# Supplementary material for: Specific structural elements of the T-box riboswitch drive the two-step binding of the tRNA ligand
Source: eLife. 2018 Sep 25;7:e39518. doi: 10.7554/eLife.39518 (PMC6197855; doi:10.7554/eLife.39518)
Supplement: Figure 3—source data 4. [file elife-39518-fig3-data4.zip › Repeat2.txt]

   6.0000000e+00   6.0000000e+00   7.0000000e+00   7.0000000e+00   8.0000000e+00   8.0000000e+00   1.0000000e+01   1.0000000e+01   1.3000000e+01   1.3000000e+01   1.8000000e+01   1.8000000e+01   2.6000000e+01   2.6000000e+01   2.7000000e+01   2.7000000e+01   3.3000000e+01   3.3000000e+01   3.4000000e+01   3.4000000e+01   3.5000000e+01   3.5000000e+01   4.0000000e+01   4.0000000e+01   4.1000000e+01   4.1000000e+01   4.5000000e+01   4.5000000e+01   4.9000000e+01   4.9000000e+01   5.0000000e+01   5.0000000e+01   5.2000000e+01   5.2000000e+01   5.7000000e+01   5.7000000e+01   5.9000000e+01   5.9000000e+01   6.3000000e+01   6.3000000e+01   6.6000000e+01   6.6000000e+01   6.9000000e+01   6.9000000e+01   7.0000000e+01   7.0000000e+01   7.6000000e+01   7.6000000e+01   8.1000000e+01   8.1000000e+01   8.3000000e+01   8.3000000e+01   8.5000000e+01   8.5000000e+01   8.7000000e+01   8.7000000e+01   8.8000000e+01   8.8000000e+01   9.0000000e+01   9.0000000e+01   9.7000000e+01   9.7000000e+01   9.8000000e+01   9.8000000e+01   9.9000000e+01   9.9000000e+01   1.0000000e+02   1.0000000e+02   1.0700000e+02   1.0700000e+02   1.1000000e+02   1.1000000e+02   1.1200000e+02   1.1200000e+02   1.1300000e+02   1.1300000e+02   1.1400000e+02   1.1400000e+02   1.1500000e+02   1.1500000e+02   1.1900000e+02   1.1900000e+02   1.2000000e+02   1.2000000e+02   1.2200000e+02   1.2200000e+02   1.2600000e+02   1.2600000e+02   1.2700000e+02   1.2700000e+02   1.2900000e+02   1.2900000e+02   1.4500000e+02   1.4500000e+02   1.5700000e+02   1.5700000e+02   1.6200000e+02   1.6200000e+02   1.6700000e+02   1.6700000e+02   1.7200000e+02   1.7200000e+02   1.7300000e+02   1.7300000e+02   1.8200000e+02   1.8200000e+02   1.9100000e+02   1.9100000e+02   1.9500000e+02   1.9500000e+02   2.1100000e+02   2.1100000e+02   2.1900000e+02   2.1900000e+02   2.2400000e+02   2.2400000e+02   2.2500000e+02   2.2500000e+02   2.3200000e+02   2.3200000e+02   2.3300000e+02   2.3300000e+02   2.3400000e+02   2.3400000e+02   2.3700000e+02   2.3700000e+02   2.3900000e+02   2.3900000e+02   2.4400000e+02   2.4400000e+02   2.5300000e+02   2.5300000e+02   2.6300000e+02   2.6300000e+02   2.6400000e+02   2.6400000e+02   2.6600000e+02   2.6600000e+02   2.7000000e+02   2.7000000e+02   2.7200000e+02   2.7200000e+02   2.7400000e+02   2.7400000e+02   2.7600000e+02   2.7600000e+02   2.8000000e+02   2.8000000e+02   2.8200000e+02   2.8200000e+02   2.8800000e+02   2.8800000e+02   2.9100000e+02   2.9100000e+02   2.9200000e+02   2.9200000e+02   2.9900000e+02   2.9900000e+02   3.0500000e+02   3.0500000e+02   3.1900000e+02   3.1900000e+02   3.2600000e+02   3.2600000e+02   3.2700000e+02   3.2700000e+02   3.3200000e+02   3.3200000e+02   3.3400000e+02   3.3400000e+02   3.4000000e+02   3.4000000e+02   3.4100000e+02   3.4100000e+02   3.4400000e+02   3.4400000e+02   3.4800000e+02   3.4800000e+02   3.5400000e+02   3.5400000e+02   3.6100000e+02   3.6100000e+02   3.6300000e+02   3.6300000e+02   3.7100000e+02   3.7100000e+02   3.7400000e+02   3.7400000e+02   3.7800000e+02   3.7800000e+02   3.7900000e+02   3.7900000e+02   3.8000000e+02   3.8000000e+02   3.8100000e+02   3.8100000e+02   3.8700000e+02   3.8700000e+02
   1.7205903e+02   1.4286625e+02   1.3624323e+02   2.6952667e+02   1.5234032e+02   2.2179084e+02   1.4498935e+02   1.8641763e+02   1.4087710e+02   2.4171467e+02   1.1018742e+02   1.8131888e+02   1.1760677e+02   1.7802952e+02   1.6027419e+02   2.0226968e+02   2.7719774e+02   2.4320257e+02   1.2954839e+02   8.8072581e+01   1.1417742e+02   1.9725290e+02   1.9844645e+02   1.2171203e+02   1.1956516e+02   2.0085059e+02   1.2072323e+02   1.8787666e+02   9.7454839e+01   2.1013716e+02   1.4766194e+02   1.4462995e+02   1.5856290e+02   1.8235594e+02   1.1617484e+02   1.4467505e+02   1.2683710e+02   1.8937658e+02   5.4756129e+01   1.1886306e+02   9.5847097e+01   1.1168514e+02   1.2818710e+02   1.2753858e+02   7.3657742e+01   9.6602219e+01   1.3119871e+02   3.3145314e+02   2.4082516e+02   3.5957399e+02   1.4234032e+02   2.9512148e+02   1.5969742e+02   1.0538743e+02   1.1754290e+02   1.5875721e+02   1.2686161e+02   2.6051365e+02   2.4364903e+02   6.4236142e+01   1.5891226e+02   3.3725218e+02   1.3746387e+02   2.2977547e+02   1.6499968e+02   2.6607067e+02   8.1785806e+01   1.6964068e+02   2.2275097e+02   2.6777928e+02   1.1090613e+02   7.2710090e+01   3.3775161e+02   6.6129548e+01   1.3142194e+02   2.7018850e+02   1.1840774e+02   1.9109190e+02   1.1656065e+02   3.1650644e+02   1.3381774e+02   2.9731426e+02   1.4822903e+02   9.1666516e+01   9.2039677e+01   2.0847489e+02   1.4619065e+02   1.7046443e+02   1.2890000e+02   1.0297252e+02   1.1911129e+02   1.4720077e+02   1.2885452e+02   2.8890680e+02   1.5588161e+02   2.7383012e+02   2.0477871e+02   2.4936190e+02   1.5950774e+02   3.6426648e+02   1.4583000e+02   2.4494392e+02   2.4460387e+02   1.5072395e+02   1.2456645e+02   1.7085243e+02   1.2571323e+02   1.7222520e+02   1.8985871e+02   1.0156582e+02   1.8279839e+02   1.8022258e+02   8.8605484e+01   1.2974285e+02   7.3454516e+01   1.5223493e+02   8.2345484e+01   1.2998881e+02   1.5457000e+02   2.3433924e+02   1.3947419e+02   1.6517916e+02   9.0637097e+01   2.0652968e+02   1.7326355e+02   2.6604666e+02   7.8763820e+01   1.6965680e+02   1.2044161e+02   2.1674628e+02   3.9801226e+02  -2.2324852e+01   1.5345065e+02   3.0623492e+02   1.1459774e+02   2.3572831e+02   3.0031677e+02   1.1031530e+02   8.0953820e+01   2.1758160e+02   1.2992839e+02   2.9239637e+02   1.3963484e+02   3.2550599e+02   1.4123419e+02   5.2709329e+01   1.1160355e+02   1.0403430e+02   1.0121839e+02   2.2045930e+02   5.3613820e+01   8.8768803e+01   1.1023323e+02   1.2595102e+02   9.6678065e+01   2.1762221e+02   1.0031226e+02   1.3592470e+02   8.5885806e+01   1.5404978e+02   9.8371935e+01   1.9771508e+02   1.1404382e+02   2.2193440e+02   1.4018382e+02   2.8836320e+02   1.7068968e+02   1.8407321e+02   2.1185382e+02   3.7062960e+02   1.7135419e+02   3.2212650e+02   1.0022968e+02   2.6907808e+02   1.5444839e+02   2.9421187e+02   1.9579290e+02   2.9137366e+02   1.4680382e+02   2.9398360e+02   1.6185613e+02   2.2681345e+02   2.1013645e+02   1.0540392e+02   1.5100290e+02   2.5195332e+02   8.5196129e+01   1.4375463e+02   1.1155258e+02   2.1376870e+02   1.6509129e+02   1.5705270e+02   1.2091258e+02   8.1911832e+01   1.0600290e+02   1.7107461e+02   9.5991935e+01   1.4735290e+02
   1.8629903e+02   1.6591705e+02   1.2133323e+02   2.4285947e+02   1.7177032e+02   2.2009644e+02   1.4069935e+02   2.1590083e+02   1.1926710e+02   2.0444347e+02   8.3807419e+01   1.7052928e+02   1.2727677e+02   1.9702592e+02   1.6651419e+02   2.1443048e+02   2.7876774e+02   2.4065697e+02   1.4112839e+02   9.2526181e+01   1.0688742e+02   2.0293610e+02   1.7567645e+02   1.0943363e+02   1.4547516e+02   1.8715779e+02   1.0777323e+02   2.1976266e+02   1.1803484e+02   2.1772076e+02   1.5009194e+02   1.5643555e+02   1.6704290e+02   1.7552754e+02   1.0864484e+02   1.1170745e+02   1.0843710e+02   2.0224858e+02   6.2086129e+01   1.1260666e+02   1.0522710e+02   1.1450474e+02   1.2332710e+02   1.0977738e+02   4.5417742e+01   6.5341419e+01   1.2524871e+02   2.9106914e+02   2.0039516e+02   2.3451839e+02   1.2073032e+02   2.2738028e+02   1.2979742e+02   1.2782943e+02   1.3520290e+02   1.8353441e+02   1.2519161e+02   2.0650725e+02   2.5045903e+02   6.7731342e+01   1.4410226e+02   2.9967698e+02   1.2475387e+02   2.6688227e+02   1.5623968e+02   3.1130147e+02   8.4595806e+01   1.7407588e+02   2.2813097e+02   1.9086888e+02   9.8716129e+01   1.2035529e+02   2.6994161e+02   4.4744348e+01   1.2352194e+02   2.8501050e+02   9.5787742e+01   1.7785150e+02   9.2230645e+01   2.8821284e+02   1.1119774e+02   2.3764386e+02   1.5456903e+02   7.7059316e+01   8.7889677e+01   1.4652689e+02   1.2167065e+02   1.8123603e+02   1.0809000e+02   1.2982732e+02   1.0668129e+02   1.4047517e+02   1.3885452e+02   2.9482680e+02   1.6803161e+02   2.9785812e+02   2.0586871e+02   1.8865470e+02   1.4607774e+02   3.1567088e+02   1.3255000e+02   2.3038632e+02   2.2093387e+02   1.5137755e+02   1.0132645e+02   1.8814163e+02   1.1966323e+02   1.8855920e+02   1.5904871e+02   1.3351062e+02   1.4284839e+02   2.2179858e+02   9.1935484e+01   1.2399645e+02   9.0654516e+01   1.5181893e+02   9.3065484e+01   1.2627121e+02   1.4004000e+02   2.3450164e+02   1.2652419e+02   1.4740516e+02   1.0077710e+02   2.4833848e+02   1.6545355e+02   2.4595146e+02   6.3233820e+01   1.5351920e+02   1.5153161e+02   2.3506908e+02   1.7767226e+02   2.3459235e+02   1.5455065e+02   2.8600692e+02   1.3540774e+02   2.7648351e+02   2.5159677e+02   1.5117290e+02   8.4093820e+01   2.2757040e+02   1.1606839e+02   3.0641517e+02   1.1758484e+02   3.1088999e+02   1.5466419e+02   8.4014929e+01   1.1413355e+02   9.9251897e+01   1.2297839e+02   2.4152850e+02   5.9423820e+01   8.4734003e+01   9.7423226e+01   1.5364582e+02   7.6588065e+01   1.9070941e+02   9.6782258e+01   1.4672710e+02   9.0355806e+01   1.6736218e+02   1.1389194e+02   2.3351348e+02   1.0318382e+02   2.4589320e+02   1.3147382e+02   2.6025000e+02   1.7868968e+02   2.3281321e+02   2.1604382e+02   4.3263440e+02   2.0592419e+02   3.8860090e+02   9.8799677e+01   2.4815248e+02   8.7918387e+01   2.4800427e+02   1.9612290e+02   3.3948726e+02   1.6466382e+02   3.0764480e+02   1.5933613e+02   2.1582505e+02   2.2928645e+02   1.0610192e+02   1.6972290e+02   2.5607572e+02   7.9196129e+01   1.3966463e+02   1.3288258e+02   2.2072230e+02   1.4385129e+02   1.8599190e+02   1.5225258e+02   1.4093463e+02   1.2614290e+02   2.2951341e+02   9.8851935e+01   1.4750410e+02
   1.8510903e+02   1.4335225e+02   1.2238323e+02   2.6849547e+02   1.6296032e+02   2.0008124e+02   1.3626935e+02   2.0244523e+02   1.4897710e+02   2.4225667e+02   1.0980742e+02   1.7410928e+02   9.4516774e+01   1.8073672e+02   2.2475419e+02   1.9235128e+02   3.0028774e+02   2.3431537e+02   1.1869839e+02   7.3650581e+01   1.3326742e+02   2.1534570e+02   1.7906645e+02   1.3350243e+02   1.4109516e+02   1.5269819e+02   1.0987323e+02   2.1602466e+02   1.2926484e+02   2.1254236e+02   1.3390194e+02   1.6964075e+02   1.6218290e+02   2.1291634e+02   1.1069484e+02   1.4573345e+02   1.2083710e+02   2.0652658e+02   8.5086129e+01   9.8676658e+01   8.7177097e+01   1.2965874e+02   1.1937710e+02   1.0733338e+02   7.4607742e+01   5.0146219e+01   1.0714871e+02   2.8770714e+02   1.7373516e+02   2.2251119e+02   1.0349032e+02   2.4194948e+02   1.5308742e+02   7.3016232e+01   9.5062903e+01   1.8136561e+02   9.8811613e+01   2.3875765e+02   2.5040903e+02   6.9495342e+01   1.2714226e+02   3.1917378e+02   1.1927387e+02   2.7575067e+02   1.6619968e+02   2.8716467e+02   1.0178581e+02   1.9390068e+02   2.2946097e+02   1.8919248e+02   8.9286129e+01   1.0367969e+02   2.9432161e+02   3.1173948e+01   1.6094194e+02   2.9716690e+02   9.7177742e+01   1.5512030e+02   8.8470645e+01   2.6565364e+02   1.2005774e+02   2.2746506e+02   1.8780903e+02   1.3702012e+02   8.3889677e+01   1.5255689e+02   1.2191065e+02   1.7297683e+02   1.1171000e+02   1.0968772e+02   9.5161290e+01   1.4797677e+02   1.0623452e+02   3.4614640e+02   1.4779161e+02   3.1190732e+02   1.6910871e+02   1.5364550e+02   1.5169774e+02   2.6184128e+02   1.2831000e+02   2.4453552e+02   2.4555387e+02   1.7631795e+02   1.0260645e+02   2.0317923e+02   1.1161323e+02   1.8563320e+02   1.5989871e+02   9.9912619e+01   1.0888839e+02   2.2451538e+02   1.1108548e+02   1.3294445e+02   6.5794516e+01   1.1603773e+02   8.0345484e+01   1.3909881e+02   1.6300000e+02   2.8114484e+02   1.3680419e+02   1.5920276e+02   1.0129710e+02   2.1872688e+02   1.8145355e+02   2.5496146e+02   5.9613820e+01   1.6566880e+02   1.6548161e+02   2.9609308e+02   1.2539226e+02   2.9820475e+02   1.4059065e+02   2.9097372e+02   1.3140774e+02   2.9685351e+02   2.6121677e+02   1.2325330e+02   8.1563820e+01   1.9881280e+02   1.2454839e+02   2.7111677e+02   1.4139484e+02   3.4122519e+02   1.6023419e+02   6.3189329e+01   1.1594355e+02   9.6967097e+01   1.2121839e+02   2.8580930e+02   5.1663820e+01   1.0578480e+02   1.0028323e+02   1.6884702e+02   8.6588065e+01   1.6695941e+02   8.0072258e+01   1.2544390e+02   8.3125806e+01   1.4899058e+02   8.5231935e+01   2.0014628e+02   1.0980382e+02   2.1127360e+02   1.4790382e+02   2.5322560e+02   1.6568968e+02   2.3595321e+02   1.8642382e+02   3.8895400e+02   1.8892419e+02   3.6548090e+02   8.6039677e+01   2.4459328e+02   1.2953839e+02   2.3972467e+02   1.6841290e+02   3.0513406e+02   1.2333382e+02   3.3024120e+02   1.3233613e+02   2.1898505e+02   2.0928645e+02   9.6321923e+01   1.6943290e+02   2.6532892e+02   6.7006129e+01   1.4378983e+02   1.4012258e+02   2.1271310e+02   1.2799129e+02   1.9273070e+02   1.5472258e+02   1.0534703e+02   1.1000290e+02   2.0251461e+02   7.8141935e+01   1.3097090e+02
   1.7334903e+02   1.2386305e+02   1.1314323e+02   2.4747467e+02   1.8315032e+02   2.1146604e+02   1.5164935e+02   1.9907483e+02   1.1540710e+02   2.3827227e+02   1.0999742e+02   2.0667408e+02   1.0313677e+02   1.4528712e+02   2.2451419e+02   1.8503048e+02   2.4857774e+02   2.4226217e+02   1.3502839e+02   1.0572418e+02   1.1017742e+02   2.0195290e+02   1.7477645e+02   1.2660563e+02   1.6499516e+02   2.0721619e+02   1.0425323e+02   1.8600426e+02   1.1103484e+02   2.2414076e+02   1.3295194e+02   1.5647675e+02   1.3428290e+02   1.5814834e+02   1.0007484e+02   1.2015305e+02   1.3237710e+02   2.3393338e+02   6.6186129e+01   1.2365866e+02   7.6327097e+01   1.2109674e+02   1.1765710e+02   1.3885098e+02   5.8847742e+01   1.0659702e+02   1.0557871e+02   2.6145274e+02   2.2677516e+02   3.4264799e+02   1.6025032e+02   3.5235868e+02   1.5884742e+02   1.3274543e+02   1.3230290e+02   2.0809641e+02   1.0834161e+02   2.1866525e+02   2.6326903e+02   8.4186542e+01   1.2133226e+02   2.9987858e+02   1.5108387e+02   3.5149587e+02   1.5066968e+02   2.8159707e+02   8.0165806e+01   2.1415028e+02   2.1727097e+02   2.1606768e+02   1.0224613e+02   1.5459289e+02   3.0323161e+02   4.6741148e+01   1.3233194e+02   2.3607570e+02   1.4221774e+02   2.3889710e+02   1.1494065e+02   2.9201604e+02   9.0527742e+01   2.4096746e+02   1.1794903e+02   8.5138916e+01   1.2727968e+02   2.3670569e+02   1.5615065e+02   2.1409763e+02   1.1185000e+02   7.9196516e+01   1.1630129e+02   1.3228557e+02   1.1523452e+02   2.6861640e+02   1.5269161e+02   3.0127532e+02   1.9558871e+02   1.8557710e+02   1.7336774e+02   3.6339768e+02   1.2745000e+02   2.3184432e+02   2.4755387e+02   1.8086795e+02   1.2251645e+02   1.8896643e+02   1.0818323e+02   1.7004760e+02   2.1708871e+02   1.4248742e+02   1.3379839e+02   2.1771258e+02   1.0527548e+02   1.3859925e+02   9.4934516e+01   1.5289653e+02   1.0368548e+02   1.3347161e+02   1.5000000e+02   2.0004484e+02   1.1423419e+02   1.4914836e+02   1.0853710e+02   1.8556768e+02   1.8007355e+02   2.8517186e+02   6.3333820e+01   2.0008120e+02   1.4063161e+02   3.0732108e+02   1.0662226e+02   3.1927635e+02   1.4393065e+02   2.5561652e+02   1.3511774e+02   2.4860671e+02   2.2702677e+02   1.0570850e+02   7.8853820e+01   2.1336960e+02   1.1854839e+02   2.7816677e+02   1.3077484e+02   3.3750479e+02   1.6675419e+02   7.4897729e+01   1.4351355e+02   1.1429150e+02   1.4992839e+02   2.6456250e+02   4.9423820e+01   1.1277400e+02   9.4283226e+01   1.4303702e+02   8.7678065e+01   1.6858221e+02   8.6072258e+01   1.2873390e+02   8.4355806e+01   1.7255218e+02   7.3511935e+01   1.7246388e+02   1.1666382e+02   2.9191480e+02   1.1837382e+02   2.6601800e+02   1.5701968e+02   2.0854681e+02   2.0056382e+02   3.6934280e+02   1.4225419e+02   2.5540450e+02   8.9079677e+01   2.0169008e+02   1.3986839e+02   3.0251827e+02   1.5736290e+02   2.9415806e+02   1.7804382e+02   3.1986440e+02   1.5080613e+02   1.8041745e+02   1.6490645e+02   7.3162323e+01   1.3976290e+02   2.3799252e+02   8.5816129e+01   2.0275503e+02   1.0445258e+02   1.4518670e+02   1.5199129e+02   1.7348070e+02   1.6029258e+02   1.0148143e+02   9.7862903e+01   1.9734581e+02   8.3761935e+01   1.4652130e+02
   1.6748903e+02   1.1800185e+02   1.3047323e+02   2.9831827e+02   1.6396032e+02   2.2677124e+02   1.7840935e+02   2.0307403e+02   9.5117097e+01   2.3518547e+02   1.0856742e+02   1.7901848e+02   8.8326774e+01   1.2909192e+02   2.3041419e+02   2.0117848e+02   2.5209774e+02   1.9579057e+02   1.2126839e+02   1.0558498e+02   1.2174742e+02   2.2569730e+02   1.6853645e+02   1.3910483e+02   1.3632516e+02   1.8555979e+02   1.1372323e+02   2.2576666e+02   1.1507484e+02   2.4352756e+02   1.4066194e+02   1.5813995e+02   1.3542290e+02   1.6348714e+02   8.7644839e+01   1.1457745e+02   1.1310710e+02   1.8867498e+02   6.5466129e+01   1.1233626e+02   8.6137097e+01   1.1331194e+02   1.2508710e+02   1.3582658e+02   7.4327742e+01   1.3102862e+02   1.0657871e+02   2.7656274e+02   1.8944516e+02   3.0735439e+02   1.4830032e+02   2.9998468e+02   1.4350742e+02   1.4735263e+02   1.3430290e+02   2.2693641e+02   9.8341613e+01   1.6818525e+02   2.9778903e+02   1.0085494e+02   1.5105226e+02   2.7154098e+02   1.7546387e+02   1.3730547e+02   1.6057968e+02   2.5114427e+02   9.5025806e+01   2.0215148e+02   2.2389097e+02   1.9020808e+02   9.9956129e+01   1.4334609e+02   3.0856161e+02   3.8084748e+01   1.2252194e+02   2.7428050e+02   1.1931774e+02   2.1339910e+02   9.7470645e+01   2.7708364e+02   1.2590774e+02   2.5618706e+02   1.1380903e+02   1.2542012e+02   1.1055968e+02   2.3976329e+02   1.6643065e+02   1.9980523e+02   1.1037000e+02   1.0331492e+02   1.0630129e+02   1.4974557e+02   1.0156452e+02   2.7309000e+02   1.5303161e+02   2.9986812e+02   2.2220871e+02   1.6972750e+02   1.7455774e+02   3.5811248e+02   1.1450000e+02   2.6174032e+02   2.8607387e+02   1.3497635e+02   9.8416452e+01   1.9304443e+02   1.0909323e+02   1.6035480e+02   1.8404871e+02   9.5130619e+01   1.3817839e+02   2.1746218e+02   8.5465484e+01   1.2703405e+02   8.8794516e+01   1.7429773e+02   8.5875484e+01   1.3798641e+02   1.5514000e+02   2.2425364e+02   1.3566419e+02   1.6757396e+02   1.0586710e+02   1.9031128e+02   1.8473355e+02   2.8307906e+02   6.9233820e+01   1.6894920e+02   1.3182161e+02   2.7507588e+02   1.2920226e+02   2.7865995e+02   1.2793065e+02   2.4979652e+02   1.1335774e+02   2.3334751e+02   2.7874677e+02   9.8230903e+01   8.4853820e+01   2.0212960e+02   9.9308387e+01   2.5018597e+02   1.0796484e+02   2.9046959e+02   1.3418419e+02   5.8743329e+01   1.3975355e+02   1.0749230e+02   1.2569839e+02   2.5250090e+02   3.3043820e+01   7.1124403e+01   8.7613226e+01   1.5519062e+02   9.2398065e+01   1.9253461e+02   7.9972258e+01   1.3841190e+02   7.0555806e+01   1.3579618e+02   8.8851935e+01   1.9156668e+02   1.0418382e+02   2.3496320e+02   1.0771382e+02   2.4234080e+02   1.5277968e+02   2.8612601e+02   1.8614382e+02   3.5616640e+02   1.8149419e+02   3.5212530e+02   7.7649677e+01   2.1022448e+02   1.1225839e+02   2.6172707e+02   1.5803290e+02   3.1739446e+02   1.3199382e+02   2.9911840e+02   1.4480613e+02   1.9793745e+02   1.9766645e+02   8.6731523e+01   1.3953290e+02   2.7472092e+02   7.1476129e+01   1.6238223e+02   1.0469258e+02   1.6126750e+02   1.3585129e+02   1.9763190e+02   1.4077258e+02   6.5803032e+01   1.0548290e+02   1.9021621e+02   1.1171194e+02   1.1661530e+02
   1.9829903e+02   1.3053705e+02   1.2481323e+02   2.8620107e+02   1.5468032e+02   2.3451364e+02   1.5117935e+02   1.9230243e+02   1.1730710e+02   2.1355027e+02   1.0170742e+02   1.8228728e+02   9.5036774e+01   1.6255512e+02   2.1451419e+02   1.7507048e+02   2.4866774e+02   2.2925497e+02   1.5121839e+02   8.8618981e+01   1.0946742e+02   2.2929970e+02   1.6725645e+02   1.5391723e+02   1.4451516e+02   1.6923459e+02   9.2583226e+01   2.1616786e+02   1.0922484e+02   2.1690556e+02   1.2133194e+02   2.0030635e+02   1.6018290e+02   1.5150634e+02   8.6594839e+01   1.4661145e+02   1.1490710e+02   2.1867098e+02   5.6566129e+01   1.2318826e+02   7.8327097e+01   1.2617674e+02   1.2541710e+02   1.3057018e+02   8.4897742e+01   9.7373019e+01   1.2124871e+02   2.9724914e+02   2.1692516e+02   2.8638599e+02   1.7106032e+02   2.8573388e+02   1.3069742e+02   1.3423743e+02   1.2373290e+02   1.5926201e+02   1.2067161e+02   2.2243885e+02   2.5797903e+02   1.0931974e+02   1.4314226e+02   3.2108378e+02   1.2927387e+02   3.1714067e+02   1.5038968e+02   2.6547947e+02   9.0645806e+01   1.6364188e+02   2.0499097e+02   2.2891008e+02   1.1124613e+02   1.0378289e+02   3.3551161e+02   4.2688748e+01   1.2856194e+02   2.8475730e+02   1.2059774e+02   2.1048670e+02   1.3790065e+02   2.8669924e+02   1.3086774e+02   2.7203026e+02   1.6251903e+02   1.0933332e+02   1.0698968e+02   1.9575889e+02   1.2957065e+02   1.9517403e+02   1.0994000e+02   1.2877932e+02   1.1535129e+02   1.6964157e+02   1.0823452e+02   3.0970640e+02   1.7255161e+02   3.5782652e+02   1.8553871e+02   1.8300110e+02   1.4398774e+02   3.0393808e+02   1.2436000e+02   2.1871152e+02   3.1284387e+02   1.5026475e+02   1.1699645e+02   1.6378803e+02   1.0209323e+02   1.7968480e+02   1.5875871e+02   1.1853382e+02   1.2427839e+02   2.0576418e+02   7.9555484e+01   1.4293685e+02   7.3844516e+01   1.3273373e+02   8.5345484e+01   1.4759881e+02   1.4428000e+02   2.7783244e+02   1.2566419e+02   1.4094396e+02   1.3310710e+02   1.2384208e+02   1.5678355e+02   2.3360506e+02   8.1473820e+01   1.5178000e+02   1.3448161e+02   2.5414308e+02   1.5067226e+02   2.6561235e+02   1.3550065e+02   2.6662092e+02   1.2873774e+02   2.6068711e+02   2.6850677e+02   1.0824010e+02   8.7283820e+01   2.3983520e+02   1.3263839e+02   2.5532957e+02   1.2434484e+02   3.1805919e+02   1.6761419e+02   5.7878929e+01   1.0165355e+02   1.2668030e+02   1.0911839e+02   2.6520730e+02   4.8093820e+01   9.1490403e+01   8.2613226e+01   1.4635062e+02   8.5398065e+01   1.6814461e+02   8.8352258e+01   1.1616150e+02   8.0595806e+01   1.8114298e+02   1.0018194e+02   2.2385028e+02   1.2285382e+02   2.7122960e+02   1.3399382e+02   2.5157840e+02   1.5510968e+02   2.4193961e+02   1.7737382e+02   3.4886800e+02   1.8663419e+02   3.4176410e+02   1.1317968e+02   2.5580208e+02   1.7539839e+02   2.8148587e+02   1.8389290e+02   3.2013566e+02   1.2028382e+02   2.9119520e+02   1.5476613e+02   2.7748065e+02   2.0190645e+02   1.0415232e+02   1.6319290e+02   2.5240812e+02   8.2056129e+01   1.8548583e+02   1.1350258e+02   1.1937270e+02   1.4118129e+02   2.0134550e+02   1.4087258e+02   8.4455032e+01   1.2105290e+02   1.9759061e+02   8.0711935e+01   1.2271530e+02
   2.0605903e+02   1.4024625e+02   1.1243323e+02   2.7691147e+02   1.5858032e+02   2.2796164e+02   1.5759935e+02   1.9964883e+02   1.2945710e+02   2.4376827e+02   9.8327419e+01   1.7955768e+02   8.3226774e+01   2.0211992e+02   2.6318419e+02   2.3893688e+02   2.7209774e+02   2.5000057e+02   1.4097839e+02   9.5538181e+01   1.0755742e+02   1.8793250e+02   1.6529645e+02   1.2688403e+02   1.6704516e+02   1.6643219e+02   9.7303226e+01   1.8475026e+02   1.0826484e+02   2.1469236e+02   9.7001935e+01   1.9087275e+02   1.6766290e+02   1.5400794e+02   9.5554839e+01   4.2034645e+01   8.9377097e+01   2.1957338e+02   5.8996129e+01   1.0566386e+02   8.2947097e+01   1.2480714e+02   1.3608710e+02   1.1180658e+02   6.9897742e+01   8.6763019e+01   9.3198710e+01   2.6882314e+02   2.0068516e+02   3.8606519e+02   1.4682032e+02   3.2305308e+02   1.5427742e+02   1.2577103e+02   9.6492903e+01   2.9558121e+02   1.1210161e+02   2.2327445e+02   2.4621903e+02   8.7690542e+01   1.3581226e+02   3.0838018e+02   1.5703387e+02   3.2167987e+02   1.6995968e+02   2.6729387e+02   8.8455806e+01   1.8348708e+02   1.7051097e+02   2.2180848e+02   8.9906129e+01   1.3201009e+02   3.1766161e+02   3.5686748e+01   1.1223194e+02   2.4787370e+02   1.4774774e+02   1.8588470e+02   1.0442065e+02   2.6828764e+02   1.0962774e+02   2.5048946e+02   1.6365903e+02   1.3833212e+02   1.2241968e+02   2.0181449e+02   1.4200065e+02   1.8917963e+02   9.5470000e+01   9.2366916e+01   1.2659129e+02   1.5074237e+02   1.0328452e+02   2.8905240e+02   1.6207161e+02   3.0485492e+02   2.0353871e+02   1.7679110e+02   1.6136774e+02   2.9954768e+02   1.3222000e+02   2.0051272e+02   2.6488387e+02   1.7600155e+02   1.3094645e+02   1.7448203e+02   1.1323323e+02   1.7188360e+02   1.8646871e+02   1.0759702e+02   1.3198839e+02   2.1061738e+02   8.7125484e+01   1.3114125e+02   7.6174516e+01   1.6306733e+02   9.0065484e+01   1.2903121e+02   1.2695000e+02   2.4483884e+02   1.0061419e+02   1.7194796e+02   1.0305710e+02   1.6791608e+02   1.8812355e+02   2.7837786e+02   6.8563820e+01   1.7685280e+02   1.6120161e+02   2.8096548e+02   1.2396226e+02   3.4459915e+02   1.5035065e+02   2.9967292e+02   1.3797774e+02   2.4132791e+02   2.3612677e+02   9.1070503e+01   8.1663820e+01   2.0338480e+02   1.0882839e+02   2.7128437e+02   1.3215484e+02   3.1834439e+02   1.6504419e+02   6.3944529e+01   1.1722355e+02   1.2262470e+02   1.3654839e+02   2.3806290e+02   4.7283820e+01   1.0436520e+02   9.0473226e+01   1.5372182e+02   7.0488065e+01   1.7643741e+02   9.0072258e+01   1.3245390e+02   8.7935806e+01   1.5045578e+02   8.4081935e+01   1.7418828e+02   1.3185382e+02   2.5955960e+02   1.5185382e+02   2.5228960e+02   1.6325968e+02   2.0871761e+02   1.7118382e+02   3.4255320e+02   1.6687419e+02   2.4662490e+02   9.8509677e+01   2.4874568e+02   1.5053839e+02   3.3295467e+02   1.5050290e+02   2.9532686e+02   1.4409382e+02   2.9977040e+02   1.7266613e+02   1.8332865e+02   1.8561645e+02   9.4695523e+01   1.3719290e+02   2.6738812e+02   8.1436129e+01   2.0610543e+02   9.3122581e+01   1.0652310e+02   1.1457129e+02   1.7614430e+02   1.1872258e+02   9.6617032e+01   1.0971290e+02   1.9368781e+02   6.5991935e+01   1.1275290e+02
   1.7434903e+02   9.0063045e+01   1.4428323e+02   3.3050347e+02   1.9029032e+02   2.3318484e+02   2.7074935e+02   1.9173683e+02   1.2516710e+02   1.9897147e+02   1.1480742e+02   1.8194928e+02   8.3176774e+01   1.4645392e+02   2.6808419e+02   2.2797488e+02   2.3785774e+02   2.0620977e+02   1.1912839e+02   6.6806181e+01   1.0288742e+02   2.0158610e+02   1.4958645e+02   1.1686083e+02   1.5556516e+02   1.8606059e+02   9.8493226e+01   1.8398506e+02   1.0617484e+02   1.9485956e+02   1.1019194e+02   1.7519755e+02   1.0847290e+02   1.7860314e+02   1.0136484e+02   1.2347985e+02   1.0857710e+02   2.1877738e+02   9.6756129e+01   1.0064306e+02   9.0897097e+01   1.1422114e+02   1.3237710e+02   1.1677338e+02   7.4847742e+01   9.0557019e+01   1.1433871e+02   2.8423194e+02   1.9073516e+02   3.0063119e+02   1.5849032e+02   3.0635948e+02   1.5636742e+02   1.3056383e+02   1.3263290e+02   2.2722001e+02   1.0343161e+02   2.0462805e+02   3.0997903e+02   8.8309742e+01   1.4900226e+02   2.5837498e+02   1.6965387e+02   3.8072027e+02   1.4266968e+02   2.9247707e+02   9.9975806e+01   1.8294548e+02   2.3008097e+02   1.8223288e+02   8.5146129e+01   1.5439089e+02   3.3161161e+02   5.6140748e+01   1.2799194e+02   2.6718290e+02   1.2245774e+02   1.1619790e+02   1.2466065e+02   2.3275844e+02   9.5387742e+01   2.4776866e+02   1.5337903e+02   1.3396452e+02   1.3050968e+02   2.3587729e+02   1.2824065e+02   2.1838043e+02   1.1623000e+02   8.3706116e+01   1.0573129e+02   1.4332117e+02   1.0689452e+02   2.5295360e+02   1.5579161e+02   2.9497732e+02   2.1915871e+02   1.7621150e+02   1.6084774e+02   3.5734928e+02   1.1431000e+02   2.3856552e+02   2.5745387e+02   1.4783595e+02   1.0813645e+02   1.9573683e+02   9.3803226e+01   1.8796800e+02   1.7156871e+02   1.1359902e+02   1.1803839e+02   2.2411338e+02   9.8985484e+01   1.2510245e+02   7.8884516e+01   1.6233053e+02   8.9685484e+01   1.4430161e+02   1.1224000e+02   2.6101564e+02   1.1404419e+02   1.2811356e+02   1.0010710e+02   1.5915208e+02   1.3226355e+02   2.2927666e+02   7.3373820e+01   1.6151800e+02   1.3582161e+02   2.8737588e+02   1.0381226e+02   3.2564115e+02   1.5259065e+02   2.9239372e+02   1.3035774e+02   2.4612751e+02   2.3931677e+02   7.8915303e+01   8.2473820e+01   2.0908000e+02   1.1006839e+02   2.8013517e+02   1.2353484e+02   2.8889399e+02   1.5494419e+02   5.1232529e+01   1.5041355e+02   1.5301950e+02   1.1373839e+02   2.3855770e+02   3.5423820e+01   9.7504003e+01   9.6573226e+01   1.3085382e+02   8.2298065e+01   1.6696261e+02   9.1832258e+01   1.3127310e+02   7.9555806e+01   1.6688618e+02   9.0231935e+01   1.8921628e+02   1.2852382e+02   2.7839600e+02   1.2871382e+02   2.4447080e+02   1.7272968e+02   1.9867001e+02   1.8666382e+02   4.4579480e+02   1.7363419e+02   3.1232410e+02   1.0931968e+02   1.9421088e+02   1.3382839e+02   2.5633147e+02   1.4603290e+02   3.1616446e+02   1.5466382e+02   3.0754480e+02   1.4409613e+02   1.8766425e+02   1.8585645e+02   9.9436323e+01   1.6100290e+02   2.6396332e+02   8.0956129e+01   1.5786383e+02   9.7592581e+01   1.3159550e+02   1.4542129e+02   1.6924630e+02   1.4015258e+02   7.8182632e+01   1.1229290e+02   1.8957141e+02   7.7901935e+01   1.4684010e+02
   1.6053903e+02   1.2850785e+02   1.2524323e+02   2.5250667e+02   1.7920032e+02   2.3926204e+02   1.7840935e+02   2.3188403e+02   1.3240710e+02   2.4429227e+02   1.0980742e+02   2.1382928e+02   8.5136774e+01   1.6486712e+02   2.3818419e+02   1.6612688e+02   2.4538774e+02   2.1894737e+02   1.1140839e+02   4.7093781e+01   1.1026742e+02   1.8356570e+02   1.6296645e+02   1.3117043e+02   1.7028516e+02   1.6608299e+02   9.6253226e+01   2.2059426e+02   1.2322484e+02   2.2835556e+02   1.5562194e+02   1.4328315e+02   1.1447290e+02   1.5783314e+02   9.3314839e+01   1.1936385e+02   9.8307097e+01   1.8919898e+02   6.7466129e+01   1.1741626e+02   8.8847097e+01   9.7905135e+01   1.0970710e+02   1.2934698e+02   7.8947742e+01   1.1617902e+02   1.2138871e+02   2.7275794e+02   1.9092516e+02   3.0837599e+02   1.2592032e+02   2.9677508e+02   1.4836742e+02   1.1463383e+02   1.1973290e+02   2.0406201e+02   1.2448161e+02   2.1309405e+02   2.6940903e+02   8.6695342e+01   1.4986226e+02   2.3230618e+02   1.4003387e+02   3.4118987e+02   1.4961968e+02   2.7154107e+02   1.0430581e+02   1.7554908e+02   1.9575097e+02   2.1364928e+02   9.3286129e+01   1.1249969e+02   3.3799161e+02   2.3730348e+01   1.3261194e+02   2.7486330e+02   9.2597742e+01   2.0639670e+02   1.1599065e+02   2.2045204e+02   1.2643774e+02   2.5409466e+02   1.6284903e+02   1.3068692e+02   1.0250968e+02   2.0054729e+02   1.6053065e+02   2.0084723e+02   1.3156000e+02   1.0452972e+02   9.4251290e+01   1.5808957e+02   1.2523452e+02   3.1529640e+02   1.6684161e+02   2.9485332e+02   2.4215871e+02   2.3042150e+02   1.6993774e+02   3.4157208e+02   1.2279000e+02   2.1807712e+02   2.3279387e+02   1.3404875e+02   9.7946452e+01   1.6389203e+02   9.1373226e+01   1.7563240e+02   1.4451871e+02   1.1276302e+02   1.3036839e+02   2.2308698e+02   9.2655484e+01   1.2150885e+02   7.5604516e+01   1.3292293e+02   9.1255484e+01   1.0379601e+02   1.1509000e+02   2.4902764e+02   1.3185419e+02   1.6992876e+02   1.0167710e+02   1.9140648e+02   1.8269355e+02   2.3957226e+02   7.1763820e+01   1.6812680e+02   1.2948161e+02   2.5440308e+02   1.1029226e+02   2.7446275e+02   1.4635065e+02   2.7851292e+02   1.3816774e+02   2.3646271e+02   2.9697677e+02   9.3492503e+01   7.6663820e+01   1.9897480e+02   1.1301839e+02   2.6155917e+02   9.7774839e+01   3.1237479e+02   1.7285419e+02   6.8409729e+01   1.0965355e+02   1.2033030e+02   1.1973839e+02   2.7302770e+02   4.5333820e+01   8.8051203e+01   8.1183226e+01   1.2213502e+02   1.0739806e+02   1.8986461e+02   8.7262258e+01   9.8918697e+01   8.6645806e+01   1.3741898e+02   9.1271935e+01   1.8947308e+02   1.3585382e+02   2.4065960e+02   1.3766382e+02   2.6132480e+02   1.5868968e+02   2.2394321e+02   1.9033382e+02   3.5183120e+02   1.1482419e+02   2.0545890e+02   7.7939677e+01   2.1486128e+02   1.6158839e+02   2.7388067e+02   1.6584290e+02   3.0690966e+02   1.2895382e+02   2.8617160e+02   1.5742613e+02   1.9669785e+02   1.8951645e+02   1.0524352e+02   1.7834290e+02   2.5923612e+02   8.8526129e+01   1.6867823e+02   1.3088258e+02   1.5969230e+02   1.2204129e+02   1.5754670e+02   1.2539258e+02   9.1083432e+01   1.2833290e+02   1.7295821e+02   9.1181935e+01   1.2216770e+02
   1.8886903e+02   1.2676145e+02   1.1714323e+02   2.4077467e+02   1.9748032e+02   2.3112964e+02   1.5931935e+02   2.1151123e+02   1.2802710e+02   2.1712267e+02   9.7427419e+01   1.6833968e+02   9.1796774e+01   1.8709432e+02   2.2684419e+02   1.8046408e+02   2.5395774e+02   2.0206177e+02   1.4731839e+02   1.0960098e+02   1.1103742e+02   2.1412410e+02   2.1739645e+02   1.4852603e+02   1.7842516e+02   1.8695179e+02   1.0539323e+02   1.9824306e+02   1.3955484e+02   2.2585916e+02   1.1909194e+02   1.4196555e+02   1.6123290e+02   1.6523234e+02   1.0945484e+02   1.4235265e+02   1.3190710e+02   1.8937098e+02   8.4426129e+01   1.1229946e+02   8.1467097e+01   1.3683554e+02   1.1941710e+02   1.1457018e+02   7.3187742e+01   9.0119819e+01   1.3928871e+02   2.8799594e+02   1.9563516e+02   3.2842919e+02   1.3144032e+02   3.0409348e+02   1.2898742e+02   1.2246423e+02   1.1878290e+02   2.1198801e+02   1.3800161e+02   2.1777245e+02   2.7892903e+02   8.2643742e+01   1.5286226e+02   3.2935618e+02   1.3346387e+02   2.9885547e+02   1.6990968e+02   2.9234787e+02   9.8645806e+01   1.6124188e+02   1.8618097e+02   2.5893488e+02   8.8666129e+01   1.2458929e+02   3.3104161e+02   5.8136348e+01   1.3104194e+02   2.7112890e+02   1.3017774e+02   2.1867030e+02   1.3432065e+02   2.6236564e+02   1.3086774e+02   2.6188026e+02   1.6589903e+02   1.1373292e+02   1.0546968e+02   1.8855049e+02   1.5000065e+02   2.0630963e+02   1.1375000e+02   6.5664516e+01   1.0340129e+02   1.5250757e+02   1.4242452e+02   2.8887120e+02   1.8050161e+02   2.8862052e+02   2.3610871e+02   1.9704550e+02   1.5003774e+02   2.9149408e+02   1.0093000e+02   2.0687592e+02   2.7703387e+02   1.1683955e+02   1.0665645e+02   1.5961523e+02   1.0456323e+02   1.7071720e+02   1.9066871e+02   1.0274102e+02   1.3779839e+02   2.2701258e+02   8.8085484e+01   1.4054445e+02   9.6694516e+01   1.2623573e+02   8.9065484e+01   1.3654121e+02   1.4609000e+02   2.3249764e+02   1.4818419e+02   1.2143236e+02   9.3297097e+01   2.0907688e+02   1.7392355e+02   2.5675386e+02   5.5523820e+01   1.7270600e+02   1.3267161e+02   3.1881788e+02   1.3967226e+02   2.7987235e+02   1.2855065e+02   2.8884692e+02   1.3145774e+02   2.9199951e+02   3.3755677e+02   6.2916103e+01   8.1713820e+01   1.9557080e+02   1.1616839e+02   2.5135717e+02   1.4415484e+02   2.9066439e+02   1.7909419e+02   8.2200529e+01   1.3832355e+02   9.1746697e+01   1.3583839e+02   2.7416970e+02   2.8183820e+01   8.6803203e+01   9.4993226e+01   1.3479022e+02   8.1018065e+01   1.5387501e+02   8.1832258e+01   1.1107310e+02   7.4555806e+01   1.5138618e+02   9.3321935e+01   2.1463908e+02   1.3247382e+02   2.9265000e+02   1.3023382e+02   2.4887920e+02   1.3606968e+02   2.7151281e+02   1.7547382e+02   3.8478000e+02   6.3544194e+01   7.1321303e+01   9.4649677e+01   2.3652448e+02   1.6672839e+02   2.8693947e+02   1.3927290e+02   3.0698526e+02   1.2804382e+02   2.7624440e+02   1.7618613e+02   2.6085705e+02   1.7994645e+02   1.0590912e+02   1.4400290e+02   2.3827332e+02   8.6956129e+01   1.8919383e+02   1.1483258e+02   1.7264630e+02   1.5104129e+02   1.4969670e+02   1.4925258e+02   1.0250463e+02   1.1538290e+02   1.7242421e+02   7.7661935e+01   1.0871930e+02
   2.0214903e+02   1.2726905e+02   1.1247323e+02   2.6299827e+02   1.8444032e+02   2.3255284e+02   1.7478935e+02   1.8750363e+02   1.3840710e+02   2.3805227e+02   9.7237419e+01   1.5988488e+02   9.4516774e+01   1.8697672e+02   2.4165419e+02   2.0141928e+02   2.6609774e+02   2.4848057e+02   1.4873839e+02   9.4197381e+01   1.2207742e+02   2.1205090e+02   1.5263645e+02   1.0294683e+02   1.2409516e+02   1.6272819e+02   9.3443226e+01   2.0814906e+02   1.0850484e+02   2.0477316e+02   1.5262194e+02   1.5599315e+02   1.5170290e+02   1.5671474e+02   1.1069484e+02   1.2754345e+02   1.0903710e+02   1.9754058e+02   8.1706129e+01   1.0222706e+02   8.7947097e+01   1.3702714e+02   1.1160710e+02   1.3390498e+02   8.2187742e+01   1.1501982e+02   1.0019871e+02   2.8097314e+02   2.1206516e+02   3.3530479e+02   1.4244032e+02   2.9788348e+02   1.3617742e+02   1.1431903e+02   1.2940290e+02   1.9275841e+02   1.0524161e+02   2.1744325e+02   2.4778903e+02   7.7704942e+01   1.2029226e+02   3.0186178e+02   1.3041387e+02   3.0399947e+02   1.5199968e+02   2.7445067e+02   1.7097581e+02   1.5007548e+02   2.0370097e+02   2.0691328e+02   9.5386129e+01   1.4891169e+02   2.6899161e+02   3.3820348e+01   1.1447194e+02   2.6488450e+02   1.2017774e+02   2.1495030e+02   9.3710645e+01   2.7099444e+02   1.1233774e+02   2.5755266e+02   1.6161903e+02   1.2383532e+02   1.2717968e+02   2.1219369e+02   1.2243065e+02   2.3022523e+02   1.0085000e+02   8.1456516e+01   1.3920129e+02   1.5097357e+02   1.2885452e+02   3.1838680e+02   1.5588161e+02   3.2630012e+02   1.8753871e+02   1.9017110e+02   1.4003774e+02   2.9629408e+02   1.2555000e+02   2.4151632e+02   2.6684387e+02   1.5842475e+02   1.1322645e+02   1.9251963e+02   9.0093226e+01   1.8445480e+02   1.2851871e+02   9.7183019e+01   1.1131839e+02   2.3346098e+02   8.8125484e+01   1.5916125e+02   7.6934516e+01   1.5991653e+02   8.3685484e+01   1.2445161e+02   1.1290000e+02   2.6148284e+02   1.3461419e+02   1.4432796e+02   1.0401710e+02   1.9359928e+02   1.7421355e+02   2.7911066e+02   7.2903820e+01   1.5831560e+02   1.4039161e+02   3.1591028e+02   1.1072226e+02   3.4884835e+02   1.4778065e+02   2.9015852e+02   1.4226774e+02   2.5255471e+02   3.1731677e+02   6.4765303e+01   9.2993820e+01   2.4242840e+02   1.1416839e+02   2.6004717e+02   1.4315484e+02   3.1770439e+02   1.8004419e+02   7.1124529e+01   1.3060355e+02   1.3708430e+02   1.0688839e+02   2.5719570e+02   4.5763820e+01   1.1210680e+02   8.6233226e+01   1.5768102e+02   9.9488065e+01   1.7987741e+02   9.4162258e+01   1.4479670e+02   9.2405806e+01   1.8200818e+02   9.5321935e+01   1.6261908e+02   1.3256382e+02   2.4573280e+02   1.2190382e+02   2.6777560e+02   1.7868968e+02   1.7334321e+02   2.4171382e+02   2.2762080e+02   9.4404194e+01   1.8466250e+02   6.7649677e+01   1.6430448e+02   1.7496839e+02   3.7471027e+02   1.7141290e+02   2.5113406e+02   1.6828382e+02   3.0206520e+02   1.5309613e+02   2.2308425e+02   2.0671645e+02   9.9957523e+01   1.6391290e+02   2.4368052e+02   8.6246129e+01   2.0772063e+02   9.5982581e+01   1.1734430e+02   1.4038129e+02   1.6721950e+02   1.5234258e+02   9.6067432e+01   1.1933290e+02   1.8067821e+02   7.4371935e+01   1.1717250e+02
   2.1095903e+02   1.1590425e+02   1.1571323e+02   2.7645907e+02   2.0020032e+02   2.0172204e+02   1.6788935e+02   2.1796563e+02   1.3583710e+02   2.0292787e+02   1.1456742e+02   2.0572848e+02   9.8706774e+01   1.7245152e+02   1.9784419e+02   1.9169408e+02   2.8581774e+02   2.3923297e+02   1.6388839e+02   1.1874538e+02   1.2017742e+02   1.9992290e+02   1.8667645e+02   1.4622363e+02   1.6132516e+02   1.8788979e+02   1.0153323e+02   1.9060186e+02   1.2550484e+02   2.1974316e+02   1.4038194e+02   1.6797235e+02   1.6809290e+02   1.5378354e+02   1.2702484e+02   1.4642705e+02   1.2137710e+02   2.5955338e+02   7.3566129e+01   1.1273826e+02   7.3277097e+01   1.1325074e+02   1.2403710e+02   1.4110058e+02   8.7327742e+01   1.2270862e+02   1.2085871e+02   2.7818034e+02   1.9573516e+02   2.5780119e+02   1.5725032e+02   3.6216868e+02   1.4993742e+02   1.2335823e+02   1.1478290e+02   2.2206801e+02   1.1305161e+02   2.0385845e+02   2.6759903e+02   9.3120142e+01   1.4481226e+02   3.1500018e+02   1.5422387e+02   3.7348467e+02   1.8280968e+02   3.1931587e+02   1.4887581e+02   1.2979348e+02   1.9094097e+02   2.2651408e+02   1.1538613e+02   1.6873169e+02   2.6561161e+02   2.2420748e+01   1.2937194e+02   2.4759250e+02   1.4545774e+02   2.0963790e+02   1.0813065e+02   2.7999084e+02   8.0337742e+01   2.3330266e+02   1.6556903e+02   1.1198932e+02   1.1079968e+02   2.0835409e+02   1.5529065e+02   2.3364643e+02   8.6850000e+01   9.6626516e+01   1.0678129e+02   1.3970717e+02   1.0228452e+02   2.6989240e+02   1.3331161e+02   2.9039572e+02   1.9672871e+02   1.6700590e+02   1.5765774e+02   3.0117448e+02   1.1379000e+02   1.9898712e+02   2.6026387e+02   1.5676115e+02   1.0918645e+02   1.6999283e+02   8.5853226e+01   1.8279400e+02   1.8585871e+02   1.2417582e+02   1.2460839e+02   2.3320778e+02   1.1127548e+02   1.6420925e+02   5.8124516e+01   1.4756133e+02   8.5875484e+01   1.4736641e+02   1.1847000e+02   2.2084724e+02   1.0656419e+02   1.2752196e+02   7.1447097e+01   1.8406488e+02   1.6183355e+02   2.6548106e+02   7.0283820e+01   1.7952520e+02   1.4653161e+02   2.8089908e+02   1.2343226e+02   2.8469155e+02   1.4635065e+02   2.4856292e+02   1.0283774e+02   2.5585911e+02   3.0855677e+02   3.1566103e+01   8.6763820e+01   2.1792680e+02   1.1035839e+02   2.3149197e+02   1.1853484e+02   2.8838399e+02   1.3980419e+02   3.0443729e+01   1.1646355e+02   1.3768550e+02   1.1335839e+02   2.4648810e+02   4.6143820e+01   9.2176403e+01   5.9993226e+01   1.2616022e+02   1.0458806e+02   1.8384941e+02   1.1669226e+02   1.2089430e+02   1.0364581e+02   1.6438898e+02   8.8941935e+01   1.7422948e+02   1.3066382e+02   3.0179480e+02   1.3476382e+02   2.7474680e+02   1.7096968e+02   2.3615081e+02   1.9314382e+02   3.4260640e+02   1.6620419e+02   2.5677850e+02   6.9319677e+01   2.0336088e+02   1.3901839e+02   3.0544627e+02   2.1260290e+02   2.4830886e+02   1.7409382e+02   3.0246040e+02   1.2095613e+02   2.0337545e+02   1.9918645e+02   8.9039923e+01   1.5729290e+02   2.3249012e+02   9.1676129e+01   2.1319623e+02   1.0707258e+02   1.2050710e+02   1.5376129e+02   1.2476910e+02   1.2377258e+02   1.3640303e+02   1.3033290e+02   2.0688821e+02   6.6471935e+01   1.1052450e+02
   1.6538903e+02   1.3354985e+02   1.4600323e+02   2.6874587e+02   1.7106032e+02   2.0424324e+02   1.7774935e+02   2.2060683e+02   1.2483710e+02   1.9656787e+02   1.0385742e+02   1.9468528e+02   8.5606774e+01   1.6392952e+02   2.0108419e+02   2.1047488e+02   2.5785774e+02   1.9617977e+02   1.2973839e+02   1.0224738e+02   1.0112742e+02   2.0053690e+02   1.6853645e+02   1.2319483e+02   1.7628516e+02   1.7179299e+02   9.9493226e+01   2.0047506e+02   1.4374484e+02   2.3490396e+02   1.4052194e+02   1.7001115e+02   1.3118290e+02   1.4516634e+02   8.7594839e+01   1.4153145e+02   1.2210710e+02   2.1822498e+02   7.7376129e+01   1.1538346e+02   1.0189710e+02   1.3329114e+02   1.3575710e+02   1.3383298e+02   6.3227742e+01   9.6056619e+01   1.2238871e+02   2.6919794e+02   1.8958516e+02   2.7010319e+02   1.2496032e+02   3.0937188e+02   1.7312742e+02   1.2865303e+02   1.4049290e+02   2.3892121e+02   1.1391161e+02   1.9378965e+02   2.7773903e+02   9.2118942e+01   1.2486226e+02   2.6130618e+02   1.7003387e+02   3.7059987e+02   1.7985968e+02   3.0498187e+02   1.2535581e+02   1.6367508e+02   1.6175097e+02   2.0869928e+02   1.0081613e+02   1.2899729e+02   3.1104161e+02   5.1546348e+01   1.3204194e+02   2.4190890e+02   1.1355774e+02   2.3557990e+02   1.1085065e+02   2.4629324e+02   9.5577742e+01   2.3461346e+02   1.8151903e+02   1.0357332e+02   1.1455968e+02   2.5372329e+02   1.2986065e+02   2.1196083e+02   1.1290000e+02   9.4252516e+01   1.0997129e+02   1.4588197e+02   1.2504452e+02   2.8045160e+02   1.4088161e+02   2.5679012e+02   1.8358871e+02   1.7110710e+02   1.7103774e+02   3.5948408e+02   1.0550000e+02   2.4403032e+02   2.8869387e+02   1.3752675e+02   1.1689645e+02   1.7222603e+02   1.1018323e+02   2.0688760e+02   1.9423871e+02   8.2885419e+01   1.1436839e+02   2.2583698e+02   9.9175484e+01   1.3503725e+02   6.7414516e+01   1.5333813e+02   7.1535484e+01   1.5470361e+02   1.4195000e+02   2.3896884e+02   1.3880419e+02   1.6242276e+02   7.4447097e+01   1.9429488e+02   1.5459355e+02   2.7082026e+02   6.3423820e+01   1.7769400e+02   1.3672161e+02   2.4696388e+02   1.2791226e+02   2.8085315e+02   1.2831065e+02   2.5795612e+02   1.1297774e+02   2.7199791e+02   2.3407677e+02   1.0509450e+02   7.6423820e+01   2.2251400e+02   1.1992839e+02   2.3229637e+02   1.0953484e+02   3.0020399e+02   1.6980419e+02   6.9753729e+01   1.2660355e+02   1.2421430e+02   1.1130839e+02   2.3427210e+02   4.8043820e+01   9.2784403e+01   7.1853226e+01   1.3940142e+02   9.6778065e+01   1.8966421e+02   7.8072258e+01   1.4651390e+02   9.4645806e+01   1.3686898e+02   1.1494194e+02   1.8799948e+02   1.3433382e+02   2.6559120e+02   1.1523382e+02   2.6554920e+02   1.3991968e+02   2.5587481e+02   1.9404382e+02   3.8867440e+02   9.7734194e+01   1.7401610e+02   8.9989677e+01   2.0599728e+02   1.4105839e+02   2.6971307e+02   1.5831290e+02   3.3227206e+02   1.6380382e+02   3.0071360e+02   1.5423613e+02   1.8871305e+02   1.8680645e+02   9.6410323e+01   1.6853290e+02   2.6893092e+02   1.0090613e+02   2.0330783e+02   1.1940258e+02   1.2323070e+02   1.6985129e+02   9.8861897e+01   1.2244258e+02   1.0911943e+02   1.1838290e+02   1.9337421e+02   1.0895194e+02   1.2493610e+02
   1.8091903e+02   1.2177745e+02   1.5952323e+02   2.6066427e+02   1.9239032e+02   2.2529684e+02   1.6574935e+02   2.2813683e+02   1.7873710e+02   1.3234587e+02   1.0504742e+02   2.2997008e+02   8.1416774e+01   1.4502472e+02   2.7246419e+02   1.6838448e+02   2.7762774e+02   1.8602817e+02   1.1050839e+02   9.8545781e+01   1.6541742e+02   1.3120370e+02   1.9701645e+02   1.3839643e+02   1.7899516e+02   1.6214619e+02   1.0691323e+02   2.2460146e+02   1.4236484e+02   2.4068436e+02   1.2204194e+02   1.8586955e+02   1.2423290e+02   1.4791234e+02   9.7264839e+01   1.3784785e+02   1.0237710e+02   2.2813338e+02   6.0136129e+01   1.1281266e+02   1.0370710e+02   1.3300634e+02   1.3951710e+02   1.2025218e+02   7.3707742e+01   1.2717822e+02   1.2166871e+02   2.5464554e+02   1.7977516e+02   2.9302799e+02   1.4463032e+02   2.6055828e+02   1.6365742e+02   1.2774063e+02   1.1920290e+02   1.9819441e+02   1.1148161e+02   2.2613405e+02   2.4411903e+02   9.6098542e+01   1.2395226e+02   2.8209898e+02   1.6318387e+02   3.3157787e+02   1.6790968e+02   3.0245787e+02   9.9835806e+01   1.7671668e+02   2.3594097e+02   2.1000408e+02   8.1766129e+01   1.4271129e+02   2.9837161e+02   2.9229948e+01   1.1533194e+02   2.5919570e+02   1.0778774e+02   2.0804150e+02   9.6710645e+01   2.5018444e+02   1.0781774e+02   2.2248426e+02   1.2627903e+02   1.3528252e+02   1.1555968e+02   2.3088329e+02   1.3848065e+02   2.0170123e+02   1.0194000e+02   1.3741932e+02   1.1673129e+02   1.5458117e+02   1.2751452e+02   2.7130400e+02   1.2674161e+02   2.7130132e+02   2.0491871e+02   1.7821070e+02   1.5150774e+02   3.4057648e+02   1.0779000e+02   2.2036712e+02   2.6031387e+02   1.5898715e+02   8.5946452e+01   1.5451203e+02   9.3373226e+01   1.7038240e+02   1.5427871e+02   8.6602219e+01   1.2346839e+02   2.0158898e+02   9.1275484e+01   1.4637925e+02   5.4554516e+01   1.6270693e+02   9.6825484e+01   1.2597041e+02   1.4571000e+02   1.4866804e+02   1.2942419e+02   1.6836316e+02   9.5637097e+01   1.7926968e+02   1.6916355e+02   2.7589466e+02   4.8283820e+01   1.4133520e+02   1.1767161e+02   2.7525788e+02   1.2505226e+02   2.4061195e+02   1.4097065e+02   2.7289332e+02   1.3154774e+02   2.7446231e+02   2.7907677e+02   1.1716450e+02   9.2803820e+01   1.8368360e+02   1.0320839e+02   1.5530397e+02   1.3030484e+02   3.1163239e+02   1.3689419e+02   8.5676529e+01   1.0679355e+02   1.0741910e+02   1.1983839e+02   2.5296970e+02   4.6423820e+01   6.7294003e+01   9.5333226e+01   1.1510302e+02   9.3878065e+01   1.8389621e+02   9.0122258e+01   1.3344990e+02   8.1315806e+01   1.5770538e+02   7.8511935e+01   1.9696388e+02   1.2728382e+02   2.4211520e+02   1.2595382e+02   2.5726160e+02   1.6472968e+02   2.1384001e+02   1.8247382e+02   3.8932000e+02   1.3892419e+02   2.5353090e+02   9.5459677e+01   2.3331968e+02   1.2544839e+02   2.5453187e+02   1.8050290e+02   2.9173686e+02   1.4076382e+02   2.9893680e+02   1.6218613e+02   2.0097705e+02   1.8623645e+02   8.8075923e+01   1.5081290e+02   2.8291852e+02   9.2526129e+01   1.7616823e+02   1.2140258e+02   1.5607070e+02   1.2818129e+02   1.6514550e+02   1.3029258e+02   1.0973143e+02   1.2948290e+02   1.7157621e+02   8.3851935e+01   1.2236410e+02
   1.8838903e+02   1.2398985e+02   1.2667323e+02   2.6153227e+02   1.8553032e+02   2.5046564e+02   1.6883935e+02   2.5474963e+02   1.6035710e+02   2.2938627e+02   1.2818742e+02   2.1006888e+02   7.1176774e+01   1.5960392e+02   2.5746419e+02   1.3420448e+02   2.5671774e+02   1.8984097e+02   1.1869839e+02   6.9410581e+01   3.0779742e+02   3.8133032e+00   1.6382645e+02   1.2681163e+02   1.6737516e+02   1.4583579e+02   1.1682323e+02   2.1418866e+02   1.2131484e+02   2.5083836e+02   1.2185194e+02   2.0612475e+02   1.0928290e+02   1.2619834e+02   9.9794839e+01   1.1779545e+02   8.9037097e+01   1.8727058e+02   7.5426129e+01   1.1953946e+02   8.5557097e+01   1.2069834e+02   1.1256710e+02   1.3511818e+02   7.4997742e+01   1.3554502e+02   1.1200871e+02   2.8545834e+02   1.8582516e+02   3.0616399e+02   1.5387032e+02   3.2057908e+02   1.6755742e+02   1.2689863e+02   1.1749290e+02   2.0652121e+02   1.3934161e+02   2.1223525e+02   2.8140903e+02   9.6255342e+01   1.5581226e+02   3.2455018e+02   1.7575387e+02   3.6361227e+02   1.5914968e+02   2.7801867e+02   1.4530581e+02   1.6369908e+02   2.1975097e+02   2.3115928e+02   9.6246129e+01   1.4107289e+02   2.9366161e+02   4.5796748e+01   1.3171194e+02   2.9074530e+02   1.0731774e+02   2.0654910e+02   9.8040645e+01   2.8536804e+02   1.2086774e+02   2.2811026e+02   1.7084903e+02   1.4752692e+02   1.1265968e+02   1.7820529e+02   1.2957065e+02   2.0475403e+02   1.1404000e+02   1.1640132e+02   1.2573129e+02   1.6314117e+02   1.2961452e+02   2.8018600e+02   1.3779161e+02   2.7851732e+02   2.1539871e+02   2.1242230e+02   2.1193774e+02   3.5007208e+02   1.1807000e+02   2.1773472e+02   2.6741387e+02   1.1013915e+02   9.1846452e+01   1.9066003e+02   9.6903226e+01   1.7738000e+02   1.6299871e+02   1.1790462e+02   1.2317839e+02   2.2799218e+02   8.4465484e+01   1.4440405e+02   6.5844516e+01   1.5275373e+02   8.3205484e+01   1.1454001e+02   1.3857000e+02   2.4152924e+02   1.3404419e+02   1.5080356e+02   9.6447097e+01   2.0706488e+02   1.4902355e+02   2.3507586e+02   5.9473820e+01   1.6849000e+02   1.4791161e+02   2.6549868e+02   1.2915226e+02   2.3961395e+02   1.6012065e+02   2.9632132e+02   1.5673774e+02   2.7673711e+02   2.8917677e+02   1.3120650e+02   9.3373820e+01   2.0248800e+02   1.1935839e+02   2.3672197e+02   1.3858484e+02   3.1625999e+02   1.7513419e+02   7.3277329e+01   1.1784355e+02   1.3167510e+02   1.1935839e+02   3.0024810e+02   1.4283820e+01   2.9105203e+01   1.0966323e+02   1.3799662e+02   9.2538065e+01   1.8114341e+02   7.5972258e+01   1.4925190e+02   1.0050581e+02   1.4969018e+02   9.9701935e+01   2.0412868e+02   1.1414382e+02   2.3173640e+02   1.2866382e+02   2.7338480e+02   1.4091968e+02   2.2512481e+02   1.7971382e+02   3.7349080e+02   1.7168419e+02   3.2810010e+02   9.2609677e+01   2.3173768e+02   1.5591839e+02   2.4866427e+02   1.6546290e+02   2.6680006e+02   1.3904382e+02   3.0136440e+02   1.2885613e+02   1.9769345e+02   1.5847645e+02   1.1281672e+02   1.4834290e+02   2.6263612e+02   8.3676129e+01   1.6430623e+02   1.2540258e+02   1.8018070e+02   1.5285129e+02   1.0931190e+02   1.5591258e+02   7.3351832e+01   1.1805290e+02   1.7840061e+02   8.9421935e+01   1.6120850e+02
   1.9957903e+02   1.4614465e+02   9.3003226e+01   2.5741587e+02   1.8082032e+02   2.2970244e+02   1.5302935e+02   1.8391443e+02   1.3002710e+02   2.4224267e+02   1.1204742e+02   1.8079008e+02   1.0103677e+02   1.8578512e+02   2.1022419e+02   1.1284368e+02   2.3824774e+02   2.2579857e+02   1.5664839e+02   7.9854581e+01   3.4103742e+02   1.3914103e+01   1.5267645e+02   1.2023363e+02   1.6394516e+02   1.4859019e+02   1.2044323e+02   1.8593906e+02   1.2269484e+02   2.0863796e+02   1.6485194e+02   1.6930475e+02   1.2399290e+02   1.4688154e+02   1.0540484e+02   1.2491665e+02   1.0337710e+02   1.7052338e+02   6.8996129e+01   1.1453386e+02   8.2087097e+01   1.2202594e+02   1.0794710e+02   1.3115778e+02   8.4707742e+01   1.2924822e+02   1.2766871e+02   3.1163554e+02   1.9215516e+02   3.2022759e+02   1.3334032e+02   3.1899148e+02   1.5484742e+02   1.2482543e+02   1.1973290e+02   1.6167201e+02   1.0538161e+02   2.0285205e+02   2.4735903e+02   8.5169342e+01   1.3810226e+02   3.7600698e+02   1.2446387e+02   3.0124547e+02   1.7495968e+02   2.7613387e+02   1.2726581e+02   1.4909228e+02   2.3379097e+02   2.1117608e+02   9.7816129e+01   1.0899729e+02   3.6589161e+02   5.2878348e+01   1.0394194e+02   2.5434690e+02   1.1193774e+02   2.1365950e+02   9.8420645e+01   3.0128764e+02   1.0524774e+02   2.9373986e+02   1.4075903e+02   1.4540412e+02   9.9079677e+01   1.8296169e+02   1.1981065e+02   1.9733483e+02   1.0852000e+02   9.2462916e+01   1.0254129e+02   1.5128637e+02   1.1842452e+02   2.8408120e+02   1.5603161e+02   3.2919812e+02   2.2353871e+02   2.0272110e+02   1.4479774e+02   3.2363328e+02   9.8930000e+01   2.1212592e+02   2.8112387e+02   1.1818235e+02   1.1384645e+02   1.6609003e+02   1.0728323e+02   1.9192960e+02   1.5551871e+02   9.9693019e+01   1.1179839e+02   2.3204258e+02   1.0355548e+02   1.3363685e+02   9.1264516e+01   1.3938013e+02   7.2825484e+01   1.1994041e+02   1.3981000e+02   2.5238004e+02   1.4037419e+02   1.6614716e+02   1.0567710e+02   2.1160648e+02   1.7797355e+02   2.5780986e+02   6.4853820e+01   1.8095960e+02   1.3482161e+02   2.5645588e+02   1.1677226e+02   2.6898435e+02   1.2288065e+02   2.7996052e+02   1.5468774e+02   2.5614111e+02   2.4307677e+02   1.2042450e+02   8.0183820e+01   2.2031320e+02   1.2554839e+02   2.6836677e+02   9.8254839e+01   2.7862639e+02   1.6699419e+02   1.0354853e+02   1.2408355e+02   1.3450590e+02   1.2935839e+02   2.6239810e+02   4.3803820e+01   6.8173603e+01   9.3093226e+01   1.5004222e+02   8.6348065e+01   1.6616861e+02   9.6972258e+01   1.5038190e+02   8.0455806e+01   1.6124418e+02   1.1623194e+02   2.1256628e+02   1.2095382e+02   2.4785160e+02   1.2561382e+02   2.6390880e+02   1.5949968e+02   2.1330841e+02   1.7156382e+02   3.8161280e+02   1.7935419e+02   3.4691650e+02   9.8179677e+01   2.5120208e+02   1.5605839e+02   3.2427307e+02   1.5822290e+02   2.6784926e+02   1.5690382e+02   2.8407560e+02   1.4161613e+02   2.2138265e+02   1.9366645e+02   9.5241523e+01   1.5491290e+02   2.4345052e+02   8.6716129e+01   1.9363303e+02   1.0559258e+02   1.5609550e+02   1.3761129e+02   1.6453110e+02   1.4158258e+02   9.3738232e+01   1.0848290e+02   1.9325621e+02   8.1421935e+01   1.6127850e+02
   2.1391903e+02   1.2509745e+02   1.0409323e+02   2.2666867e+02   1.9534032e+02   2.2711084e+02   1.1769935e+02   1.6384083e+02   1.4149710e+02   2.3585507e+02   9.8377419e+01   1.4698368e+02   1.1527677e+02   2.3307592e+02   1.5732419e+02   1.6535568e+02   2.8952774e+02   2.5407617e+02   1.4812839e+02   9.6916181e+01   3.3226742e+02   3.7657032e+00   1.6015645e+02   1.4344523e+02   1.1856516e+02   1.7750059e+02   1.0215323e+02   2.1978226e+02   1.0231484e+02   2.3283836e+02   1.3409194e+02   2.0771555e+02   1.5894290e+02   1.8837554e+02   8.1884839e+01   1.2507825e+02   1.3130710e+02   1.9441898e+02   5.7046129e+01   1.3338986e+02   1.0036710e+02   1.3136354e+02   1.2398710e+02   9.1584581e+01   8.4517742e+01   1.2973342e+02   1.2162871e+02   2.8254874e+02   2.2035516e+02   3.2907159e+02   1.4511032e+02   2.7799988e+02   1.6303742e+02   1.3846023e+02   1.2940290e+02   1.9189841e+02   1.1053161e+02   2.1416005e+02   2.4116903e+02   8.6664542e+01   1.2814226e+02   3.1828378e+02   1.2879387e+02   3.1403907e+02   1.2128968e+02   2.5042747e+02   1.3526581e+02   1.4869228e+02   2.2641097e+02   1.9933648e+02   8.4286129e+01   1.1645969e+02   3.4575161e+02   4.2389548e+01   1.1518194e+02   2.4653770e+02   1.1307774e+02   2.1318830e+02   8.8320645e+01   2.8752564e+02   1.1205774e+02   2.4991506e+02   1.2922903e+02   1.2361652e+02   1.0269968e+02   1.8396209e+02   1.3124065e+02   2.0681043e+02   1.0499000e+02   1.0203532e+02   1.2354129e+02   1.4070637e+02   1.2451452e+02   3.1616400e+02   1.5179161e+02   3.2415732e+02   2.0924871e+02   1.9538430e+02   1.5684774e+02   3.2385928e+02   1.2322000e+02   2.1161272e+02   2.7593387e+02   1.1197755e+02   8.9326452e+01   1.6039163e+02   1.0104323e+02   1.7204880e+02   1.8099871e+02   9.2794619e+01   9.2798387e+01   2.1875258e+02   9.9515484e+01   1.0915005e+02   7.4744516e+01   1.3494173e+02   8.8155484e+01   1.2299401e+02   1.3871000e+02   2.8703804e+02   1.1890419e+02   1.3582476e+02   1.0215710e+02   1.8865808e+02   1.7759355e+02   2.6951026e+02   5.0283820e+01   1.9074520e+02   1.4401161e+02   3.2034068e+02   1.2643226e+02   3.4307155e+02   1.6412065e+02   2.9409132e+02   1.2402774e+02   2.7811391e+02   2.6626677e+02   7.9189303e+01   7.6373820e+01   2.1603800e+02   1.3354839e+02   2.1787677e+02   1.0106484e+02   3.3550159e+02   1.6242419e+02   5.9394129e+01   1.2937355e+02   1.1142270e+02   1.4830839e+02   2.1464210e+02   4.8333820e+01   7.5951203e+01   1.0614323e+02   1.4546822e+02   7.7448065e+01   1.4616061e+02   9.3832258e+01   1.2806310e+02   1.2326581e+02   1.7534938e+02   1.0327194e+02   2.2660308e+02   1.0618382e+02   2.5718320e+02   1.4585382e+02   2.8862960e+02   1.5229968e+02   2.4383441e+02   1.8433382e+02   3.1750120e+02   1.7482419e+02   3.2132890e+02   1.0317968e+02   2.8989208e+02   1.6277839e+02   3.1087547e+02   1.2031290e+02   3.1560206e+02   1.3237382e+02   2.9203800e+02   1.6261613e+02   2.6308265e+02   2.1342645e+02   9.2280723e+01   1.5791290e+02   2.5240052e+02   1.0167613e+02   2.0534623e+02   1.1507258e+02   1.5010710e+02   1.2609129e+02   1.3688270e+02   1.3896258e+02   1.0699783e+02   1.1057290e+02   2.0280901e+02   8.2331935e+01   1.1953570e+02
   2.1500903e+02   1.2643025e+02   1.2281323e+02   2.4141107e+02   1.9734032e+02   1.7843084e+02   1.3431935e+02   1.8470123e+02   1.2097710e+02   2.4782667e+02   8.9377419e+01   1.4846368e+02   9.5566774e+01   1.8241272e+02   1.5656419e+02   1.6208648e+02   3.1671774e+02   2.3771097e+02   1.4916839e+02   9.2592981e+01   3.4003742e+02   5.5241032e+00   1.6534645e+02   1.3293003e+02   1.0909516e+02   1.9920819e+02   8.4583226e+01   1.9571786e+02   1.1274484e+02   2.2129396e+02   1.6485194e+02   1.7444475e+02   1.3209290e+02   1.8032354e+02   8.4454839e+01   1.6407265e+02   1.2743710e+02   2.3706858e+02   6.6046129e+01   1.0885986e+02   9.8177097e+01   1.0482874e+02   1.2579710e+02   1.1905978e+02   7.6227742e+01   1.2244662e+02   1.0562871e+02   2.7587874e+02   2.1682516e+02   3.7530399e+02   1.7268032e+02   3.3165428e+02   1.6255742e+02   1.3563863e+02   1.0597290e+02   1.9392281e+02   1.1310161e+02   2.6661445e+02   3.0464903e+02   8.2156142e+01   1.7114226e+02   3.4746378e+02   1.4608387e+02   3.4055587e+02   1.4933968e+02   2.6194347e+02   1.2597581e+02   1.6462548e+02   2.1699097e+02   1.8214008e+02   8.4386129e+01   1.2955169e+02   2.9609161e+02   5.7842348e+01   1.2742194e+02   2.6055850e+02   1.1102774e+02   1.8073230e+02   1.2409065e+02   2.8114404e+02   1.0671774e+02   2.4015226e+02   1.3589903e+02   1.2127292e+02   1.3022968e+02   2.1375969e+02   1.2586065e+02   1.9500083e+02   1.0280000e+02   6.4730516e+01   1.1916129e+02   1.5752677e+02   1.1985452e+02   3.3205680e+02   1.5860161e+02   3.4913252e+02   1.9815871e+02   1.7203150e+02   1.6398774e+02   1.8057808e+02   1.1103000e+02   1.9091792e+02   2.9726387e+02   1.3808115e+02   8.9896452e+01   1.6986603e+02   9.1143226e+01   1.7965080e+02   1.6685871e+02   1.1207582e+02   1.2250839e+02   2.1623578e+02   1.0303548e+02   1.6496845e+02   6.9264516e+01   1.2438013e+02   8.7965484e+01   1.3129921e+02   1.4757000e+02   2.2875924e+02   1.3033419e+02   1.6157036e+02   8.9397097e+01   2.0719888e+02   1.7954355e+02   2.9616426e+02   6.4093820e+01   1.5726040e+02   1.5863161e+02   2.8888108e+02   1.2239226e+02   3.1910475e+02   1.3788065e+02   3.0562052e+02   1.3502774e+02   2.4428391e+02   1.9550677e+02   1.0108010e+02   8.8663820e+01   2.0734480e+02   1.0730839e+02   2.8001597e+02   1.4863484e+02   2.8440599e+02   1.4556419e+02   6.5832929e+01   1.2789355e+02   1.1806110e+02   1.1235839e+02   2.5004810e+02   2.6143820e+01   1.1834640e+02   8.9373226e+01   1.4566982e+02   6.4298065e+01   1.6626261e+02   9.2452258e+01   1.0655350e+02   8.8885806e+01   1.5361978e+02   7.6471935e+01   1.9417708e+02   1.3437382e+02   2.2673800e+02   1.3599382e+02   2.6788840e+02   1.5501968e+02   2.8437681e+02   1.6423382e+02   3.4034920e+02   1.7373419e+02   3.1483610e+02   9.5699677e+01   2.5544048e+02   1.3596839e+02   3.1197027e+02   1.3493290e+02   2.9433246e+02   1.4380382e+02   2.7379360e+02   1.5561613e+02   2.2850265e+02   1.8675645e+02   8.1554323e+01   1.3995290e+02   2.5006732e+02   8.8056129e+01   1.9567583e+02   1.3478258e+02   1.1124030e+02   1.4647129e+02   1.4168230e+02   1.2225258e+02   9.0184632e+01   1.0267290e+02   1.9496101e+02   9.8041935e+01   1.1589890e+02
   1.7681903e+02   1.4139545e+02   1.1962323e+02   2.1495627e+02   1.9610032e+02   1.8458004e+02   1.2931935e+02   1.8786123e+02   1.3254710e+02   2.5566107e+02   9.4807419e+01   1.5769928e+02   9.4706774e+01   1.9310152e+02   1.7160419e+02   1.6126328e+02   2.8266774e+02   2.0281497e+02   1.7045839e+02   8.1649781e+01   3.3041742e+02  -1.2756297e+01   1.3853645e+02   1.3198483e+02   1.2775516e+02   1.4619539e+02   7.9533226e+01   1.8059186e+02   1.2165484e+02   2.0372116e+02   1.6528194e+02   1.6037035e+02   1.3509290e+02   2.0308354e+02   9.0074839e+01   1.0828305e+02   1.6877710e+02   1.9142138e+02   6.2896129e+01   1.0992186e+02   8.5367097e+01   1.0080354e+02   1.0527710e+02   1.1675138e+02   6.6567742e+01   1.1278942e+02   9.6578710e+01   2.5560274e+02   1.9968516e+02   3.4600519e+02   1.7034032e+02   3.6298148e+02   1.5569742e+02   1.2832743e+02   1.0630290e+02   2.1317641e+02   1.1791161e+02   2.1565965e+02   3.0968903e+02   8.3332942e+01   1.6414226e+02   3.1697378e+02   1.5413387e+02   3.5130187e+02   1.4285968e+02   2.6932187e+02   1.2859581e+02   1.9422588e+02   2.1608097e+02   1.9964288e+02   9.1816129e+01   1.5623729e+02   3.1261161e+02   2.1090748e+01   1.2885194e+02   2.3301410e+02   1.0693774e+02   2.0162950e+02   1.0828065e+02   2.5487884e+02   1.2033774e+02   2.5453266e+02   8.9329032e+01   1.2356852e+02   1.1660968e+02   2.0117929e+02   1.4853065e+02   1.4137723e+02   1.1471000e+02   1.0510772e+02   1.0311129e+02   1.3686077e+02   1.3094452e+02   2.6673960e+02   1.5026161e+02   3.2136972e+02   1.7258871e+02   1.2622710e+02   1.3331774e+02   2.9793168e+02   1.0469000e+02   2.1414512e+02   2.6522387e+02   1.5550435e+02   1.1699645e+02   1.7617803e+02   1.0971323e+02   1.7754520e+02   2.4227871e+02   1.2580222e+02   1.0712839e+02   2.1641618e+02   9.5895484e+01   1.6124965e+02   7.0454516e+01   1.4162493e+02   1.1525548e+02   1.5635601e+02   1.0814000e+02   2.0767364e+02   1.1285419e+02   1.5011876e+02   8.7917097e+01   1.8407728e+02   1.4383355e+02   2.5721106e+02   5.7423820e+01   1.9170400e+02   1.4482161e+02   3.0050588e+02   1.3315226e+02   3.3282395e+02   1.1864065e+02   2.6225972e+02   1.0578774e+02   2.4743311e+02   2.0578677e+02   6.7977703e+01   7.7853820e+01   2.1320960e+02   1.0611839e+02   2.3259117e+02   1.2239484e+02   2.6140519e+02   1.6699419e+02   8.6978529e+01   1.2527355e+02   1.4013070e+02   1.2916839e+02   2.3927330e+02   4.3183820e+01   8.8463203e+01   7.8573226e+01   1.2377382e+02   6.7298065e+01   1.6435261e+02   9.6502258e+01   1.2536950e+02   8.8885806e+01   1.9332978e+02   9.8471935e+01   1.8774708e+02   1.4085382e+02   2.5678960e+02   1.4161382e+02   2.9100880e+02   1.5872968e+02   2.5070001e+02   1.7099382e+02   3.1537840e+02   1.3735419e+02   2.7394650e+02   8.4369677e+01   2.4777688e+02   1.4601839e+02   2.9826627e+02   1.5393290e+02   2.7972246e+02   1.5418382e+02   3.3667320e+02   1.4076613e+02   2.1769065e+02   1.8842645e+02   7.9800723e+01   1.5500290e+02   2.6044332e+02   7.4766129e+01   1.9054903e+02   9.1262581e+01   9.2721897e+01   1.4361129e+02   1.2344110e+02   1.2967258e+02   9.6741032e+01   1.1733290e+02   1.8345821e+02   7.3901935e+01   1.1931010e+02
   2.1972903e+02   1.3929265e+02   1.2371323e+02   2.4471907e+02   1.7753032e+02   1.9906564e+02   1.3740935e+02   1.9059403e+02   1.6221710e+02   2.8047747e+02   1.0699742e+02   1.8776408e+02   1.1627677e+02   1.9456592e+02   1.9241419e+02   2.0940848e+02   2.5209774e+02   1.8274057e+02   1.4197839e+02   5.2788181e+01   3.9950742e+02   1.7046503e+01   2.0667645e+02   1.6286363e+02   1.5628516e+02   1.8124299e+02   1.3082323e+02   2.0801866e+02   1.1403484e+02   2.8057076e+02   1.4724194e+02   1.8971355e+02   1.5175290e+02   1.6137074e+02   1.2259484e+02   1.4597145e+02   1.5810710e+02   1.6621498e+02   6.4706129e+01   8.8017058e+01   8.3707097e+01   1.2693634e+02   1.4551710e+02   1.4300218e+02   7.8757742e+01   1.2848422e+02   1.1795871e+02   2.6813234e+02   1.8201516e+02   3.4884879e+02   1.6020032e+02   3.4079268e+02   1.5817742e+02   1.3079903e+02   1.1668290e+02   2.2549601e+02   9.8571613e+01   2.0225685e+02   2.4821903e+02   8.4770542e+01   1.3610226e+02   2.8531698e+02   1.6898387e+02   3.6720387e+02   2.2609968e+02   1.8533267e+02   1.6121581e+02   1.5542628e+02   1.8846097e+02   2.1780248e+02   1.0095613e+02   1.0088609e+02   3.2847161e+02   4.1441948e+01   1.0990194e+02   2.5358010e+02   1.2050774e+02   2.2692390e+02   1.1213065e+02   2.3762084e+02   9.2717742e+01   2.4908226e+02   1.0470903e+02   1.2695812e+02   1.2017968e+02   2.4475369e+02   1.4481065e+02   2.0148483e+02   9.7660000e+01   8.6951716e+01   1.2425129e+02   1.5454957e+02   1.1399452e+02   2.4086560e+02   1.4031161e+02   2.6612572e+02   1.8758871e+02   1.0049710e+02   1.5103774e+02   2.9799408e+02   1.0112000e+02   1.8728072e+02   2.7593387e+02   1.9111755e+02   9.4896452e+01   1.4732603e+02   1.1085323e+02   1.7921400e+02   1.7080871e+02   8.8899819e+01   1.2531839e+02   2.1687098e+02   9.6555484e+01   1.2800685e+02   7.3654516e+01   1.4755893e+02   8.0825484e+01   1.3073041e+02   9.8520000e+01   2.4106324e+02   1.1123419e+02   1.4090836e+02   7.4867097e+01   1.6688128e+02   1.5897355e+02   2.4737986e+02   5.5093820e+01   1.8617040e+02   1.1887161e+02   2.5597188e+02   1.2072226e+02   3.0438835e+02   1.0255065e+02   2.7239692e+02   1.3397774e+02   2.4369791e+02   2.1207677e+02   9.0754503e+01   8.9663820e+01   2.2116480e+02   1.1206839e+02   2.4182517e+02   1.2577484e+02   2.7352479e+02   1.5223419e+02   6.0109329e+01   1.2398355e+02   1.2332390e+02   1.1502839e+02   2.7764450e+02   5.2333820e+01   1.0977120e+02   1.0723323e+02   1.1567102e+02   6.8828065e+01   1.7209021e+02   9.9162258e+01   1.3725670e+02   7.5265806e+01   1.4618938e+02   8.0941935e+01   1.7614948e+02   1.2266382e+02   2.7105480e+02   1.2695382e+02   2.5257160e+02   1.2649968e+02   2.3670841e+02   1.7966382e+02   3.4811480e+02   1.5144419e+02   2.5876930e+02   9.4609677e+01   2.3938768e+02   1.5025839e+02   3.0578707e+02   1.3541290e+02   2.8491406e+02   1.4937382e+02   3.0634800e+02   1.5995613e+02   2.0182545e+02   1.9375645e+02   8.7524323e+01   1.4567290e+02   2.6437972e+02   9.3526129e+01   2.0104823e+02   8.8782581e+01   1.0502030e+02   1.4280129e+02   1.3326590e+02   1.4601258e+02   9.4193832e+01   1.1186290e+02   1.9198581e+02   8.7661935e+01   1.3229930e+02
   1.7543903e+02   1.4469585e+02   1.0486323e+02   2.6298707e+02   1.8882032e+02   1.9106244e+02   1.5140935e+02   1.8971403e+02   1.2487710e+02   2.7065467e+02   1.2608742e+02   1.6561688e+02   1.1165677e+02   2.0289552e+02   1.7737419e+02   1.8656168e+02   2.5981774e+02   1.5121297e+02   1.6440839e+02   1.1223378e+02   3.7993742e+02  -8.8178968e+00   2.1463645e+02   1.5903683e+02   1.6813516e+02   2.1505499e+02   1.1425323e+02   2.1243426e+02   1.3112484e+02   2.4529356e+02   1.4000194e+02   2.1610275e+02   1.3390290e+02   1.7579874e+02   1.1102484e+02   1.7355705e+02   1.5337710e+02   1.9745338e+02   5.9186129e+01   9.0888658e+01   8.4087097e+01   1.0876594e+02   1.4727710e+02   1.3243138e+02   7.8087742e+01   1.2310782e+02   1.1462871e+02   2.8077874e+02   1.9311516e+02   3.0001079e+02   1.5873032e+02   3.2224028e+02   1.4479742e+02   1.2314943e+02   1.0901290e+02   2.1605961e+02   1.2134161e+02   2.0267525e+02   3.0145903e+02   7.7991342e+01   1.4481226e+02   3.0971018e+02   1.3232387e+02   3.7132667e+02   1.4942968e+02   2.9079627e+02   1.2121581e+02   1.5524628e+02   2.2351097e+02   1.8918848e+02   9.4476129e+01   1.3507449e+02   2.9156161e+02   3.8204748e+01   1.3414194e+02   2.4064090e+02   1.4640774e+02   2.4180190e+02   1.0447065e+02   2.6756364e+02   1.2852774e+02   2.6135746e+02   1.3432903e+02   1.2753852e+02   1.3036968e+02   1.9964849e+02   1.1195065e+02   1.5796363e+02   1.3880000e+02   4.7090516e+01   1.1635129e+02   1.2456157e+02   9.1514516e+01   2.4808400e+02   1.3712161e+02   2.6714092e+02   1.7739871e+02   1.5336230e+02   1.4979774e+02   3.4366328e+02   8.9690000e+01   1.8615512e+02   2.4445387e+02   1.4340595e+02   8.8996452e+01   1.4441803e+02   1.1061323e+02   1.5323320e+02   1.1327871e+02   9.5602219e+01   1.0379839e+02   2.2240258e+02   9.8035484e+01   1.4307845e+02   6.6414516e+01   1.4060813e+02   8.1775484e+01   1.1426441e+02   1.1547000e+02   2.0437724e+02   9.3804194e+01   1.3035276e+02   9.5157097e+01   1.8082808e+02   1.5240355e+02   3.3142546e+02   5.3473820e+01   1.6292000e+02   1.6382161e+02   3.0132588e+02   1.3667226e+02   3.0582235e+02   1.4764065e+02   2.5788972e+02   1.0173774e+02   1.9865711e+02   1.8440677e+02   6.6588103e+01   8.1853820e+01   2.1826960e+02   1.2463839e+02   2.2310957e+02   1.1696484e+02   2.8041959e+02   1.3789419e+02   8.6826529e+01   1.4237355e+02   1.1528270e+02   1.2221839e+02   2.6387930e+02   4.9903820e+01   1.0858560e+02   7.2993226e+01   1.3736022e+02   9.3638065e+01   1.7029541e+02   8.6502258e+01   1.3730950e+02   7.0745806e+01   1.6850098e+02   8.6991935e+01   1.8185548e+02   1.2904382e+02   2.6025440e+02   1.3985382e+02   2.3429960e+02   1.4368968e+02   2.2461321e+02   1.6042382e+02   3.2903400e+02   1.3187419e+02   2.5971490e+02   9.7699677e+01   2.4404048e+02   1.2477839e+02   3.2329547e+02   1.5208290e+02   2.7539046e+02   1.4799382e+02   3.2392840e+02   1.4823613e+02   1.7238305e+02   2.0790645e+02   6.3202323e+01   1.5824290e+02   2.6418412e+02   9.9816129e+01   2.1192503e+02   8.2552581e+01   1.1393870e+02   1.4176129e+02   1.0529910e+02   1.2934258e+02   9.1807432e+01   1.0876290e+02   1.6938381e+02   9.2761935e+01   1.2023130e+02
   1.8310903e+02   1.2475225e+02   1.0886323e+02   2.6276707e+02   1.7968032e+02   1.7670364e+02   1.2612935e+02   1.7816643e+02   1.1930710e+02   2.4725027e+02   9.7997419e+01   1.6363408e+02   1.2084677e+02   1.9473032e+02   1.7103419e+02   1.9692888e+02   3.7681774e+02   5.7282968e+01   1.3716839e+02   1.0784298e+02   3.6760742e+02   3.2168503e+01   1.8472645e+02   1.5089963e+02   1.7470516e+02   1.7814939e+02   1.1582323e+02   1.7083866e+02   1.1784484e+02   2.4016596e+02   1.7124194e+02   1.7003355e+02   1.7370290e+02   1.7109474e+02   1.0398484e+02   1.6460025e+02   1.4357710e+02   1.6283738e+02   6.7806129e+01   8.0909058e+01   8.2227097e+01   1.1124474e+02   1.2727710e+02   1.4113138e+02   6.0377742e+01   1.1452462e+02   1.1247871e+02   2.8152074e+02   2.0077516e+02   2.7434799e+02   1.5534032e+02   2.6023148e+02   1.5669742e+02   1.0734743e+02   1.0530290e+02   2.1968641e+02   1.0372161e+02   2.0284485e+02   3.0826903e+02   8.3486542e+01   1.3352226e+02   2.7033338e+02   1.4241387e+02   3.6903947e+02   1.8657968e+02   2.8220427e+02   1.2568581e+02   1.5840868e+02   1.7018097e+02   2.2298488e+02   8.8096129e+01   1.4415489e+02   3.2594161e+02   2.1454348e+01   1.2385194e+02   2.2941410e+02   1.2655774e+02   2.2533990e+02   1.1561065e+02   2.4124244e+02   9.9817742e+01   2.2665426e+02   1.1975903e+02   1.1332412e+02   1.2379968e+02   2.4108409e+02   1.3429065e+02   2.0213643e+02   1.0852000e+02   6.8752916e+01   9.8441290e+01   1.3304437e+02   7.3234516e+01   2.4040640e+02   1.0550161e+02   2.5538052e+02   1.5258871e+02   1.4425710e+02   1.7374774e+02   2.7840728e+02   1.0679000e+02   1.7978712e+02   2.2945387e+02   1.5869595e+02   9.4326452e+01   1.5841163e+02   8.3183226e+01   7.7147600e+01   1.1437871e+02   9.2514219e+01   9.8938387e+01   1.9488138e+02   8.3275484e+01   1.3058925e+02   5.1504516e+01   1.4118093e+02   7.3155484e+01   1.2791401e+02   9.8280000e+01   1.7832244e+02   1.0718419e+02   1.2390236e+02   7.9487097e+01   1.6185168e+02   1.7607355e+02   2.8301186e+02   7.5423820e+01   1.7569400e+02   1.6606161e+02   3.3533668e+02   1.3220226e+02   3.0731995e+02   1.1621065e+02   2.7921412e+02   1.0192774e+02   2.1126191e+02   1.6740677e+02   7.7758103e+01   7.5423820e+01   1.9159400e+02   9.5968387e+01   2.2431317e+02   1.1630484e+02   2.6075239e+02   1.4342419e+02   5.8674129e+01   1.1808355e+02   1.1627590e+02   1.2307839e+02   2.5214050e+02   3.5953820e+01   1.3508160e+02   9.0233226e+01   1.1217102e+02   9.9828065e+01   1.7213021e+02   6.9932258e+01   1.3535510e+02   8.9695806e+01   1.5993498e+02   8.5371935e+01   1.4160508e+02   1.3156382e+02   2.8343280e+02   1.1695382e+02   2.5579160e+02   1.2691968e+02   2.4991481e+02   1.3885382e+02   2.9461960e+02   1.1387419e+02   2.1515490e+02   9.5229677e+01   2.1800808e+02   1.7529839e+02   3.2392387e+02   1.4631290e+02   2.8609206e+02   1.5733382e+02   3.4352120e+02   1.3999613e+02   1.5975225e+02   2.0080645e+02   8.8430323e+01   1.2576290e+02   2.3906252e+02   9.5766129e+01   2.1319903e+02   7.3692581e+01   7.9697497e+01   1.3166129e+02   1.4458710e+02   1.1953258e+02   9.6122232e+01   1.3200290e+02   1.6209461e+02   6.2611935e+01   1.0992330e+02
   1.8129903e+02   1.2674705e+02   1.1657323e+02   2.5910027e+02   2.0825032e+02   2.0398804e+02   1.8859935e+02   1.9987883e+02   1.4635710e+02   2.1508627e+02   9.0377419e+01   2.3366368e+02   1.0446677e+02   1.8637072e+02   1.9908419e+02   1.9173488e+02   4.1919774e+02   3.3992568e+01   1.3907839e+02   7.2350181e+01   3.7403742e+02   2.1844103e+01   1.6853645e+02   1.5381483e+02   1.7813516e+02   2.1149499e+02   1.0063323e+02   1.7971386e+02   1.0926484e+02   2.1319236e+02   1.4490194e+02   1.7752075e+02   1.6599290e+02   1.4542154e+02   1.1417484e+02   1.4869505e+02   1.3610710e+02   1.9397498e+02   5.6086129e+01   1.1322666e+02   8.7947097e+01   1.1950714e+02   1.2137710e+02   1.3241338e+02   7.4607742e+01   1.3591622e+02   1.1571871e+02   2.8626154e+02   1.7558516e+02   2.6841319e+02   1.4173032e+02   2.9527028e+02   1.4465742e+02   1.2321063e+02   1.1878290e+02   1.8922801e+02   1.3181161e+02   1.8473765e+02   2.9206903e+02   1.0136254e+02   1.2257226e+02   2.9129938e+02   1.6151387e+02   3.9418147e+02   1.8985968e+02   2.7113187e+02   1.5473581e+02   1.6851468e+02   1.8365097e+02   1.9694728e+02   1.1104613e+02   1.4784889e+02   3.0475161e+02   1.4719548e+01   1.3099194e+02   2.2518290e+02   1.1474774e+02   2.3676470e+02   1.0980065e+02   2.5251724e+02   1.0795774e+02   2.2662306e+02   1.2256903e+02   1.1247932e+02   1.3250968e+02   2.2819729e+02   1.3305065e+02   2.1499563e+02   1.0066000e+02   7.7711716e+01   9.6061290e+01   1.2085477e+02   1.0223452e+02   2.0227640e+02   1.2231161e+02   2.3875572e+02   1.7339871e+02   1.4940230e+02   1.4307774e+02   3.1296088e+02   7.6640000e+01   2.1671912e+02   2.8479387e+02   1.4869875e+02   9.5186452e+01   1.5301283e+02   5.0043226e+01   1.1017880e+02   1.1975871e+02   8.4463819e+01   1.1879839e+02   1.9258258e+02   1.0170548e+02   1.4545485e+02   6.0454516e+01   1.6784493e+02   8.3205484e+01   1.4106001e+02   1.3943000e+02   2.1179044e+02   1.2571419e+02   1.4198996e+02   9.1347097e+01   1.4637288e+02   1.4597355e+02   2.4936986e+02   6.0663820e+01   1.5429480e+02   1.1720161e+02   2.5467548e+02   1.2010226e+02   2.9471795e+02   1.3255065e+02   2.4447692e+02   1.1597774e+02   2.2918791e+02   2.3440677e+02   9.5548103e+01   6.1953820e+01   1.5286160e+02   1.1877839e+02   2.3852837e+02   1.0887484e+02   2.7067679e+02   1.3989419e+02   6.4576529e+01   1.1460355e+02   9.2884297e+01   1.1740839e+02   2.6349410e+02   2.8663820e+01   9.6144803e+01   8.5183226e+01   1.2872502e+02   6.8638065e+01   1.6815541e+02   8.5642258e+01   1.1452830e+02   1.0940581e+02   1.5954818e+02   5.8421935e+01   1.4081108e+02   1.2337382e+02   2.6499800e+02   1.1152382e+02   2.0718600e+02   1.6453968e+02   2.1094521e+02   1.7280382e+02   2.8375360e+02   1.1416419e+02   2.0727170e+02   7.9369677e+01   2.6250688e+02   1.4029839e+02   3.2243387e+02   1.5774290e+02   2.8284766e+02   1.4771382e+02   3.0781080e+02   1.3109613e+02   1.6675425e+02   1.9666645e+02   9.9671523e+01   1.4224290e+02   2.2379412e+02   7.7246129e+01   2.1782063e+02   8.2932581e+01   8.4338297e+01   1.1871129e+02   1.4562310e+02   1.2267258e+02   8.5871032e+01   1.1095290e+02   1.8824861e+02   6.2761935e+01   9.8051303e+01
   1.5419903e+02   1.2244505e+02   1.3876323e+02   2.6165507e+02   1.6815032e+02   1.8438604e+02   1.8569935e+02   1.8959083e+02   1.4035710e+02   2.0575627e+02   1.0385742e+02   1.8001528e+02   7.4606774e+01   1.8985952e+02   1.9703419e+02   2.0151888e+02   4.4871774e+02   1.7290968e+01   1.4602839e+02   1.1122418e+02   3.1784742e+02   5.7930323e-01   1.6301645e+02   1.5678643e+02   1.7118516e+02   2.1224099e+02   6.9633226e+01   2.1662386e+02   1.3055484e+02   2.1786916e+02   1.6757194e+02   1.4651715e+02   1.0585290e+02   1.4995274e+02   1.0926484e+02   1.3146785e+02   1.4037710e+02   2.0776338e+02   5.9616129e+01   9.1754258e+01   8.5037097e+01   1.1578994e+02   1.1756710e+02   1.2866818e+02   7.2227742e+01   1.1514662e+02   1.2719871e+02   2.7067314e+02   1.8749516e+02   2.2355039e+02   1.1906032e+02   2.5851388e+02   1.2698742e+02   1.1967423e+02   1.0987290e+02   2.0361081e+02   1.0143161e+02   2.0726805e+02   2.1483903e+02   9.3540942e+01   1.5857226e+02   3.2098938e+02   1.3579387e+02   2.9395907e+02   1.6266968e+02   2.7582707e+02   1.4345581e+02   1.4136708e+02   1.5318097e+02   2.0995488e+02   8.4576129e+01   1.0919649e+02   3.0213161e+02   4.6209148e+01   1.2780194e+02   2.4514810e+02   1.1617774e+02   2.0275030e+02   8.9040645e+01   2.3308804e+02   1.0381774e+02   2.4838426e+02   1.1137903e+02   1.6899452e+02   1.0684968e+02   1.9110009e+02   1.2467065e+02   2.0094603e+02   1.2371000e+02   8.9537716e+01   9.5161290e+01   1.4101677e+02   9.6804516e+01   2.1019080e+02   1.2531161e+02   2.6279572e+02   1.8615871e+02   1.6509150e+02   1.6522774e+02   3.4661888e+02   9.5930000e+01   1.7250592e+02   2.3869387e+02   1.4524675e+02   1.0394645e+02   1.5560203e+02   7.6233226e+01   1.5527360e+02   1.3989871e+02   8.8082619e+01   8.8798387e+01   1.9250258e+02   9.0655484e+01   1.4628885e+02   7.9654516e+01   1.6359893e+02   8.4585484e+01   1.2008961e+02   1.2309000e+02   2.5719764e+02   1.3166419e+02   1.4151396e+02   8.8107097e+01   1.7778208e+02   1.2497355e+02   1.6980986e+02   4.3283820e+01   1.3983520e+02   1.4629161e+02   2.1319828e+02   1.0620226e+02   2.6668995e+02   1.4564065e+02   2.9028972e+02   1.5735774e+02   2.8830751e+02   2.7093677e+02   1.1947570e+02   4.9563820e+01   1.6704280e+02   1.2177839e+02   2.2438837e+02   9.8824839e+01   2.7672079e+02   1.6551419e+02   8.6046929e+01   1.2670355e+02   1.1205630e+02   1.2659839e+02   2.4166890e+02   2.4283820e+01   6.5875203e+01   7.6903226e+01   1.4576742e+02   6.8638065e+01   1.2682541e+02   7.1502258e+01   1.0503950e+02   8.2745806e+01   1.3606098e+02   8.4081935e+01   1.6637828e+02   1.2152382e+02   2.8038600e+02   1.0071382e+02   2.3490080e+02   1.4949968e+02   2.0948841e+02   1.7128382e+02   3.3916520e+02   1.6292419e+02   2.3451090e+02   7.3749677e+01   2.0500648e+02   1.6815839e+02   2.7839507e+02   1.5927290e+02   2.7105526e+02   1.5452382e+02   3.1426600e+02   1.1642613e+02   2.0273785e+02   2.0928645e+02   7.5371923e+01   1.2119290e+02   2.5542812e+02   8.7146129e+01   1.8602863e+02   9.9402581e+01   1.1193070e+02   1.3795129e+02   1.2817390e+02   1.5648258e+02   7.1306232e+01   1.1295290e+02   1.7875861e+02   9.2331935e+01   1.1478570e+02
   1.8286903e+02   1.2477145e+02   1.1833323e+02   2.6219947e+02   1.9920032e+02   1.9195204e+02   1.6769935e+02   2.0503083e+02   9.9787097e+01   2.4576187e+02   1.1189742e+02   2.0033208e+02   8.0606774e+01   1.6032952e+02   1.6008419e+02   1.7866488e+02   4.4385774e+02   1.2589768e+01   1.4583839e+02   1.1804938e+02   3.2050742e+02  -4.5834968e+00   1.6567645e+02   1.2190363e+02   1.9561516e+02   2.4638659e+02   9.3633226e+01   1.8951386e+02   1.1426484e+02   2.4902236e+02   1.5838194e+02   2.0382235e+02   1.2594290e+02   1.5272554e+02   1.1059484e+02   1.7078145e+02   1.4577710e+02   2.1880138e+02   5.9806129e+01   8.7509058e+01   9.1037097e+01   1.0077994e+02   1.0665710e+02   1.4349098e+02   6.0657742e+01   1.0155222e+02   1.3290871e+02   2.8321634e+02   2.1454516e+02   3.0843639e+02   1.2573032e+02   2.5188028e+02   1.4698742e+02   1.1559423e+02   1.1501290e+02   1.6752961e+02   1.1353161e+02   1.7811005e+02   1.9692903e+02   1.0554374e+02   1.3410226e+02   2.7975698e+02   8.9183871e+01   2.4344787e+02   1.5604968e+02   2.4726667e+02   8.4025806e+01   1.3736148e+02   2.3689097e+02   2.2140808e+02   8.1246129e+01   8.6612890e+01   3.1937161e+02   3.7169948e+01   1.0885194e+02   2.4866410e+02   1.1045774e+02   1.9677790e+02   1.2799065e+02   2.9721204e+02   1.1562774e+02   2.6266946e+02   1.2075903e+02   1.4805412e+02   9.5419677e+01   1.8582449e+02   1.0900065e+02   2.0719963e+02   1.0066000e+02   1.0071172e+02   9.4821290e+01   1.5795397e+02   1.0213452e+02   2.4295440e+02   1.1855161e+02   2.3833652e+02   1.6062871e+02   1.5794390e+02   1.5579774e+02   2.9237328e+02   1.1498000e+02   1.9503192e+02   2.3855387e+02   1.7444795e+02   9.4846452e+01   1.7690003e+02   7.0993226e+01   1.5393280e+02   1.2418871e+02   8.6959419e+01   9.2078387e+01   2.1848018e+02   9.9085484e+01   1.3032445e+02   5.8984516e+01   1.3535253e+02   7.0915484e+01   1.2037321e+02   1.3557000e+02   2.5219924e+02   1.4547419e+02   1.6721916e+02   8.0017097e+01   2.1870928e+02   1.4564355e+02   1.9130626e+02   5.3283820e+01   1.5207520e+02   1.2091161e+02   2.1508868e+02   1.2010226e+02   2.5024795e+02   1.1750065e+02   2.4025092e+02   1.2545774e+02   2.9089951e+02   2.7255677e+02   1.2887610e+02   6.1093820e+01   1.6522040e+02   9.8548387e+01   2.6119677e+02   1.2539484e+02   2.8921519e+02   1.6570419e+02   6.1651729e+01   1.1013355e+02   9.7191897e+01   1.3378839e+02   2.4452370e+02   3.4993820e+01   5.9258403e+01   9.7423226e+01   1.3635582e+02   6.4828065e+01   1.5613021e+02   7.9122258e+01   1.1861990e+02   6.2455806e+01   1.4140418e+02   9.3181935e+01   2.0384028e+02   1.0628382e+02   2.2312520e+02   1.0342382e+02   2.5687400e+02   1.6153968e+02   1.5942521e+02   1.6371382e+02   3.5091080e+02   1.7468419e+02   3.2681010e+02   8.4989677e+01   2.1077728e+02   1.9039839e+02   1.9533587e+02   1.4727290e+02   2.5772526e+02   1.2223382e+02   2.8479920e+02   1.3195613e+02   1.8053545e+02   2.2256645e+02   7.7449523e+01   1.0700290e+02   2.3904332e+02   6.9866129e+01   1.2770103e+02   1.2578258e+02   1.5563030e+02   1.4652129e+02   1.3291830e+02   1.2501258e+02   1.1806383e+02   1.1295290e+02   1.6685861e+02   6.2661935e+01   1.2453930e+02
   1.6167903e+02   1.2217665e+02   1.1143323e+02   2.6242147e+02   1.8634032e+02   1.3278084e+02   1.8031935e+02   2.1797123e+02   1.4035710e+02   2.1860627e+02   8.9897419e+01   2.0175208e+02   8.1896774e+01   1.5998632e+02   1.8551419e+02   1.7877048e+02   4.3971774e+02   1.9110968e+01   1.4631839e+02   6.9960981e+01   3.0769742e+02  -5.0869677e-01   1.9425645e+02   9.8717226e+01   1.9599516e+02   1.7902619e+02   9.4533226e+01   1.7230186e+02   1.1217484e+02   2.1718956e+02   1.3776194e+02   2.1066195e+02   1.1590290e+02   1.7223874e+02   9.4174839e+01   1.3324505e+02   1.2243710e+02   2.1806858e+02   5.7236129e+01   9.6324658e+01   9.7087097e+01   7.9915935e+01   1.0913710e+02   1.2296258e+02   6.8947742e+01   1.1864902e+02   1.0224871e+02   3.0490914e+02   2.1487516e+02   3.1269999e+02   1.4430032e+02   2.7273468e+02   1.2879742e+02   1.0061943e+02   8.8782903e+01   1.4800801e+02   8.3861613e+01   2.1410365e+02   2.2159903e+02   7.1380142e+01   1.5310226e+02   3.1276698e+02   1.0351387e+02   2.0215147e+02   1.5333968e+02   2.3267347e+02   9.8115806e+01   1.4752428e+02   2.1237097e+02   2.3793968e+02   7.4666129e+01   6.3899290e+01   3.0313161e+02   2.3899148e+01   1.1533194e+02   2.4857570e+02   1.0002774e+02   2.4266230e+02   1.0756065e+02   2.9946644e+02   1.0786774e+02   2.4139026e+02   1.3394903e+02   1.5728892e+02   9.3659677e+01   1.7111529e+02   1.1924065e+02   1.5600043e+02   1.0990000e+02   1.0164252e+02   1.0687129e+02   1.6536997e+02   1.1923452e+02   2.2082640e+02   1.1693161e+02   2.7437612e+02   2.0034871e+02   1.8290630e+02   1.6374774e+02   3.6211728e+02   1.0317000e+02   2.3816672e+02   2.4250387e+02   1.5222195e+02   8.7756452e+01   1.6751723e+02   9.7523226e+01   1.5714040e+02   1.0304871e+02   6.8560619e+01   1.1374839e+02   2.0017658e+02   1.0684548e+02   1.2366365e+02   6.9504516e+01   1.3089093e+02   7.9065484e+01   1.1901121e+02   1.1100000e+02   2.3878484e+02   1.1256419e+02   1.3718196e+02   1.0891710e+02   1.4434728e+02   1.4997355e+02   2.1290986e+02   4.2663820e+01   1.7002480e+02   1.2820161e+02   2.2850548e+02   1.1772226e+02   2.7695835e+02   1.3612065e+02   2.5167132e+02   1.4726774e+02   2.7134471e+02   2.9012677e+02   1.0680050e+02   7.8473820e+01   1.7730000e+02   1.1168839e+02   2.2295557e+02   1.1768484e+02   3.0336199e+02   1.6666419e+02   6.5094929e+01   1.3060355e+02   1.0989430e+02   9.5358387e+01   2.2449810e+02   3.2523820e+01   8.2266003e+01   9.3953226e+01   1.3706342e+02   7.7448065e+01   1.4759061e+02   9.5542258e+01   1.2111630e+02   6.7835806e+01   1.2954378e+02   9.7661935e+01   2.2615188e+02   9.9373820e+01   1.5505800e+02   1.2542382e+02   2.6759400e+02   1.5101968e+02   2.3974681e+02   1.7647382e+02   3.5061000e+02   1.7125419e+02   2.7999450e+02   8.7649677e+01   2.2946448e+02   1.9196839e+02   2.2302027e+02   1.5008290e+02   2.8169046e+02   1.4261382e+02   2.4607880e+02   1.4357613e+02   2.0375585e+02   2.3032645e+02   9.9448723e+01   1.2862290e+02   2.4021372e+02   6.3816129e+01   1.5151503e+02   1.3036258e+02   1.5097390e+02   1.3180129e+02   1.2380590e+02   1.2115258e+02   9.6132632e+01   1.0424290e+02   1.7250541e+02   8.3091935e+01   1.2876490e+02
   1.5434903e+02   1.3614305e+02   1.3400323e+02   2.7332587e+02   1.7158032e+02   1.5987164e+02   1.5588935e+02   2.1873563e+02   1.0992710e+02   1.9919067e+02   9.7517419e+01   1.6752248e+02   8.0326774e+01   1.7568192e+02   1.8084419e+02   1.9657408e+02   3.9524774e+02   1.4188568e+01   1.1821839e+02   7.0548981e+01   3.2622742e+02   1.1008903e+01   1.8134645e+02   1.3803003e+02   1.8318516e+02   1.4443099e+02   1.2210323e+02   1.8152626e+02   1.1065484e+02   2.2112116e+02   1.4481194e+02   1.9390795e+02   1.1861290e+02   1.3555194e+02   9.6174839e+01   1.3308505e+02   1.5730710e+02   1.9713898e+02   4.4706129e+01   9.3137058e+01   8.5277097e+01   1.2548074e+02   1.0184710e+02   1.6464578e+02   6.3517742e+01   1.0822342e+02   1.1552871e+02   2.8732674e+02   1.9449516e+02   3.4980039e+02   1.5887032e+02   2.6546908e+02   1.3765742e+02   1.1753063e+02   8.0492903e+01   1.8510121e+02   9.5861613e+01   1.9466365e+02   2.2892903e+02   2.5503742e+01   1.6086226e+02   3.1585618e+02   9.5843871e+01   2.6872507e+02   1.3942968e+02   2.4254627e+02   8.3455806e+01   1.4350708e+02   2.4322097e+02   2.5118168e+02   9.0006129e+01   5.7142090e+01   2.9423161e+02   4.3321148e+01   1.1537194e+02   2.4505250e+02   9.4747742e+01   2.0717470e+02   1.2242065e+02   3.1798764e+02   1.1671774e+02   2.6568226e+02   1.3918903e+02   1.5205972e+02   9.6659677e+01   1.7020529e+02   1.1976065e+02   1.7272883e+02   9.7320000e+01   9.8978916e+01   1.0763129e+02   1.5063917e+02   9.6704516e+01   2.4781880e+02   1.3879161e+02   2.7338732e+02   2.1972871e+02   1.8592590e+02   1.5546774e+02   3.8258968e+02   1.0836000e+02   2.1728152e+02   2.2917387e+02   1.0628835e+02   1.1384645e+02   1.1400003e+02   1.1947323e+02   1.4348440e+02   9.5758710e+01   7.8143819e+01   1.2298839e+02   2.2833738e+02   6.8465484e+01   1.1558405e+02   5.6504516e+01   1.4297093e+02   6.2395484e+01   1.0953481e+02   1.3647000e+02   2.2188724e+02   1.3995419e+02   1.7742076e+02   9.6397097e+01   4.6968877e+01   1.5950355e+02   1.9142746e+02   5.3713820e+01   1.3566080e+02   1.2677161e+02   1.9766988e+02   1.1324226e+02   2.4145675e+02   1.2950065e+02   2.5253092e+02   1.1516774e+02   2.8363271e+02   2.7393677e+02   1.2866570e+02   7.5993820e+01   1.5940840e+02   8.7588387e+01   2.4826357e+02   1.0682484e+02   2.6475079e+02   1.7937419e+02   6.4848129e+01   1.1132355e+02   8.6866697e+01   1.1188839e+02   1.9113570e+02   3.1093820e+01   6.3090403e+01   9.2993226e+01   1.5505022e+02   8.8918065e+01   1.6915301e+02   7.2072258e+01   1.0827390e+02   7.7125806e+01   1.5699058e+02   9.7371935e+01   2.0679508e+02   8.8333820e+01   2.1556120e+02   1.1980382e+02   2.3414360e+02   1.3834968e+02   2.6204041e+02   1.8342382e+02   3.5490400e+02   9.9784194e+01   1.1085210e+02   8.6509677e+01   2.1508568e+02   2.1496839e+02   2.1556027e+02   1.3389290e+02   2.8208566e+02   1.2480382e+02   2.4174360e+02   1.6147613e+02   2.1213385e+02   2.2213645e+02   7.5063923e+01   1.3167290e+02   2.1301972e+02   5.7386129e+01   1.2569943e+02   1.4364258e+02   1.5691150e+02   1.5852129e+02   1.0905830e+02   1.4591258e+02   8.8481832e+01   1.1981290e+02   1.8191981e+02   8.4761935e+01   1.2725130e+02
   1.7272903e+02   1.0939265e+02   1.3057323e+02   3.0531027e+02   2.0734032e+02   2.3320084e+02   1.8026935e+02   2.3921523e+02   1.1397710e+02   2.2733667e+02   8.8857419e+01   1.7736528e+02   6.7796774e+01   1.5887432e+02   1.3684419e+02   1.8480408e+02   3.6500774e+02   9.6077677e+00   1.1150839e+02   7.0845781e+01   3.4917742e+02   1.1832903e+01   1.7496645e+02   1.0768043e+02   1.7023516e+02   1.5193699e+02   9.0493226e+01   2.3629506e+02   1.2303484e+02   2.3742076e+02   1.2704194e+02   1.9818955e+02   1.1132290e+02   1.4127514e+02   1.0645484e+02   1.1607265e+02   1.1503710e+02   1.8272058e+02   5.2656129e+01   9.9411058e+01   8.6897097e+01   1.0383114e+02   1.1884710e+02   1.2875578e+02   9.2327742e+01   1.1577862e+02   1.0743871e+02   2.7582394e+02   2.2315516e+02   3.6360759e+02   1.6111032e+02   3.0557988e+02   1.3508742e+02   1.0469623e+02   1.0311290e+02   1.6667161e+02   1.0957161e+02   2.1770685e+02   2.4306903e+02   3.8082542e+01   1.3562226e+02   3.3896538e+02   9.5223871e+01   2.3596467e+02   1.4614968e+02   2.2857867e+02   1.0302581e+02   1.3980148e+02   1.9899097e+02   2.2296008e+02   8.7096129e+01   9.3334890e+01   3.6661161e+02   3.4200748e+01   1.1209194e+02   2.6278490e+02   8.5837742e+01   2.1836750e+02   1.2828065e+02   2.7008884e+02   1.2257774e+02   2.4878346e+02   1.3532903e+02   1.2669852e+02   1.0736968e+02   1.8201849e+02   1.1995065e+02   1.8556363e+02   9.2940000e+01   8.9949316e+01   9.9111290e+01   1.3504077e+02   1.1613452e+02   2.8011440e+02   1.7164161e+02   2.8194932e+02   2.2296871e+02   2.3633670e+02   1.3231774e+02   3.0230168e+02   1.1483000e+02   1.9252392e+02   2.3645387e+02   1.3332595e+02   9.6186452e+01   1.8036283e+02   1.0585323e+02   1.5676400e+02   9.1898710e+01   8.6502619e+01   1.4641839e+02   1.9713298e+02   8.0935484e+01   1.1444645e+02   7.8224516e+01   1.1319333e+02   7.3305484e+01   1.0447201e+02   1.5819000e+02   2.6666964e+02   1.1414419e+02   1.5829556e+02   9.6917097e+01  -2.1692723e+01   1.5121355e+02   2.2433066e+02   6.1093820e+01   1.0622040e+02   1.3496161e+02   2.4777468e+02   1.1805226e+02   2.7603195e+02   1.0616065e+02   1.7710812e+02   1.5926774e+02   2.5096471e+02   2.3521677e+02   8.6143303e+01   9.0473820e+01   1.9201000e+02   9.4588387e+01   2.3027357e+02   1.1406484e+02   2.7650159e+02   1.4961419e+02   7.6608929e+01   1.2275355e+02   1.0656230e+02   1.3369839e+02   2.5043090e+02   3.3043820e+01   3.5844403e+01   1.0180323e+02   1.1043542e+02   7.4728065e+01   1.6180821e+02   7.7882258e+01   1.1423910e+02   7.5125806e+01   1.3639058e+02   8.8991935e+01   2.3265548e+02   1.0404382e+02   2.0320440e+02   1.4680382e+02   2.5140360e+02   1.6410968e+02   2.0269961e+02   1.7704382e+02   3.6089440e+02   4.8634194e+01   9.6184103e+01   8.7749677e+01   2.3455648e+02   1.9486839e+02   2.2578827e+02   1.5760290e+02   2.4008886e+02   1.3947382e+02   2.4818000e+02   1.5785613e+02   2.3332345e+02   2.4151645e+02   7.7513523e+01   1.3343290e+02   2.0573892e+02   5.9816129e+01   1.3316503e+02   1.3521258e+02   1.3030590e+02   1.0309129e+02   1.6839270e+02   1.3777258e+02   1.1994303e+02   1.2148290e+02   1.8793621e+02   7.9231935e+01   1.1654370e+02
   1.5748903e+02   1.1689185e+02   1.2424323e+02   2.2739667e+02   1.6453032e+02   2.3052564e+02   1.4107935e+02   1.7601043e+02   1.4121710e+02   2.2539747e+02   1.0447742e+02   1.6449568e+02   1.0051677e+02   1.6678672e+02   1.8032419e+02   1.8542568e+02   4.1557774e+02   2.3372168e+01   1.2293839e+02   7.3071381e+01   3.4431742e+02   1.3941703e+01   1.8677645e+02   1.2278563e+02   1.7851516e+02   1.6427459e+02   9.7343226e+01   1.9359706e+02   1.2122484e+02   2.2580556e+02   1.2290194e+02   2.0999075e+02   1.2499290e+02   1.6423154e+02   1.0693484e+02   1.6217425e+02   1.3723710e+02   1.6354458e+02   6.9806129e+01   9.2319058e+01   1.2660710e+02   6.9224335e+01   1.1027710e+02   1.2554138e+02   6.5037742e+01   1.1882182e+02   1.0119871e+02   2.5861314e+02   2.1782516e+02   3.3027399e+02   1.4254032e+02   2.9525548e+02   1.5041742e+02   1.2779983e+02   1.1330290e+02   1.7818641e+02   1.1157161e+02   2.0516685e+02   2.4330903e+02   9.2923342e+01   1.1276226e+02   2.9913418e+02   1.4194387e+02   2.9317707e+02   1.4480968e+02   2.4797587e+02   1.0621581e+02   1.6215628e+02   2.0713097e+02   2.2149888e+02   8.7046129e+01   1.1371889e+02   3.0232161e+02   2.6813948e+01   1.0137194e+02   2.4302250e+02   1.0493774e+02   2.0973950e+02   1.0075065e+02   2.8086124e+02   1.1428774e+02   2.2458666e+02   1.4646903e+02   1.3842732e+02   1.1360968e+02   1.9760929e+02   1.1667065e+02   1.9897603e+02   8.3990000e+01   1.1737532e+02   9.4781290e+01   1.5152717e+02   9.9944516e+01   3.0521960e+02   1.8636161e+02   3.1067172e+02   2.0534871e+02   1.6079630e+02   1.0469774e+02   2.6165128e+02   1.2060000e+02   1.6120232e+02   2.2650387e+02   1.5936195e+02   1.1913645e+02   1.7566683e+02   1.1728323e+02   1.8460960e+02   1.1123871e+02   9.7375419e+01   1.2412839e+02   1.9753618e+02   9.0175484e+01   1.3918725e+02   7.3034516e+01   1.0779853e+02   8.8875484e+01   1.3222641e+02   1.2157000e+02   2.4564924e+02   9.6994194e+01   1.4214756e+02   8.9777097e+01   1.0284774e+00   1.5907355e+02   2.4146186e+02   7.5563820e+01   1.8258280e+02   1.6063161e+02   2.9905108e+02   1.2839226e+02   3.0201475e+02   1.4340065e+02   2.5746892e+02   1.2654774e+02   2.7748231e+02   1.9317677e+02   9.4036503e+01   8.1333820e+01   2.1079120e+02   8.7018387e+01   1.9849917e+02   1.3520484e+02   2.6900039e+02   1.5932419e+02   9.2542129e+01   1.0851355e+02   1.4780150e+02   1.2607839e+02   2.3809050e+02   3.4993820e+01   9.2398403e+01   8.9953226e+01   1.4753342e+02   6.3108065e+01   1.5583781e+02   8.7972258e+01   1.1286190e+02   7.7455806e+01   1.4748418e+02   8.6851935e+01   2.1543668e+02   1.0618382e+02   2.3670320e+02   1.4542382e+02   2.7556400e+02   1.4649968e+02   2.3705841e+02   1.5271382e+02   3.5703080e+02   1.1873419e+02   2.7157610e+02   8.4989677e+01   2.3429728e+02   2.0463839e+02   2.2247667e+02   1.4503290e+02   2.4305446e+02   1.4790382e+02   2.7865560e+02   1.6104613e+02   2.0616825e+02   1.8509645e+02   1.0002712e+02   1.3605290e+02   2.2242932e+02   5.8676129e+01   1.2692623e+02   1.0083258e+02   1.4471630e+02   1.6371129e+02   9.0683097e+01   1.3729258e+02   8.6361432e+01   1.2571290e+02   1.9287781e+02   8.4181935e+01   1.2248770e+02
   1.6953903e+02   1.4287785e+02   1.0490323e+02   2.5875387e+02   1.6434032e+02   2.1640084e+02   1.5064935e+02   1.7077483e+02   1.3183710e+02   2.2128787e+02   1.0394742e+02   1.9191808e+02   9.7086774e+01   1.7263112e+02   1.6303419e+02   1.9513888e+02   4.5014774e+02   2.4796568e+01   1.6059839e+02   5.4208581e+01   3.3450742e+02   9.6765032e+00   1.7829645e+02   1.2761403e+02   1.6880516e+02   1.6253139e+02   8.9823226e+01   1.5243866e+02   1.1212484e+02   2.2534356e+02   1.3976194e+02   2.2907195e+02   1.2251290e+02   1.4704994e+02   9.3934839e+01   1.5002425e+02   1.2863710e+02   1.9883258e+02   7.3946129e+01   1.1279786e+02   7.4327097e+01   1.0854674e+02   9.1327097e+01   1.1210738e+02   5.4807742e+01   1.1607022e+02   9.4818710e+01   2.6664354e+02   2.0344516e+02   3.1556439e+02   1.5868032e+02   2.9205428e+02   1.7741742e+02   1.1549983e+02   1.2473290e+02   1.9270201e+02   1.1915161e+02   1.7918045e+02   2.4549903e+02   6.2888142e+01   1.2505226e+02   2.7781098e+02   1.7698387e+02   3.5889387e+02   1.7995968e+02   3.0730387e+02   1.0373581e+02   1.8035468e+02   2.0103097e+02   2.2231688e+02   9.9336129e+01   1.0730569e+02   2.6123161e+02   4.8911148e+01   1.0585194e+02   1.9542410e+02   1.1559774e+02   2.0169670e+02   8.9470645e+01   2.7248364e+02   1.0824774e+02   2.1987986e+02   1.1861903e+02   1.3103532e+02   1.1893968e+02   1.9589289e+02   1.1624065e+02   2.2662043e+02   9.2090000e+01   6.9157316e+01   8.2681290e+01   1.3439517e+02   8.8514516e+01   2.4204400e+02   1.1131161e+02   2.9548572e+02   1.8472871e+02   1.4434590e+02   1.2469774e+02   3.0448128e+02   1.1269000e+02   2.0683512e+02   2.5112387e+02   1.5430235e+02   9.0376452e+01   1.6977763e+02   1.0018323e+02   1.6345760e+02   1.3166871e+02   8.9841019e+01   1.1312839e+02   2.1246618e+02   1.0351548e+02   1.2812005e+02   7.1124516e+01   1.3028133e+02   9.1725484e+01   1.3332841e+02   1.2733000e+02   2.0127844e+02   1.2147419e+02   1.2694916e+02   9.0967097e+01   1.5536328e+02   1.8445355e+02   3.1072146e+02   6.4613820e+01   1.6116880e+02   1.3548161e+02   2.9111308e+02   1.2539226e+02   3.1053475e+02   1.3964065e+02   2.9309972e+02   1.0602774e+02   2.1593391e+02   1.8678677e+02   1.0006770e+02   9.3283820e+01   2.1368520e+02   1.1787839e+02   2.2594037e+02   1.1973484e+02   2.7557799e+02   1.3056419e+02   5.8752929e+01   1.0837355e+02   1.1219270e+02   1.2326839e+02   2.4374530e+02   5.1993820e+01   1.0451840e+02   7.2853226e+01   1.0447142e+02   7.0208065e+01   1.7435981e+02   9.6452258e+01   1.1442350e+02   8.1935806e+01   1.4488578e+02   8.9701935e+01   2.0159868e+02   1.3656382e+02   2.7989280e+02   1.6195382e+02   2.3110160e+02   1.5291968e+02   2.2168481e+02   1.8904382e+02   3.3898440e+02   1.9292419e+02   3.4183090e+02   1.1469968e+02   2.6011048e+02   2.3805839e+02   2.2066307e+02   1.5650290e+02   1.4013686e+02   1.5799382e+02   2.7169840e+02   1.7080613e+02   2.5285745e+02   2.2528645e+02   7.8761923e+01   1.4276290e+02   2.3465252e+02   9.7576129e+01   1.8934423e+02   9.8832581e+01   1.7140630e+02   1.5909129e+02   1.4310270e+02   1.0620258e+02   7.9088632e+01   1.1800290e+02   1.7764461e+02   8.7231935e+01   1.3048370e+02
   1.8476903e+02   1.0765945e+02   1.1852323e+02   2.8285427e+02   1.2010032e+02   2.5456004e+02   1.6259935e+02   2.1628883e+02   1.2511710e+02   1.8392547e+02   1.0008742e+02   1.6274688e+02   9.8516774e+01   1.3708672e+02   1.5237419e+02   1.6918168e+02   4.2619774e+02   2.4432568e+01   1.1959839e+02   7.3288581e+01   3.0679742e+02   2.7323303e+01   1.4429645e+02   1.0333403e+02   1.6342516e+02   1.5805179e+02   1.0763323e+02   1.7977386e+02   9.7844839e+01   2.0871596e+02   1.5771194e+02   2.1397595e+02   1.2599290e+02   1.4772154e+02   1.0174484e+02   1.3268945e+02   1.4857710e+02   2.0490738e+02   7.5996129e+01   1.0644386e+02   7.7947097e+01   1.4020714e+02   1.1170710e+02   1.2504698e+02   5.2467742e+01   1.1458742e+02   9.9818710e+01   2.5667354e+02   1.7406516e+02   2.5991479e+02   1.4473032e+02   2.5170028e+02   1.5698742e+02   1.1484423e+02   1.3535290e+02   2.1114241e+02   9.8671613e+01   1.8324885e+02   3.0030903e+02   8.4173342e+01   1.2300226e+02   2.7917498e+02   1.6913387e+02   3.4557187e+02   1.6290968e+02   3.0033787e+02   1.3316581e+02   2.0600028e+02   1.5984097e+02   1.9719208e+02   8.2146129e+01   1.1525089e+02   2.5699161e+02   4.9160348e+01   1.1537194e+02   2.6585250e+02   1.1221774e+02   1.9463710e+02   1.0785065e+02   2.3848324e+02   1.0071774e+02   2.3072226e+02   1.1094903e+02   1.4092892e+02   1.2322968e+02   2.4054969e+02   1.2191065e+02   1.9178683e+02   1.0261000e+02   1.1160572e+02   9.5821290e+01   1.3092397e+02   8.3944516e+01   2.2892960e+02   1.3279161e+02   2.4676732e+02   1.8453871e+02   1.6036110e+02   1.3846774e+02   2.6880968e+02   9.1500000e+01   1.9396032e+02   2.3174387e+02   1.6370275e+02   1.0865645e+02   1.3017523e+02   1.0275323e+02   1.3272200e+02   1.3189871e+02   1.1168262e+02   1.0036839e+02   2.2400698e+02   8.1465484e+01   1.3593405e+02   5.3744516e+01   1.1815173e+02   9.8305484e+01   1.2852201e+02   9.0000000e+01   1.9336484e+02   1.0818419e+02   1.3739236e+02   7.0017097e+01   1.7683928e+02   1.5754355e+02   2.3349426e+02   7.0613820e+01   1.6707880e+02   1.4329161e+02   2.4215828e+02   1.2910226e+02   2.6399795e+02   1.3545065e+02   2.4500492e+02   1.0402774e+02   1.7414391e+02   2.2031677e+02   9.5955303e+01   8.6143820e+01   1.9892640e+02   1.2006839e+02   2.1585517e+02   1.1463484e+02   2.6036599e+02   1.2394419e+02   3.3132529e+01   1.1875355e+02   1.0588230e+02   8.8118387e+01   2.2026730e+02   3.7143820e+01   6.8756403e+01   7.8763226e+01   1.0137862e+02   9.1398065e+01   1.8409461e+02   8.0262258e+01   1.2380870e+02   8.8935806e+01   1.6180578e+02   8.3131935e+01   1.8112428e+02   1.3714382e+02   2.7065640e+02   1.1556382e+02   2.6248280e+02   1.3987968e+02   2.5129801e+02   1.4704382e+02   2.8176440e+02   1.3406419e+02   2.5339970e+02   7.9079677e+01   2.2963008e+02   2.0563839e+02   2.1615667e+02   1.5174290e+02   2.5389766e+02   1.3828382e+02   3.1423520e+02   1.3714613e+02   1.7541025e+02   1.5499645e+02   9.2815123e+01   1.2153290e+02   2.5854092e+02   9.9816129e+01   2.1844503e+02   8.7742581e+01   9.5813497e+01   1.7347129e+02   1.4186230e+02   1.0177258e+02   6.4163032e+01   1.1357290e+02   1.7570901e+02   7.8471935e+01   1.1284450e+02
   2.3857903e+02   3.8074645e+01   1.1171323e+02   2.7610907e+02   1.4025032e+02   2.5994804e+02   1.7302935e+02   1.6483443e+02   1.1864710e+02   1.8353307e+02   1.1704742e+02   1.8363008e+02   1.0003677e+02   1.7943512e+02   1.7651419e+02   2.0840048e+02   3.9109774e+02   1.6480568e+01   1.4445839e+02   8.2689781e+01   2.8074742e+02   4.1173032e+00   1.5734645e+02   1.4667003e+02   1.6713516e+02   1.6933499e+02   1.0915323e+02   1.6065226e+02   1.0898484e+02   2.1325476e+02   1.4062194e+02   2.0110315e+02   1.3028290e+02   1.3280834e+02   1.2188484e+02   1.4383825e+02   1.3543710e+02   2.3382858e+02   6.9756129e+01   9.0133058e+01   7.4517097e+01   1.1091154e+02   1.1856710e+02   1.2111818e+02   6.7517742e+01   1.0724342e+02   1.0104871e+02   2.5586514e+02   1.5044516e+02   2.3170439e+02   1.3882032e+02   2.3040308e+02   1.5912742e+02   1.0238303e+02   1.1487290e+02   1.5778081e+02   1.1129161e+02   1.9095925e+02   2.5759903e+02   7.9880142e+01   1.4043226e+02   2.5954058e+02   1.1875387e+02   3.2646227e+02   1.8599968e+02   2.7435067e+02   1.3154581e+02   1.8531988e+02   1.8160097e+02   2.1640128e+02   7.6626129e+01   9.5072490e+01   2.7866161e+02   2.9996748e+01   1.4004194e+02   2.6283890e+02   8.6787742e+01   1.7814150e+02   1.1242065e+02   2.1440764e+02   1.0576774e+02   2.4979826e+02   1.4713903e+02   1.6608372e+02   8.7609677e+01   2.1420929e+02   1.2276065e+02   1.6019883e+02   1.2313000e+02   1.3505412e+02   1.0235129e+02   1.6182157e+02   9.4084516e+01   2.4949840e+02   1.3788161e+02   2.6827012e+02   2.3291871e+02   2.0744070e+02   1.9474774e+02   1.4220728e+02   1.1388000e+02   2.2054992e+02   2.2526387e+02   1.1560115e+02   1.0932645e+02   1.7498163e+02   8.2093226e+01   1.6894480e+02   1.1566871e+02   1.0950102e+02   1.0631839e+02   2.1420098e+02   8.0935484e+01   1.0254645e+02   1.0893452e+02   1.2777653e+02   6.6395484e+01   1.1492481e+02   1.0304000e+02   2.6551164e+02   1.0352419e+02   1.4105516e+02   1.0801710e+02   1.9941928e+02   1.3850355e+02   2.2891746e+02   5.6423820e+01   1.2549400e+02   1.3748161e+02   2.0752308e+02   9.8812258e+01   2.5304115e+02   1.5426065e+02   2.6341012e+02   1.3097774e+02   2.3869791e+02   2.6217677e+02   1.3094650e+02   7.6853820e+01   1.9409960e+02   1.0796839e+02   2.3696317e+02   1.2825484e+02   3.1193639e+02   1.2309419e+02   3.0160529e+01   1.0075355e+02   8.3942297e+01   1.0083839e+02   2.2181970e+02   3.8423820e+01   7.5934003e+01   7.8183226e+01   1.2875502e+02   7.7968065e+01   1.7683901e+02   8.3782258e+01   1.2767710e+02   8.3885806e+01   1.8096978e+02   8.7081935e+01   1.5332828e+02   1.2256382e+02   3.1782280e+02   1.2490382e+02   2.5411560e+02   1.4125968e+02   2.4433761e+02   1.6114382e+02   3.6078640e+02   1.3830419e+02   3.1096050e+02   7.9319677e+01   2.1956088e+02   2.0067839e+02   2.0698347e+02   1.4646290e+02   2.9756006e+02   1.3276382e+02   3.3724680e+02   1.0714613e+02   1.5548025e+02   1.6499645e+02   8.7635123e+01   1.2572290e+02   2.5363572e+02   9.3436129e+01   1.8052543e+02   8.4312581e+01   9.5377897e+01   1.3738129e+02   1.1259950e+02   1.2520258e+02   1.0789863e+02   1.0948290e+02   1.8660621e+02   7.0761935e+01   1.0437130e+02
   2.4167903e+02   9.7766452e+00   1.3157323e+02   2.5295027e+02   1.9234032e+02   2.0007084e+02   1.9588935e+02   2.1543563e+02   1.2021710e+02   1.9421747e+02   1.0170742e+02   1.9942728e+02   8.2366774e+01   1.6508872e+02   1.5508419e+02   1.9606488e+02   3.2495774e+02   2.3341768e+01   1.3521839e+02   5.3328981e+01   3.0784742e+02   1.7859303e+01   1.1548645e+02   1.2443883e+02   1.5970516e+02   1.6834939e+02   7.7773226e+01   2.0059266e+02   1.0217484e+02   2.3751956e+02   1.2962194e+02   1.9798315e+02   1.3323290e+02   1.3281234e+02   9.3594839e+01   1.2743145e+02   1.4443710e+02   1.6470858e+02   5.0706129e+01   1.1075706e+02   8.6607097e+01   1.2285434e+02   1.1918710e+02   1.1948858e+02   6.5377742e+01   9.9464619e+01   1.1657871e+02   2.5405274e+02   2.2168516e+02   2.9610519e+02   1.2706032e+02   2.6763388e+02   1.3193742e+02   1.1413823e+02   8.4492903e+01   1.9059121e+02   1.0272161e+02   2.1273485e+02   2.7449903e+02   6.1528142e+01   1.3052226e+02   3.0390338e+02   1.0656387e+02   2.3543747e+02   1.6780968e+02   2.7213587e+02   1.2259581e+02   1.4703588e+02   2.2618097e+02   2.0550488e+02   9.5386129e+01   9.6381690e+01   2.8523161e+02   3.8471148e+01   1.2461194e+02   2.6397330e+02   1.1064774e+02   1.9471270e+02   1.1447065e+02   3.0110364e+02   1.3743774e+02   2.7588466e+02   1.5803903e+02   1.5569172e+02   7.3659677e+01   1.7975529e+02   1.2381065e+02   1.6725483e+02   1.2275000e+02   1.0946452e+02   1.1301129e+02   1.3211877e+02   1.3599452e+02   2.8133560e+02   1.4469161e+02   3.0767532e+02   1.9777871e+02   1.8168190e+02   1.3346774e+02   2.0415968e+02   9.0360000e+01   1.9729152e+02   2.5907387e+02   1.0718635e+02   9.7036452e+01   1.6343483e+02   9.0473226e+01   1.9551440e+02   1.6623871e+02   9.7595419e+01   9.2128387e+01   2.0266618e+02   8.9085484e+01   1.3341445e+02   5.4414516e+01   1.0428813e+02   7.0965484e+01   9.9419213e+01   1.2452000e+02   2.2436324e+02   1.1723419e+02   1.5104836e+02   1.1282710e+02   1.7651448e+02   1.5069355e+02   2.2152226e+02   4.0903820e+01   1.4954560e+02   1.1982161e+02   2.5174588e+02   1.0372226e+02   2.8188835e+02   1.2202065e+02   2.7088932e+02   1.1378774e+02   2.4345311e+02   2.4040677e+02   1.2191810e+02   8.5523820e+01   1.8126600e+02   1.1049839e+02   2.3672077e+02   1.1096484e+02   2.8574959e+02   1.7685419e+02   6.3049729e+01   1.3251355e+02   8.5931497e+01   1.2611839e+02   2.6018730e+02   2.1993820e+01   8.0768403e+01   9.5713226e+01   1.3759262e+02   6.7398065e+01   1.4749461e+02   7.2542258e+01   1.1342630e+02   8.9315806e+01   1.4396538e+02   8.1041935e+01   1.8486148e+02   1.0885382e+02   2.6062960e+02   1.3447382e+02   2.3930000e+02   1.6220968e+02   1.8623161e+02   2.1161382e+02   3.6736880e+02   1.5782419e+02   3.0625890e+02   8.1509677e+01   2.1300568e+02   1.6439839e+02   1.7926587e+02   1.4531290e+02   3.3526206e+02   1.4323382e+02   2.8792920e+02   1.2718613e+02   1.8544705e+02   1.7104645e+02   8.6861123e+01   1.6005290e+02   2.4150932e+02   8.1386129e+01   1.7415943e+02   9.2312581e+01   1.0553790e+02   1.4847129e+02   1.4657230e+02   1.3291258e+02   8.1001832e+01   9.3522903e+01   1.8417301e+02   7.8991935e+01   1.0780290e+02
   2.2281903e+02   9.4254452e+00   1.0467323e+02   2.4581227e+02   1.4906032e+02   2.4248324e+02   1.5274935e+02   2.0007683e+02   1.2302710e+02   2.3166267e+02   1.0089742e+02   1.8654208e+02   1.0332677e+02   1.7160192e+02   1.7827419e+02   1.9353968e+02   3.7281774e+02   5.4629677e+00   1.4012839e+02   9.3316181e+01   3.4355742e+02   1.1622503e+01   1.7034645e+02   1.3267003e+02   1.6875516e+02   1.0453539e+02   1.1606323e+02   2.0343946e+02   1.2460484e+02   2.2881516e+02   1.3228194e+02   2.1039035e+02   1.3323290e+02   1.3971234e+02   8.8314839e+01   1.3795385e+02   1.0883710e+02   1.8555658e+02   7.0466129e+01   8.0796258e+01   9.1037097e+01   1.1639994e+02   1.0008710e+02   1.3206658e+02   5.8997742e+01   1.1554502e+02   1.2424871e+02   2.5100914e+02   2.0668516e+02   3.2820519e+02   1.4763032e+02   3.1003828e+02   1.6269742e+02   1.1509743e+02   1.0806290e+02   1.6589561e+02   9.9911613e+01   2.2147965e+02   2.6406903e+02   7.7792542e+01   1.3552226e+02   3.2912338e+02   1.0775387e+02   3.0810227e+02   1.5709968e+02   1.9937267e+02   1.1226581e+02   1.7786228e+02   1.8265097e+02   1.9002728e+02   1.0852613e+02   1.2547049e+02   3.1932161e+02   2.7263948e+01   1.1333194e+02   2.2887570e+02   9.9457742e+01   1.9908790e+02   1.0723065e+02   2.9268284e+02   1.1824774e+02   2.3003986e+02   9.2949032e+01   1.1917892e+02   1.2131968e+02   1.9161249e+02   1.0100065e+02   1.8898963e+02   9.0470000e+01   7.1426916e+01   1.0868129e+02   1.3512517e+02   1.1975452e+02   2.6697480e+02   1.3869161e+02   3.4820532e+02   1.7715871e+02   1.3233150e+02   1.1598774e+02   2.6250808e+02   1.1012000e+02   2.0899072e+02   2.6988387e+02   1.2984155e+02   1.1151645e+02   1.7703643e+02   1.0290323e+02   1.9143000e+02   1.7442871e+02   1.0223022e+02   1.2293839e+02   2.0192138e+02   7.6175484e+01   1.5187725e+02   5.3504516e+01   1.2626093e+02   7.7585484e+01   1.3521961e+02   1.2947000e+02   2.4215724e+02   1.0223419e+02   1.4376836e+02   7.4297097e+01   2.0169688e+02   1.6859355e+02   2.3042026e+02   7.0423820e+01   1.4709400e+02   1.5101161e+02   3.0116068e+02   1.1601226e+02   2.9942515e+02   1.4388065e+02   2.6233052e+02   1.2421774e+02   2.4761871e+02   2.0678677e+02   8.6087703e+01   7.2903820e+01   2.0012560e+02   1.3844839e+02   2.3952477e+02   1.0673484e+02   2.8861799e+02   1.4309419e+02   5.8320529e+01   1.0665355e+02   9.4330297e+01   1.1621839e+02   2.6416930e+02   4.2713820e+01   8.9970803e+01   1.0004323e+02   1.5124622e+02   5.6488065e+01   1.5217741e+02   6.9072258e+01   1.3323390e+02   7.1125806e+01   1.5109058e+02   8.0991935e+01   2.1295548e+02   1.1485382e+02   2.4243960e+02   1.2990382e+02   2.6642560e+02   1.5877968e+02   2.3621601e+02   1.6142382e+02   3.5647400e+02   1.3049419e+02   2.8344530e+02   8.7939677e+01   2.2192128e+02   2.2082839e+02   1.8852147e+02   1.3755290e+02   2.9560286e+02   1.3609382e+02   2.8012040e+02   1.4147613e+02   2.0763385e+02   2.3537645e+02   8.7524723e+01   1.4081290e+02   2.3623852e+02   6.5716129e+01   1.4174303e+02   1.3464258e+02   1.5492150e+02   1.3818129e+02   1.3834550e+02   1.4301258e+02   1.0205383e+02   1.2143290e+02   1.6437021e+02   7.1951935e+01   1.2531610e+02
   2.3372903e+02  -8.4473548e+00   1.2128323e+02   2.5286347e+02   1.6572032e+02   2.0910044e+02   1.3945935e+02   1.6581003e+02   1.0721710e+02   2.0968747e+02   9.6667419e+01   1.7012048e+02   1.1094677e+02   1.8295232e+02   1.6779419e+02   1.8585808e+02   3.7876774e+02   1.9696968e+01   1.4621839e+02   1.2896898e+02   3.2712742e+02  -5.6330968e+00   1.6372645e+02   1.3777963e+02   1.6194516e+02   1.9370019e+02   9.7773226e+01   1.6147266e+02   1.1217484e+02   1.8190956e+02   1.3943194e+02   2.0071835e+02   1.3575290e+02   1.5137074e+02   1.0288484e+02   1.3797825e+02   1.4597710e+02   1.7764538e+02   7.5086129e+01   1.1137666e+02   8.9897097e+01   1.1282114e+02   1.1803710e+02   1.0806058e+02   7.2607742e+01   1.2088622e+02   1.0024871e+02   2.6425914e+02   1.6892516e+02   3.1351599e+02   1.3868032e+02   3.0365428e+02   1.5060742e+02   1.6535463e+02   1.2382290e+02   2.0692481e+02   1.1372161e+02   2.0942485e+02   2.5240903e+02   1.1372534e+02   1.3738226e+02   2.9621458e+02   1.4175387e+02   3.6776227e+02   1.5380968e+02   2.8682587e+02   1.3121581e+02   2.0382628e+02   1.6089097e+02   1.7086808e+02   1.0024613e+02   7.6942890e+01   2.9456161e+02   4.3244748e+01   1.0880194e+02   2.5218810e+02   1.0759774e+02   2.2143670e+02   9.4230645e+01   2.3600284e+02   1.0986774e+02   2.2032026e+02   1.0913903e+02   1.1388372e+02   1.0017968e+02   2.2273369e+02   1.4010065e+02   1.9919163e+02   9.3470000e+01   6.4716916e+01   9.4011290e+01   1.4858877e+02   1.0366452e+02   2.6259200e+02   1.3417161e+02   2.7261692e+02   1.8143871e+02   1.5246910e+02   1.4003774e+02   3.2291408e+02   1.0636000e+02   2.3786152e+02   2.4674387e+02   1.7084275e+02   1.2446645e+02   1.2605043e+02   7.2613226e+01   1.8694320e+02   1.8823871e+02   9.2795419e+01   1.1850839e+02   2.0003578e+02   8.3415484e+01   1.4767805e+02   7.8224516e+01   1.2966333e+02   6.9305484e+01   1.0945201e+02   9.6710000e+01   2.1215804e+02   1.1318419e+02   1.2180236e+02   8.4297097e+01   1.6141688e+02   1.4302355e+02   2.7079586e+02   6.3423820e+01   1.6341400e+02   1.5667161e+02   2.9389788e+02   1.0934226e+02   2.8391875e+02   1.1750065e+02   2.4549092e+02   9.8547742e+01   2.1886231e+02   2.0393677e+02   6.2605703e+01   8.7333820e+01   2.0083120e+02   1.2073839e+02   2.2547157e+02   1.1173484e+02   2.9454799e+02   1.3299419e+02   5.1458529e+01   1.3360355e+02   9.9654297e+01   1.0859839e+02   2.1748890e+02   2.8473820e+01   8.6640003e+01   7.5613226e+01   1.2549062e+02   6.7068065e+01   1.6499101e+02   9.3592258e+01   1.3441230e+02   7.4075806e+01   1.3347458e+02   9.1231935e+01   2.1151628e+02   1.0637382e+02   2.0187800e+02   1.4171382e+02   2.5605080e+02   1.9129968e+02   1.9842441e+02   1.4695382e+02   3.4158160e+02   1.6159419e+02   3.0914730e+02   9.8839677e+01   2.2061928e+02   2.1639839e+02   2.3991587e+02   1.3812290e+02   2.3193726e+02   1.3356382e+02   2.7156280e+02   1.6804613e+02   2.0707825e+02   1.8428645e+02   8.8181923e+01   1.2176290e+02   2.4324252e+02   7.8866129e+01   1.4860103e+02   1.1345258e+02   1.3032670e+02   1.3257129e+02   1.2684430e+02   1.2072258e+02   1.0006703e+02   9.8092903e+01   1.7685741e+02   7.0661935e+01   1.0970930e+02
   2.4734903e+02   9.8930452e+00   1.0847323e+02   2.5527827e+02   1.5344032e+02   1.8365284e+02   1.8231935e+02   1.7652123e+02   1.2302710e+02   2.4080267e+02   1.0480742e+02   1.7155928e+02   8.4366774e+01   1.6430872e+02   1.6818419e+02   1.8872688e+02   3.8733774e+02   1.0061368e+01   1.3716839e+02   6.2652981e+01   3.1193742e+02   1.9962103e+01   1.3201645e+02   9.9886426e+01   1.3699516e+02   1.3426619e+02   8.4393226e+01   2.1801306e+02   1.2460484e+02   2.1748516e+02   1.3438194e+02   1.9522235e+02   1.5732290e+02   1.7540514e+02   1.0121484e+02   1.1615185e+02   1.0763710e+02   2.0045258e+02   7.1276129e+01   1.2411146e+02   9.2037097e+01   1.3655994e+02   1.2856710e+02   6.4358181e+01   5.8037742e+01   1.0462182e+02   1.1928871e+02   2.6773594e+02   1.5463516e+02   2.3284919e+02   1.2620032e+02   2.7994268e+02   1.4303742e+02   1.1201023e+02   1.2473290e+02   2.4113201e+02   9.4151613e+01   1.9690045e+02   2.7406903e+02   8.2082542e+01   1.2614226e+02   2.6692378e+02   1.7022387e+02   3.8205467e+02   1.6547968e+02   2.8837227e+02   1.0397581e+02   1.6729548e+02   1.9856097e+02   1.6951448e+02   5.7576129e+01   1.1269649e+02   2.8737161e+02   3.5389948e+01   1.3504194e+02   2.3894890e+02   8.9977742e+01   2.1907630e+02   8.7560645e+01   2.4387644e+02   9.0437742e+01   2.2587466e+02   8.6519032e+01   1.5569332e+02   1.2522968e+02   1.8610969e+02   1.2119065e+02   1.9332443e+02   1.0266000e+02   7.8931716e+01   8.8631290e+01   1.2877917e+02   8.5184516e+01   2.1793040e+02   1.5007161e+02   2.9362492e+02   2.0410871e+02   1.9813550e+02   1.6588774e+02   3.9146608e+02   1.3674000e+02   1.9715112e+02   1.9636387e+02   1.2510315e+02   9.9946452e+01   1.3973203e+02   8.9423226e+01   1.1797840e+02   1.6532871e+02   1.2204822e+02   9.1938387e+01   2.0887138e+02   9.4225484e+01   1.1914325e+02   7.3414516e+01   1.4766813e+02   5.9445484e+01   1.2253081e+02   1.0066000e+02   2.1203204e+02   1.2761419e+02   1.4297796e+02   9.0207097e+01   1.5427408e+02   1.4726355e+02   2.5617666e+02   4.7613820e+01   1.8343880e+02   1.4439161e+02   2.2659028e+02   1.1543226e+02   2.6152155e+02   1.0412065e+02   2.4923132e+02   1.0978774e+02   2.0287311e+02   2.4383677e+02   9.0453703e+01   9.0423820e+01   1.9301400e+02   1.0249839e+02   2.3721077e+02   1.1673484e+02   2.9381799e+02   1.3009419e+02   5.4880529e+01   1.2194355e+02   1.1134710e+02   1.1449839e+02   2.0411690e+02   2.2373820e+01   1.0754800e+02   7.2993226e+01   1.1122022e+02   6.3878065e+01   1.7253621e+02   8.9162258e+01   1.1976670e+02   1.0955581e+02   1.7482618e+02   8.7991935e+01   1.7873548e+02   1.3590382e+02   2.6232560e+02   1.3499382e+02   2.5663840e+02   1.5144968e+02   2.4861241e+02   1.7276382e+02   3.3142680e+02   1.2968419e+02   2.3484010e+02   1.0769968e+02   2.3715048e+02   2.7801839e+02   2.4756627e+02   1.7189290e+02   2.7123566e+02   1.4418382e+02   2.7876320e+02   1.4023613e+02   2.0492305e+02   2.1485645e+02   9.3876323e+01   1.2305290e+02   2.0013932e+02   1.0609613e+02   2.2385263e+02   1.0788258e+02   1.1429230e+02   1.2661129e+02   1.2613110e+02   1.0425258e+02   1.1462463e+02   1.0171290e+02   1.9251781e+02   8.5331935e+01   1.0191570e+02
   2.3672903e+02   5.0326452e+00   1.2805323e+02   2.6780187e+02   1.6353032e+02   1.6089564e+02   1.8936935e+02   1.9452723e+02   1.1597710e+02   1.9674667e+02   1.0094742e+02   1.6991808e+02   8.5796774e+01   1.5048432e+02   2.1641419e+02   2.0191848e+02   3.3481774e+02   1.9982968e+01   1.2254839e+02   9.0722581e+01   3.0226742e+02  -1.6554297e+01   1.4353645e+02   1.0529483e+02   1.6723516e+02   1.3460699e+02   8.4583226e+01   1.7223786e+02   1.1879484e+02   2.3327996e+02   1.1728194e+02   1.7149035e+02   1.3128290e+02   1.6996834e+02   9.6744839e+01   1.4822945e+02   1.1723710e+02   1.9141458e+02   4.0806129e+01   8.8929058e+01   9.2367097e+01   1.0643354e+02   1.0737710e+02   1.3558338e+02   6.2567742e+01   1.0248942e+02   9.7768710e+01   2.9755754e+02   1.8311516e+02   2.6966079e+02   1.2573032e+02   2.3226028e+02   1.4574742e+02   9.8363432e+01   1.1149290e+02   1.7300121e+02   1.1715161e+02   2.0763045e+02   2.2992903e+02   9.2753742e+01   1.2948226e+02   2.9484658e+02   1.3970387e+02   2.7945627e+02   1.5242968e+02   3.4464627e+02   1.1883581e+02   1.5181668e+02   2.1013097e+02   1.9735888e+02   7.2246129e+01   9.2422890e+01   2.9951161e+02   4.7468748e+01   1.0471194e+02   2.7813530e+02   1.0931774e+02   1.8967910e+02   1.1332065e+02   2.7390564e+02   1.1348774e+02   2.4118066e+02   1.2865903e+02   1.7337212e+02   9.7469677e+01   1.5795049e+02   1.3124065e+02   1.7166043e+02   1.2404000e+02   1.0736132e+02   1.0540129e+02   1.6115757e+02   1.0775452e+02   3.0798480e+02   1.1884161e+02   2.7912332e+02   2.0967871e+02   2.2258990e+02   1.6036774e+02   3.4971768e+02   1.4236000e+02   1.8146152e+02   1.7998387e+02   1.3022355e+02   9.8186452e+01   1.8010283e+02   1.0618323e+02   1.5982760e+02   1.3451871e+02   8.4473019e+01   1.1365839e+02   2.2337378e+02   8.2035484e+01   8.3168452e+01   8.2314516e+01   1.3800613e+02   7.2915484e+01   1.1321321e+02   1.2962000e+02   2.5048524e+02   1.1618419e+02   1.2642236e+02   1.0644710e+02   1.6950488e+02   1.4764355e+02   2.3037626e+02   4.9763820e+01   1.2564680e+02   1.2810161e+02   2.1599348e+02   1.0477226e+02   2.3413435e+02   1.3926065e+02   2.3875012e+02   1.1440774e+02   2.4893351e+02   2.6326677e+02   1.1732930e+02   5.6043820e+01   1.9819440e+02   1.1201839e+02   2.5240917e+02   1.0815484e+02   2.6740439e+02   1.2166419e+02   6.2084929e+01   9.1843548e+01   1.0132510e+02   1.1502839e+02   2.2621450e+02   2.7423820e+01   8.2054003e+01   8.0953226e+01   1.2234342e+02   7.3778065e+01   2.0469421e+02   7.4452258e+01   1.1013350e+02   8.1315806e+01   1.7813538e+02   8.4751935e+01   1.5199468e+02   1.3352382e+02   2.8627600e+02   1.1285382e+02   2.2526960e+02   1.4206968e+02   2.2451281e+02   1.5076382e+02   3.1832680e+02   1.3501419e+02   2.4336370e+02   8.5179677e+01   1.9824208e+02   1.9225839e+02   2.0632707e+02   1.2636290e+02   2.8730806e+02   1.3923382e+02   2.9667920e+02   1.3128613e+02   1.4530905e+02   1.9090645e+02   6.1702323e+01   1.4429290e+02   2.4315012e+02   1.0743613e+02   2.0074543e+02   7.6832581e+01   8.7496297e+01   1.0714129e+02   1.3211870e+02   1.3348258e+02   8.3196232e+01   8.6432903e+01   1.5988021e+02   7.8041935e+01   1.2449890e+02
   2.4410903e+02   1.5062245e+01   1.1071323e+02   2.6423907e+02   1.9139032e+02   2.4318684e+02   2.0040935e+02   2.2845403e+02   1.2416710e+02   2.1900147e+02   9.3897419e+01   1.8277208e+02   9.0226774e+01   1.8226992e+02   1.5675419e+02   2.0445128e+02   3.3066774e+02   2.1354968e+01   1.1859839e+02   5.1368581e+01   3.3926742e+02   1.8485703e+01   1.4934645e+02   1.3264003e+02   1.6532516e+02   1.1999979e+02   1.0849323e+02   2.1594506e+02   1.3369484e+02   2.2923796e+02   1.4824194e+02   1.8825355e+02   1.4123290e+02   1.4698234e+02   1.1217484e+02   1.3832505e+02   1.0637710e+02   1.6408338e+02   7.2856129e+01   1.1079506e+02   8.5227097e+01   1.4248474e+02   1.2237710e+02   1.1876338e+02   5.9467742e+01   1.0731742e+02   1.2281871e+02   2.5707354e+02   1.8096516e+02   3.4703279e+02   1.4754032e+02   2.8780548e+02   1.4846742e+02   1.2223583e+02   1.1663290e+02   1.7621001e+02   1.0791161e+02   2.1360965e+02   2.5073903e+02   8.2808942e+01   1.3200226e+02   3.0573498e+02   1.2237387e+02   2.3417267e+02   1.5538968e+02   2.4559947e+02   1.0916581e+02   1.7650028e+02   1.5832097e+02   2.2135368e+02   7.2476129e+01   1.0616449e+02   2.8432161e+02   3.4923948e+01   9.4231935e+01   2.3245370e+02   9.5217742e+01   2.0932710e+02   9.4320645e+01   3.1390564e+02   1.0705774e+02   2.5583506e+02   1.4180903e+02   1.3423012e+02   1.0517968e+02   1.9423369e+02   1.3491065e+02   1.8465683e+02   1.1461000e+02   8.6265716e+01   8.9781290e+01   1.4268717e+02   1.1599452e+02   3.4570560e+02   1.6512161e+02   3.3918092e+02   1.7439871e+02   1.6122230e+02   1.3017774e+02   2.4599288e+02   1.0464000e+02   1.8728912e+02   2.2607387e+02   1.3815635e+02   1.0913645e+02   1.7760683e+02   1.0380323e+02   1.8439800e+02   2.0218871e+02   1.0852942e+02   9.4418387e+01   2.2158298e+02   8.7655484e+01   1.3285885e+02   6.1224516e+01   9.7453329e+01   7.7725484e+01   1.3563841e+02   1.1757000e+02   2.4610924e+02   1.3052419e+02   1.2784516e+02   1.0210710e+02   2.1137208e+02   1.2283355e+02   2.0113106e+02   7.3853820e+01   1.4195960e+02   1.1910161e+02   2.6728348e+02   1.3929226e+02   2.7256275e+02   1.2045065e+02   2.6863492e+02   1.4345774e+02   2.7360951e+02   2.4240677e+02   1.1794810e+02   8.0093820e+01   1.9379040e+02   1.1558839e+02   2.4240357e+02   1.2677484e+02   2.8239479e+02   1.8828419e+02   6.6225329e+01   9.5943548e+01   1.0804710e+02   1.1654839e+02   2.4504290e+02   3.9563820e+01   8.9362803e+01   1.0480323e+02   1.2081542e+02   7.7158065e+01   1.3952381e+02   7.1402258e+01   1.2051750e+02   8.5355806e+01   1.3338218e+02   8.4801935e+01   1.8684068e+02   1.2952382e+02   2.4212600e+02   1.1633382e+02   2.4470120e+02   1.4187968e+02   2.2828801e+02   1.9014382e+02   3.9289640e+02   1.6411419e+02   3.1960570e+02   8.4799677e+01   2.2312248e+02   1.7339839e+02   1.7712587e+02   1.4965290e+02   3.2444486e+02   1.7099382e+02   2.8499840e+02   1.1909613e+02   1.5747425e+02   1.1413645e+02   1.0860392e+02   1.4000290e+02   2.7087332e+02   7.4766129e+01   1.7506903e+02   1.0064258e+02   9.6301497e+01   1.4899129e+02   1.0734070e+02   1.3663258e+02   9.8564232e+01   8.8622903e+01   1.7622501e+02   6.5561935e+01   7.9597303e+01
   3.1757903e+02   5.4646452e+00   1.0814323e+02   2.4401467e+02   1.8344032e+02   2.3521284e+02   1.4507935e+02   2.1365043e+02   1.2573710e+02   2.5739587e+02   9.3517419e+01   1.6051248e+02   8.9846774e+01   1.7411032e+02   1.6308419e+02   1.4666488e+02   3.1514774e+02   1.9316568e+01   1.6240839e+02   6.8063781e+01   3.4412742e+02   1.6526903e+01   1.5591645e+02   1.6673443e+02   1.6194516e+02   1.7222019e+02   1.0849323e+02   2.0123506e+02   1.1407484e+02   2.1203756e+02   1.3585194e+02   1.9486475e+02   1.2656290e+02   1.6362594e+02   1.1626484e+02   1.3275785e+02   9.6177097e+01   2.1756938e+02   6.4046129e+01   1.0182986e+02   8.4757097e+01   9.6662335e+01   1.1832710e+02   1.2608738e+02   8.6227742e+01   1.2636662e+02   9.9008710e+01   2.3716834e+02   1.9496516e+02   3.9252279e+02   1.7192032e+02   3.1523508e+02   1.5017742e+02   1.3905903e+02   1.2859290e+02   1.8668321e+02   1.0343161e+02   1.8624805e+02   2.5283903e+02   8.3690942e+01   1.2171226e+02   3.0250818e+02   1.1760387e+02   3.1374427e+02   1.5280968e+02   2.3638587e+02   8.9595806e+01   1.7925588e+02   2.2870097e+02   1.7149328e+02   9.8816129e+01   1.5567729e+02   2.9599161e+02   5.5940348e+01   1.0318194e+02   1.9021770e+02   1.1878774e+02   2.0730150e+02   1.1499065e+02   1.9510204e+02   7.9577742e+01   2.4298346e+02   1.3051903e+02   9.7323316e+01   1.3979968e+02   2.0637409e+02   1.3824065e+02   2.0567043e+02   7.5130000e+01   6.7994116e+01   1.2549129e+02   1.2278037e+02   1.2004452e+02   2.2447160e+02   1.3736161e+02   2.8155172e+02   1.9220871e+02   1.5646750e+02   1.2784774e+02   2.7555928e+02   1.1893000e+02   1.5857592e+02   2.6060387e+02   1.1715395e+02   1.0008645e+02   1.8048083e+02   1.1209323e+02   1.7392480e+02   1.4446871e+02   7.9437019e+01   1.0565839e+02   1.7110378e+02   9.6465484e+01   1.4634405e+02   7.0124516e+01   1.5007133e+02   8.6305484e+01   1.2757201e+02   1.3571000e+02   2.5975804e+02   1.2171419e+02   1.3087996e+02   8.7247097e+01   1.8213088e+02   1.8388355e+02   2.5462706e+02   6.9713820e+01   1.4938080e+02   1.5906161e+02   3.1498668e+02   1.2491226e+02   2.9886315e+02   1.4283065e+02   2.6755452e+02   1.2811774e+02   2.6811671e+02   1.8797677e+02   8.0452503e+01   9.1713820e+01   2.2729080e+02   1.0154839e+02   1.3600677e+02   1.2777484e+02   3.0816479e+02   1.4970419e+02   6.8261729e+01   1.3256355e+02   1.2639750e+02   1.2273839e+02   2.6583770e+02   4.6523820e+01   7.5146003e+01   1.1357323e+02   1.3311382e+02   1.0210806e+02   1.4918781e+02   8.8832258e+01   1.2584310e+02   7.3025806e+01   1.3883858e+02   1.0785194e+02   1.5533668e+02   1.1333382e+02   1.9770120e+02   1.0737382e+02   2.6941800e+02   1.3187968e+02   2.0003801e+02   1.9295382e+02   3.5871160e+02   1.5897419e+02   3.6401690e+02   7.9319677e+01   2.1347088e+02   1.9048839e+02   1.2422867e+02   1.3431290e+02   2.8933206e+02   1.4499382e+02   2.9078840e+02   1.4971613e+02   1.8145465e+02   9.8046452e+01   1.1737112e+02   1.6872290e+02   2.7315572e+02   6.7956129e+01   1.4371383e+02   1.0093258e+02   1.3223830e+02   1.1518129e+02   1.3242550e+02   1.1334258e+02   9.7707432e+01   9.8292903e+01   1.8631141e+02   6.2091935e+01   6.5914903e+01
   3.7286903e+02   2.7851445e+01   1.1752323e+02   2.2607427e+02   2.0582032e+02   1.5008244e+02   1.3174935e+02   1.8613683e+02   1.1540710e+02   2.1751227e+02   1.1166742e+02   1.4615048e+02   9.6176774e+01   1.9732392e+02   1.7613419e+02   2.2395088e+02   3.7324774e+02   4.9985677e+00   1.4145839e+02   7.9019781e+01   3.2888742e+02  -8.9238968e+00   1.2553645e+02   1.5549483e+02   1.6709516e+02   1.5052819e+02   9.0253226e+01   1.9488426e+02   1.0403484e+02   2.0318076e+02   1.5876194e+02   1.7317195e+02   1.3204290e+02   1.5218754e+02   9.5984839e+01   1.3976025e+02   1.0617710e+02   2.0276938e+02   6.1276129e+01   1.0958146e+02   8.6847097e+01   1.2859514e+02   1.3870710e+02   9.1976981e+01   5.5417742e+01   1.2906142e+02   1.0266871e+02   2.4854554e+02   1.9482516e+02   2.6282399e+02   1.4492032e+02   3.1906508e+02   1.6350742e+02   1.1846263e+02   1.2459290e+02   2.3005321e+02   1.0262161e+02   1.9645285e+02   2.9430903e+02   1.2827334e+02   1.4586226e+02   2.6429618e+02   1.8389387e+02   3.7953107e+02   1.5457968e+02   2.6900427e+02   1.5211581e+02   1.9767428e+02   1.9384097e+02   2.1470208e+02   1.0314613e+02   1.0652089e+02   3.3218161e+02   2.2805148e+01   1.3561194e+02   2.4281330e+02   1.2521774e+02   2.2102710e+02   8.7710645e+01   2.5928444e+02   1.0943774e+02   2.1659466e+02   1.0794903e+02   1.2912892e+02   1.0693968e+02   2.1366289e+02   1.5448065e+02   2.2280123e+02   1.1375000e+02   9.6954516e+01   1.1130129e+02   8.6205574e+01   8.3664516e+01   2.0376200e+02   1.3679161e+02   2.5911732e+02   1.8934871e+02   1.4031630e+02   1.3746774e+02   3.3845968e+02   1.1031000e+02   1.6859552e+02   2.7079387e+02   1.2224875e+02   9.8516452e+01   1.5403643e+02   6.4233226e+01   1.3299360e+02   1.7680871e+02   1.0936982e+02   1.1546839e+02   2.4355898e+02   9.2655484e+01   1.4274885e+02   6.9554516e+01   1.3211693e+02   1.0063548e+02   1.3133561e+02   1.1295000e+02   2.0376884e+02   9.9954194e+01   1.3643076e+02   1.0029710e+02   1.6432688e+02   1.6335355e+02   2.7435946e+02   6.8423820e+01   1.6734400e+02   1.5320161e+02   3.2879548e+02   1.0405226e+02   3.1515195e+02   1.6131065e+02   2.7374612e+02   9.6497742e+01   2.2726631e+02   1.6688677e+02   7.0279703e+01   7.3903820e+01   2.0285560e+02   1.2206839e+02   2.4198517e+02   9.7874839e+01   2.7246679e+02   1.5161419e+02   4.9538929e+01   1.1570355e+02   1.3079630e+02   1.2430839e+02   2.6323210e+02   6.6043820e+01   9.8824403e+01   9.2523226e+01   1.1979782e+02   7.7638065e+01   1.6995541e+02   9.5212258e+01   1.5528270e+02   7.2265806e+01   1.2608938e+02   9.3321935e+01   2.3811908e+02   1.2361382e+02   2.3416880e+02   1.1785382e+02   2.5571960e+02   1.5049968e+02   2.5587841e+02   1.8476382e+02   3.6860680e+02   1.6382419e+02   3.6134890e+02   9.1179677e+01   2.3376208e+02   2.1882839e+02   2.1791147e+02   1.3546290e+02   2.7801006e+02   1.3728382e+02   2.6726520e+02   1.6414613e+02   2.2439025e+02   8.6716452e+01   1.6860752e+02   1.4972290e+02   2.1781572e+02   8.0716129e+01   1.3483303e+02   8.9882581e+01   1.6664230e+02   1.1261129e+02   1.4363110e+02   1.2377258e+02   1.0001303e+02   9.8482903e+01   2.0753621e+02   2.2371935e+01   5.7812503e+01
   3.3910903e+02   1.3932245e+01   1.1228323e+02   2.4939347e+02   1.6958032e+02   2.4551164e+02   1.7159935e+02   2.1047883e+02   1.4602710e+02   2.2392267e+02   1.1594742e+02   1.8604808e+02   1.0113677e+02   1.7744712e+02   1.9051419e+02   1.9180048e+02   3.5462774e+02   1.6918168e+01   1.4983839e+02   6.5349381e+01   3.0531742e+02  -1.5582968e+00   1.6315645e+02   1.4377523e+02   1.7894516e+02   1.8415019e+02   1.1020323e+02   1.9618826e+02   1.0903484e+02   2.6692076e+02   1.6209194e+02   2.1295555e+02   1.2123290e+02   1.4658234e+02   8.8794839e+01   1.4957545e+02   1.0770710e+02   2.0877698e+02   5.9896129e+01   1.2002186e+02   8.6177097e+01   1.2935874e+02   1.2794710e+02   1.2669778e+02   7.8377742e+01   1.2446462e+02   1.2495871e+02   2.7223234e+02   1.9125516e+02   2.3910959e+02   1.3882032e+02   2.2069308e+02   1.4317742e+02   1.2565903e+02   1.0806290e+02   2.0499561e+02   1.0291161e+02   1.9528965e+02   2.6892903e+02   9.4063742e+01   1.4552226e+02   2.5622338e+02   1.3656387e+02   3.6322747e+02   1.6161968e+02   3.0587107e+02   1.1392581e+02   1.5292948e+02   2.1989097e+02   1.7200808e+02   8.8626129e+01   1.2449249e+02   3.2275161e+02   4.0279548e+01   1.2147194e+02   2.3813450e+02   8.3787742e+01   1.9324150e+02   1.1728065e+02   2.3868884e+02   9.5247742e+01   2.3053986e+02   1.3261903e+02   1.4315532e+02   1.1141968e+02   1.7464449e+02   1.4276065e+02   1.6454883e+02   1.1075000e+02   1.0642452e+02   1.0092129e+02   1.4046597e+02   1.0623452e+02   2.3590640e+02   1.2579161e+02   2.7318732e+02   2.0548871e+02   2.1473510e+02   1.7941774e+02   3.4838368e+02   1.0460000e+02   2.1010232e+02   2.4107387e+02   1.5276635e+02   1.0741645e+02   1.2217443e+02   9.3613226e+01   1.5059320e+02   1.4023871e+02   1.1734542e+02   1.2193839e+02   2.0223138e+02   7.4415484e+01   9.9968052e+01   6.8934516e+01   1.4655653e+02   9.1585484e+01   1.2071961e+02   1.2481000e+02   2.0829004e+02   1.5056419e+02   1.8638196e+02   7.6397097e+01   1.5842888e+02   1.6540355e+02   2.5110546e+02   5.1423820e+01   1.5289400e+02   1.2006161e+02   2.3615668e+02   1.1296226e+02   2.5747915e+02   1.2178065e+02   2.3081852e+02   1.1254774e+02   1.8460231e+02   1.9917677e+02   9.5986503e+01   7.3613820e+01   2.1287880e+02   1.1616839e+02   2.5202717e+02   1.2053484e+02   2.5022399e+02   1.2461419e+02   3.7418929e+01   9.7983548e+01   7.8403897e+01   1.0264839e+02   2.0887490e+02   3.0373820e+01   6.3958003e+01   6.2183226e+01   9.1465019e+01   9.6258065e+01   1.9703581e+02   7.3312258e+01   1.2198470e+02   9.1355806e+01   1.7509218e+02   8.9801935e+01   1.8354068e+02   1.2018382e+02   2.6639320e+02   1.2652382e+02   2.3769600e+02   1.4829968e+02   2.1062441e+02   1.6909382e+02   3.2948040e+02   1.4135419e+02   2.5819650e+02   8.5039677e+01   2.5586328e+02   2.3686839e+02   2.6842827e+02   1.3927290e+02   2.7570526e+02   1.4947382e+02   2.7810000e+02   1.4347613e+02   2.3457385e+02   9.4996452e+01   1.0927512e+02   1.4081290e+02   2.4204852e+02   9.5246129e+01   2.1629063e+02   1.2464258e+02   1.1105150e+02   1.4209129e+02   1.4817270e+02   1.1353258e+02   1.1517223e+02   8.5292903e+01   1.9592141e+02   1.2231935e+01   9.1437032e+00
   3.4938903e+02   1.4919845e+01   1.3433323e+02   2.6291947e+02   1.7420032e+02   2.3361204e+02   1.7326935e+02   2.0034523e+02   1.3340710e+02   2.1535227e+02   1.2637742e+02   1.8040368e+02   1.0479677e+02   2.3358432e+02   1.7703419e+02   1.8806888e+02   3.6105774e+02   1.9783768e+01   1.4278839e+02   8.6433381e+01   3.4046742e+02   1.0529703e+01   1.5615645e+02   1.5914523e+02   1.5666516e+02   1.6188259e+02   8.4773226e+01   2.0751266e+02   1.1626484e+02   2.3443236e+02   1.3500194e+02   2.5926275e+02   1.4213290e+02   1.3572034e+02   1.1807484e+02   1.6471305e+02   1.0110710e+02   2.1630498e+02   7.3046129e+01   1.0748986e+02   8.8607097e+01   1.2450434e+02   1.1122710e+02   1.1865538e+02   8.9567742e+01   1.1352942e+02   1.1224871e+02   2.9224914e+02   2.0592516e+02   2.9645599e+02   1.1958032e+02   2.5085228e+02   1.4484742e+02   1.0733543e+02   8.5922903e+01   1.8299681e+02   1.2462161e+02   2.4922285e+02   2.3687903e+02   5.3577742e+01   1.4657226e+02   2.7851938e+02   1.1679387e+02   2.7166907e+02   1.4180968e+02   2.6630587e+02   1.0064581e+02   1.8037188e+02   2.0160097e+02   1.8166128e+02   7.5196129e+01   1.1204689e+02   2.9604161e+02   3.4656348e+01   1.1056194e+02   2.4100730e+02   1.0064774e+02   1.9751270e+02   1.1228065e+02   2.9036884e+02   1.2281774e+02   2.4171426e+02   1.4437903e+02   1.6840452e+02   8.4279677e+01   1.3424569e+02   1.1115065e+02   1.7526763e+02   1.0171000e+02   9.6297716e+01   1.0630129e+02   1.4998557e+02   9.6284516e+01   3.0342240e+02   1.5726161e+02   3.1537972e+02   2.2391871e+02   1.8721070e+02   1.5017774e+02   2.9134288e+02   9.7600000e+01   2.2680232e+02   2.2993387e+02   1.3175755e+02   1.0437645e+02   1.8898763e+02   8.6853226e+01   1.4552400e+02   1.4594871e+02   1.1264862e+02   1.0646839e+02   2.0832898e+02   6.6845484e+01   9.9483652e+01   6.7984516e+01   1.0834253e+02   6.6305484e+01   1.3422201e+02   1.3862000e+02   2.6676524e+02   1.2314419e+02   1.6186556e+02   7.9057097e+01   1.6764608e+02   1.4645355e+02   2.2962146e+02   5.4423820e+01   1.4937400e+02   1.0725161e+02   2.2470148e+02   1.1515226e+02   2.6149395e+02   1.4535065e+02   2.6140292e+02   1.3626774e+02   2.4175471e+02   3.3083677e+02   1.3745370e+02   7.6473820e+01   1.7403000e+02   1.0454839e+02   1.8909677e+02   1.1901484e+02   2.8934559e+02   1.2737419e+02   5.1768129e+01   1.0275355e+02   9.2072297e+01   8.9498387e+01   2.2430690e+02   2.8473820e+01   8.5540003e+01   9.5903226e+01   1.1647742e+02   8.0968065e+01   1.7035901e+02   6.2122258e+01   9.5879897e+01   9.6505806e+01   1.5472018e+02   1.0147194e+02   1.3322708e+02   1.4828382e+02   2.8743520e+02   1.1618382e+02   2.5423320e+02   1.5768968e+02   1.7868321e+02   1.4999382e+02   3.2705840e+02   1.2892419e+02   2.4457090e+02   6.7559677e+01   2.0784168e+02   1.7353839e+02   2.5292467e+02   1.3255290e+02   2.8828286e+02   1.5518382e+02   3.6278320e+02   1.3490613e+02   1.6229945e+02   1.0532645e+02   1.1611872e+02   1.4100290e+02   2.2127332e+02   9.6196129e+01   2.1449463e+02   8.0022581e+01   8.7191097e+01   1.1876129e+02   1.3889910e+02   1.0701258e+02   1.0712383e+02   9.8432903e+01   1.6854021e+02   1.5041935e+01  -6.9310968e+00
   3.4643903e+02   5.6858452e+00   1.1052323e+02   2.7639427e+02   1.7096032e+02   1.8478124e+02   1.5921935e+02   1.8560923e+02   1.2997710e+02   2.6086667e+02   8.7947419e+01   1.7176808e+02   1.0570677e+02   2.0360152e+02   1.7237419e+02   2.3520168e+02   4.0519774e+02   1.7962568e+01   1.2673839e+02   8.9197381e+01   2.9565742e+02   2.1304503e+01   1.4767645e+02   1.2953363e+02   1.8413516e+02   1.4816499e+02   1.1468323e+02   2.0930986e+02   1.2031484e+02   2.0839836e+02   1.9433194e+02   2.0570635e+02   1.3632290e+02   1.1927514e+02   1.0507484e+02   1.3827305e+02   1.0297710e+02   2.3522538e+02   7.0326129e+01   1.4170746e+02   8.6327097e+01   1.5410674e+02   1.1508710e+02   1.0929658e+02   6.3467742e+01   1.1627742e+02   1.0847871e+02   2.3455074e+02   2.2020516e+02   3.4779359e+02   1.5158032e+02   3.2019228e+02   1.5717742e+02   1.1730903e+02   9.4592903e+01   1.7316321e+02   1.2967161e+02   1.9619885e+02   2.5830903e+02   6.4863342e+01   1.4381226e+02   2.4455018e+02   1.3141387e+02   2.6672947e+02   1.3133968e+02   2.4391347e+02   1.0721581e+02   1.4065628e+02   2.0456097e+02   2.2837448e+02   9.3476129e+01   1.1763449e+02   3.3251161e+02   2.2738748e+01   1.1180194e+02   2.6923810e+02   1.0578774e+02   2.2648150e+02   1.4023065e+02   3.2132284e+02   1.1052774e+02   2.8260746e+02   1.0413903e+02   1.0486372e+02   1.1279968e+02   1.5862409e+02   1.3410065e+02   2.2148163e+02   8.9370000e+01   6.8374916e+01   1.0087129e+02   1.6184997e+02   1.1928452e+02   3.1572240e+02   1.3903161e+02   3.5350812e+02   2.0396871e+02   1.6656670e+02   1.2060774e+02   2.8108848e+02   1.1255000e+02   2.0436632e+02   2.2326387e+02   1.5953115e+02   1.0451645e+02   1.9997643e+02   9.8663226e+01   1.9728920e+02   1.5461871e+02   1.1133502e+02   9.1658387e+01   2.1661378e+02   9.8515484e+01   1.3237005e+02   4.8414516e+01   1.0561813e+02   9.4685484e+01   1.3138161e+02   1.3100000e+02   2.2903484e+02   1.2185419e+02   1.5191876e+02   9.8297097e+01   1.8415688e+02   1.4712355e+02   2.1127786e+02   5.8473820e+01   1.6428000e+02   1.3077161e+02   2.4953988e+02   1.4481226e+02   2.9203115e+02   1.3212065e+02   2.7437132e+02   1.6349774e+02   3.1681631e+02   2.0426677e+02   8.6479303e+01   8.5093820e+01   1.8711040e+02   1.1268839e+02   2.4220557e+02   1.0877484e+02   2.7830479e+02   1.9247419e+02   5.7370129e+01   1.3251355e+02   1.0321150e+02   1.1421839e+02   2.5817930e+02   4.0663820e+01   8.0894803e+01   9.4663226e+01   1.4291662e+02   6.6018065e+01   1.4922501e+02   7.9352258e+01   9.6551497e+01   7.9555806e+01   1.3765618e+02   8.7231935e+01   1.8345628e+02   1.2752382e+02   2.5875600e+02   9.1903820e+01   2.0717560e+02   1.4977968e+02   2.6022601e+02   1.7928382e+02   3.6242520e+02   1.6540419e+02   2.8341250e+02   7.0699677e+01   1.8859048e+02   1.3201839e+02   2.0552627e+02   1.6046290e+02   2.9482006e+02   1.3890382e+02   2.8637560e+02   1.2204613e+02   1.7828825e+02   9.3426452e+01   1.1621072e+02   1.4810290e+02   2.5313532e+02   8.9626129e+01   1.8764023e+02   9.7782581e+01   1.3249030e+02   1.5599129e+02   1.1078070e+02   1.3291258e+02   1.1805183e+02   1.0148290e+02   1.7738621e+02   1.1331935e+01  -1.4042968e+00
   3.2219903e+02   6.8150452e+00   1.3671323e+02   2.6072907e+02   9.8630323e+01   2.2937764e+02   1.9331935e+02   2.2955123e+02   1.2278710e+02   2.3573187e+02   1.0294742e+02   2.2723808e+02   8.1796774e+01   1.8423432e+02   1.6760419e+02   1.7787328e+02   3.7905774e+02   1.4203768e+01   1.4131839e+02   1.2313098e+02   3.0303742e+02   1.8194103e+01   1.8401645e+02   1.4895643e+02   1.7837516e+02   1.6790579e+02   1.0830323e+02   1.6791026e+02   1.2093484e+02   2.4153876e+02   1.6404194e+02   1.8922955e+02   1.3028290e+02   1.3642834e+02   9.5984839e+01   1.2338025e+02   1.3710710e+02   2.3895498e+02   6.8466129e+01   1.0938626e+02   8.0947097e+01   1.2672714e+02   1.2875710e+02   9.9442981e+01   8.2517742e+01   1.1128342e+02   1.0333871e+02   2.3882194e+02   1.7792516e+02   3.3422599e+02   1.6206032e+02   3.1273388e+02   1.6122742e+02   1.1679503e+02   1.1149290e+02   1.7943121e+02   1.2276161e+02   1.6770165e+02   2.8626903e+02   9.4866542e+01   1.3205226e+02   2.4178098e+02   1.6365387e+02   3.5249027e+02   1.3676968e+02   2.6204907e+02   1.1559581e+02   1.8207588e+02   1.5999097e+02   2.3103008e+02   9.3666129e+01   1.3146929e+02   2.7685161e+02   4.3431548e+01   9.8421935e+01   2.5111850e+02   1.1517774e+02   2.1640030e+02   9.4320645e+01   2.6490564e+02   8.3437742e+01   2.0696466e+02   1.0903903e+02   9.5131716e+01   1.2569968e+02   2.4693209e+02   1.4548065e+02   1.9876123e+02   9.5420000e+01   8.0320916e+01   1.3082129e+02   1.3559397e+02   1.0818452e+02   2.8552040e+02   1.3184161e+02   2.6641332e+02   1.5434871e+02   1.5763630e+02   1.4417774e+02   3.0682288e+02   1.0483000e+02   1.9698392e+02   2.6664387e+02   1.2744075e+02   1.0289645e+02   1.8891603e+02   8.5613226e+01   1.7328320e+02   1.7994871e+02   9.3738619e+01   1.0274839e+02   1.9491658e+02   8.7895484e+01   1.4393965e+02   6.2264516e+01   1.3542013e+02   7.8875484e+01   1.3983641e+02   1.0585000e+02   2.2790684e+02   1.0766419e+02   1.2081396e+02   9.8297097e+01   1.7186688e+02   1.5492355e+02   2.9256386e+02   5.9903820e+01   1.3945560e+02   1.5891161e+02   3.0799868e+02   1.3681226e+02   3.1419115e+02   1.1878065e+02   2.7466852e+02   1.2645774e+02   2.2386951e+02   1.7374677e+02   7.0250903e+01   8.7423820e+01   1.9811400e+02   1.0835839e+02   2.5989197e+02   1.1330484e+02   2.7261239e+02   1.5285419e+02   6.5679729e+01   1.0708355e+02   1.0201590e+02   1.0221839e+02   2.7470930e+02   5.5373820e+01   1.1238800e+02   8.2903226e+01   1.5356742e+02   5.5728065e+01   1.5542821e+02   5.9882258e+01   1.2163910e+02   7.2315806e+01   1.4570538e+02   9.5231935e+01   1.6691628e+02   1.1337382e+02   2.0388800e+02   1.0814382e+02   2.4011640e+02   1.3391968e+02   2.6568481e+02   1.8133382e+02   3.7045120e+02   1.5725419e+02   2.6658450e+02   8.4079677e+01   2.1447008e+02   1.6548839e+02   1.7417867e+02   1.2960290e+02   2.7818886e+02   1.3223382e+02   2.6756920e+02   1.6114613e+02   2.0349025e+02   9.1996452e+01   1.3013512e+02   1.4100290e+02   2.3070332e+02   7.2526129e+01   1.6438823e+02   9.0452581e+01   1.5740670e+02   1.3628129e+02   1.3592750e+02   1.0625258e+02   1.1284463e+02   9.8622903e+01   1.9761501e+02   2.0421935e+01   6.7850323e-01
   3.0129903e+02   2.8717045e+01   1.2124323e+02   2.8986667e+02   1.7548032e+02   2.4041964e+02   2.0636935e+02   2.1440723e+02   1.1911710e+02   2.1659547e+02   1.3799742e+02   1.9209408e+02   9.2416774e+01   1.4795472e+02   1.8218419e+02   1.9556688e+02   3.5957774e+02   2.9092168e+01   1.2102839e+02   6.9224181e+01   3.1722742e+02  -7.1810968e+00   1.5401645e+02   1.1255643e+02   1.6909516e+02   1.5074819e+02   1.1806323e+02   2.3589946e+02   1.4174484e+02   2.3663396e+02   1.4247194e+02   2.1661515e+02   1.1699290e+02   1.4287154e+02   9.7694839e+01   1.4315345e+02   1.0910710e+02   2.0219498e+02   8.1376129e+01   1.2782346e+02   9.5037097e+01   1.3098994e+02   1.2418710e+02   1.4170858e+02   7.8567742e+01   1.2659942e+02   1.1504871e+02   2.7988514e+02   1.3630516e+02   2.6340559e+02   1.4330032e+02   2.7142468e+02   1.4879742e+02   1.1587943e+02   1.6016290e+02   1.8710761e+02   1.0457161e+02   1.6029685e+02   2.9126903e+02   7.7376542e+01   1.5333226e+02   2.4345858e+02   1.5846387e+02   3.6309547e+02   1.6314968e+02   2.8945867e+02   1.1059581e+02   1.7652588e+02   1.6775097e+02   2.0102928e+02   1.0866613e+02   1.1245929e+02   3.0694161e+02   3.0874348e+01   1.2780194e+02   2.4009810e+02   1.0388774e+02   1.8858350e+02   9.1420645e+01   2.3846764e+02   1.0238774e+02   2.3591866e+02   1.1799903e+02   1.1422492e+02   1.0117968e+02   2.3170369e+02   1.5105065e+02   1.8517563e+02   1.0756000e+02   9.6779716e+01   1.0916129e+02   1.3251677e+02   8.3514516e+01   2.6072400e+02   1.4579161e+02   2.6639732e+02   1.9267871e+02   1.7537990e+02   1.8312774e+02   3.5970688e+02   1.0298000e+02   1.6375192e+02   2.6707387e+02   1.4940635e+02   9.0326452e+01   1.6902163e+02   8.9183226e+01   1.6675760e+02   1.4627871e+02   1.0276222e+02   1.1198839e+02   2.0798738e+02   7.9415484e+01   1.4161805e+02   8.0604516e+01   1.4681293e+02   1.0130548e+02   1.3261201e+02   8.8090000e+01   1.9399764e+02   1.1237419e+02   1.5748716e+02   8.8537097e+01   1.4488768e+02   1.6069355e+02   2.5929226e+02   6.8373820e+01   1.7244800e+02   1.3682161e+02   2.7157588e+02   1.4243226e+02   2.8669155e+02   1.3150065e+02   2.4385092e+02   1.0483774e+02   2.2773911e+02   1.8850677e+02   9.3550103e+01   8.6803820e+01   1.9744360e+02   1.2711839e+02   2.2582117e+02   1.1001484e+02   2.4716559e+02   1.4666419e+02   5.5934929e+01   1.3156355e+02   8.9437497e+01   9.6028387e+01   2.3601450e+02   3.3993820e+01   8.4578403e+01   8.1283226e+01   1.2893702e+02   9.3108065e+01   1.6895781e+02   8.2262258e+01   1.4388870e+02   7.1355806e+01   1.5312218e+02   1.1232194e+02   1.7349908e+02   9.5143820e+01   2.5687640e+02   1.2499382e+02   2.7000840e+02   1.6825968e+02   1.8345761e+02   1.8771382e+02   3.5442080e+02   1.6682419e+02   3.4177890e+02   9.3039677e+01   2.4146328e+02   1.6620839e+02   2.1374107e+02   1.3722290e+02   2.5400926e+02   1.3647382e+02   2.8233000e+02   1.7266613e+02   2.2485865e+02   1.9475645e+02   1.1253432e+02   1.2100290e+02   2.3497332e+02   6.3286129e+01   1.5574743e+02   1.1859258e+02   1.3410550e+02   1.1799129e+02   1.2172070e+02   1.2377258e+02   1.0082303e+02   1.0605290e+02   1.9907061e+02   3.6119355e+00   7.1233032e+00
   3.3962903e+02   1.6700645e+01   1.2809323e+02   2.7493867e+02   1.7839032e+02   2.6256684e+02   1.7826935e+02   2.4670523e+02   1.4749710e+02   2.4046507e+02   1.1656742e+02   1.7923848e+02   9.7796774e+01   2.0895432e+02   1.6356419e+02   1.8652648e+02   3.5428774e+02   2.7515368e+01   1.5212839e+02   8.3406181e+01   3.4736742e+02   6.1677032e+00   1.7820645e+02   1.7800123e+02   1.9228516e+02   1.6370299e+02   9.1153226e+01   2.1762226e+02   1.4222484e+02   2.7897556e+02   2.1933194e+02   1.7604635e+02   1.0818290e+02   1.3514634e+02   1.0379484e+02   1.4809545e+02   1.2270710e+02   1.9330698e+02   7.5186129e+01   1.1607866e+02   7.5847097e+01   1.3247514e+02   1.2656710e+02   1.5456818e+02   6.4847742e+01   1.2740702e+02   1.1885871e+02   2.7701034e+02   1.3211516e+02   2.5032079e+02   1.2354032e+02   2.5424548e+02   1.4417742e+02   9.9539032e+01   3.2016290e+02   3.4357613e+01   1.0938161e+02   1.6725205e+02   2.8330903e+02   8.5963342e+01   1.2667226e+02   2.5302138e+02   1.5494387e+02   2.5213707e+02   1.4442968e+02   2.8009627e+02   7.7645806e+01   1.5149188e+02   2.1475097e+02   2.1793928e+02   8.6526129e+01   1.1428049e+02   3.0918161e+02   3.6605148e+01   1.3723194e+02   2.7396370e+02   1.1131774e+02   1.6117910e+02   6.7230645e+01   2.3788284e+02   1.3319774e+02   2.4522386e+02   1.4537903e+02   1.5465452e+02   1.0007968e+02   1.6674169e+02   1.1176065e+02   1.9069883e+02   1.1637000e+02   9.9974916e+01   1.1401129e+02   1.4831877e+02   1.2947452e+02   2.5957720e+02   1.4664161e+02   2.9261932e+02   1.9958871e+02   1.9072710e+02   1.4888774e+02   3.2106608e+02   1.1141000e+02   2.0560752e+02   2.3117387e+02   1.4289835e+02   1.0308645e+02   9.7950826e+01   7.4283226e+01   1.8356960e+02   1.0266871e+02   5.6831019e+01   1.0941839e+02   1.9490298e+02   8.3035484e+01   1.1565845e+02   6.6074516e+01   1.2454533e+02   7.6015484e+01   1.2415521e+02   1.3290000e+02   1.8174284e+02   1.4737419e+02   1.6811716e+02   9.4917097e+01   1.6751728e+02   1.5592355e+02   2.5986386e+02   6.6423820e+01   1.6645400e+02   1.2225161e+02   2.5431148e+02   9.3102258e+01   2.6387795e+02   1.4369065e+02   2.3634572e+02   1.0645774e+02   2.1441951e+02   2.4321677e+02   9.1653303e+01   7.3093820e+01   1.8126040e+02   1.2887839e+02   2.6272037e+02   1.0901484e+02   2.7124559e+02   1.2428419e+02   3.2015329e+01   1.1551355e+02   1.1462150e+02   1.0669839e+02   2.0416090e+02   4.2093820e+01   6.1640403e+01   6.1803226e+01   1.2730542e+02   8.1538065e+01   1.7402341e+02   8.7502258e+01   1.2632950e+02   7.1505806e+01   1.6806018e+02   6.8891935e+01   1.7449348e+02   1.4180382e+02   2.3376360e+02   1.3876382e+02   2.4462680e+02   1.3215968e+02   2.8930561e+02   1.6418382e+02   2.9087320e+02   1.3749419e+02   2.5450530e+02   7.2269677e+01   2.3160488e+02   1.8196839e+02   2.0401027e+02   1.3398290e+02   2.5497846e+02   1.3176382e+02   2.6384680e+02   1.4842613e+02   2.2731785e+02   2.0828645e+02   9.4981923e+01   1.2624290e+02   2.4559412e+02   9.6956129e+01   1.8934383e+02   9.6932581e+01   1.0888830e+02   1.0271129e+02   1.2537310e+02   1.2187258e+02   1.0245503e+02   1.1133290e+02   2.0379821e+02   2.2371935e+01   6.4325032e+00
   3.5938903e+02   4.7898452e+00   1.1181323e+02   2.7272107e+02   1.8377032e+02   2.0189644e+02   1.6298935e+02   1.7621763e+02   1.3859710e+02   2.2617707e+02   1.0975742e+02   1.8802328e+02   1.0260677e+02   2.1837952e+02   1.4141419e+02   1.8191848e+02   3.6295774e+02   2.3541768e+01   1.5669839e+02   1.1332058e+02   3.3793742e+02  -2.5978968e+00   1.7363645e+02   1.3731683e+02   1.8966516e+02   1.0776259e+02   8.6633226e+01   1.7941386e+02   1.1707484e+02   2.3703756e+02   1.4638194e+02   2.5221235e+02   1.3423290e+02   1.6954234e+02   1.0321484e+02   1.3352185e+02   1.1057710e+02   2.1534738e+02   7.7756129e+01   1.0497306e+02   9.4177097e+01   1.3019874e+02   1.2618710e+02   1.3664858e+02   6.3847742e+01   1.1272702e+02   1.2633871e+02   2.7312194e+02   1.6001516e+02   3.5512879e+02   1.1692032e+02   2.6201508e+02   1.3617742e+02   9.9409032e+01   3.2716290e+02   1.3657613e+01   1.0600161e+02   2.1557245e+02   2.7673903e+02   6.5348942e+01   1.3224226e+02   2.8781578e+02   1.2546387e+02   2.5582547e+02   1.6085968e+02   2.5712187e+02   1.1259581e+02   1.4955588e+02   1.9679097e+02   2.5085608e+02   8.0716129e+01   8.8885290e+01   3.2542161e+02   7.0875948e+01   1.1937194e+02   2.5168250e+02   9.7837742e+01   2.0468750e+02   1.2118065e+02   2.9146684e+02   1.2428774e+02   2.4388666e+02   1.2542903e+02   1.2054052e+02   9.9749677e+01   1.9952809e+02   1.2648065e+02   1.7366123e+02   9.8130000e+01   8.6864116e+01   1.1697129e+02   1.6718197e+02   1.1451452e+02   3.1972400e+02   1.4864161e+02   3.3325932e+02   1.9486871e+02   2.0082470e+02   1.2955774e+02   2.3713248e+02   8.2930000e+01   1.8126592e+02   2.4931387e+02   1.2739715e+02   1.0403645e+02   1.7144483e+02   1.0118323e+02   1.5789760e+02   1.9580871e+02   1.2922982e+02   1.0803839e+02   2.2611338e+02   7.3745484e+01   1.3374165e+02   6.2654516e+01   9.9248929e+01   8.0345484e+01   1.3709881e+02   1.2614000e+02   2.5337364e+02   1.0871419e+02   1.7129996e+02   1.0082710e+02   1.7304448e+02   1.3464355e+02   2.1032626e+02   5.5523820e+01   1.4732600e+02   1.1896161e+02   2.2705468e+02   1.0229226e+02   2.6838275e+02   9.8310645e+01   2.7102612e+02   1.4330774e+02   2.5343151e+02   2.5193677e+02   1.6837570e+02   6.2523820e+01   1.7191600e+02   1.0835839e+02   2.3574197e+02   1.2549484e+02   2.6806719e+02   1.3456419e+02   5.5662929e+01   1.0222355e+02   1.0030470e+02   1.0149839e+02   2.1896690e+02   3.5763820e+01   5.5906803e+01   8.4473226e+01   1.1763182e+02   6.9068065e+01   1.7031101e+02   1.1250226e+02   9.6279497e+01   9.5215806e+01   1.3321338e+02   7.7751935e+01   1.8126468e+02   1.4242382e+02   2.7394400e+02   1.2347382e+02   2.4475000e+02   1.2915968e+02   2.3744561e+02   1.7142382e+02   3.1729400e+02   1.3482419e+02   1.8266890e+02   9.7559677e+01   2.3577168e+02   2.1525839e+02   2.0662707e+02   1.6655290e+02   2.8571286e+02   1.6061382e+02   3.1387880e+02   1.5361613e+02   1.7766265e+02   1.9366645e+02   8.7101523e+01   1.4262290e+02   2.5990372e+02   1.0457613e+02   2.1144423e+02   1.0278258e+02   7.4090297e+01   1.1952129e+02   1.5069830e+02   1.2348258e+02   1.0142623e+02   1.0309290e+02   1.8111741e+02   5.2193548e-01   8.2705032e+00
   3.5829903e+02  -7.6529548e+00   1.1733323e+02   2.5108947e+02   1.4658032e+02   1.8258164e+02   1.7859935e+02   2.1276883e+02   1.2226710e+02   2.0191347e+02   1.0385742e+02   1.7535528e+02   1.1151677e+02   1.6923672e+02   1.4460419e+02   2.0285328e+02   3.6124774e+02   3.7818568e+01   1.5221839e+02   1.0353898e+02   3.1241742e+02   1.9683703e+01   1.4444645e+02   1.3522203e+02   1.5656516e+02   1.5322059e+02   8.4343226e+01   2.0463706e+02   1.2750484e+02   2.3496316e+02   1.6909194e+02   2.2701555e+02   1.2537290e+02   1.4706114e+02   9.4214839e+01   1.5357185e+02   9.3237097e+01   2.2413458e+02   7.6856129e+01   1.2818506e+02   1.0527710e+02   1.4174074e+02   1.2532710e+02   1.2595738e+02   7.1087742e+01   1.1304782e+02   8.6438710e+01   2.6236394e+02   1.6015516e+02   3.7888759e+02   1.5182032e+02   3.0841308e+02   1.5041742e+02   1.2969983e+02   3.7987290e+02   1.9150813e+01   1.1738161e+02   1.7475205e+02   2.8406903e+02   9.9142542e+01   1.5338226e+02   2.8612458e+02   1.3232387e+02   3.0813667e+02   1.4476968e+02   2.2659907e+02   1.1164581e+02   1.7215188e+02   1.4179097e+02   2.1996608e+02   9.7576129e+01   5.4776490e+01   2.8685161e+02   5.3241548e+01   1.0942194e+02   2.3042850e+02   1.0059774e+02   2.1613670e+02   8.5320645e+01   2.8866564e+02   1.1019774e+02   2.4091386e+02   1.2313903e+02   1.3081372e+02   1.2722968e+02   2.2242969e+02   1.3405065e+02   2.0491563e+02   9.2520000e+01   6.3172916e+01   1.0082129e+02   1.5952397e+02   1.0323452e+02   2.7981640e+02   1.4888161e+02   3.5039012e+02   1.8781871e+02   1.5543870e+02   1.2669774e+02   2.6313128e+02   1.2764000e+02   2.0239912e+02   2.4888387e+02   1.3476155e+02   1.1989645e+02   1.7846603e+02   8.8993226e+01   2.0201280e+02   1.5118871e+02   9.5609419e+01   1.1169839e+02   2.2010058e+02   9.5365484e+01   1.3515205e+02   5.0844516e+01   1.4442373e+02   1.0587548e+02   1.3114641e+02   1.3257000e+02   2.3919924e+02   1.1361419e+02   1.5595796e+02   9.5777097e+01   1.6649848e+02   1.5831355e+02   2.0786266e+02   8.0183820e+01   1.5111320e+02   1.3448161e+02   2.5843308e+02   1.2877226e+02   2.9840435e+02   1.2421065e+02   2.7966412e+02   1.5078774e+02   2.7087311e+02   2.1459677e+02   1.1627290e+02   8.7663820e+01   1.8875480e+02   1.3311839e+02   2.5924117e+02   1.2082484e+02   2.5768079e+02   1.8428419e+02   4.8735329e+01   1.0765355e+02   1.3216030e+02   1.0035839e+02   2.4243810e+02   4.0283820e+01   1.1488520e+02   9.7853226e+01   1.4994142e+02   8.6068065e+01   1.2552101e+02   8.5742258e+01   1.2185030e+02   9.3405806e+01   1.5068818e+02   7.2081935e+01   1.6914828e+02   1.3061382e+02   2.4760880e+02   1.2056382e+02   2.5460280e+02   1.5968968e+02   1.8148321e+02   1.8071382e+02   3.4965080e+02   1.3763419e+02   2.8330410e+02   8.6079677e+01   1.7807008e+02   1.4486839e+02   1.8511827e+02   1.5474290e+02   2.9598766e+02   1.3847382e+02   3.2122000e+02   1.2599613e+02   1.6830225e+02   1.7128645e+02   9.1031923e+01   1.3591290e+02   2.3035052e+02   1.1590613e+02   1.7272783e+02   1.1117258e+02   1.2536910e+02   1.1890129e+02   1.6588790e+02   1.1367258e+02   1.0197103e+02   7.6952903e+01   1.6654861e+02   6.4719355e+00   2.7545032e+00
   3.4629903e+02   5.5070452e+00   1.2600323e+02   2.9601587e+02   1.2325032e+02   2.0149804e+02   2.1907935e+02   2.2868043e+02   1.1545710e+02   1.9312827e+02   8.9237419e+01   1.9023488e+02   8.8276774e+01   1.9161592e+02   1.9156419e+02   2.3052648e+02   3.9114774e+02   1.5996568e+01   1.3202839e+02   7.5914181e+01   2.8798742e+02   9.1581032e+00   1.4377645e+02   1.6208563e+02   1.6380516e+02   1.8431139e+02   1.0591323e+02   1.9063146e+02   1.4550484e+02   2.5909316e+02   1.5104194e+02   2.4973955e+02   1.3775290e+02   1.2926074e+02   1.1312484e+02   1.5015905e+02   1.2750710e+02   2.2359298e+02   7.7466129e+01   1.0437626e+02   1.1479710e+02   1.2092914e+02   1.3532710e+02   1.1872738e+02   6.0707742e+01   1.0754822e+02   9.2478710e+01   2.7207074e+02   1.3577516e+02   2.9449799e+02   1.3025032e+02   2.7513868e+02   1.2693742e+02   1.3810823e+02   4.1268290e+02   2.1960129e+00   1.0915161e+02   2.1065045e+02   3.5526903e+02   7.6106542e+01   1.3371226e+02   2.5197818e+02   1.6737387e+02   3.7843267e+02   1.4604968e+02   3.1225667e+02   1.1521581e+02   2.0134628e+02   1.0860097e+02   2.3657128e+02   8.8956129e+01   1.1342609e+02   2.7466161e+02   5.4506748e+01   1.3580194e+02   2.3041810e+02   1.1617774e+02   2.0922030e+02   8.8800645e+01   2.3381724e+02   1.0414774e+02   2.1292786e+02   1.0075903e+02   1.1089412e+02   1.1088968e+02   2.0249689e+02   1.3400065e+02   2.2086963e+02   1.0385000e+02   9.6026516e+01   1.1854129e+02   1.4819637e+02   1.0361452e+02   2.0302600e+02   1.4469161e+02   2.7029532e+02   1.8724871e+02   1.4933430e+02   1.3269774e+02   3.2665128e+02   9.7260000e+01   1.7825952e+02   2.7645387e+02   1.4184595e+02   9.5606452e+01   1.6521923e+02   9.3183226e+01   1.5762760e+02   1.9513871e+02   1.1476342e+02   1.0850839e+02   2.1740578e+02   8.0175484e+01   1.6222725e+02   6.4224516e+01   1.4897333e+02   7.9015484e+01   1.4144521e+02   1.3566000e+02   2.4666204e+02   9.6184194e+01   1.3449236e+02   9.9867097e+01   1.5545128e+02   1.7412355e+02   2.9359786e+02   5.5803820e+01   1.5068360e+02   1.5715161e+02   2.8861948e+02   1.2362226e+02   3.0477635e+02   1.2626065e+02   2.7984012e+02   1.2473774e+02   2.3891711e+02   1.8721677e+02   6.9273303e+01   8.3613820e+01   2.2136880e+02   1.1582839e+02   2.5424437e+02   1.1930484e+02   2.5975239e+02   1.3904419e+02   6.0454529e+01   1.0622355e+02   1.0893470e+02   1.2697839e+02   2.4382850e+02   4.7043820e+01   9.6914403e+01   1.1018323e+02   1.4086502e+02   6.8538065e+01   1.5040341e+02   6.4312258e+01   1.1956470e+02   8.0555806e+01   1.4495618e+02   8.6321935e+01   1.7186908e+02   1.1180382e+02   2.1882360e+02   1.2076382e+02   2.4448680e+02   1.4891968e+02   2.4619481e+02   2.0733382e+02   3.6285120e+02   1.6720419e+02   3.1635850e+02   9.4419677e+01   2.0950288e+02   1.5986839e+02   1.4662827e+02   1.4636290e+02   2.6236806e+02   1.2442382e+02   2.7586400e+02   1.4376613e+02   1.7764065e+02   1.9290645e+02   9.9542323e+01   1.3310290e+02   2.3252532e+02   8.8626129e+01   1.5944023e+02   1.1926258e+02   1.2448190e+02   1.4376129e+02   1.2775910e+02   1.3772258e+02   9.1707032e+01   1.0338290e+02   1.6914421e+02   2.3901935e+01   1.6690103e+01
   3.3191903e+02   4.4574452e+00   1.2138323e+02   2.6838547e+02   1.8291032e+02   2.3301524e+02   1.9531935e+02   2.2091123e+02   1.0154710e+02   2.3181107e+02   1.2185742e+02   2.0433528e+02   8.2896774e+01   1.8280632e+02   1.9070419e+02   1.7840528e+02   3.6333774e+02  -9.0186323e+00   1.2131839e+02   1.0773098e+02   3.2598742e+02  -8.3189677e-01   1.3572645e+02   1.4839963e+02   1.4656516e+02   1.8117059e+02   9.0583226e+01   2.2204786e+02   1.2484484e+02   2.5494596e+02   1.2485194e+02   1.8960475e+02   1.2380290e+02   1.5475674e+02   1.0150484e+02   1.0255865e+02   9.4037097e+01   1.8700058e+02   6.0996129e+01   1.2345386e+02   9.4657097e+01   1.1825034e+02   1.0946710e+02   1.4693618e+02   6.0757742e+01   1.2483422e+02   1.0033871e+02   2.8106194e+02   1.1401516e+02   2.4947879e+02   1.3111032e+02   2.1682988e+02   1.4393742e+02   1.2031823e+02   3.8897290e+02   3.1828129e+00   1.0372161e+02   1.9565485e+02   2.8416903e+02   7.7994542e+01   1.3371226e+02   2.6907818e+02   1.6175387e+02   3.1830227e+02   1.6885968e+02   2.9200187e+02   1.2178581e+02   1.7220068e+02   7.5700968e+01   1.8920328e+02   8.8476129e+01   1.0617449e+02   2.7399161e+02   3.3850348e+01   1.3580194e+02   2.5169810e+02   1.0026774e+02   1.9287310e+02   8.3470645e+01   2.2977364e+02   9.4577742e+01   1.9650346e+02   1.0775903e+02   1.3204412e+02   1.0093968e+02   1.5210289e+02   1.1838065e+02   1.9464923e+02   1.1771000e+02   1.1315772e+02   9.4201290e+01   1.3705357e+02   9.5474516e+01   2.3253720e+02   1.4893161e+02   2.4847612e+02   2.2367871e+02   1.9346990e+02   1.7207774e+02   3.7450088e+02   1.1717000e+02   2.2566672e+02   2.8412387e+02   1.0232235e+02   9.4186452e+01   1.7214283e+02   8.3283226e+01   1.4965960e+02   1.4304871e+02   8.9790619e+01   1.2036839e+02   2.2140698e+02   8.5935484e+01   9.5426452e+01   6.2744516e+01   1.2557173e+02   6.3965484e+01   1.3240921e+02   1.1195000e+02   1.9960884e+02   1.1066419e+02   1.2076396e+02   9.4057097e+01   1.4930608e+02   1.8402355e+02   2.7346586e+02   6.2093820e+01   1.3671040e+02   1.5729161e+02   2.7898828e+02   1.5253226e+02   2.8665355e+02   1.1312065e+02   2.4946132e+02   8.6457742e+01   2.2211951e+02   1.7888677e+02   8.6509703e+01   8.1283820e+01   1.7926520e+02   1.2601839e+02   2.2199917e+02   1.2492484e+02   2.3678279e+02   1.3118419e+02   5.1703329e+01   1.2179355e+02   1.1997910e+02   1.1426839e+02   2.7927530e+02   4.5373820e+01   1.0413800e+02   7.0283226e+01   1.0924702e+02   8.0678065e+01   1.4571221e+02   7.2072258e+01   1.4727390e+02   1.0755581e+02   1.5141618e+02   9.5701935e+01   1.9596868e+02   1.1023382e+02   2.2342920e+02   1.0656382e+02   2.6229280e+02   1.4710968e+02   2.1462961e+02   1.6642382e+02   3.6455400e+02   1.9154419e+02   3.3989130e+02   8.8179677e+01   2.4995208e+02   2.2620839e+02   2.1185107e+02   1.3970290e+02   2.6029086e+02   1.4533382e+02   2.6548120e+02   1.5437613e+02   2.0236185e+02   2.0066645e+02   1.0606152e+02   1.2743290e+02   2.3473892e+02   8.6906129e+01   1.4933783e+02   1.3288258e+02   1.6987230e+02   1.1999129e+02   1.3523070e+02   8.7672581e+01   1.0424103e+02   1.1367290e+02   1.8794101e+02   2.2319355e+00   1.0943703e+01
   3.7486903e+02   2.8501445e+01   1.1643323e+02   2.7454147e+02   1.6510032e+02   2.1477004e+02   1.4712935e+02   2.5028643e+02   1.2230710e+02   2.4839027e+02   9.8857419e+01   1.7898528e+02   9.9606774e+01   1.9118952e+02   1.9218419e+02   1.5571688e+02   4.0509774e+02   1.4500568e+01   1.6097839e+02   8.1128181e+01   3.1979742e+02   1.4903303e+01   1.7148645e+02   1.5924883e+02   1.1409516e+02   2.3037819e+02   1.1425323e+02   1.9629426e+02   1.2384484e+02   2.6068596e+02   1.6162194e+02   1.8275315e+02   1.5113290e+02   1.6642034e+02   9.5594839e+01   1.3479145e+02   1.1537710e+02   2.1056338e+02   8.1236129e+01   1.1436466e+02   8.3557097e+01   1.1447834e+02   1.3465710e+02   1.4825098e+02   7.0897742e+01   8.0823019e+01   1.0181871e+02   2.9856354e+02   1.4844516e+02   2.8972439e+02   1.2858032e+02   2.5079228e+02   1.5555742e+02   1.0938863e+02   3.3373290e+02   3.4552013e+01   1.4386161e+02   2.2882365e+02   2.7697903e+02   1.0003974e+02   1.6405226e+02   3.0631098e+02   1.1665387e+02   3.0101027e+02   1.6433968e+02   2.6484347e+02   1.0073581e+02   1.6926468e+02   1.6308097e+02   2.4726288e+02   8.0716129e+01   1.1527529e+02   2.9628161e+02   2.9067148e+01   1.4766194e+02   2.4765930e+02   9.1747742e+01   1.7289470e+02   9.6520645e+01   2.6600964e+02   1.5638774e+02   1.6159866e+02   1.4975903e+02   1.6182412e+02   9.9849677e+01   1.5681009e+02   1.1905065e+02   1.8744563e+02   1.2947000e+02   1.1092692e+02   1.1368129e+02   1.4606517e+02   1.2428452e+02   2.8399240e+02   1.5064161e+02   3.1009932e+02   1.9258871e+02   1.8186710e+02   1.5236774e+02   3.1588768e+02   9.0070000e+01   1.8597472e+02   2.2469387e+02   1.3374675e+02   9.4326452e+01   1.9118163e+02   1.3052323e+02   1.4779040e+02   1.5551871e+02   9.2983019e+01   1.0831839e+02   2.2061098e+02   8.2515484e+01   9.9320052e+01   6.0844516e+01   1.2229373e+02   7.4495484e+01   1.0332681e+02   9.4240000e+01   2.1735564e+02   1.1690419e+02   1.5540476e+02   9.2637097e+01   1.7560968e+02   1.5783355e+02   2.8656106e+02   5.8373820e+01   1.5152800e+02   1.4210161e+02   2.1653348e+02   1.1377226e+02   2.5875435e+02   1.3959065e+02   2.4805372e+02   9.3877742e+01   2.0323591e+02   2.6702677e+02   1.0769850e+02   1.0337382e+02   1.9916800e+02   1.2416839e+02   2.4562717e+02   1.1839484e+02   2.8753519e+02   1.0618419e+02   7.0033329e+01   9.4753548e+01   8.5282297e+01   8.9168387e+01   2.1123330e+02   3.3233820e+01   6.6679203e+01   9.5573226e+01   5.3273819e+01   8.5448065e+01   1.9448061e+02   7.8782258e+01   1.3373710e+02   8.6455806e+01   1.4281418e+02   9.6941935e+01   2.0191948e+02   1.3556382e+02   2.3364280e+02   1.3690382e+02   2.6143560e+02   1.9277968e+02   1.6302601e+02   1.4980382e+02   3.1345360e+02   1.6787419e+02   3.2640490e+02   9.8419677e+01   2.5932288e+02   2.4420839e+02   2.7374107e+02   1.2679290e+02   2.6565366e+02   1.4152382e+02   2.6492600e+02   1.6399613e+02   2.2769225e+02   2.1161645e+02   1.0323552e+02   1.3291290e+02   2.3592052e+02   8.9336129e+01   1.8961343e+02   8.9782581e+01   1.0898030e+02   1.0957129e+02   1.6492430e+02   1.1210258e+02   9.8146632e+01   1.1862290e+02   2.0744501e+02   2.5761935e+01  -1.0286968e+00
   3.4248903e+02   2.6041845e+01   1.0428323e+02   2.5594347e+02   1.9739032e+02   1.9866684e+02   1.5074935e+02   1.8904683e+02   1.3583710e+02   2.0854787e+02   9.6327419e+01   1.8266768e+02   1.0336677e+02   1.9755872e+02   1.8113419e+02   1.7517088e+02   4.2228774e+02   2.4595368e+01   1.6440839e+02   5.6183781e+01   3.1812742e+02   6.4669032e+00   1.6910645e+02   1.3843923e+02   1.5247516e+02   1.6921779e+02   1.0296323e+02   2.1648746e+02   1.3074484e+02   2.2561396e+02   1.5424194e+02   1.8886355e+02   1.4147290e+02   1.9681314e+02   8.6024839e+01   1.4622705e+02   1.2517710e+02   1.9984938e+02   6.7516129e+01   1.2641226e+02   6.9707097e+01   1.3529634e+02   1.3794710e+02   1.3294778e+02   7.3517742e+01   1.4323342e+02   1.0976871e+02   2.3687754e+02   1.6477516e+02   3.6484799e+02   1.3820032e+02   3.0579268e+02   1.4198742e+02   1.0814423e+02   3.1406290e+02   2.4156129e+00   1.3915161e+02   2.0077045e+02   2.4226903e+02   6.7296542e+01   1.2010226e+02   2.7411698e+02   1.2779387e+02   2.7273907e+02   1.3961968e+02   2.3434107e+02   9.9075806e+01   1.6063748e+02   1.3603097e+02   2.5604688e+02   8.5816129e+01   8.9717290e+01   3.2151161e+02   3.3998748e+01   9.7561935e+01   2.5770730e+02   1.1250774e+02   2.0451390e+02   1.1104065e+02   3.0184804e+02   9.2437742e+01   2.5662466e+02   9.8849032e+01   1.2556692e+02   9.0279677e+01   2.0209569e+02   1.1315065e+02   1.5972763e+02   9.0370000e+01   8.4054916e+01   1.0816129e+02   1.6545677e+02   1.2318452e+02   3.0765040e+02   1.5745161e+02   3.3765452e+02   1.9124871e+02   1.5401430e+02   1.2750774e+02   2.3153648e+02   1.0469000e+02   1.9357512e+02   2.7417387e+02   1.5692835e+02   9.5036452e+01   1.7769483e+02   9.7663226e+01   1.9822920e+02   1.8280871e+02   1.1607982e+02   1.1698839e+02   1.9553738e+02   7.5035484e+01   1.2129845e+02   5.3264516e+01   1.0600013e+02   7.1725484e+01   1.2478841e+02   1.2038000e+02   2.4574444e+02   1.1933419e+02   1.4679036e+02   9.1157097e+01   1.6667808e+02   1.4988355e+02   2.1343706e+02   7.0903820e+01   1.3490560e+02   1.2034161e+02   2.3889428e+02   1.0105226e+02   2.5958195e+02   1.3502065e+02   2.9660932e+02   1.2387774e+02   2.5498591e+02   3.0297677e+02   1.1001250e+02   8.2663820e+01   1.3572480e+02   1.1435839e+02   2.3826197e+02   1.2463484e+02   2.7122599e+02   1.3394419e+02   2.1762529e+01   9.7793548e+01   1.0136910e+02   1.0316839e+02   2.3611330e+02   4.4713820e+01   8.4000803e+01   9.8233226e+01   1.4010102e+02   8.0448065e+01   1.9030061e+02   7.0402258e+01   1.2364750e+02   7.8505806e+01   1.7469018e+02   6.8851935e+01   1.7073668e+02   1.2190382e+02   2.5701560e+02   1.2742382e+02   2.5814400e+02   1.5958968e+02   2.3125121e+02   1.5247382e+02   2.8672000e+02   1.1140419e+02   2.4816250e+02   9.6609677e+01   2.1903768e+02   2.7439839e+02   2.2504587e+02   1.4455290e+02   3.1694286e+02   1.5880382e+02   3.0644360e+02   1.3176613e+02   1.6389065e+02   2.1875645e+02   9.5374323e+01   1.3729290e+02   2.1971012e+02   1.0009613e+02   1.8752263e+02   9.6312581e+01   6.5367897e+01   1.2161129e+02   1.4162110e+02   1.1353258e+02   1.0322223e+02   1.0519290e+02   1.8989941e+02   5.6193548e-01   9.1773032e+00
   3.5534903e+02   9.4930452e+00   9.4243226e+01   2.6631667e+02   2.0125032e+02   1.8758804e+02   1.7083935e+02   1.9167963e+02   1.3511710e+02   2.1021547e+02   1.0532742e+02   1.9370768e+02   9.5176774e+01   1.7501392e+02   1.7951419e+02   1.9644048e+02   4.2843774e+02   1.8723368e+01   1.4626839e+02   5.6444981e+01   3.0469742e+02   1.9491303e+01   1.5477645e+02   1.2291563e+02   1.3085516e+02   1.8561739e+02   1.0682323e+02   2.3312866e+02   1.0979484e+02   2.2818996e+02   1.8419194e+02   2.2227755e+02   1.6032290e+02   1.7054514e+02   8.8884839e+01   1.4156825e+02   1.2803710e+02   2.2462058e+02   5.5996129e+01   1.3519386e+02   8.5087097e+01   1.3130594e+02   1.2537710e+02   1.0866338e+02   8.0807742e+01   1.0989022e+02   8.6048710e+01   2.5196514e+02   1.9711516e+02   3.4835079e+02   1.4054032e+02   3.3612548e+02   1.5231742e+02   1.1935783e+02   3.3416290e+02   3.0237613e+01   1.2010161e+02   2.0725445e+02   2.9921903e+02   6.8450542e+01   1.6400226e+02   2.4612498e+02   1.3651387e+02   3.1385147e+02   1.6166968e+02   2.2557707e+02   1.0226581e+02   2.1662228e+02   1.3422097e+02   2.3066168e+02   8.6146129e+01   1.2931089e+02   3.2504161e+02   3.8563484e+00   9.7141935e+01   2.4946090e+02   9.2407742e+01   1.8855190e+02   1.0842065e+02   2.9562764e+02   1.0519774e+02   2.4065386e+02   1.2156903e+02   1.2822932e+02   1.1503968e+02   2.1954489e+02   1.2919065e+02   2.3739443e+02   9.0990000e+01   7.3675316e+01   9.6681290e+01   1.6275517e+02   1.1008452e+02   2.5555840e+02   1.4084161e+02   3.0660332e+02   1.7191871e+02   1.5904070e+02   1.2326774e+02   2.7159568e+02   1.2764000e+02   1.8977912e+02   2.6607387e+02   1.2310635e+02   1.0308645e+02   1.9162083e+02   9.8523226e+01   1.4135040e+02   1.8056871e+02   1.1411902e+02   1.1093839e+02   2.0135138e+02   8.8275484e+01   1.3885925e+02   9.1414516e+01   1.3256813e+02   7.0255484e+01   1.3228601e+02   1.1904000e+02   2.3356164e+02   9.8564194e+01   1.3783196e+02   9.9397097e+01   1.7868888e+02   1.4107355e+02   2.4038186e+02   4.9763820e+01   1.5802680e+02   1.4144161e+02   2.7244628e+02   1.3015226e+02   2.6487395e+02   1.3012065e+02   2.5405132e+02   1.2816774e+02   2.7106271e+02   2.1926677e+02   1.1103930e+02   7.7233820e+01   1.7173920e+02   9.8778387e+01   2.1655837e+02   1.2734484e+02   2.8558919e+02   1.4247419e+02   9.3940129e+01   1.3822355e+02   1.2009470e+02   1.2954839e+02   2.5972290e+02   3.9803820e+01   8.0443603e+01   9.6093226e+01   1.2923222e+02   7.5828065e+01   1.6539021e+02   8.2352258e+01   1.0641150e+02   8.0355806e+01   1.3244218e+02   6.2081935e+01   1.6803828e+02   1.3918382e+02   2.8630320e+02   9.6903820e+01   2.2454560e+02   1.4839968e+02   1.7647641e+02   1.5914382e+02   3.9632640e+02   1.6154419e+02   2.7267130e+02   7.0799677e+01   1.7048248e+02   1.8453839e+02   1.8056467e+02   1.5222290e+02   3.1632926e+02   1.3733382e+02   2.7621120e+02   1.3504613e+02   1.6324825e+02   1.5542645e+02   7.7440723e+01   1.3729290e+02   2.5033012e+02   1.0228613e+02   1.8748743e+02   9.8022581e+01   8.7421097e+01   1.1918129e+02   1.1915550e+02   1.2072258e+02   1.2097703e+02   8.8762903e+01   1.6883381e+02   1.3951935e+01   3.1961032e+00
   3.3872903e+02   3.1772645e+01   1.3638323e+02   2.6437547e+02   1.6253032e+02   1.8107564e+02   1.9683935e+02   2.0811963e+02   1.1216710e+02   2.2915147e+02   1.2075742e+02   2.0862328e+02   7.4226774e+01   1.7445992e+02   1.4789419e+02   2.1969008e+02   4.2605774e+02   1.6583768e+01   1.2078839e+02   1.3034338e+02   3.0717742e+02  -5.1370968e+00   1.5548645e+02   1.1043883e+02   1.4094516e+02   1.9914019e+02   9.6723226e+01   1.7593666e+02   1.1574484e+02   2.3228396e+02   1.4885194e+02   1.9444475e+02   1.2847290e+02   1.5519314e+02   9.6834839e+01   1.2717225e+02   1.1110710e+02   2.2250498e+02   7.1516129e+01   1.1257226e+02   8.2897097e+01   1.1738114e+02   1.3060710e+02   1.1091498e+02   6.4227742e+01   1.2250662e+02   9.8198710e+01   2.5642314e+02   1.2101516e+02   2.5582879e+02   1.3596032e+02   2.9206188e+02   1.5869742e+02   1.0880743e+02   3.5144290e+02   1.3525213e+01   1.0529161e+02   1.8000925e+02   2.9468903e+02   7.4242942e+01   1.3443226e+02   2.3573058e+02   1.4127387e+02   3.7147067e+02   1.5380968e+02   2.5806587e+02   1.1130581e+02   1.5908908e+02   1.2051097e+02   2.4295848e+02   1.1400613e+02   1.2999209e+02   2.8999161e+02   1.9330348e+01   1.4323194e+02   2.2353370e+02   9.0177742e+01   2.2583030e+02   9.7520645e+01   2.5097964e+02   9.4957742e+01   1.9223306e+02   1.0084903e+02   1.3393692e+02   1.2765968e+02   2.0091529e+02   1.3415065e+02   1.9061763e+02   9.8750000e+01   8.3724516e+01   1.0482129e+02   1.1224397e+02   9.4474516e+01   2.3746720e+02   1.1774161e+02   2.2940132e+02   2.0029871e+02   1.6686030e+02   1.4517774e+02   3.5127288e+02   1.0569000e+02   1.9187512e+02   2.4817387e+02   1.4881835e+02   1.0427645e+02   1.6052563e+02   8.5753226e+01   1.4499200e+02   1.6346871e+02   1.2453702e+02   8.8128387e+01   1.9331618e+02   9.7175484e+01   1.0519725e+02   6.0264516e+01   1.3301013e+02   8.1495484e+01   1.4267681e+02   1.0385000e+02   2.4854684e+02   1.0104419e+02   1.5034356e+02   8.9207097e+01   1.8116408e+02   1.5764355e+02   2.6634626e+02   5.6523820e+01   1.2886600e+02   1.4482161e+02   2.7808588e+02   1.2677226e+02   2.9899435e+02   1.4969065e+02   3.0024572e+02   1.0949774e+02   2.2432631e+02   1.7312677e+02   6.1020503e+01   7.2283820e+01   1.9494520e+02   1.0996839e+02   2.3714317e+02   1.2906484e+02   2.8149159e+02   1.2094419e+02   6.7992529e+01   1.2337355e+02   1.0694270e+02   1.3126839e+02   2.5781530e+02   3.8183820e+01   9.3623203e+01   7.0423226e+01   1.4880582e+02   8.8828065e+01   1.3901021e+02   8.3592258e+01   1.2145230e+02   5.9935806e+01   1.4841578e+02   9.9181935e+01   1.9174028e+02   9.5043820e+01   2.2497440e+02   1.2485382e+02   2.4020960e+02   1.5882968e+02   2.7474201e+02   1.8390382e+02   3.5772560e+02   1.5435419e+02   2.9762650e+02   8.1749677e+01   2.0798648e+02   1.5796839e+02   1.8097027e+02   1.3555290e+02   3.0152286e+02   1.6395382e+02   2.9246160e+02   1.3266613e+02   1.9509865e+02   1.8080645e+02   8.8030323e+01   1.4876290e+02   2.5432252e+02   8.6816129e+01   1.7896503e+02   1.0159258e+02   1.5918550e+02   1.2204129e+02   1.5816670e+02   1.4215258e+02   8.7782632e+01   9.1902903e+01   1.7754261e+02   3.1611935e+01  -5.7866968e+00
   3.3429903e+02   2.9657045e+01   1.4700323e+02   2.5461587e+02   1.8010032e+02   1.9890004e+02   1.8921935e+02   2.0963923e+02   1.1521710e+02   2.0923747e+02   1.2999742e+02   1.6745408e+02   8.9896774e+01   1.8348632e+02   1.8460419e+02   1.9417328e+02   3.7481774e+02   3.0629677e+00   9.6358387e+01   1.4067778e+02   3.2184742e+02   1.2639303e+01   1.7463645e+02   1.7190683e+02   1.7328516e+02   2.1031299e+02   9.4533226e+01   2.1478186e+02   1.1341484e+02   2.5009036e+02   1.3100194e+02   2.5025275e+02   1.6304290e+02   1.2542754e+02   9.2454839e+01   1.4819265e+02   1.4510710e+02   2.0805498e+02   7.1516129e+01   1.0352226e+02   9.5987097e+01   1.2271394e+02   1.2608710e+02   1.2708658e+02   8.3187742e+01   1.1931982e+02   1.1666871e+02   3.0089554e+02   1.3673516e+02   2.2847119e+02   1.1573032e+02   2.4230028e+02   1.3779742e+02   1.0151943e+02   3.4463290e+02   9.7800129e+00   8.9621613e+01   1.4359285e+02   2.6978903e+02   8.4184942e+01   1.3619226e+02   2.5215978e+02   1.5884387e+02   3.6725507e+02   1.6185968e+02   3.2604187e+02   1.0102581e+02   1.8515148e+02   9.7460968e+01   2.3922248e+02   1.0628613e+02   9.9179690e+01   3.3304161e+02   1.9316348e+01   1.6923194e+02   1.8469370e+02   1.0507774e+02   1.9853830e+02   8.9230645e+01   2.1516284e+02   1.0886774e+02   2.5431026e+02   1.6265903e+02   1.3532212e+02   9.3659677e+01   1.9515529e+02   1.2929065e+02   1.8238643e+02   1.2837000e+02   8.8114916e+01   8.8301290e+01   1.2885557e+02   1.0404452e+02   2.7804160e+02   1.1317161e+02   2.5738692e+02   2.2434871e+02   2.5565630e+02   1.6346774e+02   3.8189968e+02   1.1226000e+02   2.3167952e+02   2.3336387e+02   1.3481315e+02   1.0370645e+02   1.2971123e+02   9.6423226e+01   1.4941840e+02   1.3070871e+02   9.6677819e+01   1.0912839e+02   2.2554618e+02   7.0845484e+01   1.2563365e+02   8.2504516e+01   1.0094093e+02   9.1915484e+01   1.1212321e+02   9.3850000e+01   1.9376684e+02   1.1261419e+02   1.3436796e+02   9.3487097e+01   1.6954168e+02   1.7321355e+02   2.6138066e+02   8.1283820e+01   1.7122520e+02   1.4006161e+02   2.9431668e+02   1.2796226e+02   3.0804915e+02   1.2512065e+02   2.3731132e+02   1.2340774e+02   1.8292351e+02   1.7645677e+02   6.2894103e+01   7.5663820e+01   2.0128480e+02   1.0006839e+02   2.4188517e+02   1.2230484e+02   2.7956239e+02   1.3294419e+02   7.7182529e+01   1.1298355e+02   1.3106390e+02   1.2216839e+02   2.3016330e+02   3.8523820e+01   1.0044600e+02   6.9473226e+01   1.2236182e+02   7.5638065e+01   1.5149541e+02   7.3212258e+01   1.2190270e+02   7.8695806e+01   1.4738498e+02   1.0223194e+02   2.1559628e+02   1.1418382e+02   2.3206320e+02   1.2766382e+02   2.6265480e+02   1.6068968e+02   1.5468321e+02   1.7899382e+02   3.8592840e+02   2.0263419e+02   3.5319410e+02   9.8699677e+01   2.3830048e+02   1.8653839e+02   1.8230467e+02   1.4317290e+02   2.6534326e+02   1.2776382e+02   2.7716680e+02   1.6780613e+02   2.0724745e+02   1.8932645e+02   1.0558872e+02   1.3272290e+02   2.5026572e+02   7.2626129e+01   1.7095023e+02   1.1926258e+02   1.5638190e+02   1.3614129e+02   1.5907870e+02   1.0572258e+02   9.5937032e+01   9.8192903e+01   1.8207941e+02   1.9181935e+01   6.9277032e+00
   3.4481903e+02   9.3854452e+00   1.0800323e+02   2.4250587e+02   2.1648032e+02   2.3798964e+02   1.6759935e+02   1.9274883e+02   1.2126710e+02   2.2699347e+02   1.1589742e+02   1.7777208e+02   9.7416774e+01   1.7655472e+02   1.8989419e+02   1.9399008e+02   3.8528774e+02   1.0755368e+01   1.3221839e+02   6.9238981e+01   3.2069742e+02   1.3641303e+01   1.4406645e+02   1.3658243e+02   1.2561516e+02   1.6474659e+02   1.1482323e+02   2.7676866e+02   1.2522484e+02   2.4010556e+02   1.4352194e+02   2.5134115e+02   1.3751290e+02   1.3565994e+02   8.7554839e+01   1.5815465e+02   1.0890710e+02   1.6428098e+02   7.1616129e+01   1.1241426e+02   9.3467097e+01   1.2496554e+02   1.0427710e+02   1.4997138e+02   6.9997742e+01   1.1818502e+02   1.0895871e+02   2.9051234e+02   1.4044516e+02   2.1955439e+02   1.3758032e+02   2.4007228e+02   1.3255742e+02   1.2146863e+02   3.4787290e+02   2.2850813e+01   1.1191161e+02   2.3113965e+02   2.4687903e+02   7.1357742e+01   1.3762226e+02   2.9523538e+02   1.2503387e+02   2.7614987e+02   1.6695968e+02   2.6687387e+02   1.1392581e+02   1.5025948e+02   1.7594097e+02   2.3099408e+02   9.5046129e+01   1.1431889e+02   3.2875161e+02   4.2699548e+01   1.3571194e+02   2.7370530e+02   7.8937742e+01   1.8500950e+02   1.0280065e+02   2.8912724e+02   9.2247742e+01   2.4463986e+02   1.4327903e+02   1.7273252e+02   8.1699677e+01   1.8778209e+02   1.1181065e+02   1.8607483e+02   1.0971000e+02   1.3746772e+02   1.0659129e+02   1.5306237e+02   1.2570452e+02   2.8901880e+02   1.6403161e+02   2.9941812e+02   2.4705871e+02   1.6330950e+02   1.4788774e+02   3.1505608e+02   1.1341000e+02   1.6396752e+02   2.6141387e+02   8.2669148e+01   1.0984645e+02   1.5660003e+02   9.9953226e+01   1.6785600e+02   1.6256871e+02   1.1484902e+02   8.8748387e+01   2.2226658e+02   8.2175484e+01   1.1572725e+02   6.6654516e+01   1.0282893e+02   7.6775484e+01   1.2862441e+02   1.0728000e+02   2.2169244e+02   1.2576419e+02   1.2798596e+02   9.5487097e+01   1.5419168e+02   1.5183355e+02   2.6243106e+02   5.8283820e+01   1.5677520e+02   1.1477161e+02   2.3838988e+02   1.1443226e+02   2.5246155e+02   1.2074065e+02   2.5490172e+02   9.3407742e+01   1.9137351e+02   2.5078677e+02   9.6427703e+01   9.6183820e+01   2.0188320e+02   1.2892839e+02   2.4590637e+02   1.0544484e+02   2.7853119e+02   1.3128419e+02   5.3835329e+01   1.0698355e+02   1.0797390e+02   9.7598387e+01   2.3560890e+02   3.1043820e+01   8.6384403e+01   1.0257323e+02   1.1452382e+02   8.5538065e+01   1.8566341e+02   7.9882258e+01   1.2760910e+02   7.2355806e+01   1.6737218e+02   7.4511935e+01   1.9185388e+02   1.3085382e+02   2.3425960e+02   1.3104382e+02   2.5466440e+02   1.5415968e+02   2.0596561e+02   1.5023382e+02   3.4850920e+02   1.5368419e+02   2.9706010e+02   9.9799677e+01   2.7183248e+02   1.9972839e+02   2.0953947e+02   1.4765290e+02   2.6460486e+02   1.2590382e+02   2.5984560e+02   1.6133613e+02   2.0609505e+02   1.9056645e+02   1.1324952e+02   1.1895290e+02   2.1574732e+02   7.7006129e+01   1.5521983e+02   8.6592581e+01   1.4195550e+02   1.0709129e+02   1.3364270e+02   1.1244258e+02   8.1879432e+01   9.4242903e+01   1.8087541e+02   1.0521935e+01   1.4305032e+00
   3.3800903e+02   2.2970245e+01   9.8333226e+01   2.4708947e+02   1.9844032e+02   2.0601284e+02   1.9017935e+02   2.1313243e+02   1.0811710e+02   2.3671547e+02   1.0637742e+02   1.8772368e+02   1.0165677e+02   1.9421552e+02   1.8398419e+02   2.2027288e+02   3.8824774e+02   2.4898568e+01   1.3178839e+02   1.0822338e+02   3.4303742e+02   1.8184103e+01   1.6806645e+02   1.7371243e+02   1.0813516e+02   2.4585499e+02   1.0096323e+02   1.9416746e+02   1.3150484e+02   2.2326316e+02   1.5676194e+02   2.1862195e+02   1.1190290e+02   1.7322874e+02   1.0855484e+02   1.4404465e+02   1.2417710e+02   2.4678938e+02   5.9566129e+01   1.0209826e+02   9.2517097e+01   1.4671154e+02   1.3565710e+02   1.2479098e+02   5.7997742e+01   1.3400502e+02   1.1200871e+02   2.6560834e+02   1.7230516e+02   3.3986559e+02   1.5782032e+02   2.8303308e+02   1.5798742e+02   1.0266423e+02   3.2273290e+02   1.1632013e+01   1.0667161e+02   2.0436885e+02   2.1868903e+02   7.7322942e+01   1.7614226e+02   2.8244378e+02   8.6943871e+01   2.4443707e+02   1.2609968e+02   2.2314267e+02   9.7215806e+01   1.3935628e+02   1.7889097e+02   2.5547808e+02   7.8246129e+01   7.9852890e+01   3.2342161e+02   3.7745948e+01   1.3275194e+02   2.2613210e+02   1.1788774e+02   2.3223350e+02   1.1885065e+02   3.2089324e+02   1.0171774e+02   2.7412226e+02   1.3475903e+02   1.2388412e+02   1.0122968e+02   2.0507969e+02   1.1881065e+02   1.7718483e+02   8.3090000e+01   8.7167316e+01   9.7201290e+01   1.6452357e+02   9.9944516e+01   2.9940960e+02   1.7455161e+02   2.7966652e+02   1.6196871e+02   1.3440670e+02   1.1450774e+02   3.0057648e+02   1.0674000e+02   2.0064112e+02   2.5236387e+02   1.3762315e+02   8.1136452e+01   1.8432683e+02   9.5473226e+01   1.6778440e+02   1.1080871e+02   1.0555982e+02   9.2468387e+01   1.9187898e+02   8.5465484e+01   1.2951405e+02   6.5744516e+01   1.1533173e+02   8.1535484e+01   1.3286361e+02   1.2895000e+02   2.2862884e+02   1.2580419e+02   1.3531276e+02   1.0191710e+02   1.7148728e+02   1.4578355e+02   2.3038506e+02   5.1853820e+01   1.3676960e+02   1.1810161e+02   2.2374348e+02   9.7912258e+01   2.4302315e+02   1.3283065e+02   2.6121452e+02   1.1092774e+02   2.6583191e+02   2.7555677e+02   1.1572610e+02   9.2423820e+01   1.7928400e+02   1.0801839e+02   2.4486917e+02   1.2520484e+02   2.9928039e+02   1.3313419e+02   5.8067329e+01   1.1279355e+02   8.5029097e+01   1.0216839e+02   2.4333330e+02   4.5993820e+01   8.8278403e+01   6.8143226e+01   1.3798822e+02   9.2298065e+01   1.6497261e+02   8.1072258e+01   1.0094390e+02   8.7405806e+01   1.5202818e+02   7.8561935e+01   1.6905988e+02   1.2428382e+02   2.4454520e+02   1.2256382e+02   2.5739280e+02   1.5691968e+02   1.6622481e+02   1.5547382e+02   3.1314000e+02   1.1730419e+02   2.3635050e+02   7.3269677e+01   2.1595488e+02   2.5691839e+02   2.3315427e+02   1.6874290e+02   2.7505766e+02   1.1856382e+02   2.8900280e+02   1.4242613e+02   1.9841785e+02   1.8318645e+02   9.7219923e+01   1.6072290e+02   2.2950572e+02   7.2436129e+01   2.0773543e+02   9.5782581e+01   9.7500297e+01   1.1471129e+02   1.1089310e+02   1.0753258e+02   1.1812223e+02   8.3482903e+01   1.8049621e+02   1.3561935e+01   1.3277303e+01
   4.0538903e+02   2.2539845e+01   1.2990323e+02   2.7451387e+02   1.4006032e+02   2.0572324e+02   1.4988935e+02   2.0026563e+02   1.4392710e+02   2.4470067e+02   1.1942742e+02   1.8772968e+02   1.0227677e+02   1.9054592e+02   1.7237419e+02   1.9573168e+02   4.3962774e+02   2.5598168e+01   1.2654839e+02   7.4402581e+01   3.3360742e+02  -3.2014968e+00   1.2825645e+02   1.3194723e+02   1.2151516e+02   2.1098459e+02   1.2882323e+02   2.3203866e+02   1.2560484e+02   1.5507516e+02   1.4338194e+02   2.1283235e+02   1.6161290e+02   1.9554194e+02   9.7124839e+01   1.5228905e+02   1.2397710e+02   2.0740538e+02   9.3186129e+01   1.5444866e+02   7.2557097e+01   1.2044834e+02   9.8797097e+01   1.1078978e+02   7.7607742e+01   1.1838622e+02   9.3098710e+01   2.6374114e+02   1.6535516e+02   3.5942159e+02   1.5620032e+02   3.3225268e+02   1.8112742e+02   1.2739303e+02   3.3478290e+02   5.4280129e+00   1.0343161e+02   2.3796805e+02   2.9178903e+02   8.4854942e+01   1.4876226e+02   2.6196418e+02   1.1065387e+02   2.8454027e+02   1.2433968e+02   2.4566347e+02   8.5455806e+01   1.9667708e+02   1.9879097e+02   2.0297608e+02   1.1419613e+02   9.2786890e+01   3.0699161e+02   3.0970348e+01   1.0723194e+02   2.4317370e+02   1.0859774e+02   2.2020670e+02   9.7850645e+01   2.5619324e+02   1.1328774e+02   2.2500666e+02   1.1475903e+02   1.3310412e+02   1.0922968e+02   2.1443969e+02   1.2529065e+02   2.1218643e+02   8.4370000e+01   7.4914916e+01   9.6631290e+01   1.3218917e+02   1.2637452e+02   2.8853520e+02   1.6160161e+02   3.3827252e+02   1.9658871e+02   1.5487710e+02   1.4946774e+02   2.8377968e+02   1.1550000e+02   2.0475032e+02   2.4903387e+02   1.7912955e+02   1.0503645e+02   1.7927483e+02   1.1047323e+02   1.5258440e+02   1.7142871e+02   1.1942022e+02   1.0865839e+02   2.2439378e+02   1.1379548e+02   1.4981765e+02   7.9744516e+01   1.4340173e+02   9.5775484e+01   1.2548441e+02   1.0857000e+02   2.5120924e+02   1.4147419e+02   1.4367916e+02   9.0637097e+01   1.8842968e+02   1.2840355e+02   1.9725546e+02   6.9373820e+01   1.6169800e+02   1.1158161e+02   2.4026508e+02   1.1472226e+02   2.4824835e+02   1.3769065e+02   2.6311572e+02   1.5240774e+02   2.7884351e+02   2.4226677e+02   1.2300930e+02   6.3713820e+01   1.6248080e+02   1.1268839e+02   2.2887557e+02   1.0796484e+02   2.7122959e+02   1.6532419e+02   8.0542129e+01   1.0494355e+02   1.1413710e+02   1.2264839e+02   2.8312490e+02   2.6043820e+01   5.8644403e+01   9.1183226e+01   1.3209502e+02   7.4638065e+01   1.2643541e+02   7.2402258e+01   1.1458750e+02   6.4595806e+01   1.6923298e+02   8.8271935e+01   1.4394308e+02   1.2190382e+02   2.7082560e+02   1.1528382e+02   2.3573520e+02   1.3201968e+02   2.4469681e+02   1.6942382e+02   3.1831400e+02   9.9734194e+01   1.9961610e+02   9.5939677e+01   1.9918128e+02   2.0353839e+02   2.1813467e+02   1.6512290e+02   2.7891726e+02   1.5604382e+02   3.0057440e+02   1.5752613e+02   1.6229985e+02   1.6713645e+02   8.4313923e+01   1.3453290e+02   2.3293092e+02   9.9476129e+01   1.2523223e+02   8.9982581e+01   7.1774297e+01   9.6901290e+01   1.2059790e+02   1.2501258e+02   9.5153832e+01   9.7242903e+01   1.8372541e+02   1.4851935e+01  -2.7758968e+00
   3.5662903e+02   2.0530645e+01   1.1776323e+02   2.6681507e+02   1.3068032e+02   2.0195364e+02   1.7659935e+02   2.1888883e+02   1.1964710e+02   2.4884307e+02   1.0947742e+02   1.8480568e+02   7.3946774e+01   1.7395232e+02   1.6389419e+02   1.5955008e+02   4.3128774e+02   1.3975368e+01   1.4683839e+02   1.1372938e+02   3.1884742e+02  -1.8500697e+01   1.3420645e+02   1.4856123e+02   1.3370516e+02   2.1304939e+02   1.2239323e+02   2.0416306e+02   1.2265484e+02   2.3031116e+02   1.8890194e+02   2.3238075e+02   1.3704290e+02   1.7602754e+02   1.1326484e+02   1.4414785e+02   1.6563710e+02   2.3774258e+02   7.4326129e+01   1.0714746e+02   9.9467097e+01   1.2858554e+02   2.0784710e+02   6.3925781e+01   6.6997742e+01   1.1923502e+02   9.1098710e+01   2.4256114e+02   1.3135516e+02   3.1285159e+02   1.5334032e+02   3.1901148e+02   1.4808742e+02   1.3860623e+02   3.8425290e+02   2.6800413e+01   1.0372161e+02   2.1360485e+02   2.8821903e+02   8.0380542e+01   1.5076226e+02   2.4828418e+02   1.5232387e+02   3.7524667e+02   1.4242968e+02   2.6716627e+02   1.0659581e+02   1.8841588e+02   1.8570097e+02   1.8688328e+02   1.2109613e+02   1.3099489e+02   3.1642161e+02   2.1595948e+01   1.2294194e+02   2.5301690e+02   1.1893774e+02   2.2547950e+02   1.0175065e+02   2.4164124e+02   8.7147742e+01   2.3252786e+02   1.3303903e+02   1.1645172e+02   1.1588968e+02   2.4209689e+02   1.2143065e+02   2.0811523e+02   7.7130000e+01   9.7214116e+01   9.7111290e+01   1.2753077e+02   7.4894516e+01   2.6351360e+02   1.3060161e+02   2.5466252e+02   1.6200871e+02   1.6073350e+02   1.5888774e+02   3.4083608e+02   1.1703000e+02   2.1091792e+02   2.8607387e+02   1.3297635e+02   1.0946645e+02   1.5430043e+02   1.0309323e+02   1.4550480e+02   2.0399871e+02   1.0010462e+02   1.1222839e+02   1.9562818e+02   9.8795484e+01   1.2273765e+02   4.7794516e+01   1.4957773e+02   9.1305484e+01   1.4103201e+02   1.2533000e+02   2.7543844e+02   1.0009419e+02   1.4803956e+02   8.6777097e+01   1.7230848e+02   1.6831355e+02   2.9039266e+02   6.7763820e+01   1.4539680e+02   1.5001161e+02   3.2543068e+02   1.3181226e+02   3.1588115e+02   1.5402065e+02   2.9027932e+02   1.2159774e+02   2.4735831e+02   1.6836677e+02   6.7161303e+01   9.5143820e+01   1.8977640e+02   1.2858839e+02   2.6650357e+02   1.2530484e+02   3.1246239e+02   1.4594419e+02   7.9562529e+01   1.1713355e+02   8.9491897e+01   1.3583839e+02   2.9149970e+02   4.8043820e+01   9.6264403e+01   7.9903226e+01   1.4314742e+02   7.0298065e+01   1.4783261e+02   6.4452258e+01   1.0955350e+02   9.6355806e+01   1.4783218e+02   9.4421935e+01   1.5736108e+02   1.3271382e+02   2.6101080e+02   1.1637382e+02   2.3888800e+02   1.6220968e+02   2.4628161e+02   1.8095382e+02   3.7134160e+02   1.4425419e+02   3.0258450e+02   8.8989677e+01   1.9183728e+02   1.9572839e+02   1.1885947e+02   1.7074290e+02   3.5156766e+02   1.5504382e+02   3.0055440e+02   1.4247613e+02   1.7898385e+02   1.6794645e+02   6.5109123e+01   1.2181290e+02   2.7242852e+02   8.7766129e+01   1.8407903e+02   7.8592581e+01   1.1097550e+02   1.4266129e+02   1.3698710e+02   1.1839258e+02   9.0213432e+01   1.0448290e+02   1.8000621e+02   1.4231935e+01   1.4603703e+01
   3.4791903e+02   1.6377445e+01   1.1028323e+02   2.3898347e+02   1.5358032e+02   2.0526164e+02   2.0036935e+02   2.2993723e+02   1.2949710e+02   2.2119507e+02   1.1389742e+02   2.2655208e+02   1.0003677e+02   1.3182512e+02   1.6137419e+02   1.5127168e+02   3.9376774e+02   1.9266968e+01   1.4740839e+02   9.5973781e+01   2.6298742e+02   1.0588103e+01   1.6396645e+02   1.4733043e+02   1.0947516e+02   2.1627779e+02   9.5343226e+01   2.2823706e+02   1.4565484e+02   2.0870116e+02   1.5985194e+02   2.4103475e+02   1.4356290e+02   1.8160594e+02   9.8214839e+01   1.4811185e+02   1.4023710e+02   2.0130458e+02   6.8656129e+01   1.1984106e+02   8.2327097e+01   1.3585674e+02   3.1903710e+02  -1.1094194e+00   7.3517742e+01   1.1085342e+02   1.1143871e+02   2.8650394e+02   1.3930516e+02   2.0940559e+02   1.3120032e+02   2.5392268e+02   1.4579742e+02   1.2006943e+02   3.7035290e+02   1.6152413e+01   1.0738161e+02   1.8941205e+02   2.6816903e+02   9.3464542e+01   1.2552226e+02   2.5449338e+02   1.7303387e+02   3.7092987e+02   1.5990968e+02   3.1009787e+02   1.1126581e+02   1.8271228e+02   1.9508097e+02   2.0222288e+02   9.5476129e+01   1.2047449e+02   2.7794161e+02   5.3434348e+01   1.2428194e+02   2.4171970e+02   1.1750774e+02   2.1468390e+02   1.0885065e+02   2.0550324e+02   8.5437742e+01   2.1246466e+02   6.2469032e+01   1.3304732e+02   1.2965968e+02   2.5337529e+02   1.2291065e+02   1.8947683e+02   1.0999000e+02   6.6155316e+01   9.6401290e+01   1.0877757e+02   9.3424516e+01   2.4513120e+02   1.1198161e+02   2.5439212e+02   2.1177871e+02   2.2023190e+02   1.7203774e+02   4.1264408e+02   1.0783000e+02   2.0665392e+02   2.5407387e+02   1.3453635e+02   1.0618645e+02   1.4313283e+02   8.6613226e+01   1.6587320e+02   1.6351871e+02   1.1367302e+02   1.0707839e+02   1.7038018e+02   9.2035484e+01   1.2122845e+02   8.3174516e+01   1.4083733e+02   7.9305484e+01   1.5099201e+02   9.6430000e+01   1.9514044e+02   1.0333419e+02   1.1149036e+02   5.3537097e+01   1.4125768e+02   1.8531355e+02   2.1479266e+02   7.0043820e+01   1.8469440e+02   1.3939161e+02   2.5266028e+02   1.0601226e+02   3.2327515e+02   1.1640065e+02   2.5766892e+02   1.1221774e+02   1.8200871e+02   2.0683677e+02   6.2373703e+01   8.8373820e+01   2.2255800e+02   1.0368839e+02   2.4540557e+02   1.0239484e+02   2.4981519e+02   1.3299419e+02   6.1748529e+01   1.0698355e+02   1.1678390e+02   1.3349839e+02   2.7501690e+02   5.9563820e+01   1.0643280e+02   7.7473226e+01   1.2357182e+02   7.9918065e+01   1.8730301e+02   8.4972258e+01   1.5029190e+02   7.9025806e+01   1.2273858e+02   8.3081935e+01   1.9002828e+02   1.0466382e+02   2.2549480e+02   1.2042382e+02   2.8104400e+02   1.5882968e+02   2.6164201e+02   1.7833382e+02   3.3193120e+02   1.5511419e+02   3.0552570e+02   7.2559677e+01   2.2839168e+02   2.4239839e+02   1.4121587e+02   1.5431290e+02   3.2040206e+02   1.4780382e+02   2.8242360e+02   1.4114613e+02   1.9414025e+02   1.7390645e+02   8.4682323e+01   1.4657290e+02   2.2596772e+02   8.6766129e+01   1.4810903e+02   1.0912258e+02   1.5015310e+02   1.4085129e+02   1.0618190e+02   1.0010258e+02   1.2048663e+02   9.8762903e+01   1.6803381e+02   2.4901935e+01   1.3280103e+01
   3.7853903e+02  -4.1215484e-01   1.2090323e+02   2.7732387e+02   1.6215032e+02   2.5105604e+02   1.8474935e+02   2.4256683e+02   1.0916710e+02   1.9987147e+02   1.1523742e+02   1.9539488e+02   9.1656774e+01   1.5149552e+02   1.6518419e+02   2.0253688e+02   3.8552774e+02   1.6156168e+01   1.2226839e+02   1.1627498e+02   3.2388742e+02  -3.4238968e+00   1.4239645e+02   1.4205603e+02   8.8375161e+01   2.3205579e+02   1.1572323e+02   2.1584666e+02   1.3012484e+02   2.5775356e+02   1.5514194e+02   2.0865155e+02   1.4413290e+02   1.4813034e+02   9.8024839e+01   1.4631705e+02   1.7523710e+02   2.0730458e+02   6.3046129e+01   1.0824986e+02   9.9467097e+01   1.2253554e+02   3.4960710e+02   3.5849806e+00   6.6567742e+01   1.0236942e+02   1.0690871e+02   2.6534634e+02   1.1844516e+02   2.4098439e+02   1.2863032e+02   1.8498828e+02   1.5512742e+02   1.2785303e+02   3.6535290e+02   1.5692413e+01   9.6481613e+01   2.1147405e+02   2.6673903e+02   6.9048942e+01   1.1567226e+02   2.5142138e+02   1.5541387e+02   3.3419947e+02   1.4276968e+02   3.3699907e+02   8.4685806e+01   1.8764868e+02   1.5241097e+02   2.0040648e+02   6.9336129e+01   9.4705690e+01   2.8018161e+02   4.4015148e+01   1.3280194e+02   2.3598810e+02   9.1027742e+01   1.7266230e+02   1.0056065e+02   2.6773644e+02   9.3437742e+01   2.2463466e+02   9.4709032e+01   1.6199812e+02   1.1022968e+02   1.8939969e+02   1.2453065e+02   1.7386723e+02   1.2428000e+02   1.1130212e+02   1.0849129e+02   1.4233037e+02   1.0356452e+02   2.8332000e+02   1.4336161e+02   2.7645172e+02   2.0215871e+02   1.8981150e+02   1.6384774e+02   3.4996928e+02   1.1103000e+02   2.1729792e+02   2.2812387e+02   1.1414235e+02   9.4606452e+01   1.5319923e+02   9.0953226e+01   1.7738600e+02   1.6137871e+02   9.3794219e+01   1.2027839e+02   2.3465418e+02   1.0689548e+02   1.1079965e+02   5.1884516e+01   1.4334053e+02   9.0585484e+01   1.2384961e+02   1.1447000e+02   2.1564724e+02   1.0485419e+02   1.3046876e+02   8.7347097e+01   1.7731288e+02   1.6873355e+02   2.6454906e+02   5.3663820e+01   1.4733480e+02   1.4315161e+02   2.7216948e+02   1.3858226e+02   2.7185955e+02   1.2683065e+02   2.4722452e+02   1.1030774e+02   2.0845151e+02   2.2569677e+02   8.0434903e+01   8.4803820e+01   2.1298360e+02   1.0301839e+02   2.4988917e+02   1.0844484e+02   2.8433119e+02   1.4966419e+02   5.9554929e+01   1.2022355e+02   1.0829470e+02   9.2548387e+01   2.2229290e+02   4.4563820e+01   4.9352803e+01   9.4713226e+01   1.1743262e+02   8.1018065e+01   1.6878501e+02   8.3402258e+01   1.3313750e+02   6.2355806e+01   1.1065218e+02   8.5801935e+01   2.1733068e+02   9.6903820e+01   1.9663560e+02   1.0814382e+02   2.1902640e+02   1.5349968e+02   2.2339841e+02   1.7623382e+02   3.7228920e+02   1.6459419e+02   3.3666730e+02   9.4319677e+01   2.3851088e+02   1.9182839e+02   1.9888147e+02   1.8774290e+02   1.2196766e+02   1.3923382e+02   2.6338920e+02   1.5499613e+02   2.0389225e+02   2.1366645e+02   7.9021523e+01   1.4943290e+02   2.4873892e+02   7.8246129e+01   1.3922063e+02   1.0469258e+02   1.5226750e+02   1.4490129e+02   1.2666790e+02   1.3463258e+02   9.1054232e+01   1.1095290e+02   2.0210861e+02   1.1421935e+01   1.7018503e+01
   3.5238903e+02   9.5898452e+00   1.2062323e+02   2.6668627e+02   1.2229032e+02   2.6400484e+02   1.9293935e+02   1.9839163e+02   1.3116710e+02   2.8506147e+02   1.0475742e+02   1.8885328e+02   9.2566774e+01   1.4770272e+02   1.6613419e+02   1.8846088e+02   3.5419774e+02   3.9382568e+01   1.2931839e+02   1.0499098e+02   3.2998742e+02  -2.9118968e+00   8.1156452e+01   1.9552258e+00   9.6515161e+01   1.5164459e+02   1.0272323e+02   2.5754666e+02   1.3436484e+02   2.7846436e+02   1.5919194e+02   2.4270755e+02   1.2294290e+02   1.4686554e+02   1.0764484e+02   1.6687745e+02   1.5323710e+02   2.0140458e+02   7.1326129e+01   1.1586746e+02   1.1060710e+02   1.3407434e+02   3.3027710e+02   3.1813806e+00   6.4377742e+01   1.2458462e+02   1.1009871e+02   2.8514114e+02   1.3654516e+02   2.8038639e+02   1.2401032e+02   2.6387788e+02   1.3598742e+02   1.1762423e+02   3.1854290e+02   2.4247213e+01   1.0400161e+02   2.4458245e+02   2.5297903e+02   7.3579742e+01   1.7491226e+02   2.9735218e+02   1.0979387e+02   2.5269907e+02   1.6138968e+02   2.8683947e+02   1.0254581e+02   1.3002988e+02   2.2308097e+02   2.1755288e+02   7.8956129e+01   6.0836090e+01   2.9194161e+02   3.7454348e+01   1.0790194e+02   2.8084010e+02   1.1736774e+02   2.3460510e+02   1.1718065e+02   2.6702684e+02   1.1533774e+02   2.8465266e+02   1.1156903e+02   1.3487932e+02   8.4699677e+01   1.4373209e+02   1.1910065e+02   1.7387163e+02   1.0737000e+02   1.1127492e+02   9.1681290e+01   1.4491517e+02   1.0704452e+02   2.8913160e+02   1.4203161e+02   3.2859812e+02   2.0334871e+02   2.2228630e+02   1.1250774e+02   2.9535648e+02   8.6260000e+01   1.9565952e+02   2.2679387e+02   1.2838875e+02   1.0041645e+02   1.6721443e+02   8.6283226e+01   1.7370960e+02   1.6708871e+02   1.1819742e+02   1.1336839e+02   2.1287698e+02   9.5845484e+01   1.3106365e+02   7.6884516e+01   1.0896053e+02   7.7775484e+01   1.2858441e+02   1.2871000e+02   2.3340804e+02   1.3071419e+02   1.6439996e+02   8.8447097e+01   1.6422488e+02   1.5383355e+02   2.3693106e+02   3.9233820e+01   1.5253920e+02   1.2415161e+02   2.0058948e+02   1.0386226e+02   2.4706715e+02   1.1978065e+02   2.3858852e+02   9.8457742e+01   2.1091951e+02   3.6264677e+02   4.9138903e+01   1.0852382e+02   2.0651600e+02   1.1958839e+02   2.4475357e+02   1.2858484e+02   2.6662999e+02   1.3366419e+02   5.4124929e+01   9.4653548e+01   8.9530297e+01   7.7698387e+01   1.8872090e+02   2.9953820e+01   8.8851603e+01   8.8473226e+01   1.2203182e+02   8.9778065e+01   1.7517421e+02   7.7542258e+01   1.2817630e+02   8.8835806e+01   1.6719378e+02   1.0366194e+02   2.1919188e+02   1.2233382e+02   2.2555120e+02   1.1780382e+02   2.8182360e+02   1.3677968e+02   2.5440601e+02   1.4742382e+02   3.0226400e+02   1.9606419e+02   3.2738970e+02   8.8699677e+01   2.5676048e+02   1.9901839e+02   2.3597627e+02   1.5593290e+02   2.0741246e+02   1.3752382e+02   2.8572600e+02   1.6514613e+02   2.3779025e+02   2.1280645e+02   5.8900323e+01   1.4467290e+02   2.4259972e+02   7.9526129e+01   1.5249823e+02   9.6212581e+01   1.5456590e+02   1.2476129e+02   1.2708910e+02   9.0202581e+01   1.0417863e+02   8.0902903e+01   1.8051261e+02   2.2331935e+01   7.9057032e+00
   3.6710903e+02   7.4122452e+00   1.1676323e+02   2.3122507e+02   1.4844032e+02   1.9701284e+02   1.8269935e+02   2.0116083e+02   1.2707710e+02   2.5604867e+02   1.2285742e+02   1.6264528e+02   1.0832677e+02   2.0377192e+02   1.5465419e+02   2.0009928e+02   4.0552774e+02   2.0656168e+01   1.6426839e+02   1.0957498e+02   3.5979742e+02   1.0173303e+01   1.7787645e+02   1.7016763e+02   1.1042516e+02   2.0987179e+02   8.3103226e+01   2.0197626e+02   1.1474484e+02   2.3570396e+02   1.8685194e+02   2.3811475e+02   1.4970290e+02   1.2249474e+02   1.2588484e+02   1.4003825e+02   1.7717710e+02   1.8648938e+02   7.5516129e+01   1.2615226e+02   1.0251710e+02   1.1243154e+02   3.2413710e+02   7.8125806e+00   7.6947742e+01   1.1667902e+02   1.0271871e+02   2.6425154e+02   1.6396516e+02   3.3734279e+02   1.4315032e+02   3.0348668e+02   1.2165742e+02   1.2848063e+02   3.3097290e+02   1.1202813e+01   9.9481613e+01   2.1018405e+02   2.4740903e+02   6.4935342e+01   1.5110226e+02   2.5592698e+02   1.0608387e+02   2.5342587e+02   1.4409968e+02   2.1603267e+02   1.0692581e+02   1.7462948e+02   1.4575097e+02   2.2431928e+02   9.9766129e+01   8.7841290e+01   3.1509161e+02   5.8792348e+01   1.2218194e+02   2.2621770e+02   9.3557742e+01   1.9759990e+02   1.1818065e+02   3.0332684e+02   9.3487742e+01   2.2254066e+02   9.8569032e+01   1.2672932e+02   1.1103968e+02   1.7848489e+02   1.3076065e+02   1.8612883e+02   1.0056000e+02   7.7289716e+01   1.1549129e+02   1.4530037e+02   1.3766452e+02   3.1730200e+02   1.7122161e+02   3.0831292e+02   1.8724871e+02   1.6938430e+02   1.0903774e+02   2.3901408e+02   1.1960000e+02   1.9333232e+02   2.2336387e+02   1.2999315e+02   9.3136452e+01   1.6008683e+02   1.2718323e+02   2.0914760e+02   1.5975871e+02   1.2259382e+02   1.0350839e+02   2.5485578e+02   8.9935484e+01   1.2586645e+02   5.2884516e+01   1.0607053e+02   6.7155484e+01   1.5539401e+02   1.2566000e+02   2.3422204e+02   1.2385419e+02   1.3965876e+02   8.5727097e+01   1.7811248e+02   1.3202355e+02   1.8605586e+02   4.0523820e+01   1.5595600e+02   9.1871613e+01   2.0674188e+02   9.6812258e+01   2.6444115e+02   1.4674065e+02   2.3443172e+02   1.3140774e+02   2.5914351e+02   2.8736677e+02   1.2293130e+02   7.2473820e+01   1.8178000e+02   9.7828387e+01   2.3511437e+02   1.0482484e+02   2.7143079e+02   1.5023419e+02   7.4369329e+01   1.1270355e+02   6.0276297e+01   1.0273839e+02   2.5152770e+02   1.5713820e+01   8.7560803e+01   7.7993226e+01   1.5077022e+02   6.9488065e+01   1.4441741e+02   7.4882258e+01   1.0852910e+02   9.2315806e+01   1.5167538e+02   8.6991935e+01   1.9176548e+02   1.0818382e+02   2.4792320e+02   1.1037382e+02   2.7493800e+02   1.6901968e+02   2.7430681e+02   4.7043820e+01   1.9724403e+01   1.2449419e+02   2.4911530e+02   9.4179677e+01   2.3856208e+02   1.9753839e+02   2.6242467e+02   1.5679290e+02   2.6268366e+02   1.4814382e+02   2.8320640e+02   1.3652613e+02   2.2436985e+02   1.8594645e+02   8.9379123e+01   1.5348290e+02   2.2627492e+02   9.9626129e+01   1.9246023e+02   8.8452581e+01   1.1732670e+02   1.1452129e+02   1.3842830e+02   9.0822581e+01   8.2799032e+01   9.7712903e+01   2.0107781e+02   1.9019355e+00   1.1590103e+01
   3.5248903e+02   1.2581845e+01   1.0690323e+02   2.6916387e+02   1.7515032e+02   2.2158604e+02   1.2774935e+02   1.7355683e+02   1.0940710e+02   2.1318227e+02   1.2018742e+02   1.5113888e+02   9.0416774e+01   2.0916472e+02   1.6184419e+02   1.8680408e+02   4.0619774e+02   6.7425677e+00   1.3359839e+02   1.0674858e+02   3.0860742e+02   2.3178503e+01   1.3529645e+02   1.3200403e+02   1.2328516e+02   2.1722299e+02   1.0168323e+02   1.8029986e+02   1.2279484e+02   2.1386996e+02   1.8000194e+02   1.6738275e+02   1.7170290e+02   1.5025474e+02   1.0502484e+02   1.1551705e+02   1.4383710e+02   2.0481658e+02   7.5376129e+01   1.4002346e+02   9.2327097e+01   1.0562674e+02   3.2670710e+02  -4.4301935e-01   6.8847742e+01   9.8187019e+01   9.9578710e+01   2.5474274e+02   1.7835516e+02   3.5519159e+02   1.6068032e+02   2.9618428e+02   1.6650742e+02   1.3318263e+02   3.4025290e+02   7.7504129e+00   1.0819161e+02   2.2024725e+02   2.6459903e+02   8.7130142e+01   1.4686226e+02   2.3335618e+02   1.3746387e+02   2.8267547e+02   1.3523968e+02   2.2336147e+02   8.6685806e+01   1.4319868e+02   1.8941097e+02   1.7286648e+02   9.3436129e+01   1.3025769e+02   2.9089161e+02   3.7308348e+01   1.1309194e+02   2.2008490e+02   1.0888774e+02   2.5933350e+02   9.8470645e+01   2.5614364e+02   1.0286774e+02   2.3584026e+02   1.0661903e+02   1.1699532e+02   1.0412968e+02   2.2088769e+02   1.4176065e+02   2.0386883e+02   9.2180000e+01   7.0770116e+01   9.7681290e+01   1.6567517e+02   9.2084516e+01   2.5627840e+02   1.1726161e+02   2.6986972e+02   1.6605871e+02   1.4988950e+02   1.1955774e+02   2.8613248e+02   8.6930000e+01   2.0060592e+02   2.5641387e+02   1.7053915e+02   9.8086452e+01   1.7692083e+02   8.0233226e+01   1.6681360e+02   1.7194871e+02   1.1504862e+02   1.1931839e+02   2.1006098e+02   1.1293548e+02   1.3831645e+02   6.3604516e+01   1.3998293e+02   5.9395484e+01   1.0210481e+02   1.3276000e+02   2.2156404e+02   1.1499419e+02   1.4398756e+02   1.0082710e+02   1.8804448e+02   1.4369355e+02   2.3636226e+02   5.7803820e+01   1.2081360e+02   1.3891161e+02   2.8255868e+02   1.2658226e+02   2.6948955e+02   1.1521065e+02   2.7934412e+02   1.3564774e+02   2.6046431e+02   2.3717677e+02   9.2706503e+01   7.6233820e+01   2.0819920e+02   1.3611839e+02   2.5843117e+02   9.8534839e+01   2.7141399e+02   1.8266419e+02   8.4244929e+01   9.4943548e+01   1.0878710e+02   1.3259839e+02   2.7508890e+02   4.0903820e+01   7.7355603e+01   9.8283226e+01   1.2462702e+02   7.6968065e+01   1.3000901e+02   8.4832258e+01   1.2502310e+02   7.4975806e+01   1.6130258e+02   7.6701935e+01   1.7572868e+02   1.3690382e+02   2.3643560e+02   1.1447382e+02   2.7280000e+02   1.4515968e+02   2.9097561e+02   4.3853820e+01   5.4599603e+01   1.5897419e+02   2.4201690e+02   7.6749677e+01   2.3248648e+02   2.0401839e+02   2.3976627e+02   1.7984290e+02   2.7583966e+02   1.7418382e+02   3.2112320e+02   1.2552613e+02   1.8838985e+02   2.1837645e+02   1.0726472e+02   1.5157290e+02   2.4056772e+02   9.5476129e+01   2.1793223e+02   9.1172581e+01   1.0543910e+02   1.3861129e+02   1.0898110e+02   9.6632581e+01   8.9284232e+01   1.0509290e+02   1.9614741e+02   5.6119355e+00   9.9633032e+00
   3.3153903e+02   9.1078452e+00   1.0524323e+02   2.6819667e+02   1.7901032e+02   2.1694724e+02   2.5083935e+02   1.2889963e+02   1.2640710e+02   2.3168227e+02   1.0885742e+02   1.7333528e+02   1.0256677e+02   1.7119272e+02   1.6803419e+02   1.8083888e+02   3.9557774e+02   6.3521677e+00   1.2745839e+02   6.9329781e+01   3.1765742e+02  -1.2265497e+01   1.4944645e+02   1.3572203e+02   8.5515161e+01   1.6366459e+02   1.1196323e+02   2.3761746e+02   1.1012484e+02   2.3331356e+02   1.7204194e+02   2.4482955e+02   1.0885290e+02   1.9866274e+02   1.0602484e+02   1.5938705e+02   1.3237710e+02   1.9600338e+02   6.6896129e+01   1.3532186e+02   1.1160710e+02   1.4818434e+02   3.2708710e+02   1.5265806e+00   6.7657742e+01   1.2366222e+02   9.2958710e+01   2.6108234e+02   1.4244516e+02   3.2653439e+02   1.6520032e+02   3.1525268e+02   1.4098742e+02   1.1693423e+02   3.7511290e+02   1.4631613e+01   1.1157161e+02   2.0159685e+02   3.0987903e+02   9.1077742e+01   1.5067226e+02   2.5581138e+02   1.6184387e+02   3.4639507e+02   1.3319968e+02   2.8028467e+02   1.0283581e+02   1.7866668e+02   1.7418097e+02   1.6394488e+02   1.0881613e+02   1.7640729e+02   2.7713161e+02   2.5449148e+01   1.0118194e+02   2.2460770e+02   1.1669774e+02   2.4065870e+02   1.1375065e+02   2.1482124e+02   8.7677742e+01   2.0171546e+02   1.6637903e+02   1.3011452e+02   9.9889677e+01   2.2051689e+02   1.3486065e+02   2.1637083e+02   1.0413000e+02   5.1954116e+01   9.3351290e+01   1.4688157e+02   9.7854516e+01   2.2167680e+02   1.1593161e+02   2.4716612e+02   1.7596871e+02   1.8033670e+02   1.4436774e+02   3.6085768e+02   9.7740000e+01   1.8874112e+02   2.5374387e+02   1.4951275e+02   9.1516452e+01   1.5087643e+02   9.1373226e+01   1.4154240e+02   1.8808871e+02   1.2227742e+02   8.2038387e+01   2.0976338e+02   8.5895484e+01   1.3880965e+02   6.2264516e+01   1.3337013e+02   8.3685484e+01   1.3421161e+02   1.1404000e+02   2.5468164e+02   1.0556419e+02   1.2231196e+02   9.9727097e+01   1.8461248e+02   1.5988355e+02   2.8073706e+02   6.2763820e+01   1.5931680e+02   1.4058161e+02   3.4942508e+02   1.2743226e+02   2.0013155e+02   1.2735065e+02   2.8589292e+02   1.4468774e+02   2.5017111e+02   1.8269677e+02   7.6204903e+01   8.3953820e+01   2.0124160e+02   1.2063839e+02   2.6813957e+02   1.0563484e+02   3.1913599e+02   1.2366419e+02   5.0824929e+01   9.9223548e+01   1.1254470e+02   1.2845839e+02   2.6538010e+02   6.0233820e+01   8.7909203e+01   7.9713226e+01   1.2106262e+02   7.9678065e+01   1.5927221e+02   6.4502258e+01   1.1906950e+02   9.4075806e+01   1.8406458e+02   7.9701935e+01   1.5000868e+02   1.3861382e+02   2.0786880e+02   8.9423820e+01   2.4666400e+02   1.5463968e+02   2.4654721e+02   1.8623382e+02   2.8562920e+02   1.4120419e+02   2.5486850e+02   1.0031968e+02   1.9898088e+02   1.9263839e+02   2.2462667e+02   1.5174290e+02   3.2298766e+02   1.6561382e+02   3.0099880e+02   1.3423613e+02   1.6435305e+02   1.7761645e+02   6.3765523e+01   1.3338290e+02   2.5879292e+02   8.4286129e+01   2.1620743e+02   9.4642581e+01   8.7261497e+01   1.3399129e+02   1.0659070e+02   1.1158258e+02   1.0537823e+02   9.6622903e+01   1.7568501e+02   1.9991935e+01  -6.7170968e+00
   3.6695903e+02  -6.7575484e-01   1.2086323e+02   2.5932707e+02   1.6748032e+02   2.1124964e+02   1.9521935e+02   2.1710923e+02   1.2345710e+02   2.5424827e+02   1.1461742e+02   1.9744448e+02   8.6516774e+01   1.8856672e+02   1.6460419e+02   1.7906328e+02   4.0824774e+02   1.3388568e+01   1.4631839e+02   1.2439098e+02   2.9484742e+02   1.6709303e+01   1.5696645e+02   1.6508043e+02   1.0647516e+02   2.1251779e+02   8.0343226e+01   1.7252706e+02   1.0855484e+02   2.4547916e+02   1.6966194e+02   2.1915995e+02   1.6104290e+02   1.4824754e+02   1.1017484e+02   1.4910505e+02   1.4337710e+02   2.3259338e+02   7.2706129e+01   1.0127706e+02   9.1137097e+01   1.2863194e+02   3.4137710e+02   2.3193381e+01   9.1517742e+01   1.2051342e+02   1.0290871e+02   2.4214634e+02   9.9775161e+01   2.5371799e+02   1.1506032e+02   2.2245388e+02   8.5887419e+01   9.5342232e+01   3.9530290e+02   1.9016413e+01   9.6571613e+01   1.9798685e+02   2.6583903e+02   8.8650942e+01   1.2567226e+02   2.3015138e+02   1.5427387e+02   3.3214067e+02   1.4190968e+02   2.8839787e+02   1.2111581e+02   1.9796428e+02   1.6894097e+02   1.5941408e+02   2.8386129e+01   6.3461690e+01   2.9280161e+02   3.9385548e+01   1.1352194e+02   2.5253050e+02   1.1450774e+02   2.1973390e+02   9.0610645e+01   2.1467244e+02   1.0586774e+02   2.1479026e+02   1.4046903e+02   1.3614732e+02   1.3060968e+02   2.0438929e+02   1.2081065e+02   2.1406483e+02   1.0218000e+02   1.0335012e+02   9.5111290e+01   1.2559077e+02   9.3044516e+01   2.1096160e+02   1.3260161e+02   2.6397252e+02   1.7910871e+02   2.0894550e+02   1.7531774e+02   3.7443168e+02   1.2369000e+02   1.9876512e+02   3.0103387e+02   1.2844955e+02   9.5326452e+01   1.6119163e+02   9.1613226e+01   1.5509320e+02   1.7289871e+02   9.6542619e+01   9.9608387e+01   2.0554778e+02   8.2845484e+01   1.2491365e+02   7.3074516e+01   1.4303533e+02   8.4725484e+01   1.2079841e+02   1.0495000e+02   2.1168884e+02   8.7854194e+01   7.7348761e+01   1.0001710e+02   1.6010928e+02   1.7002355e+02   2.7639586e+02   8.2613820e+01   1.7844880e+02   1.6429161e+02   2.9661828e+02   1.4115226e+02   3.3341395e+02   1.2755065e+02   2.8049692e+02   1.1730774e+02   2.0979151e+02   1.6517677e+02   6.6086503e+01   7.4563820e+01   1.9580280e+02   9.2358387e+01   2.2993197e+02   1.1215484e+02   2.5470439e+02   1.2166419e+02   7.5934929e+01   1.3003355e+02   8.5269897e+01   1.3421839e+02   2.9443930e+02   3.7613820e+01   1.0999880e+02   7.0093226e+01   1.2350222e+02   8.9918065e+01   1.4978301e+02   8.1072258e+01   1.3822390e+02   7.5885806e+01   1.3389978e+02   9.1801935e+01   1.6828068e+02   1.3423382e+02   2.3712920e+02   1.0599382e+02   2.5971840e+02   1.6149968e+02   2.3771841e+02   1.8233382e+02   3.6918120e+02   1.6754419e+02   3.0457130e+02   8.4559677e+01   1.8933168e+02   1.8225839e+02   1.8483707e+02   1.7550290e+02   3.2623686e+02   1.4999382e+02   2.9129840e+02   1.1999613e+02   1.8297225e+02   2.0556645e+02   8.6339523e+01   1.3553290e+02   2.7323092e+02   8.2096129e+01   1.9586263e+02   8.8172581e+01   1.2815910e+02   9.9041290e+01   1.3352670e+02   1.3310258e+02   1.2298663e+02   7.6622903e+01   1.7490501e+02   1.8331935e+01   7.2757032e+00
   3.3586903e+02   1.6951445e+01   1.3371323e+02   2.6563907e+02   1.5015032e+02   2.0610604e+02   2.0207935e+02   2.3713043e+02   1.1464710e+02   2.1647307e+02   1.1375742e+02   2.1727328e+02   9.6706774e+01   1.3385152e+02   1.5656419e+02   1.7403648e+02   3.8585774e+02   3.6976774e-01   1.2735839e+02   1.0557778e+02   2.9674742e+02   1.7697303e+01   1.7239645e+02   1.2498603e+02   1.1447516e+02   1.7396779e+02   9.3103226e+01   2.4117626e+02   1.3579484e+02   2.7220996e+02   1.4024194e+02   1.4579355e+02   1.3432290e+02   1.5014514e+02   1.0321484e+02   1.3666185e+02   1.6303710e+02   2.1308058e+02   5.3136129e+01   1.0551266e+02   8.0517097e+01   1.3129154e+02   3.5437710e+02   1.1533806e+00   8.0327742e+01   9.7978619e+01   1.1514871e+02   2.8339714e+02   1.0463516e+02   2.3617919e+02   1.2858032e+02   1.9837228e+02   1.4555742e+02   1.4575863e+02   4.3873290e+02   2.4352013e+01   1.1524161e+02   2.0706325e+02   3.0787903e+02   9.8477742e+01   1.5091226e+02   2.7465218e+02   1.6832387e+02   3.8996667e+02   1.7290968e+02   2.8986787e+02   1.2283581e+02   1.7363668e+02   1.4627097e+02   1.8479768e+02   3.0196129e+01   1.5026890e+01   3.1061161e+02   2.2920748e+01   1.2352194e+02   2.4511050e+02   1.2212774e+02   2.0089430e+02   6.7800645e+01   2.4859724e+02   1.0490774e+02   2.1790706e+02   1.1580903e+02   1.1340012e+02   1.2907968e+02   1.8108169e+02   1.1400065e+02   1.5770963e+02   9.9180000e+01   9.3450116e+01   1.2611129e+02   1.3983077e+02   1.0442452e+02   2.6867120e+02   1.2293161e+02   2.5989612e+02   2.6024871e+02   1.9311430e+02   1.4046774e+02   3.8140968e+02   1.0560000e+02   2.1783232e+02   2.4236387e+02   1.2942315e+02   9.2606452e+01   1.6212923e+02   1.0118323e+02   1.6389760e+02   1.3456871e+02   9.7129019e+01   1.1474839e+02   2.1128658e+02   7.1655484e+01   1.3213885e+02   5.3224516e+01   1.2276333e+02   5.7255484e+01   1.0884601e+02   1.2138000e+02   1.6152444e+02   1.2699419e+02   1.3307756e+02   8.1207097e+01   1.4566408e+02   1.6288355e+02   2.4135706e+02   6.8713820e+01   1.6770080e+02   1.3806161e+02   2.5681668e+02   1.1962226e+02   2.9285635e+02   9.7690645e+01   2.4278572e+02   1.1435774e+02   2.0655751e+02   1.8421677e+02   6.3133303e+01   8.9613820e+01   1.8788880e+02   8.7828387e+01   2.2867437e+02   1.2515484e+02   2.6761439e+02   1.3923419e+02   5.0679329e+01   1.1627355e+02   9.7660697e+01   1.0521839e+02   2.3932930e+02   2.7663820e+01   7.4554803e+01   7.4333226e+01   1.3439302e+02   6.2018065e+01   1.9387501e+02   8.9542258e+01   1.3840630e+02   8.3785806e+01   1.1597778e+02   9.0561935e+01   1.6780988e+02   1.1280382e+02   2.2817360e+02   1.1990382e+02   2.2084560e+02   1.4491968e+02   2.4994481e+02   1.7971382e+02   3.4782080e+02   1.8930419e+02   3.0255050e+02   8.8079677e+01   2.3020008e+02   1.4653839e+02   1.8546467e+02   1.6536290e+02   2.9432806e+02   1.4452382e+02   2.8216600e+02   1.5266613e+02   1.4011865e+02   1.4851645e+02   9.7613523e+01   1.2795290e+02   2.5260732e+02   7.2436129e+01   1.4025543e+02   1.1736258e+02   1.3330390e+02   1.0480129e+02   1.1877590e+02   1.2539258e+02   9.3933432e+01   1.1329290e+02   1.9530141e+02   1.4331935e+01   1.1075703e+01
   3.3948903e+02   1.8051845e+01   1.0871323e+02   3.1872907e+02   1.6691032e+02   1.9895524e+02   1.9778935e+02   2.1443363e+02   9.0117097e+01   1.9724547e+02   1.2694742e+02   1.9516808e+02   8.5516774e+01   1.6583672e+02   1.5756419e+02   1.8929648e+02   3.5819774e+02   4.5532568e+01   1.2054839e+02   8.1212581e+01   3.2060742e+02   1.6698503e+01   1.4787645e+02   1.4061763e+02   8.4045161e+01   1.7412219e+02   1.0644323e+02   2.1643906e+02   1.3645484e+02   2.5248716e+02   1.4976194e+02   2.2932195e+02   1.2990290e+02   1.8126874e+02   8.2404839e+01   1.3403665e+02   1.6203710e+02   2.0050058e+02   6.7566129e+01   1.0959826e+02   7.6987097e+01   1.3743394e+02   3.2803710e+02   1.8305806e+00   7.4187742e+01   9.8369819e+01   1.0071871e+02   3.0517154e+02   1.1849516e+02   2.5098039e+02   1.2115032e+02   2.2572668e+02   1.4074742e+02   1.1133343e+02   3.5397290e+02   2.0792813e+01   1.1300161e+02   2.3153245e+02   2.6030903e+02   7.0563342e+01   1.6057226e+02   2.9011938e+02   1.4641387e+02   2.9924947e+02   1.8071968e+02   3.1838307e+02   1.2202581e+02   1.7480148e+02   2.0270097e+02   1.7509328e+02   2.5436129e+01   1.9457690e+01   2.9870161e+02   5.0203548e+01   1.2347194e+02   2.2911450e+02   7.5367742e+01   1.9996510e+02   8.9320645e+01   2.5920564e+02   1.0748774e+02   2.3709066e+02   1.5270903e+02   1.1839812e+02   1.1579968e+02   1.4295409e+02   1.3348065e+02   1.6653123e+02   1.3890000e+02   1.1646252e+02   1.0601129e+02   1.5033877e+02   1.0470452e+02   2.8869880e+02   1.4079161e+02   3.0736732e+02   2.6148871e+02   1.7682510e+02   1.5412774e+02   3.5655688e+02   1.0583000e+02   2.1433392e+02   2.0560387e+02   1.6851395e+02   1.0746645e+02   1.6884043e+02   8.5613226e+01   1.5062320e+02   1.5927871e+02   7.6822219e+01   1.1193839e+02   2.1308138e+02   8.1225484e+01   1.1809325e+02   5.6984516e+01   1.2898253e+02   6.4825484e+01   1.2029041e+02   1.0238000e+02   1.9870444e+02   1.3085419e+02   1.4562876e+02   7.4917097e+01   1.3597728e+02   1.4945355e+02   2.4128146e+02   7.1663820e+01   1.7365480e+02   1.6144161e+02   2.4570628e+02   1.1148226e+02   2.7474755e+02   1.3764065e+02   2.3277972e+02   1.1054774e+02   1.7714231e+02   2.2869677e+02   6.7524903e+01   8.5473820e+01   2.2798000e+02   1.1149839e+02   2.2921077e+02   1.1453484e+02   2.9227399e+02   1.1747419e+02   6.0560129e+01   1.0513355e+02   7.7641897e+01   1.0173839e+02   2.0951770e+02   2.5713820e+01   6.4670803e+01   6.0473226e+01   1.0612182e+02   7.4018065e+01   1.8205501e+02   7.8592258e+01   1.2228230e+02   6.8935806e+01   1.5778578e+02   7.3851935e+01   1.9900668e+02   9.8283820e+01   2.2714520e+02   1.0942382e+02   2.1644400e+02   1.3244968e+02   2.2875241e+02   1.7995382e+02   3.5123160e+02   1.4749419e+02   2.7470530e+02   7.5839677e+01   2.1917928e+02   1.9182839e+02   2.0517147e+02   1.2198290e+02   2.9646846e+02   1.5180382e+02   2.8962360e+02   1.2304613e+02   1.9729825e+02   2.0475645e+02   9.4784323e+01   1.2329290e+02   2.0660012e+02   9.0096129e+01   1.4389263e+02   1.1026258e+02   1.4496190e+02   1.2104129e+02   1.2228670e+02   1.2072258e+02   8.2837032e+01   1.1409290e+02   1.7909741e+02   1.3901935e+01  -1.0179897e+01
   3.3657903e+02   6.7546452e+00   1.1176323e+02   2.8701507e+02   2.0039032e+02   2.2804684e+02   1.7202935e+02   2.3715443e+02   1.3407710e+02   2.4239867e+02   1.2451742e+02   2.0965248e+02   7.6326774e+01   1.6343192e+02   1.7289419e+02   1.5716008e+02   3.6681774e+02   3.7182968e+01   1.2788839e+02   8.7345381e+01   3.5603742e+02   2.1941032e+00   1.8082645e+02   1.3393163e+02   1.0899516e+02   1.7955619e+02   1.1330323e+02   2.1594026e+02   1.1626484e+02   2.5115236e+02   1.9033194e+02   1.8550635e+02   1.0861290e+02   1.6668194e+02   1.0102484e+02   1.3069705e+02   1.5583710e+02   1.9632658e+02   7.7566129e+01   1.1488826e+02   1.1117710e+02   1.3054874e+02   3.2722710e+02  -6.6246194e+00   8.6847742e+01   1.0602702e+02   1.0614871e+02   2.4154714e+02   1.4935516e+02   3.1146159e+02   1.4530032e+02   2.5831468e+02   1.4755742e+02   1.0140863e+02   3.1125290e+02   2.8550413e+01   1.0343161e+02   1.6253805e+02   2.4897903e+02   5.0229742e+01   1.5991226e+02   2.7826218e+02   1.2432387e+02   2.6972667e+02   1.4628968e+02   2.7532747e+02   9.8405806e+01   1.3497108e+02   2.0732097e+02   1.6148368e+02   2.1436129e+01  -5.3223097e+00   3.0428161e+02   6.3327148e+01   1.1956194e+02   2.5856730e+02   1.0078774e+02   2.1450150e+02   1.1828065e+02   3.2336884e+02   1.1662774e+02   2.5139946e+02   1.7546903e+02   1.3119732e+02   1.2407968e+02   1.4291169e+02   1.0624065e+02   1.9966043e+02   1.0799000e+02   9.5265316e+01   1.1573129e+02   1.4609117e+02   1.2628452e+02   3.1573240e+02   1.5417161e+02   3.2667692e+02   1.5639871e+02   1.6395230e+02   1.1898774e+02   2.4974808e+02   1.0288000e+02   1.7142992e+02   2.5141387e+02   1.1874915e+02   1.1422645e+02   1.3677963e+02   1.0209323e+02   1.7739480e+02   1.5856871e+02   1.1763902e+02   9.9748387e+01   2.2124658e+02   8.6985484e+01   1.2720245e+02   4.5844516e+01   1.0968373e+02   7.9395484e+01   1.1907481e+02   1.2733000e+02   2.4061844e+02   1.1437419e+02   1.3299716e+02   1.0215710e+02   1.9698808e+02   1.3535355e+02   1.9045946e+02   4.0713820e+01   1.3608080e+02   1.1096161e+02   2.0698468e+02   9.6962258e+01   2.3266915e+02   1.2969065e+02   2.6999572e+02   1.2597774e+02   2.7219791e+02   2.9659677e+02   9.6992903e+01   6.5613820e+01   1.7670880e+02   9.5498387e+01   2.4939077e+02   1.3106484e+02   2.4486159e+02   1.3204419e+02   4.3864529e+01   8.7563548e+01   6.6717497e+01   9.7028387e+01   2.1927450e+02   4.0663820e+01   8.0234803e+01   9.6523226e+01   1.2328782e+02   8.5878065e+01   1.6124621e+02   8.0452258e+01   1.3213350e+02   6.8645806e+01   1.4709898e+02   1.1785194e+02   2.0462668e+02   1.1756382e+02   2.2708280e+02   1.1747382e+02   2.7985000e+02   1.5001968e+02   2.2977681e+02   1.7666382e+02   3.8411480e+02   1.7082419e+02   2.8040890e+02   7.8839677e+01   2.5145928e+02   2.2320839e+02   2.1537107e+02   1.2774290e+02   2.6076766e+02   1.2985382e+02   2.3828960e+02   1.6828613e+02   2.5229905e+02   2.3613645e+02   7.8983923e+01   1.4395290e+02   2.4074732e+02   7.4056129e+01   1.5102583e+02   1.2083258e+02   1.4949630e+02   1.4442129e+02   1.2537630e+02   1.0763258e+02   8.7404232e+01   8.3052903e+01   1.9653061e+02   1.1851935e+01  -1.0658968e+00
   3.8086903e+02   5.0714452e+00   1.2276323e+02   2.6541507e+02   1.3096032e+02   2.2079124e+02   1.9740935e+02   2.2950403e+02   1.2445710e+02   2.3783827e+02   1.0561742e+02   1.9873448e+02   1.2808677e+02   2.0781112e+02   1.4122419e+02   1.8626368e+02   3.5409774e+02   2.4530568e+01   1.5726839e+02   9.9564981e+01   3.7565742e+02   2.0524503e+01   1.7106645e+02   1.5552243e+02   1.2604516e+02   1.3957219e+02   9.9393226e+01   1.9781306e+02   1.3441484e+02   2.8732036e+02   1.4795194e+02   2.4127675e+02   1.2247290e+02   1.7986314e+02   1.0521484e+02   1.3941185e+02   1.2917710e+02   2.3658938e+02   8.8806129e+01   1.0565906e+02   9.6177097e+01   1.0374874e+02   3.3327710e+02  -3.4861935e-01   9.6947742e+01   1.0497902e+02   9.6008710e+01   2.8969834e+02   1.5482516e+02   3.1759399e+02   1.3901032e+02   2.8834788e+02   1.4788742e+02   1.1476223e+02   2.7897290e+02   2.8412813e+01   7.5911613e+01   1.8549965e+02   2.3297903e+02   5.6039742e+01   1.6476226e+02   2.8935418e+02   9.5133871e+01   2.5521187e+02   1.4938968e+02   2.2765947e+02   9.8785806e+01   1.3756068e+02   2.1818097e+02   2.1990488e+02   3.1336129e+01  -3.6343097e+00   3.3966161e+02   4.0206748e+01   1.0852194e+02   2.1298050e+02   1.1388774e+02   2.4307350e+02   1.2609065e+02   2.7026404e+02   1.2052774e+02   2.6785746e+02   1.7480903e+02   1.4021012e+02   9.3939677e+01   1.7094289e+02   1.2924065e+02   2.0706043e+02   1.0766000e+02   1.0582172e+02   1.0573129e+02   1.4584117e+02   1.1499452e+02   2.7325560e+02   1.5593161e+02   3.2482612e+02   1.5843871e+02   1.6192910e+02   1.0779774e+02   2.4497328e+02   9.8070000e+01   1.7090472e+02   2.3703387e+02   1.3308955e+02   9.9796452e+01   1.8855403e+02   9.1523226e+01   1.5729040e+02   1.6604871e+02   9.1800619e+01   1.1807839e+02   2.0940018e+02   1.0189548e+02   1.1695965e+02   6.6314516e+01   1.2385613e+02   7.6255484e+01   1.3042601e+02   1.2009000e+02   2.3738764e+02   1.1580419e+02   1.5468276e+02   9.6587097e+01   1.8814368e+02   1.2778355e+02   2.0249506e+02   4.6713820e+01   1.3037080e+02   1.2772161e+02   2.3102388e+02   1.2458226e+02   2.5664955e+02   1.3393065e+02   2.8079652e+02   1.2530774e+02   2.4168151e+02   2.5455677e+02   1.2683610e+02   8.4233820e+01   1.7898920e+02   9.8688387e+01   2.4385557e+02   1.2101484e+02   2.5866559e+02   1.7080419e+02   3.0243729e+01   1.1513355e+02   1.0208190e+02   1.0283839e+02   2.3232970e+02   3.4903820e+01   7.9355603e+01   9.0283226e+01   1.3173702e+02   8.2728065e+01   1.4726821e+02   7.2742258e+01   1.2118030e+02   9.3455806e+01   1.5039418e+02   8.7801935e+01   1.7913068e+02   1.0585382e+02   2.4091960e+02   9.8803820e+01   2.5782360e+02   1.3663968e+02   2.6327721e+02   1.5856382e+02   3.1899280e+02   1.6759419e+02   2.2799730e+02   9.6229677e+01   2.4768808e+02   2.1558839e+02   2.2822067e+02   1.5660290e+02   3.0469886e+02   1.2571382e+02   2.7124080e+02   1.6533613e+02   2.3425505e+02   1.9542645e+02   1.0348072e+02   1.2900290e+02   2.2690332e+02   6.8246129e+01   1.7283063e+02   9.2022581e+01   1.1661110e+02   8.9571290e+01   1.2366430e+02   1.1339258e+02   9.8233432e+01   1.0948290e+02   1.9832621e+02   1.3761935e+01  -5.9786968e+00
   3.5576903e+02  -5.3505548e+00   1.1481323e+02   2.6696107e+02   1.6934032e+02   1.8053084e+02   1.7440935e+02   1.9877403e+02   1.1730710e+02   2.0326027e+02   1.0966742e+02   1.5289048e+02   1.0389677e+02   1.9370632e+02   1.4132419e+02   1.7611568e+02   3.7138774e+02   1.9197368e+01   1.5935839e+02   7.9157781e+01   3.4131742e+02   9.4617032e+00   1.7915645e+02   1.6377523e+02   1.1190516e+02   1.5332339e+02   8.4153226e+01   1.7342226e+02   1.3045484e+02   2.3901716e+02   1.5195194e+02   2.5295675e+02   1.1970290e+02   1.6246474e+02   8.6934839e+01   1.5396425e+02   1.7903710e+02   1.9974058e+02   7.5566129e+01   1.1690826e+02   8.8037097e+01   1.1430994e+02   3.2327710e+02  -5.4486194e+00   7.3037742e+01   1.2375182e+02   1.0524871e+02   2.2247914e+02   1.4220516e+02   3.3608359e+02   1.7977032e+02   3.1208708e+02   1.5222742e+02   1.0351503e+02   3.1759290e+02   2.4232129e+00   9.2151613e+01   2.3134045e+02   2.5359903e+02   1.0348014e+02   1.3891226e+02   2.7504218e+02   1.2484387e+02   2.7873507e+02   1.4342968e+02   2.0989627e+02   1.1459581e+02   1.8048588e+02   1.5094097e+02   2.2252408e+02   1.9476129e+01   1.7074490e+01   3.0361161e+02   4.7760748e+01   1.0494194e+02   2.1830690e+02   9.8217742e+01   1.9122710e+02   1.2332065e+02   2.8629564e+02   1.0081774e+02   2.4357426e+02   1.8189903e+02   1.1287292e+02   1.1774968e+02   1.9832809e+02   1.2691065e+02   1.9143683e+02   8.0750000e+01   8.2734516e+01   1.3211129e+02   1.4254077e+02   8.9184516e+01   2.4604040e+02   1.4193161e+02   3.3256612e+02   1.9191871e+02   1.6658070e+02   1.0788774e+02   2.6706608e+02   1.0655000e+02   1.7203632e+02   2.5031387e+02   1.4221715e+02   9.0946452e+01   1.7059203e+02   1.1437323e+02   1.6070240e+02   1.5689871e+02   1.0482262e+02   1.0207839e+02   1.9997018e+02   9.7895484e+01   1.3170965e+02   5.2074516e+01   1.3494533e+02   7.0915484e+01   1.2966321e+02   1.2466000e+02   2.2326204e+02   1.3599419e+02   1.4006756e+02   1.0067710e+02   1.7105648e+02   1.4235355e+02   1.8803946e+02   5.6803820e+01   1.3670360e+02   1.2553161e+02   2.5647908e+02   1.5586226e+02   2.8214715e+02   1.3255065e+02   2.4514692e+02   1.5387774e+02   2.9434591e+02   2.1417677e+02   1.0235650e+02   6.3373820e+01   1.9379800e+02   1.0677839e+02   2.5153837e+02   1.1773484e+02   2.5892799e+02   1.4151419e+02   6.2726929e+01   9.3983548e+01   7.3863897e+01   1.2126839e+02   2.6052530e+02   3.7763820e+01   7.9896803e+01   8.5473226e+01   1.0884182e+02   6.4298065e+01   1.4197261e+02   6.9262258e+01   1.0145870e+02   9.5165806e+01   1.7744738e+02   9.5991935e+01   1.7223548e+02   1.0199382e+02   2.7165840e+02   1.2476382e+02   2.4102680e+02   1.4844968e+02   2.4595241e+02   1.3080382e+02   2.9287360e+02   1.1992419e+02   1.5867090e+02   8.9649677e+01   2.4668448e+02   2.2977839e+02   2.5203547e+02   1.4070290e+02   2.4273086e+02   1.5233382e+02   3.0730120e+02   1.4904613e+02   2.0702825e+02   2.0828645e+02   6.3981923e+01   1.3281290e+02   2.4873852e+02   8.6906129e+01   1.9633783e+02   6.8692581e+01   1.0385750e+02   1.2704129e+02   1.2709670e+02   1.3487258e+02   9.4895032e+01   9.1332903e+01   1.8253821e+02   5.2193548e-01   9.4205032e+00
   3.7710903e+02   5.5622452e+00   1.1509323e+02   2.7397867e+02   1.6272032e+02   2.3258044e+02   1.4940935e+02   2.1425403e+02   1.3302710e+02   2.3338267e+02   1.1056742e+02   2.1614848e+02   8.9656774e+01   1.9836552e+02   1.8179419e+02   1.7459808e+02   4.3419774e+02   7.7925677e+00   1.7778839e+02   7.1783381e+01   3.2303742e+02   2.1114103e+01   1.3087645e+02   1.1040763e+02   1.0485516e+02   1.7945739e+02   1.2615323e+02   2.2772226e+02   1.2774484e+02   2.4451396e+02   1.6385194e+02   2.4152475e+02   1.8218290e+02   1.7917634e+02   1.1407484e+02   1.4850305e+02   1.5377710e+02   2.2996138e+02   4.8236129e+01   1.2004466e+02   8.8327097e+01   1.4737674e+02   3.2713710e+02   5.0425806e+00   7.3607742e+01   1.2260622e+02   9.5528710e+01   2.1525674e+02   1.6968516e+02   3.2954519e+02   1.4982032e+02   3.5909308e+02   1.4369742e+02   1.0085743e+02   3.4620290e+02   1.3224413e+01   1.0196161e+02   2.2170565e+02   2.8487903e+02   8.6937742e+01   1.2414226e+02   2.2465378e+02   1.5627387e+02   2.7122067e+02   1.2719968e+02   2.0743467e+02   1.0216581e+02   2.0501028e+02   1.8332097e+02   1.9759368e+02   3.1816129e+01  -1.2862710e+01   2.3966161e+02   1.9496748e+01   9.9091935e+01   2.1849490e+02   9.7127742e+01   2.1055430e+02   1.1704065e+02   2.9155804e+02   6.5527742e+01   2.2305746e+02   1.5694903e+02   9.8448916e+01   1.2074968e+02   2.0998809e+02   1.1672065e+02   1.9416203e+02   1.0285000e+02   7.4106516e+01   1.1720129e+02   1.4140357e+02   1.0985452e+02   2.4076680e+02   1.2588161e+02   2.6413012e+02   1.6743871e+02   1.6563910e+02   1.2969774e+02   3.0808128e+02   8.5980000e+01   2.1211192e+02   2.7636387e+02   1.6875315e+02   1.0108645e+02   1.4445083e+02   9.3853226e+01   1.4096400e+02   1.9013871e+02   1.0578342e+02   9.8608387e+01   2.0828778e+02   7.9655484e+01   1.3126885e+02   6.6694516e+01   1.4625573e+02   7.9015484e+01   1.4115521e+02   1.3138000e+02   2.3329444e+02   1.1214419e+02   1.3936556e+02   8.0587097e+01   1.9999368e+02   1.3750355e+02   2.4995746e+02   5.4953820e+01   1.6113160e+02   1.4991161e+02   2.8133868e+02   1.0843226e+02   2.9522155e+02   1.4516065e+02   2.7027812e+02   1.3140774e+02   2.7980351e+02   2.0917677e+02   9.1656503e+01   8.2713820e+01   2.2206080e+02   1.1277839e+02   2.3348837e+02   1.1306484e+02   2.8101159e+02   1.6847419e+02   6.7290129e+01   1.1956355e+02   7.8627497e+01   1.3273839e+02   2.7779770e+02   5.0563820e+01   9.2912803e+01   7.9903226e+01   1.4633742e+02   7.4828065e+01   1.5685021e+02   7.8352258e+01   1.0816150e+02   9.2505806e+01   1.5866018e+02   7.3751935e+01   1.4506468e+02   1.0290382e+02   2.5991560e+02   1.1066382e+02   2.5558480e+02   1.5149968e+02   2.3965841e+02   1.5528382e+02   3.0753520e+02   9.4594194e+01   1.8140730e+02   8.9609677e+01   1.6073768e+02   2.2686839e+02   2.4788827e+02   1.4560290e+02   2.6838886e+02   1.5456382e+02   3.3121280e+02   1.5395613e+02   1.7268545e+02   1.8828645e+02   8.4481923e+01   1.2924290e+02   2.6097412e+02   8.3336129e+01   1.9819343e+02   8.6692581e+01   9.5657497e+01   1.5523129e+02   1.0708150e+02   1.2591258e+02   1.0208183e+02   9.8382903e+01   1.9035421e+02   1.3041935e+01   1.1838903e+01
   3.7824903e+02   3.7421045e+01   1.2071323e+02   2.7705907e+02   1.8739032e+02   1.8241684e+02   1.7407935e+02   2.1242043e+02   1.2535710e+02   2.4595627e+02   1.1675742e+02   1.8236328e+02   9.4796774e+01   1.9809432e+02   1.4903419e+02   1.9373888e+02   4.3128774e+02   1.9025368e+01   1.5997839e+02   5.0298181e+01   3.1698742e+02   1.2458103e+01   1.5406645e+02   1.3750243e+02   1.1018516e+02   1.8246099e+02   1.0253323e+02   2.1552186e+02   1.0969484e+02   2.3562796e+02   1.4181194e+02   1.9824795e+02   1.3966290e+02   1.6610794e+02   9.3694839e+01   1.3504345e+02   1.3563710e+02   2.1274258e+02   6.8276129e+01   1.3892146e+02   9.0947097e+01   1.3378714e+02   3.1694710e+02   9.0977806e+00   7.3567742e+01   1.0132942e+02   1.2285871e+02   2.7631034e+02   1.4844516e+02   2.5810439e+02   1.5958032e+02   3.0117228e+02   1.5888742e+02   1.2745223e+02   4.3697290e+02   2.7252813e+01   9.7241613e+01   2.1688325e+02   2.2640903e+02   8.3135342e+01   1.6667226e+02   2.6987138e+02   1.6418387e+02   3.4910787e+02   1.6828968e+02   2.7047747e+02   1.1930581e+02   1.9196908e+02   1.8179097e+02   1.6505608e+02   1.1386129e+01   2.2481690e+01   2.9309161e+02   3.5742348e+01   1.2242194e+02   2.2686850e+02   1.1631774e+02   2.3301910e+02   9.1800645e+01   2.3872724e+02   9.9147742e+01   1.9027786e+02   1.4008903e+02   1.0531772e+02   1.0698968e+02   2.2937889e+02   1.2938065e+02   2.4180923e+02   1.0461000e+02   8.3685716e+01   9.3681290e+01   1.2413517e+02   8.7134516e+01   2.0234440e+02   1.3945161e+02   2.6728452e+02   1.8553871e+02   1.8166110e+02   1.5088774e+02   3.4938608e+02   8.5410000e+01   1.8563752e+02   3.3136387e+02   1.2135315e+02   9.4516452e+01   7.3116426e+01   8.6713226e+01   1.5629520e+02   1.9570871e+02   1.3285782e+02   1.1803839e+02   2.1964338e+02   9.8895484e+01   1.4891965e+02   8.1224516e+01   1.3642333e+02   8.2255484e+01   9.6706013e+01   1.2228000e+02   2.4716244e+02   1.1261419e+02   1.1941796e+02   9.8917097e+01   1.7438728e+02   1.8678355e+02   2.7782506e+02   7.4853820e+01   1.4211960e+02   1.4991161e+02   3.0867868e+02   1.4553226e+02   3.1054355e+02   1.1755065e+02   3.1619692e+02   1.1530774e+02   2.1205151e+02   1.8302677e+02   5.2418503e+01   5.3853820e+01   2.0674960e+02   1.0763839e+02   2.7398957e+02   1.3449484e+02   2.6829719e+02   1.4528419e+02   6.3575329e+01   1.2284355e+02   9.1465097e+01   1.1983839e+02   2.9187970e+02   3.8283820e+01   1.2375520e+02   8.8333226e+01   1.4389302e+02   7.0068065e+01   1.5590101e+02   7.0642258e+01   1.2538830e+02   1.0150581e+02   1.5885018e+02   7.6231935e+01   1.5557628e+02   1.3061382e+02   2.8774880e+02   9.5233820e+01   2.3148920e+02   1.4263968e+02   2.1350721e+02   1.7561382e+02   3.5467880e+02   1.2759419e+02   2.6062730e+02   8.2039677e+01   2.0639328e+02   1.6082839e+02   2.4484147e+02   1.3855290e+02   3.0099286e+02   1.7052382e+02   3.3174600e+02   1.1576613e+02   1.8103065e+02   1.9680645e+02   8.9370323e+01   1.2748290e+02   2.0264492e+02   9.5956129e+01   1.8661383e+02   8.5742581e+01   5.6403497e+01   1.3471129e+02   9.9343097e+01   1.1610258e+02   1.2977663e+02   8.6572903e+01   1.6857901e+02   1.9901935e+01   8.3901032e+00
   3.7157903e+02   9.4846452e+00   1.2881323e+02   2.4974107e+02   1.8734032e+02   2.1209084e+02   1.8998935e+02   1.9914763e+02   1.2907710e+02   2.3331867e+02   1.0875742e+02   2.0219328e+02   9.5656774e+01   1.5812552e+02   1.3046419e+02   1.7293448e+02   4.3747774e+02   3.9530168e+01   1.6045839e+02   1.0511978e+02   3.0269742e+02   9.1713032e+00   1.8229645e+02   1.4043403e+02   1.2723516e+02   1.8471699e+02   1.0453323e+02   2.1012186e+02   1.0612484e+02   2.8072356e+02   1.3285194e+02   2.1391475e+02   1.3628290e+02   1.4960834e+02   1.2145484e+02   1.6391265e+02   1.2570710e+02   2.3826698e+02   6.5756129e+01   1.2245306e+02   9.3757097e+01   1.1385234e+02   3.1670710e+02   1.3546981e+01   7.8277742e+01   1.3409262e+02   1.1119871e+02   2.4990314e+02   1.3582516e+02   3.0849399e+02   1.4925032e+02   2.8985868e+02   1.5541742e+02   1.2553983e+02   4.2211290e+02   1.3441613e+01   9.9151613e+01   2.1578045e+02   2.8583903e+02   9.7000942e+01   1.6395226e+02   2.8198898e+02   1.7132387e+02   3.6230667e+02   1.2352968e+02   2.5529827e+02   1.0611581e+02   1.9512428e+02   1.7079097e+02   1.8797608e+02   1.6666129e+01   1.8249290e+01   2.9632161e+02   3.7013948e+01   1.3871194e+02   2.4265530e+02   1.0969774e+02   2.1449870e+02   8.8940645e+01   2.1404604e+02   9.0817742e+01   2.4651426e+02   1.2589903e+02   9.0692916e+01   1.1150968e+02   2.1996729e+02   1.2400065e+02   2.2690963e+02   9.6660000e+01   9.5841716e+01   9.2351290e+01   1.2177157e+02   9.3374516e+01   2.5151520e+02   1.2626161e+02   2.1128972e+02   2.0529871e+02   1.9637030e+02   1.8784774e+02   4.0123928e+02   1.1212000e+02   2.0021072e+02   2.5912387e+02   1.2875235e+02   8.9326452e+01   8.5531626e+01   8.1663226e+01   1.4878920e+02   1.5513871e+02   8.5863419e+01   1.1627839e+02   1.8768418e+02   9.5365484e+01   1.2382205e+02   6.9744516e+01   1.5396173e+02   7.3015484e+01   1.2685213e+01   1.0457000e+02   1.8124924e+02   9.9524194e+01   1.3822516e+02   1.0039710e+02   1.7026888e+02   1.5564355e+02   2.5859626e+02   6.0373820e+01   1.5584800e+02   1.5334161e+02   2.7454428e+02   1.1291226e+02   3.1801315e+02   1.3293065e+02   2.4730652e+02   1.2549774e+02   2.1061631e+02   2.0878677e+02   9.0217703e+01   7.3523820e+01   1.9736600e+02   1.1444839e+02   2.3511477e+02   1.1439484e+02   2.6714519e+02   1.3956419e+02   5.6122929e+01   1.2618355e+02   1.1576790e+02   1.3192839e+02   2.4953250e+02   3.0183820e+01   7.9263203e+01   7.4473226e+01   1.1658182e+02   7.6158065e+01   1.3483381e+02   7.6452258e+01   1.4959350e+02   7.7885806e+01   1.3187978e+02   9.1271935e+01   1.7747308e+02   1.1561382e+02   2.3161880e+02   1.0214382e+02   2.4297640e+02   1.8153968e+02   1.7035521e+02   1.7356382e+02   3.5593280e+02   1.1182419e+02   1.7831890e+02   7.1229677e+01   1.7477808e+02   1.7844839e+02   1.7948187e+02   1.2612290e+02   3.2627726e+02   1.5314382e+02   2.6061640e+02   1.2199613e+02   1.8581225e+02   1.4690645e+02   9.2122323e+01   1.5395290e+02   2.4575732e+02   9.2676129e+01   2.0401623e+02   1.0464258e+02   9.3321497e+01   1.1738129e+02   1.5067950e+02   1.3210258e+02   1.2734663e+02   8.1522903e+01   1.7770301e+02   1.4991935e+01  -3.2670968e+00
   3.2153903e+02   1.9247845e+01   1.1628323e+02   3.0169347e+02   1.8534032e+02   1.9253084e+02   2.0245935e+02   2.4391003e+02   9.1597097e+01   2.2569707e+02   1.1551742e+02   1.7837248e+02   8.7796774e+01   1.6399432e+02   1.7622419e+02   1.7504368e+02   4.1624774e+02   6.5085677e+00   1.3907839e+02   1.0864018e+02   2.9946742e+02   1.2719703e+01   1.5391645e+02   1.4908443e+02   9.4375161e+01   2.2672579e+02   1.0325323e+02   1.6160426e+02   1.1884484e+02   2.4922596e+02   1.3433194e+02   2.3255635e+02   1.3813290e+02   1.1856034e+02   9.9594839e+01   1.5214145e+02   1.4103710e+02   2.4051058e+02   7.5376129e+01   1.1154346e+02   8.7757097e+01   1.1166234e+02   3.1384710e+02   1.8685781e+01   6.4467742e+01   1.1510742e+02   1.1119871e+02   2.7052314e+02   1.1973516e+02   2.4054119e+02   1.1368032e+02   2.3022428e+02   1.4322742e+02   1.0918503e+02   4.1678290e+02   1.0248013e+01   1.0343161e+02   1.8510805e+02   2.8578903e+02   9.9954942e+01   1.3924226e+02   2.5420578e+02   1.6984387e+02   3.4518507e+02   1.5747968e+02   2.8629227e+02   9.9215806e+01   1.7781628e+02   1.6951097e+02   1.6941848e+02   3.2386129e+01  -3.2483097e+00   3.2223161e+02   5.3751148e+01   1.0761194e+02   2.4909330e+02   1.0521774e+02   1.9800710e+02   7.5940645e+01   2.2065604e+02   8.7907742e+01   2.2931706e+02   1.3537903e+02   1.2717452e+02   9.0079677e+01   1.9430169e+02   1.2091065e+02   1.8101683e+02   1.1947000e+02   1.0287692e+02   9.2871290e+01   1.5057997e+02   9.7234516e+01   2.8201640e+02   1.3517161e+02   2.7662692e+02   1.9267871e+02   2.0104990e+02   1.8322774e+02   3.6945888e+02   1.0117000e+02   2.2432672e+02   2.4617387e+02   1.3540835e+02   9.5036452e+01   1.8064483e+02   8.8663226e+01   1.6127920e+02   1.1466871e+02   9.8631019e+01   1.0612839e+02   2.0621618e+02   7.8415484e+01   1.1617805e+02   8.3884516e+01   1.3445053e+02   6.2825484e+01   1.0704129e+00   1.0666000e+02   1.5484204e+02   1.2295419e+02   1.2116076e+02   7.4967097e+01   1.4540328e+02   1.4116355e+02   2.7280466e+02   7.0043820e+01   1.6354440e+02   1.3791161e+02   2.8558868e+02   1.2034226e+02   2.9217875e+02   1.1940065e+02   2.3638892e+02   7.9737742e+01   1.8289711e+02   1.7988677e+02   3.8189703e+01   7.4563820e+01   1.9566280e+02   9.3208387e+01   2.3786397e+02   1.0244484e+02   2.5696119e+02   1.4318419e+02   6.4403329e+01   1.1794355e+02   1.1014710e+02   8.9738387e+01   2.3170770e+02   4.3853820e+01   5.6639603e+01   8.0283226e+01   1.0272702e+02   9.1208065e+01   1.7015981e+02   7.2352258e+01   1.4535150e+02   6.4355806e+01   1.4368218e+02   8.5471935e+01   1.7769708e+02   1.0766382e+02   2.3039480e+02   1.0356382e+02   2.3310280e+02   1.5263968e+02   8.9997213e+01   1.7056382e+02   3.8098280e+02   6.8494194e+01   1.1245530e+02   8.5699677e+01   1.7934048e+02   1.5163839e+02   1.4309667e+02   1.3698290e+02   3.2045846e+02   1.3566382e+02   2.9948480e+02   1.3280613e+02   1.8180745e+02   1.5985645e+02   8.8896323e+01   1.5267290e+02   2.7662972e+02   8.0286129e+01   1.7195743e+02   1.1074258e+02   1.3692350e+02   1.3304129e+02   1.1075670e+02   1.2529258e+02   1.1989143e+02   1.0162290e+02   1.7090501e+02   4.1819355e+00   1.0647703e+01
   3.2105903e+02   6.9962452e+00   1.3186323e+02   2.9078707e+02   1.8101032e+02   1.9092724e+02   1.9793935e+02   2.2865163e+02   1.0273710e+02   2.1814587e+02   1.3375742e+02   1.8772328e+02   8.3036774e+01   1.5570512e+02   1.6456419e+02   2.0297648e+02   3.8581774e+02   2.7902968e+01   1.4269839e+02   8.9780581e+01   2.9831742e+02   2.2951703e+01   1.7953645e+02   1.2565483e+02   1.0885516e+02   1.8884739e+02   1.1449323e+02   2.0294506e+02   1.4169484e+02   2.5492796e+02   1.5871194e+02   2.3489595e+02   1.7085290e+02   1.5346274e+02   8.5984839e+01   1.4985025e+02   1.8050710e+02   2.4815298e+02   7.3516129e+01   1.1012226e+02   9.0657097e+01   1.2981034e+02   3.3227710e+02   1.3491381e+01   8.7947742e+01   1.2522902e+02   9.3908710e+01   2.6638634e+02   1.3311516e+02   2.4557079e+02   1.1958032e+02   1.9047228e+02   1.4322742e+02   9.7845032e+01   3.7349290e+02  -1.0048787e+01   7.9381613e+01   2.1360205e+02   2.9926903e+02   8.6786542e+01   1.3710226e+02   2.5008698e+02   1.8698387e+02   3.6947387e+02   1.6971968e+02   2.9884307e+02   1.2235581e+02   1.6772508e+02   1.7994097e+02   1.5700408e+02   6.3861290e+00   5.4516903e+00   3.2094161e+02   2.8904348e+01   1.2737194e+02   2.5089250e+02   9.1317742e+01   1.6963910e+02   8.2280645e+01   2.3881884e+02   1.0100774e+02   2.4412906e+02   1.9470903e+02   1.3446812e+02   8.9989677e+01   2.1911889e+02   9.9910645e+01   1.7550683e+02   1.0256000e+02   1.1336972e+02   9.8781290e+01   1.3429717e+02   1.2208452e+02   2.4321840e+02   1.4074161e+02   3.1642132e+02   2.0043871e+02   2.0475910e+02   1.3941774e+02   3.1511368e+02   1.1126000e+02   1.9604952e+02   2.2698387e+02   1.5499355e+02   8.3516452e+01   1.7632643e+02   9.6333226e+01   1.9242560e+02   1.6151871e+02   1.0135302e+02   9.5128387e+01   1.9880618e+02   8.5515484e+01   1.2684005e+02   3.3884516e+01   1.3955053e+02   8.2775484e+01  -1.6625587e+01   1.0047000e+02   2.1385724e+02   1.0742419e+02   1.5545316e+02   6.5587097e+01   1.5905368e+02   1.8026355e+02   2.4443666e+02   6.8853820e+01   1.7368960e+02   1.2877161e+02   2.6883988e+02   1.3791226e+02   2.7563315e+02   1.1450065e+02   2.4782092e+02   1.0530774e+02   2.1932151e+02   2.2940677e+02   1.1713810e+02   1.0185382e+02   1.7566960e+02   1.1116839e+02   2.4713717e+02   9.8534839e+01   2.5084399e+02   1.1728419e+02   6.2575329e+01   1.2127355e+02   1.1064070e+02   9.8118387e+01   2.4265730e+02   2.7803820e+01   6.2643603e+01   6.9523226e+01   1.3377782e+02   8.0488065e+01   1.9406741e+02   7.5122258e+01   1.1483990e+02   6.1745806e+01   1.1536098e+02   8.6801935e+01   1.8811068e+02   1.0728382e+02   2.4761520e+02   1.2076382e+02   2.4686680e+02   1.1639968e+02   3.2566413e+01   1.4895382e+02   3.3204160e+02   1.2182419e+02   2.0741890e+02   7.6939677e+01   1.9366128e+02   1.6815839e+02   1.5739507e+02   1.4693290e+02   3.0790246e+02   1.5271382e+02   3.0855080e+02   1.3699613e+02   2.1975225e+02   1.6618645e+02   6.6489923e+01   1.4248290e+02   2.6553492e+02   7.4436129e+01   1.5561543e+02   1.1912258e+02   1.1820310e+02   1.1138129e+02   1.1258950e+02   1.2182258e+02   1.0236903e+02   8.0292903e+01   1.8356141e+02   1.4761935e+01   5.5113032e+00
   3.2957903e+02   1.1604645e+01   1.3971323e+02   2.8462907e+02   2.2020032e+02   1.8888204e+02   2.0193935e+02   2.5495163e+02   9.1407097e+01   2.2648227e+02   1.1218742e+02   2.0439888e+02   8.6946774e+01   1.2582232e+02   1.8527419e+02   2.1688968e+02   3.6143774e+02   2.1133368e+01   1.3535839e+02   6.3987781e+01   3.1893742e+02   2.8062103e+01   1.4163645e+02   1.4030683e+02   1.1932516e+02   1.4981979e+02   1.1415323e+02   2.3473226e+02   1.2507484e+02   2.3872756e+02   1.5300194e+02   2.0930275e+02   1.3299290e+02   1.7345154e+02   9.8124839e+01   1.4449905e+02   1.4030710e+02   1.9416898e+02   6.4086129e+01   1.1068666e+02   8.8707097e+01   1.1729634e+02   3.6708710e+02  -5.5734194e+00   6.4807742e+01   1.0789022e+02   9.8388710e+01   2.9883794e+02   1.2882516e+02   2.8224399e+02   1.2520032e+02   2.0226268e+02   1.4874742e+02   8.0453432e+01   3.4535290e+02   2.6242413e+01   1.0729161e+02   2.4584925e+02   2.4902903e+02   8.3185742e+01   1.4886226e+02   2.7219618e+02   1.1637387e+02   3.1855267e+02   1.4823968e+02   2.7965147e+02   1.1868581e+02   1.6582868e+02   2.1999097e+02   2.2147008e+02   2.1956129e+01  -2.1553910e+01   2.7985161e+02   2.6381548e+01   1.4537194e+02   2.6265250e+02   1.0250774e+02   1.9226390e+02   9.2800645e+01   2.7354724e+02   1.0819774e+02   2.3569386e+02   1.6903903e+02   1.5752172e+02   7.0559677e+01   1.7243329e+02   1.2900065e+02   1.8593963e+02   1.4213000e+02   1.3653412e+02   1.0825129e+02   1.2287957e+02   1.2061452e+02   2.9037600e+02   1.3869161e+02   3.1825532e+02   2.2448871e+02   2.3154510e+02   1.4450774e+02   2.4855648e+02   9.6640000e+01   1.8940912e+02   2.5574387e+02   1.0988275e+02   1.1270645e+02   1.8047123e+02   8.9663226e+01   1.7119920e+02   1.5537871e+02   9.6804219e+01   2.3888387e+01   2.3605381e+01   8.8275484e+01   1.2395925e+02   7.6504516e+01   1.1214093e+02   7.9445484e+01   1.6170813e+01   1.6276000e+02   2.2497404e+02   1.3195419e+02   1.6597076e+02   1.0686710e+02   1.9875128e+02   1.5450355e+02   2.2292746e+02   7.3613820e+01   1.4278880e+02   1.0787161e+02   2.3099188e+02   9.6672258e+01   2.3455235e+02   1.3521065e+02   2.7216412e+02   9.3837742e+01   2.2957911e+02   2.3940677e+02   1.1923810e+02   6.6233820e+01   2.1465920e+02   1.1630839e+02   2.3096597e+02   1.1439484e+02   2.9300519e+02   1.0837419e+02   3.2668129e+01   1.0389355e+02   1.0212110e+02   9.3598387e+01   1.9554890e+02   3.4523820e+01   6.1816003e+01   6.5853226e+01   1.3250142e+02   7.9398065e+01   1.9415461e+02   9.1072258e+01   1.0823390e+02   6.6695806e+01   9.9874981e+01   8.8181935e+01   1.9476028e+02   1.0323382e+02   2.4236920e+02   1.1852382e+02   2.4790600e+02   1.7639968e+02   1.6056641e+02   1.5495382e+02   3.6847160e+02   1.4373419e+02   2.7643610e+02   8.4609677e+01   2.2308768e+02   2.1553839e+02   1.8570467e+02   1.3870290e+02   3.0108086e+02   1.6090382e+02   2.7823560e+02   1.2685613e+02   2.0437345e+02   1.8271645e+02   6.9357523e+01   1.3319290e+02   2.2122812e+02   7.3906129e+01   1.4284783e+02   1.2693258e+02   1.3310830e+02   8.2901290e+01   1.2938790e+02   1.0339258e+02   9.7263432e+01   7.8332903e+01   1.9309821e+02   2.2761935e+01   9.5913032e+00
   3.0681903e+02   1.3615445e+01   1.2995323e+02   2.6412987e+02   2.1263032e+02   1.9325764e+02   2.0817935e+02   2.1993243e+02   1.2135710e+02   2.3789627e+02   1.2775742e+02   2.2020328e+02   8.5086774e+01   1.2040112e+02   1.6837419e+02   1.7967168e+02   3.8566774e+02   7.9549677e+00   1.0940839e+02   7.5683781e+01   3.2836742e+02   1.3837703e+01   1.4106645e+02   1.4197243e+02   1.0694516e+02   1.9410019e+02   1.0130323e+02   2.4995026e+02   1.2665484e+02   2.7032116e+02   1.5628194e+02   2.0199035e+02   1.2951290e+02   1.3162994e+02   1.0864484e+02   1.3270745e+02   1.2590710e+02   2.0525098e+02   7.5946129e+01   9.6497858e+01   8.6987097e+01   1.3239394e+02   3.6118710e+02   2.1285806e+00   7.3087742e+01   1.3107782e+02   8.7248710e+01   3.5291914e+02   1.0773516e+02   2.5446119e+02   1.4063032e+02   2.3992828e+02   1.4603742e+02   1.2424023e+02   3.3330290e+02   2.4066413e+01   1.0438161e+02   2.1431205e+02   2.1073903e+02   7.7198942e+01   1.8138226e+02   2.8607458e+02   1.0237387e+02   2.6491267e+02   1.5852968e+02   2.8082827e+02   9.7215806e+01   1.7411628e+02   1.8413097e+02   2.2033888e+02   2.7716129e+01   1.6035290e+01   3.1713161e+02   2.7539148e+01   1.4394194e+02   2.7856690e+02   9.0177742e+01   1.8264030e+02   1.0113065e+02   2.7064084e+02   1.1248774e+02   2.2511066e+02   1.7456903e+02   1.3160932e+02   8.4469677e+01   1.3356049e+02   1.1810065e+02   1.9824163e+02   9.9800000e+01   6.8640516e+01   1.0649129e+02   1.5716037e+02   1.3508452e+02   2.6921840e+02   1.5398161e+02   3.1764212e+02   2.0439871e+02   1.8520230e+02   1.4350774e+02   2.9387648e+02   1.0893000e+02   1.8770592e+02   2.7807387e+02   1.3175635e+02   1.1113645e+02   1.6602683e+02   9.6993226e+01   1.8918280e+02   1.6727871e+02   9.9562219e+01   3.0848387e+01   1.0428581e+01   6.9085484e+01   1.2987445e+02   6.2074516e+01   1.1657533e+02   7.9775484e+01   4.3334413e+01   1.4685000e+02   2.1619684e+02   1.1380419e+02   1.4923276e+02   9.8447097e+01   2.1785488e+02   1.5326355e+02   2.4445666e+02   5.8763820e+01   1.2502680e+02   1.1501161e+02   2.3185068e+02   1.1724226e+02   2.3504675e+02   1.2731065e+02   2.3508612e+02   1.1806774e+02   2.4940071e+02   2.5936677e+02   1.2374130e+02   8.0903820e+01   1.7201560e+02   1.0911839e+02   2.4087117e+02   8.6874839e+01   2.6986679e+02   1.1309419e+02   6.2910529e+01   9.7413548e+01   8.0169497e+01   8.4738387e+01   2.1063770e+02   3.8613820e+01   6.8058803e+01   7.1713226e+01   9.9032619e+01   7.9488065e+01   2.1118741e+02   8.6782258e+01   1.2467710e+02   5.7835806e+01   1.2962378e+02   9.8941935e+01   2.0832948e+02   1.1423382e+02   2.2181920e+02   1.3266382e+02   2.6420480e+02   1.4610968e+02   2.4260961e+02   1.9961382e+02   3.6046880e+02   1.5392419e+02   3.1957090e+02   9.3559677e+01   2.3995168e+02   1.8234839e+02   1.9997987e+02   1.6060290e+02   2.4232886e+02   1.3290382e+02   2.8989560e+02   1.4728613e+02   2.0454905e+02   1.9009645e+02   9.3437123e+01   1.2938290e+02   2.1839292e+02   1.0024613e+02   1.4398063e+02   1.1202258e+02   1.5749110e+02   8.1901290e+01   1.6689790e+02   1.3306258e+02   7.6609832e+01   8.9862903e+01   1.6851581e+02   7.9019355e+00   2.1640103e+01
   3.3981903e+02   2.1544516e-01   1.2314323e+02   2.7771467e+02   1.6496032e+02   2.0973124e+02   2.0531935e+02   2.2873123e+02   1.1716710e+02   2.4261147e+02   1.1356742e+02   1.7047848e+02   9.9796774e+01   1.4350432e+02   1.6613419e+02   1.6575088e+02   3.7324774e+02   2.7948568e+01   1.1831839e+02   9.3630981e+01   3.4450742e+02  -2.9793497e+01   1.8877645e+02   1.4600563e+02   1.2209516e+02   1.9316819e+02   9.1153226e+01   2.4676226e+02   1.2117484e+02   2.5518956e+02   1.5190194e+02   2.5529075e+02   1.6094290e+02   1.6706554e+02   8.1554839e+01   1.7815465e+02   1.5130710e+02   1.9515898e+02   6.0516129e+01   9.3542258e+01   9.8367097e+01   1.2833354e+02   3.4894710e+02   3.9778065e-01   8.8847742e+01   1.1219702e+02   9.8908710e+01   3.4755634e+02   1.5135516e+02   3.5520159e+02   1.2720032e+02   2.9152268e+02   1.5508742e+02   1.1709623e+02   3.1054290e+02   2.1077213e+01   1.0643161e+02   2.2362805e+02   2.4740903e+02   7.2405342e+01   1.5110226e+02   2.8568698e+02   1.0213387e+02   2.6455187e+02   1.5033968e+02   2.4524347e+02   9.6165806e+01   1.7392028e+02   2.3208097e+02   2.1917288e+02   2.8816129e+01   1.5617290e+01   3.3009161e+02   2.4312348e+01   1.3061194e+02   2.1873330e+02   1.2317774e+02   2.1742030e+02   1.0771065e+02   3.3230444e+02   1.2048774e+02   2.6157066e+02   1.7918903e+02   1.1727972e+02   9.2799677e+01   1.6203409e+02   1.0600065e+02   1.7053963e+02   1.1694000e+02   9.4839316e+01   1.1135129e+02   1.6449157e+02   1.2328452e+02   3.1345240e+02   1.5817161e+02   3.4492692e+02   1.6710871e+02   1.5651550e+02   1.1112774e+02   2.2170688e+02   1.2436000e+02   2.1252152e+02   2.7488387e+02   1.3825155e+02   1.1127645e+02   1.8948563e+02   1.2166323e+02   2.1163920e+02   1.6351871e+02   6.8293019e+01   1.4698387e+01   1.7705806e+00   9.3035484e+01   1.2209845e+02   3.7934516e+01   1.0836653e+02   8.3685484e+01   1.2088161e+02   1.2438000e+02   2.6566444e+02   1.1752419e+02   1.3383516e+02   1.0124710e+02   2.1273088e+02   1.4383355e+02   1.8607106e+02   5.5093820e+01   1.4817040e+02   1.2148161e+02   2.1037308e+02   1.1891226e+02   2.8334315e+02   1.4569065e+02   2.5951572e+02   1.3797774e+02   2.8218791e+02   2.6050677e+02   7.6690103e+01   7.1763820e+01   1.6431680e+02   1.1011839e+02   2.2618117e+02   1.0653484e+02   2.7072399e+02   1.6166419e+02   6.7884929e+01   1.3022355e+02   8.8774697e+01   1.1288839e+02   2.5871570e+02   2.1093820e+01   6.6080403e+01   9.8953226e+01   1.4947342e+02   6.7638065e+01   1.2037541e+02   7.3742258e+01   1.0457030e+02   5.6885806e+01   1.4474978e+02   9.8561935e+01   2.3088988e+02   1.1242382e+02   2.4234400e+02   1.0999382e+02   2.6030840e+02   1.5449968e+02   2.1412841e+02   1.8437382e+02   3.4282800e+02   1.9173419e+02   3.1273610e+02   1.0155968e+02   2.5178168e+02   2.3905839e+02   2.2144307e+02   1.3736290e+02   2.6075806e+02   1.1956382e+02   2.5373280e+02   1.7799613e+02   2.5324225e+02   2.0104645e+02   7.3601123e+01   1.3110290e+02   2.3635532e+02   7.7386129e+01   1.8018943e+02   1.1750258e+02   1.2362270e+02   1.0161129e+02   1.2651110e+02   1.1225258e+02   1.1003463e+02   8.8862903e+01   2.0992581e+02   4.2319355e+00   1.3537032e+00
   3.3372903e+02   4.6026452e+00   1.0928323e+02   2.4606347e+02   1.7868032e+02   2.2744364e+02   1.8093935e+02   2.4749163e+02   1.1011710e+02   2.5979547e+02   9.0947419e+01   1.7976808e+02   9.9606774e+01   1.4289952e+02   1.3694419e+02   1.6779608e+02   3.8262774e+02   1.3438168e+01   1.3335839e+02   1.0042778e+02   3.3217742e+02   2.7772903e+01   1.8829645e+02   1.6047403e+02   1.3490516e+02   2.1133339e+02   9.3303226e+01   1.9383026e+02   1.4269484e+02   2.7274796e+02   1.7104194e+02   2.3361955e+02   1.5913290e+02   1.3316034e+02   8.5124839e+01   1.2834905e+02   1.2797710e+02   1.8955538e+02   6.9186129e+01   1.0494866e+02   8.0037097e+01   1.0022994e+02   3.0041710e+02  -2.7198194e+00   7.9377742e+01   1.2943462e+02   8.2198710e+01   2.9346314e+02   1.5830516e+02   3.4212559e+02   1.4592032e+02   3.0898508e+02   1.4112742e+02   1.2982303e+02   2.7463290e+02   1.3240013e+01   9.5961613e+01   1.9289565e+02   2.5397903e+02   9.5929742e+01   1.6276226e+02   2.8075418e+02   1.1408387e+02   2.6526587e+02   1.3266968e+02   2.2903707e+02   1.1435581e+02   1.5569508e+02   2.1718097e+02   2.0483488e+02   2.7626129e+01   5.5624903e+00   3.3375161e+02   5.6589548e+01   9.3991935e+01   2.4504290e+02   1.2659774e+02   1.9638670e+02   1.3066065e+02   3.1746844e+02   1.1895774e+02   2.5174306e+02   1.5013903e+02   1.1403372e+02   1.0093968e+02   1.9667289e+02   1.1376065e+02   1.5896883e+02   9.4850000e+01   9.2226516e+01   1.1597129e+02   1.4350197e+02   1.0508452e+02   2.7919840e+02   1.5574161e+02   3.0698132e+02   1.6105871e+02   1.8990950e+02   1.3922774e+02   2.7088888e+02   1.0660000e+02   1.9642232e+02   2.6550387e+02   1.5429195e+02   1.1341645e+02   1.8198443e+02   1.1533323e+02   2.0805560e+02   1.6913871e+02   1.0460342e+02   6.3183871e+00   8.3909806e+00   9.0795484e+01   1.4303765e+02   8.4074516e+01   1.1681533e+02   6.9915484e+01   1.5060321e+02   1.3381000e+02   2.6781004e+02   1.2385419e+02   1.4032876e+02   9.2017097e+01   1.7803928e+02   1.3583355e+02   1.9694106e+02   6.1523820e+01   1.4470600e+02   1.1639161e+02   2.2040028e+02   1.1601226e+02   2.6852515e+02   1.3440065e+02   2.8499892e+02   1.4126774e+02   2.7616471e+02   2.4626677e+02   1.0463930e+02   6.6233820e+01   1.7056920e+02   1.0573839e+02   2.3510157e+02   1.0058484e+02   2.3886999e+02   1.3228419e+02   8.7275329e+01   1.0151355e+02   9.0071497e+01   1.1907839e+02   2.7303050e+02   2.7093820e+01   5.6220403e+01   8.2713226e+01   1.4058262e+02   8.3678065e+01   1.6300221e+02   7.2932258e+01   1.2730510e+02   6.1975806e+01   1.5482258e+02   9.5561935e+01   2.1378988e+02   1.2461382e+02   2.5775880e+02   1.1218382e+02   2.4575320e+02   1.4710968e+02   2.5695961e+02   1.5461382e+02   3.5577880e+02   1.5368419e+02   2.9373010e+02   1.0645968e+02   2.5262968e+02   2.1910839e+02   2.1460907e+02   1.3670290e+02   2.3800086e+02   1.0814382e+02   2.5935640e+02   1.5952613e+02   2.2652985e+02   2.0042645e+02   8.0130723e+01   1.2376290e+02   2.0727252e+02   7.9676129e+01   1.9329623e+02   1.1621258e+02   1.0867590e+02   1.1914129e+02   1.0662870e+02   1.4072258e+02   9.1517032e+01   9.7242903e+01   2.0220541e+02   9.6119355e+00   1.0453303e+01
   3.6076903e+02   3.3494452e+00   1.2509323e+02   2.7198867e+02   9.6150323e+01   3.0585604e+02   1.8350935e+02   1.9504603e+02   1.1316710e+02   2.0645147e+02   6.2427419e+01   1.6818968e+02   1.0865677e+02   1.6008552e+02   1.1979419e+02   1.7659808e+02   4.1652774e+02   2.3106168e+01   1.5440839e+02   1.1527378e+02   3.3750742e+02   3.8650323e-01   1.7625645e+02   1.4519723e+02   1.3628516e+02   2.0084299e+02   1.2239323e+02   1.7816306e+02   1.2007484e+02   2.5127756e+02   1.4238194e+02   2.1734235e+02   1.4894290e+02   1.7469554e+02   9.6554839e+01   1.4714465e+02   1.2237710e+02   2.3587338e+02   6.4856129e+01   1.0419506e+02   7.4467097e+01   1.3039554e+02   3.1827710e+02  -5.9586194e+00   6.9327742e+01   1.2899862e+02   7.1718710e+01   3.0687154e+02   2.0154516e+02   3.5418639e+02   1.5463032e+02   3.1528828e+02   1.4422742e+02   9.0815032e+01   2.9063290e+02   1.4100013e+01   1.1462161e+02   1.8183285e+02   2.3592903e+02   7.2563742e+01   1.5452226e+02   2.7750338e+02   1.2137387e+02   2.4572267e+02   1.4528968e+02   1.5721747e+02   1.0359581e+02   1.7036588e+02   2.0341097e+02   2.0436648e+02   3.4046129e+01   1.5008890e+01   3.3680161e+02   3.1965548e+01   1.1342194e+02   2.2853850e+02   1.2621774e+02   2.1203710e+02   1.2037065e+02   3.2296164e+02   1.1757774e+02   2.5589346e+02   1.8446903e+02   1.1585732e+02   1.1731968e+02   1.8969249e+02   1.0638065e+02   1.9912923e+02   1.0313000e+02   8.3844116e+01   1.3078129e+02   1.4926717e+02   1.0904452e+02   2.4283160e+02   1.3288161e+02   2.6857012e+02   2.0310871e+02   1.5282550e+02   1.1455774e+02   2.8776248e+02   9.1550000e+01   1.9433632e+02   2.3822387e+02   1.6566435e+02   1.0065645e+02   2.0948523e+02   9.5853226e+01   1.2065400e+02   1.8189871e+02   1.0301262e+02   1.2368387e+01   1.1186981e+01   1.0227548e+02   1.4640925e+02   6.4174516e+01   1.4054733e+02   6.5155484e+01   1.4417401e+02   1.3557000e+02   2.5209924e+02   1.1095419e+02   1.5436076e+02   9.1347097e+01   1.9742288e+02   1.4716355e+02   2.2018466e+02   5.3523820e+01   1.7053600e+02   1.2158161e+02   2.6265508e+02   1.1353226e+02   2.6848355e+02   1.2155065e+02   2.7830692e+02   1.2073774e+02   2.6827711e+02   2.2569677e+02   1.0990490e+02   7.4853820e+01   1.8796960e+02   1.0116839e+02   2.2998717e+02   1.1663484e+02   2.6420599e+02   1.8075419e+02   6.9637729e+01   1.0137355e+02   1.0661270e+02   1.2326839e+02   2.7941530e+02   2.2613820e+01   6.7578803e+01   8.3803226e+01   1.5697542e+02   6.8348065e+01   1.5131861e+02   7.5402258e+01   1.2100750e+02   9.8595806e+01   1.4508298e+02   8.2661935e+01   1.9377188e+02   1.0147382e+02   2.6427000e+02   1.1028382e+02   2.5328520e+02   1.7020968e+02   2.3192161e+02   1.6571382e+02   3.3885080e+02   1.3873419e+02   2.5011610e+02   8.9799677e+01   2.4625248e+02   2.2105839e+02   1.9140307e+02   1.4227290e+02   2.7436526e+02   1.5128382e+02   3.0809520e+02   1.3957613e+02   2.1716585e+02   1.5947645e+02   9.7596723e+01   1.3881290e+02   2.1144852e+02   9.9626129e+01   1.9627023e+02   1.0455258e+02   8.5468697e+01   1.0209129e+02   1.1571270e+02   1.0291258e+02   1.2454183e+02   9.3672903e+01   2.0440101e+02   2.1761935e+01   7.7213032e+00
   3.5638903e+02   3.2119845e+01   1.2814323e+02   2.5660467e+02   7.0390323e+01   3.3177684e+02   1.7817935e+02   1.9823243e+02   1.1259710e+02   2.3040707e+02   9.3897419e+01   1.7786208e+02   9.9606774e+01   1.5485952e+02   1.6422419e+02   1.5014368e+02   3.8538774e+02   3.2597368e+01   1.2159839e+02   9.8708581e+01   3.3393742e+02  -3.0878968e+00   1.5363645e+02   1.6710683e+02   1.2061516e+02   1.5305659e+02   1.1834323e+02   1.9363706e+02   1.1855484e+02   2.4667916e+02   1.9128194e+02   2.1995035e+02   1.2694290e+02   1.6693554e+02   9.6364839e+01   1.4820985e+02   1.1883710e+02   2.2715658e+02   7.8946129e+01   1.4635786e+02   1.0446710e+02   1.2294554e+02   3.2441710e+02   7.0301806e+00   7.9087742e+01   1.1931782e+02   6.5248710e+01   3.0024914e+02   1.6839516e+02   3.6717839e+02   1.5311032e+02   3.8025988e+02   1.6888742e+02   1.3918223e+02   3.7925290e+02   1.4200413e+01   1.0076161e+02   1.9503165e+02   2.8573903e+02   9.6578942e+01   1.4262226e+02   2.2550538e+02   1.1070387e+02   3.1991627e+02   1.3461968e+02   1.2722107e+02   1.0249581e+02   1.9007388e+02   1.6518097e+02   1.9285488e+02   1.8286129e+01   2.3096903e+00   2.9689161e+02   2.6868348e+01   1.0909194e+02   2.2674490e+02   9.9557742e+01   2.0583990e+02   1.0318065e+02   3.0776684e+02   8.9057742e+01   2.1227506e+02   1.4908903e+02   1.0311772e+02   1.0498968e+02   2.3224889e+02   1.3395065e+02   2.0111363e+02   8.5090000e+01   7.9477316e+01   9.0161290e+01   1.4118677e+02   7.9944516e+01   2.5810960e+02   1.3536161e+02   2.9518172e+02   1.8643871e+02   1.8944910e+02   1.1912774e+02   3.0054688e+02   1.0298000e+02   1.9428192e+02   2.5936387e+02   1.4306315e+02   9.7656452e+01   1.6867523e+02   8.2663226e+01   1.5927920e+02   1.6842871e+02   1.1652022e+02   3.0508387e+01   2.3557806e+00   1.1060548e+02   1.3826285e+02   6.5224516e+01   1.4680333e+02   9.3585484e+01   1.3284961e+02   1.3071000e+02   2.5872804e+02   9.8334194e+01   1.2837036e+02   9.0447097e+01   1.7249488e+02   1.7283355e+02   2.7117106e+02   6.2093820e+01   1.2399040e+02   1.5325161e+02   3.2812148e+02   1.0977226e+02   2.9359435e+02   1.4912065e+02   2.9886132e+02   1.1092774e+02   2.5140191e+02   1.9293677e+02   8.0195703e+01   6.8803820e+01   1.9131360e+02   1.0177839e+02   2.6631837e+02   1.4101484e+02   2.8987559e+02   1.5209419e+02   3.5260529e+01   1.0679355e+02   8.0509097e+01   1.0492839e+02   2.6402250e+02   4.6143820e+01   1.3469640e+02   8.5993226e+01   1.4108022e+02   7.9158065e+01   1.4055381e+02   7.4072258e+01   1.2169390e+02   9.4595806e+01   1.4930298e+02   7.4081935e+01   1.7407828e+02   1.2276382e+02   2.2261680e+02   1.2871382e+02   2.5895080e+02   1.4906968e+02   2.1199281e+02   1.4499382e+02   3.0473840e+02   9.1974194e+01   1.6709690e+02   1.0064968e+02   2.3114448e+02   2.2577839e+02   2.6254547e+02   1.4422290e+02   2.6868926e+02   1.5252382e+02   3.3232600e+02   1.3961613e+02   1.8473265e+02   1.6447645e+02   1.0143672e+02   1.5762290e+02   1.8813372e+02   9.2286129e+01   2.1104743e+02   9.6212581e+01   8.9225897e+01   1.2295129e+02   1.1361390e+02   1.1920258e+02   7.9238632e+01   1.0543290e+02   2.0674021e+02   1.2231935e+01   1.9037032e+00
   3.6367903e+02   5.4966452e+00   1.1186323e+02   2.9728707e+02   1.3610032e+02   2.3985004e+02   1.6583935e+02   1.7736963e+02   1.1797710e+02   2.0049667e+02   1.0928742e+02   1.6115088e+02   9.0796774e+01   1.4936432e+02   1.4113419e+02   1.6518088e+02   3.8043774e+02   7.3333677e+00   1.5064839e+02   1.0757458e+02   3.1617742e+02   2.3002903e+01   1.4472645e+02   1.4538963e+02   7.9235161e+01   2.3245699e+02   9.2683226e+01   2.0968986e+02   1.0993484e+02   2.2993876e+02   1.5771194e+02   2.0025595e+02   1.4704290e+02   1.7865754e+02   9.2744839e+01   1.2063945e+02   1.4637710e+02   2.3001338e+02   8.1566129e+01   1.2747826e+02   7.5087097e+01   1.1100594e+02   3.2865710e+02  -4.3590194e+00   7.6137742e+01   8.0403819e+01   7.3958710e+01   2.7698234e+02   1.5644516e+02   3.7508439e+02   1.7525032e+02   3.1020868e+02   1.6355742e+02   1.2855863e+02   3.6749290e+02   2.0851213e+01   1.1538161e+02   2.0824205e+02   2.8240903e+02   8.7845342e+01   1.6200226e+02   2.5562498e+02   1.2727387e+02   2.9483067e+02   1.3785968e+02   2.3515187e+02   9.2305806e+01   1.7445908e+02   1.9813097e+02   1.9464888e+02   2.7906129e+01   2.3020090e+01   3.0504161e+02   1.9216348e+01   8.5141935e+01   2.1885090e+02   1.0402774e+02   2.2757230e+02   1.0728065e+02   2.8509884e+02   8.5767742e+01   2.1277826e+02   1.5356903e+02   1.0032932e+02   8.7559677e+01   2.1550329e+02   1.2610065e+02   2.0222163e+02   1.0904000e+02   8.8711316e+01   9.0401290e+01   1.0225757e+02   7.6284516e+01   2.0688240e+02   1.1612161e+02   2.2734092e+02   1.7762871e+02   2.0339390e+02   1.5836774e+02   3.7935768e+02   1.0717000e+02   2.0627672e+02   2.3564387e+02   1.6225075e+02   8.0656452e+01   1.4831523e+02   8.9473226e+01   1.3702440e+02   1.7246871e+02   7.9007019e+01   8.2783871e+00   1.0134181e+01   9.2225484e+01   1.0659325e+02   4.1604516e+01   1.5440293e+02   7.8535484e+01   1.2071361e+02   1.6214000e+02   2.2988364e+02   1.0052419e+02   1.3862516e+02   8.5967097e+01   1.8066328e+02   1.7273355e+02   2.8056906e+02   5.6613820e+01   1.6480880e+02   1.5867161e+02   3.0158788e+02   1.5024226e+02   3.2221675e+02   1.5650065e+02   2.8904092e+02   9.3597742e+01   1.8754831e+02   1.8207677e+02   7.3254503e+01   9.6473820e+01   2.2139000e+02   1.2101839e+02   2.4120917e+02   1.2725484e+02   2.7587639e+02   1.5199419e+02   4.3748529e+01   1.1560355e+02   8.3234297e+01   1.2283839e+02   2.7220970e+02   6.5903820e+01   1.2073560e+02   7.7713226e+01   1.3655262e+02   6.6778065e+01   1.6744421e+02   9.4402258e+01   8.5067497e+01   9.3315806e+01   1.6550538e+02   7.9231935e+01   1.7843628e+02   1.0137382e+02   2.6361800e+02   1.1090382e+02   2.4137560e+02   1.3934968e+02   2.2587041e+02   1.5071382e+02   3.0133080e+02   1.2830419e+02   2.2876050e+02   7.2939677e+01   2.4112128e+02   2.0539839e+02   2.1289587e+02   1.2574290e+02   2.6116766e+02   1.3285382e+02   3.2323960e+02   1.5061613e+02   2.0147265e+02   2.0132645e+02   8.8768723e+01   1.0314290e+02   1.8754212e+02   8.9436129e+01   1.6637543e+02   8.1832581e+01   1.2037630e+02   1.1238129e+02   9.9459497e+01   9.9872581e+01   9.7885032e+01   8.5522903e+01   1.9066301e+02   2.1331935e+01   5.6570323e-01
   3.4610903e+02   1.0712245e+01   1.1719323e+02   2.5472067e+02   2.0229032e+02   2.1298484e+02   1.5407935e+02   2.1478043e+02   1.3373710e+02   2.3880587e+02   9.9707419e+01   1.7234728e+02   8.1846774e+01   1.2080032e+02   1.4303419e+02   1.8554888e+02   4.6347774e+02   3.1780168e+01   1.3650839e+02   8.5745781e+01   3.1769742e+02   2.1641303e+01   1.3787645e+02   1.2274763e+02   9.6425161e+01   2.0008179e+02   7.7063226e+01   2.3926946e+02   8.7314839e+01   2.1032836e+02   1.6466194e+02   2.3793995e+02   1.7856290e+02   2.1213594e+02   9.4404839e+01   1.3407665e+02   1.4310710e+02   2.0307498e+02   6.6426129e+01   1.5130946e+02   8.1557097e+01   1.3225834e+02   3.1475710e+02   5.3229806e+00   9.3467742e+01   1.2082742e+02   7.6248710e+01   2.8041914e+02   1.4801516e+02   3.0304879e+02   1.5796032e+02   2.8016188e+02   1.5827742e+02   1.4179103e+02   3.9597290e+02   2.2428129e+00   1.0386161e+02   1.8940365e+02   2.9397903e+02   8.8869742e+01   1.1219226e+02   2.2988978e+02   1.4237387e+02   3.9009267e+02   1.4314968e+02   2.8724867e+02   1.2768581e+02   1.7286868e+02   1.7651097e+02   1.8699848e+02   3.7436129e+01   2.2687690e+01   3.2923161e+02   1.7091148e+01   1.0899194e+02   2.5822290e+02   1.1517774e+02   2.2883030e+02   8.6420645e+01   2.3724764e+02   8.8197742e+01   2.3982386e+02   1.4361903e+02   1.0098532e+02   1.2246968e+02   2.1600049e+02   1.0862065e+02   1.9609003e+02   8.4850000e+01   6.9406516e+01   7.4821290e+01   8.7983974e+01   9.6374516e+01   2.1555520e+02   1.0864161e+02   2.7703932e+02   1.8948871e+02   2.0163510e+02   1.8503774e+02   3.7474408e+02   1.0879000e+02   2.1728712e+02   2.3469387e+02   1.5365675e+02   9.1416452e+01   1.3402443e+02   1.0104323e+02   1.7728880e+02   1.4389871e+02   8.7242619e+01   6.5583871e+00   1.5701781e+01   9.1035484e+01   9.5638452e+01   3.4984516e+01   1.2803253e+02   7.6305484e+01   1.3089201e+02   1.0676000e+02   2.2683404e+02   1.0947419e+02   1.0480916e+02   7.7247097e+01   1.7793088e+02   1.7497355e+02   2.8480986e+02   5.3473820e+01   1.9054000e+02   1.7296161e+02   2.9278468e+02   1.2334226e+02   2.7798875e+02   1.5074065e+02   2.6850172e+02   5.0837742e+01   8.8159110e+01   1.6845677e+02   5.7634103e+01   7.2903820e+01   2.2308560e+02   8.9168387e+01   2.4204717e+02   8.3734839e+01   2.5235799e+02   1.4366419e+02   4.9844929e+01   1.2494355e+02   9.0537097e+01   1.3497839e+02   2.5551850e+02   4.1473820e+01   9.6020003e+01   6.2373226e+01   1.3806982e+02   5.5538065e+01   1.7906341e+02   7.7542258e+01   1.3312630e+02   9.7975806e+01   1.6889258e+02   7.0041935e+01   1.5917148e+02   1.4061382e+02   3.0166880e+02   1.0137382e+02   2.0556800e+02   1.2344968e+02   1.9576241e+02   1.7204382e+02   3.6600440e+02   1.3616419e+02   2.3837170e+02   7.6269677e+01   2.0142488e+02   1.9872839e+02   2.1009947e+02   1.6650290e+02   2.8990686e+02   1.3947382e+02   2.7542000e+02   1.0890613e+02   1.7571945e+02   1.6275645e+02   7.7814323e+01   1.5681290e+02   2.5633852e+02   1.0233613e+02   1.9667343e+02   1.0250258e+02   7.8202697e+01   1.3695129e+02   1.3349390e+02   7.3632581e+01   1.3188423e+02   8.9712903e+01   1.6690781e+02  -8.1806452e-01   7.1877032e+00
   3.2724903e+02   1.9451045e+01   1.1333323e+02   1.8497947e+02   1.8415032e+02   2.1805604e+02   1.7798935e+02   2.2548763e+02   1.1497710e+02   2.4135667e+02   9.9287419e+01   1.5557088e+02   8.5846774e+01   1.3376032e+02   1.5122419e+02   1.4361368e+02   4.3852774e+02   2.3966168e+01   1.3707839e+02   7.9230181e+01   3.2107742e+02   3.0809032e+00   1.4034645e+02   1.2079003e+02   7.0855161e+01   1.6536739e+02   1.1525323e+02   2.1702426e+02   1.0612484e+02   2.5529356e+02   1.6090194e+02   2.2552075e+02   1.2251290e+02   1.6637994e+02   1.1312484e+02   1.3777905e+02   1.4210710e+02   1.9689498e+02   6.3186129e+01   1.2484866e+02   9.1897097e+01   1.3066114e+02   3.1570710e+02  -2.8030194e+00   7.6807742e+01   1.2878022e+02   8.2388710e+01   3.2978794e+02   1.4611516e+02   2.9772079e+02   1.4911032e+02   3.1462988e+02   1.6079742e+02   1.1048943e+02   4.2059290e+02   2.7133213e+01   1.1610161e+02   1.8399445e+02   3.1726903e+02   1.0086654e+02   1.2695226e+02   2.8927898e+02   1.5603387e+02   3.8785987e+02   1.4447968e+02   2.4819227e+02   1.1897581e+02   1.7304548e+02   1.9499097e+02   1.8700008e+02   2.5476129e+01   3.4924490e+01   3.2947161e+02   5.1741948e+01   1.2852194e+02   2.3480050e+02   1.2702774e+02   2.0469230e+02   9.6750645e+01   2.2733124e+02   9.8867742e+01   2.1197026e+02   1.4713903e+02   9.8563716e+01   1.1307968e+02   2.4656169e+02   1.1981065e+02   1.9924483e+02   9.3520000e+01   6.9522916e+01   8.8591290e+01   9.5452374e+01   1.1480452e+02   2.6418080e+02   1.5098161e+02   2.7788212e+02   2.1367871e+02   2.1259990e+02   1.5322774e+02   3.8719888e+02   1.1436000e+02   2.0237152e+02   2.4569387e+02   1.4587675e+02   9.5516452e+01   1.7050643e+02   1.1380323e+02   1.5159800e+02   1.0561871e+02   8.1975019e+01   1.2228387e+01   1.3488181e+01   7.1175484e+01   1.1765725e+02   7.2554516e+01   1.3926693e+02   7.7875484e+01   1.1996641e+02   1.0528000e+02   1.6719244e+02   1.1733419e+02   1.2980036e+02   1.0563710e+02   1.8013968e+02   1.4926355e+02   2.4958666e+02   8.3183820e+01   1.8568320e+02   1.4429161e+02   2.8202828e+02   1.1467226e+02   3.0253235e+02   1.1335065e+02   2.2453292e+02   1.0864774e+02   1.8291431e+02   1.8212677e+02   8.3960503e+01   7.2233820e+01   2.2222920e+02   1.0173839e+02   2.4123157e+02   9.7824839e+01   2.5776079e+02   1.3480419e+02   6.6503729e+01   1.2075355e+02   1.2044230e+02   9.9928387e+01   2.4918250e+02   4.3713820e+01   1.0889080e+02   6.9093226e+01   1.0458222e+02   6.7158065e+01   1.5774381e+02   8.4402258e+01   1.4133750e+02   7.6405806e+01   1.3556818e+02   7.7041935e+01   1.5908148e+02   1.3214382e+02   2.9319640e+02   9.8333820e+01   2.3066120e+02   1.4877968e+02   2.1544601e+02   1.6242382e+02   3.6220400e+02   1.2640419e+02   2.3601250e+02   8.3749677e+01   2.1239648e+02   1.9282839e+02   1.7238147e+02   1.6436290e+02   3.2173806e+02   1.3928382e+02   2.8819520e+02   1.2023613e+02   1.5100305e+02   1.5413645e+02   8.2833923e+01   1.3562290e+02   2.3603372e+02   9.9626129e+01   2.3489023e+02   9.5932581e+01   9.9448297e+01   1.4190129e+02   1.0699790e+02   1.1825258e+02   9.9454632e+01   9.3242903e+01   1.4971541e+02   7.7119355e+00  -7.4946968e+00
   3.3753903e+02   1.5487845e+01   1.4086323e+02   1.5820707e+02   1.8110032e+02   2.0692004e+02   1.8759935e+02   2.3243883e+02   1.3040710e+02   2.2878227e+02   1.4918742e+02   2.0057888e+02   8.6516774e+01   1.2247672e+02   1.7103419e+02   1.8730888e+02   4.1176774e+02   1.4776968e+01   1.5897839e+02   1.0813818e+02   3.0555742e+02  -8.0574968e+00   1.5006645e+02   1.2429243e+02   8.9095161e+01   2.3514819e+02   9.2533226e+01   2.2041186e+02   9.4934839e+01   2.5952876e+02   1.4776194e+02   2.3467195e+02   1.2699290e+02   1.5116154e+02   1.0474484e+02   1.6067945e+02   1.6690710e+02   2.3197098e+02   8.0186129e+01   1.3672866e+02   6.6847097e+01   1.2800514e+02   3.3318710e+02   3.2285806e+00   6.0227742e+01   1.2296662e+02   8.0528710e+01   3.2545674e+02   1.1673516e+02   2.3259119e+02   1.3558032e+02   2.5952228e+02   1.4227742e+02   1.1316103e+02   4.0378290e+02   2.7180129e+00   1.0853161e+02   1.9660005e+02   2.7840903e+02   8.5025342e+01   1.2657226e+02   2.5121938e+02   1.5737387e+02   3.5156267e+02   1.5066968e+02   2.8831707e+02   1.0602581e+02   1.8284148e+02   1.6279097e+02   1.8823608e+02   2.6196129e+01   8.1568903e+00   3.3618161e+02   3.2915148e+01   1.2456194e+02   2.3535730e+02   1.0431774e+02   1.9092910e+02   7.3800645e+01   2.2001724e+02   8.9247742e+01   2.1487986e+02   1.5965903e+02   1.2470212e+02   1.2046968e+02   2.2158049e+02   1.2010065e+02   1.8884163e+02   1.2123000e+02   9.2586116e+01   9.8301290e+01   9.2575574e+01   1.1213452e+02   2.7686440e+02   1.3160161e+02   2.9529252e+02   2.0420871e+02   2.3531750e+02   1.4569774e+02   3.2265128e+02   9.6170000e+01   1.8215672e+02   2.2979387e+02   1.2390875e+02   1.0279645e+02   1.7292403e+02   9.3183226e+01   1.3982760e+02   1.5475871e+02   9.0753819e+01   1.9698387e+01  -1.9419355e-02   7.6365484e+01   9.6762052e+01   4.9654516e+01   1.1047893e+02   7.0585484e+01   9.9589613e+01   9.1330000e+01   1.6768844e+02   9.8804194e+01   1.0338276e+02   8.3397097e+01   1.6562888e+02   1.4197355e+02   2.8006986e+02   6.8373820e+01   1.5672800e+02   1.4301161e+02   2.5051068e+02   1.3239226e+02   3.1088475e+02   1.0359065e+02   2.2769372e+02   9.6167742e+01   1.6796271e+02   2.2255677e+02   8.7116103e+01   8.3613820e+01   2.0536880e+02   9.9878387e+01   2.2442037e+02   1.0092484e+02   2.5227279e+02   1.4994419e+02   6.6822529e+01   1.2227355e+02   1.0294070e+02   1.1421839e+02   2.5636930e+02   2.9713820e+01   3.3440803e+01   7.8993226e+01   1.0260022e+02   6.7968065e+01   1.5229901e+02   8.8592258e+01   1.4357230e+02   7.4215806e+01   1.4455338e+02   8.6321935e+01   1.5890908e+02   1.4637382e+02   2.8115800e+02   1.0718382e+02   2.5115320e+02   1.5629968e+02   1.8794441e+02   1.5576382e+02   3.5183680e+02   1.5978419e+02   2.9334210e+02   9.3699677e+01   2.0070048e+02   1.5401839e+02   2.0781627e+02   1.4870290e+02   3.0738086e+02   1.5066382e+02   2.7352480e+02   1.2628613e+02   1.7398905e+02   1.8237645e+02   7.4954723e+01   1.2914290e+02   2.4541212e+02   1.0657613e+02   2.1685423e+02   9.5552581e+01   9.6048697e+01   1.1952129e+02   1.2426830e+02   9.0582581e+01   1.0266823e+02   8.8482903e+01   1.8362621e+02   7.3719355e+00   6.7225032e+00
   3.1267903e+02   3.0906645e+01   1.2005323e+02   2.5973187e+02   1.7082032e+02   1.8169244e+02   1.8469935e+02   2.3567083e+02   1.1392710e+02   2.2158067e+02   1.2666742e+02   1.7310048e+02   8.3276774e+01   1.5139592e+02   1.8756419e+02   1.9584648e+02   3.8933774e+02   3.3761368e+01   1.4869839e+02   5.7110581e+01   2.8707742e+02  -9.2890968e+00   1.8929645e+02   1.3401403e+02   8.1705161e+01   2.2416939e+02   8.5493226e+01   2.1097506e+02   1.2136484e+02   2.4026436e+02   1.7162194e+02   2.0195315e+02   1.6923290e+02   1.4369234e+02   9.4934839e+01   1.7232425e+02   1.5297710e+02   2.1508538e+02   6.4706129e+01   9.8917058e+01   9.2757097e+01   1.3793234e+02   3.1727710e+02   1.7171381e+01   7.7187742e+01   1.2298982e+02   8.5248710e+01   3.0150914e+02   1.1615516e+02   2.2021759e+02   1.1644032e+02   1.8434348e+02   1.4712742e+02   1.1934303e+02   3.9397290e+02   6.4528129e+00   1.0634161e+02   1.6287525e+02   2.4840903e+02   9.4515342e+01   1.3710226e+02   2.5204698e+02   1.4875387e+02   3.5673227e+02   1.7152968e+02   3.0197827e+02   1.2340581e+02   1.5336108e+02   1.6922097e+02   1.7796168e+02   2.6246129e+01  -3.2271097e+00   3.2375161e+02   2.3959548e+01   1.2037194e+02   2.4355250e+02   1.2007774e+02   1.7476830e+02   7.1130645e+01   2.1538084e+02   9.2717742e+01   2.2636226e+02   1.2303903e+02   1.4363172e+02   1.1522968e+02   1.9390969e+02   1.1291065e+02   2.0979683e+02   1.1532000e+02   1.0953892e+02   1.0668129e+02   9.5905174e+01   1.1370452e+02   2.8926880e+02   1.2436161e+02   3.0430172e+02   1.9710871e+02   2.0878550e+02   1.4431774e+02   3.5424168e+02   9.4070000e+01   1.7827472e+02   2.3669387e+02   1.4978675e+02   1.0841645e+02   1.8109443e+02   1.0575323e+02   1.4915200e+02   1.5408871e+02   9.0337419e+01   1.5658387e+01   6.5937806e+00   6.7125484e+01   1.2484125e+02   7.4224516e+01   1.0760333e+02   7.1015484e+01   1.2908521e+02   9.7660000e+01   1.8170204e+02   1.0033419e+02   1.1678036e+02   9.6727097e+01   1.6166248e+02   1.5645355e+02   2.5801146e+02   7.7333820e+01   1.5511120e+02   1.2053161e+02   2.5344908e+02   1.0686226e+02   2.8701715e+02   1.2345065e+02   2.7591492e+02   1.1059774e+02   1.5499831e+02   2.0169677e+02   8.2204903e+01   7.4183820e+01   2.1226320e+02   1.1182839e+02   2.3746437e+02   1.0596484e+02   2.6724959e+02   1.4228419e+02   7.6245329e+01   1.0537355e+02   1.1848270e+02   1.3359839e+02   2.1081890e+02   3.0613820e+01  -2.9251197e+01   7.6953226e+01   9.9993419e+01   8.0638065e+01   1.7714541e+02   9.0832258e+01   1.3977310e+02   7.1405806e+01   1.2706818e+02   7.6941935e+01   1.6146948e+02   9.9763820e+01   2.1321680e+02   1.1133382e+02   2.3243120e+02   1.4687968e+02   2.3978801e+02   1.7114382e+02   3.5936640e+02   1.5930419e+02   3.1133050e+02   8.0799677e+01   2.0459248e+02   1.6172839e+02   1.3805947e+02   1.7036290e+02   2.8944806e+02   1.3304382e+02   3.1117440e+02   1.4204613e+02   1.5549825e+02   2.1218645e+02   7.4899923e+01   1.4300290e+02   2.3854332e+02   8.8866129e+01   1.5737103e+02   1.1369258e+02   1.4454750e+02   1.2414129e+02   1.3008870e+02   1.1510258e+02   8.8286632e+01   1.0329290e+02   1.7382141e+02   7.9519355e+00   1.0486103e+01
   3.1919903e+02   9.0050452e+00   1.1047323e+02   2.9891827e+02   2.2996032e+02   1.6768124e+02   1.8936935e+02   2.5224723e+02   9.1597097e+01   2.1441707e+02   1.0194742e+02   1.8831808e+02   9.1706774e+01   1.4653152e+02   1.9413419e+02   2.0127088e+02   3.8647774e+02   3.9901677e+00   1.5312839e+02   8.9606181e+01   3.1360742e+02   2.1348503e+01   1.7787645e+02   1.1564763e+02   1.1028516e+02   1.8764299e+02   1.0039323e+02   2.0507306e+02   1.4531484e+02   2.5882836e+02   1.3995194e+02   2.1181675e+02   1.2418290e+02   1.4205634e+02   1.0059484e+02   1.2792145e+02   1.5377710e+02   2.2209138e+02   5.5186129e+01   9.8538658e+01   6.5847097e+01   1.1646514e+02   3.1922710e+02   1.0153806e+00   7.8607742e+01   1.2463622e+02   7.9198710e+01   3.3051314e+02   1.1458516e+02   2.2867319e+02   1.2249032e+02   2.2870948e+02   1.6412742e+02   8.3893032e+01   3.9911290e+02   1.1561613e+01   1.0972161e+02   1.4355485e+02   2.8387903e+02   8.8677742e+01   1.1743226e+02   2.6271058e+02   1.4589387e+02   3.5700107e+02   1.6757968e+02   3.1148427e+02   1.1421581e+02   1.6528628e+02   1.0803097e+02   1.9528688e+02   1.9096129e+01   1.5848903e+00   2.9766161e+02   3.1146748e+01   1.2975194e+02   2.6656210e+02   1.0755774e+02   1.8619990e+02   7.0040645e+01   2.6084804e+02   1.0376774e+02   2.2209826e+02   1.5342903e+02   1.4434052e+02   1.2279968e+02   2.0097409e+02   1.2110065e+02   1.5233163e+02   1.2461000e+02   1.3374572e+02   1.0797129e+02   8.3801974e+01   1.1332452e+02   2.9929920e+02   1.5841161e+02   3.3928772e+02   2.0081871e+02   1.9524870e+02   1.2193774e+02   2.7660208e+02   1.0012000e+02   1.9489072e+02   2.3588387e+02   1.6023155e+02   1.0932645e+02   1.6159163e+02   1.0666323e+02   1.9564920e+02   1.5280871e+02   9.8149819e+01   2.7178387e+01   4.4821806e+00   9.6275484e+01   1.3840925e+02   6.7694516e+01   1.1746573e+02   9.8725484e+01   1.1386841e+02   1.3600000e+02   2.2897484e+02   9.6614194e+01   1.7260796e+02   9.8587097e+01   2.0403368e+02   1.4126355e+02   2.4917666e+02   3.5903820e+01   1.4837560e+02   1.1525161e+02   2.3087148e+02   9.0812258e+01   2.2316115e+02   1.4402065e+02   2.3588932e+02   1.1392774e+02   2.1378191e+02   2.7874677e+02   1.0581090e+02   6.0903820e+01   1.9680560e+02   9.2688387e+01   2.4390557e+02   1.2934484e+02   2.6518919e+02   1.0970419e+02   2.9561729e+01   8.5843548e+01   8.2945097e+01   9.3548387e+01   1.8279290e+02   3.5423820e+01   6.6124003e+01   8.3373226e+01   1.0305982e+02   9.7018065e+01   1.7583501e+02   7.0402258e+01   1.3598750e+02   6.0355806e+01   1.3466218e+02   7.8511935e+01   1.9491388e+02   1.0828382e+02   2.2158520e+02   1.4309382e+02   2.5718040e+02   1.3729968e+02   2.9389441e+02   1.6176382e+02   3.8639680e+02   1.6340419e+02   1.5547250e+02   8.0039677e+01   2.1369328e+02   1.2129839e+02   1.7457387e+02   1.5974290e+02   2.8691766e+02   1.5066382e+02   2.6876480e+02   1.1604613e+02   1.5404825e+02   1.9437645e+02   6.3094723e+01   1.4581290e+02   2.6207852e+02   7.7816129e+01   1.5120503e+02   1.0659258e+02   1.4211550e+02   1.2390129e+02   1.3662790e+02   1.1387258e+02   1.3347503e+02   8.9142903e+01   1.7709341e+02   1.8231935e+01  -4.2362968e+00
   3.1762903e+02   1.8940645e+01   2.2214323e+02   2.1213467e+02   1.7929032e+02   2.3168484e+02   1.8750935e+02   2.3996603e+02   1.0187710e+02   2.1302467e+02   9.3517419e+01   1.9556248e+02   8.6656774e+01   1.1731552e+02   1.8441419e+02   2.2504848e+02   3.5933774e+02   3.7813677e+00   1.3283839e+02   7.6329381e+01   3.0088742e+02   2.4796103e+01   1.4182645e+02   9.4291626e+01   1.2804516e+02   1.8660219e+02   9.1873226e+01   2.6327466e+02   1.1607484e+02   2.4149756e+02   1.3485194e+02   2.0632475e+02   1.5018290e+02   1.5087634e+02   9.7594839e+01   1.6254145e+02   1.7230710e+02   2.0867898e+02   6.3466129e+01   1.2792626e+02   8.5897097e+01   1.5514114e+02   3.5084710e+02   5.1457806e+00   6.8757742e+01   1.1780422e+02   1.0604871e+02   3.1422514e+02   1.0935516e+02   2.4052159e+02   1.2549032e+02   2.4551948e+02   1.3355742e+02   9.9618632e+01   3.3968290e+02  -2.1539871e+00   1.1010161e+02   2.1443445e+02   2.1759903e+02   7.7980142e+01   1.4995226e+02   2.8762898e+02   1.2603387e+02   3.0763987e+02   1.6019968e+02   2.6741467e+02   1.1945581e+02   1.4400708e+02   2.2694097e+02   1.9053408e+02   1.8956129e+01   7.4460903e+00   3.3413161e+02   1.8369148e+01   1.3052194e+02   2.3579050e+02   7.6407742e+01   1.9235190e+02   1.0642065e+02   2.7440764e+02   1.1338774e+02   2.6942866e+02   1.6094903e+02   1.2512892e+02   8.0129677e+01   1.3633769e+02   1.2805065e+02   1.9220563e+02   1.2180000e+02   1.0154052e+02   9.3871290e+01   9.5979974e+01   1.0661452e+02   3.4435600e+02   1.5203161e+02   3.7241812e+02   1.7643871e+02   1.5891910e+02   1.3236774e+02   2.4124768e+02   1.0926000e+02   2.0581952e+02   2.7250387e+02   1.3220195e+02   1.1818645e+02   1.8241283e+02   1.2009323e+02   1.9028480e+02   1.6613871e+02   1.0289342e+02   1.0228387e+01  -4.2118194e+00   7.9315484e+01   1.4333605e+02   5.7224516e+01   1.2087333e+02   6.9725484e+01   1.3870841e+02   1.5204000e+02   2.4459164e+02   1.2699419e+02   1.5012756e+02   1.0034710e+02   1.8161288e+02   1.5345355e+02   2.2491146e+02   4.7473820e+01   1.5726000e+02   1.0958161e+02   2.2632508e+02   1.0967226e+02   2.3703235e+02   1.3402065e+02   2.3292932e+02   1.2683774e+02   1.8716911e+02   2.8959677e+02   1.4232290e+02   8.5953820e+01   1.8799160e+02   1.1035839e+02   2.5668197e+02   1.4253484e+02   2.8037399e+02   1.2199419e+02   6.1718529e+01   8.7843548e+01   7.6885097e+01   1.0478839e+02   1.8412370e+02   2.6563820e+01   6.9172803e+01   8.7093226e+01   1.0771222e+02   6.1208065e+01   1.6445981e+02   5.5312258e+01   1.3742470e+02   6.1215806e+01   1.4154338e+02   1.0147194e+02   2.0441708e+02   1.0156382e+02   2.3336280e+02   1.1661382e+02   2.5653880e+02   1.5701968e+02   2.0654681e+02   1.8180382e+02   3.3118360e+02   1.5368419e+02   3.0711010e+02   1.0645968e+02   1.6314968e+02   1.5248839e+02   1.7179867e+02   1.3341290e+02   2.5964406e+02   1.5871382e+02   2.7574080e+02   1.4461613e+02   2.0086265e+02   2.2518645e+02   8.7339923e+01   1.2500290e+02   2.3812332e+02   7.7676129e+01   1.6693623e+02   1.3036258e+02   1.2488390e+02   1.5518129e+02   1.4470550e+02   8.8342581e+01   1.1246743e+02   8.6482903e+01   2.0239621e+02   1.9141935e+01   3.7809032e+00
   3.4486903e+02  -2.7685548e+00   1.9128323e+02   6.3634710e+00   1.8001032e+02   2.1281724e+02   1.5317935e+02   2.2142243e+02   1.1783710e+02   2.1740787e+02   8.3857419e+01   1.8342528e+02   9.5086774e+01   1.3093112e+02   1.5760419e+02   1.8719328e+02   3.7833774e+02   3.9971368e+01   1.0445839e+02   6.9359781e+01   3.2717742e+02   2.0742903e+01   1.0401645e+02   1.4926643e+02   1.4251516e+02   9.6394594e+01   1.0768323e+02   2.1972986e+02   1.1698484e+02   2.7714476e+02   1.4952194e+02   2.0191115e+02   1.2928290e+02   1.6650834e+02   9.7364839e+01   1.3531985e+02   1.3470710e+02   1.8694698e+02   8.0466129e+01   1.1894626e+02   7.8707097e+01   1.3633634e+02   3.2765710e+02   4.3409806e+00   7.7607742e+01   1.1843622e+02   9.0628710e+01   3.4940874e+02   1.5477516e+02   2.5331799e+02   1.2820032e+02   2.5206268e+02   1.2803742e+02   9.6210232e+01   3.2273290e+02   1.6342013e+01   9.9761613e+01   2.3935165e+02   2.4768903e+02   6.3572942e+01   1.5333226e+02   2.9416858e+02   1.3046387e+02   3.0833547e+02   1.6528968e+02   2.9280747e+02   1.1545581e+02   1.4108708e+02   4.6527097e+02   2.6377677e+01   2.1386129e+01   1.5541690e+01   3.2756161e+02   2.3464748e+01   1.1833194e+02   2.2404570e+02   9.1647742e+01   1.9018270e+02   1.0323065e+02   2.8995284e+02   1.2795774e+02   2.6640306e+02   1.4642903e+02   1.1729052e+02   8.7989677e+01   1.6694889e+02   1.0272065e+02   1.8694203e+02   1.3075000e+02   1.1644452e+02   8.1161290e+01   1.0256677e+02   1.0532452e+02   2.7059920e+02   1.5279161e+02   3.5216732e+02   1.8748871e+02   1.4722510e+02   1.1565774e+02   2.5691448e+02   1.0064000e+02   2.1079912e+02   2.7850387e+02   1.3777195e+02   9.8376452e+01   2.1118763e+02   1.2509323e+02   1.8374480e+02   1.7666871e+02   1.2019102e+02   6.4683871e+00   4.9989806e+00   9.0515484e+01   1.4111005e+02   5.6984516e+01   1.2174253e+02   7.4495484e+01   1.3189681e+02   1.1871000e+02   2.4020804e+02   1.2342419e+02   1.2736316e+02   1.2129710e+02   1.8440688e+02   1.4469355e+02   2.1033226e+02   5.3713820e+01   1.5752080e+02   1.0844161e+02   2.3294628e+02   1.1529226e+02   2.3058275e+02   1.4350065e+02   2.7127092e+02   1.2887774e+02   2.7443591e+02   2.6302677e+02   1.4167850e+02   7.1423820e+01   1.7353400e+02   1.0073839e+02   2.1545157e+02   1.1858484e+02   2.6651999e+02   1.3718419e+02   5.8033329e+01   9.9133548e+01   9.2651897e+01   1.3321839e+02   2.5051930e+02   1.5283820e+01   6.0545203e+01   8.8713226e+01   1.4196262e+02   7.0208065e+01   1.7588981e+02   8.2022258e+01   1.1743790e+02   6.5315806e+01   1.3260538e+02   1.0251194e+02   2.4485388e+02   9.9183820e+01   2.3202320e+02   1.3314382e+02   2.5178640e+02   1.6053968e+02   2.0331521e+02   1.8952382e+02   3.6460600e+02   1.8525419e+02   3.3553450e+02   1.0274968e+02   2.3692648e+02   1.5582839e+02   1.6643147e+02   1.2165290e+02   2.7473486e+02   1.3990382e+02   2.6714560e+02   1.4871613e+02   1.9472465e+02   1.6366645e+02   9.7211523e+01   1.3391290e+02   2.2965052e+02   6.9336129e+01   1.5340343e+02   1.2169258e+02   1.6571750e+02   1.2290129e+02   1.3394790e+02   8.0292581e+01   1.1340143e+02   7.4952903e+01   1.2370861e+02   8.7619355e+00   1.7331303e+01
   3.5038903e+02   2.0079845e+01   3.8409323e+02   1.5698671e+01   2.0582032e+02   2.0970244e+02   2.0293935e+02   2.3563163e+02   1.4511710e+02   2.8089547e+02   1.2375742e+02   2.0657328e+02   8.6516774e+01   1.4737672e+02   1.6365419e+02   1.6461928e+02   3.7024774e+02   1.9998568e+01   1.3107839e+02   1.0137018e+02   3.7026742e+02   2.0865703e+01   9.6776452e+01   2.4251563e+02   9.8095161e+01   2.0756819e+02   1.1663323e+02   2.6496386e+02   1.1641484e+02   2.5233036e+02   1.5204194e+02   2.1570955e+02   1.0790290e+02   1.2635874e+02   1.0064484e+02   1.7091745e+02   1.4637710e+02   2.1668338e+02   6.0856129e+01   8.6945058e+01   9.2757097e+01   1.3593234e+02   3.7246710e+02   6.6161806e+00   7.2657742e+01   1.1959222e+02   9.4718710e+01   2.9637154e+02   1.3282516e+02   3.1473399e+02   1.3211032e+02   2.6993988e+02   1.4250742e+02   9.7812632e+01   3.1254290e+02   1.0347213e+01   9.7191613e+01   1.9917725e+02   2.7421903e+02   8.3120542e+01   1.6381226e+02   2.8191018e+02   9.6943871e+01   2.5763707e+02   1.4576968e+02   2.8227907e+02   1.0821581e+02   1.4028628e+02   5.1613097e+02   1.2828877e+01   2.2286129e+01   6.0396903e+00   3.3242161e+02   3.1835948e+01   1.0814194e+02   2.4153090e+02   1.1064774e+02   2.1171270e+02   1.1271065e+02   3.1495444e+02   1.1728774e+02   2.4520666e+02   1.6446903e+02   1.1155732e+02   1.1822968e+02   1.6575969e+02   1.3015065e+02   1.7893763e+02   9.2320000e+01   1.1366892e+02   1.1682129e+02   1.2385397e+02   1.1089452e+02   2.6549360e+02   1.7169161e+02   3.2213532e+02   2.1253871e+02   1.3260110e+02   1.1965774e+02   2.8992448e+02   1.1131000e+02   1.9937552e+02   2.6150387e+02   1.5989195e+02   1.2446645e+02   2.0681043e+02   1.2304323e+02   1.6571880e+02   1.8346871e+02   1.1102702e+02   2.1078387e+01   2.0400181e+01   1.0370548e+02   1.6319485e+02   5.2454516e+01   1.4310493e+02   8.4585484e+01   1.5356961e+02   1.1638000e+02   2.4968444e+02   1.1842419e+02   1.3786316e+02   9.0537097e+01   1.7610768e+02   1.3978355e+02   1.7372506e+02   5.9093820e+01   1.2590040e+02   1.3134161e+02   2.0158428e+02   1.1896226e+02   2.6814915e+02   1.4612065e+02   2.6777132e+02   1.1945774e+02   2.5323951e+02   1.6464677e+02   1.2550890e+02   8.4803820e+01   1.7046360e+02   1.0430839e+02   2.0664597e+02   1.0896484e+02   2.5281959e+02   1.4189419e+02   8.5416529e+01   1.0494355e+02   9.4987097e+01   1.1430839e+02   2.5736210e+02   1.2233820e+01   6.3459203e+01   9.1763226e+01   1.0099862e+02   6.7828065e+01   1.3108021e+02   6.1542258e+01   1.2373630e+02   7.8785806e+01   1.6004778e+02   1.1375194e+02   2.0867468e+02   1.1637382e+02   2.3388800e+02   1.3176382e+02   2.4146680e+02   1.8068968e+02   1.8632321e+02   1.8785382e+02   3.5745960e+02   1.9111419e+02   3.2592570e+02   8.2179677e+01   2.3533208e+02   1.6205839e+02   1.9055307e+02   1.3879290e+02   2.7150366e+02   1.3095382e+02   2.4653160e+02   1.8104613e+02   1.9156825e+02   1.8204645e+02   8.9791123e+01   1.0053290e+02   2.4113092e+02   8.2476129e+01   1.2950223e+02   1.2902258e+02   1.6060110e+02   1.3476129e+02   1.2175910e+02   1.0982258e+02   1.1451903e+02   1.1622903e+01   4.4350065e+00   2.4901935e+01   2.1801032e+00
   3.1957903e+02   1.6354645e+01   3.5400323e+02  -4.4141290e+00   1.9272032e+02   2.2247044e+02   1.6655935e+02   2.3859203e+02   1.0826710e+02   2.6808347e+02   1.0385742e+02   1.9454528e+02   8.2416774e+01   1.4718472e+02   1.7679419e+02   1.8746808e+02   3.9247774e+02   1.8030168e+01   1.2959839e+02   6.0778581e+01   3.4607742e+02   2.7510903e+01   1.1658645e+02   2.0540083e+02   9.5375161e+01   2.0811579e+02   1.0372323e+02   2.1299666e+02   1.7398484e+02   1.8215476e+02   1.7938194e+02   2.0762235e+02   1.2980290e+02   1.2636674e+02   1.1150484e+02   1.5670865e+02   1.0023710e+02   1.7884458e+02   6.5946129e+01   1.0796786e+02   6.6947097e+01   1.2646714e+02   2.8598710e+02   1.0545806e+00   7.3757742e+01   9.1694219e+01   8.2528710e+01   2.9386674e+02   1.7430516e+02   3.4056559e+02   1.4830032e+02   2.5836468e+02   1.3579742e+02   1.0515943e+02   3.0730290e+02   2.2906413e+01   1.1767161e+02   2.2410885e+02   2.5478903e+02   6.5764942e+01   1.6167226e+02   2.8031138e+02   1.1018387e+02   2.4200787e+02   1.2323968e+02   2.4670147e+02   1.1021581e+02   1.7369628e+02   4.6022097e+02   1.9716774e+00   1.9336129e+01   2.5085690e+01   3.4418161e+02   4.0615148e+01   8.9091935e+01   2.3924490e+02   9.0647742e+01   2.3712270e+02   1.2366065e+02   3.2726844e+02   9.5527742e+01   2.6361746e+02   1.5908903e+02   1.1417772e+02   1.0346968e+02   1.6337049e+02   1.0524065e+02   1.9860043e+02   9.2180000e+01   7.4630116e+01   1.2087129e+02   1.1300997e+02   1.0251452e+02   2.7863400e+02   1.4069161e+02   3.0351532e+02   1.4758871e+02   1.3912710e+02   1.3650774e+02   3.1005648e+02   1.1322000e+02   2.3203272e+02   2.4955387e+02   1.8532795e+02   9.3086452e+01   7.5280826e+01   1.0680323e+02   2.0120800e+02   1.8089871e+02   1.0233262e+02   1.0128387e+01   7.0361806e+00   1.0522548e+02   1.3841325e+02   8.4934516e+01   1.4912653e+02   7.9635484e+01   1.3258561e+02   1.3562000e+02   2.2733524e+02   1.2266419e+02   1.7080396e+02   8.6917097e+01   1.7620728e+02   1.3173355e+02   2.0545906e+02   7.0043820e+01   1.2564440e+02   1.4506161e+02   2.5863668e+02   1.1529226e+02   2.6339275e+02   2.5093065e+02   1.7248652e+02   1.4978774e+02   2.7953311e+02   1.9455677e+02   1.3025610e+02   6.3803820e+01   1.6419360e+02   9.2688387e+01   2.4357557e+02   1.0401484e+02   2.6892559e+02   1.8113419e+02   9.9747329e+01   1.2270355e+02   9.0716297e+01   1.1840839e+02   2.5270410e+02   2.8473820e+01   6.8210003e+01   9.5333226e+01   1.4176302e+02   7.6828065e+01   1.6164021e+02   4.7352258e+01   1.1768150e+02   8.4025806e+01   1.4762858e+02   8.9661935e+01   1.9707188e+02   1.2166382e+02   2.3856480e+02   1.1966382e+02   2.7681480e+02   1.4739968e+02   2.3417641e+02   1.8090382e+02   3.3548560e+02   1.6254419e+02   2.9721130e+02   8.5609677e+01   2.6043768e+02   1.9605839e+02   2.1626307e+02   1.3131290e+02   2.5596206e+02   1.3042382e+02   2.7305400e+02   1.6118613e+02   1.8629705e+02   2.0194645e+02   7.6769123e+01   1.2114290e+02   2.3391212e+02   9.3436129e+01   1.3186543e+02   1.1478258e+02   1.5103030e+02   1.3799129e+02   1.4403070e+02   8.8392581e+01   1.1037343e+02   1.9332903e+01   3.3538206e+01   1.1711935e+01   5.8553032e+00
   3.8743903e+02   5.1658452e+00   3.3395323e+02  -5.3801290e+00   2.1696032e+02   2.3305124e+02   1.5993935e+02   2.3479163e+02   1.0935710e+02   2.5118627e+02   1.1018742e+02   1.7212888e+02   1.0046677e+02   1.7321072e+02   2.4646419e+02   1.5313448e+02   3.8057774e+02   2.5082168e+01   1.2793839e+02   1.3034138e+02   3.5379742e+02   5.3733032e+00   1.2182645e+02   1.6289163e+02   1.0561516e+02   1.8001659e+02   9.7443226e+01   2.2544906e+02   1.2888484e+02   2.2266276e+02   1.6004194e+02   2.5006955e+02   1.4632290e+02   1.7342514e+02   9.2404839e+01   1.7119665e+02   1.1237710e+02   2.0180338e+02   6.2856129e+01   8.8495058e+01   5.4417097e+01   1.2775954e+02   3.6089710e+02  -1.8848219e+01   6.4227742e+01   1.2355662e+02   7.6528710e+01   2.8929674e+02   2.0001516e+02   3.2969879e+02   1.5287032e+02   3.0094908e+02   1.4012742e+02   1.4209303e+02   3.1778290e+02   3.6548013e+01   1.1791161e+02   2.0832965e+02   2.4345903e+02   4.5531342e+01   1.5657226e+02   2.9119938e+02   1.2289387e+02   2.3622107e+02   1.2704968e+02   2.4577667e+02   1.2016581e+02   1.4219028e+02   4.9337097e+02  -1.8703226e+00   1.1006129e+01   2.5620903e+00   3.1280161e+02   4.7645548e+01   1.0680194e+02   1.9139810e+02   1.1431774e+02   1.4546910e+02   1.1904065e+02   2.9739804e+02   1.2005774e+02   2.8093506e+02   1.3818903e+02   1.2022972e+02   1.1327968e+02   1.6054569e+02   1.3372065e+02   2.0346203e+02   1.0990000e+02   6.6162516e+01   1.0892129e+02   9.6205974e+01   1.0613452e+02   2.2049440e+02   1.1626161e+02   2.3537972e+02   1.6415871e+02   1.9971150e+02   1.5231774e+02   3.3536168e+02   8.2360000e+01   1.8521152e+02   2.3184387e+02   2.3626475e+02   1.1360645e+02   1.5363923e+02   9.2233226e+01   1.4270360e+02   1.5099871e+02   9.0244619e+01   5.4183871e+00  -7.4870194e+00   7.4895484e+01   1.4321965e+02   7.1314516e+01   1.4345613e+02   8.3585484e+01   1.3497961e+02   1.4190000e+02   2.3211284e+02   1.1271419e+02   1.4012996e+02   9.6347097e+01   2.0416288e+02   1.1778355e+02   2.0257506e+02   6.4423820e+01   1.3537400e+02   1.5096161e+02   2.4525468e+02   1.0196226e+02   2.8383915e+02   2.5250065e+02   1.7874092e+02   1.2926774e+02   2.9117471e+02   1.6464677e+02   1.3545890e+02   6.4763820e+01   1.9082680e+02   1.1758839e+02   2.3072357e+02   1.2396484e+02   2.4961959e+02   1.8042419e+02   8.7334129e+01   1.1894355e+02   9.4397097e+01   1.3869839e+02   2.6537090e+02   2.5953820e+01   7.1981603e+01   9.9373226e+01   1.4410982e+02   6.2778065e+01   1.4900421e+02   6.9072258e+01   1.2656390e+02   6.6555806e+01   1.4273618e+02   8.7371935e+01   2.1311508e+02   1.1852382e+02   2.4400600e+02   1.2656382e+02   2.3426280e+02   1.6615968e+02   2.6424561e+02   1.3776382e+02   3.0060680e+02   1.5330419e+02   2.9767050e+02   8.4889677e+01   2.8235528e+02   2.4934839e+02   2.1018987e+02   3.4517290e+02   5.2423265e+01   1.4471382e+02   2.6143080e+02   1.8752613e+02   1.8842985e+02   2.2442645e+02   7.8540723e+01   1.2100290e+02   2.1216332e+02   1.0281613e+02   1.7811503e+02   9.5592581e+01   1.2137550e+02   1.1690129e+02   1.0057790e+02   1.1867258e+02   9.6331032e+01   1.1672903e+01  -9.2289935e+00   2.3801935e+01   1.6981032e+00
   3.8519903e+02   2.0485045e+01   3.5224323e+02   3.0346671e+01   1.5615032e+02   2.1210604e+02   1.7221935e+02   2.0404923e+02   1.0783710e+02   2.2773787e+02   1.2042742e+02   1.8616968e+02   1.0736677e+02   2.1780872e+02   2.4794419e+02   1.1730608e+02   3.6666774e+02   3.6249677e+00   1.4083839e+02   1.4568938e+02   3.6650742e+02   2.4356503e+01   2.0339645e+02   1.5840603e+02   1.1228516e+02   2.0043299e+02   9.3773226e+01   1.9360266e+02   1.4312484e+02   2.4105356e+02   1.6409194e+02   2.1622555e+02   1.3556290e+02   1.6128594e+02   1.0359484e+02   1.6592145e+02   1.1143710e+02   2.2494858e+02   5.0566129e+01   1.2057826e+02   8.7847097e+01   1.3703514e+02   3.4413710e+02   1.3492581e+01   8.1757742e+01   1.2576422e+02   8.1148710e+01   2.6340714e+02   1.7458516e+02   3.7692319e+02   1.7196032e+02   3.3809188e+02   1.6403742e+02   1.3295023e+02   3.6349290e+02   1.8891213e+01   9.0151613e+01   1.8460045e+02   2.8106903e+02   9.2142542e+01   1.3376226e+02   2.7607418e+02   1.4765387e+02   3.0582027e+02   1.3680968e+02   2.0418587e+02   1.1468581e+02   1.7038868e+02   4.6441097e+02   3.7264774e+00   2.9196129e+01   2.9668903e+00   3.0466161e+02   4.2206748e+01   9.0371935e+01   1.9157250e+02   1.1326774e+02   1.7907310e+02   1.0623065e+02   2.8033284e+02   9.6867742e+01   2.5127026e+02   1.4432903e+02   1.0454852e+02   1.4793968e+02   1.8410289e+02   1.1595065e+02   1.8555363e+02   8.5750000e+01   7.1384516e+01   1.1220129e+02   1.0770357e+02   5.1234516e+01   1.1754640e+02   1.0498161e+02   2.5061212e+02   1.9924871e+02   1.8423430e+02   1.6274774e+02   3.6747728e+02   9.2310000e+01   2.0851552e+02   2.2198387e+02   1.6558355e+02   9.8656452e+01   1.5692523e+02   8.3903226e+01   1.5314000e+02   1.5742871e+02   1.2573022e+02   6.2283871e+00   1.9638181e+01   7.8745484e+01   1.2653165e+02   8.1934516e+01   1.5755653e+02   8.2725484e+01   1.2252841e+02   1.1581000e+02   2.6325004e+02   1.3723419e+02   1.1896836e+02   1.0158710e+02   1.8712368e+02   1.4869355e+02   2.4834226e+02   7.4803820e+01   1.5150360e+02   1.4758161e+02   3.0700508e+02   1.3810226e+02   3.0908795e+02   2.6669065e+02   1.5498572e+02   1.3140774e+02   2.4271351e+02   1.4645677e+02   9.2774103e+01   8.6233820e+01   2.1772920e+02   1.0539839e+02   2.1902877e+02   1.3668484e+02   2.7160199e+02   1.5842419e+02   5.2474129e+01   1.0365355e+02   9.1190297e+01   1.3511839e+02   2.5665730e+02   5.2093820e+01   1.1236040e+02   7.7093226e+01   1.2456222e+02   7.8298065e+01   1.5143261e+02   7.7402258e+01   1.1437750e+02   7.6505806e+01   1.7323018e+02   8.6271935e+01   2.0029308e+02   1.1790382e+02   2.5343560e+02   1.1056382e+02   2.7702280e+02   1.6453968e+02   2.7185521e+02   1.5752382e+02   3.1140600e+02   1.6511419e+02   3.2757570e+02   1.0393968e+02   2.5988128e+02   2.5686839e+02   2.0486827e+02   3.9174290e+02   2.3457665e+01   1.4095382e+02   2.6025160e+02   1.6257613e+02   2.2028585e+02   1.4923645e+02   8.5035923e+01   1.4386290e+02   2.0880452e+02   8.9576129e+01   1.7126423e+02   1.0212258e+02   1.2499310e+02   1.2761129e+02   1.0067110e+02   9.4532581e+01   7.9072232e+01   1.9432903e+01   1.8810206e+01   2.5331935e+01  -1.7524297e+01
   3.6091903e+02  -2.2425548e+00   3.8271323e+02  -5.2409290e+00   1.8020032e+02   2.1685204e+02   1.6802935e+02   2.2533443e+02   1.0687710e+02   2.1319467e+02   1.4232742e+02   1.7522768e+02   1.2065677e+02   1.9726552e+02   2.5441419e+02   1.1792848e+02   3.9495774e+02   2.6311768e+01   1.6007839e+02   1.1653018e+02   3.4207742e+02   5.3609032e+00   2.0191645e+02   1.6243443e+02   1.2428516e+02   2.1099299e+02   9.3203226e+01   1.8207826e+02   1.1912484e+02   2.2192356e+02   1.5100194e+02   1.9565275e+02   1.1494290e+02   1.2612554e+02   8.2594839e+01   1.3617145e+02   1.5517710e+02   2.4637938e+02   6.6516129e+01   9.4492258e+01   9.9277097e+01   1.2150074e+02   3.3360710e+02   5.1049806e+00   7.1277742e+01   1.2189262e+02   7.7528710e+01   2.9298674e+02   1.5896516e+02   3.9912279e+02   1.7087032e+02   3.5155908e+02   1.4208742e+02   1.1651623e+02   3.4825290e+02   1.4010413e+01   8.6191613e+01   1.8910725e+02   2.4297903e+02   9.2999742e+01   1.3867226e+02   2.4130138e+02   1.2651387e+02   3.1127147e+02   1.3433968e+02   2.3071347e+02   1.2807581e+02   1.8040748e+02   3.7646097e+02   1.7432477e+01   2.4576129e+01   7.8064903e+00   2.7561161e+02   1.5810748e+01   8.1751935e+01   2.0331210e+02   9.9367742e+01   2.0337510e+02   9.9800645e+01   2.8936724e+02   9.8057742e+01   2.1984506e+02   1.6351903e+02   1.0244332e+02   1.2331968e+02   2.0964249e+02   1.1634065e+02   2.1557243e+02   7.7610000e+01   7.8125716e+01   1.0711129e+02   1.2349077e+02   9.2804516e+01   2.3656080e+02   1.2122161e+02   2.4555292e+02   1.8910871e+02   2.1618550e+02   1.6660774e+02   3.7750848e+02   9.9930000e+01   1.9271592e+02   2.3422387e+02   1.5203435e+02   9.3756452e+01   1.4164723e+02   8.9283226e+01   1.4979960e+02   1.4285871e+02   1.1656582e+02   2.0318387e+01   1.7270981e+01   1.1241548e+02   9.2688052e+01   6.1224516e+01   1.4855333e+02   9.9915484e+01   1.2381321e+02   1.1962000e+02   2.5928524e+02   8.3904194e+01   1.4195476e+02   8.9107097e+01   2.1803208e+02   1.8869355e+02   2.6609226e+02   6.3953820e+01   1.7584160e+02   1.6525161e+02   3.4816148e+02   1.4524226e+02   3.3175675e+02   2.6935065e+02   1.7620292e+02   1.0197774e+02   2.5801791e+02   1.5326677e+02   9.1509303e+01   8.2423820e+01   2.0446400e+02   9.1258387e+01   2.7525997e+02   1.3992484e+02   2.8824279e+02   1.3594419e+02   6.3172529e+01   1.1003355e+02   1.0291990e+02   1.6430839e+02   1.9213210e+02   4.1613820e+01   1.4672880e+02   8.0903226e+01   1.3377742e+02   8.0678065e+01   1.6705221e+02   6.9452258e+01   1.2382350e+02   6.1835806e+01   1.6211378e+02   7.4991935e+01   1.9158548e+02   1.1133382e+02   2.7643120e+02   1.1904382e+02   2.5115440e+02   1.7391968e+02   2.6862481e+02   1.4437382e+02   3.1526800e+02   1.4844419e+02   2.8481930e+02   8.8039677e+01   2.2762328e+02   2.2301839e+02   2.3800627e+02   3.4936290e+02   2.2088065e+01   1.2285382e+02   2.8341960e+02   1.5576613e+02   2.0273065e+02   1.4423645e+02   7.7295923e+01   1.1662290e+02   2.1065372e+02   9.0716129e+01   1.7869303e+02   1.1774258e+02   1.1574350e+02   1.3509129e+02   8.3502697e+01   1.0225258e+02   9.1454632e+01   9.5229032e+00   7.1730065e+00   1.2901935e+01   4.3301032e+00
   3.7948903e+02   1.9701845e+01   3.7876323e+02   1.5655071e+01   1.7791032e+02   2.2512524e+02   1.4040935e+02   2.0878403e+02   1.1845710e+02   2.1912827e+02   1.2880742e+02   1.6530928e+02   1.1108677e+02   1.8346112e+02   1.7122419e+02   1.5315368e+02   3.7952774e+02  -8.6438323e+00   1.2293839e+02   6.1741381e+01   3.5436742e+02   1.0517703e+01   1.7158645e+02   1.1972083e+02   9.6705161e+01   1.8657939e+02   1.0501323e+02   2.1136346e+02   9.8694839e+01   2.2617796e+02   1.6028194e+02   2.4719035e+02   1.7118290e+02   1.8200634e+02   9.7214839e+01   1.6266185e+02   1.2690710e+02   2.5271098e+02   7.8426129e+01   1.3734946e+02   8.7987097e+01   1.3102394e+02   3.1627710e+02   5.6813806e+00   5.8467742e+01   1.2791742e+02   6.8958710e+01   2.5100234e+02   1.6230516e+02   3.3918559e+02   1.7839032e+02   3.3809748e+02   1.5308742e+02   1.2453623e+02   3.8687290e+02   2.1540813e+01   9.8481613e+01   2.0707405e+02   3.1421903e+02   7.3060542e+01   1.5014226e+02   2.2342378e+02   1.5994387e+02   3.3668707e+02   1.3476968e+02   2.7701907e+02   1.2507581e+02   1.8869748e+02   4.1375097e+02  -7.4072258e-01   1.5286129e+01   2.2839690e+01   2.8466161e+02   2.5466748e+01   9.6091935e+01   1.9968490e+02   1.0812774e+02   2.0934430e+02   9.7320645e+01   3.0309564e+02   9.9527742e+01   2.1243746e+02   1.7327903e+02   8.0042516e+01   1.2188968e+02   2.2318689e+02   1.2086065e+02   2.1225083e+02   8.6710000e+01   7.4637716e+01   1.0092129e+02   1.0160597e+02   1.1513452e+02   2.6377440e+02   1.2917161e+02   2.3253692e+02   2.0639871e+02   1.8947230e+02   1.5846774e+02   3.9858968e+02   1.3726000e+02   2.0691952e+02   2.5045387e+02   1.2692595e+02   9.2796452e+01   1.6501403e+02   9.6333226e+01   1.4847560e+02   1.4046871e+02   8.6227019e+01   6.1283871e+00  -1.2733819e+01   7.7085484e+01   1.1589445e+02   7.9174516e+01   1.3177733e+02   7.7345484e+01   1.1595881e+02   1.4638000e+02   2.3390444e+02   1.0223419e+02   1.4143836e+02   9.4107097e+01   1.9301208e+02   1.6697355e+02   2.8511986e+02   6.3563820e+01   1.4292280e+02   1.5963161e+02   3.1375108e+02   1.2943226e+02   3.1240155e+02   2.6193065e+02   1.4907652e+02   1.2026774e+02   1.7579471e+02   1.5050677e+02   1.0245010e+02   8.5143820e+01   2.1362640e+02   1.0425839e+02   2.3744997e+02   1.2225484e+02   2.8346639e+02   1.2656419e+02   4.9212929e+01   1.1784355e+02   9.3005097e+01   1.1316839e+02   2.6145330e+02   5.1093820e+01   1.2435040e+02   8.2043226e+01   1.2830622e+02   7.6398065e+01   1.4791461e+02   5.9452258e+01   1.1657350e+02   8.3265806e+01   1.4601938e+02   8.2941935e+01   2.0794948e+02   1.2876382e+02   2.3732680e+02   1.1499382e+02   2.4780840e+02   1.4682968e+02   2.3136201e+02   1.5852382e+02   3.1056600e+02   1.2997419e+02   2.5457690e+02   9.8079677e+01   2.2659008e+02   2.4834839e+02   2.0869987e+02   3.6941290e+02   2.5484065e+01   1.5952382e+02   3.3186600e+02   1.4971613e+02   1.8654465e+02   1.7613645e+02   7.9933923e+01   1.1824290e+02   2.0666412e+02   1.0133613e+02   1.8218343e+02   8.1212581e+01   1.0152590e+02   7.8661290e+01   1.2001710e+02   1.0934258e+02   9.6557432e+01   5.8129032e+00   1.7519806e+01   1.4141935e+01   1.8180903e+01
   3.6062903e+02   4.1206452e+00   3.7819323e+02   1.2650671e+01   2.0244032e+02   2.2745284e+02   1.6736935e+02   2.1990723e+02   1.0416710e+02   2.4060147e+02   1.0470742e+02   1.7794728e+02   9.0706774e+01   1.8276152e+02   1.7770419e+02   2.0753528e+02   4.1938774e+02   2.2687368e+01   1.4364839e+02   7.5794581e+01   3.2955742e+02   6.1725032e+00   1.3987645e+02   1.0691763e+02   1.4780516e+02   2.3088139e+02   1.0163323e+02   2.3468386e+02   1.1074484e+02   2.2630396e+02   1.5652194e+02   2.3335115e+02   1.4837290e+02   1.7993114e+02   1.0921484e+02   1.3789185e+02   1.2003710e+02   2.0859058e+02   7.4086129e+01   1.3207666e+02   7.7367097e+01   1.4063354e+02   3.3689710e+02   2.8817806e+00   8.1947742e+01   8.8989019e+01   7.5528710e+01   2.9409674e+02   1.2992516e+02   2.6663599e+02   1.4620032e+02   2.7181268e+02   1.4793742e+02   1.3418823e+02   4.1363290e+02   1.6310013e+01   9.9241613e+01   1.9177325e+02   2.6745903e+02   1.1899134e+02   1.2610226e+02   2.3958698e+02   1.7360387e+02   3.7526427e+02   1.5133968e+02   2.8402347e+02   1.1349581e+02   1.5434388e+02   4.2584097e+02   2.0952077e+01   1.4006129e+01  -3.1079097e+00   2.8518161e+02   4.4765148e+01   8.6611935e+01   2.5511330e+02   1.1693774e+02   2.3720950e+02   7.2710645e+01   2.2325444e+02   1.0114774e+02   2.3697786e+02   1.5303903e+02   1.2071172e+02   9.8609677e+01   2.3175929e+02   1.3953065e+02   2.0737723e+02   9.1230000e+01   8.3756116e+01   9.8631290e+01   6.6549174e+01   1.1247452e+02   2.6436720e+02   1.6598161e+02   1.8126212e+02   2.2615871e+02   2.0056150e+02   1.3269774e+02   3.7188128e+02   9.9930000e+01   2.2356592e+02   2.0660387e+02   1.3795395e+02   1.0694645e+02   1.6855203e+02   9.7423226e+01   1.6305840e+02   1.2751871e+02   1.0369302e+02   1.6888387e+01   2.4453806e+00   7.3845484e+01   1.0587365e+02   6.8654516e+01   1.2757893e+02   6.3965484e+01   9.9079213e+01   8.9190000e+01   2.1247964e+02   1.0985419e+02   1.3944876e+02   9.1677097e+01   1.4749648e+02   1.4331355e+02   2.7215266e+02   6.6663820e+01   1.7619480e+02   1.2363161e+02   2.9897108e+02   1.1701226e+02   3.1034515e+02   2.3969065e+02   1.2761572e+02   1.0411774e+02   1.9127671e+02   1.5026677e+02   6.9699303e+01   8.3143820e+01   2.1178640e+02   1.1606839e+02   2.4817517e+02   1.1101484e+02   2.4165559e+02   1.4247419e+02   8.1940129e+01   1.2541355e+02   9.8929497e+01   1.1311839e+02   2.3303730e+02   3.6183820e+01   8.8543203e+01   5.4803226e+01   1.0853542e+02   8.6448065e+01   1.6487061e+02   9.6742258e+01   1.3083030e+02   9.4505806e+01   1.6860018e+02   7.0661935e+01   1.7078188e+02   1.1599382e+02   2.8272840e+02   1.2109382e+02   2.4032040e+02   1.2701968e+02   2.3285681e+02   1.7399382e+02   3.1118840e+02   1.5287419e+02   2.4674490e+02   1.0488968e+02   2.5942528e+02   2.0420839e+02   2.1204107e+02   4.0650290e+02   1.9516865e+01   1.6547382e+02   2.9144000e+02   1.3771613e+02   1.6407465e+02   1.7085645e+02   1.0273632e+02   1.2795290e+02   2.1812732e+02   8.6626129e+01   1.9593023e+02   8.7262581e+01   9.0941897e+01   9.8141290e+01   1.1297870e+02   1.0787258e+02   9.4195032e+01   1.4952903e+01   2.1698606e+01   1.5951935e+01   8.9610323e-01
   3.3819903e+02   3.3850452e+00   3.7800323e+02   2.4805871e+01   1.2182032e+02   2.1094244e+02   1.3893935e+02   2.4071163e+02   1.0030710e+02   2.2600027e+02   1.1551742e+02   1.8404248e+02   8.5516774e+01   1.9112672e+02   1.6489419e+02   1.7542008e+02   4.0343774e+02   1.0823368e+01   1.4050839e+02   9.4145781e+01   3.1031742e+02   8.6617032e+00   1.5444645e+02   1.0609203e+02   1.3304516e+02   2.0529219e+02   1.1530323e+02   2.1959026e+02   1.1874484e+02   2.2295396e+02   1.5681194e+02   2.4313795e+02   1.3642290e+02   1.3955714e+02   8.4314839e+01   1.4350385e+02   1.3797710e+02   2.4095538e+02   7.0046129e+01   1.0772986e+02   8.4227097e+01   1.4418474e+02   3.0875710e+02   1.0282981e+01   9.0657742e+01   9.0822219e+01   1.0262871e+02   3.0658874e+02   1.4101516e+02   3.0279879e+02   1.4120032e+02   2.8045268e+02   1.5127742e+02   1.2540103e+02   3.9682290e+02   1.8504813e+01   1.0934161e+02   1.6263525e+02   2.6254903e+02   7.9814142e+01   1.2733226e+02   2.2843858e+02   1.5456387e+02   3.8921747e+02   1.4723968e+02   2.5197147e+02   1.2145581e+02   1.9179708e+02   2.6384097e+02   1.3929208e+02   2.0046129e+01   3.4078890e+01   3.0342161e+02   3.5725948e+01   7.1661935e+01   2.4892930e+02   1.1193774e+02   2.2022950e+02   9.3470645e+01   2.2987364e+02   8.0287742e+01   2.4468666e+02   1.7227903e+02   9.1022516e+01   1.4422968e+02   2.3558969e+02   1.1053065e+02   2.2503723e+02   9.3320000e+01   7.3198916e+01   9.9061290e+01   8.9474774e+01   1.1242452e+02   2.9270120e+02   1.7264161e+02   2.3843932e+02   2.3115871e+02   2.0492150e+02   1.7360774e+02   3.7451848e+02   9.7260000e+01   2.2616952e+02   2.1831387e+02   1.3792715e+02   9.8756452e+01   1.8405723e+02   1.0537323e+02   1.7418240e+02   1.4989871e+02   8.7712619e+01   2.4228387e+01   5.7181806e+00   6.8365484e+01   1.1259205e+02   6.6984516e+01   1.4128253e+02   8.1685484e+01   1.1723161e+02   1.2271000e+02   1.5988804e+02   1.3080419e+02   1.2010276e+02   6.4017097e+01   1.3917928e+02   1.6640355e+02   2.5226546e+02   7.4333820e+01   1.8597120e+02   1.2725161e+02   2.6796148e+02   1.1881226e+02   2.8239115e+02   2.3116065e+02   1.3248812e+02   8.7117742e+01   2.0520671e+02   1.5859677e+02   7.5992903e+01   6.7183820e+01   2.1411320e+02   1.1363839e+02   2.3774957e+02   1.0749484e+02   2.2431719e+02   1.3832419e+02   5.4842129e+01   1.3184355e+02   1.1922510e+02   1.1711839e+02   2.2394730e+02   4.2523820e+01   9.0226003e+01   7.0663226e+01   1.0254662e+02   6.4588065e+01   1.8847941e+02   7.9742258e+01   1.4933030e+02   8.5595806e+01   1.5150298e+02   8.4891935e+01   1.4140348e+02   1.0533382e+02   2.9968120e+02   1.0699382e+02   2.5492840e+02   1.4582968e+02   2.1868201e+02   1.8076382e+02   3.5540680e+02   1.1654419e+02   2.2718130e+02   7.8699677e+01   1.8309048e+02   2.0905839e+02   1.6436307e+02   4.5279290e+02   1.7953665e+01   1.5771382e+02   2.9949080e+02   1.1809613e+02   1.6631425e+02   1.4571645e+02   8.4367523e+01   1.4029290e+02   2.3704012e+02   8.4766129e+01   1.9988903e+02   7.7312581e+01   1.1826790e+02   1.1485129e+02   1.2221190e+02   1.0353258e+02   1.3797223e+02   7.0929032e+00   2.3137406e+01   7.3319355e+00   1.5395703e+01
   4.0067903e+02   7.7266452e+00   3.6090323e+02   1.5313871e+01   1.3168032e+02   2.1377364e+02   1.4226935e+02   2.5191523e+02   9.4547097e+01   2.7032107e+02   1.2023742e+02   1.9818488e+02   9.5846774e+01   1.8611032e+02   1.5294419e+02   1.5809608e+02   4.2576774e+02  -6.4830323e+00   1.5116839e+02   1.4248298e+02   2.9631742e+02   6.0617032e+00   1.5663645e+02   1.4100683e+02   1.2404516e+02   2.3135219e+02   9.4913226e+01   2.0179146e+02   1.0574484e+02   2.0494396e+02   1.4947194e+02   2.5477515e+02   1.4128290e+02   1.8278834e+02   1.2979484e+02   1.7220545e+02   1.4617710e+02   2.6949938e+02   7.8276129e+01   1.2860146e+02   8.6087097e+01   1.3760594e+02   2.7546710e+02   1.1986181e+01   7.9517742e+01   1.0856342e+02   7.8478710e+01   2.9300074e+02   1.4120516e+02   3.0397359e+02   1.4234032e+02   2.8998148e+02   1.4208742e+02   1.4070623e+02   4.0897290e+02   2.6582813e+01   1.0143161e+02   1.7907805e+02   2.5716903e+02   6.0864542e+01   1.5062226e+02   2.3005538e+02   1.8746387e+02   4.0139547e+02   1.5466968e+02   2.9427707e+02   1.1602581e+02   1.8447148e+02   1.7184097e+02   2.1894208e+02   2.9716129e+01   2.9015290e+01   3.0047161e+02   5.4251948e+01   8.9421935e+01   2.4488850e+02   1.0140774e+02   2.5355190e+02   1.1837065e+02   2.1360164e+02   8.8487742e+01   2.2089066e+02   2.0356903e+02   8.6909316e+01   1.1565968e+02   2.4582529e+02   1.2838065e+02   2.1012923e+02   9.9660000e+01   8.1931716e+01   9.3781290e+01   1.0441717e+02   1.2661452e+02   2.9004600e+02   1.7307161e+02   3.3250492e+02   1.8900871e+02   2.1900350e+02   1.2846774e+02   2.6836968e+02   9.4360000e+01   1.7020152e+02   2.2598387e+02   1.4788355e+02   1.0389645e+02   1.7460603e+02   9.4373226e+01   1.6934240e+02   1.3366871e+02   8.5251019e+01   1.0368387e+01   2.3969806e+00   6.8935484e+01   1.4169645e+02   5.7414516e+01   1.1556813e+02   6.1915484e+01   1.2124321e+02   1.0162000e+02   1.8095524e+02   1.2371419e+02   1.4733996e+02   7.3207097e+01   1.4263408e+02   1.5240355e+02   2.6309546e+02   7.0803820e+01   1.6391360e+02   1.1510161e+02   2.7088348e+02   1.1991226e+02   2.9826315e+02   2.2821065e+02   1.6077412e+02   1.2497774e+02   1.7803791e+02   1.6269677e+02   9.0424903e+01   6.4993820e+01   2.2490840e+02   1.1154839e+02   2.5615677e+02   8.4254839e+01   2.5460639e+02   1.4118419e+02   6.0903329e+01   1.3003355e+02   9.3939897e+01   1.0954839e+02   2.3179290e+02   3.6903820e+01   1.1491560e+02   4.9613226e+01   1.2023062e+02   6.7448065e+01   1.7258061e+02   8.2782258e+01   1.1818710e+02   8.6975806e+01   1.5053258e+02   7.3181935e+01   1.5249028e+02   1.2885382e+02   2.5769960e+02   1.1009382e+02   2.2153040e+02   1.7525968e+02   1.7565761e+02   1.5876382e+02   3.3087680e+02   1.4692419e+02   2.6160090e+02   6.7989677e+01   1.9027728e+02   1.7896839e+02   1.8720027e+02   4.5393290e+02   2.5382465e+01   1.4847382e+02   2.9061000e+02   1.2428613e+02   1.9319905e+02   1.2280645e+02   8.9620323e+01   1.7395290e+02   2.5706732e+02   9.4056129e+01   2.1481583e+02   8.1502581e+01   1.0988270e+02   9.9381290e+01   1.0673950e+02   1.1277258e+02   1.0313303e+02   2.3762903e+01   3.7538065e+00   1.2281935e+01   1.2479703e+01
   3.4038903e+02   1.7019845e+01   3.5443323e+02  -1.0685290e+00   1.4934032e+02   2.1074084e+02   1.6502935e+02   2.3871443e+02   1.3921710e+02   2.3798747e+02   1.1580742e+02   1.8377928e+02   1.0670677e+02   1.7552152e+02   1.8237419e+02   2.0502168e+02   4.1719774e+02   3.6342568e+01   1.2369839e+02   1.0558058e+02   3.2579742e+02   5.7533032e+00   1.7277645e+02   1.2895563e+02   1.4075516e+02   2.2329539e+02   9.5103226e+01   2.0263626e+02   1.4169484e+02   2.1306796e+02   1.4390194e+02   2.4808075e+02   1.5075290e+02   1.7179074e+02   6.4314839e+01   1.1163385e+02   1.4343710e+02   2.4931858e+02   7.9046129e+01   1.2748986e+02   7.9757097e+01   1.2806234e+02   3.2303710e+02   5.8505806e+00   7.0517742e+01   9.5333419e+01   9.1338710e+01   3.3068194e+02   1.4592516e+02   2.4278599e+02   1.3877032e+02   2.7002708e+02   1.3765742e+02   1.2253063e+02   4.0263290e+02   3.5330013e+01   1.1438161e+02   1.7218205e+02   2.7892903e+02   5.6643742e+01   1.4714226e+02   2.3400378e+02   1.6127387e+02   3.9949067e+02   1.6861968e+02   2.8431107e+02   1.1626581e+02   1.7297228e+02   2.1599097e+02   2.2027008e+02   5.5716129e+01   3.8935290e+01   3.0613161e+02   2.3509148e+01   1.0966194e+02   2.4154930e+02   1.0697774e+02   1.9224630e+02   8.7520645e+01   2.2106964e+02   1.0895774e+02   2.5416306e+02   1.6927903e+02   1.4188252e+02   9.8229677e+01   2.5035969e+02   1.3653065e+02   2.1280723e+02   1.2556000e+02   9.3959716e+01   1.0792129e+02   1.2056597e+02   1.3042452e+02   3.1207120e+02   1.5988161e+02   3.6289012e+02   1.6605871e+02   1.8417950e+02   1.8112774e+02   1.8772688e+02   8.3070000e+01   1.6991472e+02   2.5684387e+02   1.4274475e+02   9.6756452e+01   1.3788723e+02   9.6663226e+01   1.7620920e+02   1.6537871e+02   1.0157422e+02   7.5583871e+00  -2.4682194e+00   8.7795484e+01   1.2389765e+02   5.0794516e+01   1.0181773e+02   9.4115484e+01   1.1251721e+02   1.2762000e+02   1.8340524e+02   1.2152419e+02   1.4618516e+02   7.5587097e+01   1.5130368e+02   1.6669355e+02   2.5024226e+02   8.3523820e+01   1.8246600e+02   1.3291161e+02   2.3193868e+02   1.2715226e+02   2.9406395e+02   2.1916065e+02   1.3349812e+02   9.7837742e+01   1.9882911e+02   1.6664677e+02   6.6538903e+01   9.1333820e+01   2.1884120e+02   9.5448387e+01   2.1725477e+02   1.0863484e+02   2.7789599e+02   1.3875419e+02   4.4047729e+01   9.8893548e+01   1.0562110e+02   1.1259839e+02   2.4730890e+02   2.4903820e+01   1.0296560e+02   7.7573226e+01   9.5133819e+01   7.2348065e+01   1.6899861e+02   8.1212258e+01   1.4235270e+02   8.6885806e+01   1.5591978e+02   6.8701935e+01   1.4912868e+02   1.3776382e+02   2.2960680e+02   1.2585382e+02   2.2265960e+02   1.2329968e+02   2.6834441e+02   1.5861382e+02   3.2436880e+02   1.5949419e+02   3.0259530e+02   6.8749677e+01   2.2626648e+02   1.5553839e+02   1.8107467e+02   4.2365290e+02   2.7648645e+00   1.6742382e+02   2.9018400e+02   1.3023613e+02   1.7577305e+02   1.2951645e+02   8.0133523e+01   1.5653290e+02   2.7674092e+02   8.6526129e+01   1.7417823e+02   8.6592581e+01   1.0166550e+02   9.4331290e+01   1.3109350e+02   1.2620258e+02   9.3108632e+01   2.1002903e+01   1.4684606e+01   9.4719355e+00   8.7045032e+00
   3.0972903e+02   1.8002645e+01   3.9895323e+02   2.0609871e+01   1.4529032e+02   2.4149484e+02   1.9493935e+02   2.1256163e+02   1.1816710e+02   2.3010147e+02   1.2980742e+02   2.1655928e+02   6.2466774e+01   1.8706072e+02   1.6556419e+02   1.6412648e+02   4.0509774e+02   3.2930568e+01   1.1278839e+02   8.1883381e+01   3.1522742e+02  -1.1071097e+01   1.6172645e+02   1.2783963e+02   9.8705161e+01   2.3546939e+02   9.5063226e+01   2.1606946e+02   1.2122484e+02   2.3013556e+02   1.8124194e+02   2.0066355e+02   1.4313290e+02   1.7935034e+02   2.4984839e+01  -3.6975484e-01   1.5650710e+02   2.2214298e+02   6.7706129e+01   1.0206706e+02   7.1467097e+01   1.4163554e+02   3.2884710e+02   6.6257806e+00   8.4377742e+01   1.1736462e+02   8.4388710e+01   3.1519794e+02   1.2149516e+02   2.3526039e+02   1.1249032e+02   2.3112948e+02   1.3488742e+02   1.0151223e+02   3.6059290e+02   1.4313213e+01   9.9191613e+01   1.8082725e+02   2.3430903e+02   9.4503342e+01   1.1586226e+02   2.2750618e+02   1.3332387e+02   3.4719667e+02   1.4690968e+02   3.0556787e+02   1.2526581e+02   1.5006228e+02   1.5546097e+02   2.1630248e+02   1.5196129e+01   6.0689032e-01   2.9466161e+02   3.6956748e+01   1.0009194e+02   2.2788490e+02   7.8697742e+01   1.4445870e+02   9.8370645e+01   2.4186164e+02   9.7247742e+01   2.5304986e+02   1.2413903e+02   1.1340372e+02   1.0531968e+02   2.0603249e+02   1.1300065e+02   1.9278963e+02   1.2023000e+02   1.2052612e+02   1.0720129e+02   1.0201357e+02   1.2051452e+02   2.9405400e+02   1.5922161e+02   3.3089292e+02   2.0015871e+02   1.6887150e+02   1.4574774e+02   2.5907728e+02   8.2220000e+01   2.0960272e+02   2.3474387e+02   1.6070275e+02   9.2376452e+01   1.4971763e+02   1.0566323e+02   1.8353920e+02   1.8089871e+02   1.0076262e+02   1.3078387e+01   1.2801806e+00   8.7985484e+01   1.2407245e+02   4.4884516e+01   9.2760529e+01   6.4015484e+01   1.1287521e+02   1.4181000e+02   2.3389004e+02   1.1237419e+02   1.4705716e+02   1.0134710e+02   1.6200288e+02   1.5807355e+02   2.6769186e+02   4.0853820e+01   1.4087960e+02   1.3115161e+02   2.2155948e+02   1.1124226e+02   2.4080675e+02   2.6288065e+02   1.7053052e+02   1.1249774e+02   2.2374631e+02   1.8659677e+02   1.5589290e+02   7.2333820e+01   2.2360120e+02   1.0525839e+02   2.3917997e+02   1.2553484e+02   2.7306399e+02   1.2347419e+02   4.4550129e+01   1.1746355e+02   1.0227550e+02   9.1118387e+01   1.7779730e+02   3.2613820e+01   8.2258803e+01   8.5373226e+01   1.1398982e+02   7.8258065e+01   1.8976581e+02   8.0832258e+01   1.3610310e+02   6.6315806e+01   1.4071538e+02   6.4471935e+01   1.6280708e+02   1.2066382e+02   2.4173480e+02   1.1233382e+02   2.4426120e+02   1.4806968e+02   2.3355281e+02   1.8133382e+02   3.4369120e+02   1.2311419e+02   2.2388570e+02   7.5269677e+01   1.9088488e+02   1.4929839e+02   1.8857387e+02   4.4227290e+02   1.4745265e+01   1.4314382e+02   2.8979640e+02   1.3799613e+02   1.7991225e+02   1.9494645e+02   9.4239123e+01   1.5062290e+02   2.4126372e+02   7.8956129e+01   1.8635383e+02   8.1452581e+01   1.4293670e+02   9.2421290e+01   1.3929630e+02   1.3796258e+02   1.0330783e+02   1.0572903e+01   2.0469006e+01   7.0919355e+00   1.8949032e+00
   3.3548903e+02   3.0221845e+01   3.9952323e+02   2.4374271e+01   2.5006032e+02   1.7402324e+02   1.7421935e+02   2.5202923e+02   1.1559710e+02   1.9596707e+02   1.2875742e+02   1.7640328e+02   9.9086774e+01   1.6370112e+02   1.9108419e+02   1.8818488e+02   3.6619774e+02   1.6942568e+01   1.4421839e+02   1.2027898e+02   2.9050742e+02   3.7766503e+01   1.6448645e+02   1.4366883e+02   1.1470516e+02   2.3366939e+02   9.8443226e+01   2.1279906e+02   1.3950484e+02   2.4643316e+02   1.4000194e+02   2.0396275e+02   1.3294290e+02   1.6654554e+02   2.2834839e+01   9.0922452e+00   1.2763710e+02   2.4718258e+02   8.4186129e+01   1.3164866e+02   9.6987097e+01   1.4149394e+02   3.3675710e+02   2.3422981e+01   7.1707742e+01   9.8238219e+01   8.4198710e+01   3.0435314e+02   1.4296516e+02   2.2240279e+02   1.1577032e+02   2.1191708e+02   1.3931742e+02   8.3357832e+01   3.6620290e+02   1.4954413e+01   1.1110161e+02   1.9430445e+02   2.6454903e+02   7.9174142e+01   1.4219226e+02   2.2677978e+02   1.2351387e+02   3.6055147e+02   1.7490968e+02   3.1818787e+02   1.2045581e+02   1.6716708e+02   1.9899097e+02   1.6477008e+02   2.1856129e+01   3.0554090e+01   3.0351161e+02   3.8388748e+01   1.0971194e+02   2.5250530e+02   8.9977742e+01   1.5631630e+02   8.8660645e+01   2.5354844e+02   9.1717742e+01   2.3173226e+02   1.1970903e+02   1.2570812e+02   1.0369968e+02   1.8302209e+02   1.0972065e+02   1.5857203e+02   1.1799000e+02   1.3456532e+02   1.1840129e+02   1.0406757e+02   1.2256452e+02   3.2227000e+02   1.7188161e+02   3.3669012e+02   1.8624871e+02   1.7989430e+02   1.3922774e+02   2.6997888e+02   9.7410000e+01   1.9053752e+02   2.4731387e+02   1.7598715e+02   9.8086452e+01   2.0421083e+02   1.0128323e+02   1.9245960e+02   1.5570871e+02   1.0777782e+02   2.4278387e+01   2.6641806e+00   1.0293548e+02   1.3878645e+02   8.0694516e+01   1.2089573e+02   8.0585484e+01   1.3731961e+02   1.4333000e+02   2.3228844e+02   1.2028419e+02   1.5237436e+02   8.8057097e+01   1.7516608e+02   1.5440355e+02   2.6050546e+02   4.5333820e+01   1.4976120e+02   1.0606161e+02   2.1132668e+02   1.0096226e+02   2.3591915e+02   2.5255065e+02   1.1577692e+02   1.1535774e+02   2.4685751e+02   2.4950677e+02   1.6986010e+02   6.4183820e+01   1.8997320e+02   9.8688387e+01   2.4470557e+02   1.0925484e+02   2.5469639e+02   1.1423419e+02   2.7249329e+01   9.6033548e+01   8.1179897e+01   1.1269839e+02   1.8992090e+02   2.6613820e+01   6.4548803e+01   7.6093226e+01   1.2135222e+02   9.3588065e+01   1.9105941e+02   6.4972258e+01   1.2651190e+02   6.3405806e+01   1.5708818e+02   9.7371935e+01   1.9274508e+02   1.0323382e+02   2.2460920e+02   1.1628382e+02   2.4632520e+02   1.5991968e+02   1.7727481e+02   1.9056382e+02   3.7709280e+02   1.7278419e+02   3.1439210e+02   7.3129677e+01   2.0839608e+02   1.3963839e+02   1.6872667e+02   4.1970290e+02  -8.0191355e+00   1.5533382e+02   2.7153120e+02   1.3433613e+02   1.8315505e+02   1.7404645e+02   7.1811123e+01   1.1348290e+02   2.6547492e+02   9.1716129e+01   1.4714303e+02   1.1255258e+02   1.2830870e+02   1.1938129e+02   9.4279497e+01   9.2962581e+01   1.3733783e+02   6.2429032e+00   2.0865406e+01   6.9019355e+00   1.4190103e+01
   3.3272903e+02   1.6542645e+01   4.1938323e+02   1.4405471e+01   2.1591032e+02   1.7484524e+02   1.5712935e+02   2.2501643e+02   1.0164710e+02   2.1413307e+02   9.5667419e+01   2.0686048e+02   8.8846774e+01   1.7805032e+02   1.7075419e+02   2.2357128e+02   3.6000774e+02   1.4057768e+01   1.4693839e+02   9.8491381e+01   2.9469742e+02   7.3413032e+00   1.4667645e+02   1.4537363e+02   1.4061516e+02   1.8592659e+02   8.9203226e+01   2.0181826e+02   1.7184484e+02   2.0032596e+02   1.3138194e+02   2.1808235e+02   1.0651290e+02   1.4894994e+02   1.7314839e+01   1.9138452e+00   1.0370710e+02   2.4176698e+02   6.7996129e+01   1.3251386e+02   8.1137097e+01   1.3510194e+02   2.8808710e+02   6.2665806e+00   7.6277742e+01   1.2535262e+02   1.0033871e+02   2.8477194e+02   1.3344516e+02   2.5683439e+02   1.1106032e+02   2.2400388e+02   1.4117742e+02   1.1058903e+02   3.2301290e+02   1.6559613e+01   1.1929161e+02   2.0659925e+02   2.6168903e+02   8.2122942e+01   1.4852226e+02   2.3436338e+02   1.3175387e+02   2.8385227e+02   1.5714968e+02   2.8141867e+02   1.2340581e+02   1.8155108e+02   1.9194097e+02   1.8224408e+02   2.6006129e+01   1.4620903e+00   2.7189161e+02   3.1728348e+01   1.1533194e+02   2.6566570e+02   1.0297774e+02   1.8380630e+02   1.0290065e+02   2.5511924e+02   1.1881774e+02   2.1389426e+02   1.1875903e+02   1.2440412e+02   9.2849677e+01   1.5213009e+02   1.3253065e+02   1.8689723e+02   1.1718000e+02   9.7770116e+01   1.0187129e+02   8.9249974e+01   1.0008452e+02   2.7587840e+02   1.6007161e+02   3.3206492e+02   1.7253871e+02   1.5113110e+02   1.0379774e+02   2.4224328e+02   1.1312000e+02   2.0651072e+02   2.5055387e+02   1.5553795e+02   1.0808645e+02   1.8774083e+02   8.3473226e+01   1.9379440e+02   1.6342871e+02   1.0968022e+02   2.3988387e+01   1.7497381e+01   8.9845484e+01   1.4121365e+02   5.8504516e+01   1.2862093e+02   8.7495484e+01   1.0476681e+02   1.3052000e+02   2.3826324e+02   1.0837419e+02   1.5537716e+02   1.0629710e+02   1.9627688e+02   1.5140355e+02   2.4993546e+02   5.6523820e+01   1.3462600e+02   1.1177161e+02   2.1676988e+02   1.0596226e+02   2.1513915e+02   2.3283065e+02   1.3297452e+02   1.1935774e+02   2.3381751e+02   1.9407677e+02   1.6605450e+02   7.4523820e+01   1.9437600e+02   1.1030839e+02   2.3335597e+02   1.3434484e+02   2.7763919e+02   1.2342419e+02   5.4414129e+01   1.0398355e+02   7.9783897e+01   9.4838387e+01   1.9863970e+02   2.5333820e+01   6.8891203e+01   6.8043226e+01   1.3380622e+02   8.8918065e+01   1.6786301e+02   6.6882258e+01   1.2940910e+02   7.3265806e+01   1.6043938e+02   9.7131935e+01   2.0771428e+02   9.6333820e+01   1.9344120e+02   1.1442382e+02   2.2457400e+02   1.5529968e+02   1.8902441e+02   1.8728382e+02   2.8374520e+02   1.5768419e+02   3.3727010e+02   8.6609677e+01   2.1821768e+02   1.4825839e+02   1.5951707e+02   4.5189290e+02   8.2656645e+00   1.5304382e+02   3.1086440e+02   1.7152613e+02   1.6170985e+02   1.6647645e+02   7.1706723e+01   1.3086290e+02   2.3875452e+02   8.4436129e+01   1.3910543e+02   1.2474258e+02   1.5918350e+02   1.1566129e+02   1.0181710e+02   1.3187258e+02   9.6705032e+01   2.6672903e+01   6.4210065e+00   5.7619355e+00   1.7281303e+01
   2.9919903e+02   1.2125045e+01   3.9624323e+02   5.3966710e+00   2.0020032e+02   2.0348204e+02   1.6364935e+02   2.1506483e+02   1.0007710e+02   1.8382867e+02   1.1542742e+02   2.0708968e+02   8.7276774e+01   1.7641592e+02   1.5622419e+02   1.8725368e+02   3.5228774e+02   2.1245368e+01   1.4440839e+02   9.1783781e+01   3.1207742e+02   1.0570903e+01   1.5048645e+02   1.4478883e+02   1.0104516e+02   2.1519219e+02   1.0072323e+02   2.1989666e+02   1.4379484e+02   2.1599996e+02   1.1985194e+02   2.1585475e+02   1.2551290e+02   1.4542994e+02   4.9348387e+00   3.4342452e+00   1.0817710e+02   2.6953938e+02   5.2326129e+01   1.1638746e+02   7.1607097e+01   1.2462434e+02   3.1575710e+02  -9.7070194e+00   5.8137742e+01   1.1761382e+02   1.2347871e+02   3.2383074e+02   1.3673516e+02   2.9857119e+02   1.1515032e+02   2.4172668e+02   1.3817742e+02   1.0086903e+02   3.1792290e+02   3.1056813e+01   1.1586161e+02   2.1006365e+02   2.0968903e+02   7.8282942e+01   1.6348226e+02   2.9835658e+02   1.2132387e+02   2.4096667e+02   1.5790968e+02   2.7554787e+02   7.8215806e+01   1.4825628e+02   1.6470097e+02   1.7703328e+02   6.4761290e+00  -1.5555097e+00   2.7280161e+02   4.4985548e+01   9.5711935e+01   2.7009530e+02   8.6557742e+01   2.1020990e+02   1.0766065e+02   3.0187844e+02   1.1790774e+02   2.4044706e+02   1.0199903e+02   1.1136492e+02   5.3079677e+01   1.5083169e+02   1.1891065e+02   1.8226683e+02   1.0742000e+02   1.0317092e+02   8.2541290e+01   8.1366374e+01   1.1670452e+02   2.6454880e+02   1.5693161e+02   2.9702612e+02   1.4672871e+02   1.3572590e+02   1.2250774e+02   3.0122648e+02   9.3600000e+01   1.9846232e+02   2.6341387e+02   1.3316915e+02   1.1427645e+02   1.9129563e+02   9.3233226e+01   1.8862360e+02   1.8680871e+02   9.9569819e+01   1.7468387e+01   2.1498981e+01   9.0745484e+01   1.5757165e+02   5.8984516e+01   1.1725253e+02   6.4635484e+01   1.1754561e+02   1.5219000e+02   2.1214964e+02   1.1499419e+02   1.5265756e+02   1.1472710e+02   2.0841248e+02   1.5940355e+02   2.5834546e+02   6.1143820e+01   1.3344640e+02   1.3539161e+02   2.6393028e+02   1.0662226e+02   2.3494635e+02   2.5716065e+02   1.5417812e+02   1.0468774e+02   2.6990111e+02   1.8669677e+02   1.5817490e+02   6.2283820e+01   1.7388520e+02   1.0663839e+02   2.3716957e+02   1.0711484e+02   2.7310759e+02   1.3951419e+02   5.9466929e+01   9.8413548e+01   9.4179497e+01   1.0692839e+02   2.4814250e+02   1.7613820e+01   8.3598803e+01   6.6523226e+01   1.3249782e+02   7.6018065e+01   1.5523501e+02   7.0212258e+01   9.9662697e+01   7.2935806e+01   1.4189578e+02   1.0004194e+02   1.9477148e+02   1.0333382e+02   2.1288120e+02   9.5563820e+01   2.9198280e+02   1.4244968e+02   1.4252241e+02   1.8185382e+02   3.6564960e+02   1.6735419e+02   3.3544650e+02   9.7419677e+01   2.4945288e+02   1.8420839e+02   1.7516107e+02   4.0850290e+02   2.7786865e+01   1.5142382e+02   3.0132400e+02   1.3585613e+02   1.5970345e+02   2.4051645e+02   9.1923523e+01   1.4505290e+02   2.5185932e+02   8.9246129e+01   1.5072063e+02   1.1493258e+02   1.3872830e+02   1.2614129e+02   9.2978697e+01   9.6722581e+01   1.2560703e+02   1.0522903e+01  -9.4769935e+00   9.9019355e+00   5.5701032e+00
   3.3881903e+02   2.4245445e+01   3.7700323e+02   1.5935871e+01   1.6834032e+02   2.7918084e+02   1.7498935e+02   2.1372763e+02   1.1992710e+02   2.5515067e+02   1.4228742e+02   2.0813088e+02   8.5136774e+01   1.6024712e+02   2.0379419e+02   1.9478808e+02   3.8057774e+02   6.7421677e+00   1.1340839e+02   6.1883781e+01   3.3622742e+02   1.1448903e+01   1.4353645e+02   1.5400483e+02   9.3665161e+01   1.8035259e+02   1.1272323e+02   2.5222666e+02   1.3993484e+02   2.4034876e+02   1.5033194e+02   1.8236635e+02   1.2670290e+02   1.6395474e+02   2.8454839e+01   5.6926452e+00   1.1443710e+02   2.3556858e+02   6.8186129e+01   9.5118658e+01   9.3467097e+01   1.1630554e+02   3.4141710e+02   6.7101806e+00   6.9137742e+01   1.2825382e+02   8.4438710e+01   3.2871394e+02   1.3577516e+02   2.5887799e+02   1.1430032e+02   2.6389468e+02   1.4927742e+02   1.2589103e+02   3.2292290e+02   1.0806813e+01   1.2453161e+02   2.3837005e+02   2.4149903e+02   8.4408142e+01   1.3791226e+02   2.8764218e+02   1.0908387e+02   2.5513587e+02   1.5004968e+02   2.7655667e+02   9.7025806e+01   1.4689148e+02   1.8022097e+02   2.0360168e+02   1.5436129e+01   9.3076903e+00   3.1737161e+02   3.9899948e+01   1.2361194e+02   2.7310330e+02   1.2626774e+02   1.9751310e+02   1.0623065e+02   3.3052284e+02   1.6714774e+02   2.3078786e+02   1.4584903e+02   1.7004692e+02   7.5419677e+01   1.6109449e+02   1.2343065e+02   1.8262523e+02   1.1180000e+02   1.2268052e+02   9.4631290e+01   1.0310917e+02   1.0980452e+02   2.6382080e+02   1.4631161e+02   3.1516572e+02   1.6320871e+02   1.4035750e+02   1.3450774e+02   2.8145648e+02   1.0298000e+02   2.0380192e+02   2.6684387e+02   1.5394475e+02   1.2041645e+02   1.7223443e+02   1.0833323e+02   1.8546560e+02   1.6556871e+02   1.0007902e+02   1.6418387e+01  -1.7701935e-01   1.0060548e+02   1.1978285e+02   1.0531452e+02   9.3926129e+01   7.6495484e+01   1.3126681e+02   1.4038000e+02   1.9200444e+02   1.4718419e+02   1.5989236e+02   8.7207097e+01   1.7966408e+02   1.3802355e+02   2.0214586e+02   4.7373820e+01   1.6169800e+02   1.4787161e+02   2.4084188e+02   1.0362226e+02   2.7218635e+02   2.3459065e+02   1.5888372e+02   1.2297774e+02   3.0243791e+02   1.8402677e+02   1.3223850e+02   6.4563820e+01   1.7803280e+02   1.0739839e+02   2.2467877e+02   1.0920484e+02   2.4346039e+02   1.7904419e+02   7.4394529e+01   1.2103355e+02   9.1369897e+01   1.0959839e+02   2.8859890e+02   2.8613820e+01   6.3528803e+01   8.6663226e+01   1.2969662e+02   6.6208065e+01   1.4948981e+02   8.7502258e+01   1.3946950e+02   8.1025806e+01   1.2953858e+02   8.7081935e+01   2.3341828e+02   1.0823382e+02   2.2682920e+02   1.2009382e+02   2.5035040e+02   1.3063968e+02   2.5737721e+02   1.6614382e+02   3.4585640e+02   1.4987419e+02   3.0003490e+02   1.1050968e+02   2.6006568e+02   1.8877839e+02   2.2908547e+02   3.8650290e+02   2.7206865e+01   1.2233382e+02   2.3255120e+02   1.6299613e+02   1.9586225e+02   1.8709645e+02   1.0095712e+02   1.2500290e+02   2.1941332e+02   6.9576129e+01   1.5162423e+02   1.0217258e+02   1.2898910e+02   1.1452129e+02   1.0171830e+02   9.8392581e+01   1.0647343e+02   1.4292903e+01   1.5751406e+01   2.9951935e+01  -1.0743897e+01
   3.4591903e+02   2.8537445e+01   3.9995323e+02   1.2898710e+00   2.0806032e+02   2.6324324e+02   1.5107935e+02   1.8926043e+02   9.7027097e+01   2.1941267e+02   1.5356742e+02   1.8041848e+02   8.8516774e+01   1.6745672e+02   1.7541419e+02   1.8471848e+02   3.6985774e+02   1.8079768e+01   1.1745839e+02   9.6269781e+01   3.0084742e+02  -6.4406968e+00   1.5163645e+02   1.0169683e+02   1.0437516e+02   1.9415579e+02   1.0434323e+02   2.3889706e+02   1.1750484e+02   2.3419316e+02   1.7552194e+02   1.9831115e+02   8.9512903e+01   1.4868994e+02   2.2594839e+01  -4.5585548e+00   8.7437097e+01   2.7926858e+02   6.4046129e+01   9.1359858e+01   7.7227097e+01   1.4488474e+02   3.3346710e+02   1.7736181e+01   6.9607742e+01   1.1959622e+02   9.1288710e+01   3.4702594e+02   1.3425516e+02   2.9995959e+02   1.3620032e+02   2.5866268e+02   1.3850742e+02   8.9222632e+01   3.1282290e+02   1.3994813e+01   1.0338161e+02   2.2944205e+02   2.3011903e+02   7.1078542e+01   1.8429226e+02   2.7907178e+02   1.3165387e+02   2.7257027e+02   1.4947968e+02   2.6750227e+02   9.6165806e+01   1.5920028e+02   1.8713097e+02   1.7471888e+02   2.8096129e+01   1.2448903e+00   3.0370161e+02   4.7233548e+01   1.1375194e+02   2.6694210e+02   1.3526774e+02   1.9384310e+02   9.8800645e+01   2.8011724e+02   1.0162774e+02   2.7497946e+02   1.3489903e+02   1.5001292e+02   9.2849677e+01   1.3841009e+02   1.2476065e+02   1.7736883e+02   1.2332000e+02   1.2051892e+02   1.1830129e+02   9.3265574e+01   9.0564516e+01   2.2564000e+02   1.2226161e+02   2.5913972e+02   1.8358871e+02   1.5505710e+02   1.8107774e+02   3.2378088e+02   8.9220000e+01   2.0823272e+02   2.7388387e+02   1.4186155e+02   1.0689645e+02   1.6112603e+02   7.9613226e+01   1.6148320e+02   1.8151871e+02   1.2042302e+02   3.4278387e+01   4.6241806e+00   1.0751548e+02   1.4075005e+02   6.8984516e+01   1.4474253e+02   9.8915484e+01   1.3347321e+02   1.4314000e+02   2.4840364e+02   1.0461419e+02   1.1953796e+02   9.7487097e+01   2.2103168e+02   1.3164355e+02   1.6313626e+02   5.8953820e+01   1.2920160e+02   1.0839161e+02   2.3981028e+02   1.1348226e+02   2.5558755e+02   2.5488065e+02   1.6893052e+02   1.5845774e+02   3.1997951e+02   1.9564677e+02   1.4621890e+02   6.0523820e+01   1.6073600e+02   1.2125839e+02   2.3756997e+02   1.2582484e+02   2.4390079e+02   1.5347419e+02   5.9110129e+01   1.0741355e+02   8.7029497e+01   1.1830839e+02   2.6766210e+02   2.5803820e+01   6.5233603e+01   8.6473226e+01   1.3014182e+02   7.1678065e+01   1.5643221e+02   7.7882258e+01   1.0999910e+02   9.1835806e+01   1.5214378e+02   8.6941935e+01   2.2323948e+02   1.2390382e+02   2.4109560e+02   1.3985382e+02   2.3510960e+02   1.3777968e+02   2.8280601e+02   1.9118382e+02   3.2957320e+02   1.8868419e+02   3.4364010e+02   1.2222968e+02   2.5503808e+02   1.8725839e+02   1.8515707e+02   4.2341290e+02   1.9354065e+01   1.0309382e+02   2.5995040e+02   1.6990613e+02   2.1997945e+02   2.1394645e+02   7.5859123e+01   1.2776290e+02   2.3057252e+02   7.7766129e+01   1.7087903e+02   1.1555258e+02   1.4491870e+02   1.0209129e+02   1.1885270e+02   1.1191258e+02   9.4731832e+01   1.7952903e+01   3.1186065e+00   1.1801935e+01   1.1848103e+01
   3.2986903e+02  -2.7855484e-01   3.6671323e+02   1.3907097e-01   1.8944032e+02   2.3434284e+02   1.6931935e+02   2.2118123e+02   1.0673710e+02   2.4077587e+02   1.2123742e+02   2.0772488e+02   8.8086774e+01   1.7001112e+02   2.3841419e+02   1.7358848e+02   3.6124774e+02   1.6785677e+00   1.1240839e+02   1.0648378e+02   3.3974742e+02  -6.0269677e-01   1.3125645e+02   1.4713723e+02   1.1951516e+02   2.5071459e+02   9.7493226e+01   2.3673506e+02   1.1945484e+02   2.4732716e+02   1.0981194e+02   1.8751795e+02   1.5432290e+02   1.2831514e+02   2.7744839e+01  -2.9205548e+00   1.2577710e+02   2.0473138e+02   5.3806129e+01   1.1440906e+02   8.7087097e+01   1.2704594e+02   3.1470710e+02   4.8469806e+00   6.3947742e+01   1.2961902e+02   7.6958710e+01   2.9703234e+02   1.4644516e+02   3.5193439e+02   1.6434032e+02   2.9327148e+02   1.0860742e+02   1.2914463e+02   3.1878290e+02   1.5038013e+01   8.5531613e+01   1.9959005e+02   2.5206903e+02   7.4792542e+01   1.5424226e+02   2.8238578e+02   1.1879387e+02   2.2673907e+02   1.3523968e+02   2.6088147e+02   7.6115806e+01   1.5209428e+02   1.8008097e+02   1.9623288e+02   1.7956129e+01  -5.6139097e+00   3.1632161e+02   5.3983948e+01   1.1761194e+02   2.2006330e+02   9.2177742e+01   2.1424030e+02   1.2361065e+02   3.2779244e+02   1.1843774e+02   2.3559466e+02   1.5794903e+02   1.0297892e+02   9.8989677e+01   1.8148889e+02   1.2153065e+02   1.9372723e+02   1.0075000e+02   1.0708452e+02   9.2871290e+01   8.7919974e+01   8.6754516e+01   2.3699480e+02   1.2088161e+02   2.7425012e+02   1.6505871e+02   1.5529950e+02   1.5322774e+02   3.6719888e+02   1.2450000e+02   1.8379032e+02   2.4712387e+02   1.4371235e+02   1.1418645e+02   1.6535283e+02   8.3043226e+01   1.6458880e+02   2.0527871e+02   1.0171222e+02   2.6318387e+01   7.7409806e+00   9.4035484e+01   1.3625845e+02   5.5074516e+01   1.4308533e+02   8.1495484e+01   1.4324681e+02   1.4447000e+02   2.6586724e+02   1.2280419e+02   1.7922276e+02   1.0324710e+02   1.9042088e+02   1.4726355e+02   2.1669666e+02   7.5763820e+01   1.5137680e+02   1.2553161e+02   2.3338908e+02   1.3372226e+02   2.2977835e+02   2.7926065e+02   1.3083012e+02   1.3206774e+02   3.0885071e+02   1.6226677e+02   1.6788930e+02   8.4613820e+01   1.9561880e+02   1.0401839e+02   2.3375917e+02   1.2615484e+02   2.6482439e+02   1.7899419e+02   8.6068529e+01   9.6183548e+01   1.4078790e+02   1.1592839e+02   2.8233250e+02   3.5373820e+01   5.8748003e+01   7.4373226e+01   1.4024982e+02   7.1488065e+01   1.5616741e+02   1.3131226e+02   8.4444697e+01   8.1975806e+01   1.4303258e+02   1.0608194e+02   2.3242828e+02   9.5283820e+01   2.2095520e+02   1.2995382e+02   2.2466160e+02   2.5196968e+02   1.6043081e+02   1.3304382e+02   3.4155440e+02   1.3901419e+02   2.3014370e+02   9.3839677e+01   2.3720928e+02   2.2629839e+02   1.8070387e+02   3.6231290e+02   8.5720645e+00   1.2218382e+02   2.3166320e+02   1.7990613e+02   2.4589945e+02   2.1656645e+02   6.8889523e+01   1.3667290e+02   2.2699972e+02   8.5386129e+01   1.6140943e+02   1.2121258e+02   1.3965590e+02   1.0642129e+02   1.3126630e+02   1.2644258e+02   9.4899432e+01   1.8812903e+01   1.2398065e+00  -5.7806452e-01  -5.4149677e-01
   3.0072903e+02   1.6862645e+01   3.7333323e+02   1.6939471e+01   1.9687032e+02   2.4441844e+02   1.7793935e+02   1.9397163e+02   9.8117097e+01   2.4732547e+02   1.1308742e+02   1.9584688e+02   9.1276774e+01   2.1580592e+02   1.7913419e+02   1.9681088e+02   3.7462774e+02   1.1748168e+01   1.1093839e+02   1.0041138e+02   3.3822742e+02   1.0858903e+01   1.8520645e+02   1.8163123e+02   6.9805161e+01   2.4778139e+02   1.0815323e+02   2.1145226e+02   1.5269484e+02   2.7232796e+02   1.4371194e+02   2.1013595e+02   1.2372903e+01   2.1521135e+01   1.9794839e+01   6.1954452e+00   1.1937710e+02   2.4217338e+02   5.5656129e+01   1.0393106e+02   9.1757097e+01   1.0205234e+02   3.3518710e+02   8.1685806e+00   6.5517742e+01   1.3145342e+02   8.2198710e+01   2.7470314e+02   1.9620516e+02   3.8004359e+02   1.7120032e+02   3.2410268e+02   1.4736742e+02   1.0261383e+02   3.0506290e+02   1.0425613e+01   1.2424161e+02   2.0692325e+02   2.5949903e+02   6.0058142e+01   1.4338226e+02   2.8873458e+02   1.1294387e+02   2.5654707e+02   1.2623968e+02   2.3846147e+02   9.6875806e+01   1.6919348e+02   1.8437097e+02   1.6184968e+02   1.4096129e+01   2.3648903e+00   2.8161161e+02   4.0900748e+01   8.6751935e+01   2.1276210e+02   8.8317742e+01   2.0901910e+02   9.6130645e+01   3.1728084e+02   1.1638774e+02   2.3522866e+02   1.4051903e+02   1.1680332e+02   1.1631968e+02   1.7849249e+02   1.1953065e+02   1.6645723e+02   8.8990000e+01   6.4645316e+01   8.5971290e+01   1.3504197e+02   6.8804516e+01   2.4995080e+02   1.1679161e+02   2.4533732e+02   1.7505871e+02   1.7278950e+02   1.4246774e+02   3.5433968e+02   1.0122000e+02   1.6899272e+02   2.5431387e+02   1.5775715e+02   9.1756452e+01   1.4638723e+02   8.7523226e+01   1.5342040e+02   1.8727871e+02   1.0320222e+02   1.5038387e+01  -9.7661935e-01   8.5275484e+01   1.3195925e+02   6.4124516e+01   1.3403133e+02   7.9825484e+01   1.2657041e+02   1.3490000e+02   2.5844284e+02   1.0952419e+02   1.3114516e+02   8.1967097e+01   2.0188328e+02   1.4459355e+02   2.1224026e+02   4.8523820e+01   1.8022600e+02   1.3401161e+02   2.8428068e+02   1.2710226e+02   2.8415795e+02   2.5593065e+02   1.5717652e+02   1.1564774e+02   2.7321431e+02   1.8474677e+02   1.3880090e+02   8.4143820e+01   2.0513640e+02   1.0087839e+02   2.3706037e+02   1.1106484e+02   2.4212159e+02   1.7289419e+02   9.7506529e+01   1.1022355e+02   1.1271470e+02   1.3588839e+02   2.8316570e+02   4.3563820e+01   7.3002803e+01   9.0423226e+01   1.3244582e+02   6.1918065e+01   1.7093301e+02   8.9542258e+01   1.0126630e+02   1.0150581e+02   1.4594018e+02   7.5371935e+01   2.0397508e+02   1.0547382e+02   2.0529000e+02   1.1685382e+02   2.6384960e+02   4.2668968e+02   1.0543213e+01   1.6933382e+02   3.4803120e+02   4.8684194e+01   2.0130103e+01   9.2989677e+01   2.6427728e+02   1.9210839e+02   2.1171907e+02   3.6646290e+02   8.8100645e+00   1.5709382e+02   1.7039040e+02   1.7947613e+02   2.3316385e+02   1.9937645e+02   9.9694723e+01   1.3848290e+02   2.1199492e+02   7.4576129e+01   1.6398423e+02   8.5022581e+01   1.5617110e+02   1.3423129e+02   1.2147150e+02   1.1006258e+02   7.6069832e+01   1.8762903e+01   1.1483806e+01   3.1419355e+00   7.5409032e+00
   3.5053903e+02   7.3578452e+00   3.6152323e+02   1.6442710e+00   2.1482032e+02   1.4993244e+02   2.5517935e+02   1.7650243e+02   1.3040710e+02   2.3107227e+02   1.2437742e+02   1.9875368e+02   1.1665677e+02   1.7677552e+02   1.7879419e+02   1.8925808e+02   3.9509774e+02   3.2970568e+01   1.1126839e+02   1.0876498e+02   3.5079742e+02  -2.8166968e+00   1.6744645e+02   1.8324203e+02   7.1475161e+01   2.0659779e+02   8.9203226e+01   2.0272826e+02   1.4012484e+02   2.5476356e+02   1.4081194e+02   2.1346795e+02   2.3042903e+01   4.0247535e+01   3.0314839e+01  -4.9361548e+00   1.1917710e+02   2.6718938e+02   7.3426129e+01   8.9029458e+01   9.8707097e+01   1.3483634e+02   2.9689710e+02  -7.2821935e-01   8.9277742e+01   1.1945262e+02   7.4148710e+01   2.7186714e+02   1.7787516e+02   3.6693999e+02   1.7411032e+02   3.2410988e+02   1.6593742e+02   1.2745823e+02   3.2111290e+02   2.0281613e+01   9.8911613e+01   2.3455965e+02   2.5673903e+02   6.3848942e+01   1.6262226e+02   2.7995538e+02   1.3137387e+02   2.6164267e+02   1.4090968e+02   1.9990787e+02   8.4265806e+01   1.8020228e+02   1.7332097e+02   1.7282368e+02   2.3906129e+01  -1.9469910e+01   3.5370161e+02   2.6803548e+01   1.0166194e+02   2.1994930e+02   1.0902774e+02   1.8436230e+02   1.0942065e+02   2.8164764e+02   1.2000774e+02   2.4498906e+02   1.4789903e+02   9.7882916e+01   1.2855968e+02   1.9160329e+02   1.0310065e+02   2.0106163e+02   7.8610000e+01   7.0995716e+01   1.0163129e+02   1.0697917e+02   1.0413452e+02   2.2888440e+02   1.1898161e+02   2.5721212e+02   1.8705871e+02   1.4877950e+02   1.8046774e+02   3.5567968e+02   1.0488000e+02   1.9169992e+02   2.4998387e+02   1.4115355e+02   9.1796452e+01   1.4614403e+02   8.1183226e+01   1.4687760e+02   1.9556871e+02   1.2396902e+02   3.2228387e+01   3.1281806e+00   7.4795484e+01   1.4212765e+02   8.0224516e+01   1.6303333e+02   1.0453548e+02   1.0506361e+02   1.3338000e+02   2.8794444e+02   9.9564194e+01   1.0989196e+02   9.7397097e+01   2.0607888e+02   1.5707355e+02   2.7543186e+02   6.0993820e+01   1.5993840e+02   1.5991161e+02   3.3715868e+02   1.1586226e+02   2.8501715e+02   2.8593065e+02   1.6939652e+02   1.1278774e+02   2.7382311e+02   1.6474677e+02   1.2531090e+02   8.4043820e+01   2.0923440e+02   1.0587839e+02   2.5828037e+02   1.2234484e+02   2.8045919e+02   1.5309419e+02   5.4850529e+01   1.1318355e+02   1.1028790e+02   9.7408387e+01   2.7362410e+02   4.2143820e+01   1.0568640e+02   7.2953226e+01   1.4198342e+02   6.9588065e+01   1.3788941e+02   6.8262258e+01   1.2967870e+02   7.3455806e+01   1.7576418e+02   1.0580194e+02   1.9588068e+02   9.9523820e+01   2.4271600e+02   1.2404382e+02   2.6232440e+02   4.1010968e+02   2.4869613e+01   1.3152382e+02   2.9186600e+02   4.5734194e+01   2.0936103e+01   1.0441968e+02   2.7208288e+02   1.9139839e+02   2.5510587e+02   3.7131290e+02   1.9232065e+01   1.3914382e+02   3.0101640e+02   1.5218613e+02   1.9772705e+02   2.0332645e+02   8.3608723e+01   1.3448290e+02   2.1422492e+02   9.8386129e+01   2.1841943e+02   1.2926258e+02   1.4144190e+02   1.2857129e+02   1.3406430e+02   1.1925258e+02   1.1018463e+02   2.1762903e+01   1.6238065e+00   4.4719355e+00  -5.1854968e+00
   3.3019903e+02  -3.3549548e+00   3.7047323e+02   1.7408271e+01   3.6744032e+02   2.2492839e+01   4.1007935e+02   1.8400426e+01   1.2421710e+02   1.9661747e+02   1.1732742e+02   1.7965768e+02   1.0851677e+02   1.9352672e+02   1.8379419e+02   1.9781808e+02   3.7757774e+02   3.2842168e+01   1.5140839e+02   1.1327378e+02   3.3069742e+02   2.7913032e+00   1.7663645e+02   1.4097683e+02   8.8475161e+01   2.0409779e+02   9.8873226e+01   1.8852466e+02   1.0393484e+02   2.0094876e+02   1.5128194e+02   1.8891035e+02   1.3590290e+02   1.3868874e+02   1.0694839e+01  -1.1226555e+01   1.0357710e+02   2.3343738e+02   5.8236129e+01   9.8584658e+01   9.4467097e+01   8.7415535e+01   3.4651710e+02  -9.5078194e+00   7.8517742e+01   1.2707342e+02   8.1628710e+01   2.6550874e+02   1.5887516e+02   3.6521999e+02   1.6849032e+02   3.3193948e+02   1.4546742e+02   1.3257583e+02   3.3116290e+02   3.0147613e+01   1.1576161e+02   2.1612165e+02   2.4030903e+02   7.7403342e+01   1.6162226e+02   2.4046538e+02   1.3051387e+02   2.7252147e+02   1.2852968e+02   2.3860827e+02   9.5735806e+01   1.5780468e+02   1.5160097e+02   2.0147128e+02   4.5816129e+01   2.8272903e+00   3.2761161e+02   3.1270748e+01   1.2580194e+02   1.7201810e+02   1.0421774e+02   2.0798710e+02   1.1956065e+02   3.0821644e+02   1.0052774e+02   2.2521746e+02   1.3075903e+02   1.2192412e+02   1.1441968e+02   2.0273449e+02   1.2667065e+02   1.9888603e+02   9.6800000e+01   4.9970516e+01   1.0144129e+02   1.2118437e+02   8.8284516e+01   2.5111240e+02   1.3064161e+02   2.6908932e+02   2.4467871e+02   2.2735990e+02   1.9555774e+02   3.9385248e+02   9.9640000e+01   2.1144912e+02   2.3126387e+02   1.2260115e+02   8.7136452e+01   1.6189683e+02   1.0128323e+02   1.7878960e+02   1.2637871e+02   1.0345422e+02   2.2798387e+01   1.4212581e+01   9.1125484e+01   1.1092125e+02   8.1654516e+01   1.3172893e+02   6.3965484e+01   1.1773921e+02   1.4181000e+02   2.8446004e+02   1.0395419e+02   1.5259076e+02   1.0348710e+02   1.7207168e+02   1.6773355e+02   2.7791906e+02   5.1763820e+01   1.6362680e+02   1.6667161e+02   3.3775788e+02   1.4677226e+02   3.1477435e+02   2.7807065e+02   1.9369532e+02   1.2873774e+02   2.2178711e+02   1.5778677e+02   8.2577703e+01   7.2993820e+01   2.0426840e+02   1.2692839e+02   2.2187637e+02   1.4111484e+02   2.7952759e+02   1.2170419e+02   4.6311729e+01   1.2237355e+02   1.3102270e+02   1.3173839e+02   2.6596770e+02   5.4523820e+01   1.2459600e+02   9.3183226e+01   1.3079502e+02   6.8828065e+01   1.3919021e+02   5.6452258e+01   1.2171350e+02   8.0745806e+01   1.7294098e+02   7.0801935e+01   1.6982068e+02   1.2195382e+02   2.0401160e+02   1.2861382e+02   2.4371880e+02   4.0520968e+02   1.9551613e+01   1.3590382e+02   2.9094560e+02   3.2114194e+01   4.5057032e+00   1.0441968e+02   2.4008288e+02   2.1091839e+02   2.3135427e+02   4.0860290e+02   2.8918865e+01   1.6652382e+02   2.9354600e+02   1.2923613e+02   2.0475305e+02   1.4823645e+02   1.0558592e+02   1.3224290e+02   1.9340412e+02   1.0590613e+02   2.0857783e+02   1.1159258e+02   1.0971550e+02   1.0490129e+02   8.9297897e+01   1.0963258e+02   1.0081423e+02   7.0929032e+00  -1.2593548e-02   1.2091935e+01   6.4903226e-02
   3.7405903e+02   2.1616245e+01   3.3333323e+02   1.7519471e+01   2.3477032e+02   3.0866439e+01   3.1312935e+02   2.2464258e+00   1.2587710e+02   2.4867467e+02   1.1004742e+02   1.9205008e+02   1.0108677e+02   2.0435112e+02   1.9179419e+02   1.9959808e+02   4.0685774e+02   1.7929768e+01   1.2512839e+02   9.3186181e+01   3.8407742e+02  -1.2859097e+01   1.3596645e+02   1.7595043e+02   1.0623516e+02   1.9191699e+02   1.1272323e+02   2.1665666e+02   1.0074484e+02   2.0758396e+02   1.6404194e+02   2.0236955e+02   1.5480290e+02   2.1608674e+02   3.2648387e+00  -8.5321548e+00   9.2377097e+01   2.5600338e+02   8.2756129e+01   1.2700306e+02   8.4847097e+01   1.2222514e+02   3.3784710e+02   3.2857806e+00   7.7467742e+01   1.2572742e+02   7.6628710e+01   2.7662874e+02   1.5920516e+02   3.9419359e+02   2.0025032e+02   2.9620868e+02   1.4374742e+02   1.0276343e+02   3.5397290e+02   1.8552813e+01   1.1019161e+02   2.3046725e+02   2.3859903e+02   7.8490142e+01   1.6967226e+02   2.5434138e+02   1.7408387e+02   2.2174587e+02   1.4333968e+02   2.2709347e+02   1.0268581e+02   1.9048868e+02   1.6999097e+02   2.1628008e+02   2.1046129e+01   1.7378890e+01   3.0856161e+02   2.7364748e+01   1.0880194e+02   1.9376810e+02   1.1383774e+02   1.9255750e+02   1.0499065e+02   2.9781204e+02   9.5527742e+01   2.3565746e+02   1.1056903e+02   1.1267932e+02   1.0165968e+02   2.1137529e+02   1.3767065e+02   1.8519603e+02   9.4470000e+01   6.3446916e+01   9.9921290e+01   9.6635974e+01   9.3134516e+01   2.5043440e+02   1.2969161e+02   2.6739532e+02   2.3896871e+02   1.5338670e+02   1.4622774e+02   3.5570888e+02   1.0883000e+02   1.9057392e+02   2.6822387e+02   1.0535435e+02   1.1237645e+02   1.3511763e+02   9.2903226e+01   1.3189000e+02   1.2337871e+02   8.1934219e+01   3.0658387e+01   4.8237806e+00   8.5125484e+01   1.1421125e+02   5.5414516e+01   1.2177813e+02   6.6825484e+01   1.0804041e+02   1.5185000e+02   2.5898684e+02   1.0514419e+02   1.2906556e+02   9.3207097e+01   1.7794408e+02   1.8045355e+02   2.8466146e+02   5.7043820e+01   1.4844440e+02   1.5358161e+02   3.0323508e+02   1.4158226e+02   3.1275955e+02   2.5078065e+02   1.3682852e+02   1.1668774e+02   2.1837111e+02   1.3817677e+02   1.0728650e+02   8.2613820e+01   2.0230880e+02   1.1030839e+02   2.4363597e+02   1.0977484e+02   2.9737479e+02   1.4056419e+02   5.1092929e+01   1.0746355e+02   1.1007550e+02   1.1245839e+02   2.6137010e+02   5.1093820e+01   1.2854040e+02   1.0333323e+02   1.1736302e+02   8.0298065e+01   1.4865261e+02   7.2782258e+01   1.1088710e+02   9.9025806e+01   1.7399858e+02   8.3891935e+01   1.8691348e+02   1.1842382e+02   2.2791400e+02   1.3599382e+02   2.6555840e+02   3.9477968e+02   1.2096013e+01   1.6476382e+02   2.8220680e+02   3.4634194e+01   2.0114103e+01   8.4419677e+01   2.2282288e+02   2.3805839e+02   2.4999307e+02   3.7408290e+02   7.6804645e+00   1.3871382e+02   2.7929080e+02   1.5685613e+02   1.7293345e+02   1.3185645e+02   9.4136323e+01   1.3243290e+02   1.8343892e+02   9.3956129e+01   1.9305383e+02   9.4742581e+01   8.3493497e+01   1.3338129e+02   1.1086950e+02   1.0177258e+02   9.1733032e+01   3.3829032e+00   7.2342065e+00   3.2319355e+00   7.2370323e-01
   3.5981903e+02   9.6554452e+00   4.0247323e+02   3.4658271e+01   2.1877032e+02   2.0766439e+01   3.7021935e+02   1.5109226e+01   1.1564710e+02   2.1501307e+02   1.1356742e+02   1.8442848e+02   1.0913677e+02   1.8204712e+02   1.7851419e+02   1.8447048e+02   4.0152774e+02   1.4406168e+01   1.3273839e+02   7.7147381e+01   3.5779742e+02   1.8483303e+01   1.3744645e+02   1.3059203e+02   1.1461516e+02   1.9824659e+02   1.1449323e+02   1.9560506e+02   1.1488484e+02   2.0364276e+02   1.6071194e+02   2.1706595e+02   1.3990290e+02   1.8779874e+02   2.6694839e+01  -2.6465548e+00   1.1250710e+02   2.7326298e+02   8.5656129e+01   1.3505106e+02   8.2417097e+01   1.1670954e+02   3.0665710e+02   7.4909806e+00   6.1137742e+01   1.1180382e+02   6.6768710e+01   2.8360754e+02   1.5473516e+02   3.3184119e+02   1.6639032e+02   3.2038748e+02   1.4246742e+02   1.4429583e+02   4.0387290e+02   2.3280813e+01   1.2510161e+02   2.0542445e+02   2.5126903e+02   8.3626542e+01   1.2200226e+02   2.3925498e+02   1.5494387e+02   3.7113707e+02   1.6252968e+02   2.6950827e+02   9.4265806e+01   1.7054228e+02   1.5965097e+02   1.7948728e+02   1.7956129e+01   1.8576090e+01   2.7589161e+02   2.1548348e+01   1.2042194e+02   2.2806850e+02   1.0893774e+02   2.3470950e+02   1.1485065e+02   2.4807324e+02   1.0428774e+02   2.0410666e+02   1.2375903e+02   9.1434116e+01   1.0822968e+02   2.3270969e+02   1.3172065e+02   2.2658203e+02   8.6420000e+01   6.1520916e+01   8.2971290e+01   9.2761974e+01   1.1118452e+02   2.6880040e+02   1.2398161e+02   2.8700212e+02   1.7986871e+02   2.4745470e+02   1.7217774e+02   3.9520288e+02   1.1383000e+02   1.9760392e+02   2.6117387e+02   1.1368835e+02   1.1594645e+02   1.6878203e+02   7.9143226e+01   1.6604080e+02   1.2585871e+02   8.6165819e+01   2.0888387e+01   5.5553806e+00   7.8225484e+01   1.0457325e+02   7.6554516e+01   1.3936693e+02   7.1255484e+01   1.1672601e+02   1.2119000e+02   2.7072964e+02   8.8994194e+01   1.1635756e+02   9.7347097e+01   1.7985288e+02   1.7016355e+02   2.9448466e+02   4.3853820e+01   1.7316960e+02   1.6315161e+02   3.1232948e+02   1.0643226e+02   2.9934155e+02   2.8978065e+02   1.8960852e+02   1.1268774e+02   2.2859111e+02   2.0150677e+02   8.0940103e+01   8.2713820e+01   2.0511080e+02   1.1335839e+02   2.4358197e+02   1.0463484e+02   3.0744599e+02   1.1147419e+02   2.2420129e+01   1.2751355e+02   1.1095150e+02   9.3268387e+01   2.4176530e+02   6.8663820e+01   1.1489480e+02   7.1333226e+01   1.3444302e+02   6.4398065e+01   1.5430461e+02   7.8022258e+01   1.1265790e+02   8.3455806e+01   1.8481418e+02   8.4231935e+01   1.7655628e+02   1.2852382e+02   2.8986600e+02   1.1809382e+02   2.7489040e+02   3.7220968e+02   1.2331613e+01   1.6333382e+02   2.9585120e+02   3.5254194e+01   6.1545032e+00   8.3939677e+01   2.5743128e+02   2.3901839e+02   2.2863627e+02   4.2812290e+02   1.9357265e+01   1.4628382e+02   2.8416520e+02   1.2947613e+02   1.9645385e+02   1.8390645e+02   7.4972323e+01   1.4495290e+02   2.1576732e+02   8.1816129e+01   1.8812503e+02   1.0202258e+02   9.2761097e+01   1.1376129e+02   9.6969097e+01   1.2125258e+02   8.4414632e+01   2.1952903e+01   1.4178606e+01   2.6119355e+00  -9.5566968e+00
   3.5514903e+02  -6.7809548e+00   3.9600323e+02   1.8365871e+01   1.9806032e+02   1.6463239e+01   3.8102935e+02   1.6724426e+01   1.0487710e+02   2.1311467e+02   1.0447742e+02   1.5496568e+02   1.1441677e+02   1.4419472e+02   1.9237419e+02   1.8727168e+02   3.8457774e+02   1.4092168e+01   1.3007839e+02   9.2030181e+01   3.2469742e+02   5.6013032e+00   1.4948645e+02   1.5062883e+02   1.3151516e+02   2.2008459e+02   8.7393226e+01   1.9149306e+02   1.0536484e+02   2.2259436e+02   1.4152194e+02   1.9546115e+02   1.6318290e+02   1.7622634e+02   2.2794839e+01   1.5285445e+01   1.2437710e+02   2.4551338e+02   6.7656129e+01   1.1973106e+02   9.0897097e+01   1.2551114e+02   3.1870710e+02   3.1469806e+00   7.9707742e+01   1.3521822e+02   6.4198710e+01   2.8466314e+02   1.5901516e+02   3.4530879e+02   1.6654032e+02   3.6480548e+02   1.3150742e+02   1.3802263e+02   3.9316290e+02   2.1417613e+01   9.4151613e+01   2.1723045e+02   2.8706903e+02   6.3042542e+01   1.5705226e+02   2.5535098e+02   1.4422387e+02   3.3894467e+02   1.4919968e+02   2.3924467e+02   1.1778581e+02   1.6428068e+02   1.7637097e+02   2.1776968e+02   2.8666129e+01   1.2629290e+01   2.8480161e+02   3.4215548e+01   9.4521935e+01   2.0257050e+02   1.2259774e+02   2.7270670e+02   9.8230645e+01   2.2682284e+02   4.4867742e+01   2.0095026e+02   1.4184903e+02   8.6556916e+01   1.1465968e+02   7.4095290e+01   1.1072065e+02   2.3278203e+02   9.2900000e+01   4.9662516e+01   9.5161290e+01   9.7926774e+01   1.1032452e+02   2.5419920e+02   1.3379161e+02   2.8411732e+02   1.9015871e+02   2.1958150e+02   1.4560774e+02   3.7961848e+02   1.0379000e+02   2.3397712e+02   2.2660387e+02   1.4054395e+02   9.1466452e+01   1.9231043e+02   9.2423226e+01   1.6207840e+02   1.3027871e+02   1.0595222e+02   1.7078387e+01   9.1501806e+00   8.1985484e+01   1.1336245e+02   5.0554516e+01   1.3840693e+02   6.9395484e+01   1.0116481e+02   1.2314000e+02   1.8295364e+02   9.4424194e+01   1.4235316e+02   8.9967097e+01   1.6772328e+02   1.8726355e+02   2.8406666e+02   4.6043820e+01   1.6746440e+02   1.1958161e+02   2.6933508e+02   1.3267226e+02   2.9271235e+02   2.6607065e+02   1.3674532e+02   1.2149774e+02   2.1612631e+02   1.5531677e+02   6.9585303e+01   8.4563820e+01   2.0086280e+02   1.0339839e+02   2.2147877e+02   1.1511484e+02   2.7703759e+02   1.6394419e+02   3.4792529e+01   1.2556355e+02   1.1076750e+02   1.2854839e+02   2.6446290e+02   4.3143820e+01   1.2479640e+02   7.4713226e+01   1.2608262e+02   7.7538065e+01   1.4530341e+02   6.7832258e+01   1.3604310e+02   9.3405806e+01   1.6206818e+02   8.5181935e+01   8.4960284e+01   1.3252382e+02   2.6464600e+02   1.2542382e+02   2.5426400e+02   3.8649968e+02   2.6758413e+01   1.5637382e+02   3.1663800e+02   3.2304194e+01   1.3490503e+01   8.1699677e+01   1.8475048e+02   2.2315839e+02   1.8333507e+02   4.5708290e+02   1.0710465e+01   1.5533382e+02   3.3972120e+02   1.3495613e+02   1.4310545e+02   1.5918645e+02   8.7049923e+01   1.5514290e+02   2.5890212e+02   1.1171613e+02   1.9640303e+02   7.9592581e+01   8.6325497e+01   1.2133129e+02   8.8263497e+01   1.2091258e+02   1.1315183e+02  -2.6170968e+00  -2.0457935e+00   2.6801935e+01   8.5481032e+00
   3.5191903e+02   2.0627445e+01   3.8690323e+02   1.3953871e+01   2.6529032e+02   2.4854839e+01   3.7226935e+02   1.2325226e+01   1.3178710e+02   2.0920187e+02   1.1066742e+02   1.5509048e+02   1.0822677e+02   2.0692992e+02   1.9694419e+02   1.9747608e+02   4.6100774e+02   1.6117768e+01   1.3288839e+02   8.9515381e+01   3.5074742e+02   2.8947303e+01   1.4544645e+02   1.2800203e+02   1.3137516e+02   2.0699579e+02   1.2949323e+02   2.0498506e+02   1.1741484e+02   2.1206036e+02   1.4219194e+02   2.3687755e+02   1.5751290e+02   1.9676994e+02   3.5548387e+00  -1.7453548e+00   9.6437097e+01   3.1600858e+02   7.0326129e+01   1.2432746e+02   9.2087097e+01   1.4117594e+02   3.3132710e+02  -4.5226194e+00   8.7327742e+01   1.1098862e+02   9.8818710e+01   2.8099354e+02   1.7330516e+02   3.2125559e+02   1.5425032e+02   3.5864868e+02   1.5350742e+02   1.1964263e+02   3.9359290e+02   7.4332129e+00   1.1638161e+02   1.8802205e+02   2.5787903e+02   8.6567742e+01   1.3905226e+02   2.5646098e+02   1.1951387e+02   3.4278147e+02   1.5223968e+02   2.2781147e+02   1.3416581e+02   1.6340028e+02   1.9213097e+02   2.0202888e+02   3.3816129e+01   1.8547290e+01   2.8209161e+02   6.3292348e+01   1.0490194e+02   2.4379010e+02   1.1831774e+02   2.6504910e+02   8.7230645e+01   2.5304284e+02   9.8197742e+01   2.2316386e+02   9.7089032e+01   1.0699772e+02   1.1993968e+02   2.1315289e+02   1.5119065e+02   2.1392443e+02   9.9800000e+01   4.6020516e+01   6.4591290e+01   9.1422374e+01   1.1518452e+02   3.0048040e+02   1.5598161e+02   2.9258212e+02   2.3048871e+02   1.5873510e+02   1.6365774e+02   2.6745448e+02   8.1740000e+01   1.8450112e+02   2.0469387e+02   1.6548675e+02   9.6036452e+01   1.7775483e+02   7.8283226e+01   2.0181960e+02   1.7237871e+02   1.2825422e+02   1.0368387e+01   1.5536981e+01   7.8515484e+01   1.2088005e+02   7.5414516e+01   9.9458129e+01   7.0155484e+01   1.1567401e+02   9.6330000e+01   1.7537844e+02   1.2490419e+02   1.3515476e+02   7.6677097e+01   1.4930648e+02   1.5892355e+02   2.8057386e+02   8.1993820e+01   1.7863840e+02   1.2929161e+02   2.8398828e+02   1.2958226e+02   3.0062955e+02   1.9688065e+02   1.4542052e+02   1.0230774e+02   2.1066151e+02   1.3783677e+02   7.8983703e+01   7.4043820e+01   1.9727440e+02   1.0935839e+02   2.0724197e+02   1.1120484e+02   2.5488039e+02   1.4313419e+02   6.0267329e+01   1.4946355e+02   1.0619550e+02   1.0673839e+02   2.5392770e+02   4.7713820e+01   8.2620803e+01   8.3183226e+01   1.1354502e+02   8.2348065e+01   1.4876861e+02   8.4312258e+01   1.2687470e+02   9.1025806e+01   1.7887858e+02   7.4181935e+01   1.5055028e+02   1.3337382e+02   2.8714800e+02   1.0942382e+02   2.3001400e+02   3.8058968e+02   9.3312129e+00   1.5056382e+02   3.4115280e+02   4.6254194e+01   1.5324503e+01   8.7079677e+01   1.7751008e+02   1.9763839e+02   2.1056667e+02   4.3017290e+02   1.7053265e+01   1.3704382e+02   2.8042440e+02   1.4437613e+02   1.5493185e+02   1.6509645e+02   7.6907123e+01   1.4195290e+02   2.2810732e+02   1.1157613e+02   2.2893423e+02   8.5172581e+01   9.2109097e+01   1.1233129e+02   1.1632350e+02   1.1972258e+02   1.1257703e+02   1.6292903e+01   2.0441406e+01   1.5611935e+01   6.2533032e+00
   3.7619903e+02   8.4950452e+00   3.6867323e+02   5.2222710e+00   2.3858032e+02   1.5601639e+01   3.3074935e+02   1.8868258e+00   1.2173710e+02   2.2705587e+02   1.1761742e+02   1.7472448e+02   1.0441677e+02   1.8280472e+02   1.8879419e+02   1.7598808e+02   4.4566774e+02   3.0114968e+01   1.7364839e+02   6.8304581e+01   2.9893742e+02   2.1421032e+00   1.1091645e+02   7.8664426e+01   1.1670516e+02   1.7574939e+02   9.9443226e+01   2.3304906e+02   1.2493484e+02   1.7507876e+02   1.4957194e+02   1.9990715e+02   1.5761290e+02   2.0548194e+02   2.3264839e+01   5.9678452e+00   1.1143710e+02   2.7087858e+02   7.8566129e+01   1.4966826e+02   9.0607097e+01   1.2738434e+02   3.1560710e+02  -1.0265019e+01   6.3897742e+01   1.1686302e+02   6.9008710e+01   2.9875834e+02   1.5782516e+02   3.1583399e+02   1.8154032e+02   3.0903548e+02   1.4208742e+02   1.2636623e+02   4.1401290e+02   2.1419613e+01   1.1486161e+02   1.9438365e+02   2.3721903e+02   6.9600542e+01   1.4786226e+02   2.3703618e+02   1.4941387e+02   3.3809947e+02   3.2579677e+01   1.3904271e+01   1.2221581e+02   1.8059628e+02   2.4422097e+02   2.1315168e+02   3.2146129e+01  -6.9910968e-01   3.2980161e+02   1.2095548e+01   3.3661935e+01   4.5109303e+01   1.1902774e+02   2.3333230e+02   9.8130645e+01   2.3479084e+02   9.9817742e+01   1.9470426e+02   6.1469032e+01   1.1679732e+02   1.0974968e+02   2.2524809e+02   1.3934065e+02   1.9449243e+02   1.0356000e+02   9.8529716e+01   1.0154129e+02   1.0965637e+02   1.0694452e+02   2.8889960e+02   1.5393161e+02   3.1569612e+02   1.7748871e+02   1.7735510e+02   1.4350774e+02   2.9097648e+02   1.0060000e+02   1.8209232e+02   2.0993387e+02   1.5006755e+02   1.0437645e+02   1.4108763e+02   1.0199323e+02   1.7745280e+02   1.6480871e+02   1.0437982e+02   1.5128387e+01  -5.2238194e+00   7.3605484e+01   1.1217285e+02   6.1884516e+01   1.1716053e+02   7.9445484e+01   9.8690813e+01   9.7620000e+01   1.7546524e+02   1.0556419e+02   1.3903196e+02   8.0487097e+01   1.4362168e+02   1.7754355e+02   2.4275426e+02   6.9473820e+01   1.7245000e+02   1.4620161e+02   3.1735548e+02   1.3229226e+02   2.9031275e+02   2.0688065e+02   1.3096052e+02   1.1240774e+02   1.7456351e+02   5.6786774e+01   1.0656770e+02   8.1373820e+01   2.0211800e+02   8.3258387e+01   2.4793997e+02   1.1377484e+02   2.4990479e+02   1.3666419e+02   4.1074929e+01   1.2298355e+02   1.1731390e+02   1.0416839e+02   2.3051330e+02   4.1953820e+01   8.8461603e+01   6.9713226e+01   1.1643262e+02   6.2108065e+01   1.7205781e+02   7.8402258e+01   1.3295750e+02   8.1265806e+01   1.4374938e+02   7.5271935e+01   1.6865308e+02   1.1880382e+02   2.8760360e+02   1.3914382e+02   2.2973640e+02   4.0039968e+02   1.9936413e+01   1.7547382e+02   3.4254000e+02   3.5544194e+01   2.4131303e+01   9.6269677e+01   1.9863488e+02   1.9463839e+02   1.9132667e+02   4.5727290e+02   1.6595265e+01   1.5452382e+02   2.9802600e+02   1.1699613e+02   8.9732245e+01   1.5737645e+02   1.1181472e+02   1.4976290e+02   2.4295252e+02   9.6096129e+01   1.9250263e+02   9.7172581e+01   5.0679097e+01   1.1652129e+02   1.2150830e+02   1.2482258e+02   9.7549032e+01   1.8332903e+01  -7.2179355e-01  -3.0080645e+00   9.2229032e+00
   3.6843903e+02   2.0255845e+01   3.7209323e+02   1.0188671e+01   2.3777032e+02   2.6246439e+01   3.7326935e+02   2.5852258e+00   1.1811710e+02   2.5067547e+02   8.6757419e+01   1.6772328e+02   8.4226774e+01   1.8298992e+02   1.7884419e+02   1.6783408e+02   4.8085774e+02   2.2059768e+01   1.1735839e+02   7.4237781e+01   3.2484742e+02   2.0209303e+01   1.2463645e+02   1.0980683e+02   1.0409516e+02   1.5094819e+02   1.0725323e+02   2.2433426e+02   1.1845484e+02   2.4721716e+02   1.6424194e+02   1.7697355e+02   1.6232290e+02   1.7852514e+02   6.6948387e+00   4.0034452e+00   1.0297710e+02   2.4115538e+02   8.0756129e+01   1.1911306e+02   7.6847097e+01   1.4401514e+02   3.1289710e+02  -1.4821935e-01   6.9707742e+01   1.0891822e+02   9.5438710e+01   2.8293394e+02   1.3482516e+02   2.7529399e+02   1.1958032e+02   2.7656228e+02   1.5479742e+02   1.1634943e+02   3.9759290e+02  -6.5067871e+00   9.5621613e+01   1.7773285e+02   2.9949903e+02   8.2148142e+01   1.0895226e+02   2.2195898e+02   1.3679387e+02   3.9258907e+02   2.5859677e+01   3.6301871e+01   1.4845581e+02   2.0349708e+02   1.3508097e+02   2.1588288e+02   3.4386129e+01   2.0451690e+01   2.8213161e+02   5.6339148e+01   6.9019355e+00  -5.7498968e+00   1.0697774e+02   2.2557630e+02   6.6940645e+01   2.1271604e+02   9.6527742e+01   2.3534746e+02   8.7519032e+01   1.3176332e+02   1.1984968e+02   2.3297009e+02   1.3810065e+02   1.7840163e+02   1.0318000e+02   9.0560116e+01   1.0125129e+02   1.1214957e+02   1.1575452e+02   2.6619480e+02   1.5617161e+02   3.0865692e+02   1.9348871e+02   1.7736510e+02   1.3255774e+02   2.9380248e+02   7.4600000e+01   1.8474232e+02   2.2279387e+02   1.5151875e+02   1.0379645e+02   1.5746403e+02   8.6333226e+01   1.6584560e+02   1.7170871e+02   1.1396782e+02   2.4798387e+01  -6.7074194e+00   8.5515484e+01   1.2537005e+02   4.6414516e+01   1.0839813e+02   8.5775484e+01   1.1752441e+02   1.0019000e+02   1.7321964e+02   1.2509419e+02   1.2341956e+02   8.2057097e+01   1.3121608e+02   1.4583355e+02   2.7624106e+02   6.4613820e+01   1.8478880e+02   1.3034161e+02   2.7281428e+02   1.1081226e+02   2.8684115e+02   2.2431065e+02   1.5418612e+02   9.2597742e+01   1.9657831e+02   1.4769677e+02   5.7674903e+01   7.5283820e+01   2.0731520e+02   1.0092839e+02   2.0548637e+02   1.1173484e+02   2.6278799e+02   1.6251419e+02   2.6096929e+01   1.0865355e+02   1.0312030e+02   1.2488839e+02   2.3151570e+02   4.2043820e+01   1.0759440e+02   3.8093226e+01   1.2449222e+02   8.2968065e+01   1.6095901e+02   1.0731226e+02   8.7884697e+01   8.2075806e+01   1.6211458e+02   9.0181935e+01   1.7560028e+02   1.4637382e+02   2.6948800e+02   1.0956382e+02   2.2286280e+02   4.0568968e+02  -1.1726787e+01   1.6518382e+02   3.4136320e+02   3.5494194e+01   5.3753032e+00   7.8229677e+01   2.0326808e+02   1.6701839e+02   1.8282627e+02   4.3431290e+02   2.6952065e+01   1.4256382e+02   2.6855280e+02   6.1476129e+01   2.3413845e+01   1.6990645e+02   1.0647232e+02   1.5800290e+02   2.5934332e+02   9.6576129e+01   1.7732423e+02   9.6262581e+01   1.0465190e+02   9.4761290e+01   1.0743910e+02   1.1834258e+02   1.0387743e+02   1.6482903e+01   1.6856206e+01   2.3561935e+01   2.0807303e+01
   3.3319903e+02   1.6595045e+01   3.6681323e+02   2.0371071e+01   2.8410032e+02   9.3900387e+00   3.6755935e+02  -4.1479742e+00   1.1021710e+02   2.4849747e+02   1.4042742e+02   1.8237968e+02   7.8416774e+01   1.7964472e+02   1.8065419e+02   1.6191928e+02   4.7147774e+02   2.5430168e+01   1.4716839e+02   1.2580298e+02   3.3079742e+02   2.8543303e+01   1.2963645e+02   1.4221683e+02   1.0690516e+02   2.0662339e+02   1.0301323e+02   1.7776346e+02   1.2612484e+02   2.5717356e+02   1.7043194e+02   2.0275835e+02   1.4018290e+02   1.7106634e+02   2.5174839e+01   1.4715045e+01   1.3357710e+02   3.2203738e+02   6.3806129e+01   1.3208906e+02   8.2137097e+01   1.2663194e+02   3.1318710e+02   1.5828581e+01   7.2227742e+01   1.0586662e+02   8.0668710e+01   3.0877554e+02   1.4135516e+02   2.4562159e+02   1.4701032e+02   2.3498788e+02   1.4331742e+02   1.1969783e+02   3.9835290e+02   1.6432413e+01   1.0062161e+02   1.5690285e+02   3.0254903e+02   7.5184142e+01   1.2524226e+02   2.5270578e+02   1.5251387e+02   4.1062147e+02   4.2199677e+01   3.0084671e+01   1.1135581e+02   2.0284508e+02   1.5299097e+02   1.6407008e+02   1.6766129e+01   1.7961290e+01   3.0442161e+02   1.2075948e+01   1.8661935e+01   1.2449303e+01   1.2488774e+02   2.1057350e+02   7.6710645e+01   2.4159444e+02   1.1709774e+02   2.2536186e+02   8.5229032e+01   1.4503652e+02   1.2588968e+02   2.3138689e+02   1.3767065e+02   2.1633603e+02   1.1690000e+02   7.8702516e+01   9.2061290e+01   1.2869477e+02   1.1018452e+02   2.9645040e+02   1.5793161e+02   3.1690612e+02   1.7515871e+02   2.0445150e+02   1.2365774e+02   2.7237448e+02   8.6070000e+01   1.6182472e+02   2.4026387e+02   1.3026115e+02   8.3186452e+01   1.9149283e+02   1.0490323e+02   1.8760000e+02   1.7580871e+02   1.2135982e+02   8.9883871e+00   5.1273806e+00   1.0212548e+02   1.1285125e+02   6.3554516e+01   1.0202693e+02   9.3775484e+01   1.3516441e+02   1.0919000e+02   1.6896964e+02   1.2623419e+02   1.4956836e+02   6.7637097e+01   1.6793968e+02   1.6231355e+02   2.2301266e+02   6.8233820e+01   1.8673920e+02   1.2387161e+02   2.7728188e+02   1.0596226e+02   3.1937915e+02   3.6897065e+02   7.5133161e+00   9.8027742e+01   2.1067391e+02   1.6255677e+02   5.5386103e+01   9.1803820e+01   2.0457360e+02   1.1249839e+02   2.2470077e+02   1.1301484e+02   2.4049559e+02   1.6128419e+02   5.9005329e+01   1.1170355e+02   1.1292630e+02   1.2007839e+02   2.2924050e+02   5.7333820e+01   1.0190120e+02   5.5183226e+01   1.0150502e+02   8.8208065e+01   1.8291981e+02   7.7972258e+01   7.1141897e+01   7.8125806e+01   1.4310058e+02   8.5421935e+01   1.6741108e+02   1.0971382e+02   2.2037080e+02   1.0223382e+02   2.2963920e+02   4.1001968e+02   2.7868129e+00   1.6261382e+02   3.4599880e+02   5.5404194e+01   1.5502503e+01   8.2839677e+01   2.0532928e+02   1.6644839e+02   1.7801187e+02   4.2865290e+02   2.5834865e+01   1.6471382e+02   2.5755080e+02   5.4236129e+01   8.1830452e+00   1.8994645e+02   8.4449123e+01   1.4743290e+02   2.5651892e+02   7.1006129e+01   1.6817983e+02   9.2982581e+01   1.4368430e+02   1.3671129e+02   1.0451310e+02   9.7202581e+01   1.2804863e+02   1.0382903e+01   1.2014206e+01   1.1471935e+01  -4.1549677e-01
   3.4343903e+02   1.6775845e+01   3.8547323e+02   3.3778271e+01   2.6958032e+02   1.0411639e+01   4.1845935e+02   1.3250026e+01   1.2849710e+02   2.4879507e+02   1.4299742e+02   1.8950408e+02   1.0222677e+02   1.8744992e+02   2.0570419e+02   1.8563528e+02   5.1409774e+02   1.2450568e+01   1.5988839e+02   1.1659538e+02   2.9574742e+02   1.4397303e+01   1.4153645e+02   1.5864483e+02   1.1232516e+02   2.1699979e+02   1.0201323e+02   1.8118346e+02   1.3574484e+02   2.4283396e+02   1.5514194e+02   2.0703155e+02   1.4170290e+02   2.0922474e+02   2.9884839e+01  -5.6617548e+00   1.5343710e+02   3.1398858e+02   7.3086129e+01   1.2439666e+02   9.7467097e+01   1.2640554e+02   3.4837710e+02   2.0013381e+01   6.2037742e+01   1.2006182e+02   7.9628710e+01   2.8957874e+02   1.4344516e+02   2.3593439e+02   1.4215032e+02   2.6594668e+02   1.4355742e+02   1.5420863e+02   4.0068290e+02   3.1866013e+01   1.0324161e+02   1.6193325e+02   2.8768903e+02   8.4472942e+01   1.2124226e+02   2.4435578e+02   5.2389387e+02   1.7141071e+01   3.2809677e+01   2.9075871e+01   9.7215806e+01   1.8373628e+02   1.6622097e+02   1.7249168e+02   1.3626129e+01   5.9224903e+00   3.1704161e+02   3.2976348e+01   2.9141935e+01  -5.5290968e+00   1.0269774e+02   2.1096870e+02   1.6230645e+01  -1.5567161e+01   9.9007742e+01   2.1099906e+02   1.1170903e+02   1.4010812e+02   1.2750968e+02   2.0830729e+02   1.3376065e+02   1.7960883e+02   1.0623000e+02   8.7126116e+01   8.6301290e+01   1.4139557e+02   9.9084516e+01   2.9990840e+02   1.5155161e+02   3.1502652e+02   1.9081871e+02   1.4676870e+02   1.1050774e+02   2.6008648e+02   9.6550000e+01   1.9460632e+02   2.2674387e+02   1.5396275e+02   1.0865645e+02   1.4526523e+02   1.0656323e+02   1.6789720e+02   1.8437871e+02   8.1954219e+01   2.2658387e+01   1.3637806e+00   7.7225484e+01   1.4460325e+02   6.0984516e+01   9.1382529e+01   7.2915484e+01   1.4107321e+02   9.6950000e+01   1.5894884e+02   1.3109419e+02   1.4584956e+02   9.9867097e+01   1.7426128e+02   1.6707355e+02   2.5449186e+02   7.1953820e+01   1.8801160e+02   1.4720161e+02   2.7855548e+02   1.2167226e+02   3.3707235e+02   3.7359065e+02   3.1713716e+01   1.0716774e+02   2.2179271e+02   1.5840677e+02   1.2876810e+02   8.6613820e+01   1.8574880e+02   1.0277839e+02   2.3428837e+02   1.0006484e+02   2.8434159e+02   1.1485419e+02   5.4529729e+01   1.3218355e+02   1.2042790e+02   1.0664839e+02   2.3002490e+02   4.2563820e+01   9.0082803e+01   7.2043226e+01   1.0977622e+02   7.6158065e+01   1.8622381e+02   8.9022258e+01   1.4382790e+02   5.6315806e+01   1.4074538e+02   6.7801935e+01   1.8192068e+02   1.1356382e+02   2.3911280e+02   1.1918382e+02   2.2652320e+02   3.5715968e+02   5.4456129e+00   1.6176382e+02   3.4297680e+02   3.2924194e+01   2.8720903e+01   6.6649677e+01   1.9181448e+02   1.6267839e+02   1.3831347e+02   4.2036290e+02   2.8118065e+01   1.5333382e+02   2.8941120e+02   3.9376129e+01   9.4718452e+00   1.5861645e+02   1.0728552e+02   1.4905290e+02   2.4653932e+02   7.9906129e+01   1.5003783e+02   9.2172581e+01   1.3735910e+02   1.1480129e+02   1.1350590e+02   1.0320258e+02   1.3065863e+02   9.2929032e+00  -1.2568594e+01   3.1471935e+01   7.6045032e+00
   3.4572903e+02   2.1642645e+01   3.9990323e+02   1.2103871e+01   2.6925032e+02   1.9248039e+01   3.8798935e+02   1.3017626e+01   1.2440710e+02   2.2850227e+02   1.2061742e+02   1.9720448e+02   9.2946774e+01   1.5553232e+02   1.6389419e+02   2.1926008e+02   4.8328774e+02   9.7153677e+00   1.4626839e+02   1.1235498e+02   3.0379742e+02   9.0833032e+00   1.6596645e+02   1.6902043e+02   9.9095161e+01   1.9919819e+02   8.9153226e+01   1.6211226e+02   1.1441484e+02   2.5916036e+02   1.5876194e+02   2.5450195e+02   1.5409290e+02   1.5971354e+02   1.8594839e+01  -5.1855484e-01   1.2903710e+02   2.4874058e+02   6.4856129e+01   1.0729506e+02   8.7557097e+01   1.3091834e+02   3.2484710e+02   2.8457806e+00   6.5087742e+01   1.2357782e+02   9.5388710e+01   2.9978794e+02   1.3620516e+02   2.4032359e+02   1.2906032e+02   2.4995388e+02   1.4746742e+02   1.1255583e+02   4.1740290e+02   3.3628413e+01   8.6381613e+01   1.6504205e+02   2.8806903e+02   1.2910254e+02   1.1929226e+02   2.1875178e+02   4.9194387e+02   1.4177071e+01   1.8199677e+01   3.4154671e+01   1.2911581e+02   1.9204428e+02   1.2527097e+02   2.0314768e+02   1.8766129e+01   6.2312903e+00   2.9170161e+02   3.3003548e+01   3.0485194e+02   1.6654103e+01   1.1674774e+02   2.3227470e+02   1.4706452e+00   1.2423639e+01   1.0109774e+02   2.1288186e+02   1.2599903e+02   1.6568492e+02   1.1903968e+02   2.4317489e+02   1.3305065e+02   1.9489563e+02   1.1004000e+02   7.4861316e+01   9.9011290e+01   1.3432877e+02   1.0104452e+02   2.9590160e+02   1.2484161e+02   3.0802332e+02   1.5758871e+02   1.2356710e+02   9.7657742e+01   2.3821448e+02   1.2864000e+02   2.4250912e+02   2.4479387e+02   1.5632875e+02   9.8036452e+01   1.8597483e+02   9.7183226e+01   1.9307760e+02   1.4380871e+02   1.0505982e+02   3.0383871e+00   2.7933806e+00   1.0346548e+02   1.5226405e+02   8.1694516e+01   1.0443573e+02   8.4155484e+01   1.2998401e+02   1.2428000e+02   2.2010244e+02   1.8790419e+02   1.3187476e+02   7.4207097e+01   1.8560408e+02   1.5864355e+02   2.3216626e+02   5.7143820e+01   1.3100640e+02   1.1987161e+02   2.5036188e+02   1.0991226e+02   2.3039315e+02   4.4064065e+02   3.0969716e+01   1.3359774e+02   2.0282831e+02   1.7126677e+02   1.4492930e+02   6.0093820e+01   1.9392040e+02   1.0582839e+02   2.5375437e+02   1.1458484e+02   2.7874999e+02   1.1756419e+02   4.8452929e+01   9.7183548e+01   8.3517897e+01   1.0688839e+02   1.9210570e+02   2.2043820e+01   7.3154403e+01   6.5903226e+01   8.0407419e+01   9.6158065e+01   1.8071381e+02   8.0642258e+01   1.1582830e+02   5.7215806e+01   1.2177338e+02   7.1701935e+01   1.7417868e+02   1.2271382e+02   1.8900080e+02   1.2971382e+02   2.4444080e+02   3.7415968e+02   2.3135613e+01   1.4947382e+02   3.5467000e+02   2.5824194e+01   3.8689032e+00   9.4419677e+01   1.9540288e+02   1.1286839e+02   2.0605827e+02   4.0303290e+02   2.8224465e+01   1.3476382e+02   2.9479680e+02   4.6526129e+01   1.5469845e+01   1.9290645e+02   8.5112323e+01   1.5234290e+02   2.3912612e+02   7.1766129e+01   1.8840903e+02   1.0726258e+02   1.3954190e+02   1.1638129e+02   1.4856950e+02   9.7912581e+01   1.1747183e+02   3.0762903e+01   1.8538065e+00   1.3901935e+01  -4.0398968e+00
   3.5091903e+02   5.1774452e+00   3.6757323e+02   7.9702710e+00   2.5606032e+02   3.2063239e+01   3.4583935e+02  -1.8903742e+00   1.2597710e+02   2.5752667e+02   1.1389742e+02   2.0312208e+02   8.6276774e+01   1.7225592e+02   1.9979419e+02   1.7172808e+02   4.7862774e+02   2.0568168e+01   1.3573839e+02   9.6807381e+01   2.6126742e+02   1.6915703e+01   1.5529645e+02   1.1997403e+02   1.1461516e+02   2.2214659e+02   8.4013226e+01   2.0104346e+02   1.3222484e+02   2.4849556e+02   1.5785194e+02   1.8634475e+02   1.3309290e+02   1.8120354e+02   1.7074839e+01   5.9330452e+00   1.1477710e+02   2.5781138e+02   4.9806129e+01   9.6919058e+01   9.0847097e+01   1.1998514e+02   3.1727710e+02  -6.3986194e+00   6.9847742e+01   1.3114702e+02   8.8438710e+01   3.1115394e+02   1.2892516e+02   2.3290599e+02   1.1711032e+02   2.3494988e+02   1.3803742e+02   1.2046023e+02   3.8973290e+02   1.5312013e+01   1.2496161e+02   1.4738565e+02   2.5135903e+02   1.0246934e+02   1.2438226e+02   2.5777458e+02   5.0465387e+02   2.8060271e+01   2.5389677e+01   3.6769471e+01   1.4402581e+02   1.5352148e+02   1.9818097e+02   1.9378488e+02   2.1906129e+01  -6.1699097e+00   3.1994161e+02   3.5024348e+01   3.2047194e+02   2.2354503e+01   1.1145774e+02   2.0440790e+02   1.5230645e+01  -5.7161290e-02   9.6487742e+01   2.4125066e+02   1.5422903e+02   1.1580652e+02   1.1441968e+02   2.0264449e+02   1.2800065e+02   2.0053963e+02   1.0047000e+02   1.2101692e+02   8.0301290e+01   1.3658557e+02   1.0242452e+02   2.7479120e+02   1.3884161e+02   3.2004332e+02   1.6610871e+02   1.2531550e+02   1.2931774e+02   2.2849168e+02   1.1026000e+02   2.0254952e+02   2.4355387e+02   1.9490795e+02   1.2256645e+02   1.4330243e+02   9.9663226e+01   1.7591920e+02   1.6113871e+02   8.5813419e+01   2.3988387e+01  -3.0226194e+00   1.0760548e+02   1.2712285e+02   6.4654516e+01   1.2384893e+02   7.5445484e+01   1.1435081e+02   1.4019000e+02   2.2301964e+02   1.2271419e+02   1.7689996e+02   9.5157097e+01   1.6692808e+02   1.6269355e+02   2.6894226e+02   6.9043820e+01   1.4434440e+02   1.1948161e+02   2.2363308e+02   9.8242258e+01   2.4284675e+02   4.0097065e+02   2.1053316e+01   1.2640774e+02   2.1520351e+02   2.0255677e+02   1.3828610e+02   8.4853820e+01   1.9021960e+02   1.0892839e+02   2.4222637e+02   9.9444839e+01   2.9648119e+02   1.1685419e+02   3.1609729e+01   8.6753548e+01   8.7732297e+01   9.5598387e+01   1.8190890e+02   2.5903820e+01   6.7125603e+01   8.8763226e+01   1.0176862e+02   8.9968065e+01   1.7491901e+02   7.2692258e+01   1.3065430e+02   6.4785806e+01   1.3892778e+02   1.0256194e+02   1.9179988e+02   1.1556382e+02   1.9895280e+02   1.2428382e+02   2.6520520e+02   4.1358968e+02   2.1501213e+01   1.7218382e+02   3.4675320e+02   2.3634194e+01   1.7894103e+01   7.4039677e+01   2.0336328e+02   1.8667839e+02   1.8687347e+02   4.4898290e+02   2.5068465e+01   1.4061382e+02   2.8661880e+02   6.0286129e+01   1.6889045e+01   1.8651645e+02   1.0491352e+02   1.3581290e+02   2.1625852e+02   6.8956129e+01   1.2448383e+02   1.0898258e+02   1.4392430e+02   1.1271129e+02   1.0995310e+02   1.1210258e+02   1.2266663e+02   8.2929032e+00   1.5081406e+01   1.3041935e+01  -1.4910968e+00
   3.2686903e+02   2.7441445e+01   4.3786323e+02   2.3307071e+01   2.4406032e+02   4.1263239e+01   4.3326935e+02  -1.1314774e+01   9.2837097e+01   1.8974787e+02   1.1499742e+02   1.8298408e+02   8.4706774e+01   1.5866152e+02   2.0727419e+02   2.1012968e+02   4.2785774e+02   7.4397677e+00   1.1521839e+02   1.0492898e+02   2.7817742e+02   9.4729032e+00   1.2677645e+02   1.3311563e+02   1.2266516e+02   1.9941259e+02   1.0096323e+02   2.1692746e+02   1.4660484e+02   2.6967516e+02   1.6171194e+02   1.9650595e+02   1.3680290e+02   1.6866674e+02   2.9744839e+01  -4.2205548e+00   1.5263710e+02   2.6231258e+02   6.3236129e+01   1.2227466e+02   9.0227097e+01   1.2927474e+02   3.4408710e+02   1.6456581e+01   6.7087742e+01   1.0098782e+02   9.7438710e+01   3.4053394e+02   1.3258516e+02   2.2466319e+02   1.0673032e+02   2.2312028e+02   1.1898742e+02   9.7404232e+01   3.9435290e+02   2.2232413e+01   1.0548161e+02   2.0175405e+02   2.3359903e+02   9.0460142e+01   1.2348226e+02   2.2708658e+02   4.5232387e+02  -4.7533290e+00   3.9049677e+01   5.3716671e+01   1.2773581e+02   1.7653468e+02   2.0132097e+02   1.9149368e+02   3.5576129e+01   2.6736490e+01   2.8709161e+02   2.4272348e+01   3.3566194e+02   4.9279303e+01   7.7367742e+01   1.5842510e+02   7.2306452e+00   2.7228387e+00   1.1576774e+02   2.5627826e+02   1.1675903e+02   1.3904412e+02   9.1319677e+01   1.6906249e+02   1.4172065e+02   2.1349203e+02   1.1552000e+02   1.1909292e+02   1.1178129e+02   1.4687717e+02   1.3247452e+02   2.5657720e+02   1.6803161e+02   2.9704812e+02   1.6258871e+02   1.4506710e+02   1.1288774e+02   2.5280608e+02   9.8930000e+01   1.8250592e+02   2.6074387e+02   1.4286275e+02   1.0622645e+02   1.9164963e+02   9.2183226e+01   2.0175760e+02   1.4923871e+02   1.1510542e+02   4.7483871e+00   8.4165806e+00   9.0315484e+01   1.3112605e+02   6.6414516e+01   1.4727813e+02   8.2915484e+01   1.2613321e+02   1.5295000e+02   2.3518884e+02   1.4233419e+02   1.7447036e+02   8.9347097e+01   1.8163288e+02   1.7783355e+02   2.5154106e+02   6.1953820e+01   1.6305160e+02   1.0639161e+02   2.2706028e+02   1.0191226e+02   2.3551315e+02   3.4331065e+02   3.0996116e+01   1.1873774e+02   2.3543711e+02   2.0678677e+02   1.6341770e+02   8.4373820e+01   1.8573800e+02   1.1249839e+02   2.4618077e+02   1.1349484e+02   3.0592719e+02   1.2518419e+02   3.2803329e+01   1.1394355e+02   9.1127097e+01   9.0408387e+01   2.0089410e+02   3.1473820e+01   8.7440003e+01   5.3763226e+01   1.1861862e+02   7.9258065e+01   1.8782581e+02   8.0692258e+01   1.1001430e+02   6.7645806e+01   1.2402898e+02   7.6891935e+01   1.6752348e+02   1.1037382e+02   2.1279800e+02   1.2914382e+02   2.3667640e+02   4.1625968e+02  -8.6223871e+00   1.5890382e+02   3.6110560e+02   5.3354194e+01   2.8666503e+01   8.6269677e+01   2.1767488e+02   1.5310839e+02   2.2135907e+02   4.5465290e+02  -7.6513548e-01   1.5171382e+02   2.8587080e+02   4.4856129e+01   2.8434452e+00   1.6232645e+02   7.7698723e+01   1.2376290e+02   2.2141252e+02   6.4866129e+01   1.3762103e+02   1.3474258e+02   1.4567350e+02   1.2323129e+02   1.1002150e+02   1.0706258e+02   1.3596983e+02   8.6290323e-01   2.7965806e+01   1.3719355e+00   1.6112503e+01
   3.5500903e+02   1.5040245e+01   3.9090323e+02   6.5838710e+00   2.2620032e+02   3.2692039e+01   4.4859935e+02   1.9268826e+01   1.0392710e+02   1.9671067e+02   1.0513742e+02   2.0410288e+02   9.0566774e+01   1.7777272e+02   1.9060419e+02   1.6036328e+02   4.3919774e+02   1.3632568e+01   1.3031839e+02   1.0843098e+02   2.9998742e+02   3.8810323e-01   1.8458645e+02   1.3901083e+02   1.3256516e+02   1.5676059e+02   9.6723226e+01   1.8460666e+02   1.0245484e+02   2.5734716e+02   1.8871194e+02   1.6215595e+02   1.5470290e+02   1.4704474e+02   2.6594839e+01  -2.6158555e+01   1.0897710e+02   2.7854538e+02   5.0276129e+01   1.2141146e+02   7.2847097e+01   1.3161514e+02   3.3089710e+02   4.6517806e+00   5.8997742e+01   1.1720502e+02   7.5628710e+01   2.9741874e+02   1.1873516e+02   2.3162119e+02   1.2144032e+02   2.0713348e+02   1.1341742e+02   1.2437983e+02   3.7454290e+02   1.1907213e+01   1.1419161e+02   1.9619725e+02   2.7954903e+02   7.5594142e+01   1.2400226e+02   2.3709498e+02   4.8841387e+02   1.3979471e+01   3.0479677e+01   4.0832271e+01   1.7273581e+02   1.6279468e+02   1.5975097e+02   1.8833928e+02   1.6336129e+01  -5.9143097e+00   3.0342161e+02   3.5725948e+01   3.0323194e+02   3.9593703e+01   8.1597742e+01   1.5746670e+02   1.2940645e+01   7.2660387e+00   1.2609774e+02   2.1993186e+02   1.8908903e+02   1.3287772e+02   8.9039677e+01   1.7852489e+02   1.2815065e+02   1.9024763e+02   1.2290000e+02   1.3783252e+02   1.1316129e+02   1.5157677e+02   1.0380452e+02   2.9330080e+02   1.4955161e+02   3.0842652e+02   1.6181871e+02   1.5351870e+02   1.2688774e+02   2.4149608e+02   9.9120000e+01   2.2673072e+02   2.5941387e+02   1.5943915e+02   1.0599645e+02   1.7981803e+02   1.0942323e+02   1.7975840e+02   1.5270871e+02   8.6107819e+01   3.7468387e+01  -1.3631019e+01   9.6175484e+01   1.5289725e+02   5.4124516e+01   1.3731133e+02   7.1585484e+01   1.1217961e+02   1.2152000e+02   2.5094324e+02   1.0199419e+02   1.5102756e+02   8.8207097e+01   1.6205408e+02   1.4578355e+02   2.4881506e+02   5.7333820e+01   1.3723120e+02   1.2825161e+02   2.2012148e+02   1.0301226e+02   2.6851515e+02   4.2588065e+02   1.8530516e+01   1.3240774e+02   2.3530351e+02   2.0836677e+02   1.4305130e+02   7.5903820e+01   1.8174560e+02   1.0354839e+02   2.3474677e+02   1.1020484e+02   2.7829039e+02   1.2180419e+02   7.5783729e+01   8.4133548e+01   9.8181897e+01   8.8978387e+01   2.1972850e+02   2.9233820e+01   1.1147920e+02   8.7473226e+01   8.1731819e+01   7.2588065e+01   1.5959941e+02   7.8452258e+01   1.4095350e+02   8.0455806e+01   1.6510418e+02   9.5231935e+01   2.1072628e+02   9.8523820e+01   2.3684600e+02   1.2985382e+02   2.7280960e+02   4.1906968e+02   2.4202813e+01   1.8509382e+02   3.9744040e+02   4.3634194e+01   2.1444103e+01   9.0079677e+01   2.2889008e+02   1.7096839e+02   1.9184027e+02   3.7379290e+02   8.0836645e+00   1.1533382e+02   2.2940120e+02   3.4096129e+01   2.5324245e+01   1.6218645e+02   9.9189923e+01   1.3834290e+02   2.4205612e+02   7.2626129e+01   1.2648023e+02   1.1159258e+02   1.8352550e+02   1.1566129e+02   1.0414710e+02   1.0172258e+02   1.1482703e+02   1.6482903e+01   4.5762065e+00   1.2801935e+01   1.1858103e+01
   3.2738903e+02  -1.4101548e+00   3.7743323e+02  -6.2852903e-01   2.1420032e+02   1.5172039e+01   4.2102935e+02   3.1844258e+00   8.1357097e+01   1.8094627e+02   1.1461742e+02   1.7115448e+02   9.4086774e+01   1.8130112e+02   1.5965419e+02   2.2226928e+02   4.0062774e+02   1.5668168e+01   1.2573839e+02   8.9277381e+01   2.7536742e+02  -9.7229677e-01   1.3596645e+02   4.3090426e+01   1.2485516e+02   1.6661739e+02   1.0087323e+02   2.1012466e+02   1.1884484e+02   2.2094596e+02   1.2814194e+02   1.3386155e+02   1.2261290e+02   1.3908194e+02   1.6174839e+01   6.7650452e+00   1.1383710e+02   2.3755658e+02   6.6426129e+01   1.0044946e+02   7.4897097e+01   1.4012114e+02   3.4356710e+02   9.3081806e+00   6.6807742e+01   1.0515022e+02   9.6768710e+01   2.7234754e+02   1.1535516e+02   2.4170159e+02   1.1596032e+02   2.5280188e+02   1.2917742e+02   8.8209032e+01   3.9030290e+02   2.7126413e+01   1.0019161e+02   2.0336725e+02   2.8887903e+02   7.5187742e+01   1.4152226e+02   2.3183338e+02   4.6270387e+02   2.3762710e+00   2.4999677e+01   4.3706710e+00   1.2797581e+02   1.8394548e+02   1.6975097e+02   2.1301928e+02   3.2476129e+01   1.4894490e+01   2.5594161e+02   5.3904348e+01   2.9233194e+02   1.7225703e+01   8.0747742e+01   1.8162470e+02   1.4900645e+01  -2.1600761e+01   9.6197742e+01   2.1246386e+02   1.7737903e+02   1.1228452e+02   8.9419677e+01   1.7111449e+02   1.2348065e+02   1.6876123e+02   1.1042000e+02   1.2331092e+02   1.0273129e+02   1.4770117e+02   1.1561452e+02   2.6192600e+02   1.5631161e+02   2.6169572e+02   2.3072871e+02   1.4314590e+02   1.2646774e+02   2.9999968e+02   9.9450000e+01   2.0699432e+02   2.4388387e+02   1.6473155e+02   9.3416452e+01   2.0420443e+02   9.6183226e+01   7.0437600e+01   1.6894871e+02   1.1499862e+02   2.8608387e+01   1.0267781e+01   8.2895484e+01   1.3666965e+02   5.8844516e+01   1.3155373e+02   6.9345484e+01   1.4964881e+02   1.2952000e+02   2.1496324e+02   1.2404419e+02   1.5741356e+02   8.7057097e+01   1.8447608e+02   1.3478355e+02   1.7874506e+02   4.9043820e+01   1.2675440e+02   9.4011613e+01   2.4634068e+02   9.7102258e+01   2.4679795e+02   4.3921065e+02   2.2994116e+01   1.4273774e+02   2.6804711e+02   1.8607677e+02   1.5269450e+02   8.2183820e+01   1.7457320e+02   9.4118387e+01   2.5131117e+02   1.0577484e+02   2.3359479e+02   1.6047419e+02   6.5930129e+01   9.4033548e+01   6.7389897e+01   1.2821839e+02   2.4191930e+02   3.1473820e+01   5.3160003e+01   7.6903226e+01   1.6933742e+02   8.0108065e+01   1.4851781e+02   7.1642258e+01   1.3849830e+02   6.8595806e+01   1.4576298e+02   1.0475194e+02   1.9405468e+02   1.0395382e+02   1.5774160e+02   1.1856382e+02   2.3247280e+02   3.4544968e+02   3.8522413e+01   1.8152382e+02   3.8100600e+02   4.5164194e+01   5.3217032e+00   9.0039677e+01   2.5599328e+02   1.8034839e+02   1.7527987e+02   3.9227290e+02   2.2605265e+01   1.3333382e+02   2.7901120e+02   5.2286129e+01   4.9679045e+01   1.7794645e+02   9.2689123e+01   1.2376290e+02   2.4736252e+02   7.9286129e+01   1.4756743e+02   1.3550258e+02   1.6313270e+02   8.4711290e+01   1.6029310e+02   9.8872581e+01   1.3096503e+02   2.4672903e+01   5.8210065e+00   1.3181935e+01   9.2177032e+00
   3.2772903e+02   1.5792645e+01   4.0819323e+02   3.9106710e+00   2.3868032e+02   1.5693639e+01   4.3007935e+02   1.2650426e+01   1.1045710e+02   2.0709827e+02   1.1232742e+02   1.9848768e+02   9.4086774e+01   1.8791112e+02   1.5251419e+02   1.6874048e+02   4.0233774e+02   3.9291368e+01   1.1826839e+02   1.2759498e+02   3.0555742e+02   2.1132503e+01   1.4163645e+02   1.5711683e+02   1.2285516e+02   1.5420739e+02   9.9913226e+01   1.9458146e+02   1.1588484e+02   2.4570276e+02   1.4009194e+02   1.9142555e+02   1.3170290e+02   1.4569474e+02   1.2148387e+00  -4.4181548e+00   1.0763710e+02   2.4638258e+02   5.9946129e+01   1.1729786e+02   7.4277097e+01   1.3993074e+02   3.2737710e+02   7.9833806e+00   6.4037742e+01   1.2176182e+02   2.3938871e+02   1.7912794e+02   1.3982516e+02   2.7779399e+02   1.1734032e+02   2.4460148e+02   1.3860742e+02   1.3717463e+02   3.1606290e+02   1.6165613e+01   1.0967161e+02   2.0893885e+02   2.2545903e+02   6.0071342e+01   1.4410226e+02   2.9543698e+02   3.5494387e+02   6.6570710e+00   3.6909677e+01   3.8077871e+01   1.0816581e+02   1.4572028e+02   2.1903097e+02   1.9268688e+02   2.4006129e+01   3.9020903e+00   3.4313161e+02   2.2359148e+01   2.1299194e+02   2.8432903e+01   1.0397774e+02   2.0781630e+02   9.3706452e+00  -7.1583613e+00   1.1848774e+02   3.1163066e+02   1.5594903e+02   1.3332892e+02   1.0103968e+02   1.6404489e+02   1.0624065e+02   1.6442043e+02   1.2123000e+02   1.2949612e+02   8.0591290e+01   1.5056237e+02   8.2804516e+01   2.3526080e+02   1.1993161e+02   2.7841612e+02   1.9220871e+02   1.6417750e+02   1.4541774e+02   3.6320368e+02   1.2069000e+02   1.6462512e+02   2.4950387e+02   1.6943195e+02   1.0146645e+02   1.6703043e+02   7.1093226e+01   7.8248000e+00   1.4780871e+02   1.4140982e+02   1.7608387e+01  -1.8462219e+01   9.8935484e+01   1.4033645e+02   6.5074516e+01   1.3243533e+02   8.0305484e+01   1.5329201e+02   1.2033000e+02   2.4479844e+02   1.3123419e+02   1.8778836e+02   9.0207097e+01   1.6008408e+02   1.4764355e+02   1.8614626e+02   1.0014382e+02   6.3516403e+01   1.3891161e+02   2.3712868e+02   1.0853226e+02   2.3893355e+02   3.9193065e+02   1.6966516e+01   1.5183774e+02   2.8969911e+02   2.1902677e+02   1.1548850e+02   5.4613820e+01   1.6911880e+02   8.2588387e+01   2.6023357e+02   8.8924839e+01   2.6889279e+02   1.5694419e+02   6.5452529e+01   1.0956355e+02   1.0095750e+02   1.1430839e+02   2.6594210e+02   2.2803820e+01   4.6473603e+01   7.4993226e+01   1.5073022e+02   7.9398065e+01   1.4748461e+02   6.8542258e+01   1.1941630e+02   8.1025806e+01   1.5786858e+02   8.7181935e+01   2.3389028e+02   1.2747382e+02   2.4405000e+02   1.1590382e+02   2.5568560e+02   3.8496968e+02  -2.1591871e+00   1.8071382e+02   3.9836080e+02   5.0784194e+01   4.7721032e+00   7.8939677e+01   2.5093128e+02   1.6429839e+02   1.9023387e+02   3.8693290e+02   4.2412465e+01   1.4214382e+02   2.4473640e+02   5.3576129e+01   2.1905845e+01   1.7175645e+02   1.0380432e+02   1.3576290e+02   2.3236252e+02   6.8526129e+01   1.6589823e+02   1.3717258e+02   1.7090910e+02   7.7711290e+01   1.7256310e+02   1.0701258e+02   1.0831383e+02   2.2672903e+01   2.1171006e+01   2.2319355e+00   5.6370323e-01
   3.1181903e+02   6.6454452e+00   3.9181323e+02   1.2511071e+01   4.2787032e+02   2.4368439e+01   4.8593935e+02   9.8516258e+00   1.2783710e+02   2.5808787e+02   1.2161742e+02   2.3078448e+02   1.0836677e+02   1.4610872e+02   1.6870419e+02   1.6121528e+02   4.0128774e+02   8.2753677e+00   9.9218387e+01   8.8778981e+01   3.3193742e+02   1.3642103e+01   3.1826452e+01   2.4231626e+01   1.2256516e+02   2.1409059e+02   1.0630323e+02   2.5884026e+02   1.4565484e+02   3.0218116e+02   1.7247194e+02   1.9221515e+02   1.4828290e+02   1.2636834e+02   2.7744839e+01  -1.0870555e+01   1.1790710e+02   2.2749098e+02   5.6136129e+01   9.0602658e+01   7.9657097e+01   1.1931034e+02   3.4846710e+02   1.3361806e+00   7.4567742e+01   1.1467942e+02   3.8466871e+02   1.4175535e+01   1.6477516e+02   2.6360799e+02   1.1954032e+02   2.3685548e+02   1.5188742e+02   1.0449223e+02   3.2001290e+02   1.5699613e+01   1.1191161e+02   2.2123965e+02   2.4045903e+02   7.3961342e+01   1.5781226e+02   2.7396018e+02   3.6475387e+02   1.6832271e+01   2.4529677e+01   9.7882710e+00   1.2511581e+02   1.2517428e+02   1.8413097e+02   2.2676888e+02   2.7006129e+01   3.5720903e+00   3.2051161e+02   1.9318748e+01   2.4471194e+02   1.8365303e+01   1.0545774e+02   2.1307790e+02   2.1800645e+01   4.2772387e+00   1.0400774e+02   2.7964906e+02   1.6370903e+02   1.4109812e+02   9.1889677e+01   1.5672689e+02   1.3115065e+02   1.7938763e+02   1.3437000e+02   1.2439492e+02   9.4111290e+01   1.3525077e+02   9.4134516e+01   2.3273440e+02   1.1903161e+02   2.5410812e+02   1.7596871e+02   1.8699670e+02   1.3622774e+02   3.2721888e+02   1.1988000e+02   1.9168992e+02   2.4917387e+02   1.4454835e+02   9.7036452e+01   1.6081483e+02   7.5473226e+01   6.3384400e+01   2.0451871e+02   1.2187302e+02   1.7418387e+01   1.4692981e+01   9.5315484e+01   1.2862605e+02   5.8364516e+01   1.4811213e+02   8.3065484e+01   1.4697121e+02   1.2176000e+02   2.5430404e+02   1.2756419e+02   1.7003196e+02   1.2105710e+02   1.9795608e+02   1.2554355e+02   2.0876426e+02   1.1999382e+02   6.2928403e+01   1.1882161e+02   2.1306588e+02   9.2812258e+01   2.4576115e+02   4.3031065e+02   1.2556116e+01   1.3992774e+02   2.8212191e+02   2.1374677e+02   1.4962090e+02   6.5423820e+01   1.6863400e+02   1.0516839e+02   2.4366717e+02   1.2920484e+02   2.7615039e+02   1.8104419e+02   9.7564529e+01   1.1365355e+02   1.0368030e+02   1.1983839e+02   2.8153970e+02   1.4043820e+01   6.5214403e+01   7.5953226e+01   1.2288342e+02   7.3448065e+01   1.6901061e+02   5.0972258e+01   1.2349190e+02   8.8075806e+01   1.1516458e+02   9.9561935e+01   1.9013988e+02   1.1904382e+02   2.3972440e+02   1.2028382e+02   2.5686520e+02   4.1006968e+02   1.9352813e+01   1.7656382e+02   3.9002280e+02   4.4404194e+01   3.5992503e+01   8.7269677e+01   2.5554488e+02   2.2410839e+02   2.2853907e+02   4.2308290e+02   2.5380465e+01   1.3252382e+02   2.5050600e+02   4.0526129e+01   4.6759845e+01   1.7432645e+02   8.7598723e+01   1.3214290e+02   2.0065212e+02   7.5196129e+01   1.6984463e+02   1.2298258e+02   1.4389430e+02   9.1901290e+01   1.2990790e+02   1.0139258e+02   1.0076343e+02   6.4829032e+00   2.1756206e+01   2.8519355e+00   1.8374103e+01
[truncated: 4,357,376 more chars]
