# Supplementary material for: Specific structural elements of the T-box riboswitch drive the two-step binding of the tRNA ligand
Source: eLife. 2018 Sep 25;7:e39518. doi: 10.7554/eLife.39518 (PMC6197855; doi:10.7554/eLife.39518)
Supplement: Figure 3—source data 4. [file elife-39518-fig3-data4.zip › Repeat3.txt]

   3.0000000e+00   3.0000000e+00   4.0000000e+00   4.0000000e+00   5.0000000e+00   5.0000000e+00   6.0000000e+00   6.0000000e+00   8.0000000e+00   8.0000000e+00   2.0000000e+01   2.0000000e+01   2.1000000e+01   2.1000000e+01   2.2000000e+01   2.2000000e+01   2.7000000e+01   2.7000000e+01   2.9000000e+01   2.9000000e+01   3.5000000e+01   3.5000000e+01   3.8000000e+01   3.8000000e+01   3.9000000e+01   3.9000000e+01   4.0000000e+01   4.0000000e+01   4.5000000e+01   4.5000000e+01   5.1000000e+01   5.1000000e+01   5.3000000e+01   5.3000000e+01   5.4000000e+01   5.4000000e+01   5.5000000e+01   5.5000000e+01   5.6000000e+01   5.6000000e+01   5.7000000e+01   5.7000000e+01   5.8000000e+01   5.8000000e+01   6.2000000e+01   6.2000000e+01   6.6000000e+01   6.6000000e+01   6.8000000e+01   6.8000000e+01   7.0000000e+01   7.0000000e+01   7.3000000e+01   7.3000000e+01   7.5000000e+01   7.5000000e+01   7.6000000e+01   7.6000000e+01   8.0000000e+01   8.0000000e+01   8.8000000e+01   8.8000000e+01   8.9000000e+01   8.9000000e+01   9.2000000e+01   9.2000000e+01   9.3000000e+01   9.3000000e+01   9.6000000e+01   9.6000000e+01   9.7000000e+01   9.7000000e+01   9.8000000e+01   9.8000000e+01   1.0000000e+02   1.0000000e+02   1.0100000e+02   1.0100000e+02   1.0300000e+02   1.0300000e+02   1.0500000e+02   1.0500000e+02   1.0700000e+02   1.0700000e+02   1.1000000e+02   1.1000000e+02   1.1200000e+02   1.1200000e+02   1.1400000e+02   1.1400000e+02   1.1700000e+02   1.1700000e+02   1.1800000e+02   1.1800000e+02   1.2000000e+02   1.2000000e+02   1.2100000e+02   1.2100000e+02   1.2300000e+02   1.2300000e+02   1.2900000e+02   1.2900000e+02   1.4700000e+02   1.4700000e+02   1.5400000e+02   1.5400000e+02   1.5800000e+02   1.5800000e+02   1.5900000e+02   1.5900000e+02   1.6000000e+02   1.6000000e+02   1.6300000e+02   1.6300000e+02   1.6900000e+02   1.6900000e+02   1.7100000e+02   1.7100000e+02   1.7400000e+02   1.7400000e+02   1.7900000e+02   1.7900000e+02   1.8000000e+02   1.8000000e+02   1.8700000e+02   1.8700000e+02   1.9000000e+02   1.9000000e+02   1.9100000e+02   1.9100000e+02   1.9400000e+02   1.9400000e+02   1.9900000e+02   1.9900000e+02   2.0000000e+02   2.0000000e+02   2.0100000e+02   2.0100000e+02   2.0300000e+02   2.0300000e+02   2.0400000e+02   2.0400000e+02   2.0800000e+02   2.0800000e+02   2.2000000e+02   2.2000000e+02
   1.3410545e+02   9.9805200e+01   1.6800727e+02   2.5229760e+02   1.1790909e+02   2.2489273e+02   9.9554298e+01   9.5058866e+01   1.1624091e+02   2.0162527e+02   1.1882182e+02   8.1083345e+01   1.2198545e+02   1.3875662e+02   1.5938091e+02   2.0604316e+02   2.4746455e+02   7.5273745e+01   7.9112727e+01   2.3413553e+02   9.2440909e+01   7.1392909e+01   2.1958455e+02   7.6881418e+01   5.4403636e+01   1.4573498e+02   6.6976364e+01   1.0121735e+02   7.8357273e+01   1.2197505e+02   1.3473364e+02   9.1545855e+01   8.4926364e+01   2.0178862e+02   2.7600273e+02   1.3164887e+02   9.3840909e+01   2.1768545e+02   7.9900909e+01   1.3701793e+02   1.0826000e+02   2.2806556e+02   8.2553636e+01   1.5527935e+02   6.1352727e+01   3.2127815e+02   1.2096455e+02   2.5063011e+02   9.8483636e+01   1.9491404e+02   1.4132545e+02   2.4210851e+02   4.9742727e+01   1.2425422e+02   1.0891636e+02   1.6347487e+02   1.0960364e+02   2.7942535e+02   8.0271818e+01   1.6797280e+02   1.4531364e+02   3.0278945e+02   1.1146273e+02   6.9202073e+01   9.0381818e+01   5.1219455e+01   1.4987727e+02   1.8412345e+02   1.6326727e+02   1.5681862e+02   1.1212430e+02   2.0638327e+02   6.7475455e+01   1.4510833e+02   8.3124545e+01   1.4961276e+02   8.8543636e+01   1.9087560e+02   1.4929636e+02   8.5444473e+01   2.9065430e+02   1.2809087e+02   1.3263909e+02   2.3058433e+02   9.2500000e+01   1.6056273e+02   1.2305636e+02   2.3438004e+02   7.6020909e+01   6.4638327e+01   9.7517273e+01   1.1849225e+02   1.1825182e+02   1.2288713e+02   5.8477273e+01   1.2600909e+02   6.3743636e+01   1.3662324e+02   7.3454298e+01   1.0790687e+02   6.8743636e+01   9.1495055e+01   1.2391273e+02   2.4428516e+02   6.3859091e+01   1.0699855e+02   7.4040000e+01   2.3976044e+02   1.1839545e+02   2.0306382e+02   9.3021818e+01   1.3062098e+02   3.1120000e+01   2.4463040e+02   1.1686727e+02   2.4327425e+02   7.7569091e+01   1.8318538e+02   1.0995727e+02   2.0481160e+02   2.1702430e+02   2.6713127e+02   1.6310727e+02   4.7961418e+01   5.7004545e+01   1.4170782e+02   3.8670909e+01   7.8409964e+01   1.3041430e+02   1.0487007e+02   2.4655430e+02   1.0695887e+02   1.4029273e+02   1.8507295e+02   9.2984298e+01   1.6367447e+02   1.0909636e+02   3.6473200e+01   8.6688182e+01   1.9904676e+02   1.7523545e+02   1.2131298e+02   5.6377273e+01   5.2477091e+01   5.4157273e+01   7.2123782e+01
   1.6862545e+02   1.8257360e+02   1.4804727e+02   2.6794440e+02   1.1048909e+02   2.2429633e+02   8.8224298e+01   9.1865266e+01   1.3095091e+02   2.5234847e+02   8.8291818e+01   1.2509575e+02   1.3265545e+02   1.9147302e+02   1.8695091e+02   2.2193756e+02   2.9789455e+02   8.2619345e+01   1.2458273e+02   2.4849793e+02   8.6110909e+01   7.2899309e+01   2.2605455e+02   6.1983818e+01   6.3833636e+01   1.5284058e+02   9.9506364e+01   1.1371495e+02   1.1263727e+02   1.3285265e+02   1.8496364e+02   1.5342745e+02   9.4536364e+01   1.8487982e+02   2.4666273e+02   1.5023607e+02   1.1470091e+02   1.9806665e+02   1.0128091e+02   1.6535753e+02   1.3983000e+02   2.2544996e+02   9.5313636e+01   2.1810855e+02   5.8042727e+01   2.9742295e+02   1.3244455e+02   2.1838171e+02   1.2653364e+02   2.0636004e+02   1.7239545e+02   2.7937291e+02   5.6312727e+01   1.4625862e+02   1.0525636e+02   2.0766767e+02   1.3631364e+02   2.8542855e+02   9.9891818e+01   2.1678320e+02   1.2978364e+02   2.7608185e+02   8.7412727e+01   1.0865607e+02   1.0762182e+02   7.0890255e+01   2.0850727e+02   2.0818305e+02   1.5783727e+02   1.6534302e+02   1.3022430e+02   2.0093527e+02   7.5375455e+01   1.5980633e+02   9.0704545e+01   1.6895636e+02   1.0625364e+02   2.1950880e+02   1.9139636e+02   1.2855647e+02   2.4165430e+02   1.1285087e+02   1.0473909e+02   2.0767633e+02   8.9550000e+01   1.7907873e+02   1.0053636e+02   2.3080164e+02   7.7350909e+01   9.2811927e+01   1.0175727e+02   1.4125305e+02   1.0744182e+02   1.0218193e+02   7.5427273e+01   1.6498309e+02   8.0033636e+01   1.5880004e+02   6.4604298e+01   1.3609487e+02   7.7643636e+01   1.1216305e+02   1.1557273e+02   2.5376236e+02   5.3289091e+01   6.5794145e+01   4.3850000e+01   1.8126564e+02   1.3306545e+02   2.4027022e+02   8.6351818e+01   1.6753458e+02   3.5930000e+01   2.4896560e+02   1.0429727e+02   2.6370985e+02   7.3039091e+01   1.7792778e+02   8.0727273e+01   1.7244000e+02   2.0979430e+02   2.2889967e+02   1.6544727e+02   3.4344218e+01   6.9094545e+01   1.2159062e+02   6.0190909e+01   1.0745836e+02   1.1683430e+02   8.6146466e+01   2.3041430e+02   7.3440066e+01   1.1624273e+02   1.9927695e+02   5.2744298e+01   1.4413367e+02   1.1719636e+02   9.0015200e+01   8.0788182e+01   1.4832876e+02   1.9395545e+02   1.0033538e+02   4.6757273e+01   6.7336691e+01   4.5057273e+01   7.4321782e+01
   1.4353545e+02   1.7158080e+02   1.5552727e+02   2.6810600e+02   1.3348909e+02   2.1155633e+02   1.2541430e+02   1.3984007e+02   1.4481091e+02   2.7361967e+02   8.4961818e+01   1.1264215e+02   1.6079545e+02   1.7865182e+02   1.9709091e+02   2.4859636e+02   2.9065455e+02   8.1538545e+01   7.1442727e+01   2.3036913e+02   6.8350909e+01   6.0790109e+01   2.1186455e+02   7.3829018e+01   6.4263636e+01   1.4899618e+02   1.0569636e+02   9.7739745e+01   9.0447273e+01   1.1557785e+02   1.7268364e+02   1.3673985e+02   8.3926364e+01   1.6606862e+02   2.3095273e+02   1.3268287e+02   9.3320909e+01   1.6258705e+02   1.0890091e+02   1.6231793e+02   1.0112000e+02   2.0111676e+02   8.9983636e+01   1.6787495e+02   6.0912727e+01   2.7331335e+02   1.3082455e+02   1.9855131e+02   8.8693636e+01   2.4517724e+02   1.2995545e+02   3.0432811e+02   6.5172727e+01   1.5854982e+02   1.1906636e+02   2.2004287e+02   1.0669364e+02   2.1627815e+02   7.5501818e+01   1.9668440e+02   1.2864364e+02   2.5212305e+02   9.1222727e+01   7.2821273e+01   7.7571818e+01   7.3954255e+01   1.6469727e+02   2.2574785e+02   1.5021727e+02   1.2967262e+02   1.0774430e+02   2.2206367e+02   8.4235455e+01   1.3380753e+02   8.5464545e+01   1.4604556e+02   9.4403636e+01   2.1992680e+02   1.7386636e+02   1.2609887e+02   2.5344430e+02   1.6264767e+02   1.1668909e+02   2.1644033e+02   8.1220000e+01   1.6584513e+02   1.0167636e+02   2.0481044e+02   7.2400909e+01   7.5017927e+01   8.1517273e+01   1.0449225e+02   1.2459182e+02   1.2775993e+02   5.5477273e+01   1.2529909e+02   5.1843636e+01   1.5086524e+02   4.5744298e+01   1.2245367e+02   8.0263636e+01   1.0700345e+02   1.0595273e+02   2.6077196e+02   4.1959091e+01   7.6370545e+01   6.4850000e+01   2.1777564e+02   1.2539545e+02   2.6250382e+02   8.8781818e+01   1.5672018e+02   6.2210000e+01   2.6057320e+02   1.2358727e+02   2.4764665e+02   7.6189091e+01   1.6396578e+02   8.7727273e+01   1.9054000e+02   2.1041430e+02   2.4204007e+02   1.3268727e+02   4.0155018e+01   8.0144545e+01   1.6213662e+02   4.1340909e+01   1.3043636e+02   1.7174430e+02   8.5613666e+01   2.5907430e+02   9.0107266e+01   1.2729273e+02   2.1630295e+02   6.0644298e+01   1.4336167e+02   9.9436364e+01   9.8626000e+01   8.1878182e+01   1.8900156e+02   1.7752545e+02   1.2136978e+02   6.1617273e+01   6.9337891e+01   5.1297273e+01   6.9302582e+01
   1.6572545e+02   1.4551560e+02   1.6847727e+02   2.4512000e+02   1.2995909e+02   2.3078873e+02   1.4602430e+02   1.2086127e+02   9.7810909e+01   2.4918967e+02   1.0691182e+02   1.2779615e+02   1.2903545e+02   1.9500262e+02   1.8780091e+02   2.2229956e+02   2.5822455e+02   6.2842945e+01   6.6822727e+01   2.2935873e+02   9.3300909e+01   8.2704109e+01   1.9005455e+02   9.1243818e+01   7.1023636e+01   1.6864538e+02   1.2178636e+02   1.0140255e+02   1.1078727e+02   1.4753065e+02   1.1606364e+02   1.2060945e+02   7.6256364e+01   1.7363222e+02   2.0924273e+02   1.0641967e+02   8.2130909e+01   2.0709225e+02   1.1047091e+02   1.4719233e+02   1.0797000e+02   2.4618876e+02   9.9463636e+01   1.8644655e+02   5.9912727e+01   2.8658335e+02   1.1953455e+02   1.9731451e+02   9.4953636e+01   2.5746644e+02   1.3151545e+02   2.7914331e+02   5.7642727e+01   1.3262222e+02   1.1801636e+02   2.0298687e+02   1.8745364e+02   1.8624735e+02   8.1171818e+01   1.7137080e+02   9.9883636e+01   2.2689385e+02   8.1032727e+01   7.3256473e+01   9.6431818e+01   5.6165455e+01   1.6137727e+02   1.9995345e+02   1.4245727e+02   1.5395342e+02   1.2969430e+02   1.7526767e+02   5.6515455e+01   1.2326513e+02   8.1844545e+01   1.4252516e+02   1.1468364e+02   1.9892440e+02   1.6686636e+02   1.0479887e+02   2.0917430e+02   1.4818927e+02   9.9639091e+01   2.0741433e+02   7.5600000e+01   1.6038473e+02   1.0700636e+02   2.0643404e+02   7.2400909e+01   7.6497927e+01   8.8897273e+01   1.2090185e+02   1.2349182e+02   1.0922793e+02   8.2377273e+01   1.1956709e+02   5.1083636e+01   1.6487604e+02   3.5744298e+01   1.2854367e+02   1.0683364e+02   8.0107855e+01   1.2062273e+02   2.4459836e+02   7.4569091e+01   1.0509175e+02   6.5230000e+01   2.2255524e+02   1.2844545e+02   2.0763982e+02   9.5401818e+01   1.5567058e+02  -5.5000000e-01   2.3931400e+02   1.1434727e+02   2.0852585e+02   6.9659091e+01   1.5572818e+02   1.0052727e+02   1.9504600e+02   2.3093430e+02   2.6492847e+02   1.3329727e+02   6.0866218e+01   7.5384545e+01   1.7480742e+02   4.9150909e+01   8.2761564e+01   2.4155430e+02   1.1164887e+02   2.6074430e+02   8.1823666e+01   1.4200273e+02   1.7036615e+02   6.1414298e+01   1.5063007e+02   1.1662636e+02   7.3730800e+01   1.0125818e+02   1.8607116e+02   1.6523545e+02   1.2377298e+02   4.8517273e+01   8.1765891e+01   5.3297273e+01   6.7522582e+01
   1.5486545e+02   1.7490440e+02   1.7981727e+02   2.5511280e+02   1.3633909e+02   1.9789833e+02   1.4136430e+02   1.2852407e+02   1.4019091e+02   2.7151927e+02   9.2481818e+01   1.1438055e+02   1.3455545e+02   2.3537102e+02   2.0533091e+02   2.0998716e+02   2.8665455e+02   6.7898545e+01   1.1844273e+02   1.1722913e+02   7.2730909e+01   7.5199709e+01   1.9619455e+02   8.5792618e+01   6.0883636e+01   1.4493658e+02   9.5696364e+01   9.2159745e+01   1.1592727e+02   1.5177945e+02   1.2677364e+02   9.4182655e+01   8.6536364e+01   1.7546982e+02   2.1866273e+02   1.2142607e+02   5.8980909e+01   1.6537425e+02   1.2252091e+02   1.4260833e+02   1.0355000e+02   2.0649236e+02   6.7843636e+01   1.6383615e+02   6.6102727e+01   2.8983815e+02   1.0725455e+02   2.4296691e+02   1.0316364e+02   2.3927964e+02   1.2376545e+02   2.6276331e+02   5.9502727e+01   1.3343342e+02   9.4876364e+01   1.7059807e+02   1.1436364e+02   2.1489455e+02   7.1461818e+01   2.0133760e+02   1.1517364e+02   2.6039065e+02   5.3502727e+01   9.2368873e+01   8.6051818e+01   4.5235855e+01   1.5500727e+02   1.9540305e+02   1.6526727e+02   1.3046862e+02   1.1202430e+02   1.8558127e+02   5.1045455e+01   1.3780273e+02   7.5274545e+01   1.6329076e+02   8.5493636e+01   2.2373960e+02   1.5901636e+02   1.2485687e+02   2.1007430e+02   1.6490727e+02   9.3739091e+01   1.9169633e+02   8.7930000e+01   1.7425833e+02   9.9626364e+01   2.1083444e+02   8.2350909e+01   7.6181927e+01   7.6277273e+01   1.1462145e+02   1.0140182e+02   1.0913513e+02   7.0477273e+01   1.2375909e+02   4.7793636e+01   1.2251924e+02   4.0224298e+01   9.5655266e+01   8.3313636e+01   1.0841945e+02   1.2005273e+02   2.8826396e+02   5.1759091e+01   8.1586545e+01   4.8940000e+01   2.7866844e+02   1.3715545e+02   2.0994302e+02   8.8541818e+01   1.5006938e+02   4.3880000e+01   2.6475960e+02   1.0862727e+02   2.3307345e+02   6.2189091e+01   1.8956578e+02   9.9527273e+01   2.1721600e+02   2.0993430e+02   2.3850847e+02   1.4163727e+02   6.6299018e+01   8.0764545e+01   1.3627702e+02   4.3860909e+01   9.9664764e+01   1.9450430e+02   9.0602866e+01   2.3612430e+02   1.1132327e+02   1.6295273e+02   1.7069015e+02   7.4024298e+01   1.4015127e+02   1.1995636e+02   7.9514400e+01   8.3258182e+01   1.9194116e+02   1.6476545e+02   7.3480582e+01   5.6277273e+01   6.0335091e+01   5.9397273e+01   7.0794582e+01
   1.5148545e+02   1.6675480e+02   1.7433727e+02   2.6693120e+02   1.1333909e+02   2.4044833e+02   1.2517430e+02   1.3514927e+02   1.3195091e+02   2.7302847e+02   1.0115182e+02   1.0877695e+02   1.5617545e+02   1.9873142e+02   1.7266091e+02   2.5913076e+02   2.9427455e+02   9.0288945e+01   8.8252727e+01   2.7269433e+02   1.0477091e+02   8.9406509e+01   1.6381455e+02   1.0681302e+02   6.9973636e+01   1.5058938e+02   5.3406364e+01   1.2064295e+02   1.0668727e+02   1.2013865e+02   1.0877364e+02   1.3081265e+02   1.0396636e+02   1.6122542e+02   2.1585273e+02   1.0561087e+02   9.5740909e+01   1.7315345e+02   9.5190909e+01   1.4703473e+02   1.0840000e+02   2.3558436e+02   1.0146364e+02   1.9337655e+02   5.7482727e+01   2.9627775e+02   1.3415455e+02   2.0505491e+02   9.6373636e+01   2.3066284e+02   1.6251545e+02   2.6447331e+02   6.5072727e+01   1.2340782e+02   1.0901636e+02   2.1331687e+02   1.2331364e+02   2.6770855e+02   6.7171818e+01   1.8887080e+02   1.1121364e+02   2.5698745e+02   6.0932727e+01   1.1034447e+02   8.6861818e+01   5.5501055e+01   1.6900727e+02   2.0428305e+02   1.3340727e+02   1.9482742e+02   1.2969430e+02   2.0692767e+02   6.4375455e+01   1.3654633e+02   7.6364545e+01   1.6963356e+02   1.0449364e+02   2.2935960e+02   1.7605636e+02   1.0163367e+02   2.5275430e+02   1.8007287e+02   9.3639091e+01   2.1937433e+02   6.6460000e+01   1.7397593e+02   9.9196364e+01   2.0847884e+02   6.9310909e+01   8.3315127e+01   6.7277273e+01   1.1239145e+02   9.4211818e+01   1.0429033e+02   6.3477273e+01   1.3465909e+02   5.2943636e+01   1.3420724e+02   6.2364298e+01   1.0879407e+02   8.5453636e+01   1.0524825e+02   8.4142727e+01   2.4784676e+02   6.3669091e+01   8.8443745e+01   5.3510000e+01   1.9978284e+02   1.1401545e+02   2.2541422e+02   1.0178182e+02   1.4344018e+02  -7.7900000e+00   2.5274320e+02   1.0401727e+02   2.3101225e+02   7.5899091e+01   1.5046898e+02   8.7297273e+01   1.9134440e+02   2.0960430e+02   2.6258487e+02   1.5482727e+02   3.3053818e+01   9.1524545e+01   1.6327622e+02   4.4860909e+01   9.2634764e+01   2.4698430e+02   1.0978447e+02   2.4964430e+02   1.0886167e+02   1.3391273e+02   2.0310335e+02   6.7694298e+01   1.2965767e+02   1.1824636e+02   6.3841200e+01   1.0301818e+02   2.0165036e+02   1.7604545e+02   9.8058182e+01   6.8327273e+01   4.7991091e+01   7.0347273e+01   5.7638582e+01
   1.4943545e+02   2.2048880e+02   1.9447727e+02   2.5056000e+02   1.3557909e+02   2.1676913e+02   1.2407430e+02   1.3475727e+02   1.4409091e+02   2.6243727e+02   1.0705182e+02   1.6111495e+02   1.3860545e+02   1.9075702e+02   1.9690091e+02   2.0652156e+02   2.8451455e+02   8.9359745e+01   7.6922727e+01   2.3884073e+02   7.3490909e+01   7.3428909e+01   1.1505455e+02   1.1305382e+02   3.5833636e+01   1.5951058e+02   7.5886364e+01   1.2236455e+02   1.0540727e+02   1.1262105e+02   1.1611364e+02   1.0807545e+02   9.2586364e+01   2.0360582e+02   2.3200273e+02   9.7648873e+01   8.7930909e+01   1.7239825e+02   9.7900909e+01   1.6091793e+02   1.1112000e+02   2.3379676e+02   9.7463636e+01   2.2912655e+02   6.3482727e+01   3.1816775e+02   1.2186455e+02   1.9712811e+02   8.0113636e+01   2.5965364e+02   1.2051545e+02   2.8127331e+02   4.9552727e+01   1.0045942e+02   8.4446364e+01   1.9819247e+02   9.5263636e+01   2.4133255e+02   8.6551818e+01   1.7547040e+02   1.1031364e+02   2.5982945e+02   6.6552727e+01   8.5944873e+01   7.8761818e+01   6.8049055e+01   1.5969727e+02   2.1964785e+02   1.6726727e+02   1.4992862e+02   1.3550430e+02   1.8737287e+02   6.0095455e+01   1.2692873e+02   9.3604545e+01   1.4330436e+02   1.0906364e+02   2.4704400e+02   1.5943636e+02   1.1501327e+02   1.9823430e+02   1.4190447e+02   9.0639091e+01   1.9099433e+02   8.1690000e+01   1.7218753e+02   1.0986636e+02   2.3215524e+02   7.5930909e+01   1.0616553e+02   8.6707273e+01   1.3635705e+02   1.0802182e+02   1.1684553e+02   6.6617273e+01   1.2763789e+02   6.7553636e+01   1.4046844e+02   5.6744298e+01   1.0057367e+02   7.8503636e+01   1.1952425e+02   1.2814273e+02   2.7251676e+02   5.2569091e+01   1.0019175e+02   6.7850000e+01   2.7539564e+02   1.1753545e+02   1.9951262e+02   9.6111818e+01   1.4003378e+02   6.7780000e+01   2.6036760e+02   1.0320727e+02   2.4065705e+02   9.3189091e+01   1.6217578e+02   8.9527273e+01   1.9482600e+02   2.1788430e+02   2.6568247e+02   1.5501727e+02   7.8558618e+01   6.0714545e+01   1.4593102e+02   3.2340909e+01   1.0382636e+02   1.8517430e+02   9.2679266e+01   2.6969430e+02   1.1772767e+02   1.2905273e+02   2.2430215e+02   9.2414298e+01   1.5734007e+02   1.1171636e+02   8.0693600e+01   8.8688182e+01   2.1250676e+02   1.7557545e+02   9.8135782e+01   4.9567273e+01   6.3061891e+01   6.9487273e+01   6.7177382e+01
   1.6115545e+02   2.1931120e+02   1.6895727e+02   2.4217160e+02   1.3562909e+02   2.2228513e+02   9.5884298e+01   1.5230247e+02   1.3252091e+02   2.5965287e+02   1.1315182e+02   1.2772695e+02   1.7508545e+02   2.1845862e+02   2.2695091e+02   2.3473756e+02   2.8755455e+02   9.9216545e+01   5.7872727e+01   2.4640473e+02   9.7350909e+01   6.9570109e+01   1.2591455e+02   1.1194502e+02   7.0403636e+01   1.5693498e+02   6.0746364e+01   1.2114575e+02   1.0068727e+02   1.2123865e+02   1.0011364e+02   1.1350545e+02   8.2116364e+01   1.4840342e+02   2.1500273e+02   9.8148873e+01   7.5220909e+01   1.9084505e+02   7.9620909e+01   1.5742033e+02   8.9260000e+01   2.1915556e+02   8.9553636e+01   1.6871935e+02   4.7042727e+01   2.7923295e+02   1.2177455e+02   1.9508531e+02   1.0042364e+02   2.2054884e+02   1.2357545e+02   2.5977851e+02   5.5222727e+01   1.0934582e+02   8.6446364e+01   2.2217247e+02   1.0584364e+02   2.3781615e+02   8.2221818e+01   1.6461680e+02   1.2064364e+02   2.7062305e+02   8.8982727e+01   6.7860473e+01   9.4711818e+01   4.8823055e+01   1.8131727e+02   1.6654825e+02   1.4897727e+02   1.5620182e+02   1.2522430e+02   1.9185527e+02   5.0425455e+01   1.1337233e+02   8.2604545e+01   1.5084436e+02   1.0592364e+02   1.9653520e+02   1.7524636e+02   1.1336847e+02   2.2907430e+02   1.6890727e+02   9.9209091e+01   2.3859873e+02   8.3500000e+01   1.4452273e+02   9.9536364e+01   2.2669164e+02   5.9690909e+01   9.3614727e+01   9.4137273e+01   1.1486265e+02   1.3644182e+02   9.8521927e+01   6.9047273e+01   1.2097349e+02   7.4553636e+01   1.6537844e+02   2.7554298e+01   1.2628887e+02   6.6833636e+01   1.3464785e+02   1.0086273e+02   2.4855916e+02   7.0999091e+01   1.0485735e+02   7.1370000e+01   2.6901404e+02   1.2691545e+02   2.3629222e+02   1.1373182e+02   1.3953418e+02   1.8350000e+01   2.4908200e+02   1.0001727e+02   2.3300225e+02   7.6899091e+01   1.3647898e+02   1.0429727e+02   2.1531440e+02   2.2374430e+02   2.6069367e+02   1.4153727e+02   7.1497018e+01   7.0764545e+01   1.4341702e+02   5.9190909e+01   1.0257836e+02   2.3579430e+02   9.7589666e+01   2.7493430e+02   1.1059847e+02   1.3562273e+02   2.1144655e+02   9.1744298e+01   1.3344367e+02   1.2014636e+02   7.0159200e+01   1.0435818e+02   2.1082316e+02   1.7680545e+02   1.1013738e+02   5.8467273e+01   7.7589891e+01   6.0627273e+01   5.3606182e+01
   1.4243545e+02   1.5542880e+02   1.8085727e+02   2.6674960e+02   1.2695909e+02   2.2135873e+02   1.4183430e+02   1.1276647e+02   1.2652091e+02   2.7256287e+02   9.3961818e+01   1.3673215e+02   1.3560545e+02   2.1895702e+02   1.8923091e+02   2.4637516e+02   2.8360455e+02   9.7622545e+01   8.1202727e+01   2.8787833e+02   9.6540909e+01   9.5964909e+01   2.1415455e+02   8.9405818e+01   6.9923636e+01   1.5007338e+02   6.9316364e+01   1.2217015e+02   1.0568727e+02   1.2726865e+02   1.1963364e+02   1.0798385e+02   9.3876364e+01   1.6946262e+02   2.1447273e+02   1.3943127e+02   9.5130909e+01   1.5805225e+02   9.6050909e+01   1.3963593e+02   1.1469000e+02   2.2346116e+02   1.0427364e+02   1.8020175e+02   7.7042727e+01   2.8658295e+02   1.1486455e+02   1.9273811e+02   1.0695364e+02   2.3781644e+02   1.2432545e+02   2.8164851e+02   5.6692727e+01   1.2774822e+02   1.1220636e+02   1.5168167e+02   1.1403364e+02   2.4659095e+02   7.0121818e+01   1.8225480e+02   1.2193364e+02   2.6032985e+02   6.9082727e+01   1.1683247e+02   1.1757182e+02   4.9714255e+01   1.5344727e+02   1.6502785e+02   1.5931727e+02   1.5199462e+02   1.3679430e+02   2.2564967e+02   6.5805455e+01   1.2524193e+02   9.8464545e+01   1.2705556e+02   1.0487364e+02   2.1589920e+02   1.6043636e+02   7.8603273e+01   2.4075430e+02   1.1487287e+02   1.1449909e+02   2.0261553e+02   9.1310000e+01   1.7141793e+02   7.6436364e+01   2.2110964e+02   8.9450909e+01   1.2842393e+02   7.4987273e+01   1.3034465e+02   1.1554182e+02   1.0219393e+02   7.1567273e+01   1.2648189e+02   6.8793636e+01   1.3317924e+02   5.3124298e+01   1.2443327e+02   7.5073636e+01   1.0988865e+02   1.3572273e+02   2.4468036e+02   4.7149091e+01   9.6095345e+01   6.4700000e+01   2.2569764e+02   1.5825545e+02   2.7144502e+02   1.0483182e+02   1.6343618e+02   7.6210000e+01   2.7083320e+02   1.4324727e+02   2.5449385e+02   9.9809091e+01   1.5455618e+02   1.1133727e+02   2.0084120e+02   2.1855430e+02   2.6929887e+02   1.5253727e+02   8.5667018e+01   9.0004545e+01   1.8658782e+02   8.1810909e+01   1.3191876e+02   2.2041430e+02   1.0505007e+02   2.7879430e+02   1.1252967e+02   1.4962273e+02   2.3903655e+02   8.3074298e+01   1.2999727e+02   1.2733636e+02   7.8684000e+01   8.6788182e+01   1.9694876e+02   1.9671545e+02   1.0821458e+02   5.2857273e+01   8.9328691e+01   5.9967273e+01   8.0938982e+01
   1.7696545e+02   1.8856640e+02   2.0176727e+02   2.7507680e+02   1.1424909e+02   2.1695553e+02   1.4483430e+02   1.1367647e+02   1.0681091e+02   2.5427967e+02   1.1572182e+02   1.4833135e+02   1.3013545e+02   2.0381462e+02   2.0385091e+02   2.4296556e+02   2.6775455e+02   8.2410545e+01   8.6062727e+01   2.6191953e+02   1.0054091e+02   8.5404909e+01   2.0791455e+02   9.5435018e+01   7.4593636e+01   1.4778978e+02   1.0302636e+02   1.3500335e+02   8.3117273e+01   1.4697425e+02   1.0582364e+02   1.0742865e+02   1.0182636e+02   1.9215662e+02   1.9876273e+02   1.4720807e+02   1.0508091e+02   1.6749625e+02   1.0586091e+02   1.5028113e+02   1.1864000e+02   2.8109516e+02   8.8933636e+01   2.1618895e+02   6.5602727e+01   2.9318815e+02   1.4172455e+02   2.2177931e+02   9.6273636e+01   2.3467084e+02   1.6870545e+02   2.6272811e+02   4.7832727e+01   1.1207702e+02   1.0015636e+02   1.9360567e+02   1.1879364e+02   2.4431015e+02   8.9311818e+01   1.6181960e+02   1.3040364e+02   2.7860225e+02   6.1982727e+01   6.4780473e+01   8.1051818e+01   5.8825855e+01   1.8925727e+02   1.9953305e+02   1.4736727e+02   1.5328062e+02   1.4202430e+02   1.9847127e+02   7.8805455e+01   1.5286193e+02   7.8794545e+01   1.6343916e+02   1.0597364e+02   1.9777120e+02   1.8458636e+02   1.0072127e+02   3.0228430e+02   1.3905047e+02   1.1292909e+02   1.9064113e+02   8.2030000e+01   1.7683033e+02   7.3766364e+01   2.2585324e+02   6.0160909e+01   7.6807127e+01   7.3137273e+01   1.0740265e+02   1.4882182e+02   9.4341527e+01   5.5717273e+01   1.3731989e+02   5.4513636e+01   1.6217164e+02   5.5554298e+01   1.3047887e+02   7.4933636e+01   1.0203985e+02   8.7142727e+01   3.0989676e+02   6.0239091e+01   9.8478145e+01   5.3610000e+01   2.3329484e+02   1.6325545e+02   2.6928502e+02   8.6451818e+01   1.3685658e+02  -5.0700000e+00   2.4586560e+02   1.0601727e+02   2.5905225e+02   7.1139091e+01   1.6703978e+02   9.5197273e+01   1.8037240e+02   2.2602430e+02   2.7013127e+02   1.5082727e+02   7.0463818e+01   7.6954545e+01   1.2301182e+02   7.1150909e+01   1.1681156e+02   2.2783430e+02   1.3250647e+02   2.9069430e+02   1.2181767e+02   1.4305273e+02   2.2723215e+02   9.7984298e+01   1.7261447e+02   1.0986636e+02   1.0113160e+02   8.5788182e+01   2.1144876e+02   1.9652545e+02   1.2526978e+02   5.5277273e+01   6.8755091e+01   4.3297273e+01   6.7752582e+01
   1.3667545e+02   1.6945960e+02   1.8004727e+02   2.5595440e+02   1.2900909e+02   2.1891473e+02   1.0979430e+02   1.0480967e+02   1.2305091e+02   2.6260047e+02   9.3581818e+01   9.6382545e+01   1.5536545e+02   1.9508622e+02   2.0223091e+02   2.4561516e+02   2.8370455e+02   7.4994545e+01   6.7822727e+01   2.4603873e+02   8.3390909e+01   6.1116909e+01   2.4486455e+02   9.7289018e+01   4.2783636e+01   8.1194582e+01   1.2612636e+02   6.7825345e+01   9.7407273e+01   1.4755105e+02   1.1582364e+02   1.2867865e+02   8.7066364e+01   1.6728742e+02   2.1285273e+02   1.1542087e+02   8.8930909e+01   1.9169825e+02   1.1571091e+02   1.6482313e+02   9.2550000e+01   2.0609236e+02   9.8413636e+01   2.0772055e+02   6.5732727e+01   3.4342775e+02   1.1182455e+02   2.0269131e+02   1.1184364e+02   2.3289524e+02   1.4770545e+02   2.6802811e+02   6.7982727e+01   1.3141502e+02   1.2782636e+02   2.1891207e+02   1.2193364e+02   2.0976895e+02   9.6081818e+01   1.9022800e+02   1.0059364e+02   2.3607705e+02   8.2462727e+01   7.9332073e+01   1.1124182e+02   5.8410655e+01   1.6987727e+02   2.0646345e+02   1.2917727e+02   1.2954582e+02   1.6250430e+02   2.0768287e+02   5.1045455e+01   1.2027273e+02   8.0224545e+01   1.7718476e+02   1.0306364e+02   2.4714400e+02   1.7753636e+02   1.3704527e+02   2.3138430e+02   1.3299247e+02   1.1592909e+02   1.9754113e+02   7.4220000e+01   1.6830513e+02   9.5296364e+01   2.2860084e+02   7.7690909e+01   6.3644727e+01   9.2657273e+01   1.3550105e+02   1.1416182e+02   1.1807433e+02   6.3957273e+01   1.1485069e+02   6.1893636e+01   1.4653124e+02   3.8174298e+01   9.0969266e+01   7.9073636e+01   8.7908655e+01   1.2667273e+02   2.5611436e+02   5.9569091e+01   1.2058175e+02   1.0085000e+02   3.1003564e+02   1.4548545e+02   2.2523662e+02   7.6881818e+01   1.2091218e+02   8.8640000e+01   2.5617880e+02   1.0082727e+02   2.4122745e+02   9.6849091e+01   1.7631298e+02   9.8437273e+01   2.0126320e+02   2.2160430e+02   3.0048487e+02   1.5053727e+02   6.9017018e+01   8.3664545e+01   8.7525018e+01   3.3480909e+01   1.0506516e+02   1.9250430e+02   1.1081287e+02   2.8845430e+02   1.2637687e+02   1.3305273e+02   2.4350215e+02   1.0688430e+02   2.0361247e+02   1.0271636e+02   6.2413600e+01   1.0706818e+02   2.4265636e+02   2.0423545e+02   1.1451298e+02   5.3707273e+01   6.9920691e+01   4.2397273e+01   5.2394582e+01
   1.4529545e+02   1.8325000e+02   1.5462727e+02   2.7698800e+02   1.1157909e+02   2.1796913e+02   1.2345430e+02   1.1404687e+02   1.3529091e+02   2.4424127e+02   1.0805182e+02   1.1627495e+02   1.4660545e+02   2.4078702e+02   2.1480091e+02   2.3256956e+02   3.1041455e+02   1.1695775e+02   8.1202727e+01   2.3553833e+02   6.3680909e+01   9.3073709e+01   1.8639455e+02   7.6966618e+01   5.4403636e+01   1.0907498e+02   6.8746364e+01   1.1593575e+02   9.6597273e+01   1.3723585e+02   1.1868364e+02   1.1882985e+02   7.5636364e+01   1.5263182e+02   2.4319273e+02   1.4984367e+02   9.2600909e+01   1.8578465e+02   1.0362091e+02   1.8093033e+02   1.2297000e+02   2.2188876e+02   9.8743636e+01   1.7359415e+02   7.3852727e+01   3.1352815e+02   1.4248455e+02   2.2176851e+02   9.1583636e+01   2.5451604e+02   1.6039545e+02   2.8476291e+02   4.8882727e+01   1.3985302e+02   9.2726364e+01   1.8201007e+02   1.1231364e+02   2.4339855e+02   7.0981818e+01   1.6328600e+02   1.1688364e+02   2.4277385e+02   6.5502727e+01   7.9738873e+01   9.7091818e+01   6.5922655e+01   1.6719727e+02   1.7561785e+02   1.5978727e+02   1.4299702e+02   1.6093430e+02   2.2057847e+02   5.4995455e+01   1.1729673e+02   8.8364545e+01   1.5319356e+02   1.1182364e+02   2.3244320e+02   1.4572636e+02   1.0654007e+02   2.1538430e+02   1.3674247e+02   1.1782909e+02   1.9234913e+02   7.8170000e+01   1.7260913e+02   8.3296364e+01   2.0937084e+02   8.8690909e+01   8.9484727e+01   8.7037273e+01   1.4695065e+02   1.1002182e+02   1.0292553e+02   5.7287273e+01   1.3367429e+02   5.5793636e+01   1.5925924e+02   4.5934298e+01   1.3700847e+02   7.0643636e+01   1.1600305e+02   1.2795273e+02   3.2268196e+02   7.6099091e+01   1.6615935e+02   1.0661000e+02   3.5905484e+02   1.4782545e+02   2.0327942e+02   6.0781818e+01   1.4801018e+02   3.3120000e+01   2.5233040e+02   1.2815727e+02   2.7580105e+02   7.8519091e+01   1.8858938e+02   1.3576727e+02   2.3474680e+02   2.5174430e+02   3.1650367e+02   1.8853727e+02   6.3977018e+01   8.3234545e+01   1.9412942e+02   4.1770909e+01   1.0507196e+02   2.4431430e+02   1.4323807e+02   3.0212430e+02   1.8547327e+02   1.4443273e+02   2.3036175e+02   7.8554298e+01   1.9354887e+02   1.2957636e+02   6.7074800e+01   1.0492818e+02   2.4958756e+02   2.0552545e+02   1.3859978e+02   7.9427273e+01   8.2153091e+01   6.8727273e+01   1.0299818e+02
   1.7805545e+02   1.4081920e+02   1.8490727e+02   2.9356560e+02   1.2433909e+02   2.2252833e+02   1.3702430e+02   1.3096127e+02   1.1895091e+02   2.5540847e+02   1.1801182e+02   1.5890815e+02   1.8098545e+02   2.3670662e+02   1.9419091e+02   2.3168836e+02   2.6889455e+02   1.2074935e+02   1.1015273e+02   2.4022233e+02   8.9440909e+01   9.2102909e+01   2.0924455e+02   1.0136862e+02   5.4073636e+01   1.6591138e+02   7.8976364e+01   1.1606735e+02   9.2497273e+01   1.4603385e+02   1.1606364e+02   1.1526945e+02   9.9016364e+01   2.1033142e+02   2.7281273e+02   1.6876407e+02   8.7510909e+01   2.3724185e+02   1.3805091e+02   1.8522593e+02   1.0555000e+02   2.3681236e+02   1.0817364e+02   2.1083975e+02   7.8732727e+01   3.2157775e+02   1.4058455e+02   2.6344051e+02   1.2174364e+02   2.1547324e+02   1.5839545e+02   2.9755291e+02   6.6312727e+01   1.4311862e+02   8.7966364e+01   2.2110087e+02   1.2979364e+02   2.6705015e+02   9.4081818e+01   2.1290800e+02   1.6321364e+02   3.4406745e+02   1.1084273e+02   1.1801167e+02   1.1438182e+02   7.5969455e+01   1.7744727e+02   1.8866785e+02   1.9164727e+02   1.4116822e+02   1.4264430e+02   2.4070167e+02   7.8705455e+01   1.5924993e+02   8.0224545e+01   1.7746476e+02   9.2543636e+01   2.1474560e+02   1.5467636e+02   1.1015407e+02   2.3170430e+02   1.5469687e+02   1.2454909e+02   2.1528153e+02   1.0317000e+02   2.1184913e+02   1.2686636e+02   2.7950524e+02   1.0064091e+02   1.1752873e+02   1.1341727e+02   1.4903025e+02   9.3971818e+01   9.8969527e+01   7.9337273e+01   1.4496029e+02   4.1033636e+01   1.4930004e+02   5.9984298e+01   1.5765447e+02   7.3643636e+01   1.0024305e+02   1.3424273e+02   2.9774876e+02   5.4049091e+01   1.1302335e+02   8.7130000e+01   2.7661324e+02   1.2025545e+02   2.0686502e+02   1.0216182e+02   1.7459978e+02   1.7930000e+01   2.2049560e+02   1.2548727e+02   2.5415465e+02   6.2189091e+01   1.6689578e+02   1.1352727e+02   2.3019600e+02   2.4441430e+02   2.3271007e+02   1.7506727e+02   7.2474618e+01   8.5044545e+01   1.7969462e+02   6.6580909e+01   9.2087164e+01   2.4579430e+02   1.6382967e+02   3.0160430e+02   1.4079487e+02   1.2743273e+02   1.8757175e+02   6.9364298e+01   1.3194407e+02   1.2814636e+02   8.0429200e+01   1.1592818e+02   2.2856756e+02   1.7171545e+02   1.1468458e+02   7.2277273e+01   7.8015091e+01   9.3537273e+01   9.2493382e+01
   2.7381545e+02   1.2772840e+02   1.6471727e+02   2.7147080e+02   1.3829909e+02   2.3317153e+02   1.3022430e+02   1.1936527e+02   1.2429091e+02   2.6902127e+02   8.7771818e+01   1.2394735e+02   1.4246545e+02   1.9520822e+02   2.0914091e+02   2.3016236e+02   2.8089455e+02   1.1602935e+02   7.1112727e+01   2.8034553e+02   9.1300909e+01   9.2384109e+01   1.9124455e+02   1.1309862e+02   6.8973636e+01   1.3704938e+02   1.0240636e+02   1.2695295e+02   1.0335727e+02   1.2664505e+02   9.7063636e+01   1.1578945e+02   9.2876364e+01   1.8411262e+02   2.6128273e+02   1.4444647e+02   1.1341091e+02   2.4463985e+02   1.2381091e+02   2.0988513e+02   1.1336000e+02   2.5632756e+02   1.0165364e+02   2.1332135e+02   8.6232727e+01   3.1628775e+02   1.2577455e+02   2.2557531e+02   9.4053636e+01   2.5042844e+02   1.6014545e+02   3.1222291e+02   6.1362727e+01   1.2937462e+02   9.6346364e+01   2.3857047e+02   1.2565364e+02   2.7880135e+02   1.1698182e+02   1.7617600e+02   1.4507364e+02   3.3899865e+02   1.2408273e+02   8.2762473e+01   1.1124182e+02   9.9030655e+01   1.3731727e+02   1.3056825e+02   1.8069727e+02   1.4085422e+02   1.6017430e+02   2.4010927e+02   7.1325455e+01   1.5237033e+02   7.8124545e+01   1.1330276e+02   1.1516364e+02   2.2974600e+02   1.7429636e+02   1.0030447e+02   2.0428430e+02   1.0037047e+02   1.0930909e+02   2.0631073e+02   9.6310000e+01   2.0953793e+02   1.0105636e+02   2.2619004e+02   8.3350909e+01   1.0857193e+02   1.1008727e+02   1.4253665e+02   1.1916182e+02   1.3214433e+02   7.8047273e+01   1.5420349e+02   6.9513636e+01   1.6150164e+02   8.5264298e+01   1.2263207e+02   6.7693636e+01   9.5529055e+01   1.4705273e+02   3.1124396e+02   7.7339091e+01   9.3210145e+01   7.0750000e+01   2.8478364e+02   1.2520545e+02   1.9270902e+02   1.1678182e+02   1.9434018e+02   2.0740000e+01   2.8565080e+02   1.6372727e+02   2.9543545e+02   6.2709091e+01   1.7261418e+02   1.4100727e+02   2.7732760e+02   2.4107430e+02   2.5363727e+02   1.7839727e+02   6.2068218e+01   9.2714545e+01   2.5732102e+02   6.7000909e+01   1.3771356e+02   2.2998430e+02   1.2738447e+02   2.5217430e+02   9.9509266e+01   1.3195273e+02   1.7355015e+02   6.3794298e+01   1.1115967e+02   1.7105636e+02   7.1896400e+01   1.1844818e+02   2.3507596e+02   1.7857545e+02   1.2499578e+02   7.2857273e+01   7.8058691e+01   8.4817273e+01   8.2140982e+01
   1.8153545e+02   1.2858080e+02   1.8533727e+02   2.5082120e+02   1.1600909e+02   2.2185473e+02   9.8224298e+01   1.2530527e+02   1.4714091e+02   2.8543327e+02   1.1205182e+02   1.2395495e+02   1.6817545e+02   2.1501142e+02   2.0571091e+02   2.6181676e+02   2.9089455e+02   1.0027935e+02   8.4872727e+01   2.6377473e+02   1.0396091e+02   7.1851309e+01   2.1062455e+02   1.0592822e+02   5.6643636e+01   1.5270578e+02   8.4216364e+01   9.5838145e+01   9.8597273e+01   1.4992585e+02   1.3058364e+02   1.3753785e+02   1.0439636e+02   2.2128102e+02   2.2581273e+02   1.3985407e+02   9.4170909e+01   2.2141905e+02   1.2224091e+02   1.9011073e+02   1.4597000e+02   3.0490876e+02   1.3141364e+02   2.3632055e+02   6.8162727e+01   2.7761335e+02   1.1744455e+02   2.5177171e+02   1.2521364e+02   2.8377564e+02   1.3101545e+02   3.2830331e+02   7.4792727e+01   1.5202022e+02   1.2234636e+02   2.2111047e+02   1.3731364e+02   2.6148855e+02   1.1069182e+02   2.2243920e+02   1.5878364e+02   3.2918185e+02   1.0869273e+02   9.4993673e+01   1.0352182e+02   1.1487825e+02   1.7562727e+02   1.7906345e+02   1.8117727e+02   1.7371582e+02   1.7474430e+02   2.2009367e+02   9.7895455e+01   1.7233473e+02   9.1554545e+01   1.5812836e+02   1.3725364e+02   2.8778880e+02   1.7415636e+02   1.6321567e+02   2.9665430e+02   1.4098087e+02   1.0115909e+02   2.0048273e+02   1.0722000e+02   2.2852513e+02   1.0476636e+02   1.9327324e+02   1.0483091e+02   8.5713527e+01   1.2846727e+02   1.6897625e+02   1.3011182e+02   1.4255833e+02   8.3807273e+01   1.3650269e+02   6.8513636e+01   1.5120164e+02   7.7074298e+01   1.7137727e+02   9.1783636e+01   1.3769185e+02   1.3314273e+02   3.3150676e+02   6.0529091e+01   1.0998495e+02   6.2040000e+01   2.4062044e+02   1.2834545e+02   3.0093782e+02   1.0940182e+02   1.7935058e+02   1.2997000e+02   2.6182240e+02   1.2272727e+02   3.2518545e+02   7.6809091e+01   1.7839618e+02   1.0338727e+02   2.1171720e+02   2.4183430e+02   2.1867647e+02   1.4553727e+02   4.6937018e+01   9.6954545e+01   1.9732182e+02   6.7620909e+01   1.3252396e+02   2.2645430e+02   9.5096866e+01   2.4883430e+02   9.8206466e+01   1.3191273e+02   2.1212335e+02   6.4884298e+01   1.2164247e+02   1.7090636e+02   1.0338840e+02   1.0706818e+02   2.0351636e+02   1.6709545e+02   1.1415418e+02   5.4567273e+01   7.7711891e+01   6.0207273e+01   7.4679782e+01
   1.4867545e+02   1.7077960e+02   1.9238727e+02   3.0525720e+02   1.4052909e+02   2.3256313e+02   1.3064430e+02   1.0852167e+02   1.2652091e+02   2.5646287e+02   1.2053182e+02   1.1141655e+02   1.4217545e+02   2.3200142e+02   2.0399091e+02   2.2433436e+02   2.9641455e+02   1.0454775e+02   9.3632727e+01   2.6750393e+02   1.1087091e+02   9.2868509e+01   2.2043455e+02   8.9523418e+01   6.9023636e+01   1.6080538e+02   8.2266364e+01   1.0528415e+02   1.1330727e+02   1.4455905e+02   1.3963364e+02   1.5457385e+02   1.0096636e+02   1.8341542e+02   2.0424273e+02   1.3124967e+02   8.3360909e+01   2.2428385e+02   1.2876091e+02   2.0996913e+02   1.1893000e+02   2.1778196e+02   8.9553636e+01   2.5523935e+02   7.3602727e+01   2.4685815e+02   1.3729455e+02   2.4732371e+02   1.2432364e+02   2.5800684e+02   1.5051545e+02   3.3518331e+02   7.0742727e+01   1.3686422e+02   1.0953636e+02   2.3918527e+02   1.1250364e+02   2.7038335e+02   9.6931818e+01   2.1792000e+02   1.3464364e+02   2.5402305e+02   8.5312727e+01   8.1584073e+01   9.0761818e+01   7.2379055e+01   2.0737727e+02   2.3765345e+02   1.7540727e+02   1.5693742e+02   1.5593430e+02   2.2416847e+02   9.5995455e+01   1.4096673e+02   8.7464545e+01   1.9207556e+02   1.3568364e+02   2.7582440e+02   2.5010636e+02   1.5818967e+02   3.4601430e+02   1.7445207e+02   1.0777909e+02   2.0910313e+02   7.8930000e+01   2.1202833e+02   9.9346364e+01   2.0737684e+02   1.0302091e+02   6.6148327e+01   1.0603727e+02   1.3948065e+02   1.0863182e+02   1.1494673e+02   6.3617273e+01   1.2740789e+02   1.0908364e+02   1.5642604e+02   6.3694298e+01   1.6097767e+02   9.1743636e+01   1.7279505e+02   1.5657273e+02   3.3472236e+02   5.0429091e+01   9.8602945e+01   4.9700000e+01   2.1170764e+02   1.4563545e+02   3.1269462e+02   1.0588182e+02   1.5435218e+02   1.0250000e+02   2.8802000e+02   1.4405727e+02   2.8223905e+02   1.0051909e+02   2.0291938e+02   9.8147273e+01   1.9366640e+02   2.3902430e+02   2.7837127e+02   1.6068727e+02   5.8485018e+01   1.0462455e+02   1.9474822e+02   9.7190909e+01   1.1239836e+02   2.3483430e+02   1.1237647e+02   2.7802430e+02   9.6211266e+01   1.4638273e+02   2.1320575e+02   7.5504298e+01   1.2379287e+02   1.6728636e+02   9.0818000e+01   1.0344818e+02   1.7870596e+02   2.2690545e+02   1.2960938e+02   6.0947273e+01   8.0011491e+01   8.5627273e+01   7.5796182e+01
   1.3481545e+02   1.7865840e+02   1.7871727e+02   2.6963080e+02   1.2029909e+02   2.1285153e+02   1.3060430e+02   1.4095487e+02   1.3376091e+02   2.5274367e+02   1.2720182e+02   1.3407295e+02   1.8808545e+02   2.2094862e+02   2.0338091e+02   2.3676316e+02   2.9470455e+02   9.2784545e+01   1.3363273e+02   3.0672393e+02   9.1300909e+01   9.4524109e+01   2.2258455e+02   1.1478142e+02   7.1113636e+01   1.6292818e+02   9.6406364e+01   1.2286295e+02   1.2140727e+02   1.4172105e+02   1.5716364e+02   1.5313145e+02   9.0586364e+01   1.6819582e+02   1.9085273e+02   9.6030873e+01   8.7980909e+01   1.9201425e+02   1.3552091e+02   2.0180833e+02   9.1640000e+01   2.3758516e+02   1.1227364e+02   2.4180175e+02   7.1602727e+01   2.8345815e+02   1.1482455e+02   2.1993131e+02   9.8053636e+01   2.6789844e+02   1.4020545e+02   3.0344811e+02   6.4072727e+01   1.0239782e+02   1.1877636e+02   2.4044607e+02   1.1131364e+02   2.3823855e+02   1.0231182e+02   2.2077960e+02   1.1402364e+02   1.9553265e+02   8.3462727e+01   9.9062073e+01   9.4091818e+01   4.6112655e+01   1.9419727e+02   2.1307785e+02   1.5283727e+02   1.5508302e+02   1.3226430e+02   2.7801207e+02   8.3615455e+01   1.3581713e+02   9.6124545e+01   2.1152276e+02   1.4673364e+02   2.7970040e+02   2.3586636e+02   1.6923887e+02   3.0123430e+02   1.6924447e+02   1.1301909e+02   2.0449393e+02   7.3220000e+01   1.5419513e+02   7.7726364e+01   2.2896644e+02   8.4690909e+01   6.8564727e+01   1.0079727e+02   9.2619855e+01   9.2681818e+01   1.1507273e+02   7.6287273e+01   1.1515429e+02   1.3255364e+02   1.3845844e+02   5.4024298e+01   9.7361266e+01   1.0640364e+02   1.5695225e+02   1.5357273e+02   2.9277236e+02   7.0529091e+01   1.2456495e+02   3.9560000e+01   2.3441884e+02   1.6753545e+02   2.9061262e+02   1.1764182e+02   1.8074138e+02   8.4500000e+00   2.5382400e+02   1.6358727e+02   2.9977665e+02   6.7189091e+01   1.6825578e+02   1.1610727e+02   2.1545960e+02   2.5498430e+02   2.9990447e+02   1.5172727e+02   8.3581818e+01   9.8234545e+01   2.2282942e+02   6.6960909e+01   1.4495676e+02   2.5050430e+02   1.2741287e+02   2.5598430e+02   1.0630447e+02   1.3119273e+02   2.3318095e+02   7.8074298e+01   1.3843727e+02   1.3505636e+02   6.8496400e+01   9.5258182e+01   2.0998116e+02   1.8647545e+02   1.2550378e+02   8.5667273e+01   7.3843891e+01   8.8777273e+01   9.7444182e+01
   1.4910545e+02   2.0265520e+02   2.0747727e+02   2.9514000e+02   1.3990909e+02   2.2399273e+02   1.2512430e+02   1.4682327e+02   1.1676091e+02   2.7362367e+02   1.1863182e+02   1.3218855e+02   1.4046545e+02   2.3032822e+02   1.8414091e+02   2.3483236e+02   2.9027455e+02   1.0941895e+02   1.0792273e+02   3.0183073e+02   1.1616091e+02   1.1477531e+02   2.3529455e+02   1.1743462e+02   6.7783636e+01   1.8043458e+02   9.5976364e+01   1.5018735e+02   9.5827273e+01   1.4467745e+02   1.6263364e+02   1.7421385e+02   1.1849636e+02   2.1282302e+02   2.0219273e+02   1.2817367e+02   1.0755091e+02   2.1482865e+02   1.3000091e+02   2.3095993e+02   1.3150000e+02   2.3997636e+02   1.2874364e+02   2.4291415e+02   1.0829273e+02   4.5765295e+02   1.5529455e+02   1.9336371e+02   1.0084364e+02   2.4141524e+02   1.3514545e+02   2.6378291e+02   8.8602727e+01   1.5110542e+02   1.4215636e+02   2.9352567e+02   1.1760364e+02   2.5554535e+02   1.0817182e+02   2.1316080e+02   1.1093364e+02   2.1705985e+02   1.3089273e+02   8.9937673e+01   7.6811818e+01   7.3875055e+01   1.8537727e+02   2.5153345e+02   1.4178727e+02   1.4215702e+02   1.5669430e+02   2.5476767e+02   4.7665455e+01   1.2888313e+02   1.0093455e+02   2.1423796e+02   1.2463364e+02   2.6408840e+02   1.5520636e+02   1.3011167e+02   2.8280430e+02   1.1276887e+02   1.4301909e+02   2.5775393e+02   6.6410000e+01   1.5816993e+02   1.3015636e+02   2.7553204e+02   9.4930909e+01   1.1226553e+02   1.0979727e+02   1.5936985e+02   1.1197182e+02   1.2909953e+02   6.7807273e+01   1.3921269e+02   1.5503364e+02   1.5466004e+02   5.0694298e+01   9.2727666e+01   8.4403636e+01   1.3428225e+02   1.3919273e+02   3.2887276e+02   5.1479091e+01   1.0293895e+02   7.2850000e+01   2.1670564e+02   1.3234545e+02   2.7528782e+02   8.1971818e+01   1.8069498e+02   7.1500000e+01   2.5493000e+02   1.5158727e+02   2.5973665e+02   7.2139091e+01   1.9666978e+02   1.1600727e+02   2.2213760e+02   2.5612430e+02   2.3567327e+02   1.7887727e+02   8.2409818e+01   1.0290455e+02   2.3074582e+02   7.2240909e+01   1.6910436e+02   2.8664430e+02   1.3728167e+02   2.7660430e+02   1.1532487e+02   1.4548273e+02   1.9565775e+02   6.0794298e+01   1.5043967e+02   1.7009636e+02   7.5593200e+01   1.0497818e+02   1.9458356e+02   1.5166545e+02   1.1338858e+02   6.2757273e+01   8.3536691e+01   8.2777273e+01   8.4834182e+01
   1.3557545e+02   1.8021760e+02   2.2714727e+02   3.3532640e+02   1.3252909e+02   2.2501313e+02   1.4269430e+02   1.3436767e+02   1.1943091e+02   2.6680007e+02   9.5391818e+01   1.5514775e+02   2.2936545e+02   2.9116218e+01   1.8109091e+02   2.6102636e+02   2.8527455e+02   1.2605895e+02   1.3544273e+02   2.9057913e+02   1.2782091e+02   1.2646251e+02   2.4705455e+02   1.1725382e+02   5.5213636e+01   1.6434018e+02   9.4786364e+01   1.4404255e+02   1.0487727e+02   1.5457345e+02   1.3963364e+02   1.3357385e+02   9.0826364e+01   1.6227662e+02   1.9171273e+02   1.5073207e+02   8.1740909e+01   2.0403345e+02   1.1471091e+02   1.6423313e+02   8.3780000e+01   2.0217396e+02   7.9743636e+01   1.6121415e+02   9.7732727e+01   4.1061775e+02   1.2582455e+02   2.1105131e+02   9.7323636e+01   2.1963684e+02   1.0614545e+02   2.7142291e+02   8.1502727e+01   1.2181342e+02   1.1082636e+02   2.2856207e+02   1.2284364e+02   2.4226615e+02   8.2551818e+01   2.2121040e+02   8.6783636e+01   1.9990185e+02   9.2122727e+01   8.1659273e+01   7.2901818e+01   3.5287855e+01   2.0812727e+02   2.1059345e+02   1.5959727e+02   1.6906222e+02   1.4122430e+02   2.1305527e+02   7.2475455e+01   9.9708327e+01   9.9324545e+01   2.1045676e+02   1.2173364e+02   2.0274040e+02   1.6034636e+02   1.0451047e+02   1.9754430e+02   1.3153967e+02   1.1973909e+02   2.4080633e+02   1.0412000e+02   1.2563313e+02   1.3167636e+02   2.4612044e+02   7.6070909e+01   8.1114327e+01   1.0951727e+02   1.3049225e+02   9.3921818e+01   1.1597353e+02   6.6187273e+01   1.2934229e+02   7.3273636e+01   1.6677084e+02   4.9984298e+01   7.9734466e+01   5.1313636e+01   9.8979455e+01   1.4376273e+02   2.8341716e+02   7.1429091e+01   9.8252945e+01   8.8660000e+01   2.3125084e+02   1.3558545e+02   2.4863862e+02   1.1888182e+02   1.7140218e+02   5.4550000e+01   2.7728600e+02   1.2658727e+02   2.8092665e+02   7.8519091e+01   2.0344938e+02   1.0533727e+02   2.3361120e+02   2.6898430e+02   2.8826447e+02   1.6629727e+02   9.6566218e+01   8.9954545e+01   1.5640182e+02   8.0670909e+01   1.5000996e+02   2.7874430e+02   1.2224367e+02   2.5707430e+02   1.2192727e+02   1.2772273e+02   2.2816855e+02   8.2984298e+01   1.5847447e+02   1.5900636e+02   1.0739040e+02   1.0949818e+02   2.0103196e+02   1.6628545e+02   1.2254898e+02   5.2427273e+01   9.6453091e+01   7.3247273e+01   8.6306582e+01
   1.5176545e+02   1.9382240e+02   2.0414727e+02   3.1235640e+02   1.6676909e+02   2.4479393e+02   1.3507430e+02   1.5783727e+02   1.3462091e+02   2.6134487e+02   8.8581818e+01   1.6869255e+02   2.4189545e+02   2.6783818e+01   2.0899091e+02   2.3584436e+02   2.7803455e+02   1.1744815e+02   1.2168273e+02   2.9844993e+02   8.2160909e+01   1.5287531e+02   2.6167455e+02   1.1051422e+02   6.9403636e+01   1.8653498e+02   8.5976364e+01   1.6741735e+02   1.0592727e+02   1.3767945e+02   1.2520364e+02   1.6025825e+02   1.0158636e+02   1.9336582e+02   2.5695273e+02   1.7441287e+02   1.1627091e+02   2.1670105e+02   1.1247091e+02   1.8122233e+02   1.2031000e+02   2.1567156e+02   1.0555364e+02   1.7528935e+02   1.1629273e+02   4.0494295e+02   1.5510455e+02   3.0303891e+02   1.1790364e+02   2.2736044e+02   1.2864545e+02   2.8380291e+02   5.4832727e+01   1.4861702e+02   1.3463636e+02   2.0631727e+02   1.4355364e+02   2.9632935e+02   1.0236182e+02   2.3777560e+02   1.4364364e+02   2.8444305e+02   1.1631273e+02   1.1577407e+02   1.1143182e+02   6.3105455e+01   1.9050727e+02   2.8125305e+02   1.6369727e+02   1.9630422e+02   1.3183430e+02   2.0880647e+02   7.9325455e+01   1.6549033e+02   1.0146455e+02   2.2814556e+02   8.8633636e+01   2.0715840e+02   2.0301636e+02   1.1776687e+02   2.2923430e+02   1.7900447e+02   1.4854909e+02   2.5269153e+02   9.7030000e+01   1.6425033e+02   1.6391636e+02   3.0640124e+02   9.8070909e+01   1.0582433e+02   1.3832727e+02   1.7651745e+02   1.1225182e+02   1.1641713e+02   1.0528727e+02   1.2878429e+02   9.6743636e+01   1.5584324e+02   6.3224298e+01   1.0977527e+02   7.5833636e+01   1.2887785e+02   1.2843273e+02   2.6916356e+02   6.7339091e+01   1.3972015e+02   8.1850000e+01   2.7113564e+02   1.2839545e+02   2.7031382e+02   9.9311818e+01   1.6649778e+02   1.0393000e+02   2.4528560e+02   1.1982727e+02   2.3360745e+02   9.5569091e+01   2.0746538e+02   1.2505727e+02   2.3570360e+02   2.7712430e+02   2.7342327e+02   1.6720727e+02   5.5723418e+01   8.0574545e+01   1.5115222e+02   6.5960909e+01   1.3927676e+02   2.4788430e+02   1.2809247e+02   3.1417430e+02   1.1983927e+02   1.3776273e+02   2.0960535e+02   9.4834298e+01   1.9143647e+02   1.5386636e+02   7.7751600e+01   9.4598182e+01   2.0946396e+02   1.6690545e+02   1.2463938e+02   5.1187273e+01   7.8272291e+01   7.1297273e+01   7.2222582e+01
   1.5281545e+02   2.3697840e+02   2.0976727e+02   3.2443680e+02   1.6605909e+02   2.3457073e+02   1.4002430e+02   1.3153127e+02   1.3533091e+02   2.6856807e+02   1.3972182e+02   1.3860135e+02   2.5627545e+02  -8.8465818e+00   1.9604091e+02   2.5102036e+02   3.0255455e+02   1.2234655e+02   1.0992273e+02   3.2205073e+02   1.1177091e+02   1.0088651e+02   2.0829455e+02   1.0516462e+02   6.6733636e+01   1.8527858e+02   8.3506364e+01   1.2875495e+02   1.0949727e+02   1.5772385e+02   9.5303636e+01   1.1370025e+02   8.3686364e+01   1.5927782e+02   2.4614273e+02   1.7970767e+02   7.6890909e+01   1.7547145e+02   1.2714091e+02   1.3652873e+02   1.0207000e+02   1.8575076e+02   8.4843636e+01   1.3309615e+02   8.8352727e+01   3.6049815e+02   1.3167455e+02   2.6691331e+02   8.5843636e+01   1.9497524e+02   1.4570545e+02   2.3856811e+02   4.9882727e+01   1.2596302e+02   8.0876364e+01   1.8299807e+02   1.0688364e+02   2.6249295e+02   7.8361818e+01   1.7340560e+02   1.4198364e+02   3.0895585e+02   1.0541273e+02   8.4786073e+01   7.5051818e+01   7.3635855e+01   1.4987727e+02   2.4643345e+02   1.5545727e+02   1.3968342e+02   1.3422430e+02   2.0242527e+02   6.7425455e+01   1.4977233e+02   9.7174545e+01   1.8382876e+02   8.1823636e+01   1.4293320e+02   1.7667636e+02   1.2258407e+02   2.8923430e+02   1.9320447e+02   1.3449909e+02   2.5058553e+02   8.1690000e+01   1.5237753e+02   1.2405636e+02   3.2421004e+02   1.0612091e+02   1.0713033e+02   9.3327273e+01   1.2854745e+02   1.0206182e+02   8.6752327e+01   7.2997273e+01   1.2765749e+02   7.5173636e+01   1.5227884e+02   5.5884298e+01   1.0255247e+02   5.9503636e+01   1.1566425e+02   1.3705273e+02   2.6185396e+02   6.5379091e+01   1.1263695e+02   1.0232000e+02   3.4325804e+02   1.5858545e+02   2.5927862e+02   1.2040182e+02   1.8514058e+02   6.1550000e+01   2.9929600e+02   1.1343727e+02   2.9211865e+02   7.1089091e+01   2.0170378e+02   1.3405727e+02   2.2826360e+02   2.8760430e+02   3.4482487e+02   1.8106727e+02   9.6954618e+01   5.9904545e+01   1.3809582e+02   5.4910909e+01   1.4121076e+02   2.5293430e+02   1.4259847e+02   3.1788430e+02   1.5335247e+02   1.1919273e+02   2.6681095e+02   1.0336430e+02   2.1965407e+02   1.2924636e+02   6.8481200e+01   1.4801818e+02   2.5933036e+02   2.1409545e+02   1.2363418e+02   5.9277273e+01   5.6005091e+01   7.2727273e+01   6.4158182e+01
   1.8591545e+02   2.4133040e+02   1.7424727e+02   3.3474840e+02   3.6890909e+02  -2.2807273e+01   1.3469430e+02   1.2790767e+02   1.6943091e+02   2.2937007e+02   1.4263182e+02   1.6664855e+02   2.2474545e+02  -9.8418182e-01   2.0257091e+02   2.6187796e+02   2.8594455e+02   9.9955345e+01   9.8772727e+01   2.6618273e+02   8.7630909e+01   1.1519771e+02   2.2753455e+02   1.0690542e+02   6.8263636e+01   1.6281618e+02   8.9266364e+01   1.1719415e+02   1.0325727e+02   1.5913305e+02   1.6458364e+02   1.9134785e+02   1.1020636e+02   2.0691622e+02   2.3019273e+02   1.5874367e+02   9.1410909e+01   2.2654985e+02   1.4343091e+02   2.4065553e+02   1.3502000e+02   2.5492476e+02   9.9413636e+01   2.4954055e+02   1.0398273e+02   3.6536775e+02   1.6605455e+02   3.2721291e+02   1.2274364e+02   2.4292324e+02   1.5632545e+02   3.2552851e+02   6.0222727e+01   1.5927582e+02   1.2372636e+02   2.6829007e+02   1.1841364e+02   2.4200055e+02   1.1184182e+02   2.3353720e+02   1.4936364e+02   2.3184545e+02   8.1272727e+01   9.3477273e+01   9.6621818e+01   5.0720255e+01   1.6375727e+02   2.7826305e+02   1.5993727e+02   2.1770502e+02   1.5450430e+02   2.7818287e+02   6.3185455e+01   1.1035153e+02   1.1922455e+02   2.8029476e+02   1.0816364e+02   2.4225600e+02   2.6048636e+02   1.6583927e+02   3.2886430e+02   2.5740407e+02   1.4820909e+02   3.4448873e+02   9.6690000e+01   1.9041753e+02   1.4400636e+02   3.3323404e+02   1.2202091e+02   1.3628833e+02   1.3827727e+02   1.4662145e+02   1.2616182e+02   1.2249433e+02   7.7187273e+01   1.1198229e+02   1.0346364e+02   1.8335564e+02   5.3454298e+01   1.2602687e+02   9.4883636e+01   1.3754385e+02   1.0753273e+02   2.3788556e+02   7.3239091e+01   1.1434815e+02   9.5320000e+01   3.4605804e+02   1.3353545e+02   2.3857262e+02   1.0969182e+02   1.7256738e+02   4.9500000e+01   2.9526000e+02   1.2782727e+02   2.3330745e+02   9.2039091e+01   1.6107778e+02   1.2133727e+02   2.1804120e+02   2.5231430e+02   2.7183807e+02   1.6977727e+02   9.6857818e+01   6.0574545e+01   1.4265222e+02   5.0530909e+01   9.0751164e+01   2.2288430e+02   1.8285247e+02   3.0012430e+02   1.5477327e+02   1.3191273e+02   2.5326335e+02   1.0079430e+02   2.3838967e+02   1.6314636e+02   8.4869200e+01   1.3925818e+02   2.3856116e+02   1.7838545e+02   1.1096098e+02   7.3757273e+01   7.0606691e+01   7.5247273e+01   6.2626582e+01
   1.6619545e+02   1.6628800e+02   1.8371727e+02   2.6166080e+02   3.0471909e+02   6.8079273e+00   1.3588430e+02   1.1848247e+02   5.2695091e+02   7.1847273e-01   1.0125182e+02   1.4572895e+02   2.3622545e+02   2.9907418e+01   2.5171091e+02   3.3432676e+02   3.0279455e+02   1.2656735e+02   1.0820273e+02   3.0761833e+02   8.7770909e+01   1.1409651e+02   2.4005455e+02   1.0424382e+02   9.1303636e+01   1.6997298e+02   8.8976364e+01   1.4655735e+02   1.1244727e+02   1.2377785e+02   1.2235364e+02   1.4629625e+02   9.0586364e+01   2.0300582e+02   2.2276273e+02   1.5209807e+02   9.3360909e+01   2.0881385e+02   1.5662091e+02   2.2803033e+02   9.8640000e+01   2.1145516e+02   9.7173636e+01   2.4976975e+02   7.9292727e+01   4.1809295e+02   1.4244455e+02   2.6915171e+02   1.0116364e+02   2.1874964e+02   1.3826545e+02   2.5510331e+02   7.3022727e+01   1.3063182e+02   1.0763636e+02   2.0971727e+02   1.1350364e+02   2.6487335e+02   9.1651818e+01   2.0496240e+02   1.2331364e+02   2.5654945e+02   1.0941273e+02   9.6416073e+01   9.8141818e+01   6.4838655e+01   1.9431727e+02   2.6819825e+02   1.7231727e+02   1.9109462e+02   1.4350430e+02   2.4868287e+02   6.3045455e+01   1.3827273e+02   9.7274545e+01   1.7105076e+02   1.0711364e+02   1.9682000e+02   2.1505636e+02   1.4580367e+02   2.8954430e+02   1.9422967e+02   1.3839909e+02   2.6650353e+02   1.0588000e+02   1.7054233e+02   1.3291636e+02   3.1088124e+02   8.2070909e+01   1.2134433e+02   1.0875727e+02   1.2674305e+02   1.2935182e+02   1.1608913e+02   6.1377273e+01   1.1758709e+02   9.1323636e+01   1.6013684e+02   6.2024298e+01   8.5681266e+01   9.0023636e+01   1.3645265e+02   1.1062273e+02   2.6449836e+02   7.5909091e+01   1.2927455e+02   1.1361000e+02   3.8397484e+02   1.4744545e+02   2.1740982e+02   1.2016182e+02   1.7844978e+02   9.2070000e+01   2.8275440e+02   1.0896727e+02   2.3304625e+02   8.0809091e+01   1.7392618e+02   1.4200727e+02   2.4277760e+02   2.6760430e+02   2.8951487e+02   1.8391727e+02   6.1346618e+01   6.6474545e+01   1.3280022e+02   4.8720909e+01   9.9985964e+01   2.3360430e+02   1.6333487e+02   2.9883430e+02   1.7206647e+02   1.4576273e+02   2.2772535e+02   9.8364298e+01   2.0081407e+02   1.2281636e+02   1.0304560e+02   1.2840818e+02   2.4251916e+02   2.0742545e+02   1.2497778e+02   6.7237273e+01   7.2078291e+01   7.1397273e+01   7.5934582e+01
   1.6953545e+02   1.7126080e+02   1.9890727e+02   3.0582560e+02   3.8595909e+02  -6.3112727e+00   1.3131430e+02   1.2189807e+02   4.2443091e+02   2.1600727e+00   9.9631818e+01   1.2727855e+02   2.9398545e+02   3.4326618e+01   2.2671091e+02   2.4751676e+02   3.3375455e+02   1.1875055e+02   9.5252727e+01   2.7060433e+02   8.6110909e+01   1.0455931e+02   2.1958455e+02   9.7781418e+01   7.9213636e+01   2.1547018e+02   1.0826636e+02   1.3505415e+02   1.1459727e+02   1.5836585e+02   1.3458364e+02   1.3855785e+02   1.2844636e+02   1.7497702e+02   2.2743273e+02   1.7187447e+02   9.7170909e+01   2.2755905e+02   1.6790091e+02   2.2392793e+02   1.1955000e+02   2.3378236e+02   9.1503636e+01   2.2932335e+02   9.1352727e+01   3.7568815e+02   1.5172455e+02   2.5773931e+02   1.2569364e+02   2.4810724e+02   1.3920545e+02   2.9202811e+02   5.7792727e+01   1.6499022e+02   1.0577636e+02   2.4138607e+02   1.2312364e+02   2.5939375e+02   1.1274182e+02   2.2503520e+02   1.5388364e+02   3.3648385e+02   1.0208273e+02   1.3471247e+02   1.1876182e+02   7.8999055e+01   1.8225727e+02   2.1022305e+02   1.9312727e+02   1.4789982e+02   1.4055430e+02   2.6815887e+02   8.2895455e+01   1.6153473e+02   8.1844545e+01   1.6057516e+02   1.0540364e+02   2.2700680e+02   2.1701636e+02   1.3093687e+02   2.5849430e+02   1.7850367e+02   1.2411909e+02   2.5069593e+02   1.0550000e+02   2.2071273e+02   1.0419636e+02   2.4274884e+02   8.2540909e+01   1.3878673e+02   1.1265727e+02   1.5186105e+02   1.4449182e+02   1.3054793e+02   6.5237273e+01   1.2703829e+02   8.4653636e+01   1.8405044e+02   8.6504298e+01   1.4672287e+02   7.3073636e+01   1.3104865e+02   3.1200273e+02   1.5361796e+02   5.8479091e+01   1.5028895e+02   9.6090000e+01   3.4594644e+02   1.2891545e+02   2.0113222e+02   1.0316182e+02   1.6670978e+02   6.6830000e+01   2.8149360e+02   1.1958727e+02   2.7062665e+02   9.4469091e+01   1.8179338e+02   1.1014727e+02   2.4803640e+02   2.9050430e+02   2.6649287e+02   1.8258727e+02   5.2833018e+01   6.4194545e+01   1.3670262e+02   4.4860909e+01   8.0484764e+01   2.2460430e+02   1.5114487e+02   3.2602430e+02   1.5337127e+02   1.2434273e+02   2.4272895e+02   9.8074298e+01   2.0293727e+02   1.2924636e+02   7.3291200e+01   1.1168818e+02   2.4637676e+02   1.9457545e+02   1.3571578e+02   4.8617273e+01   8.5047891e+01   6.8677273e+01   8.9482182e+01
   1.7029545e+02   2.1096000e+02   2.0300727e+02   3.0754760e+02   2.8929909e+02  -1.0478473e+01   1.4374430e+02   1.5737367e+02   4.1143091e+02   6.2400727e+00   1.2177182e+02   1.8155735e+02   3.7389545e+02   4.5038182e+00   1.8923091e+02   2.6584516e+02   2.9736455e+02   1.1171175e+02   1.0011273e+02   3.0026553e+02   8.0390909e+01   1.2335691e+02   2.1829455e+02   9.9604618e+01   7.7593636e+01   1.9006978e+02   8.7026364e+01   1.4056335e+02   1.1644727e+02   1.3145785e+02   1.4335364e+02   1.6837625e+02   1.0211636e+02   2.0794342e+02   2.3528273e+02   1.5247647e+02   9.2790909e+01   1.9838945e+02   1.5486091e+02   2.2445113e+02   1.2583000e+02   2.6594996e+02   1.0155364e+02   2.7327935e+02   6.0732727e+01   3.1713775e+02   1.1901455e+02   2.7154611e+02   1.3705364e+02   2.6493844e+02   1.6282545e+02   3.7850851e+02   6.8312727e+01   1.4762862e+02   1.3187636e+02   2.3477807e+02   1.1874364e+02   2.5464415e+02   9.4841818e+01   2.2946720e+02   1.7117364e+02   3.7596065e+02   1.0669273e+02   1.2954367e+02   1.1771182e+02   1.1936305e+02   1.6900727e+02   2.1390305e+02   1.5526727e+02   1.7969862e+02   1.8450430e+02   2.8697287e+02   7.8665455e+01   1.9987313e+02   7.9084545e+01   1.7679596e+02   9.7403636e+01   2.8440680e+02   1.8220636e+02   1.2919167e+02   2.8928430e+02   1.7062047e+02   1.2825909e+02   2.2684473e+02   1.1312000e+02   2.1515313e+02   1.2353636e+02   2.4201164e+02   9.0070909e+01   9.8184327e+01   1.2937727e+02   1.5061345e+02   1.4059182e+02   1.6676993e+02   6.6857273e+01   1.3995869e+02   7.8033636e+01   1.6034004e+02   8.6074298e+01   1.7965727e+02   6.7693636e+01   1.5300905e+02   4.3553273e+02   5.4025564e+01   6.8959091e+01   1.3173055e+02   1.0475000e+02   3.5096364e+02   1.4101545e+02   1.8901422e+02   1.1359182e+02   1.8606538e+02   1.6260000e+01   2.8848920e+02   1.1134727e+02   2.5533585e+02   7.5609091e+01   1.8487218e+02   1.3010727e+02   2.2276960e+02   2.6083430e+02   3.1324647e+02   1.8706727e+02   8.9664618e+01   5.8664545e+01   1.4733502e+02   4.5960909e+01   9.5546764e+01   2.2683430e+02   1.4268647e+02   2.7217430e+02   1.6905927e+02   1.2481273e+02   2.0669135e+02   9.6644298e+01   2.1057167e+02   1.4919636e+02   7.2315200e+01   1.0387818e+02   2.6577156e+02   2.0514545e+02   1.1673018e+02   4.4667273e+01   9.7793891e+01   1.0524727e+02   8.6126582e+01
   2.1034545e+02   1.6484600e+02   1.9781727e+02   3.1158280e+02   3.2829909e+02   1.8315273e+00   1.4493430e+02   1.5066847e+02   4.5267091e+02   1.1370873e+01   1.1939182e+02   1.4688775e+02   2.1293545e+02   5.7061818e-01   2.3490091e+02   2.6272156e+02   3.3284455e+02   1.1368335e+02   8.3302727e+01   2.7999033e+02   9.0580909e+01   1.0601171e+02   2.1510455e+02   7.1329818e+01   7.8643636e+01   1.5660578e+02   8.7216364e+01   1.4207815e+02   9.8167273e+01   7.6802545e+00   1.8173364e+02   1.2987585e+02   1.0139636e+02   1.9852102e+02   2.3338273e+02   1.6853847e+02   1.1084091e+02   2.0541545e+02   1.6290091e+02   2.4985793e+02   1.3774000e+02   2.7685716e+02   1.1607364e+02   2.6301775e+02   7.7292727e+01   3.2694295e+02   1.2872455e+02   2.5614931e+02   1.3442364e+02   2.4435884e+02   1.4451545e+02   3.4216331e+02   7.0502727e+01   1.4859342e+02   1.2487636e+02   2.1509807e+02   1.1231364e+02   2.9210855e+02   8.9891818e+01   2.0253320e+02   1.8626364e+02   3.1641345e+02   8.9742727e+01   1.4469967e+02   1.3062182e+02   9.5670255e+01   1.7487727e+02   2.0050345e+02   1.8264727e+02   1.5693822e+02   1.3788430e+02   2.6718247e+02   8.8615455e+01   1.9022713e+02   7.8604545e+01   1.4278436e+02   1.0778364e+02   2.8657640e+02   1.8920636e+02   1.6120167e+02   2.9191430e+02   1.7620007e+02   1.2687909e+02   2.0352513e+02   1.1441000e+02   2.3142993e+02   7.9246364e+01   2.3960484e+02   8.2540909e+01   1.0897673e+02   1.2346727e+02   1.4941625e+02   1.1440182e+02   1.4700513e+02   9.7717273e+01   1.4038989e+02   8.7983636e+01   1.6221404e+02   6.7644298e+01   1.7599167e+02   7.1453636e+01   1.6246825e+02   5.1653273e+02   3.5645564e+01   7.2339091e+01   1.2256015e+02   1.0123000e+02   3.0958524e+02   1.1539545e+02   2.1502382e+02   9.9541818e+01   1.5942938e+02   8.9930000e+01   2.6992560e+02   1.2577727e+02   2.7637145e+02   9.3949091e+01   1.7297498e+02   1.1881727e+02   2.5277280e+02   2.9069430e+02   3.2057767e+02   1.6029727e+02   8.4326218e+01   1.0809455e+02   2.0800062e+02   3.7480909e+01   1.1246516e+02   2.3055430e+02   1.1985887e+02   2.6498430e+02   1.6887447e+02   1.3919273e+02   2.2868095e+02   8.3124298e+01   1.4842327e+02   1.3443636e+02   1.0539600e+02   1.1720818e+02   2.2836516e+02   1.9909545e+02   1.0240418e+02   6.3757273e+01   9.6836691e+01   9.3397273e+01   1.0193458e+02
   3.0538545e+02   1.5501280e+02   1.9462727e+02   2.9178800e+02   3.2738909e+02  -6.0556727e+00   1.2650430e+02   9.7472866e+01   4.6729091e+02   9.1112727e+00   8.9581818e+01   1.3156255e+02   2.3317545e+02   7.7614182e+00   2.4199091e+02   3.2081436e+02   3.2684455e+02   1.1649335e+02   9.7202727e+01   2.7487833e+02   7.5250909e+01   7.2528109e+01   2.2691455e+02   1.3314502e+02   9.2693636e+01   2.0948178e+02   7.7216364e+01   1.4963815e+02   1.1821727e+02   3.1262545e+00   1.2630364e+02   1.6088025e+02   1.0344636e+02   2.2778702e+02   2.3676273e+02   1.5659807e+02   1.0403091e+02   1.9582025e+02   1.6290091e+02   2.4999793e+02   1.1455000e+02   2.5871236e+02   1.2727364e+02   2.8703175e+02   8.7542727e+01   3.1368295e+02   1.4191455e+02   2.3324411e+02   1.0827364e+02   2.4897084e+02   1.2976545e+02   3.2796331e+02   6.1502727e+01   1.3869342e+02   1.1287636e+02   2.3896807e+02   1.2365364e+02   2.8035135e+02   1.0789182e+02   2.0676320e+02   1.6150364e+02   3.5135425e+02   9.0312727e+01   1.3046407e+02   1.4267182e+02   8.4136255e+01   1.3925727e+02   2.0560305e+02   1.6440727e+02   1.7691742e+02   1.6083430e+02   2.6210647e+02   8.3515455e+01   1.7505513e+02   7.7704545e+01   1.5995636e+02   1.2268364e+02   2.2481440e+02   1.9386636e+02   1.4025887e+02   2.8307430e+02   1.9895727e+02   1.1801909e+02   2.4185393e+02   9.2070000e+01   2.6349713e+02   9.5866364e+01   2.3598524e+02   5.0590909e+01   9.1382727e+01   1.2532727e+02   1.6126745e+02   1.1792182e+02   1.5148353e+02   7.7427273e+01   1.5044309e+02   8.5893636e+01   1.6428124e+02   6.5174298e+01   1.5799927e+02   8.5503636e+01   1.4491425e+02   5.2557273e+02   4.9392364e+01   7.5759091e+01   1.3514655e+02   7.2750000e+01   2.6290364e+02   1.3701545e+02   2.2019422e+02   9.1691818e+01   1.8415738e+02   7.8350000e+01   2.6638200e+02   1.4596727e+02   2.8351625e+02   6.9759091e+01   1.9691018e+02   1.4248727e+02   2.3977920e+02   2.8893430e+02   3.0352847e+02   1.6853727e+02   7.4667018e+01   1.1633455e+02   2.2786142e+02   6.1770909e+01   1.4794196e+02   2.4536430e+02   1.3639407e+02   2.5983430e+02   1.2256647e+02   1.5019273e+02   2.2275095e+02   7.6744298e+01   1.5640367e+02   1.2866636e+02   9.7097600e+01   1.0230818e+02   2.1093716e+02   1.7933545e+02   1.4526498e+02   7.9427273e+01   9.5203091e+01   8.7157273e+01   9.5953782e+01
   2.9267545e+02   1.5311960e+02   2.0343727e+02   3.0946320e+02   2.9129909e+02  -1.4408473e+01   1.2822430e+02   1.2385527e+02   4.0414091e+02   1.1303273e+01   9.9531818e+01   1.4419655e+02   4.1027545e+02   1.3503418e+01   1.8038091e+02   2.5117316e+02   2.7184455e+02   1.0770335e+02   1.1706273e+02   2.8071953e+02   1.0696091e+02   1.3151131e+02   2.2748455e+02   1.1500942e+02   6.4733636e+01   1.6676858e+02   7.8316364e+01   1.4917015e+02   1.2444727e+02  -5.9521455e+00   1.3544364e+02   1.5148905e+02   1.0682636e+02   2.1565662e+02   1.8576273e+02   1.5210807e+02   8.4550909e+01   2.3385865e+02   1.4781091e+02   2.4477513e+02   1.1712000e+02   2.5226676e+02   9.4173636e+01   2.5438975e+02   5.6852727e+01   3.0938815e+02   1.2425455e+02   2.7450691e+02   1.2032364e+02   2.6874684e+02   1.5895545e+02   3.0250811e+02   6.0882727e+01   1.3546302e+02   1.2887636e+02   2.1734807e+02   1.2555364e+02   2.7266935e+02   9.9981818e+01   1.9019600e+02   1.4255364e+02   3.0268025e+02   9.1312727e+01   1.0434407e+02   8.4051818e+01   8.3485855e+01   1.9244727e+02   2.2640785e+02   1.6559727e+02   1.5630222e+02   1.3683430e+02   2.9645647e+02   8.1565455e+01   1.6764113e+02   8.7364545e+01   1.6603356e+02   1.4154364e+02   3.1392560e+02   1.9410636e+02   1.3590967e+02   2.7312430e+02   2.0028327e+02   8.9639091e+01   2.3007433e+02   8.9840000e+01   2.1601553e+02   9.4486364e+01   2.1662564e+02   9.2740909e+01   9.5350727e+01   1.4318727e+02   1.3160865e+02   1.2844182e+02   1.4721193e+02   7.9907273e+01   6.9814691e+01   6.5793636e+01   1.5321924e+02   5.5554298e+01   1.6995887e+02   8.1783636e+01   1.2611185e+02   4.7891273e+02   2.4605164e+01   5.3669091e+01   1.1967375e+02   8.2370000e+01   2.6509404e+02   1.5110545e+02   2.3301702e+02   8.1921818e+01   1.8816898e+02   2.4816000e+02   1.9521720e+02   1.4996727e+02   2.9738625e+02   7.5949091e+01   1.8827498e+02   9.1627273e+01   2.0494800e+02   2.5207430e+02   2.3670727e+02   1.8429727e+02   8.1216218e+01   1.0481455e+02   1.7821302e+02   5.7770909e+01   1.5522196e+02   2.3736430e+02   1.2279407e+02   2.3288430e+02   1.1148247e+02   1.1886273e+02   2.2216735e+02   6.4984298e+01   1.5453447e+02   1.1938636e+02   1.1708000e+02   8.5878182e+01   2.0716156e+02   1.9861545e+02   1.0125258e+02   8.5277273e+01   1.1987509e+02   8.6727273e+01   1.0570818e+02
   2.7224545e+02   1.8189400e+02   2.0181727e+02   3.2307280e+02   3.0676909e+02  -4.3060727e+00   1.3731430e+02   1.5208807e+02   4.1629091e+02   1.9191273e+01   1.3325182e+02   1.6835895e+02   3.7413545e+02   1.2484618e+01   2.0323091e+02   2.4801516e+02   2.9465455e+02   8.8168545e+01   9.0442727e+01   2.5503913e+02   8.1540909e+01   1.0611491e+02   2.2277455e+02   1.0681622e+02   5.8073636e+01   1.6816138e+02   6.1746364e+01   1.2697575e+02   1.6506727e+02  -1.1911745e+01   1.1892364e+02   1.2652065e+02   8.3396364e+01   1.8949102e+02   2.2043273e+02   1.5443447e+02   1.0946091e+02   2.2105585e+02   1.6376091e+02   2.2359913e+02   1.3059000e+02   2.7599916e+02   1.2217364e+02   2.6724975e+02   6.7042727e+01   3.1970295e+02   1.4334455e+02   2.2916971e+02   1.2379364e+02   2.4978924e+02   1.3814545e+02   2.7886291e+02   5.9412727e+01   1.6991062e+02   1.3339636e+02   2.7003647e+02   9.3263636e+01   2.5449255e+02   8.5171818e+01   2.5796080e+02   1.1445364e+02   2.4244825e+02   8.8032727e+01   9.8176473e+01   8.1521818e+01   6.3738255e+01   2.0069727e+02   2.8293785e+02   1.7993727e+02   1.6143502e+02   1.2793430e+02   2.5468847e+02   7.3045455e+01   1.5261273e+02   9.0464545e+01   2.0250556e+02   1.4721364e+02   2.7066200e+02   2.3477636e+02   1.6132607e+02   2.3117430e+02   1.7500927e+02   1.1173909e+02   2.3654633e+02   9.6220000e+01   1.7888513e+02   1.1676636e+02   2.1603324e+02   9.4590909e+01   8.4532727e+01   1.1922727e+02   1.4814545e+02   1.0535182e+02   1.0800913e+02   7.1337273e+01   1.3355029e+02   6.4133636e+01   1.7664204e+02   7.5124298e+01   1.4991327e+02   9.3403636e+01   1.2142225e+02   4.4767273e+02   3.5864364e+01   6.2999091e+01   9.3167345e+01   6.3900000e+01   2.8390164e+02   1.6144545e+02   3.1276982e+02   8.3021818e+01   1.6704098e+02   3.1607000e+02   1.7314400e+01   1.3310727e+02   2.7235505e+02   9.4899091e+01   1.9089898e+02   1.1176727e+02   1.8047680e+02   2.7955430e+02   3.3879887e+02   1.8420727e+02   7.5793418e+01   8.7814545e+01   1.8857302e+02   5.2340909e+01   1.3317636e+02   2.1626430e+02   1.2219207e+02   2.6736430e+02   1.3239407e+02   1.5729273e+02   2.5423295e+02   1.0045430e+02   1.8017687e+02   7.6246364e+01   1.2144120e+02   1.1592818e+02   2.1856756e+02   2.2709545e+02   1.1911418e+02   8.0087273e+01   6.4480291e+01   7.0487273e+01   8.8627382e+01
   1.6529545e+02   2.0298000e+02   1.7104727e+02   3.1029440e+02   4.2629909e+02   3.6515273e+00   1.3698430e+02   1.1568447e+02   5.4819091e+02  -6.0072727e-01   1.0615182e+02   1.2961695e+02   4.4165545e+02   7.6130182e+00   2.7004091e+02   2.8015036e+02   3.3189455e+02   1.1023935e+02   9.2872727e+01   3.0651473e+02   7.6060909e+01   7.9553309e+01   2.3872455e+02   1.0592022e+02   7.1783636e+01   1.8996458e+02   8.2596364e+01   1.0191775e+02   2.5854727e+02  -3.4901455e+00   1.2049364e+02   1.3782505e+02   8.8966364e+01   1.8804542e+02   2.1562273e+02   1.4909927e+02   8.9650909e+01   2.0440065e+02   1.4038091e+02   1.9451953e+02   1.1259000e+02   2.3843916e+02   9.6653636e+01   2.3067135e+02   6.4352727e+01   3.5078815e+02   1.3139455e+02   2.4693571e+02   1.0695364e+02   2.2597644e+02   1.3126545e+02   2.8666331e+02   4.1122727e+01   1.3461382e+02   1.2068636e+02   2.4910327e+02   9.1173636e+01   2.4108975e+02   1.1798182e+02   1.9742600e+02   1.3474364e+02   2.3810505e+02   8.7362727e+01   5.9660073e+01   7.0951818e+01   8.1873855e+01   1.9425727e+02   2.5382305e+02   1.5974727e+02   1.6543022e+02   1.4483430e+02   2.4962647e+02   6.7995455e+01   1.2634673e+02   1.0870455e+02   2.2961636e+02   8.4353636e+01   2.4573080e+02   2.0258636e+02   1.4285127e+02   3.0744430e+02   2.2590767e+02   9.2879091e+01   2.4943513e+02   8.4550000e+01   1.7190873e+02   1.1948636e+02   2.8119564e+02   1.1335091e+02   1.0503193e+02   9.3567273e+01   1.3661825e+02   1.1149182e+02   1.1971793e+02   6.0857273e+01   1.4205869e+02   9.3793636e+01   1.6636924e+02   4.3414298e+01   1.0569007e+02   6.3643636e+01   1.1733305e+02   4.6153273e+02   4.6565564e+01   7.5239091e+01   1.1903815e+02   8.9990000e+01   3.0748444e+02   1.4810545e+02   2.3140702e+02   1.1435182e+02   1.6553458e+02   2.5902000e+02   2.6588400e+01   1.2415727e+02   2.8721105e+02   9.1189091e+01   1.9562578e+02   9.8817273e+01   2.1127280e+02   2.8326430e+02   3.1083207e+02   1.6753727e+02   8.6077018e+01   5.8854545e+01   1.6845982e+02   6.2290909e+01   1.0805036e+02   2.2198430e+02   1.5502447e+02   3.0450430e+02   1.5756287e+02   1.3700273e+02   2.6595615e+02   8.2934298e+01   2.0123847e+02   1.1671636e+02   7.3053600e+01   1.1268818e+02   2.5839676e+02   2.2766545e+02   1.1620858e+02   8.1377273e+01   6.7047091e+01   7.6677273e+01   7.0792182e+01
   1.8219545e+02   1.7914800e+02   1.9285727e+02   3.2878960e+02   2.7338909e+02  -9.3556727e+00   1.2122430e+02   1.3779527e+02   3.8248091e+02   2.2760727e+00   1.1201182e+02   1.1981815e+02   4.2270545e+02  -1.1490982e+01   2.0223091e+02   2.2709516e+02   2.8503455e+02   1.2598815e+02   9.6252727e+01   2.6838433e+02   9.6870909e+01   1.4517851e+02   2.2224455e+02   1.0018862e+02   7.2073636e+01   1.9032138e+02   9.5356364e+01   1.4280695e+02   2.7444727e+02  -1.5712145e+01   1.3225364e+02   1.6326425e+02   9.4926364e+01   2.0398862e+02   2.6447273e+02   1.9662127e+02   1.1865091e+02   2.3546065e+02   1.5328091e+02   2.4800753e+02   1.1921000e+02   2.4347956e+02   9.8653636e+01   1.8456135e+02   1.1073273e+02   4.5138775e+02   1.3353455e+02   2.5991451e+02   1.0958364e+02   2.2302604e+02   1.0789545e+02   2.9046291e+02   4.1982727e+01   1.4568502e+02   1.3796636e+02   2.4153087e+02   1.4550364e+02   2.7026335e+02   1.0179182e+02   1.9348120e+02   1.4474364e+02   2.9607505e+02   1.0927273e+02   1.0428727e+02   8.1811818e+01   7.9955055e+01   1.8869727e+02   2.5364785e+02   1.6978727e+02   1.8519702e+02   1.6317430e+02   2.7977927e+02   5.6565455e+01   1.1093113e+02   8.9274545e+01   1.7317076e+02   9.2493636e+01   2.3098960e+02   1.4077636e+02   1.0117607e+02   2.2701430e+02   1.7518207e+02   1.0830909e+02   2.4525073e+02   6.0170000e+01   1.8166913e+02   1.3248636e+02   3.0834564e+02   8.7500909e+01   9.9049927e+01   1.9903727e+02   1.0233065e+02   1.2568182e+02   1.2053273e+02   7.6757273e+01   1.6401669e+02   5.8603636e+01   1.7960444e+02   5.6264298e+01   1.1857207e+02   6.7023636e+01   1.1739265e+02   4.6081273e+02   5.2143164e+01   6.5619091e+01   1.3161775e+02   1.0061000e+02   3.0744484e+02   1.2506545e+02   2.2601022e+02   1.1811182e+02   1.7308378e+02   2.5045000e+02   4.0374000e+01   1.2248727e+02   2.3592465e+02   7.4229091e+01   1.6907258e+02   1.2891727e+02   2.5163480e+02   2.7912430e+02   3.2688327e+02   1.5091727e+02   8.5696618e+01   8.0524545e+01   1.7515622e+02   4.2340909e+01   9.7356364e+01   2.2674430e+02   1.6597367e+02   3.0445430e+02   1.2747687e+02   1.2976273e+02   2.0753535e+02   8.5934298e+01   1.7814847e+02   1.3652636e+02   8.2188800e+01   1.2740818e+02   2.3726916e+02   1.8233545e+02   1.4502498e+02   6.4427273e+01   6.7973091e+01   7.3627273e+01   8.1846182e+01
   1.9343545e+02   1.9139880e+02   2.0866727e+02   3.1866480e+02   2.8319909e+02  -4.0472727e-02   1.1660430e+02   1.4697487e+02   3.6486091e+02   9.3556727e+00   1.2072182e+02   1.2178135e+02   4.1132545e+02  -2.7770582e+01   2.2619091e+02   2.3284836e+02   2.8613455e+02   7.7090145e+01   9.2582727e+01   2.6891793e+02   9.4820909e+01   1.1048251e+02   2.1453455e+02   1.0318542e+02   5.4643636e+01   2.1752578e+02   8.6506364e+01   1.5394495e+02   2.5182727e+02   1.4374545e+00   1.2906364e+02   1.3161945e+02   1.0034636e+02   2.1241502e+02   2.5790273e+02   1.7095687e+02   1.1589091e+02   2.3763145e+02   1.0200091e+02   1.5181993e+02   1.3036000e+02   2.5825756e+02   1.0488364e+02   1.8553295e+02   7.6732727e+01   3.4298775e+02   1.4996455e+02   3.1402011e+02   1.0727364e+02   2.5479084e+02   1.2714545e+02   2.5374291e+02   3.7412727e+01   1.4877062e+02   9.2066364e+01   1.7858287e+02   1.3636364e+02   2.6728455e+02   8.6311818e+01   2.0438960e+02   1.4888364e+02   3.4150385e+02   8.2792727e+01   9.8065673e+01   1.0152182e+02   7.6428255e+01   1.4487727e+02   2.0952345e+02   1.7936727e+02   1.6205062e+02   1.3069430e+02   2.0180767e+02   6.4805455e+01   1.5365193e+02   9.3414545e+01   1.5535956e+02   8.0253636e+01   1.9025880e+02   1.7272636e+02   1.2381007e+02   2.9996430e+02   1.9639607e+02   1.0625909e+02   2.4412473e+02   9.5410000e+01   2.1094993e+02   1.1019636e+02   2.8479884e+02   8.5690909e+01   6.8724727e+01   2.1618727e+02   1.2404865e+02   9.5401818e+01   1.1747513e+02   6.0477273e+01   1.2555909e+02   7.2033636e+01   1.7453004e+02   7.5884298e+01   1.4142247e+02   5.8313636e+01   9.8799455e+01   5.0495273e+02   1.6951964e+01   5.9669091e+01   1.2843375e+02   1.0437000e+02   3.4918404e+02   1.3706545e+02   2.2181022e+02   1.1297182e+02   1.8897498e+02   3.5550000e+02   2.7870000e+01   1.3053727e+02   2.7404065e+02   9.2229091e+01   1.8454258e+02   1.0581727e+02   2.5771280e+02   2.8983430e+02   2.9054647e+02   1.7596727e+02   7.9452618e+01   1.0571455e+02   2.0085102e+02   5.7190909e+01   1.2554836e+02   2.4912430e+02   1.3904327e+02   2.9655430e+02   1.2981887e+02   1.3562273e+02   1.9020655e+02   5.8364298e+01   1.6235407e+02   1.2524636e+02   1.4237120e+02   1.1897818e+02   2.0694356e+02   2.0142545e+02   1.3221778e+02   7.4137273e+01   9.5866291e+01   7.2867273e+01   1.0728698e+02
   1.8496545e+02   2.0054640e+02   1.9176727e+02   2.6896680e+02   2.8538909e+02  -3.1567273e-01   1.2817430e+02   1.1842927e+02   4.9748091e+02  -4.4039273e+00   9.1961818e+01   1.5318215e+02   3.9793545e+02   1.3390618e+01   2.6357091e+02   2.7404796e+02   3.4417455e+02   1.2749695e+02   9.9962727e+01   2.8608753e+02   8.1200909e+01   9.1332109e+01   1.8948455e+02   9.8519418e+01   6.6643636e+01   1.4809578e+02   8.5126364e+01   1.3576535e+02   2.3535727e+02   1.0085055e+01   1.4696364e+02   1.4465745e+02   1.1692636e+02   1.7727862e+02   2.1966273e+02   1.2587607e+02   9.4270909e+01   2.2760105e+02   1.0509091e+02   2.1895273e+02   1.2536000e+02   3.0103756e+02   1.1569364e+02   2.5409815e+02   5.9232727e+01   3.3119775e+02   1.1334455e+02   2.0642971e+02   1.4069364e+02   3.0564724e+02   1.4620545e+02   2.8796811e+02   6.1552727e+01   1.6835942e+02   1.1615636e+02   2.4665567e+02   1.3745364e+02   2.6090735e+02   9.6651818e+01   2.2461240e+02   1.8802364e+02   3.6780265e+02   8.7652727e+01   1.4853687e+02   1.1633182e+02   8.5333455e+01   1.6375727e+02   2.0126305e+02   1.6040727e+02   1.7985742e+02   1.6136430e+02   3.0296407e+02   9.6805455e+01   1.6737193e+02   8.9324545e+01   1.5640676e+02   1.1749364e+02   2.7741960e+02   2.0562636e+02   1.5446807e+02   2.4849430e+02   1.8467367e+02   1.0439909e+02   2.2680353e+02   1.0965000e+02   2.2586073e+02   9.1536364e+01   2.3295164e+02   9.9590909e+01   9.0892727e+01   1.6546727e+02   1.2720625e+02   1.2897182e+02   1.2254953e+02   7.3757273e+01   1.3383669e+02   8.2793636e+01   1.4190924e+02   7.5264298e+01   1.5347207e+02   8.2163636e+01   1.5399145e+02   5.1053273e+02   7.1975564e+01   6.2909091e+01   1.0345455e+02   7.0560000e+01   2.3960884e+02   1.6315545e+02   2.2058302e+02   1.1216182e+02   2.1346978e+02   3.7445000e+02   2.2784000e+01   1.2962727e+02   2.8168345e+02   7.7759091e+01   1.6932018e+02   1.0376727e+02   2.2202680e+02   3.0474430e+02   2.8216367e+02   1.7744727e+02   8.3004218e+01   8.9004545e+01   1.7628782e+02   7.7340909e+01   1.4669636e+02   2.8307430e+02   1.3075727e+02   2.4245430e+02   1.4362687e+02   1.2067273e+02   2.2759255e+02   7.2834298e+01   1.5628647e+02   1.4357636e+02   1.0590480e+02   1.0782818e+02   2.1959556e+02   1.6280545e+02   1.1539738e+02   6.4947273e+01   1.2526149e+02   7.5297273e+01   9.1432582e+01
   1.5776545e+02   1.8120240e+02   1.9204727e+02   2.6990440e+02   3.1181909e+02   4.0999273e+00   1.0107430e+02   1.6702727e+02   3.5167091e+02  -7.4991273e+00   1.0744182e+02   1.1761375e+02   4.5351545e+02  -1.7905782e+01   2.2552091e+02   2.6461196e+02   2.9389455e+02   8.7709345e+01   1.0425273e+02   3.0346433e+02   7.5350909e+01   9.2800109e+01   2.0819455e+02   8.2412618e+01   7.3493636e+01   1.7973778e+02   8.9936364e+01   1.1567055e+02   2.4411727e+02   3.2842545e+00   1.3054364e+02   1.5802105e+02   1.0982636e+02   1.9989662e+02   1.9890273e+02   1.3500687e+02   1.0746091e+02   1.8992585e+02   1.0176091e+02   2.0131913e+02   1.2802000e+02   2.6815476e+02   1.0712364e+02   2.8307375e+02   8.9102727e+01   3.1855815e+02   1.4753455e+02   2.5879451e+02   1.1421364e+02   2.7802564e+02   1.5720545e+02   3.0720811e+02   7.4262727e+01   1.3234262e+02   9.3586364e+01   2.2560127e+02   1.1322364e+02   2.2946575e+02   1.3498182e+02   1.7782600e+02   1.1607364e+02   2.7007865e+02   7.9272727e+01   9.2067273e+01   1.0143182e+02   5.5575455e+01   2.1387727e+02   2.1213345e+02   1.9074727e+02   1.5733022e+02   1.3845430e+02   2.6699687e+02   7.8705455e+01   1.6367993e+02   7.4224545e+01   2.2142476e+02   1.1797364e+02   2.6047120e+02   2.2053636e+02   1.4841527e+02   2.7017430e+02   1.8282927e+02   1.3444909e+02   2.0172953e+02   9.2740000e+01   1.9211353e+02   7.8726364e+01   2.2083644e+02   7.5500909e+01   1.1605993e+02   1.3322727e+02   1.5506545e+02   1.0406182e+02   1.4026233e+02   7.3147273e+01   1.4950549e+02   7.7743636e+01   1.7312324e+02   7.5414298e+01   1.4432007e+02   9.1263636e+01   1.4202345e+02   4.6800273e+02   2.1997964e+01   5.1339091e+01   9.9720145e+01   9.1090000e+01   2.4329644e+02   1.5187545e+02   2.4624542e+02   8.8071818e+01   1.8696698e+02   4.3859000e+02   3.7702800e+01   1.4796727e+02   2.6740625e+02   1.0213909e+02   2.1802978e+02   9.6727273e+01   2.1068000e+02   2.5379430e+02   2.4204967e+02   1.7049727e+02   7.5650218e+01   6.8004545e+01   1.6282782e+02   6.2240909e+01   1.3962436e+02   2.0960430e+02   1.0572487e+02   2.3783430e+02   9.6946466e+01   1.4924273e+02   2.5578695e+02   1.0050430e+02   1.5117287e+02   1.4105636e+02   8.8636400e+01   1.0059818e+02   1.7355396e+02   1.9990545e+02   1.2971938e+02   6.9997273e+01   9.7857491e+01   8.2057273e+01   7.7981782e+01
   1.5629545e+02   2.0756000e+02   1.9681727e+02   3.1009280e+02   2.9605909e+02  -1.3069273e+01   1.1207430e+02   1.4505727e+02   3.6933091e+02   5.5680727e+00   1.3720182e+02   1.4418295e+02   3.8632545e+02  -1.4100582e+01   1.9447091e+02   2.4080596e+02   2.9594455e+02   9.6445345e+01   5.8012727e+01   2.8968353e+02   9.2350909e+01   9.1870109e+01   1.9800455e+02   9.6457818e+01   8.3693636e+01   1.5835178e+02   9.6556364e+01   1.3799095e+02   2.2268727e+02  -6.0413455e+00   1.3787364e+02   1.6067465e+02   8.1586364e+01   1.8253582e+02   2.4171273e+02   1.2734207e+02   9.8360909e+01   2.1351385e+02   1.5662091e+02   2.2769033e+02   1.0297000e+02   2.3125876e+02   1.0184364e+02   2.1792615e+02   8.8412727e+01   4.1861335e+02   1.3896455e+02   2.2629011e+02   1.1790364e+02   2.1605044e+02   1.4595545e+02   3.0235811e+02   4.4692727e+01   1.6389822e+02   1.1349636e+02   2.5653847e+02   9.8503636e+01   2.3688335e+02   1.0165182e+02   2.1345240e+02   1.3198364e+02   2.5952585e+02   1.1308273e+02   8.8642473e+01   7.9711818e+01   5.0593055e+01   2.2681727e+02   2.3127825e+02   1.7188727e+02   1.5426902e+02   1.3207430e+02   2.4869727e+02   5.6615455e+01   1.3873713e+02   8.6654545e+01   2.3428036e+02   9.0353636e+01   2.4240080e+02   2.0024636e+02   1.2822847e+02   3.0523430e+02   1.7787447e+02   1.2811909e+02   2.7147593e+02   6.4310000e+01   1.6876793e+02   1.1515636e+02   2.5325204e+02   7.9930909e+01   1.3413553e+02   7.6797273e+01   1.4172985e+02   1.1940182e+02   1.1041513e+02   7.3337273e+01   1.2291029e+02   1.0013364e+02   1.9557204e+02   5.1884298e+01   9.7442466e+01   6.9403636e+01   1.2344225e+02   3.8595273e+02   4.0041964e+01   7.1859091e+01   9.1168545e+01   1.0342000e+02   2.9545004e+02   1.7672545e+02   2.8058742e+02   1.0864182e+02   1.6003138e+02   2.6388000e+02   3.5629600e+01   1.0453727e+02   2.2731065e+02   8.2419091e+01   1.7760738e+02   1.1376727e+02   1.9426680e+02   2.9917430e+02   3.5641927e+02   1.5601727e+02   8.4618618e+01   7.4044545e+01   1.4438462e+02   5.9050909e+01   1.0277956e+02   2.5588430e+02   1.6231247e+02   3.2226430e+02   1.6471207e+02   1.3781273e+02   2.6770135e+02   9.4694298e+01   2.2415767e+02   1.0771636e+02   8.2153600e+01   1.2573818e+02   2.4264276e+02   1.9271545e+02   1.4438458e+02   7.5377273e+01   7.4907091e+01   6.6727273e+01   7.4738182e+01
   1.6786545e+02   2.0220440e+02   2.1428727e+02   3.0264520e+02   3.3548909e+02  -8.0336727e+00   1.1860430e+02   1.3296487e+02   4.4933091e+02   2.4980727e+00   1.3567182e+02   1.7873535e+02   3.8365545e+02   7.8230182e+00   2.6042091e+02   2.9543996e+02   3.3122455e+02   1.4443295e+02   9.6202727e+01   2.6195833e+02   7.4870909e+01   8.5458509e+01   1.6762455e+02   8.7698218e+01   5.5213636e+01   1.4505018e+02   1.2278636e+02   7.2132545e+01   2.4511727e+02  -8.3657455e+00   1.3501364e+02   1.5356345e+02   8.8536364e+01   2.2426982e+02   2.8957273e+02   1.8485327e+02   8.8600909e+01   2.1024465e+02   1.4986091e+02   2.2618113e+02   9.9500000e+01   2.1624636e+02   9.2413636e+01   1.8296055e+02   1.0466273e+02   4.4000335e+02   1.2634455e+02   2.7486971e+02   1.2421364e+02   2.5864564e+02   1.3826545e+02   2.5697331e+02   5.9602727e+01   1.3308542e+02   1.0430636e+02   2.2631367e+02   1.1336364e+02   2.9064455e+02   6.8841818e+01   1.9073720e+02   1.3031364e+02   2.9660945e+02   1.6112273e+02   1.3660927e+02   9.1811818e+01   8.4625055e+01   2.1656727e+02   1.9284825e+02   1.9945727e+02   1.3725342e+02   1.4779430e+02   2.5019967e+02   6.8325455e+01   1.3523033e+02   9.3084545e+01   1.7867596e+02   1.0192364e+02   2.2380520e+02   1.4653636e+02   7.8575273e+01   2.3296430e+02   1.2880607e+02   1.1815909e+02   2.4751273e+02   7.1220000e+01   2.0973513e+02   1.2291636e+02   2.9201124e+02   9.1930909e+01   1.4474553e+02   1.3760727e+02   1.6776505e+02   8.4061818e+01   1.1967233e+02   7.8617273e+01   1.6072789e+02   6.8273636e+01   1.7150084e+02   4.2554298e+01   1.1689887e+02   5.3123636e+01   8.7074655e+01   4.3086273e+02   4.7969164e+01   6.6859091e+01   1.1799855e+02   1.1499000e+02   3.4424444e+02   1.4625545e+02   2.0736502e+02   9.4401818e+01   1.8065058e+02   3.0850000e+02   2.1730000e+01   1.1496727e+02   2.5499625e+02   7.8849091e+01   2.0442298e+02   1.4395727e+02   2.3457160e+02   2.8169430e+02   3.1114767e+02   1.8249727e+02   8.8790218e+01   7.5284545e+01   1.4738542e+02   4.4530909e+01   1.1213116e+02   2.2898430e+02   1.5041447e+02   2.9898430e+02   1.4291447e+02   1.3848273e+02   2.3626775e+02   6.6414298e+01   2.1009007e+02   1.2614636e+02   9.6869200e+01   1.1930818e+02   2.3976716e+02   1.9490545e+02   1.4168938e+02   7.5857273e+01   8.8198691e+01   8.2207273e+01   9.6309782e+01
   1.5724545e+02   1.8519400e+02   1.9295727e+02   2.7487160e+02   3.7486909e+02   1.5759273e+00   1.0798430e+02   1.4166447e+02   4.5452091e+02   1.2082873e+01   9.6101818e+01   1.2552095e+02   4.5341545e+02   1.9812218e+01   2.2676091e+02   2.9827276e+02   3.0308455e+02   1.6068415e+02   9.9392727e+01   3.0961313e+02   7.3110909e+01   7.7409309e+01   2.0196455e+02   1.0210102e+02   7.0693636e+01   2.0329178e+02   2.1435636e+02  -1.0853055e+01   2.2735727e+02  -1.7274945e+01   8.8443636e+01   1.1157905e+02   1.0353636e+02   1.7282982e+02   2.6347273e+02   1.9760127e+02   9.6320909e+01   2.0443705e+02   1.3747091e+02   1.9822233e+02   1.1202000e+02   2.3262476e+02   8.6653636e+01   2.0447135e+02   9.2412727e+01   3.7085335e+02   1.3091455e+02   2.7745411e+02   1.3669364e+02   2.4880724e+02   1.3464545e+02   3.1632291e+02   5.5122727e+01   1.3763382e+02   1.0234636e+02   1.7200047e+02   1.2498364e+02   2.6609495e+02   1.0517182e+02   1.9050080e+02   1.5178364e+02   3.4008185e+02   1.6612273e+02   1.4539927e+02   1.0228182e+02   7.1027455e+01   1.7569727e+02   2.1061785e+02   2.2164727e+02   1.4285822e+02   1.3264430e+02   2.4950167e+02   7.5995455e+01   1.7246673e+02   8.8464545e+01   1.7352556e+02   1.0068364e+02   2.2623440e+02   1.7301636e+02   1.3092687e+02   3.2138430e+02   1.8526247e+02   1.2739909e+02   2.3634353e+02   7.1410000e+01   2.2476993e+02   9.9726364e+01   2.7367644e+02   8.5070909e+01   1.0705433e+02   1.1351727e+02   1.3507225e+02   1.1454182e+02   1.4108393e+02   5.0957273e+01   1.5247069e+02   7.7743636e+01   1.6907324e+02   5.7794298e+01   1.4544967e+02   7.3353636e+01   1.0136625e+02   5.5100273e+02   2.6837964e+01   6.5149091e+01   1.2884535e+02   1.0366000e+02   2.7424084e+02   1.1144545e+02   2.5437982e+02   9.5881818e+01   1.9453218e+02   2.7512000e+02   2.2300400e+01   1.4067727e+02   2.5817945e+02   9.5659091e+01   1.7445818e+02   1.3181727e+02   2.4130280e+02   2.9893430e+02   2.7710847e+02   1.7406727e+02   7.1604618e+01   1.0009455e+02   2.1388062e+02   5.0480909e+01   1.4384516e+02   2.5207430e+02   1.2370727e+02   2.8336430e+02   1.5040407e+02   1.0419273e+02   2.2372095e+02   6.7834298e+01   1.2835647e+02   1.6576636e+02   9.0749600e+01   1.1044818e+02   2.5400596e+02   1.8180545e+02   1.1816738e+02   6.7087273e+01   7.2280291e+01   7.9057273e+01   1.1332178e+02
   1.5067545e+02   1.8038960e+02   2.1890727e+02   3.1703560e+02   2.8962909e+02  -4.6048727e+00   1.2093430e+02   1.4162847e+02   3.1786091e+02   4.4567273e-01   1.0534182e+02   1.5559175e+02   4.0446545e+02   1.0588218e+01   1.9295091e+02   2.2883756e+02   2.8222455e+02   1.0683295e+02   8.9872727e+01   3.1503473e+02   7.0540909e+01   1.2680491e+02   2.3062455e+02   7.6848218e+01   7.6073636e+01   1.8305138e+02   2.2664636e+02  -1.0262545e+00   2.7849727e+02   8.3438545e+00   1.0382364e+02   1.5053865e+02   8.5346364e+01   2.2018502e+02   1.9633273e+02   1.5440247e+02   1.1074091e+02   2.2976345e+02   1.5386091e+02   2.2434113e+02   1.4831000e+02   2.4848156e+02   1.5036364e+02   2.7227455e+02   5.9542727e+01   2.9798295e+02   1.1377455e+02   2.2739531e+02   1.4369364e+02   2.8745724e+02   1.6901545e+02   3.5820331e+02   6.9502727e+01   1.4291342e+02   1.1139636e+02   2.6384647e+02   1.2641364e+02   3.0579055e+02   1.2350182e+02   2.4231440e+02   1.4598364e+02   3.1120585e+02   1.7727273e+02   1.2650727e+02   1.2100182e+02   8.9909855e+01   2.0687727e+02   2.1050345e+02   1.7483727e+02   1.0917302e+02   1.7198430e+02   3.0626447e+02   7.8995455e+01   1.7527673e+02   7.8654545e+01   1.7031036e+02   1.4911364e+02   2.9136000e+02   2.0248636e+02   1.4318927e+02   2.3117430e+02   1.6247927e+02   1.0644909e+02   2.1291953e+02   8.6220000e+01   1.9144513e+02   1.0862636e+02   2.2768444e+02   6.7020909e+01   7.0218327e+01   1.2594727e+02   1.3779785e+02   1.0140182e+02   1.2566513e+02   7.2907273e+01   1.4661469e+02   4.8413636e+01   1.7284964e+02   8.2124298e+01   1.8164327e+02   9.5883636e+01   1.3884385e+02   5.1872273e+02   3.4610364e+01   6.6759091e+01   1.0081655e+02   9.0660000e+01   2.6304084e+02   1.4029545e+02   2.2441182e+02   1.1683182e+02   1.6861618e+02   3.9616000e+02   2.1957200e+01   1.5034727e+02   3.0945585e+02   7.5949091e+01   1.9217498e+02   1.3133727e+02   2.2972120e+02   2.8302430e+02   2.7538127e+02   1.7949727e+02   9.8890218e+01   7.7334545e+01   1.8627142e+02   6.0240909e+01   1.7483436e+02   2.3983430e+02   1.1602647e+02   2.7283430e+02   1.1352647e+02   1.1415273e+02   2.2187415e+02   6.8644298e+01   1.5362167e+02   1.3224636e+02   1.5381120e+02   9.4548182e+01   1.8379796e+02   1.9642545e+02   1.2813778e+02   7.2277273e+01   9.4585091e+01   1.0524727e+02   9.8226582e+01
   1.8272545e+02   2.2525560e+02   2.0409727e+02   2.8675040e+02   3.2348909e+02  -2.2023673e+01   1.3498430e+02   1.1384447e+02   4.7924091e+02   1.2205273e+01   1.2691182e+02   2.0467615e+02   3.7346545e+02   7.2821818e-01   2.2795091e+02   2.2093756e+02   3.0760455e+02   1.2575255e+02   7.6062727e+01   2.5851953e+02   7.9160909e+01   6.7305309e+01   1.6448455e+02   1.1018942e+02   6.2303636e+01   1.5610298e+02   2.5916636e+02  -1.0677855e+01   2.7668727e+02   5.1586545e+00   1.3082364e+02   1.6908865e+02   1.0553636e+02   1.9137982e+02   2.2776273e+02   1.2888807e+02   1.0070091e+02   2.0613665e+02   1.3595091e+02   2.1629393e+02   1.1255000e+02   2.8291236e+02   1.7822364e+02   2.0681575e+02   6.5292727e+01   3.0202295e+02   1.3682455e+02   2.4817131e+02   1.1348364e+02   2.5298404e+02   1.3357545e+02   3.0747851e+02   4.2832727e+01   1.4118702e+02   1.1349636e+02   2.0857847e+02   1.1407364e+02   2.8539775e+02   9.3981818e+01   2.3839600e+02   1.2374364e+02   2.4889505e+02   1.4941273e+02   9.6736073e+01   7.5521818e+01   7.3028255e+01   1.8294727e+02   2.4385785e+02   1.9583727e+02   1.6788302e+02   1.3974430e+02   2.7036367e+02   6.7755455e+01   1.5722593e+02   1.0022455e+02   1.8700476e+02   1.1859364e+02   2.9180160e+02   2.2958636e+02   1.8740127e+02   2.3412430e+02   1.6956327e+02   1.2387909e+02   2.1443513e+02   7.4220000e+01   1.6764513e+02   1.1529636e+02   2.2634084e+02   1.0935091e+02   1.0264193e+02   1.1398727e+02   1.3532465e+02   6.6491818e+01   1.2659793e+02   6.7997273e+01   1.5919749e+02   1.1060364e+02   1.3563444e+02   1.2231430e+02   4.0618066e+01   1.0559364e+02   1.4044705e+02   5.1138273e+02   3.3097564e+01   4.3719091e+01   1.0565975e+02   7.0180000e+01   2.5720924e+02   1.5996545e+02   2.7526822e+02   8.0501818e+01   1.6366258e+02   3.4712000e+02   3.2110400e+01   1.2143727e+02   2.9581865e+02   9.0469091e+01   1.9563338e+02   1.1105727e+02   1.7606360e+02   2.8222430e+02   3.1977527e+02   1.6834727e+02   6.7872218e+01   8.2624545e+01   1.2222822e+02   6.8620909e+01   1.4320396e+02   2.3417430e+02   1.3309927e+02   2.8131430e+02   1.1665807e+02   1.3791273e+02   2.2935335e+02   7.5834298e+01   1.9842647e+02   1.2338636e+02   1.2095000e+02   1.0668818e+02   2.0854676e+02   2.0995545e+02   1.4758538e+02   6.9187273e+01   1.1259229e+02   7.7397273e+01   6.3594582e+01
   2.4605545e+02   1.1584920e+02   1.8462727e+02   2.6306800e+02   3.7790909e+02  -7.1372727e+00   1.2250430e+02   1.2993287e+02   4.2900091e+02  -6.9255273e+00   1.0758182e+02   1.2817255e+02   4.3893545e+02  -2.3169382e+01   2.3814091e+02   3.1208236e+02   3.2470455e+02   1.3552455e+02   1.0158273e+02   2.8981793e+02   7.3960909e+01   7.4531309e+01   1.9534455e+02   8.7960618e+01   7.2783636e+01   1.6564458e+02   2.1631636e+02   8.8001455e+00   2.4821727e+02  -1.4853745e+01   1.1825364e+02   1.4948425e+02   1.0053636e+02   2.1434982e+02   2.3947273e+02   1.4486127e+02   8.5030909e+01   2.0491025e+02   1.6057091e+02   2.2499433e+02   1.0450000e+02   1.7074636e+02   1.6255364e+02   1.7172935e+02   8.9482727e+01   4.2765775e+02   1.4277455e+02   2.4369531e+02   1.0679364e+02   2.3872924e+02   1.1870545e+02   2.9203811e+02   5.9502727e+01   1.5009342e+02   1.1653636e+02   2.4243527e+02   1.0679364e+02   2.5003015e+02   7.0691818e+01   2.2625920e+02   1.2574364e+02   2.4682505e+02   1.7431273e+02   1.1174407e+02   7.6191818e+01   4.7494655e+01   2.1950727e+02   2.1836305e+02   1.7340727e+02   1.8290742e+02   1.5902430e+02   2.3506127e+02   5.1425455e+01   1.0848233e+02   1.1689455e+02   2.3505116e+02   8.7873636e+01   2.5059920e+02   2.3167636e+02   1.5442407e+02   2.7523430e+02   1.7974447e+02   1.2925909e+02   2.4404473e+02   6.9220000e+01   1.5594513e+02   1.0157636e+02   2.9514844e+02   8.9400909e+01   1.2065793e+02   1.0484727e+02   1.4624585e+02   9.9681818e+01   1.2361273e+02   6.9717273e+01   1.2153989e+02   7.4653636e+01   1.9309044e+02   1.3241430e+02  -1.8909934e+01   7.3313636e+01   1.3264945e+02   3.9676273e+02   2.1647164e+01   3.5149091e+01   1.2063535e+02   1.1432000e+02   2.7048804e+02   1.5867545e+02   2.4965142e+02   1.0545182e+02   1.6381658e+02   3.3078000e+02   1.6897600e+01   1.2291727e+02   2.6965025e+02   8.1809091e+01   1.9737618e+02   9.5577273e+01   2.1363200e+02   2.8602430e+02   3.2742127e+02   1.5039727e+02   6.3978218e+01   6.9524545e+01   8.8176218e+01   6.0340909e+01   1.1577636e+02   2.1436430e+02   1.3092407e+02   2.9279430e+02   1.3992967e+02   1.4562273e+02   2.3397655e+02   7.1794298e+01   2.1812967e+02   1.5086636e+02   9.9661600e+01   1.2973818e+02   2.3760276e+02   1.8180545e+02   1.3978738e+02   6.2327273e+01   8.3001091e+01   8.1677273e+01   8.1112182e+01
   2.2953545e+02   1.5174080e+02   2.1204727e+02   3.3958440e+02   3.1733909e+02   5.5583273e+00   1.3331430e+02   1.2430807e+02   4.1695091e+02   1.6418473e+01   9.0531818e+01   1.1672655e+02   4.2232545e+02  -9.5605818e+00   1.7119091e+02   2.6943836e+02   3.1294455e+02   9.4565345e+01   1.1382273e+02   2.9754873e+02   1.1644091e+02   1.1904291e+02   2.0139455e+02   1.0656662e+02   6.7163636e+01   1.8014418e+02   2.3188636e+02   7.8345455e+00   2.7263727e+02  -1.4807345e+01   1.1468364e+02   1.6071985e+02   8.5586364e+01   2.0983582e+02   2.4419273e+02   2.1414367e+02   1.0303091e+02   2.1890025e+02   1.3247091e+02   1.9219233e+02   1.1359000e+02   2.5249916e+02   1.3665364e+02   1.5409135e+02   9.2792727e+01   4.2457295e+02   1.4525455e+02   2.9787691e+02   9.4273636e+01   2.4830084e+02   1.4170545e+02   2.4850811e+02   5.6122727e+01   1.4993382e+02   9.2116364e+01   1.9262887e+02   1.2574364e+02   2.9275415e+02   9.7311818e+01   2.1569960e+02   1.2602364e+02   2.8890265e+02   1.6755273e+02   1.5019487e+02   9.3001818e+01   9.9529855e+01   1.7062727e+02   2.2784345e+02   1.5978727e+02   1.7852702e+02   1.4855430e+02   2.5094887e+02   7.0895455e+01   1.2202473e+02   8.8034545e+01   1.8778996e+02   7.7593636e+01   2.1042160e+02   1.6462636e+02   1.0154807e+02   2.5501430e+02   1.5668207e+02   1.2292909e+02   2.7374113e+02   7.2650000e+01   2.0772073e+02   1.2000636e+02   3.2248404e+02   8.2160909e+01   1.3533713e+02   1.1894727e+02   1.7020785e+02   1.2982182e+02   1.0648153e+02   7.6717273e+01   1.6059989e+02   6.9323636e+01   1.6260684e+02   1.4812430e+02  -2.0167344e+00   7.9313636e+01   8.6309455e+01   4.4391273e+02   3.0875164e+01   5.4189091e+01   1.1877215e+02   1.0342000e+02   3.4688004e+02   1.1967545e+02   2.0011142e+02   7.5161818e+01   1.5442978e+02   2.6597000e+02   1.5702400e+01   1.3343727e+02   2.3251865e+02   9.7039091e+01   1.8210778e+02   1.3062727e+02   2.2872800e+02   2.7574430e+02   3.1662367e+02   1.7491727e+02   7.9916618e+01   7.3574545e+01   1.8195222e+02   5.9050909e+01   7.5159564e+01   2.1926430e+02   1.5210207e+02   2.8626430e+02   1.6231207e+02   1.2505273e+02   2.2053215e+02   8.8224298e+01   1.8915527e+02   1.4076636e+02   6.2369600e+01   1.1930818e+02   2.2600716e+02   1.8223545e+02   1.0456298e+02   6.4617273e+01   7.3387891e+01   6.1397273e+01   1.1178458e+02
   1.9224545e+02   2.1929400e+02   1.8519727e+02   2.9359240e+02   3.6057909e+02   7.5791273e+00   1.4083430e+02   1.3194647e+02   3.8371091e+02   4.0776727e+00   1.3434182e+02   1.4846175e+02   3.9670545e+02  -1.5790982e+01   1.7652091e+02   2.5782196e+02   2.8179455e+02   9.6527345e+01   9.4442727e+01   2.6124913e+02   9.4160909e+01   7.2825309e+01   1.9853455e+02   1.0818542e+02   6.4783636e+01   1.7743458e+02   2.2783636e+02   2.5298545e+01   2.4830727e+02  -8.5709455e+00   1.1682364e+02   1.2444865e+02   9.9396364e+01   1.8216102e+02   2.5414273e+02   1.6596767e+02   1.0941091e+02   2.2429985e+02   1.2752091e+02   1.8739833e+02   1.2540000e+02   2.5079436e+02   1.7955364e+02   1.9236935e+02   7.1662727e+01   3.2726335e+02   1.5710455e+02   2.7435891e+02   9.6113636e+01   2.3400364e+02   1.5982545e+02   2.9512851e+02   6.1262727e+01   1.4852262e+02   1.2020636e+02   1.6795167e+02   1.3065364e+02   2.8579135e+02   8.5841818e+01   2.2152720e+02   1.5364364e+02   3.5850305e+02   1.8665273e+02   9.7566873e+01   1.1414182e+02   7.2178655e+01   2.0044727e+02   1.9813785e+02   1.4402727e+02   1.7678782e+02   1.5731430e+02   2.4124807e+02   7.7185455e+01   1.6723153e+02   7.5124545e+01   1.6525276e+02   9.4683636e+01   2.2924440e+02   1.9143636e+02   1.2807327e+02   3.4407430e+02   1.6039727e+02   1.1592909e+02   2.2240113e+02   9.3070000e+01   2.0756713e+02   1.2805636e+02   2.4008004e+02   8.3690909e+01   9.0264727e+01   1.2084727e+02   1.6177585e+02   1.4506182e+02   1.1264233e+02   7.8717273e+01   1.3962989e+02   7.7173636e+01   1.5926884e+02   2.0393430e+02   1.4088466e+01   8.2553636e+01   1.5196025e+02   5.0091273e+02   1.5415164e+01   6.5719091e+01   1.1646975e+02   6.6850000e+01   2.8528564e+02   1.3648545e+02   2.2795662e+02   1.0792182e+02   1.8618898e+02   3.2945000e+02   1.3384000e+01   1.4162727e+02   2.8962345e+02   7.0899091e+01   1.6938898e+02   1.2181727e+02   2.4215280e+02   3.1917430e+02   2.8324927e+02   1.6649727e+02   7.5260218e+01   8.5574545e+01   1.8975222e+02   4.6100909e+01   1.2577556e+02   2.5979430e+02   1.1804967e+02   2.5007430e+02   1.3325727e+02   1.2129273e+02   2.4035295e+02   7.7744298e+01   1.3165367e+02   1.3166636e+02   9.2287600e+01   8.4878182e+01   2.1605156e+02   1.6957545e+02   1.1657578e+02   6.5567273e+01   1.2221189e+02   8.6777273e+01   1.1665418e+02
   2.2881545e+02   1.4965840e+02   1.9347727e+02   2.8760000e+02   3.8757909e+02  -1.9530873e+01   1.3722430e+02   1.0918527e+02   4.9290091e+02  -1.2747527e+01   1.2177182e+02   1.2050735e+02   4.1517545e+02  -2.3685818e+00   2.6680091e+02   2.8282956e+02   3.5646455e+02   1.3574375e+02   1.0106273e+02   2.8509953e+02   7.3540909e+01   8.4564909e+01   2.0377455e+02   1.1023622e+02   5.9113636e+01   1.7240818e+02   2.4164636e+02   4.8137455e+00   2.6935727e+02  -1.2824945e+01   1.2449364e+02   1.5198505e+02   9.4116364e+01   2.1996342e+02   2.0014273e+02   1.3957767e+02   1.1336091e+02   2.2893385e+02   1.0743091e+02   2.3576553e+02   1.2388000e+02   2.7358596e+02   2.1246364e+02   2.0069655e+02   4.7662727e+01   2.9637335e+02   1.2248455e+02   2.7464851e+02   1.4853364e+02   2.6018004e+02   1.5157545e+02   3.3121851e+02   6.3122727e+01   1.4618382e+02   1.1111636e+02   2.2676887e+02   1.2755364e+02   2.5903935e+02   9.5361818e+01   2.0937560e+02   1.3117364e+02   2.8839065e+02   1.8117273e+02   1.2458527e+02   1.2033182e+02   7.0343455e+01   2.0256727e+02   2.6834825e+02   1.6893727e+02   1.5398502e+02   1.5179430e+02   2.4530967e+02   8.4855455e+01   1.9109793e+02   7.7174545e+01   1.6884876e+02   1.0801364e+02   2.9403800e+02   1.8715636e+02   1.5484567e+02   3.1096430e+02   1.1920607e+02   9.6119091e+01   2.0017593e+02   8.5930000e+01   1.9051833e+02   9.3106364e+01   2.3892604e+02   7.8970909e+01   9.8352327e+01   1.2694727e+02   1.4594785e+02   1.1892182e+02   1.6392353e+02   7.8717273e+01   1.5043989e+02   9.4083636e+01   1.5738604e+02   1.8388430e+02   7.8246556e-01   8.0783636e+01   1.1857185e+02   5.1557273e+02   1.0332364e+01   6.2149091e+01   1.1775535e+02   5.7470000e+01   2.4727604e+02   1.2663545e+02   2.4764462e+02   1.1164182e+02   1.9403138e+02   2.9745000e+02   4.0044000e+01   1.4948727e+02   2.8028465e+02   7.3809091e+01   2.0515618e+02   1.2991727e+02   2.3202480e+02   2.8188430e+02   2.3871247e+02   1.8353727e+02   7.5087018e+01   7.4194545e+01   2.1061262e+02   7.7620909e+01   1.5777396e+02   2.2307430e+02   1.2617727e+02   2.5155430e+02   1.4327887e+02   1.4653273e+02   2.3409375e+02   7.9414298e+01   1.5872007e+02   1.4543636e+02   1.2942600e+02   9.4548182e+01   1.9260796e+02   1.9942545e+02   1.1470778e+02   6.4897273e+01   8.2365491e+01   8.0777273e+01   1.0537418e+02
   1.6738545e+02   1.3538280e+02   1.9766727e+02   2.6106480e+02   3.3086909e+02   1.2335927e+01   1.5512430e+02   1.0285327e+02   2.9943091e+02   1.1060073e+01   1.1929182e+02   6.8515745e+01   4.3717545e+02   3.6314182e+00   2.2423091e+02   2.6833516e+02   2.9389455e+02   1.2779935e+02   8.3112727e+01   2.9615553e+02   9.3110909e+01   9.3529309e+01   1.9743455e+02   9.3503418e+01   8.8783636e+01   1.7570458e+02   2.0764636e+02   1.7393745e+01   2.5225727e+02   3.6830545e+00   1.4082364e+02   1.4581865e+02   1.0958636e+02   1.6558582e+02   2.1166273e+02   1.3803607e+02   1.0613091e+02   2.3432225e+02   1.1186091e+02   2.0494113e+02   1.2083000e+02   2.4196996e+02   1.7007364e+02   1.8736775e+02   6.0042727e+01   3.4988295e+02   1.4020455e+02   2.7714091e+02   1.3932364e+02   2.3564684e+02   1.2276545e+02   2.9071331e+02   8.2022727e+01   1.4653182e+02   1.2649636e+02   2.5649847e+02   1.0265364e+02   2.7341135e+02   1.0455182e+02   2.1883040e+02   1.2207364e+02   2.4397865e+02   1.6665273e+02   1.0859687e+02   1.1019182e+02   5.1014655e+01   2.0075727e+02   2.3805305e+02   1.8131727e+02   1.9851462e+02   1.3579430e+02   2.5196967e+02   6.4895455e+01   1.5412473e+02   9.4414545e+01   1.9018956e+02   1.0106364e+02   3.0716400e+02   2.1329636e+02   1.7323447e+02   2.9196430e+02   1.8666607e+02   9.7689091e+01   2.7072033e+02   7.7980000e+01   2.0119433e+02   1.1957636e+02   2.5727844e+02   8.2450909e+01   8.9983927e+01   1.1784727e+02   1.6610585e+02   1.3487182e+02   1.1507753e+02   6.1807273e+01   1.4860269e+02   6.3553636e+01   1.8582844e+02   1.6664430e+02   1.3501666e+01   8.5973636e+01   1.5120665e+02   4.2919273e+02   4.8532764e+01   5.6859091e+01   9.7658545e+01   7.1750000e+01   2.6422364e+02   1.2839545e+02   2.9521382e+02   1.0102182e+02   1.6164098e+02   4.0931000e+02   1.0565200e+01   1.2891727e+02   2.6064025e+02   8.5229091e+01   1.7386258e+02   1.1248727e+02   1.8979920e+02   3.2993430e+02   2.0205847e+02   1.6953727e+02   6.7107018e+01   8.0424545e+01   1.7221422e+02   5.7620909e+01   1.2370396e+02   2.4098430e+02   1.2931447e+02   2.5507430e+02   1.5113727e+02   1.4591273e+02   2.2043335e+02   7.5504298e+01   2.0431287e+02   1.5643636e+02   1.0135600e+02   8.7068182e+01   1.8858636e+02   2.0928545e+02   1.5491898e+02   7.2277273e+01   7.7915091e+01   7.2537273e+01   7.7893382e+01
   1.4819545e+02   1.8667800e+02   2.2500727e+02   3.2292760e+02   3.4214909e+02  -3.3764727e+00   1.3250430e+02   1.3208287e+02   3.2286091e+02  -2.1943273e+00   1.7963182e+02   6.9218545e+01   3.8960545e+02   5.8701818e-01   2.0985091e+02   2.6953556e+02   2.8422455e+02   6.7432945e+01   1.0253273e+02   3.0274193e+02   8.3630909e+01   1.1880771e+02   2.4505455e+02   8.7313818e+01   6.5783636e+01   2.1011458e+02   2.2583636e+02  -7.7314545e+00   2.2416727e+02  -1.4119745e+01   1.1906364e+02   1.4683945e+02   1.0163636e+02   1.9350182e+02   2.4538273e+02   1.6404847e+02   9.0460909e+01   2.4223585e+02   1.2324091e+02   2.0889073e+02   9.6310000e+01   2.1217156e+02   1.7293364e+02   1.5537895e+02   8.1912727e+01   4.0532335e+02   1.4072455e+02   2.6118931e+02   9.9743636e+01   2.5565324e+02   1.3476545e+02   2.8719331e+02   6.5222727e+01   1.5787582e+02   1.0249636e+02   2.4055847e+02   1.1684364e+02   2.6536615e+02   9.4501818e+01   2.0316440e+02   1.1917364e+02   2.6350065e+02   1.7760273e+02   9.6530873e+01   8.0521818e+01   8.0908255e+01   1.9287727e+02   2.4568345e+02   1.7840727e+02   1.8393742e+02   1.4241430e+02   2.7006007e+02   6.3185455e+01   1.2645153e+02   1.1436455e+02   2.1397356e+02   9.0633636e+01   2.3875840e+02   1.9205636e+02   1.2050367e+02   2.6417430e+02   1.8704927e+02   1.0692909e+02   2.7260113e+02   9.2360000e+01   1.7890393e+02   1.3696636e+02   3.0769724e+02   7.6260909e+01   9.6619127e+01   1.1156727e+02   1.5151825e+02   9.1541818e+01   1.4997393e+02   7.2047273e+01   1.3401349e+02   6.4413636e+01   1.6394964e+02   1.4583430e+02  -1.4643534e+01   5.3453636e+01   1.2637825e+02   4.1810273e+02   3.9469964e+01   7.1959091e+01   1.1069055e+02   1.0099000e+02   3.5302444e+02   1.4572545e+02   2.2059742e+02   9.5881818e+01   1.6877218e+02   3.1974000e+02   3.5400800e+01   1.0724727e+02   2.3614385e+02   6.6709091e+01   1.7915418e+02   1.1643727e+02   2.1091320e+02   3.0912430e+02   2.8024327e+02   1.6129727e+02   6.4766218e+01   7.0954545e+01   1.3782182e+02   5.4290909e+01   9.9970364e+01   2.4250430e+02   1.7771287e+02   2.8145430e+02   1.4802687e+02   1.4329273e+02   2.2635295e+02   8.4604298e+01   1.8777487e+02   1.0552636e+02   6.9288800e+01   2.0358182e+01  -2.7868364e+00   1.8571545e+02   1.2480458e+02   4.8947273e+01   9.2211491e+01   9.2487273e+01   8.6957382e+01
   2.0853545e+02   2.1295080e+02   2.1257727e+02   3.4045200e+02   3.1100909e+02   3.8247273e+00   1.4826430e+02   1.4978207e+02   4.4357091e+02   1.2528873e+01   1.9863182e+02   1.3921855e+02   3.8455545e+02   1.3101818e-01   2.1985091e+02   2.5525556e+02   2.8408455e+02   1.2458415e+02   1.0092273e+02   2.9106073e+02   8.8390909e+01   8.5616909e+01   1.9100455e+02   4.5167818e+01   6.5883636e+01   1.4539658e+02   2.5869636e+02  -7.4025455e-01   2.3578727e+02   5.3065455e-01   1.2468364e+02   1.1548985e+02   1.1101636e+02   1.8780142e+02   2.7914273e+02   1.8044767e+02   1.0855091e+02   2.0569865e+02   9.7380909e+01   1.6361953e+02   1.2202000e+02   2.2473476e+02   1.9203364e+02   1.3399095e+02   1.3260273e+02   3.8670815e+02   1.5748455e+02   2.8651851e+02   8.5953636e+01   2.3660644e+02   1.1520545e+02   2.7812811e+02   5.1412727e+01   1.5255062e+02   9.4156364e+01   2.1455567e+02   1.2326364e+02   2.8209255e+02   1.0117182e+02   1.9168080e+02   1.3702364e+02   3.2383265e+02   1.4574273e+02   9.6559673e+01   1.2133182e+02   7.5603455e+01   1.6806727e+02   2.4154825e+02   1.3645727e+02   1.5924342e+02   1.3488430e+02   2.3313247e+02   7.5475455e+01   1.3246833e+02   7.0894545e+01   1.7112116e+02   1.0525364e+02   1.9591880e+02   1.3215636e+02   1.2476567e+02   3.3754430e+02   1.7749967e+02   1.1663909e+02   2.6001433e+02   9.5690000e+01   2.2239753e+02   1.2062636e+02   2.8091444e+02   8.2350909e+01   9.0371927e+01   1.4018727e+02   1.7179865e+02   1.0630182e+02   1.4170313e+02   7.9477273e+01   1.5556909e+02   8.5743636e+01   1.4196324e+02   1.7860430e+02  -1.0251344e+00   6.9553636e+01   1.1495025e+02   4.9181273e+02   3.6383164e+01   5.5479091e+01   1.2552895e+02   9.6700000e+01   3.3122764e+02   1.1282545e+02   2.2445942e+02   9.6071818e+01   1.6827698e+02   3.7731000e+02   3.1315200e+01   1.1167727e+02   2.6597945e+02   7.2279091e+01   1.9989858e+02   1.1529727e+02   2.7152440e+02   2.8712430e+02   3.0795327e+02   1.6239727e+02   9.1448218e+01   1.0414455e+02   1.9064662e+02   4.8670909e+01   9.5659964e+01   2.4355430e+02   1.5672887e+02   2.6922430e+02   1.5676527e+02   1.3395273e+02   2.1705015e+02   5.9224298e+01   1.5985527e+02   1.1228636e+02   1.0793800e+02   3.2208182e+01   1.6505164e+01   1.7423545e+02   1.2944298e+02   6.1857273e+01   9.7888691e+01   7.7587273e+01   8.9099382e+01
   2.1372545e+02   1.8867560e+02   1.7204727e+02   2.9407440e+02   3.9071909e+02   8.9779273e+00   1.2055430e+02   1.4070887e+02   5.0348091e+02  -1.2693927e+01   1.2539182e+02   9.2837745e+01   4.3651545e+02  -2.7785782e+01   2.3661091e+02   3.0477476e+02   3.2013455e+02   1.0084015e+02   8.9962727e+01   3.0388753e+02   7.7580909e+01   7.3291709e+01   2.2443455e+02   8.7633418e+01   6.7073636e+01   1.6744138e+02   2.1831636e+02  -9.2698545e+00   2.5744727e+02  -1.1922145e+01   1.3116364e+02   1.2725145e+02   1.0230636e+02   2.0706822e+02   2.6438273e+02   1.6019847e+02   1.1793091e+02   2.0461825e+02   9.7090909e+01   2.0936273e+02   1.1607000e+02   2.7121076e+02   1.8055364e+02   1.4985935e+02   3.9662727e+01   3.0651335e+02   1.3163455e+02   2.6534651e+02   1.1811364e+02   2.8661364e+02   1.4776545e+02   3.3896331e+02   6.6022727e+01   1.3029182e+02   1.2077636e+02   2.4209607e+02   1.2203364e+02   2.8214095e+02   9.7501818e+01   2.3782440e+02   1.4159364e+02   3.4355705e+02   1.4298273e+02   1.0411047e+02   1.0886182e+02   6.2601055e+01   1.6019727e+02   1.8860785e+02   1.5897727e+02   1.8487182e+02   1.4131430e+02   2.4866807e+02   8.6045455e+01   1.8085273e+02   8.7274545e+01   1.6119076e+02   1.1506364e+02   2.5866400e+02   1.5786636e+02   1.2313887e+02   2.5907430e+02   1.5450727e+02   1.1215909e+02   2.1341273e+02   1.0693000e+02   2.3330833e+02   9.4346364e+01   2.3744684e+02   9.1450909e+01   1.0645393e+02   1.2737727e+02   1.4639345e+02   1.0525182e+02   1.2954713e+02   9.5907273e+01   1.6487469e+02   9.1743636e+01   1.6810324e+02   1.7783430e+02   2.1646466e+01   8.1213636e+01   1.5373745e+02   5.2824273e+02   6.5848764e+01   6.1289091e+01   9.5964145e+01   7.0370000e+01   2.8724404e+02   1.2110545e+02   2.3832702e+02   8.8211818e+01   1.7371578e+02   2.7864000e+02   5.0208800e+01   1.2901727e+02   2.8659225e+02   7.6279091e+01   1.7643858e+02   1.0795727e+02   2.3497160e+02   2.8683430e+02   2.8488647e+02   1.7572727e+02   8.2951818e+01   8.6574545e+01   1.9867222e+02   6.8150909e+01   1.0996156e+02   2.7022430e+02   1.2121527e+02   2.6450430e+02   1.0581287e+02   1.3848273e+02   2.3745775e+02   5.1264298e+01   1.6258207e+02   1.3686636e+02   1.2649160e+02   1.1448182e+01   2.8259636e+00   1.8761545e+02   1.1684258e+02   5.7807273e+01   8.6312691e+01   6.5487273e+01   1.0730738e+02
   1.8876545e+02   1.6872240e+02   1.8933727e+02   3.1088120e+02   2.6857909e+02   6.7491273e+00   1.4626430e+02   1.2546207e+02   3.2429091e+02   3.7412727e+00   1.6101182e+02   8.6658145e+01   4.0603545e+02   3.5126182e+00   1.9414091e+02   2.5574236e+02   2.9789455e+02   8.9049345e+01   8.3252727e+01   2.5094433e+02   9.1010909e+01   9.8737309e+01   1.9815455e+02   1.1302582e+02   8.3163636e+01   1.8377418e+02   2.2245636e+02   1.3348945e+01   2.7592727e+02  -6.4054545e-01   1.2201364e+02   1.5084345e+02   1.0482636e+02   1.8143662e+02   2.1600273e+02   1.2254887e+02   1.0751091e+02   2.1168185e+02   9.3140909e+01   2.1338873e+02   1.1855000e+02   2.7310236e+02   1.9460364e+02   1.8292535e+02   5.4482727e+01   3.3188775e+02   1.2834455e+02   2.5170971e+02   9.7903636e+01   3.1591044e+02   1.7307545e+02   3.0112851e+02   7.4312727e+01   1.6090862e+02   1.0553636e+02   2.2502527e+02   1.3545364e+02   2.5573735e+02   9.1841818e+01   2.3089720e+02   1.2336364e+02   2.8101545e+02   1.3355273e+02   1.1396487e+02   1.0009182e+02   6.6342655e+01   1.7737727e+02   2.7036345e+02   1.5826727e+02   1.6949862e+02   1.3922430e+02   2.6369527e+02   7.7755455e+01   1.7189593e+02   1.0184455e+02   1.9706516e+02   1.0701364e+02   2.6649800e+02   1.9862636e+02   1.1768807e+02   2.4765430e+02   1.7669087e+02   9.2739091e+01   2.2601633e+02   8.6120000e+01   2.1021313e+02   9.5676364e+01   1.9367044e+02   1.0502091e+02   9.3178327e+01   1.0165727e+02   1.6116105e+02   8.0731818e+01   1.5712873e+02   6.6237273e+01   1.5490829e+02   9.6513636e+01   1.7176164e+02   1.8636430e+02   1.6584066e+01   7.6403636e+01   1.4816225e+02   4.4014273e+02   3.1086764e+01   6.5999091e+01   1.2844735e+02   8.9040000e+01   2.8327044e+02   1.4420545e+02   2.2404902e+02   1.2240182e+02   1.9189058e+02   3.0955000e+02   4.3926000e+01   1.1043727e+02   2.6221865e+02   7.6899091e+01   1.9957898e+02   1.0133727e+02   2.0798120e+02   2.5574430e+02   2.9484367e+02   1.6096727e+02   8.0222618e+01   1.0066455e+02   1.6873502e+02   6.0620909e+01   1.4013396e+02   2.6226430e+02   1.2751207e+02   2.3812430e+02   1.7873327e+02   1.3481273e+02   2.0960135e+02   7.0224298e+01   2.0121527e+02   1.4443636e+02   9.2076000e+01   1.1208182e+01   1.6655164e+01   1.6557545e+02   1.2713578e+02   5.6707273e+01   1.0026069e+02   6.9347273e+01   8.6858582e+01
   1.9657545e+02   1.9080760e+02   2.0538727e+02   3.1325720e+02   3.3310909e+02  -2.1223273e+01   1.4698430e+02   1.3159447e+02   3.7295091e+02  -2.7291527e+01   1.4496182e+02   1.4708215e+02   3.9436545e+02  -1.5743782e+01   2.0619091e+02   2.5872836e+02   2.6013455e+02   1.0074015e+02   9.5252727e+01   2.5575433e+02   1.0311091e+02   9.9299309e+01   2.3253455e+02   2.5795418e+01   7.1923636e+01   2.0657338e+02   2.2131636e+02  -1.5598545e+00   2.5778727e+02  -1.4619345e+01   1.4354364e+02   1.5284105e+02   8.7206364e+01   1.9256622e+02   2.0962273e+02   1.2157927e+02   9.6030909e+01   2.0703025e+02   1.1152091e+02   2.0739833e+02   1.0578000e+02   2.5045396e+02   2.0293364e+02   1.7406895e+02   7.3852727e+01   3.7096815e+02   1.3915455e+02   2.7788491e+02   1.1942364e+02   2.2939884e+02   1.3064545e+02   2.8839291e+02   5.5262727e+01   1.3381262e+02   1.1958636e+02   2.2705127e+02   1.1445364e+02   2.3022735e+02   8.9271818e+01   2.4848280e+02   1.2769364e+02   2.3433905e+02   1.3050273e+02   9.7918873e+01   8.3141818e+01   9.1798655e+01   1.9219727e+02   2.5411785e+02   1.6783727e+02   1.6435302e+02   1.5369430e+02   2.2091767e+02   7.2095455e+01   1.2054873e+02   1.1284455e+02   2.1028516e+02   1.0587364e+02   2.6858920e+02   1.9296636e+02   1.5395087e+02   2.9959430e+02   2.1047567e+02   1.1034909e+02   2.3117753e+02   7.0500000e+01   1.6708273e+02   1.2910636e+02   2.7561604e+02   9.8880909e+01   1.2537953e+02   1.0975727e+02   1.5451305e+02   1.0749182e+02   1.3712793e+02   5.5857273e+01   1.3573869e+02   7.6173636e+01   1.8434884e+02   1.5874430e+02  -5.5363344e+00   7.8263636e+01   1.4982345e+02   4.0581273e+02   1.0453164e+01   6.5529091e+01   1.0677495e+02   1.1237000e+02   3.2107404e+02   1.3687545e+02   2.4411542e+02   9.2211818e+01   1.6911578e+02   3.0097000e+02   2.2232400e+01   1.2682727e+02   2.3333745e+02   6.0139091e+01   1.6886978e+02   1.1067727e+02   2.0994400e+02   2.7222430e+02   3.1019527e+02   1.6134727e+02   8.2102218e+01   5.1714545e+01   1.3394102e+02   3.4240909e+01   1.0591436e+02   2.7031430e+02   1.3491807e+02   2.9617430e+02   1.7489927e+02   1.4248273e+02   2.3432775e+02   8.3504298e+01   2.3305287e+02   1.1243636e+02   8.5966000e+01   2.7408182e+01   2.3119164e+01   1.8709545e+02   1.3174418e+02   7.3087273e+01   8.7090291e+01   6.6487273e+01   7.7087382e+01
   2.5448545e+02   1.7779480e+02   2.0057727e+02   2.8407200e+02   3.2152909e+02  -4.7268727e+00   1.1969430e+02   1.2139767e+02   4.6462091e+02   1.3984873e+01   1.3582182e+02   1.2034335e+02   4.2608545e+02  -1.0013818e+00   2.2095091e+02   3.0854756e+02   3.3284455e+02   1.5259335e+02   5.8872727e+01   2.9337473e+02   9.0870909e+01   7.6798509e+01   2.5486455e+02   1.7819018e+01   7.5303636e+01   1.5902298e+02   2.7507636e+02  -7.1406545e+00   2.2316727e+02  -3.1939745e+01   1.3435364e+02   1.3999625e+02   1.0258636e+02   1.8847582e+02   2.5957273e+02   1.4387327e+02   9.9320909e+01   2.1814705e+02   1.0338091e+02   1.9528953e+02   1.3255000e+02   2.1241236e+02   1.4960364e+02   1.4605535e+02   9.9542727e+01   4.7403295e+02   1.4863455e+02   2.8236651e+02   1.2458364e+02   2.2461604e+02   1.5389545e+02   2.8072291e+02   6.4692727e+01   1.6491822e+02   8.1536364e+01   2.2932527e+02   1.0836364e+02   2.6880455e+02   8.5221818e+01   2.0642680e+02   1.2574364e+02   2.5130505e+02   1.5584273e+02   8.6941673e+01   1.0447182e+02   6.8472255e+01   1.6756727e+02   2.4826825e+02   1.5445727e+02   1.6304342e+02   1.4660430e+02   2.5891487e+02   6.3515455e+01   1.0708513e+02   9.8894545e+01   1.7316116e+02   8.2783636e+01   2.2052640e+02   1.6315636e+02   1.1138567e+02   2.5586430e+02   1.7513407e+02   1.2534909e+02   2.6935753e+02   7.8650000e+01   1.4519073e+02   1.4700636e+02   2.9494404e+02   9.6590909e+01   1.1289273e+02   1.2103727e+02   1.6666065e+02   9.9591818e+01   1.1485993e+02   6.7287273e+01   1.3692429e+02   8.5793636e+01   1.6176924e+02   1.3812430e+02   1.9593266e+01   6.4693636e+01   9.3719055e+01   4.6453273e+02   2.2605564e+01   6.6289091e+01   1.1304415e+02   9.3420000e+01   3.1621004e+02   1.1315545e+02   2.5024302e+02   1.2140182e+02   1.5897058e+02   2.9545000e+02   3.6394000e+01   1.0529727e+02   1.9905985e+02   8.0379091e+01   1.7501058e+02   1.2395727e+02   2.3826160e+02   2.6622430e+02   3.3800527e+02   1.7377727e+02   7.8107818e+01   6.2904545e+01   1.4294582e+02   6.3770909e+01   9.5691964e+01   2.4574430e+02   1.4455367e+02   2.7226430e+02   1.3357207e+02   1.3624273e+02   2.3882695e+02   1.0412430e+02   1.9202327e+02   1.2552636e+02   6.3588800e+01   1.1578818e+02   1.6681876e+02   1.9718545e+02   1.1288698e+02   7.1707273e+01   8.1010691e+01   6.7107273e+01   8.4557782e+01
   2.4210545e+02   1.4402520e+02   1.8347727e+02   2.9678000e+02   4.0881909e+02   4.7199273e+00   1.4102430e+02   1.1659127e+02   5.1548091e+02   2.5607273e-01   1.0305182e+02   1.1881495e+02   4.6241545e+02  -1.8187782e+01   2.5433091e+02   3.1025716e+02   3.3127455e+02   1.3161895e+02   1.0506273e+02   3.1662953e+02   7.2730909e+01   8.9729709e+01   2.4872455e+02   1.0450218e+01   7.8783636e+01   1.8536458e+02   2.4797636e+02   2.5973455e+00   2.7130727e+02  -4.6509455e+00   1.1416364e+02   1.2152145e+02   9.3686364e+01   2.0580782e+02   2.8181273e+02   1.9656407e+02   1.1674091e+02   2.3952345e+02   1.2133091e+02   1.9413353e+02   1.0412000e+02   2.0458676e+02   1.5574364e+02   1.4180415e+02   7.6292727e+01   3.7627295e+02   1.2796455e+02   2.8983011e+02   1.1521364e+02   2.5526564e+02   1.4839545e+02   2.9747291e+02   5.8552727e+01   1.3340942e+02   9.3726364e+01   2.0164007e+02   1.2907364e+02   2.9900775e+02   9.3461818e+01   1.8357760e+02   1.5507364e+02   3.2205865e+02   1.7460273e+02   8.3390873e+01   1.1867182e+02   7.6666255e+01   1.5794727e+02   2.3078785e+02   1.8340727e+02   1.7591742e+02   1.5712430e+02   2.5711327e+02   6.5045455e+01   1.3268273e+02   9.7744545e+01   1.6106316e+02   8.0923636e+01   2.0300520e+02   1.6753636e+02   1.4246527e+02   2.7417430e+02   1.8235927e+02   1.0063909e+02   2.7619433e+02   9.5500000e+01   2.3294273e+02   1.1834636e+02   3.1385684e+02   8.2450909e+01   9.1173927e+01   1.2918727e+02   1.3124865e+02   9.6871818e+01   1.1768753e+02   9.1147273e+01   1.4720549e+02   7.5603636e+01   1.7177444e+02   1.8464430e+02   1.3251666e+01   6.8163636e+01   1.2682145e+02   4.5829273e+02   3.7344764e+01   6.0529091e+01   1.4307495e+02   1.0813000e+02   3.2707324e+02   1.3682545e+02   1.6963942e+02   1.0583182e+02   1.5402618e+02   2.8778000e+02   4.7577600e+01   1.2858727e+02   2.8109665e+02   7.3229091e+01   1.8758258e+02   1.4062727e+02   2.6288800e+02   2.8622430e+02   3.0897527e+02   1.7639727e+02   7.3038218e+01   6.9384545e+01   1.9285742e+02   5.0000909e+01   9.6223564e+01   2.5083430e+02   1.4985647e+02   2.8769430e+02   1.4628767e+02   1.3800273e+02   2.0858615e+02   7.3554298e+01   1.6989887e+02   1.6928636e+02   9.1468000e+01   1.2454818e+02   2.2530796e+02   1.7180545e+02   1.3843738e+02   5.6327273e+01   1.0176109e+02   9.9437273e+01   1.0293138e+02
   2.0024545e+02   1.5675400e+02   2.1285727e+02   2.8765960e+02   2.6248909e+02   7.4263273e+00   1.1317430e+02   1.5229927e+02   3.9367091e+02   2.7900873e+01   1.0886182e+02   1.0216015e+02   4.2303545e+02   2.2426182e+00   1.9285091e+02   2.6108556e+02   2.9708455e+02   9.2404145e+01   1.1968273e+02   2.7602993e+02   9.0580909e+01   1.1639171e+02   2.4291455e+02   1.2725018e+01   8.7733636e+01   1.9230858e+02   2.1974636e+02   1.3335745e+01   3.2368727e+02  -8.6013455e+00   1.2830364e+02   1.3034025e+02   1.0658636e+02   1.9467582e+02   2.2685273e+02   1.6815087e+02   9.2890909e+01   2.2619145e+02   1.0752091e+02   2.3161833e+02   1.4240000e+02   2.5138436e+02   1.9993364e+02   1.8254895e+02   4.9792727e+01   3.0058295e+02   1.4305455e+02   2.6772291e+02   1.0648364e+02   2.9706404e+02   1.4882545e+02   2.9843851e+02   6.3222727e+01   1.3360582e+02   9.8396364e+01   2.1883647e+02   1.4084364e+02   3.0139615e+02   8.2501818e+01   2.1802440e+02   1.5021364e+02   3.0525745e+02   1.8298273e+02   8.8440473e+01   1.3047182e+02   1.1034225e+02   1.9219727e+02   2.4467785e+02   1.7326727e+02   1.5587862e+02   1.4117430e+02   2.9177927e+02   7.2325455e+01   1.5686033e+02   7.2604545e+01   1.5464436e+02   1.1525364e+02   2.7340880e+02   1.9624636e+02   1.2954847e+02   2.6744430e+02   1.6883767e+02   1.0658909e+02   2.1000833e+02   1.0355000e+02   2.5591873e+02   1.0857636e+02   2.3063844e+02   9.9690909e+01   1.1107473e+02   1.0975727e+02   1.1547305e+02   1.0992182e+02   1.3931353e+02   9.1757273e+01   1.6996669e+02   6.9603636e+01   1.4663444e+02   1.9255430e+02   1.8138866e+01   7.9783636e+01   1.4756185e+02   5.2714273e+02   2.5366764e+01   6.7479091e+01   1.1118895e+02   7.2280000e+01   2.6332124e+02   1.4982545e+02   2.5378942e+02   8.5501818e+01   1.6879258e+02   2.5793000e+02   1.2295600e+01   1.5877727e+02   1.3997145e+02   6.3139091e+01   1.9524978e+02   1.1943727e+02   2.4724320e+02   2.9017430e+02   2.6404927e+02   1.8072727e+02   7.2641818e+01   9.6194545e+01   1.9790262e+02   5.7390909e+01   1.3463236e+02   2.6431430e+02   1.3668807e+02   2.6422430e+02   1.2783527e+02   1.2643273e+02   2.1289175e+02   7.9314298e+01   1.3862807e+02   1.3719636e+02   1.2737520e+02   1.0440818e+02   2.2362916e+02   1.7633545e+02   1.2179498e+02   8.0807273e+01   8.3042691e+01   7.9627273e+01   1.2503618e+02
   2.3772545e+02   6.7275600e+01   2.1638727e+02   2.9680720e+02   3.5333909e+02   8.1083273e+00   1.4688430e+02   1.6484247e+02   3.9076091e+02  -2.0486327e+01   1.2229182e+02   1.3961575e+02   3.8860545e+02   3.6670182e+00   1.7699091e+02   2.3868436e+02   2.8513455e+02   8.8740145e+01   8.3582727e+01   2.8015793e+02   8.1160909e+01   1.0748531e+02   2.5667455e+02   1.3764218e+01   5.9263636e+01   1.6401618e+02   2.1245636e+02   3.9589455e+00   2.9425727e+02  -5.1969455e+00   1.4992364e+02   1.4514065e+02   1.0482636e+02   2.0162662e+02   2.1676273e+02   1.4567807e+02   1.0274091e+02   2.1940345e+02   1.1547091e+02   1.9960233e+02   1.1064000e+02   2.6783516e+02   1.9374364e+02   1.9814415e+02   5.7412727e+01   2.6534335e+02   1.1929455e+02   2.6090371e+02   1.1905364e+02   2.5274844e+02   1.6064545e+02   3.0724291e+02   6.9692727e+01   1.1642822e+02   9.7256364e+01   2.3511767e+02   1.2750364e+02   2.5765335e+02   9.7551818e+01   2.3544040e+02   1.1483364e+02   2.6079785e+02   1.5408273e+02   1.2479247e+02   8.9861818e+01   9.8591055e+01   2.0306727e+02   2.5405825e+02   1.4721727e+02   1.8710262e+02   1.5279430e+02   2.3674967e+02   8.8425455e+01   1.8033233e+02   8.7414545e+01   1.8879956e+02   1.1049364e+02   2.5630960e+02   1.9224636e+02   1.4181847e+02   2.5933430e+02   1.6138647e+02   1.1277909e+02   2.1979313e+02   7.5030000e+01   2.2324033e+02   1.0400636e+02   2.0224404e+02   8.4590909e+01   9.3712727e+01   1.1613727e+02   1.4520265e+02   1.0635182e+02   1.4116913e+02   6.9047273e+01   1.2883349e+02   8.0273636e+01   1.8949084e+02   1.8774430e+02   1.9143666e+01   8.1883636e+01   1.7996385e+02   5.1267273e+02   4.5904364e+01   7.1959091e+01   1.1135055e+02   6.5850000e+01   2.3760564e+02   1.3487545e+02   2.6936542e+02   1.0302182e+02   2.0491098e+02   4.3102000e+02   1.9978400e+01   1.3296727e+02   2.4584625e+02   1.0665909e+02   2.0719818e+02   1.1872727e+02   2.0783000e+02   2.7393430e+02   2.5810847e+02   1.7696727e+02   7.6612618e+01   8.6624545e+01   1.1314822e+02   6.4670909e+01   1.5304996e+02   2.1574430e+02   1.0585367e+02   2.2707430e+02   9.9857266e+01   1.3453273e+02   2.5291375e+02   7.5124298e+01   1.5672327e+02   1.5333636e+02   1.1360400e+02   6.6168182e+01   1.8678836e+02   1.8699545e+02   1.4684218e+02   5.9667273e+01   7.0403891e+01   6.2207273e+01   7.0189782e+01
   2.5215545e+02   1.9279120e+02   2.1628727e+02   3.4167520e+02   3.2900909e+02  -2.2035273e+01   1.5645430e+02   1.2469687e+02   3.8014091e+02   5.1327273e-01   1.9953182e+02   1.1095655e+02   4.0479545e+02  -1.4678182e+01   2.1928091e+02   3.1016116e+02   3.3946455e+02   1.0763375e+02   7.7202727e+01   2.7257833e+02   6.6110909e+01   8.0019309e+01   2.2886455e+02   8.6090182e+00   6.0263636e+01   1.4793618e+02   2.5116636e+02  -2.6578545e+00   2.8887727e+02  -2.0565455e+00   1.4682364e+02   1.2961865e+02   9.3736364e+01   2.0770382e+02   2.4028273e+02   7.5316473e+01   9.2740909e+01   1.8205345e+02   1.0128091e+02   2.0516753e+02   1.0921000e+02   2.5341956e+02   1.8022364e+02   1.7055575e+02   7.5292727e+01   3.7041295e+02   1.2196455e+02   2.4765011e+02   1.2669364e+02   2.5897724e+02   1.3145545e+02   2.7839811e+02   5.8882727e+01   1.3095302e+02   1.2158636e+02   2.4903127e+02   9.9933636e+01   2.5500895e+02   8.7271818e+01   2.3293280e+02   1.1521364e+02   2.4252745e+02   1.7193273e+02   1.3855447e+02   5.0901818e+01   4.9517855e+01   1.9575727e+02   2.6883305e+02   1.4783727e+02   1.8824302e+02   1.4907430e+02   2.5675727e+02   7.8475455e+01   1.3364833e+02   8.7364545e+01   2.2622356e+02   1.1316364e+02   2.3042600e+02   1.8034636e+02   1.6996047e+02   3.0144430e+02   1.9032767e+02   1.2339909e+02   2.2651353e+02   8.0500000e+01   1.7833273e+02   1.1891636e+02   2.6748124e+02   8.0120909e+01   1.2574033e+02   1.1984727e+02   1.2870585e+02   9.7781818e+01   1.3014473e+02   8.3957273e+01   1.4125069e+02   8.8173636e+01   1.5528884e+02   1.5045430e+02   4.0768656e+00   7.2023636e+01   1.2556265e+02   4.4395273e+02   6.2921964e+01   5.2759091e+01   1.1802655e+02   7.7090000e+01   2.7189644e+02   1.6401545e+02   2.9622422e+02   9.6161818e+01   1.6398978e+02   2.9974000e+02   2.4140800e+01   1.2067727e+02   2.7158945e+02   9.7229091e+01   1.9904258e+02   1.1129727e+02   2.1561440e+02   2.7707430e+02   3.3613727e+02   1.4534727e+02   8.3142218e+01   7.3334545e+01   1.5149142e+02   8.0480909e+01   1.2963516e+02   2.1822430e+02   1.7213527e+02   3.0269430e+02   1.5561767e+02   1.6281273e+02   2.4998135e+02   9.0884298e+01   2.2194247e+02   1.2362636e+02   1.2788080e+02   1.1211818e+02   2.3539236e+02   1.9142545e+02   1.5048778e+02   6.4567273e+01   6.3101891e+01   6.7537273e+01   6.6243382e+01
   1.8600545e+02   2.1418320e+02   1.9966727e+02   2.7138480e+02   3.9100909e+02   1.9047273e+00   1.2588430e+02   1.2042247e+02   4.8324091e+02   2.4455273e+01   1.5896182e+02   8.6722145e+01   4.7808545e+02  -3.4013818e+00   2.8280091e+02   2.9402956e+02   3.4836455e+02   1.0111175e+02   6.7342727e+01   2.8083713e+02   6.4250909e+01   7.3928109e+01   2.2448455e+02   1.0769418e+01   7.9593636e+01   1.7714978e+02   2.0921636e+02  -6.3518545e+00   3.1444727e+02  -1.8482145e+01   1.5587364e+02   1.5608465e+02   9.2206364e+01   1.9192622e+02   2.9814273e+02   1.4882767e+02   1.0141091e+02   2.3340985e+02   9.6810909e+01   1.7381513e+02   7.8070000e+01   2.2267076e+02   1.6003364e+02   1.7512095e+02   9.2162727e+01   4.0781335e+02   1.4672455e+02   2.5656931e+02   1.0390364e+02   2.4001044e+02   1.1320545e+02   2.8203811e+02   4.9412727e+01   1.4114062e+02   1.1296636e+02   2.3972087e+02   1.3165364e+02   3.0075135e+02   9.6791818e+01   2.0107120e+02   1.1807364e+02   2.3429865e+02   1.7136273e+02   1.0413007e+02   7.9381818e+01   7.3289455e+01   1.8519727e+02   2.1948785e+02   1.7397727e+02   1.5077182e+02   1.2012430e+02   2.6198327e+02   6.5755455e+01   1.1605593e+02   1.0179455e+02   2.2159916e+02   9.0733636e+01   1.8575040e+02   1.6381636e+02   1.2442287e+02   2.4712430e+02   1.6131327e+02   1.1249909e+02   2.7262553e+02   8.1030000e+01   1.6657033e+02   1.0810636e+02   3.0876604e+02   7.5210909e+01   1.0446313e+02   1.2789727e+02   1.7473185e+02   8.5921818e+01   1.2466353e+02   8.3237273e+01   1.2921829e+02   6.9133636e+01   1.6167204e+02   1.7712430e+02  -2.9673444e-01   5.9643636e+01   9.6413055e+01   4.0991273e+02   3.9835164e+01   6.2339091e+01   1.1465015e+02   8.3370000e+01   3.5877404e+02   1.2720545e+02   2.4359902e+02   1.0445182e+02   1.9708658e+02   3.3688000e+02   4.7549600e+01   9.8537273e+01   2.2188065e+02   8.2999091e+01   1.8932098e+02   8.9107273e+01   2.5357960e+02   2.7526430e+02   3.0909207e+02   1.8191727e+02   6.2836618e+01   6.4234545e+01   1.1726942e+02   5.1720909e+01   8.9705964e+01   2.0783430e+02   1.3644647e+02   2.8964430e+02   1.3294167e+02   1.4105273e+02   2.4106215e+02   9.0454298e+01   2.0102687e+02   1.3109636e+02   9.9333200e+01   1.1054818e+02   2.1846796e+02   2.0933545e+02   1.4448498e+02   9.7617273e+01   8.4937891e+01   4.8397273e+01   5.8964582e+01
   2.4634545e+02   1.5616600e+02   1.9124727e+02   2.8738840e+02   2.9410909e+02  -1.4673273e+01   1.6264430e+02   1.2301167e+02   4.2448091e+02  -1.3239273e+00   9.9821818e+01   6.8503345e+01   4.3417545e+02  -7.7385818e+00   1.9128091e+02   2.7321116e+02   3.3003455e+02   1.0333815e+02   1.1882273e+02   2.7771873e+02   9.4820909e+01   1.1143251e+02   1.7934455e+02   1.5950618e+01   8.1543636e+01   2.0923378e+02   2.2083636e+02  -2.4714545e+00   3.2940727e+02  -2.4058945e+01   1.2739364e+02   1.2936305e+02   1.0111636e+02   2.1169342e+02   2.8857273e+02   2.1731327e+02   1.2713091e+02   2.3026225e+02   9.8760909e+01   2.2303913e+02   1.0469000e+02   2.6340116e+02   1.6046364e+02   1.5689655e+02   5.6482727e+01   4.4191775e+02   1.2891455e+02   2.9728411e+02   1.2411364e+02   2.5686364e+02   1.4195545e+02   2.7580811e+02   6.8312727e+01   1.3772862e+02   9.2776364e+01   2.4095607e+02   1.2184364e+02   2.7463615e+02   8.6121818e+01   2.1873480e+02   1.4888364e+02   3.3455385e+02   1.7184273e+02   1.4380167e+02   1.1095182e+02   9.6673855e+01   1.9044727e+02   2.4056785e+02   1.6074727e+02   1.7835022e+02   1.2469430e+02   2.4628767e+02   7.8185455e+01   1.5282153e+02   8.9224545e+01   1.0979476e+02   9.5733636e+01   2.0092040e+02   1.5162636e+02   1.2506807e+02   2.7338430e+02   1.7384247e+02   1.1915909e+02   2.8028273e+02   1.0765000e+02   2.1368073e+02   1.1896636e+02   2.6856724e+02   8.1260909e+01   9.5739127e+01   1.3565727e+02   1.4449105e+02   1.0668182e+02   1.4095273e+02   8.5667273e+01   1.3121389e+02   5.3653636e+01   1.6200044e+02   1.7750430e+02   4.9628656e+00   6.1263636e+01   1.1428345e+02   5.0181273e+02   2.0293164e+01   6.4049091e+01   1.3346335e+02   8.6700000e+01   3.3393764e+02   1.0020545e+02   1.9908902e+02   1.0150182e+02   1.5813258e+02   2.8302000e+02   1.7858400e+01   1.1858727e+02   2.6346665e+02   8.1569091e+01   1.7077538e+02   1.2529727e+02   2.5349440e+02   2.8326430e+02   2.8112207e+02   1.5353727e+02   6.6867018e+01   8.4574545e+01   1.9250222e+02   5.8240909e+01   1.1375436e+02   2.1117430e+02   1.5059927e+02   3.0445430e+02   1.2928687e+02   1.1686273e+02   1.9084735e+02   5.4604298e+01   1.5708487e+02   1.0405636e+02   1.0073640e+02   1.1659818e+02   2.3389396e+02   1.8080545e+02   1.3314738e+02   7.8137273e+01   6.2876291e+01   9.1487273e+01   8.4707382e+01
   2.5919545e+02   1.6365800e+02   2.0943727e+02   3.2103320e+02   3.3352909e+02  -8.6868727e+00   1.1883430e+02   1.4941647e+02   3.4305091e+02   1.6860473e+01   1.4721818e+01   1.5031345e+01   3.9808545e+02  -9.8513818e+00   1.7676091e+02   2.4732276e+02   2.6970455e+02   1.0735455e+02   7.7682727e+01   2.5700993e+02   7.1680909e+01   1.2038371e+02   1.2796455e+02   1.3871018e+01   7.0303636e+01   1.6380298e+02   2.1345636e+02  -8.0210545e+00   3.0649727e+02  -9.2261455e+00   1.1973364e+02   1.5483585e+02   9.7156364e+01   2.1491022e+02   2.4452273e+02   1.6231727e+02   1.1527091e+02   2.4830105e+02   1.1200091e+02   2.2487993e+02   9.8970000e+01   2.6323876e+02   2.0493364e+02   2.2090895e+02   6.6852727e+01   3.8633815e+02   1.2220455e+02   2.2291091e+02   1.2058364e+02   2.5846604e+02   1.1307545e+02   3.1511851e+02   5.8882727e+01   1.4157302e+02   1.2306636e+02   2.1805287e+02   1.4079364e+02   2.6450015e+02   1.1303182e+02   2.3796200e+02   1.7836364e+02   3.5761545e+02   1.7998273e+02   1.3710047e+02   1.1943182e+02   9.0755455e+01   1.7912727e+02   1.8259345e+02   1.6345727e+02   1.7427342e+02   1.3360430e+02   2.8147487e+02   8.6805455e+01   1.6922193e+02   8.3324545e+01   1.8112676e+02   1.0006364e+02   2.5467400e+02   1.6710636e+02   1.2039967e+02   2.8065430e+02   1.4210087e+02   9.4019091e+01   2.3410393e+02   1.1169000e+02   2.4645753e+02   9.5916364e+01   2.7155124e+02   8.4020909e+01   1.0475833e+02   1.3603727e+02   1.4675065e+02   1.3644182e+02   1.5195193e+02   7.9757273e+01   1.5677669e+02   5.4323636e+01   1.7028684e+02   1.8626430e+02   6.3620656e+00   7.6783636e+01   1.3604185e+02   5.4614273e+02   6.4416764e+01   6.9809091e+01   1.4552255e+02   7.7420000e+01   2.5787004e+02   1.3929545e+02   1.9906182e+02   1.1040182e+02   1.6713058e+02   3.4412000e+02   1.0500400e+01   1.3401727e+02   2.5095225e+02   7.3379091e+01   1.9086058e+02   1.1986727e+02   2.4282880e+02   2.5398430e+02   2.7141447e+02   1.7658727e+02   7.3643018e+01   1.0176455e+02   2.1416702e+02   6.5810909e+01   1.3719876e+02   2.6145430e+02   1.4995687e+02   2.9360430e+02   1.2310487e+02   1.1962273e+02   2.0062655e+02   6.4024298e+01   1.5318127e+02   1.4924636e+02   9.5551200e+01   9.2738182e+01   2.5432276e+02   1.7447545e+02   1.3013378e+02   7.5327273e+01   6.0341091e+01   6.2777273e+01   9.7094182e+01
   2.4281545e+02   1.8177840e+02   2.0200727e+02   3.3824760e+02   3.7905909e+02   8.6072727e-01   1.4393430e+02   1.3626847e+02   4.2338091e+02   1.8864073e+01   6.3918182e+00   4.4577455e+00   3.9489545e+02  -8.8861818e+00   2.5561091e+02   2.5458476e+02   2.9836455e+02   1.1549175e+02   9.6012727e+01   2.6140353e+02   8.1540909e+01   8.2784909e+01   1.4519455e+02   5.4526182e+00   6.5163636e+01   1.8087418e+02   2.3350636e+02   7.1849455e+00   2.8625727e+02  -1.0366945e+01   1.8101364e+02   2.0003345e+02   1.1501636e+02   2.1567142e+02   2.0033273e+02   1.4727247e+02   1.2108091e+02   2.2778625e+02   1.0057091e+02   1.9579433e+02   1.2421000e+02   3.0207956e+02   2.0188364e+02   2.1992295e+02   5.5292727e+01   3.1701295e+02   1.5539455e+02   2.6573571e+02   1.2874364e+02   2.9812324e+02   1.4170545e+02   3.1369811e+02   4.9362727e+01   1.3033462e+02   1.3353636e+02   2.3864527e+02   1.2036364e+02   2.9632455e+02   9.0741818e+01   2.1136520e+02   1.2402364e+02   2.7292265e+02   1.5765273e+02   9.9556873e+01   9.1571818e+01   8.2454255e+01   1.7294727e+02   2.2115785e+02   1.6140727e+02   1.8534742e+02   1.3631430e+02   2.9087807e+02   9.2475455e+01   1.4424833e+02   1.1041455e+02   1.9495956e+02   1.2549364e+02   2.4529960e+02   2.0367636e+02   1.6233407e+02   2.7396430e+02   1.5347607e+02   1.0796909e+02   2.3098793e+02   9.4030000e+01   1.9991033e+02   1.0010636e+02   2.2979604e+02   9.8450909e+01   9.4603927e+01   1.1222727e+02   1.4203545e+02   9.4111818e+01   1.3257833e+02   6.9047273e+01   1.2978349e+02   6.0793636e+01   1.6014924e+02   1.9764430e+02   1.4491666e+01   7.6643636e+01   1.4710305e+02   4.5491273e+02   4.7715164e+01   5.3859091e+01   1.2760855e+02   7.7320000e+01   2.4401804e+02   1.6725545e+02   1.9872502e+02   1.1907182e+02   1.8696698e+02   4.1688000e+02   3.2199600e+01   1.4548727e+02   2.8641465e+02   8.6469091e+01   2.0176338e+02   1.0943727e+02   2.1704320e+02   2.6293430e+02   2.5741847e+02   1.7520727e+02   7.4463418e+01   8.5474545e+01   2.0585022e+02   7.5910909e+01   1.4443076e+02   2.5855430e+02   1.3580887e+02   2.3602430e+02   1.1547127e+02   1.1653273e+02   2.4540375e+02   8.1074298e+01   1.6010727e+02   1.6366636e+02   1.2663760e+02   9.1068182e+01   2.1726636e+02   2.0538545e+02   1.4180098e+02   5.7667273e+01   8.2033891e+01   8.1817273e+01   1.0086098e+02
   2.6876545e+02   1.8632240e+02   1.9195727e+02   3.3043160e+02   4.7033909e+02  -1.4201673e+01   1.3355430e+02   1.1571887e+02   4.9052091e+02  -2.6071273e+00   1.5481818e+01   1.9590545e+01   4.1727545e+02   5.4634182e+00   2.4428091e+02   2.7459116e+02   3.5522455e+02   1.5832295e+02   9.5922727e+01   2.7503073e+02   6.8390909e+01   1.1207691e+02   2.0300455e+02   6.9678182e+00   6.5783636e+01   1.8525458e+02   2.8278636e+02   9.8125455e+00   3.0649727e+02  -1.0936145e+01   1.6435364e+02   1.6040625e+02   7.9876364e+01   2.0734262e+02   2.1405273e+02   1.2413487e+02   9.2650909e+01   2.0645065e+02   1.1866091e+02   2.2167713e+02   1.1369000e+02   2.3225116e+02   1.7103364e+02   1.9777095e+02   6.8602727e+01   3.9250815e+02   1.5863455e+02   2.6213651e+02   1.1758364e+02   2.6149604e+02   1.2776545e+02   3.1306331e+02   7.2362727e+01   1.2854462e+02   1.2291636e+02   2.7216487e+02   1.3241364e+02   2.3731055e+02   1.1717182e+02   2.4330080e+02   1.2331364e+02   2.2906945e+02   1.7108273e+02   1.0558247e+02   7.4521818e+01   7.5588255e+01   1.9662727e+02   2.5588345e+02   1.6188727e+02   2.0425902e+02   1.5007430e+02   2.4991727e+02   6.7945455e+01   1.3635073e+02   1.1184455e+02   2.2588516e+02   1.3578364e+02   2.5719640e+02   2.1658636e+02   1.6263127e+02   2.9533430e+02   1.9087647e+02   1.0915909e+02   2.4480273e+02   6.5840000e+01   1.7783553e+02   1.0976636e+02   2.5478324e+02   9.2500909e+01   9.8599927e+01   1.1351727e+02   1.4012225e+02   8.8971818e+01   1.4427953e+02   6.7527273e+01   1.2637509e+02   7.6083636e+01   1.4649604e+02   1.6260430e+02  -9.1751344e+00   8.0693636e+01   1.3357905e+02   3.1448273e+02   4.2809564e+01   5.6339091e+01   1.1403015e+02   7.8900000e+01   2.5884164e+02   1.7344545e+02   3.0618982e+02   9.4021818e+01   1.5101098e+02   3.9678000e+02   2.3287600e+01   1.4124727e+02   2.8461385e+02   9.1809091e+01   2.3371618e+02   1.0662727e+02   1.9931800e+02   2.4998430e+02   2.8549447e+02   1.7158727e+02   7.2423018e+01   8.0624545e+01   1.7676822e+02   6.5050909e+01   1.4463956e+02   2.3855430e+02   9.0988866e+01   2.6922430e+02   1.4133527e+02   1.5019273e+02   2.2947095e+02   8.3504298e+01   1.7429287e+02   1.2305636e+02   1.0102640e+02   1.0801818e+02   1.9829036e+02   1.8528545e+02   1.5045898e+02   5.2897273e+01   5.7755491e+01   8.7867273e+01   8.7236982e+01
   2.2210545e+02   1.6448520e+02   2.0228727e+02   3.1774520e+02   4.2157909e+02   5.9912727e-01   1.2879430e+02   1.2828967e+02   4.7338091e+02  -3.9459273e+00   2.7771818e+01   3.6973455e+00   4.3932545e+02  -1.4300582e+01   2.3409091e+02   3.1992636e+02   2.9132455e+02   1.2467495e+02   8.6872727e+01   3.0946473e+02   8.6630909e+01   8.7667709e+01   2.4015455e+02   1.0895818e+01   8.2973636e+01   1.8997938e+02   2.2155636e+02  -8.7690545e+00   3.0992727e+02   1.1945455e-01   1.5844364e+02   1.5526905e+02   9.0876364e+01   1.9265262e+02   2.5762273e+02   1.4297927e+02   1.1303091e+02   2.3429025e+02   1.0709091e+02   1.8270273e+02   1.1526000e+02   2.2436556e+02   1.6007364e+02   1.4264775e+02   9.8982727e+01   4.8345775e+02   1.5239455e+02   2.9254571e+02   9.7323636e+01   2.5463684e+02   1.1151545e+02   2.7780331e+02   7.7882727e+01   1.3472302e+02   1.2687636e+02   2.2498807e+02   1.1760364e+02   2.7244535e+02   1.0217182e+02   2.3793080e+02   1.0912364e+02   2.4592465e+02   1.7417273e+02   1.3328527e+02   9.8051818e+01   5.7465855e+01   1.9631727e+02   2.7628825e+02   1.5697727e+02   1.6332182e+02   1.6283430e+02   2.7942647e+02   5.5565455e+01   1.4510113e+02   1.0579455e+02   2.0860916e+02   9.7303636e+01   2.2403480e+02   1.9172636e+02   1.3762007e+02   2.4986430e+02   1.7682407e+02   1.1054909e+02   2.7197153e+02   8.1600000e+01   1.6610473e+02   1.4196636e+02   2.9186724e+02   9.4970909e+01   1.1936233e+02   1.1375727e+02   1.4386305e+02   1.1868182e+02   9.0902727e+01   9.3617273e+01   1.2466789e+02   7.9273636e+01   1.9691084e+02   1.4612430e+02   2.4333266e+01   8.1883636e+01   1.0787385e+02   3.0543273e+02   5.2243564e+01   6.0909091e+01   1.1299455e+02   8.6090000e+01   2.7188644e+02   1.5520545e+02   2.5949902e+02   9.5451818e+01   1.3437658e+02   2.8288000e+02   6.2496000e+00   1.2524727e+02   2.2903385e+02   8.8609091e+01   1.6207218e+02   9.9867273e+01   2.3185880e+02   2.5236430e+02   3.7145407e+02   1.5334727e+02   7.7022218e+01   7.5474545e+01   1.1518022e+02   5.1000909e+01   1.1371356e+02   2.6864430e+02   1.1534167e+02   2.7626430e+02   1.4258207e+02   1.4695273e+02   2.4301015e+02   6.8984298e+01   2.4564447e+02   1.3628636e+02   8.1348000e+01   9.7598182e+01   2.5103396e+02   1.9933545e+02   1.3895498e+02   7.2807273e+01   9.8202691e+01   6.7627273e+01   6.7996182e+01
   2.2172545e+02   1.3893560e+02   2.0109727e+02   3.1189040e+02   3.7410909e+02   3.6367273e+00   1.1331430e+02   1.1185807e+02   4.1305091e+02   3.3104727e+00   2.2631818e+01  -9.4145455e-01   4.1646545e+02   9.5821818e-01   2.0061091e+02   2.3727476e+02   3.1613455e+02   1.0035015e+02   1.2753273e+02   3.1074193e+02   1.1858091e+02   1.3196171e+02   2.6086455e+02   9.1990182e+00   7.5403636e+01   1.7658498e+02   2.2745636e+02  -4.7610545e+00   3.0435727e+02  -9.4849455e+00   1.3477364e+02   1.5173265e+02   1.1558636e+02   1.8910582e+02   2.2509273e+02   2.2425167e+02   1.1498091e+02   2.4451425e+02   1.0109091e+02   2.0942273e+02   1.0207000e+02   2.4780076e+02   1.3984364e+02   1.2654615e+02   9.0412727e+01   4.6558335e+02   1.3358455e+02   2.7729051e+02   1.1558364e+02   2.2523604e+02   1.3239545e+02   2.8375291e+02   6.7832727e+01   1.3809702e+02   9.7776364e+01   2.3598607e+02   1.4174364e+02   2.9351415e+02   9.7841818e+01   2.3584720e+02   1.4612364e+02   2.9377465e+02   1.6255273e+02   1.3807487e+02   9.9571818e+01   1.0238425e+02   1.7744727e+02   2.4822785e+02   1.9559727e+02   1.7823222e+02   1.4831430e+02   2.3900807e+02   7.1515455e+01   1.3335513e+02   8.4514545e+01   1.9879156e+02   1.0825364e+02   2.1181880e+02   1.8153636e+02   1.1215527e+02   2.1296430e+02   1.4877607e+02   1.0234909e+02   2.7638753e+02   9.9550000e+01   1.9118873e+02   1.4296636e+02   3.1431724e+02   8.9310909e+01   9.6145127e+01   1.3341727e+02   1.6553025e+02   1.2578182e+02   1.2442473e+02   8.6907273e+01   1.5401469e+02   8.0273636e+01   1.9226084e+02   1.5798430e+02   7.6244656e+00   6.0263636e+01   8.4313455e+01   4.0891273e+02   3.2585164e+01   5.7339091e+01   1.1743015e+02   9.1180000e+01   3.0004924e+02   1.2425545e+02   2.0288502e+02   1.1311182e+02   1.8958378e+02   2.6945000e+02   3.7614000e+01   1.2834727e+02   2.5859585e+02   8.9419091e+01   1.6357738e+02   1.1348727e+02   2.2624920e+02   2.7579430e+02   3.1138967e+02   1.8558727e+02   7.5543018e+01   8.1904545e+01   1.3723582e+02   5.7290909e+01   1.0978036e+02   2.4150430e+02   1.5513287e+02   3.2693430e+02   1.3029847e+02   1.2500273e+02   2.4753615e+02   6.1504298e+01   2.0205287e+02   1.2471636e+02   9.2703600e+01   1.1901818e+02   2.4037036e+02   1.7942545e+02   1.0306778e+02   5.9857273e+01   8.9428691e+01   7.1487273e+01   8.8397382e+01
   2.4053545e+02   1.7458080e+02   2.0943727e+02   3.4022320e+02   3.9014909e+02   4.8335273e+00   1.3826430e+02   1.2577207e+02   3.8238091e+02   4.3340727e+00   3.5818182e+00  -2.2745455e-01   3.9789545e+02   6.8381818e-01   1.8666091e+02   2.5148076e+02   2.6894455e+02   8.6465345e+01   1.2687273e+02   3.0188473e+02   9.2580909e+01   9.5041709e+01   2.4005455e+02   1.6623818e+01   9.9113636e+01   1.9263818e+02   2.2378636e+02  -1.2757455e+01   2.8301727e+02  -8.8277455e+00   1.2554364e+02   1.4685105e+02   9.9586364e+01   1.9314582e+02   2.4338273e+02   2.1735847e+02   1.0036091e+02   2.1597385e+02   8.7470909e+01   2.0246233e+02   1.0802000e+02   2.5585476e+02   1.9046364e+02   1.3592655e+02   9.1162727e+01   4.3595335e+02   1.4001455e+02   2.5929611e+02   1.2721364e+02   2.3361564e+02   1.2664545e+02   2.7896291e+02   5.0072727e+01   1.5441782e+02   1.1306636e+02   2.1114287e+02   1.4879364e+02   2.8919015e+02   8.9031818e+01   2.1812200e+02   1.4840364e+02   3.7721225e+02   1.9722273e+02   1.2115127e+02   1.0428182e+02   1.1415745e+02   1.7550727e+02   2.4151305e+02   1.8783727e+02   1.8256302e+02   1.4664430e+02   2.2224167e+02   8.6185455e+01   1.7680153e+02   7.7984545e+01   1.8759396e+02   6.6873636e+01   1.9941920e+02   1.9486636e+02   1.5789887e+02   3.1275430e+02   1.6900287e+02   1.0587909e+02   2.4563513e+02   9.6030000e+01   1.9747033e+02   1.2219636e+02   2.8602884e+02   9.1500909e+01   9.3679927e+01   1.0803727e+02   1.4985065e+02   1.0587182e+02   1.3249753e+02   8.1147273e+01   1.5562549e+02   8.7223636e+01   1.4779484e+02   1.8145430e+02   6.4068656e+00   7.6833636e+01   1.3041785e+02   4.6905273e+02   3.3243964e+01   7.1999091e+01   1.3615735e+02   8.9560000e+01   3.1498884e+02   1.1739545e+02   2.1119382e+02   1.0454182e+02   1.7378938e+02   3.2374000e+02   3.2370800e+01   1.3972727e+02   2.5430545e+02   9.0709091e+01   1.9499418e+02   1.3367727e+02   2.7753400e+02   2.5717430e+02   2.8134927e+02   1.5006727e+02   6.3094618e+01   9.6764545e+01   2.2890702e+02   4.1720909e+01   1.2064596e+02   2.2550430e+02   1.3231287e+02   3.1117430e+02   1.3293927e+02   1.4019273e+02   1.8946095e+02   5.8644298e+01   1.9566167e+02   1.1752636e+02   9.5088800e+01   1.3192818e+02   2.2128756e+02   1.6776545e+02   1.3476058e+02   5.8707273e+01   1.1724069e+02   6.9537273e+01   9.2513382e+01
   2.7415545e+02   1.6736120e+02   2.3481727e+02   3.3905280e+02   3.9152909e+02   3.3831273e+00   1.3422430e+02   1.3228527e+02   3.6852091e+02   2.1392873e+01   1.1011818e+01   1.8798145e+01   3.7146545e+02  -5.2017818e+00   1.8752091e+02   2.6222196e+02   2.8503455e+02   9.4608145e+01   9.1302727e+01   2.6469033e+02   7.7770909e+01   9.9136509e+01   2.1572455e+02   8.7602182e+00   4.4073636e+01   1.6285138e+02   2.5716636e+02   3.3421455e+00   2.9840727e+02  -7.6289455e+00   1.2568364e+02   1.3759985e+02   1.1201636e+02   2.1134142e+02   2.2481273e+02   1.5693407e+02   1.1217091e+02   2.3530905e+02   1.1552091e+02   2.2535833e+02   1.1640000e+02   2.6646436e+02   2.2184364e+02   2.1794615e+02   7.6792727e+01   3.9623295e+02   1.4015455e+02   2.2719491e+02   1.1632364e+02   2.7196684e+02   1.6357545e+02   3.2088851e+02   4.0412727e+01   1.5429062e+02   1.1611636e+02   2.3298887e+02   1.4507364e+02   2.9872775e+02   1.0136182e+02   2.1908560e+02   1.5645364e+02   3.1594825e+02   1.8541273e+02   1.0966607e+02   1.1538182e+02   8.8979455e+01   1.8112727e+02   2.0793345e+02   1.7102727e+02   1.5152782e+02   1.3593430e+02   2.8557847e+02   8.2805455e+01   2.0649193e+02   1.0032455e+02   1.6766676e+02   1.2325364e+02   2.7638880e+02   1.8958636e+02   1.4122127e+02   2.5301430e+02   1.2826207e+02   1.0182909e+02   2.4557913e+02   9.8500000e+01   2.0998273e+02   1.1386636e+02   1.9578524e+02   7.7780909e+01   8.3927527e+01   1.0532727e+02   1.4825745e+02   1.0692182e+02   1.3227353e+02   8.4047273e+01   1.7034349e+02   9.1703636e+01   1.3810644e+02   1.9683430e+02   1.2466466e+01   8.1883636e+01   1.5072385e+02   4.9934273e+02   4.1160764e+01   6.2239091e+01   1.3617815e+02   6.4470000e+01   2.5837604e+02   1.3715545e+02   2.1694302e+02   1.3388182e+02   1.8982218e+02   2.7526000e+02   1.4959200e+01   1.3582727e+02   2.8142745e+02   7.8379091e+01   1.4331058e+02   1.3705727e+02   2.1631360e+02   2.6922430e+02   2.6867527e+02   1.7639727e+02   1.0222822e+02   8.1474545e+01   1.7127022e+02   6.4100909e+01   1.6199556e+02   3.0264430e+02   1.6024167e+02   2.8707430e+02   1.2733727e+02   1.3991273e+02   1.9338335e+02   4.5224298e+01   1.3573527e+02   1.3790636e+02   1.2997840e+02   9.5878182e+01   2.2245156e+02   1.7523545e+02   1.0083298e+02   6.5467273e+01   6.9649891e+01   7.1727273e+01   1.0656818e+02
   1.6610545e+02   1.7172520e+02   2.0819727e+02   2.9227240e+02   4.2686909e+02   8.4592727e-01   1.4712430e+02   1.0306327e+02   5.4214091e+02   9.5032727e+00   1.3201818e+01  -5.5670545e+00   3.8722545e+02   7.5374182e+00   2.6295091e+02   3.1728756e+02   3.4065455e+02   1.3215855e+02   1.3587273e+02   2.6693473e+02   7.3350909e+01   7.6630109e+01   2.9658455e+02   1.9051418e+01   8.2973636e+01   1.5640938e+02   2.8131636e+02  -1.4359855e+01   3.2149727e+02  -4.6145455e-02   1.4854364e+02   1.4977105e+02   8.5926364e+01   2.0494862e+02   1.9343273e+02   1.1063447e+02   1.0070091e+02   2.4218665e+02   1.0776091e+02   1.7759913e+02   1.4588000e+02   2.8429596e+02   2.0922364e+02   2.3480575e+02   3.7602727e+01   3.0542815e+02   1.4439455e+02   2.7370571e+02   1.1853364e+02   2.5658004e+02   1.5932545e+02   3.2466851e+02   7.1452727e+01   1.3537742e+02   1.2272636e+02   2.3180007e+02   1.2393364e+02   2.7203895e+02   1.1008182e+02   2.5205800e+02   1.3350364e+02   2.5997425e+02   1.6279273e+02   1.1619567e+02   8.3951818e+01   9.1973855e+01   1.8981727e+02   2.3298825e+02   1.8274727e+02   1.8507022e+02   1.4774430e+02   2.8686367e+02   8.0475455e+01   1.5339833e+02   9.8554545e+01   2.0256836e+02   1.3359364e+02   2.9003160e+02   2.1762636e+02   1.6692807e+02   3.0880430e+02   1.8552887e+02   1.1196909e+02   2.4238793e+02   9.8880000e+01   1.9138233e+02   1.0010636e+02   2.0221604e+02   1.0135091e+02   9.8091927e+01   9.8657273e+01   1.5055105e+02   9.6541818e+01   1.5667393e+02   9.3337273e+01   1.4655029e+02   7.1133636e+01   1.6041204e+02   2.0141430e+02   1.1860066e+01   8.3403636e+01   1.4117225e+02   5.1129273e+02   4.3254764e+01   6.4859091e+01   1.0125855e+02   6.8560000e+01   2.4685884e+02   1.2582545e+02   2.4394942e+02   1.1569182e+02   1.9342738e+02   4.0226000e+02   2.5369200e+01   1.3124727e+02   2.9741385e+02   9.7329091e+01   2.0284458e+02   1.3876727e+02   2.2393680e+02   2.4622430e+02   2.5284527e+02   1.7468727e+02   9.0845018e+01   8.6714545e+01   1.9104102e+02   6.1050909e+01   1.6204956e+02   2.4902430e+02   1.2572127e+02   2.6512430e+02   1.3181327e+02   1.3919273e+02   2.3216095e+02   6.7364298e+01   1.5429407e+02   1.4795636e+02   1.0917440e+02   1.0649818e+02   1.6560196e+02   1.8728545e+02   1.5010898e+02   5.8897273e+01   8.9605491e+01   7.4347273e+01   1.0116858e+02
   2.0900545e+02   1.6653320e+02   1.7776727e+02   2.8761680e+02   4.1105909e+02  -3.7892727e+00   1.4822430e+02   1.0568527e+02   4.6795091e+02   2.4384727e+00   1.0051818e+01   2.5494545e-01   4.6941545e+02  -3.9877818e+00   2.5457091e+02   3.2471796e+02   3.0541455e+02   1.2249775e+02   8.8962727e+01   2.9420753e+02   5.4490909e+01   9.1618909e+01   2.9672455e+02   1.2302182e+00   6.8263636e+01   1.7120618e+02   2.3907636e+02  -4.6406545e+00   3.2625727e+02  -1.0136945e+01   1.4539364e+02   1.3459305e+02   1.0044636e+02   1.8616702e+02   1.8614273e+02   1.4259767e+02   1.0289091e+02   2.2448145e+02   1.1238091e+02   1.9865953e+02   1.1678000e+02   2.6734396e+02   1.9679364e+02   1.7761015e+02   5.9102727e+01   3.3170815e+02   1.1815455e+02   2.6895491e+02   1.3369364e+02   2.5114724e+02   1.7170545e+02   3.1598811e+02   7.5832727e+01   1.3759702e+02   1.3263636e+02   2.6804727e+02   1.0155364e+02   2.6653935e+02   1.0108182e+02   2.3282800e+02   1.1593364e+02   2.1451985e+02   1.5465273e+02   1.0289687e+02   6.4331818e+01   7.0403455e+01   1.8450727e+02   2.3604305e+02   1.5955727e+02   1.7482542e+02   1.4460430e+02   2.4111487e+02   6.7185455e+01   1.4179153e+02   1.0046455e+02   2.1970556e+02   1.1749364e+02   2.2798960e+02   1.9129636e+02   1.7427447e+02   3.2754430e+02   1.7365967e+02   1.0773909e+02   2.3953633e+02   9.8550000e+01   1.6464873e+02   1.0381636e+02   2.3544924e+02   8.4740909e+01   7.7610727e+01   1.2598727e+02   1.1879465e+02   1.0449182e+02   1.5488793e+02   8.5047273e+01   1.2493349e+02   7.3513636e+01   1.7122164e+02   1.6755430e+02  -2.2911344e+00   7.0553636e+01   1.4468025e+02   4.8391273e+02   2.6675164e+01   7.1999091e+01   1.0268735e+02   6.4420000e+01   2.7100004e+02   1.6515545e+02   2.6285302e+02   1.0121182e+02   1.6729578e+02   3.3959000e+02   4.0382800e+01   1.3686727e+02   2.8762425e+02   8.3709091e+01   1.9526418e+02   1.1452727e+02   1.9735600e+02   4.6822430e+02   1.9755266e+01   1.2163727e+02   1.5674902e+02   8.3234545e+01   1.7002942e+02   5.2190909e+01   1.4537836e+02   2.0745430e+02   9.6046866e+01   2.6226430e+02   1.1128207e+02   1.4129273e+02   2.5351295e+02   8.1174298e+01   1.6323927e+02   1.3514636e+02   1.0529920e+02   9.0978182e+01   2.1042356e+02   2.0328545e+02   1.3658898e+02   4.9327273e+01   6.4851091e+01   9.7347273e+01   8.4478582e+01
   1.9910545e+02   1.7308520e+02   2.1371727e+02   2.8355080e+02   4.3443909e+02  -1.8967273e-01   1.2169430e+02   1.5061767e+02   4.1952091e+02   3.2402873e+01   3.3201818e+01  -1.4927055e+01   4.7646545e+02  -3.2217818e+00   2.1966091e+02   2.9303076e+02   3.4722455e+02   1.1934295e+02   1.0244273e+02   2.7560913e+02   6.3010909e+01   1.5345731e+02   3.4819455e+02  -8.3173818e+00   7.6543636e+01   1.8106378e+02   2.3264636e+02  -9.0362545e+00   2.9011727e+02  -8.1057455e+00   1.5268364e+02   1.4362985e+02   9.1536364e+01   2.0916982e+02   2.1576273e+02   1.6384807e+02   1.0141091e+02   2.3026985e+02   1.2219091e+02   2.1249473e+02   1.1788000e+02   2.2363596e+02   1.9727364e+02   1.9957175e+02   7.2792727e+01   5.2555295e+02   1.4472455e+02   2.3967931e+02   1.2337364e+02   2.6476284e+02   1.5176545e+02   2.7402331e+02   6.1932727e+01   1.6927902e+02   1.2968636e+02   2.5619327e+02   1.4503364e+02   2.6402095e+02   1.1108182e+02   2.1802800e+02   1.3526364e+02   2.1597345e+02   1.8793273e+02   1.3175447e+02   7.0141818e+01   5.4738655e+01   2.1487727e+02   2.2505345e+02   1.5917727e+02   1.5947582e+02   1.5507430e+02   2.5123727e+02   4.3425455e+01   1.1293233e+02   1.0579455e+02   2.1689916e+02   9.7733636e+01   2.4743040e+02   2.1339636e+02   1.5284647e+02   2.4812430e+02   1.5970327e+02   1.5258909e+02   2.6813833e+02   7.9310000e+01   1.8494793e+02   1.3253636e+02   2.8496164e+02   1.0978091e+02   1.1255753e+02   1.0703727e+02   1.3707065e+02   1.1359182e+02   1.3801993e+02   7.6717273e+01   1.4835989e+02   9.8363636e+01   1.8861364e+02   1.3993430e+02   5.7784656e+00   8.0163636e+01   1.2877145e+02   4.0229273e+02   2.5784764e+01   6.6999091e+01   1.2731735e+02   8.5800000e+01   2.8504964e+02   1.4939545e+02   2.7815382e+02   1.0378182e+02   1.6761018e+02   3.4921000e+02   9.8532000e+00   1.2229727e+02   2.4083985e+02   9.7709091e+01   1.8624418e+02   1.1862727e+02   2.0068800e+02   5.6574430e+02   1.7813666e+01   1.1625727e+02   1.4489942e+02   6.1854545e+01   1.3650982e+02   5.8670909e+01   1.3042996e+02   2.5241430e+02   1.2492007e+02   3.1155430e+02   1.4790887e+02   1.4715273e+02   2.3871415e+02   1.0564430e+02   2.1381167e+02   1.0809636e+02   1.0312320e+02   1.2787818e+02   2.4980156e+02   2.1657545e+02   1.1266578e+02   6.9277273e+01   8.0775091e+01   7.7587273e+01   7.5099382e+01
   2.0929545e+02   1.6127000e+02   2.2190727e+02   3.1860560e+02   4.2629909e+02  -4.0584727e+00   1.3822430e+02   1.2005527e+02   3.7371091e+02  -4.4523273e+00  -7.2281818e+00  -3.9326545e+00   4.0470545e+02  -7.8109818e+00   2.0695091e+02   2.3633756e+02   2.6494455e+02   1.0783535e+02   9.9532727e+01   3.0217193e+02   8.9390909e+01   1.2344691e+02   3.3500455e+02   3.5978182e+00   9.3493636e+01   1.3803778e+02   1.8897636e+02   1.7987345e+01   3.0268727e+02  -1.8213455e+00   1.3992364e+02   1.3417065e+02   9.0156364e+01   2.1542022e+02   3.0733273e+02   2.0281247e+02   1.0555091e+02   2.3941865e+02   1.0238091e+02   1.6540953e+02   1.1840000e+02   2.5554436e+02   1.3760364e+02   1.6944535e+02   7.7482727e+01   4.7829775e+02   1.6539455e+02   3.3012571e+02   1.1879364e+02   2.2465924e+02   1.5107545e+02   2.9425851e+02   5.9412727e+01   1.5753062e+02   1.0087636e+02   2.1206807e+02   1.2303364e+02   2.7535095e+02   1.1646182e+02   1.9126760e+02   1.4721364e+02   3.1091745e+02   1.6779273e+02   8.2035673e+01   9.4571818e+01   8.8074255e+01   1.8712727e+02   2.6020345e+02   1.7955727e+02   1.8751542e+02   1.3717430e+02   1.6680927e+02   7.0615455e+01   1.2818713e+02   9.6894545e+01   1.9785116e+02   9.3973636e+01   2.0949120e+02   1.6915636e+02   1.3371567e+02   2.5070430e+02   1.8317687e+02   1.1739909e+02   2.6052353e+02   9.2220000e+01   1.9948513e+02   1.3915636e+02   2.9338204e+02   1.0288091e+02   1.0310953e+02   1.0608727e+02   1.6138665e+02   9.0441818e+01   9.1061927e+01   7.1527273e+01   1.5029509e+02   6.4323636e+01   1.5762684e+02   1.5226430e+02   1.0842066e+01   6.1693636e+01   9.0439055e+01   4.0381273e+02   2.7753164e+01   5.1759091e+01   1.2882655e+02   8.2420000e+01   3.0566004e+02   1.4815545e+02   2.7640302e+02   8.3351818e+01   1.6205458e+02   3.3216000e+02   2.1027200e+01   1.1210727e+02   2.3013505e+02   7.8949091e+01   1.9679498e+02   1.1214727e+02   2.0139640e+02   5.1798430e+02   1.3244466e+01   1.0649727e+02   1.5439022e+02   8.7194545e+01   1.4486262e+02   5.7770909e+01   9.3841964e+01   2.2307430e+02   1.5783727e+02   2.9536430e+02   1.5272407e+02   1.4243273e+02   2.5052175e+02   1.0098430e+02   1.8484447e+02   8.8766364e+01   1.1419960e+02   1.1759818e+02   2.5324396e+02   1.9176545e+02   1.3770058e+02   7.3187273e+01   6.5362291e+01   8.1247273e+01   7.6666582e+01
   2.5848545e+02   1.4914480e+02   1.9533727e+02   2.8959120e+02   3.9329909e+02  -9.5184727e+00   2.0644298e+01   6.6221666e+01   3.2567091e+02  -9.2791273e+00   1.5181818e-01   1.2816945e+01   4.1713545e+02  -6.5653818e+00   2.1604091e+02   2.5023036e+02   2.5503455e+02   9.5428145e+01   8.1872727e+01   2.5091473e+02   8.3110909e+01   9.5139309e+01   2.7162455e+02  -4.4317818e+00   8.2023636e+01   1.6229538e+02   2.1288636e+02  -5.1654545e+00   3.0097727e+02  -4.0245455e+00   8.9063636e+01   1.3776945e+02   9.5016364e+01   2.0498142e+02   2.6762273e+02   1.8974927e+02   1.0060091e+02   2.3466465e+02   9.4140909e+01   1.8354873e+02   9.9500000e+01   2.3872636e+02   6.3273636e+01   1.6686175e+02   7.5542727e+01   4.5970295e+02   1.5439455e+02   3.0933571e+02   1.1863364e+02   2.4646204e+02   1.2989545e+02   3.1945291e+02   6.2502727e+01   1.3419342e+02   1.0825636e+02   2.2471767e+02   1.3531364e+02   2.5160855e+02   1.0093182e+02   2.1808000e+02   1.2755364e+02   3.3940025e+02   1.7055273e+02   7.7624873e+01   1.0362182e+02   7.8970255e+01   1.5800727e+02   2.1347305e+02   1.6317727e+02   1.5058582e+02   1.2398430e+02   2.3595447e+02   6.3995455e+01   1.4561673e+02   8.4034545e+01   1.7944996e+02   9.7213636e+01   2.3970200e+02   1.5029636e+02   1.1098447e+02   2.5996430e+02   1.6617607e+02   1.2120909e+02   2.3435873e+02   8.9460000e+01   2.0827593e+02   1.2467636e+02   3.0797044e+02   9.9450909e+01   1.1966393e+02   9.7987273e+01   1.4769465e+02   1.0025182e+02   1.4465713e+02   7.2667273e+01   1.3915389e+02   6.6793636e+01   1.6771924e+02   1.6955430e+02   1.4588656e+00   7.5313636e+01   9.6589455e+01   4.2843273e+02   3.0356364e-01   7.1859091e+01   1.5683855e+02   1.0318000e+02   3.7118924e+02   1.1520545e+02   1.8022902e+02   1.0373182e+02   1.8147418e+02   3.6893000e+02   3.4655600e+01   1.0705727e+02   2.5096905e+02   8.7609091e+01   2.0276218e+02   1.3238727e+02   2.8635720e+02   5.1626430e+02   3.1242066e+01   1.2315727e+02   1.4296742e+02   7.4004545e+01   1.5076782e+02   4.6390909e+01   8.8652364e+01   2.0869430e+02   1.3522767e+02   3.0074430e+02   1.5567367e+02   1.2619273e+02   2.4805095e+02   9.5934298e+01   1.9134847e+02   8.8906364e+01   1.0161840e+02   1.2359818e+02   2.4390396e+02   1.8718545e+02   1.5573698e+02   5.9897273e+01   9.2095491e+01   7.7727273e+01   9.0238182e+01
   2.1919545e+02   2.0113800e+02   2.0947727e+02   3.2793000e+02   3.7038909e+02  -4.3456727e+00   9.9314298e+01   1.3331807e+02   4.8024091e+02   7.3152727e+00   7.5818182e+00   1.5792545e+01   3.9765545e+02  -1.5776982e+01   2.0733091e+02   2.7758716e+02   3.3036455e+02   1.2250175e+02   9.1532727e+01   2.8809193e+02   1.0882091e+02   9.2932509e+01   2.4924455e+02  -9.7138182e-01   5.5833636e+01   1.3867058e+02   2.7126636e+02   1.8741455e+00   3.0716727e+02  -1.0989745e+01   1.3187364e+02   1.4643465e+02   9.4396364e+01   1.6861102e+02   2.4166273e+02   1.6558607e+02   1.1965091e+02   2.0581065e+02   1.1838091e+02   1.9741953e+02   1.0936000e+02   2.8812756e+02   1.1412364e+02   2.3622375e+02   6.3292727e+01   3.8093295e+02   1.2453455e+02   2.6605451e+02   1.2153364e+02   2.5612004e+02   1.3945545e+02   3.1812811e+02   5.8222727e+01   1.5319582e+02   1.1711636e+02   2.1609887e+02   1.3026364e+02   2.7434255e+02   9.2981818e+01   2.0356600e+02   1.5374364e+02   3.6897505e+02   1.8903273e+02   1.2856647e+02   1.3186182e+02   1.1123105e+02   1.3525727e+02   1.9529305e+02   1.7740727e+02   1.6944742e+02   1.5598430e+02   2.6020447e+02   8.9285455e+01   1.8536353e+02   7.5604545e+01   1.6064436e+02   1.1321364e+02   2.4338200e+02   1.9662636e+02   1.2679807e+02   2.8244430e+02   1.5195767e+02   9.4969091e+01   2.5564793e+02   9.5930000e+01   2.5775833e+02   1.0967636e+02   2.6498044e+02   8.7830909e+01   9.8553527e+01   1.3779727e+02   1.5841985e+02   1.1440182e+02   1.3938513e+02   7.4187273e+01   1.8346229e+02   7.5083636e+01   1.8138604e+02   1.9650430e+02   1.3682866e+01   8.3973636e+01   1.2789665e+02   4.5510273e+02   4.6649964e+01   6.4049091e+01   1.3008335e+02   7.8560000e+01   3.0600884e+02   1.4163545e+02   2.0968462e+02   9.6731818e+01   2.0375418e+02   2.6583000e+02   3.5383600e+01   1.2143727e+02   2.3242865e+02   8.6759091e+01   1.9122018e+02   1.2638727e+02   2.3535720e+02   5.0493430e+02   1.6248466e+01   1.1815727e+02   1.6336742e+02   9.4524545e+01   2.0236622e+02   5.4860909e+01   1.1373476e+02   2.3617430e+02   1.3064927e+02   3.0431430e+02   1.5205807e+02   1.5881273e+02   2.4144135e+02   7.9884298e+01   1.6996247e+02   1.2724636e+02   1.2240120e+02   9.8978182e+01   2.3497356e+02   1.8861545e+02   1.3757258e+02   7.9807273e+01   9.8362691e+01   6.9537273e+01   8.6933382e+01
   2.4915545e+02   1.6294120e+02   1.9976727e+02   2.8475680e+02   4.0290909e+02   6.2272727e-01   1.1383430e+02   1.5248647e+02   4.9852091e+02   8.3728727e+00   2.5181818e-01  -1.1910545e+00   4.0003545e+02  -1.3397382e+01   2.2723091e+02   3.1509516e+02   3.3917455e+02   1.3512695e+02   1.2496273e+02   3.0256753e+02   6.2010909e+01   9.3587309e+01   2.7819455e+02  -8.5773818e+00   7.1263636e+01   1.9010618e+02   2.6678636e+02   3.1825455e+00   3.0192727e+02   1.8945455e-01   1.4839364e+02   1.4297305e+02   1.1511636e+02   2.4095342e+02   2.2014273e+02   1.5516767e+02   9.4930909e+01   2.1983825e+02   9.8280909e+01   1.9921753e+02   1.2602000e+02   2.7769476e+02   1.1327364e+02   2.4839175e+02   4.7232727e+01   3.3603775e+02   1.4010455e+02   2.4495891e+02   1.2590364e+02   2.8662044e+02   1.5557545e+02   3.3139851e+02   6.8982727e+01   1.4876502e+02   1.1296636e+02   2.5281087e+02   1.2536364e+02   2.9221455e+02   1.1917182e+02   2.1333080e+02   1.6578364e+02   2.9258185e+02   1.6627273e+02   9.6677273e+01   1.0847182e+02   5.4202255e+01   1.8269727e+02   2.1049785e+02   1.8093727e+02   1.8464502e+02   1.5755430e+02   2.9584887e+02   7.8475455e+01   1.8731833e+02   7.8744545e+01   1.5896316e+02   1.2787364e+02   2.7248920e+02   1.9039636e+02   1.1882647e+02   2.3217430e+02   1.5271927e+02   7.7549091e+01   2.1237153e+02   1.1903000e+02   2.1239033e+02   8.7916364e+01   2.5229124e+02   7.2540909e+01   8.9816727e+01   1.0260727e+02   1.7656505e+02   1.0216182e+02   1.3450433e+02   7.8527273e+01   1.6287509e+02   9.2173636e+01   1.5991884e+02   1.7083430e+02   4.5256466e+01   7.5263636e+01   1.4978345e+02   4.8057273e+02   3.4522364e+01   7.9239091e+01   1.4305815e+02   6.5180000e+01   2.4912924e+02   1.5029545e+02   2.1289182e+02   1.2169182e+02   2.1851738e+02   2.1078000e+02   1.7257600e+01   1.3677727e+02   2.6511145e+02   8.5709091e+01   1.5401418e+02   1.1129727e+02   2.6194440e+02   5.4350430e+02   1.6922866e+01   1.1563727e+02   1.2399902e+02   1.0766455e+02   2.1431502e+02   6.4190909e+01   1.4360836e+02   2.6645430e+02   1.5832687e+02   2.9274430e+02   1.4660367e+02   1.3757273e+02   2.3381055e+02   6.4174298e+01   1.2497927e+02   1.5771636e+02   8.0683600e+01   1.0292818e+02   1.9488756e+02   2.0195545e+02   1.3355538e+02   7.1517273e+01   9.6075891e+01   8.1107273e+01   1.0534778e+02
   2.1824545e+02   2.0850400e+02   2.1581727e+02   2.9519280e+02   4.6333909e+02   3.4083273e+00   1.3522430e+02   1.4025527e+02   4.8229091e+02   1.0341273e+01   1.7291818e+01   1.6395745e+01   4.3089545e+02   6.2838182e+00   2.7561091e+02   3.5151476e+02   3.2165455e+02   1.4624855e+02   8.5872727e+01   3.0083473e+02   4.0440909e+01   4.7552909e+01   2.7353455e+02   2.0854182e+00   7.7403636e+01   2.2047498e+02   2.6221636e+02  -5.8718545e+00   2.7397727e+02   1.1854545e+00   1.5906364e+02   1.2959945e+02   1.1863636e+02   1.9924182e+02   2.1009273e+02   1.4592167e+02   1.0465091e+02   2.2010065e+02   1.0652091e+02   1.7779833e+02   1.3207000e+02   3.2178076e+02   9.9273636e+01   2.7665175e+02   4.6292727e+01   3.2054295e+02   1.3915455e+02   1.9669491e+02   1.2305364e+02   2.9084844e+02   1.8357545e+02   3.1103851e+02   5.0692727e+01   1.1936822e+02   9.8496364e+01   2.2939847e+02   1.3050364e+02   3.0003335e+02   1.0712182e+02   2.7862480e+02   1.2955364e+02   2.5610025e+02   1.1698273e+02   8.9100473e+01   8.6861818e+01   2.8741055e+01   1.8344727e+02   2.4006785e+02   1.7174727e+02   1.9585022e+02   1.3479430e+02   2.7932967e+02   7.2895455e+01   1.7600473e+02   8.7794545e+01   1.7771916e+02   1.2197364e+02   3.1301120e+02   2.0281636e+02   1.3492287e+02   2.5775430e+02   1.4656287e+02   8.7879091e+01   2.1726513e+02   9.9930000e+01   2.1615833e+02   9.4346364e+01   1.8944684e+02   8.0590909e+01   9.5892727e+01   1.5522727e+02   1.3368545e+02   1.3140182e+02   1.1302513e+02   8.7857273e+01   1.5322869e+02   7.2083636e+01   1.5157604e+02   1.8350430e+02  -3.7071344e+00   9.4073636e+01   1.4365865e+02   4.6286273e+02   2.2979164e+01   5.5619091e+01   1.0056775e+02   9.4660000e+01   2.4915084e+02   1.3672545e+02   2.4535742e+02   1.1016182e+02   1.6505978e+02   3.0707000e+02   1.8034400e+01   1.2472727e+02   2.7735545e+02   8.4999091e+01   1.9793098e+02   1.2443727e+02   2.2689320e+02   4.6955430e+02   3.0118866e+01   1.1572727e+02   1.3732182e+02   1.0090455e+02   2.0690582e+02   7.9770909e+01   1.3446196e+02   2.4174430e+02   1.3753367e+02   2.6936430e+02   1.2513407e+02   1.4210273e+02   2.1825815e+02   6.2224298e+01   1.6804527e+02   1.1214636e+02   1.4527920e+02   9.5208182e+01   2.1879516e+02   1.9423545e+02   1.2084298e+02   5.7757273e+01   7.8456691e+01   9.9777273e+01   7.6234182e+01
   2.3276545e+02   1.3167240e+02   2.3147727e+02   2.9336000e+02   4.0933909e+02  -7.7516727e+00   1.0702430e+02   1.1308127e+02   4.5471091e+02  -2.7423273e+00   4.1018182e+00  -5.7890545e+00   4.3184545e+02   2.5878182e+00   2.2566091e+02   2.8165076e+02   3.1317455e+02   1.0292695e+02   1.1011273e+02   2.6918553e+02   9.0820909e+01   1.0328251e+02   2.5177455e+02   1.6396218e+01   7.0453636e+01   1.6669098e+02   2.4712636e+02  -2.1524655e+01   3.1459727e+02  -1.0734145e+01   1.5030364e+02   1.6920025e+02   1.0496636e+02   1.8304542e+02   2.1014273e+02   1.3953767e+02   1.0579091e+02   1.8010945e+02   1.0605091e+02   2.2049593e+02   1.0183000e+02   2.2372996e+02   1.3707364e+02   2.2014775e+02   6.5912727e+01   3.9129335e+02   1.5644455e+02   2.5212171e+02   1.2942364e+02   2.4801884e+02   1.4789545e+02   3.0089291e+02   5.6312727e+01   1.3758862e+02   1.0106636e+02   2.2462287e+02   1.3917364e+02   2.6057975e+02   1.0527182e+02   2.3297280e+02   1.1026364e+02   2.6721345e+02   1.4322273e+02   1.2271127e+02   1.0786182e+02   3.0531055e+01   1.7587727e+02   2.7329345e+02   2.3893727e+02   1.6681502e+02   1.5798430e+02   2.7633447e+02   7.8235455e+01   1.2690753e+02   1.1632455e+02   2.0333676e+02   1.0516364e+02   2.7506600e+02   2.1129636e+02   2.2053447e+02   3.1017430e+02   2.0247927e+02   1.0449909e+02   2.2579553e+02   8.3840000e+01   1.7506553e+02   1.0596636e+02   2.7698724e+02   9.9590909e+01   1.0865273e+02   8.9607273e+01   1.3660505e+02   1.2449182e+02   1.1486793e+02   7.5237273e+01   1.1513829e+02   8.3843636e+01   1.7539524e+02   1.4779430e+02   1.1769666e+01   8.5163636e+01   1.4122145e+02   4.5576273e+02   1.6117164e+01   6.5959091e+01   8.8260545e+01   8.3800000e+01   2.4597964e+02   1.5391545e+02   2.3117222e+02   1.2116182e+02   1.9383978e+02   3.4855000e+02   1.1956000e+01   1.2029727e+02   2.8137985e+02   9.1569091e+01   2.0997538e+02   1.1843727e+02   2.2156320e+02   4.7631430e+02   4.7768066e+01   1.4606727e+02   1.5118462e+02   9.9814545e+01   1.8137302e+02   9.1390909e+01   1.0357236e+02   2.3512430e+02   1.1240327e+02   2.2845430e+02   1.1131687e+02   1.4886273e+02   2.1866735e+02   6.3554298e+01   1.5769887e+02   1.5038636e+02   1.1936000e+02   1.0016818e+02   2.3225836e+02   1.9447545e+02   1.3443378e+02   7.3377273e+01   9.2497091e+01   6.1967273e+01   1.0277898e+02
   1.9372545e+02   1.3203560e+02   2.1376727e+02   2.9549680e+02   3.7281909e+02   5.9799273e+00   1.2055430e+02   1.3084887e+02   3.6929091e+02   1.0331273e+01   7.4818182e+00   1.0305455e+00   4.2917545e+02  -2.5438582e+01   2.1266091e+02   2.5088076e+02   2.8141455e+02   7.3517745e+01   9.8722727e+01   2.5390673e+02   9.5630909e+01   1.1889771e+02   2.3148455e+02   2.3994182e+00   6.8733636e+01   1.8430858e+02   2.2397636e+02  -3.3426545e+00   3.3559727e+02   2.9258545e+00   1.6330364e+02   1.6273025e+02   8.8926364e+01   2.0451862e+02   2.0757273e+02   1.6246327e+02   9.9080909e+01   1.7812625e+02   9.8430909e+01   2.0406553e+02   1.1202000e+02   2.2900476e+02   3.1655364e+02   1.5531935e+02   8.6482727e+01   3.9039775e+02   1.4453455e+02   2.7426451e+02   1.2169364e+02   2.6400724e+02   1.2976545e+02   3.1965331e+02   6.6222727e+01   1.4879582e+02   1.2520636e+02   2.1483167e+02   1.1055364e+02   2.8667935e+02   9.5691818e+01   2.6725920e+02   1.0907364e+02   2.2911865e+02   1.7655273e+02   1.0833487e+02   8.1621818e+01   5.9870255e+01   1.6694727e+02   2.7481785e+02   1.5674727e+02   2.0105022e+02   1.3802430e+02   2.6783127e+02   6.5325455e+01   1.4437033e+02   1.1193455e+02   2.3135796e+02   1.1278364e+02   2.3050640e+02   2.2034636e+02   1.4557047e+02   2.7333430e+02   1.9484647e+02   1.1015909e+02   2.6805273e+02   9.0500000e+01   1.6081273e+02   1.3396636e+02   2.5112724e+02   8.2020909e+01   9.5638327e+01   1.1622727e+02   1.4023545e+02   9.0781818e+01   1.3717473e+02   6.2667273e+01   1.2305389e+02   9.6703636e+01   1.6803644e+02   1.4926430e+02  -8.0679344e+00   7.9833636e+01   1.3679785e+02   4.4486273e+02   6.6379164e+01   5.8099091e+01   1.1679935e+02   6.9040000e+01   2.4006044e+02   1.6453545e+02   2.5242262e+02   1.1826182e+02   1.5003178e+02   3.9564000e+02   4.1518800e+01   1.3167727e+02   2.5875945e+02   7.2899091e+01   2.1508898e+02   1.0400727e+02   1.9909760e+02   4.8283430e+02   3.2106466e+01   1.0739727e+02   1.7155822e+02   7.6714545e+01   1.6689102e+02   8.6860909e+01   1.3827476e+02   2.1722430e+02   1.1145527e+02   2.7593430e+02   1.0284847e+02   1.5029273e+02   2.3174295e+02   8.5604298e+01   1.9555487e+02   1.5624636e+02   9.3461200e+01   1.0611818e+02   2.0721236e+02   1.8390545e+02   1.6770938e+02   4.5467273e+01   6.7629891e+01   6.1917273e+01   9.2742982e+01
   2.0748545e+02   1.4203480e+02   2.8333727e+02   2.3455120e+02   3.6614909e+02  -9.1964727e+00   1.2660430e+02   1.0660487e+02   3.6267091e+02  -2.8091273e+00   1.1821818e+01   6.1633455e+00   4.1327545e+02   2.8334182e+00   1.9171091e+02   2.4322676e+02   2.9041455e+02   1.0317775e+02   1.0253273e+02   2.3831193e+02   9.3440909e+01   1.3164291e+02   3.2962455e+02   2.2738218e+01   8.7263636e+01   2.2139618e+02   5.2596364e+01   9.8774545e-01   3.0121727e+02   2.8662545e+00   1.5696364e+02   1.3623745e+02   1.1077636e+02   2.0063062e+02   2.7338273e+02   1.4004847e+02   9.3410909e+01   2.4742985e+02   1.3062091e+02   2.0263033e+02   8.7780000e+01   2.1047396e+02   1.1046364e+02   2.2537655e+02   9.0792727e+01   4.9130295e+02   1.2896455e+02   2.7951011e+02   1.1348364e+02   2.5261404e+02   1.3401545e+02   2.6956331e+02   6.7602727e+01   1.7120542e+02   1.0387636e+02   2.2411807e+02   1.1531364e+02   2.5739855e+02   9.9121818e+01   1.9650480e+02   1.2040364e+02   2.5954225e+02   1.4384273e+02   1.0633167e+02   7.3051818e+01   7.3655855e+01   2.2394727e+02   2.2738785e+02   1.8278727e+02   1.9320702e+02   1.1264430e+02   2.7577167e+02   3.9705455e+01   1.2079993e+02   7.6124545e+01   2.3884276e+02   1.2311364e+02   2.5154000e+02   1.7148636e+02   1.0619927e+02   2.3033430e+02   1.5322647e+02   1.2763909e+02   3.1136433e+02   7.1260000e+01   1.6388193e+02   1.4019636e+02   3.1691884e+02   9.8160909e+01   1.2357713e+02   1.1498727e+02   1.5924465e+02   8.8731818e+01   1.2133873e+02   6.2757273e+01   1.4294669e+02   8.4083636e+01   1.7171604e+02   1.2212430e+02   5.5332656e+00   6.3023636e+01   1.0442265e+02   4.5238273e+02   2.3727564e+01   5.9909091e+01   9.9454545e+01   5.6750000e+01   3.1437364e+02   1.8829545e+02   3.0747182e+02   7.3921818e+01   1.4961898e+02   3.2207000e+02   3.2114400e+01   1.4529727e+02   2.4951985e+02   4.1469091e+01   5.6603382e+01   1.0200727e+02   2.0239760e+02   5.4893430e+02   2.1818466e+01   1.2487727e+02   1.1815982e+02   8.9424545e+01   1.8139422e+02   7.3240909e+01   1.4150436e+02   2.3341430e+02   1.4559007e+02   3.0650430e+02   1.3483287e+02   1.6895273e+02   2.3835015e+02   9.2454298e+01   2.0362687e+02   1.3247636e+02   8.1172800e+01   1.1459818e+02   2.4443396e+02   2.1247545e+02   1.2538378e+02   4.2857273e+01   8.2458691e+01   7.3587273e+01   7.5999382e+01
   2.0043545e+02   1.8849880e+02   3.8685727e+02   6.0889600e+01   3.9586909e+02  -3.3840727e+00   1.3669430e+02   1.2470767e+02   3.3871091e+02  -1.7272327e+01  -1.6581818e+00   7.2417455e+00   4.0146545e+02  -1.5651782e+01   2.1428091e+02   2.6670116e+02   2.9755455e+02   7.6986545e+01   9.1822727e+01   2.5773873e+02   6.7350909e+01   1.1806011e+02   2.1948455e+02  -4.3005818e+00   6.9163636e+01   2.0432418e+02   2.1166364e+01   9.8821455e+00   2.9792727e+02  -1.9705455e+00   1.2973364e+02   1.6584585e+02   1.0330636e+02   2.0641822e+02   2.5900273e+02   1.7829887e+02   1.0189091e+02   2.4585145e+02   9.6240909e+01   1.7443073e+02   1.1302000e+02   2.3373476e+02   9.8693636e+01   1.8336815e+02   8.4792727e+01   5.4996295e+02   1.4486455e+02   2.5238811e+02   1.0058364e+02   2.7032604e+02   1.3151545e+02   2.9389331e+02   6.5692727e+01   1.5107822e+02   9.3726364e+01   1.8926007e+02   1.2098364e+02   2.6789495e+02   1.9993182e+02   8.7970000e+01   1.4340364e+02   2.7680225e+02   1.7827273e+02   9.5767273e+01   1.0657182e+02   8.6024255e+01   2.0781727e+02   2.3904825e+02   1.6545727e+02   1.8073342e+02   1.4069430e+02   2.6200767e+02   8.1425455e+01   1.3122233e+02   9.8364545e+01   1.6620356e+02   9.2213636e+01   2.2368200e+02   1.4767636e+02   9.3244073e+01   2.3380430e+02   1.7363887e+02   1.2430909e+02   2.6097073e+02   7.5310000e+01   2.0836793e+02   1.3857636e+02   2.9842844e+02   9.6740909e+01   1.1203073e+02   1.2413727e+02   1.5875265e+02   1.2578182e+02   1.2495473e+02   8.5427273e+01   1.5647309e+02   7.0033636e+01   1.8917004e+02   1.3236430e+02  -4.7159344e+00   7.5453636e+01   1.1176825e+02   4.2772273e+02   3.2980364e+01   7.4999091e+01   1.1553735e+02   6.2320000e+01   2.8397804e+02   1.7639545e+02   3.0542382e+02   1.0388182e+02   1.6584218e+02   3.0464000e+02   3.8128800e+01   1.2039727e+02   2.5928185e+02   2.4329091e+01   1.4444582e+01   1.0524727e+02   1.9590840e+02   5.5412430e+02   2.7783266e+01   1.2834727e+02   1.2740222e+02   4.9904545e+01   1.4265582e+02   8.1770909e+01   1.1806196e+02   2.4617430e+02   1.5813927e+02   3.1212430e+02   1.4900327e+02   1.6819273e+02   2.6422095e+02   8.1744298e+01   1.9667367e+02   1.1490636e+02   8.8578400e+01   1.1225818e+02   2.2243116e+02   2.0161545e+02   1.4834258e+02   6.0667273e+01   6.4173891e+01   7.7587273e+01   7.4869382e+01
   2.6653545e+02   1.6931080e+02   3.8857727e+02   5.5182000e+01   3.6014909e+02  -1.5676473e+01   1.2560430e+02   1.5049487e+02   3.7052091e+02  -2.7867127e+01   5.8218182e+00   1.2073345e+01   3.8179545e+02  -1.1408182e+01   2.0647091e+02   2.4708596e+02   2.6336455e+02   9.7621745e+01   1.0315273e+02   2.6621233e+02   7.5010909e+01   9.2597309e+01   2.2972455e+02  -1.6599782e+01   4.5453636e+01   1.5945098e+02   2.3836364e+01  -3.0914545e+00   3.0130727e+02  -2.0620945e+01   1.1487364e+02   1.3041465e+02   1.1696636e+02   2.0103542e+02   2.5633273e+02   1.8441247e+02   1.2722091e+02   2.4510505e+02   1.1324091e+02   1.5940073e+02   1.1269000e+02   2.6871116e+02   1.5627364e+02   1.4823175e+02   7.4542727e+01   4.2310295e+02   1.1939455e+02   2.9180571e+02   1.0348364e+02   2.4993404e+02   1.3445545e+02   2.5721811e+02   5.8262727e+01   1.3891262e+02   1.1539636e+02   1.9142647e+02   1.1731364e+02   3.1518855e+02   3.2698182e+02  -6.7400000e-01   1.5912364e+02   3.5901465e+02   1.7417273e+02   1.1885527e+02   1.0881182e+02   1.0084505e+02   1.8294727e+02   2.3741785e+02   1.8526727e+02   1.7972862e+02   1.4350430e+02   2.5263287e+02   7.1285455e+01   1.4399353e+02   9.0464545e+01   1.8407556e+02   8.5873636e+01   1.6808920e+02   1.7805636e+02   1.1086367e+02   3.1317430e+02   1.8291927e+02   1.1263909e+02   2.4942433e+02   1.0198000e+02   2.3047433e+02   1.3919636e+02   3.0727884e+02   9.5400909e+01   9.3227927e+01   1.1641727e+02   1.6789025e+02   1.0359182e+02   1.0219993e+02   7.9047273e+01   1.4612349e+02   6.8703636e+01   1.5203644e+02   1.8817430e+02   2.5779266e+01   5.0313636e+01   1.1124945e+02   3.8724273e+02   3.2508764e+01   5.0339091e+01   1.1346015e+02   7.6470000e+01   3.5765604e+02   1.3325545e+02   2.1482502e+02   9.6021818e+01   1.6866098e+02   3.3002000e+02   1.9148400e+01   8.8487273e+01   1.8921465e+02   1.4279091e+01  -7.0141818e-01   1.1852727e+02   2.0722600e+02   4.9041430e+02   1.7410066e+01   1.2858727e+02   1.2734302e+02   6.2524545e+01   1.2745622e+02   4.6290909e+01   1.0023036e+02   2.2488430e+02   1.5236247e+02   2.9293430e+02   1.2539847e+02   1.5243273e+02   2.3853175e+02   7.5644298e+01   2.3254167e+02   1.0619636e+02   9.5655200e+01   1.1763818e+02   2.3071076e+02   1.9642545e+02   1.4342778e+02   6.2947273e+01   7.5141491e+01   5.4537273e+01   6.9853382e+01
   2.4953545e+02   1.8400080e+02   3.6743727e+02   7.7683200e+01   4.2267909e+02  -8.8688727e+00   1.1793430e+02   1.2996847e+02   5.3495091e+02   2.7484727e+00   1.6718182e+00  -9.7346545e+00   4.2079545e+02  -2.6668182e+01   2.4995091e+02   2.9132756e+02   3.6389455e+02   1.4419935e+02   1.0520273e+02   2.8461833e+02   8.1300909e+01   1.0113411e+02   2.4600455e+02   2.1478182e+00   7.1643636e+01   1.8421578e+02   2.4563636e+00  -2.4810545e+00   2.8644727e+02  -1.4622145e+01   9.5873636e+01   1.2060465e+02   8.1536364e+01   2.2153982e+02   2.3533273e+02   2.1328247e+02   1.1736091e+02   2.2566385e+02   8.9660909e+01   1.7366713e+02   1.2017000e+02   2.3292276e+02   2.5717364e+02   9.0349745e+01   7.7232727e+01   4.0894775e+02   1.3505455e+02   2.7602291e+02   9.4053636e+01   2.3800844e+02   1.4539545e+02   2.6471291e+02   5.2022727e+01   1.6450182e+02   1.1139636e+02   1.7517647e+02   1.4422364e+02   2.7274575e+02   2.8531182e+02   7.0396000e+00   1.6731364e+02   3.3930945e+02   1.8446273e+02   1.3027207e+02   1.0847182e+02   8.5292255e+01   1.7075727e+02   2.3808305e+02   1.5707727e+02   1.4578382e+02   1.1155430e+02   2.5385887e+02   8.2325455e+01   1.2801033e+02   7.3034545e+01   1.8570996e+02   9.4113636e+01   2.1315000e+02   1.8410636e+02   1.3341967e+02   3.0528430e+02   1.6329047e+02   1.1082909e+02   2.6404913e+02   1.1926000e+02   1.8147193e+02   1.0729636e+02   2.7845084e+02   7.1880909e+01   8.1729527e+01   1.5913727e+02   1.5837265e+02   8.8161818e+01   1.4062433e+02   7.9187273e+01   1.2730229e+02   6.4033636e+01   1.4779004e+02   1.6698430e+02  -1.1145534e+01   6.9263636e+01   9.8303455e+01   4.2529273e+02   2.1224764e+01   6.9909091e+01   1.2504455e+02   1.0904000e+02   3.5157044e+02   1.1444545e+02   2.0652982e+02   1.1359182e+02   1.9482538e+02   3.5588000e+02   2.0599600e+01   1.0434727e+02   2.0979585e+02   1.4189091e+01   3.4057818e+00   1.2295727e+02   2.4634160e+02   5.1922430e+02  -2.4647344e+00   1.2820727e+02   1.6184342e+02   4.6904545e+01   1.3679582e+02   3.7340909e+01   9.5186364e+01   1.9288430e+02   1.6449247e+02   2.8864430e+02   1.4274167e+02   1.3934273e+02   2.3033895e+02   1.0026430e+02   2.2876207e+02   1.2752636e+02   7.3758800e+01   1.2087818e+02   2.2022156e+02   1.9495545e+02   1.3982538e+02   5.2567273e+01   8.6061891e+01   6.1487273e+01   7.3677382e+01
   2.6224545e+02   1.9393400e+02   4.2066727e+02   5.1994800e+01   4.0681909e+02   1.6159927e+01   1.2783430e+02   1.5050647e+02   5.2676091e+02  -8.3632727e-01   1.1861818e+01   1.8070145e+01   4.0308545e+02  -1.9831382e+01   2.1628091e+02   3.2430116e+02   3.6346455e+02   1.6214375e+02   1.1539273e+02   2.8352313e+02   6.7110909e+01   1.0788931e+02   2.6481455e+02  -5.7869818e+00   6.8303636e+01   1.6100298e+02   1.6216364e+01  -8.8118545e+00   2.7168727e+02  -1.3151345e+01   1.0382364e+02   1.3782865e+02   1.1068636e+02   2.0472782e+02   2.4557273e+02   1.5884327e+02   1.2327091e+02   2.2733105e+02   1.2000091e+02   1.9947993e+02   1.2617000e+02   2.7330276e+02   3.5255364e+02   1.4214935e+02   4.1042727e+01   3.8734295e+02   1.1425455e+02   2.1635691e+02   1.2642364e+02   2.8951884e+02   1.5970545e+02   3.4813811e+02   6.5452727e+01   1.4499742e+02   1.0134636e+02   2.4793047e+02   1.1669364e+02   3.0237815e+02   2.9293182e+02   2.3430000e+01   1.5650364e+02   3.7113425e+02   1.7979273e+02   9.9925673e+01   9.3521818e+01   1.0858825e+02   1.5144727e+02   1.8818785e+02   1.5764727e+02   1.7650822e+02   1.4793430e+02   2.9775847e+02   8.7515455e+01   2.6355127e+01   8.0554545e+01   1.6091836e+02   1.2182364e+02   2.7464320e+02   1.9053636e+02   1.2752527e+02   2.5675430e+02   1.6554287e+02   1.2434909e+02   1.9934753e+02   1.0850000e+02   2.3252273e+02   8.6536364e+01   2.2154164e+02   7.0160909e+01   1.3258713e+02   1.3008727e+02   1.4536665e+02   1.4011182e+02   1.0284833e+02   8.0477273e+01   1.3829909e+02   7.0843636e+01   1.3015524e+02   1.9317430e+02  -6.8607344e+00   8.4553636e+01   1.5294025e+02   4.5338273e+02   4.0167564e+01   7.4999091e+01   1.2724735e+02   1.0851000e+02   3.0714284e+02   1.3491545e+02   2.1484222e+02   1.1545182e+02   1.7267658e+02   2.9350000e+02   1.1310000e+01   1.3505727e+02   2.4433905e+02   1.5809091e+01   4.8961818e+00   3.1933727e+02   2.6731200e+01   5.4955430e+02   1.9628866e+01   1.2453727e+02   1.4418702e+02   9.1904545e+01   1.6124582e+02   4.5580909e+01   1.1757716e+02   2.2236430e+02   1.5699407e+02   2.8469430e+02   1.4433767e+02   1.2467273e+02   2.4551255e+02   6.1604298e+01   1.7142487e+02   1.1062636e+02   1.1650080e+02   1.4959818e+02   2.3015396e+02   1.7918545e+02   1.2775698e+02   6.1807273e+01   8.6992691e+01   7.7967273e+01   9.9978982e+01
   1.9762545e+02   1.6377360e+02   3.9757727e+02   6.7272000e+01   4.5171909e+02   1.4717927e+01   1.0393430e+02   1.4165847e+02   5.0295091e+02   1.1068473e+01  -8.8181818e-02  -1.1453855e+01   4.6036545e+02  -4.2637818e+00   2.7147091e+02   3.0241596e+02   3.4455455e+02   1.0441655e+02   7.7962727e+01   2.7608753e+02   5.7440909e+01   7.0952909e+01   2.5519455e+02  -1.8447382e+01   9.5833636e+01   1.7000058e+02  -1.0636364e+00   8.2305455e+00   3.0640727e+02  -1.8168945e+01   1.5925364e+02   1.6581425e+02   1.1682636e+02   2.0843662e+02   2.5585273e+02   1.4002087e+02   1.0908091e+02   1.9236625e+02   1.1271091e+02   2.2301313e+02   1.2378000e+02   2.6073396e+02   3.4098364e+02   1.5107495e+02   8.2542727e+01   3.8602295e+02   1.2405455e+02   2.4419291e+02   1.6337364e+02   2.5262284e+02   1.5807545e+02   3.7719851e+02   4.9882727e+01   1.3629302e+02   1.2101636e+02   2.2797687e+02   1.3488364e+02   2.9083295e+02   3.1150182e+02   1.2424400e+01   1.5531364e+02   3.4188945e+02   1.8660273e+02   1.2757087e+02   1.1095182e+02   1.0609385e+02   1.8156727e+02   1.8833825e+02   1.7112727e+02   1.6627982e+02   1.7464430e+02   2.8110167e+02   7.9515455e+01   1.7028513e+02   6.3274545e+01   1.0725076e+02   1.1916364e+02   2.7542600e+02   1.7977636e+02   1.3286607e+02   2.5923430e+02   1.2476447e+02   8.9739091e+01   2.1625633e+02   1.0336000e+02   2.1083393e+02   9.6296364e+01   2.2357084e+02   1.0088091e+02   9.7459527e+01   1.0098727e+02   1.5436465e+02   1.4897182e+02   1.0132953e+02   7.3567273e+01   1.7875189e+02   6.1653636e+01   1.5951044e+02   2.0488430e+02   2.0682466e+01   7.9313636e+01   1.3011945e+02   5.1100273e+02   3.3657964e+01   7.7379091e+01   1.4196695e+02   1.0266000e+02   3.0570084e+02   1.3696545e+02   2.1005822e+02   1.1888182e+02   1.6736218e+02   2.8464000e+02   5.8880000e-01   1.1920727e+02   2.6103705e+02   2.7759091e+01   1.5170182e+01   3.4548727e+02   2.0639200e+01   5.5317430e+02   1.4909266e+01   1.2187727e+02   1.6596982e+02   1.1152455e+02   2.0634622e+02   5.4430909e+01   1.3138916e+02   2.6774430e+02   1.4722367e+02   2.8726430e+02   1.3209207e+02   1.5295273e+02   2.1844015e+02   6.4934298e+01   1.6039847e+02   1.3347636e+02   1.0662280e+02   1.1140818e+02   2.3354916e+02   1.9652545e+02   1.3398978e+02   6.2237273e+01   8.8198291e+01   1.0210727e+02   1.1328778e+02
   2.0810545e+02   1.6722520e+02   3.3671727e+02   4.0280800e+01   4.3395909e+02  -1.8201273e+01   1.2664430e+02   1.1065167e+02   4.8162091e+02   1.8648727e+00   1.7581818e+01   1.7322545e+01   4.5679545e+02  -3.1281818e+00   2.4371091e+02   3.0782676e+02   3.3332455e+02   1.2412495e+02   7.4492727e+01   2.9084513e+02   4.2350909e+01   5.0870109e+01   2.4272455e+02   2.6650218e+01   8.0353636e+01   1.8323898e+02   2.2356364e+01   2.2669455e+00   3.0554727e+02  -2.1480145e+01   8.1493636e+01   1.4127505e+02   1.1934636e+02   1.9403502e+02   2.1152273e+02   1.5014727e+02   8.7600909e+01   2.1670465e+02   1.1966091e+02   2.0050713e+02   1.3050000e+02   3.0619636e+02   3.3179364e+02   1.8043015e+02   6.8412727e+01   3.1090335e+02   1.4848455e+02   2.2809851e+02   1.4037364e+02   2.2961284e+02   1.4739545e+02   3.6530291e+02   7.1172727e+01   1.2301982e+02   1.1572636e+02   2.1231007e+02   1.3198364e+02   3.0029495e+02   3.3550182e+02   2.6944000e+00   1.4698364e+02   2.7712585e+02   1.5231273e+02   8.9414073e+01   9.2811818e+01   8.8645055e+01   1.6050727e+02   2.4465305e+02   1.8797727e+02   1.8479182e+02   1.5631430e+02   2.7908807e+02   6.9185455e+01   1.8425153e+02   1.0098455e+02   1.8999396e+02   1.1578364e+02   2.7455640e+02   2.0501636e+02   1.4836687e+02   2.7996430e+02   1.3110607e+02   1.0158909e+02   2.1221833e+02   9.7170000e+01   2.2399913e+02   7.5816364e+01   1.9573924e+02   8.8780909e+01   8.6757527e+01   1.0246727e+02   1.4805625e+02   1.1054182e+02   1.0202393e+02   8.1857273e+01   1.7699869e+02   8.9133636e+01   1.6855204e+02   2.0941430e+02  -1.0539934e+01   7.2693636e+01   1.5579905e+02   4.9853273e+02   3.7315564e+01   7.8189091e+01   1.5504215e+02   1.0742000e+02   2.8194004e+02   1.3696545e+02   2.2329822e+02   1.1969182e+02   1.4786738e+02   2.8569000e+02   1.6604800e+01   1.4248727e+02   2.7008465e+02   1.5899091e+01   3.6028982e+01   3.3152727e+02   3.2326000e+01   5.6707430e+02   1.6227266e+01   1.2196727e+02   1.5611262e+02   1.1566455e+02   2.4096502e+02   6.5480909e+01   1.3793516e+02   2.5664430e+02   1.6858167e+02   3.0098430e+02   1.4694447e+02   1.1743273e+02   2.2728175e+02   7.2744298e+01   1.6210367e+02   1.5743636e+02   1.1927600e+02   1.0520818e+02   2.4532516e+02   2.0228545e+02   1.3676898e+02   7.0087273e+01   1.0304029e+02   1.0434727e+02   1.1919858e+02
   2.0553545e+02   1.6004080e+02   3.4747727e+02   5.2080000e+01   4.0795909e+02  -1.2451273e+01   1.3998430e+02   1.4125447e+02   4.0486091e+02  -7.5643273e+00   1.9581818e+01  -1.0697455e+01   4.4622545e+02  -3.2325818e+00   2.0723091e+02   2.8307516e+02   3.2084455e+02   1.1364335e+02   1.1477273e+02   3.3752273e+02   9.5490909e+01   1.2461891e+02   2.5877455e+02  -5.4937818e+00   7.6403636e+01   1.9240498e+02   1.7836364e+01  -1.2814545e+00   3.4492727e+02  -1.7540545e+01   1.2730364e+02   1.3090025e+02   2.8586364e+01   7.2775818e+01   2.0566273e+02   1.3303607e+02   1.1874091e+02   1.8688345e+02   1.2347091e+02   1.8196233e+02   1.4493000e+02   2.8609196e+02   3.1403364e+02   1.5623095e+02   5.3792727e+01   3.3894295e+02   1.2758455e+02   2.7420051e+02   1.2232364e+02   2.9900684e+02   1.7382545e+02   3.2218851e+02   5.7222727e+01   1.5861582e+02   1.1877636e+02   2.3258607e+02   1.4755364e+02   2.6885935e+02   3.2355182e+02   4.3104000e+00   1.4750364e+02   2.2670425e+02   1.4265273e+02   9.2666873e+01   8.0951818e+01   7.0113855e+01   2.0081727e+02   2.6767825e+02   2.0731727e+02   1.6843462e+02   1.4760430e+02   2.5197487e+02   7.7285455e+01   1.6932353e+02   1.1693455e+02   1.9890796e+02   1.1821364e+02   3.1112200e+02   2.0710636e+02   1.6405967e+02   2.9628430e+02   2.0164047e+02   1.1173909e+02   2.3925633e+02   8.7840000e+01   1.8636553e+02   9.5816364e+01   2.3060924e+02   9.9160909e+01   1.0549713e+02   1.4694727e+02   1.6168785e+02   9.5781818e+01   8.5354727e+01   7.9427273e+01   1.6319309e+02   9.1463636e+01   1.4912564e+02   2.0188430e+02   1.7532466e+01   7.8163636e+01   1.3631145e+02   4.7481273e+02   2.1983164e+01   6.5339091e+01   1.0141015e+02   6.2560000e+01   2.6133884e+02   1.3977545e+02   2.3750342e+02   1.0031182e+02   1.7141778e+02   3.3059000e+02   6.6728000e+00   1.4001727e+02   2.6047225e+02   2.3519091e+01  -8.3006182e+00   3.0905727e+02   4.8263600e+01   4.8631430e+02  -5.0193444e-01   1.1353727e+02   1.5144702e+02   8.8764545e+01   1.9878702e+02   6.4960909e+01   1.5326676e+02   2.2988430e+02   1.2844247e+02   2.5298430e+02   1.3849447e+02   1.3795273e+02   2.1416015e+02   6.4024298e+01   1.4604127e+02   1.5328636e+02   9.4988000e+01   8.8638182e+01   2.1056076e+02   1.7128545e+02   1.2552898e+02   6.8857273e+01   8.8288691e+01   7.4537273e+01   9.7493382e+01
   1.6757545e+02   1.3693760e+02   3.8209727e+02   7.5890400e+01   4.0071909e+02   6.2279273e+00   1.4064430e+02   1.4534167e+02   4.1419091e+02  -1.5907273e+00  -2.5581818e+00   6.1237455e+00   4.5674545e+02  -1.2834182e+01   2.3023091e+02   2.6333516e+02   3.1055455e+02   1.4241655e+02   1.1249273e+02   2.8851513e+02   8.4390909e+01   1.2307691e+02   2.5886455e+02   2.5901818e-01   7.7213636e+01   1.7053018e+02   1.8266364e+01  -2.2658545e+00   2.8449727e+02  -2.6061455e+00   1.3544364e+02   1.5633905e+02   1.3346364e+01   3.5715018e+01   2.1628273e+02   1.3528647e+02   9.5600909e+01   1.9197465e+02   1.2400091e+02   2.1486993e+02   1.1926000e+02   2.7537556e+02   3.5741364e+02   1.5414055e+02   6.1852727e+01   3.3929815e+02   1.0639455e+02   2.4979571e+02   1.1048364e+02   2.6585404e+02   1.4120545e+02   3.1786811e+02   5.5172727e+01   1.5215982e+02   1.1430636e+02   2.3718367e+02   1.3512364e+02   2.4133375e+02   3.2293182e+02   1.0800000e+00   1.2321364e+02   2.7974745e+02   1.7122273e+02   1.2009127e+02   7.4331818e+01   8.6073455e+01   2.0800727e+02   2.5935305e+02   1.8588727e+02   1.7286902e+02   1.3164430e+02   2.3577167e+02   7.8515455e+01   1.4017513e+02   1.1579455e+02   1.3404916e+02   1.0930364e+02   2.5816480e+02   2.0586636e+02   1.2063887e+02   2.7744430e+02   1.5972767e+02   9.0969091e+01   2.5110793e+02   8.7030000e+01   1.7552033e+02   1.0157636e+02   2.0648844e+02   7.7930909e+01   1.1424553e+02   1.2789727e+02   1.6202185e+02   1.1473182e+02   9.0878727e+01   6.2807273e+01   1.3604269e+02   7.5603636e+01   1.7586444e+02   1.6826430e+02   4.1820656e+00   8.1643636e+01   1.0803305e+02   5.2657273e+02   3.0742364e+01   6.8189091e+01   1.1641215e+02   6.3940000e+01   2.4603844e+02   1.1377545e+02   2.3862342e+02   9.6881818e+01   1.7507218e+02   2.2074000e+02   1.4800800e+01   1.4253727e+02   2.7527065e+02   1.0609091e+01   2.2312182e+01   2.8838727e+02   3.6297200e+01   4.8760430e+02   1.1964866e+01   1.2115727e+02   1.5193742e+02   7.5904545e+01   1.9466582e+02   6.7620909e+01   1.2843396e+02   2.0279430e+02   1.2598967e+02   2.2731430e+02   9.6648066e+01   1.0962273e+02   2.3599655e+02   6.4884298e+01   1.5588247e+02   1.2314636e+02   1.3825920e+02   1.0173818e+02   1.9565276e+02   1.7038545e+02   1.3075098e+02   6.7087273e+01   1.0676029e+02   1.1034727e+02   7.6058582e+01
   1.8867545e+02   1.7619960e+02   3.8200727e+02   4.7937600e+01   1.4671909e+02  -4.5020727e+00   1.1436430e+02   1.6053407e+02   3.7319091e+02  -3.0727273e-02   1.6771818e+01  -1.5712655e+01   4.2155545e+02  -1.1208982e+01   1.9485091e+02   2.2930556e+02   2.4536455e+02   1.2206175e+02   9.1962727e+01   2.2382753e+02   9.4440909e+01   1.1404291e+02   3.0481455e+02   1.8343018e+01   7.7923636e+01   2.2223338e+02   2.8126364e+01  -5.3346545e+00   3.2040727e+02  -1.3338945e+01   1.5706364e+02   1.6837945e+02   3.4306364e+01   6.6988218e+01   2.0871273e+02   1.3660207e+02   8.1270909e+01   1.9512105e+02   1.1081091e+02   2.3078513e+02   1.1602000e+02   1.9916476e+02   2.9027364e+02   1.6613175e+02   4.2732727e+01   4.7239775e+02   1.2129455e+02   2.5141371e+02   1.0658364e+02   2.3800604e+02   1.2995545e+02   2.9263811e+02   5.2022727e+01   1.2603182e+02   1.2853636e+02   2.1637527e+02   1.0684364e+02   2.4369615e+02   3.1241182e+02  -7.7984000e+00   1.0193364e+02   2.3692985e+02   1.5098273e+02   1.4576047e+02   8.5471818e+01   4.2132255e+01   1.6469727e+02   2.3143785e+02   1.8378727e+02   1.7793702e+02   1.3669430e+02   2.4660767e+02   6.1285455e+01   1.0279353e+02   9.4604545e+01   2.0612436e+02   1.0240364e+02   2.3271680e+02   2.0320636e+02   1.7308167e+02   2.3391430e+02   2.2510007e+02   1.2096909e+02   2.8523793e+02   7.7070000e+01   1.5031713e+02   1.2943636e+02   2.8239964e+02   9.4830909e+01   1.0622353e+02   1.1294727e+02   1.4025785e+02   1.1440182e+02   1.1962513e+02   5.3147273e+01   1.1962549e+02   7.2083636e+01   1.9014604e+02   1.2055430e+02   1.8188866e+01   6.5163636e+01   1.4578145e+02   4.7357273e+02   4.2723636e+00   6.7809091e+01   1.0325255e+02   7.1940000e+01   2.7744844e+02   1.2753545e+02   2.2728262e+02   1.1116182e+02   1.9301978e+02   3.5878000e+02   7.3676000e+00   1.5705727e+02   2.9386905e+02   2.1759091e+01  -8.6981818e-01   2.8352727e+02   3.8596000e+01   4.4079430e+02  -4.6703344e+00   1.0901727e+02   1.6142862e+02   8.7144545e+01   1.6524662e+02   7.0960909e+01   1.2616676e+02   2.1074430e+02   1.3054367e+02   2.4274430e+02   1.4879367e+02   1.2091273e+02   2.4438335e+02   6.2364298e+01   1.6765407e+02   1.3524636e+02   1.3129120e+02   9.0878182e+01   1.6252156e+02   1.6818545e+02   1.1806698e+02   5.7237273e+01   7.8218291e+01   7.9437273e+01   8.1381382e+01
   2.4729545e+02   1.4413000e+02   3.3109727e+02   5.7680400e+01   2.4819091e+01  -1.2370073e+01   1.3298430e+02   1.3262447e+02   3.5195091e+02  -1.3761527e+01  -1.0881818e+00   1.2956145e+01   3.8708545e+02  -9.5513818e+00   1.9219091e+02   2.5698836e+02   2.5679455e+02   8.5247345e+01   6.5252727e+01   2.4534433e+02   7.1300909e+01   1.3493411e+02   2.8800455e+02  -9.6421818e+00   7.2733636e+01   1.7884858e+02   7.9363636e+00   4.2805455e+00   3.0630727e+02   3.5490545e+00   1.6139364e+02   1.7526305e+02   1.0449636e+02   1.7427302e+02   2.3324273e+02   1.5554967e+02   9.3980909e+01   2.1267425e+02   1.2205091e+02   2.4121593e+02   1.2069000e+02   2.0545116e+02   2.9493364e+02   1.7209895e+02   9.1482727e+01   4.5849775e+02   1.5967455e+02   2.4158331e+02   1.1695364e+02   2.4954644e+02   1.2107545e+02   3.1890851e+02   5.8982727e+01   1.3309502e+02   1.2020636e+02   2.5490167e+02   9.1363636e+01   2.5973455e+02   3.1279182e+02   1.2751200e+01   1.0764364e+02   2.7223305e+02   1.7912273e+02   1.4507927e+02   6.7521818e+01   7.1908255e+01   4.4312727e+02   2.8913455e+01   1.6093727e+02   1.8633502e+02   1.4136430e+02   2.5247407e+02   6.5325455e+01   1.1180033e+02   1.1251455e+02   2.2126156e+02   8.7593636e+01   2.5467160e+02   2.1201636e+02   1.3456687e+02   2.8175430e+02   1.7354287e+02   1.2101909e+02   2.9309393e+02   6.1220000e+01   1.6325513e+02   1.2343636e+02   2.8149964e+02   7.5590909e+01   1.1448273e+02   1.1022727e+02   1.3881545e+02   1.5059182e+02   1.2086993e+02   7.7287273e+01   1.1817429e+02   7.8983636e+01   1.7359404e+02   1.4622430e+02   3.2526556e-01   6.3933636e+01   1.3163985e+02   4.4976273e+02   5.2597164e+01   5.5859091e+01   1.1277855e+02   6.8660000e+01   2.3471084e+02   1.7501545e+02   2.9448422e+02   1.0650182e+02   1.6654258e+02   4.1974000e+02   1.4730800e+01   1.2715727e+02   2.6569105e+02   1.7089091e+01   1.1453782e+01   2.5119727e+02   3.1512400e+01   5.1926430e+02   2.4102066e+01   1.0344727e+02   1.2187422e+02   8.0664545e+01   1.9485502e+02   8.8810909e+01   1.4935876e+02   2.4498430e+02   1.2761447e+02   2.7698430e+02   1.3486447e+02   1.5410273e+02   2.4067815e+02   9.4984298e+01   2.1523447e+02   1.3009636e+02   1.1936320e+02   9.4978182e+01   2.1476356e+02   1.9899545e+02   1.6622218e+02   6.4427273e+01   5.0593091e+01   6.8437273e+01   9.2881382e+01
   2.3834545e+02   1.6813600e+02   4.6243727e+02   7.6313200e+01   1.7249091e+01  -1.2814473e+01   1.3326430e+02   1.5983207e+02   3.8257091e+02  -3.5911273e+00   1.2861818e+01   1.0650145e+01   4.3717545e+02  -1.4558582e+01   2.1461091e+02   2.5153476e+02   2.0575455e+02   1.4985055e+02   8.6822727e+01   2.4285873e+02   6.8870909e+01   1.1684851e+02   2.5515455e+02   3.2795818e+01   7.6733636e+01   1.6718858e+02   1.9696364e+01   7.0497455e+00   3.1597727e+02   5.3545455e-01   1.4820364e+02   1.5779825e+02   9.4686364e+01   2.1110782e+02   2.6185273e+02   1.8150087e+02   9.8790909e+01   2.1347945e+02   1.3276091e+02   1.8893913e+02   1.1550000e+02   2.1786636e+02   2.7131364e+02   1.1312855e+02   9.2852727e+01   4.2619815e+02   1.4691455e+02   2.8665411e+02   9.1483636e+01   2.3721404e+02   1.6270545e+02   2.7089811e+02   5.9882727e+01   1.5035302e+02   1.0211636e+02   1.9882887e+02   1.2607364e+02   2.8281775e+02   2.8293182e+02   6.5200000e+00   1.2498364e+02   2.8579585e+02   1.8517273e+02   8.4835273e+01   9.0761818e+01   7.0379055e+01   4.6475727e+02   5.8130545e+00   1.6883727e+02   1.4251302e+02   1.3417430e+02   2.4666927e+02   7.8665455e+01   1.2282313e+02   9.0274545e+01   1.9166076e+02   9.5493636e+01   2.0231960e+02   1.8948636e+02   1.2346927e+02   2.5696430e+02   1.8215607e+02   1.2715909e+02   2.4345273e+02   8.4650000e+01   2.0366073e+02   1.5410636e+02   3.3651604e+02   9.8070909e+01   1.1039433e+02   1.1384727e+02   1.4133585e+02   9.4351818e+01   1.1898913e+02   6.5527273e+01   1.4515509e+02   7.0943636e+01   1.6209724e+02   1.5398430e+02  -4.4455344e+00   5.9593636e+01   1.0041705e+02   4.4310273e+02   3.1419964e+01   4.1049091e+01   1.0258335e+02   8.8700000e+01   2.5567764e+02   1.6863545e+02   3.1328462e+02   9.1111818e+01   1.4686378e+02   3.3031000e+02   1.8075200e+01   1.2901727e+02   2.4082225e+02   5.1390909e+00   5.9397818e+00   2.5495727e+02   1.7501600e+01   5.3064430e+02   3.2091666e+01   9.2967273e+01   1.5985262e+02   9.9424545e+01   1.8097422e+02   5.6000909e+01   1.3259356e+02   2.0336430e+02   1.2665407e+02   2.8907430e+02   1.4384727e+02   1.4153273e+02   2.6044375e+02   7.1414298e+01   1.9497007e+02   1.2057636e+02   8.6314800e+01   1.0368818e+02   2.2216676e+02   1.7661545e+02   1.2705258e+02   5.6757273e+01   8.0826691e+01   6.8817273e+01   6.4380982e+01
   2.0005545e+02   1.9447920e+02   4.8171727e+02   7.9870800e+01   2.5339091e+01  -3.8416727e+00   1.2707430e+02   1.5028727e+02   4.0929091e+02   1.2131273e+01   7.2518182e+00   7.5289455e+00   3.8951545e+02  -1.2455782e+01   2.2823091e+02   2.4806516e+02   2.6232455e+02   1.6842495e+02   9.8302727e+01   2.3994033e+02   1.0416091e+02   1.0116531e+02   2.3700455e+02  -4.4721818e+00   6.0403636e+01   1.3949498e+02   1.9836364e+01   1.0848545e+01   3.0497727e+02   5.6554545e+00   1.3082364e+02   1.2585865e+02   8.4686364e+01   2.2100782e+02   2.7776273e+02   1.7941807e+02   9.5790909e+01   2.0971945e+02   1.1314091e+02   2.1035873e+02   1.1436000e+02   2.3743756e+02   2.3950364e+02   1.5176335e+02   1.1166273e+02   4.2525335e+02   1.7277455e+02   3.0943531e+02   1.0263364e+02   2.2074204e+02   1.3795545e+02   2.5630811e+02   5.6362727e+01   1.4587462e+02   1.1415636e+02   2.1424567e+02   1.1293364e+02   2.7520895e+02   2.8431182e+02   1.0879600e+01   1.6921364e+02   2.8596745e+02   1.6974273e+02   6.1399673e+01   8.9281818e+01   7.1787455e+01   5.0481727e+02   1.3168255e+01   1.3050727e+02   1.5224942e+02   1.4164430e+02   2.5554167e+02   6.0185455e+01   1.2711153e+02   8.3844545e+01   1.9227516e+02   9.5543636e+01   2.0098560e+02   1.4520636e+02   1.2144167e+02   2.3717430e+02   1.6046927e+02   1.1911909e+02   2.4876593e+02   8.9980000e+01   1.8081433e+02   1.4505636e+02   2.8420004e+02   9.3930909e+01   1.1858553e+02   1.5018727e+02   1.7851865e+02   1.2478182e+02   7.5604727e+01   7.7527273e+01   1.2605509e+02   8.6843636e+01   1.4763524e+02   1.3502430e+02   4.6126556e-01   7.4503636e+01   8.4604255e+01   4.1181273e+02   1.5253164e+01   5.5809091e+01   1.1917255e+02   7.7990000e+01   3.0844444e+02   1.6020545e+02   2.6352902e+02   1.0964182e+02   1.6138138e+02   3.2697000e+02   3.1252400e+01   1.4043727e+02   2.7667865e+02   8.5690909e+00   2.1665382e+01   2.5314727e+02   4.6696400e+01   5.3817430e+02   2.0926556e-01   1.2153727e+02   1.3580702e+02   5.7474545e+01   1.5348022e+02   5.5720909e+01   1.0685596e+02   2.0250430e+02   1.3606287e+02   2.9722430e+02   1.3514527e+02   1.5676273e+02   2.3032535e+02   7.7454298e+01   1.7291687e+02   1.5828636e+02   7.7348000e+01   1.0987818e+02   2.4933156e+02   1.9599545e+02   1.3855218e+02   6.2617273e+01   4.9357891e+01   5.9247273e+01   4.3236582e+01
   3.3753545e+02   1.0748080e+02   4.2076727e+02   8.8456800e+01   2.4389091e+01   2.0754327e+01   1.4131430e+02   1.3209807e+02   4.1190091e+02  -3.5975273e+00   5.3918182e+00   6.4877455e+00   3.8246545e+02  -1.8941782e+01   2.4228091e+02   2.3898116e+02   3.1698455e+02   1.4357215e+02   7.2922727e+01   2.8439073e+02   1.4077091e+02   7.6756509e+01   2.7405455e+02   1.1423818e+01   6.5643636e+01   1.6360578e+02   3.1076364e+01   3.5193455e+00   2.9640727e+02   5.0110545e+00   1.3158364e+02   1.4688785e+02   5.6926364e+01   1.7469862e+02   2.7371273e+02   1.9164207e+02   1.0908091e+02   2.5413625e+02   1.1700091e+02   1.9828993e+02   1.4178000e+02   2.0081396e+02   2.5593364e+02   1.2606895e+02   8.5412727e+01   4.9810335e+02   1.4491455e+02   3.0533411e+02   1.2169364e+02   1.8800724e+02   1.1870545e+02   2.7497811e+02   7.0222727e+01   1.3361582e+02   1.2449636e+02   1.6717847e+02   1.1345364e+02   2.8544735e+02   2.9484182e+02   2.3607200e+01   1.4078364e+02   3.1739185e+02   1.6612273e+02   9.4359273e+01   8.3001818e+01   6.2999855e+01   3.9600727e+02   1.4433055e+01   1.8493727e+02   1.8379502e+02   1.4117430e+02   1.9596927e+02   7.1855455e+01   1.1203793e+02   7.5794545e+01   1.8500916e+02   9.3303636e+01   2.1692480e+02   1.5196636e+02   1.2566087e+02   2.6975430e+02   1.8818287e+02   1.2620909e+02   2.5567873e+02   1.0341000e+02   1.7077993e+02   1.3581636e+02   3.1183924e+02   9.8310909e+01   9.2045127e+01   1.0575727e+02   1.8488305e+02   1.0263182e+02   1.3303673e+02   7.4147273e+01   1.2751549e+02   6.8273636e+01   1.8341084e+02   1.4045430e+02   1.0306866e+01   6.2403636e+01   9.9282255e+01   4.0024273e+02   1.7988764e+01   6.9859091e+01   1.1499855e+02   1.0332000e+02   3.4074804e+02   1.4653545e+02   1.5853262e+02   9.5831818e+01   1.7253618e+02   3.2259000e+02   6.3128000e+00   1.3901727e+02   2.2212225e+02   2.0659091e+01   2.8381818e+00   2.9548727e+02   6.0919200e+01   5.2422430e+02   2.4135266e+01   1.1672727e+02   1.7448182e+02   5.5044545e+01   1.2767462e+02   6.2190909e+01   1.2643836e+02   2.0160430e+02   1.6551487e+02   3.0069430e+02   1.5410767e+02   1.1943273e+02   2.2993175e+02   1.0174430e+02   2.0154367e+02   1.3290636e+02   8.3908400e+01   1.2473818e+02   2.6010276e+02   1.7052545e+02   1.4863978e+02   6.2857273e+01   7.7768691e+01   5.5297273e+01   7.5982582e+01
   2.5638545e+02   1.5293280e+02   3.7824727e+02   6.5958400e+01   1.6199091e+01  -1.2780473e+01   1.0298430e+02   1.3887447e+02   4.9833091e+02   2.9580727e+00  -3.5581818e+00   3.3437455e+00   4.4598545e+02  -1.4593382e+01   2.4838091e+02   3.2416316e+02   3.4013455e+02   1.4739015e+02   7.9062727e+01   2.6566953e+02   1.7016091e+02  -8.2146909e+00   2.9467455e+02   1.2494218e+01   8.1023636e+01   1.6965538e+02   3.5126364e+01  -8.3746545e+00   3.0840727e+02  -6.7589455e+00   1.2063364e+02   1.4938385e+02   6.4156364e+01   1.3274022e+02   2.6057273e+02   1.6403327e+02   9.7740909e+01   2.0723345e+02   1.3252091e+02   1.8785833e+02   1.1083000e+02   2.3371996e+02   2.4874364e+02   1.4212415e+02   9.6232727e+01   3.9761775e+02   1.3767455e+02   2.8272331e+02   9.9583636e+01   2.3887604e+02   1.0126545e+02   2.8631331e+02   4.7122727e+01   1.5894382e+02   1.0815636e+02   1.9853567e+02   1.2569364e+02   3.0827815e+02   2.7846182e+02   1.1397600e+01   1.7340364e+02   3.3554225e+02   1.7746273e+02   1.4354207e+02   1.1933182e+02   8.0523455e+01   3.7662727e+02   1.8613455e+01   1.9140727e+02   1.3561742e+02   1.4264430e+02   2.7385167e+02   5.7995455e+01   1.7362673e+02   7.9514545e+01   1.6157156e+02   8.7303636e+01   2.1064480e+02   2.0305636e+02   1.3024367e+02   3.2038430e+02   2.0529247e+02   1.1639909e+02   2.4269353e+02   1.0393000e+02   2.0278833e+02   1.4248636e+02   2.7111564e+02   8.3780909e+01   8.2877527e+01   1.2084727e+02   1.4748585e+02   1.0982182e+02   1.2989153e+02   8.3617273e+01   1.6175789e+02   5.6893636e+01   1.2865124e+02   1.9036430e+02   1.0744066e+01   6.0593636e+01   1.2228705e+02   3.6657273e+02   1.7492364e+01   6.3859091e+01   1.1909855e+02   9.0510000e+01   3.5048284e+02   1.1772545e+02   1.4678742e+02   1.0716182e+02   1.5610978e+02   3.4669000e+02   9.9148000e+00   1.3186727e+02   2.3778425e+02   2.6659091e+01   2.6408182e+01   2.6229727e+02   4.6154400e+01   5.1255430e+02   2.2018866e+01   1.2744727e+02   1.3743422e+02   4.6044545e+01   1.2067462e+02   4.3480909e+01   1.4050516e+02   1.9593430e+02   1.5558847e+02   2.9950430e+02   1.5563287e+02   1.4157273e+02   2.3849055e+02   8.1414298e+01   2.1165007e+02   8.8866364e+01   8.9241600e+01   1.0044818e+02   2.4927596e+02   1.8757545e+02   1.2727578e+02   6.5517273e+01   6.7695891e+01   8.4207273e+01   6.5529782e+01
   2.5176545e+02   1.6630240e+02   3.1033727e+02   5.4441200e+01   4.1339091e+01  -4.5016727e+00   1.1841430e+02   1.3493007e+02   5.8733091e+02   8.7880727e+00   7.8218182e+00   1.5334545e-01   4.2122545e+02  -1.5802582e+01   2.5604091e+02   2.6403036e+02   3.4589455e+02   1.3430935e+02   1.0625273e+02   3.0582433e+02   1.6920091e+02   1.2392109e+01   3.2577455e+02   1.6616218e+01   6.7023636e+01   1.7187538e+02   2.9316364e+01  -3.2898545e+00   3.3997727e+02  -1.3424545e+01   1.2577364e+02   1.5735265e+02   4.9686364e+01   1.3922782e+02   2.6566273e+02   1.8119607e+02   1.1641091e+02   1.9239985e+02   1.3271091e+02   1.9694313e+02   1.1640000e+02   2.4570436e+02   2.7031364e+02   1.5186855e+02   7.3732727e+01   3.9953775e+02   1.3377455e+02   2.8598531e+02   1.1505364e+02   2.5027844e+02   1.5682545e+02   3.1954851e+02   6.3362727e+01   1.3531462e+02   9.5256364e+01   2.3103767e+02   1.4984364e+02   2.6391615e+02   2.9050182e+02   2.8104400e+01   1.7759364e+02   3.8953705e+02   1.9822273e+02   1.1602127e+02   9.5571818e+01   1.0013425e+02   4.0906727e+02   5.7825455e-01   1.7969727e+02   1.6750422e+02   1.2864430e+02   2.5744167e+02   7.3565455e+01   1.6300113e+02   7.8894545e+01   1.6524116e+02   1.0235364e+02   2.0877080e+02   2.2853636e+02   1.5282527e+02   3.2417430e+02   1.8319927e+02   1.3325909e+02   2.7468473e+02   1.0926000e+02   2.3127193e+02   1.4300636e+02   3.0259404e+02   7.5450909e+01   9.4493927e+01   1.3189727e+02   1.4322185e+02   1.1440182e+02   1.2919513e+02   9.5337273e+01   1.4549029e+02   7.5603636e+01   1.8053444e+02   1.6955430e+02  -1.3011344e+00   8.1353636e+01   1.0219625e+02   4.0895273e+02   3.0201964e+01   6.9479091e+01   1.1149895e+02   1.2328000e+02   3.0577124e+02   1.3839545e+02   2.2432382e+02   9.9261818e+01   1.6021178e+02   3.2326000e+02   3.5359200e+01   1.2934727e+02   2.2537585e+02   1.0469091e+01   1.8893382e+01   3.0600727e+02   3.9417600e+01   5.2731430e+02   2.6268066e+01   1.2244727e+02   1.5787422e+02   6.7574545e+01   1.7609222e+02   5.5770909e+01   7.2231964e+01   1.9645430e+02   1.3744687e+02   3.0302430e+02   1.5449127e+02   1.4795273e+02   2.0093015e+02   6.8074298e+01   1.8481727e+02   1.4952636e+02   8.6998800e+01   9.7688182e+01   2.5183676e+02   2.0814545e+02   1.2573018e+02   5.7947273e+01   8.3971491e+01   7.7777273e+01   8.5704182e+01
   2.2576545e+02   1.7047240e+02   3.7757727e+02   5.4872000e+01   1.8629091e+01  -1.2444873e+01   1.1607430e+02   1.2678727e+02   5.5671091e+02   1.4667673e+01   1.0101818e+01   4.8209455e+00   4.6446545e+02  -5.6417818e+00   2.5342091e+02   3.1380996e+02   3.4075455e+02   9.7570545e+01   1.3525273e+02   2.9983433e+02   1.5725091e+02   4.9681091e+00   3.4253455e+02   8.7554182e+00   7.5693636e+01   1.6870178e+02   3.3356364e+01  -4.0430545e+00   3.1268727e+02   9.6086545e+00   1.3868364e+02   1.4164985e+02   5.0396364e+01   1.3341102e+02   2.4847273e+02   1.7452127e+02   1.1327091e+02   1.9899105e+02   1.2800091e+02   2.3745993e+02   1.2569000e+02   2.7634116e+02   3.0184364e+02   1.4615615e+02   7.5162727e+01   4.2673335e+02   1.5101455e+02   2.4093611e+02   1.1811364e+02   2.8966364e+02   1.4407545e+02   3.0831851e+02   6.9792727e+01   1.4942022e+02   1.1353636e+02   1.9105527e+02   1.3531364e+02   2.9088855e+02   3.4827182e+02  -8.1872000e+00   1.8959364e+02   3.3710705e+02   1.7979273e+02   1.2340567e+02   1.1514182e+02   8.3568655e+01   4.4700727e+02  -1.7069455e+00   1.6402727e+02   1.4356782e+02   1.4460430e+02   2.4769487e+02   9.0515455e+01   1.6664513e+02   6.4794545e+01   1.4450916e+02   1.0097364e+02   2.2750120e+02   2.1091636e+02   1.3423487e+02   2.9759430e+02   1.2453567e+02   1.0620909e+02   2.4141873e+02   1.0236000e+02   2.1377393e+02   1.0810636e+02   2.5967604e+02   9.5350909e+01   1.0218193e+02   1.2051727e+02   1.6161225e+02   1.0549182e+02   1.2899793e+02   9.3097273e+01   1.5342949e+02   8.3363636e+01   1.3815364e+02   1.6336430e+02   2.1044066e+01   6.6123636e+01   1.1932465e+02   4.5176273e+02   2.1107164e+01   8.4239091e+01   1.5750815e+02   1.0151000e+02   3.5117284e+02   1.3610545e+02   1.9640702e+02   1.0597182e+02   1.5234498e+02   3.0955000e+02   1.8860000e+00   1.1501727e+02   2.3904225e+02   1.2949091e+01   1.2074982e+01   3.1467727e+02   3.8724000e+01   5.4798430e+02   2.3844466e+01   1.0663727e+02   1.4933902e+02   9.5384545e+01   2.0372742e+02   4.7910909e+01   1.0982076e+02   2.2007430e+02   1.6579727e+02   2.7879430e+02   1.4561967e+02   1.0667273e+02   2.2481255e+02   7.3364298e+01   1.5181407e+02   1.1300636e+02   1.1159040e+02   1.1692818e+02   2.5305756e+02   2.0542545e+02   1.3927778e+02   6.8087273e+01   1.0125029e+02   9.2437273e+01   7.7201382e+01
   2.2462545e+02   1.6151360e+02   3.2914727e+02   6.6076400e+01   1.6299091e+01   3.8315273e+00   1.1431430e+02   1.4539807e+02   5.0738091e+02  -1.8235927e+01   1.0151818e+01   6.5869455e+00   4.6503545e+02   1.0502618e+01   2.5361091e+02   3.0384476e+02   3.1394455e+02   1.2105535e+02   7.6682727e+01   3.2680993e+02   1.4030091e+02  -4.8589091e-01   3.0715455e+02   1.9635818e+01   5.6973636e+01   1.7919938e+02   2.4746364e+01  -9.8342545e+00   3.1368727e+02   6.0586545e+00   1.3120364e+02   1.3277825e+02   6.0346364e+01   1.5647502e+02   2.2390273e+02   1.5038687e+02   1.0779091e+02   2.2580945e+02   1.1843091e+02   2.4093553e+02   1.3397000e+02   2.8981876e+02   1.5693364e+02   2.5174895e+02   7.2792727e+01   3.9642295e+02   1.2863455e+02   2.6425651e+02   1.2921364e+02   2.8372564e+02   1.6807545e+02   3.5827851e+02   6.3602727e+01   1.5605542e+02   1.1187636e+02   2.2075807e+02   1.3803364e+02   3.0443095e+02   3.0546182e+02   1.3907600e+01   1.6364364e+02   2.9403305e+02   1.7284273e+02   1.0148167e+02   1.0762182e+02   8.4790255e+01   4.3162727e+02   7.1434545e+00   1.6945727e+02   1.7151342e+02   1.5231430e+02   2.7978807e+02   7.7895455e+01   1.6436473e+02   9.2124545e+01   1.7237276e+02   1.4197364e+02   2.9541120e+02   1.7243636e+02   1.2231327e+02   2.5286430e+02   1.6637407e+02   8.5639091e+01   2.1072433e+02   9.5070000e+01   2.4240713e+02   1.0934636e+02   2.0666684e+02   6.3020909e+01   7.7058327e+01   1.2237727e+02   1.7122345e+02   1.0302182e+02   1.3334553e+02   7.5147273e+01   1.7291549e+02   8.4703636e+01   1.6213644e+02   1.9669430e+02   2.2377666e+01   8.0453636e+01   1.4274825e+02   4.7995273e+02   2.9421964e+01   8.0619091e+01   1.3918775e+02   1.1218000e+02   3.2855924e+02   1.2563545e+02   2.1924462e+02   8.4401818e+01   1.8397058e+02   3.0135000e+02   2.9542000e+01   1.4334727e+02   2.6286585e+02   1.6709091e+01   8.5341818e+00   3.7324727e+02   4.0798400e+01   5.1412430e+02   3.1983266e+01   1.1968727e+02   1.4867502e+02   9.3194545e+01   1.9957262e+02   5.1390909e+01   1.0468236e+02   2.3993430e+02   1.3163847e+02   2.8702430e+02   1.3120127e+02   1.0629273e+02   2.0450295e+02   6.0984298e+01   1.7804447e+02   1.2362636e+02   1.1612080e+02   1.2982818e+02   2.5192556e+02   1.9366545e+02   1.3054858e+02   8.7377273e+01   1.0970709e+02   9.6057273e+01   9.1051782e+01
   1.9419545e+02   1.5828800e+02   3.9985727e+02   8.8419600e+01  -8.5090909e-01  -2.6606473e+01   9.5174298e+01   1.4268927e+02   4.9848091e+02  -9.7639273e+00  -7.0381818e+00  -1.6847855e+01   4.5832545e+02  -7.2905818e+00   2.6980091e+02   3.1554956e+02   3.3165455e+02   1.1420855e+02   6.7722727e+01   3.2342673e+02   1.4954091e+02  -9.5150909e+00   3.1610455e+02   7.2998182e+00   5.4453636e+01   1.8331098e+02   3.0646364e+01   2.0313745e+01   3.0373727e+02  -1.2105345e+01   1.6039364e+02   1.2730305e+02   2.5636364e+01   1.6531818e+01   2.6433273e+02   1.7006247e+02   1.0841091e+02   2.2827985e+02   1.2205091e+02   2.4007593e+02   1.1855000e+02   3.0258236e+02   1.3236364e+02   2.5381455e+02   5.3792727e+01   3.7157295e+02   1.3239455e+02   2.4157571e+02   1.3953364e+02   3.3911004e+02   1.6039545e+02   3.1770291e+02   6.4362727e+01   1.3256462e+02   1.1453636e+02   2.2916527e+02   1.1631364e+02   2.8859855e+02   2.8950182e+02   1.3614400e+01   1.4769364e+02   3.4354905e+02   1.8389273e+02   1.2250767e+02   1.2076182e+02   9.2359055e+01   4.2506727e+02   2.7738255e+01   2.0307727e+02   1.4663382e+02   1.4450430e+02   3.0022287e+02   1.0489545e+02   2.0153473e+02   8.5464545e+01   1.5733556e+02   1.2625364e+02   3.0790880e+02   1.7001636e+02   9.3546873e+01   2.2570430e+02   1.1917687e+02   1.0582909e+02   1.9163913e+02   1.1126000e+02   2.3187193e+02   8.6386364e+01   2.3131364e+02   7.6120909e+01   9.8960327e+01   1.1694727e+02   1.3317785e+02   1.2054182e+02   1.2589393e+02   8.0287273e+01   1.6588429e+02   6.7323636e+01   1.4414684e+02   2.0874430e+02   2.2236656e+00   8.7593636e+01   1.0183705e+02   4.8243273e+02   3.0223564e+01   6.3569091e+01   1.2855175e+02   8.1700000e+01   2.7585764e+02   1.4134545e+02   1.9803782e+02   1.0854182e+02   1.8284938e+02   2.8959000e+02   1.2002800e+01   1.3862727e+02   2.6620345e+02  -3.4090909e-01  -1.0391818e+01   3.1172727e+02   3.0580000e+01   5.1079430e+02   2.7109666e+01   1.3220727e+02   1.8824342e+02   1.0000455e+02   1.9873782e+02   4.1620909e+01   1.5827396e+02   2.7988430e+02   1.6553247e+02   2.7731430e+02   1.3240807e+02   1.0353273e+02   2.2577375e+02   7.3364298e+01   1.4777407e+02   1.5214636e+02   1.0450920e+02   1.1125818e+02   2.0313116e+02   1.8352545e+02   9.9499782e+01   6.4807273e+01   1.1442269e+02   8.5057273e+01   1.0755178e+02
   1.9038545e+02   1.4997280e+02   4.6624727e+02   6.4678400e+01   4.9090909e+00  -2.2572727e+00   1.0298430e+02   1.4087447e+02   4.4138091e+02  -5.2959273e+00   7.2181818e-01  -7.6186545e+00   4.4146545e+02  -7.0417818e+00   2.1261091e+02   2.4726476e+02   3.0836455e+02   8.6121745e+01   1.2363273e+02   3.2552393e+02   1.9739091e+02   9.4690909e-01   3.7743455e+02   1.1963418e+01   7.4543636e+01   1.6998378e+02   1.8126364e+01  -9.3046545e+00   3.2073727e+02  -1.5175345e+01   1.2939364e+02   1.5782305e+02   1.2586364e+01   9.5358182e+00   2.1914273e+02   1.4172767e+02   1.1584091e+02   2.1216545e+02   1.1995091e+02   2.3772393e+02   1.3574000e+02   2.9615716e+02   1.3307364e+02   2.5213775e+02   5.2162727e+01   3.6001335e+02   1.3325455e+02   2.6602691e+02   1.3795364e+02   3.0323644e+02   1.4132545e+02   3.3978851e+02   7.2452727e+01   1.5524742e+02   1.0668636e+02   2.1593327e+02   1.3979364e+02   3.0201015e+02   3.0541182e+02   1.5151600e+01   1.5221364e+02   3.2285745e+02   1.5598273e+02   1.3393047e+02   9.5901818e+01   4.4157855e+01   4.4369727e+02   2.7478545e+00   1.9407727e+02   1.4168382e+02   1.3560430e+02   2.7412487e+02   8.8895455e+01   1.7015473e+02   9.2324545e+01   1.8716676e+02   1.1821364e+02   2.9212200e+02   1.9796636e+02   1.5508087e+02   2.6012430e+02   1.8811327e+02   1.0777909e+02   2.1405313e+02   1.0812000e+02   2.1493313e+02   1.0548636e+02   2.2026564e+02   1.0488091e+02   7.9189527e+01   1.1089727e+02   1.3452185e+02   8.3251818e+01   1.4906713e+02   7.4427273e+01   1.4701309e+02   7.2273636e+01   1.5404084e+02   2.0174430e+02   6.8836656e+00   5.3403636e+01   1.3719225e+02   4.8786273e+02   2.6129164e+01   5.7719091e+01   1.2210975e+02   7.6370000e+01   2.4133404e+02   1.3120545e+02   2.2889902e+02   9.9971818e+01   1.9730498e+02   3.2688000e+02   3.2919600e+01   1.5048727e+02   2.3606465e+02   1.9759091e+01   1.5580182e+01   3.1143727e+02   2.6453200e+01   4.9231430e+02   3.0638066e+01   1.7187727e+02   5.5349818e+01   9.0334545e+01   2.0151142e+02   5.7530909e+01   1.5867116e+02   2.9283430e+02   1.4221647e+02   2.6883430e+02   1.4189647e+02   1.1953273e+02   2.0982375e+02   8.3604298e+01   1.5818487e+02   1.2543636e+02   1.4035600e+02   1.0625818e+02   2.1824116e+02   1.8447545e+02   1.3233378e+02   6.4427273e+01   1.0268309e+02   1.0281727e+02   1.1237098e+02
   1.4176545e+02   1.8562240e+02   3.9628727e+02   6.7895200e+01  -6.6090909e-01   1.0528327e+01   1.1288430e+02   1.4313247e+02   4.3252091e+02   3.2728727e+00   1.1391818e+01  -9.4722545e+00   4.2784545e+02  -6.9021818e+00   1.9538091e+02   2.3883316e+02   2.8755455e+02   1.2763655e+02   1.0468273e+02   3.0775993e+02   2.3430091e+02  -1.6625891e+01   3.5000455e+02   1.1827818e+01   7.8783636e+01   1.8393458e+02   1.5356364e+01   7.3469455e+00   2.9854727e+02   1.5098545e+00   1.6058364e+02   1.4199785e+02   3.4826364e+01   1.8416618e+01   2.0638273e+02   1.2602847e+02   1.2384091e+02   2.0604545e+02   1.1024091e+02   2.1374073e+02   1.3293000e+02   2.7957196e+02   1.4274364e+02   2.3741415e+02   3.7162727e+01   3.5402335e+02   1.4701455e+02   2.8173611e+02   1.0605364e+02   2.7693844e+02   1.6045545e+02   3.4413811e+02   5.9692727e+01   1.5822822e+02   1.1820636e+02   2.3754167e+02   9.9983636e+01   2.7362495e+02   3.0074182e+02   1.2095200e+01   1.2088364e+02   2.4645385e+02   1.5031273e+02   1.0895407e+02   8.6571818e+01   4.9424255e+01   4.8412727e+02   2.6193455e+01   1.9907727e+02   1.4347382e+02   1.4160430e+02   2.6121487e+02   1.0204545e+02   1.8186273e+02   8.9844545e+01   2.0531516e+02   1.3478364e+02   3.0093640e+02   2.1662636e+02   1.8186807e+02   3.2644430e+02   2.1222767e+02   1.0782909e+02   2.2037913e+02   8.1410000e+01   1.9944993e+02   1.0829636e+02   2.0023084e+02   8.0780909e+01   8.0587527e+01   1.2813727e+02   1.5009265e+02   1.2725182e+02   1.4711713e+02   8.0807273e+01   1.5965269e+02   7.6743636e+01   1.6854324e+02   1.8502430e+02   4.0311266e+01   8.5693636e+01   1.3551905e+02   4.9043273e+02   4.4443564e+01   7.2719091e+01   9.6909745e+01   5.2370000e+01   2.7234404e+02   1.2744545e+02   2.2662982e+02   1.3007182e+02   2.0693698e+02   3.1712000e+02   1.6850400e+01   1.3343727e+02   2.5265865e+02   1.7759091e+01  -2.7398182e+00   2.9376727e+02   1.0056800e+01   4.4269430e+02   4.8876656e+00   1.9577727e+02   9.2297818e+01   8.3144545e+01   1.9923662e+02   4.5670909e+01   1.2070996e+02   2.6160430e+02   1.3223487e+02   2.5050430e+02   1.2136287e+02   9.5382727e+01   1.8437575e+02   5.6364298e+01   1.4846407e+02   1.2505636e+02   1.1838640e+02   1.0411818e+02   1.9341236e+02   1.6947545e+02   1.4196378e+02   7.7137273e+01   9.3576291e+01   6.1487273e+01   9.3347382e+01
   2.4900545e+02   1.2314320e+02   4.0876727e+02   7.9416800e+01  -7.7509091e+00   9.5527273e-02   1.0317430e+02   1.4061927e+02   3.6643091e+02  -8.6992727e-01   7.5818182e+00  -2.3017455e+01   4.1122545e+02   4.7741818e-01   1.8966091e+02   2.0891076e+02   2.6165455e+02   6.8428545e+01   7.4962727e+01   2.6813753e+02   2.2406091e+02  -1.0476691e+01   3.1715455e+02   1.2925818e+01   7.6303636e+01   1.7417298e+02   1.1026364e+01  -8.9266545e+00   2.8230727e+02  -2.2240945e+01   1.5430364e+02   1.5598025e+02   3.0686364e+01   2.1417818e+01   2.1433273e+02   1.2049247e+02   8.0270909e+01   1.8710105e+02   1.0628091e+02   2.3847753e+02   1.5136000e+02   3.0099756e+02   1.1031364e+02   2.9281855e+02   2.4102727e+01   3.2238815e+02   1.6344455e+02   3.1814171e+02   1.1632364e+02   3.0906684e+02   1.4220545e+02   3.2653811e+02   6.5362727e+01   1.6405462e+02   9.2826364e+01   2.2509207e+02   1.2060364e+02   2.7320535e+02   3.0403182e+02   2.6402000e+01   1.3817364e+02   2.7707065e+02   1.6631273e+02   9.6344073e+01   6.8671818e+01   7.0716255e+01   5.0900727e+02   1.4083055e+01   1.5883727e+02   1.7264302e+02   1.5122430e+02   2.8025527e+02   9.5425455e+01   1.3310233e+02   9.7274545e+01   2.1039076e+02   1.3263364e+02   2.9872840e+02   2.0610636e+02   1.7303967e+02   3.4075430e+02   2.2913287e+02   1.1234909e+02   2.2873753e+02   7.2500000e+01   1.9697273e+02   1.0534636e+02   2.1418684e+02   7.9590909e+01   8.7832727e+01   1.1979727e+02   1.5218985e+02   1.0878182e+02   1.0626473e+02   8.3287273e+01   1.5207429e+02   6.9273636e+01   1.6694084e+02   1.4745430e+02   1.0886866e+01   9.8593636e+01   1.1967705e+02   4.9691273e+02   3.8355164e+01   7.2239091e+01   9.2088145e+01   6.6560000e+01   2.4287884e+02   1.4653545e+02   2.9010262e+02   1.0083182e+02   1.6651618e+02   4.1369000e+02   1.7594800e+01   1.2948727e+02   2.4897465e+02   2.5379091e+01   1.0840582e+01   2.4543727e+02   2.1733200e+01   4.9950430e+02   1.7532866e+01   1.7949727e+02   6.8930218e+01   1.0333455e+02   2.1919142e+02   5.6530909e+01   1.4598116e+02   2.1969430e+02   8.6537666e+01   2.5493430e+02   1.2547847e+02   1.1900273e+02   2.5920615e+02   7.7414298e+01   1.7383007e+02   1.7157636e+02   1.2495480e+02   1.0925818e+02   2.0429116e+02   1.8971545e+02   1.6220458e+02   6.5757273e+01   6.7386691e+01   8.8347273e+01   8.9628582e+01
   2.5886545e+02   1.2158440e+02   3.9719727e+02   7.2392400e+01   2.0339091e+01  -1.1921673e+01   1.3950430e+02   1.2395287e+02   3.7881091e+02   1.6809673e+01   7.7718182e+00  -1.0132655e+01   3.7570545e+02  -1.6680982e+01   1.7452091e+02   2.1255196e+02   2.6389455e+02   4.5679345e+01   7.2682727e+01   2.3621993e+02   2.0058091e+02  -7.3082909e+00   3.5315455e+02   3.9058182e+00   7.2883636e+01   1.6759658e+02   5.4563636e+00   1.8428945e+01   3.0678727e+02   2.6106545e+00   1.7254364e+02   1.3194105e+02   1.0536364e+01   1.8898182e+00   2.0219273e+02   1.2203367e+02   9.1700909e+01   1.8175665e+02   9.6380909e+01   2.1422953e+02   1.3097000e+02   2.3181876e+02   9.3653636e+01   2.6639135e+02   8.5042727e+01   3.8313295e+02   1.1905455e+02   2.7145291e+02   1.0858364e+02   2.3315604e+02   1.3257545e+02   2.9992851e+02   5.8222727e+01   1.4424582e+02   1.2977636e+02   2.4951607e+02   1.1493364e+02   2.4489895e+02   3.1717182e+02  -4.0920000e-01   1.0759364e+02   2.6413705e+02   1.6417273e+02   8.6795273e+01   9.4331818e+01   7.2523455e+01   4.8850727e+02   4.4730545e+00   1.3707727e+02   1.6538382e+02   1.4969430e+02   2.7132767e+02   8.2135455e+01   1.0616553e+02   9.1894545e+01   2.1372116e+02   9.3163636e+01   2.7564600e+02   1.7172636e+02   1.0208007e+02   3.1017430e+02   2.0404927e+02   1.0420909e+02   2.4928873e+02   7.0690000e+01   1.7016753e+02   1.1462636e+02   2.5429444e+02   9.1160909e+01   9.2187127e+01   1.2503727e+02   1.2391065e+02   9.3541818e+01   1.3086393e+02   7.4717273e+01   1.3532989e+02   8.8513636e+01   1.5107164e+02   1.5226430e+02   3.5552066e+01   8.7833636e+01   1.4443785e+02   4.7524273e+02   4.2368764e+01   6.0339091e+01   1.1295015e+02   7.0750000e+01   2.5073364e+02   1.5082545e+02   2.8889942e+02   1.0245182e+02   1.8633658e+02   3.9983000e+02   2.5233600e+01   1.3962727e+02   2.8350345e+02   2.6229091e+01   6.7258182e-01   2.5757727e+02   1.8002000e+01   5.1112430e+02   4.0273266e+01   1.4944727e+02   8.8524218e+01   9.0234545e+01   1.7275942e+02   5.8810909e+01   1.3641876e+02   2.0879430e+02   9.5749666e+01   2.3622430e+02   1.5050527e+02   1.1638273e+02   2.3288575e+02   7.1794298e+01   1.6651967e+02   1.3395636e+02   1.0563440e+02   8.7208182e+01   2.1210516e+02   1.9090545e+02   1.6481938e+02   4.3427273e+01   7.2653091e+01   1.0067727e+02   9.1832182e+01
   1.8624545e+02   1.5858400e+02   3.5014727e+02   7.7106400e+01   1.1339091e+01  -7.6716727e+00   1.3079430e+02   1.6083967e+02   4.0876091e+02   1.1843673e+01   1.1201818e+01  -4.9705455e-01   4.3098545e+02  -2.3773382e+01   2.1123091e+02   2.4280516e+02   2.6355455e+02   7.9176545e+01   8.8252727e+01   2.3693433e+02   1.8406091e+02  -5.5566909e+00   3.4262455e+02  -3.6317818e+00   6.4353636e+01   1.8260898e+02   1.7836364e+01  -5.8014545e+00   3.0497727e+02  -9.8645455e+00   1.7530364e+02   1.5101025e+02   2.9736364e+01   1.9633818e+01   2.1209273e+02   1.6038167e+02   1.0922091e+02   1.8554505e+02   1.4081091e+02   1.8633513e+02   1.1374000e+02   1.9986716e+02   1.4607364e+02   2.0995775e+02   9.0162727e+01   4.7491335e+02   1.2872455e+02   2.7457931e+02   1.1795364e+02   2.6719644e+02   1.4470545e+02   2.8951811e+02   6.0262727e+01   1.6370262e+02   1.3177636e+02   2.5516607e+02   1.2584364e+02   2.8588615e+02   2.9898182e+02   1.7616000e+01   1.1888364e+02   2.6195385e+02   1.5346273e+02   1.0784207e+02   9.1951818e+01   7.2853855e+01   4.8456727e+02   2.7038255e+01   1.2564727e+02   1.3777822e+02   1.3460430e+02   2.6872487e+02   5.1705455e+01   1.2717993e+02   1.1551455e+02   2.4588156e+02   1.1706364e+02   2.7821400e+02   2.1872636e+02   1.4413007e+02   2.8375430e+02   1.7759287e+02   1.2477909e+02   2.8098313e+02   9.1690000e+01   1.6981753e+02   1.2381636e+02   3.1165924e+02   1.0983091e+02   1.0212353e+02   1.3003727e+02   1.4280065e+02   1.1054182e+02   1.2483393e+02   7.9567273e+01   1.3651189e+02   8.5653636e+01   2.0102044e+02   1.3855430e+02  -7.4411344e+00   7.9213636e+01   1.3765745e+02   4.6148273e+02   2.4089564e+01   8.6529091e+01   9.4184945e+01   8.2850000e+01   2.6647564e+02   1.6239545e+02   2.9030382e+02   1.0478182e+02   1.6101018e+02   3.4597000e+02   2.0352400e+01   1.4396727e+02   2.8034625e+02   1.3139091e+01   1.5869782e+01   2.5791727e+02   2.1214800e+01   5.5836430e+02   5.1140656e+00   1.5501727e+02   9.0848618e+01   6.9144545e+01   1.6382662e+02   6.7190909e+01   1.4808836e+02   2.2531430e+02   1.3980807e+02   2.8150430e+02   1.3264287e+02   1.1648273e+02   2.6487775e+02   7.8604298e+01   1.9873487e+02   1.3581636e+02   8.1385600e+01   1.1135818e+02   2.4483316e+02   2.0395545e+02   1.4625538e+02   7.4137273e+01   5.1626291e+01   7.8917273e+01   7.0092982e+01
   2.3919545e+02   1.8773800e+02   4.1757727e+02   8.6902000e+01   2.1719091e+01  -3.5520727e+00   1.1798430e+02   1.3577447e+02   4.5724091e+02  -9.6147273e+00   1.2201818e+01  -7.7270545e+00   4.1527545e+02   3.2434182e+00   2.0828091e+02   2.8332116e+02   3.2308455e+02   8.3374145e+01   1.0282273e+02   2.6880873e+02   1.9963091e+02  -3.9922909e+00   2.4781455e+02   2.2093018e+01   7.2403636e+01   1.5487498e+02   2.7406364e+01  -5.3770545e+00   2.9268727e+02   1.2586545e+00   1.6558364e+02   1.4749785e+02   4.0926364e+01   1.4218618e+01   2.2105273e+02   1.5428487e+02   9.6170909e+01   1.8820905e+02   1.2262091e+02   2.4475033e+02   8.1020000e+01   2.2196476e+02   1.4465364e+02   2.4773135e+02   9.7102727e+01   5.0535815e+02   1.6263455e+02   2.5243651e+02   1.1663364e+02   2.2804204e+02   1.3045545e+02   2.6059811e+02   6.7262727e+01   1.5685262e+02   1.3039636e+02   2.4265647e+02   1.2003364e+02   2.8054095e+02   2.9469182e+02   6.1920000e-01   1.2169364e+02   2.5943905e+02   1.4765273e+02   1.1254687e+02   1.0095182e+02   5.4083855e+01   5.0350727e+02  -2.7106945e+01   1.5074727e+02   1.7525022e+02   1.3307430e+02   2.2832727e+02   5.9895455e+01   1.2352473e+02   1.1703455e+02   2.3423996e+02   1.1559364e+02   2.7538160e+02   2.0967636e+02   1.2875407e+02   2.7812430e+02   1.5930327e+02   1.2649909e+02   2.8631553e+02   8.5260000e+01   1.7857193e+02   1.0272636e+02   2.9577644e+02   8.2740909e+01   1.0505073e+02   1.2160727e+02   1.4128505e+02   1.2330182e+02   9.3913127e+01   6.2147273e+01   1.2290549e+02   8.0413636e+01   1.7843964e+02   1.4593430e+02  -1.6371534e+01   6.6593636e+01   1.1918705e+02   4.1714273e+02   2.3926764e+01   5.2619091e+01   9.8657745e+01   7.0420000e+01   2.6376004e+02   1.5767545e+02   2.9949142e+02   9.8591818e+01   1.6979538e+02   3.3650000e+02   2.4580000e+01   1.1910727e+02   2.5957505e+02   1.5949091e+01  -5.7850182e+00   2.5700727e+02   2.8097600e+01   5.4741430e+02   2.0850066e+01   1.6339727e+02   8.1558218e+01   5.7664545e+01   1.1017502e+02   7.0050909e+01   1.3085956e+02   2.2912430e+02   1.6745327e+02   3.0588430e+02   1.4407247e+02   1.2900273e+02   2.9363615e+02   9.6364298e+01   2.1397407e+02   1.4362636e+02   5.8950800e+01   1.3173818e+02   2.5535276e+02   1.7466545e+02   1.5140858e+02   6.8377273e+01   5.9707091e+01   6.5867273e+01   8.7276982e+01
   2.3757545e+02   1.8466760e+02   4.3233727e+02   4.1201200e+01   1.1489091e+01  -4.7336727e+00   1.3541430e+02   1.6671007e+02   5.1300091e+02  -1.0595527e+01   6.7218182e+00  -5.4286545e+00   4.3398545e+02  -4.1133818e+00   2.1161091e+02   2.8067476e+02   3.2794455e+02   1.2012535e+02   1.0849273e+02   2.7416513e+02   1.9768091e+02   5.6837091e+00   2.6881455e+02   6.4630182e+00   6.4453636e+01   1.3217098e+02   1.7836364e+01   1.4908545e+01   3.2221727e+02   6.3762545e+00   1.2958364e+02   1.6342785e+02   1.9686364e+01   3.6677818e+01   2.5233273e+02   1.6869247e+02   1.0351091e+02   2.2048185e+02   1.0719091e+02   2.1921473e+02   1.1978000e+02   2.1310396e+02   1.0284364e+02   1.8303615e+02   1.1485273e+02   4.6105815e+02   1.4834455e+02   3.1667971e+02   1.0416364e+02   2.5166964e+02   1.1507545e+02   2.6170851e+02   7.1642727e+01   1.4712222e+02   9.7256364e+01   2.0897767e+02   1.2579364e+02   2.7613015e+02   2.7808182e+02   4.3380000e+00   1.3631364e+02   2.5326945e+02   1.6384273e+02   1.1154167e+02   1.0767182e+02   3.3786255e+01   4.6450727e+02   4.4013055e+01   1.8802727e+02   1.9573782e+02   1.4717430e+02   2.4700927e+02   6.4095455e+01   1.1875873e+02   9.2084545e+01   2.1027596e+02   8.0873636e+01   2.1462920e+02   1.9029636e+02   1.2469447e+02   2.5401430e+02   1.5376207e+02   1.0873909e+02   2.5492633e+02   8.6460000e+01   1.9061593e+02   1.5062636e+02   3.1056444e+02   9.4400909e+01   1.1811793e+02   1.3670727e+02   1.5535705e+02   1.3402182e+02   1.0152553e+02   7.1187273e+01   1.5580229e+02   1.0222364e+02   1.6445484e+02   1.7122430e+02  -1.4824734e+01   5.1783636e+01   1.2309185e+02   3.9910273e+02   2.2369964e+01   7.0809091e+01   1.1778255e+02   9.1510000e+01   2.8102284e+02   1.5872545e+02   2.8855742e+02   9.7501818e+01   1.5688258e+02   3.1578000e+02   3.2957600e+01   1.1301727e+02   2.2372225e+02   1.9899091e+01   2.0988982e+01   2.5176727e+02   3.9226800e+01   5.3555430e+02   3.0838866e+01   1.6796727e+02   8.0002618e+01   5.7334545e+01   1.5234142e+02   6.6150909e+01   1.3378156e+02   2.6512430e+02   1.6276327e+02   3.3326430e+02   1.2317207e+02   1.1053273e+02   2.1921375e+02   9.6224298e+01   2.2456527e+02   1.3443636e+02   6.7596000e+01   1.0901818e+02   2.1583036e+02   1.7361545e+02   1.7825258e+02   5.4997273e+01   7.3347491e+01   5.7867273e+01   7.0966982e+01
   2.6819545e+02   1.6698800e+02   4.2952727e+02   4.1756000e+01   2.8190909e+00  -2.1130073e+01   1.0698430e+02   1.2517447e+02   4.9424091e+02   1.9552727e+00   3.0518182e+00  -4.1350545e+00   4.1760545e+02   4.8170182e+00   2.4028091e+02   2.8534116e+02   2.9889455e+02   1.3682935e+02   6.3822727e+01   2.9292873e+02   1.5206091e+02   6.0033091e+00   2.4572455e+02   1.0740218e+01   5.1213636e+01   1.4604018e+02   2.6786364e+01  -4.8474545e+00   3.3373727e+02   6.8346545e+00   1.3354364e+02   1.4640105e+02   1.7206364e+01   2.7826218e+01   2.8781273e+02   1.8489407e+02   1.2289091e+02   2.0736145e+02   1.0700091e+02   1.7513993e+02   1.1045000e+02   2.0166036e+02   1.0965364e+02   1.7030135e+02   9.1792727e+01   4.7384295e+02   1.2339455e+02   2.8400571e+02   1.0837364e+02   2.3049284e+02   1.2789545e+02   3.0905291e+02   5.2602727e+01   1.7921542e+02   1.0344636e+02   1.8134247e+02   1.2722364e+02   2.2996575e+02   3.1298182e+02  -3.8840000e+00   1.3640364e+02   2.6431225e+02   1.5469273e+02   1.2812367e+02   8.6431818e+01   3.6485455e+01   5.0175727e+02   2.7473055e+01   1.8093727e+02   1.8487502e+02   1.3112430e+02   2.3053327e+02   6.7235455e+01   1.1373753e+02   9.7364545e+01   1.8085356e+02   1.0773364e+02   2.0739040e+02   1.6015636e+02   1.0667567e+02   2.3733430e+02   1.5393647e+02   1.1896909e+02   2.3191793e+02   8.8170000e+01   1.9299913e+02   1.5315636e+02   3.3821204e+02   1.0254091e+02   1.2775673e+02   1.4279727e+02   1.6172985e+02   8.9821818e+01   1.1487153e+02   7.5757273e+01   1.3867669e+02   8.2273636e+01   1.9238084e+02   1.5274430e+02  -9.5763344e+00   7.4643636e+01   8.9873055e+01   3.9229273e+02   2.6484764e+01   6.1239091e+01   1.0339815e+02   8.2900000e+01   3.2033164e+02   1.3544545e+02   2.1798982e+02   9.4541818e+01   1.5944938e+02   2.7155000e+02   2.5256000e+01   1.1653727e+02   2.3021065e+02   7.1890909e+00   5.1957818e+00   3.0229727e+02   3.4804400e+01   5.4431430e+02   1.1908066e+01   1.5601727e+02   7.0718618e+01   6.3424545e+01   1.5328422e+02   4.7480909e+01   8.4085164e+01   2.1179430e+02   1.2940967e+02   3.1350430e+02   1.4603287e+02   7.8292727e+01   2.2679295e+02   8.0314298e+01   1.9349807e+02   9.4056364e+01   9.3916400e+01   1.2554818e+02   2.3303796e+02   1.7742545e+02   1.6027778e+02   5.5707273e+01   8.4240691e+01   5.7867273e+01   8.7536982e+01
   1.8162545e+02   1.9929360e+02   4.3800727e+02   7.9127600e+01   3.4959091e+01   1.4818727e+01   1.2350430e+02   1.2652287e+02   5.7143091e+02   2.2210073e+01   1.0151818e+01   7.4369455e+00   4.9217545e+02   5.0014182e+00   2.4990091e+02   3.2866156e+02   3.4170455e+02   1.0530455e+02   6.5922727e+01   3.2014073e+02   1.3511091e+02   1.6019309e+01   2.5058455e+02   2.0061418e+01   7.9973636e+01   1.8697938e+02   4.2163636e+00  -1.1918545e+00   3.2740727e+02  -1.5689455e+00   1.1577364e+02   1.4801265e+02   1.7926364e+01   8.6786182e+00   2.4314273e+02   1.9994767e+02   1.0041091e+02   2.3162985e+02   1.0824091e+02   2.1070073e+02   9.4260000e+01   2.2123556e+02   8.6693636e+01   1.4832815e+02   8.0662727e+01   4.6179335e+02   1.5615455e+02   2.9595491e+02   1.1205364e+02   2.4414844e+02   1.3720545e+02   2.6636811e+02   5.9552727e+01   1.4332942e+02   8.0636364e+01   2.1692727e+02   1.2041364e+02   2.6208055e+02   2.9465182e+02  -5.7076000e+00   1.3726364e+02   2.6205345e+02   1.6679273e+02   9.4205673e+01   1.0028182e+02   6.6097455e+01   4.9269727e+02   2.6577855e+01   1.4374727e+02   1.8738022e+02   1.2983430e+02   2.6558647e+02   6.3755455e+01   1.2816593e+02   8.6894545e+01   1.9993116e+02   9.7683636e+01   2.0828440e+02   1.6724636e+02   8.6538473e+01   2.4986430e+02   1.3866407e+02   1.3063909e+02   2.4674433e+02   7.8740000e+01   1.8099353e+02   1.2924636e+02   3.0569484e+02   7.8310909e+01   1.1140513e+02   1.3227727e+02   1.6324145e+02   9.6541818e+01   1.3657393e+02   6.4717273e+01   1.3417989e+02   8.3553636e+01   1.8508844e+02   1.5698430e+02   1.5414466e+01   7.4353636e+01   8.1046255e+01   4.1672273e+02   1.5240364e+01   6.5619091e+01   1.2571775e+02   9.9660000e+01   3.6704084e+02   1.2515545e+02   1.8400302e+02   1.0107182e+02   1.6401698e+02   3.2364000e+02   9.9488000e+00   1.0510727e+02   2.0283505e+02   1.6469091e+01   9.2233818e+00   3.1333727e+02   4.1591200e+01   5.4417430e+02   1.7149266e+01   1.8182727e+02   6.7933818e+01   8.3094545e+01   1.2800062e+02   3.6050909e+01   9.0859564e+01   1.8431430e+02   1.3608807e+02   3.0283430e+02   1.5288647e+02   1.0667273e+02   2.0614255e+02   7.2834298e+01   1.7771647e+02   9.3816364e+01   1.0612560e+02   8.8308182e+01   2.4591716e+02   2.0628545e+02   1.3815898e+02   7.2327273e+01   9.2961091e+01   8.7777273e+01   7.6764182e+01
   2.4605545e+02   1.8018920e+02   3.5976727e+02   5.4626800e+01   1.3819091e+01  -7.4400727e+00   1.1964430e+02   1.1030167e+02   5.7157091e+02   1.4338873e+01   1.2251818e+01  -9.2105455e-01   4.6446545e+02  -8.9717818e+00   2.5899091e+02   3.3607436e+02   3.2527455e+02   1.3104895e+02   5.9062727e+01   3.1035953e+02   1.2716091e+02   1.7465309e+01   2.6910455e+02  -2.4201818e+00   7.4883636e+01   2.1252658e+02   4.7463636e+00  -7.9942545e+00   3.2411727e+02  -1.0255745e+01   1.1525364e+02   1.2743425e+02   2.6306364e+01   9.3382182e+00   2.9281273e+02   1.8473407e+02   8.9980909e+01   2.3675425e+02   1.1857091e+02   1.9302433e+02   1.0421000e+02   2.3681956e+02   9.1843636e+01   1.6191615e+02   7.8852727e+01   4.4093815e+02   1.4063455e+02   2.6805651e+02   1.1005364e+02   2.3798844e+02   1.1570545e+02   2.6458811e+02   8.8022727e+01   1.0629182e+02   8.7066364e+01   2.1303287e+02   1.1303364e+02   2.9110095e+02   3.1179182e+02   4.4012000e+00   1.5726364e+02   3.3978345e+02   1.5627273e+02   1.4337727e+02   1.2219182e+02   5.8774655e+01   4.3644727e+02   1.5697855e+01   1.5078727e+02   1.9624702e+02   1.2369430e+02   2.4669767e+02   5.7945455e+01   1.4972073e+02   8.5124545e+01   1.8640276e+02   8.8113636e+01   2.0367000e+02   1.8577636e+02   1.1524607e+02   2.9612430e+02   1.9107327e+02   1.0777909e+02   2.1681313e+02   9.6030000e+01   1.9099033e+02   1.2515636e+02   2.9017204e+02   8.1210909e+01   1.0517313e+02   1.0946727e+02   1.6549625e+02   1.0149182e+02   1.1912793e+02   6.9147273e+01   1.2539549e+02   8.5653636e+01   1.4254044e+02   1.8226430e+02   2.1152066e+01   6.3553636e+01   1.0938025e+02   4.7186273e+02   1.0019164e+01   6.9099091e+01   1.4795935e+02   1.0770000e+02   3.4948764e+02   1.2053545e+02   1.9937262e+02   9.9971818e+01   1.7958498e+02   3.9435000e+02   5.2242000e+01   1.2072727e+02   2.3853545e+02   2.7139091e+01   9.2197818e+00   3.1786727e+02   4.4748800e+01   5.0174430e+02   5.1236656e+00   1.7768727e+02   8.4555018e+01   8.5474545e+01   1.6071022e+02   5.1720909e+01   1.1317596e+02   2.0050430e+02   1.3531287e+02   3.2422430e+02   1.4036527e+02   1.1219273e+02   2.3627095e+02   1.0374430e+02   1.8319367e+02   1.1605636e+02   8.3676400e+01   1.2316818e+02   2.4917836e+02   1.8176545e+02   1.6179058e+02   7.1467273e+01   1.1040989e+02   5.3247273e+01   8.6336582e+01
   2.0367545e+02   1.9595960e+02   3.6776727e+02   4.2846800e+01   8.4390909e+00  -4.5796727e+00   9.3224298e+01   1.0189527e+02   5.6019091e+02   3.1992727e+00   1.7911818e+01  -3.0838545e+00   4.9870545e+02  -1.5709818e+00   2.8257091e+02   3.1552796e+02   3.5994455e+02   8.2235345e+01   5.6012727e+01   2.8265353e+02   1.4782091e+02  -7.5749091e-01   2.2958455e+02  -6.0185818e+00   7.6163636e+01   1.9323418e+02   2.0646364e+01   2.6374545e-01   2.8792727e+02  -2.7640545e+01   1.3496364e+02   9.1237455e+01   2.3586364e+01   3.2758182e+00   2.7662273e+02   1.9012927e+02   1.1208091e+02   1.9989625e+02   1.0890091e+02   1.9888793e+02   1.1455000e+02   2.3909236e+02   1.0669364e+02   2.0615815e+02   1.0129273e+02   4.3646295e+02   1.1663455e+02   2.9121651e+02   7.7323636e+01   2.3802684e+02   1.3932545e+02   3.0963851e+02   8.0072727e+01   7.0827818e+01   1.0849636e+02   2.1316847e+02   1.3841364e+02   3.0983055e+02   3.0089182e+02   1.5603200e+01   1.7802364e+02   3.8593265e+02   1.9050273e+02   1.2511887e+02   1.1347182e+02   8.4512255e+01   4.1350727e+02   2.6343055e+01   1.2997727e+02   1.8572182e+02   1.2217430e+02   2.8029927e+02   7.7235455e+01   1.4917753e+02   9.4324545e+01   1.5719676e+02   9.7973636e+01   2.3855120e+02   1.6334636e+02   1.3689047e+02   3.0838430e+02   1.7835247e+02   1.0149909e+02   2.9345553e+02   1.0598000e+02   2.1557433e+02   1.4781636e+02   2.7516924e+02   1.3012091e+02   1.3964033e+02   1.2670727e+02   1.4101705e+02   1.1868182e+02   1.4566273e+02   8.9857273e+01   1.3425869e+02   7.1893636e+01   1.6764124e+02   1.7936430e+02   2.5740656e+00   6.8933636e+01   9.6619855e+01   4.9948273e+02   1.8719564e+01   7.5149091e+01   1.3985535e+02   1.0142000e+02   2.9504004e+02   1.2796545e+02   2.2558822e+02   1.0011182e+02   1.7000378e+02   3.1193000e+02   3.4405600e+01   1.1167727e+02   2.5649945e+02   1.6519091e+01  -3.6061818e-01   3.2662727e+02   2.9238000e+01   6.0650430e+02   3.1212866e+01   1.5596727e+02   7.8102618e+01   1.0985455e+02   2.3747982e+02   3.6910909e+01   1.4912076e+02   2.6831430e+02   1.6098807e+02   2.9645430e+02   1.4815687e+02   1.1957273e+02   2.3501055e+02   7.6744298e+01   1.3302367e+02   1.4395636e+02   1.1435440e+02   1.1863818e+02   2.7092076e+02   1.8966545e+02   1.1934858e+02   8.1857273e+01   1.0671869e+02   9.4677273e+01   1.1016218e+02
   1.9100545e+02   1.4863320e+02   3.5581727e+02   6.4032800e+01   1.2389091e+01  -1.7615673e+01   1.3293430e+02   1.1995847e+02   5.0267091e+02   4.3708727e+00   9.1181818e-01  -1.2103855e+01   4.8927545e+02   2.0893418e+01   2.1919091e+02   2.9425836e+02   3.3032455e+02   1.2793495e+02   8.7632727e+01   3.0255393e+02   1.9358091e+02  -6.0882909e+00   2.6191455e+02  -1.7498182e-01   5.5023636e+01   1.9026538e+02   1.2356364e+01  -1.0273055e+01   2.7835727e+02  -3.7849455e+00   1.3696364e+02   1.5955745e+02   1.9346364e+01   2.1655018e+01   2.8695273e+02   2.0134287e+02   1.2717091e+02   2.2639905e+02   1.1343091e+02   1.8409553e+02   1.1469000e+02   2.3584116e+02   8.4793636e+01   1.8600015e+02   6.3542727e+01   3.8991295e+02   1.7244455e+02   2.8670171e+02   9.8483636e+01   2.5065404e+02   1.6182545e+02   2.6977851e+02   6.2642727e+01   1.6351222e+02   9.8876364e+01   2.2236807e+02   1.2007364e+02   2.9296775e+02   2.8479182e+02   1.1221200e+01   1.6307364e+02   3.4464865e+02   1.9374273e+02   1.4980967e+02   1.3581182e+02   5.9065055e+01   3.8006727e+02   4.9268255e+01   1.7126727e+02   1.5364862e+02   1.2512430e+02   2.6910327e+02   8.4995455e+01   1.6903673e+02   7.8514545e+01   1.6679156e+02   9.1873636e+01   2.1870920e+02   1.9491636e+02   1.3670487e+02   2.9680430e+02   2.1290887e+02   1.0254909e+02   2.5885153e+02   9.0220000e+01   2.2098513e+02   1.2948636e+02   2.7482564e+02   7.6120909e+01   7.2770327e+01   1.1175727e+02   1.6750305e+02   1.2140182e+02   1.4739513e+02   7.1187273e+01   1.4646229e+02   6.2513636e+01   1.3758164e+02   1.5193430e+02   1.8528466e+01   4.0236364e+00   2.2052655e+01   4.6576273e+02   2.8557164e+01   8.3759091e+01   1.3907655e+02   7.6180000e+01   2.7867924e+02   1.2563545e+02   2.1948462e+02   9.3831818e+01   1.8479618e+02   2.7659000e+02   5.1828000e+00   1.3777727e+02   2.5946145e+02   1.4659091e+01   1.8408182e+01   3.1852727e+02   2.4416000e+01   4.2093430e+02   2.7628466e+01   1.8910727e+02   5.3781418e+01   1.0209455e+02   2.2462062e+02   6.1910909e+01   1.3217076e+02   2.9141430e+02   1.4423007e+02   3.1383430e+02   1.3362647e+02   1.1572273e+02   2.3484855e+02   5.3744298e+01   1.3757367e+02   1.2852636e+02   9.6588800e+01   1.1135818e+02   2.9093316e+02   1.9452545e+02   1.4500978e+02   6.7567273e+01   1.3029189e+02   6.9677273e+01   1.1869218e+02
   2.1924545e+02   1.6299400e+02   3.5147727e+02   6.1340000e+01   1.3909091e+01   2.5927273e+00   1.1893430e+02   1.2712847e+02   4.6848091e+02  -4.6539273e+00   2.0518182e+00  -1.8150545e+00   4.8751545e+02  -5.9657818e+00   1.9547091e+02   2.8915596e+02   3.2289455e+02   1.1342935e+02   8.5492727e+01   3.4091513e+02   1.9211091e+02  -3.2006909e+00   2.5634455e+02   3.1306182e+00   8.3783636e+01   1.9096458e+02   1.0216364e+01  -2.9518545e+00   3.2044727e+02  -2.5822145e+01   1.3425364e+02   1.3781425e+02   2.6066364e+01   9.5974182e+00   2.4547273e+02   1.5300127e+02   1.1789091e+02   2.1638145e+02   1.0109091e+02   2.3494273e+02   1.2726000e+02   2.6288556e+02   1.4536364e+02   2.6825455e+02   6.8292727e+01   3.9822295e+02   1.2196455e+02   2.9322011e+02   9.5323636e+01   3.0164684e+02   1.3470545e+02   3.0175811e+02   5.9452727e+01   1.3857742e+02   9.7016364e+01   2.5570687e+02   1.3369364e+02   2.8849815e+02   3.2079182e+02   2.4151200e+01   1.5498364e+02   3.4529585e+02   1.8884273e+02   1.3830167e+02   1.4924182e+02   1.0608065e+02   4.1087727e+02   4.0534545e+00   1.8131727e+02   1.4504462e+02   1.1312430e+02   2.9492327e+02   7.6615455e+01   2.0656713e+02   8.6174545e+01   1.5127876e+02   1.1792364e+02   2.8004520e+02   1.8172636e+02   1.4957007e+02   2.5759430e+02   1.4847567e+02   1.1396909e+02   2.3984793e+02   7.6930000e+01   2.0942833e+02   1.0772636e+02   2.1751644e+02   9.3830909e+01   9.2593527e+01   1.2075727e+02   1.6102305e+02   7.6061818e+01   1.3726233e+02   7.2377273e+01   1.6598709e+02   7.3173636e+01   1.6277884e+02   1.8988430e+02   4.0246556e-01   5.7436364e+00   1.9575055e+01   4.7724273e+02   2.4308764e+01   6.4669091e+01   1.3641375e+02   6.1700000e+01   2.7235764e+02   1.3267545e+02   2.3411142e+02   1.0431182e+02   1.6856778e+02   2.9912000e+02   3.9000400e+01   1.3453727e+02   2.6700065e+02   9.0890909e+00   2.1003782e+01   3.2629727e+02   1.8364400e+01   5.2883430e+02   5.3764656e+00   1.7853727e+02   7.2197018e+01   6.9044545e+01   1.8402462e+02   8.2100909e+01   1.2755556e+02   2.4136430e+02   1.3671407e+02   2.5807430e+02   1.4042727e+02   8.5952727e+01   2.1394015e+02   6.4074298e+01   1.3036727e+02   1.3981636e+02   8.4495600e+01   1.0478818e+02   2.2421876e+02   1.7023545e+02   1.5323298e+02   7.7707273e+01   1.0677069e+02   8.6587273e+01   1.0390938e+02
   1.7529545e+02   1.4951000e+02   3.6633727e+02   7.0861200e+01   2.0199091e+01  -1.2904727e+00   1.1117430e+02   1.4936927e+02   4.5062091e+02   1.3064873e+01   1.3291818e+01   3.1857455e+00   5.1998545e+02  -6.9433818e+00   2.0533091e+02   2.5760716e+02   3.1094455e+02   1.0595535e+02   8.1722727e+01   3.1059673e+02   2.4511091e+02   1.0889309e+01   2.5239455e+02   1.6536618e+01   6.2883636e+01   1.9048658e+02   1.6886364e+01   9.7045455e+00   3.2525727e+02  -9.2969455e+00   1.4306364e+02   1.3529945e+02   2.1686364e+01   2.8377818e+01   2.7919273e+02   1.6544367e+02   1.1646091e+02   2.4096585e+02   1.2414091e+02   2.0885873e+02   1.3440000e+02   2.6993436e+02   1.1774364e+02   2.9055415e+02   7.2792727e+01   3.5886295e+02   1.3448455e+02   2.6216851e+02   1.3158364e+02   2.6905604e+02   1.4682545e+02   3.1984851e+02   8.0832727e+01   1.2891702e+02   1.2434636e+02   2.4752047e+02   1.5388364e+02   2.9450295e+02   3.0022182e+02   6.0868000e+00   1.5469364e+02   3.1960905e+02   1.8793273e+02   1.1232447e+02   1.1776182e+02   8.2079055e+01   4.0150727e+02   9.3730545e+00   1.5931727e+02   1.4022462e+02   1.3950430e+02   2.9476287e+02   8.0325455e+01   1.6831033e+02   7.5324545e+01   1.7014676e+02   1.2578364e+02   2.6646640e+02   1.5867636e+02   1.3664407e+02   2.4359430e+02   1.5427567e+02   9.6929091e+01   2.1040113e+02   1.0531000e+02   2.2139793e+02   1.0315636e+02   2.7874204e+02   8.4830909e+01   1.0626353e+02   1.3918727e+02   1.5044865e+02   1.0397182e+02   1.6516953e+02   8.1907273e+01   1.6741469e+02   6.6413636e+01   1.6650964e+02   1.9183430e+02   1.2386466e+01   2.2833636e+01   1.0167855e+01   4.9367273e+02   4.2514364e+01   6.3719091e+01   1.2481975e+02   6.6040000e+01   2.7673044e+02   1.3939545e+02   2.2772382e+02   1.2554182e+02   1.9739938e+02   4.2412000e+02  -2.7960000e-01   1.4643727e+02   3.0038865e+02   1.9519091e+01   2.3209382e+01   2.7262727e+02   2.8558000e+01   5.0660430e+02   1.1548656e+00   1.8539727e+02   6.5938218e+01   8.1474545e+01   1.8808022e+02   7.8290909e+01   1.6477036e+02   2.4788430e+02   1.1871247e+02   2.5017430e+02   1.3819927e+02   9.0432727e+01   2.1649175e+02   6.2224298e+01   1.0447527e+02   1.5538636e+02   1.3487000e+02   9.9018182e+01   1.8644036e+02   1.7933545e+02   1.5712498e+02   6.6567273e+01   1.1223189e+02   8.9817273e+01   9.7890982e+01
   1.9867545e+02   1.5230960e+02   3.6504727e+02   6.9204400e+01   2.5579091e+01  -2.4340873e+01   1.2793430e+02   1.2787847e+02   3.9309091e+02   6.4772727e+00   1.4101818e+01   1.3360945e+01   4.2793545e+02  -2.5289382e+01   1.8190091e+02   2.0991156e+02   1.9136455e+02   5.4381745e+01   7.2632727e+01   2.9703393e+02   2.1249091e+02   5.9789091e+00   2.8548455e+02   9.3194182e+00   9.8113636e+01   1.4176818e+02   1.2596364e+01   3.7774545e-01   3.1078727e+02   1.5430655e+01   1.1677364e+02   1.4474265e+02   1.8156364e+01   1.1520218e+01   2.1947273e+02   1.9117127e+02   1.2470091e+02   2.6535665e+02   1.1124091e+02   2.1527073e+02   1.1607000e+02   2.8478076e+02   1.7388364e+02   2.7692295e+02   7.7412727e+01   3.8862335e+02   1.2139455e+02   2.6040571e+02   1.1284364e+02   2.9239524e+02   1.3389545e+02   3.3007291e+02   6.5742727e+01   1.2183422e+02   1.0582636e+02   2.2100207e+02   1.2312364e+02   2.9877375e+02   3.1422182e+02   1.2486800e+01   1.6145364e+02   3.2635825e+02   1.6179273e+02   1.0727567e+02   1.6624182e+02   7.1960655e+01   4.0856727e+02   5.8082545e+00   1.5578727e+02   1.3608702e+02   1.4798430e+02   2.5299447e+02   8.2615455e+01   1.5846713e+02   6.6174545e+01   1.6020876e+02   1.1711364e+02   3.3321000e+02   1.5829636e+02   1.4639447e+02   2.4244430e+02   1.1841767e+02   9.7639091e+01   2.2891433e+02   9.8880000e+01   2.2729233e+02   1.0162636e+02   2.1790444e+02   6.9260909e+01   1.1903913e+02   1.1937727e+02   1.4765345e+02   1.0040182e+02   1.6098513e+02   7.2957273e+01   1.4928069e+02   7.6223636e+01   1.5738484e+02   1.7850430e+02   1.4792866e+01   1.0453636e+01   1.5398255e+01   4.9676273e+02   1.4077164e+01   7.6959091e+01   1.0024055e+02   6.1660000e+01   2.4008084e+02   1.2648545e+02   2.1336662e+02   1.0278182e+02   1.6765018e+02   3.7969000e+02  -4.3952000e+00   1.4115727e+02   2.6781105e+02   7.6590909e+00   2.6068182e+01   2.9014727e+02   1.3396400e+01   5.0312430e+02   1.9132656e+00   1.7782727e+02   6.6783818e+01   8.4714545e+01   1.8606102e+02   8.2290909e+01   1.2054036e+02   2.4412430e+02   1.3158327e+02   2.4193430e+02   1.2232847e+02   1.0257273e+02   2.1637055e+02   6.2604298e+01   1.5601487e+02   1.4452636e+02   9.2358800e+01   8.8828182e+01   1.8939556e+02   1.7423545e+02   1.3048298e+02   7.0807273e+01   9.7362691e+01   7.2727273e+01   1.0272818e+02
   1.5786545e+02   2.3271440e+02   3.7862727e+02   9.3978000e+01   1.8199091e+01  -1.3204727e+00   1.4469430e+02   1.2410767e+02   3.9224091e+02  -1.5984727e+01   9.3418182e+00   6.9174545e-01   4.6546545e+02  -1.8291782e+01   1.8661091e+02   2.5391476e+02   2.4760455e+02   6.9072545e+01   8.5962727e+01   2.9253753e+02   2.0668091e+02  -6.8962909e+00   3.0958455e+02  -1.5128582e+01   9.4693636e+01   6.8181782e+01   1.3506364e+01  -5.5550545e+00   3.0801727e+02  -2.2777745e+01   1.3682364e+02   1.4718865e+02   3.8736364e+01   1.0533818e+01   2.0681273e+02   1.3556407e+02   1.0470091e+02   2.2228665e+02   1.3343091e+02   2.1692553e+02   1.4212000e+02   2.7816676e+02   2.3707364e+02   2.1648775e+02   5.1162727e+01   3.4390335e+02   1.3720455e+02   2.8443091e+02   1.1390364e+02   2.6189044e+02   1.3557545e+02   3.1968851e+02   5.3072727e+01   1.4775782e+02   9.7496364e+01   2.3895847e+02   1.2688364e+02   2.8213295e+02   3.0265182e+02  -1.6776000e+00   1.4717364e+02   2.3002065e+02   1.6965273e+02   8.8116873e+01   9.0861818e+01   4.9891055e+01   4.1469727e+02   2.4687855e+01   1.5412727e+02   1.8844982e+02   1.3722430e+02   2.4299527e+02   8.0945455e+01   1.7979073e+02   1.1317455e+02   1.7087876e+02   1.1849364e+02   2.5623960e+02   2.2624636e+02   1.4609847e+02   3.5301430e+02   1.7131207e+02   9.5589091e+01   2.2154833e+02   1.1098000e+02   1.9413433e+02   9.8766364e+01   2.1232324e+02   9.7400909e+01   1.0859793e+02   1.4103727e+02   1.4687065e+02   9.2351818e+01   1.2804913e+02   7.6807273e+01   1.6359269e+02   7.0173636e+01   1.5786884e+02   2.0650430e+02   4.2628656e+00   1.8453636e+01  -1.2917455e+00   4.8529273e+02   2.5804764e+01   6.2909091e+01   1.0255455e+02   7.8700000e+01   2.3652764e+02   1.5201545e+02   2.2947422e+02   1.1169182e+02   1.8997738e+02   3.8197000e+02   4.1852400e+01   1.0715727e+02   2.7434105e+02   8.7090909e+00  -1.2558182e+00   2.6319727e+02   3.3892400e+01   4.6631430e+02   8.4280656e+00   1.6601727e+02   6.5298618e+01   9.3904545e+01   1.6189582e+02   6.8340909e+01   1.5008636e+02   2.3502430e+02   1.2074127e+02   2.5464430e+02   1.1031167e+02   9.0342727e+01   2.2611895e+02   5.9414298e+01   1.4693007e+02   1.5938636e+02   1.1245000e+02   7.8448182e+01   2.0442596e+02   1.7976545e+02   1.2538058e+02   6.0187273e+01   9.7982291e+01   8.1727273e+01   9.3438182e+01
   2.1181545e+02   1.5777840e+02   4.2466727e+02   7.3054800e+01   8.9590909e+00   1.0708727e+01   9.1604298e+01   1.7435487e+02   4.2290091e+02   1.6182473e+01  -5.7481818e+00  -4.9110545e+00   3.9655545e+02   1.3501018e+01   1.7119091e+02   2.2647836e+02   2.7898455e+02   1.0328215e+02   6.2582727e+01   2.5717793e+02   1.9454091e+02  -7.0650909e+00   2.6891455e+02   1.2650182e+00   6.4163636e+01   8.1334182e+01   1.0886364e+01  -2.3854545e+00   3.1092727e+02  -5.8205455e+00   1.3749364e+02   1.5546505e+02   2.8926364e+01   9.8886182e+00   2.0019273e+02   1.4638367e+02   1.0317091e+02   2.1388905e+02   1.0690091e+02   1.6623793e+02   1.1669000e+02   2.8835116e+02   2.2503364e+02   2.3649095e+02   5.3982727e+01   3.2605775e+02   1.3529455e+02   2.9200371e+02   1.2332364e+02   3.0813684e+02   1.1820545e+02   2.9507811e+02   5.2172727e+01   1.5367982e+02   1.3530636e+02   2.3436367e+02   1.1936364e+02   2.8311455e+02   3.1189182e+02   4.1032000e+00   1.2431364e+02   2.7641945e+02   1.6993273e+02   1.2519447e+02   1.1328182e+02   4.2197455e+01   4.7750727e+02   4.9973055e+01   1.7669727e+02   1.8179422e+02   1.3293430e+02   2.7285847e+02   9.7565455e+01   1.6874113e+02   9.1034545e+01   1.9897996e+02   1.0525364e+02   2.8815880e+02   2.4796636e+02   1.8465087e+02   3.0038430e+02   2.1094247e+02   1.0215909e+02   2.4321273e+02   9.6980000e+01   1.7548433e+02   8.3006364e+01   2.1454404e+02   6.6450909e+01   1.1640393e+02   8.8087273e+01   1.7410665e+02   1.1554182e+02   1.2148393e+02   7.4997273e+01   1.2520749e+02   8.2033636e+01   1.5459004e+02   1.8860430e+02  -9.7351344e+00   2.8833636e+01   1.1117855e+01   4.7891273e+02   3.8265164e+01   5.3999091e+01   1.2673735e+02   8.0130000e+01   2.2022324e+02   1.7815545e+02   2.8476302e+02   1.0850182e+02   1.7752258e+02   2.4088000e+02   2.3799600e+01   1.5734727e+02   3.1494585e+02   1.6139091e+01   2.5819782e+01   2.5338727e+02   1.6437200e+01   4.9022430e+02   3.8615266e+01   1.6577727e+02   5.4647818e+01   9.6854545e+01   1.8555982e+02   6.4960909e+01   1.3359676e+02   2.3326430e+02   1.0664207e+02   2.5836430e+02   8.3594066e+01   1.1534273e+02   2.6139895e+02   6.4644298e+01   1.4856167e+02   1.3252636e+02   8.4788800e+01   1.1049818e+02   2.1828196e+02   2.1890545e+02   1.5562938e+02   3.9567273e+01   9.4961891e+01   5.6437273e+01   8.7891382e+01
   2.4253545e+02   1.5304080e+02   3.6657727e+02   5.5322000e+01   2.2059091e+01  -3.6692727e+00   1.5174430e+02   1.5559367e+02   4.0600091e+02   8.7244727e+00   8.3418182e+00   7.7717455e+00   4.1041545e+02  -1.0887782e+01   1.9914091e+02   2.2434236e+02   3.1817455e+02   7.4576945e+01   6.9062727e+01   2.8431953e+02   1.9796091e+02   4.4213091e+00   2.3372455e+02  -1.5539782e+01   7.5453636e+01   4.5430982e+01   2.7076364e+01  -5.7806545e+00   2.9625727e+02  -2.6546945e+01   1.6716364e+02   1.6952145e+02   3.4826364e+01   2.3226618e+01   2.0009273e+02   1.3601167e+02   1.0151091e+02   2.3593185e+02   1.3638091e+02   1.8683953e+02   1.2612000e+02   2.5816676e+02   2.0446364e+02   2.2533655e+02   4.7542727e+01   3.2444295e+02   1.5525455e+02   2.9807691e+02   1.1927364e+02   2.5141084e+02   1.5270545e+02   2.9944811e+02   6.5882727e+01   1.4592302e+02   8.7536364e+01   2.4580527e+02   1.2412364e+02   2.6954375e+02   3.3850182e+02   1.0504400e+01   1.2778364e+02   2.6224185e+02   1.7484273e+02   1.0885167e+02   1.0228182e+02   6.0027455e+01   4.4687727e+02   2.2173455e+01   1.7102727e+02   1.6552782e+02   1.2917430e+02   2.4944927e+02   7.6895455e+01   1.5220473e+02   8.2604545e+01   2.3951436e+02   1.3059364e+02   2.5789160e+02   2.2220636e+02   1.5856167e+02   2.7523430e+02   1.7300447e+02   1.1458909e+02   2.3945833e+02   8.8360000e+01   1.8065393e+02   9.7536364e+01   2.2633164e+02   9.4450909e+01   1.0844393e+02   1.1332727e+02   1.5084745e+02   9.6971818e+01   1.4129953e+02   7.4567273e+01   1.3481189e+02   6.3173636e+01   1.8557884e+02   1.8683430e+02   1.9764656e+00   9.8336364e+00   1.3967855e+01   4.8505273e+02   4.0113964e+01   5.6669091e+01   8.8143745e+01   7.9040000e+01   2.5145044e+02   1.6148545e+02   2.9256662e+02   9.2731818e+01   1.9511418e+02   3.8335000e+02  -3.9280000e+00   1.3596727e+02   2.8093625e+02  -9.6090909e-01   1.0847782e+01   2.2567727e+02   1.9414000e+01   5.1579430e+02   1.4279666e+01   1.4834727e+02   7.4802218e+01   7.7624545e+01   1.8962822e+02   6.7100909e+01   1.5151556e+02   2.2598430e+02   1.0513447e+02   2.2250430e+02   1.1279287e+02   9.0152727e+01   2.4446415e+02   8.9454298e+01   1.7619687e+02   7.3666364e+01   1.1211760e+02   1.0511818e+02   2.0933236e+02   2.1523545e+02   1.5154298e+02   5.4667273e+01   8.8133891e+01   8.5727273e+01   9.1598182e+01
   2.3605545e+02   2.0107920e+02   4.3081727e+02   4.8802800e+01   1.1090909e+00   7.5267273e+00   1.5479430e+02   1.2187967e+02   4.1033091e+02  -3.7119273e+00  -1.3818182e-01   1.3310145e+01   3.8627545e+02   9.9434182e+00   2.2171091e+02   2.5572676e+02   2.5455455e+02   9.2806545e+01   9.5532727e+01   2.5854193e+02   1.8392091e+02   1.0354509e+01   2.2719455e+02   1.0272618e+01   8.1113636e+01   7.2128182e+01   1.9406364e+01  -1.2927055e+01   2.9406727e+02  -1.8181745e+01   1.4958364e+02   1.5411785e+02   2.6156364e+01  -8.3978182e-01   1.9785273e+02   1.5757087e+02   9.3410909e+01   2.0176985e+02   9.2710909e+01   1.9099313e+02   1.0107000e+02   2.2588076e+02   2.0412364e+02   2.0164375e+02   9.1102727e+01   4.2964815e+02   1.1505455e+02   2.4172291e+02   1.0500364e+02   2.5318244e+02   1.4095545e+02   2.7963811e+02   5.3882727e+01   1.7883302e+02   1.2101636e+02   2.5478687e+02   1.0912364e+02   2.6603375e+02   3.2146182e+02   1.5957600e+01   1.2350364e+02   2.3591425e+02   1.7684273e+02   1.2754167e+02   1.1195182e+02   5.5013855e+01   4.6131727e+02   1.0088255e+01   1.6440727e+02   1.7562742e+02   1.4769430e+02   2.4444767e+02   5.1325455e+01   1.3525033e+02   1.1889455e+02   2.0456116e+02   1.1982364e+02   2.5175320e+02   2.1043636e+02   1.4808327e+02   2.5375430e+02   1.6351287e+02   1.1120909e+02   2.5596873e+02   8.5550000e+01   1.5625873e+02   1.1167636e+02   2.2163044e+02   6.7740909e+01   1.3001073e+02   1.1337727e+02   1.4680345e+02   9.9161818e+01   8.8174327e+01   6.4527273e+01   1.1876509e+02   7.6703636e+01   1.5668644e+02   1.4002430e+02   1.8712656e+00   1.3783636e+01   4.3618545e+00   4.4157273e+02   2.0112364e+01   5.7529091e+01   1.0707495e+02   6.0470000e+01   2.4636604e+02   1.7963545e+02   2.8497462e+02   1.0840182e+02   1.6372058e+02   3.3683000e+02   1.2653600e+01   1.4382727e+02   2.5773745e+02   1.6039091e+01   4.3977818e+00   2.4119727e+02   3.6222400e+01   5.0060430e+02   1.7924866e+01   1.4839727e+02   4.2418218e+01   6.9094545e+01   1.6002062e+02   6.2720909e+01   1.4977596e+02   2.2464430e+02   1.4095167e+02   2.8236430e+02   1.2671407e+02   1.0505273e+02   2.2903215e+02   8.3314298e+01   1.8668807e+02   1.1600636e+02   7.5730400e+01   1.1968818e+02   1.9497676e+02   1.9304545e+02   1.6240818e+02   4.7467273e+01   5.2279891e+01   7.3017273e+01   6.8374982e+01
   1.8796545e+02   1.8525640e+02   4.9981727e+02   8.1512800e+01   1.1819091e+01  -4.3007273e-01   1.1302430e+02   1.9007127e+02   3.7162091e+02   1.5664873e+01   9.2918182e+00  -5.8425455e-01   4.0013545e+02  -7.1153818e+00   1.9876091e+02   2.7323276e+02   2.6346455e+02   1.0456375e+02   6.1532727e+01   2.6911193e+02   2.0354091e+02  -1.1545091e+01   2.3305455e+02   3.1838182e+00   1.5102364e+02   6.5815382e+01   2.8886364e+01  -1.1154545e+00   3.2901727e+02   5.8722545e+00   1.5787364e+02   1.6250465e+02   2.5446364e+01   1.3570182e+00   2.0014273e+02   1.2690767e+02   9.5220909e+01   2.0252505e+02   1.1695091e+02   2.1081393e+02   1.0383000e+02   2.2027996e+02   1.9727364e+02   2.0495175e+02   8.0602727e+01   5.0236815e+02   1.4253455e+02   2.3709451e+02   1.2069364e+02   2.4608724e+02   1.3507545e+02   2.6985851e+02   6.4982727e+01   1.3799502e+02   1.1668636e+02   2.5680327e+02   1.2531364e+02   2.5578855e+02   2.9241182e+02   2.4951600e+01   1.3507364e+02   2.2784865e+02   1.7827273e+02   1.2523727e+02   9.6431818e+01   5.0735455e+01   4.8444727e+02  -3.3214545e-01   1.5107727e+02   1.7898382e+02   1.6388430e+02   1.6276247e+02   5.5235455e+01   1.2308753e+02   1.3046455e+02   2.2716556e+02   1.2963364e+02   2.2634840e+02   1.9762636e+02   1.2481807e+02   2.6844430e+02   1.1460767e+02   1.0887909e+02   2.7901513e+02   9.4690000e+01   1.5028753e+02   1.1415636e+02   2.9586204e+02   1.0150091e+02   1.4264993e+02   1.1679727e+02   1.5352985e+02   9.1251818e+01   1.6156713e+02   8.7617273e+01   1.1157789e+02   7.9943636e+01   1.8704724e+02   1.4902430e+02   4.1512656e+00   2.3636364e-02   2.6612655e+01   3.9862273e+02   2.5548364e+01   6.9859091e+01   1.0685855e+02   7.0470000e+01   2.6189604e+02   1.6534545e+02   3.1440782e+02   8.8541818e+01   1.9092938e+02   1.0440000e+02   1.2198000e+01   9.9207273e+01   1.8130705e+02   3.1329091e+01   1.2694582e+01   2.6895727e+02   1.9711600e+01   5.8322430e+02   3.5645266e+01   1.4920727e+02   6.0883418e+01   3.6574545e+01   1.2300222e+02   5.6480909e+01   1.3394516e+02   2.4502430e+02   1.5861127e+02   3.2579430e+02   1.7219967e+02   1.0448273e+02   2.6126775e+02   8.8604298e+01   2.3978487e+02   1.3028636e+02   5.5068000e+01   1.2159818e+02   2.2711396e+02   1.9914545e+02   1.3535018e+02   5.1237273e+01   7.7508291e+01   5.0437273e+01   6.6751382e+01
   2.7524545e+02   1.5627400e+02   4.4809727e+02   7.8560400e+01   1.7059091e+01  -8.5592727e+00   1.3588430e+02   1.3443247e+02   5.4638091e+02  -1.5785927e+01   8.2181818e-01  -8.1665455e-01   4.3789545e+02   2.0538182e+00   2.2709091e+02   2.9143636e+02   3.2465455e+02   1.4647855e+02   7.1582727e+01   3.1435793e+02   1.4796091e+02   1.5901309e+01   2.4124455e+02   4.0986182e+00   1.4402364e+02   5.5425382e+01   1.1076364e+01  -7.0206545e+00   3.1021727e+02   1.0616255e+01   1.4668364e+02   1.4620985e+02  -3.1236364e+00  -8.1173818e+00   2.2343273e+02   1.7700447e+02   9.8510909e+01   1.9055185e+02   1.2600091e+02   2.2023993e+02   1.0717000e+02   2.1577276e+02   1.8765364e+02   1.7353135e+02   9.9102727e+01   4.3856815e+02   1.1405455e+02   2.5851291e+02   1.0079364e+02   2.4188924e+02   1.5339545e+02   2.8182291e+02   6.8742727e+01   1.7045422e+02   1.4158636e+02   2.7005127e+02   9.8453636e+01   2.6864735e+02   2.9450182e+02   9.5944000e+00   9.0453636e+01   2.5507825e+02   1.6998273e+02   1.3538047e+02   9.2951818e+01   5.0723855e+01   5.2394727e+02   5.8878545e+00   1.5969727e+02   1.9810422e+02   1.4769430e+02   2.8558767e+02   5.5045455e+01   1.1033273e+02   1.0693455e+02   2.3213796e+02   1.0373364e+02   2.7314040e+02   1.6139636e+02   1.1847647e+02   2.6659430e+02   1.2553567e+02   1.2906909e+02   2.3748993e+02   6.6030000e+01   1.5887033e+02   1.2353636e+02   2.9430164e+02   7.2260909e+01   1.5321913e+02   1.2694727e+02   1.4142785e+02   1.0378182e+02   1.0913473e+02   6.4237273e+01   1.5125829e+02   8.6513636e+01   1.7447164e+02   1.3893430e+02   4.4784656e+00   1.8353636e+01   1.4996255e+01   4.0910273e+02   4.5759964e+01   5.8759091e+01   1.1459655e+02   1.0170000e+02   3.0620764e+02   1.4634545e+02   2.9668782e+02   1.0307182e+02   1.8833698e+02   2.6545000e+02   3.5074000e+01   1.2591727e+02   2.3850025e+02   1.9519091e+01   2.9293818e+00   2.4419727e+02   2.1742400e+01   5.5545430e+02   4.4056866e+01   1.6558727e+02   8.2573018e+01   6.7664545e+01   1.2747502e+02   2.7670909e+01   1.2690996e+02   2.3050430e+02   1.7101287e+02   3.2136430e+02   1.5555407e+02   1.2762273e+02   2.7103655e+02   9.3414298e+01   2.2174007e+02   1.2747636e+02   8.0862800e+01   1.1849818e+02   2.4698196e+02   2.0366545e+02   1.3274858e+02   6.9857273e+01   7.0108691e+01   8.6207273e+01   7.1129782e+01
   1.8443545e+02   2.3563880e+02   4.3233727e+02   7.8061200e+01   1.0249091e+01  -9.5844727e+00   1.3769430e+02   1.4538767e+02   5.6076091e+02   7.6336727e+00   2.3631818e+01   1.8838545e+01   4.4932545e+02  -1.0670582e+01   2.4861091e+02   3.1238476e+02   3.6627455e+02   1.4543895e+02   8.8012727e+01   3.0618353e+02   1.5582091e+02  -5.1074909e+00   2.5843455e+02   2.4723418e+01   1.6649364e+02   6.3917782e+01   1.1216364e+01   6.8681455e+00   3.1663727e+02  -4.1373455e+00   1.5644364e+02   1.5522905e+02   1.5926364e+01   1.3028618e+01   2.3743273e+02   1.3830447e+02   1.0508091e+02   2.2511625e+02   1.2695091e+02   2.0440393e+02   8.8170000e+01   2.1329276e+02   1.9574364e+02   1.8217415e+02   9.1602727e+01   4.5273815e+02   1.3244455e+02   2.4490171e+02   1.1684364e+02   2.5723524e+02   1.1926545e+02   2.3743331e+02   6.9452727e+01   1.3920742e+02   1.2168636e+02   2.4250327e+02   1.0450364e+02   2.8073335e+02   3.1489182e+02   2.9320000e-01   1.1393364e+02   2.5215985e+02   1.5536273e+02   1.0836007e+02   7.9331818e+01   5.3583455e+01   4.7406727e+02   2.1688255e+01   1.5559727e+02   1.6010222e+02   1.2726430e+02   2.4679207e+02   4.9705455e+01   1.2571993e+02   1.0112455e+02   2.0841276e+02   1.2268364e+02   2.1762440e+02   1.7253636e+02   1.1887527e+02   1.8575430e+02   6.8902866e+01   1.2473909e+02   2.6240633e+02   8.4170000e+01   1.7050913e+02   1.5448636e+02   2.7977564e+02   8.5260909e+01   1.1908913e+02   8.8707273e+01   1.7215705e+02   1.0954182e+02   1.2325393e+02   7.2807273e+01   1.2357269e+02   8.4463636e+01   1.8472564e+02   1.5569430e+02  -1.0722334e+01   1.4163636e+01  -9.1385455e+00   3.9376273e+02  -1.2028364e+00   5.9429091e+01   1.0926295e+02   9.2750000e+01   3.1387364e+02   1.4867545e+02   2.7417142e+02   1.0921182e+02   1.7465578e+02   2.9945000e+02   2.6884000e+01   1.0672727e+02   2.2127545e+02   1.4189091e+01   2.6545782e+01   2.9010727e+02   2.1639600e+01   5.6498430e+02   1.3944656e+00   1.4563727e+02   5.7169018e+01   5.8334545e+01   1.3764142e+02   4.9390909e+01   9.2032364e+01   1.9841430e+02   1.2900007e+02   2.8374430e+02   1.7317367e+02   1.1491273e+02   2.3315335e+02   1.0717430e+02   1.9277927e+02   1.2586636e+02   7.9321600e+01   1.2106818e+02   2.2643636e+02   1.9657545e+02   1.2769578e+02   5.8897273e+01   7.5125491e+01   6.9397273e+01   8.7854582e+01
   2.4291545e+02   1.7282040e+02   3.9685727e+02   6.2749600e+01   9.8190909e+00  -1.3740073e+01   9.9124298e+01   1.3704327e+02   5.6905091e+02  -6.8395273e+00   1.8861818e+01  -2.0198545e+00   4.5889545e+02  -2.4861818e+00   2.5161091e+02   3.1071476e+02   3.4141455e+02   1.1904775e+02   6.9822727e+01   2.9192873e+02   1.7416091e+02   4.7553091e+00   2.4524455e+02   2.6386182e+00   1.5440364e+02   4.3734982e+01   1.8863636e+00  -4.6254545e+00   3.2149727e+02  -1.9426145e+01   1.0539364e+02   1.2565305e+02   2.3446364e+01   1.5237018e+01   2.5176273e+02   1.9358807e+02   8.8030909e+01   2.1543025e+02   1.4109091e+02   1.7950273e+02   1.2659000e+02   2.4450916e+02   1.7274364e+02   1.4344415e+02   1.1704273e+02   4.0963295e+02   1.6434455e+02   3.3001971e+02   8.9113636e+01   2.3277364e+02   1.2307545e+02   2.6599851e+02   4.7222727e+01   1.4374582e+02   9.3636364e+01   2.2088727e+02   1.2403364e+02   2.7270095e+02   2.9760182e+02   2.4776400e+01   1.4931364e+02   3.1322945e+02   1.9222273e+02   1.2493127e+02   1.1919182e+02   4.9434655e+01   4.5887727e+02   1.2213455e+01   2.0736727e+02   1.4543062e+02   1.3226430e+02   2.2858207e+02   6.5185455e+01   1.4657153e+02   9.0084545e+01   1.9700596e+02   9.0823636e+01   1.8964320e+02   1.5177636e+02   1.1953607e+02   2.4212430e+02   1.0897327e+02   1.2911909e+02   2.7539593e+02   9.5220000e+01   2.0196513e+02   1.4386636e+02   3.0595524e+02   6.5120909e+01   1.2622033e+02   1.3903727e+02   1.6265065e+02   1.0335182e+02   1.0421913e+02   6.2567273e+01   1.5396189e+02   9.9323636e+01   1.4273684e+02   1.5955430e+02  -4.1113444e-01  -2.6363636e-02   1.9426655e+01   4.0391273e+02   1.9175164e+01   7.3619091e+01   1.5383775e+02   1.1494000e+02   3.4786844e+02   1.2534545e+02   2.3341782e+02   1.1916182e+02   1.8076978e+02   3.6388000e+02   6.6296000e+00   1.2167727e+02   2.1121945e+02   1.8609091e+01   2.5242182e+01   2.9429727e+02   1.9494400e+01   5.2793430e+02   2.7978466e+01   1.7420727e+02   7.6023418e+01   6.7574545e+01   1.8409222e+02   3.0620909e+01   1.0539396e+02   1.8041430e+02   1.2821007e+02   2.8536430e+02   1.2828407e+02   1.1648273e+02   2.3654775e+02   7.1794298e+01   1.8084967e+02   1.2943636e+02   9.1086000e+01   1.2425818e+02   2.2295116e+02   1.8923545e+02   1.3714298e+02   5.6467273e+01   9.1279891e+01   7.0157273e+01   1.0193378e+02
   2.6767545e+02   1.7740960e+02   4.4004727e+02   8.6254400e+01   1.9199091e+01  -1.3110473e+01   1.0750430e+02   1.4642287e+02   6.2100091e+02  -5.2855273e+00  -3.7981818e+00  -7.5370545e+00   4.4865545e+02   1.0243018e+01   2.2604091e+02   2.9390036e+02   3.1403455e+02   1.4356815e+02   7.2342727e+01   3.2305713e+02   1.4477091e+02   1.1246509e+01   2.8524455e+02  -8.5138182e-01   1.8083364e+02   6.0000582e+01   2.3886364e+01   3.0045455e+00   3.2049727e+02  -4.4861455e+00   1.1235364e+02   1.4309625e+02   2.1016364e+01   3.0241418e+01   2.9290273e+02   1.8782687e+02   9.1270909e+01   2.2436105e+02   1.0371091e+02   1.5087313e+02   1.0131000e+02   2.4491156e+02   1.3222364e+02   1.6234575e+02   9.0042727e+01   4.6836295e+02   1.4415455e+02   3.1363491e+02   9.9483636e+01   2.3020404e+02   1.2451545e+02   2.8120331e+02   7.2642727e+01   1.2419222e+02   9.0636364e+01   2.0759727e+02   1.2445364e+02   2.6356735e+02   3.1289182e+02   6.8832000e+00   1.4693364e+02   2.7593985e+02   1.6136273e+02   1.2469007e+02   1.1724182e+02   9.1500655e+01   4.6444727e+02   1.7767855e+01   1.7883727e+02   1.7400302e+02   1.2712430e+02   2.7290327e+02   6.9895455e+01   1.3348473e+02   8.4514545e+01   2.0393156e+02   1.0473364e+02   1.8925040e+02   1.6353636e+02   1.1378527e+02   2.9712430e+02   1.3215327e+02   1.2915909e+02   2.8986273e+02   7.5030000e+01   1.8096033e+02   1.4205636e+02   3.5048004e+02   9.8690909e+01   1.2277473e+02   1.2213727e+02   1.4005265e+02   9.4971818e+01   1.2674953e+02   6.6337273e+01   1.4728029e+02   7.9033636e+01   1.6259004e+02   1.3883430e+02   8.5364656e+00   5.5363636e-01   2.3802545e+00   4.1272273e+02   4.3090364e+01   7.7189091e+01   1.3855215e+02   1.1690000e+02   3.7299164e+02   1.2710545e+02   2.0593702e+02   9.6541818e+01   1.6109938e+02   3.7374000e+02   2.9700800e+01   1.0982727e+02   2.4745745e+02   1.3899091e+01   3.1278982e+01   3.4033727e+02   3.3431200e+01   3.9979430e+02   2.7799666e+01   2.0491727e+02   8.0476618e+01   8.8234545e+01   1.7201942e+02   3.1670909e+01   8.5019964e+01   1.8631430e+02   1.1073807e+02   2.8207430e+02   1.4435727e+02   1.0467273e+02   2.1187255e+02   8.5694298e+01   2.0206767e+02   1.2252636e+02   8.9498800e+01   1.2473818e+02   2.6476276e+02   1.9080545e+02   1.5196738e+02   4.7567273e+01   9.1701891e+01   5.8627273e+01   8.6096182e+01
   2.5172545e+02   1.6901560e+02   4.4481727e+02   7.3532800e+01   2.5869091e+01  -5.9740727e+00   1.0302430e+02   1.2383127e+02   5.6809091e+02   2.5672727e+00   4.0518182e+00  -3.8850545e+00   4.8960545e+02   3.8270182e+00   2.2742091e+02   2.9707996e+02   3.1103455e+02   1.3056815e+02   9.4012727e+01   3.4156353e+02   1.8896091e+02  -5.2886909e+00   2.5072455e+02   4.0102182e+00   1.6669364e+02   5.0711782e+01   1.6556364e+01   5.4409455e+00   2.9054727e+02  -4.4701455e+00   1.4092364e+02   1.1928065e+02   2.6446364e+01   1.2467018e+01   2.6533273e+02   1.8531247e+02   1.0260091e+02   2.2222465e+02   1.0033091e+02   1.9095353e+02   1.0297000e+02   2.1810876e+02   1.6450364e+02   1.5086335e+02   7.7232727e+01   4.0619775e+02   1.7439455e+02   2.8711571e+02   9.2793636e+01   2.2457924e+02   1.3370545e+02   2.4358811e+02   6.0742727e+01   1.1228422e+02   8.8496364e+01   2.2334847e+02   1.1288364e+02   2.7673295e+02   3.1560182e+02   2.6664000e+00   1.4088364e+02   2.9219385e+02   1.6955273e+02   1.2851487e+02   9.0051818e+01   6.6815855e+01   4.9212727e+02   2.0303455e+01   1.7793727e+02   1.5931502e+02   8.8174298e+01   2.4067927e+02   6.2705455e+01   1.4295993e+02   1.0160455e+02   1.8442436e+02   7.5973636e+01   2.0074120e+02   1.7505636e+02   1.3567367e+02   3.6486430e+02   1.4125407e+02   1.0806909e+02   2.7750993e+02   8.7460000e+01   1.8458593e+02   1.2357636e+02   3.1681844e+02   7.2210909e+01   1.3122313e+02   1.2884727e+02   1.5475585e+02   7.5541818e+01   7.7303927e+01   6.2997273e+01   1.2797749e+02   7.9413636e+01   1.5579964e+02   1.9474430e+02   1.0636656e+00   8.4536364e+00   3.9382545e+00   4.0267273e+02   2.7894364e+01   6.0239091e+01   1.0409815e+02   1.3194000e+02   3.6088844e+02   1.0763545e+02   1.9645462e+02   9.0161818e+01   1.8755978e+02   2.6383000e+02   3.1013600e+01   1.1762727e+02   2.6431345e+02   2.2419091e+01   1.2173818e+00   3.4181727e+02   4.5072800e+01   4.9564430e+02   2.1991666e+01   1.7287727e+02   6.6889818e+01   6.8384545e+01   1.7893742e+02   4.1770909e+01   8.6211964e+01   1.9841430e+02   1.0453007e+02   2.8574430e+02   1.6040367e+02   1.1086273e+02   2.1247735e+02   7.3694298e+01   1.7112767e+02   1.1019636e+02   1.0105520e+02   1.1044818e+02   2.6143596e+02   1.8228545e+02   1.2726898e+02   9.7517273e+01   7.2945891e+01   8.0677273e+01   1.0271218e+02
   2.0986545e+02   1.6727440e+02   4.1938727e+02   6.8757200e+01   1.1990909e+00  -5.3404727e+00   1.0979430e+02   1.2589967e+02   5.4176091e+02   9.0136727e+00   6.7718182e+00   8.4273455e+00   5.1013545e+02   2.3246182e+00   2.4504091e+02   3.0734036e+02   3.0370455e+02   1.1430455e+02   5.7492727e+01   3.0805513e+02   1.8920091e+02   5.1221091e+00   2.6110455e+02  -6.5401818e+00   1.8445364e+02   5.9290982e+01   1.6266364e+01  -7.6758545e+00   3.4144727e+02  -8.6921455e+00   1.4001364e+02   1.2216345e+02   1.9256364e+01   2.1952218e+01   2.7952273e+02   1.8779727e+02   1.0303091e+02   2.3719025e+02   1.2571091e+02   2.0245313e+02   1.1755000e+02   2.1728236e+02   1.7336364e+02   1.5977455e+02   7.4602727e+01   4.1559815e+02   1.2634455e+02   2.3548971e+02   1.1137364e+02   2.5667284e+02   1.4689545e+02   3.0959291e+02   7.5022727e+01   1.5228182e+02   1.1087636e+02   2.0716807e+02   1.5431364e+02   3.0465855e+02   2.8217182e+02   3.1010800e+01   1.4393364e+02   3.7489985e+02   1.9941273e+02   1.2788607e+02   1.0657182e+02   1.0878425e+02   3.5175727e+02   3.2353055e+01   1.7588727e+02   1.6508902e+02   1.5307430e+02   2.6396727e+02   9.2425455e+01   1.5582233e+02   8.9844545e+01   1.6183516e+02   8.9213636e+01   2.2668200e+02   1.7281636e+02   1.0551287e+02   3.0944430e+02   1.2826767e+02   1.1811909e+02   2.8808593e+02   1.1217000e+02   2.1417913e+02   1.1691636e+02   2.7330124e+02   7.9970909e+01   1.0899233e+02   1.5770727e+02   1.0987705e+02   1.2502182e+02   1.4158553e+02   7.1097273e+01   1.3689949e+02   7.2323636e+01   1.7003684e+02   1.7993430e+02  -1.0131534e+01   1.2073636e+01   5.5486545e+00   4.7324273e+02   1.8718764e+01   8.1099091e+01   1.2642935e+02   9.1180000e+01   3.6033924e+02   1.1863545e+02   2.0147462e+02   1.0540182e+02   1.5967058e+02   2.8207000e+02   1.7934400e+01   1.3205727e+02   2.3229905e+02   1.1379091e+01   1.2005818e+00   3.0619727e+02   4.3402400e+01   5.4036430e+02   1.7314066e+01   1.6958727e+02   8.4773018e+01   7.2664545e+01   1.8221502e+02   3.9670909e+01   1.1332996e+02   1.8622430e+02   1.3650527e+02   2.9307430e+02   1.2971727e+02   1.0957273e+02   2.2153055e+02   6.8604298e+01   1.5615487e+02   1.3447636e+02   8.9302800e+01   1.2025818e+02   2.5036116e+02   1.7195545e+02   1.3642538e+02   7.5047273e+01   9.5023491e+01   6.2817273e+01   8.8050982e+01
   2.2681545e+02   1.5229840e+02   4.6652727e+02   7.1986000e+01   2.4299091e+01   6.2915273e+00   1.1288430e+02   1.5475247e+02   4.8586091e+02  -6.3743273e+00   1.6481818e+01  -1.1729455e+01   4.9822545e+02  -5.5325818e+00   2.5352091e+02   3.0113196e+02   3.2055455e+02   1.3095655e+02   6.2772727e+01   3.0311273e+02   2.1149091e+02  -1.1991091e+01   2.5934455e+02  -1.7019382e+01   1.6792364e+02   6.0803382e+01   1.8506364e+01  -9.9950545e+00   3.0925727e+02   6.0305455e-01   1.3773364e+02   1.2568585e+02   2.1206364e+01   1.6176218e+01   2.9547273e+02   1.8719127e+02   1.1651091e+02   2.4863185e+02   1.3614091e+02   2.1670873e+02   1.1878000e+02   2.5027396e+02   2.0360364e+02   2.1101535e+02   8.5102727e+01   4.3581815e+02   1.2363455e+02   2.6122651e+02   1.1521364e+02   2.7968564e+02   1.5170545e+02   3.0358811e+02   8.0642727e+01   1.5783222e+02   9.9306364e+01   2.1076367e+02   1.4803364e+02   3.0454095e+02   3.1269182e+02  -6.2080000e-01   1.6993364e+02   3.6871985e+02   1.7865273e+02   1.4263687e+02   1.3990182e+02   1.0201785e+02   3.9625727e+02   2.7163055e+01   1.6155727e+02   1.8538542e+02   1.4626430e+02   2.8889207e+02   8.7045455e+01   1.5749273e+02   8.0364545e+01   1.7378356e+02   1.1287364e+02   2.6202920e+02   1.6253636e+02   1.1643527e+02   3.0596430e+02   1.0375607e+02   1.0649909e+02   2.3420553e+02   1.0060000e+02   2.2372473e+02   1.2443636e+02   2.6374964e+02   7.8210909e+01   1.1570313e+02   2.2194727e+02   9.2687855e+01   1.2282182e+02   1.4142153e+02   7.6237273e+01   1.7382829e+02   6.3653636e+01   1.3711044e+02   1.7364430e+02   2.0221666e+01  -9.2636364e-01   2.5018655e+01   4.5957273e+02   4.7723636e+00   7.6149091e+01   1.5373535e+02   8.2610000e+01   2.8716484e+02   1.3696545e+02   2.0933822e+02   9.5021818e+01   2.0403098e+02   2.8135000e+02   9.7620000e+00   1.1567727e+02   2.9712945e+02   1.4519091e+01   1.6593818e+00   3.4676727e+02   3.1536800e+01   5.2969430e+02   3.5647666e+01   1.8963727e+02   6.9409018e+01   8.9814545e+01   2.0179302e+02   5.6620909e+01   1.4888396e+02   2.6679430e+02   1.3729967e+02   3.1702430e+02   1.3451127e+02   1.1691273e+02   2.0960335e+02   6.5264298e+01   1.3965207e+02   1.4086636e+02   8.3791600e+01   1.2201818e+02   2.3732036e+02   1.8757545e+02   1.3089578e+02   7.6187273e+01   1.1160229e+02   7.7437273e+01   1.2169138e+02
   2.2915545e+02   1.3654120e+02   4.3700727e+02   4.8877600e+01   1.0869091e+01  -9.0140727e+00   1.2069430e+02   1.2402767e+02   4.8295091e+02  -8.6152727e-01   5.2018182e+00  -7.2070545e+00   4.8055545e+02  -1.9068982e+01   2.6399091e+02   2.9886436e+02   2.9284455e+02   1.2755335e+02   1.2458273e+02   3.0111793e+02   2.0320091e+02   9.1421091e+00   2.7658455e+02  -9.3985818e+00   1.6326364e+02   6.1696182e+01   1.6126364e+01   8.5753455e+00   3.2449727e+02  -1.4616145e+01   6.0113636e+01   1.2093545e+02   2.2156364e+01   1.8290218e+01   2.8605273e+02   1.7070487e+02   1.1374091e+02   2.2604345e+02   1.1343091e+02   2.4781553e+02   1.1064000e+02   2.5964516e+02   1.3393364e+02   1.4673895e+02   7.9482727e+01   4.1388775e+02   1.3905455e+02   2.4642291e+02   1.2111364e+02   2.7358364e+02   1.5257545e+02   2.8595851e+02   8.9832727e+01   1.6333702e+02   9.4396364e+01   2.0906647e+02   1.2493364e+02   2.9952895e+02   3.1074182e+02   2.0765200e+01   1.6083364e+02   4.1868785e+02   1.9793273e+02   1.2028447e+02   1.1290182e+02   1.1289785e+02   3.9206727e+02   6.4982545e+00   1.6988727e+02   1.5842902e+02   1.3988430e+02   2.7135247e+02   8.8855455e+01   1.7429793e+02   7.8704545e+01   1.5658636e+02   1.0173364e+02   2.4954040e+02   1.6905636e+02   1.3896367e+02   2.3207430e+02   1.4529727e+02   1.1777909e+02   2.5339313e+02   1.0503000e+02   2.5018033e+02   1.1096636e+02   2.6758724e+02   6.7310909e+01   9.9855127e+01   1.7908727e+02   6.5876655e+01   1.2706182e+02   1.4766233e+02   7.4717273e+01   1.4927989e+02   7.5173636e+01   2.0080884e+02   1.8693430e+02   1.3308466e+01   1.2163636e+01  -1.3168545e+01   4.7505273e+02   2.2913964e+01   6.7049091e+01   1.4393335e+02   7.3850000e+01   2.7167564e+02   1.4858545e+02   2.1436862e+02   9.0261818e+01   1.5727178e+02   2.5445000e+02   2.7954000e+01   1.3377727e+02   2.8316145e+02   5.2290909e+00   2.8212582e+01   3.1043727e+02   3.4873200e+01   5.5855430e+02   2.4618866e+01   1.9125727e+02   7.2419418e+01   8.9664545e+01   1.9809502e+02   5.0150909e+01   1.6326156e+02   2.8831430e+02   1.6709807e+02   2.7322430e+02   1.1844527e+02   9.2572727e+01   2.1036055e+02   6.6604298e+01   1.3716487e+02   1.3733636e+02   8.6404000e+01   1.2125818e+02   2.2642116e+02   1.8714545e+02   1.1283018e+02   6.9897273e+01   9.5725491e+01   8.7627273e+01   1.0863618e+02
   2.7419545e+02   1.8458000e+01   4.6981727e+02   5.4872800e+01   1.8149091e+01  -1.2886473e+01   1.2407430e+02   1.1199727e+02   4.6000091e+02  -9.9755273e+00  -4.7081818e+00  -8.6042545e+00   4.5689545e+02  -3.4661818e+00   2.2085091e+02   2.1203556e+02   3.1741455e+02   1.2767775e+02   1.1125273e+02   2.8418433e+02   2.2511091e+02  -8.6106909e+00   2.5991455e+02  -1.4634982e+01   2.0773364e+02   6.7998582e+01  -2.8736364e+00  -1.8004655e+01   3.3149727e+02  -1.2846145e+01   9.3443636e+01   1.1717905e+02   3.1116364e+01   1.3433418e+01   2.5009273e+02   1.7129167e+02   1.1732091e+02   2.4513705e+02   9.6710909e+01   2.1339313e+02   1.2669000e+02   2.4869116e+02   2.0307364e+02   2.1848775e+02   5.6482727e+01   3.6491775e+02   1.2644455e+02   2.5062171e+02   1.1027364e+02   2.6555084e+02   1.8720545e+02   2.8711811e+02   6.4362727e+01   1.3332462e+02   1.0720636e+02   2.2156167e+02   1.3103364e+02   2.9709095e+02   3.0412182e+02   1.0484800e+01   1.7355364e+02   3.4200025e+02   1.7750273e+02   9.5258873e+01   8.3241818e+01   1.0855065e+02   4.1350727e+02   2.0723055e+01   1.5940727e+02   1.8045742e+02   1.5202430e+02   2.7705127e+02   9.4095455e+01   1.8716873e+02   9.8704545e+01   1.7712636e+02   1.2144364e+02   2.7438360e+02   1.8691636e+02   1.3581487e+02   2.2659430e+02   1.6773567e+02   9.9589091e+01   2.4299833e+02   1.1560000e+02   2.3204473e+02   1.1024636e+02   2.2383484e+02   7.4210909e+01   1.0387313e+02   1.9703727e+02   8.6250655e+01   9.6351818e+01   9.9259127e+01   8.6617273e+01   1.4427789e+02   4.7083636e+01   1.5829604e+02   1.9055430e+02   2.2678866e+01   4.3136364e+00   1.6499455e+01   4.6324273e+02   1.8858764e+01   6.8619091e+01   1.4704775e+02   7.5660000e+01   2.5210084e+02   1.3844545e+02   2.1702982e+02   1.0826182e+02   1.8359178e+02   2.3116000e+02   3.9297200e+01   1.2824727e+02   2.7946385e+02  -5.6209091e+00   1.3320582e+01   3.2048727e+02   2.3449200e+01   5.5145430e+02   1.5336866e+01   1.6906727e+02   7.8144618e+01   1.0933455e+02   2.1590142e+02   6.3810909e+01   1.4373876e+02   2.5498430e+02   1.3567447e+02   2.8755430e+02   1.4972887e+02   1.0572273e+02   2.1926855e+02   5.0024298e+01   1.2640127e+02   1.5076636e+02   8.3189600e+01   1.1444818e+02   2.2763596e+02   1.9695545e+02   1.3914538e+02   6.2377273e+01   7.1417091e+01   8.4107273e+01   7.0917782e+01
   2.5848545e+02   3.2474800e+01   4.5533727e+02   7.9261200e+01   5.5290909e+00   5.7431273e+00   1.3298430e+02   1.4847447e+02   4.5790091e+02   1.9242473e+01   1.5011818e+01   1.4668145e+01   4.3436545e+02  -1.0663782e+01   2.2195091e+02   2.5913756e+02   2.7694455e+02   1.0187535e+02   9.6012727e+01   3.3978353e+02   2.2030091e+02   1.7014109e+01   3.1905455e+02   9.5838182e+00   1.8864364e+02   8.6185782e+01   1.7976364e+01  -4.6226545e+00   3.1430727e+02  -1.9180945e+01   1.6573364e+02   1.3568585e+02   2.9206364e+01   1.1916218e+01   2.0785273e+02   1.4434087e+02   1.3717091e+02   2.5478905e+02   1.2557091e+02   1.8760433e+02   1.4074000e+02   2.8365716e+02   1.6241364e+02   1.9298055e+02   4.3162727e+01   3.1436335e+02   1.4039455e+02   2.5788571e+02   1.1727364e+02   3.0699084e+02   1.7682545e+02   3.2882851e+02   6.1502727e+01   1.6203342e+02   1.0806636e+02   2.1892287e+02   1.3169364e+02   3.0079815e+02   2.9565182e+02   3.8122400e+01   1.4159364e+02   3.0865705e+02   1.5555273e+02   1.2696487e+02   1.1319182e+02   9.1684655e+01   3.9556727e+02   1.4218255e+01   1.8193727e+02   1.8799502e+02   1.3393430e+02   2.9754847e+02   9.6665455e+01   1.8658313e+02   9.9124545e+01   1.6409276e+02   1.1887364e+02   3.0058920e+02   2.1434636e+02   1.7119047e+02   2.7207430e+02   1.7262727e+02   9.8879091e+01   2.2595513e+02   9.6840000e+01   2.2249553e+02   9.6676364e+01   2.0835044e+02   8.8020909e+01   8.9248327e+01   1.8660727e+02   8.5225055e+01   1.0459182e+02   1.2564993e+02   8.7427273e+01   1.7636309e+02   5.7033636e+01   1.5288004e+02   1.7150430e+02   3.9492866e+01  -1.3563636e+00   9.7230545e+00   4.8124273e+02   3.0748764e+01   6.3909091e+01   1.3699455e+02   8.3470000e+01   2.6204604e+02   1.1872545e+02   2.0665742e+02   1.1892182e+02   1.9382898e+02   2.2040000e+02   3.7678000e+01   1.2739727e+02   3.0000185e+02   1.2709091e+01   1.5854182e+01   3.0429727e+02   2.6024400e+01   5.5250430e+02   2.7722866e+01   1.7263727e+02   8.3579018e+01   9.8574545e+01   1.9214222e+02   5.4910909e+01   1.5697076e+02   2.8402430e+02   1.4587127e+02   3.0222430e+02   1.7712527e+02   1.0324273e+02   1.9898695e+02   5.0454298e+01   1.3707687e+02   1.7652636e+02   1.0531880e+02   1.1211818e+02   2.3725236e+02   1.9518545e+02   1.0695698e+02   6.8377273e+01   1.1874709e+02   9.8627273e+01   1.1341618e+02
   2.9400545e+02   8.6832000e+00   4.5338727e+02   5.8657200e+01   1.8719091e+01  -6.5020727e+00   1.4326430e+02   1.3846207e+02   4.2900091e+02   1.4744473e+01   5.6718182e+00   1.5653455e+00   4.2489545e+02  -1.1856182e+01   2.2276091e+02   2.1916276e+02   3.0665455e+02   1.2358855e+02   9.9532727e+01   2.9564193e+02   2.2454091e+02   7.2049091e+00   2.8100455e+02  -3.2721818e+00   2.1383364e+02   4.9790582e+01   1.4976364e+01  -7.0526545e+00   3.1130727e+02  -1.5940945e+01   1.3906364e+02   1.5876945e+02   2.1446364e+01   2.2067018e+01   2.1914273e+02   1.2591767e+02   9.9890909e+01   2.2920145e+02   1.1257091e+02   2.1378433e+02   1.3959000e+02   3.0365916e+02   1.9388364e+02   1.8556295e+02   4.8792727e+01   3.2084295e+02   1.2648455e+02   2.9718851e+02   1.3374364e+02   3.0362324e+02   1.7807545e+02   3.4259851e+02   5.3642727e+01   1.4961222e+02   1.2039636e+02   2.2136647e+02   1.2731364e+02   2.7038855e+02   3.1374182e+02   7.7152000e+00   1.3536364e+02   3.2215545e+02   1.8208273e+02   8.9122473e+01   1.0495182e+02   9.9193855e+01   4.1719727e+02   2.5367855e+01   2.0797727e+02   1.5552182e+02   1.4479430e+02   2.5890967e+02   8.0325455e+01   1.9308033e+02   1.0308455e+02   1.9035596e+02   1.2554364e+02   3.2153560e+02   2.2181636e+02   1.2831287e+02   2.8375430e+02   1.6280287e+02   8.2349091e+01   2.1622753e+02   8.9650000e+01   2.0131073e+02   9.1346364e+01   2.1063684e+02   9.3160909e+01   1.2916713e+02   1.8284727e+02   9.6475855e+01   1.3140182e+02   1.4678513e+02   7.5337273e+01   1.4804029e+02   8.2033636e+01   1.3626004e+02   1.9036430e+02   8.2240656e+00   7.2636364e+00   1.1693455e+01   4.9729273e+02   3.2134764e+01   4.6809091e+01   1.2036255e+02   5.3370000e+01   2.7179404e+02   1.3353545e+02   2.4780262e+02   1.1969182e+02   2.1852738e+02   3.4031000e+02   2.3275200e+01   1.3182727e+02   2.8459745e+02   2.2809091e+01   1.9186182e+01   3.1224727e+02   3.2158400e+01   5.3741430e+02   2.4550066e+01   1.5482727e+02   4.9053818e+01   8.8624545e+01   2.0745822e+02   5.6720909e+01   1.4587596e+02   2.4612430e+02   1.4818327e+02   2.6312430e+02   1.3892327e+02   1.0491273e+02   2.0733335e+02   6.2224298e+01   1.5904527e+02   1.2300636e+02   1.1212040e+02   9.5638182e+01   1.9914076e+02   1.6247545e+02   1.4085378e+02   8.1087273e+01   6.6160291e+01   8.2207273e+01   1.0330978e+02
   3.2919545e+02   2.6108000e+01   4.5843727e+02   7.3633200e+01   6.7190909e+00   7.7879273e+00   1.2788430e+02   1.3331247e+02   4.2862091e+02  -2.1351273e+00   1.0441818e+01  -4.5362545e+00   4.1793545e+02  -7.3993818e+00   1.9733091e+02   2.1796716e+02   2.9160455e+02   1.1255255e+02   7.9872727e+01   2.7188473e+02   2.4825091e+02   2.9681091e+00   2.5758455e+02  -9.3085818e+00   2.0483364e+02   7.4660582e+01   1.3556364e+01  -8.7490545e+00   2.9906727e+02  -6.3917455e+00   1.5096364e+02   1.1995745e+02   2.2686364e+01   5.9178182e+00   2.0885273e+02   1.3964087e+02   1.1684091e+02   2.2341545e+02   9.8950909e+01   1.9635393e+02   1.4117000e+02   2.9596276e+02   2.1698364e+02   2.2328495e+02   6.1792727e+01   3.4868295e+02   1.4120455e+02   2.9344091e+02   1.0916364e+02   3.1253964e+02   1.5764545e+02   2.8348291e+02   5.5172727e+01   1.6743982e+02   1.2225636e+02   2.2554767e+02   1.3103364e+02   2.6737095e+02   3.4850182e+02   1.4314400e+01   1.4031364e+02   2.8546945e+02   1.8393273e+02   4.7784473e+01   1.0128182e+02   8.3917455e+01   4.6869727e+02   2.8997855e+01   1.6778727e+02   1.8835702e+02   1.3102430e+02   2.7844127e+02   8.2325455e+01   1.7325033e+02   8.2124545e+01   1.6769276e+02   1.6373364e+02   2.8648040e+02   2.0177636e+02   1.4010607e+02   3.1059430e+02   1.8138567e+02   9.4879091e+01   1.9656513e+02   9.7740000e+01   2.0471353e+02   1.1015636e+02   1.9170204e+02   9.2540909e+01   1.1755673e+02   1.7360727e+02   8.3835055e+01   1.1973182e+02   1.1952873e+02   7.9187273e+01   1.4716229e+02   8.4273636e+01   1.5684084e+02   2.1183430e+02   4.2836466e+01   7.2136364e+00   1.7987455e+01   4.5672273e+02   1.5520364e+01   6.2049091e+01   9.8093345e+01   5.9940000e+01   2.3273844e+02   1.6229545e+02   2.4693182e+02   9.0641818e+01   1.8295138e+02   3.8616000e+02   3.3327200e+01   1.4829727e+02   2.8904985e+02   8.9490909e+00   2.0964982e+01   2.7538727e+02   9.1972000e+00   4.8850430e+02   1.5082866e+01   1.7525727e+02   8.1889418e+01   8.2954545e+01   2.0401182e+02   7.9050909e+01   1.4560956e+02   2.2588430e+02   1.0771247e+02   2.4307430e+02   1.2657727e+02   1.1338273e+02   2.4079575e+02   5.7124298e+01   1.4378327e+02   1.4247636e+02   1.2375280e+02   9.9788182e+01   2.1737876e+02   2.0076545e+02   1.5646058e+02   8.5087273e+01   1.0070029e+02   8.0867273e+01   1.0260698e+02
   3.0972545e+02   6.8556000e+00   4.4524727e+02   8.2168400e+01  -3.9409091e+00  -3.6892727e+00   1.2669430e+02   1.2202767e+02   3.9809091e+02   1.9837273e+01   6.6718182e+00   4.9053455e+00   4.3836545e+02   4.7362182e+00   1.9838091e+02   2.3716316e+02   2.7203455e+02   9.6028145e+01   8.6152727e+01   2.1919233e+02   2.2658091e+02   6.8517091e+00   2.2319455e+02  -4.0773818e+00   1.5711364e+02   5.8998182e+01   8.7863636e+00   5.7825455e+00   2.7111727e+02  -2.4957455e+00   1.5654364e+02   1.7108105e+02   1.3306364e+01   9.4821818e-01   2.1571273e+02   1.1809207e+02   1.0860091e+02   2.0964465e+02   1.3962091e+02   2.1096033e+02   9.7690000e+01   2.6158116e+02   1.9693364e+02   2.0483895e+02   5.7232727e+01   3.4829775e+02   1.4710455e+02   2.5353891e+02   1.2916364e+02   2.6893964e+02   1.2745545e+02   3.3696811e+02   6.3642727e+01   1.3776222e+02   1.4058636e+02   2.4041127e+02   1.2879364e+02   2.3360015e+02   3.5993182e+02  -1.0700000e+00   1.2031364e+02   2.8573945e+02   1.4269273e+02   1.1966367e+02   1.0957182e+02   5.0924255e+01   4.3331727e+02   4.0082545e+00   2.1678727e+02   1.6986702e+02   1.4864430e+02   2.5608167e+02   7.0945455e+01   1.4297073e+02   8.9844545e+01   2.1760516e+02   1.2768364e+02   3.0588440e+02   2.2048636e+02   1.4988927e+02   2.9117430e+02   1.3246927e+02   8.6639091e+01   2.1831433e+02   7.9030000e+01   2.0554033e+02   1.0976636e+02   2.4868324e+02   7.7160909e+01   8.8447127e+01   1.8622727e+02   1.1230545e+02   1.0992182e+02   1.6622353e+02   7.6047273e+01   1.2850349e+02   7.7173636e+01   1.7164884e+02   1.7226430e+02   4.7120656e+00  -3.3563636e+00   1.7830545e+00   4.6334273e+02   1.5130764e+01   6.6529091e+01   1.1602495e+02   6.8420000e+01   2.7406004e+02   1.3401545e+02   2.5853422e+02   9.3401818e+01   1.9849058e+02   3.5845000e+02   2.9254000e+01   1.5082727e+02   2.7631745e+02   1.2419091e+01   2.5827382e+01   2.8714727e+02   3.9736400e+01   4.8274430e+02   5.2733666e+01   1.8596727e+02   8.4032618e+01   7.5474545e+01   1.6870022e+02   5.3860909e+01   1.5591476e+02   2.4241430e+02   1.1748007e+02   2.4298430e+02   1.2210447e+02   1.0848273e+02   2.2804775e+02   7.5074298e+01   1.4415727e+02   1.3486636e+02   1.1727160e+02   9.3978182e+01   1.9089356e+02   1.9976545e+02   1.4863058e+02   8.1997273e+01   6.7277491e+01   9.7627273e+01   1.0992618e+02
   3.4191545e+02   6.0404000e+00   4.5438727e+02   5.0957200e+01   1.5299091e+01   4.0615273e+00   1.7160430e+02   9.9294866e+01   3.8319091e+02  -1.0540727e+01   9.0118182e+00   1.4958145e+01   4.2193545e+02  -6.2393818e+00   1.8833091e+02   2.1310716e+02   2.5522455e+02   1.0746295e+02   6.2872727e+01   2.7024473e+02   2.0006091e+02   5.3033091e+00   2.3762455e+02  -1.7331782e+01   1.4721364e+02   4.4980182e+01   1.0746364e+01   1.0195745e+01   3.0101727e+02   2.7822545e+00   1.5154364e+02   1.6724105e+02   9.0163636e+00   1.5771418e+01   1.9333273e+02   1.2064247e+02   7.3930909e+01   2.2965825e+02   1.2119091e+02   2.4333473e+02   1.0797000e+02   2.2289876e+02   2.1698364e+02   1.9423495e+02   7.8292727e+01   4.1473295e+02   1.2586455e+02   2.5885811e+02   1.2242364e+02   2.9068884e+02   1.1439545e+02   3.0082291e+02   6.2172727e+01   1.6021982e+02   1.3477636e+02   2.4354607e+02   1.1469364e+02   2.7715815e+02   3.3841182e+02   4.9816000e+00   1.1698364e+02   2.2948585e+02   1.7098273e+02   1.1425047e+02   8.2671818e+01   7.5546255e+01   4.5294727e+02   9.5078545e+00   1.7607727e+02   1.7041382e+02   1.3931430e+02   2.4858807e+02   8.4565455e+01   1.4578113e+02   1.1917455e+02   2.4677876e+02   1.1382364e+02   2.9337320e+02   2.2615636e+02   1.7767567e+02   2.7923430e+02   2.1910447e+02   1.0382909e+02   2.4450913e+02   6.5930000e+01   1.8282833e+02   9.9196364e+01   2.5981884e+02   8.3590909e+01   1.0070273e+02   1.7775727e+02   8.8033055e+01   1.3025182e+02   1.2140713e+02   4.5237273e+01   1.4753829e+02   8.0083636e+01   1.7879604e+02   1.4731430e+02   8.0480656e+00  -2.4063636e+00   3.7567055e+01   4.9238273e+02   2.1097564e+01   6.2959091e+01   1.0450055e+02   6.2850000e+01   2.2531564e+02   1.5625545e+02   2.2308502e+02   1.1645182e+02   1.5831658e+02   3.8474000e+02   1.4960800e+01   1.5939727e+02   2.7516185e+02   1.9899091e+01   2.3418982e+01   2.8633727e+02   2.4651200e+01   4.5998430e+02   2.9984466e+01   1.6887727e+02   7.2929818e+01   8.8004545e+01   1.7112782e+02   5.3770909e+01   1.4639196e+02   2.0707430e+02   1.0545727e+02   2.2536430e+02   1.0884407e+02   8.5812727e+01   2.1057135e+02   6.7454298e+01   1.4581687e+02   1.4509636e+02   1.2526320e+02   9.9168182e+01   1.8890836e+02   1.8499545e+02   1.3019218e+02   6.5757273e+01   9.5436691e+01   8.4157273e+01   9.0623782e+01
   4.7729545e+02   1.3500000e+00   4.7904727e+02   7.8844400e+01   1.5290909e+00  -9.6468727e+00   1.4641430e+02   1.7355007e+02   3.9038091e+02   1.3404073e+01   6.5318182e+00   4.9665455e+00   4.3789545e+02   2.3838182e+00   1.9190091e+02   2.7849156e+02   2.8413455e+02   6.9200145e+01   4.9112727e+01   2.8629553e+02   2.1054091e+02   5.0849091e+00   2.4762455e+02   8.9182182e+00   1.7411364e+02   6.0968182e+01   2.4356364e+01  -9.4630545e+00   2.9587727e+02  -1.2046545e+01   1.2120364e+02   1.3690825e+02   2.8926364e+01   1.6938618e+01   2.1238273e+02   1.3473847e+02   1.1265091e+02   2.0070065e+02   1.1152091e+02   2.2105833e+02   1.0921000e+02   2.4427956e+02   1.5950364e+02   2.2150335e+02   4.9732727e+01   3.8851775e+02   1.4629455e+02   2.8074371e+02   1.1858364e+02   2.6088604e+02   1.3251545e+02   2.8606331e+02   6.8222727e+01   1.4015582e+02   1.3044636e+02   2.3660247e+02   1.1617364e+02   2.8517975e+02   3.4112182e+02  -6.9452000e+00   1.1712364e+02   2.6075465e+02   1.3874273e+02   1.2620967e+02   9.5571818e+01   4.4664255e+01   4.6094727e+02   1.4047855e+01   2.0807727e+02   1.4218382e+02   1.3364430e+02   2.7295167e+02   7.8705455e+01   1.2620993e+02   1.3332455e+02   2.0512676e+02   1.0544364e+02   3.0371360e+02   2.4777636e+02   1.7828607e+02   3.0286430e+02   1.8327407e+02   1.1044909e+02   2.4978953e+02   7.2550000e+01   1.8029873e+02   1.1296636e+02   2.4566724e+02   8.5690909e+01   1.2672473e+02   1.8475727e+02   8.3233055e+01   1.2382182e+02   1.4411153e+02   6.9187273e+01   1.3896229e+02   8.3843636e+01   1.8611524e+02   1.6093430e+02   9.2884656e+00   4.0736364e+00   1.6708655e+01   4.5814273e+02   2.9026764e+01   5.8479091e+01   1.0295895e+02   7.7610000e+01   2.5604484e+02   1.5496545e+02   2.8447822e+02   1.1573182e+02   1.7656418e+02   3.6521000e+02   3.1193200e+01   1.2272727e+02   2.6618545e+02   2.0949091e+01   1.2054982e+01   2.5476727e+02   1.0416800e+01   4.9964430e+02   1.0291666e+01   1.7063727e+02   8.4639018e+01   8.1234545e+01   1.8347942e+02   3.9000909e+01   1.3119356e+02   2.1160430e+02   1.3466487e+02   2.3660430e+02   1.4161487e+02   9.6672727e+01   2.2156255e+02   8.2604298e+01   1.6131487e+02   1.6419636e+02   1.0678520e+02   1.0106818e+02   2.1361636e+02   1.8666545e+02   1.5629858e+02   9.0277273e+01   6.9335091e+01   6.3437273e+01   1.0862138e+02
   4.7286545e+02   1.9324400e+01   4.7924727e+02   7.1448400e+01   1.6290909e+00  -2.8654873e+01   1.3531430e+02   1.5666807e+02   3.6819091e+02   1.9699273e+01   4.6318182e+00  -6.7414545e+00   2.1325455e+01   4.9418182e-02   1.8990091e+02   2.9241156e+02   2.5522455e+02   1.0727295e+02   7.5012727e+01   2.4837353e+02   1.7177091e+02   9.5665091e+00   2.4334455e+02  -1.3499382e+01   1.7921364e+02   4.4610182e+01   1.5406364e+01  -9.2770545e+00   3.1287727e+02  -1.4406545e+01   1.2549364e+02   1.6156505e+02   1.3963636e+00   7.4710182e+00   2.0076273e+02   1.4171807e+02   1.0303091e+02   1.9066025e+02   1.0686091e+02   2.2362113e+02   1.1959000e+02   2.3634916e+02   9.5073636e+01   2.5293775e+02   5.9982727e+01   4.2001775e+02   1.3677455e+02   2.7917531e+02   1.0274364e+02   2.7510324e+02   1.3414545e+02   3.0368291e+02   6.4832727e+01   1.3214702e+02   1.0182636e+02   2.3389207e+02   1.3407364e+02   2.5717775e+02   3.4722182e+02  -4.9132000e+00   1.1955364e+02   2.3309025e+02   1.8969273e+02   1.1618367e+02   9.6281818e+01   7.3127455e+01   4.5469727e+02   4.4367855e+01   1.8536727e+02   1.6938062e+02   1.5488430e+02   2.4272247e+02   8.0425455e+01   1.5497233e+02   1.0608455e+02   2.1844596e+02   1.1568364e+02   2.5342440e+02   2.0405636e+02   1.5939367e+02   3.1686430e+02   1.9820407e+02   9.9399091e+01   2.4343353e+02   7.0360000e+01   1.9719393e+02   1.2234636e+02   2.2334684e+02   7.0970909e+01   8.8662327e+01   1.5579727e+02   9.7829855e+01   1.0178182e+02   1.2444473e+02   8.6147273e+01   1.2503549e+02   7.3553636e+01   1.9969844e+02   1.3960430e+02   3.4748656e+00   4.6436364e+00   1.6003055e+01   4.2291273e+02   2.2365164e+01   9.1619091e+01   7.6307745e+01   6.2560000e+01   2.4962884e+02   1.8248545e+02   3.3050662e+02   1.0845182e+02   1.4957658e+02   3.3612000e+02   3.7040400e+01   1.1743727e+02   2.8022865e+02   2.2089091e+01   1.2293782e+01   2.4338727e+02   2.9997200e+01   5.4988430e+02   1.5222466e+01   1.5358727e+02   5.5103018e+01   7.9384545e+01   1.6733742e+02   3.9670909e+01   1.1666996e+02   2.4074430e+02   1.6628367e+02   2.5169430e+02   1.2835767e+02   1.0186273e+02   2.3585735e+02   8.4264298e+01   2.3194207e+02   1.4224636e+02   8.5631200e+01   1.1616818e+02   2.1649836e+02   2.0118545e+02   1.3889698e+02   5.9567273e+01   5.5841891e+01   7.3397273e+01   6.9204582e+01
   5.0291545e+02   2.3020400e+01   4.7857727e+02   9.3262000e+01   2.9059091e+01  -2.6592727e+00   1.3112430e+02   1.3500327e+02   5.0914091e+02   2.1233273e+01  -7.9818182e-01   1.8312945e+01   7.1754545e+00   4.3714182e+00   2.2619091e+02   2.8541836e+02   3.3232455e+02   1.2910495e+02   8.9392727e+01   3.0203313e+02   2.0882091e+02   1.0892509e+01   2.4696455e+02   7.7810182e+00   1.6292364e+02   4.6913382e+01   1.0786364e+01   1.0622545e+01   2.8630727e+02   1.4439055e+01   1.8096364e+02   1.9107745e+02   1.9116364e+01   5.2934182e+00   2.0952273e+02   1.7753727e+02   7.7460909e+01   2.3337585e+02   1.0976091e+02   2.0415913e+02   1.0412000e+02   2.1782676e+02   1.1560364e+02   2.1596535e+02   8.5232727e+01   4.5861775e+02   1.4634455e+02   2.7454971e+02   8.9533636e+01   2.5395004e+02   1.2651545e+02   3.0529331e+02   6.1502727e+01   1.6874342e+02   1.2539636e+02   2.2677647e+02   1.3574364e+02   2.4099415e+02   3.4593182e+02  -2.4300000e+00   1.2012364e+02   2.3370465e+02   1.5717273e+02   1.2773527e+02   9.5001818e+01   7.0749855e+01   4.9169727e+02   2.8777855e+01   1.8236727e+02   1.6224062e+02   1.4636430e+02   2.6974407e+02   7.0515455e+01   1.0862513e+02   1.0812455e+02   2.1571276e+02   1.0635364e+02   2.6378080e+02   1.6615636e+02   1.2842567e+02   2.5712430e+02   1.5687327e+02   1.0944909e+02   2.5053953e+02   7.9410000e+01   1.7874993e+02   1.2800636e+02   2.8708404e+02   8.2210909e+01   1.1681313e+02   1.8198727e+02   1.0073465e+02   9.6781818e+01   1.1260473e+02   6.3427273e+01   1.1932309e+02   6.8893636e+01   1.7964124e+02   1.5793430e+02   2.9578466e+01   6.6936364e+00   9.2190545e+00   4.6300273e+02   2.0497964e+01   7.7859091e+01   9.7068545e+01   6.3320000e+01   2.5099804e+02   1.4591545e+02   2.5667222e+02   1.0426182e+02   1.7196178e+02   3.9374000e+02   1.1190800e+01   1.2443727e+02   2.6733865e+02   5.8490909e+00   2.7262982e+01   2.2819727e+02   3.8452400e+01   5.3145430e+02   2.4406866e+01   1.5596727e+02   5.3582618e+01   7.5624545e+01   1.4749822e+02   4.0670909e+01   1.4596996e+02   2.2469430e+02   1.2851767e+02   2.8812430e+02   1.3292327e+02   1.1705273e+02   2.5074215e+02   8.5124298e+01   1.8526327e+02   9.8386364e+01   7.4050000e+01   8.8448182e+01   2.1781596e+02   1.9776545e+02   1.2065058e+02   7.8277273e+01   9.3485091e+01   6.5627273e+01   7.3916182e+01
   4.5681545e+02   7.7984000e+00   4.6276727e+02   7.1476800e+01  -3.6109091e+00  -8.8156727e+00   1.1374430e+02   1.1387367e+02   5.7138091e+02   2.0240727e+00   7.8618182e+00   7.9101455e+00   9.8454545e+00  -2.2082182e+01   2.3519091e+02   2.8902836e+02   3.3984455e+02   1.2717335e+02   8.8632727e+01   3.3313393e+02   1.9749091e+02   7.4089091e+00   2.6058455e+02   5.5514182e+00   1.7330364e+02   4.1842982e+01   1.0976364e+01   8.8873455e+00   3.0787727e+02   1.1473455e+01   1.9182364e+02   1.6059865e+02   6.8263636e+00   2.6996618e+01   2.6257273e+02   1.6158327e+02   7.7220909e+01   2.4425505e+02   1.1919091e+02   2.0868473e+02   9.0780000e+01   2.4218396e+02   9.3273636e+01   2.0680175e+02   8.9912727e+01   5.0112335e+02   1.4296455e+02   2.9611011e+02   1.1900364e+02   2.7164244e+02   1.3282545e+02   2.8465851e+02   6.8692727e+01   1.7354822e+02   1.0225636e+02   2.4271767e+02   1.3726364e+02   2.8530255e+02   2.9765182e+02   7.3424000e+00   1.0498364e+02   2.6239585e+02   1.7246273e+02   1.1166207e+02   9.1521818e+01   6.1078255e+01   4.8575727e+02   5.8830545e+00   1.6850727e+02   1.2182942e+02   1.3431430e+02   2.6722807e+02   6.2185455e+01   1.1476153e+02   1.0203455e+02   2.4904996e+02   1.1121364e+02   2.5678200e+02   1.6172636e+02   9.2310073e+01   2.2354430e+02   1.5340967e+02   1.1987909e+02   2.4365513e+02   9.1840000e+01   1.8885553e+02   1.1486636e+02   2.5875524e+02   8.3500909e+01   1.3470993e+02   2.0846727e+02   1.0795625e+02   8.5681818e+01   1.2820273e+02   8.3567273e+01   1.2900189e+02   8.6703636e+01   1.6716644e+02   1.4350430e+02  -5.6471344e+00   2.3136364e+00   2.7094545e+00   4.6776273e+02   3.5157164e+01   6.6529091e+01   1.1421495e+02   5.2900000e+01   2.6126164e+02   1.6372545e+02   2.8986742e+02   9.4111818e+01   1.7948378e+02   2.9788000e+02   1.7049600e+01   1.3567727e+02   2.9200945e+02   9.3290909e+00   1.8984582e+01   2.4162727e+02   2.1618000e+01   5.6383430e+02   4.2386466e+01   1.4972727e+02   7.5891818e+01   7.0624545e+01   1.5637822e+02   5.5340909e+01   1.5760636e+02   2.2393430e+02   1.3324847e+02   3.0245430e+02   1.2358687e+02   1.1857273e+02   2.5586055e+02   8.6834298e+01   2.0983647e+02   1.3543636e+02   8.9846000e+01   1.0744818e+02   2.5571596e+02   2.0776545e+02   1.5204058e+02   7.0617273e+01   8.0427891e+01   8.4107273e+01   7.5297782e+01
   4.8543545e+02   9.5088000e+00   4.3519727e+02   9.4022400e+01   1.4249091e+01   7.2855273e+00   1.3602430e+02   1.4995127e+02   5.2419091e+02   2.1369273e+01  -9.2781818e+00   8.9913455e+00   1.1985455e+01  -9.9633818e+00   2.4523091e+02   3.0984516e+02   3.4665455e+02   1.3000855e+02   5.9392727e+01   3.1819313e+02   1.8196091e+02   2.5701309e+01   2.4367455e+02  -8.0957818e+00   1.8511364e+02   5.0468182e+01   9.0763636e+00  -1.2006545e+00   2.8197727e+02   2.3054545e+00   1.0935364e+02   1.4752625e+02   1.4736364e+01   2.3403818e+01   2.4657273e+02   1.7381327e+02   9.2550909e+01   1.9925865e+02   1.1528091e+02   1.9456753e+02   1.0645000e+02   2.2431036e+02   7.9933636e+01   2.2457895e+02   1.0916273e+02   4.8801335e+02   1.4325455e+02   2.7684691e+02   1.1500364e+02   2.5891244e+02   1.1839545e+02   3.0144291e+02   6.3022727e+01   1.6696182e+02   1.0311636e+02   2.4683887e+02   1.3279364e+02   2.7762015e+02   2.6931182e+02   2.3989600e+01   1.0378364e+02   2.9454185e+02   1.8979273e+02   1.3593567e+02   1.0824182e+02   5.9980655e+01   4.6050727e+02   4.0463055e+01   1.8707727e+02   1.5115382e+02   1.2374430e+02   2.7374367e+02   5.8615455e+01   1.0609713e+02   1.0270455e+02   2.3157636e+02   9.2593636e+01   2.5379160e+02   1.8705636e+02   1.0537367e+02   2.1496430e+02   1.5851607e+02   1.1334909e+02   2.7827753e+02   7.1840000e+01   1.9240553e+02   1.0548636e+02   3.1012564e+02   1.0650091e+02   1.0695993e+02   2.4670727e+02   1.0989705e+02   9.7631818e+01   1.1062673e+02   7.9957273e+01   1.3519069e+02   7.9703636e+01   1.8301644e+02   1.5245430e+02   2.1106866e+01   6.9736364e+00   1.7476655e+01   4.3500273e+02   2.9117964e+01   4.9339091e+01   8.9400145e+01   8.4660000e+01   2.5100084e+02   1.9172545e+02   2.9981742e+02   1.0697182e+02   1.6469498e+02  -9.2600000e+00   4.2008000e+00   1.0677727e+02   2.7351145e+02   6.9990909e+00   1.3600982e+01   2.2900727e+02   1.5907600e+01   5.4498430e+02   3.0274466e+01   1.6196727e+02   7.4332618e+01   7.6904545e+01   1.6515582e+02   5.3770909e+01   1.2297196e+02   2.3560430e+02   1.6298487e+02   2.7626430e+02   1.5473207e+02   8.9532727e+01   2.4970375e+02   8.0934298e+01   1.9130847e+02   1.2476636e+02   7.0789600e+01   1.1916818e+02   2.3211836e+02   2.2038545e+02   1.5046098e+02   5.1327273e+01   9.3401091e+01   7.0917273e+01   5.8162982e+01
   4.8681545e+02  -3.5016000e+00   4.3419727e+02   5.8622400e+01   8.0590909e+00   1.3540727e+01   1.3345430e+02   1.4453687e+02   5.5767091e+02   2.2740873e+01   1.9618182e+00  -1.0478545e+00   2.3515455e+01  -2.7655782e+01   2.1938091e+02   3.0762316e+02   3.4065455e+02   1.1486855e+02   1.1096273e+02   3.2396753e+02   2.0473091e+02   6.7397091e+00   2.8819455e+02  -6.3773818e+00   1.9035364e+02   3.6388982e+01   1.5166364e+01   1.0321455e+00   2.9182727e+02  -8.0025455e+00   1.4977364e+02   1.4876265e+02   1.8016364e+01   2.1241418e+01   2.5062273e+02   1.5924927e+02   9.1700909e+01   2.2809665e+02   1.1628091e+02   1.8691753e+02   1.0364000e+02   2.2558516e+02   8.2843636e+01   2.1644615e+02   8.0662727e+01   4.6823335e+02   1.3286455e+02   3.1134811e+02   9.1953636e+01   2.6096644e+02   1.2939545e+02   2.7118291e+02   8.2692727e+01   1.4333822e+02   1.1901636e+02   2.2323687e+02   1.2565364e+02   2.5004135e+02   2.7408182e+02   2.4038000e+01   1.1764364e+02   2.7033305e+02   1.7822273e+02   1.5358127e+02   1.0847182e+02   9.2872255e+01   5.0306727e+02   7.9982545e+00   1.6402727e+02   1.4246782e+02   1.3774430e+02   2.4871367e+02   6.3515455e+01   1.1827513e+02   1.0160455e+02   1.8556436e+02   1.2225364e+02   2.1474880e+02   1.6781636e+02   1.1701287e+02   2.4470430e+02   1.4613687e+02   1.0915909e+02   2.5008273e+02   7.2360000e+01   1.7103393e+02   1.4581636e+02   3.2665924e+02   1.0331091e+02   1.1221513e+02   1.6989727e+02   1.5804185e+02   1.1673182e+02   1.0190873e+02   7.8377273e+01   1.3874709e+02   7.8223636e+01   1.6842484e+02   1.3241430e+02   2.8280066e+01   1.3263636e+01   9.9334545e+00   3.9062273e+02   2.7048364e+01   5.8669091e+01   9.7273745e+01   1.0894000e+02   3.1119844e+02   1.4134545e+02   2.5046782e+02   1.0611182e+02   1.8290378e+02   2.2780000e+01   1.7777600e+01   1.3272727e+02   2.2405545e+02   2.5189091e+01   1.5525782e+01   2.7033727e+02   3.0931200e+01   5.3726430e+02   1.1752066e+01   1.7044727e+02   7.0804218e+01   5.3904545e+01   1.3147582e+02   3.5720909e+01   1.0445596e+02   2.2669430e+02   1.5212767e+02   3.0669430e+02   1.5800767e+02   1.1634273e+02   2.6188895e+02   8.9024298e+01   2.3961127e+02   1.1319636e+02   8.4905200e+01   1.1825818e+02   2.4690116e+02   2.0404545e+02   1.1833818e+02   5.7857273e+01   9.6358691e+01   5.7587273e+01   6.2849382e+01
   4.7243545e+02   4.0788000e+00   4.3504727e+02   5.7604400e+01   3.6290909e+00   5.0851273e+00   8.8604298e+01   9.8554866e+01   5.3171091e+02   1.1287673e+01   1.3341818e+01  -8.7182545e+00   1.1135455e+01  -1.1085382e+01   2.2466091e+02   3.1120076e+02   3.4070455e+02   1.2843455e+02   5.8152727e+01   3.1176233e+02   1.7649091e+02  -2.6210909e+00   2.5139455e+02  -8.5733818e+00   1.9264364e+02   5.6535782e+01   1.4356364e+01   5.2694545e-01   3.0121727e+02  -8.7537455e+00   1.5311364e+02   1.5302545e+02   2.0066364e+01   1.9317418e+01   2.2005273e+02   1.8036487e+02   8.8270909e+01   2.3299105e+02   1.1543091e+02   2.1832553e+02   1.0855000e+02   2.1166236e+02   1.0765364e+02   2.2108135e+02   9.4852727e+01   4.6740815e+02   1.6705455e+02   2.7437291e+02   1.0905364e+02   2.7101844e+02   1.3232545e+02   2.8588851e+02   8.7552727e+01   1.4665942e+02   1.0896636e+02   2.1480087e+02   1.1374364e+02   2.5418415e+02   2.7717182e+02  -5.8920000e-01   1.4145364e+02   2.6756825e+02   1.6503273e+02   1.3820647e+02   9.0001818e+01   7.7349855e+01   5.0206727e+02   1.4888255e+01   1.4726727e+02   1.5585862e+02   1.4122430e+02   2.6815527e+02   4.8995455e+01   1.1948673e+02   1.1670455e+02   2.0078636e+02   1.0397364e+02   2.4878120e+02   1.5801636e+02   1.0712687e+02   2.4354430e+02   1.4411967e+02   1.0358909e+02   2.8552833e+02   6.6410000e+01   1.8535993e+02   1.3200636e+02   2.9309404e+02   9.3930909e+01   1.1829553e+02   1.4284727e+02   1.4996585e+02   8.7401818e+01   1.2602513e+02   5.2617273e+01   1.3375789e+02   7.2743636e+01   1.7428324e+02   1.5917430e+02   2.5692656e+00   2.9313636e+01  -6.2105455e+00   4.1395273e+02   4.9371964e+01   7.0339091e+01   1.1329015e+02   8.4130000e+01   3.2028324e+02   1.4739545e+02   2.3765382e+02   9.6591818e+01   1.8090538e+02  -1.0660000e+02   6.9380000e+00   1.0824727e+02   2.5682385e+02   1.1279091e+01   1.4448582e+01   2.5724727e+02   1.6838400e+01   5.0988430e+02   2.0612466e+01   1.6653727e+02   6.5067018e+01   6.9664545e+01   1.3873502e+02   2.2150909e+01   1.0107156e+02   2.1336430e+02   1.4409407e+02   3.0783430e+02   1.5467647e+02   1.1062273e+02   2.2372655e+02   1.0336430e+02   2.1118407e+02   1.1290636e+02   1.1602840e+02   1.2182818e+02   2.5537556e+02   1.9090545e+02   1.5952938e+02   8.0327273e+01   8.2031091e+01   5.0297273e+01   7.4052582e+01
   4.3367545e+02   1.5596000e+00   4.0876727e+02   7.1466800e+01   2.1009091e+01   3.6947273e+00   1.0131430e+02   1.2691807e+02   5.4695091e+02  -4.5015273e+00   2.9181818e-01  -6.4342545e+00   1.0745455e+01  -3.2041818e+00   2.6476091e+02   3.1752276e+02   3.5346455e+02   1.4117375e+02   7.6392727e+01   2.9511313e+02   1.5196091e+02   1.4671309e+01   2.6253455e+02   1.1585418e+01   2.2892364e+02   3.6633382e+01   2.3506364e+01  -8.1150545e+00   3.0868727e+02  -1.2613455e+00   1.3116364e+02   1.4192145e+02   2.2066364e+01  -1.7525818e+00   2.7057273e+02   1.9694327e+02   8.5700909e+01   2.2614665e+02   1.0343091e+02   2.1975553e+02   1.0540000e+02   2.3220436e+02   8.9273636e+01   1.7755175e+02   9.7792727e+01   4.5080295e+02   1.5410455e+02   3.2845891e+02   9.6953636e+01   2.3503644e+02   1.3457545e+02   2.9114851e+02   7.0172727e+01   1.6590982e+02   9.6116364e+01   1.7301887e+02   1.2203364e+02   2.9200095e+02   2.7536182e+02   7.5556000e+00   1.5393364e+02   3.6018985e+02   1.7893273e+02   1.8314447e+02   1.2224182e+02   8.5480655e+01   4.3381727e+02   4.5098255e+01   1.6555727e+02   1.6815542e+02   1.1950430e+02   2.6593287e+02   7.0285455e+01   1.3688353e+02   8.0174545e+01   1.7279876e+02   7.0213636e+01   2.0191200e+02   1.6686636e+02   1.2665887e+02   3.5133430e+02   1.4818647e+02   1.3525909e+02   2.5142473e+02   9.8930000e+01   1.9799833e+02   1.3034636e+02   3.0194684e+02   1.1212091e+02   1.4351033e+02   1.0403727e+02   1.5321065e+02   1.1425182e+02   1.2891713e+02   7.0527273e+01   1.4375509e+02   7.5893636e+01   1.6299124e+02   1.4998430e+02   1.9834466e+01   1.5023636e+01   6.7926545e+00   3.5157273e+02   2.8032364e+01   5.2479091e+01   1.1100895e+02   8.8090000e+01   3.2158644e+02   1.0358545e+02   6.7678618e+01   9.7541818e+01   1.5368938e+02   1.5126000e+02  -8.3080000e-01   1.3701727e+02   2.4823225e+02   2.4809091e+01   1.2216182e+01   2.5995727e+02   4.5381600e+01   5.1836430e+02   2.6214066e+01   1.4782727e+02   7.2083818e+01   6.7234545e+01   1.2602942e+02   3.7240909e+01   9.4624364e+01   1.9855430e+02   1.5370887e+02   2.9902430e+02   1.6153127e+02   1.1367273e+02   2.2115255e+02   8.3074298e+01   1.9142727e+02   1.0109636e+02   7.4543200e+01   1.0840818e+02   2.7663916e+02   2.1466545e+02   1.1634858e+02   5.6327273e+01   7.1051091e+01   5.2627273e+01   5.0906182e+01
   4.8191545e+02   1.7550400e+01   4.4543727e+02   6.3243200e+01   2.4959091e+01  -6.5212727e+00   1.3945430e+02   1.2505687e+02   5.3162091e+02   2.6244873e+01   1.3151818e+01   1.2246945e+01   2.1555455e+01   3.6101818e-01   2.5828091e+02   3.2223116e+02   3.1003455e+02   1.2583815e+02   7.0302727e+01   3.1127033e+02   1.3558091e+02   1.4841709e+01   2.6362455e+02   1.2448218e+01   2.2249364e+02   1.8767782e+01   1.3076364e+01  -1.4206545e+00   3.0687727e+02  -1.5636545e+01   1.4087364e+02   1.3895465e+02   3.5686364e+01   1.0687818e+01   2.8205273e+02   1.8707487e+02   1.2455091e+02   2.3122865e+02   1.3257091e+02   2.0447433e+02   1.2045000e+02   2.1095036e+02   9.7743636e+01   2.1077415e+02   9.3102727e+01   4.3773815e+02   1.5658455e+02   2.9702051e+02   1.0637364e+02   2.2791284e+02   1.3045545e+02   2.4590811e+02   7.9692727e+01   1.4766822e+02   1.0277636e+02   2.2424607e+02   1.2874364e+02   2.7060415e+02   2.7593182e+02   2.2980000e+01   1.8098364e+02   3.4926585e+02   2.0446273e+02   1.6876207e+02   1.3643182e+02   8.8395455e+01   4.2425727e+02   1.0673055e+01   1.3945727e+02   1.9515342e+02   1.2660430e+02   2.5084487e+02   8.4475455e+01   1.5378833e+02   1.0403455e+02   2.0188996e+02   8.1113636e+01   2.0328000e+02   1.8329636e+02   1.2415447e+02   3.3328430e+02   1.6510047e+02   1.4111909e+02   2.9486593e+02   7.9600000e+01   1.9402473e+02   1.3857636e+02   3.4399844e+02   9.6400909e+01   1.3162793e+02   1.0932727e+02   1.4702745e+02   1.0787182e+02   1.3571753e+02   7.9527273e+01   1.3018509e+02   6.0133636e+01   1.8244204e+02   1.4874430e+02   4.6073666e+01   2.0553636e+01   2.0390255e+01   3.8738273e+02   2.9687564e+01   6.5619091e+01   1.0723775e+02   1.0642000e+02   3.1240004e+02   1.4163545e+02   2.8058462e+02   9.9881818e+01   1.8135218e+02   3.3278000e+02   1.6117600e+01   1.3524727e+02   2.3885385e+02   1.2759091e+01   2.3850182e+01   2.6710727e+02   3.0429600e+01   5.2941430e+02   3.6190066e+01   1.8029727e+02   7.5296218e+01   6.3334545e+01   1.2015142e+02   4.1620909e+01   9.9513964e+01   2.0660430e+02   1.5815487e+02   2.9426430e+02   1.1776207e+02   1.1624273e+02   2.3580695e+02   8.6124298e+01   2.1751327e+02   1.0690636e+02   8.4648400e+01   1.1387818e+02   2.1930156e+02   2.1466545e+02   1.3015858e+02   6.3277273e+01   8.6965091e+01   6.9967273e+01   7.6288982e+01
   4.2767545e+02   1.4039600e+01   4.5171727e+02   4.8840800e+01   2.1249091e+01  -8.1844727e+00   1.0750430e+02   1.2389287e+02   4.8781091e+02  -8.5303273e+00   5.3918182e+00   2.5377455e+00   9.3254545e+00  -1.9280582e+01   2.5795091e+02   3.0420756e+02   2.9841455e+02   1.4057775e+02   8.5922727e+01   2.9393073e+02   1.6944091e+02  -8.7270909e+00   2.2629455e+02  -3.4653818e+00   2.2373364e+02   2.1618582e+01   3.3563636e+00  -1.4403055e+01   3.1211727e+02  -1.8005745e+01   1.3620364e+02   1.3275825e+02   2.3536364e+01   1.8899818e+01   2.7952273e+02   1.7022727e+02   1.0793091e+02   2.3183825e+02   1.0781091e+02   2.0145513e+02   1.4007000e+02   1.7714076e+02   1.6822364e+02   1.8070575e+02   7.6102727e+01   4.0853815e+02   1.4386455e+02   2.8365811e+02   1.1100364e+02   2.4412244e+02   1.3145545e+02   2.8395811e+02   8.1692727e+01   1.5407822e+02   1.2115636e+02   2.2434567e+02   1.3503364e+02   2.7144095e+02   2.8741182e+02  -1.2698400e+01   1.2417364e+02   3.9257065e+02   1.8969273e+02   1.5013367e+02   1.2414182e+02   1.2508865e+02   3.9700727e+02   2.1663055e+01   1.9064727e+02   1.9905822e+02   1.3026430e+02   2.3641207e+02   7.3855455e+01   1.5687793e+02   8.8034545e+01   1.9316996e+02   8.7633636e+01   2.2737840e+02   1.8067636e+02   1.5436407e+02   2.8617430e+02   1.7923927e+02   1.1925909e+02   2.7823473e+02   9.3790000e+01   2.2031953e+02   1.2315636e+02   3.0847204e+02   9.6260909e+01   1.5796913e+02   1.1679727e+02   1.7033985e+02   1.3706182e+02   1.0014233e+02   8.8047273e+01   1.3950349e+02   8.5703636e+01   1.5339644e+02   1.7769430e+02   1.3467666e+01   3.0736364e+00   1.1748655e+01   4.0962273e+02   3.9958364e+01   5.6809091e+01   1.0837255e+02   1.0204000e+02   2.9480044e+02   1.3920545e+02   2.5315902e+02   1.0816182e+02   1.7940978e+02   3.7959000e+02   8.8528000e+00   1.1505727e+02   2.6755905e+02   2.3809091e+01   7.1061818e+00   2.8881727e+02   1.9792800e+01   5.0712430e+02   1.8973266e+01   1.6125727e+02   8.3969418e+01   6.0004545e+01   1.3003782e+02   4.1340909e+01   1.1767636e+02   2.2341430e+02   1.4420007e+02   3.0302430e+02   1.4968127e+02   1.0124273e+02   2.4557695e+02   5.7554298e+01   1.8931887e+02   1.1366636e+02   9.3637600e+01   1.0640818e+02   2.4708916e+02   1.9204545e+02   1.3243818e+02   5.8327273e+01   6.7981091e+01   7.3437273e+01   6.6861382e+01
   4.3138545e+02   1.2882800e+01   4.2419727e+02   7.1142400e+01   2.3769091e+01  -2.7766073e+01   1.3702430e+02   1.3996127e+02   5.1848091e+02  -1.9223927e+01   8.0118182e+00  -1.4011855e+01   1.6175455e+01  -1.9728582e+01   2.2199091e+02   3.1060436e+02   3.2546455e+02   1.0965375e+02   4.4922727e+01   2.9001073e+02   1.6754091e+02   4.3349091e+00   2.5219455e+02   1.8222618e+01   2.3211364e+02   2.0098182e+01   6.1663636e+00  -3.8178545e+00   3.1354727e+02  -1.3270145e+01   1.2882364e+02   1.0686865e+02   3.3116364e+01   1.8743418e+01   2.5824273e+02   1.9087967e+02   1.1622091e+02   2.3651505e+02   1.0714091e+02   1.9955873e+02   1.1050000e+02   2.0431636e+02   1.5498364e+02   1.4319495e+02   9.3852727e+01   4.5061815e+02   1.1463455e+02   3.0961651e+02   9.3423636e+01   2.3931884e+02   1.0714545e+02   2.9446291e+02   7.1792727e+01   1.6768022e+02   1.1168636e+02   2.0025327e+02   1.3874364e+02   2.8242415e+02   2.8265182e+02   1.5442400e+01   1.5221364e+02   3.6170745e+02   1.7879273e+02   1.7100567e+02   1.2167182e+02   1.1985625e+02   4.0494727e+02   2.7027855e+01   1.4997727e+02   1.9588182e+02   1.2683430e+02   2.4211647e+02   7.9515455e+01   1.6647513e+02   8.9034545e+01   1.5837996e+02   8.1113636e+01   1.9871000e+02   1.8777636e+02   1.3627607e+02   3.5296430e+02   1.7220607e+02   1.1144909e+02   2.7823953e+02   9.9980000e+01   2.1229433e+02   1.3567636e+02   2.8990044e+02   7.7640909e+01   1.2740873e+02   1.2679727e+02   1.3134985e+02   1.3744182e+02   1.0321193e+02   7.0097273e+01   1.4774949e+02   9.0653636e+01   1.6085044e+02   1.6383430e+02   1.2056466e+01   4.2213636e+01   9.3774545e+00   4.0786273e+02   2.0429164e+01   6.7719091e+01   1.2168975e+02   9.3130000e+01   3.2004324e+02   1.1496545e+02   2.5200822e+02   9.9881818e+01   1.9145218e+02   3.6483000e+02   2.9983600e+01   1.0715727e+02   2.2653105e+02   6.2290909e+00   1.2942582e+01   2.6600727e+02   2.5517600e+01   5.5831430e+02   2.2168066e+01   1.4910727e+02   7.4841418e+01   5.8814545e+01   1.4851302e+02   3.1480909e+01   1.1103516e+02   2.2555430e+02   1.2506887e+02   2.8641430e+02   1.5716007e+02   1.1919273e+02   1.3057095e+02   8.7604298e+01   2.0301487e+02   1.2262636e+02   8.6010800e+01   9.3598182e+01   2.4668396e+02   1.9823545e+02   1.2356298e+02   8.0757273e+01   9.1946691e+01   6.2057273e+01   7.9581782e+01
   4.2234545e+02   1.2316000e+01   4.5047727e+02   9.0510000e+01   2.4629091e+01  -2.0248727e+00   1.2755430e+02   1.2728887e+02   4.3514091e+02   8.9632727e+00  -2.6581818e+00   3.4617455e+00   1.7985455e+01  -2.8163382e+01   2.3476091e+02   2.7039276e+02   3.0598455e+02   1.1216215e+02   9.3302727e+01   3.1648033e+02   2.4868091e+02   3.3709091e-02   2.9958455e+02   1.7101418e+01   2.3145364e+02   3.3430982e+01   1.9126364e+01   6.6653455e+00   3.1825727e+02   8.3530545e+00   1.2454364e+02   1.3945105e+02   4.1876364e+01   9.8126182e+00   2.6333273e+02   2.1704247e+02   1.0451091e+02   2.1269185e+02   1.1838091e+02   1.7688953e+02   1.0388000e+02   2.5779596e+02   1.7627364e+02   1.5973175e+02   9.3292727e+01   3.9560295e+02   1.3582455e+02   2.8439131e+02   1.0916364e+02   2.8605964e+02   1.5514545e+02   2.9131291e+02   7.3932727e+01   1.7941902e+02   1.1839636e+02   1.9328647e+02   1.2650364e+02   2.9426335e+02   2.8898182e+02   4.0076000e+01   1.8593364e+02   3.6310985e+02   1.8369273e+02   1.8080367e+02   1.2952182e+02   1.0656825e+02   3.9987727e+02   1.3753455e+01   1.7545727e+02   1.6260342e+02   1.3741430e+02   2.5822007e+02   7.0285455e+01   1.6073353e+02   8.4034545e+01   1.6229996e+02   9.5823636e+01   2.1358320e+02   1.7986636e+02   1.2966887e+02   3.2165430e+02   1.7850087e+02   1.1177909e+02   2.8173313e+02   9.8650000e+01   2.2335073e+02   1.1648636e+02   2.9943564e+02   1.0678091e+02   9.3177527e+01   1.2351727e+02   1.3803225e+02   1.2778182e+02   1.3683473e+02   6.3337273e+01   1.4838029e+02   8.7363636e+01   1.5635364e+02   1.9750430e+02   2.1412866e+01   1.5536364e+00   5.3902545e+00   4.4243273e+02   1.9523564e+01   7.9529091e+01   1.2122495e+02   9.2180000e+01   3.2625924e+02   1.2629545e+02   2.0491182e+02   9.0451818e+01   1.6501658e+02   3.7778000e+02   7.4676000e+00   1.2596727e+02   2.0025625e+02   1.3849091e+01   7.5729818e+00   3.0352727e+02   1.3666000e+01   5.4826430e+02   1.1972066e+01   1.5368727e+02   5.7805018e+01   7.4764545e+01   1.8713702e+02   3.1670909e+01   9.8449964e+01   2.0250430e+02   1.5110287e+02   3.3445430e+02   1.2997687e+02   1.0534273e+02   2.3238895e+02   8.0504298e+01   1.5986287e+02   1.3224636e+02   8.8431200e+01   9.1168182e+01   2.4849836e+02   1.9328545e+02   1.3700898e+02   7.3517273e+01   1.0243589e+02   9.5587273e+01   8.6329382e+01
   3.5957545e+02  -3.6124000e+00   4.5604727e+02   6.3824400e+01   1.3679091e+01  -2.1338873e+01   1.6598430e+02   1.2212447e+02   3.2052091e+02  -2.3871273e+00   8.8218182e+00   2.1403345e+01   1.9354545e+00   7.0618182e-02   2.3338091e+02   2.5527316e+02   3.2794455e+02   7.2885345e+01   1.0996273e+02   3.2371753e+02   2.5682091e+02   9.2509091e-02   2.8734455e+02   5.7906182e+00   2.3383364e+02   2.5430582e+01   1.5886364e+01  -5.4554545e+00   3.1611727e+02  -1.1185745e+01   1.3677364e+02   1.4338265e+02   2.9446364e+01   9.2770182e+00   2.2152273e+02   1.6729727e+02   1.0432091e+02   2.0731705e+02   1.1743091e+02   1.9377553e+02   1.3474000e+02   2.7075716e+02   2.0388364e+02   1.9338295e+02   7.7232727e+01   3.1531775e+02   1.4215455e+02   2.1136491e+02   1.2053364e+02   2.9699004e+02   1.3589545e+02   3.2791291e+02   8.6502727e+01   1.6798342e+02   9.4016364e+01   2.0799687e+02   1.1441364e+02   2.9285055e+02   2.8574182e+02  -9.4480000e-01   1.6817364e+02   3.3915065e+02   1.7365273e+02   1.0960687e+02   1.1224182e+02   1.2152065e+02   3.9712727e+02   2.5343455e+01   1.3940727e+02   2.1586742e+02   1.5102430e+02   2.6570127e+02   9.0755455e+01   1.7233593e+02   8.7324545e+01   1.4370676e+02   1.0359364e+02   3.1753160e+02   1.5739636e+02   1.2236647e+02   2.6201430e+02   1.4096207e+02   1.0720909e+02   2.1776873e+02   1.1769000e+02   2.2901753e+02   9.2156364e+01   2.6585204e+02   1.1540091e+02   1.2091793e+02   1.4027727e+02   1.4088145e+02   1.4854182e+02   1.3117393e+02   8.7047273e+01   1.5743349e+02   7.2173636e+01   1.5570884e+02   1.8412430e+02   2.5293266e+01   1.0353636e+01   9.6862545e+00   4.4157273e+02   3.6302364e+01   7.0809091e+01   1.5625255e+02   9.3180000e+01   3.8088924e+02   1.1863545e+02   2.0647462e+02   9.5501818e+01   1.4837258e+02   3.2888000e+02   3.0189600e+01   1.1977727e+02   2.4437145e+02   2.5849091e+01   1.5562982e+01   3.3538727e+02   3.6017200e+01   5.4669430e+02   1.8617666e+01   1.8053727e+02   9.6997018e+01   8.3424545e+01   1.6201422e+02   3.0960909e+01   9.9596764e+01   2.1069430e+02   1.3401767e+02   3.2550430e+02   1.3955287e+02   9.0002727e+01   2.2033615e+02   9.2364298e+01   1.8906407e+02   1.2690636e+02   8.3858400e+01   1.1973818e+02   2.7397276e+02   1.8614545e+02   1.3815018e+02   8.6857273e+01   6.7848691e+01   8.1917273e+01   7.8092982e+01
   3.8710545e+02  -1.9384800e+01   4.6090727e+02   8.7055600e+01   1.5109091e+01   1.4166727e+01   1.2074430e+02   1.4402367e+02   2.8609091e+00  -1.0214327e+01   1.1251818e+01  -1.3501055e+01   2.0085455e+01  -8.0913818e+00   1.8561091e+02   2.8399476e+02   3.1817455e+02   1.2771695e+02   9.8342727e+01   3.3393713e+02   2.6763091e+02   2.3187709e+01   2.9029455e+02  -2.4345382e+01   2.4140364e+02   3.2114982e+01   2.9216364e+01   7.0481455e+00   3.2501727e+02  -4.0377455e+00   1.4668364e+02   1.2248985e+02   2.6116364e+01   1.5934182e+00   2.3138273e+02   1.9088847e+02   1.1827091e+02   2.4563105e+02   1.1576091e+02   2.0433913e+02   1.3178000e+02   3.0656396e+02   2.2741364e+02   2.2392055e+02   7.8232727e+01   2.8936775e+02   1.2358455e+02   2.5733051e+02   1.8016364e+02   2.6016964e+02   1.6445545e+02   3.4162811e+02   6.4792727e+01   1.6443022e+02   1.0168636e+02   2.4352327e+02   1.4617364e+02   3.2168975e+02   2.7369182e+02   5.5892000e+00   1.9683364e+02   3.7952785e+02   1.8046273e+02   9.1832073e+01   1.2286182e+02   1.0419105e+02   3.9375727e+02   1.9303055e+01   1.5317727e+02   1.8448582e+02   1.4422430e+02   2.9653527e+02   1.0713545e+02   1.5697553e+02   8.4324545e+01   1.5627676e+02   1.1735364e+02   3.0705080e+02   1.5772636e+02   9.7870073e+01   2.5601430e+02   1.6233207e+02   9.1589091e+01   1.9248833e+02   1.0412000e+02   2.4653313e+02   9.7626364e+01   2.1632444e+02   9.8740909e+01   1.1139073e+02   1.3422727e+02   1.6355545e+02   1.5040182e+02   1.2340513e+02   7.6527273e+01   1.6575509e+02   6.8943636e+01   1.4616724e+02   2.0531430e+02   8.2180656e+00   2.0973636e+01   7.7866545e+00   4.3848273e+02   2.9219564e+01   8.7479091e+01   1.1834895e+02   1.2385000e+02   3.6938564e+02   1.2882545e+02   1.9594942e+02   1.2754182e+02   1.8823938e+02   3.9150000e+02   2.2090000e+01   1.2324727e+02   2.5605385e+02   2.6189091e+01  -7.5542182e+00   3.1229727e+02   2.6244400e+01   5.7022430e+02   3.7115266e+01   1.7720727e+02   6.2403418e+01   8.5094545e+01   1.6227062e+02   3.7000909e+01   1.0173356e+02   1.9269430e+02   1.2326767e+02   3.1364430e+02   1.1726167e+02   1.1057273e+02   2.7078055e+02   9.4604298e+01   1.8540487e+02   9.6956364e+01   8.0064400e+01   1.2225818e+02   2.2520116e+02   2.0242545e+02   1.2494778e+02   7.1517273e+01   8.2885891e+01   5.3537273e+01   9.9793382e+01
   3.7767545e+02   1.2749600e+01   4.6490727e+02   5.4685600e+01   2.6790909e+00  -1.5358873e+01   1.4360430e+02   1.5753487e+02  -1.8090909e+00   1.1879273e+01   6.1518182e+00  -4.6230545e+00   4.1354545e+00  -1.0525382e+01   2.0738091e+02   2.5616316e+02   2.8313455e+02   1.2452015e+02   1.1039273e+02   3.0777313e+02   2.5335091e+02   9.3701091e+00   2.6881455e+02  -1.8396982e+01   2.4026364e+02   1.4826182e+01   2.7266364e+01   2.8494145e+01   3.2973727e+02  -2.2755345e+01   1.2316364e+02   1.2789145e+02   3.1446364e+01   1.8647018e+01   2.3890273e+02   1.4552687e+02   1.2136091e+02   2.7153385e+02   1.0814091e+02   1.9751873e+02   1.2488000e+02   3.0902596e+02   1.8707364e+02   1.9543775e+02   5.9042727e+01   3.5265295e+02   1.2729455e+02   2.4326371e+02   2.7137364e+02   2.2066284e+02   1.7089545e+02   2.8067291e+02   6.4882727e+01   1.7823302e+02   9.2536364e+01   2.0597527e+02   1.1198364e+02   3.0847495e+02   2.9279182e+02  -1.2608800e+01   1.6536364e+02   3.2937545e+02   1.7274273e+02   8.7349673e+01   1.5238182e+02   1.2454945e+02   4.1219727e+02   2.9327855e+01   1.4278727e+02   2.2092702e+02   1.5522430e+02   2.3774527e+02   8.8325455e+01   1.5772033e+02   8.5224545e+01   1.6325476e+02   1.1306364e+02   3.0653400e+02   1.5948636e+02   1.0534927e+02   2.4712430e+02   1.2804327e+02   1.0606909e+02   2.1404993e+02   1.1541000e+02   2.4358993e+02   1.0015636e+02   2.2093204e+02   7.7740909e+01   1.0678073e+02   9.8377273e+01   1.7928345e+02   9.0021818e+01   1.2471553e+02   1.0090727e+02   1.7828469e+02   3.6553636e+01   1.6270844e+02   2.3141430e+02   9.8400656e+00   8.2636364e+00   1.5573455e+01   4.2214273e+02   1.7336764e+01   8.8529091e+01   3.0974945e+01   1.0813000e+02   3.4964324e+02   1.0939545e+02   2.3950382e+02   8.2731818e+01   1.5739418e+02   3.1274000e+02   1.7390800e+01   1.2529727e+02   2.7040985e+02   1.8759091e+01   1.0320182e+01   3.5362727e+02   2.3178000e+01   5.5388430e+02   4.5422466e+01   1.5772727e+02   7.0101818e+01   6.7284545e+01   1.9583542e+02   2.6240909e+01   1.0936436e+02   1.9602430e+02   1.4896127e+02   3.1364430e+02   1.4388167e+02   1.1976273e+02   2.0695535e+02   8.4644298e+01   1.7263167e+02   1.3671636e+02   9.2413600e+01   1.2773818e+02   2.6757276e+02   1.9614545e+02   1.7702018e+02   9.3277273e+01   1.0075509e+02   6.3917273e+01   8.5152982e+01
   4.5200545e+02   9.6632000e+00   4.7495727e+02   5.4171600e+01   8.4390909e+00  -7.1996727e+00   1.6031430e+02   1.3952807e+02  -9.7590909e+00  -7.6747273e+00   1.9481818e+01  -3.2594545e+00   1.2415455e+01  -4.5277818e+00   1.8623091e+02   2.3485516e+02   2.8170455e+02   8.5154545e+01   6.8302727e+01   2.6995033e+02   2.3682091e+02  -2.8774909e+00   2.8777455e+02  -1.2913782e+01   2.4811364e+02   2.5198182e+01   1.9363636e+00   1.4800545e+01   2.7544727e+02   2.1578545e+00   1.0816364e+02   1.3567145e+02   2.9306364e+01   3.2882182e+00   2.4038273e+02   1.7744847e+02   1.1413091e+02   2.4520225e+02   1.1319091e+02   2.3478473e+02   1.2921000e+02   2.5115956e+02   2.0322364e+02   1.8071575e+02   9.1732727e+01   3.2097775e+02   1.3834455e+02   2.4247971e+02   2.4895364e+02   1.8508644e+02   1.6882545e+02   3.4871851e+02   6.3172727e+01   1.6189982e+02   1.2049636e+02   2.3306847e+02   1.5022364e+02   2.9431575e+02   2.9936182e+02   1.6356000e+00   1.6312364e+02   3.5693465e+02   1.9193273e+02   8.4434473e+01   1.2086182e+02   1.1821105e+02   3.7762727e+02   4.1213455e+01   2.0631727e+02   1.9632462e+02   1.4117430e+02   2.8891927e+02   7.5235455e+01   1.7290753e+02   7.1324545e+01   1.4041676e+02   1.1249364e+02   2.8671960e+02   1.5277636e+02   1.0192607e+02   2.2075430e+02   1.3773287e+02   8.7069091e+01   1.9780993e+02   8.6170000e+01   2.3382913e+02   3.5576364e+01   1.0285844e+02   1.0831091e+02   1.0643513e+02   9.1797273e+01   1.5228985e+02   9.0631818e+01   1.5061673e+02   7.6757273e+01   1.8040669e+02   5.6133636e+01   1.4638204e+02   1.9745430e+02  -4.1131344e+00   5.9336364e+00   3.8998545e+00   4.6729273e+02   2.7534764e+01   7.6529091e+01   1.3141495e+02   1.2961000e+02   3.6878484e+02   1.1463545e+02   2.1617462e+02   9.4071818e+01   1.7629698e+02   4.2112000e+02   2.8810400e+01   1.5320727e+02   2.6498705e+02   3.4849091e+01   3.9132982e+01   3.3510727e+02   3.0139600e+01   5.2060430e+02   2.7944866e+01   1.5896727e+02   5.8342618e+01   7.8764545e+01   2.0115702e+02   4.1190909e+01   1.0111836e+02   2.2436430e+02   1.3845407e+02   2.9012430e+02   1.2928327e+02   9.6722727e+01   2.1893855e+02   5.6364298e+01   1.7656407e+02   1.2514636e+02   8.6949200e+01   9.2828182e+01   2.5979556e+02   2.0838545e+02   1.3518098e+02   7.6187273e+01   9.1512291e+01   7.5867273e+01   1.0000698e+02
   3.9443545e+02   2.1508800e+01   4.3681727e+02   9.1032800e+01   2.2199091e+01  -3.4504727e+00   1.0726430e+02   1.6463207e+02   2.4090909e-01  -2.8147273e+00   5.7218182e+00  -1.5828655e+01   8.7954545e+00   1.8181818e-03   1.8419091e+02   2.3729836e+02   2.4670455e+02   1.0109455e+02   8.2532727e+01   3.0224193e+02   2.1916091e+02   2.9653091e+00   3.0381455e+02  -5.4769818e+00   2.2311364e+02   6.3881818e+00   2.0216364e+01  -3.2818545e+00   3.1230727e+02  -1.9170945e+01   1.2096364e+02   1.4640745e+02   2.5066364e+01  -3.6125818e+00   2.4533273e+02   1.7405247e+02   1.0451091e+02   2.4707185e+02   1.1219091e+02   1.8648473e+02   1.1674000e+02   2.8410716e+02   2.3165364e+02   2.0201135e+02   7.5292727e+01   3.5991295e+02   1.1534455e+02   2.8936971e+02   2.8142364e+02   2.0275884e+02   1.6151545e+02   3.4986331e+02   6.6552727e+01   1.4048942e+02   1.0401636e+02   2.1686687e+02   1.2950364e+02   2.8883335e+02   2.9889182e+02  -4.5168000e+00   1.6269364e+02   3.3325905e+02   1.7008273e+02   9.3942473e+01   1.0490182e+02   8.8867855e+01   4.2025727e+02   1.8933055e+01   1.4036727e+02   1.8027062e+02   1.3431430e+02   2.8889807e+02   8.0045455e+01   1.7238273e+02   6.1704545e+01   1.6485636e+02   1.0587364e+02   3.2743920e+02   1.8729636e+02   1.0878447e+02   2.2538430e+02   1.2231247e+02   1.1696909e+02   2.2741793e+02   1.1607000e+02   2.4200713e+02   9.5346364e+01   2.1859684e+02   7.5210909e+01   9.7183127e+01   1.0808727e+02   1.6426665e+02   1.3802182e+02   1.3235553e+02   8.6957273e+01   1.7130069e+02   7.8513636e+01   1.4778164e+02   1.9412430e+02   2.9963266e+01   5.6436364e+00  -1.5069455e+00   4.6995273e+02   2.5411964e+01   7.1479091e+01   1.0648895e+02   6.9370000e+01   2.9494404e+02   1.1391545e+02   2.1523222e+02   8.9501818e+01   1.7204258e+02   2.6564000e+02   2.0348800e+01   1.1801727e+02   2.7989225e+02   1.6139091e+01   2.1869782e+01   3.1933727e+02   1.9011200e+01   5.4826430e+02   3.1632066e+01   1.7429727e+02   7.3306218e+01   9.2854545e+01   2.0435982e+02   3.8480909e+01   1.3780516e+02   2.3117430e+02   1.8804927e+02   2.7331430e+02   1.5134807e+02   1.2524273e+02   2.2984695e+02   5.6644298e+01   1.4263167e+02   1.0086636e+02   1.0999160e+02   9.7738182e+01   2.4235276e+02   1.8509545e+02   1.2866418e+02   9.1617273e+01   1.0541789e+02   7.9437273e+01   1.0534138e+02
   4.3619545e+02   1.4258000e+01   4.6762727e+02   8.9238000e+01   4.4390909e+00   9.2103273e+00   1.2341430e+02   1.4581007e+02   1.3670909e+01   1.5260873e+01  -2.8981818e+00   4.7209455e+00   1.3135455e+01  -4.0155382e+01   2.1185091e+02   2.3689556e+02   2.6508455e+02   7.4204145e+01   9.3342727e+01   2.5966713e+02   2.2692091e+02  -1.5985491e+01   2.8958455e+02  -1.0058582e+01   2.0973364e+02   3.1358582e+01   8.4063636e+00   1.1432945e+01   2.9368727e+02  -1.3061345e+01   1.4401364e+02   1.2037345e+02   1.5736364e+01   5.5638182e+00   2.1271273e+02   1.3705207e+02   1.1841091e+02   2.2042985e+02   1.1300091e+02   1.9670993e+02   1.3383000e+02   2.7935996e+02   2.0403364e+02   1.8075095e+02   5.6792727e+01   3.2214295e+02   1.2301455e+02   2.5641611e+02   2.2195364e+02   1.6408644e+02   1.4595545e+02   3.5229811e+02   6.7362727e+01   1.5680462e+02   1.2439636e+02   2.4042647e+02   1.1650364e+02   3.0553335e+02   3.0079182e+02   5.5212000e+00   1.4345364e+02   3.3307825e+02   1.7955273e+02   9.9324873e+01   1.3400182e+02   7.9439855e+01   4.2187727e+02   2.0803455e+01   2.1369727e+02   1.6873422e+02   1.5817430e+02   2.7093927e+02   8.2805455e+01   2.0835193e+02   7.2794545e+01   1.7324916e+02   1.2749364e+02   2.6894960e+02   2.1239636e+02   1.3263647e+02   2.5996430e+02   1.6728607e+02   8.6739091e+01   2.2944633e+02   1.0888000e+02   2.0706233e+02   1.1248636e+02   2.2775564e+02   8.0160909e+01   1.0887713e+02   9.0467273e+01   1.3915625e+02   1.3068182e+02   1.3041273e+02   7.5047273e+01   1.3730349e+02   6.2703636e+01   1.6808644e+02   1.8936430e+02   1.5344066e+01   2.0263636e+01   2.5033455e+01   4.7924273e+02   2.0578764e+01   7.2959091e+01   1.4970055e+02   9.4040000e+01   2.7530044e+02   1.1548545e+02   2.0277662e+02   1.0673182e+02   1.9737418e+02   2.6940000e+02   3.5618000e+01   1.4015727e+02   2.9746105e+02   2.5849091e+01   3.3752982e+01   3.2195727e+02   3.4471600e+01   5.4550430e+02   3.4728656e+00   1.6463727e+02   5.6079018e+01   9.2814545e+01   2.2526302e+02   4.0910909e+01   1.4933076e+02   2.6541430e+02   1.7593007e+02   2.9841430e+02   1.3181007e+02   1.1734273e+02   2.2690895e+02   6.6074298e+01   1.6130727e+02   1.1338636e+02   9.9940000e+01   1.2725818e+02   2.1913116e+02   1.8323545e+02   1.3786298e+02   1.0323727e+02   9.8818291e+01   7.6347273e+01   1.1172858e+02
   4.5205545e+02   3.9392000e+00   4.7385727e+02   8.4549600e+01   1.7869091e+01  -1.5384073e+01   1.0198430e+02   1.3643447e+02   4.4309091e+00   1.3800727e+00   8.1018182e+00  -2.3629055e+01   5.7954545e+00  -7.6181818e+00   1.8161091e+02   2.4917476e+02   2.5555455e+02   6.7156545e+01   7.1012727e+01   2.4240353e+02   2.1311091e+02   9.2930909e-01   2.8467455e+02   7.6242182e+00   1.9849364e+02   1.6877782e+01   2.5786364e+01  -1.7274545e+00   3.1411727e+02  -2.6957455e+00   1.3620364e+02   1.5013825e+02   1.7016364e+01   2.5611418e+01   2.0681273e+02   1.4371407e+02   1.0708091e+02   2.0881625e+02   1.2162091e+02   2.3316033e+02   1.2202000e+02   2.9058476e+02   1.7984364e+02   2.1696615e+02   6.1792727e+01   2.8037295e+02   1.4105455e+02   2.3840291e+02   2.4984364e+02   1.6896524e+02   1.4907545e+02   3.2223851e+02   7.1072727e+01   1.4512782e+02   1.0249636e+02   2.3855847e+02   1.2631364e+02   2.8322855e+02   3.0689182e+02   4.5032000e+00   1.1945364e+02   2.7590825e+02   2.0122273e+02   8.4121273e+01   9.2471818e+01   6.8152255e+01   4.1781727e+02   2.5688255e+01   1.6817727e+02   1.6442582e+02   1.3107430e+02   2.7319727e+02   9.7185455e+01   1.5587153e+02   9.4174545e+01   1.8739876e+02   1.1863364e+02   3.1494840e+02   2.3153636e+02   1.5415527e+02   3.4765430e+02   1.8316087e+02   1.1658909e+02   2.3672833e+02   7.5600000e+01   2.1900473e+02   9.8436364e+01   2.1315964e+02   7.7970909e+01   1.0786233e+02   1.1079727e+02   1.4295985e+02   8.0161818e+01   1.4793433e+02   8.5047273e+01   1.4283349e+02   6.6033636e+01   1.8059004e+02   1.7583430e+02   1.0476466e+01   1.1593636e+01   1.6587055e+01   4.5738273e+02   3.2657564e+01   7.0669091e+01   1.2750375e+02   8.3990000e+01   2.9277444e+02   1.1034545e+02   2.0218782e+02   1.0959182e+02   1.8914538e+02   1.5521000e+02   1.9323200e+01   1.4029727e+02   2.9077985e+02   1.1469091e+01   8.4333818e+00   3.2538727e+02   3.8197200e+01   5.4736430e+02   3.7474066e+01   1.7349727e+02   7.8600218e+01   1.1214455e+02   2.1048662e+02   6.9390909e+01   1.3662236e+02   2.7545430e+02   1.6788687e+02   3.1769430e+02   1.4884767e+02   9.4952727e+01   2.2755015e+02   8.3934298e+01   1.7920847e+02   1.2614636e+02   1.2120920e+02   9.2598182e+01   2.5195396e+02   1.8185545e+02   1.3906338e+02   9.2617273e+01   1.1399789e+02   8.1347273e+01   1.0070858e+02
   4.9253545e+02   7.3708000e+00   4.3909727e+02   6.4660400e+01  -3.1309091e+00  -6.4240727e+00   1.4569430e+02   1.3588767e+02   1.5900909e+01  -7.5875273e+00  -1.9481818e+00  -1.2635055e+01   6.7054545e+00  -2.7809818e+00   1.7023091e+02   2.3851516e+02   2.5513455e+02   1.1647015e+02   7.2252727e+01   2.8216433e+02   2.4039091e+02   2.8746909e+01   2.6005455e+02   5.2638182e+00   2.1573364e+02   3.3688582e+01   9.5063636e+00   5.4849455e+00   2.8268727e+02  -2.0813455e+00   1.3792364e+02   1.3524065e+02   1.0016364e+01   1.6501418e+01   2.0443273e+02   1.2437447e+02   9.6980909e+01   2.3962425e+02   9.8620909e+01   1.9000033e+02   1.2193000e+02   2.6474196e+02   1.5669364e+02   1.8948815e+02   7.7912727e+01   2.9914335e+02   1.4191455e+02   2.7295411e+02   2.6195364e+02   1.5931644e+02   1.3039545e+02   2.7966291e+02   7.6312727e+01   1.4636862e+02   1.2739636e+02   2.0575647e+02   1.0265364e+02   2.7203135e+02   3.1655182e+02   1.5830400e+01   1.3274364e+02   2.6184505e+02   1.7322273e+02   9.3121273e+01   1.0152182e+02   5.9758255e+01   3.8381727e+02   3.2882545e+00   2.0450727e+02   1.5689942e+02   1.4074430e+02   2.4919367e+02   1.0442545e+02   1.5753233e+02   1.0765455e+02   2.1003036e+02   1.3273364e+02   2.8520040e+02   2.9072636e+02   1.8823007e+02   3.0854430e+02   2.2028967e+02   9.3589091e+01   2.3666833e+02   8.3410000e+01   2.0742993e+02   1.1300636e+02   2.2418404e+02   7.5500909e+01   1.0776993e+02   1.1765727e+02   1.3327105e+02   1.1635182e+02   1.2003913e+02   7.5337273e+01   1.7109029e+02   7.8553636e+01   1.9877844e+02   1.9998430e+02   1.0734466e+01   6.6436364e+00   1.7893055e+01   4.9762273e+02   4.7678364e+01   9.5569091e+01   1.4275175e+02   9.1040000e+01   2.7363044e+02   1.3944545e+02   2.0875982e+02   1.1640182e+02   1.8246058e+02   2.4383000e+02   4.7763600e+01   1.4024727e+02   2.5878385e+02   9.0390909e+00   3.7577782e+01   3.1843727e+02   3.3753200e+01   5.2798430e+02   3.1304466e+01   1.6853727e+02   6.7997018e+01   1.1352455e+02   1.9927622e+02   4.7290909e+01   1.5639036e+02   2.7422430e+02   1.7398527e+02   2.9636430e+02   1.6140407e+02   1.0557273e+02   2.3113055e+02   6.7454298e+01   1.8014687e+02   1.2562636e+02   1.0396080e+02   1.1373818e+02   2.5317276e+02   1.9252545e+02   1.1244978e+02   8.6327273e+01   1.1036109e+02   7.4297273e+01   8.9362582e+01
   4.5843545e+02   2.0618800e+01   4.7919727e+02   5.7692400e+01   8.6790909e+00   6.1127273e-02   1.3031430e+02   1.5930807e+02  -7.6190909e+00  -1.5085927e+01   6.8218182e+00  -1.4486655e+01   2.9354545e+00  -2.7769382e+01   1.8752091e+02   2.3789196e+02   2.6927455e+02   1.0090895e+02   1.0972273e+02   8.4546727e+01   1.7573091e+02  -1.5370291e+01   2.5562455e+02  -6.7217818e+00   1.8483364e+02   2.0350582e+01   2.6166364e+01   1.4392145e+01   2.8311727e+02  -7.4957455e+00   1.3639364e+02   1.4931305e+02   4.0163636e+00   1.8414182e+00   2.0700273e+02   9.8698873e+01   8.0650909e+01   2.4060065e+02   1.2938091e+02   2.0667953e+02   1.2169000e+02   2.7152116e+02   2.0527364e+02   2.2260175e+02   6.0982727e+01   2.8193775e+02   1.3472455e+02   2.9228931e+02   1.9605364e+02   1.8600844e+02   1.8832545e+02   3.1259851e+02   7.4982727e+01   1.4590502e+02   1.2349636e+02   2.3754847e+02   1.2226364e+02   2.8341255e+02   2.9384182e+02   1.2407200e+01   1.4388364e+02   2.7980385e+02   1.5041273e+02   7.4616073e+01   1.0162182e+02   7.1030255e+01   4.3087727e+02   2.1023455e+01   1.8002727e+02   1.6242782e+02   1.3812430e+02   2.6278327e+02   8.8045455e+01   1.7112273e+02   1.1122455e+02   1.9370476e+02   1.3249364e+02   2.8954960e+02   2.3915636e+02   1.5525567e+02   3.7528430e+02   2.1079047e+02   1.1658909e+02   2.1548833e+02   1.0188000e+02   1.8557233e+02   9.9006364e+01   2.2626404e+02   7.7070909e+01   9.9124327e+01   9.6847273e+01   1.3859585e+02   1.1368182e+02   1.3715273e+02   7.2287273e+01   1.4837429e+02   8.0083636e+01   1.6455604e+02   1.8150430e+02   1.7262866e+01   3.2636364e+00   5.8734545e+00   4.9210273e+02   3.7209964e+01   8.3809091e+01   1.2164255e+02   1.0028000e+02   2.7961124e+02   1.4144545e+02   1.9331982e+02   1.2021182e+02   1.8977578e+02   2.4574000e+02   2.5990800e+01   1.3343727e+02   2.7042865e+02   2.2419091e+01   1.9887382e+01   3.1786727e+02   2.9178800e+01   5.4431430e+02   2.5668066e+01   2.0444727e+02   8.7224218e+01   9.2624545e+01   2.0270822e+02   5.1100909e+01   1.5360556e+02   2.6555430e+02   1.9458887e+02   2.9498430e+02   1.5247447e+02   9.1432727e+01   2.2507175e+02   6.7124298e+01   1.7670327e+02   1.1414636e+02   9.8979200e+01   1.0406818e+02   2.4722636e+02   1.8661545e+02   1.5140258e+02   8.4757273e+01   1.1462669e+02   9.5157273e+01   1.1208378e+02
   4.6529545e+02  -8.8800000e+00   4.6504727e+02   5.6824400e+01   1.0339091e+01  -8.9716727e+00   1.4679430e+02   1.3755967e+02   8.6709091e+00  -1.2339127e+01   1.3631818e+01   9.4485455e+00   3.6554545e+00  -1.7916982e+01   2.2223091e+02   2.6620516e+02   2.9375455e+02   9.7720545e+01   1.0882273e+02   1.9948727e+01   2.4073091e+02   5.0997091e+00   2.6867455e+02  -1.6095782e+01   1.7207364e+02   3.2701382e+01   1.7456364e+01  -1.3410545e+00   2.6630727e+02  -7.1109455e+00   1.6720364e+02   1.7898825e+02   1.7536364e+01   1.6419818e+01   2.1895273e+02   1.1226287e+02   7.8130909e+01   1.9541225e+02   1.0590091e+02   2.0712793e+02   1.2878000e+02   2.7190396e+02   2.1722364e+02   2.2245575e+02   7.0912727e+01   2.8182335e+02   1.3925455e+02   2.6145691e+02   2.2411364e+02   1.8381364e+02   1.7764545e+02   2.8195291e+02   7.2932727e+01   1.5249902e+02   1.2287636e+02   2.3978807e+02   1.1079364e+02   2.8347015e+02   3.1098182e+02   1.6126000e+01   1.2207364e+02   2.7978865e+02   1.7841273e+02   1.1551607e+02   1.0952182e+02   5.2018255e+01   4.6362727e+02   3.9034545e+00   1.5640727e+02   1.7879742e+02   1.4888430e+02   2.7854247e+02   8.5475455e+01   1.9127833e+02   1.0427455e+02   2.1092076e+02   1.3435364e+02   3.0073080e+02   2.5458636e+02   1.7207127e+02   3.1044430e+02   2.1045767e+02   1.0282909e+02   2.1411913e+02   7.5840000e+01   1.8441553e+02   1.1905636e+02   1.9451004e+02   7.1880909e+01   7.7349527e+01   1.2165727e+02   1.5580105e+02   1.0668182e+02   1.2019273e+02   6.5187273e+01   1.6137229e+02   8.1223636e+01   1.8108484e+02   1.5117430e+02   3.0689266e+01   1.8123636e+01   2.1634655e+01   4.9976273e+02   3.9407164e+01   7.3049091e+01   1.4912335e+02   7.9180000e+01   2.9581924e+02   1.3306545e+02   2.2799022e+02   9.9071818e+01   2.0303698e+02   3.3093000e+02   3.4455600e+01   1.1096727e+02   2.9860625e+02   1.9419091e+01   1.4317382e+01   3.2714727e+02   3.9196400e+01   5.3769430e+02   3.0007666e+01   1.5844727e+02   4.8664218e+01   9.6004545e+01   2.1743782e+02   4.6150909e+01   1.7572156e+02   2.5512430e+02   1.3518327e+02   2.7093430e+02   1.3867847e+02   1.2272273e+02   2.1018855e+02   7.7454298e+01   1.5887687e+02   1.3462636e+02   1.0858080e+02   1.0049818e+02   2.3999196e+02   1.6552545e+02   1.3713978e+02   9.9997273e+01   1.0298749e+02   7.0057273e+01   1.0223178e+02
   5.0486545e+02   1.5574400e+01   4.6928727e+02   7.4915200e+01   1.6790909e+00  -1.3708873e+01   1.4445430e+02   1.3360687e+02   7.7109091e+00   4.8776727e+00   1.5771818e+01   2.2227345e+01   6.5154545e+00  -3.1145782e+01   2.3071091e+02   2.3305676e+02   3.0146455e+02   1.2605375e+02   1.1701273e+02   6.6773527e+01   2.2125091e+02   1.6081091e+00   2.2715455e+02  -1.1064182e+01   1.4645364e+02   1.4750982e+01   1.3746364e+01   2.3357455e+00   2.8187727e+02  -6.4465455e+00   1.4944364e+02   1.5683905e+02   1.6826364e+01   2.8661818e-01   2.0824273e+02   1.4997967e+02   9.1930909e+01   2.3254825e+02   1.4505091e+02   2.3428593e+02   1.1955000e+02   3.0393236e+02   1.9941364e+02   1.9269055e+02   5.3912727e+01   2.6093335e+02   1.6025455e+02   2.6081691e+02   2.4579364e+02   1.6307924e+02   1.4689545e+02   2.8416291e+02   7.7452727e+01   1.3584742e+02   1.2287636e+02   2.3554807e+02   1.2979364e+02   2.6524015e+02   2.9036182e+02  -1.1244000e+00   1.2531364e+02   2.7381945e+02   1.5027273e+02   9.9717273e+01   8.3241818e+01   5.9170655e+01   4.5375727e+02   1.4313055e+01   1.9269727e+02   1.6751422e+02   1.7026430e+02   2.7749207e+02   8.2425455e+01   1.7986233e+02   9.3274545e+01   1.9828076e+02   1.3440364e+02   2.7792680e+02   2.1210636e+02   1.7027967e+02   3.1654430e+02   1.9411967e+02   1.2420909e+02   2.1073873e+02   7.3310000e+01   1.7785793e+02   9.1626364e+01   2.1332444e+02   9.2970909e+01   1.0833233e+02   1.0960727e+02   1.4795505e+02   9.8351818e+01   1.2433913e+02   7.2337273e+01   1.3442029e+02   9.2603636e+01   1.5612444e+02   1.4155430e+02   2.0318866e+01   1.6403636e+01  -1.1777455e+00   4.9334273e+02   2.7640764e+01   6.9379091e+01   1.2146695e+02   8.5990000e+01   2.6651444e+02   1.5206545e+02   2.0752022e+02   1.2369182e+02   1.7982738e+02   1.4183000e+02   8.8736000e+00   1.5234727e+02   2.2143585e+02   1.4609091e+01   2.3992182e+01   3.2181727e+02   3.7482800e+01   5.4502430e+02  -3.8187344e+00   1.7306727e+02   8.1824618e+01   1.0509455e+02   1.8995062e+02   5.6530909e+01   1.5146116e+02   2.7379430e+02   1.8377967e+02   3.2288430e+02   1.5595247e+02   1.0867273e+02   2.1741255e+02   6.9604298e+01   1.5283487e+02   1.2224636e+02   1.1199120e+02   1.0678818e+02   2.3876876e+02   1.9252545e+02   1.3435978e+02   9.4517273e+01   1.4184589e+02   7.6057273e+01   8.9131782e+01
   4.7038545e+02   1.3852800e+01   4.8995727e+02   7.0681600e+01   5.7190909e+00  -1.9222073e+01   1.2107430e+02   1.6738727e+02   1.9670909e+01   1.1350873e+01   9.1018182e+00   2.9140945e+01   1.4895455e+01  -1.7676182e+01   2.1885091e+02   2.8885556e+02   3.3670455e+02   1.4342455e+02   1.2234273e+02   4.2297127e+01   2.4325091e+02   1.4178109e+01   2.4648455e+02  -1.0230582e+01   1.4835364e+02   2.8028982e+01   1.1026364e+01  -8.9666545e+00   2.9430727e+02   8.4905455e-01   7.2583636e+01   1.4827785e+02   2.0496364e+01  -2.0969818e+00   2.1328273e+02   1.1828647e+02   8.2220909e+01   2.1818505e+02   1.4119091e+02   2.1697473e+02   1.2055000e+02   2.3889236e+02   1.9622364e+02   1.7884575e+02   6.9912727e+01   3.1028335e+02   1.2677455e+02   2.4902531e+02   2.1958364e+02   1.5527604e+02   1.4039545e+02   3.0430291e+02   5.8742727e+01   1.2353422e+02   1.1330636e+02   2.4964367e+02   1.2755364e+02   2.7007935e+02   3.1684182e+02   1.5237200e+01   1.2488364e+02   2.6856385e+02   1.7293273e+02   1.2790447e+02   8.7381818e+01   6.9839455e+01   4.7806727e+02   2.9618255e+01   1.8197727e+02   1.6322182e+02   1.4817430e+02   2.4587927e+02   6.0755455e+01   1.1506593e+02   1.1151455e+02   2.0301156e+02   1.1278364e+02   2.9898640e+02   2.5148636e+02   1.6717927e+02   2.6807430e+02   2.0599727e+02   1.0258909e+02   2.5270833e+02   8.1880000e+01   1.7446233e+02   1.0710636e+02   2.0751604e+02   9.0020909e+01   1.1289833e+02   1.3389727e+02   1.1297185e+02   1.1302182e+02   1.2992553e+02   7.3047273e+01   1.2931349e+02   1.0584364e+02   1.5897524e+02   1.4650430e+02   2.0202866e+01   4.9736364e+00   1.2216655e+01   4.4429273e+02   2.8654764e+01   6.9619091e+01   1.1929775e+02   8.8510000e+01   2.7493284e+02   1.1396545e+02   2.2694822e+02   1.0864182e+02   1.7070138e+02   2.3678000e+02   3.6557600e+01   1.2396727e+02   2.5646625e+02   2.1139091e+01   1.7079782e+01   2.9924727e+02   3.7958400e+01   5.5593430e+02   1.1978466e+01   1.7701727e+02   7.5508618e+01   8.1334545e+01   1.8771142e+02   6.5770909e+01   1.3458196e+02   2.6802430e+02   1.5972127e+02   2.9088430e+02   1.3422247e+02   1.1295273e+02   2.0873015e+02   7.0074298e+01   1.8579727e+02   1.4162636e+02   1.1673080e+02   1.0473818e+02   2.3227276e+02   1.6995545e+02   1.4673538e+02   7.8807273e+01   1.0801269e+02   5.5017273e+01   9.9054982e+01
   4.8362545e+02   9.6036000e+00   4.7043727e+02   6.0483200e+01   6.2990909e+00   2.3251527e+01   1.3917430e+02   1.3135927e+02  -1.0519091e+01   8.2360727e+00   1.6318182e+00   1.2185455e+00   6.8954545e+00   2.6338182e+00   2.0304091e+02   2.7093036e+02   3.1208455e+02   1.3606415e+02   1.0211273e+02   6.3675527e+01   2.1735091e+02  -8.0798909e+00   2.4248455e+02   7.6194182e+00   1.6178364e+02   1.0294582e+01   2.2976364e+01  -1.3692655e+01   2.9597727e+02   1.4135455e+01   1.0439364e+02   1.3973305e+02   1.4156364e+01   8.6002182e+00   2.2271273e+02   1.6491207e+02   1.0474091e+02   1.9928345e+02   1.3652091e+02   2.2643833e+02   1.1845000e+02   2.1449036e+02   1.9898364e+02   2.2081495e+02   1.1904273e+02   4.0604295e+02   1.3267455e+02   2.6688331e+02   2.2437364e+02   1.6837284e+02   1.4076545e+02   2.9265331e+02   4.9602727e+01   1.4660542e+02   1.1606636e+02   2.4361287e+02   1.1288364e+02   2.6830295e+02   2.8136182e+02   1.2885600e+01   9.6213636e+01   2.3418745e+02   1.6474273e+02   1.2531967e+02   8.3471818e+01   7.6152255e+01   3.8197273e+01   1.2247855e+01   1.9697727e+02   1.5840182e+02   1.3231430e+02   2.6814807e+02   7.7615455e+01   1.3805713e+02   1.0112455e+02   2.4293276e+02   1.2182364e+02   2.8373320e+02   1.8267636e+02   1.7339407e+02   2.6886430e+02   1.4830407e+02   1.1396909e+02   2.7917793e+02   9.6740000e+01   1.8103353e+02   1.4567636e+02   2.8000044e+02   1.0135091e+02   1.4318193e+02   1.1641727e+02   1.3998025e+02   1.2106182e+02   1.5152233e+02   8.6237273e+01   1.2983829e+02   8.2603636e+01   1.8740444e+02   1.6050430e+02  -3.4713444e-01   2.3503636e+01   1.0114255e+01   4.6000273e+02   3.7587964e+01   5.6339091e+01   1.2317015e+02   6.0660000e+01   2.5902084e+02   1.3396545e+02   2.0372822e+02   9.9541818e+01   1.6675938e+02   3.1745000e+02   2.2674000e+01   1.4586727e+02   2.6947425e+02   1.1999091e+01   2.4309818e+00   2.8333727e+02   3.5511200e+01   5.0222430e+02   2.4085266e+01   1.9068727e+02   7.6085018e+01   8.5094545e+01   2.1698062e+02   4.4670909e+01   1.4354996e+02   2.3712430e+02   1.2538327e+02   2.4869430e+02   1.4993767e+02   8.6052727e+01   2.2493215e+02   7.3834298e+01   1.4501647e+02   1.3900636e+02   1.2837040e+02   7.3928182e+01   2.1258756e+02   1.6961545e+02   1.5909258e+02   7.6517273e+01   9.7575891e+01   6.4917273e+01   1.0459298e+02
   4.7162545e+02   1.9713600e+01   4.3243727e+02   7.9053200e+01   1.3819091e+01  -6.4900727e+00   1.1469430e+02   1.4455767e+02   1.5140909e+01  -6.3367273e+00   2.9341818e+01   1.2761745e+01   2.0515455e+01  -1.5365782e+01   2.8604091e+02   3.2972036e+02   2.9094455e+02   1.6851535e+02   1.0163273e+02   5.9523927e+01   1.6077091e+02   7.5365091e+00   2.7481455e+02   9.6930182e+00   2.2164364e+02   1.6578182e-01   2.0696364e+01   9.4897455e+00   2.8716727e+02   4.2202545e+00   1.6620364e+02   1.6202825e+02   2.1496364e+01   3.0630182e+00   2.0543273e+02   1.6167447e+02   1.0713091e+02   2.0533225e+02   1.3976091e+02   2.6632913e+02   1.0702000e+02   1.7154476e+02   2.0965364e+02   1.8396135e+02   7.5662727e+01   3.9801335e+02   1.3320455e+02   2.5089091e+02   2.3900364e+02   1.6536244e+02   1.4532545e+02   3.0634851e+02   7.5832727e+01   1.9354702e+02   1.0420636e+02   2.5742167e+02   1.1631364e+02   2.8978855e+02   3.0522182e+02  -3.3632000e+00   9.5073636e+01   2.4537865e+02   1.8817273e+02   9.9875273e+01   9.1861818e+01   4.5481055e+01   4.3877273e+01   2.0293455e+01   1.9645727e+02   1.2773342e+02   1.4055430e+02   2.8024887e+02   4.4705455e+01   1.2887993e+02   1.1122455e+02   2.4403476e+02   1.0954364e+02   2.5529560e+02   1.8910636e+02   1.3682967e+02   2.5328430e+02   1.7018047e+02   1.1263909e+02   2.6042433e+02   7.7690000e+01   1.7421753e+02   1.3781636e+02   3.0848924e+02   7.3400909e+01   1.0898793e+02   1.2965727e+02   1.5269105e+02   9.8591818e+01   1.2640993e+02   7.9377273e+01   1.5995709e+02   7.9463636e+01   1.9070564e+02   1.4512430e+02   2.1232656e+00   4.8836364e+00   2.6173855e+01   5.0710273e+02   3.9249964e+01   5.7719091e+01   1.3172975e+02   5.6130000e+01   2.8395324e+02   1.3106545e+02   2.0705022e+02   1.1216182e+02   1.8879978e+02   2.7693000e+02   1.7875600e+01   1.2505727e+02   2.9813905e+02   2.0139091e+01   3.1499782e+01   2.9867727e+02   3.5004000e+01   4.6355430e+02   2.8888866e+01   1.6158727e+02   8.9703018e+01   1.0281455e+02   1.8146302e+02   3.8620909e+01   1.4294396e+02   2.2183430e+02   1.2546647e+02   2.4593430e+02   1.3767847e+02   9.6672727e+01   2.2122255e+02   4.7554298e+01   1.2992887e+02   1.2728636e+02   1.5630800e+02   8.2498182e+01   2.0014196e+02   1.8128545e+02   1.5410898e+02   8.0857273e+01   8.3038691e+01   7.4017273e+01   9.9154982e+01
   4.6105545e+02   1.0369200e+01   4.2862727e+02   5.1928000e+01   1.3009091e+01   5.7472727e-01   1.3850430e+02   1.2199287e+02   5.6709091e+00   1.1940873e+01   9.1018182e+00  -8.1890545e+00   1.0935455e+01  -1.9689382e+01   2.7090091e+02   3.2593156e+02   2.8822455e+02   1.9049295e+02   1.6772273e+02   5.7286727e+01   1.6701091e+02   8.0730909e-01   2.6534455e+02   1.7260618e+01   1.7540364e+02   1.8964982e+01  -2.3636364e-02  -8.9265455e-01   3.1087727e+02  -1.3336545e+01   1.7406364e+02   1.7062945e+02   2.3256364e+01   9.6822182e+00   1.9852273e+02   1.8608727e+02   1.0151091e+02   2.0383185e+02   1.2190091e+02   2.3184793e+02   1.0621000e+02   2.4341956e+02   2.0074364e+02   1.8958415e+02   1.1985273e+02   3.9497815e+02   1.4229455e+02   2.7506371e+02   2.1958364e+02   1.7191604e+02   1.3495545e+02   3.2773811e+02   6.6172727e+01   1.6227982e+02   1.1658636e+02   2.3086127e+02   9.6313636e+01   2.9219855e+02   2.8860182e+02   2.0066400e+01   1.0488364e+02   2.2516385e+02   1.5198273e+02   9.5010473e+01   6.7051818e+01   5.5655855e+01   4.9197273e+01  -1.2145455e-02   1.9507727e+02   1.6322382e+02   1.4945430e+02   2.5720687e+02   5.0135455e+01   1.1634553e+02   1.1865455e+02   2.3872036e+02   1.0982364e+02   2.9650320e+02   1.7639636e+02   1.4256647e+02   2.5601430e+02   1.4775207e+02   1.0511909e+02   2.6921593e+02   7.3170000e+01   1.6672913e+02   1.0319636e+02   2.7796884e+02   1.1331091e+02   7.2895127e+01   1.0456727e+02   1.7397825e+02   1.1321182e+02   9.9670327e+01   8.5717273e+01   1.4515989e+02   7.7083636e+01   1.6131604e+02   1.3150430e+02  -1.2571344e+00   2.1263636e+01   1.6243455e+01   4.4300273e+02   3.1047964e+01   6.2339091e+01   1.3065015e+02   7.1900000e+01   2.7750164e+02   1.0234545e+02   2.0882782e+02   9.9731818e+01   1.9712418e+02   3.1988000e+02   1.2249600e+01   1.2824727e+02   2.9307385e+02   9.9990909e+00   1.0709818e+00   3.0591727e+02   8.3248000e+00   5.0583430e+02  -1.2873534e+01   1.8177727e+02   8.1897818e+01   6.7954545e+01   2.1192182e+02   4.8620909e+01   1.5761396e+02   2.5093430e+02   1.3975847e+02   2.6602430e+02   1.3683127e+02   1.0081273e+02   1.8747135e+02   5.0024298e+01   1.2878127e+02   1.3614636e+02   1.0945920e+02   9.6598182e+01   2.0801396e+02   1.8476545e+02   1.3507058e+02   7.5327273e+01   1.0096109e+02   5.8107273e+01   1.0613778e+02
   4.7605545e+02  -4.3608000e+00   4.0595727e+02   5.4601600e+01   1.5529091e+01  -3.1068727e+00   1.1636430e+02   1.1985407e+02   1.7090909e+01  -6.9727273e+00  -1.1381818e+00   7.1501455e+00   1.1415455e+01  -1.5447782e+01   2.5728091e+02   3.1431116e+02   3.1827455e+02   2.0051895e+02   2.9163273e+02   7.5703927e+01   1.6420091e+02   2.3262109e+01   2.6400455e+02   1.6327818e+01   2.2102364e+02   2.7405382e+01   8.0763636e+00   7.0293455e+00   2.8940727e+02  -1.1148945e+01   1.8592364e+02   1.5264065e+02   2.5966364e+01   1.3555418e+01   2.2890273e+02   1.5651687e+02   9.2840909e+01   2.2147545e+02   1.1819091e+02   2.6110473e+02   1.0674000e+02   2.2985716e+02   1.9512364e+02   1.9560375e+02   9.6912727e+01   3.9037335e+02   1.3696455e+02   2.4202011e+02   2.0705364e+02   1.4517844e+02   1.3926545e+02   2.7714331e+02   7.7502727e+01   1.6270342e+02   1.2315636e+02   2.5699567e+02   1.1593364e+02   3.0572895e+02   2.9303182e+02  -5.7680000e+00   9.8593636e+01   2.6852705e+02   1.6608273e+02   8.4312473e+01   7.4331818e+01   8.7453455e+01   6.8317273e+01   2.1958255e+01   1.8150727e+02   1.4692942e+02   1.2655430e+02   2.5403887e+02   7.4755455e+01   1.0504593e+02   9.5894545e+01   2.2535116e+02   1.4321364e+02   2.6950200e+02   1.8401636e+02   1.4695687e+02   2.4723430e+02   1.5514447e+02   9.5929091e+01   2.1552113e+02   1.0588000e+02   1.5463233e+02   1.0653636e+02   3.1237164e+02   1.1931091e+02   1.1493513e+02   1.3465727e+02   1.5448105e+02   1.3497182e+02   1.2483953e+02   6.5667273e+01   1.5224389e+02   8.5033636e+01   1.6988004e+02   1.4160430e+02  -1.6513444e-01  -1.0546364e+01   8.3082545e+00   4.5543273e+02   4.6293564e+01   7.0909091e+01   1.1615455e+02   7.0320000e+01   2.9066804e+02   1.0925545e+02   2.2827502e+02   9.6501818e+01   2.1367258e+02   3.3845000e+02   3.1044000e+01   1.1762727e+02   2.8773345e+02  -2.1909091e+00   3.1716182e+01   3.0595727e+02   3.8701600e+01   5.0036430e+02   1.9324066e+01   2.2625727e+02   7.0049418e+01   7.1854545e+01   1.8741982e+02   4.7290909e+01   1.5196036e+02   2.2645430e+02   1.2933687e+02   2.7079430e+02   1.2854967e+02   8.3482727e+01   2.0123775e+02   7.0934298e+01   1.4715847e+02   1.5909636e+02   1.1362320e+02   9.4358182e+01   2.0215316e+02   1.8428545e+02   1.6063898e+02   1.0394727e+02   9.0331491e+01   9.0917273e+01   1.1003298e+02
   4.6981545e+02  -5.7160000e-01   4.2943727e+02   8.0673200e+01   1.2679091e+01  -8.2088727e+00   1.2993430e+02   1.5167847e+02   1.5620909e+01  -1.8855127e+01   8.2918182e+00  -1.5034255e+01   7.9854545e+00  -3.5263382e+01   2.8247091e+02   3.1681596e+02   3.1632455e+02   1.4729495e+02   1.8406273e+02   3.6169527e+01   1.5301091e+02   1.0737309e+01   2.5134455e+02  -9.0893818e+00   2.0616364e+02   1.3024182e+01   9.8863636e+00   9.2454545e-01   2.9763727e+02   7.3826545e+00   1.3239364e+02   1.9649305e+02   1.5066364e+01   1.5097418e+01   2.4243273e+02   1.3895447e+02   9.3550909e+01   2.3456865e+02   1.2338091e+02   2.1782953e+02   1.1040000e+02   2.4913436e+02   1.3760364e+02   2.1444535e+02   1.0660273e+02   4.2646815e+02   1.2577455e+02   2.8681531e+02   2.2153364e+02   1.3955004e+02   1.4001545e+02   2.7839331e+02   7.8452727e+01   1.6067742e+02   1.2372636e+02   2.4910007e+02   1.2312364e+02   2.8086375e+02   3.0293182e+02   6.5800000e+00   1.1212364e+02   2.5039465e+02   1.7936273e+02   1.0706007e+02   8.4951818e+01   5.8363855e+01   5.6817273e+01  -1.0491745e+01   1.9345727e+02   1.3707342e+02   1.3102430e+02   2.9859127e+02   7.3615455e+01   1.2218713e+02   1.0260455e+02   2.2777436e+02   1.1216364e+02   2.6779600e+02   2.0296636e+02   1.3410087e+02   2.3538430e+02   1.2940247e+02   1.1720909e+02   2.4200873e+02   7.7980000e+01   1.5610433e+02   1.3724636e+02   2.9034484e+02   6.4450909e+01   1.0456393e+02   1.1403727e+02   1.4860065e+02   8.4971818e+01   1.5021953e+02   7.6757273e+01   1.4211669e+02   6.9413636e+01   1.9783964e+02   1.1674430e+02   1.1683666e+01   1.0593636e+01   3.3705455e-01   4.6600273e+02   3.2017964e+01   6.8429091e+01   1.2039295e+02   8.2510000e+01   2.8936284e+02   1.1582545e+02   2.1126942e+02   1.1050182e+02   1.9955258e+02   3.7759000e+02   2.6392800e+01   1.6091727e+02   2.6466025e+02   1.3329091e+01  -2.4541818e-01   3.1657727e+02   2.9192000e+01   4.8155430e+02   4.3088656e+00   2.6482727e+02   7.6103818e+01   7.0094545e+01   1.6708062e+02   6.3480909e+01   1.3942516e+02   2.3369430e+02   1.4256767e+02   2.5750430e+02   1.2170287e+02   1.1715273e+02   2.2792415e+02   8.3124298e+01   1.5194327e+02   1.6566636e+02   9.9047600e+01   8.8978182e+01   1.9096356e+02   1.9228545e+02   1.3503898e+02   9.7277273e+01   9.5625091e+01   7.0157273e+01   1.1179378e+02
   4.5391545e+02  -4.5896000e+00   4.2800727e+02   8.5497600e+01   9.6290909e+00  -1.0964873e+01   1.0836430e+02   1.3801407e+02   1.2290909e+01  -1.6287273e+00   1.3771818e+01   9.5773455e+00  -2.0454545e-01   1.2918182e+00   2.8957091e+02   3.1081796e+02   3.1627455e+02   1.6724895e+02   1.5001273e+02   2.5563527e+01   1.7673091e+02   8.4597091e+00   2.4391455e+02   5.8350182e+00   2.1035364e+02   1.5838982e+01   1.4506364e+01   1.8949455e+00   2.8978727e+02  -5.9934545e-01   1.5339364e+02   1.7281305e+02   3.1446364e+01   2.1547018e+01   2.5090273e+02   1.4641687e+02   1.2427091e+02   2.1582105e+02   1.1714091e+02   2.2146873e+02   1.0588000e+02   2.2592596e+02   8.5123636e+01   2.3245375e+02   9.2852727e+01   4.7219815e+02   1.3048455e+02   2.2681851e+02   2.1516364e+02   1.8584964e+02   1.3295545e+02   2.7877811e+02   4.4502727e+01   1.7067342e+02   1.3268636e+02   2.3885327e+02   1.1526364e+02   2.5930255e+02   3.0027182e+02   2.5942800e+01   1.1769364e+02   2.3375905e+02   1.6136273e+02   1.3417007e+02   7.6861818e+01   8.4161055e+01   3.7627273e+01  -8.8365455e+00   1.8312727e+02   1.9403982e+02   1.4093430e+02   2.8607847e+02   5.4375455e+01   1.2972633e+02   1.1189455e+02   2.3022116e+02   1.2416364e+02   2.6888600e+02   1.7986636e+02   1.1242887e+02   2.3365430e+02   1.6975087e+02   1.1268909e+02   2.6742033e+02   7.3070000e+01   1.7220713e+02   1.3224636e+02   3.1988484e+02   8.1740909e+01   1.0737073e+02   1.1722727e+02   1.7472545e+02   9.9441818e+01   9.6251927e+01   5.4957273e+01   1.6419069e+02   8.2223636e+01   1.6529484e+02   1.2607430e+02  -7.9227344e+00   2.7883636e+01   2.7138545e+00   5.2862273e+02   3.9198364e+01   7.2859091e+01   1.0275855e+02   6.5420000e+01   3.2911004e+02   1.0777545e+02   2.3125342e+02   8.6351818e+01   1.6534458e+02   2.6731000e+02   1.6735200e+01   1.2396727e+02   3.0099625e+02   1.4469091e+01   1.0713382e+01   3.3976727e+02   2.3666800e+01   4.9417430e+02   2.2059266e+01   1.6034727e+02   6.8562218e+01   7.2764545e+01   1.8367702e+02   5.8620909e+01   1.3858396e+02   2.5022430e+02   1.2657527e+02   2.6417430e+02   1.4521927e+02   6.7432727e+01   2.1237175e+02   5.0454298e+01   1.2503687e+02   1.5109636e+02   1.0573320e+02   6.4638182e+01   2.1810076e+02   1.7404545e+02   1.3545818e+02   8.4137273e+01   9.3446291e+01   8.2917273e+01   9.0862982e+01
   4.6076545e+02  -8.0876000e+00   4.3028727e+02   6.3455200e+01   8.1990909e+00   3.4395273e+00   1.1802430e+02   1.1605127e+02   6.7090909e-01   1.3250873e+01   7.2918182e+00   1.4715745e+01   1.2135455e+01  -1.7125382e+01   2.7223091e+02   3.0282516e+02   3.1855455e+02   1.5677655e+02   3.4253273e+02   6.7351927e+01   1.4611091e+02   1.2569309e+01   2.4753455e+02   2.3554182e+00   1.8354364e+02   3.3693782e+01   1.0886364e+01  -5.7254545e+00   2.8935727e+02  -9.3349455e+00   1.5173364e+02   1.6865585e+02   1.2736364e+01   1.9373818e+01   2.5966273e+02   1.3881607e+02   9.0650909e+01   2.3775065e+02   1.0409091e+02   2.4513273e+02   1.0526000e+02   1.7368556e+02   1.1307364e+02   2.3035775e+02   1.0654273e+02   4.5129295e+02   1.3301455e+02   2.6114611e+02   2.1274364e+02   1.7846324e+02   1.2639545e+02   2.9236291e+02   4.7022727e+01   1.5271182e+02   1.0920636e+02   2.2040167e+02   1.1322364e+02   2.5451575e+02   3.0417182e+02  -4.1392000e+00   1.1959364e+02   2.7189705e+02   1.7036273e+02   1.1740007e+02   9.2471818e+01   6.1532255e+01   3.5947273e+01   3.5478545e+00   1.6450727e+02   1.6428942e+02   1.4855430e+02   2.7527887e+02   4.0285455e+01   1.2280353e+02   9.4654545e+01   2.1555036e+02   9.8163636e+01   2.4148600e+02   1.8643636e+02   1.1895327e+02   2.2375430e+02   1.5728287e+02   1.2873909e+02   2.5489633e+02   7.6260000e+01   2.0133193e+02   1.3129636e+02   2.6544084e+02   8.1020909e+01   1.1237833e+02   1.1346727e+02   1.4617625e+02   1.1421182e+02   1.4564033e+02   6.1757273e+01   1.5655669e+02   8.7603636e+01   1.7414444e+02   1.5031430e+02  -1.3381934e+01   3.1236364e+00   3.0746545e+00   4.9072273e+02   1.3750364e+01   5.7529091e+01   1.0693495e+02   7.2040000e+01   2.8715044e+02   1.0720545e+02   1.9605902e+02   9.9021818e+01   1.9690098e+02   3.2897000e+02  -2.7176000e+00   1.2843727e+02   3.0658865e+02  -3.5809091e+00  -3.0326182e+00   3.2357727e+02   3.2482000e+01   5.1064430e+02   1.3551666e+01   1.8068727e+02   8.1025018e+01   8.1284545e+01   1.9409542e+02   4.4000909e+01   1.3536356e+02   2.3131430e+02   1.4032807e+02   2.7202430e+02   1.4569127e+02   1.0767273e+02   2.2753255e+02   6.0884298e+01   1.1553247e+02   1.1686636e+02   1.1385160e+02   8.4018182e+01   2.2688036e+02   1.6176545e+02   1.3015058e+02   8.8897273e+01   1.1839549e+02   8.4867273e+01   7.6326982e+01
   4.6081545e+02   1.6148400e+01   4.4376727e+02   5.8096800e+01   3.3339091e+01  -2.2341673e+01   1.1807430e+02   1.3038727e+02   2.6209091e+00  -8.0951273e+00   2.3771818e+01  -1.3126545e+00   5.0854545e+00  -2.2651382e+01   2.7985091e+02   2.3855556e+02   3.2822455e+02   1.3424295e+02   2.7563273e+02   6.7943927e+01   1.8230091e+02   2.5394109e+01   2.8553455e+02  -7.3945818e+00   2.2307364e+02   2.4771382e+01   2.0076364e+01  -3.6906545e+00   2.9673727e+02  -1.9445345e+01   1.7020364e+02   1.6079825e+02   2.5066364e+01   6.2974182e+00   2.3566273e+02   1.5359607e+02   1.0779091e+02   2.3494945e+02   1.0466091e+02   2.3741713e+02   1.2869000e+02   2.1829116e+02   1.0622364e+02   2.0809575e+02   1.0641273e+02   4.2480335e+02   1.3763455e+02   2.7572651e+02   1.9569364e+02   1.5455724e+02   1.1001545e+02   1.6917331e+02   5.4642727e+01   1.4215222e+02   9.6206364e+01   1.9815167e+02   1.3403364e+02   2.8856095e+02   2.6017182e+02   2.4770800e+01   1.0969364e+02   2.8991905e+02   1.8674273e+02   1.3870967e+02   7.9811818e+01   6.9775055e+01   6.2317273e+01   1.4628255e+01   1.6021727e+02   1.6625262e+02   1.3831430e+02   2.5742807e+02   6.6615455e+01   1.0336713e+02   1.1474455e+02   2.0546316e+02   1.0425364e+02   2.4409880e+02   1.7996636e+02   1.1918087e+02   2.1344430e+02   1.6200767e+02   1.0306909e+02   2.4899993e+02   8.6360000e+01   1.9481393e+02   1.2772636e+02   2.6277644e+02   8.3540909e+01   1.1455673e+02   1.3651727e+02   1.4737225e+02   8.4971818e+01   1.0183953e+02   6.5377273e+01   1.4188709e+02   8.4173636e+01   1.9036884e+02   1.6636430e+02   1.0144066e+01   1.9403636e+01   4.6322545e+00   4.7310273e+02   1.0019964e+01   6.6149091e+01   1.3724535e+02   7.1230000e+01   2.8931524e+02   1.1410545e+02   1.6883702e+02   1.0745182e+02   1.6146658e+02   3.1997000e+02   1.8762400e+01   1.2096727e+02   2.2737625e+02   7.9990909e+00   1.0280982e+01   2.9457727e+02   2.3422000e+01   4.9969430e+02   2.1427666e+01   1.4725727e+02   6.9889418e+01   9.8384545e+01   1.7415742e+02   5.8430909e+01   1.3111916e+02   2.2802430e+02   1.5292127e+02   2.7231430e+02   1.3366807e+02   1.1272273e+02   1.9217855e+02   6.6834298e+01   1.6276647e+02   1.3609636e+02   1.2907320e+02   9.2118182e+01   2.3171236e+02   1.9314545e+02   1.3654018e+02   8.7327273e+01   1.1395109e+02   8.6157273e+01   9.7413782e+01
   4.6576545e+02   7.6124000e+00   3.8062727e+02   7.3628000e+01   1.9869091e+01   3.1159273e+00   1.3598430e+02   1.4471447e+02   1.9480909e+01   1.2026073e+01   6.7218182e+00   1.8613455e+00   4.4154545e+00  -1.3787782e+01   2.7304091e+02   2.3514036e+02   2.9746455e+02   1.3342375e+02   2.9687273e+02   8.3334727e+01   1.7377091e+02  -5.1134909e+00   2.4396455e+02   8.6910182e+00   2.2045364e+02   3.8310982e+01   8.2663636e+00   1.6824145e+01   2.7959727e+02  -7.2641455e+00   1.5458364e+02   1.4790785e+02   2.3256364e+01   6.8722182e+00   2.4076273e+02   1.6703807e+02   1.0727091e+02   2.3380105e+02   1.2243091e+02   2.0076553e+02   1.1297000e+02   2.0002876e+02   1.3279364e+02   2.0683015e+02   8.5792727e+01   4.5613295e+02   1.5463455e+02   3.0117651e+02   1.8495364e+02   1.9357644e+02   1.4495545e+02   3.0193811e+02   4.5642727e+01   1.3696222e+02   1.1930636e+02   2.2683367e+02   1.3003364e+02   2.8279095e+02   2.7117182e+02   7.2208000e+00   1.1178364e+02   2.6585185e+02   1.6136273e+02   1.3902007e+02   7.3621818e+01   7.1080255e+01   7.5257273e+01   3.6093055e+01   1.9202727e+02   1.6765782e+02   1.3479430e+02   2.5842967e+02   5.4665455e+01   1.0217313e+02   9.4124545e+01   2.1159276e+02   1.0892364e+02   2.4429520e+02   1.7191636e+02   1.0792487e+02   2.0875430e+02   1.6211287e+02   1.1615909e+02   2.6028273e+02   7.8880000e+01   1.8955233e+02   1.4215636e+02   3.0438204e+02   8.5970909e+01   1.2960233e+02   1.1284727e+02   1.7326585e+02   7.7301818e+01   1.0797313e+02   6.7477273e+01   1.3918909e+02   6.7513636e+01   1.8485164e+02   1.4688430e+02  -3.3975344e+00   6.9736364e+00   1.0906655e+01   4.4334273e+02   2.1020764e+01   6.8239091e+01   1.2326815e+02   9.5420000e+01   2.4600004e+02   1.2610545e+02   1.9916702e+02   9.3021818e+01   1.7200098e+02   2.6402000e+02   1.7288400e+01   1.2424727e+02   2.7111385e+02   1.9279091e+01  -6.2414182e+00   2.9548727e+02   2.1539200e+01   4.8717430e+02   1.6139266e+01   1.6444727e+02   6.6374218e+01   8.2854545e+01   1.7515982e+02   4.8910909e+01   1.3216076e+02   2.3012430e+02   1.4804327e+02   2.7326430e+02   1.1287207e+02   1.0143273e+02   2.3242175e+02   7.2554298e+01   1.5483887e+02   1.3286636e+02   1.2114160e+02   9.4928182e+01   2.0676756e+02   1.7990545e+02   1.3731938e+02   6.9997273e+01   9.5047491e+01   5.9297273e+01   9.4952582e+01
   4.0662545e+02   1.2433600e+01   4.1176727e+02   8.6516800e+01  -2.6109091e+00   8.1043273e+00   1.2350430e+02   1.4876287e+02   2.1900909e+01   4.4524727e+00   8.1518182e+00   5.6469455e+00   7.6054545e+00  -9.8529818e+00   2.4742091e+02   2.0690996e+02   3.1208455e+02   1.2020415e+02   3.5163273e+02   7.4383927e+01   2.2582091e+02   1.1192509e+01   2.3715455e+02   7.8058182e+00   2.1564364e+02   2.6505782e+01   1.4166364e+01  -7.2178545e+00   3.1473727e+02  -2.0505345e+01   1.4987364e+02   1.3156465e+02   1.6346364e+01   2.0185018e+01   2.3224273e+02   1.7062967e+02   6.4740909e+01   1.2825345e+02   1.1652091e+02   2.0489833e+02   9.5450000e+01   2.1376036e+02   8.9033636e+01   2.2147095e+02   8.0482727e+01   3.9780775e+02   1.3558455e+02   2.9513051e+02   2.2016364e+02   1.0875964e+02   1.2095545e+02   2.4466811e+02   5.9502727e+01   1.4657342e+02   1.0901636e+02   2.3241687e+02   1.4588364e+02   2.6842295e+02   2.8450182e+02   1.0440000e-01   1.0864364e+02   2.9005305e+02   1.8336273e+02   1.1788007e+02   1.0424182e+02   8.6350655e+01   1.3031727e+02   2.7878255e+01   1.7507727e+02   1.4696382e+02   1.4955430e+02   2.4795887e+02   5.7615455e+01   1.1260713e+02   1.0341455e+02   2.0074956e+02   8.7353636e+01   2.6097080e+02   1.7881636e+02   9.0412873e+01   2.7401430e+02   1.3252207e+02   1.3315909e+02   2.6116273e+02   8.3310000e+01   1.9900793e+02   1.3791636e+02   3.0748124e+02   9.5070909e+01   1.3106433e+02   1.0279727e+02   1.4016985e+02   8.1491818e+01   1.0506793e+02   6.3667273e+01   1.2997389e+02   6.8173636e+01   1.7069884e+02   1.7388430e+02  -4.7975344e+00   9.0236364e+00   2.1742655e+01   4.9876273e+02   3.2537164e+01   6.8289091e+01   1.0898415e+02   4.7130000e+01   2.8510324e+02   1.3439545e+02   2.6145382e+02   9.9111818e+01   1.8403378e+02   4.0474000e+02   3.3550800e+01   1.3205727e+02   3.1981905e+02   1.5849091e+01   5.6929818e+00   2.8681727e+02   2.0422800e+01   4.9331430e+02   1.1178066e+01   1.6701727e+02   5.2408618e+01   9.5664545e+01   1.8223502e+02   6.1390909e+01   1.5631236e+02   2.2312430e+02   1.3126327e+02   2.5069430e+02   1.1839767e+02   9.9192727e+01   2.2550095e+02   7.2224298e+01   1.4343527e+02   1.1462636e+02   9.2030800e+01   7.9788182e+01   2.1950876e+02   2.1099545e+02   1.7026218e+02   5.8567273e+01   9.2821891e+01   6.4727273e+01   9.4748182e+01
   3.8867545e+02   3.4960000e-01   4.4938727e+02   4.3597200e+01   3.2990909e+00  -2.0784727e+00   1.2712430e+02   1.0490327e+02   2.1290909e+01  -1.8638727e+01   2.4818182e+00   7.7705455e+00   1.5154545e+00  -1.2125782e+01   2.6661091e+02   1.9565476e+02   3.0508455e+02   9.9764145e+01   3.8801273e+02   4.7903527e+01   1.7511091e+02  -2.7006909e+00   2.4596455e+02   2.1010182e+00   1.9183364e+02   1.8840582e+01   1.6356364e+01  -5.3930545e+00   3.1854727e+02  -1.1430145e+01   1.4287364e+02   1.5017465e+02   2.6306364e+01   1.5248218e+01   2.7428273e+02   1.9450647e+02   9.4700909e+01   1.9637665e+02   9.6430909e+01   2.3126553e+02   1.2074000e+02   2.1068716e+02   9.4933636e+01   1.6485895e+02   7.9542727e+01   3.7713295e+02   1.4715455e+02   3.3853491e+02   1.6990364e+02   1.5615044e+02   1.0589545e+02   2.7950291e+02   4.6412727e+01   1.6224062e+02   9.8686364e+01   2.1719327e+02   1.1636364e+02   2.7369455e+02   2.9498182e+02   2.1796000e+01   1.2507364e+02   3.1054865e+02   1.2155273e+02   8.9924873e+01   1.0724182e+02   8.4250655e+01   1.1856727e+02   1.4258255e+01   1.7359727e+02   1.2804222e+02   1.3350430e+02   2.3477287e+02   6.4855455e+01   1.3069793e+02   7.4844545e+01   1.8508516e+02   7.2163636e+01   2.0666600e+02   1.8529636e+02   1.4409447e+02   3.7112430e+02   1.7381327e+02   1.2368909e+02   2.9749033e+02   8.0260000e+01   1.7192193e+02   1.2810636e+02   3.0826604e+02   1.2878091e+02   1.0574753e+02   1.2008727e+02   1.5430665e+02   9.5301818e+01   1.3748313e+02   6.0427273e+01   1.1737309e+02   6.9553636e+01   1.5649844e+02   1.5822430e+02  -2.5874734e+01   1.2743636e+01  -4.6449455e+00   5.3534273e+02   2.0180764e+01   8.2379091e+01   1.0942695e+02   6.8470000e+01   2.4272604e+02   1.4177545e+02   2.7710342e+02   9.0311818e+01   1.5045778e+02   3.7807000e+02   2.1254400e+01   1.2091727e+02   3.0409025e+02   1.8039091e+01  -1.8122182e+00   2.5781727e+02   2.7462800e+01   4.6541430e+02   2.2930066e+01   1.7487727e+02   5.5679818e+01   1.0071455e+02   2.1278102e+02   4.9620909e+01   1.5730396e+02   2.1736430e+02   1.2025407e+02   2.3912430e+02   1.2946327e+02   9.6292727e+01   2.3530295e+02   7.0024298e+01   1.3266127e+02   1.3943636e+02   1.2614600e+02   6.6788182e+01   2.1663876e+02   2.4004545e+02   1.7093818e+02   6.1427273e+01   8.1113091e+01   8.5397273e+01   9.0474582e+01
   3.5138545e+02   1.7332800e+01   4.5338727e+02   8.4757200e+01   8.9090909e+00  -1.5907273e+01   1.3750430e+02   1.5230287e+02   2.9380909e+01   3.3574073e+01   1.0771818e+01   3.9173455e+00   1.6415455e+01  -1.5367782e+01   2.3995091e+02   2.2269756e+02   3.1036455e+02   1.0991175e+02   3.1368273e+02   5.1709927e+01   2.0268091e+02   7.5737091e+00   2.7000455e+02   4.6078182e+00   2.0321364e+02   1.4020182e+01   1.9456364e+01   1.5498945e+01   3.0249727e+02  -7.3361455e+00   1.1596364e+02   1.3332745e+02   8.1163636e+00   7.7434182e+00   2.8847273e+02   2.0675127e+02   1.1736091e+02   2.0694385e+02   1.1124091e+02   2.0646073e+02   9.0120000e+01   2.0851676e+02   8.8363636e+01   1.7171455e+02   6.9912727e+01   4.1215335e+02   1.4877455e+02   2.7635531e+02   1.8621364e+02   1.3605564e+02   1.3782545e+02   2.2231851e+02   5.4412727e+01   1.5931062e+02   1.0768636e+02   2.0004327e+02   1.3003364e+02   2.8569095e+02   2.5374182e+02   1.0755200e+01   1.6226364e+02   3.7538345e+02   1.3765273e+02   6.5156873e+01   1.2300182e+02   7.2229855e+01   1.1412727e+02   3.1543455e+01   1.7288727e+02   1.4256902e+02   1.3093430e+02   2.5373847e+02   6.6325455e+01   1.5148033e+02   7.5604545e+01   1.7507436e+02   7.9493636e+01   2.0383960e+02   1.9477636e+02   1.1656607e+02   3.2386430e+02   1.8153407e+02   1.2063909e+02   3.0959433e+02   8.8690000e+01   1.9481753e+02   1.2443636e+02   2.7612964e+02   1.1945091e+02   1.3725393e+02   9.0377273e+01   1.5464345e+02   8.9541818e+01   1.1580393e+02   5.7807273e+01   1.1230269e+02   5.9413636e+01   1.7225964e+02   1.6298430e+02  -1.3055344e+00   1.1883636e+01  -4.5761455e+00   5.1714273e+02   3.8116764e+01   7.4099091e+01   1.1265935e+02   6.5850000e+01   2.1564564e+02   1.5801545e+02   2.5856422e+02   1.0159182e+02   1.7659538e+02   3.9555000e+02   3.3526000e+01   1.3020727e+02   2.6915705e+02   2.4690909e+00   1.6343382e+01   2.9133727e+02   3.0921200e+01   4.9926430e+02   2.1132066e+01   1.3691727e+02   6.6486618e+01   1.0133455e+02   1.8330142e+02   6.8960909e+01   1.5013676e+02   2.2379430e+02   1.1101967e+02   2.5969430e+02   1.0181767e+02   1.2291273e+02   1.9693335e+02   8.0504298e+01   1.7291287e+02   1.4276636e+02   9.7539600e+01   1.0040818e+02   2.3042916e+02   2.1799545e+02   1.5784218e+02   6.3237273e+01   7.1638291e+01   6.9727273e+01   9.5348182e+01
   4.2772545e+02  -3.0144000e+00   4.8128727e+02   8.2905200e+01   1.4890909e+00  -1.9836727e+00   1.3931430e+02   1.3815807e+02   3.0900909e+01   1.7832473e+01   9.3918182e+00  -2.7322545e+00  -5.2045455e+00   9.6018182e+00   2.4585091e+02   1.8427556e+02   2.9651455e+02   1.1615975e+02   3.4696273e+02   6.9237527e+01   2.1420091e+02   1.9821091e+00   2.7386455e+02   6.0090182e+00   2.0249364e+02   1.1987782e+01   8.9363636e+00   2.9605455e+00   3.0430727e+02   3.1390545e+00   1.1630364e+02   1.4525025e+02   1.5016364e+01   6.6214182e+00   2.9352273e+02   2.0634727e+02   1.0360091e+02   2.4461465e+02   1.1152091e+02   1.9820833e+02   1.1645000e+02   2.3918036e+02   9.6033636e+01   2.0496095e+02   8.4662727e+01   4.1104335e+02   1.4520455e+02   3.3702091e+02   2.1500364e+02   1.5759244e+02   1.5564545e+02   2.7021291e+02   6.9312727e+01   1.6754862e+02   8.9306364e+01   2.1418367e+02   1.1893364e+02   2.8457895e+02   2.9150182e+02   2.3454400e+01   1.8340364e+02   3.3274225e+02   1.4046273e+02   8.4882073e+01   1.0662182e+02   8.4820255e+01   1.1744727e+02   2.5407855e+01   2.0078727e+02   1.2590702e+02   1.1922430e+02   2.3472527e+02   7.9515455e+01   1.5642513e+02   8.1514545e+01   1.4593156e+02   8.3213636e+01   1.9735200e+02   2.1220636e+02   1.3522167e+02   3.1986430e+02   1.6849407e+02   1.3001909e+02   2.9317393e+02   9.1310000e+01   2.1779793e+02   1.2976636e+02   3.1746324e+02   1.0140091e+02   1.3479793e+02   1.0132727e+02   1.3523745e+02   1.0187182e+02   1.2376753e+02   8.1477273e+01   1.2692909e+02   6.4793636e+01   1.7320924e+02   1.6450430e+02   7.0028656e+00   1.1883636e+01   2.6083855e+01   4.8410273e+02   3.8499636e+00   4.4239091e+01   7.4188145e+01   6.0700000e+01   2.2586764e+02   1.5658545e+02   2.6238862e+02   9.7641818e+01   1.8610138e+02   3.9035000e+02   2.5272000e+01   1.6001727e+02   2.9925225e+02   8.9909091e-01   1.7508982e+01   2.6643727e+02   2.1103200e+01   4.7907430e+02   2.9747266e+01   1.7910727e+02   6.1441418e+01   8.8764545e+01   2.0263702e+02   6.4000909e+01   1.8438356e+02   2.2517430e+02   8.1439266e+01   2.4960430e+02   1.0933487e+02   1.0895273e+02   2.2682015e+02   7.1364298e+01   1.5436407e+02   1.5152636e+02   1.0974880e+02   8.6498182e+01   2.1016196e+02   2.3047545e+02   1.6408378e+02   5.2047273e+01   6.4673491e+01   7.2727273e+01   6.4348182e+01
   4.0976545e+02   2.0424000e+00   4.8466727e+02   5.7584800e+01   1.0909091e-01  -1.7343273e+01   1.2617430e+02   1.2420927e+02  -4.7090909e+00  -1.1787273e+00   1.1531818e+01  -2.5053455e+01   2.2085455e+01  -1.2871382e+01   2.1619091e+02   1.9916836e+02   2.9508455e+02   8.7424145e+01   3.2492273e+02   5.6000727e+01   2.6406091e+02   5.3233091e+00   2.9124455e+02   3.3786182e+00   2.1749364e+02   1.9977782e+01   1.3216364e+01  -7.4318545e+00   2.9473727e+02  -2.8534545e-01   1.2606364e+02   1.2670945e+02   2.5776364e+01   1.7000618e+01   2.9247273e+02   1.9971127e+02   1.0832091e+02   2.2138705e+02   1.1081091e+02   1.6816513e+02   8.6550000e+01   2.3561236e+02   1.0493364e+02   2.1076895e+02   9.0232727e+01   4.0290775e+02   1.6686455e+02   3.0590811e+02   1.9116364e+02   1.6912964e+02   1.3339545e+02   2.7217291e+02   9.0122727e+01   1.2521382e+02   1.1358636e+02   2.1815127e+02   1.0965364e+02   2.8404135e+02   2.6741182e+02  -7.1484000e+00   1.6026364e+02   3.2216345e+02   1.7960273e+02   1.4404087e+02   1.1790182e+02   1.0591785e+02   1.0156727e+02   2.0798255e+01   1.7036727e+02   1.4992062e+02   1.4779430e+02   2.5166967e+02   5.7995455e+01   1.5952673e+02   9.8174545e+01   2.0083876e+02   1.0368364e+02   1.9814440e+02   1.8334636e+02   1.3344047e+02   3.2670430e+02   2.1299687e+02   1.4249909e+02   3.0089553e+02   9.7460000e+01   2.0173593e+02   1.2462636e+02   3.1749444e+02   9.4260909e+01   9.7369127e+01   1.4175727e+02   1.7638305e+02   1.0949182e+02   1.1820793e+02   6.7377273e+01   1.1343709e+02   7.2703636e+01   1.6033644e+02   1.6436430e+02   7.3940656e+00   1.1353636e+01  -4.0137455e+00   5.0895273e+02   4.2911964e+01   5.6669091e+01   1.0038375e+02   6.8040000e+01   2.7762044e+02   1.4944545e+02   2.6857982e+02   1.0031182e+02   1.6669778e+02   3.3331000e+02   2.2075200e+01   1.4467727e+02   2.8242945e+02   5.3790909e+00   1.9250582e+01   2.6776727e+02   2.2376800e+01   4.9231430e+02   5.6918066e+01   1.4339727e+02   8.7438218e+01   1.0757455e+02   1.7418222e+02   7.2050909e+01   1.6302956e+02   2.0369430e+02   8.7777666e+01   2.6655430e+02   1.1245887e+02   1.0343273e+02   2.3926175e+02   7.6554298e+01   1.7765887e+02   1.7533636e+02   9.8174000e+01   9.3258182e+01   2.1009116e+02   2.1004545e+02   1.5404818e+02   6.8087273e+01   6.7920291e+01   6.2627273e+01   6.5206182e+01
   4.1334545e+02   2.4160000e+00   4.6181727e+02   7.3982800e+01   7.4890909e+00   3.3463273e+00   1.2022430e+02   1.2040527e+02   7.9509091e+00   8.5684727e+00  -2.7981818e+00   8.1429455e+00  -8.1545455e+00  -1.9592182e+01   2.0904091e+02   1.9674036e+02   2.7922455e+02   1.0735295e+02   3.4758273e+02   5.8417927e+01   2.3496091e+02   1.0321309e+01   2.6472455e+02   3.1702182e+00   2.2788364e+02   4.1336582e+01   1.0556364e+01  -1.3190545e+00   3.2221727e+02  -3.0537455e+00   1.1563364e+02   1.1959385e+02   2.9586364e+01   1.1025818e+01   2.9162273e+02   2.1882927e+02   8.9510909e+01   2.1346185e+02   9.2710909e+01   2.0233313e+02   1.0007000e+02   2.2901076e+02   1.5155364e+02   1.5008935e+02   7.4982727e+01   3.8206775e+02   1.5505455e+02   3.0100291e+02   1.6921364e+02   1.5062564e+02   1.0770545e+02   2.6654811e+02   6.7452727e+01   1.4521742e+02   1.0525636e+02   2.0666767e+02   1.2993364e+02   2.6960895e+02   2.7912182e+02   1.6484800e+01   1.5478364e+02   3.1236185e+02   1.9598273e+02   1.3378047e+02   1.0681182e+02   8.9955055e+01   1.0094727e+02   1.8917855e+01   1.7626727e+02   1.4505862e+02   1.1579430e+02   2.8180967e+02   6.9045455e+01   1.6698273e+02   8.5554545e+01   1.5332836e+02   8.0783636e+01   2.1268640e+02   2.0077636e+02   1.3265607e+02   3.1486430e+02   2.0294407e+02   1.3306909e+02   2.8873993e+02   9.7070000e+01   1.8886713e+02   1.3448636e+02   3.0751564e+02   9.1690909e+01   1.1328473e+02   1.4475727e+02   1.5667305e+02   1.2240182e+02   1.2060513e+02   5.3717273e+01   1.3166989e+02   6.1943636e+01   1.4048724e+02   1.8169430e+02  -1.3723344e+00   1.8336364e+00   2.8878545e+00   5.4872273e+02   2.6590364e+01   5.9859091e+01   1.0807855e+02   6.3800000e+01   2.3347964e+02   1.6767545e+02   2.4398142e+02   8.8071818e+01   1.5615698e+02   3.7650000e+02   2.0620000e+01   1.5848727e+02   2.6823465e+02   1.7090909e+00   9.9741818e+00   2.8324727e+02   1.5518400e+01   4.9702430e+02   4.4641266e+01   1.5558727e+02   8.9993018e+01   9.0384545e+01   2.0279742e+02   7.1480909e+01   1.6093516e+02   2.1012430e+02   8.8833266e+01   2.4155430e+02   1.3854887e+02   1.0053273e+02   2.3301375e+02   6.3314298e+01   1.5738807e+02   1.3828636e+02   9.1668000e+01   8.4688182e+01   1.9811676e+02   2.1233545e+02   1.6096498e+02   7.1327273e+01   8.0231091e+01   9.2057273e+01   6.8611782e+01
   4.1667545e+02  -8.0040000e-01   4.7333727e+02   7.2871200e+01   3.4890909e+00  -1.0573673e+01   1.3702430e+02   1.4549127e+02   2.1520909e+01   2.0152873e+01   1.5011818e+01   6.7681455e+00  -4.4454545e-01  -1.1878982e+01   2.2919091e+02   1.8764836e+02   2.4527455e+02   1.0097895e+02   3.4939273e+02   3.1893127e+01   2.4958091e+02  -3.7082909e+00   2.5777455e+02  -1.2983782e+01   2.2730364e+02   1.8712982e+01   1.4456364e+01   2.7894545e-01   2.8830727e+02  -2.2200945e+01   1.2673364e+02   1.3160585e+02   1.0826364e+01   2.7866618e+01   3.1466273e+02   2.0184607e+02   1.0027091e+02   1.9245105e+02   8.7430909e+01   2.0236553e+02   1.2102000e+02   2.1657476e+02   9.9843636e+01   1.9579615e+02   7.8292727e+01   3.6042295e+02   1.6225455e+02   2.8475691e+02   1.9779364e+02   1.4049924e+02   1.1082545e+02   2.8004851e+02   5.9222727e+01   1.8407582e+02   9.6396364e+01   2.2266647e+02   1.0555364e+02   2.6850935e+02   2.9165182e+02   3.5824000e+00   1.5502364e+02   3.2815265e+02   2.1150273e+02   1.3667887e+02   9.0431818e+01   8.0265455e+01   1.1019727e+02   2.2978545e+00   1.7497727e+02   1.5921182e+02   1.4250430e+02   2.3424287e+02   6.5235455e+01   1.7256753e+02   8.5794545e+01   1.6053916e+02   9.4403636e+01   2.1688680e+02   1.8843636e+02   1.3303327e+02   3.2875430e+02   1.9678287e+02   1.1101909e+02   3.0298393e+02   9.1070000e+01   2.1481713e+02   1.2148636e+02   3.1593564e+02   8.2970909e+01   1.1070233e+02   1.0427727e+02   1.4905145e+02   1.0554182e+02   1.2904393e+02   7.9047273e+01   1.1726349e+02   6.1273636e+01   1.6625084e+02   1.7479430e+02   1.3699666e+01   1.0123636e+01   1.6274655e+01   4.5186273e+02   4.5429164e+01   6.1719091e+01   1.0321975e+02   7.8040000e+01   2.3244044e+02   1.5948545e+02   2.5663662e+02   9.8881818e+01   1.8234218e+02   3.8883000e+02   3.5253600e+01   1.5539727e+02   3.1429185e+02   1.7089091e+01  -2.4062182e+00   2.8805727e+02   3.0133600e+01   4.7864430e+02   1.8061666e+01   1.4425727e+02   7.7369418e+01   9.7814545e+01   1.8439302e+02   5.3290909e+01   1.5415036e+02   2.0817430e+02   1.4098927e+02   2.3369430e+02   1.1375767e+02   1.1267273e+02   2.2747255e+02   6.9504298e+01   1.7108287e+02   1.2305636e+02   1.4330640e+02   1.1054818e+02   2.0599796e+02   1.8585545e+02   1.5165338e+02   6.1517273e+01   1.0568589e+02   8.8107273e+01   8.7647782e+01
   4.0157545e+02   1.0647600e+01   4.2985727e+02   6.6589600e+01   7.2490909e+00  -1.3014473e+01   1.2574430e+02   1.1758367e+02   1.9050909e+01   1.5300473e+01  -5.7081818e+00   2.4257455e+00   1.3605455e+01  -1.0332982e+01   2.2195091e+02   1.8594756e+02   2.7955455e+02   1.0708655e+02   3.1996273e+02   3.6917527e+01   2.3344091e+02  -5.6070909e+00   2.7786455e+02   1.8599018e+01   2.0716364e+02   1.7614182e+01   1.9076364e+01  -6.1406545e+00   3.0282727e+02   3.0745455e-01   1.1273364e+02   1.2625585e+02   2.4016364e+01   3.5141418e+01   2.5595273e+02   2.0301287e+02   1.0879091e+02   2.1215945e+02   1.0062091e+02   2.3412033e+02   9.6120000e+01   2.4156676e+02   9.0793636e+01   1.8476015e+02   1.0391273e+02   3.7331335e+02   1.7186455e+02   2.7969811e+02   2.0042364e+02   1.3675884e+02   1.0782545e+02   2.7553851e+02   6.8072727e+01   1.3878782e+02   1.0630636e+02   2.3049367e+02   1.3055364e+02   2.6331935e+02   2.7212182e+02   1.7334800e+01   1.6031364e+02   3.7358945e+02   1.7027273e+02   1.1525727e+02   9.3811818e+01   9.1755055e+01   1.0019727e+02   4.7878545e+00   1.9659727e+02   1.6120222e+02   1.4202430e+02   2.6337127e+02   6.0285455e+01   1.6763353e+02   8.5794545e+01   1.8430916e+02   7.8543636e+01   2.0881560e+02   1.8472636e+02   1.5428007e+02   3.4644430e+02   1.8183767e+02   1.3963909e+02   2.9693433e+02   1.1041000e+02   2.2650993e+02   1.3538636e+02   3.2901364e+02   1.0997091e+02   1.0663233e+02   1.2718727e+02   1.8278865e+02   1.0330182e+02   1.1708313e+02   9.1957273e+01   1.3090069e+02   7.5793636e+01   1.7313924e+02   1.5593430e+02   1.4498466e+01   2.4123636e+01  -1.0415345e+01   5.2753273e+02   3.6715564e+01   6.8429091e+01   1.1701295e+02   5.9850000e+01   2.4474564e+02   1.7663545e+02   2.5183462e+02   1.0431182e+02   1.7437778e+02   3.9597000e+02   2.6632400e+01   1.4658727e+02   3.0908665e+02   8.0909091e-01   1.1756182e+01   2.3200727e+02   1.0427600e+01   4.9669430e+02  -8.5723344e+00   1.8972727e+02   5.9971818e+01   1.1781455e+02   2.0355302e+02   5.4290909e+01   1.3569036e+02   1.9374430e+02   8.2333666e+01   2.5674430e+02   1.2919367e+02   9.7292727e+01   2.3846295e+02   6.9024298e+01   1.3969127e+02   1.5124636e+02   1.2053120e+02   1.0349818e+02   2.1137196e+02   2.1114545e+02   1.4053018e+02   5.4897273e+01   6.4355491e+01   7.6917273e+01   9.6442982e+01
   3.8434545e+02   5.9600000e-01   4.1485727e+02   8.0359600e+01  -4.6109091e+00  -3.9567273e-01   1.1707430e+02   1.7117727e+02   9.2909091e+00   4.0561273e+01   1.0721818e+01   1.1251345e+01  -8.3445455e+00  -3.4369818e+00   2.0966091e+02   2.0998076e+02   3.1451455e+02   1.0733975e+02   3.7915273e+02   7.9322327e+01   2.5687091e+02   9.7085091e+00   2.7853455e+02   1.4445418e+01   2.4549364e+02   4.6307782e+01   1.4696364e+01  -9.1702545e+00   2.9454727e+02  -1.7560145e+01   1.4477364e+02   1.2364265e+02   3.8306364e+01   3.8082182e+00   2.6295273e+02   1.7836287e+02   1.0136091e+02   2.2627385e+02   1.1338091e+02   2.1157953e+02   1.1574000e+02   2.2418716e+02   9.5883636e+01   1.7540295e+02   8.6542727e+01   3.7095295e+02   1.4582455e+02   2.7826131e+02   1.8805364e+02   1.2953844e+02   1.3614545e+02   2.9033291e+02   6.4362727e+01   1.3508462e+02   1.0858636e+02   1.9426127e+02   1.1603364e+02   3.0043095e+02   2.8293182e+02   4.5600000e+00   1.5193364e+02   3.9530985e+02   1.9069273e+02   1.4096367e+02   9.5001818e+01   1.0270985e+02   1.3625727e+02   1.3023055e+01   1.7955727e+02   1.5641542e+02   1.0869430e+02   2.5770767e+02   7.4565455e+01   1.4344113e+02   8.8704545e+01   1.3659636e+02   9.3163636e+01   2.0902600e+02   1.8039636e+02   1.4200647e+02   3.5091430e+02   1.8290007e+02   1.0739909e+02   2.8570353e+02   7.7410000e+01   1.9376993e+02   1.3376636e+02   3.0243324e+02   1.3116091e+02   1.2617713e+02   1.1665727e+02   1.4577105e+02   1.0306182e+02   1.2000233e+02   7.7807273e+01   1.5474269e+02   6.8223636e+01   1.9060484e+02   1.7731430e+02   3.4980656e+00   6.6936364e+00   3.0790545e+00   4.7662273e+02   1.9598364e+01   6.5339091e+01   1.1188015e+02   5.4990000e+01   2.7061444e+02   1.4677545e+02   2.6508342e+02   1.0088182e+02   1.7703218e+02   3.4426000e+02   3.8919200e+01   1.4529727e+02   2.9985985e+02  -2.9090909e-01   2.3944182e+01   2.7943727e+02   2.7973200e+01   5.1374430e+02   2.4253666e+01   1.6910727e+02   4.8951418e+01   1.0276455e+02   1.7761702e+02   7.4150909e+01   1.4529156e+02   2.1088430e+02   8.5102466e+01   2.7669430e+02   1.2150767e+02   8.7052727e+01   2.4661215e+02   7.8074298e+01   1.6424727e+02   1.5362636e+02   1.0029080e+02   8.4448182e+01   2.0741596e+02   1.8980545e+02   1.5590738e+02   8.3807273e+01   7.2232691e+01   7.0157273e+01   1.0012378e+02
   3.8615545e+02  -2.4978800e+01   4.3795727e+02   7.9371600e+01   7.6290909e+00  -1.3234873e+01   1.1698430e+02   1.6485447e+02   1.6670909e+01  -1.1599127e+01   1.2441818e+01   6.4937455e+00   2.2705455e+01  -2.2250982e+01   2.2085091e+02   1.9655556e+02   3.0027455e+02   1.0071895e+02   3.1730273e+02   6.9750327e+01   2.3558091e+02   1.4221709e+01   2.7591455e+02   3.2250182e+00   2.0273364e+02   3.6968582e+01   1.2126364e+01   1.6655345e+01   3.1873727e+02  -1.1155345e+01   1.0558364e+02   1.3153785e+02   3.3876364e+01   2.2262618e+01   2.7147273e+02   1.8935127e+02   9.2320909e+01   2.2823705e+02   7.9430909e+01   2.1215553e+02   9.7880000e+01   2.4989596e+02   8.7653636e+01   1.7306135e+02   6.8662727e+01   3.6775335e+02   1.4425455e+02   2.9933691e+02   1.9669364e+02   1.1221724e+02   1.1195545e+02   2.5370811e+02   5.0832727e+01   1.4712702e+02   9.6966364e+01   2.0467087e+02   1.2307364e+02   2.5053775e+02   2.7903182e+02   6.2120000e+00   1.5764364e+02   3.3456305e+02   2.0903273e+02   9.9966473e+01   7.1811818e+01   1.0403505e+02   1.1987727e+02   2.3773455e+01   1.7778727e+02   1.7193702e+02   1.4155430e+02   2.2783887e+02   6.5135455e+01   1.3067553e+02   9.4894545e+01   1.4748116e+02   9.4633636e+01   1.9762840e+02   1.8829636e+02   1.0775447e+02   3.3512430e+02   1.8053327e+02   1.1834909e+02   2.8753753e+02   1.0774000e+02   2.1686353e+02   1.2029636e+02   3.0475084e+02   1.2078091e+02   1.0810753e+02   1.2475727e+02   1.4627305e+02   1.0092182e+02   1.2608353e+02   7.0187273e+01   1.2950229e+02   7.3603636e+01   1.7607444e+02   1.7860430e+02  -5.5051344e+00   3.4536364e+00   8.5282545e+00   4.8729273e+02   2.4694764e+01   5.7669091e+01   1.1297375e+02   7.0090000e+01   2.6316644e+02   1.4139545e+02   2.6056382e+02   1.1783182e+02   1.4267618e+02   3.2597000e+02   1.0802400e+01   1.3896727e+02   2.8421625e+02   7.9490909e+00   1.8549818e+00   2.7967727e+02   2.0574000e+01   4.6036430e+02   2.7624066e+01   1.5358727e+02   7.0193018e+01   1.0447455e+02   1.7472022e+02   2.6720909e+01   2.0760596e+02   1.8893430e+02   1.1618847e+02   2.3993430e+02   1.0025847e+02   1.0338273e+02   2.2721575e+02   6.9884298e+01   1.2700247e+02   1.4286636e+02   1.0368160e+02   9.3068182e+01   2.1620636e+02   2.0133545e+02   1.6160498e+02   3.7187273e+01   7.8392291e+01   7.9727273e+01   8.6458182e+01
   3.8253545e+02  -2.0692000e+00   4.7566727e+02   7.3974800e+01   7.0090909e+00   4.7272727e-03   7.8794298e+01   2.1833967e+02   1.4290909e+01   2.1631273e+01   1.9618182e+00   6.0021455e+00  -8.4445455e+00  -2.1618982e+01   2.3090091e+02   1.7866156e+02   2.6965455e+02   1.3868855e+02   3.0320273e+02   5.1828327e+01   2.4563091e+02   6.4677091e+00   2.8000455e+02  -1.1421818e+00   2.1988364e+02   2.6876582e+01   1.0976364e+01  -1.1682655e+01   3.2030727e+02   4.1890545e+00   1.2163364e+02   1.0235385e+02   3.8826364e+01   1.2286618e+01   2.7585273e+02   2.1052087e+02   9.9550909e+01   2.1317865e+02   1.1943091e+02   2.1738553e+02   1.2645000e+02   2.4938036e+02   9.1793636e+01   1.8430015e+02   8.8292727e+01   3.8843295e+02   1.3648455e+02   3.0424851e+02   2.1953364e+02   1.1081004e+02   1.3020545e+02   2.7355811e+02   6.5362727e+01   1.4853462e+02   8.4916364e+01   1.9377487e+02   1.3831364e+02   2.6917855e+02   2.7022182e+02   1.3196800e+01   1.8640364e+02   3.6931225e+02   1.9255273e+02   1.0919487e+02   9.9521818e+01   1.2619825e+02   1.2406727e+02   1.0128255e+01   1.7574727e+02   1.9487022e+02   1.3298430e+02   2.7414447e+02   7.7475455e+01   1.5163833e+02   9.0984545e+01   1.9484396e+02   9.9443636e+01   1.9157360e+02   2.1215636e+02   1.2798567e+02   2.9296430e+02   2.2632607e+02   1.3096909e+02   2.6376793e+02   7.9790000e+01   2.2395953e+02   1.2438636e+02   2.8046364e+02   8.0970909e+01   1.1181233e+02   1.2660727e+02   1.5631505e+02   1.1897182e+02   1.2787953e+02   7.0047273e+01   1.2575349e+02   6.4743636e+01   1.5964324e+02   1.6441430e+02   1.3250066e+01   1.7073636e+01   1.3386545e+00   4.6667273e+02   2.4054364e+01   6.5759091e+01   7.1516545e+01   7.3700000e+01   2.3373764e+02   1.5548545e+02   2.9557662e+02   8.9691818e+01   1.9040738e+02   3.8397000e+02   3.4162400e+01   1.4939727e+02   2.2791185e+02   6.6090909e+00   1.4821818e+00   2.2695727e+02   2.7451600e+01   5.1112430e+02   2.8563266e+01   1.5401727e+02   5.5828618e+01   7.8624545e+01   1.6101822e+02   5.4960909e+01   1.4658676e+02   2.2412430e+02   1.5371327e+02   2.9598430e+02   1.4115447e+02   1.1610273e+02   2.2671815e+02   8.7314298e+01   2.0231807e+02   1.3843636e+02   9.1656000e+01   8.8738182e+01   2.2940276e+02   1.7966545e+02   1.5157858e+02   5.6277273e+01   3.9625091e+01   5.5297273e+01   5.9362582e+01
[truncated: 3,108,211 more chars]
