# Supplementary material for: Specific structural elements of the T-box riboswitch drive the two-step binding of the tRNA ligand
Source: eLife. 2018 Sep 25;7:e39518. doi: 10.7554/eLife.39518 (PMC6197855; doi:10.7554/eLife.39518)
Supplement: Figure 3—figure supplement 1—source data 1. [file elife-39518-fig3-figsupp1-data1.zip]

Archive with 1 entries (1 files):
- 5'Cy5+tbox-3'Cy3+tRNAGly-R1.txt
