# Supplementary material for: Specific structural elements of the T-box riboswitch drive the two-step binding of the tRNA ligand
Source: eLife. 2018 Sep 25;7:e39518. doi: 10.7554/eLife.39518 (PMC6197855; doi:10.7554/eLife.39518)
Supplement: Figure 3—figure supplement 1—source data 1. [file elife-39518-fig3-figsupp1-data1.zip › 5'Cy5+tbox-3'Cy3+tRNAGly-R1.txt]

   5.8000000e+01   5.8000000e+01   6.4000000e+01   6.4000000e+01   2.0000000e+02   2.0000000e+02   2.0300000e+02   2.0300000e+02   2.3000000e+02   2.3000000e+02   2.5600000e+02   2.5600000e+02   2.8000000e+02   2.8000000e+02   2.8600000e+02   2.8600000e+02   2.9200000e+02   2.9200000e+02   2.9500000e+02   2.9500000e+02   3.5400000e+02   3.5400000e+02   3.5900000e+02   3.5900000e+02   3.6200000e+02   3.6200000e+02   3.9800000e+02   3.9800000e+02   4.2300000e+02   4.2300000e+02   4.9500000e+02   4.9500000e+02   5.0600000e+02   5.0600000e+02   5.2700000e+02   5.2700000e+02   5.3800000e+02   5.3800000e+02   5.4900000e+02   5.4900000e+02   6.0500000e+02   6.0500000e+02   6.1500000e+02   6.1500000e+02   6.5700000e+02   6.5700000e+02   6.7000000e+02   6.7000000e+02   7.0600000e+02   7.0600000e+02   7.5200000e+02   7.5200000e+02   8.1000000e+02   8.1000000e+02   8.1100000e+02   8.1100000e+02   8.2500000e+02   8.2500000e+02   8.3300000e+02   8.3300000e+02   8.3500000e+02   8.3500000e+02   8.8000000e+02   8.8000000e+02   8.9800000e+02   8.9800000e+02   9.0500000e+02   9.0500000e+02   9.0600000e+02   9.0600000e+02   9.1400000e+02   9.1400000e+02   9.4000000e+02   9.4000000e+02   9.4100000e+02   9.4100000e+02   9.5300000e+02   9.5300000e+02   9.5700000e+02   9.5700000e+02   9.8200000e+02   9.8200000e+02   1.0960000e+03   1.0960000e+03   1.0970000e+03   1.0970000e+03   1.1190000e+03   1.1190000e+03   1.1360000e+03   1.1360000e+03   1.1640000e+03   1.1640000e+03   1.1720000e+03   1.1720000e+03   1.1840000e+03   1.1840000e+03   1.2120000e+03   1.2120000e+03   1.2220000e+03   1.2220000e+03   1.2540000e+03   1.2540000e+03   1.3090000e+03   1.3090000e+03   1.3140000e+03   1.3140000e+03   1.3150000e+03   1.3150000e+03   1.3280000e+03   1.3280000e+03   1.3620000e+03   1.3620000e+03   1.3870000e+03   1.3870000e+03   1.4040000e+03   1.4040000e+03   1.4470000e+03   1.4470000e+03   1.4700000e+03   1.4700000e+03   1.4710000e+03   1.4710000e+03   1.4980000e+03   1.4980000e+03   1.5320000e+03   1.5320000e+03   1.5360000e+03   1.5360000e+03   1.5530000e+03   1.5530000e+03   1.5960000e+03   1.5960000e+03   1.5970000e+03   1.5970000e+03   1.6190000e+03   1.6190000e+03   1.6220000e+03   1.6220000e+03   1.6690000e+03   1.6690000e+03   1.7210000e+03   1.7210000e+03   1.7460000e+03   1.7460000e+03   1.7610000e+03   1.7610000e+03   1.7620000e+03   1.7620000e+03   1.7810000e+03   1.7810000e+03   1.7820000e+03   1.7820000e+03   1.7910000e+03   1.7910000e+03   1.8000000e+03   1.8000000e+03   1.8480000e+03   1.8480000e+03   1.8580000e+03   1.8580000e+03   1.8620000e+03   1.8620000e+03   1.8800000e+03   1.8800000e+03   1.9440000e+03   1.9440000e+03   1.9700000e+03   1.9700000e+03   1.9870000e+03   1.9870000e+03   2.0090000e+03   2.0090000e+03   2.0540000e+03   2.0540000e+03   2.0600000e+03   2.0600000e+03   2.0670000e+03   2.0670000e+03   2.0760000e+03   2.0760000e+03   2.0830000e+03   2.0830000e+03   2.0870000e+03   2.0870000e+03   2.1300000e+03   2.1300000e+03   2.1500000e+03   2.1500000e+03   2.1530000e+03   2.1530000e+03   2.1590000e+03   2.1590000e+03   2.1600000e+03   2.1600000e+03   2.1830000e+03   2.1830000e+03   2.1860000e+03   2.1860000e+03   2.1890000e+03   2.1890000e+03   2.1920000e+03   2.1920000e+03   2.2020000e+03   2.2020000e+03   2.2170000e+03   2.2170000e+03   2.2220000e+03   2.2220000e+03   2.2320000e+03   2.2320000e+03   2.2450000e+03   2.2450000e+03   2.2470000e+03   2.2470000e+03   2.2830000e+03   2.2830000e+03   2.3390000e+03   2.3390000e+03   2.3470000e+03   2.3470000e+03   2.3480000e+03   2.3480000e+03   2.3530000e+03   2.3530000e+03   2.3620000e+03   2.3620000e+03
   1.3114129e+02   4.1316418e+02   7.8157613e+02   4.0482133e+02   8.7532258e+01   1.2654484e+02   2.8780000e+02   4.5969794e+02   1.1224387e+02   2.3205952e+02   1.3958774e+02   4.6600846e+02   6.9814839e+01   2.6579352e+02   1.3573806e+02   3.0067031e+02   9.7695806e+01   2.2359724e+02   1.3148065e+02   3.2145090e+02   1.4820677e+02   8.7305765e+02   1.3562903e+02   3.6313000e+02   1.1308871e+02   2.2317839e+02   1.1328452e+02   2.6472337e+02   5.7396710e+02   2.4512392e+02   1.1036419e+02   3.2503474e+02   1.3016000e+02   3.6955591e+02   6.5158065e+01   1.6464800e+02   1.5790516e+02   2.2921081e+02   3.3556452e+01   2.4410258e+02   9.1891613e+01   2.3629351e+02   1.0305290e+02   1.5677319e+02   2.1704419e+02   1.6820388e+02   1.7359806e+02   2.9301861e+02   1.0481097e+02   2.7172222e+02   7.6987419e+01   2.1965778e+02   1.0214323e+02   2.0883080e+02   2.1200645e+02   2.1505755e+02   7.1577419e+01   3.5338703e+02   9.8788710e+01   3.1985981e+02   1.8197194e+02   4.6216289e+02   1.3691194e+02   3.4045898e+02   4.1560419e+02   4.2320102e+02   1.3096258e+02   2.2735332e+02   2.7428387e+02   9.2855355e+01   1.4043226e+02   2.2937929e+02   1.6720613e+02   2.6509899e+02   8.2184516e+01   2.6681363e+02   1.0019065e+02   2.9931055e+02   9.1506774e+01   1.4124204e+02   7.6510968e+01   3.2727622e+02   8.6682903e+01   2.0896440e+02   1.7654774e+02   2.9914360e+02   6.1294516e+01   2.9678708e+02   6.9336774e+01   2.9095951e+02   9.9620323e+01   5.7794245e+01   3.0723871e+01   5.3576284e+01   9.2456129e+01   1.9533835e+02   1.1912323e+02   3.3078595e+02   7.3140645e+01   1.7051197e+02   1.1924065e+02   3.2217043e+02   1.1401935e+02   3.2132813e+02   1.3439129e+02   4.0795257e+02   1.2555161e+02   3.0947813e+02   8.8627419e+01   3.3310981e+02   7.5526129e+01   1.9091597e+02   1.4466419e+02   1.9665138e+02   1.7164903e+02   3.9818034e+02   7.2935484e+01   1.8016903e+02   7.4217742e+01   1.7477065e+02   9.7061613e+01   2.6876023e+02   1.3937742e+02   3.1219303e+02   2.3349000e+02   1.8627790e+02   1.5454065e+02   2.7844514e+02   5.6034194e+01   1.5757823e+02   1.0909806e+02   1.9967441e+02   8.9052258e+01   1.6009582e+02   1.4187774e+02   3.8021688e+02   1.3063226e+02   2.3096394e+02   1.0776903e+02   4.5052026e+01   1.0471806e+02   3.9336965e+02   6.6264839e+01   2.6124914e+02   8.1599355e+01   2.4008334e+02   1.1939032e+02   4.2179200e+02   1.6367161e+02   4.4095563e+02   6.3991290e+01   7.1181342e+01   1.1649968e+02   2.7185003e+02   9.7283226e+01   2.9952734e+02   1.0990065e+02   3.3878988e+02   6.8654194e+01   1.6816960e+02   5.3980968e+01   2.1741991e+02   6.3040000e+01   1.9510099e+02   6.7748387e+01   1.8511077e+02   6.8898065e+01   3.5846557e+02   1.1909677e+02   3.8473419e+02   5.7801290e+01   1.3740912e+02   1.3873097e+02   3.8166023e+02   1.4915903e+02   4.8581244e+02   9.6229355e+01   2.9366101e+02   5.9355161e+01   2.6191933e+02   1.3471355e+02   3.6332679e+02   7.2886774e+01   1.6898551e+02   1.5588452e+02   2.3060375e+02   2.2397581e+02   1.6210452e+02   9.8049355e+01   2.8688315e+02   1.5850871e+02   2.6539672e+02   9.2871290e+01   1.6648675e+02   9.5739032e+01   1.8811055e+02   9.4663548e+01   2.2147982e+02   1.0234129e+02   2.6250754e+02   1.1366258e+02   3.3005054e+02   6.7340323e+01   1.2560310e+02   7.2778065e+01   2.8545743e+02   6.4317097e+01   1.9776399e+02   1.1239677e+02   2.8426310e+02   7.7468065e+01   2.0370320e+02   1.1613000e+02   2.7397089e+02   5.4339677e+01   2.4320637e+02   7.9885161e+01   1.9380951e+02   1.4358419e+02   1.1537681e+02   7.2400968e+01   1.2421825e+02   1.0778065e+02   1.5640335e+02   5.7343226e+01   1.1389964e+02
   1.6442129e+02   4.3636178e+02   8.2600613e+02   4.9150693e+02   7.8762258e+01   1.8662644e+02   2.3109000e+02   4.4785474e+02   1.1039387e+02   2.7553752e+02   1.1992774e+02   4.3168126e+02   8.2434839e+01   2.2593392e+02   1.2583806e+02   3.2332231e+02   6.0695806e+01   2.1769724e+02   8.8860645e+01   3.7100050e+02   1.1272677e+02   7.9713605e+02   1.7121903e+02   4.3563280e+02   1.0308871e+02   2.8116839e+02   8.6094516e+01   2.8146857e+02   5.1015710e+02   2.9274872e+02   1.2084419e+02   2.7738634e+02   9.9440000e+01   3.2087351e+02   8.6688065e+01   1.8172560e+02   1.6798516e+02   2.6448441e+02   3.5376452e+01   2.1465698e+02   9.2651613e+01   2.2828271e+02   1.1329290e+02   2.2481399e+02   2.0999419e+02   2.0505788e+02   1.5826806e+02   2.3895501e+02   1.2762097e+02   3.1651742e+02   5.9697419e+01   1.5680098e+02   9.6713226e+01   2.0978520e+02   2.4220645e+02   1.6064155e+02   1.0638742e+02   4.5136223e+02   9.7188710e+01   3.0378781e+02   1.7320194e+02   5.0619449e+02   1.3862194e+02   3.4294218e+02   4.2812419e+02   4.6386942e+02   1.1481258e+02   1.5573532e+02   2.6085387e+02   7.6979755e+01   1.2976226e+02   2.3594289e+02   1.7982613e+02   2.3636939e+02   9.5094516e+01   3.3131083e+02   1.0148065e+02   3.3368735e+02   9.2026774e+01   1.4244044e+02   8.6840968e+01   2.6473982e+02   8.1272903e+01   2.1392720e+02   1.3167774e+02   3.0373320e+02   3.2004516e+01   2.5970028e+02   8.8956774e+01   2.5957991e+02   5.1430323e+01   7.0649445e+01   1.9913871e+01   6.4251084e+01   8.6606129e+01   1.7251635e+02   9.0933226e+01   3.5919115e+02   9.7950645e+01   2.5038717e+02   1.4600065e+02   3.9840963e+02   1.1486935e+02   3.2521013e+02   1.3743129e+02   3.9117937e+02   1.2528161e+02   3.5335973e+02   1.0529742e+02   4.1527621e+02   1.0310613e+02   2.1151957e+02   9.2184194e+01   1.8398978e+02   1.8145903e+02   4.3915554e+02   8.6555484e+01   1.8883943e+02   6.2507742e+01   2.0542745e+02   9.9251613e+01   2.3129503e+02   1.2366742e+02   3.2067983e+02   1.8473000e+02   2.0375870e+02   1.3692065e+02   2.6127474e+02   3.2664194e+01   2.0139783e+02   9.9528065e+01   1.9415001e+02   7.5622258e+01   2.1879022e+02   1.6506774e+02   3.9578168e+02   1.3058226e+02   2.6239794e+02   8.8199032e+01   6.5137626e+01   1.2033806e+02   3.5650005e+02   2.7364839e+01   2.6984114e+02   5.0999355e+01   2.6139134e+02   1.3892032e+02   3.9726960e+02   1.5877161e+02   4.6800763e+02   4.1101290e+01   8.1852542e+01   3.1192968e+02   2.7259563e+02   9.2853226e+01   3.3393174e+02   8.7190645e+01   3.2050668e+02   7.9794194e+01   2.1698840e+02   1.7030968e+01   1.9890591e+02   7.3090000e+01   3.0634699e+02   5.7118387e+01   1.5459117e+02   5.3798065e+01   3.5219357e+02   1.2059677e+02   3.9086419e+02   6.7611290e+01   1.6291432e+02   1.1840097e+02   4.3523663e+02   1.3882903e+02   4.3736884e+02   1.3745935e+02   3.0013261e+02   4.3885161e+01   3.0510693e+02   1.0856355e+02   3.3670879e+02   7.2466774e+01   1.6844911e+02   2.3269452e+02   1.6721895e+02   2.5062581e+02   1.8320252e+02   1.0451935e+02   2.6288555e+02   1.8613871e+02   2.7768632e+02   7.2061290e+01   1.1943155e+02   4.1839032e+01   1.7481255e+02   1.0766355e+02   2.0176982e+02   9.9861290e+01   3.1337594e+02   1.4718258e+02   3.5984894e+02   8.4000323e+01   8.6980297e+01   6.0018065e+01   2.7975823e+02   6.6417097e+01   2.3940599e+02   1.0963677e+02   2.6053390e+02   8.5138065e+01   1.9889960e+02   1.0146000e+02   2.8166449e+02   3.8819677e+01   2.7001797e+02   6.8075161e+01   1.7022431e+02   2.2891419e+02   7.2740413e+01   7.5730968e+01   1.1895185e+02   1.1588065e+02   1.4700535e+02   6.4013226e+01   1.2827604e+02
   1.6795129e+02   4.1760938e+02   6.2509613e+02   3.9561973e+02   5.6052258e+01   1.6358324e+02   2.8675000e+02   4.3559194e+02   9.4533871e+01   2.8913632e+02   1.4615774e+02   4.6620286e+02   9.0574839e+01   2.4909272e+02   1.5392806e+02   3.2460511e+02   9.7455806e+01   2.2403644e+02   8.2760645e+01   4.0643850e+02   8.9876774e+01   7.2472405e+02   1.5956903e+02   4.2421480e+02   1.1965871e+02   2.3298279e+02   8.6994516e+01   2.9777657e+02   4.0282710e+02   2.5733512e+02   7.9984194e+01   3.1898514e+02   1.2892000e+02   3.0451511e+02   9.3878065e+01   1.9792040e+02   1.6721516e+02   2.7631601e+02   3.0256452e+01   1.9171658e+02   8.9031613e+01   2.4133231e+02   1.0705290e+02   2.0112319e+02   1.4409419e+02   1.3979988e+02   1.8831806e+02   3.4522101e+02   1.3067097e+02   3.6946342e+02   6.7887419e+01   1.7909578e+02   1.0319323e+02   2.6117680e+02   2.3407645e+02   2.3535195e+02   9.0487419e+01   4.1397423e+02   1.0133871e+02   3.7505581e+02   1.8116194e+02   4.7441769e+02   1.2934194e+02   2.6768458e+02   3.6422419e+02   4.5922142e+02   1.6134258e+02   2.8144292e+02   2.4023387e+02   6.0149355e+01   1.3862226e+02   2.3314409e+02   1.4682613e+02   2.1414939e+02   1.1033452e+02   2.7766163e+02   9.0810645e+01   2.9992095e+02   9.6936774e+01   1.4851764e+02   9.9270968e+01   3.0145542e+02   6.7152903e+01   2.6276680e+02   1.5467774e+02   2.9216320e+02   6.4384516e+01   3.0977988e+02   8.2576774e+01   2.4085031e+02   5.7950323e+01   1.0598785e+02   3.8723871e+01   5.9026284e+01   9.5226129e+01   1.8492675e+02   1.1478323e+02   3.4723315e+02   1.2271065e+02   2.1983637e+02   1.2976065e+02   3.8356883e+02   1.1163935e+02   3.3989853e+02   1.4301129e+02   3.8892297e+02   1.3675161e+02   3.0831213e+02   1.0985742e+02   3.5713141e+02   8.2816129e+01   1.4881277e+02   9.5994194e+01   2.0177498e+02   2.0502903e+02   4.5240994e+02   8.3215484e+01   1.6091663e+02   7.2697742e+01   1.8656225e+02   9.3391613e+01   2.7862383e+02   1.2799742e+02   3.0129343e+02   1.8316000e+02   2.1321430e+02   1.2107065e+02   2.4593274e+02   1.6034194e+01   1.3435823e+02   1.2395806e+02   2.0034561e+02   1.0372226e+02   2.1535222e+02   1.4064774e+02   3.8897528e+02   1.2929226e+02   2.3050114e+02   8.4769032e+01   7.7842026e+01   1.0143806e+02   3.7044205e+02   2.0826484e+02   3.3069914e+02   9.1139355e+01   3.1085014e+02   1.1439032e+02   4.0423200e+02   1.4467161e+02   4.6199563e+02   4.0151290e+01   8.6558542e+01   2.5673968e+02   3.4125083e+02   8.0093226e+01   2.7276254e+02   1.0457065e+02   3.4330628e+02   9.4084194e+01   2.6803520e+02   1.0270968e+01   1.8920671e+02   1.4330000e+02   2.8494019e+02   5.0648387e+01   1.4495877e+02   6.9948065e+01   3.1666157e+02   1.6000677e+02   3.7337139e+02   4.8561290e+01   2.1128832e+02   1.5697097e+02   3.8634103e+02   1.2042903e+02   4.7764084e+02   1.3331935e+02   3.1765381e+02   4.9405161e+01   3.1133533e+02   1.4999355e+02   3.9858439e+02   8.0466774e+01   2.1237911e+02   2.5988452e+02   2.2909375e+02   2.2550581e+02   1.5451212e+02   1.3423935e+02   2.6698795e+02   2.0056871e+02   3.7872192e+02   8.0111290e+01   1.7059755e+02   1.0711903e+02   2.2463015e+02   1.0080355e+02   2.2436862e+02   1.1138129e+02   2.9902434e+02   1.3313258e+02   3.7568294e+02   8.2380323e+01   9.7589897e+01   1.2687806e+02   2.9264943e+02   7.4847097e+01   1.9844159e+02   1.1944677e+02   2.5141910e+02   5.9998065e+01   1.8862080e+02   9.3130000e+01   2.7243089e+02   1.1339677e+01   2.2192637e+02   7.2935161e+01   1.6617551e+02   2.7744419e+02   3.9480129e+00   7.0780968e+01   1.0820785e+02   1.1058065e+02   1.4602935e+02   4.3013226e+01   1.1419604e+02
   1.5780129e+02   4.2280138e+02   7.0247613e+02   3.9357933e+02   7.5192258e+01   1.5886204e+02   2.8437000e+02   5.2730234e+02   1.3444387e+02   3.1742352e+02   1.5749774e+02   5.3272566e+02   8.2814839e+01   3.4147352e+02   1.2669806e+02   3.2649351e+02   8.4505806e+01   2.3745244e+02   1.0895065e+02   4.3077330e+02   1.4820677e+02   7.5786765e+02   1.3844903e+02   3.8137440e+02   8.1998710e+01   1.8352559e+02   1.0190452e+02   2.9011377e+02   1.1477710e+02   1.8042912e+02   9.6504194e+01   2.8114354e+02   1.1363000e+02   3.1639831e+02   9.7018065e+01   2.4870920e+02   1.5067516e+02   2.9209921e+02   2.4666452e+01   2.5951378e+02   1.1941161e+02   2.4366191e+02   9.6862903e+01   2.0222839e+02   1.5742419e+02   1.6850348e+02   1.8974806e+02   2.8943661e+02   1.4972097e+02   3.9050942e+02   6.2837419e+01   2.0573978e+02   9.6573226e+01   2.2394640e+02   2.3427645e+02   1.9713595e+02   8.8727419e+01   3.5430503e+02   1.1608871e+02   3.2457581e+02   1.8497194e+02   5.2411289e+02   1.6300194e+02   3.3285178e+02   4.0522419e+02   4.7941142e+02   1.4196258e+02   2.7142332e+02   2.2842387e+02   3.8664155e+01   1.7591226e+02   2.9392089e+02   1.9097613e+02   2.1147739e+02   7.3904516e+01   2.9900603e+02   9.3530645e+01   2.8465335e+02   9.2416774e+01   1.1911924e+02   9.8230968e+01   2.9244862e+02   8.8322903e+01   1.7378320e+02   1.2567774e+02   2.9374320e+02   4.2194516e+01   2.4302508e+02   7.4816774e+01   2.3099111e+02   1.2757032e+02   9.5088245e+01   3.9573871e+01   8.5528284e+01   6.7226129e+01   1.5887675e+02   1.3193323e+02   3.4614115e+02   1.1295065e+02   2.1413717e+02   1.3805065e+02   4.1238563e+02   1.1801935e+02   3.4062813e+02   1.2853129e+02   4.1461137e+02   1.3315161e+02   3.0840013e+02   1.0112742e+02   4.1155981e+02   5.0336129e+01   1.9322117e+02   1.3047419e+02   1.8349658e+02   1.7069903e+02   4.4239634e+02   7.9645484e+01   2.4934223e+02   1.0440774e+02   1.8174545e+02   1.0158161e+02   2.9739863e+02   1.5161742e+02   3.5040383e+02   2.6792000e+02   2.1819350e+02   2.0740065e+02   3.4754634e+02   5.9404194e+01   2.2994863e+02   1.2071806e+02   1.9455481e+02   9.6622258e+01   1.5940022e+02   1.4964774e+02   4.4978528e+02   1.2458226e+02   2.5215794e+02   8.9579032e+01   9.5407226e+01   1.2628806e+02   3.8554405e+02   1.8107484e+02   3.0563434e+02   1.0679935e+02   2.9966734e+02   1.3844032e+02   4.0997800e+02   1.4424161e+02   4.2832003e+02   3.5991290e+01   8.7631342e+01   9.9639677e+01   3.2676883e+02   9.3333226e+01   3.1198334e+02   1.0709065e+02   3.1039468e+02   9.9984194e+01   2.5223320e+02   3.4270968e+01   2.1171671e+02   9.5670000e+01   2.7017059e+02   7.2748387e+01   1.4340077e+02   6.6468065e+01   3.1022997e+02   1.3092677e+02   4.1128779e+02   7.2851290e+01   2.0996512e+02   1.5497097e+02   3.4498103e+02   1.2695903e+02   4.6931844e+02   1.4622935e+02   3.5681101e+02   5.2405161e+01   3.0547533e+02   1.2152355e+02   3.8333199e+02   6.6996774e+01   1.5914671e+02   1.2450452e+02   2.6687415e+02   2.2827581e+02   1.6852052e+02   1.4108935e+02   3.0400995e+02   1.6194871e+02   2.5031152e+02   7.5821290e+01   1.7399075e+02   1.5830903e+02   2.0525495e+02   1.0337355e+02   2.0449302e+02   1.0962129e+02   3.1921514e+02   1.0794258e+02   3.1545814e+02   1.1481032e+02   1.0737550e+02   7.4688065e+01   2.8430463e+02   9.2937097e+01   2.2595439e+02   1.1868677e+02   2.7499990e+02   8.1278065e+01   2.1253840e+02   1.1775000e+02   2.6874129e+02   4.8389677e+01   2.1510237e+02   6.5455161e+01   1.8834391e+02   2.6668419e+02   7.8478813e+01   9.3250968e+01   1.1703025e+02   1.1488065e+02   1.5228535e+02   3.9053226e+01   1.2298284e+02
   1.3952129e+02   3.8345378e+02   6.3909613e+02   3.6768973e+02   4.5762258e+01   1.5902644e+02   2.4170000e+02   4.7052594e+02   1.4277387e+02   2.9656712e+02   1.3177774e+02   4.7225326e+02   1.0166484e+02   2.1505552e+02   1.2945806e+02   3.1946271e+02   1.0517581e+02   2.3765884e+02   1.1857065e+02   3.8938370e+02   1.0663677e+02   7.0643325e+02   1.3792903e+02   4.1988600e+02   9.1328710e+01   2.3362919e+02   1.0118452e+02   3.3917137e+02   1.2048710e+02   2.1792232e+02   9.5884194e+01   3.1457314e+02   8.9440000e+01   3.1476351e+02   8.5258065e+01   1.9599000e+02   1.9313516e+02   2.8732241e+02   1.7256452e+01   2.2504658e+02   9.0181613e+01   2.2838031e+02   1.2529290e+02   2.1775399e+02   1.7951419e+02   1.6887628e+02   2.2535806e+02   2.9858781e+02   1.5405097e+02   3.2592302e+02   6.9887419e+01   2.2012578e+02   1.1395323e+02   2.0221600e+02   2.1347645e+02   2.1166995e+02   9.5677419e+01   4.0321903e+02   1.1203871e+02   3.3184981e+02   1.8054194e+02   5.1769729e+02   1.6524194e+02   3.5152258e+02   4.2731419e+02   4.4398422e+02   1.3943258e+02   2.4348572e+02   2.6690387e+02   6.0395755e+01   1.5053226e+02   3.1186129e+02   2.1059613e+02   2.3566779e+02   9.9564516e+01   3.0004323e+02   9.4860645e+01   3.5126695e+02   8.5026774e+01   1.4486044e+02   1.0361097e+02   2.6520822e+02   6.4682903e+01   1.9114440e+02   1.4287774e+02   2.9396720e+02   6.3624516e+01   2.9931068e+02   7.1046774e+01   2.8877271e+02   1.4443032e+02   6.7979445e+01   4.4813871e+01   7.4449084e+01   8.3936129e+01   1.5020995e+02   1.0393323e+02   3.4805115e+02   9.6000645e+01   2.1735317e+02   1.1605065e+02   3.9485563e+02   1.2439935e+02   3.1006773e+02   1.2882129e+02   3.8367817e+02   1.5508161e+02   3.3237573e+02   1.2462742e+02   4.1694981e+02   9.0716129e+01   2.2408077e+02   9.3704194e+01   2.5529818e+02   1.7164903e+02   4.2318034e+02   7.3265484e+01   1.6471263e+02   6.0647742e+01   1.6257625e+02   8.0061613e+01   2.4483023e+02   1.4533742e+02   3.1551623e+02   2.3392000e+02   2.3405350e+02   2.1707065e+02   3.3791274e+02   5.0884194e+01   2.8726023e+02   1.4309806e+02   2.3266441e+02   8.9572258e+01   1.5715422e+02   1.2740774e+02   3.9508448e+02   1.3610226e+02   2.3399634e+02   8.9539032e+01   5.3170426e+01   1.2757806e+02   4.0211085e+02   1.1364484e+02   3.1312874e+02   1.1459935e+02   3.7897334e+02   1.3411032e+02   3.8575440e+02   1.3577161e+02   4.6670763e+02   3.6471290e+01   1.1280294e+02   2.2992968e+02   3.5263563e+02   9.4473226e+01   3.0161214e+02   1.2733065e+02   3.6096548e+02   6.5464194e+01   2.6266480e+02   3.3790968e+01   1.8975511e+02   1.2382000e+02   2.2086859e+02   4.9328387e+01   1.5527437e+02   8.0468065e+01   3.3029997e+02   1.1809677e+02   3.9889419e+02   8.2801290e+01   1.8931912e+02   1.4473097e+02   3.9294023e+02   1.2022903e+02   5.0125684e+02   1.3493935e+02   2.8742421e+02   4.1835161e+01   3.1256093e+02   1.1299355e+02   3.3873439e+02   6.9626774e+01   1.5546631e+02   9.5784516e+01   2.5579175e+02   2.4221581e+02   1.3993532e+02   1.4146935e+02   2.9221955e+02   1.7363871e+02   3.4143632e+02   5.3631290e+01   1.4657595e+02   7.3029032e+01   2.1416735e+02   1.0866355e+02   2.2078982e+02   8.4101290e+01   2.9896674e+02   1.1518258e+02   3.9630894e+02   9.2430323e+01   1.3568590e+02   7.9348065e+01   3.1969183e+02   6.9417097e+01   2.3121599e+02   9.5066774e+01   2.4817950e+02   8.7848065e+01   2.2239280e+02   7.3750000e+01   3.2712129e+02   6.7529677e+01   2.6257117e+02   7.6365161e+01   1.8476111e+02   1.3472419e+02   1.1413561e+02   9.9540968e+01   1.0847705e+02   1.3373065e+02   1.0997735e+02   4.0443226e+01   8.2491639e+01
   1.5323129e+02   4.5282698e+02   7.5442613e+02   4.3546333e+02   5.7052258e+01   1.7931324e+02   2.3556000e+02   4.8896714e+02   1.0777387e+02   3.0731712e+02   1.4120774e+02   4.9026886e+02   9.3574839e+01   3.0509272e+02   1.0888806e+02   3.3005831e+02   1.1498581e+02   1.9892404e+02   7.9280645e+01   3.7885690e+02   1.0406677e+02   7.1668885e+02   1.2939903e+02   3.9856840e+02   1.0484871e+02   2.0735759e+02   1.0599452e+02   3.0063657e+02   1.2691710e+02   2.1969792e+02   7.7934194e+01   2.9262914e+02   1.1173000e+02   3.6360031e+02   9.6308065e+01   2.2757600e+02   1.8952516e+02   2.6691121e+02   4.1496452e+01   2.0404738e+02   1.2313161e+02   2.4855431e+02   8.2152903e+01   1.5159519e+02   1.6528419e+02   1.7015468e+02   2.3126806e+02   3.0078501e+02   1.3381097e+02   2.6902222e+02   8.6267419e+01   2.2243538e+02   8.4663226e+01   2.4108920e+02   2.0887645e+02   2.0750795e+02   1.2581742e+02   3.7571783e+02   9.1788710e+01   2.9991981e+02   1.6177194e+02   4.5891889e+02   1.5472194e+02   3.4146418e+02   3.8598419e+02   3.8691062e+02   1.5848258e+02   2.0929172e+02   2.5885387e+02   1.0027975e+02   1.3019226e+02   2.7824849e+02   1.7563613e+02   2.7484459e+02   5.2664516e+01   2.6789523e+02   7.2720645e+01   2.6822815e+02   1.0383677e+02   1.6992564e+02   1.1103097e+02   2.7185462e+02   8.4802903e+01   1.6806480e+02   1.7267774e+02   2.6985320e+02   5.5294516e+01   2.9550708e+02   7.2526774e+01   2.5536431e+02   1.9876032e+02   1.0001305e+02   4.0623871e+01   7.6634284e+01   9.6836129e+01   2.0817795e+02   8.6313226e+01   2.8398075e+02   1.1191065e+02   2.2841037e+02   1.2657065e+02   3.6030403e+02   1.2724935e+02   3.2540973e+02   1.0348129e+02   4.2242537e+02   1.2122161e+02   2.9348453e+02   1.4185742e+02   5.0007141e+02   7.5146129e+01   2.3523637e+02   1.0828419e+02   1.9879178e+02   1.6578903e+02   4.2068914e+02   9.8935484e+01   1.9998903e+02   7.1177742e+01   1.7368385e+02   8.0251613e+01   2.7505503e+02   1.3133742e+02   3.3216623e+02   2.0644000e+02   2.2759190e+02   1.4183065e+02   2.6936194e+02   7.5774194e+01   1.8273903e+02   9.1388065e+01   1.9966121e+02   8.8962258e+01   1.7925302e+02   1.6654774e+02   3.6566328e+02   1.2210226e+02   3.0840634e+02   6.0159032e+01   7.6100826e+01   9.2148065e+01   3.5503525e+02   1.4545484e+02   1.8658394e+02   6.5939355e+01   3.6966614e+02   1.4525032e+02   3.8791320e+02   1.2767161e+02   4.2773563e+02   5.3521290e+01   7.6438942e+01   9.3549677e+01   3.3268603e+02   9.2573226e+01   3.1742414e+02   1.1762065e+02   3.5946228e+02   9.3794194e+01   2.5377840e+02   4.5170968e+01   2.2465471e+02   9.1140000e+01   3.0758299e+02   5.5328387e+01   1.8442437e+02   4.9898065e+01   2.9859557e+02   1.0567677e+02   4.1788779e+02   7.0321290e+01   1.4669752e+02   1.6078097e+02   3.5451623e+02   1.3375903e+02   4.7257444e+02   1.2960935e+02   2.8537061e+02   3.8925161e+01   2.9898373e+02   1.1837355e+02   3.4382399e+02   9.1626774e+01   1.6601631e+02   1.1688452e+02   2.6605375e+02   2.4797581e+02   1.5859452e+02   1.2499935e+02   3.3372715e+02   1.5594871e+02   2.8998152e+02   7.7391290e+01   1.5824515e+02   7.1029032e+01   1.7613735e+02   9.8753548e+01   2.1767262e+02   9.3481290e+01   3.3740634e+02   1.1232258e+02   3.5810774e+02   3.7340323e+01   1.7905310e+02   1.1291806e+02   2.8666623e+02   8.1177097e+01   2.3627519e+02   1.1016677e+02   3.1121150e+02   6.8798065e+01   2.2682680e+02   5.9460000e+01   3.0717449e+02   5.1249677e+01   2.1926357e+02   7.2645161e+01   1.7866871e+02   1.5834419e+02   1.1343601e+02   9.5300968e+01   1.2943625e+02   1.2338065e+02   1.5940535e+02   6.0393226e+01   1.3099564e+02
   1.4038129e+02   3.9823498e+02   6.1690613e+02   3.0304493e+02   5.2952258e+01   1.5460124e+02   2.5756000e+02   5.1649714e+02   1.0491387e+02   2.9183592e+02   1.4672774e+02   5.1943726e+02   6.8524839e+01   2.6961672e+02   1.2073806e+02   2.7621031e+02   9.6265806e+01   2.5171164e+02   9.5140645e+01   4.2263810e+02   1.8082677e+02   7.8154805e+02   1.3339903e+02   4.0212840e+02   1.1442871e+02   2.1893119e+02   1.2971452e+02   3.2616897e+02   1.2953710e+02   2.1834832e+02   8.5174194e+01   2.9151994e+02   1.2620000e+02   3.4996271e+02   1.0115806e+02   2.1047800e+02   1.8467516e+02   2.5052921e+02   1.4026452e+01   1.9424498e+02   9.7221613e+01   2.3238711e+02   1.1367290e+02   1.8135359e+02   1.8947419e+02   1.5883948e+02   1.7664806e+02   3.0029461e+02   1.0434097e+02   3.3223982e+02   6.1597419e+01   1.9083898e+02   9.0903226e+01   3.0149000e+02   2.7433645e+02   2.2927115e+02   8.7387419e+01   3.8545223e+02   1.2598871e+02   3.4933381e+02   1.9020194e+02   4.9512449e+02   1.4010194e+02   2.3344378e+02   4.0636419e+02   4.2085022e+02   1.5020258e+02   2.5005412e+02   1.9537387e+02   8.1218155e+01   1.5619226e+02   2.8430849e+02   1.8097613e+02   2.3360739e+02   7.2374516e+01   3.0507843e+02   8.6480645e+01   2.9350735e+02   7.8456774e+01   1.3885604e+02   1.0161097e+02   2.8698822e+02   6.1152903e+01   2.2448680e+02   1.4794774e+02   2.7956160e+02   7.0914516e+01   3.0667748e+02   7.6386774e+01   1.9667551e+02   5.4900323e+01   8.6091845e+01   5.2433871e+01   5.2929484e+01   9.2456129e+01   2.0123835e+02   9.9693226e+01   3.2315035e+02   9.9520645e+01   2.2674157e+02   1.1876065e+02   3.9987883e+02   1.2377935e+02   2.9745733e+02   1.1134129e+02   4.3883657e+02   1.1548161e+02   3.0048373e+02   1.7190742e+02   2.9105741e+02   8.4296129e+01   2.3740437e+02   8.6514194e+01   1.9349338e+02   1.5507903e+02   4.4354594e+02   9.8795484e+01   2.1677023e+02   5.1027742e+01   1.7843585e+02   1.0706161e+02   2.9396023e+02   1.3928742e+02   3.3462023e+02   2.0620000e+02   1.8727110e+02   1.4554065e+02   2.3497514e+02   7.1354194e+01   2.5067263e+02   1.2119806e+02   2.3094641e+02   1.0200226e+02   1.8234982e+02   1.6954774e+02   3.8585328e+02   1.2168226e+02   2.4824994e+02   8.8819032e+01   5.5948026e+01   1.1747806e+02   3.9448885e+02   1.6079484e+02   2.7439674e+02   1.3453935e+02   3.8204814e+02   1.5820032e+02   3.8387720e+02   1.3977161e+02   4.7267763e+02   4.1311290e+01   9.1355742e+01   1.2858968e+02   3.7622283e+02   8.6383226e+01   3.0572934e+02   1.4700065e+02   3.5520188e+02   8.1414194e+01   2.4319880e+02   3.6980968e+01   1.9082991e+02   1.0940000e+02   2.8875219e+02   8.8278387e+01   1.3646837e+02   9.2228065e+01   3.3359917e+02   1.4884677e+02   4.3935419e+02   6.6751290e+01   1.9288312e+02   1.5869097e+02   3.9511343e+02   1.4675903e+02   4.9273444e+02   1.8807935e+02   3.1393301e+02   6.0305161e+01   2.7893333e+02   1.0985355e+02   3.5631559e+02   1.3730677e+02   2.0620191e+02   1.1778452e+02   2.4179175e+02   1.8939581e+02   1.5999092e+02   1.1623935e+02   3.0323795e+02   1.3294871e+02   4.4432152e+02   8.5151290e+01   1.8329435e+02   1.0673903e+02   1.9038055e+02   1.0104355e+02   1.7691942e+02   8.1051290e+01   2.9069074e+02   1.0942258e+02   3.6267974e+02   9.6910323e+01   1.4504750e+02   6.7398065e+01   3.0178783e+02   1.0860710e+02   2.7236079e+02   1.1220677e+02   2.3899830e+02   7.6378065e+01   1.9074040e+02   9.9650000e+01   2.7452929e+02   4.2869677e+01   2.2497397e+02   6.9745161e+01   2.0448071e+02   9.7584194e+01   1.1600681e+02   7.9590968e+01   1.0917305e+02   8.1230645e+01   2.0862735e+02   7.2253226e+01   9.2236839e+01
   1.3423129e+02   4.0744698e+02   6.1061613e+02   3.4511813e+02   6.0002258e+01   1.5169724e+02   2.6356000e+02   4.8420714e+02   1.2101387e+02   3.0830792e+02   8.8447742e+01   4.6133966e+02   6.6664839e+01   2.1671552e+02   1.0245806e+02   3.1281271e+02   9.3265806e+01   2.2575164e+02   9.4240645e+01   3.5266010e+02   1.5930677e+02   7.5964965e+02   1.2233903e+02   4.0283320e+02   9.2758710e+01   2.4251479e+02   1.0114452e+02   2.9517457e+02   9.0487097e+01   2.2099232e+02   9.7454194e+01   2.8972754e+02   9.0160000e+01   3.1313591e+02   9.0928065e+01   2.1886640e+02   1.5967516e+02   2.8583921e+02   3.0146452e+01   2.0907538e+02   9.3081613e+01   2.6200831e+02   1.3548290e+02   2.2603879e+02   1.8090419e+02   1.8609508e+02   1.8735806e+02   3.0605781e+02   1.5048097e+02   3.2730862e+02   5.4507419e+01   2.0540618e+02   1.0990323e+02   2.5045000e+02   2.2660645e+02   2.4674955e+02   9.8347419e+01   4.2772543e+02   7.8938710e+01   3.4114781e+02   1.7206194e+02   5.3218569e+02   1.4134194e+02   3.4572458e+02   3.7126419e+02   3.8870822e+02   1.2281258e+02   2.6305532e+02   2.1204387e+02   9.3594555e+01   1.6053226e+02   2.8996129e+02   1.1282613e+02   1.6667939e+02   7.5944516e+01   2.9217283e+02   1.9153065e+02   2.1810335e+02   7.6076774e+01   1.4061644e+02   1.0170097e+02   3.0946102e+02   7.7562903e+01   2.0028400e+02   1.8014774e+02   2.7078560e+02   6.7724516e+01   2.6613268e+02   7.3666774e+01   2.5066311e+02   8.6280323e+01   1.1229145e+02   2.7953871e+01   8.5647884e+01   7.3456129e+01   1.8866835e+02   9.2263226e+01   2.8774475e+02   9.4000645e+01   2.1408317e+02   1.2481065e+02   3.9010483e+02   1.4096935e+02   3.2865213e+02   1.3339129e+02   4.2526257e+02   1.1722161e+02   3.4087453e+02   1.3668742e+02   4.4160501e+02   1.1938613e+02   2.7093717e+02   1.5947419e+02   3.1746658e+02   1.4350903e+02   4.6176154e+02   6.7695484e+01   1.9472823e+02   7.1177742e+01   2.0925385e+02   1.0372161e+02   2.3865743e+02   1.5995742e+02   3.7954663e+02   1.6863000e+02   1.9561670e+02   1.3264065e+02   2.2509714e+02   1.4835419e+02   2.1440263e+02   1.1281806e+02   1.8918681e+02   8.6722258e+01   1.9743222e+02   1.6202774e+02   4.2264488e+02   1.3525226e+02   2.2282434e+02   1.0815903e+02   4.3830826e+01   1.2023806e+02   3.8435805e+02   1.3755484e+02   2.8997594e+02   1.5573935e+02   3.4001214e+02   1.2363032e+02   4.2578280e+02   1.5139161e+02   4.5207803e+02   2.9421290e+01   8.6836942e+01   1.2349968e+02   3.4720003e+02   7.7383226e+01   3.0025934e+02   1.1652065e+02   3.4159028e+02   9.5224194e+01   2.3594400e+02   5.0410968e+01   2.3466551e+02   8.7820000e+01   2.9469859e+02   7.1488387e+01   1.7576157e+02   5.3368065e+01   3.2236797e+02   1.6125677e+02   4.0702139e+02   5.0701290e+01   1.6859712e+02   1.3702097e+02   3.5398703e+02   1.0262903e+02   4.7726484e+02   1.2807935e+02   3.0773301e+02   2.0735161e+01   2.8000893e+02   1.1571355e+02   3.9141679e+02   8.6416774e+01   1.7027311e+02   8.4744516e+01   2.4667495e+02   2.7615581e+02   1.5463012e+02   1.0942935e+02   2.9787275e+02   1.8631871e+02   3.8061192e+02   7.7821290e+01   1.5969075e+02   9.0119032e+01   1.7656015e+02   8.1613548e+01   2.0790382e+02   8.5961290e+01   3.1662794e+02   1.2046258e+02   3.7974654e+02   5.9860323e+01   1.5172150e+02   5.6688065e+01   2.7202463e+02   5.8797097e+01   3.2101559e+02   8.1876774e+01   2.4694470e+02   8.0848065e+01   2.2386280e+02   9.0360000e+01   3.0422249e+02   4.5149677e+01   2.2017157e+02   9.1985161e+01   1.8541151e+02   1.4820419e+02   1.3281721e+02   8.4920968e+01   1.2131665e+02   1.3028065e+02   1.1825335e+02   4.7823226e+01   1.3105124e+02
   1.4900129e+02   4.1631538e+02   6.0152613e+02   3.1546533e+02   7.3862258e+01   1.2339844e+02   2.7447000e+02   4.6709434e+02   9.0013871e+01   2.9892792e+02   1.2625774e+02   4.4269486e+02   7.6904839e+01   2.4284632e+02   1.1559806e+02   2.9624151e+02   8.9745806e+01   2.3723324e+02   9.1520645e+01   3.9464770e+02   9.5306774e+01   8.0614965e+02   1.2680903e+02   3.9283560e+02   8.3708710e+01   2.2481879e+02   8.5574516e+01   2.8947017e+02   1.0415710e+02   2.0194872e+02   7.8984194e+01   2.7449514e+02   1.3492000e+02   3.8745511e+02   9.6448065e+01   2.0709480e+02   1.3952516e+02   2.0091121e+02   8.8464516e+00   2.4459938e+02   1.1570161e+02   2.6090871e+02   7.2012903e+01   1.6501639e+02   2.1951419e+02   1.9467628e+02   2.0383806e+02   2.9863941e+02   1.4267097e+02   3.1903342e+02   8.3557419e+01   1.8336218e+02   1.0376323e+02   2.7546120e+02   2.1193645e+02   1.9866315e+02   8.8147419e+01   3.8787143e+02   9.5338710e+01   3.3833581e+02   1.8058194e+02   5.1446409e+02   1.5743194e+02   3.5643738e+02   4.2203419e+02   4.6244662e+02   1.3072258e+02   2.1942252e+02   2.1356387e+02   9.1622955e+01   1.5062226e+02   2.3346409e+02   1.8478613e+02   2.6983259e+02   7.9944516e+01   3.5613283e+02   2.4834065e+02   1.9969855e+02   8.9936774e+01   1.3626764e+02   7.0370968e+01   2.9619742e+02   8.6382903e+01   2.2816840e+02   1.5467774e+02   3.0249320e+02   6.1294516e+01   3.1330708e+02   9.8526774e+01   2.7781431e+02   6.8710323e+01   9.9507045e+01   4.1813871e+01   8.1309084e+01   8.5886129e+01   1.8429395e+02   1.1826323e+02   3.3047475e+02   1.0843065e+02   2.1802877e+02   1.2890065e+02   4.4239763e+02   1.3910935e+02   3.1832093e+02   1.4234129e+02   3.6854657e+02   9.4821613e+01   2.7726653e+02   1.1129742e+02   3.9163621e+02   8.0676129e+01   1.8441397e+02   1.4823419e+02   2.9755578e+02   1.4788903e+02   4.1303114e+02   8.4455484e+01   1.9638743e+02   5.7317742e+01   2.1098265e+02   9.7201613e+01   2.8365903e+02   1.3637742e+02   3.2328303e+02   1.6211000e+02   1.9218830e+02   1.2150065e+02   2.0727834e+02   9.8664194e+01   2.3774783e+02   7.9478065e+01   2.1071401e+02   1.0762226e+02   1.8290022e+02   1.3973774e+02   3.9100808e+02   1.3620226e+02   2.5155834e+02   1.0462903e+02   3.9543226e+01   1.1885806e+02   3.6256845e+02   1.2879484e+02   3.1367674e+02   1.6646935e+02   3.7875374e+02   1.4492032e+02   4.3588960e+02   1.5143161e+02   4.8497483e+02   2.6421290e+01   9.8916942e+01   1.0311968e+02   3.4183043e+02   1.0680323e+02   3.4219574e+02   1.2562065e+02   3.3462228e+02   9.5414194e+01   2.6545880e+02   4.6130968e+01   2.2423791e+02   8.7300000e+01   2.6879019e+02   4.8808387e+01   1.6652597e+02   6.3798065e+01   3.3325357e+02   1.2200677e+02   4.2991139e+02   3.3371290e+01   1.5750352e+02   1.3607097e+02   3.8296303e+02   1.3282903e+02   3.7984884e+02   2.3726935e+02   2.4023781e+02   3.5885161e+01   3.0022693e+02   1.0028355e+02   3.6813119e+02   7.6726774e+01   1.4567831e+02   8.9074516e+01   2.1899855e+02   2.0068581e+02   2.0996772e+02   9.2949355e+01   2.8386115e+02   1.6144871e+02   3.9541152e+02   7.9011290e+01   1.7678555e+02   9.0259032e+01   2.1783895e+02   8.6093548e+01   2.3402542e+02   1.1181129e+02   2.7860994e+02   1.1651258e+02   4.0587254e+02   7.6720323e+01   1.5037270e+02   5.4208065e+01   2.8417303e+02   7.7987097e+01   2.6538039e+02   9.1256774e+01   2.6105430e+02   6.5568065e+01   2.5941520e+02   7.1320000e+01   3.4288569e+02   6.0299677e+01   2.0524957e+02   8.8555161e+01   1.9949591e+02   1.4472419e+02   1.2423561e+02   6.6490968e+01   1.1679105e+02   1.1043065e+02   1.3154135e+02   5.1153226e+01   1.2359484e+02
   1.6885129e+02   3.9167738e+02   6.3504613e+02   3.5649373e+02   5.0242258e+01   1.6990804e+02   2.9609000e+02   4.7846474e+02   1.1753387e+02   2.8820632e+02   1.2511774e+02   4.8988606e+02   8.6044839e+01   2.3354512e+02   1.2292806e+02   2.9046511e+02   1.0278581e+02   2.2023004e+02   1.1709065e+02   4.3260210e+02   9.7966774e+01   7.8069685e+02   1.4462903e+02   4.4229000e+02   7.8708710e+01   1.3897879e+02   1.0176452e+02   3.1317497e+02   1.3525710e+02   1.8889072e+02   8.3414194e+01   2.4938074e+02   1.3439000e+02   3.5402751e+02   9.7548065e+01   2.3762680e+02   1.5121516e+02   2.4051601e+02   2.2496452e+01   2.0603738e+02   1.0556161e+02   2.1824991e+02   7.7392903e+01   1.5992599e+02   1.9609419e+02   1.7854988e+02   1.6307806e+02   3.1419021e+02   1.5319097e+02   2.6571182e+02   5.9697419e+01   2.1361098e+02   1.2000323e+02   2.5392200e+02   2.6133645e+02   2.7697115e+02   7.8817419e+01   3.6161783e+02   1.0013871e+02   2.9145181e+02   1.7230194e+02   5.2545649e+02   1.3005194e+02   3.5643778e+02   4.0931419e+02   4.7408422e+02   1.5262258e+02   2.2195052e+02   2.3937387e+02   1.0931815e+02   1.6510226e+02   2.7564569e+02   1.8525613e+02   2.5179499e+02   6.9284516e+01   2.9813563e+02   6.5530645e+01   2.8794335e+02   9.7226774e+01   1.6126444e+02   1.0137097e+02   2.8828742e+02   6.1742903e+01   2.1013960e+02   1.5467774e+02   2.8469320e+02   5.0194516e+01   2.7643508e+02   7.9576774e+01   2.2876031e+02   1.4562032e+02   1.0854425e+02   5.0673871e+01   5.7740284e+01   8.2746129e+01   2.0911515e+02   9.2313226e+01   3.3755075e+02   9.3570645e+01   2.0468757e+02   1.4486065e+02   3.9022083e+02   1.1567935e+02   3.6010533e+02   1.3620129e+02   4.1856777e+02   1.2168161e+02   3.7051773e+02   4.8407419e+01   2.9810741e+02   9.5056129e+01   2.3821357e+02   1.6128419e+02   2.8474178e+02   1.5778903e+02   3.6899914e+02   8.0455484e+01   1.9656743e+02   8.5937742e+01   2.0960305e+02   1.0291161e+02   2.4377223e+02   1.3761742e+02   3.4728383e+02   1.6230000e+02   2.2121310e+02   1.4788065e+02   3.0625794e+02   8.8304194e+01   2.5026663e+02   1.0852806e+02   2.1920001e+02   8.9532258e+01   1.8872742e+02   1.2735774e+02   3.7122848e+02   1.2444226e+02   2.7273914e+02   9.1769032e+01   8.3612026e+01   1.0709806e+02   3.6683925e+02   1.0493484e+02   3.1767554e+02   1.1739935e+02   3.1494934e+02   1.4958032e+02   3.6437680e+02   1.2586161e+02   4.4917043e+02   6.3891290e+01   1.1518934e+02   9.9639677e+01   3.4791883e+02   6.9803226e+01   2.6315574e+02   1.1019065e+02   3.3800668e+02   1.0318419e+02   2.3854720e+02   5.4460968e+01   2.1615151e+02   7.4300000e+01   2.6614019e+02   7.4388387e+01   1.2278957e+02   7.8228065e+01   3.2499917e+02   1.1117677e+02   4.0636779e+02   5.4511290e+01   1.7024232e+02   1.1588097e+02   3.8119823e+02   1.0868903e+02   5.1331004e+02   1.6436935e+02   3.2254981e+02   2.3405161e+01   3.3146533e+02   1.0061355e+02   3.2615479e+02   1.0509677e+02   1.9404871e+02   5.9834516e+01   2.5618775e+02   2.6486581e+02   1.7583332e+02   1.2494935e+02   2.5544115e+02   1.6900871e+02   4.1524672e+02   7.7441290e+01   2.0324115e+02   7.3839032e+01   2.0177255e+02   1.0742355e+02   1.8878902e+02   8.5341290e+01   3.1691754e+02   1.2037258e+02   3.3603374e+02   9.5190323e+01   8.6705097e+01   5.6308065e+01   2.6772503e+02   8.5987097e+01   4.3184039e+02   1.0263677e+02   2.7471390e+02   7.5418065e+01   2.0110720e+02   9.1130000e+01   3.1816089e+02   4.8149677e+01   2.2241157e+02   7.0075161e+01   1.9806431e+02   1.2763419e+02   1.2298281e+02   9.8400968e+01   1.4452825e+02   1.3833065e+02   1.4990935e+02   6.7823226e+01   1.0987124e+02
   1.5871129e+02   3.7800858e+02   6.4147613e+02   2.9321933e+02   8.4052258e+01   1.6673324e+02   2.3151000e+02   4.6796114e+02   1.2596387e+02   3.2262192e+02   1.5096774e+02   5.0590806e+02   7.1234839e+01   2.3044992e+02   1.2197806e+02   2.9473111e+02   1.0193581e+02   2.5782804e+02   1.1981065e+02   3.9738450e+02   6.0206774e+01   7.4152765e+02   1.2350903e+02   3.7985960e+02   6.8228710e+01   1.7928719e+02   7.8524516e+01   2.8517417e+02   1.2615710e+02   2.1899872e+02   9.4844194e+01   2.6831634e+02   1.2297000e+02   3.3484111e+02   8.3778065e+01   2.0048840e+02   1.5305516e+02   3.0505881e+02   2.1846452e+01   2.0244938e+02   8.4701613e+01   2.4148871e+02   9.1772903e+01   1.9558559e+02   1.6618419e+02   1.7761268e+02   2.0783806e+02   3.4198941e+02   1.3229097e+02   3.0505382e+02   6.4407419e+01   1.9556418e+02   7.6903226e+01   2.4952000e+02   1.4660645e+02   3.4408955e+02   1.0229742e+02   3.8311943e+02   9.4988710e+01   3.0166381e+02   1.3735194e+02   4.5835249e+02   1.3748194e+02   3.2427338e+02   3.4341419e+02   4.5583622e+02   1.2996258e+02   2.3362332e+02   2.5894387e+02   1.1018255e+02   1.2605226e+02   2.7047969e+02   1.8997613e+02   2.8174739e+02   8.4854516e+01   2.8746003e+02   7.0430645e+01   3.0431135e+02   9.5366774e+01   1.6693324e+02   1.0227097e+02   3.1464542e+02   8.2742903e+01   1.7975960e+02   1.4314774e+02   2.7474560e+02   5.6774516e+01   3.6447868e+02   6.6956774e+01   2.3523991e+02   1.1976032e+02   8.3523045e+01   3.3573871e+01   7.2438284e+01   8.9696129e+01   2.3383915e+02   6.8073226e+01   3.1820995e+02   8.0520645e+01   2.0668157e+02   1.1867065e+02   3.6578603e+02   1.0701935e+02   3.1960813e+02   1.3862129e+02   4.3861417e+02   1.2815161e+02   3.2173013e+02   7.7907419e+01   3.8963741e+02   7.7056129e+01   1.8698357e+02   9.2614194e+01   1.9519538e+02   1.3845903e+02   3.7240554e+02   1.0712548e+02   2.3410383e+02   7.8217742e+01   1.6679065e+02   9.2961613e+01   2.6456823e+02   1.2928742e+02   3.2490023e+02   1.8663000e+02   2.3241670e+02   2.0188065e+02   3.9826794e+02   1.1356419e+02   2.4955583e+02   1.0928806e+02   1.9927921e+02   8.1722258e+01   2.0083222e+02   1.5725774e+02   3.9307648e+02   1.2606226e+02   2.6060954e+02   8.8059032e+01   9.2388826e+01   9.0438065e+01   4.0532205e+02   1.6298484e+02   2.0732154e+02   9.0139355e+01   2.6386014e+02   1.3392032e+02   3.9662960e+02   1.5615161e+02   4.6145723e+02   5.5571290e+01   7.3484942e+01   1.0001968e+02   3.2183843e+02   1.0109323e+02   2.8794254e+02   1.0714065e+02   3.4487068e+02   8.6704194e+01   2.3386560e+02   3.1560968e+01   2.3136351e+02   7.0090000e+01   3.1316699e+02   5.8278387e+01   1.5660837e+02   8.4368065e+01   3.2588797e+02   1.0509677e+02   3.7610419e+02   6.9801290e+01   1.9225912e+02   1.0921097e+02   3.7769183e+02   1.3635903e+02   4.2323644e+02   2.0793935e+02   2.5782421e+02   2.6545161e+01   2.8016413e+02   9.4043548e+01   3.6544039e+02   8.7676774e+01   1.9117231e+02   9.8594516e+01   2.8485695e+02   2.4380581e+02   1.5516812e+02   1.1594935e+02   3.0035115e+02   1.6675871e+02   3.8973672e+02   5.8201290e+01   1.6273035e+02   1.1468903e+02   2.4540455e+02   7.8853548e+01   2.0760462e+02   1.1705129e+02   3.5233074e+02   1.3675258e+02   3.5620334e+02   5.9000323e+01   1.5722030e+02   6.8968065e+01   2.8114223e+02   7.7607097e+01   2.8780079e+02   9.1736774e+01   2.4191590e+02   8.1418065e+01   2.1957720e+02   8.2510000e+01   2.7175049e+02   3.0489677e+01   2.2568437e+02   6.2215161e+01   1.7912311e+02   1.3968419e+02   1.3358881e+02   8.2970968e+01   1.3914265e+02   1.3903065e+02   1.1730335e+02   4.9533226e+01   1.1510444e+02
   1.4314129e+02   4.1840418e+02   4.6923613e+02   3.5527853e+02   5.3482258e+01   1.4440884e+02   2.2470000e+02   5.0626594e+02   1.0191387e+02   2.9726592e+02   1.1872774e+02   4.4263726e+02   8.9764839e+01   1.9253752e+02   1.2631806e+02   3.3376391e+02   6.9785806e+01   2.2030004e+02   9.6090645e+01   3.9518210e+02   7.5686774e+01   7.0219925e+02   1.2686903e+02   4.4659080e+02   9.5708710e+01   2.1913879e+02   9.0714516e+01   2.7176897e+02   1.3096710e+02   2.1775392e+02   7.1264194e+01   3.3092274e+02   1.1787000e+02   3.2043911e+02   9.5208065e+01   1.7490400e+02   1.5690516e+02   2.4060081e+02   1.9846452e+01   2.1695938e+02   1.1418161e+02   2.2565031e+02   1.1505290e+02   2.1186319e+02   1.6632419e+02   1.2226148e+02   1.7140806e+02   2.9881381e+02   1.4967097e+02   3.6323342e+02   6.2937419e+01   2.0220178e+02   1.0709323e+02   2.8186480e+02   2.3360645e+02   2.1212955e+02   6.7577419e+01   3.3813703e+02   1.2258871e+02   3.3075581e+02   1.5149194e+02   4.3331129e+02   1.2238194e+02   2.8705138e+02   4.2993419e+02   4.4020462e+02   1.5320258e+02   2.7876412e+02   2.2742387e+02   1.0198415e+02   1.0943226e+02   2.9585929e+02   1.5578613e+02   2.6610259e+02   8.4944516e+01   2.9554283e+02   9.1190645e+01   2.6113055e+02   9.3886774e+01   1.4391164e+02   1.0423097e+02   2.8239862e+02   6.3802903e+01   1.7403480e+02   1.5174774e+02   2.8945760e+02   7.7724516e+01   3.9590268e+02   5.8386774e+01   2.1730551e+02   1.0414032e+02   8.7152645e+01   2.8813871e+01   5.7769084e+01   8.0556129e+01   1.9738035e+02   8.3073226e+01   2.9066995e+02   8.8140645e+01   1.8431197e+02   1.1233065e+02   4.2229323e+02   1.0424935e+02   2.9605973e+02   1.3939129e+02   4.2717257e+02   1.2022161e+02   2.9243453e+02   1.2085742e+02   4.1198141e+02   1.0129613e+02   2.4852437e+02   9.2094194e+01   1.9237698e+02   1.5216903e+02   4.0353874e+02   8.4695484e+01   2.4160823e+02   8.0407742e+01   1.7261545e+02   9.4581613e+01   2.7152863e+02   1.2604742e+02   3.9601943e+02   1.9873000e+02   2.4882870e+02   2.0578065e+02   3.5772594e+02   1.0009419e+02   2.7737343e+02   1.4343806e+02   1.6825721e+02   9.1242258e+01   1.4835062e+02   1.4840774e+02   4.1278448e+02   1.0906226e+02   2.0339954e+02   9.9009032e+01   8.3082826e+01   1.2723806e+02   3.9789805e+02   6.7224839e+01   2.6250234e+02   1.0026935e+02   3.2558974e+02   1.4254032e+02   5.2636000e+02   1.4505161e+02   4.9891523e+02   7.1891290e+01   7.4969342e+01   1.0911968e+02   3.3406043e+02   9.5803226e+01   3.1221574e+02   1.1571065e+02   3.7465508e+02   8.3654194e+01   1.7610960e+02   2.3560968e+01   2.2990351e+02   1.1251000e+02   2.3635339e+02   5.7858387e+01   1.9348197e+02   6.6658065e+01   3.4130477e+02   1.3359677e+02   4.0007419e+02   5.2851290e+01   1.5732512e+02   1.2359097e+02   3.6611143e+02   1.1928903e+02   4.5166204e+02   2.1117935e+02   2.4489501e+02   3.6355161e+01   2.8075933e+02   1.2666355e+02   3.7412079e+02   9.2516774e+01   1.7736511e+02   7.3744516e+01   2.2993495e+02   2.3497581e+02   1.5881452e+02   1.2756935e+02   3.3575155e+02   1.2969871e+02   3.3501152e+02   9.8251290e+01   1.8809635e+02   5.2789032e+01   1.8664655e+02   9.1663548e+01   2.3728982e+02   9.9771290e+01   2.7176314e+02   1.1380258e+02   3.4741934e+02   6.3950323e+01   1.9044430e+02   7.1968065e+01   2.9132223e+02   8.5987097e+01   2.5141039e+02   8.2356774e+01   2.4957630e+02   4.3518065e+01   1.9217920e+02   1.1317000e+02   3.1615769e+02   2.9909677e+01   2.4454077e+02   6.0885161e+01   2.1560951e+02   1.4772419e+02   1.3704561e+02   8.0250968e+01   1.2445025e+02   1.1948065e+02   1.5206735e+02   4.6773226e+01   1.2265524e+02
   1.4447129e+02   4.2009778e+02   5.2052613e+02   3.0784533e+02   3.9722258e+01   1.6355964e+02   2.1313000e+02   4.9524154e+02   9.9053871e+01   2.5182472e+02   1.6820774e+02   4.8557886e+02   1.0071484e+02   2.6899152e+02   1.0531806e+02   3.0820391e+02   8.3365806e+01   2.2702364e+02   9.0760645e+01   3.8136850e+02   1.0358677e+02   7.8415725e+02   1.2362903e+02   3.9091000e+02   7.6518710e+01   2.0848399e+02   9.2994516e+01   3.1125657e+02   1.1129710e+02   2.2756752e+02   7.7414194e+01   2.9924074e+02   9.6580000e+01   3.4300231e+02   9.5548065e+01   1.9116680e+02   1.7821516e+02   2.9389601e+02   3.9064516e+00   2.0482458e+02   8.1221613e+01   2.6862711e+02   1.1439290e+02   1.6777599e+02   1.5966419e+02   1.7098428e+02   1.3093806e+02   3.3595141e+02   1.5400097e+02   3.5154702e+02   6.2457419e+01   2.0686018e+02   7.9003226e+01   2.4958200e+02   2.3880645e+02   2.3477355e+02   7.7917419e+01   3.6682983e+02   9.0088710e+01   3.3130581e+02   1.6701194e+02   5.3039969e+02   1.4896194e+02   3.6106498e+02   3.7636419e+02   3.8396022e+02   1.4862258e+02   2.6360052e+02   2.0147387e+02   8.1490155e+01   1.6834226e+02   3.0119649e+02   1.6954613e+02   2.0086179e+02   6.4144516e+01   2.2925683e+02   9.8380645e+01   2.6255535e+02   8.5226774e+01   1.4350444e+02   7.0460968e+01   2.8005022e+02   1.0280290e+02   1.8309480e+02   1.7047774e+02   3.0955920e+02   5.5914516e+01   2.9478748e+02   5.2286774e+01   2.0322351e+02   9.5760323e+01   1.0087305e+02   3.1143871e+01   1.1587268e+02   7.9696129e+01   1.6249915e+02   8.5073226e+01   3.1260995e+02   7.4050645e+01   2.3486917e+02   1.4181065e+02   4.0927483e+02   1.2363935e+02   2.6531853e+02   1.5234129e+02   4.3932657e+02   1.4742161e+02   3.1805853e+02   7.2077419e+01   3.9260381e+02   8.6676129e+01   2.7255397e+02   1.1889419e+02   2.6456298e+02   1.3959903e+02   4.3388434e+02   7.1695484e+01   2.1650823e+02   6.2407742e+01   2.0186545e+02   1.0744161e+02   2.6278983e+02   1.2237742e+02   3.7631303e+02   2.0092000e+02   2.5365350e+02   1.9773065e+02   3.8436994e+02   5.7774194e+01   2.4138903e+02   9.3058065e+01   2.0152761e+02   1.1500226e+02   1.8487982e+02   1.3921774e+02   3.9318968e+02   1.0768226e+02   2.2122994e+02   8.6249032e+01   8.3433626e+01   1.0404806e+02   3.6485325e+02   4.6504839e+01   3.1939994e+02   1.0526935e+02   3.3458974e+02   1.2649032e+02   4.0012400e+02   1.8267161e+02   4.5890563e+02   4.0151290e+01   7.6298542e+01   7.4829677e+01   3.1947363e+02   9.0043226e+01   3.2029654e+02   1.0967065e+02   3.5904828e+02   1.0132419e+02   2.2893600e+02   2.4750968e+01   1.8080831e+02   1.0798000e+02   2.7039579e+02   7.2858387e+01   2.1828197e+02   7.1948065e+01   3.3660157e+02   1.0059677e+02   4.1446419e+02   7.2091290e+01   2.0374592e+02   1.1550097e+02   3.6318863e+02   1.2522903e+02   4.6678684e+02   1.5998935e+02   2.9456021e+02   6.1355161e+01   2.6784933e+02   1.2933355e+02   3.1399719e+02   6.2096774e+01   1.5927871e+02   7.7314516e+01   2.5117935e+02   2.4733581e+02   1.6958572e+02   1.1813935e+02   3.1855595e+02   1.5100871e+02   3.4593672e+02   8.5961290e+01   1.5217955e+02   1.2792903e+02   2.3473535e+02   5.6803548e+01   2.2955862e+02   9.7771290e+01   2.8544314e+02   1.3813258e+02   3.2523294e+02   6.8430323e+01   1.9660590e+02   6.3918065e+01   2.5449623e+02   9.2367097e+01   2.7299999e+02   1.1049677e+02   2.7994510e+02   8.3188065e+01   2.0952560e+02   1.2970000e+02   2.8593529e+02   6.0389677e+01   2.4995237e+02   7.4595161e+01   1.6918271e+02   1.2148419e+02   1.1176481e+02   8.9020968e+01   1.5250865e+02   1.3303065e+02   1.4618335e+02   4.1633226e+01   1.1473644e+02
   1.5028129e+02   4.5563298e+02   4.9038613e+02   2.9858653e+02   3.7622258e+01   1.1620764e+02   2.7828000e+02   5.3388954e+02   9.4153871e+01   2.4711672e+02   1.1106774e+02   4.0520006e+02   6.4144839e+01   1.8334712e+02   1.2845806e+02   3.0597271e+02   9.4985806e+01   2.1195404e+02   1.5000065e+02   3.6958930e+02   8.9536774e+01   8.3361125e+02   1.4833903e+02   4.1499320e+02   9.8038710e+01   2.1519239e+02   9.9664516e+01   3.1238297e+02   1.2253710e+02   2.1580832e+02   1.0188419e+02   2.8823314e+02   1.3597000e+02   4.5109111e+02   1.0130806e+02   2.1127600e+02   1.7298516e+02   2.7246441e+02  -5.4435484e+00   2.4592258e+02   9.6081613e+01   2.5381831e+02   9.0822903e+01   1.4799159e+02   1.6275419e+02   1.8964708e+02   1.1807806e+02   3.0346021e+02   1.5672097e+02   3.7147942e+02   6.9407419e+01   1.7992418e+02   7.6953226e+01   2.0170600e+02   1.9173645e+02   3.0827915e+02   1.2062742e+02   4.5351303e+02   1.0348871e+02   3.3553381e+02   1.7592194e+02   5.2754689e+02   1.7162194e+02   3.2397218e+02   3.5269419e+02   4.3385382e+02   1.1462258e+02   2.8647052e+02   1.8609387e+02   5.8670555e+01   1.6719226e+02   2.5899849e+02   2.0663613e+02   2.1979459e+02   8.2334516e+01   3.0523163e+02   8.0480645e+01   3.4298735e+02   1.0350677e+02   1.2757204e+02   9.3460968e+01   2.9154022e+02   1.0574290e+02   1.7102960e+02   1.3647774e+02   3.1267920e+02   6.0104516e+01   3.1331228e+02   7.6576774e+01   2.3447031e+02   1.1414032e+02   1.4054265e+02   5.2483871e+01   7.3735484e+01   1.0355613e+02   1.8459035e+02   1.1955323e+02   3.2385155e+02   1.0648065e+02   2.1527477e+02   1.3281065e+02   4.2842483e+02   1.5010935e+02   2.9801093e+02   1.2348129e+02   3.9520537e+02   1.1955161e+02   3.3148813e+02   1.1151742e+02   3.9594861e+02   7.9386129e+01   2.2941717e+02   1.0409419e+02   2.3822698e+02   1.6497903e+02   4.6480394e+02   7.2415484e+01   1.8592063e+02   5.4127742e+01   2.1566785e+02   9.4151613e+01   2.6232303e+02   1.3261742e+02   3.2606383e+02   1.3254000e+02   1.9907390e+02   1.4026065e+02   3.0615754e+02   5.8304194e+01   2.3797663e+02   1.2243806e+02   2.2955721e+02   8.6102258e+01   2.0491182e+02   1.3040774e+02   3.7613448e+02   1.3325226e+02   2.3279434e+02   7.2199032e+01   7.1797626e+01   8.6438065e+01   4.0940205e+02   1.1369484e+02   2.5645474e+02   8.1599355e+01   3.0214334e+02   1.1487032e+02   4.0429360e+02   1.3981161e+02   4.8109443e+02   6.4731290e+01   8.5222142e+01   1.0244968e+02   2.9373403e+02   1.0038323e+02   2.9794934e+02   9.8900645e+01   3.3747988e+02   9.5654194e+01   2.4852960e+02   3.4940968e+01   1.9790311e+02   1.2072000e+02   3.0227659e+02   8.2018387e+01   2.5707917e+02   8.9418065e+01   3.0005397e+02   1.2842677e+02   3.7398779e+02   9.3181290e+01   1.9729872e+02   1.4273097e+02   3.4672023e+02   1.2308903e+02   4.4449804e+02   1.4941935e+02   3.2836581e+02   3.0645161e+01   2.6864613e+02   1.0033355e+02   3.3298719e+02   8.3416774e+01   1.8509311e+02   4.5694516e+01   2.2570895e+02   2.4639581e+02   1.9213092e+02   9.6519355e+01   3.3362555e+02   1.5350871e+02   3.2973672e+02   7.5201290e+01   1.5271035e+02   1.2168903e+02   1.5175455e+02   5.5753548e+01   2.2588262e+02   1.2696129e+02   3.3339794e+02   1.1918258e+02   3.7674894e+02   9.3720323e+01   1.3230270e+02   9.5918065e+01   2.5226623e+02   8.5607097e+01   2.5644079e+02   1.0297677e+02   2.9663670e+02   5.9658065e+01   2.1226800e+02   1.0870000e+02   2.8323529e+02   2.5819677e+01   2.1624797e+02   7.4365161e+01   1.6782111e+02   1.6139419e+02   1.4171201e+02   6.6160968e+01   1.1671745e+02   1.3238065e+02   1.5578535e+02   5.0203226e+01   1.3481084e+02
   1.3538129e+02   4.2973498e+02   5.7100613e+02   3.7813693e+02   4.3862258e+01   1.6489844e+02   3.0670000e+02   5.4856594e+02   1.0605387e+02   3.0326472e+02   1.1749774e+02   4.9801566e+02   8.6624839e+01   2.4744872e+02   1.1616806e+02   3.6219591e+02   1.0378581e+02   2.6215004e+02   1.5148065e+02   4.0899090e+02   8.6206774e+01   8.6330765e+02   1.3344903e+02   4.2824440e+02   9.0428710e+01   2.4694119e+02   1.0704452e+02   3.4789257e+02   1.1987710e+02   2.5145112e+02   1.0860419e+02   3.4974554e+02   1.3973000e+02   4.2946031e+02   1.2615806e+02   2.5085800e+02   2.0767516e+02   3.1953921e+02   1.5846452e+01   2.0627938e+02   1.1356161e+02   2.4584991e+02   1.1091290e+02   1.7819439e+02   1.4742419e+02   1.8644348e+02   1.2497806e+02   2.9485821e+02   1.6519097e+02   3.7946182e+02   5.0077419e+01   1.6890058e+02   7.4383226e+01   2.0433160e+02   2.1940645e+02   1.9732555e+02   8.3247419e+01   4.0655343e+02   1.1833871e+02   3.3754581e+02   1.7901194e+02   5.6434969e+02   1.7158194e+02   3.6221538e+02   4.0407419e+02   4.1969342e+02   1.0639258e+02   2.7502892e+02   2.1151387e+02   9.5876955e+01   1.5619226e+02   2.8487849e+02   1.5630613e+02   2.2473099e+02   9.7614516e+01   2.8833923e+02   8.5960645e+01   2.7421895e+02   7.5176774e+01   1.4202844e+02   7.5320968e+01   3.2223142e+02   8.3032903e+01   1.7637640e+02   1.2474774e+02   3.2835760e+02   8.5484516e+01   2.9499188e+02   9.1196774e+01   2.5849071e+02   5.7660323e+01   7.9111045e+01   5.1763871e+01   7.7603084e+01   9.4456129e+01   1.7050835e+02   9.4263226e+01   3.0958475e+02   8.7710645e+01   2.0572637e+02   1.5624065e+02   4.4293043e+02   1.2644935e+02   3.8019373e+02   1.4824129e+02   4.6979457e+02   1.0895161e+02   3.3853613e+02   1.1996742e+02   4.0832261e+02   8.6526129e+01   1.8484597e+02   1.1418419e+02   2.0879978e+02   1.7235903e+02   4.3397354e+02   9.8215484e+01   2.6866663e+02   7.0507742e+01   2.5787745e+02   9.4341613e+01   2.8964783e+02   1.3652742e+02   3.6551103e+02   3.1820000e+02   2.3141110e+02   1.2673065e+02   3.4280994e+02   7.5774194e+01   2.7310903e+02   1.0771806e+02   1.7621481e+02   9.8572258e+01   1.5229422e+02   1.7054774e+02   4.9334328e+02   1.3410226e+02   2.9425634e+02   1.0891903e+02   1.1134003e+02   1.0314806e+02   3.7230525e+02   1.9083484e+02   1.9737354e+02   1.1779935e+02   2.7851734e+02   1.3844032e+02   4.0168800e+02   1.9039161e+02   4.5723803e+02   4.2731290e+01   1.0151214e+02   1.0301968e+02   3.1673843e+02   9.9803226e+01   3.4484574e+02   1.1662065e+02   3.5611228e+02   8.6324194e+01   2.5918600e+02   3.1370968e+01   1.9803871e+02   1.3161000e+02   3.0782539e+02   8.9748387e+01   2.4809077e+02   6.6178065e+01   3.5687317e+02   9.8256774e+01   3.6865139e+02   6.9041290e+01   1.7617992e+02   1.1635097e+02   3.1678063e+02   1.3402903e+02   4.6968284e+02   1.3288935e+02   2.9006821e+02   2.0685161e+01   2.8049293e+02   9.9523548e+01   3.4105199e+02   9.1626774e+01   1.7775631e+02   8.9744516e+01   2.5294495e+02   2.3986581e+02   1.4624332e+02   1.2970935e+02   3.0706035e+02   1.3306871e+02   3.1624192e+02   9.5731290e+01   1.6572795e+02   6.4119032e+01   1.9831015e+02   8.9333548e+01   2.1657622e+02   1.1772129e+02   3.3632714e+02   1.2794258e+02   3.3766814e+02   7.5950323e+01   2.1791430e+02   7.2018065e+01   2.7931823e+02   9.8937097e+01   2.8404439e+02   9.9396774e+01   3.1292310e+02   7.5518065e+01   2.2594920e+02   9.1940000e+01   3.3814609e+02   6.8769677e+01   2.3562197e+02   7.8785161e+01   2.0741751e+02   1.5220419e+02   1.3420721e+02   6.9400968e+01   1.1979825e+02   1.3248065e+02   1.6057735e+02   5.7723226e+01   1.4953924e+02
   1.6328129e+02   4.6379298e+02   5.6514613e+02   3.3499573e+02   5.2002258e+01   1.5338724e+02   2.7251000e+02   5.1130114e+02   1.2977387e+02   3.3126712e+02   1.3658774e+02   5.5682846e+02   8.4004839e+01   3.0185832e+02   1.4845806e+02   3.4570271e+02   1.2145581e+02   2.5683644e+02   1.0195065e+02   4.2314330e+02   1.0691677e+02   8.1089085e+02   1.5009903e+02   3.9991240e+02   1.1280871e+02   2.3587079e+02   1.1409452e+02   3.3037857e+02   1.4206710e+02   2.2153592e+02   9.7364194e+01   2.7826474e+02   1.1001000e+02   3.8054791e+02   8.0308065e+01   2.7757600e+02   2.1075516e+02   3.0491281e+02   3.3786452e+01   2.3119418e+02   1.1946161e+02   2.5241791e+02   8.5532903e+01   1.7360479e+02   1.7561419e+02   1.8432828e+02   2.0969806e+02   3.2532061e+02   1.1972097e+02   3.2452942e+02   6.3267419e+01   2.4008538e+02   7.8813226e+01   2.5621720e+02   2.2000645e+02   2.5587755e+02   5.7347419e+01   3.9528543e+02   7.0788710e+01   3.2954981e+02   1.4139194e+02   4.9087929e+02   1.1310194e+02   3.5284378e+02   4.8169419e+02   4.8867382e+02   9.3912581e+01   3.1197732e+02   1.8837387e+02   1.7701815e+02   1.4162226e+02   2.9990409e+02   1.6554613e+02   2.7232179e+02   6.4334516e+01   2.6472163e+02   9.8050645e+01   3.1863175e+02   6.8266774e+01   1.5186124e+02   9.9270968e+01   3.4665542e+02   3.5852903e+01   2.0992080e+02   1.3814774e+02   2.8681560e+02   5.8484516e+01   3.2958188e+02   5.9816774e+01   2.2586111e+02   1.0809032e+02   7.2696645e+01   2.8813871e+01   5.7819084e+01   7.1936129e+01   1.7468995e+02   6.8313226e+01   2.8257075e+02   8.1710645e+01   1.8487637e+02   1.1267065e+02   4.1336603e+02   1.1534935e+02   3.3751173e+02   1.4320129e+02   4.6838777e+02   1.1735161e+02   2.9219413e+02   8.6017419e+01   4.0681861e+02   8.4146129e+01   2.4927637e+02   1.0156419e+02   2.2385938e+02   1.4402903e+02   4.4542994e+02   9.0025484e+01   2.5923183e+02   7.2747742e+01   2.1598825e+02   7.8201613e+01   2.7364903e+02   1.3009742e+02   3.9312543e+02   1.4387000e+02   2.5849750e+02   1.4507065e+02   3.2539274e+02   7.5454194e+01   2.5923463e+02   1.3062806e+02   1.9209201e+02   6.7152258e+01   1.7789782e+02   1.6892774e+02   4.7128288e+02   1.0729226e+02   2.4840114e+02   1.1338903e+02   1.0407243e+02   9.3238065e+01   3.7513805e+02   1.5726484e+02   2.4991914e+02   1.5393935e+02   4.4182614e+02   1.4411032e+02   4.7557440e+02   1.4391161e+02   4.4624643e+02   4.8841290e+01   1.0281334e+02   7.7739677e+01   3.5210083e+02   1.1238323e+02   3.3422934e+02   1.2976065e+02   3.1939108e+02   1.1922419e+02   2.8374400e+02   1.9170968e+01   2.0925471e+02   1.0630000e+02   3.4511019e+02   6.3068387e+01   2.3264517e+02   8.0658065e+01   3.4328477e+02   1.7759677e+02   3.9930419e+02   4.7701290e+01   1.5812712e+02   1.3978097e+02   4.0290623e+02   1.4202903e+02   4.1824284e+02   2.0903935e+02   2.8330621e+02   3.2265161e+01   3.1298653e+02   1.1595355e+02   3.7235759e+02   5.5096774e+01   1.9967871e+02   1.0383452e+02   2.5781775e+02   1.5586581e+02   1.4731332e+02   1.0699935e+02   3.4420715e+02   1.6900871e+02   4.3705672e+02   7.8151290e+01   1.7385435e+02   6.3639032e+01   1.9801855e+02   1.1566355e+02   2.2922982e+02   9.2001290e+01   3.4290474e+02   1.1623258e+02   3.7351494e+02   7.5480323e+01   1.4866190e+02   2.4638065e+01   2.4591863e+02   9.4367097e+01   2.7659999e+02   8.1166774e+01   2.6976150e+02   6.5898065e+01   1.8600880e+02   1.0894000e+02   3.0887609e+02   6.5959677e+01   2.5712677e+02   7.0455161e+01   1.9342391e+02   1.4115419e+02   1.1300121e+02   7.2970968e+01   1.4008265e+02   9.4180645e+01   1.6779135e+02   4.9393226e+01   1.3739564e+02
   1.6795129e+02   4.6621938e+02   5.9747613e+02   3.8806933e+02   4.4622258e+01   1.7892764e+02   2.6037000e+02   5.0165234e+02   1.0677387e+02   3.7891712e+02   1.2639774e+02   5.5554366e+02   7.5334839e+01   2.6902192e+02   1.3888806e+02   3.2532831e+02   7.5985806e+01   2.5685404e+02   1.1562065e+02   4.0885970e+02   5.5966774e+01   7.5839685e+02   1.4944903e+02   4.3572440e+02   8.0998710e+01   1.9588559e+02   9.3574516e+01   3.3973017e+02   1.0639710e+02   2.5733952e+02   1.0517419e+02   3.1544994e+02   1.2163000e+02   3.7542831e+02   9.4738065e+01   2.3518160e+02   1.9005516e+02   2.7263881e+02   1.1616452e+01   2.2837778e+02   1.1418161e+02   2.2461031e+02   7.8152903e+01   2.1557519e+02   1.6704419e+02   1.7139388e+02   1.8788806e+02   3.5334541e+02   1.3258097e+02   3.4193062e+02   8.1887419e+01   2.0254578e+02   1.0009323e+02   2.3480480e+02   2.2667645e+02   1.2881395e+02   7.9917419e+01   4.0952983e+02   9.8288710e+01   3.5644981e+02   1.5258194e+02   5.2703409e+02   1.4148194e+02   3.3271338e+02   5.0041419e+02   4.6141622e+02   9.8722581e+01   3.0321252e+02   1.5309387e+02   2.2712055e+02   1.5919226e+02   2.9020849e+02   1.7844613e+02   2.6576979e+02   7.8474516e+01   3.0473043e+02   8.6620645e+01   3.2730615e+02   7.8366774e+01   1.8805324e+02   9.5510968e+01   3.2485622e+02   7.7442903e+01   2.1829360e+02   1.3074774e+02   3.2620760e+02   5.4534516e+01   3.4403788e+02   6.5856774e+01   2.2204791e+02   7.8090323e+01   1.0918665e+02   4.4673871e+01   8.7080284e+01   9.3026129e+01   1.7681275e+02   1.0264323e+02   3.2853435e+02   8.3710645e+01   2.2666637e+02   1.2852065e+02   4.1366803e+02   1.2658935e+02   2.4680253e+02   1.5567129e+02   4.2496017e+02   1.1688161e+02   3.2617173e+02   4.3127419e+01   4.2352981e+02   6.6196129e+01   2.6090237e+02   8.0804194e+01   2.0495018e+02   1.5754903e+02   4.1596834e+02   8.2745484e+01   2.3281423e+02   6.9317742e+01   2.2302265e+02   9.8771613e+01   2.8481343e+02   1.4799742e+02   3.3564343e+02   1.9087000e+02   2.2859750e+02   1.3183065e+02   3.2407194e+02   1.1366419e+02   2.8365783e+02   1.3500806e+02   2.3389161e+02   9.9482258e+01   1.9060142e+02   1.6397774e+02   4.5172888e+02   1.1020226e+02   2.4811834e+02   6.5009032e+01   6.6092826e+01   1.3390806e+02   3.9522445e+02   1.5560484e+02   2.8910194e+02   1.8159935e+02   3.9074334e+02   1.5016032e+02   3.5075040e+02   1.8615161e+02   4.3043723e+02   5.2841290e+01   9.8703342e+01   8.9359677e+01   3.7840123e+02   8.2803226e+01   2.9778574e+02   1.0662065e+02   3.2948228e+02   1.1208419e+02   2.6264520e+02   1.3890968e+01   2.3115711e+02   1.2882000e+02   2.6377859e+02   8.5118387e+01   2.1525117e+02   7.9468065e+01   3.3889997e+02   1.5184677e+02   3.9186419e+02   6.1901290e+01   1.9341112e+02   1.3840097e+02   3.8587663e+02   1.6808903e+02   4.9202804e+02   1.9622935e+02   3.0490101e+02   2.1025161e+01   3.0903573e+02   1.2190355e+02   3.3654159e+02   7.8996774e+01   2.4671671e+02   7.7594516e+01   2.2019695e+02   2.4186581e+02   1.7255332e+02   1.3523935e+02   2.7404795e+02   1.3963871e+02   4.1828632e+02   6.6201290e+01   1.3943035e+02   6.4499032e+01   1.8808975e+02   1.0109355e+02   2.0001542e+02   9.1381290e+01   3.1928434e+02   1.0204258e+02   3.7912014e+02   6.9810323e+01   1.7878550e+02   1.6882806e+02   2.4829343e+02   8.5317097e+01   2.5784399e+02   9.9976774e+01   2.7578670e+02   7.4658065e+01   2.2425800e+02   1.0584000e+02   2.9484409e+02   3.7719677e+01   2.3505597e+02   6.8555161e+01   1.9533591e+02   1.7115419e+02   1.2279121e+02   8.1110968e+01   1.3852145e+02   1.2703065e+02   1.4406335e+02   3.5633226e+01   1.1340644e+02
   1.3738129e+02   4.6295498e+02   5.5785613e+02   3.9061893e+02   4.9192258e+01   1.9994204e+02   2.8623000e+02   4.7177354e+02   1.0348387e+02   2.9318032e+02   1.3487774e+02   4.9519526e+02   9.3814839e+01   2.0211352e+02   1.2750806e+02   3.5794871e+02   9.5175806e+01   2.2264884e+02   8.3430645e+01   3.7200490e+02   7.1306774e+01   7.4682965e+02   1.6909903e+02   4.6403240e+02   8.7808710e+01   2.3572079e+02   9.4424516e+01   2.7771217e+02   1.6996710e+02   1.9335392e+02   1.4426419e+02   3.6984274e+02   1.0963000e+02   3.3966831e+02   9.4398065e+01   2.0439880e+02   1.9290516e+02   2.7226081e+02   1.6436452e+01   2.1835218e+02   1.2960161e+02   2.5408671e+02   8.1242903e+01   2.1356799e+02   1.9061419e+02   1.9426828e+02   2.2435806e+02   3.5499781e+02   1.4129097e+02   3.2104382e+02   4.7507419e+01   2.2648618e+02   9.8333226e+01   2.3770560e+02   2.4767645e+02   1.6040395e+02   5.1577419e+01   3.8441703e+02   1.0248871e+02   3.2511381e+02   1.4416194e+02   4.9075769e+02   1.6405194e+02   3.6357778e+02   4.5841419e+02   4.7234622e+02   1.1639258e+02   3.1570892e+02   1.9294387e+02   2.6269255e+02   1.2881226e+02   2.7406889e+02   1.5249613e+02   2.8017579e+02   9.6184516e+01   3.2069363e+02   7.4100645e+01   3.2630775e+02   7.8886774e+01   1.8549164e+02   9.3130968e+01   3.2504662e+02   6.9852903e+01   2.0796080e+02   1.2041774e+02   2.8623400e+02   4.9674516e+01   3.2709668e+02   6.9246774e+01   2.6401671e+02   1.0443032e+02   8.7029445e+01   4.7953871e+01   6.4957884e+01   9.4226129e+01   1.9033675e+02   1.1488323e+02   3.8527515e+02   1.0862065e+02   1.9348357e+02   1.4514065e+02   4.1733843e+02   1.5386935e+02   3.0271013e+02   1.2524129e+02   4.6287457e+02   1.5688161e+02   3.4163173e+02   5.7357419e+01   3.0678141e+02   9.3716129e+01   2.5765077e+02   1.0237419e+02   2.6193458e+02   1.5997903e+02   4.0763394e+02   1.0160548e+02   2.5192543e+02   6.6177742e+01   2.1427385e+02   8.7871613e+01   2.9559543e+02   1.6190742e+02   3.5010063e+02   1.5335000e+02   2.1802910e+02   1.8392065e+02   3.9770474e+02   1.2693419e+02   2.6559623e+02   1.1771806e+02   2.3555481e+02   9.7152258e+01   1.9140782e+02   1.6302774e+02   4.5685488e+02   1.3344226e+02   2.8968914e+02   8.7249032e+01   9.5023626e+01   1.2528806e+02   4.8019405e+02   1.2969484e+02   2.4331474e+02   1.0786935e+02   3.7531174e+02   1.3673032e+02   3.4416480e+02   1.5315161e+02   5.1255723e+02   7.5941290e+01   8.5905342e+01   1.1549968e+02   3.2503003e+02   1.1018323e+02   3.4606534e+02   1.3628065e+02   3.3829948e+02   1.0794419e+02   2.5668640e+02   3.3650968e+01   2.1633631e+02   1.2377000e+02   3.4818259e+02   8.8698387e+01   2.0706477e+02   7.9328065e+01   3.5982117e+02   1.2509677e+02   3.6491419e+02   4.8941290e+01   2.1840792e+02   1.6873097e+02   4.0059023e+02   1.3568903e+02   4.9795004e+02   2.2274935e+02   3.2987941e+02   3.3885161e+01   2.8990693e+02   1.0552355e+02   3.4195199e+02   7.5836774e+01   2.3527951e+02   1.0154452e+02   2.6871095e+02   2.4092581e+02   1.8192852e+02   1.4284935e+02   2.9710915e+02   1.3075871e+02   2.8217672e+02   8.4961290e+01   2.0558955e+02   8.2409032e+01   2.3441695e+02   1.1180355e+02   2.2696862e+02   1.4334129e+02   3.6155754e+02   1.2818258e+02   3.9217894e+02   6.7050323e+01   1.8014630e+02   6.3398065e+01   2.7953783e+02   8.4847097e+01   2.4650159e+02   1.1135677e+02   3.5382630e+02   7.3758065e+01   2.3776000e+02   9.4030000e+01   2.6106889e+02   6.0299677e+01   2.6772957e+02   7.2265161e+01   1.8269911e+02   1.7682419e+02   1.1523761e+02   7.0250968e+01   1.2359025e+02   1.3508065e+02   1.7276935e+02   6.4153226e+01   1.7983484e+02
   1.1771129e+02   4.8733858e+02   5.6300613e+02   3.4054693e+02   4.8002258e+01   1.9122724e+02   2.5251000e+02   4.8347114e+02   9.1963871e+01   3.1215192e+02   8.9727742e+01   4.7238726e+02   1.0247484e+02   2.8576072e+02   1.5031806e+02   3.3212391e+02   8.4695806e+01   2.0067724e+02   9.8380645e+01   3.4466890e+02   9.7156774e+01   8.1733165e+02   1.4909903e+02   4.6752240e+02   9.5618710e+01   2.5924599e+02   9.7384516e+01   2.9632537e+02   1.1506710e+02   3.0869592e+02   1.2050419e+02   3.9193354e+02   1.1473000e+02   3.5398031e+02   8.7688065e+01   1.9855560e+02   1.4298516e+02   2.3648441e+02   2.2966452e+01   2.2411978e+02   9.7461613e+01   2.7055791e+02   9.6582903e+01   2.0977079e+02   1.5642419e+02   1.7624348e+02   1.4407806e+02   2.9990021e+02   1.3453097e+02   3.3672462e+02   6.2077419e+01   2.1556058e+02   9.4333226e+01   2.7131560e+02   1.9920645e+02   1.4561155e+02   8.8767419e+01   4.0849183e+02   7.9188710e+01   3.3597781e+02   1.8492194e+02   5.2425689e+02   1.6038194e+02   4.0568138e+02   4.5222419e+02   4.6718142e+02   1.1110258e+02   2.6113212e+02   2.4828387e+02   1.4093535e+02   1.4481226e+02   2.6878889e+02   1.0320613e+02   1.7702899e+02   8.0564516e+01   3.2375323e+02   9.4240645e+01   3.7455655e+02   6.8556774e+01   1.4050804e+02   8.5890968e+01   3.0252582e+02   6.8502903e+01   2.0912880e+02   1.3541774e+02   3.0163400e+02   6.5154516e+01   3.6875828e+02   8.5246774e+01   2.9187671e+02   1.2609032e+02   8.5256645e+01   2.1913871e+01   6.5421084e+01   8.8076129e+01   1.9472875e+02   1.1121323e+02   4.1346875e+02   1.2791065e+02   2.4999037e+02   1.4252065e+02   4.3187803e+02   1.0834935e+02   3.7692173e+02   1.3234129e+02   4.3225657e+02   1.3368161e+02   3.6848773e+02   1.0751742e+02   3.9820861e+02   8.7866129e+01   2.5702877e+02   1.2009419e+02   2.6594698e+02   1.7021903e+02   4.1181474e+02   7.0795484e+01   1.8648023e+02   6.9077742e+01   1.6161185e+02   7.8771613e+01   3.0632343e+02   1.3171742e+02   3.1270583e+02   1.7220000e+02   1.8476110e+02   9.1500645e+01   2.5448834e+02   1.2551419e+02   2.8686983e+02   1.5147806e+02   2.3818401e+02   1.0186226e+02   2.2184102e+02   1.3259774e+02   4.0728928e+02   1.3125226e+02   3.0967434e+02   9.5629032e+01   7.7113226e+01   1.4419806e+02   4.3268125e+02   1.8479484e+02   2.1919674e+02   1.6559935e+02   3.7589334e+02   1.6296032e+02   4.9601640e+02   1.5743161e+02   5.3835483e+02   5.8891290e+01   7.2639342e+01   1.3587968e+02   3.2291963e+02   9.9473226e+01   3.7535214e+02   1.0928065e+02   3.7259948e+02   1.1979419e+02   3.0854840e+02   3.4080968e+01   2.5178191e+02   1.2214000e+02   3.3958299e+02   8.4858387e+01   2.9622197e+02   6.1658065e+01   3.0432477e+02   1.2925677e+02   4.3125139e+02   8.4901290e+01   1.6267112e+02   1.4635097e+02   3.1648063e+02   1.8988903e+02   4.7215404e+02   1.1403935e+02   3.7223621e+02   1.9265161e+01   2.6460653e+02   1.1795355e+02   4.1100759e+02   7.1306774e+01   1.8785191e+02   6.5354516e+01   2.7684615e+02   2.1680581e+02   1.6479812e+02   1.4504935e+02   3.5478315e+02   1.5569871e+02   2.5231152e+02   6.5301290e+01   2.3031235e+02   8.1929032e+01   2.2326535e+02   1.0504355e+02   2.5397942e+02   1.0119129e+02   3.0530954e+02   1.0527258e+02   3.3710174e+02   7.2570323e+01   1.6904470e+02   4.9828065e+01   2.8967343e+02   6.8987097e+01   3.3587039e+02   1.1301677e+02   3.2312350e+02   7.5468065e+01   2.2705320e+02   1.5146000e+02   2.8419449e+02   6.3339677e+01   2.8300637e+02   6.2595161e+01   2.2243271e+02   1.3872419e+02   1.4242561e+02   6.9830968e+01   1.4719385e+02   1.1643065e+02   1.6006135e+02   5.3203226e+01   1.5590084e+02
   1.5200129e+02   4.7230538e+02   5.7790613e+02   3.6620493e+02   5.6432258e+01   1.8336284e+02   2.3356000e+02   4.8169714e+02   1.3201387e+02   2.9199792e+02   1.3758774e+02   5.0712846e+02   6.9954839e+01   2.8231232e+02   1.4564806e+02   3.5764751e+02   8.5505806e+01   2.2999244e+02   8.7950645e+01   3.5559330e+02   1.2815677e+02   7.6733165e+02   1.4774903e+02   4.8374040e+02   1.1456871e+02   2.7691999e+02   7.7904516e+01   3.2074377e+02   1.0539710e+02   2.8817952e+02   8.6414194e+01   3.6533074e+02   1.4549000e+02   3.3941951e+02   1.1201806e+02   1.9569920e+02   1.7267516e+02   2.7772921e+02   2.8376452e+01   2.6933698e+02   1.1341161e+02   2.4433191e+02   1.2196290e+02   2.0017039e+02   1.9771419e+02   2.0799028e+02   1.4678806e+02   3.2073341e+02   1.5900097e+02   3.1295702e+02   6.5937419e+01   2.3968178e+02   9.7003226e+01   2.3895200e+02   2.0407645e+02   2.1355195e+02   7.7107419e+01   4.3594463e+02   1.1258871e+02   3.5220581e+02   1.8258194e+02   5.0425409e+02   1.5077194e+02   4.0121018e+02   4.2222419e+02   5.2029142e+02   9.1482581e+01   2.5013172e+02   2.1628387e+02   2.1501535e+02   1.3129226e+02   2.6587049e+02   1.7601613e+02   3.1162419e+02   7.6994516e+01   3.5827883e+02   1.2877065e+02   4.0674415e+02   9.5606774e+01   1.4181404e+02   1.0642097e+02   3.6003342e+02   7.9442903e+01   2.1007360e+02   1.3521774e+02   2.9478000e+02   7.0244516e+01   3.7145108e+02   1.0400677e+02   3.3432591e+02   1.0814032e+02   8.5972645e+01   3.6913871e+01   7.1501084e+01   1.1117613e+02   2.0660075e+02   1.2064323e+02   3.6009435e+02   8.9100645e+01   2.4942517e+02   1.4857065e+02   3.9782403e+02   1.7724935e+02   2.7469973e+02   1.3310129e+02   4.3743577e+02   1.2875161e+02   4.0275213e+02   1.2251742e+02   4.2328861e+02   9.7056129e+01   1.7538357e+02   1.3137419e+02   2.6990458e+02   1.4788903e+02   4.5436114e+02   6.6555484e+01   1.6834943e+02   6.1887742e+01   1.8218705e+02   8.2681613e+01   2.5696063e+02   1.4552742e+02   3.1484103e+02   1.3987000e+02   1.4738750e+02   9.3350645e+01   3.0353034e+02   8.8824194e+01   2.6138503e+02   1.3809806e+02   2.5002441e+02   1.0305226e+02   2.6817582e+02   1.4664774e+02   3.6449528e+02   1.1868226e+02   3.1434994e+02   7.8199032e+01   6.6417626e+01   1.2666806e+02   3.7118365e+02   1.5631484e+02   1.9909514e+02   1.4919935e+02   4.4147534e+02   1.5058032e+02   4.4576680e+02   1.9081161e+02   5.5097443e+02   4.5521290e+01   9.0388942e+01   1.1606968e+02   3.5679443e+02   9.8903226e+01   3.7949774e+02   1.3171065e+02   4.1433508e+02   1.1775419e+02   2.6333160e+02   3.2510968e+01   2.0085751e+02   1.1456000e+02   3.4023939e+02   1.0295839e+02   2.0655397e+02   7.0418065e+01   3.6876397e+02   1.2634677e+02   5.1073419e+02   7.4421290e+01   1.8159952e+02   1.5159097e+02   4.6234143e+02   1.4962903e+02   4.8150484e+02   1.4588935e+02   3.0702821e+02   3.8495161e+01   3.1482813e+02   1.0890355e+02   3.6396159e+02   8.9626774e+01   2.2528631e+02   1.0164452e+02   2.8004295e+02   1.9809581e+02   1.8623492e+02   1.0680935e+02   3.3208235e+02   1.6713871e+02   3.4239632e+02   8.0961290e+01   2.1019955e+02   5.6359032e+01   2.3574095e+02   8.6473548e+01   2.3894502e+02   9.8001290e+01   2.9485474e+02   1.0575258e+02   4.0773334e+02   7.8720323e+01   2.1736270e+02   6.5538065e+01   3.0160663e+02   9.8087097e+01   2.7535239e+02   1.1192677e+02   3.0449070e+02   8.6708065e+01   2.2305400e+02   1.2089000e+02   3.3397009e+02   2.8059677e+01   2.8996877e+02   7.6025161e+01   1.7878831e+02   1.5129419e+02   1.0704001e+02   1.0673097e+02   1.4838185e+02   1.2418065e+02   2.0354135e+02   7.1053226e+01   1.0728284e+02
   1.4666129e+02   4.4188258e+02   5.5976613e+02   3.3065613e+02   6.3342258e+01   1.9600004e+02   2.5685000e+02   3.8712394e+02   9.4863871e+01   3.0267992e+02   1.1134774e+02   5.0998766e+02   8.1434839e+01   2.6753392e+02   1.0288806e+02   3.0396831e+02   8.3745806e+01   2.3261324e+02   1.0214065e+02   3.6388810e+02   9.0876774e+01   7.6379405e+02   1.5015903e+02   4.2131760e+02   1.1056871e+02   2.0799999e+02   8.6524516e+01   3.2481417e+02   1.4715710e+02   2.8478872e+02   1.2793419e+02   3.6500914e+02   1.1739000e+02   3.6200751e+02   1.0034806e+02   1.7540280e+02   1.5598516e+02   2.9921441e+02   3.7966452e+01   2.9050978e+02   1.0599161e+02   2.6235551e+02   9.8672903e+01   1.9993359e+02   1.9928419e+02   2.2253468e+02   1.4126806e+02   3.2498501e+02   1.2772097e+02   3.3588942e+02   7.7597419e+01   2.3412898e+02   1.1352323e+02   2.2159040e+02   2.0447645e+02   2.0311995e+02   1.0429742e+02   4.0895943e+02   9.3888710e+01   3.7885181e+02   1.5501194e+02   4.9459969e+02   1.6119194e+02   3.8927658e+02   4.2436419e+02   5.5717022e+02   8.7102581e+01   3.0086212e+02   1.8332387e+02   2.1227215e+02   1.2462226e+02   2.6426409e+02   1.4111613e+02   1.7260619e+02   8.0284516e+01   3.2820563e+02   9.8860645e+01   4.0137695e+02   9.7316774e+01   1.6639724e+02   8.1370968e+01   3.3893742e+02   1.0191290e+02   1.7104600e+02   1.3354774e+02   3.1551360e+02   7.9244516e+01   3.2430108e+02   1.0900677e+02   2.8125591e+02  -9.3396774e+00   1.0118105e+02   2.7673871e+01   6.3820284e+01   8.8266129e+01   2.0367355e+02   1.0293323e+02   3.9175115e+02   9.6570645e+01   2.5735757e+02   1.2943065e+02   4.2388523e+02   1.2796935e+02   3.8569213e+02   1.4524129e+02   4.4641457e+02   1.2015161e+02   3.6644013e+02   1.1085742e+02   3.5500141e+02   8.9916129e+01   2.2195477e+02   1.4166419e+02   2.0360138e+02   1.4673903e+02   3.8217314e+02   7.5835484e+01   1.8221703e+02   6.0267742e+01   1.5569665e+02   7.4341613e+01   3.0100783e+02   1.2923742e+02   3.0109423e+02   1.5306000e+02   1.5348230e+02   8.8920645e+01   2.7883474e+02   1.1982419e+02   2.9095503e+02   1.2519806e+02   2.2195641e+02   9.2762258e+01   2.4094902e+02   1.7425774e+02   4.3404648e+02   1.4163226e+02   2.8460394e+02   8.3439032e+01   6.8618426e+01   1.0523806e+02   4.4779805e+02   1.4226484e+02   2.4040914e+02   1.0359935e+02   3.5392334e+02   1.0106032e+02   4.0496840e+02   1.5834161e+02   4.8180203e+02   4.1731290e+01   1.1227214e+02   1.2263968e+02   3.6002883e+02   8.9763226e+01   3.1160894e+02   1.2309065e+02   3.9321468e+02   9.1034194e+01   2.6265920e+02   2.4890968e+01   2.3489711e+02   1.0535000e+02   3.5518619e+02   8.8858387e+01   2.5595197e+02   8.7038065e+01   3.7882437e+02   1.6375677e+02   4.4691139e+02   6.6511290e+01   1.8028232e+02   1.5659097e+02   4.3471143e+02   1.6882903e+02   4.8303884e+02   2.0412935e+02   2.7250901e+02   7.1355161e+01   4.5390933e+02   1.0190355e+02   3.3333159e+02   7.1256774e+01   2.1764591e+02   1.1226452e+02   2.3928335e+02   2.1909581e+02   2.2025492e+02   9.9469355e+01   2.7547955e+02   1.4275871e+02   3.3309672e+02   5.9871290e+01   1.8678675e+02   9.3789032e+01   2.4574655e+02   8.4233548e+01   2.0779422e+02   1.0824129e+02   3.1708554e+02   1.2751258e+02   4.5780254e+02   9.6570323e+01   2.0650470e+02   6.5448065e+01   2.7194383e+02   6.9317097e+01   3.1088399e+02   1.0577677e+02   2.5041270e+02   8.2568065e+01   2.3362520e+02   9.5460000e+01   3.7686449e+02   5.1389677e+01   2.1529237e+02   8.1555161e+01   2.1105591e+02   1.8534419e+02   1.4612601e+02   9.8020968e+01   1.6459865e+02   1.1728065e+02   1.0324335e+02   5.2393226e+01   8.8205639e+01
   1.9019129e+02   4.3211018e+02   5.8647613e+02   3.3408933e+02   4.6342258e+01   1.7713004e+02   2.5004000e+02   4.2271874e+02   1.1915387e+02   2.6969672e+02   1.3749774e+02   4.6879566e+02   8.6764839e+01   2.6739752e+02   9.6458065e+01   2.7896271e+02   7.5175806e+01   2.2777884e+02   8.6090645e+01   3.5803210e+02   9.1346774e+01   8.4837645e+02   1.5733903e+02   4.6674320e+02   8.4088710e+01   2.2706839e+02   1.0166452e+02   2.8194297e+02   1.3629710e+02   2.8184752e+02   1.1550419e+02   3.4943354e+02   1.1035000e+02   3.6895071e+02   7.4258065e+01   1.9034000e+02   1.6975516e+02   2.1349281e+02   1.4146452e+01   2.4206538e+02   1.0379161e+02   2.5196151e+02   1.2210290e+02   1.7205919e+02   2.1290419e+02   1.9958508e+02   1.3321806e+02   3.2576901e+02   1.5715097e+02   2.9967502e+02   8.5127419e+01   2.6309658e+02   8.4193226e+01   2.3521680e+02   2.4913645e+02   2.6688715e+02   4.2957419e+01   3.7838663e+02   9.5988710e+01   3.3833381e+02   1.5592194e+02   4.9862689e+02   1.3267194e+02   3.6665818e+02   4.3503419e+02   5.5012662e+02   7.5202581e+01   2.6519412e+02   2.0404387e+02   2.2419455e+02   1.3919226e+02   2.6004849e+02   1.7782613e+02   2.7671939e+02   9.1234516e+01   3.6113963e+02   9.3100645e+01   3.6921775e+02   6.6126774e+01   1.5456244e+02   8.4610968e+01   2.9124822e+02   1.0491290e+02   2.1939600e+02   1.4734774e+02   2.5500960e+02   6.7484516e+01   3.3415188e+02   7.6576774e+01   3.2076031e+02   7.8710323e+01   8.8427045e+01   2.9193871e+01   5.4978684e+01   9.9366129e+01   1.7501555e+02   1.0031323e+02   3.9058075e+02   8.7330645e+01   2.4180677e+02   1.6714065e+02   3.5409843e+02   1.2344935e+02   3.7881373e+02   1.3562129e+02   4.4137417e+02   1.2388161e+02   3.6207173e+02   1.0579742e+02   4.0745621e+02   9.4716129e+01   2.4705077e+02   1.7032419e+02   2.6616858e+02   1.5959903e+02   4.2356434e+02   7.4935484e+01   1.6514903e+02   8.2457742e+01   2.1526145e+02   8.1301613e+01   2.5193103e+02   1.1295742e+02   2.9949663e+02   1.5735000e+02   1.6179910e+02   1.0688065e+02   2.8915794e+02   1.2509419e+02   2.7826343e+02   1.1733806e+02   2.5034521e+02   1.3329226e+02   2.4679662e+02   1.5368774e+02   3.8893208e+02   1.2210226e+02   3.0816634e+02   9.2579032e+01   8.2887226e+01   1.1090806e+02   4.1468445e+02   1.7907484e+02   1.9817434e+02   1.0126935e+02   3.4503974e+02   1.1658032e+02   3.6101680e+02   1.6529161e+02   4.8734603e+02   5.1101290e+01   1.1057254e+02   8.7879677e+01   3.4208963e+02   8.8903226e+01   3.0576774e+02   1.1557065e+02   3.8028628e+02   8.0374194e+01   1.8051200e+02   4.2750968e+01   2.0017831e+02   1.3698000e+02   2.9881579e+02   8.2808387e+01   1.9595597e+02   6.0608065e+01   3.2759877e+02   1.2709677e+02   4.0084419e+02   7.2321290e+01   1.7543752e+02   1.4592097e+02   3.6646503e+02   1.2142903e+02   5.2329084e+02   1.6750935e+02   3.4805861e+02   4.2355161e+01   2.7627933e+02   1.1471355e+02   3.5411679e+02   6.0516774e+01   2.2292511e+02   8.2164516e+01   2.9850135e+02   2.2427581e+02   1.6861052e+02   1.1784935e+02   2.7705915e+02   1.5138871e+02   3.6415632e+02   6.7821290e+01   1.8215075e+02   7.6839032e+01   2.3329255e+02   1.0347355e+02   2.2515502e+02   1.0834129e+02   3.6512754e+02   1.4780258e+02   4.0312934e+02   7.1000323e+01   1.2917030e+02   7.3538065e+01   2.9796663e+02   8.7507097e+01   2.3557879e+02   1.0349677e+02   2.6188510e+02   9.1228065e+01   2.4041240e+02   1.3698000e+02   3.0111289e+02   6.5059677e+01   2.4662877e+02   9.1175161e+01   1.9823631e+02   1.9234419e+02   1.4671601e+02   9.0350968e+01   1.3717225e+02   1.2028065e+02   1.7800335e+02   8.6443226e+01   1.2148164e+02
   2.3504129e+02   4.8705218e+02   5.6947613e+02   3.3602933e+02   6.6342258e+01   1.5905004e+02   2.4528000e+02   4.6237954e+02   9.7673871e+01   2.4902512e+02   1.5639774e+02   4.5657366e+02   7.4814839e+01   2.6359352e+02   9.1218065e+01   2.7485191e+02   8.7745806e+01   2.3272324e+02   1.2390065e+02   4.1386730e+02   1.2310677e+02   9.0873565e+02   1.8603903e+02   5.1720720e+02   9.3998710e+01   2.7003559e+02   1.2238452e+02   3.2742537e+02   1.0401710e+02   2.8533992e+02   1.0007419e+02   3.4999794e+02   1.4687000e+02   3.3049911e+02   1.0858806e+02   1.6659360e+02   1.6513516e+02   2.4617241e+02   2.8786452e+01   2.5083418e+02   8.7841613e+01   2.3518751e+02   1.0091290e+02   2.2251439e+02   1.9056419e+02   2.4480228e+02   1.8635806e+02   3.3442781e+02   1.6110097e+02   3.1450902e+02   4.8797419e+01   2.2481298e+02   9.7003226e+01   2.3257200e+02   2.0433645e+02   2.0327115e+02   6.4957419e+01   3.3272663e+02   1.2133871e+02   3.5005581e+02   1.5887194e+02   5.2067089e+02   1.6119194e+02   3.8432658e+02   4.3593419e+02   5.6186462e+02   8.7862581e+01   2.4404132e+02   2.2609387e+02   1.8252055e+02   1.0900226e+02   2.5284369e+02   1.9187613e+02   2.8702539e+02   6.8374516e+01   3.0839843e+02   1.3429065e+02   3.6263255e+02   7.8646774e+01   1.4489084e+02   8.4230968e+01   3.7685862e+02   8.0322903e+01   1.7436320e+02   1.1561774e+02   2.6434800e+02   6.6484516e+01   3.6699188e+02   1.0704677e+02   3.3108271e+02   9.5810323e+01   1.0619905e+02   1.6623871e+01   8.2894284e+01   7.7176129e+01   1.8389075e+02   1.3040323e+02   4.2788355e+02   1.2652065e+02   2.4910157e+02   1.3552065e+02   4.0353803e+02   1.3563935e+02   3.9140853e+02   1.3558129e+02   4.7199737e+02   1.2075161e+02   3.7179213e+02   1.3957742e+02   2.8064381e+02   9.0526129e+01   2.2471597e+02   1.0151419e+02   2.3195338e+02   1.6683903e+02   3.9608514e+02   1.0150548e+02   1.8183343e+02   6.9647742e+01   2.0537625e+02   8.3301613e+01   2.4338103e+02   1.2623742e+02   3.0443423e+02   1.5444000e+02   1.6213190e+02   1.4912065e+02   3.5387874e+02   1.1609419e+02   2.5846343e+02   1.2090806e+02   2.4196961e+02   1.0591226e+02   2.6689702e+02   1.4140774e+02   3.9806448e+02   1.3572226e+02   2.7055674e+02   1.0581903e+02   7.4208026e+01   1.4876806e+02   4.4041565e+02   2.0464484e+02   3.6179874e+02   1.1446935e+02   3.6978374e+02   1.5082032e+02   4.2827760e+02   1.7472161e+02   4.9321163e+02   1.7731290e+01   9.2242142e+01   9.4639677e+01   3.9459883e+02   9.5383226e+01   3.9319934e+02   1.0409065e+02   3.4711468e+02   1.1022419e+02   3.1869400e+02   5.7890968e+01   2.9606711e+02   1.2314000e+02   3.1450299e+02   1.2638839e+02   2.6467957e+02   7.4178065e+01   3.4308317e+02   1.1734677e+02   4.1070419e+02   5.3991290e+01   1.9290392e+02   1.4626097e+02   3.7248783e+02   1.8368903e+02   4.9138004e+02   1.8717935e+02   2.6172501e+02   3.8685161e+01   2.3305293e+02   1.5933355e+02   4.1102719e+02   1.0199677e+02   1.8560671e+02   8.2544516e+01   3.0218095e+02   2.7180581e+02   1.6821812e+02   1.4104935e+02   3.5367315e+02   1.0644871e+02   2.8569152e+02   7.6251290e+01   2.0666635e+02   7.6449032e+01   2.1980375e+02   1.1490355e+02   2.1653062e+02   9.6721290e+01   3.4766714e+02   1.3856258e+02   3.7157854e+02   9.3570323e+01   1.2364470e+02   7.5158065e+01   3.3773703e+02   7.7937097e+01   2.0734439e+02   1.1892677e+02   2.9817070e+02   7.5998065e+01   2.5358080e+02   1.4422000e+02   3.0172369e+02   4.1149677e+01   2.5107157e+02   9.0555161e+01   2.3614591e+02   1.6110419e+02   1.2811521e+02   9.2780968e+01   1.0463785e+02   1.2323065e+02   1.6626735e+02   9.0443226e+01   1.8473164e+02
   1.7357129e+02   4.4600978e+02   5.8547613e+02   3.7031933e+02   8.8482258e+01   1.5037884e+02   2.8204000e+02   4.5353874e+02   9.0393871e+01   2.5470752e+02   1.1677774e+02   4.6074326e+02   7.7434839e+01   3.0042392e+02   1.0350806e+02   2.6529871e+02   7.7835806e+01   2.5408604e+02   9.3090645e+01   3.8437210e+02   1.0910677e+02   7.3942565e+02   1.5892903e+02   4.0120600e+02   8.1808710e+01   2.4901079e+02   8.9854516e+01   2.7997777e+02   1.0263710e+02   2.5826032e+02   1.0403419e+02   3.3858114e+02   1.3577000e+02   4.1248711e+02   8.7588065e+01   1.9904360e+02   1.8013516e+02   2.6074241e+02   2.5376452e+01   2.3233698e+02   1.0370161e+02   2.6544871e+02   8.4202903e+01   1.9852119e+02   2.0090419e+02   2.1130508e+02   2.0469806e+02   3.0029061e+02   1.5758097e+02   3.2503062e+02   8.6317419e+01   2.3100138e+02   9.9713226e+01   2.1788520e+02   2.6067645e+02   2.5016395e+02   3.0767419e+01   3.9713183e+02   1.3803871e+02   3.1701981e+02   1.7482194e+02   5.2801489e+02   1.4234194e+02   3.6969458e+02   4.4774419e+02   5.5029982e+02   9.1622581e+01   2.8040052e+02   2.1147387e+02   1.8860015e+02   1.2986226e+02   2.9284489e+02   1.9792613e+02   2.8449139e+02   8.6234516e+01   3.6572963e+02   1.4262065e+02   3.2301615e+02   9.2176774e+01   1.5642844e+02   1.0151097e+02   3.3599622e+02   5.5322903e+01   2.4471320e+02   1.3934774e+02   2.4531960e+02   6.0294516e+01   2.9914708e+02   8.6816774e+01   3.4251111e+02   1.2562032e+02   7.9764245e+01   3.1813871e+01   6.8249084e+01   9.0796129e+01   1.8494115e+02   1.2102323e+02   3.9097395e+02   1.0829065e+02   2.5593997e+02   1.2748065e+02   4.1332123e+02   1.1977935e+02   3.2510733e+02   1.5515129e+02   4.4443177e+02   1.6395161e+02   3.1500613e+02   1.0651742e+02   4.0767861e+02   6.4676129e+01   1.6850397e+02   7.6854194e+01   2.5054618e+02   1.2802903e+02   4.3694994e+02   7.9265484e+01   1.8614263e+02   7.6457742e+01   2.0255145e+02   4.1391613e+01   2.0507383e+02   1.0852742e+02   2.6189103e+02   6.9350000e+01   8.9509097e+01   1.6692065e+02   2.5230474e+02   1.1577419e+02   2.4111903e+02   1.2243806e+02   2.0846721e+02   1.1948226e+02   2.4724142e+02   1.4516774e+02   4.3533368e+02   1.3077226e+02   2.6490274e+02   7.0629032e+01   4.5833226e+01   1.1081806e+02   4.0683165e+02   1.3017484e+02   1.9542634e+02   1.1353935e+02   4.1092814e+02   1.6716032e+02   5.3282040e+02   1.5048161e+02   5.4610083e+02   3.9781290e+01   7.3898142e+01   1.1096968e+02   4.2215243e+02   1.3376323e+02   3.5379894e+02   1.3086065e+02   3.8173308e+02   9.3184194e+01   2.4315720e+02   4.6030968e+01   2.1158591e+02   1.2072000e+02   3.2279659e+02   7.2958387e+01   2.1201397e+02   9.7848065e+01   3.4861957e+02   1.3142677e+02   4.3865779e+02   4.6851290e+01   1.3133512e+02   1.7935097e+02   4.0603063e+02   1.4128903e+02   4.5270204e+02   1.7217935e+02   3.2535501e+02   4.6835161e+01   2.8730093e+02   1.1571355e+02   4.0770679e+02   9.4886774e+01   2.8065551e+02   1.0531452e+02   2.9988935e+02   2.1533581e+02   1.5626572e+02   1.0984935e+02   3.2821915e+02   1.4263871e+02   3.5872632e+02   8.5771290e+01   2.1281475e+02   7.9879032e+01   2.5437935e+02   1.7852355e+02   2.3167102e+02   1.0186129e+02   3.1759594e+02   1.1518258e+02   3.6554894e+02   8.4190323e+01   2.4468510e+02   7.9348065e+01   3.3007183e+02   7.8227097e+01   2.6746119e+02   1.0620677e+02   3.3180830e+02   7.7998065e+01   2.4128080e+02   1.2955000e+02   3.2356729e+02   4.9959677e+01   2.3288677e+02   7.7555161e+01   1.8699591e+02   1.5972419e+02   1.7008561e+02   8.0110968e+01   1.8937145e+02   1.2858065e+02   1.9353935e+02   5.4963226e+01   1.0943004e+02
   1.5723129e+02   4.7088698e+02   5.3033613e+02   3.2125053e+02   1.1681226e+02   1.9449244e+02   2.7699000e+02   3.3170274e+02   1.1929387e+02   2.6977552e+02   1.2682774e+02   4.6741926e+02   7.3234839e+01   3.0061992e+02   9.7028065e+01   2.6143711e+02   1.0669581e+02   2.4644724e+02   9.1240645e+01   3.8271010e+02   1.0296677e+02   8.2205685e+02   1.3215903e+02   5.0781760e+02   9.0808710e+01   2.4239079e+02   1.2004452e+02   3.1256257e+02   1.3848710e+02   2.4563232e+02   9.9604194e+01   3.1508554e+02   1.4435000e+02   3.9847071e+02   8.7778065e+01   2.0802840e+02   1.5813516e+02   2.8150241e+02   1.6436452e+01   2.5347218e+02   1.0351161e+02   2.4350391e+02   8.8622903e+01   2.0264759e+02   1.9842419e+02   2.3993348e+02   1.8055806e+02   3.2479181e+02   1.6215097e+02   3.3075502e+02   7.2747419e+01   2.4299698e+02   1.1004323e+02   2.3838880e+02   2.0907645e+02   2.5262195e+02   4.8107419e+01   3.3788463e+02   1.1108871e+02   3.1152581e+02   1.8182194e+02   5.2926489e+02   1.4448194e+02   3.8071338e+02   4.8865419e+02   4.8840702e+02   9.9482581e+01   2.7244172e+02   2.0394387e+02   1.8410255e+02   1.3862226e+02   2.6857409e+02   1.5330613e+02   2.7949099e+02   8.4614516e+01   3.0442923e+02   9.1340645e+01   3.9563855e+02   9.7126774e+01   1.8117244e+02   1.1475097e+02   2.6407702e+02   7.2272903e+01   2.0529720e+02   1.6627774e+02   3.0536520e+02   8.7534516e+01   3.4144788e+02   8.1526774e+01   3.2312431e+02   1.2081032e+02   8.6869045e+01   2.1863871e+01   5.7375084e+01   9.6606129e+01   2.1323635e+02   1.2836323e+02   3.5033675e+02   7.8620645e+01   1.9398357e+02   1.3748065e+02   3.8138123e+02   1.2934935e+02   3.4205173e+02   1.8072129e+02   5.1733617e+02   1.3695161e+02   3.6402613e+02   1.2935742e+02   3.6702141e+02   5.5486129e+01   1.5647917e+02   1.2042419e+02   2.1916058e+02   1.3640903e+02   4.2770954e+02   7.6455484e+01   2.1116743e+02   6.9597742e+01   2.4476025e+02   9.2061613e+01   3.0354023e+02   1.2209742e+02   3.4909543e+02   1.9863000e+02   1.9130670e+02   1.4845065e+02   3.9316234e+02   6.2094194e+01   2.3183343e+02   1.2814806e+02   2.2020041e+02   1.0243226e+02   1.8636542e+02   1.4464774e+02   4.1618528e+02   1.4777226e+02   2.8240274e+02   1.0372903e+02   9.5995226e+01   1.1543806e+02   4.4941205e+02   1.4655484e+02   1.8391594e+02   6.4069355e+01   3.7194574e+02   1.2282032e+02   4.0527760e+02   1.2248161e+02   4.4353083e+02   5.7101290e+01   1.2973254e+02   1.1892968e+02   3.8056563e+02   9.5233226e+01   3.0979134e+02   1.2995065e+02   3.6070588e+02   8.8704194e+01   2.9437560e+02   4.5130968e+01   2.6960791e+02   1.2609000e+02   3.0805699e+02   9.5488387e+01   2.3442157e+02   3.7038065e+01   3.1320437e+02   1.0434677e+02   4.3657419e+02   8.3941290e+01   1.8645792e+02   1.1435097e+02   4.2718063e+02   1.5842903e+02   5.2647084e+02   1.6836935e+02   3.8131981e+02   3.8785161e+01   2.8423493e+02   9.2713548e+01   3.1216679e+02   9.4096774e+01   2.5218871e+02   8.4164516e+01   2.5963135e+02   2.4474581e+02   1.5620292e+02   1.0913935e+02   2.7180595e+02   1.9763871e+02   4.0532632e+02   8.1341290e+01   1.6273915e+02   7.8449032e+01   2.5611375e+02   8.0373548e+01   2.4452302e+02   1.0719129e+02   3.6425954e+02   1.1913258e+02   4.3637294e+02   7.9190323e+01   1.4874510e+02   7.3968065e+01   2.9707223e+02   1.0703710e+02   3.1158639e+02   7.9776774e+01   2.4168270e+02   6.2328065e+01   2.2524440e+02   1.1808000e+02   3.0381489e+02   2.9959677e+01   2.2329677e+02   7.9215161e+01   2.1943311e+02   1.6282419e+02   1.3768761e+02   8.9630968e+01   1.5188985e+02   1.2673065e+02   1.4338735e+02   5.9053226e+01   1.3005284e+02
   1.4009129e+02   4.8702818e+02   5.0919613e+02   3.1375173e+02   4.8532258e+01   1.7528484e+02   2.5247000e+02   3.9047434e+02   1.2824387e+02   3.1400952e+02   1.4001774e+02   4.7174406e+02   6.2284839e+01   3.4420592e+02   8.8358065e+01   2.6194071e+02   9.0125806e+01   2.5681284e+02   1.0119065e+02   3.5920410e+02   1.1844677e+02   8.7939845e+02   1.4250903e+02   3.8504960e+02   9.4848710e+01   2.2520759e+02   1.2590452e+02   3.3043377e+02   1.2834710e+02   2.4310352e+02   9.7414194e+01   2.8216074e+02   1.4601000e+02   4.1890791e+02   9.9498065e+01   2.6499080e+02   1.9152516e+02   3.2037121e+02   1.6316452e+01   2.1895178e+02   1.2260161e+02   2.4807671e+02   9.0292903e+01   1.6575399e+02   2.0018419e+02   2.2160268e+02   1.8135806e+02   2.9934781e+02   1.4891097e+02   3.6786422e+02   6.8267419e+01   2.4744538e+02   7.5953226e+01   2.7254600e+02   2.5187645e+02   1.9292795e+02   3.5727419e+01   3.5582503e+02   9.4388710e+01   3.3201181e+02   1.7925194e+02   5.2695049e+02   1.2877194e+02   3.7059018e+02   4.3436419e+02   5.2232022e+02   7.9862581e+01   2.6277132e+02   1.5951387e+02   1.7465695e+02   1.3672226e+02   2.7334609e+02   1.7640613e+02   2.6136299e+02   6.8714516e+01   3.1970123e+02   6.6620645e+01   3.4490615e+02   1.0512677e+02   1.3663244e+02   8.7940968e+01   2.7275182e+02   7.8442903e+01   2.5157360e+02   1.2461774e+02   2.6936800e+02   8.4104516e+01   3.5677228e+02   1.0047677e+02   3.0251831e+02   1.0990032e+02   8.7211845e+01   3.5103871e+01   7.1125884e+01   9.6886129e+01   2.1926395e+02   9.4023226e+01   3.1894395e+02   8.9140645e+01   1.9052197e+02   1.1167065e+02   3.6287603e+02   1.2196935e+02   3.6088213e+02   1.6091129e+02   4.8706097e+02   1.2368161e+02   3.4882773e+02   1.0351742e+02   4.2380861e+02   5.7056129e+01   1.4682357e+02   1.2418419e+02   2.3104978e+02   1.6350903e+02   3.9249154e+02   7.6985484e+01   2.5746503e+02   8.1507742e+01   1.8385745e+02   9.5011613e+01   2.6663423e+02   1.3880742e+02   3.4413863e+02   2.6258000e+02   2.2767070e+02   2.2759065e+02   4.6374114e+02   4.4614194e+01   2.2376183e+02   1.1143806e+02   1.8243721e+02   1.0605226e+02   1.7078582e+02   1.8759774e+02   4.3417928e+02   1.3225226e+02   2.8673434e+02   9.6439032e+01   1.4295843e+02   1.1204806e+02   4.3425325e+02   1.3626484e+02   2.9316914e+02   1.0833935e+02   3.0560414e+02   1.5711032e+02   3.6638440e+02   1.3229161e+02   4.1393603e+02   5.9361290e+01   8.8231742e+01   8.9879677e+01   3.2892963e+02   7.6183226e+01   3.2545534e+02   1.1619065e+02   3.6671668e+02   1.0027419e+02   2.7273000e+02   2.2410968e+01   2.3323551e+02   1.1530000e+02   3.2292019e+02   7.2908387e+01   2.6101797e+02   7.6898065e+01   3.0339557e+02   1.2175677e+02   3.4010139e+02   6.7041290e+01   2.0938992e+02   1.5402097e+02   3.4171703e+02   1.4948903e+02   4.4978604e+02   1.1031935e+02   3.3906381e+02   4.7685161e+01   2.3585293e+02   1.3385355e+02   3.4663559e+02   9.6256774e+01   2.2690591e+02   7.0214516e+01   2.9455735e+02   1.9592581e+02   1.5599852e+02   1.0299935e+02   2.7657715e+02   1.3144871e+02   2.9337152e+02   7.0771290e+01   1.6872475e+02   1.2497903e+02   2.3301135e+02   9.8943548e+01   2.0261742e+02   1.3805129e+02   4.1160074e+02   1.1894258e+02   4.1105814e+02   7.3480323e+01   1.5111190e+02   9.1828065e+01   3.0902343e+02   8.7797097e+01   2.4359559e+02   9.9016774e+01   2.7143350e+02   7.3138065e+01   2.3213960e+02   1.3455000e+02   2.8816729e+02   5.5489677e+01   2.7325437e+02   7.3645161e+01   2.0711871e+02   1.7072419e+02   1.4782561e+02   7.3210968e+01   1.0773345e+02   1.2283065e+02   1.5159935e+02   5.4913226e+01   1.3852404e+02
   1.6523129e+02   4.7953698e+02   5.8095613e+02   3.6196093e+02   7.1762258e+01   1.6861644e+02   2.4347000e+02   4.7805434e+02   1.3224387e+02   3.2764952e+02   1.3396774e+02   4.9450806e+02   7.7574839e+01   2.9579272e+02   1.0740806e+02   2.8736671e+02   9.9505806e+01   2.5535244e+02   1.1681065e+02   4.4581450e+02   1.3401677e+02   8.2581285e+02   1.0974903e+02   4.0949040e+02   9.0998710e+01   1.7037559e+02   1.0385452e+02   3.1580777e+02   1.2458710e+02   2.1036432e+02   8.7644194e+01   2.9847234e+02   1.2949000e+02   3.9574951e+02   1.0934806e+02   2.4530280e+02   1.6405516e+02   2.6871881e+02   4.8376452e+01   2.2291698e+02   9.9181613e+01   2.4757031e+02   9.5822903e+01   1.6502159e+02   1.7361419e+02   1.7753828e+02   1.2493806e+02   3.5448141e+02   1.4958097e+02   3.0590062e+02   6.3367419e+01   2.0583738e+02   1.1119323e+02   2.4605680e+02   2.8167645e+02   1.8734395e+02   3.4107419e+01   3.1805463e+02   8.2738710e+01   2.9889381e+02   1.6420194e+02   5.1477449e+02   1.4438194e+02   3.2100138e+02   3.9046419e+02   4.0217222e+02   1.5334258e+02   3.9489292e+02   1.9380387e+02   1.6448375e+02   1.4076226e+02   3.2416289e+02   1.4706613e+02   2.7794019e+02   7.8614516e+01   2.5985923e+02   7.0100645e+01   3.1724775e+02   9.1796774e+01   1.7169884e+02   1.0070097e+02   3.1296102e+02   6.5152903e+01   2.0445680e+02   1.4007774e+02   2.5779120e+02   8.2194516e+01   3.5858508e+02   7.8906774e+01   2.3666391e+02   1.2471032e+02   1.1531705e+02   3.8533871e+01   6.1421484e+01   8.8606129e+01   2.4021635e+02   8.2313226e+01   2.9873075e+02   9.5760645e+01   1.9089237e+02   1.1995065e+02   4.0226363e+02   1.1663935e+02   3.1973853e+02   1.4496129e+02   4.9967697e+02   1.2062161e+02   2.8833253e+02   1.1468742e+02   3.5386501e+02   4.0526129e+01   1.5738597e+02   7.1854194e+01   2.2347618e+02   1.6216903e+02   4.0216874e+02   7.1265484e+01   2.6658263e+02   7.0837742e+01   2.1847105e+02   1.3287161e+02   3.1256543e+02   1.3704742e+02   3.8037943e+02   2.5216000e+02   2.7745430e+02   1.4492065e+02   3.5306474e+02   6.9454194e+01   2.2987463e+02   1.1609806e+02   1.7163441e+02   9.3762258e+01   1.7233902e+02   1.8873774e+02   4.5255808e+02   1.4672226e+02   2.7624674e+02   9.7159032e+01   1.1966083e+02   1.1176806e+02   3.8870565e+02   8.0364839e+01   2.9855114e+02   1.0939935e+02   4.0498934e+02   1.2273032e+02   4.7918480e+02   1.1986161e+02   4.8398043e+02   3.5781290e+01   8.8378142e+01   1.3944968e+02   3.5625403e+02   8.4523226e+01   3.3987814e+02   1.1871065e+02   3.9708508e+02   8.9754194e+01   2.2448160e+02   2.9700968e+01   2.0522231e+02   9.7190000e+01   3.6441899e+02   8.3488387e+01   2.5690157e+02   7.3658065e+01   3.5860477e+02   1.4442677e+02   4.2686779e+02   3.9471290e+01   1.3954552e+02   1.3602097e+02   3.8615703e+02   1.2748903e+02   4.7500604e+02   1.6145935e+02   3.5721261e+02   6.7025161e+01   3.1039573e+02   1.2371355e+02   3.8430679e+02   8.5936774e+01   1.7405151e+02   6.3974516e+01   3.0319655e+02   1.8533581e+02   1.4325572e+02   8.7659355e+01   3.5604435e+02   1.3338871e+02   3.4271632e+02   9.2011290e+01   2.3864555e+02   7.2409032e+01   1.8631695e+02   9.9133548e+01   2.2441222e+02   9.1621290e+01   3.2346514e+02   1.1889258e+02   3.3644214e+02   7.4530323e+01   1.3983790e+02   9.6018065e+01   2.9225823e+02   8.6367097e+01   2.8175999e+02   1.3401677e+02   2.7787350e+02   6.9518065e+01   2.0266920e+02   1.3422000e+02   3.1600369e+02   5.2679677e+01   2.6285917e+02   7.5025161e+01   1.8905831e+02   1.7172419e+02   1.5526561e+02   1.0097097e+02   1.4979265e+02   1.4368065e+02   1.6878135e+02   6.3773226e+01   1.3100524e+02
   1.7414129e+02   4.7092418e+02   3.8076613e+02   3.1688613e+02   5.4482258e+01   1.7394884e+02   2.9156000e+02   3.8891714e+02   1.4301387e+02   3.5487792e+02   1.2311774e+02   4.9037606e+02   1.0571484e+02   3.2207152e+02   9.2358065e+01   2.2453071e+02   9.1985806e+01   2.8862404e+02   9.6620645e+01   4.8732970e+02   1.1391677e+02   7.9342085e+02   1.4786903e+02   4.2597080e+02   1.0903871e+02   1.8302239e+02   1.0971452e+02   3.3600897e+02   1.3534710e+02   2.6269352e+02   8.9604194e+01   3.0254554e+02   1.1944000e+02   3.6312351e+02   1.0654806e+02   2.3666680e+02   1.6098516e+02   2.6550441e+02   3.0496452e+01   2.3498738e+02   1.1484161e+02   2.5735751e+02   8.9052903e+01   1.8532319e+02   1.4775419e+02   1.4341708e+02   1.4112806e+02   3.2118621e+02   1.4462097e+02   3.1396742e+02   8.0507419e+01   2.1018618e+02   1.0457323e+02   2.6549640e+02   2.5847645e+02   2.5406995e+02   7.6727419e+01   3.1045503e+02   1.1073871e+02   3.0625381e+02   1.6601194e+02   5.4119969e+02   1.1943194e+02   3.3147738e+02   3.7593419e+02   4.7199462e+02   1.0062258e+02   3.4278052e+02   1.6071387e+02   1.2866095e+02   1.6386226e+02   3.2069489e+02   1.6578613e+02   2.1144259e+02   6.6044516e+01   2.9467483e+02   7.9810645e+01   3.1509095e+02   7.4076774e+01   1.9073644e+02   9.0180968e+01   3.3438262e+02   9.1802903e+01   2.4132480e+02   1.5281774e+02   2.5991200e+02   5.8054516e+01   4.0266628e+02   8.1576774e+01   2.2045031e+02   9.8570323e+01   1.0797825e+02   2.0143871e+01   6.9272684e+01   9.8126129e+01   2.0450475e+02   9.9693226e+01   3.5620035e+02   1.1133065e+02   2.2607677e+02   1.5529065e+02   4.9538643e+02   1.2186935e+02   3.5756013e+02   1.5296129e+02   4.2550697e+02   9.6021613e+01   2.9990053e+02   1.0046742e+02   3.6544261e+02   6.7056129e+01   1.9364357e+02   1.1180419e+02   2.6218018e+02   1.8702903e+02   4.6127994e+02   9.4455484e+01   2.1015743e+02   5.5937742e+01   2.2419305e+02   7.7391613e+01   3.2924383e+02   1.2795742e+02   3.6324663e+02   2.7916000e+02   2.9272430e+02   1.7831065e+02   3.8406354e+02   1.1672419e+02   2.7715303e+02   1.2009806e+02   2.0408441e+02   7.6722258e+01   2.1775222e+02   2.0040774e+02   4.2276448e+02   1.2568226e+02   1.9306994e+02   8.7009032e+01   1.0614283e+02   1.5062806e+02   4.3140685e+02   1.3031484e+02   2.5364514e+02   1.1779935e+02   4.3224734e+02   1.1611032e+02   3.7838440e+02   1.2510161e+02   4.3651123e+02   6.7151290e+01   9.9608542e+01   1.0696968e+02   3.5909243e+02   8.2423226e+01   3.2481614e+02   1.2305065e+02   3.4025788e+02   1.0627419e+02   2.2235000e+02   2.8700968e+01   2.0478231e+02   1.2419000e+02   3.1351899e+02   9.7018387e+01   2.4024917e+02   8.0518065e+01   3.2734597e+02   1.6467677e+02   4.5433779e+02   7.1511290e+01   2.0669232e+02   1.5754097e+02   3.8924543e+02   1.0142903e+02   5.0236084e+02   1.4274935e+02   3.2384941e+02   3.7925161e+01   2.9958373e+02   1.1147355e+02   3.5237599e+02   1.0172677e+02   2.6131831e+02   6.4934516e+01   2.4116975e+02   2.4480581e+02   1.7537812e+02   6.7239355e+01   2.9053795e+02   2.2931871e+02   3.6142192e+02   7.8391290e+01   1.9564515e+02   6.3169032e+01   2.2052615e+02   1.0042355e+02   1.9734902e+02   1.2457129e+02   2.8996914e+02   1.1823258e+02   4.2878494e+02   7.7670323e+01   2.1248670e+02   9.4918065e+01   2.8872623e+02   8.9607097e+01   3.7188079e+02   1.0597677e+02   2.6877670e+02   6.6328065e+01   2.2211440e+02   1.0408000e+02   3.5626489e+02   4.4679677e+01   2.5601917e+02   7.3315161e+01   2.2285511e+02   1.6153419e+02   1.2194081e+02   8.3830968e+01   2.0826385e+02   1.1103065e+02   1.5369335e+02   6.9723226e+01   1.3557924e+02
   1.4104129e+02   4.2371218e+02   5.9028613e+02   3.6250453e+02   7.4912258e+01   2.0946444e+02   2.7932000e+02   3.9480634e+02   1.5272387e+02   3.5072112e+02   1.4839774e+02   4.9173366e+02   4.5954839e+01   3.0004232e+02   1.1016806e+02   2.2948591e+02   1.1659581e+02   2.7103524e+02   1.0948065e+02   3.9521090e+02   6.6496774e+01   7.7178445e+02   1.4574903e+02   4.5637040e+02   1.0542871e+02   2.1069119e+02   9.8714516e+01   3.3536897e+02   1.1906710e+02   2.8199592e+02   9.4604194e+01   3.1024554e+02   1.0311000e+02   3.2204991e+02   1.0482806e+02   2.4375440e+02   1.5067516e+02   2.6924921e+02   2.6966452e+01   2.3950978e+02   1.0260161e+02   2.5681671e+02   1.1562290e+02   2.0519759e+02   1.4542419e+02   1.3127348e+02   1.3435806e+02   3.6481781e+02   1.5139097e+02   3.9971582e+02   5.4127419e+01   1.7290658e+02   1.0047323e+02   2.7005440e+02   2.3033645e+02   2.2905115e+02   6.2007419e+01   3.8967263e+02   1.1898871e+02   3.5639381e+02   1.5877194e+02   4.7582889e+02   9.1861935e+01   3.0678298e+02   4.0822419e+02   4.3917142e+02   1.1177258e+02   3.2769852e+02   1.4018387e+02   1.5558335e+02   1.4557226e+02   2.6777809e+02   1.4873613e+02   2.3495659e+02   8.9144516e+01   2.8382683e+02   7.3480645e+01   3.3244735e+02   8.5026774e+01   1.5190044e+02   1.1137097e+02   2.8225742e+02   1.1350290e+02   2.5281880e+02   1.2774774e+02   3.1037760e+02   7.6534516e+01   4.1627788e+02   7.7766774e+01   2.2585511e+02   9.8520323e+01   8.8882245e+01   3.8953871e+01   6.5057884e+01   7.6606129e+01   1.8560635e+02   1.1750323e+02   3.2529555e+02   1.0381065e+02   2.6681837e+02   1.5448065e+02   4.8035123e+02   1.0124935e+02   3.3925973e+02   1.2877129e+02   4.3135217e+02   1.1555161e+02   3.0413813e+02   2.0687419e+01   3.1043501e+02   5.0626129e+01   2.5005797e+02   1.3394419e+02   2.9326898e+02   1.4954903e+02   3.9722834e+02   6.9835484e+01   1.7584703e+02   5.4987742e+01   1.3554905e+02   9.2301613e+01   2.7724103e+02   1.3190742e+02   3.4498063e+02   2.2816000e+02   2.3932430e+02   1.6273065e+02   3.6835994e+02   4.8564194e+01   2.9617583e+02   8.2818065e+01   2.1425681e+02   1.0296226e+02   2.3518302e+02   1.7416774e+02   4.5739368e+02   1.2025226e+02   2.2841434e+02   7.4579032e+01   7.3417226e+01   1.3447806e+02   4.2631885e+02   1.5112484e+02   1.9889034e+02   9.7199355e+01   2.5329534e+02   1.1411032e+02   3.6035440e+02   1.2919161e+02   3.8790403e+02   4.2521290e+01   9.8838942e+01   9.8779677e+01   3.0636763e+02   8.4283226e+01   3.1066734e+02   1.0819065e+02   3.0830668e+02   7.8844194e+01   2.4920440e+02   1.9130968e+01   2.4768791e+02   1.1298000e+02   3.1331579e+02   6.8118387e+01   2.0761117e+02   6.0658065e+01   3.5464477e+02   1.0450677e+02   3.9490139e+02   7.9611290e+01   2.2090432e+02   1.4635097e+02   3.6733063e+02   1.0022903e+02   4.7438684e+02   1.4083935e+02   3.3195221e+02   3.4645161e+01   2.0717613e+02   1.3099355e+02   3.2753439e+02   8.5576774e+01   2.2171031e+02   5.9404516e+01   2.5208215e+02   2.1445581e+02   1.4680612e+02   6.9049355e+01   2.8091315e+02   1.9481871e+02   4.0518192e+02   7.9441290e+01   1.9289115e+02   9.3739032e+01   2.5780055e+02   8.7993548e+01   2.0601342e+02   1.1486129e+02   3.8431594e+02   1.2837258e+02   4.0006374e+02   7.2150323e+01   1.3021830e+02   7.7108065e+01   2.8177103e+02   7.3707097e+01   2.6020279e+02   1.2406677e+02   2.9056950e+02   4.9418065e+01   1.7998720e+02   1.1894000e+02   2.6312609e+02   4.3059677e+01   2.5433877e+02   5.2555161e+01   1.7018591e+02   1.5268419e+02   5.4788813e+01   5.8060968e+01   1.0546545e+02   9.5630645e+01   1.7037535e+02   5.1153226e+01   1.5030484e+02
   1.6857129e+02   4.4407978e+02   5.4128613e+02   3.2447453e+02   7.1532258e+01   1.6001484e+02   2.5580000e+02   3.7296794e+02   1.4163387e+02   3.0265832e+02   9.3347742e+01   5.2318766e+02   8.6384839e+01   3.2075792e+02   9.6738065e+01   2.8427031e+02   8.5025806e+01   2.4941084e+02   8.7900645e+01   4.0050730e+02   8.7306774e+01   7.2530965e+02   1.5474903e+02   4.3060040e+02   9.3808710e+01   2.6510079e+02   6.7664516e+01   2.7585297e+02   1.4253710e+02   2.7006832e+02   6.9224194e+01   3.1427594e+02   9.6540000e+01   3.1452551e+02   1.2439806e+02   2.6270880e+02   1.7152516e+02   2.5605121e+02   3.5616452e+01   2.0481778e+02   1.0913161e+02   2.5648431e+02   8.7532903e+01   2.0111479e+02   1.4371419e+02   1.5655028e+02   1.6112806e+02   3.5663621e+02   1.7296097e+02   3.7884022e+02   4.3937419e+01   1.9396178e+02   1.0028323e+02   2.2616960e+02   2.1387645e+02   2.4570795e+02   6.8057419e+01   3.1737863e+02   1.2758871e+02   4.2225581e+02   1.6354194e+02   5.6115729e+02   1.0443194e+02   2.9791738e+02   4.5631419e+02   4.4699422e+02   1.3029258e+02   3.6673692e+02   1.4656387e+02   1.5117295e+02   1.1748226e+02   2.3521529e+02   1.5325613e+02   2.2559499e+02   7.4564516e+01   2.8666323e+02   7.2770645e+01   2.9460415e+02   7.0506774e+01   1.1406204e+02   9.0800968e+01   2.8980302e+02   8.6562903e+01   2.3068400e+02   1.3494774e+02   2.7874160e+02   7.2484516e+01   3.9032188e+02   7.6006774e+01   2.2808591e+02   9.4090323e+01   9.7716645e+01   2.5433871e+01   7.6999484e+01   7.4746129e+01   1.9303515e+02   1.1459323e+02   3.8062835e+02   1.1167065e+02   2.4090957e+02   1.2433065e+02   4.1824323e+02   1.2234935e+02   3.6428173e+02   1.2729129e+02   3.9247057e+02   1.1975161e+02   3.2980213e+02   4.0517419e+01   3.0756861e+02   1.0062613e+02   2.7014797e+02   9.2424194e+01   2.6373058e+02   1.6554903e+02   3.8666834e+02   7.9935484e+01   1.6460903e+02   5.1597742e+01   1.7468025e+02   8.7061613e+01   2.9689023e+02   1.3223742e+02   3.2347423e+02   1.8201000e+02   1.6249630e+02   1.2721065e+02   3.3267154e+02   7.0244194e+01   2.2097143e+02   9.1908065e+01   2.1785961e+02   9.5862258e+01   2.1289102e+02   1.5054774e+02   4.1956328e+02   1.1715226e+02   2.2918234e+02   6.5679032e+01   8.2609226e+01   9.2668065e+01   4.4533365e+02   1.9926484e+02   1.9141914e+02   9.0939355e+01   3.1119614e+02   1.8658032e+02   4.6860680e+02   1.3353161e+02   4.6764683e+02   4.7891290e+01   5.5989342e+01   1.1330968e+02   3.7420523e+02   9.7043226e+01   3.5916654e+02   1.2314065e+02   4.2616068e+02   1.1846419e+02   2.7942480e+02   2.2980968e+01   1.9251991e+02   1.4335000e+02   3.6667619e+02   7.4808387e+01   3.0323597e+02   8.0748065e+01   3.4365757e+02   1.0167677e+02   4.4320779e+02   6.3851290e+01   1.8044512e+02   1.4611097e+02   4.0892983e+02   1.2975903e+02   4.6729444e+02   2.1083935e+02   3.2597221e+02   3.9685161e+01   2.5563293e+02   1.2476355e+02   4.0755279e+02   8.5046774e+01   2.3717271e+02   7.3834516e+01   2.8202775e+02   2.2168581e+02   1.7422772e+02   1.3246935e+02   3.8016955e+02   1.7850871e+02   3.5904672e+02   9.0341290e+01   2.2182915e+02   6.8639032e+01   2.0537855e+02   1.2037355e+02   2.2323302e+02   1.1577129e+02   3.2914314e+02   1.3361258e+02   3.5645454e+02   7.7150323e+01   1.7114830e+02   9.7918065e+01   3.2658623e+02   1.0017710e+02   3.9532519e+02   1.1668677e+02   3.0039990e+02   6.3468065e+01   1.9639320e+02   1.6765000e+02   3.1470929e+02   6.8819677e+01   2.7856797e+02   9.2125161e+01   2.0264031e+02   1.3177419e+02   8.1461613e+01   8.8300968e+01   1.8323625e+02   1.3648065e+02   2.0135735e+02   6.0633226e+01   1.7625644e+02
   1.4395129e+02   4.5485938e+02   4.8609613e+02   3.4316973e+02   3.4192258e+01   1.3781204e+02   2.6837000e+02   5.0301234e+02   1.2101387e+02   3.3954792e+02   1.2944774e+02   5.4096966e+02   8.4474839e+01   2.6467072e+02   9.1358065e+01   2.5094071e+02   9.9365806e+01   2.7626364e+02   8.6570645e+01   4.3327370e+02   8.6066774e+01   7.3483885e+02   1.3444903e+02   4.8586440e+02   8.9278710e+01   1.8994319e+02   1.0995452e+02   2.7112977e+02   1.5410710e+02   2.4019272e+02   9.3884194e+01   2.8773314e+02   1.0982000e+02   3.4432311e+02   9.9688065e+01   2.6697560e+02   1.7844516e+02   2.5795761e+02   3.7316452e+01   2.2527178e+02   9.9841613e+01   1.9936751e+02   8.5822903e+01   2.0306159e+02   1.6247419e+02   1.8037948e+02   1.9431806e+02   3.7769101e+02   1.5248097e+02   3.8295862e+02   5.4267419e+01   2.1951538e+02   1.0885323e+02   2.2681400e+02   2.1033645e+02   2.5085115e+02   5.6957419e+01   4.0631663e+02   1.0153871e+02   3.6618981e+02   1.7444194e+02   5.8514529e+02   1.2500194e+02   3.6370178e+02   3.4422419e+02   3.6525142e+02   1.2105258e+02   3.1538612e+02   1.5351387e+02   1.4999695e+02   1.1619226e+02   2.4579849e+02   1.4487613e+02   2.2021539e+02   6.8944516e+01   2.9287283e+02   3.2053065e+02   1.2954335e+02   8.0366774e+01   1.6042324e+02   9.4180968e+01   2.7991262e+02   1.0091290e+02   2.2553600e+02   1.2467774e+02   2.8916320e+02   5.6574516e+01   3.1559468e+02   5.2526774e+01   2.6435431e+02   1.3009032e+02   1.2497665e+02   2.6193871e+01   7.1508684e+01   8.3416129e+01   1.4858155e+02   1.1521323e+02   3.9762875e+02   1.1257065e+02   2.4311757e+02   1.5505065e+02   3.6616563e+02   1.3801935e+02   3.7940813e+02   1.4386129e+02   4.6138497e+02   1.1275161e+02   3.4110213e+02   1.4273742e+02   3.5695101e+02   6.3716129e+01   1.7624077e+02   1.0494419e+02   1.9139898e+02   1.6188903e+02   4.5462114e+02   8.8455484e+01   2.0306743e+02   6.6217742e+01   1.8618065e+02   9.1101613e+01   2.8990703e+02   1.3242742e+02   3.6026903e+02   1.9768000e+02   1.9662270e+02   1.3831065e+02   3.5474354e+02   3.7564194e+01   1.9669583e+02   1.2147806e+02   2.2797401e+02   9.2722258e+01   1.9771222e+02   1.1616774e+02   4.0322368e+02   1.3106226e+02   2.8706954e+02   8.7869032e+01   9.7734026e+01   8.6628065e+01   3.7795685e+02   1.3631484e+02   2.8316514e+02   1.1499935e+02   3.9674134e+02   1.3949032e+02   3.9775400e+02   1.3000161e+02   4.4259923e+02   1.5891290e+01   9.0869342e+01   1.4263968e+02   3.8242883e+02   9.0853226e+01   3.0985174e+02   1.1795065e+02   3.8847588e+02   7.4944194e+01   2.6094640e+02   3.0790968e+01   1.9794511e+02   1.0914000e+02   2.7935299e+02   8.0018387e+01   2.4638917e+02   9.0848065e+01   3.8731957e+02   1.3759677e+02   4.5458419e+02   4.5511290e+01   1.9625232e+02   1.5811097e+02   3.9586983e+02   1.2428903e+02   5.0213204e+02   1.4164935e+02   3.2079741e+02   8.3495161e+01   2.6569813e+02   1.0685355e+02   3.1931559e+02   6.3726774e+01   2.6598831e+02   7.9504516e+01   2.7300415e+02   2.3186581e+02   1.9647332e+02   1.3584935e+02   2.8313915e+02   1.9725871e+02   4.9654672e+02   9.4441290e+01   2.0155115e+02   5.1309032e+01   2.6743495e+02   6.9753548e+01   2.0014262e+02   1.0729129e+02   3.4811154e+02   1.3199258e+02   3.7991414e+02   9.0430323e+01   2.2032590e+02   8.2918065e+01   2.6792623e+02   7.4557097e+01   2.5204479e+02   1.0449677e+02   2.3818510e+02   7.2518065e+01   1.8113920e+02   1.2055000e+02   3.4537729e+02   3.7579677e+01   2.1439717e+02   7.4215161e+01   2.3459311e+02   1.5363419e+02   9.2282813e+01   9.2160968e+01   1.6040745e+02   1.1128065e+02   1.6707335e+02   4.6673226e+01   8.3373239e+01
   1.6900129e+02   4.5275538e+02   5.1190613e+02   3.3929493e+02   5.3912258e+01   1.6547444e+02   2.0951000e+02   4.8900114e+02   1.0624387e+02   3.1967952e+02   1.2001774e+02   4.8043406e+02   5.4814839e+01   2.5799352e+02   8.8978065e+01   2.8765111e+02   1.1202581e+02   2.6616084e+02   1.0386065e+02   3.9632050e+02   1.1530677e+02   8.3306965e+02   1.6144903e+02   4.1894440e+02   7.3568710e+01   2.1695999e+02   9.2334516e+01   3.2982937e+02   1.2106710e+02   2.8211592e+02   1.0779419e+02   3.4714034e+02   1.2592000e+02   3.5008511e+02   8.8548065e+01   2.1310680e+02   1.9159516e+02   2.4474561e+02   4.3146452e+01   2.5262538e+02   1.0756161e+02   2.4355991e+02   1.0529290e+02   2.1464399e+02   1.5661419e+02   1.6465828e+02   1.1169806e+02   3.3511061e+02   1.6519097e+02   3.5999182e+02   8.9457419e+01   2.4427018e+02   9.7383226e+01   2.0011160e+02   2.2627645e+02   2.2717595e+02   1.0110742e+02   3.9807463e+02   1.1713871e+02   3.6664181e+02   1.8054194e+02   5.4793729e+02   1.6115194e+02   3.7013978e+02   3.8155419e+02   4.8940502e+02   9.9672581e+01   3.6218652e+02   1.8113387e+02   1.3187735e+02   1.0243226e+02   2.1622929e+02   1.4430613e+02   2.2088099e+02   7.6904516e+01   2.3609603e+02   3.0619065e+02   1.2269055e+02   8.3226774e+01   1.1723444e+02   1.0675097e+02   2.8885702e+02   8.5852903e+01   2.1921080e+02   1.4601774e+02   3.0751600e+02   6.2774516e+01   2.7809868e+02   1.0043677e+02   2.4999151e+02   8.7430323e+01   1.0362945e+02   2.4433871e+01   6.2309484e+01   9.6836129e+01   1.6745795e+02   1.0045323e+02   3.5827955e+02   8.6760645e+01   2.1590237e+02   1.3219065e+02   3.4747443e+02   1.3682935e+02   3.9393333e+02   1.6548129e+02   5.1422537e+02   1.0948161e+02   3.4162373e+02   6.6077419e+01   3.6725381e+02   6.0486129e+01   1.7316917e+02   1.0432419e+02   1.9377858e+02   1.6950903e+02   4.3568154e+02   9.0985484e+01   2.7720503e+02   8.7217742e+01   2.1940065e+02   1.0310161e+02   3.0894703e+02   1.4028742e+02   3.5726023e+02   2.2858000e+02   2.5891070e+02   1.1916065e+02   3.1169554e+02   6.4824194e+01   2.2314503e+02   1.0209806e+02   1.9052441e+02   9.0482258e+01   2.0137142e+02   1.6083774e+02   3.7770008e+02   1.3648226e+02   2.8872594e+02   8.7919032e+01   1.0630003e+02   1.2738806e+02   4.2131605e+02   1.2412484e+02   2.5276034e+02   8.2739355e+01   2.7319214e+02   1.4535032e+02   3.0228520e+02   1.1091161e+02   3.7421643e+02   6.2051290e+01   9.4696542e+01   9.4159677e+01   3.2687723e+02   8.0183226e+01   3.0475534e+02   1.0986065e+02   2.8408308e+02   1.4856419e+02   2.4382680e+02   3.0560968e+01   2.1158351e+02   8.3670000e+01   2.9513059e+02   8.9178387e+01   1.9787637e+02   7.2848065e+01   3.3990957e+02   1.0167677e+02   3.7362779e+02   3.8661290e+01   1.4432032e+02   1.3569097e+02   3.8323343e+02   1.5808903e+02   5.0595804e+02   1.4326935e+02   3.1289781e+02   3.0355161e+01   2.2532933e+02   9.1953548e+01   3.5617759e+02   5.9996774e+01   1.7949671e+02   7.2024516e+01   2.7955255e+02   2.8921581e+02   1.8347532e+02   1.2399935e+02   2.7432715e+02   1.7113871e+02   4.2913632e+02   7.8111290e+01   1.6956755e+02   9.8839032e+01   1.8710255e+02   7.7663548e+01   2.2697982e+02   1.2024129e+02   4.4417554e+02   1.4718258e+02   4.2588894e+02   5.1760323e+01   1.1436950e+02   5.1688065e+01   2.6328463e+02   8.3557097e+01   1.9812479e+02   8.2356774e+01   2.7805630e+02   6.3658065e+01   2.1475800e+02   1.0075000e+02   2.4582129e+02   4.4099677e+01   2.0816557e+02   7.4745161e+01   1.8393071e+02   1.3629419e+02   6.8340013e+01   5.0630968e+01   1.3776985e+02   1.1108065e+02   1.3373935e+02   5.9293226e+01   1.3294364e+02
   1.6466129e+02   4.2782258e+02   5.2652613e+02   2.7888533e+02   7.4242258e+01   1.7289804e+02   2.8994000e+02   4.0423674e+02   8.3203871e+01   2.6542272e+02   1.0463774e+02   4.6480446e+02   9.0954839e+01   2.4553232e+02   6.9548065e+01   2.7954551e+02   9.3315806e+01   2.6655764e+02   8.7670645e+01   3.8638570e+02   1.1063677e+02   8.4125325e+02   1.2715903e+02   4.0656760e+02   9.4038710e+01   2.4051239e+02   1.0990452e+02   3.1390377e+02   1.2220710e+02   2.7455472e+02   8.4364194e+01   3.1444474e+02   1.4001000e+02   3.7309791e+02   9.2738065e+01   2.5063160e+02   2.0744516e+02   2.8870761e+02   3.5846452e+01   2.3367938e+02   9.0221613e+01   2.2385711e+02   7.8102903e+01   1.6129919e+02   1.7113419e+02   2.0692668e+02   1.5093806e+02   3.4216141e+02   1.5300097e+02   3.0410702e+02   6.6837419e+01   2.2403978e+02   1.0285323e+02   2.2891400e+02   2.4007645e+02   2.8627195e+02   6.5057419e+01   4.1933863e+02   8.0038710e+01   3.3285981e+02   1.9792194e+02   5.0369689e+02   1.5153194e+02   3.9304938e+02   4.4631419e+02   5.3412422e+02   1.4239258e+02   3.8086892e+02   2.9256387e+02   2.0039295e+02   1.0795226e+02   1.9173769e+02   1.8025613e+02   3.0100499e+02   6.9284516e+01   2.5356563e+02   3.6477065e+02   1.6157415e+02   8.1936774e+01   1.7124764e+02   9.9230968e+01   3.0093862e+02   8.5502903e+01   2.1458880e+02   1.2834774e+02   2.9126960e+02   6.7964516e+01   3.6772348e+02   8.9246774e+01   2.8055671e+02   6.5230323e+01   9.5125445e+01   4.1863871e+01   7.5585084e+01   9.1076129e+01   2.2987875e+02   9.1453226e+01   3.9499955e+02   8.5670645e+01   1.7241957e+02   1.4533065e+02   3.8489323e+02   1.0710935e+02   4.2626093e+02   1.4653129e+02   4.8945137e+02   1.3828161e+02   3.5218973e+02   5.3517419e+01   3.5436861e+02   7.4246129e+01   2.0930837e+02   9.0664194e+01   2.2416138e+02   1.7335903e+02   4.2180354e+02   8.6555484e+01   2.6050943e+02   7.2887742e+01   1.5183705e+02   9.7201613e+01   2.5598903e+02   1.4752742e+02   3.8382103e+02   2.3330000e+02   2.5653310e+02   1.5678065e+02   4.3497594e+02   6.3454194e+01   2.6209463e+02   1.2228806e+02   2.0842921e+02   8.7292258e+01   2.0814662e+02   1.4221774e+02   4.3337968e+02   1.6125226e+02   3.0560434e+02   9.0249032e+01   1.3849363e+02   8.0768065e+01   3.8042565e+02   1.0822484e+02   3.5303234e+02   8.4939355e+01   2.7067614e+02   1.3616032e+02   4.6397040e+02   1.4834161e+02   4.0508203e+02   6.0261290e+01   8.8949742e+01   9.8549677e+01   3.2628603e+02   8.8853226e+01   2.6958174e+02   1.2338065e+02   3.5466148e+02   1.3746419e+02   2.3909480e+02   3.5220968e+01   2.1573071e+02   8.4460000e+01   3.2338739e+02   8.9178387e+01   2.6165637e+02   7.1988065e+01   3.3473837e+02   1.3934677e+02   4.2394419e+02   4.2611290e+01   1.5443432e+02   1.3350097e+02   3.7464863e+02   1.4068903e+02   5.0229004e+02   1.2955935e+02   3.1295461e+02   6.1215161e+01   2.5901053e+02   1.0776355e+02   3.5805279e+02   7.4256774e+01   1.8756591e+02   6.8884516e+01   2.6627375e+02   2.0609581e+02   1.4841492e+02   1.1884935e+02   3.3225915e+02   1.5500871e+02   2.9217672e+02   8.7251290e+01   2.2388635e+02   1.4035903e+02   2.1340095e+02   9.4853548e+01   2.6389462e+02   1.1862129e+02   3.8068514e+02   1.0680258e+02   3.4807934e+02   6.7860323e+01   1.6918150e+02   6.4108065e+01   3.1667103e+02   1.3293710e+02   2.5908439e+02   1.2930677e+02   3.2458030e+02   6.9088065e+01   1.9837360e+02   1.2817000e+02   3.1724769e+02   5.4059677e+01   2.5550877e+02   7.3885161e+01   2.0847951e+02   1.9391419e+02   1.0454041e+02   8.2350968e+01   1.3823225e+02   1.3663065e+02   2.2494535e+02   6.9583226e+01   1.3654044e+02
   1.7023129e+02   4.5680698e+02   5.5157613e+02   3.1717133e+02   4.9862258e+01   1.7012844e+02   2.9466000e+02   4.4423914e+02   9.6823871e+01   3.0919312e+02   1.3049774e+02   4.9592566e+02   9.2854839e+01   2.4376032e+02   9.1928065e+01   2.6484511e+02   9.2075806e+01   2.4970684e+02   8.4810645e+01   4.3951450e+02   1.1796677e+02   7.9985685e+02   1.2880903e+02   3.9625560e+02   6.8138710e+01   1.7734439e+02   1.0714452e+02   3.0240457e+02   1.3025710e+02   3.0267072e+02   1.1974419e+02   3.2118434e+02   1.2963000e+02   3.9983831e+02   7.7018065e+01   2.3969920e+02   1.9982516e+02   2.9831721e+02   7.6664516e+00   2.3681378e+02   9.6081613e+01   2.6509831e+02   1.1267290e+02   1.9481359e+02   1.7180419e+02   1.5220308e+02   1.5278806e+02   3.6230341e+02   1.4686097e+02   3.7449822e+02   7.3557419e+01   2.1321218e+02   1.0766323e+02   2.1676920e+02   3.0140645e+02   2.0630555e+02   6.2677419e+01   3.5380903e+02   1.0583871e+02   3.7169581e+02   1.9320194e+02   5.1692449e+02   1.3491194e+02   2.9333898e+02   4.2988419e+02   4.7267862e+02   1.1296258e+02   4.0303332e+02   2.2080387e+02   1.6632375e+02   1.5653226e+02   2.9338129e+02   1.6906613e+02   2.5590019e+02   7.6184516e+01   2.2353363e+02   3.4172065e+02   1.3851815e+02   5.8026774e+01   2.0573044e+02   8.9840968e+01   2.9930982e+02   7.6272903e+01   1.7174720e+02   1.3021774e+02   2.2672000e+02   9.1724516e+01   4.8425268e+02   6.6386774e+01   2.0833551e+02   7.3380323e+01   9.9613445e+01   4.6143871e+01   1.0219268e+02   8.2796129e+01   2.1539115e+02   6.1553226e+01   3.5158155e+02   9.3190645e+01   2.0452797e+02   1.6110065e+02   4.9263163e+02   1.1363935e+02   3.1597853e+02   1.3277129e+02   4.3631217e+02   1.1062161e+02   2.9273253e+02   6.5407419e+01   3.7602741e+02   8.6386129e+01   2.8557717e+02   1.4466419e+02   3.1179138e+02   1.5331903e+02   4.3944674e+02   8.2695484e+01   2.5866823e+02   8.2507742e+01   2.3515745e+02   7.9011613e+01   2.9568423e+02   1.7633742e+02   3.6527623e+02   2.0197000e+02   2.6108950e+02   1.8878065e+02   4.0474594e+02   4.4984194e+01   2.8973223e+02   9.9578065e+01   1.7610601e+02   8.5052258e+01   1.7180582e+02   1.6268774e+02   4.8359208e+02   1.1153226e+02   2.2158194e+02   6.8769032e+01   7.1832026e+01   1.1419806e+02   3.4156125e+02   6.6934839e+01   2.2152554e+02   7.9739355e+01   3.4903214e+02   1.3468032e+02   3.8546880e+02   1.1434161e+02   4.7456203e+02   5.9781290e+01   9.6408142e+01   1.1554968e+02   3.9449603e+02   1.0957323e+02   3.0035414e+02   1.1086065e+02   3.8576308e+02   1.0960419e+02   2.9655360e+02   2.7790968e+01   2.1390511e+02   7.8300000e+01   2.9967019e+02   7.1228387e+01   2.3131237e+02   6.0948065e+01   3.6314157e+02   1.0842677e+02   4.6349779e+02   7.2131290e+01   1.4917272e+02   1.4307097e+02   3.8393303e+02   1.1748903e+02   4.8680604e+02   2.1098935e+02   3.2986021e+02   3.6405161e+01   2.3789533e+02   1.1333355e+02   3.0798719e+02   7.3516774e+01   2.5836511e+02   5.9784516e+01   2.0662175e+02   2.1233581e+02   1.5650572e+02   9.6709355e+01   2.4642035e+02   1.4856871e+02   3.7100192e+02   7.2581290e+01   1.6038995e+02   7.7069032e+01   2.2346415e+02   6.4613548e+01   1.6993382e+02   9.9151290e+01   2.9128274e+02   1.0927258e+02   3.6164174e+02   1.1872032e+02   2.0354270e+02   6.4068065e+01   2.5505423e+02   9.0987097e+01   2.2796039e+02   8.5016774e+01   2.6412350e+02   6.0228065e+01   1.8774240e+02   1.1441000e+02   3.2877849e+02   1.9769677e+01   2.2068197e+02   8.6785161e+01   2.1692751e+02   1.6472419e+02   8.4775613e+01   8.7540968e+01   1.6596705e+02   1.2758065e+02   1.3931935e+02   5.8863226e+01   9.1928039e+01
   1.6023129e+02   4.3798698e+02   5.7857613e+02   3.2934133e+02   5.5912258e+01   1.9674444e+02   2.3504000e+02   4.7676874e+02   1.0863387e+02   3.1957832e+02   1.3211774e+02   5.3618606e+02   8.8574839e+01   3.0110272e+02   1.0083806e+02   2.5380231e+02   8.0645806e+01   2.5929124e+02   9.6620645e+01   4.1123970e+02   1.3291677e+02   7.2657085e+02   1.2856903e+02   4.1716480e+02   8.6328710e+01   2.0617919e+02   6.7804516e+01   3.2803177e+02   1.3796710e+02   2.3743392e+02   1.0707419e+02   3.3572794e+02   1.1387000e+02   3.3742911e+02   1.0130806e+02   2.2827600e+02   1.6682516e+02   2.6503721e+02   2.3966452e+01   1.9868978e+02   7.7601613e+01   2.2953671e+02   9.9292903e+01   1.6517399e+02   1.5361419e+02   1.5337828e+02   1.7931806e+02   3.3513101e+02   1.5786097e+02   4.1019822e+02   7.4407419e+01   2.5252418e+02   1.1257323e+02   2.5394640e+02   2.3847645e+02   2.4593995e+02   4.8147419e+01   3.6097143e+02   9.0588710e+01   3.7521581e+02   1.9911194e+02   4.8783169e+02   1.5153194e+02   3.2928938e+02   4.4846419e+02   4.3081222e+02   1.2000258e+02   3.8170012e+02   1.6666387e+02   1.4256495e+02   1.6324226e+02   2.7726449e+02   1.5111613e+02   2.6628619e+02   7.5994516e+01   3.0144883e+02   3.1848065e+02   1.6489735e+02   9.7556774e+01   1.4361804e+02   9.0460968e+01   3.2874022e+02   8.8682903e+01   2.4686440e+02   1.0874774e+02   2.5869760e+02   9.2004516e+01   4.0599028e+02   7.1246774e+01   2.4504671e+02   1.2847032e+02   1.4839625e+02   3.7813871e+01   6.9769084e+01   1.1188613e+02   1.4406395e+02   9.8403226e+01   3.3654355e+02   1.0471065e+02   2.3570637e+02   1.6162065e+02   4.9283003e+02   1.1596935e+02   3.9355213e+02   1.5801129e+02   4.3877297e+02   1.1655161e+02   3.2405813e+02   5.9797419e+01   4.0797621e+02   9.5006129e+01   2.4478757e+02   1.7356419e+02   2.9899938e+02   1.5421903e+02   4.2147474e+02   9.0265484e+01   2.2721263e+02   6.0887742e+01   1.9812705e+02   9.1821613e+01   2.9798943e+02   1.2599742e+02   3.2464343e+02   2.7530000e+02   2.0513310e+02   1.4054065e+02   2.8932514e+02   7.4984194e+01   2.4322223e+02   1.1019806e+02   2.2015641e+02   1.1776226e+02   2.6603902e+02   1.6435774e+02   5.0079848e+02   1.1425226e+02   2.2112434e+02   9.3299032e+01   7.0019626e+01   9.8438065e+01   4.5691205e+02   1.2864484e+02   2.9539874e+02   6.9869355e+01   2.6655174e+02   1.0644032e+02   2.8577800e+02   1.1934161e+02   4.0950203e+02   5.6941290e+01   1.1237534e+02   6.5639677e+01   3.4282883e+02   7.1713226e+01   2.9367294e+02   1.1219065e+02   3.2098668e+02   1.1132419e+02   2.8432600e+02   3.0940968e+01   2.1865311e+02   1.1519000e+02   2.4944899e+02   8.5328387e+01   2.3470437e+02   6.9228065e+01   3.0514917e+02   1.0600677e+02   3.6036139e+02   7.5661290e+01   2.1322032e+02   1.3959097e+02   4.0026143e+02   1.4015903e+02   4.9746244e+02   1.3688935e+02   3.1998821e+02   4.4115161e+01   2.3946853e+02   1.1309355e+02   3.1824639e+02   7.7996774e+01   2.1473671e+02   8.9214516e+01   2.6383735e+02   2.3262581e+02   1.9906252e+02   1.4370935e+02   2.8375035e+02   1.6481871e+02   3.4089192e+02   8.8631290e+01   1.9210595e+02   8.7309032e+01   1.9193495e+02   1.0171355e+02   2.3653582e+02   1.2005129e+02   4.1899074e+02   1.2870258e+02   3.9475734e+02   5.7100323e+01   1.7485230e+02   6.1588065e+01   2.9763263e+02   1.2484710e+02   2.7592159e+02   1.0777677e+02   2.4016270e+02   6.8038065e+01   2.2673760e+02   8.4940000e+01   2.6194609e+02   3.7389677e+01   1.9265237e+02   8.0215161e+01   2.0525311e+02   1.4801419e+02   7.0732413e+01   7.4250968e+01   1.0598025e+02   1.0983065e+02   1.4868935e+02   5.8533226e+01   1.6390444e+02
   1.5361129e+02   4.5017658e+02   5.2995613e+02   3.3347093e+02   4.8762258e+01   1.8821644e+02   2.2490000e+02   4.5572994e+02   1.4334387e+02   3.2966152e+02   1.4553774e+02   4.7558246e+02   6.8334839e+01   2.8277192e+02   8.9078065e+01   3.1355311e+02   9.3555806e+01   2.4330844e+02   1.1286065e+02   4.1617050e+02   1.4296677e+02   7.8990685e+02   1.6374903e+02   3.7846040e+02   7.3468710e+01   2.6477799e+02   1.1366452e+02   2.9641297e+02   1.2948710e+02   3.5035232e+02   9.3644194e+01   2.7746234e+02   1.1277000e+02   3.3718711e+02   8.3348065e+01   2.3471280e+02   1.5236516e+02   2.9758401e+02   2.8436452e+01   2.2968218e+02   8.9371613e+01   2.4501511e+02   1.0286290e+02   1.9012839e+02   1.6975419e+02   1.8184708e+02   1.7293806e+02   3.1521141e+02   1.7496097e+02   3.4364022e+02   7.9887419e+01   2.1137578e+02   7.7333226e+01   2.0219560e+02   2.3133645e+02   2.4684115e+02   3.0387419e+01   3.9254223e+02   1.0293871e+02   3.0772781e+02   1.5063194e+02   5.2552009e+02   1.4410194e+02   3.4069378e+02   3.8284419e+02   5.0139182e+02   1.1720258e+02   2.9783412e+02   2.4642387e+02   1.7875415e+02   1.2438226e+02   2.3275329e+02   1.9163613e+02   2.3023459e+02   8.8234516e+01   3.3446963e+02   1.3396065e+02   3.2160895e+02   6.8316774e+01   1.4661724e+02   8.0510968e+01   3.2100622e+02   6.2562903e+01   2.1284400e+02   1.1441774e+02   2.0218400e+02   5.4774516e+01   3.3096868e+02   7.6096774e+01   3.1569871e+02   1.1714032e+02   9.4392645e+01   3.9813871e+01   7.7039084e+01   8.8746129e+01   1.8567515e+02   1.2293323e+02   3.8248115e+02   1.1748065e+02   2.1482477e+02   1.2057065e+02   3.6325403e+02   1.1520935e+02   3.8714293e+02   1.5805129e+02   4.4071977e+02   1.2988161e+02   3.7739173e+02   1.4679742e+02   4.7540621e+02   9.5006129e+01   1.9883757e+02   1.4194419e+02   2.4971898e+02   1.6321903e+02   4.5194474e+02   6.9215484e+01   1.9908663e+02   8.7317742e+01   1.4572265e+02   9.4961613e+01   2.7221823e+02   9.7237419e+01   3.2294423e+02   2.5192000e+02   2.1314350e+02   1.5088065e+02   3.7220794e+02   4.2884194e+01   2.2295023e+02   1.3547806e+02   2.1523401e+02   1.0110226e+02   2.4194182e+02   1.3054774e+02   4.2016328e+02   1.4258226e+02   2.5947794e+02   9.3199032e+01   7.0547626e+01   1.0609806e+02   3.4496925e+02   1.3922484e+02   2.4850234e+02   7.3139355e+01   2.9536014e+02   1.1377032e+02   4.3090160e+02   1.1272161e+02   4.0641163e+02   2.6681290e+01   6.8106142e+01   7.2359677e+01   3.1819123e+02   8.1523226e+01   3.7221814e+02   1.0505065e+02   3.2003788e+02   1.0537419e+02   3.5237200e+02   1.1560968e+01   2.3843351e+02   1.3561000e+02   2.6913539e+02   7.8808387e+01   2.3780597e+02   7.5228065e+01   2.9261917e+02   1.0925677e+02   3.8485139e+02   8.0421290e+01   1.8083952e+02   1.4940097e+02   3.8994663e+02   1.0515903e+02   4.1473244e+02   1.2164935e+02   3.1529741e+02   3.7025161e+01   2.2437573e+02   1.1756355e+02   3.6093879e+02   5.9206774e+01   1.8223991e+02   5.9314516e+01   2.9856935e+02   1.7956581e+02   1.4159732e+02   1.6942935e+02   3.3183275e+02   1.2725871e+02   2.3364672e+02   8.0491290e+01   1.8851715e+02   5.9449032e+01   1.6687375e+02   7.2333548e+01   2.5193622e+02   9.8481290e+01   2.9029634e+02   1.0975258e+02   3.3212334e+02   5.9150323e+01   1.5301830e+02   5.7688065e+01   3.1256463e+02   7.7277097e+01   2.6239719e+02   1.0116677e+02   2.8902150e+02   5.7948065e+01   2.0416480e+02   1.1427000e+02   2.7597969e+02   3.2719677e+01   2.7640597e+02   7.5745161e+01   1.7128071e+02   1.7134419e+02   6.9396013e+01   7.7020968e+01   1.2218865e+02   1.1698065e+02   1.3441735e+02   6.0673226e+01   1.1173324e+02
   1.6414129e+02   4.3367418e+02   5.0623613e+02   3.2589853e+02   2.8142258e+01   1.9839604e+02   2.6966000e+02   4.7718914e+02   1.1767387e+02   2.7995512e+02   1.0558774e+02   4.2182846e+02   6.8234839e+01   3.0530992e+02   9.1358065e+01   2.6208071e+02   8.9505806e+01   2.4463244e+02   1.0595065e+02   4.0730330e+02   1.8010677e+02   7.4203565e+02   1.1180903e+02   4.5738560e+02   7.5898710e+01   2.2729359e+02   9.6954516e+01   3.0135977e+02   1.3729710e+02   2.7257752e+02   8.9504194e+01   3.1084354e+02   1.3844000e+02   3.5632351e+02   1.0277806e+02   2.2301840e+02   1.5575516e+02   2.4300281e+02   3.5726452e+01   2.7444898e+02   9.6701613e+01   2.3833871e+02   1.0201290e+02   2.0400639e+02   1.8790419e+02   2.1287508e+02   1.3340806e+02   3.3504381e+02   1.5372097e+02   2.7609942e+02   5.1747419e+01   2.7905698e+02   1.1100323e+02   2.4288200e+02   2.3773645e+02   2.4225915e+02   5.9817419e+01   2.8318783e+02   9.4738710e+01   3.3323381e+02   1.7368194e+02   4.9434609e+02   1.2277194e+02   3.0240018e+02   4.5536419e+02   5.2769022e+02   1.0881258e+02   3.0802532e+02   2.1504387e+02   1.7483455e+02   1.3262226e+02   2.3038409e+02   1.5820613e+02   2.8204899e+02   7.5904516e+01   2.5365603e+02   3.5091065e+02   1.9921295e+02   6.7606774e+01   1.7034404e+02   8.6750968e+01   2.8841702e+02   9.6972903e+01   2.2862120e+02   7.6817742e+01   1.8285200e+02   6.0534516e+01   2.9593788e+02   9.1626774e+01   2.8188631e+02   1.5104032e+02   7.1780645e+01   2.8953871e+01   4.3807884e+01   9.2366129e+01   1.8272555e+02   9.3833226e+01   3.2366915e+02   9.3570645e+01   1.8630757e+02   1.1619065e+02   3.5489443e+02   1.1263935e+02   3.6224853e+02   1.5620129e+02   4.4720777e+02   1.3035161e+02   3.6342413e+02   1.0696742e+02   4.0664261e+02   7.9626129e+01   1.6844797e+02   7.4514194e+01   2.1135338e+02   1.6169903e+02   4.4425634e+02   9.0455484e+01   2.6600743e+02   7.7177742e+01   2.1806385e+02   8.4531613e+01   2.6357263e+02   1.5199742e+02   3.3237343e+02   2.3677000e+02   2.4492550e+02   1.7459065e+02   3.4722114e+02   5.7984194e+01   2.2748223e+02   1.0038806e+02   1.8951121e+02   7.1192258e+01   1.9452462e+02   1.4483774e+02   4.8493008e+02   1.6253226e+02   3.3684194e+02   9.8059032e+01   1.0348883e+02   1.1285806e+02   3.6028845e+02   1.4326484e+02   2.1094914e+02   7.5799355e+01   3.9900734e+02   1.4120032e+02   3.8442720e+02   1.3648161e+02   4.6955083e+02   8.5361290e+01   7.7251742e+01   1.3406968e+02   3.2044443e+02   9.1233226e+01   3.2192134e+02   1.3647065e+02   3.7995428e+02   1.1608419e+02   3.4965520e+02   3.5600968e+01   2.0223031e+02   1.0946000e+02   1.0132739e+02   8.1908387e+01   2.1776797e+02   5.9988065e+01   3.5840837e+02   1.0250677e+02   4.9897139e+02   7.5321290e+01   1.7724752e+02   1.4964097e+02   4.5049743e+02   1.0902903e+02   4.7682284e+02   1.3831935e+02   3.2915381e+02   7.4835161e+01   3.0901093e+02   9.3713548e+01   3.3384679e+02   6.3516774e+01   2.7105511e+02   6.5074516e+01   2.8434855e+02   2.0239581e+02   1.2806092e+02   1.1904935e+02   3.0753315e+02   1.6369871e+02   4.0548152e+02   9.5301290e+01   1.5929235e+02   6.7879032e+01   2.3938935e+02   9.9563548e+01   1.9394782e+02   1.0277129e+02   3.2476314e+02   1.1432258e+02   3.4761774e+02   8.1100323e+01   1.9726230e+02   6.6538065e+01   2.9447663e+02   4.8227097e+01   2.1438119e+02   1.0306677e+02   2.9905950e+02   4.8468065e+01   1.9130320e+02   1.0713000e+02   3.5217089e+02   6.6389677e+01   2.3519237e+02   6.0785161e+01   2.0942751e+02   1.7153419e+02   7.1900813e+01   1.0673097e+02   1.5614185e+02   1.0653065e+02   1.5265335e+02   4.0103226e+01   1.0680884e+02
   1.5895129e+02   4.3055938e+02   4.5328613e+02   3.3255453e+02   5.0912258e+01   1.7799444e+02   2.9585000e+02   4.4981394e+02   1.0205387e+02   3.2806472e+02   9.4727742e+01   4.5145726e+02   7.3624839e+01   2.7639872e+02   8.5318065e+01   3.0047391e+02   6.5785806e+01   2.5081004e+02   9.3330645e+01   3.8016290e+02   2.1849677e+02   7.9977445e+02   1.1444903e+02   3.6158440e+02   8.5998710e+01   2.0153559e+02   1.1466452e+02   3.4233297e+02   1.1939710e+02   2.8243952e+02   1.0379419e+02   3.0189034e+02   1.1306000e+02   3.7878391e+02   9.5968065e+01   2.5127320e+02   1.7321516e+02   2.4129601e+02   3.0616452e+01   2.2062778e+02   8.2601613e+01   2.4327671e+02   1.0805290e+02   1.4256319e+02   1.8609419e+02   1.3820988e+02   1.4831806e+02   3.4094101e+02   1.3339097e+02   3.4905582e+02   5.4127419e+01   2.4095658e+02   1.0152323e+02   2.3540040e+02   2.3747645e+02   2.4147995e+02   4.0387419e+01   3.2602223e+02   1.1053871e+02   3.1106981e+02   8.9491935e+01   4.0403129e+02   1.1624194e+02   2.4830258e+02   3.8560419e+02   3.5636102e+02   9.7582581e+01   3.4335372e+02   1.8409387e+02   1.0931055e+02   1.5919226e+02   2.6487849e+02   1.7635613e+02   2.9802699e+02   8.5754516e+01   2.6476803e+02   3.2253065e+02   1.2624335e+02   7.7556774e+01   1.4825804e+02   7.6130968e+01   3.2926662e+02   6.6622903e+01   2.0945920e+02   9.0477742e+01   1.8842920e+02   6.4294516e+01   3.1278708e+02   6.4906774e+01   2.2897391e+02   1.4514032e+02   1.2173265e+02   3.8763871e+01   5.1073084e+01   7.9266129e+01   2.1672355e+02   9.1593226e+01   3.2389835e+02   8.9570645e+01   2.1519757e+02   1.3629065e+02   4.4380643e+02   1.0220935e+02   3.5132293e+02   1.5296129e+02   4.8308697e+02   8.4421613e+01   3.2949853e+02   1.3923742e+02   4.0823101e+02   4.8436129e+01   2.2575317e+02   1.0228419e+02   2.5766178e+02   1.7440903e+02   4.5756954e+02   8.2455484e+01   2.1840743e+02   6.7557742e+01   2.1888345e+02   1.1887161e+02   2.8825543e+02   1.4852742e+02   4.1331103e+02   2.5001000e+02   2.5272630e+02   1.5183065e+02   3.3347194e+02   5.8034194e+01   2.5147823e+02   1.2647806e+02   2.1185401e+02   9.2382258e+01   2.0106942e+02   1.8106774e+02   4.6189168e+02   1.0001226e+02   2.2831354e+02   1.0143903e+02   9.4368426e+01   1.0019806e+02   3.9558125e+02   1.7379484e+02   2.3907674e+02   8.9469355e+01   2.5471374e+02   8.3200323e+01   3.3620720e+02   1.1086161e+02   3.6308043e+02   5.3471290e+01   7.5802942e+01   9.3399677e+01   2.9664803e+02   8.3143226e+01   2.9656854e+02   1.0709065e+02   2.8344468e+02   1.2379419e+02   2.9313840e+02   1.9130968e+01   2.2868791e+02   1.1288000e+02  -5.4676206e+01   6.1538387e+01   2.1265757e+02   5.9038065e+01   3.1548437e+02   8.8096774e+01   3.6021419e+02   3.8371290e+01   1.9701352e+02   1.3150097e+02   3.3447863e+02   1.3522903e+02   4.7738684e+02   1.0769935e+02   3.0551341e+02   2.3835161e+01   1.8181093e+02   1.1347355e+02   3.1426599e+02   8.2676774e+01   1.8431231e+02   6.4744516e+01   2.4608495e+02   2.7950581e+02   1.7278212e+02   7.6899355e+01   2.2857515e+02   1.4813871e+02   3.4603632e+02   4.6961290e+01   1.6415955e+02   6.3599032e+01   2.0997175e+02   8.4233548e+01   1.9883422e+02   1.1357129e+02   3.4603914e+02   1.2794258e+02   3.5733814e+02   6.1150323e+01   1.3114830e+02   4.4688065e+01   2.7965463e+02   8.4797097e+01   2.3164559e+02   8.8976774e+01   2.3880670e+02   6.3998065e+01   2.0221080e+02   6.9360000e+01   2.7028249e+02   1.8059677e+01   2.1519877e+02   6.2695161e+01   1.9861471e+02   1.2291419e+02   5.8980413e+01   6.8490968e+01   5.8111045e+01   1.5378065e+02   1.7727335e+02   4.4673226e+01   1.2672324e+02
   1.7347129e+02   4.1149778e+02   6.2814613e+02   3.2971573e+02   6.8762258e+01   1.7195644e+02   2.8609000e+02   4.8716474e+02   1.1858387e+02   2.9997232e+02   1.1868774e+02   4.3859046e+02   8.2334839e+01   3.2037192e+02   1.0211806e+02   2.7450991e+02   1.0355581e+02   2.7202844e+02   1.0633065e+02   4.3093290e+02   2.1420677e+02   7.3334765e+02   1.4350903e+02   4.5843960e+02   7.7808710e+01   1.6248079e+02   9.4424516e+01   2.9671217e+02   1.1844710e+02   3.0566552e+02   7.9314194e+01   3.3236874e+02   1.4235000e+02   3.1096071e+02   8.3398065e+01   2.5003880e+02   1.7090516e+02   2.5448081e+02   2.2786452e+01   2.0448418e+02   1.2541161e+02   2.4490191e+02   1.0539290e+02   2.1287599e+02   1.4675419e+02   1.4944708e+02   1.7616806e+02   3.2271301e+02   1.8372097e+02   3.6888942e+02   7.4317419e+01   1.9658138e+02   9.5713226e+01   2.2972520e+02   2.4293645e+02   2.3104315e+02   7.6917419e+01   4.0162983e+02   1.0693871e+02   3.3965781e+02   1.3968194e+02   4.1087609e+02   1.2058194e+02   2.7757538e+02   3.8598419e+02   4.3181062e+02   9.4772581e+01   3.5295852e+02   2.3413387e+02   1.3925735e+02   1.4591226e+02   2.8580089e+02   9.9496129e+01   1.9932579e+02   6.6944516e+01   3.2584283e+02   2.9358065e+02   1.5693935e+02   6.5986774e+01   1.5038364e+02   1.0008097e+02   2.9697062e+02   8.2212903e+01   1.8832200e+02   9.4947742e+01   1.8307160e+02   8.1104516e+01   3.7567228e+02   1.1524677e+02   2.5556671e+02   1.4985032e+02   1.1135585e+02   3.6343871e+01   8.7976684e+01   1.5679613e+02   1.7947115e+02   1.1821323e+02   3.2942875e+02   1.1100065e+02   2.4320317e+02   1.4686065e+02   4.5153083e+02   1.0872935e+02   3.8508133e+02   1.4372129e+02   4.3624617e+02   1.4528161e+02   3.8242973e+02   5.0017419e+01   3.7564861e+02   7.7386129e+01   1.7005717e+02   1.2218419e+02   2.8463978e+02   1.5088903e+02   4.1536114e+02   9.2985484e+01   2.2418503e+02   7.6597742e+01   2.3268025e+02   1.0234161e+02   2.6028783e+02   1.5509742e+02   3.5821543e+02   1.7311000e+02   1.6549830e+02   1.3554065e+02   2.5277514e+02   5.1514194e+01   2.3820983e+02   1.4481806e+02   2.1252681e+02   8.7482258e+01   2.3042142e+02   1.6506774e+02   4.6136168e+02   1.2239226e+02   2.5505314e+02   7.3969032e+01   7.3086026e+01   1.0314806e+02   3.9663525e+02   1.4707484e+02   3.5292434e+02   6.7799355e+01   2.4871734e+02   1.5296032e+02   4.9786640e+02   1.2639161e+02   4.4745803e+02   4.1941290e+01   8.4095342e+01   1.7335968e+02   3.4659123e+02   1.0142323e+02   3.5143614e+02   1.1467065e+02   3.8235828e+02   1.8360419e+02   3.5440360e+02   3.7560968e+01   2.2540351e+02   1.4504000e+02   2.2917099e+02   1.0727839e+02   2.4389837e+02   8.5898065e+01   3.6748557e+02   1.0634677e+02   3.7575419e+02   4.9231290e+01   1.5914472e+02   1.5207097e+02   3.4921303e+02   1.2775903e+02   5.2878444e+02   1.1164935e+02   3.1138741e+02   4.0885161e+01   2.7115693e+02   1.1071355e+02   4.0248679e+02   6.5146774e+01   1.9945471e+02   8.5504516e+01   3.1528415e+02   2.0621581e+02   1.1687532e+02   1.3594935e+02   2.9108115e+02   1.3119871e+02   4.0352152e+02   9.3961290e+01   2.1291955e+02   5.8409032e+01   2.0471695e+02   1.3637355e+02   2.6276302e+02   1.1543129e+02   3.4513034e+02   1.1861258e+02   3.2241454e+02   6.5240323e+01   1.6639110e+02   6.1918065e+01   3.3036623e+02   7.4847097e+01   3.2387159e+02   1.0058677e+02   2.8025790e+02   7.7468065e+01   2.2094320e+02   9.1890000e+01   2.9262009e+02   5.5299677e+01   2.7469957e+02   6.4935161e+01   2.0328551e+02   1.8701419e+02   7.9522413e+01   8.8730968e+01   1.1768185e+02   1.5163065e+02   1.3749535e+02   3.7293226e+01   1.5708364e+02
   1.4257129e+02   4.4886978e+02   4.7352613e+02   3.2465533e+02   6.4192258e+01   1.8374204e+02   2.3290000e+02   4.6441994e+02   1.2801387e+02   3.5412792e+02   1.1372774e+02   4.8446726e+02   8.2814839e+01   3.0137352e+02   9.2698065e+01   3.0454351e+02   7.7745806e+01   2.5290324e+02   9.9900645e+01   4.1873730e+02   2.1501677e+02   7.5571285e+02   1.5809903e+02   4.1909240e+02   8.8848710e+01   2.0297759e+02   9.1094516e+01   2.7625857e+02   1.3053710e+02   2.9797832e+02   1.0479419e+02   3.2648034e+02   1.0225000e+02   3.6916871e+02   8.9688065e+01   2.4710560e+02   1.7798516e+02   2.6606441e+02   1.2196452e+01   2.1175138e+02   8.6751613e+01   2.4346471e+02   1.0172290e+02   2.0206959e+02   1.6304419e+02   1.8924388e+02   1.7035806e+02   3.1031781e+02   1.5953097e+02   4.1482462e+02   6.1457419e+01   2.3628018e+02   8.0233226e+01   2.2839360e+02   1.9480645e+02   2.5509355e+02   7.6147419e+01   3.6893143e+02   1.1393871e+02   3.2079781e+02   1.2906194e+02   4.4439569e+02   1.3224194e+02   3.3040258e+02   3.8407419e+02   4.3258342e+02   6.9392581e+01   3.0812892e+02   2.2356387e+02   1.2534295e+02   1.0572226e+02   2.3748609e+02   1.8149613e+02   2.3652579e+02   9.7284516e+01   3.2370563e+02   1.8329065e+02   1.5443255e+02   5.2556774e+01   1.7568804e+02   1.0570097e+02   2.9299102e+02   8.2322903e+01   2.1990320e+02   8.4147742e+01   2.8853560e+02   7.0724516e+01   3.6689268e+02   8.4096774e+01   2.5448871e+02   1.7823032e+02   1.1974545e+02   4.3763871e+01   7.4343084e+01   8.6076129e+01   1.8765875e+02   8.0833226e+01   3.8075915e+02   9.8710645e+01   2.4941637e+02   1.3319065e+02   3.9172443e+02   1.1820935e+02   3.6332293e+02   1.4610129e+02   4.0820577e+02   1.2975161e+02   3.5554213e+02   8.8907419e+01   4.1253741e+02   5.3336129e+01   1.6107117e+02   1.0237419e+02   2.1679458e+02   1.5954903e+02   4.3747834e+02   7.7365484e+01   2.3386463e+02   8.0127742e+01   2.5906785e+02   1.0806161e+02   2.6759023e+02   1.1842742e+02   3.2886903e+02   2.3906000e+02   2.1012230e+02   9.6730645e+01   2.7644994e+02   5.7354194e+01   2.7126263e+02   1.0976806e+02   2.2224081e+02   7.3762258e+01   1.8941902e+02   1.4378774e+02   4.2396408e+02   9.9252258e+01   2.6866434e+02   1.2848903e+02   1.1329443e+02   1.0223806e+02   3.3675805e+02   1.0993484e+02   2.5913554e+02   7.3739355e+01   3.3691214e+02   1.0530032e+02   3.8424920e+02   1.1653161e+02   4.2253683e+02   3.6941290e+01   7.7815342e+01   9.5309677e+01   3.8388523e+02   6.4523226e+01   3.1314814e+02   1.1405065e+02   3.2416788e+02   2.0794419e+02   3.2011640e+02   3.1270968e+01   1.8062671e+02   1.0251000e+02   2.7104339e+02   7.9698387e+01   2.1263477e+02   8.8038065e+01   3.7093437e+02   1.2234677e+02   4.2713419e+02   5.6611290e+01   1.9736432e+02   1.3997097e+02   4.5337103e+02   1.4588903e+02   4.2600404e+02   1.1826935e+02   3.3299781e+02   5.4835161e+01   2.7176093e+02   1.3218355e+02   3.5009919e+02   5.8516774e+01   2.2956511e+02   6.2694516e+01   2.8229895e+02   2.3403581e+02   1.7176972e+02   1.2561935e+02   2.4105755e+02   1.4306871e+02   3.5038192e+02   7.3961290e+01   1.5694955e+02   3.5499032e+01   1.8688975e+02   7.0233548e+01   1.9329422e+02   8.7571290e+01   3.0511914e+02   1.3570258e+02   3.3090734e+02   8.6620323e+01   2.2592070e+02   7.1638065e+01   2.7696863e+02   8.9897097e+01   2.4657759e+02   9.6356774e+01   2.7731630e+02   5.8138065e+01   1.9943960e+02   1.3060000e+02   3.2495329e+02   2.0819677e+01   2.2969797e+02   6.7075161e+01   1.9650431e+02   1.5110419e+02   9.0205213e+01   7.7970968e+01   1.3620265e+02   1.0328065e+02   1.0651335e+02   3.4253226e+01   1.0403684e+02
   1.6676129e+02   4.5893458e+02   5.1209613e+02   3.1032973e+02   5.5292258e+01   1.6898404e+02   2.3918000e+02   3.9791754e+02   1.0548387e+02   3.2093032e+02   1.0796774e+02   4.5706806e+02   8.3234839e+01   2.3605992e+02   1.1183806e+02   2.9973231e+02   7.5455806e+01   2.3317644e+02   9.5620645e+01   3.8335970e+02   1.9449677e+02   8.0673445e+02   1.5839903e+02   4.7612840e+02   9.2088710e+01   2.1323839e+02   1.0571452e+02   3.1142897e+02   1.3844710e+02   3.0244552e+02   9.9934194e+01   3.6143914e+02   1.2320000e+02   3.7978271e+02   7.8348065e+01   1.9606280e+02   1.8952516e+02   3.5807121e+02   3.6026452e+01   2.3425498e+02   8.0651613e+01   2.5438271e+02   8.2102903e+01   2.0240919e+02   1.9594419e+02   1.6856188e+02   1.3950806e+02   3.2926581e+02   1.6262097e+02   3.5943742e+02   6.5127419e+01   2.3207658e+02   8.1953226e+01   2.3749600e+02   2.5073645e+02   2.1135915e+02   8.6057419e+01   4.1636863e+02   9.5388710e+01   3.1953181e+02   1.0635194e+02   3.9511249e+02   1.4558194e+02   3.5381538e+02   4.5179419e+02   4.7759582e+02   1.0915258e+02   2.8975812e+02   2.1828387e+02   1.8566535e+02   8.9002258e+01   2.0578369e+02   1.1240613e+02   1.6552299e+02   7.2374516e+01   3.1145843e+02   2.9738065e+02   1.5220535e+02   5.3936774e+01   1.2305764e+02   8.4650968e+01   3.0910502e+02   6.7152903e+01   2.2600680e+02   1.3247774e+02   2.5346920e+02   6.4294516e+01   3.2654708e+02   8.8666774e+01   2.7293311e+02   1.5890032e+02   9.7671845e+01   2.0763871e+01   6.1703084e+01   1.0388613e+02   1.9370395e+02   8.9213226e+01   3.1741875e+02   7.3240645e+01   1.7436397e+02   1.2933065e+02   3.8736323e+02   8.1209355e+01   3.7257293e+02   1.2077129e+02   4.6861217e+02   1.2135161e+02   3.2307413e+02   5.7577419e+01   3.2898381e+02   4.4296129e+01   1.5117437e+02   1.3689419e+02   2.7874298e+02   1.6783903e+02   4.1838514e+02   8.5175484e+01   2.3037983e+02   7.5177742e+01   1.9917385e+02   8.7721613e+01   2.6355743e+02   1.7828742e+02   3.6669023e+02   2.7501000e+02   2.4895630e+02   1.0821065e+02   2.9224154e+02   6.7354194e+01   2.4583263e+02   1.1890806e+02   1.8450961e+02   8.9622258e+01   1.8363022e+02   1.5192774e+02   4.0431288e+02   1.1672226e+02   3.1169674e+02   1.0119903e+02   1.0876763e+02   1.2376806e+02   4.0779565e+02   1.6260484e+02   2.1521194e+02   9.2269355e+01   2.2408974e+02   7.8390323e+01   3.5878200e+02   1.3277161e+02   3.6961763e+02   5.6261290e+01   9.8269742e+01   1.3206968e+02   3.1784443e+02   8.3803226e+01   3.0822574e+02   1.0462065e+02   2.8521228e+02   1.4384419e+02   2.5829440e+02   2.6220968e+01   2.2960071e+02   7.8300000e+01   2.7867019e+02   7.9908387e+01   2.4729797e+02   7.1178065e+01   3.4037317e+02   1.1059677e+02   3.6816419e+02   6.4751290e+01   2.1242312e+02   1.0673097e+02   3.9912023e+02   1.1988903e+02   5.1728404e+02   1.4579935e+02   3.2831541e+02   4.5835161e+01   1.9624093e+02   8.1663548e+01   3.0229079e+02   6.0836774e+01   2.2373951e+02   7.0354516e+01   2.6787615e+02   1.9280581e+02   1.6777812e+02   9.6469355e+01   1.9104955e+02   1.6869871e+02   4.3314152e+02   8.3061290e+01   1.6870155e+02   1.3259032e+01   2.1547895e+02   7.7993548e+01   2.4562342e+02   1.2238129e+02   3.9890434e+02   1.2523258e+02   4.3241494e+02   5.5050323e+01   1.5972630e+02   6.8348065e+01   2.8285183e+02   9.2987097e+01   3.5642039e+02   9.9876774e+01   2.4126470e+02   5.3088065e+01   2.2927360e+02   6.6320000e+01   3.0452569e+02   4.9389677e+01   1.9531237e+02   6.2745161e+01   1.7361071e+02   1.5896419e+02   7.1146413e+01   8.9300968e+01   8.5826245e+01   1.3018065e+02   1.8591135e+02   5.2443226e+01   1.4482164e+02
   1.3280129e+02   4.9761138e+02   5.4033613e+02   3.1688053e+02   4.6432258e+01   1.7216284e+02   2.5747000e+02   3.7336434e+02   1.1191387e+02   2.5974592e+02   1.0311774e+02   4.8135606e+02   9.3524839e+01   3.1828672e+02   9.3218065e+01   2.6265191e+02   1.0226581e+02   2.6870164e+02   9.6280645e+01   3.6464690e+02   2.0887677e+02   8.5849405e+02   1.2439903e+02   4.1243840e+02   7.9138710e+01   2.2427439e+02   1.1547452e+02   3.0616817e+02   1.2225710e+02   2.7317072e+02   9.0454194e+01   3.2266754e+02   1.2487000e+02   3.9578911e+02   7.7968065e+01   2.5457320e+02   1.9236516e+02   2.7484401e+02   3.1376452e+01   2.4850698e+02   9.3081613e+01   2.6257831e+02   6.6392903e+01   1.8632599e+02   1.8571419e+02   1.6524028e+02   1.9407806e+02   3.0109021e+02   1.4667097e+02   3.1175342e+02   6.0267419e+01   2.2694538e+02   1.0019323e+02   2.3717680e+02   2.4080645e+02   2.0168355e+02   9.8247419e+01   4.1811343e+02   1.2378871e+02   3.2750981e+02   9.1491935e+01   4.0349129e+02   1.2243194e+02   2.7418738e+02   4.6312419e+02   4.7254942e+02   1.0096258e+02   3.0875332e+02   1.9999387e+02   1.8084855e+02   1.2124226e+02   2.5572449e+02   1.6725613e+02   2.8323499e+02   5.8374516e+01   3.5385843e+02   2.4124065e+02   2.4936655e+02   6.2556774e+01   1.7322804e+02   1.0027097e+02   2.9390542e+02   7.8562903e+01   2.1685400e+02   1.4947774e+02   2.8457920e+02   6.3914516e+01   3.9914748e+02   8.3096774e+01   2.7004871e+02   1.4338032e+02   1.0106345e+02   2.4143871e+01   5.6142684e+01   8.4226129e+01   1.8003675e+02   9.0213226e+01   3.3043875e+02   8.3620645e+01   2.0834357e+02   1.3943065e+02   4.1141523e+02   1.3044935e+02   3.8125373e+02   1.4348129e+02   4.4698537e+02   1.4782161e+02   3.3095653e+02   9.6967419e+01   4.0594261e+02   4.6056129e+01   1.5961357e+02   1.0970419e+02   2.3429818e+02   1.3064903e+02   4.3188034e+02   9.1695484e+01   2.3780823e+02   6.7557742e+01   2.0359345e+02   1.1858161e+02   2.9241863e+02   1.0195742e+02   3.5370663e+02   2.6597000e+02   2.3644950e+02   1.2212065e+02   2.3693874e+02   5.0984194e+01   2.6641223e+02   1.1538806e+02   1.8450121e+02   7.9482258e+01   1.9310142e+02   1.6340774e+02   4.3330448e+02   1.1706226e+02   2.9594954e+02   1.0267903e+02   1.0111923e+02   1.0695806e+02   3.7352045e+02   1.5593484e+02   1.7921554e+02   9.2399355e+01   2.5014934e+02   1.3939032e+02   3.8900200e+02   1.2943161e+02   4.2192483e+02   6.7151290e+01   9.0708542e+01   1.4287968e+02   3.4911963e+02   8.6853226e+01   3.3555174e+02   1.1567065e+02   3.2618828e+02   1.5303419e+02   2.9812920e+02   2.3650968e+01   2.2889631e+02   9.7250000e+01   1.7499419e+02   4.7118387e+01   2.6239117e+02   7.4418065e+01   3.0325397e+02   1.2359677e+02   3.4853419e+02   6.7131290e+01   2.1671272e+02   1.1569097e+02   3.0545343e+02   1.1062903e+02   4.9809484e+02   1.8669935e+02   2.6185341e+02   2.9685161e+01   1.8300293e+02   1.3142355e+02   3.7349999e+02   5.8886774e+01   1.6605551e+02   7.6214516e+01   2.9883735e+02   1.8092581e+02   1.2813852e+02   1.2032935e+02   2.7776075e+02   1.0900871e+02   2.7385672e+02   8.8581290e+01   2.2834995e+02   4.1639032e+01   1.8296855e+02   8.8993548e+01   2.3122342e+02   1.0962129e+02   3.7740514e+02   1.1289258e+02   3.6354214e+02   6.6480323e+01   1.3115190e+02   6.5308065e+01   3.1914503e+02   9.4987097e+01   2.9712039e+02   9.7356774e+01   3.1065630e+02   4.9278065e+01   1.9095840e+02   7.6510000e+01   3.6452049e+02   3.8819677e+01   2.2858797e+02   7.4175161e+01   1.9097631e+02   1.6425419e+02   8.2573213e+01   7.2540968e+01   1.0335705e+02   1.2473065e+02   1.5434735e+02   4.1773226e+01   1.5143524e+02
   1.5290129e+02   4.7595338e+02   5.6414613e+02   3.4530573e+02   6.8482258e+01   1.8349884e+02   2.5413000e+02   4.2153154e+02   1.1148387e+02   3.0283032e+02   1.1320774e+02   4.7097886e+02   6.3624839e+01   2.6124872e+02   1.1802806e+02   2.8380711e+02   9.7555806e+01   2.6045844e+02   9.3280645e+01   4.0693690e+02   1.7630677e+02   7.9666965e+02   1.4092903e+02   4.0658600e+02   7.5898710e+01   1.6134359e+02   1.0885452e+02   3.2426777e+02   1.3715710e+02   2.3530872e+02   6.3454194e+01   2.7468754e+02   1.3825000e+02   3.9752871e+02   1.0601806e+02   2.5503920e+02   1.4829516e+02   2.9251961e+02   3.9846452e+01   2.7141938e+02   1.0499161e+02   2.6443551e+02   8.2822903e+01   1.8406159e+02   1.3766419e+02   1.6193428e+02   1.3445806e+02   3.1133981e+02   1.6824097e+02   3.1064782e+02   7.4697419e+01   2.1607098e+02   1.0309323e+02   2.5022480e+02   1.4400645e+02   5.0929755e+02   1.0176742e+02   3.9207183e+02   9.4088710e+01   3.3698581e+02   1.1458194e+02   4.2355409e+02   1.3124194e+02   2.5863258e+02   3.8969419e+02   3.7118382e+02   1.2358258e+02   3.4499372e+02   2.0637387e+02   1.6880815e+02   1.3962226e+02   2.8734409e+02   8.4306129e+01   1.5349099e+02   4.7564516e+01   2.7115323e+02   9.3770645e+01   3.0578415e+02   9.8646774e+01   1.8253084e+02   1.2189097e+02   3.0274582e+02   7.2682903e+01   2.1220440e+02   1.6334774e+02   2.6659960e+02   6.6434516e+01   3.1999588e+02   6.3286774e+01   2.5310351e+02   1.6262032e+02   9.4094245e+01   2.9533871e+01   7.3091484e+01   7.4986129e+01   1.9482595e+02   8.9503226e+01   3.0934555e+02   9.9950645e+01   2.0403717e+02   1.4076065e+02   4.7144883e+02   1.1967935e+02   3.5992533e+02   1.4424129e+02   4.3806457e+02   1.0555161e+02   3.0860813e+02   9.7357419e+01   4.2441141e+02   5.0146129e+01   1.7951637e+02   1.0013419e+02   2.5602378e+02   1.3807903e+02   4.7609594e+02   8.5215484e+01   1.9846663e+02   6.7837742e+01   2.2957105e+02   1.0320161e+02   2.6602903e+02   1.4052742e+02   3.8257103e+02   1.7597000e+02   2.0449950e+02   1.2169065e+02   2.9097314e+02   5.6824194e+01   2.4104503e+02   1.2786806e+02   2.2346281e+02   8.3812258e+01   1.5232502e+02   1.5040774e+02   4.1948448e+02   1.0677226e+02   2.3744274e+02   9.9009032e+01   7.4412826e+01   8.2528065e+01   3.4280485e+02   1.3950484e+02   2.1881994e+02   7.3599355e+01   3.3245334e+02   9.7440323e+01   4.1692800e+02   1.2119161e+02   4.0406403e+02   2.5681290e+01   3.8161419e+00   9.1639677e+01   3.6026883e+02   8.9233226e+01   3.4127134e+02   9.3570645e+01   3.7009628e+02   1.1308419e+02   3.6218520e+02   2.3270968e+01   1.9626671e+02   7.3350000e+01   3.3995619e+02   7.0018387e+01   2.1418917e+02   8.5708065e+01   3.3616077e+02   1.5150677e+02   4.7639139e+02   6.2991290e+01   1.6928392e+02   1.5078097e+02   3.8683623e+02   1.1588903e+02   4.6287404e+02   1.3403935e+02   3.0044621e+02   3.5835161e+01   2.6175093e+02   7.5523548e+01   3.3192199e+02   7.8726774e+01   2.0136831e+02   5.9214516e+01   2.5014735e+02   3.0468581e+02   1.7346772e+02   1.1318935e+02   2.2676195e+02   1.4488871e+02   3.9111632e+02   8.8391290e+01   1.6898515e+02   5.3689032e+01   2.3900455e+02   5.7903548e+01   2.1075062e+02   1.0643129e+02   2.9089034e+02   1.2261258e+02   3.3376454e+02   8.4810323e+01   2.2477550e+02   6.1068065e+01   2.8410423e+02   8.3937097e+01   2.7138439e+02   9.2736774e+01   2.8298590e+02   1.4294806e+02   2.1322480e+02   6.3890000e+01   3.7115009e+02   3.6299677e+01   2.0635957e+02   4.9835161e+01   1.9864351e+02   1.2620419e+02   5.6767213e+01   9.7020968e+01   1.5058865e+02   9.1180645e+01   1.2693135e+02   9.8232258e+00   4.6041239e+01
   1.4419129e+02   4.6289018e+02   5.3342613e+02   3.0867333e+02   6.9142258e+01   2.0187604e+02   2.7832000e+02   5.4430634e+02   1.3763387e+02   3.7135832e+02   1.1572774e+02   5.2744726e+02   7.9904839e+01   2.5003632e+02   8.4838065e+01   2.4384231e+02   1.0183581e+02   2.3897604e+02   9.7140645e+01   4.1300810e+02   2.0458677e+02   7.7311725e+02   1.4097903e+02   4.5811200e+02   8.0228710e+01   1.6351719e+02   1.0295452e+02   3.1987977e+02   1.2306710e+02   2.7295592e+02   9.7074194e+01   3.2618794e+02   1.4106000e+02   3.5273391e+02   9.6928065e+01   2.4971640e+02   2.3829516e+02   3.0700961e+02   1.2196452e+01   2.0898138e+02   9.5081613e+01   2.3070831e+02   9.2722903e+01   1.9864959e+02   1.2009419e+02   1.6100988e+02   1.4221806e+02   3.2723901e+02   1.9081097e+02   3.8613222e+02   8.0597419e+01   1.8721898e+02   1.2638323e+02   2.4560160e+02   1.5600645e+02   3.9199755e+02   5.2147419e+01   3.5437143e+02   1.0188871e+02   3.7061181e+02   1.3673194e+02   4.0435209e+02   1.1796194e+02   3.0407498e+02   3.4798419e+02   4.3076062e+02   1.1320258e+02   3.4915412e+02   1.7647387e+02   1.3282015e+02   1.4224226e+02   2.9004449e+02   1.1820613e+02   2.1377899e+02   7.6424516e+01   2.8637443e+02   8.6810645e+01   3.5119095e+02   8.2266774e+01   1.2941124e+02   7.4940968e+01   3.2021182e+02   1.0438290e+02   1.8578840e+02   1.4854774e+02   2.7785360e+02   8.2484516e+01   3.7152188e+02   9.2436774e+01   2.3077151e+02   1.4471032e+02   8.1427045e+01   3.8813871e+01   8.9399084e+01   1.0231613e+02   1.8877955e+02   9.6933226e+01   3.6085115e+02   1.1829065e+02   2.5642997e+02   1.5052065e+02   4.6181803e+02   1.2105935e+02   4.0214493e+02   1.1443129e+02   4.2168937e+02   1.5788161e+02   3.5135173e+02   1.1229742e+02   3.8216621e+02   8.5816129e+01   1.9976277e+02   1.1223419e+02   2.2752578e+02   1.6135903e+02   4.5542354e+02   7.5695484e+01   1.9851823e+02   6.8697742e+01   2.1088225e+02   1.0263161e+02   2.5779463e+02   1.3975742e+02   2.9901263e+02   1.6097000e+02   1.9322950e+02   9.7210645e+01   2.7550154e+02   4.7454194e+01   2.2705463e+02   1.3266806e+02   2.3840881e+02   1.1396226e+02   2.2539302e+02   1.4230774e+02   4.8394248e+02   1.2696226e+02   2.6948754e+02   9.1199032e+01   6.6807626e+01   1.0395806e+02   4.5205045e+02   1.4831484e+02   2.7882514e+02   9.2539355e+01   2.8166814e+02   9.7680323e+01   3.3775880e+02   1.1972161e+02   4.3832163e+02   6.1841290e+01   2.8133342e+01   1.1615968e+02   3.0759723e+02   1.0357323e+02   3.0893414e+02   1.1928065e+02   3.7122948e+02   1.0294419e+02   3.0427640e+02   3.6320968e+01   2.4179271e+02   9.3610000e+01   2.9312539e+02   9.2748387e+01   2.4180077e+02   7.0178065e+01   3.5488317e+02   1.2767677e+02   3.2379779e+02   6.8511290e+01   1.8474232e+02   1.4350097e+02   4.0065863e+02   1.5215903e+02   4.6577244e+02   1.0922935e+02   3.4115101e+02   5.2305161e+01   2.4719333e+02   9.4993548e+01   2.9050439e+02   8.2996774e+01   2.1723671e+02   9.7264516e+01   2.3315335e+02   2.4327581e+02   2.0285052e+02   8.0569355e+01   2.2275155e+02   1.4169871e+02   4.2543152e+02   6.7731290e+01   1.6801795e+02   4.5839032e+01   2.2872255e+02   9.0423548e+01   2.3524902e+02   1.1415129e+02   3.8685274e+02   1.5418258e+02   3.9390894e+02   6.2290323e+01   1.6438710e+02   5.2728065e+01   3.0896143e+02   9.5317097e+01   4.7304399e+02   1.0097677e+02   2.4741670e+02   6.3848065e+01   2.0788280e+02   1.0922000e+02   2.5161369e+02   8.9909677e+01   1.9288077e+02   6.9745161e+01   1.8852071e+02   1.8672419e+02   7.6825613e+01   7.0830968e+01   9.2873845e+01   1.0338065e+02   1.3825535e+02   5.0103226e+01   1.1747884e+02
   1.4914129e+02   4.4625418e+02   5.2342613e+02   3.3671333e+02   5.7912258e+01   1.7948444e+02   2.3742000e+02   4.8734834e+02   1.2696387e+02   3.5735192e+02   1.1153774e+02   4.7035246e+02   6.0044839e+01   2.3115512e+02   8.7268065e+01   2.6983791e+02   8.6025806e+01   2.6072084e+02   1.0138065e+02   4.1989890e+02   1.7658677e+02   7.0140725e+02   1.5856903e+02   4.8323480e+02   8.2138710e+01   2.1427439e+02   1.1547452e+02   2.8745817e+02   1.5058710e+02   2.7161432e+02   8.3694194e+01   2.9063834e+02   1.2863000e+02   3.5429831e+02   9.7398065e+01   2.3620880e+02   2.0259516e+02   3.0740561e+02   4.8786452e+01   2.1817418e+02   9.2461613e+01   2.4505791e+02   1.1124290e+02   2.4078799e+02   1.7047419e+02   1.6221948e+02   1.5612806e+02   2.8079621e+02   1.4248097e+02   3.7532862e+02   4.9027419e+01   2.2993458e+02   1.0238323e+02   2.5995160e+02   2.1780645e+02   2.2025355e+02   1.2924742e+02   4.2168343e+02   1.0798871e+02   3.3237381e+02   1.4630194e+02   4.6224649e+02   1.2519194e+02   3.5539658e+02   3.7046419e+02   4.2624222e+02   1.1291258e+02   2.8574732e+02   1.6399387e+02   1.1800855e+02   1.3843226e+02   3.0301929e+02   1.0820613e+02   2.1847899e+02   6.5754516e+01   2.7484803e+02   7.9190645e+01   3.3147055e+02   8.4936774e+01   1.3690764e+02   9.7080968e+01   2.5730062e+02   1.0538290e+02   2.1664840e+02   2.2327774e+02   3.3173520e+02   7.1674516e+01   3.5428668e+02   7.2196774e+01   2.5130071e+02   2.2019032e+02   1.2329865e+02   4.5103871e+01   8.6185884e+01   1.4093613e+02   1.8973995e+02   8.9073226e+01   3.8166995e+02   7.8860645e+01   2.0224437e+02   1.0143065e+02   4.1983523e+02   1.0758935e+02   3.7322253e+02   1.3248129e+02   4.5295537e+02   9.8351613e+01   4.0218413e+02   5.5297419e+01   2.9577621e+02   7.8716129e+01   1.9223077e+02   8.3894194e+01   2.0132298e+02   1.5516903e+02   3.8668874e+02   8.8315484e+01   2.3407863e+02   9.4557742e+01   1.7572345e+02   7.6911613e+01   2.8375223e+02   1.3218742e+02   3.2533823e+02   1.8916000e+02   2.1302430e+02   1.3516065e+02   3.1232554e+02   6.1724194e+01   2.2239303e+02   1.0438806e+02   2.1376121e+02   7.7722258e+01   1.9858222e+02   1.2497774e+02   4.3865888e+02   1.2410226e+02   3.0533634e+02   1.2115903e+02   9.8880826e+01   9.5388065e+01   4.1249605e+02   1.5888484e+02   3.1254954e+02   1.5673935e+02   3.2167214e+02   1.2492032e+02   3.9276960e+02   1.1753161e+02   3.9983683e+02   4.3521290e+01  -1.1181058e+01   9.1929677e+01   3.0838563e+02   9.0713226e+01   3.3800294e+02   1.1024065e+02   3.4085268e+02   9.7564194e+01   3.3161680e+02   2.7980968e+01   2.1873991e+02   9.2930000e+01   3.6375979e+02   8.6488387e+01   2.3656157e+02   6.5748065e+01   2.9042757e+02   1.0267677e+02   3.4370779e+02   3.7751290e+01   1.6858312e+02   1.2802097e+02   3.1632703e+02   1.0535903e+02   4.6331644e+02   1.1579935e+02   3.0867541e+02   4.9495161e+01   2.0575813e+02   1.0537355e+02   3.6362399e+02   6.9046774e+01   1.5177271e+02   6.0744516e+01   2.6540495e+02   1.7715581e+02   1.4308012e+02   9.5809355e+01   3.0229235e+02   1.1375871e+02   2.6878672e+02   9.5921290e+01   2.0976275e+02   2.6499032e+01   1.8036975e+02   8.7373548e+01   2.2777302e+02   1.1696129e+02   3.7243794e+02   1.1304258e+02   3.5648014e+02   6.2290323e+01   1.3405710e+02   6.1828065e+01   3.0018343e+02   1.2012710e+02   2.3691919e+02   9.8636774e+01   2.8479390e+02   7.0898065e+01   1.9503880e+02   1.0646000e+02   2.4512449e+02   4.9629677e+01   2.2643317e+02   8.7125161e+01   2.2023031e+02   1.5372419e+02   6.8705613e+01   5.4210968e+01   8.2673445e+01   1.1318065e+02   1.5652135e+02   3.8153226e+01   1.6296484e+02
   1.4704129e+02   4.6851218e+02   5.7947613e+02   2.9636933e+02   5.8382258e+01   2.1263684e+02   2.3870000e+02   4.9386594e+02   1.1720387e+02   2.8542272e+02   1.0996774e+02   4.5076806e+02   6.1434839e+01   2.4170392e+02   9.7458065e+01   2.8140271e+02   8.3125806e+01   2.5528284e+02   8.8280645e+01   4.0237690e+02   2.2115677e+02   7.9451165e+02   1.3956903e+02   4.4610480e+02   8.0188710e+01   2.4062039e+02   9.1574516e+01   3.3475017e+02   1.2710710e+02   3.2035272e+02   9.9364194e+01   3.8000474e+02   1.4154000e+02   3.7935551e+02   9.8448065e+01   2.5045480e+02   1.6975516e+02   2.7449281e+02   2.4316452e+01   2.7336178e+02   9.4271613e+01   2.5658311e+02   9.9052903e+01   1.9290319e+02   1.9385419e+02   1.9019908e+02   2.6097806e+02   3.1459821e+02   1.5558097e+02   3.5233062e+02   6.9127419e+01   2.4199658e+02   7.9333226e+01   2.0551560e+02   1.9560645e+02   1.9329955e+02   5.4957419e+01   3.9800663e+02   1.0933871e+02   3.7116581e+02   1.0287194e+02   3.8382089e+02   1.3386194e+02   3.1694298e+02   4.0569419e+02   4.4337382e+02   8.7292581e+01   2.8060692e+02   2.1313387e+02   1.4007735e+02   1.2348226e+02   2.7930529e+02   1.5406613e+02   2.7976019e+02   1.0604452e+02   3.0643483e+02   1.0077065e+02   3.6245415e+02   7.0176774e+01   1.5537844e+02   9.1080968e+01   3.3002062e+02   7.7442903e+01   2.0347360e+02   1.7307774e+02   2.5042120e+02   6.2914516e+01   3.5965748e+02   8.3096774e+01   3.1870871e+02   1.4023032e+02   1.2107545e+02   3.8003871e+01   8.9803884e+01   1.1398613e+02   1.6084595e+02   9.3783226e+01   3.2481315e+02   1.0771065e+02   2.1017637e+02   1.1648065e+02   4.1877123e+02   1.0267935e+02   3.4071533e+02   1.3753129e+02   4.8955137e+02   1.1828161e+02   3.5085973e+02   9.7187419e+01   4.4348501e+02   9.4056129e+01   2.5877357e+02   8.9134194e+01   2.0961378e+02   1.4126903e+02   4.3470074e+02   9.5745484e+01   2.7124423e+02   6.7597742e+01   2.0145025e+02   9.3101613e+01   2.6755703e+02   1.2242742e+02   3.9544903e+02   3.0325000e+02   2.5608710e+02   1.2816065e+02   2.8240554e+02   5.7354194e+01   1.7405263e+02   1.0366806e+02   1.6248881e+02   8.7152258e+01   1.6944782e+02   1.4068774e+02   4.5816208e+02   1.5806226e+02   2.9680954e+02   1.2300903e+02   8.0922826e+01   7.0438065e+01   3.2911205e+02   1.1793484e+02   2.2449554e+02   1.4559935e+02   4.4242334e+02   1.0644032e+02   4.5448800e+02   1.3048161e+02   4.3713083e+02   2.7891290e+01  -2.5090658e+01   9.5159677e+01   3.1584723e+02   6.3663226e+01   3.2950694e+02   1.0371065e+02   3.9904508e+02   1.1922419e+02   3.3078400e+02   4.9080968e+01   2.0529191e+02   9.3250000e+01   2.7620419e+02   8.3388387e+01   2.0554957e+02   6.6898065e+01   3.3162557e+02   1.5400677e+02   4.1702139e+02   3.2991290e+01   1.6325392e+02   1.3978097e+02   4.0762623e+02   8.7629032e+01   4.0913484e+02   1.4212935e+02   2.8665901e+02   2.8115161e+01   2.6112853e+02   1.0833355e+02   3.7553719e+02   5.9306774e+01   1.8081191e+02   5.4884516e+01   2.1397375e+02   1.3903581e+02   1.3283972e+02   1.1099935e+02   1.8407715e+02   1.4719871e+02   4.3224152e+02   8.9961290e+01   1.6833955e+02   4.8929032e+01   2.2047535e+02   8.8093548e+01   2.2495542e+02   8.0961290e+01   3.3450794e+02   8.7702581e+01   3.6264734e+02   8.0050323e+01   1.8453630e+02   6.4108065e+01   3.1100103e+02   7.4987097e+01   2.2524039e+02   1.0554677e+02   3.0148110e+02   5.7998065e+01   1.5154080e+02   9.8170000e+01   3.5516769e+02   4.3679677e+01   2.2009917e+02   6.5175161e+01   1.8084631e+02   1.3548419e+02   5.1404813e+01   8.8870968e+01   1.5376065e+02   1.0078065e+02   1.6186335e+02   4.1483226e+01   1.0097844e+02
   1.3900129e+02   4.2725538e+02   4.5671613e+02   3.1709013e+02   4.4382258e+01   2.0985684e+02   2.5985000e+02   4.0293394e+02   9.5053871e+01   2.7685472e+02   9.8117742e+01   5.0228606e+02   7.4714839e+01   2.5583152e+02   9.6838065e+01   2.8402231e+02   1.0169581e+02   2.6227724e+02   8.1620645e+01   3.7319970e+02   2.4006677e+02   7.6266885e+02   1.3333903e+02   3.9778320e+02   7.2568710e+01   1.6555999e+02   8.9524516e+01   3.4743417e+02   1.4710710e+02   2.7832272e+02   9.6454194e+01   3.2261754e+02   1.5601000e+02   3.8119791e+02   8.5968065e+01   2.2778320e+02   1.7298516e+02   2.8954441e+02   1.6966452e+01   2.6471978e+02   9.6561613e+01   2.4320991e+02   7.4342903e+01   1.7844999e+02   1.4894419e+02   1.8265188e+02   2.2750806e+02   3.2774581e+02   1.5081097e+02   3.4580222e+02   7.4747419e+01   2.1802698e+02   1.1709323e+02   2.1706480e+02   2.3647645e+02   3.3902995e+02   8.2197419e+01   3.3824743e+02   7.6438710e+01   2.9039781e+02   1.1087194e+02   3.6594089e+02   1.1310194e+02   3.2055378e+02   4.2546419e+02   3.9456222e+02   1.1605258e+02   3.4049612e+02   1.7913387e+02   1.8179735e+02   1.4657226e+02   3.0645809e+02   1.8211613e+02   2.7213619e+02   6.3474516e+01   2.8050043e+02   7.5720645e+01   3.0288815e+02   6.5506774e+01   1.9656204e+02   1.1227097e+02   2.6175542e+02   9.9802903e+01   1.9650480e+02   1.7067774e+02   2.5841320e+02   6.5004516e+01   3.6006028e+02   7.6716774e+01   2.6555911e+02   1.6971032e+02   1.1290705e+02   4.7293871e+01   5.9060684e+01   8.2126129e+01   1.7216475e+02   9.5313226e+01   3.3779075e+02   9.9520645e+01   2.1202157e+02   1.3952065e+02   4.5478803e+02   1.1767935e+02   3.5260533e+02   1.2410129e+02   4.4834577e+02   1.0495161e+02   3.1072613e+02   1.2373742e+02   4.4647101e+02   1.2433613e+02   3.2477117e+02   1.0175419e+02   1.9212418e+02   1.6840903e+02   4.5271954e+02   9.2885484e+01   2.5905303e+02   8.0027742e+01   2.0859585e+02   1.0372161e+02   2.9360743e+02   1.5023742e+02   3.8732423e+02   3.1097000e+02   2.8355950e+02   1.1616065e+02   2.6503554e+02   8.3724194e+01   2.9405303e+02   1.3476806e+02   1.6729081e+02   7.5382258e+01   1.9942942e+02   1.3845774e+02   4.2834048e+02   1.2668226e+02   2.4479994e+02   9.6919032e+01   8.3580026e+01   1.0904806e+02   4.4845325e+02   6.8604839e+01   2.4015194e+02   1.6346935e+02   3.6319374e+02   1.0239032e+02   3.4396200e+02   1.3181161e+02   4.1354443e+02   2.7941290e+01   9.9053419e+00   8.2969677e+01   3.4544243e+02   8.6143226e+01   3.0546854e+02   9.0810645e+01   3.3379708e+02   1.0722419e+02   2.9374400e+02   1.3650968e+01   2.4560631e+02   9.9300000e+01   3.1235019e+02   5.1388387e+01   1.9973957e+02   5.3088065e+01   3.2211037e+02   9.2346774e+01   3.8595419e+02   5.6181290e+01   1.4715872e+02   1.6207097e+02   4.2498303e+02   1.2848903e+02   4.8119604e+02   1.3412935e+02   3.3520901e+02   2.7265161e+01   2.5900653e+02   1.1137355e+02   3.1414399e+02   5.6996774e+01   2.2294671e+02   7.7214516e+01   2.6360735e+02   1.9580581e+02   1.7205812e+02   9.6999355e+01   2.0853715e+02   1.8044871e+02   4.2827152e+02   7.1631290e+01   1.6470595e+02   2.8599032e+01   2.7239175e+02   1.1904355e+02   1.6347942e+02   1.2072129e+02   3.6798714e+02   1.1566258e+02   4.1870054e+02   5.0760323e+01   2.0059950e+02   7.1208065e+01   2.7291303e+02   9.5317097e+01   2.8133399e+02   8.1396774e+01   2.3008310e+02   6.1138065e+01   1.8971960e+02   1.3608000e+02   2.8775489e+02   4.0679677e+01   1.9200917e+02   7.5645161e+01   1.9504871e+02   1.4187419e+02   7.5273613e+01   9.2920968e+01   1.2348665e+02   9.1680645e+01   1.2164135e+02   6.4393226e+01   9.8335639e+01
   1.4804129e+02   4.7367218e+02   5.3033613e+02   3.5749053e+02   6.1952258e+01   1.5616124e+02   2.5385000e+02   4.8888394e+02   1.2115387e+02   3.0029672e+02   1.3177774e+02   5.2930326e+02   7.0284839e+01   2.5356592e+02   7.5978065e+01   2.4479111e+02   9.4025806e+01   2.6036084e+02   1.1614065e+02   4.3771810e+02   2.1930677e+02   8.1170965e+02   1.2174903e+02   4.4394040e+02   7.5658710e+01   1.8355279e+02   1.0938452e+02   3.0722537e+02   1.2291710e+02   2.8306792e+02   9.3744194e+01   2.9559434e+02   1.7111000e+02   3.6060991e+02   8.6968065e+01   2.4056320e+02   1.7652516e+02   2.1465121e+02   3.4964516e+00   2.6138738e+02   8.9651613e+01   2.3895271e+02   1.0453290e+02   1.9022479e+02   1.5985419e+02   1.6653908e+02   1.8721806e+02   3.4277901e+02   1.7839097e+02   3.7117582e+02   5.3987419e+01   2.0820778e+02   8.2283226e+01   2.6093960e+02   2.6747645e+02   2.5574995e+02   6.7727419e+01   4.0307503e+02   9.8588710e+01   2.9672581e+02   9.3491935e+01   4.2328129e+02   1.3148194e+02   2.7651338e+02   3.8526419e+02   4.2334822e+02   9.8242581e+01   3.2706092e+02   1.6347387e+02   1.5320015e+02   1.4372226e+02   2.8511609e+02   1.9044613e+02   2.6194979e+02   6.1184516e+01   2.9402363e+02   7.3530645e+01   2.8906335e+02   8.4366774e+01   1.3424324e+02   8.1180968e+01   2.8524262e+02   8.5442903e+01   1.7689360e+02   1.6887774e+02   2.7362720e+02   7.7534516e+01   3.7667788e+02   5.7816774e+01   2.6416111e+02   1.3890032e+02   1.0789185e+02   3.2763871e+01   7.6413084e+01   7.5936129e+01   1.6403995e+02   9.9503226e+01   3.1040555e+02   8.1240645e+01   2.5886397e+02   1.5795065e+02   5.0036363e+02   1.1758935e+02   3.6061253e+02   1.3105129e+02   3.9254977e+02   1.3068161e+02   3.6246773e+02   1.3329742e+02   4.3381621e+02   1.0562613e+02   2.3141797e+02   9.4854194e+01   2.5867618e+02   1.2883903e+02   4.0393514e+02   8.9315484e+01   1.8313863e+02   6.1647742e+01   1.9320625e+02   8.2441613e+01   2.7825983e+02   1.3537742e+02   3.8589303e+02   2.2411000e+02   2.2660830e+02   1.0354065e+02   2.5080514e+02   1.1593419e+02   2.8642623e+02   9.6908065e+01   2.0502961e+02   1.1005226e+02   1.9961582e+02   1.5654774e+02   3.9804328e+02   1.1729226e+02   2.5007114e+02   1.0415903e+02   6.6770826e+01   7.4288065e+01   4.2318405e+02   5.2794839e+01   2.7518674e+02   1.1159935e+02   2.9754334e+02   1.1754032e+02   3.7532000e+02   1.0305161e+02   4.0175523e+02   6.8412903e+00  -1.3776658e+01   5.8119677e+01   3.0847043e+02   7.2333226e+01   3.2509334e+02   9.2000645e+01   3.3574188e+02   1.3075419e+02   2.7015160e+02   1.8460968e+01   2.0726151e+02   9.4400000e+01   3.4701219e+02   6.0068387e+01   2.1420517e+02   7.8558065e+01   3.2173277e+02   9.1676774e+01   3.5383779e+02   8.2371290e+01   1.2477352e+02   1.2983097e+02   3.0870223e+02   1.5935903e+02   4.3879644e+02   1.5007935e+02   2.8473301e+02   3.1735161e+01   1.8545893e+02   9.7993548e+01   3.6131439e+02   8.5886774e+01   1.6537551e+02   4.7354516e+01   2.6890615e+02   2.1050581e+02   1.6871212e+02   1.0742935e+02   2.6679275e+02   1.3863871e+02   3.0436632e+02   6.2681290e+01   1.7690195e+02   6.4549032e+01   1.7618575e+02   6.7563548e+01   1.8731782e+02   1.0438129e+02   3.7663434e+02   1.1427258e+02   3.8500174e+02   5.7910323e+01   1.3540750e+02   9.9208065e+01   2.8610303e+02   8.9607097e+01   3.1012079e+02   8.8016774e+01   2.6702350e+02   6.5138065e+01   2.2334960e+02   8.0980000e+01   2.8254289e+02   3.3199677e+01   2.2393757e+02   5.9265161e+01   1.8840911e+02   1.6296419e+02   1.0425641e+02   6.7780968e+01   5.5357845e+01   9.6680645e+01   1.7439135e+02   5.0533226e+01   1.3154444e+02
   1.4709129e+02   3.8822818e+02   5.2371613e+02   3.1164013e+02   4.4532258e+01   1.6203484e+02   2.8613000e+02   4.4716154e+02   1.1120387e+02   2.9471272e+02   1.1830774e+02   5.4205086e+02   6.0194839e+01   2.3037312e+02   9.4788065e+01   2.9290631e+02   7.8745806e+01   2.5049324e+02   9.9710645e+01   3.9061250e+02   2.1368677e+02   7.1129925e+02   1.5515903e+02   4.4656760e+02   8.3428710e+01   2.2431119e+02   6.5474516e+01   3.2011817e+02   1.2496710e+02   2.6237392e+02   8.4984194e+01   3.2420514e+02   1.3277000e+02   3.3877711e+02   7.3308065e+01   2.2489600e+02   1.9136516e+02   2.7192401e+02   3.3726452e+01   1.6666898e+02   1.0632161e+02   2.3137911e+02   8.2962903e+01   2.2229039e+02   1.7023419e+02   1.8756868e+02   1.8516806e+02   2.9861301e+02   1.5929097e+02   3.6374382e+02   8.6367419e+01   2.0242738e+02   1.1471323e+02   2.5710520e+02   2.7473645e+02   2.3989915e+02   1.0748742e+02   3.4380423e+02   1.0263871e+02   3.7810181e+02   1.3835194e+02   4.1788249e+02   1.1462194e+02   3.0281218e+02   3.2498419e+02   3.8545062e+02   9.7482581e+01   3.5074172e+02   1.8485387e+02   1.3657975e+02   1.5272226e+02   2.9268609e+02   1.2440613e+02   2.1094299e+02   5.8994516e+01   2.5271883e+02   8.0050645e+01   2.9402175e+02   7.1646774e+01   1.5897084e+02   9.7890968e+01   2.8609582e+02   6.2322903e+01   2.3109320e+02   1.4927774e+02   2.5779520e+02   8.4104516e+01   3.3015228e+02   6.5046774e+01   2.1877271e+02   1.6495032e+02   1.0271785e+02   1.8483871e+01   5.5215484e+01   8.8026129e+01   1.4431275e+02   1.1388323e+02   3.4039515e+02   1.0229065e+02   2.2536997e+02   1.4900065e+02   4.1478963e+02   1.1691935e+02   3.5181613e+02   1.4891129e+02   4.7322097e+02   1.2428161e+02   3.6650973e+02   9.5737419e+01   4.3921101e+02   7.0436129e+01   1.6913317e+02   9.6564194e+01   2.1201938e+02   1.4964903e+02   3.9817034e+02   8.9505484e+01   2.3374343e+02   6.1027742e+01   1.7149585e+02   6.5341613e+01   2.7358783e+02   1.2580742e+02   3.6155863e+02   2.4311000e+02   2.0117830e+02   1.3283065e+02   3.3351194e+02   9.0664194e+01   2.5880783e+02   1.1228806e+02   2.2017921e+02   9.7722258e+01   2.3069222e+02   1.3606774e+02   4.1106168e+02   1.4068226e+02   2.6891994e+02   9.8969032e+01   9.8326026e+01   7.5098065e+01   3.4796925e+02   8.1554839e+01   2.7373594e+02   1.4753935e+02   3.5793814e+02   1.2444032e+02   4.8609800e+02   1.2505161e+02   4.4780523e+02   2.6101290e+01   1.8425419e+00   8.4119677e+01   3.0135043e+02   8.6613226e+01   3.2219094e+02   8.9050645e+01   3.5097788e+02   1.1646419e+02   3.3696480e+02   3.7130968e+01   2.1810791e+02   7.4460000e+01   3.5091739e+02   6.6908387e+01   2.3786797e+02   6.2328065e+01   3.1389117e+02   1.0242677e+02   4.2939779e+02   2.2421290e+01   1.4204952e+02   1.5578097e+02   4.4219623e+02   1.0468903e+02   4.4717004e+02   1.3998935e+02   2.8802021e+02   4.0975161e+01   2.6362973e+02   1.1609355e+02   3.1243639e+02   5.4206774e+01   1.6495991e+02   7.3124516e+01   2.7670455e+02   1.8992581e+02   1.5470852e+02   1.5061935e+02   2.7090755e+02   1.4638871e+02   3.4811632e+02   7.7251290e+01   2.1411635e+02   5.9259032e+01   1.6383895e+02   7.0183548e+01   2.2500822e+02   1.0867129e+02   3.3524114e+02   1.0475258e+02   3.4533334e+02   6.7950323e+01   1.8479430e+02   4.8968065e+01   2.8859223e+02   9.9557097e+01   3.9489479e+02   1.0063677e+02   2.8882390e+02   7.9998065e+01   1.5969080e+02   1.0760000e+02   2.8022329e+02   4.3199677e+01   2.3499757e+02   5.7025161e+01   1.7330831e+02   1.4406419e+02   6.8668413e+01   7.5210968e+01   1.5390345e+02   1.0933065e+02   2.0522935e+02   6.4913226e+01   1.1396404e+02
   1.3728129e+02   4.5106298e+02   4.8319613e+02   3.0102173e+02   4.6052258e+01   1.4362324e+02   2.4275000e+02   5.0258194e+02   1.0648387e+02   2.8875032e+02   1.3692774e+02   4.6289126e+02   7.4234839e+01   2.6496992e+02   7.6508065e+01   2.5412871e+02   7.1835806e+01   2.6180604e+02   9.9950645e+01   4.0506330e+02   1.1772677e+02   7.8602605e+02   1.5833903e+02   4.7642320e+02   7.4468710e+01   2.3245799e+02   1.0657452e+02   3.1498017e+02   1.1287710e+02   2.6463112e+02   1.3093419e+02   3.1790914e+02   1.1282000e+02   3.6599311e+02   7.4828065e+01   2.0987440e+02   1.6790516e+02   2.2103081e+02   3.6496452e+01   2.2074738e+02   9.8841613e+01   2.0125751e+02   9.8532903e+01   1.7413479e+02   1.7504419e+02   1.8856388e+02   9.5028065e+01   3.3068421e+02   1.6110097e+02   3.9564902e+02   9.5267419e+01   2.3000538e+02   7.6853226e+01   2.3290400e+02   1.8007645e+02   2.0581195e+02   1.1848742e+02   4.8758423e+02   9.3038710e+01   3.7066981e+02   1.1201194e+02   4.5960969e+02   1.4805194e+02   3.1780778e+02   3.5460419e+02   4.0089102e+02   9.7912581e+01   3.0880732e+02   1.8837387e+02   1.8153815e+02   1.3791226e+02   2.8820089e+02   1.5573613e+02   2.3486659e+02   8.2234516e+01   3.3114963e+02   5.7000645e+01   3.1257575e+02   8.7126774e+01   1.3516244e+02   1.0218097e+02   3.3927262e+02   6.1092903e+01   2.0478160e+02   1.7914774e+02   3.0740560e+02   7.9574516e+01   3.3070468e+02   8.9046774e+01   2.7909271e+02   1.7028032e+02   9.3951445e+01   2.2293871e+01   8.0670684e+01   8.4606129e+01   2.0015635e+02   9.8173226e+01   3.4865195e+02   9.1950645e+01   2.1867717e+02   1.5824065e+02   4.1648043e+02   1.0753935e+02   3.7603653e+02   1.6153129e+02   4.7154137e+02   1.2755161e+02   3.9491813e+02   9.1187419e+01   3.8707501e+02   1.9948613e+02   2.3195917e+02   9.5944194e+01   2.3416898e+02   1.4297903e+02   4.2494394e+02   9.5365484e+01   2.2137463e+02   6.4937742e+01   2.4261305e+02   9.1961613e+01   2.7907823e+02   1.1042742e+02   3.4016903e+02   2.9216000e+02   2.2182430e+02   1.1126065e+02   2.9675754e+02   9.3724194e+01   2.7967303e+02   1.2081806e+02   1.9868681e+02   9.0622258e+01   1.7959022e+02   1.4254774e+02   4.2630328e+02   1.1348226e+02   2.9152594e+02   1.0729903e+02   8.1899626e+01   1.0938806e+02   4.2742605e+02   7.5934839e+01   2.4495554e+02   1.2739935e+02   3.9001934e+02   1.1335032e+02   3.8450520e+02   1.3419161e+02   4.3440403e+02   4.6891290e+01   2.0693419e+00   7.7929677e+01   3.3674563e+02   8.1043226e+01   2.9430654e+02   1.1090065e+02   3.4446988e+02   1.1218419e+02   2.6468720e+02   1.5030968e+01   1.9382591e+02   9.6400000e+01   2.7616219e+02   7.8118387e+01   2.2776117e+02   6.2178065e+01   3.1847317e+02   1.4525677e+02   4.3430139e+02   5.5611290e+01   2.0582432e+02   1.8088097e+02   4.1161823e+02   1.0142903e+02   5.3163084e+02   1.0817935e+02   3.7166501e+02   4.4925161e+01   2.8964373e+02   1.0814355e+02   3.0364239e+02   7.5836774e+01   2.2074951e+02   7.3124516e+01   2.2174455e+02   2.4345581e+02   1.9113612e+02   9.0139355e+01   2.1046595e+02   1.4056871e+02   3.2083192e+02   7.8581290e+01   1.6395995e+02   7.3499032e+01   2.2412975e+02   6.2093548e+01   1.6770542e+02   1.1538129e+02   3.1946434e+02   1.2175258e+02   4.2197334e+02   7.3670323e+01   2.0399670e+02   8.1638065e+01   2.7202863e+02   9.6557097e+01   3.1385479e+02   8.7546774e+01   2.8725110e+02   7.0798065e+01   2.1527680e+02   1.0008000e+02   3.4092489e+02   5.6959677e+01   2.2746677e+02   5.3745161e+01   2.0466071e+02   1.4234419e+02   7.5376013e+01   7.4350968e+01   1.4511225e+02   7.5080645e+01   1.1831935e+02   5.2253226e+01   1.0054684e+02
   1.3371129e+02   4.3981858e+02   4.3895613e+02   3.0494093e+02   4.1912258e+01   1.5971444e+02   2.5609000e+02   4.3285474e+02   9.4963871e+01   2.8177192e+02   1.2053774e+02   4.4406246e+02   7.7144839e+01   2.3568712e+02   8.2788065e+01   2.7119631e+02   9.6645806e+01   2.3758124e+02   9.4950645e+01   3.9937330e+02   1.0401677e+02   8.1578285e+02   1.7827903e+02   4.2076800e+02   8.8618710e+01   2.0670599e+02   9.2144516e+01   3.0189457e+02   1.2610710e+02   2.4838272e+02   8.2694194e+01   2.7819834e+02   1.3997000e+02   3.4896111e+02   1.1592806e+02   2.2277640e+02   1.7505516e+02   2.7514881e+02   1.5146452e+01   2.2515538e+02   9.0941613e+01   2.3207951e+02   6.0672903e+01   1.7164359e+02   1.5690419e+02   1.9715508e+02   1.1669806e+02   3.2023061e+02   1.4715097e+02   3.6776502e+02   7.3027419e+01   2.8001458e+02   9.2233226e+01   2.0576360e+02   1.7200645e+02   2.0891755e+02   1.1605742e+02   3.8868863e+02   1.0523871e+02   3.4914381e+02   1.1987194e+02   4.1932089e+02   1.2762194e+02   3.1858218e+02   4.4507419e+02   4.7175342e+02   1.2091258e+02   3.0643732e+02   1.6423387e+02   1.5694935e+02   1.2191226e+02   2.2510089e+02   1.4882613e+02   2.9008939e+02   8.1804516e+01   2.8722403e+02   4.9000645e+01   3.2155575e+02   8.6986774e+01   1.6431364e+02   1.0037097e+02   2.6265742e+02   5.3802903e+01   2.1854480e+02   1.5181774e+02   2.8439200e+02   6.5964516e+01   3.7693348e+02   9.2716774e+01   2.8951911e+02   1.7747032e+02   9.3146245e+01   1.7143871e+01   5.4322684e+01   8.9696129e+01   1.9436915e+02   9.3073226e+01   3.2705995e+02   1.0133065e+02   2.1040677e+02   1.6314065e+02   4.1837843e+02   1.0558935e+02   3.8457253e+02   1.5167129e+02   4.8085017e+02   1.3208161e+02   3.1861573e+02   1.0262742e+02   3.9509981e+02   5.9196129e+01   2.0018237e+02   1.1228419e+02   2.3657178e+02   1.6011903e+02   4.2505274e+02   8.8415484e+01   2.5750063e+02   7.6127742e+01   2.6152785e+02   8.0911613e+01   3.0815223e+02   1.3085742e+02   3.4044463e+02   3.1549000e+02   2.3576790e+02   9.7350645e+01   2.9021034e+02   7.4984194e+01   2.5580223e+02   1.1819806e+02   1.9770641e+02   8.5152258e+01   2.1974782e+02   1.4987774e+02   5.1242688e+02   1.3996226e+02   2.8225754e+02   1.1753903e+02   7.9550426e+01   9.6338065e+01   4.3194005e+02   1.5193484e+02   2.4806554e+02   1.1759935e+02   2.7713334e+02   7.6350323e+01   3.7394520e+02   1.2624161e+02   4.0380003e+02   5.7129032e-01  -1.7115058e+01   6.8069677e+01   2.9296443e+02   6.7043226e+01   3.1275654e+02   8.7810645e+01   3.1269708e+02   1.0079419e+02   2.4306840e+02   2.1220968e+01   2.4700071e+02   7.8980000e+01   2.6345579e+02   6.2178387e+01   1.9876637e+02   7.7658065e+01   3.2937477e+02   9.7256774e+01   3.7823139e+02   7.5901290e+01   1.8987112e+02   1.3288097e+02   3.2050823e+02   1.3215903e+02   4.4297244e+02   1.3322935e+02   2.8504101e+02   3.6265161e+01   2.1147653e+02   1.0037355e+02   3.0907399e+02   5.9726774e+01   1.9461831e+02   5.1594516e+01   2.1532695e+02   2.4997581e+02   1.8837452e+02   6.6709355e+01   2.0196035e+02   1.5638871e+02   3.9694632e+02   9.1631290e+01   9.6815948e+01   5.9069032e+01   2.1666415e+02   9.6093548e+01   2.2360542e+02   9.8151290e+01   3.9594274e+02   1.0846258e+02   3.7465654e+02   6.8860323e+01   1.1715150e+02   5.3778065e+01   2.8963743e+02   1.0431710e+02   2.8651399e+02   9.3586774e+01   2.7291790e+02   6.6418065e+01   2.4486720e+02   1.0679000e+02   2.7328809e+02   3.5009677e+01   1.7937277e+02   7.1265161e+01   1.7416911e+02   1.4663419e+02   8.3462813e+01   6.5870968e+01   8.8170645e+01   1.2588065e+02   1.1240535e+02   6.6153226e+01   1.5877484e+02
   1.5114129e+02   4.6318418e+02   5.0361613e+02   3.1457813e+02   3.7342258e+01   1.2651004e+02   2.6061000e+02   4.4282314e+02   1.2624387e+02   3.7126952e+02   1.5092774e+02   5.2406126e+02   9.8004839e+01   2.9501832e+02   9.2598065e+01   2.6651151e+02   1.1298581e+02   2.3422404e+02   7.8430645e+01   4.0569490e+02   7.6586774e+01   7.7283725e+02   1.3868903e+02   4.1199520e+02   7.6328710e+01   1.6954919e+02   1.0976452e+02   3.2786497e+02   1.1229710e+02   2.3881752e+02   7.2364194e+01   3.0340474e+02   1.0044000e+02   3.6555351e+02   8.6738065e+01   2.2758160e+02   1.6005516e+02   2.4426881e+02   4.3026452e+01   2.2075498e+02   7.7891613e+01   2.2989351e+02   7.2582903e+01   1.7393079e+02   1.9285419e+02   1.3904908e+02   2.2826806e+02   3.6630501e+02   1.5281097e+02   3.2998222e+02   7.5407419e+01   2.3497418e+02   8.6193226e+01   2.2562680e+02   1.6493645e+02   2.3302315e+02   6.3297419e+01   3.7199943e+02   6.8938710e+01   2.9559781e+02   1.1754194e+02   4.3226729e+02   1.3638194e+02   3.1983138e+02   4.0126419e+02   4.3310822e+02   7.9002581e+01   3.5494012e+02   2.1051387e+02   1.5881695e+02   1.5929226e+02   2.8720049e+02   1.6706613e+02   2.3644019e+02   7.2184516e+01   3.2590363e+02   2.6748065e+02   1.9192735e+02   1.0955677e+02   1.8098804e+02   9.2230968e+01   2.4916862e+02   5.4212903e+01   1.7927200e+02   1.3961774e+02   3.0349800e+02   6.7434516e+01   4.4962588e+02   7.4666774e+01   2.3534311e+02   2.0481032e+02   7.8769045e+01   2.3623871e+01   7.2804284e+01   1.2207613e+02   1.9224875e+02   8.2213226e+01   3.0097875e+02   7.0100645e+01   2.0609517e+02   1.5052065e+02   5.0495803e+02   1.1463935e+02   3.8308853e+02   1.2543129e+02   4.4299937e+02   9.3351613e+01   3.6758413e+02   2.0635742e+02   2.7147141e+02   5.0766129e+01   2.2189677e+02   1.3880419e+02   2.3850018e+02   1.7331903e+02   4.3232674e+02   6.4745484e+01   1.8772423e+02   8.5177742e+01   2.1089385e+02   7.2531613e+01   2.6929263e+02   1.1318742e+02   3.6951823e+02   2.2573000e+02   2.3070870e+02   1.0816065e+02   2.6515554e+02   5.7884194e+01   2.6475023e+02   1.1786806e+02   1.9440281e+02   1.0872226e+02   1.9667222e+02   1.3549774e+02   4.8114728e+02   1.2291226e+02   2.4967154e+02   1.0229903e+02   9.5199626e+01   1.1290806e+02   3.1214445e+02   1.0526484e+02   2.8712914e+02   1.3846935e+02   3.7086374e+02   1.5535032e+02   4.2514520e+02   1.2496161e+02   4.0000243e+02   3.1781290e+01  -9.4618581e+00   7.9159677e+01   3.1983723e+02   8.3993226e+01   3.0654054e+02   8.7050645e+01   3.2851788e+02   8.8374194e+01   2.4530200e+02  -1.0209032e+01   2.2579511e+02   9.7720000e+01   3.3011659e+02   8.7278387e+01   2.2444837e+02   7.5848065e+01   3.6066957e+02   7.5926774e+01   3.1884779e+02   6.0661290e+01   1.6699032e+02   1.1940097e+02   3.5877663e+02   1.3068903e+02   4.6435004e+02   9.5889355e+01   3.1745821e+02   3.7735161e+01   2.5269893e+02   8.3093548e+01   3.1983639e+02   5.8206774e+01   1.9058991e+02   7.4504516e+01   2.5997415e+02   1.8609581e+02   1.4542492e+02   8.7469355e+01   3.1624955e+02   1.4506871e+02   3.0835192e+02   2.4277129e+02  -3.5175252e+01   8.1119032e+01   1.8967015e+02   7.6333548e+01   2.4399622e+02   1.0024129e+02   3.4500554e+02   1.0851258e+02   3.1237254e+02   6.8190323e+01   1.2134510e+02   8.2828065e+01   3.0798343e+02   8.2087097e+01   3.2634239e+02   1.0858677e+02   3.0166790e+02   5.8568065e+01   2.0511520e+02   7.0600000e+01   3.3761329e+02   3.2496774e+00   2.0214357e+02   6.2745161e+01   2.0532071e+02   1.4925419e+02   8.5253213e+01   8.2350968e+01   9.0902245e+01   9.7430645e+01   1.3888135e+02   6.0633226e+01   1.6316644e+02
   1.4114129e+02   4.2394418e+02   5.3509613e+02   3.4996973e+02   5.3142258e+01   1.4220604e+02   2.5766000e+02   5.3276914e+02   1.4272387e+02   3.7419112e+02   1.1320774e+02   5.3450886e+02   7.9004839e+01   2.1429832e+02   8.9218065e+01   2.5425191e+02   9.8935806e+01   2.5934804e+02   1.1981065e+02   4.3795450e+02   5.1636774e+01   7.9426325e+02   1.4944903e+02   4.3966440e+02   8.4948710e+01   2.1547959e+02   1.0823452e+02   2.9307737e+02   1.3634710e+02   2.4518352e+02   7.6744194e+01   3.0667434e+02   9.7390000e+01   3.7274751e+02   1.0082806e+02   2.6269440e+02   1.5282516e+02   2.8077721e+02   4.3764516e+00   2.4113698e+02   8.0561613e+01   2.4295991e+02   9.5482903e+01   2.0937879e+02   1.7713419e+02   1.9006668e+02   1.4926806e+02   3.2600501e+02   1.7791097e+02   3.6578422e+02   8.5597419e+01   2.0338898e+02   9.2953226e+01   2.8380600e+02   2.2080645e+02   3.1641355e+02   9.2817419e+01   3.9178783e+02   1.5173871e+02   3.7192381e+02   1.2773194e+02   4.0992209e+02   1.1362194e+02   3.1927218e+02   3.7112419e+02   4.1837942e+02   1.0691258e+02   3.3589732e+02   1.5685387e+02   1.9186975e+02   1.0891226e+02   2.7647089e+02   1.7725613e+02   2.5067499e+02   8.0044516e+01   3.3879483e+02   3.2619065e+02   1.6481055e+02   8.6176774e+01   1.4937844e+02   1.1299097e+02   2.6202782e+02   7.7152903e+01   1.7572680e+02   1.5761774e+02   3.1938800e+02   8.0154516e+01   3.1193828e+02   7.4766774e+01   2.2685511e+02   1.3295032e+02   6.8657845e+01   3.2673871e+01   8.3230284e+01   1.0845613e+02   1.8728835e+02   9.0783226e+01   3.4296315e+02   1.0571065e+02   2.5390637e+02   1.4262065e+02   4.7445003e+02   1.1996935e+02   4.0033213e+02   1.5315129e+02   4.0588177e+02   1.5862161e+02   3.2236253e+02   2.4562742e+02   2.4765981e+02   7.5626129e+01   1.8728797e+02   1.3532419e+02   2.4272858e+02   1.3716903e+02   4.4221874e+02   6.8075484e+01   2.0998783e+02   8.4407742e+01   2.3795545e+02   8.8721613e+01   2.7813743e+02   1.3014742e+02   3.1007143e+02   2.3520000e+02   1.6781110e+02   1.6978065e+02   3.3988594e+02   6.9614194e+01   2.6581183e+02   1.1690806e+02   2.4818961e+02   1.1353226e+02   2.6485742e+02   1.4868774e+02   4.3386208e+02   1.3239226e+02   2.3158314e+02   6.6489032e+01   8.5444426e+01   9.7818065e+01   3.5401165e+02   1.3617484e+02   3.0132634e+02   1.3659935e+02   4.3014334e+02   1.6096032e+02   4.0012640e+02   1.5310161e+02   4.4122123e+02   1.7891290e+01   1.9389342e+01   6.5069677e+01   3.5672443e+02   7.4663226e+01   3.1495694e+02   1.3357065e+02   3.6808628e+02   1.1003419e+02   3.3013920e+02   2.5510968e+01   2.3093751e+02   9.0300000e+01   2.9028019e+02   4.4698387e+01   2.3611477e+02   5.1518065e+01   3.9366597e+02   1.2192677e+02   3.8833779e+02   5.1611290e+01   1.3281432e+02   1.5411097e+02   4.2828983e+02   1.2262903e+02   4.8313484e+02   1.3493935e+02   2.9875421e+02   6.3075161e+01   2.7443173e+02   1.0576355e+02   3.7098279e+02   6.9886774e+01   2.1091551e+02   1.0778452e+02   2.6807175e+02   2.2080581e+02   1.4923812e+02   8.3089355e+01   2.2250995e+02   1.6313871e+02   4.5921632e+02   2.1111129e+02  -7.5502452e+01   5.5309032e+01   1.9406495e+02   9.5093548e+01   2.1387542e+02   1.1100129e+02   3.0657474e+02   7.6272581e+01   3.6180174e+02   6.8570323e+01   2.1607470e+02   5.6828065e+01   2.6792343e+02   1.1331710e+02   3.3084399e+02   1.0968677e+02   2.6524990e+02   7.4518065e+01   2.0217920e+02   6.9940000e+01   3.4809609e+02   5.1719677e+01   2.6788597e+02   5.3265161e+01   1.8802911e+02   1.5658419e+02   1.1304681e+02   8.5020968e+01   1.7897865e+02   9.6680645e+01   1.2404135e+02   5.8153226e+01   1.0312484e+02
   1.3923129e+02   4.8004698e+02   4.8481613e+02   3.0570213e+02   3.9532258e+01   1.7838484e+02   2.2113000e+02   3.3322154e+02   1.5820387e+02   3.5061272e+02   1.0939774e+02   4.8104366e+02   6.8954839e+01   2.6329232e+02   1.0969806e+02   2.6171351e+02   9.6555806e+01   2.4277844e+02   8.8330645e+01   3.9213290e+02   1.2601677e+02   7.5702285e+02   1.2056903e+02   4.0886480e+02   5.3708710e+01   1.7373879e+02   8.0384516e+01   2.6149537e+02   1.2148710e+02   2.6889232e+02   8.6644194e+01   2.9412234e+02   1.1120000e+02   4.0316271e+02   8.4208065e+01   2.1759400e+02   1.4959516e+02   2.8587561e+02   1.4026452e+01   2.1436498e+02   8.7461613e+01   2.4783791e+02   1.7777290e+02   1.9436559e+02   1.6642419e+02   1.8678348e+02   1.6012806e+02   3.5275621e+02   1.5796097e+02   3.6923022e+02   7.8697419e+01   2.4161098e+02   7.1333226e+01   2.4800560e+02   2.0447645e+02   2.3411995e+02   1.0919742e+02   4.2889743e+02   9.6938710e+01   3.5275781e+02   1.5106194e+02   4.1086569e+02   1.4958194e+02   3.3130538e+02   3.6707419e+02   4.2513342e+02   1.0924258e+02   3.3804092e+02   1.8975387e+02   1.4175775e+02   1.4876226e+02   3.0180289e+02   1.6897613e+02   2.4971739e+02   7.1854516e+01   2.9602003e+02   3.6162065e+02   1.3873615e+02   8.2986774e+01   1.3421364e+02   1.1627097e+02   3.0943542e+02   8.6562903e+01   2.2056400e+02   1.6694774e+02   2.7631160e+02   7.1384516e+01   3.1859988e+02   6.8386774e+01   2.6893551e+02   1.9104032e+02   1.0744065e+02   3.4863871e+01   7.0145084e+01   1.0155613e+02   1.9075035e+02   7.7643226e+01   3.5753435e+02   9.1140645e+01   2.6264197e+02   1.5057065e+02   4.2295403e+02   1.0520935e+02   3.5727293e+02   1.6786129e+02   4.3850497e+02   1.3142161e+02   3.2653853e+02   1.1690742e+02   4.0801741e+02   1.1557613e+02   2.4009197e+02   1.1794419e+02   2.7263898e+02   1.6245903e+02   4.2300554e+02   6.3835484e+01   2.2517703e+02   6.1127742e+01   2.0786785e+02   1.0853161e+02   2.6689263e+02   1.4333742e+02   3.6853623e+02   2.2216000e+02   1.9514430e+02   1.4850065e+02   3.0782834e+02   6.2244194e+01   2.8256143e+02   1.2781806e+02   2.5460681e+02   9.8622258e+01   2.4043022e+02   1.6454774e+02   3.9768328e+02   1.3129226e+02   2.8072114e+02   7.8819032e+01   1.0736803e+02   1.0909806e+02   3.9672925e+02   1.7645484e+02   1.7800394e+02   1.3673935e+02   3.9033214e+02   1.0630032e+02   3.1716920e+02   1.0562161e+02   4.6887963e+02   3.3151290e+01   1.7588542e+01   4.2449677e+01   3.5892403e+02   7.2093226e+01   2.9111254e+02   9.1760645e+01   3.6310108e+02   1.2579419e+02   2.6297840e+02   3.6790968e+01   1.9784511e+02   8.7980000e+01   2.9699579e+02   6.1698387e+01   2.2812477e+02   9.9088065e+01   3.0976037e+02   1.1184677e+02   4.1081419e+02   3.4941290e+01   1.4880792e+02   1.1902097e+02   3.8285703e+02   1.2728903e+02   5.3649204e+02   2.2226935e+02   3.2205781e+02   6.3885161e+01   2.4603693e+02   9.7523548e+01   3.3045199e+02   6.2046774e+01   2.2343271e+02   7.8404516e+01   2.0118215e+02   1.8974581e+02   1.7449292e+02   8.3239355e+01   1.7972795e+02   1.6100871e+02   4.2369672e+02   2.2720129e+02  -6.8689652e+01   7.4029032e+01   2.0637735e+02   8.0993548e+01   1.7719342e+02   1.0172129e+02   3.1822714e+02   1.2527258e+02   4.0422174e+02   3.9340323e+01   1.9736310e+02   1.0477806e+02   2.3422743e+02   1.0584710e+02   3.8515159e+02   7.7256774e+01   2.3303430e+02   8.8568065e+01   2.0581520e+02   8.1360000e+01   2.8904249e+02   2.0489677e+01   1.9619437e+02   6.9405161e+01   2.0497791e+02   1.3953419e+02   7.8320813e+01   8.7630968e+01   1.2309985e+02   7.9030645e+01   1.2410335e+02   8.1673226e+01   1.4119324e+02
   1.2190129e+02   4.5019338e+02   4.9061613e+02   3.2980813e+02   6.3722258e+01   1.6677964e+02   2.4556000e+02   3.8926714e+02   9.6633871e+01   1.9468832e+02   1.1087774e+02   5.2669526e+02   3.8044839e+01   3.3795512e+02   8.8698065e+01   3.1134351e+02   8.4505806e+01   2.2688244e+02   7.7760645e+01   3.8897850e+02   9.6876774e+01   7.4445405e+02   1.2915903e+02   4.8387760e+02   8.3138710e+01   1.9595439e+02   8.6954516e+01   3.1630977e+02   1.3163710e+02   3.3089032e+02   1.0150419e+02   3.5712354e+02   1.1839000e+02   3.8135751e+02   9.0068065e+01   2.0436520e+02   1.5344516e+02   2.6287761e+02   3.4196452e+01   2.2775138e+02   9.7411613e+01   2.7456191e+02   1.7034290e+02   1.7605999e+02   1.6832419e+02   2.0177148e+02   1.6278806e+02   2.8554341e+02   1.6619097e+02   3.4776182e+02   6.5557419e+01   1.9523218e+02   1.0338323e+02   2.2287160e+02   2.7127645e+02   1.8791595e+02   9.2297419e+01   4.1482943e+02   9.6638710e+01   3.5013181e+02   1.0577194e+02   3.8215889e+02   1.2896194e+02   2.8957498e+02   4.0188419e+02   5.0001862e+02   1.0648258e+02   2.8736172e+02   1.8056387e+02   1.6692295e+02   1.1862226e+02   2.6726409e+02   1.5830613e+02   2.5476099e+02   6.1564516e+01   2.6680323e+02   3.8891065e+02   1.7740295e+02   6.9176774e+01   1.4697844e+02   8.6030968e+01   2.7918462e+02   8.0382903e+01   2.3635840e+02   1.7094774e+02   2.6439160e+02   8.6484516e+01   3.4310188e+02   9.7436774e+01   2.9180151e+02   1.2676032e+02   9.7773045e+01   3.4763871e+01   6.3253084e+01   9.9126129e+01   1.7656475e+02   9.6403226e+01   3.6541355e+02   6.7520645e+01   1.8144157e+02   1.2248065e+02   4.0348123e+02   1.0539935e+02   3.7630773e+02   1.3272129e+02   4.5603617e+02   1.5382161e+02   3.1914653e+02   9.9297419e+01   3.1475621e+02   5.0296129e+01   1.4427437e+02   1.1289419e+02   1.8285298e+02   1.4783903e+02   3.9212514e+02   7.3555484e+01   1.8578943e+02   9.0407742e+01   2.0052545e+02   7.5151613e+01   2.7880303e+02   1.2156742e+02   3.1727783e+02   2.2701000e+02   2.4094630e+02   9.9780645e+01   2.9905594e+02   5.6094194e+01   2.4278343e+02   9.9438065e+01   1.9325721e+02   9.5052258e+01   2.0076582e+02   1.8087774e+02   4.7542688e+02   1.1591226e+02   2.9323154e+02   7.7299032e+01   9.7439626e+01   8.9958065e+01   3.9821045e+02   1.1341484e+02   2.3333714e+02   1.3186935e+02   3.0332174e+02   1.1511032e+02   3.2174440e+02   1.1339161e+02   3.9101803e+02   7.7812903e+00  -2.2591858e+01   8.5639677e+01   3.2546883e+02   7.7383226e+01   3.1373934e+02   8.3280645e+01   2.9320948e+02   1.1356419e+02   2.2457680e+02   1.6560968e+01   2.0375351e+02   9.9400000e+01   3.2334219e+02   7.6068387e+01   2.5744517e+02   6.1948065e+01   3.3654157e+02   9.7096774e+01   3.5882419e+02   5.8091290e+01   2.0248592e+02   1.0869097e+02   3.1925343e+02   1.0828903e+02   5.0201204e+02   1.4455935e+02   3.3822461e+02   2.9455161e+01   2.0655133e+02   1.2356355e+02   3.4245879e+02   6.7096774e+01   1.7276871e+02   5.3544516e+01   2.5327095e+02   2.7680581e+02   1.5940812e+02   8.1659355e+01   2.3009435e+02   1.3644871e+02   2.9722152e+02   2.1134129e+02  -6.6900852e+01   6.1739032e+01   2.2779055e+02   1.0028355e+02   2.2903022e+02   1.2581129e+02   3.9386994e+02   1.0789258e+02   3.9480214e+02   6.2810323e+01   1.2229550e+02   9.6068065e+01   2.2906423e+02   5.7127097e+01   2.1466919e+02   9.7396774e+01   2.7132310e+02   7.0088065e+01   2.6224360e+02   1.1994000e+02   2.7409609e+02   3.0909677e+01   2.0650077e+02   6.9885161e+01   1.8860951e+02   1.6229419e+02   9.7930013e+01   4.8590968e+01   1.0441305e+02   1.2913065e+02   1.1964535e+02   5.2963226e+01   1.9840004e+02
   1.6028129e+02   4.4788298e+02   4.5100613e+02   4.2592693e+02   4.9952258e+01   1.7422124e+02   2.0661000e+02   3.8033314e+02   9.0138710e+00  -7.2077419e-02   1.2968774e+02   4.5328046e+02   6.9474839e+01   3.4216072e+02   9.2548065e+01   3.0265551e+02   8.0645806e+01   2.5043124e+02   1.3428065e+02   3.7979690e+02   6.7306774e+01   7.6867965e+02   1.3074903e+02   3.6075040e+02   5.8898710e+01   2.0022359e+02   1.0804452e+02   3.2595257e+02   1.3267710e+02   2.5856712e+02   7.2224194e+01   3.0608594e+02   1.2739000e+02   4.0924751e+02   1.0477806e+02   2.6147840e+02   2.0444516e+02   2.6664761e+02   2.3726452e+01   2.6170898e+02   1.1518161e+02   2.3967031e+02   1.3205290e+02   1.8098319e+02   1.7494419e+02   1.6591188e+02   1.6635806e+02   3.4002781e+02   1.7886097e+02   3.3765822e+02   6.4077419e+01   2.0259058e+02   7.7903226e+01   2.1791000e+02   2.5207645e+02   2.0251195e+02   9.7627419e+01   3.5835303e+02   9.5788710e+01   3.5054981e+02   1.4006194e+02   3.6908569e+02   1.1729194e+02   2.7988858e+02   3.7584419e+02   4.1295182e+02   1.0862258e+02   3.3633052e+02   1.7075387e+02   1.2804775e+02   1.4334226e+02   3.2066649e+02   1.5692613e+02   2.8282139e+02   8.2044516e+01   2.8377483e+02   3.2424065e+02   1.2781655e+02   6.6226774e+01   1.4345444e+02   9.8320968e+01   2.7439142e+02   5.9152903e+01   2.3293680e+02   1.7587774e+02   2.4266720e+02   6.1814516e+01   3.7098548e+02   9.2626774e+01   2.5071631e+02   1.4676032e+02   1.1131305e+02   4.7433871e+01   8.3189484e+01   1.2945613e+02   1.5856835e+02   5.5783226e+01   3.1447315e+02   7.7000645e+01   2.2668317e+02   1.3305065e+02   4.3154563e+02   1.1582935e+02   3.3713333e+02   1.6977129e+02   4.5426217e+02   1.1015161e+02   3.4017013e+02   1.1485742e+02   4.3890141e+02   6.6056129e+01   1.6401357e+02   1.0370419e+02   2.2739818e+02   1.6154903e+02   4.0650834e+02   8.0415484e+01   2.0138063e+02   8.4267742e+01   2.0535665e+02   1.2815161e+02   2.7575303e+02   1.4242742e+02   3.4589903e+02   2.5006000e+02   2.2276230e+02   1.8240065e+02   4.0106634e+02   6.5144194e+01   2.0353943e+02   1.4557806e+02   2.1161601e+02   9.8762258e+01   1.8089902e+02   1.2321774e+02   4.1070968e+02   1.3496226e+02   2.0970754e+02   1.0653903e+02   9.6150426e+01   8.8528065e+01   3.7542485e+02   9.8744839e+01   2.9432074e+02   1.2173935e+02   3.5947214e+02   1.5268032e+02   4.4278880e+02   1.2881161e+02   4.2526443e+02   1.1311290e+01  -9.8242581e+00   6.0019677e+01   3.2446843e+02   8.9663226e+01   3.8442694e+02   8.1470645e+01   3.6320428e+02   1.1270419e+02   2.2449560e+02   3.3790968e+01   2.2532511e+02   9.6930000e+01   3.2174979e+02   7.5648387e+01   2.6437877e+02   5.9038065e+01   3.2763437e+02   1.0817677e+02   4.2410779e+02   4.8851290e+01   1.9398512e+02   1.0269097e+02   3.5368343e+02   1.2482903e+02   4.7088884e+02   1.2236935e+02   3.0080981e+02   2.4025161e+01   2.0117573e+02   1.0476355e+02   3.7553279e+02   6.8726774e+01   1.5826831e+02   5.6214516e+01   2.4305735e+02   2.1250581e+02   1.5455212e+02   1.4994935e+02   2.9296115e+02   9.9758710e+01   3.0828672e+02   2.0268129e+02  -6.2348052e+01   4.8359032e+01   1.9152095e+02   7.1663548e+01   2.1079982e+02   9.0001290e+01   3.4925474e+02   1.0713258e+02   3.6624294e+02   6.1190323e+01   2.0018510e+02   8.7498065e+01   2.7660983e+02   6.7367097e+01   3.1851999e+02   8.4306774e+01   2.6637030e+02   8.0088065e+01   2.1049360e+02   9.8510000e+01   3.2033049e+02   2.8149677e+01   1.9668157e+02   6.0695161e+01   1.9639471e+02   1.8077419e+02   9.5401613e+01   9.8830968e+01   1.3349385e+02   1.0873065e+02   1.1372735e+02   5.4343226e+01   1.5423964e+02
   1.3652129e+02   4.4731378e+02   5.4400613e+02   3.4787693e+02   6.8432258e+01   1.8183284e+02   2.6113000e+02   3.2383154e+02   9.6338710e+00  -6.3116774e+00   1.1530774e+02   5.1538086e+02   8.1094839e+01   3.2689112e+02   8.9548065e+01   2.6860551e+02   9.2175806e+01   2.2679884e+02   6.3900645e+01   4.2956730e+02   8.2496774e+01   7.6041445e+02   1.4633903e+02   4.9462320e+02   8.4898710e+01   1.5014359e+02   9.3994516e+01   3.2440657e+02   1.2139710e+02   2.7946952e+02   1.0807419e+02   3.3664794e+02   1.2463000e+02   3.4651831e+02   1.0382806e+02   2.2202440e+02   1.5613516e+02   2.5558241e+02   1.5086452e+01   2.6322018e+02   9.8131613e+01   2.3341431e+02   1.3753290e+02   1.9130479e+02   1.6699419e+02   1.9158788e+02   1.4321806e+02   2.9829901e+02   1.5372097e+02   3.3242942e+02   6.5747419e+01   2.4764698e+02   8.3853226e+01   2.0672400e+02   2.4280645e+02   2.1412355e+02   9.9007419e+01   4.3000263e+02   1.0748871e+02   3.3076381e+02   1.2811194e+02   3.5794169e+02   1.2896194e+02   3.1647498e+02   4.3041419e+02   4.2825622e+02   1.0243258e+02   3.4834572e+02   1.5685387e+02   1.5205975e+02   1.3519226e+02   2.4812849e+02   1.6892613e+02   2.4477139e+02   1.0590452e+02   3.2601603e+02   2.8924065e+02   1.7371655e+02   7.1366774e+01   1.4709324e+02   7.9560968e+01   2.6608222e+02   4.8622903e+01   1.8812920e+02   1.5367774e+02   2.3957320e+02   8.1484516e+01   3.4217188e+02   8.9716774e+01   2.8113911e+02   2.0433032e+02   1.1427745e+02   3.5143871e+01   6.8932684e+01   1.0069613e+02   1.9995915e+02   8.9363226e+01   3.0321675e+02   9.4140645e+01   2.2855197e+02   1.3257065e+02   4.4667403e+02   1.1734935e+02   3.4449173e+02   1.4467129e+02   4.6479017e+02   1.2582161e+02   3.5285653e+02   7.5737419e+01   4.0431101e+02   9.0296129e+01   1.9207437e+02   1.5242419e+02   2.4993058e+02   1.5259903e+02   4.1984434e+02   7.0265484e+01   2.2166263e+02   7.1317742e+01   1.8381265e+02   1.0682161e+02   2.7645943e+02   1.3004742e+02   3.2850943e+02   2.1282000e+02   2.0117150e+02   1.5683065e+02   3.6730194e+02   7.9774194e+01   2.5299903e+02   9.7248065e+01   2.2357241e+02   8.3672258e+01   2.0838622e+02   1.4868774e+02   3.9933208e+02   1.4196226e+02   2.5390754e+02   6.8869032e+01   8.0254026e+01   9.2198065e+01   3.1399125e+02   1.1612484e+02   1.5631034e+02   1.2373935e+02   4.2304214e+02   1.3801032e+02   4.5596240e+02   1.1086161e+02   4.2560043e+02   1.3421290e+01   1.3269419e+00   9.1929677e+01   3.0443563e+02   8.8283226e+01   3.1524734e+02   1.1219065e+02   3.8527668e+02   1.2518419e+02   2.3630720e+02   1.6170968e+01   1.7844471e+02   9.7670000e+01   2.9159059e+02   4.1858387e+01   1.9139197e+02   8.8898065e+01   3.6062557e+02   1.2392677e+02   4.4359779e+02   6.1091290e+01   2.0938592e+02   1.1083097e+02   4.0817223e+02   1.1815903e+02   4.3055244e+02   2.1250935e+02   2.0578861e+02   6.4025161e+01   3.0492573e+02   9.1803548e+01   3.4837959e+02   6.0726774e+01   2.4285831e+02   4.8164516e+01   2.5527135e+02   2.0374581e+02   1.5213292e+02   8.0469355e+01   2.1961955e+02   1.6294871e+02   3.9285152e+02   2.0877129e+02  -6.1025252e+01   5.5309032e+01   2.0668495e+02   1.0485355e+02   1.7718462e+02   8.2151290e+01   3.2822274e+02   9.9462581e+01   3.3713654e+02   1.0424032e+02   2.2341110e+02   3.8398065e+01   1.9686783e+02   7.3507097e+01   3.2335879e+02   8.1356774e+01   3.0622630e+02   9.0278065e+01   1.9771840e+02   1.1055000e+02   3.1370729e+02   3.0099677e+01   2.3471557e+02   6.7265161e+01   1.7481911e+02   1.6248419e+02   9.6954813e+01   1.1349097e+02   1.4898105e+02   1.0208065e+02   1.3220935e+02   5.8443226e+01   1.0677164e+02
   1.4942129e+02   4.3070178e+02   5.6361613e+02   3.3639813e+02   5.4382258e+01   1.4819684e+02   2.1742000e+02   3.7641834e+02   1.0203871e+01  -7.4972774e+00   1.1377774e+02   3.9469326e+02   7.4044839e+01   3.0650512e+02   9.9698065e+01   2.4855351e+02   8.2175806e+01   2.3197884e+02   7.7710645e+01   3.4237250e+02   6.5876774e+01   6.8988405e+02   1.5215903e+02   4.3927760e+02   1.0037871e+02   2.7700519e+02   1.1004452e+02   3.1265257e+02   1.2348710e+02   2.9059232e+02   9.8364194e+01   3.3556474e+02   1.1435000e+02   3.3625071e+02   1.0363806e+02   1.9627960e+02   1.5752516e+02   2.2532121e+02   4.2906452e+01   2.4258458e+02   1.0184161e+02   2.4835751e+02   1.0215290e+02   1.8794519e+02   1.4751419e+02   1.6319628e+02   1.1250806e+02   3.4056581e+02   1.3481097e+02   3.3037222e+02   7.4507419e+01   2.5380618e+02   9.3953226e+01   2.4243600e+02   2.2473645e+02   2.1909915e+02   8.8437419e+01   4.0498823e+02   1.0008871e+02   3.1130581e+02   1.1049194e+02   3.5054129e+02   1.2143194e+02   2.9393738e+02   3.6088419e+02   4.0476862e+02   1.1962258e+02   3.5007052e+02   1.9199387e+02   1.4615855e+02   6.5622258e+01   2.7898409e+02   1.3406613e+02   2.6641019e+02   6.1614516e+01   3.0979923e+02   8.0100645e+01   2.8677775e+02   9.1746774e+01   1.6627284e+02   1.0403097e+02   2.9531462e+02   7.8742903e+01   2.2159960e+02   1.5654774e+02   2.3474360e+02   8.6574516e+01   3.8747468e+02   8.5006774e+01   2.6770591e+02   1.4909032e+02   1.0122665e+02   2.1383871e+01   5.4033484e+01   9.3936129e+01   1.9440995e+02   6.7553226e+01   3.4201155e+02   9.8100645e+01   1.7875517e+02   1.1881065e+02   4.2116483e+02   1.0858935e+02   3.5724253e+02   1.5429129e+02   4.0907057e+02   1.1922161e+02   3.4958453e+02   9.2017419e+01   3.7150861e+02   5.6676129e+01   1.7671397e+02   1.1466419e+02   2.0071138e+02   1.7402903e+02   4.3617994e+02   9.4795484e+01   1.8375023e+02   6.5507742e+01   2.1213745e+02   8.4391613e+01   2.6858383e+02   1.0490742e+02   3.6152063e+02   1.7835000e+02   1.5692910e+02   1.3483065e+02   3.4659194e+02   4.9144194e+01   2.5676943e+02   8.8718065e+01   2.1582481e+02   9.6002258e+01   1.7577982e+02   1.7116774e+02   4.1201368e+02   1.1625226e+02   2.5754434e+02   6.0769032e+01   8.5472026e+01   9.7908065e+01   3.9510445e+02   1.5122484e+02   1.8093234e+02   1.1279935e+02   3.5958734e+02   1.3549032e+02   3.4302400e+02   9.8911613e+01   4.2441643e+02   2.1151290e+01   1.7085419e+00   1.2754968e+02   3.0244603e+02   6.6093226e+01   2.8235254e+02   9.6470645e+01   3.4100428e+02   1.1884419e+02   2.6629440e+02   2.4790968e+01   1.6885511e+02   9.2560000e+01   2.4988939e+02   7.1858387e+01   2.5036197e+02   6.8948065e+01   3.1603157e+02   9.2596774e+01   4.2568419e+02   4.8611290e+01   1.9266432e+02   1.4069097e+02   4.1626343e+02   1.3275903e+02   5.1932444e+02   4.1188935e+02   2.7482065e+00   4.6595161e+01   2.6784013e+02   8.3993548e+01   2.7348439e+02   6.2576774e+01   2.1597031e+02   6.0314516e+01   2.6995935e+02   2.4486581e+02   1.6990332e+02   8.2949355e+01   1.4623115e+02   1.7000871e+02   4.4235672e+02   2.1301129e+02  -4.4124452e+01   4.3839032e+01   2.1084255e+02   1.2175355e+02   1.6207262e+02   9.9101290e+01   3.9138674e+02   1.0142258e+02   3.7621974e+02   5.7000323e+01   1.4562030e+02   4.7688065e+01   2.2360463e+02   7.5747097e+01   2.4413959e+02   7.1116774e+01   2.4614550e+02   9.5038065e+01   2.1210760e+02   1.0046000e+02   2.8931449e+02   4.8719677e+01   2.1774597e+02   5.1555161e+01   1.8935591e+02   1.1172419e+02   5.6205613e+01   8.4970968e+01   1.2350265e+02   7.8130645e+01   1.1912535e+02   5.7393226e+01   1.2218564e+02
   1.4333129e+02   4.3371898e+02   4.9690613e+02   3.0140493e+02   5.7382258e+01   1.5481684e+02   2.3147000e+02   4.1915434e+02   3.8393871e+01   2.1975226e+00   1.0749774e+02   4.8572566e+02   8.8814839e+01   3.4099352e+02   1.1045806e+02   2.8036271e+02   7.6985806e+01   2.4872404e+02   9.9860645e+01   3.8726050e+02   7.9346774e+01   7.6918645e+02   1.3233903e+02   4.1374320e+02   7.8468710e+01   1.8856799e+02   1.0190452e+02   3.1682377e+02   1.1615710e+02   2.9869872e+02   9.0264194e+01   3.1916274e+02   1.3011000e+02   3.2731991e+02   7.8638065e+01   2.3270960e+02   1.7529516e+02   2.7612961e+02   7.1464516e+00   2.4591538e+02   9.9841613e+01   2.2746751e+02   8.4482903e+01   1.8554879e+02   1.4713419e+02   1.6679668e+02   1.7164806e+02   3.6583461e+02   1.5377097e+02   3.6309542e+02   2.7887419e+01  -1.1342194e+00   9.0143226e+01   1.9974080e+02   2.4667645e+02   2.8348395e+02   1.2019742e+02   4.4111743e+02   1.0653871e+02   3.1958981e+02   1.2263194e+02   4.1248009e+02   1.2758194e+02   3.4468538e+02   4.1322419e+02   2.9587142e+02   1.2362258e+02   3.3979052e+02   1.8009387e+02   1.0958055e+02   1.6786226e+02   3.0513489e+02   1.3230613e+02   2.3436099e+02   6.8474516e+01   3.0429043e+02   5.7000645e+01   3.3500575e+02   8.2936774e+01   1.4473764e+02   9.8800968e+01   2.9373302e+02   4.9802903e+01   2.0262480e+02   1.8747774e+02   2.5753920e+02   5.3574516e+01   3.4378468e+02   6.1816774e+01   2.4518111e+02   1.3628032e+02   9.2481445e+01   2.8293871e+01   6.8530684e+01   8.0936129e+01   1.9587995e+02   5.8783226e+01   2.8280315e+02   1.0567065e+02   2.2276957e+02   1.6895065e+02   4.2272363e+02   1.1358935e+02   3.5384253e+02   1.5496129e+02   4.5544697e+02   1.2148161e+02   3.2933373e+02   9.0237419e+01   3.8204101e+02   1.0586613e+02   2.5553877e+02   9.6944194e+01   2.0765898e+02   1.4964903e+02   4.3736034e+02   7.1605484e+01   2.3332543e+02   6.2837742e+01   2.1116105e+02   6.6441613e+01   2.7368983e+02   1.3123742e+02   3.4084423e+02   1.6535000e+02   1.2587910e+02   1.5502065e+02   3.6106674e+02   4.6614194e+01   2.3728183e+02   1.0562806e+02   1.8833201e+02   8.5002258e+01   1.9975982e+02   1.6311774e+02   4.4751768e+02   1.4844226e+02   2.8224914e+02   6.4159032e+01   6.4160826e+01   1.0576806e+02   4.1971565e+02   1.2931484e+02   3.0391514e+02   1.3886935e+02   2.6976174e+02   1.1087032e+02   3.3628360e+02   1.1796161e+02   3.9232243e+02   1.4681290e+01  -1.5773858e+01   1.0696968e+02   2.9028243e+02   8.3333226e+01   3.0269334e+02   8.9000645e+01   3.1165188e+02   1.3403419e+02   2.1607920e+02   3.1600968e+01   2.3564031e+02   8.5610000e+01   3.0592539e+02   5.4908387e+01   1.8213797e+02   5.7468065e+01   3.1208997e+02   1.0659677e+02   2.8373419e+02   5.5561290e+01   1.8472832e+02   1.1711097e+02   3.0219983e+02   1.0142903e+02   5.1336084e+02   4.0964935e+02   8.5474065e+00   4.6835161e+01   1.7820093e+02   9.6423548e+01   3.4843999e+02   5.7146774e+01   1.8061471e+02   8.8124516e+01   2.4512455e+02   2.6297581e+02   9.4924516e+01   1.0180935e+02   1.8791235e+02   1.4956871e+02   3.0524192e+02   2.2192129e+02  -4.2607252e+01   6.3789032e+01   2.0452655e+02   9.6853548e+01   2.0525462e+02   1.0962129e+02   3.8482514e+02   1.1970258e+02   3.3494734e+02   3.3430323e+01   1.3502590e+02   1.1853806e+02   2.3412663e+02   7.0087097e+01   3.2411239e+02   1.0701677e+02   2.6365350e+02   9.8568065e+01   2.3272520e+02   8.9790000e+01   2.4421809e+02   5.4769677e+01   2.4974197e+02   7.4555161e+01   1.9513591e+02   1.3910419e+02   9.0395213e+01   7.7730968e+01   1.2960185e+02   1.1398065e+02   1.2965735e+02   5.8203226e+01   1.7036084e+02
   1.4266129e+02   4.3053258e+02   4.6652613e+02   2.9030533e+02   5.0622258e+01   1.4597764e+02   2.4185000e+02   4.0399394e+02   2.4443871e+01   2.3413523e+01   1.1877774e+02   4.8286326e+02   9.7764839e+01   3.4870752e+02   1.0269806e+02   2.6084351e+02   1.0745581e+02   2.4452644e+02   1.2667065e+02   3.5049570e+02   1.2244677e+02   8.1092845e+02   1.4127903e+02   4.4378800e+02   7.7138710e+01   2.2038439e+02   1.1657452e+02   3.0399017e+02   1.2167710e+02   2.6082712e+02   8.3414194e+01   3.2004074e+02   1.3592000e+02   3.9776511e+02   8.1928065e+01   2.1191640e+02   2.1336516e+02   2.8877401e+02   1.3966452e+01   2.3436978e+02   9.2411613e+01   2.4406191e+02   1.1286290e+02   2.0094839e+02   2.0313419e+02   2.0955668e+02   1.4574806e+02   3.2305661e+02   1.7429097e+02   3.6978382e+02   5.4574194e+00  -1.9809819e+01   8.9283226e+01   1.9632960e+02   2.3813645e+02   1.9949715e+02   8.0007419e+01   4.4100263e+02   9.8238710e+01   3.4630381e+02   9.5301935e+01   3.9504649e+02   1.4734194e+02   2.9153458e+02   6.1117419e+02   8.0354194e+00   9.8962581e+01   3.1200332e+02   1.8428387e+02   1.6172535e+02   1.5981226e+02   2.8415889e+02   1.3263613e+02   2.6581459e+02   6.8754516e+01   3.1793803e+02   9.4910645e+01   3.9216295e+02   7.5836774e+01   1.5601564e+02   9.5180968e+01   2.8036262e+02   8.3802903e+01   1.9814480e+02   1.8741774e+02   2.6100400e+02   6.2674516e+01   3.7633668e+02   6.7666774e+01   2.9199311e+02   1.5157032e+02   1.0759825e+02   1.7763871e+01   6.8653084e+01   6.0456129e+01   1.7489835e+02   1.0559323e+02   3.4101835e+02   8.3760645e+01   2.2971237e+02   1.4381065e+02   4.5082483e+02   9.8869355e+01   3.5002013e+02   1.3429129e+02   4.8115057e+02   3.4002161e+02   6.8120529e+01   1.2773742e+02   4.0765101e+02   5.7386129e+01   1.7584717e+02   1.0523419e+02   2.4422578e+02   1.5188903e+02   4.3456114e+02   8.0455484e+01   2.1689743e+02   6.5837742e+01   2.0244105e+02   7.7911613e+01   2.6948223e+02   1.1290742e+02   3.7469063e+02   1.4592000e+02   1.8633350e+02   1.3112065e+02   3.1435874e+02   6.2404194e+01   2.6396863e+02   1.1805806e+02   2.4909761e+02   8.4102258e+01   2.0530182e+02   1.9406774e+02   4.4094168e+02   1.2368226e+02   2.8155994e+02   7.8439032e+01   6.3918426e+01   8.7478065e+01   3.8950885e+02   1.4564484e+02   1.8856874e+02   1.0566935e+02   2.7501774e+02   1.2763032e+02   4.2555280e+02   1.2143161e+02   4.2942483e+02   5.1512903e+00  -9.4814581e+00   8.3549677e+01   3.7758603e+02   8.1613226e+01   3.2135094e+02   1.0409065e+02   3.7130468e+02   1.1084419e+02   2.1655440e+02   4.0940968e+01   2.8699311e+02   8.1770000e+01   3.0796259e+02   7.0808387e+01   2.1528597e+02   8.2178065e+01   3.4344317e+02   1.0375677e+02   3.5487139e+02   4.1131290e+01   1.4769272e+02   1.2407097e+02   3.6397303e+02   1.2948903e+02   5.1291604e+02   4.3969935e+02  -1.2236594e+01   3.7025161e+01   2.3903573e+02   1.0514355e+02   3.6726239e+02   3.3366774e+01   1.8146711e+02   8.8024516e+01   2.6460255e+02   2.0392581e+02   1.6393852e+02   9.0759355e+01   2.0541635e+02   1.4444871e+02   2.7290152e+02   2.5025129e+02  -3.1293652e+01   6.4449032e+01   1.9928375e+02   8.2613548e+01   2.3592382e+02   1.0053129e+02   3.5260234e+02   1.1718258e+02   3.2552894e+02   5.4910323e+01   1.4149750e+02   9.6728065e+01   2.7720143e+02   6.4467097e+01   3.6313199e+02   9.2686774e+01   2.6879990e+02   1.0327806e+02   2.1977840e+02   7.3030000e+01   2.9455889e+02   5.3869677e+01   2.1700397e+02   7.0885161e+01   1.9580951e+02   1.6625419e+02   7.0803213e+01   7.3210968e+01   1.0111345e+02   9.0430645e+01   1.6864135e+02   4.9913226e+01   1.5697404e+02
   1.3990129e+02   4.4789338e+02   3.9861613e+02   2.9740813e+02   7.8142258e+01   1.9753604e+02   2.4932000e+02   3.7972634e+02   2.4773871e+01   1.1007123e+01   1.3739774e+02   5.1790366e+02   8.5434839e+01   2.2616392e+02   7.5168065e+01   2.4585591e+02   9.8835806e+01   2.7364604e+02   9.5710645e+01   4.4316250e+02   9.3446774e+01   9.0067845e+02   1.4027903e+02   4.4951800e+02   9.4328710e+01   2.3591919e+02   9.1234516e+01   3.2062737e+02   1.3758710e+02   2.8508432e+02   8.2504194e+01   2.8902354e+02   9.3010000e+01   3.6619791e+02   8.4738065e+01   2.1308160e+02   1.7044516e+02   3.1036761e+02   1.1616452e+01   1.7014778e+02   1.0689161e+02   2.5147351e+02   7.1722903e+01   1.8332959e+02   1.7385419e+02   2.0508908e+02   1.8840806e+02   3.1392381e+02   1.6386097e+02   3.7999822e+02   1.7974194e+00   1.4712981e+01   1.1500323e+02   2.1837200e+02   2.2107645e+02   2.8379195e+02   6.3347419e+01   2.8428543e+02   1.3223871e+02   3.5353381e+02   1.1354194e+02   4.1472729e+02   1.4786194e+02   3.1596298e+02   6.5207419e+02   2.5763419e+01   9.3432581e+01   3.0411572e+02   2.0042387e+02   1.4462415e+02   9.4532258e+01   2.2267129e+02   1.3206613e+02   2.9948019e+02   8.6334516e+01   2.6167163e+02   9.6430645e+01   3.0609135e+02   7.7266774e+01   1.4681124e+02   1.0513097e+02   2.9022662e+02   7.1032903e+01   2.8333640e+02   1.3587774e+02   2.5346720e+02   6.3574516e+01   3.9969468e+02   6.9286774e+01   2.2386351e+02   1.7852032e+02   8.7482245e+01   3.3383871e+01   5.9213484e+01   8.0746129e+01   1.8727515e+02   1.0102323e+02   3.3390395e+02   1.1148065e+02   2.0844477e+02   1.4257065e+02   4.4216403e+02   1.0444935e+02   3.2266373e+02   1.9110129e+02   4.2517577e+02   3.0122161e+02   6.0284529e+01   1.1573742e+02   3.5728101e+02   5.4486129e+01   1.7583917e+02   9.3094194e+01   1.9781698e+02   1.5011903e+02   4.1285274e+02   8.2315484e+01   2.1627863e+02   9.2127742e+01   1.7914785e+02   8.0721613e+01   2.7354743e+02   1.2499742e+02   3.6438343e+02   2.5968000e+02   2.3247270e+02   1.3802065e+02   4.3661674e+02   4.9034194e+01   2.2334823e+02   1.1924806e+02   2.1276241e+02   7.6572258e+01   1.7371422e+02   1.6892774e+02   4.3514288e+02   1.3377226e+02   2.8099274e+02   7.4159032e+01   9.1020826e+01   6.9528065e+01   3.3461485e+02   1.9531484e+02   2.2116514e+02   9.8669355e+01   2.9151774e+02   1.3663032e+02   4.5312280e+02   1.2553161e+02   4.3481683e+02   9.4712903e+00  -4.6170581e+00   8.5639677e+01   3.1422883e+02   8.9473226e+01   3.4825214e+02   1.1205065e+02   3.9028788e+02   1.2546419e+02   2.4076480e+02   4.4750968e+01   2.0263831e+02   9.1190000e+01   3.0310899e+02   6.2698387e+01   2.2309477e+02   7.7468065e+01   3.7758997e+02   1.3167677e+02   4.4688779e+02   7.2131290e+01   1.8326272e+02   1.5207097e+02   3.9564303e+02   1.6448903e+02   4.5538604e+02   5.0536935e+02  -1.3540194e+01   3.1115161e+01   2.8765853e+02   1.1723355e+02   3.4710519e+02   9.3676774e+01   2.0622231e+02   6.6454516e+01   2.9861815e+02   1.8903581e+02   1.4201972e+02   1.1818935e+02   2.7522195e+02   1.3238871e+02   3.7223632e+02   2.6592129e+02  -6.4457252e+01   4.7309032e+01   1.9889495e+02   8.6283548e+01   2.0910022e+02   1.0477129e+02   2.9779314e+02   1.3456258e+02   3.5570854e+02   7.0480323e+01   1.6349190e+02   9.5498065e+01   2.4910983e+02   7.4037097e+01   2.9946639e+02   8.8446774e+01   3.1136910e+02   9.1948065e+01   2.0863480e+02   7.1940000e+01   3.5845609e+02   3.1059677e+01   2.0901877e+02   6.7985161e+01   2.0371151e+02   1.6877419e+02   1.0160161e+02   8.7730968e+01   1.3728185e+02   1.0993065e+02   1.4548135e+02   3.8343226e+01   1.3208964e+02
   1.2657129e+02   4.6557978e+02   4.7438613e+02   3.1667653e+02   5.0812258e+01   1.7577244e+02   1.8609000e+02   4.8216474e+02   1.4913871e+01   1.2035923e+01   1.1577774e+02   5.1258326e+02   6.1044839e+01   2.1169512e+02   8.7458065e+01   2.7687271e+02   9.0175806e+01   2.6257884e+02   1.1133065e+02   4.0287290e+02   6.5916774e+01   8.0093085e+02   1.2644903e+02   4.5744440e+02   6.2088710e+01   2.1449839e+02   8.8044516e+01   2.9017257e+02   1.0306710e+02   2.7908592e+02   9.2264194e+01   3.0862274e+02   7.7490000e+01   3.4200951e+02   7.6778065e+01   2.3475840e+02   1.5498516e+02   3.0275441e+02   1.1726452e+01   1.9042898e+02   6.9511613e+01   2.2432391e+02   8.6202903e+01   1.8384119e+02   1.9118419e+02   1.9770268e+02   1.3988806e+02   3.9123541e+02   1.6358097e+02   3.5812062e+02   1.4987419e+01  -4.1022194e+00   9.5523226e+01   2.1145040e+02   2.3600645e+02   2.0899755e+02   4.8537419e+01   2.7899023e+02   7.2188710e+01   3.3163781e+02   1.2597194e+02   4.7416289e+02   1.4238194e+02   3.0964138e+02   6.6812419e+02   2.8941935e-01   1.0024258e+02   2.7276092e+02   1.9013387e+02   1.1125735e+02   1.3814226e+02   2.9085249e+02   1.2259613e+02   2.7361779e+02   6.9334516e+01   2.8937163e+02   9.4430645e+01   2.9035135e+02   8.2316774e+01   1.6292724e+02   1.0146097e+02   3.0938022e+02   6.7212903e+01   2.0105200e+02   1.7987774e+02   3.0120720e+02   8.9624516e+01   3.6280068e+02   6.4626774e+01   2.5761631e+02   1.6285032e+02   1.2240585e+02   3.0383871e+01   7.1793484e+01   1.0145613e+02   2.0370835e+02   1.0045323e+02   3.4542955e+02   9.5290645e+01   2.0740997e+02   1.6552065e+02   4.3437803e+02   1.0729935e+02   3.5967573e+02   1.4282129e+02   4.6765817e+02   3.4955161e+02   7.3158129e+01   1.7129742e+02   3.9105621e+02   6.4436129e+01   1.7914317e+02   9.4614194e+01   1.8217538e+02   1.4983903e+02   4.0115514e+02   8.6605484e+01   2.1645543e+02   5.6837742e+01   1.7897105e+02   1.0077161e+02   2.9908343e+02   1.3375742e+02   3.6254263e+02   2.7654000e+02   2.3122390e+02   1.5831065e+02   3.6695354e+02   4.9984194e+01   2.7433223e+02   9.5338065e+01   1.9148521e+02   1.0081226e+02   2.0973502e+02   1.7840774e+02   4.3633448e+02   1.3601226e+02   2.5772354e+02   9.0439032e+01   7.9198426e+01   7.9958065e+01   3.5982045e+02   1.3236484e+02   2.2867114e+02   8.0669355e+01   3.0495774e+02   1.1682032e+02   3.7632760e+02   1.2048161e+02   4.6650083e+02   7.2012903e+00   3.5045419e+00   8.1739677e+01   3.6187083e+02   8.1803226e+01   2.5667574e+02   7.8090645e+01   3.9404468e+02   1.0675419e+02   2.4755160e+02   1.5940968e+01   2.2156311e+02   8.2930000e+01   3.2702979e+02   5.6958387e+01   2.2960397e+02   6.1328065e+01   3.5464117e+02   1.3342677e+02   4.2558779e+02   3.2091290e+01   1.5041592e+02   1.5226097e+02   4.2395783e+02   1.6342903e+02   5.0047084e+02   5.2603935e+02  -1.6343794e+01   4.1305161e+01   2.9926333e+02   1.2690355e+02   3.2243159e+02   7.8256774e+01   2.3298591e+02   8.3404516e+01   2.5773215e+02   2.4168581e+02   1.4674772e+02   1.4546935e+02   2.3312955e+02   1.3369871e+02   3.5401152e+02   2.3158129e+02  -5.8900052e+01   6.2739032e+01   2.3566055e+02   7.1563548e+01   2.0537782e+02   8.5671290e+01   3.0803114e+02   1.1985258e+02   3.7646534e+02   7.4340323e+01   2.2232310e+02   9.0918065e+01   1.8819623e+02   6.2317097e+01   3.1221399e+02   9.0776774e+01   2.4733270e+02   8.2468065e+01   2.3477320e+02   6.6030000e+01   3.7630889e+02   2.9679677e+01   2.3126917e+02   6.2885161e+01   1.9849951e+02   1.6920419e+02   7.8227213e+01   1.2821097e+02   1.5161345e+02   9.2330645e+01   1.5108935e+02   6.7533226e+01   1.1647444e+02
   1.2352129e+02   3.9454378e+02   4.7614613e+02   3.5525573e+02   4.7142258e+01   1.8634604e+02   2.0837000e+02   4.3967234e+02   2.6723871e+01   5.7511226e+00   8.9257742e+01   5.4651486e+02   6.6524839e+01   2.1234672e+02   8.7508065e+01   2.8271871e+02   1.0517581e+02   2.5379884e+02   9.8860645e+01   3.9510050e+02   8.5396774e+01   7.7594245e+02   1.5474903e+02   4.9765040e+02   6.2568710e+01   2.0930999e+02   1.5428452e+02   2.8887337e+02   1.3853710e+02   3.0700832e+02   9.1224194e+01   3.3684594e+02   1.1716000e+02   3.1578591e+02   5.1968065e+01   2.2770320e+02   1.3329516e+02   2.0963961e+02   2.3316452e+01   2.1603178e+02   9.0701613e+01   2.4343871e+02   9.8672903e+01   2.0884359e+02   1.6790419e+02   1.9651508e+02   1.0931806e+02   3.2559101e+02   1.4915097e+02   3.4965502e+02   7.6597419e+01  -1.5891019e+01   1.0181323e+02   2.3661720e+02   2.8980645e+02   2.4976355e+02   8.9437419e+01   3.4176823e+02   9.4388710e+01   3.4501181e+02   1.0406194e+02   3.5220569e+02   1.2558194e+02   2.6236538e+02   7.6117419e+02   6.4654194e+00   9.8432581e+01   3.0880572e+02   1.5147387e+02   2.6416015e+02   1.3072226e+02   2.7510609e+02   1.4592613e+02   2.9037139e+02   9.5754516e+01   3.6415803e+02   8.3580645e+01   3.3273935e+02   6.8556774e+01   1.3740804e+02   1.0646097e+02   2.9427022e+02   7.3562903e+01   2.4537400e+02   1.3087774e+02   2.6379720e+02   8.9534516e+01   3.1052788e+02   1.0524677e+02   2.6336671e+02   1.2828032e+02   8.3791445e+01   3.6673871e+01   9.0240284e+01   9.4226129e+01   2.0619675e+02   7.2263226e+01   3.1144475e+02   9.2520645e+01   2.4468157e+02   1.3514065e+02   4.5913843e+02   1.0167935e+02   3.5831533e+02   1.1010129e+02   4.3451577e+02   4.5928161e+02   9.6979729e+01   1.1857742e+02   4.0199381e+02   1.1100613e+02   2.9217757e+02   7.7424194e+01   1.9712058e+02   1.7802903e+02   4.5289994e+02   6.6175484e+01   2.1375983e+02   5.8937742e+01   1.5285305e+02   1.0282161e+02   2.7320943e+02   1.3575742e+02   3.1709263e+02   2.6244000e+02   2.0196190e+02   1.8340065e+02   3.9655634e+02   9.2564194e+01   2.8108583e+02   1.0086806e+02   2.0347281e+02   9.9572258e+01   2.2002422e+02   1.6121774e+02   5.0985968e+02   1.3210226e+02   2.2265634e+02   8.7539032e+01   7.3710426e+01   8.8858065e+01   4.2206845e+02   1.4722484e+02   2.4996234e+02   8.1999355e+01   2.6245134e+02   1.0620032e+02   3.3503720e+02   1.2696161e+02   4.2350243e+02   1.9631290e+01   1.1460142e+01   9.8069677e+01   2.9708443e+02   8.7763226e+01   2.9352894e+02   1.1509065e+02   3.1437468e+02   1.0013419e+02   1.7912120e+02   6.6009677e+00   2.5731031e+02   6.5460000e+01   3.1432739e+02   6.6648387e+01   2.4088877e+02   6.0898065e+01   3.3257557e+02   1.3492677e+02   3.6954779e+02   4.7561290e+01   1.6198832e+02   1.4688097e+02   3.5052823e+02   1.5088903e+02   5.1973404e+02   4.7679935e+02  -2.1645935e+00   3.0115161e+01   1.8039853e+02   1.1671355e+02   2.9871679e+02   7.0576774e+01   1.8770031e+02   7.0314516e+01   2.7049935e+02   2.6556581e+02   1.8989732e+02   8.7659355e+01   2.7266435e+02   1.6713871e+02   3.3551632e+02   2.3173129e+02  -5.3292052e+01   3.8599032e+01   2.0526175e+02   8.6423548e+01   2.0365902e+02   1.0310129e+02   3.6125674e+02   1.2785258e+02   3.3777534e+02   5.8050323e+01   1.2615630e+02   1.0049806e+02   2.5603983e+02   6.6227097e+01   2.5880119e+02   6.7826774e+01   2.6987870e+02   8.7708065e+01   2.3331400e+02   6.4700000e+01   2.8708529e+02   5.5719677e+01   2.5247597e+02   5.4985161e+01   1.8856151e+02   1.7348419e+02   7.9694813e+01   8.6250968e+01   1.1421025e+02   9.0480645e+01   1.3823735e+02   6.1633226e+01   1.4189644e+02
   1.5647129e+02   4.2294778e+02   4.8095613e+02   2.9006093e+02   4.5862258e+01   1.4006844e+02   2.4423000e+02   4.4237354e+02   2.7533871e+01  -6.9336774e+00   1.3206774e+02   5.3076006e+02   9.6524839e+01   3.1294672e+02   8.9598065e+01   2.9151151e+02   9.5365806e+01   2.6568364e+02   1.0109065e+02   4.0611210e+02   1.0572677e+02   8.8707605e+02   1.6962903e+02   4.5994000e+02   9.6848710e+01   2.4518759e+02   1.2118452e+02   2.8552137e+02   1.2453710e+02   2.6517832e+02   8.8124194e+01   3.1914394e+02   1.0487000e+02   3.4128911e+02   9.5498065e+01   2.5217080e+02   1.8744516e+02   2.7330761e+02   2.2496452e+01   1.9139738e+02   9.6601613e+01   2.3791671e+02   9.4482903e+01   1.9826879e+02   1.5556419e+02   1.6388228e+02   1.3869806e+02   3.4609061e+02   1.5719097e+02   3.7163182e+02   2.5131742e+02   8.4181381e+01   1.0571323e+02   2.7830520e+02   2.4453645e+02   2.4498515e+02   7.7387419e+01   3.6354223e+02   1.0063871e+02   3.8101181e+02   1.0806194e+02   4.0916569e+02   1.0558194e+02   2.8301538e+02   6.7617419e+02   1.2505419e+01   1.2905258e+02   2.8807612e+02   2.0023387e+02   1.3144935e+02   1.5176226e+02   2.8318289e+02   1.2744613e+02   2.4560979e+02   7.3854516e+01   3.4386003e+02   7.4860645e+01   3.0710695e+02   9.3506774e+01   1.7222204e+02   1.1351097e+02   2.8231622e+02   8.6682903e+01   2.1326440e+02   1.4921774e+02   2.7900000e+02   7.1674516e+01   3.1776668e+02   6.0956774e+01   2.6271991e+02   1.5776032e+02   8.3763045e+01   3.5103871e+01   6.6795884e+01   7.6886129e+01   1.8062395e+02   6.7933226e+01   2.9464115e+02   8.2480645e+01   1.9071477e+02   1.4852065e+02   4.1320803e+02   1.1324935e+02   3.6605973e+02   1.4153129e+02   4.4961137e+02   3.7088161e+02   7.3651729e+01   1.2557742e+02   3.6643381e+02   7.6916129e+01   2.3118477e+02   1.0685419e+02   1.9371618e+02   1.7559903e+02   4.3076434e+02   6.8885484e+01   2.0411303e+02   6.7027742e+01   2.0758585e+02   9.1631613e+01   3.2929463e+02   1.4914742e+02   3.3164143e+02   2.7101000e+02   2.4261630e+02   1.4492065e+02   4.3292474e+02   1.0061419e+02   2.5249183e+02   1.0738806e+02   2.2433121e+02   1.0586226e+02   1.8647102e+02   1.4878774e+02   4.6518408e+02   1.6358226e+02   2.3827794e+02   9.4969032e+01   1.0888603e+02   8.9908065e+01   3.6983445e+02   1.3407484e+02   3.5025434e+02   9.7999355e+01   2.1277134e+02   1.2554032e+02   4.0334000e+02   1.1929161e+02   3.6531603e+02   1.3101290e+01  -1.0697458e+01   1.0392968e+02   3.0519563e+02   7.3803226e+01   3.4816574e+02   9.6950645e+01   3.2706588e+02   9.6414194e+01   2.5727880e+02   2.5270968e+01   2.4114671e+02   7.2820000e+01   3.3204859e+02   6.3808387e+01   2.7111597e+02   7.1898065e+01   3.3731557e+02   8.3596774e+01   3.7682419e+02   5.3901290e+01   1.9058112e+02   1.0673097e+02   3.4308023e+02   1.6675903e+02   5.0466444e+02   4.9431935e+02  -8.1861935e+00   4.7305161e+01   2.1826333e+02   8.6423548e+01   3.4790999e+02   7.7886774e+01   2.0348551e+02   6.7694516e+01   2.8741895e+02   2.3562581e+02   1.4982252e+02   9.3709355e+01   2.9646035e+02   1.2031871e+02   3.6126192e+02   2.4611129e+02  -5.6012452e+01   5.6599032e+01   1.8715175e+02   6.8663548e+01   2.3693982e+02   1.0938129e+02   3.7742434e+02   1.2989258e+02   3.6580214e+02   5.1000323e+01   1.7005030e+02   9.2968065e+01   2.5079223e+02   7.9987097e+01   2.0761039e+02   9.4686774e+01   2.9391990e+02   8.0848065e+01   2.2514280e+02   5.8980000e+01   3.2625289e+02   3.8299677e+01   2.6110957e+02   7.4315161e+01   2.1253511e+02   1.8801419e+02   8.7632413e+01   6.9920968e+01   1.2080665e+02   9.9180645e+01   1.2614135e+02   5.8393226e+01   1.4972564e+02
   1.6490129e+02   4.7066338e+02   4.9804613e+02   3.1840373e+02   7.1672258e+01   1.5848364e+02   2.5513000e+02   4.5093154e+02   2.2053871e+01  -1.9635277e+01   1.2715774e+02   4.7219286e+02   8.6004839e+01   2.0964832e+02   1.0959806e+02   2.5634151e+02   9.9935806e+01   2.3974804e+02   1.0052065e+02   4.4215770e+02   1.0244677e+02   8.5809845e+02   1.4692903e+02   4.6875600e+02   7.1618710e+01   1.8149599e+02   9.0854516e+01   3.0670777e+02   1.3339710e+02   2.7150952e+02   8.4744194e+01   2.9555434e+02   1.1939000e+02   3.8141751e+02   6.0398065e+01   2.2073880e+02   1.7729516e+02   2.5973961e+02   2.1196452e+01   2.5485138e+02   1.0089161e+02   2.5281351e+02   7.6292903e+01   1.9182399e+02   1.6575419e+02   1.7244708e+02   2.0726806e+02   3.1051501e+02   1.7705097e+02   3.3775302e+02   3.6217419e+01   5.9380645e-02   1.1219323e+02   1.9892680e+02   2.2713645e+02   2.3730715e+02   4.4437419e+01   3.7355823e+02   9.3288710e+01   3.3524981e+02   1.2268194e+02   4.0380609e+02   1.2991194e+02   3.1396898e+02   6.3003419e+02   1.2526619e+01   1.1748258e+02   2.8314172e+02   1.8028387e+02   1.7604535e+02   1.3338226e+02   3.0994329e+02   1.1697613e+02   2.7611739e+02   7.3714516e+01   3.2440123e+02   8.5430645e+01   3.0640135e+02   6.0176774e+01   1.2431844e+02   8.9370968e+01   2.9915742e+02   5.8382903e+01   1.9040840e+02   1.6154774e+02   2.8347360e+02   7.1814516e+01   2.9832548e+02   7.1906774e+01   2.7565391e+02   1.7362032e+02   1.2430425e+02   3.0143871e+01   5.2712684e+01   7.4646129e+01   1.7757315e+02   1.0283323e+02   3.2908915e+02   9.9330645e+01   2.2417677e+02   1.3543065e+02   4.6249523e+02   1.1224935e+02   3.8165973e+02   1.4362129e+02   4.4335417e+02   3.5222161e+02   5.6004529e+01   9.6467419e+01   3.9365261e+02   7.7336129e+01   2.4125117e+02   9.4854194e+01   2.5505618e+02   1.5631903e+02   3.9535674e+02   8.6175484e+01   2.2677983e+02   6.6937742e+01   2.2916305e+02   9.7631613e+01   2.6804463e+02   1.3123742e+02   3.7074423e+02   2.6916000e+02   2.3438430e+02   1.5731065e+02   4.0736354e+02   1.0666419e+02   2.7268783e+02   1.1386806e+02   2.2286281e+02   9.8532258e+01   2.0672742e+02   1.7935774e+02   5.1811848e+02   1.3377226e+02   2.7252274e+02   1.0829903e+02   1.1014963e+02   8.7668065e+01   3.5687365e+02   9.7224839e+01   2.1158234e+02   7.1069355e+01   2.4572574e+02   1.8092032e+02   4.7562960e+02   1.4310161e+02   4.3555123e+02   1.7941290e+01   2.9653419e+00   7.8309677e+01   3.5981523e+02   6.6713226e+01   3.4878294e+02   1.1014065e+02   3.4029068e+02   1.3308419e+02   2.8106520e+02   2.6840968e+01   2.0445111e+02   1.1940000e+02   2.8474219e+02   8.3598387e+01   2.3963277e+02   4.9848065e+01   3.4093957e+02   9.2926774e+01   4.0298779e+02   3.6131290e+01   1.3824272e+02   1.2269097e+02   3.9061343e+02   1.4555903e+02   4.5576044e+02   5.2012935e+02  -3.3290994e+01   4.9595161e+01   2.7818013e+02   9.8283548e+01   3.9415119e+02   6.0046774e+01   1.6738271e+02   7.3404516e+01   2.9825215e+02   1.5509581e+02   1.2031492e+02   9.2949355e+01   2.3686115e+02   1.4625871e+02   2.5468672e+02   2.3682129e+02  -7.0699252e+01   4.7639032e+01   2.1753855e+02   9.1183548e+01   2.1089822e+02   1.0172129e+02   3.2522714e+02   1.0304258e+02   3.4971014e+02   7.1150323e+01   1.4743830e+02   5.4538065e+01   2.8748663e+02   6.5127097e+01   3.2117919e+02   8.9016774e+01   3.0871350e+02   9.2188065e+01   2.0933560e+02   7.6840000e+01   3.3778409e+02   3.3529677e+01   2.0296117e+02   6.6885161e+01   2.1165951e+02   2.0353419e+02   1.0086081e+02   5.1440968e+01   1.3775505e+02   1.2478065e+02   1.7729335e+02   7.1773226e+01   1.2603524e+02
   1.3757129e+02   4.2145978e+02   5.0500613e+02   3.7070693e+02   1.4319226e+02   1.6800204e+02   2.3761000e+02   5.2123314e+02   2.2723871e+01  -2.2588774e+00   1.0787774e+02   5.5578526e+02   9.3664839e+01   2.7941552e+02   7.6118065e+01   2.5239991e+02   8.7785806e+01   2.3315004e+02   8.2620645e+01   3.8463970e+02   1.2730677e+02   8.9858965e+02   1.2839903e+02   4.8746840e+02   8.1568710e+01   1.5993999e+02   1.0285452e+02   3.2536777e+02   1.1244710e+02   2.6714552e+02   8.4174194e+01   3.1940994e+02   1.3063000e+02   3.7003831e+02   1.1125806e+02   2.3729000e+02   1.4282516e+02   2.6234721e+02   3.3376452e+01   2.2858698e+02   6.8701613e+01   2.1681871e+02   8.2432903e+01   1.8471279e+02   1.3785419e+02   1.6758908e+02   1.6640806e+02   3.8492381e+02   1.8105097e+02   3.8843302e+02   1.0077419e+01   1.2905806e+00   1.1728323e+02   2.1856960e+02   2.1720645e+02   2.4457155e+02   6.6107419e+01   3.4773463e+02   9.6738710e+01   3.7422381e+02   1.3730194e+02   3.8344649e+02   1.0996194e+02   2.8056498e+02   7.4626419e+02   2.7558219e+01   1.1572258e+02   3.4223252e+02   1.8775387e+02   1.4210775e+02   1.3429226e+02   2.5820049e+02   1.1306613e+02   3.1904019e+02   8.7234516e+01   3.5897963e+02   9.0100645e+01   3.0573775e+02   8.3266774e+01   1.4880124e+02   1.1080097e+02   2.7958302e+02   7.5852903e+01   1.9225080e+02   1.7974774e+02   2.4821760e+02   9.0574516e+01   3.7953468e+02   6.9856774e+01   2.0896791e+02   1.5643032e+02   9.3919445e+01   3.2293871e+01   4.9160684e+01   7.9416129e+01   2.0557155e+02   1.2707323e+02   3.7838995e+02   1.0214065e+02   2.0824197e+02   1.3495065e+02   3.7353363e+02   1.0396935e+02   3.5465213e+02   1.4629129e+02   4.5262057e+02   2.5482161e+02   1.0113653e+02   9.2737419e+01   3.9073101e+02   1.0400613e+02   2.4459757e+02   8.7094194e+01   1.7929698e+02   1.6192903e+02   4.2333794e+02   6.7605484e+01   2.1426543e+02   6.6317742e+01   2.1174265e+02   9.4911613e+01   2.7907223e+02   1.3075742e+02   3.1873263e+02   2.7435000e+02   2.2043910e+02   1.8692065e+02   4.1632474e+02   1.0251419e+02   2.7296983e+02   1.1119806e+02   2.0569641e+02   9.6762258e+01   1.9547902e+02   1.4059774e+02   4.7464928e+02   1.3325226e+02   2.7179434e+02   7.4199032e+01   9.2307626e+01   1.1266806e+02   3.3473365e+02   1.7960484e+02   2.7413194e+02   7.6069355e+01   3.9052574e+02   1.1963032e+02   4.3934280e+02   1.2305161e+02   4.3162523e+02   3.0261290e+01  -6.8102581e+00   7.8159677e+01   3.3972723e+02   8.4523226e+01   3.3787814e+02   9.8050645e+01   3.8002788e+02   9.3564194e+01   2.3288680e+02   3.6650968e+01   2.0595631e+02   1.1982000e+02   3.1523859e+02   5.0438387e+01   2.0165557e+02   8.1948065e+01   3.7175157e+02   1.1459677e+02   4.6984419e+02   1.4941290e+01   2.1077923e+01   1.3416097e+02   4.2107583e+02   1.2422903e+02   4.7526684e+02   5.4612935e+02  -8.7509935e+00   4.4975161e+01   2.8930973e+02   1.0428355e+02   3.7595119e+02   6.1726774e+01   2.0787831e+02   6.2744516e+01   2.9762495e+02   2.4286581e+02   1.1194332e+02   7.7189355e+01   2.1350195e+02   1.7819871e+02   3.4557152e+02   2.2415129e+02  -7.6925652e+01   4.4219032e+01   1.9747215e+02   6.7283548e+01   2.1324022e+02   9.6101290e+01   3.5419674e+02   1.2732258e+02   3.6157774e+02   8.3950323e+01   2.1046430e+02   6.3878065e+01   2.7216943e+02   7.1417097e+01   2.8486599e+02   1.1544677e+02   2.8130910e+02   8.5088065e+01   1.9923360e+02   9.4170000e+01   3.3262769e+02   2.6299677e+01   2.4915957e+02   7.7505161e+01   2.1018991e+02   1.7382419e+02   9.4577613e+01   9.4920968e+01   8.9946645e+01   8.4880645e+01   1.7003535e+02   6.6443226e+01   1.3589164e+02
   1.5033129e+02   4.4310898e+02   5.7357613e+02   3.0536133e+02   1.1367226e+02   1.4774364e+02   2.1951000e+02   3.9411114e+02   2.6053871e+01  -3.8527742e-01   1.1196774e+02   4.8745806e+02   9.5954839e+01   2.9180232e+02   1.0059806e+02   3.0225151e+02   8.3125806e+01   2.7409284e+02   7.7620645e+01   3.9632970e+02   1.2287677e+02   9.1461405e+02   1.4139903e+02   4.3177840e+02   8.5468710e+01   2.1871799e+02   1.0014452e+02   3.2358457e+02   1.2134710e+02   2.5033352e+02   6.7604194e+01   3.0130554e+02   1.3058000e+02   3.8666231e+02   9.4968065e+01   2.2640320e+02   2.1190516e+02   2.6612081e+02   1.5846452e+01   2.3780938e+02   8.9891613e+01   2.4983351e+02   1.0386290e+02   1.3718839e+02   1.7866419e+02   1.9294428e+02   1.5559806e+02   3.2411861e+02   1.6724097e+02   3.4796782e+02   1.5987419e+01  -7.6122194e+00   9.5573226e+01   2.1259640e+02   2.9620645e+02   2.0885155e+02   6.4917419e+01   3.5739983e+02   8.7388710e+01   3.4382181e+02   1.1249194e+02   3.8357129e+02   1.5105194e+02   3.1989778e+02   6.1641419e+02   4.1476219e+01   1.0743258e+02   3.2056572e+02   1.8766387e+02   1.5016495e+02   1.2714226e+02   2.8273249e+02   9.8406129e+01   2.7183299e+02   8.6564516e+01   3.0080323e+02   8.6050645e+01   3.2425175e+02   9.3416774e+01   1.5951924e+02   1.0637097e+02   2.8650742e+02   8.6212903e+01   2.2930200e+02   1.7667774e+02   3.0940320e+02   6.2624516e+01   2.9201068e+02   7.5526774e+01   2.5693431e+02   1.7300032e+02   1.1669385e+02   3.1573871e+01   6.3318284e+01   9.1076129e+01   1.6896875e+02   6.2503226e+01   2.8465555e+02   9.3100645e+01   2.4953517e+02   1.3662065e+02   4.2393003e+02   8.5969355e+01   3.4981213e+02   1.3267129e+02   4.6723017e+02   2.9248161e+02   5.0383729e+01   1.2196742e+02   3.4150261e+02   5.4386129e+01   1.4832717e+02   8.3324194e+01   2.2317858e+02   1.6464903e+02   4.3916034e+02   7.0645484e+01   2.3892223e+02   6.8407742e+01   2.1209545e+02   9.4631613e+01   2.8852463e+02   1.1333742e+02   3.1831623e+02   2.6654000e+02   2.1678390e+02   1.0735065e+02   2.6126034e+02   1.1103419e+02   2.5317823e+02   8.8768065e+01   1.9163081e+02   8.5962258e+01   1.8106302e+02   1.4592774e+02   4.1251288e+02   1.2529226e+02   2.3324114e+02   8.7769032e+01   1.0579203e+02   9.3338065e+01   3.8104005e+02   1.4888484e+02   2.1287954e+02   1.0333935e+02   3.5460414e+02   1.0463032e+02   3.4968280e+02   1.2653161e+02   4.6120683e+02   1.8261290e+01   5.6197419e+00   9.9069677e+01   3.7043443e+02   6.3183226e+01   3.4949534e+02   8.4380645e+01   3.1921148e+02   9.4034194e+01   2.6622920e+02   2.2510968e+01   2.2151751e+02   9.1980000e+01   2.8483579e+02   7.7068387e+01   2.4226517e+02   5.9848065e+01   3.6765957e+02   1.1850677e+02   4.2144139e+02   4.5561290e+01   1.2976832e+02   1.7788097e+02   4.1980823e+02   1.4175903e+02   4.4620444e+02   5.4636935e+02  -1.8200194e+01   4.8835161e+01   2.6876093e+02   1.1009355e+02   3.7486639e+02   6.2256774e+01   2.3620591e+02   7.9164516e+01   2.5845135e+02   2.6003581e+02   2.0827972e+02   7.7659355e+01   2.2889435e+02   1.4000871e+02   3.8662672e+02   2.1787129e+02  -2.8043252e+01   7.7499032e+01   2.3047975e+02   6.4233548e+01   1.8172422e+02   1.1577129e+02   3.5900314e+02   1.2232258e+02   4.2092774e+02   7.6620323e+01   1.7943070e+02   5.7828065e+01   2.5274343e+02   6.0847097e+01   2.7237159e+02   7.5496774e+01   2.4850510e+02   1.0656806e+02   2.0675520e+02   8.9600000e+01   3.0071329e+02   5.3909677e+01   2.2619077e+02   7.7455161e+01   2.2857391e+02   1.6239419e+02   5.9582013e+01   6.2210968e+01   1.2027345e+02   9.5030645e+01   1.2322335e+02   5.9863226e+01   9.9228039e+01
   1.4323129e+02   4.1415698e+02   4.7357613e+02   3.8979133e+02   9.3102258e+01   1.6281924e+02   1.9537000e+02   4.4861234e+02   3.9103871e+01   3.4307226e+00   1.0601774e+02   4.6693406e+02   9.8524839e+01   1.9545672e+02   9.2888065e+01   2.7405831e+02   9.0695806e+01   2.7024724e+02   1.0119065e+02   3.9049410e+02   9.6966774e+01   7.2453685e+02   1.7850903e+02   5.5069960e+02   1.0680871e+02   2.3997079e+02   8.5284516e+01   3.1006337e+02   1.4548710e+02   2.7935232e+02   8.3174194e+01   3.1729994e+02   7.8580000e+01   2.7206231e+02   7.4308065e+01   1.9186600e+02   1.8298516e+02   2.7313441e+02   1.5256452e+01   2.1838658e+02   8.4841613e+01   2.4066751e+02   8.9722903e+01   2.2950959e+02   1.8747419e+02   1.9832948e+02   1.7055806e+02   3.3969181e+02   1.5772097e+02   3.4972942e+02   3.5407419e+01  -5.3558194e+00   9.7433226e+01   1.9815760e+02   2.6040645e+02   2.3784555e+02   3.7487419e+01   3.9406423e+02   8.2738710e+01   3.3809381e+02   1.2254194e+02   4.1191729e+02   1.4015194e+02   3.0952978e+02   5.6893419e+02   2.2108462e+02   1.0105258e+02   3.6502612e+02   1.7390387e+02   1.5169575e+02   1.1143226e+02   3.2969929e+02   1.2659613e+02   2.5681779e+02   1.0009452e+02   3.1100083e+02   6.1380645e+01   2.9760535e+02   6.4836774e+01   1.5323564e+02   1.0256097e+02   3.7548222e+02   7.1442903e+01   2.0413360e+02   1.1661774e+02   2.1153800e+02   8.2054516e+01   3.1483628e+02   6.7436774e+01   2.5544151e+02   1.7295032e+02   1.1383785e+02   2.5573871e+01   9.2988284e+01   6.6986129e+01   1.5918595e+02   9.3313226e+01   2.9161075e+02   8.2760645e+01   2.2441237e+02   1.2424065e+02   4.1639043e+02   9.4349355e+01   3.5038173e+02   1.4077129e+02   4.6415217e+02   3.5675161e+02   6.1042129e+01   1.0335742e+02   3.7921141e+02   7.0676129e+01   2.1059397e+02   7.8324194e+01   2.1190858e+02   1.8026903e+02   4.0882074e+02   8.9175484e+01   2.1700983e+02   7.4747742e+01   1.8696825e+02   1.1349161e+02   2.5839583e+02   1.3961742e+02   3.1678383e+02   2.7744000e+02   2.3781190e+02   2.0954065e+02   3.8994514e+02   1.2582419e+02   2.4984503e+02   1.0100806e+02   2.1241161e+02   8.9102258e+01   1.9390182e+02   1.6749774e+02   4.9616728e+02   1.3582226e+02   2.8854874e+02   1.0967903e+02   9.6469226e+01   9.6668065e+01   4.4215365e+02   1.2298484e+02   2.6371154e+02   1.1093935e+02   2.6539614e+02   1.1016032e+02   3.2414040e+02   8.5481613e+01   3.9444083e+02   1.3891290e+01  -8.1806581e+00   5.5829677e+01   3.1542363e+02   8.1183226e+01   2.9862534e+02   9.6470645e+01   2.8419428e+02   1.1151419e+02   2.1755080e+02   3.4410968e+01   2.4632551e+02   8.4510000e+01   2.8969339e+02   5.7068387e+01   2.4144517e+02   6.6898065e+01   3.0333557e+02   9.7176774e+01   3.7548779e+02   3.6561290e+01   1.6491832e+02   1.2654097e+02   3.5744543e+02   8.9359032e+01   4.8212644e+02   5.2198935e+02   4.3702065e+00   5.4645161e+01   2.2886613e+02   8.6043548e+01   3.3765039e+02   7.6206774e+01   1.8398991e+02   4.4024516e+01   2.3693255e+02   2.0250581e+02   2.0123212e+02   8.5849355e+01   2.0456915e+02   1.5244871e+02   3.9251152e+02   2.2873129e+02  -4.6952052e+01   6.0549032e+01   2.3626575e+02   1.0042355e+02   2.1115902e+02   1.2205129e+02   3.9074074e+02   1.1261258e+02   3.6304454e+02   5.4290323e+01   1.3164710e+02   8.6828065e+01   2.9333343e+02   7.3127097e+01   3.9853919e+02   1.0968677e+02   2.2890990e+02   1.1227806e+02   2.2995840e+02   1.1603000e+02   2.6583889e+02   4.6529677e+01   2.2754117e+02   8.2785161e+01   1.9371751e+02   1.4444419e+02   1.0130801e+02   5.5250968e+01   9.1830245e+01   1.0398065e+02   1.6945735e+02   7.6013226e+01   1.3169604e+02
   1.4071129e+02   4.5230858e+02   5.2904613e+02   3.5007373e+02   6.1382258e+01   1.8826839e+01   2.4618000e+02   4.6264754e+02   2.1963871e+01  -9.3380774e+00   1.1392774e+02   4.6745126e+02   9.2624839e+01   2.8125872e+02   8.9648065e+01   2.5907751e+02   9.0935806e+01   2.3803804e+02   8.1330645e+01   4.1041290e+02   1.4034677e+02   9.3087645e+02   1.6450903e+02   5.2516960e+02   9.0468710e+01   2.1965799e+02   1.1395452e+02   3.2071977e+02   1.4553710e+02   2.7368832e+02   9.5364194e+01   3.3104474e+02   1.3511000e+02   3.6820991e+02   8.7548065e+01   2.0937680e+02   1.7805516e+02   2.4575881e+02   2.6846452e+01   2.5304938e+02   9.1271613e+01   2.3710311e+02   7.6202903e+01   1.5926119e+02   1.9961419e+02   1.7993828e+02   1.7926806e+02   3.0470501e+02   1.5519097e+02   3.6164182e+02   2.1002742e+02   7.8154581e+01   1.1390323e+02   2.5570000e+02   1.7573645e+02   2.4701915e+02   7.3147419e+01   4.4678143e+02   9.5938710e+01   3.3888781e+02   8.6581935e+01   3.8402409e+02   1.6848194e+02   3.0560338e+02   4.3855419e+02   4.8941502e+02   1.5086258e+02   2.8671132e+02   2.3128387e+02   1.7986535e+02   1.2576226e+02   2.7455289e+02   1.2773613e+02   3.1186659e+02   9.3144516e+01   3.0550683e+02   8.1480645e+01   3.5814735e+02   9.6416774e+01   1.7079924e+02   1.0023097e+02   2.9495862e+02   8.1802903e+01   2.1988480e+02   1.3374774e+02   2.7203760e+02   6.4344516e+01   3.0363308e+02   6.8626774e+01   2.4739631e+02   1.5276032e+02   1.1650305e+02   2.9763871e+01   6.7033084e+01   1.0217613e+02   1.7384075e+02   5.2313226e+01   2.8308075e+02   6.8620645e+01   1.9611357e+02   1.2776065e+02   4.0977883e+02   1.2705935e+02   3.3000493e+02   1.4510129e+02   4.4775577e+02   3.4202161e+02   5.6560529e+01   1.2529742e+02   3.3773621e+02   2.5916129e+01   1.6298477e+02   7.3854194e+01   1.9316618e+02   1.5878903e+02   4.0258914e+02   8.2985484e+01   2.4045503e+02   5.8507742e+01   2.2569745e+02   1.2601161e+02   2.7792423e+02   1.3490742e+02   3.4669063e+02   2.2301000e+02   2.3621630e+02   1.6669065e+02   3.9789314e+02   8.2774194e+01   2.3033903e+02   9.7288065e+01   2.0913921e+02   9.9342258e+01   1.7108262e+02   1.6045774e+02   4.6287048e+02   1.3182226e+02   2.4538874e+02   7.6349032e+01   8.5605626e+01   9.7148065e+01   3.7492525e+02   9.2124839e+01   2.1413034e+02   1.1773935e+02   4.0479214e+02   1.1135032e+02   4.4828520e+02   1.3362161e+02   4.0596963e+02   8.2012903e+00  -1.6675458e+01   9.7549677e+01   3.2922603e+02   1.0238323e+02   3.4221934e+02   9.6860645e+01   3.1626308e+02   1.0113419e+02   2.8557120e+02   1.7410968e+01   2.3953551e+02   1.1425000e+02   3.3700419e+02   8.0858387e+01   2.6185197e+02   6.7658065e+01   3.1670477e+02   1.3400677e+02   3.6654139e+02   5.0941290e+01   2.0195792e+02   1.0740097e+02   3.3864663e+02   1.3222903e+02   4.4049684e+02   4.5460935e+02   3.3280606e+01   2.9925161e+01   2.5136373e+02   1.3580355e+02   3.7566959e+02   5.3096774e+01   1.7835871e+02   7.2694516e+01   2.5087895e+02   2.6415581e+02   1.5707012e+02   9.7049355e+01   2.7315315e+02   1.3344871e+02   3.7809152e+02   2.5382129e+02  -5.3009252e+01   6.0689032e+01   2.2353455e+02   9.4133548e+01   2.0171222e+02   1.2329129e+02   3.8802154e+02   1.1404258e+02   3.1564014e+02   5.6810323e+01   1.4272550e+02   5.8308065e+01   3.0741503e+02   1.4079710e+02   2.5969559e+02   1.1730677e+02   2.7368030e+02   1.0213806e+02   2.2610960e+02   6.8700000e+01   2.8581529e+02   2.1719677e+01   2.3895597e+02   7.4365161e+01   1.5258111e+02   1.8015419e+02   9.9691213e+01   3.8110968e+01   6.8011445e+01   1.1918065e+02   1.3954135e+02   6.3103226e+01   1.6148884e+02
   1.3961129e+02   4.4677658e+02   5.6795613e+02   3.3172093e+02   6.1812258e+01  -1.0157561e+01   2.3861000e+02   4.7253314e+02   1.2013871e+01  -9.7207742e-01   1.0382774e+02   4.7358926e+02   5.6714839e+01   2.2765152e+02   9.9648065e+01   2.7117751e+02   1.0226581e+02   2.3827164e+02   6.6140645e+01   4.3029810e+02   1.1087677e+02   8.3495405e+02   1.2856903e+02   4.9492480e+02   8.5188710e+01   2.1331039e+02   1.3147452e+02   2.9759817e+02   1.3715710e+02   2.6287872e+02   9.0174194e+01   3.2221994e+02   1.1144000e+02   3.5438351e+02   1.0854806e+02   1.9336680e+02   1.5721516e+02   2.8680601e+02   3.4086452e+01   2.5253018e+02   9.7841613e+01   2.2919751e+02   1.0143290e+02   1.9666279e+02   1.7342419e+02   1.5612348e+02   2.3540806e+02   3.4045381e+02   1.3291097e+02   3.5038422e+02   8.0217419e+01   1.4489381e+01   1.1633323e+02   2.8188560e+02   1.7620645e+02   2.6698155e+02   6.5767419e+01   3.8099183e+02   1.2443871e+02   3.6005781e+02   1.2625194e+02   3.9928049e+02   1.3286194e+02   2.8459298e+02   4.0741419e+02   4.6338622e+02   8.6432581e+01   3.2305572e+02   2.1732387e+02   2.0241215e+02   1.4505226e+02   2.7233969e+02   1.0178613e+02   2.7809259e+02   5.4234516e+01   2.5914963e+02   6.0580645e+01   2.9109935e+02   9.3886774e+01   1.6757164e+02   1.0770097e+02   2.9202102e+02   7.7622903e+01   2.0898920e+02   1.4441774e+02   2.5698400e+02   7.3344516e+01   3.1191308e+02   8.9526774e+01   2.6348431e+02   1.6419032e+02   9.4868645e+01   3.8293871e+01   5.6970684e+01   9.1226129e+01   2.1486675e+02   7.2313226e+01   3.3410075e+02   9.6330645e+01   2.1832677e+02   1.3490065e+02   4.3296763e+02   1.3158935e+02   3.0311253e+02   1.5405129e+02   4.4094977e+02   3.6902161e+02   7.6800529e+01   9.7737419e+01   3.5288101e+02   4.8766129e+01   1.7781677e+02   1.0109419e+02   2.0736698e+02   1.6497903e+02   4.5994394e+02   7.7315484e+01   2.1224863e+02   6.6697742e+01   1.6033225e+02   7.2391613e+01   2.8078383e+02   1.2018742e+02   3.4505823e+02   2.5406000e+02   2.5616230e+02   1.1578065e+02   2.8582594e+02   9.6094194e+01   2.5264343e+02   1.0533806e+02   2.3902521e+02   1.0496226e+02   1.9692302e+02   1.4421774e+02   4.5949968e+02   1.4406226e+02   2.7373954e+02   9.2389032e+01   8.3852426e+01   9.2718065e+01   3.3513965e+02   6.5744839e+01   2.2491074e+02   1.1593935e+02   3.7146614e+02   1.3630032e+02   4.6319920e+02   9.1581613e+01   4.4714283e+02   6.5212903e+00   3.4089419e+00   7.6359677e+01   3.5368123e+02   7.0473226e+01   3.6853214e+02   9.3430645e+01   3.3453748e+02   9.5604194e+01   2.9163360e+02   3.0320968e+01   2.5136271e+02   6.4980000e+01   3.0004579e+02   8.1328387e+01   2.4892437e+02   5.8418065e+01   3.3277397e+02   8.8926774e+01   3.8539779e+02   4.8801290e+01   1.5269912e+02   1.5792097e+02   3.8583503e+02   1.0355903e+02   4.3726044e+02   4.7136935e+02  -3.4160194e+01   4.7975161e+01   2.5482973e+02   7.4043548e+01   3.5452039e+02   4.5256774e+01   1.7425591e+02   5.8834516e+01   2.5336775e+02   1.9245581e+02   1.2227612e+02   8.2469355e+01   2.5164955e+02   1.1850871e+02   3.9378672e+02   2.7882129e+02  -6.3199252e+01   4.2979032e+01   1.9629135e+02   7.8333548e+01   2.2035622e+02   1.0324129e+02   3.4953554e+02   1.0418258e+02   3.4732894e+02   6.9810323e+01   1.1930550e+02   8.7018065e+01   3.1911823e+02   9.1797097e+01   2.7846559e+02   8.3116774e+01   2.7603550e+02   1.4337806e+02   1.8705040e+02   5.2460000e+01   3.3649449e+02   4.5959677e+01   1.5272677e+02   6.2125161e+01   1.8670031e+02   1.7815419e+02   7.4801213e+01   6.9490968e+01   1.0369105e+02   1.1688065e+02   1.2772535e+02   3.7673226e+01   1.2314324e+02
   1.4123129e+02   4.6159698e+02   5.2504613e+02   3.2943373e+02   6.3622258e+01   2.4507639e+01   2.2537000e+02   4.4202234e+02   2.8863871e+01   1.5919923e+01   1.0215774e+02   4.2058286e+02   7.2474839e+01   2.5035072e+02   1.0050806e+02   2.9487871e+02   9.5695806e+01   2.3184724e+02   7.1810645e+01   3.9212450e+02   7.5876774e+01   8.2746405e+02   1.3244903e+02   4.1308440e+02   8.5518710e+01   2.0233399e+02   9.9144516e+01   3.1580457e+02   1.3734710e+02   2.6538352e+02   8.5644194e+01   3.1105234e+02   1.1930000e+02   3.8442471e+02   7.7738065e+01   2.2511160e+02   1.7013516e+02   2.9246241e+02  -1.1535484e+00   2.6481938e+02   9.6131613e+01   2.3462431e+02   7.9862903e+01   1.9972839e+02   1.7161419e+02   1.7007828e+02   1.7593806e+02   3.4416141e+02   1.5305097e+02   3.7991302e+02   2.0579742e+02   7.5162981e+01   9.6473226e+01   2.0095440e+02   2.3140645e+02   2.3276555e+02   6.6577419e+01   3.7726703e+02   9.1738710e+01   2.8422381e+02   1.1920194e+02   3.8613449e+02   1.3377194e+02   3.3400018e+02   3.6926419e+02   4.1071822e+02   8.6532581e+01   3.3056772e+02   2.1985387e+02   1.4606975e+02   1.4243226e+02   3.0173929e+02   1.2435613e+02   2.3733699e+02   7.1474516e+01   3.2477043e+02   6.1910645e+01   3.2814295e+02   6.4506774e+01   1.4111204e+02   9.0130968e+01   2.7628662e+02   6.5852903e+01   2.2158080e+02   1.5961774e+02   3.1202800e+02   7.7624516e+01   3.4843068e+02   7.0766774e+01   2.3098511e+02   1.6885032e+02   1.2540585e+02   3.2863871e+01   7.7025084e+01   9.5456129e+01   1.9066835e+02   1.0150323e+02   3.2134555e+02   1.0495065e+02   1.9334717e+02   1.4348065e+02   4.8457123e+02   1.3358935e+02   3.5690253e+02   1.5896129e+02   4.7436697e+02   3.1775161e+02   6.0702129e+01   8.8687419e+01   3.9349501e+02   7.1576129e+01   1.6961197e+02   9.5754194e+01   2.3094418e+02   1.4754903e+02   3.8433834e+02   7.8505484e+01   2.3677343e+02   6.3177742e+01   1.5632385e+02   1.1715161e+02   2.7815303e+02   1.4371742e+02   3.6979583e+02   2.5430000e+02   2.1542310e+02   1.7045065e+02   4.0893234e+02   9.6884194e+01   2.9084023e+02   1.0333806e+02   1.8499521e+02   9.0812258e+01   1.6500502e+02   1.8602774e+02   4.1830488e+02   1.1748226e+02   2.0291594e+02   9.0439032e+01   1.1095843e+02   8.7668065e+01   3.6463365e+02   2.1307484e+02   3.6069434e+02   1.2313935e+02   4.1829014e+02   1.5720032e+02   4.6195720e+02   1.2939161e+02   4.7459803e+02   1.9151290e+01   1.9238542e+01   8.3639677e+01   3.3638883e+02   9.4573226e+01   3.4636414e+02   1.4519065e+02   3.8125668e+02   1.0203419e+02   3.6996920e+02   3.2170968e+01   2.9383471e+02   1.0198000e+02   3.4124579e+02   7.9958387e+01   2.5008397e+02   6.2848065e+01   3.8651957e+02   1.0200677e+02   4.1351139e+02   5.9041290e+01   2.0635992e+02   1.6769097e+02   4.9915343e+02   1.5048903e+02   4.7303604e+02   3.5745935e+02   1.1142606e+01   5.6455161e+01   3.0129133e+02   1.1995355e+02   3.6745759e+02   6.7416774e+01   2.6432311e+02   1.1221452e+02   2.4561735e+02   1.9874581e+02   1.6912292e+02   8.2809355e+01   3.0153235e+02   1.7294871e+02   3.7368152e+02   2.5430129e+02  -2.6577652e+01   7.4639032e+01   2.5556855e+02   7.7473548e+01   2.2228502e+02   1.1667129e+02   4.0207114e+02   1.2094258e+02   3.9608814e+02   8.1810323e+01   2.1896550e+02   1.1053806e+02   3.4233663e+02   1.0517710e+02   3.7668519e+02   1.1125677e+02   2.9497430e+02   1.3756806e+02   2.5998520e+02   1.0436000e+02   3.3443249e+02   6.7099677e+01   3.1222557e+02   7.3025161e+01   1.8130831e+02   1.6920419e+02   7.6757213e+01   7.2870968e+01   1.1999065e+02   1.3173065e+02   1.8733735e+02   6.0723226e+01   1.6953924e+02
   1.4500129e+02   4.7239538e+02   4.3309613e+02   3.1750973e+02   4.0722258e+01   7.2099639e+01   2.6232000e+02   5.6054634e+02   4.8638710e+00  -4.1640077e+01   9.7967742e+01   5.0300806e+02   8.3624839e+01   2.7264872e+02   9.2218065e+01   2.3277191e+02   9.8935806e+01   2.2115804e+02   8.7760645e+01   3.5717850e+02   1.0310677e+02   8.4781565e+02   1.4221903e+02   4.7671280e+02   6.4188710e+01   1.4176039e+02   1.2118452e+02   3.0414137e+02   1.0591710e+02   2.7147792e+02   8.3504194e+01   2.8689354e+02   1.0135000e+02   3.6614071e+02   8.8258065e+01   2.1894000e+02   1.6821516e+02   2.6908601e+02   2.5666452e+01   2.4996378e+02   8.4751613e+01   2.0629471e+02   9.1432903e+01   1.7637279e+02   1.6780419e+02   1.5833308e+02   1.6945806e+02   3.0581981e+02   1.5572097e+02   3.5426942e+02   5.1647419e+01  -5.1750194e+00   8.4813226e+01   2.6221720e+02   2.5273645e+02   2.2452915e+02   5.1727419e+01   3.7154503e+02   1.0123871e+02   3.2631381e+02   9.9491935e+01   3.6361129e+02   1.2005194e+02   2.8204778e+02   4.2360419e+02   4.6161102e+02   1.0448258e+02   3.5404172e+02   1.7156387e+02   1.4479295e+02   1.3381226e+02   2.4747889e+02   1.6882613e+02   2.5272939e+02   9.7804516e+01   3.1404403e+02   6.7100645e+01   3.2614775e+02   7.9556774e+01   1.7714804e+02   1.0884097e+02   3.3426982e+02   8.9442903e+01   2.2539360e+02   1.4381774e+02   2.7423200e+02   8.1484516e+01   4.1450188e+02   5.5386774e+01   2.6392551e+02   1.9614032e+02   1.1265265e+02   4.5243871e+01   6.6414684e+01   1.0064613e+02   2.1939315e+02   6.9933226e+01   2.7963115e+02   7.9950645e+01   2.7458717e+02   1.4700065e+02   4.2899963e+02   1.0924935e+02   3.4337973e+02   1.0629129e+02   4.1277057e+02   4.0642161e+02   1.8808529e+01   8.0577419e+01   3.8097381e+02   6.5386129e+01   2.0596717e+02   1.0161419e+02   2.3509538e+02   1.4054903e+02   3.7527834e+02   6.6415484e+01   2.3717063e+02   5.4747742e+01   1.7309825e+02   6.9631613e+01   2.9814463e+02   1.3933742e+02   3.6623623e+02   2.2235000e+02   1.7940910e+02   1.5188065e+02   4.1984794e+02   8.7774194e+01   2.9856903e+02   9.2148065e+01   2.2208041e+02   1.0448226e+02   2.3439142e+02   1.6525774e+02   4.5129648e+02   1.4144226e+02   2.1961914e+02   9.1249032e+01   1.0080363e+02   9.2338065e+01   4.2350005e+02   1.9783484e+02   3.5124354e+02   1.4193935e+02   3.9345614e+02   1.4925032e+02   5.1511320e+02   1.2696161e+02   4.3298243e+02   1.2841290e+01  -6.5766581e+00   9.6589677e+01   3.7254283e+02   8.1523226e+01   3.8302814e+02   1.1014065e+02   3.7715068e+02   1.0837419e+02   2.6980200e+02   6.3700968e+01   2.3845231e+02   1.1277000e+02   3.3170259e+02   9.2648387e+01   2.7174877e+02   8.1088065e+01   3.3439037e+02   1.3409677e+02   4.0136419e+02   6.4371290e+01   2.1150352e+02   9.3260968e+01   3.3172783e+02   1.2895903e+02   4.9608844e+02   3.2860935e+02   2.3450606e+01   4.8355161e+01   3.0560933e+02   1.1980355e+02   3.9932959e+02   8.9306774e+01   2.2341191e+02   5.2354516e+01   2.9798615e+02   1.5321581e+02   1.4829532e+02   9.8469355e+01   2.7412955e+02   1.3644871e+02   3.7141152e+02   2.8834129e+02  -2.0060852e+01   6.9029032e+01   2.1582735e+02   9.9993548e+01   2.3372342e+02   1.1829129e+02   3.5071154e+02   1.3185258e+02   3.8588534e+02   6.1530323e+01   2.2139790e+02   6.6828065e+01   3.2940343e+02   9.0607097e+01   3.9104079e+02   1.1301677e+02   3.0393350e+02   1.0451806e+02   2.2624920e+02   1.2613000e+02   3.2112089e+02   4.9959677e+01   2.2769677e+02   6.4645161e+01   2.3369871e+02   2.1106419e+02   9.3878413e+01   8.8920968e+01   1.3204665e+02   8.8730645e+01   2.2157735e+02   4.5863226e+01   1.6291804e+02
   1.3323129e+02   4.0176698e+02   5.2033613e+02   3.1043053e+02   5.7342258e+01   1.7044004e+02   2.2042000e+02   4.9051834e+02   1.7103871e+01  -1.4949277e+01   8.7207742e+01   4.7677886e+02   8.9044839e+01   3.1402512e+02   1.0269806e+02   2.8584351e+02   1.1436581e+02   2.7968364e+02   8.9480645e+01   3.9190090e+02   1.6849677e+02   8.6915445e+02   1.6239903e+02   4.9492840e+02   7.5138710e+01   2.2283439e+02   1.0257452e+02   3.0172017e+02   1.2544710e+02   2.6014552e+02   5.6034194e+01   2.9414114e+02   1.0287000e+02   3.4168911e+02   8.1398065e+01   2.6895880e+02   1.7298516e+02   2.7085441e+02   1.1146452e+01   2.3430538e+02   8.6461613e+01   2.4353791e+02   8.3772903e+01   1.8417559e+02   1.7399419e+02   1.4988788e+02   1.9988806e+02   3.0453541e+02   1.6105097e+02   3.8336302e+02   3.8557419e+01   3.3921806e+00   1.1700323e+02   2.8031200e+02   1.9247645e+02   2.6821995e+02   7.7677419e+01   3.8118903e+02   1.1638871e+02   3.4265181e+02   1.2801194e+02   4.0685969e+02   1.5567194e+02   3.0181818e+02   3.7284419e+02   4.1110182e+02   9.9342581e+01   3.2216292e+02   1.5323387e+02   1.4505935e+02   1.5891226e+02   3.0285089e+02   1.4435613e+02   2.9463699e+02   9.2094516e+01   3.1455083e+02   6.0340645e+01   2.6330855e+02   5.7556774e+01   1.6657804e+02   9.2890968e+01   3.3282582e+02   7.5912903e+01   2.3382600e+02   1.8987774e+02   3.3394720e+02   8.6344516e+01   3.5125308e+02   7.6096774e+01   2.7417871e+02   1.7723032e+02   1.1120545e+02   1.5953871e+01   7.2277884e+01   9.2746129e+01   1.8750515e+02   9.2593226e+01   3.9038835e+02   1.0610065e+02   2.1306517e+02   1.3957065e+02   4.1188403e+02   1.0015935e+02   3.7848693e+02   1.1815129e+02   4.4053177e+02   3.5348161e+02   7.8103729e+01   8.8127419e+01   4.2642981e+02   7.4336129e+01   1.8501117e+02   7.0564194e+01   1.8880938e+02   1.3878903e+02   4.3722914e+02   8.7835484e+01   2.6054703e+02   5.1647742e+01   1.9943625e+02   9.7491613e+01   3.1239583e+02   1.0547742e+02   3.3861503e+02   2.6468000e+02   2.2817270e+02   1.6888065e+02   3.8733794e+02   1.3193419e+02   2.7219623e+02   1.0209806e+02   2.3532441e+02   1.1491226e+02   1.8983702e+02   1.2849774e+02   4.4747728e+02   1.1682226e+02   2.4810874e+02   8.7539032e+01   1.0791043e+02   8.7438065e+01   3.9070205e+02   1.4769484e+02   3.3221474e+02   1.4999935e+02   4.2894134e+02   1.4282032e+02   5.2372760e+02   1.2500161e+02   4.8261923e+02   2.3841290e+01   2.7443342e+01   7.8549677e+01   3.9455603e+02   1.0280323e+02   3.5865574e+02   1.0905065e+02   4.0966788e+02   1.1027419e+02   2.2912000e+02   2.7146097e+02   3.1881510e+01   1.0661000e+02   2.9097539e+02   9.0858387e+01   2.8537197e+02   7.6418065e+01   3.5038397e+02   1.4367677e+02   4.4442779e+02   2.7941290e+01   1.7141792e+02   1.0116097e+02   3.6756583e+02   1.2975903e+02   4.9036444e+02   3.2564935e+02  -3.6925935e+00   5.6075161e+01   3.4123173e+02   1.0347355e+02   3.7325599e+02   7.2996774e+01   2.3997671e+02   5.8264516e+01   2.6622335e+02   2.0868581e+02   1.7579772e+02   9.4239355e+01   2.7980795e+02   1.6638871e+02   3.4120632e+02   2.6020129e+02  -5.6519652e+01   7.8549032e+01   2.1244575e+02   9.0423548e+01   2.4924902e+02   1.2419129e+02   3.6523954e+02   1.4389258e+02   4.1382214e+02   7.0100323e+01   2.4686230e+02   6.0828065e+01   2.8798343e+02   1.5293710e+02   6.3943439e+02   1.0377677e+02   2.7914270e+02   7.5138065e+01   2.3612960e+02   1.2751000e+02   3.3130049e+02   6.1249677e+01   2.3779357e+02   6.2835161e+01   2.0712351e+02   1.3820419e+02   1.4608721e+02   6.4060968e+01   1.1793545e+02   1.1898065e+02   1.9325735e+02   6.7633226e+01   1.4050644e+02
   1.2333129e+02   4.6412898e+02   3.8609613e+02   3.7835973e+02   9.3862258e+01   1.8370844e+02   2.4413000e+02   4.6162154e+02   1.4533871e+01   4.5363226e+00   1.3239774e+02   5.3787366e+02   9.7384839e+01   2.2806792e+02   9.1318065e+01   2.6532391e+02   1.0855581e+02   2.7181844e+02   9.8380645e+01   3.8037890e+02   1.4639677e+02   7.7306245e+02   1.3586903e+02   4.7964080e+02   8.5618710e+01   1.7927599e+02   8.8804516e+01   3.2168177e+02   1.2115710e+02   2.4353872e+02   7.4984194e+01   2.8029514e+02   1.2530000e+02   3.8013471e+02   1.0282806e+02   2.5963440e+02   1.8013516e+02   2.6882241e+02   9.0645161e-01   1.9753458e+02   7.8751613e+01   2.2024471e+02   9.2532903e+01   2.1723479e+02   1.6680419e+02   2.0646308e+02   2.2055806e+02   3.0726181e+02   1.4862097e+02   3.3988742e+02   4.2797419e+01  -3.2701935e-01   9.5523226e+01   2.5460040e+02   2.3660645e+02   2.7768955e+02   5.6007419e+01   3.8768263e+02   1.0233871e+02   3.2397581e+02   1.1516194e+02   3.8207769e+02   1.2638194e+02   3.1344138e+02   3.8579419e+02   4.3930582e+02   9.7862581e+01   3.4895132e+02   1.9023387e+02   1.3805935e+02   1.3372226e+02   3.0824609e+02   1.7068613e+02   2.9348059e+02   7.6094516e+01   2.8759083e+02   7.8860645e+01   3.2525695e+02   7.9986774e+01   1.7616364e+02   7.4080968e+01   2.9362062e+02   7.7272903e+01   2.2136720e+02   1.8347774e+02   2.6478920e+02   4.7864516e+01   3.4381148e+02   8.1386774e+01   2.7442551e+02   1.6371032e+02   1.0609705e+02   3.4953871e+01   5.7857884e+01   8.0366129e+01   1.7696555e+02   8.8883226e+01   3.0892515e+02   9.2330645e+01   1.8859677e+02   1.4162065e+02   3.8957003e+02   1.3463935e+02   3.0339853e+02   1.0943129e+02   4.7613937e+02   3.5102161e+02   3.6440529e+01   9.9627419e+01   3.6083981e+02   8.2816129e+01   2.5709277e+02   9.5514194e+01   2.1724338e+02   1.1378903e+02   4.1999914e+02   8.2505484e+01   2.1464343e+02   6.9077742e+01   1.8704185e+02   1.3330161e+02   3.1000103e+02   1.1409742e+02   3.3816543e+02   2.0587000e+02   2.1444750e+02   1.3578065e+02   3.1913594e+02   1.0782419e+02   2.4122503e+02   1.0447806e+02   1.8761401e+02   1.1272226e+02   1.9001222e+02   1.2583774e+02   3.9845008e+02   1.2891226e+02   2.4591154e+02   1.1110903e+02   7.6164826e+01   8.9478065e+01   4.0367885e+02   1.6703484e+02   3.4642754e+02   5.9199355e+01   2.9007534e+02   1.2687032e+02   4.5419360e+02   1.3424161e+02   4.4464003e+02   1.5261290e+01  -4.3502581e+00   1.0377968e+02   2.9258763e+02   1.1838323e+02   3.5493934e+02   1.0005065e+02   3.5824788e+02   8.1514194e+01   2.5390080e+02   2.6137097e+02   1.0218710e+01   1.0640000e+02   2.6836219e+02   6.9958387e+01   2.5177397e+02   7.8368065e+01   3.4570797e+02   9.2846774e+01   4.0991419e+02   3.1941290e+01   1.2742792e+02   1.1307097e+02   3.6852303e+02   1.3575903e+02   4.5254444e+02   2.8941935e+02   6.9758065e+00   2.6595161e+01   2.9906013e+02   1.1809355e+02   3.5246639e+02   8.2786774e+01   2.3288351e+02   8.2744516e+01   2.8840495e+02   1.6780581e+02   1.8471812e+02   1.2065935e+02   3.7873435e+02   1.4863871e+02   3.8681632e+02   2.5406129e+02  -3.1268452e+01   8.0839032e+01   2.3121255e+02   8.1133548e+01   2.1599222e+02   1.0191129e+02   4.0278194e+02   1.3232258e+02   4.0236774e+02   6.9430323e+01   1.9205590e+02   6.8538065e+01   2.7750663e+02   1.2850710e+02   3.6995879e+02   8.9926774e+01   3.2045070e+02   9.4708065e+01   2.4556400e+02   1.0941000e+02   3.3250849e+02   2.9529677e+01   2.8857117e+02   6.8555161e+01   2.0904591e+02   1.8734419e+02   1.2325601e+02   5.5590968e+01   1.2614305e+02   1.0858065e+02   1.7408935e+02   7.8203226e+01   1.5866084e+02
   1.1880129e+02   4.0820138e+02   5.0038613e+02   3.4997653e+02   1.2095226e+02   1.6254124e+02   2.1304000e+02   4.5571874e+02   1.7963871e+01   4.0719226e+00   1.3325774e+02   4.9409486e+02   8.5144839e+01   2.2752712e+02   1.1497806e+02   2.5933111e+02   9.2365806e+01   2.0511364e+02   8.9670645e+01   4.0993570e+02   7.7496774e+01   7.8471445e+02   1.2050903e+02   5.0427960e+02   5.7898710e+01   2.3897359e+02   1.0057452e+02   2.9031017e+02   1.2996710e+02   2.7188392e+02   5.4554194e+01   3.4477954e+02   1.2906000e+02   2.7769391e+02   6.3498065e+01   2.0349080e+02   1.7413516e+02   2.8261241e+02   2.2786452e+01   2.1225418e+02   9.1221613e+01   2.5777711e+02   1.1453290e+02   1.8952479e+02   1.8842419e+02   1.7311348e+02   1.7464806e+02   3.0097461e+02   1.5186097e+02   3.7243822e+02   7.8837419e+01  -9.7802194e+00   8.8473226e+01   2.4692440e+02   2.7400645e+02   2.1235755e+02   7.6147419e+01   4.2716143e+02   1.0833871e+02   3.2569581e+02   1.1020194e+02   3.8180449e+02   1.2238194e+02   3.1195138e+02   4.3560419e+02   4.9441102e+02   9.3722581e+01   3.2885252e+02   2.1247387e+02   1.2513015e+02   1.4424226e+02   2.9374449e+02   1.5568613e+02   3.0235059e+02   9.4334516e+01   3.4079163e+02   6.5380645e+01   3.4662535e+02   6.6646774e+01   1.3699084e+02   7.2420968e+01   3.3837342e+02   8.3442903e+01   2.3999360e+02   1.6687774e+02   2.7351720e+02   7.5384516e+01   3.2784988e+02   9.0576774e+01   2.8745031e+02   1.7723032e+02   8.8735445e+01   3.6193871e+01   8.3898684e+01   9.0316129e+01   1.3907955e+02   6.5643226e+01   2.8401435e+02   8.7710645e+01   2.0144637e+02   1.3971065e+02   4.1420283e+02   1.3320935e+02   3.7041293e+02   1.1801129e+02   4.4588297e+02   3.3782161e+02   7.0626529e+01   6.7577419e+01   3.6846381e+02   7.1106129e+01   2.1364957e+02   9.5184194e+01   2.1788978e+02   1.6235903e+02   4.0144354e+02   7.9745484e+01   2.1171423e+02   6.5837742e+01   2.0087105e+02   1.0182161e+02   3.0461943e+02   1.1180742e+02   3.8539863e+02   2.3125000e+02   2.6941710e+02   9.0690645e+01   2.8059314e+02   9.7244194e+01   2.5292143e+02   1.0286806e+02   1.7679281e+02   9.4432258e+01   1.8405542e+02   2.3854774e+02   3.7314328e+02   1.3072226e+02   2.6514674e+02   1.0276903e+02   8.7592026e+01   9.4438065e+01   4.3190205e+02   1.5107484e+02   3.2708434e+02   1.5759935e+02   4.2613334e+02   1.2877032e+02   3.7023160e+02   1.3239161e+02   4.3964803e+02   1.8991290e+01  -4.9086581e+00   1.0868968e+02   3.4676483e+02   9.1473226e+01   3.4442214e+02   9.5950645e+01   3.2638588e+02   9.5324194e+01   2.8055600e+02   2.5884097e+02   3.1511110e+01   8.2250000e+01   2.9850419e+02   7.8648387e+01   2.6071877e+02   9.9368065e+01   4.0440797e+02   1.3834677e+02   3.3319419e+02   6.6561290e+01   2.2532832e+02   1.3207097e+02   4.2962303e+02   1.1508903e+02   5.3979804e+02   3.2193935e+02  -1.7865794e+01   5.5025161e+01   3.2226573e+02   1.0437355e+02   3.6270399e+02   6.5256774e+01   2.7517591e+02   6.5404516e+01   2.6760215e+02   2.1297581e+02   2.2880452e+02   9.3089355e+01   2.8079995e+02   1.5413871e+02   3.8018632e+02   1.9449129e+02  -4.3642852e+01   3.7979032e+01   2.3107135e+02   1.0447355e+02   2.1902502e+02   1.2234129e+02   4.1885754e+02   1.5399258e+02   4.7920414e+02   6.4100323e+01   2.1253230e+02   6.6308065e+01   3.2735503e+02   9.9467097e+01   3.4485199e+02   1.0854677e+02   2.8048110e+02   1.1422806e+02   3.1519240e+02   1.0508000e+02   3.4614489e+02   3.8959677e+01   2.3366677e+02   5.5175161e+01   2.3154631e+02   1.6777419e+02   5.9911613e+01   6.2540968e+01   1.1772705e+02   1.1623065e+02   1.3597735e+02   7.9773226e+01   1.6734524e+02
   1.1100129e+02   4.1349538e+02   4.8409613e+02   3.6885973e+02   9.3142258e+01   1.4609604e+02   2.2799000e+02   5.1667274e+02   2.5583871e+01  -1.9347677e+01   1.0020774e+02   5.2801886e+02   7.5474839e+01   2.3863072e+02   8.6408065e+01   2.6871671e+02   1.0993581e+02   2.4913804e+02   8.9570645e+01   3.9675370e+02   1.0010677e+02   8.0438565e+02   1.6215903e+02   5.4047760e+02   7.7518710e+01   2.3469399e+02   1.0076452e+02   2.7982497e+02   8.8587097e+01   2.8676432e+02   6.3174194e+01   3.0632994e+02   1.0635000e+02   3.3779071e+02   7.2928065e+01   2.0616640e+02   1.5405516e+02   2.4951881e+02   1.3164516e+00   2.2573178e+02   1.1027161e+02   2.3825311e+02   5.9482903e+01   1.8597879e+02   1.6242419e+02   1.7367348e+02   1.5626806e+02   2.8859501e+02   1.4000097e+02   3.3481702e+02   5.3457419e+01  -3.7498194e+00   1.0247323e+02   2.6385440e+02   2.8680645e+02   2.3713355e+02   8.5297419e+01   3.6038943e+02   1.0018871e+02   3.7634781e+02   1.2435194e+02   3.9562249e+02   1.0324194e+02   3.0272258e+02   3.7193419e+02   4.9145462e+02   9.4962581e+01   3.2085332e+02   1.9323387e+02   1.6385935e+02   1.3614226e+02   2.7805249e+02   1.8930613e+02   2.6261099e+02   7.4854516e+01   3.2126003e+02   1.0248065e+02   3.2184735e+02   7.3886774e+01   1.5813164e+02   7.4230968e+01   3.1698862e+02   7.4622903e+01   2.2922920e+02   1.8694774e+02   2.8398160e+02   6.9004516e+01   3.7903028e+02   6.7956774e+01   2.5401991e+02   1.3695032e+02   1.1200785e+02   1.5193871e+01   5.4288684e+01   5.9986129e+01   1.8840595e+02   9.5983226e+01   2.9258715e+02   8.6860645e+01   2.2313437e+02   1.2676065e+02   3.6899883e+02   1.2253935e+02   3.3583653e+02   1.4791129e+02   5.3091097e+02   3.4355161e+02   5.0298129e+01   9.4017419e+01   3.6984861e+02   4.4196129e+01   1.7476237e+02   4.7754194e+01   1.8540418e+02   1.5188903e+02   4.1909114e+02   8.9075484e+01   2.4877783e+02   7.2317742e+01   2.2259265e+02   9.8251613e+01   2.9047503e+02   1.1356742e+02   3.1125783e+02   2.4120000e+02   2.4666110e+02   1.1835065e+02   3.6491034e+02   7.6034194e+01   2.8034823e+02   9.6868065e+01   1.9270281e+02   9.7432258e+01   2.0538542e+02   2.7230774e+02   3.3720248e+02   1.4091226e+02   2.6742154e+02   1.1362903e+02   1.0196323e+02   1.4014806e+02   4.7562525e+02   1.1703484e+02   3.5299754e+02   1.7273935e+02   3.4079214e+02   1.3716032e+02   4.4046040e+02   1.2767161e+02   4.4516563e+02   1.0151290e+01   1.8008542e+01   1.1882968e+02   3.5800363e+02   8.4713226e+01   3.3144294e+02   1.0381065e+02   3.5765708e+02   1.3737419e+02   3.1248200e+02   2.7784097e+02   5.7041110e+01   1.2025000e+02   2.9020419e+02   7.6958387e+01   2.6095397e+02   8.3798065e+01   3.5179357e+02   1.0717677e+02   3.3801779e+02   6.6041290e+01   2.1922992e+02   1.5035097e+02   4.4316063e+02   1.3115903e+02   5.2271244e+02   3.4622935e+02  -1.0908994e+01   6.3545161e+01   3.7120413e+02   1.4533355e+02   3.9695719e+02   7.4416774e+01   1.8571311e+02   8.9214516e+01   3.1436735e+02   2.3533581e+02   1.7854572e+02   7.9849355e+01   1.5628915e+02   1.4056871e+02   3.0808192e+02   2.5944129e+02  -1.3178852e+01   5.9549032e+01   2.5677575e+02   8.9993548e+01   2.5528342e+02   1.2848129e+02   3.9708634e+02   1.1656258e+02   4.5224854e+02   6.5150323e+01   1.3358830e+02   7.3638065e+01   2.9247863e+02   1.0736710e+02   2.8893999e+02   1.0125677e+02   2.5758430e+02   1.0165806e+02   3.1280800e+02   7.4650000e+01   3.4861929e+02   5.4719677e+01   2.0998597e+02   8.1455161e+01   2.2711391e+02   1.3382419e+02   6.3207613e+01   7.9250968e+01   9.3060245e+01   1.0958065e+02   2.2330935e+02   7.4673226e+01   1.8004324e+02
   1.3285129e+02   3.8107738e+02   5.7028613e+02   3.3715453e+02   1.2276226e+02   1.0558644e+02   3.4420000e+01   3.3678335e+01   1.5533871e+01   9.6463226e+00   1.2115774e+02   5.2115286e+02   6.6144839e+01   2.6380712e+02   9.7508065e+01   2.5639871e+02   7.8645806e+01   2.2835124e+02   8.2380645e+01   3.5632890e+02   9.9346774e+01   8.8715645e+02   1.6492903e+02   5.1954600e+02   1.0599871e+02   2.5322559e+02   8.5184516e+01   2.8916137e+02   1.0796710e+02   2.5273392e+02   7.6414194e+01   3.1184074e+02   1.0125000e+02   3.4281871e+02   8.8158065e+01   2.0932800e+02   1.6513516e+02   2.5825241e+02   3.1616452e+01   2.1942778e+02   1.0594161e+02   2.1364951e+02   9.4202903e+01   1.9686119e+02   1.7299419e+02   2.1891788e+02   1.8645806e+02   3.1931981e+02   1.4029097e+02   3.7598382e+02   5.5887419e+01  -1.8044219e+01   9.7003226e+01   2.4710200e+02   2.8993645e+02   2.4195315e+02   5.8867419e+01   4.1164383e+02   1.0813871e+02   3.5106181e+02   1.2763194e+02   4.2670009e+02   1.3710194e+02   2.8373378e+02   4.3160419e+02   4.3240102e+02   7.9152581e+01   3.5834812e+02   1.7018387e+02   1.2499335e+02   1.2162226e+02   3.0507409e+02   1.5044613e+02   2.3290979e+02   6.6994516e+01   2.9631883e+02   6.4240645e+01   3.1085655e+02   9.2176774e+01   1.3318844e+02   7.7800968e+01   3.0398302e+02   5.7502903e+01   2.3753880e+02   1.6761774e+02   3.0112800e+02   7.5574516e+01   3.2950468e+02   6.3286774e+01   2.6372351e+02   1.7452032e+02   1.0590225e+02   3.9533871e+01   8.4871484e+01   8.2836129e+01   1.7110795e+02   9.3313226e+01   3.2300075e+02   8.5240645e+01   2.3811397e+02   1.7886065e+02   4.6136083e+02   1.4220935e+02   3.6645293e+02   1.5743129e+02   4.3586937e+02   3.2162161e+02   5.5322529e+01   7.8357419e+01   4.0882141e+02   7.0526129e+01   1.9417597e+02   2.8514194e+01  -2.9666194e+00   1.3926903e+02   4.3296074e+02   9.2175484e+01   2.3129983e+02   1.0712774e+02   2.0194785e+02   1.0653161e+02   2.8914263e+02   1.2923742e+02   3.7461423e+02   2.4058000e+02   2.1595070e+02   8.6590645e+01   2.5245114e+02   6.6774194e+01   2.8392903e+02   1.2714806e+02   1.7871041e+02   9.4762258e+01   1.9030902e+02   2.8316774e+02   3.1481368e+02   1.2810226e+02   2.3635634e+02   9.0489032e+01   7.3144426e+01   1.0219806e+02   3.8842125e+02   1.5574484e+02   3.1671074e+02   1.0933935e+02   3.7872414e+02   1.2616032e+02   4.2763040e+02   1.0843161e+02   4.1589483e+02   2.8201290e+01   4.4045419e+00   9.3689677e+01   3.1043483e+02   8.5093226e+01   3.0179254e+02   1.0724065e+02   3.3209268e+02   1.2184419e+02   2.8505440e+02   2.8141097e+02   1.4755510e+01   9.5820000e+01   2.7162859e+02   7.5698387e+01   2.4179477e+02   7.3798065e+01   3.2968357e+02   1.3492677e+02   3.5862779e+02   4.2851290e+01   1.7360512e+02   1.2673097e+02   4.1276023e+02   1.2822903e+02   4.6641684e+02   3.1288935e+02   2.0328206e+01   4.3405161e+01   2.7886533e+02   1.0128355e+02   3.6410119e+02   5.4306774e+01   1.9026191e+02   8.8354516e+01   2.0343615e+02   2.4686581e+02   1.9021332e+02   3.0279355e+01   2.7924748e+01   1.4069871e+02   3.9376152e+02   2.5096129e+02  -2.4500452e+01   8.5119032e+01   2.8235015e+02   8.5563548e+01   2.5196782e+02   1.2267129e+02   3.9455114e+02   1.1885258e+02   4.0744534e+02   6.6000323e+01   1.7752030e+02   7.8258065e+01   2.9767903e+02   5.7747097e+01   3.5776959e+02   1.1620677e+02   2.9010830e+02   1.1103806e+02   2.8005760e+02   7.1130000e+01   3.2781089e+02   4.9059677e+01   2.5171877e+02   5.5745161e+01   2.1945071e+02   2.4444194e+01  -1.1431987e+01   8.5830968e+01   1.3400385e+02   1.4023065e+02   2.0895735e+02   6.4533226e+01   1.6609444e+02
   1.1276129e+02   4.0554458e+02   5.1485613e+02   3.0567893e+02   1.3943226e+02   1.2615284e+02   1.4370000e+01  -6.1876645e+00   1.1053871e+01  -1.4895277e+01   1.1430774e+02   5.5684086e+02   8.2284839e+01   2.7503592e+02   9.0928065e+01   2.7630511e+02   9.0985806e+01   2.4793404e+02   8.5860645e+01   3.9110050e+02   1.0263677e+02   7.9618325e+02   1.3444903e+02   4.8510440e+02   8.3188710e+01   2.0081039e+02   1.0933452e+02   2.8103937e+02   1.3596710e+02   2.8521392e+02   5.6744194e+01   2.5755434e+02   1.0806000e+02   3.9251391e+02   1.0101806e+02   2.5005920e+02   1.7829516e+02   2.4727961e+02   1.9906452e+01   2.0689458e+02   1.0951161e+02   2.3307391e+02   8.2772903e+01   1.6354559e+02   1.7328419e+02   1.8356468e+02   2.1888806e+02   4.0405541e+02   1.3634097e+02   3.5376982e+02   2.1267419e+01   7.6353806e+00   1.0933323e+02   2.4801560e+02   3.0107645e+02   1.9559195e+02   8.7677419e+01   4.1742903e+02   1.0288871e+02   3.3663181e+02   1.2958194e+02   4.1101409e+02   1.3796194e+02   3.0347498e+02   4.5126419e+02   4.4944822e+02   1.2643258e+02   3.5180572e+02   1.9618387e+02   1.3901335e+02   1.4205226e+02   2.9205969e+02   1.8049613e+02   2.8507579e+02   5.8334516e+01   2.6567163e+02   6.8100645e+01   3.3240775e+02   8.6126774e+01   1.6081244e+02   7.2750968e+01   2.7496702e+02   6.6502903e+01   1.8746880e+02   1.4394774e+02   2.5782160e+02   6.6774516e+01   3.5834868e+02   7.6906774e+01   2.4592391e+02   8.6710323e+01   1.0159705e+02   2.5383871e+01   9.7333484e+01   8.3126129e+01   1.7031475e+02   1.1898323e+02   3.1146715e+02   7.4620645e+01   2.1849357e+02   1.3648065e+02   4.5660123e+02   1.1277935e+02   3.1671733e+02   1.4839129e+02   4.6983257e+02   3.3568161e+02   5.9267729e+01   1.2835742e+02   4.1360141e+02   7.6716129e+01   2.3663077e+02   2.7564194e+01   1.4249381e+01   1.5402903e+02   4.1581994e+02   6.5795484e+01   2.2622023e+02   7.6557742e+01   2.2349345e+02   8.6581613e+01   3.0126863e+02   1.3152742e+02   3.4205103e+02   2.1582000e+02   2.3303150e+02   8.4690645e+01   2.3031314e+02   7.0144194e+01   2.0860943e+02   7.6668065e+01   2.0135881e+02   1.1372226e+02   1.6536222e+02   2.7559774e+02   3.2641928e+02   1.2263226e+02   2.1460394e+02   1.1462903e+02   1.2059323e+02   1.1047806e+02   4.6747885e+02   1.6012484e+02   3.4103034e+02   7.7339355e+01   3.3775414e+02   1.2696032e+02   3.7794640e+02   1.2096161e+02   4.4775243e+02   1.7571290e+01   7.8349419e+00   1.0911968e+02   3.0882043e+02   7.4853226e+01   3.7832174e+02   9.6570645e+01   3.9856628e+02   1.0079419e+02   2.9516840e+02   2.2927097e+02   1.3116710e+01   6.9250000e+01   3.1391419e+02   7.6958387e+01   2.4574397e+02   6.6558065e+01   3.1431277e+02   1.2425677e+02   4.0115139e+02   5.7421290e+01   1.8534952e+02   1.2873097e+02   3.7851023e+02   1.1042903e+02   5.5691084e+02   2.5583935e+02  -4.2477935e+00   3.7355161e+01   3.0653933e+02   9.0713548e+01   3.1341679e+02   6.1306774e+01   1.9834191e+02   1.0854452e+02   3.3630955e+01   2.7197581e+02   2.0655452e+02  -1.8106452e+00   1.9619484e+00   1.1750871e+02   3.3042672e+02   2.4430129e+02  -6.2867652e+01   5.9259032e+01   2.3569895e+02   7.3663548e+01   2.0996982e+02   1.0119129e+02   3.9973954e+02   1.3356258e+02   4.0183854e+02   6.3050323e+01   1.9918630e+02   5.8728065e+01   3.0181143e+02   6.7937097e+01   3.3042439e+02   7.4826774e+01   2.3555870e+02   8.8568065e+01   2.0424520e+02   4.8170000e+01   3.4030769e+02   2.5679677e+01   2.2572917e+02   7.4835161e+01   2.0440351e+02   2.2874194e+01  -4.1563871e+00   7.2870968e+01   1.3290065e+02   1.0508065e+02   1.4061935e+02   7.3863226e+01   1.7248804e+02
   1.6552129e+02   4.2665378e+02   5.8671613e+02   2.6760013e+02   1.3538226e+02   7.9716839e+01   2.8700000e+01  -5.6240645e+00   2.8863871e+01  -2.0400774e+00   1.2039774e+02   4.9573366e+02   8.5474839e+01   3.3121072e+02   8.5218065e+01   2.8490191e+02   7.4555806e+01   2.0420844e+02   8.1480645e+01   3.5330090e+02   1.0782677e+02   8.3728805e+02   1.6986903e+02   4.3092080e+02   7.3658710e+01   2.1142279e+02   9.2184516e+01   3.0403137e+02   1.1653710e+02   2.9819832e+02   8.7124194e+01   3.1460394e+02   1.2035000e+02   3.2191071e+02   8.3208065e+01   2.4939400e+02   1.4813516e+02   2.1192241e+02   3.6786452e+01   2.7960418e+02   1.0770161e+02   2.2916871e+02   7.7482903e+01   1.9077879e+02   1.6675419e+02   1.7089708e+02   2.1383806e+02   3.0303941e+02   1.6443097e+02   4.3467262e+02   8.5974194e+00  -1.3451019e+01   1.0162323e+02   2.2244240e+02   2.6907645e+02   2.0222195e+02   8.5727419e+01   4.0316503e+02   1.0383871e+02   3.3010581e+02   1.1416194e+02   4.2120769e+02   1.1853194e+02   3.1549938e+02   4.1584419e+02   4.8628182e+02   1.0220258e+02   3.0684412e+02   1.7875387e+02   1.5482775e+02   1.2643226e+02   2.7735929e+02   1.0820613e+02   3.1909899e+02   6.4944516e+01   3.0114283e+02   9.7670645e+01   2.8118215e+02   6.6746774e+01   1.7298284e+02   9.6130968e+01   2.8851662e+02   7.6382903e+01   2.3561840e+02   1.8327774e+02   2.9033520e+02   6.7624516e+01   3.0509068e+02   9.1386774e+01   2.6314551e+02   9.0620323e+01   7.0424245e+01   8.1038710e+00   5.3335884e+01   8.1746129e+01   1.6800515e+02   8.3833226e+01   2.8494915e+02   9.9330645e+01   2.0170677e+02   1.1057065e+02   4.9177403e+02   1.1715935e+02   3.3893693e+02   1.0601129e+02   4.2674297e+02   3.1528161e+02   6.9959729e+01   8.9017419e+01   4.4085861e+02   5.7196129e+01   1.8191237e+02   6.2341935e+00   6.0295781e+01   1.2597903e+02   4.2306394e+02   7.1455484e+01   2.3437743e+02   6.5887742e+01   2.1943705e+02   1.0010161e+02   2.6742703e+02   1.2204742e+02   3.2133943e+02   1.3906000e+02   2.5645230e+02   9.8830645e+01   2.9918194e+02   5.3144194e+01   2.2059943e+02   9.0958065e+01   2.2169561e+02   1.1200226e+02   2.1511982e+02   2.7159774e+02   3.6573928e+02   1.1944226e+02   2.3818914e+02   8.7439032e+01   9.9438426e+01   1.0404806e+02   3.7561325e+02   1.5612484e+02   3.7101034e+02   1.2539935e+02   5.2383934e+02   1.6454032e+02   5.3322000e+02   1.0529161e+02   5.2695603e+02   7.3112903e+00  -8.3442581e+00   1.2296968e+02   3.5443243e+02   9.9763226e+01   3.8918894e+02   1.2881065e+02   4.1632708e+02   1.2451419e+02   3.4098080e+02   1.8656097e+02   3.0623510e+01   1.1177000e+02   2.9593259e+02   8.3858387e+01   2.6119197e+02   9.8608065e+01   4.1641877e+02   1.5967677e+02   5.0698779e+02   5.4321290e+01   1.7130752e+02   1.6350097e+02   4.7367863e+02   1.2048903e+02   5.5116604e+02   3.7731935e+02   1.2363806e+01   4.3455161e+01   4.0881133e+02   1.4271355e+02   4.4049679e+02   1.0662677e+02   2.6092631e+02   7.8264516e+01   2.7523355e+01   2.2456581e+02   2.1858732e+02   2.6899355e+01   2.0195148e+01   1.3900871e+02   3.4195672e+02   2.6696129e+02  -2.8820452e+01   9.0979032e+01   2.3502135e+02   9.6373548e+01   2.1267302e+02   8.0341290e+01   2.6597754e+02   1.5866258e+02   4.3393054e+02   9.2240323e+01   2.6742110e+02   1.1415806e+02   3.0828703e+02   1.3198710e+02   3.8983039e+02   1.1577677e+02   2.7971270e+02   8.8138065e+01   2.7479960e+02   7.5890000e+01   3.9109009e+02   4.3059677e+01   2.2762877e+02   7.8935161e+01   2.5893551e+02   2.7014194e+01   1.3082413e+01   8.4110968e+01   1.5952145e+02   1.1698065e+02   1.8151735e+02   5.9103226e+01   1.2647884e+02
   1.5833129e+02   4.5027898e+02   4.5509613e+02   3.2164973e+02   1.0386226e+02   1.1656844e+02   2.0320000e+01   3.7633548e-01   1.7243871e+01  -1.8390477e+01   1.2839774e+02   6.0190366e+02   1.1538484e+02   2.7991792e+02   8.5268065e+01   2.5285791e+02   9.7695806e+01   2.8111724e+02   9.7520645e+01   4.1144770e+02   1.0191677e+02   8.1143085e+02   1.7315903e+02   4.6323760e+02   4.6328710e+01   1.3570919e+02   1.1399452e+02   3.1223657e+02   9.1207097e+01   2.3398472e+02   7.3884194e+01   2.8538314e+02   1.0144000e+02   3.7604351e+02   9.0878065e+01   2.5730040e+02   1.8667516e+02   2.4875921e+02   1.7726452e+01   2.7753898e+02   9.6371613e+01   2.1950511e+02   7.5292903e+01   1.4266399e+02   1.6285419e+02   1.7948908e+02   1.3750806e+02   3.6599581e+02   1.4643097e+02   3.6673262e+02   5.0127419e+01   1.2706581e+01   8.0663226e+01   2.6873920e+02   3.1380645e+02   2.5891355e+02   1.0500742e+02   4.0890263e+02   1.0148871e+02   3.5114381e+02   1.3192194e+02   4.6730689e+02   1.2019194e+02   3.1446658e+02   3.8531419e+02   4.0538422e+02   1.0158258e+02   3.0965372e+02   1.5451387e+02   1.5143695e+02   1.6891226e+02   2.8043089e+02   1.2268613e+02   2.5351059e+02   1.0556452e+02   3.5589323e+02   8.2050645e+01   3.1367175e+02   6.4226774e+01   1.9213444e+02   1.0446097e+02   2.9147022e+02   9.7852903e+01   2.0907080e+02   1.9447774e+02   3.0510920e+02   7.2484516e+01   3.1513188e+02   9.4146774e+01   2.9297471e+02   9.8760323e+01   1.1039305e+02   4.6243871e+01   8.0524684e+01   8.5646129e+01   2.0240315e+02   5.9743226e+01   3.4387635e+02   1.0557065e+02   2.4677757e+02   1.5590065e+02   4.8557763e+02   1.2201935e+02   4.0340813e+02   1.2034129e+02   4.5207657e+02   1.3562161e+02   2.8527253e+02   9.7127419e+01   4.0559981e+02   9.8766129e+01   2.4648677e+02   3.0324194e+01   3.9558581e+01   1.5564903e+02   4.5855034e+02   7.1415484e+01   2.1786063e+02   8.3267742e+01   1.8009665e+02   9.5581613e+01   2.8506863e+02   1.1661742e+02   3.5091383e+02   2.3930000e+02   2.0067310e+02   1.2545065e+02   2.4910234e+02   6.3564194e+01   2.3287583e+02   1.1609806e+02   2.0120441e+02   1.3338226e+02   2.2826942e+02   3.0083774e+02   3.4854008e+02   1.1939226e+02   2.2924314e+02   7.8629032e+01   7.5473226e+01   1.0752806e+02   3.7190485e+02   1.6198484e+02   3.7840154e+02   1.2999935e+02   4.4147134e+02   1.4416032e+02   4.6147040e+02   1.2224161e+02   4.4541003e+02   3.2101290e+01   8.5125419e+00   1.1082968e+02   3.2345363e+02   1.2699323e+02   3.3948054e+02   9.4470645e+01   4.2064428e+02   1.2527419e+02   2.8445000e+02   2.4665097e+02   3.6626310e+01   1.0051000e+02   3.1999339e+02   6.2018387e+01   2.1798917e+02   7.3558065e+01   3.8713277e+02   1.4575677e+02   4.2551139e+02   3.7231290e+01   1.3981472e+02   1.4107097e+02   3.9866303e+02   1.0935903e+02   4.9319644e+02   3.3841935e+02  -1.4854194e+01   5.5685161e+01   3.4892293e+02   1.1042355e+02   3.9821999e+02   8.4146774e+01   2.3461471e+02   1.4740452e+02   1.8021548e+00   2.2727581e+02   2.0890052e+02   1.1569355e+01  -1.1984516e+00   1.4225871e+02   3.4969672e+02   2.9530129e+02  -6.0947652e+01   8.8499032e+01   2.2273975e+02   8.4753548e+01   1.9479262e+02   8.3431290e+01   2.6402034e+02   1.4289258e+02   3.9519214e+02   6.7570323e+01   1.9710470e+02   9.9018065e+01   3.6135823e+02   1.4189710e+02   3.4169759e+02   1.1149677e+02   2.7810510e+02   8.9898065e+01   2.1541880e+02   1.1651000e+02   3.2137049e+02   3.6339677e+01   2.3506637e+02   7.3835161e+01   2.2596351e+02   3.8394194e+01   5.9320129e+00   7.1680968e+01   1.4413585e+02   1.2203065e+02   1.7066335e+02   6.6633226e+01   1.4073644e+02
   1.4276129e+02   4.3290458e+02   5.6304613e+02   3.3982373e+02   1.3372226e+02   1.1475964e+02   2.0180000e+01   1.5375355e+00   2.0393871e+01  -3.5024774e+00   1.4220774e+02   5.2370886e+02   7.7284839e+01   1.7877592e+02   8.5978065e+01   2.7056111e+02   8.2265806e+01   2.7444164e+02   9.4140645e+01   3.5324810e+02   9.4306774e+01   7.7222965e+02   1.6492903e+02   4.1348600e+02   7.2568710e+01   2.1870999e+02   9.1094516e+01   3.0497857e+02   8.8587097e+01   2.2957432e+02   6.0604194e+01   3.0191554e+02   1.5444000e+02   3.3628351e+02   7.9498065e+01   2.1978080e+02   1.8398516e+02   2.9789441e+02   1.1616452e+01   2.3226778e+02   1.0146161e+02   2.5433791e+02   8.0672903e+01   1.6761359e+02   1.8423419e+02   2.2101868e+02   1.1974806e+02   2.9813661e+02   1.2910097e+02   2.8372902e+02   3.1027419e+01   1.2524581e+01   1.1495323e+02   2.5623600e+02   2.8507645e+02   2.3281195e+02   6.6347419e+01   3.7904543e+02   1.0273871e+02   3.2734381e+02   1.5339194e+02   4.1144929e+02   1.1238194e+02   3.2533138e+02   4.5712419e+02   4.9673942e+02   1.2258258e+02   3.0554372e+02   2.0618387e+02   1.7321335e+02   1.4576226e+02   3.0347289e+02   1.5501613e+02   3.1073419e+02   6.4754516e+01   3.0858803e+02   6.9290645e+01   3.4750255e+02   8.7266774e+01   1.6491124e+02   9.6610968e+01   3.0438822e+02   8.6382903e+01   2.3793840e+02   1.8641774e+02   2.6102400e+02   6.7964516e+01   3.2225348e+02   8.7626774e+01   3.0115631e+02   1.4862032e+02   9.2594245e+01   3.9533871e+01   6.2011484e+01   9.3266129e+01   2.0370355e+02   8.1743226e+01   2.7920635e+02   9.8380645e+01   2.3178277e+02   1.3548065e+02   4.0725123e+02   1.1744935e+02   4.3400373e+02   1.5415129e+02   4.6641177e+02   8.2951613e+01   3.0781613e+02   7.0687419e+01   3.2576501e+02   6.7626129e+01   1.3864797e+02   2.0134194e+01   4.8843781e+01   1.6111903e+02   4.1235274e+02   7.1125484e+01   2.3479383e+02   5.7267742e+01   2.1355665e+02   8.5961613e+01   2.5240823e+02   1.2480742e+02   3.2115863e+02   2.2563000e+02   2.4900670e+02   9.0310645e+01   2.7248354e+02   6.9614194e+01   2.4981183e+02   1.2586806e+02   2.0209281e+02   9.4192258e+01   1.6954462e+02   2.7664774e+02   3.6928528e+02   1.3077226e+02   2.6714274e+02   8.7969032e+01   9.1106026e+01   9.2338065e+01   4.0736005e+02   1.5003484e+02   3.4583754e+02   9.2939355e+01   3.6403614e+02   1.2473032e+02   4.8478480e+02   1.2248161e+02   4.7858083e+02   3.5311290e+01  -4.2580645e-03   9.4829677e+01   3.6634363e+02   7.2663226e+01   3.3125694e+02   9.3470645e+01   3.5529428e+02   1.0684419e+02   2.2039440e+02   2.7237097e+02   2.4238710e+01   8.6040000e+01   3.0252099e+02   9.1538387e+01   2.3568757e+02   7.3418065e+01   3.0995397e+02   1.4725677e+02   3.8473139e+02   5.8701290e+01   1.3462712e+02   1.5450097e+02   4.0725863e+02   1.1955903e+02   5.1264044e+02   2.8555935e+02  -5.7153935e+00   5.4265161e+01   2.8618653e+02   1.1309355e+02   3.9796639e+02   8.8466774e+01   2.1079911e+02   1.9783452e+02   1.3677755e+01   2.6621581e+02   1.6195532e+02   1.5469355e+01  -1.3204516e+00   1.9488871e+02   3.8836632e+02   2.6044129e+02  -3.8398852e+01   3.4739032e+01   2.1495055e+02   6.5183548e+01   1.9707822e+02   7.7771290e+01   2.8176314e+02   1.2899258e+02   3.8187414e+02   6.3910323e+01   2.4330750e+02   4.7398065e+01   3.1028783e+02   1.4212710e+02   3.4105919e+02   1.1135677e+02   2.8815630e+02   9.3568065e+01   2.5550520e+02   1.1855000e+02   3.1744729e+02   1.4679677e+01   2.1589917e+02   6.9265161e+01   2.2274911e+02   1.6534194e+01   1.9440813e+01   9.2920968e+01   1.4705665e+02   1.2183065e+02   1.9037935e+02   3.5293226e+01   1.5647364e+02
   1.6214129e+02   4.6588418e+02   4.4004613e+02   3.1433373e+02   1.6995226e+02   7.1091239e+01   1.4900000e+01  -6.1900645e+00   7.4838710e+00   4.5910323e+01   1.3068774e+02   6.0101046e+02   6.3764839e+01   2.1313752e+02   9.8548065e+01   2.9060551e+02   9.2265806e+01   2.4831164e+02   1.2381065e+02   4.2249450e+02   9.7306774e+01   6.7246965e+02   1.7439903e+02   4.9719840e+02   6.5618710e+01   1.6940599e+02   8.5904516e+01   2.5024377e+02   1.1277710e+02   2.9072912e+02   7.6504194e+01   2.7840354e+02   6.8730000e+01   2.9242031e+02   8.2688065e+01   2.4609560e+02   1.2836516e+02   2.8173401e+02  -1.0333548e+01   1.8484378e+02   8.2031613e+01   2.0865231e+02   1.0120290e+02   2.1468119e+02   1.9299419e+02   1.9417788e+02   1.4126806e+02   3.1050501e+02   1.5824097e+02   3.4701782e+02   3.9987419e+01   2.3227781e+01   9.5663226e+01   2.2739920e+02   2.9053645e+02   1.9643515e+02   4.7727419e+01   4.2139503e+02   8.0188710e+01   3.2259781e+02   1.0925194e+02   4.2217049e+02   9.7621935e+01   3.2389218e+02   4.2636419e+02   4.4425022e+02   1.0072258e+02   3.4829252e+02   2.2209387e+02   8.9220555e+01   1.3824226e+02   2.8922449e+02   1.2430613e+02   3.1067099e+02   5.9184516e+01   2.8946363e+02   7.1770645e+01   3.3268415e+02   7.5936774e+01   1.6458764e+02   9.1890968e+01   2.8600582e+02   8.0152903e+01   2.2654680e+02   1.8387774e+02   2.7602720e+02   7.2154516e+01   3.4034828e+02   8.9046774e+01   2.4047271e+02   9.1380323e+01   1.0512345e+02   4.0193871e+01   8.0338684e+01   8.4606129e+01   1.7153635e+02   5.9933226e+01   2.8986115e+02   8.5570645e+01   2.1475757e+02   1.2581065e+02   4.1374483e+02   1.2034935e+02   3.8011173e+02   1.4024129e+02   5.1186457e+02   9.2351613e+01   2.9859413e+02   6.0127419e+01   3.5488981e+02   6.6386129e+01   2.2879717e+02   3.9804194e+01   2.4510181e+01   1.6564903e+02   4.2575034e+02   9.9695484e+01   2.2578823e+02   5.8507742e+01   2.1979745e+02   1.1015161e+02   2.8852303e+02   1.2966742e+02   3.5262983e+02   2.1925000e+02   2.4032710e+02   9.6160645e+01   2.8501554e+02   7.8304194e+01   2.6385663e+02   1.0762806e+02   2.2398201e+02   1.1915226e+02   1.7840782e+02   3.1887774e+02   3.4638688e+02   1.2172226e+02   2.4224674e+02   1.2281903e+02   1.2979803e+02   1.1457806e+02   5.0439085e+02   1.6122484e+02   2.9451234e+02   9.4539355e+01   3.5630814e+02   1.2396032e+02   4.1408640e+02   1.4586161e+02   3.9814043e+02   2.1051290e+01   1.3506542e+01   1.1339968e+02   3.4447803e+02   9.3423226e+01   3.1578614e+02   1.0147065e+02   3.5898428e+02   1.1432419e+02   2.8827600e+02   3.2132097e+02   3.2512710e+01   9.3350000e+01   2.9461619e+02   8.4118387e+01   2.6385117e+02   8.1708065e+01   3.5220077e+02   1.5500677e+02   4.2261139e+02   3.5511290e+01   1.7581232e+02   1.1926097e+02   3.9192783e+02   1.3688903e+02   5.7432404e+02   3.5622935e+02   3.0151006e+01   4.2355161e+01   2.8313933e+02   1.0018355e+02   3.8108919e+02   1.0072677e+02   2.5891831e+02   2.4759452e+02   1.9786955e+01   2.3962581e+02   2.1085252e+02  -6.4516129e-04   1.5387148e+01   1.6963871e+02   3.8238632e+02   2.2206129e+02  -2.6088452e+01   8.1929032e+01   2.6536535e+02   7.1183548e+01   2.2411822e+02   8.3051290e+01   3.1157074e+02   1.4746258e+02   5.1829654e+02   8.3430323e+01   2.4402590e+02   9.8588065e+01   2.8991263e+02   1.4684710e+02   6.4578159e+02   9.7636774e+01   2.6611390e+02   1.1279806e+02   2.9501680e+02   1.0608000e+02   3.2334489e+02   4.1299677e+01   2.4652957e+02   7.0265161e+01   2.2733911e+02   2.1484194e+01   7.4248129e+00   7.0060968e+01   1.1536545e+02   1.1208065e+02   1.1935935e+02   6.4203226e+01   1.6383084e+02
   1.5361129e+02   4.2551658e+02   5.4066613e+02   3.0371413e+02   1.3714226e+02   8.1676039e+01   2.9230000e+01  -1.1906465e+01   1.1913871e+01  -1.7344077e+01   1.0649774e+02   5.7484566e+02   8.9334839e+01   2.1528192e+02   1.1407806e+02   2.8759311e+02   7.5645806e+01   2.6726124e+02   8.9140645e+01   4.0435810e+02   1.2725677e+02   8.3569365e+02   1.6650903e+02   5.3059960e+02   7.9998710e+01   2.1968559e+02   1.0114452e+02   3.3022457e+02   1.1225710e+02   3.1582072e+02   7.4694194e+01   3.0111834e+02   9.1350000e+01   3.0880071e+02   9.6448065e+01   2.1714480e+02   1.2582516e+02   2.2785721e+02  -1.7435484e+00   2.4668658e+02   8.9701613e+01   1.9065871e+02   8.7202903e+01   1.9766119e+02   1.5171419e+02   1.5972028e+02   1.8026806e+02   3.5424501e+02   1.7558097e+02   3.3478062e+02   2.4027419e+01  -1.4495419e+01   9.7813226e+01   2.1717720e+02   3.8953645e+02   2.3771515e+02   7.3387419e+01   3.9134223e+02   9.1738710e+01   3.2347381e+02   1.1658194e+02   3.3448409e+02   1.1429194e+02   2.7598858e+02   4.3212419e+02   4.3963942e+02   8.6622581e+01   3.5742052e+02   1.4713387e+02   2.5316735e+02   1.4410226e+02   2.4532569e+02   1.2720613e+02   2.6881899e+02   7.8524516e+01   3.0072643e+02   6.1530645e+01   3.1455335e+02   7.2696774e+01   1.8807684e+02   1.1661097e+02   2.9106822e+02   4.8682903e+01   2.2983440e+02   1.5641774e+02   2.7355400e+02   7.4194516e+01   4.2475508e+02   6.1626774e+01   2.4471631e+02   7.2900323e+01   1.2546185e+02   4.0623871e+01   5.7354284e+01   1.0317613e+02   2.2905075e+02   8.5593226e+01   2.9675835e+02   8.0570645e+01   2.0934757e+02   1.4814065e+02   4.9966843e+02   1.1958935e+02   3.2679253e+02   1.9686129e+02   4.4523497e+02   9.9881613e+01   2.8333173e+02   7.9797419e+01   3.9459621e+02   1.1276613e+02   3.0012677e+02   4.5641935e+00   3.9279381e+01   1.5283903e+02   4.1158514e+02   8.4835484e+01   2.7916703e+02   5.7987742e+01   2.3983905e+02   9.5631613e+01   3.0558463e+02   1.8056742e+02   3.6174783e+02   2.3006000e+02   3.2265230e+02   1.1221065e+02   2.2506154e+02   9.5244194e+01   2.4997143e+02   9.7098065e+01   1.9725441e+02   9.3242258e+01   1.7415062e+02   3.0845774e+02   3.6389048e+02   1.1658226e+02   2.3736794e+02   1.0462903e+02   1.1358323e+02   9.4098065e+01   4.2383925e+02   1.7903484e+02   3.1179754e+02   5.2539355e+01   2.6880814e+02   1.1839032e+02   4.3406200e+02   1.3139161e+02   4.6653803e+02   1.6521290e+01   4.0789419e+00   1.0173968e+02   3.5727083e+02   7.8663226e+01   3.3882694e+02   9.1090645e+01   3.4248468e+02   8.9134194e+01   2.8058120e+02   2.8984097e+02   2.5511097e+00   1.0056000e+02   2.9298939e+02   8.3808387e+01   1.9514597e+02   7.1988065e+01   4.1692837e+02   1.1675677e+02   3.7808139e+02   5.7091290e+01   1.8556592e+02   1.1669097e+02   3.7447343e+02   1.1242903e+02   5.0768084e+02   3.3107935e+02   1.9023006e+01   3.7265161e+01   3.2273653e+02   9.7473548e+01   3.6145599e+02   7.1786774e+01   2.2107351e+02   1.5564452e+02   2.0432955e+01   2.5197581e+02   1.8368452e+02   1.1619355e+01   1.7177548e+01   1.8206871e+02   5.2701192e+02   2.4806129e+02  -3.4028452e+01   4.7549032e+01   2.5649575e+02   6.2523548e+01   2.3424102e+02   6.5721290e+01   2.6286714e+02   1.3832258e+02   4.2159774e+02   7.8810323e+01   1.9668550e+02   5.3398065e+01   2.9695783e+02   1.2722710e+02   4.0373119e+02   7.8446774e+01   2.6559910e+02   7.3418065e+01   2.2683720e+02   5.1170000e+01   3.3335769e+02   2.9389677e+01   2.5267237e+02   6.7555161e+01   2.1241591e+02   3.1824194e+01  -1.5112387e+01   5.8160968e+01   1.2297745e+02   1.1488065e+02   2.2313535e+02   6.4633226e+01   1.8522644e+02
   1.4285129e+02   4.5708738e+02   8.9157613e+02   7.9213290e+00   1.9095226e+02   1.1775124e+02   3.0560000e+01  -4.5328645e+00   2.4838710e+00  -1.1019677e+01   1.0415774e+02   5.3413286e+02   5.5624839e+01   1.6135872e+02   7.4028065e+01   2.5403711e+02   7.4645806e+01   2.1605124e+02   7.9860645e+01   4.2972050e+02   1.1801677e+02   7.7452285e+02   1.7915903e+02   5.3699760e+02   1.0194871e+02   2.3635959e+02   8.6664516e+01   3.0557297e+02   1.1853710e+02   2.9322832e+02   6.3744194e+01   3.7157434e+02   9.0970000e+01   2.9969111e+02   7.0398065e+01   1.5564880e+02   1.4398516e+02   2.1486441e+02   1.6664516e+00   2.4653378e+02   5.6131613e+01   2.3472431e+02   1.2377290e+02   2.0097559e+02   1.6732419e+02   1.3704148e+02   1.9493806e+02   3.6074141e+02   1.8239097e+02   3.7975582e+02   1.6367419e+01  -1.9642619e+01   1.0162323e+02   2.3806240e+02   3.3467645e+02   2.2504395e+02   3.3577419e+01   3.7423703e+02   9.4288710e+01   3.2166981e+02   1.0463194e+02   3.5130009e+02   9.4431935e+01   2.4657738e+02   4.2107419e+02   4.2076342e+02   8.9532581e+01   3.8042772e+02   1.3309387e+02   1.2606055e+02   1.4229226e+02   2.4971049e+02   1.1611613e+02   2.5770619e+02   6.1184516e+01   2.8573363e+02   7.5720645e+01   2.8074815e+02   9.4836774e+01   1.4678564e+02   9.8230968e+01   2.8849862e+02   7.1562903e+01   2.4365400e+02   1.7094774e+02   2.5026160e+02   7.8964516e+01   3.8432348e+02   6.1246774e+01   2.2755671e+02   9.5140323e+01   9.8442645e+01   3.4533871e+01   4.8981484e+01   9.0796129e+01   2.0856115e+02   1.0588323e+02   3.2327515e+02   1.0995065e+02   2.5442717e+02   1.4333065e+02   4.7158323e+02   1.2805935e+02   3.4577493e+02   4.2758129e+02   2.8307368e+01   9.5821613e+01   2.9211653e+02   1.3262742e+02   3.8914981e+02   9.8196129e+01   2.6520237e+02   2.0234194e+01   3.3125781e+01   1.6935903e+02   3.8083354e+02   7.8415484e+01   2.3092063e+02   7.2027742e+01   1.9337585e+02   9.7631613e+01   2.7966463e+02   1.2123742e+02   3.4864423e+02   1.9682000e+02   2.4388150e+02   9.5070645e+01   2.6443274e+02   1.1056419e+02   2.6258583e+02   8.9478065e+01   1.9924401e+02   1.0129226e+02   2.0050662e+02   2.7873774e+02   4.0097808e+02   1.3925226e+02   2.3031434e+02   1.0610903e+02   1.1270483e+02   9.2098065e+01   4.1132925e+02   1.5888484e+02   3.3888954e+02   4.2139355e+01   2.0870014e+02   1.2949032e+02   4.6083400e+02   1.6243161e+02   4.5514483e+02   2.9891290e+01   1.1799342e+01   1.4773968e+02   3.7911083e+02   6.7713226e+01   3.5065294e+02   1.0757065e+02   3.5511628e+02   1.3156419e+02   3.0456680e+02   2.8008097e+02   3.7191910e+01   8.8770000e+01   3.0840259e+02   1.0043839e+02   2.2718557e+02   7.5418065e+01   4.3389397e+02   1.2875677e+02   3.5021139e+02   5.9701290e+01   1.5920712e+02   1.4135097e+02   3.7673063e+02   1.4042903e+02   4.7137084e+02   3.4512935e+02   1.7709006e+01   5.6355161e+01   2.4548933e+02   1.4266355e+02   4.4574079e+02   6.9726774e+01   2.0250831e+02   9.6784516e+01   6.8117548e+00   2.4786581e+02   1.9395332e+02   1.5379355e+01   1.6496748e+01   1.6600871e+02   3.7842672e+02   2.5377129e+02  -2.1765252e+01   8.4599032e+01   2.6558175e+02   1.1413355e+02   3.0030222e+02   8.5341290e+01   3.2705754e+02   1.3818258e+02   4.3451894e+02   5.0340323e+01   1.3677310e+02   8.8778065e+01   3.4155743e+02   1.2879710e+02   5.2227559e+02   8.8356774e+01   3.0385630e+02   1.0889806e+02   2.4703880e+02   1.0360000e+02   3.3140329e+02   4.2909677e+01   2.9097077e+02   5.5985161e+01   1.8805151e+02   3.5914194e+01   2.3650413e+01   5.7250968e+01   8.0200245e+01   7.8530645e+01   3.1294335e+02   9.7863226e+01   1.8051804e+02
   1.5804129e+02   4.4849218e+02   7.8700613e+02   1.0956929e+01   1.7538226e+02   1.0542684e+02   6.9400000e+00  -1.5173265e+01   4.2483871e+01   3.1400323e+01   9.9397742e+01   5.8137366e+02   6.9194839e+01   2.4699312e+02   6.8548065e+01   2.8138551e+02   9.8175806e+01   2.4712884e+02   7.7280645e+01   3.4135690e+02   1.5672677e+02   8.9471605e+02   1.4662903e+02   5.0225000e+02   9.8898710e+01   2.3955359e+02   9.3574516e+01   3.3321017e+02   1.1206710e+02   2.5593592e+02   1.0517419e+02   2.8563994e+02   1.2101000e+02   3.6304791e+02   7.7018065e+01   2.4035920e+02   1.6459516e+02   2.4975561e+02   1.6846452e+01   1.9501938e+02   8.3371613e+01   2.2216511e+02   7.5202903e+01   2.0234119e+02   1.5032419e+02   1.3468148e+02   1.3297806e+02   3.3011821e+02   1.8281097e+02   4.3682222e+02   2.6597419e+01  -1.4361019e+01   1.0914323e+02   3.0684080e+02   3.4593645e+02   2.5740315e+02   5.8297419e+01   3.2496943e+02   1.0828871e+02   3.5459981e+02   1.1230194e+02   3.7673649e+02   1.1919194e+02   2.6854658e+02   3.3203419e+02   4.3960662e+02   1.2853258e+02   3.9525772e+02   2.0113387e+02   8.1897355e+01   1.7895226e+02   3.2238769e+02   1.0773613e+02   2.3199659e+02   5.8144516e+01   3.4097683e+02   6.9050645e+01   2.5019175e+02   8.0506774e+01   1.5912204e+02   8.5800968e+01   2.7458302e+02   6.5682903e+01   1.9988440e+02   2.0561774e+02   2.7274800e+02   6.7484516e+01   3.7491188e+02   7.5146774e+01   1.8830471e+02   1.0428032e+02   1.0204145e+02   5.7953871e+01   5.9917884e+01   7.2266129e+01   1.9980355e+02   8.8593226e+01   3.8351835e+02   9.1290645e+01   2.9200997e+02   1.5971065e+02   4.9303283e+02   1.0172935e+02   3.7126133e+02   4.3796129e+02   1.2706968e+01   8.3481613e+01   3.4070373e+02   1.2112742e+02   3.9067981e+02   1.1743613e+02   2.9594317e+02   1.4324194e+01   5.9498581e+01   1.9392903e+02   4.5234794e+02   6.0175484e+01   1.5718983e+02   6.9557742e+01   2.2367345e+02   1.0458161e+02   2.7296863e+02   1.1261742e+02   3.2356383e+02   1.8606000e+02   1.4298230e+02   1.2740065e+02   2.8622634e+02   6.2244194e+01   2.4345143e+02   1.1209806e+02   2.0919441e+02   1.2253226e+02   2.5956742e+02   2.7245774e+02   3.1591048e+02   1.1877226e+02   2.0476274e+02   1.6796903e+02   9.2756026e+01   8.6338065e+01   3.9579005e+02   2.1893484e+02   4.1236554e+02   8.5799355e+01   3.6874734e+02   1.6673032e+02   4.9004480e+02   1.3843161e+02   4.7525483e+02   2.0991290e+01  -2.9586581e+00   1.5935968e+02   4.0666123e+02   7.7283226e+01   3.4693734e+02   1.2181065e+02   3.8064708e+02   7.9844194e+01   2.8055440e+02   2.8275097e+02   4.9218310e+01   8.0190000e+01   3.3587899e+02   6.9808387e+01   2.3863597e+02   8.3418065e+01   3.9677397e+02   1.1667677e+02   4.1642779e+02   6.7751290e+01   1.9594312e+02   1.2830097e+02   3.5344463e+02   1.2275903e+02   5.3118444e+02   4.6283935e+02   3.8622065e+00   3.5925161e+01   3.1022373e+02   1.1771355e+02   4.3873679e+02   8.1256774e+01   1.9468591e+02   9.7164516e+01   7.4413548e+00   2.6745581e+02   1.9132612e+02   1.1569355e+01   3.6611548e+01   1.4994871e+02   2.9927152e+02   2.7154129e+02  -4.3376852e+01   7.7789032e+01   2.6874655e+02   1.0790355e+02   2.5471062e+02   1.2129129e+02   4.0113154e+02   1.1632258e+02   3.6888774e+02   6.9670323e+01   2.1612670e+02   6.3728065e+01   3.5613143e+02   1.3203710e+02   6.3263639e+02   1.5344677e+02   3.5207910e+02   9.8948065e+01   2.4826480e+02   1.1598000e+02   2.8965289e+02   5.6059677e+01   2.4458877e+02   6.8315161e+01   2.3311511e+02   3.9964194e+01  -7.6735871e+00   7.7250968e+01   1.1260025e+02   1.4493065e+02   1.6573135e+02   7.6153226e+01   1.7635484e+02
   1.2528129e+02   4.5030298e+02   8.5409613e+02   3.1209729e+01   1.6072226e+02   8.5739639e+01   2.5320000e+01  -1.0113665e+01   2.2583871e+01  -2.5437677e+01   1.0020774e+02   4.4749886e+02   6.9004839e+01   2.4685832e+02   9.8698065e+01   2.6297351e+02   9.9745806e+01   2.1652324e+02   9.1190645e+01   3.2452410e+02   9.3686774e+01   8.5846925e+02   1.5186903e+02   4.9118080e+02   8.6428710e+01   2.1112119e+02   9.0664516e+01   2.8367297e+02   1.3763710e+02   3.0241032e+02   9.4074194e+01   3.0290794e+02   1.1654000e+02   3.4454551e+02   8.7548065e+01   2.3608680e+02   1.5505516e+02   2.8197881e+02   1.5436452e+01   2.4672218e+02   7.9651613e+01   2.7037271e+02   9.1862903e+01   1.8866839e+02   1.8461419e+02   1.7465828e+02   1.6112806e+02   3.5358621e+02   1.6243097e+02   4.3035262e+02   2.4507419e+01  -2.2433819e+01   9.5903226e+01   2.4328000e+02   3.1307645e+02   1.8430195e+02   6.0817419e+01   3.8386783e+02   9.0538710e+01   3.5971981e+02   1.4549194e+02   4.3136129e+02   1.5181194e+02   3.0617698e+02   3.6317419e+02   4.4535542e+02   1.1524258e+02   3.4175092e+02   1.7613387e+02   9.9657355e+01   9.4912258e+01   1.5783089e+02   1.0744613e+02   2.3125979e+02   8.2374516e+01   2.8413843e+02   7.3670645e+01   3.1572215e+02   7.0796774e+01   1.6465884e+02   7.1460968e+01   2.9897022e+02   6.8032903e+01   2.3069640e+02   1.5901774e+02   3.0121600e+02   7.2724516e+01   3.5420268e+02   7.7476774e+01   2.1882831e+02   1.4109032e+02   1.2400665e+02   8.7483871e+01   1.7795484e+01   6.0126129e+01   1.8796475e+02   8.1593226e+01   3.5254835e+02   1.0191065e+02   2.4331037e+02   1.6495065e+02   4.7456363e+02   1.1382935e+02   3.2853333e+02   4.2496129e+02   5.1769677e+00   1.0042161e+02   2.8974853e+02   1.0612742e+02   3.9787981e+02   1.1757613e+02   2.4179197e+02   1.3374194e+01   4.1054581e+01   1.6835903e+02   4.3934354e+02   6.4365484e+01   1.4880463e+02   8.0887742e+01   2.0776705e+02   1.0044161e+02   2.8443983e+02   9.5617419e+01   3.2635383e+02   1.7325000e+02   1.8676710e+02   9.5880645e+01   2.8541794e+02   7.0514194e+01   2.2741983e+02   1.1214806e+02   2.2595041e+02   1.1662226e+02   1.9351022e+02   2.6549774e+02   3.2208728e+02   9.1912258e+01   2.2491154e+02   1.8867903e+02   8.9619226e+01   1.5614806e+02   3.4925525e+02   1.6645484e+02   4.0347394e+02   9.3339355e+01   3.6000414e+02   1.6668032e+02   4.7033880e+02   1.1491161e+02   4.8561643e+02   4.1512903e+00   2.8228542e+01   1.3020968e+02   3.9009323e+02   9.5903226e+01   3.9163774e+02   1.2767065e+02   3.5498828e+02   9.5514194e+01   3.1511080e+02   2.3932097e+02   6.0172710e+01   9.1350000e+01   2.7746619e+02   8.9698387e+01   2.5056477e+02   6.4898065e+01   3.9930557e+02   1.3175677e+02   3.7838139e+02   5.0661290e+01   1.9322032e+02   1.5173097e+02   3.4233023e+02   1.2688903e+02   4.6299404e+02   4.1712935e+02  -9.2009935e+00   4.3925161e+01   2.9234373e+02   1.2385355e+02   3.9619559e+02   7.9886774e+01   2.2795551e+02   8.0314516e+01   9.6493548e+00   1.6668581e+02   1.5868772e+02  -6.1506452e+00   1.6069148e+01   1.2919871e+02   2.7074152e+02   2.7673129e+02  -5.4222052e+01   9.3409032e+01   2.5196695e+02   7.9903548e+01   2.5766062e+02   1.3486129e+02   3.8342594e+02   1.2094258e+02   3.3394814e+02   6.3240323e+01   2.0874110e+02   7.6258065e+01   2.9536903e+02   8.7657097e+01   5.1856679e+02   1.1044677e+02   3.4656910e+02   1.1103806e+02   2.7425760e+02   1.1708000e+02   3.3337489e+02   4.0489677e+01   2.9554437e+02   5.8985161e+01   2.0634151e+02   1.2724194e+01   1.7505613e+01   8.0350968e+01   1.2301225e+02   1.3133065e+02   1.8826935e+02   6.5533226e+01   1.4582444e+02
   1.4609129e+02   4.8335818e+02   8.7557613e+02  -2.4748671e+01   1.3495226e+02   5.9231239e+01   1.9990000e+01  -2.3027265e+01   4.2723871e+01  -4.1858877e+01   1.2225774e+02   5.0839486e+02   6.1334839e+01   3.1133192e+02   8.5648065e+01   2.8648751e+02   8.2265806e+01   2.2973164e+02   6.3240645e+01   3.8848010e+02   1.1744677e+02   8.9070845e+02   1.3168903e+02   4.4397520e+02   5.7188710e+01   1.6441039e+02   9.9184516e+01   3.2052137e+02   1.1801710e+02   2.4740992e+02   7.2174194e+01   2.8408994e+02   1.3211000e+02   3.9463991e+02   1.1082806e+02   2.1551440e+02   1.7275516e+02   2.7010281e+02   3.9436452e+01   2.6021218e+02   8.6371613e+01   1.9673511e+02   9.9202903e+01   1.6327119e+02   2.0128419e+02   1.9294468e+02   1.9326806e+02   3.2039501e+02   1.5858097e+02   4.8166062e+02   1.3457419e+01  -2.0169819e+01   9.3953226e+01   1.9781600e+02   3.0567645e+02   2.2762395e+02   6.3387419e+01   4.7471223e+02   1.4313871e+02   3.5031181e+02   1.3844194e+02   5.2245529e+02   1.4891194e+02   3.5644898e+02   3.6117419e+02   4.5727542e+02   9.6392581e+01   3.4854892e+02   1.6042387e+02   1.3034415e+02   1.7142258e+01  -1.9277510e+01   6.4256129e+01   2.3828499e+02   8.0904516e+01   3.2553603e+02   1.9843065e+02   2.8164135e+02   5.6556774e+01   1.6479804e+02   1.1813097e+02   3.4799662e+02   6.3442903e+01   2.1359360e+02   1.7987774e+02   3.1960720e+02   7.9774516e+01   3.1587868e+02   7.5096774e+01   2.4696871e+02   2.1971032e+02   9.8577045e+01   9.8143871e+01   3.2683871e-02   6.4026129e+01   1.8056275e+02   1.1498323e+02   4.0230715e+02   7.9620645e+01   2.3923357e+02   1.2381065e+02   4.1666483e+02   1.0777935e+02   3.6011733e+02   4.7720129e+02   3.1377768e+01   1.1268161e+02   3.4850773e+02   1.2190742e+02   4.3272741e+02   9.0526129e+01   1.8557597e+02   2.3094194e+01   5.3136981e+01   1.3864903e+02   4.4291034e+02   5.1605484e+01   1.9325543e+02   6.1507742e+01   2.3388745e+02   8.9821613e+01   2.6076943e+02   1.4585742e+02   3.4005463e+02   1.6935000e+02   1.8807910e+02   1.4702065e+02   3.5704674e+02   8.2724194e+01   2.3029303e+02   1.1557806e+02   2.4882601e+02   1.0819226e+02   2.2666462e+02   2.5868774e+02   3.1029208e+02   1.3858226e+02   2.8351794e+02   1.4405903e+02   1.1257883e+02   8.4958065e+01   3.6718045e+02   1.3798484e+02   2.5665154e+02   1.3139935e+02   5.0435934e+02   1.3573032e+02   5.6733480e+02   1.5334161e+02   5.4373203e+02   2.9101290e+01   2.3022542e+01   1.7906968e+02   3.6784443e+02   8.7803226e+01   3.4690574e+02   1.2800065e+02   4.4096188e+02   1.2084419e+02   3.3318440e+02   2.7575097e+02   3.2868310e+01   1.0319000e+02   3.4240899e+02   8.9598387e+01   2.6020277e+02   1.0513806e+02   3.7484637e+02   1.1234677e+02   4.9068419e+02   6.5421290e+01   1.7565952e+02   1.6607097e+02   4.1961303e+02   1.2695903e+02   5.5218844e+02   4.6509355e+01  -3.4513935e+00   5.1115161e+01   3.3138853e+02   1.2542355e+02   4.3430999e+02   8.2306774e+01   2.5734191e+02   1.7935452e+02   2.4156155e+01   1.6015581e+02   1.8609012e+02   1.9709355e+01   5.8103484e+00   1.2494871e+02   4.0314152e+02   2.8296129e+02  -5.5290452e+01   5.4549032e+01   2.4493575e+02   6.4663548e+01   2.4116982e+02   1.2257129e+02   3.9688914e+02   1.3546258e+02   4.2882654e+02   8.7910323e+01   2.7333750e+02   9.0588065e+01   3.1693263e+02   8.8037097e+01   3.3248639e+02   1.1020677e+02   3.2782830e+02   1.0527806e+02   2.2647840e+02   1.0194000e+02   3.7886609e+02   6.3629677e+01   2.0660317e+02   6.1075161e+01   2.3550431e+02   2.5824194e+01   1.8267613e+01   8.7920968e+01   1.5497665e+02   1.0588065e+02   1.6370535e+02   7.0483226e+01   1.5713844e+02
   1.4785129e+02   4.7125738e+02   8.0300613e+02   3.6576929e+01   4.1482258e+01   3.0038839e+01   1.3800000e+01   1.6087935e+01   1.7243871e+01  -2.7630477e+01   1.0330774e+02   5.2272086e+02   7.9334839e+01   2.7665192e+02   7.8118065e+01   2.5361991e+02   6.7985806e+01   2.5082404e+02   8.2090645e+01   3.8825210e+02   8.8206774e+01   9.2195765e+02   1.3639903e+02   4.5217840e+02   6.2658710e+01   1.7530279e+02   1.0580452e+02   3.1408177e+02   9.4257097e+01   2.4688072e+02   7.0984194e+01   2.7299514e+02   1.1482000e+02   3.6859311e+02   8.9828065e+01   2.1905440e+02   1.5967516e+02   2.6322921e+02   2.7256452e+01   2.5377658e+02   7.4221613e+01   2.0989711e+02   7.3342903e+01   1.6305999e+02   2.0637419e+02   1.9486748e+02   1.1897806e+02   3.2309821e+02   1.6715097e+02   4.1454502e+02   4.7474194e+00  -3.4753019e+01   8.3093226e+01   1.7759480e+02   2.8373645e+02   2.3517915e+02   8.5147419e+01   4.1444143e+02   8.2638710e+01   3.5990181e+02   1.3358194e+02   4.7955409e+02   1.4048194e+02   3.7293338e+02   3.7231419e+02   4.3376422e+02   9.7862581e+01   3.2838132e+02   1.7704387e+02   1.5730455e+02   1.1572258e+01   7.1680903e+00   1.1259613e+02   1.9027779e+02   7.6424516e+01   2.9541443e+02   2.3643065e+02   1.9246135e+02   6.6746774e+01   1.7612284e+02   1.0894097e+02   3.3278182e+02   7.8092903e+01   2.6360160e+02   1.8567774e+02   3.1194320e+02   4.7774516e+01   3.0933868e+02   8.1046774e+01   2.4926271e+02   1.8957032e+02   9.7078245e+01   9.2243871e+01   1.2074684e+01   7.0416129e+01   1.5467155e+02   1.1759323e+02   3.9809835e+02   8.3950645e+01   2.1821717e+02   1.4233065e+02   3.5213323e+02   1.2120935e+02   3.8918293e+02   4.5948129e+02   4.5945368e+01   1.3988161e+02   4.0746173e+02   1.2123742e+02   3.9078101e+02   5.3766129e+01   1.9370677e+02   3.7754194e+01   3.4914181e+01   1.5221903e+02   4.5292474e+02   8.6265484e+01   2.0024263e+02   5.9457742e+01   1.8857145e+02   9.3151613e+01   2.9498303e+02   1.1928742e+02   3.1308023e+02   1.8492000e+02   1.9516350e+02   1.4473065e+02   3.7883994e+02   1.0030419e+02   2.3819663e+02   1.0609806e+02   2.3043441e+02   9.3192258e+01   2.3881462e+02   2.4135774e+02   2.9506848e+02   1.4291226e+02   2.9202154e+02   8.7629032e+01   1.0585323e+02   1.1885806e+02   3.5027845e+02   1.3079484e+02   3.4937674e+02   1.0779935e+02   4.6598734e+02   1.4539032e+02   4.4371200e+02   1.0919161e+02   4.5435403e+02   3.2051290e+01   2.8365419e+00   1.5220968e+02   3.6556323e+02   7.4713226e+01   3.5943294e+02   1.1128065e+02   4.2053948e+02   8.8604194e+01   2.5538360e+02   2.2446097e+02   2.3121510e+01   6.6610000e+01   3.2412539e+02   7.3488387e+01   2.2560157e+02   9.0228065e+01   3.4936917e+02   1.1675677e+02   4.1058139e+02   6.5421290e+01   1.6536952e+02   1.5445097e+02   4.2459263e+02   1.0208903e+02   4.9137804e+02   2.3889355e+01  -4.3617935e+00   6.0925161e+01   3.2869373e+02   9.6803548e+01   3.3250959e+02   6.1366774e+01   2.4475711e+02   1.9945452e+02   3.8408155e+01   1.7580581e+02   1.8901812e+02   6.4693548e+00   1.3439548e+01   1.1288871e+02   4.5717632e+02   2.4001129e+02  -6.3664452e+01   5.6069032e+01   2.2438415e+02   7.1233548e+01   2.6059422e+02   1.3810129e+02   3.8745674e+02   1.2937258e+02   4.4589374e+02   5.8530323e+01   2.3358790e+02   4.1348065e+01   3.0473183e+02   1.0708710e+02   3.0596239e+02   9.6306774e+01   2.9265030e+02   1.1494806e+02   2.3960480e+02   7.4130000e+01   3.2119089e+02   3.2679677e+01   1.9074917e+02   5.9215161e+01   1.9493311e+02   1.8964194e+01  -1.2133587e+01   6.9490968e+01   1.3731105e+02   1.1588065e+02   1.9735535e+02   6.4583226e+01   1.4966044e+02
   1.2209129e+02   4.1084818e+02   7.0166613e+02   8.6841290e+00   1.7952258e+01   1.1123871e-01   2.4180000e+01   3.6875355e+00   4.1723871e+01   8.2211226e+00   1.1525774e+02   5.5524486e+02   9.8474839e+01   2.7541072e+02   7.5548065e+01   2.4577551e+02   7.6595806e+01   2.6089524e+02   1.0386065e+02   3.9551050e+02   1.3715677e+02   7.7390165e+02   1.6133903e+02   5.2083320e+02   9.4568710e+01   2.4665999e+02   9.0664516e+01   3.0415297e+02   1.3282710e+02   2.7151512e+02   7.2174194e+01   2.8331994e+02   1.0706000e+02   2.9497391e+02   7.6778065e+01   2.1599840e+02   1.8975516e+02   2.4943281e+02   5.5645161e-01   1.9879258e+02   9.2561613e+01   2.2404991e+02   9.3342903e+01   2.2007999e+02   1.9851419e+02   1.9116628e+02   1.2235806e+02   3.0873781e+02   1.5900097e+02   4.2410702e+02   3.8127419e+01  -1.2623419e+01   8.7623226e+01   2.2132240e+02   2.2393645e+02   1.9523315e+02   6.2197419e+01   4.5013743e+02   1.1788871e+02   3.3333181e+02   1.1597194e+02   4.3563289e+02   1.5958194e+02   3.5712538e+02   3.8007419e+02   4.5323342e+02   9.4862581e+01   2.9609132e+02   1.6471387e+02   1.5010095e+02   1.5292258e+01  -4.8495097e+00   9.5406129e+01   2.1736299e+02   9.1424516e+01   2.9202443e+02   7.9190645e+01   3.6904055e+02   7.7746774e+01   1.5448284e+02   8.7270968e+01   3.2127542e+02   7.9032903e+01   1.9069640e+02   1.8021774e+02   2.6632000e+02   7.2914516e+01   3.1709748e+02   7.5906774e+01   2.7543391e+02   1.7490032e+02   7.8161845e+01   9.5533871e+01  -9.7985161e+00   6.7646129e+01   1.5675315e+02   1.0969323e+02   3.9583035e+02   8.7100645e+01   2.2077517e+02   1.4595065e+02   3.8827363e+02   1.3748935e+02   3.7250053e+02   4.3320129e+02   2.2477768e+01   1.2115161e+02   3.8576013e+02   6.4407419e+01   3.0093741e+02   7.7866129e+01   2.7672877e+02   2.5614194e+01   2.4365381e+01   1.4469903e+02   4.1118634e+02   8.1505484e+01   2.2438343e+02   3.8217742e+01   1.2751065e+02   1.2015161e+02   3.1124303e+02   1.1052742e+02   2.9721103e+02   1.9511000e+02   1.7873830e+02   1.2945065e+02   2.9521234e+02   7.1144194e+01   2.2742943e+02   1.0943806e+02   1.9797721e+02   9.7532258e+01   2.3056742e+02   2.6697774e+02   2.8705888e+02   1.3534226e+02   2.9015714e+02   9.8489032e+01   7.9264426e+01   1.0000806e+02   3.6040645e+02   1.4612484e+02   2.7719034e+02   1.1419935e+02   5.3353534e+02   1.6482032e+02   4.5172760e+02   1.6015161e+02   4.7737723e+02   3.6731290e+01   3.5252142e+01   1.8463968e+02   5.1358883e+02   8.8183226e+01   3.2973534e+02   1.1886065e+02   4.4816308e+02   1.0951419e+02   2.7166080e+02   2.3822097e+02   3.9970710e+01   9.4770000e+01   2.8135259e+02   8.1698387e+01   2.2478477e+02   1.0779806e+02   3.9611357e+02   1.5875677e+02   4.9372139e+02   4.9661290e+01   1.7544032e+02   1.4507097e+02   4.6534303e+02   1.4248903e+02   5.0327604e+02   2.4179355e+01   1.1005006e+01   5.2405161e+01   3.2685533e+02   1.1218355e+02   4.2179919e+02   9.5096774e+01   2.6978871e+02   2.2602452e+02   1.4752555e+01   2.4268581e+02   2.0560772e+02   1.5693548e+00   4.1881548e+01   1.8075871e+02   5.9661672e+02   2.7149129e+02  -4.0092852e+01   8.7029032e+01   2.9514735e+02   6.9663548e+01   2.3280982e+02   1.6048129e+02   4.1071634e+02   1.5237258e+02   4.3243374e+02   9.2050323e+01   2.2219630e+02   9.0498065e+01   2.6222983e+02   1.1827710e+02   3.1406719e+02   9.5166774e+01   2.8231150e+02   1.0213806e+02   2.5300960e+02   7.1270000e+01   3.8464969e+02   4.9819677e+01   2.1718797e+02   7.9555161e+01   2.2383591e+02   1.7634194e+01   2.3452813e+01   6.2540968e+01   1.4524705e+02   1.1853065e+02   2.0249335e+02   4.8393226e+01   1.3590564e+02
   1.3709129e+02   4.1468818e+02   9.1661613e+02   1.2348129e+01   2.0242258e+01  -7.5919613e+00   1.7800000e+01   4.5779355e+00   3.3583871e+01  -8.7476774e+00   1.0101774e+02   4.5033406e+02   8.3094839e+01   2.3616112e+02   8.0408065e+01   2.6257671e+02   8.4645806e+01   2.3059124e+02   7.5140645e+01   3.9518810e+02   1.1253677e+02   8.5529125e+02   1.6562903e+02   5.3578000e+02   7.3468710e+01   2.3943799e+02   7.8804516e+01   2.9505177e+02   1.4606710e+02   2.7845592e+02   8.8504194e+01   3.2235354e+02   1.2454000e+02   3.0690551e+02   6.2828065e+01   1.6978440e+02   1.4459516e+02   2.1920561e+02   1.7906452e+01   2.1164458e+02   9.7081613e+01   2.7330831e+02   8.4012903e+01   2.3086639e+02   1.8190419e+02   1.9854508e+02   1.3612806e+02   3.2082621e+02   1.6472097e+02   3.9859942e+02   1.5557419e+01  -1.6957819e+01   7.9333226e+01   2.0289560e+02   2.4993645e+02   2.1555315e+02   6.9387419e+01   4.3694223e+02   9.2238710e+01   3.3758381e+02   1.2968194e+02   4.6486609e+02   1.4824194e+02   4.0455258e+02   4.3222419e+02   4.1630142e+02   8.2672581e+01   2.9040652e+02   1.7013387e+02   1.5156735e+02   2.2622258e+01   1.9474090e+01   1.0292613e+02   2.4971139e+02   1.0094452e+02   3.0641283e+02   1.0491065e+02   3.7651295e+02   1.0902677e+02   1.4598044e+02   9.4460968e+01   3.1627022e+02   8.1212903e+01   2.0511200e+02   1.7334774e+02   3.4126960e+02   5.7194516e+01   3.1239508e+02   7.5286774e+01   2.7929351e+02   1.8890032e+02   6.9461845e+01   8.1813871e+01   9.3890839e+00   7.8416129e+01   1.6412155e+02   1.1383323e+02   3.9563915e+02   9.4520645e+01   1.9518157e+02   1.2100065e+02   4.0802963e+02   1.6258935e+02   3.5511253e+02   4.8796129e+02   2.6236968e+01   1.2982161e+02   3.3846653e+02   5.8237419e+01   3.6410101e+02   7.4386129e+01   2.2453717e+02   8.1341935e+00   6.2043781e+01   1.2716903e+02   4.0649874e+02   6.8075484e+01   2.2222783e+02   6.2077742e+01   1.9351185e+02   7.6871613e+01   2.7428543e+02   1.0452742e+02   3.1126103e+02   2.3354000e+02   1.6866390e+02   1.8540065e+02   4.6078634e+02   4.9404194e+01   2.9931863e+02   1.0371806e+02   2.5462481e+02   1.0957226e+02   1.9522422e+02   2.4425774e+02   2.6202648e+02   1.2291226e+02   3.1005154e+02   8.1059032e+01   6.3428826e+01   6.9528065e+01   4.2361485e+02   1.6198484e+02   3.2430154e+02   1.1926935e+02   4.6612974e+02   1.2682032e+02   3.9433760e+02   1.1029161e+02   4.5855603e+02   4.0891290e+01   6.5934194e-01   1.8682968e+02   4.6351363e+02   6.8573226e+01   3.2901414e+02   1.0409065e+02   3.7054468e+02   1.0898419e+02   2.7627320e+02   2.4089097e+02   3.6377110e+01   8.3720000e+01   3.2491659e+02   6.1438387e+01   2.7619557e+02   7.3558065e+01   3.8380277e+02   1.3117677e+02   4.1134779e+02   4.7131290e+01   1.9331272e+02   1.5007097e+02   3.7423303e+02   1.0828903e+02   5.4408204e+02   1.3509355e+01  -9.3413935e+00   6.5265161e+01   3.2249653e+02   1.2866355e+02   3.6553079e+02   8.4886774e+01   2.0724551e+02   1.6907452e+02   9.7885548e+00   2.3015581e+02   1.9096012e+02   2.2709355e+01   1.2340348e+01   1.5519871e+02   4.2685152e+02   1.4220129e+02  -1.5179652e+01   9.0219032e+01   2.4998215e+02   9.8523548e+01   2.3341102e+02   1.4886129e+02   4.5892594e+02   1.6970258e+02   4.4489734e+02   6.3150323e+01   2.1798830e+02   9.7068065e+01   2.5989423e+02   1.3193710e+02   2.6954439e+02   1.1316677e+02   2.9663150e+02   1.1537806e+02   2.6162040e+02   6.0320000e+01   3.7657569e+02   5.5439677e+01   2.3401837e+02   7.6025161e+01   2.2473831e+02   2.1634194e+01   2.3222813e+01   6.8300968e+01   1.4183625e+02   1.1968065e+02   1.7180135e+02   5.2723226e+01   1.6274924e+02
   1.3833129e+02   4.5011898e+02   8.7461613e+02   2.2898129e+01   4.6222581e+00  -2.7223613e+00   1.8510000e+01   2.6521135e+01   1.0633871e+01   2.2418323e+01   1.1530774e+02   4.8586086e+02   8.1044839e+01   2.5475512e+02   8.0698065e+01   2.8174351e+02   8.2785806e+01   2.2902004e+02   7.8380645e+01   4.0921890e+02   1.2501677e+02   7.9791285e+02   1.5815903e+02   5.9702760e+02   9.4228710e+01   2.6406719e+02   1.0814452e+02   2.5737457e+02   1.3496710e+02   2.9300392e+02   8.7414194e+01   3.1210074e+02   8.2680000e+01   3.2473431e+02   8.8348065e+01   1.6764280e+02   1.7959516e+02   2.4786561e+02   1.1086452e+01   2.1701018e+02   9.1941613e+01   2.2618951e+02   8.7722903e+01   2.1947959e+02   2.0051419e+02   1.9957628e+02   1.5831806e+02   3.7071101e+02   1.7029097e+02   4.3539382e+02   2.0837419e+01   7.8097806e+00   8.3383226e+01   1.9633160e+02   2.1167645e+02   2.9421395e+02   4.3147419e+01   4.5699143e+02   1.0093871e+02   3.5378781e+02   1.1911194e+02   4.4347169e+02   1.5162194e+02   3.7938218e+02   3.5226419e+02   4.2941822e+02   7.7722581e+01   2.7389252e+02   1.9032387e+02   1.9529215e+02   3.3812258e+01  -6.5711097e+00   1.2916613e+02   2.4266219e+02   9.7804516e+01   3.0756403e+02   7.8620645e+01   3.5761615e+02   6.6886774e+01   1.2088164e+02   1.1418097e+02   2.7912262e+02   7.3682903e+01   1.8965440e+02   1.7854774e+02   3.4058360e+02   4.6344516e+01   3.0645308e+02   8.1336774e+01   2.8499951e+02   1.7033032e+02   9.6567445e+01   9.1293871e+01   4.3490684e+01   9.6746129e+01   1.7103515e+02   8.7983226e+01   3.5122715e+02   9.6140645e+01   1.8529197e+02   1.1910065e+02   3.7880163e+02   1.2210935e+02   4.1325093e+02   4.8234129e+02   9.3065677e+00   1.4422161e+02   3.7044453e+02   8.6797419e+01   3.9659621e+02   8.3196129e+01   2.3749237e+02   2.5234194e+01   3.9865781e+01   1.5050903e+02   3.6677154e+02   8.0125484e+01   1.9673383e+02   4.8987742e+01   1.8521905e+02   9.7101613e+01   2.7099703e+02   9.4667419e+01   3.4185983e+02   1.7187000e+02   1.7435750e+02   1.5288065e+02   3.9033794e+02   6.8564194e+01   2.6689583e+02   9.7248065e+01   2.2886241e+02   1.1291226e+02   2.0209702e+02   2.5187774e+02   3.3093688e+02   1.3782226e+02   3.5385874e+02   8.3159032e+01   8.0400826e+01   9.8908065e+01   4.6583445e+02   1.5712484e+02   2.7812034e+02   1.3233935e+02   4.3875414e+02   1.3706032e+02   3.6813840e+02   1.2562161e+02   4.4222963e+02   6.2612903e+00   2.5797419e+00   1.6011968e+02   4.0412043e+02   7.8713226e+01   3.1615294e+02   9.0050645e+01   3.6770788e+02   8.2464194e+01   2.3182480e+02   2.7265097e+02   1.8166310e+01   8.0880000e+01   2.8467379e+02   7.6698387e+01   2.5529477e+02   6.2278065e+01   3.8675517e+02   9.8756774e+01   4.0836139e+02   6.5611290e+01   2.4059432e+02   1.6445097e+02   4.3665263e+02   1.7015903e+02   5.7019244e+02   3.1699355e+01   2.6203406e+01   3.8925161e+01   2.5269373e+02   1.0566355e+02   3.9208079e+02   9.4366774e+01   2.7448711e+02   1.4035452e+02   1.2466155e+01   2.2374581e+02   2.1830292e+02   1.8089355e+01  -1.0820052e+01   1.4969871e+02   3.6498152e+02   1.8273129e+02  -2.1892052e+01   7.4839032e+01   2.8526255e+02   7.8613548e+01   2.0662382e+02   1.3253129e+02   4.6747234e+02   1.4942258e+02   4.6404974e+02   6.2190323e+01   3.1706510e+02   7.6918065e+01   2.1759623e+02   8.2747097e+01   2.9652959e+02   6.8396774e+01   2.7493310e+02   1.0813806e+02   2.7148960e+02   6.5840000e+01   3.3294409e+02   8.2489677e+01   2.1742437e+02   7.3365161e+01   2.2576111e+02   2.9154194e+01  -3.8087871e+00   7.0630968e+01   1.3026985e+02   1.0313065e+02   1.4707535e+02   5.3053226e+01   1.4534284e+02
   1.3495129e+02   4.3005938e+02   8.9052613e+02  -5.3746710e+00   2.1052258e+01   2.0193239e+01   5.7500000e+00   1.0881935e+01   3.1393871e+01   1.4857523e+01   1.2292774e+02   4.9273126e+02   8.8044839e+01   2.2553512e+02   9.0408065e+01   2.2172671e+02   8.6885806e+01   2.5717204e+02   8.9240645e+01   3.7692010e+02   1.1153677e+02   6.8104125e+02   1.5886903e+02   5.6950080e+02   8.2468710e+01   2.6195799e+02   7.5764516e+01   2.9053497e+02   1.2482710e+02   3.1557512e+02   8.6884194e+01   3.5495314e+02   8.7580000e+01   3.0382231e+02   8.6968065e+01   1.7899320e+02   1.4405516e+02   2.4770881e+02   2.9616452e+01   2.1188778e+02   1.0132161e+02   2.2667911e+02   1.1167290e+02   2.1627359e+02   1.9437419e+02   2.1468748e+02   1.2826806e+02   3.2578501e+02   1.6891097e+02   3.9731422e+02   1.6647419e+01  -2.8045019e+01   7.2573226e+01   1.9500640e+02   2.6753645e+02   1.8321515e+02   6.3437419e+01   4.7255823e+02   1.0758871e+02   3.7710581e+02   1.1582194e+02   4.5392489e+02   1.5786194e+02   3.7173298e+02   4.3350419e+02   4.5962902e+02   9.0962581e+01   2.7983332e+02   1.7142387e+02   1.5846415e+02   1.2052258e+01   1.2599690e+01   1.9116613e+02   2.2789219e+02   1.6871452e+02   2.6231226e+01   2.4777065e+02   2.5674415e+02   5.6886774e+01   1.3482164e+02   7.9560968e+01   3.0875222e+02   7.5272903e+01   2.2587720e+02   1.5534774e+02   3.0450960e+02   7.4574516e+01   2.8096468e+02   8.7146774e+01   2.7724471e+02   1.7738032e+02   1.2957345e+02   1.0281387e+02   1.4949084e+01   6.4456129e+01   1.4171835e+02   1.1374323e+02   3.8626635e+02   7.9290645e+01   2.2854997e+02   1.4100065e+02   3.5138963e+02   1.3453935e+02   3.6373653e+02   5.2029129e+02  -1.0209432e+01   1.0282161e+02   3.9155653e+02   9.3237419e+01   3.3363101e+02   7.2676129e+01   2.0581397e+02   1.4894194e+01   3.1032981e+01   1.4907903e+02   3.9636594e+02   9.3745484e+01   2.4331423e+02   6.2647742e+01   1.9598625e+02   9.0581613e+01   2.9127863e+02   1.3980742e+02   2.9381863e+02   1.9177000e+02   2.1795550e+02   1.7345065e+02   3.7140234e+02   6.7984194e+01   2.5278223e+02   1.1186806e+02   2.0816281e+02   1.0438226e+02   1.9972942e+02   2.2483774e+02   3.1829008e+02   1.2110226e+02   3.3219634e+02   8.3109032e+01   9.5264826e+01   1.2123806e+02   4.6766805e+02   1.6231484e+02   3.2775514e+02   9.8069355e+01   3.6156574e+02   1.2744032e+02   3.7937800e+02   1.3181161e+02   4.6692443e+02   2.3731290e+01   3.0872142e+01   1.2449968e+02   2.8207003e+02   1.0257323e+02   3.4091414e+02   1.1552065e+02   3.6210028e+02   1.0670419e+02   3.1197560e+02   2.9789097e+02   5.1097110e+01   8.8720000e+01   3.0077659e+02   6.2068387e+01   2.3767517e+02   7.4608065e+01   3.1528877e+02   1.0759677e+02   3.6848419e+02   7.5231290e+01   2.2587472e+02   1.5654097e+02   3.7832543e+02   1.3922903e+02   5.2013684e+02   6.1293548e+00  -1.4360994e+01   3.6355161e+01   2.6865933e+02   1.0980355e+02   3.4336959e+02   6.6626774e+01   2.0806631e+02   1.1278452e+02   4.5811755e+01   2.8092581e+02   2.0177852e+02   1.8089355e+01   3.4699484e+00   1.5044871e+02   3.8098152e+02   2.1149129e+02  -3.6052852e+01   6.0739032e+01   2.4511055e+02   1.0966355e+02   2.2108982e+02   1.1257129e+02   4.0863914e+02   1.4661258e+02   4.3365454e+02   5.6760323e+01   1.7244950e+02   1.0549806e+02   3.0463983e+02   6.4987097e+01   3.4619039e+02   1.0468677e+02   2.9878990e+02   9.7418065e+01   2.2267720e+02   9.9410000e+01   2.9425849e+02   8.2769677e+01   2.5383197e+02   6.6215161e+01   2.2433311e+02   3.2394194e+01   2.3620129e+00   7.4300968e+01   1.0530625e+02   1.2648065e+02   1.9355735e+02   6.6673226e+01   2.0663324e+02
   1.5209129e+02   4.2391818e+02   8.5961613e+02   2.8718129e+01   1.4532258e+01   2.4348387e+00   1.7040000e+01   1.3258735e+01   2.7963871e+01   1.8511923e+01   9.7877742e+01   5.3515526e+02   8.0474839e+01   2.5394072e+02   8.6078065e+01   2.6112311e+02   7.7935806e+01   2.1545804e+02   8.8760645e+01   3.6919850e+02   7.3156774e+01   7.1154165e+02   1.6162903e+02   5.8293000e+02   1.0180871e+02   2.5841079e+02   9.1094516e+01   3.1416857e+02   1.3939710e+02   2.8064952e+02   9.4124194e+01   3.6476394e+02   8.2680000e+01   2.9173431e+02   8.5158065e+01   1.7851800e+02   1.4613516e+02   2.2146241e+02   1.3376452e+01   2.0276698e+02   1.2256161e+02   2.3493991e+02   9.3912903e+01   2.0422439e+02   1.8766419e+02   1.9236428e+02   1.3835806e+02   3.3645781e+02   1.4915097e+02   4.0193502e+02   1.6837419e+01  -1.9250219e+01   8.1813226e+01   2.1340720e+02   3.0293645e+02   1.9504315e+02   7.5107419e+01   4.9053463e+02   1.0698871e+02   3.0990381e+02   1.1035194e+02   4.5189249e+02   1.3900194e+02   3.8167178e+02   3.7965419e+02   4.2274702e+02   8.3862581e+01   2.6859132e+02   2.0747387e+02   1.6211015e+02   3.2102258e+01   3.0855690e+01   8.6116129e+01   2.4672619e+02   2.0733452e+02   3.9416258e+00   4.1558065e+02   1.9846935e+02   7.5986774e+01   1.5567364e+02   1.0032097e+02   3.0071142e+02   1.0015290e+02   2.3188680e+02   1.5967774e+02   2.8789320e+02   7.8964516e+01   3.5175348e+02   9.2006774e+01   3.0504591e+02   1.5685032e+02   9.3365845e+01   9.8103871e+01   6.0858839e+00   9.3696129e+01   1.6466915e+02   7.7883226e+01   3.4727515e+02   7.1000645e+01   2.2278317e+02   1.1176065e+02   3.4062883e+02   1.3744935e+02   3.7497373e+02   4.6815129e+02   1.4101768e+01   1.3735161e+02   4.0053413e+02   5.6467419e+01   3.1063261e+02   8.3956129e+01   2.3800157e+02   2.2234194e+01   2.5675781e+01   1.5245903e+02   4.2604554e+02   9.3935484e+01   2.4176903e+02   4.6797742e+01   1.8811425e+02   8.8631613e+01   2.7229463e+02   1.2633742e+02   3.1827623e+02   2.2106000e+02   1.8623230e+02   1.4902065e+02   3.0402674e+02   7.6304194e+01   2.4785663e+02   1.0538806e+02   1.7987121e+02   9.1292258e+01   1.9772662e+02   2.6035774e+02   3.1754848e+02   1.5406226e+02   3.4370954e+02   7.3159032e+01   9.4340826e+01   1.0138806e+02   4.4253605e+02   1.3098484e+02   3.6455154e+02   9.1339355e+01   3.3770414e+02   1.2406032e+02   4.1060840e+02   1.4058161e+02   4.2313283e+02   4.6731290e+01   6.5021419e+00   1.5868968e+02   3.9671483e+02   7.6183226e+01   3.6573534e+02   1.3647065e+02   3.1323428e+02   1.1232419e+02   2.6681600e+02   3.1460097e+02   1.7340310e+01   9.2400000e+01   3.0280219e+02   7.6538387e+01   2.6135757e+02   9.3948065e+01   3.4484157e+02   1.0134677e+02   3.3773419e+02   7.4421290e+01   2.0845952e+02   1.3988097e+02   4.0546823e+02   1.4088903e+02   5.2773404e+02   2.2509355e+01   1.5278606e+01   4.8215161e+01   2.3252053e+02   1.0671355e+02   3.7837679e+02   5.9936774e+01   2.1208151e+02   1.0802452e+02   1.0722555e+01   2.0845581e+02   1.9816612e+02   2.1899355e+01   1.5165148e+01   1.6081871e+02   3.4565192e+02   2.4925129e+02  -6.7313652e+01   9.1069032e+01   2.4101415e+02   9.3473548e+01   2.4281502e+02   1.2800129e+02   4.5593474e+02   1.3308258e+02   4.7011694e+02   6.1150323e+01   1.7266830e+02   9.3538065e+01   2.8483663e+02   1.0217710e+02   3.4368519e+02   8.5206774e+01   2.6967830e+02   1.1418806e+02   2.6880560e+02   1.1860000e+02   3.0658329e+02   5.6299677e+01   2.6199957e+02   5.6125161e+01   2.0023031e+02   2.2774194e+01  -8.3870968e-03   4.7970968e+01   8.7942645e+01   1.4158065e+02   2.0679935e+02   8.2913226e+01   2.1205404e+02
   1.1300129e+02   4.3757538e+02   8.5590613e+02   1.8734929e+01   2.9382258e+01   4.2968387e+00   2.3470000e+01   8.6043355e+00   3.8238710e+00   2.6683123e+01   1.0511774e+02   4.9862606e+02   6.3764839e+01   2.5213752e+02   7.3978065e+01   2.0685111e+02   1.0374581e+02   2.6744324e+02   1.0995065e+02   3.6940330e+02   1.0930677e+02   8.3093965e+02   1.7362903e+02   5.5426000e+02   8.9948710e+01   2.8450959e+02   9.1804516e+01   2.8616177e+02   1.1506710e+02   3.1597592e+02   7.3744194e+01   3.6653434e+02   1.3020000e+02   3.0683271e+02   7.6638065e+01   2.0676960e+02   1.5352516e+02   2.5279121e+02   3.8256452e+01   1.9236658e+02   1.0470161e+02   2.5083871e+02   8.8432903e+01   1.9132279e+02   1.9390419e+02   2.4639508e+02   1.0231806e+02   2.9215101e+02   1.6362097e+02   4.0377742e+02   2.5597419e+01  -3.5041019e+01   8.0233226e+01   2.2053360e+02   2.3133645e+02   1.8624115e+02   8.6957419e+01   4.4534663e+02   1.1348871e+02   3.6058381e+02   1.3820194e+02   4.3408449e+02   1.4319194e+02   3.6076658e+02   3.0826419e+02   5.1754822e+02   7.3002581e+01   2.5365012e+02   1.7061387e+02   1.4438895e+02   1.6222581e+00  -4.0359097e+00   1.6216613e+02   2.2245219e+02   1.7461452e+02   1.2089226e+01   3.3248065e+02   1.2439735e+02   6.8176774e+01   1.4429844e+02   7.3800968e+01   3.5140302e+02   9.0212903e+01   1.9598200e+02   1.4967774e+02   3.3256320e+02   6.1774516e+01   3.3007868e+02   8.9196774e+01   3.0808071e+02   1.1585032e+02   9.0025845e+01   8.3813871e+01   3.6590839e+00   8.2606129e+01   1.4312635e+02   7.6403226e+01   3.2963355e+02   1.0714065e+02   1.8822197e+02   1.0248065e+02   3.4713123e+02   1.1544935e+02   4.0216373e+02   4.9205129e+02   1.2479768e+01   1.3135161e+02   3.2621413e+02   9.4407419e+01   3.9786741e+02   1.0400613e+02   2.2344757e+02  -1.1485806e+01   2.7763381e+01   1.1531903e+02   3.8253674e+02   7.8645484e+01   2.1209223e+02   4.9027742e+01   1.5926585e+02   8.4681613e+01   2.7161063e+02   1.3961742e+02   3.0693383e+02   2.0349000e+02   2.1391790e+02   1.5969065e+02   3.5464314e+02   8.2194194e+01   2.1069543e+02   9.0868065e+01   2.5251281e+02   9.3572258e+01   1.8616422e+02   1.7540774e+02   4.0262448e+02   1.4363226e+02   3.3958394e+02   8.1299032e+01   9.3929626e+01   9.0338065e+01   3.9614005e+02   1.6012484e+02   3.2041034e+02   1.1319935e+02   3.9295534e+02   1.3020032e+02   4.8573720e+02   1.1762161e+02   4.2491963e+02   2.3421290e+01  -1.8573058e+01   1.5887968e+02   2.5940963e+02   6.7573226e+01   3.5947414e+02   1.2362065e+02   3.7202228e+02   1.2560419e+02   3.0970360e+02   2.8537097e+02   1.4058710e+01   8.8670000e+01   3.1841059e+02   7.1388387e+01   1.7686957e+02   8.9038065e+01   4.1075437e+02   9.9926774e+01   4.1467779e+02   4.8181290e+01   1.7665872e+02   1.4730097e+02   3.7192463e+02   1.2648903e+02   5.0682604e+02   1.1039355e+01  -7.5379355e-01   4.5265161e+01   2.7542653e+02   1.5061355e+02   4.2972479e+02   6.9936774e+01   2.3607151e+02   1.5602452e+02   3.2125548e+00   1.6780581e+02   1.9459812e+02   2.4659355e+01   9.9443484e+00   1.3025871e+02   3.5534672e+02   2.7230129e+02  -4.8057652e+01   7.9789032e+01   2.0005655e+02   9.0373548e+01   2.1491302e+02   1.1629129e+02   3.7925154e+02   1.1723258e+02   3.8981494e+02   7.2100323e+01   2.2370230e+02   9.9068065e+01   2.7211423e+02   7.5177097e+01   2.5484519e+02   9.5116774e+01   3.1483550e+02   9.1568065e+01   2.6342520e+02   1.0603000e+02   3.0263889e+02   5.3389677e+01   2.3580237e+02   7.7125161e+01   2.3646031e+02   6.7241935e+00   3.5156129e+00   6.1490968e+01   1.1314105e+02   1.2653065e+02   1.9995335e+02   6.2913226e+01   1.2836404e+02
   1.3676129e+02   4.3900458e+02   9.0142613e+02   1.5513329e+01   1.3672258e+01   8.4536387e+00   3.0130000e+01   1.3121535e+01   2.1963871e+01   1.7511923e+01   1.2087774e+02   4.6460526e+02   5.8384839e+01   2.3356792e+02   7.9838065e+01   2.4172231e+02   1.1350581e+02   3.0766244e+02   8.4520645e+01   3.9601770e+02   1.5482677e+02   7.6743805e+02   1.6492903e+02   5.5013600e+02   7.3278710e+01   2.5160319e+02   1.0418452e+02   2.8174137e+02   1.0382710e+02   2.8264512e+02   1.3688419e+02   3.4334314e+02   9.9250000e+01   3.3145871e+02   7.9158065e+01   1.7318800e+02   1.4613516e+02   2.4946241e+02   3.0026452e+01   1.9490498e+02   7.9991613e+01   2.4586551e+02   8.0912903e+01   2.1597439e+02   1.8709419e+02   1.9554988e+02   9.7078065e+01   3.1185021e+02   1.6767097e+02   3.6507342e+02   2.9457419e+01  -4.1539819e+01   9.4903226e+01   2.3669000e+02   2.5013645e+02   1.8360715e+02   1.2162742e+02   4.7524303e+02   9.1138710e+01   3.4392181e+02   1.1116194e+02   4.3315769e+02   1.4648194e+02   3.3741338e+02   3.6755419e+02   5.1709502e+02   8.4772581e+01   2.4828852e+02   1.9613387e+02   1.5329735e+02   1.9862258e+01  -1.2645110e+01   1.2592613e+02   2.4206139e+02   1.6090452e+02   1.0806026e+01   4.1358065e+02   1.5971935e+02   6.9026774e+01   1.2842044e+02   9.0370968e+01   3.1216742e+02   6.2152903e+01   2.3169680e+02   1.4334774e+02   3.3992960e+02   6.2244516e+01   3.2037108e+02   8.3286774e+01   2.7841351e+02   7.7620323e+01   9.5944245e+01   8.0193871e+01  -1.4571316e+01   7.5556129e+01   1.6973035e+02   1.0893323e+02   3.1784115e+02   7.8860645e+01   2.2343437e+02   1.1595065e+02   3.4286363e+02   1.3110935e+02   3.8729093e+02   5.2096129e+02   4.5969677e+00   1.4535161e+02   3.1202413e+02   5.1857419e+01   2.5027141e+02   6.2006129e+01   1.6323757e+02   2.4564194e+01   1.5969381e+01   1.2735903e+02   4.1814354e+02   7.5265484e+01   2.2022263e+02   5.6887742e+01   1.8111705e+02   7.1821613e+01   2.4325943e+02   1.2375742e+02   3.3982263e+02   2.6468000e+02   2.2983270e+02   8.7640645e+01   3.1740714e+02   8.2454194e+01   2.4673463e+02   8.8198065e+01   1.7005641e+02   1.0443226e+02   1.8396542e+02   1.5278774e+02   4.3676408e+02   1.4087226e+02   3.0418474e+02   7.3349032e+01   8.0895626e+01   8.3148065e+01   3.7285525e+02   1.9169484e+02   3.3259474e+02   1.2886935e+02   3.4850174e+02   1.2420032e+02   4.6378720e+02   1.2291161e+02   4.3968643e+02   2.7521290e+01   2.5198942e+01   1.5930968e+02   2.5604523e+02   9.0663226e+01   3.7896694e+02   1.3628065e+02   3.7200948e+02   1.2108419e+02   3.0630520e+02   2.5065097e+02   4.0216310e+01   1.0330000e+02   3.0951019e+02   7.4958387e+01   2.5222397e+02   1.1060806e+02   3.8640877e+02   9.7256774e+01   3.5673139e+02   7.4701290e+01   1.8524712e+02   1.4454097e+02   3.6133543e+02   1.2895903e+02   4.5882844e+02   2.1269355e+01  -7.9621935e+00   3.2785161e+01   2.5137493e+02   1.5609355e+02   4.1047639e+02   8.9676774e+01   2.5407231e+02   1.2016452e+02   2.5791355e+01   1.9062581e+02   1.5636252e+02   2.0659355e+01  -5.7856516e+00   1.3281871e+02   3.6108192e+02   2.6758129e+02  -3.4830052e+01   8.2029032e+01   2.2740735e+02   1.0866355e+02   2.7197982e+02   1.2043129e+02   3.9716034e+02   1.1946258e+02   3.5906654e+02   8.2670323e+01   1.7180670e+02   5.6918065e+01   3.1519623e+02   7.9937097e+01   4.7032439e+02   1.2439677e+02   3.2654310e+02   6.8328065e+01   2.6171440e+02   1.1679000e+02   3.0381809e+02   5.6719677e+01   2.8958597e+02   6.6505161e+01   2.0077991e+02   2.7014194e+01   1.0842413e+01   6.6540968e+01   9.4647045e+01   1.2228065e+02   2.3789335e+02   5.1583226e+01   1.4460044e+02
   1.2357129e+02   4.1134978e+02   8.9485613e+02   1.1758929e+01   6.0022581e+00   9.2072387e+00   3.1660000e+01  -1.8570865e+01  -6.1361290e+00  -8.6007742e-01   1.0782774e+02   4.8116926e+02   4.4714839e+01   2.3119152e+02   9.2598065e+01   2.6027151e+02   1.0521581e+02   2.9299564e+02   6.2480645e+01   3.5954090e+02   1.2896677e+02   8.4969685e+02   1.5892903e+02   5.9026600e+02   9.5138710e+01   2.6861439e+02   9.7854516e+01   2.8581777e+02   1.4315710e+02   2.6725872e+02   7.8694194e+01   3.1927834e+02   1.1130000e+02   2.8439471e+02   8.8018065e+01   1.8547920e+02   1.1921516e+02   1.9469601e+02   1.0436452e+01   1.9753218e+02   8.0891613e+01   2.2722351e+02   8.6672903e+01   1.9718359e+02   1.9918419e+02   2.0335268e+02   1.7945806e+02   3.0639981e+02   1.4510097e+02   3.5244902e+02   2.4574194e+00  -6.0498194e+00   1.1019323e+02   1.9656680e+02   2.5793645e+02   2.4004315e+02   5.0297419e+01   4.2499943e+02   8.2988710e+01   3.7387381e+02   1.3111194e+02   4.3380169e+02   1.3953194e+02   3.4957938e+02   4.0079419e+02   4.4938582e+02   8.1392581e+01   2.6478892e+02   1.8632387e+02   1.5651215e+02   1.4862258e+01  -2.8335110e+01   1.6497613e+02   2.1969739e+02   2.1047452e+02   5.7404258e+00   4.0405065e+02   1.6067175e+02   8.1936774e+01   1.4424764e+02   6.9270968e+01   3.0709542e+02   1.0403290e+02   2.1557640e+02   1.4561774e+02   3.3448800e+02   5.3194516e+01   3.1924508e+02   8.7716774e+01   2.8348911e+02   9.8850323e+01   1.1881585e+02   7.2343871e+01   3.6576684e+01   9.0076129e+01   1.8399875e+02   1.1569323e+02   3.2044035e+02   7.8140645e+01   2.1487197e+02   1.0390065e+02   3.5958763e+02   1.2944935e+02   3.7466373e+02   5.4058129e+02   9.4973677e+00   1.1842161e+02   3.5817853e+02   5.7907419e+01   3.4190741e+02   7.8916129e+01   1.5212477e+02   2.3044194e+01   4.5090981e+01   1.6131903e+02   4.4557674e+02   7.0835484e+01   2.3071703e+02   8.7317742e+01   1.9301265e+02   9.5681613e+01   2.8654063e+02   1.2009742e+02   3.1420543e+02   1.6306000e+02   2.3825230e+02   1.0278065e+02   3.3224594e+02   5.2094194e+01   2.2142343e+02   8.8388065e+01   2.1971121e+02   1.0134226e+02   1.7492262e+02   1.7149774e+02   4.3755728e+02   1.4210226e+02   2.8594634e+02   7.1869032e+01   8.4494026e+01   8.7238065e+01   3.8928805e+02   1.3222484e+02   3.8997234e+02   1.5413935e+02   4.0194014e+02   1.7573032e+02   5.2151480e+02   1.2519161e+02   4.9069403e+02   2.4471290e+01   2.3702942e+01   2.0182968e+02   3.2326363e+02   8.8853226e+01   3.8653174e+02   9.8000645e+01   3.6807188e+02   1.0103419e+02   3.2223920e+02   2.1175097e+02   4.4798310e+01   9.6040000e+01   3.3035099e+02   8.2748387e+01   2.3375077e+02   7.9518065e+01   4.0261597e+02   1.5209677e+02   4.5509419e+02   6.6751290e+01   1.3236312e+02   1.6530097e+02   3.6420463e+02   1.1408903e+02   4.8941804e+02   1.1889355e+01   2.4838206e+01   4.6355161e+01   2.9928933e+02   1.0985355e+02   3.7769559e+02   7.1576774e+01   2.2399031e+02   9.9644516e+01   1.1772955e+01   2.2250581e+02   1.8469212e+02   7.6593548e+00   5.2304348e+01   1.6369871e+02   2.8973152e+02   2.6296129e+02  -3.3890452e+01   4.2069032e+01   1.8755415e+02   9.9233548e+01   2.0897422e+02   1.1229129e+02   3.5633154e+02   1.1994258e+02   4.1516814e+02   2.8810323e+01   4.1305497e+01   6.0638065e+01   2.6280863e+02   9.7317097e+01   3.7836399e+02   1.0558677e+02   3.0728790e+02   1.0579806e+02   3.0090680e+02   1.2175000e+02   3.2547129e+02   4.9009677e+01   2.5253277e+02   8.8835161e+01   2.1999351e+02   2.0774194e+01   1.6391613e+01   7.9680968e+01   1.3697585e+02   1.1818065e+02   2.1542135e+02   5.0293226e+01   1.3227364e+02
   1.3785129e+02   4.4201738e+02   8.9576613e+02   1.2496129e+01   3.2192258e+01  -9.5479613e+00   2.2660000e+01   3.3391355e+00   9.5838710e+00   8.7923226e+00   1.2930774e+02   5.4283086e+02   8.1234839e+01   2.7864992e+02   8.5928065e+01   2.8113511e+02   1.1407581e+02   2.9094684e+02   8.9670645e+01   3.8655570e+02   1.2772677e+02   8.2726605e+02   1.5786903e+02   5.4464080e+02   8.4898710e+01   2.7333359e+02   8.9714516e+01   2.8893897e+02   1.1696710e+02   3.0692392e+02   9.2454194e+01   3.7636754e+02   9.6630000e+01   3.3390831e+02   8.7018065e+01   1.6708920e+02   1.6821516e+02   1.9346601e+02   5.2564516e+00   2.0218658e+02   7.6221613e+01   2.4187711e+02   8.4822903e+01   1.8923159e+02   1.8890419e+02   1.9407508e+02   1.9516806e+02   3.0538301e+02   1.5848097e+02   3.5504862e+02   4.8267419e+01  -6.1946194e+00   8.4433226e+01   2.2005760e+02   2.3367645e+02   2.6632395e+02   7.7197419e+01   4.5603743e+02   8.2638710e+01   3.3415181e+02   1.1454194e+02   3.8997729e+02   1.2296194e+02   3.5733498e+02   4.2865419e+02   4.2972702e+02   1.3472258e+02   2.6410252e+02   1.8123387e+02   1.6301935e+02   3.9812258e+01  -3.2411097e+00   1.5782613e+02   2.3031939e+02   2.1780452e+02   6.3040258e+00   3.5396065e+02   1.9648895e+02   7.4126774e+01   1.7139244e+02   9.4890968e+01   3.1947582e+02   9.0322903e+01   2.0662320e+02   1.7361774e+02   3.3997800e+02   6.9104516e+01   3.2887228e+02   7.9096774e+01   2.7802871e+02   1.0909032e+02   1.0803665e+02   8.6293871e+01  -6.0193161e+00   7.4796129e+01   1.5608115e+02   1.1278323e+02   3.8091315e+02   1.0310065e+02   2.0254517e+02   1.0110065e+02   3.6896163e+02   1.6744935e+02   3.6553373e+02   5.0139129e+02   4.7825677e+00   1.3902161e+02   3.4366053e+02   1.3723742e+02   2.8156101e+02   8.5956129e+01   2.2161157e+02  -8.1958065e+00   2.5450181e+01   1.6559903e+02   4.0813434e+02   8.0645484e+01   2.5845223e+02   5.5177742e+01   1.8244385e+02   7.2771613e+01   2.7280343e+02   1.3109742e+02   3.5627543e+02   1.8554000e+02   1.9792390e+02   1.5150065e+02   3.4191834e+02   5.9774194e+01   2.2648903e+02   9.7198065e+01   2.2076641e+02   9.8192258e+01   1.4975462e+02   1.6064774e+02   4.6894528e+02   1.3948226e+02   2.9953594e+02   9.3059032e+01   1.0184883e+02   9.2008065e+01   3.8809645e+02   1.8469484e+02   3.4486474e+02   1.5879935e+02   4.4376734e+02   1.7311032e+02   5.3820440e+02   1.4219161e+02   5.2338403e+02   3.3571290e+01   6.3449419e+00   1.8273968e+02   4.0303083e+02   8.5473226e+01   3.9009214e+02   1.1962065e+02   3.6396228e+02   1.1803419e+02   2.7297920e+02   2.6384097e+02   6.4021110e+01   9.2670000e+01   3.4083059e+02   6.7328387e+01   2.9083437e+02   9.3518065e+01   4.3639597e+02   1.7192677e+02   4.2641779e+02   4.5181290e+01   1.5846872e+02   1.5197097e+02   3.8888103e+02   1.5442903e+02   4.8819084e+02   2.7839355e+01   1.3752206e+01   6.0355161e+01   3.2326933e+02   1.3052355e+02   4.1833199e+02   9.9786774e+01   2.2705351e+02   9.3834516e+01   4.7187755e+01   2.7368581e+02   1.8000772e+02   1.7709355e+01   1.8640348e+01   1.1313871e+02   3.9815632e+02   2.6630129e+02  -1.7197652e+01   5.7599032e+01   2.4278175e+02   1.0523355e+02   2.5582422e+02   1.1181129e+02   3.3493994e+02   1.3066258e+02   4.1398054e+02   1.2380323e+01   2.2479897e+01   3.3258065e+01   2.7365903e+02   9.0277097e+01   3.9444719e+02   1.0039677e+02   3.3913310e+02   9.7468065e+01   3.1367320e+02   9.2460000e+01   3.4019449e+02   5.1529677e+01   2.6676117e+02   6.4595161e+01   2.3141271e+02   2.2294194e+01   1.6790013e+01   8.7590968e+01   1.3491305e+02   1.5013065e+02   1.9526535e+02   6.5673226e+01   1.2795324e+02
   1.3800129e+02   4.4585538e+02   9.4819613e+02  -2.0782710e+00   4.7622581e+00   4.2164387e+00   3.5230000e+01  -1.8096465e+01   3.4387097e-01   1.5011523e+01   1.0149774e+02   5.1858566e+02   3.3524839e+01   1.0141672e+02   7.7788065e+01   2.3673631e+02   1.2436581e+02   3.1084364e+02   7.8620645e+01   3.7738970e+02   1.0201677e+02   8.1475285e+02   1.6686903e+02   5.4321080e+02   1.0737871e+02   2.7572519e+02   9.6094516e+01   3.1895857e+02   1.1787710e+02   2.9652112e+02   9.2074194e+01   3.4434794e+02   1.0763000e+02   2.8316831e+02   7.9018065e+01   1.9453920e+02   1.4798516e+02   2.3077441e+02   1.7906452e+01   2.0858458e+02   1.1432161e+02   2.4135911e+02   9.7052903e+01   1.6782319e+02   1.9932419e+02   1.9286148e+02   1.2526806e+02   2.7321501e+02   1.6415097e+02   3.5521502e+02   2.9797419e+01  -2.0757019e+01   8.6763226e+01   2.3011120e+02   2.2100645e+02   2.7733755e+02   4.2487419e+01   4.1723423e+02   9.4238710e+01   3.2027381e+02   1.0306194e+02   3.8951569e+02   1.3838194e+02   3.3210138e+02   3.8165419e+02   3.9725702e+02   1.3158258e+02   2.3720372e+02   1.7009387e+02   1.7410055e+02   2.7722258e+01   4.8609032e-01   1.9178613e+02   1.9879259e+02   2.0837452e+02   1.2198426e+01   3.5743065e+02   1.9569135e+02   7.6506774e+01   1.9587204e+02   8.8650968e+01   2.5883502e+02   7.5442903e+01   2.0339360e+02   1.4634774e+02   3.0762960e+02   7.7244516e+01   2.8551108e+02   1.0671677e+02   3.1791911e+02   7.8620323e+01   1.0700425e+02   9.0193871e+01   2.4438684e+01   7.5026129e+01   1.7606275e+02   9.9983226e+01   3.2374715e+02   8.6570645e+01   1.9138757e+02   9.7620645e+01   3.7609003e+02   1.5915935e+02   3.4795693e+02   4.8843129e+02  -3.7063226e-01   8.7621613e+01   3.3784253e+02   5.5797419e+01   2.8679621e+02   8.2146129e+01   1.7381637e+02   1.9474194e+01   3.3856581e+01   1.4764903e+02   4.1090034e+02   7.9125484e+01   2.5376383e+02   6.2317742e+01   1.6558265e+02   6.8721613e+01   2.5169743e+02   1.1514742e+02   3.1932143e+02   2.0568000e+02   2.3922270e+02   1.4950065e+02   4.6222834e+02   2.8244194e+01   2.0417143e+02   1.1557806e+02   2.0472601e+02   8.5482258e+01   1.8134142e+02   1.5359774e+02   4.3236928e+02   1.5425226e+02   2.8635434e+02   9.5349032e+01   8.8325626e+01   9.6338065e+01   3.8608005e+02   1.7322484e+02   3.2698234e+02   1.1579935e+02   4.3307734e+02   1.5182032e+02   5.0357760e+02   1.6391161e+02   5.2597643e+02   3.0421290e+01   1.2546942e+01   2.0520968e+02   4.1366323e+02   1.0785323e+02   3.4187174e+02   1.4647065e+02   4.1419428e+02   1.2070419e+02   2.2452560e+02   2.5775097e+02   4.8268310e+01   1.3051000e+02   3.0354339e+02   8.5748387e+01   2.3641077e+02   7.5898065e+01   3.8647557e+02   1.5334677e+02   4.8607419e+02   6.0231290e+01   1.9445472e+02   1.7307097e+02   4.2581303e+02   1.3068903e+02   5.0875004e+02   3.1609355e+01   1.0450606e+01   4.9265161e+01   3.6786653e+02   1.2947355e+02   3.9112599e+02   9.1366774e+01   2.6187711e+02   1.3912452e+02   2.3245548e+00   1.9127581e+02   2.0601052e+02   1.8239355e+01   1.4307948e+01   1.5931871e+02   3.1208192e+02   2.6106129e+02  -2.6538452e+01   4.9739032e+01   2.1394055e+02   1.0790355e+02   1.9775062e+02   1.0357129e+02   3.6292914e+02   1.4618258e+02   4.4963894e+02   1.2570323e+01   4.4984697e+01   6.1778065e+01   2.8275743e+02   8.6557097e+01   3.3555479e+02   1.0949677e+02   3.1307510e+02   1.4299806e+02   2.4836080e+02   1.1679000e+02   3.3343809e+02   3.5009677e+01   2.2337277e+02   6.7315161e+01   2.3248511e+02   2.0484194e+01   4.0348129e+00   1.1130097e+02   1.9191625e+02   1.2163065e+02   1.7309535e+02   5.8863226e+01   1.4830804e+02
   1.4771129e+02   4.3179858e+02   9.2119613e+02  -1.8782710e+00   1.0102258e+01   1.2929239e+01   1.6470000e+01  -2.3156645e+00  -2.7561290e+00   1.9195226e+00   1.0534774e+02   4.6784766e+02   1.9954839e+01  -2.0877677e+01   7.8508065e+01   2.4977871e+02   1.0464581e+02   3.2475124e+02   7.1900645e+01   3.6411730e+02   1.0001677e+02   8.4625285e+02   1.7956903e+02   5.4990480e+02   8.3708710e+01   2.1185879e+02   9.2904516e+01   3.1478377e+02   1.1244710e+02   2.9461552e+02   1.5764419e+02   2.3191234e+02   1.0606000e+02   3.0862391e+02   9.0398065e+01   2.0071880e+02   1.3159516e+02   2.1531561e+02   5.1964516e+00   2.2478138e+02   9.0131613e+01   2.4081431e+02   1.1053290e+02   1.7941479e+02   1.8428419e+02   2.1944468e+02   1.7112806e+02   2.8216621e+02   1.3319097e+02   3.5379182e+02   1.5557419e+01   1.3182181e+01   1.1990323e+02   2.4098000e+02   2.1667645e+02   2.2901395e+02   6.2957419e+01   3.8893663e+02   1.1508871e+02   3.3920581e+02   1.1606194e+02   3.5171569e+02   1.4110194e+02   3.2098378e+02   4.2765419e+02   4.4680702e+02   1.4810258e+02   2.3922212e+02   1.6694387e+02   1.7568255e+02   1.4102258e+01   2.0155690e+01   1.9125613e+02   2.2526499e+02   1.7980452e+02   9.9140258e+00   3.3496065e+02   1.9243895e+02   8.6746774e+01   1.5629284e+02   8.9800968e+01   3.0441302e+02   1.0644290e+02   1.9544360e+02   1.3874774e+02   2.7336760e+02   6.3434516e+01   3.2332588e+02   9.4246774e+01   2.9243671e+02   1.2800032e+02   1.1019385e+02   8.5813871e+01  -1.1709161e+00   8.1506129e+01   1.7244435e+02   1.2417323e+02   3.5695195e+02   8.6710645e+01   2.1357637e+02   1.2462065e+02   4.0217003e+02   1.1915935e+02   3.5634693e+02   4.5386129e+02  -6.6550323e+00   1.0228161e+02   3.0326973e+02   8.4737419e+01   3.6220101e+02   4.8006129e+01   1.5016757e+02   1.6284194e+01   3.6391781e+01   1.4664903e+02   4.6079034e+02   7.9125484e+01   2.7253383e+02   8.0557742e+01   1.9912345e+02   8.6911613e+01   2.9619223e+02   1.1542742e+02   3.5810903e+02   2.3277000e+02   2.5791550e+02   9.0350645e+01   2.8977034e+02   5.5884194e+01   2.2886023e+02   8.7478065e+01   2.2269401e+02   8.4002258e+01   1.6388982e+02   1.6906774e+02   4.7985168e+02   1.4620226e+02   2.3499834e+02   8.5969032e+01   1.0531603e+02   1.0562806e+02   3.9048685e+02   1.1960484e+02   3.1774194e+02   7.4599355e+01   4.1750334e+02   1.6073032e+02   4.6086480e+02   1.4486161e+02   4.9388043e+02   2.8891290e+01   5.0393419e+00   1.5858968e+02   4.2986283e+02   9.3803226e+01   3.1561574e+02   1.2809065e+02   4.0176468e+02   1.0889419e+02   2.6009040e+02   2.5037097e+02   3.8758710e+01   8.7350000e+01   3.0894619e+02   7.0808387e+01   2.1149597e+02   7.9848065e+01   3.3767957e+02   1.4925677e+02   4.9132139e+02   6.3421290e+01   1.7252952e+02   1.4259097e+02   4.3168143e+02   1.2862903e+02   4.7431484e+02   1.9269355e+01   1.0677806e+01   5.2215161e+01   3.1692053e+02   1.0576355e+02   3.9069279e+02   8.1256774e+01   2.4810591e+02   9.2264516e+01   3.9403355e+01   2.0245581e+02   2.0729612e+02   1.8569355e+01  -7.0984516e+00   1.2906871e+02   3.6288192e+02   2.6111129e+02  -3.2932452e+01   9.0789032e+01   2.3603655e+02   1.1580355e+02   2.3026862e+02   9.2481290e+01   3.5996634e+02   1.3861258e+02   4.2662454e+02  -3.1896774e+00   2.5525497e+01   7.7018065e+01   2.6863823e+02   1.0650710e+02   3.3352879e+02   9.1166774e+01   3.2301150e+02   1.4232806e+02   2.3322440e+02   9.2940000e+01   3.2101609e+02   3.6439677e+01   2.0744837e+02   5.6075161e+01   2.3552431e+02   2.6584194e+01  -1.4213187e+01   9.3400968e+01   1.3144825e+02   1.0963065e+02   2.2925535e+02   3.8293226e+01   1.5047364e+02
   1.2680129e+02   4.1742138e+02   8.5319613e+02   3.7421729e+01   2.5432258e+01   1.7612839e+01   2.8750000e+01   1.2271935e+01   2.8293871e+01  -1.6464477e+01   1.0711774e+02   4.9003606e+02   1.8854839e+01  -1.6269677e+01   6.4218065e+01   2.2173191e+02   1.2388581e+02   3.1326204e+02   7.7050645e+01   3.4570530e+02   1.8053677e+02   8.0300125e+02   1.5480903e+02   5.2659560e+02   8.8328710e+01   2.4467919e+02   9.0524516e+01   3.1316417e+02   1.1287710e+02   2.1596112e+02   2.4217419e+02  -3.3700645e+00   8.5440000e+01   3.3965351e+02   9.6208065e+01   2.1001400e+02   1.6629516e+02   2.0307961e+02   2.3376452e+01   2.0679698e+02   1.1499161e+02   2.5706551e+02   8.5722903e+01   1.5072959e+02   2.0718419e+02   2.1866268e+02   1.2302806e+02   3.2772421e+02   1.4115097e+02   3.7024502e+02   3.4077419e+01  -2.6819419e+01   1.0219323e+02   2.5387680e+02   2.9667645e+02   2.2441395e+02   5.8147419e+01   3.7708143e+02   1.1463871e+02   3.4589181e+02   1.2330194e+02   3.6875649e+02   1.3367194e+02   3.0085818e+02   4.1050419e+02   4.9698902e+02   1.3548258e+02   2.0504172e+02   2.0956387e+02   1.4184295e+02   1.9052258e+01   2.2329690e+01   1.6587613e+02   2.8672539e+02   2.0185452e+02  -4.8099742e+00   1.1200065e+02   3.5617575e+02   7.7126774e+01   1.6182244e+02   8.5700968e+01   2.8516102e+02   8.3212903e+01   2.2060200e+02   1.4567774e+02   2.8648320e+02   8.2674516e+01   3.5354668e+02   9.5476774e+01   2.9291831e+02   1.0723032e+02   7.5385445e+01   8.3143871e+01   7.6268387e-01   6.9416129e+01   1.7246155e+02   8.9693226e+01   3.1509035e+02   8.5910645e+01   1.9383037e+02   1.2367065e+02   4.2500603e+02   1.3005935e+02   3.1128493e+02   5.0272129e+02   1.0336168e+01   1.0875161e+02   2.5322213e+02   9.5577419e+01   3.5150381e+02   6.6766129e+01   2.4128677e+02   8.0441935e+00   3.1910981e+01   1.4069903e+02   4.3503634e+02   8.5315484e+01   2.2765863e+02   7.8267742e+01   2.3959665e+02   9.2631613e+01   3.4263463e+02   1.4628742e+02   3.5097023e+02   1.6668000e+02   2.3296270e+02   1.0045065e+02   2.6519234e+02   4.8514194e+01   2.3975983e+02   9.8908065e+01   1.7824961e+02   8.5572258e+01   2.1128422e+02   1.6678774e+02   4.8550408e+02   1.0782226e+02   2.1230874e+02   1.0886903e+02   1.0039403e+02   1.0619806e+02   4.8868125e+02   1.1669484e+02   2.9588474e+02   1.0559935e+02   2.4349334e+02   1.2611032e+02   3.7539440e+02   1.2605161e+02   4.6286523e+02   7.8412903e+00   2.0513342e+01   1.7163968e+02   4.4819883e+02   9.1143226e+01   3.5058854e+02   1.1900065e+02   3.8492188e+02   1.3394419e+02   2.3627640e+02   2.6356097e+02   4.4323510e+01   1.0282000e+02   2.8591859e+02   8.7328387e+01   2.1738437e+02   7.2948065e+01   3.4890157e+02   1.3884677e+02   3.9173419e+02   4.4991290e+01   1.7081392e+02   1.3797097e+02   3.8091103e+02   1.4395903e+02   5.6495844e+02   9.7993548e+00  -4.2459355e-01   5.0975161e+01   2.5906973e+02   1.1733355e+02   4.1028719e+02   6.1996774e+01   2.0775671e+02   1.7716452e+02   2.9471355e+01   1.9333581e+02   1.7814572e+02   1.9659355e+01   6.7743484e+00   1.5825871e+02   3.6629672e+02   2.1596129e+02  -3.9650452e+01   7.5499032e+01   2.7749975e+02   1.1166355e+02   2.5459982e+02   1.0348129e+02   4.5698634e+02   1.3670258e+02   4.4091734e+02   1.6810323e+01   6.0254968e+00   5.0538065e+01   3.0446663e+02   9.3467097e+01   2.9124199e+02   8.8496774e+01   2.9003510e+02   7.9758065e+01   2.7452000e+02   1.2875000e+02   2.9734129e+02   4.9869677e+01   2.5575397e+02   7.3265161e+01   1.9047911e+02   1.6294194e+01   1.6750013e+01   6.6870968e+01   9.5620645e+01   1.1818065e+02   1.9307135e+02   7.0203226e+01   2.2530084e+02
   1.6661129e+02   4.4104658e+02   1.0030461e+03   1.0003729e+01   2.1722258e+01   9.7196387e+00   1.9800000e+01  -4.3206452e-01   2.5443871e+01   1.2335226e+00   1.2106774e+02   4.9607006e+02   2.6524839e+01  -1.5213277e+01   9.0838065e+01   2.5855231e+02   1.0345581e+02   2.8417644e+02   7.6900645e+01   3.9676730e+02   2.0101677e+02   8.4302285e+02   1.7833903e+02   4.9294320e+02   1.1699871e+02   2.6134559e+02   9.7524516e+01   2.5884417e+02   1.2444710e+02   2.1984552e+02   2.6455419e+02   1.9739535e+01   1.1330000e+02   2.9566471e+02   5.2208065e+01   2.0677400e+02   1.6759516e+02   2.4536561e+02   1.6196452e+01   2.3166138e+02   8.9411613e+01   2.6563191e+02   9.2292903e+01   2.0649399e+02   1.7466419e+02   2.0045428e+02   2.0440806e+02   3.1864381e+02   1.5158097e+02   3.3541062e+02   1.2027419e+01   8.3245806e+00   9.8233226e+01   2.6019360e+02   2.8260645e+02   2.2213955e+02   4.6297419e+01   3.6431943e+02   7.6538710e+01   3.1203981e+02   1.0401194e+02   3.9796969e+02   1.4648194e+02   2.5383338e+02   4.1993419e+02   4.7742462e+02   1.2596258e+02   2.8260332e+02   2.1632387e+02   1.8349215e+02   2.1192258e+01   8.7784903e+00   1.0135613e+02   2.0826699e+02   1.6118452e+02   2.9493626e+01   7.2000645e+01   3.2842575e+02   4.9226774e+01   1.6519444e+02   1.1056097e+02   2.8108222e+02   9.3092903e+01   2.1087160e+02   1.6054774e+02   3.0702360e+02   9.0484516e+01   3.4902188e+02   8.6146774e+01   2.3866471e+02   1.3133032e+02   9.7647445e+01   7.5053871e+01  -2.7801161e+00   7.5556129e+01   1.9207035e+02   9.3023226e+01   3.6378395e+02   7.6570645e+01   2.1157757e+02   1.3814065e+02   4.3870843e+02   1.1815935e+02   3.3580693e+02   4.6962129e+02   3.3514168e+01   9.2151613e+01   3.3235013e+02   1.2612742e+02   4.3627981e+02   8.3386129e+01   3.0114717e+02   1.4474194e+01   5.3066581e+01   1.7664903e+02   4.2501034e+02   8.4175484e+01   2.3045983e+02   6.0797742e+01   1.9380425e+02   1.0115161e+02   2.6324303e+02   1.3904742e+02   3.8059943e+02   2.1873000e+02   2.2307870e+02   9.2640645e+01   2.2853714e+02   7.6724194e+01   2.5219303e+02   1.2366806e+02   2.0821881e+02   8.5192258e+01   2.1650462e+02   1.5925774e+02   4.8158648e+02   1.3158226e+02   2.3788794e+02   7.3109032e+01   9.2014826e+01   1.0119806e+02   4.6884125e+02   1.3831484e+02   2.8077514e+02   9.3539355e+01   3.4258814e+02   1.2158032e+02   4.1370680e+02   1.0605161e+02   4.4998523e+02   2.2781290e+01   1.6898142e+01   1.5039968e+02   3.1399803e+02   8.7283226e+01   3.6442734e+02   1.0614065e+02   3.7928068e+02   1.2365419e+02   2.7890960e+02   2.8484097e+02   2.1381110e+01   8.6040000e+01   3.4931099e+02   8.4648387e+01   2.3854877e+02   6.2948065e+01   3.4698157e+02   1.4959677e+02   3.6762419e+02   7.2901290e+01   2.0439112e+02   1.3140097e+02   3.9533663e+02   1.4815903e+02   5.4389244e+02   1.8459355e+01   5.4626065e+00   3.2495161e+01   2.2415813e+02   1.8533355e+02   3.7937719e+02   7.6416774e+01   1.8755311e+02   1.0288452e+02   3.6133755e+01   2.8374581e+02   1.6797292e+02   8.0893548e+00   4.8399484e+00   1.9219871e+02   4.1214152e+02   2.5673129e+02  -2.4962052e+01   6.0029032e+01   2.1235735e+02   1.0766355e+02   2.5952982e+02   1.3119129e+02   4.4143954e+02   1.5532258e+02   4.0885774e+02   1.4670323e+01   1.2906697e+01   5.6448065e+01   2.7771383e+02   9.7037097e+01   2.7081639e+02   9.0396774e+01   2.5602310e+02   1.0779806e+02   2.7817680e+02   1.0884000e+02   2.7817409e+02   3.7579677e+01   2.1373717e+02   5.7885161e+01   2.2146951e+02   3.7534194e+01   5.6208129e+00   7.0680968e+01   1.0959585e+02   1.1678065e+02   1.9508335e+02   7.6723226e+01   2.0249924e+02
   1.6276129e+02   4.5135458e+02   8.2623613e+02  -9.1814710e+00   1.6002258e+01  -1.1127613e+00   1.8470000e+01  -1.0045665e+01   3.8913871e+01   8.6859226e+00   1.1387774e+02   5.0040526e+02   1.6764839e+01  -3.9482477e+01   8.5788065e+01   2.9166631e+02   1.1131581e+02   2.8540764e+02   8.0140645e+01   4.1207810e+02   1.3415677e+02   9.4366165e+02   1.4633903e+02   4.1185320e+02   7.2998710e+01   1.8062559e+02   9.2954516e+01   3.2577977e+02   1.3058710e+02   2.1597432e+02   2.0669419e+02   1.9948335e+01   1.2277000e+02   3.3519711e+02   6.3018065e+01   2.4928920e+02   1.4667516e+02   2.3172921e+02   4.3616452e+01   2.3452778e+02   9.5031613e+01   2.5894231e+02   7.2912903e+01   1.8204439e+02   1.7256419e+02   1.4129228e+02   2.4621806e+02   3.2372901e+02   1.5748097e+02   3.2293862e+02   1.2457419e+01  -1.0569819e+01   9.5233226e+01   2.5843360e+02   2.9873645e+02   2.4471915e+02   8.3197419e+01   3.8697743e+02   1.1463871e+02   3.4564181e+02   1.0697194e+02   3.9935289e+02   1.4143194e+02   2.2238738e+02   4.4131419e+02   5.2948422e+02   1.3886258e+02   2.7072132e+02   1.9228387e+02   1.2660535e+02   1.7672258e+01   1.3870090e+01   7.7116129e+01   2.0863619e+02   2.0152452e+02   1.0646426e+01   7.2380645e+01   2.9382535e+02   8.7886774e+01   1.6401164e+02   6.9610968e+01   4.1140822e+02   7.6972903e+01   2.2292120e+02   1.4941774e+02   3.2824400e+02   9.9724516e+01   3.7366268e+02   6.3766774e+01   2.4383511e+02   1.7328032e+02   1.1457145e+02   9.0053871e+01   1.4898839e+00   7.9506129e+01   1.9846435e+02   7.8553226e+01   3.0170155e+02   8.4100645e+01   2.4644517e+02   1.5214065e+02   4.6482843e+02   1.0967935e+02   3.6429533e+02   4.8391129e+02   3.6080968e+01   1.0362161e+02   2.9723253e+02   9.2687419e+01   4.8612501e+02   9.1486129e+01   2.8635917e+02   1.9994194e+01   3.6194981e+01   1.3064903e+02   4.4817034e+02   5.7555484e+01   1.9610943e+02   6.7317742e+01   1.7494265e+02   9.4631613e+01   2.7095463e+02   1.3571742e+02   3.5409583e+02   2.1601000e+02   2.2025630e+02   1.1321065e+02   2.6698154e+02   4.9244194e+01   2.8370143e+02   1.0766806e+02   1.8283881e+02   1.1286226e+02   2.1319102e+02   1.7168774e+02   4.9668208e+02   9.6962258e+01   2.1079754e+02   9.0769032e+01   9.0452026e+01   1.2804806e+02   4.2359325e+02   1.6298484e+02   2.8837154e+02   8.0269355e+01   3.0384974e+02   1.4273032e+02   4.2768480e+02   1.2872161e+02   4.9770163e+02   2.9991290e+01   2.3741342e+01   1.8115968e+02   4.9582723e+02   1.2190323e+02   3.6088774e+02   1.1533065e+02   3.6273548e+02   1.1179419e+02   3.0047840e+02   2.7356097e+02   1.4903510e+01   1.1172000e+02   3.0393659e+02   8.5958387e+01   2.0828397e+02   2.3368065e+01   3.8147974e+01   1.1675677e+02   3.6558139e+02   8.4281290e+01   1.6791072e+02   1.1121097e+02   2.7862183e+02   1.4982903e+02   5.0955884e+02   1.1889355e+01   2.4082065e+00   5.0355161e+01   2.4958933e+02   1.9266355e+02   3.0188079e+02   7.2576774e+01   2.2259031e+02   1.3864452e+02   2.8602955e+01   1.8233581e+02   1.7519572e+02   2.5379355e+01   7.1267484e+00   1.2338871e+02   4.4451632e+02   2.6901129e+02  -5.6464452e+01   6.6219032e+01   2.2733215e+02   9.9373548e+01   2.2405302e+02   1.1519129e+02   3.7566954e+02   1.5266258e+02   4.4050054e+02   1.7000323e+01  -1.0369703e+01   9.6308065e+01   2.7585503e+02   9.3227097e+01   3.5935119e+02   9.1256774e+01   2.6067430e+02   8.5518065e+01   2.7252920e+02   1.0103000e+02   2.6384889e+02   3.2199677e+01   2.2025757e+02   6.9835161e+01   1.8066351e+02   3.7534194e+01  -4.2391871e+00   4.7060968e+01   1.2091545e+02   1.1428065e+02   1.9013335e+02   7.1533226e+01   1.9719444e+02
   1.4576129e+02   4.6128458e+02   8.2323613e+02   1.2058529e+01   3.7222581e+00  -1.6030361e+01   2.6850000e+01   1.6043935e+01   2.6103871e+01   3.0950723e+01   7.8877742e+01   4.4629526e+02   2.8434839e+01   4.4063923e+01   1.0073806e+02   2.8824031e+02   9.3215806e+01   2.7923564e+02   8.2190645e+01   3.6372410e+02   1.6096677e+02   7.9346685e+02   1.0380903e+02   1.9972560e+02   7.3378710e+01   2.1183519e+02   1.0918452e+02   3.1929137e+02   1.1634710e+02   2.1635352e+02   2.2017419e+02  -1.6090065e+01   1.0344000e+02   3.7050351e+02   9.4308065e+01   1.9978600e+02   1.5721516e+02   2.5157601e+02   3.2786452e+01   2.1898418e+02   7.0461613e+01   2.5710791e+02   8.9622903e+01   1.9094759e+02   1.7028419e+02   1.4885468e+02   1.5097806e+02   3.0239821e+02   1.5434097e+02   3.9380982e+02   2.1127419e+01   1.0126581e+01   9.9333226e+01   2.3862560e+02   3.2247645e+02   2.4754995e+02   1.2214742e+02   3.6210143e+02   1.0853871e+02   3.6947981e+02   8.6011935e+01   3.5430969e+02   1.3905194e+02   2.4928778e+02   4.1774419e+02   4.5645982e+02   1.3510258e+02   2.5483212e+02   1.4813387e+02   1.4808735e+02   8.4822581e+00  -1.8014710e+01   7.0826129e+01   1.9384939e+02   2.1185452e+02  -1.6559974e+01   8.4530645e+01   3.1718335e+02   7.8266774e+01   1.5244124e+02   8.1610968e+01   3.0501822e+02   6.5212903e+01   1.9086200e+02   1.4261774e+02   2.7165800e+02   8.1104516e+01   4.0734228e+02   5.8716774e+01   2.1308911e+02   1.6719032e+02   9.9438645e+01   8.8723871e+01  -1.1733716e+01   6.4366129e+01   1.7515555e+02   8.1643226e+01   3.6059435e+02   8.7100645e+01   2.3049517e+02   1.1886065e+02   4.3296083e+02   1.3758935e+02   3.3377253e+02   4.1934129e+02  -4.2234323e+00   1.1735161e+02   3.5639413e+02   9.3407419e+01   3.3156741e+02   1.1995613e+02   2.5789157e+02   1.3374194e+01   2.5294581e+01   1.7302903e+02   3.9553994e+02   7.6985484e+01   2.0046503e+02   6.9077742e+01   1.8585185e+02   8.6201613e+01   3.0019903e+02   1.1742742e+02   3.2141903e+02   2.0649000e+02   2.1663790e+02   1.4692065e+02   3.3147474e+02   4.9884194e+01   2.2734023e+02   1.2457806e+02   2.1843601e+02   1.1481226e+02   2.1080502e+02   1.5687774e+02   4.0858688e+02   1.2587226e+02   2.1557474e+02   7.5729032e+01   1.1089523e+02   1.1609806e+02   4.4226925e+02   2.0974484e+02   2.8286074e+02   7.5469355e+01   3.4083374e+02   1.0811032e+02   4.0121440e+02   1.2772161e+02   4.2954163e+02   3.4051290e+01  -1.5834581e+00   1.5939968e+02   5.1456803e+02   8.6143226e+01   3.0498854e+02   8.8000645e+01   3.4449188e+02   1.2289419e+02   2.5154040e+02   3.1675097e+02   1.6068310e+01   9.0190000e+01   2.9960899e+02   8.3858387e+01   2.1782197e+02   4.7848065e+01   2.7771957e+02   8.8096774e+01   3.4454419e+02   7.0991290e+01   2.0097392e+02   7.6110968e+01   3.3923983e+02   1.4742903e+02   5.1075084e+02   2.5989355e+01  -1.4999794e+01   4.7645161e+01   2.1285613e+02   1.4037355e+02   3.5378399e+02   8.5366774e+01   1.8188711e+02   1.0935452e+02   4.6226155e+01   1.7939581e+02   1.6814092e+02   4.0659355e+01  -2.0525652e+01   1.3819871e+02   4.1265152e+02   2.3049129e+02  -4.6432852e+01   6.2739032e+01   2.4699055e+02   8.7333548e+01   2.0192622e+02   1.1491129e+02   3.7993194e+02   1.3004258e+02   4.5036014e+02   8.3803226e+00   5.5998968e+00   7.3208065e+01   2.8661303e+02   8.9467097e+01   3.3294199e+02   9.1016774e+01   2.5726350e+02   1.0760806e+02   2.4243200e+02   9.9790000e+01   2.8175809e+02   3.3869677e+01   2.0836397e+02   9.6455161e+01   1.8262391e+02   1.1774194e+01  -8.9383871e+00   7.8060968e+01   8.8865445e+01   1.1513065e+02   1.6481535e+02   8.0823226e+01   1.8531124e+02
   1.3038129e+02   4.8408498e+02   9.4542613e+02   2.5233290e+00  -1.4277419e+00  -2.9718361e+01   1.2090000e+01   5.9947355e+00   1.1863871e+01  -1.6200077e+01   9.3537742e+01   5.0608246e+02   8.2234839e+01   3.4627992e+02   7.9168065e+01   2.2577591e+02   1.0636581e+02   3.3018364e+02   6.2000645e+01   4.3138930e+02   1.2253677e+02   8.5464125e+02   3.1159032e+01  -1.7222400e+01   7.9898710e+01   1.8388359e+02   1.1461452e+02   3.3837697e+02   9.1877097e+01   2.0307112e+02   2.1445419e+02  -9.7724645e+00   1.2187000e+02   3.5711911e+02   8.5828065e+01   2.0794440e+02   1.7167516e+02   2.5756921e+02   2.2906452e+01   2.6412458e+02   1.1499161e+02   2.3158551e+02   9.5202903e+01   1.6607119e+02   1.5932419e+02   1.5973148e+02   1.5674806e+02   3.2021661e+02   1.6458097e+02   3.4975062e+02   1.6937419e+01  -5.6882194e+00   1.0552323e+02   2.3927040e+02   3.0633645e+02   2.0617115e+02   9.3297419e+01   3.9674943e+02   1.2063871e+02   3.5341181e+02   1.1397194e+02   3.8274289e+02   1.0958194e+02   2.5507538e+02   2.8784419e+02   3.6928182e+02   1.4867258e+02   2.6055652e+02   1.6613387e+02   1.4783735e+02   1.8342258e+01  -8.1435097e+00   7.5636129e+01   1.3127459e+02   1.9999452e+02   1.3768826e+01   7.9050645e+01   2.8491175e+02   5.3176774e+01   1.6444844e+02   8.7750968e+01   3.2661702e+02   6.3972903e+01   2.1531120e+02   1.6381774e+02   2.7383200e+02   7.3194516e+01   4.2002508e+02   6.8956774e+01   2.3174991e+02   1.5990032e+02   1.1093185e+02   1.0334387e+02   7.3866839e+00   9.1076129e+01   1.9858875e+02   9.5643226e+01   3.7590435e+02   1.0143065e+02   2.6139877e+02   1.2333065e+02   4.7470323e+02   1.3110935e+02   3.7401093e+02   4.2858129e+02   1.8937368e+01   1.2062161e+02   3.0740253e+02   7.4237419e+01   3.2271101e+02   9.4106129e+01   2.2376957e+02   2.7514194e+01   4.2133806e+00   1.5569903e+02   4.2187634e+02   6.0075484e+01   1.8643783e+02   5.8267742e+01   2.1333665e+02   8.0011613e+01   3.0722423e+02   1.2799742e+02   2.8648343e+02   1.6825000e+02   1.7083710e+02   1.1292065e+02   2.8458474e+02   4.6194194e+01   2.3094543e+02   1.2519806e+02   2.2857641e+02   9.9002258e+01   2.1625982e+02   1.5049774e+02   3.6280728e+02   1.3739226e+02   2.3289314e+02   7.5199032e+01   8.2037626e+01   9.9528065e+01   4.6954485e+02   1.4845484e+02   3.1357394e+02   8.2599355e+01   2.5253334e+02   1.1144032e+02   3.6256800e+02   1.3110161e+02   4.2737123e+02   2.7051290e+01  -9.1334581e+00   1.5230968e+02   4.6065523e+02   6.5333226e+01   3.2403334e+02   1.0743065e+02   3.2565748e+02   1.1222419e+02   2.6187400e+02   2.9165097e+02   1.4936310e+01   8.9190000e+01   2.6510899e+02   6.8748387e+01   2.2429077e+02   7.6658065e+01   3.3698477e+02   1.0900677e+02   4.0262139e+02   5.9661290e+01   1.8364032e+02   9.8780968e+01   2.9456623e+02   9.7089032e+01   5.2617804e+02   5.5935484e-01   1.5546065e+00   4.1075161e+01   2.2981173e+02   1.3866355e+02   3.5777079e+02   6.6836774e+01   2.1636951e+02   1.0278452e+02   5.6117548e+00   2.5186581e+02   1.8563332e+02   1.5189355e+01   1.1651948e+01   1.2588871e+02   4.0969632e+02   2.2977129e+02  -5.7705252e+01   5.6979032e+01   2.1755135e+02   7.8473548e+01   2.2806502e+02   9.2481290e+01   3.6619634e+02   1.4223258e+02   4.4709494e+02   4.2403226e+00  -6.5389032e+00   7.9778065e+01   2.9579743e+02   8.0707097e+01   3.6069279e+02   8.0206774e+01   2.2288830e+02   7.7228065e+01   2.5372240e+02   1.0684000e+02   2.4285409e+02   3.1769677e+01   2.2005197e+02   6.6125161e+01   1.8053031e+02   2.1394194e+01  -3.4179871e+00   6.1490968e+01   8.9241045e+01   1.1663065e+02   1.7649535e+02   7.6103226e+01   1.6816884e+02
   1.3647129e+02   4.8850778e+02   7.6004613e+02   1.1637290e+00  -7.5677419e+00  -2.3937161e+01   3.6750000e+01  -7.6480645e+00   9.4838710e+00  -1.4249677e+01   1.1563774e+02   5.6564446e+02   8.0574839e+01   3.5146272e+02   8.2168065e+01   2.4848591e+02   1.0369581e+02   3.3149724e+02   7.7140645e+01   4.4688810e+02   1.0239677e+02   9.0110245e+02   1.6809032e+01  -5.0144000e+00   5.6428710e+01   2.0395119e+02   9.0904516e+01   3.1142377e+02   7.3877097e+01   1.9408112e+02   2.2364419e+02   3.8223355e+00   9.1820000e+01   3.3533311e+02   1.1196806e+02   2.5066320e+02   1.6836516e+02   2.3199401e+02   3.4906452e+01   2.4934458e+02   9.8941613e+01   2.7286951e+02   7.4772903e+01   1.5260559e+02   1.8418419e+02   1.5978268e+02   1.4431806e+02   3.3098101e+02   1.5377097e+02   3.7242542e+02   3.1774194e+00  -1.5397419e+01   1.0204323e+02   2.3473880e+02   2.5433645e+02   2.1640115e+02   9.1727419e+01   4.0748503e+02   1.0048871e+02   3.4897381e+02   1.1739194e+02   4.3065929e+02   1.0605194e+02   2.9340778e+02   2.2565419e+02   3.4239702e+02   1.2581258e+02   2.6819532e+02   1.4532387e+02   9.4412155e+01   3.7222581e+00  -8.5439097e+00   5.9166129e+01   1.7869219e+02   1.8804452e+02   7.4448258e+00   7.5960645e+01   3.0505895e+02   7.7696774e+01   1.4720684e+02   6.9940968e+01   3.2771182e+02   9.3852903e+01   2.1787080e+02   1.1167774e+02   2.9713320e+02   7.3004516e+01   3.5718028e+02   5.9626774e+01   2.3535631e+02   1.5419032e+02   1.0285865e+02   1.1448387e+02  -1.4554516e+01   7.3176129e+01   1.6359075e+02   8.4073226e+01   3.3587995e+02   7.7380645e+01   2.3084277e+02   1.3571065e+02   4.0900283e+02   1.2848935e+02   3.0760053e+02   4.3158129e+02   2.5987368e+01   1.1322161e+02   3.7692453e+02   8.8237419e+01   3.7809101e+02   1.0776613e+02   2.0890677e+02   1.5134194e+01   2.6583781e+01   1.5792903e+02   4.2336794e+02   8.1365484e+01   2.0868463e+02   7.8507742e+01   2.0933745e+02   8.8721613e+01   3.1047743e+02   1.2666742e+02   3.0767983e+02   1.6692000e+02   1.9875350e+02   1.2492065e+02   3.4676474e+02   5.6244194e+01   2.7346143e+02   1.0805806e+02   2.3008761e+02   1.0929226e+02   2.2481662e+02   2.6583774e+02   1.6725008e+02   1.0091226e+02   2.6748154e+02   9.8969032e+01   1.0770603e+02   1.0566806e+02   4.2452365e+02   1.2950484e+02   3.2094994e+02   6.6669355e+01   2.3887774e+02   1.3068032e+02   3.6940880e+02   1.0796161e+02   4.3712243e+02   2.4571290e+01   1.3964942e+01   1.3077968e+02   3.7923763e+02   8.7423226e+01   3.2726614e+02   1.0057065e+02   3.4491628e+02   9.8754194e+01   2.5457160e+02   2.5660097e+02   2.4640310e+01   9.4190000e+01   3.0212899e+02   5.2328387e+01   2.0966437e+02   1.0222806e+02   3.3679917e+02   1.1075677e+02   3.0081139e+02   5.2281290e+01   1.8852072e+02   1.3097097e+02   3.4733103e+02   1.3875903e+02   4.8530444e+02   1.0609355e+01  -1.0093935e+00   3.5595161e+01   2.1891013e+02   1.2009355e+02   3.4297639e+02   8.8466774e+01   2.2184911e+02   7.6884516e+01   2.3443755e+01   2.2362581e+02   1.7219252e+02   9.2793548e+00  -7.2052516e+00   1.4625871e+02   3.5618672e+02   2.2963129e+02  -6.9264052e+01   6.5169032e+01   2.5703615e+02   1.0333355e+02   2.2507622e+02   1.0877129e+02   3.9732314e+02   1.2004258e+02   4.0373014e+02   7.3803226e+00   9.7298968e+00   4.8538065e+01   2.6786663e+02   7.8657097e+01   2.8299679e+02   8.9736774e+01   2.7374590e+02   9.7378065e+01   2.3282040e+02   9.1940000e+01   2.6504609e+02   3.1719677e+01   2.3291597e+02   7.9885161e+01   1.7970951e+02   2.1724194e+01  -1.8743871e+00   4.5970968e+01   9.4912645e+01   9.1030645e+01   1.7919335e+02   7.5483226e+01   2.0735844e+02
   1.3652129e+02   4.4388378e+02   3.7433613e+02  -1.3194710e+00   2.1002258e+01  -2.2276129e-01   6.1000000e-01   9.7631355e+00   6.6738710e+00  -4.9248774e+00   1.0901774e+02   5.1450406e+02   9.0814839e+01   2.6507352e+02   9.6648065e+01   2.8246751e+02   1.2102581e+02   3.5196084e+02   7.5570645e+01   4.0392370e+02   8.5156774e+01   7.8210165e+02   4.9790323e+00  -1.3008000e+01   4.1378710e+01   1.4948519e+02   7.8144516e+01   3.2244457e+02   8.3587097e+01   2.3226432e+02   2.4060419e+02  -2.3004465e+01   9.8390000e+01   3.0099751e+02   9.1738065e+01   2.7185160e+02   1.7636516e+02   2.9950401e+02   2.2726452e+01   1.6313898e+02   9.4031613e+01   2.5064231e+02   8.1822903e+01   2.2319159e+02   1.4028419e+02   1.8125468e+02   1.4288806e+02   3.0842541e+02   1.4958097e+02   4.3376062e+02   2.5837419e+01  -5.7302194e+00   1.1214323e+02   2.6436080e+02   2.6513645e+02   2.0960715e+02   7.5387419e+01   4.0846223e+02   9.6338710e+01   3.4800581e+02   1.0597194e+02   4.0714289e+02   1.2534194e+02   3.0248458e+02   2.0922419e+02   2.9009142e+02   1.6981258e+02   2.4143532e+02   1.5513387e+02   1.3857735e+02  -9.1877419e+00   2.9248890e+01   6.6976129e+01   1.6572739e+02   1.8152452e+02   1.5106426e+01   4.5190645e+01   3.2405055e+02   8.7366774e+01   1.6567324e+02   7.2180968e+01   2.9001262e+02   7.3212903e+01   2.1793200e+02   1.4694774e+02   2.9751160e+02   6.4154516e+01   2.9255828e+02   8.3196774e+01   2.6699071e+02   1.1362032e+02   1.0601425e+02   1.1291387e+02   1.5231084e+01   7.4316129e+01   1.7554955e+02   8.2313226e+01   3.3316075e+02   7.3000645e+01   1.9671317e+02   1.2157065e+02   3.6313403e+02   1.1810935e+02   2.9729093e+02   4.5691129e+02   1.8530968e+01   1.3542161e+02   3.2488853e+02   9.0357419e+01   4.0236141e+02   7.8146129e+01   1.7613637e+02   2.5641935e+00   1.5919381e+01   1.1011903e+02   3.8076274e+02   7.6125484e+01   2.1505383e+02   6.2597742e+01   2.1213025e+02   6.1491613e+01   2.7536583e+02   8.5807419e+01   3.4875863e+02   1.8006000e+02   2.0084230e+02   8.5690645e+01   2.8785314e+02   7.3034194e+01   2.5042823e+02   1.1747806e+02   1.9090401e+02   7.9572258e+01   2.1485422e+02   2.5725774e+02  -4.0135226e+00   1.6548226e+02   3.1960594e+02   9.5009032e+01   9.2642826e+01   9.7718065e+01   4.3515965e+02   1.2026484e+02   3.0382914e+02   7.4869355e+01   2.5322174e+02   1.2087032e+02   3.9119360e+02   1.1577161e+02   4.5839763e+02   4.1261290e+01  -7.9002581e+00   1.4982968e+02   4.0737363e+02   8.5953226e+01   2.9424374e+02   8.1330645e+01   3.8826548e+02   8.8414194e+01   1.9939880e+02   2.4051097e+02   6.1675097e+00   1.1830000e+02   2.8331019e+02   6.2598387e+01   2.2936277e+02   5.7228065e+01   3.1691917e+02   9.0676774e+01   4.1025779e+02   8.6561290e+01   1.8410832e+02   1.1802097e+02   3.5340703e+02   1.0275903e+02   4.8572444e+02   1.6129355e+01  -9.1609935e+00   3.9885161e+01   2.4075693e+02   1.0123355e+02   3.2276519e+02   7.6416774e+01   2.2376311e+02   1.7240452e+02   2.4662155e+01   1.7986581e+02   1.7451332e+02   1.2793548e+00  -1.2715252e+01   1.0619871e+02   3.4071152e+02   2.1454129e+02  -3.8396852e+01   5.2259032e+01   2.6197895e+02   9.4523548e+01   2.3535102e+02   1.0567129e+02   3.9924114e+02   1.3027258e+02   4.5063174e+02   2.5530323e+01  -1.4342103e+01   5.4308065e+01   2.6845503e+02   8.7127097e+01   4.1274919e+02   9.1166774e+01   2.4520150e+02   7.9798065e+01   2.2798680e+02   1.1284000e+02   2.6366409e+02   3.0439677e+01   2.4249837e+02   8.4645161e+01   1.5566871e+02   3.3824194e+01  -1.5372387e+01   6.0250968e+01   1.0267025e+02   1.1798065e+02   1.5158735e+02   6.7203226e+01   1.8916084e+02
   1.4004129e+02   4.3369218e+02   3.9504613e+02   8.0737290e+00   1.3722258e+01   2.5069639e+01   1.6420000e+01  -6.8316645e+00   2.0483871e+01   2.0540323e+01   1.3072774e+02   5.0890726e+02   5.3194839e+01   3.1984312e+02   1.1369806e+02   3.0258351e+02   1.4045581e+02   2.8988644e+02   9.3950645e+01   4.0602330e+02   1.0534677e+02   7.8701645e+02   1.0929032e+01  -4.8940000e+00   4.6468710e+01   1.6469799e+02   8.8334516e+01   2.9157937e+02   1.0820710e+02   2.2076472e+02   2.4707419e+02   1.7047935e+01   7.6920000e+01   2.7409511e+02   9.6158065e+01   2.3601800e+02   2.0190516e+02   2.5592081e+02   2.1146452e+01   2.1414538e+02   7.2321613e+01   2.7614911e+02   8.2912903e+01   1.9500439e+02   1.7690419e+02   2.0822508e+02   1.7083806e+02   3.1094941e+02   1.6148097e+02   3.9232862e+02   3.5074194e+00  -2.3653819e+01   7.4663226e+01   2.2478920e+02   2.8093645e+02   2.0760315e+02   5.2297419e+01   4.2321943e+02   1.0873871e+02   2.9351381e+02   1.1339194e+02   4.2692929e+02   1.3553194e+02   3.4918938e+02   2.4936419e+02   4.0169022e+02   1.2215258e+02   1.9895812e+02   1.8571387e+02   1.6742095e+02   1.7242258e+01  -7.0555097e+00   5.5256129e+01   1.6862499e+02   1.9890452e+02   1.8096026e+01   8.7150645e+01   3.9797375e+02   6.8316774e+01   1.6295724e+02   9.6750968e+01   3.4832702e+02   7.7682903e+01   2.1651440e+02   1.3981774e+02   2.9675200e+02   8.8194516e+01   3.0896508e+02   8.1286774e+01   2.9257351e+02   1.4319032e+02   8.6648645e+01   1.1362387e+02  -8.6571613e-01   9.2416129e+01   2.0343155e+02   8.4593226e+01   3.1626835e+02   6.8520645e+01   1.8145157e+02   1.0305065e+02   3.5313563e+02   1.2001935e+02   3.3603813e+02   4.4039129e+02   2.2092568e+01   1.1988161e+02   3.3253173e+02   5.9857419e+01   2.8219141e+02   5.8626129e+01   1.7607797e+02   3.2234194e+01   2.2645781e+01   1.6602903e+02   4.0219994e+02   5.4265484e+01   2.3542263e+02   6.4077742e+01   2.0454185e+02   9.9681613e+01   3.0612063e+02   1.1342742e+02   3.0445903e+02   2.5625000e+02   2.0341710e+02   9.0970645e+01   3.2581074e+02   1.0861419e+02   2.4395183e+02   1.1047806e+02   2.2013401e+02   9.4292258e+01   1.9372662e+02   2.4206774e+02   2.0581677e+01   1.6272226e+02   3.2339674e+02   1.2076903e+02   1.0901203e+02   8.2048065e+01   4.0913325e+02   1.2764484e+02   3.4985874e+02   1.1626935e+02   3.7063974e+02   1.2806032e+02   4.1037840e+02   1.4286161e+02   4.3019043e+02   2.6681290e+01   9.4261419e+00   1.2258968e+02   3.6898283e+02   8.8523226e+01   3.2255814e+02   1.1605065e+02   3.4305788e+02   9.0794194e+01   2.5982840e+02   7.1600968e+01   5.5490310e+01   7.6670000e+01   3.0306059e+02   8.2538387e+01   2.0618757e+02   8.3088065e+01   3.4499037e+02   1.0575677e+02   3.3238139e+02   6.5471290e+01   1.9746552e+02   1.4507097e+02   3.3629303e+02   1.2448903e+02   5.1244604e+02  -6.1606452e+00   1.2092206e+01   1.0149516e+02   3.2092813e+02   1.1490355e+02   3.4244159e+02   6.9416774e+01   1.9879311e+02   2.1193452e+02   3.6549755e+01   1.7209581e+02   1.8790492e+02   8.6593548e+00   2.1504348e+01   1.2844871e+02   3.6455152e+02   3.0277129e+02  -5.1025252e+01   5.6839032e+01   2.3803255e+02   9.5183548e+01   2.2543822e+02   1.1472129e+02   4.1275714e+02   1.3151258e+02   3.9700254e+02   1.3000323e+01   2.4520297e+01   9.0258065e+01   2.4000903e+02   7.5707097e+01   3.2228279e+02   1.1154677e+02   2.6419110e+02   8.5658065e+01   2.8742800e+02   1.1479000e+02   2.7836809e+02   7.1679677e+01   2.1576917e+02   7.2505161e+01   1.9106991e+02   2.1774194e+01  -9.9283871e+00   5.4680968e+01   1.0449585e+02   1.2848065e+02   1.6539735e+02   4.8443226e+01   1.7247164e+02
   1.5380129e+02   4.5550138e+02   7.9971613e+02   1.5080129e+01   2.0762258e+01   1.1764387e+00   1.7660000e+01  -1.9808645e+00   2.8103871e+01   8.1207226e+00   1.0401774e+02   5.1304406e+02   8.1524839e+01   2.2662672e+02   7.4458065e+01   2.9781271e+02   1.2150581e+02   3.0549244e+02   8.8330645e+01   3.9280290e+02   1.2577677e+02   8.2466205e+02   2.5339032e+01   8.5332000e+00   8.1328710e+01   2.3038919e+02   9.2764516e+01   3.1484497e+02   9.6637097e+01   2.1722032e+02   2.8745419e+02  -1.6042465e+01   1.0563000e+02   2.8570831e+02   7.8158065e+01   2.0469800e+02   1.4713516e+02   2.3823241e+02   2.2496452e+01   2.1556738e+02   9.5221613e+01   2.2997711e+02   1.0720290e+02   2.1020119e+02   1.9975419e+02   2.3968708e+02   1.4959806e+02   3.1521861e+02   1.4791097e+02   3.6908422e+02   3.1077419e+01  -2.2199419e+01   9.3143226e+01   1.9707080e+02   2.8513645e+02   2.0813715e+02   9.7577419e+01   4.2825703e+02   1.0263871e+02   3.3940181e+02   1.3506194e+02   4.1981569e+02   1.2934194e+02   3.4444458e+02   1.9746419e+02   3.2022222e+02   1.4115258e+02   1.8205812e+02   1.9356387e+02   1.7212295e+02   1.1912258e+01  -1.0819110e+01   7.3926129e+01   2.2870139e+02   2.1185452e+02   9.5800258e+00   5.7150645e+01   3.7209375e+02   6.2746774e+01   1.5854284e+02   9.4890968e+01   3.0028582e+02   5.9272903e+01   1.8733720e+02   1.2787774e+02   2.9516720e+02   6.7194516e+01   2.8607508e+02   8.2856774e+01   3.2463791e+02   1.3533032e+02   8.9607445e+01   8.3293871e+01  -2.2009316e+01   8.0076129e+01   1.6041875e+02   1.1726323e+02   3.3065475e+02   8.4910645e+01   2.1038037e+02   1.1733065e+02   4.1123323e+02   1.0829935e+02   3.3092573e+02   5.6772129e+02   2.4286168e+01   9.3221613e+01   2.6739453e+02   4.5127419e+01   3.0675981e+02   6.6766129e+01   1.9909677e+02   3.7044194e+01   1.6680981e+01   1.6354903e+02   4.5148834e+02   9.0605484e+01   2.4961543e+02   4.3747742e+01   2.6092825e+02   1.3268161e+02   3.1396063e+02   1.2152742e+02   3.3990103e+02   2.5268000e+02   2.4732270e+02   1.1854065e+02   3.7455514e+02   7.1244194e+01   2.2594143e+02   9.5818065e+01   1.9563681e+02   9.1482258e+01   1.6957142e+02   2.5140774e+02   1.9454477e+01   1.4134226e+02   2.3200714e+02   1.0157903e+02   1.1582723e+02   9.3098065e+01   3.7329925e+02   1.6326484e+02   3.4300914e+02   6.5199355e+01   3.6445534e+02   1.5835032e+02   4.4538520e+02   1.1915161e+02   4.3817723e+02   1.4311290e+01   6.5757419e+00   1.3668968e+02   3.5933483e+02   8.0423226e+01   3.3654614e+02   1.0190065e+02   3.3599988e+02   1.0275419e+02   2.7091160e+02   3.4510968e+01  -3.4424903e+00   8.8670000e+01   2.9168059e+02   6.0748387e+01   2.0236077e+02   5.8708065e+01   3.4232077e+02   1.0375677e+02   3.4671139e+02   7.6511290e+01   1.9567232e+02   1.3726097e+02   3.4758783e+02   1.2122903e+02   4.7530684e+02   1.1039355e+01  -2.8473794e+01   5.1925161e+01   2.8994373e+02   1.0037355e+02   3.5993399e+02   8.5936774e+01   2.2579151e+02   2.4745452e+02   3.4228155e+01   2.2245581e+02   1.6563612e+02   1.6999355e+01  -6.9228516e+00   9.9568710e+01   2.6842192e+02   2.8563129e+02  -6.2224052e+01   8.3119032e+01   1.3084015e+02   1.2185355e+02   1.9882462e+02   1.1857129e+02   4.2034914e+02   1.0113258e+02   4.1300294e+02   2.2100323e+01  -1.4637703e+01   1.0315806e+02   2.8987703e+02   5.9227097e+01   3.9269119e+02   1.0068677e+02   3.0477990e+02   9.2708065e+01   2.3805400e+02   1.1494000e+02   2.3835609e+02   1.7100968e+02   6.8277419e-01   9.0645161e+01   1.7441871e+02   9.6341935e+00   1.8942813e+01   7.1780968e+01   1.1012785e+02   1.4708065e+02   1.8380935e+02   5.7253226e+01   2.1062684e+02
   1.3480129e+02   4.3945138e+02   8.8052613e+02   1.3145329e+01   8.1022581e+00  -2.8670761e+01   2.7750000e+01   1.6261935e+01   5.7238710e+00   2.9051123e+01   8.1397742e+01   5.0262366e+02   7.9044839e+01   2.1901512e+02   8.6508065e+01   2.7437871e+02   1.2093581e+02   3.0392804e+02   9.7620645e+01   3.7919970e+02   8.1686774e+01   7.8285925e+02   2.1219032e+01   7.5728000e+00   8.0848710e+01   2.2189759e+02   8.9574516e+01   3.3167017e+02   9.7067097e+01   2.3127592e+02   2.6164419e+02   5.1223355e+00   8.5540000e+01   2.7631551e+02   9.5968065e+01   2.0641320e+02   1.5105516e+02   2.7798881e+02   3.4146452e+01   2.0393538e+02   9.1271613e+01   2.3615311e+02   7.6772903e+01   2.0116559e+02   1.8909419e+02   1.7943988e+02   1.4321806e+02   3.4848901e+02   1.3229097e+02   3.0995382e+02   4.6647419e+01  -2.1585019e+01   8.9763226e+01   2.4277120e+02   2.3993645e+02   1.9908315e+02   5.4297419e+01   3.6957943e+02   9.0588710e+01   3.2271581e+02   6.2771935e+01   3.6445889e+02   1.2158194e+02   2.9763538e+02   2.3626419e+02   3.5150822e+02   1.5958258e+02   2.5534372e+02   2.3813387e+02   2.7717735e+02   2.9002258e+01  -2.4163097e+00   5.4496129e+01   1.9539579e+02   1.6814452e+02  -8.9231742e+00   1.0767065e+02   3.2005215e+02   7.7646774e+01   1.6664084e+02   9.2510968e+01   2.9085622e+02   5.4442903e+01   2.1243360e+02   1.4241774e+02   3.0180400e+02   9.3534516e+01   3.3277788e+02   7.6666774e+01   2.6746311e+02   1.4562032e+02   8.8214245e+01   5.4623871e+01   3.7428387e-01   7.1986129e+01   1.7682595e+02   7.3553226e+01   3.5400155e+02   8.6380645e+01   1.9836277e+02   1.3100065e+02   4.1618963e+02   9.2779355e+01   3.1559733e+02   4.9729129e+02   3.1300568e+01   1.0542161e+02   2.9888853e+02   6.4737419e+01   2.7963101e+02   7.4916129e+01   2.0225477e+02   1.2044194e+01   2.5160981e+01   1.8288903e+02   4.3408114e+02   1.0593548e+02   2.5866903e+02   8.5837742e+01   2.3927105e+02   1.0720161e+02   3.2980903e+02   1.2242742e+02   3.3230903e+02   2.8911000e+02   2.5697830e+02   9.0260645e+01   2.8005754e+02   5.6304194e+01   2.3366663e+02   1.1086806e+02   2.0743281e+02   1.0500226e+02   1.4739982e+02   2.3092774e+02  -1.6957123e+01   9.0822258e+01   2.3676874e+02   1.0238903e+02   8.2762426e+01   1.1128806e+02   4.0374405e+02   1.1236484e+02   3.4261114e+02   5.5469355e+01   3.1870374e+02   1.3506032e+02   4.4643840e+02   1.2700161e+02   4.4254923e+02   2.1101290e+01   2.8032542e+01   1.2601968e+02   3.4756843e+02   9.1993226e+01   3.3943054e+02   8.4810645e+01   3.7703708e+02   1.1756419e+02   3.4568680e+02   3.3560968e+01   1.3293510e+01   8.7040000e+01   2.8991099e+02   7.1438387e+01   2.2707557e+02   9.8468065e+01   3.8266997e+02   1.0325677e+02   3.8850139e+02   5.3661290e+01   1.5484032e+02   1.3011097e+02   3.3753983e+02   1.3622903e+02   4.4684684e+02   1.0269355e+01  -2.1312194e+01   5.5925161e+01   2.5609373e+02   9.6903548e+01   3.5116159e+02   6.7046774e+01   1.9298271e+02   1.1302452e+02   1.7552555e+01   1.9068581e+02   1.3029772e+02   1.9139355e+01  -1.5854052e+01   1.3644871e+02   3.8479152e+02   3.0058129e+02  -2.3420052e+01   1.4473903e+02   7.7705548e+00   7.5663548e+01   2.0328982e+02   1.0481129e+02   3.8659994e+02   1.1356258e+02   3.7996854e+02   1.3720323e+01  -8.2073032e+00   1.0987806e+02   2.5986943e+02   6.3937097e+01   4.3874439e+02   1.1492677e+02   3.0592070e+02   7.6758065e+01   2.0976000e+02   1.2065000e+02   2.7736929e+02   2.0467968e+02  -6.2008258e+00   7.5695161e+01   1.7385471e+02   2.9724194e+01   1.0561290e-01   6.2300968e+01   9.5696245e+01   1.4353065e+02   1.9059335e+02   5.6633226e+01   1.6900644e+02
[truncated: 5,031,248 more chars]
