# Supplementary material for: Specific structural elements of the T-box riboswitch drive the two-step binding of the tRNA ligand
Source: eLife. 2018 Sep 25;7:e39518. doi: 10.7554/eLife.39518 (PMC6197855; doi:10.7554/eLife.39518)
Supplement: Figure 4—source data 1. [file elife-39518-fig4-data1.zip › Repeat1.txt]

   9.0000000e+00   9.0000000e+00   1.4000000e+01   1.4000000e+01   1.5000000e+01   1.5000000e+01   1.6000000e+01   1.6000000e+01   1.8000000e+01   1.8000000e+01   2.2000000e+01   2.2000000e+01   3.0000000e+01   3.0000000e+01   3.4000000e+01   3.4000000e+01   4.2000000e+01   4.2000000e+01   4.6000000e+01   4.6000000e+01   4.7000000e+01   4.7000000e+01   5.4000000e+01   5.4000000e+01   5.6000000e+01   5.6000000e+01   6.2000000e+01   6.2000000e+01   6.6000000e+01   6.6000000e+01   7.0000000e+01   7.0000000e+01   7.3000000e+01   7.3000000e+01   8.0000000e+01   8.0000000e+01   8.1000000e+01   8.1000000e+01   8.2000000e+01   8.2000000e+01   8.8000000e+01   8.8000000e+01   9.4000000e+01   9.4000000e+01   9.5000000e+01   9.5000000e+01   9.8000000e+01   9.8000000e+01   9.9000000e+01   9.9000000e+01   1.0000000e+02   1.0000000e+02   1.0600000e+02   1.0600000e+02   1.1600000e+02   1.1600000e+02   1.1700000e+02   1.1700000e+02   1.2100000e+02   1.2100000e+02   1.2900000e+02   1.2900000e+02   1.3000000e+02   1.3000000e+02   1.4700000e+02   1.4700000e+02   1.5100000e+02   1.5100000e+02   1.5200000e+02   1.5200000e+02   1.5500000e+02   1.5500000e+02   1.5800000e+02   1.5800000e+02   1.6200000e+02   1.6200000e+02   1.6600000e+02   1.6600000e+02   1.6700000e+02   1.6700000e+02   1.7000000e+02   1.7000000e+02   1.7300000e+02   1.7300000e+02   1.7600000e+02   1.7600000e+02   1.8000000e+02   1.8000000e+02   1.8100000e+02   1.8100000e+02   1.9300000e+02   1.9300000e+02   1.9600000e+02   1.9600000e+02   1.9900000e+02   1.9900000e+02   2.0500000e+02   2.0500000e+02   2.1000000e+02   2.1000000e+02   2.1100000e+02   2.1100000e+02   2.1300000e+02   2.1300000e+02   2.2000000e+02   2.2000000e+02   2.2200000e+02   2.2200000e+02   2.2600000e+02   2.2600000e+02   2.2900000e+02   2.2900000e+02   2.3300000e+02   2.3300000e+02   2.3600000e+02   2.3600000e+02   2.4000000e+02   2.4000000e+02   2.4100000e+02   2.4100000e+02   2.4200000e+02   2.4200000e+02   2.4900000e+02   2.4900000e+02   2.5400000e+02   2.5400000e+02   2.5800000e+02   2.5800000e+02   2.6000000e+02   2.6000000e+02   2.6100000e+02   2.6100000e+02   2.6300000e+02   2.6300000e+02   2.6400000e+02   2.6400000e+02   2.6800000e+02   2.6800000e+02   2.7200000e+02   2.7200000e+02   2.7300000e+02   2.7300000e+02   2.9400000e+02   2.9400000e+02   3.0500000e+02   3.0500000e+02   3.0600000e+02   3.0600000e+02   3.1300000e+02   3.1300000e+02   3.1400000e+02   3.1400000e+02   3.1900000e+02   3.1900000e+02   3.2300000e+02   3.2300000e+02   3.2500000e+02   3.2500000e+02   3.2900000e+02   3.2900000e+02   3.3200000e+02   3.3200000e+02   3.3400000e+02   3.3400000e+02   3.3800000e+02   3.3800000e+02   3.4900000e+02   3.4900000e+02   3.5600000e+02   3.5600000e+02   3.6000000e+02   3.6000000e+02   3.6400000e+02   3.6400000e+02   3.6900000e+02   3.6900000e+02   3.7200000e+02   3.7200000e+02   3.7600000e+02   3.7600000e+02   3.8900000e+02   3.8900000e+02   3.9200000e+02   3.9200000e+02   3.9500000e+02   3.9500000e+02   4.0000000e+02   4.0000000e+02   4.0100000e+02   4.0100000e+02   4.0200000e+02   4.0200000e+02   4.0300000e+02   4.0300000e+02   4.0400000e+02   4.0400000e+02   4.0500000e+02   4.0500000e+02   4.0700000e+02   4.0700000e+02   4.1100000e+02   4.1100000e+02   4.1200000e+02   4.1200000e+02   4.1800000e+02   4.1800000e+02   4.1900000e+02   4.1900000e+02   4.2000000e+02   4.2000000e+02   4.2100000e+02   4.2100000e+02   4.3400000e+02   4.3400000e+02   4.3500000e+02   4.3500000e+02   4.4000000e+02   4.4000000e+02   4.4400000e+02   4.4400000e+02   4.4600000e+02   4.4600000e+02   4.5300000e+02   4.5300000e+02   4.5800000e+02   4.5800000e+02   4.7300000e+02   4.7300000e+02   4.7800000e+02   4.7800000e+02   4.8000000e+02   4.8000000e+02   4.8100000e+02   4.8100000e+02   4.8200000e+02   4.8200000e+02   4.8400000e+02   4.8400000e+02   4.8900000e+02   4.8900000e+02   4.9000000e+02   4.9000000e+02   4.9100000e+02   4.9100000e+02   4.9800000e+02   4.9800000e+02   5.0500000e+02   5.0500000e+02   5.0900000e+02   5.0900000e+02   5.1000000e+02   5.1000000e+02   5.1100000e+02   5.1100000e+02   5.1400000e+02   5.1400000e+02   5.1600000e+02   5.1600000e+02   5.1900000e+02   5.1900000e+02   5.2000000e+02   5.2000000e+02   5.2300000e+02   5.2300000e+02   5.2600000e+02   5.2600000e+02   5.2900000e+02   5.2900000e+02   5.3000000e+02   5.3000000e+02   5.3200000e+02   5.3200000e+02   5.3300000e+02   5.3300000e+02   5.3600000e+02   5.3600000e+02   5.4600000e+02   5.4600000e+02   5.5300000e+02   5.5300000e+02   5.5900000e+02   5.5900000e+02   5.6000000e+02   5.6000000e+02   5.6500000e+02   5.6500000e+02   5.7200000e+02   5.7200000e+02   5.7300000e+02   5.7300000e+02   5.7500000e+02   5.7500000e+02   5.7800000e+02   5.7800000e+02   5.7900000e+02   5.7900000e+02   5.8500000e+02   5.8500000e+02   5.8800000e+02   5.8800000e+02   5.8900000e+02   5.8900000e+02   5.9000000e+02   5.9000000e+02   5.9100000e+02   5.9100000e+02   5.9200000e+02   5.9200000e+02   6.0100000e+02   6.0100000e+02   6.0400000e+02   6.0400000e+02   6.0500000e+02   6.0500000e+02   6.0700000e+02   6.0700000e+02   6.0800000e+02   6.0800000e+02   6.1200000e+02   6.1200000e+02   6.1300000e+02   6.1300000e+02   6.1400000e+02   6.1400000e+02   6.2200000e+02   6.2200000e+02   6.2400000e+02   6.2400000e+02   6.3100000e+02   6.3100000e+02   6.3800000e+02   6.3800000e+02   6.3900000e+02   6.3900000e+02   6.4400000e+02   6.4400000e+02   6.4500000e+02   6.4500000e+02   6.5600000e+02   6.5600000e+02
   3.2665880e+02   1.3139657e+02   4.3365161e+02   1.6719271e+02   3.2738677e+02   1.6832929e+01   3.3399880e+02   2.4847937e+02   1.8892258e+02   1.6915652e+02   3.4621710e+02   2.7722844e+02   3.2763677e+02   1.8842938e+02   5.7649548e+02   3.5134555e+01   4.4811774e+02   2.0985284e+02   4.8415323e+02   1.5957742e+02   6.0106742e+02   1.3758299e+02  -2.6165323e+02   1.3558097e+02   5.7692355e+02   2.1534826e+01   5.2130032e+02   1.8196297e+01   6.2794194e+02   6.9916129e-01   3.1297613e+02   1.4534675e+02   5.2298258e+02   2.6903652e+01   6.7799880e+02  -3.7710629e+01   1.3223581e+02   4.2636501e+02   4.4984032e+02   3.9836968e+01   7.6075806e+01   1.7600426e+02   6.1359129e+02  -2.0323432e+01   3.9085903e+02   1.2015031e+02   2.9521880e+02   1.2480177e+02   2.7337839e+02   1.9058715e+02   3.8613742e+02   1.9844772e+02   5.3787880e+02   5.7498971e+01   1.0265880e+02   3.5576657e+02   3.6481194e+02   1.1439182e+02   3.8023065e+02   2.4224123e+02   6.8869774e+02   2.4226116e+01   7.1423161e+02   3.0086310e+01   7.0044161e+02   2.4262735e+01   2.1187880e+02   9.8138971e+01   1.3287880e+02   3.9989897e+02   4.8932880e+02  -3.4947029e+01   4.9065710e+02   1.5920388e+02   2.6271323e+02   9.9752942e+01   6.8232880e+02  -3.8167029e+01   2.1982000e+02   1.1828634e+02   5.3665880e+02  -1.8953429e+01   3.7912548e+02   1.2811803e+02   4.4420419e+02   3.7056568e+01   2.5675194e+02   7.7479200e+01   3.5750387e+02   6.0549677e-01   2.8187880e+02  -1.1814970e+01   4.3164516e+02   1.0558065e+00   2.8278419e+02   9.1360168e+01   4.3038194e+02   1.1435170e+02   5.4410880e+02   6.7805713e+00   4.4971839e+02   1.5108027e+02   5.9679645e+02   2.3530581e+00   3.9832880e+02   3.7662971e+01   7.0412774e+02   1.6189135e+01   4.2043880e+02   3.8311417e+02   2.5960613e+02   2.0353667e+02   1.8772000e+02  -1.3048568e+01   3.2745290e+02   1.2407699e+02   3.9847484e+02  -1.6309923e+01   4.7208226e+02   2.9182129e+01   4.5252710e+02   1.0218977e+02   2.8695452e+02   1.0778461e+02   3.6593000e+02   3.2124044e+02   6.8135258e+02  -2.9358529e+01   2.4409871e+02   1.1905339e+02   4.2205355e+02   9.4003135e+01   2.9212581e+02   2.0691574e+02   2.7870581e+02   6.6987084e+01   4.1052613e+02   8.0597587e+01   4.6479484e+02   1.4328026e+01   1.1588516e+02   2.3893757e+02   3.0173710e+02   1.5362877e+02   4.6202250e+02   2.0595588e+02   3.5722935e+02  -3.4751574e+01   6.5468645e+02   3.9204057e+02   4.4988742e+02   1.0279707e+02   3.3463452e+02   1.7655472e+02   4.0029645e+02   2.2337564e+02   3.8390387e+02   1.5059963e+02   3.8845258e+02   1.4020734e+02   3.6824129e+02   1.0736941e+02   4.0714065e+02   1.2706939e+02   3.5454880e+02   4.5945371e+01   3.9045935e+02   1.7849390e+02   6.3336935e+02   5.2675484e+00   2.7270903e+02   1.6377876e+02   2.1626871e+02   1.4589528e+02   2.0853516e+02   8.7237187e+01   4.6243880e+02   1.4204171e+01   1.8654880e+02   1.0716537e+02   2.5064000e+02   1.0248654e+02   4.2180645e+02  -1.8436774e+01   4.6147581e+02   1.3900000e+01   4.1010880e+02   1.8750057e+02   2.1457677e+02   8.5726761e+01   3.2933065e+02   9.2549677e+01   2.2578258e+02   4.8436103e+01   2.4047258e+02   2.1000123e+02   3.5444935e+02  -1.0912400e+01   4.9081613e+02   5.5440645e+00   2.0895032e+02   1.2163204e+02   1.9331097e+02   8.2823187e+01   2.2610613e+02   1.2596348e+01   1.9311065e+02   4.7069535e+01   1.3921065e+02   5.1529600e+01   2.4826516e+02  -3.1668955e+01   4.5554880e+02  -1.1244629e+01   4.4880161e+02   2.4535200e+02   5.4946968e+02   1.4820490e+01   3.0922258e+02   1.2027832e+02   4.3487880e+02   4.6289713e+00   4.4759065e+02   1.9772081e+02   7.5095387e+02   8.8562581e-01   5.0633167e+02  -1.9328645e+01   4.5776129e+02   2.2916394e+02   3.9289645e+02   1.6711280e+02   3.8581161e+02   1.7865410e+02   4.1332161e+02   1.0132981e+01   4.8587880e+02  -1.5781029e+01   7.5548194e+02   2.8945639e+01   3.4321839e+02   1.0583156e+02   4.0812710e+02   1.7625499e+02   5.8099880e+02   2.0499371e+01   1.2896194e+02   1.2966369e+02   3.8476880e+02  -3.5802229e+01   3.5613516e+02   3.4563871e-01   4.2054880e+02  -4.0894629e+01   4.2699880e+02  -1.8960629e+01   2.2842871e+02   8.3103768e+01   3.1128484e+02   2.3092697e+01   5.8714839e+02   1.6113935e+01   2.1691419e+02   8.6084284e+01   3.1432880e+02   8.3382971e+01   2.9300161e+02   1.1091277e+02   1.5864968e+02   7.1241252e+01   3.1078387e+01   2.0386437e+02   2.2054880e+02  -4.9334629e+01   4.2315516e+02  -2.2404026e+01   2.1964097e+02   6.3480658e+01   7.0314806e+02  -2.5682968e+00   6.2565880e+02   6.1465713e+00   6.1261613e+01  -1.0306413e+01   4.6899258e+02  -1.5663600e+01   6.3787880e+02   1.6388971e+01   2.4608355e+02   1.3607654e+02   3.0710880e+02  -1.4942871e-01   4.5536516e+02   1.3411432e+01   2.2554880e+02   1.0037537e+02   3.3959323e+02   3.7658348e+01   4.3076968e+02   3.8475200e+01   5.8175903e+02   1.2349600e+01   3.7487129e+02   1.9422232e+01   2.5080774e+02  -4.0126839e+00   3.6996065e+02   3.6805677e+00   6.1765880e+02   3.5446571e+01   3.0237484e+02   1.3591550e+02   3.4657032e+02   3.6173084e+01   6.0312581e+02  -1.8942581e+00   6.5418194e+02   9.9473806e+00   2.7809032e+01   2.8430194e+00   5.0362516e+02  -2.0511626e+01   4.9367484e+02   1.4391150e+02   3.7968097e+02   2.4755939e+02   3.6634516e+02   7.1188387e+00   3.5540710e+02   6.4564645e+00   5.2367290e+02  -1.1556735e+01   3.4279742e+02   4.3100774e+00   2.2047710e+02   1.6745635e+02   2.6198290e+02   5.0514916e+01   2.9954774e+02  -1.4622852e+01
   3.2132880e+02   1.2171297e+02   4.1677161e+02   1.7021311e+02   2.9393677e+02   3.1398929e+01   3.4532880e+02   1.8746297e+02   1.8203258e+02   1.6481772e+02   3.7965710e+02   2.6443324e+02   3.2730677e+02   1.7789578e+02   6.0238548e+02   3.9173355e+01   4.6766774e+02   2.1606884e+02   4.2059323e+02   2.0254222e+02   5.8517742e+02   1.4774419e+02  -2.5043323e+02   1.7591337e+02   5.7603355e+02   2.4046026e+01   5.7786032e+02   5.0451497e+01   6.5038194e+02   7.6839613e+00   3.1142613e+02   1.4714075e+02   5.1498258e+02   3.0653652e+01   6.9443880e+02  -4.5805829e+01   1.2545581e+02   4.7923741e+02   4.8962032e+02   1.2764568e+01   1.5518581e+02   1.3589546e+02   6.8248129e+02   1.4395368e+01   5.2008903e+02   1.7214191e+02   3.0532880e+02   1.8866297e+02   2.7670839e+02   1.1632075e+02   4.0980742e+02   2.3433412e+02   5.3254880e+02   4.9595371e+01   1.7032880e+02   4.7357297e+02   4.6637194e+02   1.6004702e+02   4.5901065e+02   2.9381883e+02   7.6369774e+02   1.8456116e+01   7.0157161e+02   9.0991097e+00   7.2889161e+02   1.9756735e+01   2.7499880e+02   1.4485937e+02   1.3176880e+02   4.7231777e+02   5.9365880e+02   7.5965713e+00   5.7343710e+02   2.1958148e+02   2.6960323e+02   1.2320174e+02   6.6154880e+02   3.0055371e+01   2.4959000e+02   1.1301474e+02   5.4943880e+02  -1.1645829e+01   4.4456548e+02   1.7666283e+02   4.2786419e+02  -7.4623226e-01   3.1298194e+02   1.5309080e+02   4.4905387e+02  -1.7608503e+01   4.1521880e+02   1.7187830e+01   5.8853516e+02   6.4606452e-02   2.8378419e+02   1.5561017e+02   4.4860194e+02   2.3567410e+02   6.7310880e+02   5.3460571e+01   4.7704839e+02   2.3389387e+02   6.7145645e+02   2.3160258e+01   3.6076880e+02   5.9667771e+01   7.2934774e+02   5.4621535e+01   3.9654880e+02   4.2769537e+02   3.6782613e+02   2.3420907e+02   2.2994000e+02   2.1013832e+01   3.5412290e+02   1.2871339e+02   4.4202484e+02   1.2986077e+01   6.0875226e+02   3.3358529e+01   4.5363710e+02   1.8810097e+02   3.7951452e+02   1.2982981e+02   3.8738000e+02   2.8741444e+02   6.7357258e+02   3.0373871e+01   2.2731871e+02   1.2884579e+02   4.0449355e+02   1.2206794e+02   3.5746581e+02   1.9357854e+02   3.4370581e+02   1.1556708e+02   4.2608613e+02   1.5191279e+02   5.2390484e+02  -5.1707742e+00   1.4044516e+02   3.4386277e+02   2.4407710e+02   1.1457157e+02   4.5225250e+02   1.6173748e+02   5.0022935e+02  -1.0861574e+01   5.4935645e+02   3.1413697e+02   3.6966742e+02   1.3788467e+02   2.7807452e+02   1.2652952e+02   5.0751645e+02   2.8757804e+02   3.4201387e+02   7.4620826e+01   4.2801258e+02   1.5781254e+02   3.1335129e+02   1.0942061e+02   3.3925065e+02   1.5572059e+02   3.6876880e+02   1.6697771e+01   3.7545935e+02   1.8513390e+02   7.4070935e+02   5.9003484e+00   2.8248903e+02   1.6432636e+02   1.8004871e+02   1.4323288e+02   2.0531516e+02   1.0493479e+02   5.1354880e+02   3.0005371e+01   1.4976880e+02   4.9107771e+01   2.6675000e+02   1.3719774e+02   4.0980645e+02  -1.6146774e+01   4.5647581e+02  -1.2820000e+01   3.8710880e+02   1.3856057e+02   2.4890677e+02   1.6009036e+02   2.8588065e+02   1.1324568e+02   2.2934258e+02   8.8151303e+01   2.3103258e+02   2.1731643e+02   3.2155935e+02  -2.2281200e+01   4.3114613e+02  -1.5902335e+01   2.1417032e+02   8.9324439e+01   2.1543097e+02   7.9943587e+01   1.8799613e+02  -5.1348516e+00   1.3844065e+02   3.4993135e+01   1.2810065e+02   7.0198400e+01   2.7848516e+02  -2.2976555e+01   4.3899880e+02  -3.0628705e-02   4.2991161e+02   2.7175320e+02   5.7835968e+02   6.5619290e+01   2.7311258e+02   9.0497123e+01   4.2465880e+02   1.1556571e+01   4.4382065e+02   1.6324241e+02   7.5239387e+02   1.3880426e+01   4.5333167e+02  -2.5538645e+01   4.8887129e+02   2.4256514e+02   3.9567645e+02   1.6612040e+02   3.5769161e+02   1.3690370e+02   3.6566161e+02   8.3857806e+00   4.1454880e+02  -1.7854629e+01   5.9148194e+02   8.2956387e+00   3.1821839e+02   1.3106156e+02   3.6589710e+02   2.1041339e+02   5.7310880e+02  -4.9649429e+01   1.3562194e+02   1.0836089e+02   3.8187880e+02  -1.1351029e+01   2.9336516e+02  -1.6962761e+01   4.3110880e+02   1.6930571e+01   2.7787880e+02  -1.5031029e+01   1.7464871e+02   1.2807617e+02   3.0450484e+02   2.1525097e+01   5.9681839e+02   1.9120335e+01   1.2502419e+02   9.6995484e+01   2.8776880e+02   8.8397771e+01   3.3322161e+02   1.4003517e+02   1.0419968e+02   4.4257252e+01   4.0748387e+01   1.8209077e+02   2.3921880e+02  -3.9938229e+01   3.9837516e+02  -2.1981626e+01   2.2020097e+02   2.6435858e+01   6.5347806e+02   3.9185303e+01   5.1821880e+02   9.6177129e-01   7.4821613e+01  -8.3912129e+00   3.9621258e+02   2.1498800e+01   7.0610880e+02   1.6040571e+01   3.0697355e+02   1.6109534e+02   3.3654880e+02   8.2753713e+00   4.6447516e+02   1.1572632e+01   2.3932880e+02   1.2483297e+02   2.8914323e+02   4.2024348e+01   4.5354968e+02   4.0432800e+01   5.7564903e+02   1.2838400e+01   3.8931129e+02   2.9267032e+01   3.6703774e+02   2.1468916e+01   3.9585065e+02   3.0169368e+01   6.9743880e+02  -1.3758287e+00   2.7215484e+02   1.7922310e+02   3.5224032e+02   2.3939484e+01   5.0734581e+02   1.4381419e+00   7.2740194e+02   2.1759781e+01   4.1699032e+01  -7.1581806e+00   4.4051516e+02  -2.7582826e+01   4.1412484e+02   1.6194550e+02   3.4346097e+02   1.9078699e+02   4.0256516e+02   4.6771239e+01   3.6717710e+02   4.9954865e+01   5.0182290e+02   9.0412645e+00   3.2990742e+02   2.5341277e+01   2.2022710e+02   2.0147635e+02   2.2698290e+02   9.8149161e+00   3.1120774e+02  -8.4456516e+00
   2.8832880e+02   1.9191297e+02   4.2143161e+02   1.6306031e+02   3.1804677e+02   9.4701290e+00   3.2621880e+02   1.9688177e+02   2.0292258e+02   1.2148652e+02   3.7810710e+02   2.7955724e+02   3.4174677e+02   1.5952058e+02   6.2183548e+02   3.6737355e+01   4.6322774e+02   2.1264404e+02   4.6481323e+02   2.1600462e+02   6.2261742e+02   1.4285899e+02  -2.2076323e+02   1.0753977e+02   5.6803355e+02   2.8686026e+01   4.6286032e+02   7.8714968e+00   6.6049194e+02   2.6435161e+01   3.4797613e+02   1.5054675e+02   3.7120258e+02   1.8376052e+01   6.0676880e+02  -3.5122229e+01   1.2801581e+02   5.1092261e+02   4.6528032e+02   7.1176774e-01   1.1918581e+02   1.7577546e+02   5.4604129e+02   1.3105677e+00   4.4497903e+02   1.7871071e+02   3.1032880e+02   1.6348297e+02   3.2215839e+02   1.6468475e+02   4.0902742e+02   1.8605652e+02   5.8576880e+02   2.6557771e+01   8.7328801e+01   4.2254297e+02   3.8181194e+02   1.2014182e+02   4.4246065e+02   2.3048283e+02   8.5124774e+02   6.7211613e-01   6.8423161e+02   4.2926310e+01   7.2855161e+02   6.8673935e+01   3.0254880e+02   1.4388537e+02   1.3043880e+02   3.9498417e+02   5.0699880e+02  -1.0030629e+01   5.2020710e+02   2.6105988e+02   2.2549323e+02   1.7007054e+02   7.0310880e+02   2.6280571e+01   2.4382000e+02   1.4913634e+02   4.6843880e+02  -1.5055829e+01   4.6412548e+02   1.1776803e+02   4.6753419e+02   5.7740168e+01   1.9987194e+02   8.3919600e+01   4.7494387e+02  -2.2459703e+01   2.9465880e+02   3.5942630e+01   4.9175516e+02   3.0357006e+01   3.4089419e+02   1.2082137e+02   5.0460194e+02   1.7719410e+02   5.7932880e+02   1.4742971e+01   4.0671839e+02   1.5707027e+02   6.0723645e+02   1.0778581e+00   3.9910880e+02   5.0710571e+01   8.1012774e+02   1.6159135e+01   3.8876880e+02   4.5053777e+02   3.7771613e+02   2.0585787e+02   2.5616000e+02   4.9916232e+01   4.0467290e+02   1.9433939e+02   3.2102484e+02   1.1755608e+02   6.0408226e+02   6.9732129e+01   5.3007710e+02   1.6131577e+02   3.0118452e+02   7.1426206e+01   3.5493000e+02   2.8668044e+02   6.4468258e+02   8.2350710e+00   2.6331871e+02   1.8551579e+02   5.4027355e+02   1.2054554e+02   3.3512581e+02   1.9081574e+02   2.7270581e+02   9.9907084e+01   4.0319613e+02   1.4496399e+02   5.1568484e+02  -1.3073174e+01   1.5844516e+02   2.5497277e+02   2.9596710e+02   1.5386037e+02   4.5947250e+02   1.7371988e+02   2.8944935e+02  -3.5329174e+01   6.0402645e+02   3.2143337e+02   4.7377742e+02   1.7188587e+02   2.9174452e+02   9.4655923e+01   4.0773645e+02   2.0322044e+02   3.9401387e+02   7.7900826e+01   3.4323258e+02   1.0626494e+02   2.9191129e+02   1.1658581e+02   3.5270065e+02   1.4442459e+02   2.3410880e+02   2.7910571e+01   4.1934935e+02   2.0440270e+02   6.9070935e+02   3.3340348e+01   2.8415903e+02   1.7030276e+02   2.0026871e+02   1.2472528e+02   2.2431516e+02   1.1363479e+02   5.0454880e+02  -9.0546287e+00   2.1343880e+02   6.7234171e+01   2.0431000e+02   1.5753294e+02   4.7192645e+02  -1.0226374e+01   4.8759581e+02  -3.0309600e+01   4.1121880e+02   1.7285177e+02   1.9401677e+02   1.4225156e+02   2.8211065e+02   8.4987277e+01   2.1767258e+02   9.0524903e+01   2.1914258e+02   2.4726763e+02   3.3567935e+02  -2.8080800e+01   4.0826613e+02  -7.5119355e+00   1.9839032e+02   9.5926839e+01   1.7476097e+02   8.9417187e+01   2.0955613e+02   3.0348387e-02   1.7167065e+02   3.4334735e+01   1.7532065e+02   7.6310800e+01   2.1437516e+02  -1.3737755e+01   4.5254880e+02   2.2215371e+01   4.2825161e+02   2.8721600e+02   5.0469968e+02   3.6072090e+01   2.9622258e+02   1.2886832e+02   4.1221880e+02   5.0017713e+00   4.3271065e+02   2.3313121e+02   5.0784387e+02   1.6224426e+01   4.5144167e+02   6.9425548e+00   4.7009129e+02   1.9251754e+02   4.1178645e+02   1.5149160e+02   3.3356161e+02   1.3808410e+02   4.6866161e+02   1.9255781e+01   4.4665880e+02   2.4246571e+01   6.2226194e+02  -1.8946761e+01   3.5699839e+02   1.1228916e+02   4.2545710e+02   1.9297859e+02   5.9899880e+02  -1.0610629e+01   1.5373194e+02   1.3702209e+02   4.2476880e+02   6.2177713e+00   3.0191516e+02  -1.7986761e+01   4.3821880e+02   1.0471771e+01   3.2621880e+02  -2.2568229e+01   1.8964871e+02   1.4409617e+02   3.0839484e+02   2.1763897e+01   6.0125839e+02   1.3435135e+01   2.2791419e+02   1.1931428e+02   3.1643880e+02   9.1774171e+01   3.0111161e+02   1.2393397e+02   1.2953968e+02   1.0568005e+02   6.0783871e+00   2.0897437e+02   2.1099880e+02  -4.9020629e+01   4.3071516e+02   2.0431174e+01   2.0942097e+02   5.0078258e+01   5.3225806e+02   4.8432903e+01   5.7065880e+02   2.1546571e+01   6.4711613e+01   3.8575871e+00   4.0588258e+02  -8.9448000e+00   6.3899880e+02   8.5193713e+00   2.6075355e+02   1.5423294e+02   2.6054880e+02   1.0355371e+01   4.6658516e+02   2.1173832e+01   2.1732880e+02   1.2992297e+02   3.5648323e+02   3.6197148e+01   4.5598968e+02   1.4237600e+01   6.2519903e+02   4.2984400e+01   4.0565129e+02   3.1179832e+01   3.5691774e+02   2.2278516e+01   3.4396065e+02   2.1005677e+00   6.1965880e+02   4.7066571e+01   3.1359484e+02   1.5990790e+02   3.0401032e+02   9.9078839e+00   4.4790581e+02  -1.2696658e+01   6.0707194e+02   3.3716181e+01   3.4359032e+01   1.5319019e+01   3.8751516e+02  -3.7892826e+01   3.6734484e+02   1.4590790e+02   3.7046097e+02   1.6807699e+02   3.4423516e+02   2.4107639e+01   3.3762710e+02   3.4438865e+01   5.9539290e+02   5.9856645e+00   3.5213742e+02   3.5672877e+01   2.5810710e+02   1.5744595e+02   2.6123290e+02  -1.8175084e+01   2.8476774e+02  -1.0210452e+01
   3.2243880e+02   1.4962417e+02   3.6321161e+02   2.2294791e+02   2.8693677e+02   2.5958929e+01   2.8243880e+02   1.9171417e+02   2.1914258e+02   1.4684892e+02   3.1976710e+02   2.3989444e+02   3.5119677e+02   1.9932458e+02   7.4149548e+02   1.1274555e+01   4.9377774e+02   2.4487004e+02   3.9659323e+02   2.1335222e+02   6.0017742e+02   1.7065419e+02  -2.6832323e+02   1.7256457e+02   6.2537355e+02   2.9878826e+01   5.7286032e+02   7.7414968e+00   7.1972194e+02   2.5696761e+01   3.6542613e+02   1.9049075e+02   4.8543258e+02   2.8907652e+01   6.1143880e+02  -1.3055829e+01   1.1801581e+02   3.8161261e+02   4.8984032e+02   4.8196968e+01   1.2784581e+02   1.7597266e+02   6.3370129e+02   6.1777677e+00   4.4963903e+02   1.2133791e+02   3.2887880e+02   1.7366897e+02   3.3970839e+02   2.5461075e+02   4.4147742e+02   1.8335052e+02   5.5487880e+02   3.3248971e+01   1.0987880e+02   3.5206897e+02   3.8893194e+02   9.4242219e+01   3.6857065e+02   2.1294403e+02   7.0236774e+02  -1.3757484e+01   7.9223161e+02   2.4736310e+01   6.4978161e+02   6.0855355e+00   2.6543880e+02   1.7885417e+02   1.1610880e+02   3.8235057e+02   5.0143880e+02  -1.8255829e+01   4.4143710e+02   1.9192148e+02   2.5127323e+02   1.2855814e+02   6.3387880e+02   3.3038971e+01   2.3871000e+02   1.8332514e+02   4.8576880e+02   1.4447771e+01   3.7112548e+02   8.4208026e+01   4.8142419e+02   2.5188968e+01   2.4420194e+02   1.0003320e+02   4.9705387e+02   1.5771497e+01   3.2121880e+02   3.2487830e+01   3.9809516e+02   2.7969806e+01   2.9855419e+02   1.3275857e+02   5.2193194e+02   1.8513770e+02   6.2599880e+02  -7.7706287e+00   4.3548839e+02   1.7098867e+02   5.8212645e+02  -3.9133419e+00   3.5876880e+02   1.8827771e+01   6.4056774e+02   5.2739355e+00   4.1054880e+02   4.1479537e+02   4.3515613e+02   1.6415267e+02   2.5472000e+02   2.9811432e+01   4.1701290e+02   1.5402219e+02   2.3813484e+02   1.2474728e+02   6.4619226e+02   5.0583329e+01   4.4274710e+02   1.2630217e+02   3.1418452e+02   5.4936206e+01   3.9271000e+02   2.8876804e+02   6.0724258e+02  -1.7769729e+01   2.5643871e+02   1.6040619e+02   4.6827355e+02   9.4305535e+01   2.9323581e+02   1.4249694e+02   2.7203581e+02   1.0663068e+02   3.3441613e+02   1.1957639e+02   4.7168484e+02  -1.5531742e+00   1.2833516e+02   2.8427157e+02   2.7362710e+02   1.4520757e+02   4.5736250e+02   1.5866868e+02   2.9988935e+02  -4.8504374e+01   6.7602645e+02   3.3422337e+02   4.3855742e+02   1.6482347e+02   3.2663452e+02   1.1886472e+02   3.7929645e+02   1.9872564e+02   3.6901387e+02   9.3900826e+01   4.5256258e+02   1.3262854e+02   3.4913129e+02   1.4433821e+02   3.7225065e+02   1.0408059e+02   3.2532880e+02   3.6282971e+01   4.8900935e+02   2.4882990e+02   6.9981935e+02  -1.1608452e+01   2.6282903e+02   1.5567916e+02   2.0082871e+02   1.8279048e+02   2.4875516e+02   1.1790959e+02   4.8632880e+02   1.3732971e+01   1.5776880e+02   9.8467771e+01   2.1575000e+02   1.1161774e+02   4.9836645e+02  -1.2451574e+01   4.9914581e+02   2.6656400e+01   3.7576880e+02   1.3168777e+02   2.0801677e+02   1.4047156e+02   3.0388065e+02   7.8025677e+01   2.0289258e+02   9.7147303e+01   2.2614258e+02   2.2303763e+02   3.5189935e+02  -2.7038400e+01   4.5326613e+02   1.1548065e+01   2.0861032e+02   1.0632924e+02   2.0765097e+02   8.2455987e+01   2.0766613e+02   1.1181548e+01   1.9422065e+02   7.3310735e+01   1.4432065e+02   7.1570800e+01   2.4759516e+02  -3.0175355e+01   4.9099880e+02  -4.0806287e+00   5.1769161e+02   2.8251080e+02   5.2669968e+02   6.8312090e+01   3.6789258e+02   1.6380472e+02   4.2376880e+02  -1.5222871e-01   4.2882065e+02   1.5644241e+02   4.8073387e+02   2.4393226e+01   3.9355167e+02  -4.0646245e+01   3.7220129e+02   1.9478874e+02   3.7123645e+02   2.0807560e+02   3.2756161e+02   1.2893410e+02   3.9832161e+02   9.8829806e+00   3.7943880e+02  -2.0155829e+01   5.7382194e+02  -8.7415613e+00   5.2399839e+02   1.6448916e+02   4.1400710e+02   2.0644459e+02   5.4343880e+02  -5.6158287e+00   1.9851194e+02   1.5176969e+02   4.2021880e+02   6.1317713e+00   2.3991516e+02  -1.4916761e+01   4.2987880e+02  -8.3010287e+00   3.3254880e+02   2.9375371e+01   2.2742871e+02   1.6896377e+02   2.9139484e+02  -1.9861032e+00   4.9503839e+02  -1.4072645e+00   2.5135419e+02   1.4843908e+02   2.4421880e+02   1.2121177e+02   2.6478161e+02   1.3273037e+02   1.2675968e+02   7.9342452e+01   3.2418387e+01   2.3397717e+02   2.0532880e+02  -3.9447029e+01   4.7560516e+02   2.0179974e+01   1.3531097e+02   4.2117058e+01   6.8336806e+02  -8.7658968e+00   4.7254880e+02  -8.8246287e+00   5.6601613e+01   2.5736387e+01   4.2766258e+02  -8.7972000e+00   6.3521880e+02   1.4491771e+01   3.1130355e+02   1.1018894e+02   2.6132880e+02   1.2929713e+00   4.2447516e+02   2.0772632e+01   2.5610880e+02   1.3171057e+02   3.6014323e+02   3.2343484e+00   4.4187968e+02   1.5696400e+01   5.6841903e+02   3.6636800e+01   3.9931129e+02  -8.8729677e+00   3.2591774e+02   2.6528516e+01   5.6018065e+02   5.7692968e+01   7.1621880e+02   6.6817713e+00   2.5382484e+02   1.7523950e+02   3.2757032e+02   4.8693084e+01   4.3390581e+02  -5.0266581e+00   6.4540194e+02  -1.3900219e+01   4.2029032e+01  -2.0404581e+01   3.9917516e+02  -1.1935626e+01   4.2867484e+02   1.6311150e+02   4.4646097e+02   2.6699699e+02   3.8589516e+02   4.1048387e+00   3.6384710e+02   2.2891265e+01   6.8096290e+02  -2.5429935e+01   2.9801742e+02   3.4524774e+00   2.1885710e+02   2.0983595e+02   1.8123290e+02  -5.2508387e-01   2.1854774e+02   3.0871484e+00
   3.5099880e+02   1.9011937e+02   3.6665161e+02   2.3700271e+02   3.0993677e+02   1.8008929e+01   2.9354880e+02   1.9360537e+02   1.9770258e+02   1.6156412e+02   3.7143710e+02   2.2821084e+02   3.9241677e+02   1.5113698e+02   6.0460548e+02   5.4115755e+01   4.7711774e+02   2.9987284e+02   4.7059323e+02   2.0099222e+02   6.0383742e+02   1.4702139e+02  -2.6032323e+02   1.6270457e+02   5.7225355e+02   1.1788426e+01   4.3419032e+02   1.7395097e+01   7.0472194e+02   2.5116761e+01   3.3997613e+02   1.7063675e+02   4.0620258e+02   3.2916052e+01   6.9387880e+02  -4.7091029e+01   1.1801581e+02   4.0917261e+02   4.4306032e+02   2.3709368e+01   9.7845806e+01   1.6214266e+02   6.3026129e+02   1.5232968e+01   4.2652903e+02   1.2829671e+02   3.3243880e+02   1.5382417e+02   3.2170839e+02   1.2950075e+02   3.7236742e+02   1.2187932e+02   4.5832880e+02   7.7862971e+01   1.1843880e+02   4.1561417e+02   4.1148194e+02   1.0676822e+02   3.8690065e+02   2.2192763e+02   7.2480774e+02   2.3787316e+01   7.6201161e+02  -6.1860903e+00   6.9278161e+02   6.4255355e+00   3.2410880e+02   1.9560057e+02   1.0510880e+02   4.5890057e+02   5.1143880e+02   3.0724171e+01   4.9687710e+02   1.8481628e+02   2.3215323e+02   1.7442774e+02   6.5110880e+02   5.2660571e+01   2.1571000e+02   1.5572514e+02   4.8032880e+02  -6.6770287e+00   4.0445548e+02   1.4920163e+02   4.6364419e+02   2.7941368e+01   2.8464194e+02   1.2168800e+02   2.5661387e+02   1.5711670e+02   3.7299880e+02   2.5455430e+01   4.0875516e+02   2.0667006e+01   3.4233419e+02   9.7926168e+01   5.0216194e+02   1.7549930e+02   6.3743880e+02   2.0534171e+01   4.0304839e+02   1.2681387e+02   6.0045645e+02   3.7510258e+01   3.3054880e+02   3.7415371e+01   6.9156774e+02   2.4239355e+00   3.7021880e+02   3.9669177e+02   4.2582613e+02   2.7545907e+02   3.3205000e+02   1.5735032e+01   3.9756290e+02   1.7990819e+02   3.2058484e+02   1.4404128e+02   5.2608226e+02   6.2192129e+01   5.3696710e+02   1.6765457e+02   2.7795452e+02   8.1174606e+01   3.6449000e+02   2.4946564e+02   5.8035258e+02   3.1614710e+00   2.4576871e+02   1.3714979e+02   4.8794355e+02   1.1028194e+02   3.0535581e+02   1.4219734e+02   2.6670581e+02   8.4837084e+01   4.3641613e+02   1.6241639e+02   5.4257484e+02   1.1445626e+01   1.4844516e+02   3.3622277e+02   2.5485710e+02   1.5059917e+02   4.5002250e+02   1.6580588e+02   3.4222935e+02  -3.3111574e+01   5.9146645e+02   3.2687817e+02   3.9555742e+02   1.1748347e+02   3.2496452e+02   1.3432832e+02   4.1273645e+02   1.9749044e+02   3.7990387e+02   1.0325963e+02   4.5979258e+02   1.2550014e+02   3.3479129e+02   9.6705406e+01   3.8736065e+02   1.7220179e+02   3.3343880e+02  -2.5582871e-01   3.4722935e+02   2.1972230e+02   7.8392935e+02   3.7727484e+00   2.4404903e+02   1.6251156e+02   2.1359871e+02   9.9878877e+01   2.1309516e+02   1.1265239e+02   5.2621880e+02   1.6211771e+01   2.2399880e+02   5.4389371e+01   2.1809000e+02   1.6176054e+02   5.1147645e+02  -2.5003742e+00   4.7770581e+02   5.8216000e+00   4.0165880e+02   1.6150657e+02   1.8379677e+02   1.4173916e+02   3.0311065e+02   7.2867277e+01   2.6467258e+02   9.2984903e+01   1.9336258e+02   2.3433003e+02   3.1433935e+02  -4.3736000e+00   4.8103613e+02   1.1556465e+01   1.9739032e+02   1.0422684e+02   1.9565097e+02   7.3185987e+01   1.8799613e+02   2.1951484e+00   1.8956065e+02   6.0133535e+01   1.4587065e+02   6.9996800e+01   2.4548516e+02  -2.1556555e+01   4.9087880e+02   1.8189713e+00   4.4447161e+02   2.1269840e+02   5.9302968e+02   4.6005690e+01   3.5211258e+02   1.5284712e+02   4.3487880e+02   4.7298971e+01   4.2848065e+02   1.7046961e+02   5.2751387e+02   2.8760826e+01   4.1822167e+02  -1.0839845e+01   4.1998129e+02   2.1996634e+02   3.8878645e+02   1.5422160e+02   4.0881161e+02   1.9318410e+02   3.7999161e+02   2.7019381e+01   3.7432880e+02   1.7142971e+01   6.9682194e+02  -2.4581561e+01   4.0465839e+02   1.7436636e+02   3.8545710e+02   1.9984859e+02   5.1265880e+02   1.2296571e+01   1.7196194e+02   1.7067369e+02   4.6121880e+02   2.7741771e+01   2.7613516e+02  -3.0144361e+01   4.9876880e+02   1.8847771e+01   3.6776880e+02  -2.5892229e+01   2.4675871e+02   1.6063737e+02   3.0972484e+02   1.3767497e+01   5.2914839e+02   4.2039355e+00   2.2358419e+02   8.4330684e+01   3.0165880e+02   1.7061657e+02   3.0033161e+02   8.6326374e+01   1.5508968e+02   5.9076052e+01   5.4968387e+01   2.0406317e+02   2.1043880e+02  -6.4525829e+01   3.5482516e+02  -7.7176258e+00   1.8553097e+02   1.6989458e+01   6.9136806e+02  -6.5896774e-02   5.9399880e+02   1.6119371e+01   7.3931613e+01   1.6119987e+01   4.4477258e+02  -1.6276000e+01   5.2010880e+02   6.1480571e+01   2.8008355e+02   1.5935654e+02   2.9499880e+02   3.6709371e+01   5.4791516e+02  -4.7772568e+01   2.2632880e+02   1.2431297e+02   4.1570323e+02   3.8899548e+01   4.8698968e+02   1.5757600e+01   5.6275903e+02   4.5759600e+01   4.3631129e+02   2.7703226e-01   3.6969774e+02   2.3146116e+01   4.5607065e+02   5.4617677e+00   6.5165880e+02   2.4396571e+01   3.5504484e+02   2.0192190e+02   3.4490032e+02   5.1086684e+01   6.3745581e+02   3.6893419e+00   6.3929194e+02  -1.9141935e-01   5.3809032e+01  -1.6796981e+01   3.8173516e+02   1.5459574e+01   4.2678484e+02   1.3959270e+02   3.6557097e+02   3.0401819e+02   3.8667516e+02   3.3152439e+01   3.8429710e+02   4.8705265e+01   5.9167290e+02  -2.3996735e+01   3.5857742e+02   6.4976774e+00   2.5935710e+02   1.9446595e+02   2.1635290e+02   1.4665316e+01   3.2865774e+02  -1.5281652e+01
   3.0832880e+02   1.2997297e+02   4.0543161e+02   1.9901031e+02   3.0004677e+02  -2.8698710e+00   2.7432880e+02   2.3325297e+02   1.8637258e+02   1.4825052e+02   3.8910710e+02   2.8723724e+02   3.6874677e+02   2.1625058e+02   5.1860548e+02  -1.1894245e+01   4.1744774e+02   2.3053644e+02   4.4959323e+02   2.3300222e+02   5.8750742e+02   1.9155779e+02  -2.6921323e+02   1.4241577e+02   5.8192355e+02   6.9134826e+01   5.3853032e+02   3.0267897e+01   5.3183194e+02   5.5079613e+00   3.5031613e+02   2.1257955e+02   4.7076258e+02   1.0521252e+01   6.7310880e+02  -1.1649429e+01   9.8455806e+01   4.0806741e+02   5.0228032e+02   5.0817677e+00   1.3940581e+02   1.4381786e+02   5.7182129e+02   1.2468168e+01   3.3185903e+02   1.3420031e+02   2.8265880e+02   1.9280657e+02   3.3959839e+02   1.8061955e+02   3.7891742e+02   1.5557532e+02   5.2787880e+02   4.3188971e+01   1.7354880e+02   3.5386537e+02   4.0315194e+02   1.2454462e+02   3.7846065e+02   1.6193283e+02   7.9769774e+02   2.9176116e+01   7.4801161e+02  -4.8360903e+00   6.6267161e+02   1.9443355e+00   3.0210880e+02   1.5747057e+02   1.0421880e+02   3.9130177e+02   5.6587880e+02   1.2368971e+01   4.9432710e+02   1.9058028e+02   2.4271323e+02   1.0047294e+02   5.9854880e+02   3.5975371e+01   2.6037000e+02   1.4437234e+02   5.3221880e+02  -1.1718229e+01   3.3912548e+02   1.6131803e+02   4.4520419e+02  -3.2023432e+01   2.5753194e+02   8.9746800e+01   2.3416387e+02   1.4202270e+02   3.3687880e+02  -1.2994970e+01   4.7698516e+02   2.2086065e+00   3.0955419e+02   1.4032857e+02   4.6493194e+02   1.6047770e+02   6.3554880e+02   1.3355371e+01   4.3882839e+02   1.4428147e+02   5.2279645e+02  -9.6169419e+00   3.9121880e+02   2.8121771e+01   6.9023774e+02   2.6190335e+01   3.8643880e+02   4.6150417e+02   3.6582613e+02   2.1847907e+02   2.3883000e+02  -5.6973677e+00   3.9967290e+02   1.4973939e+02   2.7902484e+02   1.6436608e+02   5.0175226e+02   4.9918529e+01   4.9618710e+02   2.1213697e+02   3.0806452e+02   7.0985806e+01   3.7704000e+02   3.0924164e+02   6.4457258e+02   1.7913871e+01   2.8531871e+02   1.3520579e+02   4.7738355e+02   1.0034674e+02   2.9879581e+02   1.5250214e+02   2.8648581e+02   1.3947468e+02   4.2508613e+02   1.2599279e+02   5.5446484e+02  -2.7175574e+01   1.2922516e+02   3.3154037e+02   2.5207710e+02   1.7437157e+02   4.3580250e+02   2.0539348e+02   3.1277935e+02  -2.3535574e+01   5.8279645e+02   3.0646177e+02   3.8588742e+02   1.3103707e+02   3.0841452e+02   1.2965232e+02   3.7662645e+02   2.1826924e+02   3.6724387e+02   9.2602426e+01   4.1001258e+02   9.9032542e+01   3.2868129e+02   1.2175421e+02   3.3536065e+02   1.8325179e+02   3.1687880e+02   1.2288971e+01   4.2878935e+02   1.9075750e+02   6.8092935e+02   7.4627484e+00   2.8682903e+02   1.4842916e+02   2.0382871e+02   1.5022048e+02   2.2131516e+02   9.8994787e+01   5.0076880e+02   1.3577713e+00   2.1154880e+02   6.8055371e+01   2.3131000e+02   1.5270294e+02   5.3003645e+02  -3.2517419e-01   4.3936581e+02  -1.0012000e+00   3.6676880e+02   1.7874777e+02   2.0690677e+02   1.6800036e+02   2.9555065e+02   6.6582077e+01   2.1145258e+02   8.1802503e+01   2.1192258e+02   2.3961523e+02   3.7022935e+02  -2.3284800e+01   4.5281613e+02  -8.4159355e+00   2.0650032e+02   1.1327804e+02   1.9320097e+02   5.5831987e+01   1.8244613e+02   3.8591484e+00   2.2300065e+02   6.8678335e+01   1.1998065e+02   4.1628000e+01   2.2937516e+02  -3.6827755e+01   5.0010880e+02  -3.9194287e+00   5.1613161e+02   2.9896560e+02   5.5602968e+02  -1.3743097e+00   4.1133258e+02   1.4788952e+02   4.1532880e+02   2.5302971e+01   4.5004065e+02   2.6152481e+02   5.0839387e+02   2.2620426e+01   3.7877167e+02   4.6461548e+00   3.9098129e+02   1.5884634e+02   3.9856645e+02   1.8788920e+02   3.7719161e+02   1.5671370e+02   4.0232161e+02   5.9012981e+01   3.9987880e+02   2.8208971e+01   6.3226194e+02   3.5693239e+01   4.8154839e+02   1.3443516e+02   3.8778710e+02   1.9732219e+02   5.6876880e+02   2.3247771e+01   1.7929194e+02   1.7741729e+02   4.3810880e+02   3.6370571e+01   2.8513516e+02  -7.5343613e+00   5.3487880e+02   1.1188971e+01   3.4743880e+02   5.1417129e-01   2.4820871e+02   1.6074137e+02   2.3583484e+02   5.9238697e+01   5.1170839e+02  -9.8508645e+00   2.4113419e+02   1.2892668e+02   3.0854880e+02   1.3217537e+02   3.2978161e+02   1.0897037e+02   1.4142968e+02   1.2116885e+02   4.9638387e+01   2.2981957e+02   1.9821880e+02  -3.1768229e+01   4.0804516e+02  -3.0852258e+00   1.6775097e+02   1.0081858e+01   6.9625806e+02  -9.7970968e+00   4.7221880e+02  -7.9822871e-01   5.5601613e+01   1.9476387e+01   3.3066258e+02   2.0402800e+01   5.4432880e+02   5.7629713e+00   3.0097355e+02   1.3790534e+02   2.7299880e+02   6.5793713e+00   5.7147516e+02   4.2232632e+01   2.3410880e+02   1.2491057e+02   3.9514323e+02   4.4324348e+01   4.9609968e+02   2.8578800e+01   6.1541903e+02   1.9868000e+00   4.2387129e+02   2.6052232e+01   3.2025774e+02  -8.4586839e+00   5.6140065e+02  -6.7446323e+00   5.5965880e+02   3.8646571e+01   3.0348484e+02   1.3771670e+02   3.1946032e+02   3.2341884e+01   4.5479581e+02  -6.9785806e-01   6.4174194e+02   3.0612581e+01   2.7589032e+01   3.6306194e+00   4.4929516e+02   1.8054774e+01   3.7012484e+02   1.0557550e+02   3.4346097e+02   2.6511699e+02   4.0889516e+02   2.0154839e+01   3.1140710e+02  -1.5353535e+01   6.4853290e+02  -2.6975535e+01   3.3435742e+02   7.8752774e+00   2.2610710e+02   2.2687595e+02   2.5098290e+02   8.7749161e+00   3.4009774e+02  -1.7416852e+01
   3.2921880e+02   1.7008177e+02   4.2299161e+02   2.2638551e+02   3.0504677e+02  -1.1719871e+01   3.3254880e+02   1.9670537e+02   2.1259258e+02   1.4737292e+02   3.9321710e+02   2.7946844e+02   3.0741677e+02   1.3626698e+02   6.1838548e+02   2.6343355e+01   4.7355774e+02   2.3381764e+02   4.5781323e+02   2.2734462e+02   6.0506742e+02   1.6026299e+02  -2.5043323e+02   1.3835337e+02   5.2192355e+02   6.5948258e+00   5.2775032e+02   3.3130297e+01   6.4660194e+02   4.6563613e+00   3.1208613e+02   2.0652795e+02   4.5809258e+02   2.1204852e+01   6.0387880e+02  -3.7781029e+01   1.6312581e+02   4.3222381e+02   4.8717032e+02   3.1805677e+00   1.3429581e+02   1.5900666e+02   5.8737129e+02   1.9334168e+01   4.0674903e+02   1.2509911e+02   3.7132880e+02   1.9093297e+02   3.9148839e+02   2.3435835e+02   3.6991742e+02   2.0485532e+02   6.2210880e+02   3.9430571e+01   1.1443880e+02   3.4048417e+02   4.2093194e+02   1.2901222e+02   3.9757065e+02   1.5596403e+02   7.3269774e+02   3.2486116e+01   6.8157161e+02   2.7589110e+01   6.0878161e+02   3.5955355e+00   3.3476880e+02   2.1930777e+02   1.2687880e+02   4.9126897e+02   5.0132880e+02   1.3092971e+01   4.2332710e+02   1.8414028e+02   2.3193323e+02   1.3310534e+02   7.1476880e+02   1.6567771e+01   2.4337000e+02   1.9995234e+02   4.6932880e+02  -5.6870287e+00   3.6989548e+02   1.0874643e+02   4.8675419e+02   3.7202568e+01   2.6575194e+02   7.2539200e+01   2.9394387e+02   1.5424030e+02   2.8510880e+02  -4.4033703e+00   4.0575516e+02   5.1357006e+01   3.2533419e+02   1.1195617e+02   5.2704194e+02   1.8417890e+02   5.6732880e+02   5.1472971e+01   3.3759839e+02   1.0770987e+02   5.4112645e+02   1.6366658e+01   3.5110880e+02   3.5000571e+01   7.3267774e+02   2.2575135e+01   3.9121880e+02   4.3501177e+02   4.4304613e+02   2.0452147e+02   3.0950000e+02   2.4649032e+01   4.0201290e+02   1.5455219e+02   3.5458484e+02   1.7465128e+02   5.5964226e+02   3.1507329e+01   4.5452710e+02   1.3524977e+02   2.6218452e+02   7.3876206e+01   3.7182000e+02   2.5243924e+02   6.7657258e+02   3.2023871e+01   2.4031871e+02   1.3535579e+02   4.8638355e+02   1.3529674e+02   2.9857581e+02   1.7262974e+02   2.3237581e+02   1.0958348e+02   3.9363613e+02   1.2950879e+02   5.0168484e+02   4.7046826e+01   1.0888516e+02   3.0571757e+02   2.5085710e+02   1.4813917e+02   4.6202250e+02   1.7829588e+02   2.9299935e+02  -4.7723174e+01   6.2024645e+02   2.9991577e+02   4.1766742e+02   9.8264671e+01   3.1130452e+02   9.5311123e+01   3.6118645e+02   2.0317444e+02   4.1968387e+02   3.5077226e+01   4.3067258e+02   1.2693974e+02   3.3746129e+02   9.2271806e+01   4.1125065e+02   9.7960594e+01   3.4743880e+02   4.6844171e+01   4.0278935e+02   2.2794750e+02   7.6203935e+02   4.1394839e-01   2.8059903e+02   1.6625756e+02   2.0193871e+02   1.0793168e+02   2.3353516e+02   1.2745719e+02   5.1721880e+02   4.6261771e+01   2.0043880e+02   7.0384171e+01   2.3986000e+02   1.0545894e+02   4.4480645e+02   1.8493226e+01   4.8736581e+02   8.2688000e+00   3.6199880e+02   1.5323937e+02   1.9268677e+02   1.7069796e+02   3.0500065e+02   8.2826077e+01   2.2878258e+02   7.0076103e+01   2.1803258e+02   2.6579643e+02   4.0944935e+02  -2.3752400e+01   4.5248613e+02   7.0604645e+00   2.1917032e+02   8.6814439e+01   1.9143097e+02   6.0753587e+01   2.0188613e+02   1.9753948e+01   1.7678065e+02   5.7595935e+01   1.4821065e+02   6.2809600e+01   2.0581516e+02  -1.8052955e+01   5.0532880e+02   2.1322971e+01   5.0458161e+02   3.0088960e+02   5.1713968e+02   5.4966890e+01   3.5544258e+02   1.6713072e+02   4.7265880e+02   1.1386571e+01   4.3148065e+02   1.8256961e+02   4.4451387e+02   2.6950826e+01   4.1455167e+02   2.2233755e+01   3.8587129e+02   1.8836514e+02   4.0512645e+02   2.0113440e+02   3.2969161e+02   1.7876370e+02   4.0810161e+02   2.7100581e+01   3.6632880e+02   4.6729713e+00   5.8382194e+02  -7.4315613e+00   4.7365839e+02   1.4873636e+02   4.5312710e+02   2.2265499e+02   5.3499880e+02  -1.8940629e+01   2.0518194e+02   1.6112609e+02   4.0743880e+02   9.8241713e+00   2.7258516e+02   1.6139639e+01   4.3854880e+02   8.1153713e+00   3.7465880e+02  -3.4993429e+01   2.4564871e+02   1.7772617e+02   2.4883484e+02   2.0868697e+01   4.2925839e+02   2.4745135e+01   1.8791419e+02   1.0307428e+02   2.6321880e+02   1.2369177e+02   3.1755161e+02   2.0505877e+02   1.5931968e+02   1.0673765e+02   5.9638387e+01   2.1601957e+02   1.9654880e+02  -4.2304629e+01   4.4526516e+02   1.2671742e+00   1.4531097e+02   4.9877058e+01   6.5247806e+02   7.0453032e+00   4.5521880e+02   3.6001771e+01   9.4491613e+01  -4.3524813e+01   4.4410258e+02  -1.0552400e+01   6.0043880e+02   1.2384171e+01   2.8653355e+02   1.3839054e+02   3.0699880e+02  -1.7006287e+00   5.0225516e+02   7.3202323e+00   2.6599880e+02   1.3346937e+02   2.9492323e+02   1.4671948e+01   4.7009968e+02  -4.5612000e+00   4.9930903e+02  -9.7244000e+00   3.8598129e+02   2.8193432e+01   3.3203774e+02   3.4488916e+01   4.5696065e+02   1.1280568e+01   6.5454880e+02   3.1615371e+01   3.2682484e+02   1.5495950e+02   3.2546032e+02   2.8301884e+01   4.6823581e+02   1.7786942e+01   7.1663194e+02  -5.2686194e+00   3.0699032e+01   2.0518194e+00   4.6584516e+02  -1.4379226e+01   4.0045484e+02   1.8725910e+02   3.1713097e+02   2.6189339e+02   4.0789516e+02   2.5684839e+01   3.4995710e+02   1.7112465e+01   6.1139290e+02  -1.3154335e+01   3.7890742e+02  -1.0798723e+01   2.2735710e+02   1.9415595e+02   2.5710290e+02   1.8535316e+01   2.8143774e+02   2.6165948e+01
   3.5710880e+02   1.8163057e+02   3.9121161e+02   1.9358791e+02   2.8371677e+02   2.1216529e+01   2.9721880e+02   2.0720177e+02   1.9648258e+02   1.5311172e+02   3.2665710e+02   2.5745324e+02   3.4585677e+02   1.3163178e+02   5.9338548e+02   3.0893355e+01   4.7755774e+02   2.8249764e+02   3.9370323e+02   1.3414342e+02   5.4461742e+02   1.3253899e+02  -2.4199323e+02   1.1378817e+02   5.8003355e+02   4.4056026e+01   5.0919032e+02   2.0505097e+01   6.8527194e+02   2.4002761e+01   3.7275613e+02   1.9734435e+02   3.8898258e+02  -9.7063484e+00   6.7676880e+02  -5.5392229e+01   1.3101581e+02   4.2879261e+02   4.7406032e+02   3.9679368e+01   1.2118581e+02   1.7972546e+02   6.4915129e+02   4.9391768e+01   3.9674903e+02   1.0444911e+02   3.3610880e+02   1.9753057e+02   2.6903839e+02   1.4826435e+02   3.4269742e+02   1.3581292e+02   6.2810880e+02   3.5390571e+01   1.2921880e+02   3.9441177e+02   3.6504194e+02   1.1893342e+02   3.4957065e+02   2.1335403e+02   8.4547774e+02  -1.5206284e+01   7.6657161e+02  -1.0210890e+01   6.5700161e+02   2.1177935e+01   3.2243880e+02   2.1518417e+02   1.0632880e+02   4.4435297e+02   4.9454880e+02  -1.0814629e+01   4.9876710e+02   1.3288508e+02   1.8182323e+02   1.0756414e+02   6.3054880e+02   4.6453713e+00   2.2682000e+02   1.6360634e+02   4.6865880e+02   1.0926571e+01   3.6534548e+02   1.4845043e+02   4.5720419e+02   2.2906568e+01   2.8464194e+02   1.3313800e+02   3.0139387e+02   1.6676430e+02   3.2010880e+02   2.6906630e+01   4.2009516e+02  -2.5701935e+00   3.1911419e+02   1.1645377e+02   4.8038194e+02   2.2824170e+02   6.6254880e+02  -7.5846287e+00   3.3771839e+02   1.0215027e+02   5.7534645e+02   2.4849058e+01   3.6543880e+02   4.5744171e+01   6.7145774e+02   3.7032735e+01   3.4087880e+02   4.4958897e+02   4.0282613e+02   1.8396907e+02   2.7661000e+02   2.1840232e+01   3.9445290e+02   1.7459699e+02   2.3502484e+02   1.3688608e+02   5.9486226e+02   3.7579729e+01   5.0052710e+02   1.6200977e+02   3.1951452e+02   8.0629806e+01   3.9604000e+02   2.9872164e+02   6.3446258e+02  -2.1167329e+01   2.1965871e+02   1.5111859e+02   5.1516355e+02   6.0214335e+01   2.3390581e+02   1.4302334e+02   1.9703581e+02   5.8630684e+01   3.5241613e+02   8.4696387e+01   4.7090484e+02   3.3069226e+01   9.2115161e+01   3.3050917e+02   3.1740710e+02   1.5592517e+02   4.1180250e+02   1.4431348e+02   3.6299935e+02  -5.7323174e+01   5.8913645e+02   3.5628457e+02   4.0810742e+02   1.0947947e+02   2.9785452e+02   9.4167123e+01   4.1195645e+02   2.0666284e+02   4.2701387e+02   8.7040826e+01   3.9712258e+02   1.3651374e+02   3.3191129e+02   1.0627581e+02   3.8703065e+02   1.1533819e+02   3.4754880e+02  -3.8462871e-01   4.7056935e+02   2.4685510e+02   7.2714935e+02   2.3205148e+01   2.5226903e+02   1.6597396e+02   1.8582871e+02   1.1544048e+02   2.2398516e+02   1.1711119e+02   5.2032880e+02   3.1229713e+00   1.8476880e+02   3.1197771e+01   2.4542000e+02   1.6135414e+02   4.9336645e+02  -1.8271574e+01   4.2225581e+02  -2.1962400e+01   3.8332880e+02   1.5353297e+02   1.7701677e+02   1.5106156e+02   3.0222065e+02   7.9608477e+01   2.2723258e+02   9.2430103e+01   2.3547258e+02   2.2696123e+02   3.4433935e+02  -4.0773600e+01   4.3148613e+02  -2.9709535e+01   2.0506032e+02   1.0128324e+02   1.9643097e+02   6.3683587e+01   1.6232613e+02  -1.1411252e+01   1.5800065e+02   5.7768335e+01   1.3143065e+02   8.2602000e+01   2.1059516e+02  -1.8545355e+01   4.5487880e+02   8.1389713e+00   4.9469161e+02   3.4724080e+02   5.8969968e+02   1.9822090e+01   2.9744258e+02   1.7722072e+02   4.4965880e+02   1.7886571e+01   4.9182065e+02   1.9652241e+02   5.6617387e+02   4.9998026e+01   4.4677167e+02  -9.3438452e+00   4.4387129e+02   1.9183514e+02   3.9923645e+02   1.8083560e+02   3.5631161e+02   1.9526410e+02   3.7555161e+02   4.1154581e+01   4.3087880e+02   1.3508971e+01   7.0370194e+02   3.3758039e+01   4.3288839e+02   1.4665796e+02   3.8334710e+02   2.3134739e+02   4.1510880e+02  -8.2294287e+00   1.5473194e+02   1.5627209e+02   4.0610880e+02   1.2605713e+00   2.8847516e+02  -2.4156129e-01   4.8387880e+02   4.9289713e+00   3.7521880e+02   1.0511771e+01   2.3653871e+02   1.4378497e+02   2.7828484e+02   2.4392697e+01   5.8292839e+02   1.6561535e+01   2.8680419e+02   1.3372308e+02   2.9887880e+02   1.4594897e+02   2.8644161e+02   1.4343757e+02   1.6519968e+02   1.1737725e+02   4.0418387e+01   2.3155717e+02   2.1243880e+02  -1.3015829e+01   4.7837516e+02  -1.7931626e+01   1.4075097e+02   8.0901858e+01   7.2358806e+02  -6.8734968e+00   6.0054880e+02  -2.7294629e+01   5.8931613e+01  -7.9001290e-01   3.8377258e+02  -4.6160000e+00   5.2343880e+02   3.3544171e+01   2.6775355e+02   1.2478294e+02   2.8210880e+02  -6.9294287e+00   4.4247516e+02   3.2226323e+00   2.9387880e+02   1.7479897e+02   3.6403323e+02   1.8253148e+01   4.4865968e+02   9.8240000e+00   5.8808903e+02   1.9173200e+01   4.6420129e+02  -1.8834168e+01   4.0747774e+02   2.6893716e+01   5.0929065e+02   1.0874168e+01   6.8865880e+02   2.0106571e+01   3.5026484e+02   1.4341430e+02   2.8368032e+02   2.5314284e+01   5.8212581e+02   4.4557419e+00   5.8507194e+02   1.4816181e+01   5.8809032e+01  -6.5269806e+00   4.1662516e+02   2.2108374e+01   4.2878484e+02   1.2099270e+02   3.6224097e+02   2.0595459e+02   3.4978516e+02  -1.2263613e+00   2.9884710e+02   2.8871265e+01   5.8082290e+02   2.8712645e+00   4.2924742e+02   3.6844077e+01   2.2185710e+02   2.0746595e+02   2.5448290e+02  -4.2550839e+00   2.5854774e+02   7.5471484e+00
   3.6254880e+02   2.3030537e+02   4.4277161e+02   1.6380311e+02   2.6449677e+02  -2.5870968e-02   3.0021880e+02   1.8051177e+02   2.2181258e+02   1.4963532e+02   3.5488710e+02   3.0375484e+02   3.7896677e+02   1.6554298e+02   5.8705548e+02   4.5399755e+01   5.3722774e+02   3.0006404e+02   3.3870323e+02   1.3765342e+02   6.2717742e+02   1.8504419e+02  -2.0565323e+02   1.4233097e+02   4.9703355e+02   3.9806026e+01   5.1119032e+02  -8.9949032e+00   7.9883194e+02   1.1027961e+01   3.5619613e+02   1.9344915e+02   4.3887258e+02  -3.0807548e+01   4.7421880e+02  -3.8078229e+01   9.5675806e+01   3.7139981e+02   4.5306032e+02   1.1249368e+01   1.4751581e+02   1.8761906e+02   6.3126129e+02   2.4929677e+00   3.5785903e+02   9.9340310e+01   2.7854880e+02   1.6402537e+02   3.4303839e+02   2.2134435e+02   3.6558742e+02   1.9242172e+02   5.3721880e+02   5.3221771e+01   1.0643880e+02   3.7890417e+02   3.7581194e+02   1.3695182e+02   3.6768065e+02   2.2246523e+02   8.0480774e+02   3.1673161e+00   7.0657161e+02   3.1589110e+01   6.7055161e+02   2.1203935e+01   2.6287880e+02   1.4016897e+02   1.4432880e+02   4.0198297e+02   4.9843880e+02  -1.6758287e+00   4.5198710e+02   1.8362748e+02   2.5782323e+02   1.4081414e+02   6.2732880e+02   4.5297129e-01   2.5159000e+02   1.1507474e+02   4.9999880e+02   1.1993713e+00   4.0478548e+02   1.1840523e+02   4.8620419e+02   2.8806568e+01   2.5009194e+02   1.0645200e+02   2.6583387e+02   1.1593910e+02   3.8832880e+02   1.6229030e+01   4.1975516e+02  -2.4762994e+01   3.1967419e+02   1.0251897e+02   4.8804194e+02   1.8307890e+02   5.0954880e+02   2.1215371e+01   3.1548839e+02   1.1503867e+02   6.3823645e+02   3.2597858e+01   3.9543880e+02   2.9454171e+01   6.5967774e+02   2.1085135e+01   3.4732880e+02   3.8807297e+02   3.9193613e+02   2.5439027e+02   2.8383000e+02  -9.5173677e+00   4.4812290e+02   1.0653339e+02   2.7825484e+02   1.5697768e+02   5.0819226e+02   2.1073329e+01   4.8474710e+02   1.4383217e+02   3.1984452e+02   1.2204341e+02   4.0915000e+02   2.9234284e+02   6.5613258e+02  -1.5900929e+01   2.1154871e+02   1.4154739e+02   4.4449355e+02   1.1409794e+02   3.1212581e+02   1.4220574e+02   2.3048581e+02   1.0673468e+02   4.9830613e+02   1.6002519e+02   5.2424484e+02   9.3520258e+00   1.3900516e+02   2.7230797e+02   2.4540710e+02   1.3124517e+02   4.8647250e+02   1.8310988e+02   2.5788935e+02  -1.8914374e+01   6.0635645e+02   3.5224697e+02   3.9821742e+02   1.4549067e+02   3.3896452e+02   1.4720832e+02   3.4795645e+02   2.1300284e+02   4.3435387e+02   9.6123626e+01   3.9223258e+02   1.1723494e+02   3.1702129e+02   1.1123701e+02   3.8570065e+02   1.2889459e+02   3.5287880e+02   2.7968971e+01   3.9311935e+02   1.9750110e+02   7.2147935e+02  -8.6712516e+00   2.7559903e+02   1.4954756e+02   2.0970871e+02   7.7310077e+01   1.9887516e+02   1.1355999e+02   4.4721880e+02   1.1971771e+01   1.8010880e+02   7.5900571e+01   2.0242000e+02   1.5090414e+02   4.8014645e+02   3.7860258e+00   4.5114581e+02   9.1664000e+00   3.6632880e+02   1.5955297e+02   1.9057677e+02   1.8675676e+02   2.8477065e+02   8.2554477e+01   2.1923258e+02   7.2960103e+01   1.9659258e+02   2.6773163e+02   3.3589935e+02  -4.1648400e+01   4.5181613e+02  -2.1059355e+00   2.2984032e+02   1.1541084e+02   1.6665097e+02   7.3845987e+01   1.3710613e+02  -1.4843652e+01   1.8233065e+02   7.1261935e+01   1.4698065e+02   6.5578000e+01   2.2592516e+02  -1.2331755e+01   4.4943880e+02   4.4134171e+01   4.5302161e+02   3.0235440e+02   6.1569968e+02   6.4082090e+01   3.7077258e+02   1.7157432e+02   5.0810880e+02  -6.3394287e+00   4.8459065e+02   2.1154081e+02   4.8284387e+02   1.7884426e+01   4.0444167e+02   2.4825548e+00   4.0398129e+02   1.7624634e+02   4.2412645e+02   1.6417440e+02   4.0256161e+02   1.4568410e+02   3.8388161e+02   4.8488181e+01   4.0621880e+02  -2.5188229e+01   6.6682194e+02   3.9268439e+01   4.4032839e+02   1.6362276e+02   4.3078710e+02   2.3555219e+02   5.4087880e+02  -7.9610287e+00   1.7762194e+02   1.5544089e+02   3.7499880e+02   2.4419371e+01   2.6025516e+02   1.1566039e+01   4.6576880e+02   1.2267771e+01   3.8054880e+02   1.7195371e+01   2.6453871e+02   1.4110497e+02   1.2061484e+02   2.2566297e+01   4.6881839e+02  -1.6309665e+01   2.3213419e+02   1.3131668e+02   3.2232880e+02   1.1307297e+02   3.3033161e+02   1.2626637e+02   1.6186968e+02   9.5093652e+01   5.2198387e+01   2.7683477e+02   2.3187880e+02  -4.1691029e+01   4.5871516e+02   2.7511742e+00   1.7464097e+02   1.4860658e+01   5.9681806e+02   1.5498103e+01   4.6565880e+02   3.6386571e+01   6.8711613e+01   6.2075871e+00   3.7688258e+02  -2.4048000e+00   6.0010880e+02   3.4970571e+01   3.2608355e+02   1.5367654e+02   2.9987880e+02  -1.5901029e+01   4.7969516e+02  -7.9849677e+00   2.3443880e+02   1.5177417e+02   3.4503323e+02   2.2883148e+01   4.7276968e+02   2.6115200e+01   5.9253903e+02  -7.9628000e+00   4.0720129e+02   2.0945832e+01   3.3591774e+02   4.9585161e+00   5.3262065e+02  -2.0102232e+01   6.4976880e+02   4.7547771e+01   3.0937484e+02   1.4846550e+02   2.7313032e+02   3.3048284e+01   4.5979581e+02   1.5012142e+01   6.8418194e+02   5.4373806e+00   3.5589032e+01   2.7706194e+00   4.0984516e+02   1.2650774e+01   3.6012484e+02   1.6281550e+02   3.6379097e+02   2.2238059e+02   3.6656516e+02   1.4431239e+01   3.2095710e+02  -1.2227535e+01   6.8910290e+02  -3.9791135e+01   2.6735742e+02  -9.8472258e-01   2.6735710e+02   2.5982595e+02   2.8835290e+02   5.4053161e+00   3.0309774e+02  -9.6768516e+00
   2.7587880e+02   1.9801897e+02   4.1821161e+02   2.0120791e+02   3.0060677e+02   2.2305329e+01   2.5265880e+02   1.8187657e+02   1.8803258e+02   1.4756772e+02   4.1299710e+02   3.4343604e+02   3.9219677e+02   1.8448458e+02   5.1294548e+02   1.4888555e+01   4.8577774e+02   2.4629004e+02   3.5348323e+02   1.8225102e+02   5.7995742e+02   1.5038179e+02  -2.6265323e+02   1.6478097e+02   5.3692355e+02  -3.2651742e+00   5.5464032e+02  -7.9109032e+00   6.7394194e+02   1.9139161e+01   2.9486613e+02   1.8979555e+02   4.5854258e+02   1.8388516e+00   5.8965880e+02  -5.2423429e+01   7.8125806e+01   4.0558381e+02   3.2584032e+02   1.3753697e+02   2.2118581e+02   1.7161546e+02   6.1504129e+02   3.2120568e+01   4.2097903e+02   1.0251071e+02   3.1954880e+02   2.0918537e+02   3.5581839e+02   1.9999195e+02   4.0136742e+02   1.5833932e+02   5.3210880e+02   4.6410571e+01   1.1999880e+02   2.7781937e+02   3.5437194e+02   1.2589702e+02   2.8857065e+02   2.2512403e+02   7.4858774e+02  -8.2250839e+00   7.5246161e+02   1.0279097e+00   7.2400161e+02   1.4879355e+00   3.2565880e+02   1.8614657e+02   1.3310880e+02   4.2521057e+02   5.1121880e+02  -1.3808229e+01   4.3420710e+02   1.4515988e+02   2.4593323e+02   1.3787534e+02   6.6343880e+02   3.9784171e+01   2.3304000e+02   1.2166874e+02   4.9832880e+02  -2.9117029e+01   4.3767548e+02   1.0666403e+02   4.7920419e+02   1.1146568e+01   2.4898194e+02   1.3754080e+02   2.9761387e+02   1.0583670e+02   3.3799880e+02   4.9145430e+01   5.2764516e+02   1.0375806e+01   3.4378419e+02   1.0803017e+02   4.8471194e+02   1.5678530e+02   5.3776880e+02   4.7727771e+01   4.3348839e+02   1.9870867e+02   5.5079645e+02   2.1593058e+01   4.3054880e+02   4.5353713e+00   7.1967774e+02   2.1395135e+01   3.6376880e+02   3.6764777e+02   4.2649613e+02   2.3229547e+02   2.6683000e+02   1.1726323e+00   3.8712290e+02   1.8052339e+02   2.7947484e+02   1.6221008e+02   5.3608226e+02   4.0612129e+01   4.9363710e+02   1.4712097e+02   3.9773452e+02   8.2592206e+01   3.6682000e+02   2.8294924e+02   5.7224258e+02   2.9920271e+01   2.0498871e+02   8.6962194e+01   4.5627355e+02   8.6035535e+01   3.1412581e+02   2.0571574e+02   2.8859581e+02   9.9745884e+01   4.0297613e+02   1.1942159e+02   5.2479484e+02   1.0868026e+01   1.0544516e+02   2.7055277e+02   3.0862710e+02   1.2907757e+02   4.5625250e+02   1.9163748e+02   3.7388935e+02  -7.6443742e+00   6.6590645e+02   3.9948297e+02   4.3321742e+02   1.2358067e+02   3.1619452e+02   1.1324992e+02   3.7251645e+02   2.1737804e+02   3.8479387e+02   1.0686843e+02   3.6267258e+02   1.2259974e+02   3.9579129e+02   1.1193541e+02   4.0725065e+02   1.3106059e+02   2.9954880e+02   6.5235371e+01   3.9522935e+02   2.2655230e+02   7.2536935e+02   1.5567548e+01   2.2737903e+02   1.0651516e+02   1.5593871e+02   1.1127168e+02   2.2275516e+02   1.2587959e+02   4.7743880e+02   2.4334171e+01   2.3743880e+02   5.7534171e+01   2.1031000e+02   1.0205294e+02   4.2836645e+02  -1.4741574e+01   4.8236581e+02   2.2668800e+01   4.2732880e+02   1.9712297e+02   1.8657677e+02   1.1340676e+02   2.9511065e+02   7.6397277e+01   1.9945258e+02   9.7872503e+01   2.0059258e+02   2.7519163e+02   3.4333935e+02  -4.4913600e+01   3.6548613e+02  -1.6539535e+01   2.0695032e+02   1.3224204e+02   1.9098097e+02   1.0267959e+02   1.8044613e+02  -1.5860852e+01   1.6933065e+02   9.4191935e+01   1.5843065e+02   6.5662000e+01   1.6137516e+02  -4.2717755e+01   5.1876880e+02   1.7587771e+01   5.1047161e+02   3.5319840e+02   5.4124968e+02   5.6368090e+01   3.5522258e+02   1.6014832e+02   4.6421880e+02  -4.7388229e+01   4.5171065e+02   1.3984121e+02   4.5862387e+02   8.6020258e+00   3.9600167e+02  -1.4622245e+01   3.3443129e+02   1.4214034e+02   4.0367645e+02   1.3525040e+02   3.0931161e+02   1.4702410e+02   3.9855161e+02   2.0534581e+01   3.6899880e+02  -4.2106287e+00   5.6615194e+02   2.4872039e+01   4.9254839e+02   1.8366516e+02   4.7556710e+02   2.2107979e+02   5.5221880e+02   3.7131771e+01   1.9007194e+02   1.8266489e+02   4.2743880e+02  -4.6658287e+00   2.9169516e+02  -2.0499161e+01   4.4910880e+02   3.7600571e+01   3.7821880e+02  -4.1508229e+01   2.9197871e+02   1.8068977e+02   2.7139484e+02   3.1173897e+01   4.6703839e+02   2.3172735e+01   2.0880419e+02   1.3973308e+02   2.6387880e+02   1.2841897e+02   2.8244161e+02   8.7757574e+01   1.3575968e+02   3.9182452e+01   8.9418387e+01   2.0219717e+02   2.2810880e+02  -2.3829429e+01   4.4560516e+02  -2.4870026e+01   1.4764097e+02   3.7690658e+01   6.9236806e+02   1.5514103e+01   5.6254880e+02  -8.2546287e+00   5.8821613e+01   1.8448787e+01   4.1299258e+02  -2.4843600e+01   6.5987880e+02   3.4408971e+01   2.6942355e+02   1.7831934e+02   3.1954880e+02  -1.9246287e+00   5.2247516e+02   1.4372632e+01   2.5199880e+02   1.5147937e+02   3.3792323e+02   3.2681948e+01   4.8431968e+02  -1.9918800e+01   5.8697903e+02  -6.7380000e+00   4.2220129e+02   2.3965832e+01   3.1180774e+02  -8.0026839e+00   4.9829065e+02   3.1644168e+01   6.8665880e+02   3.0266571e+01   3.1015484e+02   1.4229310e+02   3.3424032e+02   2.5829484e+01   6.0468581e+02  -1.9579058e+01   5.9063194e+02   2.9371381e+01   4.4249032e+01  -1.5472181e+01   4.2173516e+02  -3.4104258e+00   3.7167484e+02   2.1589150e+02   3.6224097e+02   2.4350459e+02   3.8234516e+02   4.3168839e+01   3.5717710e+02   5.5094865e+01   5.7053290e+02   4.2644645e+00   2.9968742e+02   3.7588774e+00   2.4947710e+02   1.9263635e+02   2.3398290e+02  -1.8650839e+00   3.3076774e+02  -7.0104516e+00
   3.0599880e+02   1.4604937e+02   4.0454161e+02   1.8486151e+02   3.2849677e+02   9.1841290e+00   3.3332880e+02   2.0464297e+02   1.9126258e+02   1.7118932e+02   3.3254710e+02   2.7165204e+02   4.2541677e+02   1.7915698e+02   5.8560548e+02  -1.6594245e+01   4.8277774e+02   2.5019004e+02   3.8993323e+02   1.6599502e+02   6.3339742e+02   1.3632659e+02  -2.2910323e+02   1.4620697e+02   5.4525355e+02   3.4728426e+01   4.8164032e+02   2.7039097e+01   6.8194194e+02   2.0491613e+00   4.0031613e+02   2.2413955e+02   5.6165258e+02  -1.1189948e+01   7.1176880e+02  -2.5742229e+01   7.3125806e+01   3.6009381e+02   3.0584032e+02   1.2235697e+02   1.2329581e+02   1.4955666e+02   6.2926129e+02   3.2029677e+00   4.3974903e+02   1.5600911e+02   3.2476880e+02   1.9443777e+02   4.2759839e+02   2.3469955e+02   3.7313742e+02   2.0770772e+02   5.5899880e+02   8.2369371e+01   1.3265880e+02   3.2802657e+02   3.5337194e+02   1.1997702e+02   3.4046065e+02   1.7742283e+02   8.2369774e+02   1.7096116e+01   7.7257161e+02   2.2969110e+01   7.2444161e+02  -3.1072645e+00   3.2299880e+02   1.9590937e+02   1.3043880e+02   4.1220417e+02   4.4799880e+02   1.3909371e+01   4.0832710e+02   1.7923028e+02   2.1771323e+02   1.4280294e+02   6.2021880e+02   2.1131771e+01   2.4682000e+02   1.3645634e+02   4.6587880e+02   1.9289713e+00   3.2267548e+02   1.1652403e+02   5.5331419e+02   2.4657768e+01   2.9398194e+02   1.3172080e+02   2.6094387e+02   1.1977030e+02   3.5076880e+02  -1.7661703e+00   4.8098516e+02   3.8668606e+01   3.1367419e+02   9.8108968e+01   4.7493194e+02   1.6789770e+02   6.1932880e+02   1.3312971e+01   3.9026839e+02   1.6627627e+02   6.0545645e+02   2.1330258e+01   3.9732880e+02   6.1522971e+01   7.3012774e+02   4.0109135e+01   3.7932880e+02   3.8663297e+02   4.5449613e+02   2.4360547e+02   3.0638000e+02   3.1008632e+01   3.6623290e+02   1.7274459e+02   3.1091484e+02   1.6581488e+02   5.2608226e+02   2.8642129e+01   5.0618710e+02   1.1022697e+02   3.1718452e+02   9.3476206e+01   3.6315000e+02   3.0979284e+02   6.7279258e+02  -1.3729032e-02   2.7131871e+02   1.8365579e+02   5.5105355e+02   1.2423314e+02   3.2546581e+02   1.8169854e+02   2.1126581e+02   1.2216228e+02   4.2552613e+02   1.2984759e+02   5.2846484e+02   1.7464426e+01   1.3477516e+02   3.5197637e+02   3.0107710e+02   1.0545157e+02   4.6091250e+02   2.2282468e+02   3.4822935e+02  -7.0315742e+00   5.8990645e+02   3.4145297e+02   2.4199742e+02   5.2878271e+01   3.3374452e+02   1.1762592e+02   3.8340645e+02   2.0127684e+02   4.2946387e+02   2.6954826e+01   4.6467258e+02   1.3565974e+02   3.2991129e+02   1.4598581e+02   4.0959065e+02   1.2253339e+02   3.0854880e+02   5.1845371e+01   4.5089935e+02   2.5109870e+02   7.2170935e+02   4.2860348e+01   2.6448903e+02   1.5121636e+02   1.7670871e+02   1.0772008e+02   2.2987516e+02   1.1652999e+02   5.2721880e+02  -1.7582287e+00   2.2521880e+02   4.3961771e+01   2.2797000e+02   1.7141014e+02   4.4192645e+02   1.7236258e+00   4.6514581e+02   6.9364000e+00   4.1487880e+02   2.6289897e+02   1.7046677e+02   1.8702556e+02   2.9444065e+02   8.6670877e+01   1.9689258e+02   7.8627303e+01   1.8303258e+02   2.4370643e+02   3.3655935e+02  -1.9371200e+01   4.2714613e+02  -1.6132335e+01   2.1817032e+02   9.5894439e+01   2.1476097e+02   5.9327187e+01   2.0610613e+02  -2.5365161e-01   2.0178065e+02   7.7155935e+01   1.2210065e+02   5.9678400e+01   2.6570516e+02  -3.8514155e+01   4.9187880e+02  -5.3710287e+00   5.0425161e+02   2.9947600e+02   5.7802968e+02   2.6095690e+01   3.7877258e+02   1.8215432e+02   3.7376880e+02   5.7377713e+00   4.0426065e+02   2.1040721e+02   4.8473387e+02   2.5073226e+01   4.1855167e+02   7.5737548e+00   4.1676129e+02   1.9178394e+02   4.1356645e+02   1.4134920e+02   3.4106161e+02   1.4698410e+02   4.3644161e+02   3.3503381e+01   3.9121880e+02  -1.2548229e+01   6.1982194e+02  -3.3115613e+00   4.6077839e+02   1.7887676e+02   4.6389710e+02   1.9668339e+02   5.9554880e+02   3.6653713e+00   1.6507194e+02   1.4122489e+02   3.7821880e+02   1.8721771e+01   2.4858516e+02  -2.4610361e+01   4.4821880e+02   3.2671771e+01   3.2399880e+02  -1.3390629e+01   2.2742871e+02   1.4507377e+02   2.8861484e+02   2.7686297e+01   5.0858839e+02   1.9738735e+01   1.9258419e+02   1.4003068e+02   3.6143880e+02   1.3383417e+02   3.1411161e+02   1.2211397e+02   1.5186968e+02   9.3443652e+01   3.5528387e+01   2.1639837e+02   2.3165880e+02  -5.7003429e+01   4.2871516e+02  -3.0298826e+01   1.5075097e+02   4.5881858e+01   6.8314806e+02  -3.0188297e+01   4.8754880e+02  -1.0584629e+01   7.8261613e+01  -2.3666413e+01   4.3499258e+02  -5.6036000e+00   6.3832880e+02   1.2352971e+01   2.7297355e+02   1.6503534e+02   2.5421880e+02  -1.7588229e+01   4.4713516e+02   3.8959832e+01   2.7087880e+02   1.3496897e+02   3.9581323e+02   2.6600748e+01   4.9065968e+02   1.6574000e+01   6.1930903e+02   2.6015600e+01   4.6320129e+02   1.1905832e+01   3.3236774e+02  -9.5374839e+00   4.8662065e+02   1.7797768e+01   6.5065880e+02   3.7146571e+01   3.0615484e+02   1.3816310e+02   3.5790032e+02   2.1046684e+01   5.0890581e+02  -5.8066581e+00   6.2429194e+02   1.4228581e+01   3.9809032e+01  -1.2676981e+01   4.0695516e+02  -2.2558026e+01   4.0489484e+02   1.3568390e+02   3.2157097e+02   1.6675819e+02   4.6256516e+02  -1.0248761e+01   3.1962710e+02   8.5388645e+00   5.5696290e+02   2.3060065e+01   3.4990742e+02   1.1961277e+01   2.3135710e+02   1.5408595e+02   2.8323290e+02  -2.9935084e+01   3.0387774e+02  -5.1925161e-01
   3.0687880e+02   2.3730897e+02   4.1977161e+02   1.6942311e+02   2.9838677e+02   1.6262929e+01   3.1399880e+02   1.9829937e+02   2.1692258e+02   1.2569652e+02   3.3621710e+02   2.6524844e+02   3.5174677e+02   1.4450058e+02   6.2416548e+02   2.4880955e+01   4.4611774e+02   1.5457284e+02   4.1604323e+02   1.6424622e+02   5.9717742e+02   1.5300419e+02  -2.6888323e+02   1.3171937e+02   6.2837355e+02   1.8418826e+01   5.5075032e+02  -3.2697032e+00   6.3716194e+02  -3.2584387e+00   3.3864613e+02   1.5229315e+02   4.4365258e+02   1.5800516e+00   6.8532880e+02  -5.4187029e+01   1.1912581e+02   4.3219381e+02   2.9439032e+02   1.3794297e+02   1.4562581e+02   1.2499026e+02   5.8393129e+02  -2.5006323e+00   4.2052903e+02   1.0132671e+02   3.1943880e+02   1.8108417e+02   3.3548839e+02   1.8217835e+02   3.3024742e+02   1.9380892e+02   5.3654880e+02   8.3935371e+01   1.1032880e+02   4.0181297e+02   3.6459194e+02   1.1073942e+02   3.9134065e+02   1.7879243e+02   7.3224774e+02   9.9721161e+00   7.0890161e+02   2.5732710e+01   7.1444161e+02   6.4727355e+00   2.7343880e+02   1.7976417e+02   1.1332880e+02   4.3468297e+02   5.0643880e+02   1.4904171e+01   5.1265710e+02   2.2499388e+02   1.7827323e+02   9.6848142e+01   6.4199880e+02   3.0059371e+01   2.9271000e+02   1.7833514e+02   4.1965880e+02   5.4065713e+00   3.6189548e+02   1.6705643e+02   4.3475419e+02  -9.0774323e+00   2.8031194e+02   1.4725440e+02   2.6927387e+02   1.2710390e+02   3.0521880e+02   3.5378297e+00   4.0875516e+02   2.2887006e+01   3.6878419e+02   1.1359017e+02   5.2793194e+02   1.9788770e+02   5.8410880e+02   3.3800571e+01   3.4148839e+02   1.0262867e+02   5.3334645e+02  -5.3509419e+00   4.1399880e+02   6.4189371e+01   6.6378774e+02   6.0536335e+01   3.6165880e+02   3.9848657e+02   4.7071613e+02   2.2019787e+02   2.7527000e+02   4.7607432e+01   3.9679290e+02   2.2718979e+02   2.6780484e+02   1.5226368e+02   5.8364226e+02   2.5037329e+01   5.0229710e+02   1.6608817e+02   2.2440452e+02   2.4348606e+01   3.7827000e+02   2.5603324e+02   6.8246258e+02   1.5526710e+00   2.2398871e+02   1.1277219e+02   5.6438355e+02   7.3836735e+01   3.1257581e+02   1.1439974e+02   2.5303581e+02   1.1682068e+02   3.6552613e+02   1.5152759e+02   4.5402484e+02  -2.8470374e+01   1.1222516e+02   3.2212037e+02   2.9351710e+02   1.1639637e+02   4.3047250e+02   1.4514988e+02   3.4599935e+02  -3.9743174e+01   5.6546645e+02   2.7762817e+02   7.6217419e+01   1.0810671e+01   3.3319452e+02   1.2788992e+02   4.1629645e+02   2.0287564e+02   3.9824387e+02   3.6902426e+01   4.1690258e+02   1.6448134e+02   3.5324129e+02   9.0009406e+01   4.1059065e+02   1.2412339e+02   3.9521880e+02   2.1241771e+01   4.6256935e+02   1.9583510e+02   6.2903935e+02  -1.2726052e+01   2.1737903e+02   1.5409516e+02   2.0404871e+02   1.3531288e+02   2.2220516e+02   1.4192359e+02   5.1310880e+02  -1.1069429e+01   1.7554880e+02   1.1115537e+02   2.5220000e+02   1.2725174e+02   4.3492645e+02  -4.3763742e+00   5.0292581e+02   1.4354000e+01   3.8732880e+02   1.2965297e+02   2.0523677e+02   1.7780396e+02   2.9377065e+02   7.3164477e+01   2.1823258e+02   1.1170010e+02   2.1525258e+02   2.3712883e+02   2.9278935e+02  -2.0199600e+01   4.0692613e+02  -4.0747355e+00   2.1261032e+02   8.0899239e+01   2.2143097e+02   7.2683587e+01   1.8577613e+02  -8.1772516e+00   1.7633065e+02   3.6301935e+01   1.4698065e+02   7.2798000e+01   2.7426516e+02  -3.3418955e+01   5.3521880e+02   1.8381771e+01   4.8825161e+02   3.8964600e+02   5.7357968e+02   3.9221690e+01   3.7155258e+02   1.4540192e+02   3.7554880e+02   1.8705371e+01   4.6315065e+02   2.1069601e+02   4.7795387e+02  -2.2384374e+01   4.2055167e+02  -3.2586245e+01   4.0543129e+02   1.8058034e+02   4.2067645e+02   1.8345040e+02   3.2406161e+02   1.7646410e+02   3.7477161e+02  -3.4301935e-01   3.9521880e+02   3.4361771e+01   6.5982194e+02   2.0048439e+01   3.9254839e+02   1.8844516e+02   4.1812710e+02   1.6567499e+02   5.7421880e+02  -1.7628229e+01   1.4051194e+02   1.7962969e+02   4.0454880e+02  -5.6146287e+00   2.3536516e+02  -1.1662761e+01   5.1021880e+02  -2.1782287e+00   3.4976880e+02  -7.0022287e+00   2.3597871e+02   1.4538977e+02   2.8216484e+02   2.6312297e+01   5.4814839e+02   3.4013935e+01   1.8824419e+02   7.7377884e+01   3.2165880e+02   1.3224657e+02   3.1422161e+02   1.4455517e+02   1.7453968e+02   1.1285005e+02   8.6638387e+01   1.6385957e+02   2.5487880e+02  -5.0081029e+01   4.1626516e+02   1.2587174e+01   1.8697097e+02   3.7314258e+01   6.7192806e+02   2.2709303e+01   5.8754880e+02   1.2525371e+01   6.8041613e+01  -2.5848813e+01   4.0199258e+02  -2.6853600e+01   6.2643880e+02   1.7414171e+01   3.0753355e+02   1.3305054e+02   2.8576880e+02   5.8877713e+00   5.0813516e+02   3.8409832e+01   2.5832880e+02   1.3564297e+02   3.8837323e+02   1.9195948e+01   4.9754968e+02   2.4242800e+01   6.0097903e+02   2.1142000e+01   4.5431129e+02   1.0177032e+01   4.1669774e+02   5.3386116e+01   5.6607065e+02   7.8817677e+00   6.6476880e+02   3.9567771e+01   3.1348484e+02   1.7146670e+02   3.1024032e+02   3.7639484e+01   5.2323581e+02  -2.4063058e+01   5.8040194e+02   9.4097806e+00   2.8029032e+01  -3.7345806e+00   3.8895516e+02   1.5541974e+01   3.6534484e+02   1.4184790e+02   3.4457097e+02   2.9402819e+02   4.2323516e+02   1.4227639e+01   3.6295710e+02  -1.5257535e+01   6.9296290e+02  -1.7529935e+01   3.6357742e+02   1.4977677e+01   2.9110710e+02   2.5742595e+02   2.4460290e+02   2.2405316e+01   2.9520774e+02  -1.1495652e+01
   3.4599880e+02   2.1217937e+02   3.6277161e+02   1.8086311e+02   3.1949677e+02   4.3244129e+01   3.5043880e+02   2.3394417e+02   2.2692258e+02   1.6133652e+02   3.3943710e+02   2.5832084e+02   3.1630677e+02   1.6466578e+02   6.4260548e+02   3.3625755e+01   5.4477774e+02   2.0446004e+02   3.5626323e+02   1.5068862e+02   5.3217742e+02   1.4853419e+02  -2.4343323e+02   1.5490337e+02   5.9603355e+02   3.2226026e+01   5.2297032e+02  -2.0473032e+00   7.1338194e+02   9.6439613e+00   4.0153613e+02   2.0937195e+02   4.1609258e+02   2.4014852e+01   5.5687880e+02  -1.5801029e+01   9.0895806e+01   4.1189221e+02   3.0295032e+02   1.3947817e+02   1.1284581e+02   1.7139266e+02   5.9204129e+02  -2.8259432e+01   4.0763903e+02   1.2602791e+02   3.0876880e+02   1.5660777e+02   3.2592839e+02   1.3149315e+02   3.4924742e+02   1.5028892e+02   5.3999880e+02   7.7659371e+01   1.3887880e+02   3.1330897e+02   3.5926194e+02   9.1395819e+01   3.9323065e+02   2.0586123e+02   8.5513774e+02   2.4690916e+01   7.6046161e+02   6.3879097e+00   7.3100161e+02   1.8367935e+01   2.5254880e+02   2.1365537e+02   1.5632880e+02   3.5802297e+02   5.0510880e+02   8.9005713e+00   4.7865710e+02   1.7860388e+02   2.2615323e+02   1.2445774e+02   6.3899880e+02   9.8593713e+00   2.4393000e+02   1.4257754e+02   5.2265880e+02  -2.1953429e+01   4.1345548e+02   1.6126163e+02   4.5375419e+02   1.5292568e+01   3.0175194e+02   1.2131920e+02   2.3927387e+02   1.3195390e+02   3.3476880e+02   2.4293830e+01   3.6109516e+02  -5.7401935e+00   3.5600419e+02   1.2438257e+02   5.7160194e+02   1.9550410e+02   5.5376880e+02   3.0007771e+01   3.3304839e+02   1.1996387e+02   4.9890645e+02   2.5404258e+01   3.0065880e+02   1.7926571e+01   6.1978774e+02   4.8263355e+00   4.3199880e+02   4.3074937e+02   3.9682613e+02   2.1866907e+02   2.9127000e+02   7.6674323e+00   3.7712290e+02   2.0032339e+02   2.7925484e+02   1.3811768e+02   6.0253226e+02   2.3966129e+01   4.9763710e+02   1.3402097e+02   2.3906452e+02   8.1285806e+01   4.1993000e+02   2.6014044e+02   5.7468258e+02   3.3950710e+00   2.5498871e+02   1.3518219e+02   6.2994355e+02   8.8921935e+01   2.6757581e+02   1.0110974e+02   2.5881581e+02   8.4908284e+01   4.6397613e+02   4.9321587e+01   4.4835484e+02   1.0932258e+00   1.2277516e+02   3.1849637e+02   2.6718710e+02   1.1850277e+02   4.2058250e+02   2.0516108e+02   3.1299935e+02  -5.8831742e+00   5.7890645e+02   3.1533297e+02   7.3667419e+01   3.1246710e+00   3.1485452e+02   1.3246712e+02   3.7229645e+02   2.4183564e+02   4.2890387e+02   8.4559626e+01   4.5745258e+02   1.7156734e+02   3.0713129e+02   7.9808206e+01   3.9248065e+02   1.4924219e+02   3.1232880e+02   3.7102971e+01   4.4178935e+02   1.8227750e+02   6.0725935e+02   2.5763484e+00   2.6337903e+02   1.7663516e+02   2.3748871e+02   1.0374768e+02   2.2353516e+02   1.0692719e+02   4.3687880e+02   4.0138971e+01   2.5754880e+02   9.4255371e+01   2.4975000e+02   1.6311774e+02   4.1225645e+02  -3.4527742e+00   4.0925581e+02  -3.9224000e+00   3.6665880e+02   2.0019657e+02   2.6179677e+02   1.4605916e+02   3.1188065e+02   8.0385677e+01   2.5845258e+02   1.0170250e+02   1.7914258e+02   2.8679763e+02   2.7122935e+02   1.8552000e+00   4.7726613e+02   1.6858065e+01   2.2795032e+02   8.6002039e+01   1.8909097e+02   7.3380787e+01   2.0844613e+02   2.7669148e+01   2.1456065e+02   5.4353535e+01   1.5065065e+02   7.0504400e+01   2.1970516e+02  -2.9494155e+01   4.9310880e+02   2.5640571e+01   4.6347161e+02   2.5973840e+02   5.3469968e+02   2.6892090e+01   3.7222258e+02   1.6445832e+02   4.7443880e+02   2.1464171e+01   4.5671065e+02   1.8177121e+02   4.8739387e+02   4.3190426e+01   4.1677167e+02  -1.5053845e+01   3.9943129e+02   1.9439034e+02   3.9156645e+02   1.8977920e+02   3.7344161e+02   1.6614370e+02   3.8132161e+02   5.6912981e+01   3.5299880e+02   1.8069371e+01   6.6237194e+02   1.3944387e+00   4.5421839e+02   1.1518156e+02   4.3645710e+02   2.1453859e+02   6.2554880e+02  -7.4046287e+00   1.9973194e+02   1.5323209e+02   4.1499880e+02   2.6999371e+01   2.7247516e+02  -3.6315613e+00   4.7410880e+02  -2.1949429e+01   3.3721880e+02  -1.2778229e+01   2.7186871e+02   1.6429857e+02   2.6683484e+02  -2.0571303e+01   5.1314839e+02   2.5939355e+00   1.4935419e+02   1.5604908e+02   3.0710880e+02   1.0763057e+02   3.4100161e+02   8.7852774e+01   1.9431968e+02   9.4607652e+01   5.8198387e+01   2.2602477e+02   2.1054880e+02  -4.9314629e+01   4.0749516e+02   2.8848774e+01   1.4820097e+02   4.8305858e+01   7.0425806e+02  -1.2327097e+01   5.6976880e+02  -1.3272229e+01   3.6601613e+01  -1.1333613e+01   4.0799258e+02   2.8106400e+01   6.4176880e+02   2.4517771e+01   2.9986355e+02   1.2232414e+02   2.5532880e+02   1.4322971e+01   4.4602516e+02   5.9386323e+00   2.6976880e+02   1.1805777e+02   3.6781323e+02   4.1170748e+01   4.5331968e+02   1.5111200e+01   6.2197903e+02   2.1802000e+01   4.1431129e+02   2.8707032e+01   3.8125774e+02   7.7131613e-01   5.7151065e+02   1.5446568e+01   6.0221880e+02   5.4911771e+01   3.4348484e+02   1.6517670e+02   3.3801032e+02   1.7527884e+01   4.4345581e+02  -1.5680658e+01   6.1818194e+02   4.6947381e+01   4.3359032e+01  -2.5740981e+01   3.9029516e+02   9.9947742e+00   3.7456484e+02   1.3088030e+02   3.4291097e+02   2.6161099e+02   3.5578516e+02   2.5073639e+01   3.0762710e+02   4.9488645e+00   5.6467290e+02   1.6013265e+01   3.7268742e+02   1.2138877e+01   2.7560710e+02   2.1879595e+02   2.2860290e+02   1.4185316e+01   2.9943774e+02  -1.7054052e+01
   3.9532880e+02   2.0546297e+02   3.9154161e+02   1.8145151e+02   3.0015677e+02   4.4513290e+00   3.2354880e+02   2.3120537e+02   2.2192258e+02   1.4896652e+02   3.0743710e+02   2.5055084e+02   3.2674677e+02   1.7505058e+02   6.2205548e+02   1.5489755e+01   4.8566774e+02   2.7429884e+02   3.5593323e+02   1.4483502e+02   6.2095742e+02   1.7865179e+02  -2.4132323e+02   1.3373457e+02   5.4470355e+02   4.7222426e+01   6.1119032e+02   1.6115097e+01   6.2972194e+02   2.3367613e+00   4.0331613e+02   2.0378955e+02   4.4076258e+02   1.0261252e+01   5.4954880e+02  -3.0874629e+01   1.0378581e+02   3.8219101e+02   2.6528032e+02   1.3782177e+02   1.0984581e+02   1.5052266e+02   5.7782129e+02   2.1098168e+01   3.4952903e+02   1.1056671e+02   2.9876880e+02   1.2873777e+02   2.5992839e+02   1.7211315e+02   3.4491742e+02   1.7974532e+02   4.5976880e+02   4.9417771e+01   9.8438801e+01   3.6532417e+02   3.9193194e+02   1.3866222e+02   4.0001065e+02   1.6809883e+02   8.7447774e+02  -2.2966284e+01   7.4323161e+02   1.4986310e+01   7.2378161e+02   2.1395535e+01   2.4365880e+02   2.2348657e+02   1.3521880e+02   3.7838177e+02   5.7165880e+02   2.1246571e+01   4.4520710e+02   1.8138988e+02   1.9504323e+02   1.2683654e+02   6.1699880e+02  -1.1050629e+01   2.3293000e+02   1.8456754e+02   5.0899880e+02   2.0293713e+00   4.4478548e+02   1.4331523e+02   4.7086419e+02   6.2537677e+00   2.5709194e+02   1.1178200e+02   2.8505387e+02   1.3807150e+02   3.4665880e+02   5.1452630e+01   4.3253516e+02   3.2324606e+01   3.1400419e+02   1.1674257e+02   4.9093194e+02   2.2072770e+02   6.1376880e+02   7.7877771e+01   4.0593839e+02   9.4582671e+01   5.8890645e+02   5.4764258e+01   3.7476880e+02   9.6577713e+00   7.3978774e+02   1.5786335e+01   3.4787880e+02   3.9414897e+02   4.3171613e+02   2.5809787e+02   2.6338000e+02   1.0778632e+01   3.7645290e+02   1.4726699e+02   2.5813484e+02   1.3714728e+02   5.8719226e+02   5.7523329e+01   5.2796710e+02   1.1815457e+02   2.6751452e+02   6.8559806e+01   3.6138000e+02   3.1060444e+02   5.9835258e+02  -2.7278529e+01   2.5776871e+02   1.4706979e+02   5.1994355e+02   1.0883194e+02   2.8712581e+02   1.2887574e+02   2.5948581e+02   6.7304684e+01   5.0941613e+02   1.4663871e+00   4.4179484e+02   1.1288026e+01   1.1800516e+02   2.8765797e+02   3.0262710e+02   1.6521757e+02   4.5858250e+02   2.1490108e+02   3.9999935e+02  -1.9283174e+01   7.3668645e+02   4.1215057e+02   1.4488742e+02   2.2647071e+01   3.1730452e+02   1.4072112e+02   4.0118645e+02   2.1708444e+02   4.9524387e+02   1.1603243e+02   3.8212258e+02   1.1337374e+02   4.1368129e+02   1.2095421e+02   4.0892065e+02   1.6603699e+02   3.3710880e+02   2.8780571e+01   4.6867935e+02   2.5300630e+02   6.2847935e+02   2.7658748e+01   2.8370903e+02   1.7500876e+02   2.0704871e+02   2.0652288e+02   2.6431516e+02   1.0621479e+02   5.7099880e+02   1.8849371e+01   2.1465880e+02   6.9916571e+01   2.3242000e+02   1.2461414e+02   5.0969645e+02   9.5320258e+00   5.4214581e+02   3.1886400e+01   5.0865880e+02   2.3494657e+02   2.1412677e+02   1.2720276e+02   3.4988065e+02   1.0923568e+02   2.6900258e+02   8.6088503e+01   2.3092258e+02   2.5798523e+02   3.7367935e+02  -1.3230800e+01   4.2392613e+02   3.6125265e+01   2.8184032e+02   1.2669084e+02   2.1709097e+02   7.8360787e+01   1.9277613e+02  -1.6187252e+01   2.2622065e+02   7.8750735e+01   1.5776065e+02   8.1495600e+01   2.5148516e+02  -2.8706555e+01   5.5254880e+02   4.7775371e+01   4.6125161e+02   2.6802600e+02   5.7235968e+02   2.6099290e+01   3.9833258e+02   1.8592952e+02   4.4465880e+02   4.3406571e+01   4.4548065e+02   2.0877961e+02   4.6162387e+02   9.4720258e+00   4.0166167e+02   1.8154955e+01   4.2931129e+02   1.8543994e+02   4.2689645e+02   1.1906280e+02   3.5256161e+02   1.5593410e+02   3.7632161e+02   1.8532981e+01   3.4210880e+02  -1.0389429e+01   6.8615194e+02  -7.3979613e+00   4.4699839e+02   1.9486916e+02   4.3812710e+02   1.6596499e+02   6.7010880e+02   1.4250571e+01   1.9129194e+02   1.6601729e+02   4.5110880e+02   1.3770571e+01   2.9813516e+02  -1.7794361e+01   4.6087880e+02   1.5108971e+01   3.7976880e+02  -1.0632229e+01   2.2342871e+02   1.5428377e+02   2.4561484e+02   1.9456297e+01   4.4281839e+02  -4.8896645e+00   2.1002419e+02   1.2141548e+02   3.1965880e+02   1.2317657e+02   3.1278161e+02   1.2300037e+02   1.5742968e+02   5.9668852e+01   6.2968387e+01   1.8142317e+02   2.2032880e+02  -3.9427029e+01   4.4115516e+02  -4.4734026e+01   1.3720097e+02   5.0185858e+01   6.7369806e+02   4.2277032e+00   5.9654880e+02   1.1475371e+01   5.4041613e+01  -7.8388129e+00   3.9699258e+02  -1.1013600e+01   5.7176880e+02   5.3477713e+00   3.0430355e+02   1.4030894e+02   2.8932880e+02   2.1602971e+01   4.7780516e+02   1.5396232e+01   2.9154880e+02   1.4198537e+02   3.5637323e+02   1.3085948e+01   4.6165968e+02  -1.6886000e+01   6.1330903e+02   5.2715600e+01   4.1143129e+02   8.2743226e-01   3.2680774e+02   2.7687316e+01   5.2007065e+02  -3.2182323e+00   6.7032880e+02   4.3462971e+01   3.6426484e+02   1.4229430e+02   2.8368032e+02   2.7204284e+01   6.6801581e+02  -1.7865458e+01   7.0663194e+02   2.0751381e+01   1.7919032e+01   3.5242194e+00   3.8806516e+02   1.0953174e+01   4.2723484e+02   1.3311670e+02   3.7146097e+02   2.4321699e+02   4.1001516e+02   2.9405239e+01   3.4273710e+02   3.6900645e+00   6.3239290e+02   1.6165665e+01   3.3879742e+02   2.1900774e+00   2.3972710e+02   2.5853635e+02   2.8323290e+02   3.4449161e+00   2.9409774e+02  -2.3736852e+01
   3.7965880e+02   1.9160657e+02   4.2632161e+02   2.3366911e+02   2.7993677e+02  -4.0410710e+00   3.4199880e+02   1.7361937e+02   1.9759258e+02   1.2846292e+02   3.7243710e+02   3.2901084e+02   3.7930677e+02   2.0851578e+02   6.9305548e+02   1.2369755e+01   5.4933774e+02   2.7398524e+02   3.5693323e+02   1.8175502e+02   6.2617742e+02   2.3257419e+02  -2.3099323e+02   1.3824817e+02   5.3292355e+02   2.1054826e+01   5.3175032e+02  -1.0079703e+01   7.8749194e+02  -1.0648387e+00   3.5064613e+02   1.8522315e+02   4.3354258e+02  -7.8311484e+00   6.2132880e+02  -2.1507029e+01   9.7455806e+01   4.0925741e+02   2.4206032e+02   1.4012937e+02   1.3329581e+02   1.3753666e+02   6.0515129e+02   2.6581768e+01   4.0119903e+02   1.2954311e+02   3.0610880e+02   1.9304057e+02   3.8492839e+02   2.7677315e+02   3.0569742e+02   1.5532292e+02   5.7376880e+02   1.9627771e+01   9.1438801e+01   2.8766417e+02   3.6648194e+02   1.3903822e+02   3.6390065e+02   2.1987763e+02   6.7447774e+02  -1.4966284e+01   6.5479161e+02   2.6061510e+01   7.2444161e+02   2.9112735e+01   3.8976880e+02   2.2056777e+02   7.6438801e+01   4.2130417e+02   5.2299880e+02  -7.4206287e+00   4.8743710e+02   2.2524148e+02   2.3038323e+02   1.3089934e+02   6.1599880e+02   1.3809371e+01   2.4371000e+02   1.1625514e+02   4.8943880e+02  -1.2625829e+01   3.9334548e+02   1.6176043e+02   5.1253419e+02   1.1920168e+01   2.3109194e+02   6.8972000e+01   2.4972387e+02   1.1166790e+02   3.5121880e+02  -2.3472170e+01   4.9720516e+02   5.2481006e+01   3.1244419e+02   1.3542737e+02   4.8138194e+02   1.8216170e+02   6.0710880e+02   4.0850571e+01   3.5526839e+02   1.5140627e+02   5.4345645e+02  -6.7097419e+00   3.8521880e+02   4.3381771e+01   7.6723774e+02   1.7920335e+01   3.3110880e+02   3.7949057e+02   4.3415613e+02   2.2946267e+02   2.8772000e+02   1.1714323e+00   3.8879290e+02   1.5204979e+02   3.4558484e+02   1.2559128e+02   5.2997226e+02   2.6440929e+01   4.8374710e+02   1.5491217e+02   2.9218452e+02   9.4476206e+01   3.9882000e+02   2.9982924e+02   6.7668258e+02   1.1125071e+01   1.8398871e+02   1.3797219e+02   4.7582355e+02   7.6591535e+01   2.4957581e+02   1.2543974e+02   2.3903581e+02   9.8160684e+01   5.8452613e+02   9.5675871e+00   4.9824484e+02   9.7720258e+00   1.3344516e+02   3.3720277e+02   2.7818710e+02   1.5062277e+02   4.8047250e+02   2.0169988e+02   2.9677935e+02  -1.7915574e+01   6.3046645e+02   3.7942817e+02   2.6310742e+02   1.0340947e+02   2.9496452e+02   9.5288323e+01   3.5118645e+02   1.6597444e+02   4.1479387e+02   7.8688426e+01   3.6812258e+02   1.3438374e+02   4.2013129e+02   1.2009821e+02   4.2803065e+02   1.7417819e+02   2.6443880e+02   2.7934171e+01   5.2378935e+02   2.6104750e+02   8.0347935e+02   2.5768748e+01   2.6070903e+02   1.6784876e+02   2.3715871e+02   1.2111408e+02   2.6387516e+02   1.4769999e+02   5.2932880e+02   4.9292971e+01   2.2354880e+02   1.3820537e+02   2.4297000e+02   9.7990142e+01   6.3947645e+02  -1.2520374e+01   5.0814581e+02   6.8264000e+00   4.9232880e+02   1.6892297e+02   1.6501677e+02   1.3469156e+02   3.1655065e+02   1.2179208e+02   2.5523258e+02   7.9410103e+01   2.2459258e+02   3.0894163e+02   3.3178935e+02  -1.9539600e+01   4.3526613e+02  -3.4519355e+00   2.2984032e+02   1.1130084e+02   1.7187097e+02   6.2318387e+01   2.3388613e+02  -1.6806052e+01   1.8322065e+02   1.8750735e+01   1.9676065e+02   1.0248560e+02   2.1315516e+02  -4.7860155e+01   5.4821880e+02   1.8671771e+01   4.9436161e+02   3.0548720e+02   6.4380968e+02   1.6053290e+01   3.6066258e+02   1.8194312e+02   4.5899880e+02   3.1259371e+01   4.1537065e+02   1.7018841e+02   5.5528387e+02   7.2092258e+00   4.2144167e+02  -3.8774452e+00   3.6354129e+02   2.0893154e+02   3.7489645e+02   1.7611280e+02   3.2131161e+02   1.4943410e+02   3.9966161e+02   2.8225781e+01   3.8287880e+02  -3.1010287e+00   5.6593194e+02   1.5999639e+01   5.3654839e+02   2.0103516e+02   4.6645710e+02   2.0813859e+02   5.3521880e+02   1.1821771e+01   1.6696194e+02   1.5151369e+02   4.1965880e+02  -1.4713429e+01   3.4880516e+02  -1.2397961e+01   4.8532880e+02   4.0372971e+01   4.2232880e+02  -2.8037029e+01   2.7597871e+02   1.7462977e+02   3.0228484e+02   1.1252697e+01   5.2503839e+02   7.4227355e+00   2.1746419e+02   1.3093028e+02   2.7799880e+02   1.1928937e+02   3.1544161e+02   2.2100757e+02   1.6197968e+02   1.0508485e+02   6.4858387e+01   2.1960197e+02   2.8065880e+02  -5.8143429e+01   4.3015516e+02  -7.9640258e+00   1.2397097e+02   6.6134258e+01   6.7769806e+02   8.9077032e+00   5.1532880e+02   1.7412971e+01   4.6261613e+01  -4.5464129e+00   4.2332258e+02   3.3000000e-01   6.0321880e+02   1.2491771e+01   2.7475355e+02   1.6533294e+02   3.0421880e+02  -4.5882287e+00   4.6025516e+02   1.9800232e+01   2.4687880e+02   1.4088897e+02   3.2192323e+02   8.8419484e+00   4.5287968e+02  -9.0736000e+00   5.0697903e+02   1.3772000e+01   3.8687129e+02  -4.8777677e+00   3.4236774e+02  -1.3117484e+01   4.4418065e+02  -2.0270323e+00   6.1876880e+02   2.3137771e+01   2.9337484e+02   1.5107550e+02   3.3535032e+02   2.0740684e+01   6.3168581e+02  -3.4179058e+01   6.9418194e+02   2.4747381e+01   3.5139032e+01  -1.4973381e+01   4.2417516e+02   2.1614374e+01   3.6612484e+02   1.4478550e+02   3.4857097e+02   1.9270819e+02   4.1767516e+02   3.0792439e+01   4.0695710e+02  -6.4475355e+00   5.9453290e+02  -3.9945535e+01   3.7135742e+02   1.5245277e+01   2.2797710e+02   1.6835635e+02   2.5123290e+02   7.7549161e+00   2.5665774e+02  -3.5191652e+01
   3.5399880e+02   1.6042937e+02   4.1265161e+02   2.2087271e+02   2.7304677e+02   1.4400129e+01   2.8476880e+02   2.3296777e+02   2.1937258e+02   1.0950052e+02   4.0699710e+02   3.4013604e+02   3.4808677e+02   1.3190338e+02   5.8316548e+02   1.6490955e+01   5.1988774e+02   2.3889124e+02   3.1770323e+02   1.5844342e+02   6.6939742e+02   1.6389659e+02  -2.3099323e+02   1.2690817e+02   5.3992355e+02   1.7374826e+01   4.4530032e+02  -2.0723703e+01   7.4394194e+02   3.5419161e+01   3.5908613e+02   1.7965795e+02   4.4243258e+02   1.1787652e+01   5.9865880e+02  -6.0583429e+01   1.1101581e+02   4.2973261e+02   2.5173032e+02   1.2790577e+02   1.2807581e+02   1.8584426e+02   6.2304129e+02  -8.8494323e+00   4.2597903e+02   1.1300071e+02   3.1932880e+02   1.8443297e+02   4.2792839e+02   1.9355315e+02   3.7591742e+02   1.5748532e+02   5.7787880e+02   3.4518971e+01   1.0054880e+02   3.3170537e+02   3.2415194e+02   9.2424619e+01   3.5090065e+02   1.7380763e+02   7.4224774e+02   1.5052116e+01   7.8279161e+02   1.2381510e+01   6.5133161e+02   3.5521535e+01   3.4665880e+02   1.5012657e+02   1.2010880e+02   5.0381057e+02   5.1999880e+02  -7.8506287e+00   3.9065710e+02   1.7198388e+02   2.2082323e+02   7.5104142e+01   6.6599880e+02   6.2493713e+00   2.2982000e+02   1.2636634e+02   4.3865880e+02  -2.3673429e+01   3.7356548e+02   1.0212283e+02   5.0520419e+02   4.2956568e+01   2.6531194e+02   9.0794400e+01   2.7916387e+02   1.8709270e+02   4.0999880e+02   2.4495430e+01   4.8853516e+02   6.3284606e+01   3.6178419e+02   1.2815017e+02   4.9638194e+02   2.3707170e+02   6.1354880e+02   3.8445371e+01   4.3759839e+02   1.5248987e+02   6.2923645e+02   1.9087858e+01   3.9354880e+02   2.7605371e+01   7.7734774e+02   1.8671535e+01   3.9987880e+02   3.8175897e+02   3.6104613e+02   2.3564147e+02   2.9494000e+02   3.0253832e+01   3.4301290e+02   1.7216219e+02   2.6758484e+02   1.5316128e+02   5.4642226e+02   4.6674929e+01   5.1274710e+02   1.5414217e+02   3.6673452e+02   1.5585221e+02   3.8171000e+02   3.0819804e+02   6.6679258e+02   2.3806271e+01   2.0776871e+02   1.1718979e+02   4.6149355e+02   1.1061794e+02   3.1901581e+02   1.8121454e+02   2.7048581e+02   9.2424684e+01   5.9963613e+02   9.4687871e+00   6.1768484e+02  -1.2783174e+01   1.4388516e+02   3.0780757e+02   2.9107710e+02   1.5659157e+02   4.5458250e+02   1.6611108e+02   2.9533935e+02  -9.6903742e+00   6.4879645e+02   2.9029177e+02   5.1799742e+02   2.0501827e+02   3.0952452e+02   8.1783523e+01   3.7084645e+02   2.2917164e+02   4.1501387e+02   1.2834083e+02   5.3201258e+02   1.9738254e+02   3.6268129e+02   1.4003421e+02   5.0770065e+02   1.9180459e+02   3.0832880e+02   3.2862971e+01   5.9167935e+02   3.1161630e+02   8.7436935e+02   3.6987548e+01   2.7159903e+02   1.1853756e+02   2.0948871e+02   1.9287768e+02   2.9364516e+02   1.4508839e+02   5.0621880e+02   7.1811771e+01   2.1210880e+02   1.2178057e+02   2.7975000e+02   1.7682774e+02   5.1569645e+02   2.8052026e+01   4.4559581e+02   1.0390400e+01   4.6443880e+02   1.4782417e+02   2.6257677e+02   1.8021676e+02   3.8155065e+02   1.0326208e+02   2.9445258e+02   1.1849250e+02   2.1414258e+02   2.7466763e+02   3.7989935e+02  -1.2784000e+00   4.3959613e+02   5.9816645e+00   2.0095032e+02   1.1094204e+02   2.1587097e+02   9.0798387e+01   2.3310613e+02   1.6963484e+00   2.2500065e+02   5.9518335e+01   2.0643065e+02   9.4602000e+01   2.5970516e+02  -2.8041548e+00   4.3632880e+02   1.4029713e+00   5.2513161e+02   3.1180560e+02   5.3191968e+02   3.8784490e+01   3.6055258e+02   1.3872192e+02   4.0443880e+02   8.7341713e+00   4.6226065e+02   1.8076721e+02   4.3217387e+02   7.1680258e+00   4.0489167e+02  -2.3883445e+01   3.9731129e+02   1.5766994e+02   3.7056645e+02   1.9456920e+02   3.4431161e+02   1.4397410e+02   2.7544161e+02   5.3833806e+00   3.5465880e+02  -4.6234287e+00   6.3526194e+02   1.5632387e+00   5.0365839e+02   2.1866636e+02   4.8012710e+02   1.8160499e+02   5.2810880e+02  -2.6499429e+01   2.0029194e+02   1.3707729e+02   3.8343880e+02  -4.0358287e+00   2.8236516e+02  -2.3202761e+01   4.6687880e+02   2.6068971e+01   3.6810880e+02  -1.7469429e+01   2.2653871e+02   1.8047497e+02   2.9083484e+02   1.3838697e+01   5.2214839e+02  -3.2796065e+01   2.1935419e+02   1.6188908e+02   3.2832880e+02   1.7204297e+02   2.9544161e+02   9.0057574e+01   1.5686968e+02   5.5493652e+01   5.1198387e+01   2.4725477e+02   2.3843880e+02  -2.8875829e+01   4.8493516e+02  -2.7126426e+01   1.5364097e+02   1.0760658e+01   6.3381806e+02   3.0810323e-01   5.2787880e+02   2.9689713e+00   3.7931613e+01  -2.7660013e+01   4.0343258e+02  -1.0788000e+00   5.7765880e+02   2.6316571e+01   2.5553355e+02   9.0090542e+01   2.8132880e+02   2.1022971e+01   4.8147516e+02   5.1026323e+00   2.8510880e+02   1.3217057e+02   3.7637323e+02   4.3759484e+00   4.1698968e+02   1.7247600e+01   5.4853903e+02   6.5572000e+00   4.1698129e+02   5.3603432e+01   3.3580774e+02   4.7857316e+01   4.6040065e+02   3.3353677e+00   6.5810880e+02   3.5880571e+01   3.2726484e+02   1.7347430e+02   3.1801032e+02   2.8127884e+01   6.2868581e+02  -2.7829058e+01   6.4185194e+02   2.8053781e+01   2.1139032e+01   7.0366194e+00   3.6129516e+02  -3.1125226e+01   3.5489484e+02   1.6301390e+02   3.6746097e+02   2.2242699e+02   4.3378516e+02   2.3723639e+01   3.7584710e+02  -1.1398735e+01   5.9596290e+02  -5.3919935e+01   3.4201742e+02   2.9042477e+01   2.4010710e+02   1.7813595e+02   2.6673290e+02  -7.4850839e+00   2.8876774e+02  -5.9804516e+00
   3.4432880e+02   1.9409297e+02   4.2777161e+02   2.1211311e+02   3.1293677e+02   3.2089290e+00   2.5243880e+02   1.6955417e+02   2.3392258e+02   1.6155652e+02   3.6854710e+02   2.8599204e+02   4.2652677e+02   2.3206818e+02   5.6527548e+02  -4.5178452e+00   4.5722774e+02   2.5379404e+02   3.9615323e+02   1.5449742e+02   6.0350742e+02   1.7704779e+02  -2.3665323e+02   1.1670097e+02   5.1881355e+02   2.7183626e+01   5.2597032e+02   2.8822697e+01   6.7149194e+02  -1.9004839e+01   3.2275613e+02   1.6001435e+02   4.7598258e+02   5.1223652e+01   6.9376880e+02  -4.1082229e+01   9.5015806e+01   3.5356261e+02   2.6850032e+02   1.4378417e+02   1.5562581e+02   1.9452026e+02   5.7315129e+02  -4.0198232e+01   4.4097903e+02   1.1580071e+02   3.0010880e+02   1.7085057e+02   3.3159839e+02   1.4370955e+02   3.5991742e+02   1.9232532e+02   6.1143880e+02   4.4504171e+01   1.0876880e+02   3.4093777e+02   3.4993194e+02   1.1469222e+02   3.4390065e+02   2.0291763e+02   8.1669774e+02  -3.7838839e+00   7.6501161e+02   2.8683910e+01   7.0844161e+02   2.1727355e+00   2.8832880e+02   1.6768297e+02   1.0043880e+02   4.1449417e+02   4.9476880e+02  -1.8272229e+01   4.1309710e+02   1.8784868e+02   2.3727323e+02   9.6128142e+01   6.1032880e+02   1.9922971e+01   2.4037000e+02   1.4952234e+02   4.7587880e+02  -1.4310287e+00   3.6434548e+02   1.0464043e+02   4.6664419e+02   3.5701368e+01   2.4520194e+02   1.0129320e+02   3.0194387e+02   1.8027030e+02   4.3765880e+02   1.2172630e+01   5.3731516e+02   4.3272206e+01   3.5767419e+02   1.1691897e+02   5.2060194e+02   2.1647410e+02   5.9354880e+02   4.7495371e+01   4.4793839e+02   1.4633267e+02   7.1690645e+02   2.8074258e+01   3.1454880e+02   5.1365371e+01   7.6645774e+02   4.1762735e+01   3.0621880e+02   4.0514177e+02   4.4649613e+02   2.5480547e+02   2.9505000e+02   2.0365032e+01   3.9145290e+02   1.8739699e+02   2.9691484e+02   1.6181488e+02   5.2208226e+02   2.7622129e+01   5.5640710e+02   1.9631937e+02   3.1962452e+02   1.3050101e+02   3.4971000e+02   3.3109804e+02   6.4646258e+02   1.4652671e+01   2.2176871e+02   1.5583979e+02   5.3027355e+02   1.3756554e+02   2.7712581e+02   1.8323574e+02   2.7570581e+02   1.1222708e+02   6.5263613e+02   2.9118787e+01   5.4379484e+02   2.4238026e+01   1.4411516e+02   3.3145917e+02   2.3696710e+02   1.2403037e+02   4.6869250e+02   1.6831228e+02   3.6211935e+02  -1.8922774e+01   5.0690645e+02   2.7842297e+02   4.6144742e+02   1.9210227e+02   2.9430452e+02   1.4634112e+02   3.5062645e+02   2.0545924e+02   4.0168387e+02   9.0847226e+01   5.4901258e+02   2.0147254e+02   3.4491129e+02   1.8000581e+02   4.8281065e+02   2.1134579e+02   4.0187880e+02   2.4938971e+01   5.0056935e+02   2.7445510e+02   8.5525935e+02   4.2846348e+01   2.3126903e+02   2.1187396e+02   1.9337871e+02   1.2472648e+02   2.3431516e+02   1.2428479e+02   4.8799880e+02   3.4819371e+01   1.3499880e+02   9.2179371e+01   2.7520000e+02   2.0186174e+02   5.5492645e+02   2.5736258e+00   5.0592581e+02   4.5224000e+01   3.0121880e+02   1.2210177e+02   2.7634677e+02   2.1611516e+02   3.4488065e+02   8.1195677e+01   2.9012258e+02   1.3116890e+02   1.7214258e+02   1.5713763e+02   3.8255935e+02   2.1688000e+00   4.7792613e+02   2.2245265e+01   2.4417032e+02   1.3715444e+02   2.2654097e+02   1.3705479e+02   1.7655613e+02  -5.5496516e+00   2.0811065e+02   7.2979535e+01   1.4954065e+02   6.6483200e+01   2.8226516e+02  -1.4278955e+01   4.4865880e+02   3.8086571e+01   4.7358161e+02   2.9958960e+02   5.4991968e+02   1.0344490e+01   3.9744258e+02   1.5300072e+02   4.2765880e+02   5.2065713e+00   4.8259065e+02   1.8414081e+02   4.5495387e+02   1.0785626e+01   4.4533167e+02   1.2101355e+01   4.2465129e+02   2.1137274e+02   4.1267645e+02   1.4453040e+02   2.9231161e+02   1.6325410e+02   4.1721161e+02   2.4261781e+01   3.5554880e+02  -3.1346287e+00   5.8348194e+02   1.4595639e+01   5.4354839e+02   2.0003516e+02   4.9200710e+02   2.1265459e+02   5.3687880e+02   7.0289713e+00   1.3007194e+02   2.1480489e+02   3.3832880e+02  -3.2647029e+01   2.8169516e+02  -5.5369161e+01   4.8754880e+02   7.3053713e+00   3.6276880e+02  -4.4922287e+00   2.9697871e+02   1.5128977e+02   2.7672484e+02   3.6747497e+01   5.3892839e+02  -2.4358465e+01   1.9635419e+02   1.2761908e+02   3.3354880e+02   1.4051537e+02   3.0889161e+02   8.5861574e+01   1.2986968e+02   1.1731365e+02   5.4748387e+01   2.1808077e+02   2.4265880e+02  -5.4433429e+01   4.9382516e+02   6.3823742e+00   1.6097097e+02   4.9284258e+01   6.8925806e+02  -1.9457097e+01   6.4199880e+02  -1.7206287e+00   6.2261613e+01  -7.6064129e+00   4.0977258e+02  -8.9260000e+00   5.6954880e+02   2.3745371e+01   2.9053355e+02   1.3785054e+02   2.5910880e+02   1.8360571e+01   5.0491516e+02  -2.2332568e+01   2.7610880e+02   1.4489057e+02   3.7314323e+02  -9.6956516e+00   4.5920968e+02  -5.1300000e+00   6.8453903e+02   5.2372000e+00   4.7898129e+02   2.4313432e+01   3.3958774e+02   1.7554916e+01   4.8173065e+02  -2.2371032e+01   7.2821880e+02   4.6491771e+01   4.0515484e+02   1.2869310e+02   3.1001032e+02   7.6537884e+01   5.0645581e+02  -2.1606581e+00   5.4563194e+02   3.1191381e+01   2.5249032e+01   1.3597819e+01   3.9251516e+02  -1.8962826e+01   3.6678484e+02   1.4250270e+02   4.3513097e+02   2.5667339e+02   3.8701516e+02   1.7245239e+01   3.9240710e+02  -1.1943535e+01   6.1310290e+02  -6.2911355e+00   4.2601742e+02  -1.4897523e+01   2.7385710e+02   1.8268595e+02   2.4973290e+02   2.8494916e+01   2.8909774e+02  -5.6768516e+00
   2.9121880e+02   2.1456177e+02   4.4843161e+02   2.0346031e+02   2.6282677e+02   2.5437729e+01   2.6176880e+02   1.5391777e+02   1.6026258e+02   1.4278932e+02   3.9765710e+02   2.9677324e+02   3.7541677e+02   1.7471698e+02   5.0216548e+02   3.3860955e+01   4.7666774e+02   2.1745884e+02   3.7215323e+02   1.5853742e+02   5.8583742e+02   1.6524139e+02  -2.2721323e+02   1.9305577e+02   4.6537355e+02   4.3678826e+01   5.0097032e+02   2.1382697e+01   7.2283194e+02   2.2667961e+01   3.2608613e+02   2.1440795e+02   4.8232258e+02   1.8046452e+01   7.3354880e+02   1.4065371e+01   8.2015806e+01   3.7416261e+02   3.1939032e+02   1.2771297e+02   1.2151581e+02   1.5791906e+02   5.8582129e+02   6.6781677e+00   4.5819903e+02   6.6653110e+01   3.2610880e+02   1.5577057e+02   2.6692839e+02   1.8810315e+02   4.0302742e+02   1.9342652e+02   6.1132880e+02   6.2842971e+01   1.1643880e+02   4.0599417e+02   4.1415194e+02   1.4466462e+02   3.8501065e+02   2.0173883e+02   8.0580774e+02   2.6417316e+01   7.7668161e+02  -2.9469690e+01   6.3022161e+02   8.4303355e+00   2.8610880e+02   1.7042057e+02   2.7976880e+02   3.0070777e+02   4.8143880e+02   1.9684171e+01   5.0076710e+02   2.3572508e+02   1.9382323e+02   1.3660414e+02   7.2299880e+02   3.7993713e+00   2.4382000e+02   1.1336634e+02   5.4232880e+02  -1.1857029e+01   3.8767548e+02   1.4066403e+02   4.4053419e+02  -1.8869832e+01   2.9287194e+02   5.5699600e+01   2.7572387e+02   1.3881790e+02   3.8754880e+02   5.0511430e+01   4.6987516e+02   2.2777406e+01   3.5667419e+02   1.4988897e+02   4.6004194e+02   1.4775890e+02   5.5887880e+02   5.2708971e+01   3.7348839e+02   1.4350867e+02   7.2001645e+02   2.0385458e+01   3.9999880e+02   5.5199371e+01   7.5923774e+02   4.7120335e+01   3.2587880e+02   3.1345897e+02   4.6526613e+02   2.2797387e+02   2.6994000e+02   4.4483832e+01   4.2990290e+02   1.7543099e+02   2.8802484e+02   1.9097608e+02   4.9842226e+02   4.9854929e+01   5.1918710e+02   1.7807697e+02   3.0073452e+02   1.3546221e+02   3.3382000e+02   3.5658924e+02   5.7635258e+02   1.8931471e+01   2.0698871e+02   1.2925219e+02   5.6538355e+02   1.2253674e+02   3.2023581e+02   1.9033694e+02   2.4892581e+02   1.0436948e+02   7.0008613e+02   4.9882787e+01   5.1824484e+02  -6.0579742e+00   1.5088516e+02   3.0302757e+02   2.6607710e+02   1.2770157e+02   4.2247250e+02   1.8267988e+02   3.3755935e+02  -2.3847974e+01   5.4290645e+02   3.0665297e+02   4.5444742e+02   1.1788227e+02   2.8885452e+02   1.3432712e+02   4.7018645e+02   2.2833444e+02   3.6390387e+02   6.9649626e+01   4.5801258e+02   1.7352254e+02   3.2113129e+02   1.2401821e+02   3.6748065e+02   1.4557219e+02   3.7965880e+02   5.9266571e+01   4.4645935e+02   1.7890390e+02   7.3870935e+02   1.7840348e+01   2.5682903e+02   1.6515916e+02   1.9593871e+02   1.0963168e+02   2.1831516e+02   7.1004787e+01   5.6176880e+02   3.1587771e+01   1.4921880e+02   4.2151771e+01   3.0786000e+02   1.9768894e+02   4.9347645e+02   3.4896258e+00   5.2470581e+02   1.9951600e+01   2.9199880e+02   1.1538937e+02   2.6534677e+02   1.9366516e+02   2.9244065e+02   7.0390877e+01   2.6678258e+02   9.2376103e+01   1.8403258e+02   2.1296643e+02   3.2155935e+02  -2.2061200e+01   4.6570613e+02   5.3328645e+00   2.6206032e+02   1.2349324e+02   2.4087097e+02   1.1701839e+02   1.6644613e+02  -6.1908516e+00   1.5500065e+02   2.2668335e+01   1.1665065e+02   7.2564400e+01   3.0515516e+02  -5.0560155e+01   5.2632880e+02  -1.5687029e+01   5.0625161e+02   2.9142600e+02   6.0013968e+02   5.1096890e+01   3.2944258e+02   1.8510072e+02   4.2143880e+02   3.0924171e+01   4.4559065e+02   1.9666081e+02   5.2539387e+02   2.7930426e+01   4.7411167e+02  -1.0910452e+00   4.2609129e+02   2.1469754e+02   4.0567645e+02   1.5276040e+02   3.6656161e+02   2.1569410e+02   4.1855161e+02   4.4945806e+00   4.1343880e+02   3.9124171e+01   6.3770194e+02   1.5368039e+01   4.2643839e+02   1.9684396e+02   4.2012710e+02   1.7262499e+02   5.3710880e+02  -3.5494287e+00   2.4362194e+02   2.2627089e+02   4.0243880e+02   3.3784171e+01   2.8513516e+02  -3.4304361e+01   4.6399880e+02   1.1739371e+01   3.3110880e+02  -2.8942871e-01   2.2886871e+02   1.2984857e+02   2.9572484e+02   2.0667497e+01   5.6003839e+02  -1.0047265e+01   1.9335419e+02   1.0630908e+02   3.3432880e+02   1.2311297e+02   2.8911161e+02   2.5456397e+02   1.4553968e+02   1.3617005e+02   6.2308387e+01   2.2702597e+02   2.2121880e+02  -5.1838229e+01   4.6782516e+02  -1.0427626e+01   1.7575097e+02   7.6991858e+01   6.8558806e+02  -1.7603497e+01   5.9743880e+02   2.2404171e+01   8.7041613e+01   2.4111871e+00   4.5532258e+02  -3.0010000e+01   5.9532880e+02   2.5352971e+01   2.8108355e+02   1.4627654e+02   2.8421880e+02  -4.9882287e+00   4.6825516e+02   2.6820232e+01   2.8387880e+02   1.3248897e+02   3.6103323e+02   4.4833148e+01   4.6009968e+02  -6.8712000e+00   6.2197903e+02   9.1320000e+00   4.3254129e+02   1.0468632e+01   3.4769774e+02   1.6906116e+01   4.9596065e+02  -1.4729432e+01   6.6043880e+02   2.9144171e+01   3.3970484e+02   1.7503910e+02   3.6435032e+02   2.6640684e+01   5.1112581e+02  -6.5342581e+00   6.1163194e+02   3.5801381e+01   1.7249032e+01  -1.2982181e+01   4.2162516e+02   6.4883742e+00   4.1056484e+02   1.6511030e+02   3.2968097e+02   2.2155939e+02   3.8623516e+02   2.3637639e+01   3.3762710e+02   9.8886452e-01   6.5825290e+02   2.0968645e+00   3.3968742e+02  -3.3112258e-01   2.3372710e+02   1.8676635e+02   2.5260290e+02   1.5765316e+01   3.3587774e+02   8.3607484e+00
   3.9165880e+02   1.7041657e+02   4.7388161e+02   2.0264431e+02   3.1727677e+02   4.0191729e+01   2.7010880e+02   2.0814057e+02   2.1481258e+02   1.7408532e+02   4.1676710e+02   4.1346444e+02   4.5830677e+02   1.9475578e+02   5.4716548e+02   5.7370955e+01   5.3088774e+02   2.0023124e+02   4.1315323e+02   2.0769742e+02   6.3406742e+02   1.4172299e+02  -2.4765323e+02   1.4446097e+02   4.9403355e+02   1.4606026e+01   5.8775032e+02   1.3330297e+01   5.9160194e+02  -2.8613639e+01   3.4208613e+02   1.7879795e+02   4.3120258e+02   3.9026052e+01   6.6321880e+02  -3.6528229e+01   1.2234581e+02   4.0615621e+02   3.2584032e+02   2.4975697e+02   1.1529581e+02   2.2374666e+02   4.7548129e+02  -8.2746323e+00   3.9830903e+02   1.1144431e+02   2.9932880e+02   1.7669297e+02   2.8548839e+02   1.5572835e+02   3.6536742e+02   1.4743932e+02   5.3765880e+02   7.3966571e+01   1.1487880e+02   3.1489897e+02   3.8148194e+02   1.2838822e+02   4.2501065e+02   1.6798883e+02   8.4080774e+02   1.0507316e+01   7.0868161e+02   1.2860310e+01   7.7833161e+02   2.8251535e+01   2.4510880e+02   1.3581057e+02   1.2743880e+02   4.1855417e+02   4.9876880e+02   2.0777713e+00   4.2809710e+02   2.1764868e+02   1.9893323e+02   1.0919534e+02   6.6565880e+02   2.2606571e+01   2.3082000e+02   1.3595634e+02   5.2787880e+02  -2.4701029e+01   4.4912548e+02   1.5962803e+02   4.4020419e+02   2.0156568e+01   2.9298194e+02   1.1669080e+02   2.6105387e+02   7.1871497e+01   3.3910880e+02   2.1826630e+01   4.6298516e+02   1.2658606e+01   3.3533419e+02   1.4670617e+02   4.9360194e+02   1.5918410e+02   6.2310880e+02  -1.3989429e+01   4.0671839e+02   1.4485027e+02   7.0301645e+02   3.3185458e+01   4.0387880e+02   4.5438971e+01   7.4978774e+02   6.8426335e+01   3.3599880e+02   4.7486937e+02   4.7360613e+02   2.4852667e+02   3.0227000e+02   2.5557432e+01   4.6167290e+02   2.1321939e+02   3.2380484e+02   2.1544368e+02   6.1553226e+02   6.8706129e+01   5.1840710e+02   1.7513937e+02   2.7762452e+02   8.2981006e+01   4.0615000e+02   2.9324284e+02   7.3124258e+02   1.7430271e+01   2.8120871e+02   2.1642459e+02   5.6705355e+02   1.4129314e+02   3.3490581e+02   1.3861334e+02   2.3881581e+02   9.9288284e+01   6.1652613e+02   6.0567587e+01   5.0935484e+02   3.5993226e+01   1.1388516e+02   3.5953757e+02   3.0185710e+02   1.5205917e+02   4.9269250e+02   2.2150228e+02   5.8422935e+02  -2.4361574e+01   6.3224645e+02   3.7106577e+02   3.3621742e+02   1.0334067e+02   3.5752452e+02   1.0272352e+02   5.6284645e+02   2.8637164e+02   4.6446387e+02   1.4071483e+02   5.0912258e+02   1.7688374e+02   3.4179129e+02   1.4759541e+02   4.0148065e+02   1.2474219e+02   3.6954880e+02   5.0075371e+01   3.6356935e+02   1.5097510e+02   7.0159935e+02  -2.6080852e+01   3.2493903e+02   2.2804036e+02   2.2837871e+02   2.2436648e+02   1.7809516e+02   1.1845239e+02   5.6154880e+02   5.5605371e+01   2.0365880e+02   9.6566571e+01   2.9209000e+02   2.2162054e+02   4.9747645e+02   1.0399626e+01   5.8092581e+02   1.9454000e+01   3.7810880e+02   1.6773057e+02   2.8590677e+02   2.1246036e+02   2.8111065e+02   1.0962728e+02   2.3278258e+02   8.3876103e+01   2.6981258e+02   2.4921403e+02   3.5111935e+02  -2.2646000e+01   4.5703613e+02   1.3366465e+01   2.1661032e+02   1.2935924e+02   2.2265097e+02   1.0136599e+02   2.3844613e+02   3.7191484e+00   1.5544065e+02   5.6523135e+01   1.4465065e+02   5.1874400e+01   2.4870516e+02  -2.0484155e+01   5.2065880e+02   4.0656571e+01   4.6436161e+02   2.7955720e+02   5.3802968e+02   3.8295690e+01   3.7066258e+02   1.7358312e+02   4.5799880e+02   1.6669371e+01   4.5026065e+02   2.1339721e+02   5.6873387e+02   2.3243226e+01   4.5922167e+02   1.1100155e+01   3.9965129e+02   1.9992274e+02   4.0923645e+02   1.4791560e+02   3.4869161e+02   2.0724370e+02   3.9644161e+02   2.8593381e+01   4.1754880e+02  -2.2204629e+01   7.1393194e+02   1.6829639e+01   4.2854839e+02   1.4789516e+02   4.1678710e+02   1.9445219e+02   5.2832880e+02  -2.6517029e+01   1.5240194e+02   2.0690849e+02   3.7899880e+02   1.8793713e+00   3.0925516e+02  -2.6793961e+01   4.6143880e+02   2.3724171e+01   3.8443880e+02  -1.2665829e+01   2.6831871e+02   1.3802257e+02   2.5994484e+02   1.9749897e+01   5.4703839e+02  -3.2007265e+01   1.6946419e+02   1.0188028e+02   3.0987880e+02   8.5628971e+01   2.9189161e+02   1.0578157e+02   1.5753968e+02   8.4550052e+01   4.4638387e+01   2.4232957e+02   2.4654880e+02  -5.2304629e+01   3.6893516e+02  -1.2846426e+01   1.7675097e+02   6.0021858e+01   7.8014806e+02   3.3491703e+01   5.1176880e+02   2.6037771e+01   6.6601613e+01   1.8706387e+01   3.8832258e+02  -1.4540000e+01   5.8832880e+02   3.6792971e+01   3.1153355e+02   1.2806054e+02   2.4776880e+02   5.9277713e+00   4.8436516e+02   9.8143226e-01   2.3832880e+02   1.0113297e+02   3.6225323e+02   5.6155484e+00   5.2276968e+02   1.7115200e+01   6.3308903e+02   2.7023200e+01   4.3654129e+02  -4.0713677e+00   3.1914774e+02   8.8501161e+00   5.4740065e+02   3.7153677e+00   5.5554880e+02   2.5975371e+01   3.0137484e+02   2.2210550e+02   3.3446032e+02   5.3921884e+01   4.4912581e+02  -2.3244258e+01   6.2329194e+02  -1.8351419e+01   4.5469032e+01   1.2430219e+01   4.0584516e+02  -5.4692258e+00   3.4889484e+02   1.4227390e+02   3.2535097e+02   2.4368579e+02   3.8512516e+02   1.5396439e+01   3.4229710e+02   2.3835265e+01   6.8996290e+02  -3.0439935e+01   3.9990742e+02   9.8512774e+00   2.7185710e+02   2.0271595e+02   2.1635290e+02  -3.2584684e+01   3.3131774e+02  -6.9344516e+00
   3.1143880e+02   2.0350417e+02   4.3399161e+02   1.9905551e+02   3.0638677e+02  -5.4870710e+00   3.1576880e+02   1.8871777e+02   2.2426258e+02   1.5432932e+02   4.1665710e+02   2.7314324e+02   3.7730677e+02   1.5434578e+02   5.9149548e+02   1.3934555e+01   5.0022774e+02   2.2513404e+02   3.8681323e+02   1.6202462e+02   5.6195742e+02   1.5982179e+02  -2.0288323e+02   1.4221937e+02   5.0992355e+02   5.0004826e+01   5.5619032e+02  -2.2924903e+01   6.8505194e+02   1.3580361e+01   3.6364613e+02   2.0351315e+02   4.3087258e+02  -5.5075484e+00   5.8621880e+02  -4.1918229e+01   1.1867581e+02   3.9077981e+02   2.7650032e+02   2.1481417e+02   1.4784581e+02   1.8303266e+02   5.6115129e+02   2.8321768e+01   3.9719903e+02   1.1230311e+02   3.0199880e+02   1.5836937e+02   2.8848839e+02   1.8937835e+02   3.4313742e+02   1.3810772e+02   5.3587880e+02   5.0988971e+01   1.2976880e+02   3.3303777e+02   4.0393194e+02   1.4170222e+02   3.5079065e+02   2.2914643e+02   7.7713774e+02   1.1509161e+00   7.1635161e+02   8.2467097e+00   7.0155161e+02  -5.0560645e+00   2.6687880e+02   1.5973897e+02   1.1387880e+02   4.1308897e+02   5.2987880e+02   9.1389713e+00   4.3765710e+02   1.7577388e+02   2.2382323e+02   1.6486414e+02   7.1710880e+02   2.4905713e+00   2.4826000e+02   1.2256114e+02   4.9232880e+02  -6.9670287e+00   4.0467548e+02   1.6463403e+02   4.7031419e+02   4.8297768e+01   2.9787194e+02   1.0651960e+02   2.3516387e+02   1.3250270e+02   2.9821880e+02   1.1657830e+01   4.2687516e+02   3.2997406e+01   3.5867419e+02   1.3928897e+02   4.9782194e+02   2.0717650e+02   6.9865880e+02   1.8196571e+01   3.4426839e+02   1.3517627e+02   5.7490645e+02  -7.7857419e+00   3.5921880e+02   2.5901771e+01   7.4412774e+02   3.9989135e+01   4.0054880e+02   3.9959537e+02   3.6193613e+02   2.3424027e+02   2.7538000e+02   3.3158632e+01   4.4490290e+02   1.6545099e+02   2.9813484e+02   1.8660728e+02   6.5431226e+02   6.5043729e+01   5.1340710e+02   1.3208937e+02   3.0529452e+02   4.8987406e+01   4.3938000e+02   3.4892444e+02   6.9190258e+02  -1.2422529e+01   2.6487871e+02   2.1428099e+02   6.0360355e+02   1.1269914e+02   3.1423581e+02   1.6492694e+02   2.0770581e+02   8.8777084e+01   6.1897613e+02   3.1921587e+01   5.1524484e+02   1.5220258e+00   1.3011516e+02   3.1034917e+02   2.9851710e+02   1.3288637e+02   5.0880250e+02   1.9943348e+02   3.3133935e+02  -2.1900374e+01   7.1135645e+02   3.6873697e+02   2.9366742e+02   5.3074671e+01   3.4830452e+02   1.7791112e+02   4.0818645e+02   1.8718444e+02   4.2813387e+02   9.5061226e+01   3.6901258e+02   7.2642542e+01   3.2913129e+02   1.0582821e+02   3.9859065e+02   1.7008339e+02   3.5554880e+02   2.9305371e+01   3.6578935e+02   1.2401750e+02   5.9559935e+02  -1.5160852e+01   3.5837903e+02   1.7359516e+02   2.2104871e+02   1.7617288e+02   2.3720516e+02   1.0083359e+02   5.1787880e+02   3.1428971e+01   2.1776880e+02   9.2327771e+01   1.8131000e+02   1.2292294e+02   4.5969645e+02   5.6420258e+00   5.3447581e+02   3.2830000e+01   4.3210880e+02   1.8741057e+02   1.9112677e+02   1.2826276e+02   2.5022065e+02   9.2768477e+01   2.2745258e+02   6.6072503e+01   2.1414258e+02   2.2799763e+02   3.6722935e+02  -3.9154800e+01   4.5114613e+02  -3.1832335e+01   1.8939032e+02   1.0730684e+02   1.9831097e+02   1.0553319e+02   2.1232613e+02   1.7808748e+01   2.0211065e+02   3.3899535e+01   1.0187065e+02   5.2076800e+01   2.3270516e+02  -3.2094155e+01   5.1432880e+02   2.8052971e+01   4.1347161e+02   2.8406840e+02   4.8635968e+02   6.0199290e+01   3.5244258e+02   1.2637072e+02   4.7932880e+02   2.7742971e+01   4.1593065e+02   1.6114361e+02   4.8284387e+02   2.2334426e+01   4.8066167e+02   1.3944955e+01   4.0687129e+02   1.6168514e+02   3.8645645e+02   1.6729800e+02   3.4694161e+02   2.0113370e+02   4.6899161e+02   2.3569381e+01   4.1476880e+02  -1.5202229e+01   7.5859194e+02   4.3256839e+01   3.7021839e+02   1.7312156e+02   4.2000710e+02   2.0919459e+02   5.5387880e+02  -7.0010287e+00   1.1662194e+02   1.3365089e+02   3.8599880e+02   9.9371295e-02   3.0236516e+02   5.5372387e+00   4.7932880e+02  -2.8170287e+00   3.4787880e+02  -3.6191029e+01   2.5053871e+02   1.8378497e+02   3.0750484e+02   1.5395097e+01   5.6258839e+02   9.6873548e-01   3.6058419e+02   1.4726068e+02   3.1099880e+02   1.2342937e+02   3.1367161e+02   1.3436917e+02   1.6642968e+02   1.1072885e+02   4.3638387e+01   2.8329957e+02   2.3354880e+02  -3.4044629e+01   4.7160516e+02  -5.9500258e+00   1.6642097e+02   5.6408258e+01   6.7103806e+02  -1.7109497e+01   5.7010880e+02   3.5370571e+01   7.7151613e+01  -9.6876129e+00   3.8932258e+02  -1.0510000e+01   6.0454880e+02   1.4055371e+01   2.8753355e+02   1.5131054e+02   2.3899880e+02  -1.9370629e+01   4.6636516e+02   1.2971432e+01   2.6343880e+02   1.1934417e+02   3.6548323e+02  -9.5228516e+00   4.6887968e+02   4.3316400e+01   6.4575903e+02   1.1339600e+01   3.6543129e+02   1.0507432e+01   3.3569774e+02   6.3611613e-01   5.2596065e+02   2.2200568e+01   6.2210880e+02   2.0430571e+01   2.7748484e+02   1.4412670e+02   3.4146032e+02   3.5911884e+01   5.8245581e+02   7.3093419e+00   5.3296194e+02   4.9849806e+00   4.2919032e+01   5.0742194e+00   3.9229516e+02  -2.5055226e+01   3.4489484e+02   1.6525390e+02   3.5891097e+02   3.0400099e+02   3.2878516e+02   5.1123639e+01   3.4017710e+02   1.3004865e+01   6.3096290e+02  -9.8599355e+00   3.3790742e+02   3.8112774e+00   2.2110710e+02   1.8090595e+02   2.4173290e+02  -2.6485084e+01   2.7343774e+02  -1.4864052e+01
   3.1243880e+02   2.1331417e+02   3.6454161e+02   1.7417151e+02   2.8404677e+02   1.7960129e+01   3.4943880e+02   1.8346417e+02   2.0926258e+02   1.3030932e+02   2.9088710e+02   2.0642484e+02   2.9330677e+02   1.5172578e+02   5.9127548e+02   4.2842155e+01   4.4622774e+02   1.9811404e+02   3.9426323e+02   1.2342862e+02   5.8795742e+02   1.5918179e+02  -2.6788323e+02   1.7530937e+02   5.3148355e+02   3.5280026e+01   5.4919032e+02   1.8745097e+01   7.0294194e+02   3.5479161e+01   3.5875613e+02   2.0602435e+02   4.6765258e+02  -3.8899484e+00   6.0354880e+02  -3.4974629e+01   1.1601581e+02   3.8588261e+02   2.8917032e+02   1.4047057e+02   8.5295806e+01   1.8870666e+02   4.8293129e+02   1.3723937e+02   3.9908903e+02   1.4004191e+02   2.8532880e+02   1.5937297e+02   3.0103839e+02   1.5582435e+02   3.2502742e+02   1.3544652e+02   4.9543880e+02   5.9344171e+01   1.1254880e+02   3.1308537e+02   4.0604194e+02   1.5853342e+02   4.4234065e+02   2.4338243e+02   8.7247774e+02   1.0523716e+01   6.8312161e+02   1.7015110e+01   7.4855161e+02   5.7743935e+01   3.0787880e+02   1.4200897e+02   1.2899880e+02   5.0409937e+02   5.6154880e+02  -4.6146287e+00   6.1220710e+02   1.4558988e+02   2.9182323e+02   1.7198414e+02   6.6010880e+02   3.0170571e+01   2.1982000e+02   1.3472634e+02   5.3043880e+02   1.1094171e+01   4.6634548e+02   1.9192043e+02   4.7075419e+02   2.3262568e+01   2.5120194e+02   9.9813200e+01   2.1983387e+02   8.5839097e+01   3.3165880e+02   3.6422630e+01   4.3342516e+02   3.8143406e+01   3.3689419e+02   1.4536137e+02   6.0493194e+02   2.1549770e+02   6.3887880e+02   4.8308971e+01   4.2737839e+02   1.5308747e+02   5.4590645e+02   2.9424258e+01   3.4910880e+02   6.4160571e+01   7.2156774e+02   4.2913935e+01   3.5276880e+02   3.9308777e+02   3.9504613e+02   2.2047147e+02   3.0783000e+02   2.6452632e+01   4.7379290e+02   1.8180979e+02   3.1880484e+02   2.0829368e+02   6.3053226e+02   7.9166129e+01   5.2929710e+02   1.5737817e+02   2.2106452e+02   6.8165806e+01   4.4193000e+02   2.6716044e+02   6.3702258e+02   2.0847871e+01   2.5376871e+02   1.8483979e+02   5.7405355e+02   1.1039314e+02   2.9046581e+02   1.8249854e+02   2.4326581e+02   1.0660228e+02   5.1085613e+02   2.0241187e+01   4.6568484e+02   1.1256826e+01   1.2855516e+02   3.2525397e+02   3.3985710e+02   1.9179917e+02   6.1291250e+02   3.1022468e+02   3.8288935e+02   5.9756258e+00   7.7924645e+02   4.4130577e+02   4.1055742e+02   1.2850347e+02   3.9774452e+02   1.5583592e+02   3.1973645e+02   1.8404044e+02   4.5746387e+02   9.4944826e+01   3.4390258e+02   1.1565134e+02   3.7768129e+02   1.1649421e+02   3.9348065e+02   1.7538219e+02   3.7610880e+02   5.2550571e+01   4.8334935e+02   1.8117270e+02   6.3225935e+02   3.9356348e+01   3.2693903e+02   2.1477036e+02   1.9826871e+02   2.0722528e+02   2.6064516e+02   1.4550839e+02   5.4032880e+02   4.6862971e+01   2.4632880e+02   1.2482297e+02   2.1175000e+02   1.5626774e+02   4.3769645e+02  -1.1817974e+01   5.9447581e+02   4.5140000e+01   5.3399880e+02   2.2613937e+02   1.9246677e+02   1.4971556e+02   3.1066065e+02   1.1304328e+02   2.8589258e+02   8.2737303e+01   2.2403258e+02   3.0998643e+02   3.8755935e+02  -1.1111200e+01   4.1437613e+02   2.7792645e+00   2.7995032e+02   1.0673204e+02   2.0109097e+02   7.3200787e+01   1.7788613e+02  -3.6560516e+00   2.5811065e+02   7.2199535e+01   1.2798065e+02   1.0765800e+02   2.4426516e+02  -1.1798955e+01   5.2810880e+02   3.6060571e+01   4.4036161e+02   2.7324720e+02   6.1191968e+02   4.3824490e+01   3.5955258e+02   1.6603192e+02   5.1854880e+02   3.5375371e+01   4.4615065e+02   1.5861601e+02   5.1428387e+02   2.2819226e+01   4.6400167e+02  -3.9422452e+00   4.1609129e+02   2.2772754e+02   4.0689645e+02   1.3377280e+02   3.4681161e+02   2.0077410e+02   4.1966161e+02   8.4065781e+01   3.9699880e+02  -6.4506287e+00   7.1393194e+02   1.6159639e+01   4.6977839e+02   1.7015676e+02   4.2856710e+02   2.1027979e+02   5.8832880e+02  -2.6470287e+00   1.4218194e+02   1.7072609e+02   3.7932880e+02   1.8742971e+01   2.3836516e+02   4.8772387e+00   5.2665880e+02   1.2956571e+01   3.2132880e+02  -2.2847029e+01   2.5531871e+02   1.5973257e+02   2.5894484e+02   2.3279897e+01   5.1981839e+02   1.7033548e-01   2.1846419e+02   1.0630028e+02   2.8065880e+02   1.0607657e+02   3.4600161e+02   9.7672774e+01   2.0653968e+02   1.0374005e+02   3.5968387e+01   2.0936317e+02   2.6376880e+02  -5.6122229e+01   4.3637516e+02   2.5383742e+00   2.1531097e+02   6.8497058e+01   8.4792806e+02   1.0849303e+01   5.1121880e+02   1.9411771e+01   5.6261613e+01  -1.5764129e+00   3.9221258e+02   7.8188000e+00   5.6999880e+02  -9.6206287e+00   2.3708355e+02   1.7256654e+02   2.7921880e+02   2.3411771e+01   5.0758516e+02  -2.3106168e+01   2.3776880e+02   1.3361777e+02   3.3925323e+02   3.8905548e+01   4.7865968e+02  -1.2026000e+01   5.9297903e+02   1.4520000e+00   3.8309129e+02   3.9984632e+01   3.5425774e+02   4.9931316e+01   5.2718065e+02   7.2129677e+00   6.3865880e+02   3.4656571e+01   3.1093484e+02   1.5112070e+02   3.5513032e+02   3.4048284e+01   5.4990581e+02  -1.8746658e+01   6.6563194e+02  -8.7386194e+00   2.8919032e+01  -1.5805781e+01   3.9440516e+02  -2.0894026e+01   3.7489484e+02   2.0352390e+02   3.6468097e+02   2.5897939e+02   3.7134516e+02   1.4158839e+01   3.4417710e+02  -9.7513548e-01   7.3710290e+02  -2.0781135e+01   3.7490742e+02  -1.5887226e+00   2.5910710e+02   2.0411595e+02   2.0273290e+02   2.7754916e+01   3.1531774e+02   3.7855484e+00
   3.4521880e+02   1.8847177e+02   3.8377161e+02   1.6885311e+02   3.3127677e+02   9.8517290e+00   3.3143880e+02   2.2801417e+02   1.9959258e+02   1.4808292e+02   2.8388710e+02   2.1221484e+02   3.4041677e+02   1.5373698e+02   6.7216548e+02  -1.0690452e+00   4.4611774e+02   2.3701284e+02   3.6881323e+02   1.5035462e+02   6.8261742e+02   1.6771899e+02  -2.5365323e+02   1.7883097e+02   5.7303355e+02   4.4726026e+01   5.4664032e+02   3.9059097e+01   6.9172194e+02   5.2716761e+01   3.9986613e+02   1.8628555e+02   5.3365258e+02   2.5610052e+01   5.6199880e+02  -2.6760629e+01   8.7565806e+01   4.8793861e+02   2.7250032e+02   1.6302417e+02   1.0540581e+02   1.9931786e+02   4.0793129e+02   2.1112937e+02   3.6041903e+02   1.6035551e+02   3.3432880e+02   1.7645297e+02   3.8237839e+02   2.1442715e+02   3.4069742e+02   1.3852292e+02   5.5121880e+02   9.9881771e+01   8.6108801e+01   2.7397057e+02   3.7026194e+02   1.2639582e+02   3.7479065e+02   2.2067643e+02   8.9958774e+02  -1.6195084e+01   7.5190161e+02   3.3732710e+01   6.4233161e+02   5.6911535e+01   3.1854880e+02   1.9960537e+02   1.3021880e+02   3.8989177e+02   5.5121880e+02   4.8321771e+01   5.9176710e+02   1.5895084e+01   2.3182323e+02   1.6489414e+02   6.7287880e+02   1.7808971e+01   2.3482000e+02   9.7086335e+01   4.6921880e+02   5.7881771e+01   4.5378548e+02   1.3103523e+02   5.2986419e+02   1.4983768e+01   2.3609194e+02   6.4022000e+01   2.4916387e+02   1.2460270e+02   2.9965880e+02   1.2322630e+01   4.7731516e+02   2.1512206e+01   3.3944419e+02   1.7059737e+02   6.1438194e+02   2.2497170e+02   6.9532880e+02   6.3792971e+01   4.1182839e+02   1.3366147e+02   5.1401645e+02   1.0854581e+00   3.3476880e+02   5.7197771e+01   8.1056774e+02   1.7903935e+01   3.6532880e+02   4.1486297e+02   4.1837613e+02   2.3549507e+02   3.2927000e+02   5.8507432e+01   4.1479290e+02   2.1719979e+02   3.9580484e+02   1.9646368e+02   5.8642226e+02   4.3034929e+01   5.3063710e+02   1.9271097e+02   3.1951452e+02   5.5289806e+01   3.8904000e+02   3.4095164e+02   6.5068258e+02   6.6450710e+00   2.7131871e+02   1.9887579e+02   5.5949355e+02   1.3811794e+02   2.9590581e+02   1.3128334e+02   2.1870581e+02   1.1656708e+02   6.0985613e+02   9.1011871e+00   4.8190484e+02   1.0079226e+01   1.3733516e+02   3.4911157e+02   3.1285710e+02   1.6373917e+02   5.3736250e+02   2.0781868e+02   3.4122935e+02  -3.0031574e+01   7.2735645e+02   3.7467697e+02   4.2210742e+02   1.1590947e+02   3.1785452e+02   1.6311712e+02   4.1318645e+02   2.1567444e+02   4.3290387e+02   9.8909626e+01   3.6112258e+02   1.2961374e+02   3.7424129e+02   1.3132941e+02   3.8370065e+02   1.6549459e+02   3.3132880e+02   2.0132971e+01   4.6311935e+02   1.6234110e+02   6.5725935e+02   2.3466348e+01   2.8915903e+02   2.0435276e+02   2.0115871e+02   1.4221408e+02   2.0387516e+02   1.6082999e+02   5.7721880e+02   3.5911771e+01   2.2165880e+02   1.2690657e+02   2.4020000e+02   1.1588174e+02   4.5258645e+02   2.8100826e+01   5.0447581e+02  -5.5400000e+00   4.8710880e+02   1.8856057e+02   1.8757677e+02   9.3326761e+01   3.0566065e+02   1.2088328e+02   2.4756258e+02   8.7243703e+01   2.2103258e+02   2.4088643e+02   3.5844935e+02  -1.1224000e+00   3.6714613e+02  -9.1123355e+00   2.3350032e+02   1.2244804e+02   2.2354097e+02   9.5624787e+01   2.0532613e+02  -3.4112516e+00   2.2278065e+02   6.4025935e+01   1.6098065e+02   8.0568000e+01   2.4948516e+02  -2.4546555e+01   5.7910880e+02   1.5305713e+00   4.5969161e+02   3.0115080e+02   5.6891968e+02   2.8374490e+01   4.1044258e+02   2.1140072e+02   5.0232880e+02   3.7452971e+01   4.4804065e+02   2.0013481e+02   5.4662387e+02   9.7820258e+00   4.2955167e+02   2.4143755e+01   3.6465129e+02   1.7939274e+02   3.9356645e+02   1.4872920e+02   3.8481161e+02   1.6198410e+02   4.2321161e+02   3.3417806e+00   3.9399880e+02   2.6793713e+00   6.8282194e+02   1.7758439e+01   4.7288839e+02   1.1457796e+02   4.3112710e+02   2.1319499e+02   5.5954880e+02  -3.0234629e+01   1.9396194e+02   1.7324369e+02   3.8632880e+02   1.0842971e+01   2.9225516e+02  -2.3543961e+01   4.8021880e+02  -1.0558229e+01   4.1476880e+02  -6.9822287e+00   2.8042871e+02   1.4316377e+02   2.2672484e+02   6.9674968e+00   4.5958839e+02   8.6587355e+00   1.8958419e+02   1.2361068e+02   2.7043880e+02   1.0178417e+02   2.6855161e+02   6.2538774e+01   1.6219968e+02   8.9397252e+01   6.5418387e+01   1.6811717e+02   2.5465880e+02  -3.2393429e+01   3.9171516e+02  -1.2108826e+01   1.5464097e+02   5.1240658e+01   7.7003806e+02  -7.9194968e+00   5.5754880e+02   7.2553713e+00   1.0982161e+02  -2.5301213e+01   3.9032258e+02  -2.1370000e+01   5.7654880e+02   9.6537129e-01   2.9675355e+02   1.6957294e+02   3.0632880e+02   8.6929713e+00   5.2358516e+02   1.3173832e+01   2.4021880e+02   1.3242177e+02   3.4403323e+02   1.4131484e+00   5.0098968e+02   2.9407600e+01   5.5730903e+02   6.7855600e+01   4.1387129e+02   1.7422323e+00   3.6358774e+02   2.7744916e+01   4.3740065e+02   3.2285368e+01   6.4421880e+02   3.1441771e+01   3.3015484e+02   1.5769310e+02   4.0268032e+02   3.9904284e+01   5.4690581e+02  -1.7616658e+01   6.6529194e+02   2.3398581e+01   3.8589032e+01  -3.4693806e+00   3.4884516e+02   1.7530774e+01   3.9267484e+02   1.5688150e+02   3.8346097e+02   2.1803699e+02   3.8134516e+02  -1.2751161e+01   3.8662710e+02   7.7388645e+00   6.6296290e+02  -3.1129935e+01   3.7346742e+02   1.0746477e+01   2.4647710e+02   1.5549635e+02   2.4435290e+02   3.3053161e+00   2.7665774e+02  -4.1011652e+01
   4.2399880e+02   2.1838937e+02   3.9677161e+02   1.6403311e+02   3.2227677e+02   3.0021729e+01   3.4321880e+02   2.4618177e+02   2.3392258e+02   1.1366652e+02   2.9243710e+02   1.9986084e+02   3.1452677e+02   1.5202818e+02   5.8094548e+02  -1.2661445e+01   3.9522774e+02   2.3719404e+02   3.6337323e+02   1.0111982e+02   6.5572742e+02   1.5354019e+02  -1.9221323e+02   1.4280577e+02   5.8892355e+02   8.7948258e+00   5.6042032e+02   3.5736697e+01   7.1027194e+02   3.2112761e+01   4.0075613e+02   2.4066435e+02   4.3843258e+02   2.4337652e+01   6.1776880e+02  -3.1892229e+01   1.2012581e+02   4.7066381e+02   2.8784032e+02   1.3679697e+02   1.1984581e+02   1.8472266e+02   4.6926129e+02   2.0378297e+02   4.4041903e+02   1.6607551e+02   2.7532880e+02   1.7595297e+02   4.0670839e+02   2.3481075e+02   3.7147742e+02   1.4951052e+02   6.2376880e+02   3.6407771e+01   1.1899880e+02   3.5145937e+02   3.6448194e+02   1.2997822e+02   4.0579065e+02   1.5930643e+02   7.8469774e+02   4.8861161e+00   7.4268161e+02  -1.4639690e+01   6.4433161e+02   6.1751535e+01   3.2287880e+02   1.9536897e+02   1.4432880e+02   4.2920297e+02   5.4365880e+02   1.5256571e+01   5.7354710e+02  -2.3207316e+01   2.7204323e+02   1.1623654e+02   6.6721880e+02   2.7821771e+01   2.7515000e+02   1.7473994e+02   4.4532880e+02  -8.7670287e+00   3.8545548e+02   1.5817163e+02   5.1620419e+02   8.8465677e+00   2.5809194e+02   1.2381200e+02   3.1272387e+02   1.7540790e+02   3.1865880e+02   1.1692630e+01   4.5975516e+02   1.4807006e+01   3.2789419e+02   1.6708137e+02   5.9771194e+02   2.7385530e+02   7.2254880e+02   1.5835371e+01   3.3571839e+02   1.4220027e+02   5.6367645e+02   4.3782658e+01   3.7043880e+02   2.6674171e+01   6.5956774e+02   3.3423935e+01   3.9754880e+02   3.9917537e+02   3.4282613e+02   2.4098907e+02   3.0083000e+02   4.3012632e+01   4.4867290e+02   1.7259939e+02   2.9902484e+02   2.1331608e+02   6.5975226e+02   5.7498529e+01   5.2029710e+02   2.2109817e+02   2.6706452e+02   3.1265806e+01   4.0093000e+02   3.8433044e+02   6.8835258e+02   2.7081471e+01   2.8365871e+02   2.1122859e+02   5.4060355e+02   1.2606914e+02   3.3023581e+02   1.2275694e+02   2.2959581e+02   7.8805884e+01   5.8063613e+02   2.4548787e+01   5.0879484e+02   1.9698026e+01   1.4933516e+02   3.3681157e+02   3.5407710e+02   1.6999157e+02   5.4591250e+02   1.9769468e+02   4.3177935e+02  -2.8275574e+01   7.7568645e+02   4.2214057e+02   3.6199742e+02   1.3960827e+02   3.1974452e+02   1.8074592e+02   4.4073645e+02   2.6436044e+02   4.1101387e+02   1.2466083e+02   3.9123258e+02   1.2086494e+02   3.4779129e+02   1.6022541e+02   4.3470065e+02   1.3864459e+02   4.0976880e+02   6.9077771e+01   3.3722935e+02   1.7286230e+02   6.4547935e+02  -1.2701252e+01   3.1959903e+02   2.4102756e+02   2.6570871e+02   1.7871008e+02   1.9331516e+02   1.1956479e+02   5.2976880e+02   2.8477771e+01   1.9399880e+02   1.1311937e+02   2.6809000e+02   1.7976054e+02   4.3158645e+02   1.3220826e+01   5.8036581e+02   2.8268800e+01   4.1143880e+02   2.4550417e+02   2.1212677e+02   1.4414276e+02   2.9755065e+02   1.2120208e+02   2.4956258e+02   7.3193703e+01   2.0970258e+02   3.1979283e+02   3.6022935e+02  -5.7048000e+00   4.4292613e+02   1.3752645e+00   2.7384032e+02   1.2322084e+02   2.4598097e+02   7.5159587e+01   1.9444613e+02   1.5899148e+01   2.0944065e+02   3.7873135e+01   1.4698065e+02   9.6578000e+01   2.6903516e+02  -1.4110555e+01   5.1187880e+02   2.3908971e+01   5.6580161e+02   4.6621200e+02   5.7880968e+02   4.7253290e+01   4.2033258e+02   1.7204952e+02   4.5732880e+02   1.3612971e+01   4.0493065e+02   2.1491361e+02   4.4706387e+02   2.1306826e+01   3.9044167e+02   3.2492555e+01   3.6031129e+02   1.7562994e+02   4.2189645e+02   1.6413280e+02   3.6606161e+02   1.5223410e+02   4.6044161e+02   3.6253381e+01   3.4910880e+02   3.8057129e-01   5.6459194e+02   4.7446839e+01   5.9765839e+02   2.4314636e+02   5.4345710e+02   2.5864859e+02   6.0665880e+02   7.2165713e+00   2.0340194e+02   2.5248849e+02   4.2076880e+02   3.0977771e+01   2.1347516e+02   4.4284387e+00   5.9510880e+02   2.1140571e+01   3.2110880e+02   8.0605713e+00   2.7731871e+02   1.8675257e+02   3.0761484e+02   1.5166297e+01   5.1981839e+02   5.2500335e+01   2.2313419e+02   2.0592668e+02   3.2776880e+02   1.0586777e+02   3.3855161e+02   1.0504877e+02   2.2364968e+02   1.3970125e+02   4.8528387e+01   2.7512837e+02   2.5321880e+02  -5.6168229e+01   5.2749516e+02   2.4578774e+01   1.3075097e+02   2.9371858e+01   6.2258806e+02  -5.2334968e+00   5.3399880e+02   4.6993713e+00   7.2601613e+01  -2.1653613e+01   3.7966258e+02  -3.4627200e+01   6.9821880e+02   2.3561771e+01   2.7775355e+02   1.6443294e+02   2.9910880e+02  -8.3942871e-01   4.5747516e+02   3.6242632e+01   2.4376880e+02   1.6480777e+02   3.7025323e+02   2.2055484e+00   4.3809968e+02   4.3668800e+01   5.8841903e+02  -9.8532000e+00   3.8643129e+02   8.2827432e+01   3.5547774e+02   1.0503716e+01   4.4062065e+02   3.0587768e+01   7.4399880e+02   3.7893713e+00   3.5270484e+02   1.2788910e+02   3.3624032e+02   3.5594839e+00   5.3890581e+02  -2.8086658e+01   6.6618194e+02   1.5547381e+01   3.6919032e+01  -3.3578065e-01   4.1351516e+02   1.1371742e+00   4.1389484e+02   6.8513897e+01   3.2024097e+02   2.4109459e+02   3.1701516e+02  -8.8247613e+00   3.4184710e+02  -6.0187355e+00   5.4525290e+02  -3.1354839e-03   3.3924742e+02   3.9044077e+01   2.0760710e+02   1.5110595e+02   2.5848290e+02   1.4249161e+00   2.9176774e+02  -1.2550452e+01
   3.9532880e+02   2.4279297e+02   2.9377161e+02   1.7694311e+02   2.7615677e+02   3.5481329e+01   3.6932880e+02   2.5398297e+02   2.1470258e+02   1.0543412e+02   3.3021710e+02   2.1316844e+02   3.2385677e+02   1.2317178e+02   5.8727548e+02   4.8832155e+01   4.5866774e+02   2.2367884e+02   3.4548323e+02   1.4311102e+02   6.3228742e+02   2.0330539e+02  -2.1010323e+02   1.4712697e+02   4.7392355e+02   4.7774826e+01   5.0230032e+02   2.7056297e+01   7.6883194e+02   9.6579613e+00   3.7164613e+02   2.2065315e+02   4.2532258e+02   1.5276452e+01   5.3365880e+02  -1.5493429e+01   9.0675806e+01   4.1246981e+02   2.8039032e+02   1.8617297e+02   1.4862581e+02   2.1853026e+02   5.0148129e+02   2.0164537e+02   4.7930903e+02   1.8907431e+02   2.9254880e+02   2.0290537e+02   3.8526839e+02   2.1819595e+02   4.6102742e+02   1.6678652e+02   5.8132880e+02   1.1647297e+02   1.3521880e+02   3.2338177e+02   4.0070194e+02   7.2300619e+01   3.2457065e+02   2.1369403e+02   7.6513774e+02   1.6220916e+01   7.5523161e+02   1.0466310e+01   7.1411161e+02   3.4279135e+01   3.0765880e+02   1.6091657e+02   7.6768801e+01   6.3238777e+02   5.2665880e+02   2.1846571e+01   5.7432710e+02   2.1730284e+01   1.6804323e+02   1.3432654e+02   6.6076880e+02   3.1117771e+01   2.8304000e+02   1.9699874e+02   3.7876880e+02  -2.2442229e+01   3.5978548e+02   1.3366523e+02   5.1309419e+02   2.7985368e+01   2.8664194e+02   1.1852800e+02   3.1827387e+02   1.3429390e+02   3.1721880e+02   1.3137830e+01   3.8731516e+02   3.8832206e+01   3.0300419e+02   1.7118257e+02   6.5327194e+02   2.2297050e+02   7.1232880e+02   5.3762971e+01   3.6504839e+02   1.2685387e+02   5.8590645e+02   1.6554258e+01   3.5665880e+02   3.9556571e+01   7.2856774e+02   3.7463935e+01   3.7254880e+02   4.9094537e+02   4.0304613e+02   2.5806147e+02   3.1261000e+02   2.9180232e+01   4.7067290e+02   1.8105939e+02   3.3869484e+02   1.9147248e+02   6.1153226e+02   7.9026129e+01   5.0629710e+02   1.4288817e+02   3.1718452e+02   9.2256206e+01   3.7849000e+02   2.8223564e+02   6.9213258e+02   3.1329071e+01   2.8109871e+02   1.7076339e+02   5.9649355e+02   1.4137794e+02   2.8701581e+02   1.4066454e+02   2.7503581e+02   1.4650068e+02   5.6774613e+02   1.6019987e+01   5.5446484e+02   5.4944258e+00   1.4533516e+02   3.0658157e+02   3.3585710e+02   1.6077917e+02   4.5702250e+02   2.1246588e+02   4.3044935e+02   8.3082581e-01   6.6224645e+02   3.6466577e+02   4.6544742e+02   1.8133227e+02   3.1630452e+02   1.4969112e+02   4.1018645e+02   2.1902444e+02   4.6724387e+02   1.2649243e+02   4.4290258e+02   1.4029134e+02   3.5902129e+02   1.9154701e+02   4.5148065e+02   2.0307219e+02   3.6576880e+02  -8.4222871e-01   5.2022935e+02   2.7022230e+02   8.7159935e+02   2.1979148e+01   2.8715903e+02   1.7484276e+02   2.1104871e+02   1.3020288e+02   2.7342516e+02   1.3704599e+02   5.4410880e+02   4.6670571e+01   2.2899880e+02   9.7319371e+01   2.4097000e+02   1.7793014e+02   5.3480645e+02   3.2963226e+01   5.3547581e+02  -1.6250000e+01   4.9699880e+02   1.8776937e+02   2.1179677e+02   1.5971916e+02   3.6544065e+02   1.0877088e+02   2.9956258e+02   1.0519370e+02   2.3259258e+02   2.7274163e+02   3.7955935e+02   1.3968800e+01   4.1248613e+02  -4.6295355e+00   2.5684032e+02   1.3614084e+02   2.1020097e+02   7.7021987e+01   2.7166613e+02  -3.8845161e-01   2.2344065e+02   7.3973135e+01   1.6543065e+02   7.4542000e+01   2.6226516e+02  -1.5238955e+01   5.7976880e+02   1.9147771e+01   5.8525161e+02   3.7365600e+02   5.9957968e+02   2.7481690e+01   3.7411258e+02   1.7963712e+02   4.3610880e+02   4.2005713e+00   4.1293065e+02   1.6638361e+02   5.0962387e+02   3.5632026e+01   4.0189167e+02  -8.8634452e+00   3.9898129e+02   2.3497634e+02   4.4612645e+02   1.7030440e+02   3.2044161e+02   1.3513370e+02   3.8199161e+02   4.0309381e+01   3.5876880e+02   1.3387771e+01   5.8082194e+02   3.8698439e+01   6.1154839e+02   1.7203516e+02   4.9756710e+02   2.1020979e+02   5.1032880e+02   7.5929713e+00   2.3718194e+02   2.3045609e+02   4.0221880e+02   1.7351771e+01   2.7525516e+02  -2.2403961e+01   5.5654880e+02   1.8115371e+01   3.0076880e+02  -3.3422229e+01   2.8753871e+02   1.8382497e+02   2.6761484e+02   3.1916297e+01   5.5947839e+02   2.7107535e+01   1.9880419e+02   1.2387308e+02   3.3510880e+02   1.5539057e+02   2.7900161e+02   1.2114277e+02   1.7997968e+02   1.3430485e+02   9.0528387e+01   2.4599837e+02   2.6999880e+02  -1.0180629e+01   4.2049516e+02   2.4358774e+01   1.4486097e+02   6.9573058e+01   7.3981806e+02   1.0938103e+01   6.4154880e+02   4.8985371e+01   5.5931613e+01   2.1339987e+01   4.3088258e+02  -3.7724800e+01   6.2976880e+02   3.8597771e+01   3.0864355e+02   1.5351174e+02   2.7099880e+02  -4.8062871e-01   5.1802516e+02   1.2838632e+01   3.2065880e+02   1.5387657e+02   4.2348323e+02   2.9497148e+01   4.9776968e+02  -6.6648000e+00   6.9241903e+02   4.7046800e+01   4.5754129e+02   2.0808632e+01   3.9291774e+02   5.4398516e+01   5.7673065e+02   3.1588968e+01   6.8599880e+02   1.7979371e+01   3.5537484e+02   1.6956550e+02   3.4457032e+02   4.0113084e+01   4.3534581e+02  -5.5818581e+00   6.7218194e+02   3.6737381e+01   3.1029032e+01   1.7355419e+01   3.3484516e+02  -8.4592258e+00   4.1945484e+02   1.4695910e+02   3.5968097e+02   2.5048939e+02   3.4845516e+02   3.4660039e+01   3.2695710e+02   1.5124645e+00   5.8882290e+02   6.0812645e+00   3.8601742e+02   2.7742477e+01   2.6435710e+02   2.4494595e+02   2.7585290e+02   5.7853161e+00   2.9376774e+02   6.9548387e-02
   4.0899880e+02   2.0680937e+02   3.9465161e+02   1.7598271e+02   2.5982677e+02   2.3897729e+01   3.5832880e+02   2.6397297e+02   2.2114258e+02   1.4402892e+02   2.6699710e+02   2.6100604e+02   3.2863677e+02   1.4589938e+02   6.1883548e+02   5.6637355e+01   4.4888774e+02   2.1046124e+02   3.2193323e+02   1.2243502e+02   6.9428742e+02   1.7534539e+02  -2.2888323e+02   1.9807937e+02   5.3381355e+02   2.1863626e+01   5.9575032e+02   1.2402968e+00   7.7794194e+02  -2.4960839e+01   3.7631613e+02   1.9283955e+02   4.4643258e+02   9.5876516e+00   5.4021880e+02  -5.1282287e+00   1.2301581e+02   3.8732261e+02   3.1617032e+02   1.5320057e+02   1.4373581e+02   1.8325146e+02   4.8204129e+02   2.1720057e+02   4.8263903e+02   1.6713791e+02   3.0454880e+02   1.7627537e+02   3.7881839e+02   2.2937195e+02   3.7702742e+02   1.9083652e+02   6.0476880e+02   4.5477771e+01   1.5287880e+02   3.8851897e+02   3.5548194e+02   1.2224822e+02   3.5279065e+02   2.1665643e+02   8.4469774e+02   7.6361161e+00   7.5279161e+02   9.4415097e+00   7.0867161e+02   5.4484335e+01   3.3021880e+02   1.7811177e+02   1.3332880e+02   5.1242297e+02   4.5832880e+02  -1.0687029e+01   6.3132710e+02   1.5950284e+01   2.0371323e+02   8.2362942e+01   6.5710880e+02   1.6410571e+01   2.8271000e+02   1.9902514e+02   4.4299880e+02  -8.6906287e+00   3.1945548e+02   1.1578163e+02   5.5953419e+02   3.6610168e+01   3.0175194e+02   9.0769200e+01   3.1461387e+02   1.5547670e+02   3.8354880e+02   2.6271430e+01   4.4542516e+02   1.4063406e+01   3.7500419e+02   1.2642257e+02   6.2127194e+02   2.2475050e+02   5.7032880e+02   6.6829713e+00   3.8104839e+02   1.2534387e+02   5.1423645e+02   1.4407858e+01   3.3965880e+02   5.4466571e+01   6.5978774e+02   3.6186335e+01   3.9354880e+02   4.3915537e+02   4.1560613e+02   2.3749667e+02   3.1827000e+02   4.9947432e+01   4.3179290e+02   1.7638979e+02   2.7869484e+02   1.2394248e+02   5.1597226e+02   7.2110929e+01   5.6785710e+02   2.1407337e+02   3.6695452e+02   9.0714606e+01   4.3760000e+02   3.0817684e+02   5.9902258e+02  -1.5772129e+01   2.3120871e+02   1.2831459e+02   5.3438355e+02   1.0523674e+02   2.8079581e+02   1.7660214e+02   2.8092581e+02   1.2658948e+02   5.6363613e+02  -2.5981213e+01   4.4868484e+02   3.9506826e+01   1.3155516e+02   2.8812397e+02   2.5929710e+02   1.5279397e+02   4.1814250e+02   1.3713628e+02   3.3355935e+02   3.0320258e+00   5.6879645e+02   3.4480177e+02   5.3610742e+02   2.0656947e+02   3.1419452e+02   9.8969923e+01   4.3784645e+02   2.1937164e+02   4.5590387e+02   8.4069626e+01   5.1601258e+02   1.8911254e+02   3.9746129e+02   1.9525181e+02   4.7614065e+02   1.6854939e+02   3.6343880e+02   5.3124171e+01   6.2356935e+02   2.7095510e+02   9.7325935e+02   2.4956348e+01   2.7970903e+02   1.9488876e+02   2.3326871e+02   1.4586528e+02   2.6853516e+02   1.1887719e+02   5.4665880e+02   5.3686571e+01   2.2110880e+02   8.1400571e+01   2.5909000e+02   2.1926054e+02   5.2303645e+02   2.5234826e+01   5.6647581e+02   4.0500000e+00   4.6199880e+02   1.7212937e+02   2.6479677e+02   2.0670916e+02   3.5544065e+02   7.4790877e+01   2.8334258e+02   1.1716130e+02   2.2592258e+02   2.1794523e+02   3.7600935e+02  -3.6857200e+01   4.3614613e+02   3.2367665e+01   2.0917032e+02   1.1650444e+02   2.0465097e+02   1.0880599e+02   2.2444613e+02   8.0591484e+00   1.8422065e+02   8.2110735e+01   1.8721065e+02   8.2579600e+01   2.2159516e+02   1.5124645e+01   5.3732880e+02   4.0872971e+01   5.0191161e+02   3.4488320e+02   5.9902968e+02   6.5745690e+01   3.2633258e+02   1.5845952e+02   4.4587880e+02   1.3968971e+01   4.5526065e+02   2.0721721e+02   5.0673387e+02  -1.1026774e+01   4.2022167e+02   2.7801548e+00   4.1354129e+02   2.1904154e+02   4.0800645e+02   1.4246400e+02   3.6006161e+02   1.5121410e+02   4.0910161e+02   3.2470581e+01   4.0021880e+02  -1.3708229e+01   6.5615194e+02   4.2122039e+01   5.3888839e+02   2.1484796e+02   4.3289710e+02   2.4493339e+02   5.6310880e+02  -1.5739429e+01   2.0418194e+02   2.0853609e+02   4.0854880e+02   7.5153713e+00   2.9191516e+02  -1.1516761e+01   4.6299880e+02  -1.1060629e+01   3.6354880e+02  -7.9946287e+00   2.6086871e+02   1.4117857e+02   3.4716484e+02   4.8662297e+01   5.9147839e+02   9.4375355e+00   2.5769419e+02   1.5971188e+02   3.7354880e+02   2.0720537e+02   2.9400161e+02   1.7294277e+02   1.8697968e+02   1.4785485e+02   9.1858387e+01   2.4911197e+02   2.5287880e+02  -5.4921029e+01   4.7237516e+02  -7.7916258e+00   1.4286097e+02   7.7403058e+01   7.7858806e+02  -2.0434968e+00   5.4232880e+02   9.2529713e+00   5.8261613e+01  -5.2864129e+00   3.7821258e+02  -3.7281200e+01   6.3154880e+02   2.2537129e-01   2.5575355e+02   1.2174294e+02   2.3676880e+02  -3.9622287e+00   5.1936516e+02   2.2951432e+01   2.6121880e+02   1.1941177e+02   3.2170323e+02  -1.0800452e+01   5.0909968e+02  -6.0112000e+00   6.6797903e+02   6.2342000e+01   4.4743129e+02   3.9474323e+00   3.2969774e+02   3.1006116e+01   5.6207065e+02   1.7871768e+01   6.9587880e+02   5.8528971e+01   3.2837484e+02   1.6972550e+02   3.5024032e+02   1.8099484e+01   5.6968581e+02  -4.2190581e+00   6.2051194e+02   4.7609806e+00   4.6469032e+01   3.3502194e+00   4.0062516e+02   1.1728374e+01   3.7812484e+02   1.4337550e+02   3.4802097e+02   2.7375219e+02   3.8334516e+02   2.3088839e+01   3.1417710e+02   3.9194865e+01   5.7482290e+02  -9.6487355e+00   4.4268742e+02   1.0098877e+01   2.6235710e+02   2.4447595e+02   2.7285290e+02   8.3953161e+00   2.8198774e+02  -1.5548052e+01
   3.8454880e+02   2.0165537e+02   3.9199161e+02   1.6908551e+02   3.0504677e+02   2.0060129e+01   3.5310880e+02   2.3517057e+02   1.9726258e+02   1.5048932e+02   3.1854710e+02   2.2788204e+02   3.8252677e+02   1.6814818e+02   6.6372548e+02  -1.7283845e+01   5.1577774e+02   2.7544004e+02   2.9659323e+02   1.4313222e+02   6.7561742e+02   1.9250899e+02  -2.4576323e+02   1.5986977e+02   4.2903355e+02   2.6960258e+00   5.8319032e+02   2.8245097e+01   7.4127194e+02   3.8972761e+01   3.7597613e+02   2.2464675e+02   4.5554258e+02   6.7388516e+00   6.2954880e+02  -2.3614629e+01   1.0589581e+02   3.6602221e+02   2.9484032e+02   1.6690697e+02   1.2262581e+02   1.6850026e+02   4.8470129e+02   2.2121777e+02   5.0452903e+02   1.1282671e+02   2.9287880e+02   1.6742897e+02   3.6059839e+02   2.1705955e+02   3.7924742e+02   2.0865892e+02   5.3643880e+02   4.8174171e+01   1.3265880e+02   3.5769657e+02   3.6759194e+02   8.3839419e+01   3.2390065e+02   2.2051763e+02   7.6280774e+02   6.8573161e+00   7.8746161e+02   3.3777910e+01   7.4511161e+02   3.7459135e+01   3.3532880e+02   1.7215297e+02   9.8878801e+01   4.8239897e+02   4.7721880e+02   3.3681771e+01   5.7109710e+02   5.5486839e+00   1.6871323e+02   7.5162942e+01   6.4943880e+02  -3.0958287e+00   2.7882000e+02   1.6500634e+02   3.9976880e+02  -4.6722287e+00   3.8601548e+02   1.1756683e+02   5.1331419e+02   5.1527768e+01   2.9253194e+02   1.3750680e+02   3.4161387e+02   1.5187670e+02   3.9754880e+02  -2.3985703e+00   4.8664516e+02   1.6545806e+01   2.9922419e+02   1.1537497e+02   4.7960194e+02   1.7708410e+02   5.3621880e+02   3.9411771e+01   3.9237839e+02   1.2310747e+02   6.5301645e+02   9.1854581e+00   4.1499880e+02   3.2219371e+01   7.7145774e+02   1.4692735e+01   3.8099880e+02   3.5171937e+02   4.1271613e+02   2.7417787e+02   2.8361000e+02   1.3720232e+01   4.3190290e+02   2.0305099e+02   2.9358484e+02   1.8353128e+02   4.3053226e+02   4.7726129e+01   5.4374710e+02   1.6077217e+02   3.3984452e+02   9.3883406e+01   4.2571000e+02   3.0512804e+02   7.1246258e+02   3.7267097e-01   2.3865871e+02   1.5093859e+02   5.2205355e+02   1.2077314e+02   3.1146581e+02   1.6859854e+02   2.6359581e+02   1.4808588e+02   6.6219613e+02   4.4639871e+00   5.0046484e+02   3.6594426e+01   1.9222516e+02   3.2138037e+02   2.7062710e+02   1.6899757e+02   3.9969250e+02   1.4039228e+02   3.4111935e+02  -3.2242774e+01   5.9857645e+02   2.9341937e+02   5.1633742e+02   1.8626107e+02   2.5007452e+02   1.4353952e+02   4.4862645e+02   2.2194924e+02   3.9535387e+02   1.0291363e+02   5.6856258e+02   1.7601854e+02   3.8679129e+02   1.5043541e+02   4.8048065e+02   2.1264219e+02   3.6810880e+02   6.6080571e+01   5.4300935e+02   2.8317990e+02   9.9914935e+02   1.1335148e+01   2.8293903e+02   1.7929036e+02   2.1570871e+02   1.4660008e+02   2.1498516e+02   1.2916119e+02   5.6376880e+02   2.3427771e+01   2.0432880e+02   1.3474297e+02   2.8675000e+02   1.8482774e+02   5.3903645e+02   2.5954826e+01   4.7603581e+02  -8.0448000e+00   4.0421880e+02   1.8675177e+02   2.6712677e+02   2.1274276e+02   3.4877065e+02   1.2310448e+02   2.7478258e+02   1.2339610e+02   2.3414258e+02   2.6950763e+02   3.7778935e+02  -3.1779600e+01   4.6203613e+02   9.8464645e+00   2.5839032e+02   1.1523684e+02   2.5376097e+02   5.0657187e+01   1.8588613e+02  -8.8560516e+00   2.2100065e+02   4.1278335e+01   1.6554065e+02   7.8983200e+01   2.6603516e+02  -5.2005548e+00   4.8076880e+02  -5.2622287e+00   5.1147161e+02   3.8444840e+02   6.1624968e+02   8.1368090e+01   3.8022258e+02   1.4303832e+02   4.6143880e+02   3.7241713e+00   5.2059065e+02   1.9933081e+02   5.2784387e+02   1.8954426e+01   4.6989167e+02   1.0246555e+01   4.4865129e+02   2.1200274e+02   4.1512645e+02   1.4633440e+02   3.9006161e+02   1.9418410e+02   4.8877161e+02   3.0646981e+01   3.7576880e+02  -9.5322287e+00   7.2093194e+02   4.3269639e+01   4.7177839e+02   1.7410676e+02   4.6623710e+02   2.4071619e+02   5.5476880e+02   4.1477713e+00   1.8296194e+02   1.5923369e+02   4.1232880e+02   2.9102971e+01   2.9558516e+02   1.9696387e+00   4.6243880e+02   2.2204171e+01   3.8287880e+02  -2.1431029e+01   2.5331871e+02   1.5167257e+02   3.5494484e+02   4.1819897e+01   6.6936839e+02   8.7633548e-01   2.0691419e+02   1.1744428e+02   4.2332880e+02   2.2777297e+02   2.7433161e+02   1.7662637e+02   1.7975968e+02   1.5088245e+02   6.0528387e+01   2.1383837e+02   2.4710880e+02  -3.4129429e+01   4.0993516e+02   1.5763574e+01   1.7531097e+02   7.2697058e+01   7.3647806e+02  -1.9124697e+01   5.0710880e+02  -1.4039429e+01   5.2491613e+01  -1.3274813e+01   4.1043258e+02  -3.0888000e+00   6.0465880e+02   2.6716571e+01   2.8008355e+02   1.3535654e+02   2.3221880e+02  -8.0482287e+00   4.3469516e+02   9.5503226e-01   2.5665880e+02   1.1777657e+02   3.7681323e+02   3.1207484e+00   4.7431968e+02   1.5771200e+01   5.3619903e+02   2.7884400e+01   4.0987129e+02  -5.4877677e+00   3.3858774e+02   2.0749161e+00   5.6373065e+02   2.2178968e+01   6.4021880e+02   9.7617713e+00   3.3593484e+02   1.5023070e+02   2.9024032e+02   4.4119484e+01   3.7968581e+02  -3.2349058e+01   5.8796194e+02   1.9804981e+01   8.9190323e+00  -3.0095781e+01   3.8573516e+02   1.2029574e+01   4.5489484e+02   1.3579390e+02   3.5513097e+02   2.7641339e+02   4.4656516e+02   1.2591239e+01   3.6517710e+02   3.2784865e+01   5.7882290e+02   1.1712645e+00   4.0090742e+02  -8.4487226e+00   2.2372710e+02   2.1331635e+02   2.5185290e+02  -1.2946839e+00   2.5943774e+02   9.5859484e+00
   3.4443880e+02   2.1175417e+02   4.3043161e+02   1.8068031e+02   3.0138677e+02   9.0229290e+00   3.0121880e+02   2.0121177e+02   2.0492258e+02   1.3209652e+02   3.9132710e+02   3.0249964e+02   4.3774677e+02   2.5184058e+02   5.7660548e+02   3.1905755e+01   5.6800774e+02   2.9149164e+02   3.8570323e+02   1.5022342e+02   6.8872742e+02   1.5335019e+02  -2.1376323e+02   1.5130977e+02   5.0259355e+02   1.8251226e+01   5.7486032e+02   2.6141497e+01   6.6460194e+02   9.3263613e+00   3.2686613e+02   2.2090555e+02   4.2109258e+02   8.1648516e+00   5.5621880e+02  -1.6078229e+01   9.8895806e+01   4.0625221e+02   3.0006032e+02   1.5281937e+02   1.5307581e+02   1.8817426e+02   5.1604129e+02   1.7493057e+02   4.8997903e+02   1.5177071e+02   3.3321880e+02   1.8465177e+02   3.6215839e+02   1.8693475e+02   4.0558742e+02   1.8200172e+02   6.2943880e+02   4.3394171e+01   1.0954880e+02   3.5398537e+02   3.5715194e+02   9.5784619e+01   3.4946065e+02   1.5158283e+02   7.5724774e+02  -8.2578839e+00   7.6968161e+02   3.4310310e+01   7.3033161e+02   1.4091535e+01   2.8532880e+02   1.6692297e+02   1.2054880e+02   5.3810537e+02   5.1476880e+02   1.0127771e+01   6.2609710e+02   2.3148684e+01   2.1115323e+02   5.8217742e+01   6.9354880e+02   1.9715371e+01   2.6337000e+02   1.9557234e+02   4.2721880e+02  -2.1088229e+01   3.6089548e+02   1.3113643e+02   5.4720419e+02   2.4366568e+01   3.0364194e+02   1.3338800e+02   3.0172387e+02   1.5173790e+02   3.4754880e+02   6.3711430e+01   5.7698516e+02   1.8208606e+01   3.4533419e+02   1.8679617e+02   4.6093194e+02   2.1768770e+02   7.3332880e+02   6.3312971e+01   4.3571839e+02   1.9086027e+02   6.8912645e+02   4.0296658e+01   4.3732880e+02   4.6432971e+01   7.1723774e+02   3.7590335e+01   5.0576880e+02   5.2573777e+02   3.8526613e+02   2.2959387e+02   3.0861000e+02   4.9830232e+01   3.7223290e+02   1.8060459e+02   3.1825484e+02   1.6277768e+02   5.4019226e+02   5.4393329e+01   5.3140710e+02   1.6287937e+02   3.6662452e+02   1.0063101e+02   4.3527000e+02   3.6058324e+02   6.6302258e+02   3.5327871e+01   2.2565871e+02   1.8075859e+02   4.6527355e+02   9.8545535e+01   3.3212581e+02   2.1005574e+02   2.4537581e+02   1.2287348e+02   6.4574613e+02   3.2559987e+01   5.6046484e+02   4.0344426e+01   1.4722516e+02   2.8198037e+02   3.0940710e+02   1.7701517e+02   4.2336250e+02   1.1338868e+02   3.2555935e+02  -7.7779742e+00   5.9613645e+02   3.3128457e+02   4.8877742e+02   2.2946587e+02   3.1863452e+02   1.3128472e+02   4.2484645e+02   2.5574164e+02   4.3490387e+02   7.8299626e+01   5.4079258e+02   1.9635014e+02   3.3757129e+02   1.4082301e+02   4.9703065e+02   1.7753819e+02   3.3399880e+02   4.6919371e+01   5.6434935e+02   2.5447270e+02   9.2714935e+02   1.0535148e+01   2.7993903e+02   1.6131036e+02   2.3970871e+02   1.2902008e+02   2.1731516e+02   1.4986479e+02   5.3587880e+02   4.2878971e+01   1.9476880e+02   6.7947771e+01   2.8664000e+02   2.1627654e+02   5.0469645e+02   1.4932026e+01   4.6747581e+02  -1.7140000e+01   4.1832880e+02   1.4617297e+02   2.5312677e+02   2.3297276e+02   3.3466065e+02   1.6178328e+02   2.9534258e+02   5.2421303e+01   2.2581258e+02   2.3928403e+02   3.5767935e+02  -1.7170800e+01   4.7514613e+02   1.4137665e+01   2.2428032e+02   1.4407564e+02   1.8765097e+02   8.3055987e+01   1.8944613e+02  -3.6085161e-01   2.0267065e+02   5.2634735e+01   1.7076065e+02   1.1145560e+02   2.4926516e+02  -1.3198955e+01   4.7665880e+02  -7.1342871e-01   4.2913161e+02   2.8770560e+02   6.3769968e+02   9.1542090e+01   3.5400258e+02   1.5969592e+02   5.0499880e+02  -1.3870629e+01   4.6004065e+02   1.8094481e+02   5.2906387e+02   5.4966826e+01   4.3322167e+02  -2.2709845e+01   4.2509129e+02   2.0088754e+02   3.7700645e+02   1.6116400e+02   3.9169161e+02   1.8955370e+02   3.8699161e+02   5.5679381e+01   4.3576880e+02  -2.2332229e+01   7.2882194e+02   3.9418439e+01   4.4343839e+02   1.4859396e+02   3.9278710e+02   2.4348219e+02   5.7254880e+02   1.1945371e+01   2.1151194e+02   1.8750969e+02   4.2254880e+02  -7.8246287e+00   2.5491516e+02  -1.1006761e+01   4.4499880e+02   4.9293713e+00   3.8376880e+02  -4.7222287e+00   2.2642871e+02   1.6471377e+02   3.5628484e+02   1.5492697e+01   5.4170839e+02   3.0891355e+00   3.3902419e+02   1.2598548e+02   3.8776880e+02   1.8450777e+02   3.1967161e+02   1.6088917e+02   1.4508968e+02   1.1932605e+02   6.6308387e+01   2.2915597e+02   2.3221880e+02  -2.3048229e+01   4.8282516e+02   9.3237419e-01   1.6753097e+02   9.0989458e+01   6.8403806e+02  -3.5369497e+01   5.7143880e+02   4.3594171e+01   4.7821613e+01   2.2208787e+01   3.9055258e+02  -2.7268400e+01   5.6976880e+02   8.1677713e+00   2.6819355e+02   1.8796774e+02   2.3187880e+02   3.8648971e+01   4.3436516e+02   3.1201432e+01   2.8787880e+02   1.7038897e+02   3.6570323e+02   1.3119548e+01   4.9431968e+02   1.7611200e+01   5.8241903e+02   3.0076800e+01   3.4876129e+02   3.6621032e+01   3.4703774e+02   2.9618916e+01   5.2829065e+02  -1.4755832e+01   7.2310880e+02   1.1240571e+01   3.1959484e+02   1.5753790e+02   2.7813032e+02   3.3868284e+01   3.8901581e+02  -3.4354581e+00   6.5807194e+02   1.5636181e+01   3.8589032e+01  -3.5938065e-01   3.6129516e+02  -1.5905226e+01   3.4778484e+02   1.5969270e+02   3.6279097e+02   2.8402059e+02   3.6567516e+02   5.6502439e+01   3.7140710e+02   2.8286465e+01   6.8196290e+02  -3.1939935e+01   3.2757742e+02   2.3527677e+01   2.3985710e+02   2.0677595e+02   2.2873290e+02   1.4674916e+01   3.0943774e+02   8.8159484e+00
   2.9665880e+02   2.2546657e+02   4.7421161e+02   2.3028791e+02   3.0404677e+02   9.8101290e+00   2.8554880e+02   2.0057537e+02   2.0948258e+02   1.4862172e+02   4.3310710e+02   3.0482724e+02   4.1596677e+02   2.4791298e+02   5.0716548e+02   3.1350955e+01   5.0277774e+02   2.2715004e+02   3.4048323e+02   2.0873102e+02   6.5272742e+02   1.6367019e+02  -2.2943323e+02   1.0867337e+02   5.6192355e+02   6.3614826e+01   5.6530032e+02   1.4016297e+01   6.0427194e+02   1.3042761e+01   3.3342613e+02   1.6716075e+02   4.3643258e+02   1.5387652e+01   6.9643880e+02  -5.6965829e+01   1.2545581e+02   3.9679741e+02   2.8406032e+02   1.8231937e+02   1.3840581e+02   1.6056786e+02   4.6737129e+02   1.9971417e+02   4.3030903e+02   1.2388431e+02   3.0732880e+02   1.9361297e+02   3.1759839e+02   1.3726955e+02   3.1724742e+02   2.0595892e+02   5.3354880e+02   7.9625371e+01   1.1710880e+02   4.6827057e+02   3.7637194e+02   1.5268702e+02   3.7801065e+02   1.8418883e+02   8.3080774e+02   1.8747316e+01   6.2957161e+02  -1.4140890e+01   6.6333161e+02   6.5615355e+00   2.9021880e+02   7.4091771e+01   1.3310880e+02   6.4388057e+02   4.8687880e+02   2.7798971e+01   6.2654710e+02   3.2332684e+01   1.9182323e+02   1.5031414e+02   5.7865880e+02   7.9065713e+00   2.5159000e+02   1.5240474e+02   5.2165880e+02  -1.5753429e+01   4.3467548e+02   1.7923403e+02   4.4864419e+02   1.3811368e+01   3.1442194e+02   9.8975600e+01   2.8350387e+02   1.3585550e+02   2.6599880e+02   2.1675430e+01   4.4387516e+02   6.6967406e+01   3.1578419e+02   1.2872017e+02   5.1293194e+02   1.8374770e+02   6.5632880e+02   1.4472971e+01   4.3704839e+02   1.8086387e+02   6.2101645e+02   3.2415458e+01   4.0432880e+02   6.4029713e+00   7.9156774e+02   5.3139355e+00   4.1254880e+02   4.7919537e+02   3.2349613e+02   2.4464547e+02   3.2427000e+02   1.8467432e+01   4.2801290e+02   1.7614219e+02   2.9247484e+02   2.5784008e+02   5.9853226e+02   6.1506129e+01   4.6829710e+02   1.5047817e+02   3.0518452e+02   7.3776206e+01   4.2371000e+02   3.4394804e+02   6.7013258e+02   1.6429071e+01   2.8765871e+02   1.8767859e+02   5.4016355e+02   1.2177434e+02   3.6890581e+02   1.7155334e+02   2.1837581e+02   1.2259348e+02   5.8585613e+02   5.9461187e+01   4.9924484e+02   1.5912026e+01   1.2533516e+02   3.5973157e+02   3.1296710e+02   1.6795037e+02   4.7269250e+02   2.1210228e+02   3.8455935e+02   1.2502026e+01   5.7735645e+02   3.4178697e+02   4.2066742e+02   1.6447467e+02   3.4919452e+02   1.6183992e+02   4.6240645e+02   2.2873684e+02   3.7357387e+02   9.4656026e+01   4.9601258e+02   1.3393254e+02   3.1624129e+02   1.4874941e+02   4.4136065e+02   2.0911179e+02   3.6787880e+02   7.9658971e+01   5.0045935e+02   2.5124390e+02   9.7825935e+02   2.2786348e+01   3.1970903e+02   1.7301876e+02   2.3737871e+02   2.0831648e+02   2.3709516e+02   1.5006239e+02   6.0343880e+02   2.3144171e+01   2.0099880e+02   8.8229371e+01   2.8075000e+02   1.5852774e+02   5.0169645e+02  -8.6079742e+00   5.3981581e+02   7.9628000e+00   3.6154880e+02   1.5116537e+02   2.7379677e+02   2.1920916e+02   3.1900065e+02   1.0192608e+02   2.7300258e+02   1.2709850e+02   1.7425258e+02   2.2218883e+02   3.7700935e+02  -2.3872000e+00   4.9470613e+02   1.2682865e+01   2.8072032e+02   1.0067044e+02   2.4254097e+02   9.1664787e+01   2.3144613e+02   6.0591484e+00   1.6044065e+02   4.6903135e+01   1.5632065e+02   8.4270800e+01   3.0748516e+02  -3.9076555e+01   5.1165880e+02   2.9596571e+01   4.5958161e+02   3.3937960e+02   6.2080968e+02   3.2113290e+01   3.7989258e+02   1.6973472e+02   4.9099880e+02   1.2809371e+01   4.6348065e+02   2.3833961e+02   5.5206387e+02   4.1236826e+01   4.3089167e+02   1.1366555e+01   3.7831129e+02   1.9774994e+02   4.3389645e+02   1.9583280e+02   3.8919161e+02   2.4775370e+02   4.5144161e+02   6.6413381e+01   4.1399880e+02   9.6293713e+00   7.2759194e+02   2.4736839e+01   4.6032839e+02   2.0591276e+02   4.2645710e+02   2.3922859e+02   5.3543880e+02  -1.3415829e+01   1.6551194e+02   1.4985969e+02   4.0821880e+02   1.0761771e+01   3.1158516e+02  -4.7603613e+00   5.6165880e+02   5.6486571e+01   3.6065880e+02  -1.2213429e+01   2.4764871e+02   1.5745617e+02   2.8650484e+02   9.8550968e+00   4.8136839e+02   1.3356335e+01   3.2313419e+02   1.4169668e+02   3.7943880e+02   1.7828417e+02   3.6789161e+02   1.5859157e+02   1.7519968e+02   8.0577252e+01   6.3418387e+01   2.6416717e+02   2.7076880e+02  -5.7572229e+01   4.7726516e+02   5.0471742e+00   1.6875097e+02   6.4331858e+01   7.2214806e+02   4.8017032e+00   4.5210880e+02   7.8470571e+01   5.0491613e+01   3.4225187e+01   4.2555258e+02  -1.7848400e+01   6.3210880e+02   1.0960571e+01   2.8119355e+02   1.4526774e+02   2.5743880e+02   1.8044171e+01   4.6313516e+02   3.2679832e+01   2.4510880e+02   1.3459057e+02   3.4903323e+02  -1.3986852e+01   4.6987968e+02  -1.8653600e+01   6.0719903e+02   1.6444000e+00   4.0054129e+02  -3.1913677e+00   2.9691774e+02   9.2985161e+00   4.9818065e+02   2.2029677e+00   6.7087880e+02   3.7308971e+01   2.8370484e+02   1.6084910e+02   3.1579032e+02   2.9855484e+01   3.3234581e+02  -2.7791858e+01   5.8107194e+02   1.3576181e+01   4.7359032e+01   2.2279019e+01   4.4995516e+02  -2.5888026e+01   3.8667484e+02   1.5947150e+02   3.1768097e+02   2.3940939e+02   3.8367516e+02   2.1622439e+01   3.7429710e+02   1.0165265e+01   6.6696290e+02  -1.9879935e+01   3.7190742e+02  -5.0187226e+00   2.8022710e+02   2.3692635e+02   2.4898290e+02  -3.0315084e+01   3.1965774e+02   3.6583484e+00
   2.8454880e+02   1.1521537e+02   4.7543161e+02   2.0530031e+02   3.0527677e+02   2.8217290e+00   3.4187880e+02   2.3284897e+02   1.9070258e+02   1.6535412e+02   3.8210710e+02   3.2735724e+02   3.7574677e+02   2.1069058e+02   5.0105548e+02   3.5509755e+01   4.6311774e+02   2.5532284e+02   4.2315323e+02   1.4945742e+02   5.7661742e+02   2.0053899e+02  -2.1843323e+02   1.2224337e+02   6.8181355e+02   3.1473626e+01   5.1153032e+02   3.4977897e+01   6.4216194e+02   5.4515613e+00   3.7119613e+02   2.1402915e+02   3.8420258e+02   1.7896052e+01   6.9854880e+02  -2.2134629e+01   9.8895806e+01   4.0370221e+02   3.2617032e+02   1.5784057e+02   1.0940581e+02   1.4344786e+02   4.4604129e+02   1.4564057e+02   4.2463903e+02   9.2777910e+01   3.0954880e+02   1.5432537e+02   3.3959839e+02   2.0339955e+02   3.3958742e+02   1.1583172e+02   5.4476880e+02   5.6507771e+01   1.0365880e+02   4.0945657e+02   4.1115194e+02   9.7464619e+01   4.3101065e+02   2.0561883e+02   8.5236774e+02   6.8025161e+00   6.9012161e+02   3.0345110e+01   7.2644161e+02   4.2062735e+01   2.9621880e+02   1.6539177e+02   1.6554880e+02   4.5928537e+02   5.2465880e+02   4.3336571e+01   7.1098710e+02  -3.0925161e+00   2.5493323e+02   1.3004534e+02   6.6454880e+02   1.3653713e+00   2.4793000e+02   1.7447754e+02   5.1387880e+02  -7.5810287e+00   5.0089548e+02   1.3948643e+02   4.7497419e+02   1.9594968e+01   3.1953194e+02   1.2500680e+02   2.3683387e+02   1.4814910e+02   3.3287880e+02   3.6215030e+01   4.4442516e+02   7.0334065e+00   3.8255419e+02   1.2859857e+02   6.2482194e+02   2.6957650e+02   6.3321880e+02   5.5981771e+01   4.1759839e+02   1.1653987e+02   5.3612645e+02   2.2986658e+01   3.9687880e+02   5.9888971e+01   6.4645774e+02   9.4727355e+00   4.1065880e+02   4.7012657e+02   3.6082613e+02   2.3609907e+02   3.1527000e+02   5.8857432e+01   4.5467290e+02   2.4089939e+02   2.9847484e+02   2.0503008e+02   5.5908226e+02   6.2662129e+01   6.1474710e+02   1.7854217e+02   3.3118452e+02   9.0136206e+01   4.0904000e+02   3.1679164e+02   6.0324258e+02   4.2202710e+00   2.5020871e+02   1.5812459e+02   5.2094355e+02   1.1698194e+02   3.0235581e+02   1.5476734e+02   2.1903581e+02   1.0831068e+02   5.7397613e+02   2.9081587e+01   4.9368484e+02   2.5576826e+01   1.0866516e+02   3.7095517e+02   2.5329710e+02   1.8561397e+02   5.1114250e+02   2.0669628e+02   3.7744935e+02  -1.8039174e+01   7.2735645e+02   3.6089697e+02   3.7821742e+02   9.6870671e+01   3.6341452e+02   1.7570232e+02   4.6140645e+02   1.7659684e+02   4.2835387e+02   9.1043626e+01   4.1379258e+02   1.7006014e+02   3.6991129e+02   1.8489581e+02   4.0248065e+02   1.3499219e+02   4.0010880e+02   5.1630571e+01   4.7411935e+02   1.9024110e+02   7.0447935e+02   1.5458748e+01   2.9415903e+02   2.3073276e+02   1.8359871e+02   1.9061888e+02   3.0453516e+02   9.9447187e+01   5.2843880e+02   1.3584171e+01   1.8054880e+02   1.2897537e+02   2.4597000e+02   1.5464014e+02   5.9769645e+02  -1.0679742e+00   4.9992581e+02  -2.8460000e+00   4.7032880e+02   2.2312297e+02   2.5690677e+02   1.6578036e+02   3.2266065e+02   1.0397328e+02   3.0356258e+02   1.0798370e+02   2.0825258e+02   2.5302883e+02   3.9822935e+02  -2.2414800e+01   4.1670613e+02   1.0702865e+01   2.0095032e+02   1.3505204e+02   2.2165097e+02   1.0733599e+02   2.2188613e+02   8.9339484e+00   1.7089065e+02   6.9067135e+01   1.6543065e+02   8.9772000e+01   2.8592516e+02  -3.1351755e+01   5.0287880e+02   9.2989713e+00   4.6847161e+02   3.3911840e+02   5.8991968e+02   4.3024490e+01   4.0089258e+02   1.8683472e+02   5.8687880e+02  -6.0910287e+00   4.4704065e+02   1.9787481e+02   5.1428387e+02   5.1259226e+01   4.1055167e+02  -1.5336245e+01   3.8465129e+02   2.0812274e+02   3.7645645e+02   1.8620800e+02   4.0019161e+02   1.7375370e+02   3.8666161e+02   5.7057806e+00   3.9987880e+02  -3.1310287e+00   7.1337194e+02   2.7984439e+01   4.7788839e+02   1.9405796e+02   3.9689710e+02   2.0759339e+02   6.2443880e+02  -7.5358287e+00   1.5396194e+02   2.0444369e+02   4.6121880e+02  -5.4782287e+00   3.1880516e+02  -1.3117961e+01   5.5621880e+02  -3.7482287e+00   4.0732880e+02  -1.2277029e+01   3.1020871e+02   2.1089137e+02   2.7128484e+02   4.2072697e+01   5.1725839e+02   4.0045135e+01   2.8535419e+02   1.2871908e+02   3.4921880e+02   1.5715177e+02   3.3167161e+02   1.0037917e+02   1.6753968e+02   6.8300052e+01   6.0308387e+01   2.2607597e+02   3.0843880e+02  -5.0365829e+01   4.8482516e+02  -6.6762581e-01   1.5520097e+02   6.3195858e+01   7.4981806e+02   1.3918103e+01   5.9554880e+02   1.8215371e+01   5.4601613e+01  -1.1553613e+01   4.2555258e+02  -2.6408400e+01   5.7387880e+02   6.8971295e-02   2.7730355e+02   1.4846894e+02   2.8421880e+02   2.9681771e+01   4.1491516e+02  -1.4462568e+01   2.6710880e+02   1.2105057e+02   3.4781323e+02   2.2000748e+01   4.4976968e+02   8.7352000e+00   5.8153903e+02  -2.0828000e+00   4.4698129e+02  -1.5016568e+01   3.1236774e+02   1.4612516e+01   4.7429065e+02   2.8941677e+00   6.1821880e+02   5.1631771e+01   3.4537484e+02   1.6580550e+02   2.7957032e+02   3.3973084e+01   4.0345581e+02   9.6934194e-01   5.4163194e+02   5.1813806e+00   2.6139032e+01  -1.1583381e+01   3.9773516e+02  -2.5490426e+01   3.6167484e+02   1.6614150e+02   3.9279097e+02   2.6917059e+02   5.0623516e+02   2.2927639e+01   3.7962710e+02   9.0788645e+00   5.9096290e+02  -4.5199355e+00   2.9457742e+02  -5.2723226e+00   2.1322710e+02   2.4803635e+02   2.3973290e+02  -3.9550839e+00   3.4854774e+02  -2.4328516e+00
   3.6587880e+02   2.0658897e+02   4.1343161e+02   1.7381031e+02   2.8249677e+02   2.3424129e+01   3.3232880e+02   2.2061297e+02   2.0714258e+02   1.5425892e+02   3.4821710e+02   2.5783844e+02   3.3085677e+02   1.1306178e+02   6.6660548e+02   5.8925755e+01   4.6277774e+02   2.1691004e+02   3.8559323e+02   1.5046222e+02   6.7272742e+02   1.6596019e+02  -1.9999323e+02   1.7420817e+02   6.5625355e+02   3.2628426e+01   5.1930032e+02   1.8026297e+01   6.6772194e+02   1.9667613e+00   4.0264613e+02   1.9173315e+02   5.4543258e+02  -5.0023484e+00   6.5143880e+02  -2.9805829e+01   1.0856581e+02   4.4347861e+02   3.1462032e+02   1.6021457e+02   1.3440581e+02   1.8699786e+02   3.8815129e+02   1.8127177e+02   4.3808903e+02   1.3359191e+02   2.9665880e+02   1.6190657e+02   4.1048839e+02   2.2883835e+02   3.2647742e+02   1.5288052e+02   5.7954880e+02   9.3165371e+01   1.1165880e+02   2.6937657e+02   3.7704194e+02   1.5163342e+02   3.6123065e+02   1.8187123e+02   7.9880774e+02   1.2757316e+01   8.6090161e+02   7.7927097e+00   7.9467161e+02   5.8944335e+01   3.3732880e+02   2.2121297e+02   9.9998801e+01   4.2508937e+02   5.8976880e+02  -7.7622287e+00   6.4965710e+02   1.6813884e+01   2.2115323e+02   1.4807774e+02   6.5932880e+02   2.5002971e+01   3.2337000e+02   1.6577234e+02   4.5021880e+02  -2.7158229e+01   3.7023548e+02   1.2960923e+02   4.8497419e+02   4.2349677e+00   2.3975194e+02   1.0194920e+02   2.7127387e+02   1.1928390e+02   4.0043880e+02   4.9202297e+00   4.7309516e+02   4.3409806e+01   3.3033419e+02   1.1766617e+02   5.5004194e+02   1.9022890e+02   5.8543880e+02   2.8024171e+01   3.7137839e+02   1.3711747e+02   6.2134645e+02  -2.7209419e+00   3.5176880e+02   4.8497771e+01   6.8245774e+02   3.1702735e+01   3.5543880e+02   3.8120417e+02   4.1360613e+02   2.7943667e+02   3.5694000e+02   3.7183832e+01   3.8701290e+02   2.1775219e+02   2.9491484e+02   1.5197488e+02   6.1353226e+02   4.5646129e+01   5.7552710e+02   1.9334977e+02   3.6051452e+02   1.0956981e+02   3.9582000e+02   2.9717924e+02   6.6924258e+02   1.7500271e+01   2.5765871e+02   1.6407859e+02   5.5071355e+02   1.4337034e+02   2.4801581e+02   1.9700454e+02   2.5548581e+02   1.3439468e+02   5.0941613e+02   2.1686387e+01   5.0157484e+02   1.9725626e+01   1.4200516e+02   3.2984797e+02   3.1118710e+02   1.8720277e+02   5.0736250e+02   2.1810868e+02   3.2099935e+02  -3.7193174e+01   7.9024645e+02   3.4153577e+02   4.1899742e+02   1.2338827e+02   3.4507452e+02   1.6771952e+02   3.7129645e+02   2.2391564e+02   4.4890387e+02   1.2617963e+02   3.8112258e+02   1.3456374e+02   3.5868129e+02   1.3990421e+02   4.5114065e+02   2.1320939e+02   4.1110880e+02   1.7310571e+01   4.4045935e+02   1.9382390e+02   8.0147935e+02   9.5887484e+00   3.1326903e+02   1.7731396e+02   2.7137871e+02   1.5825648e+02   2.6753516e+02   1.2606719e+02   4.4265880e+02   5.8446571e+01   1.9865880e+02   7.3636571e+01   2.1942000e+02   1.1687414e+02   5.3103645e+02   8.2648258e+00   4.8503581e+02   3.2455200e+01   4.6332880e+02   2.6157297e+02   2.1457677e+02   1.4716676e+02   2.8300065e+02   1.2014608e+02   2.9745258e+02   5.0472503e+01   2.2014258e+02   2.9195763e+02   3.4989935e+02   6.2316000e+00   4.1248613e+02   1.0370465e+01   2.1317032e+02   1.3063444e+02   2.3465097e+02   7.4295987e+01   2.2777613e+02  -1.6647252e+01   2.0089065e+02   7.0337135e+01   1.7043065e+02   8.3702000e+01   2.7737516e+02  -1.4217755e+01   6.3299880e+02   3.5779371e+01   5.0025161e+02   3.3979600e+02   6.0446968e+02   5.1750490e+01   1.0711258e+02   2.2997123e+01   4.8276880e+02   3.0907771e+01   4.2671065e+02   1.8684121e+02   4.6051387e+02   2.1120826e+01   3.6266167e+02  -7.7250452e+00   3.5476129e+02   1.8840394e+02   3.8878645e+02   2.0378160e+02   3.3069161e+02   1.7906370e+02   3.6088161e+02   6.4998181e+01   3.5187880e+02   3.0489713e+00   6.1815194e+02   2.3932039e+01   5.1688839e+02   2.0616796e+02   4.6278710e+02   2.5077219e+02   6.2432880e+02  -9.6370287e+00   1.9507194e+02   1.9026489e+02   3.8787880e+02   2.9828971e+01   2.9302516e+02   1.6284439e+01   4.8443880e+02   3.1554171e+01   3.5099880e+02  -2.2880629e+01   2.3786871e+02   2.8023857e+02   2.9616484e+02   4.3302297e+01   5.6436839e+02   1.2496335e+01   3.6502419e+02   1.5368548e+02   3.8721880e+02   1.5800177e+02   3.0578161e+02   1.8778037e+02   2.0019968e+02   9.2357252e+01   7.7968387e+01   1.7633317e+02   2.8410880e+02   1.8690571e+01   3.4860516e+02   1.0555997e+02   1.6097097e+02   3.4514258e+01   6.6736806e+02  -3.3758968e+00   6.1865880e+02   3.6486571e+01   5.1821613e+01   1.5008787e+01   4.0099258e+02  -1.1773600e+01   6.2299880e+02   1.7579371e+01   2.4753355e+02   1.6162054e+02   3.1132880e+02  -9.9270287e+00   5.1080516e+02   3.7526232e+01   3.2165880e+02   1.2957657e+02   3.4281323e+02   1.2620748e+01   4.2376968e+02   8.5852000e+00   5.3475903e+02  -2.2560400e+01   4.4720129e+02   1.9745832e+01   3.6858774e+02  -8.8508387e-01   5.6051065e+02  -6.6734323e+00   6.3821880e+02   8.8017713e+00   3.5737484e+02   1.8917550e+02   3.0246032e+02   4.2591884e+01   3.6856581e+02  -2.1129458e+01   6.0763194e+02   1.1671381e+01   4.2029032e+01  -2.0745806e+00   4.1273516e+02   2.7529574e+01   3.5567484e+02   1.7984150e+02   3.6524097e+02   2.6015459e+02   4.1101516e+02  -1.9047613e+00   3.4351710e+02   1.8407665e+01   6.0596290e+02  -2.6999935e+01   3.4835742e+02   4.5352774e+00   2.7610710e+02   1.7362595e+02   2.2723290e+02   1.1924916e+01   2.9031774e+02   1.1455548e+01
   3.8121880e+02   1.7936177e+02   3.8432161e+02   1.5880911e+02   2.8504677e+02  -1.6449871e+01   3.2243880e+02   2.4762417e+02   2.1737258e+02   1.3822052e+02   3.0421710e+02   1.9224844e+02   3.3052677e+02   1.5374818e+02   5.7549548e+02   2.5774555e+01   4.7877774e+02   2.6796004e+02   2.5837323e+02   1.4340982e+02   6.7039742e+02   1.7047659e+02  -2.6110323e+02   1.6542697e+02   5.5137355e+02   3.7798826e+01   5.8586032e+02   4.3591497e+01   6.6349194e+02   9.6351613e+00   3.9986613e+02   2.2395555e+02   4.7532258e+02   3.5716452e+01   5.6765880e+02  -1.6433429e+01   9.3345806e+01   3.6102621e+02   2.8273032e+02   1.4787577e+02   1.3107581e+02   1.8160426e+02   4.5248129e+02   1.8345537e+02   4.5174903e+02   1.4493911e+02   3.7232880e+02   2.1096297e+02   4.5926839e+02   2.2316595e+02   3.5969742e+02   1.4722292e+02   5.8543880e+02   6.3694171e+01   1.1276880e+02   3.5850777e+02   4.0237194e+02   1.1860702e+02   3.6101065e+02   2.1777883e+02   6.8724774e+02   4.7921161e+00   7.4068161e+02   1.2520310e+01   7.6089161e+02   7.9767355e+00   3.8121880e+02   1.8525177e+02   1.5387880e+02   4.5632897e+02   5.3121880e+02   1.2251771e+01   6.2365710e+02  -2.7661161e+00   2.1871323e+02   1.8527294e+02   6.2632880e+02  -2.9070287e+00   2.6248000e+02   1.9531354e+02   3.6621880e+02  -1.2988229e+01   3.7178548e+02   1.3881523e+02   4.9409419e+02   3.5175368e+01   2.7998194e+02   1.0428080e+02   3.2616387e+02   1.5255270e+02   4.3910880e+02   1.6606630e+01   4.8431516e+02  -2.7077935e+00   3.0233419e+02   1.5367617e+02   4.8927194e+02   1.6509050e+02   6.6243880e+02   4.2864171e+01   3.9415839e+02   1.9874507e+02   6.4890645e+02  -2.7255742e+01   4.2599880e+02   6.3449371e+01   7.3801774e+02   2.6597935e+01   3.6676880e+02   3.8140777e+02   4.3382613e+02   2.9436907e+02   2.1183000e+02   2.2902632e+01   3.9712290e+02   1.7605339e+02   3.1536484e+02   1.8333888e+02   5.0875226e+02   4.6908529e+01   5.7329710e+02   1.7885817e+02   3.5429452e+02   9.0177406e+01   4.0993000e+02   3.1194044e+02   7.0390258e+02   2.5497471e+01   1.7954871e+02   1.0110739e+02   4.9282355e+02   9.3001535e+01   3.6835581e+02   1.4993734e+02   2.9426581e+02   1.3985228e+02   8.0652613e+02   1.0027587e+01   5.3990484e+02  -1.9450774e+01   1.5400516e+02   3.4032797e+02   3.2518710e+02   1.9608277e+02   5.0236250e+02   2.0183868e+02   3.3522935e+02   1.7228426e+01   6.5824645e+02   3.6320577e+02   4.6333742e+02   1.3117107e+02   3.4719452e+02   1.4465992e+02   3.4418645e+02   1.9664444e+02   4.6068387e+02   1.5768723e+02   5.2390258e+02   1.3114134e+02   4.4313129e+02   1.7681821e+02   4.6492065e+02   1.9633699e+02   3.3076880e+02  -1.6482229e+01   5.2400935e+02   2.9157990e+02   7.8236935e+02   1.8007548e+01   2.5459903e+02   1.5133756e+02   2.1259871e+02   1.6618888e+02   2.4498516e+02   1.4565119e+02   5.0387880e+02   2.8668971e+01   1.9265880e+02   7.5896571e+01   2.1131000e+02   1.5219294e+02   6.0836645e+02   2.6748426e+01   5.5370581e+02   1.8851600e+01   5.0443880e+02   1.9473417e+02   2.2490677e+02   1.7078036e+02   3.2177065e+02   6.5704477e+01   2.8345258e+02   1.0970250e+02   2.0659258e+02   2.2349163e+02   3.5455935e+02   1.2188800e+01   4.2959613e+02   1.7001665e+01   2.7795032e+02   1.8245204e+02   2.3787097e+02   9.7808387e+01   1.9844613e+02   7.2491484e+00   2.2578065e+02   6.5125935e+01   1.6998065e+02   1.1084800e+02   2.6015516e+02   5.9298452e+00   5.3532880e+02   2.4372971e+01   5.1758161e+02   3.6884960e+02   6.5569968e+02   4.4992090e+01   2.7800258e+02   1.3888592e+02   3.5876880e+02   2.9047771e+01   4.6848065e+02   2.1926961e+02   5.0017387e+02   3.4618026e+01   4.4166167e+02  -1.3385045e+01   4.4209129e+02   1.6852754e+02   4.5534645e+02   2.0334680e+02   3.2731161e+02   1.8633410e+02   4.5321161e+02   1.3941781e+01   4.0154880e+02   2.2625371e+01   6.2604194e+02  -1.2491613e+00   5.1965839e+02   1.9183636e+02   4.7134710e+02   2.1563739e+02   5.4699880e+02  -5.9006287e+00   2.4007194e+02   2.2811489e+02   4.4165880e+02   1.5265713e+00   2.8425516e+02  -2.8353961e+01   4.4832880e+02   2.3222971e+01   3.9365880e+02  -4.6334287e+00   2.5331871e+02   1.6256257e+02   3.2083484e+02   4.9548697e+01   6.0114839e+02   2.6773935e+01   3.3546419e+02   1.2860028e+02   3.7865880e+02   1.6956657e+02   3.2589161e+02   1.5595157e+02   1.7953968e+02   1.5257005e+02   5.2078387e+01   2.3418437e+02   2.3810880e+02  -1.9299429e+01   2.5771516e+02   1.1972117e+02   1.6209097e+02   9.5754658e+01   7.4347806e+02   3.6535303e+01   6.2087880e+02   1.9188971e+01   6.0261613e+01  -1.3336413e+01   3.6366258e+02  -1.4007200e+01   5.5587880e+02   2.6948971e+01   2.9830355e+02   1.7355894e+02   2.5965880e+02   3.4265713e+00   4.7447516e+02   9.1026323e+00   2.6343880e+02   1.2323417e+02   3.7459323e+02   8.6283484e+00   4.4131968e+02  -1.0698800e+01   6.0075903e+02   3.1596000e+00   4.0765129e+02  -1.5650168e+01   3.1069774e+02   5.9761161e+00   5.2740065e+02   4.8425368e+01   7.4299880e+02   2.5979371e+01   3.1993484e+02   1.6062070e+02   3.5924032e+02   2.8719484e+01   3.5879581e+02  -3.2457858e+01   6.3807194e+02  -2.5313819e+01   2.8249032e+01   2.1027819e+01   3.0106516e+02  -2.6086826e+01   3.6801484e+02   2.0040430e+02   3.8268097e+02   2.7320939e+02   3.7267516e+02   2.0942439e+01   3.1517710e+02   1.5344865e+01   5.7139290e+02  -4.7954335e+01   3.5390742e+02   1.9421277e+01   2.5022710e+02   2.2757635e+02   2.5985290e+02   3.5653161e+00   3.0143774e+02   1.1159484e+00
   3.2821880e+02   1.8949177e+02   4.3565161e+02   1.8648271e+02   3.0604677e+02   5.1090129e+01   3.3254880e+02   2.0514537e+02   2.3003258e+02   1.6242772e+02   3.9288710e+02   2.3249484e+02   3.7696677e+02   1.5203298e+02   5.6927548e+02   1.4822155e+01   5.1188774e+02   2.5131124e+02   3.8493323e+02   1.6473502e+02   4.6795742e+02   1.3167179e+02  -2.2610323e+02   1.8540697e+02   6.1592355e+02   5.0854826e+01   4.5097032e+02   1.0162697e+01   6.3738194e+02   1.0639613e+00   3.4619613e+02   2.0990915e+02   4.7565258e+02  -4.1994839e-01   6.5699880e+02  -1.3606287e+00   1.0701581e+02   3.8382261e+02   2.7384032e+02   1.5113697e+02   8.3845806e+01   1.8126266e+02   4.5748129e+02   2.0994537e+02   4.1330903e+02   1.2446431e+02   3.0499880e+02   1.8601937e+02   3.7837839e+02   2.2963715e+02   3.9958742e+02   1.6592172e+02   6.6210880e+02   4.8120571e+01   1.4399880e+02   3.2800937e+02   3.8770194e+02   1.0689062e+02   3.4290065e+02   1.8788763e+02   7.2424774e+02   4.5052116e+01   7.8868161e+02   1.5570310e+01   6.2489161e+02   4.5186735e+01   2.9110880e+02   1.4335057e+02   1.1276880e+02   4.2039777e+02   5.1710880e+02  -2.3894287e+00   6.1909710e+02   1.8708684e+01   2.1104323e+02   1.1433654e+02   7.2443880e+02   4.9134171e+01   2.5359000e+02   1.8291474e+02   4.5210880e+02  -4.0639429e+01   3.7645548e+02   1.3722163e+02   5.1209419e+02   5.7175368e+01   3.1087194e+02   1.0936960e+02   3.0039387e+02   1.4972430e+02   3.7965880e+02  -4.1873703e+00   5.2631516e+02   6.5922065e+00   3.9133419e+02   1.2900617e+02   4.7527194e+02   2.3698050e+02   7.1054880e+02   4.9355371e+01   5.0593839e+02   1.7113267e+02   5.8234645e+02   3.4729058e+01   4.5776880e+02   5.0357771e+01   6.2156774e+02   3.8573935e+01   4.3121880e+02   4.9303177e+02   3.2849613e+02   2.1268547e+02   2.9316000e+02   4.1176232e+01   4.2556290e+02   2.0122819e+02   3.4280484e+02   1.8892368e+02   5.6453226e+02   6.4116129e+01   5.2085710e+02   1.5938337e+02   3.1851452e+02   1.1236981e+02   4.0282000e+02   3.3839924e+02   7.2168258e+02   2.6415071e+01   2.8087871e+02   1.9745099e+02   4.6216355e+02   8.8794335e+01   3.8335581e+02   1.9484734e+02   2.8392581e+02   1.3100948e+02   6.0674613e+02  -7.6500129e+00   5.7079484e+02   1.4078026e+01   1.6955516e+02   3.5875397e+02   2.5373710e+02   1.9090877e+02   4.3002250e+02   1.7496588e+02   3.6777935e+02  -8.0455742e+00   6.3968645e+02   3.0569057e+02   4.9044742e+02   1.8711227e+02   3.2752452e+02   1.0512352e+02   4.5462645e+02   2.3357924e+02   4.4390387e+02   1.3413963e+02   5.3423258e+02   1.9387494e+02   3.5213129e+02   1.4831821e+02   4.7859065e+02   2.1101339e+02   4.0876880e+02   7.7157771e+01   5.5556935e+02   2.5161510e+02   8.4292935e+02  -4.8372516e+00   2.6959903e+02   2.0902756e+02   2.0504871e+02   1.1656288e+02   2.2875516e+02   1.0661959e+02   5.2376880e+02   1.6187771e+01   2.0676880e+02   1.0609777e+02   2.8164000e+02   1.7334654e+02   5.9692645e+02   9.2136258e+00   4.9659581e+02  -6.5796000e+00   3.6621880e+02   1.4823177e+02   2.4690677e+02   2.2069036e+02   3.1588065e+02   1.1217568e+02   2.8189258e+02   8.4497303e+01   1.9859258e+02   2.0391163e+02   3.8967935e+02  -1.6510800e+01   4.3559613e+02   3.8851665e+01   2.3506032e+02   1.1343324e+02   2.1287097e+02   6.0148387e+01   2.4999613e+02   4.2351484e+00   2.2200065e+02   5.1758335e+01   1.5321065e+02   5.8639600e+01   2.7370516e+02   2.4185845e+01   4.8810880e+02   2.2930571e+01   5.0569161e+02   3.1747080e+02   5.4624968e+02   1.3188090e+01   3.2577258e+02   1.6061432e+02   4.4999880e+02  -2.1910629e+01   4.7671065e+02   2.2573121e+02   5.1606387e+02   1.9896826e+01   4.3277167e+02  -5.6738452e+00   4.4531129e+02   2.5482994e+02   4.2689645e+02   1.6362280e+02   3.5681161e+02   2.0022410e+02   4.2221161e+02   2.2641781e+01   4.0987880e+02  -1.4591029e+01   6.5815194e+02  -5.8179613e+00   4.2599839e+02   1.4320916e+02   4.5167710e+02   1.8155099e+02   5.3521880e+02   1.8711771e+01   2.1351194e+02   1.5523969e+02   4.2776880e+02   5.8677713e+00   2.5458516e+02   9.0963871e-01   4.1254880e+02  -2.5144629e+01   4.0843880e+02   5.6341713e+00   2.2964871e+02   1.6056617e+02   3.1783484e+02   5.0228697e+01   5.8947839e+02  -1.3182465e+01   2.5724419e+02   9.9527884e+01   4.5421880e+02   1.6597177e+02   3.6600161e+02   1.9663277e+02   1.5931968e+02   1.1795765e+02   3.0528387e+01   2.4012837e+02   2.0332880e+02  -3.4067029e+01   2.9060516e+02   1.2508997e+02   1.8242097e+02   5.5678258e+01   7.6181806e+02   1.6281032e+00   5.5054880e+02  -1.5514629e+01   6.3261613e+01   6.7535871e+00   3.8366258e+02  -1.6072000e+00   5.9676880e+02   4.6787771e+01   2.6075355e+02   1.5256294e+02   2.6699880e+02  -1.5006287e+00   4.8758516e+02  -1.4386168e+01   2.8899880e+02   1.0473937e+02   3.2759323e+02   4.9483484e+00   4.5476968e+02  -3.5548000e+00   6.1575903e+02   3.9959600e+01   4.6387129e+02  -1.1477677e+00   3.4147774e+02   2.9843716e+01   5.7418065e+02   3.4529677e+00   6.9943880e+02   3.3354171e+01   2.9426484e+02   1.9467430e+02   2.4468032e+02   2.4764284e+01   4.7790581e+02  -2.7326658e+01   6.5685194e+02   2.2733781e+01   3.9919032e+01  -1.8795781e+01   3.3773516e+02   1.7595742e+00   3.9723484e+02   2.3129670e+02   4.1524097e+02   2.3137459e+02   3.9156516e+02   6.1012387e+00   3.2873710e+02   1.2590065e+01   7.3410290e+02  -6.9971135e+01   3.6213742e+02   5.1092877e+01   2.4960710e+02   2.3187595e+02   2.0435290e+02   3.6253161e+00   3.2187774e+02  -2.5409252e+01
   3.5287880e+02   1.9096897e+02   3.8921161e+02   1.6319791e+02   3.1638677e+02   2.8492929e+01   3.8021880e+02   1.9978177e+02   2.1426258e+02   1.2168932e+02   3.4310710e+02   2.4302724e+02   3.5919677e+02   1.6034458e+02   6.0238548e+02   2.2293355e+01   4.4977774e+02   2.1739004e+02   3.4170323e+02   1.7663342e+02   5.1083742e+02   1.3558139e+02  -1.9776323e+02   1.3080977e+02   5.9559355e+02   1.3811226e+01   5.0353032e+02   4.4507897e+01   5.7616194e+02   7.3156129e-01   4.0808613e+02   1.8384795e+02   4.8854258e+02   1.8548852e+01   5.7510880e+02  -5.4369429e+01   1.2434581e+02   4.8721621e+02   3.2473032e+02   1.8406577e+02   1.1451581e+02   1.5903906e+02   4.4993129e+02   2.4754937e+02   4.2641903e+02   1.3874551e+02   3.1765880e+02   1.5478657e+02   3.0603839e+02   1.6897435e+02   3.5347742e+02   1.8384052e+02   5.1521880e+02   3.0641771e+01   1.2565880e+02   4.1158657e+02   3.6381194e+02   1.1391182e+02   3.8234065e+02   1.6284243e+02   8.6858774e+02   2.6174916e+01   7.7979161e+02  -1.1938490e+01   7.1455161e+02   4.2793935e+01   2.8310880e+02   1.6466057e+02   6.8108801e+01   3.9841057e+02   5.5310880e+02  -8.6094287e+00   6.9243710e+02   4.5391484e+01   2.1127323e+02   1.4986814e+02   6.6976880e+02   6.1837771e+01   2.2904000e+02   1.1442874e+02   5.3210880e+02   1.5180571e+01   4.5401548e+02   1.5479683e+02   5.2464419e+02   3.2951368e+01   3.3298194e+02   9.4490800e+01   2.8683387e+02   1.3814910e+02   3.3043880e+02   4.6300230e+01   4.2942516e+02   2.8683406e+01   3.6178419e+02   1.4792017e+02   5.2527194e+02   2.2532050e+02   6.5165880e+02   5.2176571e+01   3.7704839e+02   1.4266387e+02   5.4990645e+02   3.7214258e+01   2.9765880e+02   5.2606571e+01   7.6701774e+02   6.4979355e+00   3.7910880e+02   4.8020057e+02   4.0504613e+02   2.5201147e+02   3.0116000e+02   1.4536232e+01   4.9479290e+02   2.0112979e+02   3.1713484e+02   2.1842728e+02   6.6442226e+02   6.8124929e+01   6.1207710e+02   1.3319577e+02   2.8851452e+02   7.9109806e+01   4.2738000e+02   3.1088444e+02   7.1357258e+02  -5.2761290e+00   2.6443871e+02   1.3676619e+02   5.9027355e+02   9.9095535e+01   2.9190581e+02   1.6382334e+02   2.3426581e+02   8.1762284e+01   4.5452613e+02   2.1407587e+01   5.1202484e+02   2.3329626e+01   1.6000516e+02   3.3973797e+02   2.6418710e+02   1.8474277e+02   4.7647250e+02   2.0657988e+02   3.6388935e+02  -8.4437419e-01   6.1702645e+02   2.8817337e+02   3.6266742e+02   1.0666467e+02   3.2796452e+02   1.6153832e+02   4.3251645e+02   2.7134804e+02   4.3324387e+02   1.0632243e+02   4.9612258e+02   1.7525374e+02   3.4735129e+02   1.1115061e+02   4.5048065e+02   2.0726219e+02   3.9576880e+02   6.1867771e+01   4.1045935e+02   1.8578390e+02   8.1003935e+02   1.6133948e+01   3.1948903e+02   1.4570636e+02   2.1037871e+02   2.2169648e+02   2.4687516e+02   1.3971999e+02   5.4743880e+02   1.6514171e+01   1.7754880e+02   9.0995371e+01   2.7609000e+02   1.9279054e+02   5.4892645e+02  -1.5386374e+01   5.7736581e+02   5.0178800e+01   3.8476880e+02   1.6519777e+02   2.4468677e+02   1.8597796e+02   3.1488065e+02   1.0659568e+02   2.7412258e+02   7.7008903e+01   1.7792258e+02   1.6856523e+02   3.8822935e+02  -3.7504800e+01   4.1248613e+02   2.2370465e+01   2.0150032e+02   1.1478804e+02   2.0943097e+02   7.3533587e+01   1.9766613e+02  -1.9688452e+01   2.0522065e+02   2.3880735e+01   1.3954065e+02   7.6063200e+01   2.6792516e+02   1.3648245e+01   4.7821880e+02   5.9491771e+01   4.2536161e+02   3.1022720e+02   5.5513968e+02   1.2476890e+01   3.6589258e+02   1.7896472e+02   4.5887880e+02  -3.5110287e+00   4.5726065e+02   2.0283721e+02   5.3517387e+02   1.7928026e+01   4.6433167e+02  -2.6386452e+00   4.2443129e+02   1.7439034e+02   4.0067645e+02   1.5227040e+02   3.5894161e+02   1.8380370e+02   4.5910161e+02   3.8580581e+01   4.3710880e+02  -1.3219429e+01   7.1182194e+02   7.3284387e+00   4.3043839e+02   1.5997396e+02   4.8478710e+02   2.3290219e+02   5.7643880e+02   2.2634171e+01   2.2173194e+02   1.7480209e+02   4.3165880e+02   4.6556571e+01   2.5213516e+02   3.5556387e+00   4.3543880e+02  -2.8085829e+01   3.5676880e+02  -4.5622287e+00   2.5042871e+02   1.4623377e+02   2.6961484e+02   4.6536297e+01   3.4158839e+02   2.2431874e+02   2.2280419e+02   1.2384308e+02   4.1254880e+02   1.9519537e+02   3.2367161e+02   1.3567917e+02   1.4331968e+02   1.1523765e+02   6.3638387e+01   2.6125957e+02   2.4643880e+02  -4.3625829e+01   3.5282516e+02   1.4666237e+02   2.2442097e+02   9.3098258e+01   7.4547806e+02  -6.5146968e+00   5.3287880e+02   1.8678971e+01   5.2711613e+01  -4.4024129e+00   3.3388258e+02  -3.0294800e+01   6.2287880e+02   4.1148971e+01   2.0675355e+02   1.1111294e+02   2.7032880e+02   1.2352971e+01   4.6436516e+02   3.7581432e+01   2.6176880e+02   1.2558777e+02   3.2792323e+02   2.6481948e+01   4.7609968e+02   6.1788000e+00   5.1164903e+02   2.5288400e+01   3.5820129e+02  -1.3474168e+01   3.1680774e+02   7.7073161e+00   5.7051065e+02  -1.5834323e+00   6.6465880e+02   2.8466571e+01   3.3004484e+02   1.6103190e+02   2.9846032e+02   3.5241884e+01   4.0623581e+02  -4.1033058e+01   6.4763194e+02  -1.3408619e+01   3.0029032e+01   8.1054194e+00   3.3917516e+02  -1.8355626e+01   3.9367484e+02   2.1502150e+02   3.7313097e+02   3.1674339e+02   4.1701516e+02   1.7175239e+01   3.6140710e+02   7.7564645e+00   6.4953290e+02   1.5374465e+01   3.2468742e+02  -3.2911123e+01   2.3347710e+02   2.6391635e+02   2.7448290e+02  -5.2350839e+00   3.1220774e+02   1.3704348e+01
   3.1632880e+02   2.4211297e+02   3.7965161e+02   1.9329271e+02   3.0727677e+02  -1.3382710e+00   3.3732880e+02   2.1410297e+02   2.6192258e+02   1.4298652e+02   3.4254710e+02   2.4296204e+02   3.8108677e+02   2.0115338e+02   6.1705548e+02  -1.1102452e+00   4.9500774e+02   2.6899164e+02   3.9670323e+02   1.6157342e+02   5.8550742e+02   1.8815779e+02  -2.5799323e+02   1.1362817e+02   5.7903355e+02   2.8806026e+01   4.6442032e+02   1.5636697e+01   6.3183194e+02   1.4727961e+01   3.1097613e+02   1.9395675e+02   5.0098258e+02   2.6333652e+01   6.4132880e+02  -4.8217029e+01   9.2345806e+01   4.0722621e+02   2.9306032e+02   1.8026937e+02   1.2240581e+02   1.7284786e+02   4.0670129e+02   1.8733777e+02   3.8341903e+02   1.2551551e+02   3.1932880e+02   2.1776297e+02   3.5392839e+02   2.2103315e+02   3.5269742e+02   1.1812292e+02   5.3610880e+02   2.9420571e+01   1.0876880e+02   3.5771777e+02   4.1526194e+02   1.4035582e+02   4.0290065e+02   2.1030763e+02   7.9791774e+02   3.2488516e+01   8.3323161e+02   3.7566310e+01   8.2178161e+02   3.3105535e+01   2.8610880e+02   2.0164057e+02   9.7998801e+01   3.7279937e+02   5.5054880e+02   2.2155371e+01   6.4443710e+02   3.0121484e+01   2.4549323e+02   1.4325054e+02   6.6810880e+02   3.4750571e+01   2.6971000e+02   1.5929514e+02   5.4199880e+02  -9.9406287e+00   4.5034548e+02   1.5376043e+02   4.9031419e+02  -3.1922323e+00   3.3264194e+02   1.0573800e+02   2.3950387e+02   1.5082550e+02   3.7043880e+02   1.0320230e+01   4.0220516e+02   2.8971006e+01   3.8922419e+02   1.9006497e+02   5.7716194e+02   2.0605930e+02   6.1354880e+02   4.3775371e+01   3.8337839e+02   1.5382747e+02   5.9734645e+02   3.7089058e+01   3.5521880e+02   5.8561771e+01   5.7478774e+02   4.0316335e+01   3.6987880e+02   4.0915897e+02   4.1960613e+02   2.4950667e+02   3.3716000e+02   3.1106232e+01   4.1112290e+02   2.2549339e+02   3.0880484e+02   1.6364368e+02   6.2475226e+02   2.2748529e+01   5.9640710e+02   1.4322937e+02   3.9706452e+02   1.1797581e+02   4.0049000e+02   2.7580564e+02   6.5457258e+02   1.6738710e+00   2.0909871e+02   1.3563339e+02   5.3616355e+02   1.3698434e+02   3.1190581e+02   1.4333334e+02   2.1559581e+02   1.2403588e+02   4.8819613e+02   2.4383987e+01   4.9957484e+02  -1.6743742e+00   1.2666516e+02   3.7296517e+02   3.7029710e+02   1.9647397e+02   4.8491250e+02   2.0934468e+02   5.9366935e+02   5.5322581e-01   7.6157645e+02   3.4993937e+02   4.1033742e+02   8.4411071e+01   3.4141452e+02   1.5046232e+02   4.5973645e+02   2.2351044e+02   4.3246387e+02   1.3394483e+02   3.7123258e+02   1.2869494e+02   3.4179129e+02   1.8092541e+02   3.9592065e+02   1.6685699e+02   3.5332880e+02   6.3822971e+01   4.1467935e+02   1.6044630e+02   6.8647935e+02  -1.6651252e+01   2.7659903e+02   2.3990756e+02   2.3604871e+02   1.5286288e+02   2.1998516e+02   1.3276119e+02   5.3232880e+02   2.8832971e+01   1.9243880e+02   1.1358417e+02   2.5186000e+02   1.5683894e+02   5.1747645e+02  -9.0903742e+00   5.6481581e+02   4.9628000e+00   4.6276880e+02   1.9161777e+02   2.2412677e+02   1.0607276e+02   3.3566065e+02   9.2263277e+01   2.7223258e+02   8.6720103e+01   2.4503258e+02   2.6208643e+02   3.7300935e+02  -1.5177200e+01   4.6481613e+02   4.7440645e+00   2.7150032e+02   9.6298039e+01   2.0687097e+02   8.2288387e+01   2.3866613e+02  -1.5078452e+01   1.7589065e+02   6.5227135e+01   1.4065065e+02   8.6304400e+01   2.8515516e+02  -2.8510155e+01   5.8510880e+02   3.2050571e+01   4.5925161e+02   3.5607600e+02   5.9924968e+02   2.9618090e+01   3.9855258e+02   1.8157192e+02   5.6454880e+02   1.3255371e+01   4.2582065e+02   2.0457241e+02   5.7051387e+02   4.6990826e+01   3.9355167e+02  -2.3196245e+01   3.8398129e+02   1.8295634e+02   3.9078645e+02   1.5151160e+02   3.9656161e+02   1.9066410e+02   4.0299161e+02   4.1179381e+01   3.9787880e+02  -5.4110287e+00   7.4782194e+02  -5.8815613e+00   4.9632839e+02   1.9881276e+02   4.0823710e+02   1.9757619e+02   6.1587880e+02  -1.5210287e+00   2.6151194e+02   1.6483969e+02   3.9887880e+02   5.1068971e+01   3.4691516e+02   2.2413239e+01   5.3599880e+02  -8.4606287e+00   4.1010880e+02  -1.3389429e+01   2.7775871e+02   2.0204737e+02   2.3450484e+02   3.2675097e+01   3.2658839e+02   1.3762874e+02   2.2013419e+02   1.7316668e+02   3.6343880e+02   1.7534417e+02   3.2500161e+02   1.8113277e+02   1.2742968e+02   6.9618852e+01   6.7078387e+01   1.9864437e+02   2.5287880e+02  -4.9141029e+01   3.4693516e+02   1.6169357e+02   1.6331097e+02   8.3547058e+01   7.7047806e+02  -1.5064697e+01   5.6321880e+02   9.3617713e+00   5.8491613e+01   1.5851871e+00   4.3877258e+02  -3.2796000e+01   5.6865880e+02   2.2256571e+01   2.3830355e+02   1.5002894e+02   2.7521880e+02   3.4181771e+01   5.2491516e+02   2.7177432e+01   3.0643880e+02   1.4279417e+02   3.4559323e+02   6.6183484e+00   4.7298968e+02   1.8097600e+01   5.9541903e+02   2.7256800e+01   4.1876129e+02   3.1241032e+01   3.6625774e+02   1.8301316e+01   5.1073065e+02   3.9789677e+00   6.3887880e+02   2.4308971e+01   3.0304484e+02   2.1275190e+02   2.8624032e+02   4.1109484e+01   5.7145581e+02   5.1893419e+00   4.9229194e+02   1.3101858e+02   4.3919032e+01   2.8994219e+01   3.7062516e+02   2.9458374e+01   4.5878484e+02   1.5692270e+02   3.6246097e+02   2.9237699e+02   4.2667516e+02   1.9512439e+01   3.5540710e+02  -7.9835355e+00   6.1882290e+02  -1.8458735e+01   3.6724742e+02   2.4464077e+01   2.2110710e+02   1.9965595e+02   2.1023290e+02   6.5349161e+00   3.5487774e+02  -4.0492516e+00
   3.3832880e+02   2.1257297e+02   4.2399161e+02   1.9085551e+02   3.0760677e+02   2.9635329e+01   3.1976880e+02   1.3983777e+02   1.9670258e+02   1.4531412e+02   4.0532710e+02   3.3160964e+02   3.6652677e+02   1.9942818e+02   5.7216548e+02   2.5040955e+01   5.4266774e+02   2.1028884e+02   5.1581323e+02   2.1070462e+02   5.0872742e+02   1.8997019e+02  -2.6399323e+02   1.0465817e+02   6.0103355e+02   7.1560258e+00   4.7764032e+02   2.4469097e+01   7.7172194e+02   3.2316761e+01   3.4153613e+02   1.9928195e+02   4.9365258e+02   2.3600516e+00   6.7154880e+02  -1.9974629e+01   9.5235806e+01   3.8421501e+02   3.4217032e+02   1.4001057e+02   1.3129581e+02   1.5224666e+02   4.1082129e+02   1.6400817e+02   4.3708903e+02   1.1322191e+02   3.8510880e+02   2.3128057e+02   4.3048839e+02   1.8046835e+02   3.7291742e+02   1.3916532e+02   6.0043880e+02   4.8274171e+01   1.1676880e+02   3.2629777e+02   4.3037194e+02   1.2292702e+02   3.5179065e+02   1.6817643e+02   8.3869774e+02   4.1161161e+00   7.0057161e+02   9.9591097e+00   8.0667161e+02   2.4764335e+01   3.8032880e+02   1.9477297e+02   1.0276880e+02   5.3052777e+02   5.4454880e+02   1.1635371e+01   6.1087710e+02   2.2586284e+01   2.2271323e+02   1.6540294e+02   6.2821880e+02  -1.0618229e+01   3.1082000e+02   1.7588634e+02   4.8821880e+02  -6.6382287e+00   3.7945548e+02   1.8754163e+02   5.2609419e+02  -1.7146323e+00   2.7631194e+02   1.1902440e+02   2.6250387e+02   1.3364550e+02   4.1654880e+02  -9.8085703e+00   5.1764516e+02   3.1955806e+01   3.6500419e+02   1.4100257e+02   4.7438194e+02   2.1350170e+02   6.2021880e+02   2.4717713e+00   4.0615839e+02   2.1000507e+02   6.8256645e+02   9.3814581e+00   3.7654880e+02   5.0075371e+01   6.9023774e+02   4.6420335e+01   3.3787880e+02   3.7305897e+02   4.2960613e+02   2.6304667e+02   2.7894000e+02   2.2423832e+01   4.3323290e+02   2.1505459e+02   3.8569484e+02   1.7460248e+02   5.6308226e+02   2.2122129e+01   5.5018710e+02   1.0303697e+02   3.2695452e+02   1.2491461e+02   3.9404000e+02   3.4110164e+02   6.7913258e+02   1.0369071e+01   2.2131871e+02   1.6343579e+02   5.7471355e+02   1.1923034e+02   3.1623581e+02   1.8398694e+02   2.3914581e+02   1.6793188e+02   7.1674613e+02   2.1549987e+01   5.9224484e+02   4.3132026e+01   1.2688516e+02   3.1672757e+02   3.0473710e+02   1.8860877e+02   5.4091250e+02   2.1075468e+02   3.2688935e+02  -5.3884374e+01   7.1657645e+02   4.5164937e+02   4.7466742e+02   1.7626467e+02   3.6396452e+02   1.5809832e+02   3.8807645e+02   1.1224324e+02   4.4846387e+02   9.6434826e+01   4.4667258e+02   1.2720974e+02   3.2402129e+02   1.0701701e+02   4.7059065e+02   1.7943339e+02   3.1676880e+02   4.7517771e+01   5.2245935e+02   2.5504390e+02   7.5492935e+02   2.1982748e+01   2.8115903e+02   1.7432276e+02   2.3982871e+02   1.5290048e+02   2.2487516e+02   1.4792999e+02   4.9499880e+02   3.0149371e+01   2.1765880e+02   1.1344657e+02   2.2609000e+02   1.0812054e+02   4.5192645e+02   1.3263626e+01   5.4570581e+02   3.2381600e+01   4.5199880e+02   2.1069937e+02   1.7823677e+02   1.6951396e+02   3.3311065e+02   1.1568728e+02   3.0500258e+02   1.2920850e+02   2.4470258e+02   2.7888283e+02   3.0589935e+02  -1.9028400e+01   3.9248613e+02   2.1860465e+01   3.2695032e+02   1.3008204e+02   2.1143097e+02   1.2226359e+02   2.1888613e+02   3.0173948e+01   2.4089065e+02   5.7797135e+01   1.8487065e+02   5.9436800e+01   2.3581516e+02  -7.8295484e-01   5.8321880e+02   3.3871771e+01   4.9069161e+02   3.3867080e+02   5.3146968e+02   5.3150490e+01   4.1622258e+02   2.0004832e+02   4.5387880e+02  -9.0010287e+00   4.5937065e+02   1.8611841e+02   4.2217387e+02   3.0738026e+01   4.3022167e+02  -2.2019845e+01   3.3520129e+02   1.6752874e+02   4.2134645e+02   1.4961680e+02   3.2594161e+02   2.0419370e+02   4.0710161e+02   5.0180581e+01   3.8087880e+02   3.7289713e+00   6.7882194e+02   3.5638439e+01   5.3043839e+02   2.7719396e+02   4.6012710e+02   2.0798499e+02   6.8787880e+02   7.0589713e+00   1.8796194e+02   1.5639369e+02   4.0332880e+02   2.7129713e+00   2.1613516e+02   1.7095639e+01   5.6254880e+02   3.2085371e+01   3.9343880e+02  -1.9165829e+01   2.7264871e+02   1.8434617e+02   2.6094484e+02   1.2899897e+01   3.9992839e+02   1.8165154e+02   2.4235419e+02   1.2649908e+02   3.6965880e+02   1.6917657e+02   3.3189161e+02   1.3047157e+02   1.4686968e+02   1.2495365e+02   6.2638387e+01   2.4410957e+02   2.5976880e+02  -5.1582229e+01   3.4771516e+02   1.6141117e+02   1.0886097e+02   3.5233058e+01   7.1503806e+02   1.5480503e+01   4.8865880e+02   1.2996571e+01   7.6261613e+01  -1.7176413e+01   4.5999258e+02   2.3964000e+00   5.9743880e+02   1.1734171e+01   2.6453355e+02   1.1415054e+02   3.5287880e+02  -8.1410287e+00   4.8113516e+02   3.8349832e+01   2.8621880e+02   1.8708177e+02   3.1381323e+02   2.5050748e+01   4.5276968e+02   4.6265200e+01   6.3030903e+02   7.0156000e+00   4.1420129e+02   1.9385832e+01   3.0769774e+02  -1.2338839e+00   4.1007065e+02   1.3031768e+01   6.9987880e+02   4.3538971e+01   3.3893484e+02   1.9154070e+02   3.1568032e+02   2.9534284e+01   6.0934581e+02   1.8281419e+00   4.4929194e+02   1.6333858e+02   7.8090323e+00   1.3883019e+01   3.6140516e+02   7.4597419e-01   3.7489484e+02   1.9374390e+02   3.1146097e+02   2.4756699e+02   3.9145516e+02   4.2110039e+01   3.6184710e+02   2.5161265e+01   6.9310290e+02  -3.3831135e+01   4.3257742e+02  -7.6232258e-01   2.6772710e+02   2.5229635e+02   2.4298290e+02   2.2164916e+01   3.0943774e+02   1.4255948e+01
   2.9476880e+02   1.9750777e+02   4.4132161e+02   1.9280911e+02   3.1104677e+02   3.2360129e+01   3.1421880e+02   2.1461177e+02   2.1703258e+02   1.8657772e+02   3.9221710e+02   2.7509844e+02   3.6619677e+02   1.6378458e+02   5.5605548e+02   3.0109755e+01   5.2633774e+02   2.1670524e+02   5.4381323e+02   2.6013462e+02   5.0095742e+02   1.4292179e+02  -2.2954323e+02   1.7501217e+02   5.8425355e+02   4.1948426e+01   4.7586032e+02   6.7611497e+01   6.8305194e+02  -3.9638710e-02   3.6131613e+02   2.1725955e+02   5.3320258e+02   9.6460516e+00   6.4732880e+02  -1.3367029e+01   1.5523581e+02   3.6541501e+02   3.0628032e+02   1.7065177e+02   1.4873581e+02   1.3930146e+02   4.9582129e+02   1.6009817e+02   4.8863903e+02   1.3621791e+02   2.6943880e+02   2.2119417e+02   4.1903839e+02   2.1993435e+02   3.7169742e+02   1.9093292e+02   6.5765880e+02   6.8246571e+01   1.2865880e+02   3.7568657e+02   3.9837194e+02   1.4037702e+02   3.8846065e+02   1.6924283e+02   6.4569774e+02  -1.2223884e+01   7.6279161e+02   5.0641510e+01   6.6033161e+02  -1.1528465e+01   3.0776880e+02   1.8246777e+02   1.2365880e+02   4.2752657e+02   4.9321880e+02  -1.3682287e+00   6.7665710e+02   1.7873884e+01   2.3604323e+02   1.3600654e+02   6.4054880e+02   3.1505371e+01   3.2293000e+02   2.0069754e+02   4.0765880e+02   4.4765713e+00   3.6201548e+02   1.1071683e+02   4.8753419e+02   3.7370168e+01   3.0075194e+02   1.4750920e+02   3.6427387e+02   1.5984390e+02   3.4521880e+02   2.9007830e+01   5.1664516e+02   1.6595806e+01   3.4311419e+02   1.4941377e+02   5.0904194e+02   1.9772890e+02   7.0232880e+02   6.5672971e+01   4.3282839e+02   1.8054147e+02   5.8167645e+02  -1.4877342e+01   4.1776880e+02   2.8887771e+01   7.5923774e+02   4.7560335e+01   3.8243880e+02   4.6482417e+02   3.8326613e+02   2.1886387e+02   2.9950000e+02   3.0669032e+01   4.1567290e+02   1.3156939e+02   3.3736484e+02   2.4491888e+02   5.4775226e+02   9.3788529e+01   5.2118710e+02   1.1180697e+02   3.7162452e+02   1.1990101e+02   4.3127000e+02   3.2701324e+02   7.2957258e+02   1.1783871e+01   2.4587871e+02   1.4891099e+02   4.4682355e+02   1.0846154e+02   3.5279581e+02   1.8229214e+02   2.9003581e+02   1.4841068e+02   6.6141613e+02   9.7638710e-01   5.3979484e+02   1.4448026e+01   1.1844516e+02   3.5284277e+02   2.9740710e+02   1.6630517e+02   4.0647250e+02   1.8417988e+02   3.0822935e+02  -3.5015742e+00   6.3513645e+02   3.1960457e+02   4.5255742e+02   1.8114347e+02   3.1574452e+02   1.1539592e+02   4.0995645e+02   2.3715284e+02   3.5968387e+02   9.1097226e+01   5.1379258e+02   1.6706014e+02   4.1135129e+02   1.8658061e+02   4.9492065e+02   1.7793699e+02   4.0132880e+02   7.0532971e+01   5.6456935e+02   3.2256510e+02   9.4203935e+02   1.1453948e+01   2.8670903e+02   1.6154876e+02   2.1193871e+02   1.3224168e+02   2.6331516e+02   1.3096479e+02   5.7787880e+02   4.8968971e+01   2.1721880e+02   1.0482177e+02   2.7542000e+02   1.7617414e+02   5.5303645e+02   3.9548258e+00   5.2581581e+02   2.5302800e+01   3.9843880e+02   2.0010417e+02   2.7423677e+02   2.0983396e+02   3.5077065e+02   5.2054477e+01   2.3023258e+02   9.5520103e+01   2.4981258e+02   2.1181403e+02   3.5522935e+02  -2.3414800e+01   4.3648613e+02   2.4340465e+01   2.6917032e+02   1.5004444e+02   2.0043097e+02   9.6803587e+01   1.6777613e+02   7.9922748e+01   2.2700065e+02   3.9468335e+01   1.5487065e+02   8.2836800e+01   2.4526516e+02  -1.6768955e+01   5.4176880e+02   1.2077771e+01   5.2125161e+02   3.6955600e+02   6.1835968e+02   6.4419290e+01   3.7889258e+02   1.4792472e+02   4.2265880e+02  -8.1734287e+00   4.1548065e+02   1.9106961e+02   4.4206387e+02   4.0486826e+01   4.3711167e+02   3.1538955e+01   4.1420129e+02   1.8142874e+02   4.1012645e+02   1.5862440e+02   3.1169161e+02   1.4470370e+02   4.1544161e+02   4.3293381e+01   3.6387880e+02  -8.3610287e+00   5.6637194e+02   2.8524439e+01   5.7588839e+02   2.0844796e+02   4.6456710e+02   2.0351979e+02   4.9810880e+02  -8.7594287e+00   2.2951194e+02   2.2539969e+02   3.6654880e+02  -3.9046287e+00   2.9225516e+02   1.5346039e+01   5.2865880e+02   7.0165713e+00   4.1399880e+02  -2.9260629e+01   2.6508871e+02   1.3206097e+02   3.0139484e+02   3.0543897e+01   3.8403839e+02   1.7547274e+02   2.4180419e+02   1.5987308e+02   3.9799880e+02   1.9046937e+02   3.2067161e+02   1.5336917e+02   2.0131968e+02   1.1548765e+02   1.5528387e+01   2.5499837e+02   2.8843880e+02  -4.7095829e+01   2.9560516e+02   1.3423997e+02   1.3486097e+02   7.5823058e+01   8.3014806e+02  -1.1398297e+01   5.1910880e+02   2.6220571e+01   5.5261613e+01   8.3935871e+00   3.9143258e+02  -2.5338800e+01   5.4043880e+02  -2.5375829e+01   2.6530355e+02   1.6653894e+02   2.8410880e+02   2.2800571e+01   4.5713516e+02   2.3709832e+01   2.3310880e+02   1.5933057e+02   3.2770323e+02   3.2499548e+01   4.7109968e+02  -4.5312000e+00   5.5730903e+02   1.0855600e+01   3.8298129e+02   1.8834323e+00   3.6980774e+02   1.5907316e+01   5.6718065e+02   4.0352968e+01   6.7543880e+02   9.1641713e+00   2.9970484e+02   1.4801910e+02   3.3368032e+02   2.3094284e+01   5.1079581e+02   1.0162142e+01   3.7929194e+02   1.7205858e+02   2.2249032e+01   5.0578194e+00   3.3217516e+02  -1.5756258e+00   3.7556484e+02   1.3947030e+02   4.1213097e+02   2.9796339e+02   3.7523516e+02   2.2187639e+01   3.6695710e+02   3.5972465e+01   6.8539290e+02  -1.5494335e+01   3.6246742e+02  -1.1153523e+01   3.0335710e+02   2.0394595e+02   2.4510290e+02  -4.3846839e+00   2.5254774e+02   5.2471484e+00
   3.1254880e+02   2.0619537e+02   4.9832161e+02   1.9713911e+02   2.6315677e+02   3.1913290e+00   3.5143880e+02   2.4630417e+02   2.3392258e+02   1.5422652e+02   3.7132710e+02   2.6876964e+02   3.4841677e+02   1.7520698e+02   5.3949548e+02   4.9845548e+00   4.3211774e+02   2.1391284e+02   5.0737323e+02   2.0771982e+02   5.1072742e+02   1.6603019e+02  -2.4321323e+02   1.4788577e+02   6.2237355e+02  -8.5511742e+00   4.7042032e+02   9.3669677e-01   7.6172194e+02   3.7226761e+01   3.9508613e+02   2.0611795e+02   5.1009258e+02  -3.7351484e+00   6.8776880e+02  -2.9382229e+01   1.2823581e+02   4.6601501e+02   3.5228032e+02   1.5820177e+02   1.1407581e+02   1.5662426e+02   4.9815129e+02   2.1680177e+02   4.7363903e+02   1.5418791e+02   3.1987880e+02   1.5538897e+02   2.7770839e+02   1.8891075e+02   3.8047742e+02   1.6768052e+02   5.3710880e+02   7.3890571e+01   1.1487880e+02   4.0800897e+02   3.5915194e+02   1.4840462e+02   3.6557065e+02   2.4463403e+02   7.1702774e+02  -1.5260284e+01   7.0123161e+02   1.1676310e+01   6.6955161e+02   2.6613935e+01   2.6321880e+02   1.7225177e+02   1.0954880e+02   4.9598537e+02   5.8999880e+02  -3.4670629e+01   5.9087710e+02   1.5966284e+01   2.2993323e+02   1.1626534e+02   7.4443880e+02   1.6084171e+01   3.1137000e+02   1.3884234e+02   5.1110880e+02   1.8090571e+01   4.1523548e+02   1.3022923e+02   5.1397419e+02   1.7914968e+01   2.8609194e+02   1.4979200e+02   3.3450387e+02   1.0744550e+02   2.6321880e+02   1.3478297e+00   4.7787516e+02   3.8027406e+01   4.4367419e+02   1.5603897e+02   5.4804194e+02   1.9249890e+02   6.9021880e+02   2.6981771e+01   4.1159839e+02   1.6467987e+02   5.5290645e+02   4.6442581e+00   4.2210880e+02   4.5090571e+01   6.6356774e+02   3.4433935e+01   3.5154880e+02   4.8851537e+02   3.5015613e+02   3.1340267e+02   3.1116000e+02   3.1736232e+01   4.4201290e+02   1.7335219e+02   3.3502484e+02   2.0732608e+02   6.7986226e+02   5.3669729e+01   5.3263710e+02   1.4000097e+02   2.9240452e+02   5.4568606e+01   4.8238000e+02   3.6859444e+02   7.0179258e+02   3.4006271e+01   3.0165871e+02   2.0133859e+02   5.5427355e+02   1.0019554e+02   3.1679581e+02   1.8017214e+02   2.2648581e+02   1.0083468e+02   5.4408613e+02   1.2802787e+01   5.1613484e+02  -9.3291742e+00   1.6166516e+02   3.8016517e+02   2.7973710e+02   1.6104877e+02   4.2714250e+02   1.9019628e+02   3.5777935e+02  -1.1685574e+01   6.0957645e+02   3.3631937e+02   4.2977742e+02   1.3596587e+02   3.0896452e+02   1.5282832e+02   4.5651645e+02   2.2787804e+02   4.0501387e+02   1.2280083e+02   4.7567258e+02   1.4955974e+02   4.0035129e+02   1.7402061e+02   4.7659065e+02   1.9395339e+02   4.1087880e+02  -5.1210287e+00   4.4145935e+02   2.4518390e+02   7.9592935e+02  -7.5172516e+00   3.0126903e+02   1.8860396e+02   2.2504871e+02   1.8219288e+02   2.4675516e+02   1.5217959e+02   5.1810880e+02   3.6750571e+01   2.0854880e+02   7.8175371e+01   2.5897000e+02   1.3160014e+02   4.8214645e+02  -8.0439742e+00   5.0125581e+02   6.7717600e+01   3.7232880e+02   1.8607297e+02   2.0157677e+02   2.1242676e+02   3.2811065e+02   5.2537277e+01   2.6345258e+02   9.6192503e+01   2.0047258e+02   2.6998123e+02   3.7600935e+02  -1.9077200e+01   5.0548613e+02   1.1504645e+00   2.4050032e+02   1.2399804e+02   2.1765097e+02   9.2655987e+01   1.1921613e+02   8.6367548e+01   1.8511065e+02   5.1039535e+01   1.6187065e+02   9.0166800e+01   2.9270516e+02   2.4358452e+00   4.5799880e+02   2.0449371e+01   4.8369161e+02   3.8345080e+02   5.8657968e+02   3.4741690e+01   3.5155258e+02   1.0989192e+02   4.2132880e+02   2.4152971e+01   4.7826065e+02   1.9693721e+02   5.1117387e+02   4.0398026e+01   4.7900167e+02   2.0077755e+01   4.6398129e+02   2.4066634e+02   3.8256645e+02   1.8382920e+02   3.8694161e+02   1.7206370e+02   4.1188161e+02   4.1138181e+01   3.4876880e+02   2.6077771e+01   7.2248194e+02   5.0145639e+01   4.1599839e+02   1.8589916e+02   4.5478710e+02   2.2041219e+02   5.6310880e+02   3.7057129e-01   1.9696194e+02   1.2489369e+02   5.0210880e+02   7.8105713e+00   3.0869516e+02   1.9208387e+00   5.3554880e+02   9.1353713e+00   3.9854880e+02   2.0537129e-01   2.1053871e+02   1.5809497e+02   3.5094484e+02   3.3029897e+01   3.4625839e+02   2.1172514e+02   2.0002419e+02   1.1510548e+02   4.1454880e+02   2.3603537e+02   2.9722161e+02   1.3313517e+02   1.8375968e+02   1.2134245e+02   5.2418387e+01   3.0459717e+02   2.7165880e+02  -3.9983429e+01   3.1360516e+02   1.3824997e+02   1.8886097e+02   8.8393058e+01   7.7425806e+02   2.6962903e+01   5.7021880e+02   9.3617713e+00   5.1381613e+01   4.8139871e+00   3.8999258e+02   1.0776400e+01   6.9954880e+02   2.6125371e+01   2.7608355e+02   1.3844654e+02   2.9787880e+02   5.4148971e+01   4.8825516e+02   5.5602323e+00   2.9699880e+02   1.3909937e+02   3.3437323e+02   1.1515948e+01   3.4265968e+02   1.9196400e+02   4.8841903e+02   2.1486800e+01   4.4643129e+02   1.1917432e+01   3.5758774e+02   2.3444916e+01   5.6929065e+02   1.7844168e+01   7.2499880e+02   3.2859371e+01   2.9215484e+02   1.4539310e+02   2.9457032e+02   1.7443084e+01   4.1823581e+02  -1.0213058e+01   5.2785194e+02   2.3550378e+02   4.4699032e+01  -2.2848181e+01   4.0906516e+02  -3.6616826e+01   4.1478484e+02   1.5333270e+02   3.8402097e+02   2.3110219e+02   4.2556516e+02   1.8271239e+01   3.8384710e+02   1.8741265e+01   6.8667290e+02  -2.9026735e+01   3.3490742e+02  -8.7287226e+00   2.8560710e+02   2.5561595e+02   2.3485290e+02  -6.6846839e+00   2.4643774e+02   8.2959484e+00
   4.1287880e+02   2.0982897e+02   4.4632161e+02   1.9295911e+02   3.5682677e+02   2.1587729e+01   3.1432880e+02   1.9460297e+02   2.4759258e+02   1.7468292e+02   3.5821710e+02   2.8392844e+02   3.3330677e+02   1.6130578e+02   6.2094548e+02   4.9578555e+01   5.4711774e+02   2.3893284e+02   4.7648323e+02   1.6519102e+02   4.7683742e+02   1.8230139e+02  -2.4554323e+02   1.4563217e+02   5.4881355e+02   1.0003626e+01   5.1908032e+02   1.4603897e+01   6.2238194e+02   4.5593961e+01   3.1786613e+02   1.8873555e+02   4.8987258e+02   2.0992452e+01   6.7210880e+02  -1.4569429e+01   1.2334581e+02   4.3618621e+02   3.4862032e+02   1.3604457e+02   1.3651581e+02   1.8916906e+02   4.0148129e+02   1.7175537e+02   4.1263903e+02   9.5627910e+01   2.9487880e+02   1.4326897e+02   3.1815839e+02   2.3400475e+02   4.1402742e+02   1.8854652e+02   3.6087880e+02   2.4943897e+02   9.6328801e+01   3.4582297e+02   3.8737194e+02   1.5258702e+02   3.7146065e+02   2.1682283e+02   8.3436774e+02  -1.0874839e+00   7.4912161e+02   5.6845110e+01   6.5833161e+02   1.0401535e+01   2.7043880e+02   1.3711417e+02   1.2521880e+02   4.3018177e+02   5.8499880e+02   1.3399371e+01   7.2587710e+02   4.9606284e+01   2.6838323e+02   1.4785934e+02   6.1276880e+02   7.0677713e+00   2.3982000e+02   1.7823634e+02   5.5799880e+02  -1.7806287e+00   4.2812548e+02   1.4030803e+02   4.8409419e+02   3.4085368e+01   2.7853194e+02   1.2206680e+02   2.6627387e+02   1.0957390e+02   3.7187880e+02   2.6545030e+01   3.3098516e+02   1.1998606e+01   3.8367419e+02   1.6128897e+02   5.9738194e+02   2.3010170e+02   6.3487880e+02   4.2958971e+01   4.0737839e+02   1.1968747e+02   5.4223645e+02   3.3047858e+01   3.4210880e+02   5.6940571e+01   6.6612774e+02   1.2569135e+01   3.5076880e+02   4.0735777e+02   4.1171613e+02   2.3513787e+02   3.1072000e+02   2.6441432e+01   4.1467290e+02   1.7475939e+02   2.6236484e+02   1.9591888e+02   6.9186226e+02   5.4259729e+01   5.6396710e+02   2.0504457e+02   3.3940452e+02   9.6698606e+01   3.8460000e+02   2.5685684e+02   6.0813258e+02   2.4829071e+01   2.3398871e+02   1.8109219e+02   4.5982355e+02   9.8201535e+01   3.1268581e+02   1.2194094e+02   2.4059581e+02   1.0770588e+02   5.5919613e+02  -6.8460129e+00   4.3835484e+02   1.8932258e+00   1.3411516e+02   3.7002917e+02   3.0629710e+02   1.7092397e+02   5.4625250e+02   2.2343748e+02   4.6311935e+02   1.5997226e+01   6.9102645e+02   3.5280337e+02   3.9155742e+02   1.0646347e+02   3.5552452e+02   1.2677352e+02   4.5329645e+02   1.8413564e+02   4.5713387e+02   9.5631226e+01   3.8734258e+02   1.5695614e+02   3.5057129e+02   1.8511301e+02   4.6359065e+02   2.2221339e+02   3.6110880e+02   2.5530571e+01   3.9700935e+02   2.1218990e+02   5.8947935e+02   3.1218748e+01   3.4582903e+02   2.2292916e+02   2.5415871e+02   1.9586408e+02   2.4709516e+02   1.2981239e+02   5.7699880e+02   2.8369371e+01   2.4265880e+02   1.0044657e+02   2.4964000e+02   1.8479654e+02   4.9458645e+02   2.2740826e+01   5.9347581e+02   2.5110000e+01   4.2976880e+02   1.6870777e+02   2.0634677e+02   1.7671516e+02   2.9766065e+02   7.1633277e+01   2.1812258e+02   1.2015890e+02   2.1225258e+02   2.2536883e+02   3.4189935e+02  -2.9798400e+01   4.7714613e+02   3.4977665e+01   2.4606032e+02   1.6577324e+02   2.5743097e+02   8.2693587e+01   1.4677613e+02   7.2942748e+01   1.8256065e+02   6.3583535e+01   1.4643065e+02   8.8402000e+01   2.9270516e+02   1.7555845e+01   5.1221880e+02  -4.5582287e+00   3.4880161e+02   2.7913200e+02   6.2180968e+02   7.0143290e+01   3.9177258e+02   1.6333432e+02   4.8521880e+02   2.1601771e+01   4.7537065e+02   2.4805841e+02   5.7862387e+02   4.3342026e+01   4.6744167e+02   1.6222555e+01   4.2354129e+02   2.4868154e+02   4.3500645e+02   1.9341400e+02   4.2231161e+02   1.7173410e+02   4.2899161e+02   3.4319381e+01   4.0999880e+02   2.0839371e+01   7.4048194e+02   3.6925639e+01   4.2988839e+02   1.5512796e+02   4.5723710e+02   2.2954619e+02   6.3365880e+02  -9.8334287e+00   1.8896194e+02   1.5275369e+02   4.3954880e+02   4.3145371e+01   2.7402516e+02   6.1344387e+00   5.7054880e+02   2.3335371e+01   3.8243880e+02   4.1541713e+00   2.4097871e+02   1.9620977e+02   2.9472484e+02   3.8197497e+01   4.0470839e+02   1.8904914e+02   2.4358419e+02   1.3106068e+02   3.7221880e+02   1.7931177e+02   3.0667161e+02   1.1848917e+02   1.5764968e+02   9.8541252e+01   3.9638387e+01   2.7106957e+02   2.2510880e+02  -2.9589429e+01   3.5271516e+02   8.7781174e+01   1.7664097e+02   8.0920658e+01   7.3814806e+02   2.0717032e+00   5.4354880e+02   2.4265371e+01   7.1711613e+01   9.8575871e+00   4.0232258e+02   2.0560000e+01   5.8099880e+02   1.0379371e+01   2.9064355e+02   1.6384174e+02   2.4965880e+02   1.7226571e+01   4.3880516e+02   1.1516232e+01   2.9165880e+02   1.3297657e+02   3.4837323e+02  -3.2154052e+01   2.9742968e+02   2.1425240e+02   6.4819903e+02   1.0364400e+01   3.9576129e+02   3.0103226e-01   3.2347774e+02   4.4613716e+01   5.2429065e+02   3.8444168e+01   6.1343880e+02   4.2784171e+01   2.9904484e+02   1.9796190e+02   3.0757032e+02  -1.8706916e+01   5.1034581e+02   3.3418142e+01   5.0796194e+02   1.1709498e+02   3.2249032e+01  -1.7421806e+00   3.7529516e+02   4.1947742e+00   4.0823484e+02   1.8507670e+02   3.8235097e+02   2.9812579e+02   4.2234516e+02   3.0188839e+01   3.5417710e+02   2.4774865e+01   5.8082290e+02  -2.5558735e+01   3.5957742e+02  -5.0323226e+00   2.7635710e+02   1.7560595e+02   2.6660290e+02  -1.8474684e+01   3.2820774e+02  -3.1356516e+00
   3.6632880e+02   1.9400297e+02   4.3865161e+02   2.0446271e+02   3.0749677e+02   2.2864129e+01   3.3343880e+02   1.7230417e+02   2.4192258e+02   1.2569652e+02   3.7054710e+02   2.5594204e+02   3.7063677e+02   1.7664938e+02   6.5827548e+02   4.0372155e+01   4.4933774e+02   2.7731524e+02   5.1148323e+02   1.8327102e+02   5.6250742e+02   1.7199779e+02  -2.1010323e+02   1.6268697e+02   5.1514355e+02   3.1247226e+01   5.9175032e+02   2.2450297e+01   6.1460194e+02   3.7766361e+01   3.1897613e+02   1.4197675e+02   4.6343258e+02   3.3337652e+01   6.7654880e+02  -5.1594629e+01   1.0323581e+02   4.2168501e+02   3.3117032e+02   1.8922057e+02   1.2862581e+02   1.4268026e+02   3.8370129e+02   1.9929777e+02   3.9174903e+02   1.0029911e+02   3.4243880e+02   2.0180417e+02   3.5548839e+02   2.3846835e+02   3.4358742e+02   2.2151172e+02   3.8032880e+02   2.7866297e+02   1.5532880e+02   3.2866297e+02   3.9148194e+02   1.6236822e+02   3.6846065e+02   2.1384283e+02   8.7069774e+02   6.7761161e+00   8.7890161e+02   1.1327097e+00   7.7233161e+02   3.6281535e+01   3.7376880e+02   1.9251777e+02   9.4998801e+01   5.0048937e+02   5.5487880e+02   4.4689713e+00   6.1676710e+02   1.8335084e+01   2.3538323e+02   1.7593934e+02   5.4565880e+02   3.5876571e+01   2.7348000e+02   1.3387354e+02   5.1065880e+02   2.3786571e+01   4.2223548e+02   1.4522923e+02   5.1575419e+02   4.1112568e+01   2.8353194e+02   8.7996800e+01   2.7594387e+02   1.4535030e+02   4.2932880e+02   7.3729030e+01   4.5320516e+02   1.0671006e+01   4.2689419e+02   1.1716137e+02   5.0771194e+02   2.2150530e+02   5.7832880e+02   5.5262971e+01   4.4437839e+02   1.3994747e+02   7.0956645e+02  -4.7785419e+00   4.3654880e+02   7.2753713e+00   8.5223774e+02   2.0680335e+01   3.6621880e+02   3.7123177e+02   3.8837613e+02   2.5312507e+02   2.0138000e+02   4.5408632e+01   4.0556290e+02   1.9559819e+02   3.0513484e+02   1.6204728e+02   6.2486226e+02   9.9739729e+01   5.2496710e+02   1.8383457e+02   3.3051452e+02   1.0396981e+02   4.2627000e+02   3.4786324e+02   6.9568258e+02   2.9495071e+01   2.5265871e+02   1.2325859e+02   5.3149355e+02   1.5290794e+02   3.0168581e+02   1.9893094e+02   2.4070581e+02   9.5137084e+01   6.0574613e+02   3.4539987e+01   5.7684839e+01   1.3126826e+01   1.2955516e+02   3.1684397e+02   3.2973710e+02   1.6793877e+02   5.2691250e+02   2.1976468e+02   4.9211935e+02  -1.6527742e+00   7.1968645e+02   4.4396057e+02   4.6910742e+02   1.2092947e+02   3.5941452e+02   1.6246232e+02   3.3973645e+02   1.6144044e+02   4.1957387e+02   1.2630603e+02   3.9134258e+02   1.4163614e+02   4.0779129e+02   1.5675541e+02   4.9248065e+02   1.8779219e+02   3.2621880e+02   2.3101771e+01   4.1834935e+02   2.2681270e+02   8.1025935e+02   2.2666348e+01   2.9904903e+02   1.8900156e+02   2.5037871e+02   1.3738648e+02   2.6075516e+02   1.9749959e+02   4.9254880e+02   4.8575371e+01   2.2354880e+02   9.2425371e+01   1.9342000e+02   1.1640414e+02   5.8847645e+02   1.0999626e+01   5.6503581e+02   8.3852000e+00   4.4854880e+02   2.2975537e+02   1.8879677e+02   1.5822916e+02   3.0711065e+02   1.0009728e+02   2.7467258e+02   1.3429490e+02   2.1747258e+02   2.4206123e+02   4.1022935e+02  -7.0448000e+00   3.8792613e+02   3.5552645e+00   2.1706032e+02   1.8476324e+02   1.9520097e+02   5.6891987e+01   1.2977613e+02   7.1302748e+01   2.2667065e+02   8.7714735e+01   1.3498065e+02   1.2897800e+02   2.6226516e+02  -1.0788955e+01   5.4865880e+02   2.8416571e+01   4.4658161e+02   3.4063960e+02   5.1491968e+02   5.8364490e+01   3.5700258e+02   1.9067592e+02   5.8532880e+02   3.4592971e+01   4.2937065e+02   1.4839841e+02   4.8795387e+02   1.5365626e+01   4.5777167e+02  -3.5638452e+00   3.7654129e+02   2.0000154e+02   3.8178645e+02   1.7023160e+02   3.7906161e+02   1.8919410e+02   4.3655161e+02   3.2384581e+01   3.6376880e+02  -2.3522287e+00   5.8737194e+02   2.9394439e+01   4.9777839e+02   1.7846676e+02   4.3745710e+02   2.1979859e+02   6.1454880e+02   2.8153713e+00   1.5473194e+02   1.4416209e+02   4.3265880e+02   2.3246571e+01   2.4147516e+02  -1.8591561e+01   5.5621880e+02   1.7811771e+01   4.2532880e+02   1.3392971e+01   2.8431871e+02   2.3508257e+02   2.8716484e+02   4.6462297e+01   3.6047839e+02   1.5213754e+02   2.1424419e+02   1.7363788e+02   3.8232880e+02   1.8416297e+02   3.1178161e+02   1.0875037e+02   1.3631968e+02   8.7797652e+01   3.8748387e+01   2.0680077e+02   2.9921880e+02  -2.9518229e+01   3.0415516e+02   1.3455597e+02   1.4597097e+02   6.4374258e+01   7.4403806e+02   1.5600503e+01   5.4121880e+02  -4.3822871e-01   6.5041613e+01   1.4501187e+01   3.9210258e+02  -6.1724000e+00   6.1543880e+02   2.7624171e+01   2.8742355e+02   1.3876934e+02   2.6199880e+02  -2.1062871e-01   5.3202516e+02   2.0938632e+01   2.6843880e+02   1.6227417e+02   3.5481323e+02   7.6607484e+00   3.0431968e+02   2.3959120e+02   6.1619903e+02  -5.4056000e+00   4.1265129e+02  -4.3801677e+00   3.4391774e+02   4.4538516e+01   4.4018065e+02  -7.3770323e+00   7.0332880e+02   9.3729713e+00   3.3615484e+02   1.4899310e+02   2.8224032e+02  -3.6805161e+00   4.9312581e+02  -2.9764258e+01   4.8751194e+02   1.6795098e+02   4.2359032e+01   2.5690194e+00   4.0440516e+02   2.2085974e+01   4.2201484e+02   1.7008430e+02   3.3968097e+02   2.7453939e+02   4.0489516e+02   4.2034839e+01   3.5195710e+02   6.2464516e-02   6.6553290e+02  -8.1955355e+00   3.2935742e+02  -1.4394723e+01   2.4935710e+02   2.3751595e+02   2.3648290e+02  -4.5650839e+00   2.9731774e+02  -8.3344516e+00
   3.4510880e+02   2.1448057e+02   3.9099161e+02   1.9749551e+02   3.4971677e+02  -1.3403471e+01   3.0143880e+02   2.3052417e+02   2.2526258e+02   9.4249316e+01   4.2232710e+02   3.4501964e+02   4.3396677e+02   1.6803298e+02   5.9405548e+02   2.4619755e+01   5.6788774e+02   2.6861124e+02   5.8059323e+02   1.3697222e+02   5.3272742e+02   1.6749019e+02  -2.0065323e+02   2.1426097e+02   6.0692355e+02   5.1134826e+01   4.5164032e+02   6.5659097e+01   5.6583194e+02   4.1897961e+01   3.9575613e+02   2.2939435e+02   4.6032258e+02   1.3916452e+01   6.1254880e+02  -2.2694629e+01   1.2456581e+02   3.6764861e+02   2.9873032e+02   1.7603577e+02   1.4684581e+02   1.2711266e+02   5.1415129e+02   2.5341177e+02   4.7830903e+02   1.4526431e+02   3.3276880e+02   1.7568777e+02   4.3370839e+02   3.0754075e+02   3.8024742e+02   1.5724892e+02   4.4365880e+02   2.2036657e+02   1.2954880e+02   3.1494537e+02   4.0181194e+02   1.2599182e+02   3.3179065e+02   2.0899643e+02   7.9513774e+02   2.6710916e+01   7.5890161e+02   1.1842710e+01   7.1822161e+02  -5.7196645e+00   3.1987880e+02   1.9604897e+02   8.3548801e+01   5.1517537e+02   4.7110880e+02   1.4290571e+01   6.7432710e+02   1.3180284e+01   2.8327323e+02   1.0177814e+02   6.6276880e+02   1.9727771e+01   3.1171000e+02   2.1204514e+02   4.4332880e+02   1.4952971e+01   3.8301548e+02   1.5969683e+02   5.5686419e+02   2.4713768e+01   3.0064194e+02   8.7188000e+01   2.8761387e+02   1.4086670e+02   3.7121880e+02  -7.7421703e+00   4.5753516e+02   5.0946065e+00   3.8933419e+02   1.5405617e+02   4.6549194e+02   1.3776290e+02   7.3476880e+02   3.5527771e+01   4.4615839e+02   1.9102507e+02   5.8812645e+02   4.4966581e+00   4.0099880e+02   8.6559371e+01   6.9145774e+02   4.2982735e+01   4.3121880e+02   4.5203177e+02   3.4926613e+02   1.8158387e+02   5.4610000e+01  -6.2897677e+00   4.3201290e+02   1.6615219e+02   3.1625484e+02   2.5782768e+02   6.6075226e+02   6.9088529e+01   5.2452710e+02   1.6742977e+02   3.6729452e+02   9.1027406e+01   4.1215000e+02   3.9199284e+02   7.1190258e+02   6.5274710e+00   2.9831871e+02   1.2571579e+02   5.1360355e+02   1.3200914e+02   3.5212581e+02   2.1489574e+02   2.1848581e+02   1.4047468e+02   6.4741613e+02   1.4096387e+01   1.1724484e+02  -4.3079742e+00   1.5377516e+02   3.3345637e+02   3.4729710e+02   1.5798397e+02   4.6580250e+02   1.6654348e+02   3.5644935e+02   1.0530826e+01   6.3524645e+02   3.0415577e+02   5.1144742e+02   1.5587227e+02   2.9507452e+02   1.0560952e+02   4.0051645e+02   1.9024804e+02   4.1090387e+02   1.5077963e+02   4.5934258e+02   1.8964614e+02   3.9202129e+02   1.4268701e+02   4.8170065e+02   2.2288459e+02   3.4699880e+02   6.5989371e+01   5.3000935e+02   2.6921990e+02   8.5259935e+02   9.4991484e+00   2.5393903e+02   1.6372036e+02   2.2993871e+02   1.3402168e+02   2.3742516e+02   1.6225599e+02   5.9732880e+02   4.8632971e+01   2.0743880e+02   7.0494171e+01   3.0409000e+02   1.7966054e+02   5.6292645e+02   1.6933626e+01   4.8759581e+02   3.6140400e+01   4.7243880e+02   1.9162417e+02   2.6057677e+02   1.7926676e+02   3.5922065e+02   1.4448848e+02   2.5467258e+02   1.7156490e+02   2.2192258e+02   2.5915523e+02   3.7211935e+02  -1.0546000e+01   4.3792613e+02   1.4555265e+01   2.3195032e+02   1.1290204e+02   2.1643097e+02   5.8973587e+01   1.6188613e+02   1.0039395e+02   2.2500065e+02   9.0068335e+01   2.2076065e+02   1.0611560e+02   2.3359516e+02  -1.8715355e+01   5.4999880e+02   2.3089371e+01   5.2291161e+02   3.3787320e+02   5.8069968e+02   1.4882090e+01   3.9133258e+02   1.8048952e+02   4.6076880e+02   3.4227771e+01   3.9504065e+02   1.9348481e+02   4.6962387e+02   1.2942026e+01   3.8966167e+02   1.6649548e+00   3.2309129e+02   1.3760754e+02   3.9045645e+02   1.6986800e+02   3.3119161e+02   1.5239370e+02   3.8521161e+02   3.7051781e+01   3.6799880e+02   3.7593713e+00   6.0859194e+02   3.3806839e+01   5.7899839e+02   1.8096916e+02   4.6489710e+02   2.5493339e+02   6.1865880e+02   1.0146571e+01   1.7362194e+02   2.3087089e+02   4.5721880e+02   3.0401771e+01   2.5669516e+02  -2.7149161e+01   5.0354880e+02   4.0253713e+00   3.7354880e+02  -2.0684629e+01   2.8242871e+02   1.8889377e+02   3.0294484e+02   2.3979897e+01   3.6814839e+02   1.7552394e+02   2.5558419e+02   1.4422068e+02   3.8732880e+02   1.8532297e+02   3.2500161e+02   1.2569277e+02   1.3964968e+02   1.0464125e+02   7.7858387e+01   2.1445197e+02   3.0399880e+02  -2.2460629e+01   3.0071516e+02   1.3950117e+02   1.5686097e+02   6.0953058e+01   7.7481806e+02  -1.3971897e+01   6.1910880e+02   1.2450571e+01   3.3931613e+01   3.9899871e+00   4.2621258e+02  -4.9012000e+00   5.4921880e+02   1.1591771e+01   2.8553355e+02   1.5658054e+02   3.1799880e+02   2.3759371e+01   5.3136516e+02   2.5331432e+01   2.8232880e+02   1.5472297e+02   3.5314323e+02   7.0143484e+00   3.4420968e+02   1.9684000e+02   5.5708903e+02   1.6543200e+01   3.7198129e+02   2.3134323e+00   3.5980774e+02   1.7377316e+01   4.7485065e+02   2.8179368e+01   6.8954880e+02   4.6953713e+00   3.3515484e+02   1.4362310e+02   2.9735032e+02   2.3550684e+01   4.9679581e+02  -3.7178581e+00   4.8151194e+02   1.8710098e+02   5.0139032e+01  -7.2338065e-01   4.3917516e+02  -6.1356258e+00   3.4134484e+02   1.2931790e+02   3.3313097e+02   2.3772339e+02   3.8512516e+02   9.8364387e+00   3.6762710e+02   3.9188645e+00   6.5910290e+02  -9.2511355e+00   2.9857742e+02  -2.3723226e+00   2.3947710e+02   2.2605635e+02   2.8410290e+02  -1.0754684e+01   2.6898774e+02  -7.7280516e+00
   2.4721880e+02   1.3897177e+02   4.7510161e+02   2.0787671e+02   2.9660677e+02   1.0955329e+01   3.6765880e+02   2.2000657e+02   1.8870258e+02   1.2606412e+02   4.0132710e+02   2.5269964e+02   3.3608677e+02   1.6441338e+02   5.6583548e+02   1.9217355e+01   4.6844774e+02   2.5900644e+02   5.8281323e+02   1.4690462e+02   4.9706742e+02   1.6412299e+02  -2.2065323e+02   1.2775097e+02   6.1970355e+02  -1.2557574e+01   4.0675032e+02   1.6470297e+01   6.2516194e+02   1.1261561e+01   3.5164613e+02   1.6236315e+02   4.7554258e+02   6.5888516e+00   6.3743880e+02  -4.5245829e+01   9.4895806e+01   3.8146221e+02   3.3839032e+02   1.5719297e+02   1.1173581e+02   1.8048146e+02   4.8159129e+02   2.7801657e+02   4.4508903e+02   1.7525191e+02   3.1843880e+02   1.6938417e+02   3.9792839e+02   1.7384315e+02   3.5936742e+02   1.3313932e+02   3.9287880e+02   2.1354897e+02   1.2487880e+02   4.1553897e+02   3.8593194e+02   1.0126222e+02   3.5690065e+02   1.8943763e+02   7.2413774e+02   1.4060916e+01   7.4623161e+02   3.0856310e+01   6.3467161e+02   8.2943355e+00   2.8299880e+02   1.4133937e+02   1.0821880e+02   5.3276177e+02   5.0210880e+02   2.5030571e+01   6.5854710e+02   2.0212684e+01   1.7049323e+02   1.1936054e+02   6.6165880e+02  -3.2934287e+00   2.8348000e+02   2.2363354e+02   4.9321880e+02  -3.3148229e+01   3.9656548e+02   1.3161283e+02   5.4720419e+02   1.6596568e+01   2.8475194e+02   1.3634920e+02   2.4972387e+02   1.0055790e+02   2.7587880e+02   4.6650297e+00   5.1831516e+02   1.7462206e+01   3.9889419e+02   1.2884137e+02   5.7338194e+02   2.0058170e+02   6.1065880e+02   2.2365713e+00   4.2604839e+02   1.2308387e+02   6.1667645e+02   1.9762658e+01   3.9799880e+02   5.2139371e+01   8.5345774e+02   7.1692735e+01   4.0876880e+02   4.4171777e+02   3.3782613e+02   2.1638907e+02   2.9850000e+02   3.1199032e+01   4.7356290e+02   2.1526819e+02   3.3725484e+02   2.3103768e+02   7.1108226e+02   6.6952129e+01   5.4796710e+02   2.0588457e+02   2.9429452e+02   5.0417406e+01   4.1804000e+02   3.1952164e+02   6.9224258e+02   1.1430271e+01   3.1176871e+02   1.7441979e+02   5.6171355e+02   1.2205034e+02   3.6190581e+02   1.5845334e+02   2.3492581e+02   1.1215948e+02   6.0885613e+02   1.8061187e+01   5.0902484e+02  -8.7037419e-01   1.2633516e+02   3.5788157e+02   2.7440710e+02   1.7336517e+02   4.5669250e+02   2.0427228e+02   4.1333935e+02   7.8696258e+00   5.9590645e+02   2.7519297e+02   4.5010742e+02   1.3233947e+02   3.7607452e+02   1.4990952e+02   4.5640645e+02   2.2577684e+02   3.3646387e+02   1.2473483e+02   4.9345258e+02   2.2568734e+02   3.7191129e+02   1.4984581e+02   4.4814065e+02   1.7778939e+02   4.1132880e+02   4.4732971e+01   4.5689935e+02   2.5206870e+02   7.1659935e+02   4.3791484e+00   2.9704903e+02   1.7927156e+02   2.0748871e+02   1.6603768e+02   2.1109516e+02   1.1781239e+02   5.7854880e+02   3.2355371e+01   2.2276880e+02   6.7037771e+01   2.5586000e+02   1.6684894e+02   1.0347645e+02   4.5946963e+02   5.4347581e+02   2.7780000e+01   3.5643880e+02   1.6457417e+02   2.7412677e+02   2.7351276e+02   3.1833065e+02   1.2075968e+02   2.5889258e+02   1.0678730e+02   1.6203258e+02   3.0627643e+02   3.7511935e+02   4.4340000e+00   5.3259613e+02   2.1651665e+01   2.2828032e+02   1.2475564e+02   2.2409097e+02   8.8470787e+01   1.2499613e+02   7.8015148e+01   1.7722065e+02   5.4560735e+01   1.7521065e+02   1.0075960e+02   3.3270516e+02  -1.7424155e+01   5.2899880e+02   5.0989371e+01   5.5413161e+02   3.5003560e+02   5.8357968e+02   3.6531690e+01   3.6344258e+02   1.6538072e+02   2.4921880e+02   3.2261771e+01   4.5215065e+02   2.3402601e+02   5.1562387e+02   1.5042026e+01   4.1300167e+02   7.3577548e+00   3.0076129e+02   2.2950394e+02   3.9167645e+02   1.5455040e+02   3.6481161e+02   1.8845410e+02   4.1444161e+02   5.7043381e+01   4.3487880e+02  -2.3710287e+00   6.5026194e+02   8.9232387e+00   5.3988839e+02   1.7021796e+02   4.7545710e+02   2.1019859e+02   6.0343880e+02   7.0341713e+00   2.0196194e+02   1.7871369e+02   3.7676880e+02  -8.9422287e+00   2.5691516e+02  -1.0046761e+01   5.9010880e+02  -1.7229429e+01   3.7265880e+02   5.7165713e+00   2.5075871e+02   1.3320737e+02   3.3539484e+02   2.1273897e+01   3.9347839e+02   1.9905754e+02   3.4391419e+02   1.7837428e+02   4.8799880e+02   2.2148937e+02   3.3578161e+02   1.7694037e+02   1.7964968e+02   1.4456125e+02   3.0418387e+01   3.0346717e+02   2.1643880e+02  -4.8455829e+01   3.2649516e+02   1.2265877e+02   1.6064097e+02   4.1310658e+01   8.2647806e+02   7.1253032e+00   5.6454880e+02   1.0585371e+01   6.9491613e+01  -2.6348129e+00   4.4199258e+02  -2.0536000e+00   5.5276880e+02   2.5637771e+01   3.1264355e+02   1.4219174e+02   2.7065880e+02   2.2766571e+01   4.8302516e+02   1.9748632e+01   3.0054880e+02   1.3237537e+02   3.4925323e+02   3.1215548e+01   3.2965968e+02   2.1045400e+02   6.3653903e+02   4.4072000e+00   4.3920129e+02   3.8605832e+01   3.3747774e+02   3.3943716e+01   4.4229065e+02   2.9784168e+01   6.8310880e+02   1.3100571e+01   3.2848484e+02   1.8260670e+02   3.6813032e+02   5.6558284e+01   4.5145581e+02  -2.3430658e+01   4.8629194e+02   1.7104858e+02   2.5589032e+01   3.0206194e+00   3.6806516e+02   1.5213174e+01   3.9478484e+02   1.8126270e+02   3.5335097e+02   2.5388579e+02   4.4356516e+02   1.3721239e+01   3.7162710e+02  -3.7311355e+00   6.8367290e+02  -4.7867355e+00   4.0935742e+02  -1.4014723e+01   2.7860710e+02   2.2492595e+02   2.5973290e+02   2.0694916e+01   3.2565774e+02  -6.4816516e+00
   3.2376880e+02   1.8373777e+02   4.0143161e+02   1.9055031e+02   2.9304677e+02   2.1800129e+01   3.8410880e+02   2.2147057e+02   2.0170258e+02   1.3535412e+02   3.9354710e+02   2.9766204e+02   3.5341677e+02   1.8402698e+02   5.9494548e+02  -4.6111445e+01   4.5900774e+02   2.4598164e+02   6.0004323e+02   1.0596622e+02   5.1050742e+02   1.5737779e+02  -2.0488323e+02   1.7837937e+02   5.9925355e+02   2.8748426e+01   4.3064032e+02   3.4339097e+01   6.8816194e+02  -3.2284387e+00   4.1631613e+02   1.8596955e+02   4.9276258e+02   1.4101252e+01   6.8276880e+02  -3.1222871e-01   1.6201581e+02   4.0898261e+02   3.0206032e+02   2.0432937e+02   1.0073581e+02   2.0691146e+02   4.4115129e+02   1.3492177e+02   4.1408903e+02   1.2429191e+02   3.1643880e+02   1.7343417e+02   2.8915839e+02   1.6099475e+02   3.1558742e+02   1.8387172e+02   4.0987880e+02   2.0218897e+02   1.2921880e+02   3.6941177e+02   4.1226194e+02   1.3737582e+02   4.1201065e+02   2.4546883e+02   8.1624774e+02   1.6022116e+01   7.3023161e+02  -9.7536903e+00   7.3311161e+02   5.5291355e+00   2.5787880e+02   1.4945897e+02   1.3821880e+02   4.5225177e+02   5.4743880e+02   1.8844171e+01   8.1998710e+02   3.5077484e+01   3.4715323e+02   1.6655774e+02   5.9810880e+02   2.1010571e+01   2.3159000e+02   1.4034474e+02   5.9321880e+02   1.3741771e+01   4.7367548e+02   1.4722403e+02   4.9286419e+02   2.5603768e+01   2.8598194e+02   1.4147080e+02   2.1083387e+02   1.2988910e+02   3.7787880e+02   1.8615030e+01   4.3509516e+02  -1.2990194e+01   3.4622419e+02   1.4483497e+02   6.4927194e+02   2.0584050e+02   6.1321880e+02   3.7361771e+01   3.6826839e+02   1.1336627e+02   5.3134645e+02   6.6990581e+00   3.9243880e+02   1.9134171e+01   6.8645774e+02   2.7273548e-01   3.6410880e+02   4.0318057e+02   3.8515613e+02   2.6249267e+02   3.1505000e+02   3.1205032e+01   4.2690290e+02   1.9789099e+02   2.5636484e+02   1.3305888e+02   6.7564226e+02   5.6447329e+01   5.4740710e+02   1.9559937e+02   3.2529452e+02   8.4827406e+01   4.1371000e+02   3.7708804e+02   5.8524258e+02   3.1102710e+00   2.3854871e+02   1.5483739e+02   4.7594355e+02   8.5691935e+01   2.8868581e+02   1.2919094e+02   2.0481581e+02   8.6118284e+01   5.1797613e+02  -1.5484129e+00   5.4102484e+02   1.4789626e+01   1.1888516e+02   3.3447757e+02   3.2229710e+02   1.7986397e+02   4.9158250e+02   1.7815108e+02   3.5255935e+02  -2.4937974e+01   7.2935645e+02   4.4829697e+02   3.7466742e+02   8.7484671e+01   3.5685452e+02   2.0155712e+02   5.4162645e+02   2.5161924e+02   4.0857387e+02   1.2218603e+02   4.2379258e+02   1.3893014e+02   3.6768129e+02   1.3841421e+02   4.4025065e+02   1.4375059e+02   4.0476880e+02   2.3817771e+01   4.4489935e+02   1.8146870e+02   7.5947935e+02   1.9487484e+00   3.2782903e+02   2.4569916e+02   2.5926871e+02   1.7534528e+02   1.8598516e+02   8.0261187e+01   5.4787880e+02   5.4148971e+01   2.1987880e+02   7.0158971e+01   2.7642000e+02   1.9453414e+02   1.0169645e+02   4.1194203e+02   5.7336581e+02  -1.3912000e+00   4.8632880e+02   2.0140297e+02   2.2568677e+02   1.6516796e+02   3.1533065e+02   8.1999677e+01   2.4734258e+02   7.9151303e+01   2.0036258e+02   2.4332003e+02   3.4889935e+02  -1.6884000e+00   4.3914613e+02  -5.2023355e+00   2.5995032e+02   1.3800204e+02   2.1054097e+02   1.1755479e+02   1.2344613e+02   5.7469148e+01   1.5222065e+02   7.2890735e+01   1.3410065e+02   9.7608400e+01   2.5615516e+02   8.5898452e+00   5.0732880e+02   4.1162971e+01   4.9258161e+02   3.7551960e+02   5.8824968e+02   2.4388090e+01   3.2744258e+02   1.5482072e+02   3.0832880e+02  -4.2470287e+00   4.9348065e+02   2.2860961e+02   5.2551387e+02   4.5700826e+01   4.7611167e+02   5.6308955e+01   4.1931129e+02   2.3890994e+02   4.3278645e+02   1.9359160e+02   3.3306161e+02   1.4162410e+02   4.4532161e+02   4.8012981e+01   3.9610880e+02   2.9290571e+01   7.0548194e+02  -1.6436129e-01   3.7332839e+02   1.4020276e+02   4.4512710e+02   2.3507499e+02   6.3587880e+02   1.8548971e+01   2.0762194e+02   2.1060089e+02   4.4599880e+02  -1.5930629e+01   2.7769516e+02   4.0730839e+01   5.8899880e+02   3.4093713e+00   4.3310880e+02   7.4405713e+00   2.4842871e+02   1.4517377e+02   3.2616484e+02   2.9122297e+01   4.6081839e+02   2.0856034e+02   2.6080419e+02   1.3902308e+02   3.9176880e+02   2.3107777e+02   3.4022161e+02   1.4335517e+02   2.1531968e+02   1.1714765e+02   7.5858387e+01   2.2794197e+02   2.0743880e+02  -5.3065829e+01   3.2093516e+02   1.6499357e+02   1.7797097e+02   9.8924258e+01   7.5392806e+02   6.1493032e+00   5.7010880e+02  -5.0794287e+00   4.1601613e+01  -2.0403613e+01   3.6010258e+02   1.2497600e+01   5.9187880e+02   2.7389713e+00   2.8330355e+02   1.3186894e+02   2.8887880e+02   1.9978971e+01   4.7480516e+02   1.1862323e+00   2.4965880e+02   1.3011657e+02   3.4759323e+02  -9.1651613e-02   3.2831968e+02   1.8556120e+02   5.7908903e+02   1.4453200e+01   3.9143129e+02   3.2097432e+01   3.5003774e+02   4.9268916e+01   5.2896065e+02  -7.6994323e+00   7.1221880e+02   4.9661771e+01   2.9259484e+02   2.1669790e+02   2.8001032e+02   4.2277884e+01   5.0879581e+02  -3.3478581e+00   5.0085194e+02   1.8533378e+02   2.4699032e+01  -1.6578181e+01   3.6173516e+02  -2.2720426e+01   4.0512484e+02   1.4543550e+02   3.8813097e+02   2.2132339e+02   3.8856516e+02   3.4231239e+01   3.5517710e+02  -2.4415135e+01   6.0139290e+02  -2.8204335e+01   3.7457742e+02   2.9767677e+01   2.5647710e+02   1.7482635e+02   2.2673290e+02   4.8349161e+00   3.0431774e+02  -2.8944516e+00
   3.0132880e+02   2.2787297e+02   4.2321161e+02   1.9480791e+02   3.3460677e+02   3.8915329e+01   3.1687880e+02   2.1417897e+02   2.3759258e+02   1.3515292e+02   3.4188710e+02   3.1190484e+02   3.6019677e+02   1.6704458e+02   6.5516548e+02   6.9509548e+00   4.8833774e+02   2.5352524e+02   5.2715323e+02   1.5568742e+02   5.7439742e+02   1.4949659e+02  -2.0610323e+02   1.7125697e+02   6.1348355e+02   2.1160026e+01   5.4853032e+02   4.3687897e+01   7.7538194e+02   6.0239613e+00   3.6919613e+02   1.4873915e+02   5.2332258e+02   1.8766452e+01   6.3799880e+02   1.4159371e+01   9.5455806e+01   3.4274741e+02   2.7806032e+02   1.3257937e+02   1.0618581e+02   1.9859546e+02   3.9282129e+02   1.8900817e+02   3.0541903e+02   1.1442551e+02   3.2787880e+02   1.7396897e+02   3.6703839e+02   2.1198435e+02   3.6247742e+02   1.5645052e+02   3.4732880e+02   2.5085297e+02   1.0132880e+02   3.5131297e+02   4.0670194e+02   1.0926062e+02   3.4968065e+02   1.9679523e+02   8.8669774e+02   2.0386116e+01   5.6246161e+02  -3.0112090e+01   7.7733161e+02   1.4331535e+01   3.3743880e+02   2.0186417e+02   1.3387880e+02   4.3314897e+02   5.5821880e+02   3.4201771e+01   6.6832710e+02   7.3202839e+00   2.4071323e+02   1.3029294e+02   5.7532880e+02   2.4502971e+01   2.6226000e+02   1.5622114e+02   5.4143880e+02   8.8417129e-01   3.7701548e+02   1.9339683e+02   5.2331419e+02   4.0057768e+01   2.8553194e+02   1.1661680e+02   2.8627387e+02   1.4319390e+02   4.3399880e+02   1.5685430e+01   4.3187516e+02   3.4037406e+01   3.5567419e+02   1.4152897e+02   4.9938194e+02   1.8272170e+02   4.2576880e+02   5.5137771e+01   3.9282839e+02   1.5829147e+02   6.5890645e+02   5.6054258e+01   4.3054880e+02   5.3645371e+01   7.6656774e+02   5.1193935e+01   3.1154880e+02   3.8349537e+02   4.6215613e+02   2.4122267e+02   2.7783000e+02   1.7962632e+01   4.4912290e+02   1.7545339e+02   2.7491484e+02   1.5524488e+02   6.1142226e+02   7.6924929e+01   5.4885710e+02   1.7736337e+02   3.1518452e+02   9.0086206e+01   3.6960000e+02   2.9627684e+02   6.9768258e+02   5.0445071e+01   2.3587871e+02   1.7216099e+02   5.8016355e+02   1.1557434e+02   3.1668581e+02   1.3051094e+02   2.5114581e+02   9.4741884e+01   6.7152613e+02   2.5277587e+01   5.7024484e+02  -3.2797419e-01   1.4322516e+02   3.4719037e+02   3.3296710e+02   2.0568037e+02   5.3747250e+02   2.4091988e+02   2.7988935e+02   4.3562581e-01   7.9446645e+02   3.5974817e+02   4.3833742e+02   1.4328107e+02   3.8107452e+02   1.7172952e+02   3.8684645e+02   2.0700164e+02   4.1246387e+02   1.4442483e+02   4.0956258e+02   1.6784854e+02   3.2391129e+02   2.0824581e+02   4.9514065e+02   1.9424939e+02   3.6299880e+02   6.5159371e+01   4.0611935e+02   1.7646110e+02   7.6325935e+02   2.1876348e+01   2.9482903e+02   2.0900916e+02   2.3426871e+02   1.3378528e+02   2.5920516e+02   1.3518359e+02   5.0610880e+02   4.9260571e+01   2.3821880e+02   1.3336177e+02   1.9542000e+02   1.2479414e+02   6.0256452e+01   4.2537723e+02   5.3903581e+02   3.4245200e+01   4.8787880e+02   2.2705897e+02   1.6023677e+02   1.4340396e+02   2.9744065e+02   1.0876088e+02   2.2178258e+02   1.3930610e+02   2.4403258e+02   2.9927643e+02   3.5700935e+02  -1.4337200e+01   4.3470613e+02   2.9812865e+01   2.3539032e+02   1.3685684e+02   1.8354097e+02   7.9274787e+01   1.5355613e+02   8.6510348e+01   2.2522065e+02   8.5170735e+01   1.5243065e+02   8.3252000e+01   2.3803516e+02  -5.0705548e+00   5.0221880e+02   1.1801771e+01   4.6613161e+02   2.8307560e+02   2.3369968e+02   2.6972090e+01   3.4400258e+02   1.4260592e+02   4.0532880e+02   4.2322971e+01   4.3882065e+02   2.1087241e+02   5.9106387e+02   5.1168258e+00   4.4977167e+02   9.8561548e+00   4.3076129e+02   1.9810394e+02   4.1600645e+02   1.6937400e+02   3.1406161e+02   1.8639410e+02   4.8177161e+02  -3.1793019e+01   4.0621880e+02  -3.5182287e+00   7.4637194e+02   5.6744387e+00   4.1865839e+02   1.4035636e+02   4.5545710e+02   2.4501859e+02   7.0143880e+02  -9.8058287e+00   1.8251194e+02   1.8004969e+02   4.0376880e+02   8.7877713e+00   3.0125516e+02  -6.3739613e+00   5.9432880e+02   3.5312971e+01   3.6965880e+02   1.8176571e+01   2.6608871e+02   1.8965097e+02   2.9828484e+02   2.3792697e+01   3.7314839e+02   1.5534394e+02   2.4113419e+02   1.3270668e+02   3.9810880e+02   1.6768057e+02   3.4355161e+02   1.6897877e+02   1.9042968e+02   1.1513885e+02   2.4418387e+01   2.5472717e+02   2.4332880e+02  -4.7157029e+01   3.1315516e+02   1.8028597e+02   1.2220097e+02   8.3945858e+01   7.6103806e+02  -2.1639497e+01   6.0087880e+02   8.2389713e+00   6.5381613e+01  -2.7460129e+00   3.9055258e+02   1.7391600e+01   6.1776880e+02   2.8877713e+00   5.8130355e+02  -1.8411058e+01   2.9110880e+02  -1.6089429e+01   5.2969516e+02  -7.4249677e+00   2.5976880e+02   1.1152777e+02   3.7448323e+02   2.3417148e+01   3.8898968e+02   1.3859760e+02   5.7886903e+02   3.3580800e+01   4.0943129e+02   3.8207432e+01   3.0703774e+02   5.1818916e+01   4.7496065e+02  -1.0494323e+00   6.8376880e+02   1.8937771e+01   3.5059484e+02   1.8638790e+02   3.3901032e+02   8.7997884e+01   5.3756581e+02   3.5054194e-01   5.1951194e+02   1.6784098e+02   2.6809032e+01  -1.2076981e+01   4.0595516e+02  -4.6980258e+00   4.2389484e+02   1.8271390e+02   3.9757097e+02   2.3423819e+02   3.7189516e+02   2.9004839e+01   3.8540710e+02   4.1664645e+00   5.4253290e+02  -1.2215535e+01   3.5757742e+02  -8.7623226e+00   2.3947710e+02   1.9918635e+02   2.4423290e+02   1.8184916e+01   2.5043774e+02   1.1415948e+01
   3.3732880e+02   1.7699297e+02   4.2654161e+02   1.6354151e+02   2.6982677e+02   2.6217729e+01   3.2776880e+02   2.1119777e+02   1.9159258e+02   1.2728292e+02   3.7488710e+02   3.0915484e+02   4.0552677e+02   1.4919818e+02   6.4272548e+02  -1.2823845e+01   4.9900774e+02   2.5734164e+02   4.6748323e+02   1.8291102e+02   5.5595742e+02   1.5641179e+02  -2.0654323e+02   2.0384217e+02   6.3025355e+02   2.3148426e+01   4.2153032e+02   5.0287897e+01   6.9249194e+02   2.9851613e+00   3.5831613e+02   1.8682955e+02   4.4132258e+02   5.6564516e+00   5.9354880e+02  -3.1174629e+01   1.3667581e+02   3.6522981e+02   2.8706032e+02   1.8785937e+02   1.1707581e+02   1.5872426e+02   4.4070129e+02   1.7017777e+02   4.6074903e+02   9.4779110e+01   2.9587880e+02   1.3896897e+02   2.4537839e+02   1.3860715e+02   3.3313742e+02   1.7979772e+02   3.9454880e+02   2.7774537e+02   1.3432880e+02   4.2178297e+02   3.9981194e+02   1.3370182e+02   4.1190065e+02   1.8781763e+02   7.7758774e+02   2.4004916e+01   7.3179161e+02   2.3341510e+01   7.3467161e+02   2.0744335e+01   2.5899880e+02   1.7358937e+02   1.9043880e+02   4.8285417e+02   4.7610880e+02   7.7705713e+00   7.6854710e+02   3.7526839e+00   2.2860323e+02   1.5160174e+02   7.3676880e+02   1.2807771e+01   2.6859000e+02   1.9671474e+02   5.7943880e+02  -2.4375829e+01   4.2134548e+02   1.9208043e+02   4.6653419e+02  -8.6198323e+00   2.9464194e+02   1.1377800e+02   2.8705387e+02   1.3857150e+02   3.7421880e+02   3.0017830e+01   5.2920516e+02   3.0251006e+01   3.6433419e+02   1.2594617e+02   4.6849194e+02   2.1908290e+02   6.8810880e+02   2.7810571e+01   4.5393839e+02   1.9663267e+02   6.4379645e+02   3.5483058e+01   5.0410880e+02   5.5200571e+01   7.6567774e+02   1.7155135e+01   4.3143880e+02   4.1679417e+02   3.4193613e+02   2.4228027e+02   2.3794000e+02   2.5813832e+01   4.4301290e+02   1.8216219e+02   2.9302484e+02   2.1724608e+02   5.8153226e+02   6.7866129e+01   5.7540710e+02   1.9868937e+02   3.3695452e+02   1.7078461e+02   4.3227000e+02   3.5871324e+02   7.5413258e+02   2.5929071e+01   8.9658710e+01   7.3638594e+01   4.6671355e+02   1.2654034e+02   3.3957581e+02   2.2111974e+02   2.5537581e+02   1.0996348e+02   7.0208613e+02  -3.7272129e+00   5.4035484e+02  -1.2046774e+01   1.5588516e+02   3.0928757e+02   3.0662710e+02   1.2256757e+02   4.4714250e+02   1.7970628e+02   3.1388935e+02  -3.1743742e+00   6.5979645e+02   3.4497177e+02   5.4166742e+02   2.0157467e+02   3.0296452e+02   1.2997832e+02   3.7651645e+02   1.5182804e+02   3.5990387e+02   6.0409626e+01   4.3190258e+02   1.6495134e+02   3.7502129e+02   1.9015701e+02   5.0925065e+02   2.2256059e+02   3.8032880e+02   3.3552971e+01   5.4545935e+02   2.8298390e+02   8.8659935e+02   2.4449148e+01   2.5804903e+02   1.4995156e+02   1.9459871e+02   1.6539888e+02   2.3342516e+02   1.4579599e+02   4.7365880e+02   4.4306571e+01   1.9887880e+02   9.7398971e+01   2.5531000e+02   1.7700294e+02   7.2696452e+01   5.7060203e+02   5.6281581e+02   2.5562800e+01   4.4721880e+02   2.0775177e+02   2.4879677e+02   1.6431916e+02   3.1222065e+02   7.6028477e+01   3.0556258e+02   9.3383703e+01   2.2092258e+02   2.4178523e+02   3.8644935e+02  -7.6924000e+00   3.9770613e+02   2.9332865e+01   2.7828032e+02   1.5664564e+02   1.9954097e+02   7.8764787e+01   1.1188613e+02   9.1843948e+01   2.3533065e+02   6.2911935e+01   1.4065065e+02   7.9194400e+01   2.5948516e+02   7.7634452e+00   5.1887880e+02   2.4688971e+01   5.3202161e+02   3.4569440e+02   2.3580968e+02   2.3803290e+01   4.0389258e+02   2.0425472e+02   5.8954880e+02  -7.1846287e+00   4.0737065e+02   2.1060841e+02   5.7217387e+02   3.4518026e+01   3.6889167e+02   2.7996555e+01   3.6731129e+02   1.8062994e+02   4.3667645e+02   1.1672040e+02   3.7156161e+02   1.8179410e+02   4.4688161e+02   2.9668181e+01   4.4799880e+02   2.4689371e+01   6.6537194e+02   2.9714439e+01   5.0299839e+02   2.1027916e+02   4.4000710e+02   1.8381459e+02   6.4610880e+02   2.2060571e+01   1.4296194e+02   1.6010369e+02   4.2510880e+02   2.6520571e+01   3.0747516e+02  -1.1541561e+01   5.4887880e+02   1.7508971e+01   3.7510880e+02   9.7057129e-01   2.9220871e+02   2.2656137e+02   2.7272484e+02   2.2507497e+01   3.1836839e+02   1.2372634e+02   2.1658419e+02   1.7189068e+02   3.5332880e+02   2.2171297e+02   2.5589161e+02   9.2101574e+01   1.6364968e+02   8.9611252e+01   4.6308387e+01   2.2375597e+02   3.0665880e+02  -3.6333429e+01   3.0260516e+02   1.3467997e+02   1.4975097e+02   7.8961858e+01   7.4403806e+02   1.0505032e+00   5.5365880e+02  -1.6983429e+01   5.4491613e+01   4.2351871e+00   3.9888258e+02  -1.7148000e+00   6.1765880e+02   2.0676571e+01   5.0330355e+02   2.4268942e+01   2.6832880e+02   7.6229713e+00   5.2669516e+02   2.4705032e+01   2.4976880e+02   1.5787777e+02   4.0437323e+02   2.8475948e+01   3.6087968e+02   1.8306640e+02   5.8886903e+02  -2.3292000e+00   3.9787129e+02   1.8242232e+01   3.8014774e+02   1.6860116e+01   5.3285065e+02   1.3879368e+01   7.3576880e+02   2.1177713e+00   3.2237484e+02   1.6131550e+02   3.3879032e+02   4.8125484e+01   4.8801581e+02  -4.4795458e+01   4.6940194e+02   2.2950978e+02   2.3139032e+01   6.5466194e+00   4.2540516e+02   3.0515974e+01   4.0789484e+02   1.9099390e+02   3.8379097e+02   2.5812059e+02   4.2989516e+02  -7.5251613e+00   3.5273710e+02  -7.8899355e+00   6.8096290e+02  -1.0719935e+01   3.8746742e+02   3.1406477e+01   2.9910710e+02   2.6103595e+02   2.6610290e+02   1.2935316e+01   3.1887774e+02   3.9407484e+00
   3.4787880e+02   1.8147897e+02   4.1199161e+02   1.9215551e+02   3.2093677e+02   1.5458929e+01   3.5032880e+02   1.9272297e+02   2.1037258e+02   1.3811052e+02   3.3254710e+02   3.0176204e+02   3.7508677e+02   1.9707338e+02   6.0372548e+02   2.3846155e+01   4.8788774e+02   2.1823124e+02   4.8193323e+02   2.1586502e+02   5.1128742e+02   1.4742539e+02  -2.1076323e+02   1.4628977e+02   5.4348355e+02   4.2980026e+01   4.9319032e+02   7.9675097e+01   8.4094194e+02   1.1779161e+01   4.1208613e+02   1.4952795e+02   4.5220258e+02   1.3456052e+01   6.2587880e+02  -4.5651029e+01   9.2785806e+01   3.6585101e+02   3.2895032e+02   1.8172817e+02   1.2762581e+02   1.9176026e+02   3.8926129e+02   1.9796297e+02   3.6852903e+02   1.1337671e+02   3.3654880e+02   1.7805537e+02   3.5526839e+02   2.1581595e+02   3.6113742e+02   1.7399772e+02   3.5999880e+02   2.0683937e+02   1.1754880e+02   3.4745537e+02   4.1459194e+02   1.1184942e+02   2.8701065e+02   1.8369883e+02   8.6824774e+02   4.7092116e+01   7.3835161e+02   5.2376710e+01   7.6133161e+02   3.2831535e+01   3.1854880e+02   1.6093537e+02   9.8658801e+01   5.4074657e+02   5.0365880e+02   8.1265713e+00   7.2632710e+02   4.2350284e+01   2.7182323e+02   1.7847414e+02   6.4687880e+02   1.4338971e+01   2.6071000e+02   1.5001514e+02   5.8699880e+02  -1.1210629e+01   4.1634548e+02   1.7959043e+02   4.4986419e+02   2.4383768e+01   2.8687194e+02   1.1817960e+02   2.5594387e+02   1.5373030e+02   3.3732880e+02   2.6199030e+01   4.7887516e+02   9.1674065e+00   3.0400419e+02   1.2710257e+02   4.7571194e+02   2.1139530e+02   6.8354880e+02   2.2735371e+01   4.8737839e+02   1.5039747e+02   6.2801645e+02  -2.4474542e+01   4.1687880e+02   5.2848971e+01   7.6978774e+02   8.6063355e+00   4.3899880e+02   4.6485937e+02   3.6882613e+02   1.7179907e+02   3.3272000e+02   5.7231432e+01   4.2534290e+02   1.9035579e+02   3.0080484e+02   2.0639368e+02   6.5097226e+02   7.9310929e+01   5.4307710e+02   1.5582577e+02   3.2051452e+02   6.9989806e+01   4.1638000e+02   3.7876444e+02   6.1690258e+02  -1.1092529e+01   4.5988710e+01   2.8462194e+01   5.9405355e+02   1.0957314e+02   3.8790581e+02   1.5659334e+02   2.8792581e+02   1.2102948e+02   6.3797613e+02   2.6731587e+01   5.4168484e+02  -1.1703174e+01   1.5588516e+02   3.4973757e+02   3.3429710e+02   1.9335397e+02   4.6702250e+02   1.3677588e+02   3.6311935e+02  -8.8927742e+00   5.2990645e+02   3.2014297e+02   5.0021742e+02   1.6055067e+02   3.6663452e+02   1.4021472e+02   4.8184645e+02   2.7918164e+02   4.1279387e+02   8.8518426e+01   6.0001258e+02   1.7516254e+02   4.1457129e+02   1.4099301e+02   4.8948065e+02   2.1548219e+02   4.7132880e+02   4.7272971e+01   5.1645935e+02   2.4930390e+02   8.4336935e+02   4.3467548e+01   2.5570903e+02   1.9602876e+02   2.5548871e+02   1.5286768e+02   2.3264516e+02   8.6528387e+01   5.1499880e+02   3.5889371e+01   2.0421880e+02   1.0452177e+02   2.5442000e+02   1.9307414e+02   1.5869645e+02   4.1250203e+02   4.6181581e+02   1.0202800e+01   4.1154880e+02   1.7693537e+02   3.0757677e+02   2.4016676e+02   3.2177065e+02   1.2848448e+02   2.4878258e+02   1.1981610e+02   2.0036258e+02   2.4932003e+02   3.8489935e+02   1.0651600e+01   4.2359613e+02   1.8041665e+01   2.4328032e+02   1.2377564e+02   2.7565097e+02   5.2675987e+01   1.3332613e+02   8.8458748e+01   2.0656065e+02   5.1663535e+01   1.3154065e+02   7.2593200e+01   3.0815516e+02  -2.2401548e+00   5.4521880e+02   4.4021771e+01   4.9880161e+02   4.3069200e+02   4.8002968e+02   3.7485690e+01   4.0600258e+02   1.4364592e+02   5.2332880e+02  -3.8870287e+00   3.7293065e+02   1.4080361e+02   3.8517387e+02   5.1698026e+01   4.3022167e+02  -1.7579845e+01   3.1243129e+02   2.4668034e+02   4.1478645e+02   1.2870160e+02   3.4469161e+02   1.6156370e+02   3.9610161e+02   4.2730581e+01   3.3443880e+02   1.8224171e+01   5.4082194e+02   3.0118439e+01   5.7599839e+02   2.3598916e+02   4.8500710e+02   2.4376459e+02   6.3043880e+02   2.2764171e+01   1.8884194e+02   1.5687329e+02   4.2099880e+02   3.4179371e+01   2.9013516e+02  -2.1154361e+01   5.4076880e+02   2.9487771e+01   3.9910880e+02  -9.7294287e+00   2.5208871e+02   1.9399097e+02   2.5683484e+02   9.6686968e+00   4.2292839e+02   1.6970154e+02   2.2335419e+02   1.5223908e+02   3.8987880e+02   1.8678897e+02   2.9722161e+02   1.4568517e+02   1.7553968e+02   7.7440052e+01   4.2418387e+01   2.6406717e+02   2.4743880e+02  -4.6155829e+01   2.9849516e+02   1.7878877e+02   1.1653097e+02   4.2069458e+01   7.4458806e+02   8.1165032e+00   5.9143880e+02   1.4214171e+01   4.9151613e+01  -7.6129032e-03   4.1032258e+02   6.2600000e+00   5.9921880e+02   2.5921771e+01   5.7675355e+02   4.3172942e+01   2.7376880e+02   1.6077771e+01   4.6613516e+02   2.3769832e+01   2.6632880e+02   1.6055297e+02   4.0803323e+02   4.0623148e+01   4.3154968e+02   1.9174280e+02   6.1453903e+02   3.0617200e+01   3.9776129e+02   1.9031032e+01   3.0691774e+02   3.3048516e+01   5.4307065e+02  -6.2782323e+00   6.7010880e+02   3.6140571e+01   3.4926484e+02   1.5594430e+02   3.2124032e+02   1.5199484e+01   5.3179581e+02   3.6702142e+01   4.5596194e+02   2.0280498e+02   2.2809032e+01  -1.2986981e+01   4.2506516e+02  -1.1226826e+01   4.0245484e+02   1.2864910e+02   3.8468097e+02   2.1970939e+02   4.1312516e+02   2.3266439e+01   3.8884710e+02  -3.2187355e+00   6.9110290e+02   1.5328865e+01   3.4424742e+02   1.4414077e+01   2.2622710e+02   2.1024635e+02   2.5110290e+02  -5.6146839e+00   3.1043774e+02   2.5059484e+00
   3.3632880e+02   2.1407297e+02   4.3054161e+02   1.9867151e+02   3.0882677e+02   1.9757729e+01   3.2476880e+02   2.1954777e+02   2.1226258e+02   1.4695932e+02   3.9443710e+02   3.0937084e+02   3.6896677e+02   1.5001298e+02   5.4294548e+02   1.7598555e+01   5.0466774e+02   2.0588884e+02   4.7404323e+02   1.7238622e+02   5.0839742e+02   1.6410659e+02  -2.5821323e+02   1.7842577e+02   6.5748355e+02  -2.2139974e+01   5.0653032e+02   5.3778968e+00   6.9683194e+02   3.4857961e+01   3.3031613e+02   2.0695955e+02   5.2854258e+02  -9.4311484e+00   6.8787880e+02  -5.1941029e+01   1.2789581e+02   3.8471221e+02   2.9162032e+02   1.7138457e+02   1.5262581e+02   1.0988026e+02   4.6637129e+02   1.5523417e+02   3.9985903e+02   1.3976031e+02   3.8832880e+02   1.6457297e+02   4.4526839e+02   2.4305595e+02   3.2902742e+02   1.5879652e+02   3.7321880e+02   2.7934177e+02   1.0010880e+02   3.7941057e+02   4.2959194e+02   1.5742942e+02   2.1557065e+02   9.8184026e+01   8.8380774e+02   3.5617316e+01   7.2946161e+02   4.4197910e+01   7.7267161e+02   4.7924335e+01   3.8254880e+02   1.8837537e+02   1.1832880e+02   4.6162297e+02   5.2954880e+02   2.8055371e+01   5.9376710e+02   2.3065084e+01   2.6515323e+02   1.7900774e+02   6.0787880e+02   1.8788971e+01   2.5271000e+02   1.6109514e+02   5.2443880e+02   4.0241713e+00   4.2178548e+02   1.4659523e+02   4.7575419e+02   6.0972568e+01   2.5709194e+02   1.1189200e+02   3.3061387e+02   8.6426697e+01   3.8265880e+02   2.2326297e+00   4.6509516e+02   7.6098065e+00   3.6500419e+02   1.2378257e+02   5.8549194e+02   2.2750290e+02   6.5421880e+02   2.3081771e+01   3.1593839e+02   1.6655267e+02   5.3112645e+02   2.5056658e+01   3.4599880e+02   2.1629371e+01   8.3645774e+02   3.4492735e+01   3.7232880e+02   4.6552297e+02   3.7960613e+02   2.4193667e+02   3.3472000e+02   3.2961432e+01   4.0812290e+02   1.9262339e+02   3.0513484e+02   1.6238728e+02   6.8575226e+02   6.8748529e+01   4.9774710e+02   2.0157217e+02   3.1362452e+02   9.5431006e+01   3.7382000e+02   3.2038924e+02   6.6402258e+02  -7.8621290e+00   1.6198871e+02   9.1402194e+01   5.0727355e+02   9.2955535e+01   3.2068581e+02   1.6930094e+02   2.2648581e+02   7.9274684e+01   5.2497613e+02   2.1115871e+00   4.5302484e+02  -3.6103742e+00   1.4344516e+02   3.2506277e+02   2.9373710e+02   1.5237877e+02   4.9525250e+02   2.1296748e+02   3.9088935e+02   1.1555626e+01   7.0635645e+02   3.8324697e+02   4.4433742e+02   1.2924107e+02   3.6252452e+02   1.3165352e+02   5.0984645e+02   2.8361164e+02   3.7335387e+02   9.3223626e+01   4.4879258e+02   1.5560014e+02   3.7768129e+02   1.2472421e+02   4.2048065e+02   2.0900219e+02   3.9299880e+02   6.0649371e+01   3.6645935e+02   2.1752390e+02   7.9203935e+02   4.1573948e+01   2.7993903e+02   1.9309036e+02   2.3948871e+02   1.5258768e+02   2.4498516e+02   1.1454119e+02   5.3465880e+02   2.7976571e+01   1.9854880e+02   8.6315371e+01   2.8864000e+02   1.7644654e+02   1.3103645e+02   3.7659483e+02   6.0547581e+02   2.1820000e+01   4.3365880e+02   1.3883657e+02   2.5401677e+02   2.0801156e+02   2.9366065e+02   1.0851328e+02   2.4778258e+02   1.1311610e+02   1.9503258e+02   2.3374643e+02   3.9967935e+02  -1.8530800e+01   4.5637613e+02   1.6189265e+01   2.5584032e+02   1.0911084e+02   2.8009097e+02   1.1321079e+02   9.0216129e+01   1.1046755e+02   1.5333065e+02   8.0921935e+01   1.6354065e+02   7.4923200e+01   2.8248516e+02  -2.6746555e+01   4.6065880e+02   1.5126571e+01   5.5547161e+02   4.3570840e+02   6.0424968e+02   3.8218090e+01   3.4700258e+02   1.3636592e+02   3.8465880e+02   3.0536571e+01   5.0126065e+02   1.9453721e+02   4.9706387e+02   3.6636826e+01   4.1500167e+02   2.2857755e+01   4.5365129e+02   2.1460274e+02   4.0567645e+02   1.7932040e+02   2.9331161e+02   1.3405410e+02   4.0788161e+02   2.7898181e+01   3.5143880e+02   5.8641713e+00   6.0548194e+02   3.1725639e+01   5.0043839e+02   1.8025396e+02   4.8989710e+02   2.4726339e+02   4.8121880e+02   1.3617713e+00   2.4962194e+02   2.2901089e+02   3.4732880e+02  -1.5870287e+00   2.9180516e+02   1.4272039e+01   5.1687880e+02   3.9178971e+01   3.8354880e+02   1.1175371e+01   2.2420871e+02   1.2189137e+02   2.9739484e+02   4.0533897e+01   4.3781839e+02   1.6495034e+02   2.5602419e+02   1.2940548e+02   4.3510880e+02   2.2039057e+02   3.4511161e+02   1.3608397e+02   2.0186968e+02   1.3944365e+02   5.1968387e+01   2.5808317e+02   2.7076880e+02  -1.6682229e+01   2.9049516e+02   1.1209877e+02   1.8497097e+02   5.1474258e+01   8.2047806e+02   2.8253032e+00   5.3221880e+02   6.6217713e+00   5.0151613e+01  -3.0876129e+00   3.6043258e+02  -3.8198800e+01   5.9499880e+02   2.5709371e+01   5.7986355e+02   1.8704142e+01   2.6287880e+02   1.4058971e+01   4.7947516e+02   1.2032632e+01   3.0176880e+02   1.2916777e+02   3.3992323e+02   2.4521948e+01   3.5787968e+02   1.8197640e+02   5.7364903e+02   5.1084000e+00   4.0587129e+02   2.4052232e+01   3.6991774e+02   2.5898516e+01   4.7351065e+02   3.1396568e+01   6.1743880e+02   3.7354171e+01   3.0448484e+02   1.6140670e+02   3.1290032e+02  -8.9133161e+00   6.2434581e+02  -2.9218581e+00   4.6840194e+02   2.0203978e+02   1.3029032e+01  -3.7204581e+01   3.6529516e+02   9.7747742e+00   4.0101484e+02   1.8576430e+02   3.9213097e+02   2.1456339e+02   4.1256516e+02   1.0531239e+01   3.1851710e+02  -7.9223355e+00   7.2525290e+02   9.3168645e+00   3.5190742e+02   3.5251277e+01   3.9227097e+01   7.2576348e+01   2.2373290e+02  -2.2950839e+00   2.9920774e+02   1.3634348e+01
   3.5843880e+02   2.1530417e+02   4.2243161e+02   1.8143031e+02   3.0804677e+02   1.5710129e+01   3.4632880e+02   2.1104297e+02   2.3637258e+02   1.4681052e+02   3.8832710e+02   3.1351964e+02   3.2763677e+02   1.9031938e+02   4.5838548e+02   1.1363355e+01   5.1411774e+02   2.2168284e+02   5.1248323e+02   2.0419102e+02   5.1561742e+02   1.6274899e+02  -2.1654323e+02   1.9964217e+02   6.2648355e+02   2.7120026e+01   5.2819032e+02   4.3755097e+01   7.2227194e+02   5.4822761e+01   4.1464613e+02   1.7443315e+02   4.8265258e+02   1.0570052e+01   6.5776880e+02  -2.5202229e+01   1.3567581e+02   4.8052981e+02   3.2662032e+02   1.5191457e+02   1.6029581e+02   1.6637666e+02   4.6726129e+02   2.0149297e+02   3.6752903e+02   1.3512671e+02   3.5632880e+02   2.4924297e+02   3.9670839e+02   2.1783075e+02   3.7069742e+02   1.8357292e+02   3.8499880e+02   2.8505937e+02   1.1810880e+02   2.9786057e+02   4.3248194e+02   1.2853822e+02   2.4457065e+02   1.5142403e+02   7.7458774e+02   4.5694916e+01   6.8323161e+02   3.0456310e+01   8.5922161e+02  -7.2196645e+00   3.7487880e+02   2.2909897e+02   1.3321880e+02   3.9698177e+02   6.5665880e+02   6.6665713e+00   7.1520710e+02   6.3498839e+00   3.0282323e+02   1.2499414e+02   6.4510880e+02   1.7810571e+01   3.0137000e+02   2.0842234e+02   5.4021880e+02  -1.5018229e+01   4.4534548e+02   1.4493043e+02   4.3175419e+02   2.3832568e+01   2.8753194e+02   1.0401680e+02   2.9827387e+02   1.3245390e+02   4.0643880e+02   4.2202297e+00   3.8420516e+02   2.2081006e+01   3.4978419e+02   1.6122017e+02   5.2116194e+02   2.5142930e+02   6.3087880e+02   5.8168971e+01   4.1071839e+02   1.5075027e+02   6.1190645e+02   3.0704258e+01   3.6876880e+02   4.3477771e+01   7.2023774e+02   1.9680335e+01   3.1254880e+02   4.3652537e+02   3.8137613e+02   2.4779507e+02   3.0827000e+02   6.1527432e+01   4.2112290e+02   1.9069339e+02   2.7869484e+02   1.6094248e+02   6.5631226e+02   9.3103729e+01   5.2896710e+02   1.7551457e+02   3.4962452e+02   9.1331006e+01   4.3093000e+02   3.1237044e+02   6.5679258e+02   3.1496271e+01   2.4487871e+02   1.2222099e+02   5.8594355e+02   9.8001935e+01   3.1790581e+02   1.7830334e+02   2.7014581e+02   1.3289188e+02   6.5808613e+02   1.2242787e+01   5.3213484e+02  -8.3891742e+00   1.3822516e+02   3.6693037e+02   3.4785710e+02   1.6937917e+02   5.6525250e+02   2.0691748e+02   3.7344935e+02  -2.0491742e+00   7.4235645e+02   3.9291697e+02   3.9877742e+02   1.2322587e+02   3.8830452e+02   1.5582112e+02   3.9173645e+02   2.6806044e+02   4.0990387e+02   1.4707963e+02   4.0623258e+02   1.3011494e+02   3.5391129e+02   1.1873581e+02   4.3703065e+02   1.6633819e+02   3.6810880e+02   6.3190571e+01   3.9722935e+02   1.7095230e+02   5.8236935e+02   3.9227548e+01   3.4826903e+02   1.8917396e+02   2.3148871e+02   1.6522768e+02   2.2942516e+02   1.4678599e+02   5.6399880e+02   2.4189371e+01   2.0343880e+02   1.1614417e+02   2.2864000e+02   1.4080654e+02   1.1869645e+02   5.2425203e+02   4.8081581e+02   7.6828000e+00   4.8810880e+02   1.5737057e+02   2.1523677e+02   1.6967396e+02   3.0177065e+02   1.0719448e+02   2.5745258e+02   1.1690250e+02   2.5581258e+02   2.8344403e+02   3.5167935e+02  -1.2360800e+01   4.3248613e+02   2.1660465e+01   2.0461032e+02   1.1697924e+02   2.2020097e+02   8.3891987e+01   1.1777613e+02   1.0326275e+02   1.9422065e+02   2.5090735e+01   1.5176065e+02   8.1415600e+01   2.3459516e+02  -1.6025355e+01   4.8421880e+02   3.6901771e+01   4.6347161e+02   3.3495840e+02   5.6757968e+02   3.5371690e+01   3.7244258e+02   1.4455072e+02   3.8965880e+02   8.5765713e+00   4.6282065e+02   2.4517241e+02   5.6206387e+02   1.0326826e+01   4.9433167e+02  -2.9286452e+00   4.0420129e+02   2.2533874e+02   4.3012645e+02   1.5924440e+02   3.5031161e+02   1.9849410e+02   4.3921161e+02   3.9061781e+01   3.8632880e+02  -7.2670287e+00   7.2193194e+02   6.5739639e+01   3.6721839e+02   1.5969156e+02   4.8845710e+02   2.0271859e+02   6.6476880e+02   3.0347771e+01   2.0240194e+02   1.6912849e+02   3.8910880e+02   2.4620571e+01   2.9213516e+02  -8.3143613e+00   6.2321880e+02   1.6341771e+01   4.0065880e+02   1.0146571e+01   2.3464871e+02   1.0916617e+02   3.2850484e+02  -6.2490323e-01   4.8381839e+02   1.7749034e+02   2.7346419e+02   1.5156028e+02   4.1343880e+02   1.8767417e+02   3.5267161e+02   1.9991917e+02   1.8753968e+02   1.5081005e+02   1.1730839e+02   1.8718597e+02   1.9643880e+02  -1.4625829e+01   3.3649516e+02   1.2330877e+02   2.0020097e+02   1.1070586e+02   7.7636806e+02  -1.0425897e+01   5.5199880e+02  -2.8506287e+00   7.7931613e+01  -7.7500129e+00   3.9432258e+02  -1.1020000e+01   5.6832880e+02   3.1062971e+01   5.0453355e+02   2.6060542e+01   2.8754880e+02   3.0525371e+01   4.7736516e+02   5.3541432e+01   2.5565880e+02   1.1252657e+02   3.9559323e+02   3.0068348e+01   3.1865968e+02   2.0199400e+02   6.7797903e+02  -1.1280000e+00   4.1609129e+02   6.3784632e+01   3.1425774e+02   1.4613161e+00   5.1262065e+02   4.7177677e+00   6.4376880e+02   3.9807771e+01   3.5315484e+02   1.9529310e+02   3.3835032e+02   3.8160684e+01   5.3745581e+02  -8.2006581e+00   4.0651194e+02   1.9921098e+02   4.2469032e+01  -2.1109781e+01   4.1195516e+02  -7.5180258e+00   4.0167484e+02   1.6360150e+02   4.0257097e+02   2.4250819e+02   4.1601516e+02   6.8052387e+00   3.2506710e+02  -6.7633548e-01   6.9982290e+02   2.0126452e-01   3.5913742e+02   1.8672877e+01   5.6607097e+01   3.7685948e+01   2.3598290e+02   9.4916129e-02   2.8698774e+02   4.2719484e+00
   3.2954880e+02   1.9294537e+02   4.2932161e+02   1.8065911e+02   3.1149677e+02   1.4434129e+01   3.7832880e+02   2.3859297e+02   1.8392258e+02   1.0677652e+02   4.5899710e+02   2.5520604e+02   3.3819677e+02   1.6013458e+02   6.1549548e+02   4.2244555e+01   4.8233774e+02   2.3467524e+02   5.6204323e+02   6.0566219e+01   5.6161742e+02   1.3773899e+02  -2.4954323e+02   1.9995217e+02   5.5037355e+02   4.3098826e+01   4.5164032e+02   2.8790968e+00   8.3383194e+02   2.5007961e+01   4.0042613e+02   1.5835075e+02   5.3809258e+02  -4.3051484e+00   6.6832880e+02  -3.3607029e+01   8.0785806e+01   3.6481101e+02   3.0995032e+02   1.7535817e+02   1.4762581e+02   1.4683026e+02   3.9959129e+02   1.4624657e+02   4.0819903e+02   1.2731311e+02   3.5865880e+02   2.0650657e+02   3.9803839e+02   2.1106435e+02   3.7902742e+02   1.6701652e+02   4.2965880e+02   2.0915657e+02   1.4887880e+02   3.6172897e+02   4.0226194e+02   1.4872582e+02   3.4657065e+02   2.0893403e+02   9.2180774e+02   3.1027316e+01   6.8601161e+02   3.4783910e+01   7.1078161e+02   3.1095535e+01   3.6421880e+02   1.8161177e+02   1.0576880e+02   4.5673777e+02   5.0654880e+02   1.2115371e+01   6.2220710e+02   1.6459884e+01   2.7193323e+02   9.7245342e+01   5.8799880e+02   1.4939371e+01   2.9637000e+02   1.8304234e+02   5.1143880e+02  -4.9582871e-01   4.3989548e+02   1.3548643e+02   4.8342419e+02   4.4918968e+01   2.6731194e+02   1.3429440e+02   4.8772387e+02   2.2737897e+01   4.0354880e+02   2.5791430e+01   5.3453516e+02   6.2384606e+01   3.0967419e+02   1.3708897e+02   4.4538194e+02   1.7026170e+02   6.6876880e+02   2.3247771e+01   4.2193839e+02   1.6830267e+02   8.1545645e+02  -1.0297419e+00   4.1610880e+02   5.4570571e+01   7.9056774e+02   8.6139355e+00   4.3421880e+02   4.4379177e+02   4.2560613e+02   2.3547667e+02   3.1627000e+02   3.5547432e+01   3.8790290e+02   1.7446099e+02   3.5636484e+02   2.1894888e+02   6.8464226e+02   2.9397329e+01   5.1107710e+02   1.4750577e+02   3.2673452e+02   1.2460221e+02   4.0693000e+02   3.6707044e+02   7.4379258e+02   1.0196271e+01   2.2831871e+02   1.2831579e+02   5.0282355e+02   1.2387154e+02   3.5201581e+02   2.1868454e+02   2.7170581e+02   6.9327084e+01   7.6841613e+02   2.3746387e+01   5.4657484e+02   2.6455626e+01   1.4255516e+02   4.1513397e+02   3.1329710e+02   1.7325397e+02   5.0514250e+02   2.1217628e+02   3.7944935e+02  -2.2749174e+01   6.4779645e+02   3.6159177e+02   4.8177742e+02   1.7569587e+02   3.9896452e+02   1.6151832e+02   3.7318645e+02   1.6343444e+02   3.9913387e+02   1.3738123e+02   4.7923258e+02   9.9494942e+01   4.3724129e+02   1.8784941e+02   5.3448065e+02   1.5743219e+02   3.0621880e+02   3.0031771e+01   5.0711935e+02   2.8538110e+02   8.6481935e+02   1.5751548e+01   2.9415903e+02   1.6817276e+02   2.1182871e+02   1.3858048e+02   2.2309516e+02   1.8585239e+02   4.7154880e+02   4.3255371e+01   1.9843880e+02   1.0843417e+02   2.3231000e+02   1.3106294e+02   3.7696452e+01   5.4629203e+02   5.5481581e+02   2.3542800e+01   4.9210880e+02   1.7072057e+02   1.9779677e+02   1.9228916e+02   2.9411065e+02   8.0697277e+01   2.7023258e+02   1.3321010e+02   1.9592258e+02   2.5956523e+02   4.1522935e+02  -1.8324800e+01   4.3137613e+02   3.1859265e+01   2.2406032e+02   1.1787324e+02   1.9931097e+02   1.1878319e+02   1.0699613e+02   1.1256515e+02   2.2878065e+02   6.7105935e+01   1.4532065e+02   7.6710800e+01   2.1992516e+02  -3.3071755e+01   5.5687880e+02   8.4289713e+00   4.8769161e+02   3.0158080e+02   5.4957968e+02   3.0371690e+01   3.8622258e+02   1.9633832e+02   5.4054880e+02   2.8395371e+01   4.3904065e+02   2.3207481e+02   5.7573387e+02   3.1683226e+01   4.1800167e+02   1.6507755e+01   3.6120129e+02   2.1277874e+02   4.2345645e+02   1.9389800e+02   4.3206161e+02   1.6495410e+02   4.7199161e+02   6.4219381e+01   2.8076880e+02  -1.1712229e+01   7.5393194e+02   2.7179639e+01   4.3477839e+02   1.6173676e+02   4.7189710e+02   2.0815339e+02   6.7465880e+02  -1.2223429e+01   2.0596194e+02   1.7862369e+02   3.7276880e+02   1.2267771e+01   2.7936516e+02   2.1487239e+01   6.1265880e+02  -4.1534287e+00   4.1243880e+02   1.7754171e+01   2.9331871e+02   2.2502257e+02   2.6339484e+02   4.1923897e+01   3.1158839e+02   1.4404874e+02   2.6013419e+02   1.7485668e+02   3.8732880e+02   1.4776297e+02   3.6955161e+02   1.7478877e+02   1.6331968e+02   9.1307652e+01   1.1563839e+02   2.1520957e+02   2.5365880e+02  -4.4983429e+01   3.5860516e+02   1.1097997e+02   1.4709097e+02   8.1284658e+01   8.1881806e+02  -1.0491897e+01   5.3587880e+02   2.1988971e+01   5.4151613e+01   6.7023871e+00   3.3888258e+02  -2.6024800e+01   5.8465880e+02   2.4756571e+01   5.2830355e+02   8.9389419e+00   2.8954880e+02   1.1815371e+01   5.5347516e+02   2.1126323e+00   2.7499880e+02   1.3308937e+02   3.6725323e+02   3.2555548e+01   3.1487968e+02   1.9929640e+02   5.4319903e+02   3.6324400e+01   4.2831129e+02   9.2570323e+00   3.4891774e+02   4.8578516e+01   5.4396065e+02  -2.5679432e+01   7.2887880e+02   4.2218971e+01   3.3415484e+02   1.7770310e+02   3.2257032e+02   3.0093084e+01   5.5945581e+02  -2.9730658e+01   5.6663194e+02   1.1095138e+02   2.6919032e+01  -5.7315781e+01   2.8706516e+02  -4.4168258e+00   3.5412484e+02   2.0507550e+02   3.5835097e+02   1.9892579e+02   4.2545516e+02  -1.0389961e+01   3.8373710e+02   1.6750065e+01   5.8239290e+02   2.1595665e+01   3.8179742e+02   6.8600774e+00   1.2227097e+01   4.4616348e+01   2.4810290e+02  -1.3746839e+00   2.5454774e+02  -3.2242852e+01
   1.2843880e+02   4.8924171e+01   4.6277161e+02   1.8886311e+02   3.0004677e+02   3.2910129e+01   2.7554880e+02   2.3015537e+02   1.8414258e+02   1.3753892e+02   4.2454710e+02   3.0462204e+02   4.0830677e+02   1.9963578e+02   6.5016548e+02   2.8580955e+01   4.9566774e+02   2.3138884e+02   7.3715323e+02   3.4887419e+01   5.0761742e+02   1.9694899e+02  -2.2988323e+02   1.4903937e+02   5.7448355e+02   4.6170026e+01   5.0253032e+02   1.9257897e+01   6.9694194e+02   2.3409161e+01   3.2664613e+02   2.1170315e+02   4.5309258e+02  -1.7395148e+01   5.9899880e+02  -1.8060629e+01   1.3967581e+02   3.9065981e+02   3.8184032e+02   2.0916697e+02   1.2296581e+02   1.5380306e+02   4.3870129e+02   2.0633777e+02   4.3330903e+02   1.1164431e+02   3.0499880e+02   1.3068937e+02   3.6470839e+02   2.2339075e+02   3.3180742e+02   1.8968412e+02   4.2476880e+02   2.4310777e+02   1.4743880e+02   3.3240417e+02   4.4248194e+02   1.5850822e+02   3.6934065e+02   2.1711243e+02   8.4436774e+02   1.3772516e+01   8.3646161e+02   1.5087910e+01   7.8678161e+02  -9.9844645e+00   3.2454880e+02   1.9567537e+02   1.3765880e+02   3.8096657e+02   5.6221880e+02   5.6617713e+00   6.6298710e+02   2.1197484e+01   2.4049323e+02   1.5609054e+02   6.9921880e+02   2.5591771e+01   2.7015000e+02   1.6080994e+02   4.6654880e+02  -2.8344629e+01   4.4878548e+02   1.4054523e+02   4.7086419e+02   1.2033768e+01   2.9175194e+02   1.2189920e+02   4.8139387e+02   1.6024297e+01   3.0643880e+02  -3.2197703e+00   4.9487516e+02   1.4777406e+01   4.2011419e+02   7.3253768e+01   5.3438194e+02   2.0381170e+02   7.4732880e+02   2.8302971e+01   4.9604839e+02   1.9781387e+02   6.1245645e+02   5.6210258e+01   3.9287880e+02   8.5208971e+01   7.4412774e+02   8.4391355e+00   4.5421880e+02   4.7675177e+02   3.5404613e+02   1.8787147e+02   3.0716000e+02   1.7166232e+01   4.2334290e+02   2.1395579e+02   3.2247484e+02   1.7689008e+02   6.8764226e+02   7.1827329e+01   5.0952710e+02   1.6939977e+02   2.6651452e+02   9.0749806e+01   4.2460000e+02   3.0754684e+02   7.2957258e+02   1.3893871e+01   3.1231871e+02   2.2382579e+02   5.4727355e+02   1.1164554e+02   3.7712581e+02   2.1000574e+02   2.4048581e+02   1.3637468e+02   6.3552613e+02   2.2817587e+01   5.3402484e+02   1.4019626e+01   1.4400516e+02   3.3957797e+02   2.8218710e+02   1.1996277e+02   4.2958250e+02   1.5689108e+02   3.2711935e+02  -2.1122774e+01   6.2113645e+02   2.8406457e+02   4.7066742e+02   1.5136467e+02   3.1663452e+02   1.3999472e+02   4.7084645e+02   2.1684164e+02   4.0635387e+02   1.0903363e+02   4.5579258e+02   1.6770014e+02   4.0568129e+02   1.4548421e+02   4.8503065e+02   1.7094819e+02   4.1765880e+02   4.2446571e+01   5.3989935e+02   2.7697870e+02   9.5325935e+02   1.4226348e+01   2.5948903e+02   1.7172636e+02   2.1837871e+02   9.6836477e+01   2.6864516e+02   1.3164839e+02   4.6499880e+02   2.9329371e+01   2.0832880e+02   1.0986297e+02   2.4009000e+02   2.0467054e+02   1.2903645e+02   4.6909483e+02   5.1159581e+02  -2.9996000e+00   3.5121880e+02   1.6499177e+02   2.6968677e+02   1.9853796e+02   3.3044065e+02   1.0712088e+02   2.5667258e+02   1.0473490e+02   2.2181258e+02   2.2738403e+02   3.9311935e+02  -1.6556000e+01   3.7392613e+02   7.4552645e+00   2.4239032e+02   1.2529684e+02   1.9720097e+02   1.2918199e+02   1.6521613e+02   9.9357548e+01   2.6022065e+02   7.6140735e+01   1.4054065e+02   6.7093200e+01   3.0603516e+02  -1.2070555e+01   5.4787880e+02   4.6258971e+01   4.9636161e+02   3.3232720e+02   5.0169968e+02   1.1920209e+02   3.9933258e+02   1.8961952e+02   5.0387880e+02   1.3548971e+01   4.4359065e+02   2.0304081e+02   4.5695387e+02   3.7405626e+01   4.0922167e+02  -3.1449845e+01   3.2220129e+02   1.8223874e+02   3.6223645e+02   1.7712560e+02   3.9581161e+02   1.4547410e+02   3.7955161e+02   5.5274581e+01   1.8832880e+02  -1.3757029e+01   6.3037194e+02   1.9514439e+01   5.6365839e+02   1.8764636e+02   4.2923710e+02   2.3622619e+02   5.1565880e+02   4.6065713e+00   1.5884194e+02   1.5383329e+02   4.2299880e+02   5.4693713e+00   2.6947516e+02  -9.7215613e+00   5.7065880e+02   3.8206571e+01   4.2576880e+02  -1.6082229e+01   3.0097871e+02   1.9740977e+02   2.6672484e+02   2.7437497e+01   3.7992839e+02   1.3914154e+02   2.9846419e+02   1.5745028e+02   3.8432880e+02   1.5745297e+02   3.6211161e+02   1.3549397e+02   1.2308968e+02   7.6086052e+01   5.1968387e+01   2.1585317e+02   2.9887880e+02  -1.0931029e+01   3.2515516e+02   9.1215974e+01   1.7431097e+02   5.3327058e+01   8.2869806e+02  -2.2392297e+01   5.4565880e+02   1.6326571e+01   3.9041613e+01   1.6801187e+01   3.7255258e+02  -1.3884000e+00   6.2854880e+02   1.1135371e+01   5.6630355e+02   4.6898942e+01   3.1776880e+02  -7.8222871e-01   4.8647516e+02  -1.6077368e+01   2.6132880e+02   1.4795297e+02   3.4914323e+02   2.0224348e+01   3.2954968e+02   1.9890280e+02   5.6575903e+02   1.4739600e+01   3.4031129e+02   3.3627032e+01   3.1680774e+02   2.5731613e-01   5.5751065e+02   4.3676568e+01   5.3354880e+02   3.4845371e+01   3.7082484e+02   1.6321950e+02   3.2413032e+02   4.7188284e+01   4.3790581e+02  -1.8566658e+01   5.3718194e+02  -2.1802619e+01   3.3249032e+01   2.3847819e+01   4.3195516e+02  -1.8558026e+01   3.7534484e+02   1.4759790e+02   4.0602097e+02   2.0156219e+02   4.3256516e+02   5.7481239e+01   3.7129710e+02   1.4515265e+01   6.5025290e+02  -3.2833135e+01   4.2913742e+02   8.6228774e+00   3.1357097e+01   4.7955948e+01   2.9710290e+02  -2.4794684e+01   2.7887774e+02   7.0074839e-01
   1.0754880e+02   6.6375371e+01   4.3665161e+02   2.4573271e+02   3.0438677e+02   2.8332929e+01   3.1832880e+02   2.2273297e+02   2.5903258e+02   1.2599772e+02   3.6465710e+02   3.1608324e+02   4.2596677e+02   2.0200298e+02   5.4949548e+02   3.1074555e+01   4.5655774e+02   2.4817764e+02   8.0993323e+02   2.9285019e+01   4.9606742e+02   1.6764299e+02  -2.2021323e+02   1.3726577e+02   5.6003355e+02  -6.1139742e+00   4.5775032e+02   4.6510297e+01   8.1116194e+02   7.8215613e+00   3.7286613e+02   1.8077555e+02   4.9454258e+02   3.6178852e+01   6.2787880e+02  -5.5701029e+01   9.9675806e+01   4.0840981e+02   3.1962032e+02   1.2892457e+02   1.1640581e+02   1.6188786e+02   4.1504129e+02   1.7190057e+02   4.6352903e+02   1.8399671e+02   3.5632880e+02   1.5324297e+02   4.4292839e+02   2.6924315e+02   3.9036742e+02   1.9954932e+02   4.0699880e+02   2.1907937e+02   1.0521880e+02   2.8389177e+02   3.9181194e+02   1.0956182e+02   3.5857065e+02   1.7908403e+02   7.5636774e+02   1.5482516e+01   6.6779161e+02   3.6461510e+01   8.0689161e+02   3.1516735e+01   3.8332880e+02   2.1375297e+02   1.0854880e+02   3.5517537e+02   4.5487880e+02   1.1468971e+01   5.5276710e+02   3.5565084e+01   2.0971323e+02   1.0733294e+02   7.2376880e+02   1.9297771e+01   3.0915000e+02   1.7601994e+02   4.6076880e+02   1.1447771e+01   3.3189548e+02   1.1589643e+02   5.8286419e+02  -1.1816232e+01   2.8453194e+02   1.1136680e+02   5.0994387e+02   1.5960297e+01   2.8943880e+02   1.6360230e+01   4.1609516e+02   2.2969806e+01   3.5067419e+02   1.2092897e+02   6.4749194e+02   2.1120290e+02   6.7221880e+02   4.5751771e+01   3.5271839e+02   1.5284027e+02   5.3245645e+02   4.1702581e+00   4.2610880e+02   2.9770571e+01   7.5445774e+02   2.7502735e+01   4.5432880e+02   4.6351297e+02   3.4304613e+02   2.4375147e+02   3.2294000e+02   2.1013832e+01   4.1390290e+02   2.3860099e+02   3.3936484e+02   2.0741888e+02   8.4653226e+02   6.5776129e+01   5.0685710e+02   1.6061337e+02   3.1640452e+02   1.0698861e+02   4.1171000e+02   3.1068804e+02   6.7390258e+02   2.5567471e+01   2.8765871e+02   1.4723859e+02   5.3682355e+02   1.0648154e+02   2.9146581e+02   1.8474854e+02   2.1792581e+02   9.8849484e+01   5.7730613e+02   1.3815187e+01   5.0657484e+02  -2.5643742e+00   1.5633516e+02   3.1637157e+02   2.8229710e+02   1.3640397e+02   4.6569250e+02   1.7677228e+02   4.2266935e+02  -2.5436774e+01   6.6424645e+02   3.0983577e+02   4.3055742e+02   1.1646347e+02   3.7996452e+02   1.4870832e+02   4.9129645e+02   2.6564564e+02   3.7624387e+02   1.0277243e+02   4.4790258e+02   1.8978134e+02   3.4202129e+02   1.3257701e+02   5.0448065e+02   1.5572219e+02   4.2287880e+02   6.8588971e+01   4.6322935e+02   2.0922230e+02   8.0436935e+02  -5.3024516e+00   3.1848903e+02   2.2378636e+02   1.9215871e+02   1.7904408e+02   1.9153516e+02   9.3597187e+01   5.3443880e+02   1.8664171e+01   2.2154880e+02   7.1915371e+01   2.5842000e+02   1.3875414e+02   1.4947645e+02   4.0511963e+02   4.5281581e+02   2.3702800e+01   3.5499880e+02   1.9868937e+02   2.9112677e+02   1.8204276e+02   3.0400065e+02   9.3906077e+01   2.3223258e+02   1.2969010e+02   2.1325258e+02   2.3750883e+02   3.5778935e+02  -2.1796000e+00   4.3270613e+02   2.4532865e+01   2.6784032e+02   9.8030839e+01   1.9543097e+02   1.4020359e+02   1.4699613e+02   6.8255148e+01   2.0467065e+02   3.4814735e+01   1.4721065e+02   6.8559600e+01   2.9415516e+02  -2.6801548e+00   5.2176880e+02   3.3567771e+01   5.4736161e+02   4.0046720e+02   5.3869968e+02   7.2462090e+01   3.8622258e+02   1.8089832e+02   4.8343880e+02   1.1841713e+00   4.0304065e+02   2.1084481e+02   4.1839387e+02   3.4930426e+01   4.0366167e+02   3.4544955e+01   4.2998129e+02   1.7405634e+02   4.4600645e+02   1.1597400e+02   3.0819161e+02   1.2286370e+02   4.6032161e+02   2.6482981e+01   7.1218801e+01  -1.1278229e+01   5.9859194e+02   5.2726839e+01   5.6821839e+02   1.9195156e+02   4.3956710e+02   1.9995979e+02   5.4799880e+02  -1.7506287e+00   2.1307194e+02   1.5093489e+02   4.4132880e+02   2.8222971e+01   2.9080516e+02   4.2420387e+00   5.3321880e+02   5.5761771e+01   3.9987880e+02  -1.0110287e+00   2.4720871e+02   1.9449137e+02   3.5694484e+02   2.2329897e+01   3.5803839e+02   1.9278274e+02   1.8702419e+02   1.2325548e+02   3.9443880e+02   2.1375417e+02   3.1478161e+02   1.5473037e+02   1.6719968e+02   1.2099725e+02   7.4748387e+01   2.3026077e+02   2.3210880e+02  -2.3819429e+01   2.9326516e+02   1.4887717e+02   1.4097097e+02   3.9334258e+01   7.9747806e+02   4.2215303e+01   6.3865880e+02   2.8996571e+01   7.0821613e+01  -2.4181213e+01   3.5832258e+02   3.6400000e+00   5.7921880e+02  -1.6478229e+01   5.6086355e+02   7.6641419e+00   3.4921880e+02   1.0371771e+01   4.9002516e+02   4.3638632e+01   2.9265880e+02   1.3978657e+02   3.6048323e+02  -2.6828516e+00   3.1220968e+02   1.9696000e+02   6.9308903e+02   4.7223200e+01   3.7920129e+02   1.1295832e+01   3.3014774e+02   1.4750116e+01   5.4429065e+02  -2.1558323e+00   6.3487880e+02   5.6738971e+01   3.1859484e+02   1.6239790e+02   3.0168032e+02   3.1544284e+01   5.1090581e+02   1.9813342e+01   6.7340194e+02   7.6397806e+00   7.9469032e+01   1.5260219e+01   3.8751516e+02  -1.4562826e+01   4.7134484e+02   1.8613790e+02   3.5768097e+02   2.6353939e+02   4.2189516e+02   2.2454839e+01   3.3006710e+02   1.4813665e+01   6.8325290e+02  -2.4473135e+01   3.6435742e+02   2.9585277e+01   2.2357097e+01   3.7175948e+01   2.3223290e+02   2.8949161e+00   2.6109774e+02   5.0131484e+00
   1.0321880e+02   5.7491771e+01   3.9921161e+02   2.0061791e+02   3.3771677e+02   4.6006529e+01   3.6521880e+02   2.3120177e+02   2.3026258e+02   1.8106932e+02   4.2343710e+02   3.6316084e+02   3.7208677e+02   2.0742338e+02   6.5205548e+02   3.7089755e+01   4.8855774e+02   2.0717764e+02   6.5826323e+02   1.6418619e+01   5.0183742e+02   1.6141139e+02  -2.5599323e+02   1.6857817e+02   5.9570355e+02   9.6924258e+00   5.2119032e+02   4.0435097e+01   3.9660194e+02  -7.4536387e+00   3.6786613e+02   1.6262555e+02   4.9476258e+02  -6.0587484e+00   7.3476880e+02  -5.5582229e+01   1.3223581e+02   4.2580501e+02   2.9717032e+02   1.7383057e+02   1.2407581e+02   1.6804426e+02   4.9004129e+02   2.3990057e+02   5.0108903e+02   1.9644191e+02   3.5299880e+02   1.7139937e+02   3.8992839e+02   3.2226315e+02   3.8558742e+02   2.0427172e+02   4.7243880e+02   3.0751417e+02   1.1576880e+02   3.5304777e+02   3.4737194e+02   1.3789702e+02   3.7746065e+02   1.6990283e+02   7.3224774e+02   2.5192116e+01   7.0323161e+02   8.8563097e+00   6.8767161e+02   2.3944335e+01   3.4343880e+02   1.7083417e+02   1.4143880e+02   4.7810417e+02   5.2876880e+02   3.3897771e+01   6.3932710e+02   2.3102839e+00   2.0293323e+02   1.2376534e+02   6.9854880e+02   1.6205371e+01   2.8937000e+02   2.1427234e+02   4.2321880e+02   3.0017713e+00   3.8845548e+02   8.8041626e+01   5.3275419e+02   1.5522568e+01   3.1542194e+02   1.1833560e+02   5.7194387e+02   1.9230297e+01   3.7576880e+02   3.0893830e+01   3.7920516e+02   2.0361006e+01   3.2111419e+02   1.5306377e+02   5.7860194e+02   2.0371410e+02   6.0710880e+02   1.7520571e+01   3.5871839e+02   1.3247027e+02   5.0790645e+02   2.5742581e+00   3.6865880e+02   2.5256571e+01   5.8256774e+02   4.5473935e+01   3.6343880e+02   4.5556417e+02   3.7737613e+02   2.2355507e+02   3.3027000e+02   3.7877432e+01   4.3201290e+02   1.5704219e+02   2.9880484e+02   1.8422368e+02   7.2931226e+02   3.8383729e+01   5.5785710e+02   1.7353337e+02   3.4595452e+02   1.1362461e+02   3.7838000e+02   3.3657444e+02   6.1068258e+02   9.8450710e+00   2.2409871e+02   1.3654339e+02   5.0260355e+02   1.3655914e+02   3.3857581e+02   1.5853974e+02   2.3514581e+02   9.0471884e+01   5.0263613e+02   1.1008787e+01   4.7590484e+02   9.1092258e+00   1.3477516e+02   3.2053637e+02   3.1262710e+02   1.7508757e+02   5.1136250e+02   1.9645868e+02   3.2277935e+02  -1.5335574e+01   7.2913645e+02   3.3142457e+02   3.8110742e+02   1.3296947e+02   3.9419452e+02   1.4567992e+02   4.5173645e+02   2.6626044e+02   3.5668387e+02   1.2888723e+02   4.0634258e+02   1.0221614e+02   4.1057129e+02   1.7409301e+02   4.3325065e+02   1.9076059e+02   3.9265880e+02   5.1116571e+01   4.1045935e+02   1.8522390e+02   7.1147935e+02   1.3458748e+01   3.3504903e+02   1.9823156e+02   2.3870871e+02   1.1143008e+02   2.2720516e+02   1.2774359e+02   5.0243880e+02   5.4114171e+01   2.2476880e+02   8.4217771e+01   2.3597000e+02   1.4677014e+02   9.5926452e+01   4.1340363e+02   5.6036581e+02   3.4288000e+00   4.5910880e+02   1.8647057e+02   2.1346677e+02   1.6525556e+02   2.6766065e+02   9.1253277e+01   2.3445258e+02   1.0329250e+02   2.4836258e+02   2.3870003e+02   3.7689935e+02  -2.7488400e+01   4.8192613e+02   9.3752645e+00   2.4639032e+02   1.3074684e+02   2.1454097e+02   8.5904787e+01   1.2221613e+02   1.0401755e+02   1.8200065e+02   3.2738335e+01   1.6676065e+02   6.0105600e+01   3.2070516e+02  -1.6354155e+01   4.8121880e+02   1.3921771e+01   5.2536161e+02   3.5567720e+02   6.2457968e+02   4.4591690e+01   3.4277258e+02   1.0581432e+02   4.1121880e+02   4.9301771e+01   5.1026065e+02   2.1915721e+02   4.7862387e+02   2.7452026e+01   4.6500167e+02   8.9777548e+00   4.7576129e+02   1.9639394e+02   4.0323645e+02   2.1128560e+02   3.2219161e+02   1.9449370e+02   4.2777161e+02   3.0526981e+01   3.9687880e+02   3.8108971e+01   5.8593194e+02   1.1179639e+01   4.6254839e+02   1.5317516e+02   4.7334710e+02   2.2714739e+02   5.4132880e+02  -1.2887029e+01   1.7507194e+02   2.0497489e+02   4.3599880e+02  -8.5706287e+00   3.3469516e+02   2.6840839e+01   5.4821880e+02   3.2317713e+00   3.8721880e+02  -7.7822871e-01   2.2953871e+02   1.1390497e+02   3.1361484e+02   3.1236297e+01   3.9603839e+02   2.1129274e+02   2.5146419e+02   1.4388028e+02   4.6143880e+02   2.2094417e+02   3.4811161e+02   1.2795397e+02   1.7153968e+02   1.3065005e+02   5.6418387e+01   2.0916717e+02   2.4076880e+02  -6.2822287e+00   3.4860516e+02   1.0033997e+02   1.7209097e+02   7.2504658e+01   7.7069806e+02  -3.6422968e+00   5.6421880e+02   7.6117713e+00   8.3711613e+01   2.7227587e+01   3.5677258e+02   2.0400000e-01   6.1676880e+02   6.2977713e+00   5.5319355e+02   6.0577419e+00   3.2187880e+02  -6.1110287e+00   4.9736516e+02   2.1271432e+01   2.3587880e+02   1.5687897e+02   3.1748323e+02   5.7571484e+00   3.2542968e+02   2.3401240e+02   5.5741903e+02   2.3736800e+01   4.0531129e+02   1.3537032e+01   3.4147774e+02  -1.5486284e+01   4.9451065e+02  -6.1343226e-01   7.3010880e+02  -4.0994287e+00   2.5770484e+02   1.9981910e+02   3.5157032e+02   2.6333084e+01   6.0501581e+02  -2.7495458e+01   7.3240194e+02   2.1029781e+01   2.6809032e+01  -1.6526981e+01   3.9617516e+02   2.4143742e+00   4.3578484e+02   1.9698270e+02   3.6891097e+02   2.3320099e+02   4.3956516e+02   4.4151239e+01   3.3084710e+02  -1.6887355e+00   6.5596290e+02  -1.9429935e+01   3.7701742e+02   3.8792477e+01   2.6607097e+01   7.1335948e+01   2.4223290e+02  -2.4155084e+01   3.4087774e+02  -4.1039252e+01
   2.2610880e+02   1.6544057e+02   4.0732161e+02   2.0941911e+02   3.2127677e+02   9.6517290e+00   3.6365880e+02   2.4465657e+02   2.3781258e+02   1.8569532e+02   3.4321710e+02   2.6779844e+02   3.4530677e+02   1.4112578e+02   5.9005548e+02   1.8829755e+01   4.8777774e+02   2.0935004e+02   5.8693323e+02   1.0125019e+01   4.4995742e+02   1.7422179e+02  -2.4565323e+02   1.5308097e+02   5.1859355e+02   2.7201226e+01   5.7575032e+02   1.7302968e+00   5.1149194e+02  -1.2984839e+01   3.5053613e+02   1.7523195e+02   4.7587258e+02  -5.8875484e+00   6.8099880e+02  -2.5060629e+01   8.5895806e+01   4.1307221e+02   3.0395032e+02   1.7661817e+02   1.4984581e+02   2.1110266e+02   5.2537129e+02   2.1384417e+02   4.2108903e+02   1.6162191e+02   2.9987880e+02   1.4709897e+02   2.8348839e+02   1.6666835e+02   3.9413742e+02   2.0624772e+02   3.5954880e+02   2.1843537e+02   1.2454880e+02   4.8612537e+02   3.7759194e+02   1.1514942e+02   4.0901065e+02   2.2526883e+02   8.0402774e+02   2.6109716e+01   6.2946161e+02   3.4977910e+01   7.5167161e+02   9.1643355e+00   2.9276880e+02   1.8543777e+02   1.2587880e+02   4.5623897e+02   5.1099880e+02   8.5393713e+00   7.3887710e+02   3.6896284e+01   1.9993323e+02   1.0000534e+02   6.8087880e+02   2.2508971e+01   2.6993000e+02   1.5615754e+02   5.7599880e+02  -7.4406287e+00   4.3723548e+02   1.4491923e+02   4.6275419e+02   2.0242568e+01   2.5887194e+02   1.3741960e+02   5.7183387e+02  -2.3320903e+01   3.9599880e+02   8.7254297e+00   5.1220516e+02   3.7951006e+01   2.7600419e+02   1.4078257e+02   5.2004194e+02   2.1484890e+02   5.8743880e+02   3.3644171e+01   3.9993839e+02   1.7183267e+02   7.1279645e+02  -1.6036942e+01   4.0043880e+02   4.7604171e+01   7.6123774e+02   4.3850335e+01   3.3099880e+02   4.0360937e+02   4.3026613e+02   2.6088387e+02   2.9750000e+02   1.9609032e+01   4.1056290e+02   1.8564819e+02   2.7791484e+02   1.6756488e+02   5.8286226e+02   9.4759729e+01   4.8018710e+02   2.1419697e+02   3.4673452e+02   1.2889221e+02   4.2693000e+02   3.7569044e+02   4.4113258e+02   2.6207907e+02   2.1887871e+02   1.4774099e+02   5.0327355e+02   1.0950554e+02   3.1101581e+02   1.7452454e+02   3.0848581e+02   1.1349468e+02   6.8419613e+02   1.4153987e+01   6.0879484e+02  -5.0719742e+00   1.3777516e+02   3.3729637e+02   3.1518710e+02   2.2643277e+02   5.1947250e+02   1.9602988e+02   3.9055935e+02  -6.5279742e+00   7.4279645e+02   3.6466177e+02   4.6877742e+02   1.4828587e+02   3.9619452e+02   1.3807992e+02   3.9695645e+02   2.1319284e+02   3.7424387e+02   1.4826243e+02   3.7779258e+02   1.3906014e+02   3.8235129e+02   1.8124061e+02   4.6970065e+02   1.6928459e+02   3.2854880e+02   6.5355371e+01   4.6467935e+02   2.6532630e+02   7.1170935e+02  -2.1229652e+01   3.1504903e+02   1.7261156e+02   2.4204871e+02   1.3272288e+02   2.2687516e+02   1.4376999e+02   5.5443880e+02   5.3844171e+01   2.0865880e+02   1.0339657e+02   2.0409000e+02   1.6444054e+02   1.0392645e+02   5.5821363e+02   5.6725581e+02  -9.3424000e+00   4.4543880e+02   2.6500417e+02   1.9234677e+02   1.5261516e+02   2.6788065e+02   9.5575677e+01   2.4767258e+02   1.3490490e+02   2.0959258e+02   2.3592163e+02   3.8333935e+02  -3.7113600e+01   4.2559613e+02   2.8321665e+01   2.4817032e+02   1.2972444e+02   2.3709097e+02   9.5650787e+01   1.5266613e+02   7.8581548e+01   2.1256065e+02   8.8513535e+01   1.7932065e+02   1.1499080e+02   2.2259516e+02  -3.3953548e+00   4.4099880e+02   2.9249371e+01   3.9591161e+02   2.9847320e+02   5.7446968e+02   5.3040490e+01   3.3800258e+02   1.8830592e+02   5.1154880e+02   1.7715371e+01   4.6882065e+02   2.4102241e+02   5.6962387e+02   4.1832026e+01   5.2100167e+02   4.0477548e+00   4.2920129e+02   2.3467874e+02   3.9945645e+02   2.1269800e+02   4.0081161e+02   1.4045410e+02   4.9532161e+02   7.5012981e+01   4.2576880e+02  -4.2022287e+00   7.0615194e+02  -1.1997961e+01   4.2554839e+02   1.3169516e+02   4.0123710e+02   2.3924619e+02   6.4387880e+02  -1.2311029e+01   1.9240194e+02   2.2281849e+02   4.1354880e+02  -2.7746287e+00   2.7836516e+02   1.7347239e+01   5.0954880e+02   1.5435371e+01   4.5865880e+02  -2.1943429e+01   2.2608871e+02   1.3351097e+02   2.8494484e+02   3.9639897e+01   4.1547839e+02   2.1340754e+02   2.1646419e+02   1.1401028e+02   3.5665880e+02   1.8210657e+02   3.6111161e+02   1.1524397e+02   2.0786968e+02   1.3641365e+02   5.0528387e+01   2.5330837e+02   2.4410880e+02   1.0178057e+02   3.2171516e+02   1.3971117e+02   2.1564097e+02   5.2580658e+01   6.9514806e+02   6.9617032e+00   5.5065880e+02   2.7806571e+01   6.7261613e+01   7.4335871e+00   3.6477258e+02  -2.4096000e+01   5.4732880e+02   2.8632971e+01   5.4386355e+02   5.8914142e+01   2.3799880e+02   1.9269371e+01   4.5958516e+02   1.7183832e+01   2.8376880e+02   1.2404777e+02   3.4314323e+02   3.8814348e+01   3.2109968e+02   1.6146880e+02   6.6230903e+02   2.8575600e+01   3.8987129e+02   5.5223226e-01   2.7969774e+02   6.3461161e+00   4.9696065e+02   3.2080568e+01   6.0476880e+02   2.1707771e+01   3.1126484e+02   1.3809430e+02   3.5679032e+02   4.1135484e+01   4.8179581e+02  -1.2857858e+01   7.0707194e+02   4.7496181e+01   2.1359032e+01  -2.1310981e+01   3.9162516e+02   2.7783742e+00   3.8745484e+02   1.4707910e+02   3.8068097e+02   2.2025939e+02   4.1401516e+02  -1.7144761e+01   3.8429710e+02   3.4365265e+01   5.8696290e+02  -9.0993548e-01   3.9568742e+02   1.7408877e+01   3.7857097e+01   3.5685948e+01   2.7635290e+02  -3.1346839e+00   2.8487774e+02   1.1107484e+00
   3.6665880e+02   1.8019657e+02   4.1499161e+02   1.9057551e+02   2.9149677e+02   1.5034129e+01   3.4276880e+02   2.3510777e+02   2.3714258e+02   1.7374892e+02   3.6021710e+02   1.9587844e+02   3.2285677e+02   1.5759178e+02   6.3449548e+02   3.7245548e+00   4.8388774e+02   2.5955124e+02   7.1437323e+02  -3.8401806e+00   6.0250742e+02   1.5179779e+02  -2.7765323e+02   1.8675097e+02   6.0337355e+02   2.2188826e+01   5.5530032e+02   4.1366297e+01   6.3983194e+02   2.9527961e+01   4.3464613e+02   1.8495315e+02   4.6620258e+02  -1.7773948e+01   6.9110880e+02  -1.6089429e+01   9.6895806e+01   4.1141221e+02   2.7639032e+02   1.5204297e+02   1.2651581e+02   1.8084906e+02   4.7570129e+02   2.3304777e+02   4.5508903e+02   1.4778191e+02   2.8865880e+02   1.6921657e+02   3.4726839e+02   1.9023595e+02   3.6436742e+02   2.1551932e+02   3.4732880e+02   2.4874297e+02   1.1021880e+02   3.2816177e+02   3.8637194e+02   1.0366702e+02   4.1479065e+02   2.0691643e+02   7.9324774e+02   1.9642116e+01   7.3112161e+02  -7.1489032e-01   7.5144161e+02   1.9402735e+01   3.0165880e+02   2.1128657e+02   1.3099880e+02   4.5593937e+02   5.2932880e+02   1.7512971e+01   5.8420710e+02   2.5719884e+01   2.3815323e+02   1.3671774e+02   6.0987880e+02   8.7389713e+00   2.4771000e+02   1.5838514e+02   5.8321880e+02   3.2541771e+01   4.0467548e+02   1.6152403e+02   5.1431419e+02   1.4447768e+01   2.8353194e+02   1.1022680e+02   4.4561387e+02   7.1066968e+00   3.9887880e+02   5.7935030e+01   5.3931516e+02  -6.7777935e+00   3.3100419e+02   7.1052568e+01   5.2582194e+02   1.8927650e+02   6.8632880e+02   6.2732971e+01   4.7104839e+02   1.8181387e+02   6.6579645e+02   3.9723058e+01   4.2365880e+02   4.5636571e+01   7.8923774e+02   6.1050335e+01   4.3287880e+02   4.1645897e+02   3.7649613e+02   2.4562547e+02   2.8727000e+02   5.3647432e+01   4.5245290e+02   2.0651699e+02   3.3369484e+02   1.7699248e+02   6.5242226e+02   7.7414929e+01   5.5118710e+02   1.7929697e+02   3.8306452e+02   1.3709581e+02   4.5471000e+02   3.4780804e+02   3.1824258e+02   3.5635027e+02   2.1109871e+02   1.1803339e+02   4.6938355e+02   6.8766735e+01   3.6879581e+02   1.9067214e+02   3.2014581e+02   1.0500188e+02   6.8485613e+02   3.5211187e+01   5.3235484e+02   2.9232258e+00   1.5388516e+02   3.1889757e+02   3.4551710e+02   1.5256637e+02   4.3636250e+02   1.4934868e+02   3.6733935e+02  -1.3780374e+01   7.0302645e+02   3.6651337e+02   5.2433742e+02   2.0051107e+02   3.3985452e+02   1.4046712e+02   3.5307645e+02   2.1882324e+02   3.9824387e+02   1.6145243e+02   5.3067258e+02   1.4548974e+02   3.3746129e+02   1.4894181e+02   4.8648065e+02   1.6327219e+02   3.2621880e+02   5.3321771e+01   5.5134935e+02   3.0239270e+02   8.4981935e+02   3.8061548e+01   2.6326903e+02   1.7353396e+02   2.4159871e+02   1.3508888e+02   2.3820516e+02   1.3397359e+02   5.4754880e+02   3.2505371e+01   2.1132880e+02   1.0818297e+02   2.6420000e+02   1.3151174e+02   1.4147645e+02   3.8820963e+02   5.0414581e+02   6.8366400e+01   4.6910880e+02   1.9122057e+02   2.3046677e+02   1.8089556e+02   3.3144065e+02   1.1338088e+02   2.8523258e+02   1.6001010e+02   2.1825258e+02   2.0333883e+02   3.6855935e+02  -1.4481200e+01   3.9803613e+02   2.6086465e+01   3.2217032e+02   1.1702444e+02   2.1220097e+02   9.5641987e+01   1.4410613e+02   6.9816348e+01   2.2756065e+02   8.7423535e+01   1.7398065e+02   9.7978000e+01   2.4592516e+02  -4.1754839e-02   5.4610880e+02  -4.1594287e+00   4.3413161e+02   3.1386560e+02   5.4902968e+02   6.3185690e+01   4.2600258e+02   1.8271592e+02   5.3065880e+02   3.6636571e+01   4.3248065e+02   1.8848961e+02   5.8395387e+02   1.2915626e+01   4.4844167e+02   8.9625548e+00   3.5365129e+02   1.9594274e+02   4.4123645e+02   1.6069560e+02   3.9794161e+02   1.8905370e+02   4.6766161e+02   6.4895781e+01   4.2543880e+02  -4.8358287e+00   7.3037194e+02   3.9404439e+01   4.5321839e+02   2.1437156e+02   3.6567710e+02   2.4009099e+02   6.2121880e+02   1.0611771e+01   1.5918194e+02   1.7202609e+02   4.6443880e+02   1.1824171e+01   2.8447516e+02  -2.1371561e+01   5.7132880e+02  -5.9570287e+00   4.2476880e+02  -1.4522287e+00   2.6375871e+02   1.6005737e+02   2.7194484e+02   3.8998968e+00   3.6658839e+02   9.4098735e+01   2.0935419e+02   1.4491908e+02   3.8432880e+02   1.8334297e+02   3.4689161e+02   1.2838157e+02   1.8408968e+02   6.5756052e+01   5.9308387e+01   2.6093597e+02   2.8576880e+02   9.8887771e+01   3.1049516e+02   9.6278774e+01   1.7109097e+02   8.2254658e+01   7.4825806e+02   3.1529032e+00   5.3010880e+02   4.5705713e+00   6.2711613e+01   2.3137587e+01   4.1955258e+02  -7.1484000e+00   6.3854880e+02   3.4453713e+00   5.0519355e+02   9.3477419e+00   2.3032880e+02   1.4992971e+01   4.9413516e+02   2.1749832e+01   2.5999880e+02   1.3794937e+02   3.2292323e+02   7.7619484e+00   3.0709968e+02   2.0314880e+02   5.9441903e+02  -2.1663200e+01   4.1276129e+02   7.2103226e-01   3.1580774e+02   2.9567316e+01   5.3140065e+02   1.4215368e+01   7.7332880e+02   3.5662971e+01   3.1926484e+02   1.7689430e+02   3.3968032e+02   5.1944284e+01   8.6890581e+02   2.7063342e+01   7.5340194e+02   1.9009781e+01   4.2699032e+01  -2.5781806e+00   4.0929516e+02  -5.7452258e+00   4.2445484e+02   2.3544910e+02   3.2535097e+02   2.1256579e+02   4.7245516e+02   2.3070039e+01   4.1017710e+02   1.4048645e+00   6.2896290e+02  -2.0409935e+01   3.4613742e+02   1.5152877e+01   3.4357097e+01   8.1215948e+01   2.4810290e+02  -2.1246839e+00   3.2109774e+02  -5.8968516e+00
   3.7699880e+02   1.6947937e+02   4.2188161e+02   1.8491431e+02   2.8793677e+02   4.6768929e+01   2.9210880e+02   1.8272057e+02   2.3026258e+02   1.5906932e+02   4.1565710e+02   3.4655324e+02   3.7963677e+02   1.5359938e+02   6.2872548e+02   6.8461548e+00   5.2600774e+02   2.6529164e+02   7.1826323e+02   2.0068619e+01   5.4072742e+02   1.8774019e+02  -2.0588323e+02   1.8523937e+02   6.0437355e+02   6.2668826e+01   5.6753032e+02   1.6057897e+01   7.2183194e+02   1.4857961e+01   3.4886613e+02   2.0481555e+02   4.5676258e+02   1.6412516e+00   7.4476880e+02  -5.4942229e+01   1.3589581e+02   4.0262221e+02   3.0584032e+02   1.7268697e+02   1.1629581e+02   2.0244666e+02   4.5004129e+02   1.6732057e+02   3.7285903e+02   1.3259031e+02   3.6643880e+02   2.0277417e+02   3.6181839e+02   2.4318195e+02   3.6547742e+02   1.9999052e+02   3.7432880e+02   2.2703297e+02   1.1699880e+02   3.4438937e+02   4.6659194e+02   1.4746942e+02   3.4901065e+02   1.7995883e+02   7.2580774e+02   3.1147316e+01   7.3735161e+02   3.8456710e+01   7.0489161e+02   3.6126735e+01   3.4065880e+02   1.7905657e+02   1.6843880e+02   4.9627417e+02   4.7565880e+02   4.8586571e+01   6.5787710e+02   2.1936284e+01   2.7193323e+02   1.0901534e+02   6.3610880e+02   5.9705713e+00   2.9104000e+02   1.3169874e+02   5.4043880e+02   1.4294171e+01   4.1134548e+02   1.3343043e+02   5.0820419e+02   3.9376568e+01   2.5809194e+02   1.4137200e+02   4.6305387e+02   1.7161497e+01   3.4399880e+02  -2.6745703e+00   5.5175516e+02   3.9447006e+01   3.5244419e+02   1.1555737e+02   4.7571194e+02   1.6828530e+02   5.8965880e+02   5.1136571e+01   4.6659839e+02   1.9838987e+02   5.8567645e+02  -4.8673419e+00   3.9632880e+02   6.1152971e+01   7.3890774e+02  -2.0143265e+01   3.8243880e+02   4.3038417e+02   3.3582613e+02   1.7032907e+02   3.2094000e+02   2.1513832e+01   4.6256290e+02   1.8059819e+02   2.8691484e+02   1.9228488e+02   6.6997226e+02   7.4460929e+01   5.4029710e+02   1.4949817e+02   2.9195452e+02   1.2727461e+02   4.6182000e+02   3.4312924e+02   3.4924258e+02   3.7665027e+02   2.7965871e+02   2.1909859e+02   5.0538355e+02   1.1366674e+02   3.5523581e+02   2.0975694e+02   2.3814581e+02   8.6121884e+01   5.6063613e+02   4.4808787e+01   5.4335484e+02  -6.5067742e+00   1.3255516e+02   3.3615397e+02   3.3407710e+02   1.4826157e+02   3.9025250e+02   1.1891748e+02   3.1999935e+02  -1.7113174e+01   6.1113645e+02   3.0897457e+02   4.8144742e+02   1.6405227e+02   3.4119452e+02   1.6513992e+02   4.0551645e+02   2.7039804e+02   3.6568387e+02   1.2305723e+02   5.2901258e+02   1.7807254e+02   3.8557129e+02   1.3209301e+02   4.6570065e+02   2.2682459e+02   3.5799880e+02   6.1559371e+01   4.8422935e+02   3.4221230e+02   9.1247935e+02  -1.9512516e+00   2.7037903e+02   1.8540516e+02   2.3770871e+02   1.1629008e+02   2.1798516e+02   1.2726119e+02   5.0421880e+02   3.8641771e+01   2.0143880e+02   8.0744171e+01   3.1131000e+02   1.8552294e+02   1.2492645e+02   5.3120363e+02   5.8659581e+02   1.9440400e+01   4.0321880e+02   1.5138177e+02   2.4079677e+02   2.2428916e+02   3.3466065e+02   8.0893277e+01   2.8667258e+02   1.1744490e+02   2.1747258e+02   2.5184123e+02   4.1300935e+02  -1.8147200e+01   4.6503613e+02  -6.0535355e+00   2.2972032e+02   1.3197044e+02   2.2665097e+02   9.1595987e+01   1.3055613e+02   7.6460348e+01   1.9433065e+02   4.9191935e+01   1.9665065e+02   7.2824400e+01   2.3426516e+02   5.6104516e-01   5.3199880e+02   4.6393713e+00   4.3880161e+02   3.4415200e+02   6.2457968e+02   6.0141690e+01   3.9722258e+02   2.2167832e+02   5.5887880e+02   8.8189713e+00   4.3959065e+02   1.8336081e+02   4.3017387e+02   2.0988026e+01   4.3589167e+02  -1.1923445e+01   3.2209129e+02   1.8612754e+02   3.8089645e+02   1.8874280e+02   3.8644161e+02   1.3810370e+02   4.1855161e+02   4.5934581e+01   4.0932880e+02   8.3429713e+00   6.2426194e+02  -1.6216761e+01   5.2688839e+02   1.4913796e+02   4.8667710e+02   2.0941099e+02   6.1710880e+02   3.2270571e+01   1.6151194e+02   1.5283969e+02   4.3865880e+02   1.8216571e+01   2.7447516e+02  -2.7915613e+00   5.4076880e+02   3.0267771e+01   4.2876880e+02  -9.2122287e+00   2.8542871e+02   2.1287377e+02   2.5583484e+02   1.2858697e+01   3.3581839e+02   1.4145034e+02   2.0191419e+02   1.3873428e+02   3.5999880e+02   1.6083937e+02   3.3011161e+02   1.4716397e+02   1.3642968e+02   1.0856885e+02   7.4308387e+01   1.9229597e+02   3.3143880e+02   1.5068417e+02   2.9460516e+02   1.1587997e+02   1.5397097e+02   5.0074258e+01   7.5225806e+02   3.3722903e+01   5.8943880e+02   3.5044171e+01   3.8821613e+01  -3.7312129e+00   4.5610258e+02   4.4876000e+00   5.6443880e+02   3.1934171e+01   5.4586355e+02   1.5864142e+01   2.7021880e+02   5.1801771e+01   4.8236516e+02  -2.5748568e+01   2.5054880e+02   1.4993537e+02   4.2248323e+02   3.3577148e+01   3.3842968e+02   1.9986240e+02   6.8475903e+02   2.8549600e+01   3.9220129e+02   2.4925832e+01   3.7491774e+02   1.5608516e+01   4.8385065e+02   2.5909368e+01   7.3454880e+02   2.1875371e+01   3.3882484e+02   1.6332950e+02   3.3901032e+02   8.8788387e-01   4.9545581e+02  -3.3950658e+01   3.0063194e+02   1.3461381e+01   1.0359032e+01  -2.2210981e+01   3.8629516e+02  -8.0152258e+00   3.6034484e+02   1.1801790e+02   3.4091097e+02   2.7877099e+02   4.0445516e+02   1.5620039e+01   3.4117710e+02  -4.1851355e+00   6.3110290e+02  -2.5011135e+01   4.2735742e+02  -1.1234723e+01   3.7857097e+01   8.0935948e+01   2.7935290e+02  -2.8744684e+01   2.9531774e+02  -2.3504452e+01
   2.9810880e+02   1.5513057e+02   4.8743161e+02   2.1967031e+02   3.1038677e+02  -1.6587071e+01   3.3621880e+02   1.9930177e+02   2.3203258e+02   1.6837772e+02   4.2665710e+02   2.7801324e+02   3.7308677e+02   1.9301338e+02   5.2594548e+02   4.8288555e+01   5.1800774e+02   2.2893164e+02   7.0026323e+02   2.8058619e+01   4.8372742e+02   1.6630019e+02  -2.3076323e+02   1.1610977e+02   4.9892355e+02   3.5884826e+01   5.7042032e+02   3.5606697e+01   5.9238194e+02   3.5993961e+01   3.1297613e+02   2.0723675e+02   5.1454258e+02  -6.9811484e+00   5.9376880e+02  -1.7972229e+01   1.3801581e+02   4.0057261e+02   3.1717032e+02   2.0978057e+02   1.1996581e+02   1.5326306e+02   4.4770129e+02   1.8717777e+02   3.7841903e+02   1.4147551e+02   3.3332880e+02   1.4542297e+02   4.1681839e+02   2.1067195e+02   3.3091742e+02   1.5986532e+02   4.1199880e+02   2.4134937e+02   1.1110880e+02   3.4553057e+02   2.2070194e+02   7.5590619e+01   4.3557065e+02   1.8603403e+02   9.6191774e+02   3.5985161e+00   7.5212161e+02   8.3510968e-01   6.7878161e+02   1.7875535e+01   3.2021880e+02   1.9158177e+02   1.3365880e+02   4.5016657e+02   5.2243880e+02  -2.6375829e+01   6.8020710e+02   1.9589884e+01   2.1993323e+02   1.1573534e+02   6.6676880e+02   1.2637771e+01   2.3648000e+02   1.7828354e+02   4.8976880e+02   1.0017771e+01   4.1934548e+02   1.1335043e+02   4.7964419e+02   5.8913677e+00   2.7431194e+02   1.4207440e+02   5.0650387e+02   3.7355497e+01   2.6776880e+02   2.9203830e+01   4.4809516e+02   8.5198065e+00   3.2833419e+02   1.2093617e+02   5.5949194e+02   2.6091290e+02   6.8499880e+02   4.9059371e+01   3.5715839e+02   1.4125507e+02   5.7212645e+02   7.5466581e+00   3.8943880e+02   3.1044171e+01   7.2234774e+02   4.1181535e+01   4.1087880e+02   4.2543897e+02   4.0082613e+02   2.0878907e+02   3.7850000e+02   4.6689032e+01   4.7790290e+02   1.9615099e+02   3.5325484e+02   1.4242768e+02   6.7531226e+02   3.6143729e+01   5.8918710e+02   1.4758697e+02   3.2518452e+02   1.2117621e+02   4.0615000e+02   2.9869284e+02   3.4213258e+02   3.6643907e+02   2.5387871e+02   1.4950099e+02   5.4794355e+02   9.2151935e+01   3.3190581e+02   1.4685334e+02   2.4481581e+02   1.0880828e+02   5.8785613e+02   4.5631187e+01   4.9557484e+02   1.4315626e+01   1.4500516e+02   3.1315797e+02   2.9396710e+02   1.2980037e+02   4.3225250e+02   2.0478748e+02   3.2311935e+02  -6.0227742e+00   6.3268645e+02   2.7514057e+02   4.1677742e+02   1.7089587e+02   4.0574452e+02   1.4231592e+02   4.5962645e+02   2.9629924e+02   3.3413387e+02   1.2392123e+02   4.6245258e+02   1.7905734e+02   4.1757129e+02   1.4742301e+02   4.8514065e+02   1.6815939e+02   4.6143880e+02   6.7284171e+01   4.3700935e+02   2.2253990e+02   8.0436935e+02   3.4357548e+01   2.9515903e+02   1.9987276e+02   2.7148871e+02   1.7391768e+02   2.6564516e+02   1.1199839e+02   4.8776880e+02   5.7277713e+00   1.9432880e+02   1.1343297e+02   2.7020000e+02   1.6592174e+02   7.3476452e+01   4.2364963e+02   5.2559581e+02   2.6504000e+00   3.6010880e+02   1.4894057e+02   2.7246677e+02   2.6197556e+02   2.5855065e+02   1.0443208e+02   2.5178258e+02   1.0979610e+02   2.3781258e+02   2.1466403e+02   4.2667935e+02  -2.7020800e+01   4.9626613e+02   2.9448065e+01   2.9217032e+02   1.7775444e+02   2.2776097e+02   1.0117719e+02   1.2099613e+02   8.7775148e+01   2.1367065e+02   2.9974735e+01   1.6443065e+02   5.2072000e+01   2.8048516e+02  -2.1026555e+01   5.4665880e+02  -6.8734287e+00   5.0769161e+02   4.2375080e+02   5.9435968e+02   4.3899290e+01   3.4755258e+02   1.2843192e+02   4.0854880e+02   1.7845371e+01   4.4359065e+02   2.1071081e+02   5.1851387e+02   2.7590826e+01   3.6489167e+02   8.9865548e+00   4.0276129e+02   1.7623394e+02   4.1434645e+02   2.1006680e+02   3.2981161e+02   1.6750410e+02   4.4766161e+02   3.3165781e+01   3.4910880e+02   8.3805713e+00   5.8870194e+02   1.2628039e+01   6.2732839e+02   2.0177276e+02   4.8434710e+02   2.2904739e+02   5.9710880e+02  -4.1569429e+01   1.9362194e+02   2.2272089e+02   4.5765880e+02  -7.6334287e+00   3.0347516e+02  -3.2441561e+01   4.9554880e+02   5.1885371e+01   3.8832880e+02   7.3529713e+00   3.0053871e+02   1.6955497e+02   2.5805484e+02   3.0110968e+00   3.6581839e+02   1.7860034e+02   2.0358419e+02   1.3582068e+02   4.1354880e+02   1.7700537e+02   3.1144161e+02   1.4077757e+02   1.7075968e+02   8.3492452e+01   3.0968387e+01   2.5142317e+02   2.2987880e+02   1.0735897e+02   3.0371516e+02   1.1137117e+02   1.3097097e+02   5.8684258e+01   7.9969806e+02  -1.4962297e+01   5.6221880e+02  -4.3668229e+01   8.6711613e+01   8.0975871e+00   3.7477258e+02  -2.2006000e+01   6.0376880e+02   2.9787771e+01   5.6475355e+02   6.5829419e+00   2.4921880e+02   1.3041771e+01   4.6180516e+02   4.1556232e+01   2.8043880e+02   1.9609417e+02   3.8859323e+02   8.2883484e+00   3.5487968e+02   1.4798640e+02   6.3541903e+02   3.7836800e+01   3.7687129e+02   2.8262232e+01   3.4436774e+02   6.7225161e+00   5.5185065e+02   4.4693677e+00   7.4332880e+02   1.5392971e+01   3.1348484e+02   1.3813670e+02   3.0757032e+02   2.3403084e+01   5.0479581e+02   2.2522142e+01   2.8401935e+01  -2.0540219e+01   1.5699032e+01   9.0318194e+00   4.0629516e+02  -1.7522581e-01   3.9178484e+02   1.7961270e+02   3.3757097e+02   2.4070819e+02   4.5412516e+02   3.0206439e+01   3.7884710e+02   1.9691265e+01   7.0882290e+02   3.4812645e+00   3.7701742e+02  -7.5752258e-01   2.9857097e+01   6.1325948e+01   2.2660290e+02  -1.3024684e+01   3.1209774e+02  -2.2396852e+01
   3.4099880e+02   1.9691937e+02   4.0454161e+02   2.1586151e+02   3.3682677e+02  -3.1702271e+01   3.7432880e+02   2.6103297e+02   2.5992258e+02   1.4025652e+02   3.7265710e+02   2.8144324e+02   3.5019677e+02   1.4117458e+02   5.9249548e+02   4.2744555e+01   4.9366774e+02   2.7854884e+02   7.2270323e+02   1.7603419e+01   5.2806742e+02   1.6153299e+02  -2.5743323e+02   1.8324337e+02   5.4470355e+02   5.3442426e+01   5.4719032e+02   4.3905097e+01   6.7360194e+02   7.0463613e+00   3.8597613e+02   1.7317675e+02   4.3309258e+02   2.7204852e+01   6.1821880e+02  -5.4368229e+01   1.4801581e+02   4.4999261e+02   3.0850032e+02   1.6770417e+02   1.3473581e+02   1.7686146e+02   5.4237129e+02   2.5426417e+02   4.6930903e+02   1.7876431e+02   3.2121880e+02   2.2205177e+02   4.0215839e+02   2.2317475e+02   3.7680742e+02   2.2774412e+02   4.0599880e+02   2.7849937e+02   1.6754880e+02   4.1212537e+02   2.7359194e+02   2.9019419e+01   3.8223065e+02   2.0596123e+02   7.9302774e+02   1.3549716e+01   6.5668161e+02   3.2350310e+01   6.9489161e+02  -1.9632645e+00   3.3121880e+02   1.5881177e+02   1.2565880e+02   4.8025657e+02   4.7165880e+02   2.6865713e+00   7.0676710e+02   3.0250839e+00   1.4604323e+02   4.5426542e+01   7.7276880e+02  -5.7322287e+00   2.7637000e+02   2.0020234e+02   4.1521880e+02  -1.3688229e+01   4.2945548e+02   1.5232163e+02   5.3164419e+02   1.1501368e+01   3.0953194e+02   1.3303680e+02   5.9216387e+02   2.6612697e+01   4.2187880e+02  -9.9049703e+00   4.4753516e+02   3.5454606e+01   3.5144419e+02   1.1752737e+02   5.3171194e+02   2.0735530e+02   5.4965880e+02   3.9336571e+01   4.3171839e+02   1.2874027e+02   5.1990645e+02   3.2394258e+01   3.8121880e+02   2.8251771e+01   6.3923774e+02   3.0050335e+01   3.9476880e+02   3.9550777e+02   3.7782613e+02   1.6662907e+02   3.4672000e+02   3.8341432e+01   4.3045290e+02   2.0716699e+02   2.7747484e+02   1.5049008e+02   7.1164226e+02   7.6797329e+01   6.1518710e+02   1.2417697e+02   3.4018452e+02   1.2374621e+02   3.7615000e+02   3.6620284e+02   3.0013258e+02   3.1379907e+02   2.3776871e+02   1.3344979e+02   5.9960355e+02   8.7909135e+01   3.0746581e+02   1.5646854e+02   2.6859581e+02   1.1346588e+02   5.7752613e+02  -9.0924129e+00   5.0790484e+02   3.2879226e+01   1.5011516e+02   3.3952917e+02   3.3218710e+02   1.5507277e+02   4.7347250e+02   2.2959988e+02   4.0933935e+02  -1.8140374e+01   1.0391365e+03   9.1844568e+01   3.9088742e+02   1.3751707e+02   3.7919452e+02   1.5420992e+02   4.5318645e+02   2.3003444e+02   3.6290387e+02   1.5016963e+02   4.1456258e+02   1.5155854e+02   3.8135129e+02   1.4576061e+02   4.2692065e+02   1.3248699e+02   4.0999880e+02   4.9509371e+01   3.5722935e+02   1.7070230e+02   6.7992935e+02  -1.9127252e+01   3.3693903e+02   1.9853036e+02   2.3837871e+02   1.6489648e+02   2.4787516e+02   1.2886999e+02   5.5354880e+02   2.3135371e+01   2.0554880e+02   1.1930537e+02   2.5297000e+02   1.6597014e+02   7.4366452e+01   4.6446843e+02   5.3903581e+02  -1.7534800e+01   4.7210880e+02   2.0676057e+02   2.4268677e+02   1.5980796e+02   3.9400065e+02   9.4596077e+01   1.9212258e+02   8.9008903e+01   2.4481258e+02   3.0898403e+02   3.8389935e+02  -1.3938400e+01   5.1103613e+02  -2.1293535e+01   2.1017032e+02   1.1498444e+02   2.3354097e+02   1.0393479e+02   1.2321613e+02   1.0404755e+02   1.7122065e+02   3.6600735e+01   1.3732065e+02   4.8460800e+01   2.6203516e+02  -3.2550555e+01   4.4465880e+02   2.1406571e+01   5.3391161e+02   3.8999320e+02   6.0224968e+02   5.1038090e+01   2.8122258e+02   1.2029832e+02   4.2154880e+02   3.4585371e+01   4.7571065e+02   2.2192121e+02   7.1851387e+02   4.3150826e+01   4.4411167e+02   1.2978955e+01   5.3898129e+02   2.4555634e+02   4.6967645e+02   1.7675040e+02   3.8569161e+02   1.6653370e+02   4.4832161e+02   4.2772981e+01   3.7765880e+02   2.6096571e+01   5.8459194e+02   1.0846839e+01   4.8699839e+02   2.0510916e+02   4.2389710e+02   2.3021339e+02   4.2732880e+02   6.5629713e+00   2.0029194e+02   1.7962729e+02   4.2554880e+02   4.7053713e+00   2.8725516e+02   2.9603871e-01   5.2587880e+02   4.2018971e+01   3.9587880e+02   3.2078971e+01   2.2431871e+02   1.4365257e+02   3.1705484e+02   6.8510968e+00   4.7992839e+02   2.3903154e+02   2.0991419e+02   1.5264428e+02   4.6776880e+02   2.4399777e+02   3.3211161e+02   1.3389397e+02   1.7186968e+02   1.0251365e+02   5.3748387e+01   2.1071077e+02   2.7665880e+02   7.9506571e+01   3.1249516e+02   1.3811877e+02   1.4642097e+02   5.4678258e+01   7.9825806e+02  -4.5070968e+00   5.1321880e+02   1.9141771e+01   5.4041613e+01  -1.2058813e+01   4.3555258e+02   2.2351600e+01   6.3699880e+02   4.3129371e+01   5.2997355e+02   2.1585342e+01   2.5243880e+02   2.2444171e+01   4.8147516e+02  -6.4573677e+00   2.5121880e+02   1.3254177e+02   3.7592323e+02   4.0191948e+01   3.3376968e+02   2.2167520e+02   6.5641903e+02   5.7068000e+00   3.9965129e+02   2.2659832e+01   3.3303774e+02  -4.8108387e-01   5.7307065e+02   6.2101768e+01   6.9832880e+02   2.0332971e+01   3.0448484e+02   2.0040670e+02   3.4235032e+02   1.5400684e+01   4.3323581e+02  -1.6863058e+01   3.1851935e+01  -3.4266219e+01   4.1919032e+01   2.4484219e+01   4.2440516e+02  -1.3844026e+01   4.1701484e+02   1.4726430e+02   4.5657097e+02   1.3851819e+02   4.0523516e+02   2.6676387e+00   3.2495710e+02   3.8924645e+00   6.5953290e+02  -4.2575535e+01   3.2957742e+02  -4.8523226e+00   4.1607097e+01   4.7765948e+01   2.2373290e+02  -1.2675084e+01   2.7765774e+02   1.6238348e+01
   3.2921880e+02   2.0175177e+02   4.1677161e+02   2.1688311e+02   3.0804677e+02   1.6490129e+01   3.5410880e+02   2.2120057e+02   2.1826258e+02   1.5625932e+02   4.0776710e+02   2.6607444e+02   3.7096677e+02   1.3207298e+02   6.2805548e+02   8.1197548e+00   5.2977774e+02   2.4499004e+02   7.0959323e+02  -1.1907781e+01   5.2272742e+02   1.1251019e+02  -1.9954323e+02   1.4273217e+02   5.1514355e+02   2.1357226e+01   4.8386032e+02   3.3301497e+01   7.5860194e+02   7.3663613e+00   3.7008613e+02   2.1322795e+02   4.7865258e+02   3.3400516e+00   6.4843880e+02  -5.2565829e+01   1.3123581e+02   4.3788501e+02   2.9750032e+02   1.3258417e+02   1.6296581e+02   1.9216306e+02   5.2248129e+02   2.2196537e+02   4.1008903e+02   1.4361191e+02   2.9876880e+02   1.9384777e+02   2.9648839e+02   2.2951835e+02   4.0224742e+02   1.8226892e+02   4.0765880e+02   1.9491657e+02   1.6276880e+02   4.3128777e+02   3.9837194e+02   1.0514702e+02   3.7712065e+02   1.4937003e+02   8.3713774e+02  -1.1990839e+00   6.4823161e+02   1.8146310e+01   6.6955161e+02   2.4503935e+01   2.7043880e+02   2.0522417e+02   1.4287880e+02   4.9042897e+02   4.6776880e+02  -5.1122287e+00   7.4320710e+02   4.3298839e+00   2.2871323e+02   9.3472942e+01   8.5799880e+02  -9.6606287e+00   2.5159000e+02   1.0629474e+02   5.2621880e+02   1.6651771e+01   4.7923548e+02   1.2388923e+02   5.0531419e+02  -2.6282232e+01   2.9764194e+02   1.4142800e+02   5.3394387e+02   1.3380297e+01   3.7176880e+02  -3.2261703e+00   4.6087516e+02   9.2774065e+00   3.5055419e+02   8.8378568e+01   5.1138194e+02   2.2154170e+02   5.1965880e+02   3.8956571e+01   4.0282839e+02   1.7249147e+02   6.7734645e+02   1.9579058e+01   4.3199880e+02   5.4639371e+01   7.7323774e+02   1.1220335e+01   3.7154880e+02   4.2969537e+02   4.3615613e+02   2.2807267e+02   3.0750000e+02   3.5029032e+01   4.4267290e+02   1.5762939e+02   2.9880484e+02   1.6211368e+02   6.2164226e+02   1.1199733e+02   5.0718710e+02   1.7669697e+02   3.6073452e+02   1.2499221e+02   4.2693000e+02   2.8347044e+02   3.7779258e+02   3.4403627e+02   2.2820871e+02   1.6699459e+02   5.5316355e+02   2.1251434e+02   3.5346581e+02   1.5723854e+02   2.3214581e+02   9.7931884e+01   6.4219613e+02   1.1733987e+01   5.3879484e+02   4.3528026e+01   1.4466516e+02   3.1930517e+02   3.2173710e+02   1.7913877e+02   6.0791250e+02   2.2106468e+02   3.0477935e+02  -3.4115574e+01   1.0943565e+03   8.1646968e+01   4.6433742e+02   1.3120107e+02   3.9919452e+02   1.4016992e+02   3.6718645e+02   1.7502444e+02   4.0068387e+02   1.5248723e+02   4.2756258e+02   1.5273854e+02   3.8424129e+02   1.7319941e+02   4.5692065e+02   1.9130699e+02   3.6310880e+02   5.3930571e+01   4.2622935e+02   2.0152230e+02   6.3759935e+02   1.5699148e+01   3.1226903e+02   2.0461396e+02   2.3370871e+02   1.4083008e+02   2.7431516e+02   1.6886479e+02   4.6932880e+02   1.3432971e+01   2.7143880e+02   1.2003417e+02   2.1864000e+02   1.1982654e+02   1.2980645e+02   4.6269323e+02   5.5870581e+02   2.9121600e+01   4.9665880e+02   1.9901657e+02   1.9346677e+02   1.7241556e+02   3.0011065e+02   8.1547277e+01   2.4089258e+02   1.0810730e+02   1.9270258e+02   3.3193283e+02   3.6655935e+02   1.4228800e+01   4.1892613e+02   1.9525265e+01   2.4728032e+02   1.0067564e+02   2.6343097e+02   8.6323587e+01   1.5244613e+02   6.8819148e+01   2.2467065e+02   4.8984735e+01   2.0110065e+02   1.1924840e+02   2.4470516e+02  -3.8164155e+01   5.0399880e+02   4.8319371e+01   4.3380161e+02   2.9622200e+02   5.4124968e+02   7.3698090e+01   2.9589258e+02   1.5345472e+02   4.3054880e+02   4.2975371e+01   5.1015065e+02   2.2605601e+02   7.4417387e+02   2.9098026e+01   5.6677167e+02   1.1661548e+00   4.3520129e+02   2.3319874e+02   4.5600645e+02   1.9973400e+02   3.7156161e+02   2.2166410e+02   4.0932161e+02   6.8002981e+01   4.2410880e+02   2.9050571e+01   7.4982194e+02  -1.5931561e+01   3.9632839e+02   1.4847276e+02   4.6445710e+02   2.5985859e+02   6.7543880e+02   2.9604171e+01   1.8162194e+02   1.9068089e+02   4.4343880e+02  -8.3858287e+00   3.2469516e+02  -1.7139161e+01   5.2954880e+02   1.5495371e+01   3.8454880e+02  -1.4014629e+01   2.1308871e+02   1.6200097e+02   3.2461484e+02  -2.7537032e+00   3.8436839e+02   2.1700634e+02   2.9913419e+02   1.2706668e+02   4.0976880e+02   1.8552777e+02   3.6355161e+02   2.3693877e+02   1.5119968e+02   1.4360725e+02   2.8748387e+01   2.5627077e+02   2.4621880e+02   1.2239177e+02   3.5304516e+02   9.7424774e+01   1.8064097e+02   1.0616066e+02   7.1581806e+02  -2.4141897e+01   5.2165880e+02   2.0016571e+01   9.4151613e+01   3.1282387e+01   4.6010258e+02   1.3167600e+01   6.7821880e+02   4.9417713e+00   5.4853355e+02   2.3430542e+01   2.9065880e+02  -2.5034287e+00   4.8636516e+02   1.8591432e+01   2.6621880e+02   1.1056177e+02   3.3425323e+02   7.4554839e-01   2.9487968e+02   2.4412640e+02   6.1275903e+02   1.7759600e+01   4.5454129e+02   1.2938632e+01   3.2991774e+02   1.9438516e+01   5.2551065e+02   7.5765677e+00   6.7865880e+02   1.6796571e+01   2.9482484e+02   1.7429950e+02   3.3135032e+02   2.1950684e+01   6.8690581e+02  -1.3926658e+01   9.3741935e+01  -1.2174194e+00   2.6469032e+01   5.9502194e+00   4.3329516e+02   6.9947742e+00   4.2867484e+02   1.9144150e+02   5.3846097e+02   1.2296994e+01   4.4878516e+02  -5.2563613e+00   3.7617710e+02   4.1904865e+01   6.3339290e+02  -7.3343355e+00   4.0779742e+02  -2.2109923e+01   5.4727097e+01   3.9466348e+01   2.5623290e+02  -4.5250839e+00   3.1165774e+02  -2.0361652e+01
   3.6899880e+02   1.9345937e+02   4.4654161e+02   1.7516151e+02   2.6971677e+02   3.9446529e+01   3.4076880e+02   2.0871777e+02   1.5848258e+02   1.6370172e+02   2.9521710e+02   2.6363844e+02   3.8408677e+02   1.5457338e+02   5.6027548e+02   6.9322155e+01   4.9000774e+02   2.2406164e+02   6.7448323e+02   6.0110194e+00   5.4817742e+02   1.4514419e+02  -2.0232323e+02   1.3461457e+02   5.8103355e+02   4.4206026e+01   5.4242032e+02   2.8396697e+01   6.4849194e+02   9.8351613e+00   3.3842613e+02   1.8476075e+02   5.4676258e+02   1.8221252e+01   6.1054880e+02  -4.1204629e+01   1.1678581e+02   3.8282101e+02   3.2073032e+02   2.1638577e+02   1.5684581e+02   1.6565266e+02   4.2426129e+02   1.8027297e+02   3.9341903e+02   1.1038551e+02   3.3821880e+02   1.0980177e+02   3.3915839e+02   1.5121475e+02   3.2024742e+02   1.5082892e+02   3.9210880e+02   2.3227057e+02   1.4243880e+02   3.4691417e+02   3.8859194e+02   1.4948942e+02   4.3068065e+02   1.8920523e+02   8.9658774e+02   3.0449161e+00   5.0212161e+02   3.5275110e+01   7.4178161e+02   1.8065535e+01   3.2821880e+02   1.2338177e+02   1.0510880e+02   4.5223057e+02   4.1899880e+02   2.2899371e+01   6.5376710e+02   1.1595084e+01   2.4604323e+02   1.4897654e+02   6.3699880e+02   1.5899371e+01   2.7093000e+02   1.5496754e+02   5.3276880e+02   8.9077713e+00   4.0323548e+02   1.3796923e+02   4.4197419e+02   1.4967742e-02   3.4687194e+02   1.1937960e+02   3.6427387e+02   1.7613897e+01   3.9221880e+02  -1.9217030e-01   5.1675516e+02   4.7027006e+01   4.1011419e+02   1.6250377e+02   5.0793194e+02   1.8536770e+02   6.6332880e+02   4.8912971e+01   4.9893839e+02   1.8136267e+02   6.7279645e+02   1.1603058e+01   4.2821880e+02   5.0381771e+01   7.2778774e+02   1.3186335e+01   3.5287880e+02   4.9140897e+02   3.6393613e+02   1.7030027e+02   3.2383000e+02   2.9392632e+01   4.1990290e+02   1.5956099e+02   3.4091484e+02   2.1141488e+02   6.8042226e+02   8.3404929e+01   5.2152710e+02   1.3332977e+02   3.2862452e+02   1.1145101e+02   4.5549000e+02   3.5629564e+02   3.3368258e+02   4.5589507e+02   2.5143871e+02   1.4902619e+02   5.6971355e+02   9.8740335e+01   3.9857581e+02   2.2306974e+02   2.4270581e+02   1.4019708e+02   7.4574613e+02   2.1229987e+01   5.7890484e+02   2.6492258e+00   2.2622516e+02   2.7333037e+02   3.1251710e+02   1.8764637e+02   5.1914250e+02   2.1549628e+02   3.6611935e+02  -1.9242774e+01   1.0271365e+03   2.1694568e+01   5.4377742e+02   1.8817587e+02   3.3963452e+02   1.2904472e+02   3.8829645e+02   1.5422564e+02   4.3379387e+02   1.3438843e+02   4.5312258e+02   1.1369374e+02   4.1846129e+02   1.6590181e+02   4.4070065e+02   1.7227459e+02   2.9776880e+02   7.6817771e+01   5.8178935e+02   2.7018750e+02   8.8903935e+02   1.9253948e+01   2.2459903e+02   1.6984756e+02   1.9837871e+02   1.2998648e+02   2.7509516e+02   1.7902239e+02   5.3999880e+02   3.3999371e+01   2.3121880e+02   1.0081177e+02   3.5297000e+02   9.4410142e+01   1.6247645e+02   4.7196963e+02   4.9903581e+02   3.7752000e+00   5.2965880e+02   1.7737657e+02   1.9834677e+02   1.5535516e+02   1.4077065e+02   1.7854477e+01   3.2589258e+02   1.2197730e+02   1.9603258e+02   2.2133643e+02   3.9889935e+02  -7.3584000e+00   4.0014613e+02   2.9176645e+00   2.4061032e+02   1.5265924e+02   2.5065097e+02   6.7345987e+01   1.6777613e+02   8.9592748e+01   2.2422065e+02   1.0869074e+02   1.5021065e+02   1.0098960e+02   2.6515516e+02   3.9798452e+00   5.3943880e+02   4.5154171e+01   4.5813161e+02   2.4938560e+02   5.4602968e+02   4.2655690e+01   3.6133258e+02   2.0354952e+02   4.8732880e+02   1.3229713e+00   4.7248065e+02   1.9506961e+02   7.5717387e+02   4.2168026e+01   3.7000167e+02   1.5687755e+01   3.8343129e+02   1.6500034e+02   4.5945645e+02   1.6978800e+02   3.9381161e+02   2.1588410e+02   4.3832161e+02   3.9462981e+01   4.4610880e+02   9.5057129e-01   7.1215194e+02   9.6420387e+00   4.5599839e+02   1.3014916e+02   4.7767710e+02   1.9369099e+02   5.8932880e+02   1.0382971e+01   1.9351194e+02   1.6972969e+02   4.4454880e+02   9.5253713e+00   3.0125516e+02   5.1736039e+01   6.1043880e+02   2.7254171e+01   4.2276880e+02  -2.7732229e+01   2.9253871e+02   1.7353497e+02   2.5561484e+02   3.3876297e+01   3.7081839e+02   1.6676034e+02   2.5680419e+02   1.1112308e+02   3.6665880e+02   1.8830657e+02   3.0489161e+02   1.5652157e+02   1.3275968e+02   1.4131245e+02   7.4528387e+01   2.5882837e+02   2.8899880e+02   1.0496937e+02   1.4726516e+02   7.6337174e+01   1.4875097e+02   1.2782186e+02   8.2303806e+02   1.7510503e+01   5.8665880e+02  -1.8342871e-01   7.3041613e+01   1.2531187e+01   3.9988258e+02  -2.4014800e+01   5.9232880e+02   4.7922971e+01   5.5208355e+02   6.3665419e+00   2.4054880e+02   1.0845371e+01   5.0569516e+02   4.4950323e+00   2.5976880e+02   1.6974777e+02   3.7714323e+02   3.7984348e+01   2.6120968e+02   1.9637000e+02   6.0664903e+02   1.7138400e+01   3.8698129e+02   1.9453432e+01   3.5747774e+02   1.0673716e+01   5.0007065e+02   4.7217677e+00   7.6510880e+02   2.8100571e+01   2.9515484e+02   1.4127310e+02   3.3057032e+02   2.4453084e+01   5.5901581e+02  -6.9254581e+00   1.0807194e+02  -3.4738194e+00   4.9359032e+01   1.8890194e+00   4.2417516e+02   9.5043742e+00   4.4612484e+02   1.4682550e+02   5.8346097e+02  -4.6330065e+00   4.2656516e+02  -2.8087613e+00   3.6773710e+02   2.0360065e+01   6.3025290e+02  -2.5233135e+01   3.9935742e+02   1.8455277e+01   2.0477097e+01   8.1576348e+01   2.5060290e+02   1.9175316e+01   2.7520774e+02  -9.2256516e+00
   3.6999880e+02   2.3459937e+02   4.0488161e+02   1.7094431e+02   3.2082677e+02   5.0177290e+00   3.4343880e+02   1.9372417e+02   1.8037258e+02   1.5973052e+02   4.1310710e+02   2.9787724e+02   4.2252677e+02   1.6405818e+02   7.0072548e+02   3.4306155e+01   5.5288774e+02   2.6081124e+02   6.4981323e+02   2.5654619e+01   5.1772742e+02   2.0114019e+02  -2.0121323e+02   1.5930577e+02   6.7014355e+02   5.8627226e+01   5.9019032e+02   3.5025097e+01   7.4472194e+02  -4.0832387e+00   3.7697613e+02   1.6167675e+02   4.2720258e+02   1.2896052e+01   6.5776880e+02  -3.7532229e+01   8.3675806e+01   4.3013981e+02   2.9273032e+02   1.7318577e+02   1.6418581e+02   1.8228546e+02   4.2882129e+02   1.7212817e+02   4.3097903e+02   1.2505071e+02   3.2621880e+02   2.0321177e+02   3.7537839e+02   2.6198715e+02   3.6169742e+02   1.4484292e+02   3.9865880e+02   2.1585657e+02   1.2443880e+02   3.7279417e+02   4.0370194e+02   1.5828062e+02   3.6368065e+02   2.0567523e+02   7.7813774e+02   2.3630916e+01   4.1723161e+02   1.0286310e+01   7.1767161e+02   5.6764335e+01   3.6154880e+02   2.1338537e+02   1.0621880e+02   4.8825177e+02   4.8299880e+02   1.3779371e+01   6.2598710e+02   1.3487484e+01   3.2815323e+02   1.5096774e+02   6.2965880e+02   3.4936571e+01   3.1604000e+02   2.2235874e+02   5.3565880e+02   1.0065713e+00   3.7945548e+02   1.3843163e+02   5.6353419e+02  -6.7098323e+00   2.8453194e+02   1.1436680e+02   4.9527387e+02  -2.0416103e+01   3.3510880e+02   2.0366297e+00   4.9931516e+02   1.4422206e+01   3.7667419e+02   1.3395897e+02   4.7427194e+02   1.8451050e+02   7.5754880e+02   7.8595371e+01   4.5937839e+02   1.9474747e+02   5.6412645e+02   4.5296658e+01   4.7054880e+02   7.6775371e+01   7.0345774e+02  -5.1972645e+00   4.4687880e+02   4.9410897e+02   3.7704613e+02   1.8114147e+02   3.0238000e+02   4.8328632e+01   4.4179290e+02   2.4947979e+02   2.9836484e+02   1.6547888e+02   6.5997226e+02   3.9150929e+01   5.2474710e+02   1.2718217e+02   3.6529452e+02   1.0762741e+02   4.5582000e+02   2.9760924e+02   3.5990258e+02   3.6301747e+02   3.0187871e+02   1.7088099e+02   5.0760355e+02   7.6049135e+01   3.9801581e+02   2.6644454e+02   2.7303581e+02   1.0555068e+02   5.8085613e+02   4.0751187e+01   4.8913484e+02   3.2500826e+01   5.2555516e+02   2.9603974e+01   2.9662710e+02   1.4214757e+02   3.5936250e+02   1.3216868e+02   3.6166935e+02   3.8932258e+00   9.6613645e+02   2.4684568e+01   4.4777742e+02   2.0908587e+02   2.7596452e+02   1.6557832e+02   4.2918645e+02   2.1017444e+02   4.1601387e+02   1.0403083e+02   5.0567258e+02   1.5448974e+02   4.2902129e+02   1.3283701e+02   4.8314065e+02   1.8476939e+02   3.8265880e+02   1.5916571e+01   5.7078935e+02   2.4128750e+02   9.4881935e+02   2.0251548e+01   2.6982903e+02   1.8800916e+02   2.2915871e+02   1.2430408e+02   2.5642516e+02   1.4729599e+02   5.1921880e+02   4.4661771e+01   1.8265880e+02   1.1036657e+02   5.6209000e+02  -2.9759458e+01   1.2625645e+02   4.9953723e+02   4.8347581e+02   3.5360000e+01   4.0065880e+02   1.5192657e+02   2.4157677e+02   2.1867676e+02   2.0000645e+01   4.3066077e+01   2.6545258e+02   9.8372503e+01   2.0714258e+02   2.5055763e+02   4.1422935e+02  -3.9244800e+01   4.4303613e+02   1.0596465e+01   2.4972032e+02   9.6710439e+01   2.0465097e+02   1.0124599e+02   1.1188613e+02   7.8503948e+01   1.9789065e+02   6.6237135e+01   1.4287065e+02   7.9466800e+01   2.8437516e+02  -2.3117755e+01   5.6443880e+02   5.3484171e+01   4.4058161e+02   3.2056960e+02   5.0791968e+02   2.9034490e+01   4.3755258e+02   1.9067192e+02   5.0432880e+02   3.0402971e+01   3.9759065e+02   1.6150081e+02   6.2051387e+02   2.6540826e+01   3.9044167e+02  -2.7057445e+01   2.7731129e+02   1.3526994e+02   4.0345645e+02   1.7793800e+02   3.7519161e+02   1.8875370e+02   4.4710161e+02   3.2320581e+01   3.7132880e+02  -2.1067029e+01   5.1926194e+02   6.3513239e+01   5.2399839e+02   1.9736916e+02   4.8078710e+02   1.6910219e+02   5.7632880e+02   1.4982971e+01   1.4551194e+02   1.7989969e+02   4.3987880e+02   2.7338971e+01   2.9291516e+02  -1.9706761e+01   5.3854880e+02   1.0005371e+01   3.7499880e+02   1.2199371e+01   3.3775871e+02   1.9302737e+02   2.1372484e+02  -2.4102503e+01   3.3336839e+02   1.2930634e+02   2.5913419e+02   1.5326668e+02   3.4643880e+02   1.7081417e+02   3.7078161e+02  -2.4419626e+01   1.2175968e+02   8.2302452e+01   3.6528387e+01   2.8208837e+02   3.6999880e+02   1.3992937e+02   7.6051613e+00   3.5509974e+01   1.4242097e+02   5.0108258e+01   6.8747806e+02  -2.2984697e+01   5.5387880e+02   1.5668971e+01   4.9821613e+01   1.6828787e+01   4.1543258e+02  -3.9488800e+01   6.5621880e+02   3.7811771e+01   5.3764355e+02   1.3017419e+00   2.9843880e+02   5.8741713e+00   5.3002516e+02   1.5486323e+00   2.7743880e+02   1.2478417e+02   3.5837323e+02   4.4925948e+01   3.3065968e+02   1.7670400e+02   6.3119903e+02  -5.7156000e+00   4.4787129e+02   6.3522323e+00   3.4447774e+02   2.7043716e+01   5.2851065e+02   4.9965677e+00   7.0543880e+02   7.2041713e+00   3.2104484e+02   2.1486190e+02   2.9590032e+02   1.4226684e+01   4.6768581e+02   8.3094194e-01   8.4181935e+01   7.4373806e+00   1.8699032e+01   3.7231819e+01   4.7962516e+02   1.1178374e+01   3.7734484e+02   1.9121790e+02   4.9157097e+02  -2.2281806e+01   3.9912516e+02   5.6064387e+00   3.4229710e+02   4.0652645e+00   6.5425290e+02  -1.0583135e+01   4.2379742e+02   2.4050077e+01   5.0857097e+01   6.6275948e+01   2.6785290e+02   2.6045316e+01   2.9387774e+02   4.5007484e+00
   2.9976880e+02   1.4343777e+02   4.1965161e+02   1.6820271e+02   3.5704677e+02  -2.9898710e+00   2.9254880e+02   1.6957537e+02   2.2114258e+02   1.1324892e+02   4.1910710e+02   2.5961724e+02   4.0074677e+02   1.9569058e+02   5.3460548e+02   1.7265755e+01   5.2888774e+02   2.4217124e+02   6.8104323e+02  -1.8173781e+01   5.3006742e+02   1.0881299e+02  -2.5832323e+02   1.3320457e+02   5.6637355e+02   1.9488826e+01   5.4608032e+02   3.8663897e+01   7.4349194e+02   4.0125161e+01   3.8397613e+02   1.9600675e+02   4.8298258e+02   1.1883652e+01   6.6065880e+02  -2.7873429e+01   1.2756581e+02   3.4728861e+02   3.6328032e+02   1.7476177e+02   1.3296581e+02   2.1067306e+02   4.7693129e+02   2.1927937e+02   4.6897903e+02   9.6010710e+01   3.6010880e+02   1.7528057e+02   4.5326839e+02   2.5608595e+02   3.9936742e+02   1.7527932e+02   4.0087880e+02   2.6145897e+02   9.9438801e+01   3.2335417e+02   3.9104194e+02   1.3296342e+02   3.4846065e+02   2.1800283e+02   8.4291774e+02   4.6448516e+01   7.5201161e+02  -2.2760903e+00   6.8778161e+02   2.6605535e+01   3.4443880e+02   2.3419417e+02   8.6768801e+01   4.8925777e+02   5.4954880e+02   3.3235371e+01   6.0587710e+02   2.6316284e+01   2.3127323e+02   1.2993814e+02   5.7621880e+02  -2.0082287e+00   3.4804000e+02   1.2279874e+02   4.4276880e+02  -1.7782229e+01   4.2945548e+02   1.5954163e+02   6.2086419e+02   1.9033768e+01   3.1031194e+02   1.3297440e+02   5.0227387e+02   8.4638968e+00   2.8921880e+02   5.4878297e+00   4.1009516e+02   6.6698065e+00   3.4822419e+02   1.6612497e+02   5.2427194e+02   2.0073050e+02   7.6332880e+02   5.3132971e+01   4.0782839e+02   1.6698147e+02   5.5923645e+02   1.1687858e+01   4.1721880e+02   8.4821771e+01   7.8856774e+02   1.0993935e+01   4.0287880e+02   4.0762897e+02   3.3426613e+02   2.8256387e+02   2.7083000e+02   4.5632632e+01   4.8467290e+02   1.9504939e+02   2.8869484e+02   2.3559248e+02   6.4642226e+02   2.6234929e+01   5.0529710e+02   1.5629817e+02   2.2229452e+02   8.9287406e+01   4.7849000e+02   3.0034564e+02   4.2535258e+02   2.3312147e+02   2.8854871e+02   2.1372739e+02   5.3382355e+02   8.2391535e+01   3.2046581e+02   1.6287854e+02   2.5359581e+02   7.6665884e+01   5.7597613e+02   1.8361587e+01   5.2835484e+02   9.2432258e+00   4.2566516e+02   4.1595174e+01   2.7118710e+02   1.7195277e+02   4.6414250e+02   1.9456628e+02   3.3499935e+02  -1.9533174e+01   9.2013645e+02  -6.0754323e+00   4.5433742e+02   1.8033107e+02   3.9074452e+02   1.2262592e+02   4.9395645e+02   2.2088284e+02   3.2235387e+02   1.3163363e+02   5.5179258e+02   1.1125014e+02   3.8035129e+02   1.6528061e+02   4.1814065e+02   2.1496939e+02   4.2454880e+02   3.5675371e+01   4.6756935e+02   2.3487510e+02   8.5447935e+02   1.4688748e+01   3.1159903e+02   1.8844756e+02   2.6259871e+02   1.5607888e+02   2.0642516e+02   1.4084599e+02   4.9499880e+02   4.3929371e+01   1.8965880e+02   8.1576571e+01   5.4220000e+02   3.9417419e+00   1.2903645e+02   4.7775483e+02   5.2559581e+02   3.8650400e+01   3.5887880e+02   1.6826897e+02   2.3123677e+02   2.1027396e+02   5.5220645e+01   2.5698477e+01   2.8289258e+02   1.2230730e+02   1.8647258e+02   2.4788123e+02   4.2478935e+02  -3.1759600e+01   5.2081613e+02   3.2144065e+01   2.6728032e+02   1.5252564e+02   2.4543097e+02   9.9323587e+01   1.2199613e+02   8.3365148e+01   1.8022065e+02   5.4430735e+01   1.3832065e+02   1.1627080e+02   2.6070516e+02  -2.2444155e+01   5.2399880e+02   5.0609371e+01   5.7280161e+02   3.8177200e+02   5.3213968e+02   2.4876890e+01   3.9255258e+02   1.7783192e+02   4.8754880e+02   3.6975371e+01   3.6504065e+02   2.1666481e+02   5.4795387e+02   8.9056258e+00   3.7155167e+02  -6.8862452e+00   3.5620129e+02   1.6095874e+02   4.0500645e+02   1.5225400e+02   2.9031161e+02   1.6341410e+02   4.1977161e+02   4.7396981e+01   3.3943880e+02   5.5941713e+00   5.9704194e+02   2.6960839e+01   5.7143839e+02   2.2846396e+02   4.6767710e+02   2.1171099e+02   6.5476880e+02   3.9927771e+01   1.4940194e+02   1.6302849e+02   4.4721880e+02   8.5317713e+00   2.1825516e+02  -3.4733961e+01   5.5165880e+02   5.0286571e+01   3.9176880e+02  -4.4822287e+00   2.9475871e+02   1.7301737e+02   2.8061484e+02   6.2876297e+01   3.6003839e+02   1.4595274e+02   1.8546419e+02   1.3416028e+02   3.9199880e+02   2.0961937e+02   4.2411161e+02   3.8423974e+01   1.3031968e+02   9.7947652e+01   6.1308387e+01   2.1444597e+02   2.8887880e+02   1.3630897e+02   2.0045161e+01   4.7514774e+01   1.3453097e+02   2.9959458e+01   6.6536806e+02   1.7564103e+01   6.0587880e+02   1.0618971e+01   4.8041613e+01  -1.5918813e+01   4.2443258e+02  -6.4288000e+00   5.3310880e+02   1.6440571e+01   5.5286355e+02   2.2534142e+01   2.6332880e+02   9.6829713e+00   5.5225516e+02   1.2320232e+01   2.6621880e+02   1.5656177e+02   3.7459323e+02   2.9968348e+01   3.1220968e+02   2.4429000e+02   6.6508903e+02   2.9793200e+01   3.8687129e+02   2.0792232e+01   3.0458774e+02   5.1249161e+00   5.0296065e+02  -3.5094323e+00   6.1532880e+02   2.5192971e+01   3.5537484e+02   1.6100550e+02   3.0913032e+02   2.3498284e+01   4.4201581e+02  -4.0054581e+00   5.6291935e+01   3.7228581e+01   4.7249032e+01  -2.5492181e+01   3.7273516e+02  -3.5930426e+01   4.2589484e+02   1.7822390e+02   6.7035097e+02   3.2635794e+01   4.4834516e+02  -7.4411613e+00   3.6829710e+02   1.3645265e+01   6.8396290e+02  -2.0959935e+01   4.3646742e+02   5.1464774e+00   4.7477097e+01   6.3796348e+01   2.9910290e+02   1.4253161e+00   3.4065774e+02  -2.1316516e+00
   3.5643880e+02   1.4634417e+02   5.0243161e+02   2.2536031e+02   3.0860677e+02  -1.2114671e+01   3.4232880e+02   2.1147297e+02   2.5614258e+02   1.9066892e+02   4.2065710e+02   2.8615324e+02   3.6252677e+02   1.5718818e+02   5.2972548e+02   1.5986155e+01   4.9111774e+02   2.6386284e+02   7.7804323e+02  -2.0273781e+01   4.4883742e+02   1.4531139e+02  -2.2899323e+02   1.6119817e+02   6.2059355e+02   1.5811226e+01   5.8630032e+02   2.1062968e+00   6.6360194e+02  -6.9236387e+00   3.2653613e+02   1.7682195e+02   5.8432258e+02  -4.3335484e+00   7.3676880e+02  -3.1852229e+01   1.2423581e+02   3.5955501e+02   2.9528032e+02   1.5620177e+02   1.1818581e+02   2.2385546e+02   4.7759129e+02   2.2178657e+02   4.7785903e+02   1.7774031e+02   3.2932880e+02   2.0563297e+02   4.2615839e+02   2.4314475e+02   4.5036742e+02   2.0408932e+02   4.3310880e+02   3.2155057e+02   8.7328801e+01   3.1387297e+02   3.7248194e+02   1.2210822e+02   3.5312065e+02   1.6396003e+02   7.8002774e+02   1.3479716e+01   7.7157161e+02  -1.3060890e+01   6.1167161e+02   6.6474335e+01   4.0932880e+02   1.7678297e+02   1.2499880e+02   5.0552937e+02   5.0110880e+02   3.6890571e+01   5.4154710e+02   5.6682684e+01   1.8415323e+02   8.2487742e+01   6.7443880e+02   5.0024171e+01   3.1126000e+02   1.9285114e+02   3.9676880e+02  -3.2322229e+01   3.3812548e+02   1.5117803e+02   5.6086419e+02   2.5723768e+01   2.8320194e+02   1.2980320e+02   6.0005387e+02   1.7201497e+01   3.1787880e+02   1.2415030e+01   3.4964516e+02   2.3395806e+01   4.3333419e+02   2.1831617e+02   6.4049194e+02   2.7654290e+02   6.6199880e+02   5.2569371e+01   3.8204839e+02   1.1726387e+02   5.0690645e+02   1.3764258e+01   3.0865880e+02   1.6616571e+01   6.6667774e+02   2.3745135e+01   3.7187880e+02   4.5822897e+02   3.6893613e+02   2.6534027e+02   3.3550000e+02   4.7459032e+01   4.3501290e+02   1.6869219e+02   3.0636484e+02   1.4661888e+02   6.5675226e+02   4.4408529e+01   5.0552710e+02   1.9771977e+02   3.7162452e+02   1.3746101e+02   4.7060000e+02   3.4497684e+02   5.8168258e+02  -1.9604929e+01   2.4809871e+02   1.5096339e+02   4.5794355e+02   1.0035194e+02   2.9101581e+02   1.5867454e+02   2.4626581e+02   1.0058228e+02   4.8308613e+02   5.2427871e+00   5.6135484e+02   6.3832258e+00   4.1011516e+02   1.8619174e+01   2.8718710e+02   2.0323277e+02   4.8591250e+02   2.0860468e+02   4.0344935e+02   2.9660826e+01   1.0676865e+03   2.0780568e+01   4.6177742e+02   9.9515871e+01   3.7074452e+02   1.0866592e+02   4.7018645e+02   3.5967444e+02   3.4735387e+02   1.0575363e+02   4.8312258e+02   1.5596374e+02   4.1257129e+02   1.6215301e+02   4.3503065e+02   1.7505819e+02   3.7421880e+02   3.3151771e+01   4.0767935e+02   1.5211630e+02   8.3647935e+02   1.6788748e+01   3.4482903e+02   2.5656916e+02   1.9382871e+02   1.8002048e+02   1.9353516e+02   1.2654719e+02   5.6087880e+02   3.0218971e+01   2.0132880e+02   8.2532971e+01   5.4364000e+02   3.2496542e+01   1.1680645e+02   3.9385323e+02   5.5125581e+02  -1.6512400e+01   3.8887880e+02   1.8797897e+02   2.4146677e+02   1.4657556e+02   3.5550645e+01   3.2162077e+01   2.8878258e+02   1.0361610e+02   2.0570258e+02   2.3767283e+02   4.1011935e+02  -1.4806000e+01   4.7026613e+02   2.4418065e+01   2.4661032e+02   1.3006924e+02   1.8509097e+02   1.0692079e+02   1.3799613e+02   8.1535148e+01   1.8744065e+02   6.2413135e+01   1.3732065e+02   7.1240800e+01   2.8092516e+02   8.8282452e+00   3.4365880e+02   2.3926571e+01   5.7702161e+02   4.3087440e+02   6.0080968e+02   4.0603290e+01   3.3222258e+02   1.7476832e+02   3.9876880e+02   1.8297771e+01   4.8537065e+02   2.5214841e+02   6.6484387e+02   2.6664426e+01   4.8755167e+02  -1.9606245e+01   4.1743129e+02   2.4906034e+02   4.1934645e+02   1.4066680e+02   2.9669161e+02   1.0128370e+02   4.5810161e+02   5.6880581e+01   4.1121880e+02   5.8521771e+01   5.6826194e+02   3.6373239e+01   5.5610839e+02   2.2158036e+02   4.7689710e+02   2.1508339e+02   4.6710880e+02   1.1050571e+01   2.6273194e+02   2.4196209e+02   4.1187880e+02  -5.0910287e+00   2.6413516e+02   1.7485639e+01   5.3721880e+02   3.8221771e+01   3.4665880e+02  -2.7203429e+01   2.5086871e+02   1.6330857e+02   3.2750484e+02   1.6685097e+01   4.2603839e+02   2.2878274e+02   2.3624419e+02   1.3620788e+02   4.1576880e+02   2.5771777e+02   4.5655161e+02   1.4938774e+01   1.7353968e+02   1.0471005e+02   5.1308387e+01   2.1990597e+02   2.4532880e+02   8.1012971e+01   1.2605161e+01   2.6439974e+01   1.7520097e+02   3.7375858e+01   7.8358806e+02  -1.4113497e+01   6.0932880e+02   3.3452971e+01   6.2041613e+01  -1.1488129e+00   3.8810258e+02   1.0037600e+01   6.1843880e+02   3.3834171e+01   5.4019355e+02   5.2077419e+00   2.9510880e+02   2.1405713e+00   4.7102516e+02   2.3598632e+01   2.5099880e+02   1.6166937e+02   3.4914323e+02   3.2664348e+01   3.6187968e+02   1.9476640e+02   5.8175903e+02   5.0679600e+01   3.5598129e+02   4.0373432e+01   3.4114774e+02   2.9980116e+01   6.0851065e+02   1.0596568e+01   6.3476880e+02   3.0777129e-01   3.1915484e+02   2.1646310e+02   3.3746032e+02   3.7461884e+01   6.4756581e+02   6.7705419e+00   4.3181935e+01  -1.7832619e+01   5.0589032e+01  -1.3089381e+01   3.6084516e+02  -1.7539226e+01   4.6467484e+02   1.9356150e+02   6.2435097e+02  -1.2684206e+01   3.5267516e+02   1.9762439e+01   3.6517710e+02  -6.7651355e+00   7.5367290e+02   1.0753265e+01   3.8413742e+02   2.0028774e+00   2.1227097e+01   4.1016348e+01   2.2535290e+02   6.5753161e+00   3.6087774e+02  -1.6189252e+01
   3.4076880e+02   1.6093777e+02   4.0243161e+02   2.1836031e+02   3.0149677e+02   6.1241290e+00   2.8599880e+02   2.4220937e+02   2.1303258e+02   1.4611772e+02   3.9654710e+02   2.6120204e+02   3.5330677e+02   1.2403578e+02   6.6160548e+02   3.0555755e+01   4.7422774e+02   2.3610404e+02   7.5081323e+02   3.9124619e+01   4.9628742e+02   1.4307539e+02  -2.7176323e+02   1.4916977e+02   6.4492355e+02   2.1534826e+01   5.4742032e+02   2.4336697e+01   7.3594194e+02  -1.5380839e+01   3.5642613e+02   1.6065075e+02   5.7654258e+02  -1.0381148e+01   6.7899880e+02  -3.5900629e+01   1.2412581e+02   3.8290381e+02   3.0395032e+02   1.7372817e+02   1.3396581e+02   1.4425306e+02   5.0726129e+02   2.4496297e+02   5.1863903e+02   1.5858791e+02   3.2165880e+02   1.3346657e+02   3.1170839e+02   1.7563075e+02   3.8947742e+02   1.9951052e+02   3.6987880e+02   2.6415897e+02   1.4343880e+02   4.6216417e+02   3.5204194e+02   1.2430342e+02   4.2412065e+02   2.5228003e+02   8.0780774e+02   1.8477316e+01   7.2212161e+02   3.1565110e+01   6.4589161e+02  -3.0432645e+00   2.6843880e+02   1.6561417e+02   7.3998801e+01   6.0427937e+02   5.2054880e+02  -4.3554629e+01   7.1587710e+02  -2.5937161e+00   1.8927323e+02   1.6307814e+02   8.0176880e+02  -1.6282229e+01   2.7659000e+02   1.5385474e+02   5.3499880e+02  -9.8206287e+00   4.2501548e+02   1.5067683e+02   4.7853419e+02   1.6310168e+01   3.2609194e+02   1.5304200e+02   5.5205387e+02  -2.4848503e+01   3.4021880e+02   2.9857830e+01   3.7809516e+02  -2.2430194e+01   3.8222419e+02   2.2451497e+02   5.3793194e+02   1.7685770e+02   6.1321880e+02   8.8251771e+01   4.1448839e+02   1.5433867e+02   5.7412645e+02  -3.1943342e+01   4.0076880e+02   5.8917771e+01   6.4790774e+02   1.2246735e+01   3.3510880e+02   3.5739057e+02   3.6849613e+02   2.3704547e+02   3.2638000e+02   4.9628632e+01   4.4434290e+02   1.6416579e+02   3.0647484e+02   1.7917008e+02   6.8431226e+02   4.8753729e+01   5.9918710e+02   1.6367697e+02   3.2473452e+02   9.8542206e+01   4.0304000e+02   3.0805164e+02   6.4146258e+02   1.0526710e+00   2.2631871e+02   1.3736579e+02   5.4982355e+02   1.3978154e+02   3.1179581e+02   1.5523214e+02   2.3048581e+02   6.2174684e+01   5.6785613e+02   4.8011187e+01   5.6602484e+02   2.3119626e+01   4.5788516e+02   3.5687574e+01   3.7373710e+02   2.0497877e+02   5.1836250e+02   2.6433868e+02   3.7655935e+02   2.7252026e+01   1.1705765e+03   6.9549368e+01   3.4433742e+02   1.2002107e+02   4.1996452e+02   1.7594832e+02   5.2040645e+02   3.4409684e+02   3.9401387e+02   1.5102083e+02   3.9667258e+02   1.6609974e+02   3.5768129e+02   1.6709421e+02   3.8692065e+02   1.7912699e+02   3.5610880e+02   5.6490571e+01   3.4278935e+02   2.1341750e+02   6.5670935e+02   6.0348387e-02   3.2448903e+02   1.9874636e+02   2.1370871e+02   2.0710008e+02   2.7309516e+02   1.7796239e+02   5.0143880e+02   3.5194171e+01   2.4610880e+02   8.1510571e+01   4.2609000e+02  -9.3194581e+00   1.1992645e+02   4.4237363e+02   5.5003581e+02   5.0585200e+01   5.2354880e+02   1.7042537e+02   1.8057677e+02   1.1855676e+02   3.7770645e+01   2.0424477e+01   2.2345258e+02   9.7732503e+01   1.9503258e+02   2.9574643e+02   3.6455935e+02  -9.9412000e+00   4.7059613e+02  -4.1683355e+00   2.5572032e+02   1.4178044e+02   2.1576097e+02   9.3807187e+01   1.3744613e+02   9.8799148e+01   2.1156065e+02   4.9703535e+01   1.5421065e+02   8.0329600e+01   2.3526516e+02  -4.0188955e+01   4.2332880e+02   2.7442971e+01   5.2613161e+02   3.2716560e+02   5.7835968e+02   5.3619290e+01   3.0766258e+02   1.2218312e+02   3.8654880e+02   1.0935371e+01   4.6504065e+02   1.5410481e+02   7.6962387e+02   2.2282026e+01   4.7544167e+02  -6.8574452e+00   4.6231129e+02   2.4057994e+02   4.1789645e+02   1.7889280e+02   3.4244161e+02   1.3749370e+02   4.7655161e+02   5.6624581e+01   4.4387880e+02   2.1798971e+01   6.5459194e+02   4.3246839e+01   3.7277839e+02   1.4935676e+02   4.9956710e+02   2.2582979e+02   5.7765880e+02  -3.7934287e+00   1.9573194e+02   1.6777209e+02   4.2643880e+02   1.5414171e+01   2.9425516e+02  -2.1483961e+01   4.6699880e+02  -1.0050629e+01   3.9543880e+02  -2.2215829e+01   2.2431871e+02   1.4165257e+02   3.5683484e+02   1.8228697e+01   4.8836839e+02   1.7946634e+02   1.9280419e+02   8.8243084e+01   4.0399880e+02   1.9865937e+02   4.7544161e+02   4.2757419e-01   1.5564968e+02   1.3759125e+02   3.4308387e+01   1.9293597e+02   2.0899880e+02   1.1858937e+02   1.2495161e+01   3.7998774e+01   1.5253097e+02   1.0184946e+02   7.1069806e+02  -6.1722968e+00   6.2376880e+02   2.1627771e+01   7.4041613e+01  -3.6888813e+01   3.6010258e+02   2.7760000e-01   5.9121880e+02   3.2791771e+01   5.6164355e+02   2.3601742e+01   3.0554880e+02   3.2755371e+01   4.7780516e+02   4.5062323e+00   2.6521880e+02   1.6109177e+02   2.7359323e+02   5.7708348e+01   2.9831968e+02   2.0318120e+02   5.5564903e+02   1.5548400e+01   4.2231129e+02   3.0397032e+01   3.6469774e+02   2.5316116e+01   5.3351065e+02   7.0465677e+00   6.6943880e+02   1.3974171e+01   3.2404484e+02   1.7829190e+02   2.8179032e+02   4.6575484e+01   5.4423581e+02  -2.7073058e+01   1.0185194e+02   3.4133781e+01   3.3589032e+01  -5.1793806e+00   4.6929516e+02   5.7847742e+00   4.4234484e+02   1.9534790e+02   5.8679097e+02  -1.4594065e+00   4.3556516e+02  -8.8687613e+00   3.8873710e+02   3.7230065e+01   6.5625290e+02  -3.4593135e+01   3.7035742e+02   1.4775277e+01   6.4977097e+01   6.0896348e+01   2.3260290e+02  -1.7754684e+01   3.2098774e+02  -4.8880516e+00
   3.2310880e+02   1.7801057e+02   3.7921161e+02   1.7010791e+02   2.9882677e+02   5.2277290e+00   3.5787880e+02   1.9067897e+02   2.0903258e+02   1.7910772e+02   3.7688710e+02   2.9599484e+02   3.4208677e+02   1.4260338e+02   6.1383548e+02   1.8257355e+01   4.5666774e+02   2.4727884e+02   7.0648323e+02   4.7011019e+01   5.5650742e+02   1.5447779e+02  -2.0732323e+02   1.9123457e+02   5.7081355e+02   4.2683626e+01   5.6964032e+02   1.8219097e+01   7.2483194e+02   7.5727961e+01   3.2064613e+02   1.9584315e+02   4.4765258e+02   3.3700516e+00   6.1865880e+02  -2.9073429e+01   1.3401581e+02   4.6322261e+02   2.9873032e+02   1.9148577e+02   1.4618581e+02   1.8172546e+02   4.9070129e+02   1.9473777e+02   4.5174903e+02   1.4571911e+02   3.9099880e+02   1.4369937e+02   2.7237839e+02   1.8866715e+02   4.3480742e+02   1.5833412e+02   3.7310880e+02   1.9968057e+02   1.3876880e+02   4.5931777e+02   3.9048194e+02   1.1389822e+02   3.9468065e+02   2.1596523e+02   7.3580774e+02   1.6457316e+01   6.4412161e+02   3.3475110e+01   7.4133161e+02   8.8715355e+00   2.5699880e+02   1.0418937e+02   1.2132880e+02   4.4015297e+02   5.2632880e+02   7.9829713e+00   7.5654710e+02   4.0262684e+01   2.5538323e+02   1.1789934e+02   7.7021880e+02   3.6241771e+01   2.7048000e+02   1.7456354e+02   5.8599880e+02  -2.5680629e+01   4.5112548e+02   1.9469803e+02   4.5109419e+02   1.4055368e+01   2.9787194e+02   1.1873960e+02   4.8605387e+02   1.0101497e+01   4.0343880e+02  -6.4977030e-01   4.3209516e+02   2.5469806e+01   4.1533419e+02   1.7041617e+02   4.8760194e+02   1.8655410e+02   6.0810880e+02   8.0660571e+01   4.3471839e+02   1.6205027e+02   6.9379645e+02   2.4593058e+01   4.0032880e+02   3.9502971e+01   7.7723774e+02   4.1340335e+01   3.4554880e+02   4.2333537e+02   4.4771613e+02   2.3225787e+02   2.8438000e+02   2.1988632e+01   4.5145290e+02   2.3348699e+02   3.2058484e+02   1.9059128e+02   6.7119226e+02   5.5253329e+01   5.5563710e+02   1.8327097e+02   3.4218452e+02   4.5926206e+01   4.0827000e+02   2.9885324e+02   7.4879258e+02   7.7962710e+00   2.0898871e+02   1.3109219e+02   5.6205355e+02   7.4463135e+01   3.7012581e+02   1.9790574e+02   2.7014581e+02   1.0145188e+02   6.8241613e+02   3.0176387e+01   5.7268484e+02   1.6366826e+01   3.7333516e+02   3.3671574e+01   2.7596710e+02   1.4735037e+02   5.5158250e+02   2.0924108e+02   3.2088935e+02   1.8595626e+01   1.1377965e+03   2.1621768e+01   5.3521742e+02   1.8375067e+02   4.0696452e+02   1.3276832e+02   4.3362645e+02   2.1659924e+02   3.8579387e+02   1.4544843e+02   4.3001258e+02   1.1121254e+02   4.2146129e+02   1.6799181e+02   5.2614065e+02   1.7465939e+02   3.6810880e+02   1.4970571e+01   4.7589935e+02   2.7576870e+02   6.9181935e+02   3.8921548e+01   2.8026903e+02   1.8117396e+02   2.4337871e+02   1.6805648e+02   2.8298516e+02   1.2472119e+02   5.2210880e+02  -3.4942871e-01   2.2732880e+02   1.1979297e+02   4.0075000e+02  -5.0722581e+00   6.7366452e+01   4.5102843e+02   5.2103581e+02   3.3552000e+00   5.2610880e+02   1.9544057e+02   2.3412677e+02   1.2060276e+02   3.3880645e+01   2.1515677e+01   2.5378258e+02   1.3330610e+02   2.6181258e+02   2.5029403e+02   3.9389935e+02  -2.2618400e+01   4.3792613e+02   3.2225265e+01   2.4884032e+02   1.1389084e+02   1.7643097e+02   9.3843587e+01   1.3388613e+02   6.8523948e+01   2.4644065e+02   1.0791314e+02   1.8454065e+02   6.9463200e+01   2.6881516e+02  -1.0422955e+01   4.8610880e+02   3.1860571e+01   4.1258161e+02   2.9658960e+02   5.0291968e+02   2.1874490e+01   3.6489258e+02   1.5460472e+02   4.7110880e+02   2.9620571e+01   4.5648065e+02   1.9278961e+02   8.0628387e+02   6.3492258e+00   4.8144167e+02   1.0102555e+01   4.0909129e+02   2.2028754e+02   4.0989645e+02   2.3264280e+02   3.4681161e+02   2.1864410e+02   4.5177161e+02   2.4606981e+01   4.0254880e+02   3.1775371e+01   7.7348194e+02   4.1505639e+01   3.1477839e+02   1.9799676e+02   4.3756710e+02   1.9800979e+02   6.3710880e+02   3.6230571e+01   1.5607194e+02   1.5705489e+02   4.0232880e+02  -1.3327029e+01   3.1002516e+02   2.6704439e+01   5.9743880e+02   3.3514171e+01   1.2328801e+01  -3.5457029e+01   2.6997871e+02   1.2366977e+02   2.5405484e+02   2.1110968e+00   3.7292839e+02   1.8959154e+02   2.0880419e+02   1.4629308e+02   3.9454880e+02   1.7585537e+02   4.9211161e+02   2.7763974e+01   1.6197968e+02   1.4763485e+02   4.6308387e+01   1.9797597e+02   2.3965880e+02   1.3402657e+02   2.3265161e+01   6.0367174e+01   1.9775097e+02   8.0121858e+01   6.9992806e+02  -3.8706968e+00   5.7021880e+02   1.3911771e+01   5.0601613e+01  -1.6893613e+01   3.6488258e+02   1.3352000e+00   6.3532880e+02   2.9152971e+01   5.4075355e+02   2.9612942e+01   2.7299880e+02   1.7019371e+01   4.7525516e+02  -1.1797677e+00   2.8376880e+02   1.3882777e+02   3.0692323e+02   2.2601948e+01   3.4476968e+02   2.0290520e+02   6.5264903e+02   2.3568400e+01   4.0987129e+02   5.4512232e+01   3.4936774e+02   8.9925161e+00   5.2396065e+02   3.1405677e+00   7.2654880e+02   3.3515371e+01   3.2437484e+02   1.5904550e+02   3.5668032e+02   2.8034284e+01   5.2112581e+02  -1.6114258e+01   5.9961935e+01   1.2264981e+01   3.4469032e+01  -2.4249781e+01   4.1629516e+02  -1.7552258e+00   3.7112484e+02   1.5826550e+02   5.7679097e+02   2.6680594e+01   4.5778516e+02   2.1693639e+01   4.1517710e+02  -1.7215135e+01   6.3925290e+02  -1.3663135e+01   3.7813742e+02   1.1372877e+01   2.0477097e+01   5.1456348e+01   2.7998290e+02  -1.2925084e+01   2.8143774e+02  -1.6064052e+01
   4.0921880e+02   2.1357177e+02   3.6177161e+02   1.6239311e+02   2.7627677e+02   3.2251729e+01   3.7821880e+02   2.3172177e+02   1.9059258e+02   1.6202292e+02   3.1899710e+02   2.8473604e+02   3.8330677e+02   1.2541578e+02   5.6905548e+02   2.3729755e+01   5.0444774e+02   2.4945644e+02   5.6137323e+02   1.5619819e+01   5.4150742e+02   2.1389779e+02  -2.0099323e+02   1.2806817e+02   5.2103355e+02   1.9116026e+01   5.8264032e+02   2.7739097e+01   6.6972194e+02   8.8067613e+00   4.0275613e+02   1.8772435e+02   4.8620258e+02   3.0176052e+01   5.9732880e+02  -2.8477029e+01   1.1123581e+02   3.2759501e+02   3.0795032e+02   1.4729817e+02   1.4129581e+02   1.5355666e+02   4.3793129e+02   2.0650937e+02   4.1152903e+02   1.3504671e+02   3.4721880e+02   1.4886177e+02   3.4326839e+02   1.7866595e+02   4.0213742e+02   1.8294772e+02   4.9887880e+02   1.3106897e+02   1.1399880e+02   4.2473937e+02   3.6170194e+02   1.2242062e+02   4.0234065e+02   2.0391243e+02   8.7458774e+02   5.6949161e+00   6.9990161e+02  -4.3272903e+00   6.8200161e+02   2.4507935e+01   2.7454880e+02   1.6223537e+02   1.1732880e+02   5.4025297e+02   5.2332880e+02  -1.7770287e+00   6.9787710e+02   3.8296284e+01   2.3693323e+02   1.1381534e+02   6.4165880e+02  -2.2583429e+01   2.2315000e+02   1.1689994e+02   6.0099880e+02   2.7899371e+01   4.7723548e+02   1.3160923e+02   5.1142419e+02   1.1788968e+01   2.8420194e+02   1.1461320e+02   4.3427387e+02  -2.5096103e+01   3.8621880e+02   3.7947830e+01   4.9053516e+02   4.3446065e+00   4.1711419e+02   1.4727377e+02   5.0849194e+02   1.8744290e+02   6.9765880e+02   3.6606571e+01   3.8515839e+02   1.8279507e+02   6.2712645e+02   2.2566581e+00   4.3199880e+02   4.9419371e+01   7.2345774e+02   2.4982735e+01   4.2810880e+02   4.1473057e+02   3.7749613e+02   2.3987547e+02   2.7594000e+02  -6.2261677e+00   4.1867290e+02   2.0999939e+02   3.1725484e+02   2.1052768e+02   6.8175226e+02   7.3738529e+01   5.8340710e+02   1.5571937e+02   4.1306452e+02   2.1736581e+02   4.3682000e+02   3.6278924e+02   7.9035258e+02   8.0314710e+00   2.0976871e+02   1.3846979e+02   4.7905355e+02   1.0855314e+02   3.8990581e+02   1.8921334e+02   2.5848581e+02   1.1427468e+02   6.0785613e+02   3.6921187e+01   5.6246484e+02   3.5144258e+00   4.3388516e+02   2.3277574e+01   3.6429710e+02   2.2139397e+02   5.0825250e+02   2.2481748e+02   3.5699935e+02  -1.6073174e+01   1.0329065e+03   5.1452968e+01   5.1988742e+02   1.8519707e+02   3.8663452e+02   1.5261472e+02   3.9773645e+02   2.9147044e+02   3.8757387e+02   1.0908603e+02   4.5345258e+02   8.9447342e+01   3.7802129e+02   1.7602701e+02   4.8836065e+02   1.8812179e+02   3.3643880e+02   5.9944171e+01   5.8122935e+02   3.0234230e+02   8.3792935e+02   3.3562748e+01   2.8059903e+02   1.6314756e+02   2.3904871e+02   1.4007288e+02   2.5609516e+02   1.5476239e+02   5.1854880e+02   2.9605371e+01   2.4654880e+02   1.3480537e+02   5.0186000e+02  -9.0510581e+00   1.1547645e+02   4.9017963e+02   5.4492581e+02   2.4884000e+01   4.9454880e+02   2.4618537e+02   1.9190677e+02   1.4554036e+02   3.4330645e+01   3.9699677e+01   2.7878258e+02   8.7746103e+01   2.5036258e+02   2.8221003e+02   4.1744935e+02  -2.2282400e+01   4.2370613e+02  -6.6371355e+00   2.6884032e+02   1.1907084e+02   1.9198097e+02   7.0479587e+01   1.2510613e+02   1.0156635e+02   2.2967065e+02   7.7144735e+01   1.2887065e+02   9.1136800e+01   2.6292516e+02  -1.3511755e+01   5.3810880e+02   1.6150571e+01   4.5125161e+02   2.4860600e+02   4.2157968e+02   5.8941690e+01   3.8255258e+02   1.4541192e+02   5.4899880e+02  -1.2060629e+01   4.1937065e+02   1.5408841e+02   8.8817387e+02   2.5688026e+01   4.7411167e+02   5.5789548e+00   3.8709129e+02   1.7392754e+02   3.7978645e+02   1.6272160e+02   3.8844161e+02   2.3769370e+02   4.0355161e+02   6.1244581e+01   4.4443880e+02   1.3974171e+01   7.3137194e+02   4.6654439e+01   4.5177839e+02   1.4170676e+02   4.9278710e+02   1.5903219e+02   7.2443880e+02  -2.9758287e+00   1.9462194e+02   1.7675089e+02   3.8121880e+02   2.0251771e+01   3.0702516e+02  -1.0175561e+01   5.7465880e+02   1.1776571e+01   1.5218801e+01  -2.9908229e+01   2.9808871e+02   1.9464097e+02   2.6183484e+02  -8.6213032e+00   3.2914839e+02   1.4275394e+02   2.7080419e+02   1.8000308e+02   3.3876880e+02   1.2342777e+02   4.4989161e+02   1.3031574e+01   2.0964968e+02   1.1949125e+02   4.2528387e+01   2.7571837e+02   2.6810880e+02   1.7475057e+02   4.3375161e+01   4.1198374e+01   2.0542097e+02   9.1398258e+01   7.1647806e+02  -4.5246968e+00   5.4143880e+02   2.1664171e+01   3.0261613e+01   8.5035871e+00   4.1177258e+02  -5.2600000e-01   6.1010880e+02   3.7830571e+01   5.2886355e+02   6.1224142e+01   2.9965880e+02   1.0886571e+01   5.2258516e+02   5.9693832e+01   3.0754880e+02   1.5703537e+02   3.9603323e+02   1.4253148e+01   2.9754968e+02   2.0691280e+02   5.8164903e+02   1.5798400e+01   4.8087129e+02  -1.6947768e+01   3.5991774e+02   6.1485161e+00   5.4818065e+02   7.8729677e+00   6.3554880e+02  -3.1462871e-01   3.4948484e+02   1.8169670e+02   3.6557032e+02   2.8983084e+01   5.7923581e+02  -2.1873058e+01   8.4741935e+01   6.9525806e+00   3.9589032e+01   1.6230619e+01   4.3151516e+02  -1.3412826e+01   4.2456484e+02   1.8944030e+02   5.0446097e+02  -1.3643006e+01   3.9723516e+02   3.3867639e+01   4.1462710e+02  -6.1135484e-02   6.9510290e+02   9.2988645e+00   3.8346742e+02   9.1664774e+00   3.0107097e+01   5.1305948e+01   2.3248290e+02   2.8749161e+00   2.8843774e+02  -6.2840516e+00
   3.8276880e+02   1.9012777e+02   4.4110161e+02   1.5215671e+02   3.1915677e+02  -7.3986710e+00   3.0432880e+02   2.2851297e+02   1.9992258e+02   1.4261652e+02   3.7310710e+02   3.3529724e+02   4.1952677e+02   2.0762818e+02   6.1116548e+02   9.2095484e-01   5.4944774e+02   2.7085644e+02   6.5381323e+02   2.4334619e+01   5.4928742e+02   1.4572539e+02  -2.5599323e+02   1.7957817e+02   5.7270355e+02   2.2982426e+01   6.1919032e+02   1.7475097e+01   8.1416194e+02  -1.8638439e+01   3.7097613e+02   1.7181675e+02   5.2432258e+02   3.3236452e+01   6.7676880e+02  -2.4942229e+01   9.4565806e+01   3.5537861e+02   2.9962032e+02   1.0874457e+02   1.5551581e+02   1.9586906e+02   4.1104129e+02   2.0833057e+02   3.2852903e+02   1.2079671e+02   3.7143880e+02   1.6126417e+02   4.2548839e+02   2.3908835e+02   3.9058742e+02   1.6242172e+02   5.3899880e+02   5.9079371e+01   1.3810880e+02   3.6693057e+02   4.3315194e+02   1.4348462e+02   3.6934065e+02   1.8533243e+02   9.0936774e+02  -2.4867484e+01   7.1501161e+02   1.5243910e+01   7.3444161e+02   3.7312735e+01   4.0699880e+02   1.8885937e+02   1.2665880e+02   5.0884657e+02   4.8376880e+02  -2.3922287e+00   6.8765710e+02  -4.4611613e-01   2.5404323e+02   1.5478654e+02   4.9721880e+02   2.2201771e+01   2.8915000e+02   1.1350994e+02   5.1943880e+02  -6.0258287e+00   3.8912548e+02   1.2665803e+02   5.2531419e+02   2.6567768e+01   3.0053194e+02   1.2986680e+02   4.0461387e+02   2.9276697e+01   3.5787880e+02   2.7215030e+01   5.3998516e+02   4.6618606e+01   4.2644419e+02   1.5686737e+02   4.8749194e+02   1.8712290e+02   6.8021880e+02   8.0001771e+01   4.4626839e+02   1.4712627e+02   6.3345645e+02   1.2200258e+01   4.4243880e+02   8.2134171e+01   6.8623774e+02   2.1960335e+01   4.4354880e+02   3.8460537e+02   4.0504613e+02   2.3323147e+02   2.9894000e+02   5.0383832e+01   4.3723290e+02   2.1351459e+02   2.9880484e+02   2.0811368e+02   6.1264226e+02   6.2597329e+01   5.5429710e+02   1.3659817e+02   3.3151452e+02   5.3439806e+01   4.1982000e+02   3.8748924e+02   6.7302258e+02   2.0417871e+01   3.1209871e+02   1.7372339e+02   5.5516355e+02   1.4690434e+02   3.4823581e+02   1.4898694e+02   2.8770581e+02   1.3981708e+02   6.4219613e+02   3.0953987e+01   5.5602484e+02  -6.3003742e+00   4.4300516e+02   2.3179742e+00   3.0929710e+02   1.5457397e+02   3.7747250e+02   2.1138988e+02   3.5355935e+02  -1.8017974e+01   9.7913645e+02   3.4204568e+01   4.9433742e+02   1.8102107e+02   2.6074452e+02   1.6957592e+02   5.1629645e+02   2.7398564e+02   4.0890387e+02   1.2048963e+02   4.8590258e+02   1.8207134e+02   4.0513129e+02   1.6141821e+02   4.9692065e+02   1.6032699e+02   3.7354880e+02   1.1020537e+02   6.5289935e+02   3.1526870e+02   9.2625935e+02  -2.5613652e+01   2.8137903e+02   1.6364516e+02   2.2537871e+02   1.5193648e+02   2.4975516e+02   1.1915959e+02   5.1954880e+02   4.7415371e+01   2.5499880e+02   1.0857937e+02   6.0453000e+02   2.5175342e+01   1.6492645e+02   6.1011363e+02   4.4847581e+02   2.2490000e+01   4.5243880e+02   1.8378417e+02   2.5068677e+02   1.9738796e+02   3.0770645e+01   1.5204477e+01   2.9445258e+02   1.2860250e+02   2.3259258e+02   2.4363163e+02   3.9878935e+02  -2.5459600e+01   4.9559613e+02   2.7501665e+01   2.0739032e+02   1.4342684e+02   2.1776097e+02   6.9537187e+01   1.4455613e+02   6.2450348e+01   1.8744065e+02   4.4963135e+01   2.2387065e+02   8.1206800e+01   1.6503516e+02  -2.9010555e+01   6.0376880e+02   3.1337771e+01   4.7047161e+02   3.3183840e+02   5.0691968e+02   4.8894490e+01   4.3689258e+02   2.2961472e+02   5.2421880e+02   2.4151771e+01   4.5004065e+02   1.7030481e+02   6.5339387e+02   2.9360426e+01   3.5200167e+02   3.7787755e+01   3.2876129e+02   1.0971394e+02   3.9300645e+02   1.6210400e+02   3.3781161e+02   1.4049410e+02   4.3321161e+02   5.6321781e+01   3.8176880e+02   1.8317771e+01   7.1137194e+02  -6.5255613e+00   5.4121839e+02   2.0277156e+02   4.9034710e+02   2.1978739e+02   6.2954880e+02  -3.8462871e-01   1.1940194e+02   1.5431849e+02   4.1243880e+02   2.3141713e+00   2.6402516e+02  -2.4955561e+01   5.5054880e+02   9.3753713e+00   1.0343880e+02   6.0341713e+00   2.9386871e+02   1.9186857e+02   2.7705484e+02   4.6110968e+00   2.9214839e+02   1.2316394e+02   2.3913419e+02   1.9308668e+02   4.1621880e+02   1.5634177e+02   4.5655161e+02   8.8287742e+00   1.4097968e+02   1.0465485e+02   4.1748387e+01   2.3512077e+02   3.2065880e+02   1.8409657e+02   3.5715161e+01   7.3701174e+01   1.2197097e+02   5.5964258e+01   7.1936806e+02  -1.7645897e+01   5.8199880e+02  -3.1360629e+01   6.4931613e+01   1.3999871e+00   3.5555258e+02  -2.8588400e+01   5.7654880e+02   4.1965371e+01   5.1908355e+02  -2.8734581e+00   2.6343880e+02   1.6234171e+01   5.2313516e+02   8.8798323e+00   3.0799880e+02   1.4655937e+02   4.0770323e+02   3.1319548e+01   3.4576968e+02   1.4294520e+02   5.7153903e+02   2.2772000e+00   4.6831129e+02   1.9167032e+01   3.5658774e+02  -9.3650839e+00   5.3173065e+02   2.0408968e+01   7.6776880e+02   7.5577713e+00   2.9959484e+02   1.9702790e+02   3.8135032e+02   1.3610684e+01   5.6756581e+02  -2.9609458e+01   7.8401935e+01   8.3497806e+00  -3.6409677e+00   1.5579019e+01   4.1229516e+02  -2.7545226e+01   4.0923484e+02   1.4833670e+02   4.6379097e+02  -1.2794065e+00   4.1001516e+02   3.1955239e+01   3.5495710e+02   1.4492465e+01   7.2139290e+02  -5.5094335e+01   3.8957742e+02  -1.8723226e+00   5.0227097e+01   2.4576348e+01   2.6098290e+02  -1.1155084e+01   2.7143774e+02  -2.8264052e+01
   3.6965880e+02   1.6995657e+02   4.5588161e+02   1.3464431e+02   2.9860677e+02  -1.2754671e+01   3.3610880e+02   2.4631057e+02   1.8192258e+02   1.5438652e+02   4.2010710e+02   2.8986724e+02   4.7463677e+02   1.8955938e+02   6.2816548e+02   2.3340955e+01   4.5277774e+02   2.5537004e+02   6.6104323e+02   5.6462194e+00   5.5172742e+02   1.7575019e+02  -2.0321323e+02   1.3168577e+02   6.1414355e+02   3.3887226e+01   5.5186032e+02   2.0091497e+01   8.3538194e+02  -1.4460387e+00   3.5208613e+02   1.8121795e+02   4.5676258e+02  -1.1128748e+01   5.9499880e+02  -5.0620629e+01   1.2467581e+02   4.3785981e+02   3.1628032e+02   1.3485177e+02   1.5051581e+02   1.9404906e+02   4.3726129e+02   1.8545297e+02   3.7985903e+02   1.0947031e+02   3.9887880e+02   1.7972897e+02   4.4348839e+02   1.8053835e+02   3.6891742e+02   1.3437532e+02   5.6854880e+02   3.7495371e+01   1.4843880e+02   3.3987417e+02   3.7959194e+02   1.3831942e+02   4.2246065e+02   2.0152283e+02   8.8513774e+02  -1.3379084e+01   7.4468161e+02   1.5090310e+01   8.1100161e+02   9.4179355e+00   3.5710880e+02   2.0563057e+02   1.4421880e+02   4.7121177e+02   5.8499880e+02  -6.8206287e+00   6.8309710e+02   3.9138684e+01   3.1704323e+02   1.5652654e+02   5.7365880e+02   2.3416571e+01   2.9471000e+02   1.9006514e+02   5.6443880e+02  -3.9558287e+00   4.1934548e+02   1.4368043e+02   5.0431419e+02   3.6797768e+01   2.9020194e+02   8.4803200e+01   4.5772387e+02   1.1477897e+01   3.1221880e+02   1.5097830e+01   4.8864516e+02   3.0605806e+01   4.5278419e+02   1.7076017e+02   5.3971194e+02   2.2182530e+02   7.0054880e+02   3.4815371e+01   3.9193839e+02   1.0836267e+02   6.8701645e+02  -8.6454194e-01   3.7399880e+02   2.8279371e+01   7.0134774e+02   5.6641535e+01   3.9065880e+02   4.4416657e+02   3.7126613e+02   1.7415387e+02   3.3338000e+02   2.0738632e+01   4.7556290e+02   1.5477819e+02   3.0013484e+02   1.7200728e+02   7.9042226e+02   5.6934929e+01   5.4552710e+02   1.8762977e+02   3.2195452e+02   1.0909461e+02   4.0527000e+02   3.5054324e+02   7.1824258e+02  -1.6979729e+01   2.9431871e+02   1.5981579e+02   5.6349355e+02   1.1068794e+02   3.2279581e+02   1.4780214e+02   2.3348581e+02   8.5044684e+01   5.5463613e+02   1.3987871e+00   4.8490484e+02  -4.6107742e+00   4.6755516e+02  -1.0756026e+01   2.6896710e+02   1.5913037e+02   4.8180250e+02   1.9771348e+02   4.1799935e+02  -2.3393174e+01   8.7457645e+02   7.7009368e+01   4.7844742e+02   1.6196227e+02   3.2319452e+02   1.7224992e+02   6.5651645e+02   3.1254804e+02   3.7246387e+02   1.1962483e+02   4.9990258e+02   2.0129134e+02   3.8435129e+02   1.6085061e+02   5.0548065e+02   1.8331219e+02   3.8476880e+02   3.7417771e+01   4.8222935e+02   2.2448230e+02   8.4025935e+02   1.8046348e+01   3.2515903e+02   1.5736276e+02   2.2337871e+02   1.7632648e+02   2.7442516e+02   1.0551599e+02   5.4332880e+02   5.5732971e+01   1.8499880e+02   1.1505937e+02   5.1309000e+02  -2.7294581e+00   1.5469645e+02   4.6237203e+02   5.6392581e+02   1.1704000e+01   3.6765880e+02   1.4867657e+02   2.8812677e+02   2.4361276e+02   5.5000645e+01  -7.6139226e+00   2.9134258e+02   1.1763130e+02   1.8714258e+02   2.2404763e+02   4.0155935e+02   2.6098800e+01   4.7403613e+02  -1.3335355e+00   2.9284032e+02   9.2030839e+01   2.2720097e+02   1.3155199e+02   1.4866613e+02   7.8231548e+01   2.0867065e+02   5.5154735e+01   1.3532065e+02   4.6950800e+01   2.8515516e+02  -3.5730155e+01   5.5032880e+02   2.0392971e+01   5.2447161e+02   3.9740840e+02   5.5624968e+02   4.7388090e+01   4.1344258e+02   1.8027072e+02   4.6554880e+02   3.4505371e+01   3.5037065e+02   1.4616841e+02   5.2128387e+02   2.7149226e+01   4.0677167e+02  -1.8703845e+01   3.6309129e+02   1.6818754e+02   4.2200645e+02   1.3001400e+02   2.9844161e+02   1.5039370e+02   3.9466161e+02   7.6405781e+01   3.2387880e+02   3.6189713e+00   5.5626194e+02   2.2883239e+01   5.5865839e+02   2.0082636e+02   4.6856710e+02   2.1952979e+02   6.1987880e+02   2.5158971e+01   1.8107194e+02   2.0916489e+02   3.5487880e+02  -1.5971029e+01   2.0602516e+02  -7.6455613e+00   4.8299880e+02   1.4889371e+01   3.4376880e+02   1.5697771e+01   2.6831871e+02   1.5136257e+02   2.8116484e+02  -8.6077032e+00   4.0358839e+02   1.2179874e+02   2.8635419e+02   1.6052908e+02   3.7121880e+02   2.0494177e+02   4.0011161e+02   2.8453974e+01   1.3019968e+02   7.3847252e+01   6.4748387e+01   2.2928077e+02   2.4765880e+02   1.0504657e+02   2.9045161e+01   6.4234774e+01   1.0464097e+02   3.0240658e+01   7.5492806e+02   9.2893032e+00   5.6476880e+02   1.0127771e+01   4.6931613e+01   6.5099871e+00   4.3388258e+02  -2.5148000e+00   5.9087880e+02   2.2258971e+01   5.8330355e+02   2.1098942e+01   3.3143880e+02  -2.0765829e+01   4.6725516e+02   5.0900232e+01   2.5743880e+02   1.5804417e+02   3.5814323e+02  -1.6056516e+00   3.4665968e+02   1.8809400e+02   7.2986903e+02  -1.2792000e+00   4.3054129e+02   1.7408632e+01   3.3736774e+02   5.2062516e+01   5.8029065e+02   4.0084168e+01   6.6032880e+02  -7.1870287e+00   3.7570484e+02   1.9126910e+02   3.7457032e+02   6.1933084e+01   5.1756581e+02  -4.2049458e+01   3.2071935e+01   1.2761806e+00   3.6589032e+01  -1.3199381e+01   4.0417516e+02  -2.7856258e+00   3.4101484e+02   1.6312430e+02   5.5702097e+02   2.1372194e+01   4.3923516e+02   7.2763871e-01   3.1951710e+02   1.2437665e+01   6.8225290e+02  -2.5963135e+01   3.9035742e+02  -4.4722581e-02   6.8977097e+01   8.7826348e+01   2.7510290e+02  -2.5346839e+00   2.9809774e+02   1.1631484e+00
   3.0376880e+02   1.5144777e+02   4.5610161e+02   1.7262671e+02   3.1460677e+02   3.1965329e+01   3.0199880e+02   1.6847937e+02   2.0837258e+02   1.3205052e+02   4.2632710e+02   3.2903964e+02   4.2674677e+02   1.9628058e+02   4.7505548e+02   3.4919755e+01   4.3622774e+02   2.1836404e+02   7.4893323e+02   2.5275019e+01   5.3128742e+02   1.3538539e+02  -2.7132323e+02   1.3680457e+02   5.7059355e+02  -2.7738774e+01   5.3608032e+02   4.0243897e+01   6.9860194e+02   3.5716361e+01   3.1397613e+02   2.0626675e+02   5.1654258e+02   8.1988516e+00   6.6265880e+02  -8.8134287e+00   8.9675806e+01   3.6798981e+02   3.4639032e+02   1.7722297e+02   1.4707581e+02   1.8865426e+02   3.9304129e+02   2.1288057e+02   3.9663903e+02   1.0923791e+02   3.4732880e+02   1.9163297e+02   4.3903839e+02   2.5878435e+02   3.5058742e+02   1.4395172e+02   5.6532880e+02   2.5862971e+01   1.1254880e+02   3.3319537e+02   4.4248194e+02   1.3828822e+02   3.8712065e+02   2.1846003e+02   7.9180774e+02   7.5731613e-01   7.9923161e+02   1.9396310e+01   7.5744161e+02   4.3812735e+01   4.1343880e+02   2.1667417e+02   1.4643880e+02   4.3248417e+02   5.7010880e+02  -3.4094287e+00   6.8832710e+02  -1.0389716e+01   2.7115323e+02   1.1430774e+02   6.6054880e+02   4.6685371e+01   2.9682000e+02   1.0178634e+02   5.5221880e+02  -1.4648229e+01   4.0378548e+02   1.2992523e+02   4.6997419e+02   3.1774968e+01   2.5853194e+02   1.1333680e+02   4.7350387e+02   5.4549677e-01   3.4187880e+02   1.0835030e+01   4.0231516e+02   5.7422065e+00   5.4655419e+02   1.8647857e+02   6.1593194e+02   2.1750770e+02   6.5665880e+02   6.0216571e+01   3.4259839e+02   1.2186987e+02   5.9912645e+02   8.4966581e+00   3.5887880e+02   8.9289713e+00   5.2512774e+02   2.4228914e+02   3.8276880e+02   4.7268777e+02   3.5282613e+02   1.9451907e+02   3.3616000e+02   1.4406232e+01   4.1934290e+02   1.5383579e+02   3.0636484e+02   1.8183888e+02   8.0108226e+02   8.5862129e+01   5.3307710e+02   1.8718577e+02   3.1273452e+02   1.3705221e+02   4.3471000e+02   3.8829804e+02   6.3146258e+02   2.3072671e+01   2.5209871e+02   1.7297339e+02   5.0871355e+02   9.2180335e+01   3.0179581e+02   1.8837214e+02   2.5526581e+02   1.2186228e+02   5.6197613e+02   1.0261587e+01   4.2946484e+02   2.5494426e+01   4.3533516e+02   2.3711574e+01   2.8951710e+02   1.7126637e+02   5.2647250e+02   1.6557988e+02   3.9866935e+02  -2.2846774e+01   9.8768645e+02   6.1630568e+01   4.1666742e+02   1.1845467e+02   3.2485452e+02   1.9666712e+02   6.4207645e+02   2.8514324e+02   3.6013387e+02   1.3406123e+02   4.3823258e+02   1.4133494e+02   3.7635129e+02   1.3338061e+02   4.3392065e+02   1.7770699e+02   4.5232880e+02   8.6672971e+01   4.7022935e+02   2.3944230e+02   8.1192935e+02   1.9752748e+01   3.1204903e+02   1.6663156e+02   2.1026871e+02   2.0281528e+02   2.6153516e+02   8.5777187e+01   5.5465880e+02   3.6046571e+01   2.0221880e+02   1.2591177e+02   5.5031000e+02   2.8072942e+01   1.3592645e+02   4.7132363e+02   5.6647581e+02   1.5000000e+00   3.7954880e+02   1.1927537e+02   2.6468677e+02   2.3382796e+02   4.0770645e+01   4.1404477e+01   2.8845258e+02   7.8972503e+01   2.3036258e+02   2.9292003e+02   3.4811935e+02   1.6704000e+01   4.3670613e+02  -1.3457135e+01   2.3828032e+02   1.2117564e+02   2.0598097e+02   6.7919587e+01   1.2721613e+02   7.7397548e+01   1.9356065e+02   5.9703535e+01   1.3832065e+02   8.1270800e+01   3.0437516e+02  -1.3777548e+00   5.1999880e+02   2.6929371e+01   5.4558161e+02   3.3594960e+02   6.6457968e+02   3.1721690e+01   3.5700258e+02   1.1856592e+02   3.9587880e+02   1.0308971e+01   4.3604065e+02   2.0698481e+02   6.1373387e+02   2.6083226e+01   4.1422167e+02  -1.5409845e+01   1.1987129e+02   6.6865135e+01   3.3689645e+02   1.3904280e+02   3.1219161e+02   1.1391370e+02   3.8977161e+02   8.7969806e+00   3.6165880e+02  -3.6234287e+00   5.2815194e+02   2.0362039e+01   5.2543839e+02   2.1870396e+02   4.9389710e+02   2.1805339e+02   5.5876880e+02   2.1277771e+01   2.3529194e+02   2.2060729e+02   3.5899880e+02   1.1259371e+01   2.3636516e+02  -1.1292761e+01   5.3621880e+02   4.5191771e+01   3.8310880e+02  -3.4339429e+01   2.2664871e+02   1.2257617e+02   3.0461484e+02   2.8846297e+01   4.0358839e+02   1.9724874e+02   2.7602419e+02   1.4724548e+02   4.1243880e+02   2.1975417e+02   4.4767161e+02  -1.8120826e+01   1.6975968e+02   1.2301245e+02   3.0308387e+01   2.6025597e+02   2.5065880e+02   1.1692657e+02   9.3751613e+00   4.8588374e+01   1.4509097e+02   2.9444658e+01   8.0781806e+02  -4.1618968e+00   5.7299880e+02   2.7579371e+01   2.9491613e+01  -2.2654813e+01   3.9577258e+02  -1.2460000e+00   6.0632880e+02   2.7802971e+01   5.2697355e+02   2.0825342e+01   3.0799880e+02   4.1779371e+01   5.2591516e+02   1.2427432e+01   2.6443880e+02   1.8093417e+02   3.8725323e+02   2.7285548e+01   3.3665968e+02   2.2722400e+02   6.2264903e+02   4.2188400e+01   4.2431129e+02   2.9357032e+01   3.6769774e+02   2.2746116e+01   5.6951065e+02  -1.4173432e+01   6.4643880e+02   4.6814171e+01   3.6015484e+02   1.9973310e+02   2.9424032e+02   3.7994839e+00   6.4501581e+02   2.0304542e+01   5.7961935e+01  -7.2350194e+00   4.0589032e+01   4.0619355e-02   4.0684516e+02   2.3077419e-01   3.6278484e+02   1.2260270e+02   6.1846097e+02   1.4786994e+01   4.5789516e+02   2.7904839e+01   3.6606710e+02   1.0383665e+01   7.1839290e+02  -8.2843355e+00   3.7679742e+02   1.3150077e+01   5.5977097e+01   4.3486348e+01   2.3235290e+02   2.0635316e+01   3.4343774e+02   2.2315948e+01
   2.7087880e+02   1.4907897e+02   4.2710161e+02   1.7283671e+02   2.8115677e+02   1.0421329e+01   3.6132880e+02   2.3540297e+02   2.4103258e+02   1.4409772e+02   4.2543710e+02   2.9833084e+02   3.7396677e+02   2.2138298e+02   5.9872548e+02  -2.3083845e+01   4.4200774e+02   2.0645164e+02   7.6170323e+02   1.7703419e+01   5.3695742e+02   1.7960179e+02  -2.1732323e+02   1.4503457e+02   6.7770355e+02   1.7802426e+01   5.0308032e+02   3.1213897e+01   6.4260194e+02   3.1086361e+01   3.5064613e+02   1.6878315e+02   5.6120258e+02   1.1516052e+01   6.4387880e+02  -5.2761029e+01   1.1867581e+02   3.5966981e+02   3.4439032e+02   1.4516297e+02   1.2740581e+02   1.4833786e+02   4.2804129e+02   1.7152057e+02   4.1708903e+02   1.0182191e+02   3.5599880e+02   2.1026937e+02   3.8881839e+02   2.2557195e+02   3.4869742e+02   1.5933292e+02   5.8243880e+02   1.9824171e+01   1.3832880e+02   3.2779297e+02   4.0581194e+02   1.7667182e+02   3.3312065e+02   2.0601003e+02   8.2680774e+02  -4.1822684e+01   7.6546161e+02   5.2079097e+00   8.4467161e+02   2.9274335e+01   4.3210880e+02   1.8407057e+02   1.3510880e+02   4.2817057e+02   5.3221880e+02   4.7317713e+00   6.9843710e+02   1.1361484e+01   2.8449323e+02   1.3524054e+02   5.4399880e+02   1.6569371e+01   3.0226000e+02   1.7780114e+02   5.1854880e+02  -1.0064629e+01   4.3623548e+02   1.3665923e+02   4.4731419e+02   5.1377677e+00   2.8653194e+02   1.1331680e+02   4.9661387e+02  -7.4133032e+00   3.8487880e+02   2.3505030e+01   4.2498516e+02   5.2586065e+00   3.7844419e+02   1.6003737e+02   5.5660194e+02   2.4859410e+02   6.0099880e+02   9.3779371e+01   4.7793839e+02   1.4582267e+02   5.3823645e+02   5.0257858e+01   3.5010880e+02   5.4300571e+01   4.8567774e+02   2.7878514e+02   3.5299880e+02   3.4595937e+02   4.2860613e+02   2.4845667e+02   3.9227000e+02   4.9807432e+01   4.2967290e+02   1.8722939e+02   2.7269484e+02   1.7109248e+02   7.0164226e+02   3.5367329e+01   5.5352710e+02   1.7465977e+02   3.3573452e+02   1.4421221e+02   3.8138000e+02   3.0433444e+02   6.4057258e+02  -1.3656129e+01   2.7354871e+02   1.7269739e+02   5.8394355e+02   1.3816194e+02   3.3957581e+02   1.6300974e+02   2.5914581e+02   9.8101884e+01   6.0274613e+02   5.6699871e+00   5.5735484e+02  -1.6076774e+01   4.5411516e+02   4.3429174e+01   3.3729710e+02   1.8133397e+02   5.1325250e+02   1.7919748e+02   4.3155935e+02   6.5220258e+00   1.2585765e+03   2.0849368e+01   4.0088742e+02   1.0305707e+02   3.9730452e+02   1.5421112e+02   6.7062645e+02   3.3952924e+02   3.9268387e+02   1.2278723e+02   4.2256258e+02   9.4698542e+01   3.7768129e+02   1.4127421e+02   3.9914065e+02   1.5859939e+02   4.6221880e+02   3.6111771e+01   3.7956935e+02   2.3502510e+02   7.4936935e+02   3.7867548e+01   3.5704903e+02   2.1603156e+02   2.5748871e+02   1.8370768e+02   2.2509516e+02   1.2057239e+02   5.9076880e+02   5.2487771e+01   2.5999880e+02   8.5179371e+01   5.5164000e+02   1.7856542e+01   1.5014645e+02   3.7862603e+02   6.2225581e+02   2.5587600e+01   4.1921880e+02   1.3410177e+02   2.4923677e+02   1.9172396e+02   5.7660645e+01   1.5283277e+01   2.0189258e+02   7.3567303e+01   2.1814258e+02   2.7600763e+02   3.5333935e+02   9.8464000e+00   4.8981613e+02  -5.7059355e+00   2.3672032e+02   1.3375044e+02   2.2620097e+02   1.2919199e+02   1.2088613e+02   6.7233948e+01   1.5678065e+02   5.8755935e+01   1.4410065e+02   5.9808400e+01   2.7203516e+02   3.4294452e+00   4.7132880e+02   2.3042971e+01   5.2536161e+02   3.6111720e+02   5.8091968e+02   4.8524490e+01   2.7577258e+02   1.0239432e+02   4.0554880e+02   4.5353713e+00   4.7171065e+02   1.9168121e+02   7.0562387e+02   2.5732026e+01   5.1666167e+02  -3.2275045e+01   2.2651290e+01   7.3532735e+01   3.9467645e+02   1.5920040e+02   3.6944161e+02   1.7971370e+02   4.2788161e+02   3.7298181e+01   4.0243880e+02  -1.5558287e+00   6.1370194e+02   5.2288039e+01   3.7332839e+02   1.2954276e+02   4.5534710e+02   1.9102739e+02   5.4821880e+02  -4.3282287e+00   2.0229194e+02   2.2079729e+02   3.1999880e+02  -6.5106287e+00   2.2336516e+02   4.0857239e+01   4.6754880e+02  -2.6314629e+01   3.4621880e+02  -1.4718229e+01   1.8964871e+02   1.3053617e+02   3.4728484e+02   1.9432697e+01   4.6403839e+02   2.1096274e+02   2.5980419e+02   1.4232308e+02   4.4932880e+02   2.0091297e+02   4.3033161e+02   2.3486374e+01   1.7375968e+02   8.4692452e+01   4.9528387e+01   1.8982837e+02   2.0210880e+02   1.0736057e+02   2.9605161e+01   2.1519974e+01   1.7642097e+02   5.5608258e+01   7.7758806e+02  -1.1523497e+01   5.7099880e+02   1.0959371e+01   5.9491613e+01   9.4518710e-01   3.9288258e+02   3.9852000e+00   6.0621880e+02  -3.1882287e+00   5.4008355e+02   4.4886542e+01   3.4676880e+02   2.2377713e+00   4.6847516e+02   5.0472632e+01   3.0687880e+02   1.1186897e+02   3.2103323e+02   6.1583148e+01   3.1887968e+02   2.1775640e+02   6.5864903e+02   3.2088400e+01   4.0109129e+02   6.2146323e+00   4.0503774e+02   3.2318916e+01   5.4840065e+02  -3.4846323e+00   7.0276880e+02   3.8417771e+01   3.2026484e+02   1.7448430e+02   3.1746032e+02   4.7941884e+01   5.7945581e+02   1.3889342e+01   6.6851935e+01   1.1273781e+01   2.9249032e+01   1.7497819e+01   3.9006516e+02   3.6683174e+01   3.4956484e+02   2.0822030e+02   6.3279097e+02   1.9420594e+01   4.1712516e+02  -6.1356129e-01   3.6095710e+02  -1.0877535e+01   7.3967290e+02  -4.4836735e+01   3.6913742e+02   8.6528774e+00   2.4977097e+01   5.3716348e+01   2.5173290e+02   2.0834916e+01   3.0220774e+02  -1.8945652e+01
   2.5499880e+02   1.9179937e+02   3.9565161e+02   1.9323271e+02   3.0904677e+02  -2.5259871e+01   3.2521880e+02   1.7384177e+02   2.3881258e+02   1.2972532e+02   3.6332710e+02   2.9185964e+02   3.2152677e+02   1.5813818e+02   5.2249548e+02  -7.9854452e+00   5.0588774e+02   2.1401124e+02   7.2948323e+02  -1.5828981e+01   5.3083742e+02   1.4742139e+02  -2.3865323e+02   1.5763097e+02   5.4948355e+02  -5.4999742e+00   5.0386032e+02   8.2931497e+01   7.3983194e+02   9.9779613e+00   3.6008613e+02   1.5491795e+02   5.4076258e+02   2.6701252e+01   6.5899880e+02  -1.1410629e+01   1.3589581e+02   4.4396221e+02   2.7217032e+02   1.3372057e+02   1.4207581e+02   1.4360426e+02   3.9070129e+02   1.5628777e+02   3.8085903e+02   1.5761031e+02   3.4221880e+02   1.6160177e+02   3.9970839e+02   2.1148075e+02   3.6224742e+02   1.8124892e+02   6.0010880e+02   4.4300571e+01   1.2710880e+02   3.0369057e+02   4.1637194e+02   1.4082702e+02   3.7801065e+02   2.2641883e+02   8.7302774e+02  -1.7960284e+01   7.5668161e+02   4.3910310e+01   7.8000161e+02   1.1117935e+01   3.5099880e+02   2.3977937e+02   1.5121880e+02   4.3065177e+02   6.0176880e+02  -1.4052229e+01   6.3620710e+02   1.8109884e+01   2.5604323e+02   1.5640654e+02   5.7410880e+02   2.0600571e+01   2.8859000e+02   2.3955474e+02   5.5499880e+02  -2.2090629e+01   4.3667548e+02   1.6074403e+02   5.0631419e+02   2.0197768e+01   2.7987194e+02   1.0051960e+02   4.9516387e+02  -1.9737303e+01   3.5976880e+02   9.1738297e+00   4.5109516e+02   2.3839806e+01   4.0300419e+02   1.3696257e+02   5.8238194e+02   1.9453170e+02   6.3343880e+02   1.4074171e+01   4.4248839e+02   1.4009867e+02   6.2223645e+02   6.4537858e+01   4.1154880e+02   6.9353713e+00   5.0834774e+02   1.8352154e+02   3.3021880e+02   3.9856177e+02   3.3982613e+02   2.2577907e+02   3.0450000e+02   1.1829032e+01   4.3190290e+02   1.9172099e+02   2.9258484e+02   1.3761128e+02   6.6064226e+02   7.2877329e+01   5.8863710e+02   2.2007097e+02   3.4784452e+02   1.4524341e+02   4.7215000e+02   3.1919284e+02   6.9735258e+02   1.3361471e+01   2.6820871e+02   1.6012459e+02   5.1571355e+02   1.6595034e+02   3.2801581e+02   1.3060454e+02   2.3770581e+02   1.0837708e+02   5.3519613e+02   1.8513987e+01   5.7213484e+02   1.9740826e+01   4.2444516e+02   2.0802774e+01   3.1807710e+02   2.3609157e+02   5.7747250e+02   2.3105988e+02   3.8299935e+02  -2.0153174e+01   1.1124665e+03   4.1758168e+01   4.0310742e+02   1.0220947e+02   3.8919452e+02   1.8718992e+02   5.6284645e+02   2.4137164e+02   4.1413387e+02   1.6685123e+02   4.5156258e+02   1.1759854e+02   3.7035129e+02   1.7075061e+02   4.1425065e+02   1.7328059e+02   3.6243880e+02   6.7754171e+01   4.0122935e+02   1.5318230e+02   6.3247935e+02  -4.7812516e+00   3.2382903e+02   1.9368916e+02   2.3082871e+02   1.9673048e+02   2.7531516e+02   1.4789479e+02   6.2832880e+02   4.8229713e+00   2.4043880e+02   6.7624171e+01   3.8497000e+02   7.7401419e+00   9.0476452e+01   4.4295963e+02   5.0392581e+02   2.3614000e+01   4.9265880e+02   1.9689657e+02   2.3412677e+02   1.4049276e+02   1.3330645e+01   2.6829677e+01   2.8178258e+02   8.9836103e+01   2.2059258e+02   2.7204163e+02   4.1478935e+02  -1.5069600e+01   4.8848613e+02   5.5104645e+00   2.5106032e+02   9.1263239e+01   2.2198097e+02   1.1996959e+02   1.2944613e+02   7.3219148e+01   2.3322065e+02   7.5410735e+01   1.7298065e+02   9.2608000e+01   2.0026516e+02  -1.2278955e+01   4.7154880e+02   2.1255371e+01   3.9713161e+02   2.9115560e+02   5.2013968e+02   8.7268903e+00   2.9133258e+02   9.9369523e+01   3.6821880e+02   3.6961771e+01   4.3471065e+02   2.0820121e+02   7.3017387e+02   9.9880258e+00   4.5977167e+02  -1.6603845e+01   2.3541290e+01   3.9461535e+01   3.8212645e+02   1.4675440e+02   3.4381161e+02   1.5501410e+02   4.1899161e+02   3.0899381e+01   4.0565880e+02   8.1865713e+00   7.1526194e+02  -8.4967613e+00   3.5999839e+02   8.9939161e+01   4.2412710e+02   1.9686499e+02   6.3776880e+02  -2.5162229e+01   1.6629194e+02   1.7701729e+02   3.6943880e+02   7.7541713e+00   2.7258516e+02  -1.6530361e+01   5.4032880e+02   1.5082971e+01   3.3776880e+02  -8.4922287e+00   2.0420871e+02   1.1271137e+02   2.6272484e+02   4.4637497e+01   4.0492839e+02   1.6303154e+02   1.8791419e+02   1.5340428e+02   3.4410880e+02   1.7745057e+02   5.1455161e+02   6.4087742e+00   1.7997968e+02   1.2619485e+02   3.8198387e+01   2.3562477e+02   2.4065880e+02   8.1606571e+01   1.4825161e+01   6.4702374e+01   1.6875097e+02   7.1001858e+01   6.1081806e+02  -5.8518968e+00   5.5743880e+02   2.3154171e+01   5.7821613e+01   3.1528787e+01   3.8655258e+02   3.3161600e+01   6.8399880e+02   2.1479371e+01   6.3030355e+02   2.9668942e+01   3.1432880e+02  -2.6170287e+00   5.9158516e+02   3.2843832e+01   2.5910880e+02   1.1047057e+02   4.0592323e+02   5.3461948e+01   3.0331968e+02   1.9122120e+02   6.0308903e+02   4.3863200e+01   4.1754129e+02   1.1898632e+01   3.4758774e+02   1.6574916e+01   5.4829065e+02   2.2864168e+01   6.8521880e+02   8.8217713e+00   3.1026484e+02   1.4561430e+02   3.5590032e+02   2.8096684e+01   5.6290581e+02  -2.6766581e+00   5.6401935e+01  -8.6702194e+00   3.5359032e+01  -5.7609806e+00   3.9640516e+02   3.1759742e+00   3.7656484e+02   1.5239030e+02   5.4813097e+02   2.8743394e+01   4.5445516e+02   1.8510039e+01   3.4751710e+02   1.1527665e+01   7.4439290e+02  -2.6644335e+01   4.1868742e+02   5.2388774e+00   4.7227097e+01   5.2936348e+01   2.7998290e+02   6.5749161e+00   3.1531774e+02  -1.3244516e+00
   3.3099880e+02   1.6060937e+02   3.8499161e+02   1.3642551e+02   3.4293677e+02   4.0808929e+01   3.5010880e+02   1.8763057e+02   2.4514258e+02   1.5254892e+02   3.1810710e+02   2.6835724e+02   3.2363677e+02   1.3763938e+02   5.7072548e+02   1.8706155e+01   4.8844774e+02   1.9218644e+02   6.4493323e+02   2.9715019e+01   5.1228742e+02   1.0912539e+02  -2.2810323e+02   1.1178697e+02   6.1903355e+02   2.3496026e+01   4.6519032e+02   1.1302510e+02   6.7394194e+02   6.6799161e+01   4.0953613e+02   1.9807195e+02   4.8909258e+02   1.5284852e+01   6.4265880e+02  -1.5883429e+01   1.4756581e+02   3.9491861e+02   2.7806032e+02   1.7401937e+02   1.4051581e+02   1.4417906e+02   5.0470129e+02   1.4449777e+02   3.9230903e+02   1.1436431e+02   3.0521880e+02   2.0767177e+02   4.0626839e+02   2.6395595e+02   3.9891742e+02   1.9153532e+02   5.4932880e+02   4.3692971e+01   1.1932880e+02   3.7898297e+02   3.9726194e+02   1.1446582e+02   3.6079065e+02   1.9234643e+02   8.3024774e+02   1.4462116e+01   8.0923161e+02  -2.5293690e+01   8.6689161e+02   1.5166735e+01   3.7654880e+02   2.1485537e+02   1.1299880e+02   4.0859937e+02   5.9499880e+02   2.9599371e+01   6.9520710e+02   3.5098839e+00   2.2504323e+02   1.8221654e+02   5.9243880e+02   4.8041713e+00   2.8426000e+02   1.6179114e+02   5.3887880e+02  -2.4691029e+01   3.9701548e+02   1.5068683e+02   5.2453419e+02   2.4850168e+01   2.7909194e+02   1.1035200e+02   4.6239387e+02   2.7642968e+00   3.5932880e+02   5.0990297e+00   4.6787516e+02   2.1717406e+01   3.2789419e+02   1.0463137e+02   5.4304194e+02   1.9767890e+02   6.4565880e+02   2.7876571e+01   4.2026839e+02   1.6465627e+02   6.1634645e+02  -6.5094194e-01   4.1887880e+02   4.8018971e+01   5.5145774e+02   2.6785274e+02   3.6010880e+02   4.0494057e+02   4.3649613e+02   2.7527547e+02   2.6994000e+02  -2.4626168e+01   4.3823290e+02   1.9921459e+02   3.3613484e+02   2.0667728e+02   6.0297226e+02   9.1150929e+01   5.1185710e+02   2.0732337e+02   2.6384452e+02   1.0585341e+02   3.9060000e+02   3.4859684e+02   7.3657258e+02   2.7553871e+01   2.3231871e+02   1.5355579e+02   5.0271355e+02   1.0410034e+02   3.7146581e+02   1.8512854e+02   2.5648581e+02   9.1984684e+01   7.0352613e+02   4.0475871e+00   5.7579484e+02   1.8448026e+01   4.0933516e+02   2.0011574e+01   3.3151710e+02   1.7724637e+02   5.6336250e+02   1.8906868e+02   3.2855935e+02   9.6520258e+00   1.1811365e+03   1.6484568e+01   4.3544742e+02   1.2429227e+02   4.0019452e+02   1.4775992e+02   5.2329645e+02   2.5542564e+02   4.4357387e+02   1.6349603e+02   4.0445258e+02   1.5503734e+02   4.2846129e+02   2.1055181e+02   4.6114065e+02   1.7496939e+02   3.0065880e+02   4.2256571e+01   4.3978935e+02   1.8987750e+02   6.6236935e+02   2.2057548e+01   2.6026903e+02   2.1866396e+02   2.4559871e+02   1.3998888e+02   2.6342516e+02   1.3784599e+02   5.2265880e+02   2.0496571e+01   2.2765880e+02   9.3426571e+01   3.6709000e+02  -5.8294581e+00   1.2525645e+02   4.1150723e+02   5.4959581e+02   2.6620400e+01   5.5276880e+02   1.8275777e+02   1.8279677e+02   1.2481916e+02   3.2330645e+01   2.1996774e+00   2.8200258e+02   1.0437850e+02   2.2136258e+02   2.5164003e+02   4.0378935e+02  -2.8596000e+00   5.0048613e+02   1.0004645e+00   2.5106032e+02   1.4915324e+02   1.8331097e+02   6.5403187e+01   1.2377613e+02   1.0255275e+02   2.3800065e+02   8.9588335e+01   1.6087065e+02   9.9466800e+01   2.0870516e+02  -6.2841548e+00   5.6199880e+02   6.2459371e+01   3.9280161e+02   3.1817200e+02   5.5769968e+02   7.4162090e+01   3.4233258e+02   2.0406952e+02   4.7421880e+02   2.0921771e+01   4.6282065e+02   2.0995241e+02   7.7495387e+02   4.6635626e+01   4.9877167e+02   3.1386155e+01   2.1541290e+01   4.8061535e+01   4.0578645e+02   1.7386160e+02   4.4556161e+02   1.8374410e+02   4.8288161e+02   2.8458181e+01   4.6332880e+02   2.8352971e+01   8.1759194e+02   5.5756839e+01   4.1010839e+02   1.1393036e+02   4.9123710e+02   2.2482619e+02   6.1654880e+02   6.7653713e+00   1.7407194e+02   1.9661489e+02   4.6565880e+02   8.0565713e+00   3.3302516e+02   5.0634439e+01   5.9999880e+02   1.3639371e+01   4.2799880e+02  -7.7106287e+00   2.6186871e+02   1.7209857e+02   2.4961484e+02   5.7629677e-01   3.9836839e+02   1.9432634e+02   2.9158419e+02   1.4400068e+02   3.8265880e+02   1.3936657e+02   4.4011161e+02   1.2033974e+01   2.1742968e+02   1.5286885e+02   6.8528387e+01   2.3641837e+02   2.5910880e+02   1.1247057e+02   3.3265161e+01   4.3677174e+01   2.0153097e+02   1.0914946e+02   5.7658806e+02   2.4556503e+01   6.0765880e+02   4.1586571e+01   4.2821613e+01   3.4987871e+00   3.6210258e+02   4.2276000e+00   6.1787880e+02   2.7988971e+01   5.6619355e+02   2.1357742e+01   3.0565880e+02   2.3856571e+01   4.8658516e+02  -9.4261677e+00   2.9976880e+02   1.1765777e+02   3.9559323e+02   3.6728348e+01   3.2376968e+02   1.8692520e+02   6.6019903e+02   2.5514400e+01   3.6531129e+02   2.8297032e+01   2.8969774e+02   5.6546116e+01   4.9173065e+02   2.2048968e+01   6.7543880e+02   3.9384171e+01   3.3815484e+02   2.0927310e+02   3.5413032e+02   5.5238284e+01   5.3679581e+02   4.1214194e-01   2.9961935e+01  -1.2775019e+01   1.0139032e+01  -4.4133806e+00   3.9206516e+02   1.0413174e+01   3.6123484e+02   1.4394670e+02   6.1979097e+02   6.5705935e+00   4.7634516e+02   1.5978839e+01   4.3962710e+02   2.1938865e+01   5.7453290e+02   1.1084465e+01   3.2457742e+02   2.2547677e+01   2.0977097e+01   8.8286348e+01   2.7260290e+02  -3.5846839e+00   2.6876774e+02   6.2895484e+00
   3.3976880e+02   1.8223777e+02   4.6765161e+02   1.6159271e+02   3.3493677e+02  -1.0881071e+01   3.2254880e+02   1.7317537e+02   2.4448258e+02   1.4416172e+02   3.5943710e+02   3.2339084e+02   3.6108677e+02   1.6497338e+02   6.0560548e+02   9.5857548e+00   4.9233774e+02   2.5542524e+02   6.8715323e+02   1.0217419e+01   4.7672742e+02   1.7264019e+02  -2.4554323e+02   1.3552217e+02   5.8337355e+02   3.7678826e+01   4.2108032e+02   1.6432390e+02   7.8860194e+02  -1.7036387e+00   4.1119613e+02   1.8937915e+02   4.0465258e+02   1.2040052e+01   6.2265880e+02   1.4965713e+00   9.6235806e+01   4.0813501e+02   3.1562032e+02   1.6824457e+02   1.5707581e+02   1.5085426e+02   4.9737129e+02   1.7286417e+02   4.2619903e+02   1.1698311e+02   3.6387880e+02   1.6319897e+02   3.4459839e+02   2.2455955e+02   3.6702742e+02   1.5719652e+02   5.3899880e+02   5.5189371e+01   1.1310880e+02   3.1870057e+02   3.9904194e+02   1.1198342e+02   3.6934065e+02   2.2877243e+02   8.8402774e+02  -2.3840284e+01   8.0990161e+02   2.3872710e+01   7.3767161e+02   1.7284335e+01   3.1910880e+02   1.8256057e+02   1.2232880e+02   5.0041297e+02   4.8143880e+02  -1.4258287e+00   6.5832710e+02   8.1202839e+00   2.3049323e+02   1.5589054e+02   6.3443880e+02   1.9334171e+01   3.2159000e+02   1.6991474e+02   5.1499880e+02   1.4439371e+01   4.2067548e+02   1.4235403e+02   5.3486419e+02  -4.5262323e+00   2.9142194e+02   1.1859560e+02   4.8005387e+02   7.8014968e+00   3.6454880e+02  -8.8685703e+00   5.5631516e+02   3.5972206e+01   3.7278419e+02   1.0293017e+02   4.5849194e+02   1.8566290e+02   6.9787880e+02   6.5258971e+01   4.8848839e+02   1.9430867e+02   6.0390645e+02   1.5114258e+01   4.8665880e+02   1.3926571e+01   5.1834774e+02   2.5517154e+02   4.4365880e+02   4.6559657e+02   3.7893613e+02   2.2010027e+02   3.0372000e+02   5.9781432e+01   4.3779290e+02   1.4057979e+02   3.0736484e+02   2.1053888e+02   5.9253226e+02   5.7326129e+01   5.7129710e+02   1.5312817e+02   3.5795452e+02   1.4532461e+02   3.6360000e+02   3.3209684e+02   7.2913258e+02   6.1490710e+00   2.7787871e+02   1.5035099e+02   5.5071355e+02   1.1748034e+02   3.9312581e+02   1.7561574e+02   3.2192581e+02   1.4819948e+02   6.6563613e+02  -4.9212129e+00   5.3990484e+02   5.9892258e+00   4.2944516e+02   2.9627742e+00   3.5362710e+02   1.5302757e+02   4.7580250e+02   1.8652348e+02   3.7999935e+02   5.8668258e+00   1.0562465e+03   5.1145768e+01   5.5133742e+02   2.2602107e+02   3.2685452e+02   1.3562712e+02   3.7429645e+02   2.2912564e+02   3.7646387e+02   1.3797483e+02   4.3345258e+02   9.6607342e+01   4.3179129e+02   1.9739541e+02   4.6814065e+02   1.7618939e+02   3.8610880e+02   5.1530571e+01   5.6500935e+02   2.9974990e+02   9.1303935e+02   3.0113948e+01   3.0782903e+02   1.4329916e+02   2.1126871e+02   1.0440528e+02   2.5864516e+02   1.5666839e+02   5.5421880e+02   5.6751771e+01   2.1654880e+02   8.7655371e+01   3.4631000e+02  -1.6827058e+01   1.8758645e+02   3.1030083e+02   5.1614581e+02   2.1746400e+01   4.9254880e+02   2.0568537e+02   1.9390677e+02   1.5771036e+02   3.8550645e+01   1.4207742e-01   2.6345258e+02   1.1675250e+02   2.2725258e+02   3.1805883e+02   4.1378935e+02  -2.3296000e+00   3.8803613e+02  -3.6735355e+00   3.1517032e+02   1.5258444e+02   2.0654097e+02   1.0265479e+02   1.2732613e+02   8.1388748e+01   2.4778065e+02   8.7695935e+01   1.8610065e+02   8.4448400e+01   2.9203516e+02  -8.2805548e+00   6.0976880e+02   1.0637771e+01   4.0225161e+02   2.6396600e+02   5.1257968e+02   1.9101690e+01   3.4577258e+02   1.8590432e+02   5.3432880e+02   5.2329713e+00   3.9682065e+02   1.8800241e+02   7.1773387e+02   4.8213226e+01   4.1400167e+02  -1.0282245e+01   3.7981290e+01   2.7306335e+01   3.8723645e+02   1.6312560e+02   3.9494161e+02   1.7954370e+02   4.1210161e+02  -1.0329419e+01   4.1254880e+02  -4.1446287e+00   6.7070194e+02  -1.7601961e+01   4.6743839e+02   1.6156396e+02   3.1656710e+02   1.1835979e+02   6.6110880e+02  -1.0249429e+01   1.2440194e+02   1.3558849e+02   4.5899880e+02   3.3693713e+00   2.9925516e+02   2.4116039e+01   5.8321880e+02   5.0917713e+00   4.2365880e+02  -6.4734287e+00   2.9008871e+02   1.6917097e+02   2.0761484e+02   2.3276297e+01   2.9592839e+02   1.0797154e+02   1.8024419e+02   1.1901788e+02   3.4043880e+02   1.3807417e+02   4.6767161e+02   9.0491742e+00   1.7775968e+02   8.5152452e+01   2.2418387e+01   2.5777717e+02   2.9165880e+02   1.4697657e+02   2.3751613e+00   4.7698374e+01   1.3731097e+02   7.4177058e+01   6.0803806e+02  -6.3994968e+00   5.9699880e+02   1.7549371e+01   4.7601613e+01   1.3786387e+01   4.0910258e+02  -2.8752400e+01   5.4521880e+02   3.0241771e+01   5.1930355e+02   4.7658942e+01   2.6010880e+02   2.2390571e+01   4.2169516e+02  -7.0049677e+00   2.9587880e+02   1.5674897e+02   3.9092323e+02   2.4991948e+01   3.0842968e+02   1.6948240e+02   5.6719903e+02   2.6624400e+01   3.8920129e+02   1.7158323e+00   3.4691774e+02   4.7628516e+01   4.2418065e+02   3.1229677e+00   7.0476880e+02   4.0377713e+00   2.7904484e+02   1.9656190e+02   3.1590032e+02   6.5066684e+01   8.6334581e+02  -2.6491858e+01   6.0071935e+01   7.9261806e+00   2.6359032e+01   7.9590194e+00   3.4773516e+02  -2.4820426e+01   3.6845484e+02   1.8681910e+02   6.6435097e+02   2.3225794e+01   5.4523516e+02   1.3587639e+01   4.3851710e+02   1.5917665e+01   6.9839290e+02  -3.4684335e+01   3.9179742e+02   6.0077419e-02   2.4977097e+01   5.4966348e+01   2.3710290e+02   2.3853161e+00   3.4220774e+02  -2.4695652e+01
   3.9743880e+02   1.9318417e+02   4.1177161e+02   1.7550311e+02   3.2360677e+02   7.9153290e+00   3.5765880e+02   2.1691657e+02   1.9837258e+02   1.2840052e+02   3.8121710e+02   2.5142844e+02   3.7496677e+02   1.9686298e+02   6.4105548e+02   1.7079755e+01   5.3055774e+02   2.4514764e+02   6.1504323e+02   3.0106219e+01   5.8117742e+02   1.5928419e+02  -2.0776323e+02   1.8449977e+02   5.7814355e+02   2.1877226e+01   3.2719032e+02   2.3695510e+02   8.5905194e+02   1.9990361e+01   4.1031613e+02   2.1733955e+02   5.0954258e+02   3.6978852e+01   6.3143880e+02  -5.0095829e+01   1.3278581e+02   3.8421101e+02   2.8750032e+02   1.7704417e+02   1.1484581e+02   1.7201266e+02   3.5737129e+02   1.5151417e+02   3.6297903e+02   1.1449071e+02   3.3876880e+02   2.0698777e+02   3.2737839e+02   2.2793715e+02   3.1036742e+02   1.7128932e+02   4.8965880e+02   4.7466571e+01   1.1265880e+02   3.2584657e+02   4.1726194e+02   1.4986582e+02   4.1157065e+02   2.2506403e+02   9.5424774e+02   5.6872116e+01   8.3357161e+02   4.0759110e+01   6.6589161e+02   1.5356735e+01   3.5632880e+02   1.5635297e+02   1.3487880e+02   4.2095897e+02   6.0154880e+02  -2.2484629e+01   7.0065710e+02   2.7953884e+01   2.1471323e+02   1.4959294e+02   6.6099880e+02   2.9209371e+01   2.5871000e+02   1.6305514e+02   5.8887880e+02  -2.0021029e+01   4.3734548e+02   1.4735043e+02   4.4675419e+02   2.7742568e+01   2.6687194e+02   9.1329600e+01   4.0027387e+02  -7.0361032e+00   3.6310880e+02   5.0466630e+01   4.9231516e+02   4.5872206e+01   2.5611419e+02   4.6933768e+01   4.7127194e+02   1.9053050e+02   6.5399880e+02   6.8099371e+01   4.7526839e+02   1.9292627e+02   6.4790645e+02  -7.8457419e+00   4.4865880e+02   3.9966571e+01   4.9834774e+02   2.2332154e+02   4.0599880e+02   4.7993937e+02   3.6849613e+02   2.2771547e+02   3.0994000e+02   5.8173832e+01   4.3823290e+02   1.9276459e+02   3.3658484e+02   1.8420128e+02   6.3297226e+02   7.5090929e+01   5.7218710e+02   1.8705697e+02   3.7262452e+02   7.0601006e+01   4.2871000e+02   3.7443804e+02   6.1413258e+02   2.3019071e+01   2.4509871e+02   2.0064339e+02   5.6582355e+02   1.1416154e+02   3.2246581e+02   2.0360854e+02   2.8881581e+02   9.8728284e+01   6.4474613e+02   1.8599871e+00   4.8257484e+02   1.8245626e+01   4.2900516e+02   2.2887974e+01   3.1207710e+02   1.7235157e+02   4.5491250e+02   1.9297468e+02   3.8222935e+02  -2.9715742e+00   1.0152465e+03   9.4257677e+00   5.1155742e+02   1.9398347e+02   3.2285452e+02   1.3438712e+02   4.8784645e+02   2.4815164e+02   3.7735387e+02   1.3735363e+02   4.8067258e+02   1.3882974e+02   3.8502129e+02   1.9190701e+02   5.7636065e+02   1.1042179e+02   3.1321880e+02   6.7251771e+01   5.1656935e+02   3.3362510e+02   8.2992935e+02  -1.2237252e+01   2.8393903e+02   1.6910036e+02   2.3259871e+02   1.2180888e+02   2.6875516e+02   1.3263959e+02   5.5399880e+02   4.5099371e+01   1.7321880e+02   1.1334177e+02   2.9131000e+02   1.1012942e+01   1.3736645e+02   5.0564843e+02   5.3770581e+02   4.0216000e+00   5.1876880e+02   1.6847777e+02   2.2846677e+02   1.7238556e+02   2.1330645e+01   3.1896774e+00   2.6923258e+02   1.5218010e+02   2.6559258e+02   2.7777163e+02   4.4800935e+02  -1.6837200e+01   3.8281613e+02  -2.8159355e+00   2.5139032e+02   1.5746684e+02   2.0420097e+02   8.6391987e+01   1.4432613e+02   8.3578748e+01   2.4033065e+02   1.0796194e+02   1.6565065e+02   8.0754400e+01   2.9670516e+02  -2.7544155e+01   7.0543880e+02   1.6654171e+01   4.7302161e+02   3.6352440e+02   5.3224968e+02   2.1638090e+01   4.1089258e+02   2.3369472e+02   5.2987880e+02   2.6028971e+01   3.7871065e+02   1.7101121e+02   6.6473387e+02   4.2003226e+01   4.0800167e+02  -7.3522452e+00   3.3871290e+01   4.9635135e+01   3.4812645e+02   1.2269440e+02   3.8544161e+02   1.2743370e+02   3.4221161e+02   1.7260178e+02   3.7254880e+02   8.0553713e+00   6.2837194e+02   4.1224439e+01   5.1010839e+02   2.2626036e+02   5.0723710e+02   1.7298619e+02   5.9699880e+02  -2.2306287e+00   1.3173194e+02   1.7689209e+02   4.4599880e+02   2.4629371e+01   2.4336516e+02  -4.9627613e+00   5.3465880e+02  -1.4913429e+01   3.2265880e+02  -1.0173429e+01   3.1531871e+02   2.1793257e+02   2.3272484e+02   4.8487497e+01   3.2403839e+02   1.3305274e+02   1.9958419e+02   1.6103068e+02   3.1243880e+02   1.5686417e+02   4.1944161e+02   2.2017574e+01   1.4064968e+02   1.2912125e+02   3.9638387e+01   2.1850957e+02   2.8343880e+02   1.6985417e+02   7.3751613e+00   2.6298374e+01   1.7275097e+02   5.7231858e+01   5.5314806e+02   1.8321703e+01   5.8254880e+02   2.4595371e+01   7.9821613e+01   8.2087871e+00   3.6555258e+02   2.5951600e+01   6.7454880e+02   1.3235371e+01   5.2830355e+02   2.5048942e+01   2.8010880e+02   2.3790571e+01   5.8047516e+02   5.2952632e+01   3.2054880e+02   1.6010537e+02   3.5770323e+02   3.5649548e+01   3.4765968e+02   2.0701400e+02   5.5097903e+02   1.4812000e+01   4.3965129e+02   4.1298323e+00   3.7958774e+02   4.2684916e+01   5.4985065e+02   5.2893677e+00   7.2943880e+02   3.1624171e+01   5.0115484e+02   7.0903097e+01   3.9535032e+02   6.5600684e+01   4.8901581e+02  -1.1655458e+01   6.0401935e+01  -5.5021935e-01   3.3699032e+01  -1.4858181e+01   4.3340516e+02  -7.8940258e+00   3.9356484e+02   1.6414030e+02   5.4902097e+02   4.3421935e+00   4.6501516e+02  -5.7747613e+00   3.5795710e+02   2.2252465e+01   6.2782290e+02  -2.8888735e+01   3.9579742e+02   1.1290077e+01   4.0727097e+01   5.8206348e+01   2.4910290e+02   2.5425316e+01   2.8420774e+02  -4.6156516e+00
[truncated: 7,769,749 more chars]
