# Supplementary material for: Specific structural elements of the T-box riboswitch drive the two-step binding of the tRNA ligand
Source: eLife. 2018 Sep 25;7:e39518. doi: 10.7554/eLife.39518 (PMC6197855; doi:10.7554/eLife.39518)
Supplement: Figure 4—source data 1. [file elife-39518-fig4-data1.zip › Repeat2.txt]

   3.0000000e+00   3.0000000e+00   2.3000000e+01   2.3000000e+01   2.4000000e+01   2.4000000e+01   3.0000000e+01   3.0000000e+01   3.4000000e+01   3.4000000e+01   3.8000000e+01   3.8000000e+01   4.4000000e+01   4.4000000e+01   4.8000000e+01   4.8000000e+01   5.1000000e+01   5.1000000e+01   5.4000000e+01   5.4000000e+01   6.2000000e+01   6.2000000e+01   9.0000000e+01   9.0000000e+01   9.4000000e+01   9.4000000e+01   1.0400000e+02   1.0400000e+02   1.2300000e+02   1.2300000e+02   1.2900000e+02   1.2900000e+02   1.3100000e+02   1.3100000e+02   1.4900000e+02   1.4900000e+02   1.5700000e+02   1.5700000e+02   1.5900000e+02   1.5900000e+02   1.6500000e+02   1.6500000e+02   1.7100000e+02   1.7100000e+02   1.7700000e+02   1.7700000e+02   1.8100000e+02   2.0920000e+02   1.8500000e+02   1.8500000e+02   1.8900000e+02   1.8900000e+02   1.9200000e+02   1.9200000e+02   1.9900000e+02   1.9900000e+02   2.0600000e+02   2.0600000e+02   2.0700000e+02   2.0700000e+02   2.1500000e+02   2.1500000e+02   2.4300000e+02   2.4300000e+02   2.6500000e+02   2.6500000e+02   2.6600000e+02   2.6600000e+02   2.6700000e+02   2.6700000e+02   2.6800000e+02   2.6800000e+02   2.6900000e+02   2.6900000e+02   2.7200000e+02   2.7200000e+02   2.8500000e+02   2.8500000e+02   2.9200000e+02   2.9200000e+02   2.9800000e+02   2.9800000e+02   3.1900000e+02   3.1900000e+02   3.3300000e+02   3.3300000e+02   3.3600000e+02   3.3600000e+02   3.5600000e+02   3.5600000e+02   3.5700000e+02   3.5700000e+02   3.7600000e+02   3.7600000e+02   3.8300000e+02   3.8300000e+02   3.9100000e+02   3.9100000e+02   3.9400000e+02   3.9400000e+02   4.0800000e+02   4.0800000e+02   4.1600000e+02   4.1600000e+02   4.2400000e+02   4.2400000e+02   4.2800000e+02   4.2800000e+02   4.3700000e+02   4.3700000e+02   4.4100000e+02   4.4100000e+02   4.4500000e+02   4.4500000e+02   4.5300000e+02   4.5300000e+02   4.5800000e+02   4.5800000e+02   4.6300000e+02   4.6300000e+02   4.7100000e+02   4.7100000e+02   4.7800000e+02   4.7800000e+02   4.7900000e+02   4.7900000e+02   4.9500000e+02   4.9500000e+02   5.0000000e+02   5.0000000e+02   5.1200000e+02   5.1200000e+02   5.1300000e+02   5.1300000e+02   5.3200000e+02   5.3200000e+02   5.3700000e+02   5.3700000e+02   5.5700000e+02   5.5700000e+02   5.6300000e+02   5.6300000e+02   5.6400000e+02   5.6400000e+02   5.8300000e+02   5.8300000e+02   5.8400000e+02   5.8400000e+02   5.8700000e+02   5.8700000e+02   5.9200000e+02   5.9200000e+02   5.9900000e+02   5.9900000e+02   6.0000000e+02   6.0000000e+02   6.0300000e+02   6.2510000e+02   6.0900000e+02   6.0900000e+02   6.1000000e+02   6.4558000e+02   6.1100000e+02   6.1100000e+02   6.0698460e+02   6.5575000e+02   6.3100000e+02   6.3100000e+02   6.3200000e+02   6.3200000e+02   6.4300000e+02   6.4300000e+02   6.6800000e+02   6.6800000e+02   6.8400000e+02   6.8400000e+02   6.9700000e+02   6.9700000e+02   7.1700000e+02   7.1700000e+02   7.2200000e+02   7.2200000e+02   7.2400000e+02   7.2400000e+02   7.2600000e+02   7.2600000e+02   7.2900000e+02   7.2900000e+02   7.3200000e+02   7.3200000e+02   7.4500000e+02   7.4500000e+02   7.4600000e+02   7.4600000e+02   7.5500000e+02   7.5500000e+02
   1.6573484e+02  -1.7850400e+01   1.9348613e+02   7.2605626e+01   2.5288613e+02   7.9219432e+01   1.8154161e+02   1.8860645e-01   3.6191194e+02   1.8170452e+00   3.2685194e+02  -8.0388000e+00   2.5618305e+02  -9.3459428e+00   3.8302305e+02  -2.6983143e+01   2.3447548e+02   8.8354865e+01   3.4031194e+02   6.8769806e+00   2.0836903e+02  -9.4879097e+00   2.0920968e+02   2.4042903e+01   2.4088774e+02   1.0116400e+01   2.0558032e+02  -6.2283613e+00   2.6779484e+02   1.2387835e+02   1.9599305e+02  -3.0570743e+01   4.3967645e+02  -8.5892774e+00   3.7010581e+02  -5.2855613e+00   3.0541613e+02  -3.8556194e+01   3.0689305e+02  -1.4112743e+01   1.3649677e+02   4.0707355e+01   1.5899742e+02  -3.1763342e+01   3.0409161e+02  -6.6860387e+00   2.2341305e+02  -1.3664343e+01   2.0332305e+02  -5.2307143e+01   2.1430065e+02   9.8846594e+01   2.9639645e+02  -1.9608813e+01   1.2761806e+02   4.4975394e+01   3.2006387e+02   6.9874710e+00   2.3666355e+02   1.0950337e+02   2.6043065e+02  -5.5534839e+00   4.6484968e+02   2.2274929e+01   4.9646000e+02   2.6999652e+01   3.7348935e+02   6.9234323e+00   3.3283258e+02  -1.6635639e+01   3.1620774e+02   4.4159613e+00   1.7842968e+02   1.4370950e+02   2.7763226e+02  -3.2456710e+01   1.5068613e+02   6.4335110e+01   1.9595516e+02   1.0143133e+02   4.5207387e+02  -5.4575226e+00   2.5018305e+02  -4.1435943e+01   3.2472645e+02  -3.6663923e+01   2.1360419e+02  -1.6506723e+01   1.5227226e+02   5.7330155e+01   1.0922935e+02   7.4753265e+01   3.7470097e+02  -9.7493032e+00   4.2860305e+02   1.1860457e+01   3.1108305e+02   2.0032057e+01   2.3323839e+02   4.6030606e+01   2.1682484e+02   9.6123045e+01   2.3843548e+02   2.5926484e+02   4.0507548e+02  -1.3750232e+01   2.9804645e+02  -3.3046839e+00   2.4903305e+02  -4.5053943e+01   1.8126516e+02   6.0984916e+01   2.0844968e+02   1.0327499e+02   2.6054323e+02  -7.2512000e+00   1.7541742e+02   1.7902757e+02   1.5684032e+02   5.6439871e+01   3.7015516e+02  -1.6865316e+01   2.7090000e+02  -2.0480065e+01   1.8160484e+02  -1.1829355e+01   2.4051097e+02  -1.4715071e+01   2.5845065e+02  -2.0001535e+01   3.1021548e+02  -8.3340129e+00   1.7206742e+02   2.8741058e+01   8.2513054e+01   3.4350766e+02   4.4880305e+02   2.3394457e+01   3.1546305e+02   2.7821657e+01   1.7272000e+02  -7.9798581e+00   2.9857774e+02  -4.6700903e+00   4.7463054e+01   2.3659166e+02   2.8337581e+02   1.2974452e+01   3.2820000e+02   2.8449677e+00   2.4330161e+02   1.3299039e+02   3.3743065e+02  -5.6058065e-01   4.1921935e+02  -2.0554323e+01   2.7832305e+02   1.3892857e+01   2.0852839e+02   4.7521923e+01   2.8446305e+02  -2.6118343e+01   3.4969968e+02  -1.1802426e+01   1.4049765e+02   5.8087657e+01   3.7521484e+02   5.2799097e+00   4.6937305e+02   6.9788572e+00   2.0114484e+02   1.4042132e+02   1.7272710e+02   4.8234413e+01   1.6784774e+02   7.9347665e+01   2.9150129e+02   1.0444345e+02   2.7324323e+02  -2.9010710e+00   6.8212323e+02   7.5178839e+00   1.9892839e+02   5.3067019e+01   3.7570935e+02  -2.4178361e+01   3.4232305e+02   7.1428572e+00   1.8874000e+02   8.8597252e+01   2.1534581e+02   7.4537497e+01   3.6537226e+02   8.7111871e+00   3.0601645e+02   4.8225548e+00
   1.5640484e+02  -1.1104000e+01   1.8676613e+02   7.7523226e+01   2.6940613e+02   6.5377832e+01   1.9525161e+02  -1.0288194e+01   2.9934194e+02   1.5582645e+01   3.1485194e+02  -7.8488000e+00   2.7499305e+02   1.0719257e+01   3.8670305e+02  -2.4857543e+01   1.7995548e+02   9.0766465e+01   3.4384194e+02  -1.8455419e+01   2.4231903e+02  -1.3773910e+01   1.9372968e+02   8.8801303e+01   3.0584774e+02   1.3059600e+01   1.8644032e+02  -2.2217161e+01   3.0715484e+02   1.2346955e+02   1.8327305e+02  -1.0703143e+01   4.5034645e+02   2.1457123e+01   2.9457581e+02   1.7068387e+00   3.0364613e+02  -2.9084594e+01   2.8322305e+02  -1.8509143e+01   1.4425677e+02   4.1946555e+01   1.5572742e+02  -1.5761742e+01   3.7861161e+02   2.1123613e+00   2.3746305e+02  -1.7738343e+01   1.9170305e+02  -4.8807543e+01   1.7578065e+02   6.8168194e+01   3.5458645e+02   4.8859871e+00   1.0514806e+02   8.1299355e-01   2.9725387e+02   1.6812271e+01   2.0042355e+02   1.0626257e+02   2.3810065e+02   1.6472916e+01   4.9752968e+02   1.6290529e+01   4.2665000e+02  -1.1895548e+01   3.1591935e+02  -1.0190968e+01   3.8816258e+02  -1.6442039e+01   3.2648774e+02   1.1503561e+01   1.9899968e+02   1.5125390e+02   2.9206226e+02  -3.8911097e+00   1.4706613e+02   6.1534710e+01   2.2014516e+02   8.7066129e+01   4.4412387e+02   2.8178477e+01   2.3608305e+02  -2.9737943e+01   3.1824645e+02   7.6144774e+00   1.9965419e+02  -1.1010723e+01   1.3971226e+02   3.1944955e+01   8.6129355e+01   5.5221265e+01   3.7837097e+02   1.7170968e+00   3.6584305e+02  -1.1874283e-01   3.3099305e+02  -1.0420743e+01   1.6290839e+02   4.4127006e+01   2.2240484e+02   8.3256645e+01   2.0333548e+02   2.1650284e+02   4.3121548e+02   7.5385677e+00   2.9252645e+02  -3.9623084e+01   2.6018305e+02  -2.9615943e+01   1.5088516e+02   8.6275316e+01   1.7468968e+02   7.1885794e+01   2.5212323e+02   3.0424000e+00   1.8060742e+02   1.9161237e+02   1.3404032e+02   1.4263871e+01   2.8829516e+02  -1.6465161e+00   2.6904000e+02  -3.7612645e+00   2.0493484e+02  -2.3365755e+01   2.2913097e+02  -2.4764671e+01   2.4916065e+02  -2.1638335e+01   3.5711548e+02  -2.7186013e+01   1.4263742e+02   5.7045458e+01   8.1943054e+01   3.9031326e+02   4.3165305e+02   5.6766457e+01   3.4613305e+02   2.5608057e+01   1.8129000e+02  -1.2195458e+01   2.9448774e+02  -1.8672890e+01   4.7413054e+01   2.3454566e+02   2.5818581e+02   1.1279652e+01   2.6234000e+02  -2.7836232e+01   2.3239161e+02   1.0110319e+02   2.9686065e+02  -9.4649806e+00   3.0659935e+02  -1.6354723e+01   2.2594305e+02  -4.0167428e+00   2.1838839e+02   6.6643123e+01   2.9675305e+02  -2.5771543e+01   2.8859968e+02  -4.0624426e+01   1.2854765e+02   3.3563657e+01   3.1874484e+02   5.1275097e+00   4.4313305e+02   8.1280572e+00   2.0714484e+02   9.9131316e+01   1.5320710e+02   5.3646013e+01   1.3050774e+02   1.0499486e+02   2.4497129e+02   1.1473585e+02   2.5191323e+02  -4.5746710e+00   6.9869323e+02  -1.4777161e+00   2.0882839e+02   7.9465019e+01   3.4365935e+02   6.4756387e+00   2.6070305e+02   2.4424572e+00   2.2974000e+02   1.0036725e+02   2.2158581e+02   6.0608297e+01   3.2163226e+02   1.1630387e+01   3.0787645e+02   2.5293755e+01
   1.8397484e+02  -1.5929600e+01   2.0248613e+02   5.9455626e+01   2.4788613e+02   9.1759432e+01   2.0987161e+02  -5.6477935e+00   3.4015194e+02   1.1937845e+01   2.9961194e+02  -1.4249600e+01   2.9056305e+02  -8.5263428e+00   3.8554305e+02  -3.1347428e+00   1.9623548e+02   1.0403406e+02   3.2789194e+02   1.5540581e+01   2.3093903e+02   6.8564903e+00   2.1944968e+02   5.8893703e+01   3.2679774e+02   5.9036000e+00   2.0135032e+02  -5.5099613e+00   2.9789484e+02   1.5426035e+02   1.8570305e+02  -9.3675428e+00   4.5867645e+02   8.3207226e+00   3.3210581e+02  -1.5105561e+01   2.9817613e+02  -1.8926994e+01   3.1918305e+02  -2.6335943e+01   1.4901677e+02   4.1085755e+01   1.6830742e+02  -4.8281419e+00   3.3599161e+02  -1.8578039e+01   2.0522305e+02  -1.2109143e+01   2.1722305e+02  -5.2269143e+01   2.2535065e+02   1.0930259e+02   3.2882645e+02  -1.5673213e+01   1.2423806e+02   3.1625794e+01   2.6925387e+02   2.2622271e+01   2.1404355e+02   9.1362968e+01   2.3429065e+02   1.9867716e+01   5.1116968e+02   3.1729329e+01   4.5708000e+02  -6.6199484e+00   3.3805935e+02   2.5678323e+00   3.7468258e+02   1.9396361e+01   3.6358774e+02   1.6105561e+01   2.1923968e+02   1.5192470e+02   2.9744226e+02  -3.3215097e+00   1.6778613e+02   8.0587110e+01   2.2819516e+02   1.1480213e+02   3.9850387e+02   1.2308077e+01   2.3760305e+02  -2.4709543e+01   3.3796645e+02  -5.6331226e+00   2.0741419e+02   3.6484774e+00   1.4204226e+02   2.7538555e+01   7.3419355e+01   6.4668065e+01   4.0575097e+02   9.7166968e+00   3.9665305e+02   3.7706457e+01   2.8270305e+02   1.4924572e+00   1.9433839e+02   4.4902606e+01   2.0849484e+02   8.7989445e+01   2.3514548e+02   2.2157804e+02   3.8645548e+02   1.5119368e+01   3.2385645e+02  -1.6749484e+01   2.4132305e+02  -2.2817143e+01   1.8969516e+02   8.6980516e+01   1.6934968e+02   6.3592994e+01   2.4545323e+02   6.3360000e+00   2.4255742e+02   1.5237637e+02   1.5239032e+02   3.6795871e+01   2.9729516e+02   8.0634839e+00   2.3999000e+02   3.9027355e+00   2.1255484e+02  -1.7495355e+01   2.4208097e+02  -2.4840671e+01   2.5335065e+02  -6.2635355e+00   3.2254548e+02  -1.6320413e+01   1.4206742e+02   4.4381058e+01   9.5513054e+01   3.2293766e+02   4.2403305e+02   5.0086057e+01   3.2865305e+02   3.6526457e+01   1.6253000e+02  -5.7346581e+00   2.7271774e+02  -1.6601290e+01   4.3083054e+01   2.2132206e+02   2.6661581e+02  -1.9344748e+01   3.0506000e+02  -2.9543832e+01   2.5125161e+02   1.1469439e+02   2.0410065e+02  -1.2044181e+01   3.9864935e+02  -1.5428723e+01   2.6594305e+02  -2.3067428e+00   2.0552839e+02   9.7911923e+01   2.5341305e+02  -4.4014343e+01   2.7612968e+02  -6.4368258e+00   1.2125765e+02   6.8716857e+01   3.4017484e+02   8.9831097e+00   4.9937305e+02   2.1538857e+01   2.3972484e+02   1.2680492e+02   2.2663710e+02   7.0871613e+01   1.4479774e+02   1.0390166e+02   2.7207129e+02   1.2556785e+02   2.5629323e+02  -1.2115071e+01   6.2022323e+02   3.9799884e+01   2.1530839e+02   6.2086619e+01   3.2484935e+02   5.0804387e+00   3.4703305e+02  -2.9439428e+00   2.4446000e+02   1.1032965e+02   2.2882581e+02   8.4309097e+01   3.2674226e+02   1.2751587e+01   3.0353645e+02   1.1020955e+01
   1.5973484e+02   2.7296000e+00   2.0148613e+02   6.4485626e+01   2.7402613e+02   1.0142823e+02   2.0578161e+02   5.4394065e+00   3.6639194e+02   2.9358645e+01   3.0413194e+02  -3.8012000e+00   2.9484305e+02  -6.9587428e+00   3.9149305e+02  -2.3760743e+01   1.9114548e+02   9.1491265e+01   3.3517194e+02  -3.9918194e+00   2.1778903e+02  -2.4481510e+01   1.7877968e+02   4.7427303e+01   3.3455774e+02  -3.7572000e+00   1.9187032e+02  -1.2751561e+01   2.6068484e+02   8.2447148e+01   1.7594305e+02  -5.5467428e+00   4.0810645e+02   1.3456323e+01   3.6938581e+02   2.6720387e+00   3.1584613e+02  -3.5820594e+01   3.3541305e+02  -4.9434283e-01   1.3354677e+02   4.9093355e+01   1.7425742e+02  -2.2514142e+01   3.2942161e+02  -2.1142439e+01   2.1403305e+02  -2.1533943e+01   1.9389305e+02  -6.0122743e+01   2.2640065e+02   1.1106859e+02   3.0624645e+02   6.1731871e+00   1.7442806e+02   3.4940594e+01   2.7358387e+02   3.5565871e+01   2.1733355e+02   9.3809768e+01   3.2039065e+02   1.2979716e+01   4.6242968e+02   2.9998529e+01   4.9589000e+02   2.1085252e+01   3.2167935e+02   1.3068232e+01   3.8092258e+02   6.0871613e+00   3.4748774e+02   2.8483561e+01   2.1761968e+02   1.6972430e+02   2.7992226e+02  -9.2999097e+00   1.6321613e+02   9.3472710e+01   2.1995516e+02   1.0199133e+02   4.1326387e+02   1.0077277e+01   2.6180305e+02  -2.1885543e+01   3.3296645e+02  -3.8031226e+00   2.1874419e+02   3.8920774e+00   2.3054226e+02   8.6678555e+01   1.0493935e+02   7.3476465e+01   4.1023097e+02  -6.8170323e-01   3.2699305e+02   3.7329257e+01   2.9122305e+02   2.7620857e+01   2.5514839e+02   1.0879781e+02   2.4797484e+02   1.3687105e+02   2.8100548e+02   2.2637924e+02   3.9054548e+02   2.5842168e+01   2.9699645e+02   1.1779316e+01   3.0370305e+02  -1.4997543e+01   1.5250516e+02   6.9375716e+01   1.7891968e+02   7.0447394e+01   2.9492323e+02   1.9848400e+01   1.7355742e+02   1.0341637e+02   2.1989032e+02   6.2045871e+01   4.0653516e+02  -1.6345716e+01   2.1485000e+02   2.0623935e+01   2.4831484e+02   9.0238452e+00   2.2146097e+02  -2.3191071e+01   2.9169065e+02   2.0492645e+00   3.0211548e+02   5.9398710e-01   1.4359742e+02   3.4018658e+01   7.6463054e+01   3.2032166e+02   4.4256305e+02   3.2553657e+01   3.1822305e+02   5.9360857e+01   1.9177000e+02  -1.7263858e+01   3.4819774e+02  -1.1259690e+01   5.1373054e+01   2.1375886e+02   2.9533581e+02   1.2257652e+01   3.7082000e+02   1.0765368e+01   2.1306161e+02   3.4129587e+01   2.4000065e+02   8.9381935e-01   2.8316935e+02   1.3189677e+01   3.2213305e+02   2.3248057e+01   2.0176839e+02   9.6682723e+01   2.8965305e+02  -9.6735428e+00   2.8550968e+02  -2.4772258e+00   1.5949765e+02   5.0427657e+01   3.2398484e+02   8.7083097e+00   4.7241305e+02   1.3355657e+01   2.2472484e+02   1.0181492e+02   2.1234710e+02   1.0177481e+02   1.5050774e+02   1.0125486e+02   2.9134129e+02   1.1750625e+02   2.7191323e+02   3.6353290e+00   6.8188323e+02  -5.5529161e+00   2.2354839e+02   4.6477419e+01   3.2903935e+02  -1.6824761e+01   3.1160305e+02  -9.1954283e-01   2.4503000e+02   9.1854052e+01   2.4248581e+02   5.4976297e+01   3.3174226e+02  -6.0184129e+00   2.7658645e+02   2.2606955e+01
   1.6673484e+02  -1.4930400e+01   1.8457613e+02   6.5978426e+01   2.4240613e+02   9.5817832e+01   1.9868161e+02   1.5774065e+00   3.1367194e+02   7.4362452e+00   3.2904194e+02   1.2496000e+01   2.7503305e+02  -1.2473943e+01   3.4212305e+02   6.7088572e+00   1.9452548e+02   7.1120865e+01   3.5760194e+02   6.7337806e+00   2.1155903e+02  -1.3453110e+01   1.9853968e+02   7.6996503e+01   3.0274774e+02  -5.8824000e+00   2.0868032e+02  -5.9963613e+00   2.4652484e+02   1.1757995e+02   1.6841305e+02   7.4856572e+00   4.0220645e+02   1.1788323e+01   3.8005581e+02  -5.4115613e+00   2.8593613e+02  -1.9757794e+01   3.0465305e+02   4.0164572e+00   1.4473677e+02   5.4958155e+01   1.6725742e+02  -2.1104142e+01   3.2713161e+02  -2.6479239e+01   2.2022305e+02   7.5908572e+00   2.3222305e+02  -5.7379143e+01   1.9687065e+02   1.1019099e+02   3.2239645e+02   1.8411187e+01   1.2376806e+02   2.8233394e+01   2.9215387e+02   2.1980271e+01   1.8590355e+02   1.1489417e+02   2.8577065e+02   2.5193161e+00   5.1910968e+02   1.2984129e+01   4.9104000e+02   7.6632516e+00   3.6772935e+02   1.0424232e+01   3.9959258e+02   2.0113561e+01   3.2086774e+02   3.4713161e+01   2.3509968e+02   1.7008590e+02   2.7234226e+02   1.1206490e+01   1.6835613e+02   8.3441510e+01   2.4333516e+02   1.3178093e+02   3.9840387e+02   1.0416077e+01   2.4665305e+02  -3.6673543e+01   2.9967645e+02   6.1900774e+00   2.0574419e+02  -1.2579226e+00   1.8121226e+02   5.4344955e+01   8.3699355e+01   7.0985665e+01   4.7323097e+02   1.2418297e+01   5.0194305e+02   1.6993257e+01   2.9756305e+02   1.6583657e+01   2.0114839e+02   7.5307806e+01   2.2992484e+02   1.0307505e+02   2.7891548e+02   1.4235644e+02   3.9859548e+02   1.0248168e+01   3.2566645e+02   1.4457161e+00   2.6856305e+02  -4.3763428e+00   1.6683516e+02   9.7279316e+01   1.8439968e+02   8.6388994e+01   2.5097323e+02  -1.5560000e-01   2.0569742e+02   1.6903517e+02   1.5244032e+02   6.7441871e+01   3.3757516e+02  -3.0589161e+00   2.8556000e+02   2.7771355e+00   2.4874484e+02  -5.7705548e+00   2.3284097e+02  -2.0151471e+01   2.6578065e+02  -6.0179355e+00   3.2050548e+02   1.7427871e+00   1.2197742e+02   5.3178258e+01   1.2618305e+02   4.1339406e+02   4.5556305e+02   4.3233657e+01   3.0018305e+02   4.0234057e+01   2.0586000e+02  -2.6201058e+01   3.2143774e+02  -1.5158890e+01   3.4033054e+01   2.4423606e+02   2.8195581e+02   5.8980516e+00   2.9987000e+02  -8.9386323e+00   2.5068161e+02   6.1689987e+01   3.1729065e+02  -2.3899381e+01   3.9692935e+02  -1.8241123e+01   2.6084305e+02  -7.6187428e+00   2.2800839e+02   8.6253523e+01   2.7770305e+02  -1.7147543e+01   2.8616968e+02  -3.6200258e+00   1.5130765e+02   5.2552857e+01   3.2274484e+02   5.3775097e+00   5.0765305e+02   2.9066457e+01   2.2414484e+02   1.4272132e+02   2.0253710e+02   1.0146961e+02   1.6088774e+02   1.1804446e+02   2.8997129e+02   1.1471585e+02   3.0157323e+02   1.9072529e+01   7.3464323e+02   1.9362839e+00   2.3130839e+02   5.3856619e+01   3.7741935e+02   1.0684839e+01   3.3803305e+02  -8.9394283e-01   2.5350000e+02   1.0070645e+02   2.6115581e+02   8.1292697e+01   3.5705226e+02   1.1586787e+01   2.5006645e+02   1.9198555e+01
   1.6944484e+02  -8.1720000e-01   2.2176613e+02   7.4623226e+01   2.5269613e+02   9.3614632e+01   1.8849161e+02   1.7582606e+01   3.6072194e+02   2.1622245e+01   3.3280194e+02   3.4852000e+00   2.3884305e+02  -2.6958743e+01   3.8386305e+02  -1.4890343e+01   1.7485548e+02   8.1034465e+01   3.5250194e+02  -4.8219355e-02   2.3450903e+02   5.9908903e+00   1.9596968e+02   5.1532103e+01   3.0631774e+02  -1.4078000e+01   2.0135032e+02   1.9640039e+01   2.5568484e+02   1.3379715e+02   1.5970305e+02  -1.4375428e+00   4.3029645e+02  -1.2168877e+01   3.5500581e+02  -6.5975613e+00   3.1464613e+02  -2.6104594e+01   3.1237305e+02  -1.0601143e+01   1.2630677e+02   2.7762555e+01   1.6720742e+02  -3.2950142e+01   3.2094161e+02  -1.4754039e+01   2.1180305e+02  -2.6785543e+01   1.8160305e+02  -5.1469543e+01   2.2359065e+02   1.3191339e+02   3.0767645e+02  -3.6512129e+00   1.2528806e+02   4.8731794e+01   3.0682387e+02   2.2806671e+01   1.9976355e+02   1.0688537e+02   2.4481065e+02   2.0796116e+01   5.0321968e+02   2.2053290e+00   4.6456000e+02   9.0716516e+00   3.0753935e+02  -1.6850568e+01   3.7688258e+02   9.5503613e+00   3.7477774e+02   1.7400361e+01   2.1314968e+02   1.6674190e+02   3.0730226e+02   8.1196903e+00   1.5363613e+02   8.2099110e+01   2.2728516e+02   9.7304929e+01   4.5507387e+02  -1.2357523e+01   2.3341305e+02  -3.9094343e+01   3.2377645e+02  -8.2792258e-01   1.4651419e+02   1.1000477e+01   1.5788226e+02   6.8271355e+01   1.2608935e+02   1.0826446e+02   4.1804097e+02  -1.0116503e+01   4.2975305e+02   3.5818457e+01   3.4146305e+02  -1.5483428e+00   1.9299839e+02   6.9389806e+01   2.2230484e+02   1.1102465e+02   3.1452548e+02   2.0045764e+02   4.3469548e+02   1.6310168e+01   3.2732645e+02   1.5122916e+01   2.8375305e+02  -1.3171543e+01   1.8488516e+02   8.0365316e+01   2.1339968e+02   8.2688994e+01   3.2773323e+02  -3.4640000e-01   2.3060742e+02   2.1899237e+02   1.8894032e+02   4.9271871e+01   3.7791516e+02   1.5138839e+00   2.6209000e+02   1.7274735e+01   2.2107484e+02  -2.3276955e+01   2.5346097e+02  -1.6281071e+01   2.8107065e+02  -2.0761135e+01   3.5107548e+02  -1.3412813e+01   1.4221742e+02   3.6989058e+01   7.7563054e+01   3.3723366e+02   4.5046305e+02   2.9451657e+01   3.0013305e+02  -5.6719428e+00   2.0829000e+02  -3.5454581e+00   3.2681774e+02  -7.4992903e+00   3.1753054e+01   2.3132846e+02   3.1495581e+02   4.5480516e+00   3.2458000e+02   1.3456774e-01   2.2982161e+02   8.1548787e+01   3.4577065e+02  -7.8977806e+00   3.4088935e+02  -6.7179226e+00   2.7618305e+02   1.1394057e+01   2.1433839e+02   6.5397123e+01   2.9060305e+02  -6.0954283e-01   3.6673968e+02  -6.6856258e+00   1.4387765e+02   5.7007257e+01   3.1388484e+02   3.9963097e+00   4.8713305e+02   1.7278057e+01   2.1795484e+02   8.8976516e+01   1.8596710e+02   8.3025213e+01   1.5064774e+02   1.0729366e+02   3.0081129e+02   1.3974865e+02   2.8476323e+02   1.9897329e+01   7.0136323e+02   2.5986839e+00   2.1692839e+02   6.9057019e+01   3.8270935e+02  -5.9783613e+00   3.2894305e+02  -5.4674283e-01   2.3788000e+02   9.3386052e+01   2.2534581e+02   7.3777497e+01   2.8784226e+02   1.4913587e+01   3.2806645e+02   1.9728555e+01
   1.6959484e+02   1.8408000e+00   2.0329613e+02   6.9440826e+01   2.5940613e+02   1.1331783e+02   2.0092161e+02  -3.1717935e+00   3.7967194e+02   9.8662452e+00   3.1285194e+02   1.9461200e+01   2.7665305e+02  -1.1643543e+01   3.6038305e+02  -2.0431943e+01   1.9095548e+02   8.9976465e+01   3.2022194e+02   8.2041806e+00   2.5521903e+02  -1.2359097e+00   1.9129968e+02   3.8145703e+01   3.2941774e+02  -5.3060000e+00   2.0568032e+02  -3.2863613e+00   2.8905484e+02   1.1580755e+02   1.9346305e+02  -1.2988343e+01   4.0248645e+02   2.1959226e+00   4.0333581e+02  -1.3396129e-01   2.7345613e+02  -1.7759394e+01   3.6799305e+02  -1.1720743e+01   1.5501677e+02   5.7605755e+01   1.6804742e+02  -3.2647342e+01   3.0537161e+02  -1.7978439e+01   2.5465305e+02  -1.5873543e+01   2.4037305e+02  -2.4891143e+01   2.4183065e+02   1.2259419e+02   2.9034645e+02  -2.7448129e+00   1.2557806e+02   4.4328594e+01   2.9501387e+02   1.9751471e+01   2.1004355e+02   1.1206297e+02   2.3229065e+02   7.7977161e+00   4.9516968e+02   3.1009329e+01   4.7432000e+02   3.4085161e-01   3.3991935e+02  -3.5409677e+00   3.6483258e+02  -1.0675639e+01   3.8191774e+02  -6.0308387e+00   2.0685968e+02   1.8900510e+02   2.8772226e+02   2.0876090e+01   1.7273613e+02   1.0876111e+02   2.3857516e+02   1.1116173e+02   3.8802387e+02   1.0286477e+01   2.7237305e+02  -3.8451143e+01   3.2962645e+02  -2.9592258e-01   1.2522419e+02   2.6536774e+00   1.5393226e+02   7.3027355e+01   1.1174935e+02   1.0731166e+02   3.1980097e+02   5.2626968e+00   4.2099305e+02   3.8089257e+01   2.9789305e+02  -4.7227428e+00   2.5080839e+02   1.2314501e+02   2.3116484e+02   1.0174585e+02   3.0700548e+02   1.8301924e+02   3.6392548e+02   1.2731768e+01   2.9128645e+02   1.1816116e+01   2.8360305e+02  -1.1059543e+01   1.6131516e+02   8.9720916e+01   2.0177968e+02   1.1423859e+02   2.8340323e+02   6.4400000e+00   2.0446742e+02   1.2751357e+02   1.8129032e+02   6.9883871e+01   4.3329516e+02  -1.7006516e+01   2.6294000e+02  -1.2313265e+01   1.5221484e+02   1.4951845e+01   2.5418097e+02   9.5213290e+00   3.2535065e+02   5.1264645e+00   3.9054548e+02  -4.2904129e+00   1.7021742e+02   6.0699058e+01   8.9803054e+01   3.1577446e+02   4.1018305e+02   4.1384057e+01   3.0618305e+02   4.2994057e+01   2.9439000e+02  -7.2834581e+00   3.7267774e+02   1.1071910e+01   4.4463054e+01   2.5302166e+02   2.9399581e+02   3.5224852e+01   4.2858000e+02   1.2445677e+00   2.2154161e+02   4.4731187e+01   3.5786065e+02  -1.5004981e+01   3.9159935e+02  -2.8147226e+00   3.3327305e+02   7.1168572e+00   2.1081839e+02   8.0628723e+01   3.3494305e+02  -1.0256743e+01   3.2854968e+02   1.2939574e+01   1.8316765e+02   7.4534057e+01   3.4412484e+02   4.7671097e+00   4.4565305e+02   3.1786457e+01   2.0948484e+02   1.1755412e+02   2.0125710e+02   8.2042013e+01   1.2236774e+02   1.1607606e+02   2.5460129e+02   1.2933545e+02   2.9272323e+02   1.6640529e+01   6.3936323e+02   1.4798684e+01   2.4220839e+02   5.1744619e+01   3.5112935e+02   5.4580387e+00   3.2508305e+02  -1.4237943e+01   2.0969000e+02   8.7591252e+01   2.5158581e+02   8.1448297e+01   2.9347226e+02   1.1723187e+01   2.6301645e+02   1.1625548e+00
   1.5206484e+02  -1.2368000e+00   2.0272613e+02   3.5866426e+01   2.2855613e+02   9.4545832e+01   1.7792161e+02   5.6182065e+00   3.5710194e+02   1.6431845e+01   3.3266194e+02   2.3964000e+00   2.6884305e+02  -2.7358743e+01   4.0307305e+02  -2.8057143e+01   1.9156548e+02   9.8697665e+01   3.0774194e+02   2.7725806e+00   2.5959903e+02  -2.1063097e+00   1.6458968e+02   3.4282503e+01   3.4479774e+02   6.7036000e+00   1.8673032e+02   4.5696387e+00   2.7300484e+02   1.0772155e+02   1.8541305e+02   7.2256572e+00   3.6939645e+02   1.9653123e+01   3.5881581e+02  -8.5223613e+00   3.1012613e+02  -3.2742994e+01   3.5484305e+02  -1.5187428e+00   1.2887677e+02   5.1466955e+01   1.7478742e+02  -1.0076542e+01   3.0118161e+02  -6.4532387e+00   2.4503305e+02  -1.1633943e+01   2.1075305e+02  -4.3181543e+01   2.2026065e+02   1.2789979e+02   3.0358645e+02  -2.1340129e+00   1.5871806e+02   3.8717394e+01   2.9363387e+02   1.8051871e+01   1.9314355e+02   9.0314968e+01   2.5258065e+02   7.2145161e+00   5.0826968e+02   2.6691329e+01   4.4737000e+02   9.6685161e-01   2.7205935e+02  -4.9621677e+00   3.5954258e+02   2.4937561e+01   3.6348774e+02   2.4063561e+01   2.1866968e+02   1.6925030e+02   2.8977226e+02   1.5292090e+01   1.5406613e+02   8.8924710e+01   2.3252516e+02   9.8265729e+01   4.3007387e+02   9.3024774e+00   2.5822305e+02  -5.3979143e+01   3.1781645e+02  -6.1611226e+00   2.2336419e+02   4.3724774e+00   2.0027226e+02   1.0104015e+02   9.7659355e+01   7.2628865e+01   3.7847097e+02   2.2890968e+00   3.6832305e+02   1.5592857e+01   3.3889305e+02   8.6572572e+00   2.2790839e+02   7.6977006e+01   2.6521484e+02   8.3731845e+01   3.2124548e+02   1.8178004e+02   3.7978548e+02   1.4752968e+01   3.7152645e+02  -4.0330839e+00   3.1146305e+02  -2.0983428e+00   1.7464516e+02   7.5414516e+01   1.7458968e+02   6.5793794e+01   2.6016323e+02  -5.2708000e+00   1.6131742e+02   1.8130557e+02   2.1729032e+02   7.2553871e+01   3.8781516e+02  -1.9988116e+01   2.8466000e+02   1.6089135e+01   2.4602484e+02   1.4497045e+01   2.4794097e+02  -1.5169471e+01   3.4545065e+02   8.5584645e+00   3.4902548e+02   1.7651187e+01   1.1968742e+02   4.3261458e+01   1.1846305e+02   4.2877166e+02   4.4118305e+02   3.4194057e+01   3.1108305e+02   4.5882057e+01   2.9486000e+02   7.7689419e+00   3.3129774e+02  -4.8076903e+00   5.6323054e+01   2.5436286e+02   2.6918581e+02   1.5879652e+01   3.7639000e+02   1.6097677e+00   2.7282161e+02   5.3488787e+01   3.1858065e+02   1.2467419e+01   3.4535935e+02  -9.3155226e+00   2.9641305e+02  -1.9343428e+00   2.2309839e+02   8.9836323e+01   2.8337305e+02   3.3988572e+00   2.8331968e+02   9.8797419e-01   1.3582765e+02   5.6551257e+01   3.0483484e+02   3.0580310e+01   4.9122305e+02   2.6230857e+01   2.2576484e+02   1.0949172e+02   2.2649710e+02   8.9122813e+01   1.7422774e+02   8.1307265e+01   2.9544129e+02   1.2759825e+02   2.9034323e+02  -1.2079071e+01   6.8493323e+02  -2.2691613e-01   2.1696839e+02   7.7763819e+01   3.4960935e+02  -2.7603613e+00   3.5194305e+02   1.7373257e+01   2.3155000e+02   8.2602452e+01   2.2858581e+02   7.2998297e+01   3.7163226e+02  -2.0259613e+01   2.5206645e+02   9.9985548e+00
   1.6016484e+02   8.3520000e-01   2.0638613e+02   8.4523626e+01   2.5640613e+02   1.0241783e+02   1.9306161e+02  -1.7829935e+00   3.6529194e+02  -8.0233548e+00   3.0452194e+02   7.7476000e+00   2.7765305e+02   7.1764572e+00   3.6675305e+02   2.1845717e-01   2.0999548e+02   8.1413265e+01   3.3517194e+02  -2.0918194e+00   2.5512903e+02   3.2012903e+00   2.0872968e+02   4.9511303e+01   3.1722774e+02   1.9439200e+01   2.1358032e+02  -2.4883613e+00   2.5489484e+02   1.1059035e+02   2.1399305e+02  -1.0200743e+01   4.3400645e+02   1.3144323e+01   3.3010581e+02   2.1944387e+00   2.7945613e+02  -3.9619394e+01   3.2918305e+02   1.2194057e+01   1.4373677e+02   4.7418155e+01   1.7951742e+02  -1.3564942e+01   3.2470161e+02   4.7516129e-01   2.4380305e+02   5.4144572e+00   2.4203305e+02  -3.6493943e+01   2.1254065e+02   1.1422739e+02   2.8191645e+02   1.1195871e+00   1.3080806e+02   3.9720194e+01   3.0125387e+02   4.6732271e+01   2.1314355e+02   1.0057497e+02   2.6572065e+02  -5.4466839e+00   5.2600968e+02   2.3912129e+01   4.6499000e+02   3.7972516e+00   3.2215935e+02  -6.3601677e+00   3.6873258e+02   1.5062361e+01   3.5982774e+02   2.6546361e+01   2.2152968e+02   1.6907150e+02   2.8149226e+02   3.1954490e+01   1.6482613e+02   8.9303910e+01   2.3400516e+02   1.1333733e+02   3.7559387e+02   1.1810877e+01   2.5070305e+02  -2.9617543e+01   3.3581645e+02   6.7788774e+00   1.8212419e+02   1.3531677e+01   1.6621226e+02   8.7214955e+01   9.1419355e+01   7.2608065e+01   4.5442097e+02   1.5783097e+01   4.4218305e+02   3.1114057e+01   3.4580305e+02   2.2344457e+01   1.9961839e+02   7.9620206e+01   2.4597484e+02   1.1956105e+02   2.4900548e+02   2.0184924e+02   3.6635548e+02   2.3967368e+01   2.8885645e+02   5.3905161e+00   3.1199305e+02  -1.5570743e+01   1.8416516e+02   8.7322916e+01   1.8301968e+02   4.9879394e+01   2.6973323e+02  -3.1764000e+00   2.3241742e+02   1.4046757e+02   1.7594032e+02   7.4361871e+01   3.4329516e+02  -6.4765161e+00   2.8685000e+02  -1.0606065e+01   2.0769484e+02   7.2734452e+00   2.3346097e+02  -2.2681071e+01   3.0216065e+02  -8.5983355e+00   3.5388548e+02   2.7923871e+00   1.0425742e+02   5.2405858e+01   1.0603305e+02   3.3628606e+02   4.5232305e+02   2.0492857e+01   3.2313305e+02   4.1488057e+01   3.1939000e+02  -6.4734581e+00   3.4681774e+02  -3.5692903e+00   5.1373054e+01   2.7537886e+02   2.2399581e+02   9.3448516e+00   3.2410000e+02  -9.7770323e+00   2.4139161e+02   1.5119319e+02   2.9443065e+02   4.8794194e+00   3.2835935e+02   4.4774194e-03   2.7080305e+02  -2.8855428e+00   2.2942839e+02   8.0759923e+01   2.5494305e+02   1.3332572e+00   2.8378968e+02   7.1803742e+00   1.2654765e+02   5.3393657e+01   3.3869484e+02   1.6771510e+01   4.8313305e+02   1.0498057e+01   2.0014484e+02   1.2402132e+02   1.7544710e+02   6.5916813e+01   1.5512774e+02   1.0988526e+02   2.8039129e+02   1.0375225e+02   3.1657323e+02   2.8872529e+01   6.1736323e+02  -1.6313161e+00   2.1620839e+02   7.5494619e+01   3.5484935e+02  -4.4195613e+00   3.1822305e+02   8.8085717e-01   2.4965000e+02   1.0201445e+02   2.4496581e+02   6.8167897e+01   3.3147226e+02   9.5331871e+00   2.7101645e+02   1.4192555e+01
   1.7640484e+02   5.8600000e-01   2.1215613e+02   7.5542026e+01   2.3212613e+02   8.6400232e+01   2.0816161e+02   3.4890065e+00   3.8067194e+02   2.3162452e+00   3.6128194e+02  -2.0832000e+00   2.6013305e+02  -2.2801943e+01   3.5759305e+02  -2.1587428e+00   1.7742548e+02   8.3208865e+01   3.5560194e+02   2.4637806e+00   2.0945903e+02   3.1904890e+01   1.9691968e+02   6.0356103e+01   2.8103774e+02   5.8044000e+00   2.0935032e+02  -1.9999613e+00   3.0426484e+02   1.7201075e+02   1.7589305e+02   1.6887257e+01   4.3167645e+02   7.2407226e+00   4.0157581e+02   4.3368387e+00   3.2374613e+02  -1.5592594e+01   3.1603305e+02  -1.6323943e+01   1.5197677e+02   4.2238955e+01   1.6504742e+02  -1.1927342e+01   2.8999161e+02   3.5819613e+00   2.5251305e+02   3.5776572e+00   1.8756305e+02  -3.2476343e+01   2.1645065e+02   1.1391459e+02   3.0848645e+02  -7.0960129e+00   1.1328806e+02   2.7881794e+01   3.0863387e+02   3.4761871e+01   1.9652355e+02   9.5574568e+01   2.9915065e+02  -1.7410839e+00   5.3600968e+02   1.4792129e+01   4.5499000e+02   1.8457252e+01   2.9672935e+02   1.5342323e+00   3.9521258e+02   7.8039613e+00   3.3934774e+02   4.1854761e+01   2.0695968e+02   1.5695710e+02   2.7630226e+02   1.0029690e+01   1.5306613e+02   8.4334710e+01   2.0952516e+02   1.0467573e+02   4.3278387e+02   3.1185677e+01   2.5784305e+02  -2.1708743e+01   3.1462645e+02   1.3524077e+01   2.1117419e+02   1.9827677e+01   1.5693226e+02   6.1397355e+01   1.3441935e+02   9.4218065e+01   3.9647097e+02   1.3889097e+01   4.5894305e+02   3.6913257e+01   3.2494305e+02   1.3253257e+01   1.9061839e+02   9.3100206e+01   2.0378484e+02   8.8506245e+01   3.5033548e+02   2.0302284e+02   4.4202548e+02   2.1537677e+00   3.7252645e+02   6.5969161e+00   2.9070305e+02  -4.8675428e+00   1.8969516e+02   9.9500516e+01   2.1458968e+02   1.0988379e+02   3.2564323e+02   1.0580800e+01   2.4798742e+02   2.3141197e+02   1.9059032e+02   6.4939871e+01   3.9872516e+02   2.9490839e+00   2.8180000e+02   4.5579355e+00   1.5898484e+02   1.1030245e+01   2.0199097e+02  -2.0634710e+00   2.7554065e+02   1.4631265e+01   3.9459548e+02   8.1955871e+00   1.5378742e+02   6.9963458e+01   1.1584305e+02   2.7731126e+02   5.0113305e+02   3.7018057e+01   3.0875305e+02   3.4498457e+01   2.9963000e+02  -4.1326581e+00   3.3648774e+02  -7.9828903e+00   4.7323054e+01   2.8327286e+02   2.6575581e+02   3.5964052e+01   2.9839000e+02  -1.8202323e+00   2.7096161e+02   1.1201759e+02   3.2619065e+02  -2.0913806e+00   3.6150935e+02   4.3024774e+00   3.0327305e+02  -4.9631428e+00   2.2471839e+02   8.0606723e+01   3.0903305e+02   1.2776057e+01   2.9916968e+02   2.0999742e+00   1.5225765e+02   4.8766857e+01   3.7160484e+02   3.8587097e+00   4.7270305e+02   1.3102457e+01   2.0014484e+02   1.1302132e+02   1.8468710e+02   8.1177613e+01   1.4364774e+02   9.1183665e+01   2.7923129e+02   1.2442505e+02   2.7453323e+02   3.2857290e+00   6.6017323e+02   1.9603884e+01   1.7601839e+02   5.5139819e+01   3.5960935e+02   1.3439639e+01   3.2603305e+02  -1.7263943e+01   2.2941000e+02   1.1287365e+02   2.2339581e+02   8.3703497e+01   3.7742226e+02   4.3771871e+00   3.4630645e+02   3.2079355e+01
   1.9697484e+02  -1.2919600e+01   2.1467613e+02   5.9290426e+01   2.5593613e+02   7.7545432e+01   2.0754161e+02  -1.4613935e+00   3.4401194e+02   1.1009045e+01   3.4352194e+02   1.9147600e+01   2.5380305e+02   3.1344572e+00   3.7507305e+02  -4.2371428e+00   1.7823548e+02   8.9234065e+01   3.2484194e+02   6.4458065e-01   2.7064903e+02  -2.0280310e+01   1.9063968e+02   3.3668503e+01   3.5979774e+02   1.4603600e+01   1.9077032e+02  -7.8535613e+00   1.9389484e+02   1.0384035e+02   2.1865305e+02   2.0364572e+00   3.8472645e+02   2.3767226e+00   3.5933581e+02   5.0560387e+00   3.7879613e+02  -4.5146594e+01   2.9308305e+02  -1.8297943e+01   1.4006677e+02   4.6901755e+01   2.0830742e+02  -2.4388142e+01   3.3847161e+02  -1.5106439e+01   1.9999305e+02  -2.9307428e+00   2.0818305e+02  -3.3885943e+01   2.2130065e+02   8.8476594e+01   2.7939645e+02   8.7511871e+00   1.4252806e+02   3.7972594e+01   3.0925387e+02   2.9762271e+01   2.3885355e+02   9.3188168e+01   2.5015065e+02   1.5508916e+01   5.5610968e+02   1.3924129e+01   3.1946000e+02   1.4567965e+02   3.2800935e+02   7.9418323e+00   3.8845258e+02   1.8104761e+01   3.5348774e+02   4.8963561e+01   2.2680968e+02   1.7393910e+02   2.8249226e+02   2.7244903e+00   1.6373613e+02   7.6391110e+01   2.2114516e+02   8.8696129e+01   4.4164387e+02  -9.0312258e-01   2.6337305e+02  -3.9301143e+01   3.1529645e+02   1.1804774e+00   1.9327419e+02   1.5069677e+01   1.3010226e+02   6.3603755e+01   1.3874935e+02   9.0771665e+01   3.1004097e+02  -1.6665032e+00   4.3570305e+02   9.8624572e+00   3.1608305e+02   9.8220572e+00   2.5733839e+02   1.2086261e+02   2.4149484e+02   8.9109445e+01   3.2495548e+02   1.6882324e+02   4.4140548e+02   5.5833677e+00   3.1652645e+02   4.7469161e+00   3.1151305e+02  -2.2772343e+01   1.7859516e+02   1.2114852e+02   2.2239968e+02   1.0610899e+02   3.0883323e+02   3.6956000e+00   2.1188742e+02   1.8691997e+02   1.7499032e+02   3.0237871e+01   3.7443516e+02   1.0032284e+01   2.3242000e+02   3.0558335e+01   1.6164484e+02  -3.8422555e+01   2.1784097e+02  -4.0281471e+01   2.3902065e+02  -9.7371355e+00   3.9150548e+02   2.1278710e-01   1.7587742e+02   6.0196258e+01   1.0070305e+02   3.0024246e+02   4.6151305e+02   3.6797657e+01   3.2575305e+02   5.6568457e+01   2.8682000e+02   4.6214194e-01   2.8933774e+02   3.6891097e+00   5.9943054e+01   1.7178326e+02   2.9042581e+02  -7.3895484e+00   3.1982000e+02   6.9853677e+00   2.5054161e+02   6.0461187e+01   3.5181065e+02   9.4901935e-01   3.9159935e+02  -7.2472258e-01   3.5556305e+02  -9.0634283e-01   2.0057839e+02   6.1917923e+01   3.0451305e+02  -2.2523428e+00   3.4864968e+02   1.9015742e+00   1.6482765e+02   6.0091257e+01   3.3698484e+02   3.0008310e+01   4.6175305e+02   2.2118457e+01   2.2610484e+02   1.1265452e+02   2.1691710e+02   7.6979213e+01   1.6684774e+02   7.8807665e+01   3.0471129e+02   1.1543665e+02   2.9762323e+02   1.7628529e+01   6.0636323e+02   8.6286839e+00   2.3054839e+02   7.4727419e+01   3.5650935e+02  -4.1623613e+00   3.5594305e+02  -2.1276743e+01   2.3088000e+02   1.0736605e+02   2.0472581e+02   7.7477097e+01   3.4532226e+02  -8.4481290e-01   2.7296645e+02   2.9566555e+01
   1.7006484e+02   9.9320000e-01   2.0434613e+02   7.7546826e+01   2.4840613e+02   7.8577832e+01   2.2525161e+02  -5.0681935e+00   3.2782194e+02   1.3304245e+01   3.2871194e+02  -7.4276000e+00   2.5689305e+02   2.5457257e+01   3.6138305e+02   8.3780572e+00   1.9495548e+02   7.8566465e+01   3.3293194e+02   1.9277381e+01   2.3583903e+02  -1.9655097e+00   1.7905968e+02   4.3074903e+01   3.2293774e+02   1.9362400e+01   1.9516032e+02   6.7052387e+00   1.7305484e+02   9.4037548e+01   1.8527305e+02   9.5668572e+00   4.2629645e+02   2.5191123e+01   3.6424581e+02  -5.7667613e+00   2.3893613e+02   6.6622065e+00   3.4560305e+02  -3.2595428e+00   1.2911677e+02   4.9397755e+01   1.6272742e+02  -2.8381742e+01   2.9113161e+02  -7.5092387e+00   2.1213305e+02  -5.0019428e+00   2.4475305e+02  -3.8091543e+01   2.0149065e+02   1.1263139e+02   2.5724645e+02  -4.3768129e+00   1.2147806e+02   5.0416594e+01   3.2268387e+02   9.2078710e+00   2.1347355e+02   1.1430857e+02   2.6062065e+02   1.6241316e+01   3.7747968e+02  -8.5254710e+00   3.2713000e+02   1.0758605e+02   3.0729935e+02   1.4986323e+00   3.7916258e+02  -2.5320387e+00   3.6143774e+02   1.1607561e+01   2.1523968e+02   1.5838470e+02   3.4958226e+02  -8.7827097e+00   1.6401613e+02   6.7508710e+01   2.5705516e+02   1.0282333e+02   3.9545387e+02   1.3172077e+01   2.9446305e+02  -3.2028343e+01   3.3767645e+02  -9.3992258e-01   1.9251419e+02   1.0560477e+01   1.7738226e+02   1.0565135e+02   1.2622935e+02   1.1815326e+02   3.3999097e+02   1.8267497e+01   3.1794305e+02   2.6003257e+01   2.7246305e+02   1.5311657e+01   2.5890839e+02   1.2897701e+02   2.4206484e+02   1.0477385e+02   3.1967548e+02   1.6509564e+02   3.5397548e+02  -1.3712232e+01   2.8194645e+02   1.2733161e+00   2.5937305e+02  -1.1261143e+01   1.7045516e+02   8.2849716e+01   1.8425968e+02   7.7690194e+01   2.9735323e+02  -1.4766000e+01   1.5022742e+02   1.3733277e+02   1.9139032e+02   4.8875871e+01   4.4048516e+02  -5.0617161e+00   2.9971000e+02  -1.9304865e+01   1.9398484e+02   1.3510245e+01   2.4389097e+02  -2.3275471e+01   2.8688065e+02   5.3406452e-01   2.6711548e+02  -4.7960129e+00   1.6387742e+02   3.9206258e+01   9.0413054e+01   2.6415566e+02   3.4460305e+02   3.7920457e+01   2.7856305e+02   4.0433657e+01   2.5282000e+02   7.3221419e+00   3.2081774e+02   2.6007097e+00   4.2563054e+01   2.5284366e+02   2.8323581e+02   4.1356516e+00   3.8825000e+02  -1.8249032e+01   2.0887161e+02   2.9794787e+01   3.4148065e+02  -1.1644581e+01   3.1711935e+02  -2.0563226e+00   3.7232305e+02  -1.4871428e+00   1.8814839e+02   7.6682323e+01   3.2684305e+02  -3.0418743e+01   3.3021968e+02  -1.2724026e+01   1.4101765e+02   8.4096057e+01   3.2326484e+02   1.6625910e+01   4.8575305e+02   9.8584572e+00   1.8881484e+02   1.2901772e+02   1.9658710e+02   5.4375613e+01   1.3484774e+02   1.1145766e+02   2.7660129e+02   1.3368545e+02   2.8767323e+02   1.0184529e+01   6.6817323e+02  -5.3661161e+00   2.1763839e+02   6.3710219e+01   3.5179935e+02   2.1594439e+01   3.1841305e+02  -2.7324343e+01   2.3431000e+02   1.0705165e+02   2.1420581e+02   7.5048697e+01   3.7469226e+02   1.0335587e+01   3.2182645e+02   1.0177755e+01
   1.4154484e+02   3.3248000e+00   1.8972613e+02   6.1286426e+01   2.3750613e+02   6.6739832e+01   1.9702161e+02  -1.7197935e+00   3.3834194e+02   1.0326452e+00   3.5123194e+02  -9.9892000e+00   2.7799305e+02   4.0992572e+00   3.8696305e+02  -1.7608343e+01   1.9085548e+02   1.0317446e+02   3.1912194e+02   7.9121806e+00   2.4421903e+02   3.1240903e+00   1.9453968e+02   5.3406503e+01   4.0874774e+02  -6.9324000e+00   2.2682032e+02   2.7924387e+00   2.0715484e+02   1.2014955e+02   1.9318305e+02  -1.7759428e+00   4.1467645e+02  -8.6892774e+00   3.2752581e+02  -1.2591613e+00   2.3536613e+02   5.2427806e+01   3.1337305e+02  -1.6581143e+01   1.3744677e+02   2.2351355e+01   1.7825742e+02  -1.3984142e+01   3.5432161e+02  -1.6804439e+01   2.3484305e+02  -1.8248743e+01   2.0427305e+02  -5.3333143e+01   1.9549065e+02   8.7831394e+01   2.9963645e+02   6.0419871e+00   1.6066806e+02   4.8181394e+01   3.3415387e+02   3.1580271e+01   2.0238355e+02   8.6195768e+01   1.8486065e+02   2.6321161e+00   4.8610968e+02   9.3141290e+00   2.9799000e+02   1.0739725e+02   2.9862935e+02  -5.5677677e+00   4.2916258e+02   1.1607961e+01   3.3186774e+02   3.0503161e+01   2.0999968e+02   1.5218390e+02   3.0396226e+02  -4.3731097e+00   1.6578613e+02   9.5037110e+01   2.3847516e+02   8.6599729e+01   3.8459387e+02  -6.5291226e+00   2.4594305e+02  -3.2236743e+01   3.2058645e+02  -1.4622723e+01   2.0884419e+02   4.3440774e+00   1.8799226e+02   1.2991255e+02   1.1479935e+02   6.1447665e+01   4.2313097e+02   5.6162968e+00   4.1789305e+02   4.7817257e+01   2.8889305e+02   1.4947257e+01   2.3738839e+02   1.6473861e+02   2.5221484e+02   1.3234185e+02   3.2733548e+02   2.3558284e+02   3.3840548e+02   1.5203368e+01   3.0337645e+02   9.0389161e+00   2.5784305e+02  -3.8087428e+00   2.0607516e+02   8.5710116e+01   1.6163968e+02   8.1779794e+01   2.8912323e+02   1.7932400e+01   1.9355742e+02   1.3310637e+02   2.2064032e+02   7.0135871e+01   4.0510516e+02   4.1486839e+00   2.6218000e+02  -1.4542465e+01   2.1455484e+02   2.2154645e+01   2.4365097e+02  -9.1562710e+00   3.1240065e+02   1.7872465e+01   3.6878548e+02   1.0360387e+01   1.3440742e+02   7.6133858e+01   1.0489305e+02   3.1609726e+02   4.1856305e+02   6.0763657e+01   3.3618305e+02   4.1404057e+01   2.9063000e+02   1.0587342e+01   3.7029774e+02  -3.4976903e+00   5.0603054e+01   2.5887046e+02   2.9323581e+02  -3.7143484e+00   4.3029000e+02   2.8297768e+01   2.5206161e+02   4.5339587e+01   3.6067065e+02   1.4430219e+01   4.0002935e+02  -4.6391226e+00   3.6799305e+02   7.3392572e+00   2.0942839e+02   8.9639923e+01   3.4108305e+02   1.7632057e+01   3.2988968e+02  -5.4762581e-01   1.6897765e+02   6.6429257e+01   3.2664484e+02   3.3925510e+01   5.6722305e+02   2.4250857e+01   2.2524484e+02   1.1763332e+02   1.8496710e+02   6.4965213e+01   2.1331774e+02   1.5623006e+02   2.8286129e+02   1.3870465e+02   3.0372323e+02   2.9850529e+01   6.7831323e+02  -9.6073161e+00   2.4120839e+02   9.9154619e+01   3.7117935e+02  -9.4859613e+00   3.5280305e+02   2.6884457e+01   2.2641000e+02   1.0482365e+02   2.1220581e+02   5.9498697e+01   3.0000226e+02  -7.3192129e+00   2.9530645e+02   6.3893548e+00
   1.5792484e+02  -3.5156000e+00   2.0824613e+02   6.6754826e+01   2.4978613e+02   1.0960743e+02   1.7987161e+02  -1.1577935e+00   3.7815194e+02   8.8978452e+00   3.2956194e+02   5.9440000e-01   2.9608305e+02  -5.9679428e+00   3.8265305e+02  -4.7354283e-01   1.6737548e+02   9.0102865e+01   3.8984194e+02   1.8245806e+00   2.6259903e+02  -4.0663097e+00   2.1648968e+02   5.1560503e+01   3.9174774e+02   1.0047600e+01   2.2187032e+02  -1.0515613e+00   2.7705484e+02   1.4139755e+02   2.1003305e+02   2.3066057e+01   4.2210645e+02  -4.2367742e-01   2.9524581e+02  -2.2967613e+00   1.9931613e+02   9.8451806e+01   3.7032305e+02   5.6728572e+00   1.4339677e+02   7.6775355e+01   2.2325742e+02  -1.4534142e+01   2.6685161e+02   1.6003161e+01   2.3660305e+02   1.0280457e+01   2.4275305e+02  -2.7311543e+01   2.1759065e+02   1.1249339e+02   3.7067645e+02   5.8287871e+00   1.4709806e+02   7.5366994e+01   2.8644387e+02   2.1297071e+01   2.0523355e+02   8.2927768e+01   2.7772065e+02   5.5433161e+00   5.4089968e+02   1.1500929e+01   2.7689000e+02   9.7185252e+01   2.8562935e+02   1.1282232e+01   3.8011258e+02  -1.5180387e+00   2.9491774e+02   6.2691613e+00   1.9399968e+02   1.2489390e+02   4.0868226e+02   2.3992903e+00   1.7106613e+02   9.0944710e+01   2.2424516e+02   1.1568813e+02   4.3455387e+02  -4.3592258e-01   2.2494305e+02  -1.2656743e+01   3.4315645e+02   1.2241677e+01   2.0227419e+02   5.5896774e+00   1.7027226e+02   1.0106015e+02   9.6849355e+01   6.8173665e+01   4.6137097e+02   2.7077097e+01   4.6127305e+02   1.3436857e+01   3.6156305e+02   1.1513657e+01   2.2938839e+02   1.2385861e+02   2.8573484e+02   1.3061025e+02   3.3748548e+02   1.8610084e+02   3.2602548e+02   1.4523768e+01   3.3504645e+02   8.9253161e+00   2.9241305e+02  -1.5244343e+01   1.6731516e+02   1.0686092e+02   1.8577968e+02   7.1228594e+01   2.5816323e+02   1.0409200e+01   1.7579742e+02   2.0209717e+02   1.9189032e+02   5.9185871e+01   3.7705516e+02  -2.6473161e+00   2.9252000e+02   1.0030335e+01   2.1360484e+02   2.9940645e+01   2.3803097e+02  -1.9426671e+01   3.4721065e+02   8.7576645e+00   3.7002548e+02   1.1611871e+00   1.3382742e+02   3.1940258e+01   1.1660305e+02   4.0992046e+02   4.1603305e+02   5.1056057e+01   2.8456305e+02   2.7153657e+01   2.8805000e+02  -3.8066258e+01   3.1290774e+02  -5.7164903e+00   3.2943054e+01   2.5032326e+02   2.2299581e+02   1.1804852e+01   3.9372000e+02   2.7336774e-01   2.0649161e+02   7.1315187e+01   2.9253065e+02  -2.7118581e+01   3.2964935e+02  -3.0578723e+01   3.0584305e+02   1.2691257e+01   2.1923839e+02   6.5525123e+01   2.7508305e+02  -1.9937943e+01   2.5988968e+02  -2.0476258e+00   1.4792765e+02   5.8013257e+01   3.2993484e+02   8.4723097e+00   4.6470305e+02   3.3502457e+01   2.4591484e+02   1.3663972e+02   1.6791710e+02   6.6429213e+01   1.8864774e+02   1.0944366e+02   2.9039129e+02   1.1121225e+02   3.2734323e+02   2.3509290e+00   6.1255323e+02   1.3234839e+00   1.7920839e+02   4.5734619e+01   3.1631935e+02  -5.3771613e+00   3.0432305e+02  -1.0477143e+01   1.8584000e+02   8.2829252e+01   1.9448581e+02   5.6346297e+01   2.9347226e+02   4.7231871e+00   2.7706645e+02   2.2658555e+01
   2.0401484e+02  -4.9128000e+00   1.7843613e+02   8.4899626e+01   2.4821613e+02   9.2113032e+01   2.0425161e+02   5.5618065e+00   3.6777194e+02   1.4628245e+01   3.4494194e+02  -7.4860000e+00   2.9922305e+02  -4.5491428e+00   4.1881305e+02  -1.7686343e+01   1.9609548e+02   7.0755265e+01   3.0917194e+02   1.6898181e+01   2.5593903e+02  -4.6235097e+00   2.1101968e+02   6.5518103e+01   3.7027774e+02  -1.7764800e+01   1.8516032e+02   4.6952387e+00   3.1184484e+02   1.4524435e+02   1.6070305e+02  -1.2937543e+01   4.9891645e+02   1.2051523e+01   2.7110581e+02   3.3944387e+00   1.8603613e+02   5.1044206e+01   2.6708305e+02  -8.5479428e+00   1.3701677e+02   5.2665755e+01   1.8657742e+02  -2.7389742e+01   3.3442161e+02   7.1675613e+00   2.4908305e+02  -9.1479428e+00   2.2299305e+02  -6.3540743e+01   1.8502065e+02   1.0885899e+02   3.2563645e+02   4.4819871e+00   1.0000806e+02   3.2754194e+01   3.6092387e+02   3.7818671e+01   2.5742355e+02   1.1727257e+02   3.3229065e+02   3.3647716e+01   4.5889968e+02   3.0330929e+01   3.2218000e+02   1.2375205e+02   3.7134935e+02   1.9424632e+01   3.9949258e+02   1.0031561e+01   2.9420774e+02   1.2003596e+02   2.3719968e+02   1.9476790e+02   3.4068226e+02   1.1839290e+01   1.9206613e+02   1.0873471e+02   2.4509516e+02   1.2726013e+02   5.3321387e+02   5.9112774e+00   2.3741305e+02  -1.6274343e+01   4.0748645e+02   1.1615277e+01   1.7831419e+02   2.5026477e+01   1.5043226e+02   4.3867355e+01   9.9659355e+01   4.2618865e+01   4.4994097e+02  -3.6685032e+00   4.6951305e+02   2.8067657e+01   3.3837305e+02  -1.1491143e+01   1.8233839e+02   8.5672606e+01   2.4178484e+02   5.5516245e+01   2.8000548e+02   1.6331924e+02   4.0630548e+02  -2.3088632e+01   2.6547645e+02   9.0709161e+00   2.6894305e+02  -2.9126743e+01   1.6102516e+02   6.5414116e+01   1.7139968e+02   4.7908994e+01   2.8392323e+02   1.1878400e+01   1.7774742e+02   1.4927117e+02   1.6269032e+02   5.4321871e+01   3.4219516e+02  -2.5718516e+01   2.7556000e+02  -7.0828645e+00   2.4683484e+02   7.6224516e-01   2.6689097e+02   1.0174529e+01   3.0540065e+02   2.3912465e+01   3.8378548e+02   1.0203871e+00   1.1273742e+02   6.3587458e+01   1.1603305e+02   3.7172606e+02   4.6908305e+02   5.2192057e+01   3.2822305e+02   6.3320857e+01   2.9701000e+02  -6.9730581e+00   3.4129774e+02   1.2532310e+01   5.0413054e+01   2.4292566e+02   2.8761581e+02  -4.4047484e+00   3.6001000e+02  -1.1889832e+01   2.8601161e+02   7.7143587e+01   3.1372065e+02   8.9062194e+00   3.6454935e+02  -8.9072258e-01   3.3332305e+02   7.7728572e+00   2.5357839e+02   1.0277792e+02   2.6980305e+02  -2.1045543e+01   2.4816968e+02   3.2199742e+00   1.3720765e+02   4.6590857e+01   3.4445484e+02   3.7310710e+01   4.4460305e+02   3.9920457e+01   2.4586484e+02   1.1812372e+02   2.0253710e+02   8.5229613e+01   1.6055774e+02   1.3278086e+02   2.7213129e+02   1.3662305e+02   3.6676323e+02   9.7173290e+00   7.9955323e+02   2.0693484e+01   2.1968839e+02   6.5256219e+01   3.9255935e+02   2.8233639e+01   3.0113305e+02   1.0588057e+01   2.2141000e+02   1.1403365e+02   2.2791581e+02   7.2571897e+01   3.4832226e+02  -4.0848129e+00   3.0291645e+02   1.1640555e+01
   1.7359484e+02   1.0280800e+01   2.0600613e+02   8.5124026e+01   2.4416613e+02   7.0777032e+01   2.3102161e+02  -3.2497935e+00   3.8710194e+02   8.3218452e+00   3.2590194e+02   1.8367200e+01   2.8060305e+02  -4.0095428e+00   3.9602305e+02  -4.4931428e+00   1.7499548e+02   7.9403265e+01   3.0141194e+02  -1.5341019e+01   2.5183903e+02   1.7754490e+01   2.6986968e+02   8.4670103e+01   3.9474774e+02   8.9476000e+00   2.0373032e+02   2.4399639e+01   3.6215484e+02   1.7506955e+02   2.1241305e+02   1.5356572e+00   4.4691645e+02   4.1691523e+01   3.1143581e+02   1.7408039e+01   2.2074613e+02   8.0647406e+01   3.2765305e+02  -6.8735428e+00   1.7535677e+02   7.3508555e+01   1.9999742e+02   2.2326658e+01   3.7880161e+02  -6.0428387e+00   2.3908305e+02   1.2652057e+01   2.8303305e+02  -3.8683943e+01   2.3959065e+02   1.1968339e+02   4.2582645e+02   1.4656787e+01   1.1623806e+02   3.6545794e+01   3.3601387e+02   9.1414710e+00   2.0047355e+02   1.2715857e+02   3.0615065e+02  -1.3021084e+01   3.8647968e+02   3.3754529e+01   2.8813000e+02   1.1323605e+02   3.3324935e+02   3.3326323e+00   3.2849258e+02   4.4215613e+00   2.6043774e+02   1.1878756e+02   2.1633968e+02   1.4234670e+02   3.2101226e+02  -1.3977110e+01   1.5497613e+02   7.6851910e+01   2.0500516e+02   8.6987329e+01   5.3421387e+02   6.6412774e+00   2.3327305e+02  -2.6413143e+01   3.5719645e+02   1.1968477e+01   2.1498419e+02  -9.6671226e+00   1.5766226e+02   9.0338955e+01   1.1531935e+02   9.4456065e+01   4.8080097e+02   1.4002697e+01   4.7156305e+02   3.1143657e+01   3.4913305e+02   4.9880572e+00   1.7676839e+02   7.9968206e+01   2.2221484e+02   6.9841845e+01   3.1100548e+02   1.9331924e+02   4.0040548e+02   4.9633677e+00   3.0475645e+02   6.5885161e+00   2.8175305e+02  -1.6621543e+01   2.0150516e+02   9.5655716e+01   1.9006968e+02   7.1365394e+01   3.2107323e+02   1.3476400e+01   2.1269742e+02   2.0585517e+02   2.0044032e+02   5.7951871e+01   3.7962516e+02  -3.0029161e+00   2.6137000e+02  -1.3097665e+01   2.0955484e+02  -1.0653548e+00   2.2770097e+02  -1.8690271e+01   2.7707065e+02  -3.3011355e+00   2.9830548e+02  -5.8612129e+00   1.2263742e+02   2.3175458e+01   7.0653054e+01   4.1768646e+02   4.3794305e+02   4.4353257e+01   3.3027305e+02   4.2446857e+01   2.1667000e+02  -2.6835858e+01   3.0133774e+02  -1.7008903e+00   4.0083054e+01   2.5061206e+02   2.4061581e+02  -1.3454748e+01   2.5696000e+02  -1.3455832e+01   2.5620161e+02   9.8098387e+01   3.1458065e+02  -6.4258065e-01   2.9383935e+02  -6.1939226e+00   2.7680305e+02  -1.6555543e+01   2.0452839e+02   7.1941923e+01   2.5556305e+02  -9.9063428e+00   2.3078968e+02   5.7037419e-01   8.4017654e+01   4.1696057e+01   3.0674484e+02   3.3657510e+01   4.2856305e+02   7.1036572e+00   2.0162484e+02   1.1742292e+02   1.8601710e+02   6.5831213e+01   1.4598774e+02   7.4906465e+01   2.4928129e+02   1.2955105e+02   2.6919323e+02  -4.0970710e+00   6.0922323e+02   8.0198839e+00   2.0182839e+02   7.4495019e+01   3.5003935e+02   1.2875239e+01   3.1484305e+02  -1.0418743e+01   2.0912000e+02   7.9536852e+01   2.0091581e+02   5.8211897e+01   3.2811226e+02   1.6919871e+00   2.4944645e+02  -7.1318452e+00
   1.6187484e+02   3.1284000e+00   2.1415613e+02   6.9282026e+01   2.6197613e+02   9.3542232e+01   2.3244161e+02  -2.3553394e+01   3.8758194e+02   3.1903445e+01   3.4561194e+02   2.6310400e+01   2.5370305e+02   1.5724572e+00   3.6038305e+02   2.4080572e+00   2.3004548e+02   7.5899265e+01   3.5998194e+02   6.8333806e+00   2.4993903e+02   2.1236490e+01   1.9829968e+02   6.2155703e+01   2.7955774e+02  -1.1597200e+01   1.8963032e+02   2.3376387e+00   3.0747484e+02   1.5617395e+02   1.8780305e+02  -4.3455428e+00   4.2591645e+02   1.7701523e+01   2.5324581e+02  -2.2667613e+00   2.4022613e+02   5.7939006e+01   2.8799305e+02  -2.3840743e+01   1.4782677e+02   5.6090955e+01   1.7004742e+02  -1.8387342e+01   3.2532161e+02  -2.6914439e+01   1.9865305e+02   1.0746457e+01   1.9499305e+02  -5.6730743e+01   2.1083065e+02   1.2441419e+02   3.6048645e+02   1.0739871e+00   1.0090806e+02   2.8682194e+01   3.7658387e+02   4.4845871e+01   2.3985355e+02   1.1719817e+02   3.7477065e+02   1.0059316e+01   5.3379968e+02   1.7758929e+01   3.2437000e+02   1.1271685e+02   4.1700935e+02   7.5818323e+00   3.7778258e+02   2.1148361e+01   3.0053774e+02   1.5081956e+02   2.2895968e+02   2.0009710e+02   3.2892226e+02   4.6390090e+01   1.6492613e+02   8.2715910e+01   2.2681516e+02   9.8672529e+01   5.3159387e+02   2.6280877e+01   2.5056305e+02  -7.3263428e+00   3.1362645e+02   3.2074077e+01   2.8922419e+02   1.6443677e+01   1.3377226e+02   6.6750155e+01   1.0965935e+02   1.1266886e+02   3.9413097e+02   1.9556297e+01   3.9827305e+02   6.2468572e+00   3.0703305e+02   1.0156057e+01   1.7718839e+02   7.9844606e+01   2.1763484e+02   6.8108245e+01   3.1143548e+02   1.5990484e+02   3.9216548e+02  -4.7743226e-01   3.5652645e+02  -4.0308387e-01   2.5560305e+02  -4.2439543e+01   1.6516516e+02   9.3982916e+01   1.8896968e+02   9.6213394e+01   3.0816323e+02  -1.9970800e+01   2.1727742e+02   2.3105877e+02   1.6784032e+02   3.9959871e+01   3.3095516e+02  -4.9193161e+00   2.6666000e+02  -1.6850865e+01   1.4469484e+02  -1.9686555e+01   2.1141097e+02  -1.4627071e+01   2.8235065e+02   2.3416465e+01   3.8269548e+02   3.6337587e+01   1.4782742e+02   5.0540258e+01   1.1575305e+02   3.6479846e+02   3.9422305e+02   7.2950857e+01   3.5160305e+02   5.0070457e+01   2.8391000e+02   1.3934942e+01   3.7329774e+02   6.9323097e+00   8.1083054e+01   3.0838206e+02   2.4018581e+02   2.4479652e+01   3.1287000e+02   1.1021368e+01   2.8868161e+02   9.5079987e+01   3.7434065e+02  -1.1893381e+01   3.0245935e+02   1.4026477e+01   2.5856305e+02   1.5283657e+01   2.4057839e+02   7.6527923e+01   3.4422305e+02   1.8480857e+01   2.8683968e+02   5.1263742e+00   1.7182765e+02   3.2291257e+01   2.7498484e+02   3.6678310e+01   4.8889305e+02   4.9472572e+00   2.3833484e+02   1.4915612e+02   2.7187710e+02   8.9732413e+01   1.4507774e+02   1.0639926e+02   3.1671129e+02   1.2163665e+02   2.8229323e+02   1.2664929e+01   6.6288323e+02   1.5107084e+01   2.1930839e+02   5.9676619e+01   4.2874935e+02   2.1668439e+01   3.0575305e+02  -1.0501543e+01   2.4074000e+02   9.7437252e+01   2.5615581e+02   1.0398270e+02   3.1911226e+02   7.8819871e+00   2.6725645e+02  -1.5066452e+00
   1.5844484e+02  -8.8720000e-01   2.0200613e+02   7.3634026e+01   2.6507613e+02   8.1764232e+01   2.2316161e+02  -1.4309935e+00   3.7334194e+02   1.7042645e+01   3.2132194e+02   7.5436000e+00   2.8456305e+02   2.9365717e-01   3.9159305e+02  -3.1887428e+00   2.0661548e+02   7.7533665e+01   3.3650194e+02   7.8017806e+00   2.3955903e+02   5.3068903e+00   1.9296968e+02   7.2532103e+01   3.1469774e+02   1.5916000e+00   1.9258032e+02   7.6216387e+00   3.1821484e+02   1.4800475e+02   1.9756305e+02   3.9365717e-01   4.6543645e+02   2.6109923e+01   3.8252581e+02   2.9083871e-01   2.5064613e+02   9.0305406e+01   3.1960305e+02   2.3004572e+00   1.5754677e+02   6.3603355e+01   1.5293742e+02  -1.5808542e+01   3.2942161e+02  -9.8524387e+00   1.8975305e+02   1.2128457e+01   1.9241305e+02  -4.9674343e+01   2.7164065e+02   1.2573939e+02   3.4858645e+02  -3.0640129e+00   1.0214806e+02   2.3962994e+01   2.7801387e+02   1.3971471e+01   2.0938355e+02   1.0087577e+02   3.1462065e+02  -2.3186839e+00   4.9226968e+02   8.9213290e+00   3.0061000e+02   8.9617652e+01   3.1200935e+02  -3.5881677e+00   3.6278258e+02   1.4588361e+01   3.0401774e+02   1.3154116e+02   2.0309968e+02   1.4207590e+02   2.5596226e+02  -8.6310968e-01   1.5992613e+02   6.7265910e+01   2.1728516e+02   1.2972493e+02   3.7536387e+02  -7.3207226e+00   2.8294305e+02  -4.5676743e+01   3.0277645e+02  -7.7679226e+00   2.5146419e+02   1.6044774e+00   1.4671226e+02   7.3944955e+01   1.4793935e+02   8.1606465e+01   3.3894097e+02   2.8681497e+01   4.1632305e+02   8.5628572e+00   3.3632305e+02   2.0862857e+01   2.5714839e+02   1.4525781e+02   2.3197484e+02   1.2672105e+02   3.2291548e+02   2.1055644e+02   4.0716548e+02  -5.1074323e+00   3.4128645e+02   1.3146116e+01   2.7589305e+02  -1.3927428e+00   2.2564516e+02   7.6104516e+01   2.1806968e+02   1.0531539e+02   2.6773323e+02   3.6936000e+00   2.1612742e+02   2.1773077e+02   1.7784032e+02   4.8309871e+01   3.9676516e+02   1.7005884e+01   2.4209000e+02   1.5924735e+01   1.5174484e+02   4.5094452e+00   1.8789097e+02  -1.7605471e+01   2.5750065e+02   5.3644645e+00   3.8930548e+02  -1.4712129e+00   1.6073742e+02   3.6837458e+01   1.0056305e+02   3.1939366e+02   4.4684305e+02   4.0881257e+01   2.8884305e+02   4.9421257e+01   2.9348000e+02  -1.2606581e+00   3.1486774e+02  -2.0493290e+01   5.8133054e+01   2.5326806e+02   2.5056581e+02  -1.5540748e+01   2.4320000e+02  -6.1650323e+00   2.3682161e+02   8.6458787e+01   3.2562065e+02  -8.5257806e+00   3.3750935e+02  -2.1257523e+01   2.7865305e+02   2.4645717e-01   2.0204839e+02   9.5950323e+01   2.9941305e+02   1.5565717e-01   3.3016968e+02  -1.7290026e+01   1.4101765e+02   5.4616057e+01   2.8136484e+02   1.5307910e+01   4.5437305e+02   9.6088572e+00   2.1362484e+02   1.2708292e+02   2.3168710e+02   8.7367613e+01   1.4788774e+02   8.7704465e+01   2.5223129e+02   1.0194505e+02   2.7714323e+02   4.6969290e+00   6.4674323e+02  -2.4131716e+01   2.2887839e+02   5.4331019e+01   3.9246935e+02   1.2760839e+01   2.8089305e+02   2.5372572e+00   2.5898000e+02   1.0807805e+02   2.5239581e+02   1.0580350e+02   3.1126226e+02   3.2499871e+00   2.3315645e+02   1.5841355e+01
   1.9201484e+02   1.3427200e+01   1.8338613e+02   6.0553626e+01   2.6212613e+02   7.7480232e+01   2.0787161e+02   1.6752206e+01   3.3096194e+02   3.8953045e+01   3.6275194e+02   7.3692000e+00   3.2156305e+02  -2.0063428e+00   3.6354305e+02  -1.2734743e+01   1.9456548e+02   8.9357665e+01   3.8260194e+02   2.6213781e+01   2.6521903e+02   6.0640903e+00   1.8634968e+02   4.2441703e+01   2.7288774e+02   2.3164000e+00   1.8877032e+02  -2.0783561e+01   2.7968484e+02   1.4597715e+02   2.1951305e+02   2.6376572e+00   3.9881645e+02  -1.3204774e+00   4.0910581e+02  -1.5975561e+01   2.3684613e+02   1.1449941e+02   3.8332305e+02  -1.5571428e+00   1.2368677e+02   4.7022155e+01   1.3251742e+02  -1.7324942e+01   3.0409161e+02   1.0739613e+00   2.2713305e+02   1.1380572e+00   2.2870305e+02  -4.4237543e+01   2.5421065e+02   1.3351379e+02   2.7615645e+02  -4.0796129e+00   1.3895806e+02   3.0398194e+01   3.1987387e+02   5.1912671e+01   2.0757355e+02   9.5260568e+01   3.2186065e+02   2.2672116e+01   4.7552968e+02   4.5370529e+01   3.6989000e+02   1.4331525e+02   3.8376935e+02   1.8671032e+01   3.9935258e+02   3.1752761e+01   3.1715774e+02   1.2619996e+02   2.9319968e+02   1.8733790e+02   3.2358226e+02   2.6777290e+01   1.8540613e+02   8.7317510e+01   2.6119516e+02   1.3902213e+02   3.6478387e+02   1.7435677e+01   3.1027305e+02  -2.0053143e+01   3.0634645e+02   2.0806477e+01   2.2527419e+02   4.7896774e+00   1.4510226e+02   7.4013755e+01   1.3784935e+02   1.2479366e+02   3.2518097e+02   8.5922968e+00   4.4775305e+02   1.8998457e+01   2.8589305e+02   1.9972572e+00   2.3880839e+02   1.7019501e+02   2.2678484e+02   8.9326245e+01   2.9681548e+02   1.7411444e+02   3.7945548e+02   4.8693677e+00   2.5418645e+02  -9.3588387e-01   2.8356305e+02  -2.7576343e+01   1.4959516e+02   7.4278516e+01   2.0253968e+02   1.0927779e+02   3.0040323e+02   9.9900000e+00   1.7722742e+02   1.4898277e+02   1.7269032e+02   5.9521871e+01   4.1805516e+02  -1.8873161e+00   2.1842000e+02  -1.9016645e+00   1.3579484e+02  -1.7064555e+01   2.2446097e+02   2.1389290e+00   2.7721065e+02  -2.6423355e+00   3.9411548e+02   8.4239871e+00   1.7787742e+02   5.7606258e+01   1.0294305e+02   3.1891326e+02   4.8060305e+02   4.0420457e+01   3.3418305e+02   1.7794057e+01   2.8263000e+02  -2.1126581e+00   3.2338774e+02  -1.8448903e+00   5.4803054e+01   2.0391446e+02   2.8228581e+02   1.8831652e+01   3.0258000e+02  -4.6354323e+00   2.6935161e+02   9.8906387e+01   3.4229065e+02  -1.3793806e+00   3.7426935e+02  -1.2628323e+01   3.0865305e+02  -1.2633543e+01   1.7847839e+02   8.0785923e+01   3.0594305e+02  -1.7596743e+01   3.8073968e+02  -2.2805626e+01   1.4658765e+02   8.1500457e+01   3.4931484e+02   3.4781910e+01   4.6094305e+02   2.2653257e+01   2.1857484e+02   1.3744692e+02   2.4434710e+02   1.1540481e+02   1.2722774e+02   9.9357265e+01   2.5486129e+02   1.1684465e+02   2.8376323e+02   1.3977329e+01   7.0222323e+02   2.7579884e+01   2.2844839e+02   6.2135419e+01   4.7027935e+02   2.2156039e+01   4.0341305e+02   2.2735657e+01   2.8422000e+02   1.2400885e+02   2.6520581e+02   9.7738697e+01   3.0921226e+02   3.5239871e+00   2.7201645e+02   3.0972555e+01
   1.9797484e+02   1.3804000e+00   2.2881613e+02   9.4349226e+01   2.6540613e+02   8.3887832e+01   2.1497161e+02  -7.1057935e+00   3.9448194e+02   5.0614452e+00   3.0742194e+02  -1.0644000e+00   2.5346305e+02   1.1616572e+00   3.9928305e+02  -1.9283943e+01   2.0623548e+02   7.0044065e+01   3.2503194e+02   8.5293806e+00   2.5793903e+02   2.0026490e+01   1.7110968e+02   3.4810903e+01   2.1903774e+02   4.1444000e+00   2.0282032e+02   3.4724387e+00   2.5689484e+02   7.1540348e+01   2.0080305e+02   1.6134457e+01   3.5053645e+02  -1.2598077e+01   4.4900581e+02   5.4524387e+00   1.5503613e+02   7.0234206e+01   3.2165305e+02  -2.3583543e+01   1.1549677e+02   5.5677355e+01   1.5572742e+02  -2.2821742e+01   3.0380161e+02  -1.5952839e+01   2.0299305e+02   7.2092572e+00   2.1284305e+02  -4.7308743e+01   2.4292065e+02   1.2870699e+02   2.7077645e+02  -9.2692129e+00   1.1914806e+02   2.6502994e+01   2.8544387e+02   1.4327071e+01   1.7119355e+02   6.1690968e+01   2.5619065e+02   1.1405716e+01   4.6268968e+02   2.3237729e+01   3.0585000e+02   1.1457845e+02   3.1253935e+02  -2.0160568e+01   4.0349258e+02   8.1915613e+00   2.7182774e+02   1.1615636e+02   2.1847968e+02   1.6498550e+02   2.2211226e+02   6.7948903e+00   1.4849613e+02   7.5030310e+01   2.3371516e+02   9.1410529e+01   2.6783387e+02   2.9191677e+01   2.9618305e+02  -2.8305943e+01   2.7734645e+02  -6.5935226e+00   2.3455419e+02  -3.9027226e+00   1.7104226e+02   8.4998555e+01   1.1912935e+02   1.3472126e+02   3.7023097e+02   2.4682968e+00   3.9537305e+02   3.3788572e+00   3.1332305e+02   3.4462857e+01   2.7090839e+02   1.6215701e+02   2.3268484e+02   1.2152425e+02   3.1010548e+02   1.7972124e+02   3.0664548e+02   4.0741677e+00   2.7847645e+02  -4.9908387e-01   2.7432305e+02  -9.3671428e+00   1.5602516e+02   8.5484116e+01   2.0868968e+02   1.0711579e+02   2.8097323e+02   2.0440000e-01   1.7565742e+02   1.2262837e+02   2.0039032e+02   7.7705871e+01   4.6105516e+02  -7.2773161e+00   3.1090000e+02  -2.9100645e+00   1.8493484e+02   5.9542452e+00   2.7827097e+02  -5.5958710e+00   2.4940065e+02   4.0124645e+00   3.7997548e+02  -3.1548129e+00   1.6825742e+02   8.9285858e+01   1.1399305e+02   3.6150926e+02   4.4570305e+02   3.8262457e+01   3.2965305e+02   4.1826457e+01   2.7439000e+02  -5.1134581e+00   3.1881774e+02   2.1190710e+01   5.4463054e+01   2.0875166e+02   3.3080581e+02   9.2300516e+00   3.5806000e+02   4.1261677e+00   2.4015161e+02   5.9532387e+01   3.2996065e+02   1.4417019e+01   3.9769935e+02   6.1672774e+00   3.6965305e+02   2.3206457e+01   2.0585839e+02   9.6645523e+01   3.1651305e+02  -1.4542343e+01   3.5169968e+02  -1.2924258e+00   1.8873765e+02   5.6558457e+01   3.5679484e+02   2.1083510e+01   4.6075305e+02  -6.7515428e+00   1.7095484e+02   8.1786516e+01   1.8772710e+02   6.6984413e+01   1.1579774e+02   8.1031665e+01   2.2302129e+02   1.0892185e+02   2.2534323e+02  -1.0907097e-01   6.8060323e+02   3.9694839e+00   1.9335839e+02   5.9892619e+01   3.8541935e+02   1.0134839e+01   3.0884305e+02  -1.3598743e+01   2.4565000e+02   8.6714452e+01   2.1815581e+02   7.2782697e+01   3.1474226e+02   2.5391587e+01   2.7249645e+02   1.7941548e+00
   2.1173484e+02   1.0039600e+01   2.0543613e+02   7.7789626e+01   2.4159613e+02   1.1388263e+02   1.9649161e+02   6.0826065e+00   3.7953194e+02   2.4877445e+01   3.1266194e+02   5.3764000e+00   2.7637305e+02  -4.2911428e+00   4.1765305e+02   1.1964572e+00   2.1618548e+02   6.8918065e+01   3.6517194e+02  -1.5818194e+00   2.2664903e+02   2.9009690e+01   2.1672968e+02   7.4961303e+01   2.7103774e+02   1.2894400e+01   2.3149032e+02   1.3938839e+01   2.7263484e+02   1.3396115e+02   1.9651305e+02   3.5907657e+01   4.0977645e+02   2.1372723e+01   5.1510581e+02   9.2544387e+00   1.7522613e+02   4.9949006e+01   3.9465305e+02  -1.6853543e+01   1.5320677e+02   5.8990555e+01   1.9504742e+02  -1.1857342e+01   3.1380161e+02   7.1571613e+00   2.4113305e+02   2.4208057e+01   3.3632305e+02  -2.7467143e+01   2.5787065e+02   1.7289099e+02   2.6529645e+02   3.0119187e+01   1.6447806e+02   3.8646594e+01   2.7201387e+02   2.7831471e+01   1.7080355e+02   1.1972217e+02   2.7539065e+02   8.0097161e+00   5.9858968e+02   3.8205729e+01   3.1542000e+02   1.4305285e+02   2.9424935e+02   9.4526323e+00   4.8121258e+02   3.6583961e+01   2.8062774e+02   1.1898236e+02   2.4228968e+02   1.9827070e+02   2.7506226e+02   4.1418890e+01   1.7611613e+02   8.5680710e+01   2.6543516e+02   1.3725293e+02   3.2336387e+02   1.4939277e+01   2.5003305e+02  -9.0439428e+00   3.0019645e+02   2.9298477e+01   2.6217419e+02   1.4367677e+01   1.6971226e+02   8.9764955e+01   1.0522935e+02   1.0483326e+02   3.0456097e+02   6.8118968e+00   3.4665305e+02   2.5164572e+00   3.1775305e+02  -3.6015428e+00   2.4576839e+02   1.5997821e+02   2.1916484e+02   1.1279585e+02   2.9286548e+02   1.7767044e+02   3.1869548e+02   2.4830168e+01   2.8942645e+02  -3.1350839e+00   2.3994305e+02  -1.5756743e+01   1.6993516e+02   6.9181316e+01   1.6963968e+02   7.6709794e+01   2.8969323e+02   9.0768000e+00   1.4474742e+02   1.2320117e+02   2.1399032e+02   6.9517871e+01   4.5176516e+02  -1.2194116e+01   2.4933000e+02  -1.1704465e+01   2.2583484e+02  -3.6577548e+00   2.5856097e+02  -1.1929071e+01   2.3521065e+02  -2.2812335e+01   3.0007548e+02  -2.7472813e+01   1.6521742e+02   3.8339058e+01   6.4753054e+01   2.3425846e+02   3.9880305e+02   2.4864457e+01   2.8613305e+02   3.7688057e+01   2.3896000e+02  -1.9469058e+01   2.9700774e+02  -2.9584490e+01   5.2273054e+01   1.6363686e+02   2.8837581e+02  -5.9955484e+00   3.6872000e+02  -1.3066632e+01   1.9601161e+02   2.5723587e+01   3.6986065e+02  -1.3064981e+01   3.0969935e+02  -1.2502723e+01   3.4613305e+02  -1.0391943e+01   1.9614839e+02   6.6272323e+01   2.9408305e+02  -2.3127943e+01   3.7235968e+02  -1.0615226e+01   1.3268765e+02   5.8042457e+01   3.4021484e+02   2.7649910e+01   5.0180305e+02   1.9674457e+01   2.1076484e+02   1.5284172e+02   2.0606710e+02   7.3617213e+01   1.6455774e+02   1.0332086e+02   2.9744129e+02   1.3727825e+02   2.7476323e+02   3.5787329e+01   7.7017323e+02   2.8663884e+01   2.6339839e+02   1.0456942e+02   3.8308935e+02   2.1181239e+01   3.6394305e+02  -1.9674283e-01   2.6574000e+02   1.5434725e+02   2.0720581e+02   6.9418697e+01   3.8163226e+02   5.7303871e+00   2.9401645e+02   1.8022555e+01
   1.8354484e+02   1.8244800e+01   2.1453613e+02   6.6301626e+01   2.2159613e+02   9.1532632e+01   2.1392161e+02   5.9782065e+00   3.9905194e+02   1.4315845e+01   3.4171194e+02   2.5912400e+01   2.5603305e+02   1.0476057e+01   4.0049305e+02  -2.3430743e+01   1.9675548e+02   1.0128246e+02   3.3184194e+02  -1.4454194e+00   2.3050903e+02  -9.6910968e-01   1.8258968e+02   5.6602503e+01   2.9703774e+02  -1.3565600e+01   2.2963032e+02   1.1707639e+01   2.6631484e+02   1.0341675e+02   1.9465305e+02   9.7264572e+00   3.3620645e+02   5.1828323e+01   4.4124581e+02  -4.9767613e+00   1.5912613e+02   2.4197006e+01   3.7065305e+02   2.4564572e+00   1.2473677e+02   4.7608155e+01   1.7762742e+02  -1.6303742e+01   2.8328161e+02  -1.6912387e+00   2.4351305e+02  -1.9272343e+01   2.7889305e+02  -5.0492743e+01   2.1645065e+02   1.3643459e+02   2.5624645e+02  -1.6206813e+01   1.6576806e+02   5.7493394e+01   2.2858387e+02   2.8025871e+01   1.7352355e+02   1.0179457e+02   2.2677065e+02   2.9993161e+00   5.4479968e+02   7.8789290e+00   2.5508000e+02   6.8020052e+01   2.8495935e+02  -2.1841677e+00   4.3464258e+02   5.5995613e+00   2.1520774e+02   9.1495961e+01   1.8585968e+02   1.3906510e+02   2.7168226e+02   8.4992903e+00   1.3187613e+02   6.8319910e+01   2.1628516e+02   8.8514929e+01   3.4555387e+02   4.5440774e+00   2.2518305e+02  -4.5055943e+01   2.9519645e+02   2.1684774e+00   2.0460419e+02   8.7332774e+00   2.0588226e+02   9.0151355e+01   1.2050935e+02   8.3040865e+01   3.8523097e+02  -2.5917032e+00   3.8275305e+02   3.4384572e+00   3.1632305e+02   1.8032857e+01   2.2038839e+02   1.2947861e+02   2.4106484e+02   1.2795385e+02   3.1548548e+02   2.0672084e+02   3.9359548e+02   1.2168168e+01   3.1375645e+02   1.6728516e+01   3.0241305e+02   2.1456572e+00   1.6959516e+02   8.3678516e+01   1.6377968e+02   7.6848594e+01   3.0892323e+02   3.0684000e+00   1.8336742e+02   1.3711157e+02   1.9829032e+02   6.1223871e+01   4.5215516e+02   1.6746839e+00   2.9618000e+02  -3.9972465e+01   2.7131484e+02   5.9938452e+00   2.8013097e+02  -1.6554671e+01   2.9240065e+02   1.0182465e+01   3.6540548e+02   2.1010787e+01   2.1106742e+02   8.0001058e+01   8.8513054e+01   2.7197766e+02   3.7680305e+02   4.4674457e+01   2.7660305e+02   5.5170457e+01   2.8424000e+02   6.2385419e+00   3.0538774e+02   6.4510968e-01   6.2033054e+01   2.8104606e+02   2.9642581e+02   1.6504516e+00   4.5744000e+02   1.6555768e+01   2.3696161e+02   6.2547587e+01   4.0691065e+02  -7.7889806e+00   4.4164935e+02   4.0312774e+00   3.7937305e+02   1.2668857e+01   2.4076839e+02   8.9322723e+01   3.3832305e+02  -3.9971428e+00   3.8892968e+02  -5.2708258e+00   1.8192765e+02   7.3013257e+01   3.0707484e+02   2.6811097e+00   4.5322305e+02   1.8080857e+01   2.2038484e+02   1.1259212e+02   1.7587710e+02   3.3122413e+01   1.6560774e+02   1.0728686e+02   2.6165129e+02   1.2293145e+02   3.0434323e+02   6.6092903e-01   6.7631323e+02   4.7426839e+00   2.3239839e+02   6.6859419e+01   3.3560935e+02   8.2196387e+00   3.6908305e+02   5.2420572e+00   2.2041000e+02   9.2873652e+01   1.7301581e+02   6.5013897e+01   2.8079226e+02  -7.7324129e+00   2.5044645e+02   2.7168155e+01
   1.5121484e+02   6.4512000e+00   1.8538613e+02   4.5823626e+01   2.4131613e+02   8.4905032e+01   2.1044161e+02   2.2966606e+01   3.6763194e+02   1.6829445e+01   3.3442194e+02   1.1355600e+01   3.0956305e+02   6.2436572e+00   4.1744305e+02  -1.0576743e+01   1.9004548e+02   6.9959265e+01   3.3822194e+02   1.0714181e+01   2.8140903e+02   6.7688903e+00   1.9358968e+02   4.3622503e+01   2.2827774e+02   7.4552000e+00   2.1758032e+02   3.5716387e+00   1.9063484e+02   5.0631148e+01   1.9522305e+02  -3.9391428e+00   2.2524645e+02   9.8995123e+01   4.4286581e+02  -7.0563613e+00   1.6293613e+02   4.7652206e+01   3.6127305e+02  -7.7931428e+00   1.1525677e+02   4.6646555e+01   1.8530742e+02  -1.7918142e+01   2.8985161e+02  -9.0268387e+00   2.4327305e+02  -9.4931428e+00   2.5884305e+02  -5.2318743e+01   2.1964065e+02   1.1698939e+02   2.6063645e+02   7.4419871e+00   1.6357806e+02   3.6188594e+01   2.8187387e+02   1.7992671e+01   2.1542355e+02   1.4663257e+02   2.9748065e+02   9.9625161e+00   6.4705968e+02   5.6168129e+01   2.9451000e+02   1.1615565e+02   3.3524935e+02   1.3172632e+01   4.4635258e+02   1.3762761e+01   2.7177774e+02   1.2259036e+02   2.5533968e+02   1.7589670e+02   3.2811226e+02   4.6454890e+01   1.6982613e+02   9.1043910e+01   2.3019516e+02   1.3078213e+02   4.5078387e+02   3.2505677e+01   2.4475305e+02  -2.1861543e+01   4.2377645e+02   1.4032077e+01   2.0846419e+02   6.0944774e+00   1.6210226e+02   6.4933755e+01   9.9179355e+01   5.1937265e+01   4.5147097e+02   1.6779097e+01   3.6599305e+02   6.8692572e+00   3.1894305e+02   1.6973257e+01   2.1185839e+02   1.1831101e+02   2.3949484e+02   1.2802945e+02   3.1367548e+02   1.7067564e+02   3.1497548e+02   2.1837768e+01   2.9023645e+02  -8.3898839e+00   2.8222305e+02  -1.6139143e+01   1.8183516e+02   6.9419316e+01   1.5682968e+02   6.9264594e+01   2.5731323e+02   1.8477200e+01   1.8179742e+02   1.3161717e+02   1.6399032e+02   5.4067871e+01   3.9391516e+02  -7.5261161e+00   2.8328000e+02   1.3489535e+01   2.4369484e+02   2.4723445e+01   2.1780097e+02  -2.0428271e+01   3.0178065e+02   2.3920645e+00   3.1388548e+02  -1.6157613e+01   1.3578742e+02   2.9403458e+01   8.4413054e+01   2.8277566e+02   3.7827305e+02   1.8416857e+01   2.9308305e+02   4.2372057e+01   2.8077000e+02  -2.8863858e+01   3.3009774e+02  -4.0916903e+00   5.1993054e+01   2.3017926e+02   2.7052581e+02  -1.2567548e+01   3.6706000e+02  -4.3638323e+00   1.9454161e+02   6.2421187e+01   3.5634065e+02  -1.2313381e+01   3.2864935e+02   5.0712774e+00   3.2384305e+02   1.3061257e+01   2.0752839e+02   7.1131923e+01   3.2084305e+02  -1.5318743e+01   3.0402968e+02   2.1811742e+00   1.2939765e+02   6.2685657e+01   3.4093484e+02   1.5022310e+01   4.2146305e+02   1.2621657e+01   2.1676484e+02   1.2031172e+02   1.6830710e+02   5.4638013e+01   2.1631774e+02   1.2699006e+02   2.8760129e+02   1.2338545e+02   3.5710323e+02   1.5110129e+01   6.2593323e+02   5.3030839e+00   2.0473839e+02   9.5652219e+01   3.7412935e+02   4.9980387e+00   3.6737305e+02  -4.3311428e+00   2.2250000e+02   9.8516452e+01   1.4425581e+02   7.8224697e+01   3.2558226e+02  -3.6356129e+00   3.0287645e+02   2.3123755e+01
   1.8740484e+02   3.7126000e+01   2.1743613e+02   9.0399626e+01   2.7674613e+02   9.7260632e+01   2.3130161e+02  -1.0272194e+01   3.7339194e+02   3.8986452e+00   3.3480194e+02   1.1175200e+01   2.6503305e+02   1.9906057e+01   3.9481305e+02  -1.6296343e+01   1.9471548e+02   6.0915665e+01   3.6312194e+02   7.0021806e+00   2.6478903e+02   9.0849032e-01   2.0039968e+02   8.3847703e+01   4.0331774e+02  -7.8800000e-01   2.0416032e+02   2.8852387e+00   2.2289484e+02   9.5730348e+01   2.3575305e+02   8.7684572e+00   2.6867645e+02   1.5285072e+02   3.6438581e+02   7.9203871e-01   1.6655613e+02   7.2882606e+01   3.4946305e+02  -1.7468343e+01   1.5182677e+02   5.7340955e+01   2.0741742e+02  -1.2636942e+01   3.8337161e+02  -9.9384387e+00   2.6637305e+02   1.9608857e+01   2.6727305e+02  -3.6233143e+01   2.3468065e+02   1.2059619e+02   2.9739645e+02   1.4501187e+01   1.8019806e+02   4.8958994e+01   2.7430387e+02   9.6982710e+00   2.1414355e+02   1.2440497e+02   2.8272065e+02   3.3833161e+00   5.2447968e+02   1.1084529e+01   3.0127000e+02   8.7894852e+01   3.1010935e+02  -7.9661677e+00   3.6097258e+02  -1.7683871e-01   2.5229774e+02   1.0800876e+02   2.2557968e+02   1.6798750e+02   4.2677226e+02   5.6209032e-01   1.8359613e+02   1.0370231e+02   2.5419516e+02   1.0277213e+02   5.0797387e+02  -7.3495226e+00   2.5170305e+02  -4.3267543e+01   3.7358645e+02   1.2137277e+01   1.6617419e+02   1.9327677e+01   1.8032226e+02   9.2196155e+01   1.0650935e+02   7.1020865e+01   4.3651097e+02   1.6355897e+01   4.6589305e+02   3.2257257e+01   3.1108305e+02   1.8982057e+01   1.7318839e+02   8.9214606e+01   2.2549484e+02   1.1971945e+02   2.7105548e+02   1.4046524e+02   3.5254548e+02   1.2642168e+01   3.0956645e+02   6.5437161e+00   2.8037305e+02  -1.4371143e+01   1.6245516e+02   1.0191972e+02   1.8629968e+02   7.7286994e+01   2.6783323e+02   4.4560000e-01   2.0331742e+02   1.6027557e+02   1.7224032e+02   5.0157871e+01   3.8272516e+02   1.2799084e+01   3.0766000e+02   1.7819135e+01   2.1764484e+02  -1.1952555e+01   2.8870097e+02  -3.4302710e+00   3.3574065e+02   1.5145265e+01   3.6988548e+02   7.9423871e+00   1.4759742e+02   1.5078658e+01   1.0380305e+02   3.9637446e+02   4.8494305e+02   3.2213257e+01   3.3089305e+02   5.8447257e+01   2.9986000e+02   7.6589419e+00   3.7105774e+02   6.9115097e+00   4.4373054e+01   2.4959886e+02   2.7090581e+02   1.1312052e+01   3.6982000e+02   5.0853677e+00   2.3773161e+02   8.4865987e+01   3.3986065e+02  -1.8234981e+01   3.7883935e+02   2.0060774e+00   3.5394305e+02   1.9983257e+01   2.3928839e+02   9.1591123e+01   3.2460305e+02  -7.7095428e+00   2.9726968e+02   8.7197419e-01   1.4992765e+02   6.0043257e+01   3.5850484e+02   2.2186710e+01   3.6594305e+02   2.0213257e+01   2.4476484e+02   1.4416172e+02   1.7549710e+02   4.4102813e+01   1.7522774e+02   1.0598726e+02   2.6797129e+02   1.2147585e+02   3.6072323e+02   2.0680529e+01   6.4041323e+02   8.9046839e+00   1.9487839e+02   7.5051019e+01   2.9803935e+02  -2.4254761e+01   3.2622305e+02   3.6208572e+00   2.0941000e+02   9.3423652e+01   1.7834581e+02   7.0587497e+01   3.2337226e+02  -5.7688129e+00   3.2058645e+02   2.0326955e+01
   2.0516484e+02   8.0452000e+00   1.8691613e+02   7.9461226e+01   2.1783613e+02   1.0488343e+02   2.3630161e+02  -4.7121935e+00   3.3972194e+02  -3.1775484e-01   3.5009194e+02   2.0000000e-03   2.7046305e+02  -4.1083428e+00   4.1954305e+02  -3.1147428e+00   1.6704548e+02   7.8609265e+01   3.3617194e+02   1.8180645e-02   2.5155903e+02   1.4726890e+01   2.0558968e+02   5.8852503e+01   3.6298774e+02  -1.1316000e+00   2.1506032e+02   1.0132387e+00   2.7884484e+02   1.3252435e+02   2.2475305e+02  -1.7815428e+00   3.0005645e+02   1.3291032e+02   3.2019581e+02   8.6072387e+00   1.7764613e+02   5.3665406e+01   3.2013305e+02  -1.1411943e+01   1.4116677e+02   5.6003755e+01   1.9441742e+02  -3.2856942e+01   3.7170161e+02  -1.4144839e+01   2.2656305e+02  -1.0816343e+01   2.3580305e+02  -3.8755543e+01   2.0449065e+02   9.0351394e+01   3.3729645e+02  -2.2780813e+01   1.5614806e+02   3.1592994e+01   3.9239387e+02   2.9871071e+01   2.2576355e+02   9.5895368e+01   3.0524065e+02   3.2917161e+00   4.6979968e+02   2.0889290e+00   2.7408000e+02   9.9310052e+01   3.0767935e+02  -3.3417677e+00   3.3511258e+02   1.3511961e+01   2.5034774e+02   9.3404761e+01   2.1309968e+02   1.7646590e+02   3.8987226e+02   7.0940903e+00   1.3749613e+02   7.7720310e+01   2.3081516e+02   9.2832529e+01   5.6812387e+02   5.0648477e+01   2.4646305e+02  -1.8708343e+01   3.7129645e+02   8.7504774e+00   2.1536419e+02  -4.8375226e+00   1.6971226e+02   9.4484955e+01   1.2746935e+02   1.1891406e+02   4.6809097e+02   2.8639497e+01   4.9822305e+02   1.7860857e+01   3.1694305e+02   1.1133257e+01   1.7333839e+02   1.1629261e+02   2.1106484e+02   9.4873845e+01   2.8705548e+02   1.6085524e+02   3.9869548e+02   2.8760168e+01   3.5437645e+02   1.6098916e+01   2.8308305e+02   5.1720572e+00   1.6221516e+02   1.0250892e+02   2.3939968e+02   1.0474899e+02   3.0402323e+02  -5.0696000e+00   2.3998742e+02   2.3677197e+02   2.0239032e+02   6.7045871e+01   4.4086516e+02  -2.0282116e+01   2.3966000e+02   1.7979135e+01   1.8831484e+02   7.9638452e+00   2.0532097e+02  -2.3379871e+01   3.0035065e+02  -2.0543535e+01   3.1826548e+02  -5.5480129e+00   1.2749742e+02   1.2546658e+01   1.2808305e+02   3.9395206e+02   4.2994305e+02   4.4183257e+01   2.8846305e+02   3.0551657e+01   3.1148000e+02  -6.2206581e+00   3.4629774e+02  -2.4197690e+01   3.9563054e+01   2.5446366e+02   2.6875581e+02  -7.7059484e+00   3.5015000e+02  -1.3581032e+01   2.8025161e+02   8.7134387e+01   2.7972065e+02  -1.1323781e+01   3.1450935e+02  -3.2417523e+01   2.7260305e+02  -6.6495428e+00   2.0700839e+02   8.6403523e+01   2.5846305e+02  -3.5278343e+01   2.5583968e+02   1.6376374e+01   1.2778765e+02   5.1764457e+01   3.5960484e+02   2.1238710e+01   3.4260305e+02   4.0550457e+01   2.3562484e+02   1.2332292e+02   1.9020710e+02   1.0202601e+02   1.9036774e+02   8.4156065e+01   2.8139129e+02   1.2604225e+02   3.4262323e+02   2.3598529e+01   6.9388323e+02  -9.0929161e+00   2.1316839e+02   7.3117819e+01   3.6917935e+02   2.4864039e+01   3.1813305e+02   1.1848057e+01   2.0784000e+02   6.6979252e+01   1.7567581e+02   6.1801097e+01   3.8721226e+02   1.9493987e+01   3.1368645e+02   1.1918955e+01
   1.3597484e+02   1.4820400e+01   2.1496613e+02   9.5977226e+01   2.5859613e+02   8.3712632e+01   1.9587161e+02   1.5322206e+01   3.4515194e+02  -5.8021548e+00   3.3432194e+02   2.2173600e+01   2.9541305e+02  -1.1814343e+01   3.1981305e+02  -2.0263428e+00   1.9033548e+02   8.8216065e+01   3.3379194e+02  -6.0141935e-01   2.5764903e+02  -2.2803097e+00   2.4691968e+02   6.0266103e+01   3.3927774e+02  -1.1904800e+01   1.8701032e+02   5.6872387e+00   3.4010484e+02   1.6677355e+02   2.2708305e+02   7.6020572e+00   3.3572645e+02   1.5439672e+02   3.0595581e+02  -3.1535613e+00   1.9498613e+02   8.4898206e+01   3.3103305e+02   3.4360572e+00   1.5378677e+02   5.1284155e+01   1.5936742e+02  -4.4682942e+01   3.8018161e+02   3.6676129e-01   2.2070305e+02  -2.1175428e+00   2.2765305e+02  -3.6633543e+01   1.9202065e+02   1.1443899e+02   3.5958645e+02   3.3859871e+00   1.1633806e+02   4.2157794e+01   3.0039387e+02   2.8751071e+01   2.2490355e+02   1.3611417e+02   3.5558065e+02   1.9834516e+01   4.9937968e+02   1.2302529e+01   3.1718000e+02   1.3857205e+02   3.6548935e+02   3.7793432e+01   3.7488258e+02   7.1903613e+00   2.9934774e+02   1.2205476e+02   2.7399968e+02   1.8068390e+02   3.1130226e+02   1.0759690e+01   1.4473613e+02   1.1338111e+02   2.4052516e+02   1.2881573e+02   4.7007387e+02   1.6152477e+01   2.7394305e+02  -2.2286743e+01   3.4148645e+02   5.3615277e+01   2.4693419e+02  -4.0831226e+00   1.2538226e+02   6.3921355e+01   1.2879935e+02   7.0807665e+01   3.4975097e+02   8.1566968e+00   4.6070305e+02   2.9292457e+01   2.8489305e+02   1.0837257e+01   2.2042839e+02   1.0319541e+02   2.1487484e+02   8.2809045e+01   2.9986548e+02   2.0344044e+02   4.4173548e+02   3.3606968e+01   3.0609645e+02   4.2013161e+00   2.7108305e+02   7.0205717e-01   1.5602516e+02   6.8334116e+01   2.4339968e+02   9.9098994e+01   3.0559323e+02   2.9548000e+00   2.2027742e+02   1.8953877e+02   1.7429032e+02   5.2393871e+01   3.8838516e+02  -2.2463716e+01   2.7547000e+02   2.6343355e+00   1.3402484e+02  -1.5352955e+01   2.5203097e+02  -2.0876671e+01   2.8326065e+02  -1.6126335e+01   3.5373548e+02   7.1343871e+00   1.4582742e+02   4.8130258e+01   1.0160305e+02   4.1245046e+02   4.6251305e+02   3.3577657e+01   3.3199305e+02   5.3639257e+01   2.7401000e+02  -1.4613058e+01   3.4819774e+02   1.0410310e+01   5.0893054e+01   2.9684726e+02   2.5566581e+02   2.7961252e+01   3.3367000e+02   1.3547368e+01   2.9806161e+02   7.1659587e+01   3.6053065e+02  -2.7885806e+00   2.9235935e+02  -1.2155226e+00   2.6689305e+02   1.3237257e+01   2.6376839e+02   8.9442723e+01   3.2022305e+02  -1.1359143e+01   2.8726968e+02  -1.0948026e+01   1.3001765e+02   6.6166057e+01   2.7950484e+02   1.3746710e+01   3.5660305e+02   3.3620457e+01   2.2695484e+02   1.3030652e+02   2.1301710e+02   7.9581213e+01   1.2526774e+02   8.9944065e+01   2.5434129e+02   9.7836245e+01   2.6667323e+02  -1.0995471e+01   6.4693323e+02  -1.2856916e+01   2.0982839e+02   7.5905019e+01   3.0522935e+02   8.2200387e+00   2.8060305e+02  -9.3395428e+00   2.1179000e+02   1.0080325e+02   2.3220581e+02   6.0568697e+01   2.8705226e+02  -1.3553213e+01   1.9515645e+02   4.7913548e+00
   1.8406484e+02  -3.2668000e+00   1.8076613e+02   9.7053226e+01   2.4197613e+02   9.4042232e+01   2.0125161e+02  -9.9081935e+00   3.8791194e+02   2.6877045e+01   3.6299194e+02  -6.2200000e+00   2.7318305e+02   4.3440572e+00   4.0738305e+02  -2.7981943e+01   1.9971548e+02   8.5045665e+01   3.8374194e+02   2.5352581e+01   2.2883903e+02   9.3044903e+00   1.9148968e+02   6.6180503e+01   2.9750774e+02   9.0568000e+00   1.9720032e+02  -2.6079613e+00   3.3094484e+02   1.3808635e+02   2.0503305e+02   2.9556057e+01   2.6534645e+02   1.1759712e+02   3.5557581e+02   1.6256839e+01   2.1607613e+02   9.4871006e+01   3.0413305e+02   2.2480572e+00   1.4582677e+02   5.0680955e+01   1.4746742e+02  -1.0580942e+01   3.1523161e+02  -7.1972387e+00   2.1460305e+02   4.8504572e+00   2.1927305e+02  -3.2483143e+01   2.3235065e+02   1.2650259e+02   3.7620645e+02   9.5763871e+00   1.2228806e+02   4.2731794e+01   2.9954387e+02   2.9059071e+01   2.2604355e+02   1.3835297e+02   2.7696065e+02   2.5264116e+01   5.0216968e+02   1.7659329e+01   3.6189000e+02   1.2752525e+02   2.9234935e+02   4.0246323e+00   3.9349258e+02  -1.8184387e+00   2.9862774e+02   1.1739236e+02   2.2490968e+02   1.8171110e+02   3.3368226e+02   1.7059290e+01   1.5878613e+02   9.4787110e+01   2.6400516e+02   1.2446733e+02   3.4878387e+02   2.7156774e+00   2.7808305e+02  -3.9667943e+01   2.8819645e+02   1.2918477e+01   2.2203419e+02  -3.7511226e+00   1.4210226e+02   8.3693755e+01   1.2574935e+02   9.2811665e+01   3.1185097e+02   4.0038697e+01   4.0194305e+02   1.3853257e+01   3.2046305e+02   9.3716572e+00   2.4204839e+02   1.6470581e+02   2.3040484e+02   8.5616645e+01   3.0948548e+02   1.4420084e+02   4.1821548e+02   9.4385677e+00   2.6804645e+02  -4.5646839e+00   2.7813305e+02  -9.1194283e-01   1.4983516e+02   6.9929316e+01   2.1934968e+02   7.0262994e+01   3.1664323e+02  -1.2499200e+01   1.8555742e+02   1.3902637e+02   1.8359032e+02   3.5999871e+01   4.1286516e+02  -1.9992116e+01   2.5123000e+02  -8.3364645e+00   1.3788484e+02  -7.9517548e+00   2.0456097e+02  -2.6509071e+01   2.6502065e+02   1.3332865e+01   3.7135548e+02  -1.0565213e+01   1.5692742e+02   4.7142258e+01   9.4413054e+01   2.8697566e+02   4.5989305e+02   4.5837257e+01   3.1513305e+02   3.9898057e+01   3.0339000e+02  -1.2723458e+01   3.3152774e+02   1.4933910e+01   6.3463054e+01   2.7736166e+02   2.7009581e+02  -4.2931484e+00   2.8877000e+02  -2.5306323e+00   2.7673161e+02   8.3745987e+01   3.5858065e+02  -1.8225806e+00   2.9711935e+02   1.6367742e-01   2.5508305e+02  -5.0079428e+00   3.1357839e+02   6.6879226e+00   3.1165305e+02  -1.7823543e+01   3.4969968e+02  -3.9924258e+00   1.3749765e+02   7.6567657e+01   2.9826484e+02   5.8659097e+00   4.4484305e+02   3.6471257e+01   2.4638484e+02   1.7008212e+02   2.7320710e+02   9.8856013e+01   1.4126774e+02   1.0237406e+02   2.7776129e+02   1.2133265e+02   3.1934323e+02   1.3180929e+01   6.2293323e+02  -4.7969161e+00   2.4120839e+02   9.1444619e+01   4.2822935e+02   1.2100039e+01   3.0280305e+02   1.1974457e+01   2.6727000e+02   1.3112485e+02   2.6496581e+02   5.4607897e+01   3.0416226e+02   9.3479871e+00   2.5663645e+02   5.7229548e+00
   1.6763484e+02   8.2876000e+00   2.2891613e+02   9.4771226e+01   2.5402613e+02   8.7558232e+01   2.1287161e+02  -3.2277935e+00   3.1353194e+02   2.1257445e+01   3.4990194e+02  -5.6928000e+00   2.9451305e+02   6.7657166e-02   3.9917305e+02  -1.2955143e+01   2.1652548e+02   8.1930865e+01   3.1636194e+02   9.7929806e+00   2.5055903e+02   1.7376890e+01   1.7924968e+02   2.1389703e+01   2.3403774e+02  -5.3356000e+00   1.8892032e+02  -1.3085561e+01   2.5552484e+02   1.0185995e+02   1.8860305e+02   4.5904572e+00   2.4200645e+02   9.9174323e+01   4.1948581e+02   1.2244039e+01   1.6017613e+02   6.8253006e+01   3.7580305e+02  -1.6385543e+01   1.1439677e+02   4.9335355e+01   1.4925742e+02  -3.5244142e+01   2.6618161e+02  -3.7032387e+00   2.1041305e+02  -3.5194343e+01   2.2180305e+02  -3.8635543e+01   2.3906065e+02   1.2605579e+02   2.6248645e+02   3.8639871e+00   1.0357806e+02   1.6898594e+01   2.6968387e+02   3.6587871e+01   1.7738355e+02   9.2915768e+01   2.1124065e+02   2.2291716e+01   4.9110968e+02   2.2412903e-01   2.6480000e+02   1.0634245e+02   2.9962935e+02  -1.5577677e+00   4.0411258e+02   1.0611961e+01   2.3710774e+02   1.0098396e+02   2.1480968e+02   1.5836910e+02   2.9111226e+02  -1.4295110e+01   1.5878613e+02   8.2167110e+01   2.2762516e+02   1.3508773e+02   2.6917387e+02   5.7044774e+00   2.6394305e+02  -3.2816743e+01   2.7486645e+02   1.1744877e+01   2.5093419e+02   1.1076877e+01   1.9938226e+02   1.2384135e+02   1.2560935e+02   9.4772865e+01   3.3856097e+02   1.5711897e+01   3.7094305e+02   1.2523257e+01   3.1680305e+02   1.4524457e+01   2.5099839e+02   1.6269981e+02   2.2616484e+02   1.0918585e+02   3.1648548e+02   1.8407084e+02   3.5630548e+02   5.2013677e+00   2.9442645e+02   9.9449161e+00   2.6941305e+02   1.2645657e+01   1.7197516e+02   9.4968116e+01   1.8191968e+02   6.7017394e+01   3.0159323e+02   3.4800000e-02   1.9303742e+02   1.4242797e+02   2.2934032e+02   8.4689871e+01   3.7905516e+02  -5.6173161e+00   2.9285000e+02   2.0539355e+00   1.9769484e+02  -3.4965548e+00   2.1713097e+02  -9.3746710e+00   2.5116065e+02  -8.6083355e+00   3.6011548e+02  -8.4760129e+00   1.7806742e+02   3.2121058e+01   7.3843054e+01   3.4429126e+02   4.6651305e+02   2.0497657e+01   2.7184305e+02   3.7781257e+01   2.8972000e+02  -1.3529858e+01   3.3100774e+02  -3.0744903e+00   4.6183054e+01   2.0274406e+02   2.7114581e+02   5.9528516e+00   3.0767000e+02  -1.4082632e+01   2.3563161e+02   7.5743987e+01   3.2915065e+02  -2.4681806e+00   2.8288935e+02  -1.7887923e+01   3.0337305e+02  -8.7311428e+00   2.9023839e+02  -4.8487742e-01   3.2013305e+02  -2.8641943e+01   3.6697968e+02  -6.2348258e+00   1.1973765e+02   6.1458457e+01   3.2674484e+02   3.4917510e+01   3.7908305e+02   2.5252057e+01   1.8553484e+02   1.2143012e+02   2.1925710e+02   7.6272013e+01   9.8937742e+01   7.1090465e+01   2.5428129e+02   1.1389105e+02   2.8686323e+02   2.4489329e+01   6.7798323e+02   8.8990839e+00   2.2954839e+02   6.6427419e+01   3.8274935e+02   7.6884387e+00   3.5294305e+02   2.8732572e+00   2.6527000e+02   1.3047485e+02   2.7282581e+02   1.0278910e+02   3.2521226e+02   1.1393987e+01   2.7234645e+02  -6.2384516e-01
   1.6744484e+02  -1.0372000e+00   2.1667613e+02   8.4890426e+01   2.5026613e+02   9.4759032e+01   2.0402161e+02   6.3402065e+00   3.6544194e+02   4.3484645e+01   3.6261194e+02   2.1480400e+01   2.8365305e+02  -7.7735428e+00   3.9123305e+02  -1.2639943e+01   2.0347548e+02   9.0454865e+01   3.7750194e+02   1.2621781e+01   2.0921903e+02   1.7064090e+01   1.6953968e+02   4.4406503e+01   2.9927774e+02   7.1052000e+00   2.3301032e+02  -8.9927613e+00   2.3484484e+02   1.0830435e+02   1.9222305e+02  -1.6991428e+00   2.7377645e+02   1.1987272e+02   4.4524581e+02  -1.3467613e+00   1.2955613e+02   4.6842606e+01   3.7675305e+02  -2.0371543e+01   1.3663677e+02   5.0986155e+01   1.8462742e+02  -9.7374194e-01   2.8551161e+02   7.7503613e+00   2.1013305e+02  -6.8919428e+00   2.7627305e+02  -4.4903143e+01   2.1892065e+02   1.2533699e+02   2.5720645e+02  -1.8361290e-01   1.7309806e+02   3.8526994e+01   2.6430387e+02   1.7118271e+01   2.1700355e+02   1.0388617e+02   2.2700065e+02   2.6930916e+01   4.8168968e+02   1.9717729e+01   2.6427000e+02   9.1424852e+01   2.7291935e+02   2.8679032e+01   4.2635258e+02   1.2172761e+01   2.6453774e+02   9.2459561e+01   1.8709968e+02   1.8049590e+02   3.1820226e+02   7.8276903e+00   1.8635613e+02   7.9241510e+01   2.1995516e+02   1.0094133e+02   3.6497387e+02   2.8420477e+01   2.1337305e+02  -2.6821143e+01   3.4143645e+02   3.2792774e+00   1.9060419e+02  -1.1467226e+00   1.7610226e+02   1.0203375e+02   1.1069935e+02   7.6925665e+01   3.8866097e+02   1.0083897e+01   3.8370305e+02   2.6222457e+01   3.0422305e+02   2.8620857e+01   2.4357839e+02   1.2567341e+02   2.5159484e+02   9.2871445e+01   3.2595548e+02   2.0469324e+02   2.9369548e+02   6.9201677e+00   2.9594645e+02   9.5333161e+00   3.1789305e+02  -3.9927428e+00   1.5950516e+02   8.2435716e+01   1.5968968e+02   4.1175794e+01   3.1726323e+02   1.2512000e+00   1.8912742e+02   1.6189077e+02   2.3544032e+02   5.8101871e+01   2.4886516e+02  -1.3632116e+01   2.8823000e+02  -1.1056465e+01   2.4498484e+02   3.0290245e+01   2.6218097e+02  -1.5828671e+01   2.9059065e+02  -2.1332735e+01   2.9511548e+02   2.4939871e+00   1.7321742e+02   8.1509058e+01   9.4753054e+01   2.9042846e+02   4.0756305e+02   4.0973657e+01   3.0918305e+02   3.4984057e+01   2.7944000e+02  -2.3277458e+01   3.4114774e+02  -5.1156903e+00   4.9843054e+01   2.2821126e+02   2.8118581e+02   4.4396516e+00   3.9729000e+02  -1.3682232e+01   1.9120161e+02   5.6878387e+01   3.4900065e+02  -3.8056181e+01   3.8711935e+02  -1.1556323e+01   3.6037305e+02   4.1885717e-01   3.4204839e+02  -1.3629677e+01   3.0722305e+02  -5.1791428e+00   3.8021968e+02  -3.0540258e+00   1.4906765e+02   6.0782057e+01   3.7517484e+02  -5.6268903e+00   4.2584305e+02   3.3461257e+01   1.7562484e+02   9.8262916e+01   1.6715710e+02   7.7060013e+01   1.4945774e+02   1.1504886e+02   2.6992129e+02   9.4799845e+01   2.8314323e+02   6.9769290e+00   7.5617323e+02  -3.0261161e+00   2.2430839e+02   9.3606619e+01   3.2979935e+02  -6.9855613e+00   3.6713305e+02  -2.6171943e+01   2.4998000e+02   1.2541805e+02   2.2348581e+02   7.8406297e+01   3.3532226e+02   1.0151871e+00   2.8215645e+02  -6.1286452e+00
   1.9944484e+02  -1.5972000e+00   2.2162613e+02   7.6544426e+01   2.3526613e+02   9.4299032e+01   2.3854161e+02  -1.0661394e+01   3.6544194e+02   4.2764645e+01   3.5561194e+02   1.0804000e+00   2.9794305e+02   1.8832572e+00   4.1075305e+02  -2.7881543e+01   1.9190548e+02   1.0024046e+02   3.4841194e+02  -1.1431019e+01   2.5216903e+02   1.8918090e+01   1.7944968e+02   5.2523703e+01   3.9046774e+02   3.3900000e+00   2.3773032e+02  -1.1803613e+00   2.1837484e+02   9.1361948e+01   1.7880305e+02   2.3034457e+01   2.7024645e+02   1.1344512e+02   4.2138581e+02  -7.7679613e+00   2.1950613e+02   7.8026606e+01   3.1613305e+02   2.2958057e+01   1.4220677e+02   5.7350555e+01   2.1004742e+02   3.0892658e+01   3.6847161e+02   7.2135613e+00   2.4875305e+02   3.8284572e+00   2.3156305e+02  -2.8136343e+01   2.3316065e+02   1.2114779e+02   2.9886645e+02   1.6053587e+01   1.7842806e+02   9.4480594e+01   3.2463387e+02   3.6431871e+01   2.4033355e+02   1.2106977e+02   2.7348065e+02   1.9692516e+01   4.8226968e+02   2.8091329e+01   2.9375000e+02   1.1673645e+02   3.5762935e+02   2.3762232e+01   3.7473258e+02   6.1523613e+00   2.3462774e+02   1.1151236e+02   2.2652968e+02   1.6958150e+02   3.2982226e+02   1.3180903e+00   1.5006613e+02   9.5814710e+01   2.2633516e+02   1.2833093e+02   4.7883387e+02   2.3361677e+01   2.4099305e+02  -2.9600743e+01   3.8305645e+02   7.0967742e-01   1.7993419e+02   1.4896877e+01   1.7943226e+02   6.9377355e+01   1.0469935e+02   4.3445665e+01   4.3975097e+02   1.2186697e+01   4.2365305e+02  -5.3135428e+00   3.2270305e+02   2.5672457e+01   1.7495839e+02   8.7493006e+01   2.3444484e+02   8.0143445e+01   3.1476548e+02   1.5543844e+02   3.0226548e+02   3.9545677e+00   2.9752645e+02  -6.7330839e+00   2.2713305e+02  -3.4519428e+00   1.8988516e+02   7.3435316e+01   1.6758968e+02   6.1493794e+01   2.8240323e+02   1.0330000e+01   2.0398742e+02   1.2036197e+02   1.6594032e+02   5.1111871e+01   2.2753516e+02  -5.2557161e+00   2.5342000e+02  -5.1216645e+00   2.3155484e+02   7.3146452e+00   2.5032097e+02  -9.8398710e+00   3.0174065e+02  -2.0847355e+00   3.5445548e+02   2.4567871e+00   1.4978742e+02   4.8623458e+01   8.1083054e+01   3.1395206e+02   4.1489305e+02   4.8197257e+01   2.9046305e+02   3.1011657e+01   2.6186000e+02  -1.4010581e+00   3.1400774e+02  -5.2449032e-01   3.5273054e+01   2.6842686e+02   2.6680581e+02  -1.2219948e+01   3.9401000e+02   5.9101677e+00   2.0630161e+02   5.5620387e+01   3.6677065e+02  -9.4377806e+00   4.4569935e+02  -1.7762723e+01   3.5713305e+02   4.3480572e+00   3.4004839e+02   3.1503226e+00   3.2122305e+02  -2.3991428e+00   3.2759968e+02  -2.0174426e+01   1.3901765e+02   5.8866057e+01   3.3798484e+02   1.5878310e+01   4.6856305e+02   1.3233657e+01   2.5462484e+02   1.6909292e+02   1.5439710e+02   7.2270813e+01   2.1103774e+02   1.5570246e+02   2.7018129e+02   1.3766905e+02   3.2453323e+02   1.5525729e+01   7.0560323e+02  -3.0516129e-02   2.5558839e+02   1.0734422e+02   2.6779935e+02  -1.6025561e+01   3.3399305e+02  -5.5207428e+00   2.2608000e+02   8.8180052e+01   1.8039581e+02   6.7853497e+01   2.8926226e+02  -4.4100129e+00   3.0034645e+02   1.1086155e+01
   2.1092484e+02   2.2634400e+01   1.9419613e+02   7.1878826e+01   2.5350613e+02   1.2725983e+02   2.2973161e+02  -1.3336594e+01   4.0601194e+02   5.4949045e+01   3.4980194e+02   3.4052000e+00   2.3427305e+02  -1.0873143e+01   4.4233305e+02  -1.3567943e+01   2.0295548e+02   6.1356465e+01   3.5231194e+02  -4.6301935e-01   2.6593903e+02   1.6476490e+01   1.9796968e+02   8.5272103e+01   3.5831774e+02  -5.8980000e+00   2.0249032e+02  -8.4511613e+00   2.5958484e+02   1.4732515e+02   1.7856305e+02  -1.7063428e+00   3.4539645e+02   1.4552312e+02   2.9281581e+02  -1.9123613e+00   1.8941613e+02   7.9203806e+01   2.6580305e+02   2.9844572e+00   1.5482677e+02   4.5390955e+01   1.7615742e+02   3.1653858e+01   3.5304161e+02  -1.5362039e+01   2.4503305e+02  -4.5839428e+00   2.4927305e+02  -4.5693143e+01   1.9049065e+02   1.0123139e+02   2.9139645e+02   5.8911871e+00   1.4933806e+02   2.4857794e+01   3.2530387e+02   3.3288271e+01   2.4666355e+02   1.0251337e+02   3.3529065e+02   2.0887716e+01   5.3458968e+02   3.7957290e+00   3.0785000e+02   8.8938452e+01   3.4429935e+02   1.0348632e+01   3.0759258e+02   6.1093561e+01   2.9377774e+02   1.0536036e+02   2.1233968e+02   1.7471670e+02   3.5672226e+02   1.5506090e+01   1.5063613e+02   8.7859110e+01   2.3871516e+02   1.0053053e+02   4.8488387e+02   2.1497677e+01   2.6265305e+02  -2.6235428e+00   3.8867645e+02   1.8640077e+01   2.7579419e+02   4.7480774e+00   1.3849226e+02   7.5542555e+01   1.0855935e+02   8.5906865e+01   3.9851097e+02  -1.0841032e+00   4.8670305e+02  -5.3075428e+00   3.2956305e+02   1.9123657e+01   1.6818839e+02   8.2274606e+01   2.1235484e+02   9.4340645e+01   2.8195548e+02   1.6583324e+02   4.3183548e+02  -2.9810323e+00   3.3675645e+02   1.1368516e+01   2.4627305e+02  -3.6431428e+00   1.5374516e+02   9.6376516e+01   2.3991968e+02   6.9807394e+01   3.2016323e+02   1.7392000e+00   2.5131742e+02   1.6929557e+02   1.7499032e+02   4.5237871e+01   2.2557516e+02   9.3210839e+00   2.9099000e+02  -1.8987265e+01   2.2121484e+02  -1.5378155e+01   2.6480097e+02  -1.4038271e+01   2.8969065e+02   8.0692645e+00   3.4230548e+02   5.2878710e-01   1.4549742e+02   4.7486658e+01   1.1508305e+02   4.3218206e+02   4.1413305e+02   3.3498057e+01   3.1151305e+02   2.7657657e+01   2.6772000e+02  -1.6339858e+01   3.3105774e+02  -8.8884903e+00   4.8893054e+01   2.4885726e+02   2.6095581e+02  -3.5119484e+00   3.5401000e+02  -3.8898323e+00   2.6920161e+02   1.0125839e+02   3.1405065e+02   1.6398194e+00   3.9397935e+02   4.5148774e+00   2.8999305e+02   6.1992572e+00   3.7519839e+02  -6.2167742e-01   2.8646305e+02  -3.7583428e+00   2.5754968e+02  -2.4480426e+01   1.3101765e+02   7.5796057e+01   3.9802484e+02   1.4935110e+01   4.8465305e+02   3.1526457e+01   2.5372484e+02   1.3916492e+02   1.7025710e+02   8.2622013e+01   1.8512774e+02   1.5562526e+02   2.9655129e+02   1.2139945e+02   3.7105323e+02   1.2234129e+01   5.6364323e+02  -3.4837161e+00   2.1506839e+02   7.1205819e+01   3.2646935e+02   1.2710839e+01   3.2875305e+02   9.8984572e+00   2.1669000e+02   9.2741252e+01   1.8520581e+02   8.1468697e+01   3.1611226e+02   1.3971987e+01   3.2396645e+02   2.1906555e+01
   1.9135484e+02   1.2000000e+00   1.9362613e+02   7.7824426e+01   2.6235613e+02   9.6461832e+01   2.0235161e+02   1.7473806e+01   4.0405194e+02   2.4015845e+01   3.2547194e+02   2.6491600e+01   2.6127305e+02   1.0346857e+01   4.0023305e+02  -1.4669943e+01   2.0709548e+02   7.5495265e+01   3.8865194e+02   4.3978065e-01   2.5831903e+02   1.2326090e+01   2.0477968e+02   9.3827303e+01   3.1388774e+02   2.4986400e+01   2.0130032e+02   4.5403871e-01   2.9405484e+02   1.4577755e+02   1.8160305e+02   3.5304572e+00   3.5048645e+02   1.1892592e+02   2.9538581e+02  -3.3547961e+01   2.1007613e+02   8.0831006e+01   3.0432305e+02  -1.6337143e+01   1.4925677e+02   6.3496555e+01   1.8599742e+02   3.1546658e+01   3.7685161e+02  -9.3668387e+00   2.1056305e+02  -6.6363428e+00   2.0922305e+02  -3.7919143e+01   2.1292065e+02   1.2738699e+02   4.0920645e+02   1.6563871e+00   1.1519806e+02   3.4248994e+01   3.1025387e+02   1.6342271e+01   2.0371355e+02   1.1565937e+02   3.0758065e+02   4.6745161e+00   5.0694968e+02   2.1856929e+01   3.4842000e+02   1.2446285e+02   3.1919935e+02   3.6866323e+00   2.6868258e+02   8.7256361e+01   3.0386774e+02   1.2731316e+02   2.7257968e+02   2.1584750e+02   3.2072226e+02   1.2336090e+01   1.6868613e+02   8.7085110e+01   2.6047516e+02   1.2788973e+02   3.8974387e+02   1.3918877e+01   3.2437305e+02  -2.1651143e+01   3.1072645e+02   2.1026077e+01   2.2070419e+02   2.7925277e+01   1.1871226e+02   8.7234955e+01   1.2255935e+02   6.6446865e+01   3.5470097e+02   1.0760697e+01   4.0370305e+02   3.1282457e+01   3.3060305e+02   2.1850457e+01   2.1095839e+02   1.4776301e+02   1.8740484e+02   1.0600665e+02   2.7919548e+02   1.7095404e+02   4.3683548e+02  -1.7610323e+00   2.9252645e+02  -1.3483084e+01   2.4722305e+02  -2.7479143e+01   1.8126516e+02   8.2074916e+01   2.1977968e+02   7.9508594e+01   2.7688323e+02   8.3916000e+00   2.1203742e+02   2.0352797e+02   1.7129032e+02   3.3733871e+01   2.3829516e+02   3.1634839e+00   2.6280000e+02  -4.6820645e+00   1.5783484e+02  -1.6737755e+01   2.2037097e+02   1.2656129e+01   2.7693065e+02  -8.8599355e+00   3.1326548e+02   1.2471987e+01   1.2854742e+02   4.5602658e+01   9.0183054e+01   3.0027406e+02   4.4651305e+02   7.7176572e+00   3.2246305e+02   2.0641657e+01   2.8801000e+02  -1.6923058e+01   3.1400774e+02  -1.2234490e+01   3.5413054e+01   2.9450566e+02   2.2747581e+02  -6.0235484e+00   2.6839000e+02  -1.8130232e+01   2.6768161e+02   1.2746999e+02   2.7615065e+02   1.5818194e+00   2.9121935e+02  -1.3784323e+01   2.2460305e+02  -3.4295428e+00   3.7366839e+02  -3.9692774e+00   2.4365305e+02  -1.8423543e+01   2.8807968e+02  -1.7112826e+01   1.1839765e+02   3.9755657e+01   3.5645484e+02   2.3970710e+01   4.3008305e+02   1.7082057e+01   2.3091484e+02   1.3879972e+02   2.1810710e+02   8.4744013e+01   1.6164774e+02   1.2079366e+02   2.8228129e+02   1.2944105e+02   3.3005323e+02   1.3844129e+01   6.0155323e+02   2.3253484e+01   2.1877839e+02   7.5999019e+01   2.8903935e+02   8.4652387e+00   3.0875305e+02  -2.1171543e+01   2.4874000e+02   1.0446725e+02   2.0182581e+02   7.3519097e+01   3.1826226e+02   1.5849987e+01   2.8353645e+02   2.8190955e+01
   1.7321484e+02  -1.9498800e+01   2.0296613e+02   9.9227226e+01   3.9207613e+02   9.3742323e+00   2.0340161e+02  -9.4019355e-01   3.7201194e+02   5.5290452e+00   3.4590194e+02  -1.9282800e+01   2.6394305e+02   1.7513257e+01   3.9823305e+02  -2.8359943e+01   2.0233548e+02   9.9786065e+01   3.3293194e+02   1.5517381e+01   2.6155903e+02   2.7546890e+01   1.7272968e+02   4.1061303e+01   2.4031774e+02   1.1162000e+01   2.2016032e+02  -1.3254761e+01   3.0900484e+02   1.3005155e+02   1.8599305e+02  -2.2920743e+01   2.6253645e+02   1.0706192e+02   3.4976581e+02   8.6716387e+00   2.0455613e+02   7.4322606e+01   3.3408305e+02  -8.5779428e+00   1.3654677e+02   3.7043355e+01   1.5309742e+02   2.1238658e+01   3.2713161e+02   1.7040761e+01   1.9313305e+02  -6.0519428e+00   1.9513305e+02  -5.5651943e+01   2.3683065e+02   1.3580419e+02   3.2815645e+02   1.4710387e+01   1.1171806e+02   3.3677394e+01   2.8406387e+02   3.9627471e+01   2.1257355e+02   8.0620568e+01   2.3096065e+02   7.4241161e+00   5.4352968e+02   6.7030529e+01   3.0956000e+02   1.1576165e+02   2.9491935e+02   1.3629032e+01   3.1588258e+02   1.0072036e+02   2.7391774e+02   1.1394916e+02   2.4357968e+02   1.7197750e+02   2.9330226e+02   1.7199690e+01   1.5821613e+02   6.6922710e+01   2.1971516e+02   1.0277053e+02   3.4721387e+02   8.8412774e+00   2.9999305e+02  -1.1940743e+01   2.5200645e+02   2.2436774e+00   2.2241419e+02  -8.9315226e+00   1.7249226e+02   7.0822555e+01   1.5788935e+02   1.1186046e+02   3.2689097e+02  -1.0645032e+00   3.6094305e+02  -1.6267428e+00   3.2727305e+02  -6.7931428e+00   2.8409839e+02   1.2191181e+02   2.1363484e+02   1.0004825e+02   2.6910548e+02   1.5543124e+02   3.5088548e+02   3.8249677e+00   2.7623645e+02   6.0601161e+00   2.7060305e+02  -2.3729543e+01   1.6745516e+02   8.0659716e+01   1.9991968e+02   1.0681739e+02   2.6331323e+02   2.1147200e+01   1.9093742e+02   1.8907597e+02   1.7974032e+02   6.1207871e+01   2.5019516e+02   1.2881484e+01   2.5099000e+02   8.3027355e+00   1.5326484e+02  -8.5121548e+00   2.3694097e+02  -1.2579471e+01   2.7269065e+02   7.5692645e+00   3.5054548e+02   1.4199587e+01   1.5421742e+02   5.1879058e+01   8.3603054e+01   2.9099046e+02   4.9537305e+02   3.6808857e+01   2.7346305e+02   2.5181657e+01   2.6729000e+02  -6.4554581e+00   2.9452774e+02  -1.0916090e+01   3.9133054e+01   2.0820806e+02   2.4704581e+02  -8.0191484e+00   2.9701000e+02  -4.1898323e+00   2.6215161e+02   5.0862387e+01   3.0053065e+02   6.8214194e+00   3.3007935e+02  -1.9283123e+01   2.6156305e+02  -7.1063428e+00   2.8519839e+02   4.2983226e+00   2.8208305e+02  -8.6479428e+00   3.5754968e+02   2.6695742e+00   1.3763765e+02   5.1456457e+01   2.9702484e+02  -3.2248903e+00   3.2760305e+02   1.3420457e+01   2.1024484e+02   1.0411332e+02   2.3163710e+02   8.7661613e+01   1.0393774e+02   9.7880465e+01   2.6307129e+02   1.0928785e+02   2.7676323e+02   3.3157329e+01   6.0198323e+02   2.8219084e+01   2.2158839e+02   7.0014219e+01   3.8598935e+02  -1.1860761e+01   3.0399305e+02   1.1692572e+00   2.2165000e+02   9.7494452e+01   2.2129581e+02   9.0101497e+01   2.3400226e+02   8.8507871e+00   2.7201645e+02   2.5972555e+01
   1.9121484e+02   1.9971200e+01   1.9886613e+02   8.8555226e+01   3.7197613e+02   7.2622323e+00   2.1692161e+02  -2.0217935e+00   3.6372194e+02   1.6722452e+00   3.4356194e+02   1.9524400e+01   2.6732305e+02  -6.1714283e-01   4.1996305e+02  -1.7198343e+01   1.8752548e+02   7.9820865e+01   3.4622194e+02   3.1124181e+01   2.3407903e+02   1.3795290e+01   1.9467968e+02   5.0115303e+01   2.5022774e+02   1.5079200e+01   2.0401032e+02   5.5672387e+00   2.6526484e+02   1.6103075e+02   1.9203305e+02   1.2456057e+01   2.5905645e+02   1.2710032e+02   4.7538581e+02  -3.5679613e+00   1.6031613e+02   6.2331806e+01   4.1108305e+02  -1.0687943e+01   1.2263677e+02   6.0626155e+01   1.8593742e+02   1.7401458e+01   2.9004161e+02  -8.4220387e+00   2.3694305e+02   4.2532572e+00   2.6156305e+02  -4.7206343e+01   2.3883065e+02   1.4912419e+02   2.7915645e+02   5.5803871e+00   1.2657806e+02   3.5868594e+01   2.5635387e+02   3.9654271e+01   1.9657355e+02   9.5620568e+01   3.0791065e+02   1.4078116e+01   5.7352968e+02   1.5790529e+01   2.5142000e+02   1.1464285e+02   2.9953935e+02   7.3169432e+01   3.4378258e+02   1.5053836e+02   2.5039774e+02   7.2110761e+01   2.4171968e+02   1.5912630e+02   3.1625226e+02  -8.7630968e-01   1.6159613e+02   7.4562310e+01   2.3786516e+02   1.0402853e+02   3.9336387e+02   3.2529277e+01   2.3637305e+02  -1.5231143e+01   3.7291645e+02   1.5900877e+01   1.9208419e+02   2.6974877e+01   1.8454226e+02   9.8798555e+01   1.0836935e+02   1.0906206e+02   3.8118097e+02  -2.5477032e+00   3.7970305e+02   1.4442457e+01   2.8808305e+02  -6.7079428e+00   2.3766839e+02   1.0105621e+02   2.3216484e+02   1.0651585e+02   3.3586548e+02   2.0104044e+02   3.9059548e+02  -9.0618323e+00   3.2704645e+02  -1.0624684e+01   2.9513305e+02  -3.1311943e+01   1.7526516e+02   8.5034916e+01   1.7810968e+02   6.3992194e+01   2.5092323e+02  -2.7216000e+00   1.6274742e+02   1.3890117e+02   2.2534032e+02   9.1059871e+01   2.7200516e+02   8.5666839e+00   3.0247000e+02   1.4764335e+01   2.4974484e+02   3.7429445e+01   2.4146097e+02  -1.4461071e+01   2.7388065e+02   7.1440645e+00   3.0235548e+02   4.1447871e+00   1.8416742e+02   4.0583058e+01   8.6273054e+01   3.9953686e+02   4.6808305e+02   2.2472057e+01   2.6208305e+02   2.8562057e+01   2.3810000e+02   7.1697419e+00   2.7124774e+02  -3.3369032e-01   5.7993054e+01   1.9622926e+02   2.7271581e+02   1.9272516e+00   3.3010000e+02   6.8829677e+00   2.1792161e+02   1.1845079e+02   3.5872065e+02  -1.1737806e+00   2.7964935e+02   8.1412774e+00   3.6389305e+02  -3.8274283e-01   3.2871839e+02  -7.9932774e+00   3.2651305e+02  -2.0242343e+01   3.5997968e+02  -6.4348258e+00   1.5106765e+02   8.3432057e+01   3.1440484e+02   4.4747097e+00   4.9580305e+02   3.2294457e+01   2.0676484e+02   1.2663172e+02   2.1510710e+02   1.0479401e+02   1.0426774e+02   1.1090406e+02   2.3297129e+02   1.0501585e+02   2.9076323e+02   1.1367329e+01   6.8674323e+02   1.0958284e+01   2.1344839e+02   8.4045419e+01   3.4517935e+02  -6.3559613e+00   3.5156305e+02  -1.5826343e+01   2.5950000e+02   1.0884645e+02   2.3639581e+02   9.9233497e+01   3.0232226e+02   6.3851871e+00   2.9458645e+02   1.5496955e+01
   1.8954484e+02  -2.2352000e+00   2.1253613e+02   9.7931626e+01   3.6450613e+02   1.0479832e+01   2.0602161e+02   6.9002065e+00   3.6044194e+02   1.4744645e+01   2.9656194e+02   4.2344000e+00   3.0246305e+02  -7.6183428e+00   3.7517305e+02  -1.4035143e+01   1.8361548e+02   8.7943665e+01   3.6684194e+02   1.1754581e+01   2.7126903e+02   1.1390090e+01   1.7644968e+02   8.2043703e+01   3.5750774e+02   4.4068000e+00   2.5287032e+02  -4.4815613e+00   2.1242484e+02   9.4257948e+01   2.1580305e+02  -3.2055428e+00   2.4643645e+02   6.4439923e+01   4.1762581e+02   1.7812839e+01   1.7817613e+02   5.4523006e+01   3.6175305e+02  -6.5515428e+00   1.4139677e+02   4.6605355e+01   1.6415742e+02   1.7773858e+01   3.1947161e+02   4.9835613e+00   2.5699305e+02   1.5592572e+00   2.3994305e+02  -6.2086743e+01   2.2545065e+02   1.0595459e+02   2.8582645e+02   8.0967871e+00   1.6276806e+02   4.3443394e+01   3.5820387e+02   4.2316271e+01   2.3285355e+02   1.2204817e+02   2.7177065e+02   1.5259316e+01   5.0105968e+02   9.7981290e+00   2.7870000e+02   1.0780045e+02   2.9372935e+02   6.6684232e+01   2.4716258e+02   8.9027961e+01   2.1472774e+02   9.3634361e+01   2.2066968e+02   1.4609030e+02   3.5639226e+02   9.7724903e+00   1.8363613e+02   9.7409110e+01   2.2809516e+02   1.3405013e+02   5.2026387e+02   2.3087277e+01   2.3351305e+02  -2.1622343e+01   4.0291645e+02  -1.1091226e+00   1.8936419e+02   1.8572477e+01   1.8099226e+02   1.0186255e+02   9.1609355e+01   7.7832865e+01   4.1575097e+02   1.7686697e+01   4.1337305e+02   2.2078857e+01   3.0065305e+02   1.3476457e+01   2.2009839e+02   1.1369181e+02   2.5359484e+02   9.8331445e+01   3.0157548e+02   1.7583364e+02   3.3478548e+02   1.6252968e+01   2.6713645e+02  -5.9188387e-01   2.5084305e+02  -1.8678743e+01   1.7731516e+02   9.5110916e+01   1.7410968e+02   5.9452194e+01   2.5188323e+02  -5.1840000e-01   1.9869742e+02   1.4369517e+02   1.8689032e+02   4.4885871e+01   2.4957516e+02   4.5010839e+00   3.4175000e+02   6.3319355e+00   2.3983484e+02   1.2372245e+01   2.5108097e+02  -2.8710671e+01   2.8526065e+02  -1.4196335e+01   3.8150548e+02  -2.3187213e+01   1.8825742e+02   6.7925858e+01   8.4993054e+01   3.1211926e+02   4.2380305e+02   4.6434457e+01   2.5994305e+02   3.5213257e+01   2.6748000e+02  -2.9610658e+01   3.6533774e+02  -1.3240890e+01   4.9083054e+01   2.3489206e+02   2.7671581e+02  -1.0342748e+01   4.0229000e+02  -1.0892232e+01   1.6863161e+02   6.2103987e+01   3.5753065e+02  -7.4085806e+00   3.5678935e+02   5.9700774e+00   3.5080305e+02  -2.0575543e+01   3.1623839e+02  -1.0804877e+01   3.3308305e+02   4.6205717e-01   3.4840968e+02  -1.0409226e+01   1.5682765e+02   7.4491257e+01   3.4250484e+02   4.3416710e+01   5.8408305e+02   2.1042057e+01   2.1162484e+02   1.3129292e+02   2.0649710e+02   7.1482813e+01   1.3250774e+02   1.0345486e+02   2.9102129e+02   1.2042185e+02   2.8829323e+02   3.0614929e+01   6.8493323e+02   1.8723084e+01   2.5149839e+02   1.0510142e+02   4.1574935e+02  -1.4156129e-01   3.2960305e+02  -4.4095428e+00   2.5108000e+02   1.0342005e+02   2.3896581e+02   1.0435790e+02   3.3190226e+02   1.5987871e+00   2.7777645e+02   2.9941755e+01
   1.7582484e+02   7.3924000e+00   2.0567613e+02   7.7530426e+01   3.0816613e+02  -1.6532968e+01   1.9468161e+02  -2.8625935e+00   4.0105194e+02   7.0658452e+00   3.7928194e+02  -5.7320000e-01   3.0841305e+02  -6.2343428e+00   4.2891305e+02  -3.1604343e+01   1.9228548e+02   7.3730065e+01   3.7403194e+02   5.7993806e+00   2.9345903e+02  -9.1510968e-01   1.9058968e+02   5.1342503e+01   4.0055774e+02   8.2928000e+00   1.7468032e+02   7.7236387e+00   2.6263484e+02   9.0711148e+01   1.7999305e+02   2.3899257e+01   3.1681645e+02   1.1523952e+02   3.3833581e+02   3.0603871e-01   1.8412613e+02   6.7717006e+01   2.6460305e+02   1.1840457e+01   1.3535677e+02   4.7758555e+01   1.5793742e+02   2.5581458e+01   3.4137161e+02   9.6615613e+00   2.1360305e+02   3.1045717e-01   2.4246305e+02  -5.3478343e+01   2.2711065e+02   1.1639179e+02   3.2153645e+02  -9.5001290e-01   1.2728806e+02   4.9281794e+01   3.3992387e+02   3.0968671e+01   2.5157355e+02   1.1817057e+02   2.9481065e+02   5.4161161e+00   4.2216968e+02   6.2429329e+01   2.7656000e+02   1.0363165e+02   3.7310935e+02   7.6423832e+01   2.6535258e+02   6.6382761e+01   2.7934774e+02   1.1370476e+02   2.2580968e+02   1.7301910e+02   3.2315226e+02   8.9516903e+00   1.6697613e+02   9.8891910e+01   2.3957516e+02   1.2251173e+02   5.1797387e+02   6.9904774e+00   2.7389305e+02  -2.0472743e+01   3.0181645e+02   1.4488774e+00   2.7070419e+02   1.2355277e+01   1.8616226e+02   6.2838955e+01   1.0574935e+02   7.4941665e+01   4.6399097e+02   5.5874968e+00   4.3089305e+02   1.2637257e+01   3.1703305e+02   1.0596057e+01   1.8833839e+02   7.9572606e+01   2.0635484e+02   9.5630645e+01   2.8952548e+02   1.5736764e+02   3.7369548e+02   1.1570168e+01   3.0456645e+02   1.0133716e+01   2.8322305e+02  -1.1459143e+01   1.5169516e+02   7.0250516e+01   1.8434968e+02   9.2532994e+01   2.8269323e+02   1.0976800e+01   2.2536742e+02   2.0870157e+02   1.6909032e+02   6.8859871e+01   2.2743516e+02   9.4122839e+00   3.0042000e+02  -1.4651665e+01   2.4169484e+02   8.8344516e-01   2.0508097e+02  -9.7406710e+00   2.9183065e+02  -1.3771935e+01   3.5116548e+02  -1.1140013e+01   1.3135742e+02   4.1667858e+01   9.1373054e+01   4.7655886e+02   4.5256305e+02   4.1183657e+01   3.1141305e+02   2.4855657e+01   2.8948000e+02  -1.2460658e+01   3.2148774e+02   1.9597110e+01   2.4943054e+01   2.1025326e+02   2.7799581e+02   1.3214852e+01   3.4615000e+02  -9.3110323e+00   2.1235161e+02   6.2606387e+01   3.1343065e+02   1.0689419e+01   3.9673935e+02  -1.1615923e+01   3.2365305e+02   5.7864572e+00   3.4471839e+02  -2.0332774e+00   2.9370305e+02  -2.0577543e+01   2.7254968e+02  -2.6530426e+01   1.4049765e+02   6.1467657e+01   3.5579484e+02   1.5403510e+01   5.3689305e+02   1.3437257e+01   2.4348484e+02   1.5750412e+02   1.7244710e+02   5.2396813e+01   1.8774774e+02   1.5451566e+02   2.5744129e+02   1.3742825e+02   3.4114323e+02   3.3336929e+01   6.6341323e+02  -4.8853161e+00   2.4730839e+02   7.8246619e+01   2.8508935e+02   1.3741239e+01   3.5232305e+02   8.1528572e+00   2.0688000e+02   9.0436052e+01   1.8796581e+02   7.5817897e+01   3.0211226e+02   2.1881987e+01   2.8377645e+02   1.5221755e+01
   1.8254484e+02  -1.8152000e+00   2.1815613e+02   7.3292026e+01   3.4869613e+02  -8.7536774e-01   2.1397161e+02   2.1642065e+00   3.5858194e+02   1.3793445e+01   3.5513194e+02   2.4838800e+01   2.7522305e+02  -3.6791428e+00   3.9312305e+02  -1.9421143e+01   1.7480548e+02   9.1558465e+01   3.3160194e+02   7.4337806e+00   2.4636903e+02  -1.7807910e+01   2.3072968e+02   8.5511303e+01   3.3865774e+02   7.1448000e+00   2.1630032e+02  -2.9859613e+00   3.1594484e+02   1.5760635e+02   1.6118305e+02  -6.4059428e+00   3.1358645e+02   1.3054792e+02   2.8524581e+02   4.9832387e+00   2.0326613e+02   1.0551581e+02   2.9803305e+02  -1.5213943e+01   1.4287677e+02   6.4196955e+01   1.3004742e+02   1.8662658e+01   4.0990161e+02   6.4691613e+00   2.0460305e+02   1.0700457e+01   2.3394305e+02  -4.7656743e+01   2.2259065e+02   1.1613339e+02   3.8501645e+02  -2.1408413e+01   9.7288065e+01   2.6401794e+01   2.8073387e+02   3.4753871e+01   1.8723355e+02   1.1445777e+02   2.1400065e+02   2.2350916e+01   3.6568968e+02   1.2678773e+02   2.8675000e+02   1.3681645e+02   3.2086935e+02   5.5653032e+01   2.0273258e+02   1.1391236e+02   3.0939774e+02   1.1753076e+02   2.2342968e+02   1.8096950e+02   2.7287226e+02   4.8340903e+00   1.6482613e+02   8.0773910e+01   2.7290516e+02   1.1575533e+02   3.5945387e+02   1.9912077e+01   3.1627305e+02  -5.4831428e+00   3.3943645e+02   1.7729277e+01   2.4270419e+02   5.7852774e+00   1.4032226e+02   7.2066155e+01   1.3622935e+02   1.0231326e+02   3.8570097e+02   8.4706968e+00   4.7984305e+02   1.9621257e+01   3.5527305e+02   7.3468572e+00   2.1238839e+02   9.2548606e+01   2.2078484e+02   7.0286245e+01   3.2914548e+02   1.5552804e+02   4.1869548e+02   6.4001677e+00   3.0223645e+02  -4.9698839e+00   2.7175305e+02  -1.4681543e+01   1.6888516e+02   1.0002532e+02   2.1901968e+02   1.1785939e+02   3.2035323e+02   1.8484000e+01   2.5222742e+02   2.0026277e+02   1.7499032e+02   5.4287871e+01   2.8457516e+02   2.1810839e+00   2.9871000e+02  -8.8948645e+00   1.8079484e+02  -5.3345548e+00   2.2951097e+02  -1.3835071e+01   2.9464065e+02   3.7232645e+00   3.1235548e+02  -1.2521290e-01   1.3092742e+02   5.9842258e+01   8.3183054e+01   3.1516406e+02   4.9189305e+02   2.5757257e+01   4.0546305e+02   2.1671657e+01   3.0305000e+02  -1.9646258e+01   3.5552774e+02   8.2539097e+00   2.8373054e+01   3.0654886e+02   2.5837581e+02   9.5544516e+00   2.7144000e+02  -2.5944232e+01   2.6758161e+02   9.3427987e+01   2.9919065e+02  -1.1171381e+01   2.8535935e+02   2.9447742e-01   2.7327305e+02  -1.1083143e+01   4.0257839e+02  -9.1420774e+00   3.2284305e+02  -8.6187428e+00   2.5354968e+02  -6.4404258e+00   1.2006765e+02   5.9622057e+01   3.6707484e+02   1.7261110e+01   4.6808305e+02   2.3322057e+01   2.3710484e+02   1.1806452e+02   1.6491710e+02   6.1189213e+01   1.9079774e+02   1.1089166e+02   2.9707129e+02   1.4230785e+02   3.3486323e+02   3.2319329e+01   6.1969323e+02   5.4222839e+00   2.2230839e+02   4.4576619e+01   2.9612935e+02   2.8980387e+00   2.8803305e+02   1.2960572e+00   1.9150000e+02   9.5326452e+01   1.7686581e+02   6.8995897e+01   3.0953226e+02   1.0868387e+01   3.1925645e+02   1.7623355e+01
   1.7635484e+02  -5.7000000e+00   2.1853613e+02   9.5791626e+01   3.6359613e+02   3.8426323e+00   2.1330161e+02  -8.5421935e+00   3.9396194e+02   8.3930452e+00   3.5137194e+02   1.6329600e+01   2.7632305e+02  -1.8714283e-01   4.0291305e+02  -9.0943428e+00   2.2175548e+02   8.7892465e+01   3.4850194e+02  -5.2982194e+00   2.5983903e+02  -4.1755097e+00   2.0272968e+02   7.6751303e+01   2.6607774e+02   1.0381200e+01   1.6263032e+02   1.2587639e+01   2.8658484e+02   1.6821515e+02   1.8860305e+02   3.9204572e+00   2.5781645e+02   1.2223952e+02   3.4362581e+02  -1.4497161e+01   2.0422613e+02   7.9019006e+01   3.3260305e+02  -9.4095428e+00   1.1758677e+02   5.0460155e+01   1.2872742e+02   3.3825806e-01   3.7261161e+02  -1.1927639e+01   2.1332305e+02  -3.7337143e+01   2.0375305e+02  -6.7481543e+01   2.2059065e+02   1.3396339e+02   2.7624645e+02   5.8131871e+00   1.1047806e+02   3.0346594e+01   2.2563387e+02   3.0161871e+01   1.5628355e+02   8.6743768e+01   2.4472065e+02   3.3323316e+01   3.9158968e+02   1.6544573e+02   2.8304000e+02   1.0445325e+02   3.2981935e+02   4.8697032e+01   2.8888258e+02   9.9360361e+01   2.8367774e+02   9.3308361e+01   2.5090968e+02   1.8115110e+02   2.5044226e+02   1.3198490e+01   1.6168613e+02   8.8885110e+01   2.1481516e+02   9.1112529e+01   3.4874387e+02   1.9198877e+01   2.4608305e+02  -4.7157943e+01   3.0938645e+02   1.1332774e+00   2.0008419e+02   5.7148774e+00   1.3210226e+02   2.5943755e+01   1.1027935e+02   1.1190926e+02   3.2785097e+02   1.2288697e+01   4.8327305e+02   1.4966857e+01   3.1170305e+02   3.3624572e+00   2.4776839e+02   1.2233821e+02   2.5297484e+02   1.1266105e+02   2.8343548e+02   1.7452484e+02   3.7726548e+02   9.4745677e+00   2.4556645e+02   8.1337161e+00   2.7122305e+02  -9.7791428e+00   1.7383516e+02   7.0959316e+01   1.9520968e+02   9.2434194e+01   2.9445323e+02   1.6606000e+01   2.2988742e+02   1.7490997e+02   1.6919032e+02   4.7051871e+01   2.8086516e+02  -6.7621161e+00   2.7880000e+02  -8.2020645e+00   1.4864484e+02  -2.8625548e+00   2.0518097e+02  -2.7038671e+01   2.6769065e+02  -9.9307355e+00   3.7526548e+02   3.5119871e+00   1.5982742e+02   2.8240258e+01   9.8513054e+01   3.5098766e+02   4.7675305e+02   4.9778457e+01   3.6332305e+02   3.7528572e+00   2.9929000e+02  -3.4454581e+00   3.4319774e+02  -1.0896903e+00   3.8323054e+01   2.3827286e+02   2.4747581e+02   2.8236452e+01   2.6134000e+02  -1.1906232e+01   2.5777161e+02   1.1740279e+02   3.0410065e+02  -1.0841806e+00   4.0050935e+02  -3.0075226e+00   2.7665305e+02  -4.4535428e+00   3.1828839e+02  -1.6538877e+01   3.3132305e+02  -1.4297143e+01   3.4164968e+02  -1.0398426e+01   1.4554765e+02   6.1113657e+01   2.9712484e+02   4.0097110e+01   4.3570305e+02   1.0912457e+01   2.3376484e+02   1.3523172e+02   2.3934710e+02   7.9334813e+01   1.3993774e+02   1.2481046e+02   2.8907129e+02   1.1920785e+02   3.1905323e+02   2.0541290e+00   5.3788323e+02   2.7437084e+01   1.9854839e+02   8.6947419e+01   3.0350935e+02  -1.2162361e+01   2.8522305e+02   4.7108572e+00   2.0941000e+02   1.0242365e+02   2.1796581e+02   7.6277897e+01   3.2869226e+02   3.0175587e+01   2.7358645e+02   1.6176955e+01
   1.8721484e+02   5.9112000e+00   2.1081613e+02   9.1979226e+01   3.2612613e+02   2.4450232e+01   2.0906161e+02  -2.4929935e+00   3.4039194e+02   2.5768645e+01   3.1790194e+02  -3.7128000e+00   2.8099305e+02   2.0992572e+00   3.8333305e+02  -2.4897943e+01   1.8685548e+02   1.1735446e+02   3.0355194e+02   2.0297781e+01   2.5407903e+02  -9.8047097e+00   1.8501968e+02   6.0928103e+01   2.3907774e+02  -1.0168800e+01   2.0654032e+02   8.4548387e+00   2.3863484e+02   1.2368115e+02   1.9541305e+02  -4.3343428e+00   2.4953645e+02   8.8381923e+01   4.2586581e+02  -1.6796361e+01   1.9855613e+02   8.5662606e+01   3.6446305e+02   8.0416572e+00   1.2668677e+02   5.3162155e+01   1.5304742e+02   1.0872658e+01   2.8299161e+02  -3.1380387e+00   2.1784305e+02   5.6912572e+00   2.6284305e+02  -4.4968743e+01   2.3478065e+02   1.2168819e+02   2.4067645e+02   1.0138787e+01   1.1114806e+02   1.1192994e+01   2.5930387e+02   2.2188271e+01   2.1152355e+02   9.0804568e+01   2.3891065e+02   2.9838116e+01   3.6831968e+02   1.5299733e+02   2.5375000e+02   1.0612645e+02   3.0591935e+02   4.2369032e+01   2.5435258e+02   1.0835276e+02   2.4186774e+02   9.6743161e+01   2.1090968e+02   1.9649110e+02   3.9296226e+02   1.9366890e+01   1.8554613e+02   1.0173631e+02   2.2167516e+02   1.1589373e+02   4.7659387e+02   1.4350877e+01   2.3118305e+02  -3.9005943e+01   3.8115645e+02   3.3101677e+01   1.8503419e+02   1.7918877e+01   1.8666226e+02   9.1188955e+01   1.3241935e+02   1.0246806e+02   3.2694097e+02   2.0831497e+01   3.8989305e+02   3.4727257e+01   3.0932305e+02   8.0228572e+00   2.1547839e+02   1.3649141e+02   2.2249484e+02   1.1162945e+02   3.1291548e+02   2.0087644e+02   4.1869548e+02  -5.2198323e+00   2.7909645e+02  -8.6886839e+00   2.7960305e+02  -1.5739543e+01   1.6464516e+02   9.0314516e+01   1.8463968e+02   9.0469794e+01   2.5864323e+02   1.4710800e+01   1.7617742e+02   1.3358677e+02   1.8509032e+02   6.7179871e+01   2.8805516e+02   1.1992684e+01   2.9728000e+02  -1.4160465e+01   1.6745484e+02   2.9726452e+00   2.3380097e+02   1.0117290e+00   2.0150065e+02  -1.8545535e+01   3.0459548e+02  -2.1694413e+01   1.7106742e+02   6.0341058e+01   1.0908305e+02   3.2680206e+02   4.7541305e+02   3.0735657e+01   3.5751305e+02   2.2697657e+01   2.4572000e+02   1.0990142e+01   3.0833774e+02   5.5991097e+00   4.7703054e+01   1.9338246e+02   3.0604581e+02  -1.4359148e+01   3.0139000e+02  -1.3960232e+01   2.4154161e+02   6.0511187e+01   3.7248065e+02  -9.8445806e+00   3.1107935e+02  -1.3093123e+01   3.3384305e+02   7.0712572e+00   3.1857839e+02  -5.3720774e+00   3.1651305e+02  -2.7782343e+01   3.6692968e+02   5.6291742e+00   1.6730765e+02   8.5032857e+01   2.8860484e+02   2.8018710e+01   4.4441305e+02   2.6935657e+01   2.0657484e+02   1.2745692e+02   2.2987710e+02   1.1837241e+02   1.2331774e+02   1.3610006e+02   2.7744129e+02   1.3277825e+02   3.0567323e+02   2.0554529e+01   6.4193323e+02   1.5733084e+01   1.9035839e+02   6.0182619e+01   3.4512935e+02  -4.3019613e+00   2.7337305e+02  -2.9511428e+00   2.6603000e+02   1.2051405e+02   2.3677581e+02   9.4053097e+01   3.0547226e+02  -4.6568129e+00   2.8377645e+02   2.0501755e+01
   1.6944484e+02  -8.0472000e+00   1.8815613e+02   6.3462026e+01   3.7288613e+02   2.5694323e+00   2.4483161e+02   5.2654065e+00   3.4853194e+02   1.3647445e+01   3.3375194e+02   9.6392000e+00   2.3799305e+02   4.5892572e+00   3.9212305e+02  -1.3661143e+01   2.0261548e+02   6.6763665e+01   3.4846194e+02   2.6549806e+00   2.4069903e+02   2.4165690e+01   1.9072968e+02   5.0191303e+01   3.5417774e+02   1.3573200e+01   2.4444032e+02  -6.8071613e+00   2.3537484e+02   1.0768195e+02   1.8237305e+02   1.4278857e+01   2.6810645e+02   9.2896323e+01   4.6443581e+02  -7.5019613e+00   1.7517613e+02   5.5813006e+01   3.6751305e+02  -7.6323428e+00   1.2020677e+02   6.2110555e+01   1.4425742e+02   2.1575858e+01   3.2042161e+02  -1.4282439e+01   2.4918305e+02   8.2240572e+00   2.4213305e+02  -4.9171943e+01   2.1421065e+02   1.3723379e+02   3.0777645e+02   1.3670787e+01   1.3695806e+02   7.2938194e+01   2.8811387e+02   4.8303471e+01   2.3109355e+02   1.1642897e+02   3.0081065e+02   1.2406116e+01   3.4989968e+02   1.2931093e+02   2.7575000e+02   1.3241645e+02   2.9872935e+02   5.4714232e+01   1.8640258e+02   9.3598761e+01   2.8429774e+02   9.2638761e+01   2.2028968e+02   1.3541070e+02   3.9087226e+02  -6.4659097e+00   1.6335613e+02   1.0037151e+02   2.2395516e+02   1.1195133e+02   5.6036387e+02   3.9309277e+01   2.4660305e+02  -4.0339543e+01   3.4224645e+02  -4.6455226e+00   2.2417419e+02   1.2687677e+01   1.7532226e+02   7.1096155e+01   1.2117935e+02   5.9417265e+01   3.5894097e+02   1.3149677e-01   3.8484305e+02   2.2981257e+01   2.7456305e+02   1.7283657e+01   2.2157839e+02   7.3293406e+01   2.2611484e+02   1.0247985e+02   3.0286548e+02   1.6473044e+02   3.8778548e+02   9.3529677e+00   2.8109645e+02   7.1513161e+00   2.6903305e+02  -2.3703943e+01   1.3802516e+02   1.0325412e+02   1.5991968e+02   6.6257394e+01   2.3964323e+02   2.5608000e+00   1.7360742e+02   1.4779237e+02   1.8659032e+02   5.3009871e+01   2.3881516e+02  -1.1588116e+01   2.7604000e+02  -3.2212645e+00   2.1498484e+02   2.1640245e+01   2.3922097e+02  -2.5141871e+01   2.7407065e+02   8.8886452e-01   3.8121548e+02  -1.6634013e+01   1.6068742e+02   5.5081458e+01   8.9603054e+01   2.5870046e+02   4.1751305e+02   3.6897657e+01   3.6141305e+02  -1.1524343e+01   2.5482000e+02  -9.4978581e+00   3.4052774e+02  -1.6066090e+01   3.9183054e+01   2.3311406e+02   2.9109581e+02   1.6968516e+00   4.2891000e+02   1.4688168e+01   1.7154161e+02   5.0871187e+01   3.6058065e+02  -2.2032581e+01   3.3740935e+02  -4.6295226e+00   3.6751305e+02  -7.8123428e+00   3.3581839e+02   1.3387226e+00   3.2775305e+02  -6.2515428e+00   3.8135968e+02  -9.8552258e+00   1.4882765e+02   7.1281257e+01   3.4350484e+02   2.9716710e+01   5.4422305e+02   1.2570857e+01   2.0410484e+02   1.2703452e+02   2.8410710e+02   1.1034013e+01   9.7367742e+01   9.6216065e+01   2.5765129e+02   1.2520145e+02   2.6005323e+02   1.1824129e+01   7.2798323e+02   6.4690839e+00   2.1125839e+02   8.8170619e+01   3.1441935e+02  -1.6185161e+01   3.7218305e+02  -9.0594283e-01   2.5979000e+02   1.3205325e+02   2.3648581e+02   8.6886297e+01   3.0569226e+02   9.7455871e+00   2.7520645e+02   3.2957355e+01
   1.7016484e+02   2.3652000e+00   1.7491613e+02   7.9711226e+01   3.6864613e+02   1.6148632e+01   2.0287161e+02   8.6722065e+00   3.6596194e+02   1.1773045e+01   3.1104194e+02   4.1600000e-01   2.8260305e+02  -6.8954283e-01   4.2602305e+02  -3.3733143e+01   1.8985548e+02   1.0040446e+02   3.1031194e+02  -8.1530194e+00   2.1602903e+02   1.6999290e+01   2.0182968e+02   6.4633303e+01   4.6184774e+02   9.3396000e+00   2.1792032e+02   1.3264439e+01   1.9658484e+02   9.4995148e+01   1.6556305e+02  -1.6663428e+00   2.6620645e+02   7.8808323e+01   3.6119581e+02   1.1872387e+00   1.8531613e+02   7.2291806e+01   2.9122305e+02   8.1408572e+00   1.4882677e+02   5.6340955e+01   1.3404742e+02   2.0972658e+01   3.6290161e+02   3.1791613e+00   2.3908305e+02  -5.8679428e+00   2.4160305e+02  -5.3649543e+01   2.0754065e+02   1.0557739e+02   3.3272645e+02  -5.3252129e+00   1.7442806e+02   6.1080594e+01   3.1063387e+02   2.4031871e+01   2.1471355e+02   1.1963937e+02   3.1162065e+02  -5.1686839e+00   3.9210968e+02   1.1825413e+02   3.0480000e+02   1.4195245e+02   3.1315935e+02   5.9409832e+01   2.1492258e+02   9.3557161e+01   3.1486774e+02   1.3486316e+02   2.1480968e+02   1.9341910e+02   2.7972226e+02  -1.1953910e+01   1.5878613e+02   7.9067110e+01   2.4657516e+02   1.3005173e+02   4.3717387e+02  -2.0255226e+00   2.5889305e+02  -2.6272743e+01   3.3272645e+02   9.8860774e+00   2.3493419e+02   2.8268774e+00   1.7527226e+02   6.9710155e+01   1.0665935e+02   6.2818865e+01   4.8323097e+02  -1.5761703e+01   4.5727305e+02   1.5476857e+01   3.2637305e+02  -1.9111428e+00   1.8233839e+02   5.6952606e+01   2.2121484e+02   8.1441845e+01   2.7295548e+02   1.6231324e+02   4.4330548e+02  -1.4188632e+01   2.6842645e+02  -6.1650839e+00   2.6451305e+02  -9.7723428e+00   1.6159516e+02   1.0574852e+02   1.6639968e+02   7.5588994e+01   2.7873323e+02  -3.2764000e+00   1.9888742e+02   1.6500997e+02   1.8019032e+02   3.4471871e+01   2.0610516e+02  -8.4513161e+00   2.9542000e+02  -1.3061665e+01   2.1850484e+02  -1.6413548e+00   2.2670097e+02  -2.0402710e+00   3.3297065e+02  -9.2531355e+00   3.1830548e+02  -7.1712129e+00   1.4801742e+02   1.2045058e+01   9.6653054e+01   4.2603646e+02   4.5265305e+02   5.6416457e+01   3.8041305e+02  -6.0943428e+00   3.1191000e+02  -1.8835058e+01   3.0557774e+02   5.5799097e+00   4.4223054e+01   2.4280086e+02   2.7837581e+02  -3.8155484e+00   3.6572000e+02  -1.4156632e+01   2.0858161e+02   6.4147987e+01   3.2758065e+02  -2.2202581e+01   3.2878935e+02   7.1600774e+00   3.0580305e+02   1.6834457e+01   3.2814839e+02  -8.3276774e+00   2.6108305e+02  -1.7727943e+01   2.3669968e+02  -1.9332426e+01   1.5639765e+02   5.9675657e+01   3.7993484e+02   1.4382310e+01   5.6670305e+02  -1.6175428e+00   2.2314484e+02   1.3061132e+02   2.6001710e+02   1.3771213e+01   1.6503774e+02   1.5952246e+02   2.9150129e+02   1.3617345e+02   2.9948323e+02   1.5999729e+01   7.0493323e+02   2.0743084e+01   2.3511839e+02   7.9791819e+01   3.1650935e+02  -4.1123613e+00   3.4646305e+02  -1.2188343e+01   2.3650000e+02   9.5966452e+01   1.8829581e+02   6.6651497e+01   3.2153226e+02   1.3118387e+01   2.6801645e+02   2.2482555e+01
   1.9044484e+02  -5.5872000e+00   2.2286613e+02   8.4725226e+01   5.0226613e+02  -1.4009677e+00   2.1283161e+02   2.2545406e+01   3.8529194e+02   3.9466452e+00   3.6775194e+02   3.8292000e+00   2.8565305e+02  -5.4635428e+00   4.1296305e+02  -2.7108343e+01   2.2518548e+02   8.2008065e+01   3.8236194e+02   1.2082981e+01   2.6907903e+02  -2.9647097e+00   2.2086968e+02   8.4350103e+01   3.3917774e+02  -1.2706800e+01   1.8254032e+02   3.1524839e+01   3.1326484e+02   1.5303075e+02   1.8332305e+02  -7.8471428e+00   3.4386645e+02   1.4512552e+02   3.0091581e+02  -4.0403613e+00   2.9188613e+02   4.6426206e+01   2.5070305e+02   5.0524572e+00   1.6435677e+02   6.5198555e+01   1.0615742e+02   6.4993858e+01   3.8670161e+02   1.0175161e+01   2.1589305e+02   2.6972572e+00   2.1703305e+02  -3.4923943e+01   2.1783065e+02   1.0013419e+02   3.6686645e+02  -1.4096413e+01   1.3971806e+02   3.4667394e+01   2.7887387e+02   5.3622671e+01   1.7347355e+02   1.0422857e+02   2.7072065e+02   1.8633161e+00   3.3116968e+02   1.3296933e+02   2.9375000e+02   1.4806645e+02   3.3253935e+02   5.8769432e+01   2.0616258e+02   1.1411796e+02   2.9596774e+02   1.1165516e+02   2.1914968e+02   1.3350190e+02   2.7749226e+02   9.0344903e+00   1.6563613e+02   6.9329110e+01   2.5386516e+02   9.3888529e+01   3.2459387e+02   1.1510877e+01   2.7837305e+02  -2.5741143e+01   2.7067645e+02  -5.5299226e+00   2.3308419e+02   1.7404877e+01   1.4171226e+02   5.4674955e+01   1.4241935e+02   9.9908065e+01   3.5480097e+02   1.9752697e+01   4.5346305e+02  -5.2183428e+00   3.1194305e+02   2.1623257e+01   1.8971839e+02   6.4122206e+01   1.8549484e+02   1.0043945e+02   3.0276548e+02   1.5497844e+02   4.7345548e+02  -1.6120632e+01   3.2313645e+02  -4.5918839e+00   2.7003305e+02  -8.8339428e+00   1.4807516e+02   6.5500116e+01   1.8229968e+02   9.6846994e+01   2.9373323e+02  -2.6664000e+00   2.3698742e+02   1.8734197e+02   1.7384032e+02   5.3879871e+01   2.2415516e+02  -8.8953161e+00   2.7837000e+02  -1.5457665e+01   1.9188484e+02  -1.2321755e+01   2.4413097e+02  -3.9814671e+01   2.8250065e+02  -1.0595535e+01   3.0726548e+02   4.3719871e+00   1.3859742e+02   2.8468658e+01   7.1893054e+01   3.6035726e+02   4.8665305e+02   4.3836457e+01   3.8980305e+02   2.3044572e+00   2.7239000e+02   9.2865419e+00   3.1786774e+02  -2.5113290e+01   4.4993054e+01   2.7969926e+02   2.4695581e+02   2.6228052e+01   3.0787000e+02   1.6113677e+00   2.6206161e+02   5.1629587e+01   3.2829065e+02  -1.1693806e+00   3.5726935e+02   6.0216774e+00   2.5503305e+02  -2.1813943e+01   3.4781839e+02  -1.1051277e+01   2.8499305e+02  -1.6920743e+01   2.4588968e+02  -1.3207626e+01   1.0892765e+02   4.3893257e+01   3.6545484e+02   2.9870710e+01   4.9099305e+02   1.1539257e+01   2.4138484e+02   1.2848212e+02   2.5368710e+02   1.9377613e+01   1.6631774e+02   1.6232006e+02   2.7897129e+02   1.1017585e+02   3.4100323e+02   5.6781290e+00   4.7964323e+02  -2.0937161e+00   2.3773839e+02   6.5912219e+01   2.5179935e+02  -9.6455613e+00   3.7280305e+02   7.7044572e+00   1.9241000e+02   1.0297365e+02   2.0134581e+02   7.6177497e+01   3.5826226e+02  -3.6100129e+00   2.9006645e+02   1.5098555e+01
   2.0659484e+02  -7.0192000e+00   2.0067613e+02   9.9070426e+01   3.8683613e+02  -7.4965677e+00   1.9744161e+02   1.0660645e-01   3.5610194e+02   2.0991845e+01   3.3980194e+02   4.9520000e-01   3.0418305e+02  -6.7559428e+00   4.0765305e+02  -4.9535428e+00   1.8223548e+02   9.7294065e+01   3.3917194e+02   3.7878181e+01   2.6959903e+02   1.7993690e+01   2.0463968e+02   6.9888503e+01   3.0974774e+02   4.1760000e-01   2.0239032e+02   6.7868387e+00   3.0605484e+02   1.3555755e+02   1.6341305e+02   8.1256572e+00   2.6439645e+02   1.5467312e+02   3.0795581e+02  -2.8835613e+00   3.4241613e+02  -3.0361935e+00   2.7160305e+02  -3.1495428e+00   1.5392677e+02   7.2082955e+01   3.7157419e+01   1.0161386e+02   3.5442161e+02  -6.0924387e+00   2.1037305e+02  -1.1861143e+01   1.8637305e+02  -5.5281143e+01   2.5097065e+02   1.0763299e+02   3.9205645e+02  -1.1116129e+00   1.2133806e+02   1.7997794e+01   2.4568387e+02   1.9177871e+01   2.1161355e+02   1.0474737e+02   2.2667065e+02   2.9907316e+01   3.6363968e+02   1.2984173e+02   2.7894000e+02   8.3301252e+01   2.6748935e+02   5.8353432e+01   2.7102258e+02   1.1197916e+02   2.3396774e+02   6.4425161e+01   2.3423968e+02   1.6315470e+02   2.7672226e+02   8.5260903e+00   1.4521613e+02   8.7772710e+01   2.0505516e+02   9.2133329e+01   3.8331387e+02   1.1853277e+01   2.2475305e+02  -2.9781543e+01   3.4167645e+02   2.1070077e+01   2.1870419e+02   1.0935277e+01   1.2793226e+02   6.6327355e+01   1.4308935e+02   9.4044465e+01   3.1766097e+02   2.0723897e+01   4.1018305e+02   8.9040572e+00   3.1084305e+02   1.3811257e+01   2.4866839e+02   1.0174621e+02   2.2311484e+02   9.2819845e+01   2.7176548e+02   1.5178844e+02   3.8630548e+02   1.7701368e+01   3.1499645e+02  -5.5106839e+00   2.7180305e+02  -2.0545543e+01   1.2788516e+02   6.9255316e+01   2.2753968e+02   1.2927779e+02   2.9950323e+02  -1.5368000e+01   2.0498742e+02   1.5252197e+02   1.6004032e+02   4.5733871e+01   2.6929516e+02  -2.6965161e+00   2.4813000e+02  -1.8508465e+01   1.3493484e+02   5.7424516e-01   2.2699097e+02  -2.8403471e+01   2.6974065e+02  -5.3347355e+00   3.5469548e+02  -1.6652413e+01   1.6063742e+02   3.7175458e+01   9.9033054e+01   3.8127606e+02   4.5651305e+02   8.7276572e+00   3.6541305e+02   8.4856572e+00   2.7815000e+02  -1.1174258e+01   3.2876774e+02  -1.2465290e+01   4.3273054e+01   2.0759686e+02   2.6752581e+02   2.2012452e+01   2.5448000e+02  -1.1397432e+01   2.8182161e+02   6.8048787e+01   2.9910065e+02   1.0125819e+01   2.4145935e+02  -3.1935226e+00   2.3132305e+02   1.0702857e+01   2.8490839e+02   1.0315226e+00   3.2670305e+02  -2.3027543e+01   3.1212968e+02   1.0583174e+01   1.5063765e+02   6.8606457e+01   3.0521484e+02   1.0069910e+01   4.4408305e+02   1.0432057e+01   2.2662484e+02   1.2357292e+02   2.5706710e+02   2.6867213e+01   1.7769774e+02   1.4140966e+02   2.9907129e+02   1.3483785e+02   3.3843323e+02   2.8933729e+01   4.2855323e+02   5.2334839e+00   1.9306839e+02   7.7535819e+01   2.8250935e+02   9.0876387e+00   3.4175305e+02  -6.3815428e+00   2.1317000e+02   8.1502852e+01   2.1291581e+02   8.2921897e+01   3.6274226e+02  -1.9684129e+00   3.0363645e+02   2.2152955e+01
   1.8354484e+02   1.3294800e+01   2.0505613e+02   1.0249003e+02   3.2050613e+02   5.0998323e+00   2.2606161e+02  -2.2829935e+00   3.2158194e+02   1.3753445e+01   3.1094194e+02   4.2740000e+00   2.7165305e+02  -2.4913543e+01   4.1791305e+02  -2.8743428e+00   1.6837548e+02   1.1202286e+02   3.3950194e+02   1.3751781e+01   2.4812903e+02  -5.1870968e-01   1.7744968e+02   4.5823703e+01   2.3507774e+02   8.9112000e+00   2.2706032e+02  -3.9467613e+00   2.6263484e+02   1.1439115e+02   1.6875305e+02  -5.6815428e+00   2.5458645e+02   1.3164792e+02   4.4648581e+02   1.0224039e+01   2.9069613e+02  -2.3568594e+01   3.5751305e+02   4.5976572e+00   1.1382677e+02   5.7670955e+01   7.1727419e+01   8.9848258e+01   2.9547161e+02   7.3835613e+00   2.3999305e+02  -9.4207428e+00   2.8203305e+02  -3.8503943e+01   2.2392065e+02   1.1469699e+02   2.7410645e+02   1.8364387e+01   1.2038806e+02   2.3313794e+01   3.2387387e+02   2.2062671e+01   2.2200355e+02   1.2096617e+02   2.9029065e+02   9.6777161e+00   3.4410968e+02   1.2103413e+02   2.9075000e+02   1.4273645e+02   3.3481935e+02   5.5917032e+01   2.2749258e+02   1.1188156e+02   2.4648774e+02   1.0780356e+02   2.1909968e+02   2.0288590e+02   3.9763226e+02   1.5513290e+01   1.6863613e+02   1.0146911e+02   2.1824516e+02   1.1616813e+02   5.2007387e+02   2.5492477e+01   2.3546305e+02  -3.0498343e+01   3.7143645e+02   2.1739277e+01   1.8160419e+02   2.6232774e+00   1.5654226e+02   9.1378555e+01   1.2555935e+02   8.0876865e+01   3.0561097e+02   5.3978968e+00   3.5837305e+02   3.2248857e+01   2.9380305e+02  -4.3955428e+00   2.3157839e+02   1.0758341e+02   2.4573484e+02   1.0981025e+02   2.9410548e+02   1.5690124e+02   4.4045548e+02  -7.1006323e+00   2.6890645e+02   3.5065161e+00   2.6713305e+02  -2.2741943e+01   1.6969516e+02   8.9100516e+01   1.6691968e+02   9.2697394e+01   2.7621323e+02  -8.2648000e+00   1.4917742e+02   1.1260677e+02   1.8724032e+02   8.0057871e+01   3.0257516e+02  -1.1028916e+01   2.5971000e+02   1.0605135e+01   1.8745484e+02   1.3082645e+01   2.5041097e+02  -3.5937071e+01   2.1240065e+02  -1.5797535e+01   3.4002548e+02  -1.1988129e+00   1.9140742e+02   5.2293858e+01   1.0003305e+02   3.2552606e+02   4.5818305e+02   4.1924057e+01   3.3537305e+02   7.4188572e+00   2.6572000e+02  -3.2989858e+01   3.2371774e+02  -1.3012903e+00   4.4753054e+01   2.0528846e+02   3.0552581e+02   1.6822452e+01   3.7087000e+02  -2.2428632e+01   2.3239161e+02   7.6773187e+01   3.5038065e+02  -1.6506581e+01   2.8735935e+02  -1.8475523e+01   3.3584305e+02  -1.5848743e+01   3.2457839e+02   2.9979226e+00   3.6489305e+02  -1.8462743e+01   3.6802968e+02  -8.8882581e-01   1.4249765e+02   4.9497657e+01   3.2126484e+02   2.9025910e+01   4.9022305e+02   1.0808572e+00   2.1919484e+02   1.3773732e+02   2.6153710e+02   8.9459613e+01   1.5726774e+02   1.3657406e+02   2.9797129e+02   1.1039585e+02   3.0948323e+02   1.0729729e+01   4.1793323e+02   4.4630839e+00   2.1306839e+02   7.2175819e+01   3.0836935e+02   7.1588387e+00   3.0894305e+02  -2.6566743e+01   2.2408000e+02   1.2401005e+02   2.3853581e+02   7.2442297e+01   2.7637226e+02  -1.0748813e+01   2.9253645e+02   2.4330955e+01
   1.9830484e+02   1.7834000e+01   1.9667613e+02   1.0020043e+02   3.0102613e+02   3.1178232e+01   2.2416161e+02  -3.2099355e-01   3.8944194e+02   6.2746452e+00   2.7032194e+02   6.4836000e+00   3.1651305e+02  -4.1223428e+00   4.2544305e+02  -1.8586743e+01   1.9028548e+02   9.1940065e+01   3.5336194e+02   5.5029806e+00   2.4821903e+02   5.4240903e+00   1.8967968e+02   4.6225303e+01   3.2217774e+02   4.2732000e+00   2.2416032e+02   1.4752387e+00   2.0926484e+02   9.4770748e+01   1.7889305e+02   3.1725717e-01   2.2348645e+02   9.3655923e+01   3.8152581e+02  -1.0339161e+01   2.4545613e+02  -1.5089394e+01   3.3975305e+02   8.3984572e+00   1.0678677e+02   3.1944155e+01   5.4157419e+01   1.0046386e+02   2.6723161e+02  -1.6307239e+01   2.2475305e+02  -1.3861543e+01   2.3999305e+02  -5.4140743e+01   2.2440065e+02   1.3918859e+02   2.6172645e+02   2.0974787e+01   1.6219806e+02   4.1398994e+01   3.1858387e+02   3.2825871e+01   2.4090355e+02   1.1859417e+02   3.1877065e+02   1.5879316e+01   3.4473968e+02   1.4619373e+02   2.6351000e+02   1.4644565e+02   3.3748935e+02   7.2993432e+01   1.9488258e+02   9.2490361e+01   2.6977774e+02   1.1894036e+02   2.2038968e+02   1.5564270e+02   3.0277226e+02   7.3420903e+00   1.8382613e+02   8.8393910e+01   2.1514516e+02   1.0098613e+02   4.8964387e+02   2.4536877e+01   2.7651305e+02  -2.8732343e+01   3.2862645e+02   1.1064077e+01   2.5570419e+02   3.0645277e+01   1.8266226e+02   9.4008955e+01   1.0460935e+02   9.1642865e+01   3.6028097e+02   1.2074297e+01   3.8822305e+02   3.0508572e+00   3.0846305e+02   1.0091657e+01   2.3071839e+02   9.6462206e+01   2.3906484e+02   1.0292385e+02   3.0348548e+02   1.8292084e+02   3.9788548e+02   3.4014968e+01   2.8385645e+02   4.4505161e+00   3.0480305e+02  -1.7895543e+01   1.6636516e+02   7.8746916e+01   1.5572968e+02   6.2592594e+01   2.5050323e+02  -1.7380000e+00   1.7174742e+02   1.5456117e+02   1.9999032e+02   6.2587871e+01   2.2753516e+02  -9.3557161e+00   2.5333000e+02   7.2655355e+00   2.3117484e+02   4.2050452e+00   2.2589097e+02  -6.3154710e+00   2.9445065e+02   8.2846452e-01   3.7435548e+02  -1.2845213e+01   1.6906742e+02   2.8691058e+01   8.5373054e+01   3.5888886e+02   4.0941305e+02   3.5775657e+01   3.5894305e+02   4.8632572e+00   2.6944000e+02  -7.5274581e+00   3.2071774e+02  -1.1341290e+01   5.3893054e+01   2.3660726e+02   2.8775581e+02   1.3484052e+01   3.8144000e+02   9.7257677e+00   1.8749161e+02   5.6935187e+01   3.5429065e+02   4.5606194e+00   3.6616935e+02  -1.2450323e+01   3.2060305e+02   3.8404572e+00   3.2414839e+02   6.1323226e+00   3.2894305e+02  -1.4916743e+01   3.0802968e+02  -2.9038826e+01   1.3882765e+02   7.9691257e+01   3.3607484e+02   2.4411110e+01   5.3389305e+02   3.4347257e+01   2.1653484e+02   1.0619012e+02   2.2268710e+02   8.5997613e+01   1.2484774e+02   8.9597665e+01   2.4134129e+02   1.3792625e+02   2.9472323e+02   1.6480529e+01   6.7731323e+02   1.0282684e+01   2.1273839e+02   8.9202219e+01   3.2141935e+02   7.8748387e+00   3.5037305e+02  -1.1501143e+01   2.7808000e+02   1.0245005e+02   2.5106581e+02   1.0928990e+02   2.6295226e+02   1.8744787e+01   3.0711645e+02   2.6834555e+01
   1.7359484e+02   1.7230800e+01   2.0434613e+02   9.7546826e+01   3.6688613e+02  -8.3305677e+00   2.1302161e+02   1.6050206e+01   3.8582194e+02  -6.5757548e+00   3.2999194e+02   5.5600000e+00   2.8318305e+02  -1.4165943e+01   4.2775305e+02  -3.7141543e+01   2.0556548e+02   1.0757766e+02   3.1379194e+02  -4.0914194e+00   2.7531903e+02   2.4776090e+01   2.0339968e+02   6.6027703e+01   3.5988774e+02  -4.5360000e-01   2.2097032e+02   2.7304387e+00   1.9426484e+02   1.0871075e+02   1.6299305e+02   1.5259257e+01   2.8910645e+02   1.2173632e+02   3.0657581e+02   1.0036839e+01   2.6784613e+02  -2.9740594e+01   2.8941305e+02  -2.2474343e+01   1.5411677e+02   6.3067755e+01   8.1367419e+01   7.2337058e+01   3.1042161e+02  -2.4824387e+00   2.2260305e+02  -1.8599543e+01   2.0041305e+02  -5.4694343e+01   2.0116065e+02   1.0380779e+02   2.9163645e+02  -7.6580129e+00   1.5733806e+02   4.5357794e+01   2.8196387e+02   1.6375471e+01   1.9757355e+02   9.0870568e+01   2.5453065e+02   6.9185161e+00   3.4047968e+02   1.1832453e+02   2.9399000e+02   1.0990725e+02   3.4800935e+02   5.1051832e+01   2.3854258e+02   1.0061756e+02   2.8905774e+02   1.1139796e+02   2.2776968e+02   1.9457230e+02   3.0858226e+02  -6.9270968e-01   1.6554613e+02   1.0038631e+02   2.5457516e+02   1.2922173e+02   3.7793387e+02   1.7003677e+01   2.7403305e+02  -2.4103943e+01   3.0558645e+02   5.7172774e+00   2.2608419e+02   8.7487742e-01   1.4582226e+02   8.2456155e+01   9.2699355e+01   6.5125665e+01   4.6051097e+02   2.3005897e+01   4.2108305e+02   1.3702057e+01   3.0180305e+02   5.6744572e+00   1.8718839e+02   8.1374606e+01   2.0825484e+02   1.0090865e+02   2.9071548e+02   1.6484244e+02   4.2907548e+02   2.9497677e+00   3.0104645e+02  -1.4684684e+01   2.4513305e+02  -2.4691943e+01   1.7155516e+02   9.8621716e+01   1.7829968e+02   9.0596994e+01   2.7369323e+02   1.0936800e+01   1.9727742e+02   1.6608877e+02   1.6494032e+02   6.1391871e+01   1.9776516e+02  -1.1834116e+01   3.0442000e+02  -1.4916645e+00   2.0064484e+02   5.0274452e+00   2.6041097e+02   6.6929290e+00   2.8054065e+02  -1.3478735e+01   3.0283548e+02  -1.0693613e+01   1.3830742e+02   3.3111858e+01   1.2865305e+02   4.8257646e+02   4.5251305e+02   6.8377657e+01   4.1318305e+02   6.8140572e+00   2.8577000e+02   1.6361419e+00   3.2424774e+02  -4.0036903e+00   5.3083054e+01   2.1195206e+02   2.7180581e+02   1.8670052e+01   3.8182000e+02   1.9853677e+00   2.3258161e+02   1.3832799e+02   3.2219065e+02   1.3228619e+01   3.0297935e+02  -3.9251226e+00   3.0918305e+02   4.8540572e+00   3.7266839e+02  -6.7492774e+00   3.1275305e+02  -3.3815428e+00   2.7435968e+02  -5.6352258e+00   1.3097765e+02   5.4989257e+01   3.5421484e+02   3.4009910e+01   5.6689305e+02  -6.1527428e+00   2.1291484e+02   1.0218972e+02   1.9625710e+02   9.1542013e+01   1.0922774e+02   1.0950726e+02   2.7176129e+02   1.0507265e+02   2.8943323e+02   4.8537290e+00   5.8202323e+02   1.5625884e+01   2.1749839e+02   8.9581419e+01   3.2870935e+02   1.5816387e+00   3.3475305e+02  -1.8341543e+01   2.5927000e+02   1.2409485e+02   2.1772581e+02   8.4537097e+01   2.8653226e+02   1.6018387e+01   2.2711645e+02   1.6034555e+01
   1.9563484e+02  -5.2424000e+00   2.0057613e+02   7.6558426e+01   3.8450613e+02  -5.9801677e+00   2.3173161e+02   1.3503406e+01   3.3110194e+02  -8.1815484e-01   3.3804194e+02   1.6106000e+01   2.9865305e+02  -6.0735428e+00   3.9823305e+02  -1.7199943e+01   1.7280548e+02   8.9048465e+01   3.4098194e+02  -1.0226619e+01   2.5307903e+02   3.5290323e-02   2.1839968e+02   7.9597703e+01   4.0636774e+02  -6.0820000e+00   2.0468032e+02   2.3736387e+00   3.0315484e+02   1.3230955e+02   1.9513305e+02   3.1778057e+01   3.0581645e+02   1.3649952e+02   2.3543581e+02   1.2578039e+01   3.3550613e+02   1.4746606e+01   2.9275305e+02   7.6384572e+00   1.3792677e+02   6.9932955e+01   7.7307419e+01   1.0203186e+02   4.0066161e+02   2.4483613e+00   2.6151305e+02  -2.0232343e+01   1.7570305e+02  -6.2907543e+01   2.0568065e+02   1.1929619e+02   3.4496645e+02   2.2175587e+01   1.3000806e+02   3.9634194e+01   2.7792387e+02   2.8408671e+01   1.9357355e+02   6.8090568e+01   2.5681065e+02  -6.6438839e+00   3.9979968e+02   1.1947893e+02   2.7370000e+02   1.0586045e+02   2.9638935e+02   6.7661432e+01   2.5192258e+02   1.3297716e+02   2.4929774e+02   1.0852876e+02   2.2338968e+02   1.5745270e+02   2.8782226e+02   7.0680903e+00   1.4344613e+02   6.4624310e+01   2.3752516e+02   9.3965729e+01   3.2497387e+02   5.8104774e+00   2.5475305e+02  -3.1271543e+01   3.1686645e+02   8.4348774e+00   2.2051419e+02   2.3080477e+01   1.4604226e+02   6.2828555e+01   1.2784935e+02   9.0933665e+01   4.5380097e+02   2.5426968e+00   4.8280305e+02   1.1054457e+01   3.3360305e+02   1.5650457e+01   1.8399839e+02   8.2009806e+01   2.2116484e+02   1.0463585e+02   3.0438548e+02   1.3893884e+02   4.5188548e+02   5.1249677e+00   3.1456645e+02   7.9537161e+00   2.6713305e+02   2.2580572e+00   1.9502516e+02   9.1594116e+01   2.0520968e+02   8.6204194e+01   2.9169323e+02   6.2068000e+00   2.3303742e+02   2.1032797e+02   1.5594032e+02   7.0861871e+01   2.2224516e+02  -8.7425161e+00   2.6299000e+02  -7.4726452e-01   1.5988484e+02   1.3618245e+01   2.5380097e+02  -1.7928271e+01   3.2012065e+02  -1.8415135e+01   2.9378548e+02  -1.1689613e+01   1.3106742e+02   4.5691058e+01   9.4133054e+01   3.4585806e+02   4.8584305e+02   2.7521257e+01   3.4303305e+02   2.4946057e+01   2.9658000e+02   1.6813419e+00   3.5395774e+02   5.5195097e+00   4.0843054e+01   1.9979126e+02   2.5647581e+02   8.3664516e+00   2.9039000e+02   8.3397677e+00   2.7830161e+02   6.7290387e+01   3.4334065e+02   1.2466194e+00   3.1130935e+02  -5.1115226e+00   2.5246305e+02   9.4316572e+00   3.5647839e+02   2.8359226e+00   2.3999305e+02  -1.1510743e+01   2.5602968e+02  -1.0208826e+01   1.0939765e+02   5.1625657e+01   3.4912484e+02   7.7971097e+00   4.7960305e+02   1.5690457e+01   1.9981484e+02   1.4394772e+02   1.4634710e+02   3.8484813e+01   2.0717774e+02   1.3177126e+02   2.9628129e+02   1.2800105e+02   3.5934323e+02   1.5930929e+01   6.3198323e+02   4.5290839e+00   2.1344839e+02   8.0665419e+01   2.7508935e+02   2.9201239e+01   3.5637305e+02   3.4488572e+00   2.0122000e+02   7.6218852e+01   1.7663581e+02   5.8634297e+01   2.9153226e+02   8.7783871e+00   2.5306645e+02   2.4885548e+00
   1.8268484e+02  -2.2964000e+00   2.0148613e+02   8.6865626e+01   3.5621613e+02  -5.8069677e+00   1.9906161e+02   3.8770065e+00   3.5158194e+02  -4.3165548e+00   3.5418194e+02  -1.1945200e+01   2.7418305e+02  -1.1159428e+00   3.7649305e+02  -1.7300743e+01   1.9447548e+02   8.3224865e+01   3.1746194e+02   8.3249806e+00   2.6116903e+02   1.3528090e+01   2.1824968e+02   6.1799703e+01   3.0255774e+02   1.3422800e+01   1.8849032e+02  -9.5116129e-01   3.3463484e+02   1.5432115e+02   1.9399305e+02   2.7919257e+01   2.7929645e+02   8.7621123e+01   3.3000581e+02  -5.9875613e+00   3.5503613e+02  -1.2525794e+01   3.4599305e+02   5.1925717e-01   1.3392677e+02   6.4532955e+01   8.1467419e+01   1.0169906e+02   3.4118161e+02  -1.4132387e+00   1.9556305e+02  -4.9163428e+00   1.9684305e+02  -4.3258743e+01   2.4164065e+02   1.6822939e+02   3.8520645e+02  -1.0713613e+01   1.1861806e+02   4.9355394e+01   2.9844387e+02   3.1057071e+01   2.1485355e+02   1.1291817e+02   2.1872065e+02   2.0733316e+01   3.9826968e+02   1.4934133e+02   2.8194000e+02   1.1301125e+02   2.7243935e+02   7.0857432e+01   2.6702258e+02   1.1581916e+02   2.3843774e+02   6.5977561e+01   2.2614968e+02   2.1984190e+02   3.0658226e+02  -1.1202710e+01   1.8035613e+02   8.5721510e+01   2.1890516e+02   1.0430533e+02   4.2464387e+02   6.5068774e+00   2.3046305e+02  -3.1998343e+01   3.6000645e+02   1.6933677e+01   1.6731419e+02   2.2236477e+01   1.4154226e+02   7.4908555e+01   1.3498935e+02   1.1126246e+02   3.4675097e+02   1.1396697e+01   4.5475305e+02   1.9728457e+01   3.0908305e+02   2.1042057e+01   2.4266839e+02   9.5466206e+01   2.2587484e+02   7.0449045e+01   2.9462548e+02   1.6781964e+02   4.7964548e+02   9.4167742e-02   2.7099645e+02   6.2893161e+00   2.7970305e+02  -8.9375428e+00   1.5997516e+02   8.2878116e+01   1.9529968e+02   1.0980699e+02   2.5697323e+02  -2.9256000e+00   2.1336742e+02   1.4966157e+02   1.5069032e+02   4.3881871e+01   2.4457516e+02   4.4210839e+00   2.4109000e+02  -1.2665265e+01   1.5421484e+02  -5.5381548e+00   2.1380097e+02  -3.5918271e+01   2.1740065e+02  -5.9575355e+00   3.6373548e+02  -1.0045613e+01   1.6849742e+02   3.5736658e+01   1.0865305e+02   3.4926646e+02   4.3046305e+02   7.5381657e+01   4.0146305e+02   9.7516572e+00   2.6677000e+02  -2.9223858e+01   3.2695774e+02  -1.7600490e+01   3.4993054e+01   2.7611926e+02   2.7461581e+02  -6.6047484e+00   2.3482000e+02  -1.4632258e-02   2.7320161e+02   1.2278839e+02   3.4248065e+02  -1.2634581e+01   3.1750935e+02  -1.4675226e+00   2.8437305e+02  -5.9711428e+00   3.1833839e+02   5.8371226e+00   3.1865305e+02   8.2364572e+00   3.1669968e+02  -1.5402426e+01   1.4778765e+02   5.1644457e+01   3.2655484e+02   1.1172710e+01   4.4637305e+02   2.0058857e+01   2.3562484e+02   1.2056292e+02   1.8244710e+02   7.3836813e+01   1.6798774e+02   1.4037646e+02   3.0123129e+02   1.0597505e+02   3.2305323e+02   2.4074129e+01   6.4650323e+02   1.2317484e+01   1.9249839e+02   6.3241419e+01   2.7017935e+02   2.3404039e+01   3.0070305e+02  -1.0717543e+01   1.8117000e+02   9.1962852e+01   1.8691581e+02   8.9041897e+01   3.1626226e+02   4.7999871e+00   3.3611645e+02   3.2124555e+01
   1.9059484e+02   1.1080000e-01   2.1019613e+02   8.7308826e+01   3.1616613e+02   5.4470323e+00   1.8287161e+02  -2.0777794e+01   3.2705194e+02   1.8455845e+01   3.3337194e+02   1.1496000e+00   2.6608305e+02  -1.9327943e+01   3.8065305e+02  -7.1635428e+00   1.8685548e+02   8.9544465e+01   3.3536194e+02  -7.7701935e-01   2.6150903e+02   1.2500890e+01   1.7063968e+02   7.6748503e+01   2.4127774e+02   1.3515200e+01   2.0382032e+02   1.1524387e+00   2.8042484e+02   1.2560795e+02   2.3427305e+02  -3.0231428e+00   2.8329645e+02   1.1601112e+02   4.2952581e+02   1.7100839e+01   2.8812613e+02  -1.1412994e+01   3.3980305e+02   9.1144572e+00   1.3792677e+02   4.9882955e+01   6.8367419e+01   1.0385706e+02   2.7647161e+02   2.2335613e+00   2.0808305e+02   8.8920572e+00   2.5960305e+02  -4.4049543e+01   2.6754065e+02   1.6711739e+02   2.4843645e+02   2.1377987e+01   1.2485806e+02   2.1046194e+01   3.6363387e+02   4.1451871e+01   2.3290355e+02   1.4628417e+02   2.3324065e+02  -7.8982839e+00   3.2105968e+02   1.1908813e+02   2.6675000e+02   1.1122645e+02   3.2424935e+02   6.8472632e+01   2.1126258e+02   7.4989961e+01   2.2491774e+02   8.2909161e+01   2.1461968e+02   1.9524430e+02   3.6144226e+02   6.7484903e+00   1.7159613e+02   9.2902310e+01   2.0186516e+02   9.9818529e+01   4.6131387e+02   4.5732774e+00   2.5427305e+02  -3.8093143e+01   4.0734645e+02  -6.8935226e+00   2.1789419e+02   2.8050077e+01   1.6827226e+02   9.7720155e+01   1.3422935e+02   1.0023326e+02   3.3899097e+02   1.8157497e+01   4.2189305e+02   1.9587257e+01   2.8056305e+02   1.2803657e+01   2.7076839e+02   8.8928206e+01   2.2016484e+02   9.1145845e+01   3.3143548e+02   1.7153484e+02   4.6330548e+02  -7.1686323e+00   2.8347645e+02  -1.9229084e+01   2.1608305e+02  -1.1087943e+01   1.5969516e+02   7.1330516e+01   2.0572968e+02   8.2352594e+01   3.1321323e+02   2.7252000e+00   1.5560742e+02   1.5733237e+02   2.0004032e+02   7.4633871e+01   3.0434516e+02  -8.7405161e+00   2.7380000e+02  -1.9420645e+00   1.7364484e+02  -1.1425548e+00   2.2060097e+02   3.9772903e-01   2.2231065e+02  -1.8630335e+01   3.4145548e+02  -1.6213213e+01   1.6411742e+02   3.9517058e+01   8.0703054e+01   3.0326246e+02   4.1275305e+02   3.6798457e+01   3.3875305e+02   1.0718457e+01   2.6401000e+02  -2.8523058e+01   3.2957774e+02  -1.6910090e+01   4.4033054e+01   2.2481606e+02   2.8180581e+02   1.3960052e+01   3.3096000e+02   3.1941677e+00   2.1406161e+02   4.9519587e+01   3.9229065e+02   3.3806194e+00   3.4064935e+02  -1.6838723e+01   3.2451305e+02  -7.1823428e+00   3.2157839e+02  -8.4220774e+00   3.4770305e+02  -1.0127543e+01   3.4726968e+02  -8.8480258e+00   1.7892765e+02   5.4533257e+01   3.1174484e+02   4.6407510e+01   4.6518305e+02   1.1984057e+01   2.1305484e+02   1.2384852e+02   2.1634710e+02   9.8644813e+01   1.2945774e+02   1.0741886e+02   3.0760129e+02   9.9575445e+01   2.7067323e+02   2.4404529e+01   5.6779323e+02  -4.1957161e+00   2.0663839e+02   6.4920219e+01   3.4646935e+02  -5.9916129e-01   2.9251305e+02  -6.2342834e-02   1.9779000e+02   9.5873252e+01   1.9844581e+02   1.0178950e+02   3.2411226e+02   5.8019871e+00   3.0339645e+02   1.7982155e+01
   1.8292484e+02   1.6634400e+01   2.1953613e+02   9.3471626e+01   3.4369613e+02   1.4714632e+01   2.0235161e+02  -5.5261935e+00   3.7182194e+02   1.6494245e+01   3.4190194e+02  -3.3428000e+00   2.7232305e+02   4.8428572e+00   3.6591305e+02  -2.3244343e+01   2.2095548e+02   1.0124646e+02   3.6931194e+02   3.7969806e+00   2.3678903e+02  -2.2315097e+00   1.8144968e+02   5.9173703e+01   3.3436774e+02  -5.3620000e+00   2.4468032e+02   2.0503639e+01   2.4189484e+02   9.0420348e+01   2.0132305e+02  -1.0047143e+01   2.6939645e+02   1.1403312e+02   3.4410581e+02   1.5844439e+01   2.2031613e+02  -2.7748194e+01   3.5565305e+02  -4.6835428e+00   1.2563677e+02   6.8766155e+01   7.4517419e+01   1.2046506e+02   2.8194161e+02  -8.9640387e+00   2.1960305e+02  -2.0259543e+01   2.0837305e+02  -5.1041143e+01   2.3654065e+02   1.3273739e+02   2.6967645e+02   3.3387871e+00   1.5876806e+02   5.8243394e+01   3.3930387e+02   3.4548271e+01   2.1147355e+02   1.3680857e+02   3.2210065e+02   1.0132916e+01   3.3726968e+02   1.0564133e+02   2.9423000e+02   1.3298805e+02   3.1710935e+02   7.5763832e+01   2.1478258e+02   1.0428836e+02   2.9705774e+02   1.2251796e+02   2.2309968e+02   1.7123590e+02   2.7953226e+02   6.0112903e+00   1.9021613e+02   8.8692710e+01   2.4757516e+02   1.3473173e+02   4.2569387e+02   2.0652877e+01   2.9527305e+02  -3.5853143e+01   3.6677645e+02   2.2112077e+01   2.3622419e+02   1.1063677e+01   1.8827226e+02   8.0000155e+01   9.9699355e+01   6.5995665e+01   3.8685097e+02   1.4998697e+01   3.6818305e+02   2.0844057e+01   2.9894305e+02   1.0283257e+01   2.3652839e+02   9.6957406e+01   2.5792484e+02   1.2088505e+02   2.9905548e+02   2.1217524e+02   3.4883548e+02   5.7989677e+00   3.0113645e+02   1.2928116e+01   2.7370305e+02  -1.5647543e+01   1.8097516e+02   8.9768116e+01   1.5482968e+02   6.2994594e+01   2.3602323e+02   2.9904000e+00   1.7188742e+02   1.5635997e+02   2.2124032e+02   5.7787871e+01   2.6710516e+02  -1.1413161e+00   3.0447000e+02   1.1794335e+01   2.1517484e+02   2.1195045e+01   2.5318097e+02   8.1329032e-02   2.8678065e+02  -2.2679355e+00   3.4726548e+02  -1.9348013e+01   1.3806742e+02   4.1221058e+01   6.9803054e+01   3.0099446e+02   4.4032305e+02   3.8732857e+01   3.2075305e+02   2.8158457e+01   2.5824000e+02  -2.7731458e+01   3.0314774e+02  -8.7956903e+00   3.6083054e+01   2.6450206e+02   2.8314581e+02   3.8028516e+00   4.0396000e+02  -1.3215832e+01   1.8320161e+02   8.6418387e+01   3.7948065e+02   1.7645419e+01   2.9373935e+02  -1.5515923e+01   3.1803305e+02   3.7160572e+00   3.1281839e+02   6.1287226e+00   3.2065305e+02   1.7645717e-01   2.8407968e+02  -5.1728258e+00   1.4220765e+02   6.5900857e+01   3.1731484e+02   3.2419097e+00   5.0046305e+02   2.0111657e+01   2.3343484e+02   9.8838116e+01   2.2358710e+02   7.2545613e+01   1.2817774e+02   1.0585126e+02   2.7597129e+02   1.0589585e+02   2.7191323e+02   1.5115329e+01   6.1593323e+02   2.3830839e+00   2.1544839e+02   9.3175419e+01   3.4384935e+02   2.3204387e+00   3.5613305e+02   6.6580572e+00   2.4388000e+02   1.1247605e+02   2.3996581e+02   1.0160790e+02   2.7284226e+02   1.5163587e+01   3.2806645e+02   3.2868555e+01
   1.7078484e+02  -2.3944000e+00   2.1491613e+02   8.0651226e+01   4.1169613e+02  -6.1553677e+00   1.9973161e+02  -1.5786594e+01   3.8891194e+02  -1.6829548e+00   3.1380194e+02  -4.3848000e+00   2.9113305e+02   1.2718057e+01   4.0581305e+02  -1.0536343e+01   1.8928548e+02   7.6350065e+01   3.2631194e+02   2.0969806e+00   2.5807903e+02   8.3452903e+00   1.6277968e+02   1.9997303e+01   3.8703774e+02   4.7544000e+00   2.0077032e+02  -9.3356129e-01   1.8784484e+02   1.0048435e+02   1.9670305e+02  -2.7777543e+01   2.1534645e+02   1.2502712e+02   3.6029581e+02  -1.6170761e+01   2.9036613e+02  -9.4921935e+00   3.2137305e+02   8.3488572e+00   1.2725677e+02   5.2166555e+01   7.5577419e+01   8.1800258e+01   3.5718161e+02   4.1567613e+00   2.0875305e+02   5.8384572e+00   2.2846305e+02  -6.5598343e+01   2.2249065e+02   1.3129139e+02   3.0601645e+02  -8.3284129e+00   1.6823806e+02   6.4105794e+01   3.0515387e+02   3.7130271e+01   1.6442355e+02   8.3382568e+01   2.0119065e+02   1.1995716e+01   3.7605968e+02   1.2684813e+02   2.8532000e+02   1.2908085e+02   2.9929935e+02   5.1188632e+01   2.2968258e+02   1.1804636e+02   2.8696774e+02   9.7515161e+01   2.4471968e+02   1.5821630e+02   2.6568226e+02   1.2069290e+01   1.5763613e+02   7.9069110e+01   2.6471516e+02   1.1779053e+02   3.3445387e+02   1.9672077e+01   2.8265305e+02  -1.8123543e+01   2.7791645e+02  -1.1829123e+01   2.3922419e+02   1.7533677e+01   1.6982226e+02   1.1103615e+02   9.0699355e+01   7.8955665e+01   4.7570097e+02   1.5650697e+01   4.0041305e+02   8.2156572e+00   3.4099305e+02   8.7792572e+00   2.1123839e+02   6.3310606e+01   2.2859484e+02   1.0342145e+02   2.7810548e+02   1.6318124e+02   4.6654548e+02   2.3482168e+01   2.9180645e+02  -2.4845484e+01   2.3246305e+02   4.5116572e+00   1.4383516e+02   1.0383932e+02   1.8310968e+02   7.1782194e+01   2.6759323e+02   2.4184800e+01   2.2174742e+02   1.6942117e+02   1.8264032e+02   8.1625871e+01   2.3410516e+02   1.2586839e+00   3.1685000e+02  -7.8160645e+00   2.2826484e+02  -8.8521548e+00   2.8013097e+02  -1.1174671e+01   2.7764065e+02   1.6223265e+01   3.4130548e+02   4.1878710e-01   1.3187742e+02   4.7716258e+01   1.1499305e+02   4.1023926e+02   4.5865305e+02   1.5126457e+01   3.7103305e+02   3.9460572e+00   2.7777000e+02  -7.6385806e-01   3.1057774e+02  -7.9100903e+00   3.7083054e+01   2.9437206e+02   2.5961581e+02  -4.0247484e+00   3.7329000e+02  -1.4223226e-01   2.4163161e+02   4.0933987e+01   3.6334065e+02  -5.1133806e+00   3.5097935e+02  -4.6151226e+00   3.1284305e+02  -1.4538743e+01   3.7990839e+02  -2.0328477e+01   2.7227305e+02  -5.0031428e+00   2.5426968e+02  -2.2458026e+01   1.1068765e+02   4.4422457e+01   3.1679484e+02   2.3043510e+01   5.8265305e+02  -8.5035428e+00   1.8943484e+02   1.2877812e+02   2.0563710e+02   8.5791613e+01   1.2879774e+02   1.2356166e+02   2.7692129e+02   1.2623985e+02   2.4267323e+02   1.9504529e+01   8.2364323e+02   1.5296284e+01   2.0482839e+02   7.1255019e+01   3.3793935e+02   9.3232387e+00   3.4403305e+02  -8.8939428e+00   2.6708000e+02   1.1257005e+02   2.3567581e+02   8.7721097e+01   3.4553226e+02  -1.7016129e+00   2.7649645e+02   8.9941548e+00
   1.8349484e+02  -1.0511200e+01   1.9562613e+02   7.3714426e+01   3.4731613e+02  -2.4749677e+00   2.1544161e+02  -1.4733935e+00   3.6196194e+02   3.3523045e+01   3.4061194e+02   7.9004000e+00   3.0980305e+02   1.6544572e+00   3.9202305e+02  -2.7223143e+01   2.0509548e+02   7.6185265e+01   3.6989194e+02   2.0180581e+01   2.4216903e+02   1.8378090e+01   2.0686968e+02   1.0723010e+02   3.1603774e+02  -1.0325600e+01   1.9797032e+02   5.1004387e+00   3.0047484e+02   1.4915395e+02   1.9589305e+02  -2.2562743e+01   2.9115645e+02   1.4205232e+02   2.8871581e+02   2.0856387e+00   3.6669613e+02   1.1351406e+01   2.7756305e+02  -2.5263428e+00   1.7725677e+02   6.6306555e+01   9.1417419e+01   1.0259306e+02   3.5913161e+02  -1.0899239e+01   2.5260305e+02   1.7604572e+00   2.2884305e+02  -4.5918743e+01   2.1983065e+02   1.1197419e+02   3.5267645e+02   1.3078787e+01   1.4619806e+02   3.2388994e+01   2.3435387e+02   2.1414271e+01   2.0880355e+02   8.0732168e+01   2.6539065e+02   2.0909716e+01   3.9510968e+02   1.2306413e+02   2.5080000e+02   9.5652452e+01   3.0091935e+02   4.4149032e+01   2.9078258e+02   1.1739836e+02   2.3629774e+02   9.9858761e+01   2.4004968e+02   1.8544990e+02   2.8644226e+02   1.7484903e+00   1.7021613e+02   9.4482710e+01   2.1509516e+02   1.3380013e+02   3.1950387e+02   3.7280774e+00   2.5665305e+02  -3.0853543e+01   3.3424645e+02   6.9044774e+00   2.2422419e+02   1.2303677e+01   1.6166226e+02   4.9298955e+01   1.3117935e+02   1.0723726e+02   4.0585097e+02   3.0238697e+01   4.5846305e+02   2.7431657e+01   3.4927305e+02   3.5868572e+00   1.7490839e+02   5.2217006e+01   1.9435484e+02   9.7160645e+01   3.1905548e+02   1.6676524e+02   5.5621548e+02   6.8285677e+00   3.3347645e+02   2.9609161e+00   2.7851305e+02  -3.7923428e+00   1.7726516e+02   7.2444916e+01   2.3015968e+02   1.0172819e+02   2.8573323e+02   3.7336000e+00   2.3869742e+02   1.9901517e+02   1.8734032e+02   6.0299871e+01   2.1857516e+02  -2.6889161e+00   2.9133000e+02  -6.7744645e+00   1.9626484e+02  -7.6721548e+00   2.1341097e+02  -1.6837071e+01   2.9664065e+02  -5.0567355e+00   3.5826548e+02  -2.7980129e+00   1.2906742e+02   1.9181058e+01   1.0018305e+02   3.2347406e+02   3.7389305e+02   5.2047257e+01   3.6718305e+02   2.6840572e+00   3.0734000e+02  -2.7039458e+01   3.4719774e+02  -4.9396903e+00   5.0413054e+01   3.2559566e+02   2.3714581e+02  -1.9417148e+01   2.6825000e+02  -1.0079032e+01   2.5101161e+02   3.4613587e+01   3.3177065e+02   7.7922194e+00   3.0192935e+02  -1.4881123e+01   2.3108305e+02  -1.7857943e+01   3.6409839e+02  -1.1443677e+01   2.9346305e+02  -8.6983428e+00   2.6654968e+02  -2.4340426e+01   1.2868765e+02   2.7032457e+01   3.5055484e+02   1.4202710e+01   5.6008305e+02   3.6912057e+01   2.3948484e+02   1.4011412e+02   1.6053710e+02   7.8869613e+01   1.8445774e+02   1.3453886e+02   2.9765129e+02   1.3300145e+02   3.1000323e+02   2.3968129e+01   6.7688323e+02   5.1770839e+00   2.4354839e+02   6.7207419e+01   2.6560935e+02   2.7339639e+01   3.5208305e+02  -2.1587943e+01   2.4574000e+02   1.0832725e+02   2.1020581e+02   5.8328697e+01   3.0126226e+02   4.3699871e+00   2.7125645e+02  -1.6866452e+00
   1.8806484e+02  -1.5726800e+01   2.1500613e+02   6.5544026e+01   3.5516613e+02   2.1037032e+01   2.3906161e+02   8.1570065e+00   3.5720194e+02   7.1438452e+00   3.0532194e+02  -1.8656400e+01   2.8875305e+02  -3.6615428e+00   4.0907305e+02  -8.2271428e+00   2.1480548e+02   7.8548465e+01   3.5117194e+02  -6.0418194e+00   2.6293903e+02   1.0436490e+01   2.3105968e+02   8.3724903e+01   3.1493774e+02   1.0572400e+01   1.8839032e+02   9.7168387e+00   3.5126484e+02   1.5646075e+02   1.8399305e+02   1.4479257e+01   2.9972645e+02   1.0522672e+02   3.2143581e+02   8.5080387e+00   3.4931613e+02  -2.4738194e+01   3.2032305e+02   3.5728572e+00   1.3025677e+02   4.1446555e+01   6.8627419e+01   9.5576258e+01   3.5404161e+02  -1.3542039e+01   2.2565305e+02  -1.3463543e+01   2.1470305e+02  -4.9217543e+01   2.5092065e+02   1.3848699e+02   3.6243645e+02   8.6798710e-01   1.0900806e+02   2.8364194e+01   3.1963387e+02   3.7931871e+01   2.3852355e+02   1.3106457e+02   2.9505065e+02   2.2776916e+01   3.4368968e+02   1.3127773e+02   2.8285000e+02   1.0041845e+02   3.3876935e+02   7.1461032e+01   2.1226258e+02   8.9389961e+01   2.3948774e+02   1.1051356e+02   2.2438968e+02   1.6975270e+02   3.0468226e+02   3.9092903e+00   1.7711613e+02   1.0522071e+02   2.1624516e+02   1.1061813e+02   4.9445387e+02   1.7062077e+01   2.4951305e+02  -1.9002343e+01   4.1448645e+02   4.5295277e+01   1.6841419e+02   1.9298477e+01   1.2638226e+02   4.7901355e+01   1.2636935e+02   1.0829206e+02   3.4704097e+02   1.2413497e+01   4.7251305e+02   2.8157657e+01   2.8932305e+02   1.6228572e+00   2.4038839e+02   1.0368861e+02   2.2597484e+02   1.2225105e+02   2.8519548e+02   1.6804404e+02   5.4273548e+02   1.9616968e+01   2.6337645e+02  -1.2431084e+01   2.6308305e+02  -2.6037943e+01   1.5578516e+02   9.1113316e+01   1.9244968e+02   9.4414994e+01   2.3173323e+02   2.9953600e+01   1.9522742e+02   1.8149277e+02   1.5069032e+02   3.8081871e+01   2.4343516e+02   2.0472284e+01   2.0080000e+02   3.4179355e+00   1.4240484e+02  -3.0263355e+01   1.8903097e+02  -3.5596671e+01   2.5602065e+02   2.9028645e+00   3.0911548e+02  -9.2960129e+00   1.7092742e+02   4.1452258e+01   1.0175305e+02   2.5700846e+02   4.7503305e+02   4.1676057e+01   3.7556305e+02  -5.1634283e-01   2.8353000e+02   1.1535342e+01   3.1705774e+02  -1.3478490e+01   4.5753054e+01   2.5010846e+02   2.6395581e+02   6.9180516e+00   2.3467000e+02  -2.3152632e+01   2.8163161e+02   5.0643987e+01   3.2072065e+02  -2.1513781e+01   3.1330935e+02  -2.1321523e+01   2.8380305e+02  -3.0025543e+01   2.9471839e+02  -1.4083277e+01   2.7256305e+02  -3.2546343e+01   3.3964968e+02  -9.8984258e+00   1.4144765e+02   4.9481657e+01   3.6917484e+02   2.0623110e+01   4.6127305e+02  -1.6603143e+01   2.1895484e+02   1.4270652e+02   1.7172710e+02   6.1554413e+01   1.1374774e+02   1.1971566e+02   3.2313129e+02   1.4980305e+02   3.6519323e+02   9.0829290e+00   6.2398323e+02   9.2690839e+00   1.9973839e+02   5.7332219e+01   2.7089935e+02   1.8764387e+00   3.3808305e+02  -1.0557943e+01   2.1779000e+02   9.4653252e+01   1.7334581e+02   8.6747497e+01   3.0932226e+02   6.5651871e+00   3.0139645e+02   2.2482155e+01
   1.8978484e+02   1.1356000e+00   2.1000613e+02   9.0094026e+01   3.4226613e+02   4.8790323e+00   2.2364161e+02   1.2506065e+00   3.2082194e+02   1.8534245e+01   3.5137194e+02  -1.4480400e+01   2.8584305e+02   6.4312572e+00   4.0754305e+02  -1.4414743e+01   1.9333548e+02   6.2976065e+01   3.2822194e+02   2.1794181e+01   2.2450903e+02   1.6790890e+01   1.8796968e+02   5.5262103e+01   2.2069774e+02   1.4921600e+01   2.1639032e+02  -5.6631613e+00   2.9584484e+02   1.2368435e+02   2.1589305e+02   4.4725717e-01   2.3758645e+02   1.0724792e+02   3.1357581e+02   3.3768387e+00   3.1126613e+02  -4.2641935e+00   3.8256305e+02   2.7336572e+00   1.2763677e+02   5.0706155e+01   9.7047419e+01   9.7032658e+01   3.1604161e+02  -2.0592039e+01   2.1199305e+02   8.4392572e+00   2.3713305e+02  -4.0861943e+01   2.3759065e+02   1.5684339e+02   3.1610645e+02   1.1534387e+01   1.1852806e+02   2.2892594e+01   3.5258387e+02   3.0915871e+01   2.3928355e+02   1.1777377e+02   3.9377065e+02   1.3589316e+01   3.6800968e+02   1.2281213e+02   2.7680000e+02   1.2214245e+02   3.0576935e+02   5.9761032e+01   2.0192258e+02   1.0192716e+02   2.6177774e+02   1.0087036e+02   2.2033968e+02   1.6592670e+02   3.4206226e+02  -8.8511097e+00   1.5944613e+02   7.0734310e+01   2.2019516e+02   1.3025213e+02   5.0350387e+02   1.5478077e+01   2.5851305e+02  -3.7482343e+01   4.0658645e+02  -5.0227226e+00   2.3631419e+02   1.2486477e+01   1.7682226e+02   8.6036155e+01   1.2369935e+02   8.7355665e+01   3.4442097e+02  -2.6566903e+01   4.1827305e+02   1.8406857e+01   2.8932305e+02   2.6382857e+01   2.4038839e+02   1.0892861e+02   2.1721484e+02   1.0809185e+02   3.1600548e+02   2.0576924e+02   4.6388548e+02   4.3549677e+00   2.5585645e+02  -2.9294839e+00   2.4227305e+02  -4.5631428e+00   1.5440516e+02   6.9993716e+01   1.9477968e+02   9.2038594e+01   1.9135323e+02   5.3424000e+01   1.5855742e+02   1.4066637e+02   2.2139032e+02   6.8575871e+01   2.9967516e+02   7.6330839e+00   2.7552000e+02   3.4403355e+00   1.9440484e+02  -8.0933548e+00   2.4208097e+02  -1.6030671e+01   2.4150065e+02   3.0244645e+00   3.5116548e+02  -1.6800013e+01   1.8430742e+02   6.3191858e+01   9.5513054e+01   3.2522766e+02   4.4365305e+02   4.3706457e+01   3.7299305e+02   8.8792572e+00   2.7134000e+02  -7.1594581e+00   2.8700774e+02  -2.5944903e+00   2.8563054e+01   2.1663366e+02   2.8218581e+02   1.6496516e+00   3.1682000e+02   9.1853677e+00   2.1382161e+02   7.8828787e+01   4.1005065e+02  -1.6601806e+00   3.7369935e+02   1.5172774e+00   3.1856305e+02  -1.0086343e+01   3.0666839e+02  -1.2609277e+01   3.4632305e+02  -1.6307143e+01   3.9483968e+02  -1.8123626e+01   1.4935765e+02   6.5568857e+01   3.1793484e+02   9.8123097e+00   4.6280305e+02   8.9844572e+00   2.2414484e+02   1.4738132e+02   2.3772710e+02   9.2414413e+01   1.3455774e+02   1.3134086e+02   3.2371129e+02   1.3591665e+02   3.0376323e+02  -3.7626710e+00   6.4964323e+02   2.8976284e+01   2.4401839e+02   7.5699819e+01   2.7470935e+02   7.6116387e+00   2.9241305e+02  -2.2443428e+00   2.1008000e+02   8.7180052e+01   2.3048581e+02   7.8466297e+01   3.6900226e+02   2.8907871e+00   3.3139645e+02   9.6021548e+00
   1.9482484e+02   3.3924000e+00   1.9838613e+02   8.0643626e+01   3.1874613e+02   1.3280632e+01   1.9454161e+02  -5.6113935e+00   2.9429194e+02  -4.5433548e+00   3.5909194e+02   1.2320000e+00   2.8908305e+02   5.8320572e+00   4.0086305e+02  -5.5103428e+00   2.0628548e+02   7.6230065e+01   3.7298194e+02   1.2933381e+01   2.6797903e+02  -3.0296710e+01   1.8858968e+02   7.2882503e+01   2.9288774e+02   3.4264000e+00   2.1830032e+02  -3.0559613e+00   2.4663484e+02   1.3173115e+02   1.9327305e+02  -1.2631428e+00   2.6034645e+02   8.8137123e+01   4.4033581e+02   9.4260387e+00   2.6874613e+02  -2.0912594e+01   3.2760305e+02  -9.2895428e+00   1.2016677e+02   8.1973755e+01   8.1307419e+01   8.5341858e+01   2.9575161e+02  -1.9968839e+01   2.5665305e+02  -7.4135428e+00   2.6118305e+02  -5.4405943e+01   2.5183065e+02   1.6808419e+02   2.5577645e+02   1.8260787e+01   1.5080806e+02   7.1450194e+01   3.3682387e+02   2.6936671e+01   2.1542355e+02   9.3912568e+01   2.5567065e+02   2.0547316e+01   3.2110968e+02   1.0919413e+02   3.2008000e+02   1.0249005e+02   3.5715935e+02   5.9419832e+01   2.3126258e+02   1.0419996e+02   2.9324774e+02   1.1668276e+02   2.1457968e+02   1.6815750e+02   3.3772226e+02   1.5786090e+01   1.6597613e+02   7.1441910e+01   2.2805516e+02   1.2672333e+02   4.5345387e+02   7.2207742e-01   3.0660305e+02  -1.6609543e+01   2.8872645e+02  -2.1392258e-01   1.8889419e+02   2.1370077e+01   1.6799226e+02   7.8072555e+01   1.0588935e+02   7.0400465e+01   3.8075097e+02  -2.6633032e+00   3.2551305e+02  -1.0823428e+00   3.1218305e+02  -3.6359428e+00   2.2280839e+02   7.0955006e+01   2.3821484e+02   1.0937185e+02   3.1500548e+02   1.8984924e+02   4.5988548e+02   1.2674968e+01   3.0380645e+02  -5.6654839e+00   2.6156305e+02   1.0323657e+01   1.8993516e+02   6.9961316e+01   1.4544968e+02   5.5124994e+01   2.0297323e+02   8.3924400e+01   1.6312742e+02   1.2658077e+02   2.1554032e+02   6.4193871e+01   2.6795516e+02   5.7406839e+00   3.0152000e+02   7.0303355e+00   2.3050484e+02   8.2086452e+00   2.0746097e+02  -9.6410710e+00   3.0145065e+02  -7.5415355e+00   3.5854548e+02  -1.8110413e+01   1.9235742e+02   5.1307858e+01   8.9893054e+01   3.5610726e+02   3.9260305e+02   4.2220457e+01   3.2194305e+02   2.9232572e+00   2.9220000e+02  -8.4482581e+00   3.4986774e+02  -2.0032903e+00   2.6463054e+01   2.3456166e+02   3.1804581e+02   9.4008516e+00   4.1396000e+02   3.2241677e+00   2.1335161e+02   4.2296387e+01   3.7553065e+02  -2.2798581e+01   2.8783935e+02   3.3607742e-01   3.9189305e+02  -7.5327428e+00   3.3919839e+02  -1.0881677e+01   3.3813305e+02  -4.7519428e+00   3.5188968e+02  -3.5357626e+01   1.7068765e+02   6.1532457e+01   2.8583484e+02   2.9000310e+01   5.0241305e+02   1.2725657e+01   2.1153484e+02   1.3416012e+02   2.3796710e+02   1.1848521e+02   1.1479774e+02   1.3854166e+02   2.9444129e+02   1.2925825e+02   2.8795323e+02   2.3162129e+01   6.0412323e+02   1.8087884e+01   2.4335839e+02   8.4752619e+01   3.4489935e+02   1.7426439e+01   2.9694305e+02   1.7923257e+01   2.4127000e+02   1.0787485e+02   2.2496581e+02   1.0104790e+02   2.7163226e+02  -6.4196129e+00   3.2325645e+02   2.5493355e+01
   1.7040484e+02   4.2960000e+00   1.9619613e+02   9.4958826e+01   2.9326613e+02  -2.5309677e+00   2.1459161e+02   2.6846065e+00   3.5510194e+02   1.2881845e+01   3.2899194e+02   3.0700000e+00   2.7570305e+02   3.8624572e+00   4.3249305e+02  -4.2150743e+01   1.7337548e+02   8.7052865e+01   3.5522194e+02   8.9241806e+00   2.6569903e+02   2.1685690e+01   1.6948968e+02   2.8700503e+01   3.7193774e+02   5.8724000e+00   2.3920032e+02  -1.3879613e+00   1.8926484e+02   8.4840748e+01   1.8089305e+02   1.5207257e+01   2.4048645e+02   1.1072592e+02   4.0019581e+02  -8.6927613e+00   2.6274613e+02  -1.9052594e+01   3.2127305e+02  -5.9314283e-01   1.2249677e+02   4.8447355e+01   7.3997419e+01   1.3019666e+02   3.3042161e+02  -1.6412439e+01   2.1746305e+02  -3.2383428e+00   2.1637305e+02  -5.5441143e+01   2.2673065e+02   1.3066219e+02   2.7982645e+02   1.8766787e+01   1.6752806e+02   5.9732594e+01   3.1011387e+02   2.0643471e+01   1.6123355e+02   8.8827768e+01   2.2181065e+02  -7.0388387e-01   3.5700968e+02   1.3964213e+02   2.7970000e+02   1.2600045e+02   2.8148935e+02   5.5803432e+01   2.4945258e+02   8.1274761e+01   2.8515774e+02   1.2370996e+02   2.1685968e+02   1.8620510e+02   2.6601226e+02   2.2762890e+01   1.6373613e+02   9.5391110e+01   2.3338516e+02   1.0210693e+02   3.2831387e+02   1.4253277e+01   2.6937305e+02  -2.2921143e+01   2.6529645e+02   2.1660477e+01   2.5751419e+02  -5.9795226e+00   1.5932226e+02   5.3436155e+01   8.7469355e+01   8.5494065e+01   4.4018097e+02  -1.2770323e-01   4.1989305e+02   3.8972572e+00   3.1222305e+02   1.4030857e+01   1.8357839e+02   6.3663406e+01   2.4582484e+02   1.2228305e+02   3.1167548e+02   1.8288564e+02   4.8645548e+02   2.0889368e+01   2.7104645e+02   1.0435316e+01   2.5060305e+02  -1.7089543e+01   1.6259516e+02   7.1668516e+01   1.7472968e+02   4.8162594e+01   1.9073323e+02   6.0713600e+01   2.0107742e+02   1.3216477e+02   1.4699032e+02   6.3177871e+01   1.7100516e+02   2.7366839e+00   3.0471000e+02   1.8651355e+00   2.1426484e+02   1.3037845e+01   2.4613097e+02  -5.3146710e+00   3.1864065e+02  -2.2106735e+01   3.5302548e+02  -9.7088129e+00   1.3106742e+02   3.8501058e+01   1.0527305e+02   3.5082686e+02   4.5275305e+02   1.5738457e+01   3.6065305e+02  -9.2235428e+00   2.7963000e+02  -3.6326581e+00   3.0662774e+02  -2.1024090e+01   1.8273054e+01   2.0535686e+02   2.6666581e+02   2.4601252e+01   3.7977000e+02  -4.8106323e+00   1.9896161e+02   6.6067587e+01   2.4000065e+02   2.9938194e+00   3.4440935e+02  -1.2999523e+01   3.2822305e+02  -4.9142834e-02   3.2495839e+02  -2.4524774e+00   3.1975305e+02  -2.8015428e+00   2.9073968e+02  -5.4156258e+00   1.4873765e+02   6.0428457e+01   3.0921484e+02   2.2649910e+01   5.5289305e+02   1.0257257e+01   2.0791484e+02   1.0048972e+02   2.0606710e+02   1.0622721e+02   1.0303774e+02   1.0734246e+02   2.5571129e+02   8.0726645e+01   2.6619323e+02   4.1429290e+00   6.6626323e+02   1.3596684e+01   2.3116839e+02   5.2917819e+01   3.6879935e+02  -1.5915561e+01   3.0980305e+02   9.4144572e+00   2.3531000e+02   1.4511165e+02   2.3839581e+02   8.6733497e+01   3.1505226e+02   1.2736787e+01   2.8772645e+02   6.6657548e+00
   1.8759484e+02   1.3450800e+01   2.1767613e+02   8.9480426e+01   3.8340613e+02   4.0178323e+00   2.3249161e+02   1.0252606e+01   3.9377194e+02   2.4888245e+01   3.5066194e+02  -6.7136000e+00   2.6546305e+02  -1.9848343e+01   4.5133305e+02  -2.9707943e+01   1.8433548e+02   7.8886065e+01   3.3703194e+02   7.3793806e+00   2.6974903e+02  -1.2983097e+00   1.8086968e+02   5.6360103e+01   2.9427774e+02  -1.5914800e+01   1.9654032e+02  -8.4051613e+00   2.5584484e+02   1.0546435e+02   1.9646305e+02   1.2911657e+01   3.2410645e+02   1.0079632e+02   2.9857581e+02   2.0568387e+00   3.0126613e+02  -3.8794194e+01   2.9013305e+02  -2.2101943e+01   1.3406677e+02   6.5571755e+01   8.2307419e+01   9.1581858e+01   3.8104161e+02  -1.8412039e+01   2.0284305e+02   3.1212572e+00   2.2303305e+02  -4.8023943e+01   2.0978065e+02   7.5928194e+01   2.8496645e+02  -9.2644129e+00   1.3752806e+02   4.7702594e+01   2.5715387e+02   2.2120271e+01   1.8838355e+02   1.0250577e+02   2.5472065e+02   2.1933161e+00   3.7905968e+02   1.6081813e+02   2.5246000e+02   1.0993965e+02   2.8581935e+02   7.3647032e+01   2.8602258e+02   1.1434916e+02   2.4924774e+02   1.0306276e+02   2.4461968e+02   1.5656430e+02   2.9077226e+02   2.0022090e+01   1.6130613e+02   6.6775510e+01   2.1414516e+02   1.0945613e+02   3.2507387e+02   2.0662477e+01   2.3618305e+02  -4.8075943e+01   3.3510645e+02   7.7856774e+00   1.9017419e+02  -1.4023226e+00   1.6560226e+02   9.0203755e+01   1.1841935e+02   8.0738065e+01   4.6970097e+02   4.3600697e+01   4.5927305e+02   1.4836857e+01   3.4327305e+02   1.8976857e+01   1.8076839e+02   7.1078206e+01   2.0321484e+02   9.7931845e+01   3.3700548e+02   1.7446924e+02   4.8288548e+02   2.4214968e+01   3.5185645e+02   2.0051613e-01   2.8132305e+02  -5.2071428e+00   1.7059516e+02   1.0388852e+02   2.1372968e+02   1.0728259e+02   1.9416323e+02   7.8679200e+01   2.6193742e+02   1.6282597e+02   1.6269032e+02   4.2171871e+01   2.2210516e+02  -7.3513161e+00   2.8733000e+02   1.9545535e+01   1.8964484e+02   2.4274452e+00   2.4970097e+02  -3.6902710e+00   2.7154065e+02  -4.5687355e+00   3.2602548e+02  -3.9388129e+00   1.4754742e+02   3.8512658e+01   9.3223054e+01   3.7012086e+02   4.3913305e+02   4.3358057e+01   3.8518305e+02   4.3840572e+00   3.0691000e+02  -5.7505806e-01   3.3367774e+02  -9.4280903e+00   4.5323054e+01   2.4552286e+02   2.5737581e+02   3.9445161e-01   3.1915000e+02  -1.9291032e+01   2.7563161e+02   6.2833987e+01   3.0753065e+02  -1.3318581e+01   2.8521935e+02  -7.4322581e-02   2.7237305e+02   1.9388572e+00   3.7628839e+02  -1.3328877e+01   3.2665305e+02  -5.1635428e+00   2.4435968e+02  -4.6652258e+00   1.5982765e+02   3.9301257e+01   2.9860484e+02   2.7308710e+01   5.4070305e+02  -4.2975428e+00   2.1053484e+02   1.2757012e+02   1.9020710e+02   9.2646013e+01   1.6007774e+02   1.1477926e+02   2.5813129e+02   1.0947305e+02   2.8586323e+02   1.7669329e+01   7.0545323e+02   1.8561484e+01   2.3830839e+02   5.5866619e+01   3.2298935e+02  -8.0107613e+00   3.5560305e+02  -1.1529543e+01   2.5888000e+02   9.3366052e+01   1.7129581e+02   7.8011497e+01   3.2126226e+02  -2.6000129e+00   2.3068645e+02   2.0848955e+01
   1.6111484e+02  -1.7000800e+01   2.0119613e+02   8.5748826e+01   3.2502613e+02   9.2823226e-01   1.9092161e+02   7.1982065e+00   3.7067194e+02   1.6362452e+00   2.9075194e+02  -1.8208000e+00   2.6103305e+02  -6.8239428e+00   4.2870305e+02  -1.9107543e+01   2.3356548e+02   6.5187665e+01   3.4084194e+02   1.0245806e+00   2.1255903e+02   2.0136890e+01   2.5172968e+02   9.0311303e+01   3.4346774e+02   2.4300000e+00   2.1192032e+02   7.2144387e+00   3.6305484e+02   1.6178755e+02   2.1165305e+02   1.5556457e+01   3.4477645e+02   1.3295272e+02   2.5491581e+02   2.3169639e+01   3.6617613e+02  -2.7366994e+01   3.0408305e+02   1.6632057e+01   1.5025677e+02   6.1326555e+01   1.0625742e+02   1.0534586e+02   3.6209161e+02   4.9139613e+00   2.3575305e+02  -1.2741543e+01   2.0580305e+02  -4.3265543e+01   2.3035065e+02   1.5790259e+02   4.0510645e+02   7.1243871e+00   1.2880806e+02   2.9400194e+01   3.2187387e+02   2.5372671e+01   2.2709355e+02   1.1693897e+02   2.6715065e+02  -1.8510839e+00   3.4594968e+02   1.1678693e+02   3.0132000e+02   1.0213085e+02   3.5748935e+02   7.0623432e+01   2.3030258e+02   1.1604676e+02   2.3696774e+02   1.1413516e+02   2.2519968e+02   1.5696790e+02   3.1396226e+02   3.3306890e+01   1.7225613e+02   9.3229510e+01   2.4876516e+02   1.2577653e+02   5.2269387e+02   1.0232877e+01   2.4375305e+02  -3.2061543e+01   3.8577645e+02   6.1120774e+00   1.7517419e+02   2.9476774e+00   1.2421226e+02   5.0464955e+01   1.1227935e+02   1.1422926e+02   3.6199097e+02   8.5574968e+00   4.9608305e+02   3.3272057e+01   3.4070305e+02   8.1824572e+00   2.1466839e+02   7.9036206e+01   2.1173484e+02   9.0730245e+01   3.3514548e+02   1.5980804e+02   5.6654548e+02   1.1952168e+01   3.3723645e+02   7.5201161e+00   2.5218305e+02  -9.7859428e+00   1.8031516e+02   1.0239092e+02   2.1277968e+02   1.1711859e+02   1.9016323e+02   8.3809200e+01   2.5331742e+02   1.8298557e+02   1.7654032e+02   6.5163871e+01   2.7281516e+02   1.3311884e+01   2.5899000e+02   6.6627355e+00   1.3393484e+02   7.9342452e+00   1.8022097e+02  -2.2271871e+01   2.7178065e+02   1.9412065e+01   3.1016548e+02  -9.5700129e+00   1.3201742e+02   1.7755058e+01   1.0432305e+02   3.6399286e+02   4.7460305e+02   6.4520457e+01   4.0160305e+02  -6.0695428e+00   2.8839000e+02  -9.6634581e+00   3.2243774e+02  -1.9528890e+01   4.1183054e+01   2.2266406e+02   2.4652581e+02  -3.3575484e+00   2.7972000e+02  -1.2136632e+01   2.8077161e+02   9.4612787e+01   3.2467065e+02   6.2702194e+00   3.2759935e+02  -7.6547226e+00   2.6241305e+02  -2.3364343e+01   3.1014839e+02  -1.4367677e+01   2.9946305e+02   2.8716572e+00   2.9564968e+02  -8.7184258e+00   1.2958765e+02   5.0910457e+01   3.4960484e+02   2.8618710e+01   5.1546305e+02   1.2821657e+01   2.1895484e+02   1.3008652e+02   1.7787710e+02   7.5722413e+01   2.0845774e+02   1.5547886e+02   2.7239129e+02   1.3007225e+02   3.5195323e+02   1.5712129e+01   7.3650323e+02   5.9748387e-01   2.0344839e+02   8.0465419e+01   3.1589935e+02  -2.1535613e+00   3.2241305e+02  -1.1114343e+01   1.9836000e+02   9.1397652e+01   1.9839581e+02   6.1363497e+01   3.2590226e+02   2.1448787e+01   2.4791645e+02   1.1470555e+01
   1.9430484e+02   9.2440000e+00   1.9957613e+02   7.7118426e+01   3.3345613e+02   1.0583832e+01   2.0749161e+02   1.7782606e+01   3.7253194e+02   2.2157445e+01   3.1385194e+02   1.0912000e+00   3.0422305e+02  -5.5191428e+00   4.0865305e+02  -1.0335428e+00   2.0333548e+02   9.5756065e+01   2.9412194e+02  -7.8978194e+00   2.1264903e+02   1.1599690e+01   1.9853968e+02   6.7756503e+01   2.8355774e+02   3.5128000e+00   1.9777032e+02  -5.4635613e+00   2.8158484e+02   1.4140515e+02   1.9132305e+02  -3.6771428e+00   2.3034645e+02   1.4258712e+02   3.3652581e+02   1.0970839e+01   3.3684613e+02  -1.7690594e+01   3.2660305e+02  -7.1195428e+00   1.2139677e+02   6.6295355e+01   7.6207419e+01   8.1859858e+01   3.3756161e+02  -4.0843639e+01   1.9489305e+02  -1.3142743e+01   1.4870305e+02  -4.4367543e+01   2.3235065e+02   1.5269259e+02   3.2967645e+02   1.6638787e+01   1.1357806e+02   2.0948594e+01   3.4206387e+02   2.6574710e+00   2.3928355e+02   1.0877377e+02   3.3196065e+02   1.6104116e+01   3.3852968e+02   1.1222053e+02   2.8204000e+02   1.2343325e+02   3.7334935e+02   6.3934632e+01   2.2616258e+02   9.4087961e+01   2.7096774e+02   1.3151516e+02   2.0599968e+02   1.9474390e+02   3.2577226e+02   7.2220903e+00   1.5044613e+02   8.3304310e+01   2.2733516e+02   9.1780929e+01   5.3026387e+02   3.3437277e+01   2.3594305e+02  -1.9296743e+01   3.6029645e+02   4.3004774e+00   1.9755419e+02  -8.7527226e+00   1.5643226e+02   1.0893735e+02   1.5774935e+02   1.2111166e+02   3.1337097e+02   1.5917097e+01   4.3084305e+02   2.1257166e-02   3.1218305e+02   1.7414057e+01   2.8204839e+02   1.2754581e+02   2.2311484e+02   7.6149845e+01   3.4386548e+02   1.7411044e+02   4.6864548e+02  -3.2158323e+00   2.3909645e+02  -1.5398684e+01   2.4575305e+02  -1.6081543e+01   1.8855516e+02   8.9021716e+01   2.0668968e+02   1.1141579e+02   2.0492323e+02   8.2238400e+01   2.1122742e+02   1.0535277e+02   1.8179032e+02   5.7393871e+01   2.5381516e+02   7.4918839e+00   2.7680000e+02   9.5279355e+00   1.5136484e+02   9.6984516e-01   2.1627097e+02  -4.0158710e+00   1.9402065e+02  -2.5227135e+01   3.2383548e+02  -1.6573613e+01   1.5344742e+02   3.0330658e+01   9.0323054e+01   2.9678286e+02   4.4465305e+02   1.1916457e+01   3.3851305e+02   1.9067657e+01   2.2467000e+02   2.0541419e+00   2.9052774e+02   1.2743910e+01   3.0993054e+01   2.0547926e+02   2.7514581e+02  -5.5971484e+00   2.9006000e+02  -1.4338323e+00   2.5063161e+02   8.0403987e+01   3.5186065e+02  -3.7904981e+01   3.4440935e+02  -1.0469523e+01   2.9570305e+02  -8.0275428e+00   3.3028839e+02  -1.3648877e+01   3.1341305e+02  -1.8344343e+01   3.1650968e+02  -1.6527226e+01   1.3525765e+02   6.1746857e+01   3.5174484e+02   2.1917510e+01   4.4289305e+02   3.3872572e+00   2.1300484e+02   1.4347252e+02   2.0691710e+02   7.1879213e+01   1.5803774e+02   1.4384246e+02   2.9797129e+02   1.1681585e+02   3.4067323e+02   2.4134529e+01   6.4160323e+02   1.1569484e+01   1.7463839e+02   6.5630219e+01   3.0960935e+02  -6.0803613e+00   3.2227305e+02  -2.1103143e+01   2.0446000e+02   7.6099652e+01   1.7596581e+02   7.1017897e+01   3.5053226e+02   2.6688387e+01   2.9577645e+02   1.5541755e+01
   1.6421484e+02  -2.3298800e+01   1.9715613e+02   7.9972026e+01   3.8469613e+02   1.9646323e+00   2.1302161e+02  -3.4297935e+00   3.6172194e+02   1.5972245e+01   3.6618194e+02  -1.4235200e+01   2.7446305e+02   3.8616572e+00   3.7217305e+02  -1.2585143e+01   1.9975548e+02   8.8322465e+01   3.0741194e+02   1.1078981e+01   2.0131903e+02   1.5266090e+01   1.5672968e+02   4.5381303e+01   2.2212774e+02   1.3617200e+01   1.7744032e+02   1.0262839e+01   2.5315484e+02   1.1262955e+02   2.0932305e+02   7.5928572e+00   2.4453645e+02   1.0435192e+02   3.8576581e+02  -5.0183613e+00   3.1574613e+02  -2.3862594e+01   3.1989305e+02  -1.3722743e+01   1.3035677e+02   4.8868555e+01   8.8207419e+01   7.5429858e+01   2.9485161e+02  -3.2086839e+01   2.1399305e+02   1.9039257e+01   2.5622305e+02  -4.3869143e+01   2.3640065e+02   1.0655859e+02   2.6463645e+02   6.7919871e+00   1.2261806e+02   2.1375394e+01   3.1006387e+02   3.7887471e+01   2.5200355e+02   1.3251617e+02   3.1153065e+02  -1.6414839e+00   3.6100968e+02   1.0516213e+02   2.8632000e+02   1.2085085e+02   3.4548935e+02   6.2493432e+01   1.8849258e+02   9.6581561e+01   3.2082774e+02   1.4738636e+02   2.1323968e+02   1.8859470e+02   3.0496226e+02   8.8368903e+00   1.8563613e+02   9.9399110e+01   2.5581516e+02   1.1588253e+02   4.3512387e+02   9.2384774e+00   2.7546305e+02  -3.0598343e+01   2.9315645e+02   1.5141677e+01   2.4460419e+02  -5.7067226e+00   1.8754226e+02   8.9178555e+01   9.0699355e+01   6.6755665e+01   3.6523097e+02   1.2628297e+01   4.0299305e+02   5.8692572e+00   2.8975305e+02   7.7784572e+00   2.4809839e+02   8.1601806e+01   2.5302484e+02   8.2567045e+01   3.1619548e+02   1.6752404e+02   3.7645548e+02   2.1689368e+01   2.7823645e+02  -1.9909884e+01   2.7165305e+02  -1.7433543e+01   1.9002516e+02   8.4184116e+01   1.5539968e+02   5.3758994e+01   1.8145323e+02   6.8646000e+01   1.5360742e+02   1.2515237e+02   1.9444032e+02   6.5881871e+01   2.6476516e+02   9.6658839e+00   2.5304000e+02   3.8087355e+00   2.0264484e+02   1.9674452e+00   2.3641097e+02  -6.7270710e+00   2.3716065e+02   2.9416645e+00   3.5445548e+02   2.2167871e+00   1.8997742e+02   3.7598258e+01   8.9223054e+01   3.1035086e+02   4.5260305e+02   2.8040457e+01   3.5403305e+02  -3.4539428e+00   2.6682000e+02   1.4921419e+00   3.1829774e+02   1.1182310e+01   5.4133054e+01   2.4086806e+02   2.8156581e+02   3.4599252e+01   4.0306000e+02  -1.8143832e+01   2.0911161e+02   8.5635587e+01   3.9019065e+02  -6.1213806e+00   3.0745935e+02  -7.5635226e+00   3.3727305e+02  -1.0303143e+01   3.5371839e+02  -2.0373277e+01   3.4027305e+02  -1.0631428e+00   3.6731968e+02  -2.6922026e+01   1.5011765e+02   7.6598057e+01   3.3783484e+02   2.4360310e+01   4.6737305e+02   2.7718857e+01   2.3886484e+02   1.1901372e+02   2.5615710e+02   9.4080013e+01   1.5864774e+02   1.2465366e+02   2.9044129e+02   1.3178825e+02   2.9457323e+02   8.9225290e+00   5.9626323e+02  -1.7703316e+01   2.0868839e+02   7.3426219e+01   3.8027935e+02   1.3786039e+01   3.2541305e+02  -2.3314343e+01   2.2927000e+02   1.2116485e+02   2.2277581e+02   6.7703097e+01   3.5684226e+02  -3.6064129e+00   3.1601645e+02   2.9225548e+00
   1.5744484e+02  -6.8572000e+00   1.9048613e+02   1.0346563e+02   3.5531613e+02  -6.4949677e+00   1.7906161e+02  -1.5852994e+01   3.8277194e+02   1.4618245e+01   3.2142194e+02   6.2956000e+00   2.9675305e+02   2.5084572e+00   4.0859305e+02  -1.0978743e+01   1.9509548e+02   8.8555265e+01   3.5327194e+02   5.7001806e+00   2.4269903e+02   6.4356903e+00   1.9886968e+02   6.8010103e+01   2.5379774e+02   1.6653600e+01   2.4377032e+02   2.8476439e+01   2.3273484e+02   1.1836315e+02   2.2208305e+02   7.8620572e+00   3.4129645e+02   1.1801123e+01   4.1005581e+02   8.7984387e+00   2.5779613e+02  -1.3226594e+01   3.6099305e+02  -1.1440743e+01   1.4325677e+02   4.2546555e+01   1.0083742e+02   1.0420946e+02   3.0590161e+02  -1.5690839e+01   2.5541305e+02  -4.2243428e+00   2.6441305e+02  -1.9814343e+01   2.4502065e+02   1.2386899e+02   2.9286645e+02  -6.4164129e+00   1.5638806e+02   4.1333794e+01   2.7920387e+02   3.2066271e+01   1.7147355e+02   9.6098568e+01   2.5405065e+02   2.3526916e+01   3.4663968e+02   1.3526173e+02   3.2799000e+02   1.2856725e+02   3.1767935e+02   3.3098232e+01   2.0468258e+02   9.2946361e+01   3.2272774e+02   1.1399436e+02   2.1271968e+02   1.9239630e+02   2.5668226e+02  -2.0207097e+00   1.7811613e+02   6.4850710e+01   2.4924516e+02   1.2240813e+02   3.6307387e+02   1.3902477e+01   3.1818305e+02  -1.6775943e+01   3.0981645e+02   3.4478877e+01   2.3151419e+02   1.1910477e+01   1.5288226e+02   5.9781355e+01   1.0093935e+02   4.0516465e+01   3.9289097e+02  -7.2545032e+00   3.7922305e+02   2.0290857e+01   2.9008305e+02  -1.9437943e+01   2.1238839e+02   6.5358606e+01   2.5063484e+02   1.0722825e+02   3.0524548e+02   1.7287004e+02   4.0864548e+02   2.0914168e+01   2.7485645e+02  -1.0449484e+01   2.3903305e+02  -4.2063943e+01   1.4045516e+02   1.0381972e+02   1.6229968e+02   3.7346994e+01   1.7145323e+02   7.4346000e+01   1.5455742e+02   8.8606374e+01   1.7649032e+02   7.0517871e+01   2.1405516e+02   3.7226839e+00   2.7637000e+02  -1.9247665e+01   2.2783484e+02  -1.4147755e+01   2.4818097e+02  -1.9668671e+01   3.0712065e+02  -1.1805135e+01   3.7826548e+02   2.8419871e+00   1.6330742e+02   5.0871858e+01   7.8513054e+01   3.3282766e+02   4.1751305e+02   1.8557657e+01   3.2141305e+02   2.8156572e+00   3.1729000e+02   7.4541935e-02   3.2290774e+02  -7.6164903e+00   2.9133054e+01   2.3948806e+02   2.9390581e+02  -1.7679484e+00   3.8853000e+02  -8.2714323e+00   1.9920161e+02   6.7658387e+01   3.9438065e+02   4.0234194e+00   2.7492935e+02  -1.3411226e+00   3.6818305e+02   2.4640572e+00   3.3266839e+02  -7.4592774e+00   3.2389305e+02  -1.0462743e+01   2.8397968e+02  -2.4594826e+01   1.3697765e+02   6.5749257e+01   2.7145484e+02   1.9960710e+01   5.0337305e+02   2.0688572e+00   2.0605484e+02   1.1002852e+02   2.5344710e+02   7.6396813e+01   9.6647742e+01   9.0943665e+01   2.7092129e+02   9.7029845e+01   2.5772323e+02   2.0250529e+01   4.0141323e+02   2.0246839e+00   2.1216839e+02   7.1577819e+01   3.6270935e+02  -2.8983613e+00   3.2446305e+02  -1.8808343e+01   2.3393000e+02   1.3174205e+02   2.2429581e+02   8.0581497e+01   2.9726226e+02   3.9499871e+00   3.2920645e+02   7.9173548e+00
   1.6678484e+02  -4.1244000e+00   2.0129613e+02   7.7260826e+01   3.5588613e+02  -1.4880568e+01   1.7835161e+02   4.1538065e+00   3.5658194e+02   8.4734452e+00   3.2490194e+02   1.5207200e+01   3.3199305e+02  -9.8407428e+00   3.9623305e+02  -2.1409943e+01   1.9718548e+02   7.1478065e+01   3.3431194e+02   7.7369806e+00   2.7783903e+02  -1.9955097e+00   1.8234968e+02   6.1191703e+01   3.8012774e+02   2.5447200e+01   2.1687032e+02   1.5208439e+01   2.1342484e+02   8.3117948e+01   1.9018305e+02  -1.1105943e+01   3.6058645e+02  -5.0220774e+00   3.7381581e+02  -1.0962361e+01   3.0355613e+02  -6.2673935e+00   3.1941305e+02   4.0565717e-01   1.4830677e+02   6.4622555e+01   6.4207419e+01   1.1628986e+02   3.6304161e+02  -2.8072039e+01   2.4756305e+02  -1.2163428e+00   2.3427305e+02  -3.4783143e+01   2.2845065e+02   1.3152459e+02   2.8372645e+02  -9.0652129e+00   1.5285806e+02   5.4666194e+01   2.4835387e+02   2.5674271e+01   1.6761355e+02   9.7737368e+01   2.3781065e+02   1.9396116e+01   4.2305968e+02   1.6771813e+02   2.9318000e+02   1.3826205e+02   2.6653935e+02   4.7899432e+01   2.7630258e+02   1.3626676e+02   2.8101774e+02   1.1214116e+02   2.4561968e+02   1.8738430e+02   3.3034226e+02   8.8564903e+00   1.6306613e+02   7.8394710e+01   2.1124516e+02   1.2625813e+02   3.1493387e+02   8.8536774e+00   2.5389305e+02  -4.4162743e+01   3.0162645e+02   1.9844077e+01   2.3812419e+02   1.6431677e+01   1.6510226e+02   8.4083755e+01   1.1927935e+02   6.5669265e+01   4.7928097e+02   1.5744297e+01   4.5241305e+02   5.1956572e+00   3.5899305e+02   1.0992572e+00   2.0376839e+02   7.4098206e+01   2.2454484e+02   9.3745445e+01   2.9495548e+02   1.6883324e+02   4.1773548e+02  -9.4730323e+00   3.1761645e+02   7.5597161e+00   2.4456305e+02   8.9236572e+00   1.6245516e+02   7.7819716e+01   1.9387968e+02   8.9870594e+01   1.8178323e+02   8.1189600e+01   1.9274742e+02   1.5836117e+02   1.6959032e+02   7.2669871e+01   2.0543516e+02   7.3122839e+00   3.0009000e+02   2.6147355e+00   2.4050484e+02  -4.3013548e+00   2.7922097e+02  -3.2381871e+01   3.1440065e+02   1.8124645e+00   3.0630548e+02  -1.9591213e+01   1.4201742e+02   3.5005058e+01   7.5083054e+01   3.3619206e+02   4.1794305e+02   2.5333257e+01   3.6422305e+02   7.9208572e+00   2.8120000e+02   1.1861742e+01   3.1719774e+02  -7.1996903e+00   3.9803054e+01   2.5592446e+02   3.0109581e+02   5.2768516e+00   3.0363000e+02  -2.8999432e+01   2.0806161e+02   8.9719587e+01   3.2277065e+02  -1.6577781e+01   3.5497935e+02  -2.8605123e+01   3.3084305e+02   3.3112572e+00   3.7500839e+02  -4.8864774e+00   2.5794305e+02  -9.7567428e+00   2.3954968e+02  -1.8890426e+01   1.4720765e+02   5.2980857e+01   3.4107484e+02   3.7581110e+01   5.1027305e+02   4.2868572e+00   1.9357484e+02   1.1287692e+02   2.1715710e+02   9.9110013e+01   1.1350774e+02   8.3404865e+01   2.8744129e+02   1.1186825e+02   2.6476323e+02   1.0397329e+01   6.8045323e+02   1.8601484e+01   2.0811839e+02   5.4611819e+01   3.6631935e+02  -4.2871613e+00   3.2060305e+02   1.0410457e+01   2.5188000e+02   1.1959605e+02   2.2510581e+02   1.2127670e+02   3.0621226e+02   2.5553987e+01   3.1258645e+02   1.0006955e+01
   1.9501484e+02   4.3772000e+00   2.3200613e+02   9.4754026e+01   3.5502613e+02   1.7582323e+00   1.9783161e+02   2.4405406e+01   3.1534194e+02   1.4202645e+01   3.0885194e+02   1.1491200e+01   2.7551305e+02   1.8447657e+01   3.9549305e+02  -2.0350743e+01   1.8928548e+02   9.7400065e+01   3.0631194e+02   6.5469806e+00   2.6621903e+02   1.1984090e+01   1.9558968e+02   5.6562503e+01   3.8212774e+02   4.1472000e+00   1.9868032e+02  -2.5956361e+01   2.3610484e+02   1.2009355e+02   2.0808305e+02  -3.3257943e+01   3.7739645e+02  -6.0868774e+00   2.6791581e+02  -1.3060361e+01   3.1826613e+02  -3.4344194e+01   2.3384305e+02   4.5412572e+00   1.6216677e+02   5.5993755e+01   7.8677419e+01   1.0398226e+02   4.0118161e+02  -1.3983239e+01   2.3613305e+02   3.6805717e-01   2.6380305e+02  -2.4615543e+01   1.8364065e+02   1.0024939e+02   2.9391645e+02  -2.6004129e+00   1.3461806e+02   3.5935394e+01   2.3549387e+02   2.2323071e+01   1.8409355e+02   1.2565897e+02   2.8772065e+02   1.1453316e+01   3.6837968e+02   1.1904253e+02   3.0718000e+02   1.2366205e+02   3.0253935e+02   4.9689432e+01   2.8611258e+02   1.1486196e+02   2.6505774e+02   9.0987961e+01   2.5442968e+02   2.0391950e+02   3.3530226e+02   1.0219690e+01   1.4687613e+02   8.2309910e+01   2.1014516e+02   1.0296613e+02   3.4712387e+02   2.5898477e+01   2.6522305e+02  -3.8069143e+01   3.7010645e+02   1.6705677e+01   1.7312419e+02   1.8921677e+01   1.2993226e+02   6.1557355e+01   1.2322935e+02   1.0515326e+02   4.2751097e+02   2.8405897e+01   3.9241305e+02   1.6425657e+01   3.1837305e+02   3.1108857e+01   1.6752839e+02   5.9287406e+01   2.1140484e+02   9.1896645e+01   3.9910548e+02   1.0779124e+02   4.9692548e+02  -1.3998232e+01   3.4628645e+02   1.1761161e+00   2.5175305e+02  -1.8751543e+01   1.8574516e+02   9.5296516e+01   2.0606968e+02   1.1041539e+02   1.9607323e+02   6.7856400e+01   2.7550742e+02   1.7455037e+02   1.9589032e+02   5.1565871e+01   2.3157516e+02   4.8910839e+00   3.0080000e+02   3.6079355e+00   2.0721484e+02  -1.5548155e+01   2.3380097e+02  -3.3228271e+01   2.7331065e+02  -7.0503355e+00   3.1035548e+02  -6.5352129e+00   1.3997742e+02   2.6118258e+01   9.8373054e+01   3.4465886e+02   3.7903305e+02   5.4686057e+01   3.7760305e+02   7.1804572e+00   2.8229000e+02  -1.7365458e+01   3.1376774e+02  -1.6455290e+01   6.9843054e+01   2.8237126e+02   2.5680581e+02  -8.3699484e+00   2.9548000e+02  -1.8107432e+01   2.8249161e+02   7.3615187e+01   3.3248065e+02  -2.8694581e+01   3.0954935e+02   5.1292774e+00   2.4384305e+02  -7.4887428e+00   3.5057839e+02  -5.5520774e+00   2.9227305e+02  -2.7931428e+00   2.0640968e+02  -7.7192258e+00   1.1997765e+02   5.7919257e+01   3.4398484e+02   8.7783097e+00   6.4818305e+02   1.4057166e-02   2.2357484e+02   1.1971692e+02   1.9053710e+02   9.4329613e+01   1.5860774e+02   1.2089686e+02   2.9723129e+02   1.4213505e+02   2.8767323e+02   1.8754529e+01   7.7802323e+02   9.7958839e+00   2.4806839e+02   6.5515819e+01   3.4484935e+02   4.3870968e-04   3.4713305e+02   4.8057166e-02   2.8065000e+02   9.6434452e+01   1.9763581e+02   7.1764297e+01   3.2942226e+02   3.0697187e+01   2.2620645e+02   1.8347355e+01
   1.9335484e+02   5.7000000e+00   1.9776613e+02   6.4693226e+01   3.6578613e+02   1.9707432e+01   1.2444161e+02   1.0546661e+02   3.1967194e+02   1.8476245e+01   2.7532194e+02  -2.8764000e+00   3.0832305e+02   5.8628572e+00   4.2870305e+02  -2.6477543e+01   1.7304548e+02   6.6889265e+01   3.1079194e+02   8.1485806e+00   2.5326903e+02   1.0300090e+01   2.4144968e+02   9.4323703e+01   3.5707774e+02  -7.3688000e+00   1.9682032e+02   9.0024387e+00   3.3479484e+02   1.8182835e+02   2.2575305e+02   2.5998457e+01   5.1943645e+02   8.7899226e+00   2.3838581e+02   4.2732039e+01   3.9436613e+02  -2.7102194e+01   3.0146305e+02  -1.7283428e+00   1.4982677e+02   7.2830955e+01   1.0872742e+02   1.1136826e+02   4.2518161e+02   7.4367613e+00   2.2399305e+02   5.2925717e-01   2.6365305e+02  -1.5223543e+01   2.1906065e+02   1.1356579e+02   4.0410645e+02   1.4387097e-02   1.4271806e+02   4.0477394e+01   3.2558387e+02   2.6305871e+01   2.1690355e+02   8.3084168e+01   2.5567065e+02   1.8117316e+01   3.3000968e+02   8.7852129e+01   2.8070000e+02   9.7110452e+01   3.6119935e+02   6.7096632e+01   2.1873258e+02   9.8442361e+01   2.5072774e+02   8.3804361e+01   2.0099968e+02   1.6376390e+02   3.2206226e+02   4.1288903e+00   1.5373613e+02   9.2951110e+01   1.9205516e+02   9.6223329e+01   4.9859387e+02  -7.2191226e+00   2.3808305e+02  -3.4127943e+01   3.2838645e+02  -6.7672258e-01   1.6874419e+02  -6.3479226e+00   1.2088226e+02   1.6011355e+01   1.0360935e+02   1.1663286e+02   3.2218097e+02  -3.2577032e+00   4.6151305e+02   2.7607657e+01   3.0803305e+02   7.7460572e+00   2.3161839e+02   8.1060206e+01   2.0778484e+02   9.6566245e+01   3.5524548e+02   1.0930004e+02   4.8330548e+02   2.1711368e+01   2.7666645e+02  -3.1642839e+00   2.3013305e+02  -2.6451943e+01   1.8912516e+02   8.8976116e+01   2.2215968e+02   1.0941819e+02   1.7664323e+02   8.4170800e+01   2.6474742e+02   1.8003117e+02   1.2414032e+02   6.2505871e+01   2.2815516e+02  -5.9531613e-01   2.5875000e+02  -1.5318065e+01   1.3307484e+02  -2.6756955e+01   1.9880097e+02  -2.0148271e+01   2.9345065e+02   5.8464516e-02   3.4469548e+02   1.1527587e+01   1.5530742e+02   3.7271858e+01   1.0222305e+02   4.2383086e+02   4.9499305e+02   3.4929257e+01   3.9632305e+02  -3.5071428e+00   3.3520000e+02  -2.4698258e+01   3.5414774e+02   9.3430968e-01   4.7413054e+01   2.8283566e+02   2.3961581e+02   1.0625252e+01   2.5644000e+02  -4.3242323e+00   2.6330161e+02   1.0215039e+02   3.3191065e+02  -2.2688981e+01   3.3621935e+02  -2.7243226e+00   2.4703305e+02  -8.0839428e+00   3.5957839e+02  -8.2720774e+00   2.7222305e+02  -1.8279143e+01   2.6440968e+02  -8.0292258e+00   1.3658765e+02   4.1160457e+01   3.1969484e+02   1.1811510e+01   5.4846305e+02   1.9801657e+01   2.2448484e+02   1.6116412e+02   1.8020710e+02   5.7536013e+01   2.0617774e+02   1.4718126e+02   2.9797129e+02   1.1949585e+02   3.5438323e+02   1.9137729e+01   7.1550323e+02   2.8974839e+00   2.4830839e+02   9.8826619e+01   3.6684935e+02   9.5304387e+00   3.5865305e+02  -3.0354283e-01   2.2169000e+02   1.2730125e+02   1.9801581e+02   5.6303897e+01   3.1253226e+02  -1.4221613e+01   1.8920645e+02   6.1173548e+00
   1.7811484e+02  -2.1740800e+01   2.2957613e+02   6.0288426e+01   3.2340613e+02   1.2667832e+01   1.2983161e+02   7.1655406e+01   2.4720194e+02   4.6223845e+01   3.5404194e+02  -2.6264000e+01   2.7022305e+02  -1.3129143e+01   4.2133305e+02  -2.0207943e+01   2.1233548e+02   8.3746065e+01   3.3608194e+02  -1.6974619e+01   2.2455903e+02  -2.0063110e+01   1.9867968e+02   8.6405303e+01   2.8598774e+02  -9.2116000e+00   2.2330032e+02   1.5114039e+01   3.1184484e+02   1.4235435e+02   1.7799305e+02   3.3392572e+00   4.1134645e+02   2.5917123e+01   2.0000581e+02   7.1222439e+01   3.8431613e+02  -2.2108194e+01   2.8751305e+02   3.4376572e+00   1.4992677e+02   5.0872955e+01   6.2097419e+01   8.8938658e+01   3.7266161e+02   5.2083613e+00   2.0303305e+02  -2.4639428e+00   1.9265305e+02  -5.0543543e+01   2.4545065e+02   1.4997459e+02   3.5701645e+02   2.0715871e+00   1.0057806e+02   2.3468594e+01   3.0373387e+02   6.6533871e+01   2.5676355e+02   1.4041537e+02   2.6072065e+02   2.8903316e+01   3.6142968e+02   1.0959853e+02   2.9470000e+02   1.2137045e+02   3.0381935e+02   8.1917032e+01   2.1383258e+02   1.1093436e+02   2.4677774e+02   1.5321036e+02   2.3847968e+02   1.7138550e+02   4.0734226e+02   3.6306490e+01   1.7135613e+02   7.8781510e+01   2.2852516e+02   1.2072573e+02   5.7655387e+02   1.0640774e+00   2.6632305e+02  -2.6107143e+01   4.1400645e+02   2.6333677e+01   2.0536419e+02   9.5324774e+00   1.6249226e+02   7.6902555e+01   1.4650935e+02   1.3549086e+02   3.2966097e+02   2.2043897e+01   5.0003305e+02   1.6436057e+01   2.7975305e+02   4.1298457e+01   2.5933839e+02   1.4027261e+02   2.3873484e+02   9.9280245e+01   3.1719548e+02   1.6410404e+02   4.0278548e+02   1.3582968e+01   2.8471645e+02  -1.3518284e+01   2.5170305e+02   1.3012457e+01   1.7240516e+02   1.0183372e+02   2.1929968e+02   9.3786994e+01   1.8592323e+02   8.9908400e+01   2.1769742e+02   1.4398517e+02   1.7359032e+02   6.3149871e+01   2.7938516e+02   1.1116284e+01   2.7275000e+02   2.5471935e+01   1.3660484e+02   8.7206452e+00   2.3441097e+02  -1.0377071e+01   2.3474065e+02  -9.9147355e+00   3.4773548e+02  -1.7485613e+01   1.6735742e+02   4.6547858e+01   9.2273054e+01   3.9643686e+02   4.4889305e+02   2.1427257e+01   3.9875305e+02  -7.4115428e+00   2.9391000e+02  -1.7055058e+01   2.8990774e+02   1.6935097e+00   5.8413054e+01   1.8004566e+02   2.9795581e+02   2.6008052e+01   2.3334000e+02  -2.0996232e+01   2.7611161e+02   6.4505587e+01   3.5386065e+02  -4.2684981e+01   3.4211935e+02  -1.4336323e+01   3.0537305e+02  -2.5461143e+01   3.1371839e+02  -1.3743277e+01   2.6532305e+02  -9.6871428e+00   3.1373968e+02  -1.6975626e+01   1.2149765e+02   4.5127657e+01   3.1526484e+02   1.4555910e+01   4.2813305e+02   1.6378057e+01   1.9062484e+02   1.1454292e+02   1.7525710e+02   6.2692013e+01   1.6960774e+02   1.4562686e+02   2.3802129e+02   1.4135185e+02   3.2591323e+02   9.8853290e+00   6.7555323e+02  -2.2096516e+01   1.9882839e+02   4.3695019e+01   3.0784935e+02   5.1504387e+00   2.9989305e+02  -1.7122743e+01   1.9584000e+02   7.6889252e+01   1.6534581e+02   5.5867497e+01   3.3421226e+02   8.7339871e+00   2.5263645e+02   1.5712955e+01
   1.7263484e+02  -1.2492400e+01   2.0210613e+02   4.9246026e+01   3.4212613e+02  -1.5489768e+01   1.3768161e+02   8.5977406e+01   2.3991194e+02   7.9527045e+01   3.2299194e+02  -1.8970000e+01   2.8518305e+02  -1.7805943e+01   4.2328305e+02  -1.8783943e+01   1.9252548e+02   8.6620865e+01   3.6546194e+02  -3.0850194e+00   2.4793903e+02   2.0966490e+01   1.7529968e+02   5.8425703e+01   2.6269774e+02   1.8181600e+01   2.0411032e+02   5.9892387e+00   2.8910484e+02   1.4733355e+02   2.0765305e+02  -1.9603543e+01   3.7977645e+02  -1.3127277e+01   2.0991581e+02   9.3339639e+01   3.5493613e+02  -3.5757794e+01   3.5303305e+02   4.7160572e+00   1.3492677e+02   6.7832955e+01   6.7937419e+01   5.0261458e+01   3.3594161e+02  -1.5714039e+01   2.2822305e+02   6.3808572e+00   2.1684305e+02  -6.0818743e+01   2.2540065e+02   1.4414859e+02   2.7910645e+02   6.8743871e+00   8.4428065e+01   4.4380594e+01   3.0606387e+02   2.0207471e+01   2.3080355e+02   1.3573217e+02   3.1758065e+02   1.2304516e+01   3.6689968e+02   1.0721093e+02   2.9051000e+02   1.1194565e+02   2.8281935e+02   4.8837032e+01   2.0216258e+02   1.1410796e+02   3.1096774e+02   1.5483516e+02   2.1714968e+02   1.8242190e+02   2.8682226e+02   1.1098090e+01   1.4411613e+02   8.4000710e+01   2.7000516e+02   1.2188733e+02   4.8231387e+02   4.1232774e+00   2.9189305e+02  -3.8242743e+01   3.6905645e+02   8.3096774e+00   2.4065419e+02   1.8519277e+01   1.6504226e+02   5.4588555e+01   1.4174935e+02   1.3772166e+02   3.6242097e+02   9.1430968e+00   4.0760305e+02  -3.0954283e-01   2.6351305e+02   1.5977657e+01   2.2057839e+02   1.2880341e+02   2.3068484e+02   9.9404245e+01   3.4714548e+02   1.7799804e+02   3.9502548e+02   9.9137677e+00   3.0247645e+02  -7.0790839e+00   3.0122305e+02  -1.9759143e+01   1.3631516e+02   6.1670916e+01   1.9091968e+02   7.8157394e+01   1.8540323e+02   1.0504000e+02   1.7379742e+02   1.4011717e+02   2.1434032e+02   7.5139871e+01   2.8781516e+02   1.9201884e+01   2.8156000e+02  -5.9528645e+00   1.7569484e+02   3.2634452e+00   3.2570097e+02  -2.1580271e+01   2.2893065e+02   1.8600065e+01   3.6011548e+02  -1.8601290e-01   1.8149742e+02   6.0176658e+01   9.5703054e+01   2.5564246e+02   4.3341305e+02   3.8475657e+01   3.3784305e+02   5.2212572e+00   2.9072000e+02  -2.7098581e+00   2.7452774e+02   1.4923910e+01   3.5753054e+01   2.1543846e+02   2.8356581e+02   1.5009252e+01   3.3067000e+02  -7.7826323e+00   2.0268161e+02   4.1099987e+01   3.9019065e+02  -4.3513806e+00   2.9783935e+02   3.2960774e+00   3.1027305e+02  -7.1431428e+00   3.2681839e+02  -1.0601277e+01   3.1256305e+02  -3.8463428e+00   3.8121968e+02   3.2959742e+00   1.4920765e+02   6.4910857e+01   3.4017484e+02   1.5793110e+01   4.6922305e+02   1.8420857e+01   2.1448484e+02   1.4006412e+02   2.1815710e+02   8.9360013e+01   1.5160774e+02   1.1421686e+02   2.6207129e+02   1.1800785e+02   2.7491323e+02   2.3965329e+01   6.6131323e+02   6.8026839e+00   1.9563839e+02   7.2570219e+01   3.3579935e+02  -5.0556129e-01   2.7541305e+02  -2.1643428e+00   2.0136000e+02   1.0263765e+02   1.9286581e+02   8.6715897e+01   3.2779226e+02   1.7247587e+01   2.8134645e+02   6.6961548e+00
   1.6801484e+02   8.5372000e+00   2.1034613e+02   7.1876826e+01   3.5888613e+02   2.6879432e+01   1.4125161e+02   9.7981806e+01   2.3044194e+02   6.6284645e+01   3.3990194e+02   9.1972000e+00   2.9575305e+02  -7.1715428e+00   3.8033305e+02  -9.0279428e+00   2.0714548e+02   7.4061265e+01   4.3850194e+02  -2.0258219e+01   2.2336903e+02  -9.2079097e+00   1.8724968e+02   7.0039703e+01   2.4322774e+02  -2.0360800e+01   2.5620032e+02   2.5820387e+00   2.7821484e+02   1.4883475e+02   2.0160305e+02   6.9304572e+00   3.8924645e+02   6.5351226e+00   2.9595581e+02   1.3045644e+02   3.3231613e+02  -6.0881935e+00   4.0632305e+02  -3.2071428e+00   1.2944677e+02   6.9941355e+01   8.8727419e+01   9.0328258e+01   3.0523161e+02   1.0827613e+00   2.5503305e+02   9.4260572e+00   2.9389305e+02  -1.7552743e+01   2.4111065e+02   1.6585179e+02   2.6201645e+02  -6.6841290e-01   1.6157806e+02   2.7688594e+01   2.5425387e+02   1.8202271e+01   2.0342355e+02   1.1111257e+02   2.4524065e+02   9.7617161e+00   3.9726968e+02   9.5891329e+01   2.9389000e+02   1.5420525e+02   3.2234935e+02   5.6294632e+01   1.9083258e+02   9.7434361e+01   3.0586774e+02   1.2043316e+02   2.2828968e+02   1.6915070e+02   3.2430226e+02   2.3049690e+01   1.5573613e+02   7.2981110e+01   2.5576516e+02   1.0731653e+02   3.9631387e+02  -3.6722581e-02   2.9684305e+02  -4.3068743e+01   3.4158645e+02   1.3697277e+01   2.0555419e+02   1.5567277e+01   1.7477226e+02   8.0530155e+01   7.7089355e+01   6.6704465e+01   3.6580097e+02   2.8226968e+00   3.5184305e+02  -3.5187428e+00   3.0618305e+02  -5.9428338e-03   2.1252839e+02   8.4397406e+01   2.2863484e+02   1.1808825e+02   3.0543548e+02   1.7014484e+02   4.1792548e+02   1.5461768e+01   2.9690645e+02  -8.8334839e+00   2.8432305e+02  -2.5307143e+01   1.6069516e+02   6.4720516e+01   1.3510968e+02   8.3762194e+01   1.6707323e+02   4.1366400e+01   1.8722742e+02   1.0489277e+02   1.8119032e+02   6.0641871e+01   2.5124516e+02  -3.8225161e+00   2.5290000e+02  -2.2300645e+00   1.9560484e+02   1.9290645e+01   2.7041097e+02  -2.1487071e+01   2.8759065e+02   9.9726452e-01   3.7235548e+02   1.6164787e+01   1.6063742e+02   5.3605458e+01   8.9803054e+01   2.9844446e+02   4.0041305e+02   3.9735657e+01   3.4694305e+02   6.1132572e+00   3.0524000e+02  -6.0614581e+00   3.5267774e+02   1.0531910e+01   7.1083054e+01   2.1199206e+02   2.9833581e+02   4.2447652e+01   4.4087000e+02  -1.2408632e+01   2.1039161e+02   9.1623187e+01   3.8048065e+02   4.2754194e+00   2.8921935e+02  -1.2864323e+01   3.3951305e+02  -1.6002343e+01   3.2757839e+02  -1.1002077e+01   3.3456305e+02  -9.5563428e+00   3.4778968e+02  -6.4596258e+00   1.8054765e+02   6.7933657e+01   3.1507484e+02   2.1571110e+01   5.5056305e+02   3.6483657e+01   2.3786484e+02   1.6633372e+02   2.4296710e+02   9.7375213e+01   1.4484774e+02   1.4951766e+02   2.6792129e+02   1.2316985e+02   2.9619323e+02   2.7692929e+01   6.3250323e+02   1.2974839e+00   2.2630839e+02   7.6346619e+01   3.7760935e+02   3.0909639e+01   3.3046305e+02  -7.8583428e+00   2.6884000e+02   1.3723925e+02   2.5515581e+02   6.3012697e+01   3.0179226e+02   6.7975871e+00   2.9444645e+02   1.3848155e+01
   1.7087484e+02  -8.1616000e+00   1.9943613e+02   9.2699626e+01   2.9497613e+02   3.6622323e+00   1.2487161e+02   8.5962206e+01   2.5629194e+02   9.2646645e+01   3.5371194e+02  -1.5147600e+01   3.1413305e+02  -1.2121943e+01   4.0628305e+02  -6.1539428e+00   1.7090548e+02   6.2300465e+01   3.9660194e+02   9.4378065e-01   2.7916903e+02  -6.7219097e+00   1.6324968e+02   4.7389703e+01   2.7484774e+02  -1.4600400e+01   2.1254032e+02  -6.6451613e+00   1.9189484e+02   1.1132035e+02   1.7675305e+02   6.7845717e-01   3.4377645e+02   3.9827226e+00   2.6486581e+02   8.5273639e+01   2.1874613e+02  -1.2432594e+01   3.3651305e+02  -1.2292343e+01   1.3297677e+02   2.4708955e+01   7.4157419e+01   8.5763858e+01   2.7085161e+02  -6.8368387e+00   2.4113305e+02  -2.6371943e+01   2.8827305e+02  -5.7103143e+01   2.0778065e+02   1.0893819e+02   2.4382645e+02   6.7467871e+00   1.5252806e+02   3.2642594e+01   3.0125387e+02   3.7782271e+01   2.0071355e+02   1.0604937e+02   2.1662065e+02   1.0513161e+00   4.5510968e+02   1.1800413e+02   2.9989000e+02   1.1624525e+02   2.9872935e+02   8.3424232e+01   2.4668258e+02   1.2473636e+02   3.0415774e+02   1.2813996e+02   2.7133968e+02   1.9642670e+02   3.1025226e+02   1.8843690e+01   1.3449613e+02   9.1300310e+01   2.2576516e+02   1.2280653e+02   3.1836387e+02   2.0819277e+01   3.0718305e+02  -6.4659428e+00   3.3543645e+02   1.1479277e+01   2.5651419e+02   2.3340477e+01   1.5704226e+02   8.8728555e+01   1.0584935e+02   7.3023665e+01   4.5913097e+02   1.3496297e+01   4.4118305e+02   3.6384057e+01   3.1608305e+02   7.4820572e+00   1.9980839e+02   8.3605006e+01   2.4616484e+02   1.0887585e+02   3.2800548e+02   1.5266924e+02   3.6921548e+02   4.0028568e+01   2.6471645e+02   6.1717161e+00   2.5518305e+02  -2.0025943e+01   1.8121516e+02   8.5468916e+01   1.8272968e+02   5.0472594e+01   2.0783323e+02   7.4965600e+01   1.5860742e+02   1.2804237e+02   1.7509032e+02   7.3729871e+01   2.3210516e+02  -4.3413161e+00   3.1771000e+02   8.8251355e+00   2.2860484e+02   1.5360645e+01   2.6594097e+02  -8.5594710e+00   3.0531065e+02  -1.8080335e+01   3.4011548e+02  -5.9160129e+00   1.5249742e+02   3.0306658e+01   6.3083054e+01   3.6163206e+02   4.1499305e+02   4.5999257e+01   3.1113305e+02  -8.9319428e+00   2.6763000e+02  -2.9812658e+01   3.0657774e+02  -2.7400090e+01   9.6413054e+01   1.3391566e+02   2.7747581e+02   1.3976452e+01   3.9820000e+02   1.3349677e+00   2.0368161e+02   1.5159987e+01   4.2424065e+02  -9.8538065e-01   3.0111935e+02  -2.4916323e+01   3.6084305e+02  -7.7087428e+00   2.9800839e+02  -2.0664774e+00   3.1827305e+02  -2.4113143e+01   2.7264968e+02  -7.3842581e-01   1.3882765e+02   4.2271257e+01   3.0845484e+02   1.3570710e+01   5.0175305e+02   9.8684572e+00   1.8686484e+02   1.1403372e+02   2.4810710e+02   7.8444013e+01   1.1017774e+02   1.1077126e+02   2.5523129e+02   1.1881505e+02   2.9805323e+02   1.4544129e+01   5.9860323e+02  -8.4705161e+00   1.9816839e+02   6.2217819e+01   3.8389935e+02   8.1164387e+00   3.1551305e+02  -2.3234283e-01   2.4688000e+02   1.0861605e+02   2.0915581e+02   7.9412697e+01   3.0621226e+02   2.2339871e+00   3.2582645e+02   1.7187755e+01
   1.8144484e+02  -5.0572000e+00   1.9396613e+02   6.9897226e+01   3.5978613e+02  -1.2825677e+00   1.2883161e+02   6.4885406e+01   2.4248194e+02   6.7461445e+01   3.3766194e+02  -8.0536000e+00   2.9484305e+02  -1.4668743e+01   3.9202305e+02  -1.3831428e+00   1.6504548e+02   9.0099265e+01   3.9384194e+02   1.8124581e+01   2.7921903e+02   1.6804090e+01   1.9629968e+02   6.7645703e+01   3.6912774e+02   2.1857200e+01   2.5692032e+02  -6.1556129e-01   1.9979484e+02   8.2788348e+01   1.7765305e+02   1.2986457e+01   3.3939645e+02   1.5383123e+01   2.7767581e+02   1.0977884e+02   2.6293613e+02  -1.0537794e+01   3.6984305e+02   6.8512572e+00   1.5239677e+02   4.6965355e+01   1.1172742e+02   1.2185826e+02   3.6051161e+02  -2.5149639e+01   2.6170305e+02   1.7462457e+01   2.5575305e+02  -3.9591543e+01   2.2473065e+02   1.4254219e+02   3.0539645e+02   1.9241187e+01   1.7519806e+02   7.9738994e+01   2.2606387e+02  -9.2025290e+00   1.4947355e+02   8.1808568e+01   2.4700065e+02   8.3309161e+00   4.3058968e+02   7.4645729e+01   2.6861000e+02   9.7847652e+01   3.0067935e+02   2.5748232e+01   2.3530258e+02   1.1021676e+02   2.6182774e+02   1.0533636e+02   2.4680968e+02   1.4928910e+02   2.6353226e+02   1.8671290e+01   1.4887613e+02   5.7579910e+01   2.0343516e+02   8.1352929e+01   3.2331387e+02   1.0832774e+00   2.6522305e+02  -4.9689143e+01   2.8077645e+02  -3.1979226e+00   2.2041419e+02  -1.0861523e+01   1.6582226e+02   4.3916155e+01   8.6319355e+01   6.0966065e+01   5.0580097e+02   5.7626968e+00   4.4889305e+02   2.3287257e+01   3.1280305e+02   4.4644572e+00   1.8861839e+02   4.9930206e+01   2.1187484e+02   8.1719045e+01   2.7605548e+02   1.7506524e+02   4.2292548e+02   1.7251768e+01   3.3009645e+02   6.8513161e+00   2.3046305e+02  -2.5718343e+01   1.6693516e+02   6.8271316e+01   1.5348968e+02   7.3531794e+01   1.6635323e+02   8.4614000e+01   2.1365742e+02   1.7753837e+02   1.8284032e+02   5.4659871e+01   2.4562516e+02  -6.5629161e+00   3.0213000e+02  -5.3584645e+00   2.4307484e+02   1.4773045e+01   2.5589097e+02   2.6245290e+00   2.5902065e+02   8.5228645e+00   3.4250548e+02   1.2362787e+01   1.4963742e+02   4.8345458e+01   1.0932305e+02   3.8955286e+02   4.4889305e+02   4.7527257e+01   3.7356305e+02   1.2073657e+01   2.6015000e+02  -4.4042581e+00   3.6567774e+02  -1.5748090e+01   6.3323054e+01   1.8975286e+02   2.8471581e+02   3.0672516e+00   3.3996000e+02  -1.9583226e-01   2.5692161e+02   5.3140787e+01   3.7596065e+02   1.2597019e+01   3.8816935e+02  -1.0830323e+01   3.6541305e+02  -1.0743428e+00   3.9162839e+02  -9.4060774e+00   2.9656305e+02  -1.5996343e+01   2.6278968e+02   8.9103742e+00   1.3906765e+02   7.3252057e+01   3.4164484e+02   3.5255510e+01   5.0060305e+02   1.5150457e+01   2.0476484e+02   1.2765172e+02   2.3468710e+02   9.6517613e+01   8.7557742e+01   1.0400086e+02   2.5497129e+02   1.1462585e+02   2.5014323e+02   3.4326929e+01   7.1026323e+02   4.0668387e-01   2.2254839e+02   8.6177419e+01   3.3312935e+02   1.8708039e+01   3.0956305e+02   1.1673657e+01   2.7093000e+02   1.2007205e+02   2.4606581e+02   9.6119897e+01   2.9879226e+02   2.8567587e+01   3.2525645e+02   1.3333548e+00
   2.2930484e+02   3.2040000e+00   2.0710613e+02   8.0656026e+01   3.7226613e+02   1.1049032e+01   1.2378161e+02   8.6429406e+01   2.0567194e+02   7.8696245e+01   3.0156194e+02   2.4794400e+01   2.6541305e+02  -3.3794343e+01   3.8954305e+02  -1.0394743e+01   1.6771548e+02   5.3885665e+01   3.4808194e+02  -6.6446194e+00   2.5116903e+02   4.1880903e+00   2.0044968e+02   5.9073703e+01   3.3488774e+02  -2.9336000e+00   1.9244032e+02   7.7283871e-01   2.0637484e+02   7.2531948e+01   1.8175305e+02  -1.9621543e+01   3.9886645e+02  -1.6894477e+01   2.1686581e+02   7.6683639e+01   2.8579613e+02  -2.6416594e+01   2.8760305e+02   5.7045717e-01   1.4111677e+02   4.8677755e+01   7.8727419e+01   1.1591826e+02   3.6370161e+02  -1.7264839e+01   2.3365305e+02   7.9964572e+00   2.5775305e+02  -4.2801543e+01   1.9849065e+02   1.1440139e+02   2.7010645e+02  -5.4056129e+00   1.4223806e+02   2.6655794e+01   2.6720387e+02   1.6836271e+01   2.2166355e+02   1.1089337e+02   2.6577065e+02   1.8639316e+01   4.3947968e+02   7.9514529e+01   3.0551000e+02   1.4284565e+02   2.9695935e+02   7.9755832e+01   2.7154258e+02   1.3631756e+02   2.3596774e+02   1.1912516e+02   2.6899968e+02   2.1208390e+02   2.8258226e+02   3.6147290e+01   1.6511613e+02   8.7700710e+01   2.2124516e+02   1.2754813e+02   4.3383387e+02   3.5811677e+01   2.6341305e+02  -1.4634343e+01   3.9653645e+02   1.9631277e+01   1.8498419e+02   2.1012877e+01   1.6477226e+02   6.3270155e+01   1.0188935e+02   7.8060465e+01   4.4332097e+02   1.5481097e+01   4.7751305e+02   4.2857657e+01   2.9884305e+02   1.8011257e+01   1.8185839e+02   8.4231006e+01   2.0511484e+02   9.3399845e+01   2.9424548e+02   1.7318004e+02   4.3235548e+02   7.0673677e+00   3.3528645e+02   4.9561161e+00   2.6346305e+02  -1.4778343e+01   1.7059516e+02   8.9268516e+01   2.0510968e+02   1.1535219e+02   2.1440323e+02   7.2770000e+01   2.0346742e+02   2.3683357e+02   2.1304032e+02   5.6593871e+01   2.1138516e+02  -4.3937161e+00   3.1833000e+02   5.5855355e+00   2.0621484e+02   1.0961845e+01   2.4608097e+02  -1.9830671e+01   2.7778065e+02  -1.7407935e+01   3.2407548e+02  -1.8162813e+01   1.2963742e+02   2.5515458e+01   8.7413054e+01   2.6630566e+02   4.4137305e+02   3.6748857e+01   4.0960305e+02   2.1150457e+01   2.6134000e+02   8.3054194e-01   3.1257774e+02  -2.1410090e+01   5.8373054e+01   2.6152886e+02   2.5266581e+02   7.9112516e+00   3.0253000e+02  -8.1514323e+00   2.6987161e+02   4.3964787e+01   3.5234065e+02  -1.9433806e+00   3.0530935e+02  -2.8151523e+01   2.7213305e+02  -6.6119428e+00   3.4614839e+02   4.7523226e+00   3.0165305e+02  -2.5935428e+00   2.1207968e+02  -3.3128258e+00   9.4497654e+01   3.2527657e+01   3.7540484e+02   3.8694710e+01   5.6608305e+02   1.8392057e+01   2.2129484e+02   1.4337932e+02   2.0639710e+02   9.3160813e+01   1.4884774e+02   1.2900766e+02   2.4939129e+02   1.6149225e+02   2.7162323e+02   3.3758529e+01   7.8560323e+02   2.9379484e+01   2.5563839e+02   8.4340219e+01   3.5393935e+02   1.4943239e+01   3.3941305e+02  -7.5243428e+00   2.7560000e+02   1.2288845e+02   2.0663581e+02   8.8704297e+01   3.2884226e+02   2.5683587e+01   2.5577645e+02   1.4221755e+01
   1.7668484e+02   1.0983600e+01   2.3167613e+02   7.0980426e+01   3.1335613e+02   3.9018323e+00   1.1454161e+02   7.6168606e+01   2.2182194e+02   7.2974245e+01   2.8790194e+02  -7.8328000e+00   2.9975305e+02  -5.6815428e+00   3.9523305e+02  -1.6169943e+01   1.8637548e+02   8.9252865e+01   3.3022194e+02  -5.7858194e+00   2.2716903e+02  -1.9321910e+01   2.0820968e+02   8.2602903e+01   4.1174774e+02   6.6376000e+00   2.3682032e+02   3.4182439e+01   3.0494484e+02   1.5743635e+02   2.0922305e+02   1.1600857e+01   4.1505645e+02  -1.1289677e+01   1.8143581e+02   7.6618039e+01   3.6693613e+02  -3.1387794e+01   3.0884305e+02   1.2251257e+01   1.6454677e+02   7.1273355e+01   9.3367419e+01   1.1643706e+02   4.1309161e+02  -2.7076039e+01   2.5246305e+02   2.4391657e+01   2.5122305e+02  -3.5229143e+01   2.3111065e+02   1.2317179e+02   3.5343645e+02  -6.9320129e+00   1.6166806e+02   5.5061394e+01   3.0882387e+02   4.9866710e+00   2.2857355e+02   9.7630568e+01   3.0039065e+02   1.1249716e+01   3.8900968e+02   5.9762129e+01   2.4732000e+02   1.1183085e+02   3.0186935e+02   1.9603032e+01   2.1940258e+02   1.0891876e+02   2.2958774e+02   8.9445561e+01   1.8161968e+02   1.6960430e+02   2.8282226e+02   2.3180903e+00   1.4973613e+02   8.1081110e+01   2.1143516e+02   7.8672929e+01   4.7083387e+02   8.9016774e+00   2.3627305e+02  -4.4893143e+01   3.8100645e+02   5.2136774e+00   1.7308419e+02   1.9064877e+01   1.3771226e+02   4.5544955e+01   1.2793935e+02   8.6586465e+01   4.1118097e+02   2.0142297e+01   4.8027305e+02   2.6296857e+01   3.3708305e+02   5.3720572e+00   1.9199839e+02   8.9329806e+01   1.8154484e+02   6.4045445e+01   2.9633548e+02   1.7487284e+02   5.0507548e+02  -5.0302323e+00   2.9642645e+02   1.6354916e+01   2.5260305e+02   3.1304572e+00   1.7078516e+02   8.7203316e+01   2.4268968e+02   1.0296579e+02   1.9997323e+02   8.6114400e+01   2.5355742e+02   1.7039637e+02   1.4854032e+02   6.7453871e+01   2.2429516e+02   1.6233484e+01   2.6956000e+02  -1.0702865e+01   1.9250484e+02  -1.4461355e+01   2.5375097e+02  -1.0444271e+01   2.8121065e+02   3.4797665e+01   3.5054548e+02  -1.2320413e+01   1.5106742e+02   3.7901058e+01   1.0980305e+02   4.1174446e+02   3.5122305e+02   3.8910857e+01   3.6337305e+02   9.5088572e+00   2.9624000e+02   3.3785419e+00   3.1319774e+02  -5.0696903e+00   4.3413054e+01   2.9563566e+02   2.5737581e+02   1.8644516e+00   3.0044000e+02  -4.9342323e+00   3.0839161e+02   7.4973187e+01   3.5010065e+02  -1.2574181e+01   3.3216935e+02  -2.0350323e+01   2.6837305e+02   1.9688572e+00   3.4157839e+02   1.4877923e+01   3.1341305e+02  -1.1774343e+01   2.8516968e+02   2.4599742e+00   1.2544765e+02   7.0621657e+01   3.2136484e+02   4.2397910e+01   5.1632305e+02   1.0942857e+01   2.0162484e+02   1.3361292e+02   1.4896710e+02   7.4565213e+01   1.7541774e+02   1.4093206e+02   2.7060129e+02   1.2863545e+02   3.2405323e+02   3.6844129e+01   6.4717323e+02  -2.5861161e+00   2.2468839e+02   7.5816219e+01   3.2431935e+02   8.8328387e+00   3.7365305e+02  -1.7883543e+01   2.1408000e+02   8.1330052e+01   1.6353581e+02   7.3392297e+01   3.1816226e+02   1.5227987e+01   2.3096645e+02   1.2116555e+01
   1.6649484e+02   2.2880000e-01   2.2810613e+02   8.5736026e+01   3.3031613e+02   9.8350323e+00   1.1983161e+02   9.0695406e+01   2.2324194e+02   7.6050645e+01   3.5294194e+02  -1.5176000e+01   3.0341305e+02   7.2156572e+00   3.8249305e+02  -5.8307428e+00   1.9033548e+02   8.6366065e+01   3.3022194e+02   1.0164181e+01   2.5316903e+02   5.9809032e-01   2.2148968e+02   6.0160503e+01   3.8041774e+02   9.8540000e+00   2.2597032e+02  -7.4295613e+00   3.2552484e+02   1.3888995e+02   1.6437305e+02   5.6885717e-01   4.8943645e+02   2.8099226e+00   1.5505581e+02   6.4778439e+01   3.2764613e+02  -2.0144594e+01   2.6713305e+02  -2.1719428e+00   1.4868677e+02   5.4922155e+01   7.7837419e+01   9.4779458e+01   3.9451161e+02  -1.6349639e+01   2.3470305e+02   5.9124572e+00   2.2432305e+02  -4.5647143e+01   2.1416065e+02   1.0142779e+02   3.5296645e+02   1.1585587e+01   1.0766806e+02   3.4711394e+01   3.5111387e+02   2.2793471e+01   2.4280355e+02   1.1844217e+02   2.7096065e+02   6.1741161e+00   4.4879968e+02   9.6978929e+01   2.9346000e+02   9.7379652e+01   4.3338935e+02   1.4221432e+01   2.3445258e+02   1.1366476e+02   2.6153774e+02   1.3469956e+02   2.5038968e+02   1.8786270e+02   4.9868226e+02   7.0492903e+00   1.7401613e+02   1.1603871e+02   2.3286516e+02   1.0914853e+02   5.4188387e+02   3.0837677e+01   2.2651305e+02  -1.8732343e+01   3.8338645e+02   2.4263277e+01   2.0641419e+02   2.4878477e+01   1.3416226e+02   4.5948955e+01   1.1884935e+02   1.1050366e+02   3.4570097e+02   1.1290697e+01   4.6756305e+02   2.8413657e+01   2.9475305e+02   1.0908457e+01   2.4690839e+02   8.8267006e+01   2.0549484e+02   8.2749445e+01   2.6686548e+02   1.6285044e+02   4.1159548e+02   2.9068168e+01   2.4737645e+02   1.7748916e+01   2.7365305e+02  -5.2135428e+00   1.6626516e+02   7.6084916e+01   2.2539968e+02   1.1210899e+02   1.9745323e+02   9.2696000e+01   1.9755742e+02   1.8892637e+02   1.2129032e+02   4.9133871e+01   2.4915516e+02  -8.4653161e+00   2.3852000e+02  -1.2696645e+00   1.3169484e+02  -1.6936555e+01   2.0951097e+02  -1.4475071e+01   2.5559065e+02  -7.1027355e+00   3.5654548e+02  -2.0610413e+01   1.4921742e+02   4.6239058e+01   1.0432305e+02   3.1776286e+02   4.4418305e+02   4.7994057e+01   3.4908305e+02   8.8420572e+00   2.8844000e+02  -1.7857458e+01   3.1157774e+02  -1.3900090e+01   4.9893054e+01   2.1030726e+02   2.7475581e+02   2.7140516e+00   2.5306000e+02  -3.1863832e+01   3.3335161e+02   2.7886387e+01   3.2372065e+02  -3.6137806e+00   4.2507935e+02  -6.0731226e+00   2.1741305e+02  -6.9543428e+00   3.0752839e+02  -1.6208077e+01   2.5651305e+02  -1.5602343e+01   2.9107968e+02  -7.4928258e+00   1.3001765e+02   6.0166057e+01   3.5879484e+02   2.9163510e+01   5.0851305e+02   1.5087657e+01   2.5948484e+02   1.6013412e+02   1.7315710e+02   8.0100013e+01   2.1612774e+02   1.3614526e+02   2.7176129e+02   1.3696265e+02   4.1191323e+02   2.2155329e+01   6.1388323e+02   1.1977084e+01   2.4835839e+02   8.1582619e+01   3.4431935e+02   1.0192839e+01   3.6351305e+02   9.0676572e+00   2.2165000e+02   1.1810445e+02   1.8239581e+02   6.4743497e+01   3.5100226e+02   2.2070787e+01   2.4863645e+02   1.9892955e+01
   1.7906484e+02  -2.0586800e+01   2.0067613e+02   5.4930426e+01   2.8107613e+02  -1.5985768e+01   1.3002161e+02   9.9070206e+01   2.5167194e+02   6.7156245e+01   3.5180194e+02  -1.5034800e+01   2.8641305e+02  -1.3384343e+01   3.8581305e+02  -2.7726343e+01   2.2266548e+02   7.0779665e+01   3.0174194e+02  -7.3174194e+00   2.2007903e+02   2.1105290e+01   2.1629968e+02   7.0045703e+01   3.5484774e+02   3.1429600e+01   2.1439032e+02   2.0546839e+01   3.2237484e+02   1.6151195e+02   1.9603305e+02   3.2326057e+01   4.4534645e+02   6.3871226e+00   1.7152581e+02   7.9410839e+01   3.5864613e+02  -2.1534594e+01   3.1580305e+02   1.3034457e+01   1.4592677e+02   5.5432955e+01   8.7047419e+01   1.2225266e+02   3.9066161e+02  -2.3331639e+01   2.2918305e+02   6.5440572e+00   1.7970305e+02  -4.2847543e+01   2.6002065e+02   1.7185899e+02   3.8867645e+02  -5.6112129e+00   1.1542806e+02   4.4470594e+01   2.9358387e+02   7.1058710e+00   2.1395355e+02   1.3356017e+02   2.5900065e+02   7.2309161e+00   3.8716968e+02   8.7069329e+01   2.6646000e+02   1.1058965e+02   3.4005935e+02  -1.3402168e+01   1.9354258e+02   6.0027561e+01   2.8620774e+02   1.2262596e+02   2.0080968e+02   1.6715910e+02   3.1049226e+02   3.4844903e+00   1.2968613e+02   8.4445110e+01   2.2581516e+02   8.8472529e+01   4.6378387e+02   1.1705677e+01   2.3794305e+02  -4.0596743e+01   2.9219645e+02  -1.1731523e+01   2.3417419e+02  -6.3232258e-01   1.6088226e+02   6.2471355e+01   1.5769935e+02   1.1706566e+02   3.5294097e+02   1.0751497e+01   4.8327305e+02   2.2776857e+01   3.2265305e+02   4.9064572e+00   2.5104839e+02   1.0664581e+02   2.3292484e+02   7.9885045e+01   3.2762548e+02   1.5969964e+02   4.2135548e+02  -7.9026323e+00   2.4190645e+02  -8.2334839e+00   2.5332305e+02  -8.8771428e+00   1.4769516e+02   9.1380516e+01   2.2439968e+02   1.0485899e+02   2.0935323e+02   7.4654000e+01   1.5779742e+02   1.5096717e+02   1.7579032e+02   7.3773871e+01   2.7895516e+02  -1.2089316e+01   1.5747000e+02   5.1644335e+01   1.7236484e+02  -1.6601548e+00   2.6199097e+02  -1.6583471e+01   2.3683065e+02  -8.1819355e+00   3.9359548e+02  -3.6744129e+00   1.8816742e+02   3.5313058e+01   8.8563054e+01   3.4144366e+02   4.9565305e+02   4.4596457e+01   3.8094305e+02  -2.0986743e+01   2.7991000e+02  -1.0935058e+01   3.0276774e+02   1.3747097e+00   2.5413054e+01   1.9297566e+02   3.0495581e+02   2.9348052e+01   2.9806000e+02  -2.1363832e+01   2.5335161e+02   7.6326387e+01   4.0615065e+02   1.7018194e+00   3.9445935e+02  -2.2093523e+01   2.5270305e+02  -1.6587543e+01   3.5233839e+02  -2.6028774e+00   2.8922305e+02  -3.7891428e+00   3.6307968e+02  -6.7328258e+00   1.4758765e+02   5.6380457e+01   3.0760484e+02   4.8287097e+00   4.1403305e+02  -1.8013943e+01   1.9319484e+02   1.3324732e+02   1.6763710e+02   4.9401613e+01   1.6050774e+02   1.4488486e+02   2.3850129e+02   1.2462345e+02   3.2500323e+02  -1.1941871e+01   5.5945323e+02  -2.9338516e+01   2.0316839e+02   5.7487819e+01   3.3003935e+02   9.8552387e+00   2.9941305e+02  -7.8943428e+00   1.7336000e+02   6.4307652e+01   1.7006581e+02   7.1199897e+01   3.5895226e+02   1.5484787e+01   2.6534645e+02   1.6746155e+01
   1.7054484e+02  -1.5475200e+01   2.2829613e+02   5.0630826e+01   3.5583613e+02  -2.7206568e+01   1.2940161e+02   9.5979806e+01   2.4015194e+02   8.2747845e+01   2.7904194e+02  -1.3604000e+01   2.8327305e+02  -1.1731428e+00   3.8049305e+02  -4.4607428e+00   2.1237548e+02   7.5742865e+01   3.4131194e+02   1.4706981e+01   2.1378903e+02   7.3184903e+00   1.7958968e+02   7.1322503e+01   2.8531774e+02  -1.7298000e+01   1.9820032e+02  -2.4479613e+00   3.0068484e+02   1.1024715e+02   1.7637305e+02  -5.8611428e+00   3.5672645e+02   1.4186723e+01   1.9433581e+02   7.6726039e+01   3.3688613e+02  -1.5073794e+01   3.0294305e+02  -9.4167428e+00   1.1449677e+02   3.6517355e+01   7.0787419e+01   5.9873458e+01   3.4851161e+02  -2.2289639e+01   1.8232305e+02  -1.0757143e+01   2.1951305e+02  -4.5032343e+01   2.0268065e+02   1.4730619e+02   3.6363645e+02   4.4198710e-01   1.0123806e+02   2.6085794e+01   3.0711387e+02   2.2363471e+01   2.7238355e+02   1.6374577e+02   2.8948065e+02   2.0742516e+01   3.8663968e+02   1.0621173e+02   3.1975000e+02   1.4536645e+02   3.6429935e+02  -1.9213677e+00   2.1716258e+02   1.1190796e+02   3.3867774e+02   1.4371836e+02   2.5252968e+02   2.0121150e+02   3.2530226e+02   1.7969690e+01   1.8359613e+02   1.1841231e+02   2.7586516e+02   1.3336853e+02   5.1874387e+02   3.4878877e+01   3.2451305e+02  -2.1472343e+01   3.3672645e+02   1.8136077e+01   2.2227419e+02   1.1989677e+01   1.5866226e+02   7.1648955e+01   1.1460935e+02   1.0246286e+02   3.4813097e+02   1.4756297e+01   3.6375305e+02   8.9084572e+00   2.9932305e+02  -3.4171428e+00   2.6471839e+02   1.0270221e+02   2.4282484e+02   7.5143045e+01   2.9257548e+02   1.8479364e+02   4.2326548e+02   1.5145677e+00   2.3013645e+02   5.5811613e-01   2.5037305e+02  -6.0211428e+00   1.3621516e+02   9.3638916e+01   1.8687968e+02   1.0053059e+02   1.9312323e+02   8.2472400e+01   1.8027742e+02   1.3025877e+02   1.9744032e+02   8.4841871e+01   2.6705516e+02  -8.2773161e+00   1.3680000e+02   4.1207935e+01   1.8455484e+02   8.9846452e+00   2.6746097e+02   6.0289290e+00   2.6874065e+02   3.5552645e+00   3.5321548e+02   4.4159871e+00   1.8635742e+02   2.1267858e+01   9.1373054e+01   2.9731886e+02   4.3737305e+02   3.3448857e+01   3.6365305e+02   1.3866457e+01   2.6177000e+02  -1.5483858e+01   3.3948774e+02  -1.5032890e+01   2.5703054e+01   2.3919246e+02   2.7433581e+02   1.9937652e+01   3.4196000e+02  -2.2058323e+00   2.0358161e+02   6.4077987e+01   3.6434065e+02   1.7716619e+01   3.7245935e+02  -2.4335226e+00   3.4146305e+02  -2.0208343e+01   3.2304839e+02  -1.3159677e+01   2.9337305e+02  -1.1071143e+01   4.0973968e+02  -9.5556258e+00   1.5930765e+02   4.9912857e+01   3.6479484e+02   2.5733510e+01   4.7299305e+02   3.7979257e+01   2.2595484e+02   1.4500652e+02   2.0453710e+02   8.5879613e+01   1.7684774e+02   1.5538766e+02   2.8828129e+02   1.5291105e+02   3.2457323e+02   2.9422529e+01   6.7326323e+02   1.3036684e+01   2.2468839e+02   7.1286219e+01   3.8350935e+02   2.9477639e+01   3.1708305e+02  -6.7379428e+00   2.0017000e+02   1.2440285e+02   1.9248581e+02   1.0059630e+02   3.4990226e+02   9.9987871e+00   2.8811645e+02   1.2394555e+01
   1.4468484e+02  -1.7836400e+01   1.9472613e+02   7.9936426e+01   3.3569613e+02   2.1834632e+01   1.2673161e+02   8.9383406e+01   2.3105194e+02   1.0775585e+02   3.1837194e+02  -2.3750400e+01   2.8775305e+02   1.1658457e+01   4.0938305e+02  -2.8461943e+01   2.0885548e+02   7.9314465e+01   4.1584194e+02  -6.2554194e+00   2.3621903e+02  -6.9559097e+00   2.0020968e+02   7.2572903e+01   2.4898774e+02   1.6228400e+01   2.3506032e+02   6.3632387e+00   3.1279484e+02   1.1980835e+02   2.3151305e+02   2.1487657e+01   3.8058645e+02   1.9467923e+01   2.4419581e+02   1.0416724e+02   3.7488613e+02  -2.5253794e+01   3.4289305e+02   1.7057257e+01   1.5763677e+02   6.5496155e+01   9.9157419e+01   1.0265386e+02   3.5351161e+02   5.5036129e-01   2.3827305e+02   2.2096857e+01   3.0237305e+02  -3.9371143e+01   2.5521065e+02   1.9157379e+02   2.8439645e+02   4.3511871e+00   1.2928806e+02   6.2931794e+01   2.9868387e+02   1.1937871e+01   1.9904355e+02   1.1113297e+02   2.2515065e+02  -4.9710839e+00   4.0194968e+02   8.6146929e+01   2.8318000e+02   9.6152052e+01   2.8986935e+02  -1.0966968e+01   1.7792258e+02   7.2617161e+01   3.5210774e+02   7.9023961e+01   2.0676968e+02   1.7320230e+02   2.5634226e+02   4.8664903e+00   1.4373613e+02   7.6841110e+01   2.1376516e+02   1.3019653e+02   3.7397387e+02   1.1220477e+01   3.1637305e+02  -3.6781143e+01   3.1919645e+02  -1.0815226e+00   1.9698419e+02   2.2528774e+00   1.7149226e+02   8.9402555e+01   1.0765935e+02   7.4878865e+01   3.9209097e+02   3.0149497e+01   3.9403305e+02   6.4360572e+00   2.9889305e+02   7.4772572e+00   2.3080839e+02   1.1031501e+02   2.5449484e+02   9.4109445e+01   3.6376548e+02   2.1504844e+02   3.7902548e+02   2.4763768e+01   2.6394645e+02   1.9333316e+01   2.8356305e+02  -2.0106343e+01   1.8036516e+02   8.3346916e+01   1.7729968e+02   7.2526994e+01   1.8978323e+02   5.6979600e+01   1.6317742e+02   1.3496677e+02   2.0204032e+02   8.3523871e+01   2.7157516e+02   1.0071084e+01   1.7147000e+02   5.0004335e+01   1.9764484e+02   2.3267445e+01   2.2094097e+02  -2.3109471e+01   3.0412065e+02  -6.8451355e+00   3.9078548e+02   9.5503871e+00   1.7616742e+02   5.1413058e+01   8.9893054e+01   2.6943726e+02   4.3213305e+02   5.3108057e+01   3.8541305e+02   2.7565717e-01   2.5220000e+02  -3.9082581e+00   3.2329774e+02  -1.9276903e+00   1.8893054e+01   1.6263726e+02   3.0656581e+02  -1.6074839e-01   3.9948000e+02   1.0522568e+01   1.9615161e+02   6.8192387e+01   3.9281065e+02  -3.1809806e+00   3.2154935e+02  -1.9307226e+00   3.4527305e+02  -1.1273143e+01   3.1890839e+02  -2.5884774e+00   3.3470305e+02   1.4192457e+01   4.1145968e+02  -1.3983226e+01   1.5187765e+02   8.2797257e+01   2.8736484e+02  -1.3620903e+00   4.5180305e+02   1.8864457e+01   1.9962484e+02   1.4511292e+02   2.1310710e+02   9.3954013e+01   1.8269774e+02   1.2724966e+02   2.8228129e+02   1.0812105e+02   2.8462323e+02   1.4285290e+00   6.2583323e+02   1.5410839e+00   2.0363839e+02   7.7070219e+01   3.8179935e+02  -1.2955561e+01   3.1446305e+02  -1.2478343e+01   2.0612000e+02   8.1396852e+01   1.8620581e+02   8.8198697e+01   3.4121226e+02   4.3398710e-01   2.6425645e+02   3.3593355e+01
   1.6625484e+02   3.6280000e+00   2.2400613e+02   7.9824026e+01   3.9293613e+02   1.6854323e+00   1.3135161e+02   9.0063806e+01   2.4396194e+02   7.2823045e+01   3.1775194e+02  -5.9308000e+00   2.8275305e+02   2.0984572e+00   3.8333305e+02  -2.3637943e+01   2.2109548e+02   1.0437526e+02   3.9103194e+02   1.2729381e+01   2.5440903e+02   2.3258890e+01   1.6396968e+02   2.9952103e+01   2.4184774e+02   1.3989600e+01   2.1211032e+02   2.3892387e+00   2.5710484e+02   1.0399355e+02   1.7941305e+02   4.9456572e+00   3.2753645e+02   7.8119226e+00   2.3643581e+02   1.0173804e+02   2.7898613e+02  -3.6771794e+01   3.4722305e+02  -1.8669143e+01   1.3582677e+02   3.2380955e+01   8.6467419e+01   8.6879058e+01   2.4847161e+02   2.2143561e+01   2.4499305e+02  -3.6100743e+01   2.6394305e+02  -4.9056743e+01   2.4216065e+02   1.2056779e+02   2.3653645e+02   5.0399871e+00   1.4080806e+02   2.7920194e+01   2.7344387e+02   3.0337071e+01   2.2133355e+02   8.3019768e+01   2.4715065e+02   3.8508916e+01   4.1294968e+02   8.1846929e+01   3.2323000e+02   1.2132805e+02   3.0462935e+02   7.5722323e+00   2.4002258e+02   1.3492916e+02   3.7624774e+02   9.3662761e+01   2.4319968e+02   2.1343790e+02   2.5777226e+02   4.2182090e+01   1.7249613e+02   1.0369031e+02   2.7647516e+02   1.1407973e+02   4.0126387e+02   1.5037277e+01   3.0913305e+02  -3.2621943e+01   3.1805645e+02   1.8679677e+01   2.5217419e+02   9.7376774e+00   1.7366226e+02   5.2948955e+01   8.9039355e+01   5.5468465e+01   4.2847097e+02  -1.0009032e+00   3.5422305e+02   1.9580857e+01   3.2646305e+02   2.7701657e+01   2.0709839e+02   7.2881806e+01   2.5768484e+02   9.0284245e+01   2.9519548e+02   1.7086404e+02   4.1883548e+02   2.2388968e+01   2.4694645e+02  -8.7866839e+00   2.7775305e+02  -4.7315428e+00   1.5212516e+02   8.9266116e+01   1.7477968e+02   8.4018594e+01   1.8892323e+02   4.0048400e+01   1.7412742e+02   1.1694077e+02   1.9939032e+02   3.6185871e+01   2.4100516e+02   1.9966839e+00   1.8609000e+02   3.7404735e+01   2.0879484e+02   1.1705445e+01   2.3932097e+02  -3.2859871e+01   3.0378065e+02   1.9420645e+00   3.4069548e+02   1.0775871e+00   1.5116742e+02   2.5273058e+01   6.8563054e+01   2.7971366e+02   3.8665305e+02   1.7126457e+01   3.1208305e+02  -9.0794283e-01   2.5601000e+02  -2.1783058e+01   3.4148774e+02  -2.3002890e+01   3.4133054e+01   2.1498806e+02   3.1733581e+02   2.2307652e+01   4.1387000e+02  -1.4248632e+01   1.7663161e+02   7.0233987e+01   3.7691065e+02   1.3801019e+01   3.4173935e+02  -1.3559226e+00   3.5341305e+02  -1.4734343e+01   3.1538839e+02  -1.8306877e+01   3.3037305e+02  -1.4891143e+01   3.4950968e+02  -1.3167226e+01   1.6149765e+02   5.4217657e+01   2.9331484e+02   1.5451910e+01   4.8189305e+02   3.0647257e+01   2.7057484e+02   1.2909692e+02   2.8882710e+02   1.0060641e+02   1.5336774e+02   1.4583606e+02   2.7713129e+02   1.3638305e+02   2.8291323e+02   3.5905329e+01   7.1922323e+02   1.3119884e+01   2.4916839e+02   8.2517819e+01   3.7989935e+02  -1.9935613e+00   3.0594305e+02   4.2432572e+00   2.7484000e+02   1.3132925e+02   2.4386581e+02   1.0510590e+02   2.8895226e+02   1.9664787e+01   2.6796645e+02   2.0626555e+01
   1.9030484e+02  -1.5260000e+00   1.8896613e+02   7.4537226e+01   3.2164613e+02  -7.5213677e+00   1.1159161e+02   7.1644606e+01   2.4472194e+02   9.4332245e+01   3.1518194e+02   2.2748000e+00   2.7775305e+02  -8.4015428e+00   3.9396305e+02  -2.2908343e+01   2.0080548e+02   4.9148465e+01   3.3774194e+02   2.8025806e+00   2.7831903e+02  -5.3639097e+00   1.7734968e+02   8.9211703e+01   2.5579774e+02   7.0636000e+00   2.4411032e+02   1.2169239e+01   2.4900484e+02   9.5801548e+01   1.9384305e+02   3.7691257e+01   4.1105645e+02   1.7180323e+01   2.6300581e+02   1.1223244e+02   2.5550613e+02  -2.2753394e+01   3.5122305e+02   9.3408572e+00   1.3806677e+02   4.7391755e+01   9.0887419e+01   1.0242546e+02   2.2261161e+02   4.8882361e+01   2.9332305e+02  -6.2071428e+00   2.8275305e+02  -4.8371543e+01   2.3316065e+02   1.8576779e+02   2.5553645e+02   1.6089987e+01   1.6942806e+02   4.2200594e+01   2.6715387e+02   1.6840271e+01   1.9019355e+02   8.1740968e+01   2.3991065e+02   4.1811613e-01   4.5252968e+02   1.0910053e+02   2.8032000e+02   1.1510085e+02   2.7434935e+02   2.3664632e+01   2.3149258e+02   1.2885156e+02   3.4710774e+02   6.2613961e+01   2.1957968e+02   1.6179750e+02   2.6996226e+02  -7.9310968e-01   1.4035613e+02   7.8111510e+01   2.0581516e+02   1.2569253e+02   3.1350387e+02  -2.4119226e+00   2.6389305e+02  -3.0812743e+01   3.0929645e+02   1.0520477e+01   2.5808419e+02   2.7644877e+01   1.4993226e+02   4.7127355e+01   8.5089355e+01   5.1824465e+01   4.1904097e+02  -2.9650323e-01   3.8484305e+02   1.5891257e+01   3.0389305e+02   1.1557257e+01   1.9209839e+02   9.6031806e+01   2.4163484e+02   1.0480825e+02   3.8976548e+02   5.4158439e+01   4.4854548e+02  -1.1987832e+01   2.7523645e+02   1.1401161e+00   2.4889305e+02  -9.2327428e+00   1.5231516e+02   4.7780916e+01   1.5415968e+02   8.9618194e+01   1.5831323e+02   5.4877200e+01   1.5965742e+02   1.0985837e+02   1.5699032e+02   7.1677871e+01   1.9743516e+02   1.5192284e+01   1.7561000e+02   6.1053135e+01   2.0126484e+02  -1.0642155e+01   2.8413097e+02  -1.4584671e+01   2.6583065e+02  -1.1193548e-01   3.5554548e+02   2.0895871e+00   1.5416742e+02   2.7843058e+01   1.1508305e+02   4.1490206e+02   4.1932305e+02   4.1272857e+01   3.6446305e+02  -2.5283428e+00   2.5444000e+02  -9.1874581e+00   3.4843774e+02   8.7211097e+00   2.5413054e+01   1.7073566e+02   3.3399581e+02   1.0264852e+01   3.6482000e+02  -1.2224632e+01   2.0639161e+02   1.3480319e+02   3.8072065e+02   6.1662194e+00   3.6340935e+02  -3.0895226e+00   3.8980305e+02   1.9244572e+00   3.6581839e+02   8.8872258e-01   3.3594305e+02  -5.7167428e+00   3.1592968e+02  -8.0008258e+00   1.6658765e+02   5.7900457e+01   3.0012484e+02   1.2527110e+01   4.9165305e+02  -4.0335428e+00   1.9043484e+02   1.1879812e+02   2.2739710e+02   7.1760813e+01   1.0107774e+02   9.3729265e+01   1.0450129e+02   4.0083445e+01   2.6981323e+02   6.1833290e+00   6.0774323e+02  -1.7151716e+01   2.0111839e+02   7.0701819e+01   3.5774935e+02  -8.3115613e+00   2.9122305e+02  -4.9142834e-02   2.4327000e+02   1.0157485e+02   2.2001581e+02   8.3633897e+01   3.0337226e+02  -6.1688129e+00   3.5239645e+02  -1.7127845e+01
   2.0325484e+02  -1.0852000e+01   1.9219613e+02   7.8328826e+01   3.7407613e+02   1.2474232e+01   1.3654161e+02   9.7268606e+01   2.3363194e+02   8.5169445e+01   3.9909194e+02  -1.3348000e+01   2.8560305e+02  -1.0169543e+01   4.0265305e+02  -1.4233543e+01   1.8766548e+02   7.1199665e+01   3.4041194e+02   2.0589806e+00   2.6450903e+02   8.5508903e+00   1.7572968e+02   4.6581303e+01   2.4669774e+02   6.3361600e+01   2.3620032e+02  -3.7279613e+00   2.1673484e+02   7.8013148e+01   1.8270305e+02   5.9124572e+00   3.5372645e+02  -8.0432774e+00   2.5829581e+02   1.2593924e+02   2.5503613e+02  -2.2765794e+01   3.5208305e+02   2.5520572e+00   1.3930677e+02   5.9722555e+01   8.2367419e+01   9.0047058e+01   1.9566161e+02   6.2038361e+01   2.5989305e+02   4.2272572e+00   2.3556305e+02  -4.8026343e+01   2.4192065e+02   1.1092699e+02   2.6834645e+02   5.0651871e+00   1.6300806e+02   4.6424194e+01   2.2420387e+02   4.2186271e+01   1.6238355e+02   8.4015768e+01   2.7824065e+02   1.3071716e+01   4.3900968e+02   9.1712129e+01   2.6727000e+02   1.1628485e+02   2.7229935e+02   1.7248632e+01   2.4511258e+02   8.9711961e+01   2.8967774e+02   6.4208361e+01   2.3238968e+02   1.7044270e+02   2.7387226e+02   1.7564090e+01   1.3944613e+02   7.2144310e+01   2.1886516e+02   1.0754853e+02   3.3855387e+02  -2.9859226e+00   2.2903305e+02  -3.6123943e+01   3.2291645e+02  -6.1891226e+00   2.1460419e+02   1.4413277e+01   1.8760226e+02   9.4723755e+01   1.1079935e+02   8.9297665e+01   5.0685097e+02   3.8968697e+01   4.4570305e+02   2.7492457e+01   3.0684305e+02   2.3511257e+01   1.8309839e+02   8.1231806e+01   1.9930484e+02   1.0200465e+02   4.3443548e+02   4.4634839e+01   4.6392548e+02   1.7261768e+01   2.9294645e+02  -7.0668387e-01   2.6660305e+02  -1.1319543e+01   1.9178516e+02   9.9523316e+01   1.8363968e+02   1.0430979e+02   2.1845323e+02   1.0706600e+02   2.3722742e+02   1.5180277e+02   2.0614032e+02   1.0044587e+02   2.1281516e+02   1.3771884e+01   1.5413000e+02   5.9961535e+01   2.0402484e+02   1.5187045e+01   2.4546097e+02  -3.4161071e+01   2.7793065e+02  -1.9079935e+01   3.3730548e+02  -2.6031213e+01   1.2525742e+02   2.8055858e+01   8.3033054e+01   3.3512606e+02   3.7884305e+02   4.1411257e+01   3.2665305e+02  -1.6603543e+01   2.6682000e+02  -5.0607858e+01   2.8514774e+02  -2.2115690e+01   2.2603054e+01   2.2701046e+02   2.5723581e+02  -2.5074348e+01   4.0244000e+02  -2.7474232e+01   2.0892161e+02  -5.7792129e+00   3.2400065e+02  -2.4486181e+01   3.5707935e+02  -2.6673123e+01   2.9965305e+02  -7.6235428e+00   3.5119839e+02  -3.2716774e+00   2.8227305e+02  -2.8283143e+01   2.7678968e+02  -1.8299626e+01   1.2925765e+02   3.3416857e+01   3.8874484e+02   2.2097510e+01   5.4832305e+02   6.7128572e+00   2.3395484e+02   1.2612652e+02   2.5196710e+02   1.0632521e+02   1.2917774e+02   9.5151265e+01   3.5971290e+01   4.1458452e+00   2.8834323e+02   2.3660929e+01   9.0317323e+02   1.8973884e+01   2.3668839e+02   6.5476219e+01   4.6817935e+02   9.0940387e+00   3.7108305e+02   1.3612057e+01   2.8803000e+02   1.6394405e+02   2.3815581e+02   1.0790270e+02   3.3095226e+02   1.9044787e+01   3.7201645e+02   2.6922555e+01
   1.8711484e+02  -2.2230800e+01   2.2153613e+02   1.0793163e+02   3.7102613e+02   1.3958232e+01   1.3606161e+02   9.6207006e+01   1.7377194e+02   8.5578245e+01   3.2942194e+02  -1.4434400e+01   2.7565305e+02  -3.0563543e+01   3.5181305e+02  -3.9116343e+01   1.7095548e+02   8.8536465e+01   2.8831194e+02   1.3656981e+01   2.4545903e+02   1.2074890e+01   1.7782968e+02   5.2983303e+01   2.6179774e+02   1.0715360e+02   2.3473032e+02  -6.8403613e+00   2.0447484e+02   7.3523948e+01   1.7770305e+02  -1.2447543e+01   3.8758645e+02  -1.2802077e+01   2.1133581e+02   7.9316039e+01   3.1626613e+02  -2.0854194e+01   3.1237305e+02  -6.6011428e+00   1.2997677e+02   4.3378955e+01   6.6467419e+01   1.3337906e+02   2.3123161e+02   6.1142761e+01   2.2699305e+02   4.1492572e+00   1.8618305e+02  -4.7265943e+01   2.0516065e+02   9.9297794e+01   2.5848645e+02   8.5239871e+00   1.6380806e+02   4.7030194e+01   2.6987387e+02   1.8102671e+01   1.8357355e+02   9.3370568e+01   2.3848065e+02   2.1582516e+01   5.0947968e+02   1.2238453e+02   3.0513000e+02   1.2030605e+02   2.9057935e+02   2.0836232e+01   3.0483258e+02   1.5631436e+02   3.1529774e+02   7.3208761e+01   2.3923968e+02   2.1175470e+02   3.6011226e+02   2.8754890e+01   1.7140613e+02   1.2181751e+02   2.2133516e+02   1.1302093e+02   3.4950387e+02   3.0748077e+01   2.7627305e+02  -1.8183143e+01   3.9943645e+02   2.1192774e+00   1.8579419e+02   3.7180774e+00   1.4354226e+02   6.4028555e+01   1.0679935e+02   5.4617665e+01   4.6747097e+02   3.7790968e+00   4.4460305e+02   4.0770457e+01   3.0984305e+02  -3.1158743e+01   1.6299839e+02   5.9359806e+01   1.9454484e+02   4.9295445e+01   3.4152548e+02   1.0001764e+02   4.5864548e+02  -1.1125832e+01   3.1842645e+02   1.2114916e+01   2.2075305e+02  -3.1315428e+00   1.5407516e+02   7.2490116e+01   2.1006968e+02   5.0575394e+01   1.9992323e+02   7.4068400e+01   2.0379742e+02   1.5951717e+02   1.6934032e+02   4.7489871e+01   1.6210516e+02  -7.9131613e-01   1.4652000e+02   3.5190335e+01   1.5302484e+02  -1.5022955e+01   2.9189097e+02  -1.6547097e-01   3.3583065e+02   8.0806452e-01   4.1864548e+02  -1.7284129e+00   1.5473742e+02   6.0697458e+01   1.2751305e+02   3.8737766e+02   4.7732305e+02   6.0872857e+01   3.9846305e+02   1.1231657e+01   2.9863000e+02  -1.5052658e+01   3.6067774e+02   1.4651910e+01   4.1753054e+01   2.9299846e+02   2.8547581e+02   1.4146452e+01   3.9401000e+02  -1.2659832e+01   2.3668161e+02   1.6837999e+02   3.7377065e+02   1.8962219e+01   3.3273935e+02   1.3640774e+00   3.0875305e+02   3.3184572e+00   4.2252839e+02   5.0192258e-01   3.2370305e+02  -2.2397543e+01   2.8726968e+02  -5.9480258e+00   1.5111765e+02   7.8378057e+01   2.9869484e+02  -6.9284903e+00   5.1241305e+02   2.3956572e+00   1.8181484e+02   1.2238772e+02   1.9849710e+02   6.9262813e+01   9.4797742e+01   8.7571665e+01   2.9921290e+01  -2.3201548e+00   2.3153323e+02  -4.0842710e+00   6.6583323e+02   2.3410839e+00   2.1854839e+02   3.4547419e+01   3.5541935e+02   3.2548387e+00   2.9513305e+02  -2.2841943e+01   2.5041000e+02   9.4473652e+01   1.9377581e+02   8.7263097e+01   3.4874226e+02  -1.1058413e+01   2.8672645e+02   1.1935755e+01
   1.8963484e+02   4.7176000e+00   2.0934613e+02   9.4146826e+01   4.0935613e+02   1.4651832e+01   1.3640161e+02   1.0179981e+02   2.1539194e+02   8.8538645e+01   3.2823194e+02   3.0408000e+00   3.0780305e+02  -6.1554283e-01   3.6117305e+02  -1.4285143e+01   2.0175548e+02   7.4682465e+01   3.1584194e+02   1.5045806e+00   2.7497903e+02  -8.1467097e+00   1.8158968e+02   4.9492503e+01   3.2160774e+02   1.0431880e+02   2.3025032e+02   7.7480387e+00   2.1510484e+02   1.1456355e+02   1.8813305e+02   1.9768057e+01   4.1115645e+02   9.5923226e+00   2.1081581e+02   1.0097764e+02   2.7784613e+02  -1.4300594e+01   3.3113305e+02  -5.1942834e-02   1.3358677e+02   7.5420155e+01   9.0517419e+01   1.4792506e+02   2.5066161e+02   1.1405836e+02   2.6846305e+02   1.6541657e+01   2.7699305e+02  -4.8240743e+01   2.3797065e+02   1.2367299e+02   3.5848645e+02   1.4183987e+01   1.9566806e+02   4.7961394e+01   2.7073387e+02   2.8983871e+01   2.0028355e+02   8.8123768e+01   2.3034065e+02  -2.3362839e+00   4.1616968e+02   7.0329329e+01   2.7408000e+02   7.3690052e+01   1.9295935e+02   8.1505832e+01   2.2940258e+02   7.8638761e+01   2.5910774e+02   5.7603961e+01   1.8804968e+02   1.8493990e+02   3.1553226e+02   6.3712903e+00   1.3644613e+02   6.0664310e+01   2.2886516e+02   8.5228529e+01   4.0597387e+02   1.6850477e+01   2.1308305e+02  -1.9417943e+01   3.5424645e+02  -5.1755226e+00   1.7198419e+02  -1.3712258e-01   1.5604226e+02   5.7968555e+01   1.1046935e+02   1.3122406e+02   4.4318097e+02   2.5442297e+01   4.4527305e+02   3.1906857e+01   3.7765305e+02  -8.0135428e+00   1.9466839e+02   7.5116206e+01   2.1021484e+02   8.4561845e+01   3.4224548e+02   2.4377004e+02   3.7369548e+02   4.7601677e+00   3.1785645e+02   2.1830516e+01   2.9175305e+02  -1.7041543e+01   2.0726516e+02   1.1904492e+02   2.2639968e+02   1.0545899e+02   2.3450323e+02   1.0973200e+02   2.4193742e+02   2.3766597e+02   1.9984032e+02   6.1849871e+01   2.6157516e+02  -1.9318916e+01   1.6961000e+02   9.0863135e+01   1.9236484e+02  -1.2880155e+01   2.4432097e+02  -1.7019871e+01   3.0712065e+02  -6.9951355e+00   3.0707548e+02  -8.7528129e+00   1.2040742e+02  -2.8361419e+00   1.1046305e+02   3.1531166e+02   4.4256305e+02   3.2793657e+01   3.6289305e+02  -7.0727428e+00   3.1882000e+02  -1.5957858e+01   3.2538774e+02  -2.8548903e+00   3.5513054e+01   2.1878766e+02   2.6080581e+02   1.5500516e+00   2.7482000e+02  -9.0746323e+00   2.5663161e+02   1.0159399e+02   3.2010065e+02   6.1558194e+00   3.0097935e+02  -7.4251226e+00   2.5970305e+02   7.3324572e+00   3.3242839e+02  -1.7580077e+01   3.2218305e+02  -8.0459428e+00   2.1692968e+02  -1.3750826e+01   9.9787654e+01   4.6154457e+01   3.4698484e+02   9.0183097e+00   5.7565305e+02   5.2866457e+01   3.0434839e+01   2.7648116e+01   1.8568710e+02   9.7047613e+01   1.4588774e+02   1.3591446e+02   4.9391290e+01   7.8622452e+00   2.8881323e+02   2.7473329e+01   8.9860323e+02   6.8694839e+00   2.5301839e+02   6.9309819e+01   4.2722935e+02   2.4180039e+01   4.0751305e+02   7.5076572e+00   2.3536000e+02   1.4086765e+02   2.0248581e+02   1.0060630e+02   3.4095226e+02  -1.0595213e+01   2.5744645e+02   2.5038155e+01
   1.9854484e+02  -1.3425200e+01   2.1038613e+02   7.2823626e+01   3.2812613e+02  -1.6749768e+01   1.1873161e+02   8.4883406e+01   2.1877194e+02   7.1598245e+01   3.2837194e+02  -1.0450400e+01   3.2575305e+02  -5.0515428e+00   3.9117305e+02  -1.6215143e+01   1.6723548e+02   8.3024065e+01   2.8808194e+02   7.9653806e+00   2.2007903e+02   7.2952903e+00   1.8548968e+02   7.6180503e+01   2.5155774e+02   6.4732800e+01   1.8311032e+02  -2.7107613e+00   2.2815484e+02   8.6889548e+01   2.0680305e+02  -5.3955428e+00   4.0820645e+02   1.5638323e+01   1.4638581e+02   6.8702039e+01   2.8341613e+02  -2.2706194e+01   2.8827305e+02  -2.6813143e+01   1.4897677e+02   6.6858955e+01   6.0367419e+01   8.6757058e+01   2.4399161e+02   8.7741961e+01   2.6765305e+02  -2.8153543e+01   2.2941305e+02  -6.7434343e+01   2.0697065e+02   8.4152994e+01   3.1643645e+02  -1.8682013e+01   1.1985806e+02   3.7026194e+01   3.1335387e+02   9.4342710e+00   2.3119355e+02   1.1137097e+02   2.9877065e+02   2.5429316e+01   4.3126968e+02   1.1875133e+02   3.0927000e+02   1.1073485e+02   2.2976935e+02   1.3161103e+02   2.5754258e+02   1.0771756e+02   3.1324774e+02   8.2652761e+01   2.6038968e+02   2.0710270e+02   3.3234226e+02   4.6464903e+00   1.7887613e+02   1.0159991e+02   2.4690516e+02   1.3763533e+02   6.0974387e+02   1.9978877e+01   2.4508305e+02  -3.5027943e+01   3.7158645e+02   9.6772774e+00   1.7574419e+02   1.8902077e+01   1.0716226e+02   6.9768955e+01   1.2917935e+02   9.1397265e+01   3.8232097e+02   3.1211097e+01   4.8032305e+02   2.0252857e+01   3.1132305e+02   1.3672857e+01   1.9423839e+02   8.8530606e+01   2.0330484e+02   1.1887465e+02   2.9352548e+02   1.6766764e+02   3.9107548e+02  -7.9602323e+00   2.7075645e+02   2.6408516e+01   2.7246305e+02  -2.0168343e+01   1.7050516e+02   8.0465716e+01   2.0572968e+02   9.3972594e+01   2.1321323e+02   8.4725200e+01   2.3136742e+02   1.8270157e+02   1.5689032e+02   6.2435871e+01   2.0843516e+02  -8.2077161e+00   1.5433000e+02   5.4275535e+01   1.2921484e+02  -5.3815484e-01   2.2808097e+02  -1.3060671e+01   3.0959065e+02  -1.9027355e+00   3.6478548e+02   1.5803871e+00   1.5173742e+02   3.1697458e+01   1.2499305e+02   4.1657926e+02   4.5122305e+02   5.0670857e+01   3.6089305e+02  -3.5327428e+00   3.1891000e+02   8.3749419e+00   3.2152774e+02  -2.1736090e+01   4.2133054e+01   2.3173806e+02   2.4718581e+02   1.9869652e+01   2.6044000e+02   6.0257677e+00   2.6582161e+02   9.3328787e+01   3.0934065e+02   7.2066194e+00   3.2411935e+02  -1.4846323e+01   2.4441305e+02  -3.1584343e+01   3.0933839e+02   5.5712258e-01   3.2299305e+02  -4.9207428e+00   2.8792968e+02  -1.2620826e+01   1.2158765e+02   5.2600457e+01   2.8098484e+02   4.4383097e+00   5.2299305e+02   6.2692572e+00   3.3194839e+01   7.6173161e+00   1.6910710e+02   5.8994013e+01   1.9131774e+02   1.4742006e+02   2.3811290e+01   1.6118645e+01   2.9272323e+02   1.2070529e+01   7.2488323e+02  -6.6291613e-01   2.1868839e+02   7.4676219e+01   3.5722935e+02   1.5800387e+00   3.6880305e+02  -1.7205543e+01   2.2484000e+02   1.0537925e+02   1.5396581e+02   7.4257897e+01   3.2653226e+02   8.6083871e+00   2.1791645e+02  -2.1419445e+01
   1.8582484e+02  -2.2937600e+01   2.1834613e+02   6.7566826e+01   3.7245613e+02   4.2238323e+00   1.3716161e+02   6.7169006e+01   2.1315194e+02   7.2427845e+01   3.1252194e+02  -6.0824000e+00   3.3718305e+02  -1.1059428e+00   3.9407305e+02  -2.1497143e+01   1.7485548e+02   5.7644465e+01   3.0312194e+02  -1.2907819e+01   2.5731903e+02  -1.0733910e+01   2.3882968e+02   9.9583303e+01   2.8979774e+02   9.7443600e+01   2.4601032e+02   1.9672387e+00   3.2931484e+02   1.3632675e+02   1.7989305e+02   2.7172572e+00   5.0839645e+02   1.2813123e+01   1.3938581e+02   6.5222039e+01   3.1436613e+02  -6.6021935e+00   2.7303305e+02  -9.1239428e+00   1.4911677e+02   5.9987755e+01   8.9307419e+01   1.1413186e+02   2.7085161e+02   1.1502316e+02   2.6784305e+02  -1.7168743e+01   2.0608305e+02  -4.6717943e+01   2.2402065e+02   1.1163899e+02   3.5339645e+02   2.0211871e+00   1.3080806e+02   3.2430194e+01   3.5330387e+02   9.8582710e+00   2.2400355e+02   1.3551617e+02   3.7829065e+02   4.3207716e+01   4.0184968e+02   9.5574929e+01   2.8032000e+02   1.2052085e+02   2.1015935e+02   1.4564983e+02   2.1392258e+02   8.7737161e+01   2.8301774e+02   6.3411161e+01   2.3014968e+02   1.6505190e+02   3.8511226e+02   6.2348903e+00   1.6473613e+02   8.2541110e+01   2.3614516e+02   1.4288613e+02   5.8964387e+02   4.0066877e+01   2.5532305e+02  -2.3657143e+01   3.7324645e+02   1.1074477e+01   2.2146419e+02   3.7144774e+00   1.3082226e+02   6.6936155e+01   1.1846935e+02   9.2304065e+01   3.3385097e+02  -5.3130323e-01   4.9537305e+02   9.9488572e+00   2.7556305e+02   3.3483657e+01   2.2580839e+02   8.9625006e+01   1.9792484e+02   7.9165045e+01   2.8186548e+02   1.3598044e+02   3.9392548e+02   5.5217677e+00   2.3775645e+02   1.6378516e+01   2.4999305e+02  -3.1700743e+01   1.6364516e+02   6.1294516e+01   2.0377968e+02   1.0778859e+02   1.8016323e+02   6.9509200e+01   1.6874742e+02   1.4528117e+02   1.3849032e+02   2.5707871e+01   2.6381516e+02  -1.2498116e+01   1.2090000e+02   3.6429935e+01   1.1583484e+02  -6.6177548e+00   2.2008097e+02  -6.8506710e+00   2.5188065e+02   8.1940645e+00   3.6369548e+02  -3.8524129e+00   1.5678742e+02   5.1863458e+01   1.0870305e+02   3.9569246e+02   4.8660305e+02   5.4370457e+01   4.0127305e+02  -2.0431428e+00   3.1929000e+02   1.9294542e+01   3.2376774e+02   1.6364710e+01   4.0273054e+01   2.1545686e+02   2.6718581e+02   2.5609652e+01   2.5229000e+02  -6.0822323e+00   2.7439161e+02   1.2407319e+02   3.5734065e+02   2.2266194e+00   3.5335935e+02   4.3344774e+00   2.6389305e+02  -1.3292743e+01   3.3214839e+02  -6.5576774e+00   3.2756305e+02  -1.3236343e+01   3.3997968e+02   2.6851742e+00   1.5001765e+02   7.1656057e+01   3.5583484e+02   1.5210310e+01   5.3956305e+02  -1.7763428e+00   2.7864839e+01   2.6137161e+00   1.8315710e+02   6.1920013e+01   2.1312774e+02   1.4467526e+02   4.1711290e+01   3.8466452e+00   3.5343323e+02   1.4683729e+01   6.9455323e+02   4.3334839e+00   2.3820839e+02   6.4734619e+01   3.2246935e+02  -1.0191613e+00   3.7008305e+02  -1.5979428e+00   2.1931000e+02   9.9581652e+01   1.9129581e+02   6.6501497e+01   3.2100226e+02   3.1078710e-01   2.3449645e+02   2.3784155e+01
   1.7887484e+02  -1.9191600e+01   2.0119613e+02   7.2938826e+01   3.2545613e+02   3.6538323e+00   1.0883161e+02   1.0105541e+02   2.2215194e+02   7.9227845e+01   3.3690194e+02   8.4872000e+00   2.8827305e+02  -3.3383143e+01   3.8986305e+02  -2.7580343e+01   2.1199548e+02   7.2153265e+01   3.1565194e+02   5.6597806e+00   2.2874903e+02   1.0691690e+01   2.2948968e+02   7.3800503e+01   2.5327774e+02   1.3631520e+02   2.0277032e+02   1.6286439e+01   3.3558484e+02   1.8519515e+02   2.1194305e+02   8.7232572e+00   4.6834645e+02   9.5971226e+00   1.7229581e+02   9.3819239e+01   3.3093613e+02  -6.0277935e+00   2.5060305e+02  -4.2795428e+00   1.3906677e+02   8.1171755e+01   7.4887419e+01   9.4545458e+01   2.4285161e+02   9.2023161e+01   2.4732305e+02  -1.4477143e+01   2.1508305e+02  -4.5957943e+01   2.1654065e+02   1.1585739e+02   3.2848645e+02   1.5823987e+01   1.2695806e+02   3.7168194e+01   3.1692387e+02   2.1428671e+01   2.1023355e+02   9.2527768e+01   3.1839065e+02   1.9099716e+01   3.5005968e+02   1.1582813e+02   2.5813000e+02   8.9346052e+01   1.7219935e+02   1.7397663e+02   2.0621258e+02   9.2783961e+01   2.8882774e+02   4.7226361e+01   2.1376968e+02   1.7064230e+02   2.9425226e+02   1.6693690e+01   1.3449613e+02   8.3010310e+01   2.0300516e+02   8.7347329e+01   4.8688387e+02   1.4427677e+01   2.3522305e+02  -2.6189143e+01   3.3867645e+02  -1.2599226e+00   2.1365419e+02   1.0629277e+01   1.6471226e+02   1.0916495e+02   1.4022935e+02   1.3984326e+02   3.7899097e+02   3.6477497e+01   4.9046305e+02   4.4771657e+01   3.1475305e+02   3.4258457e+01   2.7280839e+02   1.6143501e+02   2.1444484e+02   1.0870345e+02   3.4962548e+02   2.0103964e+02   3.8007548e+02   8.5397677e+00   2.4894645e+02   1.7233161e+00   2.9956305e+02   7.5365717e-01   1.8321516e+02   7.4538916e+01   2.3434968e+02   1.1249299e+02   2.1421323e+02   1.1264520e+02   2.0860742e+02   1.6323237e+02   1.9439032e+02   6.2535871e+01   3.2443516e+02   3.2283871e-02   1.6818000e+02   4.2027535e+01   1.4240484e+02  -3.0233548e+00   2.0522097e+02  -2.4081871e+01   1.7997065e+02  -2.1913135e+01   3.2107548e+02  -1.1352813e+01   1.4892742e+02   2.3642258e+01   9.4893054e+01   3.4208726e+02   4.8784305e+02   1.2741257e+01   3.6070305e+02  -3.0987543e+01   2.5205000e+02  -1.9236258e+01   2.8062774e+02  -1.3044090e+01   3.1653054e+01   2.0738646e+02   2.5052581e+02  -2.2475484e+00   2.6910000e+02  -2.0377032e+01   2.5930161e+02   9.2950387e+01   3.6867065e+02  -2.0779781e+01   2.7821935e+02  -1.5543226e+00   2.7270305e+02  -1.0467543e+01   3.2447839e+02  -1.0134077e+01   2.8870305e+02  -1.2027543e+01   3.0321968e+02  -1.4984026e+01   1.3535765e+02   6.3208857e+01   2.3340484e+02   2.6054710e+01   4.5789305e+02   2.6947257e+01   3.6724839e+01  -1.5525084e+01   1.8025710e+02   5.1872013e+01   1.9512774e+02   1.5330526e+02   3.1501290e+01   8.3434452e+00   3.2791323e+02   9.1553290e+00   6.4136323e+02   1.3986839e+00   2.1539839e+02   6.3559419e+01   2.8793935e+02  -5.1067613e+00   3.1475305e+02  -1.3501543e+01   1.9588000e+02   8.0406052e+01   1.7129581e+02   8.0961497e+01   3.6890226e+02  -1.0521213e+01   2.4463645e+02   6.2529548e+00
   1.6106484e+02  -1.0336800e+01   2.1276613e+02   7.4683226e+01   3.2574613e+02   1.6960632e+01   1.2287161e+02   1.0855221e+02   2.2253194e+02   6.8817445e+01   3.0775194e+02   8.7692000e+00   2.9913305e+02   1.0368057e+01   3.6886305e+02  -2.8640343e+01   2.1018548e+02   9.7298065e+01   3.4850194e+02   1.9271781e+01   2.3364903e+02   5.3969032e-01   1.8086968e+02   5.5880103e+01   2.1912774e+02   6.2757200e+01   1.9101032e+02  -1.5342761e+01   2.9068484e+02   1.1720715e+02   1.5437305e+02  -1.0431143e+01   3.7853645e+02   4.6319226e+00   1.6833581e+02   4.9046039e+01   3.0888613e+02  -1.9643794e+01   2.7984305e+02  -1.8618743e+01   1.3525677e+02   4.9526555e+01   5.8207419e+01   7.7409858e+01   2.1428161e+02   8.7498761e+01   1.9165305e+02  -1.6035428e+00   2.0241305e+02  -5.6324343e+01   2.2792065e+02   1.3923699e+02   3.7605645e+02   8.9283871e+00   1.1290806e+02   2.6342194e+01   3.2135387e+02   1.7224271e+01   2.5409355e+02   1.1462897e+02   3.8696065e+02   4.1754116e+01   3.9600968e+02   1.2715213e+02   3.3937000e+02   1.3460685e+02   2.6334935e+02   1.3996463e+02   2.1192258e+02   1.2617716e+02   3.8539774e+02   6.7640761e+01   2.5219968e+02   2.2814790e+02   3.1215226e+02   1.0311690e+01   1.7630613e+02   1.0338551e+02   2.4005516e+02   1.1771333e+02   4.3464387e+02   4.5568774e+00   2.6989305e+02  -5.5827428e+00   2.9062645e+02   1.1154077e+01   2.4865419e+02   2.2019277e+01   1.5438226e+02   3.3491355e+01   1.0569935e+02   7.7515665e+01   3.4013097e+02   9.3562968e+00   4.1456305e+02   1.1463657e+01   2.6737305e+02   1.8288857e+01   2.7195839e+02   8.8783006e+01   2.0325484e+02   8.2638645e+01   3.1252548e+02   1.4495764e+02   3.4954548e+02  -1.6497832e+01   2.5918645e+02  -1.7855884e+01   2.4056305e+02  -1.4566343e+01   1.4088516e+02   6.5785316e+01   1.7382968e+02   1.0399459e+02   1.7254323e+02   5.8878800e+01   1.5546742e+02   1.3000357e+02   1.7719032e+02   7.1011871e+01   2.9753516e+02  -1.5765716e+01   1.2975000e+02   4.9961935e+01   1.4555484e+02   6.9146452e+00   2.4946097e+02  -2.0391071e+01   1.9240065e+02  -2.0475355e+00   3.3335548e+02   5.7478710e-01   1.6597742e+02   5.9088258e+01   1.1232305e+02   3.0835286e+02   5.2360305e+02   4.4500457e+01   4.2213305e+02  -1.6219428e+00   2.9877000e+02  -2.1443858e+01   3.3581774e+02  -3.6492903e+00   5.9703054e+01   2.3980246e+02   2.9728581e+02   6.2516516e+00   3.1072000e+02   1.3293368e+01   2.6915161e+02   1.1026239e+02   3.8058065e+02  -1.4682581e+01   3.1354935e+02  -4.6207226e+00   3.0160305e+02   1.8904572e+00   3.3595839e+02  -1.1192477e+01   3.1956305e+02   6.9736572e+00   3.6521968e+02  -1.5614026e+01   1.4263765e+02   8.4106457e+01   3.2607484e+02   1.9301110e+01   4.0789305e+02   8.4272572e+00   2.9534839e+01  -6.4298839e+00   1.7082710e+02   8.1436413e+01   1.3850774e+02   1.0788486e+02   3.2341290e+01   5.3624516e-01   3.2724323e+02   1.2498929e+01   6.4488323e+02   1.0497084e+01   2.1435839e+02   5.3922619e+01   3.1246935e+02  -1.0979161e+01   2.9932305e+02  -1.6227143e+01   1.9108000e+02   7.3940052e+01   1.7534581e+02   8.4307497e+01   3.5553226e+02   7.4983871e+00   2.8053645e+02   2.3720955e+01
   1.4425484e+02  -8.0820000e+00   1.8910613e+02   9.5476026e+01   3.4145613e+02   1.4323832e+01   1.2683161e+02   9.3565406e+01   2.3653194e+02   7.2887445e+01   3.3894194e+02   2.2400000e-01   2.8299305e+02  -1.4340743e+01   3.8649305e+02  -3.7360743e+01   1.8771548e+02   7.9095665e+01   3.8141194e+02   7.2089806e+00   2.3740903e+02  -2.0511097e+00   1.7763968e+02   6.8188503e+01   2.1917774e+02   9.0283200e+01   2.1920032e+02   9.2520387e+00   3.0979484e+02   1.7361835e+02   2.0318305e+02   9.9440572e+00   3.4162645e+02   8.9247226e+00   2.2276581e+02   8.6931639e+01   3.8388613e+02  -9.3537935e+00   3.1265305e+02  -3.3354283e-01   1.5587677e+02   6.2116955e+01   7.3997419e+01   6.5776658e+01   2.3975161e+02   9.0411161e+01   2.0484305e+02   1.6821257e+01   2.5037305e+02  -3.2591143e+01   2.5535065e+02   1.6347259e+02   3.5615645e+02   1.0760387e+01   1.1242806e+02   3.7230594e+01   3.0658387e+02   1.7975871e+01   2.3490355e+02   1.4050417e+02   3.0419065e+02   1.3855716e+01   4.1163968e+02   9.4841729e+01   3.2423000e+02   1.2758805e+02   2.3362935e+02   1.3096223e+02   1.9245258e+02   9.3544761e+01   3.7453774e+02   5.9799561e+01   2.5966968e+02   1.9812030e+02   3.5711226e+02   1.9374890e+01   1.5830613e+02   8.3205510e+01   2.6552516e+02   1.3595573e+02   4.6088387e+02   7.0776774e+00   2.8880305e+02  -1.1285543e+01   3.2243645e+02   3.1749277e+01   2.1851419e+02   1.9950477e+01   1.4627226e+02   8.1360155e+01   1.2160935e+02   7.7242865e+01   3.2551097e+02   4.7558968e+00   3.9275305e+02  -3.4115428e+00   2.6946305e+02   4.8816572e+00   2.4157839e+02   9.5503406e+01   2.2635484e+02   9.1940645e+01   3.0924548e+02   1.7136004e+02   3.3373548e+02   4.1069677e+00   2.8413645e+02  -9.9518839e+00   2.8670305e+02  -2.1737543e+01   1.6102516e+02   6.0794116e+01   1.6244968e+02   7.3674994e+01   1.8173323e+02   6.7903600e+01   1.8298742e+02   8.4851974e+01   1.9899032e+02   3.7317871e+01   2.7053516e+02  -1.0175716e+01   1.3956000e+02   4.1507135e+01   1.6426484e+02   1.3747845e+01   2.3760097e+02  -2.0442271e+01   1.9964065e+02  -6.0567355e+00   3.5997548e+02  -1.0124813e+01   1.8459742e+02   4.4548658e+01   8.8703054e+01   2.8772246e+02   4.3589305e+02   4.0657257e+01   3.4922305e+02  -6.7391428e+00   2.8286000e+02   5.1089419e+00   3.4705774e+02  -2.4588490e+01   9.5893054e+01   1.9085726e+02   2.8385581e+02   1.8136052e+01   3.3334000e+02  -9.0962323e+00   2.0644161e+02   4.9849187e+01   4.3410065e+02  -1.6774181e+01   3.2516935e+02   8.1596774e+00   3.2318305e+02  -9.8859428e+00   2.8447839e+02  -5.0407742e-01   3.3384305e+02  -1.0258743e+01   3.5312968e+02  -2.4696826e+01   1.3792765e+02   5.5003257e+01   3.0031484e+02   2.0511910e+01   4.8565305e+02   3.1726457e+01   4.5244839e+01   1.8273316e+01   2.3249710e+02   7.4262813e+01   1.7798774e+02   1.3981646e+02   4.0811290e+01   1.3018645e+01   3.3400323e+02   3.6048129e+01   6.7669323e+02   2.0762284e+01   2.1744839e+02   7.2345419e+01   3.7946935e+02   6.6083871e-01   3.0518305e+02   1.1164057e+01   2.1950000e+02   1.0256645e+02   2.1277581e+02   9.8313097e+01   3.4979226e+02   3.0167587e+01   2.5425645e+02   2.5103355e+01
   1.5692484e+02   1.3614400e+01   2.1124613e+02   7.7414826e+01   3.5350613e+02   6.8398323e+00   1.2406161e+02   8.2547006e+01   2.3996194e+02   9.3523045e+01   3.4352194e+02  -3.9024000e+00   2.8322305e+02  -6.2691428e+00   4.2528305e+02  -2.7043943e+01   1.9295548e+02   5.9676465e+01   3.4112194e+02  -2.4678194e+00   2.1883903e+02   1.5104490e+01   1.7901968e+02   4.3888103e+01   1.7027774e+02   6.7525200e+01   1.8439032e+02   7.0683871e-01   2.6458484e+02   1.7055515e+02   1.9741305e+02   9.1656572e+00   3.8034645e+02   8.0571226e+00   2.3800581e+02   1.1009244e+02   3.0717613e+02  -1.6696994e+01   3.4399305e+02   2.3992572e+00   1.4316677e+02   4.8323755e+01   7.9677419e+01   1.0353226e+02   2.1223161e+02   6.1092761e+01   2.0794305e+02  -2.3674283e-01   2.2584305e+02  -4.4248743e+01   2.3897065e+02   1.5702299e+02   3.0253645e+02  -5.1900129e+00   1.0314806e+02   1.9592994e+01   3.1049387e+02   2.4423071e+01   2.2261355e+02   6.8387368e+01   2.2053065e+02  -1.2411484e+01   3.6079968e+02   7.1548929e+01   2.9623000e+02   8.4868052e+01   1.8715935e+02   9.1159832e+01   1.7459258e+02   7.0923561e+01   3.4467774e+02   7.1238361e+01   2.0528968e+02   1.7975070e+02   3.1268226e+02   1.9029290e+01   1.2459613e+02   5.1422310e+01   2.2981516e+02   1.0810253e+02   3.5707387e+02  -1.7075226e+00   2.9489305e+02  -2.9342743e+01   2.8734645e+02   1.8464774e+00   2.0012419e+02  -4.3883226e+00   1.9349226e+02   8.6812555e+01   1.1088935e+02   9.3950465e+01   3.6785097e+02   2.8658697e+01   4.0432305e+02   2.4522857e+01   3.2213305e+02   2.3238057e+01   2.7085839e+02   1.5011101e+02   2.4740484e+02   1.3015665e+02   3.3786548e+02   2.0059044e+02   3.5878548e+02   4.0522968e+01   2.8347645e+02   1.4670916e+01   2.5941305e+02  -1.4364343e+01   1.7859516e+02   1.0638852e+02   1.9120968e+02   9.1754194e+01   1.7350323e+02   8.9952000e+01   1.7212742e+02   1.4648077e+02   2.0274032e+02   7.0067871e+01   2.4543516e+02   1.0162284e+01   1.5161000e+02   7.6493135e+01   2.4855484e+02   1.8434645e+01   2.2422097e+02  -2.8181871e+01   2.3797065e+02  -1.9693135e+01   3.7907548e+02  -1.4272813e+01   1.5892742e+02   2.1222258e+01   6.6513054e+01   2.5873766e+02   3.8694305e+02   2.1193257e+01   3.3580305e+02  -1.7095543e+01   2.4948000e+02  -6.2206581e+00   3.1505774e+02  -9.6984903e+00   7.4413054e+01   2.0400566e+02   2.5375581e+02  -2.3985948e+01   3.7377000e+02  -2.5850632e+01   1.8320161e+02   3.2988387e+01   3.7819065e+02   3.0286194e+00   3.0930935e+02  -1.9431523e+01   3.2018305e+02  -1.3265943e+01   2.7033839e+02   8.0071226e+00   3.3989305e+02  -1.9552743e+01   3.5588968e+02   1.5842374e+01   1.4058765e+02   6.5700457e+01   2.7402484e+02  -1.0914890e+01   4.3960305e+02  -5.9542834e-02   9.4348387e+00  -5.3418839e+00   2.2349710e+02   6.4742813e+01   1.0917774e+02   1.0561126e+02   2.4281290e+01  -6.0789548e+00   2.5648323e+02   1.5439729e+01   6.0560323e+02  -1.6790516e+01   1.9725839e+02   5.4630619e+01   3.4660935e+02   3.6296387e+00   2.8018305e+02  -1.9165943e+01   1.7008000e+02   8.1470052e+01   1.8939581e+02   6.1943497e+01   2.7253226e+02  -9.1716129e+00   2.1130645e+02   1.0299355e+01
   1.7906484e+02   1.0223200e+01   2.2648613e+02   7.0345626e+01   3.3107613e+02   8.2042323e+00   1.2316161e+02   9.0189006e+01   2.2410194e+02   9.7221845e+01   3.3894194e+02   3.4140000e+00   2.8746305e+02   2.2921657e+01   4.1628305e+02  -1.2113943e+01   2.0256548e+02   9.1387665e+01   3.6750194e+02   1.4751781e+01   2.2826903e+02   1.2730090e+01   1.8139968e+02   5.1937703e+01   1.6922774e+02   5.8509200e+01   2.0111032e+02   2.1292387e+00   2.7263484e+02   1.1275115e+02   1.4937305e+02   3.4888572e+00   3.8200645e+02  -7.8567742e-01   2.2514581e+02   9.9501239e+01   2.3803613e+02  -4.9757935e+00   3.6051305e+02  -4.9723428e+00   1.1111677e+02   6.2787755e+01   6.6727419e+01   1.0456826e+02   1.8632161e+02   4.7255561e+01   1.9060305e+02  -3.6595428e+00   2.6865305e+02  -4.1193543e+01   2.5245065e+02   1.3951459e+02   2.5267645e+02   6.4878710e-01   1.2576806e+02   4.8353394e+01   3.4654387e+02   3.9969071e+01   1.9252355e+02   1.0317457e+02   3.0629065e+02   2.9397716e+01   3.8573968e+02   1.2244373e+02   3.2346000e+02   1.3764965e+02   2.2443935e+02   1.2779743e+02   2.3649258e+02   1.2916156e+02   3.8258774e+02   9.2205561e+01   2.4138968e+02   2.0396270e+02   2.8501226e+02   3.9142890e+01   1.7001613e+02   7.6458710e+01   2.2752516e+02   1.5609573e+02   3.7812387e+02   2.8458477e+01   3.2132305e+02  -1.5937143e+01   2.9981645e+02   2.2418877e+01   2.9027419e+02   2.3829677e+01   1.5349226e+02   3.2902555e+01   7.3319355e+01   5.3766065e+01   3.8632097e+02   1.0701097e+01   3.8308305e+02   1.4742057e+01   3.1846305e+02  -6.2283428e+00   2.1509839e+02   8.0191806e+01   2.5287484e+02   9.2959045e+01   2.8957548e+02   1.7245364e+02   3.0178548e+02   3.1802968e+01   2.5861645e+02  -1.0860284e+01   2.9737305e+02  -4.5491143e+01   1.6126516e+02   9.1914916e+01   1.6472968e+02   5.3722594e+01   1.6769323e+02   6.8746800e+01   1.4322742e+02   1.0351277e+02   1.6714032e+02   4.3615871e+01   2.1324516e+02  -1.4922516e+01   1.5685000e+02   5.9933935e+01   1.9317484e+02   5.7504516e-01   2.7346097e+02  -1.1021071e+01   2.8469065e+02   1.3469265e+01   4.4145548e+02   1.4926787e+01   1.7944742e+02   4.0050658e+01   1.3018305e+02   3.3197406e+02   4.7984305e+02   5.3291257e+01   3.8927305e+02   2.5296857e+01   3.2186000e+02   7.0889419e+00   3.3976774e+02   8.9947097e+00   1.2322305e+02   1.7267086e+02   3.2271581e+02   1.4637252e+01   4.1663000e+02  -7.0943226e-01   2.1396161e+02   1.1347759e+02   4.2286065e+02  -9.8749806e+00   3.9550935e+02   4.0124774e+00   3.5599305e+02   2.9249257e+01   2.9504839e+02   1.1703226e+00   3.0656305e+02   3.4436572e+00   4.0421968e+02   8.5959742e+00   1.9606765e+02   8.9022057e+01   2.9017484e+02   2.4653110e+01   4.9880305e+02  -7.2255428e+00   2.4384839e+01   2.1792116e+01   2.6596710e+02   9.3485213e+01   1.5026774e+02   1.1875406e+02   1.0181290e+01   1.4519045e+01   2.5895323e+02   1.4622129e+01   5.9217323e+02   2.9523884e+01   2.3206839e+02   8.1075819e+01   3.7231935e+02   1.4612839e+01   3.0813305e+02  -1.9451943e+01   2.3865000e+02   1.2460445e+02   2.2777581e+02   8.7203097e+01   2.7211226e+02   2.0911987e+01   2.8320645e+02   1.8027355e+01
   1.5530484e+02  -4.1560000e+00   1.9210613e+02   7.9616026e+01   3.5859613e+02   7.6263226e-01   1.3283161e+02   6.7605406e+01   2.0886194e+02   9.2531045e+01   3.2666194e+02  -2.0736000e+00   3.2775305e+02  -7.4515428e+00   4.4649305e+02  -2.4790743e+01   1.6309548e+02   7.4255265e+01   3.5889194e+02   2.9680581e+01   2.8450903e+02  -2.1991097e+00   2.0572968e+02   5.7271303e+01   2.1350774e+02   7.5116800e+01   2.7782032e+02   2.3422439e+01   2.5473484e+02   1.5350315e+02   1.6803305e+02   3.3806057e+01   4.3691645e+02  -2.7847742e-01   2.6129581e+02   1.1584924e+02   2.9907613e+02   8.5710065e+00   3.6370305e+02   5.1524572e+00   1.3273677e+02   6.7968155e+01   9.6937419e+01   8.1831458e+01   2.0323161e+02   7.1472761e+01   2.4846305e+02  -1.2478343e+01   2.9870305e+02  -2.9077543e+01   2.6459065e+02   1.4963339e+02   2.4996645e+02   3.1555871e+00   1.6109806e+02   5.1386994e+01   3.1663387e+02   3.5311871e+01   1.6838355e+02   1.2367577e+02   2.8262065e+02   2.3481316e+01   4.7105968e+02   8.3568129e+01   2.9761000e+02   9.4997652e+01   2.1610935e+02   1.1636383e+02   2.0440258e+02   1.3115876e+02   3.2572774e+02   9.4754361e+01   2.4599968e+02   1.8197390e+02   2.7015226e+02   8.0916903e+00   1.5011613e+02   8.7000710e+01   2.3900516e+02   1.3707733e+02   3.2164387e+02   2.5216877e+01   2.7265305e+02  -2.3233543e+01   2.8334645e+02   1.2546477e+01   2.1798419e+02   2.1662877e+01   1.7188226e+02   7.1481355e+01   1.0655935e+02   6.1776865e+01   4.2723097e+02   1.5578297e+01   4.2522305e+02   1.3040857e+01   3.1827305e+02   3.1976857e+01   2.2242839e+02   1.1731541e+02   2.3487484e+02   1.3258905e+02   2.9267548e+02   1.7311564e+02   3.0907548e+02   1.2739768e+01   2.4985645e+02   3.6051613e-01   2.6127305e+02  -2.3843143e+01   1.8288516e+02   8.6475316e+01   1.6377968e+02   8.0138594e+01   1.8335323e+02   7.4354000e+01   1.6631742e+02   1.2737557e+02   2.0279032e+02   5.8113871e+01   2.0519516e+02   1.1414839e+00   1.7694000e+02   6.2186735e+01   2.3183484e+02   4.0522452e+00   2.5703097e+02  -2.3086671e+01   2.8040065e+02  -3.3775355e+00   3.8954548e+02   8.0295871e+00   1.7044742e+02   2.4010658e+01   1.0889305e+02   3.5329726e+02   3.7160305e+02   5.0470457e+01   3.1722305e+02  -9.5091428e+00   2.4034000e+02  -2.9629458e+01   3.1309774e+02  -6.0616903e+00   6.0133054e+01   1.8410806e+02   2.7428581e+02  -1.4388348e+01   3.4401000e+02  -4.9898323e+00   1.7820161e+02   6.6148387e+01   3.8891065e+02  -1.0828981e+01   3.3407935e+02  -4.8831226e+00   3.3970305e+02  -1.7067543e+01   3.0662839e+02  -1.9606077e+01   3.1737305e+02  -8.6111428e+00   3.2569968e+02  -3.3882426e+01   1.6744765e+02   5.9171657e+01   2.8817484e+02   3.6731097e+00   4.9480305e+02   1.6334457e+01   3.4674839e+01   3.4989161e+00   2.5801710e+02   1.0936121e+02   1.2269774e+02   1.2842966e+02   4.1812903e+00   1.2159045e+01   2.5957323e+02   1.7572529e+01   5.9264323e+02   1.6586284e+01   1.9306839e+02   9.1585819e+01   3.9574935e+02  -1.2615613e+00   2.7180305e+02   3.3644457e+01   2.4522000e+02   1.1107885e+02   2.4848581e+02   9.8406297e+01   2.8263226e+02   1.5590387e+01   3.5082645e+02  -1.5222452e+00
   1.8678484e+02   1.4225600e+01   1.9243613e+02   7.5119626e+01   3.5174613e+02   4.7906323e+00   1.2797161e+02   7.8094206e+01   2.4339194e+02   7.3248645e+01   3.9118194e+02  -1.4475200e+01   2.9422305e+02  -1.0479143e+01   4.6107305e+02  -2.7697143e+01   1.7675548e+02   9.4542465e+01   3.5889194e+02   1.2390581e+01   2.7802903e+02  -3.3407097e+00   1.6110968e+02   3.8270903e+01   2.3179774e+02   9.3363600e+01   2.0911032e+02   4.1592387e+00   2.0779484e+02   8.7628348e+01   1.6965305e+02  -4.2735428e+00   3.0796645e+02  -6.1924774e+00   2.4662581e+02   9.7592839e+01   2.4641613e+02  -1.2556194e+01   2.8875305e+02  -4.8515428e+00   1.3558677e+02   5.8740155e+01   7.4937419e+01   1.0149146e+02   1.8366161e+02   5.1188361e+01   2.4956305e+02  -1.1376343e+01   2.0941305e+02  -4.0124343e+01   2.2340065e+02   1.4159859e+02   2.4196645e+02   2.6985587e+01   1.8661806e+02   6.1875394e+01   1.9820387e+02   2.5406271e+01   1.6771355e+02   6.4119368e+01   2.5805065e+02  -1.4130839e+00   4.6368968e+02   8.6107729e+01   2.4546000e+02   8.8839652e+01   1.6376935e+02   9.9311032e+01   2.3435258e+02   9.0672761e+01   3.0362774e+02   3.2662361e+01   1.8628968e+02   1.6875070e+02   2.5125226e+02   6.6036903e+00   1.3297613e+02   6.8941910e+01   2.0476516e+02   8.8296529e+01   2.8817387e+02   6.1447742e-01   2.6075305e+02  -3.5181543e+01   2.8067645e+02   2.3300774e+00   2.2370419e+02   3.7875277e+01   1.7127226e+02   6.1920155e+01   9.6129355e+01   9.4521265e+01   4.8180097e+02   3.1872697e+01   3.7351305e+02   1.7037657e+01   3.3746305e+02   2.3061657e+01   2.3752839e+02   6.1777406e+01   2.4482484e+02   1.2884305e+02   3.1152548e+02   1.5703764e+02   3.5592548e+02   3.1561768e+01   2.6747645e+02   1.8000916e+01   2.7760305e+02  -2.7719543e+01   1.7255516e+02   1.0006172e+02   1.7672968e+02   8.5952594e+01   1.7507323e+02   4.1726400e+01   1.8246742e+02   1.4794357e+02   1.9829032e+02   3.1273871e+01   2.0595516e+02   3.5106839e+00   1.8747000e+02   7.4674335e+01   2.2369484e+02  -8.1655484e-01   2.5546097e+02  -2.2341071e+01   2.4526065e+02  -3.2633548e-01   4.0269548e+02  -5.9224129e+00   1.3754742e+02   9.6926581e+00   1.0065305e+02   3.6652646e+02   3.9708305e+02   3.0342057e+01   2.9141305e+02  -1.2164343e+01   2.2882000e+02  -3.6037858e+01   3.1067774e+02  -1.7258090e+01   1.6463054e+01   1.4869166e+02   2.9680581e+02  -1.8189948e+01   3.8067000e+02  -1.3782632e+01   1.8520161e+02   6.9638387e+01   3.3905065e+02  -4.8801806e+00   3.9540935e+02  -2.0979523e+01   3.3194305e+02  -1.9826743e+01   3.1766839e+02  -3.0209277e+01   2.7880305e+02  -1.8575543e+01   2.7640968e+02  -4.5592258e+00   1.3854765e+02   6.2333657e+01   3.0693484e+02   1.2072310e+01   4.7851305e+02  -6.3623428e+00   3.6574839e+01   5.3691613e-01   2.4468710e+02   9.4377613e+01   1.1588774e+02   7.5404465e+01   9.9212903e+00  -2.9301548e+00   2.4124323e+02  -9.8110710e+00   6.3345323e+02   1.3551484e+01   1.8349839e+02   5.7111419e+01   3.8798935e+02   6.4092387e+00   2.9470305e+02  -7.6175428e+00   2.4303000e+02   1.2268405e+02   2.1025581e+02   7.2894697e+01   2.5753226e+02  -1.9971613e+01   3.2025645e+02  -7.7966452e+00
   2.0340484e+02  -8.1040000e+00   2.1005613e+02   1.0013003e+02   3.9416613e+02   8.3470323e+00   1.1711161e+02   6.7343006e+01   1.9901194e+02   5.7419045e+01   2.9785194e+02  -1.5198800e+01   2.9103305e+02  -1.4893943e+01   3.3891305e+02  -2.8554343e+01   1.5790548e+02   9.8580465e+01   3.1612194e+02   3.4821806e+00   2.8702903e+02   4.5929032e-01   1.7086968e+02   4.4730103e+01   2.9003774e+02   9.3184400e+01   1.8868032e+02   8.6936387e+00   1.9537484e+02   7.8831948e+01   1.5380305e+02  -1.2055543e+01   3.1196645e+02  -9.6624774e+00   2.3067581e+02   8.8388839e+01   2.5593613e+02  -2.5547794e+01   3.4641305e+02   3.0556572e+00   1.2930677e+02   3.0282555e+01   5.4047419e+01   1.2226266e+02   2.2799161e+02   4.7401961e+01   2.1189305e+02  -1.7742743e+01   2.5394305e+02  -5.1066743e+01   2.3816065e+02   1.1360779e+02   2.3220645e+02   8.6263871e+00   1.8076806e+02   3.9053394e+01   2.4906387e+02   4.5957471e+01   2.2728355e+02   1.0501377e+02   3.0810065e+02   6.3929161e+00   4.7568968e+02   1.2293773e+02   2.7765000e+02   1.2731445e+02   2.1510935e+02   9.5063832e+01   3.1497258e+02   1.5988316e+02   3.0148774e+02   6.3783561e+01   2.6538968e+02   2.1009270e+02   3.0020226e+02   2.2787690e+01   1.5930613e+02   8.1215510e+01   2.2290516e+02   1.0794533e+02   3.3407387e+02   2.3842477e+01   2.7999305e+02  -2.8580743e+01   3.9538645e+02   1.9253277e+01   2.2670419e+02   2.1775277e+01   1.5010226e+02   6.0173755e+01   8.7369355e+01   5.5172065e+01   4.2661097e+02   2.3878968e+00   3.8694305e+02   3.3863257e+01   3.2175305e+02   3.5584572e+00   1.5899839e+02   6.8489806e+01   2.2240484e+02   8.3296645e+01   2.9638548e+02   1.6038884e+02   2.9378548e+02   1.1029677e+00   3.1680645e+02  -1.5615484e+01   2.6522305e+02  -2.9109143e+01   1.5988516e+02   8.3935316e+01   1.5077968e+02   6.9418594e+01   1.7821323e+02   4.3145200e+01   1.7941742e+02   1.5046757e+02   1.6274032e+02   5.1617871e+01   1.9486516e+02   2.4478839e+00   1.4304000e+02   6.0748735e+01   2.1921484e+02  -2.0938155e+01   3.0322097e+02  -1.4921871e+01   2.6312065e+02  -2.0755135e+01   4.2154548e+02   2.7519587e+01   1.6140742e+02   4.7073858e+01   1.2989305e+02   4.8047726e+02   4.1975305e+02   4.0568457e+01   3.8560305e+02   3.2640457e+01   2.9891000e+02   1.0924942e+01   3.6071774e+02   1.1648710e+01   3.4513054e+01   2.2419766e+02   3.0756581e+02   3.0392516e+00   4.2410000e+02   1.4262968e+01   2.6063161e+02   5.9743987e+01   3.8196065e+02   5.6370194e+00   3.6526935e+02   1.2241677e+01   3.5480305e+02   8.6445717e-01   3.9923839e+02  -7.3048774e+00   3.2180305e+02  -5.8255428e+00   3.4312968e+02  -1.3466826e+01   1.6878765e+02   8.4724457e+01   3.5545484e+02   2.6340710e+01   5.6608305e+02   4.3202057e+01   4.6334839e+01   4.5656116e+01   2.5558710e+02   8.8265613e+01   1.2779774e+02   1.0636166e+02   2.8601290e+01   3.7475445e+01   2.5786323e+02   4.9759329e+01   7.1660323e+02   2.8809484e+01   2.2030839e+02   5.1016619e+01   3.8131935e+02   2.6082839e+01   3.4789305e+02  -7.4927428e+00   2.6865000e+02   1.2854445e+02   2.3510581e+02   8.6376697e+01   3.1374226e+02   4.2951587e+01   3.3649645e+02   2.5384155e+01
   2.3473484e+02   5.2496000e+00   2.1148613e+02   7.8395626e+01   3.9574613e+02  -2.6893677e+00   1.4235161e+02   8.1603806e+01   2.0701194e+02   6.8869045e+01   3.3785194e+02  -2.0688000e+00   3.0775305e+02  -1.7801543e+01   4.0707305e+02  -2.0117143e+01   2.0342548e+02   6.6978865e+01   3.6308194e+02   6.2053806e+00   2.7274903e+02   1.7031690e+01   1.9820968e+02   5.9922903e+01   2.8265774e+02   9.7394800e+01   2.3925032e+02   2.0748039e+01   1.8600484e+02   1.2273155e+02   2.0532305e+02   9.2528572e+00   4.2439645e+02   1.7153123e+01   2.3805581e+02   1.1770844e+02   3.2141613e+02  -1.7126194e+01   3.6541305e+02   1.5356572e+00   1.6935677e+02   5.7178555e+01   1.0951742e+02   1.3235506e+02   2.0456161e+02   8.1516361e+01   2.5827305e+02  -8.9731428e+00   3.0184305e+02  -3.7758743e+01   2.2540065e+02   1.4052859e+02   2.8905645e+02   7.8838710e-01   2.1495806e+02   6.6608194e+01   2.6906387e+02   2.7447471e+01   1.9957355e+02   9.4570568e+01   2.5696065e+02   1.6634116e+01   4.2273968e+02   9.8533729e+01   2.6837000e+02   1.1395685e+02   1.9186935e+02   1.0421303e+02   2.7197258e+02   1.3671316e+02   2.9734774e+02   6.7834761e+01   2.4814968e+02   1.7999190e+02   3.3111226e+02   9.6448903e+00   1.7835613e+02   8.3221510e+01   2.3928516e+02   1.3377493e+02   3.4988387e+02   3.0917677e+01   2.5327305e+02  -1.0343143e+01   3.8348645e+02   9.1052774e+00   1.8508419e+02   4.1048774e+00   1.7338226e+02   7.7811355e+01   1.1498935e+02   1.1020246e+02   4.4513097e+02   8.8062968e+00   4.8494305e+02   2.3453257e+01   3.6727305e+02   5.1626857e+01   1.6128839e+02   7.9976606e+01   2.1787484e+02   1.0913905e+02   3.3081548e+02   1.8506444e+02   3.7616548e+02   5.4725677e+00   3.0852645e+02   1.6476916e+01   2.7394305e+02  -6.1967428e+00   1.6588516e+02   8.6165316e+01   2.1215968e+02   1.2435819e+02   1.9716323e+02   9.8009200e+01   2.3307742e+02   2.2475477e+02   2.0664032e+02   7.9705871e+01   2.0586516e+02   1.3617884e+01   1.7152000e+02   7.9240335e+01   2.2350484e+02  -3.8513548e+00   2.5184097e+02  -2.1241471e+01   2.8574065e+02  -1.8184735e+01   3.7397548e+02  -1.2054813e+01   1.3859742e+02   7.7086581e+00   9.5033054e+01   3.9011606e+02   3.7494305e+02   2.2583257e+01   3.2208305e+02  -1.1427943e+01   2.8672000e+02  -2.4199858e+01   3.5467774e+02  -1.2488090e+01   3.4943054e+01   2.5664326e+02   2.5995581e+02   1.3805161e-01   3.5487000e+02   3.8136774e-01   1.8373161e+02   7.4615987e+01   3.4696065e+02  -1.9562981e+01   3.1392935e+02  -8.8911226e+00   2.7222305e+02  -1.4289143e+01   3.5576839e+02  -2.3967277e+01   3.2775305e+02  -1.5815428e+00   2.5412968e+02  -1.1776826e+01   1.2363765e+02   6.7716457e+01   3.2398484e+02   1.0278310e+01   5.0841305e+02  -6.6643428e+00   1.9954839e+01  -9.2334839e+00   2.0034710e+02   7.4304813e+01   1.0064774e+02   8.8103665e+01   2.5551290e+01  -3.2440555e+01   2.3414323e+02   1.7569290e+00   7.4764323e+02   2.3946284e+01   1.9354839e+02   4.6117419e+01   3.1822935e+02   1.1180039e+01   2.5318305e+02  -1.7725943e+01   2.5969000e+02   1.1540125e+02   2.0763581e+02   8.0004297e+01   3.0179226e+02  -1.3152413e+01   2.4534645e+02   1.0966155e+01
   1.7316484e+02  -1.7348000e+00   1.9200613e+02   6.4624026e+01   2.9364613e+02   2.0486323e+00   1.0906161e+02   7.8987006e+01   1.9920194e+02   6.5873845e+01   2.8871194e+02  -2.7976000e+00   3.0832305e+02  -4.1371428e+00   3.7949305e+02  -8.3807428e+00   1.7618548e+02   6.0498065e+01   2.8055194e+02   4.7577806e+00   2.5526903e+02  -1.0049910e+01   2.2220968e+02   6.7242903e+01   2.5284774e+02   1.1862960e+02   2.2320032e+02   4.8420387e+00   2.3258484e+02   1.1206515e+02   1.9403305e+02  -6.0339428e+00   4.2153645e+02   1.0951923e+01   1.7738581e+02   9.9372039e+01   3.0826613e+02   3.6958065e+00   2.6184305e+02  -2.1787428e+00   1.2258677e+02   5.0590155e+01   1.0962742e+02   9.9606258e+01   2.3842161e+02   9.4847561e+01   2.6275305e+02   2.3858457e+01   2.9218305e+02  -5.0035943e+01   2.1711065e+02   1.0372179e+02   2.6801645e+02  -1.1958413e+01   1.5847806e+02   5.1266594e+01   2.6530387e+02  -4.8717290e+00   1.9647355e+02   9.0428568e+01   2.4353065e+02   1.8468516e+01   3.7963968e+02   6.7511729e+01   2.6161000e+02   1.1663765e+02   1.7076935e+02   7.0851032e+01   2.4459258e+02   9.9993561e+01   2.7248774e+02   4.8443561e+01   1.9609968e+02   1.9820590e+02   2.9511226e+02  -1.6185110e+01   1.7973613e+02   8.7151110e+01   2.2419516e+02   9.6842129e+01   4.5207387e+02   2.3592477e+01   2.2227305e+02  -3.4533143e+01   3.7072645e+02  -3.9639226e+00   1.4741419e+02   2.1018477e+01   1.6004226e+02   5.2098555e+01   1.0155935e+02   1.1255686e+02   4.6256097e+02   1.3461897e+01   4.1313305e+02   7.2880572e+00   3.1765305e+02   1.3266457e+01   1.7276839e+02   4.7868206e+01   2.2468484e+02   7.5784245e+01   3.3548548e+02   1.5678084e+02   3.4483548e+02   2.4989677e+00   3.0613645e+02   1.9008116e+01   2.7808305e+02  -2.4997943e+01   2.0283516e+02   1.0773932e+02   2.1629968e+02   9.9176994e+01   1.9602323e+02   8.1240400e+01   2.2731742e+02   1.9292557e+02   1.8414032e+02   6.7455871e+01   2.0091516e+02   2.7238839e+00   1.7909000e+02   4.4534735e+01   1.8131484e+02   5.3845161e-02   2.1394097e+02  -5.5879471e+01   3.2340065e+02  -1.4147535e+01   3.3088548e+02   6.6323871e+00   1.0340742e+02   1.7138581e+00   9.4603054e+01   3.4763046e+02   3.8560305e+02   5.3110457e+01   3.4989305e+02  -4.5027428e+00   2.7167000e+02  -1.2995858e+01   2.9924774e+02  -4.3433690e+01   3.5033054e+01   2.3601606e+02   2.4980581e+02  -4.9999484e+00   3.3225000e+02  -1.2149032e+01   2.0487161e+02   4.6354787e+01   3.2038065e+02  -1.0196581e+01   3.2330935e+02  -2.1781523e+01   2.5746305e+02  -4.7283428e+00   3.2447839e+02  -2.0804077e+01   2.7037305e+02  -1.6711143e+01   2.3907968e+02  -3.4142826e+01   1.2897765e+02   4.3479257e+01   3.8445484e+02  -1.2459290e+01   5.9518305e+02   1.0724057e+01   3.3144839e+01  -4.8086839e+00   2.0182710e+02   8.8336413e+01   1.3155774e+02   1.0815086e+02   2.4071290e+01  -3.8521548e+00   2.6957323e+02   9.2025290e+00   7.6122323e+02   2.1999884e+01   2.5268839e+02   7.7666219e+01   3.6065935e+02   1.8645639e+01   3.6499305e+02  -1.5280743e+01   2.4712000e+02   1.2554685e+02   2.2729581e+02   8.9191497e+01   2.4158226e+02   2.4874387e+01   2.5582645e+02   1.4737755e+01
   1.8001484e+02   1.8487200e+01   2.0738613e+02   7.1583626e+01   3.7993613e+02   1.7385432e+01   1.0316161e+02   8.5979006e+01   2.0882194e+02   5.4444245e+01   3.1899194e+02   1.1250000e+01   3.2956305e+02  -3.1446343e+01   4.0602305e+02  -2.6553143e+01   1.8275548e+02   7.5682465e+01   3.3612194e+02   5.2621806e+00   2.5574903e+02   2.5816903e+00   2.2239968e+02   5.1707703e+01   2.6093774e+02   1.2265240e+02   2.0611032e+02  -3.1307613e+00   2.4773484e+02   1.0669315e+02   1.8608305e+02  -4.0179428e+00   4.3224645e+02  -1.9614877e+01   1.4376581e+02   6.0721639e+01   3.0879613e+02  -2.3876594e+01   2.7160305e+02  -8.4295428e+00   1.3849677e+02   6.1407355e+01   6.8367419e+01   1.0243706e+02   2.3537161e+02   1.0252156e+02   2.4522305e+02  -1.1169143e+01   2.6303305e+02  -4.5703943e+01   1.8878065e+02   9.9268194e+01   3.0915645e+02  -8.8696129e+00   1.2785806e+02   2.7096194e+01   2.1525387e+02   1.2985227e+02   2.3147355e+02   1.1910857e+02   2.8658065e+02   2.0494516e+01   3.9426968e+02   9.4811329e+01   2.9989000e+02   1.2300525e+02   2.6710935e+02   1.4243383e+02   2.2573258e+02   1.4069236e+02   2.7415774e+02   6.4779961e+01   2.3990968e+02   1.5674110e+02   3.5239226e+02   3.0422490e+01   1.7016613e+02   9.0446710e+01   2.7667516e+02   1.1945373e+02   5.9455387e+02   3.7004077e+01   2.4394305e+02  -1.1796743e+01   4.3277645e+02   2.9692077e+01   1.8803419e+02   5.9188774e+00   1.1766226e+02   6.3598955e+01   9.4699355e+01   8.0015665e+01   4.0423097e+02   4.9382968e+00   4.1584305e+02  -6.3874283e-01   2.9651305e+02   5.2876572e+00   1.8214839e+02   5.1727806e+01   1.8873484e+02   7.8850245e+01   3.0195548e+02   1.5037324e+02   3.5835548e+02  -1.4722632e+01   2.5766645e+02  -9.9242839e+00   2.5427305e+02  -1.6813143e+01   1.8088516e+02   9.0445316e+01   2.1044968e+02   8.6594994e+01   1.8064323e+02   4.2900800e+01   2.1555742e+02   1.6377637e+02   1.4529032e+02   5.2463871e+01   2.0438516e+02  -1.4503716e+01   1.3813000e+02   5.2331535e+01   1.4531484e+02  -1.4596155e+01   2.1294097e+02  -9.5094710e+00   3.3326065e+02   1.1103665e+01   4.1530548e+02  -1.3741213e+01   1.5625742e+02   3.3435858e+01   1.0556305e+02   4.2827366e+02   4.4384305e+02   5.0931257e+01   4.0889305e+02   1.0677257e+01   3.3639000e+02  -7.9345806e-01   3.6633774e+02   1.8339110e+01   4.1603054e+01   3.1582046e+02   2.6304581e+02   2.0808516e+00   3.3377000e+02   5.8936774e-01   2.6782161e+02   7.5408787e+01   3.7819065e+02  -7.6813806e+00   2.9254935e+02   2.5679277e+01   2.6670305e+02   9.5824572e+00   3.4709839e+02  -8.5136774e+00   3.2084305e+02  -6.4587428e+00   2.3702968e+02  -5.6888258e+00   1.4397765e+02   7.1379257e+01   3.2569484e+02   2.3191510e+01   5.8313305e+02  -5.1219428e+00   2.7764839e+01  -1.7098284e+01   1.7672710e+02   8.1054413e+01   1.7812774e+02   1.6156526e+02   3.9281290e+01   2.8251045e+01   2.7181323e+02   2.2403329e+01   7.4131323e+02   2.5352684e+01   2.3535839e+02   7.9532619e+01   4.5917935e+02   1.7094039e+01   3.1646305e+02   7.4165717e-01   2.7508000e+02   1.1926005e+02   1.9763581e+02   7.7614297e+01   3.2900226e+02   2.0150787e+01   2.4034645e+02   1.5556155e+01
   2.0016484e+02  -5.0848000e+00   2.0962613e+02   7.4164426e+01   3.5626613e+02  -1.9096774e-01   1.3935161e+02   6.5423806e+01   2.3424194e+02   9.3310645e+01   3.0423194e+02  -5.1920000e-01   3.1908305e+02   1.6002057e+01   3.8828305e+02  -2.8503943e+01   1.8023548e+02   9.7454065e+01   3.1669194e+02   7.1065806e+00   2.2707903e+02   2.0875290e+01   2.7782968e+02   1.1388330e+02   2.7136774e+02   1.0786800e+02   1.8816032e+02   1.1545239e+01   3.2263484e+02   1.5565115e+02   1.9180305e+02   1.2284457e+01   5.8948645e+02   3.0135923e+01   1.6852581e+02   7.6460839e+01   3.4893613e+02   4.4822065e+00   2.9289305e+02   3.7672572e+00   1.5563677e+02   7.1796155e+01   9.7577419e+01   1.2452026e+02   2.7251161e+02   1.2636036e+02   2.6327305e+02  -1.0431428e+00   2.5894305e+02  -4.3946743e+01   2.2926065e+02   1.2069979e+02   3.4453645e+02   2.6499987e+01   1.3966806e+02   5.6241394e+01   1.8092387e+02   1.1125867e+02   2.1638355e+02   1.1169577e+02   3.1577065e+02   8.2093161e+00   3.7326968e+02   8.1701329e+01   2.6170000e+02   1.0182045e+02   1.8900935e+02   1.2349183e+02   2.1178258e+02   9.9188361e+01   2.9320774e+02   5.4875961e+01   2.2752968e+02   1.6135150e+02   3.7682226e+02   7.2780903e+00   1.3606613e+02   6.8604710e+01   2.2881516e+02   1.0437253e+02   5.7069387e+02   1.7392877e+01   2.3680305e+02  -2.7225543e+01   3.8924645e+02   1.3554477e+01   2.1012419e+02   1.8531677e+01   1.1404226e+02   5.2168555e+01   1.5988935e+02   1.0494046e+02   4.1647097e+02   2.0579097e+01   4.9741305e+02   2.8355657e+01   3.5494305e+02   4.1373257e+01   2.3733839e+02   1.1379261e+02   2.2168484e+02   1.2940425e+02   3.5819548e+02   1.9482404e+02   4.2302548e+02   5.0003768e+01   2.9313645e+02   1.3618116e+01   2.9027305e+02  -5.6431428e+00   2.0512516e+02   1.2269612e+02   2.2491968e+02   1.1157739e+02   2.3502323e+02   9.5500400e+01   2.3022742e+02   2.5493277e+02   1.7199032e+02   6.6077871e+01   2.5576516e+02   1.8435884e+01   1.4375000e+02   7.8461935e+01   1.7607484e+02  -8.6269548e+00   2.0089097e+02  -2.1115471e+01   2.9797065e+02  -1.2213135e+01   3.7321548e+02  -1.3324013e+01   1.2573742e+02   1.2157458e+01   1.1351305e+02   4.3816766e+02   4.9489305e+02   1.4227257e+01   3.5218305e+02  -1.3875943e+01   3.0182000e+02  -1.5877858e+01   3.2586774e+02  -1.0323290e+01   2.3133054e+01   2.4820806e+02   2.4090581e+02  -1.0957948e+01   2.0320000e+02   3.6794968e+01   2.9749161e+02   4.2565187e+01   3.1810065e+02  -1.9444181e+01   2.2664935e+02  -4.6687226e+00   2.2637305e+02   7.2888572e+00   3.1147839e+02  -6.3340774e+00   2.8184305e+02  -2.2818743e+01   2.7012968e+02  -2.6146826e+01   1.1497765e+02   5.7129257e+01   3.1579484e+02   3.3463510e+01   5.2689305e+02   1.4957257e+01   1.8384839e+01   2.4992116e+01   1.5672710e+02   5.7844413e+01   1.7069774e+02   1.1763966e+02   1.8601290e+01   4.6354452e+00   3.0681323e+02   1.8433290e+00   6.7231323e+02   4.8726839e+00   2.3330839e+02   3.8026619e+01   2.8479935e+02  -9.5255613e+00   3.0956305e+02  -9.8463428e+00   1.9827000e+02   6.8214852e+01   1.6106581e+02   5.6349897e+01   2.5132226e+02  -2.9048129e+00   2.3672645e+02   1.7605755e+01
   1.7187484e+02  -1.4671600e+01   2.0657613e+02   8.7318426e+01   3.4969613e+02  -7.7653677e+00   1.1473161e+02   7.4673406e+01   2.2601194e+02   5.6499045e+01   3.3632194e+02  -1.0326400e+01   2.3670305e+02  -6.6375428e+00   3.4438305e+02  -2.2151943e+01   1.9985548e+02   1.1164446e+02   3.1746194e+02  -9.5501935e-01   2.2669903e+02   1.3235690e+01   2.3758968e+02   7.8682503e+01   2.2388774e+02   8.6046400e+01   2.2239032e+02   1.3526839e+01   3.2842484e+02   1.9381795e+02   1.8694305e+02   6.8132572e+00   4.3267645e+02   1.8350723e+01   1.6295581e+02   7.3566439e+01   3.2088613e+02  -3.0513794e+01   3.1127305e+02  -6.0831428e+00   1.5325677e+02   7.8946555e+01   1.0157742e+02   9.9150258e+01   2.3091613e+01   3.9173961e+01   2.4465305e+02  -5.8835428e+00   2.4670305e+02  -3.3107543e+01   2.4635065e+02   1.1466259e+02   3.8548645e+02  -5.1660129e+00   1.2904806e+02   3.0480994e+01   2.0463387e+02   1.0275187e+02   2.0685355e+02   9.1838168e+01   2.9396065e+02   1.8714116e+01   3.8116968e+02   6.3019329e+01   2.3351000e+02   1.2084565e+02   2.4686935e+02   1.1300303e+02   1.8254258e+02   9.2717561e+01   2.7962774e+02   5.1062361e+01   2.2419968e+02   1.5590790e+02   3.2530226e+02  -1.6650310e+01   1.4273613e+02   7.5211110e+01   2.1647516e+02   9.0119729e+01   5.5350387e+02  -4.1922581e-02   2.4808305e+02  -4.1977943e+01   3.9986645e+02   5.7048774e+00   1.9774419e+02  -6.4279226e+00   1.3354226e+02   4.1608555e+01   1.3250935e+02   1.1846086e+02   3.1651097e+02   6.0058968e+00   4.8365305e+02   3.1226457e+01   3.4322305e+02  -1.2091428e+00   2.4371839e+02   1.1176221e+02   2.2011484e+02   9.2629845e+01   2.6519548e+02   1.6445404e+02   3.6797548e+02   1.8377677e+00   2.4099645e+02  -1.9360684e+01   2.5441305e+02  -6.6743428e+00   1.8359516e+02   8.6608516e+01   2.2348968e+02   1.0598179e+02   2.0540323e+02   8.2010000e+01   1.7184742e+02   1.7431317e+02   1.6469032e+02   3.7011871e+01   2.4991516e+02   6.3338839e+00   1.2118000e+02   5.5597535e+01   1.4426484e+02  -4.5121548e+00   2.6427097e+02  -1.4285871e+01   2.6312065e+02  -7.6151355e+00   3.5069548e+02  -1.4522413e+01   1.2787742e+02   1.9036258e+01   9.5993054e+01   4.1999926e+02   4.8660305e+02   1.9750457e+01   3.4146305e+02   1.2616572e+00   2.7663000e+02   4.6734194e-01   3.0009774e+02  -9.8169032e-01   4.1513054e+01   1.9282766e+02   2.4561581e+02  -1.9714748e+01   1.4877000e+02   3.4249368e+01   2.4192161e+02   8.2670787e+01   2.9172065e+02  -7.9537806e+00   3.0492935e+02  -9.5011226e+00   1.9870305e+02  -2.0267543e+01   2.6133839e+02  -1.8032877e+01   3.1370305e+02  -2.7647543e+01   2.5392968e+02  -8.2808258e+00   1.1144765e+02   4.8551657e+01   3.7355484e+02   3.4032710e+01   5.6022305e+02   5.6620857e+01   4.4954839e+01   4.3865161e+00   1.6544710e+02   9.8956813e+01   2.4626774e+02   1.7240406e+02   4.0711290e+01   4.1346645e+01   3.5053323e+02   3.7495729e+01   7.0136323e+02   1.9308684e+01   2.5001839e+02   7.0409819e+01   3.1565935e+02   2.6575639e+01   3.4718305e+02   2.3854057e+01   2.4731000e+02   1.3158165e+02   1.6915581e+02   8.5752697e+01   3.5263226e+02   1.5940387e+01   2.8049645e+02   3.6741548e+00
   1.6173484e+02  -1.3404000e+00   1.9710613e+02   7.7836026e+01   3.7164613e+02   4.2886323e+00   1.2025161e+02   9.6181806e+01   2.0972194e+02   6.8992245e+01   3.1047194e+02   1.3616000e+00   2.9899305e+02   2.7925717e-01   4.1259305e+02  -1.6188743e+01   1.7290548e+02   1.0633046e+02   3.2793194e+02   1.1207381e+01   2.2436903e+02   7.9520903e+00   1.9429968e+02   2.6755703e+01   2.1298774e+02   7.2198400e+01   1.8011032e+02   2.7592387e+00   3.2694484e+02   1.2224635e+02   1.7208305e+02  -1.3897943e+01   4.3015645e+02  -1.1777677e+01   1.4876581e+02   5.3181639e+01   3.3384613e+02  -1.8400594e+01   2.6299305e+02  -2.4170743e+01   1.1849677e+02   4.2577355e+01   6.8417419e+01   8.4643058e+01   1.7471613e+01  -5.5164387e+00   1.8494305e+02  -2.5916743e+01   1.8356305e+02  -5.1436343e+01   1.9092065e+02   1.0243699e+02   3.6191645e+02  -1.2130413e+01   8.7388065e+01   2.3333794e+01   2.0744387e+02   1.4771707e+02   2.4480355e+02   1.5871217e+02   3.7410065e+02   2.0212916e+01   4.9405968e+02   9.9678129e+01   2.8704000e+02   1.0537325e+02   3.2129935e+02   5.2808632e+01   2.3688258e+02   1.0475036e+02   3.5453774e+02   7.9309561e+01   2.7266968e+02   2.0117030e+02   3.5920226e+02   3.5207690e+01   1.6721613e+02   1.0453271e+02   2.6624516e+02   1.3113813e+02   6.0388387e+02   5.3976774e+00   2.7489305e+02  -3.2982743e+01   4.2477645e+02  -6.5779226e+00   2.4355419e+02   1.8757277e+01   1.2860226e+02   6.5113755e+01   1.3331935e+02   7.8016065e+01   3.6756097e+02   4.3018968e+00   4.3337305e+02   6.1488572e+00   2.8660305e+02   1.4270457e+01   2.3304839e+02   6.8615806e+01   2.1306484e+02   7.6283845e+01   2.4848548e+02   1.5874084e+02   3.2845548e+02  -9.4306323e+00   2.5875645e+02   3.1851613e-01   2.4784305e+02  -1.7148743e+01   1.5007516e+02   8.5380116e+01   1.7506968e+02   7.9425394e+01   2.1916323e+02   5.8719200e+01   1.7455742e+02   1.1295637e+02   1.4804032e+02   7.5743871e+01   2.6457516e+02   4.2510839e+00   1.1523000e+02   3.5123535e+01   1.2226484e+02  -4.6215484e-01   2.8903097e+02   4.5933290e+00   2.4359065e+02   7.1872645e+00   3.7992548e+02   3.3519187e+01   1.8421742e+02   2.6249058e+01   1.0389305e+02   4.1988726e+02   4.8465305e+02   9.0716457e+01   3.9370305e+02   6.3224572e+00   2.5682000e+02   3.4821419e+00   3.4971774e+02  -7.1812903e+00   4.6513054e+01   2.4052766e+02   2.7875581e+02   2.8740516e+00   2.0029000e+02   7.4547768e+01   2.9939161e+02   1.0236319e+02   3.9286065e+02   1.8285019e+01   3.1935935e+02   4.3844774e+00   2.8389305e+02  -3.5027428e+00   3.5095839e+02   2.9375226e+00   3.2922305e+02  -2.2839143e+01   3.2535968e+02   3.5747742e+00   1.4978765e+02   5.2774457e+01   3.1436484e+02   1.9237910e+01   4.2465305e+02   1.1656457e+01   2.6054839e+01   5.8985161e+00   1.5653710e+02   4.5479613e+01   1.7784774e+02   1.2177766e+02   2.2971290e+01  -1.5974155e+01   3.5181323e+02  -1.1366710e+00   6.0526323e+02  -2.4573316e+01   1.9725839e+02   4.9290619e+01   3.4331935e+02   8.4283871e-01   2.9656305e+02   6.9936572e+00   1.7784000e+02   7.7849252e+01   1.4067581e+02   5.4931097e+01   3.7016226e+02   4.1179871e+00   2.2539645e+02   3.7921548e+00
   1.6149484e+02  -1.3120000e-01   2.0357613e+02   5.7558426e+01   3.2764613e+02   4.8632258e-02   9.4831613e+01   6.3935406e+01   2.7477194e+02   9.0878245e+01   2.8832194e+02   2.4636000e+00   2.9260305e+02  -2.5399543e+01   3.2923305e+02  -3.2839943e+01   1.6795548e+02   7.4726465e+01   4.0536194e+02   1.4962981e+01   2.3183903e+02  -2.0755097e+00   1.9139968e+02   4.9567703e+01   2.2179774e+02   9.5643600e+01   1.8025032e+02   7.2780387e+00   3.3052484e+02   1.4206995e+02   1.6327305e+02   2.6656857e+01   4.1000645e+02   2.2544323e+01   1.9276581e+02   1.1395164e+02   3.4417613e+02  -2.3796994e+01   3.3732305e+02  -6.8771428e+00   1.7044677e+02   8.1281355e+01   7.2157419e+01   9.8763858e+01   3.8801613e+01   2.6771613e+00   1.9513305e+02  -1.0491943e+01   1.9294305e+02  -2.9096743e+01   2.7268065e+02   1.5912619e+02   3.3805645e+02   2.7438387e+01   1.0919806e+02   2.6638994e+01   1.9477387e+02   1.5096067e+02   2.5476355e+02   1.2515537e+02   4.1158065e+02   1.2684516e+01   4.4794968e+02   9.3516929e+01   2.8437000e+02   1.2715685e+02   3.3381935e+02   1.2857032e+01   2.3573258e+02   8.7462361e+01   3.8715774e+02   7.8119961e+01   2.1704968e+02   2.1633990e+02   3.8239226e+02   2.4782490e+01   1.8035613e+02   7.7961510e+01   2.9333516e+02   1.1088093e+02   5.5821387e+02   5.5312774e+00   2.7799305e+02  -4.5560743e+01   4.0081645e+02   8.1988774e+00   2.5027419e+02   7.9896774e+00   1.6821226e+02   7.0774955e+01   1.3369935e+02   1.5503566e+02   3.8142097e+02   5.3830968e+00   4.7756305e+02   1.8233657e+01   2.9622305e+02   9.3108572e+00   2.9190839e+02   1.3137701e+02   1.9721484e+02   1.1593185e+02   3.3371548e+02   2.3673244e+02   3.2188548e+02   2.6954968e+01   2.6528645e+02   1.9036116e+01   2.8299305e+02  -9.2007428e+00   1.5831516e+02   1.1187092e+02   2.0839968e+02   1.1460899e+02   2.2792323e+02   9.9358400e+01   1.9707742e+02   1.2625477e+02   2.1749032e+02   9.2237871e+01   3.0557516e+02  -3.2189161e+00   1.5490000e+02   7.1799935e+01   1.7707484e+02   2.4673045e+01   2.2237097e+02  -1.2743871e+01   2.2888065e+02  -2.5015935e+01   3.8321548e+02  -1.1084013e+01   1.7925742e+02   3.3355858e+01   8.6413054e+01   2.9085566e+02   4.1508305e+02   2.1852057e+01   3.5637305e+02  -3.2611428e+00   2.6267000e+02   3.1041419e+00   3.2395774e+02  -5.1049032e-01   4.1133054e+01   2.2204806e+02   2.7895581e+02  -1.0811948e+01   1.7777000e+02   7.5349368e+01   2.3939161e+02   8.0493187e+01   3.2753065e+02  -6.0585806e+00   2.6388935e+02  -6.8879226e+00   2.8584305e+02  -5.9487428e+00   3.1195839e+02  -2.7082477e+01   3.3884305e+02   8.4812572e+00   3.4040968e+02  -1.0869226e+01   1.3282765e+02   7.4361257e+01   3.1726484e+02   1.5105910e+01   4.0718305e+02   1.5764057e+01   3.5144839e+01   1.1651316e+01   1.8234710e+02   4.6314813e+01   1.4288774e+02   1.2767446e+02   1.7651290e+01  -3.5985548e+00   3.1319323e+02  -2.5670710e+00   6.2164323e+02  -8.0737161e+00   2.0535839e+02   6.6502619e+01   2.7517935e+02   1.1144039e+01   3.1365305e+02  -2.1843543e+01   2.0531000e+02   6.7751652e+01   1.7644581e+02   7.6219497e+01   3.6505226e+02   1.4996787e+01   2.7382645e+02   3.1577548e+00
   1.4906484e+02  -2.7068000e+00   2.0024613e+02   7.6964826e+01   3.2016613e+02  -6.1129677e+00   1.2568161e+02   3.9937406e+01   2.5620194e+02   7.0603845e+01   3.2580194e+02  -2.2144800e+01   2.9203305e+02  -3.3303943e+01   3.6375305e+02  -9.4915428e+00   1.7166548e+02   7.2139665e+01   3.1660194e+02  -2.6562194e+00   2.4869903e+02   7.7656903e+00   2.0424968e+02   7.7579703e+01   2.1822774e+02   1.0525920e+02   2.2920032e+02   8.6420387e+00   3.2310484e+02   1.7024355e+02   2.1265305e+02   3.4186457e+01   3.8186645e+02   1.3175523e+01   2.5267581e+02   1.1924884e+02   3.9069613e+02  -1.2385935e+00   3.3813305e+02   2.0288057e+01   1.4301677e+02   7.6665755e+01   8.1047419e+01   6.7212658e+01   2.9941613e+01   2.5055961e+01   2.1851305e+02   2.7276572e+00   2.4160305e+02  -3.9799543e+01   2.4821065e+02   2.0051379e+02   3.1034645e+02   2.0945187e+01   9.1528065e+01   4.3052594e+01   1.5963387e+02   1.3501187e+02   2.1609355e+02   1.0324897e+02   2.3319065e+02  -1.7542839e+00   3.7121968e+02   5.2345329e+01   2.8037000e+02   9.2806852e+01   3.4581935e+02  -1.9629677e+00   1.8754258e+02   8.7417561e+01   3.5143774e+02   4.5507561e+01   2.1747968e+02   1.8463550e+02   3.0915226e+02  -1.0738310e+01   1.5787613e+02   7.9139910e+01   2.3552516e+02   8.8835729e+01   3.8421387e+02  -1.5987226e+00   2.9656305e+02  -3.5096343e+01   3.1753645e+02  -1.1858723e+01   1.9779419e+02   9.4680774e+00   1.8704226e+02   4.9878555e+01   1.0517935e+02   7.4077265e+01   3.2356097e+02   2.1871897e+01   4.0632305e+02   2.1228572e+00   2.7865305e+02  -1.7135428e+00   2.3247839e+02   9.2471406e+01   2.3421484e+02   8.8781845e+01   3.0367548e+02   1.9513564e+02   3.5135548e+02  -1.1782632e+01   2.5342645e+02   1.3884916e+01   2.5365305e+02   1.3864572e+00   1.7259516e+02   6.9578516e+01   1.7068968e+02   6.2775794e+01   1.9035323e+02   8.6124000e+01   1.9831742e+02   1.1767557e+02   1.7859032e+02   6.3149871e+01   2.8034516e+02   9.0894839e+00   1.3333000e+02   5.0675535e+01   1.9860484e+02   1.9064516e-01   2.5418097e+02  -2.9718671e+01   2.2797065e+02  -1.2043135e+01   3.6716548e+02  -8.8400129e+00   1.7125742e+02   4.3905858e+01   7.7843054e+01   3.1840126e+02   3.9394305e+02   3.4113257e+01   3.7789305e+02  -7.4274283e-01   2.5824000e+02  -6.7714581e+00   3.3938774e+02  -1.4074890e+01   1.9943054e+01   2.4222326e+02   2.6490581e+02   1.4842052e+01   2.0439000e+02   8.3649768e+01   2.1239161e+02   5.3993187e+01   3.7253065e+02  -1.1228581e+01   2.6292935e+02  -1.2621123e+01   2.9341305e+02   2.2556572e+00   2.8285839e+02  -4.4477419e-02   3.5727305e+02  -3.0513143e+01   3.3397968e+02  -5.0248258e+00   1.2854765e+02   5.3323657e+01   3.1055484e+02   1.7402710e+01   4.4808305e+02   2.9732057e+01   6.2294839e+01   1.6569316e+01   2.0801710e+02   1.1012121e+02   1.6293774e+02   1.6674046e+02   2.4651290e+01   5.3114452e+00   3.1743323e+02   8.4737290e+00   6.6217323e+02   5.0733884e+01   1.9987839e+02   7.8651019e+01   3.3031935e+02   2.7732839e+01   3.4660305e+02  -9.2395428e+00   2.0465000e+02   1.0227445e+02   1.9353581e+02   8.8182297e+01   3.6537226e+02   1.3711187e+01   2.3363645e+02   1.8282955e+01
   1.6187484e+02  -7.3160000e-01   1.8096613e+02   7.5837226e+01   3.4850613e+02   8.1398323e+00   1.9316161e+02   2.5890065e+00   2.1839194e+02   8.9488645e+01   3.2732194e+02  -1.6466400e+01   3.0118305e+02  -1.0415943e+01   4.0981305e+02  -1.3916343e+01   1.6699548e+02   7.0613265e+01   3.6036194e+02  -1.2297019e+01   2.8840903e+02  -1.0741110e+01   1.7167968e+02   5.7565303e+01   1.4836774e+02   5.5988000e+01   1.9125032e+02  -2.1719613e+00   2.8094484e+02   1.3740635e+02   2.1932305e+02   2.7528572e+00   4.1639645e+02   1.3603123e+01   2.2457581e+02   9.6786839e+01   3.5145613e+02  -1.8959394e+01   3.1318305e+02  -1.8135943e+01   1.4249677e+02   3.3517355e+01   8.9467419e+01   7.5689058e+01   2.2751613e+01   1.6771161e+01   2.2722305e+02  -2.0591428e+00   2.3194305e+02  -5.1216743e+01   2.2111065e+02   1.2787179e+02   2.4972645e+02  -1.0155213e+01   1.0852806e+02   2.9072594e+01   1.9392387e+02   1.4131867e+02   2.1252355e+02   1.2072457e+02   2.9100065e+02   3.3330916e+01   3.8268968e+02   6.3267729e+01   3.3718000e+02   1.5974205e+02   3.3234935e+02   2.1784632e+01   1.8983258e+02   1.0756436e+02   3.6567774e+02   8.1268361e+01   2.4338968e+02   1.6842270e+02   3.0544226e+02   6.4184903e+00   1.6201613e+02   8.6998710e+01   2.6267516e+02   1.3109373e+02   4.2564387e+02   2.5426877e+01   3.1208305e+02  -1.9337943e+01   2.8696645e+02   2.3546877e+01   2.4236419e+02   3.4422477e+01   1.5982226e+02   5.5056155e+01   8.2179355e+01   7.5637265e+01   3.9980097e+02  -2.4137303e+01   3.3246305e+02   1.5221657e+01   2.8913305e+02   6.1180572e+00   2.1752839e+02   8.4427406e+01   2.3402484e+02   9.4557045e+01   3.0110548e+02   1.6601124e+02   2.9850548e+02   1.6685368e+01   2.2475645e+02  -8.2148387e-01   2.4360305e+02  -2.3289543e+01   1.7421516e+02   7.0878916e+01   1.5863968e+02   7.9589794e+01   1.7678323e+02   6.9539600e+01   1.6860742e+02   9.6952374e+01   1.9109032e+02   5.3799871e+01   2.5100516e+02   2.9566839e+00   1.6413000e+02   3.6491535e+01   2.2726484e+02  -5.0021548e+00   2.7065097e+02  -2.7366271e+01   2.6897065e+02  -3.6313548e-01   3.9226548e+02   1.7811987e+01   2.2630742e+02   6.2971858e+01   9.3463054e+01   3.4029166e+02   4.1360305e+02   4.0630457e+01   3.5318305e+02   1.8134057e+01   2.9005000e+02  -7.4662581e+00   3.5519774e+02  -3.6196903e+00   4.7083054e+01   2.5310206e+02   3.0804581e+02  -6.1891484e+00   2.6882000e+02   1.1273537e+02   2.4182161e+02   5.2868787e+01   4.1577065e+02  -7.8277806e+00   3.9559935e+02  -1.1474723e+01   3.4941305e+02  -1.3434283e-01   2.9104839e+02   1.5640323e+01   3.8660305e+02  -1.6819543e+01   4.0112968e+02  -8.2068258e+00   1.4473765e+02   5.6888457e+01   3.0231484e+02  -9.1780903e+00   3.9494305e+02   2.7463257e+01   3.7054839e+01   4.3485161e+00   1.9510710e+02   6.6584013e+01   1.3836774e+02   9.3226065e+01   1.2181290e+01  -1.3790955e+01   2.5900323e+02  -1.0951871e+01   5.3779323e+02  -2.7645716e+01   1.9135839e+02   5.1622619e+01   3.8308935e+02  -3.9087613e+00   2.5727305e+02  -1.3383143e+01   1.9446000e+02   7.8569652e+01   1.7882581e+02   8.2119097e+01   3.4042226e+02  -1.0392813e+01   2.6739645e+02   8.1021548e+00
   1.5854484e+02  -6.9452000e+00   2.1510613e+02   4.3066026e+01   3.3521613e+02   2.0013032e+01   2.0783161e+02  -1.4345935e+00   2.3939194e+02   9.1468645e+01   3.7552194e+02  -2.6462400e+01   3.0641305e+02  -2.3643428e+00   4.1649305e+02  -3.5390743e+01   1.7637548e+02   6.5622865e+01   3.2174194e+02   1.3462581e+01   2.5845903e+02   9.6948903e+00   1.5434968e+02   4.2861703e+01   1.5436774e+02   8.3608000e+01   1.9349032e+02  -2.6541161e+01   2.2689484e+02   1.1625035e+02   1.6194305e+02   8.8632572e+00   3.6724645e+02   4.4512258e-01   2.3810581e+02   1.0446444e+02   2.5693613e+02  -2.8437794e+01   3.0903305e+02  -2.8953943e+01   1.0378677e+02   4.1854155e+01   6.9787419e+01   1.0521346e+02   2.5851613e+01   1.2331613e+00   2.0489305e+02  -5.5627428e+00   2.1689305e+02  -5.2102743e+01   2.1240065e+02   1.0718859e+02   2.5863645e+02  -9.9180129e+00   9.8238065e+01   1.2945794e+01   2.1563387e+02   1.4891187e+02   2.4952355e+02   1.3028457e+02   2.9034065e+02   5.8137161e+00   4.3173968e+02   2.4553729e+01   3.5813000e+02   1.4948605e+02   3.3034935e+02   2.0514632e+01   2.0388258e+02   1.1701036e+02   3.7329774e+02   8.4658761e+01   2.9947968e+02   1.9364550e+02   3.2868226e+02   4.7219290e+01   1.6535613e+02   1.0064151e+02   2.6686516e+02   1.5423853e+02   4.5864387e+02   2.5256877e+01   3.4641305e+02  -3.4143428e+00   3.1086645e+02   1.2344877e+01   2.6422419e+02   2.8253677e+01   1.8266226e+02   8.7068955e+01   9.5419355e+01   8.8048065e+01   4.6613097e+02   1.3936297e+01   4.2946305e+02   2.7561657e+01   2.9827305e+02   3.5436857e+01   2.5618839e+02   1.0966461e+02   2.8935484e+02   1.1742065e+02   3.1929548e+02   2.1150604e+02   4.0516548e+02   6.2482568e+01   2.8428645e+02  -8.5338839e+00   2.7427305e+02   1.3686857e+01   1.6812516e+02   1.0808612e+02   1.6968968e+02   8.7665794e+01   1.8854323e+02   9.2838800e+01   1.7850742e+02   1.6540037e+02   1.8324032e+02   8.5577871e+01   2.4953516e+02  -2.2405716e+01   1.7933000e+02   5.7565535e+01   2.3483484e+02   2.6242245e+01   2.6646097e+02  -2.0841071e+01   2.6216065e+02   1.0991665e+01   3.4911548e+02   1.3173987e+01   1.5535742e+02   4.7267858e+01   1.2094305e+02   3.6390326e+02   4.4999305e+02   3.4299257e+01   3.1351305e+02   5.5476572e+00   2.9686000e+02  -8.3910581e+00   3.1857774e+02   7.2599097e+00   4.4513054e+01   2.1115766e+02   2.5166581e+02  -7.1487484e+00   2.5553000e+02   9.6988568e+01   2.1106161e+02   8.3139587e+01   3.3919065e+02   8.8186194e+00   3.9988935e+02   1.2092077e+01   3.4394305e+02   1.1303257e+01   3.2900839e+02  -6.7364774e+00   3.4237305e+02   2.4888572e+00   3.7616968e+02  -2.1730026e+01   1.7539765e+02   7.5105657e+01   2.9931484e+02   1.3351910e+01   4.8465305e+02   4.0426457e+01   4.2724839e+01   1.6704916e+01   2.7449710e+02   7.8232813e+01   1.4474774e+02   1.3542566e+02   3.7131290e+01   3.2630452e+00   2.9834323e+02   1.2240929e+01   6.3864323e+02   2.1186284e+01   2.3130839e+02   8.0526619e+01   3.6384935e+02   1.2910439e+01   2.7899305e+02   3.4992572e+00   2.3598000e+02   1.0872805e+02   2.1658581e+02   1.1338830e+02   3.2500226e+02  -3.1092129e+00   2.7958645e+02   8.1769548e+00
   1.6582484e+02   7.0024000e+00   2.0062613e+02   7.3364426e+01   3.8831613e+02  -4.3749677e+00   2.0911161e+02   1.7603006e+01   2.2401194e+02   9.2369045e+01   3.8780194e+02  -6.7748000e+00   2.7018305e+02  -1.5845943e+01   3.7712305e+02  -1.4461143e+01   1.6885548e+02   1.0227446e+02   3.6869194e+02  -5.6334194e+00   2.5255903e+02   9.0768903e+00   1.9591968e+02   6.8866103e+01   2.0698774e+02   7.6588400e+01   2.5735032e+02  -1.7996129e-01   2.7763484e+02   1.4219115e+02   1.9141305e+02   2.2935657e+01   4.1667645e+02   3.0010723e+01   2.6538581e+02   1.0671204e+02   2.7912613e+02   3.6370065e+00   3.3875305e+02   1.4098457e+01   1.4706677e+02   7.8771755e+01   8.8517419e+01   1.1613506e+02   3.5421613e+01   1.3997561e+01   2.6065305e+02  -9.9735428e+00   2.5127305e+02  -3.0043143e+01   2.5421065e+02   1.6446379e+02   2.4396645e+02   1.7875587e+01   1.5209806e+02   6.2446994e+01   1.8554387e+02   1.2927907e+02   1.9019355e+02   8.0550968e+01   2.8348065e+02   2.0702516e+01   4.1184968e+02   3.3354929e+01   3.0023000e+02   1.1369805e+02   2.8143935e+02   8.7574323e+00   2.2549258e+02   1.2428156e+02   3.0996774e+02   1.2848516e+02   2.4438968e+02   1.3634270e+02   2.7425226e+02   2.4836903e+00   1.3487613e+02   8.8979910e+01   2.3176516e+02   1.2137653e+02   3.4517387e+02   1.5194477e+01   3.3003305e+02  -2.1773943e+01   2.4648645e+02   2.1635277e+01   2.6722419e+02   2.0963677e+01   1.6699226e+02   7.0482555e+01   1.1341935e+02   6.9518065e+01   4.3832097e+02  -1.6358903e+01   3.6765305e+02   2.0356457e+01   3.1080305e+02   2.3574457e+01   2.0423839e+02   6.4440606e+01   2.5382484e+02   1.0778305e+02   2.3962548e+02   1.7002964e+02   2.8992548e+02  -4.8682323e+00   2.3013645e+02   2.5988116e+01   2.8341305e+02  -2.2664343e+01   1.5221516e+02   8.3258916e+01   1.3982968e+02   5.5334594e+01   1.8207323e+02   8.1876400e+01   1.5941742e+02   1.2392757e+02   1.5614032e+02   6.7845871e+01   2.0919516e+02   1.2061484e+01   1.6352000e+02   5.0490335e+01   2.3455484e+02   1.3644645e+01   2.4370097e+02  -2.4400271e+01   2.3135065e+02   2.6464645e+00   3.6383548e+02  -1.9913613e+01   1.6001742e+02   2.7945058e+01   1.2051305e+02   2.8084766e+02   3.8356305e+02   1.1613657e+01   3.3008305e+02  -4.2079428e+00   2.4396000e+02  -2.3990581e+00   3.2976774e+02  -2.6925290e+01   2.8463054e+01   1.9073166e+02   2.7099581e+02  -5.4151484e+00   2.4834000e+02   1.0942377e+02   1.7873161e+02   5.3685987e+01   3.9310065e+02  -1.6444181e+01   3.6550935e+02  -1.5587523e+01   3.2432305e+02  -9.2714283e-01   3.3362839e+02  -1.6726077e+01   2.9432305e+02  -3.3907143e+01   3.2678968e+02  -1.7829626e+01   1.4244765e+02   5.1831657e+01   2.8117484e+02   8.8931097e+00   5.1603305e+02   4.4826057e+01   4.2764839e+01   1.6751716e+01   2.6296710e+02   9.5535213e+01   1.4984774e+02   1.1668766e+02   1.0341290e+01   2.1936245e+01   2.7291323e+02   2.0353290e+00   5.9850323e+02   1.6257484e+01   2.3201839e+02   9.9659819e+01   3.6779935e+02   1.8354439e+01   3.2108305e+02  -4.1979428e+00   2.6155000e+02   9.6012452e+01   2.3020581e+02   9.9248697e+01   3.2311226e+02   1.3251987e+01   2.6544645e+02   5.7381548e+00
   2.0782484e+02   4.1124000e+00   2.0048613e+02   8.4665626e+01   3.4540613e+02   3.3527832e+01   2.0187161e+02  -2.1957794e+01   2.1610194e+02   9.3811845e+01   3.3066194e+02   3.2264000e+00   2.6994305e+02  -8.4467428e+00   4.2575305e+02  -6.2915428e+00   1.7237548e+02   1.1223286e+02   3.6046194e+02   8.0749806e+00   2.8845903e+02   6.3948903e+00   1.9624968e+02   6.2129703e+01   2.1327774e+02   8.1795200e+01   2.4477032e+02  -1.7356129e-01   2.6405484e+02   1.5254755e+02   2.1427305e+02   2.6626857e+01   4.0681645e+02   1.6419523e+01   2.7367581e+02   1.4147884e+02   2.3812613e+02  -2.7272994e+01   4.0094305e+02  -3.3067428e+00   1.2773677e+02   5.4178155e+01   1.0151742e+02   1.1820506e+02   3.9231613e+01   3.3402761e+01   2.6422305e+02   8.6408572e+00   2.8184305e+02  -4.1208743e+01   2.5221065e+02   1.5248379e+02   2.6177645e+02   1.8730787e+01   1.6719806e+02   5.8038994e+01   1.5154387e+02   7.7039071e+01   1.8652355e+02   8.3944568e+01   2.5391065e+02   2.4778116e+01   5.1994968e+02   2.7396929e+01   2.7461000e+02   1.0221765e+02   3.1281935e+02   1.5703226e-01   2.4549258e+02   1.4159156e+02   3.2996774e+02   4.2845161e+01   2.4195968e+02   1.3619710e+02   3.4006226e+02  -2.6411097e+00   1.3535613e+02   8.5321510e+01   2.1162516e+02   1.1384773e+02   3.0169387e+02   1.9382877e+01   2.6275305e+02  -3.2391543e+01   2.4658645e+02   2.2072774e+00   2.4493419e+02   1.5366877e+01   1.6577226e+02   7.2360155e+01   7.8939355e+01   6.0366465e+01   4.1080097e+02  -2.1073032e+00   4.2865305e+02   2.5426457e+01   2.8746305e+02   8.5816572e+00   1.9842839e+02   6.3765406e+01   2.3373484e+02   6.7250245e+01   2.6929548e+02   1.5074604e+02   2.9959548e+02   3.6881677e+00   2.6613645e+02  -1.8791884e+01   2.6165305e+02  -3.3733543e+01   1.4759516e+02   7.5768516e+01   1.5139968e+02   7.8028994e+01   1.8702323e+02   5.2010400e+01   1.6907742e+02   1.3668477e+02   1.6619032e+02   6.4941871e+01   1.7572516e+02  -4.8809161e+00   1.4513000e+02   5.1961535e+01   2.2502484e+02  -5.4029548e+00   2.8008097e+02   1.3589329e+01   2.5821065e+02   9.0176645e+00   3.7516548e+02   9.5199871e+00   1.6811742e+02   4.8387058e+01   1.0270305e+02   4.0855246e+02   3.8403305e+02   1.7576057e+01   3.7951305e+02  -3.4023428e+00   3.0739000e+02  -1.1133458e+01   3.4548774e+02   6.4371097e+00   3.2083054e+01   2.2820206e+02   2.8371581e+02   2.1097252e+01   3.0629000e+02   1.0178777e+02   2.0658161e+02   4.4497987e+01   3.5058065e+02   6.6274194e+00   3.8569935e+02  -2.0272258e-01   3.4899305e+02   2.4429257e+01   3.8223839e+02  -2.7548774e+00   3.1437305e+02  -8.4211428e+00   2.8783968e+02   8.2863742e+00   1.5711765e+02   6.4848057e+01   2.7779484e+02  -8.6364903e+00   4.9803305e+02   1.1736057e+01   2.4624839e+01  -2.4747084e+01   2.1639710e+02   8.3450813e+01   9.2267742e+01   8.7104065e+01   2.8129032e-01  -4.6889548e+00   2.5810323e+02   9.6901290e+00   6.3136323e+02   3.1486839e+00   1.7635839e+02   5.5342619e+01   3.2931935e+02   1.4532839e+01   2.9389305e+02  -1.9832743e+01   2.4827000e+02   9.7744852e+01   2.1491581e+02   9.5611897e+01   2.8753226e+02   1.8988387e+01   2.8958645e+02  -7.0530452e+00
   1.8082484e+02   9.3724000e+00   2.0719613e+02   8.2838826e+01   3.6074613e+02  -7.0293677e+00   1.8373161e+02   9.8234065e+00   1.7658194e+02   6.7453445e+01   2.6618194e+02  -2.9955200e+01   2.9699305e+02  -7.6507428e+00   3.8965305e+02  -1.6983543e+01   1.6980548e+02   6.4818465e+01   3.4398194e+02  -1.3606619e+01   2.4550903e+02  -5.1691097e+00   1.3182968e+02   3.5183303e+01   2.0893774e+02   9.5762400e+01   2.1663032e+02  -1.9682361e+01   1.8510484e+02   8.0653548e+01   1.6999305e+02  -5.3507428e+00   3.0981645e+02  -2.0630477e+01   2.1605581e+02   1.2079844e+02   2.3726613e+02  -1.9244194e+01   2.7975305e+02  -3.8015428e+00   1.2992677e+02   5.2522955e+01   7.9367419e+01   8.1077058e+01   2.1511613e+01  -1.6509639e+01   1.8494305e+02  -2.9826743e+01   2.2937305e+02  -6.3771143e+01   2.0540065e+02   1.1822859e+02   2.5234645e+02   1.0585187e+01   1.5442806e+02   5.1160594e+01   1.4544387e+02   9.6627071e+01   1.7176355e+02   1.2655537e+02   2.7567065e+02  -7.8626839e+00   5.6363968e+02   2.7421729e+01   2.9632000e+02   1.0077085e+02   2.9919935e+02   2.1006632e+01   2.7392258e+02   1.1736716e+02   2.6739774e+02   1.0461076e+02   2.5185968e+02   1.6912510e+02   3.4615226e+02   1.8731690e+01   1.7868613e+02   9.9615110e+01   2.6052516e+02   1.2140573e+02   3.2074387e+02   1.5438877e+01   2.5613305e+02  -1.4381943e+01   3.0615645e+02   2.0391677e+01   2.3636419e+02   4.1712477e+01   2.0527226e+02   9.4480155e+01   1.1660935e+02   8.7882865e+01   4.6485097e+02   2.8278697e+01   4.4903305e+02   3.0896057e+01   3.7375305e+02   2.9628457e+01   1.8814839e+02   1.0682781e+02   2.3063484e+02   1.4601825e+02   3.0219548e+02   1.9830404e+02   3.9026548e+02   4.1724568e+01   2.7923645e+02   2.8390116e+01   2.9356305e+02   1.8473657e+01   2.0016516e+02   1.0018292e+02   1.9015968e+02   8.0498194e+01   2.3383323e+02   8.6505600e+01   2.3307742e+02   1.8798477e+02   2.2169032e+02   9.2251871e+01   2.4243516e+02   1.9322839e+00   1.8647000e+02   9.4754335e+01   2.7340484e+02   1.8826645e+01   2.7665097e+02   1.3583729e+01   2.9850065e+02  -4.6355355e+00   3.6440548e+02   1.4420787e+01   1.5911742e+02   3.2347058e+01   1.2608305e+02   3.5763206e+02   3.8680305e+02   4.1164457e+01   3.5551305e+02   8.5765717e-01   2.8296000e+02  -6.4690581e+00   3.2105774e+02   3.5315097e+00   4.8653054e+01   2.9349646e+02   2.6723581e+02  -4.9643484e+00   2.9001000e+02   1.0880017e+02   2.1592161e+02   2.8280787e+01   3.4719065e+02   1.0886194e+00   2.9826935e+02   8.0316774e+00   3.2794305e+02   5.4432572e+00   3.7723839e+02   2.3745123e+01   3.2013305e+02  -1.2071943e+01   2.5545968e+02  -9.2132258e+00   1.2558765e+02   6.9850457e+01   3.7969484e+02   3.8401510e+01   5.2613305e+02   2.6348057e+01   4.9674839e+01   2.4388916e+01   2.8087710e+02   9.5342413e+01   1.1326774e+02   1.3252406e+02   3.7441290e+01   9.2882452e+00   2.8572323e+02   1.8720529e+01   6.7574323e+02   1.1028284e+01   2.2368839e+02   8.3896219e+01   3.9765935e+02   1.5638710e-02   3.4370305e+02  -7.4375428e+00   3.0655000e+02   1.2770245e+02   2.6210581e+02   1.1621670e+02   3.5390226e+02   2.1788787e+01   3.5972645e+02   2.6765755e+01
   1.6506484e+02   1.3913200e+01   2.0829613e+02   7.4890826e+01   3.5026613e+02   1.1890323e+00   2.1306161e+02   1.7570065e+00   1.6848194e+02   6.4291445e+01   2.8828194e+02  -8.9532000e+00   3.2427305e+02  -1.3643143e+01   4.2365305e+02  -9.3935428e+00   1.7085548e+02   7.1824465e+01   3.4079194e+02   1.6698581e+01   2.6636903e+02  -1.2077910e+01   1.8205968e+02   5.3974903e+01   2.8403774e+02   1.0894440e+02   2.4997032e+02   1.3980439e+01   1.9668484e+02   9.2147148e+01   1.8794305e+02   4.6832572e+00   3.5067645e+02   1.1530723e+01   2.3910581e+02   1.0362444e+02   2.7174613e+02  -1.2292594e+01   3.6141305e+02  -3.5243428e+00   1.2254677e+02   4.1783355e+01   7.1517419e+01   1.2549506e+02   2.6091613e+01  -1.1116039e+01   2.2418305e+02  -1.0395943e+01   2.2694305e+02  -4.6006743e+01   2.2578065e+02   1.5349819e+02   2.5858645e+02  -1.1964013e+01   1.7847806e+02   6.9476594e+01   1.4363387e+02   7.3341871e+01   2.0952355e+02   9.8624568e+01   2.8177065e+02   2.9793161e+00   5.5131968e+02   4.1247329e+01   2.6089000e+02   1.2931525e+02   2.6934935e+02  -5.5536774e-01   2.8873258e+02   1.4708236e+02   3.3582774e+02   4.2606361e+01   2.4399968e+02   2.3122390e+02   3.1915226e+02  -8.8283097e+00   1.7668613e+02   7.6875110e+01   2.1433516e+02   1.1263093e+02   3.1321387e+02   2.3701277e+01   2.7422305e+02  -2.3879143e+01   2.8919645e+02  -7.3515226e+00   2.2551419e+02   2.8350477e+01   1.7238226e+02   6.0111355e+01   1.0265935e+02   5.9708865e+01   4.2223097e+02   6.9282968e+00   4.2208305e+02   2.6532057e+01   2.8289305e+02   2.5087257e+01   1.3328839e+02   5.8926606e+01   2.2925484e+02   8.9658645e+01   2.9691548e+02   1.6182644e+02   3.5226548e+02  -7.1543226e-01   2.9223645e+02  -6.9883871e-02   2.6689305e+02  -1.3772743e+01   1.9140516e+02   8.0983716e+01   1.9406968e+02   1.0085539e+02   1.6392323e+02   6.4428400e+01   2.0807742e+02   1.9327477e+02   1.8789032e+02   4.7355871e+01   2.0410516e+02  -2.5151316e+01   1.4823000e+02   6.4433535e+01   2.1402484e+02  -5.6629548e+00   2.6289097e+02  -2.3695471e+01   3.5621065e+02  -3.3012335e+01   2.7040548e+02  -5.7921290e-01   1.2778742e+02   3.2853458e+01   7.6183054e+01   4.0134406e+02   3.9770305e+02   2.4522457e+01   3.7137305e+02   4.5888572e+00   2.6620000e+02  -3.2368258e+01   3.4509774e+02  -2.0811690e+01   4.7513054e+01   3.0453766e+02   2.4328581e+02  -1.8478348e+01   2.4201000e+02   8.8830168e+01   2.3315161e+02   5.2612387e+01   3.3143065e+02  -9.7005806e+00   4.1535935e+02  -7.5755226e+00   2.5737305e+02  -2.1511428e+00   3.4862839e+02  -1.0586077e+01   2.8380305e+02  -1.5255543e+01   2.1164968e+02  -2.1428426e+01   1.2682765e+02   3.1801257e+01   3.0574484e+02   4.3575097e+00   4.8080305e+02   2.6214457e+01   7.4848387e+00  -1.9475884e+01   2.1339710e+02   6.3930813e+01   1.1155774e+02   8.2750865e+01   3.9651290e+01  -2.0148555e+01   2.2229323e+02   1.7049290e+00   7.1474323e+02   6.1482839e+00   2.0111839e+02   5.2551819e+01   3.4241935e+02  -1.0035161e+01   3.1303305e+02  -1.6123943e+01   2.5717000e+02   1.1555285e+02   2.2220581e+02   8.7078697e+01   3.1521226e+02   2.3883987e+01   3.0296645e+02   1.1876555e+01
   1.8687484e+02   1.1978400e+01   2.3262613e+02   7.9614426e+01   3.8093613e+02   1.6545432e+01   2.0454161e+02   7.0586065e+00   2.1948194e+02   1.0544145e+02   2.8642194e+02  -1.3344000e+00   2.8484305e+02   2.9812572e+00   4.4059305e+02  -2.1898743e+01   1.7547548e+02   1.1369486e+02   3.8927194e+02   1.4680181e+01   2.4574903e+02   1.4951690e+01   2.1601968e+02   4.8218103e+01   2.7541774e+02   1.0920400e+02   2.5001032e+02  -4.2127613e+00   1.9979484e+02   1.1452835e+02   1.7227305e+02   1.1226857e+01   3.7877645e+02   1.4332723e+01   2.3167581e+02   1.0326884e+02   2.8988613e+02   5.0662065e+00   2.9970305e+02  -2.9754283e-01   1.2397677e+02   6.2568955e+01   9.8627419e+01   1.1369626e+02   3.3421613e+01   3.2107561e+01   2.2270305e+02   9.3924572e+00   2.2380305e+02  -2.7845543e+01   2.5273065e+02   1.2877219e+02   2.8901645e+02   1.8171587e+01   1.8352806e+02   6.9932594e+01   1.4139387e+02   9.1091071e+01   1.9352355e+02   9.9194568e+01   2.6300065e+02   1.1910916e+01   4.8342968e+02   3.1678529e+01   2.6523000e+02   7.2778052e+01   2.7995935e+02  -3.1241677e+00   2.4897258e+02   1.2540316e+02   3.2524774e+02  -5.9672387e+00   2.1414968e+02   1.8071190e+02   2.7682226e+02  -6.8219097e+00   1.4973613e+02   1.0355111e+02   1.9790516e+02   6.9325329e+01   3.2540387e+02   1.0296077e+01   2.6308305e+02  -4.2367943e+01   3.1538645e+02  -5.0667226e+00   1.8593419e+02   6.7468774e+00   1.3427226e+02   6.6600155e+01   8.8419355e+01   1.0589806e+02   4.5989097e+02   1.4055497e+01   4.0651305e+02   1.7817657e+01   3.3341305e+02   5.3856572e+00   1.5742839e+02   5.7285406e+01   2.3016484e+02   1.1101585e+02   2.7724548e+02   1.6973004e+02   3.8759548e+02  -2.2018323e+00   2.8499645e+02   1.7393161e+00   2.4613305e+02  -6.2519428e+00   1.7069516e+02   8.8160516e+01   1.9120968e+02   1.0060419e+02   1.8169323e+02   9.0576800e+01   2.2046742e+02   1.6866357e+02   1.6164032e+02   5.9155871e+01   1.9534516e+02  -2.0110516e+01   1.4509000e+02   3.5204735e+01   2.0355484e+02   2.3174645e+01   2.4732097e+02  -2.5409871e+01   3.1926065e+02   3.8036645e+00   3.5935548e+02  -1.2315213e+01   1.2325742e+02  -9.4941419e+00   1.2427305e+02   3.0963686e+02   4.1789305e+02   5.9487257e+01   3.4351305e+02   1.4437657e+01   2.9510000e+02  -1.4110258e+01   2.9367774e+02  -6.1280903e+00   3.8323054e+01   2.9870286e+02   2.5085581e+02  -1.2703948e+01   2.1701000e+02   7.4690168e+01   2.3892161e+02   5.6770787e+01   3.2391065e+02  -2.2338981e+01   3.5088935e+02  -8.2279226e+00   2.7480305e+02  -8.2554283e-01   3.3785839e+02  -1.0444477e+01   3.1399305e+02  -2.5910743e+01   2.3178968e+02  -1.9749626e+01   1.3111765e+02   3.3788057e+01   3.7798484e+02   3.0248310e+01   5.8494305e+02   2.3313257e+01   3.8624839e+01  -3.7770839e+00   2.2430710e+02   7.3438013e+01   1.0679774e+02   1.4794166e+02   2.3811290e+01   5.5886452e+00   2.6772323e+02   3.2880529e+01   7.6617323e+02   1.8503884e+01   2.5273839e+02   1.0581222e+02   3.9931935e+02   2.5028387e+00   3.8580305e+02   4.8544572e+00   2.6317000e+02   1.1107285e+02   2.2948581e+02   7.9876297e+01   3.2847226e+02  -6.7068129e+00   2.9539645e+02  -1.8978452e+00
   1.7673484e+02  -1.3210400e+01   2.3029613e+02   7.7230826e+01   3.3945613e+02  -4.5161677e+00   2.2144161e+02   2.5166065e+00   2.0296194e+02   8.6863045e+01   3.1985194e+02  -8.1880000e-01   3.2113305e+02  -1.1194283e-01   4.4286305e+02  -1.4660343e+01   1.8009548e+02   5.1995265e+01   3.1236194e+02   2.6829806e+00   1.9097903e+02  -5.8567097e+00   1.7872968e+02   5.3391303e+01   3.0360774e+02   1.1271880e+02   2.4539032e+02  -1.2313161e+01   1.9610484e+02   1.0003355e+02   1.8351305e+02  -6.5323428e+00   3.9043645e+02   9.2099226e+00   1.8595581e+02   8.5776439e+01   3.0684613e+02   4.3294065e+00   3.1460305e+02  -1.8109543e+01   1.4730677e+02   6.9702555e+01   8.8047419e+01   1.2586266e+02   2.9941613e+01   2.1105961e+01   2.6141305e+02   2.1105657e+01   2.3570305e+02  -3.3987543e+01   2.1106065e+02   9.5345794e+01   2.8824645e+02   5.0431871e+00   1.7119806e+02   4.7488994e+01   1.6606387e+02   1.0606747e+02   2.1419355e+02   1.1444097e+02   2.6934065e+02   1.1213716e+01   4.8621968e+02   2.2935329e+01   2.9451000e+02   1.1053565e+02   2.8248935e+02  -1.0606568e+01   2.3311258e+02   1.1982196e+02   3.0910774e+02   9.0339613e+00   2.3199968e+02   1.8966390e+02   3.0977226e+02   3.6262090e+01   1.7349613e+02   9.5270310e+01   2.4547516e+02   1.3255973e+02   4.2802387e+02  -3.1935226e+00   2.2556305e+02  -2.8556343e+01   3.3681645e+02   2.6698877e+01   1.6470419e+02  -3.8847226e+00   1.5560226e+02   5.8843755e+01   1.3198935e+02   1.3403246e+02   4.5742097e+02   1.5063097e+01   5.3960305e+02   2.0940457e+01   3.8003305e+02   1.4986057e+01   1.8466839e+02   4.8106206e+01   2.2806484e+02   9.6993845e+01   3.2048548e+02   2.1951084e+02   4.3307548e+02   2.4629768e+01   3.2242645e+02   1.0604916e+01   2.7651305e+02   1.1367657e+01   2.1145516e+02   9.8139716e+01   2.0453968e+02   1.1506779e+02   2.1840323e+02   7.9640000e+01   2.6198742e+02   2.7358197e+02   1.6244032e+02   6.1941871e+01   2.4910516e+02   2.0108684e+01   1.5404000e+02   9.0348735e+01   2.3783484e+02   2.9482245e+01   2.6351097e+02  -1.1795071e+01   2.9550065e+02  -2.0655355e+00   3.7611548e+02   2.6053987e+01   1.5140742e+02   4.9963858e+01   1.2680305e+02   4.2629446e+02   4.2980305e+02   4.4434457e+01   4.0308305e+02   8.0020572e+00   3.4124000e+02   1.6678542e+01   3.3295774e+02   1.4729510e+01   4.4183054e+01   2.6957406e+02   2.5028581e+02   1.7481652e+01   2.3587000e+02   1.0661137e+02   2.7811161e+02   7.2015587e+01   3.1758065e+02  -1.3502581e+01   4.0816935e+02  -6.6703226e+00   2.6170305e+02   5.5024572e+00   3.5233839e+02   8.7371226e+00   3.3537305e+02  -1.8621143e+01   2.8545968e+02   7.6677419e-01   1.5058765e+02   7.7470457e+01   3.0869484e+02   3.1891510e+01   5.5927305e+02  -1.5931428e+00   3.7764839e+01  -2.6582839e+00   2.0468710e+02   5.7527613e+01   1.6688774e+02   1.1651446e+02   2.4921290e+01   1.8698452e+00   2.6391323e+02   2.2275329e+01   7.9493323e+02   1.6308387e-01   2.4692839e+02   6.9127019e+01   3.4355935e+02   2.0063639e+01   3.7899305e+02  -3.5210743e+01   2.6531000e+02   9.2141652e+01   2.0358581e+02   7.9378297e+01   2.9447226e+02   3.8803187e+01   2.9258645e+02   1.9969548e+00
   1.9492484e+02  -1.0325600e+01   2.1234613e+02   9.6856826e+01   2.6935613e+02   5.2183226e-01   2.1354161e+02   1.1086065e+00   2.1491194e+02   6.2477045e+01   3.3471194e+02  -1.3057600e+01   3.2394305e+02  -5.7667428e+00   4.4191305e+02  -1.3484343e+01   1.8718548e+02   8.1468065e+01   2.8355194e+02   1.6327781e+01   2.1902903e+02  -3.8070968e-01   1.9601968e+02   6.6428103e+01   2.4265774e+02   1.0263480e+02   1.9263032e+02  -6.1923613e+00   2.0384484e+02   9.0094348e+01   1.5065305e+02  -1.7043543e+01   4.0520645e+02   5.4083226e+00   1.6124581e+02   6.1613239e+01   2.4717613e+02  -1.1326994e+01   2.6713305e+02  -2.4501943e+01   1.2978677e+02   4.7534155e+01   6.6677419e+01   8.2462258e+01  -2.6783871e+00   6.5655613e+00   2.3875305e+02  -3.1651543e+01   2.5080305e+02  -4.8955543e+01   2.0326065e+02   1.0067979e+02   2.5363645e+02  -4.8980129e+00   1.5180806e+02   3.8700194e+01   1.9149387e+02   1.5518307e+02   2.1638355e+02   1.3864577e+02   3.0872065e+02   1.7583316e+01   4.9405968e+02   4.7098129e+01   3.1694000e+02   1.1764125e+02   3.4581935e+02   4.2707032e+01   2.5145258e+02   1.4916476e+02   3.3858774e+02   4.1865561e+01   2.3638968e+02   1.9645270e+02   3.1082226e+02   5.3178090e+01   1.8430613e+02   9.0745510e+01   2.4300516e+02   1.3894733e+02   5.2688387e+02   2.4327677e+01   2.3465305e+02  -2.9333543e+01   4.1115645e+02   1.2321677e+01   1.6308419e+02   3.1244877e+01   1.3543226e+02   5.4957355e+01   1.0188935e+02   1.1277046e+02   3.6942097e+02  -4.1369032e+00   4.6580305e+02   5.5044572e+00   3.4018305e+02   3.0984057e+01   1.8704839e+02   8.0195806e+01   2.4887484e+02   8.4229045e+01   2.9624548e+02   1.7131004e+02   4.1792548e+02   1.5321768e+01   2.4618645e+02   2.2464116e+01   2.9403305e+02  -1.4273943e+01   1.8459516e+02   1.0314852e+02   1.8377968e+02   9.6108594e+01   2.1278323e+02   7.6759600e+01   2.3831742e+02   2.0466557e+02   1.2789032e+02   3.4605871e+01   2.2619516e+02  -1.1485161e+00   1.3575000e+02   5.0001935e+01   1.6464484e+02  -2.0472555e+01   2.2508097e+02  -1.9150671e+01   2.9226065e+02  -2.6163355e+00   3.7321548e+02  -8.5240129e+00   1.5301742e+02  -8.1149419e+00   1.0894305e+02   3.8334326e+02   4.4227305e+02   4.1296857e+01   3.8399305e+02  -1.2307428e+00   2.8672000e+02  -1.5239858e+01   3.0576774e+02  -8.7652903e+00   1.5463054e+01   1.8472166e+02   2.3133581e+02  -9.5234839e-01   2.0229000e+02  -1.7022323e+00   2.8339161e+02   4.6453187e+01   2.4772065e+02  -1.6673781e+01   4.0373935e+02  -2.3215923e+01   2.2299305e+02  -4.6807428e+00   2.9457839e+02   3.5879226e+00   3.0441305e+02  -1.2474343e+01   2.5502968e+02  -2.7468826e+01   1.1339765e+02   4.6875657e+01   2.8279484e+02  -8.5164903e+00   5.4565305e+02   7.7864572e+00   4.2954839e+01  -5.7834839e+00   1.7744710e+02   6.1906813e+01   1.5160774e+02   1.3159686e+02   2.1441290e+01  -7.4175484e-01   2.8110323e+02   1.0330129e+01   7.9350323e+02  -6.9625161e+00   2.0973839e+02   6.3862219e+01   3.2498935e+02   1.9692387e+00   3.3627305e+02  -2.1331428e+00   2.1888000e+02   1.0966605e+02   1.7744581e+02   7.2759497e+01   2.8811226e+02   5.0519871e+00   2.4787645e+02   5.9037548e+00
   1.7797484e+02   2.3604000e+00   1.9957613e+02   6.7308426e+01   3.6831613e+02  -8.2049677e+00   2.2021161e+02  -5.6649935e+00   2.1310194e+02   6.2951845e+01   3.3680194e+02  -1.6414800e+01   3.1627305e+02  -6.2931428e+00   4.2496305e+02  -1.6438343e+01   1.8571548e+02   7.4015665e+01   3.0479194e+02   1.6438581e+01   2.3183903e+02  -1.7075510e+01   2.1358968e+02   9.7642503e+01   2.9993774e+02   1.1153240e+02   2.1854032e+02   3.8114839e+01   2.8089484e+02   1.3725035e+02   1.7322305e+02   9.0608572e+00   4.8420645e+02   4.5183226e+00   1.6452581e+02   8.4830839e+01   3.0160613e+02  -2.1681394e+01   2.6556305e+02  -6.2363428e+00   1.5420677e+02   7.6770555e+01   6.8047419e+01   1.0919266e+02   1.2421613e+01  -7.6424387e+00   2.5399305e+02  -6.3507428e+00   2.5608305e+02  -4.8907943e+01   2.0430065e+02   1.1598659e+02   3.0239645e+02   1.4811871e+00   1.4419806e+02   4.1168994e+01   1.9177387e+02   1.4225067e+02   2.2619355e+02   1.2405097e+02   3.1691065e+02   3.6168116e+01   5.1447968e+02   2.8724529e+01   2.7870000e+02   1.1584045e+02   3.3672935e+02   6.4342323e+00   2.2688258e+02   7.3740361e+01   3.3058774e+02   1.0225561e+01   2.2738968e+02   1.7908270e+02   3.8425226e+02   2.9443690e+01   1.9011613e+02   8.1320710e+01   1.9671516e+02   1.0199053e+02   5.4159387e+02   2.9240877e+01   2.3665305e+02  -3.2543543e+01   3.8858645e+02   2.1272774e+00   1.7870419e+02   2.2565277e+01   1.0971226e+02   5.1234955e+01   1.0550935e+02   1.1700086e+02   3.5885097e+02  -4.8113032e+00   4.5151305e+02   1.2647657e+01   3.0870305e+02  -4.7775428e+00   1.8618839e+02   7.3024606e+01   1.8773484e+02   8.4450245e+01   2.9857548e+02   1.6150364e+02   3.3250548e+02   3.3953677e+00   2.3618645e+02   1.0644116e+01   2.4784305e+02  -1.3488743e+01   1.5097516e+02   7.2788116e+01   1.7210968e+02   1.1071219e+02   1.9526323e+02   5.1631200e+01   2.3407742e+02   1.8286477e+02   1.4259032e+02   6.8029871e+01   2.1719516e+02  -1.9098516e+01   1.3413000e+02   6.7081535e+01   1.4531484e+02  -1.2066155e+01   1.8213097e+02  -3.3144671e+01   2.5788065e+02  -2.6815935e+01   3.2597548e+02  -1.2454813e+01   1.6087742e+02   2.2776258e+01   9.4993054e+01   4.1183926e+02   4.5594305e+02   2.2203257e+01   3.6199305e+02  -1.5620743e+01   2.6896000e+02  -8.5890581e+00   3.0224774e+02  -1.0153690e+01   2.8413054e+01   1.8444566e+02   2.2823581e+02  -5.8043484e+00   1.8567000e+02   2.3487368e+01   2.6406161e+02   6.3239587e+01   2.8843065e+02  -6.6405806e+00   3.3097935e+02  -2.5512258e-01   2.1984305e+02  -1.7148743e+01   2.9071839e+02  -1.6193277e+01   2.6389305e+02  -3.4727428e+00   2.6554968e+02  -2.5210426e+01   1.2316765e+02   6.0044057e+01   3.4331484e+02   2.1541910e+01   5.4370305e+02   4.2222457e+01   4.5194839e+01   2.8177316e+01   1.8910710e+02   8.3824013e+01   2.1745774e+02   1.6256886e+02   3.9811290e+01   3.5098645e+01   3.4819323e+02   2.7772929e+01   8.0393323e+02   1.0343084e+01   2.3382839e+02   1.0436502e+02   3.4160935e+02   1.2549639e+01   3.7141305e+02   1.6485657e+01   2.4860000e+02   1.1209845e+02   1.9367581e+02   5.3651097e+01   3.2532226e+02   1.8075187e+01   2.6663645e+02   3.6829548e+00
   1.5282484e+02  -1.4677600e+01   2.1186613e+02   7.8325226e+01   2.8359613e+02  -1.7427368e+01   2.1302161e+02  -8.7097935e+00   2.1334194e+02   1.0603265e+02   3.4880194e+02  -7.2748000e+00   3.3265305e+02   1.0066457e+01   4.2891305e+02  -3.2754343e+01   1.8509548e+02   6.6595265e+01   2.8955194e+02  -8.7722194e+00   2.0264903e+02  -8.5503097e+00   2.5144968e+02   1.0742370e+02   2.9041774e+02   8.9344000e+01   2.2649032e+02   2.1048839e+01   3.4926484e+02   1.8467075e+02   1.8675305e+02   2.7548457e+01   4.9872645e+02   1.0166723e+01   1.5776581e+02   8.2081639e+01   2.9693613e+02  -5.9779355e-01   2.9927305e+02   1.6306857e+01   1.6301677e+02   9.0065755e+01   5.4627419e+01   1.2321626e+02   3.4471613e+01  -1.6066439e+01   2.3708305e+02  -6.9479428e+00   2.9937305e+02  -2.1421143e+01   2.4892065e+02   1.1831699e+02   3.4567645e+02   2.2978787e+01   1.4657806e+02   5.1548594e+01   1.8577387e+02   9.3590671e+01   2.0780355e+02   9.6482168e+01   3.1419065e+02   6.1457161e+00   4.8937968e+02   6.5725290e+00   2.3108000e+02   9.7370052e+01   3.5881935e+02   2.6670323e+00   2.2016258e+02   9.7237961e+01   2.7696774e+02   2.8035161e+01   1.8080968e+02   1.2685910e+02   3.2039226e+02  -1.9017510e+01   1.1654613e+02   7.5686310e+01   1.9205516e+02   8.9413329e+01   5.4317387e+02  -2.1215523e+01   2.2622305e+02  -3.7519143e+01   3.5038645e+02  -1.5767226e+00   1.8946419e+02   2.6144774e+00   1.6160226e+02   7.6253755e+01   1.5022935e+02   1.3642326e+02   3.8104097e+02   3.4933497e+01   5.1051305e+02   1.7737657e+01   3.4180305e+02   6.1844572e+00   2.6938839e+02   1.1489861e+02   2.1930484e+02   9.4544645e+01   3.1191548e+02   2.0366644e+02   4.2907548e+02   3.2139768e+01   2.2556645e+02   6.3037161e+00   2.6918305e+02  -5.9428338e-03   1.6140516e+02   8.0473716e+01   2.5315968e+02   1.2188819e+02   2.0235323e+02   4.9834000e+01   2.5103742e+02   1.6488797e+02   1.6799032e+02   7.2697871e+01   2.9424516e+02   4.9274839e+00   1.5466000e+02   8.0159135e+01   1.5712484e+02  -1.1109548e+00   2.7799097e+02  -1.0934710e+00   2.5016065e+02   1.0611665e+01   3.5678548e+02  -3.2096129e+00   1.7421742e+02   4.7089058e+01   1.1170305e+02   4.0993246e+02   4.4199305e+02   4.8599257e+01   4.2989305e+02   3.6717257e+01   2.8486000e+02   3.5618942e+01   3.3819774e+02  -9.5496903e+00   5.4993054e+01   2.0484926e+02   2.9595581e+02   1.2548052e+01   2.2577000e+02   4.5039368e+01   3.4239161e+02   1.3682319e+02   3.9115065e+02   1.7851819e+01   4.0392935e+02   9.0988774e+00   2.5503305e+02   7.8060572e+00   3.5585839e+02   6.2655226e+00   3.1122305e+02   1.7120857e+01   3.4283968e+02  -1.1153626e+01   1.5425765e+02   6.8846857e+01   3.1845484e+02   2.7630710e+01   5.0670305e+02   1.3824572e+00   3.8764839e+01  -2.6882839e+00   1.5558710e+02   2.7225613e+01   2.2274774e+02   1.6337566e+02   2.6181290e+01   3.2390452e+00   3.3538323e+02   3.7227729e+01   6.5136323e+02   2.2028684e+01   2.2573839e+02   5.6972219e+01   2.7965935e+02  -1.5594361e+01   3.7265305e+02   1.7164572e+00   2.0036000e+02   1.1238765e+02   1.4877581e+02   6.8623097e+01   2.9326226e+02   1.5529987e+01   2.3506645e+02   2.0208555e+01
   1.7254484e+02  -4.3452000e+00   2.2410613e+02   7.4866026e+01   3.2583613e+02  -1.7165677e+00   1.9621161e+02  -1.1794994e+01   2.3705194e+02   1.0761585e+02   2.6209194e+02  -1.1098000e+01   2.8584305e+02  -5.2874283e-01   3.5149305e+02  -1.5140743e+01   2.1075548e+02   9.2062465e+01   3.0150194e+02  -8.5382194e+00   2.1255903e+02   8.7068903e+00   2.1372968e+02   8.7541303e+01   2.8622774e+02   1.2567920e+02   2.2768032e+02   2.6293639e+01   3.3184484e+02   1.4917435e+02   2.0703305e+02   3.3016057e+01   4.9510645e+02   1.1876323e+01   1.3786581e+02   9.8383639e+01   3.2074613e+02  -2.1692594e+01   3.0118305e+02  -4.3259428e+00   1.8416677e+02   6.7133755e+01   7.4207419e+01   1.1269986e+02   2.0661613e+01  -2.0441639e+01   2.8841305e+02  -1.2943428e+00   2.1927305e+02  -3.7243143e+01   2.5764065e+02   1.3347939e+02   3.6005645e+02   1.8538387e+01   1.4223806e+02   3.9655794e+01   2.2149387e+02   1.5221307e+02   2.5876355e+02   1.4635537e+02   3.4986065e+02   1.1052116e+01   5.1194968e+02   2.9976929e+01   2.6770000e+02   1.1020045e+02   3.2238935e+02   2.4341432e+01   2.1716258e+02   1.0666796e+02   3.4134774e+02   3.2884761e+01   2.4366968e+02   2.0240030e+02   4.0168226e+02   2.0289290e+01   1.6697613e+02   7.1981910e+01   2.1386516e+02   1.2461853e+02   5.1802387e+02   6.7464774e+00   2.5627305e+02  -1.7303143e+01   4.2962645e+02   1.1084077e+01   2.4941419e+02   2.0668477e+01   1.2043226e+02   5.7877355e+01   1.3950935e+02   1.1609086e+02   3.3337097e+02   2.2317097e+01   4.8622305e+02   2.3780857e+01   3.1260305e+02   1.8430457e+01   2.6733839e+02   1.3101261e+02   2.0654484e+02   1.0814545e+02   2.8919548e+02   1.7282404e+02   3.2840548e+02   9.9533677e+00   2.6523645e+02  -1.5298839e+00   2.7413305e+02   4.5805717e-01   1.5474516e+02   8.9246516e+01   2.3625968e+02   1.1781019e+02   2.4312323e+02   4.6332400e+01   2.1517742e+02   1.6275677e+02   1.5599032e+02   5.9107871e+01   2.8781516e+02   6.7718839e+00   1.4390000e+02   6.1299935e+01   1.3574484e+02   1.3599445e+01   2.3565097e+02  -3.3186271e+01   2.0297065e+02   3.3868645e+00   3.4350548e+02   1.2852787e+01   1.8706742e+02   3.9781058e+01   9.9703054e+01   3.4446246e+02   4.4056305e+02   3.9283657e+01   3.9203305e+02  -1.8733943e+01   2.4148000e+02  -1.2100658e+01   3.1552774e+02  -8.4060903e+00   4.5183054e+01   2.5387406e+02   2.5128581e+02  -2.3688348e+01   2.1448000e+02   5.9612568e+01   2.3144161e+02   6.7419187e+01   3.6948065e+02  -4.6545806e+00   3.6211935e+02  -2.2176323e+01   2.7851305e+02  -1.1692343e+01   3.0795839e+02   3.7575226e+00   3.2894305e+02  -1.5816743e+01   3.5212968e+02  -2.1946826e+01   1.5073765e+02   3.4598457e+01   3.1355484e+02   1.5022710e+01   4.2303305e+02  -8.1239428e+00   3.0104839e+01  -1.2945484e+01   1.5249710e+02   6.4562813e+01   1.5726774e+02   1.1785406e+02   2.4921290e+01   3.1298452e+00   3.3057323e+02   1.6042529e+01   6.1174323e+02   1.2248284e+01   2.1106839e+02   5.2665819e+01   3.8846935e+02   8.1808387e+00   2.9108305e+02  -3.3037943e+01   2.0260000e+02   9.4778452e+01   1.5320581e+02   6.6888697e+01   2.9811226e+02   1.9041987e+01   2.2906645e+02   2.1688555e+01
   1.7168484e+02  -1.4164000e+00   2.2281613e+02   7.4639226e+01   3.4945613e+02  -1.9361677e+00   2.1283161e+02  -1.1604594e+01   2.2124194e+02   7.6830645e+01   3.2132194e+02   1.1443600e+01   2.5160305e+02  -1.1879543e+01   3.8381305e+02  -3.2836343e+01   2.1775548e+02   8.9022465e+01   3.5593194e+02  -2.0826194e+00   2.1936903e+02  -6.3679097e+00   1.8524968e+02   7.5629703e+01   2.4007774e+02   6.5221200e+01   1.8820032e+02   3.4020387e+00   2.8747484e+02   1.3730395e+02   1.4713305e+02  -1.2191943e+01   3.9024645e+02  -6.4877419e-02   1.3848581e+02   7.0484039e+01   2.9412613e+02  -8.6029935e+00   2.4984305e+02  -1.2978743e+01   1.3682677e+02   5.7780955e+01   6.7207419e+01   8.6209858e+01   1.7611613e+01  -2.8487639e+01   2.1732305e+02  -1.4507143e+01   1.7260305e+02  -3.6279543e+01   1.9816065e+02   1.1328779e+02   3.4815645e+02   7.3038710e-01   1.1200806e+02   1.4454194e+01   1.9625387e+02   1.4723227e+02   2.5809355e+02   1.4178897e+02   3.8515065e+02   1.7138916e+01   5.5121968e+02   5.2895329e+01   2.8118000e+02   1.4369205e+02   3.8372935e+02   1.5054232e+01   2.1368258e+02   1.0437636e+02   3.6577774e+02   4.9640361e+01   2.5114968e+02   1.9413190e+02   3.2392226e+02   9.9400903e+00   1.6544613e+02   9.7394310e+01   2.3628516e+02   1.2077493e+02   5.8012387e+02   1.1258477e+01   2.6280305e+02  -1.7065543e+01   4.0534645e+02   7.7364774e+00   2.3293419e+02   1.9516877e+01   1.2321226e+02   5.1204955e+01   1.1017935e+02   1.1419726e+02   3.4489097e+02   6.8549677e-01   4.5170305e+02   2.2252457e+01   2.7908305e+02   1.0782057e+01   2.2618839e+02   1.0097461e+02   2.1473484e+02   8.2960245e+01   2.7024548e+02   1.7239004e+02   3.2659548e+02  -1.1801832e+01   2.5247645e+02   1.1630916e+01   2.3970305e+02  -1.9547543e+01   1.5712516e+02   7.9056116e+01   1.8201968e+02   1.1400939e+02   2.9135323e+02  -3.5760000e+00   1.9607742e+02   1.1933477e+02   1.8784032e+02   5.4559871e+01   2.8157516e+02  -1.1968916e+01   1.2023000e+02   6.5053535e+01   1.3764484e+02   1.5167445e+01   1.9756097e+02  -9.4690710e+00   1.9916065e+02  -2.6018335e+01   3.7435548e+02  -3.2705213e+01   1.9382742e+02   2.9570258e+01   8.3703054e+01   3.1341246e+02   3.8008305e+02   1.7312057e+01   3.1537305e+02  -8.2711428e+00   2.4010000e+02  -1.8320258e+01   3.1486774e+02  -7.3032903e+00   3.6133054e+01   1.9006806e+02   2.3423581e+02  -1.5284348e+01   2.1625000e+02   5.0420968e+01   2.2673161e+02   7.6315987e+01   3.8758065e+02  -1.5622581e+01   3.2888935e+02   6.5820774e+00   2.5380305e+02  -8.0055428e+00   3.2485839e+02  -6.0244774e+00   2.9546305e+02  -3.0718343e+01   3.6716968e+02  -2.1440026e+01   1.3320765e+02   4.7620857e+01   3.5931484e+02   4.6741910e+01   4.7260305e+02   3.6680457e+01   5.3384839e+01   2.3821161e+00   1.9963710e+02   8.3461613e+01   1.8922774e+02   1.3305726e+02   2.3861290e+01   2.6904645e+01   3.6134323e+02   2.1860929e+01   6.6131323e+02   1.9282684e+01   2.0787839e+02   4.5781019e+01   3.0070935e+02   7.5816387e+00   3.5146305e+02  -1.4398343e+01   2.0008000e+02   9.7070052e+01   1.9286581e+02   8.9425897e+01   3.1558226e+02   2.0434387e+01   2.7382645e+02   1.2727755e+01
   1.6249484e+02  -2.4912000e+00   2.2815613e+02   8.7922026e+01   3.1374613e+02  -1.3699368e+01   2.0130161e+02   1.5607806e+01   2.7172194e+02   8.9072245e+01   3.2837194e+02  -1.4930400e+01   3.1465305e+02  -6.0235428e+00   4.3417305e+02  -1.8595143e+01   2.1371548e+02   8.8015665e+01   3.7898194e+02   9.0733806e+00   2.4293903e+02   9.0364903e+00   1.8977968e+02   9.7697303e+01   2.4765774e+02   1.0747480e+02   2.2606032e+02   4.8932387e+00   3.4363484e+02   1.5118115e+02   1.8051305e+02  -2.5723428e+00   3.2153645e+02   7.6192258e-01   1.7795581e+02   7.4946439e+01   3.3907613e+02  -3.1158994e+01   3.0341305e+02  -2.2643428e+00   1.5820677e+02   6.6880555e+01   6.9727419e+01   8.5958258e+01   2.6991613e+01  -9.8580387e+00   1.9303305e+02  -3.0439428e+00   1.9470305e+02  -5.1427543e+01   2.5554065e+02   1.3978739e+02   3.4420645e+02   7.5263871e+00   1.0685806e+02   1.9256194e+01   1.7511387e+02   1.3820347e+02   2.3461355e+02   1.0866737e+02   3.3443065e+02   1.8286516e+01   5.0663968e+02   1.5351729e+01   2.9485000e+02   1.1531845e+02   3.2391935e+02   1.3269032e+01   2.0978258e+02   8.3728361e+01   3.6648774e+02   6.8013561e+01   2.2523968e+02   1.4849470e+02   2.9296226e+02   1.9226890e+01   1.5911613e+02   7.6520710e+01   4.0009516e+02   1.2770129e+01   5.2131387e+02  -5.0867226e+00   2.6494305e+02  -1.4426743e+01   3.7300645e+02  -3.1063226e+00   2.4989419e+02   1.1210077e+01   1.6260226e+02   1.1194375e+02   1.5598935e+02   1.2949246e+02   3.8304097e+02   1.1963497e+01   4.2613305e+02   3.3778057e+01   3.0746305e+02   4.1741657e+01   2.5795839e+02   1.1538301e+02   1.9197484e+02   1.1178105e+02   3.3014548e+02   2.2244804e+02   3.8421548e+02  -1.1741432e+01   2.5423645e+02   1.7390116e+01   2.6927305e+02   1.7846857e+01   1.6240516e+02   9.2063716e+01   2.0572968e+02   1.1006259e+02   2.9416323e+02   1.2009200e+01   1.7765742e+02   1.9184837e+02   2.0539032e+02   7.7555871e+01   3.2086516e+02   1.9878839e+00   1.4233000e+02   5.9665535e+01   1.8388484e+02   1.4418245e+01   2.4841097e+02   2.5529290e+00   2.6197065e+02   1.7956865e+01   3.7250548e+02  -3.1772129e+00   1.9863742e+02   7.3425458e+01   9.8513054e+01   2.7493766e+02   4.4199305e+02   2.1979257e+01   3.4113305e+02   2.0478057e+01   2.9096000e+02   1.8009419e+00   3.2362774e+02   2.1095910e+01   2.9133054e+01   2.9358806e+02   2.5480581e+02  -1.0199484e+00   2.0853000e+02   2.8468568e+01   2.4535161e+02   1.2935639e+02   4.5019065e+02   8.2286194e+00   3.5197935e+02   1.7014877e+01   3.2803305e+02   1.0156057e+01   3.3219839e+02  -7.1816774e+00   3.6360305e+02   7.4045717e-01   4.0645968e+02   1.5416774e+01   1.5473765e+02   8.1758457e+01   2.9169484e+02   1.5861510e+01   3.9327305e+02  -8.4531428e+00   1.6194839e+01  -1.6742684e+01   1.7487710e+02   6.4632413e+01   1.4879774e+02   1.0044166e+02   1.8231290e+01   5.0950452e+00   2.9805323e+02   1.5644129e+01   6.6888323e+02   1.5957084e+01   1.6058839e+02   3.6224219e+01   3.1455935e+02  -9.4763613e+00   2.9789305e+02  -3.1722743e+01   2.0079000e+02   6.0923252e+01   1.7258581e+02   8.2428297e+01   3.6447226e+02   1.5833187e+01   2.3939645e+02   3.6721548e+00
   1.4249484e+02  -5.7512000e+00   2.0638613e+02   6.7093626e+01   3.3926613e+02   1.2259032e+01   1.8140161e+02   1.4398065e+00   2.8215194e+02   8.1007845e+01   3.0980194e+02   3.5200000e-02   2.4765305e+02   7.6764572e+00   3.9691305e+02  -1.4884343e+01   1.7533548e+02   7.0796065e+01   3.5727194e+02  -3.2398194e+00   2.4859903e+02   5.8636903e+00   2.0844968e+02   7.8863703e+01   2.3688774e+02   9.0056400e+01   2.0049032e+02   2.2518839e+01   3.5431484e+02   1.7326675e+02   1.9070305e+02   2.0132457e+01   3.7343645e+02   9.1399226e+00   1.7243581e+02   8.8388039e+01   3.7574613e+02  -5.3225935e+00   3.2670305e+02   2.2524572e+00   1.5644677e+02   9.0831355e+01   8.1517419e+01   9.4545058e+01   1.9701613e+01   2.3965161e+01   2.1975305e+02   2.0628457e+01   1.6775305e+02  -4.9461543e+01   2.8583065e+02   1.5236419e+02   3.6396645e+02   1.5745587e+01   1.2747806e+02   4.1366594e+01   1.6387387e+02   1.2139267e+02   2.3690355e+02   1.0005417e+02   3.5010065e+02   4.9929161e+00   4.1331968e+02   1.6237329e+01   2.7946000e+02   1.0258965e+02   2.8034935e+02  -1.8295368e+01   1.8678258e+02   8.4758361e+01   4.1339774e+02   1.1980761e+01   2.1547968e+02   1.8084550e+02   3.0472226e+02  -8.3839097e+00   1.6359613e+02   8.7062310e+01   4.2124516e+02   2.2268129e+01   4.6045387e+02  -3.1279226e+00   2.9046305e+02  -4.4228343e+01   3.3824645e+02  -1.9355226e+00   2.2003419e+02   1.3088774e+00   1.8238226e+02   8.1971355e+01   1.2298935e+02   1.3765246e+02   3.3870097e+02  -8.9593032e+00   4.3184305e+02   1.6461257e+01   3.2780305e+02  -1.9755428e+00   2.6918839e+02   1.1672461e+02   2.3616484e+02   1.0138585e+02   3.3876548e+02   1.8385844e+02   3.4773548e+02  -3.7330323e+00   2.6342645e+02  -1.7195084e+01   2.4051305e+02  -1.3232343e+01   1.4807516e+02   1.2078012e+02   1.9153968e+02   7.5727794e+01   2.7550323e+02   1.7362000e+01   1.4284742e+02   1.5344317e+02   2.1819032e+02   8.8831871e+01   3.3881516e+02  -1.4928116e+01   1.4723000e+02   5.3273535e+01   1.6679484e+02   5.3054452e+00   2.2537097e+02  -1.0313871e+01   2.8293065e+02   1.7470065e+01   3.6150548e+02   3.8027871e+00   1.8821742e+02   5.6399058e+01   1.0760305e+02   3.6154046e+02   4.0175305e+02   4.1388457e+01   3.4237305e+02  -4.9011428e+00   3.1596000e+02   1.2130942e+01   3.4290774e+02  -1.1736490e+01   3.5323054e+01   2.5699286e+02   2.8118581e+02   2.1389652e+01   3.4206000e+02   3.3116168e+01   2.2587161e+02   6.9144787e+01   4.3358065e+02  -2.4925806e+00   3.8964935e+02  -5.4287226e+00   3.4894305e+02   1.3243257e+01   2.8438839e+02   5.0312258e-01   3.5975305e+02  -5.1915428e+00   3.9750968e+02  -2.2197226e+01   1.4825765e+02   7.3126857e+01   3.1202484e+02   2.7151097e+00   4.2722305e+02   6.1208572e+00   2.9674839e+01   5.8489161e+00   2.1020710e+02   6.5046013e+01   1.4545774e+02   1.1384886e+02   2.9761290e+01   2.0222645e+01   3.0229323e+02   1.8544929e+01   6.4593323e+02  -7.2569161e+00   2.2949839e+02   7.9901419e+01   3.1541935e+02  -2.2651613e+00   2.9875305e+02   9.6284572e+00   1.7708000e+02   7.3200052e+01   1.8682581e+02   8.3629097e+01   3.2358226e+02   3.6343871e+00   2.5411645e+02  -1.5595445e+01
   1.5249484e+02  -5.7412000e+00   1.8196613e+02   8.0667226e+01   3.2745613e+02  -4.0361677e+00   1.8292161e+02   7.8882065e+00   2.8158194e+02   9.0333445e+01   3.2699194e+02   8.2800000e+00   3.0208305e+02   7.9820572e+00   3.6970305e+02  -2.1017543e+01   1.6195548e+02   5.6776465e+01   4.1574194e+02  -5.4374194e+00   2.6116903e+02   1.5280903e+00   1.9924968e+02   9.6269703e+01   1.9903774e+02   8.5124400e+01   1.8468032e+02   4.2536387e+00   3.4405484e+02   1.6308755e+02   2.2094305e+02   2.1143257e+01   4.2810645e+02   8.6663226e+00   2.1781581e+02   1.0894764e+02   3.0326613e+02  -2.6484194e+01   3.2384305e+02  -4.1387428e+00   1.4701677e+02   8.4395755e+01   8.1997419e+01   8.3446658e+01   3.9801613e+01  -1.1832839e+01   1.9632305e+02   9.9828572e+00   2.6703305e+02  -3.7113943e+01   2.4059065e+02   1.5303339e+02   3.2296645e+02   4.7455871e+00   1.1761806e+02   3.1005394e+01   2.0139387e+02   1.2596107e+02   2.0976355e+02   1.3608537e+02   2.7629065e+02   1.8277716e+01   4.2884968e+02   3.5894929e+01   3.4518000e+02   1.8210205e+02   3.4057935e+02   2.0976232e+01   2.2178258e+02   8.6818361e+01   4.3615774e+02   2.2869961e+01   2.6895968e+02   2.0932710e+02   3.1230226e+02   9.2496903e+00   1.7154613e+02   9.1616310e+01   5.2652516e+02   2.4655729e+01   3.9607387e+02   3.7792477e+01   3.0346305e+02  -1.9838343e+01   3.3134645e+02  -3.7235226e+00   2.3489419e+02   2.2830077e+01   1.6082226e+02   6.9976155e+01   9.5989355e+01   8.4762465e+01   3.0313097e+02  -6.4370323e-01   3.7418305e+02   1.8784057e+01   2.8575305e+02   2.4384572e+00   2.2818839e+02   1.0752461e+02   2.1144484e+02   9.5513445e+01   2.8976548e+02   2.0191844e+02   3.3435548e+02   1.0287368e+01   2.5837645e+02   3.3489161e+00   2.3651305e+02  -3.3202343e+01   1.5650516e+02   9.3255716e+01   1.6048968e+02   8.0211794e+01   2.5550323e+02  -6.5180000e+00   1.6455742e+02   1.2251637e+02   1.8574032e+02   6.3327871e+01   2.6291516e+02  -1.3236116e+01   1.4113000e+02   3.5331535e+01   1.9831484e+02   1.5503845e+01   1.9827097e+02  -2.2765871e+01   2.8435065e+02   6.5964645e+00   3.1797548e+02  -1.2194813e+01   1.7440742e+02   4.2793858e+01   6.7223054e+01   3.4763086e+02   4.0132305e+02   2.3092857e+01   3.4051305e+02  -1.0942343e+01   2.8020000e+02  -3.4918258e+01   2.9381774e+02   2.7107097e+00   7.4603054e+01   1.8695046e+02   2.7266581e+02  -5.9287484e+00   2.9229000e+02   3.7527768e+01   2.0230161e+02   7.2990387e+01   4.0796065e+02  -1.1822981e+01   2.7707935e+02  -1.8531226e+00   3.3318305e+02  -2.0255943e+01   2.7876839e+02  -5.0972774e+00   3.4303305e+02  -1.3333943e+01   2.6488968e+02   1.1412237e+02   1.4858765e+02   8.0010457e+01   3.0198484e+02  -2.2916903e+00   4.9494305e+02   5.1732572e+00   5.4914839e+01   1.9499716e+01   2.2877710e+02   8.2750413e+01   1.2798774e+02   1.6481646e+02   2.4341290e+01   5.9162452e+00   3.0353323e+02   3.1155729e+01   6.9579323e+02   1.7044284e+01   2.2420839e+02   9.0994619e+01   3.6546935e+02   7.0208387e+00   3.0689305e+02   2.9772572e+00   2.1417000e+02   9.1282852e+01   2.2306581e+02   9.9149897e+01   2.9079226e+02   1.4207587e+01   2.7411645e+02   1.5424555e+01
   1.2301484e+02   1.3857200e+01   2.2238613e+02   5.7383626e+01   3.3174613e+02   5.7706323e+00   2.0035161e+02  -6.0619355e-01   2.4834194e+02   9.9132645e+01   3.5099194e+02  -3.9300000e+00   3.4032305e+02  -1.4267143e+01   4.1417305e+02  -1.8425143e+01   1.6137548e+02   7.6302865e+01   3.5674194e+02   6.1258065e-01   2.7288903e+02   9.5404903e+00   1.6096968e+02   6.7902103e+01   1.8622774e+02   5.9299200e+01   1.8649032e+02  -2.8411613e+00   2.6747484e+02   1.2143395e+02   1.5960305e+02  -2.5195428e+00   3.3200645e+02   2.4043226e+00   1.9643581e+02   7.0318039e+01   2.8769613e+02  -4.3188594e+01   3.2056305e+02  -9.3963428e+00   1.4482677e+02   6.0090955e+01   4.9727419e+01   6.6238258e+01   1.8561613e+01  -3.9183639e+01   1.9160305e+02  -1.3879543e+01   1.9370305e+02  -4.1537543e+01   2.1126065e+02   1.1575979e+02   2.8715645e+02  -8.6796129e+00   9.6908065e+01   8.1921935e+00   2.0682387e+02   1.4414667e+02   2.2371355e+02   1.3844937e+02   2.4096065e+02   1.9104116e+01   4.8916968e+02   4.9009329e+01   3.5265000e+02   1.6054445e+02   3.1319935e+02   2.3356632e+01   2.1802258e+02   1.0725916e+02   4.2348774e+02   6.2453561e+01   2.5076968e+02   2.2254230e+02   3.3915226e+02   4.3001690e+01   1.8173613e+02   1.0795111e+02   5.3024516e+02   2.7828129e+01   4.6559387e+02   2.3040877e+01   3.3965305e+02  -3.9593543e+01   3.4838645e+02   3.0103277e+01   2.1989419e+02   9.7000774e+00   1.7493226e+02   1.0451735e+02   1.1803935e+02   1.0747846e+02   4.3780097e+02   9.1526968e+00   4.0313305e+02   6.1518057e+01   3.2418305e+02   1.7404057e+01   2.2614839e+02   1.4082781e+02   2.3459484e+02   1.2047145e+02   3.3071548e+02   1.9112244e+02   3.5945548e+02   3.3469368e+01   2.8561645e+02   1.1549716e+01   2.6451305e+02  -2.4582343e+01   1.8297516e+02   8.6138116e+01   1.8063968e+02   7.1599794e+01   3.0859323e+02   9.4800000e-02   1.9198742e+02   1.3175197e+02   2.1164032e+02   1.0855587e+02   2.6748516e+02   1.1968284e+01   1.7461000e+02   8.3373135e+01   2.3274484e+02   8.2694452e+00   2.0899097e+02  -2.3193471e+01   2.5769065e+02  -7.5107355e+00   3.5859548e+02   1.9855871e+00   1.5973742e+02   3.3487458e+01   9.0753054e+01   2.9555846e+02   3.8799305e+02   2.7292572e+00   3.1165305e+02   1.2126457e+01   2.5896000e+02  -4.0359058e+01   3.6043774e+02  -1.6618890e+01   4.6183054e+01   1.6426406e+02   2.9209581e+02  -8.7631484e+00   3.2358000e+02   5.5784568e+01   1.7911161e+02   1.0560559e+02   3.8048065e+02  -1.0104581e+01   3.4511935e+02  -4.8163226e+00   3.2522305e+02   4.7608572e+00   2.8566839e+02  -1.6889277e+01   3.1146305e+02  -1.6278343e+01   1.7964968e+02   1.4490157e+02   1.5711765e+02   5.0618057e+01   2.6031484e+02   6.9519097e+00   4.5794305e+02   1.7893257e+01   1.5534839e+01  -1.9069884e+01   2.3053710e+02   9.6749613e+01   1.2445774e+02   1.0409886e+02   2.3921290e+01  -1.5801548e+00   2.6434323e+02   6.5309290e+00   6.1450323e+02   2.2574839e+00   2.0206839e+02   7.5245819e+01   3.3589935e+02  -2.7135613e+00   2.9922305e+02  -1.0789143e+01   1.5012000e+02   5.8446852e+01   1.9867581e+02   6.7481097e+01   2.8500226e+02   2.3007871e+00   2.4387645e+02  -7.4462452e+00
   1.7268484e+02   1.5543600e+01   2.1462613e+02   8.1954426e+01   3.5712613e+02   8.1702323e+00   2.3430161e+02   1.7447806e+01   2.7186194e+02   8.3451045e+01   3.8280194e+02   1.9625200e+01   2.9327305e+02   2.4968572e+00   4.4612305e+02  -4.7111428e+00   1.7866548e+02   9.4339665e+01   3.9269194e+02   1.1166581e+01   2.8274903e+02   2.3521690e+01   1.7963968e+02   4.8648503e+01   1.7907774e+02   5.6441200e+01   2.1077032e+02   1.8364387e+00   3.1005484e+02   1.4207755e+02   2.0594305e+02   8.2932572e+00   3.8796645e+02   2.4637523e+01   2.4095581e+02   8.2286439e+01   3.3117613e+02  -1.3806994e+01   3.4818305e+02  -1.3259428e+00   1.3201677e+02   7.9925755e+01   7.7997419e+01   8.1506658e+01   1.7901613e+01  -2.5320839e+01   2.3394305e+02  -1.0986743e+01   2.9708305e+02  -4.7277943e+01   2.6630065e+02   1.3102659e+02   2.6358645e+02   1.9259871e+00   1.1590806e+02   3.6622194e+01   2.0096387e+02   1.2485547e+02   2.1866355e+02   1.2232337e+02   3.2224065e+02   2.6417161e+00   4.8605968e+02   2.8628129e+01   3.2994000e+02   1.2213125e+02   3.2657935e+02   6.0562323e+00   2.0792258e+02   9.3877161e+01   4.2624774e+02   1.8902761e+01   2.3580968e+02   2.1640910e+02   2.9539226e+02   2.9122490e+01   1.5963613e+02   8.6719110e+01   4.3605516e+02   3.5313329e+01   4.2183387e+02   8.1616774e+00   3.2170305e+02  -2.6777543e+01   3.2129645e+02   1.2370477e+01   2.2436419e+02   2.2102477e+01   1.8143226e+02   1.0682735e+02   9.6229355e+01   8.2313265e+01   4.0766097e+02   2.6233897e+01   4.2099305e+02   2.5709257e+01   2.8065305e+02   6.6564572e+00   2.7438839e+02   1.1225861e+02   2.7578484e+02   1.1102625e+02   3.0329548e+02   1.6483604e+02   3.4383548e+02   2.0058968e+01   2.6732645e+02   2.4252916e+01   2.8865305e+02  -1.0563543e+01   1.9764516e+02   1.1038452e+02   1.5753968e+02   7.4347794e+01   2.3388323e+02   2.0501600e+01   1.8741742e+02   1.2549757e+02   2.0009032e+02   8.0979871e+01   2.5172516e+02   1.3139084e+01   1.6947000e+02   6.0014335e+01   2.6060484e+02   9.7106452e+00   2.9618097e+02  -3.4086710e+00   3.0397065e+02   9.0268645e+00   3.5173548e+02  -6.3756129e+00   1.9597742e+02   4.8068258e+01   1.1370305e+02   4.1724246e+02   4.2999305e+02   5.5849257e+01   3.7499305e+02  -1.0230743e+01   3.1063000e+02  -3.5426581e+00   3.1219774e+02  -7.7096903e+00   7.8943054e+01   1.9145326e+02   3.0099581e+02   3.1448516e+00   3.8025000e+02   8.9540968e+01   1.9273161e+02   1.8189599e+02   4.5491065e+02  -1.0628981e+01   4.1488935e+02   1.6272077e+01   4.0956305e+02   2.7736572e+00   3.2219839e+02   1.3768323e+01   3.1675305e+02  -1.4081543e+01   1.8702968e+02   1.7888117e+02   1.5892765e+02   7.9043257e+01   2.7645484e+02   1.7560710e+01   4.6908305e+02   3.1962057e+01   4.4724839e+01  -7.8350839e+00   2.3620710e+02   9.4156013e+01   1.2374774e+02   9.6825665e+01   2.3861290e+01   1.7946452e+00   2.7062323e+02   2.3498529e+01   6.6045323e+02   6.6314839e+00   2.0968839e+02   9.4676219e+01   4.2593935e+02   8.9932387e+00   3.0270305e+02  -1.1967543e+01   2.2293000e+02   1.0324205e+02   2.1406581e+02   1.0367990e+02   2.9011226e+02   1.2891987e+01   2.4558645e+02  -7.1030452e+00
   1.7206484e+02   1.7213200e+01   1.4800613e+02   7.9334026e+01   3.7197613e+02   1.2122323e+00   1.7706161e+02  -9.9329935e+00   2.0977194e+02   7.4128245e+01   3.5218194e+02   1.1454800e+01   2.8565305e+02  -9.5135428e+00   4.2107305e+02  -3.2027143e+01   1.6809548e+02   6.6045265e+01   3.6641194e+02   3.0598981e+01   2.5050903e+02   4.4808903e+00   1.7624968e+02   7.1439703e+01   1.7346774e+02   5.9410000e+01   2.5430032e+02   1.9824039e+01   2.8747484e+02   1.6304395e+02   2.0451305e+02   2.6457657e+01   4.5134645e+02   3.1857123e+01   2.6543581e+02   1.2503804e+02   2.7069613e+02   7.0814065e+00   4.0994305e+02   1.7733257e+01   1.3816677e+02   7.3153755e+01   7.6577419e+01   1.0025026e+02   1.8941613e+01   9.0759613e+00   2.5056305e+02  -1.0926343e+01   2.8032305e+02  -4.1607143e+01   2.7026065e+02   1.5179979e+02   2.6948645e+02  -5.1660129e+00   1.3671806e+02   4.6577394e+01   1.7873387e+02   1.1943387e+02   1.8504355e+02   1.0015297e+02   2.5877065e+02   1.9529316e+01   4.4900968e+02   1.3962129e+01   2.9770000e+02   1.2199045e+02   2.6953935e+02   1.1329432e+01   2.2221258e+02   8.6923961e+01   3.4767774e+02   1.6278361e+01   2.0776968e+02   1.6370230e+02   2.5558226e+02  -1.2402710e+01   1.6049613e+02   4.6410310e+01   4.0500516e+02   2.0517329e+01   3.0331387e+02  -9.3567226e+00   3.0765305e+02  -4.6083543e+01   3.2758645e+02   1.4297277e+01   2.5265419e+02   1.5749277e+01   1.5682226e+02   4.6686155e+01   7.2609355e+01   4.8352865e+01   3.8032097e+02   5.2109677e-01   3.5584305e+02   2.8921257e+01   2.9080305e+02   7.4445717e-01   1.8514839e+02   8.4107806e+01   2.4740484e+02   8.4296645e+01   2.4762548e+02   1.5242964e+02   3.3364548e+02   1.0494168e+01   2.1118645e+02  -3.4635884e+01   2.5156305e+02  -1.5206343e+01   1.6221516e+02   6.1888916e+01   1.2096968e+02   5.1323394e+01   2.3131323e+02  -1.3928000e+00   1.3627742e+02   1.0906877e+02   1.6044032e+02   5.6301871e+01   2.0172516e+02  -1.1100916e+01   1.4718000e+02   5.2187535e+01   1.9602484e+02   2.0447045e+01   2.8594097e+02  -1.3309471e+01   2.6769065e+02  -1.6930735e+01   2.9854548e+02  -2.4310413e+01   1.5363742e+02   3.6025458e+01   9.7803054e+01   3.3809446e+02   4.3032305e+02   3.2682857e+01   3.3699305e+02   8.9592572e+00   2.8710000e+02  -1.1802581e+00   3.0500774e+02  -4.8044903e+00   5.5653054e+01   2.3426646e+02   2.4799581e+02   6.1948516e+00   3.1006000e+02   4.9156168e+01   1.9187161e+02   3.5344787e+01   3.6824065e+02  -1.5835381e+01   2.7607935e+02  -2.1293123e+01   3.5341305e+02   1.2156572e+00   3.5119839e+02   1.0968323e+01   3.1537305e+02  -1.2261143e+01   1.7250968e+02   1.2461277e+02   1.1435765e+02   5.7318857e+01   3.2136484e+02   1.7777910e+01   5.5465305e+02   4.6876457e+01   4.2244839e+01   2.6223316e+01   2.5991710e+02   9.8539213e+01   1.3122774e+02   9.7417265e+01   4.4601290e+01   7.0854452e+00   3.0167323e+02   3.4404529e+01   7.2322323e+02   1.5609884e+01   2.3444839e+02   7.2365419e+01   3.5255935e+02   1.6623639e+01   3.1760305e+02  -4.4895428e+00   2.5817000e+02   1.2828285e+02   2.7458581e+02   1.1402830e+02   2.7579226e+02   3.6717587e+01   3.5506645e+02   4.2278555e+01
   1.9249484e+02   1.4488800e+01   1.7453613e+02   6.5741626e+01   3.6721613e+02   1.6303226e-01   1.8187161e+02  -1.0317794e+01   2.3224194e+02   7.9330645e+01   3.7366194e+02   7.3564000e+00   3.3318305e+02  -2.1165943e+01   4.5517305e+02  -2.1705143e+01   1.6580548e+02   6.0138465e+01   3.6198194e+02  -1.0966194e+00   2.7464903e+02  -2.0640310e+01   1.7563968e+02   9.1058503e+01   1.8274774e+02   8.0807600e+01   2.4039032e+02   2.0868387e+00   2.3510484e+02   1.2854355e+02   2.0841305e+02   2.0765657e+01   3.8434645e+02   1.6647123e+01   2.7429581e+02   9.1329239e+01   2.4303613e+02  -3.7085794e+01   3.5299305e+02   1.2629257e+01   1.2525677e+02   7.8756555e+01   7.5047419e+01   1.1590266e+02   3.2471613e+01  -2.5956439e+01   2.6670305e+02   9.6324572e+00   2.8103305e+02  -3.2903943e+01   2.3092065e+02   1.5494699e+02   2.4296645e+02   3.4755871e+00   1.3023806e+02   4.9715794e+01   1.8268387e+02   1.1783787e+02   1.9500355e+02   1.0735617e+02   2.9948065e+02   1.5562516e+01   5.3326968e+02   2.3801329e+01   2.9599000e+02   1.1793725e+02   2.8367935e+02   2.0298232e+01   2.5602258e+02   1.3579916e+02   3.7082774e+02   3.1006361e+01   2.0942968e+02   2.2108950e+02   3.0620226e+02   1.7447690e+01   1.5025613e+02   9.7229510e+01   4.3343516e+02   2.1912929e+01   3.3178387e+02   3.4975677e+01   3.0103305e+02  -4.0739428e+00   3.1677645e+02   9.4420774e+00   2.5146419e+02   5.3174477e+01   1.8254226e+02   6.9078555e+01   8.6179355e+01   6.3787265e+01   4.2151097e+02  -1.5441032e+00   4.2027305e+02   2.5386857e+01   2.5727305e+02   9.2868572e+00   2.2780839e+02   7.6655006e+01   2.3678484e+02   1.2748625e+02   2.7491548e+02   1.6829644e+02   2.8464548e+02  -2.5583226e-01   2.8694645e+02   1.8393316e+01   2.5722305e+02   9.3808572e+00   1.6969516e+02   9.0530516e+01   1.5553968e+02   7.1557794e+01   2.6931323e+02  -1.5728000e+00   1.6855742e+02   1.3291637e+02   1.7484032e+02   4.0299871e+01   2.3162516e+02   3.4570839e+00   1.7975000e+02   6.7431935e+01   2.4226484e+02   9.6978452e+00   2.6918097e+02  -4.2158671e+01   2.6126065e+02  -5.8963355e+00   2.9745548e+02  -2.0732129e+00   1.5673742e+02   3.3067458e+01   7.7653054e+01   3.4503646e+02   3.7675305e+02   4.4538457e+01   3.0637305e+02  -2.4791143e+01   2.5648000e+02  -1.1250658e+01   2.9462774e+02  -2.3204090e+01   5.9033054e+01   1.8347606e+02   2.5952581e+02  -4.6875484e+00   3.4625000e+02   5.3830968e+01   2.2154161e+02   1.2831187e+01   3.1310065e+02   4.8158194e+00   3.1769935e+02  -1.6712723e+01   3.1875305e+02   1.2228457e+01   3.3509839e+02  -4.2636774e+00   3.2494305e+02  -1.0026743e+01   1.6469968e+02   1.1109757e+02   1.3406765e+02   4.3462057e+01   2.6960484e+02  -3.2712903e+00   4.4613305e+02   4.2698057e+01   1.7914839e+01  -4.3540284e+01   2.4120710e+02   7.7276013e+01   1.0017774e+02   8.7371265e+01   1.7612903e+00  -2.1327355e+01   2.5267323e+02   8.4645290e+00   6.0488323e+02   6.0270839e+00   1.9411839e+02   5.8501819e+01   3.1617935e+02  -8.4159613e+00   3.2670305e+02  -1.5267543e+01   2.1979000e+02   9.3733252e+01   2.2396581e+02   7.0077897e+01   2.3884226e+02   1.4093587e+01   2.9511645e+02   1.7794555e+01
   1.6516484e+02   1.2195200e+01   1.6938613e+02   7.1913626e+01   3.3697613e+02  -3.4177677e+00   1.9068161e+02  -2.8325935e+00   2.3091194e+02   4.5337045e+01   3.4104194e+02  -1.2754000e+01   2.9384305e+02  -6.8787428e+00   4.0407305e+02  -2.2971428e+00   2.0933548e+02   7.4556065e+01   3.6465194e+02   1.2929781e+01   2.7783903e+02  -1.8555097e+00   1.6220968e+02   6.1232903e+01   1.7122774e+02   5.1779200e+01   2.2720032e+02   3.8203871e-01   2.2526484e+02   1.1865075e+02   1.6013305e+02  -6.6194283e-01   3.5034645e+02   5.6971226e+00   2.4238581e+02   6.6692039e+01   2.3331613e+02  -3.3698194e+01   3.1599305e+02  -2.5940743e+01   1.2163677e+02   4.4086155e+01   7.1517419e+01   7.0975058e+01   1.3371613e+01  -2.8288439e+01   2.1413305e+02   6.3680572e+00   2.2684305e+02  -7.0188743e+01   2.1106065e+02   1.0529579e+02   2.3082645e+02   1.8267871e+00   1.3223806e+02   4.6645794e+01   1.7239387e+02   1.2942107e+02   2.1023355e+02   9.5857768e+01   2.7210065e+02   3.0892916e+01   5.4337968e+02   3.7152529e+01   3.1865000e+02   1.1898445e+02   3.0338935e+02   3.9114323e+00   2.5626258e+02   1.3410996e+02   3.9939774e+02   5.9430761e+01   2.3314968e+02   2.1295190e+02   3.0815226e+02   2.0291690e+01   1.7725613e+02   9.4879510e+01   4.1138516e+02   2.8336929e+01   3.1064387e+02   2.8006877e+01   3.0065305e+02  -2.0233543e+01   2.8915645e+02   9.0316774e+00   2.8151419e+02   2.6200477e+01   1.9827226e+02   1.0765015e+02   1.1593935e+02   9.2406465e+01   5.0247097e+02   1.6979097e+01   4.6499305e+02   4.3859257e+01   3.7389305e+02   4.8807257e+01   2.5061839e+02   1.0359021e+02   2.3568484e+02   1.1342425e+02   3.0386548e+02   1.8346044e+02   2.8916548e+02   1.6672568e+01   3.1518645e+02   7.0941161e+00   2.7808305e+02  -1.6679428e+00   1.7831516e+02   1.2298092e+02   2.1691968e+02   9.4317394e+01   2.7978323e+02   1.9299600e+01   1.7931742e+02   1.6286557e+02   2.0554032e+02   8.3093871e+01   2.5815516e+02   1.9046839e+00   1.9880000e+02   5.9767935e+01   2.4802484e+02   1.8287045e+01   2.7503097e+02  -1.7146671e+01   2.7631065e+02  -3.9103355e+00   3.4454548e+02  -1.9700413e+01   1.6897742e+02   3.1988258e+01   1.0932305e+02   3.9412286e+02   3.6846305e+02   4.0821657e+01   4.1789305e+02   1.1337257e+01   2.8505000e+02  -3.7762581e+00   3.2052774e+02  -1.7560903e+00   5.7513054e+01   2.4792766e+02   2.6885581e+02  -1.0939484e+00   3.3258000e+02   4.6584568e+01   2.0782161e+02   6.3548787e+01   3.6024065e+02   5.2346194e+00   3.3783935e+02  -1.1663923e+01   3.1203305e+02  -5.0939428e+00   3.9962839e+02  -1.9956077e+01   3.2465305e+02  -8.1435428e+00   1.5597968e+02   1.1412517e+02   1.2454765e+02   4.8603657e+01   3.3440484e+02   2.0874710e+01   4.6665305e+02   3.3346457e+01   4.0624839e+01  -4.1270839e+00   2.2634710e+02   1.1299481e+02   1.1431774e+02   1.0358006e+02   2.6441290e+01   2.9082452e+00   2.4610323e+02   2.7001290e+00   6.7683323e+02  -1.3248916e+01   2.2201839e+02   8.3359819e+01   3.6470935e+02   7.5116387e+00   3.5199305e+02  -1.8207428e+00   2.7450000e+02   1.2730645e+02   2.5296581e+02   1.0490790e+02   2.9011226e+02   7.2019871e+00   3.5496645e+02   1.9716555e+01
   1.8040484e+02  -6.7840000e+00   2.1276613e+02   5.6153226e+01   3.6888613e+02   1.7994323e+00   1.9035161e+02  -2.5656194e+01   2.3572194e+02   6.2192245e+01   3.5252194e+02  -1.6224000e+00   2.6746305e+02   4.0416572e+00   4.0970305e+02  -8.8475428e+00   1.6047548e+02   7.9794865e+01   3.2908194e+02   2.8825381e+01   2.7102903e+02  -3.3107097e+00   1.8586968e+02   5.7200103e+01   2.2393774e+02   8.4712400e+01   2.5297032e+02  -6.6395613e+00   1.9194484e+02   1.1336635e+02   1.5803305e+02   7.0760572e+00   2.9320645e+02  -3.7316774e+00   2.8105581e+02   9.9738439e+01   2.2022613e+02  -7.9809935e+00   3.5289305e+02   7.1072572e+00   1.3735677e+02   5.2638555e+01   6.4517419e+01   1.1505506e+02   2.3901613e+01  -5.6508387e+00   2.5080305e+02   3.5244572e+00   2.3860305e+02  -5.2369543e+01   2.1887065e+02   1.5710099e+02   2.8410645e+02   9.6643871e+00   1.5776806e+02   4.9943394e+01   1.5373387e+02   7.2293871e+01   1.7838355e+02   1.0254577e+02   2.8810065e+02   4.8029161e+00   5.5100968e+02   6.6921290e+00   2.3908000e+02   9.1110052e+01   2.4957935e+02   1.0786232e+01   2.2521258e+02   1.2349396e+02   2.9743774e+02   2.9727561e+01   1.9947968e+02   1.6902550e+02   2.7763226e+02   1.9883290e+01   1.2282613e+02   5.5703910e+01   3.7714516e+02  -1.0973871e+01   3.2740387e+02  -1.0283923e+01   2.6508305e+02  -1.9007943e+01   2.9743645e+02  -7.9607226e+00   2.2289419e+02   1.0750077e+01   1.5988226e+02   8.0441355e+01   1.0012935e+02   8.4341265e+01   4.7128097e+02   6.1942968e+00   4.3913305e+02   1.7828057e+01   3.1775305e+02   1.6018457e+01   1.8142839e+02   6.5935406e+01   2.1987484e+02   9.1929045e+01   2.9529548e+02   1.7123604e+02   2.8592548e+02  -5.8382323e+00   2.9332645e+02   5.6529161e+00   2.8027305e+02  -1.9223143e+01   1.8174516e+02   1.0084652e+02   1.7410968e+02   6.2882194e+01   2.5035323e+02   1.9940000e+00   1.7484742e+02   1.7431317e+02   1.9174032e+02   4.1247871e+01   2.3115516e+02  -3.6953161e+00   1.5552000e+02   5.5230335e+01   2.2479484e+02  -4.5245548e+00   2.7299097e+02  -6.8834710e+00   2.9097065e+02   1.4066865e+01   3.8864548e+02   2.0341587e+01   1.5001742e+02   4.8695058e+01   1.1394305e+02   4.0599326e+02   4.0418305e+02   5.0674057e+01   3.8484305e+02   1.6411257e+01   3.1467000e+02   9.4141935e-02   3.5814774e+02  -1.0056903e+00   5.8223054e+01   2.9635086e+02   2.6247581e+02  -4.8735484e+00   3.4053000e+02   5.2098568e+01   2.4230161e+02   6.4600387e+01   3.8038065e+02   5.7341935e-01   3.0364935e+02  -1.6887226e+00   3.0527305e+02   1.6926857e+01   3.7204839e+02   1.9490323e+01   3.0418305e+02  -7.7459428e+00   1.4345968e+02   1.0469677e+02   1.4187765e+02   7.7117257e+01   3.3069484e+02   2.1361510e+01   5.7770305e+02   3.9272457e+01   4.8434839e+01   5.4381161e+00   2.7349710e+02   1.3260281e+02   1.2441774e+02   1.2886206e+02   3.7441290e+01   1.7918245e+01   2.5543323e+02   6.8137290e+00   7.1217323e+02   3.3063884e+01   2.3268839e+02   1.1736622e+02   4.2774935e+02   4.5848439e+01   3.7660305e+02  -1.0309543e+01   3.1660000e+02   1.6003845e+02   2.6763581e+02   1.2296430e+02   2.8374226e+02   3.9611587e+01   3.1206645e+02   2.1338555e+01
   2.2049484e+02  -8.5612000e+00   2.2010613e+02   6.5706026e+01   3.3821613e+02   2.9153032e+01   2.1864161e+02   2.2206065e+00   2.0482194e+02   5.9954245e+01   2.9752194e+02  -8.8240000e-01   2.9441305e+02  -2.0974343e+01   4.4859305e+02  -3.1748743e+01   1.7937548e+02   9.4432865e+01   3.4760194e+02  -1.3621935e-01   2.6169903e+02  -1.2743097e+00   1.7448968e+02   7.0060503e+01   2.8746774e+02   7.3960000e+01   2.4163032e+02   1.7177639e+01   2.4200484e+02   1.3289155e+02   1.9399305e+02  -3.9407428e+00   3.6639645e+02   7.4631226e+00   2.6014581e+02   1.5860124e+02   3.0445613e+02  -2.9529394e+01   3.4532305e+02   1.3622857e+01   1.4644677e+02   4.9291355e+01   9.8517419e+01   1.1386506e+02   3.2181613e+01  -5.7932387e+00   2.3494305e+02   9.7432572e+00   2.3680305e+02  -1.9695543e+01   2.7621065e+02   1.2465379e+02   3.0524645e+02   1.0023187e+01   1.7633806e+02   6.7647794e+01   1.3082387e+02   8.8226671e+01   1.5461355e+02   6.1257368e+01   2.8796065e+02   1.1154116e+01   5.2810968e+02  -1.4205871e+01   2.6842000e+02   9.3472852e+01   2.6995935e+02   4.8158323e+00   2.3640258e+02   1.4255876e+02   3.3253774e+02   1.1019561e+01   2.3109968e+02   1.1878590e+02   3.3858226e+02  -4.3327097e+00   1.5125613e+02   1.0514951e+02   3.6514516e+02   3.4161290e+00   2.7788387e+02  -5.9923226e+00   2.4703305e+02  -3.9273943e+01   3.1700645e+02  -9.0463226e+00   1.5731419e+02  -7.2352258e-01   1.6288226e+02   5.6371355e+01   1.0208935e+02   6.3424465e+01   4.7609097e+02  -8.5705032e+00   3.7737305e+02   1.4628857e+01   3.1146305e+02   1.4231657e+01   1.6914839e+02   3.4767806e+01   2.1430484e+02   6.2994645e+01   2.6267548e+02   1.6903564e+02   2.6659548e+02  -1.1191832e+01   2.9271645e+02   8.3117161e+00   2.6194305e+02  -1.8756743e+01   1.5488516e+02   7.9045316e+01   1.7058968e+02   6.4213794e+01   2.7212323e+02   1.4062400e+01   1.6527742e+02   1.7159877e+02   1.7584032e+02   7.0169871e+01   2.0800516e+02  -3.8433161e+00   1.6385000e+02   5.0703935e+01   2.3593484e+02   1.2684245e+01   2.3113097e+02  -5.3446710e+00   3.2431065e+02   4.9196645e+00   3.1121548e+02   3.0159871e+00   1.3235742e+02   4.9537858e+01   1.0170305e+02   3.5816246e+02   4.1103305e+02   2.9076057e+01   3.6694305e+02  -4.6367428e+00   3.0229000e+02  -8.9654581e+00   3.4514774e+02   4.1430968e-01   7.0513054e+01   2.2998766e+02   2.4342581e+02  -9.9195484e+00   2.9672000e+02   4.3453368e+01   2.3968161e+02   3.8189987e+01   3.1462065e+02   9.8342194e+00   3.3626935e+02   1.2561677e+01   2.8703305e+02  -7.5239428e+00   3.2485839e+02  -1.5214477e+01   2.9099305e+02  -1.0880743e+01   1.0059968e+02   1.1526557e+02   1.1082765e+02   4.2031257e+01   2.9855484e+02  -1.9672903e+00   5.7870305e+02   1.2662457e+01   2.4814839e+01   8.6177161e+00   2.2220710e+02   9.8366013e+01   1.1322774e+02   1.0804726e+02   1.9601290e+01   1.2505445e+01   2.3586323e+02   2.1139329e+01   7.1102323e+02   4.1158839e+00   2.0125839e+02   5.8540619e+01   4.1341935e+02  -1.4245161e+01   2.9189305e+02  -1.2102743e+01   2.4069000e+02   1.1454125e+02   2.1648581e+02   6.0106297e+01   3.4432226e+02   9.0251871e+00   3.1711645e+02  -6.3554452e+00
   1.4859484e+02   6.3808000e+00   1.9915613e+02   8.0532026e+01   3.6426613e+02   7.8790323e+00   1.7768161e+02   6.0174065e+00   1.8972194e+02   5.4442245e+01   2.8237194e+02   1.3989600e+01   2.9727305e+02  -1.5393143e+01   3.6765305e+02  -1.6273543e+01   1.5961548e+02   7.7153665e+01   3.1712194e+02  -1.1647819e+01   2.5631903e+02  -1.3413910e+01   1.4610968e+02   6.7040903e+01   2.8760774e+02   9.8038800e+01   2.2820032e+02  -2.6979613e+00   1.9263484e+02   1.0742115e+02   1.8608305e+02   2.7122057e+01   2.8372645e+02   3.1166723e+01   2.3119581e+02   1.1372724e+02   2.6817613e+02  -2.7386994e+01   2.9680305e+02   8.3144572e+00   1.2701677e+02   7.8185755e+01   5.0467419e+01   8.9029058e+01   1.7181613e+01  -1.0732387e+00   2.3822305e+02  -1.2039143e+01   2.6141305e+02  -3.0384343e+01   2.3445065e+02   1.3114459e+02   2.3910645e+02  -7.8561290e-01   1.7542806e+02   5.4430594e+01   1.5706387e+02   1.1345747e+02   2.0919355e+02   8.7560968e+01   3.0505065e+02   4.6016916e+01   4.5973968e+02   4.9053729e+01   3.0056000e+02   1.4186165e+02   3.6372935e+02   1.1414232e+01   2.8273258e+02   1.2780236e+02   3.4253774e+02   6.4169561e+01   3.0699968e+02   1.6199390e+02   3.1701226e+02   2.1492890e+01   1.8025613e+02   9.2679510e+01   3.9214516e+02   2.6256129e+01   3.9721387e+02   3.6512774e+00   2.6041305e+02  -2.7634343e+01   3.6334645e+02   1.6096477e+01   1.8522419e+02   1.5423677e+01   1.8232226e+02   8.6646155e+01   9.7229355e+01   9.4383265e+01   5.2409097e+02   5.6794968e+00   4.9546305e+02   1.2561657e+01   3.4575305e+02   6.5884572e+00   1.7404839e+02   4.2905806e+01   2.1040484e+02   9.7256645e+01   2.5052548e+02   2.0319764e+02   4.0464548e+02   1.0234168e+01   3.2709645e+02  -1.7628684e+01   2.6456305e+02  -1.7206343e+01   1.7516516e+02   8.1952916e+01   2.2106968e+02   9.7595394e+01   2.7273323e+02   8.6360000e-01   2.2741742e+02   2.2943757e+02   2.0624032e+02   9.6987871e+01   2.1729516e+02   1.2603484e+01   1.7871000e+02   6.6995135e+01   2.6460484e+02   9.4806452e+00   2.4280097e+02  -3.3898271e+01   2.8135065e+02  -2.1023535e+01   3.3088548e+02  -3.0227613e+01   1.3263742e+02   1.4035458e+01   9.1513054e+01   3.5516766e+02   3.7094305e+02   3.1193257e+01   3.6299305e+02   1.6539257e+01   2.6705000e+02  -7.8662581e+00   3.4705774e+02  -2.4398490e+01   5.9803054e+01   1.8103446e+02   2.3633581e+02  -2.6352348e+01   2.5025000e+02   1.8600968e+01   2.4625161e+02   4.0374387e+01   3.4258065e+02  -3.0502581e+01   2.8230935e+02  -6.6015226e+00   2.6022305e+02  -6.9991428e+00   3.2933839e+02   1.2287123e+01   2.7060305e+02  -1.2389543e+01   9.3319677e+01   7.0897974e+01   1.1563765e+02   3.0646457e+01   3.1207484e+02   5.6211097e+00   6.0246305e+02   2.3381657e+01   1.8294839e+01  -1.8050684e+01   2.2049710e+02   6.3462813e+01   1.4179774e+02   1.2009166e+02   1.4281290e+01   2.0461045e+01   2.5557323e+02   1.7612529e+01   7.2602323e+02   2.8658839e+00   2.6387839e+02   8.2061019e+01   3.3131935e+02   6.0428387e+00   4.2127305e+02  -5.9331428e+00   2.7531000e+02   1.4120165e+02   2.1644581e+02   6.9589497e+01   3.0126226e+02   1.1679987e+01   2.7558645e+02   1.9546955e+01
   1.8206484e+02   1.0083200e+01   2.0805613e+02   7.0440026e+01   3.2021613e+02  -2.4546968e+01   1.8778161e+02   1.7779406e+01   1.7591194e+02   4.4597045e+01   2.9856194e+02  -1.0545600e+01   2.8994305e+02   3.0032572e+00   4.0859305e+02  -2.3868743e+01   1.8695548e+02   8.0536465e+01   3.1569194e+02  -9.3934194e+00   2.3897903e+02  -1.2596710e+01   1.6496968e+02   3.3062103e+01   2.6131774e+02   8.1432000e+01   2.1487032e+02   1.2598439e+01   1.6005484e+02   5.7967548e+01   1.8789305e+02  -8.1627428e+00   2.5672645e+02  -2.0193277e+01   1.8867581e+02   8.9278839e+01   2.3998613e+02  -3.4751794e+01   2.8951305e+02  -2.3442343e+01   1.1354677e+02   4.7783355e+01   6.2207419e+01   1.0139986e+02   3.0916129e+00  -2.9326039e+01   2.1432305e+02  -1.7317143e+01   2.1518305e+02  -6.0345943e+01   2.0592065e+02   8.7086994e+01   2.4229645e+02  -4.1308129e+00   1.9252806e+02   3.5972594e+01   1.8773387e+02   1.2152387e+02   2.2680355e+02   1.4377217e+02   2.9058065e+02   6.8945161e+00   5.9142968e+02   4.8098529e+01   3.4518000e+02   9.4052052e+01   3.4243935e+02   1.9274323e+00   2.8883258e+02   1.7302436e+02   3.3396774e+02   3.8095161e+01   2.8866968e+02   1.8384030e+02   3.0739226e+02  -7.2175097e+00   1.7187613e+02   1.0154991e+02   4.3095516e+02   2.6061329e+01   4.3431387e+02   2.2873277e+01   2.6541305e+02  -4.4643428e+00   3.8186645e+02   2.2184877e+01   1.8531419e+02   3.3896477e+01   1.6554226e+02   6.9598555e+01   1.2641935e+02   1.0894806e+02   5.1375097e+02   1.6986697e+01   4.5484305e+02   3.8481257e+01   3.8251305e+02   2.4267657e+01   1.4618839e+02   8.0274606e+01   2.1973484e+02   1.0109025e+02   3.2762548e+02   2.1740964e+02   3.5459548e+02   3.7181677e+00   3.3818645e+02   3.1254116e+01   3.0122305e+02  -9.8491428e+00   1.9364516e+02   9.2134516e+01   2.2158968e+02   1.0736379e+02   3.1378323e+02   7.0096000e+00   2.2398742e+02   2.0871197e+02   1.8904032e+02   7.8913871e+01   2.4829516e+02  -7.8765161e+00   1.8223000e+02   8.4233535e+01   2.5812484e+02   1.0239045e+01   2.4494097e+02  -2.8309471e+01   2.7264065e+02  -7.1367355e+00   3.5126548e+02   1.5231987e+01   1.2240742e+02   2.3903858e+01   1.1384305e+02   4.0352126e+02   4.3941305e+02   2.3805657e+01   4.1222305e+02   9.0808572e+00   2.7129000e+02  -1.0105458e+01   3.2633774e+02  -2.1220890e+01   5.3893054e+01   2.5126726e+02   2.4104581e+02   4.0808516e+00   2.5258000e+02   2.9224568e+01   2.4144161e+02   1.5227919e+02   2.8524065e+02  -8.0053806e+00   3.3540935e+02  -3.5195226e+00   2.2294305e+02  -3.7767428e+00   3.2514839e+02   4.0023226e+00   2.8403305e+02  -1.0943943e+01   1.2673968e+02   1.2322437e+02   1.1097765e+02   5.0969257e+01   3.3421484e+02   3.2609910e+01   6.3432305e+02   3.3592857e+01   4.3534839e+01   2.8930116e+01   2.3253710e+02   1.1372961e+02   1.8226774e+02   1.3461406e+02   4.4281290e+01   1.6691045e+01   2.9114323e+02   3.1046929e+01   8.5188323e+02   1.3457084e+01   3.3196839e+02   1.4004382e+02   3.6584935e+02   4.8504387e+00   3.8813305e+02   6.3880572e+00   3.0369000e+02   1.3074125e+02   2.1510581e+02   9.0316697e+01   3.3390226e+02   3.4488787e+01   3.1091645e+02   5.5305548e+00
   2.3440484e+02  -9.8640000e+00   2.3915613e+02   6.0182026e+01   3.7445613e+02   8.4938323e+00   2.0549161e+02  -2.2073935e+00   1.9310194e+02   5.7601845e+01   3.0856194e+02  -2.2055600e+01   2.7803305e+02  -2.4993943e+01   3.9370305e+02  -5.5675428e+00   1.7542548e+02   8.5458865e+01   3.3431194e+02  -9.4930194e+00   2.3821903e+02   6.4140903e+00   1.7496968e+02   7.3832103e+01   3.2688774e+02   1.2142640e+02   2.0677032e+02   5.3643871e-01   2.2173484e+02   1.2272315e+02   1.9694305e+02   8.6332572e+00   4.1767645e+02   7.8807226e+00   1.9991581e+02   1.1027964e+02   3.1669613e+02  -2.7838594e+01   3.1937305e+02  -2.5411428e+00   1.5587677e+02   8.7586955e+01   7.2467419e+01   1.1052906e+02   2.1231613e+01  -2.2007239e+01   2.4470305e+02  -1.5227543e+01   2.6627305e+02  -5.7383143e+01   2.1126065e+02   1.2342979e+02   2.8429645e+02   9.2918710e-01   1.7847806e+02   6.0616594e+01   1.8635387e+02   1.1492427e+02   1.9738355e+02   8.0745768e+01   2.6481065e+02   1.7661161e+00   4.2389968e+02   1.6810929e+01   2.7885000e+02   1.0992845e+02   3.1353935e+02   1.3099432e+01   2.3745258e+02   1.3218476e+02   3.0567774e+02   2.1068361e+01   2.4942968e+02   1.8778950e+02   3.2882226e+02   1.2788090e+01   1.8454613e+02   8.6196310e+01   4.3286516e+02   2.1808529e+01   4.4802387e+02   1.5066477e+01   2.5260305e+02  -3.3249543e+01   3.7981645e+02   6.0688774e+00   1.6503419e+02   3.8088774e+00   1.4616226e+02   4.8488955e+01   1.1393935e+02   1.0466646e+02   3.7937097e+02   7.4470968e+00   4.8560305e+02   3.9204572e+00   3.3146305e+02   1.0061657e+01   1.7366839e+02   7.6646206e+01   2.1606484e+02   8.5183845e+01   3.0224548e+02   1.9616004e+02   4.0464548e+02  -4.2358323e+00   3.1652645e+02   2.2169161e+00   2.2713305e+02  -1.2641943e+01   1.9940516e+02   9.3823716e+01   2.0601968e+02   1.2441939e+02   2.8297323e+02  -7.4256000e+00   2.5246742e+02   2.2101357e+02   1.6814032e+02   6.0785871e+01   2.4534516e+02   1.4594839e+00   1.6942000e+02   4.4788335e+01   1.9721484e+02  -1.8028155e+01   2.2680097e+02  -1.9582710e+00   3.2116065e+02   5.9316645e+00   3.5150548e+02   4.8327871e+00   1.4340742e+02   6.2553858e+01   1.1180305e+02   4.3911446e+02   4.8160305e+02   5.3100457e+01   3.7037305e+02   1.3998857e+01   2.7072000e+02   7.6101419e+00   3.8009774e+02  -4.1916903e+00   1.0184305e+02   2.3624126e+02   2.5466581e+02   2.5112516e+00   2.6629000e+02   3.2177768e+01   2.8658161e+02   1.3371799e+02   3.1143065e+02  -5.6705806e+00   3.5826935e+02   1.5851677e+01   2.4684305e+02   1.3031257e+01   3.7428839e+02  -1.7688877e+01   3.1760305e+02   1.1990457e+01   1.5112968e+02   1.1179317e+02   1.4320765e+02   5.4440857e+01   2.6817484e+02   3.4631097e+00   4.7999305e+02   6.1292572e+00   1.0104839e+01  -1.4495484e+01   1.6196710e+02   5.3945213e+01   1.9550774e+02   1.2560486e+02  -6.5587097e+00  -1.5561755e+01   2.8638323e+02   2.5277290e+00   7.1650323e+02  -6.9025161e+00   2.2539839e+02   1.1975942e+02   3.9346935e+02  -7.8891613e+00   3.4541305e+02   4.7056572e+00   2.8922000e+02   1.0827885e+02   1.8101581e+02   6.2323897e+01   2.7721226e+02   1.4083987e+01   2.5530645e+02   3.9935484e-01
   2.2482484e+02  -2.4376000e+00   2.3781613e+02   6.4629226e+01   3.8102613e+02  -1.0891768e+01   2.4016161e+02  -1.6120994e+01   2.4086194e+02   8.0591045e+01   3.0804194e+02  -3.1204000e+01   3.2356305e+02   6.1236572e+00   4.0186305e+02  -9.3303428e+00   1.6556548e+02   6.9387665e+01   3.3789194e+02  -4.5894194e+00   2.7645903e+02  -1.2505110e+01   2.1201968e+02   7.9338103e+01   3.0188774e+02   1.0637640e+02   2.3873032e+02   3.2169639e+01   2.4910484e+02   1.2758355e+02   1.7113305e+02   3.5418057e+01   4.4558645e+02   1.2217923e+01   2.2171581e+02   1.1310564e+02   3.4045613e+02  -8.9793935e+00   3.2703305e+02   2.5706057e+01   1.3873677e+02   6.9868155e+01   1.2309742e+02   9.6108658e+01   3.7801613e+01  -5.2428387e+00   2.7741305e+02   1.8535657e+01   2.8932305e+02  -4.2617143e+01   2.2730065e+02   1.2428659e+02   3.4343645e+02   1.7817987e+01   1.8933806e+02   5.2417794e+01   1.7001387e+02   1.0394147e+02   2.1171355e+02   1.0616937e+02   2.4934065e+02   4.8137161e+00   3.8747968e+02   3.4934529e+01   2.6837000e+02   1.0566685e+02   3.2134935e+02  -2.0553677e+00   2.3245258e+02   5.9254761e+01   3.0772774e+02   2.9954361e+01   1.9742968e+02   1.6452950e+02   2.8515226e+02   7.8016903e+00   1.6863613e+02   6.3519110e+01   3.7643516e+02  -1.3957071e+01   4.3355387e+02   5.1240774e+00   2.0889305e+02  -4.3222743e+01   3.9358645e+02  -2.5127226e+00   1.6255419e+02   2.4272774e+00   1.1393226e+02   3.0727355e+01   8.7659355e+01   6.8858865e+01   4.0485097e+02   1.1078697e+01   4.8103305e+02   7.1460572e+00   3.1084305e+02   2.5212572e+00   1.5809839e+02   7.8511806e+01   2.0211484e+02   8.5069845e+01   3.0124548e+02   1.9076004e+02   3.4026548e+02  -4.6554323e+00   2.9447645e+02   3.5609161e+00   2.7232305e+02  -2.2917143e+01   1.5664516e+02   6.2574516e+01   2.0353968e+02   8.8197794e+01   2.8188323e+02  -2.1438400e+01   1.8850742e+02   2.0446037e+02   1.5849032e+02   5.5857871e+01   2.3976516e+02  -2.8854116e+01   1.5294000e+02   3.4626735e+01   1.0907484e+02  -1.1406955e+01   1.9189097e+02  -3.6595471e+01   3.1035065e+02  -1.9963535e+01   3.1230548e+02  -6.8812129e+00   1.3278742e+02   3.0123458e+01   8.1033054e+01   4.5823606e+02   4.2603305e+02   3.2596057e+01   3.3370305e+02   1.5024572e+00   2.6096000e+02  -4.8490581e+00   3.1033774e+02  -8.3208903e+00   5.9413054e+01   2.3301566e+02   2.3875581e+02  -4.9759484e+00   2.1215000e+02   2.3218968e+01   2.7549161e+02   1.0555519e+02   2.6134065e+02  -2.3383381e+01   3.2721935e+02  -5.0543226e+00   2.3499305e+02  -8.0207428e+00   2.8952839e+02  -1.4908077e+01   3.1089305e+02  -2.6042743e+01   1.3835968e+02   8.6914774e+01   1.3368765e+02   5.8252457e+01   3.4593484e+02  -3.3276903e+00   5.2289305e+02   2.4467257e+01   3.5434839e+01   3.4148116e+01   1.8344710e+02   4.4326813e+01   1.9774774e+02   1.3137566e+02   1.6551290e+01  -1.6720555e+01   3.3105323e+02   1.5714129e+01   6.8407323e+02   2.8031884e+01   2.3725839e+02   1.0805062e+02   3.0260935e+02   5.9096387e+00   3.2208305e+02   4.4820572e+00   2.1346000e+02   1.1761965e+02   1.8148581e+02   5.7856297e+01   2.8969226e+02  -3.4184413e+01   2.5877645e+02   6.1717548e+00
   1.7354484e+02  -4.9952000e+00   1.9876613e+02   8.8373226e+01   3.5983613e+02  -9.6567742e-02   2.1687161e+02   1.3622065e+00   2.0186194e+02   7.5381045e+01   3.1342194e+02   2.3156000e+00   3.2775305e+02  -1.8831543e+01   2.5507305e+02   7.2882857e+01   1.8937548e+02   9.0822865e+01   2.9031194e+02   7.3698065e-01   2.0531903e+02   5.5160903e+00   1.8829968e+02   1.1457570e+02   2.4379774e+02   1.2907360e+02   2.1625032e+02   1.5108039e+01   2.6000484e+02   1.0276155e+02   1.9860305e+02  -3.3995428e+00   4.2229645e+02   8.3211226e+00   1.5938581e+02   5.5332039e+01   3.0012613e+02  -2.0852994e+01   3.0894305e+02  -1.5846743e+01   1.7397677e+02   5.3618955e+01   1.1025742e+02   5.1295858e+01   2.4041613e+01  -8.2820387e+00   2.4337305e+02   3.5885717e-01   2.8741305e+02  -3.4884343e+01   1.9640065e+02   8.7658594e+01   2.9096645e+02  -7.6044129e+00   1.3719806e+02   4.9108994e+01   2.1506387e+02   1.6276747e+02   2.5200355e+02   1.3594617e+02   3.5462065e+02   3.7581316e+01   5.0852968e+02   2.8360529e+01   2.9627000e+02   1.4172485e+02   3.3810935e+02   3.2793832e+01   3.1011258e+02   3.2941961e+01   3.4472774e+02   3.9324361e+01   2.4485968e+02   1.8777510e+02   3.6682226e+02   3.4128090e+01   1.5449613e+02   1.0989031e+02   3.9800516e+02   3.0697329e+01   5.4278387e+02   3.4675677e+01   2.2680305e+02  -2.8805543e+01   4.3072645e+02   1.2756077e+01   2.2279419e+02   1.7328077e+01   1.3193226e+02   6.4627355e+01   1.1465935e+02   1.6574886e+02   3.7656097e+02   2.7671897e+01   4.6422305e+02   3.9010857e+01   3.5527305e+02   8.3468572e+00   1.7985839e+02   9.2341006e+01   3.1730484e+02   4.4474645e+01   2.9810548e+02   2.0235124e+02   4.1411548e+02   2.0386568e+01   2.9266645e+02   1.2225716e+01   2.7627305e+02   1.0968572e+00   1.9583516e+02   9.5009316e+01   2.1729968e+02   9.4326994e+01   2.9854323e+02   2.4518800e+01   2.4307742e+02   2.4266477e+02   1.4779032e+02   3.6813871e+01   2.4738516e+02  -1.2183716e+01   1.6952000e+02   6.3060335e+01   1.6545484e+02  -4.0573548e+00   2.2103097e+02  -2.2826671e+01   2.9050065e+02  -8.1355355e+00   2.9597548e+02  -1.0048129e+00   1.3130742e+02   1.8671858e+01   9.4373054e+01   3.9159886e+02   4.6246305e+02   1.9631657e+01   3.6960305e+02   5.4904572e+00   2.0824000e+02   4.9078542e+01   2.6929774e+02  -1.0467690e+01   3.7083054e+01   2.1171206e+02   2.3152581e+02  -1.5157548e+01   2.0177000e+02   8.3393677e+00   2.8096161e+02   1.0021759e+02   2.9591065e+02  -2.8148981e+01   2.5873935e+02  -4.9959226e+00   2.2932305e+02  -2.7567143e+01   3.4971839e+02  -1.9483277e+01   2.3513305e+02  -2.7919428e+00   1.1597968e+02   1.1441517e+02   1.0582765e+02   5.9911257e+01   3.3812484e+02   2.2577110e+01   5.8641305e+02   3.1195657e+01   3.3054839e+01   9.0585161e+00   1.8682710e+02   7.3156413e+01   2.3950774e+02   1.8080486e+02   3.5231290e+01   1.9835045e+01   3.5691323e+02   9.8853290e+00   7.8222323e+02   1.2459884e+01   2.5168839e+02   1.1041622e+02   4.0279935e+02   1.4554439e+01   3.3618305e+02  -9.0759428e+00   2.6288000e+02   1.1871605e+02   1.9729581e+02   5.1171497e+01   2.7647226e+02   1.8983187e+01   2.6111645e+02   3.0934555e+01
[truncated: 4,310,239 more chars]
