# Supplementary material for: Specific structural elements of the T-box riboswitch drive the two-step binding of the tRNA ligand
Source: eLife. 2018 Sep 25;7:e39518. doi: 10.7554/eLife.39518 (PMC6197855; doi:10.7554/eLife.39518)
Supplement: Figure 4—source data 1. [file elife-39518-fig4-data1.zip › Repeat3.txt]

   7.0000000e+00   7.0000000e+00   1.0000000e+01   1.0000000e+01   1.2000000e+01   1.2000000e+01   1.3000000e+01   1.3000000e+01   2.0000000e+01   2.0000000e+01   2.3000000e+01   2.3000000e+01   2.9000000e+01   2.9000000e+01   3.0000000e+01   3.0000000e+01   3.5000000e+01   3.5000000e+01   3.7000000e+01   3.7000000e+01   4.3000000e+01   4.3000000e+01   4.4000000e+01   4.4000000e+01   4.5000000e+01   4.5000000e+01   4.6000000e+01   4.6000000e+01   7.3000000e+01   7.3000000e+01   7.5000000e+01   7.5000000e+01   8.0000000e+01   8.0000000e+01   8.5000000e+01   8.5000000e+01   9.3000000e+01   9.3000000e+01   9.4000000e+01   9.4000000e+01   9.6000000e+01   9.6000000e+01   1.0600000e+02   1.0600000e+02   1.0800000e+02   1.0800000e+02   1.1300000e+02   1.1300000e+02   1.2100000e+02   1.2100000e+02   1.2200000e+02   1.2200000e+02   1.2800000e+02   1.2800000e+02   1.3000000e+02   1.3000000e+02   1.3200000e+02   1.3200000e+02   1.3600000e+02   1.3600000e+02   1.5500000e+02   1.5500000e+02   1.6100000e+02   1.6100000e+02   1.6200000e+02   1.6200000e+02   1.6300000e+02   1.6300000e+02   1.6400000e+02   1.6400000e+02   1.7400000e+02   1.7400000e+02   1.8300000e+02   1.8300000e+02   1.8400000e+02   1.8400000e+02   1.9900000e+02   1.9900000e+02   2.0100000e+02   2.0100000e+02   2.0200000e+02   2.0200000e+02   2.0300000e+02   2.0300000e+02   2.0900000e+02   2.0900000e+02   2.1200000e+02   2.1200000e+02   2.1700000e+02   2.1700000e+02   2.1900000e+02   2.1900000e+02   2.2500000e+02   2.2500000e+02   2.2600000e+02   2.2600000e+02   2.2800000e+02   2.2800000e+02   2.3200000e+02   2.3200000e+02   2.3300000e+02   2.3300000e+02   2.3400000e+02   2.3400000e+02   2.4100000e+02   2.4100000e+02   2.4600000e+02   2.4600000e+02   2.5000000e+02   2.5000000e+02   2.5400000e+02   2.5400000e+02   2.6100000e+02   2.6100000e+02   2.7100000e+02   2.7100000e+02   2.8200000e+02   2.8200000e+02   2.9300000e+02   2.9300000e+02   2.9800000e+02   2.9800000e+02   3.0300000e+02   3.0300000e+02   3.1000000e+02   3.1000000e+02   3.1300000e+02   3.1300000e+02   3.2300000e+02   3.2300000e+02   3.2400000e+02   3.2400000e+02   3.3000000e+02   3.3000000e+02   3.3300000e+02   3.3300000e+02   3.3900000e+02   3.3900000e+02   3.4000000e+02   3.4000000e+02   3.4500000e+02   3.4500000e+02   3.4600000e+02   3.4600000e+02   3.4700000e+02   3.4700000e+02   3.5700000e+02   3.5700000e+02   3.6000000e+02   3.6000000e+02   3.6500000e+02   3.6500000e+02   3.6600000e+02   3.6600000e+02   3.6900000e+02   3.6900000e+02   3.8000000e+02   3.8000000e+02   3.8200000e+02   3.8200000e+02   3.8500000e+02   3.8500000e+02   3.8600000e+02   3.8600000e+02   3.8700000e+02   3.8700000e+02   3.9100000e+02   3.9100000e+02   3.9200000e+02   3.9200000e+02   3.9400000e+02   3.9400000e+02   3.9900000e+02   3.9900000e+02   4.0000000e+02   4.0000000e+02   4.0100000e+02   4.0100000e+02   4.0200000e+02   4.0200000e+02   4.0300000e+02   4.0300000e+02   4.1200000e+02   4.1200000e+02   4.1300000e+02   4.1300000e+02   4.1800000e+02   4.1800000e+02   4.2200000e+02   4.2200000e+02   4.2700000e+02   4.2700000e+02   4.3300000e+02   4.3300000e+02   4.4200000e+02   4.4200000e+02   4.4600000e+02   4.4600000e+02   4.5100000e+02   4.5100000e+02   4.5300000e+02   4.5300000e+02   4.5600000e+02   4.5600000e+02   4.6000000e+02   4.6000000e+02   4.7700000e+02   4.7700000e+02   4.8200000e+02   4.8200000e+02   4.8600000e+02   4.8600000e+02   4.8800000e+02   4.8800000e+02   4.9300000e+02   4.9300000e+02   4.9500000e+02   4.9500000e+02   4.9600000e+02   4.9600000e+02   4.9800000e+02   4.9800000e+02   5.0000000e+02   5.0000000e+02   5.0200000e+02   5.0200000e+02   5.1500000e+02   5.1500000e+02   5.1900000e+02   5.1900000e+02   5.2000000e+02   5.2000000e+02   5.2400000e+02   5.2400000e+02   5.3200000e+02   5.3200000e+02   5.3300000e+02   5.3300000e+02   5.3700000e+02   5.3700000e+02   5.4100000e+02   5.4100000e+02   5.4200000e+02   5.4200000e+02   5.5800000e+02   5.5800000e+02   5.6700000e+02   5.6700000e+02   5.7100000e+02   5.7100000e+02   5.7200000e+02   5.7200000e+02   5.7600000e+02   5.7600000e+02   5.7700000e+02   5.7700000e+02   5.7800000e+02   5.7800000e+02   5.8000000e+02   5.8000000e+02   5.8300000e+02   5.8300000e+02   5.8400000e+02   5.8400000e+02   5.8500000e+02   5.8500000e+02   5.8800000e+02   5.8800000e+02   5.8900000e+02   5.8900000e+02   5.9200000e+02   5.9200000e+02   5.9800000e+02   5.9800000e+02   5.9900000e+02   5.9900000e+02   6.0200000e+02   6.0200000e+02   6.0700000e+02   6.0700000e+02   6.0900000e+02   6.0900000e+02
   3.0173548e+02  -2.2377871e+01   1.2819097e+02   6.0774077e+01   1.9799387e+02   7.8949523e+01   1.7204968e+02   4.6884090e+01   3.2774484e+02  -3.1468942e+01   1.7245806e+02   8.7686581e+01   3.0614290e+02  -2.0367239e+01   1.8521516e+02   8.6919561e+01   6.1382806e+02  -3.4368903e+00   2.3015645e+02   7.9524903e+01   1.8884129e+02   8.0116568e+01   2.7217806e+02   9.0634787e+01   2.4807871e+02   8.6513703e+01   2.9317871e+02   1.0582764e+02   1.8794387e+02   1.1311804e+02   2.4294871e+02   9.8897006e+01   2.0810903e+02   9.6259019e+01   1.7306097e+02   5.5120929e+01   1.1969065e+02   4.5797974e+01   3.2882419e+02   2.3087935e+01   3.2234486e+02  -2.3817120e+01   1.5600484e+02   6.3841871e+01   2.1637613e+02   8.9600232e+01   1.8963387e+02   1.4118710e+00   2.1481290e+01   9.9684723e+01   1.5316129e+02   7.1591613e+01   2.1789194e+02   6.3925097e+01   3.9310486e+02  -2.1667920e+01   2.4728645e+02  -3.8125935e+00   1.8491323e+02   6.8599845e+01   4.0006486e+02  -2.3604720e+01   2.5444839e+02   1.1561252e+02   2.3620486e+02  -1.8255920e+01   2.6638323e+02   1.1050095e+02   1.9701710e+02   1.0594057e+02   2.4446258e+02   2.5226203e+02   4.5525486e+02   2.6030080e+01   2.8671258e+02   8.0278155e+01   2.6420355e+02   7.2647910e+01   1.5698903e+02   1.0294572e+02   2.8178161e+02   1.3183328e+02   3.5491097e+02   9.9014865e+01   2.2684000e+02   7.0055381e+01   2.7686194e+02   1.4705330e+02   2.3078387e+02   5.1726645e+01   1.9754548e+02   5.9524426e+01   3.1508903e+02   1.3219223e+02   2.3270903e+02   1.0653973e+02   3.0706486e+02  -4.4047204e+00   2.3144645e+02   1.2484138e+02   4.2449387e+02   1.7030168e+01   2.8784452e+02   7.6310181e+01   2.5633290e+02   8.4071432e+01   2.7768742e+02   1.2992178e+02   1.9132677e+02   3.0505794e+01   2.0248486e+02   1.0944168e+02   4.5653968e+02  -4.9522065e+00   3.6067387e+02  -6.7452000e+00   2.4387097e+02   1.3002258e+01   2.1384323e+02  -1.5171652e+01   2.4153486e+02  -2.2302320e+01   1.0421581e+02   1.5063951e+02   3.0858677e+02  -2.4004684e+01   1.8508419e+02   2.3348748e+01   1.2737419e+02   8.6352000e+01   6.1370968e+01   1.5843323e+02   2.9115486e+02   1.1586808e+02   4.3436419e+02   1.7315058e+01   1.9110194e+02   8.4699587e+01   5.7051871e+02   9.6272129e+00   1.3241516e+02   1.1074905e+02   1.3181968e+02   1.5173959e+02   2.3458486e+02   1.1844368e+02   2.9587486e+02   1.1954048e+02   4.7576129e+02   1.1296839e+01   2.9180677e+02   1.5019514e+02   1.6934065e+02   1.3785210e+02   2.8077065e+02   1.0159577e+02   2.7273000e+02   1.3995934e+02   2.8370516e+02  -5.4899355e-01   2.4787486e+02   1.2786048e+02   2.3712323e+02   1.8080627e+02   5.1092032e+02   2.2730568e+01   2.1375839e+02   9.5690619e+01   7.3618065e+01   1.7082185e+02   5.0790000e+02   1.2886387e+01   2.4268581e+02   9.6531265e+01   7.3177486e+02   1.0288480e+01   4.1066839e+02   1.9210452e+00   5.6777486e+02   1.8458480e+01   5.2455484e+02   2.6048194e+01   1.8776806e+02   1.0544791e+02   6.6274194e+01   1.6929677e+02   4.3822516e+02  -6.7464000e+00   1.2029486e+02   5.7446880e+01   6.0065032e+02   1.9100232e+01   3.3543645e+02  -1.8787871e+00   2.2604194e+02   5.3678258e+01   3.6833452e+02   1.3441948e+01   1.9062226e+02   1.4983768e+01   2.8220486e+02  -4.8025920e+01   1.2033226e+02   8.6190516e+01   1.5670839e+02   3.8188490e+01   2.7885032e+02   9.9413587e+01   2.3631484e+02   7.4448039e+01   3.7701486e+02   1.7239280e+01   2.4040000e+02   7.6064774e+01   1.9353486e+02   7.9157680e+01   4.0832645e+02  -1.1944181e+01   1.2663486e+02   8.8559680e+01   4.5725486e+02  -9.1299204e+00   2.3847484e+02   1.2072556e+02   2.2387486e+02   1.0359048e+02   3.8405677e+02   1.3152555e+01   4.5914861e+01   1.2534728e+02   2.8868194e+02   1.0746351e+02   2.7328871e+02   8.0745613e+01   3.6001645e+02   3.7393548e-02   3.9872486e+02   9.6524796e+00   1.9877806e+02   9.3363561e+01   1.6915486e+02   6.2018080e+01   3.6820486e+02  -1.4525920e+01   3.2215516e+02  -6.5601548e+00   7.4068065e+01   1.1825488e+02   2.5378548e+02   9.4941677e+01   6.2277742e+01   1.8493875e+02   3.4394861e+01   1.0345888e+02   2.2406486e+02   1.0076528e+02   3.0096065e+02   3.7518581e+00   1.9310613e+02   5.2653445e+01   1.4078935e+02   1.2122395e+02   3.7129486e+02  -7.8731204e+00   2.6918839e+02   1.4335493e+02   2.0527419e+02   5.5568710e+01   3.0372486e+02  -6.2775204e+00   2.3027742e+02   1.3146813e+02   2.0357355e+02   7.1427019e+01   1.3953645e+02   4.6337406e+01   2.8010677e+02  -3.7952413e+01   8.2396452e+01   7.3197316e+01   2.7950000e+01   9.4781097e+01
   3.2906548e+02   7.5857290e+00   1.4619097e+02   5.9334077e+01   2.0313387e+02   9.1678323e+01   2.1289968e+02   6.7136090e+01   2.6298484e+02   2.4218581e+00   1.8602806e+02   1.2875098e+02   3.4728290e+02  -2.8178439e+01   2.1907516e+02   9.5500761e+01   6.2349806e+02   2.2309510e+01   2.0725645e+02   9.6266903e+01   2.0784129e+02   6.7596568e+01   3.0396806e+02   8.2091587e+01   2.9864871e+02   8.7938103e+01   2.9321871e+02   1.0687444e+02   1.6889387e+02   1.0350204e+02   2.3856871e+02   9.1727406e+01   2.0953903e+02   5.8714619e+01   1.8906097e+02   5.3320929e+01   1.6317065e+02   6.4219574e+01   3.1106419e+02   2.6508735e+01   3.1091486e+02   1.2387280e+01   1.7419484e+02   7.5676671e+01   2.5065613e+02   8.4047832e+01   2.0635387e+02  -4.0657290e+00   1.8961290e+01   9.2266323e+01   1.4801129e+02   8.4143613e+01   2.3279194e+02   8.6253097e+01   3.9039486e+02  -1.4111120e+01   2.5118645e+02   1.4785406e+01   1.7024323e+02   8.1863445e+01   2.7015486e+02  -3.7819204e+00   2.0668839e+02   7.0573316e+01   2.4753486e+02  -1.8592320e+01   2.3423323e+02   1.1026295e+02   2.2549710e+02   9.2572168e+01   1.9846258e+02   1.6023203e+02   3.3382486e+02   4.2364480e+01   2.3647258e+02   6.2017355e+01   2.6777355e+02   1.0683231e+02   1.5084903e+02   8.7676916e+01   2.2611161e+02   8.0376877e+01   3.0434097e+02   1.5082046e+02   2.3180000e+02   7.6328581e+01   2.5905194e+02   1.1576810e+02   2.3154387e+02   6.2955845e+01   2.3112548e+02   9.1048026e+01   1.8970903e+02   7.1512632e+01   2.0508903e+02   1.0798933e+02   3.5906486e+02  -1.0084720e+01   2.4315645e+02   1.3847458e+02   3.1444387e+02   6.4541677e+00   2.9551452e+02   6.7416581e+01   1.9419290e+02   9.8472632e+01   3.1834742e+02   1.4923898e+02   2.3189677e+02   5.1930194e+01   2.5206486e+02   1.4942528e+02   4.8924968e+02   8.5309935e+00   3.8738387e+02   5.2580000e+00   2.2773097e+02   5.7634581e+00   2.0893323e+02   3.5111484e+00   2.2025486e+02  -1.4309920e+01   8.6835806e+01   1.4764991e+02   2.7415677e+02  -2.1350284e+01   1.8727419e+02   4.1653548e+01   1.2942419e+02   9.8538000e+01   6.7700968e+01   1.0268683e+02   2.3696486e+02   1.0054328e+02   4.9627419e+02   2.3172258e+01   1.9748194e+02   9.9519187e+01   6.5297871e+02  -7.6095871e+00   1.5383516e+02   1.1984545e+02   1.2276968e+02   1.0913359e+02   2.1168486e+02   1.2389568e+02   2.8596486e+02   1.1957328e+02   4.9166129e+02   2.3784839e+01   2.7317677e+02   1.3994554e+02   9.6770645e+01   1.1841770e+02   2.9706065e+02   1.3219257e+02   2.8649000e+02   1.4289854e+02   3.2151516e+02   8.4762065e+00   2.5663486e+02   1.3843968e+02   2.0317323e+02   1.6838227e+02   4.5230032e+02   1.1320168e+01   2.1470839e+02   1.0285462e+02   8.5568065e+01   1.3658585e+02   4.3709000e+02   1.4361187e+01   2.3877581e+02   1.2875406e+02   6.8220486e+02   2.1734080e+01   3.9923839e+02  -9.7455484e-01   6.1272486e+02   2.0102480e+01   4.3408484e+02   4.8095794e+01   2.4995806e+02   1.1828271e+02   4.3604194e+01   1.5888037e+02   4.7170516e+02  -4.9048000e+00   1.5172486e+02   6.8452480e+01   6.6575032e+02   3.6612232e+01   3.3672645e+02   2.9180129e+00   2.2990194e+02   6.5319458e+01   3.4442452e+02   1.7834748e+01   1.9339226e+02   3.0572168e+01   1.9334486e+02  -6.2397120e+01   1.1566226e+02   1.0446412e+02   1.5693839e+02   4.2260090e+01   2.6990032e+02   1.3702959e+02   2.7536484e+02   9.2134039e+01   4.3939486e+02   1.4008880e+01   2.0826000e+02   1.0463597e+02   1.6134486e+02   6.7642880e+01   3.9365645e+02   2.1469419e+01   1.2448486e+02   8.6871680e+01   4.9348486e+02  -7.8832045e-01   1.7766484e+02   1.0402036e+02   1.6444486e+02   1.0715488e+02   4.2943677e+02   4.4221548e+00   8.1534861e+01   1.5049768e+02   2.8092194e+02   8.6894310e+01   2.5752871e+02   8.1096413e+01   3.3996645e+02   2.9713935e+00   4.2258486e+02   1.0503680e+01   2.0439806e+02   5.6583961e+01   1.6434486e+02   7.4012880e+01   4.4139486e+02   1.1898880e+01   2.7186516e+02   1.3463045e+01   1.0582806e+02   1.4171408e+02   3.1240548e+02   1.2368208e+02   4.8987742e+01   1.9143195e+02   4.6204861e+01   1.6408408e+02   2.4082486e+02   8.6704480e+01   3.6096065e+02   1.2721858e+01   2.1219613e+02   6.3416245e+01   1.7350935e+02   1.6403635e+02   3.4725486e+02  -1.5229920e+01   2.5651839e+02   1.2831853e+02   2.2808419e+02   6.5313910e+01   2.9325486e+02   8.5007955e-01   2.3323742e+02   8.9951329e+01   1.9619355e+02   1.1158742e+02   1.5382645e+02   4.4384206e+01   2.4257677e+02  -1.0520013e+01   9.9916452e+01   8.3985716e+01   2.4190000e+01   7.8271897e+01
   3.8206548e+02   1.6485729e+01   1.5334097e+02   9.7382077e+01   1.9751387e+02   8.6557923e+01   2.0604968e+02   7.8974090e+01   3.4860484e+02   2.1862258e+01   1.8416806e+02   1.1632978e+02   3.1404290e+02   1.0570761e+01   2.0959516e+02   8.2449161e+01   5.1825806e+02   1.6678710e+01   2.4839645e+02   1.0935570e+02   2.5060129e+02   1.0217577e+02   2.5485806e+02   8.1600387e+01   2.7854871e+02   1.1664610e+02   2.7293871e+02   1.4197684e+02   1.7408387e+02   6.4606839e+01   2.5708871e+02   9.6055806e+01   2.3463903e+02   7.2896619e+01   1.9744097e+02   7.7120529e+01   1.7279065e+02   7.3979974e+01   3.9820419e+02   7.6007535e+01   3.3487486e+02   1.0570480e+01   2.1228484e+02   5.0819471e+01   2.5056613e+02   8.3815032e+01   2.0806387e+02   1.6127471e+01   3.2341290e+01   1.1172592e+02   1.8049129e+02   1.3030521e+02   2.5112194e+02   9.2356697e+01   4.1153486e+02   4.7176796e+00   2.8418645e+02  -6.3345935e+00   2.1410323e+02   9.5784645e+01   2.9991486e+02  -7.2127204e+00   2.2249839e+02   9.8068516e+01   2.7158486e+02  -1.9226320e+01   2.6480323e+02   1.0924735e+02   2.0949710e+02   8.6702168e+01   1.6952258e+02   1.6025723e+02   4.0563486e+02   3.3909680e+01   2.0752258e+02   5.6993355e+01   2.4605355e+02   4.8999910e+01   1.6851903e+02   1.0593332e+02   2.5254161e+02   8.0842477e+01   2.6601097e+02   9.9366865e+01   2.1918000e+02   5.1288181e+01   2.3281194e+02   1.0171730e+02   2.2778387e+02   4.3586645e+01   2.2096548e+02   9.6070826e+01   2.1579903e+02   7.1665432e+01   1.9670903e+02   1.1037973e+02   3.5558486e+02   1.0433680e+01   2.2163645e+02   1.5696618e+02   3.4411387e+02   1.7360568e+01   3.1760452e+02   5.3219381e+01   2.2890290e+02   7.2985832e+01   3.4992742e+02   1.0342258e+02   2.1594677e+02   3.7586194e+01   2.2501486e+02   1.4701928e+02   4.6391968e+02  -1.0126065e+00   4.0862387e+02  -2.0151200e+01   1.8844097e+02   1.5196658e+01   2.2769323e+02   4.4803484e+00   2.2006486e+02  -2.3054720e+01   8.8735806e+01   1.4263791e+02   2.8634677e+02  -2.4895484e+01   1.8113419e+02   2.2854748e+01   1.2007419e+02   8.0436000e+01   6.1180968e+01   1.2778843e+02   2.4391486e+02   9.9077280e+01   4.9460419e+02  -8.2641419e+00   2.0548194e+02   1.2301919e+02   6.0433871e+02   4.7191613e+01   1.7474516e+02   1.2031265e+02   1.2167968e+02   1.2951079e+02   1.8948486e+02   1.2953168e+02   2.6987486e+02   1.1405048e+02   4.4209129e+02  -8.9595613e+00   2.8427677e+02   1.3400754e+02   1.1987065e+02   1.0965970e+02   3.1110065e+02   1.3049937e+02   2.5345000e+02   1.5364174e+02   3.6728516e+02   3.1446065e+00   2.5153486e+02   1.1908768e+02   2.0517323e+02   1.8336227e+02   4.5454032e+02   1.4860968e+01   2.3813839e+02   8.8500219e+01   8.6568065e+01   1.3750585e+02   4.2642000e+02   4.0247871e+00   2.3606581e+02   1.3673086e+02   6.6063486e+02   1.9269680e+01   4.1885839e+02   4.5584516e-01   6.0010486e+02   4.6772080e+01   4.3922484e+02   3.4164594e+01   2.3281806e+02   1.1365391e+02   3.9934194e+01   1.4550397e+02   4.6327516e+02   5.8696000e+00   1.2706486e+02   8.0285280e+01   6.5008032e+02   3.8335832e+01   3.2443645e+02   2.1381213e+01   2.3052194e+02   4.8409858e+01   3.4504452e+02   4.9751484e+00   1.9296226e+02   3.9456568e+01   1.8991486e+02  -5.1692720e+01   1.0628226e+02   1.1883452e+02   1.7593839e+02   4.4550090e+01   3.0309032e+02   1.1894439e+02   2.9336484e+02   1.4921404e+02   4.3725486e+02   4.2090080e+01   2.0164000e+02   1.2059557e+02   2.0282486e+02   1.0455448e+02   3.4389645e+02   1.6590219e+01   1.3625486e+02   8.3260080e+01   4.7510486e+02   1.7062080e+01   2.4966484e+02   1.5464036e+02   1.7739486e+02   1.1220888e+02   4.3414677e+02   1.7575355e+01   7.8344861e+01   1.4789288e+02   2.3939194e+02   1.0911671e+02   2.6204871e+02   1.2854481e+02   3.5577645e+02   3.3946594e+01   4.1896486e+02   3.5883280e+01   2.2372806e+02   7.9557561e+01   1.7039486e+02   8.5628880e+01   4.5453486e+02   3.2897680e+01   3.2419516e+02   1.1416645e+01   1.0268806e+02   1.5296528e+02   3.1644548e+02   1.5140888e+02   6.3707742e+01   2.0816435e+02   2.9344861e+01   2.0272288e+02   2.3696486e+02   9.9063280e+01   4.0034065e+02   1.9901458e+01   2.0367613e+02   5.7947845e+01   1.8278935e+02   1.3205395e+02   3.4510486e+02   1.6702080e+01   2.9932839e+02   1.1503373e+02   2.4141419e+02   8.1057510e+01   3.7291486e+02   2.6947280e+01   2.3646742e+02   1.2673293e+02   1.9429355e+02   9.4929419e+01   1.8382645e+02   7.1794206e+01   3.0343677e+02  -2.1298813e+01   9.7156452e+01   6.3206516e+01   4.1710000e+01   1.0811030e+02
   3.3120548e+02   2.5545290e+00   1.7367097e+02   7.1565677e+01   2.3646387e+02   1.0330192e+02   2.4999968e+02   8.4218090e+01   3.1450484e+02  -1.5497419e+00   2.3102806e+02   1.1967098e+02   3.6918290e+02  -1.7740439e+01   2.0802516e+02   1.0728476e+02   5.8868806e+02   1.2664310e+01   2.2453645e+02   1.1212450e+02   2.5160129e+02   9.9525768e+01   2.9506806e+02   9.8223587e+01   2.6302871e+02   6.1837703e+01   3.3341871e+02   1.2389844e+02   1.6994387e+02   8.6708039e+01   2.7718871e+02   1.0625781e+02   2.3115903e+02   8.4515019e+01   2.0325097e+02   9.4465729e+01   1.9512065e+02   5.4003574e+01   3.5291419e+02   4.9820735e+01   3.0477486e+02   2.3778480e+01   2.1552484e+02   7.1130271e+01   2.6004613e+02   1.0353663e+02   1.9987387e+02   1.4312671e+01   3.2771290e+01   1.2083152e+02   1.6135129e+02   1.0364641e+02   2.1798194e+02   7.5537897e+01   4.0101486e+02  -1.0820720e+01   3.0447645e+02   4.2822065e+00   2.2510323e+02   8.8424645e+01   3.3363486e+02   2.4949680e+01   2.9511839e+02   1.0411892e+02   2.2772486e+02   1.0924796e+00   2.6647323e+02   9.6063755e+01   2.1277710e+02   8.1109768e+01   2.2858258e+02   1.9835243e+02   4.5782486e+02   4.9014480e+01   2.6166258e+02   7.3762155e+01   2.6077355e+02   8.2592310e+01   1.4689903e+02   1.0708292e+02   3.1754161e+02   1.4097248e+02   3.3377097e+02   1.0446606e+02   2.6351000e+02   7.9451781e+01   2.6295194e+02   1.1330610e+02   2.5606387e+02   4.7374245e+01   2.1949548e+02   7.7718426e+01   3.2822903e+02   1.2329103e+02   2.0451903e+02   7.2464929e+01   3.4915486e+02   1.0808080e+01   2.3387645e+02   1.4074698e+02   4.2840387e+02   2.8667368e+01   3.4179452e+02   4.3424181e+01   2.2595290e+02   1.0164183e+02   3.0706742e+02   1.5600138e+02   2.3894677e+02   5.3936194e+01   2.1639486e+02   1.4337888e+02   4.6376968e+02  -2.0770606e+01   3.7176387e+02   1.5227600e+01   2.5082097e+02   9.5862581e+00   1.9850323e+02  -1.0614452e+01   2.3077486e+02  -1.7391520e+01   1.0673581e+02   1.7981791e+02   2.8134677e+02  -3.3054839e+00   1.7118419e+02   5.5980748e+01   1.2452419e+02   9.3380000e+01   6.8510968e+01   1.3077203e+02   2.4639486e+02   1.1578888e+02   4.4951419e+02   1.7003058e+01   2.1953194e+02   1.1408519e+02   5.2851871e+02   2.4807213e+01   1.8993516e+02   9.8047445e+01   1.2481968e+02   1.5148959e+02   2.2363486e+02   1.2822968e+02   2.6310486e+02   1.1378208e+02   3.6681129e+02   2.5828387e+00   2.8348677e+02   1.1407074e+02   1.2706065e+02   8.9234503e+01   2.8977065e+02   1.4110577e+02   2.9978000e+02   1.4650534e+02   3.6151516e+02   7.6206452e-02   2.6034486e+02   1.0557288e+02   2.2012323e+02   1.9726627e+02   4.4839032e+02  -3.6970323e+00   2.2018839e+02   1.0893622e+02   8.0418065e+01   1.5089785e+02   4.4437000e+02   1.6448787e+01   2.3110581e+02   1.3998766e+02   7.7158486e+02   2.8153680e+01   4.1418839e+02  -1.4450555e+01   4.8777486e+02   4.6668480e+01   4.4165484e+02   2.8630194e+01   2.3005806e+02   9.1544710e+01   4.6034194e+01   2.6010597e+02   4.8465516e+02   3.4392000e+00   1.4972486e+02   1.0447248e+02   6.7675032e+02   4.5342232e+01   2.8715645e+02   2.1553613e+01   2.2090194e+02   4.2279458e+01   3.1994452e+02   4.4503148e+01   1.9129226e+02   4.5070168e+01   2.1844486e+02  -4.9505120e+01   9.4092258e+01   1.2956972e+02   1.8884839e+02   3.8087290e+01   3.1780032e+02   1.2691759e+02   2.8302484e+02   1.2581124e+02   3.9287486e+02   5.4210480e+01   2.0949000e+02   9.7677574e+01   1.9872486e+02   1.1122248e+02   4.0217645e+02  -5.9721806e+00   1.4648486e+02   7.6301680e+01   4.5382486e+02   1.2384480e+01   2.6118484e+02   1.4828876e+02   2.1106486e+02   1.3047528e+02   3.9800677e+02   1.0556555e+01   6.6684861e+01   1.3692568e+02   2.8678194e+02   1.1146551e+02   2.7680871e+02   1.1807401e+02   3.8015645e+02  -2.1438065e+00   4.5868486e+02   2.0135680e+01   2.0515806e+02   8.8813161e+01   1.9139486e+02   8.9048880e+01   4.0577486e+02   2.0848480e+01   3.6972516e+02   2.7014245e+01   1.0163806e+02   1.3690928e+02   2.7806548e+02   1.1785928e+02   5.7847742e+01   1.9648315e+02   4.3964861e+01   1.6117328e+02   2.4158486e+02   1.2536368e+02   3.6377065e+02   3.2157058e+01   2.0824613e+02   6.0822245e+01   1.8312935e+02   1.3521675e+02   3.0063486e+02   2.6896796e+00   2.6627839e+02   9.6017729e+01   2.3418419e+02   8.1495910e+01   3.8091486e+02  -6.1127204e+00   2.1165742e+02   1.1267773e+02   2.0833355e+02   1.1171622e+02   1.7186645e+02   6.3751006e+01   2.8714677e+02  -1.9805613e+01   8.9966452e+01   8.4261716e+01   3.6380000e+01   1.2477670e+02
   2.8292548e+02   7.0369290e+00   1.7291097e+02   9.9056477e+01   2.4489387e+02   1.0457752e+02   2.2666968e+02   8.2034490e+01   3.7364484e+02  -1.6609419e+00   2.0626806e+02   1.2617178e+02   3.6299290e+02  -1.8765239e+01   1.7621516e+02   7.7209561e+01   4.9372806e+02   1.2171110e+01   2.2306645e+02   8.5812103e+01   2.7399129e+02   1.0464457e+02   2.6164806e+02   1.1283719e+02   2.7640871e+02   8.2247303e+01   3.3369871e+02   1.2163604e+02   1.9265387e+02   1.1527124e+02   2.4427871e+02   7.2930606e+01   2.3839903e+02   7.3405819e+01   1.6701097e+02   9.0984929e+01   1.6984065e+02   6.8925974e+01   3.8058419e+02   4.0227135e+01   3.0568486e+02   2.7515680e+01   2.1757484e+02   8.8016271e+01   2.9208613e+02   8.9253432e+01   2.1825387e+02   1.5792271e+01   4.2481290e+01   1.3048472e+02   1.6982129e+02   1.2020881e+02   2.4398194e+02   9.0647897e+01   3.9010486e+02  -2.3137920e+01   3.3147645e+02   3.9742206e+01   2.0263323e+02   8.7942245e+01   3.2615486e+02   1.2738080e+01   2.8249839e+02   9.2368516e+01   2.1553486e+02  -1.6742320e+01   2.8576323e+02   7.2710555e+01   2.0920710e+02   9.1725368e+01   2.7458258e+02   2.2391243e+02   4.3391486e+02   3.5787280e+01   2.6452258e+02   8.4243355e+01   2.6881355e+02   1.0117911e+02   1.3798903e+02   1.0703572e+02   2.7326161e+02   1.1446488e+02   3.1244097e+02   1.2322246e+02   2.5346000e+02   8.3445781e+01   2.9100194e+02   1.1421210e+02   2.4678387e+02   4.9496645e+01   2.2485548e+02   9.8499626e+01   2.8236903e+02   1.2876983e+02   2.3355903e+02   8.4431729e+01   3.2106486e+02   6.9052796e+00   2.3587645e+02   1.0396698e+02   4.2854387e+02   1.5366168e+01   2.4213452e+02   1.0066981e+01   2.4276290e+02   1.3425703e+02   2.7873742e+02   1.6335778e+02   1.9856677e+02   4.3166594e+01   2.1791486e+02   1.5796728e+02   4.8614968e+02   1.1108994e+01   3.8872387e+02  -1.1469200e+01   2.4420097e+02  -2.1414194e-01   2.0460323e+02  -1.2912452e+01   2.3206486e+02  -2.9634720e+01   9.7645806e+01   1.6107511e+02   2.4739677e+02   8.7005161e+00   2.0075419e+02   2.2005148e+01   1.1627419e+02   9.2590000e+01   6.1700968e+01   1.2993683e+02   2.5210486e+02   1.1809208e+02   4.8132419e+02   2.2598258e+01   1.8519194e+02   8.1212387e+01   5.6570871e+02   3.9282013e+01   1.8807516e+02   1.2729625e+02   1.3819968e+02   1.6351919e+02   1.9948486e+02   1.1511168e+02   2.9001486e+02   1.3410928e+02   4.4876129e+02  -6.8731613e+00   3.0427677e+02   1.2898754e+02   1.3868065e+02   1.1315490e+02   2.8053065e+02   1.5708497e+02   2.9059000e+02   1.3281054e+02   3.3675516e+02   3.6770065e+00   2.7963486e+02   1.3364968e+02   2.0922323e+02   2.3018827e+02   4.9292032e+02   8.3056774e-01   2.3137839e+02   1.3509102e+02   7.5708065e+01   1.3703465e+02   4.3752000e+02   2.4667871e+00   2.4377581e+02   1.0225406e+02   7.2268486e+02   3.2445680e+01   3.9775839e+02   4.4338452e+00   3.8887486e+02   2.7770480e+01   4.7460484e+02   1.7474194e+01   2.0619806e+02   1.0678351e+02   5.8034194e+01   1.7491597e+02   4.4642516e+02   1.9787600e+01   1.4544486e+02   6.2294880e+01   6.7065032e+02   3.5120232e+01   3.3581645e+02   9.1308129e+00   2.2523194e+02   7.0643058e+01   2.7994452e+02   5.5183148e+01   1.8686226e+02   4.0184568e+01   2.3020486e+02  -6.1445920e+01   8.4662258e+01   1.1727412e+02   1.8360839e+02   5.0466490e+01   3.2428032e+02   1.2015919e+02   2.7878484e+02   1.3867044e+02   4.0253486e+02   2.3867680e+01   2.2278000e+02   8.5804374e+01   1.8582486e+02   6.9774480e+01   4.4865645e+02   9.7794194e+00   1.5801486e+02   9.2909280e+01   5.0715486e+02   1.9208080e+01   2.3523484e+02   1.4741476e+02   2.3039486e+02   1.3239888e+02   3.3833677e+02   1.9000155e+01   8.1254861e+01   1.9547008e+02   2.8259194e+02   1.3461071e+02   2.6152871e+02   1.1610641e+02   3.7048645e+02   2.0629794e+01   4.4087486e+02   3.7420480e+01   2.0925806e+02   9.0005161e+01   1.4939486e+02   7.1068880e+01   3.9748486e+02   3.1461680e+01   3.4038516e+02   8.5014452e+00   7.2548065e+01   1.3961648e+02   2.6492548e+02   1.3248048e+02   8.0607742e+01   2.1881235e+02   2.6344861e+01   2.2067288e+02   2.5582486e+02   1.0027448e+02   3.5010065e+02   2.6350658e+01   1.9867613e+02   6.0497845e+01   1.2740935e+02   1.4786435e+02   3.9468486e+02  -2.1214320e+01   2.5670839e+02   1.5073333e+02   2.8094419e+02   5.7805110e+01   3.1477486e+02   1.2458480e+01   2.0813742e+02   1.4399933e+02   2.2886355e+02   9.5973819e+01   1.8391645e+02   5.5457006e+01   3.2686677e+02  -2.1123213e+01   1.0210645e+02   9.7760516e+01   3.5470000e+01   1.1831950e+02
   3.1982548e+02   1.5324929e+01   1.8753097e+02   1.2188688e+02   2.2932387e+02   1.3215312e+02   2.1909968e+02   9.0880090e+01   3.5288484e+02  -2.5580142e+01   2.1073806e+02   1.1167418e+02   3.9614290e+02  -2.3772387e+00   1.8278516e+02   1.0263396e+02   5.7982806e+02   1.1283110e+01   2.3858645e+02   1.1976050e+02   2.7722129e+02   1.2552617e+02   2.9464806e+02   9.1197187e+01   2.5307871e+02   8.0633703e+01   2.6645871e+02   1.2649524e+02   2.0946387e+02   9.3116439e+01   2.4461871e+02   9.3623406e+01   2.2110903e+02   7.7079019e+01   1.9525097e+02   8.1625729e+01   1.6084065e+02   5.5125974e+01   3.9244419e+02   3.7278335e+01   3.5896486e+02   1.1833280e+01   2.2085484e+02   8.1133871e+01   2.3223613e+02   9.6281432e+01   2.2692387e+02   9.0986710e+00   4.0961290e+01   1.0774632e+02   2.0406129e+02   8.2709613e+01   2.4570194e+02   9.8220297e+01   4.2677486e+02  -3.1781520e+01   2.8199645e+02   1.4130606e+01   2.1844323e+02   8.4577445e+01   3.3410486e+02   9.7720796e+00   2.8782839e+02   1.0175212e+02   2.3268486e+02  -7.9743204e+00   2.7718323e+02   1.0606695e+02   2.1587710e+02   8.8051768e+01   2.0975258e+02   2.0232883e+02   4.5287486e+02   4.3320480e+01   2.5947258e+02   6.5077355e+01   2.5315355e+02   9.9431910e+01   1.4522903e+02   1.1293652e+02   2.9511161e+02   1.0314688e+02   3.3510097e+02   1.5254966e+02   2.3822000e+02   8.7194981e+01   2.6615194e+02   1.2044010e+02   2.3925387e+02   5.3009045e+01   2.1306548e+02   1.3044283e+02   3.1498903e+02   1.3363023e+02   2.2074903e+02   9.5456529e+01   3.5110486e+02   1.2172080e+01   2.5996645e+02   1.1355978e+02   4.1906387e+02   2.2174568e+01   2.9070452e+02   2.4271381e+01   2.6000290e+02   1.0139783e+02   2.9782742e+02   1.4359058e+02   2.5513677e+02   4.8450994e+01   2.1644486e+02   1.2861488e+02   4.5567968e+02   2.3216594e+01   3.9129387e+02  -3.8480000e-01   2.8354097e+02   3.2058658e+01   2.4512323e+02  -1.6964052e+01   2.2868486e+02  -2.9514320e+01   1.0502581e+02   1.7457471e+02   2.7005677e+02  -6.5922839e+00   2.1165419e+02   3.9553148e+01   1.1887419e+02   8.8932000e+01   6.6890968e+01   1.2566163e+02   3.1753486e+02   1.1295768e+02   4.4984419e+02   1.2166658e+01   2.0433194e+02   1.0211119e+02   6.0906871e+02   4.4083213e+01   1.7636516e+02   1.0266305e+02   1.2295968e+02   1.4682839e+02   2.1915486e+02   1.2734808e+02   2.7629486e+02   1.2215688e+02   4.4395129e+02  -3.0183613e+00   2.8743677e+02   1.0317474e+02   1.3363065e+02   9.3138903e+01   3.2120065e+02   1.3745137e+02   3.0597000e+02   1.3754014e+02   3.0932516e+02   1.1491406e+01   2.6625486e+02   1.0120008e+02   2.1369323e+02   2.2764067e+02   4.8254032e+02   2.2430968e+01   2.0646839e+02   9.4313819e+01   6.9708065e+01   1.1780465e+02   4.5609000e+02   1.5271187e+01   2.5615581e+02   1.0031366e+02   6.8753486e+02   2.2257680e+01   3.6547839e+02  -1.5037548e+00   5.7296486e+02   3.1753280e+01   5.0008484e+02   2.7485794e+01   2.4338806e+02   8.0568310e+01   4.5654194e+01   2.0085637e+02   4.3213516e+02   1.3120800e+01   1.2810486e+02   8.2392080e+01   6.9656032e+02   2.3757432e+01   3.1529645e+02   1.1302413e+01   2.2842194e+02   4.5677858e+01   3.4494452e+02   6.2363148e+01   2.0534226e+02   6.8516168e+01   2.1310486e+02  -3.4887920e+01   9.8052258e+01   7.4822916e+01   1.7370839e+02   5.0968490e+01   2.9042032e+02   1.2891799e+02   2.6040484e+02   9.9660839e+01   3.7801486e+02   3.9309280e+01   2.3140000e+02   9.2974774e+01   1.9101486e+02   8.4309280e+01   4.1737645e+02  -1.7718181e+01   1.2963486e+02   1.2569968e+02   4.3739486e+02  -3.5112045e-01   2.5051484e+02   1.6261236e+02   2.3182486e+02   1.1500448e+02   4.0752677e+02   1.5174955e+01   8.3394861e+01   1.5244888e+02   2.8292194e+02   1.1873431e+02   3.0990871e+02   1.2938601e+02   3.7467645e+02  -1.1565406e+01   4.2334486e+02   1.4102880e+01   2.3629806e+02   8.2171961e+01   1.0815486e+02   7.8368080e+01   4.1291486e+02   3.4607280e+01   3.1810516e+02   7.0438452e+00   2.1601806e+02   1.1446888e+02   2.6216548e+02   1.0103128e+02   5.1037742e+01   2.5436795e+02   3.9484861e+01   1.4267168e+02   2.3429486e+02   1.0461688e+02   3.4858065e+02   7.8022581e+00   2.0043613e+02   5.5587045e+01   1.6759935e+02   1.0855915e+02   3.7987486e+02  -1.8179520e+01   2.6780839e+02   1.3850533e+02   2.7870419e+02   5.8264310e+01   3.1920486e+02   1.2534080e+01   2.3508742e+02   1.0794333e+02   2.2686355e+02   8.7423819e+01   1.6501645e+02   6.6249006e+01   2.9753677e+02  -2.3206813e+01   1.0010645e+02   9.7500516e+01   4.5050000e+01   1.2174310e+02
   2.8897548e+02   4.9329290e+00   1.5453097e+02   7.9246877e+01   2.3351387e+02   1.2648792e+02   1.8913968e+02   1.0260689e+02   3.9669484e+02   1.5825058e+01   2.0193806e+02   1.0018818e+02   3.9704290e+02  -3.5159239e+01   2.4692516e+02   1.0174276e+02   4.9001806e+02   8.2779097e+00   2.3148645e+02   8.5038503e+01   2.4775129e+02   9.1693768e+01   2.8028806e+02   1.1019599e+02   2.4935871e+02   7.1171303e+01   3.5498871e+02   1.4426284e+02   1.6289387e+02   1.1574204e+02   2.4522871e+02   1.0604461e+02   2.4591903e+02   8.3184219e+01   1.6720097e+02   8.5019729e+01   1.6755065e+02   7.7059174e+01   3.7734419e+02   3.4206335e+01   3.3529486e+02  -1.4853120e+01   2.0638484e+02   5.8191471e+01   2.6075613e+02   1.2323983e+02   2.1458387e+02   2.0605871e+01   7.5241290e+01   1.1867392e+02   1.6554129e+02   1.0108121e+02   2.0889194e+02   1.0273510e+02   4.0006486e+02   6.5279551e-02   3.4318645e+02   4.4425406e+01   1.8424323e+02   6.5553445e+01   3.1944486e+02   7.0848796e+00   2.8692839e+02   9.8724116e+01   1.9872486e+02   1.9824796e+00   2.6980323e+02   9.8747355e+01   2.4220710e+02   1.0499537e+02   2.2546258e+02   1.9213203e+02   4.6406486e+02   4.2515280e+01   2.4094258e+02   9.7899755e+01   2.6372355e+02   7.7926310e+01   1.3627903e+02   1.0793252e+02   2.5707161e+02   1.1257008e+02   3.2606097e+02   1.2727286e+02   2.1827000e+02   9.5690981e+01   2.7253194e+02   1.0720970e+02   2.5406387e+02   6.0154245e+01   2.3964548e+02   9.7736426e+01   2.9636903e+02   1.1773983e+02   2.1322903e+02   9.6628129e+01   3.1968486e+02  -3.1432045e-01   2.2448645e+02   1.2496818e+02   4.0354387e+02   2.4326168e+01   2.6174452e+02   1.1018181e+01   2.4176290e+02   6.7477032e+01   3.0901742e+02   1.2912538e+02   2.1589677e+02   5.7590194e+01   2.2987486e+02   1.1058048e+02   4.2800968e+02   7.6201935e+00   3.6124387e+02   1.6119200e+01   2.2896097e+02  -3.1449419e+00   2.1517323e+02   8.8619484e+00   1.9448486e+02  -3.1398320e+01   9.7835806e+01   1.7790991e+02   2.6848677e+02  -3.6566839e+00   1.8203419e+02   2.2542748e+01   1.2632419e+02   1.0988600e+02   3.8940968e+01   1.0303763e+02   2.6839486e+02   1.2392888e+02   4.5003419e+02   2.3911458e+01   2.3000194e+02   1.1467759e+02   4.9897871e+02   2.3710413e+01   1.7426516e+02   1.2987105e+02   1.2343968e+02   1.2516999e+02   2.2177486e+02   1.1951848e+02   2.3220486e+02   1.2306408e+02   4.6842129e+02   2.4934039e+01   3.0485677e+02   1.3436114e+02   1.4977065e+02   1.2412770e+02   3.4691065e+02   1.3444457e+02   3.0026000e+02   1.4975694e+02   3.2509516e+02  -3.2001935e+00   2.4544486e+02   1.2272488e+02   2.0841323e+02   2.5258307e+02   5.2701032e+02   2.2253368e+01   2.0851839e+02   1.1853982e+02   8.2998065e+01   1.4745145e+02   4.9218000e+02   2.4713987e+01   2.6253581e+02   1.2832326e+02   7.1168486e+02   2.6515680e+01   3.4113839e+02   6.2934452e+00   6.1296486e+02   5.1223280e+01   4.6989484e+02  -2.1990065e+00   2.1895806e+02   1.1700271e+02   5.5554194e+01   1.9939437e+02   4.5984516e+02   3.0384000e+01   1.4515486e+02   7.9128080e+01   6.2642032e+02   2.5608632e+01   2.9910645e+02   3.2407613e+01   2.1933194e+02   6.9115058e+01   2.7247452e+02   5.3490748e+01   1.9901226e+02   5.4262568e+01   2.0701486e+02  -3.8680720e+01   1.5990226e+02   9.7024916e+01   1.7936839e+02   3.7755690e+01   2.8871032e+02   1.1757479e+02   2.8712484e+02   9.5143239e+01   3.2448486e+02   2.5921680e+01   2.0854000e+02   9.9713574e+01   1.8958486e+02   7.5193680e+01   4.1670645e+02   3.6715419e+01   1.4634486e+02   9.5222880e+01   4.6410486e+02   1.2132080e+01   2.4294484e+02   1.7555796e+02   2.1048486e+02   1.2147168e+02   3.9047677e+02   1.5258955e+01   6.3824861e+01   1.5391448e+02   2.5668194e+02   9.7493510e+01   2.5518871e+02   1.1895361e+02   4.0463645e+02   8.8477935e+00   3.8429486e+02   2.8136880e+01   2.0510806e+02   8.4907161e+01   1.5877486e+02   8.4038480e+01   3.9006486e+02   5.4852796e+00   3.4096516e+02   6.5950452e+00   1.1192806e+02   1.4098608e+02   2.9811548e+02   1.1458528e+02   6.8847742e+01   2.2094315e+02   4.1484861e+01   1.3565168e+02   2.3677486e+02   1.3069848e+02   3.5187065e+02   2.9059058e+01   2.2324613e+02   6.8812245e+01   1.4878935e+02   1.0573395e+02   3.9825486e+02  -8.0799204e+00   2.8051839e+02   1.1872853e+02   2.3884419e+02   5.3453110e+01   3.3515486e+02  -9.6519204e+00   2.5470742e+02   1.4904373e+02   2.0653355e+02   8.1520219e+01   1.7548645e+02   4.7361406e+01   2.7576677e+02  -6.6552129e+00   1.0115645e+02   8.2936516e+01   3.2670000e+01   1.0854350e+02
   2.9911548e+02  -3.9827097e-01   1.7258097e+02   1.0646288e+02   2.2522387e+02   1.1853112e+02   2.1113968e+02   8.5656890e+01   3.5841484e+02   1.5974581e+00   2.0973806e+02   1.2928418e+02   4.0080290e+02   9.7299613e+00   1.9097516e+02   9.6508761e+01   5.2115806e+02   3.6826710e+01   2.1725645e+02   1.1303690e+02   2.7322129e+02   1.0655617e+02   2.5817806e+02   9.9064787e+01   2.4712871e+02   9.4249703e+01   3.0141871e+02   9.2928439e+01   1.4436387e+02   9.1464439e+01   2.3832871e+02   8.4506606e+01   2.3463903e+02   5.3516619e+01   1.8773097e+02   1.0446733e+02   1.6288065e+02   6.4432774e+01   3.7596419e+02   4.0026735e+01   3.5296486e+02   1.5073280e+01   1.9604484e+02   1.0406867e+02   2.5237613e+02   9.6190232e+01   2.3135387e+02   1.5314271e+01   4.8201290e+01   8.2267123e+01   1.9335129e+02   1.2118641e+02   2.2617194e+02   7.3072697e+01   4.2253486e+02  -1.8592320e+01   3.1599645e+02   1.6170606e+01   2.0396323e+02   8.5735845e+01   3.5396486e+02   2.4993280e+01   2.7378839e+02   9.9685316e+01   2.4729486e+02  -1.1233120e+01   2.7152323e+02   1.1293975e+02   2.1963710e+02   9.4610968e+01   2.1870258e+02   2.0973283e+02   4.5058486e+02   3.1403680e+01   2.8828258e+02   7.9252555e+01   2.6396355e+02   6.1857110e+01   1.3598903e+02   1.0629572e+02   2.9921161e+02   1.3133888e+02   3.2739097e+02   1.4435646e+02   2.1803000e+02   1.0366018e+02   2.6519194e+02   1.3079690e+02   2.2211387e+02   7.1950245e+01   2.4891548e+02   8.7784826e+01   2.7193903e+02   1.1912423e+02   2.3003903e+02   1.1556333e+02   3.2591486e+02  -1.1672720e+01   2.2587645e+02   1.5071698e+02   4.4883387e+02   4.2792968e+01   3.1417452e+02  -6.6962194e+00   2.4343290e+02   1.0529343e+02   2.8473742e+02   1.4192778e+02   2.0618677e+02   5.4276994e+01   1.9768486e+02   1.1711568e+02   4.6224968e+02   3.5099355e-01   3.8500387e+02  -1.3171600e+01   2.9092097e+02  -1.9174194e-01   1.8655323e+02   2.6815484e+00   2.4568486e+02  -2.4064320e+01   1.0226581e+02   2.0270551e+02   2.4853677e+02  -8.6306839e+00   2.2342419e+02   4.2141548e+01   1.1122419e+02   6.5344000e+01   5.8650968e+01   1.0013083e+02   2.4548486e+02   1.1224168e+02   5.3641419e+02   2.1431058e+01   1.9724194e+02   8.5058387e+01   6.4506871e+02   4.8321290e-01   1.9317516e+02   1.2250825e+02   1.2019968e+02   1.2276919e+02   2.2482486e+02   1.1098448e+02   2.2253486e+02   1.1750768e+02   4.6181129e+02   1.0082839e+01   3.0106677e+02   1.1576434e+02   1.3273065e+02   1.1744090e+02   2.9996065e+02   1.3482057e+02   3.0683000e+02   1.4766134e+02   3.1232516e+02  -1.1888594e+01   2.6944486e+02   1.0389488e+02   1.8255323e+02   2.0270187e+02   4.6949032e+02   1.2614968e+01   2.3570839e+02   1.3588462e+02   6.3468065e+01   1.5363385e+02   4.6842000e+02   1.7994787e+01   2.7215581e+02   1.1893366e+02   7.1848486e+02   3.7071680e+01   3.9351839e+02   5.3045161e-02   6.0739486e+02   3.8668880e+01   4.4174484e+02   2.3382994e+01   2.3300806e+02   9.9168710e+01   7.6414194e+01   1.6429557e+02   4.6370516e+02  -1.0264800e+01   1.6482486e+02   8.8594480e+01   6.5499032e+02   3.1753032e+01   3.3553645e+02   2.0723213e+01   2.1209194e+02   5.9694258e+01   3.4433452e+02   4.4311948e+01   1.8867226e+02   4.5749768e+01   2.0082486e+02  -3.5135520e+01   1.1876226e+02   1.0012612e+02   1.7979839e+02   6.5861290e+01   2.8514032e+02   1.2343039e+02   2.7921484e+02   1.1058604e+02   4.4187486e+02   4.5810480e+01   2.1492000e+02   8.8013174e+01   1.8991486e+02   9.2637280e+01   4.4403645e+02   3.0389019e+01   1.3068486e+02   1.0194568e+02   4.6148486e+02   2.1291680e+01   2.2956484e+02   1.4086836e+02   2.3510486e+02   1.4331208e+02   3.4952677e+02   2.3484955e+01   8.8964861e+01   1.6000328e+02   2.9692194e+02   1.1918431e+02   3.1056871e+02   1.0780321e+02   3.8815645e+02   8.8361935e+00   4.8339486e+02   8.6388796e+00   2.2163806e+02   6.1724761e+01   1.3387486e+02   9.7790480e+01   3.8787486e+02   3.1180480e+01   3.4272516e+02   2.9984245e+01   1.0206806e+02   3.7330488e+02   3.0140548e+02   1.3656208e+02   7.5277742e+01   2.3475875e+02   4.7254861e+01   1.5596008e+02   2.7306486e+02   1.1065528e+02   3.0906065e+02   1.7293858e+01   1.9538613e+02   8.6801045e+01   1.8607935e+02   1.4065075e+02   3.9610486e+02   4.7207955e-01   2.3194839e+02   1.4171413e+02   2.3756419e+02   7.4315510e+01   3.3753486e+02  -3.6232045e-01   2.2065742e+02   1.2076773e+02   1.9562355e+02   1.0568302e+02   1.6863645e+02   5.0579406e+01   2.5938677e+02  -7.4448129e+00   1.1520645e+02   8.7862516e+01   4.7620000e+01   1.2687750e+02
   3.0420548e+02   9.0445290e+00   1.7034097e+02   8.3792077e+01   2.4194387e+02   1.0147352e+02   2.0261968e+02   6.7678490e+01   3.5031484e+02   1.4005458e+01   2.0045806e+02   1.2449658e+02   3.4061290e+02   1.0785161e+01   2.0483516e+02   7.9919961e+01   5.2672806e+02   3.3001110e+01   2.3444645e+02   1.1099170e+02   2.6460129e+02   1.2272577e+02   2.8875806e+02   1.2393839e+02   2.7097871e+02   1.1506170e+02   3.1260871e+02   1.0880324e+02   2.1375387e+02   8.4483239e+01   2.3775871e+02   7.2212206e+01   2.5058903e+02   1.0176062e+02   2.0516097e+02   8.3262929e+01   1.6893065e+02   6.8518774e+01   3.7549419e+02   4.7874335e+01   3.2672486e+02  -1.6875204e+00   1.7866484e+02   7.6989071e+01   2.6980613e+02   1.0475583e+02   2.0649387e+02   1.6403071e+01   3.4151290e+01   1.4329112e+02   1.6535129e+02   9.7096413e+01   1.9755194e+02   8.4412297e+01   3.7753486e+02  -2.1802320e+01   3.1709645e+02  -1.1573935e+00   2.3215323e+02   7.2630645e+01   3.3277486e+02   1.5778480e+01   2.8316839e+02   1.2678492e+02   2.4063486e+02  -1.6800320e+01   2.5733323e+02   1.0760495e+02   2.1515710e+02   1.1301937e+02   2.5375258e+02   1.9998883e+02   4.5468486e+02   5.5265680e+01   2.7056258e+02   6.8860155e+01   2.4901355e+02   8.8723110e+01   1.5193903e+02   1.1986972e+02   2.7759161e+02   1.0764848e+02   3.3810097e+02   1.4097966e+02   2.5713000e+02   8.4872181e+01   3.0000194e+02   1.4430210e+02   2.3735387e+02   5.8771045e+01   2.4612548e+02   1.0726803e+02   3.1451903e+02   1.2609783e+02   2.0079903e+02   1.0486253e+02   3.2910486e+02   2.5452080e+01   2.3534645e+02   1.5138938e+02   4.0364387e+02   2.7548168e+01   2.7593452e+02  -1.6701935e-01   2.6109290e+02   1.1707063e+02   2.9496742e+02   1.1677938e+02   2.0927677e+02   3.4119794e+01   2.2487486e+02   1.2041048e+02   4.7062968e+02  -8.3194065e+00   3.8676387e+02   1.5837600e+01   2.4715097e+02   4.1198581e+00   2.1636323e+02   2.2956748e+01   2.5125486e+02  -2.0739920e+01   8.7925806e+01   1.6099271e+02   2.5953677e+02  -1.3220684e+01   2.0075419e+02   2.7335148e+01   1.3082419e+02   9.6376000e+01   5.0990968e+01   9.5933626e+01   2.6544486e+02   1.1302488e+02   4.9722419e+02   3.2376258e+01   1.9591194e+02   1.1707479e+02   6.5479871e+02   2.2704813e+01   1.8017516e+02   8.6968245e+01   1.6819968e+02   1.3839919e+02   2.2268486e+02   1.5773568e+02   3.1072486e+02   1.5916248e+02   4.9461129e+02   2.1548839e+01   3.2332677e+02   1.3304354e+02   1.4158065e+02   1.1826290e+02   3.0072065e+02   1.1818977e+02   2.5983000e+02   1.6165134e+02   3.1489516e+02   1.8195806e+01   2.6377486e+02   1.1796848e+02   2.3274323e+02   2.0987667e+02   4.7754032e+02   2.1680968e+01   2.1613839e+02   1.0378022e+02   7.4278065e+01   1.4533905e+02   4.2733000e+02   4.9019871e+00   2.5710581e+02   1.2290766e+02   6.6906486e+02   1.6215280e+01   3.7485839e+02  -2.2141548e+00   6.0039486e+02   2.3088880e+01   4.7698484e+02   2.7613794e+01   2.4747806e+02   1.1158111e+02   4.8274194e+01   1.3497677e+02   4.3546516e+02   1.7904400e+01   1.5963486e+02   8.2009680e+01   6.6956032e+02   2.0207432e+01   3.6953645e+02   4.7203213e+01   2.2819194e+02   5.4456258e+01   3.0080452e+02   7.1704348e+01   2.0948226e+02   5.2614968e+01   2.4882486e+02  -4.4745520e+01   1.0081226e+02   9.0132116e+01   1.8413839e+02   5.1654090e+01   3.0780032e+02   1.5209759e+02   2.4883484e+02   1.2425644e+02   3.9401486e+02   3.5219280e+01   2.1326000e+02   1.3166597e+02   2.1415486e+02   9.1798080e+01   4.2617645e+02   7.9178194e+00   1.3191486e+02   9.9517280e+01   5.1320486e+02   2.5340796e+00   2.5066484e+02   1.8303036e+02   2.2920486e+02   9.5974080e+01   4.3966677e+02   7.8437548e+00   5.2774861e+01   1.3670848e+02   2.5916194e+02   1.2644511e+02   2.8718871e+02   8.2433613e+01   3.9891645e+02   1.2735394e+01   4.5582486e+02   3.2984480e+01   2.0782806e+02   1.0378956e+02   1.6810486e+02   8.4572080e+01   3.8091486e+02   2.2647280e+01   3.6181516e+02   1.8267045e+01   1.0258806e+02   1.3930328e+02   2.6930548e+02   1.5094008e+02   7.0847742e+01   2.1254315e+02   3.3204861e+01   1.5855408e+02   2.5263486e+02   1.2856968e+02   3.4334065e+02   1.1891458e+01   2.1933613e+02   5.0555045e+01   1.4888935e+02   1.3157595e+02   3.8777486e+02  -5.3315204e+00   2.4580839e+02   1.1107533e+02   1.9246419e+02   8.9783510e+01   3.2410486e+02   1.3002080e+01   2.1075742e+02   1.2174973e+02   2.0286355e+02   9.3533819e+01   1.4848645e+02   5.6431406e+01   2.8462677e+02   1.0395987e+01   8.6636452e+01   9.7478116e+01   3.8140000e+01   1.1615590e+02
   2.9478548e+02   1.9518129e+01   1.4786097e+02   7.5780477e+01   2.4227387e+02   1.2111712e+02   2.3137968e+02   8.8757690e+01   4.0102484e+02   1.6808658e+01   1.8659806e+02   1.1598538e+02   3.0499290e+02  -1.8415239e+01   2.3716516e+02   8.3383561e+01   4.7168806e+02  -8.1656903e+00   2.1506645e+02   1.1026210e+02   2.8746129e+02   1.1256697e+02   2.8670806e+02   1.2357239e+02   2.6431871e+02   9.7024503e+01   3.3117871e+02   1.2426764e+02   1.7560387e+02   1.0820524e+02   2.6189871e+02   9.6051006e+01   2.3101903e+02   7.1666219e+01   1.7244097e+02   5.6550529e+01   2.1141065e+02   8.8120374e+01   3.8682419e+02   3.8677935e+01   3.0972486e+02   3.1812480e+01   2.3071484e+02   7.6435071e+01   2.8204613e+02   9.8246632e+01   2.2735387e+02  -3.8457290e+00   3.0291290e+01   1.2783992e+02   1.7568129e+02   1.0593001e+02   2.2008194e+02   6.9269897e+01   3.9110486e+02  -3.8927920e+01   2.9652645e+02   3.3158206e+01   2.2782323e+02   9.4927045e+01   3.3277486e+02   2.1208480e+01   2.5520839e+02   9.7591716e+01   2.4715486e+02   7.3880796e+00   2.6876323e+02   9.8310555e+01   1.8515710e+02   1.0907937e+02   2.5346258e+02   2.0142203e+02   4.6472486e+02   3.9462480e+01   2.6037258e+02   5.8575355e+01   2.4843355e+02   8.5379510e+01   1.5993903e+02   1.0737972e+02   3.0668161e+02   9.8551277e+01   3.4310097e+02   1.3524966e+02   2.4289000e+02   7.6961381e+01   2.6510194e+02   1.1852410e+02   2.2606387e+02   6.2154245e+01   2.2275548e+02   9.6197626e+01   2.9546903e+02   1.2776183e+02   2.2270903e+02   1.1610973e+02   3.4325486e+02   3.0900796e+00   2.3053645e+02   1.5972418e+02   4.1597387e+02   3.7091768e+01   3.3389452e+02   5.0561806e+00   2.7076290e+02   1.0020703e+02   2.9158742e+02   1.5589978e+02   2.2737677e+02   6.1771794e+01   2.0610486e+02   1.1925208e+02   4.6267968e+02   1.4036594e+01   4.1881387e+02  -3.9640000e-01   2.5001097e+02   1.0221058e+01   2.1450323e+02  -4.3244516e+00   2.5044486e+02  -3.3965120e+01   8.6505806e+01   1.6038631e+02   2.4791677e+02  -1.6710839e+00   1.8313419e+02   7.0224748e+01   1.5267419e+02   9.6428000e+01   8.1650968e+01   1.1610083e+02   2.9710486e+02   1.1106208e+02   4.6160419e+02   1.6705858e+01   2.2410194e+02   1.0395959e+02   5.6606871e+02   6.2073213e+01   1.8131516e+02   1.2235705e+02   1.4586968e+02   1.5090559e+02   2.1125486e+02   1.4755008e+02   3.1144486e+02   1.2705488e+02   4.9504129e+02   6.0844387e+00   2.7727677e+02   1.5540754e+02   1.7625065e+02   9.6299303e+01   3.0206065e+02   1.4498257e+02   2.7430000e+02   1.4778374e+02   3.2337516e+02   1.9327406e+01   2.8796486e+02   1.3122328e+02   2.1450323e+02   2.6038587e+02   4.5473032e+02   3.8035768e+01   2.0665839e+02   9.4348619e+01   9.4808065e+01   1.5936665e+02   4.8590000e+02   2.9786387e+01   2.5368581e+02   1.2175126e+02   7.5663486e+02   3.9829680e+01   4.1861839e+02   1.3815045e+01   6.1825486e+02   3.8370080e+01   4.8079484e+02   4.5928994e+01   2.2381806e+02   1.2885391e+02   6.9464194e+01   1.5014157e+02   3.7508516e+02   1.2394800e+01   1.1834486e+02   8.2362880e+01   7.3827032e+02   6.6606323e+00   3.4015645e+02   1.4743613e+01   2.1223194e+02   8.4353058e+01   3.3528452e+02   8.7895948e+01   1.9958226e+02   4.7026968e+01   2.2577486e+02  -5.3041520e+01   1.4886226e+02   1.6404812e+02   2.0379839e+02   7.0131290e+01   3.1604032e+02   1.4366839e+02   2.6755484e+02   1.0618884e+02   4.4053486e+02   5.8967680e+01   1.9487000e+02   1.0661717e+02   1.8487486e+02   8.7950480e+01   4.5427645e+02   2.2569819e+01   1.2934486e+02   1.0272288e+02   3.7272486e+02   7.3247955e-01   2.4837484e+02   1.4974356e+02   2.3496486e+02   1.1517328e+02   3.9343677e+02   1.0402155e+01   8.7444861e+01   1.5702488e+02   3.1154194e+02   1.4472471e+02   3.0033871e+02   1.0367161e+02   3.8615645e+02   4.1616194e+01   4.6658486e+02   7.7436796e+00   2.0491806e+02   6.9922361e+01   1.4896486e+02   7.1723280e+01   4.0539486e+02   1.9878880e+01   2.9105516e+02   2.3537845e+01   1.0925806e+02   1.5510968e+02   2.7002548e+02   1.2350248e+02   7.4177742e+01   2.7103675e+02   2.0534861e+01   1.4647768e+02   2.5891486e+02   1.0164728e+02   3.0782065e+02   1.1683058e+01   2.0919613e+02   8.2036245e+01   1.5878935e+02   1.5145395e+02   3.9506486e+02  -5.9147204e+00   2.7022839e+02   1.2898173e+02   2.4599419e+02   7.2261110e+01   3.3506486e+02   1.8215280e+01   2.1694742e+02   1.2358453e+02   2.1157355e+02   1.1911702e+02   1.6948645e+02   7.8801406e+01   2.7000677e+02   1.0455871e+00   8.9106452e+01   1.1280052e+02   4.3620000e+01   1.2885750e+02
   2.6797548e+02   1.5802929e+01   1.6024097e+02   1.0664008e+02   2.4513387e+02   1.0469832e+02   2.2561968e+02   7.9738490e+01   3.2874484e+02   1.2501058e+01   2.0078806e+02   1.0895018e+02   3.6347290e+02  -2.1436387e+00   2.0869516e+02   7.8951161e+01   5.2310806e+02   3.5307097e+00   2.2477645e+02   1.1786530e+02   2.6746129e+02   1.1858697e+02   3.0006806e+02   9.2713587e+01   3.0221871e+02   1.1899250e+02   3.0902871e+02   1.2189964e+02   1.6622387e+02   1.2204564e+02   2.3480871e+02   9.4648206e+01   2.1263903e+02   9.1606619e+01   1.9359097e+02   6.0668529e+01   1.4074065e+02   7.7113974e+01   3.6991419e+02   6.3940735e+01   3.7087486e+02   1.0450480e+01   2.5385484e+02   8.0543871e+01   2.6865613e+02   1.0412783e+02   1.5225387e+02  -1.5217729e+01   5.6631290e+01   1.1011272e+02   1.7073129e+02   1.2489601e+02   2.1003194e+02   5.7743897e+01   4.2953486e+02  -2.2772320e+01   3.1947645e+02   4.0822065e+00   2.0434323e+02   9.4565445e+01   3.4106486e+02   3.5452796e+00   2.5854839e+02   8.2474516e+01   2.1006486e+02  -7.2547204e+00   2.7118323e+02   1.0873695e+02   2.3968710e+02   1.0957697e+02   2.3075258e+02   1.8670883e+02   4.2963486e+02   3.4179680e+01   2.7518258e+02   8.4110555e+01   2.6515355e+02   1.0428191e+02   1.7636903e+02   8.7585316e+01   2.8659161e+02   1.1820848e+02   3.3920097e+02   1.3875166e+02   2.3551000e+02   8.2841781e+01   3.0072194e+02   1.1990450e+02   2.4940387e+02   4.5907045e+01   2.0280548e+02   1.0752363e+02   3.0327903e+02   1.0466703e+02   1.8708903e+02   1.2009933e+02   3.1429486e+02  -2.7831204e+00   2.3487645e+02   1.4918698e+02   4.4583387e+02   4.9942968e+01   3.2451452e+02   2.2365806e+00   2.8290290e+02   1.1889583e+02   3.0915742e+02   1.4240418e+02   2.0618677e+02   3.4226994e+01   2.3868486e+02   1.2711568e+02   4.7553968e+02   2.3377935e+00   3.7862387e+02   9.5788000e+00   2.2887097e+02   1.6392258e+01   2.2846323e+02   1.0887484e+00   2.3215486e+02  -3.1691920e+01   6.8645806e+01   1.9062511e+02   2.9034677e+02  -1.4355484e+01   1.8056419e+02   3.9280348e+01   1.2757419e+02   1.2478600e+02   7.3080968e+01   1.1478643e+02   2.9029486e+02   8.3416880e+01   4.5593419e+02   1.8059458e+01   2.2376194e+02   1.1189679e+02   5.5488871e+02   7.5076129e+00   2.0588516e+02   1.1549145e+02   8.6679677e+01   1.1002079e+02   2.0325486e+02   1.1886008e+02   2.5048486e+02   1.2727168e+02   4.5014129e+02   1.5396439e+01   2.7969677e+02   1.4042394e+02   1.6644065e+02   1.4679410e+02   2.9663065e+02   1.1803697e+02   3.0488000e+02   1.3281734e+02   3.5451516e+02   8.1162065e+00   2.4753486e+02   9.8787680e+01   2.2227323e+02   2.5080427e+02   4.6725032e+02   2.7414168e+01   2.1213839e+02   1.0239022e+02   7.9228065e+01   1.3637305e+02   4.0604000e+02   1.5035187e+01   2.5058581e+02   1.2285926e+02   5.6468486e+02   4.6795680e+01   3.9789839e+02  -7.5273548e+00   5.9306486e+02   4.7915280e+01   4.7103484e+02   2.7139794e+01   2.2086806e+02   1.2355991e+02   6.3504194e+01   1.6823837e+02   3.9256516e+02   1.7046400e+01   1.4591486e+02   7.2777280e+01   6.6008032e+02   3.1825832e+01   3.5653645e+02  -3.0967871e+00   2.3876194e+02   6.2750658e+01   3.2852452e+02   5.6386748e+01   1.8048226e+02   5.7934968e+01   2.1815486e+02  -4.4001920e+01   1.1928226e+02   1.3346452e+02   1.8255839e+02   4.9550490e+01   3.1385032e+02   1.3899359e+02   2.8259484e+02   1.0507564e+02   3.4287486e+02   5.2310480e+01   2.3226000e+02   1.0857597e+02   1.8268486e+02   8.8075680e+01   3.8989645e+02   3.0150219e+01   1.5044486e+02   9.0654880e+01   4.0515486e+02  -1.4481920e+01   2.5847484e+02   1.6016556e+02   2.0896486e+02   1.1140328e+02   4.1485677e+02   5.2585548e+00   7.6344861e+01   1.4820288e+02   2.7230194e+02   1.1391391e+02   2.9833871e+02   1.1678161e+02   3.7086645e+02   2.5689394e+01   4.6663486e+02   2.6499680e+01   2.2853806e+02   1.0551276e+02   1.4829486e+02   8.1726880e+01   4.0820486e+02   1.2794080e+01   3.2324516e+02  -1.7735484e-01   9.4118065e+01   1.1522088e+02   2.6583548e+02   1.1735768e+02   5.9947742e+01   2.0617515e+02   2.3584861e+01   1.6037368e+02   2.2491486e+02   1.1997728e+02   2.9106065e+02   7.8385806e-01   2.1100613e+02   6.3511445e+01   1.3850935e+02   1.2188635e+02   3.2463486e+02   5.3396796e+00   2.5337839e+02   1.4185973e+02   2.4656419e+02   9.6595510e+01   3.3910486e+02   8.5620796e+00   2.5175742e+02   1.3160973e+02   2.2519355e+02   5.7887419e+01   1.6872645e+02   4.9812206e+01   2.9400677e+02  -1.1114413e+01   9.4396452e+01   8.9617316e+01   3.5860000e+01   1.1352830e+02
   2.9182548e+02   2.1564929e+01   1.5434097e+02   8.3732077e+01   2.3189387e+02   8.8377523e+01   1.9770968e+02   8.9831290e+01   2.4393484e+02   1.7855858e+01   1.8612806e+02   9.6782981e+01   3.8238290e+02   1.7735613e+00   1.7930516e+02   8.9912361e+01   5.8777806e+02   5.8371097e+00   2.2815645e+02   9.0594903e+01   2.7770129e+02   1.1457777e+02   2.9891806e+02   1.1122559e+02   2.6045871e+02   9.2233303e+01   3.1188871e+02   1.2638084e+02   1.7751387e+02   1.1738244e+02   2.7103871e+02   1.0093981e+02   2.2763903e+02   7.9646619e+01   1.7197097e+02   6.1258129e+01   1.3465065e+02   9.3461174e+01   3.4930419e+02   3.7259535e+01   3.8972486e+02   1.7792480e+01   2.0347484e+02   8.9854271e+01   2.3999613e+02   9.9800632e+01   1.9768387e+02   5.4378710e+00   3.9151290e+01   1.2956112e+02   1.4082129e+02   1.2038881e+02   2.1360194e+02   8.4268297e+01   4.2744486e+02  -3.3125120e+01   3.2485645e+02   2.0941806e+01   2.0691323e+02   9.7789845e+01   3.2348486e+02   6.2816796e+00   2.7758839e+02   1.0428132e+02   2.4901486e+02  -6.2807204e+00   2.5580323e+02   1.0234735e+02   2.1296710e+02   9.1334568e+01   2.3058258e+02   2.0260243e+02   4.7048486e+02   4.6001680e+01   2.8737258e+02   8.5035355e+01   2.4791355e+02   6.7331110e+01   1.8484903e+02   8.5196916e+01   2.9654161e+02   1.1889248e+02   3.5063097e+02   1.5573726e+02   2.4313000e+02   5.8132181e+01   2.8200194e+02   1.1826210e+02   2.2863387e+02   8.0898645e+01   2.0180548e+02   1.2502363e+02   2.8398903e+02   1.1035023e+02   2.3151903e+02   1.0178493e+02   3.4348486e+02   2.5416796e+00   2.3206645e+02   1.6284178e+02   3.9664387e+02   4.0018168e+01   2.6032452e+02   1.0751781e+01   2.4586290e+02   1.1233903e+02   3.0077742e+02   1.0159458e+02   2.2903677e+02   5.3398994e+01   1.9806486e+02   1.3936528e+02   4.7591968e+02  -4.3526065e+00   3.1248387e+02   2.3820000e+01   2.4963097e+02   2.0351458e+01   1.8174323e+02  -6.1236516e+00   2.4391486e+02  -2.6872720e+01   7.9355806e+01   1.6338831e+02   2.9877677e+02  -5.5998839e+00   1.7608419e+02   4.4258748e+01   1.4537419e+02   1.0656200e+02   7.6420968e+01   1.5098923e+02   2.7268486e+02   1.1839568e+02   4.6979419e+02   1.2190658e+01   2.1895194e+02   9.2231587e+01   5.7324871e+02   1.8318813e+01   1.9207516e+02   1.2478625e+02   1.4767968e+02   1.1733079e+02   2.2782486e+02   1.3660448e+02   2.6791486e+02   1.2158728e+02   4.4352129e+02   1.0160387e+00   2.8548677e+02   1.3865074e+02   1.1496065e+02   1.0863250e+02   3.2072065e+02   1.0867977e+02   2.8564000e+02   1.2739654e+02   3.6618516e+02   3.1826065e+00   2.3115486e+02   9.8338080e+01   2.4298323e+02   2.3148747e+02   5.3368032e+02   2.8479768e+01   2.2308839e+02   1.2627422e+02   9.1038065e+01   1.3985825e+02   4.5276000e+02   2.3727587e+01   2.3077581e+02   1.5148406e+02   4.7491486e+02   4.0557280e+01   4.1909839e+02   2.0586645e+01   6.6320486e+02   4.0444080e+01   4.2574484e+02   5.6332994e+01   2.2533806e+02   9.6632310e+01   7.6504194e+01   1.3909837e+02   4.1146516e+02   2.8484400e+01   1.5182486e+02   6.4404480e+01   6.8432032e+02   6.9766323e+00   3.4219645e+02   1.4530413e+01   2.2200194e+02   5.5661458e+01   3.2356452e+02   6.0783548e+01   2.0067226e+02   3.1699768e+01   2.5691486e+02  -3.8962720e+01   1.1152226e+02   9.3655316e+01   1.7474839e+02   4.1025290e+01   2.7057032e+02   1.2178599e+02   2.7312484e+02   1.2393324e+02   4.5706486e+02   4.8695280e+01   2.2573000e+02   1.0014837e+02   1.9044486e+02   1.0350488e+02   4.4127645e+02   1.7419819e+01   1.3253486e+02   8.5327680e+01   4.7858486e+02   8.9236796e+00   2.3432484e+02   1.2771756e+02   2.0996486e+02   1.4722328e+02   3.9885677e+02   1.5348555e+01   8.2294861e+01   1.4938688e+02   2.6316194e+02   1.1016511e+02   3.1856871e+02   1.0612321e+02   3.6205645e+02  -4.2658065e+00   4.2082486e+02  -7.2155204e+00   2.0234806e+02   8.8037961e+01   1.4772486e+02   7.0822480e+01   4.2853486e+02   3.3267680e+01   3.2557516e+02   3.8762452e+00   9.6398065e+01   1.4584848e+02   2.7830548e+02   1.2198008e+02   6.2567742e+01   2.0777555e+02   3.2724861e+01   1.3788248e+02   2.4110486e+02   7.9262080e+01   3.5225065e+02   3.3028658e+01   2.0419613e+02   6.4906245e+01   1.7307935e+02   1.3240075e+02   3.6282486e+02  -2.7155204e+00   2.5532839e+02   9.3083729e+01   3.3946419e+02   1.2016351e+02   3.2577486e+02   2.2908480e+01   2.1037742e+02   1.3030013e+02   2.1238355e+02   9.3912219e+01   1.8363645e+02   6.7139406e+01   2.7391677e+02  -6.4721290e-01   9.0916452e+01   9.2945716e+01   3.1900000e+01   1.0132510e+02
   2.6354548e+02  -1.3626710e+00   1.6234097e+02   8.6902077e+01   2.4165387e+02   9.1496723e+01   2.1670968e+02   6.0741290e+01   3.3226484e+02   1.7499458e+01   2.1340806e+02   1.0489058e+02   3.3752290e+02  -1.5876387e+00   1.9735516e+02   1.2532836e+02   5.1296806e+02   2.7219097e+00   2.1944645e+02   1.1562170e+02   2.6670129e+02   1.1422777e+02   2.7238806e+02   1.0682799e+02   2.8516871e+02   8.8166503e+01   3.1402871e+02   1.4653964e+02   1.9946387e+02   1.1553644e+02   2.7599871e+02   1.1206301e+02   2.3558903e+02   7.9870619e+01   1.5844097e+02   4.6670529e+01   1.7307065e+02   6.1527574e+01   3.3582419e+02   2.7807935e+01   3.2925486e+02   1.8920080e+01   1.9109484e+02   7.5184671e+01   2.5675613e+02   1.0988983e+02   1.9430387e+02  -2.4581729e+01   3.7201290e+01   9.4047123e+01   1.5982129e+02   9.5058813e+01   2.6370194e+02   9.6120297e+01   3.8558486e+02  -2.3586320e+01   3.0442645e+02   2.5526206e+01   2.2653323e+02   8.2270245e+01   3.5372486e+02   1.7482480e+01   2.9635839e+02   1.1139972e+02   2.1534486e+02  -1.1487120e+01   2.5738323e+02   1.0322095e+02   2.3477710e+02   1.0758977e+02   1.9628258e+02   1.6952643e+02   4.5391486e+02   1.2567280e+01   2.5866258e+02   8.7572155e+01   2.5629355e+02   7.4850710e+01   1.4679903e+02   1.1024092e+02   2.7897161e+02   1.0972808e+02   3.4658097e+02   1.0149126e+02   2.4399000e+02   1.1354338e+02   2.7657194e+02   1.2602650e+02   2.2225387e+02   5.0559045e+01   2.0928548e+02   1.0716523e+02   3.1170903e+02   1.1751263e+02   2.1498903e+02   8.1727329e+01   3.5663486e+02  -2.1030320e+01   2.5353645e+02   1.4393418e+02   4.3330387e+02   4.8175368e+01   3.3236452e+02   1.3508581e+01   2.5662290e+02   1.0195823e+02   3.0787742e+02   1.1578658e+02   2.2142677e+02   5.6767794e+01   2.0401486e+02   1.2817928e+02   4.7419968e+02   1.4784994e+01   3.9795387e+02   2.2322400e+01   2.4206097e+02   2.5770581e+00   2.1060323e+02  -5.8624516e+00   2.1263486e+02  -8.8003204e+00   7.8835806e+01   1.6933991e+02   2.5886677e+02  -3.0270839e+00   1.8746419e+02   4.3258348e+01   1.2972419e+02   8.9964000e+01   5.9840968e+01   1.0679563e+02   3.0363486e+02   1.0920968e+02   4.7436419e+02   2.5205058e+01   2.0295194e+02   9.3561587e+01   5.7660871e+02   3.1680013e+01   1.7483516e+02   1.1835545e+02   1.1995968e+02   1.4211839e+02   2.2029486e+02   1.1253688e+02   2.7134486e+02   1.4974288e+02   4.4242129e+02   1.0674039e+01   3.1259677e+02   1.5448194e+02   1.3073065e+02   7.7180903e+01   3.0791065e+02   1.5684457e+02   3.0421000e+02   1.4139094e+02   3.7104516e+02   1.0893806e+01   2.6363486e+02   1.2321968e+02   2.0165323e+02   2.1474387e+02   5.1901032e+02   7.5533677e+00   2.3532839e+02   1.3543502e+02   6.9038065e+01   1.4985825e+02   4.6566000e+02   3.0315587e+01   2.6168581e+02   1.2130126e+02   4.4434486e+02   3.0472880e+01   3.8947839e+02   1.0376245e+01   6.3606486e+02   4.1185280e+01   4.4870484e+02   3.3926194e+01   2.1947806e+02   1.0853111e+02   7.9124194e+01   1.6888877e+02   4.1513516e+02   1.2290800e+01   1.5506486e+02   8.2045280e+01   7.5551032e+02   2.1001432e+01   3.5695645e+02   1.3009613e+01   1.9233194e+02   4.0755058e+01   3.2552452e+02   8.4726748e+01   1.9420226e+02   4.7357368e+01   2.6844486e+02  -4.9835120e+01   9.8902258e+01   1.3275492e+02   1.5951839e+02   5.3393690e+01   3.0123032e+02   1.4328319e+02   2.5274484e+02   1.0461364e+02   4.4648486e+02   6.1681680e+01   2.1359000e+02   1.0411957e+02   1.9529486e+02   8.1496880e+01   4.2327645e+02   1.0049819e+01   1.3663486e+02   8.6379680e+01   4.5253486e+02  -5.3723204e+00   2.6004484e+02   1.2365996e+02   2.3087486e+02   1.3827048e+02   4.2390677e+02   1.4344555e+01   7.9584861e+01   1.3956368e+02   3.0568194e+02   1.1767351e+02   3.0247871e+02   1.0283041e+02   3.7977645e+02   1.2546594e+01   4.5429486e+02   9.2968796e+00   2.1453806e+02   1.1368276e+02   1.6858486e+02   8.0723680e+01   4.5920486e+02  -1.1955920e+01   3.4229516e+02   3.1348645e+01   9.5548065e+01   1.2934648e+02   2.6083548e+02   1.2985768e+02   5.6517742e+01   2.4849955e+02   3.6824861e+01   1.7002448e+02   2.4163486e+02   9.2029680e+01   3.5577065e+02   1.7417058e+01   2.2838613e+02   4.2021045e+01   1.9997935e+02   1.2720875e+02   3.8348486e+02   6.5816796e+00   2.5922839e+02   1.2358173e+02   3.1489419e+02   1.3027911e+02   3.2863486e+02   3.2096796e+00   2.2846742e+02   1.1790293e+02   2.0705355e+02   9.4578619e+01   1.5824645e+02   7.0740606e+01   2.7400677e+02   3.4558710e-01   1.0496645e+02   8.6631716e+01   2.7900000e+01   1.1883510e+02
   2.4825548e+02   6.8605290e+00   1.5962097e+02   9.1449677e+01   2.2627387e+02   1.0220712e+02   2.2899968e+02   9.1138090e+01   3.4712484e+02  -1.5934194e-01   1.7935806e+02   1.1194458e+02   3.4633290e+02  -5.1524387e+00   1.9445516e+02   7.2990361e+01   5.0753806e+02   1.6346310e+01   2.2725645e+02   1.0356690e+02   2.7279129e+02   1.1516057e+02   2.5806806e+02   1.1912359e+02   2.7388871e+02   7.6828903e+01   3.2583871e+02   1.2988484e+02   1.5694387e+02   1.0483804e+02   2.6189871e+02   7.8761006e+01   2.6058903e+02   6.8820619e+01   1.5478097e+02   3.6863329e+01   1.8941065e+02   7.4740374e+01   3.9110419e+02   4.4295535e+01   3.2106486e+02   1.1952796e+00   2.1443484e+02   5.9317471e+01   2.6823613e+02   1.0364143e+02   1.8820387e+02   8.2462710e+00   2.8771290e+01   9.9771523e+01   1.8130129e+02   1.0548041e+02   2.3136194e+02   7.5557497e+01   3.9148486e+02  -2.6198320e+01   2.9556645e+02   2.7895006e+01   2.1548323e+02   8.1914245e+01   2.9929486e+02   1.0506880e+01   2.6297839e+02   1.1997012e+02   2.3263486e+02  -9.4903204e+00   2.5242323e+02   1.0304775e+02   1.9782710e+02   7.3785768e+01   2.3499258e+02   1.9801963e+02   4.4220486e+02   3.7024080e+01   2.5823258e+02   8.6796555e+01   2.6224355e+02   8.6854710e+01   1.5827903e+02   1.1722252e+02   2.5987161e+02   1.0063608e+02   3.3663097e+02   1.1961726e+02   2.3660000e+02   8.8034581e+01   2.6100194e+02   1.4842210e+02   2.2730387e+02   7.2005045e+01   1.9917548e+02   1.2713403e+02   2.7779903e+02   1.1274543e+02   1.8146903e+02   8.9878929e+01   3.3768486e+02   1.5005680e+01   2.5029645e+02   1.0543338e+02   4.1497387e+02   3.8981768e+01   3.3732452e+02   2.7317806e+00   2.5395290e+02   1.1907183e+02   3.0573742e+02   1.5305778e+02   2.2508677e+02   3.6764994e+01   2.0548486e+02   1.1582168e+02   4.7533968e+02   3.7337935e+00   3.7886387e+02   1.4419600e+01   2.3754097e+02   4.6486581e+00   2.0846323e+02  -8.3112516e+00   2.0748486e+02  -9.8583204e+00   7.7355806e+01   1.9673831e+02   3.2353677e+02  -1.0530684e+01   1.9394419e+02   5.0639948e+01   1.1782419e+02   8.3716000e+01   7.7130968e+01   1.2936243e+02   2.6229486e+02   1.1798688e+02   4.9651419e+02   4.2433058e+01   2.1729194e+02   7.4834387e+01   5.4651871e+02   1.7087213e+01   1.7564516e+02   1.2414065e+02   1.2148968e+02   1.1775599e+02   2.2458486e+02   1.5239368e+02   2.5420486e+02   1.4287408e+02   4.5776129e+02   3.4066839e+01   3.0238677e+02   1.4818874e+02   1.4611065e+02   1.3547050e+02   3.1591065e+02   1.4335457e+02   2.9926000e+02   1.2164694e+02   3.1947516e+02   7.2094065e+00   2.9163486e+02   1.3540968e+02   2.1769323e+02   2.6851067e+02   4.8654032e+02   3.5340968e+01   2.3246839e+02   1.0338382e+02   7.4468065e+01   1.3780385e+02   4.5714000e+02   1.8467187e+01   2.7015581e+02   1.4857366e+02   4.6568486e+02   5.3865680e+01   4.2051839e+02   2.2093045e+01   5.6253486e+02   5.1397680e+01   4.4070484e+02   3.6996194e+01   2.4890806e+02   1.2260671e+02   6.5174194e+01   2.1986477e+02   4.3856516e+02   1.4796400e+01   1.6210486e+02   9.9392080e+01   6.3546032e+02   1.9354323e+00   3.3491645e+02   1.0012813e+01   2.2561194e+02   5.8472658e+01   3.1890452e+02   9.1156348e+01   1.7820226e+02   5.0067368e+01   2.9134486e+02  -3.3337120e+01   1.0266226e+02   9.4554116e+01   1.7693839e+02   5.2380090e+01   3.0309032e+02   1.3585439e+02   2.6574484e+02   1.1914364e+02   4.2339486e+02   4.2678880e+01   2.2911000e+02   9.0067974e+01   1.9177486e+02   8.4158480e+01   4.0717645e+02   2.2337819e+01   1.3958486e+02   1.0471368e+02   5.1477486e+02   2.9784796e+00   2.3528484e+02   1.4517076e+02   2.2763486e+02   1.4918968e+02   4.4557677e+02   4.9909548e+00   6.6914861e+01   1.7104728e+02   2.7044194e+02   1.1792271e+02   3.0756871e+02   1.0057321e+02   3.8315645e+02   2.3516194e+01   4.0206486e+02   1.9195280e+01   2.2582806e+02   9.7729561e+01   1.4939486e+02   1.0035888e+02   4.1801486e+02   2.6249280e+01   3.3738516e+02   1.6914452e+00   8.7588065e+01   1.1012328e+02   2.7964548e+02   1.3239288e+02   6.9037742e+01   2.2201795e+02   4.7684861e+01   1.3654568e+02   2.5587486e+02   9.5930480e+01   3.4791065e+02   1.6995858e+01   2.1572613e+02   6.1033845e+01   1.4526935e+02   1.3201555e+02   3.5953486e+02  -9.9823204e+00   2.5022839e+02   1.2201173e+02   3.3980419e+02   1.2618631e+02   3.1739486e+02   4.9188796e+00   2.5237742e+02   1.5023013e+02   1.9162355e+02   1.1200302e+02   1.7534645e+02   6.4422606e+01   3.2724677e+02  -1.2873613e+01   9.1156452e+01   1.1030652e+02   4.4000000e+01   9.8927097e+01
   2.6782548e+02   2.0244929e+01   1.7743097e+02   7.1364877e+01   2.6794387e+02   1.0697352e+02   2.1999968e+02   8.8708090e+01   3.7317484e+02   1.8276658e+01   1.6302806e+02   1.2668098e+02   3.5142290e+02   7.0603613e+00   2.0859516e+02   1.1028916e+02   5.0368806e+02   3.0804310e+01   2.2401645e+02   8.2406103e+01   2.9479129e+02   1.2340057e+02   2.6196806e+02   1.2513159e+02   2.7554871e+02   9.5356103e+01   3.1383871e+02   1.3603484e+02   1.7932387e+02   6.2807639e+01   2.4137871e+02   1.1907261e+02   2.3415903e+02   1.0174502e+02   1.7287097e+02   6.1566129e+01   1.5665065e+02   7.9081174e+01   3.7044419e+02   5.5608335e+01   3.5825486e+02   7.6500796e+00   2.1381484e+02   9.3457071e+01   2.4804613e+02   9.4536632e+01   2.2068387e+02   5.8778710e+00   2.3051290e+01   1.1760912e+02   1.8087129e+02   1.0275481e+02   2.6708194e+02   9.5609897e+01   4.4025486e+02  -4.9099920e+01   3.4028645e+02   1.5847406e+01   2.2396323e+02   1.1289585e+02   3.1501486e+02  -2.5750720e+01   2.6873839e+02   1.0031932e+02   2.2496486e+02  -6.9267204e+00   2.6276323e+02   1.0812055e+02   2.0830710e+02   1.0094737e+02   2.2499258e+02   1.9563963e+02   4.8177486e+02   4.8388480e+01   2.4523258e+02   5.9506555e+01   2.1848355e+02   8.7635510e+01   1.5831903e+02   1.1455932e+02   2.8073161e+02   1.1296728e+02   3.3877097e+02   1.5306606e+02   2.3008000e+02   6.9276181e+01   2.8048194e+02   1.4567370e+02   2.4263387e+02   6.2968645e+01   2.1985548e+02   7.2849626e+01   2.9993903e+02   1.2578423e+02   2.0874903e+02   9.1126529e+01   3.1044486e+02  -3.1951204e+00   2.2177645e+02   1.3104498e+02   4.3973387e+02   3.6280968e+01   3.1927452e+02  -3.1042194e+00   2.6390290e+02   1.3213583e+02   3.0944742e+02   1.5600098e+02   2.2603677e+02   5.5638994e+01   2.0034486e+02   1.2580288e+02   4.3933968e+02   9.8537935e+00   3.8329387e+02   7.1552000e+00   3.1449097e+02   7.7826581e+00   2.3579323e+02   1.4523484e+00   2.7853486e+02  -1.9832320e+01   9.0785806e+01   2.1176391e+02   2.7601677e+02  -6.5890839e+00   1.8056419e+02   3.6570348e+01   1.3962419e+02   8.9322000e+01   4.3510968e+01   1.2934203e+02   2.7710486e+02   1.2933208e+02   4.5789419e+02   3.1382658e+01   2.0548194e+02   7.2969187e+01   5.9733871e+02   3.0301613e+01   1.7483516e+02   1.2401545e+02   1.3805968e+02   1.3600039e+02   2.4453486e+02   1.1374768e+02   2.4834486e+02   1.2391288e+02   4.4647129e+02   9.6400387e+00   2.8685677e+02   1.4096114e+02   1.2915065e+02   1.1620730e+02   2.8153065e+02   1.0229497e+02   2.6469000e+02   1.5836254e+02   3.2318516e+02  -1.0473935e+00   2.5848486e+02   1.2710168e+02   2.2979323e+02   2.2458267e+02   5.2549032e+02   1.7604968e+01   2.3556839e+02   1.1303582e+02   1.1094806e+02   1.4826545e+02   4.2257000e+02   3.1192787e+01   2.6849581e+02   1.1403646e+02   4.7825486e+02   5.0330080e+01   4.1599839e+02   1.1734645e+01   6.1501486e+02   2.6349280e+01   4.6174484e+02   3.8212994e+01   2.1033806e+02   1.2612231e+02   6.0894194e+01   2.0891717e+02   4.0832516e+02   1.8975600e+01   1.5663486e+02   6.5159680e+01   7.0423032e+02   2.4813832e+01   2.9862645e+02   9.8260129e+00   2.3895194e+02   7.1305458e+01   3.0385452e+02   7.3130348e+01   1.7520226e+02   4.8257368e+01   2.7091486e+02  -4.8702720e+01   7.6622258e+01   9.9637316e+01   1.7584839e+02   5.8697290e+01   3.0676032e+02   1.0837079e+02   2.6412484e+02   1.0598324e+02   3.8777486e+02   4.0428480e+01   2.2759000e+02   9.2039574e+01   1.9948486e+02   1.0073168e+02   4.2332645e+02   1.6235819e+01   1.4958486e+02   9.1533680e+01   4.6987486e+02   1.9770480e+01   2.6956484e+02   1.3037836e+02   2.4115486e+02   1.5415808e+02   4.1233677e+02   5.6501548e+00   6.2964861e+01   1.6493328e+02   3.0220194e+02   9.9661910e+01   2.6904871e+02   9.5934813e+01   3.3929645e+02   2.8694994e+01   4.6096486e+02   2.4433280e+01   2.1358806e+02   7.0658761e+01   1.6110486e+02   8.3322080e+01   4.3020486e+02   3.5084080e+01   3.3596516e+02  -9.5495484e-01   1.0773806e+02   1.0561128e+02   2.7073548e+02   1.1663568e+02   3.2137742e+01   2.4268995e+02   2.0964861e+01   1.3258328e+02   2.5801486e+02   1.1861928e+02   3.0420065e+02   6.3526581e+00   1.8953613e+02   7.4369045e+01   1.4478935e+02   1.2995395e+02   1.9839486e+02  -9.0411204e+00   2.4827839e+02   1.0683773e+02   3.1337419e+02   1.3930071e+02   3.6048486e+02  -9.5832045e-01   2.2032742e+02   1.1826413e+02   2.3372355e+02   1.0882502e+02   1.7877645e+02   6.8768206e+01   2.9300677e+02  -1.7894413e+01   1.0858645e+02   8.9202116e+01   2.2470000e+01   1.1507950e+02
   3.4506548e+02   9.5857290e+00   1.1829097e+02   9.9336077e+01   2.3870387e+02   1.2373272e+02   2.1709968e+02   6.0940090e+01   3.0160484e+02   1.6332258e+01   2.0940806e+02   1.2921058e+02   3.9461290e+02  -1.1014839e+01   1.8416516e+02   7.5863561e+01   5.6572806e+02   2.0981110e+01   2.2491645e+02   1.3723410e+02   2.8099129e+02   1.2665457e+02   3.2975806e+02   1.1091839e+02   2.5369871e+02   8.6204103e+01   2.8069871e+02   1.0377604e+02   1.7798387e+02   1.1182484e+02   2.5889871e+02   8.9571006e+01   2.4696903e+02   8.5390219e+01   1.8235097e+02   7.3857729e+01   1.7826065e+02   6.0732374e+01   3.7463419e+02   5.2233135e+01   3.4939486e+02  -9.8811204e+00   2.2114484e+02   8.1920671e+01   2.4356613e+02   9.1755032e+01   2.2711387e+02   2.6413471e+01   4.5531290e+01   9.1050723e+01   1.9220129e+02   1.0351841e+02   2.4812194e+02   9.5126697e+01   4.4977486e+02  -3.2431520e+01   3.5571645e+02   1.2563006e+01   2.2777323e+02   7.8211045e+01   3.7268486e+02   1.1205680e+01   3.0311839e+02   1.0899892e+02   2.5158486e+02  -1.1536320e+01   2.4614323e+02   1.1678015e+02   2.4268710e+02   1.0671697e+02   2.4222258e+02   2.1232123e+02   4.4358486e+02   4.8633680e+01   2.8513258e+02   8.0744555e+01   2.8124355e+02   6.8854710e+01   1.5289903e+02   1.3389292e+02   2.7021161e+02   1.1551888e+02   3.1363097e+02   1.1360726e+02   2.3227000e+02   9.6670981e+01   2.8319194e+02   1.4883690e+02   2.4435387e+02   5.6641045e+01   2.2949548e+02   9.5238426e+01   3.1708903e+02   1.0951223e+02   2.0436903e+02   1.4061693e+02   3.5720486e+02  -7.9859204e+00   2.3087645e+02   1.3126698e+02   3.9459387e+02   3.9182168e+01   3.4193452e+02   4.7429806e+00   2.4395290e+02   1.0301183e+02   2.9577742e+02   1.0790458e+02   2.1570677e+02   3.4035394e+01   2.3872486e+02   1.2054248e+02   3.6433968e+02   1.8183794e+01   4.0676387e+02   1.0327600e+01   2.5230097e+02   1.4037858e+01   1.8389323e+02   8.2743484e+00   2.2525486e+02  -3.7999920e+01   9.1645806e+01   1.8893511e+02   2.8043677e+02   6.1073161e+00   2.1194419e+02   4.1959948e+01   1.2607419e+02   7.3306000e+01   7.2940968e+01   1.1846763e+02   2.7982486e+02   1.3982448e+02   4.8565419e+02  -1.8078142e+01   2.2481194e+02   8.9142787e+01   5.6451871e+02   3.1557213e+01   1.7326516e+02   1.2091105e+02   1.8267968e+02   1.0924079e+02   2.1572486e+02   1.4071248e+02   2.6439486e+02   1.2867888e+02   4.6571129e+02   8.6208387e+00   3.0053677e+02   1.4165674e+02   1.2892065e+02   1.0284570e+02   2.7963065e+02   1.4287697e+02   2.5807000e+02   1.6141214e+02   3.3147516e+02   2.2629406e+01   2.3044486e+02   1.0615488e+02   2.1969323e+02   2.2763067e+02   5.3082032e+02   3.1785677e+00   2.2127839e+02   1.3155902e+02   1.2361806e+02   1.3839185e+02   4.9233000e+02   3.8131987e+01   2.5815581e+02   1.1620366e+02   4.6929486e+02   1.4196880e+01   4.2066839e+02   8.5510452e+00   6.1306486e+02   3.8215280e+01   4.3460484e+02   3.9864194e+01   2.2266806e+02   1.1246591e+02   8.3694194e+01   1.8033317e+02   4.3637516e+02   5.8716000e+00   1.3710486e+02   6.4342080e+01   7.0008032e+02   3.7385832e+01   3.0824645e+02   6.5764129e+00   2.3019194e+02   6.3866258e+01   3.3166452e+02   5.4185548e+01   1.9486226e+02   3.0974568e+01   2.4063486e+02  -4.0940320e+01   9.2662258e+01   9.3594116e+01   1.3708839e+02   7.5608090e+01   2.8014032e+02   1.3364039e+02   2.7207484e+02   1.1391724e+02   3.8748486e+02   4.6361680e+01   2.1197000e+02   8.4339174e+01   1.7834486e+02   8.2802880e+01   4.2994645e+02   2.3762194e+00   1.3929486e+02   9.5976880e+01   5.3472486e+02  -1.9475204e+00   2.3694484e+02   1.4722796e+02   2.3329486e+02   1.0730688e+02   4.2628677e+02   1.2054155e+01   6.2254861e+01   1.4623008e+02   2.9125194e+02   1.0372791e+02   2.8880871e+02   8.8404013e+01   3.2667645e+02  -2.4540645e-01   4.3929486e+02   3.0016880e+01   1.9729806e+02   7.8251961e+01   1.5458486e+02   8.3563680e+01   3.9863486e+02   1.8179680e+01   3.4638516e+02   3.5014452e+00   1.0025806e+02   1.3186968e+02   3.0478548e+02   1.2562168e+02   6.1177742e+01   2.0402675e+02   4.3104861e+01   1.0448208e+02   2.6753486e+02   1.2271768e+02   3.4496065e+02   2.6951858e+01   2.0333613e+02   4.7885045e+01   1.7954935e+02   1.2088315e+02   3.7325486e+02   6.4000796e+00   2.3722839e+02   1.0967173e+02   2.7108419e+02   1.1249391e+02   3.5410486e+02   2.5792080e+01   2.0984742e+02   1.3425253e+02   2.1024355e+02   9.2223419e+01   1.5572645e+02   4.6332206e+01   2.7229677e+02  -1.6047613e+01   8.0916452e+01   1.1312572e+02   1.7190000e+01   1.1712190e+02
   3.1563548e+02   4.1301290e+00   1.8348097e+02   8.4260877e+01   2.4094387e+02   8.0173523e+01   2.2461968e+02   8.1108490e+01   3.4755484e+02   1.9376258e+01   2.1940806e+02   1.0765058e+02   3.8490290e+02  -2.9480387e+00   1.8792516e+02   1.1018276e+02   5.9701806e+02   3.0479097e+00   2.2629645e+02   9.9503703e+01   2.8451129e+02   9.9992968e+01   3.5196806e+02   9.5461587e+01   2.9102871e+02   9.4787703e+01   3.0402871e+02   1.2762964e+02   1.7275387e+02   1.1138324e+02   2.7042871e+02   6.8598606e+01   2.2358903e+02   1.0216062e+02   1.8859097e+02   8.9638529e+01   1.6007065e+02   9.1087574e+01   3.7168419e+02   5.8559135e+01   3.6410486e+02   2.3702080e+01   1.9566484e+02   8.5769071e+01   2.6270613e+02   7.4983832e+01   2.2525387e+02   7.0422710e+00   1.9721290e+01   1.3135552e+02   1.5811129e+02   1.0862561e+02   2.4384194e+02   1.0108910e+02   4.0253486e+02  -2.1752320e+01   3.0404645e+02   2.6556606e+01   2.4339323e+02   8.7731445e+01   3.6310486e+02   1.0832080e+01   2.4030839e+02   1.3607372e+02   2.2682486e+02  -1.3655204e+00   2.5452323e+02   9.8919755e+01   2.0630710e+02   1.0652737e+02   2.4617258e+02   1.9894523e+02   4.7101486e+02   3.6479280e+01   2.7171258e+02   9.5628155e+01   2.6567355e+02   9.2960310e+01   1.4546903e+02   9.1587316e+01   3.0387161e+02   1.0573608e+02   2.9710097e+02   1.2796966e+02   2.5441000e+02   1.0098978e+02   2.6734194e+02   1.3605490e+02   2.4263387e+02   5.6158645e+01   2.1812548e+02   1.0824803e+02   3.0684903e+02   1.1547143e+02   2.2794903e+02   1.1831053e+02   3.4625486e+02  -1.3399204e+00   2.3029645e+02   1.1612338e+02   3.8287387e+02   2.8549768e+01   3.5517452e+02   3.2973781e+01   2.4109290e+02   1.1677063e+02   3.1230742e+02   1.4643218e+02   2.1646677e+02   4.3354594e+01   2.4220486e+02   1.1817408e+02   4.8191968e+02   1.9273935e+00   3.5862387e+02   1.0368800e+01   2.5463097e+02   4.7145806e-01   2.0993323e+02  -5.4288516e+00   2.2429486e+02  -2.5353120e+01   8.0115806e+01   1.5518751e+02   2.5681677e+02  -9.6730839e+00   1.9646419e+02   2.9058348e+01   1.2172419e+02   1.2225400e+02   6.7750968e+01   1.1907283e+02   2.8820486e+02   8.3444080e+01   4.4689419e+02   3.6926581e+00   2.0605194e+02   1.0688359e+02   5.5042871e+02   3.6844129e+00   1.8664516e+02   1.0493065e+02   1.1786968e+02   1.1895559e+02   2.4501486e+02   1.3322928e+02   2.5825486e+02   1.2793008e+02   4.8823129e+02   4.0092387e+00   3.2859677e+02   1.2635194e+02   2.0396065e+02   8.8082503e+01   3.0896065e+02   1.3610057e+02   3.1211000e+02   1.4027894e+02   3.6685516e+02   2.0459006e+01   2.7958486e+02   1.1851368e+02   2.3741323e+02   2.2821307e+02   4.5758032e+02   7.1877677e+00   2.2813839e+02   1.0149022e+02   1.3770806e+02   1.2012465e+02   4.4933000e+02   3.1331987e+01   2.3782581e+02   1.6202006e+02   4.9001486e+02   3.5919280e+01   3.7770839e+02   3.2467845e+01   5.8344486e+02   1.9394880e+01   5.0751484e+02   2.9841394e+01   2.2414806e+02   1.3744751e+02   9.9654194e+01   1.3191637e+02   3.9294516e+02   1.3960000e+00   1.4615486e+02   8.7188080e+01   6.4132032e+02   2.8176632e+01   3.4200645e+02   2.7545613e+01   2.3047194e+02   5.1843858e+01   3.2642452e+02   7.7604748e+01   1.9362226e+02   3.0313768e+01   2.5001486e+02  -4.7690720e+01   1.0066226e+02   9.4474116e+01   1.8465839e+02   5.8572490e+01   2.5876032e+02   1.0892079e+02   2.5726484e+02   8.3912039e+01   3.9206486e+02   2.8605280e+01   2.0402000e+02   7.9305174e+01   1.9063486e+02   9.9299680e+01   3.9117645e+02   3.2997819e+01   1.3658486e+02   9.3663680e+01   4.7591486e+02   2.0377280e+01   2.8099484e+02   1.5394396e+02   2.2134486e+02   1.0145288e+02   3.9843677e+02  -1.9078452e+00   8.5824861e+01   1.1972448e+02   3.2016194e+02   1.1770511e+02   2.9685871e+02   1.1957001e+02   3.6053645e+02   1.4257935e+00   4.5491486e+02   2.2197280e+01   1.8910806e+02   7.5427161e+01   1.3839486e+02   5.9668880e+01   4.6472486e+02   2.6412480e+01   3.3710516e+02  -3.1461548e+00   1.0911806e+02   1.4078088e+02   2.3187548e+02   1.0617448e+02   4.6987742e+01   2.6788195e+02   4.4824861e+01   1.3481448e+02   2.3353486e+02   8.1337680e+01   3.1620065e+02   3.0126581e+00   1.8976613e+02   8.5300645e+01   1.5478935e+02   1.5386395e+02   3.9187486e+02   5.8047955e-01   2.7389839e+02   1.1606813e+02   2.4670419e+02   6.5734310e+01   3.7629486e+02   6.8668796e+00   2.1561742e+02   1.0602093e+02   2.1453355e+02   8.6740219e+01   1.7815645e+02   4.5297806e+01   3.0591677e+02  -3.0672129e+00   9.7676452e+01   9.6024916e+01   4.2710000e+01   1.1965030e+02
   3.1844548e+02  -2.2846710e+00   1.6886097e+02   1.0933048e+02   2.2537387e+02   1.1808912e+02   2.0837968e+02   8.2167690e+01   3.2612484e+02   1.2306581e+00   2.2154806e+02   1.2037938e+02   3.4942290e+02  -2.0963871e-01   2.1045516e+02   1.1390036e+02   5.7930806e+02   3.5374710e+01   2.1658645e+02   1.2009050e+02   2.4965129e+02   1.0073177e+02   3.0417806e+02   1.1712479e+02   2.6545871e+02   9.4123303e+01   2.9293871e+02   1.1303684e+02   1.5079387e+02   1.2166004e+02   2.4870871e+02   7.3056206e+01   2.3696903e+02   1.0024022e+02   1.9182097e+02   7.7620129e+01   1.6112065e+02   6.0623574e+01   3.5568419e+02   3.3079135e+01   3.4187486e+02   1.7704796e+00   1.9885484e+02   1.1003387e+02   2.4680613e+02   1.2916583e+02   2.1492387e+02   9.3886710e+00   6.1341290e+01   8.7305923e+01   1.7163129e+02   1.3468401e+02   2.6222194e+02   9.9808697e+01   4.4639486e+02  -3.3351120e+01   3.0199645e+02   1.2000606e+01   2.2158323e+02   1.1423625e+02   2.8572486e+02  -4.4575204e+00   3.0449839e+02   1.1750852e+02   2.3363486e+02  -1.2403204e+00   2.6418323e+02   1.0910695e+02   1.9153710e+02   1.3470897e+02   2.3822258e+02   1.8246123e+02   4.8682486e+02   4.1604480e+01   2.4523258e+02   6.0596555e+01   2.5801355e+02   6.8143110e+01   1.3365903e+02   8.9532116e+01   2.5716161e+02   1.0780288e+02   2.9710097e+02   1.2630966e+02   2.0713000e+02   4.6062181e+01   2.6748194e+02   1.0066370e+02   1.9654387e+02   7.8615845e+01   2.3580548e+02   5.7463626e+01   2.5579903e+02   1.0070543e+02   2.1565903e+02   8.8433729e+01   3.1539486e+02   9.7887955e-01   2.5287645e+02   1.0588698e+02   4.0883387e+02   2.7422968e+01   3.6479452e+02   1.3154181e+01   2.5500290e+02   9.3747832e+01   3.0496742e+02   1.5163938e+02   2.0537677e+02   6.6051794e+01   2.3244486e+02   1.2056488e+02   4.2881968e+02   4.1253935e+00   3.7529387e+02   4.3752000e+00   2.7396097e+02  -4.0749419e+00   2.2079323e+02   2.0322348e+01   2.4606486e+02   2.7152796e+00   7.8355806e+01   1.8137831e+02   2.5810677e+02   9.7937161e+00   1.8670419e+02   5.2789148e+01   1.4047419e+02   1.2285400e+02   6.8080968e+01   1.0904643e+02   2.9668486e+02   1.0771568e+02   4.9065419e+02   1.4521858e+01   2.1253194e+02   1.0936519e+02   5.7560871e+02   1.2940013e+01   1.6726516e+02   1.0272105e+02   1.3376968e+02   1.4492359e+02   2.2844486e+02   1.4379488e+02   2.6868486e+02   1.4566568e+02   4.5947129e+02   1.0220039e+01   3.2522677e+02   1.5568154e+02   1.4168065e+02   1.1530490e+02   3.0058065e+02   1.5229097e+02   2.9778000e+02   1.6238534e+02   2.9218516e+02   4.5326065e+00   2.5201486e+02   1.3357928e+02   2.3046323e+02   2.5562907e+02   5.0130032e+02   1.4001677e+00   2.0984839e+02   1.0652342e+02   1.1299806e+02   1.4101145e+02   4.5457000e+02   1.4912787e+01   2.6130581e+02   1.1423166e+02   4.8410486e+02   1.9862080e+01   4.1913839e+02   3.0393445e+01   6.0382486e+02   2.4284480e+01   4.7951484e+02   2.0551394e+01   2.1986806e+02   1.1530991e+02   1.5169419e+02   7.6653174e+01   3.6622516e+02   8.7736000e+00   1.5353486e+02   7.0117680e+01   6.7856032e+02   1.8397432e+01   3.4343645e+02   3.6001213e+01   2.5595194e+02   7.2615458e+01   2.9528452e+02   6.3525948e+01   1.6501226e+02   5.8032568e+01   2.3868486e+02  -4.4594320e+01   1.2133226e+02   1.0806052e+02   1.8346839e+02   7.3807690e+01   2.8676032e+02   1.2816079e+02   2.6121484e+02   1.4197604e+02   3.8944486e+02   5.1484880e+01   2.0530000e+02   9.3352774e+01   1.6601486e+02   8.2839280e+01   3.9137645e+02   2.9411819e+01   1.3734486e+02   8.2132880e+01   4.0653486e+02   2.4476796e+00   2.5137484e+02   1.3831356e+02   1.6934486e+02   1.0066288e+02   3.9166677e+02  -2.7462452e+00   8.0014861e+01   1.6914928e+02   2.7287194e+02   8.1628310e+01   3.2456871e+02   1.1611321e+02   4.0586645e+02   1.3889394e+01   4.4144486e+02   5.5148796e+00   2.1658806e+02   8.6518761e+01   1.7263486e+02   7.0449680e+01   4.0915486e+02   4.6238080e+01   3.2053516e+02   1.9179445e+01   9.1978065e+01   1.2220208e+02   2.9111548e+02   9.4335277e+01   4.8087742e+01   1.9964395e+02   2.2774861e+01   1.4410848e+02   2.1715486e+02   1.0245808e+02   3.2891065e+02   1.8755858e+01   1.8333613e+02   5.7765045e+01   1.3931935e+02   1.2982155e+02   3.7701486e+02  -6.8507204e+00   2.6589839e+02   1.3604813e+02   2.6965419e+02   8.7228310e+01   3.3777486e+02   1.1998480e+01   2.4008742e+02   1.7021333e+02   2.0829355e+02   6.6379419e+01   1.6291645e+02   6.0797006e+01   3.2310677e+02  -6.4424129e+00   9.6676452e+01   9.2584916e+01   3.7670000e+01   1.3148350e+02
   2.8916548e+02   6.0077290e+00   1.7519097e+02   1.1020408e+02   2.3875387e+02   8.4968723e+01   2.3509968e+02   8.4930090e+01   3.3379484e+02   1.3857058e+01   1.7997806e+02   1.1742498e+02   4.1385290e+02  -3.2240387e+00   2.0188516e+02   9.6775961e+01   5.0577806e+02   2.1727110e+01   2.2582645e+02   9.9681303e+01   2.7984129e+02   1.0197657e+02   2.6870806e+02   8.9122387e+01   2.7116871e+02   1.0285650e+02   3.3921871e+02   1.3209444e+02   1.6284387e+02   9.0226039e+01   2.4961871e+02   8.9933406e+01   2.2953903e+02   7.7924619e+01   1.5844097e+02   6.7910529e+01   1.9069065e+02   1.0187797e+02   3.7239419e+02   6.3832335e+01   3.3796486e+02   2.7032796e+00   2.1966484e+02   8.1129071e+01   2.4875613e+02   1.0624983e+02   2.0411387e+02   9.9734710e+00   1.6631290e+01   1.0998272e+02   1.6625129e+02   9.8354413e+01   2.3403194e+02   9.4823897e+01   4.2015486e+02  -1.2351920e+01   3.2352645e+02   2.9808206e+01   1.9263323e+02   7.2642245e+01   2.9772486e+02   1.7724796e+00   2.5306839e+02   1.1672292e+02   2.5520486e+02   3.4079551e-02   2.6409323e+02   1.0234415e+02   2.1420710e+02   1.0385537e+02   2.0470258e+02   1.9055283e+02   4.2772486e+02   4.7042480e+01   2.5804258e+02   8.2621755e+01   2.7343355e+02   1.0247951e+02   1.5803903e+02   9.4911716e+01   2.4864161e+02   1.2096448e+02   3.2634097e+02   1.4282046e+02   2.2851000e+02   7.5011781e+01   2.7586194e+02   1.1404330e+02   2.3149387e+02   6.6819845e+01   2.0506548e+02   9.0242826e+01   2.9236903e+02   1.2072983e+02   2.0684903e+02   1.0413853e+02   3.7015486e+02  -2.1781920e+01   2.3110645e+02   1.4267858e+02   4.0744387e+02   3.2964168e+01   3.1574452e+02  -1.7771819e+01   2.6571290e+02   1.0413103e+02   2.6454742e+02   1.5721298e+02   2.4042677e+02   4.6487794e+01   2.0291486e+02   1.0997728e+02   4.5224968e+02   1.0300994e+01   3.9472387e+02   1.3408000e+00   2.1963097e+02   6.4614581e+00   2.0798323e+02  -6.2728516e+00   2.3934486e+02  -3.5887120e+01   1.0697581e+02   1.9408871e+02   2.9039677e+02  -8.5494839e+00   1.9208419e+02   5.5268748e+01   1.4132419e+02   1.0333600e+02   6.1420968e+01   1.4933923e+02   2.5934486e+02   1.1441288e+02   4.2389419e+02  -4.3273419e+00   1.9953194e+02   7.9835187e+01   5.5651871e+02   2.0567213e+01   1.6950516e+02   1.4025185e+02   1.0638968e+02   1.5563399e+02   2.2291486e+02   1.1652728e+02   2.7053486e+02   1.2061768e+02   4.8314129e+02   3.9376439e+01   3.0175677e+02   1.2644914e+02   1.5263065e+02   1.0756890e+02   2.9010065e+02   1.6207937e+02   2.9149000e+02   1.4535854e+02   3.4594516e+02   1.6181806e+01   2.4301486e+02   1.1771928e+02   2.3317323e+02   2.5389227e+02   4.9439032e+02   2.2762968e+01   2.0803839e+02   7.6528219e+01   1.2361806e+02   1.3335185e+02   4.3742000e+02   1.9044787e+01   2.3910581e+02   1.2424766e+02   5.0348486e+02   3.0881680e+01   4.1713839e+02  -2.7365548e+00   6.1115486e+02   3.1318080e+01   4.5251484e+02   4.6191394e+01   2.6524806e+02   1.3010951e+02   4.8034194e+01   1.5166597e+02   4.0946516e+02   1.9744400e+01   1.6129486e+02   1.0035688e+02   6.2127032e+02   3.5980632e+01   3.4748645e+02   3.3577213e+01   2.3285194e+02   6.0413458e+01   3.1613452e+02   6.0097948e+01   1.7724226e+02   4.0244168e+01   2.1234486e+02  -4.7627120e+01   9.1812258e+01   9.0942116e+01   1.5936839e+02   6.1975690e+01   2.9328032e+02   1.3487919e+02   2.7126484e+02   1.3884204e+02   4.0187486e+02   5.6300480e+01   2.1497000e+02   1.0242917e+02   1.7668486e+02   9.1415680e+01   3.9560645e+02   1.7883419e+01   1.3248486e+02   6.4281680e+01   4.6053486e+02  -1.3102320e+01   2.4904484e+02   1.5110996e+02   1.8448486e+02   1.3198168e+02   4.0590677e+02   6.8455484e-01   1.2748486e+02   8.0201680e+01   2.5139194e+02   8.9296710e+01   2.7109871e+02   1.0096081e+02   3.9415645e+02   6.2561935e+00   4.5691486e+02   2.4467280e+01   2.1701806e+02   1.0219436e+02   1.4044486e+02   8.9504880e+01   3.9387486e+02   1.1890480e+01   3.6819516e+02   4.3266452e+00   9.4928065e+01   1.1039608e+02   2.4954548e+02   1.0280088e+02   5.1707742e+01   1.9450435e+02   3.3154861e+01   1.6393808e+02   2.2277486e+02   8.3958480e+01   3.5129065e+02   2.2554581e+00   2.3386613e+02   6.7102645e+01   1.5293935e+02   1.3659195e+02   4.0282486e+02  -6.5355204e+00   2.5808839e+02   1.1086293e+02   2.8294419e+02   1.2035511e+02   3.3329486e+02   1.1026880e+01   2.5346742e+02   1.3604293e+02   1.9057355e+02   8.2227019e+01   1.7129645e+02   5.3416606e+01   2.9505677e+02  -2.3108413e+01   9.9256452e+01   7.8468516e+01   3.2470000e+01   1.2570950e+02
   2.8792548e+02   3.6066929e+01   1.6248097e+02   9.6650877e+01   2.2727387e+02   1.0569712e+02   2.5047968e+02   8.7079690e+01   3.4164484e+02   2.8129058e+01   1.9907806e+02   1.3460698e+02   3.8142290e+02   4.5203613e+00   1.6711516e+02   7.5937561e+01   4.9939806e+02   1.7567510e+01   2.5163645e+02   1.0985650e+02   2.8775129e+02   1.0992377e+02   2.8128806e+02   8.5905987e+01   3.0235871e+02   8.7071303e+01   3.6860871e+02   1.4470324e+02   1.6617387e+02   1.0442964e+02   2.3865871e+02   9.4380206e+01   2.3977903e+02   8.4775419e+01   1.8139097e+02   6.0354529e+01   1.7146065e+02   7.3466374e+01   3.6958419e+02   5.9297135e+01   3.5639486e+02  -7.1111204e+00   2.1490484e+02   8.5899871e+01   2.1199613e+02   8.6140632e+01   1.8925387e+02   6.4922710e+00   2.8441290e+01   1.0869792e+02   1.5001129e+02   1.1517361e+02   2.0841194e+02   8.2443497e+01   3.9153486e+02  -1.8582320e+01   3.4947645e+02   1.3012206e+01   2.1586323e+02   7.7973845e+01   3.5596486e+02   8.0732796e+00   2.3373839e+02   5.2789316e+01   2.3039486e+02  -7.6911204e+00   2.5404323e+02   1.0267815e+02   2.1196710e+02   1.0836457e+02   2.1275258e+02   2.1667883e+02   4.6787486e+02   4.2590480e+01   2.6513258e+02   7.5624555e+01   2.2558355e+02   7.9017510e+01   1.4312903e+02   1.2115452e+02   2.8883161e+02   1.4702928e+02   2.7477097e+02   1.2537606e+02   2.3641000e+02   7.2769781e+01   2.9610194e+02   1.3056410e+02   2.2744387e+02   5.7753845e+01   2.0733548e+02   9.7161226e+01   3.0574903e+02   1.2389943e+02   2.0936903e+02   9.9076929e+01   3.2372486e+02   1.0032480e+01   2.3082645e+02   1.5951098e+02   4.8006387e+02   3.5484568e+01   3.3432452e+02  -4.4821935e-01   2.4809290e+02   9.5070632e+01   3.3025742e+02   1.1914618e+02   2.1689677e+02   6.7510194e+01   2.1310486e+02   1.1831208e+02   4.5319968e+02   1.0934994e+01   3.4991387e+02  -9.6444000e+00   2.7554097e+02   1.3748658e+01   1.8665323e+02   8.1035484e+00   2.0296486e+02  -2.5786720e+01   8.8975806e+01   1.8523871e+02   2.6286677e+02   5.3229161e+00   1.8584419e+02   4.1957948e+01   1.4162419e+02   1.0621200e+02   7.0370968e+01   1.2857323e+02   2.8658486e+02   1.1595368e+02   4.7041419e+02   1.6281058e+01   2.1038194e+02   1.1405719e+02   5.8024871e+02   4.8208813e+01   1.7312516e+02   1.1925225e+02   1.0548968e+02   1.4284599e+02   2.3934486e+02   1.1478288e+02   2.5672486e+02   1.2415248e+02   4.5581129e+02   1.8272839e+01   3.0864677e+02   1.3505794e+02   1.5511065e+02   8.1800503e+01   2.8477065e+02   1.3746577e+02   3.4116000e+02   1.5967494e+02   4.0366516e+02  -9.9057935e+00   2.6034486e+02   1.1024288e+02   2.2922323e+02   1.9182827e+02   5.0392032e+02   2.6000568e+01   2.1427839e+02   1.0778902e+02   1.0989806e+02   1.1882945e+02   4.2123000e+02   4.0869987e+01   2.5201581e+02   1.3464486e+02   4.1806486e+02   2.6675280e+01   4.1432839e+02   1.2728245e+01   6.0801486e+02   2.6099280e+01   4.3727484e+02   3.3840594e+01   2.3166806e+02   1.0593591e+02   5.9694194e+01   1.6578317e+02   4.1670516e+02   1.9495200e+01   1.5934486e+02   7.7892880e+01   6.9637032e+02   1.4582632e+01   3.1662645e+02   4.4096013e+01   2.4019194e+02   7.2446258e+01   3.1837452e+02   7.9298748e+01   1.8153226e+02   5.3900968e+01   2.0834486e+02  -5.7027120e+01   9.6622258e+01   1.1555732e+02   1.7760839e+02   7.5276490e+01   2.8676032e+02   1.2868079e+02   2.9078484e+02   1.2433044e+02   4.2377486e+02   2.4838480e+01   2.1978000e+02   9.7904374e+01   2.0177486e+02   9.2358480e+01   3.9322645e+02   1.7553819e+01   1.3120486e+02   8.5004080e+01   4.8110486e+02   4.1520796e+00   2.5204484e+02   1.3529996e+02   2.2363486e+02   1.1346968e+02   3.8038677e+02   1.7876155e+01   1.2920486e+02   8.1734080e+01   2.4825194e+02   1.3612791e+02   2.7785871e+02   8.7800013e+01   3.7796645e+02   7.1713935e+00   4.4729486e+02   3.6668796e+00   2.0615806e+02   6.7063161e+01   1.5315486e+02   8.7438080e+01   3.9158486e+02   2.9836796e+00   3.5176516e+02  -1.6489548e+00   1.0563806e+02   1.8172928e+02   2.8540548e+02   1.0132208e+02   5.9657742e+01   2.1838835e+02   2.4634861e+01   1.3195968e+02   2.3539486e+02   1.0394888e+02   3.6468065e+02   2.5704258e+01   2.0372613e+02   4.1513845e+01   1.4354935e+02   1.6157315e+02   3.6253486e+02   4.0676796e+00   2.8880839e+02   1.1644533e+02   2.5560419e+02   5.8872310e+01   3.5506486e+02   5.5252796e+00   2.2251742e+02   1.1280893e+02   1.9881355e+02   9.7477819e+01   1.6429645e+02   8.2646606e+01   2.5429677e+02  -8.2676129e+00   8.1016452e+01   8.2977716e+01   4.4760000e+01   1.0853630e+02
   3.6101548e+02   2.1309729e+01   1.6577097e+02   8.6197677e+01   2.4427387e+02   1.2600712e+02   2.1447968e+02   1.0553969e+02   3.4141484e+02   3.8674581e+00   2.0378806e+02   1.2271018e+02   3.7338290e+02  -3.9864387e+00   2.1321516e+02   9.5299561e+01   5.2263806e+02   2.8830968e-01   2.3901645e+02   9.8866103e+01   2.7108129e+02   1.1082737e+02   3.1112806e+02   1.1782879e+02   2.8731871e+02   9.3994503e+01   3.0469871e+02   1.5057604e+02   1.4375387e+02   7.4993239e+01   2.5627871e+02   9.0500606e+01   2.4572903e+02   7.4729419e+01   1.8625097e+02   6.6825729e+01   1.5026065e+02   1.0525237e+02   4.1263419e+02   4.3853135e+01   3.3810486e+02   1.0220796e+00   2.4071484e+02   8.6065071e+01   2.1894613e+02   9.2674632e+01   2.1601387e+02   6.6414710e+00   3.8391290e+01   1.2771192e+02   1.7154129e+02   1.4579121e+02   2.8517194e+02   6.6012697e+01   4.4153486e+02  -2.1632320e+01   3.2918645e+02   1.3205406e+01   2.4044323e+02   1.0138745e+02   3.8682486e+02   5.0244796e+00   2.5516839e+02   1.3174492e+02   2.6734486e+02   1.5772880e+01   2.5833323e+02   1.1638495e+02   2.0749710e+02   1.0786217e+02   2.1352258e+02   2.1126723e+02   4.7925486e+02   4.0060080e+01   2.9175258e+02   6.5354955e+01   2.4058355e+02   6.8817510e+01   1.3270903e+02   9.7558116e+01   2.7568161e+02   1.0775128e+02   3.0491097e+02   1.0534486e+02   2.4318000e+02   8.7938181e+01   2.8843194e+02   1.0845770e+02   2.3530387e+02   4.9415045e+01   2.0964548e+02   9.4456426e+01   2.9027903e+02   1.0279703e+02   2.0070903e+02   1.2133973e+02   2.8744486e+02   1.3124880e+01   2.4210645e+02   1.4741858e+02   4.3435387e+02   6.0571368e+01   3.0708452e+02  -9.2690194e+00   2.5805290e+02   9.9123832e+01   2.7773742e+02   1.2943778e+02   1.9061677e+02   4.3322594e+01   2.0025486e+02   1.2534008e+02   4.4800968e+02  -1.6498065e+00   3.8267387e+02   7.0648000e+00   2.7044097e+02   1.1496658e+01   2.1093323e+02   2.8211484e+00   2.2796486e+02  -1.4646720e+01   6.4505806e+01   1.9100631e+02   2.7358677e+02  -1.8246839e+00   1.7132419e+02   3.9969548e+01   1.4467419e+02   1.0391800e+02   7.2420968e+01   8.9599226e+01   3.0239486e+02   1.1592888e+02   4.9422419e+02   3.5096258e+01   2.2329194e+02   9.7594387e+01   5.6570871e+02   5.5201290e-01   1.8036516e+02   1.3095305e+02   1.1224968e+02   1.4554519e+02   2.1125486e+02   1.0069008e+02   2.6539486e+02   1.2516888e+02   4.8961129e+02   1.4328839e+01   2.8069677e+02   1.3861394e+02   1.2530065e+02   1.1694530e+02   3.1920065e+02   1.3309137e+02   3.1107000e+02   1.7370214e+02   3.5989516e+02   2.4495806e+01   2.4263486e+02   1.2636968e+02   2.0965323e+02   1.7724387e+02   4.4882032e+02   5.8385677e+00   2.1803839e+02   8.1728219e+01   1.0384806e+02   1.3340345e+02   4.4899000e+02   1.4079187e+01   2.7406581e+02   1.2840086e+02   4.6968486e+02   2.2015680e+01   4.3189839e+02   8.1826452e+00   6.2206486e+02   2.1925280e+01   4.2427484e+02   2.5070594e+01   2.1586806e+02   1.1814991e+02   5.6034194e+01   2.6673597e+02   4.0646516e+02  -5.9256000e+00   1.3215486e+02   6.3118080e+01   7.4546032e+02   1.3995432e+01   3.1438645e+02   1.6845213e+01   2.5300194e+02   5.7711458e+01   3.4266452e+02   8.3215548e+01   1.8381226e+02   7.5428568e+01   2.0315486e+02  -6.0231920e+01   1.3828226e+02   1.4308452e+02   1.5260839e+02   5.9796490e+01   2.8061032e+02   1.0112279e+02   2.4369484e+02   1.1614764e+02   4.0744486e+02   2.9564880e+01   2.1102000e+02   6.4035174e+01   1.7258486e+02   7.6933680e+01   4.1084645e+02  -6.0057806e+00   1.5020486e+02   8.5054080e+01   4.8529486e+02  -7.0431204e+00   2.3199484e+02   1.4171396e+02   2.0120486e+02   1.1311408e+02   3.8481677e+02   1.5231755e+01   1.0977486e+02   1.1657848e+02   2.2697194e+02   1.1868031e+02   2.5995871e+02   1.0652201e+02   3.7105645e+02   5.7741935e+00   3.9634486e+02   3.7928796e+00   1.7010806e+02   9.0707161e+01   1.4701486e+02   7.1499280e+01   4.0472486e+02   8.1724796e+00   3.4481516e+02  -1.7129548e+00   9.3688065e+01   1.5444528e+02   2.7792548e+02   1.2582048e+02   4.8657742e+01   2.2636835e+02   4.9154861e+01   1.5980808e+02   2.3215486e+02   1.1478808e+02   3.7315065e+02   1.7166658e+01   1.7919613e+02   7.1056245e+01   1.8264935e+02   1.1906515e+02   3.4944486e+02  -1.0175120e+01   2.4418839e+02   1.0959493e+02   3.4160419e+02   1.0452231e+02   3.2620486e+02   9.2140796e+00   2.1223742e+02   9.0291329e+01   1.9281355e+02   8.3337819e+01   1.5996645e+02   3.6893006e+01   2.5667677e+02  -3.5080129e+00   8.7206452e+01   7.9912516e+01   2.0570000e+01   1.0147150e+02
   3.4125548e+02   3.2305290e+00   1.8462097e+02   1.0459968e+02   2.0446387e+02   1.2171192e+02   2.3832968e+02   5.6531690e+01   3.4431484e+02   1.1255458e+01   1.9393806e+02   1.0830818e+02   3.9252290e+02   5.8723613e+00   1.9121516e+02   9.9249561e+01   5.6482806e+02   1.2723110e+01   2.3291645e+02   1.2007410e+02   2.7275129e+02   1.1602377e+02   3.4143806e+02   1.1788399e+02   2.5964871e+02   8.5348103e+01   2.8245871e+02   1.3335524e+02   1.4584387e+02   1.2901604e+02   2.6565871e+02   1.0708021e+02   2.5630903e+02   7.2163019e+01   2.0611097e+02   7.5996929e+01   1.7774065e+02   9.1863974e+01   3.9744419e+02   3.9118335e+01   3.5982486e+02   9.6144796e+00   2.0624484e+02   8.5112671e+01   2.0504613e+02   6.9556632e+01   2.1025387e+02   1.0952271e+01   7.6481290e+01   1.3305472e+02   1.6963129e+02   1.1051401e+02   2.5022194e+02   1.0223870e+02   4.5010486e+02  -3.5507920e+01   3.5180645e+02   2.4735806e+01   2.1882323e+02   9.8457045e+01   3.2839486e+02   4.6887955e-01   2.7801839e+02   1.2429692e+02   2.2477486e+02  -6.3915204e+00   2.4871323e+02   1.0081455e+02   2.0587710e+02   1.1466177e+02   2.3470258e+02   1.9362283e+02   4.4939486e+02   5.9788880e+01   2.6385258e+02   7.7016955e+01   2.3715355e+02   9.4051910e+01   1.4136903e+02   1.2110532e+02   2.8716161e+02   1.1759288e+02   3.4339097e+02   1.3831646e+02   2.3403000e+02   1.0181018e+02   2.6924194e+02   1.0866290e+02   2.3630387e+02   4.5335045e+01   2.3217548e+02   1.0596403e+02   2.8574903e+02   1.0582943e+02   2.0598903e+02   9.8587329e+01   3.5363486e+02   3.4496796e+00   2.6468645e+02   1.4752218e+02   4.5759387e+02   3.5762168e+01   3.4865452e+02  -2.6946194e+00   2.6881290e+02   1.0326303e+02   3.4734742e+02   1.2886898e+02   2.1984677e+02   5.7034194e+01   2.2296486e+02   1.0813328e+02   5.1838968e+02   2.5479794e+01   3.8172387e+02   4.7608000e+00   2.4849097e+02   1.1292658e+01   2.1246323e+02   1.1608748e+01   2.7791486e+02  -1.7492720e+01   9.2785806e+01   1.8084391e+02   2.9505677e+02  -8.1622839e+00   2.0161419e+02   4.6836348e+01   1.3562419e+02   6.9942000e+01   5.3990968e+01   1.3674363e+02   2.7125486e+02   9.2990080e+01   5.1789419e+02   9.6726581e+00   2.1567194e+02   8.7113987e+01   6.1151871e+02   4.3167213e+01   1.9045516e+02   1.1305585e+02   1.1781968e+02   1.5223959e+02   2.2444486e+02   1.1840488e+02   2.7077486e+02   1.3726848e+02   4.2081129e+02  -1.0257161e+01   3.2459677e+02   1.3404194e+02   1.4334065e+02   1.1236210e+02   3.2401065e+02   1.3432657e+02   3.1440000e+02   1.5438574e+02   3.2856516e+02   1.3332206e+01   2.7258486e+02   1.7350368e+02   2.1612323e+02   2.2482627e+02   5.2854032e+02   1.8980968e+01   2.2184839e+02   1.0347342e+02   1.2551806e+02   1.3681985e+02   4.4209000e+02   4.1291187e+01   2.6315581e+02   1.3594366e+02   4.3625486e+02   4.2690080e+01   3.8837839e+02   7.8042452e+00   6.3129486e+02   2.6426880e+01   4.3379484e+02   1.4448994e+01   2.4176806e+02   1.1631791e+02   8.0414194e+01   1.8121557e+02   3.9480516e+02   2.3677200e+01   1.5968486e+02   8.3435680e+01   6.7232032e+02   2.8656632e+01   3.6034645e+02   9.2184129e+00   2.1957194e+02   9.4245858e+01   3.2504452e+02   4.8095148e+01   2.0110226e+02   6.6045368e+01   2.4044486e+02  -6.4685120e+01   1.1695226e+02   9.8740916e+01   1.7198839e+02   5.3726090e+01   2.6176032e+02   1.1935079e+02   2.3264484e+02   7.4791639e+01   3.7434486e+02   3.2792880e+01   2.0368000e+02   8.3762374e+01   1.7091486e+02   9.6017280e+01   4.0627645e+02  -8.5901806e+00   1.3215486e+02   8.0638080e+01   4.7810486e+02   1.1520796e+00   2.3528484e+02   1.4026076e+02   2.5348486e+02   1.1393168e+02   3.6657677e+02   4.9809548e+00   6.8584861e+01   1.2039368e+02   3.0201194e+02   1.1444711e+02   2.9123871e+02   1.1706961e+02   3.3372645e+02   3.3470594e+01   4.1091486e+02   3.7337280e+01   2.0087806e+02   8.3195561e+01   1.2558486e+02   8.5783680e+01   4.2825486e+02   1.6520080e+01   3.2600516e+02  -4.1081548e+00   9.0638065e+01   1.6616928e+02   2.1225548e+02   1.2369408e+02   5.2797742e+01   2.7260715e+02   3.3294861e+01   1.1340688e+02   2.2463486e+02   1.0366968e+02   3.3325065e+02   1.2888658e+01   1.9095613e+02   6.0155445e+01   1.5788935e+02   1.3538595e+02   3.4748486e+02  -2.2983204e+00   2.4375839e+02   1.3109933e+02   1.8432419e+02   5.5914710e+01   3.1739486e+02  -1.7011204e+00   1.9027742e+02   1.1514813e+02   2.1662355e+02   9.9143019e+01   1.6753645e+02   7.4047406e+01   2.8081677e+02  -1.1919213e+01   9.3106452e+01   7.3150516e+01   3.7670000e+01   1.1062350e+02
   2.5068548e+02   2.5896129e+01   1.5767097e+02   9.9225677e+01   2.4737387e+02   1.1089912e+02   2.3866968e+02   9.8884490e+01   3.5598484e+02   1.0651858e+01   2.1759806e+02   1.2326538e+02   3.0780290e+02   6.3599613e+00   2.5383516e+02   1.0609996e+02   5.3382806e+02   3.4863110e+01   2.3444645e+02   1.2209170e+02   2.7270129e+02   9.5837768e+01   2.7228806e+02   1.0646599e+02   2.4940871e+02   1.0435730e+02   3.6417871e+02   1.3390764e+02   2.1941387e+02   1.1175044e+02   2.4861871e+02   9.3113406e+01   2.7153903e+02   8.1994619e+01   1.5920097e+02   6.8089729e+01   1.8560065e+02   8.7185174e+01   3.8049419e+02   4.0424335e+01   3.1634486e+02   2.1428796e+00   2.1814484e+02   8.4210671e+01   2.1218613e+02   8.1885432e+01   1.9711387e+02  -5.1865290e+00   3.5861290e+01   1.0925432e+02   1.5478129e+02   8.4512013e+01   2.2193194e+02   5.4361897e+01   4.0434486e+02  -3.8657120e+01   2.8114645e+02   1.7048606e+01   1.9439323e+02   1.0974145e+02   3.3682486e+02   9.5544796e+00   2.6263839e+02   1.4328732e+02   2.2744486e+02  -1.3415120e+01   2.8085323e+02   9.9813355e+01   1.9563710e+02   9.9580968e+01   2.1311258e+02   1.9800003e+02   5.0944486e+02   5.7174880e+01   2.7242258e+02   7.6091355e+01   2.5110355e+02   8.4695910e+01   1.2241903e+02   1.0866132e+02   2.9749161e+02   9.7626477e+01   3.0320097e+02   1.5820166e+02   2.1408000e+02   1.0659618e+02   2.6995194e+02   1.1698610e+02   2.5635387e+02   9.0251045e+01   2.2249548e+02   8.9738426e+01   2.9822903e+02   1.1673103e+02   2.1251903e+02   9.1874929e+01   3.2258486e+02   1.2636796e+00   2.6320645e+02   1.4116058e+02   4.1430387e+02   3.1225368e+01   3.6055452e+02   9.2533806e+00   2.7090290e+02   9.6435832e+01   3.2220742e+02   1.4117018e+02   2.2175677e+02   4.0741394e+01   2.1472486e+02   1.4556248e+02   4.7895968e+02   3.3041935e+00   3.7329387e+02  -2.2894800e+01   2.8287097e+02   2.3542258e+01   2.1746323e+02  -9.8125161e-01   2.4544486e+02  -4.8051204e+00   7.8695806e+01   1.4987111e+02   2.7158677e+02  -6.9946839e+00   1.9751419e+02   2.7354348e+01   1.2547419e+02   8.1154000e+01   6.0320968e+01   1.4813723e+02   2.9653486e+02   1.1110768e+02   4.8417419e+02   3.9990258e+01   2.2662194e+02   9.4807987e+01   6.2715871e+02   8.0960129e+00   1.7702516e+02   1.3199025e+02   1.5205968e+02   1.4379039e+02   2.1987486e+02   1.2143048e+02   2.6672486e+02   1.3549248e+02   4.6757129e+02   1.9422039e+01   3.2601677e+02   1.2408834e+02   1.8801065e+02   9.8168503e+01   2.9715065e+02   1.3399537e+02   3.0530000e+02   1.7044374e+02   3.4523516e+02   7.3786065e+00   2.6858486e+02   1.3096368e+02   2.0236323e+02   2.1473707e+02   4.7773032e+02   1.2475768e+01   2.2613839e+02   1.0679022e+02   1.2103806e+02   1.4612825e+02   4.4280000e+02   2.2904387e+01   2.6663581e+02   1.3095526e+02   4.7187486e+02   2.4080480e+01   4.4213839e+02   1.8023445e+01   6.3634486e+02   6.8402880e+01   4.5008484e+02   7.4357935e+00   2.3600806e+02   1.2734871e+02   6.5894194e+01   1.9866717e+02   3.9161516e+02   3.0932400e+01   1.4287486e+02   6.3590480e+01   7.3775032e+02   4.4562232e+01   3.1491645e+02   1.9572813e+01   2.3433194e+02   4.7205058e+01   3.3799452e+02   7.0249148e+01   2.2429226e+02   5.4000168e+01   2.5091486e+02  -5.5812720e+01   1.2947226e+02   1.3202932e+02   1.9793839e+02   5.3360090e+01   2.8247032e+02   1.1940399e+02   2.5164484e+02   1.2246164e+02   4.1496486e+02   2.7493280e+01   2.1730000e+02   9.0862774e+01   1.9163486e+02   9.5169680e+01   4.4227645e+02   2.7629819e+01   1.6448486e+02   7.3101680e+01   3.9301486e+02   1.2919280e+01   2.8589484e+02   1.7907196e+02   2.7210486e+02   1.7344208e+02   3.4238677e+02   2.1436155e+01   1.1296486e+02   1.2603328e+02   3.3563194e+02   1.6703751e+02   3.2390871e+02   1.3226601e+02   4.0686645e+02   2.6619394e+01   4.5082486e+02   1.0574480e+01   2.0634806e+02   8.9097961e+01   1.6191486e+02   6.8257280e+01   4.5925486e+02   2.0140080e+01   3.8362516e+02  -8.0077548e+00   1.5997806e+02   1.2281208e+02   2.5483548e+02   8.9337677e+01   7.4417742e+01   3.1653755e+02   3.5534861e+01   1.3408768e+02   2.6358486e+02   1.0403368e+02   3.3029065e+02   7.4554581e+00   2.2667613e+02   5.8207845e+01   1.5131935e+02   1.3072155e+02   3.8801486e+02  -1.1400720e+01   2.4427839e+02   1.1634773e+02   2.0375419e+02   9.4980310e+01   3.6925486e+02  -5.1992045e-01   2.1361742e+02   1.4075093e+02   2.3205355e+02   8.8338619e+01   1.8582645e+02   3.4774206e+01   3.3586677e+02  -1.8513213e+01   9.2056452e+01   9.1804516e+01   4.0570000e+01   1.5901150e+02
   3.3611548e+02   1.5731729e+01   1.9429097e+02   9.8966077e+01   2.9270387e+02   1.4937272e+02   2.4009968e+02   1.1753009e+02   2.9731484e+02   2.3105458e+01   2.0721806e+02   1.3848578e+02   3.7152290e+02  -9.9276387e+00   2.5254516e+02   1.2439316e+02   4.7749806e+02   4.7799510e+01   2.7625645e+02   1.0460690e+02   2.9037129e+02   1.2471417e+02   2.8964806e+02   1.2333719e+02   3.2593871e+02   9.9514903e+01   4.0679871e+02   1.5730804e+02   2.4398387e+02   1.6316484e+02   2.7484871e+02   9.2725006e+01   2.4668903e+02   8.7552619e+01   2.0592097e+02   7.9972129e+01   1.9212065e+02   1.0628357e+02   3.9877419e+02   5.2391935e+01   3.3439486e+02   1.7458880e+01   2.2128484e+02   9.1959471e+01   2.7561613e+02   9.7951032e+01   1.9011387e+02   1.4853471e+01   6.5771290e+01   1.2386152e+02   1.6930129e+02   8.9730413e+01   2.7212194e+02   1.1605670e+02   4.0539486e+02  -1.7031120e+01   3.1309645e+02   2.9922606e+01   2.1882323e+02   1.0635705e+02   3.3391486e+02   1.6307280e+01   2.7278839e+02   1.3285532e+02   2.1201486e+02  -3.1220720e+01   2.6090323e+02   1.3040935e+02   2.1068710e+02   1.2289697e+02   2.5193258e+02   2.2207443e+02   3.6420486e+02   5.2884080e+01   2.7342258e+02   8.8441355e+01   2.6143355e+02   1.0005951e+02   2.0784903e+02   9.3206916e+01   2.6707161e+02   1.1630008e+02   3.2525097e+02   1.1805766e+02   2.3756000e+02   7.9097781e+01   2.7124194e+02   1.3464290e+02   2.5197387e+02   5.5701445e+01   2.1601548e+02   9.3046826e+01   3.0193903e+02   1.4229423e+02   1.8536903e+02   1.5390693e+02   3.3358486e+02   3.3836796e+00   2.5120645e+02   1.3874058e+02   4.5487387e+02   1.7739768e+01   2.7174452e+02   3.4081806e+00   2.5062290e+02   1.0138823e+02   2.9811742e+02   1.0842738e+02   2.0699677e+02   3.7352194e+01   2.3234486e+02   1.5529288e+02   4.6929968e+02   2.6316994e+01   3.5500387e+02  -1.1016000e+00   2.8015097e+02   4.1398581e+00   1.8660323e+02   1.0907548e+01   2.0091486e+02  -1.3862720e+01   7.7025806e+01   1.7119471e+02   2.9620677e+02  -1.2394284e+01   1.8903419e+02   5.9702748e+01   1.3142419e+02   6.7828000e+01   1.0880097e+02   1.6701883e+02   3.2620486e+02   1.2602408e+02   4.8036419e+02   2.8205058e+01   2.3762194e+02   1.2678799e+02   6.3133871e+02  -5.2383871e+00   2.0326516e+02   9.9651045e+01   1.7319968e+02   2.1966919e+02   2.4263486e+02   1.6160968e+02   2.8706486e+02   1.4334528e+02   5.7714129e+02   2.0426439e+01   3.2785677e+02   1.5620114e+02   2.1739065e+02   1.5233810e+02   3.2820065e+02   1.2813137e+02   2.5730000e+02   1.4947374e+02   3.3723516e+02   1.8786065e+00   3.0858486e+02   1.5124368e+02   2.4974323e+02   2.5041667e+02   5.3016032e+02   2.1091368e+01   2.1822839e+02   1.0295302e+02   2.4408806e+02   1.0937425e+02   4.7685000e+02   2.6610387e+01   2.7563581e+02   1.5799526e+02   4.9291486e+02   2.3967280e+01   4.5504839e+02   2.6800645e+01   6.1077486e+02   4.8878480e+01   5.5732484e+02   3.8236594e+01   2.5900806e+02   1.2431871e+02   8.0124194e+01   1.9671877e+02   4.6599516e+02   2.9362000e+01   1.7306486e+02   9.5605280e+01   7.1327032e+02   3.6470632e+01   3.7829645e+02   4.3162413e+01   2.4095194e+02   8.4195458e+01   3.0737452e+02   7.4418748e+01   2.0477226e+02   3.4661768e+01   2.2906486e+02  -4.7634720e+01   1.1838226e+02   1.1010652e+02   1.9113839e+02   6.0904090e+01   2.9066032e+02   1.1022879e+02   2.8507484e+02   1.1140724e+02   4.0582486e+02   6.1124480e+01   2.0316000e+02   9.5473974e+01   2.1753486e+02   8.9477680e+01   4.4703645e+02   1.6669019e+01   1.6825486e+02   8.8800080e+01   4.1234486e+02   2.9602880e+01   2.9956484e+02   1.7673836e+02   2.7758486e+02   1.4600368e+02   3.8905677e+02   1.8652555e+01   1.2044486e+02   1.7981488e+02   3.1049194e+02   1.7247871e+02   3.2847871e+02   1.2066041e+02   3.7577645e+02   2.7916594e+01   4.7415486e+02   4.0758080e+01   1.8920806e+02   7.8659161e+01   1.5972486e+02   7.2912480e+01   4.4491486e+02   2.0907280e+01   3.3057516e+02   8.5262452e+00   1.0058806e+02   1.2818328e+02   2.6225548e+02   1.0112408e+02   7.6087742e+01   2.4240395e+02   4.7484861e+01   1.6151168e+02   2.4548486e+02   1.1576168e+02   2.7772065e+02   6.3310581e+00   2.2981613e+02   7.0386645e+01   1.7112935e+02   1.4608675e+02   3.8482486e+02   7.2344796e+00   2.7537839e+02   1.6004973e+02   2.3780419e+02   1.0863631e+02   3.7025486e+02   3.5400796e+00   2.4856742e+02   1.4838493e+02   1.9957355e+02   9.6557019e+01   1.7363645e+02   6.1179406e+01   3.0924677e+02   4.6163871e+00   8.1256452e+01   9.8818516e+01   4.0000000e+01   1.2572710e+02
   3.5725548e+02   2.0090529e+01   1.9234097e+02   1.4160208e+02   2.5251387e+02   1.3277792e+02   2.0818968e+02   1.0023289e+02   3.3231484e+02   3.1065458e+01   2.2273806e+02   1.3185418e+02   3.8018290e+02   3.5139561e+01   2.1340516e+02   1.0271436e+02   5.4730806e+02   3.5734710e+01   2.5782645e+02   1.0941130e+02   2.7065129e+02   1.3767177e+02   3.1333806e+02   9.7551987e+01   2.7816871e+02   1.1233650e+02   3.3669871e+02   1.4125604e+02   1.3627387e+02   1.2230164e+02   2.8918871e+02   1.0524781e+02   2.5563903e+02   8.6126619e+01   2.0068097e+02   8.6771329e+01   1.7803065e+02   7.0370774e+01   4.4282419e+02   8.4917935e+01   3.4863486e+02   1.8559680e+01   2.2904484e+02   9.3428671e+01   2.4213613e+02   1.1372943e+02   1.9363387e+02   1.7231871e+01   4.5151290e+01   1.2922112e+02   2.0635129e+02   1.0066641e+02   2.4360194e+02   1.0010830e+02   4.4977486e+02   1.3468480e+01   3.4280645e+02   1.2265806e+01   2.0629323e+02   1.0016945e+02   2.9468486e+02   1.3255680e+01   2.7635839e+02   1.0218972e+02   2.4520486e+02  -2.5255920e+01   2.9928323e+02   1.0452895e+02   2.3439710e+02   9.6240168e+01   2.2434258e+02   2.2704163e+02   4.6201486e+02   5.3819280e+01   2.6109258e+02   8.2327755e+01   2.5472355e+02   9.0926310e+01   2.4470903e+02   8.8598116e+01   2.6778161e+02   1.0543328e+02   3.2301097e+02   1.3213686e+02   2.3346000e+02   7.6765781e+01   2.7895194e+02   1.0002610e+02   2.6054387e+02   5.9255845e+01   2.2543548e+02   7.9503226e+01   2.7251903e+02   1.1650783e+02   1.8894903e+02   9.0090529e+01   3.4325486e+02  -1.2999204e+00   2.1834645e+02   1.3664938e+02   4.1064387e+02   2.4518168e+01   3.4170452e+02   2.0151381e+01   2.7405290e+02   1.1118383e+02   3.3373742e+02   1.0528778e+02   2.1799677e+02   4.0712194e+01   2.2848486e+02   1.3631168e+02   4.3410968e+02   1.6802194e+01   3.6438387e+02   7.6280000e+00   2.2620097e+02   1.2745858e+01   2.2374323e+02  -1.7236516e+00   2.5482486e+02  -2.1935520e+01   8.3115806e+01   1.4685751e+02   2.6905677e+02   1.1447716e+01   2.0651419e+02   2.4924348e+01   1.3377419e+02   8.4190000e+01   6.3320968e+01   1.5913723e+02   3.0829486e+02   1.2011688e+02   4.4889419e+02   3.5812658e+01   2.0495194e+02   1.1125159e+02   5.9688871e+02   1.3697613e+01   1.9407516e+02   1.4557625e+02   1.6267968e+02   1.8984079e+02   2.4810486e+02   9.6842080e+01   2.7620486e+02   1.2864408e+02   5.3023129e+02   2.5989239e+01   3.1317677e+02   1.6664554e+02   1.5706065e+02   1.5968450e+02   2.9444065e+02   1.5021217e+02   2.8483000e+02   1.3942134e+02   3.1228516e+02   3.6924606e+01   2.8353486e+02   1.5162768e+02   2.2641323e+02   2.2743307e+02   5.0530032e+02   2.8270168e+01   2.2360839e+02   1.1194262e+02   2.8122806e+02   5.4693045e+01   4.9952000e+02   2.9696787e+01   2.7910581e+02   1.2385766e+02   4.7734486e+02   2.3072880e+01   4.4404839e+02   3.2820645e+01   6.1106486e+02   5.9045280e+01   4.9913484e+02   3.6601794e+01   2.3781806e+02   1.3716391e+02   6.8744194e+01   1.8557917e+02   4.3822516e+02   4.5336000e+00   1.4387486e+02   8.7940480e+01   7.3242032e+02   3.7848632e+01   4.0010645e+02   3.1607613e+01   2.5728194e+02   8.5229058e+01   3.1613452e+02   7.4997948e+01   2.2305226e+02   7.8389368e+01   2.5853486e+02  -4.1042320e+01   1.2624226e+02   1.2328772e+02   1.9003839e+02   6.0852090e+01   2.7961032e+02   1.0297279e+02   2.6369484e+02   1.3349764e+02   3.8382486e+02   7.5174480e+01   2.1373000e+02   1.0571837e+02   1.9615486e+02   1.1332808e+02   4.3027645e+02   2.4589819e+01   1.6358486e+02   8.8983680e+01   4.2548486e+02  -4.1583204e+00   2.6208484e+02   1.5659676e+02   2.4963486e+02   1.2595968e+02   3.9895677e+02   1.3240555e+01   9.1204861e+01   1.9229408e+02   3.1444194e+02   1.2849271e+02   3.3180871e+02   1.2467401e+02   4.2039645e+02   2.7269935e+00   4.8358486e+02   3.0243680e+01   2.4453806e+02   1.0494276e+02   1.5906486e+02   7.6635280e+01   4.2968486e+02   2.1695680e+01   3.2734516e+02   3.8784645e+01   1.0992806e+02   1.4967608e+02   2.5006548e+02   1.2052928e+02   5.4987742e+01   2.8943195e+02   2.7824861e+01   1.3417448e+02   2.4139486e+02   1.1089888e+02   2.7949065e+02   3.1519458e+01   2.2310613e+02   6.2113445e+01   1.6831935e+02   1.3864155e+02   3.8577486e+02  -9.9815204e+00   2.6622839e+02   1.4892173e+02   2.4213419e+02   1.0266991e+02   3.6248486e+02   2.6416796e+00   2.0427742e+02   1.1183813e+02   2.0510355e+02   1.0435462e+02   1.5424645e+02   7.6110606e+01   3.1472677e+02  -4.9120129e+00   1.0829645e+02   9.3605316e+01   3.3670000e+01   1.4142350e+02
   3.4668548e+02   1.7126129e+01   1.7939097e+02   1.2486808e+02   2.4332387e+02   1.2622312e+02   2.4209968e+02   1.0004009e+02   3.3574484e+02   7.3710581e+00   1.8645806e+02   1.2714658e+02   3.9966290e+02   1.2721161e+01   1.9283516e+02   1.1159996e+02   5.3582806e+02   2.6133110e+01   2.3953645e+02   1.5177450e+02   3.0465129e+02   1.5142177e+02   3.0706806e+02   1.2568359e+02   2.7421871e+02   9.8942503e+01   3.3241871e+02   1.5378844e+02   2.1841387e+02   8.6110439e+01   2.4727871e+02   1.1674061e+02   2.6549903e+02   9.5527819e+01   1.9782097e+02   8.4620129e+01   1.6026065e+02   8.3932374e+01   4.0577419e+02   7.0261935e+01   3.5382486e+02  -4.1855204e+00   2.0357484e+02   8.6806271e+01   2.7294613e+02   9.6924632e+01   2.1454387e+02   3.0890710e+00   1.5563129e+02   1.9714272e+02   1.9444129e+02   1.0452921e+02   2.6603194e+02   8.1503897e+01   4.1063486e+02  -2.4503204e+00   3.6999645e+02   3.2280606e+01   2.3539323e+02   1.0013145e+02   3.7110486e+02   1.6002080e+01   2.6044839e+02   1.3517252e+02   2.3934486e+02  -2.6317120e+01   2.9390323e+02   1.0219935e+02   1.9563710e+02   7.9620968e+01   2.2664258e+02   1.8262763e+02   4.4310486e+02   3.4432080e+01   2.8123258e+02   8.1906555e+01   2.7701355e+02   9.1243110e+01   2.0960903e+02   9.5356116e+01   2.5468161e+02   1.0786128e+02   3.0582097e+02   1.5599206e+02   2.6256000e+02   1.0957778e+02   2.7319194e+02   1.2320690e+02   2.3249387e+02   6.2779845e+01   2.0806548e+02   7.2102826e+01   2.7570903e+02   1.1387263e+02   2.0532903e+02   1.3888013e+02   3.4696486e+02  -4.2567204e+00   2.3144645e+02   1.1622138e+02   3.9997387e+02   2.1561768e+01   3.0813452e+02   1.5406981e+01   2.5686290e+02   1.1459903e+02   3.2063742e+02   1.4581578e+02   2.4661677e+02   4.9892594e+01   2.1887486e+02   1.2799048e+02   4.6110968e+02   3.0782194e+01   3.6453387e+02  -4.2940000e+00   2.8920097e+02   8.1358581e+00   2.2865323e+02   1.0503548e+01   2.2629486e+02  -2.6363120e+01   1.0364581e+02   1.6544511e+02   2.8205677e+02  -3.4522839e+00   1.9527419e+02   3.9773548e+01   1.3137419e+02   8.9732000e+01   8.7700968e+01   1.5051683e+02   2.6477486e+02   1.2621848e+02   4.7712419e+02   6.0425806e-01   1.9557194e+02   1.2676199e+02   5.5488871e+02   6.2507613e+01   1.6164516e+02   1.2341065e+02   1.6990968e+02   1.3936239e+02   2.2910486e+02   9.8412080e+01   2.7006486e+02   1.1351528e+02   5.2452129e+02   1.4486039e+01   3.0301677e+02   1.2666834e+02   1.7630065e+02   1.1895530e+02   3.1425065e+02   1.6924737e+02   2.7011000e+02   1.6625894e+02   3.6875516e+02   3.0770065e+00   2.7144486e+02   1.3683488e+02   2.2089323e+02   2.4468467e+02   5.1397032e+02   2.9866568e+01   2.0413839e+02   1.1108022e+02   2.8613806e+02   2.7730245e+01   4.9509000e+02   1.2151187e+01   2.5549581e+02   1.5765646e+02   4.7877486e+02   3.8058480e+01   4.2766839e+02   3.1310452e+00   5.9272486e+02   3.1132480e+01   5.0451484e+02   3.2941394e+01   2.5038806e+02   1.1348831e+02   8.5414194e+01   1.6800557e+02   4.4980516e+02   9.3772000e+00   1.4872486e+02   6.9982480e+01   6.5385032e+02   2.1414232e+01   3.5776645e+02   1.8044813e+01   2.4480194e+02   9.1837458e+01   3.3452452e+02   2.1766748e+01   2.0272226e+02   6.9205768e+01   2.2548486e+02  -4.7638320e+01   1.2952226e+02   1.0411532e+02   1.8060839e+02   4.9846490e+01   2.9761032e+02   9.9952787e+01   2.8221484e+02   1.2858604e+02   2.7163486e+02   1.8238968e+02   2.4259000e+02   1.0779957e+02   1.6477486e+02   6.8838480e+01   4.2351645e+02   2.6030619e+01   1.4182486e+02   6.5344480e+01   4.2706486e+02  -1.8424720e+01   2.5747484e+02   1.1548556e+02   2.3553486e+02   1.5727768e+02   4.0805677e+02   1.6422555e+01   8.8294861e+01   1.4376688e+02   2.8439194e+02   1.4275671e+02   3.3709871e+02   1.1030081e+02   3.8696645e+02   9.3113935e+00   4.8106486e+02   3.5445280e+01   1.9915806e+02   6.9483161e+01   1.6087486e+02   5.9680480e+01   4.2468486e+02   2.6475680e+01   3.2172516e+02   8.6642452e+00   9.4358065e+01   1.2920168e+02   2.4764548e+02   1.2138288e+02   4.9137742e+01   2.4227995e+02   5.2534861e+01   1.4548768e+02   2.6891486e+02   1.1188728e+02   3.1220065e+02   2.9622658e+01   2.2400613e+02   6.7231445e+01   1.6959935e+02   1.2048915e+02   3.9134486e+02  -1.2717120e+01   2.3399839e+02   1.3693013e+02   2.5080419e+02   5.3116310e+01   3.5601486e+02  -1.7072045e-01   2.3242742e+02   1.1120613e+02   2.1043355e+02   8.6258219e+01   1.6424645e+02   5.3790606e+01   2.6610677e+02   1.1307587e+01   8.5486452e+01   1.1529012e+02   2.2380000e+01   1.2093670e+02
   3.1816548e+02   1.9687729e+01   1.7996097e+02   1.0049248e+02   2.2061387e+02   1.2089992e+02   2.1332968e+02   1.1196169e+02   2.6526484e+02   4.6194581e+00   2.2831806e+02   1.4917778e+02   4.2199290e+02   1.0604761e+01   2.1697516e+02   8.0478761e+01   5.7858806e+02   1.8812310e+01   2.1820645e+02   1.0272090e+02   2.4460129e+02   1.6027577e+02   3.1817806e+02   1.1421479e+02   2.7493871e+02   9.5934903e+01   3.1498871e+02   1.4403284e+02   1.9603387e+02   1.2762084e+02   2.6284871e+02   1.0363501e+02   2.7077903e+02   1.0472542e+02   1.7530097e+02   7.4181729e+01   1.6560065e+02   9.2835174e+01   3.8930419e+02   4.0149535e+01   2.7434486e+02  -1.1671204e+00   2.1314484e+02   1.0580067e+02   2.3965613e+02   8.6547832e+01   1.8654387e+02   5.0390710e+00   6.2961290e+01   1.3046632e+02   1.8178129e+02   1.0754201e+02   2.3779194e+02   1.0442310e+02   4.3453486e+02  -2.3172320e+01   3.5014645e+02   3.5248606e+01   2.0844323e+02   9.8137445e+01   2.9491486e+02   1.7187280e+01   2.8439839e+02   1.1292652e+02   2.5382486e+02  -1.2855204e+00   2.8161323e+02   1.2718255e+02   2.0263710e+02   1.0359097e+02   2.3787258e+02   1.8101923e+02   4.7553486e+02   3.3357680e+01   2.9085258e+02   8.9286955e+01   2.7277355e+02   6.4392310e+01   2.4279903e+02   8.2650916e+01   2.8254161e+02   1.0358248e+02   2.9401097e+02   1.4345686e+02   2.3622000e+02   7.2494981e+01   2.9219194e+02   1.4344690e+02   2.4206387e+02   8.0734245e+01   2.3964548e+02   1.1636643e+02   2.9032903e+02   9.6223032e+01   1.9460903e+02   1.0949773e+02   3.3077486e+02   8.8479551e-02   2.2982645e+02   1.3631098e+02   4.4002387e+02   2.7737768e+01   3.3884452e+02   1.5800181e+01   2.3933290e+02   8.1771432e+01   2.9696742e+02   1.3213938e+02   2.1065677e+02   5.1009394e+01   2.2306486e+02   1.0979528e+02   4.9367968e+02   3.1765935e+00   3.8143387e+02  -1.1646000e+01   2.4630097e+02  -3.7621419e+00   2.3279323e+02  -7.7376516e+00   2.1496486e+02  -3.2646720e+01   1.5964581e+02   6.5305110e+01   2.8015677e+02  -1.5630284e+01   1.6675419e+02   5.7435148e+01   1.2797419e+02   9.4104000e+01   6.4560968e+01   1.2432803e+02   2.7572486e+02   1.0701248e+02   4.7917419e+02  -6.6997419e+00   2.0067194e+02   1.0669399e+02   5.8942871e+02   2.4294413e+01   1.6950516e+02   1.3292185e+02   1.7086968e+02   1.2528559e+02   2.1844486e+02   1.1678488e+02   2.6763486e+02   1.2417968e+02   4.2838129e+02   2.3417239e+01   3.0385677e+02   1.3086114e+02   1.5915065e+02   1.2209730e+02   3.3839065e+02   1.3688617e+02   2.7807000e+02   1.6681214e+02   3.4456516e+02   1.2432206e+01   2.7153486e+02   1.3048768e+02   2.4927323e+02   1.9436427e+02   4.6092032e+02   4.1580568e+01   2.3984839e+02   8.3173419e+01   2.8832806e+02   2.6455045e+01   4.9499000e+02   3.4159187e+01   2.7901581e+02   1.4786486e+02   4.3015486e+02   1.7798080e+01   4.1423839e+02   1.4255445e+01   6.1396486e+02   3.6003280e+01   4.8974484e+02   2.9162994e+01   2.2343806e+02   1.0673431e+02   6.3174194e+01   1.4483477e+02   4.1194516e+02   7.3060000e+00   1.5872486e+02   8.1082480e+01   5.9485032e+02   1.9754232e+01   3.1853645e+02   4.0432129e+00   2.4657194e+02   6.3035858e+01   3.3675452e+02   5.4483484e+00   1.9581226e+02   5.0418568e+01   2.6001486e+02  -4.1920720e+01   9.7712258e+01   8.6810116e+01   1.8803839e+02   5.6152090e+01   2.7847032e+02   1.1739399e+02   2.7517484e+02   1.2305924e+02   2.9834486e+02   1.4882288e+02   2.1611000e+02   9.1767974e+01   1.8391486e+02   8.8027280e+01   3.8856645e+02   4.4586619e+01   1.1825486e+02   9.7280080e+01   4.2868486e+02   8.6567955e-01   2.6566484e+02   1.5455036e+02   2.0334486e+02   1.2618288e+02   4.2743677e+02  -3.5578452e+00   8.4204861e+01   1.4247408e+02   2.6301194e+02   1.0779711e+02   2.9371871e+02   9.9771213e+01   3.5839645e+02   1.6066994e+01   4.2063486e+02   1.2279680e+01   2.2172806e+02   1.1829756e+02   1.6053486e+02   1.0527768e+02   4.1629486e+02   3.7436880e+01   3.4681516e+02   2.0077045e+01   6.8778065e+01   1.2281808e+02   2.7825548e+02   1.1803408e+02   7.2037742e+01   2.1668795e+02   4.4064861e+01   1.5092528e+02   2.1991486e+02   1.0985728e+02   3.5296065e+02   9.6918581e+00   1.9219613e+02   7.0966245e+01   1.5545935e+02   1.3496035e+02   3.7282486e+02  -6.1855204e+00   2.8208839e+02   1.2679293e+02   2.0156419e+02   7.1345510e+01   3.3348486e+02   1.4821680e+01   2.2684742e+02   1.1850253e+02   1.9881355e+02   8.8287819e+01   1.6267645e+02   6.0436206e+01   3.2410677e+02   4.4775871e+00   9.4586452e+01   7.4982116e+01   4.1900000e+01   1.1176510e+02
   3.2706548e+02   1.6835729e+01   1.8624097e+02   1.1137008e+02   2.5589387e+02   1.1235752e+02   2.5109968e+02   6.4890090e+01   3.1312484e+02   2.6790658e+01   2.1826806e+02   1.2812178e+02   3.9547290e+02  -7.5536387e+00   1.9549516e+02   8.3287161e+01   5.5244806e+02   2.7043510e+01   2.2387645e+02   1.2507730e+02   2.8703129e+02   1.2521137e+02   2.9780806e+02   1.1679439e+02   2.8545871e+02   1.1333330e+02   3.1650871e+02   1.3839124e+02   1.7446387e+02   1.2948644e+02   2.8637871e+02   9.7322606e+01   2.3872903e+02   1.2299942e+02   1.9301097e+02   8.0804929e+01   1.8017065e+02   9.1819574e+01   4.2115419e+02   9.3891535e+01   3.8982486e+02   5.3644796e+00   2.2414484e+02   1.0187067e+02   2.3356613e+02   7.4035032e+01   2.2311387e+02   1.7683471e+01   8.2441290e+01   1.2128792e+02   1.9301129e+02   1.0597361e+02   2.3203194e+02   1.0141390e+02   4.3896486e+02  -2.1236720e+01   3.4999645e+02   4.3970606e+01   2.0010323e+02   9.1094645e+01   3.1358486e+02   1.3883680e+01   2.5568839e+02   1.0660332e+02   2.3029486e+02  -7.4531204e+00   3.0433323e+02   1.0493495e+02   2.2073710e+02   1.0980297e+02   2.2511258e+02   2.1581003e+02   4.0239486e+02   2.2878880e+01   2.5013258e+02   6.9974555e+01   2.5715355e+02   8.7111910e+01   1.9898903e+02   9.9445716e+01   3.0830161e+02   1.1809168e+02   3.0377097e+02   1.1829606e+02   2.3727000e+02   8.7460981e+01   2.8362194e+02   1.2732250e+02   2.4759387e+02   5.1141845e+01   2.0412548e+02   1.1662803e+02   2.8936903e+02   8.3589832e+01   1.8732903e+02   6.0980129e+01   3.3315486e+02  -1.6581920e+01   2.2677645e+02   1.4278498e+02   4.0473387e+02   1.8370968e+01   2.9184452e+02  -6.8598194e+00   2.2338290e+02   7.2707432e+01   2.9549742e+02   1.3625698e+02   2.1508677e+02   6.2324994e+01   2.2663486e+02   9.7609680e+01   4.3624968e+02   1.0150994e+01   3.6334387e+02  -2.0338800e+01   2.2115097e+02   4.6298581e+00   2.5855323e+02   2.2515484e+00   2.4020486e+02  -2.1195920e+01   1.4397581e+02   6.4408710e+01   2.5939677e+02  -1.4779484e+01   1.7980419e+02   3.2441148e+01   1.4372419e+02   1.0319400e+02   6.1180968e+01   1.0692843e+02   3.1058486e+02   1.1960368e+02   4.7341419e+02   2.2001058e+01   2.2576194e+02   1.1015679e+02   6.2288871e+02   3.5797613e+01   1.7374516e+02   1.1791265e+02   1.7133968e+02   1.7548799e+02   2.0929486e+02   1.2965688e+02   2.6353486e+02   1.3907768e+02   4.2790129e+02   1.9075639e+01   3.0132677e+02   1.1869354e+02   1.3330065e+02   8.6585303e+01   2.8287065e+02   1.4608777e+02   2.7749000e+02   1.4704854e+02   3.8547516e+02   4.3929406e+01   2.8239486e+02   1.2699888e+02   2.1227323e+02   2.4294427e+02   4.2544032e+02   3.7038968e+01   2.2075839e+02   6.7940619e+01   2.7903806e+02   3.5538245e+01   4.7580000e+02   1.7024387e+01   2.7668581e+02   1.3648126e+02   4.6815486e+02   2.8518080e+01   3.6475839e+02   8.5038452e+00   6.1982486e+02   3.6434480e+01   5.0160484e+02   2.2074194e+01   2.2938806e+02   9.3308310e+01   6.8414194e+01   1.9017557e+02   4.3537516e+02   1.0051600e+01   1.5329486e+02   8.0896880e+01   7.0256032e+02   2.8567432e+01   3.3600645e+02   1.8885613e+01   2.1104194e+02   5.9348258e+01   3.5061452e+02   2.7909548e+01   1.9605226e+02   5.5689368e+01   2.5420486e+02  -4.2505920e+01   1.0800226e+02   8.6836916e+01   1.9717839e+02   7.7330890e+01   3.2995032e+02   9.2555587e+01   2.6559484e+02   1.2991564e+02   2.8825486e+02   1.3891008e+02   2.1059000e+02   9.4209574e+01   1.8282486e+02   8.5064480e+01   3.7060645e+02   2.4743419e+01   1.1753486e+02   1.1309768e+02   4.5748486e+02   2.2281680e+01   2.3623484e+02   1.3552476e+02   2.1710486e+02   1.5327208e+02   3.9219677e+02   1.0351355e+01   6.1964861e+01   1.5506328e+02   3.0097194e+02   1.3643031e+02   2.8166871e+02   1.3787521e+02   3.8339645e+02   3.8736994e+01   4.8539486e+02   2.8668880e+01   2.1372806e+02   1.0569756e+02   1.3701486e+02   1.0877928e+02   4.1868486e+02   3.5055680e+01   3.1872516e+02   1.3714245e+01   1.1087806e+02   1.3860008e+02   2.5883548e+02   1.1705768e+02   6.2847742e+01   2.0523315e+02   4.0204861e+01   2.1218408e+02   2.2458486e+02   8.0813680e+01   3.3358065e+02   1.8142258e+01   2.1195613e+02   5.5765445e+01   1.6835935e+02   1.5320835e+02   3.7648486e+02   4.8116796e+00   2.8256839e+02   1.1728453e+02   2.7480419e+02   6.5056310e+01   3.6625486e+02   1.6820080e+01   2.1151742e+02   9.8018929e+01   1.8819355e+02   1.1613742e+02   1.4624645e+02   6.6130606e+01   2.5434677e+02   7.2483871e+00   9.7826452e+01   7.5582916e+01   4.9380000e+01   1.2977670e+02
   3.3978548e+02   2.2248129e+01   1.8305097e+02   1.3977528e+02   2.4313387e+02   1.4418832e+02   2.4809968e+02   1.0918009e+02   3.1898484e+02   1.0281858e+01   2.1954806e+02   1.6482938e+02   3.4628290e+02   6.9515613e+00   2.1469516e+02   1.0413116e+02   5.2901806e+02   4.6867910e+01   2.4572645e+02   1.2680930e+02   2.7832129e+02   1.1052817e+02   3.0022806e+02   1.1933079e+02   3.2245871e+02   1.3170330e+02   3.2821871e+02   1.5231444e+02   1.7436387e+02   1.2168444e+02   2.5513871e+02   1.1425181e+02   2.6730903e+02   5.9233019e+01   2.0949097e+02   7.9106529e+01   1.8826065e+02   6.5642374e+01   4.1606419e+02   6.1578735e+01   3.5777486e+02   1.9738480e+01   2.1981484e+02   9.7887071e+01   2.4832613e+02   1.3447423e+02   2.5477387e+02   1.4390671e+01   6.1201290e+01   1.3098712e+02   2.1282129e+02   1.1162881e+02   2.9231194e+02   9.5351497e+01   4.4058486e+02  -1.2506320e+01   2.9347645e+02   3.0062206e+01   2.0972323e+02   1.1632505e+02   3.6315486e+02   1.2398080e+01   2.9997839e+02   1.1697012e+02   2.7044486e+02  -7.8951204e+00   3.1904323e+02   1.1733815e+02   2.2296710e+02   1.0834457e+02   2.1505258e+02   1.8772483e+02   4.6972486e+02   4.5062480e+01   2.6680258e+02   9.0870955e+01   2.6143355e+02   8.6149510e+01   2.1265903e+02   1.0573212e+02   2.9035161e+02   1.3433768e+02   3.4810097e+02   1.5284966e+02   2.6070000e+02   1.0782658e+02   2.5886194e+02   1.1402330e+02   2.2578387e+02   6.7656645e+01   2.2117548e+02   7.8534026e+01   3.0070903e+02   1.2006263e+02   2.4322903e+02   8.8848129e+01   3.1568486e+02  -1.2424320e+01   2.3791645e+02   1.7132378e+02   4.4283387e+02   3.5562968e+01   2.3084452e+02   3.6301806e+00   2.4709290e+02   1.3038063e+02   2.9749742e+02   1.2604698e+02   2.0608677e+02   5.3994994e+01   2.6034486e+02   1.4833288e+02   4.6210968e+02  -1.0677806e+01   3.6848387e+02  -5.5100000e+00   2.1082097e+02  -3.3537419e+00   1.9246323e+02   6.7287484e+00   2.0291486e+02  -2.2402720e+01   1.8464581e+02   4.9875110e+01   2.8434677e+02   7.0745161e+00   1.8942419e+02   5.3671548e+01   1.4982419e+02   8.9206000e+01   9.6560968e+01   1.2118803e+02   2.9220486e+02   1.0378408e+02   4.7303419e+02   2.2741458e+01   2.1791194e+02   1.4812479e+02   5.3760871e+02   1.1710013e+01   1.7836516e+02   1.4397305e+02   1.3029968e+02   1.5458119e+02   2.0458486e+02   1.2903368e+02   2.7415486e+02   1.6242808e+02   4.2647129e+02   6.5700387e+00   3.3132677e+02   1.7629354e+02   1.3934065e+02   1.1349210e+02   3.1420065e+02   1.5253137e+02   2.9240000e+02   1.5985574e+02   4.0437516e+02  -9.8225935e+00   2.7987486e+02   1.4558048e+02   2.0160323e+02   2.2555787e+02   5.0058032e+02   2.8367768e+01   1.9803839e+02   8.5948219e+01   2.9503806e+02   3.5208245e+01   4.3290000e+02   2.3596387e+01   2.6658581e+02   1.4009926e+02   4.5687486e+02   2.9280480e+01   3.9766839e+02   3.3301045e+01   6.2248486e+02   3.1271680e+01   4.3894484e+02   3.9469935e+00   2.6652806e+02   1.1424711e+02   5.8894194e+01   2.1974717e+02   4.1237516e+02   9.1316000e+00   1.5644486e+02   1.2745488e+02   7.1289032e+02   5.0931032e+01   3.4400645e+02   3.2905613e+01   2.2504194e+02   5.6808258e+01   3.1771452e+02   1.6731548e+01   2.0158226e+02   4.3246968e+01   2.2663486e+02  -4.8060320e+01   9.8812258e+01   1.0110212e+02   1.6541839e+02   6.7871690e+01   2.9114032e+02   1.2828039e+02   2.2917484e+02   9.3539239e+01   3.8677486e+02   8.2888480e+01   2.3416000e+02   1.0056397e+02   1.8010486e+02   7.1372080e+01   4.3194645e+02   3.5926219e+01   1.3563486e+02   9.9309680e+01   4.7291486e+02   2.5527280e+01   2.4889484e+02   1.1898196e+02   2.2177486e+02   1.2884848e+02   3.8843677e+02   5.5121548e+00   6.9634861e+01   1.4706968e+02   2.6749194e+02   1.3372871e+02   2.9280871e+02   1.1703401e+02   3.9072645e+02   1.4720594e+01   4.4277486e+02   1.5358480e+01   2.1858806e+02   1.1477876e+02   1.5944486e+02   7.4454880e+01   4.3248486e+02   2.6281680e+01   3.7548516e+02   1.0503445e+01   1.0301806e+02   1.2131888e+02   3.0121548e+02   9.9957277e+01   6.5797742e+01   2.8389715e+02   6.3824861e+01   1.8867448e+02   2.5996486e+02   1.0713328e+02   3.3829065e+02   2.3915458e+01   2.3691613e+02   8.6578645e+01   1.7283935e+02   1.2513995e+02   4.1763486e+02  -2.6670320e+01   2.4732839e+02   1.2305373e+02   2.8370419e+02   9.6914310e+01   3.7996486e+02   3.1573280e+01   2.2365742e+02   1.1647773e+02   2.1543355e+02   9.9198219e+01   1.6243645e+02   8.7455406e+01   3.0438677e+02  -2.0614813e+01   1.0591645e+02   1.0679572e+02   1.7710000e+01   1.3408030e+02
   3.5420548e+02   1.8474529e+01   2.0615097e+02   1.2472728e+02   2.6356387e+02   1.1908392e+02   2.0828968e+02   1.1836489e+02   3.8050484e+02   2.3550258e+01   1.9545806e+02   1.4308658e+02   4.1852290e+02   1.0223613e+00   1.6254516e+02   1.0578316e+02   5.6268806e+02   2.6554310e+01   2.4953645e+02   1.1688450e+02   2.8313129e+02   1.1181337e+02   3.0638806e+02   1.3310799e+02   2.8769871e+02   8.9154103e+01   2.9464871e+02   1.2724004e+02   1.6275387e+02   1.0451324e+02   2.7789871e+02   1.0515101e+02   2.5534903e+02   7.4429819e+01   2.2682097e+02   7.5870129e+01   1.7584065e+02   1.0087597e+02   4.0058419e+02   8.0537135e+01   3.6358486e+02  -1.3156320e+01   2.2295484e+02   9.4055871e+01   2.4132613e+02   9.7604232e+01   2.3354387e+02   3.8990710e+00   4.7771290e+01   1.2282152e+02   1.7992129e+02   8.2020813e+01   2.7379194e+02   9.9783097e+01   4.6577486e+02  -1.1671520e+01   3.0428645e+02   2.7157406e+01   2.2282323e+02   9.3277045e+01   3.4106486e+02   4.1652796e+00   2.9606839e+02   1.3256292e+02   2.3272486e+02  -4.0752045e-01   2.6609323e+02   1.0637415e+02   2.3201710e+02   8.0760568e+01   2.5052258e+02   2.0165723e+02   4.3444486e+02   6.9314880e+01   2.3732258e+02   1.0065935e+02   2.6467355e+02   6.9420310e+01   2.2717903e+02   9.3900516e+01   2.8897161e+02   1.1696808e+02   3.0953097e+02   1.5554526e+02   2.6932000e+02   9.4846981e+01   2.8938194e+02   1.2867170e+02   2.1016387e+02   4.7426245e+01   2.2054548e+02   9.8164426e+01   3.1008903e+02   1.1783223e+02   2.4908903e+02   9.2569329e+01   3.1191486e+02  -5.4527204e+00   2.3168645e+02   1.2911218e+02   4.2644387e+02   5.1014168e+01   3.1127452e+02   8.3457806e+00   2.7043290e+02   1.3894343e+02   3.4149742e+02   1.2619698e+02   2.1732677e+02   4.1335794e+01   2.1334486e+02   1.2529288e+02   4.3995968e+02   1.2424194e+01   4.0595387e+02   1.4252400e+01   2.2063097e+02   1.3481458e+01   2.3546323e+02   2.9958748e+01   2.1063486e+02  -1.0780320e+01   1.7821581e+02   2.7769510e+01   2.9043677e+02  -1.7412684e+01   1.9918419e+02   4.0510748e+01   1.5027419e+02   8.7820000e+01   8.2080968e+01   1.7549643e+02   2.7958486e+02   1.2118368e+02   4.9698419e+02   3.4735458e+01   2.0953194e+02   9.9695187e+01   6.4524871e+02  -6.3118710e-01   2.0569516e+02   1.3140665e+02   1.1733968e+02   1.5870799e+02   2.3139486e+02   1.7450888e+02   2.3482486e+02   1.2990448e+02   4.8157129e+02   1.0642039e+01   3.2543677e+02   1.2324474e+02   1.6054065e+02   1.0145610e+02   3.1591065e+02   1.3359457e+02   3.0840000e+02   1.4848574e+02   3.5913516e+02   2.8176606e+01   2.5882486e+02   1.4765448e+02   2.3203323e+02   2.6626347e+02   4.9458032e+02   1.5937768e+01   2.1365839e+02   1.1650862e+02   2.9927806e+02   7.4390452e+00   4.3723000e+02   1.6589987e+01   2.9268581e+02   1.4525126e+02   4.6353486e+02   4.1847680e+01   3.7280839e+02   2.6619845e+01   6.0439486e+02   4.4528880e+01   4.4198484e+02   3.0943794e+01   2.5462806e+02   1.3323911e+02   6.7464194e+01   1.7697157e+02   4.6280516e+02   2.2717200e+01   1.4534486e+02   8.6682880e+01   6.9227032e+02   4.1530632e+01   3.4419645e+02   5.0320413e+01   2.3861194e+02   8.2002658e+01   3.2790452e+02   2.8866348e+01   2.0229226e+02   1.5380168e+01   2.3896486e+02  -3.4566720e+01   9.3662258e+01   1.2032412e+02   1.6846839e+02   8.0147690e+01   3.2033032e+02   1.3290519e+02   2.5878484e+02   1.3841044e+02   3.9715486e+02   6.0628080e+01   2.4059000e+02   9.2909574e+01   1.7739486e+02   9.2258880e+01   4.3679645e+02   2.7588219e+01   1.3277486e+02   7.8928480e+01   4.9344486e+02   7.4048796e+00   2.3051484e+02   1.3745236e+02   2.1329486e+02   1.4457688e+02   4.1895677e+02  -5.9944516e-01   9.0064861e+01   1.4919528e+02   2.7859194e+02   1.1479071e+02   2.8323871e+02   1.1689961e+02   4.1929645e+02   2.3724994e+01   4.5182486e+02   1.6634480e+01   2.4453806e+02   1.0613276e+02   1.5148486e+02   6.4331680e+01   4.3368486e+02   2.3705680e+01   3.9100516e+02   1.0541845e+01   9.6828065e+01   1.0205408e+02   2.8506548e+02   1.2391928e+02   5.4467742e+01   2.1661355e+02   4.5394861e+01   1.3933888e+02   2.4348486e+02   1.1978168e+02   3.6382065e+02   2.3873058e+01   2.1581613e+02   7.5886645e+01   1.3607935e+02   1.3246075e+02   4.1263486e+02  -3.4603204e+00   2.6851839e+02   8.3688529e+01   2.9941419e+02   1.6084751e+02   3.1463486e+02   4.3796796e+00   2.1880742e+02   1.3010573e+02   1.9695355e+02   1.1228662e+02   1.4358645e+02   7.1303406e+01   2.8662677e+02  -3.4340129e+00   9.7866452e+01   1.2595972e+02   2.7670000e+01   1.0075350e+02
   3.5168548e+02   2.9056129e+01   1.7905097e+02   1.1132528e+02   2.6789387e+02   1.1711752e+02   2.4113968e+02   1.0025689e+02   3.4493484e+02   2.6358581e+00   2.3164806e+02   1.2653138e+02   3.6495290e+02   4.2679613e+00   1.9788516e+02   9.9335961e+01   6.3363806e+02   2.8738310e+01   2.6406645e+02   1.2467210e+02   2.7332129e+02   1.3411817e+02   3.0928806e+02   1.1397599e+02   2.8635871e+02   9.8871303e+01   3.0021871e+02   1.2631444e+02   1.9436387e+02   9.9414439e+01   2.6956871e+02   1.1481741e+02   2.4244903e+02   7.3611819e+01   2.0601097e+02   9.1004929e+01   1.9479065e+02   7.7979974e+01   3.7987419e+02   6.1573935e+01   3.7248486e+02   2.4411680e+01   2.0809484e+02   1.1410467e+02   2.3113613e+02   7.9419432e+01   2.1535387e+02   1.6304271e+01   2.9581290e+01   1.3775672e+02   2.0468129e+02   1.0918001e+02   2.8393194e+02   7.9691897e+01   4.1101486e+02   5.9492796e+00   3.1756645e+02   6.1350065e+00   2.3048323e+02   1.1599425e+02   3.3148486e+02   1.6031680e+01   2.7387839e+02   1.0705812e+02   2.4134486e+02   1.4728796e+00   2.9871323e+02   1.1257455e+02   2.1049710e+02   1.0539217e+02   2.0040258e+02   2.3048683e+02   4.6253486e+02   5.0067680e+01   2.6280258e+02   7.1860955e+01   2.8529355e+02   7.0770710e+01   2.2174903e+02   8.2574916e+01   2.8273161e+02   1.0951728e+02   3.2858097e+02   1.3998126e+02   2.2870000e+02   1.0785658e+02   2.7195194e+02   1.2244610e+02   1.9592387e+02   5.5475445e+01   2.0043548e+02   1.0482323e+02   2.9084903e+02   1.1542143e+02   2.3446903e+02   1.1201893e+02   3.5844486e+02   1.5487955e-01   2.2348645e+02   1.4533818e+02   4.6225387e+02   2.1439368e+01   3.7893452e+02   1.4832981e+01   2.5562290e+02   1.0950823e+02   2.9982742e+02   1.3658058e+02   2.2370677e+02   5.4535394e+01   2.2334486e+02   1.3315288e+02   4.9957968e+02   1.7754594e+01   3.7010387e+02  -3.7896000e+00   2.9792097e+02   1.8148258e+01   1.8708323e+02  -8.5108516e+00   2.4887486e+02  -3.1952045e-01   1.6107581e+02   3.2140710e+01   2.5672677e+02   6.6641161e+00   1.9346419e+02   3.9588348e+01   1.2852419e+02   9.8310000e+01   1.0027097e+02   1.1247123e+02   2.9715486e+02   1.2981808e+02   4.8370419e+02   2.9797858e+01   2.0138194e+02   1.1915719e+02   5.9833871e+02   5.4016129e+00   1.9826516e+02   1.1300105e+02   1.2681968e+02   1.6142959e+02   2.3177486e+02   1.2309848e+02   2.6525486e+02   1.3771008e+02   4.6285129e+02   2.6999639e+01   3.0138677e+02   1.2789874e+02   1.3668065e+02   1.3079490e+02   3.0191065e+02   1.6137457e+02   3.0645000e+02   1.8626174e+02   2.9394516e+02   1.1011806e+01   2.4296486e+02   1.2625328e+02   2.1265323e+02   2.3091387e+02   4.8716032e+02   3.7531368e+01   2.0556839e+02   9.8385819e+01   2.7646806e+02   1.3023845e+01   5.0380000e+02   2.1314387e+01   2.8906581e+02   1.4487086e+02   4.5544486e+02   3.6344880e+01   4.1109839e+02   2.3036645e+01   5.9472486e+02   3.5732480e+01   4.7627484e+02   2.7050594e+01   2.2528806e+02   1.2125631e+02   7.8934194e+01   1.7909397e+02   4.6242516e+02   1.5747600e+01   1.3758486e+02   6.2393680e+01   6.6313032e+02   4.0671832e+01   3.2148645e+02   2.9997213e+01   2.2080194e+02   5.7377458e+01   3.4923452e+02   2.4019948e+01   1.7743226e+02   6.0888968e+01   2.1329486e+02  -5.0283120e+01   9.0472258e+01   1.2257932e+02   1.8255839e+02   4.1590490e+01   2.7599032e+02   1.0011239e+02   2.5574484e+02   1.0832364e+02   3.7601486e+02   4.9559280e+01   2.0564000e+02   8.1705574e+01   1.9810486e+02   7.3122080e+01   4.3608645e+02   4.4550194e+00   1.4282486e+02   9.9164480e+01   4.6939486e+02   1.0568880e+01   2.5928484e+02   1.5934076e+02   2.3629486e+02   1.4111688e+02   4.0252677e+02   1.4524955e+01   7.9684861e+01   1.4674568e+02   3.1206194e+02   1.2130311e+02   2.9995871e+02   9.2272013e+01   3.9367645e+02   1.6774594e+01   4.3777486e+02   1.0858480e+01   1.9625806e+02   9.7375161e+01   1.5463486e+02   8.1079680e+01   4.7915486e+02   1.8408080e+01   3.5624516e+02   2.2042645e+01   8.9398065e+01   1.4112848e+02   2.6159548e+02   1.0160688e+02   6.3607742e+01   2.5126235e+02   3.3534861e+01   1.3338768e+02   2.6053486e+02   1.1603768e+02   3.5687065e+02   9.6190581e+00   2.3014613e+02   8.9170245e+01   1.5850935e+02   1.4980635e+02   3.6353486e+02  -6.7723204e+00   2.5818839e+02   1.0485493e+02   3.5327419e+02   1.3667871e+02   3.6977486e+02   8.6847955e-01   2.1965742e+02   9.2417729e+01   2.0738355e+02   1.4122222e+02   1.7863645e+02   9.0919406e+01   2.8334677e+02  -1.3116129e+00   9.7106452e+01   8.0020516e+01   4.7810000e+01   1.0690230e+02
   2.9401548e+02   2.5239729e+01   1.8472097e+02   1.0592168e+02   2.3713387e+02   1.2076832e+02   2.2175968e+02   8.6477290e+01   3.0907484e+02   2.0924658e+01   2.3297806e+02   1.1213498e+02   3.2652290e+02  -2.1467639e+01   2.1988516e+02   1.2533596e+02   5.1363806e+02   2.0098310e+01   2.5139645e+02   1.3959570e+02   2.6099129e+02   1.2091457e+02   2.9422806e+02   1.1066079e+02   3.0897871e+02   1.0635170e+02   2.9469871e+02   1.3894604e+02   1.7784387e+02   1.4707604e+02   2.8875871e+02   8.8132206e+01   2.4044903e+02   9.4381819e+01   2.2578097e+02   7.0713329e+01   2.0060065e+02   7.8185174e+01   4.3825419e+02   4.7043535e+01   3.2858486e+02   1.8643680e+01   2.2352484e+02   9.0060271e+01   2.2299613e+02   8.5830632e+01   1.8820387e+02   1.7436271e+01   4.1861290e+01   1.4962432e+02   1.9716129e+02   1.0293161e+02   2.3974194e+02   1.3112710e+02   4.4972486e+02  -2.0617520e+01   3.5466645e+02   2.3457006e+01   2.4034323e+02   9.6445445e+01   3.0834486e+02   5.2128796e+00   2.8458839e+02   1.0277132e+02   2.3953486e+02  -8.2823204e+00   2.6038323e+02   1.0974095e+02   2.1668710e+02   1.0260697e+02   2.3787258e+02   2.0889923e+02   4.9077486e+02   3.5668480e+01   2.6056258e+02   1.1861015e+02   2.5520355e+02   5.7837910e+01   2.2984903e+02   7.5356916e+01   2.6383161e+02   1.2850928e+02   3.0334097e+02   1.4004046e+02   2.2770000e+02   8.5416581e+01   2.6310194e+02   1.1829410e+02   2.1516387e+02   5.1406245e+01   1.9443548e+02   1.1025323e+02   2.7698903e+02   1.1367023e+02   2.2155903e+02   1.0377173e+02   3.2358486e+02  -6.6263204e+00   2.2701645e+02   1.2681578e+02   3.7854387e+02   2.9136168e+01   3.1251452e+02   7.0565806e+00   2.4657290e+02   8.6712232e+01   3.0844742e+02   1.2193098e+02   2.0427677e+02   4.9899794e+01   2.4344486e+02   1.4430488e+02   4.8762968e+02   8.8005935e+00   3.6557387e+02  -5.8972000e+00   2.5682097e+02   9.1625806e-01   2.0055323e+02  -1.1868452e+01   2.0991486e+02  -2.3102720e+01   1.5959581e+02   4.5349110e+01   2.5191677e+02   3.6289161e+00   2.2608419e+02   5.5928748e+01   1.4002419e+02   9.8090000e+01   8.1610968e+01   1.4586403e+02   2.6782486e+02   1.2112448e+02   4.8432419e+02   1.1698258e+01   2.0424194e+02   1.0845839e+02   5.7397871e+02   2.9800413e+01   1.8507516e+02   1.3696625e+02   1.2976968e+02   1.6766359e+02   2.1944486e+02   1.0937488e+02   2.7158486e+02   1.2129368e+02   4.6504129e+02   2.2864439e+01   3.1948677e+02   1.2761074e+02   1.4554065e+02   1.3351610e+02   2.9487065e+02   1.4922777e+02   2.7678000e+02   1.5677534e+02   3.4980516e+02   2.1733006e+01   2.8606486e+02   1.4532528e+02   2.2227323e+02   2.4628427e+02   5.1697032e+02   7.6765677e+00   2.2451839e+02   1.0658982e+02   2.9746806e+02   1.7633845e+01   4.9914000e+02   3.6017187e+01   2.5720581e+02   1.2451966e+02   4.4796486e+02   1.2233280e+01   3.5199839e+02   2.6646452e+00   6.0582486e+02   3.9894480e+01   4.5484484e+02   1.0954994e+01   2.2005806e+02   1.2386471e+02   9.7694194e+01   1.5716317e+02   4.1080516e+02   4.6727200e+01   1.4368486e+02   7.9955680e+01   6.1865032e+02   4.0090232e+01   3.4310645e+02   1.5457613e+01   2.2914194e+02   3.9950258e+01   3.6380452e+02   2.4474348e+01   2.0462226e+02   4.1813768e+01   1.7420486e+02  -2.6915920e+01   1.0186226e+02   1.0289812e+02   1.8793839e+02   6.5260090e+01   3.2299032e+02   1.1640239e+02   2.9912484e+02   1.2652324e+02   4.2015486e+02   1.1788080e+01   2.2130000e+02   9.4312774e+01   1.6858486e+02   8.6823680e+01   4.2175645e+02   3.9171419e+01   1.3948486e+02   1.0415168e+02   4.5325486e+02  -6.4299204e+00   2.8470484e+02   1.5449716e+02   2.0915486e+02   1.3295808e+02   3.6200677e+02   1.0916555e+01   8.7014861e+01   1.3186928e+02   2.6844194e+02   1.5017271e+02   3.1990871e+02   1.2691601e+02   4.2291645e+02   1.6335394e+01   4.4939486e+02   1.2448880e+01   2.1196806e+02   1.0159836e+02   1.4748486e+02   7.7171680e+01   4.3572486e+02   2.5782480e+01   3.2910516e+02   1.0073845e+01   9.2878065e+01   1.0923008e+02   3.0778548e+02   8.1531677e+01   3.9607742e+01   2.2589235e+02   3.7064861e+01   1.1581528e+02   2.3687486e+02   1.1164048e+02   3.2196065e+02   3.2171858e+01   2.2981613e+02   9.4096645e+01   1.4088935e+02   1.2412595e+02   4.5139486e+02  -2.0421120e+01   2.8699839e+02   1.2526013e+02   3.2227419e+02   1.0587871e+02   3.4744486e+02  -3.9651204e+00   2.6813742e+02   1.4815933e+02   1.8229355e+02   9.9319419e+01   1.5339645e+02   5.7798606e+01   3.1091677e+02  -2.0947213e+01   9.5446452e+01   8.4343316e+01   4.3900000e+01   1.3917510e+02
   3.2082548e+02   2.8764929e+01   2.0081097e+02   1.0468448e+02   2.5889387e+02   1.0502752e+02   2.0151968e+02   8.9476490e+01   3.6631484e+02   8.4454581e+00   1.8221806e+02   1.1752578e+02   3.6509290e+02  -5.7032387e+00   2.2978516e+02   1.0906396e+02   4.7082806e+02   1.2243110e+01   2.5277645e+02   9.8625303e+01   2.7470129e+02   1.2500777e+02   3.0038806e+02   9.1527987e+01   2.8678871e+02   1.1950690e+02   3.0731871e+02   1.3998644e+02   1.8594387e+02   1.0018804e+02   2.8184871e+02   9.0265006e+01   2.3644903e+02   8.7941819e+01   1.8944097e+02   7.0290529e+01   1.8812065e+02   8.3653574e+01   3.8658419e+02   7.0847135e+01   3.2358486e+02   3.0753680e+01   2.3600484e+02   1.0549187e+02   2.2446613e+02   8.6663032e+01   2.3649387e+02   5.5230710e+00   5.0961290e+01   1.4837632e+02   2.2330129e+02   1.0512041e+02   2.8712194e+02   1.1647670e+02   4.3677486e+02  -2.5251520e+01   2.5094645e+02   4.3044606e+01   2.2944323e+02   8.9227445e+01   3.3758486e+02   3.0367955e-01   2.7958839e+02   1.2693132e+02   2.4091486e+02  -1.1112720e+01   2.7242323e+02   1.1239775e+02   1.8701710e+02   1.1160057e+02   2.3970258e+02   2.1564283e+02   4.7329486e+02   3.4346880e+01   2.8461258e+02   8.4546155e+01   2.6015355e+02   6.3641910e+01   2.0679903e+02   1.1515092e+02   2.8421161e+02   1.0396888e+02   2.9406097e+02   1.4417286e+02   2.5241000e+02   9.4819781e+01   2.8119194e+02   1.0956690e+02   2.2973387e+02   5.9050645e+01   2.1849548e+02   1.0437843e+02   2.7836903e+02   9.8509832e+01   2.6794903e+02   9.4060529e+01   3.4025486e+02   9.9900796e+00   2.1872645e+02   1.5171898e+02   4.0844387e+02   3.1884168e+01   2.8632452e+02   6.4317806e+00   2.7028290e+02   8.8055432e+01   2.9854742e+02   9.4912981e+01   2.0275677e+02   5.6691394e+01   2.2239486e+02   1.2327888e+02   2.9433968e+02   1.0833794e+01   3.2986387e+02   9.4296000e+00   2.5996097e+02   9.9450581e+00   1.8465323e+02  -1.1886452e+01   2.0820486e+02  -2.4585920e+01   1.6911581e+02   8.7587510e+01   2.5301677e+02   2.3909161e+00   1.8580419e+02   6.1721148e+01   1.2832419e+02   1.0732600e+02   5.8180968e+01   1.3778843e+02   2.5520486e+02   1.3917408e+02   4.9722419e+02   2.7376258e+01   2.2286194e+02   1.2286879e+02   5.4115871e+02   3.0606013e+01   1.9974516e+02   1.0560265e+02   1.5743968e+02   1.4792999e+02   2.1658486e+02   1.3164368e+02   2.5296486e+02   1.1269328e+02   5.0823129e+02   2.8219239e+01   3.0922677e+02   1.2711154e+02   1.7854065e+02   1.2963610e+02   3.0191065e+02   1.2394457e+02   2.8573000e+02   1.5815934e+02   3.6951516e+02   6.4862065e+00   2.8163486e+02   1.3272968e+02   2.3536323e+02   2.7071707e+02   5.1578032e+02   1.4961768e+01   2.0789839e+02   1.1777942e+02   2.6899806e+02  -5.2385548e+00   4.5352000e+02   3.0806787e+01   2.6391581e+02   1.4236286e+02   4.3853486e+02   3.5557680e+01   4.0018839e+02   7.8594452e+00   6.0658486e+02   5.2113680e+01   4.7608484e+02   9.0657935e+00   2.4252806e+02   1.5435711e+02   6.0554194e+01   1.6756437e+02   3.9575516e+02   3.2701200e+01   1.6425486e+02   9.7360080e+01   6.1637032e+02   3.4892632e+01   3.4681645e+02   8.9208129e+00   2.2709194e+02   8.2874258e+01   3.7423452e+02   3.4539948e+01   1.7262226e+02   2.3993768e+01   2.5153486e+02  -4.3812320e+01   1.2105226e+02   1.0551292e+02   1.6198839e+02   6.6096090e+01   2.7090032e+02   1.3023959e+02   2.6974484e+02   1.4863364e+02   4.2144486e+02   2.1304880e+01   2.1368000e+02   1.1620237e+02   1.9468486e+02   1.0292568e+02   3.8713645e+02   1.5561019e+01   1.4258486e+02   7.0423680e+01   4.0601486e+02   6.4492796e+00   2.7370484e+02   1.5147716e+02   2.2882486e+02   1.4171448e+02   4.1381677e+02   1.6481755e+01   7.1394861e+01   1.6102888e+02   2.5449194e+02   1.0604871e+02   2.7733871e+02   1.2146161e+02   3.5958645e+02   1.4071794e+01   4.5691486e+02   3.4377280e+01   2.1053806e+02   8.9042761e+01   1.5282486e+02   8.6174480e+01   4.0825486e+02   2.8890080e+01   3.6538516e+02   5.9314452e+00   8.5208065e+01   1.3027368e+02   2.6806548e+02   9.7749277e+01   6.0847742e+01   2.4839315e+02   5.3914861e+01   1.7670728e+02   2.3715486e+02   1.2861808e+02   3.5387065e+02   3.8709058e+01   2.1257613e+02   7.1665845e+01   1.7907935e+02   1.3697075e+02   3.9406486e+02  -1.0594720e+01   2.6108839e+02   1.2990293e+02   3.1294419e+02   1.1700511e+02   3.5134486e+02   1.3582880e+01   2.3213742e+02   1.5441933e+02   2.0505355e+02   8.7738619e+01   1.6924645e+02   7.2630606e+01   3.0105677e+02  -1.0728413e+01   7.1446452e+01   8.3503316e+01   1.7950000e+01   1.3163110e+02
   3.3901548e+02   1.6499729e+01   1.9048097e+02   1.1822088e+02   2.5118387e+02   1.4335432e+02   2.2409968e+02   1.0096009e+02   3.8060484e+02   2.3202258e+01   2.1207806e+02   1.2090698e+02   4.2104290e+02   3.0076129e-01   1.7802516e+02   1.0325476e+02   4.9549806e+02   4.0169510e+01   2.2563645e+02   1.0960650e+02   3.2203129e+02   1.1589137e+02   3.0175806e+02   1.1589839e+02   2.8935871e+02   1.1121130e+02   2.7869871e+02   1.2760604e+02   1.8146387e+02   1.2416644e+02   2.6589871e+02   1.2301101e+02   2.3253903e+02   8.3354619e+01   2.1497097e+02   1.0300813e+02   1.6679065e+02   1.0526997e+02   4.3249419e+02   7.5744335e+01   3.8939486e+02   3.0778880e+01   2.2447484e+02   1.4908427e+02   2.2361613e+02   6.6731032e+01   2.3354387e+02   9.7090710e+00   5.9771290e+01   1.2858152e+02   1.9559129e+02   1.1262721e+02   2.5646194e+02   7.7699497e+01   4.1815486e+02   4.1880796e+00   3.4466645e+02   2.6397006e+01   2.1682323e+02   1.1080705e+02   3.7106486e+02   3.2452796e+00   2.8558839e+02   1.2064132e+02   2.1644486e+02   9.9948796e+00   2.8871323e+02   8.5334555e+01   1.7763710e+02   9.0250968e+01   2.2875258e+02   1.7668883e+02   4.4291486e+02   3.8447280e+01   2.7494258e+02   8.2179755e+01   2.6034355e+02   8.0576710e+01   2.2098903e+02   7.7825716e+01   2.5797161e+02   1.0273808e+02   3.0315097e+02   1.4320566e+02   2.3151000e+02   1.1382178e+02   2.9053194e+02   1.3343970e+02   2.2987387e+02   7.2279445e+01   2.0654548e+02   1.0191443e+02   2.9103903e+02   1.1697623e+02   2.1398903e+02   1.0589733e+02   3.4334486e+02   3.3172880e+01   2.4172645e+02   1.2716898e+02   4.4683387e+02   2.5712968e+01   2.5860452e+02  -2.1920619e+01   2.4819290e+02   8.1772632e+01   2.9611742e+02   1.2039738e+02   2.0213677e+02   6.3690994e+01   2.2344486e+02   1.2071488e+02   4.2791968e+02   1.8297394e+01   4.1034387e+02   1.7331200e+01   1.8535097e+02   2.6153858e+01   1.9841323e+02  -6.6972516e+00   1.9506486e+02  -2.2534720e+01   1.5378581e+02   9.0203910e+01   2.9710677e+02   1.4583716e+01   1.9489419e+02   1.7893948e+01   1.4357419e+02   9.5456000e+01   6.4890968e+01   1.2325163e+02   2.9506486e+02   1.1108528e+02   4.6451419e+02   2.6853058e+01   2.2691194e+02   1.1759479e+02   6.4860871e+02  -4.5299871e+00   1.7831516e+02   1.2588705e+02   1.1657968e+02   1.4471879e+02   2.4653486e+02   1.2886768e+02   2.6620486e+02   1.3406408e+02   4.7614129e+02   1.2026439e+01   3.0390677e+02   1.5248714e+02   1.6368065e+02   1.1539490e+02   3.2991065e+02   1.4337457e+02   2.7964000e+02   1.6859654e+02   3.6080516e+02   1.8333006e+01   2.6501486e+02   1.5191928e+02   2.2222323e+02   2.4271827e+02   5.3058032e+02   2.2157768e+01   2.2627839e+02   1.2577902e+02   2.7732806e+02   7.0050452e+00   4.7752000e+02   3.0746787e+01   2.7458581e+02   1.5145926e+02   5.0091486e+02   4.3287280e+01   4.0389839e+02   1.5512645e+01   5.8763486e+02   3.8819680e+01   4.4746484e+02   4.4975394e+01   2.1647806e+02   9.8101110e+01   6.8414194e+01   1.9493557e+02   4.1622516e+02   2.5103600e+01   1.4672486e+02   9.1092480e+01   6.3632032e+02   3.4346632e+01   3.0486645e+02   2.2706813e+01   2.2752194e+02   5.8609858e+01   3.3823452e+02   2.4759948e+01   2.0886226e+02   2.1754568e+01   2.4558486e+02  -3.1956320e+01   1.0519226e+02   1.0578172e+02   1.7898839e+02   6.3786090e+01   2.8847032e+02   1.3026399e+02   3.0217484e+02   1.2836924e+02   4.3110486e+02   5.7442080e+01   2.1059000e+02   1.0306957e+02   2.0472486e+02   9.6982480e+01   4.2284645e+02   3.9842194e+00   1.3791486e+02   9.4847280e+01   5.0439486e+02   1.3958880e+01   2.4428484e+02   1.3116076e+02   2.1648486e+02   1.2232168e+02   4.1238677e+02   1.3166155e+01   8.3914861e+01   1.3173728e+02   2.9692194e+02   1.1404431e+02   2.7933871e+02   1.1006161e+02   3.7482645e+02   3.4092594e+01   4.7491486e+02   1.1557280e+01   1.9920806e+02   9.7619161e+01   1.4053486e+02   7.5687680e+01   4.4553486e+02   3.1237680e+01   3.2238516e+02   3.0751445e+01   8.8978065e+01   1.5297208e+02   3.1106548e+02   1.3654928e+02   4.9757742e+01   2.3923035e+02   4.1394861e+01   1.6761888e+02   2.5177486e+02   1.4378848e+02   3.7191065e+02   2.6985858e+01   2.3195613e+02   5.2645445e+01   1.6964935e+02   1.5567515e+02   3.7825486e+02   2.7600796e+00   2.6889839e+02   1.0294813e+02   3.5022419e+02   1.3092271e+02   3.0672486e+02   4.4324796e+00   2.3099742e+02   1.2098053e+02   2.4633355e+02   9.6246219e+01   1.7653645e+02   7.9517406e+01   2.6705677e+02  -5.9084129e+00   1.0782645e+02   9.1502916e+01   4.6380000e+01   9.2976697e+01
   3.2882548e+02   1.9794929e+01   1.8077097e+02   9.4477677e+01   2.4951387e+02   1.2215792e+02   2.4723968e+02   7.9528890e+01   3.6236484e+02   1.1914581e+00   2.2912806e+02   1.6854298e+02   3.8833290e+02   5.9675613e+00   2.4340516e+02   1.0812436e+02   5.7482806e+02   2.7683110e+01   2.3663645e+02   1.2886650e+02   2.9399129e+02   9.7994568e+01   3.1938806e+02   1.1848799e+02   2.9450871e+02   1.0098930e+02   3.1550871e+02   1.5128124e+02   2.2384387e+02   1.0805604e+02   2.7780871e+02   1.0305821e+02   2.3291903e+02   9.1604219e+01   1.9725097e+02   8.2465729e+01   1.8150065e+02   5.9663174e+01   3.6572419e+02   6.4895935e+01   3.7787486e+02   1.4700480e+01   2.3057484e+02   1.1859627e+02   2.2023613e+02   6.6191432e+01   2.2358387e+02   1.0225871e+01   5.9391290e+01   1.1170192e+02   1.8049129e+02   1.1007521e+02   3.0098194e+02   7.9987897e+01   4.1396486e+02  -5.9967204e+00   3.0428645e+02   3.4157406e+01   2.2405323e+02   1.0265865e+02   2.8944486e+02   1.4624880e+01   2.9658839e+02   1.2814132e+02   2.4948486e+02   1.6441680e+01   2.9395323e+02   9.6955355e+01   1.9482710e+02   9.6215768e+01   2.5211258e+02   2.0747003e+02   4.5777486e+02   7.3018480e+01   2.5147258e+02   7.8627355e+01   2.7310355e+02   9.1745910e+01   2.3089903e+02   7.6752916e+01   2.8354161e+02   9.9552477e+01   3.4353097e+02   1.4135526e+02   2.2794000e+02   8.9157381e+01   2.5729194e+02   1.2766890e+02   1.7387387e+02   8.1619445e+01   1.9643548e+02   1.0903323e+02   2.7441903e+02   1.3682583e+02   1.9708903e+02   1.0077933e+02   3.4163486e+02  -6.5903204e+00   2.5506645e+02   1.4719178e+02   4.1892387e+02   4.5325768e+01   3.7784452e+02  -6.6998194e+00   2.6147290e+02   1.1547023e+02   2.9963742e+02   1.5416578e+02   2.1727677e+02   3.3959794e+01   2.0372486e+02   1.3020248e+02   4.7472968e+02  -4.4740645e-01   3.7567387e+02   2.6104800e+01   2.3225097e+02   2.1361858e+01   2.2465323e+02   6.9135484e+00   2.1482486e+02  -2.0305520e+01   1.5669581e+02   7.5111110e+01   2.7491677e+02   2.0308916e+01   1.8675419e+02   3.1025148e+01   1.2332419e+02   9.4626000e+01   7.8890968e+01   1.1413163e+02   2.9939486e+02   9.9788880e+01   4.7765419e+02   4.9471858e+01   2.1491194e+02   1.3264479e+02   6.0388871e+02  -1.5023871e+00   1.9050516e+02   1.3838185e+02   1.3695968e+02   1.3556839e+02   2.2353486e+02   1.4194768e+02   2.8653486e+02   1.3662768e+02   4.5252129e+02   1.5676039e+01   3.3159677e+02   1.2527194e+02   1.6406065e+02   1.1384450e+02   2.9334065e+02   1.6468017e+02   3.1049000e+02   1.5836854e+02   3.6304516e+02   3.3438065e+00   3.0463486e+02   1.1693968e+02   2.0693323e+02   1.9999147e+02   4.8135032e+02   2.3376168e+01   2.2441839e+02   9.4787819e+01   2.7151806e+02   3.1329845e+01   4.8823000e+02   2.6499871e+00   2.6325581e+02   1.3588566e+02   5.0182486e+02   2.3924480e+01   4.1894839e+02   1.7886452e+00   6.3610486e+02   3.5272080e+01   4.5617484e+02   2.8518594e+01   2.4533806e+02   1.1660231e+02   4.1084194e+01   1.6179197e+02   4.1751516e+02   3.2904000e+00   1.5872486e+02   9.9272480e+01   5.9589032e+02   2.4861032e+01   2.9462645e+02   1.3906013e+01   2.0757194e+02   6.1055858e+01   3.3471452e+02   2.5181548e+01   2.0086226e+02   7.0114568e+01   2.5968486e+02  -3.0084320e+01   1.0219226e+02   9.9591716e+01   1.7679839e+02   7.0011290e+01   3.0409032e+02   1.2453439e+02   2.6455484e+02   1.4294884e+02   4.2096486e+02   4.4873280e+01   2.4387000e+02   8.8837174e+01   1.8572486e+02   8.4162480e+01   4.3360645e+02   1.3603419e+01   1.5058486e+02   7.7923680e+01   5.2272486e+02   2.9224796e+00   2.5623484e+02   1.3792476e+02   2.2934486e+02   1.1015288e+02   4.1747677e+02   3.1889548e+00   8.4344861e+01   1.3003288e+02   2.8973194e+02   1.3051951e+02   2.8233871e+02   9.7301613e+01   3.7563645e+02   2.0357794e+01   4.4220486e+02   2.5504080e+01   2.0977806e+02   1.0706356e+02   1.4601486e+02   9.5149280e+01   3.6353486e+02   4.6277680e+01   3.5467516e+02   2.3978245e+01   7.7928065e+01   1.3980608e+02   3.1387548e+02   1.1623448e+02   6.4177742e+01   2.4740675e+02   4.1724861e+01   1.7582248e+02   2.7672486e+02   9.7602480e+01   3.4396065e+02   2.1461858e+01   2.2053613e+02   7.4839045e+01   1.4278935e+02   1.5873395e+02   3.8144486e+02   6.4487955e-01   2.3937839e+02   1.4082973e+02   2.4441419e+02   9.5957510e+01   2.9548486e+02  -6.6683204e+00   2.2889742e+02   1.1633853e+02   2.1648355e+02   1.1639422e+02   1.6805645e+02   9.2865806e+01   2.8648677e+02  -8.8028129e+00   1.0544645e+02   9.4493316e+01   3.9240000e+01   1.1744790e+02
   3.4568548e+02   2.1256129e+01   1.7162097e+02   1.3153968e+02   2.4389387e+02   1.0446752e+02   2.4299968e+02   8.5108090e+01   3.2036484e+02   1.8071458e+01   2.0454806e+02   1.3330938e+02   3.1976290e+02   3.4031613e+00   2.1764516e+02   1.0003516e+02   5.6358806e+02   3.0672310e+01   2.4225645e+02   1.1527690e+02   2.5956129e+02   1.3750897e+02   3.0180806e+02   1.1357439e+02   2.8940871e+02   1.0724730e+02   3.1436871e+02   1.5056244e+02   1.7341387e+02   1.0766044e+02   2.8184871e+02   1.1849501e+02   2.4801903e+02   8.8966219e+01   2.0749097e+02   7.8796529e+01   2.0307065e+02   8.5647574e+01   3.9630419e+02   7.9689535e+01   3.2448486e+02   1.9971680e+01   2.3395484e+02   7.6755871e+01   2.1994613e+02   8.5554632e+01   2.3182387e+02   2.7846671e+01   5.0581290e+01   1.3416672e+02   1.7454129e+02   1.1545121e+02   2.5108194e+02   1.0245990e+02   4.1801486e+02  -3.1370720e+01   3.2166645e+02   2.6337006e+01   2.4139323e+02   1.1079145e+02   3.5625486e+02   9.8100796e+00   2.9482839e+02   1.1271212e+02   2.1610486e+02  -1.2267920e+01   3.0014323e+02   9.3800155e+01   2.2449710e+02   1.2507217e+02   2.1828258e+02   2.0658643e+02   4.5858486e+02   6.9813680e+01   2.7356258e+02   1.0462015e+02   2.6748355e+02   1.0319551e+02   2.1922903e+02   8.4256516e+01   2.8759161e+02   1.2503848e+02   3.2820097e+02   1.4024166e+02   2.2756000e+02   8.0947781e+01   2.9338194e+02   1.5211170e+02   1.9911387e+02   7.9690245e+01   2.1664548e+02   9.4836426e+01   3.0674903e+02   1.1128943e+02   2.0336903e+02   1.3431693e+02   3.4906486e+02   3.3335280e+01   2.6820645e+02   1.2909058e+02   4.0244387e+02   4.2174168e+01   3.4074452e+02   9.5081806e+00   2.5714290e+02   1.2562663e+02   2.9077742e+02   1.2896458e+02   2.2208677e+02   4.3804994e+01   2.2701486e+02   1.2666928e+02   4.1353968e+02   1.8247794e+01   3.8329387e+02   1.1825200e+01   2.7130097e+02   9.3278581e+00   2.0417323e+02   9.6019484e+00   2.0553486e+02  -1.6802320e+01   1.8378581e+02   4.5703910e+01   2.8991677e+02   2.2918916e+01   2.1013419e+02   3.6394748e+01   1.3342419e+02   9.1518000e+01   5.5800968e+01   1.1859883e+02   2.7953486e+02   1.1770768e+02   4.6055419e+02   2.0459858e+01   1.9029194e+02   1.2161439e+02   5.8497871e+02   9.1004129e+00   1.9331516e+02   1.0815705e+02   1.4048968e+02   1.4885599e+02   2.4872486e+02   1.3455248e+02   3.0148486e+02   1.2352168e+02   4.6090129e+02   5.5356387e+00   3.4759677e+02   1.5710194e+02   1.5163065e+02   1.1859890e+02   3.0782065e+02   1.5671177e+02   2.8730000e+02   1.7126374e+02   3.3928516e+02   6.0046065e+00   2.6363486e+02   1.2249968e+02   2.2122323e+02   2.1631827e+02   4.9087032e+02   3.6094568e+01   2.3008839e+02   9.5624219e+01   2.9199806e+02   3.6261445e+01   4.8780000e+02   5.2974387e+01   2.6444581e+02   1.6603046e+02   4.6158486e+02   2.8333680e+01   4.3232839e+02   2.1908245e+01   6.4091486e+02   5.7127280e+01   4.7346484e+02   3.7895394e+01   2.0600806e+02   1.2389871e+02   7.1934194e+01   1.5108397e+02   4.2837516e+02  -1.0148400e+01   1.5058486e+02   1.1240368e+02   6.4489032e+02   1.8611032e+01   2.9286645e+02   3.4716813e+01   2.6457194e+02   6.7735858e+01   3.0509452e+02   1.3741148e+01   1.8972226e+02   1.0524577e+02   2.3663486e+02  -6.0810320e+01   1.1333226e+02   1.1251052e+02   1.9122839e+02   4.9046890e+01   2.4223032e+02   9.0293187e+01   2.5036484e+02   1.1965404e+02   3.9529486e+02   4.4966880e+01   2.0349000e+02   9.6117574e+01   1.9934486e+02   8.8072880e+01   3.9403645e+02  -5.8509806e+00   1.3320486e+02   9.4034080e+01   4.4325486e+02  -1.0679920e+01   2.6523484e+02   1.3277476e+02   2.2187486e+02   1.3180048e+02   3.6947677e+02   1.2078955e+01   7.5914861e+01   1.3561728e+02   3.0016194e+02   1.2620511e+02   3.0871871e+02   1.2533121e+02   4.0377645e+02   3.8165935e+00   4.3077486e+02   3.5228480e+01   2.3120806e+02   1.0143916e+02   1.4815486e+02   8.5698080e+01   4.3996486e+02   2.9633280e+01   3.4843516e+02   1.8717445e+01   1.0097806e+02   1.4410208e+02   2.4068548e+02   1.0327968e+02   4.9037742e+01   2.4356795e+02   4.0294861e+01   1.3789688e+02   2.3353486e+02   1.1852768e+02   3.3420065e+02   1.5282658e+01   2.0700613e+02   8.0681445e+01   1.6421935e+02   9.1449548e+01   3.4791486e+02   7.1372796e+00   2.3370839e+02   1.5471333e+02   2.3556419e+02   5.6715510e+01   3.6072486e+02   3.4212480e+01   2.3642742e+02   1.2297613e+02   2.0686355e+02   1.2240382e+02   1.6220645e+02   6.5813806e+01   2.9234677e+02   9.7283871e+00   9.7866452e+01   1.0000972e+02   2.3000000e+01   1.3003710e+02
   3.5268548e+02   2.4596129e+01   1.6391097e+02   1.0201648e+02   2.7589387e+02   1.4228752e+02   2.3818968e+02   1.0064289e+02   3.2750484e+02   2.0070258e+01   2.2621806e+02   1.3729578e+02   3.9204290e+02   7.8607613e+00   2.1697516e+02   1.0123876e+02   4.5977806e+02   2.3547110e+01   2.4063645e+02   1.2549650e+02   2.7260129e+02   1.4832577e+02   3.1406806e+02   1.0638359e+02   2.9483871e+02   1.0781290e+02   2.6926871e+02   1.3746044e+02   1.8151387e+02   1.2825244e+02   2.6227871e+02   9.5160606e+01   2.7401903e+02   6.9506219e+01   1.9678097e+02   7.4983329e+01   1.8550065e+02   8.6193174e+01   4.3239419e+02   6.0992335e+01   3.5777486e+02   1.1348480e+01   2.4019484e+02   1.1596667e+02   2.1256613e+02   9.7955032e+01   2.4015387e+02   5.3702710e+00   5.3911290e+01   1.2357032e+02   2.0492129e+02   1.0897081e+02   3.1608194e+02   9.7539897e+01   4.4506486e+02  -1.7394720e+01   3.2280645e+02   3.7435806e+01   2.3244323e+02   1.1683745e+02   3.3391486e+02  -3.0227204e+00   2.8916839e+02   1.2345492e+02   2.2087486e+02  -1.4119520e+01   2.7438323e+02   1.0591095e+02   2.3263710e+02   9.4660968e+01   2.2822258e+02   2.6632123e+02   4.6896486e+02   2.5553280e+01   3.0494258e+02   6.8249755e+01   2.7429355e+02   7.7120710e+01   2.6246903e+02   8.3077316e+01   2.7078161e+02   1.1628328e+02   3.1787097e+02   1.2254806e+02   2.5170000e+02   1.1068658e+02   3.0205194e+02   1.3603810e+02   2.0787387e+02   5.2799445e+01   2.2359548e+02   1.0376043e+02   2.7060903e+02   1.0556063e+02   2.1151903e+02   1.0300493e+02   3.8058486e+02   1.8636796e+00   2.3096645e+02   1.4335978e+02   4.3111387e+02   2.6350568e+01   3.3036452e+02   6.9585806e+00   2.6033290e+02   1.1104143e+02   3.1401742e+02   1.4425538e+02   2.0999677e+02   3.7442194e+01   2.3401486e+02   1.1334928e+02   4.4076968e+02   4.3093935e+00   4.0305387e+02   4.3844000e+00   2.4577097e+02   1.9610258e+01   2.1793323e+02   1.8071148e+01   1.9953486e+02  -1.1323204e+00   1.7497581e+02   5.5788710e+01   2.6572677e+02   7.1341161e+00   2.1156419e+02   4.7990348e+01   1.3592419e+02   8.3268000e+01   6.7700968e+01   1.5116683e+02   2.8672486e+02   1.2480248e+02   5.0712419e+02  -1.8857419e+00   2.2872194e+02   1.1520999e+02   6.0424871e+02   4.4378813e+01   1.8522516e+02   1.0999425e+02   1.2348968e+02   1.6378599e+02   2.3172486e+02   1.1048248e+02   2.7544486e+02   1.5951488e+02   4.4795129e+02   4.7116387e+00   3.5311677e+02   1.5139034e+02   1.6825065e+02   8.9979303e+01   2.9372065e+02   1.3969977e+02   3.0573000e+02   1.6478934e+02   4.0747516e+02   1.5499406e+01   2.7001486e+02   1.5989928e+02   2.3550323e+02   2.3579587e+02   4.9768032e+02   1.6409768e+01   2.2227839e+02   1.1295902e+02   2.8727806e+02   2.6689045e+01   4.7518000e+02   1.1739871e+00   2.6563581e+02   1.4826526e+02   4.6791486e+02   3.4117280e+01   4.5718839e+02   2.6249445e+01   5.7763486e+02   2.9669680e+01   4.4170484e+02   3.6866194e+01   2.2447806e+02   1.0932111e+02   7.4274194e+01   1.3651677e+02   4.4289516e+02   1.3120000e+01   1.4920486e+02   7.2844080e+01   7.1089032e+02   3.7611032e+01   3.6781645e+02   1.5708129e+00   2.1871194e+02   6.6314658e+01   3.4085452e+02   1.7210348e+01   2.2629226e+02   4.9790168e+01   1.9820486e+02  -3.8975920e+01   9.4522258e+01   9.3675316e+01   1.7408839e+02   4.5318090e+01   2.5804032e+02   9.8738387e+01   2.6064484e+02   1.3993164e+02   3.8920486e+02   3.9834080e+01   2.0416000e+02   9.0013974e+01   1.9915486e+02   1.0918808e+02   3.9975645e+02   2.9741419e+01   1.4420486e+02   7.2244080e+01   4.2353486e+02   8.9476796e+00   2.4804484e+02   1.4918996e+02   2.4763486e+02   1.5482968e+02   3.8262677e+02   5.4695484e-01   4.9154861e+01   1.0018808e+02   3.2011194e+02   1.1356911e+02   3.2171871e+02   1.5644121e+02   3.8310645e+02   4.2801935e+00   4.6153486e+02   1.5007680e+01   2.1777806e+02   1.0246356e+02   1.3629486e+02   7.4836880e+01   4.3415486e+02   4.1818080e+01   3.0905516e+02   2.7007845e+01   8.3358065e+01   1.3770168e+02   2.7202548e+02   9.8912477e+01   6.4947742e+01   2.5248515e+02   2.6344861e+01   1.6825288e+02   1.9558486e+02   1.1247368e+02   3.2225065e+02   1.9048658e+01   1.9391613e+02   8.6258645e+01   1.4888935e+02   1.3672595e+02   3.9634486e+02  -1.4547120e+01   2.5203839e+02   1.0853693e+02   2.5560419e+02   7.0782310e+01   3.4887486e+02  -6.5995204e+00   2.4246742e+02   1.1668293e+02   2.1833355e+02   1.0019622e+02   1.7486645e+02   8.6801006e+01   3.1814677e+02  -7.6561290e-01   7.5396452e+01   1.0832732e+02   3.2520000e+01   1.1489550e+02
   3.4925548e+02   2.0400529e+01   2.0196097e+02   1.3245248e+02   2.4884387e+02   1.3616152e+02   2.3580968e+02   6.6253290e+01   3.5750484e+02   3.3402581e+00   2.0950806e+02   1.4830258e+02   3.1695290e+02   1.9767961e+01   2.0716516e+02   9.6643561e+01   5.8120806e+02   1.6452710e+01   2.5820645e+02   1.1443090e+02   2.6989129e+02   1.3720257e+02   3.5133806e+02   1.2430199e+02   2.7916871e+02   9.3786503e+01   1.4869871e+02   8.7246039e+01   1.7336387e+02   1.3957444e+02   2.6337871e+02   1.4936261e+02   2.2730903e+02   1.0153302e+02   2.1154097e+02   8.6322529e+01   1.6217065e+02   8.0209574e+01   4.4925419e+02   3.0113535e+01   3.5039486e+02   1.4518880e+01   1.9428484e+02   7.4309471e+01   1.9575613e+02   8.8909832e+01   2.6158387e+02   2.2185871e+01   5.8861290e+01   1.1507432e+02   1.7425129e+02   1.1757441e+02   2.6898194e+02   9.7117897e+01   4.8334486e+02  -1.6597120e+01   3.5599645e+02   1.7020606e+01   2.2720323e+02   1.1963665e+02   2.8201486e+02  -5.4907204e+00   2.7468839e+02   1.1399332e+02   2.6968486e+02   1.2495680e+01   3.0080323e+02   1.0045735e+02   2.0953710e+02   9.1468968e+01   2.2917258e+02   1.8912523e+02   4.7996486e+02   5.3003280e+01   2.6209258e+02   1.0115775e+02   2.6053355e+02   8.5371510e+01   2.0679903e+02   1.0115092e+02   2.8868161e+02   8.7281277e+01   3.7239097e+02   1.2151646e+02   2.3122000e+02   1.0456498e+02   2.8329194e+02   1.5463890e+02   2.2078387e+02   6.0676645e+01   2.1764548e+02   1.2170643e+02   2.9846903e+02   1.2238183e+02   2.1789903e+02   1.0249453e+02   3.5048486e+02   4.4116796e+00   2.3210645e+02   1.1707858e+02   4.1773387e+02   2.3040968e+01   3.0646452e+02  -6.3194194e+00   2.4452290e+02   9.6256232e+01   3.1125742e+02   1.3823618e+02   2.1432677e+02   4.8625794e+01   2.2172486e+02   1.1047248e+02   4.4757968e+02   2.0334594e+01   3.7329387e+02   1.8152000e+00   3.1958097e+02   2.4325458e+01   2.3479323e+02   1.8223484e+00   2.1329486e+02  -2.5853120e+01   1.7916581e+02   5.6313510e+01   2.8115677e+02   6.3297161e+00   2.1370419e+02   6.2819148e+01   1.3652419e+02   7.8970000e+01   5.9990968e+01   1.3911363e+02   2.9144486e+02   1.0761488e+02   4.7741419e+02   2.8721058e+01   2.1729194e+02   1.0674439e+02   5.8770871e+02   2.5432013e+01   2.1341516e+02   1.4007905e+02   1.3733968e+02   1.2796799e+02   2.2563486e+02   1.1906968e+02   3.0644486e+02   1.3069488e+02   4.7457129e+02   2.7862039e+01   3.2143677e+02   1.2745474e+02   1.6911065e+02   1.2582050e+02   3.1530065e+02   1.4525337e+02   3.1030000e+02   1.4504374e+02   3.5804516e+02   1.5213806e+01   2.6377486e+02   1.5882848e+02   2.0350323e+02   2.4126587e+02   5.1101032e+02   2.7103368e+01   2.0980839e+02   1.0333662e+02   2.9684806e+02   4.5334452e+00   4.5757000e+02   2.8012787e+01   2.4606581e+02   1.3607086e+02   4.4268486e+02   4.4365680e+01   4.4032839e+02   2.6078245e+01   5.8582486e+02   1.8774480e+01   4.6917484e+02   3.3188594e+01   2.3928806e+02   1.1304631e+02   8.5744194e+01   1.5059917e+02   3.8980516e+02   2.1647200e+01   1.3753486e+02   7.5587680e+01   6.1542032e+02   3.1348632e+01   3.0024645e+02   3.0696413e+01   2.3380194e+02   8.3147458e+01   3.3818452e+02   1.0953948e+01   1.9767226e+02   4.2649768e+01   2.0658486e+02  -4.2126320e+01   1.1657226e+02   1.0639132e+02   1.7651839e+02   8.0793690e+01   2.6223032e+02   1.3888319e+02   2.5578484e+02   1.2461044e+02   4.0496486e+02   1.9813280e+01   2.3149000e+02   9.7967574e+01   1.9248486e+02   1.1053168e+02   4.4613645e+02   3.4271019e+01   1.5106486e+02   7.3935280e+01   4.4291486e+02   2.8272796e+00   2.9613484e+02   1.7011276e+02   1.8620486e+02   1.1574408e+02   3.9428677e+02  -7.1458452e+00   5.9724861e+01   1.2096248e+02   2.5487194e+02   1.3397831e+02   3.0090871e+02   1.1424601e+02   3.3601645e+02   3.8573935e+00   3.8410486e+02   4.1012080e+01   2.1001806e+02   8.5944361e+01   1.5287486e+02   8.0270480e+01   4.2129486e+02   4.2456880e+01   3.2991516e+02   3.9819045e+01   9.0258065e+01   1.3757968e+02   2.3897548e+02   1.0236648e+02   4.7847742e+01   2.2681315e+02   2.8104861e+01   1.4682208e+02   2.4572486e+02   7.2842480e+01   3.3020065e+02   2.1602658e+01   2.2467613e+02   4.9607845e+01   1.4112935e+02   1.2838675e+02   4.1458486e+02   3.4236796e+00   2.7713839e+02   1.1918893e+02   2.3680419e+02   6.4426310e+01   3.8144486e+02   4.5034880e+01   2.3456742e+02   1.2803493e+02   2.0681355e+02   8.3977819e+01   1.6658645e+02   7.8173406e+01   2.9062677e+02  -1.1794013e+01   7.3586452e+01   1.0052212e+02   2.9670000e+01   9.6403497e+01
   4.0359548e+02   2.3853329e+01   1.6077097e+02   9.6027677e+01   2.8003387e+02   1.4419632e+02   2.2080968e+02   8.6263290e+01   2.6874484e+02   2.3531058e+01   2.2012806e+02   1.6340298e+02   4.0918290e+02  -1.4650439e+01   1.6997516e+02   9.3758761e+01   5.6239806e+02   3.3527510e+01   2.4867645e+02   1.1852330e+02   2.7556129e+02   1.4451897e+02   3.4028806e+02   9.7335987e+01   2.9054871e+02   1.0549610e+02   2.8483871e+02   1.2978484e+02   2.1370387e+02   1.2843724e+02   2.4989871e+02   1.3739101e+02   2.3896903e+02   8.9840219e+01   2.0020097e+02   7.6039729e+01   1.8041065e+02   6.3180374e+01   3.5934419e+02   4.1646335e+01   3.8539486e+02   2.0758880e+01   2.2352484e+02   9.4730271e+01   2.3437613e+02   1.0435023e+02   2.1335387e+02   1.1134271e+01   3.9911290e+01   1.3274032e+02   1.9511129e+02   1.2966561e+02   2.2893194e+02   1.3118190e+02   4.6134486e+02  -1.4697120e+01   3.3004645e+02   3.2806606e+01   2.4315323e+02   1.0822065e+02   3.3139486e+02   8.6488796e+00   2.6935839e+02   9.4319716e+01   2.0963486e+02   9.3496796e+00   2.8461323e+02   1.1123255e+02   2.1692710e+02   1.0934777e+02   2.5093258e+02   2.0221443e+02   5.1034486e+02   2.9242880e+01   2.6709258e+02   9.4467755e+01   2.4977355e+02   1.0204231e+02   1.6384903e+02   1.1425692e+02   2.8987161e+02   1.0751608e+02   2.9810097e+02   1.4345966e+02   2.2989000e+02   8.6761381e+01   2.6648194e+02   1.3517370e+02   2.0101387e+02   5.9158245e+01   1.9343548e+02   1.0591323e+02   2.9274903e+02   1.1331943e+02   1.9732903e+02   1.1361013e+02   3.3934486e+02   1.8402880e+01   2.4363645e+02   1.7005618e+02   3.7716387e+02   3.2246568e+01   3.3998452e+02  -1.1191019e+01   2.6300290e+02   1.0096783e+02   3.0163742e+02   1.5138578e+02   2.0651677e+02   5.2720594e+01   2.1029486e+02   1.3995688e+02   4.8848968e+02   2.3161794e+01   4.1424387e+02  -1.3410800e+01   2.7344097e+02  -1.5463342e+01   2.6336323e+02   6.0067484e+00   2.0339486e+02  -6.5811204e+00   1.4669581e+02   4.2721110e+01   2.9639677e+02  -2.4094839e+00   1.8461419e+02   3.2196348e+01   1.1517419e+02   9.6378000e+01   6.6890968e+01   1.1837163e+02   2.8510486e+02   1.4835208e+02   4.9565419e+02   2.9651858e+01   1.9305194e+02   1.1615359e+02   5.8460871e+02   4.0500013e+01   1.6407516e+02   1.5121625e+02   1.2848968e+02   1.5662599e+02   2.0825486e+02   1.1760008e+02   3.0110486e+02   1.1555208e+02   4.3690129e+02   1.0875639e+01   3.0306677e+02   1.1929434e+02   1.4063065e+02   9.4578903e+01   2.8387065e+02   1.3772777e+02   3.1554000e+02   1.6038454e+02   3.7537516e+02   9.1174065e+00   2.2582486e+02   1.0486448e+02   2.1255323e+02   2.3516187e+02   4.5368032e+02   3.4309768e+01   2.0251839e+02   1.1324982e+02   2.5970806e+02   1.6554645e+01   4.7504000e+02   1.5225187e+01   2.6415581e+02   1.5657366e+02   4.9591486e+02   2.2067280e+01   4.1309839e+02   1.7296645e+01   5.8406486e+02   1.9395280e+01   4.5641484e+02   2.0069394e+01   2.1209806e+02   1.0174151e+02   7.4034194e+01   2.0405597e+02   4.6532516e+02   1.2325600e+01   1.5272486e+02   6.4422480e+01   6.6508032e+02   4.2615832e+01   3.3191645e+02   1.0112813e+01   2.4361194e+02   8.3792658e+01   3.7009452e+02   1.4541148e+01   2.0501226e+02   3.9302568e+01   2.3744486e+02  -4.9785120e+01   9.8052258e+01   1.0073292e+02   1.4889839e+02   3.6333290e+01   2.6014032e+02   1.1186039e+02   2.7340484e+02   1.2239084e+02   4.1844486e+02   4.2304880e+01   2.2473000e+02   7.7888374e+01   1.6787486e+02   7.6260480e+01   4.3979645e+02   1.2018219e+01   1.4434486e+02   8.5282880e+01   4.4496486e+02   1.2333280e+01   2.4556484e+02   1.2315836e+02   2.2387486e+02   1.2173048e+02   3.9952677e+02  -5.8950452e+00   7.3484861e+01   1.9590168e+02   2.6816194e+02   1.2143511e+02   2.9847871e+02   1.1234041e+02   3.7448645e+02   3.4497935e+00   4.0444486e+02   4.2474880e+01   2.2848806e+02   9.9566761e+01   1.5701486e+02   6.1409280e+01   4.3420486e+02   1.8284080e+01   3.2634516e+02  -7.7053548e+00   9.1498065e+01   1.7310048e+02   3.3040548e+02   1.1686208e+02   6.0087742e+01   2.8335395e+02   3.3154861e+01   1.4803808e+02   2.4848486e+02   1.0114168e+02   3.2268065e+02   2.8444258e+01   2.0091613e+02   7.3078645e+01   1.6426935e+02   1.5615555e+02   3.7753486e+02  -9.5623204e+00   2.3637839e+02   1.2559973e+02   2.7251419e+02   8.4139510e+01   3.4887486e+02   8.6404796e+00   2.2684742e+02   1.2565253e+02   2.0576355e+02   8.1921819e+01   1.5929645e+02   6.7896606e+01   2.6753677e+02   1.7143187e+01   9.2916452e+01   1.0145572e+02   3.0620000e+01   1.0694750e+02
   3.1725548e+02   3.1720529e+01   1.7134097e+02   9.7662077e+01   2.5803387e+02   1.4233632e+02   2.5404968e+02   8.4844090e+01   2.3469484e+02   2.2215058e+01   2.2197806e+02   1.3125498e+02   3.6076290e+02   9.3131613e+00   2.2826516e+02   1.0690556e+02   5.3201806e+02   1.9957910e+01   2.5820645e+02   9.3760903e+01   2.7099129e+02   1.3721457e+02   2.9138806e+02   1.2772799e+02   3.2645871e+02   1.0052330e+02   3.1755871e+02   1.3568724e+02   1.8260387e+02   1.2664524e+02   2.6794871e+02   1.2741701e+02   2.6477903e+02   1.1158542e+02   2.0992097e+02   6.1552129e+01   2.0898065e+02   7.3034774e+01   4.3720419e+02   4.8507535e+01   3.8601486e+02   3.4239280e+01   2.4747484e+02   9.9434271e+01   2.5785613e+02   1.1656183e+02   2.1068387e+02   9.2078710e+00   3.8771290e+01   1.3297152e+02   1.6373129e+02   1.0345601e+02   2.9293194e+02   9.3491897e+01   3.9448486e+02  -2.6348320e+01   3.2509645e+02   2.0062606e+01   2.3872323e+02   7.9715045e+01   3.2282486e+02   2.4447955e-01   2.7501839e+02   1.1986692e+02   2.3825486e+02  -1.6369920e+01   2.7666323e+02   1.1119855e+02   2.2282710e+02   9.6495768e+01   2.5428258e+02   2.1617643e+02   5.1115486e+02   4.1078080e+01   2.7471258e+02   7.9808155e+01   2.4753355e+02   7.3171510e+01   1.5112903e+02   7.0744516e+01   2.7578161e+02   1.1798328e+02   3.4982097e+02   1.6580206e+02   2.0256000e+02   1.0118778e+02   2.8286194e+02   1.0990330e+02   1.9740387e+02   8.0497045e+01   1.8833548e+02   9.5471226e+01   2.8841903e+02   1.2180583e+02   1.9751903e+02   8.8834929e+01   3.3153486e+02   1.5217680e+01   2.1891645e+02   1.4237378e+02   3.9887387e+02   1.9359768e+01   3.5993452e+02  -1.6457019e+01   2.4866290e+02   1.1330503e+02   3.0492742e+02   1.2455258e+02   2.0470677e+02   4.8055394e+01   1.9372486e+02   1.2690248e+02   4.6353968e+02  -6.7522065e+00   3.7676387e+02  -5.2224000e+00   2.6806097e+02   1.2727058e+01   2.2450323e+02  -7.4044516e+00   2.1268486e+02  -2.4044320e+01   1.6273581e+02   5.5097910e+01   3.0862677e+02  -1.7717884e+01   1.8799419e+02   3.7545948e+01   1.5132419e+02   7.0586000e+01   7.3940968e+01   1.2933763e+02   2.5944486e+02   9.3794880e+01   4.9860419e+02   3.9858581e+00   2.2262194e+02   1.1269799e+02   5.9115871e+02  -1.3753987e+01   1.5579516e+02   1.6658865e+02   1.3590968e+02   1.3103239e+02   2.0796486e+02   1.4819328e+02   3.0358486e+02   8.9023680e+01   4.7433129e+02  -1.7287613e+00   3.2532677e+02   1.6035354e+02   1.5758065e+02   1.2426290e+02   3.2134065e+02   1.5806017e+02   3.0130000e+02   1.7076374e+02   3.6804516e+02   6.9438065e+00   2.7582486e+02   1.3767448e+02   2.1817323e+02   2.4204227e+02   4.4901032e+02   2.1773368e+01   2.3589839e+02   8.2679419e+01   2.8580806e+02   2.2466645e+01   4.8166000e+02   1.8895587e+01   2.8134581e+02   1.4158846e+02   4.6444486e+02   2.3394880e+01   3.8347839e+02   2.1766245e+01   6.1858486e+02   4.4393680e+01   4.8546484e+02   4.0745394e+01   2.3528806e+02   1.2636631e+02   5.9124194e+01   1.7177877e+02   4.2599516e+02   1.9902000e+01   1.7939486e+02   8.6908880e+01   7.5475032e+02   3.4532232e+01   3.3424645e+02   2.9976413e+01   2.4100194e+02   5.5531458e+01   3.6647452e+02   3.2310748e+01   2.0005226e+02   6.2939368e+01   2.5991486e+02  -4.5342720e+01   9.4952258e+01   1.2255092e+02   1.9427839e+02   5.5412890e+01   3.0209032e+02   1.1993439e+02   2.8798484e+02   1.1536444e+02   4.2268486e+02   2.2065680e+01   2.4868000e+02   9.4022374e+01   1.8125486e+02   7.7660080e+01   4.3827645e+02   2.6139819e+01   1.2953486e+02   8.8377680e+01   5.5153486e+02   8.8976796e+00   2.6313484e+02   1.4503276e+02   2.2953486e+02   1.3637768e+02   4.3114677e+02  -6.2846452e+00   6.9294861e+01   1.4414688e+02   2.8801194e+02   1.2779711e+02   2.7604871e+02   1.0399481e+02   3.9796645e+02   2.0811394e+01   4.2163486e+02   3.1199680e+01   2.2839806e+02   1.2328396e+02   1.7491486e+02   8.6127280e+01   4.2144486e+02   5.8348796e+00   3.3938516e+02   9.0114452e+00   7.7928065e+01   1.4975608e+02   2.8716548e+02   1.0794128e+02   5.9087742e+01   2.0814395e+02   3.3634861e+01   1.4123968e+02   2.5472486e+02   1.2440248e+02   3.4839065e+02   3.4577458e+01   2.1810613e+02   5.9983445e+01   1.7493935e+02   1.0225195e+02   3.6329486e+02  -1.1423120e+01   2.6137839e+02   1.2806973e+02   2.1070419e+02   8.9464310e+01   3.6839486e+02   6.1688796e+00   2.2018742e+02   1.4656533e+02   2.1586355e+02   1.1211382e+02   1.6848645e+02   9.0401406e+01   2.6195677e+02   4.9295871e+00   9.9156452e+01   1.1119652e+02   3.5240000e+01   1.1814790e+02
   3.3259548e+02   1.9303329e+01   1.9153097e+02   1.0651688e+02   2.8451387e+02   1.3111792e+02   2.5856968e+02   1.0243249e+02   3.6426484e+02   1.2089458e+01   2.1650806e+02   1.3055258e+02   3.5685290e+02   7.9159613e+00   1.9545516e+02   1.4691036e+02   5.3187806e+02   2.3689110e+01   2.3044645e+02   1.4484170e+02   2.6627129e+02   1.1526217e+02   2.9933806e+02   1.1382199e+02   2.8916871e+02   1.1936650e+02   3.2507871e+02   1.4280564e+02   1.8432387e+02   1.3221764e+02   2.4661871e+02   1.1879341e+02   2.5834903e+02   7.8809819e+01   2.0939097e+02   4.0734529e+01   1.6231065e+02   5.4338374e+01   3.7963419e+02   2.9213135e+01   3.5077486e+02   3.2008480e+01   2.2562484e+02   1.0737227e+02   2.7827613e+02   1.1416823e+02   1.9149387e+02   2.7743071e+01   4.0051290e+01   1.4634912e+02   1.7849129e+02   1.1613521e+02   2.8212194e+02   9.4256697e+01   4.2534486e+02  -1.2767120e+01   3.2514645e+02   3.2338606e+01   2.2520323e+02   8.8796645e+01   3.3887486e+02   3.3290480e+01   2.9182839e+02   1.1614212e+02   1.9953486e+02  -9.0823204e+00   2.6838323e+02   9.4340955e+01   2.0468710e+02   1.4575697e+02   2.1193258e+02   2.3097443e+02   4.3382486e+02   5.8604480e+01   2.7937258e+02   8.1535355e+01   2.4991355e+02   1.0303111e+02   1.6703903e+02   1.1281172e+02   2.5911161e+02   1.0316688e+02   3.0801097e+02   1.3785686e+02   2.2737000e+02   7.4152981e+01   2.7681194e+02   1.0481730e+02   2.1268387e+02   5.8984645e+01   2.2828548e+02   1.1548523e+02   2.9474903e+02   1.2210943e+02   2.3784903e+02   1.1893853e+02   3.4753486e+02   6.2676796e+00   2.3058645e+02   1.3729018e+02   4.2402387e+02   1.2447768e+01   2.6646452e+02  -4.3094194e+00   2.6824290e+02   8.3068632e+01   3.3382742e+02   1.3290058e+02   2.2308677e+02   3.4684994e+01   2.2082486e+02   1.2111448e+02   4.6224968e+02   3.6070994e+01   3.9019387e+02   1.4132000e+00   2.6496097e+02   2.8545058e+01   2.0627323e+02   3.4339484e+00   2.0472486e+02  -2.5497520e+01   1.5488581e+02   5.0495910e+01   2.7929677e+02  -7.4714839e+00   1.7946419e+02   2.9038348e+01   1.4297419e+02   9.6854000e+01   7.8460968e+01   1.3478603e+02   2.7434486e+02   1.2793288e+02   4.9670419e+02   4.1757858e+01   2.4510194e+02   1.1103959e+02   5.3588871e+02   2.0217613e+01   1.6045516e+02   1.2926585e+02   1.5024968e+02   1.3474519e+02   2.5744486e+02   1.4590488e+02   3.0448486e+02   1.1685168e+02   4.7123129e+02  -1.7207613e+00   3.3580677e+02   1.3998514e+02   1.2706065e+02   1.2056450e+02   3.2915065e+02   1.3219537e+02   2.5554000e+02   1.4499454e+02   3.4061516e+02   5.3282065e+00   2.8210486e+02   1.6917208e+02   2.2412323e+02   2.1780627e+02   4.8863032e+02   1.2753768e+01   2.2846839e+02   1.1498382e+02   2.7051806e+02   1.6219845e+01   4.5842000e+02  -1.4105213e+01   2.6258581e+02   1.5241926e+02   4.4625486e+02   1.8900796e+00   3.6089839e+02   1.4432645e+01   5.0501486e+02   1.4859280e+01   4.4084484e+02   1.1224994e+01   2.3309806e+02   1.0920151e+02   2.1984419e+02   7.6541174e+01   4.4465516e+02   1.1639200e+01   1.5929486e+02   7.1276880e+01   6.7285032e+02   2.9514232e+01   3.4562645e+02   3.0660129e+00   2.2942194e+02   7.4977858e+01   3.4447452e+02   3.3160748e+01   1.9539226e+02   5.5602168e+01   2.2006486e+02  -4.7724720e+01   9.5382258e+01   1.2313652e+02   1.7313839e+02   4.4874090e+01   2.7571032e+02   1.0770479e+02   2.4431484e+02   1.0228804e+02   4.1744486e+02   5.5624880e+01   2.0530000e+02   9.6162774e+01   1.8491486e+02   9.0367280e+01   4.2808645e+02  -5.1449806e+00   1.5544486e+02   9.3724880e+01   5.1248486e+02   5.5167955e-01   2.5218484e+02   1.6833876e+02   2.5872486e+02   1.3051248e+02   3.8090677e+02   1.9634555e+01   7.9534861e+01   1.2127768e+02   3.3144194e+02   1.3775271e+02   3.1471871e+02   1.2923121e+02   3.4596645e+02   1.1251394e+01   4.6720486e+02   4.0454080e+01   2.2101806e+02   1.3720436e+02   1.4687486e+02   8.2940480e+01   4.3939486e+02   1.7728880e+01   3.2843516e+02   3.1597445e+01   1.1001806e+02   1.5661888e+02   2.6964548e+02   9.9002877e+01   6.5177742e+01   2.9432675e+02   5.4344861e+01   1.4043288e+02   2.3896486e+02   1.1390328e+02   3.5387065e+02   2.8709058e+01   2.1967613e+02   8.0477845e+01   1.6188935e+02   1.5391595e+02   3.4891486e+02   4.8727955e-01   2.2637839e+02   1.3391973e+02   2.3699419e+02   8.9791110e+01   3.7501486e+02   9.1192796e+00   2.0208742e+02   1.3410333e+02   2.2976355e+02   1.1038182e+02   1.6853645e+02   8.3777406e+01   2.8119677e+02  -2.5196129e+00   1.0272645e+02   9.8000916e+01   6.9500000e+00   1.5108110e+02
   3.5520548e+02   4.0014529e+01   1.8829097e+02   1.1168608e+02   2.8003387e+02   1.1190632e+02   2.2380968e+02   1.2621329e+02   3.6893484e+02   3.8905858e+01   1.8502806e+02   1.2640098e+02   3.9585290e+02   1.4935961e+01   1.8473516e+02   8.5437961e+01   5.0606806e+02   2.6703910e+01   2.3415645e+02   1.5159490e+02   3.1479129e+02   1.4195057e+02   3.2880806e+02   1.1720439e+02   2.7302871e+02   1.1889770e+02   2.8969871e+02   1.3491604e+02   1.5346387e+02   1.0544644e+02   2.8442871e+02   9.9768606e+01   3.0120903e+02   1.1348102e+02   2.0730097e+02   8.7861729e+01   1.9884065e+02   5.4895974e+01   4.3472419e+02   8.6705935e+01   3.1182486e+02   1.1314480e+01   2.2433484e+02   1.1018547e+02   2.9594613e+02   1.1594463e+02   2.2325387e+02   1.2522710e+00   4.7771290e+01   1.2454152e+02   1.8754129e+02   1.2022121e+02   2.9889194e+02   7.5825097e+01   4.2768486e+02  -6.2843204e+00   3.3199645e+02   3.0510606e+01   2.3415323e+02   1.0523065e+02   3.4715486e+02  -5.8019204e+00   2.7392839e+02   1.3405412e+02   2.1191486e+02  -8.6427204e+00   2.6890323e+02   9.8059355e+01   2.0844710e+02   1.0483617e+02   2.1340258e+02   1.7662683e+02   4.4325486e+02   4.9750080e+01   2.6709258e+02   9.0757755e+01   2.6981355e+02   8.8009110e+01   1.4041903e+02   1.1622132e+02   2.9616161e+02   1.1435288e+02   3.0725097e+02   1.3025766e+02   2.3499000e+02   9.3073381e+01   2.7000194e+02   1.3160210e+02   2.2582387e+02   6.1883445e+01   2.0812548e+02   1.0020803e+02   2.9765903e+02   1.3201663e+02   2.2284903e+02   1.2885853e+02   3.2353486e+02   1.1377680e+01   2.5591645e+02   1.1941378e+02   3.9683387e+02   5.1429677e+00   3.7293452e+02  -1.4447019e+01   2.4362290e+02   1.1299823e+02   3.1934742e+02   1.5329898e+02   2.3042677e+02   5.4527794e+01   2.0963486e+02   1.1215968e+02   4.5072968e+02   2.4802594e+01   3.1772387e+02   1.5120800e+01   2.6787097e+02   1.2172258e+01   2.0846323e+02   1.1498748e+01   2.3663486e+02  -2.0340320e+01   1.4307581e+02   7.8100710e+01   3.0529677e+02   1.0968516e+01   1.9580419e+02   5.3491148e+01   1.4812419e+02   9.2442000e+01   8.4270968e+01   1.2684123e+02   3.1244486e+02   9.8974880e+01   4.6522419e+02   1.7036258e+01   2.1657194e+02   1.0261199e+02   6.0960871e+02  -1.3499987e+01   1.4579516e+02   1.3810865e+02   1.4852968e+02   1.3316279e+02   2.4439486e+02   1.0970888e+02   2.6939486e+02   1.7322888e+02   4.7895129e+02   1.4561639e+01   3.2953677e+02   1.5427674e+02   1.4463065e+02   1.1120890e+02   2.9249065e+02   1.3822817e+02   2.9364000e+02   1.4071654e+02   3.6218516e+02   1.6312606e+01   2.6172486e+02   1.4508248e+02   2.2155323e+02   2.3510187e+02   5.2054032e+02   2.2240968e+01   2.1080839e+02   1.0835662e+02   2.8141806e+02   2.5727845e+01   4.3899000e+02   1.6539187e+01   2.6491581e+02   1.6394286e+02   4.7015486e+02   2.9028080e+01   3.7561839e+02  -1.1984955e+01   4.3048486e+02   4.1251680e+01   4.6941484e+02   3.0079394e+01   2.4733806e+02   1.1140231e+02   1.5112419e+02   8.9698774e+01   4.3061516e+02   9.1924000e+00   1.7072486e+02   7.6652480e+01   6.8256032e+02   4.0267432e+01   3.6262645e+02   3.2796013e+01   2.3476194e+02   7.9170658e+01   3.9413452e+02   1.7047948e+01   1.8881226e+02   6.6978568e+01   1.9977486e+02  -5.1431520e+01   9.6662258e+01   1.2917412e+02   1.7246839e+02   7.1207690e+01   2.6457032e+02   1.4888599e+02   2.9331484e+02   1.3712804e+02   3.7158486e+02   5.1773680e+01   2.0645000e+02   9.7830774e+01   1.9291486e+02   9.4967280e+01   4.2237645e+02   1.3221819e+01   1.4401486e+02   7.4789280e+01   4.4734486e+02   1.6422880e+01   2.8870484e+02   1.5903716e+02   2.3715486e+02   1.5495808e+02   3.6524677e+02   1.4177355e+01   7.4064861e+01   1.7100528e+02   2.8325194e+02   1.1832791e+02   3.4080871e+02   1.5029401e+02   4.2472645e+02   3.5480594e+01   4.2125486e+02   3.6100796e+00   2.2106806e+02   9.7870361e+01   1.4858486e+02   7.4043680e+01   4.3668486e+02   4.5895680e+01   3.4043516e+02   1.1357445e+01   9.1498065e+01   1.0900048e+02   2.6121548e+02   8.0637277e+01   5.8657742e+01   2.3589835e+02   4.5444861e+01   1.4981488e+02   2.2910486e+02   9.2832080e+01   2.9572065e+02   1.3551058e+01   2.0891613e+02   7.2198645e+01   1.7021935e+02   1.1453955e+02   4.4325486e+02  -1.9199920e+01   2.8927839e+02   1.2078773e+02   2.1799419e+02   6.6171110e+01   3.5577486e+02   1.0508480e+01   2.3642742e+02   1.4683613e+02   2.0143355e+02   7.3078219e+01   1.4863645e+02   6.9659406e+01   3.2167677e+02  -7.0480129e+00   7.6966452e+01   8.1161716e+01   2.7380000e+01   1.1292670e+02
   3.8563548e+02   6.8201290e+00   1.7324097e+02   1.0689008e+02   2.8270387e+02   1.2193272e+02   2.1075968e+02   6.9977290e+01   3.9041484e+02   2.4417458e+01   2.3702806e+02   1.6043098e+02   3.9138290e+02  -1.0376439e+01   2.0035516e+02   9.0188361e+01   5.7472806e+02   4.4971110e+01   2.4134645e+02   1.0805970e+02   2.9341129e+02   1.3747097e+02   3.6491806e+02   1.2647559e+02   2.5688871e+02   8.3518903e+01   2.9112871e+02   1.1304164e+02   1.8570387e+02   1.0691724e+02   2.4503871e+02   1.0839981e+02   2.6106903e+02   1.0735222e+02   2.0149097e+02   8.1416529e+01   1.5017065e+02   7.4409574e+01   3.7034419e+02   5.6666335e+01   3.8796486e+02   1.5603280e+01   2.3581484e+02   9.1647071e+01   2.6470613e+02   1.0011383e+02   2.2049387e+02   3.2943071e+01   3.6201290e+01   1.3893712e+02   2.3016129e+02   1.1248161e+02   2.6389194e+02   9.0865097e+01   4.0172486e+02  -1.7877520e+01   2.8214645e+02   5.2086065e+00   2.2682323e+02   1.3447705e+02   3.4363486e+02   9.7196796e+00   3.1644839e+02   1.0131252e+02   2.4439486e+02  -2.3721120e+01   2.6438323e+02   1.0699095e+02   2.0758710e+02   1.0147497e+02   2.3358258e+02   2.2754243e+02   4.5515486e+02   5.8088080e+01   2.7785258e+02   8.5606955e+01   2.5867355e+02   9.6180310e+01   1.4541903e+02   1.0925132e+02   2.7345161e+02   1.0054968e+02   3.1720097e+02   1.3022166e+02   2.2741000e+02   8.8339781e+01   3.0638194e+02   1.1612170e+02   2.0063387e+02   8.2948645e+01   2.2296548e+02   9.4910826e+01   2.9341903e+02   1.1502583e+02   2.5846903e+02   1.1676893e+02   3.4782486e+02  -2.3755204e+00   2.4548645e+02   1.4052818e+02   4.6502387e+02   3.5827768e+01   3.2279452e+02  -1.1575819e+01   2.6386290e+02   1.1937903e+02   2.7254742e+02   1.2776298e+02   2.1732677e+02   4.6145794e+01   2.2234486e+02   1.4261288e+02   4.2972968e+02   2.2342594e+01   3.9081387e+02  -7.3964000e+00   2.7535097e+02   1.5623858e+01   2.2765323e+02   1.6533548e+01   1.8544486e+02  -2.3675120e+01   1.5783581e+02   3.6109910e+01   2.6162677e+02  -1.4727884e+01   1.9975419e+02   2.4985148e+01   1.3872419e+02   8.8694000e+01   7.9700968e+01   1.2477683e+02   2.8434486e+02   1.5646288e+02   5.0089419e+02  -1.0073419e+00   2.2110194e+02   1.1362959e+02   5.8715871e+02   2.3476013e+01   2.1141516e+02   9.1049045e+01   1.1333968e+02   1.7012799e+02   2.0339486e+02   1.2469888e+02   2.6801486e+02   1.3138928e+02   5.1285129e+02  -1.7703613e+00   3.2590677e+02   1.1609714e+02   1.6163065e+02   1.1812890e+02   2.9863065e+02   1.4363697e+02   2.7154000e+02   1.8071454e+02   4.1247516e+02  -3.4205935e+00   2.7391486e+02   1.5044728e+02   2.3203323e+02   2.2298347e+02   4.6735032e+02   1.4876168e+01   2.2451839e+02   1.0986982e+02   2.8118806e+02   1.8596245e+01   4.3552000e+02   2.2296787e+01   2.6363581e+02   1.2323526e+02   4.1901486e+02   3.9219280e+01   3.8780839e+02  -1.3440155e+01   4.3248486e+02   1.7661680e+01   4.7846484e+02   4.5953935e+00   2.5600806e+02   1.2412871e+02   7.8794194e+01   1.8410517e+02   4.3237516e+02   3.0241600e+01   1.5396486e+02   1.0542328e+02   7.3185032e+02   1.7034232e+01   3.7143645e+02   7.5212129e+00   2.1723194e+02   8.5713058e+01   2.7975452e+02  -9.1651613e-02   2.1039226e+02   4.3492168e+01   1.7829486e+02  -5.9483120e+01   1.2190226e+02   1.1791492e+02   1.8517839e+02   7.0100890e+01   2.4676032e+02   1.6002079e+02   2.9031484e+02   1.1764804e+02   3.7010486e+02   4.4032080e+01   2.1611000e+02   9.2197974e+01   2.0153486e+02   8.6847680e+01   3.6122645e+02   1.8343819e+01   1.2406486e+02   8.9045280e+01   4.2063486e+02  -6.0320449e-02   3.0394484e+02   1.5781796e+02   2.0987486e+02   9.9850480e+01   4.1100677e+02  -7.5334452e+00   5.6774861e+01   1.3642848e+02   2.6316194e+02   9.0975110e+01   2.9761871e+02   1.0293921e+02   3.8553645e+02   6.5157935e+00   4.5791486e+02   1.0107280e+01   2.2929806e+02   8.0971961e+01   1.6982486e+02   9.1774480e+01   3.6001486e+02   3.0839280e+01   3.3124516e+02   4.0852645e+01   1.0258806e+02   1.4454328e+02   2.9078548e+02   9.3891677e+01   5.9327742e+01   1.7860475e+02   4.5204861e+01   1.0069408e+02   2.2763486e+02   8.9909680e+01   3.2625065e+02   3.2308658e+01   1.8533613e+02   6.8705045e+01   1.6607935e+02   1.2825075e+02   3.5896486e+02  -1.7976720e+01   2.8599839e+02   1.1582013e+02   3.1003419e+02   9.2277910e+01   3.6420486e+02   3.0240796e+00   2.1575742e+02   1.0610973e+02   2.1833355e+02   6.9386219e+01   1.8724645e+02   7.2230606e+01   2.8919677e+02  -1.1019613e+01   9.3866452e+01   1.0032972e+02   2.1620000e+01   8.7997497e+01
   3.1678548e+02   2.3798129e+01   1.6186097e+02   1.0308048e+02   2.1918387e+02   1.1749432e+02   2.1751968e+02   8.6816490e+01   3.1760484e+02   1.5532258e+01   2.4864806e+02   1.1817138e+02   3.7271290e+02  -3.5283871e-01   1.9702516e+02   1.2392476e+02   5.8444806e+02   2.8813510e+01   2.6915645e+02   9.8604903e+01   2.5775129e+02   1.0898377e+02   3.1449806e+02   1.1687919e+02   2.7431871e+02   1.2755450e+02   2.8826871e+02   1.3965044e+02   1.7846387e+02   1.1978644e+02   2.5594871e+02   1.5466701e+02   2.6625903e+02   7.0087019e+01   1.9949097e+02   8.8336529e+01   1.8931065e+02   9.0658374e+01   3.8458419e+02   6.4817135e+01   3.4625486e+02   4.5100796e+00   2.1285484e+02   9.2013871e+01   2.4446613e+02   1.0197303e+02   2.4844387e+02   1.7707071e+01   5.1821290e+01   1.2254752e+02   1.9687129e+02   1.2290481e+02   2.9403194e+02   1.0054390e+02   4.3787486e+02  -1.2479520e+01   3.4114645e+02   1.9678606e+01   2.3948323e+02   9.9044245e+01   3.0420486e+02  -7.3159204e+00   2.9416839e+02   1.1281492e+02   2.4472486e+02  -1.0077520e+01   2.8699323e+02   7.8942155e+01   2.2773710e+02   1.0539297e+02   2.3640258e+02   2.2390683e+02   4.6820486e+02   5.2134080e+01   2.5961258e+02   8.0066155e+01   2.4658355e+02   8.3247510e+01   1.3860903e+02   1.1632612e+02   2.7173161e+02   1.0953728e+02   3.1772097e+02   1.6004006e+02   2.0799000e+02   1.0761338e+02   2.9253194e+02   1.1532970e+02   2.2120387e+02   5.9453045e+01   2.4138548e+02   9.3917226e+01   2.5370903e+02   1.2520263e+02   1.8622903e+02   9.1118129e+01   3.4529486e+02  -2.1793120e+01   2.5025645e+02   1.3848658e+02   4.5106387e+02   2.8474568e+01   3.0789452e+02   5.0461806e+00   2.7157290e+02   1.1109223e+02   3.0825742e+02   1.4309618e+02   2.1708677e+02   6.8544994e+01   2.1891486e+02   1.0545728e+02   4.4905968e+02   1.9886194e+01   3.5176387e+02  -7.3624000e+00   2.4615097e+02   1.9985806e-01   2.4293323e+02  -1.5928852e+01   2.1491486e+02  -4.3072720e+01   1.4930581e+02   6.8892310e+01   2.9210677e+02   7.5537161e+00   1.8880419e+02   2.9051148e+01   1.5882419e+02   9.5586000e+01   6.7180968e+01   1.5468843e+02   2.8206486e+02   1.2259528e+02   4.6770419e+02   1.7117858e+01   2.1257194e+02   1.1950199e+02   5.7151871e+02   3.9817213e+01   1.9112516e+02   1.6429225e+02   1.1790968e+02   1.6076239e+02   2.3110486e+02   1.2753208e+02   2.6063486e+02   1.3430968e+02   5.1585129e+02   2.1139639e+01   3.3253677e+02   1.1693674e+02   1.7849065e+02   7.7740103e+01   3.0515065e+02   1.4916537e+02   3.0283000e+02   1.5859134e+02   3.9213516e+02   1.3436606e+01   2.9153486e+02   1.3150768e+02   2.0812323e+02   2.5812627e+02   4.8730032e+02   1.5810168e+01   2.2489839e+02   1.1017942e+02   3.0170806e+02   1.8054645e+01   4.9504000e+02   2.4625187e+01   2.6868581e+02   1.5607126e+02   4.1991486e+02   1.3147280e+01   4.1209839e+02   1.3526645e+01   3.8963486e+02   3.4799680e+01   4.7503484e+02   2.7489794e+01   2.1433806e+02   1.2956231e+02   5.6034194e+01   1.6340597e+02   4.3494516e+02   4.2566000e+01   1.7125486e+02   7.1560080e+01   6.9513032e+02   5.1451832e+01   3.2629645e+02   2.6422413e+01   2.2095194e+02   6.1415458e+01   3.5680452e+02   1.8274348e+01   2.2158226e+02   5.4406968e+01   1.9515486e+02  -5.4971920e+01   9.0472258e+01   1.2218932e+02   1.7293839e+02   5.5320090e+01   2.6766032e+02   1.3077879e+02   2.9607484e+02   1.3633724e+02   4.5777486e+02   5.4448480e+01   2.4459000e+02   1.0429957e+02   1.6982486e+02   1.0662448e+02   4.3489645e+02   1.2070219e+01   1.5177486e+02   1.0021848e+02   4.9515486e+02   1.5218080e+01   2.5737484e+02   1.3164356e+02   1.9710486e+02   1.2525208e+02   4.1200677e+02   1.1056555e+01   8.9394861e+01   1.7915888e+02   2.7730194e+02   1.4422391e+02   2.6299871e+02   1.0979881e+02   4.0477645e+02   2.0026594e+01   4.5906486e+02   2.2345280e+01   2.4001806e+02   1.1883436e+02   1.6544486e+02   8.2074880e+01   4.3201486e+02   5.3649280e+01   3.2829516e+02   1.5708645e+01   1.1368806e+02   1.4565528e+02   3.1840548e+02   1.5891208e+02   7.1417742e+01   2.1892755e+02   2.9824861e+01   2.0644448e+02   2.2525486e+02   8.3380080e+01   3.8949065e+02   3.6959458e+01   2.1781613e+02   9.9536645e+01   1.5650935e+02   1.1568635e+02   3.7806486e+02  -1.3647204e+00   2.0799839e+02   1.3396013e+02   2.7141419e+02   1.1084751e+02   3.5882486e+02   5.9344796e+00   2.3899742e+02   1.1649053e+02   2.2991355e+02   9.9459819e+01   1.7782645e+02   6.1224206e+01   3.0886677e+02   8.5567871e+00   9.7016452e+01   1.0283772e+02   3.7520000e+01   1.1425550e+02
   3.1744548e+02   2.9175329e+01   1.7834097e+02   7.6952077e+01   2.5141387e+02   1.7781592e+02   2.5628968e+02   1.0590489e+02   3.7307484e+02   1.3954658e+01   2.3073806e+02   1.4941418e+02   3.8557290e+02   4.4683613e+00   2.4869516e+02   9.9321161e+01   5.3515806e+02   8.9067097e+00   2.4367645e+02   1.2635330e+02   2.8503129e+02   1.3047137e+02   2.8522806e+02   1.4006079e+02   2.9440871e+02   9.7947303e+01   3.3583871e+02   1.2970484e+02   1.8108387e+02   1.1885684e+02   2.6089871e+02   1.1636101e+02   2.3482903e+02   9.5981419e+01   2.0087097e+02   7.4516129e+01   1.9765065e+02   7.7991174e+01   3.4920419e+02   6.6407535e+01   3.6953486e+02   2.2647680e+01   2.1776484e+02   9.8901071e+01   3.3118613e+02   9.5795432e+01   2.1182387e+02   1.1976671e+01   2.4671290e+01   1.3199952e+02   1.5011129e+02   1.1759561e+02   2.5536194e+02   6.8787497e+01   4.5539486e+02  -3.4791120e+01   3.3066645e+02   3.1807006e+01   2.0829323e+02   8.5439445e+01   3.8163486e+02   1.2439680e+01   2.9358839e+02   1.1352132e+02   1.7377486e+02  -2.2021520e+01   2.8838323e+02   1.0017095e+02   2.0887710e+02   1.3899177e+02   2.4505258e+02   1.8391483e+02   4.2382486e+02   4.2544480e+01   2.6571258e+02   8.5248155e+01   2.6691355e+02   9.3621110e+01   1.5093903e+02   9.8859716e+01   2.8235161e+02   1.1473768e+02   3.3768097e+02   1.5072326e+02   2.3270000e+02   8.6486581e+01   3.0286194e+02   1.4426330e+02   2.1535387e+02   9.8061045e+01   2.1428548e+02   1.1039523e+02   2.8389903e+02   1.3683743e+02   2.2270903e+02   1.0905973e+02   3.3468486e+02  -2.9943204e+00   2.4358645e+02   1.3730018e+02   4.1306387e+02   3.1944568e+01   3.1632452e+02   2.7941781e+01   2.7643290e+02   1.0084343e+02   3.1487742e+02   1.3522658e+02   2.5213677e+02   8.2450994e+01   2.0239486e+02   1.3887888e+02   4.7024968e+02   1.7290994e+01   3.3595387e+02   1.6712400e+01   2.8182097e+02   1.4436258e+01   1.7660323e+02   9.0754839e-01   2.1544486e+02  -2.4875120e+01   1.4211581e+02   1.2022751e+02   3.0001677e+02  -1.0419084e+01   1.6113419e+02   4.6934748e+01   1.4357419e+02   8.4906000e+01   6.6180968e+01   1.2633843e+02   2.4391486e+02   1.2603728e+02   4.6393419e+02   2.5989458e+01   2.0824194e+02   1.1132839e+02   6.0797871e+02   4.5450413e+01   1.8645516e+02   1.0789585e+02   1.4009968e+02   1.7979719e+02   2.0344486e+02   1.5669488e+02   2.7358486e+02   1.0523368e+02   4.5195129e+02   3.7216387e+00   3.1253677e+02   1.3716674e+02   1.6211065e+02   1.0081050e+02   3.0458065e+02   1.2307097e+02   2.9840000e+02   1.7814574e+02   3.7218516e+02   2.3032606e+01   2.7020486e+02   1.3450408e+02   2.2160323e+02   2.2000787e+02   5.1087032e+02   7.3045677e+00   2.1765839e+02   1.0394862e+02   2.6646806e+02   7.3538452e+00   4.7071000e+02   2.1241587e+01   2.9230581e+02   1.6213166e+02   4.9777486e+02   5.8184796e+00   4.0147839e+02   1.9516245e+01   3.7472486e+02   3.1422480e+01   4.7046484e+02   3.3465394e+01   2.4128806e+02   1.0545631e+02   7.9694194e+01   1.6560317e+02   3.9913516e+02  -6.1892000e+00   1.5848486e+02   7.1531680e+01   6.8337032e+02   4.5672632e+01   3.5081645e+02   1.3930813e+01   2.1957194e+02   6.0575858e+01   3.9718452e+02   2.7513948e+01   1.8348226e+02   3.2504968e+01   2.2658486e+02  -5.3576320e+01   1.0100226e+02   1.1168692e+02   1.7960839e+02   6.3166490e+01   2.9471032e+02   1.3942479e+02   2.7726484e+02   1.4274204e+02   4.3225486e+02   6.8060080e+01   2.5226000e+02   8.9875974e+01   1.7606486e+02   9.1935280e+01   4.6313645e+02   7.9110194e+00   1.4753486e+02   9.2457680e+01   4.8677486e+02   4.8384796e+00   2.4923484e+02   1.4529476e+02   2.4287486e+02   1.4516048e+02   3.9966677e+02   1.9373755e+01   6.3584861e+01   1.4917368e+02   3.2173194e+02   9.6629510e+01   2.7295871e+02   7.8052013e+01   4.0386645e+02   2.1479394e+01   4.4539486e+02   2.7818880e+01   2.2429806e+02   1.0151196e+02   1.4058486e+02   1.0525368e+02   4.1587486e+02   2.0610480e+01   3.7124516e+02   1.0032645e+01   7.6018065e+01   1.1871888e+02   3.2692548e+02   1.2219048e+02   5.2137742e+01   2.7746995e+02   3.6584861e+01   1.4781368e+02   2.3963486e+02   1.2998968e+02   3.6672065e+02   8.4010581e+00   1.9148613e+02   5.7593045e+01   1.7493935e+02   1.3173195e+02   3.9001486e+02   8.1092796e+00   2.0856839e+02   1.1696453e+02   3.1946419e+02   1.2667351e+02   3.3753486e+02  -8.1723204e+00   2.2123742e+02   1.2967133e+02   2.1576355e+02   1.0459182e+02   1.5339645e+02   7.1468606e+01   3.0134677e+02   1.2438387e+01   9.2346452e+01   1.1445132e+02   1.4760000e+01   1.1250630e+02
   4.1049548e+02   2.3921329e+01   1.7839097e+02   1.0433808e+02   2.4751387e+02   1.2826792e+02   2.3418968e+02   8.1242890e+01   3.6412484e+02   1.8760658e+01   1.9878806e+02   1.4873018e+02   3.7447290e+02  -1.7593639e+01   2.2249516e+02   9.9847161e+01   4.0910806e+02   3.5600710e+01   2.5577645e+02   1.1838530e+02   2.5775129e+02   1.5170377e+02   2.9143806e+02   1.0714399e+02   2.9602871e+02   9.3487703e+01   2.9855871e+02   1.5473724e+02   1.4117387e+02   1.0376964e+02   2.5632871e+02   9.6016606e+01   2.4877903e+02   7.7195419e+01   1.8782097e+02   7.8270129e+01   1.6960065e+02   6.4895174e+01   3.8596419e+02   8.7706735e+01   3.2587486e+02   1.4190480e+01   2.4762484e+02   9.4042271e+01   2.9704613e+02   9.7386632e+01   2.0849387e+02  -1.1566929e+01   3.9291290e+01   1.2482992e+02   1.9706129e+02   1.1859961e+02   2.9098194e+02   1.1478790e+02   4.1287486e+02  -6.0995204e+00   3.3556645e+02   3.1505006e+01   2.2144323e+02   1.0005745e+02   2.3458486e+02   7.8736796e+00   2.8406839e+02   1.0462292e+02   2.3825486e+02   1.1390080e+01   2.7990323e+02   1.0112935e+02   1.9363710e+02   8.0970968e+01   2.2899258e+02   2.2284963e+02   4.1572486e+02   4.7812480e+01   2.3999258e+02   9.0015755e+01   2.5843355e+02   9.6869510e+01   1.3612903e+02   1.2375452e+02   2.5992161e+02   1.2534208e+02   3.1320097e+02   1.2816166e+02   2.5870000e+02   1.0407658e+02   2.7715194e+02   1.2089010e+02   2.1540387e+02   5.6767045e+01   2.3375548e+02   8.9837626e+01   2.9317903e+02   1.3790503e+02   2.2546903e+02   9.9458929e+01   3.4444486e+02   1.0224880e+01   2.5315645e+02   1.5263458e+02   4.1106387e+02   1.4434568e+01   3.1313452e+02   2.7576981e+01   2.4876290e+02   1.0286703e+02   3.3630742e+02   1.4694218e+02   2.2570677e+02   8.5945394e+01   2.1339486e+02   1.3742888e+02   4.3424968e+02  -1.2090065e+00   3.9005387e+02   1.1664400e+01   2.2320097e+02   1.7465858e+01   2.3146323e+02   1.0988748e+01   2.3348486e+02  -7.6083204e+00   1.3669581e+02   1.2018111e+02   2.4634677e+02  -2.2165484e+01   1.8832419e+02   4.8999548e+01   1.2722419e+02   1.0801400e+02   8.2130968e+01   1.7887243e+02   2.8520486e+02   1.4258408e+02   4.7722419e+02   2.6406258e+01   2.3091194e+02   1.3070479e+02   6.2951871e+02   1.7357213e+01   2.3607516e+02   7.1836245e+01   1.2295968e+02   1.6130839e+02   2.4696486e+02   1.0131328e+02   2.3734486e+02   1.2727288e+02   4.9509129e+02   4.7180439e+01   3.3964677e+02   1.3810794e+02   1.7673065e+02   1.3040090e+02   3.4863065e+02   1.5097697e+02   2.8769000e+02   1.7957254e+02   4.0085516e+02   2.3359006e+01   2.7687486e+02   1.6130048e+02   2.2874323e+02   2.4638667e+02   5.1682032e+02   1.9498568e+01   1.9503839e+02   1.0546822e+02   2.7156806e+02   1.3175845e+01   4.8447000e+02   1.8810787e+01   2.4506581e+02   1.4563086e+02   4.6177486e+02   2.9178480e+01   4.4185839e+02   6.2358452e+00   4.3291486e+02   2.9577280e+01   4.8013484e+02   1.7179355e-01   2.4895806e+02   1.1250271e+02   7.1504194e+01   1.8487837e+02   4.4880516e+02   2.4877200e+01   1.4434486e+02   1.0447288e+02   6.2351032e+02   2.6601432e+01   3.4329645e+02   3.5912413e+01   2.5090194e+02   6.9689458e+01   3.6061452e+02  -3.7045161e-01   1.8281226e+02   7.1608568e+01   2.3420486e+02  -4.2575920e+01   8.6952258e+01   1.1519092e+02   1.7655839e+02   6.0030490e+01   2.5476032e+02   1.2734079e+02   2.4888484e+02   1.2311244e+02   4.0053486e+02   5.2787680e+01   2.1311000e+02   9.2157974e+01   1.6596486e+02   9.6083280e+01   4.0827645e+02   2.8769819e+01   1.5096486e+02   6.8893280e+01   4.3982486e+02   8.5944796e+00   2.7908484e+02   1.5980676e+02   2.9706486e+02   1.5835528e+02   3.5195677e+02  -1.3794452e+00   7.9684861e+01   1.5083568e+02   3.1682194e+02   1.4159231e+02   2.8461871e+02   1.4254921e+02   4.0334645e+02   4.9009935e+00   4.5206486e+02   1.6715280e+01   2.2120806e+02   1.1690916e+02   1.6501486e+02   6.8629280e+01   4.1272486e+02   4.2192480e+01   3.0305516e+02   1.2347845e+01   1.0506806e+02   2.1548488e+02   2.6121548e+02   1.0101728e+02   6.3707742e+01   2.4316435e+02   3.9154861e+01   1.6307808e+02   2.5729486e+02   1.3429688e+02   3.4653065e+02   1.4826258e+01   2.2900613e+02   6.4261445e+01   1.7512935e+02   1.3881675e+02   4.2234486e+02  -1.6047120e+01   2.6013839e+02   1.5869893e+02   3.2765419e+02   1.2753831e+02   3.7444486e+02   6.1148796e+00   2.4046742e+02   1.1632293e+02   2.0253355e+02   1.1746022e+02   1.5853645e+02   6.2867406e+01   3.0200677e+02   6.6755871e+00   1.3277645e+02   9.7976916e+01   2.7670000e+01   1.1818350e+02
   3.3587548e+02   2.6320929e+01   1.7958097e+02   1.2581288e+02   2.4427387e+02   1.1909712e+02   2.2599968e+02   7.2708090e+01   3.5083484e+02   2.5303858e+01   1.9278806e+02   1.1840018e+02   3.9295290e+02   7.1179613e+00   1.9154516e+02   1.0965316e+02   5.6315806e+02   5.1706710e+01   2.5891645e+02   1.0213410e+02   3.4794129e+02   1.5033857e+02   3.2333806e+02   1.0996199e+02   2.7878871e+02   1.3005690e+02   3.0698871e+02   1.4510284e+02   1.6808387e+02   9.5046839e+01   2.7808871e+02   1.0365581e+02   2.5363903e+02   9.2756619e+01   2.0963097e+02   9.3435329e+01   1.5865065e+02   8.0871174e+01   4.2691419e+02   7.3140735e+01   2.4768486e+02   1.1587568e+02   2.1495484e+02   1.0846587e+02   2.6208613e+02   1.0122343e+02   2.3815387e+02   2.2580271e+01   4.0911290e+01   1.3490032e+02   1.8392129e+02   1.3127081e+02   2.6489194e+02   1.1306510e+02   4.7391486e+02  -8.9427204e+00   4.0137645e+02   3.2100206e+01   2.2434323e+02   8.4015445e+01   3.5653486e+02   2.6876796e+00   2.7868839e+02   9.2523316e+01   2.4948486e+02  -8.8883204e+00   2.6838323e+02   1.0529095e+02   1.8034710e+02   1.0108417e+02   1.9317258e+02   1.9236523e+02   4.3496486e+02   4.1893280e+01   2.9380258e+02   8.9430955e+01   2.5220355e+02   1.0150791e+02   1.4327903e+02   1.2023252e+02   2.7740161e+02   1.2185368e+02   3.2839097e+02   1.4108646e+02   2.0846000e+02   9.3475781e+01   2.8300194e+02   1.1747210e+02   2.1868387e+02   7.4654645e+01   2.1206548e+02   8.0842826e+01   3.1003903e+02   1.0345623e+02   2.2779903e+02   1.2608253e+02   3.0825486e+02  -2.0699204e+00   2.5539645e+02   1.3578538e+02   3.9354387e+02   3.5316168e+01   3.3279452e+02   5.9541806e+00   2.7871290e+02   1.1233103e+02   2.9339742e+02   1.3651498e+02   2.0513677e+02   6.2780994e+01   2.0344486e+02   1.4112488e+02   4.4429968e+02   9.7869935e+00   3.8553387e+02   1.4266000e+01   2.7954097e+02   2.8478658e+01   1.9289323e+02   1.2694348e+01   1.8134486e+02  -5.0007120e+01   1.1997581e+02   1.2956871e+02   2.7477677e+02  -6.6798839e+00   2.1551419e+02   3.9394348e+01   1.3577419e+02   1.1408000e+02   9.4700968e+01   1.6481683e+02   2.9920486e+02   1.2632408e+02   5.0574419e+02   6.1746581e+00   2.0748194e+02   1.0499919e+02   6.1524871e+02   4.9588129e+00   2.3422516e+02   6.2744245e+01   1.1624968e+02   1.8703519e+02   2.1763486e+02   1.3803968e+02   3.0239486e+02   1.2487888e+02   4.6652129e+02   6.5060387e+00   3.0364677e+02   1.3577794e+02   1.1425065e+02   9.9399303e+01   3.0268065e+02   1.1298297e+02   2.7821000e+02   1.3471094e+02   3.5109516e+02   3.0489806e+01   2.5101486e+02   1.5488928e+02   2.2236323e+02   1.8841707e+02   4.5868032e+02   4.3397677e+00   1.9599839e+02   9.6731419e+01   3.0289806e+02   1.8389445e+01   4.6123000e+02   2.3239987e+01   2.6882581e+02   1.2130006e+02   5.0968486e+02   1.4435680e+01   4.4161839e+02   2.7975045e+01   4.2196486e+02   9.9332796e+00   4.7994484e+02   1.1096994e+01   2.3847806e+02   1.2801111e+02   6.6464194e+01   2.0324157e+02   4.2480516e+02   3.5187200e+01   1.3225486e+02   8.4920080e+01   7.1927032e+02   3.6230632e+01   3.5876645e+02   2.3484813e+01   2.1195194e+02   9.2465458e+01   3.6799452e+02   1.4999148e+01   2.0124226e+02   4.5654168e+01   1.9058486e+02  -4.8986320e+01   7.9662258e+01   1.0353412e+02   1.7646839e+02   5.3317690e+01   2.9180032e+02   1.0684759e+02   3.1483484e+02   1.2735644e+02   4.0006486e+02   1.4115280e+01   2.2940000e+02   1.0556477e+02   1.8787486e+02   1.0918048e+02   3.9932645e+02   6.7758194e+00   1.4220486e+02   1.0017408e+02   3.7620486e+02   1.0594080e+01   3.0270484e+02   1.6329716e+02   2.3996486e+02   1.5582328e+02   4.1743677e+02   2.2482155e+01   6.9584861e+01   1.6517368e+02   2.9444194e+02   1.0909271e+02   2.7004871e+02   1.1071481e+02   4.0863645e+02   1.6427794e+01   4.0658486e+02   3.0593680e+01   2.0901806e+02   1.0473436e+02   1.6182486e+02   9.2794480e+01   3.8434486e+02   2.6992880e+01   3.4200516e+02   1.6131845e+01   7.6778065e+01   1.5151808e+02   2.6787548e+02   7.7104477e+01   6.2137742e+01   1.9385995e+02   2.7014861e+01   1.6885928e+02   2.2220486e+02   1.0605408e+02   3.0010065e+02   1.9440658e+01   2.5367613e+02   7.3667845e+01   1.5007935e+02   1.1496075e+02   3.9220486e+02   6.6440796e+00   2.8608839e+02   1.2976293e+02   2.3794419e+02   8.2385110e+01   3.5063486e+02   1.1209680e+01   2.5203742e+02   1.5758733e+02   1.9081355e+02   8.4777819e+01   1.9210645e+02   4.7511806e+01   3.1334677e+02   1.6618387e+01   9.7056452e+01   9.8314516e+01   3.3760000e+01   1.1145630e+02
   3.7011548e+02   2.6771729e+01   1.7062097e+02   1.1176968e+02   2.5261387e+02   1.1985992e+02   2.1623968e+02   8.9818890e+01   3.3588484e+02   2.9829858e+01   2.2269806e+02   1.4185738e+02   3.9842290e+02   1.9203613e+00   1.8569516e+02   1.0079116e+02   6.0563806e+02   4.4218310e+01   2.5187645e+02   1.2155730e+02   2.6532129e+02   1.3537817e+02   3.1696806e+02   1.4747159e+02   2.6559871e+02   1.2415210e+02   2.8007871e+02   1.5949564e+02   2.0465387e+02   1.2364124e+02   2.3351871e+02   1.2022141e+02   2.5601903e+02   8.6946219e+01   2.3025097e+02   7.5355729e+01   1.6646065e+02   7.2386374e+01   3.7196419e+02   6.5206735e+01   2.6072486e+02   1.2254248e+02   2.3247484e+02   9.3494271e+01   2.4794613e+02   9.9884632e+01   2.0935387e+02   2.4644271e+01   1.2020129e+02   1.4383712e+02   1.9082129e+02   1.1738881e+02   2.5189194e+02   1.0401510e+02   4.4415486e+02  -2.2701920e+01   2.9590645e+02   2.9207806e+01   2.5263323e+02   1.2451225e+02   3.4782486e+02  -7.0855204e+00   2.7520839e+02   1.3152172e+02   2.0568486e+02  -4.3204488e-03   2.4538323e+02   1.3123095e+02   2.0496710e+02   1.1468457e+02   2.2475258e+02   2.2647883e+02   4.8058486e+02   4.0053680e+01   2.5485258e+02   9.1786955e+01   2.4586355e+02   5.5875110e+01   1.3617903e+02   1.0852052e+02   2.8368161e+02   1.2101128e+02   3.4296097e+02   1.0049086e+02   2.3760000e+02   6.9054581e+01   2.9872194e+02   1.4497450e+02   1.9973387e+02   6.6970645e+01   2.2043548e+02   1.1975323e+02   3.1360903e+02   1.3960063e+02   8.6329032e+01   3.4400129e+01   3.3958486e+02   8.6136796e+00   2.3044645e+02   1.4759138e+02   4.4740387e+02   1.3857368e+01   3.4065452e+02   1.2135381e+01   2.8505290e+02   1.2815383e+02   3.2739742e+02   1.3051498e+02   2.3480677e+02   5.4127394e+01   2.1915486e+02   1.0377808e+02   4.2181968e+02   1.3065394e+01   3.8700387e+02   2.6908400e+01   2.7625097e+02   6.0318581e+00   2.6831323e+02   2.4090748e+01   2.2044486e+02  -1.7995120e+01   1.0902581e+02   1.1144471e+02   2.9439677e+02   8.0051613e-01   1.7975419e+02   2.0105148e+01   1.3137419e+02   8.7932000e+01   1.3551097e+02   1.0598203e+02   2.4548486e+02   1.0943168e+02   4.9593419e+02   1.1819458e+01   2.2857194e+02   9.5171987e+01   6.1024871e+02   3.1808813e+01   2.1760516e+02   1.1555385e+02   1.4795968e+02   1.5068839e+02   2.1468486e+02   1.1575568e+02   2.6863486e+02   1.4143968e+02   5.1061129e+02   2.8838710e-02   3.2138677e+02   1.3566874e+02   1.5996065e+02   1.3074250e+02   3.1782065e+02   1.5144177e+02   2.8245000e+02   1.6618174e+02   3.4504516e+02   9.2380645e-01   2.5944486e+02   1.7217488e+02   2.4817323e+02   2.6097227e+02   4.5358032e+02   2.4267768e+01   2.1937839e+02   1.2043102e+02   3.0018806e+02   6.3662452e+00   4.9014000e+02   5.7217187e+01   2.5615581e+02   1.3131366e+02   4.9696486e+02   1.5313280e+01   3.9647839e+02  -3.7537548e+00   4.1096486e+02   2.0333280e+01   4.5570484e+02   1.3506194e+01   2.3938806e+02   1.3088831e+02   6.5554194e+01   2.0459437e+02   4.6722516e+02   2.0173600e+01   1.6648486e+02   1.0142168e+02   6.2856032e+02   2.8967432e+01   3.6510645e+02   2.2837613e+01   1.9757194e+02   5.8095858e+01   3.3594452e+02   2.2513148e+01   2.2581226e+02   5.5258568e+01   2.1415486e+02  -7.0681920e+01   8.6812258e+01   1.0129212e+02   1.8165839e+02   6.5812490e+01   2.7804032e+02   1.0818839e+02   2.9245484e+02   1.3900684e+02   4.4163486e+02   3.3979680e+01   2.4026000e+02   1.0631597e+02   1.8720486e+02   7.6144080e+01   4.1146645e+02   1.1094619e+01   1.4315486e+02   7.8618080e+01   4.5287486e+02   2.1080480e+01   2.6299484e+02   1.2571396e+02   2.2963486e+02   1.6226968e+02   4.0919677e+02   6.3313548e+00   8.6774861e+01   1.4750848e+02   2.7501194e+02   1.1107711e+02   2.5509871e+02   9.2810813e+01   3.9858645e+02   1.2711794e+01   4.5553486e+02   1.5957680e+01   2.1201806e+02   8.6834361e+01   1.6739486e+02   7.8058880e+01   4.3739486e+02   1.5788880e+01   3.7538516e+02   3.1601445e+01   9.9018065e+01   1.4735888e+02   2.8144548e+02   1.2301888e+02   6.0327742e+01   2.1719475e+02   4.5584861e+01   1.8099368e+02   2.4825486e+02   1.0316008e+02   3.2229065e+02   3.5815458e+01   2.3143613e+02   4.8067045e+01   1.5740935e+02   9.4844348e+01   3.6025486e+02   7.6800796e+00   2.8441839e+02   1.2756653e+02   2.4546419e+02   7.4733510e+01   3.3501486e+02   5.0792796e+00   2.1018742e+02   1.5179533e+02   1.9410355e+02   1.0856462e+02   1.7243645e+02   6.5275406e+01   2.9553677e+02  -7.5268129e+00   8.9866452e+01   8.0699716e+01   4.1950000e+01   1.0699110e+02
   3.3068548e+02   2.2356129e+01   1.9377097e+02   1.1219768e+02   2.3284387e+02   1.2140152e+02   2.5661968e+02   9.1018490e+01   3.5698484e+02   6.4718581e+00   2.2064806e+02   1.3498138e+02   3.5980290e+02   5.1999613e+00   2.3097516e+02   1.0835876e+02   5.5082806e+02   4.2793110e+01   2.5467645e+02   1.1266330e+02   2.7822129e+02   1.2534617e+02   3.1401806e+02   1.3696759e+02   2.9531871e+02   1.0077450e+02   2.7502871e+02   1.5194964e+02   1.8403387e+02   1.0839084e+02   2.6789871e+02   1.1380101e+02   2.4172903e+02   1.0566942e+02   1.9935097e+02   7.9497729e+01   1.9969065e+02   1.0901797e+02   4.3877419e+02   5.4291935e+01   2.3625486e+02   1.0155008e+02   1.9900484e+02   8.5171871e+01   2.8718613e+02   1.0069543e+02   2.2544387e+02   3.0357071e+01   2.4241290e+01   1.3470392e+02   1.9368129e+02   1.3397001e+02   2.7989194e+02   8.9675097e+01   4.3482486e+02  -1.3235520e+01   2.9718645e+02   7.5354065e+00   2.3267323e+02   1.0872905e+02   3.4468486e+02   2.7356796e+00   2.7278839e+02   1.3414532e+02   2.3291486e+02  -2.2727204e+00   2.7633323e+02   1.2736495e+02   2.0639710e+02   1.1667017e+02   2.4452258e+02   2.1595723e+02   4.8372486e+02   2.9132480e+01   2.7104258e+02   9.9821755e+01   3.0858355e+02   7.7377510e+01   1.4384903e+02   1.2404692e+02   3.0197161e+02   1.3202808e+02   3.1920097e+02   1.1449166e+02   2.1951000e+02   1.2702178e+02   2.7238194e+02   1.3841170e+02   1.9330387e+02   9.6105045e+01   2.3143548e+02   1.1308323e+02   2.9379903e+02   1.1389543e+02   3.4899032e+01   1.5704529e+01   3.1725486e+02   3.2600796e+00   2.3168645e+02   1.2387218e+02   4.4230387e+02   3.6035368e+01   3.6065452e+02   2.7675381e+01   2.5909290e+02   8.1570632e+01   3.1511742e+02   1.4425738e+02   2.1856677e+02   5.8756594e+01   2.5277486e+02   1.4751848e+02   4.3895968e+02  -1.8758065e+00   3.3324387e+02   2.3879200e+01   2.7296097e+02   4.0905058e+01   1.7660323e+02   2.0475484e+00   2.5920486e+02  -1.1615920e+01   1.4559581e+02   1.0675911e+02   3.2381677e+02  -1.4130839e+00   1.8670419e+02   4.0649148e+01   1.3172419e+02   1.0815400e+02   8.7460968e+01   1.2434603e+02   2.9663486e+02   1.1181968e+02   4.9032419e+02   1.9498258e+01   2.1419194e+02   1.0908239e+02   5.9388871e+02   2.2976129e+00   1.8974516e+02   1.3668265e+02   1.0509968e+02   1.4030719e+02   2.5434486e+02   1.2372288e+02   2.9744486e+02   1.2103488e+02   4.6961129e+02   1.7458839e+01   2.9253677e+02   1.6466674e+02   1.5777065e+02   8.9587703e+01   3.0710065e+02   1.3048937e+02   2.6521000e+02   1.3351094e+02   3.4451516e+02   9.6620645e-01   2.7148486e+02   1.5235168e+02   2.0608323e+02   2.4457947e+02   4.8287032e+02   2.2214568e+01   2.1180839e+02   1.0912662e+02   2.9941806e+02   1.4327845e+01   4.7776000e+02   1.3397587e+01   2.5525581e+02   1.1995566e+02   4.6287486e+02   3.1230480e+01   4.4375839e+02   3.8843845e+01   3.7396486e+02   2.8863280e+01   4.9003484e+02   4.7289794e+01   2.5071806e+02   1.5055191e+02   5.7794194e+01   1.6907517e+02   4.4342516e+02   2.2697600e+01   1.6634486e+02   8.2382880e+01   6.3146032e+02   1.8825432e+01   3.5305645e+02   7.1161290e-01   2.5400194e+02   8.0251458e+01   3.3104452e+02   2.3995148e+01   1.9015226e+02   5.5211368e+01   2.2025486e+02  -3.7359920e+01   8.5952258e+01   1.2227092e+02   1.6598839e+02   7.2296090e+01   2.9052032e+02   1.2609999e+02   2.5064484e+02   1.0697164e+02   4.6115486e+02   4.4128080e+01   2.2883000e+02   1.0080037e+02   1.9082486e+02   7.6374480e+01   4.2846645e+02   1.3634619e+01   1.4520486e+02   9.5124080e+01   5.5477486e+02   2.6778480e+01   2.3356484e+02   1.6225836e+02   2.4910486e+02   1.3509208e+02   3.4962677e+02   4.1369548e+00   7.8294861e+01   1.4989688e+02   2.9897194e+02   1.3964031e+02   2.3704871e+02   1.2778481e+02   4.5582645e+02   1.8512594e+01   4.6448486e+02   5.3051680e+01   2.0729806e+02   1.1806196e+02   1.4777486e+02   8.6868480e+01   4.4744486e+02   1.5224880e+01   3.5467516e+02   2.4548245e+01   9.7738065e+01   1.5517128e+02   2.8854548e+02   1.4454088e+02   6.8327742e+01   2.5026475e+02   4.4774861e+01   1.5677848e+02   2.2087486e+02   1.1235048e+02   3.6768065e+02  -1.3675742e+01   2.0543613e+02   9.7807045e+01   1.5626935e+02   1.3160555e+02   3.8158486e+02   1.4403680e+01   2.5680839e+02   6.7105329e+01   2.1199419e+02   8.5081110e+01   3.0306486e+02  -3.6047204e+00   2.4918742e+02   9.4195329e+01   2.1853355e+02   1.0661022e+02   1.7101645e+02   5.7389006e+01   3.1300677e+02   4.1755871e+00   9.2106452e+01   1.0456052e+02   2.7950000e+01   1.0811110e+02
   3.1397548e+02   1.8222929e+01   1.8439097e+02   1.1632808e+02   2.5594387e+02   1.3097352e+02   2.8961968e+02   1.1799849e+02   3.6193484e+02   5.8458581e+00   2.1040806e+02   1.5923058e+02   3.1999290e+02   6.7476129e-01   2.5388516e+02   1.2966596e+02   5.2563806e+02   1.4668310e+01   2.4144645e+02   9.7431703e+01   2.5184129e+02   1.4236657e+02   2.9696806e+02   1.0280159e+02   3.1193871e+02   1.1182490e+02   3.3498871e+02   1.5782284e+02   1.9384387e+02   1.3350604e+02   2.3227871e+02   8.8650606e+01   2.6796903e+02   9.4660219e+01   1.8992097e+02   7.3392129e+01   1.7522065e+02   9.9015574e+01   3.9439419e+02   7.2932335e+01   2.1010486e+02   1.1859208e+02   2.2114484e+02   1.0030067e+02   2.7799613e+02   1.2419063e+02   2.0301387e+02   2.1514710e+00   3.8011290e+01   1.4760232e+02   1.5506129e+02   1.1386961e+02   2.8031194e+02   1.0469150e+02   4.4482486e+02  -4.2755204e+00   3.0590645e+02   3.5407806e+01   2.2524323e+02   1.1403345e+02   3.4225486e+02   9.8800796e+00   2.6820839e+02   9.8601716e+01   2.4496486e+02  -2.0906720e+01   3.0071323e+02   1.3056455e+02   2.1053710e+02   1.0085897e+02   2.6452258e+02   2.1253723e+02   4.8896486e+02   5.8193280e+01   2.8313258e+02   8.7234555e+01   2.6453355e+02   1.0586151e+02   1.4603903e+02   1.3554172e+02   2.7064161e+02   8.2394477e+01   3.1763097e+02   1.3842726e+02   2.0984000e+02   1.0793538e+02   2.5143194e+02   1.2556770e+02   2.2654387e+02   5.4825845e+01   2.2349548e+02   9.5398426e+01   2.9389903e+02   1.1445743e+02   3.7899032e+01   3.3464529e+01   3.2177486e+02   1.5848480e+01   2.4882645e+02   1.4531098e+02   4.4292387e+02   2.6125768e+01   3.8579452e+02   5.9541806e+00   2.4519290e+02   1.1053263e+02   3.0263742e+02   1.1516578e+02   2.1370677e+02   6.8005394e+01   2.2939486e+02   1.4761888e+02   4.7043968e+02   1.0845794e+01   3.9938387e+02   8.6380000e+00   2.4858097e+02   3.1385458e+01   2.2912323e+02  -2.9405161e-01   2.0925486e+02  -2.3619920e+01   1.6135581e+02   1.0044831e+02   2.7148677e+02   9.1331613e-01   1.8432419e+02   1.7409548e+01   1.3467419e+02   1.1066800e+02   5.7320968e+01   1.4099723e+02   2.6468486e+02   9.8085680e+01   4.9260419e+02  -9.6414194e-01   2.1210194e+02   9.3779587e+01   5.5760871e+02  -6.5199871e+00   1.9069516e+02   1.3127665e+02   1.3895968e+02   1.1350839e+02   2.3125486e+02   1.3547008e+02   2.7877486e+02   1.6519848e+02   4.1847129e+02   1.7830039e+01   3.3690677e+02   1.4300714e+02   1.4396065e+02   1.1031250e+02   2.9849065e+02   1.3202817e+02   3.0559000e+02   1.7518054e+02   3.6775516e+02   1.8677006e+01   2.6029486e+02   1.0453688e+02   2.0617323e+02   2.4543227e+02   5.0506032e+02   2.6439368e+01   1.8922839e+02   1.1836302e+02   2.8627806e+02   2.1769045e+01   4.8285000e+02  -1.0961290e-01   2.7463581e+02   1.1426526e+02   4.7144486e+02   2.1304880e+01   3.7532839e+02   1.4988245e+01   4.1706486e+02   2.3135280e+01   4.7394484e+02   1.5426994e+01   2.2376806e+02   1.4461791e+02   5.8844194e+01   1.6056117e+02   4.0532516e+02   1.3355600e+01   1.4177486e+02   9.3778480e+01   6.9013032e+02   4.0231832e+01   3.3610645e+02   1.2576129e+00   2.3285194e+02   7.1703458e+01   3.5842452e+02   2.0044748e+01   1.8762226e+02   5.5263768e+01   2.3620486e+02  -4.1015920e+01   9.4952258e+01   1.0336092e+02   1.6822839e+02   4.6786890e+01   2.8995032e+02   1.2114559e+02   2.7564484e+02   1.3011164e+02   4.4353486e+02   4.8397680e+01   2.3397000e+02   1.0338917e+02   1.9153486e+02   8.5417680e+01   4.5437645e+02   5.1511819e+01   1.4934486e+02   9.7792880e+01   5.3268486e+02   2.2835680e+01   2.5856484e+02   1.6268836e+02   2.5120486e+02   1.8754408e+02   3.4109677e+02  -6.4606452e+00   9.6964861e+01   1.2974328e+02   2.7987194e+02   1.1640831e+02   2.6276871e+02   1.1596721e+02   3.6867645e+02   2.4344594e+01   4.2987486e+02   3.5250480e+01   2.1706806e+02   1.1138036e+02   1.4429486e+02   7.7196880e+01   4.1229486e+02   2.8896880e+01   3.5038516e+02   1.9081445e+01   1.4225806e+02   1.1698968e+02   2.8387548e+02   1.0596448e+02   5.3137742e+01   2.7257995e+02   2.4064861e+01   1.4309528e+02   2.6077486e+02   1.0020848e+02   3.6534065e+02   2.7081458e+01   2.0781613e+02   7.2186645e+01   1.7202935e+02   1.3825475e+02   3.9172486e+02  -4.5575204e+00   3.6160839e+02   2.7341329e+01   2.7565419e+02   5.8888310e+01   3.3125486e+02  -1.1999920e+01   2.2999742e+02   9.9590529e+01   2.3010355e+02   1.1435462e+02   1.7305645e+02   6.8845806e+01   3.0824677e+02  -6.3936129e+00   7.3916452e+01   1.1240572e+02   4.2520000e+01   1.2966550e+02
   3.8949548e+02   2.5181329e+01   1.7748097e+02   1.3960088e+02   2.7103387e+02   1.2734632e+02   2.2423968e+02   9.5608890e+01   3.2207484e+02   1.3744658e+01   2.2702806e+02   1.2547098e+02   4.0866290e+02   6.2411613e+00   2.2283516e+02   1.0666996e+02   4.8763806e+02   2.9318310e+01   2.4010645e+02   1.3296890e+02   2.8113129e+02   1.4802337e+02   2.8770806e+02   1.0686239e+02   3.0016871e+02   1.0115650e+02   2.8660871e+02   1.4769324e+02   1.6151387e+02   1.2971244e+02   2.7222871e+02   9.2694606e+01   2.4268903e+02   8.3592619e+01   1.6616097e+02   6.2382929e+01   1.7498065e+02   6.9994774e+01   3.9139419e+02   6.7742335e+01   1.8982486e+02   1.2393448e+02   2.6981484e+02   1.0930707e+02   2.8265613e+02   9.6007832e+01   2.1544387e+02   2.4877071e+01   5.5101290e+01   1.0061512e+02   1.7930129e+02   1.2550041e+02   2.4512194e+02   7.5216697e+01   4.2963486e+02  -1.0730320e+01   3.3028645e+02   6.7374065e+00   2.0120323e+02   9.1766645e+01   3.3125486e+02   3.4700796e+00   3.0635839e+02   1.2307972e+02   2.1568486e+02  -5.1843204e+00   2.8099323e+02   1.1857215e+02   2.3539710e+02   8.6110168e+01   2.0652258e+02   1.8546723e+02   4.2553486e+02   3.8787680e+01   2.6632258e+02   1.1005935e+02   2.7467355e+02   6.8140310e+01   1.3079903e+02   1.2690092e+02   2.8316161e+02   9.0862877e+01   2.9977097e+02   1.0890606e+02   2.4118000e+02   8.4148181e+01   2.9343194e+02   1.1420770e+02   1.8987387e+02   4.7859445e+01   2.2554548e+02   9.1184426e+01   3.0860903e+02   1.2262063e+02   3.3659032e+01   1.2563729e+01   3.3296486e+02  -7.8567204e+00   2.5506645e+02   1.2810178e+02   4.0206387e+02   8.5845677e+00   3.8403452e+02   4.9549806e+00   2.2981290e+02   1.0010303e+02   3.0634742e+02   1.3819898e+02   2.3575677e+02   3.6331394e+01   2.3277486e+02   1.5258848e+02   4.6776968e+02  -8.5106065e+00   3.3705387e+02  -6.8056000e+00   2.0682097e+02   2.1196258e+01   1.8846323e+02   1.6718748e+01   2.8944486e+02  -2.4415120e+01   1.4026581e+02   1.0485551e+02   2.6329677e+02  -1.0241484e+01   1.9884419e+02   4.0297948e+01   1.4587419e+02   9.1122000e+01   7.6610968e+01   9.9314026e+01   3.0615486e+02   1.3862808e+02   4.9793419e+02   3.2609458e+01   2.0976194e+02   9.2106787e+01   6.3406871e+02  -2.3006787e+01   1.9612516e+02   1.3755225e+02   1.2619968e+02   1.5842919e+02   1.9644486e+02   1.2625488e+02   2.8134486e+02   1.4013288e+02   4.6104129e+02   2.8564439e+01   3.1769677e+02   1.7707394e+02   1.4601065e+02   1.4242850e+02   3.1068065e+02   1.4310297e+02   3.0616000e+02   1.8290494e+02   3.8366516e+02   2.5042065e+00   2.5710486e+02   1.4712208e+02   2.2817323e+02   2.2171227e+02   5.0963032e+02   2.1376774e-01   2.1851839e+02   1.0796982e+02   2.8389806e+02   3.5479445e+01   4.6752000e+02   3.5926787e+01   2.5453581e+02   1.6582326e+02   4.7210486e+02   1.8252080e+01   4.2537839e+02   1.1844245e+01   4.2172486e+02   2.7382480e+01   4.9003484e+02   1.5859794e+01   2.4586806e+02   1.1951991e+02   5.0984194e+01   2.5089997e+02   4.2984516e+02   1.1494000e+01   1.6234486e+02   8.3372880e+01   6.6042032e+02   4.8698632e+01   3.3757645e+02   3.2760013e+01   2.1923194e+02   8.5363058e+01   3.2356452e+02   7.4535484e+00   2.1653226e+02   5.3240968e+01   2.7001486e+02  -3.0340720e+01   1.0605226e+02   1.3166292e+02   1.9665839e+02   8.8752490e+01   2.3399032e+02   1.4109239e+02   2.4750484e+02   1.3865284e+02   3.8206486e+02   3.6315280e+01   1.9635000e+02   1.0358877e+02   2.1015486e+02   5.5308080e+01   4.4422645e+02   2.6893819e+01   1.4120486e+02   9.4964080e+01   4.2553486e+02   2.1217680e+01   2.9604484e+02   1.5034996e+02   2.5082486e+02   1.4114448e+02   2.7614677e+02   1.9165355e+01   8.6104861e+01   1.3870208e+02   3.0063194e+02   1.3493751e+02   2.6847871e+02   1.3984041e+02   4.1139645e+02   1.2206994e+01   4.4953486e+02   2.1397680e+01   1.9872806e+02   1.0365756e+02   1.7758486e+02   9.0193680e+01   4.5948486e+02   2.7171680e+01   3.6286516e+02   1.3463045e+01   8.7118065e+01   1.4569088e+02   2.8844548e+02   1.2397888e+02   5.6987742e+01   2.4817195e+02   2.8774861e+01   1.7885848e+02   2.6615486e+02   9.8968080e+01   3.5744065e+02   2.1233458e+01   2.1948613e+02   7.4593045e+01   1.4983935e+02   1.5759995e+02   3.7272486e+02  -7.4752045e-01   3.7432839e+02   1.7223729e+01   2.6337419e+02   6.1300710e+01   3.7748486e+02   3.2541680e+01   2.3899742e+02   1.0825053e+02   2.1267355e+02   8.0609019e+01   1.7063645e+02   7.4279406e+01   2.7867677e+02  -7.0780129e+00   1.1777645e+02   8.9656916e+01   3.0050000e+01   1.3356310e+02
   3.7035548e+02   6.6125290e+00   1.5472097e+02   1.0418168e+02   2.6937387e+02   1.2694912e+02   2.4770968e+02   1.0183129e+02   3.3341484e+02   1.9887458e+01   2.0250806e+02   1.4381258e+02   4.2614290e+02  -4.8672387e+00   2.0192516e+02   1.0168276e+02   5.2901806e+02   3.3437910e+01   2.4048645e+02   1.1503850e+02   3.1718129e+02   1.0894937e+02   3.4796806e+02   1.3583159e+02   2.9069871e+02   1.0957410e+02   2.7250871e+02   1.6905124e+02   1.8813387e+02   9.2202839e+01   2.7361871e+02   1.0234341e+02   2.6363903e+02   8.3816619e+01   1.9568097e+02   9.6501329e+01   1.7565065e+02   1.0575117e+02   3.5906419e+02   6.2238735e+01   2.3120486e+02   1.5552408e+02   2.4833484e+02   1.0555547e+02   2.5904613e+02   8.1186632e+01   1.7035387e+02  -4.2572903e-01   3.6101290e+01   1.2775512e+02   2.0511129e+02   1.0557561e+02   2.4917194e+02   9.5992697e+01   4.6129486e+02  -2.0023120e+01   3.4509645e+02   3.2082606e+01   2.1539323e+02   9.4821445e+01   3.7344486e+02  -2.2351204e+00   3.0397839e+02   1.1179012e+02   2.7782486e+02   6.1344796e+00   2.7518323e+02   1.2026695e+02   2.2111710e+02   8.5252568e+01   2.4287258e+02   1.9532923e+02   4.2239486e+02   5.2848880e+01   2.8204258e+02   9.3941755e+01   2.4139355e+02   1.0328271e+02   1.3446903e+02   1.1579732e+02   3.0764161e+02   1.2981448e+02   3.4653097e+02   1.4882526e+02   2.3708000e+02   1.0804618e+02   3.0148194e+02   1.4803370e+02   2.0197387e+02   6.0411445e+01   2.2664548e+02   1.0546643e+02   3.2541903e+02   9.8845832e+01   5.0559032e+01   3.0261729e+01   3.5058486e+02   2.0236796e+00   2.4768645e+02   1.4973218e+02   4.2802387e+02   2.4027768e+01   3.5532452e+02   1.1721781e+01   2.6214290e+02   9.7136632e+01   3.2368742e+02   8.7671781e+01   2.0808677e+02   4.9544994e+01   2.2087486e+02   1.2559048e+02   4.6343968e+02   7.4957935e+00   3.7091387e+02   2.1765600e+01   2.8311097e+02   3.1523058e+01   2.2555323e+02   5.4115484e+00   2.4525486e+02  -1.4459920e+01   1.9321581e+02   6.1899510e+01   2.9358677e+02   1.7153161e+00   1.8937419e+02   2.3525548e+01   1.2202419e+02   1.1553000e+02   8.2130968e+01   1.2177243e+02   2.5839486e+02   1.1053888e+02   5.0955419e+02   2.5059858e+01   2.1376194e+02   1.0735679e+02   5.9142871e+02   2.7224413e+01   1.8936516e+02   1.2190305e+02   1.4005968e+02   1.5389039e+02   2.2148486e+02   1.1230168e+02   2.8891486e+02   1.2266728e+02   4.6271129e+02   2.8620839e+01   3.0853677e+02   1.1801674e+02   1.4868065e+02   1.0912490e+02   3.1753065e+02   1.6903497e+02   2.9373000e+02   1.5031934e+02   3.6932516e+02   1.5121406e+01   2.7977486e+02   1.4911848e+02   2.0031323e+02   2.3166107e+02   4.9073032e+02   6.3857677e+00   2.2280839e+02   1.2477662e+02   3.0865806e+02   3.1688645e+01   4.7066000e+02   2.0245587e+01   2.6263581e+02   1.2612526e+02   4.7125486e+02   1.3510080e+01   4.1732839e+02   2.0108245e+01   4.2672486e+02   3.4362480e+01   5.1494484e+02   1.8676994e+01   2.3709806e+02   1.2617151e+02   9.9554194e+01   1.3263437e+02   4.0380516e+02   2.6717200e+01   1.4491486e+02   5.2667280e+01   6.9270032e+02   1.8116232e+01   3.8348645e+02   3.2507213e+01   2.2976194e+02   9.6000658e+01   3.6642452e+02   2.1024748e+01   2.1496226e+02   8.0746568e+01   2.2706486e+02  -4.0044720e+01   8.8282258e+01   1.1613452e+02   1.7713839e+02   4.8744090e+01   2.5771032e+02   1.2519479e+02   2.7621484e+02   1.2873604e+02   4.1906486e+02   4.3065280e+01   2.1492000e+02   1.1462317e+02   1.9682486e+02   9.3514480e+01   3.8589645e+02   6.1802194e+00   1.3682486e+02   9.6124480e+01   4.6768486e+02   3.5085680e+01   2.9194484e+02   1.5710796e+02   2.2653486e+02   1.6737768e+02   3.3385677e+02   3.4985548e+00   1.2187486e+02   1.3065048e+02   2.7244194e+02   1.1995271e+02   2.7928871e+02   1.1411561e+02   3.6458645e+02   1.7481794e+01   4.9587486e+02   1.9110480e+01   2.2606806e+02   8.1280361e+01   1.4377486e+02   1.0604848e+02   4.1210486e+02   2.9582080e+01   3.1876516e+02   1.0041045e+01   1.0697806e+02   1.5224208e+02   2.5559548e+02   1.2803688e+02   6.6177742e+01   1.8286675e+02   5.3204861e+01   1.5119408e+02   2.5910486e+02   1.1324208e+02   3.5577065e+02   1.9987058e+01   2.2643613e+02   6.9367045e+01   1.5516935e+02   1.0864355e+02   4.4658486e+02  -1.3663204e+00   4.5360839e+02   2.2981329e+01   1.8556419e+02   1.1623551e+02   4.1006486e+02   2.2835280e+01   2.3803742e+02   1.4970733e+02   2.0686355e+02   8.5833819e+01   1.7210645e+02   7.4781806e+01   3.2010677e+02  -1.1252413e+01   1.1505645e+02   4.2064516e+01   2.6670000e+01   1.1745350e+02
   3.5111548e+02   1.8911729e+01   6.5620968e+01   2.9739677e+01   2.3699387e+02   1.1506952e+02   2.2423968e+02   9.9568890e+01   3.4117484e+02   3.8546658e+01   2.0093806e+02   1.2669818e+02   4.3547290e+02   6.1463613e+00   2.1849516e+02   9.3967161e+01   5.7010806e+02   2.7300710e+01   2.6472645e+02   1.3004930e+02   2.9627129e+02   1.4747217e+02   3.4075806e+02   1.1150839e+02   2.7264871e+02   1.1377810e+02   2.8483871e+02   1.4359484e+02   1.9198387e+02   1.3984484e+02   2.8113871e+02   1.3089181e+02   2.6906903e+02   8.5432219e+01   2.2235097e+02   7.1077729e+01   1.6117065e+02   8.5999574e+01   3.7634419e+02   5.6136335e+01   2.3920486e+02   1.5902408e+02   2.1666484e+02   7.8089071e+01   2.4146613e+02   9.2063032e+01   2.5211387e+02   6.5534710e+00   1.4011290e+01   1.3957232e+02   1.8668129e+02   1.2762001e+02   2.7555194e+02   1.2021230e+02   4.8168486e+02  -1.1894320e+01   3.2114645e+02   2.1038606e+01   2.3539323e+02   1.2408145e+02   3.0729486e+02   1.8056880e+01   2.9420839e+02   1.2343172e+02   2.2687486e+02  -1.9839520e+01   2.7599323e+02   1.2854215e+02   2.1701710e+02   9.8630568e+01   2.3252258e+02   1.8232723e+02   4.8053486e+02   1.7057680e+01   2.5061258e+02   7.0976155e+01   2.6358355e+02   9.8027510e+01   1.2003903e+02   1.1204172e+02   2.7535161e+02   1.0505768e+02   3.0982097e+02   1.4638206e+02   2.6356000e+02   9.5687781e+01   2.6486194e+02   1.6873330e+02   2.1020387e+02   6.6803045e+01   2.2406548e+02   1.0188283e+02   2.6051903e+02   1.2074783e+02   3.5139032e+01   1.9445329e+01   3.3039486e+02  -1.1881120e+01   2.4515645e+02   1.1184458e+02   4.2040387e+02   1.7447368e+01   3.3436452e+02   1.6258581e+01   2.3009290e+02   1.1965063e+02   3.1711742e+02   1.2971738e+02   2.1499677e+02   5.7662194e+01   2.2201486e+02   1.3859928e+02   4.8667968e+02   1.6066594e+01   3.7072387e+02   1.2080000e-01   2.2787097e+02   2.9022581e+00   2.5779323e+02  -4.5476516e+00   2.7601486e+02  -2.4300720e+01   1.7511581e+02   3.5777510e+01   3.0386677e+02  -1.1527084e+01   1.7718419e+02   4.7310748e+01   1.3032419e+02   6.4966000e+01   8.4560968e+01   1.3505803e+02   2.6515486e+02   1.2290808e+02   4.6932419e+02   2.2518258e+01   2.1272194e+02   1.1281999e+02   5.5942871e+02   1.1874413e+01   1.9926516e+02   1.1459105e+02   1.2724968e+02   1.7006519e+02   2.1134486e+02   1.4345288e+02   2.7372486e+02   1.6298248e+02   4.6900129e+02   1.4457639e+01   3.3922677e+02   1.3314154e+02   1.7558065e+02   1.2435290e+02   3.1520065e+02   1.2169137e+02   2.8497000e+02   1.8460014e+02   3.8466516e+02   3.1842065e+00   2.8448486e+02   1.2583168e+02   2.0922323e+02   2.3794827e+02   5.0811032e+02   2.6715368e+01   2.0365839e+02   8.8878619e+01   2.7946806e+02   3.1213845e+01   5.1128000e+02   1.5475987e+01   2.7025581e+02   1.4280566e+02   4.4468486e+02   3.4875680e+01   4.0185839e+02   3.5725845e+01   3.7106486e+02   2.9055280e+01   4.7384484e+02   2.5774994e+01   2.2843806e+02   1.1153431e+02   6.9604194e+01   1.6351037e+02   4.0532516e+02  -1.2544000e+00   1.5977486e+02   8.4908480e+01   7.3742032e+02   5.2108632e+01   3.6862645e+02   1.6556013e+01   2.2109194e+02   9.2734258e+01   3.1947452e+02   4.7730748e+01   1.8596226e+02   5.8736568e+01   2.0120486e+02  -4.8455920e+01   9.3862258e+01   1.0758812e+02   1.7765839e+02   7.2702490e+01   2.5166032e+02   1.1458879e+02   3.4431484e+02   1.2209804e+02   4.1944486e+02   5.5564880e+01   1.9406000e+02   1.0796197e+02   1.9010486e+02   6.9242080e+01   3.9265645e+02  -8.8305806e+00   1.5120486e+02   8.1114080e+01   4.7234486e+02  -2.3712045e-01   2.7518484e+02   1.6244876e+02   2.2968486e+02   1.6250568e+02   3.4714677e+02   1.8055355e+01   1.2844486e+02   1.2569488e+02   2.9606194e+02   1.1396311e+02   2.4647871e+02   1.1746041e+02   3.7753645e+02   1.8875794e+01   4.8939486e+02  -1.2211204e+00   2.2182806e+02   1.0480956e+02   1.6215486e+02   8.3578080e+01   4.2644486e+02   2.6904880e+01   3.3453516e+02   2.7829445e+01   7.7498065e+01   1.5903048e+02   2.8130548e+02   1.2474008e+02   5.0277742e+01   2.0723875e+02   3.6724861e+01   1.7318248e+02   2.0710486e+02   1.1659208e+02   3.3087065e+02   2.1269058e+01   2.1662613e+02   5.6671845e+01   1.6954935e+02   1.3649315e+02   3.5634486e+02  -2.1197120e+01   4.0403839e+02   2.7136929e+01   2.3399419e+02   1.1460111e+02   3.6372486e+02   8.4024796e+00   2.2208742e+02   1.5007333e+02   2.1191355e+02   9.0429819e+01   1.7924645e+02   7.4590606e+01   3.2019677e+02  -7.0696129e+00   8.3016452e+01   7.8247716e+01   2.6760000e+01   9.9256297e+01
   2.8811548e+02   5.1621729e+01   1.5177097e+02   1.0484768e+02   2.3970387e+02   1.0718272e+02   2.0185968e+02   8.6209290e+01   3.0731484e+02   8.2154581e+00   2.1154806e+02   1.5013938e+02   4.5585290e+02   1.2805961e+01   1.9659516e+02   8.2009161e+01   5.9120806e+02   1.5652710e+01   2.3991645e+02   9.6514103e+01   2.4832129e+02   1.0754817e+02   3.2717806e+02   1.0728479e+02   2.8850871e+02   1.0631930e+02   2.5817871e+02   1.3729764e+02   1.9808387e+02   1.2254684e+02   2.5399871e+02   9.7063006e+01   2.3401903e+02   1.2542622e+02   1.8416097e+02   7.3802929e+01   1.4955065e+02   7.1119174e+01   3.6753419e+02   4.0321135e+01   2.0963486e+02   1.2462968e+02   2.2862484e+02   1.0946227e+02   2.6456613e+02   1.0874503e+02   2.1987387e+02  -4.4373290e+00   4.6051290e+01   1.4133912e+02   1.8073129e+02   1.1724601e+02   2.8312194e+02   1.0151670e+02   4.2696486e+02  -1.7846720e+01   3.0871645e+02   3.2373006e+01   2.1734323e+02   8.8285445e+01   3.2520486e+02  -1.2759204e+00   2.9887839e+02   1.0619812e+02   2.3110486e+02  -7.0379204e+00   2.8361323e+02   1.0488255e+02   2.0677710e+02   9.6259768e+01   2.1764258e+02   2.3040763e+02   4.4706486e+02   6.3165280e+01   2.9209258e+02   1.0741775e+02   2.8124355e+02   1.0899471e+02   1.3989903e+02   8.7742916e+01   2.9687161e+02   1.3852608e+02   3.3477097e+02   1.6276606e+02   2.2465000e+02   9.5850581e+01   3.0705194e+02   1.2592810e+02   2.2549387e+02   5.4109845e+01   2.3733548e+02   8.0921226e+01   2.9579903e+02   1.2788543e+02   3.0329032e+01   2.1640129e+01   3.0125486e+02  -1.2509920e+01   2.2491645e+02   1.0817378e+02   3.9292387e+02   1.1757677e+00   3.3936452e+02   9.0485806e+00   2.6814290e+02   1.0250663e+02   2.9363742e+02   1.5045578e+02   2.1927677e+02   6.2939794e+01   1.9706486e+02   1.5768528e+02   4.5333968e+02  -2.1262065e+00   3.3681387e+02  -1.1126400e+01   2.4325097e+02   1.1811858e+01   2.2098323e+02   1.1714839e-01   2.8325486e+02  -5.8799204e+00   2.0111581e+02   5.8367510e+01   2.8410677e+02   7.3337161e+00   1.8580419e+02   3.0431148e+01   1.4797419e+02   9.8404000e+01   7.3080968e+01   1.3430643e+02   2.9510486e+02   1.2422208e+02   4.8793419e+02  -2.1605419e+00   2.1543194e+02   1.2141319e+02   6.0115871e+02   3.0996013e+01   1.6364516e+02   1.3539065e+02   1.3743968e+02   1.7866999e+02   2.5039486e+02   1.1908888e+02   2.6953486e+02   1.3683768e+02   3.8976129e+02   1.1176839e+01   3.3548677e+02   1.2212074e+02   1.3501065e+02   1.2225850e+02   3.2563065e+02   1.0928697e+02   2.7230000e+02   1.2599374e+02   3.6894516e+02   7.7718065e+00   2.5739486e+02   1.3837888e+02   2.3336323e+02   2.2629707e+02   4.8306032e+02   2.4429368e+01   2.2665839e+02   9.7798619e+01   2.8022806e+02   3.3153045e+01   4.8128000e+02   2.6445987e+01   2.7091581e+02   1.0946286e+02   4.6391486e+02   1.1577280e+01   3.7932839e+02   5.2824516e-01   4.0229486e+02   1.9366880e+01   4.5470484e+02   4.2446194e+01   2.4105806e+02   1.2080471e+02   5.6034194e+01   1.6340597e+02   4.3170516e+02   1.3535200e+01   1.4244486e+02   7.9344880e+01   6.5504032e+02   3.9129032e+01   3.6315645e+02   2.9043613e+01   2.2357194e+02   6.2925858e+01   3.2023452e+02   2.6239948e+01   1.9967226e+02   5.0109768e+01   1.9796486e+02  -2.8336720e+01   9.7572258e+01   1.2982132e+02   1.6593839e+02   5.0350090e+01   2.9199032e+02   1.3507239e+02   2.5740484e+02   1.0948084e+02   4.6658486e+02   4.3363680e+01   2.3306000e+02   1.1522197e+02   1.6910486e+02   8.6492080e+01   4.5870645e+02   1.2925419e+01   1.3463486e+02   8.5869680e+01   5.0877486e+02   3.4184796e+00   2.4199484e+02   1.6120396e+02   2.2139486e+02   1.3759888e+02   3.5681677e+02   2.3331755e+01   8.7014861e+01   1.7372928e+02   2.7373194e+02   9.3279510e+01   2.1376871e+02   1.0997721e+02   3.9924645e+02   2.3468994e+01   4.9087486e+02   2.7280480e+01   2.1058806e+02   9.7568761e+01   1.6787486e+02   9.7640480e+01   4.1210486e+02   1.9772080e+01   3.2986516e+02   8.1530452e+00   9.5548065e+01   1.2844648e+02   3.1092548e+02   1.2675048e+02   7.7277742e+01   1.7968875e+02   4.7724861e+01   1.7982248e+02   2.4039486e+02   9.4888880e+01   3.5734065e+02   3.8614581e+00   2.1186613e+02   6.3292645e+01   1.6983935e+02   1.4208995e+02   4.2491486e+02   6.7472796e+00   3.6399839e+02   1.6430129e+01   2.6075419e+02   7.3420310e+01   3.4515486e+02  -1.4519204e+00   2.3099742e+02   1.3632053e+02   2.3191355e+02   1.3187982e+02   1.8010645e+02   8.5231806e+01   2.9524677e+02  -2.2453613e+01   1.0167645e+02   9.0324916e+01   2.5670000e+01   1.1787350e+02
   3.6125548e+02   3.8860529e+01   1.7967097e+02   1.0589568e+02   2.5199387e+02   1.2119952e+02   2.5580968e+02   1.0204329e+02   3.4045484e+02   3.1704258e+01   2.3759806e+02   1.5176538e+02   3.5628290e+02   1.2415613e+00   2.1802516e+02   9.9154761e+01   5.5339806e+02   1.1247510e+01   2.3753645e+02   9.7274503e+01   2.8275129e+02   1.5660377e+02   3.0306806e+02   1.4763359e+02   2.9621871e+02   1.0485250e+02   2.8741871e+02   1.2923844e+02   1.9827387e+02   1.0601164e+02   2.7784871e+02   1.1062501e+02   2.4725903e+02   1.0160702e+02   2.1178097e+02   6.1113329e+01   2.1017065e+02   1.0717957e+02   4.4120419e+02   9.2667535e+01   1.8706486e+02   1.5219528e+02   1.8562484e+02   1.0285227e+02   3.0765613e+02   1.3167783e+02   1.8168387e+02   2.5097871e+01   3.2151290e+01   1.3112112e+02   1.8249129e+02   8.9725213e+01   2.4631194e+02   1.0908150e+02   4.3834486e+02  -2.5707120e+01   3.6594645e+02   2.7264606e+01   2.3405323e+02   1.0870865e+02   3.2663486e+02   6.0296796e+00   2.6587839e+02   1.1773812e+02   2.2682486e+02  -1.1025520e+01   2.6252323e+02   1.2037975e+02   2.4249710e+02   1.1868217e+02   2.3646258e+02   2.2101203e+02   4.3368486e+02   5.5235680e+01   2.8037258e+02   6.4645355e+01   2.4967355e+02   1.0324031e+02   1.3036903e+02   1.1845532e+02   2.6611161e+02   9.0756877e+01   2.6077097e+02   9.9446065e+01   2.4956000e+02   1.1375778e+02   2.7148194e+02   1.3224370e+02   2.1092387e+02   4.0845445e+01   2.2728548e+02   9.5775226e+01   2.8422903e+02   1.2057103e+02   3.7419032e+01   8.2129290e+00   3.2268486e+02  -1.5654320e+01   2.3772645e+02   1.1667898e+02   4.7930387e+02   2.0075368e+01   3.6013452e+02   2.4386981e+01   2.6414290e+02   9.3926632e+01   2.9720742e+02   1.4193018e+02   2.1708677e+02   5.9014994e+01   2.3601486e+02   1.3385928e+02   4.7253968e+02   1.4437794e+01   4.4743387e+02   7.6040000e+00   2.2892097e+02   1.4825806e-01   2.2346323e+02   2.3958748e+01   2.7539486e+02  -1.3391120e+01   1.0192581e+02   1.1396271e+02   2.6839677e+02  -1.0499484e+01   1.8994419e+02   2.5719948e+01   1.6892419e+02   1.2227800e+02   6.7940968e+01   1.5338763e+02   2.7434486e+02   1.0864288e+02   4.8932419e+02   1.4628258e+01   2.4038194e+02   1.0084719e+02   6.0270871e+02  -6.4079871e+00   1.8264516e+02   1.0930065e+02   1.3305968e+02   1.4574039e+02   2.1434486e+02   1.4792288e+02   2.2853486e+02   1.2387768e+02   4.7190129e+02   8.1756387e+00   3.0638677e+02   1.3986874e+02   1.4106065e+02   1.1049450e+02   2.9753065e+02   1.4839497e+02   3.1330000e+02   1.3323374e+02   4.0485516e+02   1.2519006e+01   2.6182486e+02   1.1341448e+02   2.1579323e+02   2.3009267e+02   4.7520032e+02   1.3628168e+01   2.1541839e+02   9.6407819e+01   2.5722806e+02   5.4730452e+00   4.7966000e+02   2.7055587e+01   2.5934581e+02   1.4119846e+02   4.7306486e+02   1.2085280e+01   4.1909839e+02   2.4726645e+01   4.2496486e+02   1.9503280e+01   4.2684484e+02   3.6004994e+01   2.3919806e+02   1.3709351e+02   6.8464194e+01   1.5912157e+02   4.3675516e+02   2.4461200e+01   1.5525486e+02   6.8360080e+01   6.7056032e+02   2.1317432e+01   3.6576645e+02   4.8454813e+01   1.8519194e+02   8.7516258e+01   3.3490452e+02   8.3634839e-01   1.9934226e+02   3.3666168e+01   2.2177486e+02  -4.2341520e+01   1.1838226e+02   1.0734652e+02   1.6089839e+02   7.6283290e+01   3.0885032e+02   1.4391359e+02   2.8193484e+02   1.1841844e+02   4.1301486e+02   3.2789280e+01   2.4097000e+02   1.2120917e+02   1.8587486e+02   9.8630480e+01   4.4379645e+02   2.4838219e+01   1.6463486e+02   8.6849680e+01   5.1539486e+02   1.0978880e+01   2.5589484e+02   1.2685196e+02   2.4896486e+02   1.3229328e+02   3.8000677e+02  -9.0034452e+00   7.1294861e+01   1.2550688e+02   2.8554194e+02   1.1547471e+02   2.3266871e+02   9.8845213e+01   3.5867645e+02   1.4194594e+01   4.5896486e+02   2.4253280e+01   2.0563806e+02   8.7294761e+01   1.3782486e+02   9.8334480e+01   3.9310486e+02   4.2142080e+01   3.5391516e+02   2.7989045e+01   8.8308065e+01   1.3173568e+02   2.7106548e+02   1.1088928e+02   5.1847742e+01   2.0458315e+02   4.0014861e+01   1.3353928e+02   2.6663486e+02   1.0721968e+02   3.4977065e+02   3.9467058e+01   2.2072613e+02   6.5963845e+01   1.5174935e+02   1.0872715e+02   4.5348486e+02  -9.6832045e-01   3.4594839e+02   1.1454129e+01   2.1637419e+02   1.2473071e+02   3.0487486e+02  -6.6495204e+00   2.0670742e+02   1.1021373e+02   2.2791355e+02   9.2149819e+01   1.5648645e+02   8.6881406e+01   2.5238677e+02  -1.1648129e+00   1.1910645e+02   6.4400516e+01   3.2860000e+01   1.0605830e+02
   2.9597548e+02   2.3462929e+01   1.6705097e+02   7.6765277e+01   2.5470387e+02   1.1507272e+02   2.5280968e+02   1.0523329e+02   3.4722484e+02   1.3542658e+01   2.4221806e+02   1.4710578e+02   3.7523290e+02   1.5155561e+01   2.5569516e+02   8.9661161e+01   5.1210806e+02  -7.4492903e+00   2.4134645e+02   1.0901970e+02   2.7360129e+02   1.4424577e+02   3.2175806e+02   1.3502839e+02   2.9678871e+02   6.8186903e+01   2.9207871e+02   1.5334564e+02   2.0356387e+02   1.3715844e+02   2.5689871e+02   1.1568101e+02   2.2939903e+02   8.2035819e+01   1.8806097e+02   8.0680929e+01   1.6546065e+02   8.6186374e+01   3.5910419e+02   7.9705535e+01   1.9444486e+02   1.3684488e+02   2.2585484e+02   1.0625387e+02   2.9665613e+02   1.1274783e+02   1.9006387e+02  -6.2252903e-01   3.4291290e+01   1.4413992e+02   1.8635129e+02   1.3150641e+02   2.5379194e+02   9.4243097e+01   4.7177486e+02  -6.0515204e+00   3.5080645e+02   1.1665806e+01   2.3396323e+02   1.2286585e+02   3.3263486e+02   1.5789680e+01   2.7506839e+02   1.0915292e+02   2.4596486e+02   5.4432796e+00   2.5547323e+02   1.3256375e+02   2.1944710e+02   8.3006168e+01   2.0852258e+02   2.0401723e+02   4.9029486e+02   6.3846880e+01   2.4732258e+02   7.5999355e+01   2.7420355e+02   8.0607910e+01   1.2684903e+02   1.1973692e+02   2.7340161e+02   1.2398368e+02   2.7044097e+02   1.6272246e+02   2.0937000e+02   1.0050298e+02   2.9557194e+02   1.4746650e+02   2.3097387e+02   6.1761445e+01   2.5012548e+02   8.7268026e+01   2.6574903e+02   1.1780943e+02   4.3419032e+01   2.8402929e+01   3.7882486e+02  -1.1455204e+00   2.4587645e+02   1.8654698e+02   3.7121387e+02   2.8002568e+01   3.4908452e+02   8.6009806e+00   2.6271290e+02   1.2251103e+02   3.0306742e+02   1.1346138e+02   2.2637677e+02   5.8511794e+01   1.9053486e+02   1.3158768e+02   5.0910968e+02   1.9562194e+01   3.6134387e+02   1.6312000e+00   2.6706097e+02   1.2527058e+01   2.1722323e+02  -6.8205161e-01   3.1253486e+02  -1.7362320e+01   7.3305806e+01   2.0021231e+02   2.7653677e+02   1.7269316e+01   1.9794419e+02   3.4229948e+01   1.4662419e+02   1.0556200e+02   7.1510968e+01   1.2367203e+02   2.5739486e+02   1.2661888e+02   4.8498419e+02   1.8835458e+01   2.3476194e+02   1.2396679e+02   6.0488871e+02   4.5967613e+01   2.2822516e+02   1.3251425e+02   1.3443968e+02   1.5576999e+02   2.1644486e+02   1.1599488e+02   2.2453486e+02   1.6000768e+02   4.7847129e+02   2.4790039e+01   3.6148677e+02   1.3967074e+02   1.8339065e+02   1.1696810e+02   3.3096065e+02   1.5391057e+02   2.9526000e+02   1.7210694e+02   3.6975516e+02   2.3657006e+01   2.9001486e+02   1.5667928e+02   2.3741323e+02   2.3502307e+02   4.9735032e+02   2.0716168e+01   2.2613839e+02   7.8650219e+01   2.8894806e+02   4.9754452e+00   4.4442000e+02   2.6064787e+01   2.7758581e+02   1.2811926e+02   4.9525486e+02   3.6450080e+01   4.1656839e+02   1.7259045e+01   4.5268486e+02   3.0045680e+01   4.7308484e+02   1.7925794e+01   2.1357806e+02   1.3310311e+02   7.8084194e+01   1.6516197e+02   4.4499516e+02   3.9920000e+00   1.6920486e+02   8.6964080e+01   6.8361032e+02   2.4323432e+01   3.1957645e+02   3.3810013e+01   2.1871194e+02   6.0124658e+01   3.5037452e+02   2.3118748e+01   1.7848226e+02   4.3954968e+01   2.1444486e+02  -4.3515120e+01   1.0771226e+02   1.2091012e+02   2.1065839e+02   5.9582490e+01   2.3385032e+02   1.5824359e+02   2.1817484e+02   1.2765924e+02   4.5848486e+02   3.5821680e+01   1.8964000e+02   9.7795574e+01   1.7768486e+02   8.2425680e+01   4.3408645e+02   1.6945019e+01   1.7515486e+02   8.6388080e+01   4.5482486e+02   2.4204480e+01   2.6213484e+02   1.4506276e+02   2.6158486e+02   1.6300368e+02   3.3095677e+02   1.8440555e+01   8.5534861e+01   1.2951768e+02   3.3920194e+02   1.4123191e+02   2.6980871e+02   1.1902401e+02   3.5258645e+02   3.2531794e+01   4.6258486e+02   2.0683680e+01   2.1777806e+02   8.2133561e+01   1.5625486e+02   7.3950080e+01   4.4439486e+02   6.2188880e+01   2.9724516e+02   2.6002645e+01   9.7738065e+01   1.7984128e+02   2.8630548e+02   1.0948008e+02   5.6797742e+01   2.8123715e+02   1.5104861e+01   1.4867208e+02   2.3848486e+02   1.1147168e+02   3.4191065e+02   2.8435858e+01   2.2243613e+02   5.6207045e+01   1.7845935e+02   1.3907035e+02   3.9210486e+02   6.7520796e+00   3.9460839e+02  -2.6386710e+00   3.1465419e+02   1.2962831e+02   3.0306486e+02   8.2052796e+00   2.1927742e+02   1.0268813e+02   2.1610355e+02   1.0437462e+02   1.7505645e+02   4.6015806e+01   2.8938677e+02  -1.2554813e+01   1.1734645e+02   1.1654132e+02   4.1240000e+01   1.3095790e+02
   3.4825548e+02   2.6900529e+01   1.8877097e+02   1.0645768e+02   2.7484387e+02   1.3604152e+02   2.5123968e+02   8.9788890e+01   3.2069484e+02   2.5575058e+01   2.1012806e+02   1.2663298e+02   4.1799290e+02   7.5947613e+00   2.1940516e+02   1.0870436e+02   4.9553806e+02   7.0763097e+00   2.5234645e+02   1.3641970e+02   2.9679129e+02   1.3929057e+02   2.7106806e+02   1.6077359e+02   2.9178871e+02   1.0758690e+02   2.9288871e+02   1.4076084e+02   1.8427387e+02   1.0627164e+02   2.6842871e+02   1.0918861e+02   2.6406903e+02   8.3882219e+01   2.0244097e+02   6.1250529e+01   1.8188065e+02   8.6342774e+01   3.8925419e+02   4.5393535e+01   2.1225486e+02   1.4552008e+02   2.3504484e+02   1.1313867e+02   2.3908613e+02   9.6873432e+01   2.3863387e+02   3.7818710e+00   4.6531290e+01   1.2959072e+02   1.7111129e+02   1.1729561e+02   2.2293194e+02   8.6471897e+01   4.7872486e+02  -1.1367520e+01   3.3080645e+02   2.9265806e+01   2.3339323e+02   1.1005145e+02   3.8563486e+02   7.6996796e+00   2.8501839e+02   1.2635692e+02   2.4463486e+02  -1.3600320e+01   2.7899323e+02   8.1872155e+01   2.0306710e+02   1.1126657e+02   2.2799258e+02   2.5068963e+02   4.8634486e+02   6.1252880e+01   2.9652258e+02   7.8683355e+01   2.6653355e+02   1.0660151e+02   1.4374903e+02   1.3124492e+02   2.8592161e+02   1.1493208e+02   2.9039097e+02   1.3950646e+02   2.3889000e+02   1.0933138e+02   2.9510194e+02   1.3835410e+02   1.8906387e+02   7.1214245e+01   2.3075548e+02   9.8817626e+01   2.9246903e+02   1.6224183e+02   4.0989032e+01   1.7457329e+01   3.4510486e+02  -8.9179204e+00   2.3906645e+02   1.5704178e+02   4.4378387e+02   1.9336968e+01   3.6165452e+02   1.0695381e+01   2.6062290e+02   1.2525823e+02   2.9573742e+02   1.0204778e+02   2.2056677e+02   4.1406594e+01   2.2544486e+02   1.3684488e+02   4.4400968e+02   9.3401935e+00   3.7119387e+02   2.1223200e+01   2.5330097e+02   2.5007858e+01   2.5098323e+02  -6.6628516e+00   2.7339486e+02  -8.2811204e+00   6.9165806e+01   2.2606351e+02   2.8772677e+02  -1.1095884e+01   2.1142419e+02   3.8481548e+01   1.1182419e+02   9.6346000e+01   6.4840968e+01   1.0315563e+02   3.0625486e+02   1.1686008e+02   4.9727419e+02   1.8132258e+01   2.0738194e+02   1.2100719e+02   6.8770871e+02   2.8882013e+01   1.8860516e+02   1.2029385e+02   1.1209968e+02   1.6655719e+02   2.2868486e+02   1.1639568e+02   2.6715486e+02   1.2231808e+02   4.3257129e+02   2.4752039e+01   3.1538677e+02   1.2119874e+02   1.5996065e+02   9.1412503e+01   3.0968065e+02   1.2442297e+02   3.0345000e+02   1.7288174e+02   3.1232516e+02   2.4251406e+01   2.4325486e+02   1.4818008e+02   2.1265323e+02   2.0810387e+02   4.7678032e+02  -6.1082323e+00   2.3556839e+02   1.0608582e+02   2.6689806e+02   9.7894452e+00   4.9818000e+02   2.1903987e+01   2.3891581e+02   1.1707286e+02   4.7515486e+02   3.2678080e+01   4.1699839e+02   1.8704645e+01   3.9425486e+02   3.8620080e+01   4.7789484e+02   2.4020994e+01   2.1319806e+02   1.2965351e+02   5.0694194e+01   2.0421317e+02   4.1103516e+02   1.6708800e+01   1.7939486e+02   7.8668880e+01   6.7094032e+02   4.4717032e+01   3.6557645e+02   3.8370013e+01   2.3557194e+02   6.8485858e+01   3.2604452e+02   2.2775148e+01   1.8753226e+02   2.6560968e+01   2.5944486e+02  -4.6395120e+01   9.4282258e+01   1.2746452e+02   2.0041839e+02   5.5691690e+01   2.6918032e+02   1.3775719e+02   2.8993484e+02   1.2487844e+02   4.1448486e+02   3.6001680e+01   2.2597000e+02   8.2699174e+01   2.0896486e+02   8.0163280e+01   4.1227645e+02   2.4219819e+01   1.4268486e+02   1.0651568e+02   3.8968486e+02   1.8845680e+01   2.9575484e+02   1.8599316e+02   2.2234486e+02   1.5285288e+02   3.7181677e+02   1.8891755e+01   9.2344861e+01   1.3292288e+02   2.8116194e+02   1.0730511e+02   2.7818871e+02   1.4263361e+02   4.3053645e+02   9.3957935e+00   4.4977486e+02   3.2948480e+01   2.1368806e+02   9.5600761e+01   1.6629486e+02   8.0576880e+01   4.4129486e+02   1.0436880e+01   3.3996516e+02  -9.5149548e+00   9.8548065e+01   1.4272648e+02   2.5587548e+02   1.1768448e+02   5.8177742e+01   2.5217675e+02   4.1344861e+01   1.8062288e+02   2.2534486e+02   1.1137288e+02   3.2082065e+02   1.7503058e+01   2.3133613e+02   9.8785045e+01   1.2488935e+02   1.3844595e+02   4.0244486e+02  -7.4551204e+00   4.6184839e+02   2.5272129e+01   2.6884419e+02   6.0193110e+01   3.8606486e+02   2.2135280e+01   2.7832742e+02   1.7191413e+02   1.6657355e+02   8.5817019e+01   1.4753645e+02   8.5697406e+01   3.4205677e+02  -8.1484129e+00   1.0201645e+02   1.1624772e+02   5.1090000e+01   1.1721990e+02
   3.9959548e+02   2.8843329e+01   1.7248097e+02   1.2471088e+02   2.5937387e+02   1.1974912e+02   2.3637968e+02   7.8547690e+01   3.8241484e+02   4.3057458e+01   1.9650806e+02   1.1510258e+02   3.1095290e+02  -1.3203871e-01   2.3140516e+02   9.3894361e+01   5.0696806e+02   7.7719097e+00   2.2144645e+02   1.2646170e+02   2.8208129e+02   1.4203737e+02   3.2706806e+02   1.0929359e+02   2.8945871e+02   9.7013303e+01   2.6631871e+02   1.5597644e+02   1.6108387e+02   1.1012684e+02   2.4722871e+02   1.1860461e+02   2.1772903e+02   8.9629419e+01   2.0887097e+02   6.3686129e+01   1.7679065e+02   7.9509974e+01   4.1087419e+02   6.8753935e+01   1.9963486e+02   1.4699968e+02   2.2785484e+02   9.3093871e+01   2.1485613e+02   1.0677183e+02   2.4773387e+02   3.4143871e+01   7.1241290e+01   1.3885392e+02   1.9649129e+02   1.2936521e+02   2.7003194e+02   9.0273897e+01   4.3877486e+02   3.1584796e+00   3.5685645e+02   3.8901806e+01   2.2163323e+02   9.6042245e+01   3.2615486e+02   1.0498080e+01   2.6939839e+02   1.0303652e+02   2.2863486e+02   2.6829680e+01   2.6418323e+02   9.0196955e+01   2.2592710e+02   9.6197768e+01   2.3605258e+02   2.2816483e+02   5.1244486e+02   4.1554880e+01   2.9428258e+02   1.0496255e+02   2.7520355e+02   8.4767910e+01   1.8422903e+02   1.1471652e+02   3.1502161e+02   1.1755408e+02   4.1910097e+02   5.5399665e+01   2.3180000e+02   1.1727858e+02   2.9067194e+02   1.3485850e+02   1.9430387e+02   3.9175045e+01   2.4196548e+02   9.0290826e+01   2.9570903e+02   1.2598263e+02   4.7899032e+01   1.1184529e+01   3.4558486e+02   3.3236796e+00   2.5115645e+02   1.4912458e+02   4.3287387e+02   2.3309768e+01   2.9855452e+02  -5.2566194e+00   2.7162290e+02   9.8228232e+01   3.3811742e+02   1.2284738e+02   2.0322677e+02   4.0513794e+01   2.0444486e+02   1.3485488e+02   4.8029968e+02   1.0576994e+01   4.1143387e+02   2.2814000e+01   1.8239097e+02   1.3870658e+01   2.4279323e+02   1.2942348e+01   3.1572486e+02  -3.1287520e+01   9.7975806e+01   1.7675871e+02   2.9805677e+02  -3.4022839e+00   1.9275419e+02   5.5215148e+01   1.6582419e+02   1.0027600e+02   6.0180968e+01   1.1843843e+02   3.0420486e+02   1.3392408e+02   5.1184419e+02   1.0966658e+01   2.2048194e+02   1.0676919e+02   5.7679871e+02  -2.1551871e+00   1.6269516e+02   1.5251665e+02   1.5267968e+02   1.2850079e+02   2.3448486e+02   9.9931680e+01   2.4791486e+02   1.4923728e+02   5.0471129e+02  -4.8291613e+00   3.5617677e+02   1.3883554e+02   1.6887065e+02   1.1173970e+02   2.9387065e+02   1.2106777e+02   3.0759000e+02   1.5550054e+02   3.4761516e+02   3.4338206e+01   2.9687486e+02   1.3880048e+02   2.4455323e+02   2.3712187e+02   5.1030032e+02   2.6400168e+01   2.1218839e+02   1.3205622e+02   3.1684806e+02   1.9553445e+01   4.5671000e+02   1.7221587e+01   2.6910581e+02   1.4632766e+02   4.4482486e+02   3.1054480e+01   4.2161839e+02  -4.6149548e+00   4.1863486e+02   3.8579680e+01   4.7560484e+02   2.9204194e+01   2.3195806e+02   1.1558271e+02   6.4084194e+01   2.0152197e+02   4.0313516e+02   1.9608000e+00   1.6058486e+02   8.4603680e+01   6.5780032e+02   1.6288232e+01   3.5681645e+02   1.1220813e+01   2.5623194e+02   7.0453058e+01   3.5785452e+02   3.2950348e+01   2.2734226e+02   7.8996168e+01   2.2672486e+02  -3.8397520e+01   1.0624226e+02   1.0050772e+02   1.8151839e+02   6.9243690e+01   2.5433032e+02   1.1941519e+02   2.9783484e+02   1.1781644e+02   4.1763486e+02   2.7659680e+01   1.9783000e+02   1.1919037e+02   1.6448486e+02   8.5531680e+01   3.4975645e+02   2.9931419e+01   1.1153486e+02   6.2147680e+01   4.6744486e+02   1.5674880e+01   2.8966484e+02   1.8920036e+02   2.3848486e+02   1.3337168e+02   3.6100677e+02  -2.0193445e+01   1.3025486e+02   1.1198008e+02   2.6778194e+02   1.1813551e+02   2.8371871e+02   1.0391121e+02   4.0753645e+02   2.2045794e+01   4.2101486e+02   4.1479280e+01   2.0834806e+02   7.9027961e+01   1.5953486e+02   1.0344768e+02   3.9872486e+02   4.7742480e+01   3.4596516e+02   3.5955045e+01   8.4878065e+01   1.6491008e+02   2.8544548e+02   1.0954888e+02   6.0947742e+01   2.0885515e+02   4.4014861e+01   1.3802928e+02   2.2944486e+02   1.2509488e+02   3.5191065e+02   1.4458581e+00   2.3848613e+02   1.0835305e+02   1.6002935e+02   1.4930475e+02   3.6387486e+02  -1.0659520e+01   4.2165839e+02   1.7777329e+01   2.5075419e+02   1.1483031e+02   3.4996486e+02   9.8332796e+00   2.4780742e+02   1.5306573e+02   1.8524355e+02   7.7703419e+01   1.8643645e+02   6.4635406e+01   2.8700677e+02  -2.9344129e+00   8.3016452e+01   6.7717716e+01   3.4950000e+01   1.0855110e+02
   3.2830548e+02   1.7076529e+01   1.7619097e+02   1.0679408e+02   2.5251387e+02   1.4967792e+02   2.2342968e+02   8.4533690e+01   3.8555484e+02   1.1236258e+01   2.0197806e+02   1.4013498e+02   3.8304290e+02   1.6440761e+01   2.1288516e+02   8.0085961e+01   5.5487806e+02   1.8039110e+01   2.3348645e+02   1.2392850e+02   3.1813129e+02   1.4263337e+02   3.3854806e+02   1.7005519e+02   2.5231871e+02   1.1369450e+02   2.7855871e+02   1.6880724e+02   1.6522387e+02   1.2998564e+02   2.6732871e+02   1.3584661e+02   2.4839903e+02   6.5605819e+01   2.1530097e+02   7.9601729e+01   1.6917065e+02   7.2929574e+01   4.2530419e+02   7.8599535e+01   2.1934486e+02   1.6766288e+02   2.2647484e+02   9.8204271e+01   2.0299613e+02   8.9000632e+01   2.3768387e+02   1.6477871e+01   7.1631290e+01   1.4996272e+02   1.8740129e+02   1.1414241e+02   2.6079194e+02   8.3203097e+01   4.9101486e+02  -2.3107204e+00   3.7533645e+02   2.3283406e+01   2.3405323e+02   1.1323865e+02   3.5234486e+02   3.1022880e+01   2.7692839e+02   1.3809412e+02   2.3139486e+02  -1.9211204e+00   2.6466323e+02   1.0715855e+02   2.3187710e+02   1.0296177e+02   2.1587258e+02   2.1765923e+02   5.0344486e+02   4.0654880e+01   2.4332258e+02   7.8659355e+01   2.4081355e+02   7.6139110e+01   1.3498903e+02   9.0845716e+01   2.9426161e+02   1.1150488e+02   4.8772097e+02  -8.4993548e-01   3.9600000e+01  -8.4854194e+00   2.6776194e+02   1.2135130e+02   2.0506387e+02   7.8264245e+01   2.1701548e+02   9.7446826e+01   2.9370903e+02   1.4057263e+02   3.5949032e+01   2.3240529e+01   3.0487486e+02   2.8204796e+00   2.3220645e+02   1.6078058e+02   4.0511387e+02   2.2480568e+01   3.0184452e+02   1.0290181e+01   2.7166290e+02   8.9795032e+01   4.1263742e+02   4.0365781e+01   2.1851677e+02   5.4900594e+01   2.3158486e+02   1.2340368e+02   4.4229968e+02  -1.9300645e-01   3.1981387e+02  -4.0464000e+00   2.3054097e+02  -3.1713419e+00   2.3389323e+02   1.2604348e+01   3.0139486e+02  -2.1901120e+01   1.1673581e+02   1.6482791e+02   3.0820677e+02  -1.7404284e+01   2.0575419e+02   7.2645148e+01   1.5527419e+02   9.1970000e+01   7.8040968e+01   1.0309963e+02   2.7344486e+02   1.1933488e+02   4.6879419e+02   2.9990658e+01   2.0981194e+02   1.3601279e+02   5.9206871e+02   9.2632129e+00   1.8474516e+02   1.2103265e+02   1.4538968e+02   1.4903399e+02   2.3472486e+02   1.4010248e+02   2.7439486e+02   1.4249888e+02   4.9014129e+02   2.8046439e+01   3.1890677e+02   1.5376714e+02   1.5649065e+02   1.1083010e+02   3.2106065e+02   1.3851257e+02   2.8249000e+02   1.4145854e+02   3.2218516e+02   2.7512606e+01   2.6253486e+02   1.1463768e+02   2.2622323e+02   2.5025827e+02   4.8297032e+02   3.1206568e+01   1.9527839e+02   9.0409019e+01   2.6080806e+02   3.9416645e+01   4.9009000e+02   2.2071187e+01   2.5596581e+02   1.1780886e+02   4.2477486e+02   3.3568480e+01   4.2575839e+02   1.8638452e+00   3.6134486e+02   2.1162880e+01   4.8584484e+02   3.1904994e+01   2.1181806e+02   1.1943391e+02   7.5934194e+01   1.9824397e+02   4.0289516e+02   2.4550000e+01   1.6706486e+02   9.7845280e+01   6.0770032e+02   2.2486232e+01   3.4391645e+02   2.9052813e+01   2.0619194e+02   8.9976258e+01   3.4218452e+02   1.6913948e+01   1.9772226e+02   6.6885768e+01   1.7601486e+02  -5.9580720e+01   1.0219226e+02   9.0641716e+01   1.7617839e+02   5.9290890e+01   2.8818032e+02   1.5204719e+02   3.0074484e+02   1.0243364e+02   4.3739486e+02   5.2028880e+01   2.1616000e+02   8.6293974e+01   1.7006486e+02   1.1060528e+02   4.0751645e+02   3.1020619e+01   1.4453486e+02   9.2077680e+01   5.5910486e+02   2.5862080e+01   2.5513484e+02   1.3905276e+02   2.1344486e+02   1.3213488e+02   3.6071677e+02  -6.6002452e+00   1.7801486e+02   7.0689280e+01   2.6278194e+02   8.9675510e+01   2.5761871e+02   1.0975921e+02   3.7505645e+02   2.6924194e+01   4.8315486e+02   6.0380796e+00   2.1253806e+02   7.6552761e+01   1.5820486e+02   1.0817408e+02   4.2615486e+02   5.3738080e+01   3.2205516e+02   9.6778452e+00   1.0325806e+02   1.6920968e+02   3.1749548e+02   1.4956488e+02   7.0277742e+01   2.3482875e+02   5.7394861e+01   1.7437888e+02   2.4539486e+02   1.1229888e+02   3.7439065e+02   2.6837458e+01   2.2567613e+02   8.2617845e+01   1.7969935e+02   1.6387115e+02   3.6501486e+02   2.0249280e+01   3.6208839e+02   2.4392929e+01   1.7256419e+02   8.9565510e+01   3.1644486e+02   1.4944880e+01   2.4880742e+02   1.2851573e+02   2.3038355e+02   1.1038222e+02   1.6367645e+02   5.1696206e+01   2.9838677e+02   8.2951871e+00   1.0005645e+02   7.8784516e+01   5.1380000e+01   1.1100670e+02
   3.7644548e+02   3.0315329e+01   9.9960968e+01   5.4612477e+01   2.3484387e+02   1.0766152e+02   2.3356968e+02   1.1396249e+02   3.5945484e+02   2.1474258e+01   2.2331806e+02   1.3757778e+02   3.6404290e+02   2.7960761e+01   2.0397516e+02   1.1251876e+02   6.4934806e+02   1.5101510e+01   2.6172645e+02   1.5333930e+02   2.1694129e+02   1.2534857e+02   2.9170806e+02   1.4333239e+02   2.9231871e+02   9.1354503e+01   2.6793871e+02   1.1751684e+02   1.9698387e+02   1.1468484e+02   2.6789871e+02   1.0442101e+02   2.7839903e+02   9.5255819e+01   2.0459097e+02   1.0154853e+02   1.7822065e+02   7.9495574e+01   3.6991419e+02   6.7320735e+01   2.2720486e+02   1.2260408e+02   1.9804484e+02   5.8478671e+01   2.1465613e+02   1.1654783e+02   2.2663387e+02   3.6591871e+01   4.1821290e+01   1.1962752e+02   2.0220129e+02   9.5098413e+01   2.4398194e+02   1.0135790e+02   4.3787486e+02  -6.1995204e+00   3.1742645e+02   2.1106206e+01   2.2372323e+02   1.0658505e+02   3.4377486e+02   1.6808480e+01   3.0539839e+02   9.7436516e+01   2.3772486e+02   8.5724796e+00   2.8257323e+02   9.9675755e+01   2.5625710e+02   1.3806137e+02   2.8381258e+02   2.3946403e+02   4.4268486e+02   3.7655680e+01   2.8004258e+02   1.0510175e+02   2.0696355e+02   1.0989711e+02   1.6770903e+02   9.8228116e+01   3.0454161e+02   1.4949248e+02   4.5020097e+02  -3.0038335e+01   4.2510000e+01   6.4717806e+00   2.7624194e+02   1.1224290e+02   2.0992387e+02   4.7925445e+01   2.6170548e+02   6.8971626e+01   2.9979903e+02   1.2613543e+02   5.0039032e+01   2.9443329e+01   3.7829486e+02   1.0616880e+01   2.3034645e+02   1.3964938e+02   4.6149387e+02   1.9880168e+01   3.2041452e+02   2.0184581e+01   2.5400290e+02   1.1444783e+02   4.4149742e+02   8.2469806e+00   2.2875677e+02   2.2471394e+01   2.4153486e+02   1.2722768e+02   4.5838968e+02   5.1397935e+00   4.0567387e+02   1.0514800e+01   1.9920097e+02   6.1458581e+00   1.9674323e+02  -2.0473652e+01   2.7558486e+02  -1.2356320e+01   9.4215806e+01   1.6929951e+02   2.8962677e+02   1.3721161e+00   2.0818419e+02   5.9450748e+01   1.2147419e+02   1.0887400e+02   4.4560968e+01   1.6492803e+02   2.7872486e+02   1.2715248e+02   4.5846419e+02   2.1047058e+01   2.3605194e+02   1.2791359e+02   5.9333871e+02   7.1161290e-01   1.8369516e+02   1.1345665e+02   1.3519968e+02   1.2680919e+02   2.5639486e+02   1.4688888e+02   2.4139486e+02   1.3980888e+02   4.9738129e+02   1.2467239e+01   3.3601677e+02   1.5518834e+02   1.5334065e+02   1.3751210e+02   3.2982065e+02   1.4548177e+02   2.8626000e+02   1.6991694e+02   3.4347516e+02   1.2949406e+01   2.4687486e+02   1.5561048e+02   2.4089323e+02   2.4260467e+02   5.0263032e+02   5.4337677e+00   2.1113839e+02   9.6520219e+01   2.9351806e+02   1.4039845e+01   4.7671000e+02   2.6051587e+01   2.8325581e+02   1.0924566e+02   5.0496486e+02   2.0863280e+01   4.3166839e+02   1.7861045e+01   4.0068486e+02   4.3065680e+01   4.6189484e+02   3.5770994e+01   2.4300806e+02   1.3121871e+02   5.1744194e+01   1.7050917e+02   4.5951516e+02  -7.7796000e+00   1.6748486e+02   6.9101680e+01   6.8070032e+02   1.2126232e+01   3.9243645e+02   1.5601213e+01   2.4061194e+02   7.0222658e+01   3.7604452e+02   3.4585148e+01   1.7877226e+02   4.9501768e+01   1.7406486e+02  -6.9764720e+01   1.1024226e+02   1.1032772e+02   1.6446839e+02   5.3087690e+01   2.9666032e+02   1.5521879e+02   2.6150484e+02   1.3081284e+02   4.6453486e+02   4.0237680e+01   2.4502000e+02   1.1169517e+02   1.6863486e+02   8.8289680e+01   4.3465645e+02   1.7759419e+01   1.3768486e+02   8.4485680e+01   4.8520486e+02   6.3940796e+00   2.5242484e+02   1.4941956e+02   2.3110486e+02   1.0048208e+02   3.8019677e+02   2.8691355e+01   1.0658486e+02   1.4221368e+02   3.0325194e+02   1.1886791e+02   2.6571871e+02   9.7441213e+01   4.4134645e+02   2.5480994e+01   4.7401486e+02   2.5579280e+01   2.3134806e+02   1.0356796e+02   1.7496486e+02   8.7363280e+01   4.1763486e+02   6.5139680e+01   3.5629516e+02   1.7418645e+01   7.6928065e+01   1.4135608e+02   3.1402548e+02   1.1831248e+02   5.8757742e+01   1.9256035e+02   3.9394861e+01   1.9443888e+02   2.4410486e+02   1.0135208e+02   3.3796065e+02   2.0411858e+01   2.0495613e+02   8.4945445e+01   1.4593935e+02   1.4300195e+02   3.9620486e+02  -5.6259204e+00   3.8103839e+02   1.0116929e+01   2.2099419e+02   6.6831110e+01   3.0048486e+02  -1.3983204e+00   2.0423742e+02   1.3331133e+02   2.3976355e+02   1.0129182e+02   1.5891645e+02   6.0077006e+01   3.1967677e+02   1.2881987e+01   9.0676452e+01   9.7674916e+01   2.7470000e+01   9.6489497e+01
   3.4963548e+02   1.2270129e+01   1.8267097e+02   9.1995677e+01   2.4751387e+02   1.0569792e+02   2.3175968e+02   8.0577290e+01   3.8312484e+02   4.5290658e+01   1.9273806e+02   1.4287418e+02   3.8138290e+02   2.5423561e+01   2.1669516e+02   9.2831161e+01   5.8587806e+02   1.6799110e+01   2.5163645e+02   1.0438650e+02   2.7032129e+02   1.3659817e+02   3.1917806e+02   1.1239479e+02   2.7383871e+02   1.1335290e+02   2.8131871e+02   1.3553644e+02   2.0246387e+02   1.1948644e+02   2.8842871e+02   1.1868861e+02   2.2530903e+02   9.1453019e+01   2.0911097e+02   9.5946929e+01   1.9288065e+02   9.7132774e+01   3.8272419e+02   5.3535935e+01   2.0687486e+02   1.2719048e+02   2.2447484e+02   9.4794271e+01   2.6499613e+02   1.2990063e+02   2.2039387e+02   8.6710710e+00   7.8581290e+01   1.5754672e+02   1.6811129e+02   1.0796561e+02   2.0341194e+02   1.4498350e+02   4.3629486e+02   1.4976880e+01   3.0971645e+02   2.9953006e+01   2.1739323e+02   9.2191445e+01   2.8358486e+02   1.3433680e+01   2.4568839e+02   1.0997332e+02   2.7539486e+02  -1.0871120e+01   2.4666323e+02   1.1050855e+02   2.1334710e+02   1.1130417e+02   2.3099258e+02   2.0127963e+02   4.8006486e+02   5.2285280e+01   2.6009258e+02   8.2887755e+01   2.5962355e+02   1.0401431e+02   1.3084903e+02   1.2151692e+02   2.8454161e+02   1.1399248e+02   4.7901097e+02   2.0656865e+01   4.0600000e+01  -8.9054194e+00   2.5400194e+02   1.0836210e+02   2.4363387e+02   7.0698645e+01   2.3985548e+02   8.7719626e+01   2.6093903e+02   1.0938423e+02   4.5519032e+01   1.2284929e+01   3.2077486e+02  -6.5415204e+00   2.4791645e+02   1.4152378e+02   4.0764387e+02   2.4898168e+01   3.4370452e+02   1.3221381e+01   2.8314290e+02   1.1964663e+02   4.3444742e+02   1.3190981e+01   2.2794677e+02   7.7056194e+01   2.0729486e+02   1.4491688e+02   4.6605968e+02   7.0961935e+00   4.0229387e+02   7.0252000e+00   2.1806097e+02   5.2970581e+00   2.1541323e+02  -7.3472516e+00   2.7406486e+02  -2.3614720e+01   7.5405806e+01   1.9404431e+02   2.9458677e+02   2.2553161e+00   1.9980419e+02   3.7081148e+01   1.2947419e+02   9.2734000e+01   1.0651097e+02   1.2968203e+02   2.5791486e+02   1.0562728e+02   4.8017419e+02   3.6502581e+00   2.0848194e+02   1.1615919e+02   5.5251871e+02   1.1572129e+00   1.7502516e+02   1.2572025e+02   1.2567968e+02   1.6504079e+02   2.3529486e+02   1.3591688e+02   2.4282486e+02   1.4731448e+02   4.8695129e+02   2.1591639e+01   3.2048677e+02   1.4185074e+02   1.7768065e+02   1.1242490e+02   3.4820065e+02   1.5472137e+02   3.0873000e+02   1.8459934e+02   3.3780516e+02   1.8883006e+01   2.8672486e+02   1.4603248e+02   1.9941323e+02   2.2749307e+02   5.0292032e+02   1.1370568e+01   2.2141839e+02   1.0797782e+02   2.7337806e+02   2.1751045e+01   5.1337000e+02   1.3118787e+01   2.9372581e+02   1.0049806e+02   4.9396486e+02   4.3073280e+01   3.9742839e+02   1.1790245e+01   4.0320486e+02   1.4674080e+01   4.7865484e+02   4.0860194e+01   2.3143806e+02   1.3529431e+02   5.7224194e+01   1.7821077e+02   4.1627516e+02   2.4059600e+01   1.5163486e+02   1.2412968e+02   7.1375032e+02   3.0482232e+01   3.7957645e+02   1.8630013e+01   2.1023194e+02   6.3183058e+01   3.4933452e+02   2.5151948e+01   1.9596226e+02   7.0936568e+01   2.3206486e+02  -5.7494720e+01   8.5432258e+01   1.1298252e+02   1.7574839e+02   5.2475290e+01   2.9623032e+02   1.2321319e+02   2.5702484e+02   1.2103124e+02   4.5791486e+02   3.6957280e+01   2.3706000e+02   9.1901974e+01   1.9125486e+02   1.1791008e+02   4.5784645e+02   2.3384219e+01   1.5753486e+02   1.1627768e+02   5.9610486e+02   2.8002080e+01   2.7728484e+02   1.4262076e+02   2.5387486e+02   1.6005048e+02   3.8762677e+02   1.6146955e+01   5.5344861e+01   1.4421288e+02   3.2373194e+02   1.4089951e+02   2.6347871e+02   8.6330413e+01   4.1577645e+02   2.8286594e+01   4.9606486e+02   2.6625280e+01   2.4091806e+02   8.7282361e+01   1.5020486e+02   1.0995408e+02   4.5258486e+02   3.7053680e+01   3.2762516e+02   7.0922452e+00   8.7828065e+01   1.6748408e+02   3.0083548e+02   1.3603768e+02   6.9277742e+01   2.1737875e+02   3.4344861e+01   1.2427288e+02   2.7515486e+02   1.1514808e+02   4.0963065e+02   2.1438258e+01   2.2867613e+02   6.2947845e+01   1.4950935e+02   1.4100635e+02   4.1034486e+02   6.2928796e+00   3.7218839e+02   3.1394929e+01   2.8860419e+02   7.0092310e+01   3.0348486e+02   3.2931680e+01   2.0446742e+02   7.9682929e+01   2.2953355e+02   1.0407022e+02   1.6586645e+02   5.5751006e+01   2.4362677e+02   1.1965987e+01   9.0396452e+01   1.1141732e+02   3.6380000e+01   1.3243670e+02
   3.8506548e+02   4.1195729e+01   1.8667097e+02   1.3438568e+02   2.3946387e+02   1.3820192e+02   2.4542968e+02   1.1706369e+02   3.2379484e+02   1.9557058e+01   1.8783806e+02   1.1826618e+02   3.3833290e+02   9.5875613e+00   2.2669516e+02   1.3789116e+02   5.7182806e+02  -1.7689032e-01   2.1725645e+02   1.1551690e+02   2.7513129e+02   1.3555337e+02   3.0880806e+02   1.4275439e+02   3.0354871e+02   1.1273610e+02   2.8626871e+02   1.5795044e+02   1.9208387e+02   1.4050684e+02   2.6684871e+02   1.1393501e+02   2.6449903e+02   8.5417819e+01   1.9654097e+02   9.5482529e+01   2.1460065e+02   1.2320517e+02   4.0777419e+02   7.0001935e+01   2.0220486e+02   1.2989408e+02   1.8557484e+02   9.8046271e+01   2.3899613e+02   9.5030632e+01   2.2073387e+02   3.5387097e-01   6.1821290e+01   1.3402752e+02   1.5597129e+02   9.9226813e+01   2.3727194e+02   7.8374697e+01   4.4682486e+02  -1.6155520e+01   3.6280645e+02   2.2755806e+01   2.0748323e+02   9.8984245e+01   3.4072486e+02   1.3052480e+01   2.7963839e+02   1.2716732e+02   2.3096486e+02  -1.4786720e+01   2.8728323e+02   1.2444895e+02   1.9625710e+02   1.0210137e+02   2.3817258e+02   1.8770523e+02   5.1310486e+02   2.7452080e+01   2.7180258e+02   8.2090955e+01   2.6591355e+02   8.6651110e+01   1.5146903e+02   1.2176732e+02   3.0416161e+02   1.3837288e+02   4.8068097e+02   3.3332645e+00   4.4220000e+01   3.8049806e+00   2.6619194e+02   1.5485690e+02   2.1625387e+02   6.4039045e+01   2.1412548e+02   8.4728026e+01   2.9951903e+02   9.3967832e+01   2.5949032e+01   2.3750529e+01   3.1934486e+02   5.0928796e+00   2.3615645e+02   1.3722458e+02   4.3964387e+02   3.9858168e+01   3.4232452e+02   1.5101781e+01   2.5133290e+02   1.0585143e+02   4.2677742e+02   1.7084581e+01   2.0799677e+02   4.7272194e+01   2.2244486e+02   1.5546488e+02   4.8576968e+02  -5.6206065e+00   3.3234387e+02   2.3120000e-01   2.4958097e+02   7.3054581e+00   2.3184323e+02   1.1488348e+01   2.8215486e+02  -2.0551920e+01   9.7455806e+01   2.2918031e+02   2.6496677e+02   3.4964916e+01   2.2856419e+02   3.0920348e+01   1.4342419e+02   8.6218000e+01   1.0556097e+02   1.5789803e+02   2.7548486e+02   1.1655168e+02   5.2212419e+02   5.5742581e+00   2.1986194e+02   1.2862879e+02   5.7706871e+02   3.4193213e+01   1.9822516e+02   1.1343425e+02   9.8719677e+01   1.7491759e+02   2.3272486e+02   1.1874248e+02   2.3891486e+02   1.4495728e+02   4.6261129e+02   2.4208839e+01   3.5390677e+02   1.6227714e+02   1.4215065e+02   1.2454730e+02   3.4287065e+02   1.3990777e+02   3.1154000e+02   1.7985454e+02   3.5475516e+02   1.9070065e+00   2.7048486e+02   1.5738168e+02   2.3874323e+02   2.6610667e+02   4.7482032e+02   2.2518568e+01   2.2170839e+02   1.0329462e+02   2.7151806e+02   1.1329845e+01   4.7457000e+02   1.4652787e+01   2.5477581e+02   1.4513406e+02   4.8201486e+02   2.3079280e+01   4.3737839e+02   2.1214245e+01   4.6539486e+02   4.1548880e+01   4.5179484e+02   3.1628994e+01   2.3562806e+02   1.1914911e+02   1.7865419e+02   8.0026374e+01   4.1094516e+02   1.5056000e+01   1.8106486e+02   6.7205280e+01   5.3332032e+02   6.1106632e+01   3.2095645e+02   2.5089613e+01   2.3642194e+02   7.6127858e+01   3.3571452e+02   1.8671548e+01   2.0129226e+02   5.0360168e+01   2.6534486e+02  -4.9827120e+01   1.5938226e+02   1.5553652e+02   1.9279839e+02   7.1731290e+01   2.4985032e+02   1.1154359e+02   2.6783484e+02   1.1411644e+02   4.4101486e+02   4.6079280e+01   2.0773000e+02   1.0515837e+02   1.7168486e+02   1.1476568e+02   4.2208645e+02   7.3350194e+00   1.4639486e+02   1.2325888e+02   4.6263486e+02   4.1996796e+00   2.6823484e+02   1.5024476e+02   2.7329486e+02   1.5225688e+02   3.5933677e+02   1.2650155e+01   7.6484861e+01   1.4100168e+02   3.3292194e+02   1.2930431e+02   2.7390871e+02   1.3697601e+02   4.3491645e+02   8.9053935e+00   4.6234486e+02   5.2228796e+00   2.0753806e+02   9.7762761e+01   1.6558486e+02   7.4493680e+01   4.4325486e+02   2.3470080e+01   3.1753516e+02   2.0894452e+00   9.0588065e+01   1.5098328e+02   2.2602548e+02   8.7642477e+01   8.6417742e+01   2.4738755e+02   3.2154861e+01   1.2949808e+02   2.3229486e+02   1.2377688e+02   3.1187065e+02   1.2499058e+01   2.2819613e+02   7.6606245e+01   1.5721935e+02   1.2152955e+02   4.0672486e+02   1.4152480e+01   3.8827839e+02   2.1727729e+01   2.7360419e+02   1.2091231e+02   2.9272486e+02   2.2942480e+01   2.4170742e+02   1.1155373e+02   2.2005355e+02   9.0248619e+01   1.7229645e+02   5.8146606e+01   2.8610677e+02  -3.8124129e+00   1.0958645e+02   1.2521212e+02   3.0090000e+01   1.2865990e+02
   3.2654548e+02   3.3497329e+01   1.6991097e+02   1.1024648e+02   2.6484387e+02   1.4722152e+02   2.4332968e+02   1.1727169e+02   3.2931484e+02   1.0215458e+01   2.5369806e+02   1.0566738e+02   4.0509290e+02   1.2867613e+00   2.3607516e+02   1.1433076e+02   4.7791806e+02   3.7525910e+01   2.2939645e+02   9.9785703e+01   2.8870129e+02   1.2865777e+02   2.9822806e+02   1.1613079e+02   2.8997871e+02   1.1882170e+02   3.0407871e+02   1.2967564e+02   1.9536387e+02   1.3714444e+02   2.7822871e+02   1.2897461e+02   2.4701903e+02   9.2286219e+01   1.8801097e+02   9.1634929e+01   1.8436065e+02   7.3334374e+01   3.6625419e+02   6.6853535e+01   1.9720486e+02   1.3829408e+02   2.2866484e+02   1.2955907e+02   2.3137613e+02   1.0425023e+02   1.9015387e+02   2.8750271e+01   5.8481290e+01   1.3282472e+02   1.5678129e+02   1.1320201e+02   2.6608194e+02   1.1111990e+02   4.6396486e+02   4.0432796e+00   3.1775645e+02   1.6359806e+01   2.1444323e+02   1.1246745e+02   3.5191486e+02   1.1917280e+01   3.1435839e+02   1.1433972e+02   2.4958486e+02  -9.5163204e+00   2.5585323e+02   9.2393355e+01   2.1020710e+02   7.2555368e+01   2.2346258e+02   2.0941203e+02   4.9129486e+02   3.8386880e+01   3.0756258e+02   1.2552015e+02   2.5929355e+02   8.2560710e+01   1.3879903e+02   1.3021092e+02   2.7392161e+02   1.1308208e+02   4.6444097e+02   2.2024645e+00   3.2840000e+01  -4.9446194e+00   2.9867194e+02   1.6049850e+02   2.0135387e+02   8.0081045e+01   2.2685548e+02   8.8869626e+01   2.9479903e+02   1.3315543e+02   4.9749032e+01   4.4946529e+01   3.4629486e+02   8.2268796e+00   2.3729645e+02   1.4647338e+02   4.0578387e+02   1.6096968e+01   3.5655452e+02   3.5103381e+01   2.6181290e+02   1.1097303e+02   4.2068742e+02   2.7241781e+01   2.1661677e+02   3.8342594e+01   2.2444486e+02   1.2368488e+02   4.6738968e+02   1.4709794e+01   3.6576387e+02   9.0376000e+00   2.7249097e+02   4.7265806e-01   2.0117323e+02  -2.9805161e-01   2.5010486e+02  -2.6267920e+01   8.3355806e+01   1.6987831e+02   2.0734677e+02   7.0234516e+01   2.1246419e+02   1.9068348e+01   1.4642419e+02   8.6978000e+01   5.6180968e+01   1.3180843e+02   2.6415486e+02   1.2241808e+02   4.9412419e+02   3.4054258e+01   2.1324194e+02   1.1620839e+02   6.0106871e+02  -3.1867871e+00   1.8036516e+02   1.2838305e+02   1.3038968e+02   1.6476399e+02   2.1787486e+02   1.3445048e+02   2.5777486e+02   1.3277848e+02   4.2861129e+02   1.5588839e+01   3.4790677e+02   1.2544714e+02   1.2282065e+02   8.8283703e+01   2.8077065e+02   1.6397577e+02   3.1345000e+02   1.6213174e+02   3.5775516e+02   1.2527006e+01   2.8953486e+02   1.7995768e+02   2.0879323e+02   2.5984267e+02   5.1997032e+02   1.2196568e+01   2.3332839e+02   9.3265019e+01   2.6837806e+02   8.1104516e-01   4.5799000e+02   1.5259187e+01   2.5530581e+02   1.2205166e+02   4.4034486e+02   4.4172880e+01   4.1661839e+02   1.3785045e+01   4.4110486e+02   1.5642080e+01   4.4941484e+02   2.1769394e+01   2.3790806e+02   1.1234671e+02   2.0869419e+02   3.8243174e+01   4.1537516e+02   6.8416000e+00   1.3901486e+02   8.2379280e+01   6.9970032e+02   2.4896232e+01   3.2424645e+02   2.4206413e+01   2.1538194e+02   4.3341058e+01   3.9594452e+02   1.2993148e+01   2.0629226e+02   6.5010168e+01   2.5263486e+02  -5.2280320e+01   9.2622258e+01   1.1525732e+02   1.9174839e+02   7.4195290e+01   2.7828032e+02   1.5164919e+02   2.9117484e+02   1.4767924e+02   4.1782486e+02   4.9214480e+01   2.2406000e+02   9.5941974e+01   1.9739486e+02   7.7708880e+01   3.9860645e+02   7.4534194e+00   1.4558486e+02   9.2853680e+01   4.2915486e+02   1.1028080e+01   3.1085484e+02   1.5297516e+02   2.2339486e+02   1.2595888e+02   4.1966677e+02   9.8737548e+00   7.2394861e+01   1.4032888e+02   2.8601194e+02   1.3076711e+02   2.6809871e+02   8.3820813e+01   4.2320645e+02   1.5262194e+01   5.0368486e+02   2.2395680e+01   2.0725806e+02   1.0164516e+02   1.3163486e+02   9.5019680e+01   4.1734486e+02   2.5492880e+01   3.4896516e+02   2.7525045e+01   9.9308065e+01   1.6099568e+02   2.6325548e+02   1.3075408e+02   5.9797742e+01   2.5337715e+02   3.5914861e+01   1.3790728e+02   2.5934486e+02   8.4182880e+01   3.3049065e+02   4.5059458e+01   2.0491613e+02   8.5468645e+01   1.5054935e+02   1.1063315e+02   3.7834486e+02  -1.3487120e+01   3.9632839e+02   2.3083729e+01   2.9180419e+02   6.1076310e+01   3.2696486e+02   6.1673280e+01   2.3556742e+02   1.3528493e+02   1.9595355e+02   7.7986619e+01   1.7943645e+02   7.8525406e+01   3.2572677e+02   3.3979871e+00   1.0258645e+02   1.1001212e+02   2.9470000e+01   1.0836950e+02
   3.9206548e+02   3.6685729e+01   1.8405097e+02   1.2778528e+02   2.4537387e+02   1.3296912e+02   2.5342968e+02   1.0894369e+02   4.0198484e+02   3.5111858e+01   2.0564806e+02   1.2603138e+02   3.8961290e+02   7.9151613e+00   2.2088516e+02   9.8355961e+01   5.1958806e+02   2.6342310e+01   2.4339645e+02   9.9465703e+01   2.8551129e+02   1.4395297e+02   3.1175806e+02   1.0846839e+02   2.9188871e+02   1.0433890e+02   2.7674871e+02   1.3981204e+02   1.5451387e+02   1.2670244e+02   2.3584871e+02   1.2641501e+02   2.2610903e+02   7.6719019e+01   2.0154097e+02   7.9552529e+01   1.7474065e+02   8.3253974e+01   3.8072419e+02   5.1405935e+01   2.2125486e+02   1.0627008e+02   2.4985484e+02   1.2214387e+02   3.1561613e+02   1.1251103e+02   2.2325387e+02   1.2152271e+01   4.9631290e+01   1.3024272e+02   1.9840129e+02   1.2497241e+02   2.2103194e+02   1.0267390e+02   3.9791486e+02   1.4287280e+01   3.6480645e+02   2.5025806e+01   2.3496323e+02   9.0205845e+01   3.5510486e+02   1.4522080e+01   2.8130839e+02   1.1431372e+02   2.4834486e+02  -1.3707120e+01   2.4780323e+02   1.1598735e+02   2.3387710e+02   1.1932177e+02   2.5070258e+02   2.2134283e+02   5.1420486e+02   3.6554080e+01   2.9313258e+02   8.9864555e+01   2.6977355e+02   8.7102310e+01   1.1422903e+02   1.0003652e+02   2.9349161e+02   1.0756648e+02   4.9415097e+02   1.1495665e+01   3.8460000e+01   1.3125781e+01   2.7453194e+02   1.6547970e+02   1.8797387e+02   7.3111445e+01   2.0991548e+02   7.4644826e+01   3.0270903e+02   1.2671263e+02   3.1229032e+01   1.9708129e+01   3.2701486e+02  -8.0072045e-01   2.3844645e+02   1.2790138e+02   4.3849387e+02   4.9910168e+01   2.7679452e+02   9.9141806e+00   2.8495290e+02   1.0050183e+02   4.2544742e+02   3.4050981e+01   2.0727677e+02   4.7899794e+01   2.0134486e+02   1.1467288e+02   4.3714968e+02   2.1508994e+01   3.8357387e+02  -5.7672000e+00   2.6301097e+02   9.0105806e-01   2.4812323e+02   9.0359484e+00   3.0825486e+02  -1.4449920e+01   1.1459581e+02   1.7042911e+02   2.0520677e+02   6.3645716e+01   1.9075419e+02   2.1415148e+01   1.4177419e+02   9.0550000e+01   8.3890968e+01   1.5625163e+02   2.9053486e+02   1.4482768e+02   4.6936419e+02   3.7365058e+01   2.2653194e+02   1.1114519e+02   6.1042871e+02   3.9974413e+01   2.2302516e+02   1.3702025e+02   1.6395968e+02   1.4602839e+02   2.5163486e+02   1.5460968e+02   2.4896486e+02   1.2767328e+02   5.4514129e+02   2.8456439e+01   3.5969677e+02   1.6486394e+02   1.8430065e+02   1.4050530e+02   2.9706065e+02   1.3648257e+02   3.0597000e+02   1.6611014e+02   3.5304516e+02   2.2093806e+01   2.9377486e+02   1.4575848e+02   2.3122323e+02   2.7518827e+02   5.0811032e+02   1.9285368e+01   2.2556839e+02   1.4207582e+02   2.9337806e+02   4.2621045e+01   4.7404000e+02   1.8735187e+01   2.8044581e+02   1.5170046e+02   4.2353486e+02   2.8327680e+01   4.4970839e+02  -7.0121548e+00   4.2210486e+02   3.4492080e+01   4.8827484e+02   3.6140594e+01   2.3405806e+02   1.1169471e+02   2.2108419e+02   8.4491974e+01   4.0989516e+02   3.2190000e+01   1.7839486e+02   8.8278880e+01   6.7251032e+02   1.8401432e+01   2.5134645e+02   3.8458413e+01   2.2704194e+02   6.9598258e+01   3.2923452e+02   4.9669948e+01   2.2524226e+02   3.0634168e+01   1.9863486e+02  -4.5820320e+01   9.7002258e+01   1.1019692e+02   2.0055839e+02   8.3390490e+01   2.7528032e+02   1.4102919e+02   2.8431484e+02   1.2641804e+02   4.0715486e+02   3.5358080e+01   2.2697000e+02   1.1080917e+02   1.9887486e+02   9.1350480e+01   3.9446645e+02   1.2834619e+01   1.3782486e+02   8.9754480e+01   4.4148486e+02   2.4461680e+01   2.7208484e+02   1.3803676e+02   2.3139486e+02   1.2360888e+02   4.1743677e+02   1.8382155e+01   8.0684861e+01   1.5432568e+02   2.7735194e+02   8.1839910e+01   2.5942871e+02   1.2175441e+02   3.6596645e+02   2.4231394e+01   4.5191486e+02   1.5867280e+01   2.0763806e+02   9.7844761e+01   1.5444486e+02   7.5664880e+01   4.3663486e+02   3.2899680e+01   3.5453516e+02  -1.0150555e+01   8.4738065e+01   1.2197128e+02   2.4464548e+02   9.7912877e+01   5.1467742e+01   2.2904355e+02   4.2874861e+01   1.7054048e+02   2.2977486e+02   1.0044848e+02   3.2496065e+02   1.6691858e+01   2.3024613e+02   1.0292225e+02   1.6093935e+02   1.3185195e+02   3.6810486e+02  -1.2187920e+01   4.4770839e+02   2.7213329e+01   2.9484419e+02   8.7733110e+01   3.0348486e+02   3.1221680e+01   2.4256742e+02   1.2853493e+02   1.9891355e+02   8.5659819e+01   1.8505645e+02   4.3125806e+01   3.3610677e+02  -1.5824129e+00   8.8296452e+01   8.5965316e+01   4.9520000e+01   1.2981550e+02
   3.9516548e+02   3.2727729e+01   2.0315097e+02   1.2344728e+02   2.5394387e+02   1.2356352e+02   2.2994968e+02   1.0325209e+02   4.2688484e+02   1.1929858e+01   1.9631806e+02   1.1520778e+02   3.1628290e+02   1.3351561e+01   2.1883516e+02   1.0893996e+02   5.0277806e+02   2.3297110e+01   2.5372645e+02   8.9789303e+01   3.1594129e+02   1.4656857e+02   2.9559806e+02   1.0397119e+02   3.0035871e+02   1.0514130e+02   3.1698871e+02   1.4611284e+02   1.3065387e+02   9.5421239e+01   2.6380871e+02   1.1622821e+02   2.6587903e+02   1.1601742e+02   2.1759097e+02   7.6608529e+01   1.9841065e+02   9.8160374e+01   4.6139419e+02   6.4192335e+01   2.5158486e+02   1.0694368e+02   2.1547484e+02   1.1313427e+02   2.6785613e+02   1.1091183e+02   2.4239387e+02   1.6911071e+01   3.6631290e+01   1.3104272e+02   1.8273129e+02   1.5908601e+02   2.4398194e+02   1.0273790e+02   4.5253486e+02  -5.7523204e+00   3.9066645e+02   4.9057006e+01   2.2682323e+02   1.2257705e+02   3.1801486e+02   9.8692796e+00   2.5144839e+02   1.4151252e+02   2.4291486e+02  -8.8827204e+00   2.8285323e+02   1.2151335e+02   2.4025710e+02   1.3110137e+02   2.8617258e+02   2.0327523e+02   5.1853486e+02   4.2447680e+01   2.6256258e+02   8.5260155e+01   2.7215355e+02   7.4911910e+01   1.3398903e+02   1.0221572e+02   2.9945161e+02   1.2322968e+02   4.9772097e+02  -8.0799355e+00   2.3800000e+01  -1.2891419e+01   2.8800194e+02   1.3454210e+02   1.9544387e+02   6.3793845e+01   2.0001548e+02   9.9906826e+01   3.1236903e+02   1.4040983e+02   4.0419032e+01   2.4352929e+01   3.2306486e+02   2.5795280e+01   2.6410645e+02   1.5541858e+02   4.7968387e+02   1.6614968e+01   3.2974452e+02   2.5818181e+01   2.8781290e+02   9.8223032e+01   4.0058742e+02   3.1329781e+01   2.3042677e+02   5.8717794e+01   2.2215486e+02   1.2215808e+02   4.8033968e+02   1.0243794e+01   3.9314387e+02   4.6572000e+00   2.8125097e+02   1.7531858e+01   2.3227323e+02  -1.3546052e+01   2.9834486e+02  -2.0707120e+01   1.0526581e+02   1.6817551e+02   1.9772677e+02   7.2294116e+01   1.9556419e+02   2.2610348e+01   1.4257419e+02   1.0233600e+02   8.0750968e+01   1.2569283e+02   3.0129486e+02   1.2753688e+02   4.3593419e+02   2.4849458e+01   2.1072194e+02   1.1002999e+02   5.8524871e+02  -3.5511871e+00   2.0045516e+02   1.2811585e+02   1.2995968e+02   1.5679839e+02   2.2748486e+02   1.3225168e+02   2.6306486e+02   1.3902528e+02   5.1576129e+02  -1.3331613e+00   2.7359677e+02   1.5386194e+02   1.8292065e+02   1.0728570e+02   3.1349065e+02   1.5282817e+02   2.8316000e+02   1.7907494e+02   3.4437516e+02   3.1217406e+01   2.6125486e+02   1.6812008e+02   2.1079323e+02   2.6330267e+02   4.7273032e+02   2.9065768e+01   2.4008839e+02   1.0072422e+02   3.0418806e+02   3.2856245e+01   5.2933000e+02   7.6519871e+00   2.2530581e+02   1.3040166e+02   4.9310486e+02   3.6482080e+01   4.4866839e+02   3.0841045e+01   3.8187486e+02   1.5850480e+01   4.5008484e+02   2.9435794e+01   2.4433806e+02   1.2164231e+02   2.1341419e+02   4.8905574e+01   3.9999516e+02   1.4262000e+01   1.4039486e+02   7.8738880e+01   6.5818032e+02   2.3307832e+01   2.3743645e+02   2.2191213e+01   2.2309194e+02   8.2484258e+01   3.5637452e+02  -1.2212516e+00   2.0210226e+02   6.0535368e+01   1.9306486e+02  -5.6614720e+01   1.0009226e+02   1.1303972e+02   1.8332839e+02   6.0388890e+01   2.5761032e+02   1.1977279e+02   2.9488484e+02   1.4048244e+02   4.7115486e+02   4.6278080e+01   2.4578000e+02   8.8684374e+01   2.0006486e+02   9.2305280e+01   4.1860645e+02   1.2903419e+01   1.6172486e+02   9.6132480e+01   4.4029486e+02   1.1936880e+01   2.2813484e+02   1.3955276e+02   2.2882486e+02   1.2371448e+02   3.4600677e+02   2.5576555e+01   6.5394861e+01   1.2221888e+02   2.7554194e+02   1.2070471e+02   2.5856871e+02   1.0101321e+02   3.6682645e+02   2.5352594e+01   4.4158486e+02   2.4173680e+01   2.3153806e+02   8.7462761e+01   1.4658486e+02   8.1483680e+01   4.2482486e+02   4.9754480e+01   3.0924516e+02   3.0132645e+01   1.0487806e+02   1.5712008e+02   2.8168548e+02   1.2694968e+02   5.9277742e+01   2.6012875e+02   4.3824861e+01   1.8561448e+02   2.2939486e+02   1.0980888e+02   3.5868065e+02   1.2664258e+01   2.0195613e+02   8.1615445e+01   1.8421935e+02   1.5408955e+02   3.5782486e+02  -1.1415520e+01   3.6589839e+02   1.1188129e+01   3.7727419e+02   1.4518871e+02   3.1972486e+02   9.3924796e+00   2.2203742e+02   1.0974733e+02   2.3014355e+02   9.2211419e+01   1.7182645e+02   5.6374206e+01   2.5672677e+02   2.6817987e+01   8.9106452e+01   8.1380516e+01   4.2520000e+01   1.1166550e+02
   3.9859548e+02   3.8253329e+01   1.7896097e+02   1.1705248e+02   2.7884387e+02   1.2010152e+02   2.4156968e+02   1.1575249e+02   4.0069484e+02   1.4075058e+01   2.2954806e+02   1.2745938e+02   4.3518290e+02  -1.0400439e+01   1.8516516e+02   1.0225356e+02   4.4577806e+02   1.1527110e+01   2.4320645e+02   1.1087090e+02   3.1070129e+02   1.5808777e+02   3.5843806e+02   1.5283399e+02   2.8973871e+02   8.9030903e+01   2.7821871e+02   1.4436444e+02   2.0479387e+02   9.2440039e+01   2.8446871e+02   1.2019541e+02   2.4982903e+02   1.0392142e+02   1.9868097e+02   1.0402133e+02   1.6141065e+02   5.7360374e+01   4.3534419e+02   7.5466335e+01   2.3091486e+02   1.3449728e+02   2.0328484e+02   1.0696947e+02   2.6327613e+02   1.1136823e+02   2.0735387e+02   1.1614271e+01   6.1671290e+01   1.3246952e+02   1.7144129e+02   1.0483921e+02   2.4631194e+02   7.9511497e+01   4.6434486e+02  -1.1217120e+01   3.6280645e+02   1.7285806e+01   2.5658323e+02   1.0628625e+02   3.5691486e+02   2.7607280e+01   2.7935839e+02   1.1751972e+02   2.3072486e+02  -2.6275204e+00   2.5180323e+02   1.1123735e+02   2.2101710e+02   8.7450568e+01   2.3317258e+02   2.1469523e+02   4.3734486e+02   5.0322880e+01   2.8761258e+02   8.3926155e+01   2.7224355e+02   6.7864710e+01   1.4555903e+02   1.1786012e+02   3.1135161e+02   1.2998768e+02   4.4644097e+02   6.4024645e+00   4.1750000e+01   1.7912581e+01   2.6029194e+02   8.8048903e+01   2.0349387e+02   8.5339845e+01   2.3012548e+02   7.8448026e+01   3.0417903e+02   1.5249503e+02   4.7799032e+01   1.3672529e+01   3.5320486e+02  -2.6565920e+01   2.3006645e+02   1.4429178e+02   4.6254387e+02   2.5646168e+01   3.5765452e+02  -3.6546194e+00   2.7786290e+02   8.8729032e+01   4.4077742e+02   1.8494581e+01   2.1765677e+02   6.6549394e+01   2.4553486e+02   1.2128768e+02   4.7867968e+02   1.1656594e+01   4.2067387e+02   1.5784800e+01   2.1239097e+02   2.1610658e+01   1.7822323e+02   1.0057948e+01   2.5748486e+02  -3.2668320e+01   9.0545806e+01   1.7411311e+02   1.9681677e+02   6.3886916e+01   1.8156419e+02   4.6870348e+01   1.4277419e+02   9.9020000e+01   7.3750968e+01   1.1525283e+02   2.7353486e+02   1.0070768e+02   4.5255419e+02   1.6809858e+01   2.4657194e+02   1.1407199e+02   5.7715871e+02   1.5726013e+01   2.0493516e+02   1.1413745e+02   1.3257968e+02   1.2496879e+02   2.0248486e+02   1.2454168e+02   2.4882486e+02   1.0649448e+02   4.7366129e+02   3.1084839e+01   3.2759677e+02   1.5722194e+02   1.6101065e+02   1.0494850e+02   3.1253065e+02   1.4024497e+02   2.8978000e+02   1.4759534e+02   3.7694516e+02   1.3991806e+01   2.5677486e+02   1.3442848e+02   2.4665323e+02   2.7090387e+02   5.0220032e+02   2.6708168e+01   2.5565839e+02   1.2690862e+02   2.5946806e+02   1.3243845e+01   4.6185000e+02   3.1950387e+01   2.5477581e+02   1.3756406e+02   4.8425486e+02   4.2660080e+01   4.0756839e+02   1.3590452e+00   4.2648486e+02   1.7141680e+01   4.8132484e+02   8.6465935e+00   2.2347806e+02   1.3059111e+02   2.1722419e+02   8.3650774e+01   4.2280516e+02   1.1057200e+01   1.6906486e+02   8.0835280e+01   7.1399032e+02   1.1133032e+01   2.3057645e+02   2.9080013e+01   2.5076194e+02   7.0410658e+01   3.6780452e+02   2.2534348e+01   1.9705226e+02   6.5849368e+01   2.0253486e+02  -4.5422320e+01   9.5052258e+01   9.9402916e+01   1.8813839e+02   7.0144090e+01   3.0871032e+02   1.5473479e+02   2.8693484e+02   1.3606844e+02   4.6596486e+02   4.1273280e+01   2.4897000e+02   1.3375917e+02   1.5710486e+02   7.6932080e+01   4.4560645e+02   3.0593419e+01   1.4806486e+02   1.0541528e+02   5.8958486e+02   3.0803680e+01   2.2575484e+02   1.4112316e+02   2.1515486e+02   1.1004808e+02   4.3952677e+02   5.6149548e+00   7.4064861e+01   1.4262528e+02   2.8949194e+02   1.3301871e+02   2.6633871e+02   8.1631613e+01   4.4344645e+02   1.8792994e+01   4.5582486e+02   2.7794480e+01   2.1991806e+02   9.5912361e+01   1.6206486e+02   8.6155280e+01   4.1358486e+02   2.6413680e+01   3.4034516e+02   2.7594645e+01   1.0225806e+02   1.5632968e+02   3.3597548e+02   1.4665648e+02   7.5277742e+01   2.2289875e+02   3.8204861e+01   1.7763408e+02   2.2729486e+02   1.4731688e+02   4.2958065e+02   2.8022581e+00   2.3248613e+02   7.1883045e+01   1.7393935e+02   1.3738195e+02   4.1215486e+02   1.4098080e+01   3.6470839e+02   2.2753329e+01   2.3522419e+02   8.1932710e+01   2.8072486e+02   2.6092480e+01   2.0999742e+02   1.0638053e+02   2.2362355e+02   1.2834302e+02   1.7058645e+02   6.7283406e+01   2.7253677e+02   2.5313187e+01   8.6056452e+01   8.7094516e+01   4.3950000e+01   1.2136110e+02
   4.0559548e+02   6.2233290e+00   1.9286097e+02   1.2618048e+02   2.6875387e+02   1.2790872e+02   2.2532968e+02   1.0967169e+02   4.1845484e+02   2.7754258e+01   1.9902806e+02   1.5799098e+02   4.2061290e+02   1.3385161e+01   1.9369516e+02   1.0829116e+02   4.8363806e+02   1.9828310e+01   2.2248645e+02   1.1352850e+02   3.1218129e+02   1.6343937e+02   3.8664806e+02   1.3999719e+02   2.9354871e+02   9.7396103e+01   2.9126871e+02   1.4441044e+02   2.0656387e+02   9.6488439e+01   2.6908871e+02   1.1499581e+02   2.6615903e+02   9.6425019e+01   2.0673097e+02   1.0666733e+02   1.7107065e+02   6.2307574e+01   4.1644419e+02   7.3888335e+01   2.4491486e+02   1.1804728e+02   2.3185484e+02   9.6013871e+01   2.7108613e+02   8.7463432e+01   2.1301387e+02   1.3451471e+01   3.9441290e+01   1.4734792e+02   1.7154129e+02   1.1626121e+02   2.4236194e+02   8.9827497e+01   4.6163486e+02  -7.3803204e+00   3.6947645e+02   1.5322206e+01   2.6044323e+02   1.0750745e+02   3.1415486e+02   3.8558080e+01   2.7773839e+02   1.2416932e+02   2.3848486e+02   1.3421680e+01   2.7333323e+02   1.1108495e+02   2.0187710e+02   9.3171768e+01   2.4046258e+02   2.3199203e+02   4.3920486e+02   5.6074080e+01   2.7856258e+02   8.5360155e+01   2.6601355e+02   1.1236311e+02   1.5874903e+02   9.6284916e+01   2.6826161e+02   1.2610488e+02   4.2144097e+02  -4.4975355e+00   3.9130000e+01   1.8821806e+00   2.7562194e+02   1.0201250e+02   2.2854387e+02   5.4955845e+01   2.1733548e+02   9.1891226e+01   2.7151903e+02   1.1158783e+02   3.4039032e+01   3.6723329e+01   3.4953486e+02   1.1076796e+00   2.4991645e+02   1.4136378e+02   4.0849387e+02   3.6120168e+01   3.7060452e+02   9.6893806e+00   2.5638290e+02   1.0392743e+02   4.1392742e+02   2.3062581e+01   1.8046677e+02   6.7664594e+01   2.4272486e+02   1.5546248e+02   4.7157968e+02   4.4844594e+01   4.0534387e+02  -4.6088000e+00   2.5054097e+02   2.5798658e+01   2.3131323e+02  -3.2392516e+00   2.3896486e+02  -1.4286720e+01   8.6545806e+01   1.9305311e+02   1.8405677e+02   5.6817716e+01   1.9118419e+02   4.5480748e+01   1.3967419e+02   9.0268000e+01   4.0840968e+01   1.3079563e+02   2.9120486e+02   9.6344080e+01   4.9198419e+02   2.3845458e+01   2.4162194e+02   1.1422799e+02   5.6842871e+02   4.7884413e+01   1.6655516e+02   1.3263785e+02   1.2395968e+02   1.2979839e+02   3.7863486e+02   1.4209680e+01   2.5091486e+02   1.5661728e+02   4.8495129e+02   1.4801639e+01   3.6317677e+02   1.2790554e+02   1.4020065e+02   1.0737330e+02   3.0258065e+02   1.6404097e+02   3.4921000e+02   1.6731094e+02   3.7456516e+02   1.8272206e+01   2.5034486e+02   1.5094288e+02   2.2879323e+02   2.4838267e+02   5.3144032e+02   1.1418968e+01   2.1875839e+02   1.1019062e+02   2.9437806e+02   8.6410452e+00   4.9314000e+02   1.2497187e+01   2.8153581e+02   1.2409326e+02   4.8215486e+02   1.7548080e+01   4.2832839e+02   2.7418245e+01   4.4658486e+02   3.4963680e+01   4.7932484e+02   3.0526594e+01   2.3719806e+02   1.1573351e+02   8.9504194e+01   1.8243837e+02   4.5099516e+02   2.0512000e+01   1.7158486e+02   9.0483680e+01   7.5856032e+02   2.7997432e+01   3.1476645e+02   2.6104813e+01   2.3528194e+02   5.8079058e+01   4.1833452e+02   2.8391948e+01   1.9362226e+02   4.9783768e+01   2.3358486e+02  -5.2526320e+01   1.1400226e+02   1.4030692e+02   1.9113839e+02   8.1764090e+01   2.6518032e+02   1.3835719e+02   2.6974484e+02   1.1463364e+02   4.4387486e+02   2.7850480e+01   2.3983000e+02   1.1097037e+02   1.7420486e+02   9.3034080e+01   4.6189645e+02   1.1250219e+01   1.6491486e+02   7.8637280e+01   5.5391486e+02   3.0467280e+01   2.0899484e+02   1.0974396e+02   2.1339486e+02   1.3070888e+02   4.6552677e+02   1.8634955e+01   9.5344861e+01   1.6858288e+02   2.7006194e+02   1.1633311e+02   2.2799871e+02   1.0426881e+02   4.1705645e+02   2.8524194e+01   4.6715486e+02   4.1408080e+01   2.3096806e+02   9.5318361e+01   1.4001486e+02   1.0024928e+02   4.1063486e+02   1.3699680e+01   3.3967516e+02   1.5178245e+01   9.7638065e+01   1.1060928e+02   3.1535548e+02   1.2701608e+02   5.7947742e+01   2.5228515e+02   4.2344861e+01   1.7516288e+02   2.2148486e+02   9.9491680e+01   3.4358065e+02   4.4252258e+01   2.2500613e+02   3.1201445e+01   1.5983935e+02   1.2603995e+02   4.1034486e+02  -2.0427120e+01   3.5780839e+02   1.7785329e+01   2.2613419e+02   5.2189910e+01   3.0282486e+02  -1.0552045e-01   1.9375742e+02   9.8869729e+01   2.2567355e+02   1.0927902e+02   1.5639645e+02   5.5278606e+01   2.9919677e+02   4.2303871e+00   1.0863645e+02   8.0858116e+01   4.0710000e+01   1.4076030e+02
   3.8939548e+02   2.7229329e+01   1.6710097e+02   7.4851277e+01   2.2089387e+02   1.1744752e+02   2.1461968e+02   9.9908490e+01   3.2431484e+02   4.4755458e+01   2.2507806e+02   1.2990698e+02   4.1390290e+02   9.0119613e+00   1.7073516e+02   1.1612796e+02   6.0453806e+02   1.4446310e+01   2.4629645e+02   1.3281370e+02   2.5446129e+02   1.3477697e+02   3.1838806e+02   1.2635799e+02   3.0297871e+02   1.0064170e+02   2.8869871e+02   1.5328604e+02   1.8941387e+02   1.1824044e+02   2.7189871e+02   1.1168101e+02   2.4530903e+02   8.2043019e+01   2.1920097e+02   7.9189729e+01   1.6107065e+02   7.8147574e+01   3.7706419e+02   5.7608735e+01   2.3372486e+02   1.4004248e+02   2.3438484e+02   1.0534147e+02   2.5785613e+02   1.2271183e+02   2.5635387e+02   1.7744271e+01   4.9861290e+01   1.3246432e+02   1.8378129e+02   1.2281201e+02   2.4570194e+02   1.0994030e+02   4.4853486e+02  -7.4323204e+00   3.2299645e+02   1.6180606e+01   2.3182323e+02   9.7317045e+01   3.0987486e+02   5.0404796e+00   2.5725839e+02   1.0361772e+02   2.6548486e+02   3.2616796e+00   2.5099323e+02   9.8012155e+01   2.0796710e+02   8.6354568e+01   2.5087258e+02   1.8980923e+02   4.5339486e+02   2.4038880e+01   2.5085258e+02   1.0200695e+02   2.5843355e+02   7.2969510e+01   1.8670903e+02   7.8138116e+01   2.5764161e+02   9.0574477e+01   4.6939097e+02   1.4264645e+00   3.2130000e+01  -7.8878194e+00   2.4353194e+02   1.3538970e+02   2.2997387e+02   7.6321445e+01   2.1906548e+02   1.2564283e+02   2.8955903e+02   1.0552463e+02   3.7849032e+01   2.3178529e+01   3.4568486e+02  -8.0143204e+00   2.4353645e+02   1.3873418e+02   4.0564387e+02   9.6781677e+00   3.2113452e+02  -6.0130194e+00   2.3995290e+02   9.5621832e+01   4.3611742e+02   1.2287381e+01   2.4789677e+02   4.3170194e+01   2.1144486e+02   1.3558488e+02   4.3743968e+02  -3.2342065e+00   3.8919387e+02   1.5543200e+01   2.4149097e+02   2.5712658e+01   2.4303323e+02  -1.4068516e+00   2.7872486e+02  -2.0657520e+01   8.9355806e+01   1.9363831e+02   1.8934677e+02   7.1774516e+01   1.9394419e+02   2.4639948e+01   1.4732419e+02   1.0765600e+02   6.0230968e+01   1.2657443e+02   2.7991486e+02   1.3200728e+02   5.2465419e+02   3.0371858e+01   2.3338194e+02   1.3869719e+02   6.4242871e+02   2.1784413e+01   1.8702516e+02   1.2300025e+02   1.3957968e+02   1.7116879e+02   3.8082486e+02   4.0844796e+00   2.6915486e+02   1.6434808e+02   4.7600129e+02   1.8657639e+01   3.5217677e+02   1.4767554e+02   1.6196065e+02   9.8722503e+01   3.3720065e+02   1.1989137e+02   3.0188000e+02   1.5505734e+02   3.9775516e+02   2.1987006e+01   2.6829486e+02   1.3284688e+02   2.3869323e+02   2.3516067e+02   5.0544032e+02   9.2589677e+00   2.2832839e+02   1.2118502e+02   3.0651806e+02   2.4859845e+01   4.9271000e+02   1.3961587e+01   2.8782581e+02   1.3202006e+02   4.8301486e+02   1.3759280e+01   4.0028839e+02   2.7751445e+01   4.3839486e+02   3.5138880e+01   4.9517484e+02   1.5688594e+01   2.5276806e+02   1.0148791e+02   7.4224194e+01   1.6552077e+02   4.3318516e+02   1.4366800e+01   1.6625486e+02   1.0567008e+02   7.2980032e+02   5.5678232e+01   3.7462645e+02   3.9506013e+01   2.2971194e+02   8.3574658e+01   3.6142452e+02   3.6664748e+01   1.9643226e+02   6.4128968e+01   2.3025486e+02  -3.1399920e+01   8.3382258e+01   1.2447652e+02   2.1727839e+02   7.2772890e+01   2.6066032e+02   1.3752879e+02   2.4578484e+02   8.3980439e+01   4.4991486e+02   2.7597280e+01   2.3145000e+02   1.2626077e+02   2.1063486e+02   7.5409680e+01   4.4856645e+02   1.7456619e+01   1.5220486e+02   1.1327408e+02   5.4310486e+02   2.0382080e+01   2.6051484e+02   1.5091236e+02   2.4553486e+02   1.4113768e+02   4.0243677e+02   5.8221548e+00   7.3484861e+01   1.3643168e+02   3.3549194e+02   1.3276871e+02   2.3342871e+02   9.8644413e+01   3.9710645e+02  -1.1198065e+00   4.5668486e+02   1.3585680e+01   2.2368806e+02   1.3318076e+02   1.3263486e+02   1.0278968e+02   4.5215486e+02   4.7188080e+01   3.4362516e+02   3.3192245e+01   9.5358065e+01   1.4888168e+02   2.9559548e+02   1.4054688e+02   5.9707742e+01   2.7624435e+02   3.7204861e+01   1.3661408e+02   2.5968486e+02   1.2291568e+02   3.8444065e+02   2.6034581e+00   2.1467613e+02   4.6027845e+01   1.9869935e+02   1.4145115e+02   3.9710486e+02   4.3920796e+00   3.3313839e+02   5.6892903e-01   2.9137419e+02   1.2239071e+02   2.9534486e+02   9.4428796e+00   1.9256742e+02   1.0172493e+02   2.6291355e+02   1.2234982e+02   1.7463645e+02   7.7099406e+01   3.0367677e+02  -1.2648013e+01   1.1282645e+02   1.1467292e+02   3.9240000e+01   1.2849790e+02
   3.5949548e+02   2.4961329e+01   1.6915097e+02   1.0816728e+02   2.5380387e+02   1.2776472e+02   2.1556968e+02   1.1011249e+02   3.4122484e+02   2.9732658e+01   2.0235806e+02   1.2820458e+02   3.7418290e+02   9.3395613e+00   2.0821516e+02   1.1002956e+02   5.8601806e+02   2.1787910e+01   2.5306645e+02   1.3055210e+02   2.3432129e+02   1.1271817e+02   3.1438806e+02   1.3519799e+02   2.9326871e+02   1.2212850e+02   2.7769871e+02   1.4668604e+02   1.9208387e+02   9.5546839e+01   2.4861871e+02   1.0401341e+02   2.6620903e+02   5.6661019e+01   1.8916097e+02   9.2922929e+01   1.8184065e+02   8.7065974e+01   3.6739419e+02   6.5622335e+01   2.1891486e+02   1.3217728e+02   2.1985484e+02   1.0016387e+02   2.8827613e+02   1.0198823e+02   2.6339387e+02   2.0181071e+01   3.1581290e+01   1.3592672e+02   1.6001129e+02   1.2375361e+02   2.2331194e+02   1.1273150e+02   4.1863486e+02   7.8696796e+00   3.4123645e+02   3.6151406e+01   2.1301323e+02   1.1330185e+02   3.4048486e+02  -3.9283204e+00   2.7354839e+02   9.3174516e+01   2.5220486e+02  -1.4965920e+01   3.0266323e+02   1.3059855e+02   2.0587710e+02   8.8141768e+01   2.2793258e+02   1.9981443e+02   4.5744486e+02   5.0234880e+01   3.0380258e+02   1.1544095e+02   2.5401355e+02   9.9133110e+01   1.9160903e+02   1.2255612e+02   3.2083161e+02   1.1079928e+02   4.6963097e+02   1.9787265e+01   1.6940000e+01  -3.3926194e+00   2.6510194e+02   1.2932410e+02   2.0249387e+02   9.0799845e+01   2.2296548e+02   1.1918083e+02   2.8041903e+02   1.0692583e+02   1.7369032e+01   2.5436929e+01   3.2644486e+02   2.9048796e+00   2.2891645e+02   1.3561378e+02   4.2273387e+02   1.5400968e+01   3.2870452e+02   1.1091381e+01   2.2633290e+02   1.2276143e+02   4.0434742e+02   9.7389806e+00   2.1132677e+02   7.5765794e+01   2.3377486e+02   1.3988848e+02   4.6253968e+02  -3.8122065e+00   3.8657387e+02   3.5128000e+00   2.8896097e+02   7.1050581e+00   2.2674323e+02   2.3163484e+00   2.3772486e+02  -2.6517520e+01   9.3645806e+01   2.0177511e+02   2.1258677e+02   7.5485316e+01   2.1918419e+02   5.0950748e+01   1.3922419e+02   8.9104000e+01   6.2610968e+01   1.2990403e+02   2.7768486e+02   1.1590568e+02   5.2698419e+02   1.2665458e+01   2.1324194e+02   1.1639839e+02   6.1088871e+02   1.9397613e+01   1.7745516e+02   1.5428585e+02   1.7109968e+02   9.7027187e+01   3.5248486e+02   2.4581680e+01   2.4472486e+02   1.4287248e+02   4.9566129e+02   2.1754839e+01   3.2796677e+02   1.1672234e+02   1.3944065e+02   1.0686410e+02   3.2682065e+02   1.5005177e+02   3.0526000e+02   1.6139694e+02   3.4104516e+02   2.1623806e+01   2.7315486e+02   1.6992808e+02   2.2898323e+02   2.4845747e+02   4.8939032e+02   1.8692968e+01   2.4127839e+02   1.0991902e+02   2.8241806e+02  -2.4021548e+00   4.8195000e+02   5.9123871e+00   2.6530581e+02   1.3825166e+02   4.5006486e+02   2.8015280e+01   3.7689839e+02   4.9672645e+01   4.4039486e+02   3.2168880e+01   4.6551484e+02   1.3911394e+01   2.5090806e+02   1.3839671e+02   6.5084194e+01   1.5539197e+02   4.7065516e+02   1.2229200e+01   1.7163486e+02   8.5339680e+01   7.1323032e+02   5.4043832e+01   3.4000645e+02   2.3515613e+01   2.2895194e+02   1.0539546e+02   3.4518452e+02   8.4839484e+00   1.8572226e+02   3.9895768e+01   2.1891486e+02  -5.6772720e+01   9.2142258e+01   1.3639572e+02   1.7732839e+02   7.8158890e+01   2.3780032e+02   1.2078759e+02   2.6121484e+02   1.2336604e+02   3.9839486e+02   4.8248880e+01   2.2064000e+02   9.5365574e+01   1.9915486e+02   8.7618080e+01   4.2965645e+02   2.0779419e+01   1.7172486e+02   8.4092480e+01   4.6591486e+02   8.4727955e-01   2.6704484e+02   1.6262996e+02   2.4915486e+02   1.3965808e+02   3.7433677e+02   1.0550155e+01   9.4064861e+01   1.2416528e+02   2.9939194e+02   1.1112671e+02   2.4571871e+02   9.3991213e+01   3.8363645e+02  -5.8522065e+00   3.9653486e+02   3.0487680e+01   2.3048806e+02   7.9066761e+01   1.4191486e+02   7.0857280e+01   4.1877486e+02   3.3328480e+01   3.7291516e+02   4.6090452e+00   8.2928065e+01   1.1864608e+02   2.3906548e+02   9.7789277e+01   5.0947742e+01   2.4822515e+02   3.3064861e+01   1.3785528e+02   2.7348486e+02   1.1062168e+02   3.2306065e+02   1.9438581e+00   2.1391613e+02   6.9658645e+01   1.6693935e+02   1.3028195e+02   3.5091486e+02   1.1807280e+01   3.4137839e+02   2.6197290e+00   3.8065419e+02   1.4543831e+02   4.5977486e+02   1.5998480e+01   2.4403742e+02   9.7657329e+01   2.1191355e+02   1.0923982e+02   1.8667645e+02   5.2896206e+01   2.9595677e+02  -6.1304129e+00   9.8916452e+01   1.0387572e+02   3.6050000e+01   1.1227310e+02
   3.3997548e+02   2.0472929e+01   1.6791097e+02   1.2531648e+02   2.4775387e+02   1.1700872e+02   2.7856968e+02   1.1417249e+02   3.2822484e+02   2.3252658e+01   2.0978806e+02   1.6642018e+02   4.0433290e+02   6.3756129e-01   2.3430516e+02   1.1890236e+02   5.6906806e+02   5.0333910e+01   2.2872645e+02   1.3349930e+02   2.9575129e+02   1.2885377e+02   2.8938806e+02   1.5167799e+02   2.7126871e+02   9.8658503e+01   3.1069871e+02   1.5242604e+02   2.0470387e+02   1.4444724e+02   3.0008871e+02   1.1365581e+02   2.6549903e+02   7.9567819e+01   1.9197097e+02   1.0165813e+02   2.1960065e+02   9.9565174e+01   4.2777419e+02   6.5551935e+01   1.8334486e+02   1.3588288e+02   1.8733484e+02   1.0524547e+02   2.6946613e+02   1.2035303e+02   2.3692387e+02   1.7918671e+01   5.4481290e+01   1.4519472e+02   1.5635129e+02   1.1066641e+02   2.2531194e+02   1.0595150e+02   4.4982486e+02  -4.3955204e+00   3.3871645e+02   3.9683006e+01   2.3639323e+02   9.3481445e+01   3.4539486e+02   1.2298880e+01   2.7068839e+02   1.0069332e+02   2.0596486e+02  -8.6967204e+00   2.5438323e+02   1.1051095e+02   2.2258710e+02   1.0589497e+02   2.6358258e+02   2.0290243e+02   4.7139486e+02   2.5308880e+01   2.9171258e+02   9.2218155e+01   2.6886355e+02   8.4795110e+01   1.5236903e+02   1.3436532e+02   2.8926161e+02   8.2524877e+01   4.2634097e+02   5.3004645e+00   3.1030000e+01  -1.7949819e+01   2.7572194e+02   1.5095450e+02   1.9206387e+02   4.3204245e+01   2.2775548e+02   1.2616763e+02   2.9536903e+02   1.1795983e+02   2.9139032e+01  -1.3146710e+00   3.1563486e+02   1.7009680e+01   2.0901645e+02   1.1168578e+02   4.0225387e+02   1.6239368e+01   3.2593452e+02  -1.3570194e+00   2.5847290e+02   1.0747023e+02   4.1220742e+02   8.2501806e+00   2.0094677e+02   3.9266194e+01   2.2691486e+02   1.3643728e+02   4.6519968e+02  -4.6850065e+00   3.6076387e+02   7.6760000e-01   3.0163097e+02   1.2811458e+01   1.9531323e+02   5.6007484e+00   1.0320486e+02   9.1384080e+01   7.0545806e+01   1.9033311e+02   2.1772677e+02   9.3404116e+01   1.9218419e+02   4.8500748e+01   1.4992419e+02   1.0084800e+02   7.5040968e+01   1.4443963e+02   2.6729486e+02   1.1482688e+02   5.2817419e+02   3.1710258e+01   2.1833194e+02   1.1213119e+02   6.4015871e+02   3.0416013e+01   1.8550516e+02   1.4074185e+02   1.6509968e+02   1.7836719e+02   3.5844486e+02   1.6874880e+01   2.8068486e+02   1.3966568e+02   4.5714129e+02   4.7596439e+01   3.5385677e+02   1.2512114e+02   1.7563065e+02   1.1748890e+02   3.0134065e+02   1.5309017e+02   3.0364000e+02   1.6367654e+02   4.0147516e+02   2.4839406e+01   2.5115486e+02   1.3354808e+02   2.1546323e+02   2.3915907e+02   4.4473032e+02   9.1657677e+00   2.5394839e+02   1.3628542e+02   3.1070806e+02   8.1446452e+00   4.6785000e+02   3.2950387e+01   2.9001581e+02   1.4070486e+02   4.6091486e+02   6.4372796e+00   4.6389839e+02   3.2192645e+01   4.5715486e+02   4.2878080e+01   4.6627484e+02   1.8330594e+01   2.4319806e+02   1.1811351e+02   7.0414194e+01   1.9525557e+02   4.6061516e+02   1.6412400e+01   1.4725486e+02   8.4340080e+01   6.7461032e+02   4.3043432e+01   3.8405645e+02   4.2991613e+01   2.1680194e+02   5.8607458e+01   3.6475452e+02   1.7868348e+01   2.1486226e+02   7.2044568e+01   2.3053486e+02  -3.1472320e+01   9.0712258e+01   1.1517012e+02   1.9360839e+02   5.8136490e+01   2.6976032e+02   1.0566079e+02   2.8840484e+02   1.2800084e+02   3.8791486e+02   4.9177280e+01   2.0826000e+02   9.7015974e+01   2.0806486e+02   7.6095280e+01   4.8122645e+02   1.0173819e+01   1.4401486e+02   1.0083928e+02   3.6129486e+02   1.2216880e+01   2.9175484e+02   1.6441316e+02   2.5387486e+02   1.5628048e+02   4.1033677e+02   1.3810155e+01   8.3154861e+01   1.6865808e+02   3.0011194e+02   1.3506911e+02   3.3328871e+02   1.1146561e+02   4.0220645e+02   3.2472194e+01   5.0125486e+02   2.8110080e+01   1.9506806e+02   8.2430361e+01   1.2982486e+02   6.7114480e+01   4.0387486e+02   1.3950480e+01   3.6196516e+02   3.1675045e+01   1.0673806e+02   1.6826128e+02   2.4116548e+02   1.1319128e+02   5.6757742e+01   2.9638035e+02   5.7294861e+01   1.3172688e+02   2.6363486e+02   1.1145968e+02   3.2896065e+02   2.7891858e+01   2.1557613e+02   6.3805845e+01   1.7064935e+02   1.1250515e+02   3.8963486e+02   7.5696796e+00   4.0184839e+02   2.2262129e+01   2.7184419e+02   7.2333110e+01   4.6872486e+02   1.6052480e+01   2.5023742e+02   1.0592133e+02   2.2595355e+02   1.0949662e+02   1.6148645e+02   5.6961406e+01   3.3972677e+02   4.4679871e+00   1.1867645e+02   1.0915492e+02   4.3570000e+01   1.1905150e+02
   3.6182548e+02   2.8394929e+01   1.8329097e+02   1.3060608e+02   2.6984387e+02   1.3967152e+02   2.6694968e+02   1.0434209e+02   3.2088484e+02   2.7169858e+01   2.1935806e+02   1.2241458e+02   3.8914290e+02   1.7752761e+01   2.1335516e+02   1.2276836e+02   5.5144806e+02   3.1693510e+01   2.5482645e+02   1.3794130e+02   2.6989129e+02   1.2854257e+02   2.9875806e+02   1.4139839e+02   2.8788871e+02   1.2632890e+02   3.4717871e+02   1.4260764e+02   1.5165387e+02   1.1336124e+02   2.7980871e+02   1.1194821e+02   2.4458903e+02   1.1115062e+02   1.9320097e+02   1.0745973e+02   2.0203065e+02   9.4970774e+01   4.0549419e+02   7.2374335e+01   1.8006486e+02   1.3818528e+02   2.2662484e+02   1.0843227e+02   2.3465613e+02   1.0246783e+02   2.3820387e+02  -9.4372903e-01   5.2051290e+01   1.1723912e+02   1.7749129e+02   1.1902521e+02   2.3941194e+02   8.2443497e+01   4.6439486e+02  -3.0651120e+01   2.4733645e+02   5.0713406e+01   2.3739323e+02   9.5111445e+01   3.2115486e+02   2.5898080e+01   2.7797839e+02   1.2696012e+02   2.4239486e+02   1.6768880e+01   2.9114323e+02   1.1571015e+02   2.2749710e+02   1.0541217e+02   2.5970258e+02   2.3080283e+02   4.5044486e+02   6.5894880e+01   2.7494258e+02   1.2393975e+02   2.5910355e+02   9.3485910e+01   1.4546903e+02   1.1724732e+02   2.9959161e+02   1.0797848e+02   4.5910097e+02   2.1729665e+01   5.2370000e+01   6.3029806e+00   2.9353194e+02   1.6404970e+02   2.0887387e+02   6.5669445e+01   2.2649548e+02   8.2838426e+01   3.7293903e+02   1.2894423e+02   4.0799032e+01   3.3942529e+01   3.6320486e+02   2.8740796e+00   2.3420645e+02   1.2705058e+02   4.9821387e+02   1.8412568e+01   2.6903452e+02  -3.8450194e+00   2.8133290e+02   1.1693143e+02   4.4563742e+02   9.7257806e+00   2.0056677e+02   2.2056594e+01   2.0377486e+02   1.5219848e+02   4.5962968e+02   9.6605935e+00   4.1524387e+02   1.6509200e+01   2.4696097e+02   1.4225058e+01   2.3555323e+02   1.5761548e+01   1.0158486e+02   1.3051368e+02   9.2785806e+01   1.6246391e+02   1.9591677e+02   9.1338916e+01   1.7475419e+02   3.6085148e+01   1.3817419e+02   1.0118800e+02   7.4700968e+01   1.3527683e+02   2.7029486e+02   1.2068688e+02   4.8465419e+02   5.1918581e+00   2.0476194e+02   1.3345679e+02   6.0560871e+02   1.5450013e+01   1.8264516e+02   1.0082065e+02   1.6824968e+02   1.7044519e+02   3.6358486e+02  -1.3463204e+00   2.9320486e+02   1.5123408e+02   5.3819129e+02   2.8442439e+01   3.3459677e+02   1.4661194e+02   1.7463065e+02   1.2708890e+02   2.9230065e+02   1.1795337e+02   2.7673000e+02   1.5072934e+02   3.8480516e+02   1.0603006e+01   3.1287486e+02   1.4337048e+02   2.1755323e+02   2.3471187e+02   5.1878032e+02   2.3621768e+01   2.2151839e+02   8.9919819e+01   2.8703806e+02   2.4658245e+01   4.7718000e+02   2.8239871e+00   2.8625581e+02   1.1914566e+02   4.8415486e+02   3.4008080e+01   4.1485839e+02   1.8305845e+01   4.0210486e+02   2.9422080e+01   4.9536484e+02   3.3003394e+01   2.5438806e+02   1.3354831e+02   7.7694194e+01   2.1791317e+02   4.3118516e+02  -3.9032000e+00   1.6358486e+02   9.2363680e+01   6.6908032e+02   3.8005832e+01   3.2419645e+02   1.5730413e+01   2.4366194e+02   8.5738658e+01   3.1837452e+02   3.8578748e+01   1.9720226e+02   5.0267368e+01   2.2158486e+02  -5.7656320e+01   7.4622258e+01   1.1969732e+02   1.9384839e+02   8.2447290e+01   2.6247032e+02   1.1405399e+02   3.2240484e+02   1.6818084e+02   3.9829486e+02   5.3916880e+01   2.4040000e+02   8.9064774e+01   2.0406486e+02   1.0688528e+02   3.6479645e+02   4.8821935e-01   1.3129486e+02   1.0413688e+02   4.0210486e+02   2.6142080e+01   3.0175484e+02   1.5942316e+02   2.2234486e+02   1.4542288e+02   4.3000677e+02   3.0136555e+01   9.7534861e+01   1.4045768e+02   2.7616194e+02   1.1584511e+02   2.8242871e+02   1.2391441e+02   4.1320645e+02   1.8452194e+01   4.3239486e+02   1.5428880e+01   1.9744806e+02   9.2999961e+01   1.4715486e+02   8.6538080e+01   4.2620486e+02   2.8404080e+01   3.8000516e+02   7.3818452e+00   9.4208065e+01   1.8678368e+02   2.5802548e+02   8.3032477e+01   5.0377742e+01   1.9889075e+02   3.7824861e+01   1.4033448e+02   2.1968486e+02   1.0744568e+02   3.4253065e+02   2.7616258e+01   2.4695613e+02   6.3105445e+01   1.5245935e+02   1.2267035e+02   4.0563486e+02   1.4329680e+01   3.8441839e+02   3.3796529e+01   2.3865419e+02   7.0758310e+01   4.8268486e+02   2.3215680e+01   2.4737742e+02   1.5420013e+02   2.1857355e+02   8.1087019e+01   1.8267645e+02   6.7936206e+01   3.2838677e+02   3.4151871e+00   8.7396452e+01   8.6177316e+01   4.3240000e+01   1.2803790e+02
   3.2649548e+02   6.1071329e+01   1.8377097e+02   9.2477677e+01   2.7089387e+02   1.3068752e+02   2.7685968e+02   1.1935929e+02   3.4260484e+02   4.4432258e+01   2.1945806e+02   1.3469658e+02   3.8676290e+02   1.9233161e+01   2.3964516e+02   1.0632516e+02   4.9763806e+02   9.5183097e+00   2.5625645e+02   1.2253690e+02   2.7660129e+02   1.3295577e+02   3.0780806e+02   1.0699439e+02   2.9440871e+02   1.3499730e+02   2.7164871e+02   1.7574004e+02   2.2127387e+02   1.1588164e+02   2.3580871e+02   9.8608206e+01   2.2968903e+02   9.5632619e+01   1.9473097e+02   8.0717329e+01   1.5941065e+02   9.4280374e+01   3.8020419e+02   3.7597535e+01   1.9939486e+02   1.1011888e+02   2.5195484e+02   1.0669587e+02   2.2742613e+02   8.1236232e+01   1.8411387e+02   1.9903471e+01   5.2911290e+01   1.2632032e+02   1.9120129e+02   1.1654841e+02   1.9998194e+02   9.7787897e+01   4.4301486e+02   8.1927955e-01   3.0514645e+02   1.3278606e+01   2.2401323e+02   1.1437185e+02   3.3487486e+02  -6.5295204e+00   2.6078839e+02   1.3500532e+02   2.2563486e+02  -2.7410320e+01   2.9238323e+02   1.1499095e+02   2.3225710e+02   1.1717137e+02   2.3187258e+02   2.1549923e+02   5.3029486e+02   6.5506880e+01   2.9032258e+02   8.2329355e+01   2.2624355e+02   8.6734710e+01   1.6279903e+02   1.2186092e+02   2.8164161e+02   1.4198448e+02   4.6958097e+02   1.7912645e+00   4.0940000e+01   3.8273806e+00   2.9981194e+02   1.3393730e+02   1.8435387e+02   7.3161045e+01   2.1396548e+02   1.0842083e+02   3.0189903e+02   1.3786743e+02   3.3989032e+01   2.8107329e+01   3.5134486e+02   5.8287955e-01   2.5968645e+02   1.7044218e+02   4.3897387e+02   3.1011768e+01   3.6879452e+02   7.0241806e+00   2.7071290e+02   1.1478103e+02   4.4644742e+02   3.9130981e+01   2.2427677e+02   5.3489794e+01   2.4101486e+02   1.3611928e+02   4.4962968e+02  -3.9194065e+00   3.8695387e+02  -4.4176000e+00   2.7406097e+02   1.7537058e+01   2.2550323e+02   2.3135548e+01   9.4444861e+01   1.2746488e+02   7.1545806e+01   1.9692311e+02   2.0786677e+02   6.4052916e+01   1.8489419e+02   5.7313948e+01   1.2567419e+02   7.9038000e+01   7.1320968e+01   1.1506723e+02   2.9277486e+02   1.1893848e+02   4.7841419e+02   2.1931058e+01   2.2057194e+02   1.2329199e+02   6.1815871e+02   3.0356013e+01   1.6941516e+02   1.3482905e+02   1.2357968e+02   1.7849879e+02   4.0558486e+02   2.4836796e+00   2.6963486e+02   1.4154968e+02   5.0652129e+02   1.9546039e+01   3.6127677e+02   1.5142754e+02   1.7230065e+02   1.2485530e+02   3.2215065e+02   1.5794537e+02   3.1778000e+02   1.7078534e+02   3.7109516e+02   2.7169806e+01   2.9829486e+02   1.4825688e+02   2.6036323e+02   2.6171707e+02   4.6354032e+02   2.8850968e+01   2.1275839e+02   7.3810619e+01   2.7846806e+02   1.6483845e+01   4.4133000e+02   2.5691987e+01   2.7720581e+02   1.3324966e+02   4.5582486e+02   3.3124480e+01   4.2685839e+02   1.8815845e+01   3.7006486e+02   3.4515280e+01   4.8374484e+02   1.2022994e+01   2.2671806e+02   1.2586191e+02   3.6224194e+01   2.8523077e+02   4.3489516e+02   1.4660000e+01   1.7987486e+02   9.1870480e+01   6.1989032e+02   1.7091032e+01   3.7462645e+02   1.2936013e+01   2.3866194e+02   6.4718658e+01   3.1875452e+02   1.1168348e+01   2.0158226e+02   4.8576968e+01   2.0453486e+02  -4.4242320e+01   8.8812258e+01   1.1213212e+02   1.6970839e+02   7.6718490e+01   2.6371032e+02   1.1176479e+02   2.9798484e+02   1.4842444e+02   3.8572486e+02   4.0502480e+01   2.1906000e+02   1.2101197e+02   2.1353486e+02   9.7797680e+01   3.5484645e+02   2.4144219e+01   1.6077486e+02   8.5968480e+01   4.4096486e+02   2.7983280e+01   2.7837484e+02   1.4096356e+02   2.0601486e+02   1.3382928e+02   4.2443677e+02   7.1121548e+00   7.5154861e+01   1.4814808e+02   2.3054194e+02   9.7394710e+01   2.5495871e+02   1.1059201e+02   3.8739645e+02   3.5746994e+01   5.0577486e+02   3.6988480e+01   2.0306806e+02   9.3640361e+01   1.6153486e+02   9.9007680e+01   4.2629486e+02   2.8676880e+01   3.5281516e+02   8.6470452e+00   1.0111806e+02   1.6766088e+02   2.5016548e+02   1.0342128e+02   5.8377742e+01   2.0144075e+02   2.7394861e+01   1.8644888e+02   2.3196486e+02   9.1183280e+01   3.3539065e+02   3.0857458e+01   2.3329613e+02   6.5818245e+01   1.4631935e+02   1.4393155e+02   3.3958486e+02   1.0953680e+01   3.9641839e+02   1.4026529e+01   1.9718419e+02   1.1564591e+02   5.2115486e+02  -8.7219204e+00   2.4746742e+02   1.1657293e+02   2.0048355e+02   6.7964219e+01   1.7258645e+02   8.8553406e+01   3.0272677e+02   2.3947987e+01   8.8346452e+01   1.0258132e+02   2.9810000e+01   1.6187230e+02
   4.0268548e+02   2.2506129e+01   1.8134097e+02   1.2152208e+02   2.7146387e+02   1.1102192e+02   2.3389968e+02   8.4886090e+01   3.7164484e+02   3.0829058e+01   2.0069806e+02   1.1847738e+02   3.5371290e+02   2.6977161e+01   2.0016516e+02   7.8823561e+01   5.1482806e+02   3.4813110e+01   2.5334645e+02   1.3024970e+02   2.9122129e+02   1.4297617e+02   3.1606806e+02   1.0370359e+02   2.9740871e+02   9.7657303e+01   2.6593871e+02   1.6957684e+02   1.7808387e+02   1.2090684e+02   2.5584871e+02   1.2734501e+02   2.5801903e+02   1.1136622e+02   2.1373097e+02   8.5727329e+01   1.6879065e+02   9.1819974e+01   4.1020419e+02   5.8997535e+01   2.1029486e+02   1.3000688e+02   2.4881484e+02   9.3277071e+01   2.0504613e+02   8.8936632e+01   2.1035387e+02   2.6994271e+01   5.1861290e+01   1.2173432e+02   1.7944129e+02   1.3324921e+02   2.4455194e+02   7.8692297e+01   4.6320486e+02   6.3407955e-01   3.5242645e+02   3.9826206e+01   2.3710323e+02   1.1799465e+02   3.5206486e+02   4.5252796e+00   2.9482839e+02   1.0500212e+02   2.2101486e+02   5.8192796e+00   2.9038323e+02   8.7820955e+01   2.1506710e+02   1.0563657e+02   2.3593258e+02   1.8482443e+02   4.0820486e+02   2.2174080e+01   2.8761258e+02   8.3396155e+01   2.6953355e+02   9.6891510e+01   1.5570903e+02   1.2704812e+02   2.7868161e+02   1.3489128e+02   4.6234097e+02   1.8420465e+01   3.1990000e+01  -1.6306619e+01   2.6143194e+02   1.3814770e+02   2.0840387e+02   8.8757045e+01   1.9338548e+02   9.8487226e+01   2.9674903e+02   1.1737943e+02   3.8609032e+01   3.0167729e+01   3.6768486e+02  -1.1344320e+01   2.4187645e+02   1.5276698e+02   4.3087387e+02   2.9609768e+01   3.5041452e+02   1.3544581e+01   2.6519290e+02   1.1279263e+02   4.6296742e+02   2.7759381e+01   2.5432677e+02   5.9035794e+01   2.1734486e+02   1.5568288e+02   4.5648968e+02  -3.3782065e+00   3.8972387e+02   1.4070800e+01   2.6625097e+02  -1.6938142e+01   2.1893323e+02  -7.9088516e+00   8.8154861e+01   1.2334808e+02   9.4115806e+01   1.8749751e+02   1.8534677e+02   7.3614516e+01   1.6189419e+02   4.4113948e+01   1.4317419e+02   1.0693800e+02   7.2990968e+01   1.0722363e+02   3.0153486e+02   1.6813768e+02   5.0684419e+02   9.5566581e+00   2.1586194e+02   1.3071879e+02   5.7542871e+02   2.3954413e+01   2.1098516e+02   1.0855345e+02   1.5038968e+02   1.4130399e+02   3.6844486e+02   3.6848796e+00   2.8758486e+02   1.5396368e+02   4.9452129e+02   2.7936039e+01   3.1448677e+02   1.3801074e+02   1.8858065e+02   1.0516290e+02   2.7691065e+02   1.2275457e+02   2.8283000e+02   1.6162134e+02   3.2123516e+02   1.3208606e+01   2.6210486e+02   1.3115208e+02   2.3622323e+02   2.6383827e+02   5.1478032e+02   1.7801768e+01   2.5418839e+02   1.0426622e+02   2.8608806e+02   2.1254245e+01   4.8418000e+02   4.8833987e+01   2.6420581e+02   1.3723966e+02   4.2734486e+02   5.7592880e+01   4.3623839e+02   3.3685445e+01   4.3677486e+02   1.9608480e+01   4.9146484e+02   4.0075394e+01   2.7457806e+02   1.2093311e+02   4.2034194e+01   2.2452597e+02   4.3937516e+02   2.3111600e+01   1.2844486e+02   8.8274880e+01   7.0880032e+02   3.6308232e+01   3.3076645e+02   3.0064813e+01   2.3195194e+02   7.9915458e+01   3.5223452e+02   2.4679948e+01   2.0553226e+02   5.3450968e+01   2.0629486e+02  -5.5003120e+01   9.2142258e+01   1.0896572e+02   1.9789839e+02   5.8743290e+01   2.6161032e+02   1.4145279e+02   3.0198484e+02   1.3029444e+02   4.9268486e+02   5.6035680e+01   2.0326000e+02   9.8275974e+01   1.5501486e+02   1.0675928e+02   4.3294645e+02   3.0416219e+01   1.6301486e+02   9.3979280e+01   4.6387486e+02   2.0770480e+01   2.5818484e+02   1.1542876e+02   2.1172486e+02   1.2856248e+02   4.4247677e+02   2.3188955e+01   1.1372486e+02   1.3826248e+02   2.8530194e+02   1.0949391e+02   2.6928871e+02   7.2635613e+01   4.0391645e+02   2.4285394e+01   4.9929486e+02   1.3556880e+01   1.9677806e+02   1.0586356e+02   1.5148486e+02   9.8091680e+01   4.4929486e+02   4.6266880e+01   3.0805516e+02   1.7978452e+00   9.8208065e+01   2.2413368e+02   3.2064548e+02   1.3578288e+02   5.9467742e+01   2.4745355e+02   5.6964861e+01   1.7565328e+02   2.5644486e+02   1.0360488e+02   3.6001065e+02   1.5407858e+01   2.0553613e+02   6.7329045e+01   1.7426935e+02   1.4535555e+02   3.2782486e+02  -2.3955204e+00   3.8360839e+02   2.6581329e+01   2.3108419e+02   1.2155391e+02   4.3006486e+02  -8.9547204e+00   2.3070742e+02   1.1919373e+02   2.1010355e+02   1.0766462e+02   1.7834645e+02   8.0852606e+01   3.1414677e+02   1.5174387e+01   9.7156452e+01   8.8636516e+01   3.3900000e+01   1.0844510e+02
   3.7906548e+02   4.1585729e+01   1.8181097e+02   1.3396448e+02   2.4251387e+02   1.1700792e+02   2.4332968e+02   1.1651169e+02   3.8093484e+02   3.2845858e+01   1.7883806e+02   1.4432618e+02   3.7180290e+02   9.8599613e+00   2.1488516e+02   1.0578596e+02   5.1868806e+02   2.7504310e+01   2.5391645e+02   1.0253410e+02   3.3351129e+02   1.4654297e+02   3.0891806e+02   9.6425587e+01   2.9154871e+02   9.2936103e+01   2.4845871e+02   1.2374524e+02   1.3689387e+02   7.1112039e+01   2.8861871e+02   1.0767341e+02   2.3053903e+02   9.6414619e+01   2.1944097e+02   8.8310529e+01   2.1755065e+02   9.2539174e+01   4.8510419e+02   8.2295535e+01   2.3587486e+02   1.2682048e+02   2.2738484e+02   9.2991471e+01   2.3685613e+02   8.7391832e+01   2.5373387e+02   1.6333871e+01   5.6481290e+01   1.1950472e+02   2.1149129e+02   1.4297521e+02   2.6284194e+02   1.0108910e+02   4.5572486e+02  -3.8752045e-01   3.7566645e+02   2.5447006e+01   2.3520323e+02   1.0418665e+02   3.4682486e+02  -2.9552045e-01   2.6049839e+02   1.0926852e+02   2.4110486e+02  -1.3407920e+01   2.7442323e+02   9.8187755e+01   2.1192710e+02   1.2027777e+02   2.7164258e+02   2.3272763e+02   4.2382486e+02   5.2064480e+01   2.8761258e+02   8.5826155e+01   2.6772355e+02   1.0703631e+02   1.4631903e+02   1.0379932e+02   2.7426161e+02   1.1691488e+02   4.9096097e+02   7.1308645e+00   3.3750000e+01   1.0172581e+01   2.7724194e+02   1.1726290e+02   1.9016387e+02   7.7546245e+01   2.1385548e+02   1.0437963e+02   3.1984903e+02   1.2358143e+02   2.7899032e+01   1.8644529e+01   3.3029486e+02  -2.1131204e+00   2.4548645e+02   1.3747818e+02   4.6025387e+02   1.1929368e+01   3.8736452e+02   1.7285806e+00   2.5071290e+02   1.1557103e+02   4.4120742e+02   2.0600181e+01   2.4251677e+02   7.8130594e+01   2.1182486e+02   1.3698448e+02   4.5086968e+02  -5.2586065e+00   3.9343387e+02   1.5924000e+01   2.7668097e+02   2.6327458e+01   1.8650323e+02   5.5855484e+00   7.1154861e+01   1.1246808e+02   8.8075806e+01   1.4217071e+02   1.8934677e+02   7.8484516e+01   1.7956419e+02   5.0550348e+01   1.4067419e+02   9.8888000e+01   7.8650968e+01   1.3291083e+02   3.0615486e+02   1.1624808e+02   5.2455419e+02   3.7289858e+01   2.2267194e+02   1.2826399e+02   5.2624871e+02   8.7088129e+00   1.5702516e+02   1.5182025e+02   1.5109968e+02   1.3181719e+02   3.9282486e+02   1.1974480e+01   2.5048486e+02   1.3827168e+02   5.0452129e+02  -1.1193961e+01   3.1306677e+02   1.5507434e+02   1.7387065e+02   1.2114970e+02   3.0568065e+02   1.4802297e+02   3.1030000e+02   1.8066374e+02   3.5228516e+02   3.2446065e+00   2.6682486e+02   1.5443448e+02   2.1374323e+02   2.5248667e+02   5.0401032e+02   8.9433677e+00   3.9299839e+02  -9.5085806e+00   2.8261806e+02   2.1018452e+00   5.0599000e+02   1.5799187e+01   2.7168581e+02   1.2007126e+02   4.1887486e+02   2.1270480e+01   4.2332839e+02   1.9148245e+01   4.2987486e+02   2.4160480e+01   4.8498484e+02   4.8833794e+01   2.3209806e+02   1.3871151e+02   5.7034194e+01   1.9880597e+02   4.1337516e+02   3.1811600e+01   1.6201486e+02   9.2299280e+01   6.7956032e+02   3.5217432e+01   3.2191645e+02   2.5672813e+01   2.2400194e+02   9.2981458e+01   3.9094452e+02   1.1303148e+01   2.1643226e+02   6.2868968e+01   1.9229486e+02  -3.4933120e+01   1.0100226e+02   1.2101692e+02   1.9013839e+02   6.7514090e+01   2.6142032e+02   1.0208799e+02   2.8474484e+02   1.2224364e+02   4.1491486e+02   5.0307280e+01   2.1330000e+02   9.3712774e+01   1.6939486e+02   7.7468880e+01   3.9937645e+02   3.1821819e+01   1.3301486e+02   9.7909280e+01   5.0882486e+02   2.0934480e+01   2.4285484e+02   1.4175516e+02   2.4715486e+02   1.1800808e+02   3.8609677e+02   4.5935484e-01   8.8204861e+01   1.5839408e+02   2.6030194e+02   1.2606391e+02   2.6933871e+02   1.1220161e+02   3.9082645e+02   1.6622594e+01   4.7606486e+02   2.6225280e+01   2.0515806e+02   9.2903161e+01   1.0739486e+02   5.6768880e+01   4.4744486e+02   4.8448796e+00   3.1086516e+02   2.0343045e+01   8.4118065e+01   1.4236088e+02   2.7968548e+02   1.2500968e+02   4.1467742e+01   2.5813355e+02   3.8204861e+01   2.0958408e+02   2.0729486e+02   9.0866880e+01   3.0820065e+02   3.4792658e+01   2.4038613e+02   6.7921045e+01   1.7516935e+02   1.3133355e+02   3.9515486e+02   2.8880796e+00   3.2422839e+02   1.6901729e+01   2.7018419e+02   7.1135910e+01   2.9463486e+02  -5.5503204e+00   2.1599742e+02   1.2356053e+02   2.1395355e+02   9.3316619e+01   1.6424645e+02   6.3030606e+01   3.0334677e+02   6.8483871e+00   8.6826452e+01   9.4512916e+01   1.6670000e+01   1.2659350e+02
   3.6144548e+02   3.9325329e+01   1.8905097e+02   1.2909528e+02   2.6789387e+02   1.4349752e+02   2.3494968e+02   1.1537209e+02   3.7293484e+02   2.6245858e+01   2.0531806e+02   1.0320778e+02   3.7285290e+02   2.4859613e+00   1.8164516e+02   8.8495161e+01   5.7301806e+02   2.5297910e+01   2.6477645e+02   1.2509530e+02   3.0275129e+02   1.4848377e+02   3.3443806e+02   1.1670399e+02   2.7397871e+02   9.9771703e+01   2.3474871e+02   1.4626204e+02   1.9294387e+02   9.3908039e+01   2.8156871e+02   9.7567406e+01   2.5487903e+02   1.0841742e+02   1.8430097e+02   9.9551729e+01   1.7012065e+02   1.1209357e+02   3.9939419e+02   1.0001234e+02   2.0944486e+02   1.1988488e+02   2.1247484e+02   9.1184271e+01   2.1613613e+02   9.1619432e+01   2.4982387e+02   6.8366710e+00   2.2101290e+01   1.3901512e+02   2.1235129e+02   1.1047641e+02   2.4431194e+02   1.3728150e+02   4.7172486e+02  -1.0907520e+01   3.7133645e+02   3.3023406e+01   2.3148323e+02   1.0668425e+02   3.2325486e+02   1.7780080e+01   2.6549839e+02   9.1728516e+01   2.0387486e+02   3.9004796e+00   2.5985323e+02   1.1797335e+02   2.0311710e+02   1.1140257e+02   2.3364258e+02   2.0535763e+02   4.3006486e+02   4.2855280e+01   2.8847258e+02   6.4857355e+01   2.7534355e+02   7.3656710e+01   1.3831903e+02   1.2072932e+02   2.9330161e+02   1.3077168e+02   4.6287097e+02   1.5708065e+01   3.6030000e+01  -1.4439819e+01   2.8619194e+02   1.3987690e+02   1.8620387e+02   6.7203045e+01   1.8785548e+02   1.0256963e+02   2.7922903e+02   9.2831032e+01   3.2419032e+01   3.0522929e+01   3.4934486e+02   2.2879551e-02   2.5287645e+02   1.4050698e+02   4.2892387e+02   1.2245768e+01   3.2436452e+02   8.8185806e+00   2.2895290e+02   9.6021832e+01   4.3392742e+02   2.5992581e+01   2.0261677e+02   6.5982594e+01   2.2777486e+02   1.3127848e+02   4.0681968e+02   4.1753935e+00   4.1238387e+02   2.2218000e+01   2.6573097e+02   6.8345806e-01   2.0060323e+02   1.4027548e+01   7.7204861e+01   1.1284408e+02   8.4645806e+01   1.7982511e+02   1.7624677e+02   6.6442516e+01   1.9208419e+02   4.5458748e+01   1.4477419e+02   8.5860000e+01   4.9370968e+01   1.1315323e+02   2.4677486e+02   1.3656848e+02   5.1160419e+02   2.0035858e+01   2.2024194e+02   9.6698387e+01   5.3460871e+02   2.2860013e+01   2.0217516e+02   1.6311825e+02   1.0771968e+02   1.5033759e+02   3.4801486e+02   1.5369280e+01   2.7263486e+02   1.0125968e+02   4.7042129e+02   1.4394039e+01   3.5196677e+02   1.1838234e+02   1.4877065e+02   1.2539770e+02   3.2234065e+02   1.5450017e+02   3.2283000e+02   1.5842134e+02   3.3823516e+02   4.0886065e+00   2.6972486e+02   1.5925248e+02   2.2884323e+02   1.9975867e+02   5.3516032e+02   6.7913677e+00   3.9370839e+02   2.1244619e+01   2.8537806e+02   9.8410452e+00   4.9766000e+02   2.2515587e+01   2.6777581e+02   1.3509406e+02   4.2544486e+02   1.3324880e+01   3.9218839e+02   2.0689445e+01   4.4506486e+02   2.8175280e+01   4.6498484e+02   3.3383794e+01   2.5624806e+02   1.6139951e+02   6.7274194e+01   1.8393677e+02   4.3427516e+02   1.9089600e+01   1.6872486e+02   9.5142480e+01   6.5975032e+02   2.5512232e+01   3.6124645e+02   1.3336413e+01   2.2533194e+02   7.6495058e+01   3.4885452e+02   4.3050348e+01   2.0367226e+02   4.8889768e+01   2.3529486e+02  -2.4893120e+01   1.1043226e+02   1.3683252e+02   2.0446839e+02   5.2027690e+01   3.2676032e+02   1.5858079e+02   2.9512484e+02   1.1569324e+02   4.7982486e+02   3.9494480e+01   2.5811000e+02   9.5597974e+01   2.0248486e+02   1.0149168e+02   4.6908645e+02   2.0675019e+01   1.5839486e+02   1.1891888e+02   5.5282486e+02   2.2794480e+01   2.8218484e+02   1.5045876e+02   2.2272486e+02   1.2573248e+02   4.3305677e+02   1.1232555e+01   7.2014861e+01   1.5135928e+02   2.8073194e+02   1.0594951e+02   2.4333871e+02   1.1061161e+02   4.0639645e+02   3.1656994e+01   4.7329486e+02   2.0206880e+01   2.1691806e+02   1.0482236e+02   6.8748612e+00   3.5850480e+01   2.5620486e+02   2.6574080e+01   3.4419516e+02   3.3366452e+00   9.7878065e+01   1.3883008e+02   3.1435548e+02   1.4033608e+02   6.1087742e+01   2.2127395e+02   3.2154861e+01   1.5478808e+02   2.9044486e+02   1.2273488e+02   4.1110065e+02   3.0660658e+01   2.3914613e+02   9.2540245e+01   1.5040935e+02   1.7636435e+02   4.3353486e+02   4.9576796e+00   2.8489839e+02  -1.2418710e+00   2.1703419e+02   8.5527910e+01   2.9458486e+02   1.0213680e+01   2.1818742e+02   1.2729533e+02   2.5148355e+02   1.1373422e+02   1.7448645e+02   8.8211406e+01   2.7491677e+02   2.9082787e+01   9.9296452e+01   9.0845316e+01   6.3710000e+01   1.1806030e+02
   3.2278548e+02   2.9088129e+01   1.8710097e+02   1.2706128e+02   2.5737387e+02   1.2819912e+02   2.2689968e+02   1.2035609e+02   3.7712484e+02   1.2960658e+01   2.2464806e+02   1.2823138e+02   4.0090290e+02   1.9621961e+01   1.7488516e+02   9.0745961e+01   6.1239806e+02   2.6247510e+01   2.6253645e+02   1.1408450e+02   2.9937129e+02   1.3132417e+02   3.5864806e+02   1.2755719e+02   2.7916871e+02   1.2516650e+02   2.5869871e+02   1.3468604e+02   1.9541387e+02   1.4043044e+02   2.4827871e+02   1.1852061e+02   2.4949903e+02   1.0170782e+02   2.0220097e+02   8.2459729e+01   1.5684065e+02   6.0255974e+01   3.7315419e+02   6.4441535e+01   2.5610486e+02   1.5406208e+02   2.0695484e+02   9.8625871e+01   2.2408613e+02   1.0236343e+02   2.4615387e+02   5.9902710e+00   6.5911290e+01   1.6509032e+02   2.0101129e+02   1.1266361e+02   2.1355194e+02   9.7272297e+01   4.6406486e+02  -2.5814720e+01   3.9618645e+02   3.0325406e+01   2.7510323e+02   1.1961465e+02   3.2658486e+02  -4.3863204e+00   2.7587839e+02   8.9038116e+01   2.8987486e+02   1.8970480e+01   2.6380323e+02   1.1375735e+02   2.1939710e+02   1.0015017e+02   2.3899258e+02   2.1910963e+02   4.7853486e+02   4.5497680e+01   2.6361258e+02   7.9036155e+01   2.4534355e+02   8.5626710e+01   1.5360903e+02   1.3640612e+02   2.5273161e+02   8.0677277e+01   4.9510097e+02   1.1179665e+01   3.4750000e+01   1.3902581e+01   2.7543194e+02   1.1926770e+02   2.2359387e+02   8.5781845e+01   2.1096548e+02   7.9030826e+01   2.5884903e+02   1.1826143e+02   2.4229032e+01   3.4318129e+01   3.6672486e+02   1.8022480e+01   2.5891645e+02   1.5898378e+02   3.3930387e+02   3.0465368e+01   3.2527452e+02  -1.2154219e+01   2.6114290e+02   1.0682663e+02   4.3796742e+02   2.4949381e+01   2.2737677e+02   7.7811794e+01   2.3958486e+02   1.3899368e+02   5.3638968e+02  -8.5802065e+00   4.1438387e+02   2.3148000e+01   2.6182097e+02   1.4756258e+01   2.3774323e+02   2.9866348e+01   9.2824861e+01   1.9550448e+02   1.0040581e+02   1.9875431e+02   1.9453677e+02   7.8549316e+01   2.0199419e+02   4.8325948e+01   1.2702419e+02   1.0003000e+02   8.2750968e+01   1.2301283e+02   2.9763486e+02   1.0811968e+02   5.1127419e+02   2.9162258e+01   2.2357194e+02   1.1748199e+02   5.1533871e+02   7.4016129e+00   1.4664516e+02   1.3818065e+02   1.3390968e+02   1.7376239e+02   3.3634486e+02  -5.4712045e-01   2.7039486e+02   1.2433888e+02   4.4466129e+02  -4.2151613e+00   3.4759677e+02   1.3794194e+02   1.5682065e+02   1.2470370e+02   3.2558065e+02   1.6182097e+02   2.9835000e+02   1.4690974e+02   3.6375516e+02   1.1097006e+01   2.8020486e+02   1.4641408e+02   2.2727323e+02   2.4312427e+02   4.8739032e+02   3.3422968e+01   4.3303839e+02   3.8238219e+01   2.7513806e+02   1.1270245e+01   4.7814000e+02   2.0367187e+01   2.8239581e+02   1.2935446e+02   4.3201486e+02   4.9939280e+01   4.1204839e+02  -1.6193548e+00   4.3229486e+02   1.7966880e+01   4.4665484e+02   3.4610194e+01   2.4162806e+02   1.2385911e+02   4.3694194e+01   1.6091317e+02   4.0889516e+02   1.3360000e+01   1.5487486e+02   7.1730480e+01   6.4299032e+02   1.9623032e+01   2.9981645e+02   8.4870813e+01   2.4595194e+02   7.5415458e+01   3.4252452e+02   2.6696748e+01   1.9072226e+02   2.9115768e+01   2.6253486e+02  -4.2882320e+01   1.1638226e+02   1.0907652e+02   1.7193839e+02   5.0110090e+01   3.0209032e+02   1.9574439e+02   2.6517484e+02   1.1727924e+02   4.6039486e+02   3.5328880e+01   2.3268000e+02   1.2968237e+02   1.8610486e+02   9.3232080e+01   4.4451645e+02   3.5540619e+01   1.3415486e+02   9.6908080e+01   5.5958486e+02  -2.0366320e+01   2.5361484e+02   1.4670436e+02   2.4682486e+02   1.2513448e+02   3.9995677e+02   1.7260555e+01   8.4634861e+01   1.3410968e+02   3.0935194e+02   1.0494991e+02   2.6209871e+02   1.0202081e+02   4.4153645e+02   2.5705794e+01   4.5315486e+02   2.0908080e+01   2.4687806e+02   1.1761556e+02   1.9444861e+01   3.4844880e+01   2.3501486e+02   4.7889280e+01   3.6229516e+02   7.8386452e+00   1.1649806e+02   1.2243048e+02   3.4649548e+02   1.2819488e+02   5.8377742e+01   2.1659075e+02   3.7964861e+01   1.5012328e+02   2.9696486e+02   8.8123280e+01   3.9687065e+02   1.5939058e+01   2.3767613e+02   6.6517845e+01   1.5145935e+02   1.4356035e+02   4.6068486e+02   9.8856796e+00   3.2570839e+02   3.5453329e+01   2.1422419e+02   8.7752710e+01   2.8834486e+02   2.8002880e+01   2.3818742e+02   1.1340533e+02   2.4957355e+02   1.0807702e+02   1.6672645e+02   7.8972206e+01   2.8014677e+02   6.5643871e+00   9.0866452e+01   1.1808972e+02   4.7860000e+01   1.0413830e+02
   3.7582548e+02   2.0884929e+01   1.7939097e+02   9.2968077e+01   2.3899387e+02   1.3990952e+02   2.2728968e+02   9.3894890e+01   3.4902484e+02   1.5348658e+01   1.7021806e+02   1.4063578e+02   4.2590290e+02   1.1291961e+01   1.9273516e+02   6.6507961e+01   5.5177806e+02   2.8427110e+01   2.4387645e+02   1.1090730e+02   2.5927129e+02   1.2977217e+02   3.2791806e+02   1.3475559e+02   2.8078871e+02   9.9176903e+01   2.9221871e+02   1.2724444e+02   2.3398387e+02   8.9054839e+01   2.6142871e+02   1.1170861e+02   2.4206903e+02   1.1364222e+02   2.1706097e+02   9.5740929e+01   1.4507065e+02   8.8387574e+01   3.9306419e+02   7.2898735e+01   1.9410486e+02   1.6168208e+02   2.1543484e+02   1.0023747e+02   2.1599613e+02   7.9720632e+01   2.0130387e+02   2.3858271e+01   4.3721290e+01   1.3043552e+02   1.7949129e+02   1.1177521e+02   2.5403194e+02   1.0017390e+02   4.7596486e+02  -2.7167204e+00   3.4494645e+02   3.1134606e+01   2.4448323e+02   1.1449425e+02   2.8072486e+02  -1.1867520e+01   2.7558839e+02   1.1668132e+02   2.3915486e+02  -8.8219204e+00   2.6776323e+02   1.2277055e+02   2.2558710e+02   8.1944968e+01   2.2111258e+02   2.1954003e+02   4.8577486e+02   5.0638480e+01   2.5699258e+02   6.1425755e+01   2.6439355e+02   7.7062710e+01   1.2751903e+02   1.2116332e+02   2.7359161e+02   1.1657848e+02   5.0539097e+02   1.9166465e+01   6.0650000e+01  -1.5409419e+01   2.9095194e+02   1.2859610e+02   2.3044387e+02   9.3903845e+01   1.9991548e+02   9.9444826e+01   2.7284903e+02   1.1024143e+02   2.3039032e+01   2.7463329e+01   3.4153486e+02  -1.2922320e+01   2.3368645e+02   1.5652218e+02   3.8697387e+02   2.6981768e+01   2.7270452e+02   2.1711381e+01   2.8505290e+02   1.0825383e+02   4.3892742e+02   1.9402581e+01   2.1670677e+02   5.6625394e+01   2.1034486e+02   1.0272288e+02   5.2614968e+02   1.3818994e+01   3.8310387e+02   8.4104000e+00   2.7187097e+02  -4.7774194e-01   2.5469323e+02   7.8903484e+00   8.8104861e+01   1.7364208e+02   8.4265806e+01   2.0033551e+02   1.8591677e+02   7.4518916e+01   1.8942419e+02   5.0191548e+01   1.4897419e+02   1.0682400e+02   6.9890968e+01   1.0385163e+02   2.8063486e+02   1.1213968e+02   5.3260419e+02   7.4958581e+00   2.1548194e+02   1.1478919e+02   6.1651871e+02   2.8857213e+01   1.9788516e+02   1.4336145e+02   1.2033968e+02   1.5570799e+02   3.3048486e+02   1.1771680e+01   2.7677486e+02   1.5516848e+02   4.6176129e+02   3.6968387e+00   3.2490677e+02   1.3107714e+02   1.5134065e+02   1.0653210e+02   3.1563065e+02   1.6118697e+02   3.1669000e+02   1.6387254e+02   3.0185516e+02   4.3089006e+01   2.7239486e+02   1.3189888e+02   2.3098323e+02   2.7234747e+02   4.6578032e+02   3.5621768e+01   4.4099839e+02   1.5031419e+01   2.3841806e+02   2.0207845e+01   4.6566000e+02   1.4265587e+01   2.5934581e+02   1.3153846e+02   5.1606486e+02   2.9165280e+01   3.5856839e+02   8.0490452e+00   4.6096486e+02   1.4433280e+01   4.9594484e+02   4.6006994e+01   2.5109806e+02   1.1419151e+02   6.4694194e+01   1.6309317e+02   4.8542516e+02   1.5567600e+01   1.5215486e+02   9.1708080e+01   6.1223032e+02   3.7083832e+01   2.2719645e+02   1.3868041e+02   2.5576194e+02   8.9160658e+01   3.5818452e+02   5.8239484e+00   1.6048226e+02   4.6434968e+01   2.7858486e+02  -2.9886320e+01   9.0622258e+01   1.1803732e+02   1.8817839e+02   5.4430890e+01   2.7633032e+02   1.3984519e+02   2.4369484e+02   1.1395764e+02   4.2953486e+02   5.0757680e+01   2.3464000e+02   1.1538557e+02   1.6425486e+02   9.6930080e+01   4.8246645e+02   1.6744619e+01   1.4239486e+02   9.7918880e+01   5.0977486e+02   6.4284796e+00   2.6328484e+02   1.6093076e+02   2.7996486e+02   1.4815328e+02   4.0976677e+02   1.8095755e+01   7.1204861e+01   1.5785408e+02   3.9106194e+02   1.3822311e+02   2.6871871e+02   1.0534121e+02   3.9191645e+02   1.0915394e+01   4.6963486e+02   2.1929680e+01   2.2068806e+02   8.4760761e+01   1.6584861e+01   3.1793680e+01   2.9287486e+02   2.1640480e+01   3.1196516e+02   2.4105045e+01   1.0806806e+02   1.4215488e+02   2.6344548e+02   1.1878888e+02   6.8657742e+01   2.8566835e+02   2.8204861e+01   1.2848408e+02   2.8868486e+02   1.2797568e+02   3.1968065e+02   3.0784258e+01   2.1762613e+02   9.5791845e+01   1.7159935e+02   1.5361915e+02   4.1720486e+02   1.1314080e+01   3.1846839e+02   7.4125290e+00   2.6708419e+02   1.1952391e+02   3.6601486e+02  -2.0720449e-02   2.1161742e+02   1.3344093e+02   2.3553355e+02   1.2773022e+02   1.6367645e+02   6.0976206e+01   2.8410677e+02   1.6107587e+01   1.1734645e+02   1.2674132e+02   4.5810000e+01   1.3573230e+02
   3.2449548e+02   3.4711329e+01   1.8281097e+02   6.7454477e+01   2.3856387e+02   1.3413392e+02   2.1732968e+02   9.7921690e+01   3.5955484e+02   1.9506258e+01   2.2221806e+02   1.2770578e+02   4.0052290e+02   1.7422361e+01   2.3435516e+02   8.5278361e+01   5.9449806e+02   2.3959510e+01   2.6634645e+02   1.2024970e+02   2.2765129e+02   1.0468177e+02   3.0570806e+02   1.2521239e+02   2.9645871e+02   8.9213303e+01   3.0836871e+02   1.2128244e+02   1.9246387e+02   1.3837644e+02   2.5965871e+02   1.2480021e+02   2.4615903e+02   9.8645019e+01   1.9978097e+02   6.5843329e+01   1.8241065e+02   8.8970374e+01   3.9334419e+02   7.7256335e+01   1.8134486e+02   1.3013288e+02   1.9724484e+02   8.3922671e+01   2.7432613e+02   1.1191423e+02   2.4044387e+02   3.0877071e+01   1.1929129e+02   1.4166992e+02   1.7197129e+02   1.1879681e+02   1.9012194e+02   1.2128670e+02   4.0687486e+02  -1.7695204e+00   3.2056645e+02   4.5235006e+01   2.0510323e+02   9.5504645e+01   3.6682486e+02   4.6244796e+00   2.9354839e+02   1.3429452e+02   2.4387486e+02  -1.9349520e+01   2.8066323e+02   1.3459855e+02   2.1668710e+02   1.1679697e+02   2.3146258e+02   2.3365203e+02   4.6948486e+02   3.8701680e+01   3.1842258e+02   8.4931355e+01   2.6039355e+02   1.1328271e+02   1.4717903e+02   1.2030052e+02   2.7602161e+02   1.0205408e+02   4.7110097e+02  -2.8503355e+00   4.7750000e+01  -9.8074194e+00   2.7943194e+02   1.1008770e+02   1.9135387e+02   7.2311045e+01   1.9685548e+02   9.7529626e+01   2.9351903e+02   1.4510783e+02   4.6709032e+01   3.0279729e+01   3.2929486e+02   7.6268796e+00   2.4244645e+02   1.2392138e+02   4.1487387e+02   1.5129768e+01   3.1870452e+02   7.5138065e-01   2.8124290e+02   1.2445863e+02   4.3301742e+02   2.3735381e+01   2.2470677e+02   4.9985394e+01   2.3391486e+02   1.4978728e+02   4.7467968e+02   8.3565935e+00   4.5348387e+02  -2.6000000e+00   2.8639097e+02   6.6906581e+00   2.1908323e+02  -2.2608516e+00   6.8874861e+01   1.3804048e+02   8.2885806e+01   1.9339591e+02   2.2891677e+02   7.7748916e+01   1.8208419e+02   5.3348748e+01   1.3117419e+02   9.1998000e+01   1.0337097e+02   1.3169323e+02   2.8606486e+02   1.3447528e+02   5.2379419e+02   1.1540658e+01   1.9862194e+02   1.3409799e+02   5.8151871e+02  -2.1892787e+01   1.8074516e+02   1.1392265e+02   1.4890968e+02   1.5666239e+02   3.6253486e+02   3.5017680e+01   2.8482486e+02   1.3257448e+02   4.7595129e+02   3.1181639e+01   3.1017677e+02   1.8182554e+02   1.4192065e+02   1.1647570e+02   2.8972065e+02   1.3934977e+02   2.8026000e+02   1.7782694e+02   3.3656516e+02  -4.4477935e+00   2.7701486e+02   1.5419928e+02   2.3731323e+02   2.4798107e+02   4.8730032e+02   2.3330168e+01   3.9594839e+02  -2.2645806e+00   3.1146806e+02   1.3173845e+01   4.5209000e+02   3.7811871e+00   2.9225581e+02   1.3313566e+02   4.6644486e+02   2.0234880e+01   4.2575839e+02   2.6813845e+01   3.8858486e+02   2.8313680e+01   5.1451484e+02   1.0711394e+01   2.3538806e+02   1.1735831e+02   6.3314194e+01   1.7344357e+02   4.0284516e+02   3.1754000e+01   1.6153486e+02   8.0817680e+01   6.8675032e+02   2.2832232e+01   2.1143645e+02   1.4099121e+02   2.1104194e+02   7.2928258e+01   3.3713452e+02   2.8607948e+01   1.8353226e+02   5.6020968e+01   2.6777486e+02  -5.8921520e+01   1.1905226e+02   1.3490292e+02   1.8351839e+02   6.2803690e+01   2.4961032e+02   1.2627279e+02   2.4855484e+02   9.1328839e+01   4.5006486e+02   3.9065280e+01   2.2187000e+02   7.5027174e+01   1.7144486e+02   7.8354880e+01   4.1446645e+02   3.1614619e+01   1.6001486e+02   1.0926928e+02   4.4625486e+02   8.5600796e+00   2.4770484e+02   1.3083716e+02   2.5044486e+02   1.3708488e+02   3.7833677e+02   1.8610155e+01   6.3534861e+01   1.6784768e+02   3.4749194e+02   1.6008871e+02   2.7133871e+02   1.1856161e+02   3.8972645e+02   1.0370594e+01   4.3815486e+02   2.8878080e+01   1.9958806e+02   8.8348761e+01   2.6724861e+01   3.0882480e+01   4.1225486e+02   1.3570080e+01   3.6057516e+02  -6.2537548e+00   1.4820806e+02   1.3165368e+02   3.0044548e+02   1.0234888e+02   6.3797742e+01   2.1672715e+02   2.5914861e+01   1.3699728e+02   2.5572486e+02   1.2704248e+02   3.3915065e+02   2.1036658e+01   2.2381613e+02   5.2296645e+01   1.6359935e+02   1.5358915e+02   4.2929486e+02   4.4868796e+00   3.3570839e+02   1.0843329e+01   2.7351419e+02   8.7729510e+01   3.0515486e+02   2.1798080e+01   2.3913742e+02   1.0342933e+02   2.4133355e+02   1.0797622e+02   1.7205645e+02   7.1305806e+01   2.6348677e+02   9.9971871e+00   1.0491645e+02   9.8685716e+01   1.4950000e+01   1.3006110e+02
   3.4935548e+02   2.8862529e+01   1.6053097e+02   1.0190688e+02   2.6132387e+02   1.1888312e+02   2.3342968e+02   7.2023690e+01   3.2298484e+02   3.0811858e+01   2.2407806e+02   1.2379698e+02   3.8409290e+02   1.5686761e+01   2.1740516e+02   1.0701436e+02   5.4201806e+02   2.4687910e+01   2.3329645e+02   1.2942370e+02   2.6113129e+02   1.2433337e+02   2.8022806e+02   1.2604079e+02   3.0769871e+02   1.1036410e+02   3.1517871e+02   1.2868764e+02   2.1870387e+02   8.6567239e+01   2.5780871e+02   1.3460821e+02   2.0444903e+02   9.3411819e+01   2.0363097e+02   8.2915329e+01   1.8341065e+02   9.1650374e+01   3.9220419e+02   8.1727535e+01   2.1968486e+02   9.0875680e+01   2.1476484e+02   9.4241071e+01   2.6823613e+02   1.0140143e+02   2.4496387e+02   2.3705471e+01   4.3721290e+01   1.4428552e+02   1.8411129e+02   1.1687561e+02   2.4241194e+02   9.0013497e+01   4.1539486e+02  -3.1071120e+01   3.2304645e+02   5.0606606e+01   2.4086323e+02   1.0764385e+02   4.2077486e+02  -4.8315204e+00   2.7454839e+02   9.0094516e+01   2.3663486e+02  -5.6703204e+00   2.6904323e+02   1.2037815e+02   2.3525710e+02   1.1807137e+02   2.1099258e+02   2.2410963e+02   4.1972486e+02   5.3062480e+01   2.9856258e+02   8.3140155e+01   2.6586355e+02   7.4565110e+01   1.9141903e+02   1.3095132e+02   2.8207161e+02   1.2643008e+02   4.7149097e+02   1.8588465e+01   4.1080000e+01  -8.4638194e+00   2.9319194e+02   1.3427690e+02   2.1001387e+02   6.3868245e+01   1.9959548e+02   1.2142043e+02   3.1532903e+02   1.4922303e+02   3.5039032e+01   1.7693329e+01   3.6168486e+02   5.0856796e+00   2.2739645e+02   1.4778538e+02   4.4359387e+02   4.3452168e+01   3.4303452e+02   2.1184981e+01   2.5619290e+02   1.1870263e+02   4.4773742e+02   3.2077781e+01   2.1632677e+02   3.8075794e+01   2.3201486e+02   1.5431928e+02   5.2010968e+02   4.4962194e+01   4.0724387e+02   3.4792000e+00   2.8630097e+02   4.8878581e+00   2.1179323e+02  -6.8676516e+00   9.7394861e+01   1.0232888e+02   7.8735806e+01   2.0458791e+02   2.1048677e+02   5.9083316e+01   1.9651419e+02   5.7384348e+01   1.2792419e+02   9.0508000e+01   6.3610968e+01   1.2530403e+02   2.8229486e+02   1.3448688e+02   5.2089419e+02   7.3926581e+00   2.1510194e+02   9.8919587e+01   5.9988871e+02   3.2817613e+01   1.8979516e+02   8.1348645e+01   1.6448968e+02   1.8746599e+02   3.6329486e+02   3.8168796e+00   2.9501486e+02   1.4960928e+02   4.2271129e+02   3.4440839e+01   3.1643677e+02   1.4348474e+02   1.4287065e+02   8.5249703e+01   2.9949065e+02   1.4975817e+02   3.0340000e+02   1.7831574e+02   3.1070516e+02   2.8241006e+01   2.8063486e+02   1.3666968e+02   1.9617323e+02   2.0856227e+02   5.0520032e+02   4.1428168e+01   4.4508839e+02   1.2564219e+01   3.0075806e+02   1.9080645e+01   4.8657000e+02   1.6452787e+01   2.4344581e+02   1.5238046e+02   4.5948486e+02   3.2071680e+01   4.0423839e+02   3.6254452e+00   4.1268486e+02   3.6575680e+01   2.9032484e+02   1.7076594e+01   2.5066806e+02   1.3375591e+02   4.4894194e+01   1.9091717e+02   4.3856516e+02   7.6964000e+00   1.6696486e+02   6.8473280e+01   7.6446032e+02   4.2565432e+01   2.1781645e+02   1.5605081e+02   2.1519194e+02   7.3206258e+01   3.6423452e+02   2.9679948e+01   2.3139226e+02   5.3332168e+01   2.6863486e+02  -4.7090320e+01   9.6092258e+01   8.8549716e+01   1.9770839e+02   4.2758490e+01   2.5361032e+02   1.0947279e+02   2.5507484e+02   1.2323724e+02   4.1101486e+02   2.1899280e+01   2.1906000e+02   1.1510197e+02   1.9625486e+02   9.7230080e+01   4.1222645e+02   1.5223819e+01   1.7587486e+02   1.2281048e+02   3.9448486e+02   9.2216796e+00   2.8285484e+02   1.7945516e+02   2.4387486e+02   1.6151048e+02   3.8114677e+02   2.1475355e+01   9.0634861e+01   1.3857968e+02   3.1849194e+02   1.3897871e+02   2.8123871e+02   1.3671961e+02   3.8929645e+02   2.9934994e+01   4.4172486e+02   7.5424796e+00   2.2458806e+02   1.0282876e+02   8.6848612e+00   2.3945680e+01   4.3829486e+02   1.7006880e+01   3.3257516e+02   4.2162452e+00   8.7928065e+01   1.4062608e+02   2.4983548e+02   9.4927677e+01   5.8847742e+01   2.8721315e+02   2.0204861e+01   1.7312408e+02   2.3987486e+02   1.3331048e+02   3.2196065e+02   3.6691858e+01   2.2424613e+02   5.7162245e+01   1.4312935e+02   1.5194675e+02   4.0463486e+02  -2.0250320e+01   3.9794839e+02   4.0004129e+01   2.6518419e+02   7.1255910e+01   3.0415486e+02   1.6028080e+01   2.3746742e+02   1.3832293e+02   2.2491355e+02   9.4439819e+01   1.6115645e+02   8.5127806e+01   2.8800677e+02   2.2255871e+00   1.0001645e+02   9.4507716e+01   3.4140000e+01   1.1814590e+02
   2.9216548e+02   1.8727729e+01   1.6524097e+02   1.2453008e+02   2.4994387e+02   1.4650352e+02   2.8137968e+02   1.2322769e+02   3.5593484e+02   3.9755858e+01   2.2626806e+02   1.5362178e+02   3.3109290e+02   1.4636761e+01   2.5697516e+02   1.2203876e+02   5.7034806e+02   3.0511510e+01   2.3896645e+02   1.2892010e+02   2.7718129e+02   1.5766937e+02   3.0585806e+02   1.1004039e+02   3.0478871e+02   1.1597690e+02   3.3888871e+02   1.6155084e+02   1.9465387e+02   1.1596124e+02   2.7280871e+02   1.3088821e+02   2.3234903e+02   1.0250982e+02   1.9673097e+02   8.3937329e+01   2.0741065e+02   1.0340037e+02   4.0549419e+02   8.2424335e+01   1.9301486e+02   1.5638928e+02   2.2381484e+02   8.8467071e+01   2.6737613e+02   1.1433023e+02   2.4111387e+02   8.9134710e+00   4.2961290e+01   1.2615632e+02   1.6754129e+02   9.9541213e+01   2.1741194e+02   9.1533497e+01   4.4144486e+02   1.3564880e+01   3.4052645e+02   3.8298206e+01   2.3682323e+02   1.1977705e+02   3.4439486e+02   1.8418880e+01   2.7811839e+02   1.0537892e+02   2.1996486e+02  -1.8526720e+01   2.7252323e+02   1.0366975e+02   2.2787710e+02   1.1880177e+02   2.4128258e+02   1.9662643e+02   4.7310486e+02   4.1272080e+01   2.9390258e+02   8.2272955e+01   2.4839355e+02   8.2672710e+01   1.3184903e+02   1.4005692e+02   3.0816161e+02   9.3812877e+01   4.8268097e+02   5.9332645e+00   4.4840000e+01  -7.2946194e+00   3.0429194e+02   1.2109890e+02   1.9454387e+02   7.0485845e+01   2.3364548e+02   1.0805643e+02   3.0932903e+02   1.1699303e+02   4.0179032e+01   1.8092129e+01   3.2739486e+02  -2.0981120e+01   2.1477645e+02   1.4103498e+02   4.6192387e+02   4.9175768e+01   3.3441452e+02  -8.3654194e+00   2.6171290e+02   1.1017103e+02   4.1377742e+02   2.4464581e+01   1.8599677e+02   7.1122194e+01   2.3663486e+02   1.4951968e+02   4.5519968e+02  -1.7985006e+01   3.6900387e+02   1.0184000e+00   2.7301097e+02   3.2910581e+00   2.0846323e+02   1.1587484e+00   1.2987486e+02   8.6680480e+01   1.0830581e+02   1.9188231e+02   2.0134677e+02   7.9244516e+01   1.8870419e+02   6.9159148e+01   1.4117419e+02   9.8448000e+01   7.7890968e+01   1.3254163e+02   2.7829486e+02   1.3351688e+02   4.8084419e+02   2.6066658e+01   2.0805194e+02   1.1038359e+02   5.8715871e+02   1.3296013e+01   2.1807516e+02   1.2655625e+02   1.6290968e+02   1.9606239e+02   3.6020486e+02   1.5304080e+01   2.7520486e+02   1.4619408e+02   4.8661129e+02   5.6188387e+00   3.4048677e+02   1.4914074e+02   1.7292065e+02   1.2560570e+02   2.9225065e+02   1.5057737e+02   3.0602000e+02   1.8853614e+02   3.6485516e+02   2.0719006e+01   2.8629486e+02   1.6764688e+02   2.3503323e+02   2.4083347e+02   5.0135032e+02   3.8261677e+00   4.1451839e+02   3.7959819e+01   2.9775806e+02   4.5080645e+01   5.0066000e+02   3.5465587e+01   2.7853581e+02   1.4614326e+02   4.9377486e+02   3.2428480e+01   4.3966839e+02   3.4221045e+01   4.7110486e+02   2.9712080e+01   4.9622484e+02   3.4364594e+01   2.5119806e+02   1.0271351e+02   5.9084194e+01   1.8335197e+02   4.7189516e+02   2.9230000e+01   1.4744486e+02   8.4324880e+01   7.1804032e+02   2.5139032e+01   2.3000645e+02   1.6126561e+02   2.4742194e+02   8.1017858e+01   3.5913452e+02   3.4517948e+01   1.9496226e+02   8.9776568e+01   2.6163486e+02  -6.5000320e+01   1.0533226e+02   1.2600052e+02   1.8608839e+02   5.8308090e+01   2.9133032e+02   1.1341519e+02   2.8993484e+02   1.4539844e+02   3.7329486e+02   3.1536880e+01   2.4454000e+02   1.0987357e+02   2.2553486e+02   8.7887680e+01   4.3998645e+02   3.0333019e+01   1.3272486e+02   9.8022480e+01   3.6610486e+02  -9.9279204e+00   2.8904484e+02   1.9290996e+02   2.3591486e+02   1.3995728e+02   4.1352677e+02   4.4024955e+01   8.2914861e+01   1.5605728e+02   3.2030194e+02   1.3612391e+02   3.1314871e+02   1.3178681e+02   4.4272645e+02   2.7280594e+01   4.9110486e+02   1.9782080e+01   1.9920806e+02   8.3289161e+01   7.0648612e+00   2.2505280e+01   4.1682486e+02   2.0724480e+01   3.5586516e+02   2.0353045e+01   8.2118065e+01   1.5466088e+02   2.6030548e+02   1.0414008e+02   6.6277742e+01   2.0214875e+02   4.3534861e+01   1.4820768e+02   2.4158486e+02   1.4274368e+02   2.9582065e+02   2.5213058e+01   2.1724613e+02   8.7242245e+01   1.3354935e+02   1.0942315e+02   3.8939486e+02   6.7887955e-01   4.4846839e+02   2.4825290e+00   2.1908419e+02   1.2298391e+02   3.6725486e+02   8.3100796e+00   2.8561742e+02   1.3561093e+02   1.9105355e+02   8.7378619e+01   1.7791645e+02   5.2217006e+01   3.4953677e+02   9.3931871e+00   1.1867645e+02   1.1348492e+02   3.4140000e+01   1.4519590e+02
   3.1616548e+02   2.7087729e+01   1.8953097e+02   1.0663688e+02   2.5318387e+02   1.4124432e+02   2.5866968e+02   1.1976449e+02   3.8222484e+02   1.5452658e+01   2.2831806e+02   1.3464778e+02   3.4961290e+02   1.9635161e+01   2.3173516e+02   1.1114796e+02   5.4363806e+02   2.6748310e+01   2.6506645e+02   1.4250210e+02   2.8779129e+02   1.1125057e+02   2.6864806e+02   1.3364719e+02   2.8607871e+02   1.3442370e+02   3.0641871e+02   1.2967844e+02   1.7217387e+02   1.0966964e+02   2.6432871e+02   1.5518661e+02   2.3739903e+02   1.3524582e+02   1.9416097e+02   7.9672929e+01   2.0926065e+02   9.2632374e+01   3.9953419e+02   7.4001135e+01   2.0439486e+02   1.3442888e+02   2.4847484e+02   9.2404271e+01   2.8499613e+02   1.1349063e+02   2.2035387e+02   6.8142710e+00   2.7011290e+01   1.5105232e+02   1.7778129e+02   1.1905201e+02   2.1660194e+02   1.0792830e+02   4.2791486e+02  -1.3872720e+01   3.1214645e+02   4.3098606e+01   2.2124323e+02   1.0788345e+02   3.2477486e+02   1.0138480e+01   2.7882839e+02   1.2032212e+02   2.2410486e+02  -2.2997920e+01   2.3023323e+02   1.1991295e+02   2.2234710e+02   1.1191417e+02   2.5458258e+02   2.1892243e+02   5.2387486e+02   4.5590480e+01   3.0594258e+02   7.8599755e+01   2.5905355e+02   8.3009910e+01   1.3041903e+02   1.1017132e+02   2.9483161e+02   1.0973928e+02   4.6310097e+02   1.7396645e+00   3.7600000e+01   9.8645806e+00   2.7234194e+02   1.4651490e+02   1.9659387e+02   6.6031845e+01   2.0585548e+02   9.8919626e+01   3.3336903e+02   1.4010983e+02   3.3849032e+01   7.7385290e+00   3.6068486e+02  -1.1884320e+01   2.2158645e+02   1.5468018e+02   4.5702387e+02   3.1857768e+01   3.6332452e+02   1.3371781e+01   2.6438290e+02   1.0033743e+02   4.3215742e+02   2.2374181e+01   2.1861677e+02   1.9082594e+01   2.3201486e+02   1.1445928e+02   4.2681968e+02   8.2353935e+00   3.9686387e+02   8.1196000e+00   2.7901097e+02   1.5091058e+01   2.6669323e+02   1.2703484e+00   1.0425486e+02   1.4187008e+02   9.2355806e+01   1.8872831e+02   2.0815677e+02   7.4359716e+01   1.8451419e+02   4.1064348e+01   1.1472419e+02   7.3164000e+01   6.3130968e+01   1.3286243e+02   2.8415486e+02   1.0290808e+02   4.8422419e+02   5.2276258e+01   2.1710194e+02   1.2546959e+02   6.2633871e+02   2.1611613e+01   2.0626516e+02   1.1493105e+02   1.7033968e+02   1.3341799e+02   4.0720486e+02   2.0734080e+01   2.7901486e+02   1.6469928e+02   5.4285129e+02   3.5399639e+01   3.2080677e+02   1.6503514e+02   1.5463065e+02   1.3445890e+02   3.0101065e+02   1.5539657e+02   2.9454000e+02   1.3054454e+02   3.7685516e+02   3.3999006e+01   3.0248486e+02   1.4916168e+02   2.2908323e+02   2.7287947e+02   4.7968032e+02   2.6179768e+01   4.1241839e+02   1.8937819e+01   2.8208806e+02   1.4714245e+01   4.5680000e+02   5.8843871e+00   2.6430581e+02   1.3085166e+02   4.6253486e+02   2.5447680e+01   4.2870839e+02   2.1237845e+01   4.1058486e+02   4.2743680e+01   4.6536484e+02   9.9733935e+00   2.4276806e+02   1.0599791e+02   8.5934194e+01   1.5058397e+02   4.5832516e+02   4.5560000e-01   1.5991486e+02   8.6797280e+01   6.8456032e+02   2.5197432e+01   2.1557645e+02   1.5832001e+02   2.4909194e+02   1.0064426e+02   3.4261452e+02   2.0789548e+01   1.9939226e+02   5.0752168e+01   2.1272486e+02  -3.3707520e+01   1.0324226e+02   1.2721772e+02   2.1765839e+02   5.4542490e+01   3.0057032e+02   1.4590599e+02   2.9483484e+02   1.0419644e+02   3.6072486e+02   2.8262480e+01   2.5149000e+02   1.1174757e+02   2.1701486e+02   7.6569280e+01   4.3137645e+02   1.4021819e+01   1.2648486e+02   1.1043168e+02   4.0710486e+02   6.5920796e+00   2.7666484e+02   1.8333036e+02   2.5858486e+02   1.3738368e+02   4.2962677e+02   1.3356955e+01   8.8774861e+01   1.5372848e+02   3.0063194e+02   1.2178751e+02   2.9914871e+02   1.0909681e+02   4.8791645e+02   2.4085394e+01   4.9110486e+02   3.0352080e+01   2.2982806e+02   9.2979561e+01  -4.7051388e+00   5.3826880e+01   4.3320486e+02   2.1414080e+01   3.6629516e+02   1.5138645e+01   8.8978065e+01   1.5001208e+02   2.4264548e+02   1.1840288e+02   5.4987742e+01   2.2362195e+02   2.3344861e+01   1.4406288e+02   2.6015486e+02   1.2087808e+02   3.1129065e+02   2.9115458e+01   2.3900613e+02   6.5171445e+01   1.5583935e+02   8.5589948e+01   4.4644486e+02  -1.2455120e+01   4.1508839e+02   3.3012929e+01   2.0513419e+02   1.2586991e+02   3.3744486e+02  -2.0651204e+00   2.5894742e+02   1.5427453e+02   2.2405355e+02   8.9508619e+01   1.4563645e+02   7.7989406e+01   3.2714677e+02   2.1094387e+01   1.0839645e+02   7.2647316e+01   4.3900000e+01   1.2369510e+02
   3.4325548e+02   4.0205290e+00   1.6819097e+02   8.8864077e+01   2.6103387e+02   1.2004632e+02   2.4937968e+02   1.0335769e+02   3.5007484e+02   1.4124658e+01   2.2154806e+02   1.3780938e+02   4.1290290e+02   3.0951961e+01   2.3383516e+02   1.4173996e+02   5.0691806e+02   2.1015910e+01   2.6139645e+02   1.3193570e+02   2.5418129e+02   1.3383937e+02   2.8117806e+02   8.5494787e+01   2.7445871e+02   1.2754330e+02   3.0807871e+02   1.5263564e+02   1.6456387e+02   1.1846844e+02   2.6832871e+02   1.1919661e+02   2.4520903e+02   7.1671019e+01   1.5663097e+02   5.4575329e+01   1.7998065e+02   9.3834774e+01   3.8982419e+02   5.9627935e+01   1.9406486e+02   1.4168528e+02   2.4804484e+02   8.6958671e+01   2.6908613e+02   1.1157343e+02   2.2177387e+02   1.6600671e+01   2.6481290e+01   1.3090472e+02   1.8963129e+02   1.4053401e+02   2.3803194e+02   8.8833897e+01   4.3958486e+02  -3.0716320e+01   3.1247645e+02   2.4452206e+01   2.1491323e+02   9.0289845e+01   3.2448486e+02   1.5441680e+01   2.5382839e+02   1.1580212e+02   2.1810486e+02  -1.1287920e+01   2.7585323e+02   1.3555335e+02   2.0020710e+02   1.2816537e+02   2.6652258e+02   2.4690723e+02   5.0672486e+02   4.6342480e+01   2.6518258e+02   7.5720555e+01   2.4153355e+02   7.4981510e+01   1.4436903e+02   1.2271532e+02   2.8649161e+02   1.1554648e+02   4.7610097e+02   3.1796645e+00   2.5650000e+01  -4.0894194e+00   2.5486194e+02   1.0934330e+02   1.9478387e+02   6.6416645e+01   2.0012548e+02   8.4948026e+01   3.2241903e+02   1.2994583e+02   2.8419032e+01   3.6072929e+01   3.2510486e+02  -1.5177920e+01   2.2396645e+02   1.3762978e+02   4.3892387e+02   3.4535768e+01   3.1760452e+02   2.6269381e+01   2.8757290e+02   1.1024223e+02   4.4454742e+02   2.5002981e+01   2.3151677e+02   6.9480594e+01   2.1958486e+02   1.2645368e+02   5.0395968e+02   9.1141935e+00   3.8276387e+02   5.1576000e+00   2.2511097e+02   1.2073058e+01   2.6993323e+02  -4.1885161e-01   1.1153486e+02   1.3157768e+02   9.5595806e+01   1.5113911e+02   2.2667677e+02   5.4028116e+01   1.8270419e+02   5.7729148e+01   1.1817419e+02   9.8838000e+01   7.3460968e+01   1.3684603e+02   2.8258486e+02   1.3908368e+02   4.9660419e+02   3.1575858e+01   2.2448194e+02   1.3616919e+02   5.5042871e+02   2.3054413e+01   2.0069516e+02   1.2675665e+02   1.3948968e+02   1.6241599e+02   3.8368486e+02   2.0995680e+01   2.6677486e+02   1.3801848e+02   5.1333129e+02   3.6861239e+01   3.4380677e+02   1.4187514e+02   1.5663065e+02   1.3890890e+02   3.0434065e+02   1.2856017e+02   2.8640000e+02   1.7410574e+02   3.3551516e+02   4.9206206e+01   2.8458486e+02   1.4868368e+02   2.4803323e+02   2.6879347e+02   5.1497032e+02   2.2116568e+01   4.0956839e+02   2.0165819e+01   2.8913806e+02   3.0440245e+01   4.7747000e+02   2.5510787e+01   2.7301581e+02   1.3510486e+02   4.8444486e+02   4.5554880e+01   4.4337839e+02   1.1494245e+01   4.4220486e+02   1.2404080e+01   4.8679484e+02   4.4828994e+01   2.1243806e+02   1.2938431e+02   6.1894194e+01   1.7602717e+02   4.0394516e+02   1.8946000e+01   1.7382486e+02   8.9404480e+01   6.9227032e+02   3.0340632e+01   2.1753645e+02   1.4140321e+02   2.7309194e+02   8.1914258e+01   3.1433452e+02   1.7241948e+01   2.2896226e+02   5.9006568e+01   2.0939486e+02  -5.2251120e+01   8.4282258e+01   1.0559452e+02   1.8870839e+02   7.0288490e+01   2.6238032e+02   1.1801119e+02   2.9288484e+02   1.1668244e+02   4.1515486e+02   4.7808080e+01   2.1602000e+02   1.0844517e+02   1.9072486e+02   8.5142480e+01   3.6613645e+02   4.3811019e+01   1.4701486e+02   9.4549280e+01   3.9544486e+02   1.2574880e+01   2.9923484e+02   1.6119476e+02   2.3120486e+02   1.3690408e+02   3.9771677e+02   2.0629755e+01   8.1824861e+01   1.2314448e+02   2.8049194e+02   1.2316871e+02   2.8637871e+02   1.2826841e+02   3.9848645e+02   2.6529794e+01   4.5644486e+02  -2.0512045e-01   2.1925806e+02   8.5965161e+01   2.5064861e+01   5.2155280e+01   4.1863486e+02   3.0339680e+01   3.3596516e+02   1.2335045e+01   4.0863806e+02   4.4869277e+01   2.8073548e+02   1.2469568e+02   4.9137742e+01   2.0684995e+02   4.8634861e+01   1.5626968e+02   2.3306486e+02   1.1542528e+02   3.4644065e+02   3.6833458e+01   2.3857613e+02   6.6965845e+01   1.8278935e+02   1.3601395e+02   3.9439486e+02  -9.9111204e+00   4.0751839e+02   1.4808529e+01   2.2789419e+02   1.0394911e+02   3.5006486e+02  -6.0472045e-01   2.2675742e+02   1.4527973e+02   2.2567355e+02   1.0732902e+02   1.9329645e+02   7.8606606e+01   3.2653677e+02   2.6631871e+00   9.1106452e+01   8.8690516e+01   2.9190000e+01   1.0916190e+02
   3.3825548e+02   1.5700529e+01   1.6924097e+02   9.7210077e+01   2.4965387e+02   1.1447672e+02   2.4480968e+02   1.0672329e+02   3.5888484e+02   2.3609858e+01   2.2326806e+02   1.6477178e+02   3.9247290e+02   3.2563613e+00   2.0935516e+02   1.2265836e+02   5.3163806e+02   9.6583097e+00   2.8220645e+02   9.1080903e+01   2.6251129e+02   1.0760297e+02   2.9338806e+02   1.1598799e+02   2.8950871e+02   9.4909303e+01   3.1669871e+02   1.1942604e+02   1.6436387e+02   1.1057444e+02   2.6732871e+02   1.0318661e+02   2.4039903e+02   1.0219582e+02   1.7297097e+02   9.7508129e+01   1.8369065e+02   9.3767974e+01   4.2234419e+02   7.0606335e+01   2.1387486e+02   1.2710048e+02   2.2381484e+02   1.2470707e+02   2.7223613e+02   1.1146143e+02   2.3806387e+02   8.6374710e+00   4.0721290e+01   1.4476552e+02   1.8073129e+02   1.1414601e+02   2.6693194e+02   8.1861897e+01   4.2610486e+02  -2.5379204e+00   3.4314645e+02   4.2948606e+01   2.1182323e+02   9.6867045e+01   3.2306486e+02   8.9852796e+00   2.7949839e+02   9.1458516e+01   2.0868486e+02   4.9956796e+00   2.7733323e+02   1.1062495e+02   2.1873710e+02   9.0392968e+01   2.3317258e+02   2.2598523e+02   4.7487486e+02   5.9790480e+01   2.6323258e+02   9.2926555e+01   2.7077355e+02   1.0217231e+02   1.4893903e+02   1.0715972e+02   3.0873161e+02   1.4138728e+02   4.8753097e+02   5.6452645e+00   3.0600000e+01  -3.7254194e+00   2.6662194e+02   1.0097250e+02   2.2044387e+02   5.8893845e+01   2.2043548e+02   9.8223226e+01   2.8951903e+02   1.1242783e+02   3.9799032e+01   8.0725290e+00   3.6153486e+02   1.7676796e+00   2.6134645e+02   1.1287938e+02   4.3830387e+02   4.3255368e+01   3.8874452e+02   3.1428181e+01   2.3081290e+02   8.9453032e+01   4.8177742e+02   3.2354581e+01   2.5175677e+02   1.0024139e+02   2.6834486e+02   1.2508288e+02   4.7014968e+02  -5.0810065e+00   3.8200387e+02   7.4984000e+00   2.7487097e+02   2.9992258e+01   2.0593323e+02  -1.2968852e+01   8.7444861e+01   1.2155488e+02   7.3405806e+01   1.5072431e+02   1.9305677e+02   6.2187716e+01   1.9499419e+02   4.9505948e+01   1.6212419e+02   9.9422000e+01   9.0610968e+01   1.3838403e+02   3.3101486e+02   1.5306928e+02   4.5965419e+02   6.6718581e+00   2.1881194e+02   1.1567279e+02   5.8442871e+02   5.1694413e+01   2.0955516e+02   1.5142785e+02   1.2167968e+02   1.3198079e+02   3.7163486e+02   1.5819680e+01   2.4391486e+02   1.2136728e+02   4.9057129e+02   1.0632039e+01   3.1590677e+02   1.5836714e+02   1.3239065e+02   1.1856810e+02   3.1930065e+02   1.6674337e+02   2.7288000e+02   1.6032734e+02   3.9999516e+02   1.5857806e+01   2.8558486e+02   1.2089368e+02   2.0974323e+02   2.3423667e+02   4.3820032e+02   2.9258168e+01   3.8494839e+02   1.1035419e+01   2.8275806e+02   2.2850645e+01   4.7737000e+02   3.2378787e+01   2.7739581e+02   1.3523446e+02   5.1710486e+02   2.3792080e+01   4.3585839e+02   3.8665845e+01   4.1453486e+02   3.4667680e+01   5.1998484e+02   4.1553794e+01   2.4524806e+02   1.2303951e+02   9.2174194e+01   1.7737477e+02   3.9522516e+02   1.0023600e+01   1.3668486e+02   1.0365568e+02   7.4494032e+02   4.4087032e+01   2.0472645e+02   1.5152801e+02   2.2219194e+02   7.2266258e+01   3.5604452e+02   2.2905148e+01   2.2310226e+02   8.2335368e+01   1.9729486e+02  -3.0043120e+01   1.2871226e+02   1.6513012e+02   1.8089839e+02   4.8913290e+01   2.4785032e+02   1.1551359e+02   2.7074484e+02   1.4626364e+02   3.8977486e+02   1.7648480e+01   2.1892000e+02   8.9973174e+01   2.0325486e+02   9.7430080e+01   3.5775645e+02   2.9811419e+01   1.1239486e+02   8.0938880e+01   4.1587486e+02   1.0180480e+01   3.2299484e+02   1.4996396e+02   1.8682486e+02   1.3326448e+02   4.1347677e+02  -2.4910452e+00   1.2006486e+02   1.1246528e+02   2.8230194e+02   1.0959391e+02   2.8056871e+02   1.1239321e+02   4.0034645e+02   2.0620994e+01   4.2648486e+02   3.7571680e+01   1.7791806e+02   6.6942361e+01   2.1774861e+01   3.5328480e+01   4.0053486e+02   3.6887680e+01   3.9172516e+02   7.4442452e+00   4.6087806e+02   3.9980077e+01   2.6840548e+02   9.9632077e+01   5.8227742e+01   2.0845275e+02   4.0104861e+01   1.2557208e+02   2.4501486e+02   9.4469280e+01   3.5377065e+02   2.9767058e+01   2.2219613e+02   8.0616245e+01   1.7764935e+02   1.6627515e+02   3.6877486e+02  -8.5315204e+00   4.3737839e+02   1.4749729e+01   2.2532419e+02   9.7344710e+01   3.7415486e+02   2.3848080e+01   2.5889742e+02   1.5151853e+02   1.9719355e+02   9.7317419e+01   1.8734645e+02   7.4182606e+01   2.6600677e+02   4.4555871e+00   8.6916452e+01   9.0505716e+01   4.7090000e+01   1.1667990e+02
   3.8630548e+02   4.0965290e+00   2.0929097e+02   1.5086608e+02   2.5189387e+02   1.4872752e+02   2.2999968e+02   1.3252809e+02   3.8745484e+02   1.0424258e+01   1.9807806e+02   1.1835698e+02   3.9914290e+02   1.3622761e+01   1.6669516e+02   1.1035116e+02   5.2996806e+02   3.3461910e+01   2.9520645e+02   1.1904090e+02   3.4894129e+02   1.4849857e+02   3.5854806e+02   1.2066519e+02   3.0707871e+02   1.0864370e+02   2.9312871e+02   1.4112164e+02   1.7408387e+02   1.1322684e+02   2.7756871e+02   1.3612741e+02   2.1963903e+02   1.1671662e+02   1.7854097e+02   9.7872529e+01   2.1712065e+02   1.0895357e+02   4.8191419e+02   8.1790735e+01   2.1106486e+02   1.4813528e+02   2.1900484e+02   9.3801871e+01   2.6980613e+02   1.3875583e+02   2.7687387e+02  -8.5173290e+00   2.4861290e+01   1.4537432e+02   2.1316129e+02   1.1265161e+02   2.3674194e+02   9.2747097e+01   4.2501486e+02   5.9692796e+00   4.1042645e+02   2.9426206e+01   2.2263323e+02   9.2812245e+01   3.4829486e+02   2.3496880e+01   2.5497839e+02   8.7660116e+01   2.3839486e+02  -2.7951120e+01   2.5790323e+02   1.2355935e+02   2.1725710e+02   1.0827137e+02   2.4658258e+02   2.0950243e+02   4.4120486e+02   4.2344080e+01   2.4823258e+02   8.8976555e+01   2.6553355e+02   9.9401510e+01   1.8522903e+02   1.0549652e+02   2.9149161e+02   8.6766477e+01   4.6663097e+02  -7.4027355e+00   3.4460000e+01   3.7757806e+00   2.6648194e+02   1.0902370e+02   2.0168387e+02   5.2774645e+01   1.9343548e+02   1.0885323e+02   2.6574903e+02   1.2880943e+02   4.6709032e+01   4.5089729e+01   3.5934486e+02   1.4992880e+01   2.5296645e+02   1.5545978e+02   4.4392387e+02   2.4375768e+01   3.5393452e+02   2.2980645e-02   2.4109290e+02   8.8240632e+01   4.2144742e+02  -3.3901935e-01   2.7365677e+02   6.6259394e+01   2.2334486e+02   1.3958288e+02   4.1819968e+02   4.4949935e+00   4.4538387e+02  -3.1420000e+00   3.1277097e+02  -1.5597419e+00   1.9993323e+02  -1.0768852e+01   9.5634861e+01   1.1389968e+02   8.2645806e+01   1.7241511e+02   2.1191677e+02   5.8398916e+01   1.7784419e+02   3.3647948e+01   1.2527419e+02   1.0582000e+02   6.3510968e+01   1.3793203e+02   2.9806486e+02   1.5417528e+02   4.7589419e+02   2.6562658e+01   1.9853194e+02   9.3625187e+01   5.8442871e+02  -1.2155871e+00   1.8455516e+02   1.0542785e+02   1.2471968e+02   1.4864759e+02   3.8539486e+02   1.6328880e+01   2.4758486e+02   1.2926368e+02   4.8457129e+02   2.2620387e+00   3.3211677e+02   1.1723034e+02   1.3463065e+02   1.0666890e+02   3.2653065e+02   1.3421497e+02   2.8354000e+02   1.8123454e+02   3.2513516e+02   2.3896606e+01   2.6696486e+02   1.2490328e+02   2.0193323e+02   2.3772147e+02   5.1006032e+02   1.9369368e+01   4.2318839e+02   2.6976219e+01   2.9799806e+02   8.2114452e+00   5.0014000e+02   7.5071871e+00   2.6301581e+02   1.4914486e+02   4.8806486e+02   3.8735280e+01   4.1337839e+02   2.5664245e+01   4.1206486e+02   3.7915280e+01   4.5460484e+02   1.7314194e+01   2.3714806e+02   1.2478751e+02   6.8694194e+01   2.2001317e+02   3.9680516e+02   4.2772000e+00   1.2987486e+02   7.4970480e+01   7.3989032e+02   5.6391032e+01   2.0519645e+02   9.8680413e+01   2.1095194e+02   7.3785458e+01   3.3699452e+02   1.3379148e+01   2.0067226e+02   7.0749768e+01   1.9348486e+02  -4.5548320e+01   1.2062226e+02   1.3206732e+02   1.7246839e+02   7.4257690e+01   2.5404032e+02   1.2634839e+02   3.0140484e+02   1.2286084e+02   4.1796486e+02   5.2823280e+01   2.0964000e+02   9.4195574e+01   1.8748486e+02   8.3121680e+01   4.1970645e+02   3.6475419e+01   1.1853486e+02   9.1447680e+01   3.6401486e+02   3.4709280e+01   2.6589484e+02   1.8243196e+02   1.8972486e+02   1.1918248e+02   4.1028677e+02   1.1434155e+01   1.3558486e+02   8.7033680e+01   2.9106194e+02   9.9363110e+01   2.6447871e+02   1.1502041e+02   4.0320645e+02   1.2912194e+01   4.9334486e+02   2.1312880e+01   1.9368806e+02   1.0625076e+02   2.2914861e+01   4.8097280e+01   4.5787486e+02   3.6300480e+01   3.5772516e+02   3.5634245e+01   4.4320806e+02   3.3913677e+01   2.8735548e+02   1.1120608e+02   6.1377742e+01   1.9396075e+02   4.7724861e+01   1.8306248e+02   2.2058486e+02   1.1594368e+02   3.3534065e+02   2.6101458e+01   1.9838613e+02   6.5131045e+01   1.8278935e+02   1.3420395e+02   3.8610486e+02   5.7520796e+00   4.0903839e+02   3.2876929e+01   2.7394419e+02   7.3265110e+01   3.1820486e+02   3.4740796e+00   2.3289742e+02   1.4201853e+02   2.0624355e+02   1.1645342e+02   1.8729645e+02   7.8996606e+01   3.5714677e+02   1.2164387e+01   9.7916452e+01   7.4955716e+01   9.7570000e+01   1.1931150e+02
   3.9082548e+02   2.6304929e+01   1.9872097e+02   1.1009168e+02   2.2761387e+02   1.4638992e+02   2.5428968e+02   1.0211489e+02   3.8650484e+02   8.4002581e+00   2.0754806e+02   1.3116938e+02   3.6466290e+02   1.2621161e+01   1.6369516e+02   8.3781161e+01   5.2834806e+02   1.2831510e+01   2.5634645e+02   1.2119970e+02   3.1070129e+02   1.4379777e+02   3.3401806e+02   1.3815759e+02   3.3431871e+02   1.0994450e+02   2.7417871e+02   1.4115764e+02   1.0017387e+02   5.1569639e+01   2.6242871e+02   1.2314861e+02   2.3268903e+02   1.0258262e+02   2.0497097e+02   9.2848129e+01   1.9198065e+02   9.7824774e+01   4.0487419e+02   5.5763935e+01   1.9377486e+02   1.7523848e+02   2.1628484e+02   9.5399471e+01   2.9589613e+02   1.3875863e+02   2.3663387e+02   2.6131871e+01   1.7441290e+01   1.1934792e+02   1.8206129e+02   1.1327961e+02   2.5955194e+02   9.2832297e+01   4.3029486e+02  -1.0163120e+01   3.8352645e+02   3.3148206e+01   2.1629323e+02   8.8129445e+01   3.5510486e+02   8.7520796e+00   2.5658839e+02   1.0934132e+02   2.4629486e+02  -1.8583120e+01   2.5914323e+02   9.8170155e+01   2.1344710e+02   9.6576168e+01   2.1375258e+02   2.0147883e+02   4.6777486e+02   3.9408480e+01   2.7480258e+02   9.5570955e+01   2.6043355e+02   8.6039510e+01   1.3660903e+02   1.5105612e+02   2.8526161e+02   1.0545488e+02   4.4601097e+02  -7.3731355e+00   3.2510000e+01   2.5121781e+01   2.8510194e+02   9.3394103e+01   2.0301387e+02   7.8908245e+01   2.0017548e+02   7.7894026e+01   2.9579903e+02   1.0445543e+02   2.0139032e+01   2.8025329e+01   3.6415486e+02   6.4180796e+00   2.4553645e+02   1.3752418e+02   4.5521387e+02   4.4572568e+01   3.2808452e+02   2.9009806e+00   2.5909290e+02   8.4520632e+01   4.1396742e+02   2.9449381e+01   2.3213677e+02   3.9960994e+01   2.4053486e+02   1.3596768e+02   4.7072968e+02   1.7152594e+01   4.2000387e+02   1.8128400e+01   2.9225097e+02   1.0271858e+01   2.0850323e+02   4.7755484e+00   7.1154861e+01   8.6568080e+01   7.1215806e+01   1.6799951e+02   1.7686677e+02   6.8012916e+01   1.8822419e+02   4.8617548e+01   1.1042419e+02   1.0975800e+02   1.0123097e+02   1.5948443e+02   3.8668486e+02   5.0425680e+01   5.3108419e+02   7.3374581e+00   2.0943194e+02   1.4270319e+02   5.3251871e+02   2.7387213e+01   1.8693516e+02   1.6228745e+02   1.5357968e+02   1.4199879e+02   3.8539486e+02   1.3328880e+01   2.6263486e+02   1.2957968e+02   5.1942129e+02  -3.9159613e+00   3.6053677e+02   1.5911674e+02   1.5558065e+02   1.3971290e+02   3.5115065e+02   1.3705537e+02   3.4449000e+02   1.7797854e+02   3.9642516e+02   2.6193406e+01   2.9025486e+02   1.5037008e+02   2.4874323e+02   2.9440667e+02   5.1116032e+02   2.7711368e+01   4.4218839e+02   2.9696219e+01   3.2161806e+02   3.9791845e+01   4.9295000e+02   1.7652387e+01   2.7306581e+02   1.5515086e+02   4.7391486e+02   3.4107280e+01   4.1218839e+02   3.0179445e+01   4.5896486e+02   5.7113280e+01   4.8027484e+02   4.4540594e+01   2.8557806e+02   1.1438311e+02   7.4274194e+01   2.0518677e+02   3.6703516e+02   1.1848800e+01   2.0048486e+02   8.7551680e+01   7.0875032e+02   2.4642232e+01   2.5438645e+02   1.3193521e+02   2.2685194e+02   7.4943458e+01   3.2442452e+02   3.2624748e+01   2.0905226e+02   6.9079368e+01   2.3087486e+02  -5.5159520e+01   1.0571226e+02   1.5555012e+02   1.9993839e+02   7.1350090e+01   2.5795032e+02   1.3408559e+02   2.6583484e+02   1.7018644e+02   4.8206486e+02   6.2885280e+01   2.2297000e+02   1.1926917e+02   1.7915486e+02   8.6878080e+01   3.9022645e+02   3.1073819e+01   1.3339486e+02   9.9688880e+01   5.2529486e+02   2.2566880e+01   2.3285484e+02   1.4826516e+02   2.1725486e+02   1.1626008e+02   4.1524677e+02   7.3673548e+00   9.1484861e+01   1.3127168e+02   2.9359194e+02   1.0883071e+02   2.4899871e+02   9.6688813e+01   4.4567645e+02   1.7134594e+01   4.9801486e+02   3.2799280e+01   2.2448806e+02   1.2468676e+02   2.1048612e+00   3.0522080e+01   4.2153486e+02   2.4057680e+01   3.4343516e+02   5.6374452e+00   4.3406806e+02   6.1404877e+01   3.3749548e+02   1.5310488e+02   5.3377742e+01   2.7794075e+02   3.4484861e+01   2.0102168e+02   2.2891486e+02   1.0999728e+02   3.5244065e+02   3.3973458e+01   2.2419613e+02   6.8406245e+01   1.8474935e+02   1.6113715e+02   3.9091486e+02  -6.9127204e+00   4.2022839e+02   2.4411729e+01   2.3399419e+02   1.0860111e+02   2.4896486e+02   1.0532796e+00   2.4165742e+02   1.2312773e+02   2.1086355e+02   1.0794382e+02   1.6677645e+02   7.4588206e+01   2.9976677e+02   1.8424787e+01   9.9826452e+01   7.8992916e+01   6.0570000e+01   1.1969150e+02
   3.4197548e+02   2.6502929e+01   2.1948097e+02   1.0852088e+02   2.7161387e+02   1.1509992e+02   2.1423968e+02   1.1407889e+02   3.1888484e+02   1.5099858e+01   2.1135806e+02   1.2138458e+02   4.3409290e+02  -1.3553239e+01   1.7364516e+02   1.0808516e+02   6.1172806e+02   2.1161110e+01   2.4639645e+02   1.3922570e+02   3.3218129e+02   1.5483937e+02   3.8880806e+02   1.7656439e+02   2.7988871e+02   9.4588903e+01   2.8464871e+02   1.3189004e+02   7.9838710e+00   2.8704839e+01   2.6765871e+02   1.3130021e+02   2.5544903e+02   7.7091819e+01   2.0963097e+02   8.7625329e+01   1.4965065e+02   7.0261174e+01   3.9891419e+02   4.8480735e+01   1.9615486e+02   1.5451808e+02   2.3009484e+02   1.0463467e+02   2.9470613e+02   9.4183832e+01   2.3435387e+02   1.7214271e+01   4.6151290e+01   1.4976112e+02   1.9420129e+02   9.8688413e+01   2.7489194e+02   1.0131510e+02   4.1410486e+02  -4.0579204e+00   3.7690645e+02   4.2537806e+01   2.5120323e+02   1.2314665e+02   2.6901486e+02   9.3092796e+00   2.4573839e+02   8.5499316e+01   2.4158486e+02  -3.6363204e+00   2.7347323e+02   1.2555375e+02   2.0787710e+02   1.3479177e+02   2.4346258e+02   1.8692203e+02   4.3244486e+02   7.1284880e+01   2.5323258e+02   7.5766555e+01   2.8205355e+02   1.1178991e+02   1.8446903e+02   1.0469732e+02   2.4759161e+02   9.6518477e+01   5.2329097e+02   2.1164465e+01   3.8130000e+01  -9.4781935e-01   2.8486194e+02   1.0979330e+02   2.1954387e+02   9.9295845e+01   2.3164548e+02   1.1237643e+02   2.7536903e+02   1.0513983e+02   2.3989032e+01   2.1477329e+01   3.8039486e+02  -2.9311204e+00   2.6677645e+02   1.6373498e+02   3.7654387e+02   2.5196168e+01   3.2160452e+02   2.2849381e+01   2.6409290e+02   1.0155063e+02   4.6668742e+02   1.1081781e+01   2.3403677e+02   5.7998994e+01   2.0215486e+02   1.2689808e+02   5.1238968e+02  -4.1802065e+00   3.2048387e+02  -8.6000000e-01   2.2035097e+02   8.6438581e+00   2.3917323e+02   4.9919484e+00   7.7534861e+01   1.4815768e+02   8.9545806e+01   1.5238311e+02   1.9991677e+02   6.1448916e+01   2.1884419e+02   4.7647948e+01   1.4287419e+02   9.6312000e+01   9.7320968e+01   1.3955723e+02   5.2639486e+02  -2.3112045e-01   4.8127419e+02   3.6652258e+01   2.0843194e+02   1.2921319e+02   5.2324871e+02   4.5858813e+01   2.3083516e+02   1.0796545e+02   1.2419968e+02   1.4506919e+02   3.6615486e+02   2.5018080e+01   2.7591486e+02   1.2713728e+02   5.1861129e+02   2.0388839e+01   3.3985677e+02   1.6635114e+02   1.6511065e+02   1.4085050e+02   3.4001065e+02   1.6723657e+02   3.2507000e+02   2.0772214e+02   3.6861516e+02   2.9708206e+01   2.9425486e+02   1.7086008e+02   2.2141323e+02   2.2173307e+02   5.1873032e+02   1.3345768e+01   3.9918839e+02   6.4762194e+00   2.9422806e+02   1.4363045e+01   4.7052000e+02   1.9016787e+01   2.4430581e+02   1.3645166e+02   4.5939486e+02   4.6558880e+01   4.0399839e+02   7.9346452e+00   3.8863486e+02   1.5119680e+01   4.7960484e+02   4.7544194e+01   2.4281806e+02   1.3471391e+02   6.7554194e+01   2.0148437e+02   3.5746516e+02   8.1844000e+00   1.9229486e+02   1.0654688e+02   7.4818032e+02   2.5627832e+01   2.4591645e+02   1.4432281e+02   2.1485194e+02   9.5433458e+01   3.6185452e+02   2.8300348e+01   1.8786226e+02   6.6394568e+01   2.2029486e+02  -4.1843120e+01   1.0628226e+02   1.0707452e+02   1.8103839e+02   6.9382090e+01   2.2409032e+02   1.3779439e+02   2.9059484e+02   1.2139564e+02   4.6134486e+02   4.7452880e+01   2.1802000e+02   1.0085517e+02   1.7006486e+02   7.9945280e+01   4.3856645e+02   1.7686619e+01   1.4710486e+02   8.2972080e+01   5.2253486e+02   5.0767955e-01   2.1989484e+02   1.5735196e+02   2.2353486e+02   1.4089768e+02   4.2047677e+02  -4.5710452e+00   8.9634861e+01   1.2422968e+02   2.4939194e+02   9.8266710e+01   2.2880871e+02   1.0520401e+02   3.8129645e+02   3.0714994e+01   4.7968486e+02   2.8555680e+01   2.2025806e+02   8.3795161e+01   2.5154861e+01   2.7958080e+01   4.4048486e+02   3.3071680e+01   2.9976516e+02   5.1810452e+00   4.5916806e+02   3.5736877e+01   3.2706548e+02   1.4883928e+02   4.6897742e+01   3.0311915e+02   6.8254861e+01   1.8266008e+02   2.3291486e+02   9.0147280e+01   3.5858065e+02   9.1422581e+00   2.3553613e+02   7.7399045e+01   1.9540935e+02   1.1038435e+02   3.7553486e+02   2.0697680e+01   3.0922839e+02   1.8151729e+01   2.2818419e+02   1.0554591e+02   2.6939486e+02   3.2288796e+00   2.2475742e+02   1.3105973e+02   2.1753355e+02   9.9070219e+01   1.8434645e+02   6.9612606e+01   2.9805677e+02   8.4215871e+00   8.5676452e+01   6.6224916e+01   2.3710000e+01   1.2726030e+02
   3.2549548e+02   3.0101329e+01   1.8343097e+02   1.4326488e+02   2.5199387e+02   1.4671952e+02   2.2942968e+02   7.3573690e+01   3.6122484e+02  -9.0734194e-01   2.4983806e+02   1.3959618e+02   4.0842290e+02   4.8260361e+01   1.8416516e+02   9.5143561e+01   6.3806806e+02   2.1713910e+01   2.5306645e+02   1.2712210e+02   3.2308129e+02   1.4990737e+02   3.4291806e+02   1.6460559e+02   3.0407871e+02   1.1760370e+02   3.0141871e+02   1.1597844e+02   3.1173871e+01   1.2899639e+01   2.6565871e+02   1.3613021e+02   2.4168903e+02   1.1128262e+02   2.0692097e+02   8.6172129e+01   1.8069065e+02   8.6057974e+01   3.5510419e+02   5.3985535e+01   2.7244486e+02   1.4308488e+02   2.3804484e+02   9.8328671e+01   2.6861613e+02   1.2747103e+02   2.2230387e+02   3.1368271e+01   2.7821290e+01   1.3608752e+02   1.7987129e+02   1.2855481e+02   2.4651194e+02   9.3065497e+01   4.3363486e+02  -2.1810320e+01   3.8018645e+02   1.7085406e+01   2.4191323e+02   1.2726985e+02   2.8129486e+02   1.6326880e+01   2.5101839e+02   1.1107692e+02   2.8020486e+02  -4.3959204e+00   2.7509323e+02   1.2332415e+02   2.1358710e+02   1.1752497e+02   2.0581258e+02   1.7146403e+02   4.0529486e+02   4.2266880e+01   2.5866258e+02   8.3952155e+01   2.8958355e+02   7.8897510e+01   1.4965903e+02   9.3532116e+01   2.5878161e+02   9.0673277e+01   4.9291097e+02   4.0648645e+00   4.9890000e+01   3.9713806e+00   2.8372194e+02   1.3845450e+02   2.3597387e+02   7.1461445e+01   2.2743548e+02   1.0713323e+02   2.9270903e+02   1.0094263e+02   4.3229032e+01   2.2748129e+01   3.6358486e+02   1.6983680e+01   2.5872645e+02   1.5599898e+02   4.2354387e+02   1.0336168e+01   2.9632452e+02   1.4351781e+01   2.8205290e+02   1.1273383e+02   4.5168742e+02  -7.7182194e+00   2.4951677e+02   7.9610594e+01   2.6106486e+02   1.3389528e+02   4.8486968e+02  -6.3586065e+00   3.1653387e+02   9.7860000e+00   2.0106097e+02   3.7570581e+00   2.1946323e+02   3.2787484e+00   7.8154861e+01   1.3257808e+02   8.9505806e+01   1.8062631e+02   1.8601677e+02   6.0900916e+01   2.1780419e+02   4.1061148e+01   1.2992419e+02   1.0684800e+02   8.2890968e+01   1.0362163e+02   5.1101486e+02   2.4999280e+01   4.8784419e+02   4.3696658e+01   2.2753194e+02   1.0906519e+02   6.0379871e+02   2.5594813e+01   1.8450516e+02   1.3882185e+02   1.7048968e+02   1.4736599e+02   3.2891486e+02   2.4847280e+01   2.4472486e+02   8.2782480e+01   4.6319129e+02   1.3162439e+01   3.2601677e+02   1.5745834e+02   1.7806065e+02   9.7294503e+01   3.0572065e+02   1.4378977e+02   3.0188000e+02   1.8619734e+02   3.5437516e+02   1.7367406e+01   2.9991486e+02   1.6536728e+02   2.0608323e+02   1.9695947e+02   4.7992032e+02   1.1640568e+01   4.3741839e+02   1.3507819e+01   2.7599806e+02   1.3251445e+01   5.0718000e+02   3.8233987e+01   2.6925581e+02   1.4374566e+02   4.8925486e+02   3.0830080e+01   4.0623839e+02   1.4845445e+01   4.3744486e+02   2.9214880e+01   4.5527484e+02   3.5160594e+01   2.5162806e+02   9.5869110e+01   9.1314194e+01   2.0206357e+02   3.4013516e+02   1.8570800e+01   1.6929486e+02   9.0286880e+01   6.2542032e+02   3.8648632e+01   2.4067645e+02   1.0722201e+02   2.4042194e+02   8.7577858e+01   3.5909452e+02   2.0131148e+01   1.7705226e+02   6.0069368e+01   2.1720486e+02  -5.3975920e+01   8.9432258e+01   1.2342252e+02   1.8098839e+02   5.1096090e+01   2.9971032e+02   1.7431479e+02   2.8769484e+02   1.2124764e+02   4.7106486e+02   4.8195280e+01   2.5549000e+02   1.1818757e+02   1.9829486e+02   1.0034688e+02   4.8308645e+02   2.5595019e+01   1.8639486e+02   1.0605888e+02   6.6001486e+02  -4.4907204e+00   2.6285484e+02   1.2353516e+02   2.4568486e+02   1.4212568e+02   4.4638677e+02   4.4496155e+01   8.6484861e+01   1.2644168e+02   2.7501194e+02   8.8267110e+01   2.2752871e+02   7.4066413e+01   3.7877645e+02   2.9106594e+01   4.7229486e+02   3.2996880e+01   2.4220806e+02   1.1155916e+02   1.3534861e+01   4.3697680e+01   4.2782486e+02   4.1274480e+01   3.8981516e+02   3.3067045e+01   4.6273806e+02   4.8351277e+01   3.0221548e+02   1.3416728e+02   5.1137742e+01   2.7530995e+02   3.9774861e+01   1.9864848e+02   2.5234486e+02   1.3331288e+02   4.0420065e+02   1.2682658e+01   2.1153613e+02   5.3509045e+01   1.9512935e+02   1.2973675e+02   3.7129486e+02   2.6986880e+01   3.1218839e+02   3.5724929e+01   2.2003419e+02   1.2086791e+02   2.6348486e+02   9.9916796e+00   2.2051742e+02   1.1767893e+02   2.4176355e+02   8.5371819e+01   1.9301645e+02   9.4729006e+01   2.9638677e+02   9.9351871e+00   1.0686645e+02   1.0266972e+02   5.7570000e+01   1.1712150e+02
[truncated: 6,376,870 more chars]
