# Supplementary material for: Specific structural elements of the T-box riboswitch drive the two-step binding of the tRNA ligand
Source: eLife. 2018 Sep 25;7:e39518. doi: 10.7554/eLife.39518 (PMC6197855; doi:10.7554/eLife.39518)
Supplement: Figure 4—source data 2. [file elife-39518-fig4-data2.zip › Repeat1.txt]

   2.0000000e+00   2.0000000e+00   3.0000000e+00   3.0000000e+00   8.0000000e+00   8.0000000e+00   9.0000000e+00   9.0000000e+00   1.1000000e+01   1.1000000e+01   1.3000000e+01   1.3000000e+01   3.7000000e+01   3.7000000e+01   4.0000000e+01   4.0000000e+01   4.2000000e+01   4.2000000e+01   5.8000000e+01   5.8000000e+01   6.0000000e+01   6.0000000e+01   6.3000000e+01   6.3000000e+01   6.5000000e+01   6.5000000e+01   7.3000000e+01   7.3000000e+01   7.6000000e+01   7.6000000e+01   8.3000000e+01   8.3000000e+01   8.9000000e+01   8.9000000e+01   9.4000000e+01   9.4000000e+01   1.0100000e+02   1.0100000e+02   1.0500000e+02   1.0500000e+02   1.1000000e+02   1.1000000e+02   1.1600000e+02   1.1600000e+02   1.1800000e+02   1.1800000e+02   1.1900000e+02   1.1900000e+02   1.4200000e+02   1.4200000e+02   1.4600000e+02   1.4600000e+02   1.5200000e+02   1.5200000e+02   1.5300000e+02   1.5300000e+02   1.5500000e+02   1.5500000e+02   1.5900000e+02   1.5900000e+02   1.6100000e+02   1.6100000e+02   1.6200000e+02   1.6200000e+02   1.6400000e+02   1.6400000e+02   1.7100000e+02   1.7100000e+02   1.7200000e+02   1.7200000e+02   1.7600000e+02   1.7600000e+02   1.7700000e+02   1.7700000e+02   1.8600000e+02   1.8600000e+02   1.8700000e+02   1.8700000e+02   1.8800000e+02   1.8800000e+02   1.9000000e+02   1.9000000e+02   1.9300000e+02   1.9300000e+02   1.9700000e+02   1.9700000e+02   2.0300000e+02   2.0300000e+02   2.1300000e+02   2.1300000e+02   2.1700000e+02   2.1700000e+02   2.2000000e+02   2.2000000e+02   2.2100000e+02   2.2100000e+02   2.3200000e+02   2.3200000e+02   2.3600000e+02   2.3600000e+02   2.4000000e+02   2.4000000e+02   2.4100000e+02   2.4100000e+02   2.5300000e+02   2.5300000e+02   2.6800000e+02   2.6800000e+02   2.6900000e+02   2.6900000e+02   2.8300000e+02   2.8300000e+02   2.9000000e+02   2.9000000e+02   2.9500000e+02   2.9500000e+02   2.9900000e+02   2.9900000e+02   3.0000000e+02   3.0000000e+02   3.0200000e+02   3.0200000e+02   3.1400000e+02   3.1400000e+02   3.1600000e+02   3.1600000e+02   3.3000000e+02   3.3000000e+02   3.3900000e+02   3.3900000e+02   3.4100000e+02   3.4100000e+02   3.4800000e+02   3.4800000e+02   3.5600000e+02   3.5600000e+02   3.6700000e+02   3.6700000e+02   3.7900000e+02   3.7900000e+02   3.8300000e+02   3.8300000e+02   3.9400000e+02   3.9400000e+02   3.9500000e+02   3.9500000e+02   4.0000000e+02   4.0000000e+02   4.1300000e+02   4.1300000e+02   4.1400000e+02   4.1400000e+02   4.1900000e+02   4.1900000e+02   4.2700000e+02   4.2700000e+02   4.2900000e+02   4.2900000e+02   4.3500000e+02   4.3500000e+02   4.4000000e+02   4.4000000e+02   4.4500000e+02   4.4500000e+02   4.4800000e+02   4.4800000e+02   4.4900000e+02   4.4900000e+02   4.5100000e+02   4.5100000e+02   4.5400000e+02   4.5400000e+02   4.5600000e+02   4.5600000e+02   4.5700000e+02   4.5700000e+02   4.6100000e+02   4.6100000e+02   4.6500000e+02   4.6500000e+02   4.6700000e+02   4.6700000e+02   4.6800000e+02   4.6800000e+02   4.7200000e+02   4.7200000e+02   4.7400000e+02   4.7400000e+02   4.8300000e+02   4.8300000e+02   5.0300000e+02   5.0300000e+02   5.1000000e+02   5.1000000e+02   5.1200000e+02   5.1200000e+02   5.1400000e+02   5.1400000e+02   5.1600000e+02   5.1600000e+02   5.1800000e+02   5.1800000e+02   5.2900000e+02   5.2900000e+02   5.3100000e+02   5.3100000e+02   5.3200000e+02   5.3200000e+02   5.3800000e+02   5.3800000e+02   5.4300000e+02   5.4300000e+02   5.5700000e+02   5.5700000e+02   5.6000000e+02   5.6000000e+02   5.6700000e+02   5.6700000e+02   5.7400000e+02   5.7400000e+02   5.7500000e+02   5.7500000e+02   5.7600000e+02   5.7600000e+02   5.8000000e+02   5.8000000e+02   5.8300000e+02   5.8300000e+02   5.8700000e+02   5.8700000e+02   5.8800000e+02   5.8800000e+02   5.8900000e+02   5.8900000e+02   5.9500000e+02   5.9500000e+02   6.0500000e+02   6.0500000e+02   6.2100000e+02   6.2100000e+02   6.2200000e+02   6.2200000e+02   6.2500000e+02   6.2500000e+02   6.2600000e+02   6.2600000e+02   6.2700000e+02   6.2700000e+02   6.3400000e+02   6.3400000e+02   6.3800000e+02   6.3800000e+02   6.4100000e+02   6.4100000e+02   6.5000000e+02   6.5000000e+02   6.5800000e+02   6.5800000e+02   6.6700000e+02   6.6700000e+02   6.7100000e+02   6.7100000e+02   6.8100000e+02   6.8100000e+02   6.8600000e+02   6.8600000e+02   6.8800000e+02   6.8800000e+02   6.9000000e+02   6.9000000e+02   6.9100000e+02   6.9100000e+02   6.9900000e+02   6.9900000e+02   7.0100000e+02   7.0100000e+02   7.0300000e+02   7.0300000e+02   7.0700000e+02   7.0700000e+02   7.1100000e+02   7.1100000e+02   7.1200000e+02   7.1200000e+02   7.1500000e+02   7.1500000e+02
   3.7108839e+02   1.5318413e+01   5.2034000e+02   5.9200865e+01   4.0872387e+02   7.0446710e+00   3.1617510e+02   1.0278888e+01   3.6836510e+02  -6.4319455e+00   3.9165510e+02   3.3000488e+01   4.6257290e+02   5.0344903e+00   5.1780710e+02   1.6315755e+01   4.4994194e+02  -2.7700882e+00   6.5802806e+02   2.3191626e+01   4.9914290e+02  -7.6682065e+00   4.8945516e+02   7.5113265e+01   4.4132032e+02   2.6378568e+01   3.9557452e+02   1.5553071e+01   4.1519839e+02  -8.5510323e+00   3.0894226e+02  -3.7266710e+00   5.6768677e+02   2.0548929e+01   5.0998510e+02   1.9634088e+01   3.5628258e+02  -1.4035742e+00   3.5141258e+02   1.8129054e+02   3.4017839e+02   1.3034761e+01   4.5301806e+02   1.8426619e+01   4.5665510e+02  -1.5339512e+01   5.1588710e+02  -2.1312581e+01   3.8558806e+02   1.4365908e+02   3.4350129e+02   9.7266710e+00   4.6908290e+02  -7.6611484e+00   5.4054677e+02  -8.7398710e+00   4.4625516e+02   1.9853935e+00   3.5823129e+02   2.3354537e+02   4.8879452e+02   1.1432245e+01   4.3707774e+02   5.7863613e+00   4.4864903e+02   3.1967110e+01   3.6877968e+02   1.2768271e+01   4.4407710e+02   2.4576735e+01   6.3390484e+02   1.8207935e+01   5.1132387e+02   2.1114090e+01   4.7531510e+02   4.8167688e+01   3.9481839e+02  -6.8606323e+00   2.7148097e+02  -3.3768645e+00   4.3032226e+02   2.5830994e+01   4.4327510e+02   4.2490888e+01   3.6736510e+02   2.7083688e+01   4.5305742e+02   6.7250323e-01   4.3017355e+02   1.7693213e+01   2.1537323e+02   5.8649497e+01   2.2146510e+02   1.5656876e+00   3.5128903e+02   1.0923652e+01   3.3710194e+02   1.1277329e+01   3.9967510e+02   1.2268888e+01   3.1613258e+02   8.8532645e+00   3.9628065e+02  -5.1027742e+00   2.2397548e+02   7.8200994e+01   3.6705419e+02   3.3662116e+01   2.1028032e+02   5.3611226e+00   4.4308645e+02   5.5581148e+01   3.5217194e+02   2.2315302e+02   3.1935097e+02   4.4278052e+01   4.5544065e+02   2.6499097e+00   4.0029290e+02   2.7441406e+01   5.8839032e+02   5.2455871e+01   4.2155510e+02   4.9384876e+00   3.5584355e+02   3.3153161e+01   3.2234516e+02   1.4672387e+01   3.3348161e+02   1.1963729e+01   2.5232935e+02   1.5849781e+01   1.9095226e+02   2.0989626e+01   2.9710032e+02  -7.7793161e+00   4.0310710e+02   2.5930452e+00   3.8222452e+02  -1.2310219e+01   3.5657065e+02  -6.6769419e+00   1.7962806e+02  -1.3489277e+01   3.1678774e+02  -1.7544632e+01   4.8797839e+02   3.7381406e+01   4.8733323e+02   7.5085032e+00   5.1683548e+02   2.7866387e+01   4.6507161e+02   2.5010452e+00   4.4429742e+02  -1.6490568e+01   4.6000323e+02   2.2577806e+01   3.8526355e+02  -1.1570439e+01   3.3458516e+02  -1.6783587e+01   3.3947645e+02   3.7576903e+00   3.1389000e+02   1.3437832e+01   4.0769677e+02  -1.7340581e+01   3.8219871e+02   2.8540555e+01   3.6298645e+02   1.9783987e+01   3.4440774e+02  -1.1694555e+01   4.1177839e+02  -9.4654968e+00   1.7846613e+02   1.2855432e+02   3.4633677e+02   4.0039832e+01   3.2856710e+02  -2.9485935e+00   3.3573290e+02  -9.3570194e+00   4.4141419e+02   1.5275252e+01   2.5867671e+02  -1.0279561e+01   1.3912510e+02  -4.6417112e+01   3.6026581e+02  -5.2554839e-02   3.8053290e+02   1.2473174e+01   5.4414159e+02  -9.1108903e+00   3.1691839e+02  -2.2018581e+00   5.3875258e+02   8.8365677e+00   4.0597774e+02  -1.0511226e+00   3.7505677e+02   2.0411910e+01   5.0986194e+02   7.2829806e+00   4.1607097e+02   1.8090774e+01   5.2040935e+02   5.1053161e+00   3.5604226e+02   1.1348877e+01   2.5379516e+02  -3.1376839e+01   4.4838323e+02   2.5388697e+01   2.9716065e+02  -1.4670916e+01   3.2928613e+02  -2.0416116e+01   2.0918871e+02   1.2592877e+02   4.1636510e+02  -6.1663124e+00   3.4116097e+02   3.0960348e+01   3.7231290e+02  -1.3341484e+01   2.2495903e+02   1.7566826e+01   3.1422516e+02   8.8152129e+00   2.8272419e+02   2.6695935e+01   4.1323355e+02   1.9581961e+01   2.8218581e+02   8.8670710e+00   5.7934032e+02   1.2234710e+01   3.8486742e+02  -3.3881032e+00   2.8984510e+02   2.5335288e+01   4.1288510e+02   2.0112088e+01   3.0560935e+02  -6.3068426e+01   2.8178129e+02  -1.6134439e+01   5.2390806e+02  -1.8698452e+01   5.0476677e+02   1.7837045e+01   4.1891516e+02  -1.3111277e+01   3.3502542e+02  -3.2193535e+01   2.4544097e+02  -6.0759226e+00   4.7692903e+02   1.0202452e+01   3.5473806e+02   1.4547097e-01   9.7242258e+01   1.5779933e+02   3.7579355e+02  -6.0826387e+01   3.3300903e+02  -2.9349110e+01   4.3084516e+02  -6.1053548e+00   4.7914032e+02  -8.4638710e-01   2.5622806e+02  -3.6501935e-01   3.8836510e+02  -1.0976312e+01   4.4887516e+02  -6.7184000e+00   3.3784510e+02  -6.5364712e+01   1.6875387e+02   5.8608400e+01   1.9808323e+02  -1.0130206e+01
   3.7984839e+02  -4.7223871e+00   4.4219000e+02   4.3212865e+01   4.3306387e+02   1.7287471e+01   2.9727510e+02   1.1410888e+01   3.8265510e+02   9.8948545e+00   4.1046510e+02   2.9925688e+01   4.0963290e+02   1.1109690e+01   4.8618710e+02   4.7075355e+01   4.4555194e+02   8.8611118e+00   5.9630806e+02   2.3039226e+01   4.3857290e+02   3.4177394e+01   4.4726516e+02   7.4588465e+01   4.3408032e+02   3.7767768e+01   3.9810452e+02   5.1690671e+01   5.2571839e+02  -1.4242632e+01   3.5917226e+02   2.7404929e+01   5.9611677e+02   4.8134529e+01   4.5479510e+02   3.9999288e+01   3.3523258e+02   7.8004258e+00   3.0812258e+02   1.3856374e+02   2.9198839e+02   1.3409961e+01   4.2587806e+02   2.5367819e+01   4.3931510e+02  -2.4622312e+01   4.7816710e+02   2.1750194e+00   3.2325806e+02   1.4683548e+02   3.6884129e+02   1.0699471e+01   4.2584290e+02   2.2468052e+01   5.6349677e+02   3.5614129e+01   4.0968516e+02   2.7290994e+01   3.5380129e+02   1.7741977e+02   3.4765452e+02   2.2343445e+01   4.1335774e+02   1.5403961e+01   4.6412903e+02   7.6287097e+00   4.3410968e+02  -1.4218129e+01   3.1354710e+02   2.4439135e+01   5.9181484e+02   3.1625135e+01   5.0318387e+02   1.7855290e+01   4.7874510e+02   4.8893288e+01   3.2381839e+02   3.7693677e+00   2.4757097e+02   2.0015935e+01   3.9284226e+02   1.2093935e+00   3.6936510e+02   3.6833688e+01   3.6046510e+02   3.5825688e+01   4.0400742e+02   2.8765032e+00   4.0575355e+02   5.7456813e+01   1.5965323e+02   7.2577097e+01   2.1269510e+02   1.9417288e+01   3.7523903e+02   2.9717652e+01   3.8301194e+02   2.3554529e+01   3.8932510e+02   1.1496888e+01   2.7327258e+02   1.3472065e+01   3.4261065e+02   5.6708258e+00   2.3873548e+02   9.5300194e+01   4.6919419e+02   1.6730916e+01   2.5466032e+02   1.7950723e+01   4.3694645e+02   4.5502348e+01   2.9550194e+02   2.1082662e+02   3.4868097e+02   7.2116516e+00   5.1215065e+02   3.4063110e+01   4.2572290e+02   2.2117006e+01   5.7287032e+02   6.6507471e+01   4.5479510e+02   2.1279288e+01   3.3903355e+02   2.2637961e+01   3.1330516e+02   9.2055871e+00   3.3781161e+02   2.2197329e+01   2.5094935e+02   1.6670181e+01   2.0990226e+02   1.9193626e+01   3.3482032e+02   5.7730839e+00   3.4825710e+02   7.1210452e+00   4.0384452e+02   2.3580181e+01   4.1519065e+02   2.3243458e+01   2.2176806e+02  -4.7204774e+00   3.8140774e+02  -8.1423226e-01   5.1786839e+02   2.0840206e+01   5.6204323e+02   2.6251703e+01   5.8049548e+02   3.3393587e+01   5.2588161e+02   6.5062452e+00   4.6053742e+02  -8.6997677e+00   5.4381323e+02   1.5493006e+01   4.3150355e+02   1.9440361e+01   3.4092516e+02   1.2469213e+01   3.5214645e+02   1.1554090e+01   3.5213000e+02   5.0948632e+01   4.0493677e+02  -2.0697806e+00   3.2367871e+02   4.4602155e+01   3.4270645e+02   5.6506387e+01   4.0107774e+02   2.2431845e+01   4.3239839e+02   1.7694903e+01   1.7465613e+02   1.4694912e+02   4.1594677e+02   7.3310323e+00   3.2261710e+02   4.1074065e+00   3.2111290e+02   2.8862581e+01   4.5213419e+02  -2.4423484e+00   3.4401671e+02   4.7032387e+00   1.7936510e+02  -4.6156312e+01   3.6488581e+02  -7.5621548e+00   3.9977290e+02   3.9339742e+00   5.3380159e+02  -1.8663690e+01   2.7306839e+02   8.2614194e-01   5.3984258e+02   1.6319368e+01   4.2640774e+02  -1.1775523e+01   3.6186677e+02   1.2037110e+01   4.3648194e+02  -1.3696619e+01   4.3702097e+02   1.5124774e+01   4.4069935e+02  -2.0378839e+00   4.7157226e+02   1.7156477e+01   3.4936516e+02  -1.2452439e+01   4.8819323e+02  -1.0896103e+01   3.4283065e+02   1.4585484e+01   2.7290613e+02   6.6642839e+00   1.7818871e+02   1.2050877e+02   3.6003510e+02  -7.2299124e+00   2.6631097e+02  -1.0516516e+00   3.2474290e+02   4.1741161e+00   3.1248903e+02   1.3144426e+01   2.6898516e+02  -1.0855587e+01   3.1934419e+02  -6.0436645e+00   4.3380355e+02   1.3276361e+01   2.9156581e+02  -1.1543329e+01   5.2305032e+02  -1.3502090e+01   4.1724742e+02   2.1149677e-01   3.2093510e+02   1.3568088e+01   3.4931510e+02   3.8768760e-01   2.8636935e+02  -4.5819226e+01   1.9968129e+02  -3.1364387e+00   5.8428806e+02  -1.0528852e+01   4.7810677e+02   3.5898452e+00   3.8282516e+02  -1.1984077e+01   3.0131542e+02  -3.6496735e+01   2.3692097e+02  -1.2054323e+01   4.5830903e+02  -7.3079484e+00   3.1126806e+02  -2.1276929e+01   8.4002258e+01   1.1613853e+02   3.9007355e+02  -3.1208787e+01   3.1310903e+02  -1.3807110e+01   3.4126516e+02  -2.8389548e+00   4.8400032e+02  -1.2195187e+01   2.6622806e+02  -2.6875019e+01   4.1903510e+02  -2.8709912e+01   3.8671516e+02  -7.2256000e+00   3.2269510e+02  -6.4292712e+01   1.5403387e+02   4.4456000e+01   1.9265323e+02  -1.9975806e+01
   4.1184839e+02  -7.5223871e+00   4.7905000e+02   1.4314065e+01   4.7829387e+02  -9.0409290e+00   3.0946510e+02   1.7435688e+01   4.1293510e+02  -7.3875455e+00   4.1841510e+02   2.0669688e+01   3.9110290e+02   1.7962090e+01   5.2761710e+02   6.1909548e+00   4.2670194e+02   1.3179112e+01   6.7345806e+02   5.0197226e+01   5.4743290e+02   1.0418594e+01   4.8369516e+02   5.6524065e+01   3.6970032e+02   1.3398168e+01   3.7310452e+02   5.5880671e+01   4.6781839e+02   1.1719368e+01   3.5203226e+02   3.1876129e+01   5.6221677e+02   2.0366529e+01   4.9636510e+02  -5.0863124e+00   3.1132258e+02  -3.7667742e+00   3.5007258e+02   1.3391774e+02   3.0979839e+02   1.2845161e+01   4.4582806e+02   2.4431819e+01   4.0122510e+02  -3.5005112e+01   4.3931710e+02  -1.3698065e-01   3.0382806e+02   1.5395988e+02   4.3184129e+02  -2.6305290e+00   4.2289290e+02   2.4224052e+01   6.1549677e+02   7.0741290e+00   4.9649516e+02   3.8676194e+01   3.6970129e+02   1.9462777e+02   3.6165452e+02   6.8934452e+00   4.0993774e+02   2.3577561e+01   4.2441903e+02   4.6525510e+01   3.7496968e+02   2.0830710e+00   3.3433710e+02  -6.4840645e+00   5.8738484e+02   1.0839535e+01   4.8580387e+02   2.6055690e+01   5.1165510e+02   8.6690488e+01   3.6772839e+02   6.6567742e-02   2.4705097e+02   2.6677535e+01   4.6418226e+02  -2.5027806e+01   3.7150510e+02   5.8522488e+01   3.5574510e+02   5.2063288e+01   4.1972742e+02   3.8718903e+01   4.3265355e+02   2.6544813e+01   1.9399323e+02   6.1259897e+01   2.1812510e+02   1.4552888e+01   4.0276903e+02   3.4705252e+01   3.7205194e+02   6.7213290e+00   3.4952510e+02  -1.3819112e+01   2.6918258e+02   8.9392645e+00   3.8980065e+02   3.7562581e-01   2.3583548e+02   1.0334219e+02   3.7967419e+02   3.0992516e+01   2.0014032e+02   1.5262323e+01   4.5998645e+02   3.1809148e+01   3.2803194e+02   2.2331422e+02   2.8020097e+02   3.0980052e+01   4.4301065e+02   9.5943097e+00   4.4958290e+02   2.9688206e+01   5.1853032e+02   3.1904671e+01   3.6127510e+02   1.5380888e+01   3.8974355e+02   4.6911161e+01   3.3215516e+02   2.6847587e+01   2.7767161e+02   5.1485290e+00   2.3680935e+02   2.3321381e+01   1.8119226e+02   5.3004258e+00   3.3534032e+02   1.6871484e+01   3.3353710e+02   1.6778645e+01   4.0851452e+02   2.3876581e+01   4.3314065e+02   1.8097458e+01   2.2271806e+02   1.3873523e+01   3.6730774e+02   1.6503768e+01   5.3023839e+02   1.6850606e+01   5.4247323e+02   3.4767303e+01   5.6954548e+02   3.5609587e+01   4.4226161e+02   4.7195845e+01   4.4867742e+02  -5.0809677e+00   5.3514323e+02   3.0036606e+01   4.7155355e+02   5.1463613e+00   3.3768516e+02   2.5008413e+01   3.8395645e+02   4.4892903e+00   4.1980000e+02   2.2825032e+01   3.8298677e+02  -7.8937806e+00   4.1667871e+02   5.4062155e+01   3.5475645e+02   4.2732387e+01   3.6726774e+02   1.6286645e+01   4.8349839e+02   2.9176903e+01   1.6961613e+02   9.8832323e+01   3.8047677e+02   2.0358632e+01   3.2761710e+02   9.6074065e+00   3.5021290e+02   2.3774581e+01   3.9079419e+02   7.6548516e+00   3.3786671e+02   2.8052387e+00   1.8093510e+02  -5.3041912e+01   3.7369581e+02   3.7963045e+01   3.9139290e+02   9.6943742e+00   5.4714159e+02   1.6491097e+00   2.8210839e+02   5.2029419e+00   5.6779258e+02   1.3336774e-01   4.1892774e+02   2.2292877e+01   3.6257677e+02   1.8650310e+01   4.3005194e+02   1.3097781e+01   4.0288097e+02   5.6159742e+00   4.6345935e+02   9.1413161e+00   4.3962226e+02   1.2332477e+01   3.2898516e+02  -1.3920387e+00   5.0810323e+02   3.0181097e+01   3.1102065e+02  -5.2497161e+00   2.9319613e+02   7.2810839e+00   2.1604871e+02   1.1380997e+02   4.0550510e+02   2.9924876e+00   3.0707097e+02  -5.3624516e+00   3.7793290e+02   1.0878916e+01   2.6919903e+02  -1.0162374e+01   3.3112516e+02  -2.7267871e+00   3.3224419e+02  -1.7356645e+00   4.1323355e+02   2.2921961e+01   2.5899581e+02   4.8222710e+00   4.9434032e+02   3.7084710e+01   4.0538742e+02   1.3310297e+01   4.1160510e+02   3.2784488e+01   4.2327510e+02   8.6108876e+00   3.4060935e+02  -2.8628426e+01   3.2754129e+02  -6.9852387e+00   4.9018806e+02   2.6379148e+01   4.8667677e+02   8.7142452e+00   3.8372516e+02  -2.2056077e+01   3.4426542e+02  -4.7827355e+00   2.4682097e+02  -2.7563226e+00   4.0082903e+02   3.1430452e+01   2.9173806e+02  -2.1854529e+01   9.9812258e+01   1.8530373e+02   4.4874355e+02  -5.4712387e+01   3.8310903e+02   1.7328903e+00   4.4958516e+02  -2.1234555e+01   4.5205032e+02   1.4320813e+01   2.5008806e+02   4.3161806e+00   3.9760510e+02   7.5744876e+00   4.5923516e+02  -2.8720000e-01   2.8422510e+02  -4.5925112e+01   1.5922387e+02   4.7940800e+01   2.4008323e+02  -8.2002065e+00
   3.7922839e+02  -5.3278710e-01   5.5895000e+02   3.6492065e+01   4.2977387e+02   9.6506710e+00   2.8422510e+02   2.7114888e+01   3.4227510e+02   2.1752545e+00   4.2712510e+02   1.5732888e+01   4.7010290e+02   7.9620903e+00   5.4266710e+02   1.9556955e+01   4.3836194e+02   5.2963118e+00   6.1745806e+02   1.6347226e+01   4.8162290e+02   2.2353394e+01   5.2621516e+02   8.6272465e+01   3.8494032e+02   1.3648968e+01   4.0033452e+02   3.8512271e+01   4.5295839e+02   1.1481677e+00   3.4041226e+02   1.7945729e+01   5.6411677e+02   1.5594529e+01   4.9250510e+02   2.2692488e+01   3.1161258e+02  -1.6399742e+00   3.8441258e+02   1.8565054e+02   3.2964839e+02   8.7771613e+00   4.1035806e+02   2.6989419e+01   4.2969510e+02  -1.9282712e+01   4.6383710e+02   4.7514194e+00   3.6197806e+02   1.7496788e+02   3.7517129e+02   4.7307097e-01   4.5065290e+02   3.3723252e+01   5.4707677e+02   3.7737729e+01   4.3011516e+02   2.5326594e+01   3.3594129e+02   2.0708857e+02   3.5289452e+02   2.6424516e-01   4.3969774e+02  -1.1943239e+01   4.5779903e+02   4.2515110e+01   3.9034968e+02  -7.7173290e+00   3.3760710e+02  -2.7456645e+00   5.4995484e+02   2.6593935e+01   4.8270387e+02   5.1453690e+01   5.2779510e+02   7.4439288e+01   3.0953839e+02  -2.3658232e+01   2.3810097e+02   2.0343535e+01   3.9151226e+02   5.0455794e+01   3.9431510e+02   4.9647688e+01   3.4655510e+02   2.2708488e+01   4.5110742e+02   1.9678503e+01   4.5055355e+02   2.5112813e+01   1.9584323e+02   5.9491897e+01   1.9336510e+02   3.2863688e+01   3.6157903e+02   2.0480452e+01   3.9443194e+02   1.8550929e+01   3.8487510e+02   3.4028876e+00   3.2861258e+02   1.3748645e+00   3.7814065e+02   1.3538426e+01   1.9678548e+02   8.5756194e+01   4.0953419e+02   3.1363716e+01   2.5495032e+02   4.0675226e+00   4.8632645e+02   2.3841948e+01   3.3060194e+02   2.1839862e+02   3.4687097e+02   2.0976452e+01   4.6291065e+02   3.0242310e+01   5.1163290e+02   2.8142065e+00   5.0249032e+02   4.6327871e+01   4.3888510e+02  -3.4791240e-01   4.2941355e+02   2.3547561e+01   3.2501516e+02   2.2508787e+01   3.3148161e+02   7.0337290e+00   2.6732935e+02   3.8929781e+01   1.6000226e+02  -8.1437419e-01   3.8282032e+02   1.2463084e+01   3.8420710e+02   5.0150452e+00   4.2598452e+02   3.0908981e+01   4.1619065e+02   2.4973458e+01   2.3609806e+02   4.8031226e+00   3.7325774e+02  -5.2522323e+00   4.8612839e+02   1.9219406e+01   4.8404323e+02   1.2011703e+01   4.9787548e+02   1.5673187e+01   4.7257161e+02   8.5210452e+00   4.9567742e+02  -7.7509677e+00   5.8233323e+02   1.4981406e+01   4.0622355e+02   6.5127613e+00   3.4039516e+02   1.1981613e+01   3.7028645e+02  -2.9471097e+00   4.2022000e+02   2.0221432e+01   2.9745677e+02  -1.9661381e+01   3.1176871e+02   2.2884955e+01   3.2660645e+02   6.1074387e+01   4.5221774e+02   1.2060645e+01   3.8877839e+02   1.3564503e+01   1.9180613e+02   1.2262712e+02   3.6180677e+02   3.3902232e+01   3.2499710e+02  -4.1829935e+00   3.4745290e+02  -7.2946194e+00   3.8527419e+02   1.4376452e+01   2.9805671e+02   2.2300387e+00   1.6536510e+02  -6.5756312e+01   3.4831581e+02   7.3834452e+00   3.7477290e+02   2.7439742e+00   5.8242159e+02   1.7736710e+01   3.1163839e+02   6.9305419e+00   5.3022258e+02   9.6589677e+00   3.9002774e+02   1.5364877e+01   3.3205677e+02   4.7041910e+01   5.2305194e+02   2.3987781e+01   4.2112097e+02   2.8966774e+01   5.2107935e+02   1.6481716e+01   4.6557226e+02   3.7776477e+01   3.7089516e+02  -4.2248387e+00   4.7595323e+02   2.0473097e+01   3.8154065e+02   1.5108684e+01   3.6619613e+02   4.9210839e+00   3.4556871e+02   1.1828374e+01   4.0560510e+02   1.2884488e+01   3.0593097e+02   1.1587484e+00   3.7493290e+02   2.0448916e+01   2.8829903e+02   1.6929626e+01   3.0569516e+02   2.5017613e+01   3.0038419e+02   2.3523135e+01   4.6175355e+02   1.1420361e+01   2.6613581e+02  -3.5589290e+00   4.5129032e+02   6.1887097e+00   3.3067742e+02   7.1870968e+00   3.5827510e+02   1.4190888e+01   4.2827510e+02   5.3608876e+00   3.1988935e+02  -1.9210826e+01   3.2016129e+02   4.4651613e+00   4.9318806e+02   4.2391484e+00   5.3495677e+02   1.2318452e+00   4.3077516e+02   6.0399226e+00   3.6502542e+02  -5.3535355e+00   2.3868097e+02   3.6148774e+00   4.4739903e+02   2.9894852e+01   2.8906806e+02  -1.0210929e+01   1.0300226e+02   1.7299853e+02   3.4160355e+02  -3.1231187e+01   4.5767903e+02  -6.2327097e+00   4.9384516e+02   1.4954645e+01   4.4110032e+02   1.9576813e+01   2.7898806e+02  -2.1358194e+00   4.1365510e+02  -3.1999512e+01   5.7350516e+02  -2.0088000e+00   3.3336510e+02  -5.3666312e+01   1.4422387e+02   4.1720800e+01   2.1136323e+02   1.0477394e+01
   3.5084839e+02  -9.6423871e+00   4.9229000e+02   5.5824865e+01   4.3796387e+02   5.6154710e+00   2.8141510e+02   1.2389688e+01   3.4427510e+02   2.5685255e+01   3.8317510e+02   2.1728888e+01   3.8415290e+02   2.5938090e+01   4.1399710e+02   4.1520555e+01   4.1813194e+02   7.6747118e+00   5.9135806e+02   3.6955226e+01   4.8095290e+02   2.3976994e+01   5.3354516e+02   5.6726065e+01   3.1732032e+02   1.1239857e+02   3.7691452e+02   4.5045871e+01   4.7195839e+02   1.6338168e+01   3.5970226e+02   9.6425290e+00   5.5159677e+02   8.3612903e-01   4.9593510e+02   1.3278088e+01   3.8651258e+02   5.9880258e+00   3.2588258e+02   1.1257294e+02   3.4912839e+02   2.5168761e+01   3.7578806e+02   2.0035019e+01   3.8965510e+02  -4.6129512e+01   4.6569710e+02   1.8552619e+01   3.2582806e+02   1.3381988e+02   3.2198129e+02   7.4882710e+00   4.4760290e+02   2.5372516e+00   5.4288677e+02   1.0362929e+01   4.9049516e+02   4.0636194e+01   3.3851129e+02   2.4216297e+02   5.4112452e+02   1.6915845e+01   4.3335774e+02   1.7563961e+01   4.5812903e+02   4.8348710e+01   4.3520968e+02  -2.0776129e+01   3.8586710e+02   3.4293535e+01   5.5738484e+02   2.1239535e+01   4.2656387e+02   2.9224890e+01   4.4250510e+02   5.2742488e+01   3.0319839e+02  -2.4291032e+01   2.5957097e+02   3.1105935e+01   3.9118226e+02  -3.5678065e+00   3.9755510e+02   2.8238488e+01   3.8317510e+02   3.3868888e+01   4.8457742e+02   2.7910903e+01   3.7032355e+02   2.4961213e+01   1.7937323e+02   7.6569497e+01   1.8903510e+02   3.3100876e+00   3.9428903e+02   1.7573652e+01   3.5767194e+02  -4.6082710e+00   3.9587510e+02  -2.6977112e+01   3.0589258e+02  -5.2375355e+00   3.7461065e+02   3.4820826e+01   2.3683548e+02   9.7692194e+01   4.3876419e+02   2.3355316e+01   2.5214032e+02   2.9052323e+01   4.6056645e+02   2.8422748e+01   2.8950194e+02   2.0035662e+02   3.5449097e+02   2.6226852e+01   4.1072065e+02   1.7657510e+01   4.2810290e+02   5.3166606e+01   5.3349032e+02   4.3847871e+01   4.1731510e+02   3.1876876e+00   4.5217355e+02   6.7767613e+00   3.3973516e+02   2.6211871e+00   2.6400161e+02   3.0862129e+01   2.5251935e+02   3.8214581e+01   1.7723226e+02   4.6667226e+01   3.4396032e+02   1.9041884e+01   3.8182710e+02  -1.2654555e+01   3.7536452e+02   1.1238581e+01   3.6357065e+02   3.4763058e+01   2.7790806e+02   3.7483226e+00   3.8154774e+02  -5.3454323e+00   5.4965839e+02   3.0717006e+01   4.3357323e+02   5.6049303e+01   5.5173548e+02   2.2314387e+01   4.9669161e+02   3.6341445e+01   3.5815742e+02  -2.1129368e+01   4.8967323e+02   3.3014206e+01   3.9731355e+02   3.2555561e+01   2.9816516e+02   3.1940013e+01   3.6133645e+02   8.5788903e+00   3.6842000e+02   3.2125432e+01   4.2445677e+02  -2.5913806e+00   3.7862871e+02   2.6486155e+01   3.9370645e+02   5.9476387e+01   3.8126774e+02   1.7636645e+01   4.6173839e+02   3.3767703e+01   1.8713613e+02   1.2748072e+02   3.4823677e+02   1.9037832e+01   3.0751710e+02   9.2654065e+00   3.3554290e+02   1.4328181e+01   3.9908419e+02   2.5991652e+01   1.6758671e+02   7.4276387e+00   1.5422510e+02  -4.9055112e+01   3.3193581e+02   2.5453845e+01   3.9272290e+02   2.2157974e+01   5.1604159e+02   7.3271097e+00   2.9377839e+02  -1.1106581e+00   5.5913258e+02   8.2061677e+00   4.2125774e+02   6.8264774e+00   3.2505677e+02   3.9411910e+01   4.4252194e+02  -1.1179819e+01   4.2026097e+02  -8.2444258e+00   4.3498935e+02   2.0938916e+01   4.4562226e+02   3.9232477e+01   3.0555516e+02  -1.4776387e+00   4.2724323e+02   2.7939897e+01   3.6078065e+02   1.3629484e+01   2.9961613e+02   2.2527484e+01   3.4037871e+02   2.6623574e+01   3.7855510e+02   8.9084876e+00   2.7450097e+02   2.2203148e+01   3.3960290e+02   8.7953161e+00   2.7319903e+02   1.2427626e+01   3.0398516e+02   1.3064413e+01   3.5396419e+02   3.5766735e+01   4.4847355e+02   5.4827613e+00   2.6622581e+02   2.5243871e+01   4.9158032e+02   3.0775510e+01   3.4610742e+02   1.9142697e+01   3.5955510e+02   2.3808488e+01   4.3631510e+02   8.6676876e+00   3.0507935e+02  -3.1456026e+01   3.0749129e+02   3.9987613e+00   4.6980806e+02  -8.1804516e+00   4.5724677e+02   6.8864516e-01   4.1744516e+02  -7.5636774e+00   3.5893542e+02  -1.3863355e+00   2.6254097e+02  -2.1539226e+00   3.7211903e+02   1.1727252e+01   3.2773806e+02  -1.2645290e+00   1.1405226e+02   1.5597453e+02   3.9993355e+02  -5.2137587e+01   3.9239903e+02  -2.4580310e+01   2.9679516e+02  -1.0113548e+00   4.5843032e+02   6.9504129e+00   2.5846806e+02   2.1757806e+00   3.6355510e+02  -3.5561512e+01   5.7918516e+02  -1.4883200e+01   3.4003510e+02  -4.8159912e+01   1.5565387e+02   4.8656400e+01   2.1351323e+02  -2.0346065e+00
   4.0194839e+02   1.9419613e+01   4.7643000e+02   3.9193665e+01   4.9406387e+02  -5.7825290e+00   3.0160510e+02   1.7014488e+01   3.6269510e+02  -1.2078345e+01   4.0879510e+02   2.0592876e+00   4.2636290e+02   4.6671290e+01   4.5585710e+02   2.6651755e+01   4.2598194e+02   2.8567118e+00   5.9969806e+02   2.5958026e+01   5.7857290e+02   3.8167394e+01   5.1859516e+02   9.4112065e+01   2.8565032e+02   1.0002217e+02   3.8438452e+02   3.9738271e+01   4.7938839e+02   7.9337677e+00   3.9979226e+02   1.2765329e+01   5.9859677e+02   1.3456129e+01   4.5512510e+02   1.8022888e+01   3.3280258e+02  -4.3517419e-01   3.4307258e+02   1.5819774e+02   2.8007839e+02   1.8172761e+01   3.9244806e+02  -3.6777806e+00   4.3555510e+02  -4.8941512e+01   4.8783710e+02  -8.7385806e+00   3.3616806e+02   1.5203268e+02   4.1864129e+02  -3.3452903e-01   4.8370290e+02   1.5219252e+01   5.6164677e+02   2.9432129e+01   5.1002516e+02   5.3503794e+01   3.7480129e+02   1.7478977e+02   3.4232452e+02  -3.3701548e+00   3.8583774e+02   1.0265561e+01   4.5764903e+02   4.5717110e+01   4.0963968e+02  -2.6160529e+01   3.3686710e+02   2.1733535e+01   5.8762484e+02   2.6960335e+01   4.9451387e+02   2.2788890e+01   5.3746510e+02   5.5715688e+01   3.6143839e+02  -2.0000232e+01   2.2353097e+02   1.6179135e+01   4.2380226e+02  -4.5574065e+00   3.8765510e+02   5.7130488e+01   3.7398510e+02   2.0844088e+01   3.6105742e+02   4.3625032e+00   4.0146355e+02   9.3200129e+00   2.1699323e+02   9.1298968e+00   2.2436510e+02   1.5483688e+01   3.4052903e+02   2.7494452e+01   3.7220194e+02  -4.0006710e+00   3.9277510e+02   1.6170888e+01   2.6999258e+02   1.4444465e+01   3.5695065e+02  -2.3476374e+01   2.3426548e+02   6.0947794e+01   4.1319419e+02   2.7020916e+01   2.5142032e+02   1.9499923e+01   5.0846645e+02   2.9210748e+01   3.1627194e+02   2.4740502e+02   3.1820097e+02   3.0220052e+01   4.6144065e+02   2.6069910e+01   5.0686290e+02   5.4858065e+00   5.4773032e+02   4.8188671e+01   4.4855510e+02   1.7068488e+01   4.0632355e+02   4.9584761e+01   3.3754516e+02   1.4986387e+01   2.8548161e+02   2.4763729e+01   2.4146935e+02   4.0378581e+01   1.8757226e+02   2.2790026e+01   3.9415032e+02   1.1746684e+01   3.4544710e+02   7.6858452e+00   4.1865452e+02   3.6585381e+01   4.0433065e+02   2.7352258e+01   2.2566806e+02  -4.6524774e+00   2.8930774e+02   3.2237677e+00   4.6454839e+02   3.7365806e+01   5.1652323e+02   3.2703303e+01   6.5211548e+02   2.7903987e+01   5.2532161e+02   5.9310452e+00   4.4753742e+02  -7.2297677e+00   5.7071323e+02   3.2241006e+01   4.9779355e+02   6.1871613e+00   3.3197516e+02   1.8521290e-01   3.6804645e+02  -2.2379097e+00   3.2656000e+02   3.0184232e+01   3.9169677e+02  -1.7970581e+01   3.7024871e+02  -8.8344516e-01   3.3565645e+02   6.5740387e+01   3.7773774e+02   7.1590452e+00   3.8482839e+02   2.7690503e+01   1.7089613e+02   1.4729992e+02   4.2266677e+02   3.6553432e+01   3.2989710e+02   4.5250065e+00   3.7502290e+02   3.3359781e+01   4.6308419e+02   1.1111652e+01   2.5215671e+02   4.1920387e+00   1.5617510e+02  -6.7251112e+01   3.2026581e+02   2.0767445e+01   3.7739290e+02   3.2344374e+01   5.7104159e+02   6.4571097e+00   2.7301839e+02   1.0120142e+01   5.8813258e+02   1.1761677e+00   4.3711774e+02   2.0077677e+01   3.4805677e+02   3.6911910e+01   4.7195194e+02   1.7315781e+01   3.3378097e+02  -1.2756026e+01   5.3040935e+02  -4.1646839e+00   4.7371226e+02   1.9075277e+01   3.5574516e+02   1.4227161e+01   4.7843323e+02   1.2844697e+01   3.5668065e+02   3.2374839e+00   2.8738613e+02   1.5058839e+00   2.3637871e+02   1.9473574e+01   4.1107510e+02  -7.6931124e+00   3.0207097e+02   1.4517548e+01   3.4431290e+02   2.0568516e+01   3.3200903e+02   2.2428258e+00   2.7869516e+02   2.8976129e+00   3.0077419e+02  -9.1280645e+00   4.3994355e+02   9.5451613e+00   2.7432581e+02   2.4058710e+00   5.0048032e+02   1.2535097e+00   3.7333742e+02  -1.3795703e+01   3.6503510e+02   3.6800088e+01   4.3293510e+02   2.2128088e+01   3.4607935e+02  -3.7406026e+01   3.0654129e+02  -1.0065239e+01   5.1009806e+02   3.1163484e+00   4.7667677e+02   1.4274245e+01   4.1191516e+02   1.1187226e+00   3.7012542e+02  -1.8381535e+01   2.5015097e+02  -7.7827226e+00   3.9206903e+02  -1.6728748e+01   3.5740806e+02  -2.9778129e+01   1.0672226e+02   1.8104093e+02   3.9321355e+02  -4.2649987e+01   3.8543903e+02  -8.1135097e+00   2.9448516e+02  -1.5616555e+01   4.0714032e+02   2.1143613e+01   2.5360806e+02   1.2844581e+01   4.0550510e+02   2.7248760e-01   5.5102516e+02  -2.4730400e+01   3.6631510e+02  -4.4542312e+01   1.6855387e+02   2.1104400e+01   2.3908323e+02   1.4539794e+01
   3.7451839e+02   8.8440129e+00   5.6243000e+02   9.7836645e+00   4.3082387e+02   8.8466710e+00   2.6174510e+02   2.2723288e+01   3.6093510e+02  -1.1987545e+01   4.2255510e+02   4.3818488e+01   4.9463290e+02   2.3209690e+01   5.4918710e+02   2.4705355e+01   4.1436194e+02  -2.2073688e+01   5.7783806e+02   2.2176826e+01   4.9976290e+02   1.9902194e+01   5.6826516e+02   6.6808465e+01   2.8970032e+02   8.6888168e+01   4.0895452e+02   4.0342671e+01   4.5005839e+02   9.5201677e+00   4.0255226e+02   1.8834529e+01   5.7607677e+02   2.0207729e+01   5.0969510e+02   5.6972876e+00   3.9656258e+02  -3.6259742e+00   4.1964258e+02   1.9283214e+02   3.4845839e+02   1.8562361e+01   3.6887806e+02   2.8278194e+00   3.9474510e+02  -3.7726712e+01   4.3164710e+02  -2.6733806e+00   3.4668806e+02   1.6453108e+02   3.1345129e+02   2.1740671e+01   4.3551290e+02   7.9744516e+00   5.1997677e+02  -9.9042710e+00   4.4668516e+02   2.7470994e+01   3.2404129e+02   1.9223057e+02   3.8274452e+02   1.6106245e+01   4.1331774e+02  -1.6592839e+01   4.9141903e+02   4.3495510e+01   3.7772968e+02  -1.2177729e+01   3.8902710e+02  -3.2792645e+00   6.2343484e+02   1.8525535e+01   4.4137387e+02   2.9190090e+01   4.4412510e+02   2.8182888e+01   3.1110839e+02  -1.1503832e+01   2.6562097e+02   4.3319355e+00   4.0689226e+02   1.8505394e+01   3.8679510e+02   2.9959288e+01   3.6779510e+02   1.9669288e+01   4.5029742e+02   3.8083303e+01   3.9436355e+02   8.1780129e+00   2.2699323e+02   5.2999897e+01   1.9122510e+02  -3.8251124e+00   3.3423903e+02   2.5757652e+01   4.2910194e+02   1.0207329e+01   3.9262510e+02  -1.6417112e+01   3.4408258e+02   1.7137265e+01   3.0271065e+02  -2.0371742e+00   2.2278548e+02   1.1219619e+02   4.0691419e+02   4.1333316e+01   2.3709032e+02   1.2976323e+01   5.3932645e+02   3.0221948e+01   3.0393194e+02   2.1286222e+02   3.3916097e+02   3.7213252e+01   4.5306065e+02   1.9170310e+01   4.7025290e+02   1.1654606e+01   5.3730032e+02   4.2783071e+01   4.2074510e+02  -4.1671240e-01   3.7108355e+02   1.5453961e+01   3.2196516e+02   2.3852787e+01   2.8248161e+02   1.4953729e+01   2.5856935e+02   3.5110581e+01   1.6023226e+02   2.0067226e+01   3.5086032e+02   3.9698839e+00   3.7315710e+02   1.0390452e+00   4.0632452e+02  -3.8582194e+00   4.3857065e+02   1.0993058e+01   2.3852806e+02   7.0887226e+00   3.7683774e+02   1.2311368e+01   5.4170839e+02   1.1293006e+01   4.4447323e+02   3.0277303e+01   5.9778548e+02   3.5630387e+01   4.8294161e+02   4.0571445e+01   4.9719742e+02   1.9374323e+00   5.8024323e+02   2.2338606e+01   4.4407355e+02   3.3847613e+00   2.7554516e+02   3.6496129e+00   3.7885645e+02   1.6897290e+01   4.2789000e+02   3.7478323e+00   3.1355677e+02  -3.1479381e+01   3.7343871e+02   3.3313548e+00   3.0917645e+02   3.7428787e+01   4.5035774e+02   3.3439445e+01   4.0515839e+02   1.3154103e+01   1.4908613e+02   1.2223472e+02   3.8023677e+02   4.4477832e+01   3.0861710e+02  -5.3025935e+00   3.9359290e+02   4.7304181e+01   4.3408419e+02   3.1051652e+01   3.5658671e+02   9.4076387e+00   1.9784510e+02  -3.8064712e+01   3.5546581e+02   2.4761445e+01   3.2653290e+02   1.5933174e+01   5.3828159e+02   1.7497910e+01   2.8915839e+02   9.1589419e+00   5.1903258e+02   1.7364168e+01   3.5349774e+02   1.0477277e+01   3.3181677e+02   1.9211097e+00   4.4643194e+02  -4.6826194e+00   4.1707097e+02   2.3150774e+01   5.1859935e+02   1.2300116e+01   4.1057226e+02   4.8896477e+01   4.3565516e+02  -6.1656387e+00   4.9310323e+02   3.1001097e+01   3.3164065e+02   1.5340684e+01   3.5900613e+02   3.9262839e+00   3.3623871e+02   2.9477419e-01   4.0827510e+02   3.4308876e+00   3.1907097e+02   7.4875484e+00   3.8012290e+02   1.9033716e+01   2.5100903e+02   1.4532826e+01   3.6788516e+02   2.3952413e+01   2.9281419e+02   3.6873548e-01   4.8680355e+02   2.9076361e+01   2.2837581e+02   2.2931871e+01   5.3943032e+02   6.8975097e+00   3.5262742e+02  -2.5708903e+01   3.4931510e+02   1.9577688e+01   3.8493510e+02   1.7868088e+01   3.3102935e+02  -3.0912026e+01   3.5221129e+02  -1.9048839e+01   4.3276806e+02  -1.0772516e+00   4.8476677e+02   1.1107045e+01   3.6525516e+02   8.9515226e+00   3.8364542e+02   5.4468645e+00   2.3620097e+02  -9.9567226e+00   4.1906903e+02   4.8351252e+01   3.0792806e+02  -2.3769729e+01   9.0722258e+01   1.9551093e+02   4.2736355e+02  -3.4191987e+01   4.4448903e+02  -2.2937510e+01   2.8953516e+02   1.4879445e+01   3.9772032e+02  -6.7278710e-01   2.7260806e+02  -5.7254194e+00   5.4017510e+02  -1.9831112e+01   5.4802516e+02  -2.4390400e+01   3.4369510e+02  -4.9212712e+01   1.5508387e+02   2.2662000e+01   2.7941323e+02  -1.6636606e+01
   3.9417839e+02   5.3212129e+00   5.2095000e+02   5.5342065e+01   4.7968387e+02   2.3897871e+01   3.1188510e+02   2.5332088e+01   3.7974510e+02   8.7976545e+00   4.0003510e+02   2.3140088e+01   3.7326290e+02   3.6079290e+01   4.1152710e+02   1.8668155e+01   3.5451194e+02   8.6431182e-01   5.1683806e+02   1.3636826e+01   5.0052290e+02   3.1641394e+01   4.9783516e+02   8.6062865e+01   2.9156032e+02   9.2359368e+01   3.9633452e+02   3.4452271e+01   4.2062839e+02   9.3545677e+00   3.7494226e+02   3.0713329e+01   5.7459677e+02   2.3666129e+01   4.9627510e+02   3.9770888e+01   4.0813258e+02  -3.3615742e+00   3.6550258e+02   1.4582334e+02   3.3188839e+02   1.9697961e+01   3.5506806e+02   2.6552619e+01   3.7165510e+02  -3.3829512e+01   4.6983710e+02   2.0314194e+00   3.2025806e+02   1.3073548e+02   4.3126129e+02   4.1587097e-01   4.7018290e+02  -3.1791484e+00   5.8592677e+02   2.1349729e+01   5.1806516e+02   2.8720594e+01   3.3109129e+02   2.3142657e+02   3.2151452e+02   9.5346452e+00   3.6816774e+02  -2.5108387e+00   4.1107903e+02   2.6822710e+01   3.8048968e+02  -1.0208529e+01   3.5765710e+02   6.8603355e+00   5.2347484e+02   2.1472335e+01   4.7956387e+02   1.3794890e+01   4.5860510e+02   5.6644488e+01   3.2486839e+02   7.3553677e+00   2.6657097e+02  -6.3640645e+00   4.6284226e+02   1.7459394e+01   4.1398510e+02   4.5594088e+01   3.8193510e+02   8.8780876e+00   4.3272742e+02   2.1768903e+01   3.9060355e+02   2.6188129e+00   1.9318323e+02   2.0654697e+01   2.0412510e+02  -1.1667112e+01   3.3761903e+02   3.7537252e+01   4.0562194e+02   1.3655729e+01   3.6267510e+02   2.0928888e+01   2.7594258e+02   1.8918465e+01   3.8557065e+02   8.4240258e+00   2.2516548e+02   1.1667579e+02   4.2253419e+02   3.8133716e+01   2.1585032e+02   1.5625523e+01   4.8451645e+02   3.2506748e+01   3.4179194e+02   2.4436342e+02   3.3868097e+02   1.7871652e+01   5.0444065e+02   6.2999097e+00   4.6586290e+02   2.9335806e+01   5.1758032e+02   3.7840671e+01   4.0307510e+02  -1.4103112e+01   4.2712355e+02   4.4210761e+01   3.2434516e+02   1.2752387e+01   3.0400161e+02   2.2752129e+01   2.4808935e+02   4.9708981e+01   1.7542226e+02   1.9002026e+01   3.3248032e+02   5.4402839e+00   3.4863710e+02   2.2430645e+01   3.7475452e+02   4.0337381e+01   3.9700065e+02   1.3186581e+00   2.5243806e+02  -2.0740774e+00   3.6392774e+02   3.0641677e+00   5.1333839e+02   4.2992606e+01   4.5447323e+02   6.4047303e+01   4.7992548e+02   1.5779187e+01   4.6269161e+02   3.1751445e+01   3.3410742e+02  -6.4353677e+00   4.8329323e+02   2.9524606e+01   4.1517355e+02  -3.7232387e+00   3.9049516e+02  -1.6638710e-01   3.0638645e+02   1.0744890e+01   3.8918000e+02   2.8324632e+01   3.9998677e+02  -1.2937806e+00   4.0905871e+02   2.2961755e+01   3.8108645e+02   4.3105987e+01   3.8368774e+02   2.1013045e+01   4.7158839e+02   1.9129703e+01   1.7156613e+02   1.2953632e+02   3.3213677e+02   4.0135832e+01   2.9861710e+02   4.7874065e+00   3.5359290e+02   4.9024181e+01   3.8051419e+02   2.9957252e+01   3.7753671e+02  -1.2836129e-01   1.2217510e+02  -3.9491112e+01   4.0322581e+02   7.1806452e+00   4.0567290e+02  -3.1080258e+00   5.1314159e+02  -1.6808903e+00   2.5253839e+02   9.4854194e-01   5.1556258e+02   5.2617677e+00   3.8425774e+02   5.7364774e+00   2.6372677e+02   2.0318310e+01   4.0295194e+02   1.8075781e+01   4.0255097e+02   5.3623742e+00   4.1583935e+02   1.7620916e+01   4.4219226e+02   4.1456877e+01   4.2346516e+02   4.7595613e+00   4.9257323e+02   2.9853497e+01   3.9149065e+02   7.9826839e+00   3.5171613e+02   4.1694839e+00   3.1966871e+02   9.7603742e+00   3.3003510e+02  -5.2099124e+00   3.0593097e+02   2.2878748e+01   3.9317290e+02   1.7369716e+01   2.5138903e+02   2.6424258e+00   2.0436516e+02   4.7084013e+01   3.3229419e+02   1.6590335e+01   4.7294355e+02   3.0185161e+01   2.6446581e+02   3.4746710e+00   5.1510032e+02  -6.3460903e+00   3.6695742e+02  -9.4253032e+00   4.1246510e+02   1.4855688e+01   4.2479510e+02   2.3969288e+01   3.0783935e+02  -3.5866826e+01   2.9411129e+02  -2.1070839e+01   4.9752806e+02   1.5031948e+01   4.2686677e+02   1.5359045e+01   3.7715516e+02  -9.2904774e+00   3.3459542e+02  -1.7769135e+01   2.6011097e+02  -1.6289523e+01   4.9706903e+02   2.8971252e+01   3.5430806e+02  -1.9580129e+01   1.2434226e+02   1.9344133e+02   3.4907355e+02  -4.7498787e+01   3.8734903e+02   8.1636903e+00   2.8795516e+02  -9.7841548e+00   4.1348032e+02   4.0664129e+00   2.7003806e+02  -1.2559819e+01   6.3817510e+02  -4.7211124e+00   6.1776516e+02  -8.1296000e+00   2.8669510e+02  -3.9792712e+01   1.6808387e+02   4.4332000e+01   2.4817323e+02  -3.6074065e+00
   4.0541839e+02   1.8992013e+01   5.0943000e+02   2.0163665e+01   4.0701387e+02   1.4751471e+01   2.9650510e+02   3.1752488e+01   3.9574510e+02  -4.2423455e+00   4.5407510e+02   1.0196888e+01   3.8505290e+02   1.2446090e+01   4.8090710e+02   2.1307755e+01   4.6665194e+02  -8.3968882e+00   6.2411806e+02   4.0144426e+01   5.3971290e+02   3.0896194e+01   4.9121516e+02   8.1542465e+01   3.2803032e+02   1.2377177e+02   4.0029452e+02   1.4135471e+01   5.1310839e+02   1.0476168e+01   3.4603226e+02   2.3356129e+01   5.8245677e+02   1.3887329e+01   4.4465510e+02   3.3760488e+01   3.4004258e+02  -1.1543742e+00   3.2769258e+02   1.7127814e+02   3.1269839e+02   2.8323161e+01   4.3901806e+02   9.5466194e+00   4.0660510e+02  -2.2285512e+01   4.5997710e+02  -8.5597806e+00   3.5578806e+02   1.4708308e+02   4.2441129e+02   6.5838710e+00   4.4394290e+02   6.8300516e+00   5.9297677e+02   8.2157290e+00   4.7921516e+02   2.3058594e+01   3.0780129e+02   1.8576977e+02   5.1051452e+02   9.6546452e+00   4.2383774e+02   1.9035561e+01   4.5560903e+02   5.2310310e+01   4.0282968e+02   1.2854271e+01   3.1802710e+02   8.7207355e+00   6.4152484e+02   2.1268335e+01   4.8766387e+02   2.5146890e+01   4.6884510e+02   6.2825288e+01   3.5510839e+02   4.0616774e-01   2.2853097e+02   8.1091355e+00   4.4380226e+02   1.2982594e+01   4.3655510e+02   2.8458488e+01   3.8946510e+02   3.6795688e+01   4.4105742e+02   4.6912503e+01   4.3936355e+02   3.2958013e+01   2.0370323e+02   3.9913097e+01   1.9036510e+02   1.5773688e+01   3.8657903e+02   5.3050452e+01   3.7401194e+02   2.0754529e+01   3.9647510e+02   1.2324888e+01   2.9870258e+02   2.6437665e+01   3.6319065e+02   6.8844258e+00   2.0364548e+02   9.4867394e+01   3.6786419e+02   2.5837316e+01   2.5252032e+02   3.1691923e+01   4.8679645e+02   5.1514348e+01   2.9627194e+02   2.5619502e+02   3.4035097e+02   2.4878052e+01   4.4801065e+02   4.0104310e+01   4.2044290e+02   1.2019406e+01   5.4201032e+02   4.9976271e+01   4.3093510e+02   4.9980876e+00   3.8517355e+02   2.8466761e+01   3.5520516e+02   2.4143587e+01   3.2676161e+02   3.3411329e+01   2.5532935e+02   1.9219781e+01   1.9195226e+02   2.0299626e+01   3.8248032e+02   1.5010284e+01   3.7610710e+02  -2.8669548e+00   1.5089452e+02   1.0536181e+01   3.9885065e+02   2.0840658e+01   2.8233806e+02  -1.2466077e+01   3.0535774e+02  -7.0102323e+00   5.7033839e+02   5.5826065e+00   5.0090323e+02   2.1902903e+01   5.7740548e+02   2.6400787e+01   4.6232161e+02  -2.3489548e+00   4.0791742e+02  -6.4401677e+00   4.6914323e+02   2.1036606e+01   4.6036355e+02   8.0815613e+00   3.5068516e+02   1.8018413e+01   3.2609645e+02   1.5588090e+01   3.5318000e+02   1.7674632e+01   4.3521677e+02   3.2678194e+00   3.9905871e+02   1.8281755e+01   3.4789645e+02   3.4521187e+01   3.2988774e+02   1.5077045e+01   4.3106839e+02   9.1813032e+00   1.7984613e+02   1.4158392e+02   3.7213677e+02   1.3025832e+01   3.2270710e+02  -2.5697935e+00   3.5735290e+02   3.2343381e+01   4.0784419e+02   2.3408516e+00   3.2167671e+02   4.2004387e+00   1.6079510e+02  -4.9050712e+01   3.5531581e+02   6.8634452e+00   4.1263290e+02   1.6151742e+00   5.9614159e+02   3.4969110e+01   2.7734839e+02  -7.6562581e+00   5.9970258e+02   8.4805677e+00   4.2606774e+02   1.1151677e+01   2.8900677e+02   2.9865910e+01   5.3057194e+02   3.9161806e+00   3.9769097e+02  -2.9188258e+00   4.1921935e+02   2.4010516e+01   5.2424226e+02   8.9928774e+00   4.1046516e+02   3.5595613e+00   4.7967323e+02   1.3975497e+01   3.6259065e+02   1.2624684e+01   3.2538613e+02   2.6945884e+01   2.9514871e+02   8.1519742e+00   3.4165510e+02  -7.6695124e+00   2.6326097e+02   1.3622348e+01   3.2260290e+02   2.1825316e+01   3.2238903e+02  -8.2675742e+00   1.2227516e+02   6.1601213e+01   3.4238419e+02   2.2923135e+01   4.6870355e+02   8.9543613e+00   2.5861581e+02  -1.1073290e+00   5.5743032e+02  -4.3924903e+00   3.6519742e+02  -1.2004503e+01   3.9050510e+02   2.6282488e+01   4.1469510e+02   1.0447288e+01   3.1545935e+02  -3.9716426e+01   2.7892129e+02  -8.9056387e+00   5.3723806e+02  -5.1448516e+00   4.7076677e+02  -1.1102955e+01   4.2468516e+02   2.4047123e+01   2.8055542e+02  -3.6405935e+01   2.6287097e+02  -1.1470323e+01   4.3825903e+02   8.7660516e+00   2.7573806e+02  -2.8624529e+01   1.0977226e+02   1.7060693e+02   4.0279355e+02  -3.7456387e+01   3.7067903e+02  -1.8122710e+01   4.8611516e+02   1.8930452e+00   4.2338032e+02  -4.5755871e+00   2.4751806e+02   1.8811781e+01   4.4055510e+02  -1.1911512e+01   6.0676516e+02  -1.1829600e+01   3.1946510e+02  -2.9124312e+01   1.9879387e+02   7.6735200e+01   2.4036323e+02  -1.2512606e+01
   4.2556839e+02   1.5700129e+00   5.0424000e+02   2.2628865e+01   4.1929387e+02   1.8389071e+01   2.8336510e+02   2.1763688e+01   3.8769510e+02  -1.2648345e+01   4.6869510e+02   4.7217288e+01   4.6136290e+02   4.8711290e+01   5.2423710e+02   2.7081355e+01   4.7155194e+02  -3.1688882e+00   6.7640806e+02   2.9481226e+01   5.5347290e+02   1.7075394e+01   5.2516516e+02   5.5686465e+01   2.9303032e+02   9.4911768e+01   3.7414452e+02   4.6847471e+01   4.6205839e+02   1.3130168e+01   3.9636226e+02   2.8999729e+01   5.9968677e+02   6.5089290e+00   5.0631510e+02   2.4637688e+01   3.8028258e+02  -2.3803574e+01   3.8131258e+02   1.5084854e+02   3.0479839e+02   2.8245161e+01   4.4144806e+02   3.0022219e+01   4.1079510e+02  -2.2340712e+01   4.5993710e+02  -1.8506581e+01   3.4420806e+02   1.3038948e+02   3.2760129e+02   2.1998671e+01   4.2146290e+02  -7.2815484e+00   4.8983677e+02   3.8176929e+01   4.4002516e+02   2.1673794e+01   3.4185129e+02   1.7523577e+02   3.8889452e+02   2.5044245e+01   4.2507774e+02   1.9696361e+01   4.3550903e+02   3.7918310e+01   4.0815968e+02   1.7097871e+01   3.3849710e+02  -3.0268645e+00   6.2219484e+02   1.8954735e+01   4.7175387e+02   2.0989690e+01   3.6893510e+02   5.7578088e+01   3.5853839e+02  -1.8868232e+01   2.2686097e+02   2.3052735e+01   3.8413226e+02   1.1756194e+01   4.0512510e+02   4.6162888e+01   3.5788510e+02   3.4892088e+01   4.4157742e+02   2.5250903e+01   4.0989355e+02  -8.9743871e+00   2.1289323e+02   8.1278968e+00   2.0998510e+02  -1.6059124e+00   3.4985903e+02   2.9380516e+00   3.4205194e+02   1.0931329e+01   3.9572510e+02  -1.0115112e+01   2.9994258e+02  -4.0415355e+00   3.1257065e+02  -4.7859742e+00   2.3011548e+02   1.0612979e+02   3.7953419e+02   2.0613716e+01   2.0590032e+02   2.9711523e+01   4.5089645e+02   1.7956348e+01   3.1131194e+02   2.4599182e+02   3.4139097e+02   2.5554852e+01   4.2158065e+02   1.5168710e+01   4.1372290e+02   3.3457006e+01   5.7306032e+02   4.6302271e+01   4.3069510e+02  -2.8827124e+00   3.2841355e+02   2.8487561e+01   3.0977516e+02  -8.9201290e-01   2.5381161e+02   3.4147329e+01   3.0799935e+02   1.6726181e+01   1.5942226e+02   2.1852026e+01   3.1472032e+02   6.1910839e+00   3.5215710e+02   1.3669045e+01   2.1151452e+02   2.8765806e+00   4.2628065e+02   6.0762581e+00   2.2800806e+02  -4.8396774e+00   3.0678774e+02  -1.7046323e+00   5.3465839e+02   3.2707006e+01   5.1047323e+02   2.9137303e+01   7.6425548e+02   2.6172787e+01   5.7901161e+02   7.3158452e+00   5.3529742e+02  -2.6490568e+01   5.7243323e+02   3.6234065e+00   4.6069355e+02  -1.1754839e+01   3.4044516e+02   1.3557613e+01   3.3695645e+02   1.3919290e+01   3.5537000e+02   2.9739432e+01   4.1240677e+02   2.8026194e+00   3.7505871e+02   2.2301755e+01   3.1065645e+02   3.8640387e+01   4.3711774e+02   6.2686452e+00   3.9406839e+02   1.2801303e+01   1.9546613e+02   1.5714432e+02   4.5847677e+02   2.5408632e+01   3.5004710e+02  -1.2376994e+01   3.8397290e+02   5.3023781e+01   4.6094419e+02   9.9428516e+00   2.7481671e+02   2.1759239e+01   1.7917510e+02  -6.0291112e+01   3.4326581e+02  -3.0225548e+00   4.4096290e+02   2.0828774e+01   5.5828159e+02   8.0479097e+00   3.2291839e+02   7.2681419e+00   7.0836258e+02   8.9377677e+00   5.0530774e+02   1.7762477e+01   3.8234677e+02   2.6548710e+01   4.9181194e+02   3.6106981e+01   4.6035097e+02   2.5878374e+01   5.3950935e+02   3.0677316e+01   5.1904226e+02   2.5068877e+01   3.3608516e+02  -5.2000387e+00   5.0405323e+02   1.2695097e+01   3.7326065e+02   1.2201084e+01   3.3490613e+02   1.6142839e+00   2.5771871e+02   1.7956374e+01   3.8060510e+02   2.1794488e+01   3.1859097e+02  -3.2840516e+00   3.6112290e+02   2.8263716e+01   2.5071903e+02   1.9416026e+01   1.2850516e+02   6.1622813e+01   2.7781419e+02   1.7188735e+01   4.7928355e+02   3.4537961e+01   3.0608581e+02   2.2815071e+01   5.1339032e+02   1.8370710e+01   3.9486742e+02  -2.0568103e+01   4.0446510e+02   3.4785688e+01   4.2817510e+02   1.2938888e+01   3.2264935e+02  -3.4721626e+01   3.2264129e+02  -5.4323871e-01   4.8995806e+02  -9.9824516e+00   5.2253677e+02   4.5654452e+00   4.1177516e+02  -6.3400774e+00   3.7483542e+02  -1.3833548e-01   2.6311097e+02  -7.2952258e-01   4.0958903e+02   2.6159652e+01   3.8130806e+02  -1.7020129e+01   1.1410226e+02   1.8692053e+02   3.9869355e+02  -2.7848387e+01   3.0081903e+02  -1.8153910e+01   4.3632516e+02   6.7162452e+00   4.0724032e+02  -1.1943871e+00   2.3346806e+02   1.6835781e+01   4.8765510e+02  -1.7009512e+01   6.0850516e+02  -2.3288000e+00   3.2684510e+02  -4.1814712e+01   2.4036387e+02   7.8839600e+01   1.8517323e+02  -2.2374065e+00
   3.8375839e+02   1.3948129e+00   5.1638000e+02   2.6757665e+01   4.1163387e+02   1.0961871e+01   3.0831510e+02   3.2337688e+01   3.3603510e+02   6.0544545e+00   4.0974510e+02   2.8603288e+01   4.1005290e+02   3.0136090e+01   4.9352710e+02   1.6158155e+01   4.0051194e+02   2.4643118e+00   6.1369806e+02   8.7880258e+00   5.3381290e+02   1.8218194e+01   4.3135516e+02   6.1671265e+01   3.2970032e+02   1.0506817e+02   4.0162452e+02   3.0599071e+01   4.6481839e+02  -1.2850632e+01   3.7655226e+02  -5.6054710e+00   5.8740677e+02   4.2451329e+01   5.1631510e+02   2.2647688e+01   3.9290258e+02  -6.4831742e+00   4.2903258e+02   1.7813094e+02   3.2502839e+02   1.7046761e+01   3.8878806e+02   1.2995019e+01   3.4988510e+02  -5.6579124e+00   4.7645710e+02   2.0981819e+01   3.1097806e+02   1.0590788e+02   4.1812129e+02   1.9567071e+01   4.6970290e+02   1.9619252e+01   5.5135677e+02   3.1255329e+01   5.1935516e+02   3.7947394e+01   3.4413129e+02   1.8848337e+02   4.1084452e+02   4.7182452e+00   3.8973774e+02   1.2953561e+01   4.2855903e+02   5.7004310e+01   4.0820968e+02  -3.5761290e+00   3.8581710e+02  -6.2824645e+00   4.9266484e+02   1.2847135e+01   4.3937387e+02   3.5009032e-01   4.5993510e+02   6.3488088e+01   3.1976839e+02   5.5733677e+00   2.4643097e+02  -3.2228645e+00   4.3199226e+02   3.3927394e+01   4.0984510e+02   4.0645288e+01   4.2788510e+02   2.9722088e+01   3.6905742e+02   3.5862503e+01   3.9427355e+02   1.7805213e+01   1.9042323e+02   2.5735497e+01   2.2698510e+02   2.4744088e+01   3.8895903e+02   2.4760052e+01   3.8786194e+02   1.0266529e+01   3.8452510e+02  -8.7191124e+00   2.5027258e+02   1.9882065e+01   3.9614065e+02   5.0084258e+00   2.4411548e+02   1.0843979e+02   3.9138419e+02   6.2435716e+01   2.3161032e+02   1.0654723e+01   5.0356645e+02   2.2082748e+01   3.1055194e+02   1.9267262e+02   3.4030097e+02   3.4842052e+01   4.5006065e+02   4.3030310e+01   3.5301290e+02  -9.5861935e+00   5.6649032e+02   5.1347871e+01   4.8731510e+02  -8.2223124e+00   4.8727355e+02   2.6488761e+01   3.4020516e+02   3.9243587e+01   2.9634161e+02   1.4744929e+01   3.3199935e+02   3.4806181e+01   1.8733226e+02   3.3329226e+01   3.7515032e+02   1.4736684e+01   3.0058710e+02   1.1246452e+00   4.1960452e+02   4.7493806e+00   3.9957065e+02   2.8453058e+01   3.4457806e+02  -1.3065277e+01   4.3616774e+02   1.1094968e+01   4.9986839e+02   4.3010206e+01   4.4980323e+02   2.5230903e+01   5.8016548e+02   4.3989987e+01   4.8001161e+02   2.8805845e+01   5.3115742e+02  -6.5393677e+00   5.7224323e+02   2.3788606e+01   4.1498355e+02   3.3331961e+01   3.5882516e+02  -2.2442787e+01   4.0042645e+02   1.5691690e+01   3.9227000e+02   5.0497432e+01   3.4264677e+02  -1.6276581e+01   3.2967871e+02  -3.7878452e+00   3.3008645e+02   5.7325987e+01   4.7488774e+02   2.6147045e+01   3.6044839e+02   1.2350903e+01   1.7327613e+02   1.4791952e+02   3.4485677e+02   3.5728232e+01   3.5123710e+02   4.7678065e+00   3.6568290e+02   4.8016981e+01   4.4532419e+02   3.2862452e+01   2.9548671e+02   2.4485639e+01   2.1779510e+02  -7.5520712e+01   3.4346581e+02   1.2151445e+01   4.0686290e+02   3.5506774e+01   6.0476159e+02   1.3179510e+01   3.6677839e+02  -9.1065806e-01   6.1570258e+02   1.5060568e+01   4.9163774e+02   8.4260774e+00   4.1729677e+02   3.2727097e+00   5.1700194e+02   2.3711781e+01   4.0683097e+02   4.3059974e+01   4.8540935e+02   1.7005316e+01   4.3509226e+02   2.1314877e+01   3.2322516e+02   2.5878761e+01   4.8348323e+02   4.1480697e+01   3.8792065e+02   3.4068284e+01   7.1146129e+01   1.1145084e+01   3.6666871e+02   1.0100374e+01   4.3660510e+02   1.3144876e+00   3.6116097e+02   1.5360348e+01   3.6665290e+02   3.9681316e+01   2.4152903e+02   3.3101226e+01   1.6217516e+02   6.2599213e+01   3.3015419e+02   4.5215355e+00   4.2423355e+02   1.1131961e+01   2.2956581e+02  -9.2533290e+00   4.9163032e+02   3.4061510e+01   3.5352742e+02  -2.4009032e+00   4.1955510e+02   2.5148488e+01   4.7027510e+02   1.4090888e+01   3.1850935e+02  -2.9630426e+01   3.2892129e+02   1.0543613e+00   4.3037806e+02   3.5394839e-01   4.7905677e+02   2.0233845e+01   4.3301516e+02   4.3807226e+00   3.7650542e+02  -1.9121935e+01   2.3301097e+02  -1.5791523e+01   3.8687903e+02   1.1026452e+01   2.8545806e+02  -3.5212903e-01   1.1153226e+02   2.1003613e+02   4.2688355e+02  -3.8863587e+01   4.1243903e+02   1.9436490e+01   5.1000516e+02  -1.8438155e+01   3.8762032e+02   1.4045213e+01   2.7489806e+02   3.0013806e+00   5.0712510e+02  -1.2097112e+01   5.0466516e+02   1.3708400e+01   3.4665510e+02  -2.9969512e+01   2.4084387e+02   6.2081200e+01   2.7484323e+02  -2.9221006e+01
   3.6998839e+02   1.8826413e+01   5.2400000e+02   2.2998065e+01   4.4763387e+02  -3.4481290e+00   2.9584510e+02   1.1185288e+01   3.3969510e+02  -1.0983455e+00   4.4079510e+02   3.1829288e+01   4.6252290e+02   4.9198490e+01   5.1937710e+02   1.7230155e+01   4.2170194e+02   2.1991118e+00   5.9402806e+02   3.8121626e+01   5.2524290e+02   4.0663794e+01   5.3331516e+02   6.1314465e+01   2.9351032e+02   1.2301337e+02   4.2057452e+02   4.7703071e+01   4.7705839e+02   1.5310168e+01   3.7827226e+02   3.3066929e+01   5.9554677e+02   2.4700129e+01   4.9336510e+02   4.4533688e+01   3.7951258e+02  -3.4519742e+00   3.6588258e+02   1.8656294e+02   3.5569839e+02   1.8263161e+01   3.9549806e+02   4.8798219e+01   4.3441510e+02  -3.3510312e+01   5.2302710e+02   4.9662194e+00   3.1701806e+02   1.6461468e+02   4.7507129e+02  -6.0889290e+00   4.6137290e+02   4.3005652e+01   5.5749677e+02   2.3954129e+01   5.1721516e+02   1.0828594e+01   3.2961129e+02   2.1021497e+02   3.4632452e+02   1.9409845e+01   4.0697774e+02  -6.2756387e+00   4.4864903e+02   1.5777110e+01   4.1805968e+02  -1.1984129e+01   3.0565710e+02  -1.1029665e+01   6.3181484e+02   3.1185135e+01   4.8261387e+02   3.8700890e+01   4.6055510e+02   3.9488488e+01   3.5957839e+02  -4.0914323e+00   2.3715097e+02  -7.4804645e+00   4.0008226e+02   3.3770194e+01   4.5212510e+02   5.5492888e+01   3.8022510e+02   2.8624888e+01   4.3719742e+02   1.3271303e+01   4.6184355e+02   1.5919613e+01   2.3032323e+02   1.7923497e+01   2.0998510e+02   6.2040876e+00   3.3190903e+02   3.3704052e+01   3.4396194e+02  -5.2214710e+00   3.4862510e+02   1.6452888e+01   3.4570258e+02   3.7276645e+00   3.5366065e+02   3.7368258e+00   2.4597548e+02   9.9910994e+01   4.0605419e+02   3.9262116e+01   2.2142032e+02   1.7899923e+01   5.2660645e+02   2.8329548e+01   3.1503194e+02   2.0540422e+02   3.4135097e+02   3.2658052e+01   4.2663065e+02   2.0474710e+01   4.2529290e+02   1.3721406e+01   5.2030032e+02   5.2953071e+01   3.9736510e+02   1.8163688e+01   3.5389355e+02   1.6309161e+01   2.9101516e+02   8.5187871e+00   3.4943161e+02   1.9927729e+01   3.1008935e+02   2.1418981e+01   1.7290226e+02   2.6103626e+01   3.8562032e+02   3.1469084e+01   3.6572710e+02   1.9343445e+01   4.1498452e+02   2.0978981e+01   4.2147065e+02   1.6741058e+01   2.7971806e+02   6.6935226e+00   3.9749774e+02   7.2285677e+00   5.6854839e+02   4.5158065e+00   4.6504323e+02   3.6341703e+01   4.9644548e+02   2.6407587e+01   4.7644161e+02   4.2841445e+01   3.6781742e+02  -5.0421677e+00   5.7952323e+02   1.4862065e+00   4.1974355e+02   1.1411613e+00   4.0978516e+02   1.1150413e+01   3.5904645e+02   3.8292090e+01   4.3527000e+02   3.0967432e+01   3.8255677e+02  -1.3569381e+01   3.4533871e+02   3.3199355e+01   3.6137645e+02   4.4102787e+01   4.6926774e+02   2.3646645e+01   4.2120839e+02   1.4590103e+01   1.9408613e+02   1.1930472e+02   3.2113677e+02   3.4055832e+01   2.8494710e+02  -1.3028994e+01   3.5678290e+02   4.5388981e+01   3.9051419e+02   2.4817252e+01   3.9601671e+02   9.7732387e+00   1.6388510e+02  -3.8867912e+01   3.7469581e+02   6.0330452e+00   3.5201290e+02   2.9374774e+01   5.1347159e+02   1.3152710e+01   2.9668839e+02   8.5565419e+00   5.2484258e+02  -1.1670632e+01   3.1754774e+02  -9.4467226e+00   2.5029677e+02   2.1302710e+01   4.5857194e+02   3.5536181e+01   4.2169097e+02   1.7541174e+01   4.6817935e+02   2.7333716e+01   3.6609226e+02   7.3048774e+00   3.4308516e+02  -1.9620039e+01   4.8024323e+02   1.6739897e+01   3.5921065e+02   2.2135084e+01   2.7219613e+02   4.1061084e+01   3.5290871e+02  -2.5188258e+00   3.8327510e+02   1.5480888e+01   3.3454097e+02   3.9349948e+01   3.9279290e+02   1.7020116e+01   2.5319903e+02   9.7762581e-01   1.5903516e+02   6.5280413e+01   2.7210419e+02  -1.7114465e+01   4.2561355e+02   2.0831561e+01   2.3265581e+02   1.6894710e+00   5.1029032e+02   1.1088710e+01   3.6643742e+02  -2.3103703e+01   4.4541510e+02   1.4269688e+01   4.1455510e+02   5.8384876e+00   3.0417935e+02  -1.2904026e+01   3.0816129e+02  -4.9548387e+00   5.3342806e+02  -2.3220052e+01   5.0734677e+02   3.4680645e+01   3.7877516e+02   9.1499226e+00   3.4683542e+02  -5.2283355e+00   2.7006097e+02  -3.7055226e+00   3.8825903e+02   5.7816052e+01   3.3821806e+02  -1.0242929e+01   1.0477226e+02   1.9319693e+02   3.9883355e+02  -2.4479587e+01   4.4643903e+02  -6.9935097e+00   5.2853516e+02   5.2394452e+00   3.6195032e+02  -9.5711871e+00   2.7917806e+02   1.6558981e+01   4.5122510e+02  -9.8151124e+00   6.0939516e+02  -1.3460000e+01   3.5236510e+02  -4.1756312e+01   2.2594387e+02   6.0703200e+01   2.3317323e+02  -1.3607406e+01
   4.2784839e+02   7.6776129e+00   5.1976000e+02   2.8107265e+01   4.1953387e+02   2.9469871e+01   2.8336510e+02   3.4373688e+01   4.0131510e+02  -2.0217945e+01   4.3907510e+02   2.6586888e+01   4.4136290e+02   4.4571290e+01   4.7890710e+02   1.4277548e+00   4.3089194e+02   1.1173912e+01   6.1111806e+02   5.5754426e+01   4.5376290e+02   2.9002194e+01   5.2026516e+02   4.9698465e+01   3.5251032e+02   5.7673368e+01   3.4733452e+02   3.7182271e+01   4.4500839e+02  -1.0075832e+01   4.1446226e+02   2.6781729e+01   5.9526677e+02   3.6722529e+01   5.1384510e+02   2.8415288e+01   3.9094258e+02  -9.7963742e+00   3.3736258e+02   1.3865454e+02   3.6236839e+02   2.9639561e+01   3.6187806e+02   2.8197819e+01   4.3446510e+02  -3.4854312e+01   4.7893710e+02   9.5934194e+00   3.4487806e+02   1.1495588e+02   4.7864129e+02   4.1054710e+00   4.2465290e+02  -1.9167484e+00   4.8268677e+02   6.3689290e+00   4.8249516e+02   2.4516194e+01   3.4680129e+02   1.9940977e+02   4.6208452e+02   4.8590452e+00   4.2702774e+02   1.8590361e+01   4.1126903e+02   3.6667510e+01   4.0077968e+02   8.5882710e+00   3.8770710e+02   7.7763355e+00   5.8647484e+02   2.8382335e+01   4.5151387e+02   2.0988890e+01   4.9431510e+02   2.6357688e+01   3.8862839e+02  -3.5432258e-02   2.4705097e+02   2.6917535e+01   3.7275226e+02   4.3865935e+00   3.9255510e+02   4.8408488e+01   3.4707510e+02   2.4086888e+01   4.0619742e+02   2.7013032e+00   4.3575355e+02   1.4676813e+01   2.2818323e+02   4.6194697e+01   1.9979510e+02   1.6969288e+01   3.5428903e+02   3.4203652e+01   3.7729194e+02   1.1592129e+01   3.8557510e+02  -7.1031124e+00   3.3861258e+02   2.2624865e+01   3.7033065e+02  -1.4467742e+00   2.3526548e+02   1.0824779e+02   3.9043419e+02   2.2411716e+01   2.4795032e+02   3.8197523e+01   4.3594645e+02   2.8492348e+01   3.3717194e+02   2.7425302e+02   3.4073097e+02   2.8947652e+01   4.1501065e+02   1.9124310e+01   4.5263290e+02   2.1914206e+01   5.7030032e+02   4.5903071e+01   4.0622510e+02  -4.5451124e+00   3.8060355e+02   4.0592361e+01   3.3611516e+02   1.4290787e+01   2.7324161e+02   1.3832929e+01   3.1256935e+02   1.7410581e+01   1.7552226e+02   3.2564026e+01   3.7548032e+02   3.2090284e+01   3.5196710e+02   2.1064245e+01   3.7813452e+02   2.2256981e+01   3.9300065e+02   2.1308658e+01   2.5357806e+02  -1.1527742e-01   3.8687774e+02  -3.2018323e+00   5.5949839e+02   2.5819806e+01   4.4661323e+02   4.2146103e+01   5.2906548e+02   1.8177987e+01   4.2063161e+02  -4.6937548e+00   3.6086742e+02  -2.6261677e+00   4.3543323e+02   1.2823406e+01   4.1603355e+02   7.6279613e+00   3.4201516e+02   1.8242013e+01   3.6014645e+02   2.1540903e+00   3.5832000e+02   4.3503432e+01   3.6074677e+02  -3.1344581e+01   3.5000871e+02   3.1685755e+01   3.9051645e+02   3.0921587e+01   3.6573774e+02   3.5979045e+01   3.7873839e+02   1.5077032e+00   1.5051613e+02   1.0484032e+02   3.2413677e+02   2.7915832e+01   2.7894710e+02  -3.1189935e+00   2.9778290e+02   4.6348981e+01   3.5451419e+02   2.5227252e+01   2.6739671e+02   3.1128387e+00   1.5731510e+02  -4.7302312e+01   4.1093581e+02   3.1033845e+01   3.6658290e+02   2.7439174e+01   4.8523159e+02  -2.0809032e-01   2.7791839e+02   8.5381419e+00   4.9917258e+02  -3.3770323e+00   3.0449774e+02   1.1117277e+01   3.3038677e+02   3.4465510e+01   4.2300194e+02   2.1281781e+01   4.4545097e+02   1.5550374e+01   4.7279935e+02   1.5344116e+01   3.8385226e+02   1.8264077e+01   4.2046516e+02  -3.8604387e+00   4.8552323e+02   1.6317497e+01   3.7892065e+02   1.4558284e+01   3.2504613e+02   4.4930839e+00   3.7228871e+02   9.5507742e+00   3.5298510e+02   3.0664088e+01   3.1954097e+02   1.0119948e+01   4.2689290e+02   2.4292116e+01   2.4976903e+02   2.4420258e+00   1.7160516e+02   7.3174813e+01   2.5315419e+02   3.7815355e+00   4.3875355e+02   1.2020361e+01   2.7875581e+02   1.0191471e+01   5.0258032e+02   1.2235510e+01   4.1476742e+02  -1.1540103e+01   4.2998510e+02   2.6224088e+01   4.3474510e+02   7.6532876e+00   3.2207935e+02  -2.4956026e+01   2.8797129e+02  -1.5296387e+00   4.7156806e+02   2.6787484e+00   4.7743677e+02   8.5534452e+00   4.1125516e+02   2.9815226e+00   4.1135542e+02  -1.7769935e+01   2.5477097e+02  -4.8623226e+00   4.5487903e+02   3.7776452e+01   3.6187806e+02  -1.2615729e+01   1.0496226e+02   1.8275173e+02   3.9560355e+02  -2.1361187e+01   3.7805903e+02  -1.7473110e+01   4.7437516e+02   3.5722452e+00   4.2848032e+02   2.3486413e+01   2.6584806e+02  -3.4646194e+00   3.8822510e+02  -3.1551124e+00   6.2281516e+02  -1.8163600e+01   3.6236510e+02  -5.8416312e+01   2.4208387e+02   6.1032000e+01   2.2808323e+02  -1.0150206e+01
   3.8151839e+02   8.0040129e+00   5.0648000e+02   3.2499665e+01   4.3901387e+02  -6.3285290e+00   2.5912510e+02   2.7028876e+00   3.9146510e+02  -4.0499455e+00   3.9736510e+02   2.0733688e+01   4.0421290e+02   1.4023290e+01   4.9485710e+02   2.8051755e+01   4.0455194e+02   2.0911118e+00   5.9850806e+02   1.1103226e+01   5.0495290e+02   2.0716994e+01   4.5702516e+02   8.8517665e+01   4.4075032e+02   3.2374168e+01   3.5962452e+02   1.3909071e+01   4.8081839e+02   1.7779368e+01   3.5836226e+02   2.1469729e+01   5.7592677e+02   2.8889729e+01   4.8246510e+02   3.8305688e+01   3.2956258e+02  -2.5059742e+00   3.7107258e+02   1.5018774e+02   3.0507839e+02   2.4842761e+01   4.4330806e+02   4.8013419e+01   4.6965510e+02  -5.4379512e+01   4.6359710e+02  -1.0419381e+01   3.2725806e+02   1.7974548e+02   3.4317129e+02   1.8843071e+01   3.7465290e+02   6.8432516e+00   5.0397677e+02   3.3285729e+01   4.4902516e+02   2.5813794e+01   3.6918129e+02   1.8042937e+02   3.0532452e+02   9.0698452e+00   4.0307774e+02  -1.3443639e+01   5.3236903e+02   5.1309510e+01   4.0848968e+02   8.8147097e-01   3.7433710e+02   1.3155935e+01   5.7471484e+02   1.1853135e+01   4.5632387e+02   3.3894090e+01   3.9203510e+02   4.5590088e+01   3.7995839e+02  -3.3418323e+00   2.5567097e+02   1.9747935e+01   3.8556226e+02   1.2211794e+01   3.7750510e+02   3.6132488e+01   3.3598510e+02   2.7934088e+01   4.6172742e+02   2.7928903e+01   3.8836355e+02   2.8708013e+01   1.9223323e+02   1.9780697e+01   1.9869510e+02  -8.1327124e+00   3.6142903e+02   2.7112452e+01   3.4658194e+02   3.7589290e+00   4.0517510e+02  -2.8521112e+01   2.9637258e+02   1.0574065e+01   2.9938065e+02   1.3509226e+01   2.1883548e+02   1.1513219e+02   3.9634419e+02   3.4318916e+01   2.1985032e+02   2.6405523e+01   4.3665645e+02   4.9955548e+01   3.1560194e+02   2.4240862e+02   3.0487097e+02   3.6906452e+01   4.8158065e+02   1.2698710e+01   4.3748290e+02   8.9620645e-01   4.8758032e+02   6.3090671e+01   4.3917510e+02   1.3768888e+01   4.1641355e+02   2.1877561e+01   3.2611516e+02   1.2280787e+01   3.1943161e+02   1.4477729e+01   3.0770935e+02   2.5269381e+01   1.7409226e+02   4.3108426e+01   3.6029032e+02   2.3165484e+01   3.3415710e+02   1.0019045e+01   4.5041452e+02   2.6904581e+01   3.6762065e+02   2.6669058e+01   2.1790806e+02   2.1068323e+01   3.1678774e+02  -3.5446323e+00   5.1591839e+02   4.1726206e+01   4.5628323e+02   1.1992503e+01   5.1040548e+02   2.0910787e+01   4.4763161e+02   9.5162452e+00   4.0953742e+02  -1.1999768e+01   4.4705323e+02  -1.5619355e-01   3.8469355e+02   2.4615161e+01   3.3154516e+02  -4.4003871e+00   3.3709645e+02   1.4188090e+01   3.5294000e+02   3.4743832e+01   4.0217677e+02  -1.0808981e+01   3.4952871e+02   1.0774155e+01   3.6570645e+02   3.9856387e+01   3.1026774e+02  -1.5253355e+01   3.2201839e+02  -4.6967742e-03   1.8108613e+02   1.6167472e+02   4.0090677e+02   5.4344232e+01   3.3532710e+02   4.0906065e+00   3.6516290e+02   5.4008581e+01   4.0222419e+02  -1.8399548e+01   2.8262671e+02   1.2134439e+01   1.3488510e+02  -4.6127912e+01   3.9884581e+02   2.9481045e+01   3.4806290e+02   7.7807742e+00   4.8404159e+02  -1.4062890e+01   2.5639839e+02   3.1597419e+00   4.8779258e+02   4.1913368e+01   3.6159774e+02   2.8639277e+01   2.8319677e+02   1.5710710e+01   4.2281194e+02   1.6056981e+01   4.0497097e+02   4.2087742e+00   3.9012935e+02   2.6287716e+01   4.9057226e+02   3.1636477e+01   3.7955516e+02   6.1823613e+00   4.7429323e+02   2.3075897e+01   3.7259065e+02   3.1824684e+01   3.3738613e+02   6.6958839e+00   3.6323871e+02  -1.0775226e+01   3.4650510e+02   2.0992488e+01   3.0259097e+02   1.2615948e+01   3.9755290e+02   3.4449316e+01   3.3662903e+02   1.3923226e+01   1.8088516e+02   4.4572413e+01   3.6553419e+02   2.3361135e+01   4.1899355e+02   2.4461161e+01   2.5627581e+02  -4.3001290e+00   5.3324032e+02   9.2027097e+00   3.6895742e+02  -2.2053032e+00   4.0874510e+02   1.0113288e+01   4.4050510e+02   6.1248760e-01   3.2126935e+02  -3.5231226e+01   3.5616129e+02  -9.8448387e+00   4.6518806e+02  -1.3808516e+00   4.8362677e+02  -2.7117548e+00   4.2482516e+02   2.4659226e+00   3.8878542e+02  -1.4684335e+01   2.5906097e+02  -1.1595523e+01   3.9130903e+02   1.9862052e+01   3.0597806e+02  -3.7093729e+01   1.3358226e+02   2.0841213e+02   4.2040355e+02  -2.6205187e+01   3.5777903e+02  -5.0507097e+00   4.5263516e+02   3.0881445e+01   4.2224032e+02   2.8456129e+00   2.5212806e+02   8.3929806e+00   4.2760510e+02  -9.9255124e+00   5.1013516e+02  -1.0619200e+01   3.3817510e+02  -4.4671112e+01   2.1641387e+02   6.1175600e+01   2.2446323e+02  -1.6810606e+01
   3.7694839e+02   1.2269613e+01   4.7153000e+02   6.8156645e+00   4.3329387e+02  -9.5409290e+00   2.9979510e+02   1.2869288e+01   3.8517510e+02   1.1363255e+01   4.1436510e+02   1.8513688e+01   3.7110290e+02   4.0209032e-01   4.9114710e+02   1.4248555e+01   4.1379194e+02   1.2691912e+01   6.3397806e+02   2.5355626e+01   5.2786290e+02   1.4884194e+01   4.6778516e+02   7.5176865e+01   4.0189032e+02  -9.8470323e+00   3.8610452e+02   2.5980671e+01   4.7790839e+02   4.6321677e+00   3.7760226e+02   1.2350529e+01   5.5288677e+02   2.5632929e+01   4.8503510e+02   1.9440088e+01   3.8171258e+02   4.8420258e+00   3.5950258e+02   1.0469334e+02   2.8059839e+02   1.6511161e+01   4.1597806e+02   1.4439819e+01   4.0184510e+02  -2.9674712e+01   4.2816710e+02  -1.3484981e+01   3.3154806e+02   1.3017228e+02   4.0498129e+02   1.6182710e+00   3.2465290e+02   1.5732325e+02   5.9154677e+02   3.2090129e+01   4.9787516e+02   3.8185794e+01   3.3309129e+02   1.6540657e+02   3.5770452e+02   3.9694452e+00   4.4602774e+02   3.2603613e+00   3.4945903e+02   6.2332310e+01   4.0667968e+02   1.0762710e+00   3.5349710e+02   2.6513135e+01   5.4028484e+02   2.8557535e+01   4.0780387e+02   3.2205690e+01   4.3493510e+02   5.2448088e+01   3.3676839e+02  -3.6466323e+00   2.5624097e+02   2.5942335e+01   4.5708226e+02   2.0300194e+01   3.9922510e+02   6.1584888e+01   3.7484510e+02   2.2485288e+01   4.4710742e+02   2.5908503e+01   3.8903355e+02   2.9034413e+01   2.1070323e+02   3.4783097e+01   2.1555510e+02   1.0038488e+01   3.8299903e+02   1.2956852e+01   3.5024194e+02  -3.0538710e+00   3.9297510e+02  -1.4045112e+01   2.6475258e+02   2.8136645e+00   3.8252065e+02  -1.4041974e+01   2.4168548e+02   9.3444194e+01   3.9900419e+02   3.9866116e+01   2.2276032e+02   3.4742723e+01   5.5108645e+02   1.8231148e+01   3.0131194e+02   2.2026182e+02   3.5197097e+02   2.5328452e+01   4.6787065e+02   3.4795510e+01   4.5001290e+02   2.8983806e+01   5.5711032e+02   6.7678271e+01   4.4065510e+02   8.9048760e-01   3.9917355e+02   1.1256761e+01   3.3439516e+02   2.1328387e+01   3.0548161e+02   3.0683729e+01   3.0375935e+02   2.9775381e+01   1.7509226e+02   3.1548426e+01   4.5420032e+02   2.6322684e+01   3.7187710e+02   2.9761445e+01   5.1351452e+02   1.6566581e+01   4.3014065e+02   2.5047458e+01   2.4576806e+02   2.3595226e+00   3.1502774e+02   1.7926168e+01   4.8497839e+02   5.6621406e+01   4.5890323e+02   2.5922903e+01   6.9773548e+02   4.6114387e+01   5.5257161e+02   4.6121045e+01   5.5629742e+02  -6.1205677e+00   5.6681323e+02   1.5983006e+01   4.7555355e+02   3.3346361e+01   3.4901516e+02   1.2582013e+01   3.3090645e+02   1.6823290e+01   3.6822000e+02   5.0811432e+01   4.1159677e+02   1.9677419e+01   3.5729871e+02   2.2342555e+01   3.5527645e+02   5.8930787e+01   4.2988774e+02   2.6987045e+01   3.9611839e+02   9.7873032e+00   1.9422613e+02   1.5138352e+02   4.6833677e+02   4.0429832e+01   3.6880710e+02  -1.2117794e+01   4.5549290e+02   2.9252181e+01   4.4294419e+02   3.7628516e+00   2.9329671e+02   1.3800839e+01   2.0231510e+02  -5.1092312e+01   2.8155581e+02  -6.0857548e+00   4.7234290e+02   2.4268374e+01   4.8295159e+02  -7.3056903e+00   2.4625839e+02   1.4009419e+00   5.8127258e+02   1.8914968e+01   4.0697774e+02   6.7788774e+00   3.1924677e+02   1.9256710e+01   5.0286194e+02   8.3229806e+00   3.5769097e+02   8.5711742e+00   4.1040935e+02   1.1715316e+01   5.2733226e+02   3.8785677e+01   3.9203516e+02  -3.2960387e+00   4.6914323e+02   4.7777897e+01   4.0787065e+02   3.0382284e+01   2.7366613e+02   1.5323484e+01   2.9328871e+02   1.6390774e+01   3.5188510e+02  -4.8679124e+00   2.5407097e+02   2.1675484e+00   2.8574290e+02   3.0864116e+01   2.8871903e+02   8.8960258e+00   2.8631516e+02   9.7580129e+00   3.5619419e+02   8.6783355e+00   4.4532355e+02   2.3204761e+01   2.7565581e+02   5.3394710e+00   5.2705032e+02   2.4467910e+01   3.2529742e+02   2.0187497e+01   4.0760510e+02   3.5674488e+01   4.2955510e+02  -5.5151240e-01   3.7369935e+02  -1.1655626e+01   2.9549129e+02  -4.7012387e+00   5.0223806e+02  -1.0344852e+01   5.0467677e+02   1.9944245e+01   3.8882516e+02   1.0015923e+01   3.6145542e+02  -1.4107935e+01   2.2849097e+02   2.3800774e+00   3.6968903e+02   1.6251652e+01   2.9564806e+02  -2.4697329e+01   1.0624226e+02   1.6440933e+02   3.5793355e+02  -4.3257587e+01   4.0705903e+02  -6.8931097e+00   4.9737516e+02  -5.7754839e-02   4.2119032e+02   1.7979613e+01   2.6374806e+02  -1.5446619e+01   4.3350510e+02  -1.1777512e+01   5.2971516e+02   3.2344000e+00   3.1217510e+02  -3.7261112e+01   2.3284387e+02   7.7051200e+01   2.6293323e+02   3.3017935e+00
   4.3189839e+02  -1.0266387e+01   5.3595000e+02   3.9902065e+01   4.4539387e+02   1.1071071e+01   2.8303510e+02   2.0740088e+01   3.8379510e+02  -4.8163455e+00   3.9584510e+02   2.9665288e+01   4.4005290e+02   3.0946090e+01   5.1023710e+02   3.6391355e+01   4.0932194e+02  -1.3380488e+01   6.9121806e+02   1.1776426e+01   4.9086290e+02   2.9804194e+01   5.5812516e+02   4.8949665e+01   3.6975032e+02   1.8394168e+01   3.6510452e+02   3.9900671e+01   4.9076839e+02   2.0733677e+00   4.0484226e+02   2.3651329e+01   6.2649677e+02   2.8514129e+01   5.1665510e+02   2.5620488e+01   3.6794258e+02   1.2133626e+01   3.6755258e+02   1.7532934e+02   3.2174839e+02   2.8891613e+00   3.9920806e+02   6.9214194e+00   4.1893510e+02  -2.0231912e+01   4.8145710e+02  -6.2781806e+00   3.1273806e+02   1.1386708e+02   4.2274129e+02   1.6477471e+01   3.0975290e+02   1.7832525e+02   5.4545677e+02   2.2397329e+01   5.2897516e+02   6.0887794e+01   3.3413129e+02   1.8942337e+02   3.5889452e+02   1.1594245e+01   3.9797774e+02  -1.9745639e+01   3.3788903e+02   3.7587910e+01   4.2501968e+02  -1.1060929e+01   2.7570710e+02  -1.5423665e+01   5.2881484e+02   1.4375135e+01   4.6718387e+02   4.0355290e+01   5.3798510e+02   4.6244088e+01   3.1476839e+02  -1.0506632e+01   2.2281097e+02  -6.2326452e-01   3.8860226e+02   2.2085935e+00   4.1841510e+02   3.3909688e+01   4.0212510e+02   4.9782888e+01   3.4848742e+02   2.7318103e+01   4.5194355e+02   3.0141613e+01   1.9689323e+02   4.3578968e+00   2.1517510e+02   2.7888876e+00   3.8071903e+02   1.1089252e+01   4.2467194e+02   7.4117290e+00   3.5257510e+02   7.0368876e+00   2.9070258e+02   3.5217665e+01   3.4976065e+02   1.1808826e+01   2.4740548e+02   9.0796594e+01   3.9934419e+02   1.6078916e+01   2.0676032e+02   7.1627226e+00   4.7308645e+02   3.7091148e+01   3.3312194e+02   2.4757702e+02   2.8525097e+02   1.7146052e+01   4.5491065e+02  -2.4476903e+00   4.5201290e+02   1.7583806e+01   5.7601032e+02   3.3016271e+01   4.4950510e+02  -7.0575124e+00   4.4765355e+02   3.8378361e+01   3.1334516e+02   2.3302387e+01   2.9995161e+02   2.8986129e+01   3.3108935e+02   1.0118981e+01   1.8004226e+02   2.8152426e+01   4.0429032e+02   2.8555484e+01   3.7558710e+02   1.5364645e+01   4.3832452e+02   6.6317806e+00   4.0019065e+02   2.5113458e+01   2.7262806e+02  -9.5992774e+00   3.4249774e+02   1.7628568e+01   4.8639839e+02   1.8247806e+01   5.5409323e+02   3.8737703e+01   5.6435548e+02   3.8544787e+01   5.1382161e+02   1.6661045e+01   6.0534742e+02   3.5254323e+00   5.4914323e+02  -5.1339355e-01   4.4312355e+02   2.9230761e+01   3.3587516e+02   2.9443213e+01   3.7066645e+02   3.0122490e+01   4.2889000e+02   4.1907832e+01   1.1988677e+02   1.8154219e+01   3.6319871e+02   2.2060555e+01   2.9170645e+02   1.9916387e+01   5.0116774e+02   2.0474645e+01   3.4649839e+02  -1.0963097e+01   1.8499613e+02   1.3227192e+02   4.7061677e+02   3.0767432e+01   3.7385710e+02  -9.0179355e-01   3.8421290e+02   5.2954581e+01   4.3151419e+02  -1.5527484e+00   3.1805671e+02   1.5870039e+01   2.0636510e+02  -5.0796312e+01   3.0846581e+02   1.5141445e+01   4.7353290e+02   2.1843174e+01   5.7409159e+02   1.4113110e+01   2.8377839e+02   5.3993419e+00   6.4779258e+02   1.8063368e+01   4.5944774e+02   3.4151277e+01   3.8976677e+02   1.1715110e+01   5.2819194e+02   2.2056581e+01   4.3121097e+02   2.5259574e+01   4.9702935e+02   2.3595716e+01   5.0409226e+02   2.3504877e+01   3.6346516e+02   3.4419561e+01   5.1043323e+02   1.7904697e+01   3.2854065e+02   1.3398684e+01   3.0714613e+02   2.1405084e+01   2.5123871e+02   1.2664774e+01   3.5507510e+02  -2.1631124e+00   2.7883097e+02  -2.1103252e+01   3.1098290e+02   1.6754916e+01   2.9514903e+02  -5.9983742e+00   2.8684516e+02   4.2385613e+01   3.3791419e+02   2.3900735e+01   4.1956355e+02   2.1745561e+01   2.6799581e+02  -2.3757729e+01   4.7620032e+02   9.0059097e+00   3.4500742e+02  -5.6293032e+00   4.7169510e+02   1.4167288e+01   4.8217510e+02  -1.1001112e+01   2.6126935e+02  -2.4141226e+01   3.3345129e+02  -7.3580387e+00   4.2804806e+02  -6.1696516e+00   4.4495677e+02   3.0101845e+01   3.9506516e+02  -2.3432774e+00   4.1764542e+02  -7.6031355e+00   2.0663097e+02  -1.4631123e+01   3.0811903e+02   5.7072516e+00   3.1611806e+02  -4.9949290e+00   1.0258226e+02   2.3041213e+02   3.5626355e+02  -4.4973987e+01   3.7748903e+02  -1.9197510e+01   4.7121516e+02   1.0825045e+01   3.4033032e+02   2.4538413e+01   2.1332806e+02   1.8166981e+01   4.8750510e+02  -1.1377512e+01   6.1129516e+02  -5.5200000e-01   3.7150510e+02  -5.7147512e+01   2.2555387e+02   7.4304400e+01   2.5846323e+02   4.7993935e+00
   3.5727839e+02   2.4232129e+00   5.6272000e+02   1.9000465e+01   4.4458387e+02   1.5175871e+01   3.0507510e+02   1.4686888e+01   3.7660510e+02  -1.9861145e+01   4.5403510e+02   2.3390088e+01   4.8231290e+02   2.7145290e+01   5.0899710e+02  -3.7494452e+00   4.2741194e+02   3.2311824e-02   5.9550806e+02   4.2763226e+01   5.4781290e+02   3.3198194e+01   5.3016516e+02   5.5996465e+01   3.9879032e+02   1.6970968e+01   3.7957452e+02   2.6743071e+01   4.2548839e+02   2.2825768e+01   4.0927226e+02   1.6866929e+01   5.4654677e+02   4.1401290e+00   5.5388510e+02   1.5420876e+00   3.7718258e+02   5.8744258e+00   3.9936258e+02   1.6307454e+02   3.2317839e+02   1.6534761e+01   4.2873806e+02   2.6759019e+01   3.9650510e+02  -3.7197512e+01   4.4602710e+02  -4.8737806e+00   3.1949806e+02   1.5651628e+02   3.6626129e+02   9.7558710e+00   3.0260290e+02   1.8079725e+02   5.2016677e+02   1.0940529e+01   5.0102516e+02   3.5793794e+01   3.1947129e+02   2.1235617e+02   4.0117452e+02   7.5918452e+00   4.2064774e+02   5.5807613e+00   3.4417903e+02   5.1134710e+01   4.3429968e+02  -1.1323329e+01   3.4775710e+02   1.3972335e+01   6.5976484e+02   4.8329135e+01   5.0542387e+02   1.5916090e+01   4.6269510e+02   3.2227288e+01   3.5143839e+02   1.3559768e+01   2.2215097e+02  -1.4304645e+00   4.1680226e+02   2.1002594e+01   4.2979510e+02   6.4189288e+01   3.5517510e+02   3.9018888e+01   3.8814742e+02   1.3435303e+01   4.4127355e+02   2.6665213e+01   2.2251323e+02   1.6738297e+01   2.0503510e+02   3.6260088e+01   3.6038903e+02   8.8556516e+00   3.4596194e+02  -6.6714710e+00   3.6097510e+02  -1.9435112e+01   3.1780258e+02   4.6196645e+00   3.2609065e+02   1.0232426e+01   2.1183548e+02   9.7592194e+01   4.2753419e+02   4.2583716e+01   2.4914032e+02   3.6682323e+01   4.7289645e+02   5.1676348e+01   3.3603194e+02   2.0077422e+02   4.2678097e+02   4.1873652e+01   4.9534065e+02   4.2837910e+01   4.6358290e+02   1.4188206e+01   5.4044032e+02   7.0051871e+01   3.9255510e+02   7.7384876e+00   4.0622355e+02   3.6022761e+01   2.8487516e+02   2.3669987e+01   2.4972161e+02   2.8144529e+01   3.3184935e+02   8.3381806e+00   1.6042226e+02   9.5320258e+00   3.8186032e+02   1.9729884e+01   4.0768710e+02   1.6796645e+01   4.3670452e+02   1.7901381e+01   3.8666065e+02   2.3105858e+01   2.2290806e+02  -5.4716774e+00   3.8725774e+02   2.1907768e+01   5.2091839e+02   2.6166206e+01   4.1457323e+02   1.5809303e+01   5.2192548e+02  -2.3908129e+00   4.4394161e+02   6.3714452e+00   4.7943742e+02  -7.1117677e+00   5.2919323e+02  -5.6273935e+00   3.9484355e+02   5.2331613e+00   3.4406516e+02  -1.3351987e+01   4.2799645e+02   1.0586090e+01   4.0094000e+02   2.6713832e+01   3.8786774e+01  -1.1497781e+01   3.2338871e+02   1.3435355e+01   2.9217645e+02   3.5068787e+01   4.4521774e+02   4.3306452e+00   3.7439839e+02   2.6474903e+01   1.6675613e+02   1.1625112e+02   3.6604677e+02   2.7943032e+01   3.6608710e+02  -2.8950194e+01   4.1716290e+02   5.5798581e+01   4.1908419e+02   6.9116516e+00   2.9601671e+02   1.8773239e+01   1.6869510e+02  -5.3732712e+01   3.3565581e+02   1.5626245e+01   4.8153290e+02   6.6331742e+00   6.3400159e+02  -1.1996903e+00   3.3896839e+02   5.5041419e+00   6.4494258e+02   8.1513677e+00   4.9311774e+02   3.4507677e+01   4.1972677e+02   1.1838310e+01   5.5081194e+02   2.5866981e+01   3.7416097e+02   2.1203574e+01   5.1759935e+02   3.7760116e+01   5.3362226e+02  -3.4775226e+00   3.2693516e+02  -1.3608039e+01   5.4362323e+02   5.3719497e+01   3.7492065e+02   1.7728284e+01   2.9666613e+02   2.4433484e+01   2.6585871e+02   7.2551742e+00   3.8398510e+02  -3.8659124e+00   3.0569097e+02   5.7479484e+00   3.3979290e+02   1.4400116e+01   2.9714903e+02  -7.4383742e+00   2.8003516e+02   3.4104129e+00   3.2986419e+02   3.1784735e+01   4.5728355e+02   1.4917961e+01   2.8408581e+02   6.6250710e+00   4.8958032e+02   1.7795510e+01   3.4129742e+02   6.4374968e+00   4.9850510e+02   2.3402488e+01   5.1888510e+02   8.3020876e+00   2.7760935e+02  -2.1398426e+01   3.5230129e+02   3.0373961e+01   4.3947806e+02  -5.4240516e+00   5.1419677e+02   1.7802645e+01   4.0982516e+02   4.1459226e+00   4.3264542e+02   8.2368645e+00   2.4330097e+02  -1.8994723e+01   3.4182903e+02   1.2480452e+01   3.1078806e+02   2.6214710e+00   1.5720226e+02   2.5266253e+02   3.9912355e+02  -4.5022787e+01   5.1739903e+02  -1.1340310e+01   5.0574516e+02  -8.4173548e+00   2.5691032e+02   2.2120129e+00   2.6641806e+02   9.3397806e+00   5.5898510e+02  -8.9059124e+00   6.0492516e+02  -9.7324000e+00   2.9307510e+02  -7.0131124e+00   2.2855387e+02   3.7114400e+01   2.8779323e+02   3.3129935e+00
   3.6617839e+02   1.0912129e+00   5.5400000e+02   5.0458065e+01   3.9668387e+02   1.3297871e+01   2.5717510e+02   2.2238888e+01   3.9765510e+02  -8.4951455e+00   4.5831510e+02   3.0767688e+01   3.5799290e+02   1.1720890e+01   4.9123710e+02   4.3201355e+01   4.5384194e+02  -1.7892088e+01   6.1859806e+02   2.6916026e+01   5.3562290e+02   3.3123394e+01   5.1721516e+02   7.3802465e+01   3.6327032e+02   1.4812568e+01   3.6995452e+02   6.6526710e+00   4.9548839e+02   1.4645768e+01   3.3422226e+02   2.4009290e+00   5.7007677e+02   8.3577290e+00   4.6522510e+02   2.8354888e+01   3.6394258e+02   8.3136258e+00   4.2979258e+02   1.7864014e+02   3.0936839e+02   2.5729561e+01   4.3239806e+02   2.2796219e+01   4.1517510e+02  -2.7311112e+01   4.6602710e+02   4.5762194e+00   3.7616806e+02   1.3317268e+02   4.2979129e+02   1.7633471e+01   3.1389290e+02   1.4561405e+02   4.7307677e+02  -2.0022710e+00   4.8435516e+02   7.1217394e+01   3.5561129e+02   2.2670497e+02   4.6517452e+02   1.0321845e+01   3.9183774e+02   2.0785561e+01   3.2841903e+02   4.3915510e+01   3.6948968e+02   1.0481471e+01   3.6744710e+02   1.7817135e+01   5.7290484e+02   1.1879355e+00   5.0061387e+02   4.2540890e+01   4.6469510e+02   5.3967288e+01   4.0924839e+02  -5.8250323e+00   2.2734097e+02   5.3443355e+00   4.0113226e+02  -4.0338065e+00   4.1741510e+02   1.8509688e+01   3.6227510e+02   2.2970888e+01   4.2072742e+02   4.6398903e+01   4.1084355e+02   1.5479613e+01   2.2084323e+02  -7.3681032e+00   2.0646510e+02   1.1105688e+01   3.4361903e+02  -2.3274839e-01   3.7377194e+02  -9.6562710e+00   3.6622510e+02   1.0494888e+01   3.4256258e+02   4.3088645e+00   3.4576065e+02   1.3608826e+01   2.1673548e+02   6.7590194e+01   4.2743419e+02   4.5591716e+01   2.2895032e+02   2.9677523e+01   4.9617645e+02   3.6053948e+01   3.1893194e+02   2.5485222e+02   4.5468097e+02   3.2691652e+01   5.5172065e+02   6.5847510e+01   5.1996290e+02   4.5577806e+01   5.5958032e+02   5.8520671e+01   4.3293510e+02   3.0268088e+01   4.2351355e+02   3.6309561e+01   3.2415516e+02   3.7297587e+01   3.0529161e+02   5.4178929e+01   3.7227935e+02   5.1773781e+01   1.6285226e+02   4.6047626e+01   4.0091032e+02   2.5295884e+01   4.1482710e+02   2.5845445e+01   4.2027452e+02   3.4215781e+01   3.9538065e+02   3.6882581e+00   3.5876806e+02   1.0899523e+01   4.2859774e+02   1.0410568e+01   5.6897839e+02  -4.5185935e+00   4.0290323e+02   3.5832903e+01   5.6868548e+02   1.9438387e+01   5.1082161e+02   2.2651045e+01   4.0962742e+02   2.3523032e+01   5.7586323e+02   1.3159006e+01   4.3517355e+02   2.5676761e+01   3.8054516e+02   2.1996129e+00   4.3476645e+02   2.9664490e+01   4.5442000e+02   5.6335432e+01   8.0786774e+01  -2.6947781e+01   4.0281871e+02   3.9220955e+01   3.6098645e+02   5.4183987e+01   4.9245774e+02   6.9814452e+00   4.6815839e+02   3.7494103e+01   1.7222613e+02   1.3143352e+02   3.6966677e+02   6.9793432e+01   3.0461710e+02   9.6740645e-01   3.5740290e+02   5.0439381e+01   3.7694419e+02   1.7242852e+01   4.1405671e+02   7.9500387e+00   1.7184510e+02  -6.0464712e+01   2.6984581e+02  -6.4389548e+00   4.5291290e+02   1.3582774e+01   5.6428159e+02   1.2517910e+01   2.9987839e+02   2.6813419e+00   6.0384258e+02   4.2769368e+01   5.2697774e+02   1.6888877e+01   3.9996677e+02   1.6709110e+01   4.9495194e+02   3.1235781e+01   4.1107097e+02   8.3907742e+00   4.5140935e+02   1.8435316e+01   4.5814226e+02   4.2090877e+01   2.6155516e+02  -8.1876387e+00   4.9629323e+02   4.0315897e+01   3.4206065e+02   1.3407084e+01   3.1195613e+02   1.6350284e+01   3.1971871e+02  -2.3433626e+01   3.7265510e+02   1.0900488e+01   3.2569097e+02  -1.2082052e+01   4.0570290e+02   7.2673161e+00   3.3433903e+02   3.4642581e-01   2.4098516e+02  -2.4655871e+00   2.8243419e+02   4.2891355e+00   4.1328355e+02   1.3107961e+01   2.5470581e+02  -8.5045290e+00   4.8329032e+02   1.7008710e+01   3.5571742e+02  -1.4146103e+01   4.2317510e+02   4.1528888e+01   4.3588510e+02   7.1720876e+00   2.5798935e+02  -2.8168826e+01   2.5392129e+02   1.3954361e+01   4.9080806e+02  -6.2045161e-01   5.1529677e+02   2.6564645e+01   3.8487516e+02   2.0141923e+01   4.1583542e+02   1.0116645e+00   2.4554097e+02   8.7760774e+00   3.8239903e+02  -1.1851484e+00   2.6283806e+02  -1.6425290e+00   1.3086226e+02   2.4414973e+02   4.4045355e+02  -3.2239187e+01   4.9696903e+02  -2.6059097e+00   5.3363516e+02  -4.3785548e+00   3.9233032e+02   1.1908413e+01   3.1493806e+02  -1.1518194e+00   4.1879510e+02   6.8928760e-01   6.0955516e+02  -2.6522800e+01   3.9441510e+02  -3.8170312e+01   1.6660387e+02   6.7020400e+01   2.8160323e+02   4.7181935e+00
   3.6403839e+02   1.7022413e+01   5.0800000e+02   2.4518065e+01   4.4177387e+02   2.7070671e+01   2.5069510e+02   3.8377288e+01   3.9874510e+02  -2.6723455e+00   4.4060510e+02   3.1754488e+01   4.0405290e+02   3.1086090e+01   4.5780710e+02   2.4965755e+01   4.6855194e+02  -2.0288882e+00   6.1021806e+02   5.7356426e+01   5.5452290e+02   6.0091394e+01   5.3845516e+02   9.8673265e+01   3.9775032e+02   2.6574168e+01   3.9457452e+02   1.2783071e+01   4.7190839e+02   2.1682168e+01   3.7674226e+02  -5.7206710e+00   5.4183677e+02   2.8666929e+01   5.1903510e+02   3.3800876e+00   4.1447258e+02   2.3171226e+01   4.2741258e+02   1.8097054e+02   3.0983839e+02   4.8311961e+01   4.5078806e+02   2.1795019e+01   3.7774510e+02  -2.0026712e+01   4.6183710e+02   1.6314194e+00   3.8368806e+02   1.7519108e+02   4.0474129e+02   7.2974710e+00   3.1960290e+02   1.3143725e+02   4.6421677e+02   1.0516529e+01   4.8597516e+02   4.1137794e+01   3.4337129e+02   1.7568417e+02   6.0312452e+02   3.2815845e+01   4.7473774e+02   1.6913561e+01   3.8993903e+02   5.0323910e+01   4.1815968e+02   1.2627871e+01   4.1907710e+02   5.2736735e+01   7.2171484e+02   1.6373135e+01   5.1285387e+02   4.2511690e+01   4.4131510e+02   5.3597688e+01   4.1467839e+02   2.5070568e+01   2.6776097e+02  -8.5492645e+00   3.6308226e+02  -8.8898065e+00   4.7669510e+02   6.3907288e+01   3.1260510e+02   4.8994488e+01   4.7486742e+02   3.0117703e+01   3.6632355e+02   1.1801213e+01   2.4308323e+02   2.9192697e+01   1.6169510e+02   2.0157288e+01   3.8457903e+02   2.0490452e+01   3.6796194e+02   2.5288529e+01   3.9922510e+02  -2.3045112e+01   3.2151258e+02  -1.4871355e+00   3.3042065e+02  -1.3303974e+01   2.3949548e+02   9.5769394e+01   4.2138419e+02   9.0757161e+00   2.8171032e+02   2.1076723e+01   4.2784645e+02   1.9180348e+01   3.0927194e+02   1.8853502e+02   3.9168097e+02   2.3771652e+01   4.3172065e+02   1.7687510e+01   4.0767290e+02   1.4611006e+01   5.2544032e+02   4.3301871e+01   4.4036510e+02   1.5623688e+01   4.2079355e+02   2.5577161e+01   3.3682516e+02   1.5639871e+00   2.8924161e+02   3.3122929e+01   3.3084935e+02   2.2328181e+01   1.8328226e+02   1.2223226e+01   3.4558032e+02   1.6862284e+01   4.2210710e+02   2.1503045e+01   3.1060452e+02   1.3609381e+01   3.3723065e+02   3.0602581e+00   2.3690806e+02   4.5483226e+00   4.0111774e+02   1.6589677e+00   4.6949839e+02   2.2549806e+01   4.7695323e+02   8.7689032e+00   4.9078548e+02   5.5303871e+00   3.5376161e+02   8.9215845e+01   3.1091742e+02  -3.8110168e+01   5.1219323e+02  -1.3597394e+01   4.2079355e+02   1.8777161e+01   3.3054516e+02  -3.7003871e+00   3.1880645e+02   4.5112903e+00   3.7265000e+02   2.4787032e+01   5.6026774e+01  -2.1156981e+01   3.5705871e+02   2.1401755e+01   3.5617645e+02   4.8808787e+01   4.1121774e+02   1.2340645e+01   4.3806839e+02  -1.5338697e+01   1.7403613e+02   9.2188723e+01   2.9904677e+02   3.1873032e+01   2.6180710e+02  -2.0777935e+00   3.1492290e+02   3.3027781e+01   3.6898419e+02  -7.1203484e+00   3.5377671e+02  -3.0375613e+00   1.4684510e+02  -4.8504712e+01   3.8369581e+02   1.6073045e+01   3.5258290e+02   3.4229174e+01   6.1876159e+02   1.2539510e+01   3.1868839e+02   1.5706542e+01   5.9832258e+02   2.8880968e+01   4.7811774e+02   1.9987677e+01   3.9467677e+02   2.5032310e+01   5.4028194e+02   3.3659381e+01   4.3316097e+02   1.8763574e+01   4.9469935e+02   3.1972116e+01   4.5490226e+02   2.7390077e+01   3.4022516e+02  -5.1012387e+00   5.3319323e+02   3.5653897e+01   3.5592065e+02   2.2918284e+01   3.6485613e+02   7.9282839e+00   3.6037871e+02  -3.1664258e+00   4.4636510e+02   3.1763688e+01   3.0054097e+02   1.6829948e+01   4.2446290e+02   2.1296516e+01   2.6695903e+02   1.7546826e+01   3.1788516e+02   1.3902413e+01   2.8524419e+02   2.8404335e+01   4.7251355e+02   3.1269561e+01   2.5684581e+02   6.1427097e-01   5.2777032e+02   2.2603097e+00   4.2962742e+02   2.4081097e+01   4.6131510e+02   5.2477688e+01   4.1446510e+02   3.0845688e+01   3.0250935e+02  -2.3490426e+01   2.3149129e+02  -1.2821239e+01   4.9552806e+02  -2.7580516e+00   4.6824677e+02   6.1758645e+01   4.1196516e+02   7.4947226e+00   4.2212542e+02   1.7318465e+01   2.9035097e+02   6.7112774e+00   4.8706903e+02   3.0771252e+01   3.5468806e+02   7.1094710e+00   1.3310226e+02   2.0521053e+02   4.1588355e+02  -4.5223587e+01   4.8900903e+02  -2.6891097e+00   5.2648516e+02   6.6634452e+00   4.2252032e+02   1.6153213e+01   3.4517806e+02   1.3618981e+01   4.4174510e+02   4.3287601e-02   6.6202516e+02  -8.6704000e+00   3.7550510e+02  -2.5847512e+01   1.9998387e+02   7.0210000e+01   2.7870323e+02   1.0520194e+01
   3.9513839e+02  -1.6135587e+01   5.4553000e+02   2.4755665e+01   4.4872387e+02   1.6564671e+01   2.2555510e+02   1.3148488e+01   3.8560510e+02   3.6088545e+00   4.6436510e+02   2.9803688e+01   4.2142290e+02   4.2226490e+01   5.2004710e+02   1.0556555e+01   5.2241194e+02   1.6622312e+01   6.5116806e+02   1.5220426e+01   5.0262290e+02   2.9523394e+01   5.0112516e+02   7.3419665e+01   3.4198032e+02  -9.3842323e+00   4.2057452e+02   4.1463071e+01   4.5062839e+02   3.0945677e+00   3.6470226e+02   1.3962529e+01   5.2407677e+02   4.1607729e+01   4.4750510e+02   2.4632488e+01   4.3004258e+02  -2.6943742e+00   3.8893258e+02   1.9466894e+02   3.1712839e+02   1.1538761e+01   3.9144806e+02   2.7022219e+01   3.7750510e+02  -3.3197512e+01   4.8254710e+02   2.4634619e+01   3.9063806e+02   1.9672508e+02   4.5836129e+02   1.0437871e+01   2.9579290e+02   1.4791205e+02   4.6449677e+02  -9.3158710e+00   4.6802516e+02   4.2763794e+01   3.6904129e+02   2.3182057e+02   3.5612452e+02   3.2765845e+01   4.8278774e+02  -2.3404387e+00   3.9331903e+02   3.3393510e+01   3.8996968e+02   1.6883071e+01   4.3628710e+02   2.4259935e+01   6.3252484e+02   3.0938335e+01   5.3456387e+02   4.9344890e+01   4.2227510e+02   8.0170888e+01   3.9857839e+02  -5.2614323e+00   2.8010097e+02   2.3843535e+01   2.7165226e+02   1.5156459e+02   4.6498510e+02   3.6994088e+01   3.6403510e+02   3.3780088e+01   4.6024742e+02   3.3807303e+01   3.8379355e+02   2.7783613e+01   2.3684323e+02   3.3161897e+01   1.8741510e+02   1.3859688e+01   3.4771903e+02   3.9729252e+01   3.9610194e+02   1.7697329e+01   4.7317510e+02   1.2688888e+01   3.1094258e+02   1.6738465e+01   3.6809065e+02   7.4424258e+00   2.5288548e+02   1.1383819e+02   4.6272419e+02   4.3488516e+01   2.6485032e+02   4.2995523e+01   3.8898645e+02   4.7389148e+01   3.0108194e+02   1.9962022e+02   4.0158097e+02   5.3169652e+01   4.8520065e+02   4.2649110e+01   4.4210290e+02   4.8566606e+01   5.6663032e+02   5.6336671e+01   4.2769510e+02  -7.7427124e+00   4.3165355e+02   3.9708361e+01   3.5501516e+02   1.3348787e+01   3.6424161e+02   5.0829290e+00   3.2113935e+02   2.2434981e+01   2.3961226e+02   3.4626826e+01   3.5896032e+02   3.9791884e+01   4.1977710e+02   2.2879445e+01   3.8127452e+02   3.1815781e+01   3.5404065e+02   2.9565458e+01   2.7209806e+02   1.2683123e+01   3.7635774e+02   1.2829768e+01   5.6965839e+02   2.0427006e+01   4.5014323e+02   2.8483703e+01   5.4535548e+02   2.4014787e+01   2.9244161e+02   1.8356145e+02   3.9991742e+02  -1.2900168e+01   4.5709323e+02   1.3570606e+01   4.1755355e+02   2.9316361e+01   3.8573516e+02   7.0244129e+00   3.6171645e+02   1.8358490e+01   3.6465000e+02   2.4947032e+01   6.8316774e+01   3.0898194e+00   3.6652871e+02   1.5984155e+01   3.7508645e+02   3.5105987e+01   3.5530774e+02  -1.1146555e+01   4.2958839e+02   2.6579703e+01   1.6180613e+02   1.2350712e+02   3.5728677e+02   4.6073832e+01   3.2080710e+02   6.2922065e+00   3.3149290e+02   6.0372181e+01   4.2489419e+02   9.6868516e+00   3.6229671e+02   2.7330839e+01   1.3246510e+02  -4.1124312e+01   3.2012581e+02   1.0108645e+01   3.2615290e+02   1.3343574e+01   5.5109159e+02  -3.1616890e+01   2.8063839e+02  -2.0539458e+01   4.9665258e+02  -1.5935432e+01   3.4963774e+02  -8.9239226e+00   2.9310677e+02   2.0497910e+01   4.8428194e+02  -2.1570619e+01   3.8721097e+02   5.7795742e+00   5.1517935e+02  -4.7628387e-01   3.5304226e+02  -1.2112258e-01   3.5822516e+02  -6.7312387e+00   4.7857323e+02   2.3496774e-02   3.1540065e+02   2.6798839e+00   3.1304613e+02   2.5643084e+01   3.4671871e+02  -5.9236258e+00   3.8888510e+02  -1.5107912e+01   2.6121097e+02   1.3786348e+01   3.6822290e+02  -1.1254284e+01   2.2810903e+02  -7.8751742e+00   3.3703516e+02   1.4560413e+01   2.3234419e+02   2.9346335e+01   4.4218355e+02   1.6175961e+01   2.9070581e+02  -9.5745290e+00   5.1348032e+02   3.0173510e+01   4.1771742e+02  -1.2866103e+01   3.5855510e+02   1.9128488e+01   3.7665510e+02  -1.6369512e+01   3.1640935e+02  -3.5312426e+01   2.7440129e+02  -6.2540387e+00   5.0614806e+02  -1.8847652e+01   4.1867677e+02   3.3104245e+01   4.3630516e+02   1.6975226e+00   3.4993542e+02  -1.4336335e+01   2.6215097e+02  -1.6692723e+01   4.4572903e+02   1.3508452e+01   3.3026806e+02   3.3030710e+00   1.0210226e+02   1.9712053e+02   4.3564355e+02  -5.2184387e+01   3.8272903e+02  -1.1896710e+01   4.2021516e+02   7.4504516e-01   4.5800032e+02   1.0654813e+01   2.9641806e+02   1.5849781e+01   5.4779510e+02  -9.7071240e-01   5.4739516e+02  -9.1300000e+00   3.2288510e+02  -4.7307912e+01   2.6284387e+02   3.1421200e+01   2.4712323e+02  -1.1003406e+01
   3.8651839e+02   5.2740129e+00   5.6538000e+02   4.6647665e+01   4.2777387e+02   7.7106710e+00   2.6412510e+02   1.1112888e+01   3.7493510e+02   1.7942455e+01   4.4217510e+02   1.3388888e+01   4.1721290e+02   1.3823290e+01   5.1580710e+02   3.6665755e+01   4.7979194e+02   1.3931912e+01   5.7840806e+02   4.3561226e+01   5.3905290e+02   2.9368994e+01   5.5083516e+02   9.1252865e+01   4.4256032e+02   1.2139368e+01   4.0724452e+02   2.0619471e+01   4.9552839e+02   1.3222568e+01   4.1489226e+02   2.7137329e+01   5.5116677e+02   1.7730529e+01   5.1293510e+02   2.5438088e+01   4.0261258e+02  -1.4299974e+01   4.0198258e+02   2.0262494e+02   3.3164839e+02   3.8807161e+01   4.6568806e+02   2.0993019e+01   4.4412510e+02  -4.0907112e+01   5.0678710e+02  -5.8245806e+00   3.0144806e+02   1.5100028e+02   4.7574129e+02   7.4274710e+00   3.2760290e+02   1.9551725e+02   5.6654677e+02   1.8470129e+01   5.3787516e+02   4.8225794e+01   4.1104129e+02   1.9051057e+02   3.4751452e+02   1.7644645e+01   3.7202774e+02   1.2750361e+01   3.5350903e+02   5.2768310e+01   4.1615968e+02   1.3507871e+01   3.4838710e+02   2.0501935e+01   5.3581484e+02   1.6965135e+01   4.1680387e+02   2.4965690e+01   4.8165510e+02   5.6280488e+01   3.3805839e+02   1.6820168e+01   2.7691097e+02   2.3998735e+01   2.8865226e+02   1.8306459e+02   4.2936510e+02   5.1893688e+01   4.2217510e+02   4.2798888e+01   4.2243742e+02   8.1221032e+00   4.4513355e+02   1.6496413e+01   2.0261323e+02   2.4620297e+01   2.3155510e+02  -5.7615124e+00   3.4814903e+02   2.3454852e+01   3.8305194e+02   1.5551329e+01   3.2507510e+02   2.0368876e+00   3.7094258e+02   1.8128465e+01   3.4523065e+02   2.0812258e+00   2.0854548e+02   9.2955394e+01   4.3134419e+02   2.7808916e+01   2.2114032e+02   5.3582323e+01   3.5875645e+02   3.0327548e+01   2.8979194e+02   2.4290342e+02   2.8678097e+02   3.7503652e+01   4.1277065e+02   3.1063510e+01   3.9501290e+02  -3.2361935e+00   5.9873032e+02   2.5538671e+01   4.7117510e+02   4.6388876e+00   3.9432355e+02   3.2734761e+01   3.5015516e+02   7.9275871e+00   2.9805161e+02   3.5998129e+01   3.2551935e+02   3.2844581e+01   1.7671226e+02   2.0038826e+01   3.7082032e+02  -6.2691613e-01   3.5025710e+02  -3.1289548e+00   4.0665452e+02   1.0075381e+01   4.2119065e+02   1.8673458e+01   2.2200806e+02  -1.7069677e+01   3.4554774e+02   4.4845677e+00   5.8033839e+02   2.5052606e+01   4.7123323e+02   1.9846503e+01   5.1764548e+02   6.4715871e+00   3.2326161e+02   1.6502585e+02   3.8972742e+02  -2.4984968e+01   5.0090323e+02   7.4458065e+00   4.0541355e+02   5.0575613e+00   3.7349516e+02  -8.1363871e+00   3.4247645e+02   1.3947690e+01   3.0456000e+02   4.7854232e+01   6.9216774e+01  -2.7692181e+01   3.2938871e+02  -6.0446452e+00   3.8260645e+02   2.9884387e+01   3.1159774e+02  -1.0697548e+00   4.1535839e+02   1.0628103e+01   1.8203613e+02   1.6426872e+02   3.6666677e+02   4.8323432e+01   3.1323710e+02  -2.8482194e+01   3.4826290e+02   4.1170581e+01   3.9637419e+02   3.4884516e+00   2.7596671e+02   1.9667239e+01   1.4160510e+02  -4.2285512e+01   4.4907581e+02   6.1726452e+00   3.6025290e+02   8.6155742e+00   4.9247159e+02   1.5927097e+00   3.3463839e+02   1.0190542e+01   5.1822258e+02  -1.0322581e-03   3.1259774e+02   1.6139277e+01   3.1967677e+02   3.3272310e+01   4.9767194e+02   5.8218181e+01   4.3321097e+02   2.3719574e+01   5.5459935e+02   3.4710116e+01   3.9966226e+02   9.5292774e+00   4.4217516e+02   3.3122761e+01   5.6490323e+02   2.7257097e+01   4.4202065e+02   2.4700284e+01   3.8828613e+02   8.8138839e+00   3.8099871e+02   6.5739742e+00   4.2855510e+02   1.2958488e+01   3.6040097e+02   2.0561148e+01   4.6484290e+02   3.2686116e+01   2.4410903e+02   4.3704826e+01   3.6922516e+02   3.3465213e+01   2.7672419e+02   2.6705935e+01   4.5209355e+02   3.0333161e+01   3.2170581e+02   1.3705471e+01   5.7039032e+02   1.3620710e+01   4.3824742e+02   2.1101497e+01   4.4036510e+02   3.9963688e+01   3.5784510e+02   1.0805288e+01   3.8112935e+02  -1.2450026e+01   2.8845129e+02   1.4761961e+01   5.7161806e+02   5.1947484e+00   5.3381677e+02   3.3083045e+01   4.4915516e+02   2.2859523e+01   3.3016542e+02  -1.3247355e+00   3.2368097e+02   2.3004877e+01   4.3263903e+02   1.3075652e+01   4.3354806e+02   3.5106710e+00   1.3148226e+02   2.0258013e+02   4.2360355e+02  -3.3411187e+01   4.0019903e+02  -4.8243097e+00   5.0648516e+02   1.5313445e+01   2.1500032e+02   1.9109481e+02   2.9170806e+02   2.6986581e+01   5.5098510e+02  -1.0885912e+01   5.5529516e+02   4.1880000e+00   3.1393510e+02  -4.1641912e+01   2.9375387e+02   8.0328400e+01   2.6251323e+02   4.3353935e+00
   3.7013839e+02  -4.7555871e+00   5.4572000e+02   1.8550465e+01   4.6458387e+02   2.4245871e+01   2.7941510e+02  -8.8031240e-01   4.0412510e+02   1.8987255e+01   4.1831510e+02   7.6776876e+00   3.8710290e+02   2.9442090e+01   4.6142710e+02   1.3726155e+01   4.6127194e+02  -4.4464882e+00   6.0002806e+02   3.2361626e+01   5.1809290e+02   2.9815794e+01   5.6726516e+02   6.6598465e+01   3.5527032e+02   1.0362568e+01   3.9248452e+02   2.0900271e+01   4.9219839e+02   1.9338968e+01   3.8674226e+02   2.6389329e+01   5.4997677e+02  -8.4270968e-02   4.9736510e+02   2.3593688e+01   3.9180258e+02   6.7548258e+00   4.1983258e+02   1.6128694e+02   3.1502839e+02   1.0186761e+01   4.1544806e+02   1.5582219e+01   4.1627510e+02  -3.1019112e+01   4.6616710e+02   1.3715019e+01   2.9668806e+02   1.4057108e+02   5.3241129e+02   2.5033871e+01   3.4813290e+02   1.9315485e+02   6.1488677e+02   2.3629290e+00   5.5349516e+02   6.0596194e+01   3.6328129e+02   1.9266137e+02   3.8308452e+02   4.5419045e+01   3.7169774e+02  -4.4532387e+00   3.4198903e+02   5.2019910e+01   4.0120968e+02   2.5138710e+00   3.2654710e+02   3.5091355e+00   4.8104484e+02   1.3246735e+01   4.0975387e+02   3.3809690e+01   5.3612510e+02   4.0632888e+01   3.0386839e+02  -4.3946323e+00   2.9719097e+02   9.6163355e+00   3.3746226e+02   1.8544979e+02   4.3384510e+02   5.6145288e+01   4.6836510e+02   5.0913688e+01   3.9881742e+02   2.7011703e+01   5.1670355e+02   3.7440813e+01   1.8908323e+02   1.9172697e+01   2.1503510e+02   1.7080088e+01   3.8323903e+02   2.5127652e+01   4.4772194e+02   2.0097729e+01   3.4687510e+02  -1.5571124e+00   3.3375258e+02   1.9253665e+01   4.0828065e+02   8.9372258e+00   2.4554548e+02   9.4135394e+01   4.3195419e+02   3.0950116e+01   2.4395032e+02   1.4617523e+01   3.8494645e+02   3.6332348e+01   3.1384194e+02   2.2968942e+02   2.8187097e+02   4.0746452e+01   4.3139065e+02   2.1903910e+01   3.8091290e+02   3.5461806e+01   5.7639032e+02   5.7655871e+01   5.4146510e+02   9.4456876e+00   4.2312355e+02   2.1770761e+01   3.7096516e+02   2.7972787e+01   3.4686161e+02   2.0133329e+01   3.1194935e+02   2.5790181e+01   1.9661226e+02   2.0116826e+01   3.8105032e+02   1.9644684e+01   3.1744710e+02   1.4065845e+01   4.5460452e+02   1.3329381e+01   4.1033065e+02   1.8212258e+01   2.6919806e+02  -3.2704877e+01   2.6844774e+02   9.0825677e+00   5.0344839e+02   4.4143806e+01   5.1604323e+02   3.7071703e+01   6.0306548e+02   1.3967987e+01   3.2369161e+02   2.1193145e+02   4.8758742e+02  -5.5237677e+00   5.3009323e+02   1.0820606e+01   4.4845355e+02  -4.6756387e+00   3.7397516e+02  -3.4647871e+00   3.4285645e+02  -2.9827097e+00   3.2332000e+02   1.4633432e+01   7.0886774e+01  -6.7357806e+00   4.1333871e+02   3.4379355e+01   3.5932645e+02   4.1696787e+01   3.3016774e+02  -6.0353548e+00   4.2687839e+02   2.4466503e+01   2.1065613e+02   1.4773912e+02   3.9452677e+02   2.1524632e+01   3.4123710e+02  -2.1052194e+01   3.6040290e+02   3.4059381e+01   4.2503419e+02   2.4625652e+01   2.9481671e+02   1.2829239e+01   1.9050510e+02  -5.9667512e+01   3.9993581e+02   2.0483845e+01   3.7186290e+02   6.0167742e+00   5.0542159e+02   2.7086710e+01   2.7896839e+02  -1.0925858e+01   4.8617258e+02  -9.5703226e-01   3.1887774e+02   2.1296877e+01   3.3534677e+02  -4.4612903e+00   4.6224194e+02   1.7662581e+01   4.1645097e+02   4.4720374e+01   4.6359935e+02   3.7650116e+01   3.7347226e+02   3.1954477e+01   4.2951516e+02   1.3375561e+01   5.5452323e+02   3.7227497e+01   3.7626065e+02   1.5341084e+01   4.1509613e+02   4.4790839e+00   3.5395871e+02   2.2571742e+00   3.2898510e+02   7.3940876e+00   2.6354097e+02   2.1649948e+01   3.5493290e+02   2.8188916e+01   2.3552903e+02  -8.8877419e-01   3.3979516e+02   5.5796129e+00   3.2629419e+02   4.2103355e+00   4.4494355e+02   3.6805161e+01   2.9775581e+02  -6.6185290e+00   5.7624032e+02  -3.0237290e+01   3.3867742e+02  -7.6929032e+00   3.7712510e+02  -9.6971124e+00   4.6793510e+02   2.6080876e+00   3.5574935e+02  -1.5749626e+01   2.6154129e+02  -7.7052387e+00   5.1452806e+02  -1.8080516e+00   5.3167677e+02   1.5494245e+01   4.4287516e+02  -1.6448077e+01   2.3650542e+02  -1.7971935e+01   2.4015097e+02   2.8772774e+00   4.0934903e+02   5.3688516e+00   3.6040806e+02  -1.9108129e+01   1.1396226e+02   1.0512173e+02   3.5988355e+02  -4.0173587e+01   3.5105903e+02  -5.7031097e+00   3.9916516e+02  -1.2680955e+01   1.6124032e+02   2.4896561e+02   2.1812806e+02   2.4822981e+01   4.2274510e+02  -2.5866712e+01   5.1987516e+02  -2.0298400e+01   2.9979510e+02  -3.1790712e+01   2.4360387e+02   6.5670400e+01   2.1679323e+02   2.4229935e+00
   3.6375839e+02  -1.1245187e+01   4.4762000e+02   2.4298465e+01   4.3863387e+02   6.4618710e+00   2.5884510e+02   1.4435288e+01   3.6612510e+02  -1.1732745e+01   4.1646510e+02   2.9205688e+01   3.7294290e+02   3.1204890e+01   4.3809710e+02   1.0212555e+01   4.1098194e+02   3.3867118e+00   6.2697806e+02   2.6725626e+01   4.9057290e+02   7.2073935e+00   4.2383516e+02   8.6602865e+01   3.4451032e+02   1.1933368e+01   3.6453452e+02   4.3426271e+01   5.2243839e+02   2.7969768e+01   3.9274226e+02   4.2393290e+00   6.1192677e+02   1.4299729e+01   4.6393510e+02   2.3928088e+01   3.7147258e+02  -1.2198774e+01   3.9393258e+02   1.4473894e+02   3.2426839e+02   3.3587561e+01   4.4835806e+02  -9.1505806e+00   3.7903510e+02  -3.8039912e+01   4.4983710e+02   6.9214194e+00   2.8844806e+02   1.4604028e+02   5.2993129e+02   3.4902271e+01   3.8303290e+02   2.0613285e+02   5.8511677e+02   2.2364529e+01   5.8040516e+02   5.8493394e+01   3.4642129e+02   1.9910017e+02   3.8065452e+02   1.5133445e+01   3.6554774e+02   1.1888761e+01   3.5293903e+02   4.8953910e+01   4.2101968e+02  -2.4509290e+00   2.9417710e+02   1.0048735e+01   4.9909484e+02   4.7852735e+01   4.4718387e+02   3.3005290e+01   5.5679510e+02   6.4699288e+01   3.3453839e+02   1.5341768e+01   2.2653097e+02   3.1291355e+00   2.9599226e+02   2.2176739e+02   4.8327510e+02   4.3150888e+01   4.3769510e+02   2.4027288e+01   3.7319742e+02   8.1013032e+00   4.6708355e+02   4.6410413e+01   1.9294323e+02   2.7673897e+01   2.0793510e+02   1.0318088e+01   3.5776903e+02   1.3305252e+01   4.2577194e+02   2.0853729e+01   3.6197510e+02   4.3348876e+00   3.2527258e+02   1.0642065e+01   4.7100065e+02   1.0779626e+01   2.3292548e+02   1.2595499e+02   4.5248419e+02   4.0637716e+01   2.1752032e+02   2.9211923e+01   4.9075645e+02   2.6867548e+01   3.1769194e+02   2.2167142e+02   2.7311097e+02   4.1357252e+01   5.2025065e+02   2.8515110e+01   4.0201290e+02   2.1823806e+01   5.7658032e+02   6.8260671e+01   4.4388510e+02   3.4442088e+01   4.2870355e+02   5.5944361e+01   3.7415516e+02   3.0577587e+01   3.4719161e+02   1.3776929e+01   3.5518935e+02   2.3190981e+01   1.8985226e+02   4.8507626e+01   4.4243032e+02   1.3594284e+01   3.4658710e+02   1.3304645e+01   4.3365452e+02   2.7725381e+01   4.6690065e+02   3.2566581e+00   2.2395806e+02  -8.4567742e-01   2.8406774e+02   1.2262968e+01   4.4454839e+02   3.7855806e+01   5.1980323e+02   3.5580903e+01   6.5797548e+02   2.1055187e+01   3.6282161e+02   2.4474105e+02   4.5248742e+02   6.6642323e+00   5.8090323e+02   3.2235806e+01   4.5684355e+02   3.0223161e+01   3.3282516e+02  -8.1727871e+00   3.4842645e+02   3.6711690e+01   3.3984000e+02   3.9601832e+01   7.3406774e+01  -2.9127381e+01   3.5338871e+02   1.4035355e+01   3.2741645e+02   3.8349587e+01   3.7092774e+02   1.4703845e+01   3.5535839e+02   2.9758103e+01   2.1122613e+02   1.5436352e+02   4.3152677e+02   3.9134632e+01   3.3937710e+02   2.9066065e+00   3.9454290e+02   4.3518181e+01   4.7422419e+02  -1.7499548e+01   2.8577671e+02   7.2624387e+00   1.8846510e+02  -3.9934312e+01   3.6031581e+02   2.2334452e+00   4.4058290e+02  -1.8108258e+00   4.8638159e+02  -2.2540090e+01   2.3839839e+02   6.6997419e+00   5.2951258e+02   3.1575768e+01   3.3387774e+02   1.3386877e+01   2.7224677e+02   1.0546710e+01   4.3067194e+02   1.6478181e+01   3.9526097e+02   4.0855742e+00   3.9169935e+02   1.0742116e+01   4.3481226e+02   2.4097277e+01   4.0522516e+02   3.0318761e+01   5.3776323e+02   2.4098297e+01   4.1935065e+02  -1.2106116e+01   3.4400613e+02   2.3926284e+01   3.7295871e+02  -2.5528258e+00   3.1388510e+02  -1.0067912e+01   2.4278097e+02   2.1970748e+01   3.2750290e+02   1.5483316e+01   2.8271903e+02   1.1616026e+01   3.0179516e+02  -6.6703871e+00   3.4981419e+02   2.2138735e+01   4.3442355e+02   2.8026761e+01   3.0999581e+02   1.1172271e+01   5.9739032e+02   9.6007097e+00   4.2195742e+02   6.0746968e+00   4.3907510e+02   2.8586888e+01   5.5446510e+02  -5.0243124e+00   3.2402935e+02  -2.6302026e+01   2.9121129e+02   5.5411613e+00   5.1309806e+02  -1.4783652e+01   6.2862677e+02   4.2648245e+01   4.3430516e+02  -5.3247742e-01   3.9559542e+02   6.4908645e+00   2.4044097e+02  -1.6385923e+01   3.4215903e+02   2.0264052e+01   3.6626806e+02   1.7703071e+01   1.1034226e+02   1.4165133e+02   3.7717355e+02  -6.5567871e+00   3.4424903e+02  -2.0108310e+01   5.1137516e+02   1.5022452e+00   1.4295032e+02   1.9594881e+02   2.4617806e+02   1.1438981e+01   4.4636510e+02   6.1436876e+00   5.5929516e+02  -1.3920000e+00   3.7379510e+02  -3.8710712e+01   2.0527387e+02   3.3736800e+01   1.9103323e+02  -4.7062065e+00
   3.6417839e+02   1.5391213e+01   4.7086000e+02   3.2489265e+01   4.4153387e+02   2.8659871e+01   2.8365510e+02   4.1120488e+01   3.7993510e+02  -1.1275455e+00   3.6941510e+02   1.2779688e+01   3.5405290e+02   3.1976090e+01   4.2647710e+02   1.3092155e+01   4.4551194e+02  -8.1856882e+00   6.3726806e+02   5.5224258e+00   4.5152290e+02   2.5661394e+01   4.7502516e+02   6.4217665e+01   3.6379032e+02   1.8060968e+01   3.9338452e+02   9.5882710e+00   5.3810839e+02   7.4761677e+00   3.6684226e+02   3.3613290e+00   6.4064677e+02   8.4221290e+00   3.7427510e+02   1.5390888e+01   3.4456258e+02   8.9540258e+00   3.4750258e+02   1.6760334e+02   3.1888839e+02   8.6879613e+00   4.2211806e+02   3.2568619e+01   3.9727510e+02  -5.0639112e+01   4.2240710e+02  -2.6364181e+01   3.1897806e+02   1.3964788e+02   4.9750129e+02   1.3016671e+01   3.9822290e+02   1.6981765e+02   5.6683677e+02   1.7776929e+01   5.7235516e+02   3.2467394e+01   3.6913129e+02   2.5157337e+02   4.3922452e+02   9.9278452e+00   3.9531774e+02   3.1467161e+01   3.1779903e+02   3.2435110e+01   4.4301968e+02  -1.5930929e+01   3.3349710e+02   2.4323135e+01   4.5757484e+02   1.7074335e+01   4.1737387e+02   2.8200090e+01   5.5522510e+02   7.2154888e+01   3.7710839e+02  -1.6838323e+00   2.4486097e+02   2.1562735e+01   2.8860226e+02   1.8544859e+02   4.5469510e+02   3.8287288e+01   4.4369510e+02   3.6547288e+01   4.1181742e+02   1.9681703e+01   4.8165355e+02   1.1194813e+01   1.9123323e+02   3.5190697e+01   2.2312510e+02   2.9002888e+01   4.2280903e+02   1.3152052e+01   3.6296194e+02   7.3985290e+00   3.6197510e+02  -5.6151124e+00   3.4308258e+02   1.9737265e+01   4.5671065e+02   6.3028258e+00   2.4168548e+02   9.5594194e+01   4.0829419e+02   2.2462916e+01   1.9109032e+02   1.9556323e+01   4.6479645e+02   3.1944348e+01   3.4055194e+02   2.2793262e+02   3.1011097e+02   3.0727252e+01   4.8801065e+02   2.1994310e+01   4.4567290e+02   3.7281006e+01   6.1468032e+02   4.8402671e+01   3.8522510e+02   2.9448876e+00   4.7365355e+02   1.5818361e+01   2.7111516e+02   2.5770787e+01   2.7857161e+02   4.1356529e+01   3.2180935e+02   2.1711381e+01   1.6819226e+02   8.9104258e+00   4.4001032e+02   3.8647884e+01   3.2439710e+02   2.7649845e+01   4.4708452e+02   1.1360981e+01   3.8981065e+02   8.1338581e+00   2.5443806e+02   8.0459226e+00   3.1902774e+02  -1.2253832e+01   4.7065839e+02   3.8297006e+01   4.6552323e+02   2.8393303e+01   6.1430548e+02   4.6487871e+00   3.6901161e+02   1.5561585e+02   5.5338742e+02  -2.5747768e+01   5.2852323e+02   2.7856206e+01   3.7574355e+02   5.1661161e+01   3.0520516e+02  -5.3931871e+00   3.7861645e+02   2.4364903e+00   4.0537000e+02   5.0689432e+01   4.5506774e+01  -2.5125381e+01   3.1186871e+02   1.6306955e+01   2.9637645e+02   1.6882787e+01   4.5945774e+02  -1.2948555e+01   3.3406839e+02   1.5561303e+01   1.6818613e+02   1.2122672e+02   4.2028677e+02   3.3933832e+01   3.3761710e+02  -1.0572594e+01   4.0168290e+02   4.8516981e+01   4.1465419e+02   1.9416052e+01   2.8115671e+02   5.4920387e+00   1.5179510e+02  -4.2860712e+01   3.5826581e+02   2.0627445e+01   4.7715290e+02   1.6935742e+00   5.8933159e+02   3.2793910e+01   2.9363839e+02   1.8180542e+01   5.8770258e+02   1.2640568e+01   4.2325774e+02   2.4616477e+01   3.4615677e+02   3.0013910e+01   5.2367194e+02   3.1328181e+01   4.6240097e+02   1.1424374e+01   4.6179935e+02   2.6364116e+01   5.2452226e+02   2.5680477e+01   3.5046516e+02   2.2979561e+01   5.3700323e+02   4.8819097e+01   3.5740065e+02   2.1469884e+01   3.7938613e+02   3.6865884e+01   3.2137871e+02   1.3723574e+01   4.0860510e+02   6.6444876e+00   2.4816097e+02   1.6590348e+01   3.3489290e+02   1.0792116e+01   2.8005903e+02  -4.6911742e+00   3.0331516e+02   1.6398013e+01   3.4453419e+02   1.1321135e+01   5.0975355e+02   2.1480361e+01   2.6608581e+02  -6.9349290e+00   5.4491032e+02   1.7419110e+01   3.9062742e+02  -1.9389032e+00   4.9103510e+02   3.9340088e+01   5.1765510e+02   2.8920488e+01   2.7864935e+02  -2.9391626e+01   3.6959129e+02   4.1307613e+00   4.5999806e+02   2.8274348e+01   5.3862677e+02  -1.6491755e+01   4.4663516e+02  -1.1748877e+01   4.2359542e+02  -2.1889135e+01   2.1187097e+02  -3.0103226e+00   3.6220903e+02   9.5700516e+00   3.0635806e+02   1.0685871e+01   1.2105226e+02   2.3389453e+02   3.6279355e+02  -2.2646387e+01   3.7219903e+02  -3.9143097e+00   4.5663516e+02   2.0414452e+00   1.3348032e+02   1.5680641e+02   2.0389806e+02   1.7111381e+01   5.8388510e+02  -9.5179124e+00   6.1671516e+02  -9.3560000e-01   3.3946510e+02  -2.3154312e+01   3.9551387e+02   1.4897600e+01   2.7474323e+02  -7.3300645e-01
   4.0246839e+02   4.2280129e+00   5.5010000e+02   3.7530065e+01   3.6939387e+02   2.1431071e+01   2.6188510e+02   6.2420876e+00   4.0979510e+02  -1.6136345e+01   4.0679510e+02   3.5409288e+01   3.6757290e+02   3.1004490e+01   4.3623710e+02   2.8551355e+01   3.9203194e+02   6.8127118e+00   6.4516806e+02   3.5320426e+01   5.3824290e+02   5.9013794e+01   4.2154516e+02   8.4686065e+01   3.5398032e+02   9.4657677e+00   3.6781452e+02   2.3013871e+01   4.9557839e+02   8.9285677e+00   3.8946226e+02   2.3261729e+01   6.1945677e+02   2.2407329e+01   4.5879510e+02   2.0729288e+01   3.8418258e+02   3.3144258e+00   3.2450258e+02   1.8558334e+02   2.9817839e+02   1.0547613e+00   4.2359806e+02   1.8020219e+01   3.8731510e+02  -2.5272312e+01   4.8888710e+02   9.4174194e+00   3.4797806e+02   1.6732788e+02   5.0650129e+02   2.2776671e+01   3.2408290e+02   1.9907885e+02   5.0321677e+02   1.7866529e+01   5.8283516e+02   1.3678994e+01   3.2890129e+02   2.5350177e+02   4.7660452e+02   1.7647445e+01   3.9883774e+02   3.6135561e+01   3.7398903e+02   9.2939910e+01   4.3096968e+02   1.9133071e+01   3.1275710e+02   1.2612335e+01   6.1619484e+02   2.4154735e+01   5.3370387e+02   1.4843690e+01   5.6750510e+02   5.8032488e+01   3.9738839e+02   2.6313768e+01   2.5438097e+02   2.6181135e+01   2.4856226e+02   1.5394179e+02   4.4022510e+02   7.6304888e+01   3.4893510e+02   4.8480876e+00   4.0786742e+02   4.2667703e+01   5.0946355e+02   2.4730013e+01   2.3256323e+02   4.0654297e+01   2.1336510e+02   2.8693688e+01   3.5885903e+02   3.0318052e+01   3.8534194e+02   2.2178129e+01   3.7537510e+02   1.5112888e+01   3.5356258e+02   1.6758865e+01   3.7390065e+02   1.4076258e+00   2.5168548e+02   1.0045419e+02   4.2924419e+02   3.0636916e+01   2.3042032e+02   4.8399226e+00   5.3432645e+02   3.8381948e+01   3.6750194e+02   2.7263662e+02   3.5768097e+02   8.9641652e+01   4.9501065e+02   2.5154310e+01   5.5882290e+02   2.9039006e+01   5.9111032e+02   5.9858271e+01   3.6360510e+02   1.4724488e+01   3.5641355e+02   3.6437561e+01   2.8292516e+02   1.5305987e+01   2.4476161e+02   1.9161329e+01   3.0494935e+02   8.0400181e+01   1.7333226e+02   3.0689226e+01   4.0748032e+02   1.7340284e+01   3.5634710e+02   1.4738452e+00   4.4575452e+02   2.5177381e+01   3.7676065e+02   1.8987858e+01   3.8681806e+02  -1.3874477e+01   4.0654774e+02  -9.8754323e+00   4.5660839e+02   3.5951006e+01   4.5766323e+02   1.8792103e+01   5.6702548e+02  -2.3788129e+00   3.3732161e+02   1.7059105e+02   5.5072742e+02   9.8050323e+00   5.4695323e+02   3.2818065e+00   4.3545355e+02   1.0794361e+01   3.2625516e+02   4.2128129e+00   4.1061645e+02   1.9446490e+01   4.3194000e+02   4.6753832e+01   4.0886774e+01  -1.5475781e+01   3.2043871e+02   1.9521355e+01   2.9908645e+02   3.4805987e+01   4.7192774e+02   1.0143845e+01   3.5339839e+02   1.5674903e+01   1.8408613e+02   1.2186472e+02   4.1733677e+02   3.0359832e+01   3.7666710e+02  -1.4216594e+01   3.9778290e+02   6.5868981e+01   4.3179419e+02  -6.3451484e+00   3.6134671e+02  -1.1073161e+01   1.9198510e+02  -5.0265912e+01   3.3555581e+02   3.4942452e+00   4.5553290e+02   2.1133174e+01   5.9052159e+02   9.4687097e+00   3.1158839e+02  -1.8635458e+01   6.2036258e+02   2.6787768e+01   4.3416774e+02  -1.0206323e+01   3.6519677e+02  -5.3192903e+00   5.2190194e+02   9.0397806e+00   4.0764097e+02   2.0765174e+01   4.4788935e+02   2.4906916e+01   5.4304226e+02   1.3868877e+01   3.4865516e+02   9.3643613e+00   5.3152323e+02   1.9877497e+01   3.7778065e+02   2.9359484e+01   2.8147613e+02   2.5486839e+00   2.3328871e+02  -5.1892258e+00   3.5984510e+02   5.8752876e+00   2.4202097e+02   3.2271548e+01   3.0512290e+02   2.1603716e+01   2.8186903e+02   1.3540258e+00   2.9865516e+02   1.3680813e+01   3.9700419e+02   3.2353548e-01   4.9947355e+02   2.6302761e+01   2.3432581e+02  -1.0141290e+00   4.9772032e+02   3.4384310e+01   3.2686742e+02   3.6818968e+00   4.8769510e+02   2.4697288e+01   5.3379510e+02   1.5149288e+01   2.7783935e+02   4.0531742e+00   3.4421129e+02   2.4921161e+01   5.0014806e+02   2.0234839e-01   4.6305677e+02   1.9933845e+01   4.1872516e+02   2.4339226e+00   4.9655542e+02  -1.1395935e+01   2.2430097e+02  -1.1574723e+01   4.2015903e+02  -2.6859484e+00   2.5278806e+02  -1.7838529e+01   1.4424226e+02   2.2803933e+02   4.2360355e+02  -4.4171187e+01   3.9200903e+02  -1.8791097e+00   4.8426516e+02   9.1045161e-02   1.1329032e+02   1.1313161e+02   2.6293806e+02   7.7681806e+00   6.0141510e+02  -6.9203124e+00   6.5802516e+02  -5.4004000e+00   3.5669510e+02  -3.5872712e+01   3.0665387e+02   2.1464000e+00   2.5246323e+02   6.9993935e+00
   3.2441839e+02   2.6382013e+01   5.5624000e+02   2.7418865e+01   4.3691387e+02  -9.1105290e+00   2.0427510e+02   8.3708876e+00   3.6346510e+02  -2.2899945e+01   4.1893510e+02   6.1980876e+00   3.9368290e+02   2.1175690e+01   5.4128710e+02   3.6387355e+01   4.3565194e+02  -7.3468882e+00   6.0621806e+02   3.3056426e+01   5.7200290e+02   3.4022994e+01   5.6435516e+02   8.4121265e+01   3.5722032e+02   1.3106568e+01   3.7343452e+02   1.4184271e+01   4.3590839e+02  -1.4777832e+01   3.5955226e+02   1.9944529e+01   6.2468677e+02   2.5368929e+01   4.3322510e+02   3.1194888e+01   3.5794258e+02  -6.2563742e+00   3.0350258e+02   1.5569334e+02   2.9698839e+02   1.4399613e+00   4.2854806e+02   2.5434219e+01   4.3984510e+02  -5.3804712e+01   4.2407710e+02  -2.8637781e+01   4.0520806e+02   1.6150948e+02   4.3017129e+02   8.5030710e+00   3.0189290e+02   1.7290405e+02   5.0340677e+02   3.3901329e+01   5.2873516e+02   5.5096994e+01   4.0166129e+02   2.0664097e+02   4.6327452e+02   2.0903845e+01   4.5983774e+02   2.8635561e+01   3.9817903e+02   5.1574710e+01   3.7386968e+02   5.7910710e+00   4.1944710e+02   5.6571355e+00   6.8062484e+02   3.0420335e+01   4.5980387e+02   3.0045690e+01   4.7579510e+02   5.0699288e+01   3.7553839e+02   6.6817677e+00   2.3734097e+02   4.9884335e+01   3.0513226e+02   1.5893619e+02   4.4955510e+02   7.4178488e+01   3.4246510e+02   3.0505688e+01   4.7414742e+02   3.1785303e+01   3.8203355e+02   3.9254413e+01   2.3404323e+02   1.3915897e+01   1.9027510e+02   1.5820888e+01   3.7552903e+02   4.3744452e+01   3.4405194e+02   3.0251329e+01   4.0707510e+02  -1.2323112e+01   3.1727258e+02   1.4472065e+01   3.9176065e+02   2.8788826e+01   2.2297548e+02   1.0704099e+02   3.9943419e+02   1.8211716e+01   2.6790032e+02   2.0411523e+01   5.2679645e+02   3.3694348e+01   3.3369194e+02   2.3820142e+02   3.4558097e+02   1.1874965e+02   5.1348065e+02   7.2196710e+01   5.3986290e+02   2.0325806e+01   4.9082032e+02   7.9931471e+01   4.2698510e+02   2.5984088e+01   4.2074355e+02   3.7961161e+01   3.3425516e+02   3.4009587e+01   2.8453161e+02   3.1409729e+01   2.1203935e+02   2.4373298e+02   1.7438226e+02   2.3035226e+01   3.4724032e+02   3.5309484e+01   3.7820710e+02   1.3825045e+01   3.8517452e+02   1.3123781e+01   3.7819065e+02   1.2493458e+01   3.4024806e+02  -1.3768877e+01   3.9449774e+02  -8.0514323e+00   4.9160839e+02   2.7041006e+01   3.7876323e+02   2.3954103e+01   4.7773548e+02   2.4184387e+01   3.2682161e+02   1.4012105e+02   4.1558742e+02  -1.6863768e+01   5.0505323e+02   1.6253806e+01   4.2279355e+02   1.3187161e+01   3.3330516e+02   5.2188129e+00   4.2390645e+02   2.2432903e+00   3.8237000e+02   3.2249432e+01   6.2026774e+01  -1.9596981e+01   3.2519871e+02   7.4305548e+00   2.7703645e+02   3.3949987e+01   4.3378774e+02   1.1485045e+01   4.0968839e+02   1.1271703e+01   1.5765613e+02   1.3673912e+02   3.4861677e+02   2.9047432e+01   3.1175710e+02  -6.4037935e+00   3.6892290e+02   3.9037781e+01   3.7156419e+02   1.3473252e+01   3.1948671e+02  -3.6243613e+00   1.7746510e+02  -4.0764312e+01   3.2950581e+02   1.9308245e+01   3.9091290e+02  -8.8722581e-01   5.6104159e+02  -1.4512890e+01   2.8382839e+02  -1.2984658e+01   6.2403258e+02   2.5014168e+01   5.3873774e+02  -1.8119226e+00   4.2200677e+02   9.3259097e+00   5.3295194e+02   1.1815781e+01   4.7159097e+02  -6.7808258e+00   4.4045935e+02   3.2071316e+01   5.1357226e+02   1.4366477e+01   2.5270516e+02  -1.0009639e+01   4.6990323e+02   3.4287097e+01   3.3459065e+02  -1.8465316e+01   2.7928613e+02   1.5103884e+01   2.3514871e+02   2.0919742e+00   3.7822510e+02  -6.5951124e+00   2.7840097e+02   6.6511484e+00   3.3384290e+02   3.4976116e+01   3.4576903e+02   2.9432026e+01   2.6069516e+02  -9.1423871e+00   2.8110419e+02   1.8755355e+00   4.4756355e+02   9.0255613e+00   2.4489581e+02   7.1027097e-01   5.0691032e+02   1.7409110e+01   3.7638742e+02   1.4402968e+00   4.5122510e+02   1.6424888e+01   3.7598510e+02   1.7734088e+01   3.1750935e+02  -3.2500426e+01   2.7383129e+02  -1.2638439e+01   3.4637806e+02   1.3503948e+01   4.7876677e+02   1.8347045e+01   4.0058516e+02  -8.9248774e+00   4.1550542e+02   2.7080645e+00   2.8649097e+02   3.1200774e+00   4.8896903e+02  -1.1407484e+00   3.1321806e+02  -1.0862929e+01   1.1758226e+02   2.1040213e+02   4.5188355e+02  -3.0773587e+01   3.5729903e+02  -1.0123097e+00   4.9921516e+02   1.7375045e+01   1.4567032e+02   1.6145121e+02   2.8955806e+02   1.2638581e+01   4.7007510e+02  -1.6133112e+01   6.1839516e+02  -3.6000000e+00   3.7550510e+02  -3.0227512e+01   2.8646387e+02  -1.2328400e+01   2.2584323e+02  -8.6810065e+00
   3.4813839e+02   3.7244129e+00   5.1505000e+02   2.6714065e+01   3.9215387e+02  -1.1719729e+01   3.1322510e+02  -1.3815112e+01   2.9598510e+02  -7.8315455e+00   4.6741510e+02   8.9396876e+00   3.6826290e+02   2.8839290e+01   4.8190710e+02  -1.5224516e-01   4.2003194e+02   1.6627118e+00   5.2950806e+02   5.7322581e-01   5.8519290e+02  -1.6792206e+01   5.5954516e+02   5.6176065e+01   3.0856032e+02   2.1669368e+01   3.5262452e+02   3.1799071e+01   4.4129839e+02   1.6130968e+01   4.3984226e+02   1.2421329e+01   5.8192677e+02   1.1889729e+01   5.4131510e+02   4.0127688e+01   4.0856258e+02   6.3640258e+00   3.9917258e+02   2.3208974e+02   3.2921839e+02  -8.7584387e+00   4.3173806e+02   1.7609019e+01   3.8188510e+02  -2.3887912e+01   4.5202710e+02  -7.7378065e-01   3.0954806e+02   1.3859228e+02   3.7626129e+02   1.6815871e+01   3.2341290e+02   1.5304245e+02   5.6849677e+02   1.8644129e+01   4.9025516e+02   3.5655394e+01   3.2951129e+02   2.0836297e+02   3.9112452e+02   1.6915845e+01   3.9778774e+02   4.3689561e+01   3.8493903e+02   5.4153910e+01   4.7477968e+02   2.0908271e+01   4.1028710e+02  -7.3500645e+00   5.6914484e+02   4.4768735e+01   4.7151387e+02   3.7348890e+01   4.1541510e+02   5.9239688e+01   3.6495839e+02   4.0858168e+01   2.3943097e+02  -6.2828645e+00   2.5513226e+02   1.2960619e+02   3.9184510e+02   7.5695288e+01   3.9227510e+02   4.1190888e+01   4.4438742e+02   3.0836103e+01   3.9065355e+02   3.0234813e+01   1.9646323e+02   3.0872297e+01   2.2784510e+02  -2.2247124e+00   3.7757903e+02   2.2960452e+01   4.0267194e+02   3.2131729e+01   4.2422510e+02  -3.5451124e+00   3.3285258e+02   3.2325665e+01   2.9785065e+02  -1.6083742e+00   2.4440548e+02   8.6466594e+01   3.9024419e+02   2.3046916e+01   2.3514032e+02   3.8602323e+01   4.2894645e+02   3.5242348e+01   2.5684194e+02   1.8800942e+02   2.8125097e+02   1.6636605e+02   4.9625065e+02   1.6245110e+01   4.4363290e+02   3.6404206e+01   5.5220032e+02   2.0881071e+01   3.9617510e+02   1.7788876e+00   3.6389355e+02   3.7359161e+01   3.0468516e+02   3.8085187e+01   3.0224161e+02  -1.0337071e+01   1.6722935e+02   1.7036778e+02   2.1033226e+02   4.3019226e+01   3.7177032e+02   1.9197084e+01   4.0868710e+02   2.7196645e+01   3.5836452e+02   2.5698581e+01   3.6852065e+02   2.5937058e+01   3.6957806e+02   1.7694723e+01   4.1397774e+02   1.7201677e+00   6.0518839e+02   4.1164606e+01   4.2200323e+02   2.2074903e+01   5.6330548e+02   9.7287871e+00   3.0426161e+02   1.6548585e+02   3.7358742e+02   1.0736232e+01   4.9924323e+02   3.7578606e+01   4.0655355e+02   1.8246361e+01   3.8501516e+02   1.4322013e+01   4.2252645e+02   4.9736903e+00   3.7365000e+02   6.3757032e+01   5.2366774e+01  -4.4294181e+01   2.7710871e+02   1.9222775e+02   3.6094645e+02   4.9517187e+01   4.3521774e+02   5.0406452e+00   4.9311839e+02   3.1457303e+01   1.7908613e+02   1.1478472e+02   3.3494677e+02   5.5811032e+01   3.0094710e+02  -3.3158994e+01   3.0588290e+02   3.6370981e+01   3.7132419e+02   1.4262452e+01   3.4667671e+02  -1.3939561e+01   1.5136510e+02  -5.2446312e+01   3.7017581e+02   3.0204645e+01   3.4710290e+02   1.3767574e+01   5.9938159e+02   4.1899910e+01   3.4882839e+02   1.0625342e+01   5.9336258e+02   3.7767742e-02   5.2259774e+02   1.8099277e+01   3.4119677e+02   1.8880710e+01   5.0790194e+02   3.6819781e+01   3.8602097e+02   2.3304774e+01   5.3755935e+02   1.1923316e+01   4.2228226e+02   2.6959677e+01   3.3608516e+02  -4.5800387e+00   5.4643323e+02   3.0874697e+01   3.7816065e+02   4.2519084e+01   3.5314613e+02   8.4350839e+00   3.7280871e+02   6.6091742e+00   4.2969510e+02   1.2197288e+01   3.3716097e+02  -1.8596516e+00   3.7998290e+02   7.5249161e+00   2.6705903e+02   1.8538826e+01   3.1922516e+02  -2.4447871e+00   3.2596419e+02  -1.2332645e+00   4.7766355e+02   1.9097561e+01   2.7580581e+02   2.0617471e+01   5.3482032e+02   9.8463097e+00   3.7457742e+02  -8.0349032e+00   3.9636510e+02   1.5193688e+01   4.4569510e+02  -5.5627124e+00   3.2369935e+02  -2.7185626e+01   2.6873129e+02  -3.8004387e+00   4.9471806e+02  -3.1732516e+00   4.5257677e+02   5.9222452e+00   4.2706516e+02   1.1436723e+01   3.2197542e+02   2.2804645e+00   2.9163097e+02   9.3288774e+00   5.0677903e+02   2.3674452e+01   3.6092806e+02   7.7502710e+00   1.0943226e+02   2.1377413e+02   3.5521355e+02  -3.8319987e+01   3.9277903e+02  -6.9407097e+00   4.6690516e+02   5.2984516e-01   1.9462032e+02   1.8553521e+02   3.3222806e+02   1.0364981e+01   4.8260510e+02  -1.2255124e+00   5.7008516e+02  -1.5525200e+01   3.4069510e+02  -3.7492712e+01   3.2636387e+02   2.1719600e+01   1.9798323e+02  -1.6882206e+01
   4.5351839e+02   6.2401290e-01   4.9738000e+02   3.5607665e+01   4.5487387e+02   9.7326710e+00   2.6236510e+02   1.7153688e+01   3.4622510e+02   5.9492545e+00   3.7803510e+02   2.3710088e+01   4.4589290e+02   3.3268890e+01   4.1056710e+02  -6.5045161e-02   3.6775194e+02   1.4185112e+01   4.4330806e+02   1.6519226e+01   4.8586290e+02   5.9914194e+01   5.0245516e+02   5.3883265e+01   3.7451032e+02   1.9673368e+01   3.3662452e+02   4.3699071e+01   4.6505839e+02   3.2320168e+01   3.6174226e+02   3.1859329e+01   6.2730677e+02   4.7293290e+00   4.2822510e+02  -3.9751124e+00   3.5513258e+02   9.0184258e+00   3.0993258e+02   1.3403894e+02   3.3983839e+02   1.1631961e+01   4.0368806e+02   1.4730194e+00   3.7107510e+02  -2.5353112e+01   4.3478710e+02  -2.2045806e+00   4.1897806e+02   1.2747884e+01   4.1255129e+02  -1.3987329e+01   3.2327290e+02   1.7357365e+02   6.0302677e+02   2.0741729e+01   5.6168516e+02   5.7320994e+01   3.6670129e+02   2.2852777e+02   4.2132452e+02   6.7398452e+00   3.8907774e+02   1.3346361e+01   3.6012903e+02   5.4478710e+01   4.4839968e+02  -6.4113290e+00   3.4107710e+02   2.6067355e+00   5.0695484e+02   1.0463935e+01   4.8080387e+02   3.8885690e+01   4.6750510e+02   4.8982488e+01   3.1905839e+02   1.9290168e+01   2.4481097e+02   1.0616735e+01   3.0675226e+02   1.8651659e+02   4.6250510e+02   6.6902488e+01   4.0493510e+02   2.7558088e+01   4.2795742e+02   2.1505032e+00   4.3655355e+02   2.1752813e+01   2.0246323e+02   2.3872297e+01   2.2974510e+02   3.9383288e+01   4.1023903e+02   3.2297652e+01   4.1124194e+02   8.1561290e+00   3.3802510e+02  -1.5999112e+01   3.0361258e+02   2.3374865e+01   4.2028065e+02  -1.7827742e+00   2.1259548e+02   1.1344139e+02   4.0681419e+02   2.5291316e+01   2.1995032e+02   3.1057523e+01   3.5613645e+02   2.6447148e+01   2.7365194e+02   1.9343462e+02   2.3292097e+02   1.3757245e+02   4.2229065e+02   3.0631910e+01   3.9667290e+02   2.3781006e+01   5.6453032e+02   5.2984671e+01   4.8246510e+02  -1.8343124e+00   3.9389355e+02   3.3059161e+01   3.6230516e+02   1.4905587e+01   3.7514161e+02   2.2109290e+00   1.7794935e+02   1.5989018e+02   1.6138226e+02   3.3505226e+01   3.2529032e+02   1.7775484e+01   3.3620710e+02   3.3250452e+00   3.7294452e+02   9.3921806e+00   4.1819065e+02   2.1053458e+01   2.6262806e+02   4.6390723e+01   4.1202774e+02   6.2161677e+00   5.9976839e+02   2.0438206e+01   4.2614323e+02   1.9743703e+01   4.8444548e+02   3.0887587e+01   3.5407161e+02   1.5819105e+02   3.4324742e+02   8.7343226e-01   4.1648323e+02   1.3959406e+01   4.5607355e+02  -8.7652387e+00   3.5625516e+02   1.8712813e+01   3.8685645e+02   2.9117290e+01   3.7365000e+02   3.5987032e+01   6.8316774e+01  -7.7601806e+00   2.6195871e+02   1.3143975e+02   3.8908645e+02   8.4159871e+00   3.6768774e+02   2.6293045e+01   4.3687839e+02   2.6376503e+01   2.0651613e+02   1.3855032e+02   3.1280677e+02   5.0682232e+01   3.0585710e+02  -1.1651794e+01   3.1764290e+02   3.6570181e+01   3.7727419e+02   2.2876452e+01   3.8710671e+02   7.7760387e+00   1.4950510e+02  -5.6337512e+01   3.4465581e+02  -1.7943755e+01   3.3986290e+02   6.2677419e-01   5.5833159e+02  -5.4360903e+00   3.5039839e+02   1.3069742e+01   5.0946258e+02   6.6597677e+00   3.4716774e+02   1.6653677e+01   3.4319677e+02   1.0100710e+01   5.3057194e+02   1.1676181e+01   4.6402097e+02   2.7864774e+01   5.2893935e+02   3.1042916e+01   3.3252226e+02  -1.4479523e+01   3.1784516e+02   6.3491613e+00   5.2300323e+02   2.4369097e+01   3.8349065e+02   2.0522684e+01   3.5919613e+02   1.7241084e+01   3.6933871e+02   9.0267742e+00   3.9584510e+02  -5.9547124e+00   3.1835097e+02   1.2265148e+01   4.1231290e+02   2.4078516e+01   2.4357903e+02   1.1697226e+01   3.4122516e+02  -4.1547871e+00   2.8762419e+02   2.2973935e+01   4.8351355e+02   2.1869561e+01   3.0094581e+02   1.3466271e+01   5.9458032e+02   7.3955097e+00   3.8710742e+02   7.7226968e+00   3.2003510e+02   2.6870088e+01   4.2879510e+02   2.2699288e+01   3.6450935e+02  -2.3160426e+01   2.9630129e+02  -2.0060387e+00   5.2199806e+02   1.0314348e+01   5.5648677e+02   1.8269445e+01   4.3034516e+02   6.9343226e+00   2.8397542e+02   1.2040465e+01   2.7439097e+02   9.4807742e-01   4.3887903e+02   2.1916452e+01   3.7054806e+02   1.8790671e+01   1.2377226e+02   1.5805693e+02   3.9374355e+02  -3.5402387e+01   3.5286903e+02   8.7320903e+00   4.5763516e+02  -1.7285548e+00   2.0352032e+02   2.1134321e+02   2.6651806e+02   6.5317806e+00   4.5684510e+02  -1.2074712e+01   5.3197516e+02   1.0843600e+01   3.1688510e+02  -1.7727912e+01   3.6813387e+02   2.6658000e+01   1.8627323e+02  -6.6154065e+00
   3.7608839e+02  -6.4715871e+00   4.6219000e+02   4.1132865e+01   4.4239387e+02   4.2641071e+01   3.0146510e+02  -4.3043124e+00   3.7479510e+02   1.2863655e+01   4.2593510e+02   1.8308088e+01   3.6399290e+02   1.1920890e+01   4.0166710e+02   2.1606955e+01   4.1765194e+02  -1.2426888e+01   4.7750806e+02   1.8303226e+01   4.6462290e+02   8.6633935e+00   4.4416516e+02   5.9256465e+01   4.1527032e+02   1.4082568e+01   3.5919452e+02   3.0463471e+01   4.3786839e+02   6.8536774e-01   3.9565226e+02   2.1576529e+01   6.5368677e+02   2.1958929e+01   4.6427510e+02   2.6760888e+01   3.9528258e+02  -2.6235742e+00   3.2731258e+02   1.7278854e+02   3.5426839e+02   2.4097561e+01   3.5663806e+02   3.0807019e+01   4.2231510e+02  -2.7162312e+01   4.5307710e+02  -9.7780645e-02   4.8230806e+02   1.9061484e+01   5.0655129e+02  -2.2732903e-01   3.4141290e+02   2.0407245e+02   5.0678677e+02   1.9110929e+01   4.6778516e+02   3.7502994e+01   3.4466129e+02   2.0515097e+02   4.5955452e+02   3.1351445e+01   4.2502774e+02   1.0090361e+01   3.2498903e+02   6.3099910e+01   4.1524968e+02   2.4240671e+01   3.4370710e+02   1.8876335e+01   6.7385484e+02   3.9301935e+01   4.8937387e+02   2.9160090e+01   4.7112510e+02   4.9452888e+01   3.7829839e+02   2.8909677e+00   2.2400097e+02   9.4715355e+00   2.7575226e+02   1.3452659e+02   4.2288510e+02   4.5212088e+01   4.0460510e+02   2.6294488e+01   4.2476742e+02   2.8975703e+01   4.7851355e+02   1.5156013e+01   2.3846323e+02   2.4562297e+01   2.1650510e+02   1.2392488e+01   3.5671903e+02   3.5719252e+01   3.8262194e+02   1.3165729e+01   3.6757510e+02   1.8486888e+01   3.4318258e+02   2.1879265e+01   3.5823065e+02   6.6112258e+00   2.3954548e+02   9.7285394e+01   5.0138419e+02   1.9155716e+01   2.0938032e+02   4.6193123e+01   3.8865645e+02   1.0175548e+01   3.5374194e+02   2.5521742e+02   2.0411097e+02   9.2067252e+01   4.4377065e+02   2.2013510e+01   4.0805290e+02   1.2770606e+01   6.0968032e+02   3.6042671e+01   4.9584510e+02   3.8335288e+01   3.9651355e+02   3.9519561e+01   4.0877516e+02   2.2807987e+01   3.4691161e+02   2.6559329e+01   1.7665935e+02   1.9904338e+02   1.6957226e+02   3.6700026e+01   4.2315032e+02  -3.1533161e+00   3.6277710e+02   7.5794452e+00   4.1679452e+02   1.2924181e+01   3.6571065e+02   3.0201858e+01   2.7895806e+02   2.0854323e+01   3.1002774e+02  -9.1938323e+00   5.2081839e+02   4.9864206e+01   4.7961323e+02   2.1416103e+01   5.6606548e+02   3.7697987e+01   3.2132161e+02   1.5806105e+02   4.5091742e+02  -2.0780168e+01   4.5781323e+02   1.1793006e+01   3.6864355e+02  -6.7708387e+00   3.7720516e+02   1.3466813e+01   3.0942645e+02   1.3641690e+01   3.0275000e+02   1.9519032e+01   4.4986774e+01  -3.1853781e+01   2.6638871e+02   1.5132535e+02   3.7441645e+02   3.1059587e+01   3.4202774e+02   9.3458452e+00   4.4320839e+02   1.8490103e+01   1.7970613e+02   1.4226512e+02   3.6594677e+02   2.8901032e+01   3.2004710e+02  -7.8369935e+00   3.5754290e+02   3.8948181e+01   3.8656419e+02   8.8532516e+00   3.4577671e+02   1.5362439e+01   1.5317510e+02  -4.1401112e+01   3.7950581e+02   1.9782452e+00   3.9225290e+02   3.1055742e+00   5.2923159e+02  -2.6280903e+00   2.9058839e+02   8.6645419e+00   4.7370258e+02   3.4230568e+01   2.8582774e+02   7.5108774e+00   3.1310677e+02  -1.0962090e+01   4.9905194e+02   5.4377806e+00   4.2526097e+02   3.2395574e+01   4.5831935e+02  -2.5748387e-01   4.0419226e+02   1.6876877e+01   4.0727516e+02   2.5747613e+00   5.2924323e+02   2.5729897e+01   3.1149065e+02  -4.1473161e+00   3.5776613e+02   7.3554839e+00   3.9652871e+02   7.3315742e+00   3.7665510e+02  -3.6995124e+00   3.3683097e+02   5.1736748e+01   4.3436290e+02   4.5545161e+00   2.2590903e+02   2.9640826e+01   3.3503516e+02   1.4390413e+01   3.1181419e+02   2.6178735e+01   4.4004355e+02   1.3007161e+01   3.0370581e+02   3.2854710e+00   5.7010032e+02   1.3973910e+01   3.4719742e+02   1.6725497e+01   5.0041510e+02   2.6439688e+01   4.5641510e+02   1.7339688e+01   3.3055935e+02  -1.8304426e+01   3.1835129e+02  -7.5800387e+00   5.2333806e+02   9.9171484e+00   4.9843677e+02   2.6203445e+01   3.9968516e+02   2.9571226e+00   3.8312542e+02   5.1584645e+00   2.3258097e+02  -1.3712258e-01   3.9706903e+02   2.1612516e+00   3.1835806e+02  -5.0841290e+00   1.1372226e+02   1.5957093e+02   3.5564355e+02  -4.6684387e+01   3.7129903e+02  -8.9230968e-01   4.0863516e+02  -3.4385548e+00   1.8452032e+02   2.0362321e+02   2.0855806e+02   2.5485806e+00   5.2812510e+02   6.0288760e-01   5.1413516e+02   1.2950800e+01   3.3231510e+02  -4.7542312e+01   3.9413387e+02  -1.4272000e+01   2.3493323e+02  -7.8882065e+00
   3.5051839e+02  -6.8459871e+00   5.4795000e+02   1.3272065e+01   4.1696387e+02   7.5754710e+00   2.9407510e+02   2.7326888e+01   3.4803510e+02  -2.3765545e+01   3.7384510e+02   1.9375288e+01   4.0278290e+02   2.9397690e+01   4.6452710e+02   2.1858155e+01   4.0313194e+02  -9.8352882e+00   5.8183806e+02   2.3006826e+01   4.8881290e+02   1.2538194e+01   4.9045516e+02   6.5983265e+01   4.2770032e+02  -1.9118323e+00   3.8372452e+02   1.6981071e+01   4.7848839e+02   1.1055768e+01   3.8789226e+02   3.9717329e+01   6.2292677e+02   3.2839729e+01   5.0417510e+02   1.5378888e+01   3.6847258e+02   5.9512258e+00   3.5312258e+02   2.0253374e+02   3.4355839e+02   1.4994361e+01   3.3401806e+02   3.3286619e+01   3.9788510e+02  -2.3397912e+01   4.8421710e+02  -1.9348981e+01   5.3168806e+02  -1.2178916e+01   4.3203129e+02  -1.8357290e+00   3.2603290e+02   1.5702285e+02   4.8802677e+02   3.9941729e+01   5.2025516e+02   5.0115394e+01   3.3837129e+02   2.1379417e+02   5.2127452e+02   6.9838452e+00   4.7478774e+02   1.4395613e+00   4.3112903e+02   2.7938710e+01   4.2391968e+02   7.2170710e+00   4.3602710e+02  -2.0392645e+00   6.5195484e+02   3.9243935e+01   4.8756387e+02   2.4964890e+01   4.4027510e+02   8.3780888e+01   3.6210839e+02  -2.5338323e+00   2.7162097e+02   2.0901935e+01   2.5860226e+02   1.3694859e+02   4.4993510e+02   5.5818088e+01   3.4888510e+02   2.1852088e+01   4.4229742e+02   2.1193303e+01   4.2136355e+02   2.0108013e+01   2.0132323e+02   2.6483497e+01   1.8317510e+02   2.8298888e+01   3.3299903e+02   7.1468516e+00   4.0620194e+02   3.2229329e+01   4.2882510e+02  -4.8131124e+00   3.1289258e+02  -2.1275355e+00   3.8880065e+02   2.2025626e+01   2.3783548e+02   9.9712194e+01   4.2024419e+02   2.7076916e+01   2.0452032e+02   2.7721923e+01   4.8522645e+02   4.5359948e+01   3.6779194e+02   2.2947342e+02   2.6358097e+02   1.2020965e+02   4.3806065e+02   2.2850310e+01   4.4629290e+02   3.9281406e+01   5.9925032e+02   3.7587071e+01   3.7384510e+02   2.8135288e+01   3.8898355e+02   5.0781961e+01   3.1792516e+02   1.2075987e+01   2.9391161e+02   1.0129329e+01   1.8508935e+02   2.1612898e+02   1.8533226e+02   1.6539226e+01   4.9810032e+02   1.6570684e+01   3.4325710e+02   1.1191045e+01   4.7641452e+02   9.9145806e+00   4.2109065e+02   2.3541458e+01   2.0424806e+02   1.8301123e+01   2.8940774e+02   1.4957677e+00   4.4328839e+02   3.4436606e+01   5.0828323e+02   2.2625032e+00   6.7773548e+02   1.3424387e+01   3.5276161e+02   1.7048585e+02   4.9910742e+02  -2.4495368e+01   5.1248323e+02   3.8494065e+00   4.2231355e+02   2.4845561e+01   3.4230516e+02  -9.1211871e+00   3.2004645e+02  -7.7790968e-01   3.4908000e+02   2.5762632e+01   4.3406774e+01  -1.6537381e+01   2.3852871e+02   1.4846415e+02   3.2422645e+02   3.4604787e+01   4.3107774e+02  -1.2108155e+01   4.0282839e+02   1.4805032e+00   1.9332613e+02   1.3655552e+02   4.4794677e+02   2.2101032e+01   3.4813710e+02  -2.0124194e+01   3.4049290e+02   6.3122181e+01   4.6041419e+02   1.4655252e+01   1.9862671e+02  -1.2665561e+01   1.4627510e+02  -5.7319112e+01   4.2488581e+02   1.1487845e+01   4.2501290e+02   3.2814774e+01   5.3638159e+02   2.5799910e+01   2.6563839e+02  -4.2945806e-01   5.7770258e+02   4.9440568e+01   3.8111774e+02   3.0467677e+01   3.4038677e+02   3.7525510e+01   4.7509194e+02   3.4945806e+00   4.0102097e+02   1.4814774e+01   4.0531935e+02   3.1072516e+01   5.1324226e+02   2.5632877e+01   3.5212516e+02  -5.3323871e-01   5.1290323e+02   4.2177097e+01   3.7392065e+02   1.7908284e+01   3.3604613e+02   3.6763084e+01   3.1866871e+02   2.8130374e+01   3.7369510e+02   2.8007288e+01   2.7597097e+02   3.8175548e+01   3.5708290e+02   1.8356916e+01   2.6248903e+02   9.3344258e+00   3.1274516e+02   6.7936129e+00   3.6215419e+02   3.5111535e+01   4.3194355e+02   1.7515161e+01   2.1437581e+02   6.7718710e+00   5.4501032e+02   3.0711097e+00   3.3000742e+02   2.9050697e+01   4.8612510e+02   3.3772888e+01   5.5998510e+02   1.3534088e+01   2.6355935e+02  -2.7274426e+01   3.3811129e+02   8.0791613e+00   4.7818806e+02   1.5389148e+01   4.7157677e+02   8.7322452e+00   4.2501516e+02  -5.0192774e+00   4.3755542e+02  -2.0559355e+00   2.2939097e+02   2.2580774e+00   3.9368903e+02   2.1916516e+00   2.6554806e+02  -7.3293290e+00   1.3524226e+02   2.3737933e+02   4.1383355e+02  -4.9579587e+01   4.4158903e+02  -1.6325510e+01   5.4037516e+02   1.2602245e+01   1.3529032e+02   1.2918161e+02   1.9936806e+02   2.3473781e+01   4.8031510e+02  -2.7612312e+01   6.1313516e+02  -1.7809200e+01   3.5779510e+02  -2.2430712e+01   3.5822387e+02  -7.0692000e+00   2.6489323e+02  -1.1565006e+01
   3.6408839e+02   8.3484129e+00   5.5181000e+02   2.5543265e+01   4.3748387e+02   1.8553871e+01   2.8707510e+02   2.2226888e+01   3.7550510e+02  -6.7731455e+00   4.2646510e+02   2.2925688e+01   4.2257290e+02   3.0554490e+01   4.4109710e+02   5.0302555e+01   4.0051194e+02   1.5604312e+01   6.2326806e+02   2.3972426e+01   4.8719290e+02   9.9477935e+00   4.8540516e+02   8.0387265e+01   4.2456032e+02   9.0093677e+00   3.9905452e+02   2.0324671e+01   4.9148839e+02   9.8757677e+00   4.2227226e+02   3.1446929e+01   6.7364677e+02   3.8362129e+01   4.5631510e+02   2.3737688e+01   3.9804258e+02  -2.3243742e+00   3.2355258e+02   1.3336934e+02   3.4945839e+02   1.2622361e+01   4.0716806e+02  -3.4753806e+00   4.2069510e+02  -1.3032712e+01   5.0112710e+02   6.8682194e+00   4.4992806e+02  -1.5381161e+00   4.1736129e+02  -4.4721290e+00   3.2556290e+02   1.4863045e+02   5.4445677e+02   2.3047329e+01   4.1559516e+02   4.6008194e+01   3.2951129e+02   2.3126297e+02   3.4974452e+02   2.4846245e+01   3.9650774e+02   1.9271961e+01   4.0607903e+02   6.1652710e+01   4.5877968e+02   1.9998271e+01   2.7749710e+02   6.2231355e+00   5.2585484e+02   3.1661935e+01   4.7108387e+02   4.4713290e+01   4.3103510e+02   5.3040088e+01   3.3767839e+02   7.2305677e+00   2.5476097e+02   2.4540735e+01   2.7403226e+02   1.6656419e+02   3.7350510e+02   5.5022488e+01   4.0069510e+02   4.8277288e+01   4.0781742e+02   4.2291703e+01   3.9536355e+02   3.0148013e+01   1.9170323e+02   2.1443097e+01   2.0874510e+02   1.9393288e+01   4.4052903e+02   3.5254452e+01   3.6920194e+02   4.6593290e+00   4.4967510e+02  -1.7581112e+01   3.4513258e+02   2.0773265e+01   3.1909065e+02   6.2224258e+00   2.5373548e+02   1.1648019e+02   3.8000419e+02   2.8246116e+01   2.1928032e+02   3.5681123e+01   5.1579645e+02   3.5194348e+01   3.7536194e+02   2.6948782e+02   2.8335097e+02   1.4681805e+02   4.6134065e+02   4.1037910e+01   4.9448290e+02   2.0096206e+01   5.5939032e+02   4.6965871e+01   4.1993510e+02   1.2358088e+01   4.0284355e+02   3.7723161e+01   2.9363516e+02   1.4549187e+01   2.6643161e+02   3.0617729e+01   2.0146935e+02   2.2933858e+02   1.6661226e+02   4.0986826e+01   4.6791032e+02   3.7265884e+01   3.6501710e+02   2.2450245e+01   4.3513452e+02  -7.3530194e+00   4.2457065e+02   4.4030581e+00   2.1305806e+02  -1.2023677e+01   3.5049774e+02   1.4758568e+01   4.8286839e+02   2.9110206e+01   5.1214323e+02   1.5433703e+01   5.6397548e+02   4.0551871e+00   3.2682161e+02   1.5768105e+02   5.7177742e+02  -1.6489677e+00   6.2024323e+02   4.6086065e+00   4.7188355e+02   1.6349961e+01   3.2778516e+02   2.6040413e+01   3.8833645e+02   2.0038890e+01   4.2189000e+02   3.8707832e+01   5.3696774e+01  -3.1260581e+01   2.3333871e+02   1.4953935e+02   2.6365645e+02   1.5920387e+01   4.4745774e+02   1.7101445e+01   4.0273839e+02  -1.4842297e+01   1.8884613e+02   1.7196392e+02   4.1561677e+02   3.3547432e+01   3.9566710e+02  -2.0216594e+01   3.9668290e+02   3.8576981e+01   4.6189419e+02   1.1246852e+01   2.7072671e+02   1.0176439e+01   1.8512510e+02  -3.8427112e+01   3.3317581e+02   1.1354645e+01   4.5891290e+02   2.1862774e+01   5.9938159e+02   1.7099097e+00   3.1082839e+02   8.5253419e+00   6.1408258e+02   6.6701677e+00   4.5430774e+02  -1.9752258e-01   3.7000677e+02   2.5575910e+01   5.6171194e+02   2.4664981e+01   4.4783097e+02   3.9449974e+01   4.9740935e+02   3.8665316e+01   5.2600226e+02   1.4232077e+01   3.5893516e+02  -6.5580387e+00   5.2095323e+02   2.1963097e+01   4.0987065e+02   1.3512284e+01   3.2947613e+02   4.9428684e+01   2.6252871e+02   1.3381574e+01   3.4417510e+02  -6.4411124e+00   2.3169097e+02   2.9527948e+01   3.0217290e+02   1.4699716e+01   3.2248903e+02   1.5244426e+01   2.9431516e+02   1.4978013e+01   3.2515419e+02   4.8315355e+00   4.3637355e+02   4.7490761e+01   2.5599581e+02   8.3022710e+00   4.9853032e+02   7.8950968e-01   3.7490742e+02  -1.7111303e+01   4.5893510e+02   1.9138088e+01   4.0707510e+02   2.3476888e+01   2.8064935e+02  -4.6601626e+01   3.2016129e+02   7.8451613e+00   4.9823806e+02  -5.2648516e+00   5.1224677e+02   1.8908645e+01   4.1444516e+02   2.4726323e+01   4.2493542e+02  -3.9963355e+00   2.6682097e+02   1.0213677e+01   5.4687903e+02   1.5846452e+01   3.0306806e+02  -1.1409290e+00   1.2358226e+02   2.5073213e+02   4.3221355e+02  -4.7049987e+01   4.1419903e+02  -1.7034310e+01   5.6400516e+02  -6.8081548e+00   1.5295032e+02   1.7286881e+02   3.1951806e+02   5.4317806e+00   5.7817510e+02  -1.3061112e+01   6.6039516e+02  -4.1700000e+00   4.2498510e+02  -3.6375912e+01   3.0055387e+02   1.7874400e+01   2.1927323e+02  -2.1205406e+01
   3.2546839e+02   2.8008013e+01   4.6876000e+02   4.0467265e+01   4.6510387e+02   8.2542710e+00   2.9627510e+02   9.2508876e+00   4.1060510e+02  -1.8611455e+00   4.3146510e+02   4.6145688e+01   4.2052290e+02   7.6084903e+00   4.5466710e+02   4.0769548e+00   4.0570194e+02  -3.4708882e+00   6.6140806e+02   4.5831226e+01   5.5043290e+02   1.6798594e+01   4.8592516e+02   7.3015665e+01   4.1613032e+02   2.2873768e+01   4.0781452e+02   1.9103871e+01   5.2905839e+02   2.5490168e+01   3.7074226e+02   2.4619329e+01   6.7945677e+02   1.6037329e+01   4.4841510e+02   2.1459688e+01   3.3632258e+02  -8.0677419e-01   3.2993258e+02   1.6695894e+02   3.1517839e+02   2.7414761e+01   3.8935806e+02   1.6859419e+01   4.3641510e+02  -2.0960312e+01   4.8245710e+02  -1.0068181e+01   5.0992806e+02   4.2318839e+00   4.5979129e+02   1.8613471e+01   3.6256290e+02   1.4953045e+02   5.9854677e+02   3.3670129e+01   6.1068516e+02   6.2310994e+01   3.2899129e+02   2.3216457e+02   4.0808452e+02   1.7659045e+01   4.0312774e+02  -1.3067639e+01   3.2031903e+02   4.7703510e+01   3.9029968e+02  -5.5733290e+00   3.1612710e+02   2.4182735e+01   5.7443484e+02   2.9255535e+01   4.4028387e+02   1.8367290e+01   5.6284510e+02   6.9635288e+01   3.7829839e+02   1.2700968e+01   2.4991097e+02   1.4778735e+01   2.9570226e+02   1.5940059e+02   4.2107510e+02   6.2886888e+01   3.4065510e+02   1.0030488e+01   3.9852742e+02   3.4124903e+01   4.7684355e+02   3.4819613e+01   2.1518323e+02   7.3746968e+00   2.2650510e+02   2.2502488e+01   3.7052903e+02   2.9854452e+01   4.1705194e+02   3.1791329e+01   3.7902510e+02   1.0208876e+00   3.2489258e+02   3.8102465e+01   4.2947065e+02   6.1520258e+00   2.5554548e+02   1.2533539e+02   3.4824419e+02   3.8116916e+01   2.3747032e+02   2.9465923e+01   4.5517645e+02   4.0763948e+01   2.9231194e+02   2.3236182e+02   3.3373097e+02   1.7616765e+02   5.0958065e+02   1.3748710e+01   5.1610290e+02   4.0266606e+01   4.9773032e+02   4.4618671e+01   3.8565510e+02   4.6704876e+00   3.9741355e+02   2.3107561e+01   3.4754516e+02   5.7063871e+00   3.4353161e+02   7.3997290e+00   1.8484935e+02   2.5300818e+02   1.8023226e+02   2.7897226e+01   3.5415032e+02   2.7566839e+00   3.4472710e+02   6.3634452e+00   4.2227452e+02   1.4345781e+01   4.1119065e+02   2.9373458e+01   2.6152806e+02   1.9578723e+01   3.6383774e+02  -7.4986323e+00   5.3412839e+02   1.4269406e+01   4.1785323e+02   1.1976903e+01   5.1006548e+02   2.3367987e+01   3.1613161e+02   2.0666625e+02   3.9586742e+02  -2.8526168e+01   4.5029323e+02   6.0494606e+01   4.2317355e+02   8.8267613e+00   3.7682516e+02   1.4597213e+01   3.8895645e+02   1.6329290e+01   4.2170000e+02   3.9103032e+01   6.6216774e+01  -1.7592181e+01   2.4429871e+02   1.3642255e+02   3.1413645e+02   3.8791987e+01   4.8254774e+02  -1.1845755e+01   4.3720839e+02   2.1350103e+01   1.7794613e+02   1.4897592e+02   4.0737677e+02   5.1256632e+01   3.0689710e+02  -1.6214994e+01   4.0078290e+02   4.9828981e+01   4.0265419e+02   3.8756052e+01   3.1877671e+02   9.6724387e+00   1.8569510e+02  -3.2952712e+01   3.2107581e+02   4.1326452e+00   4.6634290e+02  -9.5816258e+00   5.7833159e+02   4.2039097e+00   3.2196839e+02  -1.3135858e+01   6.3984258e+02  -3.3906323e+00   4.8802774e+02   5.2448774e+00   3.9343677e+02   1.2081510e+01   4.4600194e+02   3.2731781e+01   4.0135097e+02   3.1838374e+01   4.7955935e+02   2.2373316e+01   5.0485226e+02   3.2354077e+01   2.9979516e+02   1.1083161e+01   5.1243323e+02   3.2834697e+01   3.3592065e+02   2.8518284e+01   3.3485613e+02   1.5708284e+01   2.7152871e+02   4.0915742e+00   4.1241510e+02   1.2199688e+01   2.3069097e+02   2.6367948e+01   3.3074290e+02   2.2414116e+01   3.5010903e+02   7.2248258e+00   2.8993516e+02  -1.1915871e+00   3.3877419e+02   1.7361935e+01   3.9899355e+02   5.0611613e+00   2.7084581e+02  -4.4657290e+00   5.2643032e+02   1.7975097e+00   3.9681742e+02   1.5995897e+01   3.8469510e+02  -4.4427124e+00   4.3784510e+02   1.5785288e+01   3.5160935e+02  -2.2938426e+01   2.5102129e+02  -1.6903639e+01   5.5156806e+02   1.3848748e+01   4.4024677e+02   2.0618645e+01   4.1863516e+02   1.7201123e+01   3.2740542e+02  -1.5813935e+01   2.7430097e+02   4.1452774e+00   5.5277903e+02  -4.8655484e+00   3.9854806e+02  -9.3593290e+00   1.4829226e+02   2.0094533e+02   4.2069355e+02  -5.1698387e+01   3.9819903e+02  -6.9943097e+00   5.1316516e+02   7.2904516e-01   2.2595032e+02   1.8763881e+02   2.9312806e+02   5.6329806e+00   5.1017510e+02  -4.1511124e+00   5.1702516e+02   1.2459600e+01   3.5546510e+02  -5.2864312e+01   2.9227387e+02   1.6156800e+01   1.9817323e+02   9.9125935e+00
   4.1951839e+02   2.0634013e+01   5.4705000e+02   2.8824065e+01   4.7682387e+02   8.6966710e+00   2.8107510e+02  -3.1031124e+00   3.9936510e+02  -1.5341945e+01   4.2255510e+02   8.9584876e+00   4.5915290e+02   5.2148090e+01   4.7018710e+02   3.2025355e+01   3.2803194e+02  -3.8272882e+00   6.0921806e+02   2.1956426e+01   4.9505290e+02   2.2938994e+01   4.8350516e+02   4.8399265e+01   3.4141032e+02   4.9913677e+00   3.5824452e+02   2.7394710e+00   4.8762839e+02   6.3245677e+00   3.5070226e+02   1.4882529e+01   6.7664677e+02   9.7321290e+00   5.0607510e+02   1.1846888e+01   3.8823258e+02  -1.1149574e+01   4.2526258e+02   7.0812542e+01   3.1869839e+02  -6.7683871e-01   4.2120806e+02   4.0831419e+01   4.3246510e+02  -3.5554312e+01   4.8383710e+02  -9.5085806e+00   4.2701806e+02   2.8004684e+01   4.6593129e+02   2.1742271e+01   2.9108290e+02   1.3819885e+02   5.5102677e+02   2.9517290e+00   5.2406516e+02   6.5660594e+01   3.6337129e+02   1.7341417e+02   5.0346452e+02   3.5638645e+01   4.5778774e+02   2.4179561e+01   3.5264903e+02   3.7217110e+01   4.1920968e+02  -2.2976129e+01   3.2291710e+02   1.4429535e+01   6.8514484e+02   6.1208735e+01   4.8437387e+02   2.6700090e+01   4.9222510e+02   6.3244888e+01   4.2591839e+02   2.1311368e+01   2.3062097e+02   4.2321935e+01   2.4608226e+02   1.5633019e+02   4.5660510e+02   4.6664488e+01   4.0160510e+02   3.8914488e+01   4.6914742e+02   3.9805303e+01   4.3870355e+02   3.6960813e+01   2.5046323e+02   1.4502297e+01   1.9388510e+02   1.1822088e+01   3.3680903e+02   4.5082052e+01   3.7405194e+02   1.7131329e+01   3.3862510e+02  -4.2971124e+00   3.5165258e+02   2.3911665e+01   3.9619065e+02  -1.3285574e+01   1.9997548e+02   1.0645099e+02   4.2038419e+02   3.7925716e+01   2.2352032e+02   2.5581923e+01   4.3256645e+02   4.7662748e+01   2.9779194e+02   2.0431342e+02   2.8378097e+02   1.7097365e+02   4.6501065e+02   5.5214310e+01   4.6120290e+02   1.8378606e+01   5.4930032e+02   4.9533071e+01   3.7741510e+02   1.8519688e+01   3.4884355e+02   5.0373161e+01   3.7163516e+02  -1.2310813e+01   3.8148161e+02   4.5123729e+01   1.6665935e+02   1.6812338e+02   2.1219226e+02   1.3250426e+01   3.7791032e+02   3.7058839e+00   3.7272710e+02   1.7833445e+01   3.7236452e+02   4.4385806e+00   3.5462065e+02   1.0890581e+00   2.9024806e+02   1.9761123e+01   4.0163774e+02  -2.9263226e-01   5.9197839e+02   3.0011406e+01   4.6485323e+02   2.8596903e+01   5.4987548e+02   2.7223187e+01   4.3751161e+02   5.9205845e+01   3.8367742e+02   6.4990323e+00   1.8824323e+02   2.7307861e+02   4.3150355e+02   2.3970361e+01   3.5406516e+02   6.9880129e+00   3.6380645e+02   1.0571290e+01   3.9427000e+02   2.3247432e+01   6.2216774e+01  -2.2132181e+01   2.7519871e+02   1.5838055e+02   3.2998645e+02   3.5093987e+01   4.4078774e+02  -1.0744955e+01   4.2696839e+02   2.7129303e+01   1.7141613e+02   1.1716832e+02   3.4694677e+02   5.2231032e+01   2.9604710e+02   9.6130065e+00   3.3140290e+02   2.0089381e+01   3.8798419e+02  -6.9034839e-01   3.4867671e+02  -1.8249561e+01   1.6650510e+02  -2.7367512e+01   3.5341581e+02  -7.4145548e+00   3.2991290e+02   8.0927742e+00   5.8047159e+02  -2.0729032e-01   3.2901839e+02   4.8801419e+00   5.3951258e+02   4.1557677e+00   3.9921774e+02  -1.1320323e+01   3.4310677e+02   2.9777910e+01   5.3057194e+02   4.1561806e+00   3.1055097e+02   2.3102374e+01   5.2398935e+02  -1.7461084e+01   3.9057226e+02   1.5016477e+01   3.5298516e+02   1.0679613e+00   4.7010323e+02   3.3651097e+01   3.3426065e+02   8.5610839e+00   3.4695613e+02   1.7170284e+01   3.4566871e+02   1.9060374e+01   4.0750510e+02   1.1592488e+01   2.2421097e+02   1.2036348e+01   3.8998290e+02   1.0484916e+01   2.2300903e+02   6.3928258e+00   3.1012516e+02   1.4732129e+00   3.4186419e+02  -1.7952645e+00   3.6594355e+02   1.0415161e+01   2.8841581e+02  -6.1329032e-02   6.0043032e+02  -2.3124903e+00   3.5819742e+02   1.5054968e+00   3.7146510e+02   4.3045688e+01   4.2341510e+02   7.5996876e+00   3.1902935e+02  -4.1432026e+01   2.9259129e+02  -1.4279239e+01   6.1104806e+02   1.9900348e+01   5.2443677e+02   2.1553445e+01   4.1349516e+02   2.6372323e+01   2.5802542e+02  -3.5553535e+01   2.6439097e+02   6.2180774e+00   4.5311903e+02   5.2472516e+00   3.6454806e+02  -1.7299329e+01   1.0181226e+02   1.4909373e+02   3.4717355e+02  -3.2156787e+01   3.6377903e+02  -2.4330710e+01   4.7426516e+02  -5.0589548e+00   1.6486032e+02   2.1948601e+02   2.4979806e+02   7.0593806e+00   4.7093510e+02  -7.2419124e+00   5.6397516e+02  -1.3246400e+01   3.0093510e+02  -3.8411912e+01   3.6236387e+02   1.2696000e+00   1.7427323e+02  -1.3125406e+01
   3.9803839e+02   3.5424129e+00   6.4643000e+02   2.8783665e+01   4.5744387e+02   3.1470710e+00   3.1455510e+02   3.0738488e+01   3.7169510e+02   1.3911655e+01   4.2250510e+02   1.6722488e+01   4.0289290e+02   1.7338890e+01   5.2971710e+02   1.3212955e+01   3.9246194e+02  -1.6551688e+01   5.9426806e+02   3.2582426e+01   5.0452290e+02   1.7661394e+01   4.8626516e+02   8.4038465e+01   4.1656032e+02  -1.2450632e+01   3.7929452e+02   2.3385471e+01   4.9043839e+02   1.6297677e+00   3.6803226e+02   1.4546129e+01   6.1211677e+02   1.0894529e+01   4.9398510e+02   4.2674088e+01   3.9151258e+02   5.0580258e+00   4.8226258e+02   4.0202542e+01   3.4431839e+02   9.5035613e+00   4.6006806e+02   8.7226194e+00   4.1865510e+02  -4.6589512e+01   4.9031710e+02  -8.4569806e+00   4.8863806e+02   1.8315084e+01   3.5912129e+02   2.6137071e+01   3.2646290e+02   1.2088845e+02   4.2902677e+02   2.0331729e+01   5.0545516e+02   3.2339394e+01   3.6932129e+02   2.3593817e+02   3.8612452e+02   1.5745845e+01   4.2326774e+02   1.4991161e+01   3.5831903e+02   4.2903510e+01   4.3115968e+02  -1.1552129e+01   3.9286710e+02   1.2733535e+01   5.5300484e+02   1.3919935e+01   4.0908387e+02   2.2153290e+01   4.4384510e+02   6.5255288e+01   3.8010839e+02   2.7861677e+00   1.9972097e+02   1.4927394e+02   2.6418226e+02   1.3816219e+02   4.1974510e+02   4.4273288e+01   4.2741510e+02   2.2429688e+01   4.7167742e+02   3.2372903e+01   3.5379355e+02   9.8536129e+00   2.0994323e+02   1.5843897e+01   2.2660510e+02   3.8744876e+00   3.9023903e+02   2.6377652e+01   3.4858194e+02   2.4598929e+01   4.3587510e+02  -3.7271124e+00   3.4794258e+02   9.1584645e+00   3.5166065e+02   1.6568258e+00   2.3602548e+02   1.1042699e+02   4.5119419e+02   1.8840916e+01   2.4276032e+02   1.6092723e+01   3.8156645e+02   2.9272748e+01   3.2212194e+02   1.9364702e+02   2.1968097e+02   1.0487165e+02   4.0548065e+02   2.9836710e+01   4.3310290e+02   1.6246606e+01   5.3987032e+02   7.3247471e+01   4.7307510e+02   1.1068876e+00   3.9032355e+02   6.3624761e+01   3.4339516e+02   9.5683871e+00   4.0848161e+02   2.0393729e+01   2.0203935e+02   1.9387298e+02   1.7209226e+02   1.0698426e+01   3.8424032e+02  -2.3205161e+00   3.1758710e+02   3.1484645e+01   4.1560452e+02   1.7929381e+01   3.6747065e+02   1.6301058e+01   1.9243806e+02   7.1559226e+00   4.0021774e+02   1.7809677e+00   5.3654839e+02   2.8765806e+01   4.7609323e+02   1.9837703e+01   5.2702548e+02   2.9241187e+01   4.4463161e+02   1.1566245e+01   3.7400742e+02   2.0326323e+00   1.6676323e+02   2.5150701e+02   4.3626355e+02   1.4589561e+01   3.3058516e+02   7.2464129e+00   3.2480645e+02   1.0221290e+01   2.9494000e+02   1.9143832e+01   6.2266774e+01  -4.4756181e+01   2.8138871e+02   1.8455535e+02   4.0960645e+02   2.4394387e+01   3.3859774e+02   2.0240245e+01   4.2201839e+02  -1.4664697e+01   1.5837613e+02   8.6011523e+01   3.8366677e+02   3.2153432e+01   3.0623710e+02  -1.6062194e+01   2.9316290e+02   7.8585806e+00   4.1679419e+02   1.3664852e+01   3.3939671e+02   8.5928387e+00   1.4331510e+02  -5.9752312e+01   3.9579581e+02   3.3915045e+01   3.4420290e+02   2.5469574e+01   5.9276159e+02   1.2999510e+01   3.2177839e+02   1.5219342e+01   4.8446258e+02  -4.2502323e+00   3.1006774e+02   1.2621677e+01   3.6586677e+02   3.1387110e+01   5.0481194e+02   2.4646981e+01   4.5231097e+02   5.5715742e+00   2.6436935e+02   1.2585161e+00   3.7990226e+02   2.4900774e+00   4.1579516e+02   2.0043161e+01   5.3990323e+02   1.1257097e+01   4.1459065e+02   7.8446839e+00   3.4442613e+02   3.1132684e+01   3.5775871e+02   1.4093174e+01   4.2650510e+02  -6.4575124e+00   3.6288097e+02   2.0222748e+01   4.8022290e+02   2.6215716e+01   2.0319903e+02  -2.2623742e+00   4.0865516e+02   3.5780813e+01   3.1519419e+02   4.2388335e+01   4.4175355e+02   2.2350361e+01   2.8603581e+02  -1.1509290e+00   5.3758032e+02   1.7575510e+01   3.4886742e+02  -1.0648103e+01   4.8960510e+02   3.3974488e+01   5.3022510e+02   1.3014888e+01   2.8745935e+02  -4.6146426e+01   3.3526129e+02  -1.9312839e+01   4.1533806e+02  -4.4928516e+00   5.0810677e+02   2.6909845e+01   3.7187516e+02  -1.9807742e-01   3.8774542e+02   9.5888645e+00   2.0287097e+02   1.2896774e+00   3.6563903e+02   9.3456516e+00   3.0078806e+02  -4.8185290e+00   1.0891226e+02   1.8795573e+02   3.4498355e+02  -6.4831587e+01   3.2305903e+02  -1.9363110e+01   4.8811516e+02  -1.6376955e+01   1.4733032e+02   1.4097841e+02   1.8698806e+02   1.4894181e+01   4.3398510e+02  -3.5525912e+01   5.4287516e+02  -7.2384000e+00   3.3017510e+02  -4.0561112e+01   4.0894387e+02   1.7163200e+01   1.8751323e+02  -4.4606452e-02
   3.8541839e+02  -1.5877987e+01   5.0995000e+02   3.2272065e+01   3.7768387e+02   1.2387871e+01   2.9288510e+02   1.9382088e+01   3.8217510e+02  -6.7767455e+00   4.4827510e+02   3.0900888e+01   4.1842290e+02   2.9096490e+01   4.7523710e+02   1.5521355e+01   4.1141194e+02  -1.6647688e+01   5.8121806e+02   3.0626426e+01   5.1219290e+02   1.9077935e+00   4.9354516e+02   7.1306065e+01   4.0141032e+02   8.3313677e+00   3.6391452e+02   9.3758710e+00   4.8014839e+02   5.8729677e+00   3.5527226e+02  -6.7307097e-01   6.2254677e+02   1.5350129e+01   5.2074510e+02   1.8723288e+01   3.6766258e+02   3.4602581e-01   5.2088258e+02   3.3782942e+01   3.5002839e+02   2.2666761e+01   3.8730806e+02   1.3833419e+01   3.8174510e+02  -1.9726712e+01   5.1207710e+02   9.5622194e+00   4.3692806e+02   2.3881884e+01   4.1260129e+02  -1.0413290e+00   3.2265290e+02   1.6948325e+02   6.3702677e+02   2.8501729e+01   5.1678516e+02   5.0012994e+01   3.8590129e+02   2.1994177e+02   3.1422452e+02   2.0067845e+01   3.9440774e+02   2.5769961e+01   3.5698903e+02   4.8339910e+01   4.3082968e+02   2.7804271e+01   2.5681710e+02   1.7827535e+01   5.7409484e+02   3.8142735e+01   4.5766387e+02   3.7696890e+01   5.0169510e+02   7.1147288e+01   2.8433839e+02   2.4977768e+01   2.0586097e+02   7.1212735e+01   2.9427226e+02   1.7551499e+02   4.2265510e+02   3.8430488e+01   3.9436510e+02   3.3543688e+01   4.9924742e+02   2.6927303e+01   3.9960355e+02   2.6658813e+01   2.1751323e+02   1.6668297e+01   2.3460510e+02   3.7614488e+01   3.9314903e+02   1.4424852e+01   3.9258194e+02   4.8698929e+01   3.2167510e+02   1.2258888e+01   2.8213258e+02   2.6903265e+01   4.4976065e+02   7.8588258e+00   2.3916548e+02   1.1250579e+02   4.6857419e+02   4.7680516e+01   2.2309032e+02   2.4476323e+01   5.1027645e+02   3.6825948e+01   2.9808194e+02   2.6662022e+02   2.2597097e+02   1.2293845e+02   4.7087065e+02   3.7125510e+01   4.2905290e+02   5.3520606e+01   6.0334032e+02   5.7069871e+01   4.2936510e+02   1.8793688e+01   5.3846355e+02   3.6163561e+01   3.1382516e+02   2.1973987e+01   3.1024161e+02   3.7112929e+01   1.6103935e+02   1.7910298e+02   1.9690226e+02   2.1373626e+01   4.5705032e+02   3.4134684e+01   3.6696710e+02   8.5342452e+00   3.8022452e+02   2.5759781e+01   4.2262065e+02   2.6749058e+01   2.3071806e+02  -2.5764774e+00   2.7778774e+02  -1.4234632e+01   4.8507839e+02  -6.3865935e+00   4.7633323e+02   2.8338503e+01   5.8225548e+02   1.9682787e+01   5.7582161e+02  -6.6089548e+00   5.6300742e+02   2.7226323e+00   1.7038323e+02   3.4207741e+02   4.7274355e+02   9.1911613e+00   3.5187516e+02   6.2132129e+00   3.3138645e+02   2.9594890e+01   3.0275000e+02   3.3659032e+01   7.2176774e+01  -3.6218981e+01   2.7843871e+02   1.8050135e+02   3.6179645e+02   3.1499187e+01   3.7726774e+02   1.1146645e+01   4.2206839e+02   3.8013032e+00   1.9975613e+02   1.3466112e+02   4.4937677e+02   3.5606632e+01   3.2789710e+02  -1.7124994e+01   3.7521290e+02   1.9914581e+01   4.6513419e+02   1.1227652e+01   2.7810671e+02   6.6860387e+00   1.5741510e+02  -5.0400312e+01   4.1779581e+02   9.6350452e+00   3.5753290e+02   1.0403174e+01   5.4933159e+02   2.4193910e+01   2.7415839e+02  -5.1610581e+00   5.1684258e+02   3.7689368e+01   3.5887774e+02   9.4368774e+00   3.1757677e+02   1.8440310e+01   4.7728194e+02   9.9893806e+00   4.5874097e+02   9.5771742e+00   2.1969935e+02   2.2022116e+01   4.6009226e+02   1.6164877e+01   4.6112516e+02   2.5936761e+01   5.0581323e+02   1.0654297e+01   3.7973065e+02   2.2303484e+01   3.2361613e+02   2.5557484e+01   3.4618871e+02  -2.6122581e-01   4.2441510e+02   3.8096876e+00   2.9531097e+02   2.2198348e+01   3.9403290e+02   3.6200916e+01   3.1800903e+02   2.4842826e+01   3.3688516e+02  -6.6175871e+00   3.8548419e+02   2.3245135e+01   4.4375355e+02   3.4303613e+00   2.4118581e+02   1.5437071e+01   4.7701032e+02   1.1991110e+01   3.4419742e+02  -6.7945032e+00   5.1869510e+02   3.7937288e+01   5.4603510e+02  -1.5539912e+01   3.1793935e+02  -5.1104826e+01   3.4030129e+02   1.0283961e+01   4.9185806e+02   1.0575548e+01   5.1967677e+02   3.1242452e+00   3.9172516e+02   2.5783923e+01   4.8012542e+02   6.0584645e+00   2.4706097e+02   1.3224477e+01   4.2330903e+02   1.6822052e+01   2.8616806e+02  -6.8389290e+00   1.2734226e+02   2.6853133e+02   4.1055355e+02  -3.9887187e+01   4.1719903e+02  -3.1343097e+00   5.2395516e+02  -1.6664155e+01   1.1681032e+02   1.5085001e+02   2.6417806e+02   1.1568981e+01   6.3593510e+02  -6.1619124e+00   6.5787516e+02   6.7216000e+00   3.8688510e+02  -2.1237912e+01   3.0089387e+02   1.5672000e+00   2.4636323e+02   1.4917394e+01
   3.7003839e+02   1.4202413e+01   4.8757000e+02   2.7492465e+01   3.5982387e+02  -1.6133290e+00   3.2755510e+02   2.4698488e+01   3.8307510e+02  -1.1568745e+01   4.1388510e+02   2.2982088e+01   4.2936290e+02  -4.8887097e+00   4.9142710e+02   2.2706155e+01   4.3479194e+02  -9.7480882e+00   6.6735806e+02   3.7255226e+01   4.9100290e+02   2.7929935e+00   4.8188516e+02   6.8338865e+01   3.9813032e+02   1.7313768e+01   4.0762452e+02   1.6739071e+01   4.8138839e+02  -6.7462323e+00   3.6632226e+02   2.7442929e+01   6.6316677e+02   3.8580529e+01   5.3317510e+02   2.6008888e+01   3.7094258e+02   1.1323626e+01   5.0112258e+02   4.6437419e+00   3.7540839e+02  -5.3636387e+00   3.6378806e+02   1.5905019e+01   4.0007510e+02  -2.2813112e+01   4.4012710e+02   2.2682194e+00   5.0635806e+02   5.6748387e-01   4.5031129e+02   9.4187097e-01   3.2246290e+02   1.9344845e+02   5.3645677e+02   3.0347329e+01   5.1402516e+02   7.3563794e+01   3.6342129e+02   1.8160017e+02   4.5722452e+02   3.4297845e+01   4.0264774e+02   2.0680761e+01   3.4755903e+02   5.6094310e+01   3.7786968e+02  -1.0188929e+01   3.0975710e+02   1.4802335e+01   6.4804484e+02   2.9226735e+01   4.9861387e+02   4.5220890e+01   5.1650510e+02   3.4302488e+01   4.1719839e+02   8.7289677e+00   2.1972097e+02   3.7343935e+01   2.4665226e+02   1.6966459e+02   4.0036510e+02   4.6353688e+01   3.3507510e+02   3.4236888e+01   4.0514742e+02   1.3165303e+01   4.5989355e+02   1.5175613e+01   2.4246323e+02   1.6902297e+01   1.9888510e+02   1.6332088e+01   3.8018903e+02   1.2131652e+01   3.3296194e+02   2.0658529e+01   3.7902510e+02  -1.1291124e+00   3.5289258e+02   2.1002465e+01   2.9942065e+02   1.7036026e+01   2.4259548e+02   9.6611394e+01   4.1438419e+02   2.8215716e+01   1.8609032e+02   2.4106323e+01   5.1556645e+02   6.0592748e+01   3.8469194e+02   2.6355142e+02   2.6420097e+02   1.4440005e+02   5.0620065e+02   1.5209110e+01   4.7382290e+02   4.3799006e+01   5.5701032e+02   6.7776271e+01   3.6260510e+02   9.3744876e+00   3.3236355e+02   3.7451561e+01   2.8154516e+02   2.8326387e+01   2.6962161e+02  -2.7274710e+00   3.1913935e+02   5.1354981e+01   1.6228226e+02   2.5953226e+01   3.8839032e+02   7.9674839e+00   3.0844710e+02   1.5495845e+01   4.8270452e+02  -5.8861935e-01   4.6866065e+02   1.0355858e+01   2.6062806e+02   5.1307226e+00   3.3730774e+02   2.3953768e+01   5.1628839e+02   2.3386606e+01   5.2042323e+02   2.2201303e+01   5.9740548e+02   2.7760787e+01   5.3126161e+02   2.2515845e+01   5.5829742e+02  -8.8005677e+00   2.1462323e+02   3.4710821e+02   4.6488355e+02  -8.7000387e+00   3.1487516e+02   2.2983213e+01   3.9609645e+02   2.5378090e+01   3.9608000e+02   3.8622632e+01   4.7316774e+01  -4.5650181e+01   2.3881871e+02   1.2186095e+02   2.7475645e+02   4.1752387e+01   5.3549774e+02   1.2538245e+01   3.6025839e+02   1.2036103e+01   1.9099613e+02   1.4993192e+02   3.9866677e+02   2.0573432e+01   3.7389710e+02  -1.6524994e+01   3.9173290e+02   3.0742981e+01   4.2027419e+02  -1.1033548e+01   2.8662671e+02   4.8644387e+00   1.7931510e+02  -4.9202312e+01   3.4403581e+02   1.0815845e+01   4.5639290e+02   2.0544374e+01   6.2495159e+02  -1.3095690e+01   2.3920839e+02  -1.7050581e+00   5.8498258e+02   1.8138168e+01   4.2887774e+02   3.6496877e+01   3.3476677e+02   2.3255110e+01   5.1281194e+02   2.1336981e+01   4.4135097e+02   9.3483742e+00   4.3088935e+02   1.7216916e+01   5.8185226e+02   4.5144077e+01   3.0055516e+02   3.4112361e+01   5.6219323e+02   3.2473897e+01   4.0178065e+02   3.5439484e+01   3.6428613e+02   1.5213884e+01   2.7280871e+02   6.6091742e+00   3.4869510e+02   5.1472876e+00   2.6526097e+02   2.9412348e+01   3.3970290e+02   3.3127316e+01   3.1857903e+02   3.2417226e+01   3.0046516e+02   8.6601290e-01   3.8319419e+02   2.0278335e+01   3.6780355e+02   5.6463613e+00   2.6499581e+02   4.4822710e+00   5.0467032e+02   5.8783097e+00   4.2590742e+02   2.1386968e+00   4.4288510e+02   2.5572088e+01   4.4941510e+02   3.6669688e+01   3.0526935e+02  -3.1381226e+01   2.6497129e+02   1.7550361e+01   5.2356806e+02   1.1758748e+01   4.8381677e+02   1.2323045e+01   4.0139516e+02   1.2290323e+01   4.1774542e+02   2.3238865e+01   2.7930097e+02   1.2455277e+01   5.1730903e+02  -4.5794839e-01   3.6264806e+02  -3.9073290e+00   1.3581226e+02   2.2537373e+02   4.6750355e+02  -5.1493187e+01   4.8310903e+02  -1.6710968e-01   5.5995516e+02   1.3615845e+01   1.6443032e+02   1.7885041e+02   3.2679806e+02   1.1659381e+01   6.2665510e+02  -1.6089512e+01   6.0155516e+02   1.1377200e+01   3.8531510e+02  -2.4732312e+01   2.8075387e+02  -4.9216000e+00   2.5317323e+02  -1.1867406e+01
   3.2151839e+02   1.9440129e+00   4.6053000e+02  -1.1154335e+01   3.8777387e+02  -1.8939329e+01   2.6931510e+02   1.9787688e+01   3.5274510e+02   7.9076545e+00   4.0660510e+02   4.0564488e+01   3.5868290e+02   1.8085690e+01   4.6042710e+02   1.9996155e+01   5.1122194e+02   8.4175118e+00   6.2983806e+02   1.8786826e+01   5.3219290e+02   2.4687794e+01   5.1502516e+02   7.1017665e+01   4.2398032e+02   1.3055768e+01   3.9486452e+02   1.7899871e+01   4.9819839e+02   3.0989677e+00   3.8446226e+02   2.0521729e+01   6.5292677e+02   4.6297290e+00   5.0098510e+02   1.9114088e+01   3.4990258e+02   1.2968258e+00   5.0288258e+02   1.6362942e+01   3.4969839e+02  -1.0168387e+00   4.3949806e+02   1.7482194e+00   4.4031510e+02  -3.0512312e+01   4.8235710e+02  -2.2501806e+00   5.6606806e+02   2.0410684e+01   3.6574129e+02   1.3607471e+01   2.8851290e+02   1.6026445e+02   4.5159677e+02   2.4666129e+01   4.8902516e+02   3.5653794e+01   3.5070129e+02   2.4075777e+02   3.9155452e+02   2.1361445e+01   4.6478774e+02   6.9495613e+00   4.0536903e+02   4.9809510e+01   3.9915968e+02   1.0147871e+01   4.3644710e+02   3.0717135e+01   6.6304484e+02   1.5026735e+01   4.8894387e+02   2.7524490e+01   4.3541510e+02   8.1449688e+01   3.5305839e+02  -7.1398323e+00   2.7748097e+02  -9.4686452e-01   2.6532226e+02   1.5826099e+02   4.3317510e+02   5.7298888e+01   2.5984510e+02   2.1578529e+02   4.4838742e+02   2.8846103e+01   3.7636355e+02   2.6048013e+01   1.9899323e+02   3.7669897e+01   1.9117510e+02   2.1038888e+01   3.7557903e+02   3.4260452e+01   3.7877194e+02   3.6893729e+01   3.4787510e+02   8.9128876e+00   3.1370258e+02   5.9476645e+00   3.7966065e+02   2.1566826e+01   2.6026548e+02   1.0148779e+02   3.9300419e+02   2.3776116e+01   2.6933032e+02   2.0867123e+01   4.8256645e+02   4.7002748e+01   3.5150194e+02   2.0029662e+02   3.1649097e+02   1.3840685e+02   5.1891065e+02   3.1472310e+01   4.8677290e+02   3.1993006e+01   5.1811032e+02   4.5368271e+01   4.0050510e+02   3.9248760e-01   3.8889355e+02   4.0699161e+01   3.3544516e+02   1.7154387e+01   2.5681161e+02   2.5057329e+01   3.2703935e+02   1.9912981e+01   1.7514226e+02   1.8974426e+01   3.8386032e+02   1.9609884e+01   1.9010710e+02   2.5683045e+01   3.8465452e+02   1.6405381e+01   3.8709065e+02   1.5161458e+01   3.0243806e+02  -1.5024077e+01   3.8563774e+02   8.6573677e+00   5.0881839e+02   2.3504206e+01   4.4523323e+02  -3.1734968e+00   4.5025548e+02   2.0342787e+01   4.9257161e+02   2.4301045e+01   5.0177742e+02  -8.1889677e+00   2.1809323e+02   3.3393061e+02   4.1464355e+02   2.9789161e+01   3.3706516e+02   5.1080129e+00   3.8661645e+02   1.5326490e+01   4.2665000e+02   3.6137032e+01   5.5456774e+01  -2.9541381e+01   2.3124871e+02   1.2313655e+02   2.9113645e+02   2.2061987e+01   4.3354774e+02   1.2124245e+01   4.0715839e+02   2.4234103e+01   1.9770613e+02   1.3891512e+02   3.5923677e+02   1.1197832e+01   3.5089710e+02  -1.2204994e+01   3.7502290e+02   1.2309781e+01   4.1465419e+02   9.5060516e+00   3.6272671e+02  -1.3323561e+01   1.9984510e+02  -4.0654712e+01   3.3403581e+02  -7.2441548e+00   4.8710290e+02   1.1987574e+01   5.7261159e+02  -8.1849032e-01   3.0706839e+02  -2.0338581e+00   6.6632258e+02  -4.0790323e+00   4.4992774e+02   7.1028774e+00   3.8410677e+02   1.4637910e+01   5.6124194e+02   3.4132581e+01   4.2945097e+02   2.6303742e+00   4.5888935e+02   1.2216916e+01   5.4719226e+02   4.0536877e+01   2.5579516e+02   3.9831613e+00   4.9662323e+02   3.7194968e+00   3.2978065e+02   1.6819484e+01   3.2519613e+02   1.5671084e+01   2.7399871e+02  -1.0966026e+01   4.0841510e+02  -1.2480312e+01   2.6302097e+02   1.7781548e+01   2.8236290e+02   4.3804516e+01   3.6205903e+02   2.3748826e+01   2.9274516e+02   1.0153613e+01   3.3443419e+02   1.9089135e+01   3.8894355e+02  -7.9048387e+00   2.5341581e+02   2.0458671e+01   5.5896032e+02   1.2195110e+01   3.8395742e+02  -2.1253032e+00   4.1736510e+02   3.0233688e+01   4.0041510e+02   2.6249688e+01   3.8669935e+02  -1.4745626e+01   2.3145129e+02   1.9511961e+01   5.8895806e+02   2.0475484e+00   4.6643677e+02  -5.2655484e-01   4.2587516e+02  -2.2618077e+01   3.2564542e+02  -2.5831355e+00   2.8915097e+02  -1.0712723e+01   5.4030903e+02   1.3205161e-01   3.2440806e+02  -1.3281290e+00   1.0134226e+02   1.7204133e+02   4.2679355e+02  -3.8236387e+01   4.0148903e+02   2.0324903e+00   4.6148516e+02   2.7534452e+00   2.3995032e+02   1.8899881e+02   3.0084806e+02   1.5355381e+01   3.8836510e+02  -8.0663124e+00   5.3766516e+02   9.5984000e+00   3.2165510e+02  -3.3639512e+01   4.0479387e+02  -8.4800000e-02   2.2170323e+02  -5.3998065e+00
   4.1427839e+02  -2.6667871e+00   5.2705000e+02   6.0804065e+01   4.6820387e+02   1.3196271e+01   2.5250510e+02   1.0992488e+01   3.5707510e+02  -1.2198745e+01   4.4050510e+02   1.1902488e+01   4.6963290e+02   4.9629690e+01   5.4952710e+02   3.9298155e+01   5.1708194e+02   2.2858712e+01   6.5569806e+02   2.3238026e+01   5.4690290e+02   1.0410994e+01   5.2878516e+02   7.7826865e+01   5.0037032e+02   1.9654568e+01   3.9105452e+02   1.8724671e+01   5.0705839e+02   1.6200168e+01   3.6917226e+02   1.1124929e+01   6.7421677e+02   2.8076529e+01   4.9903510e+02   1.5360088e+01   3.5756258e+02  -7.4159742e+00   4.8817258e+02   4.4919742e+01   3.3202839e+02   5.5867613e+00   4.6244806e+02   1.6822219e+01   4.4646510e+02  -5.0144312e+01   4.5374710e+02  -1.2531381e+01   4.4687806e+02   8.6058839e+00   3.9884129e+02   5.0149471e+01   3.2708290e+02   1.5879885e+02   5.8140677e+02   3.2901329e+01   5.0997516e+02   4.1647794e+01   3.1580129e+02   2.0454977e+02   3.8517452e+02   2.4821845e+01   3.8726774e+02   2.0301161e+01   3.7203903e+02   5.4565910e+01   4.6601968e+02   6.5907097e-01   3.7644710e+02   7.1471355e+00   5.9157484e+02   1.7544335e+01   4.2604387e+02   3.0266490e+01   5.0122510e+02   6.3374888e+01   3.3214839e+02  -7.9703226e-01   2.6376097e+02   1.4200735e+01   2.8208226e+02   1.8873019e+02   3.8855510e+02   4.4488488e+01   2.6031510e+02   1.8693769e+02   4.4357742e+02   2.5230903e+01   4.0108355e+02   3.6880413e+01   2.9532323e+02   1.9673497e+01   1.9793510e+02   1.7498088e+01   4.2418903e+02   5.1371652e+01   4.3448194e+02   3.4869290e+00   3.9247510e+02  -1.9855112e+01   3.7023258e+02   1.3765265e+01   3.6033065e+02   3.0632258e+00   2.1045548e+02   9.8182594e+01   4.4167419e+02   2.7412516e+01   2.4761032e+02   1.3944723e+01   3.8727645e+02   3.1235948e+01   3.2384194e+02   2.2512942e+02   2.6258097e+02   1.2652965e+02   5.2553065e+02   3.0522710e+01   4.5786290e+02   2.1785806e+01   5.4192032e+02   5.0273471e+01   4.6988510e+02   7.1220876e+00   4.6989355e+02   3.4499161e+01   3.2358516e+02   1.3673187e+01   3.4819161e+02   4.0696929e+01   2.8199935e+02   2.1236181e+01   1.7476226e+02   1.9674826e+01   3.6567032e+02   2.6645084e+01   2.1172710e+02   8.7634452e+00   3.8398452e+02  -3.8810194e+00   3.5885065e+02   2.4900658e+01   2.5881806e+02   1.5415523e+01   4.1659774e+02  -5.7694323e+00   5.8512839e+02   3.9399406e+01   4.7276323e+02   2.0434103e+01   5.3278548e+02   2.4360387e+01   4.0863161e+02   3.8196245e+01   3.5462742e+02  -2.9606968e+01   2.0381323e+02   2.4164301e+02   4.1574355e+02   1.8421161e+01   3.5539516e+02   7.1216129e+00   3.8628645e+02   1.8352890e+01   3.8770000e+02   6.1633032e+01   5.8216774e+01  -2.7522181e+01   2.5238871e+02   1.3558535e+02   3.4398645e+02   3.7643987e+01   3.9016774e+02   1.5064645e+01   4.2411839e+02   3.6827303e+01   1.6584613e+02   1.4061392e+02   3.1190677e+02   4.7414232e+01   2.9337710e+02  -2.9703394e+01   3.3183290e+02   1.0434981e+01   3.8470419e+02   3.4762052e+01   2.9234671e+02   1.4968387e+00   1.6479510e+02  -5.6040712e+01   3.2646581e+02   1.5941445e+01   3.7072290e+02   1.2967974e+01   6.1019159e+02  -6.8748903e+00   3.2587839e+02   2.8913419e+00   6.0660258e+02   2.1408568e+01   4.5382774e+02  -1.6891226e+00   3.7034677e+02   9.2187097e+00   4.7419194e+02   2.8286581e+01   3.4397097e+02   1.7668774e+01   4.6859935e+02  -9.1798839e+00   4.3276226e+02   2.6931277e+01   2.0374516e+02   1.7957161e+01   4.9110323e+02   1.5211097e+01   3.5397065e+02   7.0742839e+00   3.2042613e+02   1.8962684e+01   3.5018871e+02   1.1938774e+01   4.1007510e+02   9.8168876e+00   3.0764097e+02  -1.1680516e+00   3.4184290e+02   5.5046116e+01   2.4967903e+02   2.0739226e+01   2.8541516e+02   8.6900129e+00   2.8891419e+02   1.3630735e+01   3.6861355e+02   1.8201561e+01   2.6684581e+02  -9.2357290e+00   6.0458032e+02   9.7550968e-01   3.6729742e+02   1.9927497e+01   4.3412510e+02   7.1228876e+00   4.5027510e+02   1.6550888e+01   3.4221935e+02  -6.2372258e+00   2.9930129e+02  -3.8603871e-01   5.3209806e+02   3.3786348e+01   4.7453677e+02   2.9545445e+01   4.1120516e+02   2.5655523e+01   3.1164542e+02  -2.1793135e+01   2.5282097e+02   1.4367742e-01   3.9068903e+02   1.4341652e+01   3.4068806e+02  -2.8705290e+00   1.0920226e+02   1.7488253e+02   3.8179355e+02  -1.6446387e+01   3.6067903e+02  -8.4727097e+00   4.9211516e+02  -7.9569548e+00   1.5500032e+02   1.8560481e+02   2.2555806e+02   3.0138581e+01   5.1407510e+02  -1.5653112e+01   5.6981516e+02   5.8664000e+00   3.5146510e+02  -3.5354312e+01   3.6984387e+02   1.5712000e+00   1.9274323e+02   5.1569935e+00
   4.0532839e+02  -8.5207871e+00   5.3624000e+02   3.0208865e+01   4.4987387e+02   6.9426710e+00   2.4922510e+02   1.1014888e+01   3.6384510e+02   4.2096545e+00   3.7779510e+02   3.1589288e+01   4.2894290e+02   5.8304890e+01   4.9656710e+02   2.3294955e+01   4.7522194e+02  -1.6792488e+01   6.2897806e+02   4.4325626e+01   5.1514290e+02   2.3191794e+01   4.8797516e+02   7.4521665e+01   3.4551032e+02  -1.3336632e+01   3.9191452e+02   3.0995871e+01   4.9681839e+02   2.6449368e+01   4.1317226e+02   2.2794929e+01   6.7864677e+02   3.1152129e+01   5.0769510e+02   3.2527288e+01   4.1361258e+02   1.0430026e+01   5.9612258e+02  -3.0062581e+00   3.4602839e+02   1.2176761e+01   4.6844806e+02   1.3862219e+01   4.0641510e+02  -2.4800312e+01   4.7340710e+02   4.8958194e+00   4.9368806e+02   1.0051084e+01   5.0888129e+02   3.2206271e+01   3.6684290e+02   1.9113805e+02   5.5492677e+02   2.0489729e+01   5.5335516e+02   6.1797394e+01   5.1985129e+02   7.8135768e+01   4.1708452e+02   4.4699045e+01   3.7069774e+02   2.5816761e+01   3.1936903e+02   4.6739510e+01   4.0224968e+02  -9.3293290e+00   2.8991710e+02   2.2649535e+01   6.1704484e+02   5.5067355e+00   3.5651387e+02   1.3208890e+01   5.2755510e+02   5.2078488e+01   3.6362839e+02  -5.2254323e+00   2.3715097e+02   4.2329535e+01   2.6151226e+02   1.3809579e+02   4.9150510e+02   4.6722488e+01   3.0950510e+02   2.1186249e+02   4.1886742e+02   2.6547703e+01   4.6784355e+02   5.3439613e+01   3.9689323e+02   2.6217897e+01   2.1750510e+02   1.8932488e+01   3.8918903e+02   2.7501652e+01   3.8662194e+02   2.9985729e+01   3.7257510e+02  -4.8131124e+00   3.6508258e+02   1.3977265e+01   3.8242065e+02   1.0196026e+01   2.4235548e+02   1.1206059e+02   4.3586419e+02   3.3067316e+01   2.2009032e+02   1.3336323e+01   4.0794645e+02   1.9062348e+01   2.7855194e+02   2.3813262e+02   2.3092097e+02   1.0244245e+02   4.2706065e+02   3.0110310e+01   4.4086290e+02   2.5145806e+01   5.9682032e+02   5.5401471e+01   4.5731510e+02   3.2937688e+01   4.1560355e+02   6.5512361e+01   3.7311516e+02   9.0787097e-02   2.9167161e+02   3.2078529e+01   3.2665935e+02   3.0423381e+01   1.7461226e+02   3.5396826e+01   4.2353032e+02   1.6436284e+01   1.8110710e+02   1.1353045e+01   3.7622452e+02   7.9797806e+00   3.3790065e+02   2.1006658e+01   2.3481806e+02   1.7855523e+01   3.3859774e+02  -3.8594323e+00   6.0223839e+02  -1.0193935e+00   4.3652323e+02  -2.5566697e+01   5.0273548e+02   4.0443871e+00   4.5482161e+02   2.3131045e+01   3.7358742e+02  -2.5213768e+01   1.5871323e+02   2.2087101e+02   3.4150355e+02  -3.3096387e+00   3.5344516e+02   1.2087613e+01   3.6352645e+02  -1.7863097e+00   3.7180000e+02   6.8285032e+01   1.0631677e+02  -4.2520181e+01   2.3786871e+02   1.5260695e+02   3.5789645e+02   2.2761187e+01   3.3745774e+02   1.2381445e+01   3.9568839e+02   2.5291703e+01   1.7261613e+02   4.8402323e+01   3.5266677e+02   6.5343432e+01   2.8304710e+02  -2.6536994e+01   3.2330290e+02   1.3687381e+01   3.4518419e+02  -6.5563484e+00   3.0958671e+02  -2.6236129e-01   1.2355510e+02  -6.0741512e+01   3.8036581e+02   1.2009445e+01   3.3353290e+02   1.3731742e+00   5.2819159e+02   1.1835110e+01   3.1458839e+02   1.9844542e+01   4.6656258e+02   1.1801768e+01   3.3392774e+02   1.7282877e+01   2.9072677e+02   1.5398310e+01   5.1595194e+02  -6.0542194e+00   4.7935097e+02   3.5838374e+01   5.3350935e+02   1.6867316e+01   3.9276226e+02   2.2601277e+01   2.3022516e+02   1.4168761e+01   4.8195323e+02   3.1273097e+01   3.1849065e+02   2.2482684e+01   3.7457613e+02   1.9680684e+01   3.5309871e+02   1.1705974e+01   4.5346510e+02   1.7656876e+00   3.4488097e+02   5.1427484e+00   4.3803290e+02   2.0540916e+01   2.1710903e+02   1.2624826e+01   3.5769516e+02   1.5957613e+01   2.8396419e+02   2.1596735e+01   4.3213355e+02  -8.7400387e+00   2.7908581e+02   7.6850710e+00   5.4929032e+02   1.1448710e+01   3.7929742e+02   2.6817497e+01   5.2293510e+02   4.7258088e+01   5.4455510e+02   2.8678488e+01   3.0198935e+02  -8.0188258e+00   3.6935129e+02   1.0769961e+01   4.9085806e+02  -6.9144516e+00   5.2757677e+02   1.6822452e+00   4.3177516e+02   1.2059923e+01   3.8426542e+02   1.2972645e+00   2.3339097e+02   5.1780774e+00   3.5101903e+02   2.0352516e+00   3.6392806e+02  -7.7797290e+00   1.3110226e+02   2.2171053e+02   3.3440355e+02  -3.2085187e+01   3.9896903e+02  -7.7659097e+00   4.5674516e+02  -9.6573548e+00   1.2195032e+02   1.4810881e+02   2.2846806e+02   7.9557806e+00   3.6384510e+02   8.1935288e+01   6.3350516e+02  -2.2118800e+01   3.5365510e+02  -2.0339512e+01   3.7460387e+02   7.8104000e+00   2.5431323e+02  -1.4386065e+00
   3.8784839e+02   2.7257613e+01   6.0819000e+02   2.5262865e+01   4.4229387e+02   2.3169071e+01   2.6722510e+02   1.6864888e+01   3.6717510e+02   1.3232545e+00   3.9755510e+02   1.7008488e+01   4.4510290e+02   4.6482090e+01   4.7861710e+02   1.2540955e+01   5.0122194e+02  -1.0592488e+01   5.9340806e+02   2.9551226e+01   5.2257290e+02   1.6927394e+01   4.8892516e+02   2.8395665e+01   4.4275032e+02   2.1124168e+01   3.8291452e+02   2.7565871e+01   4.7581839e+02   2.5749368e+01   3.4022226e+02   3.4820929e+01   6.5716677e+02   1.4720529e+01   5.0941510e+02   3.2099688e+01   4.1956258e+02  -1.5615974e+01   5.2798258e+02  -2.2650581e+00   3.2850839e+02   2.0768361e+01   4.4554806e+02   1.2934219e+01   4.3565510e+02  -1.7849512e+01   4.6145710e+02   3.8518194e+00   5.0968806e+02   2.0821084e+01   4.5493129e+02   1.4762271e+01   3.2337290e+02   1.7990565e+02   5.6107677e+02   5.0477290e+00   5.0087516e+02   3.8705794e+01   5.3004129e+02   3.8370568e+01   4.2441452e+02   8.7326452e+00   4.4083774e+02   2.7345561e+01   3.6193903e+02   6.5233910e+01   4.3901968e+02   1.6009071e+01   3.9170710e+02   1.2926335e+01   5.5100484e+02   2.0369935e+01   2.7785387e+02   2.0361690e+01   4.5907510e+02   5.7126888e+01   3.8310839e+02   4.5616774e-01   2.5634097e+02   1.3834335e+01   3.0389226e+02   1.5436539e+02   4.3288510e+02   4.4182088e+01   2.7979510e+02   1.8599929e+02   4.5495742e+02   2.7090503e+01   3.9265355e+02   3.1024813e+01   3.8042323e+02   2.2485497e+01   1.9822510e+02   3.5094888e+01   2.9347903e+02   2.8158452e+01   4.3667194e+02   1.0791729e+01   4.1742510e+02  -4.9011124e+00   3.6418258e+02  -2.5207355e+00   3.4119065e+02   9.3044258e+00   2.5811548e+02   9.8939794e+01   4.3576419e+02   2.2355316e+01   1.7042032e+02   2.4499923e+01   5.1084645e+02   2.8970348e+01   4.0522194e+02   1.4590902e+02   2.2387097e+02   1.3138645e+02   4.8106065e+02   3.3030310e+01   4.6839290e+02   1.8133406e+01   6.0673032e+02   6.7178671e+01   3.9598510e+02   5.7940876e+00   3.6812355e+02   5.0360761e+01   3.0430516e+02   2.2115587e+01   3.2338161e+02   2.9251729e+01   3.0732935e+02   2.4349781e+01   2.1404226e+02   1.7052426e+01   4.6424032e+02   1.7089484e+01   3.2410710e+02  -7.7969548e+00   4.4656452e+02   2.5832581e+01   3.8257065e+02   2.4473058e+01   1.9490806e+02  -6.3316774e+00   2.8744774e+02   5.0325677e+00   5.0481839e+02   1.4304206e+01   4.7552323e+02   3.7023303e+01   6.3216548e+02   2.0449987e+01   4.9982161e+02   2.3091045e+01   4.9467742e+02  -1.2620968e+01   2.0314323e+02   2.6074661e+02   4.7141355e+02   5.2475613e+00   3.7744516e+02  -1.6882387e+01   3.1485645e+02   1.8297290e+01   3.3399000e+02   1.8259832e+01   5.1812677e+02  -2.5224981e+01   2.3748871e+02   1.7001735e+02   3.5151645e+02   4.2081587e+01   4.0130774e+02  -1.4826555e+01   4.1525839e+02  -1.7038968e+00   2.6646613e+02   2.3274323e+01   4.1123677e+02   6.0707832e+01   3.3523710e+02  -6.9021935e+00   3.4149290e+02   1.8092181e+01   3.5556419e+02  -7.0967484e+00   3.2234671e+02   5.3868387e+00   1.5217510e+02  -4.9841112e+01   4.0155581e+02   2.0264245e+01   3.7763290e+02   1.7705174e+01   5.1452159e+02   9.6887097e+00   2.8415839e+02  -2.6310581e+00   5.0365258e+02  -1.6545432e+01   3.2678774e+02   1.9094077e+01   3.1529677e+02   1.6862710e+01   4.4952194e+02   1.0020181e+01   4.2864097e+02   3.0605174e+01   4.4831935e+02  -2.1748387e-01   4.4038226e+02   2.6601677e+01   2.9579516e+02   1.0626316e+02   5.1167323e+02   3.8845497e+01   4.0592065e+02   9.2982839e+00   2.8304613e+02   9.6130839e+00   3.5499871e+02   1.8503974e+01   3.8165510e+02  -1.9339512e+01   3.4031097e+02   3.8383484e+00   4.2979290e+02   1.9770116e+01   2.9881903e+02   8.4280258e+00   3.2388516e+02   4.4224129e+00   3.8029419e+02   2.8370335e+01   4.5109355e+02   4.3131613e+00   2.2561581e+02   2.6326710e+00   4.5953032e+02   2.7439510e+01   3.3300742e+02   5.1906968e+00   4.6379510e+02   4.4279288e+01   4.5907510e+02   2.5556888e+01   2.9355935e+02  -1.8014426e+01   3.2278129e+02  -4.5044387e+00   5.4176806e+02   1.8872748e+01   4.8667677e+02   1.9384245e+01   3.9053516e+02   1.9122581e-02   4.1002542e+02   6.6646452e-01   2.5449097e+02   9.9600774e+00   3.8839903e+02  -2.7151484e+00   3.0726806e+02  -1.5716929e+01   1.2524226e+02   2.3831933e+02   4.7507355e+02  -2.8908787e+01   4.1867903e+02   6.7972903e+00   5.1074516e+02  -1.4127355e+01   1.2395032e+02   1.2065881e+02   3.2284806e+02  -8.6446194e+00   2.9346510e+02   1.7266569e+02   6.2676516e+02  -1.6689600e+01   3.3360510e+02  -2.4545512e+01   2.6079387e+02   4.0152000e+00   1.9174323e+02  -1.1673006e+01
   3.9151839e+02   1.1294013e+01   4.6234000e+02   2.5510865e+01   4.1806387e+02   5.8274710e+00   3.2427510e+02   2.4870888e+01   3.6879510e+02   3.3836545e+00   4.5593510e+02   2.5568088e+01   4.0663290e+02   3.4979690e+01   4.4261710e+02   7.9409548e+00   5.0489194e+02  -6.4608818e-01   5.3450806e+02  -4.9677419e-01   5.3652290e+02   1.0531394e+01   5.0602516e+02   7.2267665e+01   3.9570032e+02   9.0281677e+00   3.8276452e+02  -1.7521290e+00   4.0538839e+02   3.4337677e+00   3.7055226e+02   3.2874529e+01   6.5692677e+02   1.3649729e+01   4.7769510e+02   3.9637288e+01   3.9623258e+02  -1.5095742e+00   4.9831258e+02   2.1158542e+01   3.6493839e+02  -1.0460387e+00   3.8159806e+02   1.3290219e+01   4.1603510e+02  -4.4329912e+01   5.2683710e+02  -4.2858065e-01   4.5344806e+02   1.8030284e+01   4.7579129e+02   2.4143471e+01   3.4237290e+02   1.8190565e+02   5.1340677e+02   9.2413290e+00   4.7992516e+02   7.1151794e+01   5.3761129e+02   3.0424968e+01   4.4084452e+02   1.4508245e+01   3.5921774e+02   3.3205161e+01   3.4041903e+02   3.1385510e+01   3.6315968e+02  -1.7321290e+00   2.7996710e+02   4.1255355e+00   6.4566484e+02   1.2937135e+01   4.6428387e+02   2.8737290e+01   5.8817510e+02   7.9608888e+01   4.4714839e+02  -2.7170323e+00   2.0738097e+02   2.8941135e+01   4.2918226e+02   1.7922194e+01   4.8984510e+02   3.2575288e+01   2.6788510e+02   2.1433209e+02   4.3129742e+02  -5.3566968e+00   5.0070355e+02   4.2430813e+01   4.1337323e+02   3.0519497e+01   2.1693510e+02   3.6880876e+00   3.5718903e+02   2.8971652e+01   4.1696194e+02   8.3685290e+00   4.1547510e+02   5.5488760e-01   3.9442258e+02   1.7440065e+01   3.4428065e+02   3.1867226e+01   2.5040548e+02   1.0498659e+02   4.1391419e+02   4.1863316e+01   2.1180032e+02   2.7239523e+01   5.4522645e+02   2.8699948e+01   5.0208194e+02   7.9580219e+01   3.1692097e+02   1.0175245e+02   4.8801065e+02   2.7994310e+01   5.3848290e+02   2.7476206e+01   5.5496032e+02   3.2610271e+01   4.0541510e+02   5.1396876e+00   3.6389355e+02   3.7979161e+01   2.8168516e+02   1.2885187e+01   3.0972161e+02   1.2584529e+01   3.4151935e+02   4.1234581e+01   1.6447226e+02   1.5878026e+01   3.8239032e+02   5.4474839e+00   3.7944710e+02   1.7865845e+01   4.4651452e+02   9.7658065e-01   4.5114065e+02   4.1987458e+01   2.2624806e+02   7.9711226e+00   3.0306774e+02   4.6429677e+00   4.3418839e+02   3.7584606e+01   5.4966323e+02   1.5332103e+01   6.5102548e+02   3.7801187e+01   5.4101161e+02   7.0458452e+00   5.6477742e+02  -1.1698968e+01   2.4309323e+02   2.4755061e+02   4.4369355e+02   9.0851613e+00   3.2101516e+02   6.3020129e+00   3.5071645e+02   2.0618490e+01   4.1275000e+02   5.4099032e+01   4.4936677e+02   3.0858194e+00   2.0976871e+02   1.4671495e+02   2.9913645e+02   6.3661987e+01   4.7568774e+02   7.8430452e+00   3.6487839e+02   1.4756503e+01   2.7099613e+02   1.4481923e+01   4.0009677e+02   3.9409032e+01   3.7508710e+02  -1.1401935e+00   4.2278290e+02   4.4158981e+01   4.7160419e+02   1.8380052e+01   2.7443671e+02   5.7396387e+00   1.6536510e+02  -4.6756312e+01   3.9969581e+02   1.3503045e+01   4.4129290e+02   4.1082374e+01   5.9033159e+02  -2.8326090e+01   2.7834839e+02   6.9737419e+00   6.1246258e+02   2.6989768e+01   4.3892774e+02   4.5642877e+01   3.3267677e+02   1.9802310e+01   3.9348194e+02   2.7783381e+01   4.3921097e+02   1.9659574e+01   4.5950935e+02   2.0647316e+01   5.6595226e+02   5.1126077e+01   3.5751516e+02   5.0795561e+01   4.8576323e+02   1.1828297e+01   4.0302065e+02   1.3910284e+01   2.2195613e+02   1.7930284e+01   3.1814871e+02   2.8021974e+01   3.7293510e+02  -7.7419124e+00   2.6321097e+02   1.5486348e+01   3.2303290e+02   3.6091613e-01   3.3814903e+02   3.7991626e+01   2.9722516e+02   1.7452129e+00   3.9048419e+02   2.9985135e+01   4.6370355e+02   1.2494361e+01   2.6451581e+02  -2.0493290e+00   4.8024032e+02  -1.1787290e+01   4.5800742e+02   7.6206968e+00   4.0469510e+02   4.2057288e+01   3.9974510e+02   4.3032876e+00   2.7002935e+02  -3.0172026e+01   2.5554129e+02   2.5476129e-01   4.6276806e+02   1.2812748e+01   4.6129677e+02   3.4034645e+01   4.0953516e+02   2.7391226e+00   3.7245542e+02  -9.4793548e-01   2.9520097e+02   2.3327742e-01   4.3325903e+02   9.4560516e+00   3.7268806e+02  -9.5705290e+00   1.3510226e+02   1.9386053e+02   4.4902355e+02  -3.6304787e+01   3.6348903e+02   8.1624903e+00   5.3374516e+02   2.1032645e+01   2.0757032e+02   1.8572921e+02   3.2017806e+02   9.1889806e+00   3.5422510e+02   2.1137489e+02   5.4002516e+02  -6.3304000e+00   3.3788510e+02  -2.6077912e+01   3.4027387e+02  -1.1132000e+00   2.0184323e+02  -7.1100645e-01
   3.5241839e+02   1.3952013e+01   4.1034000e+02   1.6240865e+01   4.1020387e+02   5.8862710e+00   2.9727510e+02   5.2608876e+00   4.1036510e+02  -1.2131945e+01   4.0388510e+02   3.2882088e+01   3.7768290e+02   2.6145690e+01   4.2628710e+02   1.5397355e+01   4.9198194e+02   3.3867118e+00   6.2350806e+02   8.3332258e+00   4.9790290e+02   3.9240994e+01   4.7312516e+02   6.4129665e+01   4.3913032e+02   9.7437677e+00   3.6843452e+02   2.7634271e+01   5.0857839e+02  -1.9714323e+00   3.3813226e+02   1.1698129e+01   6.4983677e+02   2.1646929e+01   4.4350510e+02   3.3902488e+01   3.6294258e+02  -1.6416374e+01   5.0536258e+02   1.5404542e+01   3.2617839e+02   3.4476129e-01   4.2349806e+02   4.4318219e+01   4.2807510e+02  -2.7393112e+01   4.7245710e+02   1.3631819e+01   4.4587806e+02   2.3215884e+01   3.5203129e+02   2.0994271e+01   2.7322290e+02   1.5657765e+02   4.9964677e+02   2.7632129e+01   4.3521516e+02   5.1058594e+01   4.8356129e+02   2.9608968e+01   3.9155452e+02   2.1591445e+01   3.9516774e+02   1.4709161e+01   4.1441903e+02   5.4415510e+01   4.0824968e+02  -1.6339329e+01   3.8591710e+02   1.2019535e+01   5.6604484e+02   2.0016735e+01   5.0018387e+02   3.8575290e+01   4.4960510e+02   5.0174488e+01   4.2624839e+02   1.4004968e+01   2.6757097e+02   1.0985935e+01   3.8870226e+02   1.6059355e-01   4.1717510e+02   5.2198888e+01   2.8155510e+02   2.2137849e+02   4.8467742e+02   6.5629032e+00   3.4455355e+02   2.3062813e+01   4.0418323e+02   4.3494697e+01   1.7160510e+02   2.7274488e+01   3.5833903e+02   3.8929652e+01   3.8234194e+02   9.8981290e+00   4.0082510e+02   4.7688760e-01   3.5799258e+02   1.5504465e+01   3.5800065e+02   9.2996258e+00   2.2868548e+02   1.0767419e+02   3.7710419e+02   4.3908116e+01   2.5190032e+02   3.6071523e+01   5.0132645e+02   4.5831948e+01   4.2812194e+02   5.6977019e+01   3.1158097e+02   1.4593965e+02   4.7934065e+02   3.1877910e+01   5.2191290e+02   2.2181806e+01   5.2649032e+02   5.1787871e+01   3.5203510e+02   1.0600088e+01   4.6479355e+02   3.7197161e+01   3.3144516e+02   8.9943871e+00   3.1291161e+02   8.8493290e+00   3.6294935e+02   3.3470181e+01   1.8019226e+02   1.4660426e+01   3.3953032e+02   1.8586284e+01   4.0444710e+02   2.1558452e+00   4.2494452e+02   1.4702181e+01   3.8228065e+02   5.1266258e+01   2.4990806e+02   5.5832258e-01   4.2563774e+02   1.7977368e+01   5.1086839e+02   3.7820206e+01   4.2228323e+02   3.4192503e+01   5.2068548e+02   2.5583871e+00   5.1601161e+02   8.2358452e+00   4.4000742e+02  -2.2337368e+01   5.5867323e+02   4.2534206e+01   4.8779355e+02   1.5267161e+01   3.4673516e+02  -2.0335587e+01   4.0209645e+02   2.1278090e+01   3.7746000e+02   4.8922232e+01   5.2040677e+02  -3.7873806e+00   2.0100871e+02   1.3760575e+02   3.6017645e+02   2.1488787e+01   4.3568774e+02   5.0930452e+00   4.2230839e+02   2.2732103e+01   2.5599613e+02   8.1119226e+00   3.5099677e+02   6.2627032e+01   3.2304710e+02   1.2630065e+00   3.5345290e+02  -5.4346194e+00   4.1113419e+02   2.5976516e+00   3.1634671e+02   1.4006839e+01   1.8574510e+02  -5.1006712e+01   3.3855581e+02   3.9354245e+01   4.6848290e+02   5.8171742e+00   5.8695159e+02  -5.2956903e+00   3.0644839e+02  -7.0342581e+00   6.3956258e+02   4.6317677e+00   5.0911774e+02   3.2267677e+01   4.0972677e+02   1.4878310e+01   4.4938194e+02   3.9881381e+01   4.3078097e+02  -9.5660258e+00   4.8836935e+02   1.6668516e+01   5.1257226e+02   1.7876477e+01   2.3479516e+02   9.3763161e+01   4.6890323e+02   1.4227097e+01   3.6664065e+02   1.4820684e+01   3.6357613e+02   2.2510684e+01   2.5718871e+02   8.0487742e+00   3.6798510e+02  -8.6759124e+00   2.5983097e+02   5.5667484e+00   3.3374290e+02   2.4541161e+00   3.6610903e+02  -4.7651742e+00   2.7412516e+02   2.5263213e+01   3.1858419e+02   2.6871355e+00   3.6285355e+02   1.1282361e+01   2.8151581e+02   5.0206710e+00   5.5910032e+02  -3.3360903e+00   3.7967742e+02  -1.2903226e-02   3.9888510e+02   3.4332088e+01   4.5888510e+02  -8.7079124e+00   3.9521935e+02  -4.0337226e+01   2.9483129e+02   2.3631561e+01   5.2190806e+02  -1.3728452e+01   5.2772677e+02   4.2100245e+01   5.8906516e+02   6.8067226e+00   3.2274542e+02   1.0288645e+00   2.6006097e+02  -5.2455226e+00   4.8525903e+02   2.7760516e+00   3.8097806e+02  -2.6283729e+01   1.0272226e+02   1.5669093e+02   3.8345355e+02  -4.2489187e+01   3.9010903e+02   1.0792890e+01   4.6411516e+02   1.3703045e+01   1.8329032e+02   2.6382161e+02   2.3479806e+02   1.3729381e+01   2.6974510e+02   1.4923329e+02   5.3887516e+02  -2.3384000e+00   2.9641510e+02  -2.6860312e+01   3.5570387e+02   1.6612400e+01   1.6265323e+02   5.2341935e+00
   3.6494839e+02  -4.5803871e+00   5.6362000e+02   4.4068465e+01   4.8153387e+02   2.2269871e+01   3.1350510e+02   8.3024876e+00   3.9846510e+02   1.5580055e+01   4.3993510e+02   1.8708088e+01   4.1810290e+02   7.1542090e+01   5.5233710e+02   2.0593355e+01   4.3989194e+02   1.2391182e-01   5.8264806e+02   9.0820258e+00   5.6066290e+02   7.1930194e+01   5.4473516e+02   7.4400865e+01   3.8527032e+02   1.6572568e+01   3.6329452e+02   1.8095471e+01   4.7605839e+02   1.0440168e+01   4.2927226e+02   5.1269290e+00   6.8997677e+02   2.4005729e+01   5.2341510e+02   3.3169688e+01   3.7728258e+02  -3.1335742e+00   5.0807258e+02   2.1657742e+01   3.3717839e+02   1.2364761e+01   4.3635806e+02   1.3394194e+00   3.8136510e+02  -3.3846312e+01   5.2340710e+02  -5.2941806e+00   4.2406806e+02   2.8910684e+01   4.6031129e+02  -6.6812903e-01   3.6622290e+02   1.5561765e+02   6.2340677e+02   2.2013290e+00   5.3425516e+02   6.7945394e+01   4.8442129e+02   8.4901677e+00   3.7489452e+02   3.4504245e+01   3.9073774e+02   2.4113561e+01   3.4769903e+02   4.0563110e+01   3.7782968e+02   1.4954271e+01   2.8491710e+02   4.9839535e+01   5.0257484e+02   5.9043355e+00   4.4380387e+02   1.7995690e+01   4.6293510e+02   6.9398088e+01   3.3910839e+02  -5.7438323e+00   2.5205097e+02   1.3467535e+01   4.8108226e+02   3.2810194e+01   4.6788510e+02   5.0382088e+01   2.9584510e+02   2.0133529e+02   4.3591742e+02   2.7893703e+01   4.4503355e+02   4.3504413e+01   3.6556323e+02   3.6394297e+01   1.9684510e+02   1.7015288e+01   3.9304903e+02   2.7392852e+01   4.4696194e+02   2.1728529e+01   3.6012510e+02  -8.1711240e-01   3.0532258e+02   1.7998065e+01   4.2514065e+02  -5.6415742e+00   2.4516548e+02   1.3497579e+02   4.5353419e+02   3.0553716e+01   2.7195032e+02   2.5277523e+01   4.0913645e+02   3.3157148e+01   4.0193194e+02   8.4262219e+01   2.5411097e+02   1.5006725e+02   4.0244065e+02   1.5939910e+01   4.2210290e+02   5.1836606e+01   5.7139032e+02   3.8245871e+01   4.8727510e+02   2.4490888e+01   4.8322355e+02   2.6722761e+01   3.8725516e+02   7.6295871e+00   3.4948161e+02   1.0353729e+01   3.4399935e+02   3.4986181e+01   2.0509226e+02   1.3248426e+01   4.0182032e+02   3.0793084e+01   3.3253710e+02   3.3908645e+01   4.2475452e+02   1.0957381e+01   3.7862065e+02   3.0699058e+01   4.2443806e+02   1.5215923e+01   4.0387774e+02   1.0148168e+01   5.5228839e+02   7.8766065e+00   4.8214323e+02   9.6837032e+00   4.1421548e+02  -1.4940129e+00   4.3732161e+02   2.5471045e+01   3.4719742e+02  -5.3256774e-01   5.3833323e+02   3.3781406e+01   3.8745355e+02   1.6154361e+01   3.9125516e+02   2.1302813e+01   3.9295645e+02   2.9669290e+01   3.2584000e+02   2.5581832e+01   5.2278677e+02  -3.5778065e-01   2.4033871e+02   1.5307935e+02   3.5203645e+02   2.5619987e+01   4.1916774e+02   9.7046452e+00   4.4749839e+02   1.4246903e+01   2.5822613e+02   2.4173523e+01   3.2433677e+02   3.3369832e+01   2.9656710e+02   1.6614065e+00   3.7135290e+02   3.2338065e-01   3.6370419e+02   2.3302052e+01   3.5162671e+02   2.1704439e+01   1.4150510e+02  -4.7507512e+01   3.7698581e+02  -3.0015484e-01   3.8772290e+02   2.9747974e+01   6.0676159e+02  -1.7020490e+01   3.6782839e+02   2.2625342e+01   6.3079258e+02   1.4993368e+01   4.6863774e+02   1.7076077e+01   3.4815677e+02   1.8943910e+01   5.4900194e+02   3.0011781e+01   4.0755097e+02   2.6862374e+01   5.3359935e+02   8.2401161e+00   4.7047226e+02   9.3844774e+00   1.9574516e+02   1.1973716e+02   4.6019323e+02   4.7153897e+01   3.5492065e+02   1.8288284e+01   3.8219613e+02   2.7681084e+01   3.0395871e+02   2.4447174e+01   4.0369510e+02  -7.9127124e+00   3.0512097e+02   2.4793548e+01   3.2841290e+02   1.8550516e+01   2.3690903e+02   1.8470826e+01   3.1250516e+02   2.7622813e+01   2.5877419e+02   1.4041935e+01   3.6842355e+02   1.9456761e+01   3.2899581e+02  -2.3077290e+00   5.5577032e+02   1.6740310e+01   3.7633742e+02  -7.2257032e+00   4.5488510e+02   3.2802088e+01   4.7627510e+02   2.9900888e+01   3.7360935e+02  -5.0848426e+01   2.6673129e+02   8.1695613e+00   4.9628806e+02   1.6031148e+01   4.8672677e+02   2.7330245e+01   5.9044516e+02   7.9363226e+00   3.3835542e+02  -3.8799355e+00   2.1844097e+02   1.5640774e+00   4.2163903e+02  -2.3743484e+00   3.1968806e+02  -1.0240529e+01   8.4582258e+01   1.8276213e+02   3.3336355e+02  -4.5951987e+01   3.3824903e+02  -1.3883097e+00   4.4390516e+02  -1.5310155e+01   1.5500032e+02   1.7831481e+02   2.1679806e+02  -1.3780619e+01   2.6112510e+02   1.3177289e+02   5.6618516e+02  -1.4793200e+01   3.2746510e+02  -3.4154312e+01   4.1508387e+02   2.7120000e+00   2.9727323e+02  -2.0445406e+01
   3.5841839e+02   2.0752013e+01   5.6310000e+02   3.5400065e+01   4.0253387e+02   1.5449871e+01   2.9727510e+02   3.3360888e+01   4.2446510e+02   6.0005451e-01   4.9074510e+02   2.3933288e+01   3.1484290e+02   1.5075289e+02   4.8614710e+02   2.6848555e+01   4.5075194e+02  -7.4548882e+00   6.0107806e+02  -6.3237419e-01   5.1747290e+02   1.0485394e+01   5.2231516e+02   1.0914465e+01   3.7194032e+02   3.5989677e+00   3.5967452e+02   5.8150710e+00   5.0057839e+02   3.3885677e+00   3.5694226e+02   3.2623329e+01   6.3168677e+02   4.1098929e+01   5.1598510e+02   3.2864088e+01   4.0366258e+02  -5.4339742e+00   5.8403258e+02   1.4580942e+01   3.2117839e+02   3.5947613e+00   4.2720806e+02   1.8211419e+01   4.6741510e+02  -2.8440312e+01   4.2331710e+02  -1.3436981e+01   5.2173806e+02   9.7170839e+00   4.3622129e+02   1.2779071e+01   3.3098290e+02   1.9652685e+02   5.6159677e+02   7.7661290e+00   5.6830516e+02   5.8501394e+01   5.4380129e+02   2.0269768e+01   3.8522452e+02   3.6577845e+01   4.2716774e+02   1.6791613e+00   3.6017903e+02   2.6474710e+01   4.3015968e+02   1.9387871e+01   3.1038710e+02   2.3691935e+01   6.8895484e+02   6.2713935e+01   5.0280387e+02   5.3985690e+01   5.4422510e+02   7.9124888e+01   4.0229839e+02   8.9209677e+00   2.1905097e+02  -6.3224645e+00   4.0613226e+02   2.7566194e+01   4.7150510e+02   3.1042488e+01   2.9055510e+02   2.2460849e+02   4.2019742e+02   3.5681303e+01   4.5875355e+02   2.4976813e+01   4.5446323e+02   2.3092297e+01   2.1027510e+02   9.6508876e+00   3.6328903e+02   1.8053652e+01   3.7377194e+02   2.0063729e+01   4.3762510e+02  -4.2171124e+00   3.5204258e+02   9.2204645e+00   3.4495065e+02   1.3936258e+00   2.1002548e+02   1.2269699e+02   4.5491419e+02   2.9063316e+01   2.5857032e+02   3.5727923e+01   3.9827645e+02   2.8265948e+01   4.3884194e+02   7.8829419e+01   2.1335097e+02   8.9658052e+01   4.3353065e+02   1.7022710e+01   3.5720290e+02   1.5458606e+01   6.0653032e+02   6.4244671e+01   4.9907510e+02   2.2546888e+01   5.3165355e+02   3.0938361e+01   4.3892516e+02   2.6305987e+01   3.9091161e+02   2.7369329e+01   3.2727935e+02   3.5183781e+01   2.0047226e+02   2.6758026e+01   4.3643032e+02   2.4364284e+01   3.4672710e+02   2.9344516e-01   3.7184452e+02   1.4330181e+01   3.4585065e+02   3.4700658e+01   2.2885806e+02   5.7232258e-01   3.7344774e+02  -4.0774323e+00   5.0065839e+02   2.9157006e+01   4.8290323e+02   2.2242903e+01   4.9230548e+02   1.6978787e+01   3.9057161e+02   2.2211045e+01   4.2805742e+02   1.1998632e+01   4.3405323e+02   2.4033806e+01   3.5545355e+02   9.6243613e+00   3.4835516e+02   8.7348129e+00   3.6057645e+02   5.8829690e+01   3.5703000e+02   3.2606632e+01   5.8721677e+02   9.1078194e+00   2.8091871e+02   1.4345295e+02   3.7703645e+02   2.5279987e+01   3.3054774e+02   7.1742452e+00   4.2496839e+02   2.0139303e+01   2.5351613e+02  -3.3096774e+00   3.9071677e+02   3.2969432e+01   2.9561710e+02  -1.4502594e+01   3.4630290e+02   1.9473806e+00   4.0851419e+02   2.7667252e+01   3.5191671e+02   1.9301239e+01   1.5460510e+02  -6.1935512e+01   3.3288581e+02   2.8427845e+01   3.1586290e+02   4.4567742e+00   5.3685159e+02   1.7282310e+01   3.2477839e+02  -1.4500658e+01   4.9808258e+02   2.2230168e+01   3.1644774e+02   2.8541277e+01   3.5715677e+02   2.2373910e+01   5.1800194e+02   4.5491781e+01   4.7078097e+02   2.9373974e+01   5.4374935e+02   3.0908116e+01   3.2447226e+02   7.2144774e+00   2.5470516e+02   1.1202036e+02   4.6333323e+02   2.1142697e+01   4.2068065e+02   1.4974839e+00   3.4938613e+02  -1.8341161e+00   3.5447871e+02  -3.0244258e+00   4.1746510e+02   2.7745688e+01   3.4702097e+02   6.5415484e+00   4.2050290e+02   1.3283316e+01   2.5981903e+02   8.2080258e+00   3.3684516e+02   1.3625613e+01   2.9400419e+02   1.0273535e+01   3.5999355e+02   2.1561161e+01   2.4151581e+02   2.3360671e+01   4.9105032e+02  -1.1132090e+01   3.1738742e+02   2.1102968e+00   4.4988510e+02   2.0392088e+01   4.3527510e+02  -6.3891124e+00   2.7150935e+02  -4.8680426e+01   3.2926129e+02  -2.5928387e+00   4.9114806e+02   2.3822348e+01   4.9338677e+02   4.8557445e+01   5.2525516e+02  -1.8084774e+00   4.4535542e+02  -1.2249935e+01   2.1201097e+02  -7.2115226e+00   3.9539903e+02   1.1674852e+01   2.9130806e+02   4.8898710e+00   1.3534226e+02   2.3160133e+02   3.9079355e+02  -3.7836387e+01   4.3986903e+02  -1.0377910e+01   5.2711516e+02  -2.4226955e+01   1.4638032e+02   1.3181441e+02   2.5655806e+02   5.3685806e+00   2.9984510e+02   1.8986529e+02   6.3266516e+02  -1.5691600e+01   3.9450510e+02  -3.8087512e+01   3.3551387e+02  -1.5352400e+01   2.6784323e+02   9.0899355e-01
   4.2222839e+02   1.8457213e+01   5.7000000e+02   2.0608065e+01   4.2558387e+02   4.4158710e+00   2.9965510e+02   1.4360488e+01   3.2917510e+02  -2.6206745e+01   4.1517510e+02   2.3358888e+01   3.3347290e+02   2.0873249e+02   4.5171710e+02   3.6932955e+01   4.4208194e+02  -1.1811288e+01   6.3550806e+02   4.3332258e+00   5.2490290e+02   5.5220994e+01   5.3207516e+02   1.6183665e+01   4.0627032e+02   2.8992568e+01   3.8300452e+02  -2.0513290e+00   4.0695839e+02   1.7281677e+00   3.6332226e+02   1.9402929e+01   6.7345677e+02   2.2897329e+01   4.2698510e+02   3.3884088e+01   4.2880258e+02   4.8348258e+00   4.6260258e+02   3.7965342e+01   3.4888839e+02   5.2796129e-01   4.2449806e+02   3.1568219e+01   4.1041510e+02  -3.3980312e+01   4.8978710e+02  -1.3564581e+01   4.9858806e+02   2.3279084e+01   4.1060129e+02   6.0186710e+00   3.2384290e+02   1.2728805e+02   4.4259677e+02   2.6526129e+01   4.7435516e+02   2.0597394e+01   4.9970129e+02   2.7557768e+01   3.7712452e+02  -3.2541548e+00   4.4140774e+02   1.6489961e+01   3.8284903e+02   3.6851110e+01   3.6115968e+02  -2.4332129e+01   4.1881710e+02  -1.5024645e+00   5.7133484e+02   1.5163535e+01   4.6713387e+02   4.6839290e+01   4.4803510e+02   4.0350088e+01   3.4800839e+02  -1.1305832e+01   2.7815097e+02   2.3089535e+01   3.6084226e+02   5.1493935e+00   4.6050510e+02   3.9062488e+01   2.8122510e+02   1.7154489e+02   4.5981742e+02   2.0221703e+01   3.8827355e+02   4.1565213e+01   3.4289323e+02   1.4487897e+01   2.0412510e+02   1.4328876e+00   3.8242903e+02   4.0142452e+01   4.1286194e+02   1.1356529e+01   4.4222510e+02  -1.2685112e+01   3.5127258e+02   6.7520645e+00   3.6285065e+02  -9.0383742e+00   2.3745548e+02   9.0972594e+01   4.4553419e+02   1.7763716e+01   2.3838032e+02   1.0773123e+01   5.2294645e+02   4.5342348e+01   5.0393194e+02   6.9772219e+01   2.3720097e+02   1.3799005e+02   4.9444065e+02   2.0049910e+01   4.7772290e+02   1.9627006e+01   5.7887032e+02   2.9697471e+01   3.7669510e+02   2.2147288e+01   4.6584355e+02   3.8493161e+01   3.0458516e+02   1.7631871e+00   3.0495161e+02   3.6726129e+01   3.1575935e+02   2.5585381e+01   1.7452226e+02   4.4454026e+01   4.4867032e+02  -6.3849161e+00   3.1887710e+02  -9.4855484e-01   4.5541452e+02   1.4594581e+01   3.9933065e+02   2.9702258e+01   2.0043806e+02  -9.5340774e+00   3.0492774e+02   3.2541677e+00   4.0860839e+02   2.0891006e+01   5.3090323e+02   3.0692903e+01   6.2502548e+02   2.0741187e+01   5.3344161e+02   7.1514452e+00   5.0224742e+02   1.9063432e+01   6.1305323e+02   2.7093806e+01   4.0703355e+02   5.3479613e+00   3.4258516e+02  -2.6635871e+00   3.2895645e+02   1.6219290e+01   3.4703000e+02   4.2926632e+01   6.5769677e+02   1.0659419e+01   2.4167871e+02   1.3816215e+02   3.3879645e+02   2.8679187e+01   3.8635774e+02   4.2899445e+01   3.8535839e+02   2.8688103e+01   2.6808613e+02   1.8004723e+01   4.3180677e+02   4.9302232e+01   2.9318710e+02  -2.7588194e+01   3.4002290e+02  -3.0219355e-02   4.3260419e+02   3.1170052e+01   2.6253671e+02  -7.6383613e+00   1.3807510e+02  -6.3473112e+01   3.4565581e+02  -1.8337548e+00   3.2677290e+02   1.4623974e+01   5.1114159e+02  -1.3750890e+01   2.5829839e+02  -7.9922581e+00   4.9679258e+02  -3.2663226e-01   3.0340774e+02   1.7744774e+00   3.1286677e+02   3.4007110e+01   4.1843194e+02   1.8317381e+01   3.9926097e+02   1.5525574e+01   3.5102935e+02   2.3035716e+01   4.3362226e+02   2.5002477e+01   2.6646516e+02   1.5245956e+02   4.7067323e+02   2.0505497e+01   4.3078065e+02   2.1069484e+01   3.3133613e+02   2.3609884e+01   3.0933871e+02   2.0667742e+00   3.5969510e+02  -1.4822712e+01   3.2883097e+02   1.0186748e+01   4.4412290e+02   8.4837161e+00   2.2676903e+02   1.9952026e+01   2.8831516e+02  -1.2519871e+00   3.2219419e+02   4.1448335e+01   4.1380355e+02  -4.0836387e+00   2.6427581e+02  -4.0301290e+00   5.1691032e+02   1.5039110e+01   4.2552742e+02  -1.3730903e+01   4.1193510e+02   1.2808088e+01   4.4436510e+02   7.8836876e+00   2.8802935e+02  -2.8382026e+01   2.8992129e+02   1.0884361e+01   6.2171806e+02   1.2906748e+01   5.0391677e+02   2.6855045e+01   5.4753516e+02  -7.4908774e+00   4.1588542e+02   1.2677665e+01   2.7273097e+02   1.0600877e+01   5.1392903e+02   4.7124516e+00   3.5826806e+02  -3.0869290e+00   1.4700226e+02   2.2776853e+02   4.3874355e+02  -3.2382387e+01   4.6015903e+02  -1.8141110e+01   5.1653516e+02   9.7194452e+00   1.7762032e+02   1.7865521e+02   2.9422806e+02   1.4644981e+01   2.9565510e+02   1.9182049e+02   6.3108516e+02   1.0804800e+01   4.1098510e+02  -2.0925912e+01   2.9917387e+02  -1.1345200e+01   2.1998323e+02   1.8217794e+01
   3.6475839e+02   5.4812903e-02   5.0481000e+02  -4.2767355e+00   3.8777387e+02   3.0106710e+00   3.0541510e+02   1.2329688e+01   4.0936510e+02   6.1380545e+00   4.3941510e+02   5.7996876e+00   2.6105290e+02   1.6215609e+02   4.3661710e+02   1.5760955e+01   4.8894194e+02  -1.1130088e+01   6.2097806e+02   3.4445626e+01   4.9243290e+02   5.1628594e+01   4.2397516e+02   2.2161665e+01   4.3146032e+02   2.1027368e+01   3.7467452e+02   1.3655071e+01   5.0752839e+02   1.3642568e+01   4.0365226e+02   2.1796529e+01   6.6135677e+02   2.0485329e+01   4.8884510e+02   3.0415288e+01   4.2809258e+02   9.7016258e+00   4.6722258e+02   1.0685742e+01   3.5459839e+02   1.8541161e+01   4.3873806e+02   2.5719019e+01   4.2512510e+02  -2.9967112e+01   5.0807710e+02   4.7422194e+00   4.7630806e+02  -3.5985161e+00   3.7441129e+02   9.1538710e+00   2.6656290e+02   1.3764045e+02   5.2530677e+02   8.0493290e+00   4.0478516e+02   3.3782994e+01   4.8442129e+02   1.1450168e+01   3.6660452e+02   2.2017445e+01   4.3278774e+02   9.8895613e+00   3.8136903e+02   7.7059510e+01   4.2182968e+02  -3.5657290e+00   3.2875710e+02   3.2862335e+01   5.4952484e+02   3.4438335e+01   4.5575387e+02   4.6939690e+01   3.9393510e+02   7.0198088e+01   3.9010839e+02   1.8656168e+01   2.6134097e+02   7.4843355e+00   3.8389226e+02   2.2205394e+01   4.0122510e+02   2.7424888e+01   2.4603510e+02   1.8251009e+02   4.9214742e+02   1.8875303e+01   3.5179355e+02   4.2963613e+01   4.1446323e+02   3.1332297e+01   1.7117510e+02   1.5888876e+00   3.7461903e+02   3.7817252e+01   3.4558194e+02   6.2689290e+00   4.2462510e+02  -4.8771124e+00   3.2785258e+02  -7.0433548e-01   3.5776065e+02   2.8078826e+01   2.4883548e+02   9.8352194e+01   4.1586419e+02   4.3947316e+01   2.3071032e+02   2.4056723e+01   5.6641645e+02   1.7764748e+01   5.0688194e+02   8.8776219e+01   2.9678097e+02   1.8274365e+02   4.8168065e+02   2.1410710e+01   5.4091290e+02   2.4761806e+01   5.0906032e+02   5.4522271e+01   3.7360510e+02   2.4544488e+01   3.4198355e+02   1.9681961e+01   3.0911516e+02   1.2260787e+01   2.0676161e+02   1.3301329e+01   3.3061935e+02   4.3196581e+01   1.2490226e+02   1.1151363e+02   4.5791032e+02   1.7265884e+01   3.8025710e+02   3.1711045e+01   4.2298452e+02   3.2528981e+01   4.1909065e+02   1.9361458e+01   2.1852806e+02  -5.2212774e+00   3.1992774e+02  -1.4465832e+01   4.3586839e+02   3.1240206e+01   5.0742323e+02   2.9661303e+01   6.3159548e+02   5.2455587e+01   4.7863161e+02   3.1346245e+01   5.7424742e+02   1.1733432e+01   6.0138323e+02   2.3597406e+01   3.9726355e+02   2.9709561e+01   3.1606516e+02   9.1180129e+00   3.7114645e+02   1.1034090e+01   4.0251000e+02   5.9298232e+01   5.9126677e+02   1.2138194e+00   2.4557871e+02   1.2118015e+02   3.3856645e+02   3.1167587e+01   4.9178774e+02   1.6515045e+01   3.4592839e+02   2.4702503e+01   2.7513613e+02   1.7200723e+01   4.6299677e+02   6.1477032e+01   3.9289710e+02  -8.1349935e+00   4.3592290e+02   4.3477806e+00   4.3284419e+02  -3.2791484e+00   2.5258671e+02   6.5376387e+00   1.7960510e+02  -5.1845512e+01   3.3346581e+02   3.2314452e+00   4.3339290e+02   1.7954374e+01   5.6500159e+02   8.7403097e+00   2.5925839e+02   9.6509419e+00   5.7194258e+02   1.6181368e+01   3.6492774e+02   8.5228774e+00   3.4300677e+02   2.7265910e+01   5.3862194e+02   3.0652181e+01   3.8288097e+02   7.5974194e-02   4.5121935e+02   1.7500516e+01   4.9285226e+02   1.1354077e+01   2.7646516e+02   1.4194956e+02   4.9314323e+02   4.3287897e+01   3.7283065e+02  -3.1045161e+00   3.5423613e+02   1.1727884e+01   3.1704871e+02   2.3299974e+01   3.6636510e+02  -1.5646312e+01   3.2535097e+02   1.8225148e+01   3.3941290e+02   1.0720516e+01   2.5071903e+02   2.2466026e+01   2.7588516e+02   3.4592413e+01   4.0372419e+02   4.9205935e+01   4.1566355e+02  -4.7524387e+00   2.6532581e+02  -1.9241290e+00   5.3672032e+02   5.3543097e+00   4.1400742e+02  -8.3793032e+00   4.1065510e+02   9.2904876e+00   4.0260510e+02   3.9844876e+00   3.5593935e+02  -3.5574826e+01   2.4664129e+02  -1.5943239e+01   5.7437806e+02   3.2139484e+00   4.4286677e+02   5.5990452e+00   5.4458516e+02  -5.5448774e+00   3.3755542e+02  -1.0593548e-01   2.7349097e+02  -1.0459923e+01   4.8563903e+02  -1.1643484e+00   3.7949806e+02  -1.9685329e+01   1.0648226e+02   1.9491013e+02   4.6540355e+02  -4.7615187e+01   3.7986903e+02  -8.6179097e+00   4.2942516e+02  -1.4151755e+01   1.9905032e+02   2.4403081e+02   2.8746806e+02  -7.6742194e+00   2.9950510e+02   1.8923249e+02   5.3897516e+02  -7.2464000e+00   3.4193510e+02  -2.8311912e+01   3.8736387e+02  -8.0204000e+00   2.5217323e+02   4.2625935e+00
   3.4936839e+02   7.2460129e+00   5.1272000e+02   3.4430465e+01   4.7110387e+02  -4.6557290e+00   2.8117510e+02   2.7548888e+01   3.5655510e+02   4.9328545e+00   3.8155510e+02   2.3618488e+01   2.6578290e+02   1.6719769e+02   5.3580710e+02   2.4065755e+01   5.1003194e+02   1.3702712e+01   6.3921806e+02   8.4564258e+00   4.7305290e+02   6.9038994e+01   5.3959516e+02   8.1520645e+00   3.8570032e+02   1.8878168e+01   3.7638452e+02   3.0708271e+01   4.6752839e+02   1.8552568e+01   3.7541226e+02   1.1675729e+01   6.7721677e+02   4.5836529e+01   4.9622510e+02   2.4204888e+01   3.3847258e+02  -4.2687742e+00   4.2569258e+02   1.4818142e+01   3.1388839e+02  -5.5820387e+00   4.3568806e+02   1.9583019e+01   4.2303510e+02  -9.0299124e+00   4.5954710e+02   9.2846194e+00   4.7778806e+02   1.5473084e+01   4.8450129e+02   1.1586671e+01   3.6703290e+02   1.9607285e+02   6.2435677e+02   1.9795329e+01   5.4692516e+02   2.3121794e+01   4.9456129e+02   3.5638968e+01   3.5822452e+02   1.7117845e+01   3.7845774e+02  -1.1614039e+01   3.3750903e+02   2.5478310e+01   4.0472968e+02   8.9922710e+00   2.7338710e+02  -9.8680645e+00   5.4471484e+02   3.5331355e+00   4.9032387e+02   3.1934090e+01   5.2393510e+02   5.8798088e+01   3.5881839e+02  -8.3206323e+00   2.2467097e+02   8.0379355e+00   4.1927226e+02   1.1754994e+01   4.4350510e+02   6.9952488e+01   2.7127510e+02   2.0944089e+02   4.1957742e+02   2.3540903e+01   4.9798355e+02   1.6788413e+01   4.0418323e+02   1.7734697e+01   1.9879510e+02   9.3792876e+00   3.8871903e+02   2.5779252e+01   4.2834194e+02   3.3581290e+00   3.8402510e+02   4.7708876e+00   3.2594258e+02   8.7784645e+00   4.0204065e+02   1.5206426e+01   2.3892548e+02   1.1552499e+02   4.4095419e+02   2.8230116e+01   2.9490032e+02   2.9111523e+01   4.8570645e+02   1.7601548e+01   4.2984194e+02   8.8549419e+01   2.8692097e+02   1.6049245e+02   5.0777065e+02   2.2603510e+01   4.4544290e+02   1.8489406e+01   5.1858032e+02   4.9570671e+01   3.9150510e+02  -1.7987512e+01   4.0346355e+02   3.4383561e+01   3.5925516e+02   1.4909587e+01   3.4129161e+02   1.4248929e+01   3.2589935e+02   3.2674181e+01   1.2314226e+02   1.4170443e+02   4.5567032e+02   2.9015084e+01   3.7172710e+02   1.7343445e+01   4.1903452e+02   1.3124981e+01   4.2071065e+02   3.0761858e+01   2.6076806e+02  -7.8804774e+00   3.8692774e+02  -4.0158323e+00   4.7081839e+02  -8.1857935e+00   4.3542323e+02   1.7191303e+01   5.1073548e+02   4.0974387e+01   4.2794161e+02   3.5901445e+01   4.9477742e+02   2.5110323e+00   5.9657323e+02   1.9122206e+01   3.8474355e+02   1.1041161e+01   3.0554516e+02   6.7296129e+00   4.2261645e+02   1.8346490e+01   4.3289000e+02   7.7207832e+01   4.5359677e+02  -1.2112581e+01   2.2738871e+02   1.6196535e+02   3.7008645e+02   3.6175987e+01   4.4359774e+02   1.2410245e+01   3.9411839e+02   2.0847303e+01   2.8275613e+02   2.0921123e+01   4.2933677e+02   4.5779832e+01   3.2542710e+02  -1.9597394e+01   3.9692290e+02  -4.9122194e+00   4.3189419e+02   2.4696852e+01   3.2643671e+02  -2.4203613e+00   1.7479510e+02  -4.4410712e+01   3.3365581e+02   2.1596245e+01   4.6401290e+02   3.5364774e+01   6.2147159e+02  -4.3729032e-01   2.8815839e+02   2.6689419e+00   6.4508258e+02   8.3301677e+00   4.9244774e+02   2.0461277e+01   3.5976677e+02   3.6165110e+01   5.5848194e+02   2.8253381e+01   4.4050097e+02   7.8963742e+00   5.2107935e+02   7.2017161e+00   5.2809226e+02   2.2774877e+01   2.4332516e+02   1.0374076e+02   5.0105323e+02   2.5465097e+01   3.9745065e+02   5.9588387e-01   3.0433613e+02   1.7489884e+01   2.7628871e+02   1.5900774e+01   3.2355510e+02  -1.2151240e-01   2.6354097e+02   1.9219948e+01   3.3255290e+02   1.5549316e+01   3.4267903e+02   1.5729226e+01   2.4608516e+02   1.3456413e+01   3.4634419e+02   1.2756335e+01   3.8966355e+02   1.8807561e+01   2.8218581e+02   2.0627071e+01   6.0424032e+02  -6.4272903e+00   4.2819742e+02   4.1054968e+00   4.1731510e+02   2.3137688e+01   3.9865510e+02   9.6804876e+00   3.6340935e+02  -3.2832426e+01   2.8664129e+02   9.7167613e+00   4.9447806e+02  -1.7240516e+00   5.1410677e+02   1.6039845e+01   5.4458516e+02  -1.0584877e+01   3.1640542e+02   5.7760645e+00   2.4406097e+02   1.0844477e+01   4.6649903e+02  -1.1493148e+01   3.5726806e+02  -3.9069290e+00   9.6912258e+01   1.6944573e+02   3.5226355e+02  -2.7753987e+01   3.5591903e+02  -1.6181910e+01   4.9148516e+02   1.0203445e+01   1.8895032e+02   1.9974881e+02   2.3160806e+02   4.2245806e+00   2.2512510e+02   1.5123289e+02   4.7129516e+02   2.5380000e+00   3.1065510e+02  -3.3379512e+01   3.7670387e+02  -1.5457600e+01   2.1989323e+02   2.9849935e+00
   3.7932839e+02  -1.0010787e+01   6.0076000e+02   1.5337265e+01   3.6006387e+02   1.4707471e+01   2.9246510e+02   4.2365688e+01   3.7350510e+02  -7.9431455e+00   4.6388510e+02   3.4462088e+01   3.4563290e+02   2.1501969e+02   5.3523710e+02   2.0111355e+01   5.0870194e+02  -9.2408882e+00   5.9802806e+02   1.0801626e+01   5.8147290e+02   6.9745394e+01   4.7931516e+02   3.4254465e+01   3.5951032e+02   2.4683368e+01   3.8876452e+02   9.0578710e+00   2.8771839e+02   4.9457368e+01   4.2113226e+02   2.4448129e+01   6.1530677e+02   1.1829329e+01   5.3360510e+02   3.2934488e+01   3.9528258e+02  -4.7135742e+00   5.8545258e+02   3.1137342e+01   3.1917839e+02   6.5147613e+00   4.6454806e+02   1.5224219e+01   3.8922510e+02  -2.6285112e+01   5.1564710e+02   1.2176619e+01   5.4058806e+02   1.5908387e-01   4.7060129e+02  -4.9713290e+00   3.3446290e+02   1.7448845e+02   5.7564677e+02  -1.1877871e+01   4.9235516e+02   4.8777394e+01   4.4332129e+02   8.8281677e+00   4.4889452e+02   1.6584245e+01   4.2321774e+02   2.7275161e+01   3.5522903e+02   4.2720710e+01   3.8339968e+02   1.4586710e+00   3.6081710e+02   2.9977535e+01   6.6952484e+02   3.3978335e+01   4.6389387e+02   4.9578490e+01   5.0698510e+02   5.2824088e+01   3.9157839e+02   3.1085677e+00   2.4424097e+02   3.9952335e+01   4.1108226e+02   1.0840194e+01   4.9331510e+02   5.6157688e+01   2.6184510e+02   2.1186529e+02   4.4748742e+02   2.4398103e+01   4.4765355e+02   2.3344813e+01   4.6356323e+02   4.1024297e+01   2.2193510e+02   1.5868088e+01   3.7318903e+02   2.4171652e+01   3.6248194e+02   1.0056929e+01   3.8742510e+02  -2.5451112e+01   3.9232258e+02  -4.5319355e+00   4.3219065e+02  -6.3555742e+00   2.3202548e+02   9.6176994e+01   4.1334419e+02   1.6058916e+01   2.7647032e+02   3.2635923e+01   3.9470645e+02   3.0791548e+01   4.3579194e+02   7.1123419e+01   2.3087097e+02   1.1230645e+02   4.6520065e+02   2.0349110e+01   4.2382290e+02   2.6129006e+01   5.9106032e+02   3.2292271e+01   5.1927510e+02   1.7080888e+01   4.7717355e+02   2.4296761e+01   4.0349516e+02   3.1040387e+01   3.2662161e+02   1.3182529e+01   3.2227935e+02   2.8013781e+01   1.2314226e+02   1.5094443e+02   4.0415032e+02   3.6516684e+01   3.8377710e+02   1.1569445e+01   3.8798452e+02   5.8188981e+01   3.8495065e+02   2.3052658e+01   2.6238806e+02  -1.1060077e+01   4.1159774e+02   4.6305677e+00   5.0786839e+02   3.2060206e+01   4.2228323e+02   3.8242503e+01   5.4064548e+02   3.3251587e+01   4.8176161e+02   4.7665845e+01   3.5781742e+02  -2.4192168e+01   5.1052323e+02   6.1062065e+00   4.5884355e+02   2.5733161e+01   3.4668516e+02   1.0388413e+01   3.9685645e+02   1.4647290e+01   4.1918000e+02   5.5344632e+01   5.9198677e+02   1.5346219e+01   2.7505871e+02   1.5249175e+02   2.9760645e+02   4.9394387e+01   4.1997774e+02   1.3399845e+01   4.2858839e+02   2.0949703e+01   2.7799613e+02   7.0219226e+00   3.8785677e+02   6.9488232e+01   3.0880710e+02  -4.6977935e+00   3.3521290e+02   1.8264581e+01   4.0403419e+02   1.9835652e+01   3.9910671e+02   2.8660387e+00   1.4560510e+02  -3.6745512e+01   3.3950581e+02   8.0382452e+00   4.3010290e+02   4.3787574e+01   5.3585159e+02   1.7230968e-01   3.5320839e+02  -1.7750581e+00   6.1065258e+02   1.2754568e+01   4.5478774e+02   1.6524077e+01   3.9248677e+02   1.7967510e+01   5.3595194e+02   1.3575781e+01   4.3702097e+02   5.4794774e+01   5.3017935e+02   2.9043716e+01   4.9314226e+02   1.8100877e+01   2.0051516e+02   1.0364556e+02   4.9614323e+02   2.5277897e+01   3.8749065e+02   2.8722684e+01   3.3090613e+02   1.9504284e+01   3.0056871e+02   3.9083742e+00   3.4369510e+02   1.0977288e+01   3.3712097e+02   2.5003548e+01   3.8922290e+02   3.4585716e+01   2.2500903e+02   1.5092826e+01   3.0627516e+02   8.5412129e+00   2.7315419e+02   2.6801535e+01   3.5099355e+02   2.7941161e+01   3.0237581e+02  -6.3181290e+00   5.1277032e+02   1.2560310e+01   3.1567742e+02   1.4867097e+01   4.6465510e+02   3.4260488e+01   5.7955510e+02   2.8488488e+01   2.8517935e+02  -3.8104026e+01   2.4745129e+02   8.1819613e+00   4.4490806e+02   2.9515484e+00   4.7086677e+02   2.1929045e+01   5.3496516e+02  -2.1052774e+00   4.1397542e+02  -2.5095355e+00   2.3101097e+02   1.0748477e+01   4.4296903e+02  -1.4030748e+01   3.5949806e+02   4.7246710e+00   1.2872226e+02   1.9923093e+02   3.9160355e+02  -4.0561187e+01   3.7600903e+02  -5.9791097e+00   4.8526516e+02  -1.1988955e+01   1.3633032e+02   1.7180841e+02   2.1370806e+02   2.1706581e+01   3.0917510e+02   1.7283889e+02   6.2692516e+02  -1.3172400e+01   3.4674510e+02  -3.8356712e+01   3.6070387e+02   1.1352400e+01   2.7717323e+02  -6.4074065e+00
   3.8894839e+02   1.2549613e+01   6.0210000e+02   2.7230065e+01   3.4758387e+02   3.0358710e+00   2.7360510e+02   3.8964488e+01   3.5265510e+02   2.9648545e+00   3.8074510e+02   2.6923288e+01   3.6147290e+02   1.8317249e+02   5.0275710e+02   1.7559755e+01   5.0694194e+02  -2.8860088e+01   6.0445806e+02   3.8527226e+01   4.7457290e+02   7.7487394e+01   5.4364516e+02   1.6348065e+01   4.2656032e+02   2.6319368e+01   3.9705452e+02   1.4394671e+01   2.8762839e+02   7.4614568e+01   3.2641226e+02   2.6975729e+01   6.1849677e+02   6.0041290e+00   5.0455510e+02   3.7448488e+01   3.8775258e+02   7.8888258e+00   5.6169258e+02   2.1518142e+01   3.3012839e+02   6.1187613e+00   4.5401806e+02   1.4306619e+01   4.1107510e+02  -4.2173112e+01   4.8574710e+02  -1.1851381e+01   5.3454806e+02   9.5422839e+00   4.1255129e+02   1.7242671e+01   3.1184290e+02   1.4124805e+02   4.6949677e+02   2.9041290e+00   4.5021516e+02   1.9098594e+01   4.6928129e+02   1.1611368e+01   3.9474452e+02   1.5626245e+01   3.3945774e+02   5.1259613e+00   3.5498903e+02   7.5459910e+01   4.0315968e+02  -1.6212129e+01   4.1960710e+02   1.4594335e+01   5.7123484e+02   1.2751535e+01   4.2461387e+02   3.4100890e+01   4.3574510e+02   5.3853288e+01   4.0314839e+02  -2.1627032e+01   2.5424097e+02   2.0672335e+01   3.5951226e+02   2.7065794e+01   4.0631510e+02   4.5347688e+01   2.3941510e+02   1.6398969e+02   4.3948742e+02   3.4898103e+01   4.1589355e+02   9.5956129e+00   4.1332323e+02   2.1813497e+01   2.0498510e+02   2.4414088e+01   3.7218903e+02   2.9861652e+01   3.4634194e+02  -1.7018710e+00   3.7602510e+02   1.2060888e+01   3.6508258e+02   1.2457265e+01   3.6147065e+02   1.1202581e-01   2.3964548e+02   9.1177394e+01   4.7748419e+02   2.3547716e+01   2.1357032e+02   1.7187923e+01   4.4484645e+02   2.9590348e+01   4.2603194e+02   8.3054219e+01   2.1044097e+02   9.6510852e+01   4.6315065e+02   2.6553110e+01   4.2434290e+02   2.0037406e+01   6.3887032e+02   5.4517471e+01   4.6550510e+02  -1.6675124e+00   3.9684355e+02   1.6013161e+01   4.0496516e+02   3.9727871e+00   3.3019161e+02   2.9136929e+01   1.6922935e+02   1.7877781e+01   1.1938226e+02   1.3324523e+02   4.7124032e+02   2.0389484e+01   3.0996710e+02  -1.6657548e+00   3.6956452e+02   2.0942581e+01   4.0466065e+02   2.9995858e+01   2.4262806e+02  -4.7192774e+00   3.7806774e+02   1.1642968e+01   4.7481839e+02   2.9704206e+01   4.7519323e+02   2.1719703e+01   5.0159548e+02   1.9375587e+01   4.4651161e+02   5.4355845e+01   3.8105742e+02  -2.0481368e+01   4.9667323e+02   3.4974206e+01   3.6093355e+02   3.4659613e+00   3.6258516e+02   2.0306413e+01   3.3185645e+02   2.4277290e+01   3.7351000e+02   4.5428232e+01   5.4707677e+02   1.5699019e+01   3.6124871e+02   1.4926555e+01   3.0684645e+02   5.4565187e+01   3.5173774e+02   1.4379045e+01   3.6296839e+02   2.3909303e+01   2.4603613e+02   3.0338723e+01   3.8052677e+02   3.6404632e+01   2.9404710e+02  -2.3326994e+01   3.2597290e+02   1.4613781e+01   4.1160419e+02   1.8420052e+01   3.4896671e+02  -8.6527613e+00   1.3769510e+02  -4.7252712e+01   3.9865581e+02   2.0206245e+01   3.1715290e+02   9.0135742e+00   5.4595159e+02   1.9343097e+00   3.4110839e+02   8.6729419e+00   5.5203258e+02  -1.7315832e+01   3.3702774e+02  -1.8675123e+01   3.6057677e+02   1.8430310e+01   5.0976194e+02   2.6050981e+01   5.1031097e+02   2.0361574e+01   4.8845935e+02   1.1381316e+01   3.6124226e+02   1.4602877e+01   2.6770516e+02   1.1160036e+02   5.0010323e+02   3.1541097e+01   3.6602065e+02   1.3250284e+01   3.6942613e+02   2.4226839e+00   3.7899871e+02   6.5339742e+00   4.3803510e+02   2.6620088e+01   3.8350097e+02   1.4713148e+01   4.4160290e+02   2.2735316e+01   2.3700903e+02   3.0652826e+01   3.3198516e+02   1.5394413e+01   3.1015419e+02   1.7881535e+01   4.4761355e+02   2.2615613e+00   2.1784581e+02  -5.3657290e+00   4.9572032e+02   4.6343097e+00   3.4271742e+02   7.8438968e+00   4.6907510e+02   2.1946888e+01   4.8007510e+02   2.9596888e+01   2.8193935e+02  -1.9274826e+01   1.9426129e+02   1.5967161e+01   3.8233806e+02   3.8671484e+00   5.1262677e+02  -3.1217548e+00   5.2082516e+02   3.4835923e+01   4.6769542e+02   1.1622865e+01   2.5973097e+02   5.6908774e+00   4.1977903e+02  -5.5555484e+00   3.3797806e+02  -2.3363729e+01   1.4591226e+02   2.5504573e+02   4.2964355e+02  -4.3844387e+01   4.6343903e+02  -7.5935097e+00   5.3674516e+02   1.9102645e+01   1.3000032e+02   1.5503481e+02   3.1827806e+02   1.5190981e+01   3.1522510e+02   1.7973489e+02   6.4650516e+02   7.1012000e+00   3.5188510e+02  -2.2577912e+01   2.8784387e+02   4.0812000e+00   2.3822323e+02   2.5328594e+01
   4.1470839e+02   1.9188129e+00   5.4219000e+02   3.0072865e+01   3.5763387e+02   1.2991871e+01   3.4660510e+02   2.2554488e+01   3.4893510e+02  -1.5687545e+01   4.2507510e+02   2.7136888e+01   3.1089290e+02   1.7300889e+02   4.8785710e+02   5.6617548e+00   4.5851194e+02  -2.2568818e-01   5.9821806e+02   1.2356426e+01   5.1800290e+02   9.2052994e+01   5.0040516e+02   1.2427265e+01   4.0641032e+02   4.5171368e+01   3.9024452e+02   8.7494710e+00   2.9171839e+02   7.5477368e+01   4.2727226e+02   2.3186929e+01   6.7411677e+02   2.9554529e+01   4.9860510e+02   2.2354488e+01   4.0732258e+02   1.2322581e-01   4.9950258e+02   1.7823342e+01   3.3855839e+02   1.7584361e+01   3.9778806e+02   1.8465019e+01   3.6727510e+02  -7.6691124e+00   4.8631710e+02  -1.0286981e+01   4.9358806e+02   2.6299084e+01   3.0179129e+02   2.2773471e+01   3.1008290e+02   8.8488852e+01   5.8045677e+02   9.6873290e+00   4.2245516e+02   4.5939394e+01   4.4661129e+02   3.0849677e+00   3.5546452e+02   4.0818645e+01   4.7064774e+02   1.3907613e+00   4.0469903e+02   5.9433110e+01   4.7258968e+02   6.3234710e+00   4.3044710e+02   2.9357135e+01   5.7823484e+02   3.8711535e+01   4.6823387e+02   1.9891290e+01   4.2455510e+02   5.6748488e+01   3.6386839e+02   4.9953677e+00   2.8362097e+02   1.4701935e+01   3.5384226e+02   2.3369394e+01   3.6022510e+02   5.9034888e+01   2.4831510e+02   1.7332769e+02   5.4343742e+02   2.8482103e+01   3.4241355e+02   4.4814013e+01   4.3051323e+02   3.4578297e+01   1.8284510e+02   2.2465288e+01   4.2938903e+02   6.4865652e+01   3.8105194e+02   1.8621329e+01   4.1377510e+02  -1.0009112e+01   3.4189258e+02   2.7552465e+01   3.6128065e+02   2.1272258e+00   2.5235548e+02   1.0807059e+02   4.2614419e+02   2.2654916e+01   2.0776032e+02   3.0182723e+01   5.0332645e+02   2.7431948e+01   4.8955194e+02   8.0062619e+01   2.6535097e+02   1.3411805e+02   4.8287065e+02   1.0025510e+01   4.9510290e+02   3.8666606e+01   6.1206032e+02   6.2752271e+01   3.7836510e+02   2.9063688e+01   3.1551355e+02   4.6659561e+01   2.7268516e+02   1.0225187e+01   2.3762161e+02   4.5542529e+01   3.1380935e+02   3.4161381e+01   1.3828226e+02   9.8443226e+01   4.3686032e+02   2.1398839e+00   3.5725710e+02   2.1121045e+01   5.0189452e+02   7.8361806e+00   4.1538065e+02  -1.1017419e+00   2.0647806e+02   1.8827226e+00   2.7035774e+02   1.1209768e+01   4.0686839e+02   1.2350206e+01   5.1352323e+02   3.8173303e+01   6.3849548e+02   2.9943587e+01   4.4757161e+02   1.5901045e+01   4.4819742e+02  -5.2256774e-01   5.6043323e+02   3.9303406e+01   3.7569355e+02   1.9385161e+01   3.9154516e+02   2.4279613e+01   3.2566645e+02   1.8392490e+01   3.3132000e+02   4.3763432e+01   5.1307677e+02  -1.0250981e+01   3.9195871e+02   1.9329755e+01   4.1308645e+02   1.5115987e+01   3.4897774e+02   2.3649845e+01   4.2387839e+02   6.0365032e+00   3.1651613e+02   7.5032258e-01   3.9313677e+02   3.7485832e+01   3.5094710e+02  -1.2538994e+01   3.3378290e+02   1.8378981e+01   4.2008419e+02   2.4401652e+01   3.0420671e+02  -4.8819613e+00   1.6541510e+02  -5.4900312e+01   4.0565581e+02   2.0076245e+01   3.5939290e+02   5.7343742e+00   5.0076159e+02   1.5499510e+01   2.9406839e+02  -1.3238581e+00   4.8156258e+02   1.5461768e+01   2.7859774e+02   9.7092774e+00   2.9334677e+02   5.5187097e+00   4.5052194e+02   3.5560181e+01   4.4788097e+02  -3.7440258e+00   4.3164935e+02   1.7156116e+01   4.1024226e+02   7.9628774e+00   2.7603516e+02   1.2517396e+02   5.3210323e+02   3.3591097e+01   4.0159065e+02   2.7364684e+01   3.8038613e+02   3.5735884e+01   3.7875871e+02   2.3133174e+01   3.5669510e+02   2.1367288e+01   3.2878097e+02   2.0290748e+01   4.0265290e+02   1.2813161e+00   2.6400903e+02   4.3632826e+01   3.1450516e+02   8.9828129e+00   3.5067419e+02   2.3409935e+01   3.8832355e+02   3.2524761e+01   3.0080581e+02   7.5674710e+00   4.9248032e+02   1.4703510e+01   4.3357742e+02  -4.3249032e+00   4.5550510e+02   1.8322488e+01   3.8131510e+02   2.3157688e+01   3.0298935e+02  -2.7198826e+01   1.8645129e+02  -1.6980387e+00   3.4666806e+02   3.9670748e+01   4.8186677e+02   8.6690452e+00   5.2749516e+02   5.1623226e+00   3.6145542e+02   1.7412065e+01   2.7839097e+02   3.0768077e+01   5.7572903e+02   7.8184516e+00   3.9283806e+02  -8.0925290e+00   1.1167226e+02   2.0397493e+02   4.3998355e+02  -3.2341587e+01   4.0372903e+02  -2.6267097e+00   5.1884516e+02  -2.0775355e+01   1.7781032e+02   1.8821001e+02   3.0774806e+02   1.8803381e+01   3.0084510e+02   2.1797529e+02   6.0466516e+02   2.8658400e+01   3.9288510e+02  -4.0807912e+01   3.2346387e+02  -1.2388400e+01   2.7736323e+02   7.1739355e-01
   3.4060839e+02  -1.2583187e+01   5.3186000e+02   2.4329265e+01   3.6987387e+02   8.7226710e+00   3.0584510e+02   3.0815288e+01   4.1417510e+02  -1.4906745e+01   4.4607510e+02   1.4026888e+01   3.1131290e+02   1.4960529e+02   4.5390710e+02   2.8617755e+01   4.7365194e+02  -3.2386888e+01   6.8054806e+02   2.0350026e+01   5.1728290e+02   5.5920594e+01   5.5150516e+02  -6.1407355e+00   4.5484032e+02   1.8006968e+01   3.9191452e+02   2.3325871e+01   2.9757839e+02   6.1198568e+01   3.7360226e+02   3.9960529e+01   6.6140677e+02   1.4861329e+01   3.2241510e+02   2.4249688e+01   3.9680258e+02  -1.0225174e+01   4.8383258e+02   1.5596942e+01   3.6021839e+02   3.0471561e+01   4.0687806e+02   3.7507819e+01   4.3969510e+02  -1.8742712e+01   4.4793710e+02   1.3693419e+01   5.2168806e+02  -5.1889161e+00   4.3136129e+02   1.4977871e+01   4.7108290e+02   1.5888852e+01   5.7511677e+02   9.0645290e+00   4.6321516e+02   2.3338594e+01   5.1623129e+02   6.7553677e+00   3.8298452e+02   1.3567045e+01   3.8040774e+02   2.1799613e+00   3.5464903e+02   7.7677110e+01   4.2191968e+02   4.7070710e+00   3.0086710e+02   1.8033535e+01   5.3343484e+02   1.4435535e+01   4.5818387e+02   2.2225290e+01   4.7422510e+02   4.6304888e+01   4.0419839e+02   2.5958968e+01   2.4129097e+02   2.9138335e+01   3.7970226e+02   5.3505935e+00   4.1593510e+02   3.9298088e+01   2.8103510e+02   1.7371009e+02   4.1314742e+02   2.2475303e+01   4.0627355e+02   4.9275213e+01   3.9442323e+02   3.5705497e+01   2.3412510e+02   1.5128876e+00   3.7185903e+02   2.2468052e+01   3.4548194e+02   1.3086929e+01   3.7407510e+02  -6.8311240e-01   3.3104258e+02   1.0130465e+01   3.6161065e+02   2.4480826e+01   2.4297548e+02   9.9490994e+01   3.9572419e+02  -5.9114839e+00   2.5266032e+02   1.3110723e+01   4.8289645e+02   4.0686348e+01   4.4084194e+02   9.1099419e+01   2.7858097e+02   1.5777965e+02   4.4710065e+02   3.5127110e+01   4.4610290e+02   1.7296606e+01   5.1711032e+02   3.3108271e+01   3.8674510e+02   1.5963288e+01   3.2051355e+02   4.0929561e+01   3.3120516e+02   2.5303587e+01   2.1067161e+02   1.1028529e+01   3.1941935e+02   1.7002581e+01   9.5812258e+01   1.2489083e+02   3.5243032e+02   1.6314284e+01   3.9739710e+02   2.9429845e+01   4.7551452e+02   2.0086581e+01   4.2128065e+02   1.1566258e+01   3.7143806e+02  -1.7340774e+00   3.3821774e+02   3.5009677e+00   4.1297839e+02   4.9591406e+01   5.1333323e+02   2.7478503e+01   6.0044548e+02   1.9037587e+01   4.7757161e+02   2.4561045e+01   5.8767742e+02  -2.0770968e+01   5.9300323e+02   4.7887806e+01   3.7803355e+02   1.2477961e+01   2.9082516e+02  -4.0027871e+00   3.8057645e+02   3.0709690e+01   3.7661000e+02   6.4520232e+01   4.5602677e+02  -1.7769806e+00   3.7867871e+02   1.1521548e+00   3.1551645e+02   4.1251587e+01   5.2126774e+02  -1.8843355e+01   3.6406839e+02   1.2301303e+01   2.6675613e+02   2.0061123e+01   3.8785677e+02   4.0868232e+01   3.8018710e+02  -3.4081935e+00   3.7473290e+02   1.3332981e+01   4.3598419e+02   1.5659652e+01   2.8229671e+02   2.6870839e+01   1.9012510e+02  -3.9967112e+01   4.0636581e+02   8.3994452e+00   4.4853290e+02   1.1033174e+01   5.6080159e+02  -3.1136903e+00   2.9401839e+02   1.2490142e+01   5.7041258e+02   4.9237677e+00   3.6892774e+02  -7.5712258e-01   3.2967677e+02  -8.0476903e+00   5.1581194e+02   1.8906981e+01   4.0445097e+02   7.5903742e+00   3.6083935e+02   3.4970916e+01   4.7543226e+02   1.4417677e+01   2.8565516e+02   1.3692436e+02   5.4167323e+02   2.5545497e+01   3.7087065e+02   3.1022839e+00   3.4290613e+02   6.8428387e-01   3.0471871e+02   7.5763742e+00   3.9593510e+02  -1.2919124e+00   2.7335097e+02   1.7435148e+01   3.3408290e+02   2.9969161e+00   3.0557903e+02   4.1172258e+00   2.9622516e+02   2.1495213e+01   3.4610419e+02   2.6865535e+01   3.7870355e+02   1.2104361e+01   3.1289581e+02   4.4602710e+00   5.4034032e+02   1.4947097e+00   3.6438742e+02   1.6110297e+01   4.0698510e+02   3.4394088e+01   3.9750510e+02  -4.4675124e+00   3.5721935e+02  -2.1057226e+01   1.6649129e+02   4.2787613e+00   5.8909806e+02   5.2763484e+00   5.2457677e+02  -1.4367755e+01   6.0144516e+02   1.7163226e+00   2.7916542e+02   1.4895265e+01   2.9001097e+02   1.2118477e+01   4.4063903e+02   1.7345652e+01   3.9702806e+02   8.5722710e+00   1.0058226e+02   1.9924213e+02   3.5407355e+02  -5.0038787e+01   3.6962903e+02   7.5312903e+00   4.5800516e+02  -2.9081548e+00   2.0362032e+02   2.4347521e+02   2.9403806e+02   1.1900181e+01   3.0098510e+02   2.0325409e+02   5.4076516e+02   1.6240400e+01   2.9284510e+02  -4.0904712e+01   4.0127387e+02   1.8668000e+00   2.4298323e+02   1.0947794e+01
   4.0146839e+02   2.4268013e+01   5.1143000e+02   1.9393665e+01   3.5963387e+02  -2.4981290e+00   2.9293510e+02   3.5278088e+01   3.7798510e+02  -1.3391545e+01   4.1055510e+02   2.3728488e+01   3.2189290e+02   1.7402889e+02   5.1142710e+02   4.6436155e+01   5.0232194e+02   1.0609512e+01   6.2050806e+02   1.7623226e+01   5.7847290e+02   5.6265394e+01   5.4654516e+02   2.2836065e+01   4.8841032e+02  -2.7686323e+00   3.9110452e+02  -1.5593290e+00   3.1267839e+02   5.8040568e+01   3.8736226e+02   1.9529729e+01   6.2802677e+02   2.8581729e+01   5.3160510e+02   2.3374488e+01   3.4437258e+02   1.8499226e+01   5.0950258e+02   1.5733342e+01   2.8593839e+02  -1.5436039e+01   4.3292806e+02   3.3323819e+01   4.1488510e+02  -3.5567912e+01   4.7088710e+02  -2.3712581e+01   5.0087806e+02   1.4815884e+01   4.0093129e+02   3.0322271e+01   4.5070290e+02   3.2379252e+01   5.5188677e+02   1.8162929e+01   4.9235516e+02   4.0817394e+01   4.3937129e+02   2.5004168e+01   4.7317452e+02   2.7871845e+01   4.4693774e+02   1.5675613e+00   3.5179903e+02   6.4235110e+01   4.0310968e+02   8.9818710e+00   3.4817710e+02   2.6098735e+01   6.9409484e+02   3.3152735e+01   5.0375387e+02   4.3669690e+01   5.1631510e+02   5.8027688e+01   4.1748839e+02   8.7057677e+00   2.2248097e+02   2.4693135e+01   3.8689226e+02   4.7253935e+00   4.9036510e+02   4.0203688e+01   2.4879510e+02   1.4542929e+02   4.5781742e+02   3.0861703e+01   4.4479355e+02   3.5713613e+01   4.8627323e+02   5.6447497e+01   2.0750510e+02   1.5442488e+01   3.9457903e+02   4.2220452e+01   3.5643194e+02   2.1160929e+01   4.1352510e+02  -7.3891124e+00   3.5323258e+02   1.3545265e+01   3.9176065e+02   6.2188258e+00   2.3511548e+02   1.0030979e+02   4.1243419e+02   1.6517161e+00   3.1738032e+02   1.5833123e+01   4.1213645e+02   3.4297148e+01   3.7327194e+02   8.9225019e+01   2.6920097e+02   1.3886005e+02   5.4053065e+02   2.5892710e+01   4.9425290e+02   2.2064606e+01   5.0739032e+02   7.1365871e+01   3.9588510e+02   1.0092088e+01   4.2160355e+02   4.6552361e+01   3.4930516e+02   1.8095587e+01   3.3967161e+02   3.5568529e+01   2.5461935e+02   1.8426581e+01   1.2523226e+02   1.3277723e+02   4.1667032e+02   3.4565084e+01   3.7629710e+02   3.0547845e+01   3.9694452e+02   2.0942181e+01   4.1671065e+02   1.9651858e+01   2.7647806e+02  -1.5327277e+01   4.0225774e+02  -1.4322323e+00   4.2686839e+02   2.2800206e+01   4.5071323e+02   2.0388103e+01   4.7168548e+02   3.1098387e+01   4.9026161e+02  -1.0841548e+00   5.2691742e+02  -2.1150168e+01   5.9262323e+02   2.6058206e+01   3.6412355e+02  -3.5923871e-01   3.4054516e+02  -1.0070387e+01   3.7138645e+02   2.2584890e+01   4.0013000e+02   5.7828632e+01   4.2250677e+02  -1.5905381e+01   3.2876871e+02  -3.9050452e+00   3.1313645e+02   2.7581987e+01   4.7388774e+02   2.4670452e+00   3.9968839e+02   4.9317032e+00   2.6061613e+02   1.0412323e+01   3.7399677e+02   2.3167032e+01   3.3413710e+02  -1.0419355e-01   4.1707290e+02  -2.0042194e+00   4.1979419e+02   7.5748516e+00   3.1243671e+02   9.3196387e+00   1.5150510e+02  -5.7647512e+01   3.3726581e+02   2.0877445e+01   4.8106290e+02   1.7570774e+01   5.1980159e+02  -6.2136903e+00   2.8725839e+02   3.9309419e+00   6.4046258e+02   1.7219768e+01   4.5035774e+02   1.9684774e+00   3.8486677e+02   6.5771097e+00   5.0657194e+02   2.1926181e+01   4.5002097e+02   4.1464774e+01   5.0279935e+02   5.4641161e+00   5.3290226e+02   3.4110077e+01   2.2341516e+02   1.1219356e+02   4.8548323e+02   3.7900697e+01   3.7045065e+02   9.2758839e+00   2.9442613e+02   1.4472684e+01   2.6780871e+02   1.5529174e+01   3.8222510e+02   9.1348876e+00   2.7645097e+02   2.0477148e+01   3.4079290e+02   1.7750116e+01   3.0195903e+02   2.8368258e+00   2.8022516e+02   4.9652129e+00   3.7824419e+02   3.4014335e+01   4.0666355e+02   2.8207561e+01   3.5437581e+02  -3.2381290e+00   5.9463032e+02   2.3201510e+01   4.1867742e+02   9.8170968e+00   4.5093510e+02   3.8448088e+01   4.7107510e+02   3.0786888e+01   3.5950935e+02  -3.3760426e+01   2.2164129e+02  -1.6223239e+01   4.6509806e+02   7.1963484e+00   5.3029677e+02   2.7514645e+01   5.5801516e+02  -5.5692774e+00   3.4026542e+02  -1.2512735e+01   2.4763097e+02   3.5588774e+00   4.1858903e+02   6.3396516e+00   3.3030806e+02  -1.0560129e+01   1.2491226e+02   1.5481573e+02   3.2883355e+02  -3.9779587e+01   3.6019903e+02  -5.7143097e+00   5.0858516e+02  -2.5945548e+00   1.6810032e+02   1.6422681e+02   2.1551806e+02   1.2081781e+01   2.5803510e+02   1.4874009e+02   5.7150516e+02  -5.9488000e+00   3.3279510e+02  -4.1860712e+01   4.0227387e+02   8.0768000e+00   2.1822323e+02  -1.2071406e+01
   4.1398839e+02  -8.6435871e+00   5.6362000e+02   2.9018465e+01   3.7944387e+02  -1.0992929e+01   3.5098510e+02   5.9444088e+01   3.6827510e+02  -1.0447455e+00   4.2331510e+02   2.0137688e+01   3.2447290e+02   1.5071249e+02   5.3675710e+02   2.9397548e+00   4.9984194e+02   3.0467912e+01   6.7045806e+02   3.3537226e+01   5.2343290e+02   5.2768594e+01   4.7316516e+02   1.0416465e+01   3.3841032e+02   2.8851368e+01   4.0314452e+02   7.0974710e+00   2.8710839e+02   6.8656168e+01   4.0070226e+02   2.8272529e+01   6.6088677e+02   4.9092929e+01   5.2698510e+02   3.2364088e+01   3.6309258e+02   9.8116258e+00   5.3955258e+02   3.9619342e+01   3.2102839e+02   1.8467613e+00   3.7416806e+02   3.6214619e+01   3.9007510e+02  -3.2683112e+01   4.5235710e+02  -5.7101806e+00   4.2539806e+02   8.8542839e+00   3.9755129e+02   1.8732671e+01   4.2003290e+02   2.3502852e+01   4.5773677e+02   1.2604929e+01   4.9492516e+02   5.3231794e+01   4.7409129e+02   2.5846568e+01   3.1632452e+02   5.6098452e+00   4.6326774e+02  -1.1688839e+01   4.0341903e+02   6.2205510e+01   3.9510968e+02  -8.9081290e+00   4.0144710e+02   2.8371355e+00   5.7519484e+02   3.9574735e+01   4.4794387e+02   3.5474490e+01   4.5965510e+02   5.2130488e+01   3.7224839e+02  -1.7485032e+01   2.4262097e+02   4.2741935e+01   3.7518226e+02   1.7282194e+01   4.5222510e+02   3.0064888e+01   2.6865510e+02   2.0970049e+02   4.4948742e+02   2.1668103e+01   3.9013355e+02   1.6326413e+01   4.2551323e+02   2.5028297e+01   1.8493510e+02  -9.7519124e+00   3.3285903e+02   2.6058052e+01   4.4501194e+02   2.5644529e+01   4.2617510e+02  -1.1551112e+01   3.2651258e+02  -1.1127135e+01   3.8147065e+02   7.9420258e+00   2.2373548e+02   9.0790194e+01   4.2538419e+02   6.7557161e+00   2.8418032e+02   1.6109123e+01   3.7660645e+02   1.8189548e+01   4.9069194e+02   6.3021419e+01   2.3349097e+02   1.1928685e+02   4.2091065e+02   3.5032310e+01   4.3515290e+02   2.2932606e+01   5.7349032e+02   5.1317871e+01   4.5217510e+02   3.4968888e+01   3.6965355e+02   3.7668361e+01   4.0173516e+02   5.8011871e+00   3.6876161e+02   1.8721329e+01   2.9927935e+02   2.1803781e+01   1.3485226e+02   1.3743763e+02   4.7996032e+02   7.3018839e+00   3.7320710e+02   3.8275045e+01   3.6160452e+02  -1.6606194e+00   3.6900065e+02   1.8038658e+01   2.6776806e+02   3.6952258e-01   4.2773774e+02  -1.0906323e+00   4.7944839e+02   1.0753806e+01   4.1042323e+02   2.1801303e+01   5.5825548e+02   3.1172787e+01   4.2476161e+02  -6.4641548e+00   3.1843742e+02  -3.0471768e+01   5.6400323e+02   1.0067806e+01   3.9136355e+02   7.6515613e+00   3.9268516e+02  -5.0115871e+00   3.4414645e+02   2.6814090e+01   4.0846000e+02   5.2402232e+01   4.7059677e+02  -1.9802581e+01   3.2629871e+02   2.0052555e+01   3.0251645e+02   3.7191587e+01   4.1402774e+02   3.3255845e+01   4.1230839e+02  -1.1367897e+01   2.7761613e+02   1.5092323e+01   3.2223677e+02   2.5207832e+01   2.8223710e+02  -5.3321935e+00   3.4359290e+02   1.3064181e+01   3.4751419e+02  -3.4027484e+00   2.8462671e+02   1.7454439e+01   1.5579510e+02  -4.6940712e+01   3.0607581e+02   1.7042645e+01   3.9144290e+02   3.8360374e+01   5.1566159e+02   4.6357510e+01   3.0544839e+02   2.4525742e+01   6.1303258e+02   3.3741677e+00   5.1621774e+02   2.1609677e+01   3.9038677e+02   1.0325510e+01   5.2100194e+02   1.7491781e+01   3.9540097e+02   2.0554374e+01   4.6707935e+02  -2.4828387e-01   4.8538226e+02   2.1761677e+01   1.7289516e+02   5.0615161e+01   5.0924323e+02   3.1809897e+01   3.5264065e+02   1.1800684e+01   3.7447613e+02   3.2348684e+01   3.4218871e+02   2.5338774e+01   3.7665510e+02   2.2960488e+01   2.7369097e+02   2.2647948e+01   3.6531290e+02   1.6308516e+01   2.6871903e+02   1.7686026e+01   2.8955516e+02   1.6838813e+01   2.9905419e+02   1.4009535e+01   3.7280355e+02   1.6536361e+01   2.6751581e+02  -7.5293290e+00   4.8877032e+02   1.6050310e+01   3.4271742e+02   1.2223897e+01   5.6993510e+02   2.5358088e+01   4.8803510e+02   4.0620088e+01   2.7812935e+02  -8.2100258e+00   3.3592129e+02   1.3824361e+01   5.0456806e+02  -1.6712516e+00   4.8048677e+02   1.9589445e+01   5.5391516e+02   1.7288723e+01   4.1997542e+02  -4.8395355e+00   2.0901097e+02  -1.9401523e+01   4.0411903e+02   4.2672516e+00   3.1021806e+02  -3.7129290e+00   1.4472226e+02   2.3581093e+02   3.6774355e+02  -5.1892387e+01   3.1686903e+02   1.0320903e+00   4.9311516e+02  -3.0369548e+00   1.3162032e+02   1.4637521e+02   2.4089806e+02   7.8113806e+00   2.9355510e+02   1.6013849e+02   6.0660516e+02  -1.1706800e+01   3.7698510e+02  -4.8015912e+01   4.0470387e+02  -4.2176000e+00   2.7517323e+02  -3.1817406e+01
   3.4432839e+02  -6.7407871e+00   5.3538000e+02   4.4137665e+01   3.7872387e+02  -1.9853290e+00   3.4084510e+02   1.7875288e+01   3.4512510e+02   2.5707255e+01   4.2669510e+02   3.4627288e+01   2.9731290e+02   1.7115529e+02   4.9037710e+02   3.2700155e+01   4.8955194e+02  -7.1788882e+00   6.3469806e+02   3.3588026e+01   5.5090290e+02   4.9280994e+01   5.3502516e+02   2.8987665e+01   4.7708032e+02   1.9807768e+01   3.6614452e+02   4.1974710e+00   2.9586839e+02   7.5715368e+01   3.7489226e+02   1.5667329e+01   6.2416677e+02   1.2320529e+01   5.3427510e+02   2.3540888e+01   3.7594258e+02  -1.5456374e+01   5.5288258e+02   2.0792942e+01   3.4198839e+02   4.6499613e+00   4.5235806e+02   2.5629419e+01   4.0627510e+02  -2.3689112e+01   5.3026710e+02  -5.6129806e+00   4.7711806e+02   1.2336684e+01   3.5512129e+02   2.9217071e+01   4.1941290e+02   5.1072452e+01   4.6983677e+02   1.4876929e+01   4.4168516e+02   3.0400994e+01   4.5856129e+02  -4.2510323e+00   3.5189452e+02   8.8642452e+00   3.8812774e+02  -9.7676387e+00   4.5326903e+02   5.0357510e+01   4.2810968e+02   8.6418710e+00   4.2749710e+02   4.0223135e+01   5.5219484e+02   1.7794735e+01   4.3480387e+02   4.1995690e+01   4.3403510e+02   5.3560088e+01   3.6224839e+02  -1.5445032e+01   2.7776097e+02  -2.0692645e+00   3.6999226e+02   3.2747394e+01   4.0069510e+02   4.3327288e+01   2.5684510e+02   1.8854529e+02   4.8362742e+02   5.6069032e+00   4.0141355e+02   7.6140129e+00   3.9508323e+02   5.2362697e+01   1.8860510e+02   2.6624488e+01   3.6685903e+02   3.2628052e+01   4.1077194e+02   1.5523729e+01   4.6747510e+02   1.1544888e+01   3.1565258e+02  -2.9183355e+00   3.5761065e+02  -5.0991742e+00   2.0964548e+02   9.9867394e+01   4.6034419e+02   4.8768916e+01   2.2414032e+02   2.1442323e+01   3.9289645e+02   2.0596348e+01   4.7769194e+02   1.0401142e+02   2.2382097e+02   9.1680452e+01   4.1787065e+02   2.8455097e+00   3.9110290e+02   8.7966065e+00   6.0158032e+02   6.0780671e+01   4.8846510e+02   1.7585688e+01   4.9165355e+02   3.7478361e+01   4.3049516e+02   2.1410387e+01   3.1076161e+02   4.5401329e+01   3.0475935e+02   1.7695381e+01   1.4095226e+02   1.4037963e+02   3.9358032e+02   3.9932284e+01   3.6077710e+02   3.6994452e+00   3.8227452e+02  -4.8842194e+00   3.4423065e+02   3.5830258e+01   2.2014806e+02  -2.2108774e+00   4.2835774e+02  -1.9002323e+00   6.1328839e+02   3.6936606e+01   4.7490323e+02   1.0122903e+01   5.1659548e+02   3.9265587e+01   4.0394161e+02   5.9641445e+01   3.4448742e+02  -1.1985768e+01   5.0486323e+02   2.7129006e+01   3.3279355e+02   1.7477161e+01   3.5235516e+02   7.4481290e-01   3.5461645e+02   8.9264903e+00   4.0213000e+02   6.8328632e+01   5.1040677e+02  -2.3227381e+01   3.8562871e+02   4.4061548e+00   4.0289645e+02   1.9641187e+01   3.8111774e+02   1.8648645e+01   4.1887839e+02   1.5156503e+01   2.5527613e+02   1.5979523e+01   3.5209677e+02   2.3769032e+01   3.0156710e+02  -3.0018594e+01   3.4207290e+02   3.4945781e+01   4.0118419e+02   3.0136516e+00   3.7524671e+02  -3.0851613e+00   1.8660510e+02  -4.3835512e+01   4.2974581e+02   2.0990452e+00   3.3820290e+02   2.1239574e+01   3.3952159e+02   1.0554871e+02   3.7725839e+02   1.9490942e+01   5.7927258e+02  -3.9250323e+00   2.8873774e+02   1.1518077e+01   3.8200677e+02   1.3859097e+00   5.8386194e+02   3.6172981e+01   4.3350097e+02   3.9646374e+01   5.5945935e+02   2.1713161e+00   3.9647226e+02   1.9164477e+01   2.6703516e+02   1.1903396e+02   5.2414323e+02   4.3517897e+01   4.0778065e+02   1.9769484e+01   3.8661613e+02   1.7567484e+01   3.6980871e+02   2.3849174e+01   4.4717510e+02   2.5658888e+01   3.3783097e+02   3.6176748e+01   4.3850290e+02   2.9643316e+01   2.5710903e+02   1.3994826e+01   3.1636516e+02   1.4834013e+01   3.2248419e+02   3.2615135e+01   3.8689355e+02   3.1119161e+01   2.4432581e+02   1.1135871e+01   4.7829032e+02   1.0268710e+01   3.5590742e+02   1.6458697e+01   4.6860510e+02   4.2794488e+01   4.5922510e+02   5.0488760e-01   2.8469935e+02  -9.0656258e+00   3.3378129e+02   1.3755613e+00   5.1623806e+02   1.6485148e+01   5.2943677e+02   2.4053445e+01   5.1415516e+02   8.9895226e+00   4.2826542e+02   1.7397265e+01   2.6915097e+02  -1.4027226e+00   4.7749903e+02   1.2056852e+01   3.1511806e+02   8.2250710e+00   1.3305226e+02   2.3455453e+02   4.4012355e+02  -2.1442787e+01   4.5229903e+02  -5.8423097e+00   5.2116516e+02   8.9045161e-02   1.2862032e+02   1.7238521e+02   2.9984806e+02   1.8525381e+01   3.0127510e+02   1.7494089e+02   6.6439516e+02   2.4100000e+00   4.1446510e+02  -3.4494312e+01   3.1236387e+02   3.8896000e+00   2.4436323e+02   1.1077394e+01
   3.8694839e+02   3.7961290e-01   5.2619000e+02   4.2782865e+01   3.8663387e+02   2.6671871e+01   2.9927510e+02   3.9910888e+01   2.9869510e+02  -1.4783455e+00   4.1146510e+02   1.2175688e+01   2.8110290e+02   1.6634209e+02   4.8156710e+02   1.1824955e+01   4.6394194e+02  -9.8000882e+00   6.3878806e+02   3.5450826e+01   4.8181290e+02   6.3098194e+01   5.5835516e+02   1.1712645e+00   3.5360032e+02   1.8206168e+01   4.0214452e+02   1.6267471e+01   2.7424839e+02   8.0724968e+01   4.0570226e+02   5.3425290e+00   6.7330677e+02   2.6479329e+01   4.8517510e+02   2.7618888e+01   3.9123258e+02   7.4104258e+00   4.4336258e+02   2.1364542e+01   3.4740839e+02   3.0786361e+01   4.0563806e+02   1.6457019e+01   4.0160510e+02  -3.1035512e+01   4.6474710e+02  -9.8913806e+00   4.8106806e+02   2.1160684e+01   4.6222129e+02   5.8890710e+00   4.9789290e+02   2.5464052e+01   5.8788677e+02   7.6292903e-01   5.3864516e+02   2.2784194e+01   5.4956129e+02   8.5689677e+00   3.8284452e+02  -5.6117548e+00   3.4869774e+02   3.6667613e+00   3.0484903e+02   6.7801110e+01   3.9496968e+02   1.8443071e+01   3.2954710e+02  -5.7086452e-01   4.9843484e+02   2.0285535e+01   4.6618387e+02   4.0535290e+01   5.2488510e+02   7.3202088e+01   3.6605839e+02   3.3901677e+00   2.5596097e+02   1.6674735e+01   4.1027226e+02  -5.1850065e+00   4.4355510e+02   6.8984876e+00   2.9903510e+02   2.1379009e+02   4.0524742e+02   1.6777303e+01   4.8836355e+02   1.3228013e+01   3.9884323e+02   3.2541897e+01   2.1360510e+02   1.7674488e+01   3.4085903e+02   3.0708052e+01   3.7162194e+02   1.6185729e+01   3.7187510e+02   3.5428876e+00   3.7689258e+02   1.3032465e+01   3.8123065e+02  -1.0387742e+00   2.5640548e+02   1.3226659e+02   4.7962419e+02   2.7796516e+01   2.1518032e+02   3.2399123e+01   5.0317645e+02   3.0203948e+01   4.6203194e+02   7.8454219e+01   2.2711097e+02   1.2646725e+02   4.7953065e+02   2.8052710e+01   4.8358290e+02   2.2678206e+01   5.9825032e+02   6.4907071e+01   4.1669510e+02   3.1137288e+01   3.8579355e+02   2.7947161e+01   3.1725516e+02   1.4419587e+01   3.2195161e+02   3.2416129e+01   3.4651935e+02   2.2164581e+01   1.4481226e+02   1.4954083e+02   4.7229032e+02   2.6345484e+01   3.5525710e+02   3.8091045e+01   4.5608452e+02   3.1500981e+01   3.6200065e+02   2.8078658e+01   2.1143806e+02   2.4459226e+00   3.1444774e+02  -1.3174323e+00   4.9839839e+02   2.5287806e+01   5.1623323e+02   2.2486503e+01   5.7640548e+02   4.0107871e+00   3.9694161e+02   4.7451445e+01   4.2529742e+02  -4.8305677e+00   5.2790323e+02   5.0615806e+01   4.3269355e+02  -6.0848387e+00   3.1820516e+02  -3.7131871e+00   3.0314645e+02   7.2840903e+00   3.3842000e+02   7.0615432e+01   6.0193677e+02  -2.7499781e+01   3.8781871e+02   2.8710955e+01   3.9008645e+02   3.6045987e+01   3.7016774e+02   1.7434645e+01   3.7644839e+02   2.5310903e+01   2.8756613e+02   7.9663226e+00   3.3623677e+02   2.0417832e+01   3.1604710e+02  -9.9869935e+00   3.1016290e+02  -1.2141935e-01   4.1070419e+02   6.4420516e+00   2.7639671e+02   1.3342839e+01   1.5960510e+02  -4.5575512e+01   3.8769581e+02   1.1993045e+01   3.3629290e+02   2.8532374e+01   3.1552159e+02   1.1503871e+02   3.0515839e+02  -7.9310581e+00   5.2989258e+02   1.9785368e+01   3.0178774e+02   2.6574077e+01   3.5176677e+02   7.1851097e+00   4.9109194e+02   1.8784581e+01   4.7183097e+02   2.8339974e+01   4.8474935e+02   1.5148116e+01   4.1795226e+02   2.7360774e+00   3.2112516e+02   1.6885676e+02   5.3210323e+02   2.8501097e+01   3.7183065e+02   2.2075484e+01   3.4333613e+02   1.9269884e+01   4.0661871e+02   3.2944374e+01   3.8565510e+02   6.0504876e+00   3.4240097e+02   1.5771148e+01   3.7931290e+02   2.1528516e+01   2.7148903e+02   1.2894426e+01   3.3169516e+02   1.0177613e+01   3.4929419e+02   1.7710335e+01   4.0551355e+02   1.5059561e+01   2.5384581e+02  -1.8145729e+01   5.1315032e+02  -4.3800903e+00   3.6190742e+02   2.5018697e+01   4.6136510e+02   4.7713688e+01   4.3060510e+02   2.1984488e+01   3.2955935e+02  -3.2514426e+01   2.5283129e+02   1.0611561e+01   5.4276806e+02   1.4172748e+01   4.7453677e+02   2.4065445e+01   5.8468516e+02   1.5537123e+01   3.4635542e+02  -2.3809935e+01   2.9544097e+02   2.2140774e+00   4.6525903e+02  -8.3939484e+00   3.6416806e+02  -6.0289290e+00   1.1639226e+02   2.3292733e+02   4.2012355e+02  -3.3232787e+01   4.1391903e+02  -1.1821910e+01   5.1290516e+02   1.6799845e+01   2.2648032e+02   1.9812641e+02   3.5251806e+02   3.2617806e+00   2.5936510e+02   1.5982369e+02   5.9066516e+02  -4.4816000e+00   3.8312510e+02  -3.1177112e+01   3.4903387e+02   7.4260000e+00   2.7627323e+02  -1.5435406e+01
   3.2803839e+02  -8.0475871e+00   4.8129000e+02   3.8564865e+01   3.6110387e+02   1.4954271e+01   3.0188510e+02   1.9322088e+01   3.9765510e+02  -5.0151455e+00   4.5912510e+02   3.3412888e+01   2.5442290e+02   1.4773649e+02   4.0214710e+02   2.5988555e+01   4.5541194e+02  -2.4357688e+01   6.3307806e+02   4.0997626e+01   5.3133290e+02   2.3265935e+00   5.3983516e+02   1.7462865e+01   3.7913032e+02   6.6437677e+00   4.0243452e+02   1.1434271e+01   3.3633839e+02   6.8957768e+01   4.1670226e+02   1.4132529e+01   6.3688677e+02   8.2029290e+00   2.8746510e+02   1.9252569e+02   3.6866258e+02  -2.1973974e+01   5.3764258e+02  -3.3278581e+00   3.4912839e+02   4.1187613e+00   4.5254806e+02   1.2234219e+01   4.8603510e+02  -3.6929912e+01   4.6188710e+02  -1.6562581e+01   4.2868806e+02  -5.5089161e+00   4.3593129e+02  -1.3147729e+01   5.1294290e+02   6.3100516e+00   4.7278677e+02   2.9870929e+01   5.1064516e+02   3.7454194e+01   5.0194129e+02   1.9428568e+01   4.9703452e+02   3.0443045e+01   3.9797774e+02   6.2543613e+00   3.0788903e+02   3.8557910e+01   4.0720968e+02   8.8838710e+00   3.2996710e+02   2.8185535e+01   6.4038484e+02   2.8639535e+01   5.5508387e+02   2.0093290e+01   5.0469510e+02   6.2437288e+01   3.8224839e+02   4.4749677e+00   2.2538097e+02   1.8931135e+01   4.0827226e+02   2.9444994e+01   4.5450510e+02   4.3352488e+01   2.7298510e+02   2.2020409e+02   4.0905742e+02   1.2142503e+01   4.9208355e+02   1.9120413e+01   4.2084323e+02   4.4921897e+01   2.0627510e+02  -1.4591124e+00   3.9566903e+02   2.6893252e+01   3.3605194e+02   2.4461329e+01   3.6487510e+02   1.2702888e+01   3.5708258e+02   5.8572645e+00   3.4614065e+02  -1.8157419e-01   2.4202548e+02   8.2376994e+01   3.7414419e+02   1.7094916e+01   2.5376032e+02   1.7072723e+01   4.2827645e+02   3.9535948e+01   5.2693194e+02   9.4402219e+01   3.0725097e+02   1.3824605e+02   5.0672065e+02   3.9117510e+01   5.3934290e+02   2.7887406e+01   5.9920032e+02   6.4121071e+01   3.8769510e+02   3.2647288e+01   4.7198355e+02   3.0621961e+01   2.8820516e+02  -5.4964129e+00   2.4591161e+02   1.9069329e+01   3.4827935e+02   4.3453781e+01   1.2166226e+02   1.2477283e+02   4.2053032e+02   4.6056284e+01   3.6606710e+02   3.5466245e+01   4.3589452e+02   1.6586181e+01   3.7352065e+02   2.3107058e+01   2.8233806e+02   1.5343923e+01   2.8606774e+02   1.5432968e+01   4.4654839e+02   7.5580645e-01   5.4442323e+02   1.2421303e+01   6.7964548e+02   5.4701587e+01   4.5407161e+02   2.9441045e+01   5.1038742e+02   2.4622323e+00   5.6981323e+02   3.4173006e+01   4.1017355e+02   6.7667613e+00   3.3211516e+02  -3.9598710e-01   3.2390645e+02   4.5732903e+00   4.2070000e+02   6.1223032e+01   5.2088677e+02   3.3604219e+01   3.5214871e+02   2.5754555e+01   3.3741645e+02   3.7639587e+01   4.2226774e+02  -9.2133548e+00   3.8349839e+02   9.4569032e+00   2.4989613e+02   3.8929923e+01   4.0718677e+02   6.4131832e+01   3.8056710e+02  -2.9248594e+01   4.1578290e+02   2.1388981e+01   4.9984419e+02   1.1410852e+01   3.3396671e+02   1.5077239e+01   1.8350510e+02  -5.5107512e+01   3.6317581e+02   1.7194645e+01   4.0586290e+02   1.3776774e+01   3.7285159e+02   1.3416231e+02   2.9434839e+02   2.2237419e+00   6.0817258e+02   1.5232968e+01   4.0059774e+02   4.9329277e+01   2.9262677e+02   2.6263097e+00   5.1519194e+02   1.7956581e+01   4.0831097e+02   1.2991574e+01   3.9007935e+02  -1.0848284e+01   4.6833226e+02   9.3656774e+00   2.5741516e+02   1.3290356e+02   4.8429323e+02   2.9185897e+01   3.9697065e+02   1.4442839e+00   3.4600613e+02   1.0536284e+01   2.8990871e+02  -2.5688258e+00   3.8793510e+02  -7.0819124e+00   2.9593097e+02   2.0718748e+01   3.3403290e+02  -6.3790839e+00   2.4271903e+02   1.6246026e+01   2.9431516e+02  -1.6198710e-01   3.5719419e+02  -9.9216645e+00   4.5389355e+02   6.3291613e+00   2.8489581e+02   1.0270271e+01   5.6958032e+02   9.7255097e+00   4.2386742e+02  -3.7881032e+00   4.1317510e+02   1.5468888e+01   4.6160510e+02   2.4454488e+01   3.5707935e+02   2.9539742e+00   2.8964129e+02  -1.5853239e+01   6.0952806e+02  -1.0458052e+01   5.5434677e+02   3.7780645e+01   5.2153516e+02  -1.6700877e+01   2.8040542e+02  -1.5583935e+01   2.8444097e+02   1.2284077e+01   4.3096903e+02   3.4209252e+01   2.9464806e+02  -2.5567329e+01   1.0581226e+02   1.6773373e+02   4.0007355e+02  -5.3478787e+01   4.1305903e+02   6.7668903e+00   4.7537516e+02   1.6122245e+01   2.0829032e+02   2.2124161e+02   2.7970806e+02   1.2376581e+01   2.2293510e+02   1.3068809e+02   5.5660516e+02   5.0832000e+00   3.0960510e+02  -5.7765512e+01   3.4184387e+02   2.3571200e+01   1.9741323e+02  -2.0266065e+00
   3.3146839e+02  -5.9419871e+00   4.8253000e+02   3.5505665e+01   4.1820387e+02   1.3956271e+01   2.8303510e+02   1.0200876e+00   3.7027510e+02   6.1752545e+00   3.7898510e+02   1.3584088e+01   2.6699290e+02   1.6468089e+02   4.7628710e+02   2.0867355e+01   4.7317194e+02   9.6515118e+00   5.8878806e+02   3.4020826e+01   5.5576290e+02   3.6942194e+01   4.6131516e+02  -8.2553548e-01   4.8913032e+02   2.3137677e+00   3.8000452e+02   1.2468671e+01   3.0267839e+02   5.5310568e+01   4.0703226e+02   1.4856129e+01   7.2397677e+02   6.3357290e+00   3.1827510e+02   1.8882089e+02   3.4751258e+02   5.9080258e+00   4.6322258e+02   8.7757419e+00   3.2317839e+02   9.7247613e+00   4.5282806e+02  -4.3181806e+00   4.4898510e+02  -2.7675912e+01   4.6897710e+02  -5.6097806e+00   4.9758806e+02   1.3499084e+01   4.1926129e+02   1.8475871e+01   4.6832290e+02   1.8309652e+01   4.7368677e+02   1.2418929e+01   4.6449516e+02   7.3956194e+01   5.0742129e+02   2.8510168e+01   4.9112452e+02   1.5345845e+01   4.1721774e+02   1.9135161e+01   3.2993903e+02   2.7703910e+01   3.8729968e+02   1.9436671e+01   3.3602710e+02   6.1707355e+00   6.5952484e+02   1.9918335e+01   4.5213387e+02   4.0229290e+01   4.6341510e+02   5.1399688e+01   3.6633839e+02  -1.2772232e+01   2.6481097e+02   2.7776735e+01   3.9608226e+02   1.6180194e+01   4.6622510e+02   5.3794888e+01   2.6546510e+02   2.1609569e+02   4.3262742e+02   1.7306903e+01   3.9127355e+02   1.3715213e+01   3.9327323e+02   2.5267497e+01   1.9979510e+02   2.3589288e+01   3.6885903e+02   3.9938052e+01   3.3239194e+02   2.2184129e+01   4.1187510e+02  -4.1071124e+00   3.2661258e+02   2.6824865e+01   3.2495065e+02   8.7036258e+00   2.3488548e+02   1.0351819e+02   4.3562419e+02   4.1416516e+01   2.9980032e+02   2.3529523e+01   4.9879645e+02   3.6894348e+01   4.4060194e+02   6.4888619e+01   3.1839097e+02   1.6278485e+02   4.3710065e+02   4.8307110e+01   4.6458290e+02   2.9388206e+01   5.6349032e+02   4.5357871e+01   3.4893510e+02   1.9608088e+01   5.1932355e+02   5.6164761e+01   3.5525516e+02   1.8999587e+01   2.8853161e+02   3.8039729e+01   3.5865935e+02   1.4343381e+01   1.4523226e+02   1.4974723e+02   3.7301032e+02   4.1717884e+01   3.6682710e+02   2.9545445e+01   4.6894452e+02   1.9092181e+01   4.1166065e+02   2.5625858e+01   3.1552806e+02  -9.3612774e+00   3.0973774e+02   5.7293677e+00   4.4570839e+02   4.2183006e+01   4.8347323e+02   1.3197303e+01   5.7002548e+02   4.0951187e+01   5.6401161e+02   8.7658452e+00   5.6386742e+02  -4.6261677e+00   5.7333323e+02   3.8651406e+01   4.0764355e+02   6.8791613e+00   3.0620516e+02   2.5486813e+01   3.7742645e+02   2.5151690e+01   4.0475000e+02   5.9269032e+01   4.2807677e+02  -1.1450981e+01   3.3686871e+02   6.3569548e+00   2.8056645e+02   4.4187587e+01   4.4878774e+02   3.2185045e+01   3.7020839e+02   3.0001032e+00   2.8241613e+02   2.1428323e+01   4.3856677e+02   4.4381432e+01   3.6823710e+02   9.1678065e+00   3.4835290e+02   7.1133806e+00   4.6394419e+02   3.3852852e+01   2.9929671e+02   1.4890839e+01   1.7188510e+02  -3.1847912e+01   3.6450581e+02  -5.8175484e-01   4.3896290e+02  -1.3251226e+01   3.6847159e+02   1.3880271e+02   2.5777839e+02   7.1993419e+00   6.7208258e+02   7.2701677e+00   4.2492774e+02   3.2292877e+01   3.6038677e+02   4.0655097e+00   5.4109194e+02   3.6164581e+01   4.4474097e+02   1.4797174e+01   4.5740935e+02   3.6753161e+00   5.4176226e+02   2.8401277e+01   2.5236516e+02   1.0473756e+02   4.9276323e+02   2.8078297e+01   2.9302065e+02   6.6602839e+00   3.1181613e+02   3.1701484e+01   2.4190871e+02  -8.0188258e+00   3.9046510e+02   1.3095688e+01   2.5893097e+02   8.8287484e+00   3.0970290e+02   1.4477316e+01   2.9948903e+02   1.9654426e+01   2.9022516e+02   2.0545213e+01   3.6910419e+02   2.4265535e+01   4.4494355e+02   2.5185161e+01   3.3332581e+02   2.7725871e+01   5.6229032e+02   1.3548710e+01   4.0962742e+02   6.8210968e+00   4.4141510e+02  -6.6903124e+00   5.0227510e+02   3.5910888e+01   3.4507935e+02  -3.7086026e+01   3.0545129e+02  -8.2580387e+00   4.8399806e+02   1.2684348e+01   5.3419677e+02   2.4862645e+01   5.1368516e+02  -1.0262877e+01   3.1955542e+02  -2.7559355e+00   2.6125097e+02  -5.1907226e+00   3.7030903e+02   1.3592052e+01   3.6345806e+02  -1.9592129e+01   1.1520226e+02   1.5102253e+02   3.0931355e+02  -3.5787987e+01   3.8015903e+02  -5.4111097e+00   4.5179516e+02  -1.0261355e+01   1.5057032e+02   1.5038921e+02   2.5641806e+02   3.0339781e+01   2.3265510e+02   1.4377049e+02   5.9823516e+02  -1.6087200e+01   3.4369510e+02  -4.8832712e+01   3.6784387e+02   2.8451200e+01   2.0765323e+02  -8.7958065e+00
   3.5651839e+02   5.2401290e-01   5.6005000e+02   1.0644065e+01   4.1829387e+02  -1.0810929e+01   2.8369510e+02   4.2967288e+01   3.7469510e+02   1.1821655e+01   4.2903510e+02   2.3870088e+01   2.9110290e+02   1.5622209e+02   5.0661710e+02   2.7250955e+01   4.9079194e+02  -9.9480882e+00   5.9083806e+02  -2.0931742e+00   5.3843290e+02   3.8593548e-02   5.6664516e+02   6.4580645e+00   3.9941032e+02  -8.0286323e+00   3.7972452e+02  -1.0289290e+00   2.8952839e+02   5.3362568e+01   3.7927226e+02   1.2746929e+01   6.6726677e+02   1.4342529e+01   3.1879510e+02   1.6206929e+02   3.8199258e+02  -4.7003742e+00   5.1512258e+02   9.5237419e+00   3.2902839e+02   1.4586761e+01   4.4516806e+02   1.3774619e+01   4.7360510e+02  -3.2985512e+01   5.0440710e+02   4.5558194e+00   4.3858806e+02  -1.1109161e+00   3.4507129e+02   1.8601071e+01   4.0413290e+02   2.1824852e+01   4.0521677e+02   3.0616529e+01   4.2135516e+02   3.2407394e+01   3.8985129e+02   2.4865768e+01   4.0317452e+02   7.0018452e+00   4.0983774e+02   1.3255561e+01   4.1307903e+02   4.3712710e+01   4.3572968e+02  -8.8177290e+00   4.2654710e+02   2.1929135e+01   5.8452484e+02   5.1398335e+01   4.7218387e+02   1.7105290e+01   3.6893510e+02   5.2198088e+01   3.5243839e+02  -1.0002323e+00   2.7976097e+02   9.3007355e+00   3.4480226e+02   1.8432594e+01   3.9541510e+02   3.2219688e+01   2.4517510e+02   1.9995889e+02   4.9748742e+02   2.0308103e+01   3.9370355e+02   1.4800813e+01   3.8456323e+02   3.2254297e+01   2.0774510e+02   1.6473288e+01   4.0095903e+02   2.2470052e+01   4.1462194e+02   2.3985729e+01   4.3747510e+02  -1.1155112e+01   2.5794258e+02   6.4084645e+00   3.6604065e+02  -8.6835742e+00   2.1711548e+02   9.0269794e+01   4.0191419e+02   2.7683316e+01   2.6338032e+02   1.8633123e+01   4.2265645e+02   3.2695548e+01   3.9588194e+02   1.0926622e+02   2.2311097e+02   1.4973725e+02   3.9791065e+02   2.8582310e+01   3.6553290e+02   3.4272206e+01   6.0544032e+02   8.8231871e+01   4.1836510e+02   2.1153688e+01   3.8236355e+02   3.4311561e+01   3.7792516e+02   3.1085987e+01   3.2491161e+02   3.1229329e+01   3.3722935e+02   2.5057781e+01   1.4376226e+02   1.4929483e+02   4.0277032e+02   1.9957084e+01   3.7301710e+02   1.1520245e+01   4.3027452e+02   2.6557806e+00   3.8200065e+02   3.1708658e+01   2.8528806e+02  -1.7520774e+00   4.3659774e+02   1.4150568e+01   4.1065839e+02   2.5670065e+00   4.4357323e+02   1.8193032e+00   5.4102548e+02  -8.7881290e-01   4.6832161e+02   1.7611045e+01   4.6624742e+02   3.8434323e+00   5.3467323e+02   3.3694206e+01   3.8522355e+02  -4.1872387e+00   3.3754516e+02  -1.1120387e+01   4.2185645e+02   1.9647290e+01   3.8922000e+02   5.4031432e+01   4.4993677e+02   9.7102194e+00   3.0229871e+02   3.1362555e+01   3.0370645e+02   5.2336387e+01   4.4745774e+02   8.9114452e+00   3.5839839e+02   4.0084903e+01   2.6589613e+02   1.7699923e+01   4.3442677e+02   5.9232632e+01   2.9318710e+02   1.1271806e+01   4.2373290e+02   4.3229806e+00   3.5356419e+02   2.2032516e+00   2.6801671e+02   1.0516324e+02   2.0622510e+02  -5.1785112e+01   3.4879581e+02   1.1725045e+01   4.4634290e+02   3.3348374e+01   3.7157159e+02   1.2036471e+02   3.3758839e+02   2.2384542e+01   6.7260258e+02  -2.1114323e+00   4.8244774e+02   1.0501277e+01   4.2115677e+02   2.8293910e+01   5.5881194e+02   1.1846981e+01   4.3455097e+02   3.5702374e+01   4.7621935e+02   1.4500516e+01   5.6547226e+02   3.7974477e+01   2.0989516e+02   3.6225161e+01   4.5333323e+02   2.9512697e+01   3.4549065e+02   2.1662684e+01   3.3314613e+02  -2.5849161e+00   2.9261871e+02   2.0684374e+01   4.0417510e+02  -6.2911124e+00   3.0716097e+02   2.2970348e+01   3.4741290e+02   2.5270516e+01   3.2438903e+02   1.4712426e+01   2.7674516e+02   2.5103613e+01   3.0258419e+02  -5.4628645e+00   4.1799355e+02   2.3491161e+01   2.5232581e+02   8.3058710e+00   4.9082032e+02   5.3163097e+00   3.6186742e+02   5.4118968e+00   4.7988510e+02   2.7612088e+01   5.1431510e+02   3.1707688e+01   2.8217935e+02  -2.8054026e+01   3.3468129e+02   1.4203561e+01   5.1237806e+02   9.0339484e+00   5.0686677e+02   1.4339045e+01   5.4420516e+02   1.3105523e+01   4.3064542e+02  -2.0693135e+01   2.1720097e+02   6.6132774e+00   2.9782903e+02   8.1504516e+00   3.4183806e+02  -1.0392529e+01   1.3996226e+02   2.3033173e+02   3.4550355e+02  -5.6113187e+01   3.8658903e+02   4.9844903e+00   4.3316516e+02  -7.4509548e+00   1.6600032e+02   1.1001481e+02   2.4055806e+02   1.5178581e+01   2.5974510e+02   1.4360329e+02   6.1766516e+02  -1.6281600e+01   3.2846510e+02  -3.4424312e+01   3.6846387e+02  -2.4084000e+00   2.7651323e+02  -1.7784606e+01
   3.3489839e+02  -1.3126387e+01   5.3300000e+02   2.4378065e+01   4.1972387e+02  -2.1153290e+00   3.3631510e+02   1.1567688e+01   3.7246510e+02   8.1400545e+00   4.3665510e+02   3.0690488e+01   2.9547290e+02   1.9998249e+02   5.4252710e+02   2.8758155e+01   4.6284194e+02  -7.9520882e+00   6.0973806e+02   3.5774826e+01   4.7486290e+02   1.9364194e+01   5.0850516e+02   1.2539265e+01   3.8056032e+02   2.2719368e+01   4.2353452e+02   2.1796271e+01   2.8890839e+02   9.2322168e+01   4.3394226e+02   1.8993329e+01   5.9968677e+02   3.4128929e+01   3.0131510e+02   2.0179769e+02   3.7985258e+02  -2.8339174e+01   5.5693258e+02   1.5418942e+01   3.5945839e+02   2.3962361e+01   4.0692806e+02   1.3453819e+01   3.9803510e+02  -2.0269912e+01   5.0826710e+02   5.0070194e+00   4.6049806e+02  -1.3623716e+01   3.3993129e+02   2.1722271e+01   3.8989290e+02   1.3964052e+01   5.2678677e+02   2.4030929e+01   4.4511516e+02   4.2556594e+01   5.2961129e+02   2.2064968e+01   4.0179452e+02   2.0252245e+01   3.9440774e+02   1.9299961e+01   4.7145903e+02   4.7612310e+01   4.6244968e+02   1.0446710e+00   4.3917710e+02   2.0498735e+01   5.7671484e+02   2.7643135e+01   5.1028387e+02   3.5007290e+01   4.1260510e+02   8.1234488e+01   3.8233839e+02   2.4757768e+01   2.5491097e+02   1.0718735e+01   3.6499226e+02   2.4627394e+01   3.9869510e+02   3.5437288e+01   2.6841510e+02   1.9337969e+02   4.9300742e+02   3.2276503e+01   3.4498355e+02   1.2648413e+01   3.9356323e+02   5.5814297e+01   2.3284510e+02   8.7552876e+00   4.1990903e+02   2.2714052e+01   3.9067194e+02   1.8281729e+01   4.0642510e+02  -9.3711124e+00   3.3032258e+02   3.4780645e+00   3.5109065e+02   6.5624258e+00   2.3630548e+02   7.3544594e+01   4.7653419e+02   3.4573716e+01   2.5676032e+02   2.6112723e+01   3.7470645e+02   2.3721548e+01   4.0998194e+02   6.8188219e+01   2.5197097e+02   5.7478452e+01   4.1606065e+02   1.3320310e+01   3.4720290e+02   1.3638606e+01   6.0839032e+02   5.6475871e+01   4.6407510e+02   2.1686888e+01   4.0108355e+02   3.3763961e+01   4.2749516e+02   1.5310387e+01   2.9367161e+02   2.4538529e+01   2.8889935e+02   2.5841806e+00   1.3300226e+02   1.2724563e+02   4.3724032e+02   3.1109484e+01   3.2677710e+02   3.1319445e+01   3.9184452e+02   1.0070181e+01   3.6895065e+02   6.9026581e+00   2.4847806e+02  -2.6277277e+01   4.0563774e+02   1.7387368e+01   5.1665839e+02   3.5507006e+01   4.9014323e+02   1.5953703e+01   5.5483548e+02   6.3563871e+00   3.9969161e+02   3.9041445e+01   3.4515742e+02  -3.4279368e+01   5.4424323e+02   2.2068606e+01   3.6164355e+02  -8.9208387e+00   3.4754516e+02   2.0939613e+01   3.8580645e+02  -5.7587097e+00   4.2094000e+02   4.8873832e+01   4.8264677e+02  -7.3365806e+00   2.8281871e+02   7.7309548e+00   3.5365645e+02   1.7910387e+01   4.1859774e+02  -1.5059755e+01   3.9258839e+02   1.8069703e+01   2.4980613e+02   9.5571226e+00   3.5952677e+02   6.3794632e+01   2.8518710e+02  -1.7948194e+01   3.5673290e+02   1.7352981e+01   3.6289419e+02  -4.6831484e+00   3.0343671e+02   9.6709639e+01   1.3931510e+02  -2.9102312e+01   3.3036581e+02   2.5429445e+01   4.3763290e+02   3.2235174e+01   3.7919159e+02   1.0403511e+02   3.4134839e+02   1.4273742e+01   6.1927258e+02  -2.2250323e+00   4.7787774e+02  -1.8312258e-01   3.6215677e+02   1.5783910e+01   5.4614194e+02   3.3050581e+01   4.1697097e+02   4.3488774e+01   4.7636935e+02   2.9678516e+01   4.4428226e+02   4.4099677e+01   2.4255516e+02   2.5623613e+00   4.7276323e+02   3.4488297e+01   3.2316065e+02   8.0590839e+00   3.4114613e+02   1.9965084e+01   3.2575871e+02   3.3323174e+01   4.0303510e+02   1.9230088e+01   3.0397097e+02   3.0885548e+01   4.1193290e+02   3.6058916e+01   2.9695903e+02   2.1806826e+01   3.2484516e+02  -3.3243871e+00   2.9372419e+02   3.1155935e+01   3.7632355e+02   1.2634761e+01   2.5851581e+02  -1.0859329e+01   4.7463032e+02   1.2941510e+01   3.4195742e+02   1.1946968e+00   4.5536510e+02   1.6333688e+01   5.1031510e+02   3.6647688e+01   2.9826935e+02  -9.5812258e+00   3.1187129e+02   7.2283613e+00   5.0047806e+02   4.8859484e+00   5.0229677e+02   1.3184645e+01   5.4182516e+02   2.1585923e+01   4.6183542e+02  -1.3718335e+01   2.4815097e+02   1.8137277e+01   3.6958903e+02  -1.0310348e+01   2.9868806e+02   1.2729471e+01   1.3158226e+02   2.4486213e+02   3.9107355e+02  -4.0858787e+01   4.6681903e+02  -5.4339097e+00   5.1653516e+02  -1.3590555e+01   1.1895032e+02   1.5281881e+02   3.0055806e+02   5.3285806e+00   3.1460510e+02   1.8311449e+02   6.0997516e+02  -1.8764000e+00   3.8422510e+02  -2.3595112e+01   2.9794387e+02  -4.9568000e+00   2.6436323e+02   2.5673935e+00
   4.0946839e+02  -4.9519871e+00   4.9000000e+02   2.6908065e+01   3.7868387e+02   1.7307871e+01   2.5288510e+02   2.0292088e+01   3.1360510e+02  -5.0511455e+00   3.8479510e+02  -7.8307124e+00   2.8394290e+02   1.9264489e+02   5.0523710e+02   1.8511355e+01   4.4884194e+02  -1.2120882e+00   5.9192806e+02   2.8479626e+01   4.9838290e+02   4.3342594e+01   4.9012516e+02   1.3159665e+01   3.7132032e+02   1.1078568e+01   3.8072452e+02   2.6031071e+01   2.8724839e+02   7.6114968e+01   3.4536226e+02   2.8409729e+01   6.4688677e+02   1.4072929e+01   2.9884510e+02   2.1771529e+02   3.9004258e+02   1.1365626e+01   5.4722258e+02   1.0245742e+01   2.9374839e+02   1.9029161e+01   4.4087806e+02   3.2167819e+01   4.3093510e+02  -3.4851912e+01   4.6959710e+02  -1.3329381e+01   4.5825806e+02   3.0885484e+01   3.3788129e+02   4.6962710e+00   4.4898290e+02   3.6276852e+01   4.6197677e+02   2.0735729e+01   4.4735516e+02   3.8657394e+01   4.4632129e+02   2.5348168e+01   3.8708452e+02   1.2759045e+01   3.8183774e+02  -4.7444387e+00   4.2026903e+02   4.6997510e+01   4.4577968e+02   7.9827097e-01   4.2944710e+02   1.4647135e+01   5.4152484e+02   4.1978335e+01   4.6637387e+02   3.7660090e+01   4.5769510e+02   4.8197288e+01   4.0767839e+02   2.4405677e+00   2.7072097e+02   1.3353935e+01   3.6727226e+02   1.4534994e+01   3.8503510e+02   5.5440088e+01   2.8260510e+02   1.6324449e+02   4.8910742e+02   2.7208503e+01   3.3979355e+02   2.8443613e+01   3.8961323e+02   3.3090297e+01   2.0812510e+02   1.6442888e+01   3.7566903e+02   3.7923252e+01   3.8705194e+02  -1.3786710e+00   4.5397510e+02   1.2274888e+01   3.1546258e+02   1.6168645e+00   3.3047065e+02   1.7420258e+00   2.2397548e+02   1.1253099e+02   4.4891419e+02   5.0683316e+01   2.1295032e+02   2.3187523e+01   4.6865645e+02   5.1685548e+01   4.1508194e+02   8.5350219e+01   2.8830097e+02   3.1572052e+01   5.0163065e+02   3.1814710e+01   3.9210290e+02   3.1146606e+01   6.2087032e+02   3.8097471e+01   4.8279510e+02   7.6192876e+00   4.3903355e+02   3.8447961e+01   3.7011516e+02   1.5950787e+01   3.3714161e+02   2.2250929e+01   3.3918935e+02   2.2090981e+01   1.3966226e+02   1.4924283e+02   4.8410032e+02   6.6406839e+00   3.4825710e+02   1.0891045e+01   3.5432452e+02  -3.1182194e+00   3.9052065e+02   3.7127058e+01   2.6866806e+02   9.1075226e+00   3.6363774e+02   1.7557368e+01   5.6576839e+02   4.7578206e+01   4.9047323e+02   2.0257303e+01   5.2040548e+02   3.7010787e+01   4.8119161e+02   2.8581445e+01   3.4515742e+02  -1.5849368e+01   4.7509323e+02   4.0410606e+01   3.1155355e+02   1.0846361e+01   3.1035516e+02  -1.2325187e+01   3.9752645e+02   3.1023690e+01   3.7446000e+02   3.1022232e+01   5.9217677e+02   1.5991019e+01   3.7824871e+02   2.3655484e-01   3.7960645e+02   3.0074387e+01   3.5416774e+02   2.1564645e+01   4.1001839e+02   1.2675303e+01   1.9318613e+02   3.0566723e+01   3.8775677e+02   5.1826232e+01   3.2075710e+02   1.4862065e+00   3.0478290e+02   1.8928981e+01   3.6775419e+02   3.5308052e+01   3.2529671e+02   8.1810839e+01   1.3217510e+02  -3.4621112e+01   3.6646581e+02   1.2351445e+01   3.1829290e+02   8.8823742e+00   3.3552159e+02   8.8868710e+01   2.9001839e+02  -1.0498581e+00   5.6170258e+02   2.3910568e+01   3.5459774e+02  -2.2840723e+01   3.3876677e+02   9.5551097e+00   5.2886194e+02   2.4672981e+01   4.4150097e+02   2.5146374e+01   5.2717935e+02   3.6093716e+01   3.4962226e+02   5.5324774e+00   3.0727516e+02   2.4476129e-01   4.1090323e+02   1.0007097e+01   3.9145065e+02   1.9175884e+01   3.8757613e+02  -1.8319316e+01   3.2495871e+02   2.3057174e+01   4.5731510e+02   3.3557688e+01   3.6269097e+02   3.2147948e+01   4.4817290e+02   2.5829716e+01   2.3605903e+02   1.9298826e+01   3.2031516e+02   4.0380129e+00   2.8910419e+02   2.6185535e+01   4.1199355e+02   9.8711613e+00   2.4418581e+02   1.1970710e+00   5.3591032e+02   1.8659110e+01   4.4310742e+02   2.6332697e+01   4.0879510e+02   5.7629288e+01   4.2084510e+02   1.6235288e+01   3.4098935e+02  -2.5848826e+01   2.5583129e+02   5.8515613e+00   5.4952806e+02   2.8301948e+01   5.2495677e+02   1.3461845e+01   5.2668516e+02   2.6747123e+01   4.8031542e+02   1.0093265e+01   2.9435097e+02   7.1112774e+00   5.6868903e+02   1.3571652e+01   3.9668806e+02  -9.1605290e+00   1.3781226e+02   2.3036373e+02   4.3479355e+02  -4.5686387e+01   4.5696903e+02  -9.1259097e+00   5.4279516e+02   1.6686452e+00   1.4910032e+02   1.9474681e+02   3.4384806e+02   2.5245381e+01   3.3665510e+02   1.4392049e+02   6.2466516e+02  -4.3116000e+00   4.3527510e+02  -3.4539112e+01   3.4717387e+02  -3.1352000e+00   2.7789323e+02   7.0549935e+00
   3.8270839e+02   2.0988129e+00   5.1929000e+02   4.6144865e+01   3.9177387e+02   3.7450671e+01   3.4507510e+02   9.9168876e+00   4.0098510e+02  -1.5454910e-03   3.9865510e+02   1.2004876e+00   3.2389290e+02   1.6370889e+02   4.6533710e+02   1.1123355e+01   4.4589194e+02  -4.1160882e+00   6.1954806e+02   4.0990026e+01   4.4090290e+02   4.6610994e+01   5.2945516e+02   2.8053265e+01   3.8746032e+02  -1.5022632e+01   4.0910452e+02   2.5430671e+01   3.0138839e+02   3.4463768e+01   4.2046226e+02   4.2161729e+01   6.7097677e+02   2.1857290e+00   2.8427510e+02   2.1478089e+02   4.4542258e+02   2.3275226e+01   4.1422258e+02   1.5835742e+01   3.9707839e+02   1.8092761e+01   4.1163806e+02   4.4070194e+00   4.0365510e+02  -2.9859512e+01   4.9916710e+02   7.5950194e+00   5.1101806e+02   2.2574684e+01   3.6312129e+02   1.1627071e+01   4.4408290e+02   9.7188516e+00   4.2578677e+02  -2.7490710e+00   4.2454516e+02   3.6812194e+01   4.5490129e+02   1.2951768e+01   4.8522452e+02   6.2978452e+00   4.0031774e+02   5.2971613e+00   4.4341903e+02   4.5905510e+01   4.4901968e+02  -9.1709290e+00   3.8965710e+02  -7.4966452e-01   5.5081484e+02   3.1425135e+01   4.6080387e+02   1.7635690e+01   3.7812510e+02   8.1412888e+01   4.0338839e+02   1.2263768e+01   2.5581097e+02  -3.5432645e+00   3.6370226e+02   4.0580594e+01   4.0217510e+02   4.9258888e+01   2.8107510e+02   2.0555689e+02   4.7891742e+02   1.5363703e+01   3.7136355e+02   4.3158013e+01   3.7942323e+02   3.6285497e+01   2.0365510e+02   2.8660488e+01   3.4552903e+02   2.7474452e+01   3.7901194e+02  -8.9754710e+00   3.9157510e+02   1.7716888e+01   2.8261258e+02   1.1154865e+01   3.2233065e+02   1.9293226e+01   2.2654548e+02   1.2061539e+02   4.4657419e+02   3.0250516e+01   2.1976032e+02   3.2312723e+01   5.5579645e+02   4.9424348e+01   4.9274194e+02   9.1997419e+01   3.5197097e+02   4.5238452e+01   4.6172065e+02   4.1007510e+01   4.8972290e+02   3.8717006e+01   5.9073032e+02   4.6558671e+01   3.7284510e+02   2.2265288e+01   3.7803355e+02   4.5707961e+01   2.9620516e+02   1.9293587e+01   3.3257161e+02   2.8236529e+01   3.8418935e+02   3.0440981e+01   1.5800226e+02   1.3567563e+02   4.2710032e+02   2.2200684e+01   3.5006710e+02   5.7506245e+01   4.5884452e+02   2.3320181e+01   3.9342065e+02   4.5325058e+01   2.2585806e+02   1.4242323e+01   3.2373774e+02  -2.0063226e-01   4.7291839e+02   5.4362065e+00   4.9395323e+02   2.1888903e+01   6.0149548e+02   1.2383587e+01   4.3294161e+02   4.0001445e+01   4.4053742e+02  -1.6999768e+01   5.0152323e+02   3.3536206e+01   3.3493355e+02   1.8695961e+01   3.6658516e+02   1.4656413e+01   3.6876645e+02   1.7044903e+00   3.3984000e+02   3.6121832e+01   5.6002677e+02   8.1330194e+00   3.7676871e+02   2.1784955e+01   3.8351645e+02   3.0291587e+01   3.6826774e+02   9.9666452e+00   3.9406839e+02   1.2611303e+01   2.7246613e+02   2.7604323e+01   4.4013677e+02   4.5015832e+01   3.2189710e+02  -6.5549935e+00   3.5026290e+02  -9.8494194e+00   4.1351419e+02   1.1407252e+01   2.3991671e+02   1.1012124e+02   1.8741510e+02  -4.2560312e+01   3.8907581e+02   4.5926452e+00   3.6334290e+02   3.3368374e+01   3.8823159e+02   9.5981910e+01   2.8806839e+02   5.6261419e+00   4.9251258e+02  -9.3642323e+00   3.0773774e+02   2.4948077e+01   2.8743677e+02   1.3331510e+01   4.2438194e+02   2.9411381e+01   4.4459097e+02   1.2949174e+01   4.2979935e+02   1.6454116e+01   4.4814226e+02   2.2030877e+01   3.2770516e+02  -7.6963871e-01   5.5395323e+02   4.0653097e+01   3.7759065e+02   2.0044684e+01   3.6195613e+02   1.2602839e+00   3.9556871e+02   2.7638374e+01   3.9722510e+02   2.5548876e+00   3.5207097e+02   2.0467548e+01   4.1255290e+02   1.7529316e+01   2.6224903e+02   2.1303626e+01   3.1703516e+02   1.7020413e+01   3.7753419e+02   2.0831135e+01   3.9175355e+02   2.0060361e+01   2.8213581e+02   4.0610710e+00   5.4420032e+02  -2.7140903e+00   3.9952742e+02   2.2729097e+01   3.8922510e+02   1.4434888e+01   4.4536510e+02   3.5136876e+00   3.6098935e+02  -1.4408826e+01   2.7392129e+02   4.0404361e+01   6.5561806e+02   1.1904748e+01   5.2643677e+02   4.8293445e+01   6.1234516e+02   5.6432258e-01   3.2564542e+02  -1.0153135e+01   3.0596097e+02   8.0247742e-01   5.0725903e+02   1.6446052e+01   3.9397806e+02  -9.1837290e+00   1.2324226e+02   1.9456933e+02   4.4817355e+02  -2.3326787e+01   3.9591903e+02  -1.9096774e-03   5.2742516e+02   7.3782452e+00   1.8443032e+02   2.6035041e+02   3.4332806e+02   3.2096981e+01   3.2155510e+02   1.2127849e+02   5.2097516e+02   2.8836000e+00   3.4622510e+02  -5.0845112e+01   3.6608387e+02  -1.7480000e+00   2.2836323e+02   9.8273935e+00
   3.5870839e+02  -3.3611871e+00   5.1257000e+02   2.6822465e+01   3.8720387e+02   1.4486271e+01   2.4398510e+02   2.9954088e+01   4.2650510e+02  -3.0431455e+00   3.5022510e+02   3.3604888e+01   2.6336290e+02   1.4334129e+02   4.5894710e+02   3.3594555e+01   4.8394194e+02   7.3991182e-01   6.6173806e+02   6.4648258e+00   4.7314290e+02   2.3501794e+01   5.1326516e+02   1.2068465e+01   3.8979032e+02   1.2020968e+01   3.8819452e+02   4.7003471e+01   4.4881839e+02   1.6909368e+01   4.3484226e+02   4.7713290e+00   6.2307677e+02   3.9827729e+01   2.7307510e+02   2.0429689e+02   3.8190258e+02   8.2682581e-01   5.1693258e+02   7.7089419e+00   3.2750839e+02   2.1808361e+01   4.2978806e+02   3.7435019e+01   4.0050510e+02  -3.0797512e+01   4.9759710e+02  -3.4193806e+00   4.5858806e+02  -3.5709161e+00   4.0169129e+02   2.6147097e-01   4.3322290e+02   8.5376516e+00   4.9397677e+02   2.3705729e+01   4.6930516e+02   4.6141394e+01   4.4447129e+02   2.3976168e+01   3.7960452e+02   1.0787445e+01   3.7159774e+02   4.3784761e+01   3.9864903e+02   4.7247110e+01   4.3086968e+02  -2.8148929e+01   3.8738710e+02   2.4011935e+01   5.6038484e+02   4.8429535e+01   4.8170387e+02   4.4053690e+01   4.4365510e+02   6.6130488e+01   4.0491839e+02   3.3331368e+01   2.8005097e+02   3.4607535e+01   3.6180226e+02   2.1592594e+01   4.3674510e+02   1.7493288e+01   2.9036510e+02   2.4081369e+02   4.6000742e+02   3.8876503e+01   4.0475355e+02   1.9056813e+01   4.1123323e+02   3.5930697e+01   1.8169510e+02   3.2607288e+01   4.0976903e+02   6.3665252e+01   3.8158194e+02   2.5858929e+01   3.9997510e+02  -1.1555112e+01   3.0985258e+02   2.5685665e+01   3.2100065e+02   8.8296258e+00   2.1226548e+02   1.2270779e+02   4.0500419e+02   1.7261161e+00   2.3485032e+02   3.1345523e+01   5.3146645e+02   3.3850748e+01   5.1255194e+02   1.0036262e+02   4.1068097e+02   3.8921652e+01   4.9720065e+02   1.5019110e+01   4.6972290e+02   2.1837006e+01   5.4039032e+02   5.7295871e+01   3.6812510e+02   3.0452888e+01   3.3946355e+02   2.6123561e+01   2.9973516e+02   1.7391187e+01   2.6538161e+02   2.4511729e+01   3.4756935e+02   4.3800581e+01   1.2309226e+02   9.8708426e+01   4.3210032e+02   2.3706839e+00   3.4487710e+02   9.9214452e+00   4.5898452e+02   9.0289806e+00   4.1604065e+02   3.1365458e+01   2.5909806e+02  -7.0687742e-01   3.1116774e+02  -1.1195032e+01   4.6202839e+02   1.1247406e+01   5.4895323e+02   1.8298903e+01   6.7968548e+02   8.5083871e+00   4.6219161e+02   2.1411445e+01   4.6191742e+02  -2.0710168e+01   5.1500323e+02   5.6507806e+01   3.5879355e+02   9.0171613e+00   3.1230516e+02  -8.1118710e-01   3.6928645e+02   4.6628903e+00   3.5242000e+02   6.2075432e+01   5.3198677e+02   7.6662194e+00   3.5095871e+02   3.0319755e+01   3.5775645e+02   1.5302387e+01   4.3616774e+02  -1.6805355e+01   3.7106839e+02   2.7451303e+01   2.5132613e+02   1.8655226e+00   4.6994677e+02   4.3441032e+01   2.7870710e+02  -1.5809794e+01   3.7626290e+02   2.5120581e+01   4.2994419e+02  -5.2714839e-01   2.3334671e+02   7.7886839e+01   1.6798510e+02  -5.3865912e+01   3.7750581e+02   1.5238245e+01   4.2677290e+02   2.5773974e+01   4.3942159e+02   1.2340671e+02   2.7887839e+02   8.3113419e+00   5.8660258e+02   1.4148568e+01   4.1378774e+02   1.7374077e+01   3.2581677e+02   2.5491110e+01   5.7862194e+02   4.7972181e+01   4.1674097e+02   2.0647174e+01   4.4683935e+02   1.6940916e+01   5.7114226e+02   2.7480877e+01   3.1579516e+02   1.8085316e+02   5.4771323e+02   3.6062297e+01   3.7068065e+02   1.3067484e+01   3.5866613e+02   1.6713484e+01   3.7637871e+02   2.3273574e+01   3.5365510e+02   3.0140488e+01   2.9697097e+02   1.8975548e+01   3.6760290e+02   3.8895316e+01   2.7733903e+02   3.1906426e+01   2.9469516e+02   1.8997613e+01   4.1000419e+02   2.0473535e+01   4.2089355e+02   1.7159161e+01   2.8646581e+02  -2.0525329e+01   5.6472032e+02  -1.2975690e+01   3.5357742e+02   1.8750968e+00   4.1098510e+02   2.8024088e+01   3.4369510e+02   6.5972876e+00   3.5469935e+02  -3.6135626e+01   2.5064129e+02   8.8867613e+00   5.3471806e+02   2.7726748e+01   5.6553677e+02   6.2654452e+00   5.9644516e+02   2.0836323e+01   2.7616542e+02  -4.8147355e+00   2.4525097e+02   2.3692774e+00   4.6387903e+02  -2.3354839e-01   3.2711806e+02  -2.4684929e+01   9.0772258e+01   1.4278693e+02   3.8831355e+02  -3.4827987e+01   3.3119903e+02  -1.7394310e+01   4.7137516e+02   1.4172245e+01   3.2072032e+02   1.0605721e+02   2.4651806e+02   1.1171781e+01   2.5727510e+02   1.1937089e+02   5.1476516e+02  -2.0359600e+01   2.6736510e+02  -4.4536312e+01   3.5894387e+02  -1.7986800e+01   1.9751323e+02  -1.0134606e+01
   3.8660839e+02   7.9268129e+00   4.8672000e+02   3.5130465e+01   3.6091387e+02   2.0779471e+01   2.9998510e+02  -9.5912399e-02   4.2165510e+02  -2.1795145e+01   3.6617510e+02   1.7328888e+01   3.6394290e+02   1.4571489e+02   4.5299710e+02   8.7805548e+00   4.8460194e+02  -4.1228882e+00   6.4226806e+02   2.7642426e+01   5.3005290e+02   9.1889935e+00   5.0088516e+02   2.7678865e+01   4.0060032e+02   3.4616774e-01   3.6067452e+02   1.6685071e+01   5.1390839e+02  -1.8587832e+01   3.0836226e+02   1.2179729e+01   6.7945677e+02   4.4673290e+00   3.1955510e+02   1.8605849e+02   3.6699258e+02   1.5779626e+01   5.0731258e+02  -6.9014581e+00   3.3679839e+02  -4.6483871e-01   4.4092806e+02   3.8238194e+00   4.2474510e+02  -1.5736712e+01   4.8312710e+02  -1.3881781e+01   5.1420806e+02   1.7129484e+01   3.9998129e+02   1.3248271e+01   4.2898290e+02   2.6406852e+01   5.5040677e+02  -6.6867097e-01   4.9911516e+02   3.6846594e+01   4.6713129e+02   1.0023368e+01   4.3798452e+02   2.2167045e+01   4.1221774e+02   3.4451613e+00   3.7341903e+02   4.4695510e+01   4.3548968e+02   6.3914710e+00   3.9460710e+02   2.6744335e+01   5.1709484e+02   1.8462735e+01   5.1642387e+02   2.0846090e+01   4.0912510e+02   5.1792888e+01   4.1462839e+02   9.0245677e+00   2.6162097e+02   2.3751935e+01   3.9584226e+02   2.4489394e+01   4.1727510e+02   2.2810888e+01   2.3941510e+02   2.0688969e+02   4.5133742e+02   2.8000103e+01   3.9679355e+02   2.6693613e+01   3.9680323e+02   3.0365097e+01   2.0393510e+02   5.1580876e+00   3.6704903e+02   1.9702852e+01   3.5215194e+02   1.1933329e+01   4.0707510e+02  -5.2311240e-01   3.5218258e+02   2.4539265e+01   3.5652065e+02   6.3680258e+00   2.3454548e+02   1.0782539e+02   4.0910419e+02   3.6778116e+01   2.5871032e+02   2.6816723e+01   4.6794645e+02   1.4592348e+01   4.0236194e+02   8.2467819e+01   4.3787097e+02   2.3696452e+01   4.6748065e+02   2.4686710e+01   4.1548290e+02   3.6062065e+00   5.2906032e+02   4.8342271e+01   3.8088510e+02   1.2622088e+01   3.7274355e+02   3.4561161e+01   3.1777516e+02   2.8467987e+01   3.2257161e+02   7.1765290e+00   3.3308935e+02   1.2528981e+01   1.2604226e+02   1.4385243e+02   4.1020032e+02   1.5272684e+01   3.7415710e+02   5.0090452e+00   4.3075452e+02   8.0738065e-01   4.2742065e+02   1.7885058e+01   2.2543806e+02   1.4655923e+01   3.1354774e+02   2.6144568e+01   3.8407839e+02   4.6434065e+00   5.1204323e+02   3.0671703e+01   6.2983548e+02   4.4826387e+01   4.8563161e+02   3.3916245e+01   4.7667742e+02  -3.8560968e+01   5.8133323e+02   4.8214065e+00   3.4469355e+02   2.4675161e+01   2.9444516e+02   1.8976129e+00   3.8976645e+02  -6.4555097e+00   4.3461000e+02   6.6070232e+01   4.6407677e+02  -2.2850981e+01   3.5414871e+02   6.0645548e+00   3.1270645e+02   1.9616387e+01   5.1235774e+02   8.5294452e+00   3.5092839e+02   1.4022503e+01   2.3941613e+02   3.5783226e+00   4.7028677e+02   4.6033832e+01   3.9613710e+02  -1.4964194e+01   4.0035290e+02   2.6233806e+00   4.4598419e+02  -2.1810348e+01   2.0467671e+02   6.8420439e+01   1.9703510e+02  -5.3049912e+01   3.4674581e+02   2.9599045e+01   4.0825290e+02   2.2495574e+01   3.5295159e+02   9.8904310e+01   3.0977839e+02  -1.6200658e+01   6.2689258e+02  -1.1463226e-01   4.3616774e+02   2.5863677e+01   3.6219677e+02   1.8010710e+01   5.3752194e+02   2.3410181e+01   4.2745097e+02   1.6320374e+01   4.8450935e+02   4.6473161e+00   5.8719226e+02   4.1576877e+01   2.4193516e+02   8.8001961e+01   5.4148323e+02   1.2370697e+01   3.8845065e+02   8.4158839e+00   3.0466613e+02   1.2313484e+01   2.0856871e+02   9.7483742e+00   3.4836510e+02  -4.4363124e+00   2.4850097e+02   2.1043148e+01   3.1003290e+02   1.9970916e+01   3.2795903e+02   3.1476826e+01   3.0117516e+02   2.1379213e+01   3.5672419e+02   3.0345935e+01   4.5670355e+02   4.5244361e+01   2.8270581e+02   2.8875471e+01   5.5996032e+02  -2.3264890e+01   4.1757742e+02   1.5145097e+01   4.9050510e+02   3.3802488e+01   4.3912510e+02   1.4442888e+01   3.3617935e+02  -3.0854026e+01   3.0311129e+02  -6.0083871e-01   5.2447806e+02  -1.0884052e+01   5.7200677e+02   1.3557845e+01   5.9644516e+02   2.2663226e+00   3.9883542e+02  -9.9583355e+00   2.2049097e+02   1.0680077e+01   3.9292903e+02   6.3524516e+00   3.3664806e+02  -1.9597329e+01   1.0329226e+02   1.7588533e+02   3.5821355e+02  -4.1129987e+01   3.4767903e+02   1.0147290e+01   4.1379516e+02   2.1486452e+00   3.9091032e+02  -2.6977987e+01   1.9860806e+02   7.4845806e+00   2.6212510e+02   1.1593289e+02   5.6229516e+02  -1.2120000e+00   3.3631510e+02  -5.0862312e+01   3.6994387e+02   1.0663200e+01   2.5246323e+02   9.0493935e+00
   3.8636839e+02   1.6660129e+00   5.3176000e+02   2.8237265e+01   4.1510387e+02   2.4014271e+01   3.1888510e+02   2.6012088e+01   4.0617510e+02  -1.4567455e+00   4.1246510e+02   2.6045688e+01   3.0715290e+02   1.9409809e+02   4.8785710e+02   2.3661755e+01   5.0213194e+02   9.9047118e+00   6.4707806e+02   4.3307626e+01   5.5909290e+02   1.4725794e+01   5.4235516e+02   1.5451265e+01   4.1822032e+02   1.7036568e+01   3.8019452e+02   5.4034710e+00   4.6548839e+02   1.9425768e+01   4.0632226e+02   8.2429290e+00   6.9073677e+02   1.0794929e+01   3.1393510e+02   1.9626809e+02   3.3628258e+02  -6.3835742e+00   4.7488258e+02   2.3072942e+01   3.2079839e+02   1.4725161e+01   4.3782806e+02  -1.6818065e-01   4.3060510e+02  -2.3595512e+01   4.5921710e+02  -5.4989806e+00   4.5949806e+02   1.1696284e+01   4.2688129e+02   1.1096271e+01   4.2670290e+02   2.8059252e+01   6.0202677e+02   1.2101729e+01   5.0321516e+02   2.5048594e+01   4.5113129e+02   4.7203368e+01   4.5512452e+02   1.4985845e+01   3.7850774e+02   3.0851961e+01   3.8279903e+02   6.2705110e+01   4.5277968e+02   9.0482710e+00   3.8807710e+02   6.1167355e+00   5.1171484e+02   1.8133135e+01   4.6489387e+02   5.3638490e+01   4.2522510e+02   3.7174888e+01   3.9924839e+02   6.1649677e+00   2.9405097e+02   1.9677535e+01   4.3341226e+02   2.4583794e+01   4.3850510e+02   3.1062488e+01   2.6060510e+02   2.0143449e+02   5.1738742e+02   1.4996103e+01   4.1017355e+02   1.8813213e+01   3.8842323e+02   4.2945497e+01   2.1941510e+02   2.7589688e+01   3.7495903e+02   2.8220052e+01   4.1601194e+02   3.7745290e+00   3.9417510e+02  -2.8411124e+00   2.8899258e+02   3.0644645e+00   3.7280065e+02   7.0656258e+00   2.3892548e+02   9.8194994e+01   4.4448419e+02   3.2137716e+01   2.3942032e+02   4.4999226e+00   4.1389645e+02   3.5346348e+01   4.1431194e+02   6.7181819e+01   3.6420097e+02   3.7590052e+01   4.9148065e+02   2.1766710e+01   4.0596290e+02   2.3507806e+01   5.7568032e+02   4.4762671e+01   3.9398510e+02   1.7640876e+00   3.9674355e+02   4.0731161e+01   3.3492516e+02   1.6285987e+01   3.5529161e+02   1.6178929e+01   2.9661935e+02   2.2586581e+01   1.5404226e+02   1.6228243e+02   3.9777032e+02   4.3877084e+01   4.0963710e+02   2.1590645e+01   4.3332452e+02   6.4617806e+00   4.1014065e+02   2.5227458e+01   2.6562806e+02  -8.6092774e+00   3.9035774e+02   1.5609768e+01   4.6618839e+02   1.4494606e+01   4.6342323e+02   2.2091303e+01   5.5954548e+02   1.4689587e+01   5.1782161e+02   2.6211045e+01   4.9000742e+02  -3.4627368e+01   5.9400323e+02   2.1947806e+01   3.6588355e+02   1.8799613e+00   3.3049516e+02   1.6253613e+01   4.2214645e+02   2.3104090e+01   4.6832000e+02   4.1273432e+01   4.5412677e+02  -3.0549806e+00   3.4324871e+02   1.7606555e+01   3.2541645e+02   4.1889587e+01   4.6888774e+02   2.3577045e+01   3.8582839e+02   2.5650503e+01   3.0113613e+02   2.9360723e+01   4.4285677e+02   7.6888232e+01   3.2256710e+02   1.4914065e+00   4.1626290e+02   1.3630581e+01   4.3222419e+02   9.2904516e+00   2.7724671e+02   1.0465484e+02   2.0969510e+02  -3.7012712e+01   3.2893581e+02   1.4353845e+01   4.2434290e+02   5.5883742e+00   3.6271159e+02   8.3833510e+01   3.0339839e+02   8.6897419e+00   6.8556258e+02   5.7117677e+00   4.8735774e+02  -8.7015226e+00   3.9315677e+02   1.9583910e+01   5.0895194e+02  -4.5942194e+00   4.6274097e+02   2.1357174e+01   4.6802935e+02   2.0865716e+01   5.4990226e+02   3.4840077e+01   2.1236516e+02   1.1145756e+02   5.2800323e+02   1.0209097e+01   3.3087065e+02   5.5422839e+00   3.2719613e+02   1.2891084e+01   2.7209871e+02   1.2855974e+01   4.0022510e+02   1.2264888e+01   2.7264097e+02   3.3871948e+01   3.2870290e+02  -5.3726839e+00   3.3214903e+02   5.1416258e+00   2.6493516e+02  -4.5315871e+00   3.2153419e+02   5.5011355e+00   4.0794355e+02   6.1051613e+00   2.7756581e+02  -1.3713329e+01   5.5391032e+02   3.0791097e+00   3.6533742e+02   1.8604297e+01   4.7927510e+02   2.8560888e+01   5.3265510e+02   3.0010488e+01   3.0379935e+02  -2.2453626e+01   3.2830129e+02  -1.1136039e+01   5.6037806e+02  -1.7756052e+01   4.9005677e+02   2.4683845e+01   5.5920516e+02   8.4355226e+00   3.9921542e+02   2.5312645e+00   2.2815097e+02  -5.9327226e+00   3.8772903e+02   1.0858452e+01   2.9221806e+02  -1.7702929e+01   1.1981226e+02   2.6327373e+02   3.8869355e+02  -5.6998387e+01   4.0296903e+02  -3.6159097e+00   4.7174516e+02  -5.7473548e+00   3.3995032e+02   1.6098813e+01   2.5946806e+02  -1.5244219e+01   2.7169510e+02   1.5021729e+02   6.3750516e+02  -8.6880000e-01   3.2050510e+02  -5.1737512e+01   3.6627387e+02   1.0666800e+01   2.5874323e+02  -6.0730065e+00
   3.7160839e+02   1.6606813e+01   5.4176000e+02   2.3297265e+01   3.6282387e+02   1.7006671e+01   2.9179510e+02   1.0799288e+01   4.1188510e+02  -9.3935455e+00   4.6136510e+02   1.2183688e+01   3.3694290e+02   1.9129489e+02   5.2371710e+02   6.9329548e+00   5.2384194e+02   1.0507912e+01   6.2859806e+02   1.6406026e+01   5.6481290e+02   1.5028194e+01   4.7692516e+02   2.9305665e+01   3.2584032e+02  -1.0283032e+01   3.7076452e+02   2.5307871e+01   4.5200839e+02   3.7041677e+00   3.7832226e+02   8.8729290e+00   6.3526677e+02   4.8952529e+01   3.3527510e+02   2.3570089e+02   4.0475258e+02   1.6718826e+01   5.8588258e+02   2.6242942e+01   3.4550839e+02   1.3028361e+01   4.4935806e+02   2.8109419e+01   4.1455510e+02  -4.2261512e+01   4.8312710e+02  -6.4517806e+00   5.1368806e+02   1.7831084e+01   4.3993129e+02   9.5322710e+00   4.8198290e+02   1.5406852e+01   4.5964677e+02   2.4402129e+01   5.0316516e+02   4.0762594e+01   5.4442129e+02   1.3740168e+01   4.1346452e+02   5.4698645e+01   3.3878774e+02   3.4095613e+00   3.5955903e+02   6.7044310e+01   4.2720968e+02  -5.5661290e+00   3.3691710e+02   3.4309535e+01   5.8314484e+02   2.2698735e+01   4.4804387e+02   6.8746490e+01   5.3603510e+02   5.1970088e+01   3.8700839e+02  -1.9058323e+00   2.3676097e+02   6.4073548e-01   4.1718226e+02   9.7219355e-01   4.2955510e+02   4.2638488e+01   3.2636510e+02   2.1155369e+02   4.2700742e+02   2.9466503e+01   4.5413355e+02   2.7016413e+01   4.2384323e+02   1.4781897e+01   2.0412510e+02  -6.0871124e+00   3.6857903e+02   2.1960452e+01   3.7058194e+02   3.0738929e+01   4.1047510e+02  -2.3745112e+01   3.1951258e+02   8.8228645e+00   4.1557065e+02   2.2694026e+01   2.2468548e+02   9.9714194e+01   4.0514419e+02   3.2284916e+01   2.4561032e+02   3.6054723e+01   3.8265645e+02   4.2035548e+01   4.7479194e+02   9.2053419e+01   3.2201097e+02   3.8725252e+01   4.8287065e+02   7.1785510e+01   4.2777290e+02   1.2383006e+01   6.4768032e+02   5.1762671e+01   4.8831510e+02   2.5177688e+01   5.1132355e+02   4.3664761e+01   4.1820516e+02   2.3243587e+01   3.9757161e+02   4.8226529e+01   3.4494935e+02   2.4150181e+01   1.4619226e+02   1.2791043e+02   3.9586032e+02   2.1699884e+01   3.9349710e+02   2.5121845e+01   3.8594452e+02   3.9221806e+00   3.3900065e+02   8.3886581e+00   3.8662806e+02   6.9507226e+00   4.1063774e+02   1.1987368e+01   4.8207839e+02   2.0963406e+01   3.5723323e+02   2.4465032e+00   4.7206548e+02   7.0679871e+00   4.5619161e+02   9.8914452e+00   3.6519742e+02   2.0274323e+00   5.8238323e+02   1.6977406e+01   3.8584355e+02   1.7233161e+01   3.2039516e+02  -1.9883871e+00   3.4838645e+02   1.7714890e+01   3.9713000e+02   5.3828632e+01   4.3769677e+02  -2.6005806e+00   3.2729871e+02   1.8022555e+01   3.0265645e+02   3.7280387e+01   3.9335774e+02   6.2394452e+00   4.0711839e+02  -5.5226968e+00   2.4994613e+02   2.9785923e+01   3.4956677e+02   4.1551432e+01   3.1161710e+02  -1.3922594e+01   3.1259290e+02   1.5941806e+00   3.7865419e+02   1.7716052e+01   3.0877671e+02   8.7182439e+01   1.5188510e+02  -4.2147912e+01   3.6988581e+02   2.7507845e+01   4.6325290e+02   1.7565574e+01   3.8066159e+02   1.1896751e+02   3.6148839e+02   1.6042542e+01   6.6970258e+02   3.2740568e+01   5.3935774e+02   1.6088477e+01   3.8238677e+02   3.2685510e+01   5.0119194e+02   6.7865806e+00   4.2726097e+02   2.0285574e+01   5.4174935e+02   1.3448116e+01   4.8976226e+02   4.0751277e+01   2.2765516e+02   1.2794436e+02   4.9567323e+02   1.7225497e+01   3.3473065e+02   2.3993484e+01   3.5542613e+02   3.4632684e+01   3.1933871e+02  -4.0322581e-01   4.2422510e+02   1.7394888e+01   3.2816097e+02   2.1000348e+01   3.3250290e+02   1.9173316e+01   3.2052903e+02   3.0311226e+01   3.2708516e+02   8.1664129e+00   3.7096419e+02   1.6166735e+01   3.9475355e+02   2.0300361e+01   2.3522581e+02   6.2438710e+00   4.7382032e+02   2.1576310e+01   3.7490742e+02  -3.7313032e+00   4.8784510e+02   2.2115288e+01   4.9331510e+02   3.0627688e+01   3.3264935e+02  -1.4901626e+01   2.9002129e+02   1.2063613e+00   4.8823806e+02   1.9395148e+01   4.8534677e+02   2.3870645e+01   4.8987516e+02  -1.1680774e+00   4.7564542e+02  -2.6331355e+00   2.7649097e+02  -4.4599226e+00   3.9334903e+02   1.0838852e+01   2.9568806e+02   4.6394710e+00   1.5605226e+02   2.7580453e+02   4.1307355e+02  -5.0278787e+01   4.3510903e+02  -2.3517110e+01   5.1769516e+02   3.5266452e+00   3.7267032e+02   2.2141213e+01   2.8779806e+02   3.3399381e+01   2.3222510e+02   1.5718489e+02   6.3271516e+02  -2.6560000e-01   4.0927510e+02  -3.6459112e+01   3.1527387e+02   3.1696800e+01   2.7917323e+02   1.6725935e+00
   3.7175839e+02  -8.6451871e+00   5.4491000e+02   4.7095265e+01   3.6596387e+02   2.3805471e+01   2.8284510e+02   3.3415288e+01   3.2246510e+02  -9.3799455e+00   3.9688510e+02   2.3202088e+01   3.0068290e+02   1.7993569e+02   4.5652710e+02   3.1548155e+01   5.0246194e+02  -1.5501688e+01   6.1230806e+02   1.2229226e+01   5.3824290e+02   3.1433794e+01   5.0345516e+02   2.2513265e+01   4.8984032e+02   1.0446968e+01   3.7014452e+02   1.4637471e+01   4.2781839e+02   1.4893677e+00   3.7679226e+02   2.3185329e+01   5.9030677e+02   2.0359329e+01   3.0074510e+02   1.9851329e+02   3.9709258e+02   1.2661626e+01   5.8645258e+02   3.2337342e+01   3.6926839e+02   8.5075613e+00   4.1859806e+02   1.9040219e+01   3.7712510e+02  -4.7127112e+01   5.4826710e+02  -6.3829806e+00   4.0368806e+02   2.0971084e+01   4.0436129e+02   1.5166787e+02   4.5941290e+02   2.2302452e+01   6.2383677e+02   1.4696929e+01   6.0297516e+02   2.8017794e+01   4.9590129e+02   1.1291768e+01   2.8351452e+02   1.8923465e+02   2.9588774e+02  -2.6284387e+00   3.2826903e+02   3.2357510e+01   4.4448968e+02  -7.2885290e+00   2.2096710e+02   1.2121554e+02   4.7866484e+02   1.2437135e+01   4.5499387e+02   7.1670490e+01   5.3660510e+02   4.3314488e+01   3.8691839e+02   6.5313677e+00   2.2800097e+02   2.7201535e+01   4.3456226e+02   2.1391794e+01   4.6903510e+02   5.7910088e+01   3.0760510e+02   2.2848449e+02   3.7081742e+02   3.4817032e+00   5.0260355e+02   2.7278813e+01   3.6151323e+02   1.6808297e+01   2.3379510e+02  -7.4607124e+00   3.4214903e+02   4.8694852e+01   4.0001194e+02   2.2624529e+01   3.4032510e+02  -4.3831124e+00   3.3780258e+02   1.8879665e+01   3.6138065e+02  -1.6077419e-01   2.4388548e+02   1.0945819e+02   4.7281419e+02  -1.1786839e+00   2.0128032e+02   3.4611226e+00   4.1836645e+02   1.1368748e+01   4.0693194e+02   7.0812219e+01   2.4735097e+02   3.5848052e+01   4.0372065e+02   2.8887510e+01   4.0248290e+02   4.5736206e+01   6.2720032e+02   2.0731071e+01   5.0379510e+02   1.6839288e+01   4.5470355e+02   1.4714361e+01   3.9034516e+02   9.8123871e+00   3.5076161e+02   2.8821329e+01   3.2165935e+02   9.6333806e+00   1.2623226e+02   1.1355723e+02   4.4086032e+02   2.5199884e+01   3.5987710e+02   1.2341445e+01   3.7251452e+02   2.2846581e+01   3.8947065e+02   2.2261058e+01   2.4885806e+02   5.5923226e+00   4.3287774e+02  -3.3118323e+00   5.8091839e+02   2.6366206e+01   4.5676323e+02   4.0334103e+01   5.1168548e+02   9.2783871e+00   4.2026161e+02   1.0085845e+01   3.0977742e+02  -9.4489677e+00   4.8986323e+02   2.8139006e+01   4.1364355e+02   1.6109161e+01   3.5292516e+02  -2.4007871e+00   3.7590645e+02   1.6943290e+01   3.6837000e+02   6.4609432e+01   5.0488677e+02  -4.5457806e+00   3.8791871e+02   1.3652955e+01   3.3403645e+02   4.6059987e+01   3.7921774e+02   1.7940645e+01   4.2735839e+02   1.9288103e+01   2.5684613e+02   1.3853923e+01   3.6885677e+02   7.5858232e+01   2.8123710e+02  -2.3492194e+01   3.1526290e+02   2.7810581e+01   3.7318419e+02   8.6836516e+00   2.9686671e+02   6.0475239e+01   1.5188510e+02  -4.9527912e+01   3.5650581e+02  -5.3717548e+00   3.5196290e+02   1.6608774e+01   3.5666159e+02   9.3217510e+01   3.3187839e+02  -1.8498658e+01   5.4451258e+02   4.9457677e+00   3.4316774e+02   1.1693677e+01   3.4781677e+02   1.5641110e+01   5.1005194e+02   1.5987781e+01   4.2112097e+02   3.5396774e+01   5.2655935e+02   2.3763316e+01   3.7100226e+02   2.0292077e+01   2.3689516e+02   1.2297516e+02   4.7429323e+02   4.1405897e+01   3.3554065e+02  -1.3781316e+01   3.6885613e+02   8.7982839e+00   3.2252871e+02  -2.1748426e+01   3.7517510e+02  -1.0011112e+01   3.4954097e+02   8.6299484e+00   4.0055290e+02   1.5259316e+01   3.0371903e+02   1.3160258e+00   3.4188516e+02  -1.0397587e+01   3.2138419e+02   1.2173135e+01   4.2156355e+02   1.4295561e+01   2.5284581e+02  -2.5957290e+00   4.3734032e+02   1.0784710e+01   3.6824742e+02   7.3714968e+00   4.5122510e+02   1.2564888e+01   4.6698510e+02   4.4024088e+01   2.6588935e+02  -2.5370826e+01   2.4216129e+02  -6.8648387e+00   5.3056806e+02   6.4387484e+00   4.5824677e+02  -7.2135484e-01   5.1153516e+02   2.2099123e+01   4.1069542e+02  -4.9571355e+00   2.7920097e+02  -1.1016723e+01   4.2911903e+02   3.4497252e+01   3.3287806e+02  -1.3955729e+01   1.2443226e+02   2.0938413e+02   3.8826355e+02  -4.6913987e+01   3.9843903e+02  -2.1303510e+01   4.9953516e+02  -2.9390555e+01   4.1252032e+02   2.1932129e+00   3.1246806e+02   4.1857806e+00   3.0512510e+02   1.6106289e+02   6.0950516e+02  -1.1148800e+01   3.7646510e+02  -4.5114312e+01   2.9817387e+02   9.9748000e+00   2.4479323e+02  -8.4370065e+00
   3.9470839e+02   8.3288129e+00   5.4181000e+02   1.9763265e+01   3.9053387e+02   9.2987097e-01   2.6627510e+02   3.7408876e+00   3.9460510e+02   5.9888545e+00   4.3631510e+02   2.9476876e+00   3.3794290e+02   2.0326489e+02   4.3885710e+02   1.8241755e+01   4.9332194e+02   5.4195118e+00   5.7826806e+02   3.1142426e+01   4.9357290e+02   1.0917394e+01   5.0473516e+02  -2.3991355e+00   3.9537032e+02   1.8534568e+01   3.9391452e+02   1.5405871e+01   3.8938839e+02  -1.2716232e+01   3.8084226e+02   2.4761329e+01   6.6373677e+02  -7.0507097e-01   3.1836510e+02   2.2424369e+02   3.8451258e+02   6.0480258e+00   5.4812258e+02   1.2073742e+01   3.5374839e+02   9.7091613e+00   3.9754806e+02   1.2914219e+01   4.0936510e+02  -2.9796312e+01   4.6650710e+02   4.4478194e+00   4.4620806e+02   5.1949484e+01   3.7241129e+02   1.8098387e+02   4.6141290e+02   3.0522452e+01   5.6545677e+02   3.2747329e+01   5.6283516e+02   4.9518994e+01   4.7966129e+02   6.8309677e+00   2.8370452e+02   1.7255945e+02   3.2145774e+02   7.2759613e+00   3.4236903e+02   4.2319510e+01   4.2591968e+02  -3.1329290e+00   2.2365710e+02   1.3900034e+02   5.3509484e+02   1.7112735e+01   4.5213387e+02   5.7369290e+01   5.5831510e+02   6.7717688e+01   3.5157839e+02   3.0498568e+01   2.2838097e+02   2.9071135e+01   4.3099226e+02   3.1437394e+01   4.4179510e+02   3.3659288e+01   3.4641510e+02   1.9999969e+02   3.4748742e+02   4.6448103e+01   4.5836355e+02   3.1008013e+01   3.1761323e+02   4.2990297e+01   1.3788510e+02   1.3016209e+02   3.5947903e+02   3.8078452e+01   4.0096194e+02   3.0268529e+01   3.5637510e+02  -4.9671124e+00   3.2218258e+02   2.8179265e+01   1.8233065e+02   1.5973226e+01   2.3049548e+02   9.5869394e+01   4.5919419e+02   4.5820916e+01   1.7152032e+02   2.4891923e+01   5.0432645e+02   1.0261948e+01   4.3922194e+02   6.8329019e+01   2.9635097e+02   3.7588052e+01   4.9925065e+02   2.5475110e+01   4.1105290e+02   2.4050606e+01   6.5425032e+02   3.1137071e+01   4.4703510e+02   1.5900088e+01   4.0803355e+02   3.5207961e+01   3.5482516e+02   2.7743987e+01   3.5695161e+02   3.9946129e+01   3.3113935e+02   4.5014981e+01   1.5638226e+02   1.5828523e+02   4.4910032e+02   2.3390684e+01   3.6358710e+02   1.4234645e+01   3.6627452e+02   1.9395781e+01   3.2804065e+02   2.1405458e+01   2.4762806e+02   1.0740723e+01   4.0587774e+02   2.2178168e+01   5.5881839e+02   2.2454206e+01   4.8309323e+02   2.9947703e+01   4.7202548e+02   5.0711871e+00   4.3026161e+02   1.8035845e+01   3.7253742e+02  -3.1297677e+00   4.1267323e+02   4.5024206e+01   3.5084355e+02   1.3753161e+01   2.9225516e+02   5.5281290e-01   3.8766645e+02   2.0572490e+01   4.0346000e+02   4.8842232e+01   5.4964677e+02   4.6834194e+00   3.1295871e+02  -2.6402452e+00   3.7422645e+02   2.3074787e+01   3.7064774e+02   1.7486245e+01   3.9615839e+02   2.1014103e+01   2.3532613e+02   1.1385523e+01   3.5309677e+02   4.4689032e+01   3.0128710e+02   5.0438065e+00   3.5592290e+02   1.8647781e+01   3.7403419e+02  -5.2943484e+00   2.8129671e+02   8.7620839e+01   1.3665510e+02  -5.7549512e+01   3.9960581e+02   2.3420245e+01   3.3458290e+02   2.3049174e+01   3.6180159e+02   1.1009631e+02   3.4353839e+02   4.6185419e+00   5.3008258e+02  -3.9832258e-02   3.2363774e+02   2.2916077e+01   3.3791677e+02   2.5813110e+01   5.2224194e+02   3.0912581e+01   4.8316097e+02   5.0383574e+01   5.5393935e+02   1.4472916e+01   3.6271226e+02   3.9955277e+01   2.7355516e+02   1.8518236e+02   5.1219323e+02   5.8283897e+01   4.1497065e+02   2.1334284e+01   3.9195613e+02   4.5330284e+01   3.7123871e+02   8.3947742e+00   4.8379510e+02   2.1492876e+00   4.0702097e+02   2.2031548e+01   4.5708290e+02   2.8926916e+01   2.7319903e+02   1.1327626e+01   3.0660516e+02   3.1094813e+01   3.5848419e+02   2.4785135e+01   4.5785355e+02   9.3523613e+00   2.9651581e+02   3.1960671e+01   5.7601032e+02   5.2111097e+00   4.7814742e+02   2.1579497e+01   4.4307510e+02   1.0506888e+01   4.0384510e+02   1.1505288e+01   3.5888935e+02  -2.6860826e+01   2.7173129e+02   3.0099561e+01   5.9342806e+02   1.6359948e+01   5.7181677e+02   9.2330452e+00   5.4215516e+02   1.3799523e+01   3.5102542e+02  -2.0893535e+01   3.0049097e+02  -1.2139923e+01   4.5277903e+02   1.0224452e+01   3.9797806e+02  -2.5037290e+00   1.1805226e+02   1.9717453e+02   4.5393355e+02  -4.2357587e+01   4.1405903e+02  -1.0643110e+01   5.4079516e+02  -1.2641355e+01   4.9710032e+02   2.0566813e+01   3.3603806e+02   2.0770181e+01   3.1422510e+02   1.8948489e+02   5.4250516e+02   1.9521200e+01   3.4569510e+02  -5.1462712e+01   3.8736387e+02   9.7896000e+00   2.7674323e+02   1.4146994e+01
   4.1613839e+02  -4.8655871e+00   5.2643000e+02   5.8233665e+01   4.3268387e+02   2.4987871e+01   2.4988510e+02   4.2532088e+01   3.7946510e+02  -2.5849945e+01   4.0479510e+02   2.6592876e+00   2.8699290e+02   1.7908089e+02   4.7128710e+02   1.5647355e+01   4.7832194e+02   1.4429512e+01   5.8792806e+02   3.3369626e+01   4.8795290e+02   4.6036994e+01   4.7212516e+02   1.0879665e+01   3.4122032e+02   2.2056568e+01   4.1805452e+02   2.3524671e+01   4.5486839e+02   1.1755368e+01   3.5851226e+02   2.1547729e+01   6.2235677e+02   9.8853290e+00   3.2288510e+02   1.8079209e+02   3.4199258e+02   6.7396258e+00   4.9355258e+02   1.6819342e+01   3.5698839e+02   1.5919961e+01   3.6135806e+02   2.0289419e+01   4.6898510e+02  -3.9515912e+01   4.4774710e+02   2.1138619e+01   5.2382806e+02   7.8988387e-01   2.9688129e+02   1.0749627e+02   4.7832290e+02   2.9309652e+01   4.6488677e+02   2.4122929e+01   4.7740516e+02   2.0633394e+01   5.0770129e+02   2.9177677e+00   3.3984452e+02   2.1253825e+02   3.4416774e+02  -1.2110839e+01   3.5260903e+02   2.7930310e+01   3.4744968e+02   1.5246710e+00   2.5238710e+02   1.4239194e+02   5.6762484e+02   2.7610335e+01   4.8632387e+02   3.0494090e+01   5.1674510e+02   4.2663288e+01   3.9243839e+02   1.2899768e+01   2.4667097e+02   1.3897935e+01   4.1470226e+02   8.8805935e+00   4.5817510e+02   3.4248888e+01   2.6131510e+02   1.8718769e+02   5.0062742e+02   2.1436903e+01   4.1427355e+02   2.3485213e+01   4.3918323e+02   3.7404697e+01   1.4093510e+02   1.4157809e+02   3.6033903e+02   4.5579652e+01   3.6910194e+02   3.3373290e+00   3.9967510e+02   4.3688876e+00   3.2080258e+02   1.4479665e+01   3.7304065e+02   1.8642581e-01   2.2445548e+02   9.4872594e+01   4.7214419e+02   3.3684916e+01   2.1418032e+02   1.3089123e+01   5.5575645e+02   5.4947548e+01   4.9088194e+02   5.5196219e+01   3.6378097e+02   3.4383652e+01   4.5191065e+02   2.4452310e+01   5.2353290e+02   3.7292206e+01   6.1573032e+02   6.0408671e+01   4.0274510e+02   2.2063288e+01   3.8241355e+02   3.3307561e+01   2.7054516e+02   2.5436387e+01   2.9134161e+02   3.2004929e+01   3.4065935e+02   3.1303381e+01   1.2866226e+02   1.1964283e+02   4.5491032e+02   5.0545884e+01   3.6877710e+02   4.1994452e+00   4.2922452e+02   4.6897806e+00   3.2233065e+02   1.0672258e+01   1.8676806e+02   5.7995226e+00   2.9644774e+02   1.4172568e+01   4.4728839e+02   1.0796606e+01   4.3023323e+02   3.6216503e+01   5.2121548e+02  -7.1040129e+00   4.7132161e+02  -6.2489548e+00   3.6758742e+02  -2.1376774e-01   4.8005323e+02   2.2823806e+01   3.0164355e+02   2.0589161e+01   2.7301516e+02  -5.2379871e+00   3.7009645e+02   2.2738090e+01   3.5451000e+02   1.8188232e+01   5.2459677e+02  -3.7425806e+00   4.1610871e+02   4.8677548e+00   3.6775645e+02   1.4502387e+01   3.5007774e+02  -4.7281548e+00   4.1292839e+02   5.9125032e+00   2.7018613e+02   6.0667226e+00   4.3280677e+02   6.8982232e+01   3.2232710e+02  -4.7793935e+00   3.1378290e+02   1.4208981e+01   3.9537419e+02   7.2384516e+00   2.7529671e+02   8.0050839e+01   1.5522510e+02  -5.5655112e+01   3.7217581e+02   1.7754645e+01   3.1439290e+02  -6.1562581e-01   3.3461159e+02   9.5701510e+01   2.7496839e+02  -2.9858581e+00   4.4156258e+02   3.3176774e-01   2.9540774e+02  -2.4455226e+00   2.9500677e+02   1.0535910e+01   3.9719194e+02   1.4916581e+01   3.7278097e+02   3.2403974e+01   4.1693935e+02   1.2862916e+01   4.0133226e+02   1.2725677e+01   2.8379516e+02   1.0288316e+02   5.0948323e+02   3.5400697e+01   3.7849065e+02  -4.3173161e+00   3.6038613e+02   4.5758839e+00   3.8733871e+02  -1.7932258e+00   3.5398510e+02  -9.0759124e+00   3.2816097e+02   2.6203484e+00   4.1050290e+02  -1.8496684e+01   3.1548903e+02   2.1844258e+00   3.1446516e+02  -7.8239871e+00   3.3667419e+02   2.2399355e+00   4.3589355e+02   8.1091613e+00   2.5356581e+02   1.2916671e+01   5.4243032e+02  -9.7624903e+00   4.0567742e+02   1.3997097e+01   4.0893510e+02   2.3238088e+01   4.1541510e+02   1.1339688e+01   3.8188935e+02  -2.9550826e+01   2.4873129e+02   1.5595613e+00   5.6166806e+02   2.1407484e+00   5.4386677e+02   4.5759045e+01   6.0149516e+02  -1.4276774e+00   2.7045542e+02  -6.6879355e+00   2.7196097e+02  -1.1477523e+01   4.2701903e+02  -5.2847484e+00   3.6464806e+02   2.1402671e+01   1.0720226e+02   1.7476253e+02   3.7883355e+02  -5.2159587e+01   3.9019903e+02  -1.5164310e+01   4.9684516e+02   9.5646452e+00   5.7429032e+02  -4.5583871e+00   2.8698806e+02   1.7744181e+01   2.1107510e+02   1.2449689e+02   5.5208516e+02  -1.1295200e+01   3.4584510e+02  -3.5714712e+01   3.8084387e+02   3.6412000e+00   2.5798323e+02  -5.2022065e+00
   3.5936839e+02  -9.7039871e+00   4.8648000e+02   3.1149665e+01   3.8163387e+02   2.6187097e-01   3.1427510e+02   4.0620888e+01   4.1274510e+02  -1.0323455e+00   4.3412510e+02   1.0512888e+01   2.6157290e+02   1.5085449e+02   3.6804710e+02   1.2336555e+01   5.0146194e+02   2.0488312e+01   6.7573806e+02   3.6734826e+01   5.0343290e+02   9.5585935e+00   4.8297516e+02  -3.9883355e+00   5.4532032e+02  -9.9143226e-01   3.9419452e+02   3.2333471e+01   4.9329839e+02   3.9709677e+00   3.6584226e+02   2.9911329e+01   6.5007677e+02   3.9667729e+01   2.8498510e+02   1.5605409e+02   3.8823258e+02   8.3704258e+00   5.2645258e+02   7.0473419e+00   3.7312839e+02   2.5248761e+01   4.2982806e+02   1.4671819e+01   4.5893510e+02  -3.1521912e+01   5.1516710e+02  -1.0204981e+01   4.7597806e+02  -9.6211613e-01   2.6250129e+02   1.2324667e+02   4.3556290e+02   2.4020452e+01   5.0268677e+02  -1.2141071e+01   4.6202516e+02   3.1723794e+01   4.4594129e+02   2.8238568e+01   2.5784452e+02   1.8890825e+02   3.5721774e+02  -1.4634839e+01   3.9350903e+02   1.3278310e+01   4.0086968e+02   9.6310710e+00   2.8881710e+02   1.4852754e+02   6.2047484e+02   3.1622335e+01   4.5380387e+02   4.2045690e+01   4.2593510e+02   4.6258088e+01   3.9510839e+02  -8.8338323e+00   2.5167097e+02   1.6877935e+01   3.5484226e+02  -7.5060645e-01   4.1665510e+02   3.5430488e+01   2.6655510e+02   1.7257849e+02   4.7662742e+02   3.1166903e+01   4.0360355e+02   9.2988129e+00   4.0327323e+02   2.5517497e+01   1.3803510e+02   1.3886009e+02   3.2042903e+02   2.9912452e+01   3.8629194e+02  -1.4178710e+00   4.1367510e+02  -2.9601112e+01   2.8994258e+02   7.8984645e+00   3.5223065e+02   1.0141226e+01   2.1907548e+02   9.5972994e+01   3.8672419e+02   2.5188516e+01   2.2618032e+02   8.1291226e+00   4.9903645e+02   3.7445148e+01   5.1346194e+02   5.6669819e+01   3.6939097e+02   3.0934852e+01   4.3415065e+02   2.2113110e+01   4.9701290e+02   2.9753806e+01   5.2482032e+02   3.8871471e+01   3.7307510e+02   2.4868876e+00   3.7517355e+02   1.8126761e+01   3.3563516e+02   1.3291871e+00   2.1943161e+02  -8.3322710e+00   3.7451935e+02   1.2684581e+01   1.0238226e+02   9.4695226e+01   3.8372032e+02   8.2010839e+00   3.4958710e+02   1.9444645e+01   4.4132452e+02   2.6681781e+01   4.1038065e+02   1.3298258e+01   2.6305806e+02   9.8363226e+00   2.7592774e+02   1.4154168e+01   4.6365839e+02   1.7117006e+01   4.9638323e+02   4.3694503e+01   6.4916548e+02   2.7379987e+01   5.1069161e+02   2.5531445e+01   5.0648742e+02   3.1542323e+00   5.2400323e+02   1.4927806e+01   4.4393355e+02   2.1875961e+01   3.4668516e+02  -7.4215871e+00   3.5995645e+02   2.6219290e+01   3.6794000e+02   4.1303832e+01   6.0283677e+02   8.8082194e+00   3.8376871e+02   1.4934955e+01   3.9960645e+02   5.5384387e+01   4.1973774e+02   2.1039045e+01   4.1468839e+02   8.1517032e+00   2.6899613e+02  -1.6807742e-01   5.1642677e+02   4.8432632e+01   3.3518710e+02  -1.3478194e+01   4.0945290e+02   2.0225381e+01   4.5732419e+02   1.2282452e+01   3.1096671e+02   6.9057239e+01   1.9427510e+02  -4.9879112e+01   3.5341581e+02  -1.4545548e+00   3.8572290e+02   1.9147974e+01   3.9876159e+02   3.9809510e+01   2.5353839e+02   1.0728542e+01   5.6689258e+02   6.0653677e+00   3.7887774e+02   4.1406877e+01   3.0705677e+02   8.0919097e+00   4.6786194e+02   2.2932981e+01   4.0397097e+02   1.8198774e+01   4.1388935e+02   1.0346916e+01   4.5933226e+02   4.1225677e+01   3.1655516e+02   1.9283236e+02   5.1714323e+02   3.5267897e+01   4.4378065e+02   6.3194839e+00   3.6914613e+02   1.5965084e+01   3.4175871e+02   5.7131742e+00   3.4812510e+02   1.3102888e+01   3.1912097e+02   2.0533548e+01   3.8760290e+02   1.2915316e+01   2.6052903e+02   2.0301226e+01   2.6031516e+02   1.0268013e+01   3.5005419e+02   1.1499535e+01   4.2328355e+02   3.0679613e+00   3.3256581e+02  -5.1633290e+00   5.4563032e+02  -8.2849032e-01   3.2924742e+02   5.1114968e+00   4.1512510e+02   1.6792888e+01   5.0631510e+02  -4.0323124e+00   3.9502935e+02  -3.1082026e+01   2.7349129e+02   4.8876129e-01   5.1171806e+02  -3.8632516e+00   5.3943677e+02   9.8234452e+00   5.7877516e+02   1.0439923e+01   3.1707542e+02  -1.1227535e+01   2.3573097e+02   5.5608774e+00   3.9844903e+02  -1.9949148e+01   3.1121806e+02   1.1777071e+01   9.2202258e+01   1.4972253e+02   3.7274355e+02  -3.6052387e+01   3.0348903e+02  -1.1937510e+01   4.6369516e+02   2.0526645e+01   4.7981032e+02   3.3001290e-01   2.2351806e+02   1.2441781e+01   2.5479510e+02   1.1185929e+02   5.5197516e+02  -1.7916400e+01   3.5298510e+02  -3.7095912e+01   3.8236387e+02  -9.2404000e+00   2.2312323e+02  -5.2734065e+00
   3.6456839e+02  -1.8689987e+01   5.3329000e+02   2.1304865e+01   4.0606387e+02  -2.8325290e+00   2.9293510e+02   1.6188088e+01   3.8488510e+02  -2.3735455e+00   3.8122510e+02   2.5264888e+01   2.6868290e+02   1.1744569e+02   4.7733710e+02   2.1593355e+01   5.4355194e+02  -1.6688888e+01   6.5750806e+02   4.7322581e-01   5.2452290e+02   1.8251394e+01   4.8650516e+02  -8.0307355e+00   3.4065032e+02   2.0672168e+01   3.7953452e+02   3.9126271e+01   4.7262839e+02   1.5144568e+01   3.8532226e+02   3.3882929e+01   6.5768677e+02   1.0968929e+01   2.9274510e+02   1.5224329e+02   3.6485258e+02  -2.4809174e+01   4.8126258e+02  -5.7745806e-01   3.1469839e+02   1.7163161e+01   4.3411806e+02   2.6178619e+01   4.3093510e+02  -4.6471912e+01   4.8326710e+02  -3.8529806e+00   4.1706806e+02  -1.4793161e+00   2.5131129e+02   9.0861871e+01   4.2898290e+02  -3.1231484e+00   4.7335677e+02  -5.7446710e+00   4.4630516e+02   2.2601394e+01   4.3242129e+02   7.5016774e-01   2.2398452e+02   1.3514705e+02   4.1007774e+02   2.0566361e+01   4.3536903e+02   2.9839510e+01   4.6867968e+02  -1.1743729e+01   3.0470710e+02   1.8483634e+02   5.7476484e+02   2.1609135e+01   4.7456387e+02   1.8954890e+01   4.6655510e+02   4.6718488e+01   3.7986839e+02  -1.7384632e+01   2.8124097e+02   1.9423355e+00   3.5570226e+02   1.3840594e+01   3.8141510e+02   3.6109688e+01   2.3450510e+02   2.0181249e+02   5.1372742e+02   2.4478903e+01   3.4817355e+02   1.9013213e+01   3.9275323e+02   3.9689097e+01   1.3227510e+02   1.2194089e+02   3.8480903e+02   3.9282052e+01   3.9243194e+02   3.0190929e+01   4.4387510e+02  -3.2171124e+00   2.7970258e+02   1.7197665e+01   2.7485065e+02  -5.4283742e+00   2.2592548e+02   9.8274994e+01   4.2743419e+02   3.9881716e+01   2.5028032e+02   4.6731123e+01   5.2484645e+02   4.3810348e+01   4.8836194e+02   7.4107819e+01   4.2744097e+02   4.9608516e+00   5.0853065e+02   5.1832710e+01   5.0034290e+02   2.9577406e+01   5.8234032e+02   5.6939871e+01   3.7712510e+02   2.9732888e+01   3.6465355e+02   4.8258361e+01   3.5149516e+02   2.2770387e+01   2.7524161e+02   1.4532929e+01   3.6580935e+02   5.5431381e+01   1.3933226e+02   1.2797923e+02   4.2505032e+02   3.9894684e+01   3.6329710e+02   4.9178452e+00   4.2279452e+02  -2.1025819e+01   4.5809065e+02   2.1514581e+00   2.5495806e+02  -9.4567742e-01   3.2521774e+02   7.8096774e-01   4.1897839e+02   2.1714065e+00   5.0566323e+02   1.6992103e+01   6.5740548e+02   1.0960787e+01   5.0901161e+02   2.8295845e+01   5.4438742e+02  -1.0687768e+01   5.6995323e+02   2.7111806e+01   4.0731355e+02  -6.6244387e+00   2.8992516e+02   1.9792129e+00   3.5018645e+02  -3.9091097e+00   3.4446000e+02   4.5132232e+01   4.2307677e+02  -1.8140981e+01   3.0981871e+02   2.0610955e+01   3.1932645e+02   2.4616787e+01   3.9997774e+02  -1.1570155e+01   3.2406839e+02   1.1261303e+01   2.4451613e+02   1.2120323e+01   4.4385677e+02   6.6048232e+01   3.6356710e+02  -4.0285935e+00   3.8054290e+02  -2.8418194e+00   4.3313419e+02  -3.5234839e-01   1.9829671e+02   1.0164084e+02   1.5374510e+02  -4.6346712e+01   3.5622581e+02   1.4940645e+01   3.6582290e+02   1.4789974e+01   4.1080159e+02   9.4606310e+01   2.9101839e+02   6.3014194e-01   6.2160258e+02   2.3085677e+00   4.3235774e+02   1.6028477e+01   3.3110677e+02   8.8779097e+00   5.2843194e+02   1.9607381e+01   4.4459097e+02   1.9419174e+01   4.5193935e+02   1.7392916e+01   5.4095226e+02   7.7960774e+00   2.8351516e+02   1.0000556e+02   5.1448323e+02   2.8190697e+01   3.7397065e+02   2.6904284e+01   3.1033613e+02   1.1339884e+01   2.1595871e+02   1.6917174e+01   3.6465510e+02   2.6920488e+01   2.6888097e+02   1.2272748e+01   3.4141290e+02   2.5130516e+01   3.4805903e+02  -2.2751174e+01   2.7360516e+02   3.1354813e+01   3.6124419e+02   6.8443355e+00   4.2361355e+02   3.4041561e+01   2.9556581e+02  -1.0393329e+01   5.7710032e+02  -3.1560903e+00   3.8233742e+02  -2.6557032e+00   5.0441510e+02   1.6649688e+01   5.1336510e+02   2.0883688e+01   3.4388935e+02  -2.3230826e+01   2.9492129e+02   2.8724361e+01   4.7276806e+02   1.6532748e+01   5.3995677e+02   2.5501845e+01   5.3125516e+02   2.6101523e+01   4.4245542e+02   8.3206452e-01   2.3420097e+02   1.1973277e+01   4.7472903e+02   1.8484516e+00   3.4640806e+02  -3.1881290e+00   1.1229226e+02   2.3625533e+02   3.6202355e+02  -5.4864787e+01   3.7905903e+02   6.1068903e+00   4.5205516e+02   1.3777845e+01   4.4252032e+02   2.4983213e+01   2.1070806e+02   2.5665806e+00   3.1407510e+02   1.6187689e+02   6.4976516e+02  -1.2319600e+01   3.6093510e+02  -1.7541912e+01   4.2617387e+02   6.9248000e+00   2.6803323e+02  -1.1562065e+00
   3.9856839e+02   6.8800129e+00   4.8710000e+02   5.2620065e+01   4.3796387e+02   7.0454710e+00   3.1474510e+02   3.8232876e+00   3.9417510e+02  -4.7367455e+00   4.0122510e+02   3.1234888e+01   3.6142290e+02   1.9128649e+02   4.6209710e+02   5.8382555e+01   4.7541194e+02   7.0423118e+00   6.4888806e+02   9.2282581e-01   5.1524290e+02  -4.3620645e-01   4.7607516e+02   2.1613665e+01   3.4927032e+02   2.5262568e+01   4.1443452e+02   2.0764271e+01   4.6148839e+02   6.6057677e+00   3.8774226e+02   1.2309329e+01   7.1640677e+02   2.8411329e+01   3.0184510e+02   1.8018529e+02   3.1418258e+02   1.0534426e+01   4.5031258e+02   1.6518542e+01   3.2379839e+02   5.1451613e+00   4.2135806e+02   2.9819419e+01   4.3250510e+02  -3.1647512e+01   4.4845710e+02   9.6518194e+00   5.0058806e+02   2.6890839e+00   2.8826129e+02   1.2647587e+02   4.5918290e+02   1.1890852e+01   5.1902677e+02   2.8941729e+01   4.4059516e+02   3.5628194e+01   4.5556129e+02   7.3289677e+00   2.5141452e+02   2.1404265e+02   4.4469774e+02   2.4316761e+01   3.9107903e+02   4.4042710e+01   3.6848968e+02  -1.1085290e+00   2.8265710e+02   1.2934034e+02   5.3081484e+02   3.0075135e+01   5.1156387e+02   2.0044890e+01   4.5931510e+02   4.8067688e+01   3.8214839e+02  -1.3137032e+01   2.5562097e+02   2.8131935e+01   3.9775226e+02   4.6665935e+00   4.6269510e+02   4.7747288e+01   2.4936510e+02   2.0190369e+02   4.2886742e+02   2.3127703e+01   4.0370355e+02   1.7380813e+01   4.2108323e+02   2.6232697e+01   1.4603510e+02   1.6079009e+02   3.6161903e+02   4.2477252e+01   3.9343194e+02   1.0910929e+01   3.7647510e+02  -2.1751124e+00   3.3042258e+02   4.7006452e-01   3.6638065e+02   2.1769226e+01   2.4188548e+02   1.0314819e+02   3.8376419e+02   4.4665316e+01   2.5457032e+02   2.5007923e+01   4.4632645e+02   1.4851948e+01   3.4703194e+02   5.7844219e+01   3.7911097e+02   3.2587252e+01   5.0648065e+02   2.7806710e+01   4.4796290e+02   2.8527806e+01   5.4877032e+02   2.1245471e+01   3.9098510e+02   1.6154088e+01   3.5132355e+02   6.5147613e+00   2.9515516e+02   2.3807587e+01   3.4486161e+02   3.2533290e+00   2.9603935e+02   1.6872981e+01   1.3100226e+02   1.4478563e+02   3.7143032e+02   2.9224284e+01   3.9668710e+02   2.3966452e+00   4.4575452e+02   1.2177381e+01   4.4785065e+02   1.6780658e+01   3.3305806e+02   1.5906323e+01   3.6768774e+02   1.6143368e+01   4.3112839e+02   1.0039406e+01   5.5714323e+02   3.8923703e+01   5.8892548e+02   4.5529187e+01   5.1669161e+02   2.9051445e+01   5.6705742e+02  -8.1713677e+00   6.0986323e+02   2.1349006e+01   3.5403355e+02   2.2587961e+01   3.4249516e+02   1.8393613e+01   3.3276645e+02   8.3944903e+00   4.2789000e+02   9.5847832e+01   5.0469677e+02   2.8799419e+01   3.2971871e+02   1.7398955e+01   3.4365645e+02   4.5430387e+01   5.2402774e+02   1.7355845e+01   4.2820839e+02   1.5500103e+01   2.6584613e+02   3.0753923e+01   4.6828677e+02   6.0573832e+01   4.2861710e+02   9.2874065e+00   3.9288290e+02   3.5220981e+01   4.3956419e+02   4.1332516e+00   2.7143671e+02   7.6079639e+01   2.2817510e+02  -6.2591112e+01   3.3417581e+02   2.2246452e+00   4.2629290e+02   5.7123742e+00   4.2271159e+02   1.0174351e+02   3.0601839e+02   1.6701419e+00   6.4236258e+02  -1.8322323e+00   5.0554774e+02   1.4513277e+01   3.8910677e+02   3.7767910e+01   5.8533194e+02   1.7345381e+01   4.3521097e+02   8.5595742e+00   5.2926935e+02   2.2876516e+01   5.7004226e+02   1.9758877e+01   2.0889516e+02   1.2706516e+02   5.0624323e+02   3.6569897e+01   3.9587065e+02   3.2012284e+01   3.3895613e+02   1.0760284e+01   2.6290871e+02   1.1401174e+01   3.6988510e+02   1.6932088e+01   2.7154097e+02   1.6909948e+01   3.7479290e+02   1.7130116e+01   3.0695903e+02   4.9168258e+00   2.9012516e+02   1.5313213e+01   3.3691419e+02   1.0030735e+01   4.2799355e+02   1.1781161e+01   2.5832581e+02   8.5858710e+00   5.4601032e+02  -1.6628890e+01   3.3114742e+02   2.4794968e+00   5.0355510e+02   1.9568488e+01   4.4212510e+02  -2.9871124e+00   2.8521935e+02  -1.8157226e+01   3.4430129e+02   1.5673961e+01   4.3956806e+02   4.2387484e+00   4.4986677e+02   9.9490452e+00   5.5749516e+02  -1.5477677e+01   4.2988542e+02  -1.4012335e+01   2.2039097e+02  -2.4451923e+01   3.5239903e+02  -2.6695148e+01   2.7516806e+02  -2.4098929e+01   1.4124226e+02   2.3755933e+02   3.9621355e+02  -6.5739987e+01   4.2434903e+02   3.2436903e+00   5.0284516e+02  -1.2285355e+01   2.6738032e+02   5.0944129e+00   2.2974806e+02  -4.8666194e+00   2.4398510e+02   8.4054088e+01   5.7323516e+02  -1.1667200e+01   3.0727510e+02  -3.6389112e+01   3.2865387e+02  -2.1703600e+01   2.7022323e+02  -9.6614065e+00
   3.5998839e+02  -1.7753587e+01   5.2681000e+02   3.3203265e+01   4.0591387e+02   1.6939471e+01   2.7665510e+02  -1.7995124e+00   3.8122510e+02  -4.8507455e+00   3.9760510e+02   2.5764488e+01   3.1868290e+02   1.7744569e+02   5.1209710e+02   2.6672555e+01   4.9455194e+02   1.2321112e+01   6.1707806e+02   8.9976258e+00   5.5324290e+02   1.9853794e+01   4.8735516e+02   2.1041265e+01   3.9789032e+02   2.0372968e+01   3.8772452e+02   2.1091071e+01   4.5038839e+02  -1.2646232e+01   3.4965226e+02   9.9665290e+00   7.0564677e+02  -7.0578710e+00   2.8827510e+02   1.5841089e+02   3.6571258e+02  -8.8779742e+00   4.4488258e+02   2.0052942e+01   3.3798839e+02   1.8439961e+01   3.9882806e+02   2.8101819e+01   3.9646510e+02  -4.1904312e+01   4.3112710e+02  -5.8217806e+00   4.9554806e+02   3.4322839e+00   3.1479129e+02   1.3697347e+02   4.8894290e+02   2.4130052e+01   5.5516677e+02   1.0330529e+01   5.9940516e+02   2.7973394e+01   4.9804129e+02   2.0590568e+01   2.3174452e+02   1.8214625e+02   3.1854774e+02   2.1888761e+01   3.2264903e+02   3.9617110e+01   4.3244968e+02  -2.0365329e+01   2.2281710e+02   1.6669754e+02   5.5309484e+02   2.9772735e+01   4.4404387e+02   2.9356490e+01   5.9746510e+02   6.3205688e+01   3.8319839e+02   7.2089677e+00   2.6034097e+02   1.3474335e+01   4.3318226e+02   1.6402194e+01   4.2936510e+02   3.2503688e+01   3.1374510e+02   1.8714329e+02   3.9224742e+02   2.9487303e+01   3.9932355e+02   2.8111213e+01   3.7275323e+02   1.3479097e+01   1.4222510e+02   1.4919489e+02   3.3890903e+02   1.3674052e+01   3.9177194e+02   1.6903729e+01   3.5182510e+02   3.5468876e+00   3.5965258e+02   2.7016645e+00   4.0685065e+02   1.8241626e+01   2.2568548e+02   1.0710419e+02   4.8162419e+02   5.5026516e+01   2.5128032e+02   3.8981123e+01   3.8351645e+02   5.1346748e+01   3.8850194e+02   5.2626619e+01   3.7606097e+02   2.2981252e+01   4.7029065e+02   3.3751910e+01   4.1682290e+02   2.6169006e+01   6.4182032e+02   5.5511471e+01   4.4717510e+02   7.6988876e+00   4.8808355e+02   5.1333961e+01   3.4544516e+02   2.3494387e+01   3.3962161e+02   2.8902529e+01   3.0646935e+02   3.8608581e+01   1.3990226e+02   1.7217363e+02   3.7734032e+02   8.4714839e+00   4.1349710e+02   1.7001845e+01   4.1736452e+02   5.0285806e+00   3.8481065e+02  -2.2226142e+01   2.9719806e+02  -1.3564877e+01   4.0825774e+02  -4.4322323e+00   3.9602839e+02   8.2174065e+00   4.4657323e+02  -6.7506968e+00   5.0892548e+02   4.5991871e+00   4.4594161e+02   7.1144516e-01   5.1300742e+02  -6.1773677e+00   5.5567323e+02   2.2064206e+01   3.7555355e+02   2.9586361e+01   3.2201516e+02   7.1720129e+00   3.6385645e+02  -4.8527097e+00   3.7684000e+02   7.0311832e+01   4.1255677e+02  -2.6639381e+01   3.0867871e+02  -1.8107845e+01   2.6746645e+02   1.6425587e+01   4.6692774e+02   2.2503845e+01   3.3625839e+02  -1.3338968e+00   2.5380613e+02  -1.2828774e+00   4.4228677e+02   5.4843832e+01   3.5585710e+02   5.4882065e+00   3.4916290e+02  -5.0414194e+00   3.6608419e+02  -4.1834839e-01   1.9105671e+02   8.9270039e+01   1.8360510e+02  -7.6165512e+01   3.1741581e+02   5.2754452e+00   4.6058290e+02   3.7019174e+01   3.8514159e+02   1.0965911e+02   3.2963839e+02   5.1605419e+00   6.8079258e+02   3.6133677e+00   5.1211774e+02   3.6557677e+01   3.8796677e+02  -1.0508903e+00   5.3643194e+02   1.7537381e+01   4.0245097e+02   2.6410374e+01   5.3069935e+02   5.1921161e+00   5.4928226e+02   2.0889677e+01   1.7746516e+02   8.9679561e+01   5.2100323e+02   2.4009097e+01   3.3602065e+02   2.1800284e+01   3.3338613e+02   2.1445884e+01   2.8114871e+02   1.0841974e+01   3.6636510e+02   1.5163688e+01   2.4593097e+02   1.3818748e+01   2.9584290e+02   2.4461161e+00   3.2281903e+02   1.6548026e+01   2.3974516e+02   1.1963613e+01   3.1353419e+02   1.0801135e+01   4.3666355e+02   7.4675613e+00   2.2865581e+02   1.9819471e+01   5.2053032e+02   2.6095097e+00   3.6295742e+02   1.6414697e+01   5.3265510e+02   3.5720488e+01   5.1493510e+02   2.1998088e+01   3.1764935e+02  -1.2561626e+01   3.9130129e+02   3.1533961e+01   5.3904806e+02   1.8380348e+01   5.0000677e+02   3.1217845e+01   5.6406516e+02  -3.0532774e+00   4.8616542e+02  -5.1473548e-01   2.9092097e+02  -1.7143226e+00   4.1272903e+02   1.9858452e+01   3.3054806e+02   1.5610671e+01   2.4710226e+02   1.5352053e+02   4.2902355e+02  -1.1134787e+01   4.7372903e+02   1.2343290e+01   5.4563516e+02  -2.2885548e+00   3.1486032e+02   3.4916013e+01   3.0789806e+02   2.1981381e+01   3.1427510e+02   1.7348089e+02   7.3471516e+02  -8.2756000e+00   3.2869510e+02  -3.2772712e+01   3.1579387e+02  -4.6748000e+00   3.0955323e+02   1.6482194e+01
   3.0222839e+02   2.0572129e+00   4.8705000e+02   2.8814065e+01   3.9382387e+02  -2.8332903e-01   2.6174510e+02   2.1913288e+01   4.0646510e+02   1.7370055e+01   4.0431510e+02  -3.0623124e+00   3.2757290e+02   2.0467449e+02   5.1371710e+02   2.7682955e+01   4.3255194e+02   7.5711118e+00   6.0369806e+02   1.8018026e+01   5.4162290e+02   1.5123394e+01   5.2059516e+02   2.0292065e+01   4.2251032e+02   3.2023368e+01   3.6186452e+02   1.0679871e+01   4.6348839e+02   2.0576774e-01   4.2336226e+02   2.1119729e+01   6.0107677e+02  -2.9322710e+00   2.9698510e+02   1.7486409e+02   3.5685258e+02  -1.4739174e+01   5.5860258e+02   9.1853419e+00   3.3621839e+02   7.9215613e+00   4.4049806e+02  -4.5217806e+00   4.3441510e+02  -3.3800312e+01   4.7897710e+02  -7.9797806e+00   4.0425806e+02  -3.5545161e+00   3.7955129e+02   1.4012267e+02   4.8875290e+02   1.9715252e+01   6.1873677e+02   2.3194929e+01   5.5673516e+02   4.1576994e+01   4.6018129e+02   1.2479368e+01   3.0512452e+02   2.0365585e+02   2.7278774e+02   4.8269561e+01   3.1707903e+02   2.7202710e+01   4.4867968e+02  -1.8283729e+01   2.0707710e+02   1.0038674e+02   5.3128484e+02   3.8327535e+01   4.0404387e+02   2.8026490e+01   5.5512510e+02   6.1872888e+01   3.8867839e+02   1.4870568e+01   2.6296097e+02   1.4784735e+01   4.3527226e+02   2.9384994e+01   4.4207510e+02   2.9206888e+01   2.9960510e+02   2.0546449e+02   3.6981742e+02   3.1521703e+01   5.1508355e+02   3.6000413e+01   3.6956323e+02   1.7734297e+01   1.4165510e+02   1.9129049e+02   3.9223903e+02   3.5217652e+01   4.3853194e+02   5.5029290e+00   3.0462510e+02   2.3872888e+01   3.0704258e+02   3.0050465e+01   4.2085065e+02   1.7511626e+01   2.3168548e+02   1.0396419e+02   4.4157419e+02   3.7800516e+01   1.6471032e+02   1.3728672e+02   3.4194645e+02   4.6772348e+01   4.0527194e+02   1.0171502e+02   2.7825097e+02   3.9186052e+01   4.5825065e+02   2.4325110e+01   3.9872290e+02   2.2327006e+01   6.3644032e+02   3.7231871e+01   4.2950510e+02   1.6452488e+01   5.2608355e+02   3.2953961e+01   4.0620516e+02   2.0633587e+01   3.6338161e+02   4.1341729e+01   3.2584935e+02   1.9628181e+01   1.4023226e+02   1.3366723e+02   3.9391032e+02   3.5235884e+01   3.4525710e+02   8.8410452e+00   4.4994452e+02   3.2702181e+01   4.1785065e+02   2.5890658e+01   2.8219806e+02   8.4451226e+00   4.5778774e+02  -9.9746323e+00   5.1512839e+02   9.9494065e+00   5.0128323e+02   2.9732503e+01   5.5930548e+02   3.2848787e+01   4.7163161e+02   4.2596245e+01   4.8700742e+02   1.8526323e+00   5.6081323e+02   5.1653006e+01   4.2707355e+02   3.5034761e+01   3.7897516e+02   1.4235213e+01   3.5228645e+02   1.2022890e+01   3.7137000e+02   8.8749432e+01   5.0126677e+02   6.6938194e+00   3.6014871e+02   2.5924555e+01   3.5584645e+02   6.2125187e+01   4.8797774e+02   2.2339845e+01   4.3154839e+02   3.8029032e+00   2.8741613e+02   3.0838323e+01   4.1190677e+02   4.3134232e+01   2.9475710e+02  -8.1379355e-01   3.9630290e+02   2.1607381e+01   4.4898419e+02  -7.6034839e-01   2.0529671e+02   8.4510839e+01   1.9255510e+02  -5.6931512e+01   3.2417581e+02   3.6734645e+01   4.2777290e+02   4.8933974e+01   3.8733159e+02   1.2843391e+02   3.5206839e+02   5.6961419e+00   6.3598258e+02   3.0008168e+01   5.2363774e+02   8.2960774e+00   3.6534677e+02   3.3048710e+01   5.2738194e+02   1.1121381e+01   3.9993097e+02   1.9019742e+00   5.2788935e+02   3.8936916e+01   4.5704226e+02   5.6488774e+00   2.2093516e+02   1.1710196e+02   4.9843323e+02   2.2714697e+01   3.8611065e+02   3.0413084e+01   3.5295613e+02   4.0360284e+01   3.4104871e+02   1.4859974e+01   3.1993510e+02  -1.7819124e+00   3.0516097e+02   2.1940348e+01   3.9546290e+02   8.8965161e+00   2.8210903e+02   1.8144826e+01   2.9850516e+02   1.3592813e+01   3.5158419e+02   1.3997135e+01   4.2151355e+02   1.8869561e+01   2.4041581e+02   8.4986710e+00   3.2848032e+02  -1.4796490e+01   3.6357742e+02  -1.6849032e+00   4.5612510e+02   2.7928876e+00   4.1912510e+02   3.3132888e+01   2.9460935e+02  -3.1948426e+01   2.7121129e+02   1.6711613e+00   5.1380806e+02  -2.0990452e+01   4.9162677e+02   8.0382452e+00   5.4934516e+02   1.4174323e+01   4.3797542e+02  -3.0229535e+01   2.3620097e+02  -3.0467226e+00   4.3482903e+02  -2.1495484e+00   2.8811806e+02  -9.8049290e+00   2.9724226e+02   1.0839329e+01   4.0698355e+02  -4.7461587e+01   4.0448903e+02  -8.3575097e+00   5.1605516e+02  -2.6032155e+01   3.8438032e+02  -1.0365587e+01   2.9032806e+02   1.0006981e+01   3.0646510e+02   1.6919569e+02   6.6139516e+02  -1.6200000e+00   3.9860510e+02  -3.6645512e+01   2.6227387e+02  -7.0632000e+00   2.6793323e+02  -2.0768206e+01
   3.1698839e+02  -8.9735871e+00   5.1243000e+02   4.5263665e+01   3.7048387e+02   1.4203871e+01   3.2112510e+02   1.9212888e+01   3.4784510e+02  -1.9940345e+01   4.9712510e+02   8.0288760e-01   3.0631290e+02   1.8364529e+02   4.5961710e+02   1.7770955e+01   4.8989194e+02   1.9033912e+01   5.5383806e+02   2.1468258e+00   4.9228290e+02   9.5005935e+00   5.1269516e+02   1.9394065e+01   3.3546032e+02   5.2773677e+00   3.8357452e+02   4.7130710e+00   4.0033839e+02  -7.9722323e+00   3.7660226e+02   1.5860529e+01   5.9988677e+02   2.0262929e+01   3.0036510e+02   2.2635369e+02   3.6909258e+02   6.9916258e+00   5.0817258e+02   4.2799742e+01   3.4207839e+02   3.2127613e+00   4.2659806e+02   2.5590219e+01   4.1550510e+02  -4.3997512e+01   4.4493710e+02  -9.4965806e+00   4.9788065e+01   6.6630839e+00   3.2526129e+02   1.2118587e+02   5.0551290e+02  -9.6655484e+00   6.0545677e+02   1.3737329e+01   5.5249516e+02   2.2056194e+01   4.3542129e+02   1.8650168e+01   3.9517452e+02   2.3954185e+02   3.7016774e+02   2.0669161e+01   3.4750903e+02   5.7868310e+01   3.8539968e+02  -1.8561329e+01   2.2233710e+02   1.1121594e+02   4.9823484e+02   1.6815355e+00   5.2042387e+02   1.7816090e+01   5.3646510e+02   8.0605688e+01   3.5910839e+02  -3.8322581e-03   2.2496097e+02  -3.2252645e+00   3.5556226e+02   1.8091794e+01   4.7417510e+02   2.8158888e+01   2.5384510e+02   2.1840529e+02   4.4029742e+02   1.7593303e+01   4.7727355e+02   3.1215213e+01   5.1261323e+02   3.3770297e+01   1.4184510e+02   1.3646529e+02   3.6352903e+02   3.8984452e+01   4.0872194e+02   3.0407729e+01   3.0307510e+02  -9.1031124e+00   3.5994258e+02   7.1584645e+00   3.8766065e+02  -3.6431742e+00   2.0268548e+02   1.0404419e+02   4.6029419e+02   4.0542916e+01   1.4195032e+02   7.6967523e+01   3.5541645e+02   3.9504748e+01   4.3417194e+02   7.8593019e+01   2.6644097e+02   2.5600852e+01   4.1439065e+02   8.9339097e+00   3.2948290e+02   7.5762065e+00   6.4334032e+02   4.7589871e+01   5.5227510e+02   1.4720888e+01   4.1641355e+02   4.0397561e+01   4.3982516e+02   7.0398710e-01   3.9462161e+02   4.2072529e+01   3.2699935e+02   4.3446181e+01   1.2938226e+02   1.1553523e+02   4.2624032e+02   4.8894839e+00   3.3834710e+02   5.9638452e+00   3.7708452e+02  -1.4190194e+00   3.7047065e+02  -2.2648942e+01   2.9176806e+02  -8.7904774e+00   4.1240774e+02   1.6557677e+00   4.7260839e+02  -2.2899355e-01   4.3766323e+02  -8.4178968e+00   4.4330548e+02   3.9088787e+01   4.6238161e+02   2.0086245e+01   3.6624742e+02  -2.5436568e+01   5.0281323e+02   1.8483006e+01   3.4855355e+02   1.0406361e+01   3.2787516e+02  -4.2467871e+00   3.5123645e+02  -1.9943110e+01   3.3046000e+02   2.3252232e+01   4.8621677e+02  -1.5432181e+01   3.3262871e+02  -2.5113845e+01   2.8784645e+02   2.5985187e+01   4.2997774e+02   1.4929845e+01   3.8435839e+02   4.6781032e+00   2.6108613e+02   1.3084723e+01   3.6156677e+02   6.0971432e+01   3.2547710e+02  -1.3271394e+01   3.6178290e+02   8.2789806e+00   3.4703419e+02   2.0556516e+00   1.4543671e+02   8.7439639e+01   1.5688510e+02  -6.4697912e+01   3.6379581e+02   4.9050452e+00   3.6925290e+02   1.8615574e+01   3.4909159e+02   8.0063110e+01   2.9082839e+02  -9.2146581e+00   5.3108258e+02   8.9701677e+00   3.8168774e+02  -3.0079226e+00   3.9881677e+02  -7.6889032e-01   5.5943194e+02   1.9607381e+01   4.3588097e+02   2.3159742e+00   5.4317935e+02  -2.0962839e+00   3.9752226e+02   1.2980477e+01   2.3460516e+02   1.3419836e+02   4.6700323e+02   6.8949097e+01   3.8940065e+02  -6.6011613e-01   3.5176613e+02   2.2695484e+01   3.4018871e+02   5.6887742e+00   4.4274510e+02  -3.1367124e+00   3.0440097e+02   8.0411484e+00   3.6027290e+02  -8.5828387e-01   2.5700903e+02   1.5622826e+01   2.8741516e+02  -3.3699871e+00   2.6362419e+02   1.6653935e+01   3.8985355e+02   1.8212361e+01   3.0003581e+02   1.8009071e+01   3.1553032e+02   3.3049510e+01   4.8100742e+02   1.5640697e+01   5.2279510e+02   1.2799288e+01   4.4374510e+02   1.2023288e+01   3.0707935e+02  -1.1716026e+01   2.6897129e+02   1.2080361e+01   5.3709806e+02   1.6763484e+00   4.9091677e+02   2.7565045e+01   5.4858516e+02   1.9285123e+01   4.5864542e+02   1.2496865e+01   2.9030097e+02   3.5752774e+00   4.6563903e+02   1.4485652e+01   3.8278806e+02   9.4814710e+00   3.1791226e+02   6.0457290e+00   4.7717355e+02  -2.5606787e+01   4.4691903e+02   1.4868090e+01   4.9726516e+02  -9.5789548e+00   4.5829032e+02   7.4416129e+00   3.5093806e+02   9.9181806e+00   3.3455510e+02   1.2127849e+02   6.7118516e+02  -1.0832000e+00   4.0879510e+02  -3.2510712e+01   3.4870387e+02   6.9824000e+00   2.7889323e+02  -7.8500645e-01
   3.9236839e+02   1.1186013e+01   5.7976000e+02   4.4257265e+01   3.5810387e+02   1.9954271e+01   2.8136510e+02  -1.4663124e+00   3.5374510e+02   1.0737655e+01   4.0288510e+02   4.2962088e+01   3.1821290e+02   1.9458329e+02   4.8471710e+02   2.0762955e+01   4.3836194e+02   1.9056312e+01   5.5616806e+02   2.2490426e+01   5.2519290e+02   2.0477794e+01   5.1516516e+02   2.3916465e+01   3.6741032e+02   1.9613677e+00   4.0453452e+02   2.9266271e+01   4.8300839e+02  -3.9583226e-01   3.5294226e+02   1.9803329e+01   6.4988677e+02   3.3592929e+01   3.2788510e+02   2.0862209e+02   3.7709258e+02  -1.9308374e+01   5.1903258e+02   4.1350942e+01   3.6493839e+02   8.3839613e+00   4.5892806e+02   1.2863819e+01   4.5860510e+02  -2.2445512e+01   4.8031710e+02  -2.0869806e+00   5.3018065e+01   3.4946839e+00   3.1474129e+02   1.5021747e+02   4.9656290e+02   1.9760452e+01   5.9164677e+02   2.6512129e+01   5.0911516e+02   2.2816594e+01   5.0275129e+02   3.6453768e+01   4.7089452e+02   2.3667425e+02   3.5578774e+02   2.7529561e+01   3.5436903e+02   5.4269510e+01   4.2496968e+02  -1.7436929e+01   2.0281710e+02   1.2740754e+02   7.1757484e+02   2.8894335e+01   5.0713387e+02   3.8349290e+01   5.5388510e+02   6.1782088e+01   3.5333839e+02   1.4837768e+01   2.2576097e+02   2.8520735e+01   4.0237226e+02   2.2156994e+01   4.5060510e+02   3.9574488e+01   2.8479510e+02   1.7754929e+02   4.5876742e+02   3.1825703e+01   5.0113355e+02   2.6016413e+01   4.6127323e+02   3.6877497e+01   1.4822510e+02   1.5914489e+02   4.0623903e+02   1.4237652e+01   3.7834194e+02   2.3218129e+01   3.6847510e+02   1.1488760e-01   3.1856258e+02   2.0798865e+01   3.7404065e+02  -2.7935742e+00   2.1868548e+02   1.2357419e+02   4.5081419e+02   3.7301316e+01   1.3528032e+02   9.2881123e+01   4.6660645e+02   4.8799548e+01   4.3184194e+02   8.3489419e+01   2.7787097e+02   3.7306452e+01   4.7348065e+02   1.8016710e+01   4.0682290e+02   1.8819006e+01   6.7173032e+02   4.5598671e+01   4.3136510e+02   3.1063688e+01   4.8341355e+02   4.4227561e+01   3.6358516e+02  -1.0816813e+01   4.0667161e+02   2.8068529e+01   3.1403935e+02   3.4432981e+01   1.5133226e+02   1.4896923e+02   4.9548032e+02   1.7160284e+01   3.7020710e+02   9.4150452e+00   3.6341452e+02   1.4724581e+01   4.1414065e+02   2.0237458e+01   2.5271806e+02   1.9143523e+01   4.4678774e+02   6.3853677e+00   5.3249839e+02   2.6509806e+01   5.2361323e+02   9.6561032e+00   4.8854548e+02   5.3559587e+01   4.6476161e+02   3.7025845e+01   3.3386742e+02  -2.3466168e+01   5.0381323e+02   4.3263006e+01   3.6141355e+02   1.5775613e+00   4.0001516e+02   1.6792013e+01   4.2352645e+02   5.0033690e+01   4.4737000e+02   7.2569432e+01   5.4474677e+02   9.8854194e+00   3.8819871e+02   3.4200555e+01   3.5832645e+02   3.6686787e+01   4.0111774e+02   2.2338645e+01   4.4911839e+02   2.8257303e+01   2.5822613e+02   3.1173523e+01   3.4590677e+02   4.5364232e+01   3.0380710e+02  -1.1077935e+00   3.1730290e+02   1.5787381e+01   3.2889419e+02   1.0696852e+01   2.2881671e+02   1.0110924e+02   1.5955510e+02  -4.3191512e+01   4.2426581e+02   3.6777445e+01   3.5996290e+02   3.4828774e+01   3.8361159e+02   1.1316151e+02   3.2996839e+02   1.9464142e+01   5.1908258e+02   4.1016774e-01   3.3259774e+02   1.7109277e+01   3.6129677e+02   1.5182710e+01   5.2728194e+02   2.1229381e+01   4.2478097e+02   1.9003974e+01   4.6293935e+02   3.1512916e+01   3.7766226e+02   2.7569277e+01   2.8336516e+02   1.2787756e+02   3.9586323e+02   1.9888030e+02   4.3668065e+02   3.2407484e+01   4.1228613e+02   3.9043884e+01   3.8990871e+02   4.4711742e+00   4.3122510e+02  -8.7511240e-01   4.0578097e+02   3.3740748e+01   4.6341290e+02   2.5180516e+01   2.6224903e+02   2.1203626e+01   3.4622516e+02   2.9635213e+01   3.2324419e+02  -7.3056645e+00   4.2151355e+02   1.8779561e+01   2.5537581e+02   5.6818710e+00   3.2596032e+02   3.2151097e+00   4.5905742e+02  -1.9833032e+00   3.6907510e+02   9.8068876e+00   4.2036510e+02   5.7036876e+00   3.0012935e+02  -3.5730026e+01   2.2883129e+02  -1.0178439e+01   5.4618806e+02  -1.6960852e+01   4.3486677e+02  -5.0409548e+00   6.0849516e+02  -4.1776774e+00   3.4174542e+02  -1.5531135e+01   2.8854097e+02   1.0666077e+01   4.0234903e+02   3.3588516e+00   3.4468806e+02  -1.3050529e+01   2.8134226e+02  -2.7386710e+00   3.8731355e+02  -6.9217987e+01   4.1558903e+02  -9.0555097e+00   4.8269516e+02   7.7466452e+00   4.2776032e+02   6.4540129e+00   3.3127806e+02   2.6350981e+01   5.2546510e+02  -3.3324312e+01   5.4008516e+02   1.2948000e+00   3.0146510e+02  -6.0164312e+01   3.5470387e+02  -2.2697600e+01   2.6803323e+02   6.8437935e+00
   3.5541839e+02   3.2820129e+00   5.2172000e+02   2.0710465e+01   3.9491387e+02  -1.4510529e+01   3.2807510e+02  -3.2031124e+00   3.7627510e+02  -2.7874745e+01   3.7327510e+02   1.6520888e+01   3.2294290e+02   1.4936489e+02   4.7675710e+02   7.4497548e+00   4.4827194e+02  -3.4064882e+00   5.6216806e+02   2.4430426e+01   4.8295290e+02   1.6096994e+01   4.8683516e+02   2.6082865e+01   3.9156032e+02   2.0293677e+00   3.8943452e+02  -1.9957290e+00   4.9210839e+02   7.0661677e+00   3.2632226e+02   2.1032929e+01   5.9316677e+02   1.6560529e+01   3.2255510e+02   1.7400849e+02   3.9756258e+02  -2.0995974e+01   4.6983258e+02   3.3246942e+01   3.3188839e+02   6.8379613e+00   4.4382806e+02   1.3121819e+01   4.4155510e+02  -4.1181512e+01   4.8769710e+02  -2.8677381e+01   3.8308065e+01   1.3821484e+01   3.5084129e+02   1.1674947e+02   4.8222290e+02   1.3876516e+00   5.7116677e+02   2.8150529e+01   5.3873516e+02   3.6206994e+01   4.2775129e+02   1.4883768e+01   3.3060452e+02   2.2256745e+02   3.5850774e+02   1.1601961e+01   3.4136903e+02   5.8019510e+01   4.2529968e+02   9.8666710e+00   2.1870710e+02   9.6556335e+01   6.6309484e+02   3.1822735e+01   5.2423387e+02   3.4131290e+01   5.3988510e+02   3.8192088e+01   3.7210839e+02  -1.0333832e+01   2.1096097e+02   7.4247355e+00   3.9846226e+02   2.3849794e+01   4.2636510e+02   4.2273688e+01   2.6779510e+02   1.8971929e+02   4.3081742e+02   3.0301703e+01   4.9294355e+02   3.4001613e+01   4.7137323e+02   2.6689497e+01   1.5931510e+02   1.6196769e+02   4.0276903e+02   7.0515252e+01   3.6996194e+02   1.5558529e+01   3.2757510e+02   1.4868876e+00   3.2575258e+02   4.0836645e+00   3.6300065e+02   2.6096258e+00   2.3502548e+02   7.9886994e+01   4.5419419e+02   5.0930916e+01   1.1533032e+02   6.7667123e+01   5.0736645e+02   4.5248748e+01   4.8150194e+02   1.0256662e+02   3.1263097e+02   2.0525652e+01   4.3948065e+02   2.0356710e+01   3.8977290e+02   2.2993006e+01   5.6249032e+02   2.4627871e+01   4.3750510e+02   1.0282488e+01   3.2955355e+02   3.6296361e+01   3.3244516e+02   2.3534387e+01   3.0562161e+02   2.5672529e+01   3.1913935e+02   2.2314981e+01   1.2042226e+02   1.2344203e+02   4.7791032e+02   2.2705884e+01   3.9329710e+02   1.1237845e+01   3.3341452e+02   1.6164581e+01   3.9242065e+02   6.9250581e+00   1.9557806e+02   2.8547226e+00   3.7802774e+02   6.0261677e+00   5.5865839e+02   2.1257006e+01   4.9485323e+02   1.7669032e+00   5.0983548e+02   1.4956387e+01   4.2488161e+02   7.7162452e+00   2.9738742e+02  -2.3497768e+01   4.3662323e+02   1.7968206e+01   3.1379355e+02  -1.1002839e+01   3.1149516e+02   9.6361290e-01   4.0038645e+02   7.7448903e+00   3.5127000e+02   1.0497432e+01   5.3178677e+02  -3.2697781e+01   3.6567871e+02  -2.2878452e+00   3.7194645e+02   1.2117187e+01   3.3645774e+02   1.4411445e+01   3.6230839e+02   6.8221032e+00   2.3118613e+02  -2.8132774e+00   3.2223677e+02   4.6067832e+01   2.7985710e+02  -8.0517935e+00   2.6697290e+02   8.5737806e+00   3.1465419e+02   2.1836052e+01   2.1862671e+02   1.0139444e+02   1.4265510e+02  -4.8459512e+01   3.6155581e+02  -2.8257548e+00   3.1258290e+02  -5.1908258e+00   2.8400159e+02   8.7320310e+01   2.7734839e+02   1.4343742e+01   4.7146258e+02  -1.9540232e+01   2.8116774e+02   9.8436774e+00   3.3067677e+02  -1.2417690e+01   4.2009194e+02   1.1345806e+00   4.3316097e+02   1.4835742e+00   4.4221935e+02  -8.3494839e+00   3.4771226e+02   2.0395277e+01   2.6427516e+02   1.1097476e+02   3.6105323e+02   1.6018510e+02   3.5683065e+02   5.0854839e+00   3.7485613e+02  -2.3017161e+00   3.5266871e+02   1.4840374e+01   4.3769510e+02  -4.2527124e+00   3.3526097e+02   1.9102348e+01   4.0027290e+02   8.1317161e+00   2.4519903e+02  -1.3332374e+01   2.8536516e+02  -4.7859871e+00   3.2377419e+02   8.3719355e+00   4.1213355e+02   6.7199613e+00   2.7561581e+02   3.4926710e+00   4.2963032e+02   3.0541510e+01   4.5190742e+02   1.5488697e+01   4.4003510e+02   3.1560088e+01   4.0893510e+02   3.2758088e+01   3.9036935e+02  -3.9492258e+00   2.9778129e+02   1.5015561e+01   6.0533806e+02   1.6357148e+01   5.1434677e+02   1.8170645e+01   5.7068516e+02   1.9137123e+01   2.9355542e+02   1.6224065e+01   2.9987097e+02   2.2429677e+01   5.1825903e+02   8.1760516e+00   3.7273806e+02  -1.5624529e+01   2.6586226e+02   3.2597290e+00   4.4607355e+02  -3.1918787e+01   3.9439903e+02  -4.9803097e+00   5.3626516e+02   3.4771045e+01   5.6991032e+02   1.6552013e+01   3.2055806e+02   9.2085806e+00   4.6003510e+02   1.2340088e+01   5.5176516e+02   6.8040000e-01   3.2012510e+02  -3.8367112e+01   3.7855387e+02   1.7354400e+01   2.5717323e+02   1.9432594e+01
   3.6027839e+02  -8.0167871e+00   4.9929000e+02   1.4164865e+01   3.7487387e+02   2.2422671e+01   2.7827510e+02   2.9930888e+01   3.8622510e+02   1.1749255e+01   3.8084510e+02   1.1155288e+01   2.6847290e+02   1.6156249e+02   4.6894710e+02   2.9314555e+01   4.5284194e+02   1.9377912e+01   5.9830806e+02   9.5892258e+00   4.5562290e+02   2.7663394e+01   5.2421516e+02   2.2242465e+01   3.5022032e+02   1.7906568e+01   3.8476452e+02   7.6178710e+00   5.1433839e+02   5.9077677e+00   3.5327226e+02   3.3106929e+01   6.5383677e+02   3.2176929e+01   3.0369510e+02   2.0346729e+02   4.1899258e+02  -4.8103742e+00   4.6488258e+02   1.5782942e+01   3.3583839e+02   2.1991961e+01   4.3025806e+02   3.5017419e+01   4.0903510e+02  -3.4289912e+01   4.9854710e+02  -2.2545381e+01   6.3788065e+01   2.6633084e+01   2.2764129e+02   1.0665547e+02   4.1356290e+02   4.9045161e-01   4.9378677e+02  -2.8490710e+00   4.1554516e+02   3.7442194e+01   5.0156129e+02   1.6078968e+01   2.7760452e+02   2.1361745e+02   3.8131774e+02   6.3871613e+00   3.6950903e+02   3.9578310e+01   3.9672968e+02  -1.8317729e+01   2.9433710e+02   1.9350594e+02   5.7752484e+02   3.5098335e+01   5.0661387e+02   2.2110890e+01   4.2227510e+02   2.1740888e+01   3.4114839e+02   2.4862968e+01   2.2872097e+02   3.3233935e+01   3.9360226e+02   1.9428594e+01   3.9669510e+02   3.5407288e+01   2.5674510e+02   1.8965329e+02   4.4814742e+02   8.9653032e+00   4.1541355e+02   1.5254013e+01   4.3118323e+02   3.1954697e+01   1.4846510e+02   1.2164569e+02   3.0238903e+02   1.0595652e+01   3.6182194e+02   1.7779729e+01   3.8962510e+02   1.2722888e+01   3.2808258e+02   9.3672645e+00   3.4895065e+02   5.4936258e+00   2.3168548e+02   7.8674194e+01   4.3724419e+02   3.3766916e+01   1.2923032e+02   8.6125123e+01   5.2770645e+02   1.4911548e+01   5.0184194e+02   1.0702942e+02   3.3801097e+02   1.2445252e+01   5.1710065e+02   2.1767110e+01   5.0444290e+02   4.8679406e+01   5.9925032e+02   4.1587071e+01   4.0265510e+02   3.2980488e+01   3.4927355e+02   3.3958761e+01   2.8530516e+02   9.7855871e+00   2.5276161e+02   1.7471329e+01   3.2141935e+02   1.3512581e+01   1.2252226e+02   1.1223403e+02   4.3510032e+02   3.0990684e+01   4.0044710e+02   3.4185845e+01   4.2889452e+02   2.2866181e+01   4.0119065e+02   1.6603458e+01   2.6909806e+02  -3.3168774e+00   3.3968774e+02   9.9533677e+00   4.9481839e+02   4.7414206e+01   4.4819323e+02   1.2549703e+01   4.8778548e+02   3.6530387e+01   4.0194161e+02  -6.5185548e+00   3.4700742e+02  -1.1807368e+01   4.3695323e+02   6.6651806e+01   4.0531355e+02   1.7065561e+01   3.1558516e+02   1.8636413e+01   3.7185645e+02   2.8027290e+01   3.2813000e+02   5.0678632e+01   6.2217677e+02  -8.0689806e+00   3.4619871e+02   2.5510555e+01   3.8937645e+02   3.2242787e+01   2.3045774e+02   1.2951145e+02   4.3835839e+02   2.9688103e+01   2.6027613e+02   2.8059523e+01   3.9066677e+02   3.6973432e+01   3.1056710e+02   7.4014065e+00   3.3392290e+02  -2.0622194e+00   3.9613419e+02   1.4177652e+01   3.0891671e+02   6.6551239e+01   1.8946510e+02  -4.8014312e+01   4.3674581e+02   3.2119045e+01   3.6763290e+02   1.1835174e+01   3.9914159e+02   1.1881911e+02   2.6553839e+02   1.2188542e+01   5.0565258e+02   2.5054568e+01   3.4406774e+02   1.6711677e+01   3.2996677e+02   5.2499110e+01   4.7109194e+02   1.9864581e+01   4.8440097e+02   1.0524374e+01   4.0407935e+02   2.7891716e+01   5.3419226e+02   6.5576877e+01   2.9760516e+02   1.8454836e+02   4.3605323e+02   1.7266510e+02   3.9811065e+02   9.6430839e+00   3.0947613e+02   2.5688684e+01   3.8561871e+02   2.3104374e+01   4.0460510e+02   2.6874488e+01   3.2964097e+02   2.5831948e+01   4.5460290e+02   5.1215316e+01   2.9148903e+02   3.3864426e+01   3.2793516e+02   1.2148413e+01   4.0434419e+02   2.9396335e+01   4.8099355e+02   1.6781161e+01   3.1089581e+02  -6.9497290e+00   4.2643032e+02  -8.2524903e+00   3.5105742e+02   2.5366697e+01   3.7517510e+02  -8.7111240e-01   4.3741510e+02   8.6296876e+00   3.6540935e+02  -2.6092426e+01   2.4787129e+02  -1.8801639e+01   5.4023806e+02  -5.3848516e+00   4.8200677e+02  -6.0021548e+00   5.5363516e+02   8.1111226e+00   2.5940542e+02  -1.6803935e+01   2.6615097e+02   1.3127277e+01   4.3230903e+02   1.9120516e+00   3.1430806e+02   5.3798710e+00   2.0562226e+02   2.2648929e+01   4.1260355e+02  -6.4861187e+01   3.5524903e+02  -4.0383097e+00   4.5553516e+02   7.2294452e+00   4.4410032e+02   1.5186813e+01   2.2474806e+02   3.4433806e+00   4.4917510e+02  -1.1931112e+01   5.1002516e+02  -1.0610400e+01   3.1860510e+02  -5.4055512e+01   4.3079387e+02  -5.2548000e+00   2.0898323e+02  -5.6222065e+00
   3.1941839e+02   1.5420129e+00   5.2943000e+02   3.9373665e+01   3.8282387e+02  -9.0233290e+00   2.8907510e+02   8.1168876e+00   3.9460510e+02  -1.5251145e+01   4.3922510e+02   2.0954888e+01   3.4852290e+02   1.8447849e+02   4.3566710e+02   2.4406955e+01   5.1517194e+02  -7.6084882e+00   6.8045806e+02   2.0672258e+00   4.8224290e+02   2.8583794e+01   5.0150516e+02   2.9092645e+00   3.6646032e+02   2.1417368e+01   3.9586452e+02   2.7299871e+01   4.9895839e+02   1.2418168e+01   3.9422226e+02   8.8309290e+00   6.5045677e+02   2.7497329e+01   3.1041510e+02   2.2054969e+02   4.2151258e+02   5.6080258e+00   4.7812258e+02   2.4773742e+01   3.6945839e+02   9.8823613e+00   3.5516806e+02   1.2974619e+01   4.4593510e+02  -3.8821912e+01   4.9064710e+02   2.1766194e+00   4.9688065e+01  -6.9989161e+00   2.7784129e+02   7.7209471e+01   4.3789290e+02   2.9124052e+01   4.8207677e+02   1.7277729e+01   4.6264516e+02   3.9484194e+01   4.7070129e+02  -3.6422323e+00   2.7408452e+02   2.0865905e+02   3.8402774e+02  -4.2096387e+00   3.7955903e+02   6.4014310e+01   4.1886968e+02   1.0761071e+01   2.6517710e+02   1.4578874e+02   6.6176484e+02   1.5889135e+01   4.7966387e+02   3.4696890e+01   5.0688510e+02   3.6972088e+01   3.7367839e+02  -1.1694323e+00   2.4757097e+02   5.2559355e+00   3.3932226e+02   3.1110994e+01   4.0750510e+02   1.7592488e+01   2.5417510e+02   1.7747889e+02   4.6548742e+02   4.0768103e+01   4.0213355e+02   2.6036413e+01   4.1404323e+02   2.9605897e+01   1.3898510e+02   1.3583409e+02   3.6599903e+02   4.8216852e+01   3.6939194e+02   2.6412903e-01   3.7297510e+02  -2.2695112e+01   2.9980258e+02   1.9199665e+01   3.4814065e+02   2.1988426e+01   2.1545548e+02   1.1483259e+02   3.7214419e+02   2.0874916e+01   1.4190032e+02   9.6351523e+01   4.7756645e+02   2.7202748e+01   5.0498194e+02   7.1068219e+01   3.6454097e+02   4.2662852e+01   4.7853065e+02   4.9092710e+01   4.6896290e+02   3.9327806e+01   5.6120032e+02   3.4731071e+01   3.6850510e+02   4.9024876e+00   4.3312355e+02   2.5200761e+01   3.1301516e+02   1.9758787e+01   2.0524161e+02   2.5629290e+00   3.0941935e+02   3.4225806e+00   1.1971226e+02   9.2838826e+01   4.1662032e+02   1.1949084e+01   3.6906710e+02   2.8606245e+01   4.3246452e+02  -9.6094194e+00   3.5395065e+02   1.5912658e+01   2.3628806e+02  -9.4020774e+00   2.8754774e+02   2.0245677e+00   4.7960839e+02   2.9581006e+01   4.8057323e+02  -3.3806968e+00   5.5511548e+02   2.3903987e+01   4.4401161e+02  -5.7541548e+00   4.7529742e+02  -3.5500568e+01   5.2114323e+02   5.3660645e-01   4.0188355e+02   1.8139961e+01   3.6854516e+02   5.2596129e+00   3.1114645e+02   3.2744090e+01   3.2227000e+02   5.0097432e+01   5.9426677e+02   6.3381935e-01   3.7043871e+02   2.5713548e+00   3.5822645e+02   2.2124787e+01   2.2721774e+02   1.0801065e+02   4.2344839e+02   2.6450903e+01   2.7494613e+02   9.5459226e+00   3.7904677e+02   4.3663032e+01   2.9937710e+02  -8.6133935e+00   3.1078290e+02   2.2688981e+01   4.1632419e+02  -7.6275484e+00   1.9043671e+02   9.1459639e+01   1.7812510e+02  -6.1297112e+01   3.4426581e+02   3.7974452e+00   3.8029290e+02  -8.0376258e+00   3.6542159e+02   1.1947671e+02   2.3701839e+02   7.4301419e+00   5.6527258e+02  -8.8050323e+00   3.5949774e+02  -1.9472723e+01   2.8715677e+02   1.1823910e+01   5.0924194e+02   5.5725806e+00   3.5712097e+02  -1.0243226e+01   3.7655935e+02   2.5613316e+01   5.1252226e+02   1.3400477e+01   3.0474516e+02   1.4420716e+02   4.1190323e+02   1.4792710e+02   3.9835065e+02   8.9538839e+00   3.2438613e+02   2.0075884e+01   3.4375871e+02   2.0553174e+01   3.5550510e+02   5.7524876e+00   2.7574097e+02   1.0003948e+01   3.5893290e+02   9.3989161e+00   3.1281903e+02  -1.3119742e+00   2.9008516e+02   1.3664129e+00   3.5638419e+02   1.5763135e+01   4.0447355e+02   6.4227613e+00   3.1161581e+02   1.2612671e+01   5.0258032e+02   1.6615510e+01   4.3538742e+02   1.6620297e+01   4.4141510e+02   3.5729688e+01   4.6150510e+02   3.9512488e+01   3.8731935e+02  -2.8795226e+01   2.5630129e+02   2.1623961e+01   5.9623806e+02  -2.3948516e+00   5.7948677e+02   3.0769445e+01   6.4468516e+02   1.4067123e+01   3.2893542e+02   2.1536645e+00   2.5954097e+02   1.9796077e+01   5.1101903e+02  -9.4747484e+00   4.0230806e+02   1.3149871e+01   2.2791226e+02  -1.0614271e+01   4.0960355e+02  -5.0341187e+01   3.4977903e+02   1.0069290e+01   4.7184516e+02   2.6244645e+01   4.7438032e+02   1.8534413e+01   2.5084806e+02   3.2975381e+01   4.3374510e+02  -3.3606712e+01   5.8813516e+02   7.7208000e+00   3.4669510e+02  -4.6427124e+00   4.3427387e+02   5.3268000e+00   2.2422323e+02  -2.4081406e+01
   3.8156839e+02   1.1480013e+01   5.0672000e+02   2.0910465e+01   3.7534387e+02   1.0625071e+01   2.8674510e+02   2.2153288e+01   3.4931510e+02   1.1472055e+01   4.4750510e+02   4.1524876e+00   3.1084290e+02   1.3780289e+02   4.5137710e+02  -3.2984516e-01   5.3384194e+02   5.7079118e+00   6.1307806e+02   2.1647626e+01   4.8352290e+02   2.1151394e+01   5.3450516e+02   1.0939265e+01   3.7675032e+02   9.2141677e+00   3.5667452e+02   2.1665071e+01   2.9852839e+02  -1.3307432e+01   3.9560226e+02   7.2005290e+00   6.1692677e+02   4.0559729e+01   2.8965510e+02   1.5764049e+02   3.6151258e+02   1.0838026e+01   5.0564258e+02  -2.4278581e+00   3.4531839e+02   1.0853561e+01   4.5454806e+02   4.6942194e+00   3.7507510e+02  -3.7293112e+01   4.9545710e+02   6.9418194e+00   5.0548065e+01   1.0652284e+01   2.8622129e+02   1.4530907e+02   4.8437290e+02   2.9785652e+01   5.0964677e+02   2.0492129e+01   4.8825516e+02   3.0955394e+01   5.4328129e+02   2.4401368e+01   2.8041452e+02   2.3572265e+02   3.7512774e+02   2.1412361e+01   3.3831903e+02   5.3453510e+01   3.8429968e+02   3.2466710e+00   2.9317710e+02   1.4733874e+02   5.9957484e+02   1.3484335e+01   4.6894387e+02   5.3124490e+01   4.7903510e+02   6.8340088e+01   3.5272839e+02   2.8456568e+01   2.5505097e+02   2.8937535e+01   3.6918226e+02   6.0521935e+00   4.4665510e+02   2.8790488e+01   2.8360510e+02   1.7259449e+02   4.8019742e+02   2.5021303e+01   4.2965355e+02   1.4644813e+01   4.0804323e+02   4.1045897e+01   1.4131510e+02   1.5040769e+02   3.6166903e+02   4.2943252e+01   4.1001194e+02   1.2824529e+01   3.8902510e+02  -2.3791124e+00   3.4180258e+02   8.6096645e+00   3.8914065e+02  -1.1911574e+01   2.3402548e+02   9.5866994e+01   3.9886419e+02   3.4117316e+01   1.4742032e+02   1.3852992e+02   4.7617645e+02   5.9463948e+01   4.2255194e+02   9.0902619e+01   3.8692097e+02   3.6532452e+01   5.1920065e+02   5.6839110e+01   4.9948290e+02   5.0216206e+01   5.3768032e+02   4.5842671e+01   4.1003510e+02   9.5300876e+00   3.4365355e+02   4.3268361e+01   3.4258516e+02   2.7013187e+01   2.5691161e+02   2.9429329e+01   3.7565935e+02   5.2123381e+01   1.1561226e+02   1.3349683e+02   4.0848032e+02   3.7260284e+01   3.8925710e+02   3.6081045e+01   4.4460452e+02   2.5593806e+00   3.8900065e+02   3.1198658e+01   2.1328806e+02  -1.3232077e+01   2.9316774e+02   1.0004968e+01   4.2091839e+02   2.3326206e+01   4.9776323e+02   4.5534103e+01   6.0783548e+02   3.9016387e+01   4.8288161e+02   8.1962452e+00   5.0381742e+02  -2.9352168e+01   5.3671323e+02   5.7710065e+00   4.0203355e+02   7.5179613e+00   3.5858516e+02  -7.2835871e+00   2.9652645e+02   5.1536903e+00   3.3103000e+02   4.7876632e+01   5.4450677e+02   1.7334619e+01   4.1652871e+02   3.9841548e+00   3.6965645e+02   1.2920387e+01   2.5821774e+02   1.4591065e+02   4.3301839e+02   9.5453032e+00   2.9780613e+02   9.1971226e+00   4.3299677e+02   2.8067032e+01   3.2899710e+02   8.7870065e+00   3.8216290e+02   9.5085806e+00   3.7665419e+02   2.4166052e+01   2.4639671e+02   1.0817284e+02   1.8327510e+02  -4.8189112e+01   3.4469581e+02  -8.2869548e+00   4.1586290e+02   2.0836774e+01   3.9542159e+02   9.5166710e+01   3.0239839e+02   9.8597419e+00   6.1765258e+02   1.3764568e+01   3.7097774e+02   1.6178877e+01   3.0891677e+02   1.9843110e+01   5.7519194e+02   5.2065806e+00   4.2283097e+02   2.4209974e+01   4.5074935e+02   1.8398116e+01   5.5000226e+02   2.7212077e+01   2.6393516e+02   1.4128196e+02   4.0343323e+02   1.7279470e+02   3.9064065e+02   2.5520684e+01   2.9066613e+02   2.1583484e+01   3.0433871e+02   4.6677419e-01   3.7784510e+02  -3.3247124e+00   2.8554097e+02   3.3789948e+01   3.0384290e+02   1.9186116e+01   2.6976903e+02   1.5272026e+01   3.1927516e+02   2.3081213e+01   3.7700419e+02   1.6443535e+01   3.6166355e+02   2.9517561e+01   2.8403581e+02  -7.2809290e+00   4.3043032e+02   6.5275097e+00   3.3329742e+02   1.8357497e+01   4.8298510e+02   3.0934088e+01   4.9160510e+02   2.0334488e+01   3.0845935e+02  -5.4676426e+01   2.9049129e+02   1.2648761e+01   4.9056806e+02   4.1087484e+00   4.9110677e+02   7.9845161e-02   5.6677516e+02  -2.3130077e+01   3.8497542e+02  -7.8495355e+00   2.3782097e+02  -2.2656323e+01   3.8615903e+02  -3.3459484e+00   3.5649806e+02  -7.4653290e+00   2.5477226e+02   2.3692903e-01   3.0755355e+02  -6.0747187e+01   3.0958903e+02   2.9614490e+01   4.1605516e+02  -1.1082155e+01   3.6276032e+02   2.7654013e+01   1.9384806e+02  -4.5646194e+00   3.8155510e+02   5.2884876e+00   5.2060516e+02  -2.1356800e+01   3.3646510e+02  -4.8964312e+01   3.8441387e+02   4.5956000e+00   1.8274323e+02  -1.0763006e+01
   3.9641839e+02   4.3320129e+00   4.6086000e+02  -7.6607355e+00   4.0606387e+02   1.8407471e+01   2.6160510e+02  -7.1655124e+00   4.3136510e+02   1.4138055e+01   3.8127510e+02   4.0880888e+01   2.6721290e+02   1.7671329e+02   4.1885710e+02   3.2991755e+01   5.1936194e+02   1.3386312e+01   6.3773806e+02   2.5104826e+01   5.3257290e+02   3.8657394e+01   4.8540516e+02   1.7487265e+01   4.6398032e+02   1.7045768e+01   3.7976452e+02   2.3917871e+01   5.0343839e+02   2.4389768e+01   3.3855226e+02   1.5814529e+01   7.1540677e+02   1.0631329e+01   2.6998510e+02   1.9402409e+02   2.9632258e+02  -5.0367742e+00   3.7860258e+02   1.3965342e+01   3.2464839e+02  -1.6328387e+00   4.5930806e+02   2.5434194e+00   4.5184510e+02  -3.5524712e+01   4.8497710e+02   1.4402194e+00   5.0018065e+01   9.1146839e+00   2.6112129e+02   1.4802707e+02   4.5413290e+02   2.0964852e+01   3.6959677e+02  -1.2538710e+00   4.7135516e+02   4.4877394e+01   4.5647129e+02   2.5536168e+01   3.1327452e+02   2.3066385e+02   3.8850774e+02   2.6531961e+01   3.4831903e+02   2.2943510e+01   3.8001968e+02  -2.7009290e+00   2.6417710e+02   1.3549874e+02   5.8328484e+02   1.4207535e+01   4.5737387e+02   2.8100090e+01   4.7960510e+02   3.5154488e+01   4.2586839e+02   3.7453677e+00   2.4991097e+02   1.2018735e+01   3.8403226e+02   2.6741935e+00   4.1769510e+02   3.5537288e+01   2.5512510e+02   2.2478289e+02   4.2200742e+02   2.2576503e+01   3.8265355e+02   2.0404813e+01   3.9346323e+02   2.3542297e+01   1.3569510e+02   1.2766729e+02   3.4676903e+02   4.0425252e+01   3.4310194e+02  -7.5326710e+00   3.4092510e+02   1.0868888e+01   3.3413258e+02   4.1232645e+00   3.9842065e+02   1.0586026e+01   2.2616548e+02   8.1685794e+01   3.7738419e+02   7.8857161e+00   1.7814032e+02   1.1178232e+02   4.9889645e+02   2.4166348e+01   4.3760194e+02   8.0458619e+01   3.8135097e+02   3.3648052e+01   4.9610065e+02   2.9877110e+01   4.7553290e+02   2.6562206e+01   4.9034032e+02   4.6969871e+01   4.0074510e+02  -6.0167124e+00   3.2898355e+02   4.1011961e+01   3.5582516e+02   2.0523987e+01   2.8243161e+02   1.4007729e+01   3.4046935e+02   1.1508581e+01   1.1861226e+02   1.0454683e+02   4.0891032e+02   2.2415884e+01   4.0182710e+02   2.6935445e+01   4.1813452e+02   2.6816981e+01   4.2823065e+02   2.3060258e+01   2.4776806e+02   1.4395226e+00   3.3863774e+02  -1.6326323e+00   4.1623839e+02  -2.6693935e+00   5.6719323e+02   2.5929703e+01   6.6359548e+02   3.8365587e+01   5.2069161e+02   1.3481445e+01   5.8296742e+02  -1.0641677e+00   5.6619323e+02   5.7312606e+01   4.2879355e+02   2.2797161e+01   3.4825516e+02   2.3402813e+01   3.6066645e+02   1.5302490e+01   3.8842000e+02   6.9525432e+01   5.6683677e+02   1.6548219e+01   3.8243871e+02   6.2313548e+00   3.3041645e+02   4.5439587e+01   2.9473774e+02   1.5312905e+02   4.1368839e+02   2.8471703e+01   2.7561613e+02   2.4972323e+01   4.3704677e+02   2.0230323e+00   3.7242710e+02   2.8692606e+01   4.0583290e+02   6.7549806e+00   4.6451419e+02   2.3272516e+00   1.9415671e+02   1.0278204e+02   2.1998510e+02  -4.6505912e+01   3.8088581e+02   4.2197845e+01   4.5206290e+02   1.1080774e+01   4.1138159e+02   1.2398991e+02   3.3963839e+02   1.0980542e+01   6.6679258e+02   2.0403368e+01   4.2154774e+02   5.1832774e+00   3.9505677e+02   3.0151910e+01   6.3957194e+02   6.9061806e+00   4.7802097e+02   3.9984774e+01   4.4640935e+02   3.8935316e+01   6.3285226e+02   3.0824077e+01   2.2379516e+02   1.3049316e+02   4.2010323e+02   1.9289110e+02   3.8487065e+02   3.7412284e+01   3.3071613e+02   3.4849484e+01   2.8942871e+02   1.9749574e+01   4.3979510e+02   5.2892876e+00   2.9454097e+02   2.7169948e+01   3.4236290e+02   9.2445161e+00   3.1738903e+02   1.5602426e+01   3.1717516e+02   1.6629213e+01   3.6238419e+02   3.1703135e+01   4.2623355e+02   2.5781961e+01   2.5451581e+02   5.8006710e+00   4.0153032e+02   1.6129510e+01   3.8571742e+02   1.9213897e+01   5.4907510e+02   4.1506888e+01   5.4731510e+02   2.6407688e+01   2.9188935e+02  -1.1970826e+01   3.7464129e+02  -2.0513239e+01   4.8137806e+02   7.9394839e-01   4.9676677e+02   3.7627045e+01   5.8244516e+02  -2.8536774e+00   3.7959542e+02  -1.1949135e+01   2.3115097e+02   1.2172774e+00   4.5234903e+02   1.2358852e+01   2.9530806e+02   9.2898710e+00   3.0243226e+02  -7.1587097e-01   3.9179355e+02  -4.7386387e+01   3.2762903e+02   4.3601290e+01   4.8705516e+02   8.3978452e+00   3.9110032e+02   2.5856813e+01   2.1651806e+02   2.3317806e+00   3.9179510e+02  -2.1770712e+01   6.1071516e+02  -4.5056000e+00   3.6622510e+02  -3.8635112e+01   4.3017387e+02  -9.6520000e-01   3.0441323e+02  -1.1566065e+00
   3.9217839e+02   3.2412129e+00   4.7024000e+02   2.9778865e+01   3.4977387e+02   2.9100671e+01   3.0122510e+02   4.5854888e+01   3.4546510e+02   2.1010055e+01   4.0346510e+02   3.9915688e+01   3.1389290e+02   1.5308889e+02   4.6823710e+02   1.5991355e+01   4.8936194e+02  -7.3536882e+00   6.3959806e+02   1.7716026e+01   5.0452290e+02   1.1991394e+01   4.4792516e+02   1.3295665e+01   3.8498032e+02   2.4557677e+00   3.7248452e+02   1.8790271e+01   4.6410839e+02   2.1161677e+00   3.2932226e+02   1.2629290e+00   6.6007677e+02   1.7347729e+01   2.9965510e+02   2.0584049e+02   3.2147258e+02   8.7112258e+00   4.5683258e+02  -1.6230581e+00   3.0526839e+02   1.4157561e+01   4.1278806e+02   2.1315019e+01   4.3574510e+02  -1.3236712e+01   4.6074710e+02   3.3861935e-01   5.2208065e+01   3.8494839e+00   2.9236129e+02   1.1966787e+02   4.3213290e+02   2.9724852e+01   4.6535677e+02  -2.0046710e+00   4.6411516e+02   4.1176594e+01   5.1932129e+02   2.4938168e+01   3.3060452e+02   2.0289745e+02   4.2778774e+02   1.6339561e+01   3.6331903e+02   3.0313510e+01   3.7263968e+02  -5.5405290e+00   3.0202710e+02   1.4558074e+02   6.3438484e+02   2.9119535e+01   4.9204387e+02   2.9796490e+01   3.8746510e+02   6.3715688e+01   3.8724839e+02   9.6049677e+00   2.5357097e+02  -1.0340645e+00   3.2422226e+02   2.4738994e+01   4.1622510e+02   5.2604888e+01   2.4374510e+02   1.7921329e+02   4.5033742e+02   5.5501032e+00   4.2875355e+02   9.9068129e+00   4.3589323e+02   1.6337897e+01   1.3265510e+02   1.4882049e+02   3.5461903e+02   1.6317252e+01   3.6582194e+02   6.3597290e+00   4.2617510e+02  -2.3551112e+01   3.1775258e+02   1.0573665e+01   3.6485065e+02   2.1601626e+01   2.3045548e+02   1.2015259e+02   4.9224419e+02   2.2456916e+01   2.0314032e+02   1.5597232e+02   4.2356645e+02   2.7192748e+01   4.1869194e+02   7.9401419e+01   4.1597097e+02   4.9828452e+01   5.5696065e+02   5.1578310e+01   5.1253290e+02   3.4932206e+01   5.7277032e+02   4.3135471e+01   4.4388510e+02   1.6320876e+00   4.6317355e+02   5.3036761e+01   3.5434516e+02   2.7972387e+01   3.2676161e+02   4.4221329e+01   3.1061935e+02   4.3086581e+01   1.7914226e+02   1.6117443e+02   3.9539032e+02   1.0977484e+01   3.9901710e+02   2.6830245e+01   2.1846452e+02  -8.8694194e+00   4.2557065e+02   6.2730581e+00   2.4666806e+02  -9.7524774e+00   3.0340774e+02   2.0425768e+01   4.0102839e+02   1.5447406e+01   5.1633323e+02   3.4858503e+01   5.5678548e+02   1.0720387e+01   5.0576161e+02   2.7745845e+01   5.6272742e+02  -1.6064968e+01   5.8900323e+02   4.1207806e+01   3.2888355e+02   1.2699961e+01   2.5916516e+02  -2.5939987e+01   3.0414645e+02  -5.7459097e+00   3.7537000e+02   6.4329432e+01   4.1674677e+02  -2.4494581e+01   3.4014871e+02   2.2804555e+01   2.8427645e+02  -1.4109213e+01   2.7588774e+02   2.0163705e+02   3.6654839e+02   8.0029032e+00   2.8070613e+02   2.3755123e+01   4.7580677e+02   5.8922232e+01   3.3189710e+02  -1.5304994e+01   3.9921290e+02  -4.1454194e+00   4.3146419e+02   9.5412516e+00   1.9458671e+02   7.3367639e+01   1.9660510e+02  -5.2445512e+01   3.2184581e+02   1.2451045e+01   4.0796290e+02   3.7087742e+00   3.7442159e+02   6.3376710e+01   2.6882839e+02  -1.8846581e+00   6.4756258e+02   5.3717677e+00   4.3292774e+02   4.0828774e+00   3.6191677e+02   7.6031097e+00   5.9124194e+02   2.0732581e+01   3.9193097e+02  -3.5980258e+00   4.7574935e+02   1.4828116e+01   4.4328226e+02   3.3609677e+01   1.8951516e+02   1.0080556e+02   3.8419323e+02   1.6866390e+02   3.6245065e+02   1.9158839e+00   3.2885613e+02   8.1382839e+00   2.4828871e+02   1.7380774e+01   4.0207510e+02   1.6868876e+00   2.5531097e+02   1.4208348e+01   2.7984290e+02   1.9246116e+01   3.4357903e+02   2.2272258e+00   2.3446516e+02  -2.1839871e+00   3.4467419e+02   5.5099355e+00   4.3451355e+02   6.4095613e+00   2.4937581e+02  -3.5981290e+00   3.7029032e+02   9.8709677e-02   3.3043742e+02   5.7762968e+00   4.9365510e+02   3.7940488e+01   4.6746510e+02   3.1568760e-01   2.8517935e+02  -3.8534026e+01   3.4140129e+02   5.4759613e+00   4.1966806e+02  -4.2192516e+00   4.4791677e+02   2.6385045e+01   4.8058516e+02   9.6251226e+00   4.0978542e+02  -7.4335484e-02   2.4892097e+02  -1.0014323e+01   4.4982903e+02  -1.6349548e+01   3.2564806e+02  -5.2373290e+00   3.1729226e+02   2.5753290e+00   4.0293355e+02  -4.9327587e+01   3.7962903e+02  -5.3187097e+00   4.8732516e+02  -9.6237548e+00   2.6062032e+02  -3.3647871e+00   2.4412806e+02   1.7652981e+01   4.0688510e+02  -1.9507912e+01   6.1439516e+02  -2.1170000e+01   3.4093510e+02  -5.1751912e+01   3.4398387e+02  -7.5000000e+00   3.0403323e+02  -1.0176206e+01
   3.2975839e+02  -1.8095187e+01   5.0715000e+02   6.8260645e+00   3.9896387e+02  -8.2645290e+00   2.7293510e+02   3.4480876e+00   4.0941510e+02   1.9324055e+01   3.7284510e+02   1.0555288e+01   2.6884290e+02   1.8590289e+02   4.8399710e+02   2.6490555e+01   5.0603194e+02  -9.8772882e+00   6.1650806e+02   8.3232258e+00   5.3319290e+02   2.5937794e+01   5.0792516e+02  -1.0343355e+00   3.9589032e+02   2.2872968e+01   3.6414452e+02   3.1927471e+01   4.6605839e+02   2.0001677e+00   3.3555226e+02   5.8645290e+00   6.3354677e+02   1.2990129e+01   2.8093510e+02   1.8118809e+02   2.6766258e+02   4.8206026e+01   4.9626258e+02   1.6172542e+01   2.8245839e+02  -8.7763871e-01   4.7268806e+02   1.8663019e+01   4.0636510e+02  -2.8366312e+01   4.2426710e+02   1.2447019e+01   5.9068065e+01   2.8706839e+00   2.6060129e+02   9.7588671e+01   4.4251290e+02   3.2414452e+01   5.6730677e+02   2.5979329e+01   4.6378516e+02   2.7202994e+01   4.9456129e+02   2.1018968e+01   2.5951452e+02   1.7615465e+02   3.6383774e+02   2.2175561e+01   4.0469903e+02   4.5573110e+01   4.0039968e+02  -1.0761329e+01   2.7244710e+02   1.7862714e+02   5.2395484e+02   3.8293935e+01   5.2413387e+02   4.3379290e+01   4.8907510e+02   4.8116888e+01   3.6795839e+02  -6.0018323e+00   2.7415097e+02   2.1989535e+01   3.6184226e+02   1.4969394e+01   4.2474510e+02   3.7873288e+01   2.8450510e+02   1.7552249e+02   4.4786742e+02   3.1277703e+01   4.1941355e+02   2.8034013e+01   4.3161323e+02   1.3920297e+01   1.5084510e+02   1.3026529e+02   3.7699903e+02   5.2866852e+01   4.0348194e+02   2.3536929e+01   3.6577510e+02  -1.0719112e+01   3.1194258e+02   8.5184645e+00   3.3333065e+02   3.4132258e+00   2.5411548e+02   9.7879794e+01   4.2957419e+02   3.0850516e+01   1.6947032e+02   1.2138592e+02   4.0232645e+02   3.0561948e+01   4.0517194e+02   1.0543302e+02   3.5968097e+02   2.1671652e+01   4.7720065e+02   2.7719110e+01   3.7839290e+02   4.6953406e+01   5.0920032e+02   5.6891071e+01   4.2046510e+02   4.4556876e+00   3.3108355e+02   3.9083961e+01   3.3325516e+02   1.2569587e+01   3.3195161e+02   1.2476129e+01   2.8351935e+02   1.4734581e+01   1.4181226e+02   1.1726083e+02   3.9605032e+02   1.6304684e+01   3.5377710e+02   2.7639445e+01   2.3498452e+02   1.0428981e+01   4.1433065e+02  -7.7774194e-01   2.9257806e+02  -6.8052774e+00   3.3825774e+02   2.4547768e+01   4.6397839e+02   2.2361406e+01   5.4985323e+02   5.3796903e+01   5.8559548e+02   3.4515587e+01   4.8188161e+02   2.4086245e+01   6.4124742e+02   2.9434323e+00   6.8262323e+02   3.4148206e+01   4.6607355e+02   4.1864761e+01   2.9858516e+02   2.1756413e+01   1.6780645e+02   3.3012903e+00   4.4003000e+02   4.2156632e+01   5.0878677e+02  -1.0997781e+01   3.5495871e+02   2.5189755e+01   3.3146645e+02   3.5025587e+01   3.5192774e+02   2.4570385e+02   3.6935839e+02   1.5928103e+01   2.8103613e+02   3.1438723e+01   3.9890677e+02   4.5404232e+01   4.2113710e+02  -3.8241935e+00   4.5573290e+02   3.1662981e+01   4.4941419e+02   2.8585252e+01   2.6577671e+02   1.2438244e+02   2.0531510e+02  -5.1612312e+01   3.5698581e+02   2.7589845e+01   4.8782290e+02   2.8699974e+01   4.2580159e+02   1.2078631e+02   3.2101839e+02   1.6090142e+01   7.1336258e+02   1.9487768e+01   4.9544774e+02   2.1361277e+01   4.8634677e+02   3.3508710e+01   5.9686194e+02   2.0042981e+01   4.3159097e+02   2.9939174e+01   4.7488935e+02   3.6276916e+01   5.6833226e+02   4.7465677e+01   2.1474516e+02   1.2288716e+02   4.7890323e+02   1.7456710e+02   3.6592065e+02   2.2498284e+01   3.5923613e+02   3.5327884e+01   3.5247871e+02   2.6185574e+01   4.3160510e+02  -9.5551240e-01   3.4874097e+02   3.6073948e+01   3.5689290e+02   2.3562116e+01   3.3329903e+02   1.3289626e+01   2.4150516e+02   6.9228129e+00   3.7419419e+02   2.2908335e+01   3.9370355e+02   2.1054361e+01   2.2341581e+02  -8.0913290e+00   3.4805032e+02  -9.7420903e+00   9.1297419e+01   3.5774968e+00   5.3746510e+02   4.5687601e-02   4.4241510e+02   2.8459688e+01   3.3169935e+02  -2.7395626e+01   3.5545129e+02   1.2196129e-01   5.1661806e+02   2.0884748e+01   4.7091677e+02   9.3050452e+00   5.1872516e+02   1.1953923e+01   4.1740542e+02  -2.3303935e+01   2.9682097e+02  -2.6163226e+00   4.5520903e+02  -1.4819948e+01   2.7092806e+02  -1.0809729e+01   3.3000226e+02   1.6218529e+01   4.5593355e+02  -5.8237587e+01   4.6629903e+02  -2.5822310e+01   5.7400516e+02  -3.2828155e+01   3.7505032e+02  -7.3791871e+00   3.0622806e+02   2.6014981e+01   4.9179510e+02  -1.0250712e+01   6.6081516e+02  -9.3636000e+00   4.3322510e+02  -4.3705112e+01   3.0955387e+02   6.8244000e+00   2.4041323e+02  -2.4166065e+00
   4.1622839e+02   4.1772129e+00   5.1310000e+02   3.7730065e+01   4.3068387e+02   3.0978710e+00   2.9507510e+02   2.1536888e+01   3.7769510e+02   3.0516545e+00   4.2684510e+02   3.5235288e+01   3.3799290e+02   2.0774089e+02   5.5704710e+02   1.8176555e+01   4.8079194e+02  -5.6680882e+00   6.8550806e+02   4.0283226e+01   5.3966290e+02   1.2280194e+01   4.8383516e+02  -2.4871355e+00   3.2808032e+02   2.4677768e+01   4.0391452e+02   3.8795871e+01   3.9933839e+02  -8.2232258e-02   4.3560226e+02   2.2620529e+01   6.8268677e+02   4.4389290e+00   3.2112510e+02   1.9083289e+02   2.0032258e+02   1.3764323e+02   5.1493258e+02   1.4678942e+01   3.0140839e+02   1.7086361e+01   4.2563806e+02   6.3370194e+00   4.4303510e+02  -3.4779912e+01   4.8674710e+02   1.6786194e+00   6.7978065e+01   1.0537884e+01   2.7736129e+02   1.5348787e+02   4.9508290e+02   9.5488516e+00   5.9702677e+02   3.3361729e+01   5.3092516e+02   4.5401794e+01   4.5313129e+02   7.5633677e+00   3.0655452e+02   2.0001145e+02   3.3659774e+02   1.2568476e+02   3.4693903e+02   4.1863910e+01   4.2296968e+02  -8.5669290e+00   2.2907710e+02   1.0767674e+02   6.1033484e+02   2.0473535e+01   5.6208387e+02   5.6383290e+01   6.0279510e+02   3.6299288e+01   3.9772839e+02  -3.8134323e+00   2.6310097e+02  -1.2264645e+00   3.8360226e+02   1.0228594e+01   4.6812510e+02   3.4172888e+01   2.8507510e+02   2.1728689e+02   4.0862742e+02   1.7026903e+01   4.7236355e+02   2.8228013e+01   4.6889323e+02   3.5367897e+01   1.4131510e+02   1.3850769e+02   3.9576903e+02   3.1505252e+01   3.6024194e+02   8.4761290e+00   3.2347510e+02  -1.9885112e+01   3.4123258e+02   1.8225265e+01   3.5252065e+02   1.2498026e+01   2.0311548e+02   9.7249794e+01   4.8134419e+02   4.0238916e+01   1.7638032e+02   1.2135312e+02   3.6056645e+02   8.1427484e+00   4.5988194e+02   1.0062622e+02   3.4720097e+02   2.8380052e+01   4.6763065e+02   3.5384710e+01   4.1620290e+02   2.8828606e+01   5.7625032e+02   4.3527071e+01   5.0336510e+02   3.0063688e+01   4.9160355e+02   3.1242361e+01   4.3954516e+02   1.9256387e+01   3.6095161e+02   1.7436129e+01   3.3746935e+02   1.4228581e+01   1.2928226e+02   1.3697323e+02   4.0701032e+02   1.9567884e+01   3.7972710e+02   1.1513445e+01   4.5922452e+02  -1.6320219e+01   3.5123065e+02   3.0802581e+00   3.4195806e+02  -8.0567742e-01   3.6616774e+02  -2.6165032e+01   4.1154839e+02   1.6075806e+01   4.7971323e+02   1.4788103e+01   4.9621548e+02  -1.9144013e+01   4.2557161e+02   8.9110452e+00   4.7091742e+02  -1.6430168e+01   5.4933323e+02  -1.0478594e+01   3.3684355e+02   1.7683161e+01   3.0897516e+02   1.0925213e+01   1.1723645e+02   6.0668903e+00   3.9337000e+02   4.4799432e+01   4.1140677e+02  -1.0167381e+01   2.8938871e+02  -2.7464516e-01   2.8689645e+02  -1.5088129e+00   3.1507774e+02   1.5117185e+02   3.6925839e+02   1.8886103e+01   2.2270613e+02   9.5851226e+00   3.9533677e+02   1.5889832e+01   3.3494710e+02   9.3100645e-01   3.6154290e+02   1.6538181e+01   4.0260419e+02  -3.0339948e+01   2.3301671e+02   9.8053239e+01   1.9955510e+02  -5.7631512e+01   3.3260581e+02   1.1020245e+01   2.3877290e+02   8.4739742e+00   4.1242159e+02   9.5946710e+01   3.5748839e+02   1.4452542e+01   6.2360258e+02  -7.6614323e+00   4.8825774e+02   5.8464774e+00   3.7434677e+02   3.0188710e+01   5.3686194e+02   4.3312981e+01   4.4045097e+02   2.9230374e+01   5.0583935e+02   1.8840916e+01   4.0852226e+02   3.6010477e+01   2.5922516e+02   4.2328761e+01   4.3295323e+02   1.4776310e+02   3.8083065e+02  -4.8345161e+00   3.7428613e+02   3.9553884e+01   3.1671871e+02   1.1566374e+01   4.3436510e+02   7.6836876e+00   3.1097097e+02   3.3235548e+01   3.4998290e+02   6.9649161e+00   3.3052903e+02   1.9601226e+01   2.2874516e+02   3.6536129e+00   2.8967419e+02   1.6569935e+01   4.1875355e+02  -7.5963871e-01   2.0994581e+02   6.8362710e+00   3.1677032e+02   3.7103097e+00   3.0210742e+02   1.9612697e+01   4.3617510e+02   4.1488888e+01   4.8360510e+02   2.6164488e+01   3.1183935e+02  -8.5682581e-01   3.0535129e+02   9.7899613e+00   4.9137806e+02   2.7043948e+01   4.8762677e+02   1.1358245e+01   5.5358516e+02  -1.8348774e+00   4.1921542e+02  -1.0187355e+00   2.9858097e+02  -8.5171226e+00   4.8977903e+02   9.2244516e+00   3.4716806e+02   6.9010710e+00   3.3724226e+02   2.6499329e+01   4.6526355e+02  -6.2653987e+01   4.7000903e+02   3.9708903e+00   5.4348516e+02   3.3534452e+00   3.8429032e+02  -1.9783871e+00   3.5441806e+02   1.6019781e+01   6.5207510e+02  -8.9731124e+00   6.7813516e+02   1.3608000e+00   4.1403510e+02  -6.2789912e+01   3.2889387e+02   7.4172000e+00   2.6598323e+02   1.4817794e+01
   3.7198839e+02   3.0064129e+00   5.2867000e+02   2.6724465e+01   3.7853387e+02   5.5987097e-01   2.6431510e+02   2.1517688e+01   3.8050510e+02  -4.1231455e+00   3.7179510e+02   1.6159288e+01   2.9452290e+02   1.7368849e+02   5.1118710e+02  -7.0646452e+00   3.8989194e+02  -3.4156088e+01   5.5802806e+02   3.6216258e+00   5.3509290e+02   2.2165794e+01   4.9183516e+02   2.8328645e+00   3.6751032e+02   2.0903368e+01   3.8972452e+02   1.4691071e+01   3.8071839e+02  -7.5526323e+00   3.9655226e+02   7.4145290e+00   6.3240677e+02  -7.6286710e+00   3.2322510e+02   1.8071489e+02   2.1975258e+02   1.5098883e+02   5.1036258e+02   8.3845419e+00   3.4950839e+02  -2.4816387e+00   3.9992806e+02   1.4438194e+00   3.9503510e+02  -4.9889912e+01   4.5031710e+02  -7.1169806e+00   5.7878065e+01   2.2058839e+00   3.0531129e+02   1.1925187e+02   4.5451290e+02   9.4144516e+00   6.2088677e+02   1.8832929e+01   5.4740516e+02   5.9563394e+01   4.6804129e+02   2.7850568e+01   2.5655452e+02   1.5263145e+02   3.5193774e+02   1.9931756e+02   3.6584903e+02   4.0251110e+01   4.2882968e+02   4.9242710e+00   2.7112710e+02   1.6899274e+02   5.3428484e+02   3.5037535e+01   5.1585387e+02   3.0511690e+01   4.2907510e+02   5.5816888e+01   3.9224839e+02  -1.3250323e+00   2.6734097e+02   3.2484335e+01   4.0960226e+02   3.5008594e+01   4.1717510e+02   6.1198888e+01   2.7974510e+02   1.1290329e+02   4.6057742e+02   2.9640903e+01   3.9094355e+02   2.2591613e+01   3.9780323e+02   1.2435097e+01   1.5993510e+02   1.5353809e+02   3.9528903e+02   2.2063652e+01   4.3296194e+02   2.1088529e+01   3.6522510e+02  -1.2825112e+01   3.3265258e+02   7.9116645e+00   3.5338065e+02   9.5692258e+00   1.9173548e+02   8.9200194e+01   4.1329419e+02   6.8229161e+00   1.4266032e+02   8.8290723e+01   3.5665645e+02   3.9645548e+01   3.6674194e+02   5.0217419e+01   2.6882097e+02   2.3270452e+01   4.6315065e+02   1.2223110e+01   3.5572290e+02   8.8670065e+00   5.5887032e+02   4.3247471e+01   4.6698510e+02   1.5924088e+01   3.9455355e+02   1.1096361e+01   3.9811516e+02  -1.2719213e+01   3.8500161e+02   1.2942129e+01   3.1822935e+02   1.4237781e+01   1.1966226e+02   1.2922283e+02   4.1924032e+02   2.1594839e+00   3.4358710e+02   1.1454645e+01   4.3970452e+02   1.8141381e+01   3.6419065e+02   2.7133458e+01   3.2033806e+02   1.3773923e+01   3.7297774e+02   1.3720168e+01   4.6597839e+02   1.7721406e+01   4.2400323e+02   3.2764903e+01   5.6044548e+02   2.8477587e+01   4.7126161e+02   4.4125845e+01   5.0029742e+02  -3.7305677e+00   6.0067323e+02   1.9654206e+01   4.2679355e+02   5.4871613e+00   3.3335516e+02   2.4544813e+01   4.0942645e+02   2.4921690e+01   4.4080000e+02   4.5955032e+01   4.7455677e+02  -1.3879381e+01   3.7171871e+02   2.9468955e+01   3.0884645e+02  -2.0748129e+00   3.3673774e+02   2.2619905e+02   4.1401839e+02   9.3953032e+00   2.9346613e+02   8.9243226e+00   4.0352677e+02   6.6654632e+01   2.9504710e+02   3.4973006e+01   3.8583290e+02   2.5544981e+01   3.8003419e+02  -3.4434839e-01   2.7624671e+02   1.1340484e+02   1.9369510e+02  -1.7872712e+01   3.7107581e+02   5.9426452e+00   3.6786290e+02   4.2196774e+01   5.3457159e+02  -1.2725290e+01   3.4015839e+02  -6.5410581e+00   5.7498258e+02  -1.3918323e+00   4.4106774e+02   1.6091677e+01   3.7357677e+02  -4.5596903e+00   4.2252194e+02   6.5601806e+00   3.9826097e+02   1.2745574e+01   5.5245935e+02   2.7921316e+01   3.8528226e+02   3.0096774e+00   2.8565516e+02  -1.5405639e+01   3.5800323e+02   1.9637910e+02   3.6621065e+02  -1.5249161e+00   3.5033613e+02   4.9498839e+00   3.1480871e+02   3.9091742e+00   3.7065510e+02  -1.0989512e+01   3.0788097e+02  -8.7572516e+00   3.2446290e+02   8.9665161e+00   2.3552903e+02   9.8212258e+00   1.9193516e+02   1.3498413e+01   2.9453419e+02   1.3281135e+01   3.6680355e+02   2.9663613e+00   2.5322581e+02   1.8993871e+01   3.1163032e+02  -3.4484903e+00   4.3490742e+02   1.6086968e+00   4.0417510e+02   2.5568888e+01   4.1917510e+02   1.2898888e+01   3.1107935e+02  -2.7556026e+01   2.4368129e+02  -1.8964387e+00   5.1152806e+02  -1.2228052e+01   4.6019677e+02   1.1882645e+01   5.9577516e+02   1.8359923e+01   3.7126542e+02   8.4372645e+00   2.7206097e+02   2.2324477e+01   5.0834903e+02  -1.4691148e+01   3.6573806e+02  -1.1145290e+00   2.6177226e+02   1.5106929e+01   4.4564355e+02  -4.5844387e+01   3.8453903e+02  -3.4215097e+00   4.7163516e+02   2.0014452e+00   4.1157032e+02  -1.3060787e+01   3.2432806e+02   2.8186981e+01   6.7184510e+02  -8.0347124e+00   5.9976516e+02  -4.7896000e+00   3.9260510e+02  -4.3595512e+01   3.2236387e+02   9.6996000e+00   2.2751323e+02  -6.9546065e+00
   3.3356839e+02   5.4100129e+00   5.2076000e+02   2.0837265e+01   3.6734387e+02   1.7545071e+01   2.9412510e+02   3.6752888e+01   3.9407510e+02   1.0812545e+00   3.9107510e+02   1.9716888e+01   2.8136290e+02   1.8337129e+02   4.9742710e+02   2.5946155e+01   3.8989194e+02  -3.7760882e+00   6.0273806e+02   2.4614826e+01   5.3595290e+02   4.2856994e+01   5.1359516e+02   1.7992065e+01   3.2317032e+02   9.3056774e-01   3.7224452e+02  -7.4305290e+00   4.5229839e+02   2.5096774e-01   3.9384226e+02   2.1821329e+01   6.1083677e+02   2.4576929e+01   3.3384510e+02   2.1343529e+02   2.4956258e+02   1.3779403e+02   5.7893258e+02   4.0418942e+01   3.2836839e+02   5.1195613e+00   4.5097806e+02   1.0589819e+01   4.3827510e+02  -4.0679112e+01   4.8621710e+02   1.8631019e+01   4.7358065e+01   1.7617484e+01   3.2936129e+02   1.3751787e+02   4.8827290e+02   3.1993652e+01   6.0668677e+02   6.2089290e+00   5.6392516e+02   4.0811794e+01   4.7790129e+02   9.3017677e+00   2.7632452e+02   2.0342985e+02   2.7550774e+02   1.7571196e+02   3.6422903e+02   5.3720710e+01   3.8372968e+02   6.2422710e+00   2.3660710e+02   1.4638434e+02   5.3019484e+02   5.0934735e+01   4.6108387e+02   1.8083290e+01   4.8574510e+02   5.3383288e+01   3.0595839e+02  -4.8918323e+00   2.3886097e+02   2.7572735e+01   4.1199226e+02   1.5767394e+01   4.2022510e+02   3.8624888e+01   3.2441510e+02   2.2942969e+02   3.9614742e+02   3.8935303e+01   4.3646355e+02   3.0430013e+01   4.1142323e+02   2.1915497e+01   1.5622510e+02   1.2954489e+02   3.2952903e+02   4.7084452e+01   3.9377194e+02   8.8437290e+00   3.6512510e+02  -9.0171124e+00   3.2070258e+02   2.2337665e+01   3.9409065e+02   1.6924258e+00   2.7311548e+02   9.1359794e+01   5.0191419e+02   4.3783316e+01   1.4233032e+02   8.4607123e+01   3.8956645e+02   4.0442748e+01   4.7998194e+02   8.0688219e+01   2.9306097e+02   3.7091252e+01   4.7063065e+02   3.6814710e+01   3.8529290e+02   1.7211406e+01   6.5587032e+02   4.6107471e+01   5.9741510e+02   3.1539688e+01   4.9417355e+02   3.4036761e+01   4.5415516e+02   2.8797587e+01   4.1781161e+02   4.0887329e+01   3.2927935e+02   2.3073781e+01   1.4223226e+02   1.5265723e+02   5.1382032e+02   2.9743084e+01   3.6782710e+02   1.3895445e+01   3.6394452e+02   8.5321806e+00   3.9847065e+02   8.8210581e+00   2.3605806e+02  -2.5236774e+00   3.9606774e+02   1.3202968e+01   4.7981839e+02   4.1514206e+01   3.8352323e+02   4.9293303e+01   5.3459548e+02   1.2445587e+01   4.4669161e+02   3.0651445e+01   3.8143742e+02  -1.8651768e+01   5.3981323e+02   3.2473006e+01   3.2288355e+02   7.9399613e+00   3.5525516e+02  -4.6271871e+00   3.6699645e+02   1.2466090e+01   4.1313000e+02   3.8218632e+01   4.8436677e+02  -3.1814181e+01   3.8376871e+02   6.1749548e+00   3.0394645e+02   1.2177187e+01   2.9340774e+02   2.0338545e+02   4.5177839e+02   9.5645032e+00   2.5056613e+02   3.6216323e+01   3.7918677e+02   6.1651832e+01   3.0856710e+02  -7.6285935e+00   3.6102290e+02   4.8597806e+00   3.6303419e+02  -3.8843484e+00   1.7101671e+02   1.1692324e+02   1.7688510e+02  -5.4817912e+01   4.2355581e+02   3.1264245e+01   3.3725290e+02  -8.2442581e-01   5.2580159e+02   2.3646310e+01   3.4829839e+02   2.6477742e+01   5.2775258e+02   3.8906568e+01   3.3221774e+02   5.4659677e+01   3.9138677e+02   2.4865510e+01   6.3890194e+02   4.7009781e+01   4.6521097e+02   2.9389574e+01   5.5969935e+02   1.3632116e+01   4.1143226e+02   4.0867677e+01   3.7765516e+02   1.0094361e+01   4.5071323e+02   1.7506230e+02   4.7711065e+02   1.8793084e+01   3.7052613e+02   2.9764684e+01   3.6471871e+02   1.6296374e+01   4.4436510e+02   2.6693688e+01   3.0902097e+02   2.3441548e+01   4.3936290e+02   3.0344516e+01   2.9190903e+02   2.9830826e+01   3.4688516e+02   9.7724129e+00   3.1258419e+02   3.8357135e+01   4.1775355e+02   2.0303613e+00   2.7056581e+02   1.7276671e+01   4.0372032e+02   1.7664310e+01   4.4048742e+02   1.1072297e+01   4.5307510e+02   2.8896888e+01   3.4988510e+02   1.8632088e+01   3.2893935e+02  -1.2934826e+01   2.3797129e+02   2.7560361e+01   5.6980806e+02   1.8819548e+01   5.1629677e+02   5.8634645e+01   6.0672516e+02   3.1343923e+01   3.8364542e+02   1.8346865e+01   3.0887097e+02   8.2796774e+00   5.6625903e+02   7.1060516e+00   3.8816806e+02  -9.4289290e+00   2.8691226e+02   1.4145729e+01   4.4840355e+02  -2.3065187e+01   4.0291903e+02   2.5780903e+00   5.4279516e+02   1.6668645e+01   5.2676032e+02   7.6240129e+00   3.6270806e+02   3.6926581e+01   5.8322510e+02   6.1548876e+00   5.8250516e+02   1.9381200e+01   3.7431510e+02  -2.9852312e+01   3.6646387e+02  -9.4884000e+00   2.4793323e+02   3.2311794e+01
   3.4275839e+02  -1.5375187e+01   5.6595000e+02   5.9982065e+01   3.6110387e+02   1.1814271e+01   2.9498510e+02   1.9064088e+01   3.6493510e+02   7.2224545e+00   3.9988510e+02   2.8392088e+01   2.8457290e+02   1.7685449e+02   4.8685710e+02   1.3791755e+01   4.3384194e+02  -9.4420882e+00   5.0507806e+02   2.1807626e+01   4.7124290e+02   1.1563794e+01   5.2402516e+02   3.3777665e+01   3.8079032e+02   3.9809677e+00   3.6372452e+02   3.2341071e+01   4.9290839e+02   1.6382168e+01   3.8322226e+02   1.4330929e+01   6.5178677e+02   2.1530929e+01   3.1679510e+02   2.1350929e+02   2.4128258e+02   1.5683643e+02   5.5383258e+02   1.3476942e+01   3.2055839e+02   1.1174361e+01   4.8244806e+02   9.8422194e+00   4.1884510e+02  -3.1224712e+01   4.8774710e+02  -8.4413806e+00   5.6398065e+01   1.9414284e+01   2.7626129e+02   1.3891587e+02   5.0337290e+02   2.1156516e+00   6.1135677e+02  -9.3546710e+00   5.3164516e+02   5.1244194e+01   4.2894129e+02   1.0408568e+01   2.7046452e+02   1.6980865e+02   2.5840774e+02   1.5274996e+02   3.4922903e+02   5.3870710e+01   3.4010968e+02  -9.7881290e+00   2.6002710e+02   1.3962074e+02   5.5385484e+02   2.8231935e+01   4.5180387e+02   4.0015690e+01   5.2022510e+02   7.1854888e+01   3.0081839e+02   8.1293677e+00   2.4010097e+02   1.0283535e+01   4.3794226e+02   3.7913935e+00   4.1112510e+02   3.0922888e+01   2.8674510e+02   1.9253329e+02   4.3029742e+02   2.5293303e+01   4.5822355e+02   1.4879213e+01   3.8323323e+02   1.7310697e+01   1.5246510e+02   1.5670569e+02   3.4157903e+02   2.4510452e+01   4.1224194e+02   1.0316129e+01   3.6677510e+02   2.2508876e+00   3.0356258e+02   1.2948865e+01   4.1019065e+02   1.2264426e+01   2.6740548e+02   7.8916594e+01   4.4253419e+02   3.3003716e+01   1.3942032e+02   8.9219923e+01   4.4870645e+02   3.8015484e+00   4.4622194e+02   5.8389019e+01   2.6773097e+02   2.2117652e+01   4.1015065e+02   2.2893110e+01   3.9263290e+02   1.4914206e+01   6.0158032e+02   3.5690671e+01   4.7688510e+02  -1.2979124e+00   4.3593355e+02   4.6125961e+01   3.6411516e+02   8.9507871e+00   3.2167161e+02   1.9908529e+01   3.1461935e+02   1.6816581e+01   1.2542226e+02   1.3485203e+02   4.9534032e+02   3.0461484e+01   3.3968710e+02   2.9066452e+00   3.3413452e+02   1.1069806e+00   4.0062065e+02   1.1699058e+01   2.6947806e+02  -3.1572774e+00   3.9473774e+02   7.5993677e+00   5.7691839e+02   2.6846206e+01   4.3852323e+02   2.3173303e+01   5.1397548e+02   3.9715187e+01   4.2301161e+02  -2.4541548e+00   3.6396742e+02  -1.6784168e+01   4.8595323e+02   2.8311806e+01   3.7893355e+02   4.2159613e+00   3.5316516e+02  -1.3889987e+01   3.7199645e+02   2.4346090e+01   4.0108000e+02   3.5992632e+01   5.4059677e+02  -1.5922581e+01   3.7148871e+02   1.8673548e+00   2.6156645e+02   2.1427587e+01   2.8268774e+02   1.6914305e+02   4.1077839e+02  -5.7654968e+00   2.2580613e+02   1.5337123e+01   3.1866677e+02   2.0823432e+01   2.2785710e+02   4.8878206e+01   2.8721290e+02   4.6245806e+00   3.5827419e+02  -9.0335484e+00   2.6862671e+02   1.0625444e+02   1.5555510e+02  -4.8591512e+01   3.8860581e+02   4.0602452e+00   3.0601290e+02   1.0904774e+01   5.2090159e+02  -1.2531690e+01   3.1953839e+02  -9.8145806e-01   4.9560258e+02   1.6428568e+01   2.9392774e+02   2.1442877e+01   3.1910677e+02   1.7479097e+00   5.0686194e+02   1.0762981e+01   4.4564097e+02   1.4295174e+01   5.2274935e+02   5.7281161e+00   3.5024226e+02  -8.6571226e+00   3.6541516e+02  -1.4266439e+01   5.6729323e+02   7.2058968e+00   3.4578065e+02   1.8779484e+01   3.7838613e+02   1.5985884e+01   3.2985871e+02   1.4045174e+01   4.7403510e+02   3.3600088e+01   3.7654097e+02   2.1419948e+01   4.3136290e+02   3.0554516e+01   2.5933903e+02   1.0676426e+01   2.3027516e+02  -1.6518787e+01   2.3377419e+02   1.3801935e+01   4.2318355e+02   1.0885961e+01   2.5508581e+02  -5.2049290e+00   3.6291032e+02  -4.9308903e+00   3.7938742e+02   1.2002968e+00   3.8307510e+02   1.1206888e+01   4.8303510e+02   9.8008760e-01   3.4483935e+02  -7.3968258e+00   2.5778129e+02  -3.2544387e+00   5.1076806e+02  -2.3357252e+01   4.3734677e+02  -3.7693548e+00   5.9482516e+02  -1.2464077e+01   2.7431542e+02  -1.2096735e+01   2.8411097e+02  -1.3119523e+01   4.4106903e+02   1.2691252e+01   3.3949806e+02   2.1604671e+01   2.2515226e+02  -2.4334710e+00   3.8507355e+02  -2.2808787e+01   3.2943903e+02  -6.7835097e+00   4.5748516e+02  -2.2186555e+01   4.9791032e+02  -5.3079871e+00   3.1498806e+02  -5.1558194e+00   4.3941510e+02  -2.2010312e+01   5.3402516e+02  -1.4160400e+01   3.1550510e+02  -5.8097512e+01   3.6965387e+02  -1.3693600e+01   1.8927323e+02  -1.1285406e+01
[truncated: 6,471,879 more chars]
