# Supplementary material for: Specific structural elements of the T-box riboswitch drive the two-step binding of the tRNA ligand
Source: eLife. 2018 Sep 25;7:e39518. doi: 10.7554/eLife.39518 (PMC6197855; doi:10.7554/eLife.39518)
Supplement: Figure 4—source data 2. [file elife-39518-fig4-data2.zip › Repeat2.txt]

   2.0000000e+00   2.0000000e+00   1.5000000e+01   1.5000000e+01   2.1000000e+01   2.1000000e+01   2.3000000e+01   2.3000000e+01   3.2000000e+01   3.2000000e+01   3.3000000e+01   3.3000000e+01   3.5000000e+01   3.5000000e+01   4.1000000e+01   4.1000000e+01   4.6000000e+01   4.6000000e+01   4.8000000e+01   4.8000000e+01   5.4000000e+01   5.4000000e+01   5.6000000e+01   5.6000000e+01   5.7000000e+01   5.7000000e+01   6.2000000e+01   6.2000000e+01   7.5000000e+01   7.5000000e+01   8.9000000e+01   8.9000000e+01   9.3000000e+01   9.3000000e+01   1.0000000e+02   1.0000000e+02   1.0400000e+02   1.0400000e+02   1.0600000e+02   1.0600000e+02   1.2700000e+02   1.2700000e+02   1.3000000e+02   1.3000000e+02   1.3500000e+02   1.3500000e+02   1.4800000e+02   1.4800000e+02   1.5000000e+02   1.5000000e+02   1.5400000e+02   1.5400000e+02   1.5500000e+02   1.5500000e+02   1.5700000e+02   1.5700000e+02   1.5900000e+02   1.5900000e+02   1.6200000e+02   1.6200000e+02   1.6300000e+02   1.6300000e+02   1.7200000e+02   1.7200000e+02   1.8500000e+02   1.8500000e+02   1.8900000e+02   1.8900000e+02   1.9000000e+02   1.9000000e+02   2.0000000e+02   2.0000000e+02   3.3700000e+02   2.0200000e+02   2.0400000e+02   2.0400000e+02   2.0700000e+02   2.0700000e+02   2.0900000e+02   2.0900000e+02   2.1400000e+02   2.1400000e+02   2.3400000e+02   2.3400000e+02   2.5700000e+02   2.5700000e+02   2.5900000e+02   2.5900000e+02   2.7300000e+02   2.7300000e+02   2.7600000e+02   2.7600000e+02   2.9100000e+02   2.9100000e+02   2.9200000e+02   2.9200000e+02   3.3200000e+02   3.3200000e+02   3.3600000e+02   3.3600000e+02   3.4200000e+02   3.4200000e+02   4.4400000e+02   3.4400000e+02   3.5600000e+02   3.5600000e+02   3.5900000e+02   3.5900000e+02   3.8000000e+02   3.8000000e+02   4.1300000e+02   4.1300000e+02   4.1600000e+02   4.1600000e+02   4.3200000e+02   4.3200000e+02   4.4300000e+02   4.4300000e+02   4.4600000e+02   4.4600000e+02   4.4800000e+02   4.4800000e+02   4.5500000e+02   4.5500000e+02   4.5900000e+02   4.5900000e+02   4.6500000e+02   4.6500000e+02   4.8400000e+02   4.8400000e+02   4.8800000e+02   4.8800000e+02   5.2600000e+02   5.2600000e+02   5.5400000e+02   5.5400000e+02   5.6000000e+02   5.6000000e+02   5.6600000e+02   5.6600000e+02   5.7100000e+02   5.7100000e+02   5.8800000e+02   5.8800000e+02   5.9100000e+02   5.9100000e+02   5.9600000e+02   5.9600000e+02   5.9800000e+02   5.9800000e+02   5.9900000e+02   5.9900000e+02   6.0200000e+02   6.0200000e+02   6.0900000e+02   6.0900000e+02   6.1500000e+02   6.1500000e+02   6.2300000e+02   6.2300000e+02   6.2700000e+02   6.2700000e+02   6.5000000e+02   6.5000000e+02   6.6000000e+02   6.6000000e+02   6.7200000e+02   6.7200000e+02   6.7400000e+02   6.7400000e+02   6.7700000e+02   6.7700000e+02   6.8000000e+02   6.8000000e+02   7.1400000e+02   7.1400000e+02   7.3800000e+02   7.3800000e+02   7.4300000e+02   7.4300000e+02   7.5000000e+02   7.5000000e+02   7.5100000e+02   7.5100000e+02   7.6500000e+02   7.6500000e+02   7.7100000e+02   7.7100000e+02   7.8600000e+02   7.8600000e+02   7.8700000e+02   7.8700000e+02   7.9000000e+02   7.9000000e+02   7.9200000e+02   7.9200000e+02   7.9900000e+02   7.9900000e+02   8.0300000e+02   8.0300000e+02   8.0400000e+02   8.0400000e+02   8.0500000e+02   8.0500000e+02   8.1100000e+02   8.1100000e+02   8.2000000e+02   8.2000000e+02   8.2200000e+02   8.2200000e+02   8.2800000e+02   8.2800000e+02   8.3200000e+02   8.3200000e+02   8.3800000e+02   8.3800000e+02   8.4000000e+02   8.4000000e+02
   3.7899645e+02  -2.6256168e+01   2.3721129e+02  -2.5907226e+01   3.2109129e+02  -2.4206658e+01   4.4892355e+02  -3.4427755e+01   2.9185323e+02  -1.0245355e+01   3.9443871e+02  -7.0131613e+00   3.7616355e+02   8.5562581e-01   1.5527000e+02  -2.1142890e+01   1.8088935e+02  -2.2782439e+01   1.7782355e+02   9.9270245e+01   2.9727161e+02  -1.5878181e+01   2.9058258e+02  -1.2016929e+01   1.3994935e+02   5.4625019e+01   1.6354226e+02  -2.0317252e+01   2.5777903e+02  -1.0608452e+01   2.6725088e+02  -2.5326957e+01   5.2994258e+02   9.3842710e+00   2.5670484e+02  -1.2382839e+01   4.1411677e+02  -9.3051484e+00   1.5965355e+02   1.0069514e+02   3.7559871e+02  -2.7893381e+01   3.7187097e+02  -5.1535484e+00   5.0291387e+02  -8.7802065e+00   3.6352452e+02   1.1374168e+01   3.7262645e+02  -2.5817535e+01   1.6812065e+02   8.0847445e+01   3.5568613e+02  -7.9084387e+00   3.7309839e+02  -2.9962581e+00   1.1541065e+02   1.0846070e+02   2.3024387e+02  -1.2586929e+01   2.5344258e+02  -7.5686323e+00   2.5693645e+02  -1.9017497e+01   2.3742097e+02  -2.0815613e+01   3.2529129e+02  -1.5333303e+01   2.9267000e+02  -1.9840052e+01   3.4397839e+02  -3.1821419e+00   2.3232968e+02  -1.9608903e+00   2.0472097e+02  -6.0402581e+00   2.0090774e+02   1.3299061e+02   1.3115806e+02  -6.0971613e+00   2.5784258e+02  -1.6451600e+01   2.9769387e+02  -2.6893897e+01   3.3725419e+02  -2.5035819e+01   2.7418032e+02  -1.6989910e+01   2.9176290e+02  -1.6177161e+01   2.6072710e+02  -1.8711071e+01   2.1148484e+02  -1.5687174e+01   3.9598097e+02  -2.8304606e+01   1.8971742e+02  -6.2154581e+00   1.8748387e+02  -1.7475806e+01   1.5561742e+02  -1.4600039e+01   1.0565516e+02  -1.0417677e+00   3.6002548e+02   1.5175058e+01   2.8007355e+02  -8.9697548e+00   2.9437548e+02   5.3060903e+00   4.0819194e+02   1.5321097e+01   2.4643097e+02  -1.4501574e+01   4.7293774e+02   2.1946581e+00   3.8544088e+02   1.3597843e+01   4.5062903e+02   1.6402581e+01   3.7682032e+02  -1.4842400e+01   5.3932000e+02  -1.7968903e+00   3.0859129e+02   2.0808181e+01   3.9579774e+02   1.5965032e+00   2.6976548e+02  -4.1941419e+00   3.1160742e+02  -1.4112465e+01   2.5591839e+02   3.8216903e+00   4.2695677e+02  -4.2862194e+00   3.6752000e+02  -5.6199871e+00   3.2339968e+02  -1.0556813e+01   4.2025032e+02  -1.1400258e+00   3.9897968e+02  -2.1426439e+01   3.6102968e+02   4.9027871e+00   2.1697484e+02  -9.7282581e-01   3.3795677e+02  -8.0365419e+00   2.4924839e+02   1.0979884e+02   4.3491065e+02  -2.5757548e+00   4.2742065e+02  -2.0465548e+00   4.3071032e+02  -9.0003742e+00   2.7217323e+02  -1.4461277e+01   3.9053088e+02  -2.2519357e+01   2.5207161e+02   1.0347497e+01   3.8125516e+02  -1.1435897e+01   5.1584097e+02  -1.0292129e+00   5.0642806e+02   4.6554323e+00   3.4177548e+02   4.6994413e+01   2.7045387e+02   1.3688516e+00   3.2473323e+02   1.5802955e+01   3.9907710e+02  -8.3897161e+00   6.6704161e+02   2.1831990e+02   6.0874161e+02   9.0905806e-01   3.0472258e+02  -1.2165226e+01   3.1763088e+02   1.1982643e+01   4.4116677e+02  -1.2780761e+01   4.8511088e+02   1.9164243e+01   3.9632065e+02   1.1716929e+01   7.3349355e+02   8.1398710e+00   2.4177088e+02  -2.0758557e+01   3.9892226e+02   9.1888000e+00   4.1568088e+02   2.0568643e+01   4.5544088e+02   2.3997843e+01   2.8649088e+02  -2.6676157e+01   2.1814065e+02  -1.2252219e+01   2.8158088e+02  -1.9853357e+01   2.3659677e+02   2.3567742e+00   3.1562000e+02  -5.0415355e+00   3.1427129e+02  -4.5126710e+00   3.4587548e+02  -1.6103613e+00   2.7127871e+02  -1.0170361e+01
   3.2218645e+02   5.9586323e+00   2.8530129e+02  -1.2754426e+01   3.5228129e+02   3.1481419e+00   4.2887355e+02  -2.6633755e+01   3.0347323e+02  -1.5034955e+01   4.6319871e+02  -1.0083961e+01   3.7678355e+02   1.2036026e+01   1.7742000e+02  -3.9148903e+00   1.7302935e+02   5.5636129e-01   1.7886355e+02   1.2166705e+02   3.0565161e+02   1.2491419e+01   3.1939258e+02  -1.9231729e+01   1.5637935e+02   6.0640619e+01   1.7659226e+02  -3.4612516e+00   2.0896903e+02  -1.0133652e+01   2.6439088e+02  -2.0998157e+01   4.9587258e+02   3.7098710e+00   2.4327484e+02  -8.7884387e+00   4.1206677e+02   2.3885161e-01   1.4513355e+02   7.8956735e+01   3.3283871e+02  -2.2825806e+00   3.7735097e+02  -9.3919484e+00   5.1044387e+02  -3.8026065e+00   3.9509452e+02   5.6856774e-01   3.6438645e+02  -6.6383355e+00   1.5112065e+02   8.4877445e+01   3.7620613e+02  -1.6030039e+01   3.7979839e+02   1.0917742e+01   1.3932065e+02   8.0497897e+01   1.9766387e+02   4.2994710e+00   2.3744258e+02  -2.4098632e+01   2.1831645e+02  -4.2578968e+00   2.7175097e+02  -1.7892013e+01   3.3643129e+02  -1.3704503e+01   3.1605000e+02  -1.1180452e+01   2.8645839e+02  -1.1440542e+01   1.8785968e+02   7.4967097e+00   2.1191097e+02  -2.1285458e+01   2.1952774e+02   1.2764101e+02   1.8881806e+02  -3.6949961e+01   3.3903258e+02   1.5623200e+01   2.8479387e+02  -1.0621897e+01   3.7820419e+02  -2.0501819e+01   2.6437032e+02  -1.8725110e+01   2.7395290e+02   1.1147639e+01   3.0100710e+02  -1.4034710e+00   2.2139484e+02  -1.5999974e+01   4.0565097e+02  -2.3078206e+01   2.1162742e+02  -7.9682581e+00   2.6996387e+02  -1.0594206e+01   1.6790742e+02  -1.5393239e+01   1.0950516e+02  -6.2497677e+00   3.6607548e+02  -1.1068942e+01   2.5064355e+02   1.5814645e+01   2.8704548e+02  -1.0727510e+01   3.1462194e+02   7.0366968e+00   2.0081097e+02  -9.4219742e+00   4.1846774e+02   2.0552258e+01   3.8106088e+02   6.7582427e+00   4.1381903e+02   1.3967381e+01   3.0449032e+02  -1.4196000e+01   4.7822000e+02   1.4371110e+01   2.8545129e+02   1.8079381e+01   3.5022774e+02   1.0662103e+01   3.2242548e+02  -4.5469419e+00   2.5174742e+02  -3.1893665e+01   2.7443839e+02  -9.1399097e+00   4.2842677e+02   3.1976181e+01   3.7540000e+02  -6.4203871e+00   3.5320968e+02  -8.0316129e+00   4.4102032e+02   1.2438374e+01   4.6207968e+02  -1.4184439e+01   4.7474968e+02   2.8051871e+00   2.4188484e+02   3.3143742e+00   3.6919677e+02   9.4142581e+00   2.6552839e+02   1.6011644e+02   3.9719065e+02   1.0161845e+01   4.1318065e+02   1.3812645e+01   3.8128032e+02  -1.5665974e+01   2.9902323e+02  -7.3192774e+00   3.6987088e+02  -1.4626557e+01   3.4245161e+02   2.8027097e+01   4.6996516e+02   5.2773032e+00   5.0279097e+02   4.8064787e+01   5.5890806e+02   2.7647032e+01   3.5443548e+02   8.2511613e+01   2.4459387e+02   1.6727652e+01   3.0978323e+02   1.6948955e+01   4.5618710e+02   1.7991484e+01   7.1589161e+02   1.7098190e+02   5.9229161e+02   7.4150581e+00   3.1420258e+02   3.6637419e-01   2.8768088e+02   1.2328643e+01   3.5135677e+02   2.3504039e+01   4.6781088e+02   1.7098243e+01   4.1732065e+02  -7.3330710e+00   7.5439355e+02   2.6137871e+01   2.6025088e+02   5.0930427e+00   3.5549226e+02   2.4323200e+01   4.5863088e+02  -4.8273573e+00   4.5539088e+02   2.2771843e+01   2.9706088e+02   1.5058243e+01   2.7438065e+02   1.4538581e+01   2.8877088e+02  -2.1758557e+01   2.5321677e+02  -1.0402826e+01   3.3947000e+02  -4.4695355e+00   2.9665129e+02  -1.1953071e+01   3.9077548e+02  -2.3102361e+01   2.5075871e+02  -1.4876129e-01
   3.5485645e+02  -1.3496774e-01   2.6773129e+02   7.6111742e+00   3.0486129e+02  -7.2882581e+00   4.5039355e+02   1.5024645e+01   3.3147323e+02  -1.2274955e+01   4.0814871e+02  -8.6399613e+00   3.7535355e+02   2.9204258e+00   1.7175000e+02  -8.2712903e+00   1.9578935e+02   5.1255613e+00   2.0310355e+02   1.1719785e+02   3.1537161e+02  -1.4761806e+00   3.3677258e+02  -1.9021290e+00   1.5780935e+02   8.8006219e+01   2.1368226e+02  -1.9718452e+01   2.0334903e+02  -1.0724052e+01   2.8239088e+02  -2.7868157e+01   4.9114258e+02   1.6882710e+00   2.7217484e+02  -1.2580439e+01   3.9892677e+02   2.4300516e+00   1.2641355e+02   1.1407434e+02   3.6412871e+02  -2.2157806e+00   3.1058097e+02  -9.2903484e+00   4.4767387e+02  -2.6831006e+01   3.7752452e+02   1.8394168e+01   3.7081645e+02  -1.2622735e+01   1.5908065e+02   7.4950645e+01   3.3677613e+02   1.2554361e+01   3.6579839e+02   1.3887742e+01   1.2875065e+02   5.6113497e+01   2.1390387e+02  -9.6597290e+00   2.3496258e+02   3.3797677e+00   2.5712645e+02  -1.9222697e+01   1.9589097e+02  -2.0733213e+01   3.2234129e+02   3.8026968e+00   3.1995000e+02  -1.2872452e+01   3.1535839e+02  -9.1325419e+00   2.1175968e+02  -7.3652903e+00   2.0957097e+02  -1.5338258e+01   2.3147774e+02   1.2549501e+02   1.5034806e+02  -1.0772361e+01   3.2827258e+02  -1.8326000e+01   3.2627387e+02  -9.4602968e+00   3.8858419e+02  -2.1922194e+00   2.5442032e+02  -1.9499110e+01   2.6590290e+02  -1.3688361e+01   2.2934710e+02   4.1793290e+00   2.7810484e+02   1.9123226e+01   3.8188097e+02  -1.4666065e+00   2.0581742e+02  -7.5534581e+00   2.0810387e+02  -6.9540645e-01   1.5185742e+02   1.0930761e+01   1.2960516e+02   9.9522323e+00   3.6540548e+02   2.0364658e+01   2.5336355e+02  -8.1629548e+00   2.4151548e+02   1.0724890e+01   3.6981194e+02  -2.9485032e+00   2.2857097e+02   6.3722581e-01   4.2712774e+02   2.7429458e+01   3.3277088e+02  -1.2518557e+01   4.1595903e+02   1.3661806e+00   3.3244032e+02   2.1380000e+00   5.2708000e+02  -1.0576903e+00   3.0164129e+02   4.6941806e+00   3.5284774e+02   1.4262503e+01   3.1533548e+02   1.7830258e+01   2.8802742e+02  -7.4560645e+00   3.0962839e+02  -4.1851097e+00   5.6614677e+02   3.4438581e+01   3.7305000e+02  -8.8223871e+00   3.5101968e+02   1.5373587e+01   4.2902032e+02  -7.5116258e+00   4.2711968e+02   6.7523613e+00   4.4517968e+02  -2.0692129e+00   2.6426484e+02   1.9053974e+01   3.9795677e+02   5.9734581e+00   2.9724839e+02   1.3176884e+02   3.6681065e+02   2.2782245e+01   4.1370065e+02   2.2201045e+01   4.0556032e+02   2.0116258e+00   2.8583323e+02  -3.6407742e-01   3.7558088e+02  -8.0833573e+00   2.7331161e+02   3.5582968e+00   4.3330516e+02   2.3400103e+01   4.9322097e+02  -4.3096129e+00   4.9623806e+02   8.9906323e+00   3.4243548e+02   5.5991613e+01   2.5749387e+02   2.2835652e+01   3.0678323e+02   6.9989548e+00   4.3655710e+02   1.3141884e+01   7.8366161e+02   6.4080297e+01   5.3393161e+02   1.5263858e+01   3.0044258e+02  -1.0922826e+01   2.6768088e+02   2.3788643e+01   3.6820677e+02   1.2816039e+01   4.0971088e+02   2.3496243e+01   3.7421065e+02  -1.2464271e+01   7.7363355e+02  -3.2931329e+01   2.2130088e+02  -5.7409573e+00   3.8349226e+02   3.2332000e+00   4.7082088e+02   4.6274427e+00   5.0058088e+02   1.7816643e+01   3.2958088e+02  -9.3335734e-01   2.3066065e+02   2.1796181e+01   2.9544088e+02  -1.5012157e+01   2.9740677e+02  -8.8802581e-01   3.1647000e+02  -1.6339535e+01   2.5127129e+02   5.5773290e+00   3.3944548e+02  -2.2359613e+00   2.5570871e+02  -4.5847613e+00
   3.5680645e+02   4.9990323e+00   2.7264129e+02   2.8383742e+00   3.2928129e+02  -1.1051858e+01   4.6230355e+02   1.1071845e+01   3.2228323e+02  -6.3497548e+00   3.8585871e+02   1.5232387e+00   3.6640355e+02   1.0676426e+01   1.8332000e+02   1.1423110e+01   2.2107935e+02  -1.0667639e+01   2.0553355e+02   7.8243445e+01   3.3665161e+02  -1.0508581e+01   3.3768258e+02  -2.6492903e-01   1.8722935e+02   6.3082619e+01   1.8973226e+02  -3.7245161e-01   2.5105903e+02  -9.0708516e+00   2.6820088e+02   1.8787043e+01   5.0727258e+02   9.0578710e+00   2.7098484e+02  -9.3352387e+00   4.4068677e+02  -1.1620748e+01   1.7508355e+02   8.9460735e+01   3.2878871e+02   3.4381419e+01   3.6835097e+02   3.0380516e+00   5.0925387e+02  -2.0857406e+01   4.5581452e+02   6.9009677e+00   3.7814645e+02  -8.0691355e+00   1.5389065e+02   9.8605845e+01   3.7277613e+02   3.7243613e+00   4.2689839e+02   2.1549742e+01   1.3994065e+02   7.1068297e+01   2.3505387e+02  -1.8881729e+01   2.2415258e+02  -6.0854323e+00   2.3531645e+02   6.7210323e-01   2.2427097e+02   5.1638710e-01   3.3515129e+02  -6.5021032e+00   3.3014000e+02  -1.1457652e+01   2.9249839e+02  -1.4213742e+01   2.1004968e+02  -3.4184903e+00   2.0015097e+02  -1.1154658e+01   1.9186774e+02   1.1238381e+02   1.9629806e+02  -1.1828361e+01   3.4450258e+02  -2.4904400e+01   3.2160387e+02   1.7233032e+00   3.4482419e+02  -2.3351419e+01   3.2390032e+02  -1.4437510e+01   2.6486290e+02   1.7348387e+00   2.7681710e+02   1.6101729e+01   2.8048484e+02  -4.8271742e+00   3.7855097e+02  -7.7202065e+00   1.6414742e+02   1.2101419e+00   2.3491387e+02  -5.3202065e+00   1.5275742e+02  -8.0912387e+00   1.2979516e+02  -1.7442968e+01   3.4931548e+02  -2.9181419e+00   2.5469355e+02  -1.7039355e+01   2.5018548e+02   7.5512903e+00   3.9414194e+02  -8.3649032e+00   2.3596097e+02   1.7426026e+01   4.7893774e+02  -1.6653419e+00   3.8868088e+02   3.1248643e+01   4.1538903e+02  -2.1082194e+00   3.1368032e+02   4.1188000e+00   5.0436000e+02  -9.6009032e-01   2.8111129e+02   6.6665806e+00   3.5003774e+02  -5.3626968e+00   2.3752548e+02   1.0005058e+01   3.1993742e+02  -4.1588645e+00   2.8520839e+02   8.8584903e+00   4.6790677e+02   1.0577806e+00   3.3723000e+02   2.5132129e+00   2.7586968e+02   5.1955871e+00   4.7892032e+02  -2.5743626e+01   4.0511968e+02   7.5123613e+00   3.8355968e+02   1.6480387e+01   2.4592484e+02  -1.5288258e+00   3.4176677e+02   6.4686581e+00   2.6910839e+02   1.3726004e+02   4.9558065e+02   3.3406452e+00   4.4146065e+02  -1.0197548e+00   5.0147032e+02  -2.1941174e+01   2.5864323e+02   7.1011226e+00   4.1606088e+02   1.7438243e+01   2.4026161e+02   7.3422968e+00   4.3901516e+02  -2.7156697e+01   4.6131097e+02   3.5231871e+00   4.5171806e+02   1.9172232e+01   3.4596548e+02   5.3469213e+01   2.9459387e+02   4.7676516e+00   2.8968323e+02  -1.1773045e+01   4.4381710e+02  -1.1018916e+01   7.3937161e+02   5.1243497e+01   6.2702161e+02   4.5466581e+00   2.9001258e+02  -6.8984258e+00   2.9915088e+02   4.8691043e+01   3.5630677e+02   1.4578039e+01   4.1931088e+02   7.1782427e+00   3.2753065e+02   2.0060129e+01   7.9225355e+02   4.9690710e+00   2.2658088e+02   4.2666427e+00   4.0306226e+02   2.0427600e+01   4.9549088e+02   2.6463843e+01   5.0572088e+02   2.0265443e+01   3.4196088e+02  -2.3393757e+01   2.3714065e+02  -6.6722194e+00   2.6282088e+02   2.9374427e+00   3.2240677e+02  -9.0780258e+00   2.9524000e+02  -1.0791135e+01   3.1970129e+02   2.6229290e+00   2.7482548e+02  -1.3826361e+01   2.6461871e+02  -6.0175613e+00
   3.6608645e+02  -1.8073368e+01   2.8206129e+02   2.1314774e+01   3.3133129e+02  -1.0645858e+01   4.5768355e+02   1.4914452e+00   2.9737323e+02   5.0304516e-01   4.2738871e+02   5.2008387e+00   3.7568355e+02   1.4514026e+01   1.8289000e+02   1.9457510e+01   2.2016935e+02  -8.8248387e+00   2.1296355e+02   1.2459905e+02   3.3113161e+02  -1.6396981e+01   3.0611258e+02  -3.1693290e+00   1.6508935e+02   6.5993819e+01   1.9259226e+02   4.6887484e+00   2.2196903e+02  -2.2136516e+00   3.1796088e+02   5.2624266e-01   4.6541258e+02   1.4146671e+01   3.0336484e+02  -7.3056387e+00   4.3325677e+02   1.6023652e+01   1.6022355e+02   1.0150954e+02   3.6969871e+02  -2.3138065e-01   3.5130097e+02  -1.2837948e+01   4.9401387e+02   9.2217935e+00   3.8505452e+02   3.9941768e+01   3.6195645e+02  -2.5673935e+01   1.7055065e+02   8.9133045e+01   3.4001613e+02   2.7751613e+00   4.0039839e+02  -2.2802581e+00   1.4156065e+02   8.7658697e+01   2.3300387e+02  -7.9977290e+00   2.5430258e+02  -8.5974323e+00   2.4988645e+02  -6.1634968e+00   2.5294097e+02  -7.6272129e+00   3.6029129e+02  -1.3233032e+00   3.2938000e+02  -6.7685161e-01   3.2307839e+02  -1.4890142e+01   2.0823968e+02   1.1866310e+01   2.1234097e+02  -3.4098581e+00   1.9128774e+02   1.0585021e+02   1.8791806e+02  -6.9179613e+00   2.7655258e+02  -6.1884000e+00   2.7060387e+02  -1.3576697e+01   3.7254419e+02  -6.1890194e+00   2.7937032e+02  -6.9751097e+00   2.9200290e+02  -6.9163613e+00   2.7891710e+02   4.0237290e+00   2.4825484e+02  -2.3008774e+01   4.2155097e+02  -3.7302065e+00   1.8895742e+02  -9.3046581e+00   2.5710387e+02  -9.3354065e+00   1.4980742e+02  -1.7945239e+01   1.1160516e+02   9.8622323e+00   3.3559548e+02   1.0219458e+01   2.6002355e+02   3.7742452e+00   2.7961548e+02   8.7768903e+00   3.7419194e+02   1.8421097e+01   2.2010097e+02   3.2648258e+00   4.5850774e+02  -1.7550942e+01   3.5906088e+02  -5.2175734e-01   4.5324903e+02   2.1532981e+01   3.6834032e+02  -2.1024000e+01   4.9846000e+02   7.9419097e+00   2.9964129e+02   2.3904181e+01   3.8756774e+02   6.0549032e+00   2.7099548e+02   1.4947458e+01   3.4074742e+02  -1.0136645e+00   2.8486839e+02   1.2225690e+01   4.2171677e+02   8.0298065e-01   3.8199000e+02  -5.3075871e+00   3.2939968e+02   7.3431871e+00   4.2902032e+02  -8.9162581e-01   4.6250968e+02  -5.8888387e+00   4.0778968e+02   3.4111987e+01   2.3730484e+02  -7.9225806e-02   3.2819677e+02  -2.3057419e+00   2.2319839e+02   1.4745284e+02   4.6077065e+02   2.9975445e+01   4.3913065e+02   5.1166452e+00   4.2999032e+02   1.2972258e+00   2.7683323e+02  -4.6440774e+00   4.4039088e+02  -8.3815734e-01   3.0312161e+02   6.3134968e+00   4.3177516e+02   1.7625032e+00   4.4584097e+02   6.9607871e+00   5.4790806e+02   1.4907032e+01   3.8362548e+02   6.6076413e+01   2.6435387e+02   3.3768516e+00   2.9440323e+02   1.2179355e+01   3.5734710e+02  -2.7313161e+00   8.4256161e+02   3.9368297e+01   6.3020161e+02  -1.6527742e+01   2.6825258e+02   4.5623742e+00   2.5263088e+02   1.3652643e+01   3.4687677e+02   7.7624387e+00   4.3956088e+02   2.5108243e+01   3.1421065e+02   1.0545729e+01   8.1915355e+02   1.9237071e+01   2.5020088e+02  -8.1029573e+00   4.1578226e+02  -9.7000000e-01   5.0625088e+02   1.3083043e+01   4.8749088e+02   9.2938427e+00   3.4639088e+02  -2.4988157e+01   2.6857065e+02   6.6233806e+00   3.2020088e+02  -1.9562957e+01   2.5930677e+02  -6.5002581e-01   3.4914000e+02   7.5686452e-01   2.6622129e+02  -8.5867097e-01   3.0244548e+02   1.4204039e+01   2.3170871e+02  -1.0574761e+01
   3.3223645e+02  -1.0035368e+01   2.9630129e+02  -1.6104426e+01   3.3357129e+02   2.7124942e+01   5.0673355e+02  -2.4825548e+00   3.3585323e+02  -1.6005355e+01   4.2181871e+02   4.4564387e+00   4.0192355e+02   7.4825806e-02   1.9204000e+02   1.0145510e+01   2.1931935e+02   1.0813161e+01   1.9672355e+02   8.8758245e+01   3.3389161e+02  -1.4477781e+01   3.5915258e+02   5.0174710e+00   1.6741935e+02   6.8897419e+01   1.9983226e+02  -1.7004516e+00   1.7962903e+02   2.4535484e+00   2.9753088e+02  -2.3459357e+01   5.0334258e+02   9.3122710e+00   2.9427484e+02  -1.9728439e+01   4.3073677e+02  -6.7747484e+00   1.5332355e+02   1.0549154e+02   3.8616871e+02  -3.3989806e+00   3.8787097e+02  -9.5354839e-01   4.8810387e+02  -5.0154065e+00   3.9548452e+02   1.5957368e+01   3.8672645e+02  -2.3553548e-01   1.7222065e+02   1.0708945e+02   3.5601613e+02   4.4451613e+00   4.1924839e+02  -6.8825806e-01   1.5632065e+02   9.3997897e+01   2.4114387e+02  -1.5508929e+01   2.5758258e+02  -1.8999832e+01   2.3155645e+02   8.3029032e+00   2.5670097e+02  -1.1308013e+01   3.0396129e+02  -1.3056903e+01   3.2491000e+02  -2.0392516e+00   3.0911839e+02   6.0766581e+00   2.1732968e+02  -6.8608903e+00   2.0572097e+02   4.7797419e+00   2.2933774e+02   1.0085621e+02   2.1105806e+02  -1.3489161e+01   3.3298258e+02  -1.9122800e+01   2.9141387e+02  -4.6214968e+00   3.5577419e+02  -3.0874194e+00   3.1399032e+02   1.0355290e+01   2.9648290e+02   4.8252387e+00   2.4548710e+02  -6.0618710e+00   2.1891484e+02  -1.6041574e+01   3.7160097e+02  -5.9742065e+00   1.8133742e+02  -3.1150581e+00   2.4429387e+02  -1.3690606e+01   1.8480742e+02   5.8247613e+00   1.1103516e+02   5.4378323e+00   3.2017548e+02  -2.6869419e+00   2.8983355e+02   1.4394452e+00   2.3108548e+02  -1.2490710e+01   3.7224194e+02  -1.0429032e+00   2.2881097e+02   8.9080258e+00   4.5636774e+02   1.0902581e+00   3.8172088e+02   1.0805443e+01   4.1124903e+02   3.3129806e+00   2.8549032e+02   2.8440000e+00   5.0879000e+02  -3.9244903e+00   2.9764129e+02  -1.6058194e+00   3.4003774e+02   2.4287303e+01   2.0057548e+02   1.2911058e+01   3.1450742e+02  -2.3954465e+01   2.6648839e+02  -2.0239097e+00   4.1500677e+02   7.1978065e-01   3.8723000e+02   1.3273213e+01   3.0758968e+02  -6.3820129e+00   5.0011032e+02  -8.0988258e+00   4.5745968e+02   4.9951613e+00   3.7469968e+02  -1.2520813e+01   2.0992484e+02   2.9781174e+01   3.8438677e+02  -1.6850942e+01   2.3814839e+02   1.1373684e+02   4.3072065e+02   1.3809445e+01   4.2956065e+02   3.7822452e+00   4.2094032e+02  -1.2308774e+01   2.6850323e+02  -6.4076774e+00   4.2382088e+02  -2.4225573e+00   2.8097161e+02  -1.1724503e+01   4.3754516e+02   2.7440903e+01   4.8512097e+02  -1.4216129e+00   4.6433806e+02   9.4526323e+00   3.4353548e+02   3.8663613e+01   2.6859387e+02  -2.5323484e+00   2.8730323e+02  -6.3926452e+00   4.2491710e+02  -3.9769161e+00   7.6237161e+02   4.4303497e+01   6.1356161e+02  -1.1965419e+00   2.5801258e+02   1.4241574e+01   3.1106088e+02   1.1358243e+01   3.7492677e+02   6.0884387e+00   4.0646088e+02  -3.0937573e+00   3.2790065e+02   2.3920529e+01   7.0330355e+02  -9.6849290e+00   2.3391088e+02  -1.5279757e+01   3.6768226e+02  -7.0820000e+00   4.4220088e+02   1.2157043e+01   4.4444088e+02   2.5457843e+01   3.1101088e+02   4.6522427e+00   2.1500065e+02   1.1858981e+01   2.6587088e+02  -1.9446557e+01   3.0197677e+02   1.4276374e+01   2.8919000e+02   7.4128645e+00   3.2027129e+02  -2.0326710e+00   2.7201548e+02   5.9184387e+00   2.6680871e+02   2.9237239e+01
   3.7256645e+02   1.9648232e+01   2.7145129e+02  -9.0664258e+00   3.3124129e+02  -6.8786581e+00   4.7158355e+02  -1.1405548e+00   3.1242323e+02   5.2490452e+00   3.9457871e+02   8.4456387e+00   4.1973355e+02  -2.4997419e-01   1.7370000e+02  -6.7672903e+00   2.0969935e+02   1.1392761e+01   2.0486355e+02   1.0801705e+02   3.0951161e+02   8.5261935e-01   3.3482258e+02  -5.6561290e+00   1.6727935e+02   6.8628619e+01   1.8864226e+02   6.9047484e+00   2.2786903e+02  -1.7075652e+01   2.3653088e+02  -1.4629357e+01   4.5794258e+02  -1.0595729e+01   2.8313484e+02  -2.5407239e+01   4.3177677e+02   1.3562052e+01   1.6651355e+02   1.2957634e+02   4.0531871e+02   1.7449019e+01   3.9839097e+02  -4.4151484e+00   4.8439387e+02  -6.0086065e+00   3.7705452e+02   2.0721768e+01   3.4186645e+02  -1.3976735e+01   1.6565065e+02   1.0504505e+02   3.1782613e+02  -2.0296387e+00   4.0724839e+02  -1.3728258e+01   1.4413065e+02   1.0754310e+02   2.2505387e+02  -1.4617290e+00   2.4030258e+02  -3.2774323e+00   1.9717645e+02   7.8863303e+01   2.2775097e+02   2.3798710e-01   3.2077129e+02  -5.0717032e+00   3.3881000e+02   6.3287484e+00   2.8616839e+02   1.2532658e+01   2.0818968e+02  -3.9296903e+00   2.1681097e+02   3.4725419e+00   2.1619774e+02   1.2690741e+02   1.8777806e+02  -1.6056761e+01   3.2212258e+02  -6.4000000e-02   3.2189387e+02  -5.9198968e+00   3.9268419e+02  -1.2940219e+01   3.0180032e+02  -1.5199510e+01   2.9114290e+02  -1.3657561e+01   2.6843710e+02  -7.7978710e+00   2.7215484e+02   3.0792258e+00   3.9693097e+02  -3.3290606e+01   1.8800742e+02  -8.2686581e+00   2.2906387e+02  -1.1132206e+01   1.2704742e+02   1.3455613e+00   1.1974516e+02   5.0710323e+00   3.6031548e+02   3.3418581e+00   2.3907355e+02   8.6902452e+00   3.1461548e+02  -1.2173110e+01   3.9890194e+02   1.6104297e+01   2.3710097e+02   5.8648258e+00   4.6841774e+02   1.9986258e+01   3.8239088e+02   2.7518427e+00   4.3757903e+02   1.4016581e+01   2.7820032e+02  -1.1332800e+01   4.9546000e+02  -3.7680903e+00   3.1602129e+02   1.7493781e+01   3.4365774e+02   1.0997703e+01   2.5452548e+02   4.5550581e+00   2.7698742e+02  -4.9528645e+00   2.8301839e+02  -2.1063097e+00   4.7895677e+02   6.8437806e+00   3.4428000e+02  -2.2350787e+01   3.0125968e+02  -1.4556129e+00   4.4978032e+02   1.4777574e+01   4.2002968e+02  -5.9704387e+00   3.7902968e+02   2.6027871e+00   2.4259484e+02   1.7877574e+01   3.6076677e+02   1.8468658e+01   2.0886839e+02   1.6297924e+02   5.0286065e+02  -7.5317548e+00   4.6832065e+02   6.8314452e+00   4.6190032e+02  -9.6855742e+00   2.5983323e+02   6.6259226e+00   4.3401088e+02  -5.7577573e+00   2.9474161e+02   5.7938968e+00   4.2835516e+02  -1.4938968e+00   4.3903097e+02  -1.1454413e+01   4.5838806e+02   1.6348632e+01   3.8677548e+02   5.2824413e+01   2.8102387e+02   6.0932516e+00   3.2592323e+02   1.6517755e+01   3.9191710e+02  -1.2756916e+01   7.5856161e+02   5.4608297e+01   6.1183161e+02  -1.1338142e+01   2.3372258e+02  -9.7252258e+00   2.5234088e+02   3.0205843e+01   4.4225677e+02   1.6802039e+01   4.3921088e+02   1.5186243e+01   3.9190065e+02  -9.5094710e+00   7.4301355e+02   7.3782710e+00   2.4282088e+02  -5.6025573e+00   4.2073226e+02  -2.2796000e+01   4.5696088e+02  -7.3757344e-02   5.4558088e+02   1.1076643e+01   2.8782088e+02  -1.2542557e+01   1.9614065e+02   7.7477806e+00   2.5663088e+02  -1.5947357e+01   3.4449677e+02   1.3154774e+01   3.0581000e+02   4.1332645e+00   3.0327129e+02   7.0873290e+00   3.0096548e+02   2.2724387e+00   2.6418871e+02  -4.6931613e+00
   3.5837645e+02  -1.2456568e+01   2.8392129e+02  -5.8740258e+00   3.7333129e+02  -3.2675858e+01   4.6368355e+02  -5.7985548e+00   3.1590323e+02   7.7806452e+00   4.5176871e+02   3.2104387e+00   4.0516355e+02   1.7435626e+01   1.8680000e+02  -7.2852903e+00   2.0721935e+02  -7.0788387e+00   2.0963355e+02   9.0445445e+01   2.9308161e+02   1.4837019e+01   3.5777258e+02   2.2037871e+01   1.6341935e+02   5.7607419e+01   2.1983226e+02  -5.4404516e+00   2.3601903e+02   1.0752348e+01   3.1253088e+02  -3.9357344e-02   4.7047258e+02   3.2541871e+01   2.7589484e+02  -5.8780387e+00   4.5368677e+02   1.2769252e+01   1.6175355e+02   1.0619714e+02   3.7397871e+02   1.2576219e+01   3.3716097e+02  -1.3767484e+00   4.0410387e+02  -1.7635406e+01   3.5648452e+02   1.3077368e+01   4.0500645e+02  -1.9547935e+01   1.6198065e+02   9.6478645e+01   3.3468613e+02  -1.6038439e+01   3.8814839e+02  -6.1502581e+00   1.3803065e+02   1.0160110e+02   2.5071387e+02  -5.1345290e+00   2.5192258e+02   1.5882968e+01   1.5431645e+02   8.8102103e+01   2.8613097e+02   1.4427587e+01   3.6262129e+02   9.8702968e+00   3.3114000e+02  -7.6516129e-03   3.1259839e+02   2.0882581e+00   1.9775968e+02   1.7514710e+01   2.1657097e+02  -4.7982581e+00   2.1595774e+02   1.1811661e+02   2.0038806e+02  -2.1305561e+01   3.6546258e+02  -1.7581200e+01   3.1027387e+02  -2.7420297e+01   3.4511419e+02  -5.8046194e+00   2.7699032e+02  -1.3874710e+01   2.7509290e+02  -2.0233561e+01   2.7134710e+02   5.2493290e+00   2.6029484e+02  -1.9021974e+01   4.1379097e+02  -2.4894065e+00   1.9057742e+02   6.9057419e+00   2.3329387e+02  -8.1406065e+00   1.7613742e+02  -8.6316387e+00   1.2884516e+02  -6.7969677e+00   3.2726548e+02   1.6605858e+01   2.2107355e+02  -9.8697548e+00   2.5261548e+02   6.3168903e+00   3.5052194e+02   2.2934697e+01   2.3372097e+02   1.4152258e+00   4.8007774e+02  -5.7565419e+00   3.5058088e+02   1.3866427e+00   4.3557903e+02   9.5565806e+00   2.9025032e+02  -2.0106800e+01   4.8974000e+02   7.6895097e+00   2.8969129e+02   2.1360181e+01   3.6732774e+02   9.2541032e+00   2.3280548e+02  -9.4734194e-01   3.5650742e+02  -5.0344645e+00   2.7167839e+02   9.5608903e+00   4.9295677e+02   1.6293781e+01   3.9046000e+02  -2.1518710e-01   3.4058968e+02  -1.2452013e+01   4.6016032e+02   6.1871742e+00   4.3745968e+02   8.7516129e-01   4.2226968e+02   9.3835871e+00   2.1921484e+02   1.0607974e+01   3.4938677e+02   3.2890581e+00   2.3991839e+02   1.7544524e+02   3.8739065e+02   2.0605845e+01   4.1827065e+02   1.0785445e+01   4.3514032e+02  -1.9634774e+01   2.4502323e+02   1.1280723e+01   3.9606088e+02   4.4182427e+00   3.1707161e+02  -4.6250323e-01   4.3920516e+02  -2.0218968e+00   4.6717097e+02   1.8774387e+01   4.9833806e+02   1.9872632e+01   3.7820548e+02   5.9890013e+01   2.9116387e+02   2.0332052e+01   2.6859323e+02   1.6864155e+01   3.9634710e+02   2.4778684e+01   7.5694161e+02   4.1167897e+01   6.0674161e+02   6.7090581e+00   2.5858258e+02  -1.5804026e+01   2.7782088e+02   3.3447443e+01   4.0530677e+02   4.6180387e+00   4.1701088e+02   1.1662243e+01   3.4216065e+02   2.2099729e+01   8.0082355e+02   8.8934710e+00   1.6620088e+02  -4.4729573e+00   3.8597226e+02  -5.3052000e+00   4.7230088e+02   5.9390427e+00   4.5734088e+02  -3.1941573e+00   3.3234088e+02  -3.5341573e+00   2.2471065e+02   2.2218065e-01   2.9515088e+02  -1.5028957e+01   2.9121677e+02   2.0037174e+01   3.1895000e+02  -2.5793548e-01   2.9037129e+02   3.7393290e+00   3.1458548e+02   1.7652839e+01   2.6599871e+02  -3.5979613e+00
   3.5237645e+02  -4.3565677e+00   3.0078129e+02  -4.8428258e+00   3.5319129e+02   3.6534194e-01   4.1025355e+02   1.0145845e+01   3.2452323e+02   1.9381045e+01   4.0581871e+02  -2.8073561e+01   3.8983355e+02  -1.3857974e+01   1.9442000e+02   7.6251097e+00   2.2759935e+02  -4.4192387e+00   1.9872355e+02   8.6548245e+01   3.1203161e+02  -1.9628981e+01   3.6520258e+02  -6.5165290e+00   1.7518935e+02   7.4425819e+01   1.8968226e+02  -9.7984516e+00   2.4120903e+02  -1.9522852e+01   3.0011088e+02  -2.9045757e+01   4.7527258e+02  -3.1212903e-01   2.7474484e+02   1.7939613e+00   4.5182677e+02  -8.2719484e+00   1.4799355e+02   8.4917935e+01   3.5426871e+02   9.5730194e+00   3.5668097e+02   1.0781652e+01   4.7858387e+02   3.2661935e+00   3.6628452e+02   1.5333677e+00   3.7243645e+02  -1.5852335e+01   1.6898065e+02   9.8108645e+01   3.0439613e+02  -1.0045239e+01   4.0714839e+02   3.2974194e-01   1.2894065e+02   7.1668297e+01   2.1214387e+02   3.3107097e-01   2.1730258e+02  -1.8827432e+01   1.6369645e+02   1.0392170e+02   2.5089097e+02  -1.0753213e+01   3.3672129e+02   2.4622968e+00   3.6329000e+02  -1.0919652e+01   3.1973839e+02   4.1705806e-01   2.1466968e+02  -1.2548090e+01   2.3148097e+02  -8.8010581e+00   2.1786774e+02   1.1001381e+02   2.0034806e+02  -1.5112361e+01   2.9993258e+02  -2.7668800e+01   3.2160387e+02  -1.3036697e+01   3.6158419e+02  -8.3122194e+00   3.0313032e+02  -1.8015910e+01   2.6519290e+02   6.1784387e+00   2.5277710e+02   1.2304929e+01   2.6620484e+02  -1.3824774e+01   4.2436097e+02   1.1514994e+01   1.9104742e+02   3.0081419e+00   2.3582387e+02  -2.3293006e+01   1.4047742e+02  -8.2988387e+00   1.1503516e+02  -1.2552168e+01   3.3436548e+02   1.3517858e+01   2.3607355e+02  -3.0689755e+01   2.9156548e+02  -1.1519110e+01   3.7904194e+02   1.0263097e+01   1.9953097e+02  -1.2279574e+01   4.1112774e+02   2.1429458e+01   3.7025088e+02   4.7730427e+00   4.2367903e+02   3.8485806e+00   2.9911032e+02  -4.0556000e+00   4.8770000e+02  -1.6817290e+01   3.2592129e+02  -5.3821935e-01   3.6303774e+02   1.0217303e+01   2.6361548e+02   6.0678581e+00   2.6069742e+02   1.4903355e+00   2.8010839e+02  -4.5935097e+00   5.1023677e+02   1.0051381e+01   3.6252000e+02   1.0190013e+01   3.1948968e+02   8.8559871e+00   4.7692032e+02  -1.3723626e+01   3.9002968e+02   1.6479561e+01   3.6478968e+02   2.2551987e+01   2.3721484e+02   2.0679742e+00   3.4928677e+02   1.0705806e-01   2.2886839e+02   1.3156924e+02   4.1439065e+02   8.1658452e+00   3.9856065e+02   1.3742245e+01   4.4971032e+02  -5.6103742e+00   2.6364323e+02   6.0112258e-01   3.9920088e+02  -1.0782957e+01   3.1364161e+02  -3.0981032e+00   4.3092516e+02  -3.7894968e+00   4.5293097e+02   5.6735871e+00   5.1114806e+02   1.4987832e+01   3.6272548e+02   8.5748413e+01   2.2573387e+02  -2.6735484e+00   3.0868323e+02   2.4896955e+01   3.7449710e+02   9.5266839e+00   8.1032161e+02   5.3377497e+01   6.0493161e+02  -1.1056142e+01   2.6263258e+02   2.2821974e+01   2.6230088e+02   9.6390427e+00   3.5792677e+02   2.0258439e+01   4.5296088e+02   2.5686243e+01   3.7221065e+02   1.9065729e+01   7.7135355e+02   2.4921071e+01   2.2277088e+02  -2.3855734e-01   3.6830226e+02  -1.3701600e+01   4.1668088e+02   1.0148643e+01   4.9030088e+02   1.3119043e+01   3.0253088e+02  -3.7935734e-01   2.4976065e+02  -4.5418194e+00   2.6277088e+02  -4.6285573e+00   2.5526677e+02   6.6731742e+00   3.1566000e+02   5.2952645e+00   3.1465129e+02  -5.3930710e+00   3.4739548e+02  -8.1119613e+00   1.9313871e+02  -7.4391613e+00
   3.8270645e+02  -2.0782968e+01   2.9354129e+02  -5.7436258e+00   3.4071129e+02   2.1737419e+00   5.0006355e+02  -1.0228955e+01   3.1890323e+02  -7.7393548e+00   4.2781871e+02  -3.0235613e+00   3.6878355e+02  -5.2239742e+00   1.8670000e+02  -1.0277290e+01   2.2497935e+02   1.6003613e+00   2.0253355e+02   1.0639345e+02   3.3241161e+02  -1.8069381e+01   2.7896258e+02   1.5432671e+01   1.7965935e+02   4.3208219e+01   1.8411226e+02  -1.0872852e+01   2.3796903e+02  -2.3023652e+01   3.0139088e+02  -1.8198157e+01   4.5667258e+02   8.3058710e+00   2.6770484e+02   3.6371613e+00   4.2796677e+02   1.1156852e+01   1.3051355e+02   1.1621634e+02   3.4902871e+02   1.3042219e+01   3.5992097e+02  -6.9975484e+00   5.0125387e+02  -1.1837406e+01   3.6843452e+02   1.1551368e+01   3.4443645e+02  -2.1322335e+01   1.7403065e+02   9.5564645e+01   3.4044613e+02  -8.6392387e+00   3.8364839e+02   2.3097419e+00   1.4003065e+02   9.9641097e+01   2.1986387e+02  -1.3946529e+01   2.6463258e+02  -8.9383226e-01   1.6178645e+02   9.8784503e+01   2.5737097e+02  -1.5221613e+01   3.2939129e+02   9.8586968e+00   3.3600000e+02  -1.1116452e+01   3.3616839e+02  -9.7073419e+00   2.1270968e+02   7.2787097e+00   2.2329097e+02  -1.3855858e+01   2.0857774e+02   1.5580701e+02   1.8353806e+02  -1.0767561e+01   3.4527258e+02  -1.1586000e+01   2.9950387e+02  -7.7986968e+00   4.2387419e+02   2.8945806e+00   2.9071032e+02  -3.0932310e+01   2.8505290e+02  -6.0303613e+00   2.7329710e+02  -4.5266710e+00   2.4610484e+02  -2.6677419e-01   3.3541097e+02  -7.4090065e+00   2.0319742e+02  -1.5053858e+01   2.5448387e+02   1.3114194e+01   1.5309742e+02   1.1715613e+00   1.0212516e+02   1.6620632e+01   3.4845548e+02   1.1580658e+01   2.4517355e+02  -4.5077548e+00   2.7308548e+02   9.8192903e+00   3.7528194e+02   1.1283897e+01   2.4624097e+02   1.0133626e+01   4.3631774e+02  -1.0725742e+01   3.7963088e+02   8.4926427e+00   4.7867903e+02   1.2258581e+01   2.7025032e+02  -4.7868000e+00   4.9927000e+02   9.4071097e+00   2.9821129e+02   3.2258581e+01   3.4908774e+02   1.1183303e+01   2.9614548e+02  -3.0145419e+00   2.2540742e+02   7.5743535e+01   2.7215839e+02  -1.1475097e+00   4.4671677e+02   3.3229806e+00   3.6870000e+02   1.0645613e+01   3.3805968e+02  -2.0196129e+00   4.9535032e+02  -4.8180258e+00   3.8916968e+02   4.7883613e+00   3.9988968e+02   2.3463987e+01   2.2435484e+02   4.0467742e+00   3.2805677e+02  -1.6194542e+01   2.3033839e+02   1.6612164e+02   4.8800065e+02   1.1087045e+01   4.6694065e+02  -1.9918155e+01   4.4156032e+02  -1.1008374e+01   2.8040323e+02  -6.5996774e+00   4.2344088e+02   9.6578427e+00   2.7950161e+02  -3.3669032e+00   4.0196516e+02   1.2997303e+01   4.5308097e+02  -2.3384129e+00   4.7690806e+02   1.9170323e+00   3.2929548e+02   7.3092813e+01   2.6540387e+02   5.6828516e+00   3.1840323e+02  -1.3210645e+01   4.3276710e+02   1.0235084e+01   8.4523161e+02   5.2154697e+01   6.1174161e+02   1.0219058e+01   2.6363258e+02   1.1171974e+01   3.2401088e+02   4.1902243e+01   4.0735677e+02   9.7840387e+00   4.6246088e+02   1.7826243e+01   3.5705065e+02  -1.0411471e+01   6.9258355e+02   2.1222671e+01   1.9606088e+02  -1.1291757e+01   3.8511226e+02  -2.3640000e-01   4.5444088e+02  -4.1521573e+00   4.8306088e+02  -1.7491757e+01   3.2201088e+02   3.3422427e+00   2.4905065e+02   6.3749806e+00   3.5053088e+02  -1.5179357e+01   2.6011677e+02   2.0525174e+01   3.1262000e+02   9.1084645e+00   3.2213129e+02  -1.1901471e+01   3.3301548e+02  -2.1015613e+00   2.8599871e+02  -5.2979613e+00
   3.6304645e+02  -3.5001677e+00   3.0635129e+02  -7.5284258e+00   3.7176129e+02  -2.0880258e+01   4.5268355e+02  -8.8685548e+00   3.1118323e+02   2.4982452e+00   4.6638871e+02  -2.7291613e+00   3.8549355e+02   5.3392258e+00   1.7656000e+02   4.3839097e+00   2.1493935e+02   1.1356129e-01   2.0772355e+02   1.1397825e+02   2.8884161e+02  -1.0823781e+01   3.1753258e+02  -2.0032929e+01   2.5580935e+02   1.4686219e+01   2.0378226e+02   1.6983548e+01   2.0972903e+02   6.8555484e+00   3.1982088e+02   2.8974427e+00   5.2301258e+02   3.9867097e-01   2.9765484e+02  -1.2758839e+01   4.2092677e+02   1.5005161e-01   1.5232355e+02   9.3231535e+01   3.4693871e+02  -9.0305806e+00   3.8301097e+02   2.4352516e+00   4.4429387e+02  -1.5850606e+01   3.8886452e+02   1.4296968e+01   3.6557645e+02  -1.8203535e+01   1.6350065e+02   8.5597045e+01   3.2539613e+02   6.2247613e+00   4.2079839e+02   8.7377419e+00   1.2865065e+02   1.1359150e+02   2.1371387e+02   1.4454710e+00   2.5487258e+02  -1.5930323e+00   1.5936645e+02   9.3128103e+01   2.2718097e+02   6.1435871e+00   3.6039129e+02   6.7586968e+00   3.2119000e+02   1.5483484e+00   2.8145839e+02  -8.7505419e+00   2.3266968e+02  -1.4680903e+00   2.1162097e+02  -8.8822581e+00   2.0571774e+02   1.3860581e+02   2.0181806e+02  -2.4799961e+01   3.0131258e+02  -1.1979200e+01   3.1769387e+02  -4.1038968e+00   3.4715419e+02  -8.5378194e+00   3.1690032e+02   1.0972490e+01   2.8538290e+02   1.2043239e+01   2.3843710e+02  -1.0827871e+01   2.5444484e+02  -6.4139742e+00   4.0341097e+02   4.6709935e+00   1.6914742e+02   6.2014194e-01   2.3277387e+02  -1.0099006e+01   1.6609742e+02   3.7015613e+00   1.2769516e+02  -2.3249677e+00   3.5193548e+02   6.9622581e+00   2.7007355e+02  -1.2929755e+01   2.6427548e+02  -6.8559097e+00   3.3352194e+02   1.4764697e+01   2.5877097e+02  -1.2158774e+01   4.2117774e+02  -4.4745419e+00   3.5344088e+02   2.5927843e+01   4.4329903e+02  -4.6710194e+00   2.8277032e+02  -1.6984000e+00   4.9032000e+02  -2.1668903e+00   3.0140129e+02  -1.4336619e+01   2.7298774e+02   1.3611303e+01   2.3466548e+02   2.2333858e+01   1.8845742e+02   9.3889535e+01   2.9153839e+02   2.4162090e+01   3.9504677e+02   1.2456581e+01   3.7834000e+02  -2.2185587e+01   2.9863968e+02  -1.4146013e+01   4.4392032e+02   9.8263742e+00   3.9388968e+02   4.3270761e+01   3.5417968e+02   2.4830787e+01   2.1940484e+02  -8.5972258e+00   3.4095677e+02  -7.9965419e+00   2.0257839e+02   1.4434244e+02   4.7862065e+02   1.0407445e+01   4.5084065e+02   1.4839845e+01   4.3785032e+02   5.5784258e+00   2.6959323e+02   5.2651226e+00   4.4511088e+02   1.6114243e+01   2.6154161e+02  -4.1010323e-01   3.9849516e+02   2.3944903e+01   4.5660097e+02   1.0519987e+01   4.6623806e+02   1.5920632e+01   3.5243548e+02   6.2141613e+01   2.6664387e+02  -2.0516348e+01   2.9440323e+02   6.9393548e+00   4.2886710e+02  -5.6291613e-01   7.8528161e+02   1.7430697e+01   6.1620161e+02   2.5222258e+01   2.4434258e+02  -6.9048258e+00   2.4744088e+02   9.6378427e+00   4.1054677e+02   1.5958839e+01   4.9931088e+02   8.0282427e+00   3.6853065e+02   2.8801290e+00   7.6187355e+02  -1.1805290e+00   2.0877088e+02   2.2614427e+00   3.9035226e+02   2.3254400e+01   4.6558088e+02  -1.5903357e+01   4.9982088e+02   1.3977443e+01   2.9639088e+02   5.8218427e+00   2.2828065e+02  -7.3034194e+00   1.9468088e+02  -1.3471357e+01   3.0116677e+02  -2.6588258e+00   3.3262000e+02   6.6984645e+00   2.7056129e+02   5.5141290e+00   2.7372548e+02   7.8163871e-01   2.9861871e+02  -1.8787561e+01
   3.3994645e+02   3.6378323e+00   2.3773129e+02   2.7391174e+01   3.6857129e+02  -1.3155058e+01   4.4720355e+02   6.6984516e-01   3.3909323e+02  -1.5445548e+00   4.2109871e+02   3.4740387e+00   4.0797355e+02   2.4260826e+01   2.0661000e+02   1.1599910e+01   2.3869935e+02   1.3072761e+01   1.9467355e+02   1.3464225e+02   3.6103161e+02  -1.5788981e+01   3.1115258e+02   1.8147471e+01   2.5070935e+02  -2.0525781e+01   1.9721226e+02   1.1291484e+00   2.2967903e+02   7.2095484e+00   2.6972088e+02  -1.2474557e+01   5.1694258e+02  -7.5157290e+00   2.8070484e+02  -1.5428387e+00   4.2911677e+02  -2.0251484e+00   1.5275355e+02   9.5487135e+01   3.2731871e+02   5.0690194e+00   3.4463097e+02  -7.5443484e+00   4.8291387e+02  -2.1220206e+01   3.9386452e+02   4.1869677e+00   3.4805645e+02  -2.1561935e+01   1.5965065e+02   7.6245045e+01   3.3015613e+02   6.0839613e+00   3.7759839e+02  -1.9606258e+01   1.3327065e+02   7.7981897e+01   2.1962387e+02  -1.6973290e+00   2.4582258e+02  -1.2919032e+01   1.3578645e+02   8.5674503e+01   2.2542097e+02   2.7643871e+00   3.1929129e+02   2.1466968e+00   3.1943000e+02   1.3169148e+01   3.0183839e+02  -2.4309419e+00   1.8989968e+02   2.3835097e+00   2.1229097e+02  -1.2935858e+01   2.2762774e+02   1.3799301e+02   1.9310806e+02  -3.1433161e+01   3.3008258e+02  -2.4208000e+00   3.0617387e+02   8.0077032e+00   3.4173419e+02  -6.5842194e+00   2.9271032e+02   1.3867690e+01   2.7857290e+02   3.3480387e+00   2.9157710e+02   6.0609290e+00   2.4763484e+02  -1.4679174e+01   3.9626097e+02   1.1052994e+01   1.6319742e+02   6.1614194e-01   2.4558387e+02  -1.9223806e+01   1.6428742e+02   1.0126361e+01   1.2588516e+02  -1.4420168e+01   3.3402548e+02   5.9650581e+00   2.5188355e+02  -7.3345548e+00   2.6442548e+02   1.3222090e+01   4.4681194e+02   1.5371497e+01   2.5034097e+02   1.0275626e+01   5.1084774e+02   3.5185806e-01   3.7001088e+02   2.6692243e+01   3.8229903e+02  -5.5110194e+00   3.2291032e+02  -1.2339600e+01   5.2246000e+02  -3.1680903e+00   2.7211129e+02   2.9576581e+01   3.4213774e+02  -9.4506968e+00   2.8285548e+02  -1.8901342e+01   1.8888742e+02   7.8705135e+01   2.7139839e+02  -2.0796710e+01   4.2533677e+02   8.3233806e+00   3.6440000e+02   1.6869613e+01   3.4158968e+02  -1.1772013e+01   4.5359032e+02  -1.4527226e+01   4.1892968e+02   2.2217561e+01   4.2664968e+02   1.0653187e+01   2.3492484e+02  -1.1798826e+01   3.7738677e+02  -1.9760942e+01   2.2886839e+02   1.5261924e+02   3.9348065e+02  -8.9213548e+00   4.4032065e+02  -6.2685548e+00   4.3542032e+02   1.2192826e+01   2.4064323e+02  -7.7488774e+00   3.9515088e+02  -4.1289573e+00   3.1788161e+02  -1.4873032e+00   3.8844516e+02  -6.1096774e-02   4.2408097e+02  -1.8784129e+00   4.6133806e+02   2.2626323e+00   3.6067548e+02   8.6632413e+01   2.8273387e+02   5.7164516e+00   2.9844323e+02   9.1461548e+00   3.8470710e+02  -1.4870116e+01   7.2108161e+02   2.0706697e+01   5.6983161e+02  -1.6788142e+01   2.6077258e+02  -4.2692258e+00   2.4858088e+02   3.0456643e+01   3.8497677e+02  -1.3475561e+01   4.6296088e+02   2.5886243e+01   3.4505065e+02   9.7085290e+00   8.3406355e+02  -2.3145729e+01   2.1149088e+02  -1.4861573e+00   3.8330226e+02   6.6840000e-01   4.6482088e+02   1.2537443e+01   5.4649088e+02   5.0038427e+00   2.7082088e+02  -9.9255734e-01   2.1957065e+02  -9.4166194e+00   2.3496088e+02  -7.9337573e+00   3.1549677e+02   1.6994774e+01   3.4071000e+02   3.4312645e+00   2.9246129e+02   2.8212903e-01   2.7653548e+02   3.9368387e+00   2.5861871e+02  -1.8247561e+01
   3.4461645e+02  -9.5057677e+00   2.2554129e+02   1.0646374e+01   3.4095129e+02   1.0545419e+00   4.7320355e+02  -2.4220155e+01   3.3752323e+02  -5.1895484e-01   4.4290871e+02   1.3869239e+01   3.7783355e+02  -1.2779742e+00   1.8994000e+02  -4.0164903e+00   2.0436935e+02   7.2491613e+00   1.8391355e+02   1.0116305e+02   3.0756161e+02  -5.6613806e+00   3.0511258e+02   1.3010671e+01   2.7627935e+02  -7.6613806e+00   1.7726226e+02  -2.1848516e+00   2.4305903e+02  -3.0508516e+00   2.8839088e+02  -2.9181573e+00   4.8227258e+02   1.7197871e+01   2.4622484e+02  -1.9504439e+01   4.3416677e+02   2.1710852e+01   1.6046355e+02   1.0701034e+02   3.5116871e+02  -1.7028981e+01   3.2501097e+02  -2.5947484e+00   5.1787387e+02  -1.5977006e+01   3.2028452e+02  -4.4663226e-01   3.7053645e+02  -1.2130335e+01   1.5046065e+02   9.6690245e+01   3.8901613e+02   5.5151613e+00   3.6504839e+02  -2.1652258e+01   1.5108065e+02   1.1541710e+02   2.4405387e+02  -6.5017290e+00   2.6944258e+02  -4.8986323e+00   1.5112645e+02   1.0530730e+02   2.0304097e+02  -1.8752129e+00   3.5824129e+02   1.8500697e+01   3.2771000e+02   8.3674839e-01   2.9602839e+02  -8.2961419e+00   2.3070968e+02  -1.4641290e+01   2.3976097e+02  -7.6034581e+00   2.6300774e+02   2.0059261e+02   1.9262806e+02  -7.4947613e+00   3.4289258e+02   1.4224400e+01   3.3136387e+02  -1.7274968e+00   3.8363419e+02   1.8493781e+01   3.1194032e+02   1.0469290e+01   3.1205290e+02   1.1199639e+01   3.0096710e+02   3.0839729e+01   2.3563484e+02   1.0950826e+01   3.6036097e+02   6.0649935e+00   2.3462742e+02   2.4091742e+01   2.3529387e+02   9.5093935e+00   1.6037742e+02   1.2491613e+00   1.4412516e+02   1.0740632e+01   2.9021548e+02   2.2429858e+01   2.2569355e+02   7.2406452e+00   2.9218548e+02   1.0431290e+01   4.1600194e+02  -6.2137032e+00   2.7586097e+02  -1.5259742e+00   4.8831774e+02   6.1142581e+00   3.6434088e+02   2.1385843e+01   4.2057903e+02   5.6165806e+00   3.6711032e+02   8.8844000e+00   4.7046000e+02  -2.9580903e+00   3.3045129e+02   5.9380645e-02   3.7194774e+02   1.6924503e+01   2.1566548e+02  -4.7161419e+00   2.3060742e+02   9.0987535e+01   2.7601839e+02  -4.0630968e-01   4.1723677e+02   1.8211381e+01   3.8052000e+02  -3.1299871e+00   3.2439968e+02   5.9831871e+00   3.9035032e+02   8.7197419e-01   4.2369968e+02  -2.4114039e+01   3.9874968e+02   2.1605187e+01   2.2659484e+02  -8.9242581e-01   3.5557677e+02  -1.8166142e+01   2.3243839e+02   1.5019364e+02   4.1419065e+02  -1.5781548e+00   3.9927065e+02  -8.8455484e-01   4.0723032e+02  -2.3641974e+01   2.7736323e+02   1.8435226e+00   4.5168088e+02   8.1586427e+00   2.7635161e+02   1.3795097e+01   3.5249516e+02   5.5249032e+00   4.6060097e+02   2.5399871e+00   4.4695806e+02   2.0463032e+01   3.4729548e+02   4.9172813e+01   2.8164387e+02  -6.0063484e+00   3.1144323e+02  -1.1943845e+01   4.1291710e+02   1.7663084e+01   7.5023161e+02   2.4134697e+01   6.0138161e+02  -6.5921419e+00   2.7496258e+02  -1.5734426e+01   2.9915088e+02   1.5931043e+01   4.2720677e+02  -8.0439613e+00   4.3021088e+02   3.7562427e+00   3.4832065e+02  -7.6030710e+00   7.5920355e+02  -1.3726929e+01   2.0268088e+02  -8.5913573e+00   3.9197226e+02  -9.1152000e+00   4.1806088e+02  -9.3917573e+00   4.9263088e+02   6.6926427e+00   3.1311088e+02  -1.9375757e+01   2.1662065e+02   4.3893806e+00   2.9953088e+02  -3.7189357e+01   2.9492677e+02   5.2203742e+00   3.1800000e+02   8.4380645e+00   2.7518129e+02   1.9945290e+00   2.7834548e+02  -6.2079613e+00   2.6903871e+02  -1.5321161e+01
   3.8556645e+02   3.1823226e-01   2.3597129e+02   1.0621974e+01   3.7590129e+02  -2.7414581e+00   5.2544355e+02   1.1600645e+01   3.0466323e+02   1.2969845e+01   4.0881871e+02   1.3736439e+01   4.1335355e+02   2.9070426e+01   1.9151000e+02   2.5279097e+00   2.4702935e+02   1.6496361e+01   2.2029355e+02   1.0292265e+02   3.5646161e+02  -1.3763381e+01   3.6711258e+02   2.2570671e+01   2.5865935e+02   4.1782194e+00   2.3349226e+02   6.3667484e+00   2.4839903e+02  -1.3780516e+00   3.0649088e+02  -4.2261573e+00   4.8834258e+02   3.6422710e+00   2.9284484e+02  -5.1340387e+00   4.4087677e+02   2.6414052e+01   1.6765355e+02   1.1510514e+02   3.5240871e+02   1.2251819e+01   3.9077097e+02  -4.5155484e+00   5.1472387e+02   4.5649935e+00   3.6419452e+02   5.3705677e+00   3.5581645e+02  -4.5227355e+00   1.6870065e+02   1.0309105e+02   2.9806613e+02   9.2711613e+00   4.1824839e+02   4.2917419e+00   1.3865065e+02   9.9411497e+01   2.4357387e+02  -1.3233290e+00   2.5044258e+02  -1.7086323e+00   1.6678645e+02   1.0719450e+02   2.3832097e+02  -1.0217613e+01   3.5419129e+02   1.1469677e-01   3.0738000e+02   1.1603148e+01   3.0230839e+02  -2.5685419e+00   2.1618968e+02  -2.9096903e+00   2.4548097e+02  -3.8210581e+00   2.3243774e+02   1.5322821e+02   1.7577806e+02   2.2432387e+00   3.2527258e+02  -5.2260000e+00   3.3803387e+02   8.8789032e+00   3.2630419e+02  -7.2998194e+00   2.8709032e+02  -1.9682710e+01   2.5800290e+02   1.9936387e+00   2.3129710e+02  -7.3066710e+00   2.4310484e+02   4.1132258e+00   3.2193097e+02  -1.2430606e+01   2.1004742e+02   5.3481419e+00   1.7501387e+02  -8.9982065e+00   1.4766742e+02   1.0935961e+01   1.2098516e+02   5.9718323e+00   3.4936548e+02   7.9778581e+00   2.5979355e+02   4.7026452e+00   2.6561548e+02  -8.7231097e+00   4.0609194e+02   4.7190968e+00   2.6057097e+02   2.7472258e+00   4.4117774e+02   8.7354581e+00   3.5144088e+02   3.1778427e+00   4.4057903e+02   2.3876581e+01   3.2268032e+02   1.5678800e+01   5.4441000e+02   1.1035910e+01   3.2573129e+02   1.6196981e+01   4.1889774e+02   1.0218503e+01   2.5690548e+02   1.2694658e+01   2.2979742e+02   9.4432335e+01   2.7610839e+02   9.6649032e-01   3.9309677e+02  -6.6674194e+00   3.3528000e+02   5.0192129e+00   3.3858968e+02   2.4037987e+01   4.6706032e+02  -2.2482581e-01   4.1783968e+02   8.6347613e+00   3.7674968e+02   7.0251871e+00   2.0907484e+02  -7.4408258e+00   3.6786677e+02  -2.6193419e+00   2.0819839e+02   1.3275284e+02   4.0767065e+02   1.2273445e+01   4.1237065e+02   5.8774452e+00   4.0856032e+02  -2.2078374e+01   2.7740323e+02   1.6003226e+00   4.3391088e+02  -4.8897573e+00   2.8674161e+02  -7.3761032e+00   4.4549516e+02   1.7944903e+01   4.8165097e+02   2.3995987e+01   4.2319806e+02   1.8838323e+00   3.6739548e+02   3.6134813e+01   2.6630387e+02   7.6508516e+00   3.2059323e+02  -1.2055845e+01   4.2186710e+02   4.4170839e+00   7.7108161e+02   3.8326697e+01   5.8929161e+02  -2.9849419e+00   2.6629258e+02  -7.3308258e+00   2.6363088e+02  -6.0735734e-01   3.5792677e+02  -6.1215613e+00   4.1866088e+02   2.7180243e+01   3.4184065e+02   6.0153290e+00   8.1206355e+02  -4.2357290e+00   2.4934088e+02  -4.0841573e+00   3.7259226e+02   5.5752000e+00   5.4020088e+02   1.3887043e+01   4.5853088e+02   2.0420643e+01   3.2539088e+02  -1.3018157e+01   2.5638065e+02   9.9785806e+00   2.5872088e+02  -2.4784557e+01   2.5892677e+02  -1.0899626e+01   3.7576000e+02  -6.2727355e+00   2.8932129e+02   1.0203329e+01   3.0249548e+02   7.5300387e+00   2.3742871e+02  -4.1223613e+00
   3.3666645e+02  -2.1339768e+01   2.5006129e+02  -3.8352258e+00   3.5657129e+02  -2.8150581e+00   4.3411355e+02  -6.7295484e-01   3.2614323e+02   1.5821445e+01   4.1419871e+02  -2.0933961e+01   4.0097355e+02   2.2100826e+01   2.0432000e+02   5.3531097e+00   2.3936935e+02  -7.8408387e+00   1.7296355e+02   1.1703905e+02   3.2489161e+02   4.0522194e+00   3.4873258e+02   8.5710710e+00   2.6051935e+02  -1.9260581e+01   1.9464226e+02   8.5247484e+00   2.2501903e+02  -1.1267652e+01   2.7682088e+02  -1.7522557e+01   4.6267258e+02  -1.9304129e+01   2.7832484e+02   3.5975613e+00   4.2106677e+02  -6.2911484e+00   1.4456355e+02   9.2192335e+01   3.2512871e+02  -1.4285781e+01   3.7511097e+02   1.2072516e+00   4.7687387e+02  -2.0737006e+01   3.8352452e+02   2.1541677e+00   3.4534645e+02  -2.1545135e+01   1.7836065e+02   6.9028245e+01   3.7077613e+02  -5.2656387e+00   4.0204839e+02  -1.7562258e+01   1.4260065e+02   9.5765497e+01   2.1500387e+02  -5.4177290e+00   2.2096258e+02   1.0549768e+01   1.6117645e+02   8.2453303e+01   2.3094097e+02  -1.3107213e+01   3.5605129e+02  -3.9841032e+00   3.1610000e+02  -1.3424452e+01   2.9411839e+02  -1.3863342e+01   2.0913968e+02  -1.4345690e+01   1.8924097e+02  -1.5941858e+01   2.2095774e+02   1.4800661e+02   2.1819806e+02   8.8896387e+00   2.8712258e+02   7.4460000e+00   3.4317387e+02   2.6177032e+00   3.3977419e+02   6.8125806e+00   3.4104032e+02   2.1851290e+01   2.8038290e+02   2.0343239e+01   2.4243710e+02   6.1212903e-01   2.6229484e+02   4.5780258e+00   4.7060097e+02   4.3957935e+00   1.7485742e+02   5.2533419e+00   2.1758387e+02  -1.3213806e+01   1.4223742e+02   6.5603613e+00   1.2698516e+02   8.1118323e+00   3.6517548e+02   9.5730581e+00   2.3921355e+02  -8.8909548e+00   2.8637548e+02  -8.3839097e+00   3.6300194e+02   7.4562968e+00   2.2453097e+02  -1.1295742e+00   4.1517774e+02   1.7625458e+01   3.7201088e+02   1.8202243e+01   4.5362903e+02   1.6112581e+01   2.9791032e+02   1.0904000e+00   4.7008000e+02   2.2623097e+00   2.7130129e+02   1.1451381e+01   3.8456774e+02   2.1964903e+01   2.5718548e+02   8.6225806e-01   1.9040742e+02   8.3303535e+01   3.0848839e+02   1.3609032e-01   4.0290677e+02   1.5687781e+01   3.8734000e+02  -1.1025587e+01   3.0653968e+02  -2.4980129e+00   4.5144032e+02  -1.4775226e+01   4.1226968e+02   1.2030361e+01   3.8740968e+02   3.3623871e+00   2.3140484e+02   6.3427742e+00   3.8476677e+02  -2.4401342e+01   2.4276839e+02   1.2726724e+02   4.9391065e+02  -1.2457548e+00   4.1261065e+02   1.6518245e+01   4.4414032e+02  -2.4784774e+01   2.5578323e+02   2.5199226e+00   4.2315088e+02  -1.2289573e+00   3.1102161e+02  -2.5985032e+00   4.0844516e+02   3.5789032e+00   4.7417097e+02  -1.5405613e+01   5.0209806e+02   6.3318323e+00   3.7134548e+02   4.7728813e+01   2.4173387e+02  -1.2835484e+00   3.3054323e+02   7.0981548e+00   3.8265710e+02   1.7133884e+01   8.2570161e+02   2.2717097e+01   5.7938161e+02   9.4478581e+00   2.8658258e+02  -2.6240258e+00   2.5282088e+02   2.0787443e+01   3.9787677e+02   6.4024387e+00   4.5211088e+02   2.0704243e+01   3.7700065e+02   8.6825290e+00   7.8315355e+02   1.7307071e+01   2.3782088e+02  -6.3025573e+00   3.9783226e+02   2.2760000e+00   5.2244088e+02   2.1637843e+01   4.6715088e+02   1.7681043e+01   3.1611088e+02   7.6742427e+00   2.6666065e+02  -1.4993819e+01   3.1911088e+02  -4.6157573e+00   2.5097677e+02  -2.1073626e+01   3.6571000e+02   3.4126452e-01   3.2389129e+02   5.7177290e+00   3.0977548e+02   6.5176387e+00   2.5718871e+02   7.1068387e+00
   3.5232645e+02  -2.3882568e+01   3.0416129e+02   5.5067742e+00   3.5167129e+02   2.6769419e+00   4.5182355e+02  -6.8997548e+00   3.3047323e+02  -8.4349548e+00   4.8562871e+02  -6.8783613e+00   3.8040355e+02   2.1606426e+01   1.8104000e+02  -9.8244903e+00   2.0597935e+02   8.0703613e+00   1.9629355e+02   8.4172645e+01   3.6575161e+02  -2.1665806e+00   3.0206258e+02   1.7104671e+01   2.2251935e+02  -6.8905806e+00   1.5107226e+02  -2.8609652e+01   2.1282903e+02  -8.0124516e+00   2.9653088e+02  -2.8289357e+01   4.5414258e+02   2.2482710e+00   2.9536484e+02  -2.1335639e+01   4.7201677e+02  -1.1771484e+00   1.6222355e+02   1.0601954e+02   2.8812871e+02   8.7742194e+00   3.7277097e+02  -7.3155484e+00   5.2434387e+02   1.3653935e+00   3.7962452e+02  -1.9638323e+00   3.3824645e+02   6.1228645e+00   1.7250065e+02   1.0073705e+02   4.1168613e+02   5.5115613e+00   4.4134839e+02  -1.2556258e+01   1.5370065e+02   9.4967497e+01   2.3028387e+02   4.7398710e+00   2.6339258e+02   1.9775368e+01   1.6164645e+02   1.1065570e+02   2.3432097e+02   5.3823871e+00   3.5996129e+02   1.2363097e+01   3.2986000e+02   7.8547484e+00   3.2640839e+02  -4.1565419e+00   2.5299968e+02   1.2455097e+00   2.3076097e+02   7.6365419e+00   1.8809774e+02   1.2539541e+02   2.3043806e+02  -8.4956129e-01   2.5889258e+02   6.1344000e+00   3.8012387e+02  -1.5768297e+01   3.9254419e+02  -1.4409019e+01   2.9652032e+02  -7.5871097e+00   3.3590290e+02   1.1901639e+01   2.6019710e+02  -5.7086710e+00   3.0772484e+02  -1.0576374e+01   5.3612097e+02   2.9574194e+01   1.7338742e+02  -4.5290581e+00   2.5125387e+02   4.2593548e-02   1.3885742e+02  -4.4492387e+00   1.2493516e+02   1.2225832e+01   2.9502548e+02   3.3750581e+00   2.5007355e+02  -3.0619755e+01   2.6937548e+02   1.6166090e+01   3.5966194e+02   6.3434968e+00   2.3300097e+02  -3.8571742e+00   4.7688774e+02   1.9408658e+01   3.5711088e+02   2.5634243e+01   4.3038903e+02   1.5741781e+01   3.0482032e+02   6.4876000e+00   5.3008000e+02   1.0082310e+01   2.6411129e+02   3.7176581e+01   3.6475774e+02  -8.9702968e+00   3.0733548e+02  -3.5797419e+00   1.7350742e+02   6.4035535e+01   2.8105839e+02  -9.2795097e+00   4.1538677e+02   5.5893806e+00   3.5793000e+02   1.4447213e+01   3.0634968e+02   2.0471871e+00   4.3797032e+02  -4.9876258e+00   4.1750968e+02  -1.8883871e-01   4.1221968e+02   3.3775871e+00   2.2859484e+02  -1.2002426e+01   3.3657677e+02  -5.9261419e+00   2.4752839e+02   1.2045644e+02   4.8662065e+02   7.0074452e+00   4.4123065e+02  -7.6713548e+00   4.3037032e+02  -2.9731742e+00   2.5136323e+02  -1.3164774e+00   4.3291088e+02   3.5702427e+00   1.5869161e+02   1.6007897e+01   3.8968516e+02   1.3789703e+01   4.5422097e+02   1.5050387e+01   4.7452806e+02   1.8967432e+01   3.1429548e+02   5.1292813e+01   2.5740387e+02   2.0742852e+01   2.8916323e+02   1.1218555e+01   4.3297710e+02   9.3182839e+00   8.4304161e+02   1.8949897e+01   5.6093161e+02   1.0643858e+01   3.2534258e+02   1.3945174e+01   2.9758088e+02   3.2396643e+01   3.8330677e+02  -8.3919613e+00   4.7376088e+02   3.2422243e+01   3.8221065e+02   2.0945729e+01   7.1835355e+02   1.4301071e+01   2.1549088e+02  -2.3466157e+01   3.3149226e+02  -1.1416800e+01   4.5849088e+02   5.2384266e-01   5.1544088e+02   1.1817843e+01   3.2296088e+02   1.7862427e+00   2.3843065e+02   1.5174581e+01   3.0434088e+02  -7.7241573e+00   3.0078677e+02  -3.8684258e+00   3.5414000e+02  -4.0731355e+00   3.1598129e+02   8.8052903e-01   3.2468548e+02   9.9483871e-01   1.9103871e+02   3.2988387e+00
   4.0799645e+02  -9.5616774e-01   2.6978129e+02   6.7771742e+00   3.9576129e+02  -5.2802581e+00   5.2092355e+02  -2.3277548e+00   3.4371323e+02  -1.3941548e+00   4.3652871e+02   1.0809639e+01   4.1606355e+02   1.6373626e+01   1.9285000e+02  -8.8692903e+00   2.0216935e+02   5.7551613e+00   2.2234355e+02   1.3775865e+02   3.3437161e+02   8.0538194e+00   3.1201258e+02  -1.8313290e+00   2.7346935e+02  -1.9196581e+01   2.0311226e+02   2.2271484e+00   2.2796903e+02   1.3963484e+00   2.5720088e+02  -2.8029573e+00   4.6854258e+02  -7.5737290e+00   2.7122484e+02  -2.0744387e+00   4.1554677e+02  -1.0749548e+01   1.3184355e+02   9.5259935e+01   3.5345871e+02  -1.0122181e+01   3.8235097e+02  -5.7919484e+00   4.9620387e+02  -1.6283406e+01   3.7319452e+02   1.8320568e+01   3.5629645e+02  -6.5111355e+00   1.6084065e+02   6.7999845e+01   3.8954613e+02   1.1427613e+00   3.7814839e+02  -3.3002581e+00   1.4703065e+02   9.7551097e+01   2.1947387e+02  -1.2553290e+00   1.9473258e+02  -2.6061832e+01   1.5388645e+02   1.0713650e+02   2.3956097e+02   2.8731871e+00   3.7834129e+02   9.4626968e+00   3.2886000e+02  -4.3052516e+00   2.5840839e+02  -7.0065419e+00   2.0447968e+02   7.8371097e+00   2.0181097e+02  -7.3774581e+00   1.4709774e+02   9.6725406e+01   1.3672806e+02  -2.3022761e+01   2.4974258e+02  -8.9360000e-01   3.1631387e+02  -7.8534968e+00   3.3339419e+02  -1.2197019e+01   3.1433032e+02  -2.0119097e+00   2.5548290e+02  -7.2347613e+00   2.3277710e+02  -1.5425071e+01   2.4882484e+02   3.6056258e+00   4.4941097e+02  -3.8690065e+00   1.6619742e+02   6.2361419e+00   2.1682387e+02  -8.4430065e+00   1.0537742e+02  -1.0730839e+01   8.8555161e+01  -5.5337677e+00   3.1717548e+02  -8.2569419e+00   2.5988355e+02  -1.3164555e+01   2.9942548e+02  -9.4779097e+00   3.6862194e+02  -8.2833032e+00   2.4019097e+02   3.9976258e+00   3.8060774e+02   3.2510581e+00   3.3253088e+02  -5.8935734e-01   4.1348903e+02  -1.3526219e+01   3.0944032e+02   7.2180000e+00   5.2565000e+02  -1.0753290e+01   3.0292129e+02   8.3178065e-01   3.3256774e+02  -9.7350968e+00   2.8857548e+02  -9.5489419e+00   1.8160742e+02   6.8387535e+01   2.8267839e+02  -7.7991097e+00   3.6761677e+02   1.2700981e+01   3.4993000e+02  -5.0927871e+00   3.0339968e+02   2.8473187e+01   4.7054032e+02  -7.3322581e-01   4.3854968e+02  -5.4920387e+00   4.2617968e+02  -3.9292129e+00   2.0864484e+02   4.3035742e+00   3.8624677e+02  -1.2397419e+00   2.4238839e+02   1.6224764e+02   4.3739065e+02  -1.3054155e+01   4.8794065e+02   9.8718452e+00   4.5575032e+02  -8.7135742e+00   2.7588323e+02   7.6192258e-01   3.9363088e+02   9.1326427e+00   1.8016161e+02   1.2770297e+01   4.0287516e+02  -1.2654968e+00   4.8436097e+02  -1.1890813e+01   4.7933806e+02   2.3342632e+01   3.0672548e+02   4.5278413e+01   2.5130387e+02   1.2090852e+01   3.0473323e+02  -4.4070452e+00   4.0560710e+02   9.6178839e+00   8.1351161e+02   1.4932297e+01   6.2274161e+02   1.4429058e+01   2.6410258e+02   9.5643742e+00   3.1053088e+02   2.2690643e+01   3.7663677e+02   2.7721639e+01   4.6961088e+02   1.4554243e+01   3.6237065e+02   2.1742929e+01   7.4549355e+02   4.6598710e+00   2.0977088e+02  -1.2958557e+01   4.0978226e+02  -3.4000000e+00   4.8372088e+02   1.7595443e+01   4.8406088e+02   2.1618243e+01   3.0458088e+02  -2.7743357e+01   2.5238065e+02  -3.8514194e+00   3.1034088e+02  -6.2941573e+00   3.2159677e+02   3.8467742e+00   3.3828000e+02  -4.7043355e+00   3.0756129e+02  -5.9587097e-01   3.3015548e+02   6.9723871e-01   2.3351871e+02   4.2804387e+00
   3.4004645e+02  -3.6101677e+00   2.5911129e+02   2.5870774e+01   3.8138129e+02  -7.9985806e-01   5.5249355e+02   3.9066452e+00   2.8895323e+02  -5.0133548e+00   3.6576871e+02  -1.8389561e+01   4.6068355e+02  -1.9597419e-01   1.9837000e+02   7.2591097e+00   2.3636935e+02  -1.4550839e+01   2.5563355e+02   1.1071545e+02   3.0056161e+02  -1.9113806e+00   3.3406258e+02  -1.0685329e+01   2.8165935e+02  -7.5217806e+00   2.0435226e+02   1.0607948e+01   2.1234903e+02  -6.7340516e+00   3.1972088e+02  -7.5645573e+00   5.0541258e+02   3.2066710e+00   2.9522484e+02  -2.2754439e+01   4.7296677e+02  -1.1583148e+01   1.4646355e+02   1.0151034e+02   3.7102871e+02  -1.8567781e+01   3.8382097e+02   5.9404516e+00   4.6372387e+02   1.2734994e+01   3.8148452e+02   1.3037368e+01   4.0453645e+02  -1.1510335e+01   1.7698065e+02   8.4618645e+01   3.9406613e+02   1.5971161e+01   4.2189839e+02   8.5997419e+00   1.4798065e+02   1.1690510e+02   2.2000387e+02  -1.6147729e+01   2.2473258e+02   5.9681677e+00   1.7893645e+02   7.3602503e+01   2.6018097e+02   8.7935871e+00   3.8358129e+02   1.4283497e+01   3.4738000e+02   7.4031484e+00   3.3483839e+02  -1.2400942e+01   2.4208968e+02   1.2018310e+01   2.4562097e+02  -1.5022581e+00   1.9047774e+02   1.2510501e+02   1.8886806e+02   7.9560387e+00   3.1050258e+02  -5.8044000e+00   3.9298387e+02   2.2929032e+00   3.6535419e+02   3.0626181e+01   3.5694032e+02   9.5929032e-01   3.0086290e+02   2.4944839e+01   2.5838710e+02   2.1196129e+01   2.7472484e+02   9.6362581e-01   5.2579097e+02  -1.3094065e+00   1.9562742e+02   2.7451742e+01   2.6282387e+02  -3.8830065e+00   1.1409742e+02   1.3671561e+01   1.0750516e+02   2.1902323e+00   3.7626548e+02   3.4205858e+01   2.8702355e+02   2.8804245e+01   3.3713548e+02   1.7455290e+01   3.4185194e+02   4.9082968e+00   2.6657097e+02   2.0772258e+00   4.7436774e+02   8.4202581e+00   4.0363088e+02   5.7626427e+00   4.6629903e+02   2.9058981e+01   3.0025032e+02   7.7132000e+00   5.5060000e+02   2.0730710e+01   2.9897129e+02   1.4667781e+01   3.3246774e+02   1.7232903e+01   2.5118548e+02   2.6722581e+00   1.8774742e+02   1.0032634e+02   3.0220839e+02  -9.6915097e+00   4.7661677e+02   2.2270981e+01   3.9946000e+02   3.4184813e+01   3.4196968e+02   2.3197587e+01   4.8649032e+02  -5.2492258e+00   4.5531968e+02   1.3976361e+01   4.0078968e+02   1.5771987e+01   2.3707484e+02   1.5029174e+01   3.8524677e+02   7.5602581e+00   2.4105839e+02   1.2488404e+02   4.5872065e+02   2.2239445e+01   3.9080065e+02  -7.1169548e+00   4.4504032e+02   3.1932258e+00   2.6655323e+02  -1.7716774e+00   4.1991088e+02   1.5270243e+01   2.6697161e+02  -1.8124503e+01   4.3439516e+02   1.5782903e+01   4.7903097e+02   8.2055871e+00   4.8861806e+02   6.0302323e+00   3.6272548e+02   6.4798413e+01   2.6621387e+02  -1.7911948e+01   2.5759323e+02   1.2694155e+01   3.7912710e+02   2.3686284e+01   7.5047161e+02   2.9255497e+01   6.1483161e+02   2.3881858e+01   2.5815258e+02   1.2750374e+01   2.4549088e+02   1.5893843e+01   4.7511677e+02  -7.3676129e-01   4.2931088e+02   2.0282427e+00   3.5116065e+02   2.3797290e+00   7.3725355e+02  -7.1609290e+00   2.0196088e+02  -1.0143757e+01   4.1425226e+02  -7.7076000e+00   4.7020088e+02  -1.4942957e+01   5.1549088e+02   3.2438427e+00   2.8977088e+02  -1.2788557e+01   2.6228065e+02   4.8365806e+00   2.9563088e+02  -2.6067357e+01   3.3311677e+02  -6.9348258e+00   3.5566000e+02  -1.0047355e+00   3.4103129e+02  -7.2734710e+00   2.4630548e+02   7.3552387e+00   2.8456871e+02   4.3643871e-01
   3.2213645e+02  -6.1773677e+00   2.7978129e+02  -1.2832826e+01   3.8419129e+02  -9.9746581e+00   4.9235355e+02   9.4778452e+00   2.8295323e+02  -9.1335484e-01   4.5705871e+02   1.5877239e+01   4.3383355e+02   5.3820258e+00   2.1880000e+02   2.1484710e+01   2.5131935e+02  -1.4168387e+00   2.3491355e+02   9.3653045e+01   3.3365161e+02  -1.3408581e+01   3.9030258e+02   5.6654710e+00   2.6475935e+02  -2.3597806e+00   2.0549226e+02  -2.4832516e+00   2.5924903e+02  -4.0560516e+00   2.9553088e+02  -2.6869357e+01   4.5181258e+02   3.4670968e-02   2.7679484e+02  -1.4710039e+01   3.8230677e+02   1.7196516e+00   1.2879355e+02   9.6733935e+01   3.1435871e+02  -5.7041806e+00   3.6349097e+02   4.5168516e+00   4.6310387e+02  -1.0654065e+00   3.8671452e+02  -9.1910323e+00   3.0767645e+02  -1.6531535e+01   1.5917065e+02   7.8513445e+01   3.5668613e+02  -7.4184387e+00   4.1364839e+02  -3.2890258e+01   1.3146065e+02   7.6896697e+01   2.4386387e+02  -1.1726529e+01   2.5106258e+02  -2.2478232e+01   1.5817645e+02   9.7983303e+01   2.0989097e+02  -1.1663213e+01   3.5419129e+02   1.6164697e+01   3.5419000e+02  -1.3471652e+01   2.8749839e+02  -1.4043742e+01   2.1999968e+02  -7.0244903e+00   2.2296097e+02  -2.6069458e+01   2.0790774e+02   1.5433061e+02   2.1615806e+02  -1.3771613e+00   3.6203258e+02   7.4320000e-01   3.3884387e+02  -7.8958968e+00   4.2677419e+02   1.8092581e+01   3.2747032e+02   1.5796890e+01   3.2467290e+02   1.9380039e+01   2.6948710e+02   1.4828129e+01   3.3172484e+02   1.7836258e+00   5.1750097e+02   1.3593794e+01   1.7709742e+02   3.9341419e+00   2.5710387e+02  -5.1854065e+00   1.2232742e+02  -1.7176839e+01   1.1326516e+02   1.7794323e+00   3.2531548e+02   1.2091858e+01   2.6317355e+02  -9.1377548e+00   2.6018548e+02  -7.6870968e-01   3.7081194e+02   1.0111497e+01   2.5677097e+02  -9.4877419e-01   4.3250774e+02  -2.2610942e+01   3.6168088e+02   1.0888643e+01   3.6805903e+02  -1.1318194e+00   2.8949032e+02  -5.8560000e+00   5.0051000e+02   2.4877910e+01   2.9159129e+02   2.2498181e+01   3.2394774e+02   6.3845032e+00   2.3809548e+02  -1.1180542e+01   1.5555742e+02   5.2561535e+01   2.8739839e+02   2.6332903e+00   4.1385677e+02   1.8521781e+01   3.8599000e+02  -1.4037587e+01   3.0029968e+02  -4.6588129e+00   4.0540032e+02   1.4757974e+01   4.4192968e+02   8.7075613e+00   4.2697968e+02  -6.1332129e+00   2.4792484e+02   5.3111742e+00   3.6790677e+02  -4.6225419e+00   2.1176839e+02   1.2879724e+02   3.9772065e+02  -8.8055484e-01   4.1061065e+02   3.3482452e+00   4.1133032e+02  -2.3879974e+01   2.8236323e+02   3.2935226e+00   4.1244088e+02   1.0777843e+01   2.8664161e+02   1.1618968e+00   4.1554516e+02  -1.9989097e+01   4.7517097e+02   3.9184387e+01   5.1042806e+02   1.3145432e+01   3.8934548e+02   2.3428813e+01   2.7678387e+02  -8.3275484e+00   3.0668323e+02  -8.1830452e+00   4.1123710e+02   1.8747484e+01   6.9961161e+02   3.6044297e+01   6.7411161e+02  -1.4220542e+01   2.6610258e+02   9.0643742e+00   2.7201088e+02   2.4442243e+01   4.3849677e+02   1.6672839e+01   4.2661088e+02   1.8294243e+01   3.6337065e+02  -6.2270710e+00   7.3792355e+02   1.2545471e+01   2.0096088e+02  -1.6837573e+00   4.1949226e+02  -7.2668000e+00   4.5372088e+02   7.1354427e+00   4.8563088e+02   4.5826427e+00   3.0444088e+02   6.6578427e+00   2.4424065e+02  -5.0219355e-02   2.4420088e+02  -2.0572957e+01   3.0430677e+02  -4.9100258e+00   3.4457000e+02   1.9932465e+01   3.3198129e+02   5.5005290e+00   2.9168548e+02  -7.4651613e+00   2.7156871e+02   2.4264387e+00
   3.7408645e+02  -8.8133677e+00   3.1378129e+02   2.5877174e+01   3.4486129e+02   8.4174194e-01   4.0563355e+02   5.6554452e+00   3.2342323e+02  -6.3095484e-01   5.1338871e+02  -1.7819161e+01   4.4206355e+02   8.7236258e+00   1.8489000e+02  -6.2824903e+00   2.3307935e+02   3.7236129e-01   1.7439355e+02   1.2640465e+02   3.5094161e+02  -5.9417806e+00   3.3039258e+02   1.0798271e+01   2.9056935e+02  -8.0945806e+00   1.6545226e+02  -9.0000516e+00   2.4820903e+02  -2.4628516e+00   3.1811088e+02  -9.2457573e+00   4.9561258e+02  -6.4093290e+00   2.5094484e+02  -5.3020387e+00   4.4468677e+02   1.6869252e+01   1.6522355e+02   1.0939954e+02   3.4264871e+02   3.4126194e+00   3.7520097e+02   1.7490052e+01   4.9534387e+02   9.8753935e+00   3.9581452e+02   8.9809677e+00   3.9038645e+02   1.7616645e+00   1.7836065e+02   1.3945825e+02   3.6639613e+02   1.1664761e+01   4.2349839e+02   1.1217419e+00   1.4551065e+02   1.0634270e+02   2.5638387e+02  -2.3981290e+00   2.9015258e+02  -7.8454323e+00   1.5602645e+02   1.1481530e+02   2.7161097e+02  -7.4608129e+00   3.4700129e+02   3.1119897e+01   3.6933000e+02   4.1271484e+00   3.3426839e+02   3.5446581e+00   2.5337968e+02  -4.6448903e+00   2.1967097e+02   1.0573742e+01   1.8700774e+02   1.2443261e+02   1.6862806e+02  -7.1847613e+00  -7.4474194e+00  -1.4468400e+01   2.9379387e+02  -4.3918968e+00   3.5530419e+02  -9.0998194e+00   2.9642032e+02  -2.1719110e+01   2.5205290e+02  -9.2003613e+00   2.3219710e+02  -1.6428671e+01   2.5858484e+02  -1.4315174e+01   4.2888097e+02  -5.3666065e+00   1.5824742e+02   2.3421419e+00   2.4001387e+02  -4.3482065e+00   1.4485742e+02  -5.9292387e+00   9.5985161e+01  -5.2681677e+00   3.3569548e+02   8.1214581e+00   2.5183355e+02   1.2999445e+01   2.8332548e+02   2.1330090e+01   3.9447194e+02   2.0838697e+01   3.0624097e+02   6.7136258e+00   4.2898774e+02   1.8570658e+01   3.8063088e+02   1.5892643e+01   3.8643903e+02   1.8397781e+01   2.4677032e+02   1.5281600e+01   4.8989000e+02   2.6275097e+00   2.9026129e+02   2.2364581e+01   3.1022774e+02   1.2772103e+01   2.8766548e+02   8.9038581e+00   1.9479742e+02   8.4192335e+01   3.0739839e+02  -1.2576710e+01   4.4576677e+02   1.5928981e+01   3.7511000e+02  -1.9287187e+01   3.7810968e+02   1.7066387e+01   4.6244032e+02  -2.9952258e+00   4.5359968e+02   3.2533961e+01   4.2736968e+02   1.7265587e+01   2.3597484e+02   8.2171742e+00   4.0633677e+02   1.3430581e+00   2.5271839e+02   1.3738124e+02   4.1839065e+02   2.2315845e+01   4.5456065e+02  -2.2547755e+01   4.1466032e+02   2.3043626e+01   2.9102323e+02   7.1707226e+00   3.6653088e+02   1.0540643e+01   2.1712161e+02  -2.3650323e-01   4.1339516e+02   1.3652903e+01   4.9274097e+02   3.6968787e+01   5.4147806e+02   1.7041432e+01   4.2367548e+02   8.9224129e+00   2.8811387e+02   1.1336052e+01   2.7387323e+02   1.4917548e+00   4.6223710e+02   3.9827484e+01   7.5237161e+02   2.7583497e+01   7.1520161e+02   5.0302258e+01   2.7310258e+02  -3.1556258e+00   3.1749088e+02  -4.4361573e+00   4.4244677e+02  -2.3161290e-02   4.9161088e+02   3.2644243e+01   3.7700065e+02   1.7362529e+01   6.9758355e+02   2.6352671e+01   2.2653088e+02  -1.7829357e+01   4.0406226e+02   9.6776000e+00   4.0568088e+02   5.5086427e+00   5.2482088e+02   1.9597443e+01   3.0791088e+02   2.6602427e+00   2.1114065e+02   8.5477806e+00   2.7949088e+02  -1.5636157e+01   2.6869677e+02  -1.1112258e+00   3.7904000e+02  -8.0151355e+00   3.8303129e+02  -9.6334710e+00   2.1325548e+02  -4.0907613e+00   3.0146871e+02   1.1844439e+01
   4.3651645e+02   1.6292232e+01   3.1011129e+02   1.2840774e+01   3.0719129e+02   6.9453419e+00   4.8001355e+02  -8.9549548e+00   3.2723323e+02  -6.4575484e-01   4.5595871e+02  -8.5547613e+00   4.0406355e+02   1.1763626e+01   2.0018000e+02  -1.4595690e+01   2.0526935e+02  -9.7283871e-01   1.9582355e+02   1.2235025e+02   3.3627161e+02  -1.3378181e+01   2.8944258e+02   6.9427097e-01   2.7313935e+02  -3.1030181e+01   1.9073226e+02  -5.4024516e+00   2.2401903e+02  -5.7176516e+00   2.7739088e+02  -1.2328157e+01   4.6074258e+02  -1.3349729e+01   2.8989484e+02  -6.3280387e+00   4.2563677e+02   8.2032516e+00   1.4727355e+02   9.2635535e+01   3.3631871e+02   1.4059019e+01   3.6158097e+02  -1.0403484e+00   4.9044387e+02  -1.3252606e+01   3.6590452e+02   4.3737677e+00   3.6162645e+02  -3.9375355e+00   1.9736065e+02   9.7558245e+01   3.1554613e+02  -6.8872387e+00   3.6614839e+02   7.0597419e+00   1.5389065e+02   8.6432297e+01   2.4276387e+02  -1.4158529e+01   2.4030258e+02  -9.8974323e+00   1.5821645e+02   7.3120103e+01   2.2246097e+02  -5.1388129e+00   3.3958129e+02   1.9563497e+01   3.4486000e+02  -1.2295252e+01   2.8607839e+02  -9.7901419e+00   2.3799968e+02  -1.0274490e+01   2.1038097e+02   2.9369419e+00   1.9928774e+02   1.3736021e+02   1.9724806e+02   8.3356387e+00   1.4474258e+02   1.5964000e+00   3.6741387e+02   1.7488503e+01   4.1206419e+02   1.8079381e+01   3.8294032e+02   6.4592903e+00   2.9100290e+02   7.0736387e+00   2.4043710e+02   1.6152129e+01   3.1877484e+02   1.3969626e+01   4.8860097e+02   7.0957935e+00   2.0924742e+02   1.4122142e+01   2.7648387e+02   1.6354194e+01   1.3294742e+02   6.4435613e+00   9.8455161e+01   8.2542323e+00   3.4236548e+02   2.3777858e+01   2.1517355e+02   1.4322245e+01   3.3723548e+02   1.6777290e+01   4.4014194e+02   7.5650968e+00   2.5834097e+02   1.2165626e+01   4.6193774e+02   9.4146581e+00   3.8025088e+02   6.3304266e-01   4.6414903e+02   7.8009806e+00   2.9511032e+02   1.6454400e+01   5.1660000e+02   2.0730710e+01   2.8373129e+02   2.9696981e+01   3.6898774e+02  -1.4986968e+00   2.4728548e+02   2.5142581e+00   2.1645742e+02   7.5409535e+01   3.0762839e+02   1.7848903e+00   4.4709677e+02   3.4672581e+01   4.0781000e+02   1.8396813e+01   3.8534968e+02  -1.2462813e+01   4.6149032e+02  -2.9922581e-01   4.1411968e+02   1.9882361e+01   4.4878968e+02   3.6071987e+01   2.2092484e+02   1.2371174e+01   3.4343677e+02  -1.6904942e+01   2.3943839e+02   1.2458364e+02   3.6353065e+02   1.6284645e+01   3.7861065e+02  -7.3817548e+00   4.1085032e+02  -6.3615742e+00   2.6255323e+02  -5.0167742e-01   4.0053088e+02   3.8206427e+00   2.9102161e+02   1.1331497e+01   4.1116516e+02   3.2031303e+01   4.3112097e+02   3.1658387e+01   5.0676806e+02   4.0198232e+01   4.2929548e+02   2.7802813e+01   2.8897387e+02   4.5725161e-01   2.9111323e+02   1.3062555e+01   4.4697710e+02   1.8408284e+01   7.6642161e+02   1.8889497e+01   6.3183161e+02   9.7018581e+00   2.6034258e+02   1.8385174e+01   2.8830088e+02   5.3709043e+01   4.4616677e+02   1.5159239e+01   4.1581088e+02   1.3758243e+01   4.0147065e+02   1.8304929e+01   7.7215355e+02   7.1870710e+00   2.5663088e+02   6.0926427e+00   4.7435226e+02   2.2574400e+01   4.7006088e+02   1.4218243e+01   5.5268088e+02   1.2748643e+01   3.2349088e+02   1.3223843e+01   2.6590065e+02   1.2066981e+01   3.0591088e+02  -1.9989757e+01   2.8726677e+02   1.4303174e+01   3.9814000e+02   9.2168645e+00   3.4837129e+02  -4.4306710e+00   2.6477548e+02   7.5976387e+00   3.0042871e+02   4.6476387e+00
   4.2756645e+02  -1.0851768e+01   2.8359129e+02  -1.6176258e+00   3.3919129e+02  -5.1465806e-01   4.9244355e+02   4.8106452e+00   3.3290323e+02  -1.7193548e+00   3.7857871e+02   3.2956387e+00   3.8159355e+02   1.0271226e+01   1.8727000e+02   7.1710968e-01   2.3136935e+02   2.0989161e+01   2.1086355e+02   1.4114705e+02   2.9489161e+02   1.4022194e+00   3.2320258e+02  -2.2465290e+00   2.4270935e+02  -1.1657806e+00   2.1054226e+02   1.7152748e+01   2.1386903e+02   6.7143484e+00   2.9153088e+02  -6.2193573e+00   4.9694258e+02   1.3224271e+01   2.9403484e+02  -1.6592387e+00   4.0382677e+02  -2.5319484e+00   1.2356355e+02   1.1301234e+02   3.6621871e+02   7.7670194e+00   3.9430097e+02   8.7720516e+00   4.7348387e+02  -3.7058065e+00   3.7886452e+02  -3.7303226e-01   3.4357645e+02  -8.5935355e+00   1.7393065e+02   8.7522645e+01   3.6082613e+02  -1.3749639e+01   3.7494839e+02   9.5057419e+00   1.3537065e+02   7.9243897e+01   2.3071387e+02  -1.5054529e+01   2.4825258e+02  -9.4434323e+00   1.5578645e+02   9.8744503e+01   2.5575097e+02  -1.7192013e+01   3.5048129e+02   1.4841497e+01   3.2052000e+02  -7.7805161e-01   2.9716839e+02  -2.4917342e+01   2.4570968e+02  -1.2461290e+01   2.3081097e+02  -2.6074581e+00   2.1714774e+02   1.4902141e+02   2.2291806e+02  -3.0079613e+00   2.9398258e+02   1.6377200e+01   3.3812387e+02   1.6921703e+01   3.7063419e+02  -7.7062194e+00   3.5337032e+02   2.0148903e+00   2.9557290e+02   3.4708039e+01   2.6457710e+02   1.3600929e+01   2.7691484e+02   9.6984258e+00   5.1065097e+02  -2.0482065e+00   1.8428742e+02   1.8218942e+01   3.0448387e+02  -7.4580645e-01   1.6361742e+02   1.2329961e+01   1.0574516e+02  -6.8589677e+00   3.7564548e+02   8.7854581e+00   1.9093355e+02  -6.8385548e+00   2.7299548e+02   3.9664903e+00   4.3452194e+02   3.4064697e+01   2.3077097e+02   1.3941226e+01   5.0060774e+02   2.1310581e+00   3.6582088e+02   5.9744266e-01   4.1381903e+02   4.3257381e+01   4.0587032e+02   1.5123600e+01   4.9332000e+02   6.1231097e+00   2.6711129e+02   8.9365806e+00   3.9836774e+02   1.1240903e+01   2.6428548e+02  -3.2757419e+00   2.2912742e+02   9.9015935e+01   2.8310839e+02  -5.5935097e+00   4.6728677e+02   1.1727381e+01   4.6423000e+02   6.1132129e+00   3.6001968e+02  -3.3464129e+00   5.1330032e+02   4.5559742e+00   4.1178968e+02   8.9287613e+00   4.3164968e+02   8.9731871e+00   2.4402484e+02   9.6731742e+00   3.2352677e+02   6.3078581e+00   2.5076839e+02   1.2095724e+02   4.6067065e+02   7.7434452e+00   4.3299065e+02   2.7367845e+01   4.4071032e+02  -1.0800374e+01   3.1945323e+02   1.3516323e+01   4.2596088e+02  -9.3537573e+00   3.1964161e+02   1.3331897e+01   4.4606516e+02   1.8659303e+01   4.3560097e+02   4.0249987e+01   5.3209806e+02   5.0031832e+01   4.5500548e+02   2.7556013e+01   2.6045387e+02  -1.8971148e+01   3.3649323e+02  -1.0037845e+01   3.9586710e+02   1.1607084e+01   7.7080161e+02   3.1249097e+01   7.0756161e+02  -1.7446542e+01   2.9663258e+02   1.5151974e+01   2.8172088e+02   3.5185443e+01   4.5635677e+02  -1.7325961e+01   4.6631088e+02   1.9618243e+01   3.9226065e+02   1.1041729e+01   7.7873355e+02   3.5090671e+01   2.3934088e+02   4.8658427e+00   4.2025226e+02   2.7332400e+01   5.0868088e+02  -6.5913573e+00   4.7353088e+02   9.0806427e+00   3.3191088e+02   1.0840243e+01   2.2476065e+02   2.2181806e+00   2.7149088e+02  -3.5161573e+00   2.8478677e+02   5.2215742e+00   3.5276000e+02   1.2757265e+01   2.7698129e+02   2.6205290e+00   2.9639548e+02   5.2080387e+00   2.7161871e+02  -8.6675613e+00
   3.0046645e+02  -7.6337677e+00   2.7459129e+02   9.2523742e+00   3.6671129e+02   1.0233742e+01   4.9892355e+02  -3.4677548e+00   3.2747323e+02   1.7150452e+00   3.7838871e+02  -1.1259161e+01   4.2130355e+02  -1.0185574e+01   1.6170000e+02  -1.2772903e+00   2.3302935e+02  -4.0936387e+00   2.0005355e+02   1.1621185e+02   3.2203161e+02   5.9910194e+00   3.7482258e+02  -8.9061290e+00   2.4222935e+02  -1.7037381e+01   2.0307226e+02  -3.9596516e+00   2.3601903e+02  -2.4527652e+01   2.5220088e+02  -5.3129573e+00   4.6854258e+02  -4.6437290e+00   2.7355484e+02  -1.5590839e+01   4.4058677e+02  -9.4274839e-01   1.2770355e+02   9.4161135e+01   3.2540871e+02   8.1218194e+00   3.3920097e+02   1.2460052e+01   4.9701387e+02   9.3117935e+00   3.8743452e+02  -6.7863226e-01   3.4153645e+02   1.3379665e+01   1.9046065e+02   7.8060245e+01   3.7306613e+02  -2.7788387e+00   4.0954839e+02  -4.4122581e+00   1.2451065e+02   1.0378270e+02   2.4690387e+02  -6.4897290e+00   2.6830258e+02  -5.2874323e+00   1.3398645e+02   8.1008503e+01   2.9327097e+02   7.7663871e+00   3.2067129e+02   2.2746297e+01   3.5943000e+02  -8.9085161e-01   2.6235839e+02   1.4347458e+01   2.0413968e+02   5.5843097e+00   2.5786097e+02  -1.6341458e+01   1.9143774e+02   1.2888821e+02   2.0967806e+02   1.8291239e+01   3.1217258e+02   1.7152000e+01   3.4384387e+02   4.1410323e-01   3.6115419e+02  -1.4227819e+01   3.2513032e+02  -1.3825910e+01   3.3495290e+02   2.0747639e+01   2.2829710e+02   5.9333290e+00   2.8706484e+02   1.3316426e+01   5.3736097e+02  -4.5250065e+00   1.6662742e+02   6.7174194e-01   2.4853387e+02  -5.5498065e+00   1.4328742e+02  -9.9036387e+00   1.2603516e+02   1.3667832e+01   3.4302548e+02   9.4850581e+00   2.2393355e+02   1.3571445e+01   3.0432548e+02   3.0800090e+01   4.5490194e+02   5.2942968e+00   2.6310097e+02   1.1874826e+01   4.6241774e+02   5.3262581e+00   3.1282088e+02   9.0274427e+00   4.4833903e+02   1.8445781e+01   4.4168032e+02  -1.2651200e+01   4.9594000e+02   2.1193510e+01   3.1464129e+02   2.0844181e+01   4.3698774e+02   1.7061303e+01   2.4880548e+02   1.4962658e+01   2.7974742e+02   1.1591634e+02   3.0448839e+02   2.3986090e+01   4.5776677e+02   1.2778981e+01   3.9334000e+02   3.2194413e+01   3.5553968e+02   1.4781987e+01   4.6987032e+02   1.9170374e+01   4.4816968e+02   4.6883613e+00   4.2959968e+02   1.6897187e+01   2.1721484e+02  -2.7620258e+00   3.6281677e+02   2.3046581e+00   2.6133839e+02   1.5831164e+02   5.2886065e+02   9.1982452e+00   4.1665065e+02   2.9295045e+01   4.3371032e+02   1.3669626e+01   2.6093323e+02   2.3917923e+01   4.8620088e+02  -2.1229573e+00   2.8574161e+02   1.8513897e+01   4.4682516e+02   1.4978503e+01   4.1427097e+02  -3.7536129e+00   5.1009806e+02   2.5691832e+01   4.1739548e+02   1.7514813e+01   2.4707387e+02   9.6192516e+00   3.3278323e+02   1.2778955e+01   4.0160710e+02   2.6677884e+01   8.5713161e+02   1.5872697e+01   6.5820161e+02   1.7772258e+01   3.1134258e+02   6.8517419e-01   2.3434088e+02   2.6595843e+01   3.7335677e+02   7.1740387e+00   4.4606088e+02   3.2338243e+01   3.6021065e+02   1.4495729e+01   7.8358355e+02   1.3512671e+01   2.4234088e+02  -5.4741573e+00   4.2211226e+02   5.9536000e+00   5.2758088e+02   5.9966427e+00   4.7163088e+02   8.7526427e+00   3.2972088e+02  -1.9084557e+01   2.6119065e+02   9.4937806e+00   2.4263088e+02  -1.6307357e+01   2.5849677e+02  -7.6752258e+00   3.5224000e+02   7.4188645e+00   2.6641129e+02   5.8861290e+00   3.5282548e+02   2.5936387e+00   2.1518871e+02  -6.0131613e+00
   3.5066645e+02  -4.8897677e+00   2.9278129e+02   1.8871742e+00   3.8481129e+02  -1.7024258e+01   4.7720355e+02  -8.1601548e+00   3.3761323e+02   2.7523845e+01   4.4252871e+02  -3.7203613e+00   3.5354355e+02  -1.8954774e+01   2.0304000e+02  -6.2044903e+00   2.0088935e+02   3.2875613e+00   1.8601355e+02   9.7565045e+01   3.5027161e+02  -1.5078181e+01   3.4568258e+02  -5.7649290e+00   2.5141935e+02  -6.9125806e+00   1.4816226e+02  -6.6168516e+00   2.4272903e+02   1.3315548e+01   3.2091088e+02   3.3402427e+00   4.8861258e+02  -1.1793290e+00   2.9370484e+02   1.2127161e+01   4.2063677e+02   2.1263252e+01   1.8137355e+02   8.8337535e+01   3.9197871e+02   2.2946219e+01   3.9363097e+02   4.0156516e+00   4.4867387e+02  -1.7011006e+01   4.2981452e+02   1.9309677e+00   3.9091645e+02  -3.3307355e+00   1.7303065e+02   1.0136465e+02   3.6587613e+02  -4.9636387e+00   3.9164839e+02  -1.0280258e+01   1.5141065e+02   8.4200697e+01   2.1476387e+02  -1.6258529e+01   2.4344258e+02  -1.7528632e+01   1.6121645e+02   1.4836010e+02   2.5065097e+02  -1.0924013e+01   3.6943129e+02   3.6549677e-01   3.5038000e+02  -2.5468516e+00   3.0930839e+02  -9.5985419e+00   2.1104968e+02   5.6015097e+00   2.2462097e+02   9.2677419e+00   2.6943774e+02   1.7355821e+02   2.2181806e+02   2.0800387e+00   3.4417258e+02   1.7362000e+01   3.4027387e+02   3.8497032e+00   3.9311419e+02   1.9495381e+01   2.9637032e+02   1.0194890e+01   3.2976290e+02   2.4872839e+01   2.8200710e+02   1.8396529e+01   3.0506484e+02   1.4586426e+01   4.1498097e+02   5.0353935e+00   1.8247742e+02   4.0237419e+00   2.3215387e+02   1.4430594e+01   1.5761742e+02  -3.4003871e-01   1.2522516e+02   2.8772632e+01   3.6050548e+02   1.8846658e+01   2.1388355e+02  -1.3294555e+01   2.8118548e+02   3.6912903e+00   4.7152194e+02   2.9204697e+01   2.4786097e+02   2.7144026e+01   4.8955774e+02   1.9205058e+01   2.8463088e+02   4.6226427e+00   4.5871903e+02   1.3705381e+01   4.0782032e+02   3.3476000e+00   5.0298000e+02   1.8010310e+01   3.1626129e+02   1.0384581e+01   4.1136774e+02   1.7680903e+01   2.1247548e+02  -1.8094194e-01   2.8017742e+02   1.1598194e+02   3.0315839e+02   1.8522490e+01   4.7509677e+02   1.8102581e+01   3.7152000e+02   1.7710013e+01   3.6991968e+02   1.2415871e+00   4.5311032e+02   4.1174194e-02   4.1726968e+02   1.2590361e+01   4.3997968e+02   1.7346787e+01   2.7792484e+02  -9.5188258e+00   3.5867677e+02  -2.0984142e+01   2.5252839e+02   1.3067644e+02   5.6753065e+02   2.7154645e+01   4.2908065e+02   1.7730645e+01   4.4637032e+02   1.9036826e+01   2.7236323e+02   4.4335226e+00   4.5191088e+02  -2.4297573e+00   2.8502161e+02   1.2331497e+01   4.2601516e+02   1.4073303e+01   4.7341097e+02   1.5655187e+01   5.0723806e+02   1.1350632e+01   3.5491548e+02   4.8663213e+01   2.4973387e+02  -8.3535484e+00   3.3349323e+02   1.9342155e+01   3.8760710e+02   1.5157884e+01   8.4204161e+02   1.8889897e+01   6.3238161e+02  -1.3421419e+00   2.5806258e+02  -1.6724258e+00   2.8744088e+02   1.9678427e+00   3.6301677e+02   1.5711239e+01   4.6351088e+02   1.1092243e+01   3.6005065e+02   1.6088529e+01   8.5244355e+02   6.1038710e+00   2.2182088e+02   6.3574427e+00   4.4545226e+02   6.7464000e+00   5.4011088e+02   2.1842427e+00   4.5068088e+02   1.3568643e+01   3.4001088e+02  -1.0977573e+00   2.7390065e+02   3.8069806e+00   3.4315088e+02  -5.2489573e+00   2.6778677e+02  -7.4184258e+00   3.3190000e+02  -8.3839355e+00   3.0684129e+02   5.0417290e+00   3.3230548e+02   9.8152387e+00   2.1432871e+02   3.0556387e+00
   3.7485645e+02  -3.1549677e+00   3.3254129e+02  -1.9362581e-01   4.1157129e+02  -1.0445058e+01   4.8892355e+02   1.7992245e+01   3.3214323e+02   2.2151445e+01   3.9066871e+02  -1.9571561e+01   3.6949355e+02   1.1992258e+00   1.8127000e+02  -3.2728903e+00   2.1921935e+02   8.9611613e+00   2.1777355e+02   1.0831425e+02   3.6008161e+02  -1.0092981e+01   3.2006258e+02   3.0946710e+00   2.4237935e+02  -1.6949381e+01   1.9264226e+02   9.7747484e+00   2.3605903e+02   2.2989148e+01   2.7896088e+02  -7.8375734e-01   4.7054258e+02  -6.6637290e+00   2.8784484e+02  -6.3540387e+00   4.3125677e+02  -1.0776348e+01   1.6499355e+02   9.3797935e+01   3.7221871e+02  -1.3812981e+01   3.4439097e+02  -2.4251484e+00   4.8996387e+02  -2.1744206e+01   3.8333452e+02  -8.5406323e+00   3.7419645e+02  -6.5131355e+00   1.5727065e+02   7.7385445e+01   3.2654613e+02  -9.2472387e+00   3.7409839e+02  -4.7762581e+00   1.3356065e+02   7.3728697e+01   2.1176387e+02  -1.8588529e+01   2.1677258e+02  -2.8635032e+01   1.5678645e+02   8.6334503e+01   2.7304097e+02  -8.2852129e+00   3.5458129e+02  -6.8665032e+00   3.2471000e+02  -1.8732516e+00   2.8649839e+02  -9.3437419e+00   1.9718968e+02  -5.0496903e+00   2.2734097e+02  -1.3469858e+01   2.5424774e+02   1.5562341e+02   2.1300806e+02   1.7348387e+00   3.4012258e+02   1.3256000e+01   3.2369387e+02  -1.2538968e+00   3.6720419e+02   1.2238181e+01   2.8685032e+02   2.4764903e+00   3.3138290e+02   2.8653239e+01   3.0386710e+02   3.0277290e+00   2.8806484e+02  -4.6735742e+00   3.8274097e+02   2.4645935e+00   1.9685742e+02  -3.1665806e-01   2.0477387e+02   9.3309935e+00   1.7813742e+02   7.1183613e+00   1.2665516e+02   1.0618232e+01   3.5726548e+02   1.1395858e+01   2.0717355e+02  -1.2037755e+01   2.6489548e+02   1.5234490e+01   4.4519194e+02   2.5831097e+01   2.4553097e+02  -2.8957419e-01   4.5427774e+02   3.1174581e+00   3.1730088e+02   1.6289043e+01   5.1110903e+02   9.9441806e+00   4.2420032e+02  -1.0492800e+01   5.1789000e+02   1.1627510e+01   3.1130129e+02   2.3491381e+01   4.0656774e+02   3.0874903e+01   2.4809548e+02  -5.3105419e+00   2.3364742e+02   9.6984335e+01   2.8686839e+02   5.5356903e+00   4.2904677e+02   1.5116581e+01   3.5634000e+02   3.7444129e+00   3.2234968e+02  -3.7628129e+00   5.1611032e+02   6.1911742e+00   4.2707968e+02   1.3325561e+01   4.0702968e+02   3.2892787e+01   2.5126484e+02   2.5893974e+01   4.0252677e+02  -1.2632142e+01   2.4305839e+02   1.5934404e+02   5.3843065e+02   3.6762645e+01   4.7103065e+02   2.5274645e+01   3.9937032e+02  -1.0063174e+01   2.7202323e+02   2.0980723e+01   4.9744088e+02   1.5407843e+01   3.2259161e+02   1.8475897e+01   3.6677516e+02   2.7862503e+01   4.8465097e+02   4.5159871e+00   4.9990806e+02   2.9607032e+01   4.2734548e+02   2.6248813e+01   2.7049387e+02   3.0795652e+01   3.5449323e+02   1.9021548e+00   4.2291710e+02   1.6653084e+01   7.7808161e+02   2.5196697e+01   6.4383161e+02  -2.1681419e+00   2.9682258e+02   4.3667742e+00   2.7511088e+02   4.2574243e+01   4.0735677e+02   2.8454039e+01   4.4346088e+02   3.1396243e+01   3.7626065e+02   4.0051729e+01   7.9606355e+02   1.0664271e+01   2.4106088e+02  -7.0175734e-01   4.1778226e+02  -1.3000000e-01   4.9872088e+02   1.1925443e+01   4.7420088e+02   7.8704266e-01   2.8791088e+02  -8.7397573e+00   2.4090065e+02   2.1256981e+01   2.6649088e+02  -1.8456157e+01   2.9440677e+02   2.3161974e+01   3.8662000e+02   3.1898465e+01   2.6060129e+02   7.9309290e+00   3.5725548e+02  -8.4707613e+00   2.2380871e+02  -1.3322761e+01
   3.8508645e+02  -1.7833677e+00   2.7606129e+02  -8.8652258e+00   3.4900129e+02   8.7905419e+00   4.9644355e+02   1.7820645e+01   3.2395323e+02   2.0566645e+01   3.1881871e+02   6.4164387e+00   4.4230355e+02   4.3744258e+00   2.1680000e+02   2.1247097e+00   2.3302935e+02   1.0376361e+01   2.3824355e+02   1.4153665e+02   3.2675161e+02  -1.6476581e+01   3.4968258e+02  -9.4649290e+00   2.3737935e+02   1.1210619e+01   2.2349226e+02  -1.0593252e+01   2.0972903e+02   1.2525548e+01   2.8615088e+02  -2.0068957e+01   5.1407258e+02   8.2538710e+00   2.9789484e+02  -5.3980387e+00   4.4001677e+02   1.1672852e+01   1.7656355e+02   1.3458234e+02   3.6207871e+02   1.3758219e+01   3.3916097e+02  -8.1967484e+00   5.2601387e+02  -5.1482065e+00   3.8076452e+02   3.6649677e+00   3.4705645e+02  -2.7011935e+01   1.8141065e+02   1.1507425e+02   3.6696613e+02   1.4949161e+01   3.9874839e+02   1.7901742e+01   1.3889065e+02   1.0139230e+02   2.0595387e+02  -2.0643729e+01   2.3073258e+02   2.6781677e+00   1.6350645e+02   9.7126903e+01   2.4342097e+02  -4.3561290e-01   3.2834129e+02   3.1462697e+01   3.3400000e+02  -8.1864516e+00   2.9726839e+02  -2.5453419e+00   2.0966968e+02   6.7119097e+00   2.1876097e+02  -7.2634581e+00   2.5990774e+02   1.5175061e+02   2.1881806e+02   6.1003871e-01   3.2879258e+02   4.7824000e+00   3.2331387e+02  -4.0334968e+00   3.2863419e+02  -1.4486219e+01   2.8318032e+02   5.1000903e+00   3.2662290e+02   3.7834039e+01   2.6772710e+02   1.1728929e+01   2.6958484e+02   8.4248258e+00   3.5826097e+02  -1.8617006e+01   1.7671742e+02   2.6345419e+00   2.1486387e+02   7.1937935e+00   1.7990742e+02   4.3067613e+00   1.3336516e+02   8.9314323e+00   3.6817548e+02   2.0663058e+01   2.0079355e+02  -8.3873548e+00   2.6223548e+02   7.3572903e+00   4.4476194e+02   2.0725497e+01   2.4062097e+02   1.7723226e+01   4.5931774e+02   6.0942581e+00   3.4330088e+02   1.8639043e+01   4.1819903e+02   2.8376981e+01   3.7530032e+02   1.0892000e+00   5.0122000e+02   1.3411097e+00   1.3592129e+02   2.0581178e+02   4.2527774e+02   2.9618103e+01   2.3790548e+02   1.0454658e+01   2.5674742e+02   9.8136335e+01   3.0472839e+02  -2.0831097e+00   4.7181677e+02   4.4649806e+00   3.9187000e+02  -2.4687987e+01   3.5972968e+02   4.5867871e+00   4.3606032e+02  -1.2148258e+00   4.4978968e+02   1.1648761e+01   4.5097968e+02   2.1706787e+01   2.3535484e+02   1.8366774e+01   3.8157677e+02  -5.7661419e+00   2.3776839e+02   1.6595724e+02   5.4824065e+02   2.1217845e+01   4.6356065e+02   3.4872245e+01   4.5842032e+02  -9.7871742e+00   2.7893323e+02   9.9479226e+00   4.5587088e+02   1.9873443e+01   3.1521161e+02   3.4256297e+01   4.0811516e+02   1.3935303e+01   4.5255097e+02   2.5373987e+01   5.2576806e+02   8.3482323e+00   4.3281548e+02   8.4312129e+00   2.5349387e+02  -1.0134348e+01   3.3659323e+02  -1.0815845e+01   4.3965710e+02   8.1038839e+00   8.2308161e+02   6.4966968e+00   6.3502161e+02   8.2666581e+00   2.7715258e+02   3.4230374e+01   2.5015088e+02   2.7281043e+01   4.1011677e+02   4.6532387e+00   4.7351088e+02   2.6692243e+01   3.8063065e+02   9.5521290e+00   7.7111355e+02   1.8560271e+01   2.6382088e+02  -7.3325573e+00   4.0673226e+02  -2.1560000e+00   5.2925088e+02   2.4830427e+00   4.6482088e+02   1.9777443e+01   2.8734088e+02   9.7858427e+00   2.4133065e+02   1.2182581e+01   3.2025088e+02  -9.3769573e+00   2.8749677e+02   1.5714774e+01   3.8443000e+02   1.2173665e+01   2.6203129e+02   9.8165290e+00   3.5349548e+02  -1.1169961e+01   2.3375871e+02   6.2612387e+00
   2.8308645e+02  -2.3433677e+00   3.1430129e+02   7.5055742e+00   3.3595129e+02  -3.9545806e-01   5.1030355e+02   1.7421845e+01   3.3676323e+02   1.2161845e+01   4.5066871e+02   9.0084387e+00   4.3987355e+02   2.7882581e-01   1.9875000e+02   1.7038710e+01   2.0974935e+02   1.7098761e+01   2.2224355e+02   1.1362665e+02   3.2280161e+02  -6.0705806e+00   3.3949258e+02   1.5590271e+01   2.5703935e+02  -1.3362181e+01   2.0216226e+02  -6.7968516e+00   2.2291903e+02   6.0403484e+00   2.7877088e+02   2.0914427e+00   5.5941258e+02   1.2956671e+01   3.1727484e+02  -7.5184387e+00   4.2282677e+02   6.3780516e+00   1.7765355e+02   9.6255135e+01   3.7178871e+02   1.7841419e+01   4.1425097e+02  -7.3439484e+00   4.4944387e+02  -1.6426065e+00   3.7033452e+02   3.0936774e-01   3.7862645e+02  -6.4875355e+00   1.6684065e+02   8.8189845e+01   3.8963613e+02   1.2565561e+01   4.0244839e+02   2.3557419e+00   1.3627065e+02   8.3031897e+01   2.4043387e+02  -1.1692129e+01   2.4687258e+02   8.8069677e+00   1.6445645e+02   1.0795090e+02   2.3965097e+02   3.0059871e+00   3.9634129e+02   1.1726968e+00   3.2714000e+02   3.7823484e+00   3.2345839e+02  -6.1105419e+00   2.2289968e+02   5.0835097e+00   2.3876097e+02   1.1865419e+00   2.5452774e+02   1.8027101e+02   2.1310806e+02   8.5368387e+00   3.4617258e+02  -6.0880000e+00   3.4169387e+02  -1.7313897e+01   3.7077419e+02  -4.8574194e+00   2.9690032e+02   6.9624903e+00   3.0319290e+02   1.9188439e+01   2.7729710e+02   2.2343329e+01   2.5506484e+02  -1.7693574e+01   3.6179097e+02   1.1190594e+01   1.8519742e+02   1.4261419e+00   2.0829387e+02   3.3939355e-01   1.6451742e+02   2.8279613e+00   1.1074516e+02  -9.0189677e+00   3.3712548e+02   1.8767058e+01   2.0245355e+02  -7.6601548e+00   2.8113548e+02   2.4795290e+01   4.5757194e+02   2.2220697e+01   2.4610097e+02   2.5334826e+01   4.2512774e+02   1.3209458e+01   3.1601088e+02   3.0732243e+01   4.5781903e+02   1.9637381e+01   3.6682032e+02   1.1867600e+01   5.6441000e+02   1.8905910e+01   1.1969129e+02   1.7068018e+02   3.9675774e+02   1.5469703e+01   2.3976548e+02   6.0158581e+00   2.4626742e+02   9.5784735e+01   2.9853839e+02   2.2702090e+01   4.8409677e+02   2.3622581e+01   3.8123000e+02   5.8321290e-01   2.9825968e+02   2.4043871e+00   4.1149032e+02   3.2940774e+01   4.9869968e+02   1.8355961e+01   4.3817968e+02   1.7920787e+01   2.5721484e+02   1.5679742e+00   3.8814677e+02  -1.2201742e+01   2.3481839e+02   1.3928324e+02   5.1753065e+02   1.7534645e+01   4.3356065e+02   1.3272245e+01   4.5552032e+02   1.9304826e+01   2.7388323e+02   2.5071923e+01   4.5691088e+02   2.4840243e+01   2.5959161e+02   3.3658968e+00   4.0773516e+02   1.4915703e+01   4.5955097e+02   3.4903987e+01   5.9047806e+02   1.2451432e+01   4.0120548e+02   3.4580013e+01   2.6164387e+02   1.2636516e+00   3.1640323e+02   1.1799355e+01   4.4407710e+02   3.1430284e+01   8.2661161e+02   2.7884297e+01   5.9983161e+02   1.0531858e+01   2.7715258e+02   2.9403742e+00   3.0601088e+02   6.3422427e+00   3.8939677e+02  -1.0209161e+01   5.0326088e+02   3.1612243e+01   3.4669065e+02   7.1073290e+00   8.2111355e+02  -8.8697290e+00   2.1377088e+02  -1.8585573e+00   4.0735226e+02   2.1554400e+01   5.3530088e+02  -2.6209573e+00   4.9715088e+02   3.0761043e+01   3.0553088e+02  -1.0093573e+00   2.3624065e+02   2.0729781e+01   3.1077088e+02  -1.9428557e+01   2.5383677e+02  -9.7824258e+00   3.8924000e+02   8.4988645e+00   2.8537129e+02  -3.1006710e+00   3.3782548e+02  -3.5863613e+00   2.3408871e+02   3.4248387e+00
   3.0137645e+02  -2.3276568e+01   3.1359129e+02  -1.8157626e+01   3.3438129e+02  -1.1699858e+01   4.3363355e+02   1.2365445e+01   3.0285323e+02   2.3946452e+00   4.5290871e+02  -1.1500761e+01   3.5830355e+02  -6.2455742e+00   1.8856000e+02  -1.5576090e+01   2.0378935e+02  -9.6644387e+00   1.9610355e+02   8.7757845e+01   3.2260161e+02  -2.2814581e+01   3.2806258e+02  -7.4453290e+00   2.8418935e+02  -4.3941806e+00   1.6668226e+02  -4.6684516e+00   2.5415903e+02   8.2114839e-01   2.8863088e+02  -1.0317357e+01   4.5341258e+02  -4.4333290e+00   2.6341484e+02   1.8403613e+00   4.7411677e+02  -7.7514839e-01   1.4641355e+02   9.4664335e+01   3.7521871e+02   1.4567019e+01   3.7606097e+02  -4.8687484e+00   4.7677387e+02  -2.5390065e+00   3.6376452e+02   9.0749677e+00   4.0572645e+02  -8.7555355e+00   1.7793065e+02   1.0849265e+02   3.3435613e+02  -4.9220387e+00   3.7624839e+02  -6.5482581e+00   1.4032065e+02   7.6037897e+01   2.0376387e+02   6.2414710e+00   2.8215258e+02  -4.1054323e+00   1.4731645e+02   1.0423210e+02   2.6861097e+02   9.2918710e-01   3.6324129e+02   2.9106968e+00   3.7591000e+02   5.4107484e+00   3.2611839e+02   1.4665806e-01   1.9889968e+02  -5.1464903e+00   2.0019097e+02  -9.6785806e-01   2.4857774e+02   1.7498701e+02   2.0024806e+02   3.7556387e+00   2.5012258e+02   6.3560000e+00   3.1303387e+02   3.2689032e+00   3.7001419e+02   1.9103381e+01   3.1547032e+02   8.5668903e+00   3.2319290e+02   1.4728439e+01   2.6896710e+02   4.3997290e+00   2.3229484e+02   2.0780258e+00   4.1579097e+02   5.3505935e+00   1.9700742e+02   4.2913419e+00   1.9334387e+02   9.2953935e+00   1.6070742e+02   4.7027613e+00   1.1741516e+02   1.0307432e+01   3.8474548e+02   9.3874581e+00   3.4688355e+02   2.2065445e+01   2.7946548e+02   1.5788890e+01   3.7514194e+02  -6.6149032e+00   2.3153097e+02   3.0204258e+00   3.9574774e+02   1.4039858e+01   4.0034088e+02   2.9835843e+01   4.5395903e+02   2.6996181e+01   3.1968032e+02   1.3158800e+01   5.6808000e+02  -8.2876903e+00   1.2516129e+02   1.5871258e+02   3.7136774e+02   1.9120903e+01   3.1880548e+02  -1.5737342e+01   1.8283742e+02   6.4669135e+01   3.0753839e+02  -2.2579097e+00   4.6866677e+02   4.1046981e+01   3.7605000e+02  -2.3532387e+01   3.3048968e+02  -2.2140129e+00   4.9482032e+02   2.1894374e+01   4.8688968e+02   1.7490761e+01   4.1740968e+02   1.8152387e+01   2.3864484e+02   2.9535742e+00   3.8367677e+02   9.1558581e+00   2.5881839e+02   1.8293324e+02   4.0877065e+02   1.1813545e+02   4.6042065e+02   1.7553445e+01   4.1314032e+02   1.0265226e+01   2.6540323e+02  -5.1596774e+00   4.6572088e+02   8.6554427e+00   2.2954161e+02  -1.3460103e+01   4.0677516e+02   8.0925032e+00   4.6436097e+02   3.0379187e+01   5.0290806e+02   3.3407032e+01   3.8281548e+02   2.3381213e+01   2.6111387e+02   2.5446052e+01   2.7054323e+02   1.3948155e+01   4.9870710e+02   3.7749884e+01   7.8289161e+02   2.9621897e+01   6.7720161e+02  -1.0567742e+01   2.5739258e+02   2.3811742e+00   3.1196088e+02   1.3526243e+01   3.7854677e+02   2.7588387e+00   4.9016088e+02   4.8010243e+01   3.6737065e+02   1.7612929e+01   7.1968355e+02   3.3294671e+01   2.1749088e+02   3.8438427e+00   4.1087226e+02  -2.0867200e+01   4.4334088e+02   2.2255843e+01   4.6706088e+02   2.7028243e+01   3.5382088e+02   1.5747443e+01   2.3205065e+02  -1.2365019e+01   2.5396088e+02  -2.1303757e+01   2.7778677e+02  -1.4584258e+00   3.5209000e+02   1.7190865e+01   3.3675129e+02  -3.5410710e+00   3.2282548e+02   1.0436387e+00   2.8822871e+02  -1.1616361e+01
   4.1632645e+02   5.9974323e+00   2.7797129e+02   3.9121974e+01   3.5362129e+02   5.3309419e+00   5.0449355e+02   4.5066452e+00   3.2571323e+02   1.7945845e+01   3.6557871e+02   1.3865639e+01   4.4378355e+02   2.5860258e+00   2.0085000e+02   2.5540710e+01   2.3636935e+02   3.5891613e+00   2.2248355e+02   1.6712745e+02   3.5208161e+02   1.7067019e+01   3.1849258e+02   7.1802710e+00   2.6084935e+02   7.9530194e+00   2.1116226e+02   6.3148387e-02   1.8796903e+02  -7.5436516e+00   3.0715088e+02  -2.5708957e+01   5.1087258e+02  -7.0301290e+00   2.5351484e+02  -2.0376387e+00   4.2520677e+02  -2.5482348e+01   1.5041355e+02   8.0914335e+01   3.7412871e+02   7.9442194e+00   3.8020097e+02  -8.5994839e-01   4.9396387e+02   1.7705794e+01   3.6205452e+02  -3.1823226e-01   3.4543645e+02  -4.1692335e+01   1.7993065e+02   1.0590265e+02   3.7435613e+02  -1.6592039e+01   3.5789839e+02  -5.7802581e+00   1.2889065e+02   9.7572297e+01   2.3333387e+02  -6.5941290e+00   2.4835258e+02  -2.1614323e+00   1.7093645e+02   7.1912503e+01   2.9408097e+02  -1.7784129e+00   3.3615129e+02   1.1697897e+01   3.0933000e+02  -1.3412852e+01   3.3607839e+02   5.8298581e+00   1.9185968e+02   3.1367097e+00   2.0600097e+02  -8.0926581e+00   2.2943774e+02   1.5560821e+02   2.2429806e+02  -1.1408361e+01   3.5127258e+02  -2.1016000e+01   3.1731387e+02  -1.1173497e+01   3.7520419e+02   2.1358181e+01   3.4533032e+02   1.7038090e+01   3.1024290e+02   1.3674439e+01   2.7324710e+02   1.3007329e+01   2.5634484e+02  -7.1359742e+00   3.9569097e+02   2.1485935e+00   2.0771742e+02   7.9645419e+00   2.3377387e+02  -1.7889006e+01   1.2404742e+02   3.4455613e+00   9.7315161e+01   6.1054323e+00   3.4850548e+02   2.9426658e+01   2.3398355e+02  -3.1825548e+00   3.4913548e+02   7.0252903e+00   3.6900194e+02   1.1496297e+01   2.4353097e+02   1.4250426e+01   4.6222774e+02  -3.6085419e+00   3.8211088e+02   2.2914243e+01   4.7790903e+02   1.0600181e+01   3.0425032e+02  -5.9868000e+00   4.5836000e+02  -4.7000903e+00   1.1978129e+02   1.3557298e+02   3.5346774e+02   4.9329032e+00   3.0676548e+02   4.8058581e+00   1.8150742e+02   6.8915535e+01   2.8724839e+02   1.2645290e+01   4.7033677e+02   2.8103381e+01   3.6840000e+02   2.0309613e+01   3.5410968e+02   2.0126387e+01   5.0016032e+02  -9.6328258e+00   4.7364968e+02   3.1549961e+01   5.0888968e+02   3.5793987e+01   2.1959484e+02   1.7477574e+01   3.2538677e+02   1.9439058e+01   2.6181839e+02   1.5907324e+02   2.9286065e+02   1.6069825e+02   4.5194065e+02   1.7991845e+01   4.6137032e+02  -5.9231742e+00   2.9112323e+02   1.6542723e+01   4.5001088e+02   8.3422427e+00   3.2164161e+02   1.2641897e+01   3.6358516e+02   1.9497703e+01   4.6541097e+02   9.2951871e+00   4.8114806e+02   4.7767832e+01   4.2524548e+02   2.2936813e+01   2.8407387e+02   1.7899252e+01   3.3440323e+02   7.9793548e+00   3.8439710e+02   2.1994684e+01   7.4785161e+02   1.2375097e+01   6.3383161e+02  -4.1881419e+00   2.2820258e+02   2.3626374e+01   3.0939088e+02   1.8718427e+00   4.4297677e+02   3.1024439e+01   4.6221088e+02   1.6946243e+01   3.5684065e+02   1.5605329e+01   8.3239355e+02  -2.2021290e+00   2.2996088e+02   5.9462427e+00   4.0492226e+02   8.6088000e+00   4.9811088e+02   2.7774243e+01   4.9358088e+02   1.5996643e+01   2.7201088e+02   1.0062243e+01   2.5271065e+02   1.6692181e+01   2.3249088e+02  -3.1016157e+01   3.4835677e+02   2.4159742e+00   3.3452000e+02   2.5596465e+01   3.4075129e+02  -3.9107097e-01   2.2763548e+02   7.8488387e+00   2.6537871e+02  -7.5983613e+00
   3.8923645e+02   3.0746323e+00   3.0364129e+02   3.4498374e+01   3.5795129e+02  -3.3054581e+00   5.3563355e+02  -3.2645548e+00   2.7247323e+02   2.2395045e+01   3.7647871e+02   1.1133639e+01   4.6492355e+02  -8.9651742e+00   1.9051000e+02   7.8479097e+00   2.6145935e+02  -3.5580387e+00   2.2953355e+02   1.2599345e+02   2.8284161e+02   6.9362194e+00   3.8511258e+02   1.7230671e+01   2.6499935e+02  -1.0288981e+01   2.3688226e+02  -1.2714452e+01   2.2801903e+02   9.4423484e+00   2.8787088e+02  -2.6736557e+01   4.8301258e+02   3.5198671e+01   2.9127484e+02  -1.7958439e+01   4.0854677e+02   4.1810452e+01   1.5222355e+02   9.8909535e+01   3.4416871e+02   6.8610194e+00   3.8644097e+02   5.4908516e+00   4.9515387e+02   4.3205935e+00   3.9024452e+02   1.8616568e+01   3.5729645e+02  -2.2591135e+01   1.7389065e+02   1.2905585e+02   3.4335613e+02   1.1357961e+01   4.2054839e+02  -3.2922581e+00   1.3684065e+02   9.7846297e+01   2.3819387e+02  -1.0372929e+01   2.2930258e+02   9.7425677e+00   1.8831645e+02   7.7002103e+01   2.2770097e+02  -4.9880129e+00   3.3534129e+02   4.1926968e+00   3.2576000e+02   2.9927484e+00   3.6149839e+02  -2.9683742e+01   2.1918968e+02  -4.1496903e+00   2.3400097e+02  -1.1672658e+01   1.9028774e+02   1.1827021e+02   2.0634806e+02   7.8376387e+00   3.1631258e+02   1.3730800e+01   3.5408387e+02  -9.2150968e+00   3.5892419e+02  -5.3894194e+00   3.1171032e+02   2.4376903e+00   3.2109290e+02   1.5236439e+01   2.3124710e+02   1.3027329e+01   3.2410484e+02   1.5253226e+01   5.0765097e+02  -1.3382065e+00   2.3719742e+02   2.1261419e+00   2.6658387e+02   7.4361935e+00   1.2123742e+02   2.8103613e+00   1.1622516e+02  -1.5473677e+00   3.6269548e+02   3.4441458e+01   2.1998355e+02   3.4574452e+00   2.9323548e+02   1.6967290e+01   4.3743194e+02   1.0718968e+00   2.8619097e+02   5.1276258e+00   5.1969774e+02   2.4933858e+01   4.1772088e+02  -1.5045573e+00   4.4552903e+02   2.3240581e+01   2.9191032e+02   2.5000400e+01   5.2903000e+02   1.6166310e+01   1.2340129e+02   1.6647338e+02   2.8313774e+02   9.3193032e+00   2.2271548e+02  -5.2014194e-01   1.7102742e+02   9.2523935e+01   3.0024839e+02  -3.5347097e+00   4.6000677e+02   2.2219781e+01   3.7411000e+02  -1.3317187e+01   3.3110968e+02  -7.9336129e+00   5.0873032e+02   1.7731574e+01   3.9021968e+02   2.3084361e+01   4.0269968e+02   3.5239187e+01   2.8292484e+02   1.1461174e+01   3.6933677e+02   5.0730581e+00   2.5105839e+02   1.4922404e+02   8.1290645e+01   9.0053845e+01   4.4451065e+02   1.6396245e+01   4.6409032e+02  -1.3520774e+01   2.6731323e+02   1.0257523e+01   3.9320088e+02  -4.6829573e+00   3.0069161e+02   1.6557897e+01   4.2944516e+02   8.1389032e+00   4.4327097e+02   8.6363871e+00   4.9300806e+02  -1.1809677e+00   3.9996548e+02   1.8192129e+00   3.0635387e+02   1.7926852e+01   3.1273323e+02   1.5052955e+01   4.2855710e+02  -4.2181161e+00   7.7170161e+02   3.6137097e+01   6.1602161e+02  -6.9433419e+00   2.4296258e+02   5.6355742e+00   3.1472088e+02   1.3255443e+01   3.8887677e+02   1.2022439e+01   3.9271088e+02   2.4756243e+01   3.6963065e+02   2.2792129e+01   8.2511355e+02   1.7100271e+01   2.3363088e+02   5.5526427e+00   4.0297226e+02  -4.7152000e+00   4.7777088e+02   7.1442656e-02   5.2615088e+02   2.2061043e+01   3.5058088e+02  -1.2133357e+01   2.2824065e+02   7.2697806e+00   2.6815088e+02  -1.4158957e+01   3.9016677e+02  -6.0688258e+00   3.0495000e+02  -1.5679355e+00   3.3289129e+02   1.3147729e+01   2.5677548e+02  -7.5723613e+00   2.7408871e+02  -7.9151613e+00
   3.0656645e+02  -7.1767742e-02   2.8011129e+02   3.4707742e+00   3.3567129e+02  -7.8030581e+00   4.7220355e+02   9.7098452e+00   3.2880323e+02   9.3864516e-01   4.4919871e+02   1.0126039e+01   3.7345355e+02   1.1352426e+01   1.9532000e+02  -6.7768903e+00   2.4259935e+02  -1.6429239e+01   1.7448355e+02   1.0029745e+02   3.2256161e+02   2.4786194e+00   3.3601258e+02   2.6286710e+00   2.5580935e+02  -1.0403781e+01   1.8373226e+02  -5.9824516e+00   2.5353903e+02   1.3450748e+01   3.3844088e+02  -1.3521573e+00   5.0227258e+02  -7.2721290e+00   2.6313484e+02  -4.3272387e+00   4.1149677e+02   1.7284452e+01   1.5956355e+02   1.2056234e+02   3.6264871e+02   2.9026194e+00   3.9306097e+02   2.5631252e+01   5.1182387e+02   4.3169935e+00   4.2300452e+02   1.0185768e+01   3.7843645e+02  -1.6123355e+00   1.6541065e+02   1.0073425e+02   3.5801613e+02   6.5651613e+00   3.9619839e+02   5.3057419e+00   1.4879065e+02   9.4940297e+01   2.1052387e+02  -5.8693290e+00   2.5730258e+02  -1.3447432e+01   1.6583645e+02   9.2800503e+01   2.7375097e+02   1.3798710e-01   3.3643129e+02   3.3954968e+00   3.3429000e+02   1.9500348e+01   3.3078839e+02  -1.5069419e+00   2.1308968e+02   2.9583097e+00   2.4476097e+02   1.5665419e+00   2.1166774e+02   1.3345981e+02   2.2181806e+02   7.2700387e+00   3.1798258e+02  -1.3972800e+01   3.1708387e+02   6.5549032e+00   3.8939419e+02  -1.8827019e+01   3.1266032e+02  -1.2398310e+01   2.6057290e+02   8.2180387e+00   2.5262710e+02   1.2656929e+01   3.1668484e+02   3.7968258e+00   3.9184097e+02  -1.0503406e+01   2.0133742e+02   9.0449419e+00   2.3753387e+02  -6.3398065e+00   1.3147742e+02   8.0116129e-01   9.8605161e+01   1.4142232e+01   3.3907548e+02   4.7091058e+01   2.0279355e+02   1.0972645e+01   3.0923548e+02   4.6872903e+00   4.6824194e+02   2.3177097e+01   2.7267097e+02   3.4922581e-01   4.5079774e+02   4.7758581e+00   3.4349088e+02   2.6913843e+01   3.9571903e+02   7.4153806e+00   3.8244032e+02  -9.8120000e+00   5.1874000e+02   6.8895097e+00   1.5292129e+02   1.3964178e+02   3.7770774e+02  -3.3862968e+00   2.3290548e+02   2.6146581e+00   2.1660742e+02   8.6587535e+01   2.9748839e+02  -3.8839097e+00   4.3790677e+02  -3.5221935e-01   3.6540000e+02   2.3319613e+01   3.2163968e+02   2.3939871e+00   4.9644032e+02   1.5234774e+01   4.3078968e+02   1.1358761e+01   4.0359968e+02   2.4497187e+01   2.3416484e+02   1.6691974e+01   3.6271677e+02   1.4742658e+01   2.1157839e+02   1.6981244e+02   3.0443065e+02   2.0901265e+02   4.3718065e+02   1.3322645e+01   4.5766032e+02  -1.3866374e+01   2.9036323e+02  -5.8664774e+00   4.4658088e+02   1.5756643e+01   3.2169161e+02   1.7447897e+01   4.0211516e+02   1.7795303e+01   4.5041097e+02   2.9825187e+01   5.0128806e+02   2.6396632e+01   3.7024548e+02   1.5286813e+01   2.5240387e+02  -1.9471484e+00   2.9830323e+02   5.3473548e+00   4.0507710e+02   3.5340284e+01   7.6132161e+02   2.5777497e+01   6.1456161e+02   4.9543458e+01   2.6267258e+02   3.7187742e+00   2.6706088e+02   3.3028243e+01   4.0901677e+02   8.9812387e+00   4.1071088e+02   1.3716243e+01   3.3942065e+02   3.6788929e+01   8.0787355e+02   1.0479471e+01   2.4544088e+02  -3.7772157e+01   4.2521226e+02   1.5056000e+00   5.2982088e+02   2.1437443e+01   4.3696088e+02  -4.7137573e+00   3.7020088e+02  -6.6029573e+00   2.5666065e+02   1.2996181e+01   2.8025088e+02  -1.1456957e+01   3.1392677e+02   1.1460374e+01   3.3262000e+02   9.9384645e+00   2.8084129e+02  -8.6882710e+00   3.2953548e+02  -7.0131613e+00   2.6575871e+02  -2.1868761e+01
   3.9394645e+02  -9.9221677e+00   3.0483129e+02   1.2643174e+01   3.3471129e+02   6.6037419e+00   4.6720355e+02  -2.4270155e+01   3.7252323e+02   1.1610452e+00   4.2028871e+02  -3.4611613e+00   3.9973355e+02  -1.7997419e-01   1.6575000e+02  -1.8651290e+01   2.0755935e+02   2.1839613e+00   1.8039355e+02   8.9444645e+01   3.6060161e+02  -1.5044581e+01   3.1558258e+02  -1.2546929e+01   2.3103935e+02   2.8078194e+00   1.8154226e+02  -2.9972516e+00   2.1701903e+02  -2.4007652e+01   2.9411088e+02  -1.2615757e+01   4.9381258e+02   5.6746710e+00   2.7270484e+02  -2.4728387e+00   4.3435677e+02  -5.3543484e+00   1.4875355e+02   8.9187135e+01   3.5240871e+02  -6.4681806e+00   3.8416097e+02   4.4832516e+00   5.3425387e+02  -1.1617406e+01   3.9124452e+02   3.4465677e+00   3.6391645e+02  -1.6120735e+01   1.5517065e+02   7.3313445e+01   3.7244613e+02  -1.4249239e+01   4.3724839e+02   1.7217419e+00   1.3232065e+02   9.9257897e+01   2.4095387e+02  -2.0163729e+01   2.4654258e+02  -5.3966323e+00   1.6778645e+02   9.6974503e+01   2.3551097e+02  -1.5182813e+01   3.9577129e+02   1.4688297e+01   3.4010000e+02  -3.7244516e+00   3.1840839e+02   5.5234581e+00   2.3737968e+02  -2.1748903e+00   1.9767097e+02  -4.3862581e+00   2.2819774e+02   1.4085741e+02   2.1162806e+02   7.6552387e+00   3.4608258e+02   6.6392000e+00   2.9641387e+02  -6.6014968e+00   3.6744419e+02   7.8889806e+00   3.1375032e+02  -1.3485510e+01   2.7481290e+02   4.1458839e+01   2.5896710e+02   1.3239729e+01   2.6163484e+02  -2.1791742e+00   3.3088097e+02   1.7423394e+01   1.9795742e+02   3.7853419e+00   2.1467387e+02  -1.7100645e-01   1.6209742e+02  -5.5484387e+00   1.2979516e+02  -6.3529677e+00   3.8607548e+02   2.2661058e+01   2.2369355e+02  -4.5093548e+00   2.9908548e+02   8.8792903e+00   4.0771194e+02   2.1589497e+01   2.5434097e+02  -5.6143742e+00   4.2612774e+02   8.2294581e+00   3.3149088e+02  -3.1761573e+00   5.1500903e+02   4.7062181e+01   4.1868032e+02   2.6528800e+01   5.1608000e+02   2.9202310e+01   1.6716129e+02   1.8488258e+02   4.0065774e+02   3.2247703e+01   2.1690548e+02   3.1846581e+00   2.3802742e+02   9.9163935e+01   3.2901839e+02   3.7836903e+00   5.2247677e+02   3.6218065e-01   3.8040000e+02   7.6496129e+00   3.1039968e+02   6.2931871e+00   4.6735032e+02  -1.6528026e+01   4.4045968e+02   1.0925161e+01   4.3840968e+02   4.4323871e+00   2.3435484e+02   1.3586774e+01   4.0852677e+02   1.1167858e+01   1.8610839e+02   1.4271004e+02   3.3858065e+02   2.2690065e+02   4.6732065e+02   2.9481445e+01   4.2704032e+02   2.9633226e+01   2.8545323e+02  -6.5736774e+00   4.7720088e+02  -5.6429573e+00   2.6226161e+02   1.2822297e+01   4.3268516e+02   1.3019703e+01   4.7793097e+02   3.5293587e+01   5.5376806e+02   9.5282323e+00   3.9429548e+02   1.7322813e+01   2.4978387e+02  -2.2175484e+00   3.0168323e+02   7.3569548e+00   3.9786710e+02   9.0770839e+00   8.2761161e+02   2.6614297e+01   5.7483161e+02   4.4185806e-01   2.9720258e+02   1.3576374e+01   2.6206088e+02   2.9048243e+01   3.8801677e+02   1.5091239e+01   4.7776088e+02   3.7452243e+01   3.5890065e+02  -6.0794710e+00   7.7768355e+02   5.3246710e+00   2.4911088e+02  -6.4957573e+00   3.8845226e+02   2.1066400e+01   4.8063088e+02   3.2652643e+01   4.7068088e+02   2.3828643e+01   2.9639088e+02  -2.1281573e+00   1.9033065e+02   1.5542581e+01   2.5449088e+02  -4.1256157e+01   2.6792677e+02   5.0903742e+00   3.5700000e+02   7.0380645e+00   2.7027129e+02  -3.0326710e+00   3.9244548e+02  -1.6525961e+01   2.3032871e+02  -1.6364361e+01
   4.1604645e+02  -2.4360168e+01   2.8521129e+02  -6.7472258e+00   3.4286129e+02   1.7117419e+00   5.4282355e+02   1.5400245e+01   3.3637323e+02   9.8130452e+00   3.5009871e+02  -7.0359613e+00   4.4911355e+02   2.7296258e+00   1.8613000e+02   1.5048310e+01   2.4445935e+02   2.7519613e+00   2.5305355e+02   1.1368185e+02   3.2899161e+02   1.0914219e+01   3.2211258e+02   7.5506710e+00   2.6561935e+02  -5.2885806e+00   2.3749226e+02  -2.6853252e+01   2.2896903e+02  -4.4936516e+00   3.0225088e+02  -1.4216957e+01   4.7994258e+02   2.2184271e+01   2.8613484e+02  -1.2697239e+01   4.3968677e+02   6.6492516e+00   1.5822355e+02   7.6529535e+01   3.7526871e+02   4.0430194e+00   3.7568097e+02   1.8816516e+00   4.7987387e+02  -3.6470065e+00   3.7733452e+02   1.1839368e+01   4.0086645e+02  -1.0786735e+01   1.7665065e+02   1.0602505e+02   3.8101613e+02   1.1551613e+00   4.0659839e+02  -9.0762581e+00   1.3918065e+02   8.3039097e+01   2.4824387e+02  -3.0769290e+00   2.4644258e+02  -8.5386323e+00   1.7250645e+02   8.9596903e+01   2.6656097e+02   2.9031871e+00   3.6729129e+02   3.9666968e+00   3.2957000e+02   1.4979484e+00   3.2345839e+02  -1.7300542e+01   2.1223968e+02  -4.6836903e+00   2.2491097e+02  -1.1605458e+01   2.2947774e+02   1.7008501e+02   2.2758806e+02   1.4138439e+01   3.0798258e+02   1.5257200e+01   3.0546387e+02  -3.0354968e+00   3.3873419e+02  -5.3442194e+00   2.5637032e+02  -1.9035110e+01   3.2581290e+02   2.1518839e+01   2.5767710e+02   2.1772929e+01   2.6258484e+02   1.2314826e+01   3.3584097e+02   9.6465935e+00   1.9547742e+02   8.4637419e+00   2.2682387e+02   8.5699355e-01   1.8799742e+02  -7.5804387e+00   1.1045516e+02   6.9142323e+00   3.7259548e+02   4.5259458e+01   2.2526355e+02   9.8504516e-01   2.9656548e+02  -1.3679110e+01   3.7166194e+02   5.2349677e-01   2.2896097e+02   4.5160258e+00   4.1807774e+02  -7.0365419e+00   3.6963088e+02   2.8252643e+01   4.4338903e+02   3.1891781e+01   3.2363032e+02   6.7928000e+00   5.3960000e+02   2.0750710e+01   1.2359129e+02   1.3545818e+02   3.9784774e+02   2.0662503e+01   3.3923548e+02  -7.4617419e+00   1.7693742e+02   8.7521135e+01   2.9501839e+02   8.6036903e+00   4.1761677e+02   1.2460981e+01   3.3740000e+02  -2.5330387e+01   3.5358968e+02   2.6697987e+01   4.8163032e+02   2.2089574e+01   4.3759968e+02  -8.2260387e+00   2.9597968e+02   9.9167871e+00   2.2040484e+02   1.2227742e+00   3.5743677e+02  -1.2264942e+01   2.2981839e+02   1.2863324e+02   3.0753065e+02   1.9147465e+02   4.8503065e+02   7.7246452e+00   4.5514032e+02   2.2905226e+01   2.6964323e+02   1.6551123e+01   4.6611088e+02   8.4342427e+00   3.0293161e+02   2.8086968e+00   4.5401516e+02   1.5263303e+01   4.0270097e+02   5.4501987e+01   4.3019806e+02   3.8373832e+01   3.4024548e+02   1.3736813e+01   2.6607387e+02   2.9819252e+01   2.9059323e+02   1.3914155e+01   4.0581710e+02   3.6131084e+01   7.9261161e+02   3.3984297e+01   5.6929161e+02   4.5250581e+00   3.0544258e+02  -9.8282581e-01   3.2863088e+02   1.8912643e+01   4.0135677e+02   4.2140387e+00   4.5601088e+02   2.4742243e+01   3.7505065e+02   7.1485290e+00   8.0235355e+02   2.2011071e+01   2.1039088e+02  -7.4881573e+00   3.7378226e+02   1.1050000e+01   5.0011088e+02  -5.6657573e+00   5.1249088e+02   2.8203843e+01   3.4901088e+02  -2.4487757e+01   2.5900065e+02   1.8089806e+00   3.2353088e+02  -9.1593573e+00   3.2216677e+02   2.1311742e+00   3.9204000e+02   1.1844865e+01   2.9846129e+02  -1.0978710e+00   3.1463548e+02   5.3188387e+00   2.5599871e+02   1.3912039e+01
   3.6204645e+02  -2.0850168e+01   2.4178129e+02  -2.2282581e-01   3.8186129e+02  -3.1258258e+01   4.9649355e+02   2.4664516e-01   2.8742323e+02   1.1679045e+01   3.9690871e+02  -1.7970761e+01   4.5597355e+02   1.0180826e+01   1.9237000e+02   1.0291097e+00   2.5736935e+02   1.2669161e+01   1.9044355e+02   1.3174065e+02   3.5127161e+02   1.7018194e+00   3.9996258e+02  -1.0677329e+01   2.4941935e+02   2.8674194e+00   2.1154226e+02   8.7927484e+00   2.4358903e+02   1.2336748e+01   2.9696088e+02  -6.7437573e+00   5.0321258e+02   3.0652671e+01   2.7536484e+02   5.0436129e-01   4.0306677e+02  -9.1148387e-02   1.4737355e+02   1.0834754e+02   3.5854871e+02   1.1000619e+01   4.0192097e+02   8.6824516e+00   4.4306387e+02  -3.8022065e+00   3.6890452e+02   2.1513768e+01   3.8019645e+02  -1.7093135e+01   1.4955065e+02   1.0786305e+02   4.0254613e+02  -1.0327239e+01   4.2069839e+02   2.0457419e+00   1.4094065e+02   9.0658297e+01   2.3990387e+02   1.0540271e+01   2.4615258e+02  -2.8454323e+00   1.6278645e+02   7.6664503e+01   2.2627097e+02  -1.0923613e+01   3.3167129e+02  -2.4083703e+01   3.2800000e+02  -1.8064516e+00   2.9707839e+02  -3.2401419e+00   1.9823968e+02  -1.3423690e+01   2.3315097e+02  -6.6946581e+00   2.3300774e+02   1.6256261e+02   1.8858806e+02  -2.6156129e-01   3.3174258e+02   1.6116400e+01   3.2860387e+02  -1.5966968e+00   3.8596419e+02   1.1673806e+00   3.2133032e+02   8.7680903e+00   3.1138290e+02   4.1032387e+00   2.6215710e+02   3.5545290e+00   2.6291484e+02  -2.2815742e+00   4.0441097e+02   8.0709935e+00   2.1733742e+02  -4.6650581e+00   2.4591387e+02   2.0899794e+01   1.2532742e+02  -7.0868387e+00   1.1141516e+02  -6.0725677e+00   3.7331548e+02   3.3301858e+01   2.2679355e+02   1.1342645e+01   3.3418548e+02   1.1221290e+01   4.1990194e+02   1.3342968e+00   2.7415097e+02   1.3040826e+01   4.6641774e+02   2.8006258e+01   3.7139088e+02   1.5491843e+01   4.7724903e+02   2.1322981e+01   2.6906032e+02   3.5968400e+01   5.2632000e+02   1.8283110e+01   1.2450129e+02   1.6529538e+02   3.8941774e+02   9.1069032e+00   2.8114548e+02   1.2085458e+01   2.2836742e+02   6.3126735e+01   2.9843839e+02   1.7330090e+01   4.7076677e+02   3.9689806e+00   4.0634000e+02   4.9844129e+00   3.5610968e+02   1.6066387e+01   4.9159032e+02   6.4327742e+00   4.0383968e+02  -4.1952387e+00   4.6369968e+02   1.1209187e+01   2.4968484e+02   2.1410374e+01   3.2228677e+02   6.9770581e+00   2.5200839e+02   2.0085804e+02   2.7715065e+02   1.5961505e+02   4.4146065e+02   2.9020245e+01   4.5771032e+02  -6.7803742e+00   2.9126323e+02   1.4631523e+01   4.1911088e+02  -5.3757573e+00   3.1583161e+02  -7.1733032e+00   4.3868516e+02  -4.5602968e+00   4.6265097e+02   1.9615987e+01   4.5295806e+02   2.9553032e+01   3.7910548e+02   2.6108013e+01   2.7326387e+02  -4.2359484e+00   2.9806323e+02   1.3986555e+01   4.2797710e+02  -4.4917161e+00   8.7432161e+02   2.7777497e+01   6.5547161e+02   4.5406581e+00   2.7663258e+02  -8.6780258e+00   2.3577088e+02   2.6531443e+01   4.1582677e+02   7.9164387e+00   4.2431088e+02   1.3878243e+01   3.3821065e+02   1.7575729e+01   7.8120355e+02   1.5563071e+01   2.2625088e+02   1.6293043e+01   4.3883226e+02   3.2760000e+00   5.0425088e+02   1.0003043e+01   4.9982088e+02   2.2357443e+01   3.6753088e+02  -3.7293573e+00   2.8390065e+02   1.1196981e+01   3.3649088e+02  -1.7816157e+01   3.1278677e+02   1.1501574e+01   3.5190000e+02  -2.1739355e+00   3.3575129e+02   4.7289290e+00   2.9925548e+02   3.3092387e+00   2.3522871e+02  -1.6163613e+00
   3.6037645e+02  -4.3765677e+00   2.6025129e+02  -3.6042581e-01   3.2586129e+02   1.6641742e+01   4.4673355e+02   2.7474452e+00   3.5604323e+02   7.9094452e+00   4.0485871e+02  -1.3767613e+00   3.7345355e+02  -1.0775742e+00   2.2594000e+02  -1.1176490e+01   2.3516935e+02   1.2545161e+01   1.9901355e+02   9.7245045e+01   3.2584161e+02  -1.3643781e+01   3.5273258e+02   4.6310710e+00   2.3446935e+02  -6.9365806e+00   2.1459226e+02  -9.5012516e+00   2.6829903e+02  -2.4000516e+00   3.0139088e+02  -1.7768157e+01   4.9527258e+02  -1.1212903e-01   2.7774484e+02  -1.2406039e+01   4.5020677e+02   8.0876516e+00   1.6960355e+02   1.0046914e+02   3.8835871e+02  -2.8141806e+00   3.9054097e+02  -5.0271484e+00   5.0915387e+02  -3.2659406e+01   3.8800452e+02   1.2135768e+01   3.7953645e+02   8.3896645e+00   1.6636065e+02   7.4708245e+01   3.5244613e+02   2.6807613e+00   3.8099839e+02   1.8171742e+01   1.3884065e+02   6.8066297e+01   2.3909387e+02   8.4507097e-01   2.1382258e+02  -1.6069032e+01   1.8283645e+02   1.1044050e+02   2.1789097e+02  -1.3873213e+01   2.9719129e+02  -1.5153032e+00   3.5514000e+02   3.1223484e+00   3.1068839e+02  -7.3289419e+00   2.1689968e+02  -2.3916490e+01   2.1281097e+02   1.1225419e+00   2.0133774e+02   1.2600621e+02   2.0038806e+02   1.1274439e+01   3.2093258e+02   2.3311200e+01   3.3493387e+02  -7.4830968e+00   3.3539419e+02  -1.4357019e+01   3.2771032e+02   6.9676903e+00   3.3619290e+02   2.9978439e+01   2.6924710e+02   3.6573290e+00   3.0591484e+02  -3.3415742e+00   4.9907097e+02  -7.3618065e+00   1.9062742e+02   3.7117419e+00   2.8706387e+02   1.3317794e+01   1.3104742e+02  -1.1444439e+01   1.0703516e+02   7.0878323e+00   3.3159548e+02   8.6894581e+00   2.1779355e+02   7.3026452e+00   2.8846548e+02   2.6108890e+01   4.2885194e+02   1.0468297e+01   3.0610097e+02   3.7964826e+01   4.6074774e+02   7.6998581e+00   4.1430088e+02   2.1479043e+01   4.1129903e+02   1.5838981e+01   3.4277032e+02   2.9816000e+00   5.2274000e+02   1.6339510e+01   1.4559129e+02   1.5479818e+02   3.3803774e+02   1.0117303e+01   2.6404548e+02   2.1234581e+00   1.8955742e+02   4.5651535e+01   2.5210839e+02   1.9646490e+01   4.1890677e+02   1.8267781e+01   3.8440000e+02   1.1149613e+01   3.6634968e+02   1.3717187e+01   5.0806032e+02  -1.2648258e+00   3.9783968e+02   6.1847613e+00   4.2526968e+02   3.4953587e+01   2.3545484e+02   1.6548774e+01   3.5728677e+02   3.8470581e+00   2.2452839e+02   1.4596644e+02   3.2015065e+02   1.8670505e+02   4.4332065e+02   1.0591445e+01   4.8361032e+02  -5.6623742e+00   2.6164323e+02   9.9011226e+00   4.4215088e+02   2.8710427e+00   2.7864161e+02   2.6221897e+01   4.1887516e+02   1.5504503e+01   4.4903097e+02   1.4845587e+01   4.8552806e+02   5.9874323e+00   3.6843548e+02   1.8341613e+01   2.8578387e+02   3.3245161e-01   3.3235323e+02   3.0033548e+00   4.1065710e+02   2.6163884e+01   7.8875161e+02   1.3623097e+01   5.7247161e+02   8.6306581e+00   3.0444258e+02   8.5717419e-01   3.2630088e+02   2.0479043e+01   3.8225677e+02  -4.9796129e-01   4.7756088e+02   1.9968243e+01   3.8669065e+02   8.9573290e+00   8.8830355e+02   2.2515071e+01   2.4034088e+02   1.0165843e+01   3.7868226e+02   4.7080000e+00   5.0158088e+02   4.4566427e+00   5.1863088e+02   1.7422643e+01   2.9791088e+02   1.7560243e+01   2.3847065e+02   5.0713806e+00   2.3653088e+02   6.4706427e+00   3.1359677e+02  -2.8932258e+00   3.5519000e+02   1.0322865e+01   3.2084129e+02   1.9771729e+01   3.5796548e+02  -2.6675613e+00   2.6246871e+02  -4.1255613e+00
   3.8437645e+02   6.1234323e+00   3.2559129e+02   1.0222374e+01   3.1419129e+02   9.6534194e-01   4.4516355e+02   3.2530452e+00   3.5428323e+02   1.7050245e+01   3.6628871e+02  -3.5211613e+00   3.8349355e+02  -4.8807742e+00   1.8937000e+02  -6.5908903e+00   1.8031935e+02  -3.9768387e+00   1.7610355e+02   1.3726785e+02   3.7194161e+02  -7.0417806e+00   2.9530258e+02   2.2654710e+00   2.6908935e+02  -1.7046181e+01   1.6940226e+02  -1.2936052e+01   2.1348903e+02  -1.4345252e+01   2.6072088e+02  -2.7455734e-01   4.8521258e+02  -9.2373290e+00   2.9498484e+02   1.3147613e+00   4.3739677e+02   3.3262452e+01   1.6270355e+02   1.0817114e+02   3.7802871e+02  -7.6577806e+00   3.8187097e+02   1.4956452e+01   4.9339387e+02  -8.4886065e+00   3.8690452e+02   1.2743768e+01   3.7472645e+02  -3.3155355e+00   1.6950065e+02   9.5307045e+01   3.5758613e+02   1.1079561e+01   4.0504839e+02   1.1977419e+00   1.4913065e+02   8.7103097e+01   2.0266387e+02  -3.0005290e+00   2.9125258e+02  -1.9313432e+01   2.6059645e+02  -7.3102968e+00   2.4104097e+02   6.7047871e+00   3.5291129e+02  -6.4529032e+00   3.4048000e+02   6.9551484e+00   2.8978839e+02  -8.6069419e+00   1.8899968e+02  -2.1734490e+01   1.9367097e+02   3.4637419e+00   2.0986774e+02   9.6223806e+01   2.1124806e+02  -1.5174361e+01   3.7041258e+02   1.5402800e+01   3.4284387e+02  -3.0258968e+00   4.3892419e+02   7.3605806e+00   3.5771032e+02   1.8076903e+00   3.3990290e+02   7.9716387e+00   2.6138710e+02   6.6612903e-01   3.0763484e+02   1.3240826e+01   4.4807097e+02  -7.8518065e+00   1.5943742e+02   5.3246942e+01   2.5991387e+02   2.5397935e+00   1.3309742e+02  -6.9484387e+00   1.2507516e+02  -1.1785368e+01   3.6702548e+02   1.5705058e+01   3.1921355e+02   7.7990452e+00   2.9846548e+02   1.7028890e+01   4.7457194e+02   3.2200697e+01   2.4757097e+02   3.0687226e+01   5.1260774e+02   1.4071058e+01   3.5549088e+02   2.1993843e+01   4.0471903e+02   9.9353806e+00   4.4353032e+02  -1.7992000e+00   4.9484000e+02   2.1801510e+01   1.1835129e+02   1.2840738e+02   3.9489774e+02   8.5185032e+00   2.4833548e+02   2.6702581e+00   2.1721742e+02   1.0053874e+02   3.1315839e+02   2.3242490e+01   4.8390677e+02   1.6637781e+01   3.3023000e+02   4.8332129e+00   3.1648968e+02   3.2359871e+00   4.3197032e+02   9.7237419e-01   4.7669968e+02  -9.6440387e+00   3.8874968e+02   2.3735187e+01   2.3730484e+02   8.2507742e+00   3.6652677e+02   1.2478581e+00   2.3486839e+02   1.3389924e+02   3.4872065e+02   2.0436945e+02   4.2761065e+02  -1.3061755e+01   4.1709032e+02   1.0139226e+01   2.5807323e+02  -4.5732774e+00   5.2882088e+02   9.9374427e+00   2.7707161e+02  -8.6025032e+00   4.0720516e+02   1.8818103e+01   5.1065097e+02  -2.8040129e+00   5.0157806e+02   3.6703432e+01   4.1024548e+02   2.1566813e+01   2.7802387e+02   1.1713252e+01   3.2397323e+02   8.9137548e+00   4.9823710e+02   4.5417484e+01   8.2928161e+02   3.9050697e+01   6.4456161e+02   3.0434581e+00   2.7772258e+02   3.1347742e+00   3.2430088e+02   1.2539043e+01   3.9811677e+02   1.4193239e+01   4.5241088e+02   6.8302427e+00   3.7721065e+02   1.7605729e+01   7.8515355e+02   2.1817071e+01   2.0049088e+02  -6.2161573e+00   4.2025226e+02  -7.2876000e+00   4.6087088e+02   1.1333443e+01   5.2611088e+02   1.7254243e+01   3.5849088e+02   1.2943843e+01   2.4633065e+02   1.1062581e+01   2.3968088e+02  -4.5135734e-01   3.1535677e+02   9.0059742e+00   3.4966000e+02   1.3575265e+01   3.5665129e+02  -5.3730710e+00   2.9415548e+02   4.8172387e+00   2.5070871e+02  -2.0947613e+00
   3.9404645e+02  -1.2410168e+01   2.7473129e+02   1.2901174e+01   3.6171129e+02   2.8737419e+00   5.3258355e+02   3.0694452e+00   3.3109323e+02   1.6615445e+01   3.7281871e+02  -8.2435613e+00   4.0540355e+02   1.6466426e+01   2.0499000e+02  -9.8049032e-01   2.2093935e+02  -3.0764387e+00   1.9967355e+02   1.1895225e+02   3.0808161e+02  -6.7429806e+00   3.2739258e+02   1.3558271e+01   2.5132935e+02   1.5714619e+01   2.0788226e+02  -2.2294452e+01   2.1901903e+02  -6.0776516e+00   2.6758088e+02  -9.7833573e+00   5.0074258e+02   1.6520271e+01   3.0003484e+02  -1.4229239e+01   4.4439677e+02  -1.1575484e+00   1.8465355e+02   6.5695135e+01   3.6683871e+02  -1.6042581e+01   3.6039097e+02   1.3484852e+01   4.8267387e+02  -3.2111006e+01   4.0476452e+02   2.0794968e+01   3.6500645e+02  -6.0179355e+00   1.5446065e+02   8.8800245e+01   4.1473613e+02  -1.3924387e+00   3.9019839e+02  -8.6142581e+00   1.3951065e+02   1.0139270e+02   2.3347387e+02  -1.6135329e+01   2.5782258e+02  -1.8489032e+01   2.6478645e+02   2.4024503e+01   2.7308097e+02  -2.7718413e+01   3.4205129e+02   1.1985897e+01   3.1919000e+02   2.3783484e+00   3.1473839e+02  -8.5629419e+00   2.4004968e+02  -8.0084903e+00   2.0376097e+02  -2.5834581e+00   2.4876774e+02   1.6302181e+02   2.1238806e+02  -1.5545561e+01   3.7593258e+02   6.2012000e+00   3.2746387e+02   1.3254503e+01   3.3554419e+02  -1.0799019e+01   2.6380032e+02   1.4604903e+00   2.7381290e+02   1.7728839e+01   2.6548710e+02   3.0288129e+01   2.9572484e+02  -3.5263742e+00   4.0055097e+02   6.9997935e+00   1.1319742e+02   6.5566142e+01   2.2853387e+02  -8.0898065e+00   1.5670742e+02   5.7827613e+00   1.1998516e+02   7.3818323e+00   3.1678548e+02   1.3534258e+01   1.7550355e+02  -1.0364155e+01   2.7742548e+02   2.4852090e+01   3.4743194e+02   6.3718968e+00   2.4286097e+02   5.1140258e+00   4.2922774e+02  -1.2018542e+01   3.4220088e+02   1.6967043e+01   4.9038903e+02   3.5891781e+01   4.2872032e+02  -7.5144000e+00   5.3517000e+02  -7.8048903e+00   1.3569129e+02   1.9240018e+02   3.6546774e+02   6.9229032e+00   2.3280548e+02   9.4826581e+00   2.1360742e+02   9.8537535e+01   3.0453839e+02   1.5452090e+01   4.9909677e+02   4.2325806e+00   3.4746000e+02   1.8984813e+01   3.0748968e+02   2.7715987e+01   5.0297032e+02   9.5237419e-01   4.8688968e+02  -2.4592387e+00   4.5359968e+02   5.1257187e+01   2.1783484e+02   8.5683742e+00   3.9862677e+02   3.0598581e+00   2.4552839e+02   1.5628644e+02   3.4539065e+02   2.4239585e+02   4.5513065e+02  -3.3033548e+00   4.5290032e+02   7.3244258e+00   2.9507323e+02   1.9967226e+00   4.8920088e+02   9.4870427e+00   3.0378161e+02   1.4120697e+01   4.2525516e+02   1.8854103e+01   4.5508097e+02   2.2361587e+01   4.6261806e+02   2.2780232e+01   4.0310548e+02   2.5038013e+01   2.5568387e+02   1.1270452e+01   2.9668323e+02   3.6169548e+00   4.6897710e+02   2.8648284e+01   7.9275161e+02   3.7023097e+01   5.9020161e+02   1.1392258e+01   2.8244258e+02   1.3717419e-01   2.7344088e+02   2.3037843e+01   3.9959677e+02   5.9748387e+00   4.5936088e+02   2.1724243e+01   3.7337065e+02   1.0392929e+01   8.5230355e+02   1.4875071e+01   2.4387088e+02   2.6434427e+00   4.0535226e+02   1.6244000e+00   5.1301088e+02   2.1622427e+00   5.1277088e+02   4.1991443e+01   3.3901088e+02   1.8422427e+00   2.4166065e+02   1.7776181e+01   2.4468088e+02  -3.1813573e+00   3.3192677e+02  -8.8962581e-01   3.3152000e+02  -7.6435355e+00   2.8584129e+02  -3.5182710e+00   2.8739548e+02   2.3580387e+00   2.9046871e+02  -6.3655613e+00
   3.4151645e+02   4.5122323e+00   2.8025129e+02   5.7995742e+00   3.7952129e+02  -1.9310581e+00   5.3196355e+02  -6.3509548e+00   3.3461323e+02   1.3093845e+01   3.9543871e+02  -1.4333161e+01   4.1887355e+02   1.2008826e+01   1.5575000e+02  -2.4712903e+00   2.5397935e+02  -4.7696387e+00   1.8763355e+02   1.4824545e+02   3.1308161e+02   7.4770194e+00   4.0634258e+02  -7.8077290e+00   2.7146935e+02  -4.6658065e-01   2.2668226e+02   1.1101548e+01   1.9877903e+02   4.3781548e+01   2.9006088e+02  -6.1917573e+00   4.8361258e+02   1.9490671e+01   2.9036484e+02  -1.1885639e+01   4.4168677e+02   6.0092516e+00   2.6251355e+02  -4.8366452e-01   3.7150871e+02   2.2813819e+01   4.0892097e+02   2.1724516e+00   4.5758387e+02  -3.6738065e+00   4.1400452e+02  -1.5474232e+01   3.6438645e+02  -1.2538335e+01   1.8312065e+02   1.0783745e+02   4.1682613e+02   5.8036129e-01   3.8934839e+02  -1.4625806e-01   1.3318065e+02   1.2184910e+02   2.6224387e+02  -1.2436929e+01   2.5135258e+02   4.4485677e+00   2.7836645e+02  -1.9631897e+01   2.2037097e+02  -1.7816129e+00   3.8486129e+02  -3.4789032e+00   3.4533000e+02   1.1371484e+00   3.3411839e+02  -8.7333419e+00   2.2266968e+02  -2.1568090e+01   2.4891097e+02  -7.9054581e+00   2.5381774e+02   1.6418781e+02   2.0581806e+02   1.4550039e+01   3.1174258e+02  -4.5736000e+00   3.2541387e+02  -9.5814968e+00   3.9358419e+02   2.4747781e+01   2.8842032e+02  -1.3509110e+01   2.9552290e+02   2.0132039e+01   2.9957710e+02   2.6800929e+01   2.7934484e+02   2.6554026e+01   3.6793097e+02  -3.2006065e+00   1.5304742e+02   7.1428142e+01   2.1144387e+02   2.4673935e+00   1.4928742e+02   1.1666361e+01   1.1945516e+02  -8.5757677e+00   3.6659548e+02  -8.1105419e+00   2.1445355e+02   8.0898452e+00   3.6299548e+02   9.0564903e+00   3.3100194e+02   1.0446297e+01   2.7962097e+02  -3.5867742e+00   4.3269774e+02   1.2373858e+01   3.8520088e+02   9.0470427e+00   3.9281903e+02   2.3837381e+01   3.0896032e+02   1.4776400e+01   5.5141000e+02  -1.1040903e+00   1.1488129e+02   1.4072498e+02   4.0494774e+02  -6.6549677e-01   3.3509548e+02   7.5794581e+00   1.8626742e+02   8.0774735e+01   2.7443839e+02   1.1340090e+01   4.8300677e+02   8.4978065e-01   3.8946000e+02  -1.2495187e+01   3.9477968e+02   7.2527871e+00   4.9092032e+02   2.8826374e+01   4.2407968e+02   1.2425561e+01   4.7902968e+02   2.9132787e+01   2.5197484e+02  -5.4428258e+00   3.4271677e+02   1.2822658e+01   3.2405839e+02   6.5814039e+01   2.8296065e+02   1.7873025e+02   4.0480065e+02   6.5230452e+00   4.1666032e+02  -9.5863742e+00   2.7817323e+02   1.1388723e+01   4.1963088e+02   4.4826427e+00   2.9802161e+02   2.3414968e+00   4.4768516e+02   2.6629703e+01   5.0274097e+02  -4.3112129e+00   4.6723806e+02   4.1070632e+01   3.9643548e+02   3.8291613e+01   2.9588387e+02   2.3144452e+01   2.8302323e+02   3.6597548e+00   4.4665710e+02   1.3123884e+01   8.1018161e+02   8.7686968e+00   6.0402161e+02  -3.1343342e+01   2.8425258e+02   6.2323742e+00   2.9544088e+02   6.0878427e+00   3.7463677e+02   9.0716387e+00   3.6991088e+02   4.1580243e+01   3.0421065e+02   5.3025729e+01   8.1773355e+02   3.1070671e+01   2.0044088e+02   1.8637843e+01   4.2825226e+02   3.2224000e+00   5.0682088e+02   2.2127443e+01   4.8582088e+02   1.7667443e+01   3.4949088e+02   2.2863843e+01   2.6281065e+02  -1.8258194e+00   2.3987088e+02  -2.8086557e+01   2.9635677e+02   2.5295974e+01   3.9876000e+02   3.1172645e+00   3.0532129e+02   2.9733290e+00   3.2053548e+02   2.8468387e+00   2.4308871e+02  -4.0551613e+00
   3.4361645e+02   1.0423226e-01   3.2773129e+02  -4.9988258e+00   3.5828129e+02  -9.0918581e+00   4.8030355e+02   9.4918452e+00   3.4904323e+02   2.0989445e+01   4.1681871e+02  -1.2473561e+01   4.0649355e+02  -7.6707742e+00   2.1204000e+02   1.8735510e+01   2.3140935e+02   1.9859613e+00   1.8186355e+02   1.1461705e+02   3.6584161e+02   1.1586219e+01   3.1725258e+02   6.7994710e+00   2.4227935e+02   5.7186194e+00   1.7611226e+02  -1.1282852e+01   1.8086903e+02   9.2354348e+01   3.2620088e+02  -1.4042957e+01   4.4527258e+02   1.7687871e+01   2.7584484e+02   1.6225961e+01   4.1949677e+02   1.3544452e+01   2.4256355e+02   1.0922335e+01   3.7126871e+02   1.5073019e+01   4.0197097e+02   8.4384516e+00   4.8096387e+02  -8.3420645e-01   3.9348452e+02   1.4457368e+01   3.9814645e+02  -4.7691355e+00   1.7546065e+02   9.6980245e+01   3.3735613e+02   1.4267961e+01   4.1614839e+02   7.2597419e+00   1.3241065e+02   1.0967070e+02   2.2543387e+02   1.0797871e+01   2.5449258e+02  -1.0322632e+01   2.7450645e+02   6.0069032e+00   2.5475097e+02   1.9379871e+00   3.6519129e+02   6.5146968e+00   3.6181000e+02   4.6787484e+00   3.2521839e+02   2.1686581e+00   2.1356968e+02   7.6799097e+00   2.4967097e+02  -9.0662581e+00   2.3300774e+02   1.3675261e+02   2.1419806e+02   1.5309639e+01   3.1360258e+02   2.2377600e+01   3.2065387e+02   2.1749303e+01   3.0092419e+02   1.8400581e+01   3.7633032e+02   1.6178090e+01   3.0190290e+02   5.6716387e+00   2.3557710e+02   1.8590929e+01   2.7753484e+02   2.0288258e+00   4.1765097e+02   1.3531794e+01   1.1795742e+02   6.2285342e+01   2.0720387e+02   2.7565935e+00   1.4642742e+02  -3.4848387e+00   1.1560516e+02   5.7822323e+00   3.1345548e+02   1.4760658e+01   2.2241355e+02  -7.7869548e+00   2.9056548e+02   2.5040890e+01   3.7609194e+02   3.2499097e+01   3.0567097e+02   8.7092258e+00   4.8303774e+02   7.1566581e+00   4.0430088e+02   3.3429043e+01   4.5186903e+02   3.6683381e+01   3.4644032e+02   1.6918000e+01   4.8922000e+02   1.1021110e+01   1.1778129e+02   1.5754298e+02   3.0917774e+02  -9.5238968e+00   2.7037548e+02  -5.2429419e+00   1.9188742e+02   8.6655135e+01   2.9262839e+02   2.1314890e+01   4.4028677e+02   1.2697381e+01   4.2711000e+02  -2.2071871e+00   3.7996968e+02   9.8675871e+00   4.6202032e+02   2.3088374e+01   4.0135968e+02   1.5143161e+01   4.6240968e+02   3.8222387e+01   2.5140484e+02  -9.7772258e+00   3.5000677e+02   2.9949458e+01   3.4781839e+02   1.5193239e+01   3.1396065e+02   1.8915025e+02   4.4456065e+02   7.2022452e+00   4.9771032e+02   2.6396258e+00   3.0802323e+02   3.8107226e+00   4.3182088e+02   2.3607443e+01   2.5954161e+02   1.9519897e+01   3.9944516e+02   1.4968903e+01   4.8712097e+02   2.7418387e+01   5.2028806e+02   2.1066632e+01   3.7300548e+02   7.1160129e+00   2.6940387e+02   4.5528516e+00   3.1982323e+02   1.6715755e+01   4.2444710e+02   2.1740684e+01   8.0551161e+02   1.3522297e+01   6.1902161e+02  -1.8813342e+01   2.6491258e+02   1.0919574e+01   2.5896088e+02   3.7106243e+01   4.0792677e+02   1.4788439e+01   4.6326088e+02   3.1662243e+01   3.6316065e+02   6.5797290e+00   7.6525355e+02   2.0699071e+01   2.1015088e+02  -1.1038957e+01   3.9459226e+02   4.2452000e+00   5.4715088e+02   6.3310427e+00   5.1934088e+02   3.4415843e+01   2.9768088e+02  -4.2313573e+00   2.7738065e+02   2.3385806e+00   2.6053088e+02  -1.1879357e+01   3.0026677e+02   8.8317419e-01   3.8904000e+02  -7.4851355e+00   2.9008129e+02  -1.1287471e+01   3.6563548e+02   3.0988387e+00   2.2651871e+02  -2.0956129e-01
   4.7999645e+02  -9.5661677e+00   3.1778129e+02  -4.7328258e+00   3.7567129e+02   5.1869419e+00   4.7654355e+02   1.3082645e+01   3.5466323e+02   5.9198452e+00   3.8633871e+02   9.6748387e+00   4.0497355e+02  -1.5169174e+01   1.8056000e+02   5.2539097e+00   2.2740935e+02  -4.0240387e+00   2.1424355e+02   1.2292665e+02   3.4184161e+02   1.4506219e+01   2.8887258e+02   9.7798710e+00   2.8108935e+02   1.5803819e+01   2.1064226e+02  -4.5251613e-02   1.5715903e+02   7.1871148e+01   3.3015088e+02  -2.1308957e+01   4.8427258e+02  -1.9021290e+00   2.6232484e+02  -6.6424387e+00   3.9773677e+02   2.0952516e+00   2.7270355e+02   4.9911355e+00   3.5926871e+02   1.5373019e+01   3.8511097e+02  -6.9227484e+00   5.1072387e+02  -5.4450065e+00   3.8843452e+02  -5.2886323e+00   3.5414645e+02  -2.1669135e+01   1.6403065e+02   1.0074465e+02   3.6196613e+02   6.9691613e+00   4.0259839e+02  -3.7062581e+00   1.2941065e+02   8.6530697e+01   2.1800387e+02   3.4322710e+00   2.8330258e+02   3.1325677e+00   2.7955645e+02  -3.0170968e+00   2.7494097e+02   3.0827871e+00   3.5048129e+02   6.0314968e+00   3.2900000e+02   1.0543548e+01   3.6607839e+02  -7.6701419e+00   1.9675968e+02   7.8847097e+00   1.9819097e+02  -5.6785806e-01   1.8709774e+02   1.0780541e+02   2.3753806e+02  -1.6575613e+00   3.0069258e+02  -7.7960000e-01   3.5212387e+02   1.0561703e+01   3.6306419e+02   7.7093806e+00   3.0223032e+02   5.4860903e+00   3.0348290e+02  -4.7847613e+00   2.5777710e+02  -2.5150710e+00   3.1968484e+02  -1.0203174e+01   4.5093097e+02   3.0769394e+01   1.4547742e+02   5.1033742e+01   2.7901387e+02  -4.0882065e+00   1.3290742e+02   6.3567613e+00   1.0931516e+02   5.1954323e+00   3.3883548e+02   7.4902581e+00   2.1031355e+02   2.6711045e+01   3.1513548e+02   1.8405290e+01   4.6114194e+02   1.7505097e+01   3.0262097e+02   1.6053226e+01   4.5898774e+02   2.8650658e+01   3.6472088e+02   2.9735443e+01   3.6129903e+02   2.1028981e+01   3.9991032e+02  -3.2596000e+00   4.5303000e+02   3.2436310e+01   1.3359129e+02   1.5699818e+02   3.5841774e+02   2.9676903e+01   2.4309548e+02  -8.5805419e+00   2.2764742e+02   1.0313434e+02   2.5748839e+02   7.8860903e+00   3.9304677e+02   1.3666581e+01   3.7611000e+02   5.7528129e+00   3.3177968e+02   2.2722787e+01   5.2121032e+02   3.0231742e+00   3.7940968e+02   2.4691613e+00   4.1926968e+02   1.4835871e+00   2.3668484e+02   7.6403742e+00   3.5590677e+02  -5.8525419e+00   3.5271839e+02   4.6112387e+00   3.2110065e+02   2.4509905e+02   4.4184065e+02   8.4984516e-01   4.8690032e+02   2.3644258e+00   3.0264323e+02  -1.0888774e+00   3.9496088e+02  -9.0637573e+00   2.9421161e+02   1.6836297e+01   4.0754516e+02   2.3360903e+01   4.7555097e+02   2.0773987e+01   4.9228806e+02   6.2566323e+00   3.8743548e+02   2.7291613e+01   2.8192387e+02   1.7021252e+01   2.9344323e+02   2.9306155e+01   4.4391710e+02   3.6443084e+01   8.2418161e+02   3.5128697e+01   6.5438161e+02   1.2578581e+00   2.7444258e+02   5.2071742e+00   3.1811088e+02   4.6374243e+01   4.3497677e+02   3.2054439e+01   4.3776088e+02   2.9952243e+01   3.7058065e+02   8.0861290e+00   8.1877355e+02   3.3174710e+00   2.2282088e+02   1.2517443e+01   3.5621226e+02   3.6056000e+00   5.0944088e+02   1.0067843e+01   4.6463088e+02   2.7172643e+01   2.9958088e+02  -3.2933573e+00   2.3281065e+02   1.3954181e+01   2.5687088e+02  -1.7636557e+01   3.2978677e+02   1.4281574e+01   3.1676000e+02   1.4207265e+01   3.2375129e+02   1.4018929e+01   3.3639548e+02   9.1480387e+00   2.6894871e+02  -6.8339613e+00
   3.9127645e+02   1.3811432e+01   2.7054129e+02   2.5816374e+01   3.4419129e+02  -3.8246581e+00   5.4306355e+02   1.1091045e+01   2.8537323e+02   1.8703045e+01   3.1809871e+02   3.8540387e+00   4.5883355e+02  -8.2879742e+00   1.7842000e+02  -7.1448903e+00   2.3874935e+02  -1.8601239e+01   2.4529355e+02   1.2959265e+02   2.9784161e+02  -3.0378065e-01   3.4325258e+02  -5.2805290e+00   2.9503935e+02  -7.9221806e+00   2.0359226e+02  -7.5712516e+00   1.7548903e+02   6.9404748e+01   2.7982088e+02   7.2374427e+00   5.0314258e+02  -1.2717290e+00   2.8494484e+02  -1.1312039e+01   4.5896677e+02  -6.2731484e+00   2.1013355e+02   1.2946735e+01   3.7421871e+02  -6.3298065e-01   4.1125097e+02  -9.6394839e-01   5.1129387e+02  -1.5680606e+01   3.9686452e+02   2.0706968e+01   3.3500645e+02   9.2820645e+00   1.7950065e+02   1.0426705e+02   3.6306613e+02   1.2551161e+01   4.2124839e+02  -6.1482581e+00   1.4270065e+02   1.1175750e+02   2.0957387e+02   4.4466710e+00   2.8858258e+02  -6.1398323e+00   2.5021645e+02  -6.0998968e+00   2.3118097e+02  -6.7464129e+00   3.1539129e+02  -1.1071303e+01   3.6357000e+02   1.2979484e+00   3.4716839e+02  -9.4873419e+00   2.1213968e+02  -1.0915690e+01   2.0967097e+02   5.0437419e+00   2.0028774e+02   1.3132021e+02   2.2524806e+02   2.7285639e+01   3.7722258e+02   1.0668000e+01   3.1536387e+02   3.2503226e-02   4.0596419e+02   1.8473806e+00   2.8866032e+02   1.4169032e-01   2.9686290e+02   2.0174839e+01   2.6686710e+02   1.0897729e+01   3.1501484e+02   1.2360426e+01   3.9645097e+02   1.0327794e+01   1.2176742e+02   6.0550542e+01   2.7010387e+02   2.5674594e+01   1.6447742e+02   2.1921161e+01   9.2415161e+01  -3.6256774e-01   3.5236548e+02   1.1357858e+01   2.1250355e+02   1.3005845e+01   2.7923548e+02   1.9277290e+01   4.6209194e+02   2.3289097e+01   2.6834097e+02   9.2656258e+00   4.4703774e+02   1.9366658e+01   3.5263088e+02   5.1326427e+00   4.7405903e+02   1.3628181e+01   4.6025032e+02  -3.3268000e+00   4.0289000e+02   1.7587510e+01   1.5350129e+02   1.6659538e+02   4.5565774e+02  -6.7722968e+00   2.5752548e+02   4.3550581e+00   2.1393742e+02   9.1421135e+01   3.0162839e+02   7.9748903e+00   4.5666677e+02   2.4816981e+01   3.5040000e+02   8.8096129e+00   3.3182968e+02   6.3387871e+00   4.7430032e+02   8.0559742e+00   4.0359968e+02   1.5963961e+01   3.9840968e+02   1.2392387e+01   2.4383484e+02   2.5728374e+01   3.3109677e+02  -3.6777419e+00   3.5981839e+02   5.0932387e+00   3.4586065e+02   2.0592825e+02   4.6284065e+02  -3.7801548e+00   4.2742032e+02  -1.0587174e+01   2.8107323e+02   1.2686723e+01   4.8006088e+02   2.4458243e+01   3.1893161e+02   1.2428697e+01   4.5677516e+02   1.2472503e+01   4.5736097e+02   9.5091871e+00   5.3476806e+02   3.0908232e+01   4.4110548e+02   5.0098013e+01   2.7873387e+02   2.1706452e+01   3.2006323e+02   2.1265548e+00   4.1118710e+02   3.8751484e+01   8.0804161e+02   5.0609897e+01   6.3093161e+02   4.7738581e+00   2.7777258e+02   1.5850774e+01   3.1691088e+02   1.5180243e+01   4.0506677e+02   2.9017239e+01   4.4941088e+02   4.0120243e+01   3.7079065e+02  -5.6067097e-01   7.9758355e+02   5.8267097e-01   2.2058088e+02  -4.1633573e+00   4.3049226e+02  -8.9168000e+00   5.0396088e+02   1.3306243e+01   4.6596088e+02   2.5636243e+01   2.8734088e+02   2.1545843e+01   2.5985065e+02  -9.5890194e+00   2.8730088e+02  -2.4970957e+01   3.5978677e+02  -5.1584258e+00   3.6114000e+02   1.2656865e+01   3.2227129e+02   2.9973290e+00   2.7530548e+02   1.8705239e+01   2.4513871e+02   1.8350839e+01
   3.1037645e+02  -8.4265677e+00   2.8149129e+02  -5.7296258e+00   3.4514129e+02  -1.5800658e+01   5.0377355e+02  -4.1457548e+00   3.3528323e+02   1.9850245e+01   4.0524871e+02   1.8320387e+00   4.2178355e+02   4.1060258e+00   2.2385000e+02  -1.1092903e+00   2.8378935e+02  -8.7443871e-01   2.0844355e+02   1.2754065e+02   2.9675161e+02  -1.9366581e+01   3.7525258e+02  -4.5505290e+00   2.5589935e+02   3.7290194e+00   2.2568226e+02  -1.9628452e+01   1.7924903e+02   8.0013948e+01   3.2377088e+02  -2.2988557e+01   5.0281258e+02   5.4846710e+00   2.6884484e+02  -2.4038710e-02   3.9330677e+02  -3.9303484e+00   2.5937355e+02   3.7675355e+00   3.8045871e+02   7.6778194e+00   3.9177097e+02   9.8744516e+00   4.3482387e+02  -1.5663006e+01   4.2619452e+02   3.6460568e+01   3.8957645e+02   1.6364645e+00   1.7141065e+02   8.4254245e+01   3.7006613e+02   1.7011613e+00   4.3449839e+02   2.7917419e+00   1.3179065e+02   8.6720297e+01   2.0471387e+02  -3.8345290e+00   2.3625258e+02   6.8465677e+00   2.5731645e+02   6.4821032e+00   2.4275097e+02  -4.9620129e+00   3.6019129e+02  -1.7953032e+00   3.4014000e+02   7.9323484e+00   3.5873839e+02   3.3970581e+00   2.1827968e+02  -9.1268903e+00   2.0705097e+02   8.5833419e+00   2.3805774e+02   1.5868861e+02   2.1805806e+02   1.1240839e+01   3.7241258e+02  -7.7072000e+00   3.0603387e+02   8.5889032e+00   2.9635419e+02   1.7806181e+01   2.6218032e+02   1.1540090e+01   2.9186290e+02   6.0948387e+00   2.6657710e+02   7.8092903e-01   2.5825484e+02   1.7951226e+01   4.1141097e+02   2.8650994e+01   1.2100742e+02   6.6751342e+01   2.0767387e+02   4.5289935e+00   1.7490742e+02  -7.0032387e+00   1.3069516e+02  -1.4749677e+00   4.2250548e+02   1.4176658e+01   1.9588355e+02   5.5754452e+00   2.6727548e+02   1.1284090e+01   3.9147194e+02   1.9458697e+01   2.6262097e+02  -1.5606774e+01   3.8769774e+02  -2.5561419e+00   3.6672088e+02   3.5715443e+01   4.8233903e+02   8.2057806e+00   3.6668032e+02   8.2088000e+00   4.1474000e+02   9.4995097e+00   1.2092129e+02   1.5748178e+02   4.2708774e+02   1.5473303e+01   3.1709548e+02  -3.5005419e+00   1.8293742e+02   7.6661135e+01   3.1286839e+02   2.1756903e+00   4.5561677e+02   9.9509806e+00   3.5352000e+02  -1.8559987e+01   3.6410968e+02   1.2896387e+01   4.5444032e+02   9.8847742e+00   3.9383968e+02   4.2747613e+00   4.6583968e+02   2.9137987e+01   2.4321484e+02   8.4479742e+00   3.8114677e+02  -5.5917419e+00   3.4876839e+02   1.0357239e+01   3.2867065e+02   1.7216345e+02   4.9361065e+02   9.4182452e+00   4.3228032e+02   1.1164026e+01   2.9555323e+02  -3.7116774e+00   4.3758088e+02   1.2526643e+01   3.2812161e+02   7.1234968e+00   3.9368516e+02   2.5849703e+01   4.5017097e+02   1.9804387e+01   5.0500806e+02   3.3769032e+01   3.9305548e+02   1.9992013e+01   2.6830387e+02   5.8708516e+00   2.4378323e+02   2.5178955e+01   4.0597710e+02   2.1908284e+01   7.9108161e+02   2.6586697e+01   6.4765161e+02  -1.2293742e+01   2.9006258e+02   1.2627574e+01   2.8877088e+02   2.7861443e+01   3.4382677e+02   1.9726439e+01   4.4251088e+02   3.3472243e+01   3.7800065e+02   2.9702529e+01   7.8754355e+02   2.0625871e+01   2.4125088e+02  -4.0569573e+00   4.1778226e+02   5.2500000e+00   4.7449088e+02   1.5763843e+01   5.1258088e+02   3.3526643e+01   3.2972088e+02   1.8654427e+00   2.2847065e+02   2.1541381e+01   2.8282088e+02  -1.8092557e+01   3.4464677e+02   5.6227742e+00   4.3566000e+02  -1.4404735e+01   3.1141129e+02   4.1961290e+00   3.1472548e+02   1.2881639e+01   2.5684871e+02  -2.9159613e+00
   3.8461645e+02   1.5842323e+00   2.9364129e+02   3.5783742e+00   3.4186129e+02  -8.0582581e+00   4.4849355e+02   2.2706645e+01   3.3956323e+02   4.4178452e+00   4.6457871e+02  -1.5624361e+01   3.7802355e+02   1.4036826e+01   1.9470000e+02  -1.7727290e+01   2.3026935e+02  -1.1302839e+01   1.9629355e+02   1.2636265e+02   3.3694161e+02   8.5182194e+00   3.3139258e+02  -2.7617290e+00   2.6946935e+02  -2.1686581e+01   1.7592226e+02  -6.2176516e+00   1.7648903e+02   7.8614748e+01   3.1682088e+02  -1.3142557e+01   5.3427258e+02   1.5037871e+01   2.7546484e+02   1.1966361e+01   4.0406677e+02   6.8885161e-01   1.9689355e+02   1.1195935e+01   3.4916871e+02  -1.7488981e+01   3.6197097e+02   9.2845161e-01   4.9306387e+02  -5.2722065e+00   3.7871452e+02   2.5389677e+00   3.9810645e+02  -1.7805935e+01   1.6898065e+02   1.0620865e+02   3.6077613e+02   3.2543613e+00   4.0699839e+02   2.3917419e+00   1.3608065e+02   9.5237097e+01   2.2347387e+02  -2.9553290e+00   2.5877258e+02  -9.5250323e+00   2.3998645e+02  -1.2701497e+01   2.5294097e+02   1.0992787e+01   3.2405129e+02  -2.1941032e+00   3.4191000e+02  -3.8192516e+00   3.0973839e+02  -7.1129419e+00   2.2489968e+02  -6.0764903e+00   2.1886097e+02  -7.6014581e+00   2.3233774e+02   1.5809621e+02   2.2481806e+02   1.6270039e+01   3.3736258e+02   5.5668000e+00   3.0941387e+02  -6.8314968e+00   3.4177419e+02   1.1325806e+00   2.8809032e+02   1.0277290e+01   2.6157290e+02  -6.1019613e+00   2.6719710e+02   1.8251329e+01   2.3334484e+02   8.2740258e+00   3.9660097e+02   1.7595794e+01   1.1671742e+02   4.8334542e+01   2.2020387e+02   6.1659355e-01   1.5104742e+02  -3.8443871e-01   8.9745161e+01   2.5710323e+00   3.6712548e+02   5.7970581e+00   2.1431355e+02  -8.9989548e+00   2.7880548e+02   3.2031690e+01   3.9000194e+02   1.4246297e+01   2.6743097e+02   7.6284258e+00   4.3155774e+02   1.5505058e+01   3.8444088e+02   2.6677843e+01   4.8800903e+02   2.8082181e+01   2.8739032e+02  -4.8280000e+00   4.2455000e+02  -1.1475290e+01   1.0135129e+02   1.8400738e+02   3.6970774e+02   9.2937032e+00   2.7437548e+02   1.9437058e+01   1.7240742e+02   6.6123535e+01   2.6262839e+02   3.0904890e+01   4.9281677e+02   2.2684981e+01   3.8817000e+02   1.0848013e+01   3.4639968e+02   2.7463187e+01   4.9063032e+02   7.7995742e+00   4.0192968e+02  -4.2243871e-01   4.2974968e+02   5.2151871e+00   2.2568484e+02   2.7280374e+01   3.5709677e+02  -2.1237742e+01   3.7405839e+02   3.0040387e+00   2.7996065e+02   1.3606025e+02   4.2327065e+02   6.0954452e+00   4.1461032e+02  -2.0182374e+01   2.7726323e+02   7.5115226e+00   4.0211088e+02   4.0342427e+00   3.1735161e+02   3.4175097e+01   4.4758516e+02   3.4827703e+01   4.7446097e+02   1.7861187e+01   5.4585806e+02   2.0831032e+01   3.4758548e+02   2.9199613e+01   2.5583387e+02   2.8208452e+01   2.6673323e+02  -1.1077045e+01   4.5239710e+02   4.0764684e+01   8.2656161e+02   2.9698297e+01   6.8065161e+02   5.9762581e+00   2.9572258e+02   3.3147742e+00   3.0768088e+02   2.9008643e+01   3.7939677e+02   1.5110839e+01   4.2276088e+02   4.4002243e+01   3.3621065e+02   2.4625729e+01   8.0139355e+02   1.6137871e+01   2.2358088e+02  -3.0233573e+00   4.3383226e+02   1.9916000e+01   4.8934088e+02  -4.2415734e-01   4.9025088e+02   2.6553043e+01   3.3434088e+02   4.0758427e+00   2.8571065e+02  -2.1417819e+01   2.6882088e+02  -2.1882557e+01   2.5940677e+02   7.0619742e+00   4.0890000e+02   5.8360645e+00   2.8456129e+02   1.9964129e+01   3.1010548e+02   1.2011239e+01   2.4851871e+02   1.4650439e+01
   3.8575645e+02  -2.4569677e+00   3.0264129e+02  -9.1416258e+00   3.4038129e+02  -8.4698581e+00   5.0473355e+02   1.1107445e+01   3.4733323e+02   3.5796245e+01   3.9166871e+02   1.6348439e+01   4.1792355e+02   3.0604826e+01   1.5418000e+02  -1.0556903e+00   2.0421935e+02   6.2111613e+00   1.9067355e+02   1.1576225e+02   3.8060161e+02  -1.9114581e+01   3.2606258e+02  -2.7653290e+00   2.5570935e+02  -6.2557806e+00   1.9559226e+02  -2.2212516e+00   1.8848903e+02   7.1694748e+01   3.1463088e+02  -3.2737357e+01   4.9794258e+02   4.7427097e-01   2.9308484e+02  -1.1723239e+01   4.6801677e+02   1.0472852e+01   2.3527355e+02   1.7745535e+01   3.6569871e+02  -6.2913806e+00   4.0006097e+02   1.6641252e+01   4.9244387e+02  -7.5126065e+00   4.0128452e+02  -1.5966323e+00   3.7634645e+02  -5.2151355e+00   1.7046065e+02   1.0347025e+02   4.0349613e+02   1.4166761e+01   3.9119839e+02   3.1557419e+00   1.4532065e+02   8.9217897e+01   2.3686387e+02  -6.4565290e+00   2.2935258e+02  -7.8814323e+00   2.8374645e+02   1.5077032e+00   2.7775097e+02  -1.2232013e+01   3.2305129e+02  -1.1254103e+01   3.3681000e+02   1.3678748e+01   3.5345839e+02  -2.6105419e+00   2.1589968e+02  -4.4564903e+00   2.2491097e+02  -7.4654581e+00   2.0900774e+02   1.4162261e+02   2.2996806e+02  -9.8119613e+00   2.8708258e+02   3.2092000e+00   3.3284387e+02  -2.9985897e+01   3.7277419e+02   2.7925806e+00   2.9713032e+02  -6.7259097e+00   2.4952290e+02  -8.0879613e+00   2.7134710e+02  -1.0080671e+01   2.8006484e+02  -1.7273574e+01   4.8565097e+02   9.4717935e+00   1.2085742e+02   5.0103342e+01   2.4467387e+02  -6.2910065e+00   1.4780742e+02   9.4047613e+00   1.0741516e+02   7.1574323e+00   3.7974548e+02   1.6745806e-01   2.0207355e+02  -8.8297548e+00   3.3394548e+02   2.5380490e+01   3.8943194e+02   4.1151897e+01   2.9205097e+02   1.3088826e+01   4.6188774e+02   8.2686581e+00   3.9530088e+02   1.6859043e+01   3.9610903e+02   5.2441806e+00   3.7311032e+02   2.7504400e+01   4.4646000e+02   2.2721910e+01   1.2607129e+02   1.8959978e+02   3.3232774e+02   1.2764103e+01   2.4733548e+02   1.7502581e+00   2.0969742e+02   1.0190034e+02   2.8348839e+02   1.2616090e+01   3.8071677e+02   1.9362981e+01   3.6570000e+02   1.1765613e+01   3.4491968e+02   7.4815871e+00   5.2644032e+02   1.2794774e+01   3.9707968e+02   2.4455613e+00   4.3450968e+02  -2.1656129e+00   2.3226484e+02   2.0083974e+01   3.8743677e+02  -9.4249419e+00   3.3476839e+02   7.0972387e+00   3.0367065e+02   2.0173345e+02   4.8175065e+02   1.3277045e+01   5.0571032e+02  -3.6203742e+00   2.8845323e+02   6.2363226e+00   4.3449088e+02   2.3673843e+01   2.7612161e+02  -2.4765032e+00   4.1544516e+02   1.3108903e+01   4.8246097e+02   3.5311187e+01   5.2276806e+02   2.4348232e+01   3.9039548e+02   9.1048129e+00   2.6740387e+02   9.1828516e+00   3.1730323e+02  -4.5026452e+00   4.7991710e+02   1.4143084e+01   7.9166161e+02   2.7540297e+01   6.1283161e+02   3.2041858e+01   2.8210258e+02   1.3143742e+00   2.8149088e+02   3.3633843e+01   3.9744677e+02   1.7096839e+01   4.7951088e+02   5.7622427e+00   3.7858065e+02   1.3976129e+01   8.1896355e+02   2.1872271e+01   2.0791088e+02   5.2802427e+00   3.6083226e+02  -5.0540000e+00   5.0296088e+02   2.0626243e+01   5.0372088e+02   1.4475443e+01   2.7806088e+02   1.5288243e+01   2.5090065e+02  -4.2030194e+00   3.3534088e+02  -3.8154157e+01   3.0964677e+02   2.9927742e+00   3.9533000e+02   1.2351665e+01   2.6298129e+02   9.6405290e+00   3.0682548e+02  -1.9563613e+00   2.4294871e+02   1.0716039e+01
   4.3985645e+02  -1.2074968e+01   2.8187129e+02  -9.2400258e+00   3.8881129e+02  -3.0042581e+00   5.6416355e+02  -1.4116955e+01   3.4709323e+02   9.9554452e+00   3.5552871e+02   5.9996387e+00   3.7797355e+02   2.0470826e+01   2.3613000e+02   4.7183097e+00   2.2350935e+02  -1.8672039e+01   2.6048355e+02   1.3008745e+02   3.4665161e+02  -1.1928581e+01   2.9639258e+02   1.3518271e+01   2.6613935e+02   7.2898194e+00   2.2345226e+02   1.0299484e+00   1.7905903e+02   7.2409148e+01   3.1172088e+02  -1.8834557e+01   5.0727258e+02   1.1197871e+01   2.9060484e+02   6.3351613e+00   4.2825677e+02   4.7536516e+00   2.9679355e+02   8.7239355e+00   3.6588871e+02  -1.9776581e+01   3.8625097e+02  -2.4103948e+01   4.9806387e+02   6.5177935e+00   4.0443452e+02   2.1151368e+01   3.3357645e+02   2.6364645e+00   1.8136065e+02   9.5548245e+01   3.3282613e+02   4.4036129e-01   4.2864839e+02   1.1259742e+01   1.4084065e+02   9.4616297e+01   2.3666387e+02   4.7094710e+00   2.5620258e+02   1.4005677e+00   2.9293645e+02  -4.8974968e+00   2.3808097e+02  -2.1588413e+01   3.6139129e+02  -1.2213032e+00   3.4729000e+02   2.6503484e+00   3.1754839e+02  -9.1177419e+00   2.3204968e+02   7.7315097e+00   2.4857097e+02  -1.2598258e+01   1.9147774e+02   1.2760501e+02   1.9186806e+02  -2.2523961e+01   3.3693258e+02   5.8912000e+00   3.1450387e+02  -1.3568697e+01   3.8315419e+02  -1.0797819e+01   3.0604032e+02  -6.6287097e+00   3.1271290e+02   1.0236839e+01   2.6343710e+02   1.9882129e+01   3.0448484e+02   1.3062826e+01   4.2507097e+02   1.7888194e+01   1.1695742e+02   6.5175342e+01   2.1196387e+02  -5.0542065e+00   1.2756742e+02   3.7839613e+00   1.1312516e+02  -2.2093677e+00   3.9412548e+02   8.4970581e+00   2.0493355e+02  -9.0585548e+00   2.5551548e+02   6.0348903e+00   4.2457194e+02   1.9340697e+01   2.4186097e+02  -1.7059742e+00   4.7336774e+02   2.3120258e+01   3.3225088e+02   2.0283043e+01   4.2162903e+02   1.8962581e+01   3.9187032e+02   5.0536000e+00   4.1208000e+02   1.0042310e+01   1.2416129e+02   1.5446258e+02   3.9556774e+02   9.4649032e+00   2.1752548e+02  -7.0149419e+00   2.1117742e+02   6.3211935e+01   3.1858839e+02   2.8809032e-01   4.8576677e+02   2.5108981e+01   3.4364000e+02  -1.5649587e+01   3.4839968e+02   2.3113187e+01   4.5078032e+02  -6.2024258e+00   4.5202968e+02   8.4956129e-01   4.1769968e+02   2.5609187e+01   2.6002484e+02   7.9631742e+00   3.7595677e+02   8.2034581e+00   3.6952839e+02   1.0316439e+01   3.6391065e+02   2.3825425e+02   4.4261065e+02  -5.1617548e+00   4.5947032e+02  -5.1111742e+00   2.7536323e+02   1.5423523e+01   5.1425088e+02   1.5483043e+01   2.9326161e+02   3.7242297e+01   4.2249516e+02   3.5884903e+01   4.9927097e+02   5.8638710e-01   4.6123806e+02   2.4410632e+01   3.8105548e+02   1.9422013e+01   2.6183387e+02   5.9684516e+00   2.8297323e+02  -6.8062452e+00   3.5202710e+02   1.0695428e+02   7.8061161e+02   2.3184297e+01   6.7865161e+02   2.4506258e+01   2.6667258e+02  -3.0712258e+00   2.7187088e+02   2.0783443e+01   4.0839677e+02   8.9083871e-01   4.7846088e+02   1.1046243e+01   3.7579065e+02  -4.3067097e-01   7.4982355e+02   8.7434710e+00   2.2411088e+02   5.9342427e+00   4.0268226e+02   8.9280000e+00   5.0034088e+02   3.2595843e+01   5.1853088e+02   2.3050643e+01   3.0401088e+02  -4.5477573e+00   2.5133065e+02  -5.9974194e+00   3.1563088e+02  -2.3857357e+01   3.8430677e+02  -7.7400258e+00   3.7824000e+02   2.3886452e-01   2.0070129e+02   1.2200293e+02   3.2163548e+02  -2.6211613e+00   2.3932871e+02  -2.1843613e+00
   3.9504645e+02   2.1798323e+00   2.4830129e+02   1.4785574e+01   3.7790129e+02  -2.5751458e+01   5.4096355e+02  -1.8830955e+01   3.1361323e+02   1.1683845e+01   3.3809871e+02   5.6340387e+00   4.7678355e+02   1.1806026e+01   2.0466000e+02   3.7590968e-01   2.4726935e+02   1.8237161e+01   2.2001355e+02   1.2494505e+02   3.0870161e+02  -8.5625806e+00   3.3687258e+02   4.3198710e+00   2.5932935e+02  -5.8753806e+00   1.9316226e+02  -9.6868516e+00   1.8705903e+02   7.9149148e+01   3.0101088e+02   2.1222427e+00   5.0547258e+02   6.1418710e+00   2.5927484e+02   1.6515613e+00   4.3720677e+02   2.7476516e+00   2.5737355e+02   1.9275355e+00   3.6250871e+02   1.7873819e+01   3.7887097e+02  -8.8035484e+00   4.5996387e+02  -2.5342065e+00   4.0881452e+02  -3.8903226e-01   3.5300645e+02  -1.6007935e+01   1.3455065e+02   1.1120305e+02   3.6315613e+02  -1.1606039e+01   4.2439839e+02   4.3497419e+00   1.3065065e+02   9.3391497e+01   2.2428387e+02  -2.6801290e+00   2.2373258e+02   7.0881677e+00   2.8374645e+02  -1.5632297e+01   2.8242097e+02  -2.3605613e+01   3.3358129e+02  -3.8065032e+00   3.3110000e+02   1.1045548e+01   3.6145839e+02  -1.5770542e+01   2.3580968e+02  -1.9339290e+01   2.0381097e+02  -8.1574581e+00   1.9890774e+02   1.3853061e+02   1.8686806e+02  -2.6439613e+00   3.9084258e+02   4.5784000e+00   3.2217387e+02   1.0867703e+01   3.7335419e+02  -1.3783819e+01   2.9823032e+02  -1.4390968e-01   2.9152290e+02  -5.4796129e-01   2.7296710e+02   1.7499729e+01   2.9072484e+02   3.0362581e-01   3.6436097e+02   2.0504994e+01   1.3447742e+02   5.8103742e+01   2.3872387e+02  -1.0055006e+01   1.5985742e+02   1.2870761e+01   1.2822516e+02  -7.0873677e+00   3.8078548e+02   4.6425806e-01   2.0079355e+02  -1.7577355e+01   3.0018548e+02   2.3511290e+01   4.3528194e+02  -2.2761032e+00   2.3977097e+02   6.0122581e-01   5.3441774e+02  -2.1937419e+00   3.3487088e+02   8.2234427e+00   4.5710903e+02   5.0741806e+00   3.6149032e+02  -9.1860000e+00   3.9608000e+02  -8.1769032e-01   1.1416129e+02   1.7526258e+02   3.7560774e+02   1.2211703e+01   2.6757548e+02  -1.0894194e-01   1.9069742e+02   9.8850335e+01   2.9901839e+02   6.2836903e+00   4.7671677e+02   1.6782981e+01   3.2728000e+02  -1.2160787e+01   3.2834968e+02   2.4957187e+01   5.1202032e+02   2.9038374e+01   4.3435968e+02   2.6363161e+01   4.5631968e+02   3.4695871e+00   2.6459484e+02   2.0117574e+01   3.5243677e+02   1.7235058e+01   3.8819839e+02  -2.3171613e+00   3.1343065e+02   2.2033265e+02   4.0770065e+02   1.9110452e+00   4.1985032e+02  -1.6131574e+01   3.0012323e+02   2.2542723e+01   4.7144088e+02   2.2337843e+01   2.7883161e+02   2.9826697e+01   4.0930516e+02   2.6510103e+01   4.5027097e+02  -1.7873613e+01   5.2442806e+02   1.7065432e+01   3.9743548e+02   1.4111613e+01   2.8188387e+02   9.8344516e+00   2.2949323e+02   2.6092155e+01   3.1428710e+02   1.6029348e+02   7.5518161e+02   4.1078697e+01   5.6847161e+02  -6.0493419e+00   2.4729258e+02   1.1189174e+01   2.6949088e+02   1.0163843e+01   3.8763677e+02  -2.5836129e-01   4.4756088e+02   3.7318243e+01   3.7100065e+02   1.5532529e+01   8.2496355e+02   3.6202271e+01   2.5787088e+02  -1.0806557e+01   4.3068226e+02   2.4580000e+00   5.1344088e+02   1.8647843e+01   4.8525088e+02   1.0283043e+01   3.0211088e+02   1.0074243e+01   2.1305065e+02   1.7824981e+01   2.4420088e+02  -2.1242957e+01   3.3959677e+02   1.5306774e+01   4.2033000e+02  -3.5583355e+00   1.9270129e+02   1.0388293e+02   2.8891548e+02  -1.3003561e+01   2.7394871e+02   3.1860387e+00
   2.7337645e+02   4.7734323e+00   2.8997129e+02  -1.8738026e+01   3.5652129e+02  -1.5231058e+01   4.1054355e+02   3.1602645e+01   3.7876323e+02  -6.2481548e+00   4.2366871e+02  -4.5156129e-01   4.0511355e+02   1.7679626e+01   1.9842000e+02  -5.0248903e+00   2.4402935e+02  -7.3536387e+00   2.0248355e+02   1.2996745e+02   3.1932161e+02  -2.1172181e+01   3.5534258e+02   8.3222710e+00   2.6599935e+02  -5.2689806e+00   2.1816226e+02  -1.0496852e+01   1.7415903e+02   6.8991148e+01   3.2601088e+02   2.2592243e+01   4.6207258e+02  -4.9261290e+00   2.5132484e+02  -2.8624387e+00   4.4006677e+02  -1.1381148e+01   2.6870355e+02   8.9711355e+00   3.6740871e+02   1.4671819e+01   3.7011097e+02   1.0137252e+01   5.4872387e+02  -1.9650065e+00   3.7409452e+02   2.3578568e+01   3.7172645e+02  -1.4885535e+01   1.9793065e+02   9.3562645e+01   3.6558613e+02   2.8695613e+00   4.3214839e+02  -1.8370258e+01   1.3618065e+02   1.0160910e+02   2.2614387e+02  -9.1189290e+00   2.2777258e+02   5.6749677e+00   2.5902645e+02  -1.0134697e+01   2.4908097e+02   9.2015871e+00   2.9648129e+02  -1.7648503e+01   3.1043000e+02  -1.1970852e+01   3.6116839e+02  -2.7734194e-01   2.2732968e+02   1.4910968e-01   1.9543097e+02  -1.7270581e+00   2.2709774e+02   1.8517541e+02   2.3138806e+02   1.5794439e+01   3.4317258e+02   2.3420000e+00   3.3327387e+02  -5.2102968e+00   3.4935419e+02  -1.9038194e+00   2.3385032e+02   9.0649032e-01   3.0567290e+02   2.4560039e+01   2.7296710e+02   2.8079729e+01   2.7244484e+02   1.6056026e+01   3.3707097e+02   1.7078194e+01   1.2328742e+02   4.9758942e+01   2.3677387e+02   1.4390994e+01   1.7799742e+02   2.5749561e+01   1.0850516e+02   1.1920232e+01   4.0688548e+02   1.0426258e+01   2.2964355e+02   1.3946452e+00   2.6365548e+02   2.1623690e+01   3.1938194e+02   5.9958968e+00   2.8819097e+02   3.0207626e+01   4.2569774e+02   1.2693858e+01   3.9101088e+02   1.6542243e+01   4.8429903e+02   2.8858981e+01   3.2215032e+02   8.2012000e+00   4.4036000e+02   1.8879910e+01   1.4297129e+02   1.3967778e+02   4.0765774e+02   5.2177032e+00   3.2718548e+02   3.5922581e+00   1.8850742e+02   8.1405535e+01   2.7205839e+02   1.0010490e+01   4.4995677e+02   8.2137806e+00   3.7828000e+02   2.0229213e+01   2.9520968e+02   2.4128387e+01   4.9021032e+02   6.8831742e+00   4.9473968e+02   1.5052761e+01   3.7445968e+02   3.5738387e+01   2.3840484e+02   1.5927742e+00   3.5543677e+02  -1.0049419e+00   3.9476839e+02   1.3972387e+00   2.9381065e+02   1.6724225e+02   4.3070065e+02   1.0710452e+00   4.4156032e+02   3.1816258e+00   2.7150323e+02   1.7972323e+01   3.6711088e+02   1.3594243e+01   2.8945161e+02   8.3570968e+00   4.4696516e+02   2.5877303e+01   4.6798097e+02   2.9899587e+01   4.4981806e+02   1.8614232e+01   4.0205548e+02   4.7020129e+00   2.6883387e+02   2.1684516e+00   3.1493226e+01   1.0782155e+01   2.7639710e+02   1.4337468e+02   7.6551161e+02   5.6672297e+01   5.4520161e+02  -6.7277419e+00   2.7091258e+02  -4.5604258e+00   2.7820088e+02   7.6570427e+00   3.9887677e+02   7.8924387e+00   4.4816088e+02   1.2270243e+01   3.6879065e+02   1.5279329e+01   8.2073355e+02   2.3300671e+01   2.0458088e+02   1.6256643e+01   4.0059226e+02  -2.4248000e+00   5.0439088e+02   1.3218427e+00   4.7887088e+02   1.5513443e+01   3.0549088e+02   7.7638427e+00   2.1933065e+02   1.1702581e+01   2.7877088e+02  -4.0438557e+01   3.8059677e+02  -1.5923226e+01   3.7704000e+02   5.2448645e+00   2.1018129e+02   8.0154529e+01   3.2658548e+02   1.3128387e+00   2.6399871e+02   1.2752039e+01
   3.9232645e+02   6.1074323e+00   2.9306129e+02  -2.7052258e+00   3.4595129e+02  -2.7754581e+00   3.4296355e+02   5.2890452e+00   3.7595323e+02   2.5966452e+00   4.0790871e+02   2.1892387e+00   3.7568355e+02  -1.2059742e+00   1.8404000e+02   9.8855097e+00   2.4412935e+02   2.5208361e+01   1.8177355e+02   1.2414425e+02   3.4032161e+02   5.1978194e+00   2.5068258e+02   6.2650710e+00   2.5475935e+02  -5.6097806e+00   1.8297226e+02  -1.0681652e+01   1.7286903e+02   8.2614348e+01   3.1577088e+02  -1.4018557e+01   4.8814258e+02   1.0058271e+01   2.5394484e+02  -4.4020387e+00   3.8263677e+02   8.2632516e+00   2.6889355e+02   1.3055935e+01   3.9307871e+02  -9.6217806e+00   3.8477097e+02  -3.4655484e+00   5.1463387e+02  -3.8078065e+00   4.1409452e+02   1.8278568e+01   3.6500645e+02  -6.6879355e+00   1.8679065e+02   1.1130385e+02   3.9835613e+02   9.0579613e+00   3.9804839e+02   1.8457742e+01   1.5208065e+02   1.0257710e+02   2.2414387e+02  -3.6289290e+00   2.6011258e+02  -1.2342232e+01   2.8940645e+02   1.1764903e+01   2.3551097e+02  -2.6628129e+00   3.4234129e+02   7.9226968e+00   3.3333000e+02   1.8171484e+00   3.2640839e+02   2.1234581e+00   2.2994968e+02  -7.7049032e-01   1.9310097e+02   2.5593419e+00   2.2766774e+02   1.5217981e+02   2.3758806e+02   1.6528439e+01   2.9131258e+02   2.7160800e+01   2.9450387e+02   1.2511303e+01   3.4801419e+02   1.7673381e+01   3.3466032e+02  -4.8683097e+00   2.9295290e+02   1.6577639e+01   2.5634710e+02   3.1359329e+01   2.8053484e+02   1.2978826e+01   3.7607097e+02   3.7378194e+01   1.2733742e+02   7.3964942e+01   1.8263387e+02  -1.2707806e+01   1.4251742e+02  -6.0320387e+00   1.2398516e+02  -5.0781677e+00   3.7221548e+02  -5.6601419e+00   2.4150355e+02   1.3785845e+01   2.9675548e+02   1.7255690e+01   4.1700194e+02   2.6162968e+00   3.0229097e+02   1.6896258e+00   5.5446774e+02  -1.6577419e+00   4.3420088e+02   3.1607043e+01   4.2914903e+02   1.6360981e+01   2.9220032e+02  -4.4028000e+00   4.6251000e+02   8.2479097e+00   1.2364129e+02   1.8136418e+02   3.3256774e+02   1.3124903e+01   2.8623548e+02   9.1825806e-01   1.8588742e+02   6.9945135e+01   2.8186839e+02   1.6365690e+01   4.5157677e+02   1.7124181e+01   3.8446000e+02  -7.9518710e-01   3.0101968e+02   2.0473587e+01   4.2716032e+02   1.4777174e+01   4.1578968e+02  -3.1012387e+00   4.4459968e+02   2.6597187e+01   2.7573484e+02   5.5637419e-01   3.2109677e+02   9.4522581e+00   3.7062839e+02   3.2284387e+00   3.1148065e+02   2.0896865e+02   4.0394065e+02   7.3618452e+00   4.6442032e+02  -1.4457174e+01   2.8593323e+02   1.9627923e+01   4.6615088e+02  -5.7589573e+00   2.8474161e+02   6.3138968e+00   4.3377516e+02   1.5025032e+00   4.2493097e+02   2.8633587e+01   4.7161806e+02   2.4100232e+01   3.9062548e+02   1.8376413e+01   2.4454387e+02  -7.0383484e+00   2.8930323e+02   5.8273548e+00   3.2081710e+02   1.6761108e+02   8.7118161e+02   2.6798697e+01   6.2165161e+02   1.3516258e+01   2.6987258e+02   7.2927742e+00   3.0377088e+02   1.3661443e+01   3.6301677e+02   2.9231239e+01   4.3471088e+02   1.9796243e+01   3.4742065e+02   1.9628929e+01   8.3244355e+02   2.3413871e+01   2.3320088e+02   5.7370427e+00   4.5687226e+02   2.5832800e+01   5.6368088e+02   1.4868643e+01   4.8944088e+02  -7.3821573e+00   3.1749088e+02  -9.8661573e+00   2.6281065e+02   1.9841806e+00   2.5444088e+02  -1.9532157e+01   3.1754677e+02   2.2077419e-01   3.7476000e+02  -3.9627355e+00   1.9884129e+02   7.5491729e+01   2.8787548e+02  -5.4903613e+00   2.4813871e+02  -2.3559161e+01
   4.2318645e+02  -9.2613677e+00   3.0135129e+02   2.4961574e+01   3.3719129e+02  -9.2465806e-01   4.7016355e+02   1.7213045e+01   3.4852323e+02   1.5791045e+01   3.9581871e+02   1.7764387e+00   3.8378355e+02   7.2460258e+00   1.8427000e+02  -5.7528903e+00   2.1736935e+02  -1.2708387e+00   2.0391355e+02   1.5904305e+02   3.1180161e+02  -4.6605806e+00   2.6163258e+02  -1.4940929e+01   2.5899935e+02  -3.6589806e+00   1.8302226e+02   3.4043484e+00   1.6405903e+02   5.9369148e+01   2.2834088e+02  -5.5941573e+00   4.8061258e+02  -1.5069329e+01   2.7051484e+02   4.4123613e+00   4.0592677e+02  -1.5789948e+01   2.7708355e+02   1.8780735e+01   3.3693871e+02   3.5394194e+00   3.7820097e+02   1.4900516e+00   4.7520387e+02  -1.4183406e+01   3.6695452e+02  -4.0902323e+00   3.4472645e+02  -5.5355355e+00   1.6060065e+02   1.2130905e+02   3.5287613e+02  -1.3403639e+01   3.9654839e+02  -1.5022258e+01   1.3856065e+02   1.0065870e+02   2.4014387e+02  -9.3389290e+00   2.4073258e+02  -1.5511832e+01   2.3888645e+02  -6.1349677e-01   2.3008097e+02  -1.2368413e+01   3.3848129e+02   3.4271497e+01   3.4705000e+02  -5.7104516e+00   4.0840839e+02  -3.8165419e+00   1.7647968e+02  -9.4928903e+00   2.1919097e+02  -1.4487858e+01   1.8981774e+02   1.5939781e+02   2.2296806e+02   2.2658039e+01   3.0936258e+02   8.6668000e+00   3.2293387e+02   9.5169032e+00   3.4277419e+02   1.2472581e+01   3.1747032e+02   1.2596890e+01   2.6643290e+02   1.4179239e+01   2.7443710e+02   1.3962129e+01   3.0682484e+02  -1.2414374e+01   4.6807097e+02  -5.5180645e-01   1.2352742e+02   6.4789742e+01   2.4648387e+02  -1.1295806e+01   1.1866742e+02  -8.0740387e+00   1.1293516e+02  -1.1764168e+01   3.7169548e+02   2.3621458e+01   2.1398355e+02  -5.6825548e+00   2.9604548e+02   2.4032490e+01   4.4043194e+02   2.5831897e+01   2.5829097e+02   9.5996258e+00   4.9936774e+02   3.1890258e+01   3.5301088e+02   2.2962243e+01   3.6852903e+02   2.5405806e+00   3.3239032e+02  -1.2858000e+01   4.2265000e+02  -4.2732903e+00   1.2507129e+02   1.2971978e+02   3.6327774e+02   2.4668103e+01   2.5195548e+02  -9.9341935e-02   1.9436742e+02   8.4886735e+01   3.0529839e+02   1.2441290e+01   4.8795677e+02   7.9337806e+00   3.4658000e+02   1.4152129e+00   3.5101968e+02   2.9183587e+01   4.4340032e+02   9.2879742e+00   4.5202968e+02   4.8995613e+00   4.0712968e+02   3.9834787e+01   2.6678484e+02   1.9462374e+01   3.6833677e+02  -2.7694194e-01   3.0843839e+02   7.3436387e+00   3.7477065e+02   2.5190545e+02   4.4423065e+02   3.2786452e+00   4.3485032e+02  -3.9015742e+00   2.6712323e+02   1.6322723e+01   4.6830088e+02  -4.0709573e+00   2.7426161e+02   2.6342297e+01   4.2325516e+02   2.3864103e+01   4.8455097e+02   2.4339871e+00   5.1323806e+02   2.8060632e+01   3.5900548e+02   2.8856013e+01   2.8173387e+02   3.7964516e+00   3.1154323e+02   6.2381548e+00   3.2060710e+02   1.3704788e+02   8.4918161e+02   4.0938697e+01   6.3820161e+02   9.2822581e+00   3.0091258e+02   1.7569574e+01   2.8577088e+02   1.2671443e+01   4.3559677e+02   1.8904839e+01   4.3791088e+02   3.0490243e+01   3.7858065e+02   1.0976129e+01   8.1120355e+02  -4.3169290e+00   2.0506088e+02   2.5458243e+01   4.0045226e+02  -4.5136000e+00   4.9420088e+02   1.4287043e+01   5.0596088e+02   2.5956243e+01   3.2306088e+02   2.4258243e+01   2.2571065e+02  -4.2878194e+00   2.9539088e+02  -2.1478157e+01   3.1383677e+02   5.0375742e+00   3.3666000e+02   1.6565265e+01   2.2570129e+02   8.6762929e+01   3.2539548e+02  -4.2519613e+00   2.4680871e+02  -6.5927613e+00
   4.1032645e+02  -1.0372568e+01   2.5106129e+02   2.5894774e+01   3.6890129e+02  -1.0941458e+01   4.8592355e+02  -1.2627755e+01   3.2937323e+02   1.1653045e+01   3.0009871e+02   6.8140387e+00   4.2483355e+02  -1.0327974e+01   1.8247000e+02  -6.9889032e-01   1.9845935e+02  -5.3280387e+00   2.2672355e+02   1.6368825e+02   3.3132161e+02  -1.1372181e+01   2.9377258e+02   5.4878710e+00   2.6461935e+02   1.4411419e+01   1.8249226e+02  -2.8332516e+00   1.4605903e+02   5.4519148e+01   1.6111088e+02  -1.3065757e+01   5.1327258e+02  -8.0221290e+00   2.7241484e+02  -2.9796387e+00   3.9625677e+02   1.7603652e+01   2.8637355e+02  -5.6324645e+00   3.3359871e+02   7.8066194e+00   3.6939097e+02   2.3848516e+00   4.2558387e+02  -1.7443806e+01   3.5938452e+02   3.3753677e+00   3.6338645e+02  -7.7883355e+00   1.5946065e+02   1.1759025e+02   3.9744613e+02  -2.3399239e+01   3.9279839e+02  -1.3372258e+01   1.3465065e+02   8.9211497e+01   2.2790387e+02  -1.0359729e+01   2.3963258e+02  -1.0753832e+01   2.9788645e+02  -1.0573497e+01   2.7004097e+02  -9.8552129e+00   3.2505129e+02   1.5725897e+01   3.0943000e+02  -1.9610852e+01   3.4240839e+02  -2.4365419e+00   2.0023968e+02   1.1763097e+00   2.2276097e+02   9.4654194e-01   1.9243774e+02   1.1704821e+02   2.1943806e+02  -5.9195613e+00   3.4627258e+02  -5.2360000e+00   2.9279387e+02   2.0078103e+01   3.7315419e+02   1.9142181e+01   3.0928032e+02  -8.2679097e+00   2.8748290e+02   6.7352387e+00   2.5729710e+02   6.9033290e+00   3.3548484e+02   8.6328258e+00   4.1541097e+02  -5.8090065e+00   1.0090742e+02   6.3839342e+01   2.2591387e+02  -3.4102065e+00   1.5409742e+02  -1.9084387e+00   1.1250516e+02   8.5102323e+00   3.8955548e+02   3.1382658e+01   2.1731355e+02  -1.3289548e+00   2.9094548e+02   4.2440490e+01   4.6047194e+02  -1.6313032e+00   2.3586097e+02   4.4054026e+01   4.3617774e+02   6.5654581e+00   3.2468088e+02   2.9038643e+01   4.5948903e+02   1.6503781e+01   3.6968032e+02  -1.0411200e+01   4.5455000e+02   1.6934710e+01   1.4150129e+02   1.7240538e+02   3.9365774e+02   2.2097703e+01   2.4842548e+02  -5.9169419e+00   2.0774742e+02   1.0758634e+02   2.9291839e+02   1.7001690e+01   4.7857677e+02   2.5824181e+01   3.8499000e+02   7.5124129e+00   3.4182968e+02   2.0687871e+00   5.1592032e+02  -2.2933626e+01   4.3335968e+02   1.5393161e+01   4.0155968e+02   1.0950387e+01   2.4759484e+02   5.7675742e+00   4.1009677e+02  -4.1877419e+00   3.1400839e+02   8.4280387e+00   3.1205065e+02   2.4035305e+02   4.2737065e+02   6.8674452e+00   4.5171032e+02  -2.3003742e+00   3.0150323e+02   1.1923226e+00   4.5577088e+02   9.0714427e+00   2.7731161e+02   1.0138297e+01   4.2958516e+02   3.2317703e+01   4.4065097e+02   3.0845987e+01   4.6200806e+02   2.4589032e+01   3.8834548e+02   2.6608813e+01   2.9149387e+02   2.4635652e+01   2.7102323e+02  -3.3302452e+00   3.0402710e+02   1.5500428e+02   8.3785161e+02   1.2845097e+01   6.5165161e+02   1.0296258e+01   2.5587258e+02   1.0832774e+01   2.6587088e+02   3.8163443e+01   3.7444677e+02   8.6068387e+00   4.7031088e+02   2.1448243e+01   3.7942065e+02   7.3789290e+00   7.7744355e+02  -1.1846129e+01   2.2668088e+02   1.0258643e+01   4.1478226e+02   1.3960000e+01   4.8568088e+02   2.9488643e+01   5.1320088e+02   1.8667043e+01   2.9582088e+02   5.1074427e+00   2.3743065e+02   1.8494581e+01   2.8525088e+02  -2.4856957e+01   3.2907677e+02   2.6783742e+00   3.9657000e+02  -1.7797535e+01   2.0632129e+02   9.9363329e+01   2.8301548e+02  -6.2015613e+00   2.5261871e+02  -5.7675613e+00
   3.4875645e+02   2.6643032e+01   2.6649129e+02   2.1140374e+01   3.6647129e+02   1.0922942e+01   5.1677355e+02  -3.9457548e+00   3.4647323e+02   1.5475045e+01   3.6038871e+02  -1.6249161e+01   3.8183355e+02   6.3020258e+00   2.4208000e+02   1.8722310e+01   2.6731935e+02   8.6331613e+00   2.2634355e+02   1.7752865e+02   3.1184161e+02  -5.3837806e+00   3.8049258e+02   1.0640271e+01   3.0908935e+02   1.2523819e+01   2.2107226e+02  -9.1965161e-01   1.6562903e+02   3.0103548e+01   3.1072088e+02  -1.4424557e+01   4.8034258e+02   2.9212271e+01   2.5332484e+02   4.5075613e+00   4.1554677e+02  -1.8939548e+01   2.5570355e+02   2.0871135e+01   3.6193871e+02   2.4894194e+00   3.8644097e+02   1.3508516e+00   4.8872387e+02   8.4549935e+00   3.7614452e+02   2.8274568e+01   3.6281645e+02   4.1072645e+00   1.6665065e+02   8.0445045e+01   3.8863613e+02   3.5955613e+00   4.0829839e+02   6.4877419e+00   1.3232065e+02   1.0163790e+02   2.3509387e+02  -1.5314929e+01   2.2506258e+02  -2.7918232e+01   2.5950645e+02  -7.6930968e+00   2.5113097e+02  -2.5324129e+00   3.3243129e+02   1.7185497e+01   3.1667000e+02   8.5994839e-01   3.2045839e+02  -4.3005419e+00   2.0151968e+02  -5.2560903e+00   2.5748097e+02  -2.1361058e+01   2.3476774e+02   1.5518181e+02   2.1410806e+02   1.0886839e+01   3.1117258e+02   1.1420000e+00   2.8360387e+02  -7.8066968e+00   3.6615419e+02  -4.4378194e+00   2.7728032e+02  -1.6277910e+01   2.7190290e+02  -1.6836129e-01   2.5529710e+02   1.2773329e+01   2.9553484e+02  -3.0311742e+00   3.5622097e+02   3.0161935e+00   1.3428742e+02   7.0688942e+01   2.5344387e+02   8.9573935e+00   1.6090742e+02   3.0667613e+00   1.2498516e+02  -6.0181677e+00   3.7726548e+02   1.2085858e+01   2.1017355e+02   6.5722452e+00   2.9899548e+02   1.6886490e+01   3.6457194e+02   2.2570697e+01   2.5224097e+02   1.0836258e+00   4.4774774e+02   1.0359858e+01   3.8301088e+02   2.1842243e+01   4.4043903e+02   1.9027781e+01   3.2215032e+02  -1.0898800e+01   4.3365000e+02   1.5276710e+01   1.1897129e+02   1.7182778e+02   4.1217774e+02   7.8961032e+00   3.1595548e+02  -4.3593419e+00   1.9598742e+02   8.3857135e+01   2.4310839e+02   1.4566490e+01   4.2028677e+02   2.6107381e+01   3.8293000e+02   1.7677213e+01   3.3553968e+02   3.1611987e+01   4.9502032e+02  -1.0601626e+01   4.6754968e+02   1.6227961e+01   4.3493968e+02   1.7849987e+01   2.3949484e+02   7.2255742e+00   3.5271677e+02   1.9352658e+01   3.7848839e+02   4.0319639e+01   3.1819065e+02   1.9672185e+02   4.5303065e+02   1.2664645e+01   4.5033032e+02   8.5300258e+00   2.8212323e+02   1.5552723e+01   4.3344088e+02   1.2667843e+01   3.1516161e+02   2.4970297e+01   4.5706516e+02   2.6639303e+01   4.2446097e+02   3.9381187e+01   4.5342806e+02   1.2325432e+01   3.9329548e+02   1.9162813e+01   2.9888387e+02   7.6445161e-01   3.1802323e+02   2.9859755e+01   3.0265710e+02   1.6280388e+02   7.6466161e+02   2.7980297e+01   6.0220161e+02   3.0712258e+01   3.1153258e+02   2.0669974e+01   2.3530088e+02   9.7590427e+00   4.1820677e+02   3.7916039e+01   4.8156088e+02   3.4598243e+01   3.6311065e+02   2.3893729e+01   8.4935355e+02   1.8971071e+01   2.3063088e+02   1.9652643e+01   4.3368226e+02   4.9780000e+00   5.0168088e+02   9.3986427e+00   4.4844088e+02   1.2557843e+01   3.1025088e+02   8.5304266e-01   2.7185065e+02   2.4830981e+01   2.4930088e+02  -9.0309573e+00   3.4749677e+02   2.6774774e+01   3.4738000e+02   1.4676645e+00   1.5784129e+02   1.3315173e+02   2.8944548e+02  -4.9059613e+00   2.4684871e+02   5.8840387e+00
   3.0718645e+02  -5.4113677e+00   2.6964129e+02   2.2183742e+00   3.3528129e+02  -6.3418581e+00   4.4458355e+02   1.6969445e+01   3.2233323e+02   9.1762452e+00   4.0347871e+02  -4.2663613e+00   4.1749355e+02   1.0169226e+01   1.9594000e+02   6.6035097e+00   2.3088935e+02   3.7875613e+00   1.7420355e+02   8.7749845e+01   2.7127161e+02   5.0118194e+00   3.5215258e+02   1.3387471e+01   2.5461935e+02   7.1419355e-02   1.9045226e+02  -4.3800516e+00   1.6967903e+02   7.5539548e+01   2.8120088e+02  -1.0442957e+01   4.7987258e+02   8.4498710e+00   2.6451484e+02  -1.6537639e+01   4.6306677e+02   3.5388516e+00   2.4956355e+02   1.0122335e+01   3.7926871e+02  -1.0276981e+01   3.9425097e+02   2.2060516e+00   4.5529387e+02  -1.6110606e+01   3.5833452e+02   2.3509368e+01   3.3753645e+02  -3.3920335e+01   1.7541065e+02   7.2214245e+01   3.5325613e+02  -2.6640387e+00   4.1984839e+02  -4.9862581e+00   1.4560065e+02   8.3385497e+01   2.4052387e+02  -2.5459329e+01   2.3468258e+02  -1.0637832e+01   2.5731645e+02   5.3321032e+00   2.1827097e+02  -1.2573613e+01   3.1867129e+02   1.5386297e+01   3.5333000e+02  -1.8972852e+01   3.2678839e+02  -1.2046942e+01   1.9818968e+02  -9.6596903e+00   2.2319097e+02  -1.4037858e+01   2.3876774e+02   1.7534181e+02   2.1829806e+02  -3.7383613e+00   3.4036258e+02   9.8568000e+00   3.1989387e+02  -1.1809897e+01   3.5154419e+02  -2.3690194e+00   2.5652032e+02  -8.0710968e-01   2.6381290e+02  -2.1411613e+00   2.8496710e+02   8.7297290e+00   3.0553484e+02   4.9882581e-01   3.0207097e+02   3.2081935e+00   1.1581742e+02   7.0406542e+01   1.8225387e+02   6.5125935e+00   1.6456742e+02  -4.7960387e+00   1.2941516e+02  -9.9256774e-01   3.6683548e+02   1.4440258e+01   2.3341355e+02   1.4953045e+01   2.8180548e+02   1.9261690e+01   4.0571194e+02  -8.7050323e-01   2.7196097e+02   1.1506026e+01   4.1631774e+02   1.9724258e+01   3.8606088e+02   9.4082427e+00   4.5929903e+02   2.8328981e+01   3.1882032e+02  -1.2482400e+01   3.9655000e+02  -2.5252903e+00   1.3388129e+02   1.2592498e+02   3.2960774e+02   4.2717032e+00   2.8157548e+02   2.7341058e+01   2.0755742e+02   6.5551535e+01   2.7391839e+02   2.9191690e+01   3.6928677e+02  -2.6226194e+00   3.6511000e+02   1.8728129e+00   3.4982968e+02   1.1658787e+01   5.0744032e+02  -1.8352258e+00   4.2454968e+02   5.7179613e+00   3.6736968e+02   2.6345587e+01   2.4835484e+02  -6.2932258e+00   3.4524677e+02   2.1230258e+01   3.1752839e+02   2.3364387e+00   3.0696065e+02   1.7590025e+02   4.8289065e+02   2.1135845e+01   4.5747032e+02   8.3388258e+00   2.5169323e+02   1.1037123e+01   3.9453088e+02   3.8706427e+00   3.2321161e+02   2.2186297e+01   4.4754516e+02   1.5640903e+01   4.5117097e+02   2.1294387e+01   5.2038806e+02   2.3868632e+01   3.4553548e+02  -3.9263871e+00   3.0035387e+02  -5.8331484e+00   2.8544323e+02   4.8461548e+00   3.0781710e+02   1.7033108e+02   7.6751161e+02   6.5892297e+01   5.9893161e+02   1.6153858e+01   2.8891258e+02   1.1619574e+01   3.3987088e+02   2.5834427e+00   3.6725677e+02   3.2892039e+01   4.7536088e+02   8.3442427e+00   3.4284065e+02   9.0453290e+00   7.9720355e+02   5.0930710e+00   2.5006088e+02  -9.3817573e+00   4.1568226e+02  -9.5820000e+00   4.4563088e+02   6.3626427e+00   5.2877088e+02   2.1231443e+01   3.0544088e+02  -1.7621573e+00   2.0852065e+02   2.4807381e+01   2.5849088e+02  -1.5816157e+01   3.6526677e+02   1.9063174e+01   3.1190000e+02   4.1660645e+00   1.7418129e+02   8.2314529e+01   2.9910548e+02  -1.1338761e+01   2.3408871e+02  -1.6625161e+01
   3.1866645e+02   8.9102323e+00   2.8606129e+02  -1.7652258e+00   3.3900129e+02   1.2105419e+00   4.1139355e+02  -1.3275355e+01   3.2380323e+02   1.5338645e+01   4.2262871e+02  -3.7483613e+00   3.7473355e+02  -1.7839974e+01   1.9856000e+02   9.1390968e-01   2.2978935e+02   5.4055613e+00   1.7748355e+02   1.1462745e+02   3.0418161e+02  -7.4809806e+00   3.1720258e+02   1.0893471e+01   2.4627935e+02   1.0548619e+01   1.7073226e+02  -5.4224516e+00   1.7496903e+02   7.3966348e+01   3.0939088e+02  -8.1681573e+00   4.7687258e+02   4.9598710e+00   2.6641484e+02  -2.1879639e+01   4.2677677e+02  -7.6479484e+00   2.4175355e+02   2.9657135e+01   3.3193871e+02  -9.9205806e+00   3.9349097e+02   1.1786852e+01   4.6263387e+02  -2.3678065e+00   3.8005452e+02   8.6717677e+00   3.9667645e+02  -1.9601535e+01   1.7227065e+02   8.1185445e+01   3.8354613e+02   1.9622761e+01   4.2984839e+02  -1.8886258e+01   1.4956065e+02   1.0906870e+02   2.1228387e+02  -1.4300129e+01   2.6320258e+02  -8.9694323e+00   2.7959645e+02   2.0649703e+01   2.4089097e+02   4.3367871e+00   3.3891129e+02   7.5270968e+00   3.1014000e+02  -4.9476516e+00   3.3926839e+02  -1.9755342e+01   2.1447968e+02   3.0371097e+00   2.3491097e+02   5.4945419e+00   2.0857774e+02   1.7161701e+02   2.0772806e+02  -8.3127613e+00   2.8869258e+02   6.5104000e+00   3.5436387e+02  -8.7074968e+00   3.6425419e+02   2.0994181e+01   3.1666032e+02   1.9801690e+01   2.8290290e+02   2.7291639e+01   2.8357710e+02   1.5560929e+01   3.0963484e+02   8.7008258e+00   4.3803097e+02   8.1413935e+00   1.3038742e+02   4.5810942e+01   1.9820387e+02   1.2906594e+01   1.3856742e+02   2.5573961e+01   9.7365161e+01   5.0514323e+00   3.3998548e+02   1.1298258e+01   2.3136355e+02  -4.0729548e+00   2.8480548e+02   2.4591690e+01   4.5785194e+02  -1.9751703e+01   2.6881097e+02   1.3278026e+01   4.6917774e+02   2.3305458e+01   4.1682088e+02   6.4274427e+00   3.8886903e+02   1.2633381e+01   2.9439032e+02  -7.7680000e+00   3.8765000e+02   2.3670968e-01   1.1778129e+02   1.4926298e+02   3.1184774e+02  -5.6874968e+00   2.3652548e+02   9.3750581e+00   1.8317742e+02   8.6311935e+01   2.7120839e+02   1.7548490e+01   4.4781677e+02   1.1334981e+01   3.9558000e+02   2.4352129e+00   3.4239968e+02  -1.9596813e+01   4.6287032e+02   6.3103742e+00   4.2707968e+02   1.1045561e+01   3.8793968e+02   1.3799987e+01   2.2140484e+02   3.8277419e-01   3.3328677e+02   4.2705806e-01   3.4495839e+02   8.7120387e+00   3.5548065e+02   1.6820865e+02   4.4146065e+02  -2.3259755e+01   4.8961032e+02   2.5577626e+01   2.6145323e+02   1.7826323e+01   4.7577088e+02   5.9014427e+00   2.8316161e+02  -2.6097032e+00   4.2916516e+02   2.0921303e+01   4.4555097e+02   4.5883987e+01   4.7528806e+02   4.1196632e+01   3.8377548e+02   3.6164413e+01   2.4378387e+02   7.6024516e+00   2.6625323e+02   1.2151355e+01   2.8423710e+02   1.5816748e+02   7.8080161e+02   2.8169097e+01   6.3011161e+02   3.0479458e+01   2.7415258e+02   1.0800374e+01   2.8701088e+02   3.4902243e+01   3.4578677e+02   2.2189639e+01   4.5971088e+02   2.6962427e+00   3.6695065e+02   2.6646529e+01   7.9392355e+02   1.5025471e+01   2.4939088e+02  -2.0798157e+01   4.2735226e+02   1.1294400e+01   3.7763088e+02   2.2702643e+01   4.5715088e+02   2.6481043e+01   3.4382088e+02   2.6974427e+00   2.2785065e+02  -2.4359019e+01   3.1544088e+02  -2.6652157e+01   2.8654677e+02   5.1207742e+00   3.5852000e+02   8.1646452e-01   1.8656129e+02   8.3854129e+01   3.0658548e+02  -1.4127161e+01   2.5075871e+02  -2.1478761e+01
   3.8199645e+02   1.5933832e+01   2.9745129e+02   1.0133574e+01   3.6362129e+02  -8.9890581e+00   4.6963355e+02   1.0775445e+01   3.9095323e+02   1.7016645e+01   3.7505871e+02  -1.0892761e+01   4.2059355e+02   1.1631226e+01   1.9227000e+02  -1.1632890e+01   2.2207935e+02  -2.5976387e+00   1.8715355e+02   1.4752385e+02   3.4089161e+02  -1.9467781e+01   3.0796258e+02   7.8326710e+00   2.7422935e+02  -6.4573806e+00   1.8564226e+02  -2.1475252e+01   1.7591903e+02   6.1180348e+01   2.8887088e+02  -1.4865573e+00   4.8581258e+02   2.7914671e+01   2.8198484e+02  -1.4552387e+00   4.4749677e+02  -4.5955484e+00   2.8094355e+02   7.6619355e+00   3.7983871e+02   6.6274194e+00   3.9849097e+02   2.3336852e+01   4.6258387e+02   7.7361935e+00   4.0167452e+02  -3.8678323e+00   3.4762645e+02   1.0942465e+01   1.6989065e+02   1.2937585e+02   3.8520613e+02   5.5399613e+00   4.0109839e+02   1.7063742e+01   1.3751065e+02   8.6122697e+01   2.2186387e+02   2.9834710e+00   2.4120258e+02  -5.4943226e-01   2.8569645e+02   2.1681703e+01   2.3656097e+02   3.0343187e+01   3.4400129e+02   1.5209897e+01   3.6824000e+02  -1.1075652e+01   3.3426839e+02  -1.3553419e+00   2.2413968e+02  -6.8756903e+00   2.2986097e+02  -1.6714581e+00   1.9628774e+02   1.1693021e+02   2.2434806e+02  -8.4123613e+00   2.9589258e+02   2.9934400e+01   3.0960387e+02   1.1153303e+01   3.3215419e+02  -6.3878194e+00   3.2094032e+02   1.1129290e+01   3.1143290e+02   1.4249239e+01   2.4319710e+02  -6.3486710e+00   3.2529484e+02   9.3480258e+00   4.9174097e+02   1.1745935e+00   1.1638742e+02   7.9980942e+01   2.3363387e+02   5.4521935e+00   1.2432742e+02   2.7093161e+01   9.9655161e+01   1.5348232e+01   3.6026548e+02   2.7775858e+01   1.9821355e+02   9.3390452e+00   3.0170548e+02   1.5819690e+01   4.5228194e+02   1.3643897e+01   3.0124097e+02  -3.5563742e+00   4.4512774e+02   1.5329458e+01   3.7839088e+02  -1.3581573e+00   3.8757903e+02   2.9396581e+01   3.6215032e+02   3.5212000e+00   4.2746000e+02   2.1581910e+01   1.2040129e+02   1.5219338e+02   3.5298774e+02   1.1061303e+01   2.5709548e+02   3.8694581e+00   2.0131742e+02   9.3810735e+01   2.7143839e+02   9.2500903e+00   4.5476677e+02   1.4828981e+01   3.2428000e+02  -2.3860787e+01   3.4482968e+02  -1.2212129e+00   4.7249032e+02  -4.2292258e+00   4.5259968e+02   2.8663961e+01   4.7317968e+02  -5.9292129e+00   2.3497484e+02   5.5871742e+00   3.7614677e+02  -1.7117419e+00   3.3614839e+02   6.0868387e+00   4.0958065e+02   2.2064065e+02   4.6384065e+02   1.0849845e+01   4.2604032e+02  -6.2677419e-01   2.9026323e+02   3.0915226e+00   4.9168088e+02   6.5786427e+00   2.8802161e+02   3.5331497e+01   4.0425516e+02   2.4964103e+01   5.0936097e+02   1.9919187e+01   5.2809806e+02   4.3681832e+01   4.0510548e+02   2.9308013e+01   2.6345387e+02   2.2408852e+01   2.7249323e+02   1.6552155e+01   3.3691710e+02   1.3374308e+02   7.6889161e+02   6.9981897e+01   6.2665161e+02   2.1026258e+01   3.0096258e+02   1.1135574e+01   2.8425088e+02   2.9413043e+01   3.7744677e+02   1.1266839e+01   4.6711088e+02   3.0254243e+01   3.9642065e+02   1.5228929e+01   7.9011355e+02   4.0420271e+01   2.4853088e+02  -4.9693573e+00   3.8440226e+02   1.6580400e+01   5.3901088e+02   1.3222243e+01   3.4925088e+02   1.9716304e+02   2.7658088e+02  -1.7023357e+01   2.3681065e+02  -4.1581935e-01   2.6253088e+02  -1.0089357e+01   2.9940677e+02   6.3319742e+00   3.2643000e+02   1.2953665e+01   2.0051129e+02   9.9878129e+01   3.5887548e+02  -2.7403613e+00   2.4889871e+02  -2.9499613e+00
   4.3185645e+02  -1.4624968e+01   2.9616129e+02   1.0716774e+01   3.7571129e+02  -5.1562581e+00   4.4606355e+02  -5.7189548e+00   3.3785323e+02   1.6834645e+01   3.4109871e+02  -2.1365961e+01   4.4235355e+02  -1.0095742e+00   1.9842000e+02  -9.2148903e+00   2.3969935e+02   8.7527613e+00   2.1072355e+02   1.5135825e+02   3.0451161e+02   5.3926194e+00   3.0196258e+02   5.5926710e+00   2.6008935e+02   1.6013819e+01   1.9092226e+02  -2.2776516e+00   1.6924903e+02   6.6713948e+01   3.1939088e+02  -7.2081573e+00   4.6247258e+02   3.4711871e+01   2.3846484e+02  -3.7336387e+00   4.2549677e+02   1.7874452e+01   2.7841355e+02   2.1574335e+01   3.5316871e+02  -4.2389806e+00   4.1006097e+02   1.2561252e+01   4.9010387e+02   2.2864594e+01   4.0114452e+02   7.6545677e+00   3.5405645e+02   1.1908065e+01   1.9031065e+02   9.7262245e+01   3.7082613e+02  -4.5963871e-01   3.6444839e+02   1.2295742e+01   1.3432065e+02   1.0747790e+02   2.2266387e+02   2.3994710e+00   2.8092258e+02   2.8029677e+00   2.7069645e+02   3.7917032e+00   2.5489097e+02  -9.4032129e+00   3.5496129e+02   1.2293097e+01   4.0424000e+02   3.4243484e+00   3.4988839e+02  -8.4494194e-01   2.4847968e+02  -3.5428903e+00   2.2638097e+02   8.9694194e-01   1.9962774e+02   1.2737301e+02   1.7410806e+02  -1.3813161e+01   3.4355258e+02   7.7916000e+00   3.4550387e+02  -7.1386968e+00   4.1630419e+02   5.8301806e+00   3.1856032e+02   4.3196903e+00   2.9457290e+02   1.0688039e+01   2.5000710e+02   1.1676529e+01   2.9310484e+02  -5.2667742e+00   4.4779097e+02   2.3740594e+01   1.0876742e+02   8.8500542e+01   2.4777387e+02   2.7560994e+01   1.2037742e+02   1.7169161e+01   1.1026516e+02   1.1639432e+01   3.6193548e+02   5.6422581e+00   1.9593355e+02  -1.3385548e+00   2.9289548e+02   2.6284490e+01   4.3533194e+02   2.0998968e+00   2.6310097e+02   1.6064826e+01   4.3774774e+02  -1.0610142e+01   3.6363088e+02   6.5326427e+00   4.8562903e+02   2.8892581e+01   3.8406032e+02   1.7108400e+01   4.2174000e+02   1.4849510e+01   1.4826129e+02   1.7182458e+02   4.0946774e+02   2.7352903e+01   2.6733548e+02  -6.5697419e+00   2.2136742e+02   5.6066735e+01   2.9991839e+02  -1.3028310e+01   4.2300677e+02   2.1889781e+01   3.3228000e+02  -2.5920787e+01   3.1691968e+02   8.6315871e+00   4.9678032e+02   1.7067574e+01   4.6331968e+02   3.7636129e-01   4.5874968e+02   2.4845187e+01   2.4083484e+02   1.2448374e+01   3.7233677e+02  -6.8369419e+00   3.5795839e+02  -7.5179613e+00   5.4734065e+02   8.4298452e+00   4.7299065e+02   6.3078452e+00   4.7066032e+02  -2.0436374e+01   2.7012323e+02   1.2227226e+00   4.8720088e+02   6.7970427e+00   2.6350161e+02   6.7730968e+00   4.0211516e+02   3.1753032e+00   4.9603097e+02   4.3035587e+01   5.3990806e+02   4.4927032e+01   3.9129548e+02   2.1752813e+01   2.7064387e+02   1.1073652e+01   2.8963323e+02   1.4610955e+01   3.4939710e+02   1.5185468e+02   8.3885161e+02   3.8525097e+01   6.8574161e+02   1.4299058e+01   2.6077258e+02   1.4830774e+01   2.8091088e+02   1.8490243e+01   4.1259677e+02   2.6554839e+01   4.8596088e+02   3.3896243e+01   3.2026065e+02   2.2691729e+01   7.7182355e+02   2.3693471e+01   1.9925088e+02   3.7830427e+00   4.1997226e+02   8.6448000e+00   4.5487088e+02   2.7634427e+00   3.1534088e+02   1.6130584e+02   3.3439088e+02  -1.5028157e+01   2.5366065e+02   4.7661806e+00   3.4091088e+02  -2.0169757e+01   2.7045677e+02  -1.9720258e+00   3.3976000e+02  -9.1627355e+00   2.0846129e+02   9.1672129e+01   2.7377548e+02   4.4976387e+00   2.9646871e+02  -6.2755613e+00
   3.7375645e+02   5.1230323e+00   2.7930129e+02   1.5825574e+01   3.6500129e+02  -7.3394581e+00   5.7082355e+02   4.5402452e+00   3.4623323e+02   6.7842452e+00   3.4366871e+02  -4.2415613e+00   4.5097355e+02  -1.1899174e+01   1.7899000e+02   9.1895097e+00   2.5436935e+02   1.5791613e+00   2.3920355e+02   1.8083985e+02   2.9546161e+02  -3.2633806e+00   3.3625258e+02  -2.9105290e+00   2.6399935e+02   4.8910194e+00   2.2054226e+02   1.7162748e+01   1.3653903e+02   6.4850748e+01   3.1372088e+02  -1.0614557e+01   4.8021258e+02   6.4926710e+00   2.9241484e+02  -1.6579639e+01   4.2401677e+02  -3.2871484e+00   2.2813355e+02   6.6967355e+00   3.2726871e+02  -6.2669806e+00   3.8968097e+02  -1.4908348e+01   5.1544387e+02   1.3647394e+01   4.0209452e+02   3.1198568e+01   3.8362645e+02   6.3246452e-01   1.5198065e+02   1.0832865e+02   3.5020613e+02   1.2529961e+01   3.7629839e+02  -1.0102258e+01   1.4041065e+02   1.1899070e+02   2.2838387e+02   2.6518710e+00   2.3554258e+02  -2.6166323e+00   2.7364645e+02   1.0605703e+01   2.2537097e+02  -1.9991613e+01   3.1548129e+02   2.4914968e+00   3.8381000e+02  -5.1125161e-01   4.1140839e+02  -2.0246542e+01   2.3818968e+02   3.0967742e-04   2.2834097e+02  -8.5998581e+00   2.2343774e+02   1.5746821e+02   2.0329806e+02  -3.9583613e+00   3.1808258e+02   6.7292000e+00   3.3636387e+02  -3.1837497e+01   3.4311419e+02   1.1538065e-01   2.8013032e+02   2.1534090e+01   2.3809290e+02  -1.3553561e+01   2.6053710e+02   1.8074129e+01   2.8863484e+02  -3.0991742e+00   4.2403097e+02   1.3351394e+01   1.1919742e+02   4.1326142e+01   2.2015387e+02  -1.7594065e+00   1.6137742e+02   6.9391613e+00   1.1522516e+02   1.1762632e+01   3.6636548e+02   3.1337858e+01   2.6769355e+02   1.6406452e+00   3.2661548e+02   1.6268903e+00   4.0219194e+02   2.8601097e+01   2.5577097e+02   8.8912258e+00   3.8779774e+02   2.5345858e+01   3.7191088e+02   1.6490243e+01   4.5252903e+02   3.1630581e+01   3.1963032e+02   1.4732800e+01   3.8508000e+02   1.3252310e+01   1.2807129e+02   1.4819978e+02   3.7889774e+02   1.6138503e+01   3.1937548e+02   1.4317058e+01   1.7679742e+02   9.4342335e+01   2.9529839e+02   1.8391290e+01   4.5795677e+02   7.2837806e+00   3.9934000e+02  -1.3395587e+01   3.7467968e+02   2.0860787e+01   4.5306032e+02   8.8951742e+00   4.5078968e+02   7.1876129e-01   4.4326968e+02   2.1373587e+01   2.7159484e+02   2.8747574e+01   3.7052677e+02  -1.4932142e+01   4.2824839e+02  -1.0851161e+01   4.1362065e+02   5.1774452e+00   4.9875065e+02   2.7770452e+00   4.4556032e+02   6.4316258e+00   2.8364323e+02   2.9241123e+01   4.7306088e+02   2.5308243e+01   3.1026161e+02   1.4272297e+01   4.2596516e+02   1.4607303e+01   4.2460097e+02   4.5179987e+01   5.0552806e+02   6.3247432e+01   4.0129548e+02   2.1428129e+00   2.7126387e+02   2.4440516e+00   3.0968323e+02  -1.0430452e+00   3.0460710e+02   1.3237788e+02   7.7228161e+02   1.6900697e+01   5.7956161e+02  -1.7116542e+01   2.7510258e+02   8.1543742e+00   2.6939088e+02  -5.5881573e+00   3.9535677e+02  -1.0255961e+01   5.1241088e+02   1.3880243e+01   4.0316065e+02   1.2319729e+01   7.6482355e+02   2.3303471e+01   2.3768088e+02   1.8998643e+01   3.5973226e+02   5.7040000e+00   4.7653088e+02   1.0360643e+01   3.5253088e+02   2.2433064e+02   3.1677088e+02   1.1414427e+00   2.2590065e+02   2.1366981e+01   2.3163088e+02  -2.5757357e+01   3.1235677e+02  -2.1340258e+00   3.9509000e+02  -4.2991355e+00   1.8927129e+02   7.2537329e+01   2.4687548e+02   1.1119639e+01   2.9170871e+02  -1.2704761e+01
   3.3513645e+02  -5.5573677e+00   2.8178129e+02  -1.2752826e+01   3.1509129e+02  -8.0666581e+00   5.1111355e+02  -1.0442955e+01   3.0942323e+02   9.9190452e+00   3.4438871e+02  -8.9191613e+00   4.1887355e+02  -5.2811742e+00   1.8566000e+02  -5.0540903e+00   2.5178935e+02   1.1025561e+01   2.2229355e+02   1.2376265e+02   3.2984161e+02   8.4662194e+00   3.3849258e+02  -2.0397290e+00   2.5365935e+02  -9.3817806e+00   1.9973226e+02  -9.6424516e+00   1.6077903e+02   5.2101548e+01   2.6830088e+02  -1.5930957e+01   4.7401258e+02  -1.0411329e+01   3.0627484e+02   1.0551561e+01   4.3716677e+02   8.5608516e+00   2.7013355e+02  -7.4732645e+00   4.1493871e+02   1.2339419e+01   3.8658097e+02   5.2965161e-01   4.9944387e+02  -5.4026065e+00   3.7071452e+02  -9.3910323e+00   3.4234645e+02  -1.0651355e+00   2.0436065e+02   7.8328245e+01   3.6568613e+02  -1.8584387e+00   3.8854839e+02   1.2567742e+01   1.2356065e+02   1.0871870e+02   2.2371387e+02  -4.5945290e+00   2.3487258e+02  -8.8930323e+00   3.1598645e+02   5.0185032e+00   2.3113097e+02  -3.2224129e+00   3.4634129e+02  -3.9273032e+00   3.0414000e+02  -8.3276516e+00   3.3054839e+02  -5.6777419e+00   2.2270968e+02  -1.4901290e+01   2.0567097e+02  -1.7636258e+01   2.2076774e+02   1.7297181e+02   1.9177806e+02  -3.8467613e+00   3.3189258e+02  -1.0805600e+01   3.4527387e+02  -1.1790297e+01   4.4915419e+02   2.1822181e+01   3.3466032e+02   6.4116903e+00   3.0481290e+02  -1.1611161e+01   2.8457710e+02   2.4670929e+01   2.7901484e+02   2.3340426e+01   4.1207097e+02   1.6481935e+00   1.3562742e+02   7.0201742e+01   2.4334387e+02  -5.3246065e+00   1.5023742e+02  -9.9796387e+00   1.2469516e+02   1.8055032e+01   3.5302548e+02   1.4165058e+01   2.2955355e+02   1.1781845e+01   3.1056548e+02   2.6060890e+01   3.7409194e+02   2.4139097e+01   2.6743097e+02   2.6388426e+01   4.5146774e+02   1.7822258e+01   4.2596088e+02   3.5624266e-01   3.8981903e+02   3.6457381e+01   2.8468032e+02   6.1988000e+00   4.3294000e+02   2.5423510e+01   1.2164129e+02   1.5661418e+02   3.8384774e+02   7.1625032e+00   2.7347548e+02   1.2319058e+01   1.9750742e+02   7.0875535e+01   2.8848839e+02  -1.1263910e+01   4.4623677e+02   5.4113806e+00   3.6870000e+02  -3.4143871e+00   3.3267968e+02   7.9907871e+00   4.9406032e+02   1.3475174e+01   4.4145968e+02   6.9851613e+00   4.1055968e+02   3.1130387e+01   2.2088484e+02  -1.5756258e+00   3.4695677e+02   1.7333458e+01   3.9871839e+02   3.2411239e+01   4.4129065e+02  -5.1615484e-01   3.8075065e+02   2.9270452e+00   4.4718032e+02  -1.5407974e+01   3.0326323e+02   6.9615226e+00   4.0582088e+02   2.3974427e+00   2.9350161e+02   5.7530968e+00   4.1277516e+02   3.7702503e+01   4.6217097e+02   1.9264387e+01   4.5438806e+02   3.6668632e+01   3.6334548e+02   2.4838813e+01   2.6340387e+02   3.7428516e+00   2.4421323e+02   5.6745548e+00   3.1818710e+02   1.2314148e+02   7.9213161e+02   5.9122697e+01   5.7556161e+02  -2.9765419e+00   3.1672258e+02   1.4734774e+01   3.1577088e+02   3.5411443e+01   4.1501677e+02   3.7881239e+01   4.5671088e+02   6.5862427e+00   3.3847065e+02   2.1394929e+01   8.5563355e+02   2.6708671e+01   2.1320088e+02  -1.7002957e+01   3.9297226e+02   7.5148000e+00   5.2177088e+02   1.1411443e+01   3.2611088e+02   1.8458424e+02   3.3925088e+02  -8.3169573e+00   2.4043065e+02   1.3484581e+01   2.9849088e+02  -1.5676157e+01   3.4611677e+02   1.5355174e+01   3.7343000e+02   2.2433665e+01   1.6898129e+02   6.4400529e+01   2.9853548e+02   4.1768387e+00   2.6284871e+02  -1.9395961e+01
   3.1151645e+02  -2.0467768e+01   2.7878129e+02   1.4967174e+01   3.6043129e+02  -1.8833858e+01   4.8482355e+02   7.3202452e+00   3.3871323e+02   1.1715845e+01   4.2000871e+02  -5.8687613e+00   3.9864355e+02   1.0097226e+01   2.1075000e+02  -4.0612903e+00   2.4297935e+02  -5.6096387e+00   1.8786355e+02   1.2741705e+02   3.0265161e+02   4.2114194e+00   3.6282258e+02   8.2938710e+00   2.6032935e+02   1.1994619e+01   1.9335226e+02  -1.9802052e+01   1.9691903e+02   7.8980348e+01   2.7963088e+02  -2.1217357e+01   4.4021258e+02   2.2292671e+01   2.8594484e+02  -1.5392039e+01   4.3463677e+02  -3.1867484e+00   2.6232355e+02  -9.2284645e+00   3.5826871e+02   1.6683019e+01   3.2082097e+02   1.4170452e+01   4.9506387e+02   3.7779355e-01   3.7771452e+02   1.0808968e+01   3.3634645e+02  -8.1051355e+00   1.6693065e+02   1.1108265e+02   3.3739613e+02   4.2147613e+00   3.8624839e+02  -1.2982581e+00   1.3184065e+02   1.0024630e+02   2.3076387e+02  -1.1918529e+01   2.8506258e+02  -2.3098232e+01   2.7793645e+02  -1.1697497e+01   2.2637097e+02  -4.8416129e+00   3.2496129e+02  -9.7690323e-01   3.2052000e+02  -1.2158052e+01   3.2592839e+02  -7.7381419e+00   1.9723968e+02   1.2263097e+00   1.9481097e+02  -1.5107458e+01   2.3200774e+02   1.5140261e+02   1.9462806e+02   1.8205239e+01   3.6822258e+02   2.0080000e+00   2.6550387e+02   8.3013032e+00   4.3158419e+02   5.5577806e+00   3.6318032e+02  -1.1959910e+01   3.4638290e+02  -5.8367613e+00   3.1791710e+02   1.5243729e+01   2.9263484e+02   3.7208258e+00   4.4874097e+02  -6.2454065e+00   1.1152742e+02   5.9279742e+01   2.7310387e+02  -1.7554065e+00   1.9380742e+02  -1.3275239e+01   1.7765516e+02  -8.2717677e+00   3.4602548e+02   3.9245058e+01   2.1926355e+02  -8.3949548e+00   2.8237548e+02   1.8126090e+01   4.4404194e+02   1.0833097e+01   3.1410097e+02   1.5274826e+01   4.6346774e+02   1.6292258e+01   4.1053088e+02   6.9306427e+00   4.1686903e+02   1.5583381e+01   3.0225032e+02  -1.0736800e+01   4.1270000e+02   2.2422710e+01   1.4407129e+02   1.3900978e+02   2.8551774e+02   4.6089032e+00   2.4628548e+02  -5.9574194e-01   1.9136742e+02   8.4416735e+01   2.7472839e+02  -3.7331097e+00   4.1590677e+02  -6.5922194e+00   3.8134000e+02  -1.1365587e+01   3.6125968e+02   1.9124387e+01   4.6597032e+02   5.4423742e+00   4.3069968e+02   1.2845961e+01   4.1355968e+02   2.2610387e+01   2.4126484e+02   1.1653974e+01   3.2533677e+02   1.9683058e+01   3.6919839e+02   2.5828387e+00   3.9748065e+02   1.8608645e+01   4.1003065e+02   1.7304645e+01   5.1037032e+02   2.9682581e-01   2.6545323e+02  -4.4367742e-01   3.5791088e+02   2.3660243e+01   2.7988161e+02   9.3269677e-01   4.4977516e+02   1.4552503e+01   5.0289097e+02   2.0916787e+01   5.1481806e+02   3.3644232e+01   4.1367548e+02   1.2622413e+01   2.5683387e+02   3.1284516e+00   2.9368323e+02   1.0286955e+01   2.8323710e+02   1.1887748e+02   8.2037161e+02   3.4243497e+01   6.3529161e+02  -1.8449419e+00   2.9763258e+02   3.5781974e+01   2.8891088e+02   4.7470243e+01   3.7597677e+02   3.8154439e+01   4.5846088e+02   2.8246243e+01   3.3358065e+02   2.0676129e+01   8.2373355e+02   3.5067097e-01   2.3420088e+02   1.9277043e+01   4.1321226e+02   5.0456000e+00   5.3496088e+02   8.7362427e+00   3.1487088e+02   1.7534344e+02   3.0230088e+02   3.4904266e-01   2.4124065e+02   1.7097806e+00   2.5196088e+02  -1.0863757e+01   2.7354677e+02   6.1607742e+00   3.3809000e+02   2.0930865e+01   1.7441129e+02   7.9156129e+01   3.3649548e+02  -5.7199613e+00   2.5322871e+02   9.2336387e+00
   3.8304645e+02  -1.5050168e+01   2.9592129e+02   1.3395974e+01   3.5376129e+02   3.9397419e+00   4.8049355e+02   1.7666452e+00   3.5037323e+02   2.4503045e+01   4.2766871e+02   1.9468439e+01   4.0673355e+02   1.0030026e+01   2.2885000e+02   8.3507097e+00   2.1412935e+02   1.0038361e+01   1.8777355e+02   1.0533425e+02   3.5294161e+02   2.4282194e+00   3.2058258e+02  -1.4756929e+01   2.7256935e+02  -5.4645806e+00   1.7911226e+02   1.0287148e+01   1.9382903e+02   1.0279755e+02   2.8082088e+02  -9.6925573e+00   4.7487258e+02   2.0919871e+01   2.9332484e+02  -1.4624387e+00   2.7620677e+02   1.4058765e+02   2.7427355e+02   7.1955355e+00   3.6616871e+02   1.2531019e+01   4.1111097e+02  -2.5727484e+00   4.7720387e+02   1.0466594e+01   3.8371452e+02   1.0328968e+01   4.0381645e+02  -1.2602735e+01   1.6974065e+02   1.2347785e+02   3.8658613e+02  -9.5704387e+00   4.2359839e+02   1.1963742e+01   1.3332065e+02   1.0650790e+02   2.2919387e+02  -1.0222929e+01   2.3854258e+02   7.0533677e+00   3.0040645e+02   1.4174903e+01   2.4913097e+02   1.3957587e+01   3.4148129e+02   1.1221497e+01   3.4552000e+02   8.0819484e+00   3.1826839e+02  -1.7125342e+01   2.2123968e+02  -4.4536903e+00   2.2653097e+02   3.7349419e+00   2.2281774e+02   1.5399781e+02   1.5500806e+02   7.1348387e+00   3.6279258e+02   5.6824000e+00   2.3369387e+02   4.1361032e+00   4.8930419e+02  -4.3898194e+00   3.4899032e+02  -2.4047097e+00   3.6305290e+02  -6.9803613e+00   3.6291710e+02   7.1137290e+00   2.8977484e+02   4.5296258e+00   4.4969097e+02   1.3348594e+01   1.1504742e+02   4.2518142e+01   2.9496387e+02  -1.0984206e+01   2.0913742e+02  -1.8416387e+00   1.6431516e+02  -3.9245677e+00   3.3674548e+02   3.9937458e+01   1.8945355e+02   3.1398452e+00   2.9994548e+02   1.4960490e+01   4.7604194e+02  -3.5869032e+00   2.7867097e+02   4.8922581e-01   5.1041774e+02   1.5536258e+01   3.2168088e+02   4.8486427e+00   4.2014903e+02   1.7510981e+01   4.2553032e+02  -9.2920000e-01   3.2270000e+02   8.4152710e+01   5.3261290e+01   8.7614581e+01   4.0684774e+02  -1.6057497e+01   2.4909548e+02  -1.0250542e+01   1.9802742e+02   9.5743935e+01   3.0034839e+02  -1.6872710e+01   4.8881677e+02   3.1674981e+01   3.6687000e+02   1.0432013e+01   3.1410968e+02   1.1476387e+01   4.7144032e+02   2.4954774e+01   4.6702968e+02   1.5649561e+01   4.2797968e+02   3.3266787e+01   2.3549484e+02  -2.8444258e+00   4.1914677e+02  -4.2517419e+00   3.2138839e+02   3.5507639e+01   5.5591065e+02   7.6542452e+00   4.9918065e+02   7.4264516e-01   4.4675032e+02  -4.7535742e+00   2.6269323e+02   7.7712258e-01   4.5425088e+02   3.5230427e+00   2.7283161e+02   3.4066968e+00   4.3135516e+02   4.3661032e+00   4.6584097e+02   3.2450787e+01   4.9161806e+02   4.2690232e+01   4.0029548e+02   3.6842813e+01   2.7792387e+02  -7.0387484e+00   3.0497323e+02  -4.4762452e+00   3.2544710e+02   1.4735068e+02   8.1632161e+02   4.0567497e+01   6.0911161e+02   2.5194581e+00   2.8863258e+02   1.8931974e+01   2.7815088e+02   1.2611043e+01   4.3692677e+02  -1.7715613e+00   5.0276088e+02   9.6022427e+00   4.1890065e+02   1.4010529e+01   8.6949355e+02  -1.3930129e+01   2.0320088e+02   5.0870427e+00   4.0792226e+02   1.2880000e-01   4.8377088e+02  -5.9785573e+00   3.1901088e+02   1.8368224e+02   3.0706088e+02   1.4882427e+00   2.2866065e+02   3.8561806e+00   2.5444088e+02  -3.0822157e+01   2.8845677e+02  -3.2025806e-02   3.8862000e+02   1.1684645e+00   1.7889129e+02   9.1657729e+01   3.3963548e+02  -2.3011613e+00   2.5080871e+02  -9.9127613e+00
   3.6127645e+02  -1.9285677e+00   2.8592129e+02   2.4859742e+00   3.6628129e+02   9.2181419e+00   4.3301355e+02  -3.6749548e+00   3.6123323e+02   8.8242452e+00   3.6928871e+02  -1.6101161e+01   3.5435355e+02   7.9804258e+00   1.8613000e+02  -2.3231690e+01   2.1483935e+02   1.0451561e+01   1.8453355e+02   1.1864345e+02   3.3546161e+02   1.8766194e+00   3.0158258e+02  -5.6692903e-01   2.6808935e+02  -1.2961806e+00   1.8130226e+02  -4.0805161e-01   1.5558903e+02   4.9096748e+01   3.3082088e+02  -3.4125573e+00   4.6114258e+02   8.8270968e-02   2.8779484e+02   7.7499613e+00   2.4711677e+02   1.7643485e+02   2.9275355e+02   1.1387135e+01   4.1793871e+02   4.4394194e+00   3.8168097e+02  -4.4583484e+00   4.9387387e+02  -1.8147006e+01   3.6743452e+02   6.7313677e+00   3.9534645e+02  -5.4451355e+00   1.6322065e+02   1.1195945e+02   3.8849613e+02  -1.8232387e+00   3.7064839e+02   1.5749742e+01   1.4013065e+02   1.1953310e+02   2.3466387e+02  -9.9905290e+00   2.3187258e+02   2.0069677e+00   2.8855645e+02   2.6290323e-01   2.1437097e+02  -4.8816129e+00   3.4386129e+02   5.3210968e+00   3.6143000e+02   7.3291484e+00   3.5288839e+02  -2.3994942e+01   2.2880968e+02  -1.4249290e+01   2.3476097e+02  -1.0134581e+00   2.1400774e+02   1.6289261e+02   1.6005806e+02  -8.5491613e+00   3.8246258e+02  -5.1120000e-01   2.3941387e+02   1.7298503e+01   5.1949419e+02  -1.6150194e+00   2.8961032e+02  -1.4034310e+01   3.6967290e+02   3.3000387e+00   3.4653710e+02   2.1234129e+01   2.7244484e+02   2.4860258e+00   4.5445097e+02   9.7777935e+00   1.2366742e+02   7.8878542e+01   2.9282387e+02  -2.9030065e+00   2.5032742e+02   1.2533161e+01   2.1593516e+02  -4.1677419e-03   3.9612548e+02   2.1807058e+01   2.0136355e+02   3.1997045e+01   2.9223548e+02   2.0237290e+01   4.1533194e+02   2.2749897e+01   2.4624097e+02   6.2236258e+00   4.6093774e+02   2.3344658e+01   3.5668088e+02   1.8288643e+01   4.6457903e+02   2.0286581e+01   3.7011032e+02   1.3314400e+01   2.8398000e+02   1.4196031e+02   1.6401290e+01   4.1223381e+01   4.3113774e+02   8.4793032e+00   2.6066548e+02   1.8913858e+01   2.1355742e+02   1.0816154e+02   2.9891839e+02   2.3381690e+01   4.7723677e+02   1.7841381e+01   3.7358000e+02   1.7605213e+01   3.1777968e+02   1.2222787e+01   4.7335032e+02   5.9419742e+00   4.0911968e+02   3.4522361e+01   5.1540968e+02   3.2742387e+01   2.4926484e+02   1.1443974e+01   3.7300677e+02   2.2994581e+00   3.7114839e+02   7.5268387e+00   5.0839065e+02   3.7858452e+00   4.7142065e+02   1.6243445e+01   4.4233032e+02   2.3600258e+00   2.6345323e+02   1.0096323e+01   4.1882088e+02   2.4117443e+01   3.0497161e+02   7.6454968e+00   3.7816516e+02   3.4521303e+01   4.6455097e+02   2.7603987e+01   4.7742806e+02   2.9735432e+01   4.0420548e+02   1.8190013e+01   2.8454387e+02   3.1431652e+01   2.8178323e+02   9.6189548e+00   3.1012710e+02   1.5888628e+02   7.9513161e+02   2.6262697e+01   5.8356161e+02  -1.1665419e+00   2.7601258e+02   1.3461574e+01   3.3368088e+02   2.4028643e+01   3.9963677e+02   7.0716387e+00   4.3791088e+02   2.3590243e+01   3.6795065e+02   1.9086529e+01   8.4773355e+02   3.4380671e+01   2.2506088e+02   8.2382427e+00   3.9183226e+02   1.8176000e+01   4.8663088e+02   1.3122643e+01   3.1011088e+02   2.0248424e+02   3.4158088e+02  -1.3413357e+01   2.4338065e+02  -4.3614194e+00   3.1853088e+02  -3.6189357e+01   3.2573677e+02   1.3565574e+01   3.4362000e+02   4.3384645e+00   2.2746129e+02   7.4722129e+01   3.2906548e+02  -8.2155613e+00   2.7046871e+02   7.1844387e+00
   4.2985645e+02   1.1445032e+01   2.6406129e+02   2.7094774e+01   3.3419129e+02  -1.0684658e+01   5.0787355e+02  -1.7423755e+01   3.2223323e+02  -1.2195755e+01   3.6800871e+02  -5.8087613e+00   4.1649355e+02  -2.9407742e+00   1.5704000e+02   5.2550968e-01   2.0269935e+02  -1.0907239e+01   2.0910355e+02   1.3524785e+02   3.2251161e+02   1.7762619e+01   2.7301258e+02   7.0486710e+00   2.8403935e+02  -4.8521806e+00   2.0945226e+02  -2.4140052e+01   1.6982903e+02   4.7187548e+01   3.1411088e+02  -1.2885757e+01   4.4607258e+02   1.7223871e+01   2.7170484e+02  -5.3928387e+00   2.3816677e+02   1.3815085e+02   2.5818355e+02   5.1927355e+00   3.6516871e+02   7.9910194e+00   3.7773097e+02  -9.5234839e-01   4.8291387e+02   6.1097935e+00   3.9652452e+02   7.7841677e+00   3.8972645e+02  -6.1355355e+00   1.8893065e+02   8.0182645e+01   3.6373613e+02  -1.3792439e+01   4.1239839e+02   2.7097419e+00   1.5441065e+02   1.1106070e+02   2.3314387e+02  -4.0589290e+00   2.3239258e+02  -1.7224632e+01   2.8378645e+02   1.8124503e+01   2.6704097e+02  -9.9521290e-01   3.2629129e+02  -7.1833032e+00   3.2381000e+02   1.5288748e+01   2.7359839e+02  -1.5651742e+01   2.0408968e+02  -1.6801690e+01   1.9015097e+02  -1.1064658e+01   2.4328774e+02   1.8065021e+02   1.8167806e+02   1.7001239e+01   4.2365258e+02  -5.5264000e+00   2.4489387e+02  -5.1398968e+00   3.9782419e+02  -1.1781419e+01   3.4299032e+02  -3.3447097e+00   3.7548290e+02   2.2505239e+01   3.4757710e+02   1.1580929e+01   2.1458484e+02   2.0394826e+01   4.3141097e+02  -6.3790065e+00   1.2166742e+02   7.5888542e+01   2.5677387e+02   6.1209935e+00   2.4047742e+02  -1.2818839e+01   1.9050516e+02  -1.5729768e+01   3.9774548e+02   6.5374581e+00   2.0779355e+02   6.9126452e+00   3.2580548e+02   1.9501690e+01   3.6228194e+02   6.1838968e+00   2.4153097e+02   1.3460426e+01   4.2122774e+02   2.2101458e+01   3.4411088e+02   9.1942427e+00   4.1771903e+02   2.1895381e+01   3.8782032e+02  -3.1524000e+00   2.7627000e+02   1.0905711e+02   1.5261290e+01   4.0274581e+01   3.9198774e+02   7.9913032e+00   2.8628548e+02  -3.2574194e-01   2.0202742e+02   8.7753935e+01   3.0367839e+02  -1.7189110e+01   5.5333677e+02   2.4223381e+01   3.9652000e+02   4.2940013e+01   3.5805968e+02   1.6620387e+01   4.7178032e+02  -3.1224258e+00   4.7278968e+02   7.6687613e+00   4.7207968e+02   2.0828787e+01   2.3059484e+02   6.3175742e+00   3.6247677e+02  -1.2948142e+01   3.8805839e+02   3.4040387e+00   3.9634065e+02   1.0699845e+01   4.6242065e+02  -1.8416555e+01   4.0404032e+02  -1.0486774e+01   2.9155323e+02   9.7483226e+00   4.2196088e+02   8.6624266e-01   2.7445161e+02  -6.8229032e+00   3.8687516e+02   3.0645032e+00   4.7727097e+02   1.1676387e+01   5.2647806e+02   2.1621432e+01   3.9453548e+02   7.3036129e+00   2.6630387e+02   7.2208516e+00   2.5197323e+02   1.5763755e+01   3.0723710e+02   1.3164748e+02   8.0356161e+02   3.0678297e+01   6.4611161e+02   2.8289458e+01   2.8977258e+02  -1.2092258e+00   2.5925088e+02   1.8793043e+01   4.3682677e+02   5.9064387e+00   4.6211088e+02   2.1042427e+00   3.8621065e+02  -3.2142710e+00   7.3444355e+02   2.0013871e+01   2.3482088e+02  -1.9872557e+01   4.1845226e+02   1.6766400e+01   5.0982088e+02   3.1774427e+00   3.0720088e+02   1.8762704e+02   2.9282088e+02  -1.1602557e+01   2.6400065e+02   8.8389806e+00   2.8511088e+02  -1.3515757e+01   3.1488677e+02  -3.9564258e+00   3.2190000e+02  -9.4439355e+00   1.8570129e+02   9.9732929e+01   2.6891548e+02   3.5964387e+00   2.8646871e+02  -1.1285561e+01
   4.0666645e+02  -5.7997677e+00   2.9521129e+02   9.5027742e+00   3.8705129e+02   3.6541935e-02   6.0258355e+02  -5.2405548e+00   3.6242323e+02   3.2729045e+01   3.5900871e+02  -6.3287613e+00   4.7483355e+02  -3.0379742e+00   2.1247000e+02  -1.9088903e+00   2.9402935e+02   2.4646361e+01   2.3605355e+02   1.6156185e+02   2.9180161e+02   1.3789419e+01   3.5563258e+02   4.8190710e+00   2.7308935e+02   7.9738194e+00   2.1892226e+02   7.8223484e+00   1.4982903e+02   7.0407548e+01   2.9720088e+02  -1.7152957e+01   4.7627258e+02   2.6778710e+00   2.7341484e+02  -2.5059639e+01   2.5125677e+02   1.7796365e+02   2.6532355e+02   1.7191535e+01   3.5240871e+02  -5.8881806e+00   4.0406097e+02   6.8512516e+00   4.9334387e+02   6.2253935e+00   3.7900452e+02   7.4257677e+00   3.7034645e+02  -1.3495135e+01   1.8560065e+02   9.1779045e+01   4.0349613e+02   2.9767613e+00   3.8699839e+02  -2.0082581e+00   1.4932065e+02   9.9797897e+01   2.2581387e+02  -9.5725290e+00   2.4715258e+02  -2.1355432e+01   2.8583645e+02   4.8050323e-01   2.2242097e+02  -1.5665613e+01   2.9891129e+02   1.5677097e+01   3.8033000e+02  -6.8028516e+00   2.9130839e+02  -2.2308542e+01   2.1770968e+02  -1.5121290e+01   2.1529097e+02  -1.4365858e+01   2.2114774e+02   1.3051141e+02   1.3258806e+02   5.2184387e+00   3.4431258e+02   1.1970800e+01   2.8098387e+02   7.0629032e+00   5.2101419e+02   2.2133806e+00   3.6671032e+02  -1.0123097e+00   3.9124290e+02   1.7004439e+01   3.5586710e+02   2.5877290e+00   2.4263484e+02   9.5308258e+00   5.1026097e+02  -6.0170065e+00   1.1690742e+02   5.4889342e+01   3.1048387e+02   2.8241935e+00   1.5413742e+02   9.2783613e+00   1.6769516e+02  -6.7649677e+00   4.0745548e+02   2.3760658e+01   2.0602355e+02   8.0542452e+00   3.1032548e+02   9.3200903e+00   3.8600194e+02   2.8629677e-01   2.4910097e+02  -4.0051742e+00   4.5374774e+02   2.3639858e+01   4.0491088e+02   1.7190243e+01   4.7186903e+02  -2.6006619e+01   3.1868032e+02   9.4788000e+00   2.9503000e+02   1.1845631e+02   1.0071290e+01   4.3589781e+01   4.0146774e+02   3.7142903e+01   3.5447548e+02   1.6649058e+01   1.9721742e+02   6.7228735e+01   2.9767839e+02   1.8240890e+01   4.4871677e+02   1.3262981e+01   4.0005000e+02  -8.6923871e+00   3.8967968e+02   1.3760787e+01   4.6421032e+02  -1.9706826e+01   4.4150968e+02   2.0791161e+01   4.1974968e+02   1.7205187e+01   2.4730484e+02  -8.0192258e+00   3.4300677e+02  -1.1060542e+01   3.8143839e+02  -1.5636129e-01   4.2010065e+02   1.5949045e+01   4.6318065e+02  -1.7427355e+01   4.3314032e+02   2.6652258e+00   3.0588323e+02   1.5701923e+01   3.7263088e+02  -7.2273573e+00   3.0931161e+02   2.6818297e+01   4.7025516e+02  -2.5558968e+00   4.9584097e+02   1.6960787e+01   5.1581806e+02   4.3374232e+01   4.3043548e+02   8.4716129e+00   2.6949387e+02   9.3956516e+00   2.8359323e+02  -8.0058452e+00   3.0781710e+02   1.8207108e+02   8.0932161e+02   3.3357497e+01   6.1583161e+02   4.9818581e+00   2.9772258e+02   6.2947742e+00   2.9220088e+02   2.4587043e+01   3.6911677e+02   1.3793239e+01   5.1201088e+02   3.4162243e+01   3.7495065e+02   4.2665290e+00   8.8682355e+02   1.7683471e+01   2.1134088e+02   1.1145843e+01   3.7387226e+02   8.1428000e+00   4.6749088e+02   1.8843843e+01   3.3458088e+02   2.2738664e+02   3.0211088e+02  -1.7255757e+01   2.3857065e+02   1.6253381e+01   2.7501088e+02  -1.2087757e+01   3.5269677e+02   1.0638774e+01   3.5162000e+02   5.1784645e+00   1.7498129e+02   8.4200529e+01   2.9268548e+02   3.0748387e+00   2.4242871e+02   8.9976387e+00
   3.5056645e+02  -2.5917677e+00   2.5759129e+02   3.0082374e+01   3.7790129e+02   7.9585419e+00   5.4620355e+02   9.8898452e+00   3.0890323e+02   1.7060645e+01   3.6352871e+02   4.6496387e+00   4.4587355e+02   6.4188258e+00   1.9866000e+02   6.2359097e+00   3.2993935e+02   1.7293561e+01   2.2477355e+02   1.3656425e+02   2.8299161e+02  -1.0595781e+01   3.5625258e+02  -6.7005290e+00   2.5989935e+02   1.2690194e+00   2.4078226e+02  -1.7496452e+01   1.6686903e+02   5.3954348e+01   3.1306088e+02  -5.1175734e-01   4.7287258e+02   1.9749871e+01   3.0217484e+02   2.2879561e+01   2.4101677e+02   1.4797285e+02   2.9408355e+02   7.8507355e+00   3.5212871e+02   4.9442194e+00   3.6425097e+02   1.1656052e+01   5.2544387e+02  -9.4826065e+00   3.8328452e+02   4.5533677e+00   4.0853645e+02  -5.4503355e+00   1.7350065e+02   8.4847045e+01   3.5339613e+02   1.9124761e+01   4.2269839e+02   8.8357419e+00   1.4494065e+02   1.3147830e+02   2.4257387e+02  -2.8633290e+00   2.3406258e+02  -1.2208232e+01   2.8207645e+02   9.5913032e+00   2.3737097e+02   8.0838710e-01   3.8205129e+02   4.5958968e+00   3.3091000e+02  -3.1392516e+00   3.1516839e+02  -1.9273419e+00   2.1180968e+02  -1.6419290e+01   2.4653097e+02  -1.6145058e+01   1.8347774e+02   1.1933501e+02   1.7115806e+02   2.0328387e+00   3.8393258e+02   8.4120000e-01   2.7169387e+02  -4.6238968e+00   5.3373419e+02   9.3457806e+00   3.5975032e+02  -5.3055097e+00   3.2486290e+02  -5.5451613e+00   3.5124710e+02  -6.1826710e+00   2.8134484e+02  -3.6559742e+00   5.0774097e+02   1.3704594e+01   9.7247419e+01   3.4562142e+01   3.1958387e+02   5.0961935e+00   1.8656742e+02  -9.5560387e+00   1.5055516e+02   1.4036232e+01   3.5983548e+02   8.6702581e+00   2.3445355e+02  -2.4990155e+01   2.8746548e+02   6.6188903e+00   4.1081194e+02   2.3491497e+01   2.9519097e+02   3.4976258e+00   4.0607774e+02   1.0783458e+01   3.9325088e+02   2.2453043e+01   4.4571903e+02   1.9745381e+01   3.2120032e+02   4.8472000e+00   2.8422000e+02   1.3365111e+02   6.3012903e+00   2.8511381e+01   3.3408774e+02   4.3833032e+00   2.7480548e+02   6.4265806e-01   1.8979742e+02   6.1252335e+01   2.3462839e+02   2.9334890e+01   4.0252677e+02   6.8181806e+00   3.9811000e+02  -2.7297187e+01   2.6439968e+02   1.0731871e+00   4.6787032e+02   6.7103742e+00   4.0983968e+02  -7.6252387e+00   3.5264968e+02   3.1193187e+01   2.2340484e+02   4.6027742e+00   3.0824677e+02   1.1150258e+01   3.3900839e+02   6.2380387e+00   4.5915065e+02   1.4395045e+01   4.0432065e+02  -8.5548387e-03   4.7256032e+02   1.8162581e-01   2.7431323e+02   1.7847523e+01   4.1949088e+02   1.3023843e+01   2.9516161e+02   1.1570297e+01   4.1673516e+02   1.2957032e+00   4.1470097e+02   1.9161987e+01   5.1190806e+02   1.7407032e+01   3.4929548e+02   2.8152813e+01   2.5340387e+02   3.0302852e+01   2.6211323e+02   4.3255484e-01   3.1476710e+02   1.6151508e+02   7.9085161e+02   4.9025097e+01   5.7856161e+02   9.7834581e+00   2.6129258e+02   8.8791742e+00   2.8039088e+02  -2.5681573e+00   3.7254677e+02   2.2188839e+01   4.5116088e+02   2.6880243e+01   3.5032065e+02   1.3756929e+01   8.0277355e+02   2.3887471e+01   2.1901088e+02  -9.7977573e+00   4.3216226e+02   7.5696000e+00   4.9877088e+02   1.4821443e+01   3.1387088e+02   1.9394344e+02   3.4439088e+02  -6.3981573e+00   2.2700065e+02   7.3289806e+00   3.3568088e+02  -2.1813573e+00   3.4249677e+02  -1.3552258e+00   3.3224000e+02   1.5348865e+01   2.0579129e+02   6.5975729e+01   2.8677548e+02   1.1407639e+01   2.3822871e+02   2.9036387e+00
   2.8318645e+02   9.9386323e+00   2.6745129e+02  -1.6226426e+01   3.3052129e+02  -1.7961058e+01   5.1877355e+02  -2.1057548e+00   3.4180323e+02   8.4686452e+00   4.5943871e+02  -8.8331613e+00   4.1202355e+02  -3.0317419e-01   1.9375000e+02  -1.5651290e+01   2.9059935e+02   1.6440761e+01   2.0715355e+02   1.1325385e+02   3.1141161e+02  -7.3493806e+00   3.3725258e+02   6.9594710e+00   2.5822935e+02  -2.6217381e+01   2.0226226e+02  -8.9948516e+00   1.8834903e+02   5.5325948e+01   2.9030088e+02  -3.1790957e+01   4.7367258e+02  -1.5254129e+01   2.6413484e+02   4.0276129e-01   2.7735677e+02   1.7011565e+02   2.5922355e+02   1.5679535e+01   3.6554871e+02  -1.4179381e+01   3.1344097e+02   1.0140852e+01   4.9034387e+02   1.3539355e-01   3.7886452e+02   1.0286968e+01   3.8024645e+02  -1.9907135e+01   1.8512065e+02   9.5057445e+01   4.2001613e+02   1.8325161e+01   4.1889839e+02   2.5439742e+01   1.3570065e+02   1.2036750e+02   2.1790387e+02  -1.4219729e+01   2.4073258e+02   8.1081677e+00   2.5340645e+02   1.9349032e+00   2.2746097e+02   9.5011871e+00   3.0791129e+02   4.5770968e+00   3.4376000e+02  -1.1017252e+01   3.1807839e+02  -7.5901419e+00   2.1770968e+02  -1.4931290e+01   1.9553097e+02  -1.1305058e+01   1.9214774e+02   1.1797141e+02   1.5724806e+02   5.7656387e+00   3.7246258e+02  -1.0012000e+00   2.5184387e+02  -1.6458968e+00   4.9168419e+02  -1.9340219e+01   3.4037032e+02   3.4348903e+00   3.7433290e+02  -1.3212761e+01   3.2015710e+02   1.7684529e+01   2.7477484e+02  -3.7037419e-01   5.8065097e+02  -1.2698206e+01   9.1577419e+01   5.5635742e+01   2.9706387e+02   1.7567794e+01   1.6237742e+02   7.1891613e+00   1.6965516e+02  -4.7317677e+00   3.3107548e+02   8.3510581e+00   1.9826355e+02   4.8150452e+00   3.3208548e+02   1.0289290e+01   4.0300194e+02  -9.0737032e+00   2.7977097e+02   5.2612258e+00   4.7474774e+02   6.0498581e+00   4.1768088e+02   3.9688643e+01   3.6748903e+02   6.4837806e+00   3.4006032e+02   3.8584000e+00   2.7236000e+02   1.2598991e+02   2.1351290e+01   2.0117381e+01   3.4194774e+02   2.0614503e+01   2.2452548e+02   6.4250581e+00   2.1640742e+02   5.4693535e+01   2.8962839e+02   7.4548903e+00   3.0776677e+02   3.4248981e+01   3.6081000e+02   1.0368129e+00   2.9882968e+02   4.3587871e+00   4.4682032e+02   2.1394374e+01   4.3483968e+02   3.1894761e+01   4.3164968e+02   3.0318710e-01   2.3792484e+02  -1.4588258e+00   3.7047677e+02   2.4118581e+00   3.7938839e+02   3.0576387e+00   4.9048065e+02   1.0598645e+01   4.9423065e+02   3.1786452e+00   4.8933032e+02   1.0700258e+00   2.5521323e+02   2.2552258e-01   4.0582088e+02   1.6827443e+01   2.8378161e+02   1.2860697e+01   4.3416516e+02  -2.9086968e+00   4.0508097e+02  -1.1588413e+01   5.2419806e+02   4.4663832e+01   3.8739548e+02   1.7248129e+00   2.8002387e+02   1.1223252e+01   2.6987323e+02   5.9517548e+00   3.1576710e+02   1.3527508e+02   7.7580161e+02   3.3329097e+01   6.2129161e+02   4.2905058e+01   2.5067258e+02   1.9687742e+00   2.6820088e+02   6.6970427e+00   3.9916677e+02   1.3109239e+01   4.7156088e+02   3.1148243e+01   3.4679065e+02   2.5693290e+00   7.0411355e+02  -9.0297290e+00   2.1958088e+02  -1.3335734e-01   4.0687226e+02   1.1972800e+01   5.0411088e+02  -1.2275757e+01   2.8749088e+02   1.5977384e+02   3.5334088e+02   1.2355843e+01   2.6181065e+02  -5.4158194e+00   2.9101088e+02  -1.0227757e+01   3.1326677e+02   7.7031742e+00   3.3104000e+02   3.0648645e+00   1.7656129e+02   8.9934129e+01   2.7234548e+02  -1.5796129e-01   2.1651871e+02  -1.4029561e+01
   3.5327645e+02   5.6114323e+00   2.9840129e+02   4.4375742e+00   3.6786129e+02  -3.2882581e+00   4.8473355e+02  -7.0525548e+00   3.8328323e+02   2.5390245e+01   4.4085871e+02  -8.8267613e+00   4.3192355e+02  -8.9517419e-01   2.3227000e+02   7.5971097e+00   2.7726935e+02   3.1271613e+00   1.8658355e+02   1.2223945e+02   3.5532161e+02  -9.1421806e+00   3.4453258e+02   2.8807071e+01   2.7727935e+02   8.6386194e+00   2.0007226e+02  -6.4796516e+00   1.9220903e+02   8.9637148e+01   2.4987088e+02  -3.1976557e+01   4.3381258e+02  -4.9253290e+00   2.4798484e+02  -1.1645239e+01   2.2244677e+02   1.3507845e+02   2.6051355e+02  -6.9936645e+00   3.6583871e+02   4.8874194e+00   3.7849097e+02   2.7468516e+00   4.4348387e+02  -1.8875806e+01   3.5152452e+02  -2.5258323e+00   3.8505645e+02  -1.5001935e+01   1.8060065e+02   9.1519045e+01   3.4054613e+02   6.0127613e+00   3.6424839e+02  -1.6588258e+01   1.5318065e+02   1.1119910e+02   2.0233387e+02   2.0258710e+00   2.4587258e+02   1.1126968e+01   2.5802645e+02   4.2530323e-01   2.4689097e+02  -1.4332129e+00   3.3519129e+02   2.7246968e+00   3.6233000e+02  -1.2228516e+00   3.1440839e+02  -1.1966542e+01   2.3851968e+02  -2.0556090e+01   2.2243097e+02   4.5929419e+00   2.1147774e+02   1.5538501e+02   1.7510806e+02   3.7668387e+00   4.3293258e+02  -2.5988000e+00   2.2979387e+02   1.3068103e+01   5.3792419e+02   2.3010581e+01   3.1518032e+02  -1.1599910e+01   4.1019290e+02  -4.3215613e+00   3.7434710e+02   7.9693290e+00   2.8377484e+02  -3.9003742e+00   4.4317097e+02   2.1060194e+01   1.2004742e+02   6.2978142e+01   3.4025387e+02   1.9682594e+01   2.0418742e+02  -9.1056387e+00   1.6107516e+02   1.0904632e+01   3.4926548e+02   2.7175858e+01   2.1331355e+02   8.1045161e-02   2.5970548e+02   2.1219690e+01   4.1243194e+02   4.2618968e+00   2.8891097e+02   1.6100026e+01   4.5003774e+02   1.5596658e+01   3.8330088e+02   1.5299043e+01   4.0081903e+02   2.5817381e+01   3.7606032e+02  -7.5416000e+00   2.9436000e+02   1.5283991e+02   1.4261290e+01   1.9584581e+01   3.8370774e+02   2.9893703e+01   2.8333548e+02  -9.7097419e+00   2.1388742e+02   7.8855135e+01   3.0081839e+02   8.9969032e-01   3.7571677e+02   2.7052981e+01   3.5817000e+02   2.8958013e+01   3.1463968e+02   8.9039871e+00   4.8173032e+02   8.3715742e+00   4.3307968e+02   1.6365561e+01   4.7245968e+02   3.2783871e+00   2.3430484e+02   1.5110774e+01   3.6876677e+02  -9.8413419e+00   4.0691839e+02   8.4652387e+00   5.3181065e+02   1.2722245e+01   4.4561065e+02  -1.6175484e-01   4.6323032e+02  -2.2619742e+00   2.6897323e+02   7.5147226e+00   4.2901088e+02   2.9592243e+01   2.9169161e+02   2.7757897e+01   4.3982516e+02   1.0538503e+01   4.4184097e+02   2.0750787e+01   5.6390806e+02   5.8817032e+01   3.7991548e+02   3.7563213e+01   2.9821387e+02   3.6680516e+00   2.7802323e+02   1.6399755e+01   3.3307710e+02   1.8547028e+02   8.3042161e+02   2.1529497e+01   6.1029161e+02  -2.2149419e+00   3.2296258e+02   1.0325574e+01   3.0301088e+02   3.6812243e+01   3.9049677e+02   9.8928387e+00   4.8691088e+02   1.7070243e+01   3.6121065e+02   3.5885729e+01   8.3039355e+02   1.8817871e+01   2.4553088e+02  -4.4893573e+00   3.9378226e+02  -3.7400000e+00   5.1677088e+02   1.8951443e+01   3.2668088e+02   2.0420864e+02   2.9139088e+02   5.6018427e+00   2.3005065e+02   8.4498065e-01   2.4882088e+02  -2.2662557e+01   3.1188677e+02   6.2435742e+00   3.5124000e+02   1.5728865e+01   1.8156129e+02   8.2444129e+01   3.8330548e+02   3.0652387e+00   2.3451871e+02  -6.2295613e+00
   3.4118645e+02  -2.4213677e+00   2.8854129e+02   1.9606374e+01   3.2976129e+02  -1.0902581e+00   4.6054355e+02   3.3126452e+00   3.5080323e+02   4.1864516e-01   3.9666871e+02  -1.1721561e+01   3.8145355e+02   1.4724258e+00   1.9842000e+02   4.8751097e+00   2.2202935e+02  -1.3933639e+01   1.7772355e+02   1.1613825e+02   3.2441161e+02  -6.7693806e+00   3.3525258e+02  -4.8305290e+00   2.7537935e+02  -4.8793806e+00   2.0578226e+02  -1.5086452e+01   1.8429903e+02   5.1079948e+01   2.7725088e+02   2.4683043e+01   3.8994258e+02   8.4427097e-01   2.9584484e+02   9.2959613e+00   2.5254677e+02   1.7814045e+02   2.3908355e+02  -1.0939265e+01   3.6902871e+02   6.6822194e+00   4.0382097e+02   2.1820452e+01   5.3691387e+02  -1.0830206e+01   3.9895452e+02   2.7829768e+01   3.8234645e+02   5.0748645e+00   2.0408065e+02   1.1188065e+02   3.5225613e+02   3.6959613e+00   3.9864839e+02   6.4597419e+00   1.4770065e+02   1.3868750e+02   2.4071387e+02   2.6285471e+01   2.5749258e+02  -8.5626323e+00   2.7621645e+02   1.8540103e+01   2.3370097e+02   1.4151987e+01   3.1339129e+02   1.8086968e+00   3.9143000e+02   1.8791484e+00   3.3992839e+02   3.0901858e+01   2.4099968e+02  -1.4034490e+01   2.4353097e+02  -7.0550581e+00   2.3876774e+02   1.6215181e+02   1.5753806e+02   1.2224387e+00   3.9255258e+02  -1.1278400e+01   2.4341387e+02   5.8785032e+00   5.3044419e+02  -4.5810194e+00   3.2042032e+02  -1.1399110e+01   3.6695290e+02   2.3847639e+01   3.6805710e+02   1.1852529e+01   2.1496484e+02   1.1704426e+01   4.4736097e+02   7.6749935e+00   1.2857742e+02   7.5955742e+01   2.4306387e+02  -5.1122065e+00   2.1785742e+02  -1.8299239e+01   1.8674516e+02  -1.1428968e+01   3.4488548e+02   1.8476258e+01   2.2083355e+02   1.8819445e+01   2.4208548e+02   1.5159290e+01   4.6738194e+02  -7.4641032e+00   2.4524097e+02  -5.3163742e+00   4.3565774e+02   1.1947058e+01   3.2358088e+02   3.9836643e+01   4.2757903e+02  -3.1834194e+00   4.1153032e+02   9.2908000e+00   2.5870000e+02   1.2960271e+02   9.4512903e+00  -9.6906194e+00   4.1851774e+02   2.0589032e+00   2.0114548e+02   1.7295458e+01   2.2293742e+02   8.9511135e+01   3.2515839e+02   6.7624903e+00   3.6361677e+02   2.7880981e+01   3.7634000e+02  -3.6155871e+00   3.2625968e+02   1.7734387e+01   4.6692032e+02  -5.4036258e+00   4.4359968e+02   3.3813961e+01   3.4597968e+02   5.2067871e+00   2.4211484e+02   5.9659742e+00   3.3228677e+02   1.3417058e+01   3.6457839e+02  -4.4775613e+00   5.4781065e+02   1.1012245e+01   4.5903065e+02   7.4746452e+00   4.4823032e+02  -5.9719742e+00   2.9307323e+02   3.6267226e+00   4.3453088e+02   9.5806427e+00   2.7140161e+02   2.1521097e+01   3.9958516e+02   8.0770323e-01   4.8689097e+02   1.5436787e+01   4.9695806e+02   2.0693032e+01   3.8220548e+02  -2.0899871e+00   2.9797387e+02   1.7687252e+01   2.8630323e+02  -1.4642645e+01   3.1612710e+02   1.7987628e+02   8.9013161e+02   3.5612697e+01   6.8083161e+02   5.6918581e+00   3.0348258e+02   2.4883974e+01   3.0544088e+02   2.2147843e+01   4.2468677e+02   1.1257639e+01   4.6326088e+02   3.4362243e+01   3.6537065e+02   2.1292929e+01   8.1763355e+02  -1.0061329e+01   2.3706088e+02  -1.0101757e+01   3.6678226e+02   3.6600000e+00   3.4882088e+02   1.5337443e+01   3.2391088e+02   1.9310024e+02   3.1587088e+02   4.9334427e+00   2.4838065e+02   1.6948581e+01   2.6030088e+02  -2.6240957e+01   2.7473677e+02   2.4115574e+01   3.8857000e+02   1.8424645e+00   2.1318129e+02   1.0805453e+02   2.8153548e+02   8.5368387e+00   2.6222871e+02  -6.5363613e+00
   3.9161645e+02  -6.8576774e-01   3.0306129e+02   8.9747742e+00   3.5252129e+02  -1.2510581e+00   4.9011355e+02  -9.6295484e-01   3.4776323e+02   3.0471845e+01   3.9614871e+02   9.8900387e+00   3.9421355e+02   6.8416258e+00   2.1056000e+02   8.6639097e+00   2.2836935e+02  -4.4808387e+00   2.0024355e+02   1.2299665e+02   3.5689161e+02  -1.4647781e+01   2.9496258e+02  -2.7277329e+01   2.6584935e+02   4.8830194e+00   1.8268226e+02  -1.0998452e+01   1.7962903e+02   5.9783548e+01   2.9439088e+02  -2.8348157e+01   4.7461258e+02  -3.3893290e+00   2.5103484e+02  -2.6309239e+01   2.2958677e+02   1.3707725e+02   2.5756355e+02   1.6432335e+01   3.4435871e+02   8.8458194e+00   3.6963097e+02   5.9356516e+00   5.1215387e+02  -4.7994065e+00   3.7276452e+02   2.8354968e+01   3.6338645e+02  -2.4648335e+01   1.5998065e+02   8.6688645e+01   4.0158613e+02   1.3269561e+01   3.9039839e+02  -1.7630258e+01   1.3994065e+02   9.1838297e+01   2.1919387e+02   8.1707097e-01   2.4663258e+02  -2.8593832e+01   2.6712645e+02   1.3173032e+00   2.5913097e+02   4.4758710e-01   3.2277129e+02  -7.9017032e+00   3.1129000e+02  -8.0396516e+00   2.9307839e+02  -2.0201419e+00   1.8837968e+02  -4.9248903e+00   2.4767097e+02  -1.2096258e+01   2.5876774e+02   1.5788181e+02   1.4372806e+02   1.0707239e+01   3.8422258e+02   1.9158000e+01   2.7408387e+02   1.7649032e+00   4.4015419e+02   1.9492181e+01   2.8904032e+02  -6.0870968e-01   3.9648290e+02  -3.4647613e+00   3.3724710e+02   1.8457329e+01   2.2187484e+02   2.9911626e+01   4.7369097e+02   1.2048594e+01   1.2204742e+02   6.3288142e+01   2.3234387e+02   6.5053935e+00   2.4004742e+02   4.7855613e+00   1.5741516e+02   2.8174323e+00   3.8621548e+02   4.2169858e+01   2.1198355e+02  -1.8125548e+00   3.1680548e+02   2.8751690e+01   3.4624194e+02  -2.1202903e+01   2.3105097e+02   1.2988258e+00   4.2836774e+02   9.1902581e+00   3.4301088e+02   9.0922427e+00   4.8467903e+02   2.8678581e+01   3.6049032e+02   4.7940000e+00   2.8222000e+02   1.3329111e+02   6.6912903e+00   3.5960181e+01   3.9484774e+02   7.8125032e+00   3.1318548e+02  -3.5677419e+00   2.0740742e+02   6.4273535e+01   2.8391839e+02   1.2961690e+01   3.8461677e+02   1.0440981e+01   3.6999000e+02   2.0062413e+01   3.2034968e+02   1.4977187e+01   5.1225032e+02  -1.1600026e+01   4.2245968e+02   1.4551613e+00   4.0674968e+02   1.5105187e+01   2.1830484e+02   2.8707742e+00   3.7228677e+02   9.5470581e+00   3.9886839e+02   9.1092387e+00   5.0258065e+02   2.4110645e+01   4.3965065e+02  -1.0164955e+01   4.1804032e+02   4.2032258e+00   2.7188323e+02   1.5119226e+00   4.2153088e+02   1.1100643e+01   2.6950161e+02   5.5730968e+00   3.7958516e+02  -1.9722968e+00   4.8336097e+02   3.3391871e+00   5.1352806e+02   1.0227432e+01   3.9110548e+02   9.6680129e+00   2.6754387e+02   9.1216516e+00   2.4597323e+02   5.3754839e-02   2.9518710e+02   1.5655148e+02   8.6928161e+02   3.1660697e+01   6.7983161e+02   2.0418581e+00   2.4677258e+02   1.5470774e+01   3.0915088e+02   5.1371043e+01   4.3154677e+02   1.2138839e+01   4.3431088e+02   1.5528243e+01   3.6869065e+02   1.5717329e+01   7.6230355e+02   2.6785071e+01   1.9730088e+02   3.3690427e+00   4.2925226e+02   2.9524000e+00   4.0130088e+02  -8.0909573e+00   3.0934088e+02   1.6002584e+02   3.6220088e+02  -1.4442957e+01   2.5428065e+02   8.5265806e+00   2.9272088e+02  -4.3744557e+01   3.0226677e+02  -8.6568258e+00   3.8314000e+02  -1.0443135e+01   1.9051129e+02   8.7298129e+01   3.0287548e+02  -1.9830361e+01   2.5684871e+02   5.5403871e-01
   4.1275645e+02   8.9530323e+00   2.8587129e+02  -3.6000258e+00   3.8047129e+02  -1.4767058e+01   5.2358355e+02   6.4944516e-01   3.6218323e+02   2.2028245e+01   3.7119871e+02  -7.2039613e+00   3.7764355e+02  -1.7927742e+00   1.9042000e+02   2.5235110e+01   2.1055935e+02  -7.3960387e+00   1.8463355e+02   1.2415545e+02   3.4918161e+02  -1.1410981e+01   2.8601258e+02  -1.1751329e+01   2.7380935e+02  -2.7378065e-01   1.8230226e+02  -1.7108052e+01   1.7448903e+02   7.2864748e+01   3.2982088e+02  -1.8232557e+01   4.7681258e+02  -5.6353290e+00   2.6151484e+02   9.6623613e+00   2.4306677e+02   1.6675885e+02   2.4670355e+02   1.3011355e+00   3.6359871e+02  -9.4533806e+00   3.7735097e+02   2.3180516e+00   4.7629387e+02   1.0729394e+01   4.0119452e+02   9.5505677e+00   3.8134645e+02  -4.8451355e+00   1.8184065e+02   8.7369845e+01   3.8677613e+02   2.9844361e+01   4.4384839e+02  -1.4706258e+01   1.4275065e+02   1.3113350e+02   2.2695387e+02   1.0246271e+01   2.6915258e+02  -1.2355432e+01   2.8350645e+02   1.7956903e+01   2.6861097e+02  -3.3108129e+00   3.4967129e+02   7.5262968e+00   3.5262000e+02   4.6539484e+00   3.2007839e+02   3.3498581e+00   2.4070968e+02   7.0387097e+00   2.3567097e+02  -2.1996258e+01   2.3752774e+02   1.2049101e+02   1.5905806e+02   4.4808387e+00   3.4079258e+02   9.4824000e+00   2.7298387e+02  -3.0570968e+00   4.5706419e+02   2.6429381e+01   3.1637032e+02  -1.5215110e+01   3.9719290e+02  -1.2315613e+00   3.2557710e+02   2.1390929e+01   2.6572484e+02  -1.2746374e+01   4.9284097e+02   1.7566594e+01   1.2590742e+02   9.4319342e+01   2.5982387e+02   2.8269935e+00   2.1923742e+02  -1.1696387e+00   1.7941516e+02   1.4247432e+01   4.1359548e+02   1.5699458e+01   2.0364355e+02   1.8664645e+01   2.8589548e+02   2.1934490e+01   4.0452194e+02   1.5184697e+01   2.3034097e+02   7.7856258e+00   4.2169774e+02   6.1038581e+00   3.6253088e+02   2.1910643e+01   4.9252903e+02   5.8105806e+00   3.5772032e+02   1.0925600e+01   2.7717000e+02   1.5569511e+02   2.1301290e+01   1.3021381e+01   4.2079774e+02   1.6066503e+01   3.2066548e+02   4.8338581e+00   1.8864742e+02   7.1824335e+01   2.8443839e+02   2.7490090e+01   4.4500677e+02  -1.5802194e+00   3.7593000e+02   2.9707213e+01   4.0486968e+02   2.1405587e+01   4.6197032e+02  -1.9076258e+00   4.5297968e+02   2.0013561e+01   4.3602968e+02   1.9142787e+01   2.4835484e+02   2.9176774e+01   3.9581677e+02  -3.8553419e+00   3.8819839e+02   5.8228387e+00   4.8058065e+02   3.7820645e+01   5.2075065e+02  -3.2954839e-02   4.0480032e+02  -3.2075742e+00   2.8012323e+02   2.7472723e+01   4.4330088e+02   1.3359043e+01   3.0821161e+02  -1.4737032e+00   4.1892516e+02  -1.1194968e+00   4.3831097e+02   1.0133187e+01   4.8100806e+02   4.0829032e+01   4.2320548e+02  -7.3699871e+00   2.8378387e+02   2.8782452e+01   2.9773323e+02   1.7722955e+01   2.6628710e+02   1.1097348e+02   7.8047161e+02   2.0055497e+01   6.8765161e+02  -1.7303742e+01   2.4277258e+02  -1.2092258e+00   2.6363088e+02   3.3632643e+01   3.8187677e+02   1.5822439e+01   4.3721088e+02   4.4746243e+01   3.6711065e+02   2.2893729e+01   8.3396355e+02   3.2292271e+01   2.4530088e+02  -2.7609573e+00   4.3311226e+02  -1.8696400e+01   5.0368088e+02  -4.3813573e+00   3.5425088e+02   1.6552304e+02   3.2215088e+02   1.5381043e+01   2.2143065e+02   1.5345806e+00   2.3582088e+02  -3.4472557e+01   3.7145677e+02  -9.0020258e+00   3.3366000e+02   1.3475265e+01   2.3551129e+02   5.6358129e+01   3.0691548e+02  -9.7735613e+00   2.5899871e+02   4.0520387e+00
   4.2737645e+02   1.6434323e+00   2.8097129e+02   6.8819742e+00   3.6533129e+02   9.6341419e+00   5.7149355e+02  -2.6633548e+00   3.2633323e+02   1.0566245e+01   3.4505871e+02   2.8457239e+01   4.6164355e+02   2.2472258e+00   1.9323000e+02   9.1030968e-01   2.2916935e+02   3.9751613e+00   2.2944355e+02   1.4895065e+02   3.4603161e+02  -4.1589806e+00   3.0830258e+02   8.9547097e-01   2.6827935e+02  -1.3641381e+01   1.9126226e+02   9.1751484e+00   1.6429903e+02   5.0729948e+01   2.5863088e+02  -3.4735734e-01   4.8961258e+02   5.2106710e+00   2.5879484e+02  -5.4600387e+00   2.4039677e+02   1.6340245e+02   2.9075355e+02   3.2071355e+00   3.3988871e+02  -3.5065806e+00   3.8001097e+02   9.1052516e+00   4.8910387e+02   3.8045935e+00   3.9086452e+02   3.6376968e+01   3.7724645e+02   1.8628645e+00   1.7536065e+02   1.1359825e+02   3.6535613e+02  -9.0620387e+00   4.0869839e+02  -6.7442581e+00   1.4679065e+02   1.1038030e+02   2.1924387e+02   3.8630710e+00   2.2339258e+02  -4.5946323e+00   2.6474645e+02   1.4027703e+01   2.4042097e+02  -1.6725613e+01   3.1958129e+02   8.9334968e+00   3.3052000e+02  -5.0080516e+00   3.1159839e+02  -2.2617419e+00   2.0489968e+02  -1.1716490e+01   2.6253097e+02  -2.0235058e+01   3.0362774e+02   3.1823006e+01   1.6805806e+02  -7.7191613e+00   3.5298258e+02   4.0467200e+01   2.5750387e+02   1.2181303e+01   4.7268419e+02   5.0397806e+00   3.4823032e+02   4.8960903e+00   4.1148290e+02   2.8665239e+01   3.3824710e+02   4.4673290e+00   2.8087484e+02   1.2001626e+01   5.3969097e+02   2.9578594e+01   1.0847742e+02   5.8133742e+01   2.8558387e+02   1.0386194e+01   1.5994742e+02   3.1435613e+00   1.9217516e+02  -7.7233677e+00   3.5826548e+02   5.8858581e+00   2.2060355e+02   1.9547845e+01   2.7646548e+02   9.5488903e+00   4.0195194e+02  -4.1970323e-01   3.0024097e+02  -1.6336374e+01   4.4574774e+02  -3.4801419e+00   3.6858088e+02   1.0286643e+01   4.3210903e+02   9.5041806e+00   3.1277032e+02   1.5471600e+01   2.8336000e+02   1.4452991e+02   1.2111290e+01   5.3365806e+00   3.4708774e+02   2.2533032e+00   3.1585548e+02  -1.2501342e+01   1.9688742e+02   7.7405135e+01   2.9658839e+02  -8.6190968e-01   3.6100677e+02   1.6139781e+01   4.0870000e+02   1.8556129e+00   3.3248968e+02   2.5335987e+01   4.7025032e+02   1.3909974e+01   4.3459968e+02   1.7773961e+01   4.0069968e+02   2.0249187e+01   2.6573484e+02   9.1263742e+00   3.2581677e+02  -1.8925342e+01   3.8762839e+02   2.6208439e+01   4.3091065e+02   3.0654245e+01   4.4246065e+02   2.8320245e+01   4.4671032e+02   5.1996258e+00   2.7521323e+02   2.9155226e+00   3.9658088e+02   1.2516643e+01   3.2031161e+02  -3.6317032e+00   4.3425516e+02   4.1564103e+01   4.3570097e+02   1.3001987e+01   4.6581806e+02   5.0614232e+01   4.0910548e+02   2.3658013e+01   2.6559387e+02  -1.7623484e+00   2.8868323e+02   7.3969548e+00   3.1381710e+02   1.6049108e+02   8.2218161e+02   1.3286968e+00   6.0983161e+02   3.1018581e+00   2.4606258e+02   1.2875742e+00   2.7701088e+02   1.7232243e+01   3.8254677e+02   1.4058839e+01   4.6771088e+02   9.2062427e+00   3.3126065e+02   1.1501729e+01   7.9035355e+02   2.7541071e+01   2.2449088e+02  -4.7161573e+00   3.8392226e+02   1.3858800e+01   4.8377088e+02   6.2114427e+00   3.4287088e+02   1.6810344e+02   3.1311088e+02  -7.1357573e+00   2.3505065e+02   4.5349806e+00   2.6049088e+02  -2.5446157e+01   3.3426677e+02  -5.4682581e-01   3.6904000e+02   6.9248645e+00   2.8546129e+02  -4.2478710e+00   2.9339548e+02   5.2080387e+00   2.7770871e+02  -7.4447613e+00
   3.9246645e+02   4.0062323e+00   2.7916129e+02  -3.1132258e+00   3.5409129e+02   1.5103342e+01   5.7492355e+02   2.7322452e+00   3.3423323e+02  -1.4495755e+01   3.3919871e+02   5.0660387e+00   4.7206355e+02  -6.7263742e+00   2.1561000e+02   1.5119910e+01   2.5002935e+02   1.3496361e+01   2.1515355e+02   1.5471385e+02   3.0860161e+02  -2.0974581e+01   3.1473258e+02   1.9711071e+01   2.6299935e+02  -1.9838981e+01   2.0688226e+02   1.1554839e-01   1.7334903e+02   6.3525948e+01   3.0596088e+02  -1.7463757e+01   4.4074258e+02   2.3120271e+01   2.6236484e+02  -1.1595639e+01   2.5616677e+02   1.2123085e+02   2.4613355e+02   2.1496735e+01   3.4973871e+02  -1.8645806e+00   3.8958097e+02  -9.0348387e-02   4.6263387e+02  -1.6127806e+01   2.9267452e+02   7.7121677e+00   3.2205645e+02  -2.6771935e+01   1.4693065e+02   9.5402645e+01   3.3115613e+02   1.0003961e+01   3.4024839e+02  -2.0682581e+00   1.3427065e+02   1.1667190e+02   2.3862387e+02   4.2126710e+00   2.1192258e+02  -1.2470323e+00   2.5345645e+02  -3.9909677e-01   2.0961097e+02  -1.8730813e+01   3.4129129e+02  -7.6633032e+00   3.0686000e+02   1.2647484e+00   3.1030839e+02  -1.9588542e+01   2.3913968e+02  -3.0756903e+00   2.4324097e+02   2.3581419e+00   2.7376774e+02  -8.8819355e-01   1.6410806e+02   3.6683871e-01   3.4608258e+02   1.9192000e+00   2.6541387e+02   9.6885032e+00   5.2787419e+02  -1.7755419e+01   3.5466032e+02  -9.9830968e-01   3.8809290e+02   2.1776439e+01   3.3472710e+02   9.9389290e+00   2.8234484e+02   1.9024026e+01   5.6255097e+02   1.2297935e+00   9.7477419e+01   6.2253742e+01   2.9301387e+02  -6.5382065e+00   1.6851742e+02  -1.3162039e+01   1.5765516e+02   1.2282323e+00   3.4540548e+02  -4.7053419e+00   2.2188355e+02   1.5854452e+00   3.0251548e+02   6.8948903e+00   3.7428194e+02   9.3638968e+00   2.8124097e+02  -8.3863742e+00   4.5007774e+02   1.1883458e+01   3.6087088e+02   3.2903443e+01   4.5924903e+02   3.0812981e+01   3.1977032e+02   1.7716000e+00   2.8022000e+02   1.3302111e+02   1.7812903e+00   9.6329806e+00   3.0879774e+02   6.3565032e+00   2.7037548e+02  -7.1294194e-01   1.8307742e+02   8.4219935e+01   2.7381839e+02   1.1769690e+01   3.1766677e+02  -1.7203019e+01   3.9011000e+02   9.8128129e+00   3.4025968e+02   1.7284387e+01   4.6930032e+02   7.7959742e+00   4.4973968e+02   1.5422761e+01   3.9307968e+02   3.4387871e+00   2.5288484e+02   2.3814374e+01   3.2019677e+02   2.1942581e+00   3.5548839e+02   7.1096387e+00   4.4934065e+02   1.1229845e+01   4.4742065e+02   8.3134452e+00   3.9761032e+02   9.5076258e+00   2.8421323e+02   1.1865523e+01   4.2972088e+02   2.4535443e+01   2.9726161e+02   1.0502297e+01   4.0135516e+02   7.0061032e+00   4.7360097e+02   2.1929987e+01   4.9947806e+02   4.4021432e+01   3.5334548e+02  -1.2118710e-01   2.8464387e+02   2.5713652e+01   2.7078323e+02   4.3089548e+00   3.0370710e+02   1.4550988e+02   8.1551161e+02   3.1202297e+01   6.2747161e+02   2.4050658e+01   2.8453258e+02   1.5159974e+01   2.6734088e+02   2.7005843e+01   4.0506677e+02   7.9172387e+00   4.0611088e+02   1.6284243e+01   3.0416065e+02   1.8089729e+01   9.1368355e+02   3.8254671e+01   2.2077088e+02   1.3441443e+01   4.0792226e+02  -2.9612000e+00   5.1191088e+02   1.5100243e+01   2.9749088e+02   1.9944384e+02   3.5315088e+02   7.6110427e+00   2.0171065e+02   2.4822181e+01   3.2053088e+02  -8.9193573e+00   3.5383677e+02   1.1675742e+00   3.0662000e+02  -7.1215355e+00   2.9179129e+02   1.0057290e+00   2.7182548e+02  -6.4963613e+00   2.4970871e+02   1.7523871e-01
   3.5385645e+02   7.6650323e+00   2.8345129e+02  -5.8864258e+00   3.5219129e+02   4.7253419e+00   5.5511355e+02  -2.1629548e+00   3.2718323e+02   2.5068245e+01   3.3643871e+02  -3.4731613e+00   4.5373355e+02   1.9550026e+01   2.0470000e+02  -7.1729032e-01   2.2645935e+02  -2.4808039e+01   1.9291355e+02   1.0758305e+02   2.9603161e+02  -2.2928981e+01   3.4020258e+02   7.6334710e+00   2.3541935e+02  -1.1682581e+01   2.0916226e+02  -1.2546852e+01   1.6429903e+02   6.9919948e+01   3.1253088e+02  -1.1393573e+00   4.8167258e+02   2.7705871e+01   3.0089484e+02   1.4651961e+01   2.5516677e+02   1.9093085e+02   2.6894355e+02   1.0811935e+01   3.3864871e+02  -9.7738065e-01   3.9358097e+02   8.4496516e+00   5.3639387e+02   2.0121394e+01   4.1409452e+02   4.8985677e+00   3.1595645e+02  -3.5993935e+01   1.6308065e+02   9.6780645e+01   4.1115613e+02   3.1739613e+00   4.2964839e+02   1.0829742e+01   1.5265065e+02   1.0043150e+02   2.1557387e+02  -1.4513329e+01   2.6506258e+02   3.8817677e+00   2.9098645e+02   8.7885032e+00   2.1032097e+02   1.0212387e+01   3.0886129e+02   5.4110968e+00   3.4033000e+02   9.4471484e+00   2.1478839e+02   1.1393058e+01   2.4442968e+02   1.0021110e+01   2.3300097e+02   9.7473419e+00   2.6995774e+02   1.7036606e+01   1.8010806e+02  -7.8731613e+00   3.5965258e+02  -6.4064000e+00   2.5536387e+02  -8.3749677e-01   4.9520419e+02   3.3281806e+00   3.2228032e+02   4.6920903e+00   3.6543290e+02  -4.3607613e+00   3.1096710e+02   1.1989729e+01   3.2406484e+02   7.3964258e+00   4.5036097e+02  -3.4650065e+00   8.7717419e+01   6.4514542e+01   3.5101387e+02  -7.3182065e+00   1.9618742e+02  -1.6156387e+00   1.7798516e+02  -3.9816774e-01   3.4983548e+02   3.8902581e+00   2.0074355e+02   2.5476645e+01   3.2023548e+02   1.4857290e+01   4.1338194e+02   1.8425897e+01   2.8581097e+02   3.2968026e+01   4.5641774e+02  -5.9537419e+00   3.7463088e+02   3.6992643e+01   4.0552903e+02   1.8010581e+01   3.2325032e+02   1.5832000e+00   2.8603000e+02   1.2874631e+02   1.5161290e+01   3.2182581e+01   2.9594774e+02   2.3674503e+01   2.5804548e+02   3.9834581e+00   1.7450742e+02   8.0335535e+01   2.6796839e+02   3.8076903e+00   3.4528677e+02   1.4373806e+00   3.8752000e+02   9.0800129e+00   3.4901968e+02   3.6343587e+01   4.8802032e+02   8.1837419e-01   4.1192968e+02   1.7157561e+01   3.8983968e+02   1.9787987e+01   2.4940484e+02  -6.9572258e+00   3.7247677e+02   1.1391858e+01   3.4567839e+02   2.9794439e+01   4.2948065e+02   5.6686452e+00   4.4870065e+02  -3.5589548e+00   4.6014032e+02  -1.2494774e+01   2.8488323e+02   8.8519226e+00   4.0034088e+02   9.7458427e+00   2.9931161e+02   4.5282968e+00   3.9658516e+02   3.1977032e+00   5.0312097e+02   5.0883871e+00   5.1971806e+02   3.0682232e+01   3.7258548e+02   2.7009613e+01   2.5921387e+02   1.1598052e+01   2.7044323e+02   1.7956155e+01   2.6186710e+02   1.7664708e+02   7.6908161e+02   2.6866697e+01   6.2093161e+02   5.4033858e+01   2.9187258e+02   1.3192774e+01   2.5506088e+02   3.7508243e+01   4.2954677e+02  -3.4211613e+00   4.3661088e+02   1.1994243e+01   3.3974065e+02   6.8733290e+00   8.4954355e+02   4.0805871e+01   2.4277088e+02   3.2161443e+01   3.9773226e+02   2.5640000e+00   4.9387088e+02  -2.6865573e+00   3.0553088e+02   1.6223064e+02   3.1558088e+02  -1.5193357e+01   2.7438065e+02  -9.1314194e+00   2.6534088e+02  -1.1741573e+00   3.2911677e+02   4.2451742e+00   3.6295000e+02   6.9420645e+00   2.7884129e+02   1.9891729e+01   2.7072548e+02   2.5016387e+00   2.3903871e+02   4.6488387e+00
   2.9132645e+02   2.9974323e+00   2.9964129e+02  -2.6616258e+00   3.6095129e+02  -1.3875458e+01   5.4673355e+02   1.0127445e+01   3.3818323e+02   2.6528245e+01   4.2771871e+02   2.7564439e+01   4.4421355e+02  -5.6383742e+00   2.0627000e+02   1.0571097e+00   2.6440935e+02   6.2959613e+00   2.3691355e+02   1.0840305e+02   2.9513161e+02   1.2863019e+01   3.5425258e+02   1.0079471e+01   2.7818935e+02   9.9581935e-01   2.3930226e+02   5.8519484e+00   2.1139903e+02   8.5011948e+01   2.7430088e+02  -1.3600957e+01   4.7901258e+02  -3.7081329e+01   2.8284484e+02  -1.7334039e+01   2.2935677e+02   1.7352565e+02   2.4484355e+02  -8.5900645e+00   3.3207871e+02   5.7382194e+00   3.6568097e+02  -4.7483484e+00   4.0172387e+02  -1.0650065e+00   3.9257452e+02  -1.0619832e+01   3.6443645e+02  -2.7642335e+01   1.4612065e+02   9.5037445e+01   3.7154613e+02  -1.8937239e+01   4.0789839e+02  -9.1802581e+00   1.4132065e+02   1.4533790e+02   2.3314387e+02  -1.4388929e+01   2.3430258e+02  -1.3757432e+01   2.4074645e+02   7.2777032e+00   2.2770097e+02  -2.4180129e+00   3.2381129e+02   8.2509677e-01   3.2691000e+02  -1.1819252e+01   2.2583839e+02  -1.1210942e+01   2.1685968e+02  -2.4343290e+01   2.3210097e+02  -7.0906581e+00   2.9481774e+02   6.4278065e+00   1.5872806e+02  -1.2542761e+01   4.3155258e+02  -7.1584000e+00   2.0498387e+02   1.7292903e+01   5.3020419e+02   2.4338181e+01   3.5075032e+02   8.7444903e+00   3.6876290e+02   4.7028387e+00   3.4943710e+02   9.1921290e+00   3.0944484e+02   1.3566026e+01   5.2598097e+02   7.1053935e+00   1.2209742e+02   4.8624142e+01   3.3539387e+02   9.1713935e+00   2.0647742e+02   5.4711613e+00   1.8193516e+02   1.5715832e+01   3.6374548e+02   3.6874581e+00   2.7683355e+02   1.0389445e+01   2.9261548e+02  -8.0331097e+00   4.5971194e+02   1.9999497e+01   2.7167097e+02   5.3999226e+01   4.3612774e+02   3.1859458e+01   3.8353088e+02  -1.3393573e+00   3.7486903e+02   5.4133806e+00   3.7144032e+02   4.9180000e+00   2.7079000e+02   1.5682551e+02   2.1731290e+01   2.1896981e+01   3.6779774e+02  -2.6934968e+00   2.6733548e+02   2.4480258e+01   1.9340742e+02   7.2253535e+01   4.1110839e+02  -5.7335097e+00   3.7919677e+02   1.1344581e+01   3.7564000e+02   1.5200413e+01   3.3748968e+02   3.8835987e+01   4.3363032e+02   1.1359574e+01   3.5711968e+02   3.5423613e+00   4.4478968e+02   2.5771987e+01   2.6016484e+02   9.9519742e+00   4.0581677e+02   2.8146581e+00   3.6357839e+02   7.5524387e+00   5.2667065e+02   2.7463445e+01   4.3451065e+02   1.1296245e+01   4.2180032e+02   1.1002426e+01   2.9297323e+02  -3.0252774e+00   4.6568088e+02  -5.0513573e+00   3.1697161e+02   7.1554968e+00   3.9306516e+02  -1.0290697e+01   4.3579097e+02   1.8994787e+01   5.7385806e+02   3.6311032e+01   4.2472548e+02   2.0218413e+01   2.0140387e+02  -1.1971484e+00   2.9573323e+02   5.6429548e+00   2.8965710e+02   1.2068388e+02   7.4799161e+02   3.1843897e+01   6.1174161e+02   1.8669058e+01   2.8334258e+02   1.2785174e+01   2.2049088e+02   4.3273843e+01   3.9249677e+02  -4.3171613e+00   3.9576088e+02   1.8812243e+01   3.5853065e+02   1.4050129e+01   8.2663355e+02   3.1258671e+01   2.4749088e+02   1.0733843e+01   4.1825226e+02  -2.3576000e+00   4.4901088e+02   9.8522427e+00   3.1606088e+02   1.6433824e+02   3.0787088e+02  -1.6806557e+01   2.5862065e+02  -1.1820619e+01   2.3182088e+02  -3.4012557e+01   2.9249677e+02  -1.1445226e+01   4.0971000e+02  -7.8487355e+00   2.9537129e+02  -3.8067097e-01   3.1972548e+02   7.5816387e+00   2.6103871e+02   8.3883871e-01
   3.1194645e+02   4.2578323e+00   2.6364129e+02   8.8837419e-01   3.3081129e+02  -9.1342581e+00   4.4811355e+02   3.5970452e+00   3.2937323e+02   1.6563045e+01   4.3033871e+02   1.1774839e+01   3.7545355e+02  -1.8975742e+00   2.3870000e+02   1.2512710e+01   2.3583935e+02  -8.4684387e+00   1.7044355e+02   9.5190645e+01   2.7841161e+02   5.0606194e+00   3.5563258e+02  -2.2092903e-01   2.5613935e+02   3.6598194e+00   1.8121226e+02  -4.8308516e+00   1.7958903e+02   5.9366748e+01   3.1834088e+02  -7.5541573e+00   4.7161258e+02   1.5050671e+01   2.6360484e+02  -2.5654839e+01   2.5101677e+02   1.6764285e+02   2.6956355e+02   2.3823355e+00   3.7493871e+02   1.0969419e+01   4.0173097e+02  -8.5423484e+00   5.0853387e+02  -1.1369806e+01   4.1424452e+02   2.0076568e+01   4.1024645e+02  -1.6967135e+01   1.7341065e+02   1.1823425e+02   3.5639613e+02   6.4647613e+00   4.7299839e+02  -7.5382581e+00   1.5013065e+02   1.2673310e+02   2.3519387e+02  -4.6292903e-01   2.5035258e+02  -1.1891432e+01   2.9574645e+02   1.6257703e+01   2.5499097e+02   6.9187871e+00   3.5443129e+02   7.6549677e-01   3.5791000e+02  -5.5792516e+00   2.2207839e+02   3.6598581e+00   2.1727968e+02   7.0031097e+00   2.1196097e+02   2.9005419e+00   3.5876774e+02  -4.8281935e+00   1.5591806e+02   2.3442039e+01   4.2050258e+02   1.6105600e+01   2.1893387e+02   1.3596903e+01   5.1420419e+02  -1.4718194e+00   3.3223032e+02   8.9360903e+00   3.2114290e+02   1.8992439e+01   3.6391710e+02   3.3133729e+01   2.6382484e+02   8.4056258e+00   4.5412097e+02  -1.3055806e+01   1.3714742e+02   6.8650142e+01   2.8344387e+02   5.2773935e+00   2.0685742e+02   2.5490761e+01   1.7355516e+02  -2.5637677e+00   3.6450548e+02   3.3576658e+01   2.8579355e+02   1.8126452e+00   2.7565548e+02   3.2283690e+01   5.0095194e+02   3.4202968e+00   3.0448097e+02   1.2844258e+00   4.3836774e+02   1.5730258e+01   3.9096088e+02   1.5736243e+01   3.6895903e+02   2.9796181e+01   3.7872032e+02  -4.7544000e+00   2.3427000e+02   1.1450711e+02   1.5111290e+01   2.4946581e+01   3.6194774e+02   1.4064503e+01   2.5842548e+02  -8.5694194e-01   2.1088742e+02   1.2318514e+02   3.1253839e+02  -1.0467910e+01   3.8261677e+02   7.9309806e+00   3.7170000e+02   3.1656129e+00   3.4296968e+02   5.6875871e+00   4.7935032e+02   1.7019742e+00   4.0778968e+02   7.6287613e+00   4.3017968e+02   2.8700787e+01   2.6392484e+02  -2.8788258e+00   3.5505677e+02   2.4454581e+00   3.6262839e+02   2.2984387e+00   5.3400065e+02   4.8267045e+01   4.3913065e+02  -1.8603355e+01   4.7714032e+02   7.6522581e-01   2.8926323e+02  -6.4984774e+00   4.8263088e+02   9.0126427e+00   2.7369161e+02   1.5287897e+01   4.1482516e+02   2.1688503e+01   4.3708097e+02  -3.1084129e+00   5.1081806e+02   4.3064232e+01   3.9229548e+02   7.3828129e+00   2.7040387e+02   8.0928516e+00   2.9306323e+02   7.5265548e+00   3.4402710e+02   1.6917428e+02   8.2266161e+02   3.5820297e+01   6.3274161e+02   4.4629058e+01   2.8167258e+02   3.8918774e+01   2.7334088e+02   2.9805843e+01   3.3259677e+02   1.0976484e+02   4.6841088e+02  -1.6997573e+00   3.6763065e+02   5.3221290e+00   7.9625355e+02   2.6739071e+01   2.1511088e+02  -6.2457573e+00   4.2187226e+02   1.1628000e+00   4.9391088e+02   8.8024266e-01   3.1672088e+02   1.5809544e+02   2.7839088e+02   5.5018427e+00   2.2219065e+02  -7.0562194e+00   2.3791088e+02  -2.4069757e+01   2.8083677e+02  -3.5124258e+00   3.6443000e+02   5.4436645e+00   3.4765129e+02   5.8669290e+00   3.0077548e+02  -1.6812361e+01   2.5570871e+02   8.8852387e+00
   3.7813645e+02   2.1582632e+01   2.9583129e+02  -1.5016826e+01   3.8547129e+02   7.1629419e+00   5.1420355e+02   7.5398452e+00   3.6995323e+02   1.9986645e+01   4.3566871e+02  -4.8815613e+00   3.9330355e+02   6.9544258e+00   1.7332000e+02   1.0731097e+00   2.5778935e+02  -2.1244387e+00   2.0091355e+02   8.7853045e+01   3.5332161e+02   2.2677819e+01   3.1939258e+02   1.1818271e+01   2.8480935e+02   9.6562194e+00   2.0449226e+02  -1.3173252e+01   1.7867903e+02   7.8959548e+01   3.0172088e+02  -1.2984557e+01   4.5007258e+02   1.2433871e+01   2.7155484e+02  -7.2408387e+00   2.3649677e+02   1.4752445e+02   2.3308355e+02   1.3540735e+01   3.5245871e+02  -1.9752181e+01   3.6887097e+02  -1.7523548e+01   4.7458387e+02  -2.5413806e+01   3.9381452e+02  -1.4289032e+01   3.3834645e+02  -2.4935135e+01   1.5355065e+02   5.5963045e+01   3.6177613e+02  -2.6925639e+01   3.6279839e+02  -3.2225806e-01   1.3803065e+02   8.0221097e+01   1.9381387e+02  -5.7225290e+00   2.3868258e+02  -5.4378323e+00   2.7083645e+02   1.9970503e+01   2.3746097e+02  -1.0958813e+01   3.0067129e+02   1.9162968e+00   3.3719000e+02  -4.7816516e+00   2.3678839e+02  -3.1369419e+00   2.3508968e+02  -2.0816903e+00   1.9415097e+02  -9.8646581e+00   3.7124774e+02  -4.1565935e+00   1.8415806e+02   4.3828387e+00   4.0593258e+02   2.4131200e+01   2.3565387e+02  -1.6906968e+00   4.9692419e+02  -6.6694194e+00   3.0190032e+02   1.3512490e+01   3.1967290e+02   1.6820039e+01   3.5138710e+02   2.6566129e+01   2.6853484e+02   6.1288258e+00   3.6284097e+02   4.4865935e+00   1.2966742e+02   7.8398542e+01   2.5601387e+02  -4.5282065e+00   2.2328742e+02  -2.4036387e+00   1.3826516e+02  -4.8905677e+00   3.6745548e+02   1.2580658e+01   1.8826355e+02   1.2275045e+01   2.8185548e+02  -1.9823097e+00   4.2109194e+02   2.1390968e+00   2.7119097e+02   1.4947626e+01   4.2388774e+02   2.7886581e+00   3.4639088e+02   3.0821843e+01   4.3719903e+02   1.4526981e+01   3.7115032e+02   1.8561200e+01   2.6617000e+02   1.4167511e+02   1.7812903e+00   1.5772981e+01   4.1741774e+02   1.9196903e+01   2.1247548e+02   1.2729058e+01   2.3512742e+02   1.1205594e+02   2.7772839e+02   2.0796890e+01   3.9971677e+02   1.2082981e+01   3.5646000e+02  -2.0555187e+01   3.3096968e+02   2.2457587e+01   4.4621032e+02   7.8331742e+00   4.2097968e+02   1.9813561e+01   4.2793968e+02   2.7899871e+00   2.4807484e+02   6.7917419e-01   3.9190677e+02  -2.0725419e+00   3.6205839e+02   9.3940387e+00   5.1619065e+02   1.7261845e+01   4.6175065e+02   8.5470452e+00   4.8194032e+02  -3.7187742e+00   2.9345323e+02   6.5963226e+00   5.1849088e+02   2.3533843e+01   2.8826161e+02   1.2882297e+01   4.5735516e+02  -3.6638968e+00   4.8536097e+02   3.1699187e+01   5.0247806e+02   4.2541432e+01   3.8424548e+02   1.0596813e+01   2.4492387e+02  -5.3874839e-01   2.4706323e+02   1.2726555e+01   3.1860710e+02   1.5320788e+02   7.9247161e+02   1.9135497e+01   5.5965161e+02   2.4566258e+01   2.7606258e+02   1.4175742e+00   2.9868088e+02   4.3258643e+01   2.3154677e+02   1.9317884e+02   4.7696088e+02  -1.0883757e+01   3.5942065e+02   1.3088929e+01   8.0444355e+02   1.3513871e+01   2.0230088e+02  -6.3609573e+00   3.2302226e+02   8.1608000e+00   4.8187088e+02   8.6934427e+00   3.0396088e+02   1.8130624e+02   3.0877088e+02   8.5014427e+00   2.2857065e+02  -2.3266194e+00   2.8172088e+02  -2.4384557e+01   3.0935677e+02  -1.1704026e+01   3.3790000e+02  -4.2939355e+00   3.3832129e+02  -7.8666710e+00   3.0772548e+02   1.3351639e+01   2.4994871e+02  -6.9339613e+00
   3.2280645e+02   3.8590323e+00   3.0230129e+02  -6.7244258e+00   3.4300129e+02  -4.9594581e+00   4.5420355e+02   2.0098452e+00   3.2728323e+02   1.7440245e+01   4.0133871e+02  -1.4185161e+01   3.7578355e+02   7.6025806e-02   1.8680000e+02  -3.3352903e+00   2.0855935e+02  -8.9603871e-01   1.6772355e+02   1.1526825e+02   2.8794161e+02  -1.0421781e+01   2.7130258e+02  -7.0445290e+00   2.4651935e+02  -1.5240581e+01   1.7764226e+02  -1.5645252e+01   1.6491903e+02   7.6300348e+01   2.9234088e+02  -1.9941573e+00   4.9941258e+02  -2.3733290e+00   2.9474484e+02   3.9039613e+00   2.5687677e+02   1.5694405e+02   2.6884355e+02   1.4299935e+01   4.1021871e+02   4.1470194e+00   3.9987097e+02   8.1364516e+00   5.1153387e+02  -3.0398065e+00   4.2024452e+02   2.1596568e+01   4.1286645e+02   6.4432645e+00   1.6789065e+02   1.2715585e+02   4.0144613e+02   1.8860761e+01   4.4744839e+02  -6.9442581e+00   1.5818065e+02   1.0751910e+02   2.4957387e+02   2.9566710e+00   2.3663258e+02  -2.4138323e+00   2.6712645e+02   5.6973032e+00   2.2780097e+02   1.7623987e+01   3.4629129e+02   1.8126697e+01   3.2829000e+02   1.4103484e+00   2.6611839e+02  -1.3293342e+01   2.6713968e+02  -8.3656903e+00   2.5910097e+02  -2.1060658e+01   3.3990774e+02  -3.3193935e+00   1.5981806e+02   9.9900387e+00   3.6846258e+02   1.2038800e+01   2.7679387e+02   3.2581032e+00   4.6630419e+02   2.2260181e+01   3.0137032e+02   5.5489032e-01   3.9219290e+02  -3.2615613e+00   3.1462710e+02   1.9886929e+01   2.5615484e+02   3.8292258e+00   4.5079097e+02   1.0205935e+00   1.2919742e+02   9.1956142e+01   2.7896387e+02   5.4457935e+00   2.0880742e+02  -7.1952387e+00   1.8712516e+02  -5.5593677e+00   3.4336548e+02   9.2678581e+00   2.0831355e+02   1.5961045e+01   2.7213548e+02   3.7465290e+01   4.3457194e+02   5.6806968e+00   2.7072097e+02   2.4265226e+01   4.1217774e+02   4.2015458e+01   3.8025088e+02  -8.9369573e+00   5.0167903e+02   1.4698581e+01   3.6306032e+02   2.8258400e+01   2.7217000e+02   1.6895511e+02   2.4161290e+01   1.5462581e+01   3.6746774e+02  -5.4770968e+00   2.4347548e+02   6.2490581e+00   2.3031742e+02   1.0963074e+02   2.7343839e+02   3.6090090e+01   3.7766677e+02  -5.0530194e+00   3.1511000e+02   1.0102813e+01   3.7825968e+02   1.3344387e+01   4.8921032e+02   5.7731742e+00   4.0721968e+02   9.6343613e+00   4.2978968e+02   3.4831987e+01   2.4907484e+02   1.5879174e+01   3.8890677e+02  -5.0225419e+00   3.7895839e+02   2.6620387e+00   4.8039065e+02   2.3835845e+01   5.0442065e+02   1.3983445e+01   4.4790032e+02   1.3294426e+01   3.1531323e+02   4.8475226e+00   4.7725088e+02   9.3530427e+00   3.0512161e+02  -9.1265032e+00   4.1249516e+02   9.3949032e+00   4.4808097e+02   1.3731587e+01   4.8795806e+02   2.6373032e+01   4.2324548e+02   3.4666813e+01   3.0154387e+02  -4.1683484e+00   2.4735323e+02   1.5703355e+01   2.9718710e+02   1.6445148e+02   7.6447161e+02   2.4475497e+01   5.5038161e+02  -1.6512142e+01   2.9058258e+02   3.4775974e+01   2.7968088e+02   3.7868643e+01   2.7944677e+02   1.6453684e+02   4.6326088e+02   2.0812243e+01   3.4737065e+02   3.0529290e+00   7.9973355e+02   2.1030671e+01   2.0182088e+02   5.0974427e+00   3.8825226e+02   1.2372400e+01   4.9196088e+02   2.6562427e+00   3.1149088e+02   1.8551384e+02   3.2672088e+02   4.2554427e+00   2.0838065e+02   4.9085806e+00   2.9944088e+02  -3.9132157e+01   2.7854677e+02   3.0507742e+00   3.4290000e+02  -1.7983935e+01   3.1360129e+02  -1.2889071e+01   3.1996548e+02  -7.6775613e+00   2.8361871e+02  -1.4297561e+01
   4.0404645e+02  -5.4016774e-01   2.9397129e+02   4.4619742e+00   3.3828129e+02   3.0781419e+00   4.5701355e+02  -1.0749548e+00   3.8552323e+02   2.1071045e+01   3.7995871e+02   5.4252387e+00   3.9292355e+02   1.5744826e+01   1.9442000e+02  -5.2748903e+00   2.0769935e+02   2.7402761e+01   1.9653355e+02   1.2415345e+02   3.9999161e+02  -9.5257806e+00   2.8573258e+02  -7.4389290e+00   2.5332935e+02   1.2454619e+01   2.0064226e+02   4.2474839e-01   2.0224903e+02   8.6883948e+01   2.7330088e+02  -2.6520957e+01   4.3701258e+02   1.7278671e+01   2.6932484e+02  -1.2542439e+01   2.2296677e+02   1.6184685e+02   2.6651355e+02  -2.5233665e+01   3.5307871e+02  -7.9017806e+00   3.5316097e+02   1.3583252e+01   4.6782387e+02   1.9869935e+00   3.6638452e+02  -6.6646323e+00   3.5795645e+02  -1.1353935e+01   1.7693065e+02   9.4242645e+01   3.4106613e+02  -1.1458839e+01   3.7854839e+02  -9.8822581e+00   1.3584065e+02   8.9736297e+01   2.1952387e+02  -1.1399329e+01   2.1501258e+02  -1.5734232e+01   2.6759645e+02   3.8497032e+00   2.4723097e+02  -1.1204129e+00   3.1929129e+02   2.1286697e+01   3.0486000e+02  -9.1452516e+00   2.3226839e+02  -1.3625342e+01   2.3394968e+02  -9.5049032e-01   2.1229097e+02  -1.9025858e+01   3.5086774e+02  -1.8296194e+01   1.6886806e+02   5.9360387e+00   4.0655258e+02   1.4601600e+01   2.6489387e+02   4.5401032e+00   4.8420419e+02   3.6881806e+00   3.0499032e+02  -1.4947097e+00   4.2005290e+02   3.3596387e+00   3.4496710e+02   4.2697290e+00   2.3339484e+02   1.1180026e+01   5.0131097e+02   3.3128994e+01   1.1543742e+02   8.5196942e+01   2.4182387e+02  -5.5830065e+00   2.1466742e+02   1.1055961e+01   2.0874516e+02  -1.4289677e+00   3.9869548e+02   1.6511458e+01   2.3226355e+02   6.6650452e+00   2.6689548e+02   8.2144903e+00   3.7776194e+02   3.6554968e+00   2.5505097e+02  -1.3411742e+00   4.0550774e+02   1.5449058e+01   3.6487088e+02   1.3583443e+01   5.3086903e+02   1.4133806e+00   3.5772032e+02   4.5956000e+00   2.7255000e+02   1.3473471e+02   1.3831290e+01   6.4289806e+00   3.9822774e+02   1.6062103e+01   2.8999548e+02   3.9574581e+00   2.0764742e+02   7.8014335e+01   2.9172839e+02   9.0068903e+00   3.8723677e+02   8.0813806e+00   3.5181000e+02   1.4466813e+01   3.7696968e+02   2.0587587e+01   4.4802032e+02   2.9183742e+00   3.4978968e+02   2.0418761e+01   4.6436968e+02   2.1355587e+01   2.3478484e+02   1.0312374e+01   3.6447677e+02  -1.8828142e+01   3.9548839e+02   1.0769639e+01   4.5486065e+02   3.5482452e+00   4.1508065e+02   2.8006452e+00   4.5328032e+02  -1.2275974e+01   2.9150323e+02   7.6623226e+00   4.4849088e+02  -1.0561573e+00   2.8664161e+02   2.1491897e+01   4.5016516e+02  -5.7086968e+00   4.6312097e+02  -3.7116129e+00   5.4557806e+02   3.9953432e+01   4.1010548e+02   2.1578013e+01   2.5459387e+02   1.0307652e+01   2.9892323e+02  -1.1822452e+00   3.1786710e+02   1.2110708e+02   7.9423161e+02   1.0334697e+01   6.3311161e+02   9.9594581e+00   2.8510258e+02   7.0743742e+00   2.8044088e+02   3.7617843e+01   2.9054677e+02   1.6255884e+02   4.7471088e+02   3.1546243e+01   3.8505065e+02   1.1828529e+01   7.8706355e+02   8.4742710e+00   2.1849088e+02   3.9538427e+00   4.2006226e+02   2.4347600e+01   4.3206088e+02   1.1258243e+01   3.2615088e+02   2.1753104e+02   3.3649088e+02   2.9438427e+00   2.5376065e+02  -4.4318194e+00   2.8401088e+02  -1.0287757e+01   2.9230677e+02   2.0429974e+01   3.7447000e+02   4.0046452e-01   3.3070129e+02  -5.3970710e+00   2.8130548e+02  -3.2047613e+00   2.8880871e+02  -2.2522761e+01
   3.9594645e+02  -2.2462168e+01   2.9892129e+02   4.3959742e+00   3.6343129e+02   1.3561419e+00   5.1549355e+02  -1.7223355e+01   3.2409323e+02   2.8454452e+00   3.2552871e+02   7.1596387e+00   3.6926355e+02   4.6376258e+00   1.7689000e+02   4.2675097e+00   1.9269935e+02  -1.4017239e+01   2.1701355e+02   1.2775505e+02   3.1094161e+02  -1.4781781e+01   2.6111258e+02  -2.9493290e+00   2.2670935e+02  -4.1757806e+00   2.0754226e+02  -3.7472516e+00   1.6129903e+02   5.3539948e+01   2.6444088e+02   1.8978427e+00   4.8687258e+02   2.8359871e+01   3.1294484e+02  -4.0720387e+00   2.5673677e+02   2.0899525e+02   3.1332355e+02   1.5691535e+01   3.9631871e+02   9.7901935e-01   4.2425097e+02   1.3706052e+01   4.9529387e+02   1.4019394e+01   4.3576452e+02  -1.3050323e+00   4.0776645e+02  -1.8187355e+00   1.8622065e+02   1.0744945e+02   4.0792613e+02   8.6723613e+00   4.3159839e+02   2.0923742e+01   1.5241065e+02   1.2017070e+02   2.6019387e+02  -6.3629290e+00   2.3544258e+02  -2.7863226e-01   2.6988645e+02   6.4265032e+00   2.3146097e+02   2.1661187e+01   3.5386129e+02   1.0041097e+01   4.0081000e+02  -2.1512516e+00   2.4954839e+02   8.7022581e+00   2.4651968e+02   7.1390968e-01   2.5105097e+02  -1.6366658e+01   3.2043774e+02  -9.0017935e+00   1.7296806e+02  -3.4419613e+00   3.9717258e+02   8.3120000e+00   2.8550387e+02  -4.5286968e+00   4.7382419e+02  -7.6214194e+00   3.5766032e+02  -1.0378310e+01   4.1133290e+02   1.1727239e+01   3.3338710e+02   1.4666129e+01   2.4648484e+02   1.1412826e+01   5.3507097e+02  -6.3818065e+00   1.2304742e+02   7.0638142e+01   2.6648387e+02   7.0141935e+00   1.7623742e+02  -1.6729639e+01   1.5574516e+02   6.1410323e+00   4.2221548e+02   2.9009858e+01   2.1688355e+02   9.9454452e+00   3.0251548e+02   1.0174890e+01   3.7100194e+02   2.3866297e+01   2.1800097e+02   9.5828258e+00   4.4498774e+02   8.5306581e+00   3.6444088e+02   1.6667843e+01   4.4752903e+02   2.4600581e+01   3.1301032e+02   1.3452400e+01   2.7827000e+02   1.5070711e+02   1.5541290e+01   2.2021806e+00   3.6751774e+02   8.8589032e+00   3.1128548e+02   1.2824258e+01   1.7869742e+02   8.1050335e+01   2.8891839e+02   9.1816903e+00   4.0595677e+02  -1.0696219e+01   3.7540000e+02   1.7629613e+01   3.3396968e+02   9.1175871e+00   4.2344032e+02  -2.6852258e+00   4.1097968e+02   1.8613561e+01   4.5983968e+02   1.8097987e+01   2.3202484e+02   1.6203174e+01   3.3919677e+02   1.5764258e+01   3.9286839e+02  -2.2310761e+01   4.0467065e+02   1.4613445e+01   4.4337065e+02   3.1074452e+00   4.3247032e+02   1.6688258e+00   2.8836323e+02   1.7673523e+01   3.9130088e+02   1.7749043e+01   3.0497161e+02   2.0305497e+01   4.4020516e+02   1.7178103e+01   4.2498097e+02  -3.6604129e+00   4.8704806e+02   2.6255832e+01   3.8529548e+02   2.3422813e+01   2.6021387e+02   2.1518052e+01   2.9954323e+02   1.3148155e+01   2.7155710e+02   1.1002188e+02   7.6428161e+02   1.9606968e+00   5.9729161e+02   1.5375058e+01   2.7410258e+02   1.8234374e+01   2.9087088e+02   3.5553443e+01   2.5130677e+02   1.4626804e+02   4.8331088e+02   2.9808243e+01   3.3784065e+02   3.2975329e+01   8.3858355e+02   1.1212671e+01   1.9311088e+02   9.7942427e+00   3.7211226e+02  -9.4764000e+00   4.8963088e+02   2.9692643e+01   2.9239088e+02   1.7519184e+02   3.2039088e+02   7.4718427e+00   2.4314065e+02   1.5797781e+01   3.2420088e+02  -3.6112957e+01   3.1321677e+02  -3.5328258e+00   3.7290000e+02   1.0476065e+01   3.0351129e+02  -2.6918710e+00   2.6196548e+02  -1.0277561e+01   2.8027871e+02  -1.2510361e+01
   4.1408645e+02   1.4276632e+01   3.0773129e+02   2.0071174e+01   4.1014129e+02  -3.4806581e+00   5.7273355e+02  -2.4725548e+00   3.5395323e+02  -4.3133548e+00   3.4743871e+02   1.5836839e+01   4.3245355e+02   2.3782426e+01   2.1837000e+02   2.0429110e+01   2.5440935e+02   2.7435961e+01   2.1253355e+02   1.5778345e+02   3.2660161e+02   1.0865419e+01   3.5320258e+02  -1.3316529e+01   2.9899935e+02   2.1141019e+01   2.0392226e+02  -4.5076516e+00   1.6891903e+02   6.2550348e+01   2.7968088e+02  -1.1171357e+01   4.5594258e+02   1.5834271e+01   2.5274484e+02  -1.0826039e+01   2.3744677e+02   1.5120845e+02   2.4503355e+02   1.1484735e+01   3.5364871e+02  -6.2273806e+00   3.4930097e+02   7.7520516e+00   4.6048387e+02  -8.7658065e+00   3.8371452e+02  -1.6671032e+01   3.7248645e+02  -1.8996335e+01   1.6193065e+02   1.0763265e+02   3.4530613e+02   1.1196129e-01   3.6684839e+02  -5.3462581e+00   1.5213065e+02   9.8673097e+01   2.4576387e+02  -1.4448529e+01   2.4273258e+02  -2.6901832e+01   2.8421645e+02   7.7101032e+00   2.5085097e+02   4.5399871e+00   2.6053129e+02   2.9374968e+00   3.0995000e+02  -1.3172452e+01   2.3259839e+02  -9.0817419e+00   2.0489968e+02   2.6635097e+00   1.8115097e+02  -1.6914658e+01   3.2366774e+02  -1.8260194e+01   1.5715806e+02  -8.6971613e+00   3.4455258e+02   1.5181600e+01   2.7893387e+02   1.7036903e+01   4.8930419e+02   2.8940181e+01   3.6228032e+02  -2.6790968e-01   3.8476290e+02  -3.1471613e+00   3.3329710e+02   8.7733290e+00   2.5220484e+02   3.9152258e+00   5.4684097e+02   6.0965935e+00   1.3109742e+02   6.1474142e+01   2.8015387e+02   1.1630594e+01   1.5409742e+02   1.5091561e+01   1.5584516e+02   3.8030323e+00   3.4159548e+02   1.6789458e+01   2.7045355e+02   1.2229845e+01   3.4451548e+02   2.3774890e+01   4.1438194e+02   2.4589677e-01   2.6572097e+02   4.4252258e+00   4.6603774e+02   1.0986658e+01   4.1606088e+02   2.9182427e+00   4.6829903e+02   1.6798981e+01   3.1282032e+02   1.5277600e+01   2.6903000e+02   1.5896631e+02   1.7301290e+01   9.6313806e+00   3.7408774e+02   1.3333303e+01   3.0409548e+02  -5.9805419e+00   2.0902742e+02   5.7243935e+01   2.8991839e+02   7.7716903e+00   3.5038677e+02   1.2599381e+01   4.1334000e+02  -2.2875587e+01   3.3310968e+02  -2.8361290e-01   5.0854032e+02  -3.1132258e+00   4.3969968e+02   2.8359613e+00   4.3797968e+02  -1.2032129e+00   2.3892484e+02   1.4361174e+01   3.5890677e+02  -2.6225419e+00   3.6105839e+02   9.9403871e-01   4.3386065e+02   3.2128245e+01   4.4251065e+02  -1.0153755e+01   4.4880032e+02  -2.4975742e+00   3.3583323e+02   8.9259226e+00   3.8615088e+02   1.0211043e+01   3.2474161e+02   4.8963897e+01   3.9516516e+02   2.2021303e+01   4.0965097e+02   3.7135987e+01   4.4709806e+02   6.6591832e+01   3.6481548e+02   1.8712129e+00   2.9840387e+02  -1.8171484e+00   2.9763323e+02   2.2110955e+01   3.1218710e+02   1.3172148e+02   7.2942161e+02   1.8229497e+01   5.8556161e+02   3.5834581e+00   2.8282258e+02  -7.3232258e+00   3.2101088e+02   3.7562243e+01   2.1744677e+02   1.5145684e+02   4.8211088e+02   4.1904243e+01   3.8037065e+02   9.5129290e+00   8.2120355e+02   1.4883071e+01   2.3806088e+02   1.7282427e+00   4.2659226e+02   2.6352000e+00   5.4144088e+02  -1.1402157e+01   3.3377088e+02   1.1040144e+02   3.4720088e+02  -2.5102957e+01   1.8928065e+02   3.5765806e+00   2.7282088e+02  -1.0342557e+01   3.6973677e+02  -1.1054426e+01   3.2504000e+02  -5.5951355e+00   3.1851129e+02  -3.0818710e+00   2.8353548e+02   1.6668387e+00   2.7351871e+02   1.1650439e+01
   3.9018645e+02   3.6186323e+00   2.5468129e+02  -1.3824826e+01   3.3219129e+02  -1.9144658e+01   5.3444355e+02  -1.2549355e+01   2.7490323e+02   2.2006452e+00   2.9614871e+02  -1.9249961e+01   4.2549355e+02   7.6192258e+00   2.0780000e+02  -7.7752903e+00   2.4316935e+02   1.2525161e+01   2.2605355e+02   1.1822185e+02   3.0732161e+02   1.2887819e+01   3.4577258e+02  -1.8052129e+01   2.4765935e+02  -9.1780645e-02   2.1773226e+02  -1.1272452e+01   1.4977903e+02   6.4791548e+01   3.2672088e+02  -1.0744557e+01   4.4041258e+02   1.2746671e+01   2.9170484e+02   1.4197161e+01   2.6768677e+02   1.7545925e+02   2.7784355e+02   4.0429935e+01   3.7373871e+02   1.6685419e+01   4.1825097e+02   2.7286052e+01   4.8534387e+02  -3.3746065e+00   3.9848452e+02   2.5337368e+01   4.0305645e+02   4.9880645e+00   1.8755065e+02   8.9623045e+01   3.9139613e+02   1.0324761e+01   3.9489839e+02  -6.7402581e+00   1.2860065e+02   1.0312550e+02   2.2581387e+02   2.4774710e+00   2.2949258e+02  -1.0032632e+01   2.9678645e+02   2.1464503e+01   2.3480097e+02   2.7239871e+00   3.1524129e+02   2.5106968e+00   3.6014000e+02   1.6102348e+01   2.5511839e+02  -1.5033419e+00   2.4875968e+02   9.3447097e+00   2.4186097e+02   9.8854194e-01   3.2081774e+02  -2.1221935e+00   1.5524806e+02  -9.9243613e+00   4.2217258e+02   1.2592000e+01   2.7003387e+02   4.3189032e+00   4.8763419e+02  -9.8262194e+00   3.7813032e+02  -2.2775910e+01   3.6976290e+02  -1.7071613e+00   2.9053710e+02   7.9541290e+00   2.3872484e+02   1.4083626e+01   4.9260097e+02  -1.4894206e+01   1.1443742e+02   6.0086942e+01   3.2196387e+02  -5.1442065e+00   1.7128742e+02   9.0636129e-01   1.5960516e+02   1.4022323e+00   3.3488548e+02   2.0856258e+01   4.0183355e+02  -1.6230555e+01   3.5323548e+02   1.4697290e+01   3.8895194e+02   2.6520297e+01   2.6010097e+02   2.1734826e+01   4.2769774e+02   6.9638581e+00   3.4311088e+02   2.4984243e+01   4.7100903e+02   1.1532181e+01   3.0282032e+02   9.3676000e+00   2.7332000e+02   1.3610311e+02   1.2641290e+01   1.3814181e+01   3.3732774e+02   1.1224103e+01   2.9461548e+02   7.0578581e+00   2.9364742e+02   2.8944335e+01   2.9520839e+02   1.8968490e+01   3.7357677e+02   1.3554181e+01   3.9470000e+02   1.1915613e+01   3.0463968e+02   6.4239871e+00   4.7382032e+02   6.9543742e+00   4.3054968e+02   2.0997961e+01   4.5207968e+02   1.4098787e+01   2.3349484e+02   1.2795574e+01   3.1309677e+02   6.2822581e+00   3.5971839e+02   1.8581239e+01   4.2234065e+02   3.5999845e+01   4.1137065e+02   1.1617445e+01   4.8228032e+02   5.7340258e+00   3.1602323e+02   1.7750723e+01   4.3506088e+02   1.6398243e+01   3.2193161e+02   2.8858697e+01   4.2711516e+02   1.5365303e+01   4.3165097e+02   1.3565987e+01   4.7485806e+02   4.5651032e+01   3.6810548e+02   1.8880129e+00   2.7883387e+02   8.9884516e+00   2.8792323e+02   2.1317755e+01   3.0312710e+02   1.5165628e+02   7.4632161e+02   1.1357497e+01   6.3265161e+02   3.2906258e+01   2.4620258e+02  -5.1936258e+00   3.0649088e+02   3.1773843e+01   2.4239677e+02   1.5136084e+02   4.6141088e+02   3.4210243e+01   3.7300065e+02   8.4252903e-01   8.1015355e+02  -7.5629290e+00   2.3720088e+02   2.0127043e+01   3.9483226e+02   1.6036000e+01   4.8830088e+02   1.2290427e+00   3.1058088e+02   1.7297664e+02   3.4858088e+02  -7.1633573e+00   2.4914065e+02   1.0077781e+01   2.3782088e+02  -3.7682557e+01   3.4559677e+02   2.1926774e+01   3.2966000e+02   1.8265265e+01   2.9627129e+02   1.3267329e+01   2.9458548e+02   9.6328387e+00   2.2627871e+02   6.0496387e+00
   3.6337645e+02   2.3343226e-01   2.8292129e+02   1.9485974e+01   3.2224129e+02   2.0171342e+01   6.0425355e+02   1.6525845e+01   3.4985323e+02   1.2924645e+01   4.0138871e+02  -2.3529161e+01   4.5016355e+02   2.5056258e+00   2.2661000e+02   1.2479910e+01   2.8616935e+02   2.0315161e+01   2.3453355e+02   1.1811345e+02   2.6746161e+02  -1.6338065e-01   3.9139258e+02   4.2482710e+00   2.7751935e+02   2.7094194e+00   2.1759226e+02   1.1587484e+00   1.7862903e+02   8.8963548e+01   3.0282088e+02  -1.2502557e+01   4.8294258e+02   2.1004271e+01   2.5789484e+02   9.7119613e+00   2.5254677e+02   1.6948045e+02   2.5241355e+02   1.9514335e+01   3.8521871e+02   7.0970194e+00   4.0539097e+02  -1.0355148e+01   4.9729387e+02   1.0093935e+00   3.7695452e+02  -1.1980232e+01   3.7914645e+02  -1.3479135e+01   1.6584065e+02   1.1993985e+02   3.4406613e+02  -1.0458839e+01   3.9384839e+02   8.4374194e-01   1.2841065e+02   1.3323070e+02   2.2743387e+02   1.0178710e+00   2.5687258e+02  -1.0993032e+01   2.8412645e+02   5.0473032e+00   2.2970097e+02   1.8198710e-01   2.8272129e+02   4.8822968e+00   3.5424000e+02  -5.2356516e+00   2.1516839e+02   1.5122658e+01   2.1427968e+02  -4.7068903e+00   2.1481097e+02  -2.3607458e+01   3.0724774e+02  -1.2516594e+01   1.6843806e+02   1.6404387e+00   3.6355258e+02   5.4951600e+01   2.3741387e+02   1.0928503e+01   4.8654419e+02   7.6909806e+00   3.8213032e+02   8.2340903e+00   3.7395290e+02   1.0197639e+01   3.3715710e+02   7.7045290e+00   3.1853484e+02   7.3188258e+00   5.5269097e+02  -7.1714065e+00   1.1600742e+02   6.5341342e+01   3.1677387e+02   2.0320994e+01   1.7813742e+02  -2.6163871e-01   1.6655516e+02   1.8462323e+00   3.6836548e+02   2.2887858e+01   2.5360355e+02  -4.4721548e+00   3.2523548e+02   2.0547290e+01   4.0219194e+02   1.1991097e+01   2.8948097e+02   9.0044258e+00   4.2479774e+02   3.5905858e+01   4.0406088e+02   1.6968243e+01   4.7590903e+02   3.0140181e+01   3.1711032e+02  -2.7756000e+00   2.7908000e+02   1.5416231e+02   1.7591290e+01   1.6368181e+01   3.3289774e+02   1.1668503e+01   2.5285548e+02   1.6886581e+00   2.9221742e+02  -1.1312645e+00   2.6158839e+02  -1.0119097e+00   2.7081677e+02   1.9634981e+01   3.7670000e+02   6.7056129e+00   3.6210968e+02   1.5966387e+01   5.1178032e+02   2.2247574e+01   4.0516968e+02   1.2368361e+01   4.0721968e+02   1.5497587e+01   2.2778484e+02  -8.4176258e+00   3.4638677e+02   1.1890581e+00   3.3176839e+02  -1.1327613e+00   4.1339065e+02   9.4358452e+00   4.3432065e+02   4.2614452e+00   4.9185032e+02   7.4884258e+00   2.8312323e+02  -1.7197277e+01   4.5649088e+02   6.8738427e+00   3.2954161e+02  -2.8001032e+00   4.3349516e+02   3.3904903e+01   5.1708097e+02   2.9715871e+00   4.6728806e+02   2.4306632e+01   3.5253548e+02   1.2513613e+01   2.5511387e+02   2.4926052e+01   2.5516323e+02   1.9228555e+01   2.9144710e+02   1.5491068e+02   8.2247161e+02   1.0305497e+01   6.5647161e+02   2.1370658e+01   2.8634258e+02   5.4951742e+00   2.2715088e+02   3.2651043e+01   2.5506677e+02   1.6715724e+02   4.3451088e+02   8.7122427e+00   3.3953065e+02   1.2680129e+01   7.8358355e+02   1.3226710e+00   2.4101088e+02   1.9962243e+01   4.3740226e+02  -8.1796000e+00   4.9906088e+02  -1.3581757e+01   2.8958088e+02   1.8755664e+02   3.5915088e+02  -5.2895734e-01   3.0962065e+02   5.2938065e-01   3.2563088e+02  -2.3847357e+01   3.2492677e+02   9.2003742e+00   3.7190000e+02  -1.1013935e+01   2.4508129e+02  -1.0447471e+01   3.2239548e+02  -1.6319613e+00   2.4061871e+02   6.0424387e+00
   3.1456645e+02  -1.0101768e+01   2.9273129e+02  -7.6882581e-01   3.4233129e+02   1.4994142e+01   5.5077355e+02  -1.3235755e+01   2.9080323e+02   1.1318645e+01   3.9171871e+02  -1.5555561e+01   4.5102355e+02  -1.1563174e+01   1.7561000e+02   1.6999097e+00   2.6531935e+02  -2.2296839e+01   2.1339355e+02   9.2994645e+01   2.5284161e+02   7.2462194e+00   3.2953258e+02  -3.3229290e+00   2.7480935e+02  -8.3537806e+00   2.2354226e+02  -8.8872516e+00   1.7424903e+02   6.6883948e+01   2.6272088e+02  -9.3445573e+00   4.8054258e+02   1.2666271e+01   2.5351484e+02   1.3392361e+01   2.4068677e+02   1.6218925e+02   2.2513355e+02  -4.1132645e+00   3.5654871e+02  -2.2693806e+00   3.6506097e+02  -1.5648748e+01   4.4967387e+02   6.8589935e+00   3.7348452e+02  -1.9902632e+01   3.6943645e+02  -1.7082335e+01   1.5850065e+02   1.0223705e+02   3.7020613e+02  -2.7020039e+01   4.0429839e+02   8.3077419e+00   1.3865065e+02   1.0836150e+02   1.9090387e+02  -6.6297290e+00   2.4492258e+02   1.2822968e+01   2.3107645e+02   1.5011303e+01   1.9542097e+02   1.1143871e+00   3.0548129e+02   2.2914968e+00   3.6014000e+02   6.6223484e+00   2.2107839e+02   1.8398581e+00   2.2794968e+02  -1.3850490e+01   2.1238097e+02  -4.4130581e+00   2.9581774e+02   1.8207806e+01   1.7577806e+02   1.0953239e+01   4.3508258e+02  -2.8708000e+00   2.2569387e+02   2.1636103e+01   5.2925419e+02   1.1741806e+00   3.1461032e+02   1.4456903e+00   4.1633290e+02   1.3047239e+01   2.9805710e+02   1.1125290e+00   2.8387484e+02  -1.0483742e+00   5.3407097e+02   2.2181935e+00   1.1171742e+02   2.8164542e+01   3.0858387e+02  -1.0453806e+01   2.0951742e+02   1.1557961e+01   1.7293516e+02   8.8158323e+00   3.3412548e+02  -1.0512942e+01   2.3188355e+02  -1.0824555e+01   2.7751548e+02   3.1894890e+01   4.5024194e+02   2.0337097e+01   3.1434097e+02   1.0915626e+01   3.2298774e+02   1.5405066e+02   3.8301088e+02   1.0752243e+01   3.7224903e+02   3.1342981e+01   2.9139032e+02   3.0420000e+00   2.7398000e+02   1.6738031e+02   1.6781290e+01   3.4329806e+00   3.0803774e+02  -4.6226968e+00   2.9766548e+02   1.7763858e+01   2.6417742e+02  -4.5080645e+00   2.7705839e+02  -5.4895097e+00   3.3504677e+02  -1.8213419e+01   3.9058000e+02   1.4655213e+01   3.3491968e+02   2.3661587e+01   4.8468032e+02  -2.3484426e+01   3.9845968e+02   3.7151613e+00   3.4521968e+02   1.2407587e+01   2.3502484e+02   6.4831742e+00   3.3195677e+02  -3.1226542e+01   3.5676839e+02   2.8867239e+01   4.3886065e+02   3.0918245e+01   4.3427065e+02  -9.7455484e-01   4.5485032e+02  -8.3115742e+00   2.8788323e+02   5.7619226e+00   4.4230088e+02  -7.1095734e-01   3.0416161e+02   6.2802968e+00   4.3754516e+02   3.3490903e+01   4.6479097e+02   2.5584787e+01   4.6585806e+02   2.8991032e+01   4.2600548e+02   2.6826013e+01   2.5835387e+02   9.0568516e+00   2.8302323e+02   1.9849755e+01   2.6486710e+02   1.5666708e+02   8.5456161e+02   1.1698297e+01   6.4711161e+02   1.7569458e+01   2.4901258e+02   1.1101574e+01   2.6558088e+02   9.9566427e+00   2.4763677e+02   1.5280164e+02   4.5276088e+02   2.3502243e+01   3.1047065e+02   2.7584929e+01   7.3092355e+02   6.6854710e+00   2.5311088e+02  -2.1815757e+01   3.8925226e+02   9.5824000e+00   4.9701088e+02  -1.4177573e+00   2.7544088e+02   1.7906784e+02   3.5544088e+02  -5.9521573e+00   2.3252065e+02   1.1173806e+00   3.0053088e+02  -2.1799357e+01   3.4749677e+02   1.2947742e+00   3.5295000e+02   4.8820645e+00   3.0984129e+02   1.8172903e-01   2.7391548e+02  -1.3323561e+01   2.2870871e+02  -2.1947613e+00
   3.4051645e+02   1.4112232e+01   3.0664129e+02   8.5883742e+00   3.6300129e+02  -4.2294581e+00   5.3358355e+02  -7.1505548e+00   3.6461323e+02   2.3883845e+01   3.9976871e+02   1.3600439e+01   4.4064355e+02   6.4072258e+00   2.4051000e+02   1.0417910e+01   2.5397935e+02   1.2940361e+01   2.0677355e+02   1.4890425e+02   2.9922161e+02   2.1558194e+00   4.1058258e+02   1.8523071e+01   2.6641935e+02   2.0887419e+01   2.2549226e+02   1.5866748e+01   2.1391903e+02   5.5090348e+01   3.1268088e+02  -1.1151357e+01   4.9807258e+02   1.6933871e+01   3.1655484e+02   1.5779161e+01   2.7644677e+02   1.8594845e+02   2.8022355e+02   1.9959535e+01   3.6397871e+02   1.0706219e+01   4.0492097e+02  -5.3675484e+00   4.7639387e+02  -1.8848606e+01   4.3619452e+02  -1.1094323e+00   3.8881645e+02   1.0407265e+01   1.6746065e+02   1.3700025e+02   3.6915613e+02   3.0639613e+00   4.2329839e+02   4.7377419e+00   1.5156065e+02   1.3185870e+02   2.3276387e+02  -2.7885290e+00   3.3349258e+02  -1.1502632e+01   2.7693645e+02   6.7225032e+00   2.4208097e+02  -1.5684129e+00   3.1134129e+02   1.0592697e+01   3.6567000e+02   1.0079948e+01   2.3321839e+02   8.3386581e+00   2.2694968e+02  -1.4240490e+01   2.3776097e+02  -1.3973458e+01   2.9471774e+02   7.0058065e+00   1.6381806e+02  -4.7999613e+00   4.0289258e+02   3.6614400e+01   2.3536387e+02   4.8625032e+00   5.0415419e+02   1.3472181e+01   3.5790032e+02  -6.9675097e+00   3.7119290e+02   1.0988439e+01   3.1457710e+02   8.9409290e+00   3.0515484e+02  -2.0407742e+00   4.5617097e+02   4.1601935e+00   8.6817419e+01   5.2866542e+01   3.3286387e+02  -1.4106206e+01   1.9394742e+02  -5.3864387e+00   1.8255516e+02   7.1623226e-01   3.8255548e+02   2.3702658e+01   2.2269355e+02   9.7206452e+00   2.8789548e+02   3.7744903e+00   4.2381194e+02   4.0149677e-01   3.2224097e+02  -4.9963742e+00   3.0774774e+02   1.3959986e+02   4.3120088e+02   1.0127043e+01   4.4038903e+02   1.7751781e+01   3.0711032e+02   1.5454400e+01   3.1889000e+02   1.6145751e+02   1.6921290e+01   1.5761781e+01   3.2646774e+02  -5.0570968e+00   2.7709548e+02   9.1294581e+00   2.6245742e+02  -7.2704645e+00   2.9301839e+02   1.7373690e+01   3.7109677e+02   3.1612581e+01   3.8993000e+02  -1.3412787e+01   3.6667968e+02   2.1080787e+01   4.7987032e+02   8.7103742e+00   4.0526968e+02   4.0020361e+01   4.5188968e+02   1.6583987e+01   2.7349484e+02  -7.5444258e+00   3.7976677e+02  -9.9113419e+00   3.4857839e+02   1.6942439e+01   5.4705065e+02   3.0073045e+01   4.3037065e+02  -5.4725548e+00   4.6690032e+02   1.7204426e+01   2.7988323e+02   1.0591923e+01   4.4734088e+02   2.7225843e+01   2.9740161e+02   6.2510968e+00   4.2773516e+02  -6.9642968e+00   4.2608097e+02   1.5871587e+01   5.2452806e+02   3.5207432e+01   4.0524548e+02   7.3968129e+00   2.4668387e+02   1.4990452e+01   2.6644323e+02  -3.1038452e+00   3.0307710e+02   9.9610284e+01   7.6999161e+02  -4.1561032e+00   5.7065161e+02  -1.4043742e+01   2.9010258e+02   3.4843742e+00   2.5753088e+02   3.7930643e+01   2.7435677e+02   1.4485404e+02   4.3366088e+02   2.6380243e+01   3.3526065e+02   1.5911729e+01   7.5768355e+02   8.5446710e+00   2.5111088e+02   1.0444243e+01   4.1645226e+02  -4.9836000e+00   4.9958088e+02   9.1866427e+00   3.0191088e+02   2.1128024e+02   2.9391088e+02  -1.3097573e+00   2.5495065e+02  -1.1147019e+01   2.9972088e+02  -3.6964557e+01   2.9749677e+02   6.7247742e+00   4.4352000e+02   1.3064645e+00   3.0832129e+02  -1.2176671e+01   2.9077548e+02  -1.1862361e+01   2.3837871e+02   2.9416387e+00
   2.8142645e+02  -2.4780568e+01   2.6225129e+02  -1.8190426e+01   3.1462129e+02  -1.0689058e+01   5.0416355e+02  -3.4669548e+00   3.6109323e+02   6.3554452e+00   4.3247871e+02  -8.2063613e+00   3.8454355e+02  -1.9484774e+01   2.0551000e+02  -1.1542090e+01   2.3112935e+02   5.2836129e-01   1.7320355e+02   7.7119845e+01   3.1894161e+02   2.8582194e+00   3.3839258e+02  -3.0181729e+01   2.3994935e+02   5.8650194e+00   1.9159226e+02  -1.2041252e+01   1.9015903e+02   7.3041148e+01   2.8544088e+02  -7.9221573e+00   4.6721258e+02   2.0626710e+00   2.7594484e+02   3.3579613e+00   2.4239677e+02   1.6162245e+02   2.5541355e+02  -2.3295665e+01   3.3983871e+02  -3.9825806e+00   3.7597097e+02  -1.8615484e+00   4.6206387e+02  -2.2132206e+01   3.9019452e+02  -3.7594323e+00   3.1881645e+02  -7.5627355e+00   1.7979065e+02   6.2773845e+01   3.4549613e+02  -1.9813239e+01   3.9434839e+02  -1.8696258e+01   1.3508065e+02   1.2541710e+02   2.1124387e+02  -1.2446929e+01   2.4206258e+02  -5.1823226e-01   2.7826645e+02   1.2761032e+00   2.1727097e+02   1.2263871e+00   3.0543129e+02   5.9154968e+00   3.6219000e+02   1.7483484e+00   1.9035839e+02  -1.0422542e+01   2.0199968e+02  -2.0449032e-01   2.1753097e+02  -2.4545058e+01   3.4471774e+02  -2.9941935e+00   1.6758806e+02  -3.7715613e+00   4.0289258e+02   4.6644000e+00   2.3441387e+02  -8.0614968e+00   4.9420419e+02   2.0888181e+01   3.4090032e+02   1.7342490e+01   4.1457290e+02   1.2138039e+01   3.3767710e+02   2.4852929e+01   2.7082484e+02  -4.7643742e+00   4.5688097e+02   8.4933935e+00   1.2371742e+02   5.0494542e+01   3.1482387e+02   1.5906994e+01   2.1442742e+02   5.5451613e+00   1.8288516e+02   3.9983226e-01   3.0045548e+02   9.6106581e+00   2.0683355e+02   1.5369445e+01   2.6685548e+02   1.7317690e+01   4.5733194e+02   1.0099897e+01   2.8729097e+02  -1.0820374e+01   3.4022774e+02   1.4329146e+02   4.1901088e+02   2.8632243e+01   4.2071903e+02   1.7275381e+01   3.7949032e+02  -5.7260000e+00   2.8317000e+02   1.3750511e+02   2.2401290e+01   2.7273381e+01   3.2813774e+02   9.2393032e+00   2.5099548e+02   3.2674581e+00   3.5931742e+02   5.0073548e-01   3.0686839e+02   2.4695690e+01   3.5181677e+02   2.3394981e+01   3.8770000e+02   2.2645613e+01   3.1544968e+02   1.7649187e+01   5.0663032e+02  -3.3904258e+00   4.4107968e+02   7.9655613e+00   3.6017968e+02   2.1400787e+01   2.5059484e+02   2.0567574e+01   4.0009677e+02  -1.1577419e+00   3.6314839e+02   2.6396839e+01   5.2715065e+02   1.2005045e+01   4.3961065e+02   4.5482452e+00   4.3147032e+02  -5.8211742e+00   2.6069323e+02   3.7871226e+00   4.2606088e+02   1.4638243e+01   3.2874161e+02   1.5073897e+01   4.3411516e+02   2.4095303e+01   5.1508097e+02   2.6081587e+01   5.4066806e+02   3.6056232e+01   3.8434548e+02  -2.9811871e+00   2.4968387e+02   2.9030452e+01   2.7792323e+02  -7.3522452e+00   3.1912710e+02   1.7490628e+02   8.1113161e+02   1.4362697e+01   5.8529161e+02   2.5885058e+01   2.7977258e+02   2.9310774e+01   3.5353088e+02   2.4920643e+01   2.4530677e+02   1.4441804e+02   4.7376088e+02   2.1422243e+01   3.6847065e+02   2.4254929e+01   8.2182355e+02   1.6313471e+01   2.2134088e+02  -3.6941573e+00   3.4297226e+02   2.2804800e+01   5.0006088e+02   1.6668243e+01   3.2711088e+02   1.6869424e+02   3.1506088e+02  -7.3417573e+00   2.3114065e+02   1.3567781e+01   2.4277088e+02  -1.4938557e+01   3.0078677e+02   1.6751574e+01   3.5952000e+02   9.9264645e+00   2.7365129e+02  -8.3530710e+00   3.7972548e+02  -1.1368361e+01   2.7065871e+02  -1.6400761e+01
   3.6327645e+02  -7.7585677e+00   3.0649129e+02   2.0170374e+01   3.6114129e+02   2.2729342e+01   4.9777355e+02   1.5814245e+01   3.6780323e+02   2.1968645e+01   4.7833871e+02  -1.3155161e+01   3.9911355e+02   2.3996258e+00   1.8442000e+02   1.4285110e+01   2.5359935e+02   4.3107613e+00   1.8629355e+02   1.2131265e+02   3.3060161e+02   6.6854194e+00   3.1796258e+02   1.1502671e+01   2.6818935e+02   2.3505819e+01   1.9497226e+02   1.0738348e+01   1.9529903e+02   9.6109948e+01   2.9706088e+02  -6.5217573e+00   5.2701258e+02  -1.0513290e+00   2.6836484e+02  -7.6056387e+00   2.7320677e+02   1.6491765e+02   2.6603355e+02   1.5184735e+01   4.0131871e+02   9.0193548e-03   3.8868097e+02   1.0316516e+00   5.2077387e+02  -5.0190065e+00   4.4786452e+02   6.3869677e+00   3.7786645e+02  -7.8067355e+00   1.7279065e+02   1.3333385e+02   3.5930613e+02  -3.6818039e+01   4.3219839e+02   2.1275742e+01   1.4298065e+02   1.0840510e+02   2.0843387e+02  -2.4892129e+01   2.3777258e+02   1.1114968e+01   2.5574645e+02   1.6697703e+01   2.5475097e+02   1.3937987e+01   3.3581129e+02   6.2550968e+00   3.6705000e+02   2.2359548e+01   2.4649839e+02  -4.5337419e+00   2.6147968e+02  -7.8128903e+00   2.5881097e+02  -8.4174581e+00   3.8690774e+02   1.1680606e+01   1.7915806e+02  -1.0887161e+01   4.4760258e+02   1.7937600e+01   2.2789387e+02   8.1201032e+00   4.6249419e+02   1.1184981e+01   3.3637032e+02  -3.3105110e+01   3.7133290e+02  -1.0542761e+01   3.3177710e+02   1.3704929e+01   2.7315484e+02   2.0279226e+01   4.0845097e+02   1.6167794e+01   1.2966742e+02   6.3018542e+01   2.8610387e+02  -6.0354065e+00   2.2213742e+02  -4.5916387e+00   1.7722516e+02  -2.2873677e+00   3.3959548e+02   3.9494581e+00   1.8036355e+02   7.1704516e-01   3.0408548e+02   2.0099290e+01   4.3566194e+02   1.7453497e+01   2.8381097e+02   2.0218026e+01   3.3084774e+02   1.6204186e+02   3.6315088e+02   9.7710427e+00   4.1900903e+02   2.9362181e+01   4.0715032e+02   4.1612000e+00   2.6546000e+02   1.3354191e+02   1.7831290e+01   1.2728981e+01   3.9894774e+02   1.8244503e+01   2.5195548e+02   1.2140658e+01   3.4693742e+02   1.5921135e+01   2.7834839e+02   6.0772903e+00   3.6881677e+02   3.3149806e+00   3.4664000e+02   9.9041290e-01   3.5248968e+02   2.1115987e+01   4.7087032e+02   1.6090374e+01   3.8883968e+02   7.1476129e-01   4.3502968e+02  -8.7721290e-01   2.3664484e+02   4.5435742e+00   3.6471677e+02  -1.3607342e+01   3.6548839e+02  -6.0203613e+00   5.2091065e+02   2.1404245e+01   4.2694065e+02   1.8751845e+01   4.8985032e+02  -4.9215742e+00   2.6888323e+02   1.6991923e+01   4.8644088e+02   8.1378427e+00   2.7250161e+02   1.0143097e+01   4.1449516e+02   5.1449032e+00   5.0374097e+02   4.4187871e+00   5.5466806e+02   3.4176232e+01   3.7905548e+02   1.6012013e+01   2.5792387e+02   2.2131252e+01   3.0292323e+02   4.8777548e+00   3.3481710e+02   1.5217108e+02   7.8347161e+02  -2.2804503e+01   6.1729161e+02   1.4045058e+01   2.7210258e+02   3.3943742e+00   2.9620088e+02   2.1547043e+01   2.5220677e+02   1.4724604e+02   5.0516088e+02   2.0710243e+01   3.6932065e+02   1.5136929e+01   8.0306355e+02   3.1104271e+01   2.3863088e+02   5.6326427e+00   3.8783226e+02   2.2076000e+01   3.2020088e+02   9.7770427e+00   3.1830088e+02   2.0177904e+02   3.3015088e+02  -6.8895734e-01   2.2857065e+02  -1.2656619e+01   2.9401088e+02  -1.0797757e+01   2.8745677e+02   4.8179742e+00   3.3133000e+02   8.9416645e+00   3.0456129e+02   1.1984129e+01   2.9834548e+02   5.4320387e+00   2.4775871e+02  -5.2887613e+00
   3.6585645e+02  -2.3104968e+01   2.3411129e+02  -2.5092258e+00   3.4214129e+02  -7.1806581e+00   4.7777355e+02  -1.1205755e+01   3.4004323e+02   1.1899445e+01   4.0147871e+02  -1.6386361e+01   3.9945355e+02   2.9424258e+00   1.8527000e+02  -8.1228903e+00   2.1578935e+02  -1.7194439e+01   1.7182355e+02   5.9940245e+01   3.0841161e+02   1.2990619e+01   2.7811258e+02  -1.5169329e+01   2.4022935e+02  -2.3927381e+01   1.6878226e+02  -7.3564516e+00   1.5801903e+02   5.4852348e+01   3.0177088e+02  -1.6128557e+01   5.1074258e+02  -6.6197290e+00   3.1317484e+02  -6.4304387e+00   2.4082677e+02   1.5083805e+02   2.7356355e+02  -3.0376645e+00   3.6469871e+02   1.8168619e+01   3.6206097e+02  -7.6987484e+00   4.6687387e+02  -6.9870065e+00   3.7267452e+02   4.9321677e+00   3.2334645e+02  -1.8255135e+01   1.4812065e+02   1.0358745e+02   3.7177613e+02  -2.2005639e+01   3.8094839e+02  -2.4242581e+00   1.4565065e+02   1.2295150e+02   2.0124387e+02   2.8730710e+00   2.2258258e+02  -1.5439832e+01   1.3574645e+02   1.3397703e+01   2.1218097e+02  -9.2764129e+00   3.4258129e+02   1.3903497e+01   3.7157000e+02  -6.9120516e+00   2.4535839e+02  -1.4722542e+01   2.1432968e+02   1.8091097e+00   2.0062097e+02  -4.2322581e+00   4.0557774e+02   7.1370065e+00   1.6953806e+02   1.3592439e+01   4.0108258e+02   9.1892000e+00   2.2131387e+02   1.5936503e+01   4.7658419e+02  -6.1822194e+00   3.3056032e+02   7.5996903e+00   3.2138290e+02   1.0023239e+01   3.8938710e+02  -1.5953871e+01   3.0920484e+02   2.3165226e+01   4.2398097e+02  -2.1974606e+01   1.1624742e+02   5.7612142e+01   2.5825387e+02   2.5152594e+01   2.4251742e+02  -6.7420387e+00   1.6888516e+02  -2.6670168e+01   3.4726548e+02  -9.4141935e-02   2.2750355e+02  -2.5284155e+01   3.0742548e+02   2.5022090e+01   4.7490194e+02   1.4984297e+01   2.3096097e+02   4.2560258e+00   2.7512774e+02   1.3939946e+02   3.4149088e+02   1.0923843e+01   4.7381903e+02   2.7373806e+00   4.0320032e+02   1.3577200e+01   2.6865000e+02   1.4299671e+02   4.0712903e+00  -2.0202194e+00   3.7275774e+02   1.4289703e+01   2.2704548e+02   6.5345806e-01   3.7174742e+02   2.9363355e+00   2.9043839e+02   1.5110090e+01   3.3685677e+02   6.9217806e+00   3.6340000e+02  -9.9038710e-01   3.2915968e+02   1.3032387e+01   4.7973032e+02   1.4671574e+01   4.4388968e+02   3.2707613e+00   3.5302968e+02   8.6427871e+00   2.5621484e+02  -5.1620258e+00   3.4324677e+02   5.9025806e-01   3.4519839e+02   8.7428387e+00   5.4653065e+02   1.3546452e+00   3.0099065e+02   2.0192785e+02   4.4790032e+02   1.0914426e+01   2.7193323e+02   1.4747923e+01   4.9006088e+02   2.8998243e+01   2.8421161e+02   2.5629677e-01   4.3235516e+02  -5.4738968e+00   4.3941097e+02   1.6425187e+01   5.0433806e+02   4.9632632e+01   3.6929548e+02   1.2322813e+01   2.6321387e+02   1.3780516e+00   2.8482323e+02   1.0515755e+01   3.0965710e+02   1.2071388e+02   8.0175161e+02   1.0630968e+00   5.6511161e+02  -1.5230542e+01   2.9039258e+02  -2.0828826e+01   2.9425088e+02   2.7943043e+01   2.3454677e+02   1.4398884e+02   4.6611088e+02   1.3234243e+01   3.4047065e+02   1.4914929e+01   7.1382355e+02  -1.4236529e+01   2.3725088e+02  -2.3546957e+01   3.9578226e+02   1.2630000e+01   4.2896088e+02  -6.9737573e+00   3.1653088e+02   1.6688064e+02   3.2058088e+02   1.6966427e+00   1.9609065e+02  -8.2193548e-03   2.5082088e+02   1.7574427e+00   2.6249677e+02  -1.9052258e+00   3.2890000e+02   1.5160645e+00   3.0922129e+02  -9.3886710e+00   2.8301548e+02   1.2284387e+00   2.7108871e+02  -9.6751613e+00
   3.7661645e+02  -3.2557677e+00   2.6111129e+02   1.0850774e+01   3.8009129e+02  -1.5976658e+01   5.3792355e+02   8.0722452e+00   3.5728323e+02   4.5710245e+01   3.5885871e+02   2.7832387e+00   4.0383355e+02   2.7320258e+00   1.9623000e+02   5.8030968e-01   2.0945935e+02  -4.8780387e+00   1.7415355e+02   1.3332385e+02   2.5108161e+02   1.1614702e+02   2.5853258e+02   9.3970710e+00   2.7656935e+02  -3.4045806e+00   1.7954226e+02   1.2592748e+01   1.7367903e+02   5.4839548e+01   3.2777088e+02  -1.3828557e+01   4.9407258e+02   6.1838710e+00   2.8755484e+02   2.2479161e+01   2.2516677e+02   1.5890085e+02   2.5089355e+02   1.3585935e+01   3.4621871e+02   7.6970194e+00   3.4511097e+02  -4.2427484e+00   4.6106387e+02  -8.9522065e+00   3.9719452e+02  -9.1794323e+00   3.7595645e+02  -1.9373935e+01   1.6489065e+02   8.6775845e+01   3.5820613e+02  -1.8680039e+01   3.8734839e+02  -2.4936258e+01   1.5332065e+02   1.1542790e+02   2.0947387e+02  -1.6075329e+01   2.3092258e+02  -4.8670323e+00   1.3050645e+02   4.3369032e+00   2.4304097e+02   1.5684787e+01   2.7953129e+02   8.3274968e+00   3.2567000e+02  -6.1000516e+00   2.1478839e+02  -6.9969419e+00   2.2489968e+02  -5.5649032e-01   2.0896097e+02  -1.6379458e+01   3.6562774e+02   8.1430065e+00   1.4777806e+02   1.4093239e+01   4.4269258e+02   2.2670400e+01   2.3379387e+02  -5.0118968e+00   4.4044419e+02  -9.5101935e-01   3.3047032e+02   1.3036890e+01   3.5848290e+02   1.9052387e+00   3.5819710e+02   2.7451329e+01   2.4858484e+02  -2.2751742e+00   4.3384097e+02   1.6426594e+01   1.1590742e+02   7.4159342e+01   3.0734387e+02   5.1753935e+00   2.5366742e+02  -5.0640387e+00   1.8279516e+02  -4.0296774e-01   3.8017548e+02   5.0043058e+01   2.3764355e+02   1.4134645e+01   3.1489548e+02   2.2374490e+01   4.1662194e+02  -4.7433032e+00   2.7400097e+02   8.0528258e+00   2.6727774e+02   9.7317458e+01   3.4458088e+02   1.6776643e+01   4.7362903e+02   7.3225806e+00   3.9572032e+02   1.5075600e+01   2.9817000e+02   1.3725511e+02   1.8351290e+01   2.2497381e+01   3.6884774e+02   1.4322503e+01   2.5442548e+02   1.7513058e+01   3.4893742e+02  -6.7588645e+00   3.0110839e+02   1.3496490e+01   3.4761677e+02   1.4730981e+01   3.5411000e+02  -9.0171871e+00   3.6115968e+02   2.3132387e+01   4.2197032e+02   2.9002374e+01   4.4459968e+02   1.8063961e+01   3.9836968e+02   2.2295587e+01   2.2435484e+02  -2.1432258e+00   3.5567677e+02  -1.1174142e+01   3.8862839e+02   1.6598439e+01   5.3143065e+02   4.1942645e+01   3.4037065e+02   1.5782745e+02   4.4485032e+02   1.3984258e+00   2.9288323e+02   5.4019226e+00   4.9201088e+02  -4.0177573e+00   2.6283161e+02   3.2106697e+01   4.3130516e+02   9.6101032e+00   5.2755097e+02   4.6539871e+00   5.3104806e+02   5.2875832e+01   3.8015548e+02   9.7340129e+00   2.7859387e+02   2.4237652e+01   2.6725323e+02   5.7813548e+00   3.5644710e+02   1.9229068e+02   8.6651161e+02   3.4882297e+01   6.4629161e+02  -1.7454942e+01   2.9791258e+02   1.2759574e+01   3.2844088e+02   3.2737843e+01   3.0873677e+02   2.0153364e+02   5.2826088e+02   2.3412243e+01   3.7484065e+02   3.1653290e+00   6.3230355e+02   3.9050710e+00   2.3425088e+02   2.1230427e+00   4.2706226e+02   8.0276000e+00   4.8501088e+02   2.2252243e+01   2.7658088e+02   1.8335664e+02   2.9872088e+02   9.3454427e+00   2.4985065e+02   3.1609806e+00   2.4768088e+02  -5.2813573e+00   2.7649677e+02   2.0074774e+01   3.9262000e+02   2.2278465e+01   3.5313129e+02  -6.9014710e+00   2.9858548e+02  -6.8271613e+00   2.6580871e+02  -1.5012761e+01
   4.2646645e+02  -3.2837677e+00   2.6425129e+02  -5.0704258e+00   3.3628129e+02  -5.2185806e-01   4.7420355e+02  -2.3260155e+01   3.3695323e+02  -3.3335484e-01   3.7585871e+02   1.8323871e-01   3.9773355e+02   1.3700026e+01   1.9485000e+02   4.1607097e+00   2.1050935e+02  -6.3420387e+00   2.1420355e+02   1.1930985e+02   2.2294161e+02   1.3272822e+02   2.1315258e+02  -4.8225290e+00   2.5599935e+02   1.4201019e+01   1.9197226e+02  -2.7981652e+01   1.7743903e+02   6.2198748e+01   2.6568088e+02   5.1786427e+00   5.3041258e+02   1.6406671e+01   2.7070484e+02  -1.1362839e+01   2.9373677e+02   9.8705252e+01   3.0251355e+02   2.8863355e+00   3.9102871e+02   1.0352219e+01   4.0001097e+02   1.3555252e+01   5.0025387e+02  -1.2274065e+00   3.9024452e+02  -1.9534323e+00   3.7476645e+02   6.9612645e+00   1.6550065e+02   1.0624705e+02   3.7282613e+02  -8.1396387e+00   4.2404839e+02  -6.3722581e+00   1.3879065e+02   1.1664030e+02   2.5481387e+02  -4.4125290e+00   3.5249258e+02  -1.8732632e+01   1.4540645e+02   9.7149032e+00   2.5061097e+02  -2.9208129e+00   3.3510129e+02   1.2021897e+01   3.3586000e+02   2.9704748e+01   2.5588839e+02  -9.0849419e+00   2.1313968e+02   7.0943097e+00   2.3657097e+02  -2.8282581e+00   3.4819774e+02  -1.1792594e+01   1.6610806e+02   1.1676839e+01   3.6774258e+02   1.4806400e+01   2.3036387e+02   2.6250323e-01   4.3444419e+02  -2.3331019e+01   3.1899032e+02   1.0095290e+01   4.1171290e+02  -1.3013161e+01   3.7153710e+02   5.7141290e+00   2.1448484e+02   5.5528258e+00   4.1950097e+02   7.1379355e-01   1.2462742e+02   6.8421742e+01   2.5129387e+02   1.3039394e+01   1.8261742e+02  -3.6700387e+00   1.8917516e+02  -7.9633677e+00   3.8159548e+02   2.0879458e+01   2.4345355e+02   4.3984516e-01   2.9623548e+02   2.3727290e+01   3.9471194e+02   9.1994968e+00   2.6253097e+02   5.2104258e+00   2.4584774e+02   1.0803186e+02   3.5953088e+02   1.7670643e+01   4.7329903e+02   1.7538981e+01   3.4320032e+02   1.1177200e+01   2.7741000e+02   1.7472591e+02   2.9212903e+00  -6.1682194e+00   3.4427774e+02   2.7048103e+01   2.8676548e+02  -5.8841419e+00   2.9812742e+02  -1.3034065e+01   3.0877839e+02  -1.1710968e-01   3.3471677e+02   1.7952981e+01   3.6976000e+02   5.3208129e+00   3.0029968e+02   5.3411871e+00   4.2973032e+02  -7.5684258e+00   4.3702968e+02   2.1389561e+01   4.4945968e+02   3.3968387e+01   2.7530484e+02   6.9307742e+00   3.4995677e+02   2.3433458e+01   3.7219839e+02   9.4428387e+00   3.9767065e+02   3.1363445e+01   2.6813065e+02   1.7960665e+02   3.9561032e+02   1.4147626e+01   3.0797323e+02   2.5624723e+01   4.0744088e+02   1.9177843e+01   2.7769161e+02   1.2157897e+01   4.0844516e+02   1.3908903e+01   4.7493097e+02   2.5433587e+01   5.6676806e+02   5.3678232e+01   3.5262548e+02   9.4664129e+00   2.6226387e+02  -1.4215948e+01   2.5330323e+02   2.2037355e+01   3.3476710e+02   1.3786508e+02   7.9008161e+02   6.3266968e+00   6.8056161e+02   3.5353458e+01   2.7782258e+02  -4.4322581e-01   3.1868088e+02   2.5228643e+01   2.8449677e+02   1.6709284e+02   4.5596088e+02   2.8596243e+01   3.6584065e+02   1.1415329e+01   7.1920355e+02   1.8093071e+01   2.2625088e+02  -3.4269573e+00   4.0511226e+02  -7.8864000e+00   4.6606088e+02   1.5108243e+01   2.8530088e+02   1.5556904e+02   3.4006088e+02   1.4278243e+01   2.4933065e+02  -1.5367419e+01   2.8768088e+02  -1.5861357e+01   2.4916677e+02   6.2111742e+00   3.3171000e+02  -3.7987355e+00   3.6008129e+02  -7.2174710e+00   2.6087548e+02   8.9996387e+00   2.7361871e+02   5.5524387e+00
   4.4423645e+02   1.8144632e+01   2.9559129e+02   1.4662374e+01   4.1457129e+02   1.3264942e+01   6.1196355e+02   2.5339045e+01   3.3095323e+02   2.0626645e+01   3.7933871e+02   3.1474839e+01   3.8930355e+02   2.5514426e+01   1.7956000e+02  -4.0860903e+00   2.3426935e+02   2.6171613e+00   2.3158355e+02   1.7796945e+02   2.5213161e+02   1.5330302e+02   3.3830258e+02   2.5115471e+01   2.8527935e+02   4.4088619e+01   2.2335226e+02   2.9879484e+00   1.7767903e+02   9.7559548e+01   2.6991088e+02  -3.5579757e+01   4.6554258e+02  -4.4637290e+00   2.5027484e+02  -8.5884387e+00   4.1363677e+02   7.3325161e-01   2.4032355e+02   5.4815355e+00   3.5212871e+02  -2.5857806e+00   3.8982097e+02  -1.0349548e+01   4.6001387e+02  -1.4382065e+00   3.5971452e+02  -9.1310323e+00   3.6295645e+02  -3.3739355e+00   1.6093065e+02   8.9522645e+01   3.6501613e+02  -6.4648387e+00   4.0119839e+02  -1.2494258e+01   1.1322065e+02   8.7395897e+01   2.2038387e+02  -2.5418129e+01   3.2654258e+02   8.2336774e-01   1.2550645e+02  -3.4530968e+00   2.3904097e+02  -2.4375213e+01   2.8134129e+02  -9.7273032e+00   3.6091000e+02  -3.7292516e+00   2.1026839e+02  -9.3453419e+00   2.0923968e+02  -1.6733690e+01   2.2638097e+02   1.8469419e+00   3.5409774e+02   8.9254065e+00   1.6138806e+02   1.4154439e+01   3.6150258e+02   1.4685600e+01   3.0550387e+02   9.6713032e+00   4.7930419e+02  -1.9819355e-02   3.3894032e+02  -8.3607097e+00   3.9581290e+02   4.0688387e+00   3.4586710e+02  -7.5222710e+00   2.6929484e+02   1.3548026e+01   4.9888097e+02  -1.3916606e+01   1.3685742e+02   7.5483342e+01   2.9377387e+02   1.7809935e+00   1.7051742e+02  -1.2132039e+01   1.9745516e+02  -9.0576774e-01   3.7326548e+02   1.5958581e+00   2.3093355e+02   1.3151445e+01   3.0927548e+02   1.5924090e+01   3.8876194e+02   1.7915497e+01   2.4581097e+02   1.5398026e+01   2.2546774e+02   1.2728226e+02   3.9044088e+02   3.1867843e+01   5.0190903e+02   9.6801806e+00   3.4053032e+02  -7.0292000e+00   2.5436000e+02   1.3823991e+02   1.2591290e+01   1.9628181e+01   3.9275774e+02   2.3689703e+01   3.3457548e+02  -2.4948942e+01   2.7298742e+02  -2.5928645e+00   2.8401839e+02   6.7136903e+00   3.6157677e+02   2.3324181e+01   3.7158000e+02   5.4152129e+00   3.4744968e+02   2.6709187e+01   4.6044032e+02  -9.2652258e+00   4.4178968e+02  -2.8012387e+00   4.7155968e+02   2.7490387e+01   2.4011484e+02   2.5365974e+01   3.1814677e+02  -6.9817419e+00   3.9148839e+02   1.4749639e+01   4.8096065e+02   9.9802452e+00   2.9489065e+02   1.3465585e+02   4.5952032e+02  -1.5825174e+01   3.1059323e+02   5.7551226e+00   4.1839088e+02   3.3518427e+00   2.9964161e+02  -3.0281032e+00   3.7220516e+02   1.6338103e+01   4.4074097e+02  -1.7971213e+01   5.4085806e+02   4.4371032e+01   4.0867548e+02   1.8642413e+01   2.7378387e+02   6.4324516e+00   2.7244323e+02   2.3086155e+01   3.4512710e+02   1.5029628e+02   7.2994161e+02   3.7427897e+01   6.0674161e+02   1.2259058e+01   2.5853258e+02  -2.0850026e+01   2.6915088e+02   1.0191043e+01   2.7944677e+02   1.6710684e+02   4.4836088e+02   3.2004243e+01   3.8026065e+02   2.3631729e+01   8.2006355e+02   6.1242710e+00   2.2730088e+02  -3.5109573e+00   4.2492226e+02  -1.0421200e+01   4.3168088e+02   1.9138643e+01   3.1958088e+02   2.0629664e+02   2.8172088e+02  -1.1674557e+01   2.3457065e+02   1.3433381e+01   2.9501088e+02  -1.4927757e+01   2.7107677e+02   6.1283742e+00   3.5547000e+02   2.6804645e+00   3.1803129e+02   5.3365290e+00   2.8006548e+02  -9.4355613e+00   2.5189871e+02  -1.0379961e+01
   3.8589645e+02  -1.0138168e+01   2.4354129e+02  -2.4983626e+01   3.7490129e+02  -4.9414581e+00   5.2216355e+02  -7.4769548e+00   2.4080323e+02  -9.7313548e+00   3.3195871e+02  -2.3544761e+01   4.4054355e+02  -1.5104774e+01   2.2404000e+02   1.2055097e+00   2.3164935e+02   2.2067613e+00   2.1377355e+02   1.1815425e+02   2.6499161e+02   3.8942194e+00   3.1163258e+02  -1.7130929e+01   2.7051935e+02  -1.3010581e+01   1.8726226e+02  -9.6448516e+00   1.4396903e+02   6.8836348e+01   3.0782088e+02  -6.7125573e+00   4.9327258e+02   2.1178710e+00   3.0627484e+02   1.4121561e+01   4.2154677e+02   1.5670452e+01   2.4927355e+02   2.4145535e+01   3.7531871e+02   1.6090194e+00   3.8144097e+02   2.2940852e+01   4.9639387e+02   1.1841394e+01   4.0105452e+02  -7.9582323e+00   3.7772645e+02  -2.1355355e+00   1.9217065e+02   1.3164345e+02   3.6363613e+02  -2.0744387e+00   4.0259839e+02   1.4343742e+01   1.4322065e+02   1.3142590e+02   2.4581387e+02  -8.2125290e+00   3.5063258e+02   2.7961677e+00   1.5917645e+02   4.6133032e+00   2.2627097e+02   2.0976387e+01   3.5429129e+02   1.6576697e+01   3.5995000e+02  -5.6524516e+00   2.4092839e+02  -8.9381419e+00   2.4151968e+02   5.9390968e-01   2.4186097e+02  -4.6314581e+00   3.5333774e+02  -1.6723794e+01   1.6053806e+02  -2.3975613e+00   3.5779258e+02  -1.7776000e+00   2.7879387e+02   2.0668103e+01   4.8396419e+02   1.0367381e+01   3.6275032e+02  -3.5955097e+00   4.1938290e+02   1.8273239e+01   3.8577710e+02  -2.3507097e-01   2.3848484e+02   2.2482826e+01   5.5074097e+02  -6.3540645e-01   1.1009742e+02   1.1119414e+02   2.7325387e+02   3.3325935e+00   1.8037742e+02  -1.1770839e+01   1.7436516e+02   6.0814323e+00   3.7707548e+02   1.2481058e+01   2.0907355e+02   1.1190245e+01   3.3342548e+02   3.1562090e+01   3.9390194e+02   9.2242968e+00   2.4096097e+02   7.4560258e+00   2.5484774e+02   1.5974186e+02   3.5572088e+02   2.2745443e+01   4.5019903e+02   1.9776981e+01   3.2396032e+02   1.6436400e+01   2.6317000e+02   1.2729511e+02   1.3451290e+01  -1.0630619e+01   3.5936774e+02   4.5080903e+01   3.4009548e+02   5.0394581e+00   3.0179742e+02  -3.4176645e+00   2.8767839e+02  -9.9109677e-02   3.9766677e+02  -8.7030194e+00   3.8617000e+02  -4.8119871e+00   3.6320968e+02   2.6588387e+01   5.0140032e+02   1.3457974e+01   4.5311968e+02   2.4823613e+00   4.8340968e+02   4.4923871e+00   2.3797484e+02  -7.6128258e+00   3.5347677e+02   1.2571858e+01   3.2252839e+02   5.8364387e+00   4.0091065e+02   1.3864245e+01   2.6980065e+02   1.4994305e+02   4.1123032e+02   3.6080258e+00   2.8945323e+02  -1.2363677e+01   4.1891088e+02   1.7540243e+01   3.0416161e+02   6.3302968e+00   4.1820516e+02   1.9418103e+01   4.2593097e+02   7.4035871e+00   5.1504806e+02   2.3775832e+01   4.0581548e+02   1.9712129e+00   2.6345387e+02   1.1648852e+01   2.7344323e+02   1.4006155e+01   3.0528710e+02   1.3017348e+02   7.3728161e+02   1.7120697e+01   5.9483161e+02   1.3751858e+01   2.9263258e+02   2.4041974e+01   2.6815088e+02   2.1751043e+01   2.5244677e+02   1.6974684e+02   5.0676088e+02   1.5582243e+01   3.5532065e+02   6.5169290e+00   7.6135355e+02   2.7291071e+01   2.3058088e+02   8.6642656e-02   4.0192226e+02  -4.2412000e+00   4.5777088e+02   1.4341443e+01   3.5982088e+02   1.9903744e+02   2.9991088e+02  -2.2649757e+01   1.9833065e+02   8.1925806e+00   2.4439088e+02  -2.7258157e+01   3.5116677e+02   1.5671174e+01   3.2671000e+02   1.4461265e+01   3.2727129e+02   8.7732903e-01   2.8539548e+02  -9.4819613e+00   2.6827871e+02   1.3259639e+01
   3.8504645e+02   2.1359832e+01   2.7187129e+02   2.4229974e+01   3.5590129e+02  -1.2851458e+01   6.4177355e+02   2.1714245e+01   3.3266323e+02  -1.4601548e+00   3.6905871e+02  -1.4222761e+01   4.5602355e+02  -3.4931742e+00   2.3799000e+02   1.1429510e+01   2.6007935e+02   5.6423613e+00   2.3448355e+02   1.3335745e+02   3.1103161e+02   1.3401019e+01   3.4887258e+02  -5.0601290e+00   3.0303935e+02   2.5007819e+01   2.2068226e+02  -2.5468452e+01   1.9239903e+02   7.3531948e+01   2.8963088e+02   3.1264266e-01   4.7281258e+02   1.1546710e+00   2.7203484e+02  -1.4692387e+00   3.7292677e+02   8.2700516e+00   2.8908355e+02   4.2007355e+00   3.3593871e+02   1.7709419e+01   3.5220097e+02  -1.2719948e+01   4.7006387e+02  -4.3822065e+00   4.1467452e+02   3.3821677e+00   3.8286645e+02  -1.6066735e+01   1.8479065e+02   8.6613845e+01   3.2425613e+02  -2.6840387e+00   4.0954839e+02  -1.3212258e+01   2.3365065e+02  -1.3138503e+01   2.2809387e+02   5.7750710e+00   3.1306258e+02  -4.3882323e+00   1.3217645e+02   7.1133032e+00   2.4523097e+02  -1.3300413e+01   3.0372129e+02  -5.9477032e+00   3.4405000e+02  -1.8504516e+00   2.3049839e+02   4.4162581e+00   2.2489968e+02   3.1535097e+00   2.0148097e+02   1.1689419e+00   2.8695774e+02   3.4866065e+00   1.7419806e+02   6.1796387e+00   3.6103258e+02  -2.9468000e+00   2.6922387e+02   2.3383703e+01   5.2430419e+02  -1.5089819e+01   3.7837032e+02  -1.2751097e+00   3.8090290e+02   6.5916387e+00   3.2734710e+02   1.3869329e+01   2.6953484e+02  -1.0281174e+01   6.0569097e+02   1.7785935e+00   9.9477419e+01   1.0171374e+02   3.2948387e+02  -7.9758065e+00   1.8185742e+02   5.6807613e+00   1.7426516e+02  -2.0770568e+01   3.8374548e+02   1.9847458e+01   2.7255355e+02   9.1518452e+00   3.1189548e+02   6.8044903e+00   3.1738194e+02   3.1345897e+01   2.7796097e+02   2.3116026e+01   2.6884774e+02   1.8338186e+02   4.2330088e+02   2.9569043e+01   3.8581903e+02   4.8587381e+01   3.5596032e+02  -7.5536000e+00   2.8679000e+02   1.1792551e+02   6.6412903e+00   2.5534181e+01   4.0041774e+02   1.8126903e+01   3.1423548e+02   9.1082581e+00   2.9702742e+02   4.7239355e+00   2.9881839e+02  -9.0309677e-02   3.7857677e+02   4.0141806e+00   4.1911000e+02  -1.4747187e+01   3.6448968e+02   2.3105987e+01   4.6387032e+02   2.3840374e+01   4.2773968e+02   1.0322761e+01   4.4664968e+02   3.6913187e+01   2.4116484e+02   1.6181974e+01   3.6209677e+02   3.1722581e+00   3.9214839e+02   1.3646839e+01   4.6905065e+02   2.6743045e+01   2.8437065e+02   1.6773745e+02   4.5580032e+02   6.6124258e+00   3.0536323e+02  -3.0664774e+00   3.7725088e+02   4.1630427e+00   2.9016161e+02   2.3160297e+01   4.1620516e+02   2.6281032e+00   4.2936097e+02   9.0791871e+00   5.2423806e+02   3.5080632e+01   4.3034548e+02   1.4388813e+01   2.6307387e+02  -2.2750748e+01   2.7825323e+02   2.7001355e+01   2.7255710e+02   1.5921188e+02   7.4704161e+02   1.9529897e+01   5.8802161e+02   1.4206658e+01   2.6263258e+02  -1.5080258e+00   2.4753088e+02   1.0020643e+01   2.4235677e+02   1.6379404e+02   4.6241088e+02   3.2230243e+01   3.5900065e+02   3.0962529e+01   8.5044355e+02  -2.4061290e+00   2.2815088e+02  -1.7689573e+00   3.9678226e+02   1.0400000e+01   4.9834088e+02   1.7955843e+01   3.2201088e+02   1.9186224e+02   2.9611088e+02  -6.8257573e+00   2.5371065e+02  -1.2378194e+00   2.6730088e+02  -3.1560957e+01   3.1135677e+02  -1.6740258e+00   3.2114000e+02   1.0996865e+01   3.1694129e+02   3.8037290e+00   2.9182548e+02   2.6236387e+00   2.5489871e+02  -1.6329961e+01
   3.2508645e+02   1.1066323e+00   2.3835129e+02   7.6215742e+00   3.5300129e+02   1.7520542e+01   5.9996355e+02  -1.7030955e+01   3.0142323e+02  -1.3920955e+01   3.6324871e+02  -2.3807961e+01   4.1759355e+02  -6.9877419e-01   2.1499000e+02  -9.5404903e+00   2.6221935e+02  -5.6688387e+00   2.0339355e+02   1.3736465e+02   2.8470161e+02  -1.5022581e+01   3.6611258e+02   3.4106710e+00   2.6646935e+02   9.7434194e+00   2.1140226e+02  -1.2296052e+01   1.5239903e+02   7.1771948e+01   2.8377088e+02  -1.4585573e+00   4.5667258e+02  -1.2241290e+00   2.4989484e+02  -1.3698039e+01   4.0020677e+02  -2.5192348e+01   2.4913355e+02   1.9066735e+01   3.4735871e+02  -6.9141806e+00   3.6139097e+02  -7.6451484e+00   4.5625387e+02  -2.3857406e+01   3.6943452e+02  -1.9718632e+01   3.3805645e+02  -1.1811935e+01   1.7060065e+02   1.0921905e+02   3.6344613e+02  -2.3869239e+01   3.5954839e+02  -6.2122581e+00   2.1965065e+02  -1.0018503e+01   2.1209387e+02  -2.4249290e+00   3.0311258e+02  -1.1022232e+01   1.3178645e+02  -1.3625497e+01   2.2046097e+02   1.6311871e+00   3.4667129e+02   4.7662968e+00   3.4100000e+02  -2.0136452e+01   2.0454839e+02  -1.8937742e+01   2.3970968e+02  -1.3121290e+01   2.3205097e+02  -9.3266581e+00   2.7414774e+02  -2.4859355e-01   1.8667806e+02   9.9812387e+00   3.4008258e+02   9.1192000e+00   2.8046387e+02   1.5534503e+01   5.2630419e+02   1.8410181e+01   3.7556032e+02  -1.1003097e+00   3.8890290e+02  -2.9483613e+00   3.4191710e+02   1.6943729e+01   2.6529484e+02   6.7802581e-01   6.1522097e+02   1.9676194e+01   9.1287419e+01   7.4178942e+01   3.0620387e+02   2.4565935e+00   1.3356742e+02  -1.2886039e+01   1.6531516e+02   6.6543226e-01   3.5407548e+02   2.6551058e+01   2.4407355e+02   2.3150245e+01   3.0113548e+02  -3.9947097e+00   4.3204194e+02  -7.8269032e+00   2.9277097e+02   2.7121226e+01   2.6503774e+02   1.4497666e+02   4.1015088e+02   5.4810427e+00   4.3252903e+02   1.6660581e+01   3.1620032e+02   3.2472000e+00   2.6817000e+02   1.2355511e+02   1.5912903e+00   1.5988181e+01   3.5517774e+02   1.3176103e+01   2.8204548e+02  -6.1765419e+00   2.7726742e+02  -9.4552645e+00   3.1434839e+02   1.3717290e+01   3.8742677e+02   9.1161806e+00   3.9317000e+02  -1.9901987e+01   3.6405968e+02   1.5950387e+01   4.6016032e+02   9.9471742e+00   4.5007968e+02   1.6155561e+01   4.4178968e+02  -1.5580129e+00   2.6735484e+02   1.8416774e+01   3.2557677e+02   5.1938581e+00   3.8962839e+02   5.6843871e-01   4.5710065e+02   1.8219045e+01   2.9051065e+02   1.3528625e+02   4.8709032e+02  -8.3607742e+00   2.6674323e+02  -6.9268774e+00   4.3168088e+02   1.1088643e+01   2.9150161e+02   6.1530968e+00   4.1801516e+02   7.1933032e+00   4.1984097e+02  -6.7921290e-01   5.0800806e+02   5.2719032e+01   3.5681548e+02   1.2461213e+01   2.9116387e+02   3.4332052e+01   3.0621323e+02   2.4094555e+01   2.9618710e+02   1.4258148e+02   7.4956161e+02   7.5829677e-01   5.3302161e+02   2.2466581e+00   2.5815258e+02   1.1940374e+01   2.8234088e+02   3.5375843e+01   2.3859677e+02   1.2390484e+02   4.2846088e+02   2.4496243e+01   3.5584065e+02   1.9685329e+01   6.9182355e+02   1.1093471e+01   2.4939088e+02   1.1151843e+01   4.3568226e+02   2.5780000e+00   4.9734088e+02   3.0985843e+01   2.8139088e+02   2.0907184e+02   3.2920088e+02  -2.3322957e+01   2.5833065e+02  -8.9741935e-01   2.6530088e+02  -2.0020957e+01   3.3645677e+02   4.8479742e+00   3.8690000e+02  -4.5393548e-01   3.1322129e+02   4.3132903e-01   2.9001548e+02  -9.1561290e-02   2.5037871e+02   8.1716387e+00
   3.0075645e+02   1.2863032e+01   2.6306129e+02  -1.4065226e+01   3.6390129e+02  -7.1114581e+00   5.3701355e+02  -3.7495484e-01   3.3590323e+02   2.0130645e+01   3.8662871e+02   1.1991639e+01   4.5554355e+02   8.0752258e+00   2.0351000e+02   1.3279097e+00   2.8869935e+02   1.9262761e+01   2.0644355e+02   1.3712065e+02   2.0032161e+02   9.6017819e+01   3.7630258e+02  -1.1544529e+01   2.6475935e+02   1.4400219e+01   2.0378226e+02   3.2635484e+00   1.7148903e+02   5.9914748e+01   3.1830088e+02   1.5639043e+01   4.9507258e+02   2.4773871e+01   2.9594484e+02   1.2857961e+01   4.2606677e+02   1.1548852e+01   2.5684355e+02   2.8159935e+01   3.4673871e+02   1.3325419e+01   4.1563097e+02  -2.3643484e+00   5.1548387e+02  -7.2558065e+00   4.2605452e+02   1.4471768e+01   3.4748645e+02  -1.2376335e+01   2.9065065e+02   2.4235045e+01   3.8296613e+02  -4.4308387e+00   4.2669839e+02  -9.8842581e+00   2.3951065e+02   6.2926968e+00   2.2795387e+02   1.6256271e+01   3.6092258e+02   8.5429677e+00   1.2807645e+02   1.3341303e+01   2.4818097e+02  -2.1564129e+00   3.5515129e+02  -2.3421032e+00   3.9871000e+02  -9.8325161e-01   2.4130839e+02  -1.0118542e+01   2.2723968e+02  -8.1236903e+00   2.0824097e+02  -4.4218581e+00   2.9971774e+02   1.2795806e+01   1.9134806e+02   1.6947639e+01   3.8555258e+02   2.0241600e+01   2.4231387e+02   1.9876503e+01   5.0925419e+02  -4.1581935e-01   3.9937032e+02   9.9489032e-01   3.7605290e+02   1.4739639e+01   3.3591710e+02   1.4513729e+01   2.8768484e+02   8.5468258e+00   6.0284097e+02   2.0716594e+01   1.2276742e+02   5.6330542e+01   3.2786387e+02  -2.2262065e+00   1.5566742e+02  -3.8440387e+00   1.6193516e+02   8.8583226e-01   3.7693548e+02   1.8202258e+01   2.6307355e+02   1.0390245e+01   3.4189548e+02   1.1124490e+01   3.9038194e+02   1.2265897e+01   2.6667097e+02   2.1399226e+01   2.6603774e+02   1.3603666e+02   3.7077088e+02   3.2061443e+01   4.5924903e+02   1.8432981e+01   3.2053032e+02  -2.1289200e+01   2.7355000e+02   1.3579471e+02   7.5912903e+00  -7.3018194e+00   3.3698774e+02   1.9201303e+01   3.0780548e+02   4.8126581e+00   3.3007742e+02   1.6179935e+01   2.6943839e+02   7.2600903e+00   2.9571677e+02   1.4642981e+01   3.4570000e+02  -1.8514387e+01   3.1020968e+02   1.0258387e+01   5.1649032e+02   7.6307742e+00   3.9426968e+02   2.1570361e+01   3.7912968e+02   2.4174787e+01   2.3821484e+02   2.0227974e+01   3.2224677e+02  -9.2597419e+00   3.9991839e+02   2.1175239e+01   4.0472065e+02   2.6699445e+01   2.7051065e+02   1.7246625e+02   4.8223032e+02  -7.8319742e+00   2.7555323e+02   2.8383226e+00   4.2049088e+02   1.1753843e+01   2.8854161e+02   9.9098968e+00   4.1339516e+02   3.0512903e+01   4.1122097e+02   8.7303871e+00   5.1133806e+02   3.5592632e+01   3.6558548e+02   2.7519613e+01   2.6649387e+02   2.2445652e+01   2.7778323e+02   1.2078955e+01   3.1870710e+02   1.4540988e+02   8.1037161e+02   4.4853497e+01   6.2074161e+02   4.9229058e+01   2.5239258e+02   2.7811742e+00   2.6415088e+02   1.6261043e+01   2.3949677e+02   1.4997284e+02   4.0536088e+02   4.3444243e+01   3.2963065e+02   1.0152129e+01   7.6663355e+02   8.0586710e+00   2.5125088e+02  -1.3769573e+00   4.1673226e+02  -5.4760000e+00   5.3320088e+02   1.5017043e+01   2.8011088e+02   1.7564424e+02   3.7115088e+02  -1.0398957e+01   2.5347065e+02   1.2513806e+00   3.0696088e+02  -2.9353757e+01   3.6521677e+02   4.9771742e+00   3.9028000e+02   1.4895665e+01   2.9675129e+02  -5.0110710e+00   2.8058548e+02  -3.5771613e+00   2.4165871e+02   4.8923871e-01
   3.2489645e+02   8.5018323e+00   2.7568129e+02   1.3355174e+01   3.6443129e+02   1.1226142e+01   4.9482355e+02   2.8660245e+01   3.3447323e+02   1.6775045e+01   4.0695871e+02  -6.4947613e+00   4.1673355e+02   7.1300258e+00   2.2666000e+02   1.3565910e+01   2.7797935e+02  -1.2979639e+01   1.8277355e+02   1.3954425e+02   1.8222161e+02   1.4417582e+02   3.3887258e+02   9.2098710e+00   3.0361935e+02   1.5151419e+01   2.1202226e+02   2.0034348e+01   1.8586903e+02   7.5864348e+01   2.8839088e+02  -1.1581573e+00   4.8441258e+02  -9.1733290e+00   2.8032484e+02  -2.6524387e+00   4.5977677e+02  -2.3147948e+01   2.7027355e+02   1.2465535e+01   3.9754871e+02  -7.8938065e-01   3.4658097e+02   7.8696516e+00   4.7901387e+02   2.0901794e+01   3.1443452e+02  -1.1128632e+01   3.5629645e+02  -3.0311355e+00   2.3160065e+02   1.4339045e+01   3.7030613e+02  -1.4178039e+01   4.2044839e+02   1.8157419e+00   2.4813065e+02  -1.8006903e+01   2.0590387e+02  -6.8972903e-01   2.4901258e+02  -3.0214232e+01   1.4131645e+02  -4.7678968e+00   2.4851097e+02  -5.2728129e+00   2.6067129e+02   9.2629677e-01   3.4067000e+02   1.1319948e+01   2.6407839e+02  -7.0014194e-01   2.1489968e+02  -6.4264903e+00   2.1410097e+02  -1.7550658e+01   2.9743774e+02   6.8882065e+00   1.9153806e+02   2.2022439e+01   3.8717258e+02  -4.6480000e+00   2.5417387e+02   3.0177032e+00   4.9292419e+02   8.0405806e+00   3.7037032e+02   1.2224890e+01   3.3938290e+02   1.4963239e+01   3.0657710e+02  -1.8090710e+00   2.9144484e+02   8.1060258e+00   5.3974097e+02  -6.4754065e+00   1.0647742e+02   5.0443742e+01   3.1096387e+02   8.7857935e+00   1.5051742e+02  -5.7220387e+00   1.6412516e+02  -8.3793677e+00   3.5012548e+02   1.4487058e+01   2.3507355e+02   2.0770245e+01   3.2123548e+02   1.9777290e+01   3.9038194e+02   2.4645897e+01   2.9329097e+02   2.5179626e+01   3.1798774e+02   1.5436066e+02   3.9649088e+02   8.1384266e-01   4.2557903e+02   1.6506581e+01   3.0601032e+02  -6.9876000e+00   2.6770000e+02   1.6531271e+02   1.4301290e+01  -2.3686194e+00   3.1284774e+02   1.5625032e+00   2.7942548e+02   1.1830581e+00   3.0283742e+02   4.1691355e+00   2.6443839e+02   1.2860090e+01   3.5666677e+02   1.3096981e+01   3.7876000e+02   1.2540813e+01   3.4815968e+02  -7.1576129e+00   4.8602032e+02   3.4838374e+01   4.0345968e+02   2.3551613e+00   4.2126968e+02   1.3463587e+01   2.1492484e+02   1.5801174e+01   3.7443677e+02  -2.1814942e+01   3.2648839e+02   1.8096387e+00   4.1348065e+02   8.1886452e+00   3.0032065e+02   1.6265145e+02   4.5009032e+02   5.7892258e+00   2.8759323e+02   6.4951226e+00   3.7982088e+02   7.0474427e+00   2.8674161e+02   1.8573897e+01   4.1168516e+02   2.4839703e+01   4.4050097e+02   1.2097987e+01   4.9476806e+02   5.1588232e+01   3.5272548e+02   1.5358413e+01   2.9888387e+02   1.0814452e+01   2.8140323e+02  -6.6806452e+00   2.8707710e+02   1.2531028e+02   8.5251161e+02   3.5762297e+01   5.5174161e+02  -9.8909419e+00   3.0072258e+02   1.3914774e+01   3.1691088e+02   8.7502427e+00   2.3335677e+02   1.6022404e+02   4.6071088e+02   1.3866243e+01   3.4937065e+02   1.3572929e+01   8.1549355e+02  -1.1801290e+00   2.3053088e+02   4.8506427e+00   4.2325226e+02   2.7052400e+01   4.7972088e+02   1.7245443e+01   2.7849088e+02   1.7592384e+02   3.8020088e+02  -5.0729573e+00   2.6200065e+02   7.3789806e+00   2.8277088e+02  -3.5185573e+00   3.3902677e+02   9.9223742e+00   3.9209000e+02   8.6508645e+00   3.2651129e+02   9.9881290e+00   3.0253548e+02  -6.9031613e+00   2.5442871e+02   1.2367639e+01
   2.9175645e+02  -1.5126968e+01   2.7211129e+02   7.5907742e+00   3.1171129e+02  -7.9625806e-01   4.9587355e+02  -1.2943755e+01   2.9523323e+02  -1.1895755e+01   4.1843871e+02   2.4968387e+00   3.3630355e+02  -1.5055574e+01   1.9070000e+02   4.0227097e+00   2.3155935e+02   3.3539613e+00   1.7096355e+02   1.1043905e+02   1.8099161e+02   1.2151422e+02   3.1653258e+02   6.3770710e+00   2.5765935e+02   2.2082194e+00   1.8326226e+02  -5.0448516e+00   1.6743903e+02   7.9618748e+01   2.8434088e+02  -3.9314157e+01   5.1707258e+02  -2.9861290e+00   2.7184484e+02  -7.5040387e+00   3.7439677e+02   7.7245161e-01   2.4665355e+02   2.1835135e+01   3.9026871e+02   2.0830194e+00   3.8625097e+02  -3.9139484e+00   4.6596387e+02  -5.1042065e+00   3.5905452e+02   6.1617677e+00   3.6457645e+02  -2.4135355e+00   2.5741065e+02  -6.2957548e+00   3.4677613e+02  -4.3856387e+00   4.1974839e+02   1.8071742e+01   2.3456065e+02   1.7886968e+00   2.2786387e+02   1.4134710e+00   2.6663258e+02  -3.2438323e+00   1.6883645e+02   2.3370503e+01   2.5056097e+02  -8.7768129e+00   3.4034129e+02  -2.6637303e+01   3.7448000e+02  -1.5954852e+01   2.6292839e+02  -2.2748142e+01   2.3070968e+02  -1.2351290e+01   2.0224097e+02  -7.1318581e+00   2.8376774e+02  -1.3581935e+00   1.8477806e+02  -2.0067613e+00   3.8174258e+02  -8.3136000e+00   2.4417387e+02  -6.6122968e+00   5.2768419e+02   1.2489781e+01   3.3423032e+02   7.3560903e+00   3.9205290e+02   1.4079639e+01   3.3667710e+02   9.3129290e+00   2.7706484e+02   4.9396426e+01   4.9836097e+02  -5.7350065e+00   1.0271742e+02   7.6594542e+01   3.5486387e+02   1.2273794e+01   1.5075742e+02   3.8787613e+00   1.7669516e+02  -4.3449677e+00   3.2050548e+02  -1.1613342e+01   2.2831355e+02  -7.5889548e+00   3.2285548e+02   7.3576903e+00   3.9743194e+02   9.1818968e+00   2.9096097e+02  -3.4039742e+00   2.6412774e+02   1.6066946e+02   3.5087088e+02   5.6034427e+00   3.8714903e+02   2.6670981e+01   3.2315032e+02   1.6641200e+01   2.7198000e+02   1.1597031e+02   2.3451290e+01   9.5193806e+00   3.0908774e+02   2.0913303e+01   2.8790548e+02  -1.4553419e+00   3.0783742e+02  -4.0864516e-02   2.8053839e+02  -3.0979097e+00   3.9647677e+02   6.9621806e+00   4.1217000e+02  -2.4219871e+00   3.1772968e+02   2.5516787e+01   5.2302032e+02   9.7283742e+00   4.4950968e+02   3.1101161e+01   4.3021968e+02   3.1227587e+01   2.2330484e+02   4.4707742e+00   3.5914677e+02  -4.8817419e+00   3.3895839e+02   1.3242039e+01   4.9667065e+02   2.0673445e+01   3.0580065e+02   1.7654305e+02   4.5147032e+02   3.3882581e-01   2.9374323e+02   2.0483123e+01   4.7777088e+02   7.4514427e+00   2.7078161e+02   5.0006968e+00   4.4511516e+02   1.4265303e+01   4.8679097e+02   2.4824787e+01   5.1971806e+02   2.2302232e+01   3.6253548e+02   2.3836129e+00   2.7411387e+02   1.6556052e+01   2.8787323e+02  -4.7682452e+00   3.4360710e+02   1.4015788e+02   8.3623161e+02   2.1394697e+01   6.6838161e+02   2.6237858e+01   2.8867258e+02   3.1828774e+01   2.7715088e+02   2.8361043e+01   2.5401677e+02   1.3438124e+02   3.5906088e+02   9.4648243e+01   3.6337065e+02   2.7932929e+01   8.4811355e+02   1.1640271e+01   2.4715088e+02   1.1901043e+01   4.5373226e+02  -2.5436000e+01   4.9753088e+02  -8.7493573e+00   2.8391088e+02   1.7072024e+02   3.6415088e+02   7.5410427e+00   2.5247065e+02   9.0513806e+00   2.5063088e+02  -1.0997357e+01   3.3230677e+02   1.0129974e+01   3.7647000e+02   1.3804645e+00   2.8027129e+02  -3.9326710e+00   3.5658548e+02   1.2482839e+01   2.6575871e+02   2.0312387e+00
   3.5908645e+02   2.4106632e+01   2.7187129e+02  -4.3900258e+00   3.1905129e+02   2.4716542e+01   4.7211355e+02   1.6337045e+01   3.8256323e+02   2.5357845e+01   4.4481871e+02   1.9064387e+00   4.3697355e+02   2.1510826e+01   2.5575000e+02  -1.2421290e+01   2.4597935e+02   1.3010361e+01   2.0467355e+02   1.3955225e+02   2.1003161e+02   1.1210102e+02   3.2492258e+02   1.2945871e+01   2.5018935e+02   2.1515819e+01   1.9707226e+02   1.2803484e+00   2.1148903e+02   1.0490475e+02   3.4344088e+02  -8.5621573e+00   5.0767258e+02   1.1425871e+01   2.9194484e+02  -1.0120387e+00   4.1011677e+02   3.5824852e+01   3.0313355e+02   1.7646735e+01   3.7812871e+02   4.1442194e+00   3.8901097e+02   3.1005252e+01   5.1515387e+02   1.1530594e+01   3.8867452e+02   1.6172168e+01   4.0034645e+02   1.5848645e+00   2.8993065e+02   1.2582645e+01   4.2244613e+02   2.8907613e+00   4.2609839e+02  -8.3625806e-01   2.5951065e+02  -9.5373032e+00   2.4519387e+02  -1.3972929e+01   2.4273258e+02  -3.0518323e+00   2.9659645e+02   2.2719703e+01   2.5918097e+02   1.7203587e+01   3.2400129e+02   4.4798968e+00   3.3838000e+02   1.3463148e+01   2.4135839e+02  -5.1625419e+00   2.4832968e+02   8.7591097e+00   2.2381097e+02  -4.6174581e+00   2.8138774e+02   2.6692206e+01   1.7015806e+02   1.4302839e+01   4.5712258e+02   4.9860000e+00   2.5093387e+02   9.0869032e+00   5.5701419e+02   3.1433806e+00   3.9256032e+02   9.6396903e+00   3.8876290e+02   9.4828387e+00   3.1467710e+02   1.1072929e+01   2.5796484e+02   9.2144258e+00   5.7236097e+02   1.1154994e+01   1.0600742e+02   8.8911342e+01   2.9534387e+02  -1.5724606e+01   1.7047742e+02   4.1111613e+00   1.6741516e+02  -1.2502568e+01   3.7264548e+02   2.4255458e+01   2.0421355e+02  -1.1850955e+01   3.0180548e+02  -4.1883097e+00   4.5581194e+02   3.0221497e+01   2.9348097e+02   2.1824426e+01   3.0303774e+02   1.4731666e+02   4.0872088e+02  -6.5945573e+00   3.9733903e+02   1.9615781e+01   3.5596032e+02   1.7364000e+00   3.2141000e+02   9.9395910e+01  -1.3838710e+01   2.2882581e+01   3.1222774e+02  -2.1478968e+00   2.6785548e+02  -9.4134194e-01   3.0407742e+02  -8.9300645e+00   2.7386839e+02   9.1456903e+00   3.5357677e+02   1.3941806e+00   3.5746000e+02  -7.3451871e+00   3.4839968e+02   7.7731871e+00   5.1449032e+02   9.2207742e+00   4.7064968e+02   2.0889961e+01   4.1140968e+02   2.5162387e+01   2.2626484e+02   2.4753974e+01   3.8147677e+02  -7.4681419e+00   3.1362839e+02   1.4598439e+01   5.1239065e+02   1.9958452e+00   3.2189065e+02   1.5735585e+02   4.7337032e+02   1.4396826e+01   2.7788323e+02   3.5941923e+01   4.5134088e+02   1.4135843e+01   3.3150161e+02   9.6130968e+00   4.2116516e+02   1.4181303e+01   4.7560097e+02   8.1499871e+00   5.1904806e+02   4.3405832e+01   4.0758548e+02  -1.7740387e+01   2.6364387e+02   9.7236516e+00   3.1406323e+02   1.5276555e+01   3.2034710e+02   1.3838868e+02   7.7304161e+02   1.0879897e+01   6.1620161e+02   4.1412258e+01   3.0301258e+02   2.8871574e+01   2.6982088e+02   1.3467443e+01   2.5016677e+02   1.6625924e+02   3.2176088e+02   1.5513224e+02   3.5316065e+02   1.6219729e+01   8.6239355e+02   6.4978710e+00   2.7239088e+02  -2.7381573e+00   3.8502226e+02   6.2508000e+00   4.8968088e+02   2.7838643e+01   3.0682088e+02   2.0665744e+02   3.1411088e+02   8.4042427e+00   2.1676065e+02   1.4618181e+01   2.5449088e+02  -3.7446157e+01   3.0940677e+02   5.8219742e+00   3.3138000e+02  -1.6822335e+01   2.8213129e+02   1.5348529e+01   3.7796548e+02   6.1124387e+00   2.2380871e+02  -2.0327613e+00
   3.3327645e+02  -1.1738568e+01   2.6078129e+02  -1.5122826e+01   2.1409129e+02   1.0397334e+02   4.3735355e+02  -2.0072155e+01   3.3995323e+02   9.5766452e+00   4.0100871e+02  -2.8538761e+01   3.6087355e+02  -1.5411742e+00   1.9289000e+02  -2.0124903e+00   2.4888935e+02   1.4207561e+01   1.5134355e+02   1.0310865e+02   1.9418161e+02   1.4721902e+02   2.7034258e+02  -1.0827729e+01   2.4670935e+02  -6.8657806e+00   1.7488226e+02  -2.3374452e+01   1.9482903e+02   7.9527548e+01   3.0730088e+02  -3.1530957e+01   4.5707258e+02  -9.7861290e+00   2.7822484e+02   4.8955613e+00   3.8401677e+02  -1.7327148e+01   2.4956355e+02   3.3623355e+00   2.9483871e+02   4.0474194e+00   3.6687097e+02  -2.3413548e+01   4.7334387e+02  -2.2504606e+01   3.8657452e+02   1.0250168e+01   3.7695645e+02  -1.9303935e+01   2.5522065e+02  -1.5260555e+01   3.2273613e+02  -6.9424387e+00   3.6229839e+02   3.3177419e+00   2.5370065e+02  -2.2452503e+01   2.1981387e+02  -2.5182529e+01   2.2035258e+02   5.8885677e+00   2.6436645e+02  -1.8918968e+00   2.1504097e+02   8.3478710e-01   3.2743129e+02  -2.0464503e+01   3.5705000e+02  -4.0304516e+00   2.1607839e+02  -1.4240142e+01   1.9123968e+02   5.1863097e+00   2.1653097e+02  -1.0655058e+01   2.8681774e+02   2.2447806e+01   1.7277806e+02  -2.4516761e+01   4.0479258e+02  -8.2760000e-01   2.4679387e+02   4.9881032e+00   5.3049419e+02   4.3649806e+00   3.9961032e+02  -3.3543097e+00   3.4386290e+02   2.2654839e+01   3.4915710e+02   5.0245290e+00   2.7853484e+02   1.6278826e+01   4.5755097e+02   1.5769794e+01   1.0776742e+02   5.7290542e+01   3.1077387e+02   9.3309935e+00   1.7451742e+02  -1.6920387e+00   1.4822516e+02  -4.4473677e+00   3.2698548e+02   8.9582581e+00   2.0941355e+02  -1.2796955e+01   2.9180548e+02   9.4169032e-01   4.4085194e+02   2.2418297e+01   2.6110097e+02  -5.7251742e+00   3.1084774e+02   1.2050186e+02   3.1168088e+02   1.7688643e+01   4.0805903e+02   3.4808181e+01   4.1739032e+02  -7.9800000e-01   2.5160000e+02   1.3507071e+02   2.2071290e+01   1.8389781e+01   4.2846774e+02   1.1882903e+01   2.1209548e+02   3.8994581e+00   3.3212742e+02   1.1205935e+01   2.8901839e+02   1.6983690e+01   3.4395677e+02  -2.0262194e+00   3.5717000e+02   2.0328013e+01   3.3177968e+02   1.1872787e+01   4.3163032e+02   1.1189574e+01   4.5473968e+02  -1.5972387e+00   4.3312968e+02   1.4084787e+01   2.1630484e+02   1.9460774e+01   3.3209677e+02  -8.2877419e+00   3.3691839e+02   1.9305239e+01   5.6129065e+02   2.6603845e+01   3.3051065e+02   1.7389625e+02   4.3590032e+02   1.8964426e+01   2.6955323e+02   1.7268323e+01   4.6982088e+02  -2.4255734e-01   2.9935161e+02   2.3475097e+01   4.5225516e+02   1.2504103e+01   4.5665097e+02   2.3185987e+01   5.0919806e+02   3.0673832e+01   3.6867548e+02   2.0462413e+01   2.4678387e+02   1.6552452e+01   2.2802323e+02   1.1299755e+01   3.5007710e+02   1.7227028e+02   7.3508161e+02  -7.5133032e+00   5.5393161e+02  -4.9761419e+00   2.7353258e+02   1.9279974e+01   2.5882088e+02   3.4974427e+00   2.7268677e+02   1.6669764e+02   3.1411088e+02   1.6014424e+02   3.3132065e+02  -2.4307097e-01   7.5844355e+02  -8.0612903e-01   2.5006088e+02   1.6958243e+01   3.9459226e+02  -3.2348000e+00   5.2220088e+02   2.2467043e+01   2.9039088e+02   1.9639184e+02   3.1334088e+02   1.0895843e+01   2.5428065e+02  -4.1434194e+00   2.1168088e+02  -1.0311357e+01   3.0078677e+02   5.0815742e+00   3.3057000e+02   3.4672465e+01   3.1008129e+02  -9.5574710e+00   3.5225548e+02   4.0692387e+00   2.4099871e+02  -2.3697961e+01
   3.9337645e+02   7.7434323e+00   3.2535129e+02   2.0191574e+01   2.3971129e+02   1.3168374e+02   5.2535355e+02   9.4178452e+00   3.4195323e+02  -2.5335484e-01   4.1590871e+02  -1.0450761e+01   3.9064355e+02   5.2672258e+00   1.9589000e+02   5.5575097e+00   2.2764935e+02   4.0967613e+00   1.7686355e+02   1.2291705e+02   2.2337161e+02   1.3879382e+02   3.1058258e+02   8.1430710e+00   2.5370935e+02  -1.6157806e+00   1.8888226e+02  -5.3444516e+00   2.0805903e+02   7.5229148e+01   2.7258088e+02  -8.4335734e-01   4.9427258e+02  -6.4321290e+00   2.7508484e+02  -5.8532387e+00   4.0335677e+02   6.9565161e-01   2.8651355e+02   1.8266335e+01   3.3359871e+02   4.4666194e+00   3.9577097e+02   8.7944516e+00   4.8363387e+02   2.6342194e+01   3.7286452e+02  -2.0513032e+01   3.8043645e+02   5.9376645e+00   2.6331065e+02  -4.7177548e+00   3.9211613e+02   5.5571613e+00   3.9109839e+02   1.0463742e+01   2.6032065e+02   2.3978968e+00   2.2814387e+02  -1.4608929e+01   2.5620258e+02  -4.5943226e-01   2.6640645e+02   1.2794903e+01   2.2237097e+02   2.2483871e+00   3.8739129e+02   6.1686968e+00   3.4814000e+02   1.8223484e+00   2.3207839e+02  -2.5040142e+01   2.3189968e+02   1.4593510e+01   2.2676097e+02   7.6654194e-01   3.4076774e+02   2.1511806e+01   1.7391806e+02   1.0292039e+01   4.3074258e+02  -2.9936000e+00   2.3755387e+02  -2.6462697e+01   4.9849419e+02   2.8204981e+01   3.5347032e+02  -1.9763110e+01   3.5352290e+02   1.4022039e+01   3.2262710e+02   1.2906929e+01   2.9710484e+02   9.5132258e+00   4.3326097e+02  -7.7170065e+00   1.3490742e+02   9.1689342e+01   3.0748387e+02   6.4941935e+00   1.9909742e+02  -3.1784387e+00   1.8003516e+02  -1.5232168e+01   3.7955548e+02   6.6126581e+00   2.0712355e+02  -1.1563755e+01   2.8637548e+02   2.0046090e+01   4.7704194e+02  -9.9690323e-01   2.6853097e+02   7.2004258e+00   2.7303774e+02   1.3890666e+02   3.1344088e+02   3.8378427e+00   4.8848903e+02   1.2233781e+01   4.2991032e+02   1.5530400e+01   2.4170000e+02   1.2372271e+02  -4.4987097e+00   3.3753806e+00   3.9422774e+02   2.5572103e+01   2.5909548e+02   1.3279458e+01   3.9683742e+02  -1.4830865e+01   2.7386839e+02   2.4856903e+00   3.5685677e+02   1.5041781e+01   3.7293000e+02  -2.6522787e+01   3.4439968e+02   1.6283187e+01   4.2244032e+02   1.5824774e+01   4.1216968e+02   6.1883613e+00   4.1359968e+02   3.9871871e+00   2.4207484e+02   1.8439174e+01   3.4076677e+02  -8.6913419e+00   3.4691839e+02   9.4152387e+00   5.2034065e+02   1.5689845e+01   3.8889065e+02   2.8035845e+01   4.4933032e+02   2.0400258e+00   2.8445323e+02   2.4663226e+00   5.0053088e+02   8.9706427e+00   3.2212161e+02   1.9703497e+01   4.5477516e+02   5.7725032e+00   4.4860097e+02  -1.1260013e+01   4.8566806e+02   5.2886232e+01   3.6915548e+02  -1.7659871e+00   2.6326387e+02  -1.4955948e+01   2.4968323e+02  -9.1930452e+00   3.0965710e+02   1.5697388e+02   7.5570161e+02   5.5070968e+00   5.8774161e+02  -2.9950942e+01   2.9439258e+02   1.3611174e+01   2.6501088e+02   1.1902243e+01   2.3901677e+02   1.5111124e+02   2.9991088e+02   1.6073024e+02   3.7990065e+02   3.2405290e+00   8.1425355e+02   1.1679071e+01   2.4906088e+02   3.1782427e+00   3.7125226e+02   5.6324000e+00   4.8834088e+02   2.6895843e+01   3.4587088e+02   1.7272344e+02   3.4106088e+02  -1.9751757e+01   2.4681065e+02   5.4541806e+00   1.8377088e+02  -2.2688557e+01   3.1659677e+02   1.2967742e+00   3.1381000e+02  -1.1936735e+01   3.1389129e+02   7.0772903e-01   3.2620548e+02   3.3032387e+00   2.4542871e+02   1.4276387e+00
   3.8132645e+02   4.2137432e+01   3.3454129e+02   4.0763742e+00   2.3519129e+02   1.4847534e+02   5.3030355e+02  -1.4788155e+01   3.5228323e+02   4.1870245e+01   3.8043871e+02  -2.3133161e+01   4.1906355e+02   2.4513626e+01   1.9623000e+02  -8.4969032e-01   2.2678935e+02   4.9255613e+00   2.0510355e+02   1.3889785e+02   2.4351161e+02   1.3823262e+02   2.8987258e+02   8.3198710e+00   2.7532935e+02   1.8074619e+01   2.2111226e+02  -1.2162852e+01   1.8782903e+02   7.6467548e+01   3.2434088e+02   1.7635843e+01   5.0021258e+02   3.6226710e+00   3.1974484e+02   1.0439613e+00   4.4673677e+02   2.8515252e+01   2.9399355e+02   2.2879355e+00   3.8278871e+02   2.6771419e+01   3.5354097e+02   1.1122852e+01   5.1306387e+02  -3.6822065e+00   4.2971452e+02   1.5748968e+01   3.8186645e+02   9.4432645e+00   2.9670065e+02  -6.6789548e+00   4.1573613e+02  -1.4432439e+01   4.5139839e+02   3.0189742e+01   2.3098065e+02   1.3835097e+01   2.3805387e+02   1.9978271e+01   2.6711258e+02  -1.3662232e+01   3.1274645e+02   1.8077032e+00   2.3689097e+02  -5.2532129e+00   3.2339129e+02  -5.7113032e+00   3.2114000e+02   4.3623484e+00   2.5726839e+02  -5.7753419e+00   2.2289968e+02   2.4135097e+00   2.3653097e+02  -9.1505806e-01   3.6376774e+02   1.4051806e+01   1.6953806e+02   8.5924387e+00   4.4617258e+02   4.0520000e+00   2.3531387e+02   1.0196503e+01   4.4382419e+02   1.8578581e+01   2.9009032e+02   3.2307290e+01   3.5395290e+02   4.8876387e+00   3.4819710e+02   1.1291329e+01   2.8663484e+02   2.0110826e+01   4.0817097e+02   2.9601935e+00   9.9667419e+01   6.2888542e+01   2.9863387e+02  -6.9780645e-01   2.4223742e+02  -1.3059639e+01   2.2641516e+02   1.0397432e+01   3.5902548e+02   2.0685058e+01   2.3750355e+02  -1.7084155e+01   3.0427548e+02   4.3240903e+00   3.4347194e+02   9.1586968e+00   2.5462097e+02   2.9832258e+00   2.8998774e+02   1.3664066e+02   3.4382088e+02   1.3547443e+01   4.7519903e+02  -3.6530194e+00   4.3025032e+02  -1.1926800e+01   2.8965000e+02   1.4512671e+02  -2.3587097e+00  -1.5465819e+01   3.9532774e+02   2.6341032e+00   2.4776548e+02   1.7665858e+01   3.1817742e+02  -4.4480645e+00   3.0181839e+02   6.7196903e+00   3.8838677e+02  -3.8206194e+00   3.6052000e+02  -1.0349987e+01   3.1986968e+02   1.3485587e+01   4.6716032e+02   3.7967174e+01   4.5016968e+02   1.1288361e+01   4.1288968e+02   8.5639871e+00   2.2359484e+02   2.4107574e+01   3.1581677e+02   3.4684658e+01   3.2571839e+02   1.5351239e+01   4.6629065e+02  -3.5161548e+00   4.7575065e+02   1.3897045e+01   4.3675032e+02   3.8064258e+00   2.6193323e+02   6.8779226e+00   4.7558088e+02   8.1966427e+00   2.5412161e+02   1.0763497e+01   3.9001516e+02  -1.0466968e+00   4.8289097e+02   2.5706787e+01   4.8871806e+02   4.4502232e+01   3.3362548e+02   2.5456413e+01   2.6411387e+02   1.4446052e+01   2.4725323e+02   6.3313548e+00   3.5218710e+02   1.3463148e+02   8.6818161e+02   3.0938697e+01   6.5693161e+02   1.1538581e+00   2.3696258e+02  -3.4425806e-02   2.5944088e+02   2.3157843e+01   2.7078677e+02   1.8703964e+02   3.2061088e+02   1.1882424e+02   3.8169065e+02   3.1147329e+01   5.7125355e+02   1.6890710e+00   2.2368088e+02  -8.5513573e+00   3.6654226e+02   6.9192000e+00   4.4063088e+02   1.7802643e+01   2.6082088e+02   1.6504744e+02   3.6144088e+02  -8.9521573e+00   2.3495065e+02   4.4029806e+00   3.0820088e+02  -2.6552957e+01   2.4907677e+02   3.3698374e+01   3.3100000e+02  -3.2719355e+00   3.1408129e+02  -1.7207471e+01   3.1606548e+02  -1.1035561e+01   2.4422871e+02   1.7536387e+00
   3.6785645e+02   7.4050323e+00   2.8568129e+02  -1.5164826e+01   2.4824129e+02   8.4091342e+01   5.2854355e+02   2.0626452e+00   3.2752323e+02  -2.4289548e+00   3.7000871e+02  -1.5248761e+01   3.6359355e+02   1.1521226e+01   1.6742000e+02  -1.1404890e+01   1.9259935e+02   2.6607613e+00   2.0334355e+02   1.3370865e+02   2.1670161e+02   1.2018742e+02   2.3020258e+02  -1.4806529e+01   2.3837935e+02  -1.0919381e+01   1.7740226e+02   3.3394839e-01   1.6424903e+02   4.1113948e+01   3.1830088e+02  -2.3600957e+01   4.9747258e+02  -1.2888129e+01   2.8551484e+02   3.1623613e+00   3.8530677e+02  -2.3000348e+01   2.2584355e+02   1.1929935e+01   3.7797871e+02   8.1562194e+00   3.8387097e+02  -2.6013548e+01   4.6144387e+02  -1.6692606e+01   3.5881452e+02   4.6109677e+00   3.3395645e+02  -6.2039355e+00   2.4046065e+02  -7.2697548e+00   3.6577613e+02  -1.8955639e+01   4.3144839e+02  -2.2214258e+01   1.9398065e+02  -7.8749032e+00   1.7019387e+02   8.7370710e+00   2.4763258e+02  -4.6738323e+00   2.7798645e+02   5.6785032e+00   2.4094097e+02  -1.0972129e+00   3.1900129e+02   1.7398968e+00   3.3767000e+02   8.7499484e+00   2.2168839e+02  -9.9689419e+00   2.1885968e+02  -6.7832903e+00   2.0319097e+02  -9.5878581e+00   3.5233774e+02   3.5620645e-01   1.7848806e+02   1.9264387e+00   4.0836258e+02  -8.5832000e+00   2.2731387e+02  -2.0113497e+01   4.2787419e+02   1.3904581e+01   3.0494032e+02  -4.7807097e+00   3.7462290e+02   2.0714039e+01   3.6857710e+02   5.3309290e+00   2.7820484e+02   5.4522581e-01   3.7941097e+02   9.8309935e+00   1.1304742e+02   7.0818142e+01   2.7101387e+02   2.9817935e+00   2.1904742e+02   8.6555613e+00   1.8784516e+02   4.9530323e+00   3.8855548e+02  -1.0247342e+01   2.0055355e+02  -1.4088155e+01   2.7256548e+02   9.2408903e+00   4.2781194e+02   1.6081497e+01   2.4696097e+02   2.1166026e+01   2.6474774e+02   1.2627986e+02   3.6182088e+02   2.3777443e+01   4.9162903e+02   2.7122581e+01   4.1915032e+02  -1.8468800e+01   2.8365000e+02   1.2179671e+02   1.9211290e+01   1.6958581e+01   4.0356774e+02   7.7349032e+00   2.3190548e+02   7.4465806e-01   2.9507742e+02   6.1699355e+00   3.0091839e+02   6.6516903e+00   5.0633677e+02   1.3413381e+01   3.8358000e+02  -2.0314787e+01   2.9791968e+02   2.1241587e+01   4.7340032e+02  -4.0620258e+00   4.1464968e+02   7.7499613e+00   4.1269968e+02   3.7679187e+01   2.5097484e+02  -7.9282581e-01   3.8367677e+02   7.7358581e+00   3.3671839e+02   7.0412387e+00   5.3429065e+02   1.2623845e+01   4.3680065e+02   2.0733045e+01   4.4447032e+02   4.2388258e+00   2.4488323e+02   1.3241923e+01   5.1615088e+02  -9.9895734e-01   2.5478161e+02   9.0069677e-01   3.6539516e+02   4.8329032e+00   4.7041097e+02   3.1851871e+00   5.0509806e+02   3.8331832e+01   3.8791548e+02  -3.2667871e+00   2.4740387e+02  -3.9771484e+00   2.6140323e+02   1.7869355e+01   3.2560710e+02   1.5717788e+02   8.4780161e+02   2.2469097e+01   6.5529161e+02  -1.7494194e-01   2.8796258e+02   4.5555742e+00   2.8382088e+02   1.8827443e+01   2.5049677e+02   1.7742284e+02   3.4346088e+02   1.5964624e+02   3.4569065e+02   1.4817329e+01   6.1087355e+02   1.6194710e+00   2.0501088e+02  -6.1977573e+00   4.0178226e+02  -1.4230000e+01   4.7349088e+02   2.1703843e+01   2.6763088e+02   1.5774264e+02   3.2396088e+02   1.0136243e+01   2.2866065e+02   1.0336181e+01   3.1249088e+02  -1.4706157e+01   2.5435677e+02  -8.1140258e+00   3.8114000e+02  -1.5283135e+01   3.4403129e+02  -1.0603471e+01   3.0377548e+02   1.2897639e+01   2.4946871e+02  -5.9455613e+00
   4.1946645e+02   1.1176232e+01   3.3025129e+02   1.4989574e+01   2.3647129e+02   1.4222294e+02   5.9725355e+02   2.9275845e+01   3.6380323e+02   2.9138645e+01   4.3766871e+02  -6.1915613e+00   4.4654355e+02  -5.4947742e+00   2.2251000e+02   5.8979097e+00   2.4364935e+02   1.2676761e+01   2.1910355e+02   1.3968785e+02   2.4580161e+02   1.7461942e+02   3.0820258e+02   1.0003471e+01   2.6499935e+02   1.6710194e+00   2.0235226e+02  -3.9020516e+00   1.7415903e+02   6.4891148e+01   3.0072088e+02  -2.3044557e+01   4.8974258e+02   1.6260271e+01   2.8551484e+02   1.8642361e+01   4.2506677e+02  -2.8114839e-01   2.4294355e+02   4.3181935e+01   3.5202871e+02  -3.2477806e+00   3.6644097e+02   3.0508516e+00   5.0206387e+02   1.5907794e+01   4.0019452e+02   2.2730568e+01   3.5110645e+02   1.0804065e+01   2.5941065e+02   2.8342452e+00   3.7044613e+02   5.2907613e+00   4.2239839e+02  -5.8402581e+00   2.2989065e+02  -6.9770323e-01   2.2090387e+02  -2.0649729e+01   2.6954258e+02  -8.1466323e+00   2.6712645e+02   1.6167303e+01   2.3442097e+02   1.1994387e+01   2.8853129e+02   4.2674968e+00   3.6824000e+02  -9.3556516e+00   2.4730839e+02  -1.3018542e+01   2.3566968e+02   1.8201910e+01   2.1329097e+02  -5.3958581e+00   3.5833774e+02   1.3726206e+01   1.7319806e+02   1.9196387e+00   4.5250258e+02   6.1656000e+00   2.5646387e+02   1.5644503e+01   4.8368419e+02   7.8697806e+00   3.3094032e+02  -3.7607097e+00   3.4538290e+02  -7.0467613e+00   3.6181710e+02  -1.6178271e+01   2.7248484e+02   2.7522826e+01   4.3912097e+02  -8.0580645e-01   1.2071742e+02   8.0924542e+01   2.5829387e+02   1.2569394e+01   2.1513742e+02   5.8283613e+00   1.6893516e+02  -6.1941677e+00   3.9540548e+02   1.8434658e+01   1.8474355e+02   1.5326645e+01   3.2723548e+02   3.2247290e+01   4.2347194e+02   1.4378697e+01   2.4948097e+02   1.2914426e+01   2.7288774e+02   1.5567866e+02   3.3187088e+02   5.7434427e+00   4.7443903e+02   2.3167781e+01   4.0272032e+02   1.5656000e+00   3.0532000e+02   1.1511311e+02   2.0781290e+01   3.5429806e+00   3.6656774e+02  -5.8750968e+00   2.6433548e+02  -2.3797419e+00   3.1669742e+02   1.4803355e+00   2.7558839e+02  -2.8019097e+00   2.9981677e+02   6.6049806e+00   4.2693000e+02  -1.5427871e+00   3.3225968e+02   1.3214387e+01   4.5859032e+02   3.1277419e-01   4.0940968e+02   9.5991613e+00   3.6583968e+02   4.3807987e+01   2.6402484e+02   1.8213174e+01   3.2967677e+02  -1.6714142e+01   3.3386839e+02   4.3092387e+00   4.4643065e+02  -2.5777355e+01   4.3799065e+02   1.9487845e+01   4.6785032e+02  -2.4415742e+00   2.6702323e+02   1.6520723e+01   4.1796088e+02   2.3526243e+01   2.7397161e+02   1.6455497e+01   3.9868516e+02  -1.3970297e+01   4.7655097e+02   2.3593987e+01   4.7028806e+02   2.9206632e+01   3.7558548e+02   5.0496129e+00   2.7888387e+02   1.1554452e+01   2.5649323e+02   1.0642155e+01   2.9360710e+02   1.2715788e+02   7.9270161e+02   3.4970968e+00   5.4583161e+02   1.4018581e+00   2.4196258e+02   1.5995574e+01   2.8920088e+02   2.0537043e+01   2.7992677e+02   1.8002844e+02   3.2676088e+02   1.7473224e+02   3.0363065e+02   3.7392129e+01   5.4535355e+02  -1.5758929e+01   2.2239088e+02  -7.7815734e-01   4.0311226e+02  -4.5264000e+00   4.8753088e+02   2.0620643e+01   3.9525088e+02   9.1393043e+01   3.5611088e+02   4.9942427e+00   2.4543065e+02   1.0274581e+01   2.9801088e+02  -3.3877757e+01   2.7264677e+02   5.3327742e+00   3.7038000e+02   1.7107665e+01   3.4146129e+02   4.3121290e+00   2.5296548e+02  -8.5075613e+00   2.7865871e+02   3.8092387e+00
   4.3604645e+02  -2.5720168e+01   2.8521129e+02  -4.9772258e+00   2.0095129e+02   1.1606454e+02   4.6216355e+02  -1.9169548e+00   3.2580323e+02   3.7986452e+00   3.4662871e+02  -3.9083613e+00   4.1735355e+02   1.8220426e+01   2.1285000e+02  -3.2792903e+00   2.4078935e+02   1.9055613e+00   2.2415355e+02   1.0018385e+02   1.9580161e+02   1.3613942e+02   2.8568258e+02  -1.6914929e+01   2.7437935e+02  -8.0393806e+00   1.9864226e+02  -1.1325252e+01   1.7415903e+02   6.6941148e+01   2.9187088e+02  -6.1065573e+00   4.9841258e+02   5.9066710e+00   3.2494484e+02   2.1247961e+01   4.3544677e+02  -7.1115484e+00   2.9532355e+02  -1.3868465e+01   3.8812871e+02   1.9774219e+01   3.8130097e+02   2.8620516e+00   4.9715387e+02   1.8110594e+01   3.9305452e+02   1.0061768e+01   3.9329645e+02   6.8188645e+00   2.7650065e+02   4.1770452e+00   4.0558613e+02   3.8595613e+00   4.6669839e+02  -3.2842581e+00   2.0303065e+02   1.4691097e+01   2.3186387e+02  -1.0576529e+01   3.6787258e+02   3.3669677e+00   2.9298645e+02   2.0058503e+01   2.5975097e+02  -4.7420129e+00   3.6434129e+02   1.1126968e+00   3.9057000e+02   8.2379484e+00   2.3507839e+02   3.6198581e+00   2.1827968e+02  -5.7868903e+00   2.0781097e+02  -4.3374581e+00   4.0400774e+02   2.2226065e+00   1.6558806e+02   9.0843871e-01   3.6498258e+02   1.6720000e-01   3.0241387e+02   6.9685032e+00   4.0835419e+02  -1.3383819e+01   3.3842032e+02   6.4089032e-01   3.8824290e+02  -1.0755561e+01   3.5905710e+02   1.5992529e+01   1.8353484e+02   8.7882581e-01   4.6207097e+02   8.2181935e+00   1.4338742e+02   8.7820942e+01   2.6739387e+02   8.5613935e+00   1.9090742e+02  -3.7632387e+00   1.7631516e+02  -4.5045677e+00   3.6736548e+02   2.0157858e+01   2.1969355e+02   5.3064516e-01   2.9661548e+02   2.9226890e+01   3.8281194e+02   1.9541497e+01   2.4048097e+02   4.0644258e+00   2.6250774e+02   1.0712906e+02   3.2982088e+02   4.7442656e-02   4.6871903e+02   9.8653806e+00   3.8915032e+02  -1.3988000e+00   2.8294000e+02   1.3709351e+02   1.3921290e+01   8.2317806e+00   4.4984774e+02   2.7032503e+01   3.2923548e+02   5.9582581e+00   2.9602742e+02   6.0939355e+00   2.4458839e+02   1.1918090e+01   3.0771677e+02  -1.9597019e+01   3.6470000e+02   1.2375613e+01   2.9125968e+02   4.2043871e+00   4.9954032e+02  -3.9322581e-01   4.1226968e+02  -5.7696387e+00   4.0107968e+02  -1.2012129e+00   2.5421484e+02   9.6579742e+00   3.0290677e+02   8.7174581e+00   3.6410839e+02   2.8890039e+01   4.1796065e+02  -7.1197548e+00   4.5465065e+02  -1.0224955e+01   4.5275032e+02  -1.1473574e+01   2.8150323e+02   1.2742323e+01   4.0053088e+02   1.2630643e+01   2.9835161e+02   1.5835097e+01   4.2949516e+02  -9.3450968e+00   4.3893097e+02   1.0513587e+01   4.3781806e+02   1.1490423e+02   4.1924548e+02   1.6416813e+01   2.7426387e+02   6.3540516e+00   2.5797323e+02   2.3623755e+01   2.8149710e+02   1.3012668e+02   8.2070161e+02   3.0257097e+01   5.8993161e+02   3.2963858e+01   2.7682258e+02   1.1066774e+01   2.7920088e+02   2.1957043e+01   2.7297677e+02   1.8896444e+02   3.3816088e+02   1.7922024e+02   3.9984065e+02   1.8645329e+01   6.2601355e+02   2.9598271e+01   2.4177088e+02   1.4431443e+01   4.1968226e+02  -1.9200000e-01   5.3696088e+02   9.5762427e+00   5.6282088e+02   2.7407443e+01   3.3730088e+02  -3.1209573e+00   2.6138065e+02   7.1485806e+00   2.0549088e+02  -1.2046157e+01   2.3202677e+02   2.7102374e+01   3.7366000e+02  -3.4473548e-01   3.3313129e+02   1.5408529e+01   2.5453548e+02   1.6886839e+01   2.9251871e+02   3.7043871e-01
   4.0318645e+02  -1.2091368e+01   2.8516129e+02  -2.6432258e+00   2.2128129e+02   1.3424814e+02   5.5525355e+02  -9.5041548e+00   3.0599323e+02  -1.7065548e+00   3.0290871e+02   3.1592387e+00   4.4368355e+02  -1.5959742e+00   2.0923000e+02  -3.1796903e+00   2.5545935e+02   9.2196129e-01   2.2796355e+02   1.1373905e+02   1.9694161e+02   1.3842822e+02   3.1177258e+02  -3.7522129e+01   2.6122935e+02  -6.0738065e-01   1.8964226e+02   4.7847484e+00   2.0172903e+02   5.4405548e+01   2.9053088e+02  -2.2999357e+01   4.9374258e+02   1.4140271e+01   2.9794484e+02   1.1787961e+01   4.0630677e+02  -8.5403484e+00   2.6684355e+02   5.5499355e+00   3.4545871e+02  -7.4321806e+00   3.8301097e+02  -1.5894748e+01   4.4577387e+02   4.7909935e+00   3.8200452e+02  -2.4294232e+01   3.1457645e+02  -3.6035355e+00   2.7631065e+02  -1.1237755e+01   3.7439613e+02  -1.5125239e+01   4.0304839e+02   5.5077419e+00   2.0756065e+02  -4.3413032e+00   2.0609387e+02   1.6250710e+00   2.9477258e+02  -9.3550323e+00   2.8774645e+02  -2.5222968e+00   2.3789097e+02  -7.5232129e+00   3.0024129e+02   1.6706968e+00   3.5452000e+02  -4.6880516e+00   2.0649839e+02  -3.9037419e+00   1.9913968e+02   1.0743097e+00   2.1172097e+02  -2.9802581e+00   3.5933774e+02   2.1886206e+01   1.8062806e+02  -3.3476129e-01   4.1174258e+02  -6.6360000e-01   3.0993387e+02   1.6516903e+01   5.0292419e+02   1.9000581e+01   2.8699032e+02   2.4152903e+00   3.9600290e+02   1.4483639e+01   3.6467710e+02   9.3129290e+00   2.2372484e+02   1.9333626e+01   5.0117097e+02  -6.0998065e+00   1.4738742e+02   8.9790942e+01   2.4777387e+02   9.3709935e+00   1.6704742e+02  -1.9374439e+01   1.7179516e+02  -1.1472968e+01   4.1293548e+02   2.3082258e+01   2.2788355e+02   9.6354452e+00   3.0661548e+02  -3.8310968e-01   4.0071194e+02   1.0949677e-01   2.5496097e+02   1.5816026e+01   2.3669774e+02   1.2514386e+02   3.9120088e+02  -5.9529573e+00   4.5338903e+02   2.6991781e+01   3.6296032e+02  -4.4036000e+00   2.5808000e+02   1.3032231e+02   2.0921290e+01   1.7101781e+01   3.9727774e+02   8.0810323e-01   3.2623548e+02   6.2482581e+00   3.0607742e+02   9.0993548e-01   2.7858839e+02   1.5148090e+01   3.1466677e+02  -3.1530194e+00   3.7352000e+02  -9.8599871e+00   3.3615968e+02   1.2802387e+01   4.6287032e+02  -7.5496258e+00   4.0550968e+02   1.2191161e+01   3.9321968e+02   1.6277587e+01   2.4607484e+02   3.5991742e+00   3.3286677e+02  -2.8193419e+00   3.5648839e+02   2.4596387e+00   4.0453065e+02   3.0946452e+00   4.0723065e+02   1.9138645e+01   4.8037032e+02  -2.0923174e+01   2.9226323e+02   2.7071523e+01   4.3311088e+02   2.5174243e+01   3.3150161e+02   4.9930968e+00   4.3235516e+02  -3.5738968e+00   4.5312097e+02   1.6758387e+01   3.2885806e+02   1.6719103e+02   4.0015548e+02   1.9664013e+01   2.7097387e+02   1.4237252e+01   3.1411323e+02   2.5752555e+01   3.1734710e+02   1.3525868e+02   7.2794161e+02   2.8347897e+01   6.2438161e+02   2.2657858e+01   2.8210258e+02  -1.1156258e+00   2.5182088e+02   2.4437443e+01   2.8263677e+02   1.4285164e+02   3.4316088e+02   2.0267024e+02   4.3616065e+02   2.1679729e+01   6.7463355e+02   1.7658671e+01   2.5353088e+02   7.7306427e+00   4.0525226e+02   1.0912400e+01   5.2372088e+02   1.2205443e+01   5.2496088e+02   2.5966243e+01   2.7144088e+02   9.4878427e+00   2.5066065e+02   8.4761806e+00   2.7872088e+02  -1.6384557e+01   3.3388677e+02   1.4143574e+01   3.6947000e+02   1.1130465e+01   3.0022129e+02   8.8013290e+00   2.4849548e+02   1.7940039e+01   3.1418871e+02   2.5868387e+00
   4.7013645e+02   2.5692632e+01   2.9225129e+02   2.2269574e+01   2.5405129e+02   1.5005654e+02   5.4944355e+02   2.8206452e+00   3.8095323e+02   2.6196645e+01   3.4295871e+02  -1.1614761e+01   4.9797355e+02   1.2390826e+01   2.4980000e+02   1.1104710e+01   2.5626935e+02   1.6287161e+01   2.6139355e+02   1.1868465e+02   1.6765161e+02   1.0587142e+02   3.4644258e+02   1.2414271e+01   2.8537935e+02   7.2706194e+00   2.4445226e+02   9.1099484e+00   1.9986903e+02   9.5554348e+01   3.1377088e+02  -6.8085573e+00   5.0067258e+02  -1.5874129e+01   3.3503484e+02   5.6307613e+00   4.3316677e+02  -4.5491484e+00   2.5375355e+02   2.7597135e+01   3.5821871e+02   1.6117019e+01   3.8673097e+02  -1.2242348e+01   4.5615387e+02  -7.5094065e+00   3.2543452e+02   7.7113677e+00   3.5176645e+02   5.9912645e+00   2.6527065e+02   1.7025445e+01   3.7849613e+02   1.1116761e+01   3.7309839e+02   6.2537419e+00   2.3508065e+02   9.7470968e+00   2.0262387e+02  -2.0187329e+01   2.4668258e+02   1.3521677e+00   3.1207645e+02   2.6951303e+01   2.1670097e+02   1.0511987e+01   3.2396129e+02   1.2053097e+01   3.5281000e+02  -2.8412516e+00   1.9888839e+02  -3.2449419e+00   2.4423968e+02   7.8963097e+00   2.0981097e+02  -6.0674581e+00   3.9800774e+02   1.7552606e+01   1.7934806e+02  -6.1423613e+00   3.9136258e+02  -1.2033200e+01   2.8955387e+02   1.8907303e+01   5.1630419e+02   1.4120181e+01   3.5723032e+02  -1.3723910e+01   4.0871290e+02   1.3606839e+01   3.3934710e+02   1.9769329e+01   2.6125484e+02   1.5901226e+01   5.0426097e+02  -3.4970065e+00   1.3509742e+02   8.1964142e+01   3.1291387e+02  -2.2202065e+00   1.7828742e+02   6.2636129e-01   1.7445516e+02  -1.3545768e+01   3.9698548e+02   1.6308258e+01   2.3260355e+02  -2.6921548e+00   3.0146548e+02   2.4598890e+01   3.8971194e+02  -7.2005032e+00   2.3962097e+02  -2.1146774e+01   2.4136774e+02   1.5815026e+02   3.4891088e+02   2.3050243e+01   4.6505903e+02   3.0398181e+01   3.3582032e+02  -1.8562400e+01   2.5998000e+02   1.1845031e+02  -6.4087097e+00  -5.1418194e+00   3.9146774e+02   1.6222903e+01   3.4037548e+02  -4.7929419e+00   2.5760742e+02  -7.6424645e+00   2.5877839e+02   9.2128903e+00   3.2928677e+02   1.1437381e+01   3.7440000e+02  -1.9110387e+01   3.6429968e+02   1.3111871e+00   5.0711032e+02   7.7711742e+00   4.0021968e+02   1.6854361e+01   3.8350968e+02   5.1774387e+01   2.3468484e+02   2.8903742e+00   3.5643677e+02  -6.8549419e+00   3.6857839e+02   3.4532439e+01   4.0153065e+02   3.6574645e+01   4.2356065e+02  -1.5207755e+01   4.5252032e+02  -9.2151742e+00   3.0364323e+02   1.0451123e+01   3.9963088e+02   2.2892643e+01   3.1364161e+02   9.3818968e+00   4.3182516e+02   2.8948503e+01   4.2522097e+02  -1.0961290e-01   3.1661806e+02   1.8555023e+02   4.1086548e+02   2.4807213e+01   2.5983387e+02   2.8838452e+01   2.8187323e+02   4.2331755e+01   3.3102710e+02   4.4744284e+01   7.4056161e+02   4.1982968e+00   6.0611161e+02  -7.8805419e+00   2.6667258e+02   2.3498774e+01   2.8949088e+02   1.3753843e+01   2.6354677e+02   1.6161884e+02   3.2991088e+02   1.5528024e+02   3.5553065e+02   2.3770129e+01   5.9820355e+02   1.9633071e+01   2.3511088e+02   3.6242427e+00   3.9845226e+02   1.5564000e+00   4.8106088e+02   1.6238243e+01   4.4482088e+02   2.5617443e+01   3.0649088e+02  -1.2556157e+01   2.3257065e+02   1.7113381e+01   2.2939088e+02  -3.0148157e+01   3.0964677e+02   2.1182774e+01   3.3090000e+02  -5.4039355e+00   3.2618129e+02  -1.1175471e+01   2.6201548e+02  -3.5615613e+00   3.2475871e+02  -1.0108761e+01
   3.6846645e+02  -1.5037677e+00   2.3816129e+02   1.3826774e+01   2.1928129e+02   1.0535814e+02   5.0344355e+02  -6.8793548e+00   3.1780323e+02  -5.1313548e+00   3.2290871e+02   3.2923871e-01   3.9454355e+02  -3.8047742e+00   1.9861000e+02   2.0049910e+01   2.8002935e+02   1.3863613e+00   2.1482355e+02   1.1383025e+02   1.5151161e+02   1.0611262e+02   3.4096258e+02   3.5226710e+00   2.8294935e+02   2.0085019e+01   1.9016226e+02   1.2314839e-01   1.5743903e+02   6.2228748e+01   3.5358088e+02   1.2296643e+01   5.2434258e+02   1.6562271e+01   3.6322484e+02   1.3355613e+00   4.2558677e+02   5.5372516e+00   2.8313355e+02   3.5966735e+01   3.8473871e+02   2.4135419e+01   4.0425097e+02   2.1406052e+01   5.6115387e+02   9.9059355e-01   4.0167452e+02   1.0082168e+01   3.6786645e+02   7.9432645e+00   3.0274065e+02  -6.0121548e+00   3.9558613e+02   2.1139561e+01   4.3724839e+02  -2.6282581e+00   2.6203065e+02   2.8071097e+01   2.5133387e+02   1.1535871e+01   2.0615258e+02   1.4644568e+01   2.6678645e+02   1.7384503e+01   2.2565097e+02   1.3159871e+00   3.7281129e+02   2.1295097e+01   3.5076000e+02  -5.0572516e+00   2.2959839e+02   1.9868258e+01   2.4099968e+02  -1.3449032e-01   2.3815097e+02  -5.6646581e+00   3.5814774e+02   2.6221406e+01   1.6634806e+02   2.0467639e+01   3.9489258e+02   8.0644000e+00   3.0898387e+02  -1.0317097e+01   4.6392419e+02   1.4740581e+01   3.8404032e+02   2.1601290e+01   3.9929290e+02   2.3880439e+01   3.6157710e+02   2.6270929e+01   2.5991484e+02   3.1958426e+01   4.3369097e+02  -1.0851406e+01   1.3457742e+02   7.7525742e+01   2.9444387e+02  -3.8926065e+00   1.7032742e+02   1.3631613e+00   1.7945516e+02   6.0542323e+00   3.7450548e+02   1.0665806e-01   2.2212355e+02  -5.0037548e+00   3.1346548e+02  -1.4611097e+00   3.7752194e+02   4.8646968e+00   2.9319097e+02   3.2276258e+00   2.7017774e+02   1.2494546e+02   3.9291088e+02   1.0000243e+01   4.7290903e+02   2.6190181e+01   2.9439032e+02   6.6120000e+00   2.8398000e+02   1.4215031e+02   2.0211290e+01   2.4398581e+01   3.7465774e+02  -3.4822968e+00   3.1057548e+02   1.3510581e+00   2.9017742e+02  -1.3208065e+01   2.7691839e+02   1.6331690e+01   3.3352677e+02   1.8948181e+01   3.3758000e+02  -7.3947871e+00   3.3615968e+02  -4.5276129e+00   5.2830032e+02   2.1545974e+01   4.1250968e+02   1.1301161e+01   4.2402968e+02   2.1002787e+01   2.3049484e+02   4.6557419e-01   2.9467677e+02   2.8895858e+01   3.3938839e+02  -1.8923613e+00   4.3300065e+02   3.2470452e+00   3.8194065e+02  -9.2181548e+00   4.6114032e+02   6.6522581e-01   2.9840323e+02   2.2003226e+00   4.1201088e+02   2.2952243e+01   2.7216161e+02   1.7510297e+01   4.8277516e+02   1.2722503e+01   4.5346097e+02   1.4061187e+01   3.6447806e+02   1.6758143e+02   3.4862548e+02   1.3016413e+01   2.8121387e+02   1.5128052e+01   2.7454323e+02   1.6298155e+01   4.3297710e+02  -1.7411716e+01   8.1561161e+02   8.0442968e+00   5.9102161e+02   1.5606658e+01   2.8220258e+02  -3.6936258e+00   2.5730088e+02   1.5429043e+01   2.4559677e+02   1.5267484e+02   3.3266088e+02   8.3010243e+01   3.4084065e+02   4.4625329e+01   6.1958355e+02   2.8726710e+00   2.1991088e+02   4.4202427e+00   3.8783226e+02  -7.3540000e+00   4.9534088e+02  -2.2524157e+01   4.7287088e+02  -2.0655734e-01   3.3920088e+02   4.9670427e+00   2.5147065e+02   7.5113806e+00   2.4820088e+02  -3.3232957e+01   3.4040677e+02   4.4531974e+01   3.2295000e+02   9.0206452e-01   2.8575129e+02   9.9189290e+00   3.0791548e+02   1.5146439e+01   2.7318871e+02   1.4156839e+01
   3.6499645e+02   2.2038323e+00   2.8197129e+02   2.3561974e+01   2.2886129e+02   1.1312174e+02   5.9768355e+02  -1.2848555e+01   3.5171323e+02   2.7675845e+01   3.5066871e+02   1.9438439e+01   4.1659355e+02   8.0912258e+00   2.3294000e+02  -3.3564903e+00   3.1269935e+02   2.0862761e+01   2.0929355e+02   1.5008265e+02   1.7975161e+02   1.2380342e+02   3.7487258e+02   3.0569871e+01   2.6684935e+02   3.7530194e+00   2.3326226e+02  -1.2374852e+01   1.9505903e+02   7.8219148e+01   2.8168088e+02  -1.8101357e+01   4.8834258e+02  -1.7487729e+01   3.2855484e+02  -4.8508387e+00   4.3111677e+02  -2.6615148e+01   2.4232355e+02   1.3131535e+01   2.9816871e+02   4.0610194e+00   3.7230097e+02  -3.4179484e+00   4.6539387e+02  -3.3588606e+01   3.9781452e+02  -5.4590323e+00   3.6110645e+02  -2.4085935e+01   2.5484065e+02  -1.3710155e+01   3.5877613e+02  -4.9156387e+00   3.6064839e+02   3.2997419e+00   2.1475065e+02  -8.0565032e+00   1.7071387e+02  -2.0924529e+01   2.4044258e+02  -3.6786323e+00   2.6559645e+02   1.3439703e+01   2.4394097e+02  -1.6527213e+01   3.2319129e+02  -7.2653032e+00   3.2581000e+02  -1.3251252e+01   2.4435839e+02  -1.3262542e+01   2.0513968e+02   4.1143097e+00   2.1786097e+02  -2.1851458e+01   3.2733774e+02   1.2062065e+00   1.4334806e+02  -1.5312361e+01   3.8765258e+02  -3.2164000e+00   2.5769387e+02   2.1116103e+01   5.4644419e+02  -6.4310194e+00   3.9556032e+02   1.2019690e+01   4.1729290e+02   1.3680439e+01   3.1234710e+02   1.1399329e+01   2.8591484e+02   2.4068426e+01   5.8531097e+02   3.1189935e+00   1.2495742e+02   6.0245342e+01   3.2091387e+02   2.2797935e+00   1.4680742e+02   6.0047613e+00   1.8550516e+02   1.6860232e+01   3.9126548e+02   1.2535858e+01   2.3645355e+02   4.4198452e+00   2.3827548e+02   2.1124090e+01   4.0747194e+02   1.7798697e+01   2.6791097e+02   2.7250026e+01   2.8774774e+02   9.2389858e+01   4.0739088e+02   3.2184266e-01   5.2481903e+02   1.2517381e+01   3.2058032e+02   5.9868000e+00   2.6494000e+02   1.2853351e+02   1.7641290e+01   2.2418065e-01   3.4798774e+02   6.1313032e+00   3.0728548e+02  -1.2045742e+01   2.7307742e+02  -7.8400645e+00   2.6962839e+02   5.9648903e+00   2.9866677e+02   3.5698065e-01   3.6158000e+02  -1.3674787e+01   2.9063968e+02   1.1733987e+01   4.9459032e+02   6.7727742e+00   4.0354968e+02   1.3067961e+01   4.4540968e+02   5.6723871e+00   2.3888484e+02   9.4143742e+00   3.6586677e+02   7.4406581e+00   3.8214839e+02   2.1166839e+01   4.4905065e+02   2.9443045e+01   4.2070065e+02   1.1104516e-01   4.6428032e+02   9.6540258e+00   2.7178323e+02  -1.0050077e+01   3.9606088e+02  -1.4417573e+00   2.9583161e+02   4.0866968e+00   4.4373516e+02  -5.4296774e-02   4.8550097e+02   1.9357987e+01   4.3452806e+02   9.6597432e+01   3.1743548e+02  -6.8183871e+00   2.6664387e+02   1.9243652e+01   2.7382323e+02   1.6205755e+01   4.6834710e+02   1.0488684e+01   8.0428161e+02   2.9670697e+01   6.1920161e+02   2.0352258e+01   2.8948258e+02   2.0673974e+01   3.0315088e+02   2.9181043e+01   1.4692677e+02   1.0447844e+02   4.6076088e+02   3.9312243e+01   3.1074065e+02   2.8243329e+01   6.2435355e+02   1.0821071e+01   2.2082088e+02  -5.5625573e+00   4.5554226e+02   2.3229200e+01   5.0149088e+02   2.1738427e+00   4.7891088e+02   8.4024266e-01   3.9896088e+02  -4.8137573e+00   2.6309065e+02   2.4061781e+01   2.7506088e+02  -3.3041757e+01   3.7316677e+02  -1.6588258e+00   4.2243000e+02  -8.5863355e+00   2.9046129e+02   9.5821290e+00   2.5568548e+02  -4.0151613e+00   2.5308871e+02   1.6334839e+01
   3.0785645e+02  -3.7496774e-01   2.5740129e+02   1.4527574e+01   2.9051290e+01   5.8165419e+00   5.2396355e+02   2.2569045e+01   3.2876323e+02   2.0181845e+01   4.0228871e+02  -4.0711613e+00   4.2454355e+02   2.0605226e+01   2.4189000e+02   1.2587510e+01   2.9059935e+02   1.3960761e+01   2.2015355e+02   1.5264385e+02   1.9284161e+02   1.0699622e+02   3.4396258e+02   7.1426710e+00   2.6651935e+02  -5.3605806e+00   2.3307226e+02   5.5003484e+00   1.9977903e+02   8.5271548e+01   2.9182088e+02  -1.4432557e+01   4.7287258e+02   1.3279871e+01   2.7627484e+02  -8.9084387e+00   4.1858677e+02  -8.1827484e+00   2.2389355e+02   8.0359355e+00   3.8407871e+02   2.5282194e+00   3.6263097e+02  -1.2434839e-01   4.8815387e+02  -6.4994065e+00   3.7914452e+02   4.1456774e-01   3.4767645e+02  -7.6315355e+00   2.5289065e+02   4.0158452e+00   3.6806613e+02   5.0011613e+00   3.9714839e+02  -7.9202581e+00   2.2708065e+02  -9.9029032e+00   2.3000387e+02  -2.5137729e+01   2.4744258e+02  -2.9278632e+01   2.3793645e+02   6.7425032e+00   2.2108097e+02  -5.7484129e+00   3.0543129e+02  -6.5145032e+00   3.4300000e+02   1.2993548e+01   2.3349839e+02  -3.8237419e+00   2.1504968e+02  -9.1984903e+00   1.8900097e+02  -3.7826581e+00   3.1176774e+02  -4.7881935e+00   2.1748806e+02   6.4264387e+00   3.6603258e+02  -3.1068000e+00   2.7965387e+02  -1.4680697e+01   5.1696419e+02   6.2573806e+00   4.2147032e+02  -4.6231097e+00   3.9495290e+02   1.6797639e+01   3.0515710e+02   1.4834529e+01   2.9939484e+02   1.3700258e+00   6.2912097e+02   1.0441935e+00   1.3133742e+02   5.2694942e+01   3.4115387e+02  -6.9094065e+00   1.6742742e+02   3.2651613e+00   1.8245516e+02   5.3423226e-01   3.3926548e+02   1.8695858e+01   2.3360355e+02  -2.3302155e+01   3.0789548e+02  -1.7255097e+00   4.3843194e+02   1.1751897e+01   2.5796097e+02   3.2766026e+01   2.9784774e+02   1.4606186e+02   4.0768088e+02   1.7918643e+01   4.4667903e+02  -3.0414194e+00   2.9587032e+02   6.3536000e+00   2.8122000e+02   1.4123111e+02   1.6591290e+01   4.5881806e+00   3.3551774e+02   1.5608903e+01   2.7433548e+02   1.4160258e+01   2.9226742e+02  -2.1985265e+01   2.6053839e+02  -8.7790968e-01   2.8533677e+02   1.0713381e+01   3.8811000e+02  -1.4207187e+01   3.1201968e+02   5.1135871e+00   5.0892032e+02  -9.6636258e+00   4.2245968e+02   1.7555161e+01   3.6907968e+02   2.3398787e+01   2.4740484e+02   7.9727742e+00   3.1667677e+02   4.6658581e+00   3.5448839e+02   9.2396387e+00   4.6862065e+02  -2.1742555e+01   4.2880065e+02  -2.2969548e+00   4.4118032e+02  -5.5979742e+00   2.8245323e+02   1.8526323e+01   3.8782088e+02   1.5837443e+01   3.0707161e+02  -1.0242503e+01   4.1649516e+02   2.2404903e+01   4.7646097e+02  -4.7788129e+00   5.1676806e+02   3.3638232e+01   3.4729548e+02   5.7928129e+00   2.7388387e+02  -1.0905548e+01   2.6825323e+02   1.0813548e+00   4.0507710e+02   1.3760284e+01   8.4704161e+02   1.9339897e+01   5.3402161e+02   4.3436658e+01   2.9667258e+02  -1.5091226e+01   3.0777088e+02   2.6151443e+01   5.0736774e+01   7.1313639e+01   4.0906088e+02   2.0748243e+01   3.4405065e+02   2.7318529e+01   4.7130355e+02  -8.8492903e-01   1.9444088e+02   2.5167843e+01   4.1330226e+02  -1.6316000e+00   5.5096088e+02   1.2596243e+01   4.4901088e+02   8.0922427e+00   3.1872088e+02   6.9854427e+00   2.4266065e+02   5.8361806e+00   2.9944088e+02  -3.5472157e+01   3.4492677e+02   1.7500374e+01   3.5290000e+02   1.4976065e+01   3.0518129e+02  -3.7354710e+00   2.9825548e+02   4.8192387e+00   2.3346871e+02  -2.9055613e+00
   2.8708645e+02  -1.3663368e+01   2.4249129e+02  -1.5849626e+01   3.2241290e+01   5.9013419e+00   5.1482355e+02  -2.0459755e+01   3.1690323e+02   2.5106452e+00   3.6295871e+02  -1.7254761e+01   3.8345355e+02  -1.3207574e+01   2.2932000e+02  -1.4968903e+00   2.6940935e+02   5.9959613e+00   1.7082355e+02   8.0070245e+01   1.8308161e+02   1.2368702e+02   3.6020258e+02   3.1234710e+00   2.7561935e+02  -3.6858065e-01   2.2573226e+02  -1.7822452e+01   1.8948903e+02   6.5764748e+01   3.2730088e+02   6.7290427e+00   4.9861258e+02   2.8150671e+01   3.5103484e+02  -1.5992387e+00   4.4582677e+02   2.4248052e+01   2.7156355e+02   2.4032335e+01   3.8231871e+02   1.7999019e+01   3.5739097e+02   2.4848516e+00   5.0591387e+02   6.0797935e+00   3.8405452e+02  -1.0458232e+01   3.9176645e+02  -1.3868735e+01   2.5793065e+02   1.6762645e+01   3.9692613e+02   3.9032361e+01   4.2559839e+02  -5.1462581e+00   2.6337065e+02  -3.8961032e+00   2.2681387e+02  -7.8825290e+00   3.5387258e+02   1.6056968e+01   3.1874645e+02   1.6187703e+01   2.6056097e+02  -4.0468129e+00   3.7815129e+02   2.1477897e+01   3.5395000e+02   8.7875484e+00   2.6107839e+02   1.8798581e+00   2.3385968e+02   1.8167097e+00   2.2000097e+02   2.4473419e+00   2.7376774e+02   1.7491806e+01   2.1643806e+02  -4.8956129e-01   3.5879258e+02   7.0024000e+00   2.4227387e+02  -7.0302968e+00   5.0144419e+02   1.6828981e+01   3.7656032e+02  -1.3990310e+01   4.0438290e+02   1.4573239e+01   3.0048710e+02   4.4481290e+00   2.9325484e+02   2.9151226e+01   6.0588097e+02   7.9033935e+00   1.0728742e+02   6.9618942e+01   3.1891387e+02   1.4059794e+01   1.6547742e+02   3.9911613e+00   1.8926516e+02  -9.1105677e+00   3.8126548e+02   1.6185858e+01   2.3007355e+02   8.8902452e+00   2.7285548e+02   6.5076903e+00   3.9152194e+02   3.9414697e+01   2.8153097e+02   1.5160426e+01   2.9588774e+02   1.3221866e+02   3.9830088e+02   3.7099043e+01   4.2038903e+02   2.9491781e+01   2.7282032e+02   1.8427600e+01   2.8898000e+02   1.1685031e+02   3.7312903e+00   3.0469806e+00   2.9470774e+02   6.9137032e+00   2.7542548e+02   5.4305806e-01   2.3826742e+02  -1.9055265e+01   2.7124839e+02   8.1652903e+00   3.8990677e+02   6.0177806e+00   3.8764000e+02  -4.9895871e+00   2.9220968e+02   1.8458387e+01   4.4006032e+02   1.4705174e+01   4.2092968e+02  -3.9424387e+00   3.8445968e+02   3.7458387e+01   2.7383484e+02   3.1883742e+00   3.6605677e+02  -8.6245419e+00   3.4381839e+02  -1.4336761e+01   4.2891065e+02   2.1674245e+01   4.4880065e+02   1.6230452e+00   4.5233032e+02   4.1800258e+00   2.8102323e+02  -4.3092774e+00   4.1163088e+02   1.8792643e+01   2.8174161e+02   2.0238968e+00   4.5311516e+02  -1.3804697e+01   4.5131097e+02   8.5631871e+00   5.8042806e+02   4.8445432e+01   3.7634548e+02   1.8278813e+01   2.6768387e+02  -4.8395484e+00   2.6806323e+02   1.5146555e+01   4.6418710e+02   2.3931484e+01   8.2356161e+02   2.0028297e+01   6.7856161e+02   7.6934581e+00   2.8296258e+02  -1.6994426e+01   2.5249088e+02   2.4003843e+01   3.9636774e+01   6.8631639e+01   4.4691088e+02   2.1420243e+01   3.4695065e+02   9.8165290e+00   3.8654355e+02  -4.1290323e-03   2.2306088e+02  -6.2217573e+00   4.0640226e+02   1.1540400e+01   5.2263088e+02   1.2102643e+01   4.6139088e+02   1.7911843e+01   3.4511088e+02  -5.9857573e+00   2.5271065e+02   1.3082181e+01   3.2025088e+02  -2.7969573e+00   3.2040677e+02   2.1319742e+00   3.8171000e+02   1.2251265e+01   3.0418129e+02  -4.6054710e+00   2.4753548e+02   4.4468387e+00   2.2808871e+02  -8.1851613e+00
   3.0004645e+02   2.8209832e+01   2.6387129e+02   1.1869974e+01   4.1951290e+01  -7.6854581e+00   5.6239355e+02  -1.3553548e+00   3.7590323e+02   1.2270645e+01   4.4295871e+02  -1.0447613e+00   4.1373355e+02   1.6660026e+01   2.2808000e+02  -1.2157690e+01   2.7602935e+02   2.6316361e+01   1.8234355e+02   1.1581865e+02   2.2389161e+02   1.4813222e+02   3.9306258e+02   1.9304671e+01   2.7918935e+02   1.0675819e+01   2.1311226e+02   1.0997148e+01   2.0277903e+02   8.7651548e+01   3.2853088e+02  -1.6559357e+01   4.7587258e+02   3.8439871e+01   2.9579484e+02   9.8699613e+00   3.9601677e+02   2.0522852e+01   2.7808355e+02   2.4030735e+01   3.5269871e+02   3.5086194e+00   3.6906097e+02   6.3612516e+00   5.1467387e+02   7.7089935e+00   4.0152452e+02   5.8141677e+00   3.9138645e+02  -2.6083355e+00   2.6441065e+02   1.6244245e+01   4.0315613e+02  -3.6560387e+00   4.2044839e+02   2.0657419e+00   2.5284065e+02   2.5416297e+01   2.3362387e+02   1.4762671e+01   2.6468258e+02   9.1921677e+00   3.0059645e+02  -1.2170297e+01   2.3437097e+02   8.8083871e+00   3.4191129e+02   1.6187097e+01   3.6848000e+02  -2.0448516e+00   2.3054839e+02   1.8422581e+00   2.3394968e+02   1.7049510e+01   2.4667097e+02   1.4637419e+00   2.9405774e+02   1.8488606e+01   1.7991806e+02   7.0520387e+00   3.4612258e+02   1.8016000e+01   2.6698387e+02   4.3329032e+00   3.1601419e+02  -1.3386619e+01   4.0899032e+02   8.2752903e+00   3.8624290e+02   2.0924439e+01   3.1510710e+02   2.0088529e+01   2.7253484e+02   1.5858826e+01   5.7136097e+02   1.6524994e+01   1.3038742e+02   3.2100942e+01   2.9391387e+02   8.1497935e+00   1.5690742e+02   3.8667613e+00   1.5960516e+02   1.7262232e+01   3.6931548e+02   1.8621858e+01   2.2041355e+02   9.9030452e+00   2.8046548e+02   7.4889032e-01   4.3404194e+02   2.5203097e+01   3.2443097e+02   2.5158426e+01   3.0450774e+02   1.7057906e+02   4.3915088e+02   4.0710427e+00   4.1624903e+02   2.7442981e+01   3.2120032e+02  -3.3928000e+00   2.9136000e+02   1.2817991e+02   2.8541290e+01   9.2121806e+00   2.8951774e+02   2.1098903e+01   3.0614548e+02  -7.1445419e+00   2.5307742e+02  -1.4000065e+01   2.8862839e+02  -6.6951097e+00   3.4661677e+02   4.6709806e+00   3.6040000e+02   1.8189613e+01   3.4110968e+02   1.1976387e+01   4.4825032e+02   2.0379974e+01   4.3011968e+02   2.7372361e+01   4.2936968e+02   1.7865587e+01   2.6530484e+02   1.9207742e+00   3.4090677e+02   2.5774581e+00   4.0057839e+02   1.0022439e+01   4.5829065e+02   3.0893845e+01   4.4627065e+02   3.1545445e+01   4.7742032e+02  -4.1171742e+00   3.1069323e+02  -7.0628774e+00   4.0701088e+02   1.9832243e+01   3.2464161e+02   1.3541897e+01   4.3363516e+02  -5.2962968e+00   4.9436097e+02   5.5491871e+00   5.7147806e+02   4.5691432e+01   3.5296548e+02   3.4629213e+01   2.4583387e+02   6.8584516e+00   3.0535323e+02   2.3213355e+01   4.4655710e+02   1.4761884e+01   7.7756161e+02  -1.2861703e+01   5.7611161e+02   1.6709458e+01   3.1648258e+02  -7.0560258e+00   1.9996088e+02   1.0676243e+01   4.6686774e+01   5.3347639e+01   4.5506088e+02   1.0368243e+01   3.6153065e+02   1.2440129e+01   4.3058355e+02   1.9562671e+01   2.7487088e+02   1.2534427e+00   4.0154226e+02   9.7392000e+00   4.9053088e+02   6.6706427e+00   4.6191088e+02   1.1960243e+01   3.2820088e+02  -3.3929573e+00   2.7500065e+02  -9.1310194e+00   2.7044088e+02  -1.2582157e+01   2.6778677e+02   3.7215742e+00   3.4724000e+02  -2.8511355e+00   3.0394129e+02   1.1883729e+01   3.7668548e+02   3.9748387e+00   2.2527871e+02   6.7996387e+00
   2.8385645e+02   6.2650323e+00   2.6283129e+02   6.2431742e+00   2.3281290e+01   1.2708142e+01   4.9830355e+02  -2.6138155e+01   3.4404323e+02  -2.9405548e+00   4.3043871e+02   1.2676839e+01   3.8759355e+02  -2.9687742e+00   2.2256000e+02  -3.6260903e+00   2.7312935e+02   3.9783613e+00   1.8205355e+02   1.1845185e+02   2.0189161e+02   9.3892219e+01   3.3992258e+02   2.0275871e+01   2.7027935e+02  -4.8013806e+00   1.8940226e+02   6.4139484e+00   1.7062903e+02   6.2743548e+01   2.8782088e+02  -1.1162557e+01   4.9094258e+02  -1.0895729e+01   2.8446484e+02  -5.9436387e+00   3.8244677e+02  -5.2015484e+00   2.6860355e+02   2.2169135e+01   3.2721871e+02  -1.5782981e+01   3.5130097e+02   1.5420516e+00   5.0891387e+02  -2.2602065e+00   3.5657452e+02   1.2016774e-01   3.5948645e+02  -5.8663355e+00   2.3522065e+02  -6.0405548e+00   3.5496613e+02  -3.0008387e+00   4.1109839e+02   1.5637419e+00   2.0260065e+02  -1.0324503e+01   2.2052387e+02  -1.9149329e+01   2.3982258e+02  -1.2049032e+01   2.6983645e+02   1.0505032e+00   2.1332097e+02  -6.1776129e+00   3.6691129e+02  -5.3829032e+00   3.1100000e+02  -1.3736452e+01   2.0273839e+02  -3.1729419e+00   2.2142968e+02  -1.1468890e+01   1.8848097e+02   2.3989419e+00   2.5109774e+02   1.0165406e+01   1.6267806e+02   3.6712387e+00   4.1250258e+02   1.7845600e+01   2.3679387e+02  -4.0189677e-01   5.4406419e+02   2.6899381e+01   3.9171032e+02   1.5517690e+01   3.4567290e+02   1.7510039e+01   2.9596710e+02   1.7279729e+01   3.1682484e+02   9.9756258e+00   5.6641097e+02   3.1870994e+01   1.2985742e+02   6.4573342e+01   3.1001387e+02   5.0117935e+00   1.5947742e+02   8.0911613e+00   1.5760516e+02  -2.8776774e-01   3.5031548e+02   4.8331858e+01   2.4079355e+02   3.4462645e+01   3.2132548e+02  -3.7099097e+00   4.0981194e+02   4.2314968e+00   2.5643097e+02   8.9784258e+00   2.7760774e+02   1.5949106e+02   4.0577088e+02   8.3614427e+00   4.2719903e+02   2.0036981e+01   3.1391032e+02   7.5204000e+00   2.7755000e+02   1.2871471e+02   1.5401290e+01   1.0163381e+01   2.8798774e+02   1.4931303e+01   2.8723548e+02   1.6978258e+01   2.4340742e+02  -1.6986465e+01   2.9558839e+02   1.9380903e+00   3.6838677e+02   2.5493806e+00   3.6152000e+02   8.1600129e+00   3.2820968e+02   2.4198387e+01   4.9344032e+02   1.4664774e+01   3.8621968e+02  -8.3556387e+00   4.4945968e+02  -5.7916129e+00   2.4749484e+02   3.5855742e+00   3.5557677e+02  -3.0661419e+00   3.9976839e+02   9.0872387e+00   4.5758065e+02   1.0420645e+01   4.1270065e+02  -1.0628955e+01   4.0142032e+02  -9.4671742e+00   2.2883323e+02   1.1575923e+01   4.3220088e+02  -6.5229573e+00   2.7559161e+02   1.4425897e+01   4.5925516e+02   8.7941032e+00   4.8498097e+02   7.6295871e+00   5.0604806e+02   3.6535832e+01   3.7734548e+02   2.4958813e+01   2.7221387e+02   1.2368052e+01   3.2411323e+02   1.1142555e+01   4.4091710e+02  -2.0691613e-01   7.4713161e+02   1.1924270e+02   6.0029161e+02   3.7585058e+01   3.1758258e+02  -6.5740258e+00   2.9411088e+02   1.5624243e+01   3.3976774e+01   1.8134439e+01   4.3596088e+02   3.5246243e+01   3.2879065e+02   3.1539329e+01   4.6792355e+02   8.4354710e+00   2.5477088e+02   1.7214427e+00   4.4021226e+02   2.8835600e+01   5.0196088e+02   2.1616243e+01   4.8353088e+02   4.7506427e+00   3.1672088e+02   6.0054427e+00   2.4981065e+02   1.0264181e+01   2.0230088e+02  -1.9170957e+01   2.8221677e+02   3.3757174e+01   3.3981000e+02   4.0732645e+00   2.8508129e+02  -6.0774710e+00   3.4215548e+02  -2.1122761e+01   2.6542871e+02  -1.1792361e+01
   2.1599645e+02   6.4973832e+01   2.8621129e+02  -1.1107226e+01   3.2241290e+01  -1.4768658e+01   5.1144355e+02   7.0506452e+00   3.2733323e+02  -6.4637548e+00   4.1105871e+02  -5.9627613e+00   3.7949355e+02  -2.7007742e+00   1.7837000e+02  -1.2308903e+00   2.5431935e+02   1.3253161e+01   7.5443548e+01   7.6030645e+01   1.8413161e+02   1.0498302e+02   3.2149258e+02  -1.1729729e+01   2.5422935e+02  -1.6087381e+01   1.7897226e+02  -3.9416516e+00   1.7096903e+02   4.4476348e+01   2.8891088e+02  -1.7249757e+01   4.5854258e+02  -3.8437290e+00   2.7855484e+02  -9.7508387e+00   3.8982677e+02   6.4980516e+00   2.3827355e+02   2.0885535e+01   3.6312871e+02  -5.8957806e+00   3.5277097e+02  -4.1455484e+00   4.8825387e+02  -1.9374065e+00   3.8895452e+02  -5.1802323e+00   4.0234645e+02  -1.3625135e+01   2.4765065e+02   3.7250452e+00   3.0206613e+02  -7.5288387e+00   3.7839839e+02   6.1297419e+00   2.2898065e+02   4.1850968e+00   1.8905387e+02  -2.4817290e+00   2.5049258e+02  -2.5226323e+00   2.6036645e+02  -8.2418968e+00   2.4632097e+02  -3.2876129e+00   3.1772129e+02   2.8422968e+00   3.3419000e+02  -5.0116516e+00   2.3007839e+02   5.5898581e+00   1.7632968e+02  -1.9000890e+01   2.1162097e+02   4.0774194e-01   3.0786774e+02  -1.7326194e+01   1.8258806e+02   1.5978439e+01   4.1712258e+02   7.2860000e+00   2.2441387e+02  -2.1791497e+01   5.5111419e+02   9.5753806e+00   3.5223032e+02   3.1576090e+01   3.5633290e+02   1.4037239e+01   3.0286710e+02   1.8587729e+01   3.1701484e+02  -5.3695742e+00   4.7174097e+02   7.3945935e+00   1.2190742e+02   5.1779342e+01   3.3734387e+02  -1.4564606e+01   1.7247742e+02   1.0951161e+01   1.3498516e+02  -3.7681677e+00   3.4355548e+02  -5.4173419e+00   2.1417355e+02   1.1542245e+01   2.7313548e+02   1.6145290e+01   4.6414194e+02   1.0750968e+00   2.8886097e+02   5.1540258e+00   3.6998774e+02   1.0520066e+02   4.1444088e+02  -1.4821573e+00   3.8986903e+02  -1.2066194e+00   3.0477032e+02  -1.1078400e+01   2.6132000e+02   1.0791311e+02  -1.1738710e+01   2.6474581e+01   3.4317774e+02   1.5806103e+01   2.5376548e+02  -2.1941419e+00   3.3312742e+02  -9.6440645e+00   2.9339839e+02   2.2963290e+01   3.7895677e+02   2.0173781e+01   4.0111000e+02   1.2828129e+00   2.9482968e+02   1.5778787e+01   4.7011032e+02   2.2341174e+01   4.4840968e+02   5.5999161e+01   4.3645968e+02   1.8108387e+01   2.6949484e+02   1.2295574e+01   3.6990677e+02   1.4597458e+01   3.6157839e+02  -2.0567561e+01   5.0000065e+02   4.8870452e+00   4.3437065e+02   2.0927445e+01   4.6785032e+02   5.6484258e+00   2.3707323e+02   2.1676723e+01   4.1668088e+02   1.1578643e+01   3.1412161e+02  -4.2650323e-01   4.4973516e+02   2.8795703e+01   5.0174097e+02   1.2868787e+01   5.6885806e+02   5.7991032e+01   3.4820548e+02   1.7770013e+01   2.3678387e+02   2.9392452e+01   2.8159323e+02   2.8154155e+01   4.5344710e+02  -6.2931613e-01   5.8128161e+02   2.1637070e+02   6.2656161e+02   1.5943458e+01   2.5720258e+02   2.2063742e+00   3.0649088e+02   3.1038427e+00   1.5876774e+01  -6.3775613e+00   4.6286088e+02   5.0942427e+00   3.8869065e+02   1.0687329e+01   4.1073355e+02   3.9150671e+01   2.5315088e+02  -5.1489573e+00   4.3268226e+02  -2.9420000e+00   4.8915088e+02   3.7810427e+00   4.5787088e+02   4.7953443e+01   3.0563088e+02   3.2642656e-02   2.6147065e+02   7.6138065e-01   2.2753088e+02  -3.0189357e+01   3.0792677e+02   3.3750374e+01   4.3547000e+02   6.1046452e-01   3.0541129e+02   8.1612903e-01   3.1349548e+02  -6.6799613e+00   2.4675871e+02   8.7912387e+00
   2.5989645e+02   1.2389183e+02   3.0878129e+02   1.6797174e+01   1.7051290e+01   8.4965419e+00   4.6711355e+02   7.7370452e+00   3.5595323e+02   2.2626645e+01   4.0171871e+02   5.9244387e+00   4.2987355e+02   8.5988258e+00   2.1232000e+02   1.1623110e+01   2.4555935e+02   3.8473961e+01   1.5967355e+02   1.3148225e+02   2.3765161e+02   1.6065142e+02   3.5149258e+02   4.6802710e+00   2.9322935e+02  -1.6873806e+00   1.7421226e+02   1.9489148e+01   1.9582903e+02   8.3297548e+01   3.1163088e+02  -1.6637357e+01   4.8734258e+02   3.1992271e+01   3.0284484e+02   2.2395961e+01   4.5073677e+02  -1.4474748e+01   2.3699355e+02   1.7127935e+01   3.9778871e+02   7.5714194e+00   4.0925097e+02   2.7660516e+00   4.9296387e+02   1.8975794e+01   4.1290452e+02   1.8853768e+01   3.8467645e+02  -7.1115355e+00   2.9065065e+02   3.6150452e+00   4.1754613e+02   3.8276129e-01   4.5664839e+02   4.9197419e+00   2.6827065e+02   1.3471897e+01   2.3347387e+02   1.6104671e+01   2.2415258e+02  -5.9854323e+00   2.9169645e+02   3.4391703e+01   2.5127097e+02  -5.3036129e+00   3.8162129e+02   5.0602968e+00   3.5819000e+02   2.1448348e+01   2.5030839e+02   2.5014581e+00   2.3161968e+02   1.3855910e+01   2.4234097e+02  -7.0498581e+00   3.2509774e+02   1.4765406e+01   1.8891806e+02   1.6120387e+00   4.5522258e+02   2.1858000e+01   2.5341387e+02   1.9838503e+01   5.4425419e+02   4.5418065e-01   3.5856032e+02  -6.2603097e+00   4.0124290e+02   1.0064439e+01   3.4781710e+02   1.1131729e+01   3.0272484e+02   2.3343626e+01   4.7650097e+02   1.1493794e+01   1.3314742e+02   6.3550142e+01   3.3520387e+02   6.2765935e+00   1.8766742e+02  -1.8974039e+01   1.7641516e+02   3.7774323e+00   3.7326548e+02   4.9015858e+01   2.0293355e+02   5.7714452e+00   3.0465548e+02   2.4383690e+01   4.5414194e+02   2.8495097e+01   3.0405097e+02   1.5168826e+01   4.6484774e+02   1.2081858e+01   3.1911088e+02   1.2004243e+01   3.8695903e+02   3.6446181e+01   3.4925032e+02   1.4173200e+01   2.6836000e+02   1.0558991e+02   2.5412903e+00   8.9121806e+00   3.8217774e+02   4.5861032e+00   2.6785548e+02   5.7286581e+00   3.4117742e+02   6.1919355e+00   3.2834839e+02   3.1672903e+00   4.1071677e+02   1.3202981e+01   3.6705000e+02  -2.1723871e+00   3.3629968e+02   1.8551187e+01   4.7521032e+02   3.0893174e+01   3.7407968e+02   5.0455613e+00   4.4697968e+02   2.0506787e+01   2.5840484e+02  -7.5272258e+00   3.7124677e+02   1.0200258e+01   3.6305839e+02   5.4540387e+00   4.5181065e+02   2.3362245e+01   4.7594065e+02  -1.4981548e+00   4.7747032e+02  -1.5021174e+01   2.8693323e+02  -1.4020774e+00   4.4353088e+02   1.0950643e+01   3.0516161e+02   2.7580297e+01   4.2173516e+02   7.6057032e+00   4.7622097e+02   1.2950387e+01   5.3376806e+02   4.8608232e+01   3.7258548e+02   3.2149613e+01   2.8340387e+02   1.7952852e+01   2.9221323e+02   1.6734555e+01   4.1023710e+02   1.1777484e+01   5.9199161e+02   2.1774390e+02   6.2820161e+02   1.8172258e+01   2.9896258e+02   3.4855742e+00   2.7306088e+02   3.3168243e+01   3.3686774e+01   1.2437639e+01   4.8446088e+02   6.9162427e+00   3.6684065e+02   4.5953290e+00   3.8406355e+02  -1.6375729e+01   2.4520088e+02   1.0587043e+01   4.2173226e+02   1.1454000e+01   4.9272088e+02  -4.0455734e-01   4.9372088e+02   6.9354427e+00   3.2368088e+02   7.3086427e+00   2.0714065e+02   1.7487781e+01   2.0996088e+02  -1.7837573e+00   3.0607677e+02   5.5183742e+00   3.8804000e+02  -7.3551355e+00   2.9660129e+02   1.4330929e+01   2.2634548e+02   3.6432039e+01   2.5865871e+02  -4.2007613e+00
   2.4708645e+02   8.6686632e+01   3.0240129e+02   2.9275742e+00   2.6951290e+01   4.1454194e-01   5.6506355e+02   1.0471045e+01   3.5061323e+02   6.8638452e+00   4.0624871e+02  -7.5279613e+00   3.6045355e+02   8.7724258e+00   1.9513000e+02  -1.1416903e+00   2.2445935e+02   1.5301961e+01   1.8091355e+02   8.6883045e+01   2.0208161e+02   1.3987702e+02   2.8592258e+02   1.9825871e+01   2.8465935e+02   5.4282194e+00   1.9221226e+02   2.9991484e+00   1.8215903e+02   7.9111148e+01   2.8844088e+02   3.0778427e+00   4.9234258e+02   2.4452271e+01   2.8922484e+02   3.2055613e+00   4.3392677e+02   1.0870052e+01   2.7908355e+02   2.5620735e+01   3.7364871e+02   1.1172619e+01   3.7363097e+02   1.0095652e+01   4.8291387e+02  -2.2510206e+01   3.9357452e+02   9.2101677e+00   4.0072645e+02  -2.7065535e+01   2.8084065e+02  -1.2015484e-01   4.0663613e+02   1.9965561e+01   3.9434839e+02   1.3003742e+01   2.3465065e+02  -1.5085032e+00   2.1876387e+02  -1.0048529e+01   2.3196258e+02  -1.4202323e+00   2.3536645e+02  -1.6218968e+00   2.2851097e+02   1.6897187e+01   3.6381129e+02   4.4350968e+00   3.5876000e+02   8.9727484e+00   2.4388839e+02  -3.6049419e+00   2.1856968e+02  -3.8600903e+00   2.3434097e+02  -9.7898581e+00   3.5105774e+02   1.2028606e+01   1.7167806e+02  -1.5787613e+00   4.3574258e+02  -1.0303600e+01   2.2179387e+02   1.6081032e+00   5.5287419e+02   2.6524581e+01   3.4647032e+02  -5.0031097e+00   3.3790290e+02   3.4116387e+00   3.2977710e+02   4.1434929e+01   3.0991484e+02   3.2438426e+01   3.9074097e+02  -9.5054065e+00   1.1885742e+02   9.1303342e+01   2.6586387e+02  -9.0362065e+00   2.0566742e+02   1.6259613e+00   1.6193516e+02  -8.7416774e-01   3.7726548e+02   8.9858581e+00   2.0831355e+02   9.4410452e+00   2.5423548e+02   2.2567290e+01   4.3395194e+02   3.3490297e+01   2.9081097e+02   5.6580258e+00   4.2336774e+02  -4.2197419e+00   3.9863088e+02   1.1312643e+01   3.9162903e+02   1.7982581e+01   3.8325032e+02   9.0732000e+00   2.6855000e+02   1.2724471e+02   1.0261290e+01   4.3458065e-01   3.6851774e+02   8.8689032e+00   2.4480548e+02   4.0926581e+00   3.2660742e+02  -1.0122465e+01   2.8977839e+02  -5.0710968e-01   3.5742677e+02   3.1861806e+00   3.5570000e+02   8.6856129e+00   2.8515968e+02   7.1223871e+00   4.7816032e+02   1.8037174e+01   4.4597968e+02   4.9135613e+00   4.1545968e+02   9.8783871e+00   2.6973484e+02   1.0363742e+00   3.5219677e+02   2.6742581e+00   3.3648839e+02  -7.5036129e-01   4.8586065e+02   2.3482452e+00   4.5532065e+02   1.1631445e+01   4.4999032e+02   9.7972258e+00   2.5012323e+02   1.4972723e+01   4.2487088e+02   2.6023443e+01   2.6664161e+02   2.4901897e+01   3.9911516e+02  -5.2046968e+00   4.7431097e+02   2.5533187e+01   5.5523806e+02   2.8800632e+01   3.7262548e+02  -7.1335871e+00   2.5464387e+02  -9.6463484e+00   2.6754323e+02   1.6998155e+01   4.9828710e+02  -2.9065161e+00   5.5356161e+02   1.9053830e+02   6.4365161e+02  -1.2883742e+01   3.0391258e+02   1.4469574e+01   3.3482088e+02  -4.0625573e+00   5.3496774e+01  -8.1471613e+00   4.2636088e+02   1.5564243e+01   3.5305065e+02   1.3388529e+01   3.7730355e+02   7.3507097e-01   1.9963088e+02   9.5626427e+00   3.6230226e+02   1.1928400e+01   4.0487088e+02  -1.3766557e+01   4.1268088e+02  -1.4313573e+00   3.4763088e+02  -1.8735734e-01   2.3643065e+02  -1.4095419e+01   2.7663088e+02  -2.3307357e+01   2.3521677e+02   3.2377174e+01   4.2385000e+02  -1.2459935e+01   3.2484129e+02   4.3117290e+00   1.8553548e+02   3.2456839e+01   2.5637871e+02   6.0216387e+00
   2.1246645e+02   9.7066232e+01   2.7987129e+02  -2.5500258e+00   1.6051290e+01   1.1856542e+01   4.7844355e+02  -4.9793548e+00   2.7414323e+02  -3.4855484e-01   3.6600871e+02   3.5971239e+01   3.6226355e+02   6.3976258e+00   1.6575000e+02   1.2487097e+00   2.1893935e+02   9.8356129e-01   1.6101355e+02   1.0409505e+02   2.1841161e+02   1.3214062e+02   2.8144258e+02  -1.4475729e+01   2.8646935e+02   8.8034194e+00   1.9368226e+02  -1.2638452e+01   1.4801903e+02   7.0462348e+01   2.8706088e+02  -1.5191757e+01   4.7534258e+02  -1.5247729e+01   2.3036484e+02   6.6243613e+00   3.9316677e+02  -1.3349148e+01   2.0651355e+02  -1.4863665e+01   3.9593871e+02  -9.9505806e+00   3.8968097e+02  -7.9083484e+00   4.9172387e+02   4.8349935e+00   3.4428452e+02  -8.9663226e-01   3.6067645e+02  -2.4811535e+01   2.6712065e+02   7.4074452e+00   3.8477613e+02  -5.2356387e+00   4.2219839e+02  -3.2742581e+00   2.3413065e+02   5.3930968e+00   2.0200387e+02  -1.8857729e+01   2.2858258e+02  -7.6298323e+00   2.6031645e+02  -9.3778968e+00   2.4718097e+02   2.4935871e+00   2.7496129e+02  -3.1169032e+00   3.4624000e+02  -3.8856516e+00   2.5788839e+02  -2.3964942e+01   1.7904968e+02  -7.8384903e+00   1.9705097e+02  -1.5526658e+01   3.3800774e+02   1.3882606e+01   1.8238806e+02   2.9564439e+01   4.8027258e+02   4.9940000e+00   2.2893387e+02   1.2416903e+01   4.5358419e+02   1.7897781e+01   3.4618032e+02  -2.4599097e+00   3.6148290e+02   1.9552387e+00   3.4043710e+02   1.6321290e+00   3.0363484e+02   7.9908258e+00   4.5379097e+02  -4.0940645e-01   1.1604742e+02   6.8248142e+01   3.0763387e+02   2.9621935e+00   1.9156742e+02  -5.7160387e+00   1.9884516e+02  -1.5356968e+01   3.5736548e+02   2.0147858e+01   1.9021355e+02   3.3359045e+01   2.8794548e+02   1.6200490e+01   4.3143194e+02   1.5981897e+01   3.0196097e+02  -4.6139742e+00   4.3522774e+02  -6.2185419e+00   3.6520088e+02   2.7457043e+01   4.6605903e+02   1.1168181e+01   4.1915032e+02   1.1531200e+01   2.6403000e+02   1.2365631e+02   7.9712903e+00   7.5677806e+00   3.9632774e+02   6.5041032e+00   2.1161548e+02  -2.9221419e+00   3.4274742e+02   4.0663355e+00   3.0129839e+02  -9.4787097e+00   3.6609677e+02   1.9225806e+00   3.4111000e+02  -9.9771871e+00   3.4086968e+02   4.5255871e+00   5.1268032e+02   1.5035574e+01   4.5035968e+02   7.5316129e-01   4.3517968e+02   2.5830787e+01   2.1459484e+02   8.5475742e+00   3.8495677e+02   1.6533458e+01   3.2586839e+02  -9.5707613e+00   5.8353065e+02   1.8634645e+01   4.4713065e+02   1.5286645e+01   4.4394032e+02   2.7012258e+00   2.5088323e+02  -3.4680774e+00   5.2039088e+02   1.7281843e+01   2.4354161e+02   7.6098968e+00   4.2568516e+02   6.0097032e+00   4.6012097e+02   5.1008387e+01   5.6919806e+02   3.2683832e+01   3.7891548e+02   1.8643213e+01   2.6797387e+02   9.8972516e+00   2.2544323e+02  -6.9638452e+00   4.8655710e+02  -7.2281161e+00   3.3113161e+02   2.2471270e+02   5.9802161e+02   1.8676658e+01   2.7677258e+02   1.0690774e+01   3.0263088e+02   7.6526427e+00   2.6876774e+01   1.7552439e+01   4.6996088e+02   2.4976243e+01   3.7090065e+02   2.1690529e+01   4.4744355e+02  -1.3066129e+01   2.3001088e+02  -1.2867757e+01   4.4178226e+02  -3.8600000e+00   4.0030088e+02   3.7990427e+00   4.9739088e+02  -1.9681573e+00   3.1815088e+02   1.4110427e+00   2.2895065e+02  -7.7370194e+00   2.6663088e+02  -2.1747357e+01   2.6716677e+02   3.9111742e+00   3.5885000e+02  -1.3919935e+01   3.2365129e+02  -3.0230710e+00   1.9282548e+02   5.6253639e+01   2.4780871e+02   2.6467239e+01
[truncated: 4,839,244 more chars]
