# Supplementary material for: Specific structural elements of the T-box riboswitch drive the two-step binding of the tRNA ligand
Source: eLife. 2018 Sep 25;7:e39518. doi: 10.7554/eLife.39518 (PMC6197855; doi:10.7554/eLife.39518)
Supplement: Figure 4—source data 2. [file elife-39518-fig4-data2.zip › Repeat3.txt]

   3.0000000e+00   3.0000000e+00   8.0000000e+00   8.0000000e+00   1.2000000e+01   1.2000000e+01   1.6000000e+01   1.6000000e+01   1.7000000e+01   1.7000000e+01   2.2000000e+01   2.2000000e+01   2.8000000e+01   2.8000000e+01   2.9000000e+01   2.9000000e+01   3.2000000e+01   3.2000000e+01   3.3000000e+01   3.3000000e+01   3.5000000e+01   3.5000000e+01   5.1000000e+01   5.1000000e+01   5.2000000e+01   5.2000000e+01   6.0000000e+01   6.0000000e+01   6.1000000e+01   6.1000000e+01   6.2000000e+01   6.2000000e+01   6.4000000e+01   6.4000000e+01   6.6000000e+01   6.6000000e+01   6.8000000e+01   6.8000000e+01   7.1000000e+01   7.1000000e+01   8.1000000e+01   8.1000000e+01   9.9000000e+01   9.9000000e+01   1.1600000e+02   1.1600000e+02   1.1900000e+02   1.1900000e+02   1.2000000e+02   1.2000000e+02   1.2100000e+02   1.2100000e+02   1.3200000e+02   1.3200000e+02   1.3600000e+02   1.3600000e+02   1.3800000e+02   1.3800000e+02   1.3900000e+02   1.3900000e+02   1.4100000e+02   1.4100000e+02   1.4300000e+02   1.4300000e+02   1.4900000e+02   1.4900000e+02   1.5200000e+02   1.5200000e+02   1.5400000e+02   1.5400000e+02   1.6200000e+02   1.6200000e+02   1.6300000e+02   1.6300000e+02   1.6400000e+02   1.6400000e+02   1.6900000e+02   1.6900000e+02   1.7100000e+02   1.7100000e+02   1.7200000e+02   1.7200000e+02   1.7300000e+02   1.7300000e+02   1.7400000e+02   1.7400000e+02   1.7500000e+02   1.7500000e+02   1.8100000e+02   1.8100000e+02   1.8600000e+02   1.8600000e+02   1.9100000e+02   1.9100000e+02   1.9300000e+02   1.9300000e+02   1.9400000e+02   1.9400000e+02   1.9500000e+02   1.9500000e+02   1.9600000e+02   1.9600000e+02   2.0100000e+02   2.0100000e+02   2.0300000e+02   2.0300000e+02   2.0600000e+02   2.0600000e+02   2.1000000e+02   2.1000000e+02   2.1500000e+02   2.1500000e+02   2.1600000e+02   2.1600000e+02   2.2200000e+02   2.2200000e+02   2.2300000e+02   2.2300000e+02   2.2400000e+02   2.2400000e+02   2.2600000e+02   2.2600000e+02   2.2700000e+02   2.2700000e+02   2.2800000e+02   2.2800000e+02   2.2900000e+02   2.2900000e+02   2.3700000e+02   2.3700000e+02   2.3900000e+02   2.3900000e+02   2.4000000e+02   2.4000000e+02   2.4200000e+02   2.4200000e+02   2.4400000e+02   2.4400000e+02   2.4700000e+02   2.4700000e+02   2.4900000e+02   2.4900000e+02   2.5200000e+02   2.5200000e+02   2.5300000e+02   2.5300000e+02   2.5800000e+02   2.5800000e+02   2.5900000e+02   2.5900000e+02   2.6300000e+02   2.6300000e+02   2.6400000e+02   2.6400000e+02   2.6600000e+02   2.6600000e+02   2.6700000e+02   2.6700000e+02   2.7000000e+02   2.7000000e+02   2.7500000e+02   2.7500000e+02   2.7900000e+02   2.7900000e+02   2.8600000e+02   2.8600000e+02   2.8700000e+02   2.8700000e+02   2.8800000e+02   2.8800000e+02   2.9100000e+02   2.9100000e+02   2.9200000e+02   2.9200000e+02   2.9300000e+02   2.9300000e+02   2.9500000e+02   2.9500000e+02   2.9600000e+02   2.9600000e+02   3.0300000e+02   3.0300000e+02   3.0800000e+02   3.0800000e+02   3.1300000e+02   3.1300000e+02   3.1500000e+02   3.1500000e+02   3.1600000e+02   3.1600000e+02   3.2000000e+02   3.2000000e+02   3.2300000e+02   3.2300000e+02   3.2400000e+02   3.2400000e+02   3.2600000e+02   3.2600000e+02   3.2700000e+02   3.2700000e+02   3.3100000e+02   3.3100000e+02   3.3500000e+02   3.3500000e+02   3.3600000e+02   3.3600000e+02   3.4300000e+02   3.4300000e+02   3.4400000e+02   3.4400000e+02   3.4600000e+02   3.4600000e+02   3.4700000e+02   3.4700000e+02   3.4800000e+02   3.4800000e+02   3.4900000e+02   3.4900000e+02   3.5000000e+02   3.5000000e+02   3.5300000e+02   3.5300000e+02   3.5400000e+02   3.5400000e+02   3.5600000e+02   3.5600000e+02   3.5800000e+02   3.5800000e+02   3.6200000e+02   3.6200000e+02   3.6500000e+02   3.6500000e+02   3.6900000e+02   3.6900000e+02   3.7100000e+02   3.7100000e+02   3.7500000e+02   3.7500000e+02   3.7900000e+02   3.7900000e+02   3.8000000e+02   3.8000000e+02   3.8100000e+02   3.8100000e+02   3.8300000e+02   3.8300000e+02   3.8400000e+02   3.8400000e+02   3.8500000e+02   3.8500000e+02   3.8600000e+02   3.8600000e+02   3.8900000e+02   3.8900000e+02   3.9200000e+02   3.9200000e+02   3.9900000e+02   3.9900000e+02   4.0100000e+02   4.0100000e+02   4.0500000e+02   4.0500000e+02   4.1100000e+02   4.1100000e+02   4.1400000e+02   4.1400000e+02   4.1500000e+02   4.1500000e+02   4.1600000e+02   4.1600000e+02   4.1700000e+02   4.1700000e+02   4.1800000e+02   4.1800000e+02   4.2000000e+02   4.2000000e+02   4.2100000e+02   4.2100000e+02   4.2200000e+02   4.2200000e+02   4.2500000e+02   4.2500000e+02   4.2900000e+02   4.2900000e+02   4.3000000e+02   4.3000000e+02   4.3100000e+02   4.3100000e+02   4.3200000e+02   4.3200000e+02   4.3300000e+02   4.3300000e+02   4.3500000e+02   4.3500000e+02   4.3600000e+02   4.3600000e+02   4.3700000e+02   4.3700000e+02   4.4200000e+02   4.4200000e+02   4.4400000e+02   4.4400000e+02   4.4500000e+02   4.4500000e+02   4.4600000e+02   4.4600000e+02   4.5100000e+02   4.5100000e+02   4.5300000e+02   4.5300000e+02   4.5500000e+02   4.5500000e+02   4.5600000e+02   4.5600000e+02   4.6000000e+02   4.6000000e+02   4.6200000e+02   4.6200000e+02   4.6300000e+02   4.6300000e+02   4.6600000e+02   4.6600000e+02   4.6700000e+02   4.6700000e+02   4.6800000e+02   4.6800000e+02   4.7000000e+02   4.7000000e+02   4.7100000e+02   4.7100000e+02   4.7200000e+02   4.7200000e+02   4.7500000e+02   4.7500000e+02
   3.1262000e+02  -3.4417987e+01   4.1266000e+02  -4.3013445e+01   3.1786097e+02  -9.9617910e+01   3.0883129e+02  -3.4082310e+01   3.8521516e+02  -2.3349548e+00   3.0928935e+02  -3.9613794e+01   3.5608082e+02  -6.4560621e-01   3.2731419e+02  -2.3718039e+01   4.3880710e+02  -2.6208439e+01   4.3166581e+02  -2.3417135e+01   3.4989082e+02  -1.1004062e+00   2.6877548e+02   1.0192474e+02   3.6498355e+02  -3.1725135e+01   4.4296839e+02  -1.4811987e+01   2.1710419e+02   6.8482955e+01   4.0858258e+02  -1.7495639e+01   3.7939742e+02  -2.6478568e+01   3.0554710e+02  -3.2908929e+01   1.4989082e+02  -1.6390406e+01   4.2747645e+02  -3.3490374e+01   2.8599806e+02  -9.6202103e+01   2.2675082e+02   4.6460794e+01   1.8073806e+02  -1.6777755e+01   3.3158452e+02  -2.8082245e+01   2.2516613e+02  -6.4426452e+00   1.5749387e+02  -3.2268865e+01   2.3475082e+02  -1.8469206e+01   2.3920355e+02  -3.0245961e+01   2.9516194e+02  -3.0339729e+01   2.2678645e+02  -2.2126465e+01   1.6955452e+02  -1.4656619e+01   3.0290774e+02  -1.5930361e+01   1.4257000e+02  -1.3461084e+01   2.0865935e+02  -1.3807587e+01   2.2653419e+02  -1.4399187e+01   3.5869806e+02   1.8120606e+01   3.2994082e+02   1.9255594e+01   4.6659742e+02  -1.0509084e+01   2.6928082e+02  -2.4891606e+01   2.6738419e+02  -1.1570090e+01   2.5147082e+02  -8.7068062e+00   1.9985082e+02  -1.5767206e+01   3.5515258e+02  -7.5147871e+00   3.8773082e+02   6.8923938e+00   1.9392774e+02  -2.2627445e+01   3.2647097e+01   4.9863716e+01   3.6996581e+02  -1.6666194e+00   3.2785082e+02  -1.7817206e+01   2.5588097e+02   1.9229146e+02   3.6409742e+02  -1.3445535e+01   3.2545194e+02   1.1627030e+02   4.1883194e+02  -1.9047523e+01   2.3042194e+02  -8.9521419e+00   3.2870082e+02   1.6734794e+01   3.4547000e+02   1.5994968e+00   2.5378903e+02  -2.0349574e+01   3.5266419e+02  -5.3641032e+00   3.4853161e+02   3.1424568e+01   4.7455258e+02  -7.1429161e+00   2.3966452e+02  -9.5244516e+00   3.5728082e+02   2.1158394e+01   1.7194082e+02  -1.2014406e+01   2.8812871e+02  -1.2800942e+01   3.0551484e+02  -4.9218323e+00   3.6903581e+02  -1.7332219e+01   4.0432097e+02   2.5571742e+01   4.0107000e+02  -4.7118826e+01   2.9253903e+02  -8.0434452e+00   2.3245742e+02  -2.9745303e+01   2.6605710e+02  -8.9716645e+00   3.1180082e+02   1.0226794e+01   3.1746645e+02  -4.6266710e+00   5.1723903e+02  -2.3828800e+01   1.7466082e+02  -2.4232006e+01   3.6950935e+02   6.4600219e+01   4.5162516e+02  -6.7800129e+00   3.4262548e+02   4.0537381e+01   3.1713082e+02   1.1040394e+01   2.1609645e+02   1.2635742e+00   2.6978129e+02  -6.7786323e+00   9.0850820e+01   3.6852794e+01   3.4180082e+02  -8.4532062e+00   2.6394129e+02  -8.3894968e+00   1.5799082e+02  -7.6088406e+01   2.3256516e+02   2.1151097e+00   2.9917581e+02  -1.3616000e+01   2.6396806e+02   1.3071265e+01   2.8102419e+02  -3.5922581e+00   5.4028065e+01  -2.1909342e+01   2.8477677e+02  -5.7602065e+00   2.6786000e+02   3.9566839e+00   2.0937129e+02  -3.1167445e+01   3.1366194e+02  -2.9847794e+01   2.3600032e+02  -3.0849058e+01   4.0733452e+02  -2.3505148e+01   2.3470082e+02  -4.0352062e+00   3.3698290e+02  -2.6322181e+01   5.2678129e+02  -7.1831484e+00   2.2875082e+02  -2.0269206e+01   3.4394082e+02   1.7605594e+01   2.2364419e+02  -1.8286374e+01   2.6154452e+02   1.5890160e+02   2.5618082e+02  -1.4136062e+00   2.9360548e+02  -1.1281342e+01   1.8812129e+02   7.1574168e+01   3.7528355e+02  -1.4758168e+01   3.4343323e+02  -1.4117548e+00   3.4211082e+02  -9.9580062e+00   4.3090839e+02  -2.8220258e+00   2.2123082e+02   4.6623938e+00   2.5999082e+02  -1.6818406e+01   3.5129903e+02   8.1080129e+00   3.4994082e+02   3.1315594e+01   3.0056258e+02   3.1872413e+01   4.4745581e+02  -1.6084529e+01   2.3714000e+02   2.2678323e+00   4.3663645e+02  -5.9451097e+00   1.9255323e+02   8.4731871e+01   9.9180820e+01  -4.3283606e+01   4.0329082e+02  -6.2224062e+00   4.7766082e+02   1.3527994e+01   3.2967935e+02  -2.4047742e-01   1.2207097e+02   1.5975368e+02   4.4534645e+02   4.6513161e+00   5.3837097e+01   1.6511755e+02   3.5180082e+02   2.4026794e+01   3.6408065e+02   1.6726129e+01   4.0992032e+02  -1.6359755e+01   5.8705226e+02  -4.2433535e+01   3.6275082e+02   3.2490794e+01   4.3513082e+02   3.0600394e+01   6.7719065e+02  -3.0839123e+01   2.9966082e+02   2.1979938e+00   3.5051548e+02  -3.2623174e+01   2.0161082e+02  -6.6180062e+00   6.2241258e+02  -3.7777523e+01   7.9420820e+01  -4.3372806e+01   4.9591226e+02  -1.5542658e+01   5.1898548e+02  -5.6710968e+00   3.9826323e+02  -1.9258800e+01   3.4416774e+02  -2.2271806e+01   2.8876032e+02  -8.3943742e+00   2.4032082e+02  -2.9674806e+01   3.2308387e+02  -1.8612516e+01   3.2377161e+02  -1.3855923e+01   3.5832419e+02   8.7869677e+00   4.0770082e+02   1.2894794e+01   2.0889806e+02  -1.2141032e+00   3.4840097e+02  -1.7072400e+01   1.2208082e+02  -2.8495606e+01   3.6433935e+02  -1.4204890e+01   1.9064452e+02   1.5181457e+02   2.5347082e+02  -4.3868062e+00   2.4980082e+02  -2.1673206e+01   1.8428082e+02   7.5148394e+01   3.3641484e+02  -9.8144774e+00   3.0995194e+02   6.4144903e+00   2.9063645e+02  -3.1551239e+01   5.5346097e+02  -1.7699135e+01   2.6185082e+02  -6.5017206e+01   2.8762000e+02  -7.9025032e+00   2.3297871e+02  -1.6142813e+01   1.9094903e+02  -4.9614065e+00   2.2286387e+02  -2.5388465e+01   2.0107968e+02  -3.0334761e+01   2.3043968e+02   2.0772903e-01   7.1691935e+01   6.3958839e+01
   4.1305000e+02  -2.0212387e+01   4.1838000e+02  -2.3181045e+01   3.1148097e+02  -5.7257510e+01   5.0136129e+02  -2.0064710e+01   3.5483516e+02  -5.7145548e+00   3.1990935e+02  -2.3413394e+01   3.1532082e+02   2.1755194e+01   3.8065419e+02  -5.7952387e+00   3.5470710e+02  -3.8480439e+01   3.5414581e+02  -1.0125535e+01   2.9651082e+02  -2.4500006e+01   3.1787548e+02   1.2166674e+02   3.8779355e+02  -4.2209935e+01   4.7234839e+02  -1.3062387e+01   3.2639419e+02   1.8735975e+02   3.9515258e+02   2.6287613e+00   3.5486742e+02  -3.6046168e+01   3.9759710e+02  -3.3842929e+01   1.5442082e+02  -1.9652806e+01   3.9590645e+02  -7.9647742e+00   3.8356806e+02  -5.6957703e+01   1.5999082e+02   6.6941594e+01   1.5682806e+02  -1.4484955e+01   2.3482452e+02   8.9885548e+00   2.8069613e+02  -2.0415045e+01   2.0027387e+02  -1.0631265e+01   2.4608082e+02  -5.5605606e+01   2.8553355e+02  -2.8432361e+01   3.5593194e+02  -1.5101329e+01   2.1263645e+02  -8.2844645e+00   1.6593452e+02  -1.9937019e+01   2.3543774e+02   9.6972387e+00   1.6733000e+02  -3.0961884e+01   1.7465935e+02  -1.7575871e+00   2.6191419e+02  -3.7595871e+00   3.1993806e+02   2.4131406e+01   3.5161082e+02  -6.4280062e+00   4.8845742e+02   1.3932116e+01   2.1094082e+02  -1.3274406e+01   2.8429419e+02  -1.6252890e+01   2.7375082e+02  -7.4392062e+00   2.1075082e+02  -3.0019206e+01   3.2887258e+02   6.5376129e+00   4.0008082e+02   1.5854394e+01   2.1206774e+02   8.1613548e+00   3.0737097e+01   5.1116516e+01   3.3767581e+02   1.3386581e+01   3.9456082e+02   6.1759938e+00   2.4507097e+02   1.9939626e+02   3.5204742e+02  -1.4415355e+00   3.9355194e+02   1.2606230e+02   4.1092194e+02   1.6445277e+01   2.8284194e+02  -1.3955742e+01   3.4480082e+02   1.8346794e+01   4.1842000e+02   3.8003497e+01   3.3173903e+02   9.0944258e+00   3.9804419e+02  -2.1374503e+01   3.5286161e+02   3.5848168e+01   4.6912258e+02   1.6391484e+01   2.1447452e+02   5.4507484e+00   3.5575082e+02   3.9330794e+01   1.5361082e+02  -2.3398006e+01   3.1207871e+02  -1.1286942e+01   3.4888484e+02   7.1856774e-01   3.2499581e+02  -2.3290194e+00   4.4213097e+02   6.3969419e+00   3.3479000e+02  -4.2436426e+01   3.1225903e+02   1.8089548e+00   2.4673742e+02  -1.7307703e+01   3.1758710e+02  -1.1954065e+01   2.9504082e+02   3.2187594e+01   3.3727645e+02   1.2852903e-01   5.3054903e+02   1.8796400e+01   1.9604082e+02  -2.0652406e+01   3.9764935e+02   3.8199019e+01   4.2094516e+02  -9.2256129e+00   2.8876548e+02   1.4176181e+01   3.6061082e+02   8.4219938e+00   2.7716645e+02  -4.3420258e+00   2.5473129e+02  -5.7463226e-01   1.0532082e+02   5.6085194e+01   3.8299082e+02  -8.2784062e+00   2.9499129e+02  -1.0973497e+01   2.0266082e+02  -4.6662006e+01   2.2904516e+02   1.2306710e+01   2.6874581e+02  -1.1331600e+01   3.0620806e+02  -1.2647935e+01   2.8350419e+02   4.4493419e+00   5.1028065e+01  -4.9493419e+00   3.1405677e+02  -8.7726065e+00   3.3601000e+02  -5.9653161e+00   1.8489129e+02  -2.0549045e+01   3.6076194e+02   7.4242065e+00   2.1557032e+02  -9.9246581e+00   4.0496452e+02  -1.1685548e+01   2.0442082e+02   1.1071938e+00   4.6355290e+02  -2.9967781e+01   5.1573129e+02  -1.6869148e+01   1.8208082e+02  -3.5105606e+01   4.0304082e+02   1.4837594e+01   2.5921419e+02  -1.2991974e+01   3.0125452e+02   1.7034480e+02   2.6289082e+02   7.8595938e+00   3.4439548e+02  -3.0704542e+01   1.8722129e+02   7.2786168e+01   2.9719355e+02   8.7690323e+00   3.0929323e+02   4.9794452e+00   3.5271082e+02  -2.1136006e+01   3.5719839e+02   1.6134774e+01   2.0337082e+02  -1.0288806e+01   2.3137082e+02  -2.5338806e+01   3.1415903e+02  -1.6350787e+01   4.1208082e+02   3.4344394e+01   3.1527258e+02   1.4745613e+01   3.4826581e+02  -1.1199329e+01   2.5833000e+02   1.9572632e+01   3.0034645e+02   1.4880903e+00   2.3145323e+02   1.3199987e+02   1.0266082e+02  -4.1612006e+01   4.1202082e+02   7.3391938e+00   5.0280082e+02   1.4286794e+01   2.4486935e+02  -2.5265677e+01   1.5117097e+02   2.2897568e+02   4.2396645e+02  -6.4982839e+00   4.3977097e+01   1.2766635e+02   4.2613082e+02   9.8903938e+00   3.7351065e+02   1.7261729e+01   4.3840032e+02  -1.6815484e-01   4.7243226e+02  -1.9683935e+01   4.2532082e+02   1.2451938e+00   4.5394082e+02   2.1425594e+01   7.1681065e+02  -1.2148723e+01   2.2866082e+02   5.9279938e+00   3.4432548e+02  -7.9797419e-01   2.5637082e+02   1.1091194e+01   5.9599258e+02   4.5460774e+00   7.7990820e+01  -2.6828406e+01   4.3567226e+02  -2.0383458e+01   4.2485548e+02  -2.6320697e+01   4.1916323e+02  -5.5908000e+00   2.5425774e+02  -1.8889006e+01   3.1652032e+02   5.5248258e+00   2.1618082e+02  -2.3363606e+01   2.7532387e+02  -1.1981716e+01   2.8177161e+02  -1.2015923e+01   3.5508419e+02  -1.1573832e+01   3.7318082e+02   1.0556394e+01   3.5727806e+02  -8.1845032e+00   4.1659097e+02  -2.0477600e+01   1.8118082e+02  -5.3653606e+01   3.0814935e+02  -2.2296903e+00   2.1022452e+02   1.7514817e+02   2.6523082e+02  -1.2237606e+01   2.6313082e+02  -1.6739606e+01   1.9047082e+02   8.7983194e+01   2.6098484e+02  -1.1020077e+01   3.6080194e+02  -1.7973510e+01   2.6425645e+02   7.7491613e+00   4.8212097e+02  -1.7941935e+01   2.6847082e+02  -5.2776806e+01   2.7467000e+02  -2.1296503e+01   2.7869871e+02   2.5795871e+00   1.8932903e+02  -1.6591806e+01   2.3733387e+02   6.9339355e+00   2.5193968e+02  -2.1733561e+01   2.5243968e+02  -3.9322710e+00   5.4071935e+01   8.0278439e+01
   4.5300000e+02  -5.8783871e+00   4.2447000e+02  -1.9982452e+00   3.2106097e+02  -7.2833910e+01   4.9640129e+02  -2.7757910e+01   3.8678516e+02  -1.8360555e+01   2.9923935e+02   5.3302065e+00   3.4466082e+02   1.6317994e+01   3.9155419e+02  -5.5172387e+00   3.5751710e+02  -8.8052387e+00   3.6443581e+02  -3.3758735e+01   3.2951082e+02   7.4799938e+00   3.3715548e+02   1.4845434e+02   3.7193355e+02  -2.5371135e+01   4.7853839e+02  -1.8987587e+01   3.6215419e+02   1.4692895e+02   4.5720258e+02   2.5647613e+00   3.3853742e+02  -7.7397677e+00   3.9083710e+02  -1.7492129e+01   1.5689082e+02  -2.3950406e+01   3.9232645e+02   2.0691626e+01   3.8532806e+02  -7.7528503e+01   1.8037082e+02   4.4081194e+01   1.4406806e+02   5.4858452e+00   2.4763452e+02   3.2537548e+00   3.1473613e+02  -3.7328245e+01   2.1555387e+02  -1.2413665e+01   2.6247082e+02  -3.3156806e+01   2.8691355e+02  -2.0492761e+01   3.5764194e+02  -1.6668129e+01   2.2611645e+02  -1.8262865e+01   1.4169452e+02   5.7218065e-01   2.6581774e+02  -6.3531613e+00   2.0738000e+02  -2.4935884e+01   1.7903935e+02  -6.1579871e+00   2.5601419e+02   4.1924129e+00   3.1941806e+02   1.3073006e+01   3.5842082e+02   1.3067194e+01   5.4783742e+02   4.0221716e+01   2.3437082e+02   2.1181194e+01   3.0605419e+02   2.2336310e+01   2.6732082e+02   1.3405194e+01   2.2804082e+02  -5.4024062e+00   3.9006258e+02  -7.2575871e+00   4.2238082e+02   1.5570394e+01   2.2868774e+02   1.7817548e+00   2.8117097e+01   6.2276116e+01   3.8087581e+02   4.4880581e+01   3.6737082e+02   7.0711938e+00   2.6911097e+02   1.5057306e+02   3.5495742e+02   1.3235665e+01   3.8831194e+02   1.6352150e+02   3.8311194e+02  -1.1899226e+00   3.4132194e+02   5.5958581e+00   3.2070082e+02   2.0134794e+01   3.6595000e+02  -8.0889032e+00   3.4715903e+02   3.2308258e+00   3.5090419e+02   3.3066968e+00   3.8548161e+02   5.0518568e+01   4.5984258e+02  -2.0106116e+01   2.2818452e+02   7.1639484e+00   3.6961082e+02   3.2551994e+01   1.8523082e+02  -2.2217606e+01   2.7436871e+02  -4.6001419e+00   3.8604484e+02  -2.4142323e+00   3.5908581e+02   8.9837806e+00   4.3585097e+02   5.7593419e+00   3.4317000e+02  -1.3006826e+01   3.0053903e+02   1.0026555e+01   2.3421742e+02   1.1923897e+01   3.2320710e+02   2.0646335e+01   3.0604082e+02   2.4547594e+01   3.3417645e+02   1.0756529e+01   5.0248903e+02   5.0412000e+00   2.1066082e+02  -2.2520062e+00   4.4340935e+02   6.4068219e+01   4.4873516e+02   4.0081187e+01   3.2462548e+02   5.3167381e+01   3.3766082e+02   1.8537994e+01   2.6902645e+02  -1.6540826e+01   2.7789129e+02   1.5152568e+01   9.8700820e+01   5.7464794e+01   3.6818082e+02  -1.8036062e+00   3.2722129e+02   1.2258103e+01   2.0218082e+02  -1.9623606e+01   2.6618516e+02   2.6285510e+01   2.7331581e+02   1.4452800e+01   3.2734806e+02   1.2090865e+01   2.5407419e+02   1.1753742e+01   4.7358065e+01   7.5842581e+00   3.4581677e+02  -7.3406452e-02   3.1124000e+02   2.9628387e-01   2.2685129e+02   7.6415484e-01   4.5661194e+02   1.6996206e+01   2.4076032e+02  -1.8279858e+01   4.2858452e+02  -6.8851484e+00   2.4823082e+02   7.3123938e+00   4.1251290e+02  -1.4694581e+01   5.3054129e+02   1.0276052e+01   1.4975082e+02  -2.3049206e+01   4.1547082e+02   1.9503194e+01   2.4449419e+02   6.8056258e+00   2.1925452e+02   1.3443480e+02   3.0518082e+02   8.9639379e-01   3.6686548e+02   2.7437858e+01   1.5984129e+02   7.8266568e+01   2.8552355e+02  -7.3677419e-03   2.6181323e+02   2.5017845e+01   3.9605082e+02  -8.0032062e+00   3.8672839e+02   1.9012374e+01   2.0289082e+02  -2.5804062e+00   2.5299082e+02  -1.3688406e+01   3.9867903e+02  -4.7823871e+00   4.0008082e+02   8.4264394e+01   3.4727258e+02   4.2805613e+01   2.8883581e+02   7.8950710e+00   2.6719000e+02   2.9723832e+01   4.0463645e+02   9.3348903e+00   2.4612323e+02   1.4749627e+02   8.7320820e+01  -3.0814806e+01   3.9581082e+02   1.4259938e+00   4.3042082e+02   3.3167194e+01   3.1743935e+02  -1.1931277e+01   1.5242097e+02   2.1567568e+02   4.4839645e+02  -1.3022684e+01   9.9507097e+01   1.8655395e+02   3.8842082e+02   5.4047194e+01   3.5156065e+02   2.2637729e+01   4.9759032e+02   4.0146645e+01   5.9429226e+02  -4.0152735e+01   4.7699082e+02   1.1201594e+01   3.8413082e+02   3.4870394e+01   6.5243065e+02  -8.9583226e+00   3.4470082e+02   2.0544794e+01   3.3479548e+02  -2.2255742e+00   2.5385082e+02   1.5827938e+00   6.1362258e+02  -2.3704323e+01   8.6280820e+01  -3.1391606e+01   4.4477226e+02   5.0854194e-01   4.7048548e+02   5.1489032e+00   4.2650323e+02  -7.7580000e+00   3.4230774e+02   1.3206994e+01   2.8181032e+02   6.4916258e+00   2.1270082e+02  -2.0352062e+00   3.2303387e+02   5.0114839e+00   3.5482161e+02  -8.0999226e+00   3.7156419e+02   5.3977677e+00   3.9451082e+02  -1.5800062e+00   2.8113806e+02   1.0476697e+01   3.4669097e+02   1.8584400e+01   1.3856082e+02  -2.2814006e+01   3.5371935e+02  -2.4952903e+00   2.3628452e+02   2.2900337e+02   2.9713082e+02  -2.1689606e+01   2.7251082e+02  -2.2630006e+01   1.7742082e+02   1.0535719e+02   2.9089484e+02  -1.6222877e+01   3.3843194e+02   4.7660903e+00   3.1882645e+02  -1.3264387e+00   4.4017097e+02  -8.2959355e+00   3.5404082e+02  -4.1392406e+01   2.6105000e+02  -1.2396903e+01   2.8012871e+02  -3.7248129e+00   2.0432903e+02   2.0181935e+00   2.2957387e+02  -6.0652645e+00   2.5802968e+02  -1.3510761e+01   2.9605968e+02  -5.7018710e+00   7.8601935e+01   1.0217604e+02
   3.8319000e+02  -7.4435871e+00   3.8680000e+02  -7.5464516e-01   3.1434097e+02  -7.1906310e+01   4.4202129e+02  -1.6475097e+00   4.2231516e+02   5.6970452e+00   2.7452935e+02  -3.4022994e+01   3.4361082e+02   1.2631994e+01   3.6922419e+02   1.1929161e+01   3.8899710e+02  -2.6273639e+01   3.6138581e+02  -2.6794735e+01   3.7275082e+02   1.4260794e+01   3.1292548e+02   1.2406274e+02   3.8879355e+02  -3.5339935e+01   3.9992839e+02  -3.3318787e+01   3.1096419e+02   1.0407415e+02   4.0305258e+02  -9.5732387e+00   3.4781742e+02  -1.7192168e+01   3.1578710e+02  -7.9681290e+00   1.9728082e+02  -1.6321606e+01   4.0384645e+02  -1.2329974e+01   3.3508806e+02  -6.8079303e+01   2.6856082e+02   4.9545994e+01   1.7049806e+02  -7.5785548e+00   2.5210452e+02  -9.7738452e+00   2.2054613e+02  -1.8273045e+01   1.8605387e+02  -2.0943665e+01   2.1923082e+02  -2.8697606e+01   2.6186355e+02  -2.3728761e+01   2.8450194e+02  -4.3692903e-01   2.1763645e+02  -1.0534465e+01   1.7583452e+02  -1.6629019e+01   2.8562774e+02  -1.2787961e+01   1.7033000e+02  -6.8718839e+00   1.3279935e+02   4.6161213e+01   2.7734419e+02   8.9560129e+00   3.7374806e+02   4.2566065e+00   3.4189082e+02  -1.8420406e+01   4.8640742e+02   2.8666116e+01   2.6732082e+02   1.3315194e+01   3.0157419e+02  -1.1545290e+01   2.8499082e+02   6.9915938e+00   1.7542082e+02  -2.0292806e+01   3.5510258e+02  -1.2940787e+01   4.9248082e+02   2.5112394e+01   2.4096774e+02  -9.6806452e+00   3.4877097e+01   8.8925316e+01   3.8610581e+02   2.9942181e+01   3.5470082e+02   1.8447938e+00   2.6988097e+02   1.7922146e+02   3.7499742e+02   9.3424645e+00   3.1883194e+02   1.3817990e+02   4.4706194e+02   8.3140774e+00   2.6713194e+02   7.2010581e+00   3.5708082e+02   3.2743938e+00   4.4147000e+02   2.2919497e+01   3.0220903e+02   8.5668258e+00   4.0576419e+02   1.3387897e+01   3.8129161e+02   2.5093768e+01   5.1746258e+02   1.4094284e+01   2.3128452e+02   7.5759484e+00   4.3113082e+02   2.3820394e+01   2.3008082e+02   1.0104394e+01   3.1160871e+02   1.5610658e+01   3.8930484e+02   2.3484968e+01   3.5194581e+02  -3.8650194e+00   4.6352097e+02   1.8025742e+01   3.8945000e+02  -3.1239226e+01   2.9463903e+02   3.3788555e+01   2.4145742e+02  -1.0795303e+01   3.0986710e+02   6.3735355e+00   3.1480082e+02   9.4167938e+00   3.7608645e+02   8.3537290e+00   6.0467903e+02   2.9260000e+00   2.3313082e+02   3.1903938e+00   4.3583935e+02   5.1483819e+01   4.2604516e+02   2.2996387e+01   3.7405548e+02   3.8972981e+01   3.4418082e+02  -2.3636062e+00   2.5595645e+02  -1.2495226e+01   2.8725129e+02  -5.5362323e+00   1.0818082e+02   5.3756394e+01   3.5356082e+02  -1.0140062e+00   3.3832129e+02  -8.1989677e-01   1.9228082e+02  -2.6261606e+01   2.6256516e+02  -3.5648903e+00   2.8912581e+02   2.9480000e+00   2.9420806e+02  -4.5879355e+00   2.3864419e+02  -2.4918581e+00   5.6928065e+01  -3.7113419e+00   3.5143677e+02   1.1856994e+01   3.0396000e+02  -9.3131613e-01   2.3651129e+02   1.6613548e+00   3.8376194e+02   1.0114206e+01   2.3200032e+02  -2.4290581e+00   3.9827452e+02   1.3159652e+01   2.4566082e+02  -1.7052006e+01   4.1122290e+02  -4.9713806e+00   5.7178129e+02   4.5068516e+00   1.6404082e+02  -1.5192406e+01   3.9513082e+02   2.4900394e+01   2.4407419e+02  -3.0607742e+00   2.5311452e+02   1.4876600e+02   2.6008082e+02   1.7043938e+00   3.6371548e+02   2.4639858e+01   1.7317129e+02   1.1001017e+02   2.8890355e+02   4.2922323e+00   3.0467323e+02  -1.9809548e+00   3.4918082e+02   3.3676394e+01   3.7937839e+02   3.3003742e+00   2.2694082e+02   1.8395594e+01   2.3308082e+02   3.2843938e+00   4.1639903e+02   4.0400129e+00   3.5928082e+02   3.7183938e+00   2.7023258e+02   3.1208813e+01   3.8821581e+02  -2.0775329e+01   2.6638000e+02   2.9786323e+00   4.5558645e+02   1.7828890e+01   2.0793323e+02   1.5774147e+02   9.7560820e+01  -4.0634006e+01   4.1771082e+02   1.9153994e+01   4.5161082e+02   4.2611994e+01   3.2758935e+02  -2.0313277e+01   1.5047097e+02   1.9178168e+02   4.2644645e+02  -4.1406684e+01   7.4027097e+01   1.7169235e+02   3.6447082e+02   4.2633194e+01   3.0456065e+02   4.9177290e+00   4.3283032e+02   2.0707445e+01   5.9481226e+02  -3.4384335e+01   4.0708082e+02   3.9224394e+01   3.8861082e+02   2.6701994e+01   6.3871065e+02   5.9492774e+00   2.3837082e+02   1.3721194e+01   3.4336548e+02  -9.2411742e+00   2.5813082e+02   1.0003938e+00   6.2852258e+02  -1.2946323e+01   6.8280820e+01  -4.4241606e+01   4.4444226e+02   2.1674942e+01   4.3998548e+02   1.9088903e+01   4.0283323e+02   2.1856000e+00   3.4311774e+02  -1.5678065e+00   3.0586032e+02   1.3807626e+01   2.3794082e+02  -3.8434406e+01   3.6374387e+02   3.7468387e-01   3.7672161e+02   1.7768077e+01   3.3894419e+02   3.9857368e+01   3.9261082e+02   1.0001994e+01   2.6760806e+02   1.0179097e+01   3.2088097e+02   2.2649200e+01   1.0794082e+02  -3.0344062e+00   3.8195935e+02  -7.1344903e+00   2.0385452e+02   1.6896777e+02   2.6651082e+02  -9.1000621e-01   2.7047082e+02  -1.6846806e+01   1.9570082e+02   8.6374794e+01   2.9517484e+02  -1.1852774e+00   2.9601194e+02   2.7396903e+00   2.7463645e+02  -5.2212387e+00   4.4541097e+02  -2.0551355e+00   3.1942082e+02  -6.7472806e+01   2.8996000e+02  -1.8619703e+01   2.6121871e+02   2.7379871e+00   2.4347903e+02  -3.7338065e+00   2.1157387e+02  -7.6526452e-01   2.3160968e+02  -1.7587161e+01   2.7414968e+02  -2.1859071e+01   8.0551935e+01   6.5830039e+01
   4.5214000e+02  -5.4295871e+00   4.1371000e+02  -2.7574452e+00   3.1382097e+02  -7.7914710e+01   4.7255129e+02  -1.2609910e+01   3.8331516e+02  -5.3729548e+00   2.7490935e+02  -1.5533394e+01   3.7308082e+02   8.0439379e-01   3.8355419e+02  -9.7372387e+00   3.4599710e+02  -2.0733639e+01   3.7190581e+02  -8.8763355e+00   3.8832082e+02   2.8251938e+00   3.2073548e+02   1.2476794e+02   3.6898355e+02  -4.5945135e+01   3.9182839e+02  -6.7207871e+00   3.3272419e+02   1.5499335e+02   4.3763258e+02  -7.7696387e+00   3.5758742e+02  -1.4973768e+01   3.3468710e+02  -1.2240129e+01   1.5947082e+02  -2.1068062e+00   3.7216645e+02  -5.1655742e+00   3.6508806e+02  -7.1569303e+01   3.1656082e+02  -9.6740062e+00   1.5763806e+02  -7.8397548e+00   2.8653452e+02   1.5611755e+01   2.7502613e+02  -5.2914452e+00   1.9011387e+02  -2.0268465e+01   2.7470082e+02  -3.6855206e+01   2.9443355e+02  -1.6434361e+01   3.5931194e+02  -2.7611729e+01   2.1440645e+02  -5.4660645e+00   1.5436452e+02  -1.2014194e+00   2.6481774e+02   1.1686839e+01   1.9414000e+02  -3.6726684e+01   8.2419355e+01   9.7481613e+01   2.7301419e+02   1.2112413e+01   3.6526806e+02  -7.5949935e+00   3.4499082e+02   1.2711594e+01   4.5207742e+02  -9.6874839e+00   2.6547082e+02   9.2731938e+00   3.0133419e+02  -2.9060903e+00   3.0466082e+02  -1.7722006e+01   1.9970082e+02  -2.7565206e+01   3.4963258e+02   2.0786813e+01   4.5528082e+02   3.4788394e+01   1.9320774e+02   9.0015484e-01   2.3257097e+01   6.3234916e+01   3.8248581e+02   6.2817806e+00   3.5837082e+02   1.3601194e+01   2.5597097e+02   1.5243426e+02   3.5985742e+02  -3.4863355e+00   3.5212194e+02   1.3318670e+02   3.9030194e+02   1.0804877e+01   2.5518194e+02   6.2070581e+00   3.9732082e+02   2.2675194e+01   3.9633000e+02   9.8206968e+00   2.8078903e+02   2.3042581e-01   3.7914419e+02  -1.2812503e+01   3.8686161e+02   3.1358168e+01   5.6584258e+02   2.7388387e-01   2.3018452e+02  -7.4260516e+00   4.2004082e+02   3.2517594e+01   2.0442082e+02  -1.4992806e+01   3.4807871e+02   4.0230581e+00   4.7504484e+02   3.2415768e+01   3.4675581e+02   2.3601806e+00   3.6952097e+02   7.4957419e+00   3.9426000e+02  -3.7144026e+01   2.7496903e+02   1.8932155e+01   2.4592742e+02   1.3327097e+01   3.0296710e+02   1.9215535e+01   3.0789082e+02   1.2209594e+01   3.4117645e+02  -2.6663471e+01   5.8160903e+02   1.4711600e+01   2.0480082e+02  -9.4032062e+00   4.0807935e+02   4.8704619e+01   4.5562516e+02   6.7899871e+00   4.0176548e+02   4.6086181e+01   3.7480082e+02  -1.6093206e+01   2.3938645e+02   8.6103742e+00   3.4925129e+02  -9.0762323e+00   1.2242082e+02   4.5857194e+01   3.1147082e+02  -1.5986806e+01   3.3365129e+02  -6.9662968e+00   1.7266082e+02  -4.4262006e+01   2.9818516e+02  -8.4490323e-02   2.8027581e+02   5.6060000e+00   2.5910806e+02   4.4890065e+01   2.5450419e+02  -1.1570658e+01   5.7358065e+01  -3.7457419e+00   2.8410677e+02  -2.0706606e+01   2.6515000e+02  -6.6765161e+00   2.2994129e+02  -4.4383045e+01   3.9590194e+02  -3.1469935e+00   2.7281032e+02  -2.7653858e+01   4.4846452e+02   6.4544516e+00   2.2856082e+02  -6.4440062e+00   3.7260290e+02   1.8282194e+00   4.7716129e+02   2.3546452e+01   1.8123082e+02  -3.4377606e+01   4.1051082e+02   2.3139994e+01   2.4530419e+02   9.2708258e+00   2.5359452e+02   1.7353760e+02   2.9304082e+02   1.0487594e+01   3.3097548e+02   1.5999058e+01   1.8898129e+02   7.6595368e+01   6.0733355e+02   2.3878323e+00   3.0329323e+02   1.9229445e+01   3.8065082e+02   2.7088794e+01   3.9372839e+02  -1.7077626e+01   2.2532082e+02   1.4385194e+01   2.3423082e+02  -2.2377606e+01   3.6510903e+02   3.7243213e+01   3.8808082e+02   2.0364394e+01   3.2770258e+02   4.1801213e+01   3.2831581e+02  -3.0363329e+01   2.5823000e+02   7.8206323e+00   4.4301645e+02   1.9694490e+01   2.1959323e+02   1.5966867e+02   1.3418082e+02  -4.8183606e+01   4.0629082e+02   2.5487594e+01   4.5204082e+02   4.4577594e+01   3.2148935e+02  -1.1495277e+01   1.3607097e+02   1.9438368e+02   4.3796645e+02  -9.8082839e+00   7.8647097e+01   1.6808275e+02   3.8289082e+02   1.2879594e+01   3.4608065e+02   1.2976129e+01   4.3864032e+02   2.7226452e+00   5.4605226e+02  -3.6723535e+01   4.5613082e+02   2.2970394e+01   4.1223082e+02   6.2332394e+01   6.7519065e+02   1.2270877e+01   3.0804082e+02  -1.0662406e+01   3.5408548e+02   1.0091226e+01   2.3285082e+02   8.8279379e-01   6.5431258e+02  -2.5539523e+01   8.1700820e+01  -2.2455206e+01   4.9139226e+02  -6.1810581e+00   4.6867548e+02   6.0437032e+00   4.2573323e+02  -1.0116400e+01   3.2920774e+02  -1.5125006e+01   2.8190032e+02  -5.6555742e+00   2.0604082e+02  -1.4072406e+01   3.4541387e+02   4.5110839e+00   3.4558161e+02   1.1639277e+01   3.7918419e+02   1.0788168e+01   4.0742082e+02   2.7677194e+01   3.0603806e+02   1.5294697e+01   3.5626097e+02   1.3968800e+01   1.4418082e+02  -3.8313606e+01   3.3076935e+02   1.7340710e+01   1.9396452e+02   2.2081897e+02   3.2380082e+02  -2.1132062e+00   2.4108082e+02  -2.6115606e+01   2.2808082e+02   9.8834394e+01   3.1055484e+02  -2.1365677e+01   3.3890194e+02   5.0984903e+00   3.0906645e+02  -1.3165639e+01   4.5979097e+02   3.7044645e+00   3.2985082e+02  -5.1267206e+01   2.7820000e+02  -9.7289032e+00   2.7878871e+02   1.0812387e+01   2.0208903e+02   1.4527394e+01   2.1829387e+02   2.1671355e+00   2.6474968e+02  -1.8568361e+01   2.6538968e+02  -1.2158271e+01   6.5031935e+01   9.6641639e+01
   3.6024000e+02  -9.2275871e+00   4.3414000e+02  -9.1618452e+00   3.1996097e+02  -5.6885910e+01   4.3217129e+02  -3.9099510e+01   3.7107516e+02   3.3262452e+00   2.9390935e+02  -2.7003394e+01   3.3556082e+02   1.5659938e+00   4.2141419e+02  -1.3576039e+01   4.1113710e+02  -2.9804839e+01   4.1938581e+02  -2.3584735e+01   4.0842082e+02  -5.9280621e-01   3.2487548e+02   1.1567674e+02   3.6641355e+02  -1.7029535e+01   4.5868839e+02  -1.2589587e+01   3.1615419e+02   1.2017895e+02   4.3905258e+02   3.0667613e+00   4.2372742e+02  -1.4164968e+01   3.5249710e+02  -1.5754929e+01   1.8651082e+02  -3.5100062e+00   2.6695645e+02  -2.3648774e+01   3.1094806e+02  -6.7198103e+01   3.6951082e+02  -7.6300062e+00   1.6797806e+02  -1.0046955e+01   2.7706452e+02  -1.3530645e+01   2.6607613e+02  -8.5754452e+00   1.7688387e+02  -2.1870065e+01   2.6985082e+02  -4.6987206e+01   2.7286355e+02  -5.7987613e+00   3.2302194e+02  -4.4285290e+00   2.1301645e+02  -1.5214865e+01   1.5822452e+02  -1.3750219e+01   2.7152774e+02  -6.6099613e+00   2.0466000e+02  -1.9428284e+01   7.2419355e+01   8.6801613e+01   2.5825419e+02   1.3212903e-02   3.6155806e+02  -5.8181935e+00   3.5385082e+02   6.3927938e+00   4.5216742e+02   1.4453161e+00   2.5394082e+02  -1.2334406e+01   2.9338419e+02   3.1599097e+00   3.1389082e+02   2.0009594e+01   1.9699082e+02   2.4115938e+00   3.2725258e+02   1.0477213e+01   4.7613082e+02   4.0670394e+01   2.1901774e+02   9.7453548e+00   4.4447097e+01   4.7589716e+01   3.8701581e+02   1.0159381e+01   3.6728082e+02   1.6268394e+01   2.5707097e+02   1.9229626e+02   4.0195742e+02   2.2335665e+01   3.8059194e+02   1.7352910e+02   3.7240194e+02   5.5268774e+00   2.8470194e+02  -8.3945419e+00   3.6399082e+02   2.5051594e+01   3.9199000e+02   1.5397897e+01   3.0015903e+02  -1.1691742e+00   3.4652419e+02   3.4170968e+00   3.4681161e+02   5.2802168e+01   5.5822258e+02   1.6434839e+00   2.2852452e+02   2.3667484e+00   4.3008082e+02   4.4624394e+01   2.1142082e+02  -6.7928062e+00   3.1017871e+02   6.5750581e+00   4.0730484e+02  -3.6950323e+00   3.3413581e+02  -5.4002194e+00   3.9009097e+02   9.6601419e+00   3.5136000e+02  -3.6612026e+01   2.9815903e+02   1.2695484e-01   2.3330742e+02  -1.1423303e+01   2.8729710e+02   1.8991355e+00   3.3356082e+02   1.1295994e+01   3.3608645e+02   2.7743729e+01   5.3217903e+02   7.1060000e+00   2.4099082e+02  -2.3388406e+01   4.0069935e+02   2.0195019e+01   4.2957516e+02   2.4873987e+01   3.7262548e+02   2.2607381e+01   2.9951082e+02  -5.9300062e+00   2.3616645e+02   2.0797974e+01   3.3357129e+02   3.5598168e+01   1.0628082e+02   8.3008394e+01   3.3985082e+02   9.4127938e+00   3.1884129e+02   4.9285032e+00   1.8718082e+02  -3.1703606e+01   2.8461516e+02  -5.0888903e+00   2.8931581e+02  -1.5872000e+00   3.1739806e+02   1.9456865e+01   2.9359419e+02  -1.0217858e+01   6.0928065e+01   6.3486581e+00   3.0367677e+02  -3.2222065e+00   2.8962000e+02  -1.3734116e+01   2.1908129e+02  -1.3664245e+01   4.0266194e+02   2.4122065e+00   2.4924032e+02  -6.9082581e+00   4.6889452e+02  -1.5549948e+01   2.2589082e+02  -8.0040621e-01   3.8036290e+02  -1.8982581e+01   4.0397129e+02  -7.9783484e+00   1.8113082e+02  -3.0939606e+01   3.1904082e+02   2.8697594e+01   2.3073419e+02  -3.4373574e+01   2.2864452e+02   1.5911360e+02   2.6842082e+02   1.4571938e+00   3.6950548e+02   3.0666581e+00   1.7579129e+02   7.7850568e+01   3.7124355e+02  -8.2449677e+00   3.1667323e+02  -2.0220955e+01   3.8485082e+02   1.1892794e+01   3.6243839e+02   8.6555742e+00   2.4008082e+02  -4.8456062e+00   2.5513082e+02  -1.5619606e+01   3.7539903e+02  -2.1919987e+01   3.7361082e+02   2.0521994e+01   3.0475258e+02   9.6772129e+00   2.3159581e+02  -1.4435729e+01   2.3900000e+02  -8.9209677e+00   4.2530645e+02  -2.0387097e+00   2.0236323e+02   1.2185707e+02   8.9750820e+01  -3.8959206e+01   4.0713082e+02   2.8680394e+01   4.6689082e+02   5.3919594e+01   3.4172935e+02  -4.5734477e+01   1.6042097e+02   1.7548568e+02   4.4749645e+02  -1.0906839e+00   6.8647097e+01   1.7897275e+02   3.6594082e+02   7.6155938e+00   3.2227065e+02   1.2020929e+01   4.6088032e+02  -1.4776555e+01   5.7195226e+02  -4.2605535e+01   4.1161082e+02   4.4431994e+01   4.0947082e+02   4.3753194e+01   6.2857065e+02  -2.3795226e+00   2.8408082e+02   5.0143938e+00   3.2198548e+02   1.0989226e+01   2.5337082e+02  -2.7188062e+00   5.6183258e+02   1.4388877e+01   6.3940820e+01  -4.3564406e+01   4.2305226e+02  -2.0523858e+01   4.7435548e+02  -1.1600697e+01   4.0164323e+02  -1.6529200e+01   3.3487774e+02   8.1813935e+00   3.0638032e+02  -1.9473974e+01   2.2008082e+02  -1.5295606e+01   3.4846387e+02  -9.4529161e+00   3.4434161e+02   3.7884774e+00   4.0270419e+02  -3.1433432e+01   3.7847082e+02   1.9893194e+01   2.6079806e+02   1.4838968e+00   2.9311097e+02   3.5440800e+01   1.3118082e+02  -5.0753606e+01   3.4481935e+02  -7.6432903e+00   1.8870452e+02   1.6517977e+02   2.6570082e+02  -1.8705206e+01   2.5699082e+02  -9.2884062e+00   2.1118082e+02   7.2706394e+01   2.6717484e+02  -2.7527742e-01   2.7211194e+02   3.9616903e+00   3.0753645e+02   3.0967613e+00   5.0341097e+02  -1.4265135e+01   2.9118082e+02  -5.1833606e+01   3.0658000e+02  -2.7709303e+01   2.3859871e+02  -1.0592413e+01   2.0861903e+02   5.6249935e+00   2.0138387e+02  -2.4100065e+01   2.4941968e+02  -2.8581961e+01   2.3543968e+02  -1.2382271e+01   6.1651935e+01   1.0034204e+02
   3.9686000e+02  -1.6817187e+01   4.3966000e+02  -5.6934452e+00   3.0886097e+02  -5.0707910e+01   4.3174129e+02  -3.0775110e+01   4.0040516e+02  -1.6640155e+01   2.9742935e+02  -1.0474994e+01   3.3713082e+02   6.9603938e+00   4.0322419e+02  -1.1840839e+01   3.7832710e+02  -2.1800387e+00   4.2381581e+02  -1.0169135e+01   3.7123082e+02   6.2323938e+00   3.4315548e+02   1.2735434e+02   4.1174355e+02  -1.6935935e+01   4.0601839e+02  -2.2855987e+01   2.6615419e+02   1.2398895e+02   3.9482258e+02  -2.0484839e+01   3.1977742e+02  -1.0518968e+01   3.0716710e+02  -6.4185290e+00   1.5099082e+02  -1.6908406e+01   4.0484645e+02  -7.5699742e+00   3.2080806e+02  -4.4076903e+01   3.7042082e+02  -5.9828062e+00   1.8578806e+02  -5.7117548e+00   2.9358452e+02   1.3817755e+01   2.4073613e+02  -9.2682452e+00   2.0322387e+02  -1.5647265e+01   2.4556082e+02  -2.7094006e+01   2.7000355e+02  -1.7759961e+01   2.6340194e+02  -1.5418929e+01   2.3711645e+02  -2.5192865e+01   1.8241452e+02  -2.5355419e+01   3.1066774e+02  -2.9411613e+00   1.8438000e+02  -3.8855884e+01   1.0008935e+02   7.7308013e+01   2.6220419e+02   1.6977213e+01   3.8303806e+02   1.2513406e+01   3.8123082e+02   3.1523938e+00   3.9388742e+02  -1.5222284e+01   2.8461082e+02   9.4519938e+00   2.8581419e+02  -7.5449032e-01   3.1875082e+02  -5.6592062e+00   1.8575082e+02  -3.1592062e+00   3.0982258e+02   5.2016129e+00   5.0603082e+02   4.0228394e+01   2.6896774e+02  -2.0490645e+01   3.0407097e+01   6.7232916e+01   3.9282581e+02   1.2264581e+01   3.8556082e+02   2.2235994e+01   2.5764097e+02   1.7054066e+02   3.7395742e+02  -3.7643355e+00   3.7150194e+02   1.3525630e+02   4.4716194e+02   1.6607742e-01   2.2075194e+02   2.4011458e+01   3.9837082e+02   3.1441194e+01   4.0223000e+02   1.1086968e+00   2.9652903e+02  -2.1387742e+00   3.8314419e+02   7.8674968e+00   3.7991161e+02   4.8154168e+01   4.7893258e+02   3.6696684e+01   2.4823452e+02   1.3599948e+01   4.0094082e+02   1.5045594e+01   1.6594082e+02  -1.3054406e+01   3.0364871e+02   9.6274581e+00   4.0694484e+02   9.1376774e-01   3.0946581e+02   5.1933806e+00   4.4056097e+02   3.0525419e+00   3.3340000e+02  -1.7985226e+01   2.5134903e+02   5.6317548e+00   2.0826742e+02  -2.0280103e+01   2.9553710e+02  -2.3300645e+00   3.5566082e+02   8.2479938e+00   3.4027645e+02   2.4598529e+01   5.9485903e+02   3.4160000e-01   2.2789082e+02  -2.3580406e+01   4.2664935e+02   3.0929019e+01   4.6273516e+02   1.4381187e+01   3.0610548e+02   2.5878981e+01   3.2366082e+02   3.6579938e+00   1.8138645e+02   2.3750374e+01   3.7110129e+02   1.5695768e+01   1.1447082e+02   4.6153194e+01   3.2637082e+02  -2.5648806e+01   3.3580129e+02  -7.7082968e+00   1.9437082e+02  -5.7518806e+01   3.1180516e+02   8.2590968e-01   2.8069581e+02  -9.6176000e+00   2.9929806e+02  -4.6651355e+00   2.5131419e+02   3.0645419e+00   5.3408065e+01  -8.2897419e+00   3.4781677e+02   6.8165935e+00   2.2124000e+02   2.2166284e+01   1.5318129e+02  -5.3922452e+00   3.9176194e+02  -2.0525794e+01   2.6067032e+02  -5.9626581e+00   4.2014452e+02   4.9100516e+00   2.3870082e+02  -3.4952062e+00   4.0246290e+02   1.0389419e+01   4.1131129e+02   1.0394452e+01   1.6728082e+02  -5.4160621e-01   4.1937082e+02   4.2341194e+01   2.4426419e+02  -2.4225974e+01   2.5397452e+02   1.6884720e+02   3.0342082e+02   1.4377194e+01   3.3250548e+02   1.7506658e+01   1.7203129e+02   9.5531368e+01   2.9643355e+02   2.4979832e+01   2.9733323e+02   1.0086245e+01   3.4065082e+02   4.0158794e+01   3.5314839e+02   1.9108774e+01   1.7680082e+02   1.2936794e+01   2.3623082e+02  -2.8387606e+01   3.9796903e+02   2.2514413e+01   3.8832082e+02   3.5155194e+01   3.0284258e+02   4.8880013e+01   2.7512581e+02   7.4618710e+00   2.4252000e+02   9.4574323e+00   4.8677645e+02   1.8613690e+01   2.2440323e+02   1.5356387e+02   1.0956082e+02  -4.5024006e+01   4.1097082e+02   3.2731938e+00   4.4232082e+02   5.9355194e+01   3.1529935e+02  -5.1400774e+00   1.7162097e+02   2.0058968e+02   4.4320645e+02   9.1625161e+00   9.7077097e+01   1.9627835e+02   4.0304082e+02   2.9357594e+01   3.8884065e+02   1.8455329e+01   4.5540032e+02   1.5621845e+01   5.8195226e+02  -4.8635535e+01   4.1075082e+02   4.4120794e+01   3.9004082e+02   3.7687594e+01   6.3638065e+02   8.1356774e+00   3.2975082e+02   9.5107938e+00   2.9632548e+02   6.9420258e+00   2.1175082e+02  -2.0092062e+00   6.1431258e+02   3.4504774e+00   9.4080820e+01  -2.7735606e+01   4.3767226e+02  -9.3034581e+00   4.6798548e+02  -2.7961097e+01   3.7650323e+02  -1.7848000e+01   2.7639774e+02  -1.6090206e+01   2.8157032e+02  -3.4891742e+00   2.5156082e+02  -1.1094006e+01   3.4793387e+02   7.1194839e+00   3.0448161e+02   1.7027277e+01   3.6870419e+02  -1.8093432e+01   3.8128082e+02   9.0983938e+00   3.0641806e+02   1.8454297e+01   3.3702097e+02   1.4888000e+01   1.1799082e+02  -4.9358406e+01   3.6538935e+02  -8.3788903e+00   2.0707452e+02   1.8892017e+02   3.0913082e+02  -1.0609606e+01   2.4204082e+02  -3.5224062e+00   2.0094082e+02   9.0575594e+01   2.8874484e+02  -1.5308774e+00   3.3422194e+02   4.2028903e+00   2.9463645e+02  -1.3871239e+01   4.9055097e+02  -6.7563355e+00   3.4004082e+02  -4.8122406e+01   3.0381000e+02  -3.2477032e+00   2.6159871e+02  -7.0524129e+00   1.7970903e+02  -2.5822065e+00   2.2314387e+02  -2.0260865e+01   2.1793968e+02  -2.3303561e+01   2.8005968e+02   1.5338129e+01   5.4881935e+01   1.1211364e+02
   4.1110000e+02  -1.2963871e+00   4.0395000e+02  -1.3746645e+01   3.2086097e+02  -8.2857910e+01   4.4745129e+02  -1.9271910e+01   3.7326516e+02  -1.2328955e+01   2.6780935e+02  -7.8153935e+00   3.2666082e+02   2.7327994e+01   3.9936419e+02  -5.4320387e+00   3.7775710e+02  -1.6234439e+01   3.6009581e+02  -4.5551535e+01   3.2442082e+02   1.7647194e+01   3.2182548e+02   1.6854074e+02   4.4784355e+02  -4.9493935e+01   4.1444839e+02  -8.4303871e+00   2.9725419e+02   1.2212095e+02   4.5777258e+02  -2.6620839e+01   3.3034742e+02  -2.7456774e-01   2.9683710e+02  -9.2521290e+00   1.4875082e+02  -1.4199206e+01   4.0642645e+02  -1.2226374e+01   3.7885806e+02  -8.2340903e+01   3.7537082e+02  -4.3288062e+00   1.5511806e+02   2.4618452e+00   2.7615452e+02   3.9221548e+00   3.0359613e+02  -1.2387045e+01   2.0744387e+02  -2.9848645e+00   2.4908082e+02  -2.5995606e+01   2.9962355e+02  -3.1469561e+01   3.2250194e+02  -2.1616929e+01   2.4430645e+02  -4.0580645e+00   1.7402452e+02  -1.3394219e+01   2.7295774e+02  -7.4943613e+00   1.5442000e+02  -1.0079084e+01   7.1799355e+01   9.6851213e+01   1.4434419e+02   7.8360129e+00   3.8488806e+02   1.8745406e+01   3.9604082e+02   2.8675938e+00   4.5797742e+02  -1.9483871e-02   2.3470082e+02   3.6347938e+00   2.9814419e+02  -2.2880890e+01   3.0123082e+02   2.1223938e+00   1.5328082e+02  -3.4371606e+01   3.5663258e+02  -1.3531871e+00   4.4088082e+02   3.5390394e+01   2.1087774e+02   1.2536555e+01   3.3257097e+01   7.5534916e+01   4.0958581e+02   4.7773781e+01   3.7147082e+02   1.1313194e+01   2.5221097e+02   1.7154506e+02   4.5123742e+02   3.3932645e+00   3.4774194e+02   1.3586710e+02   3.6983194e+02  -6.6975226e+00   2.9303194e+02  -5.6809419e+00   4.0089082e+02  -8.7104062e+00   3.9623000e+02   1.5158697e+01   2.8747903e+02  -4.7847742e+00   3.7423419e+02   1.6340297e+01   3.8362161e+02   3.6617368e+01   5.5222258e+02   7.0734839e+00   2.1747452e+02  -2.4092516e+00   3.9894082e+02   1.9065594e+01   1.6880082e+02  -1.9423206e+01   3.3850871e+02   5.0286581e+00   4.1357484e+02   2.1703368e+01   3.6960581e+02   2.6332181e+01   4.0609097e+02   1.5520142e+01   3.7936000e+02  -2.2952026e+01   2.7239903e+02   9.6677548e+00   2.0921742e+02   6.4038968e+00   3.1320710e+02  -1.1363665e+01   3.0947082e+02   1.0173194e+01   3.8498645e+02   2.0161729e+01   5.9310903e+02   4.4216000e+00   2.1475082e+02  -3.8249206e+01   4.5021935e+02   2.2523419e+01   4.4731516e+02   8.2447871e+00   3.3724548e+02   5.0627781e+01   3.5470082e+02   8.9847938e+00   2.4173645e+02  -9.7876258e+00   3.1168129e+02   1.1559368e+01   1.0856082e+02   5.3245994e+01   3.2799082e+02  -4.6884062e+00   3.2942129e+02   2.9662103e+01   2.0647082e+02  -4.7006806e+01   2.6728516e+02  -8.1324903e+00   3.1803581e+02  -2.4984800e+01   2.8801806e+02   1.0097265e+01   3.0588419e+02  -1.8821058e+01   5.6838065e+01  -1.8754142e+01   2.9410677e+02  -7.7866065e+00   2.8815000e+02  -1.9465161e+00   1.8599129e+02   5.0329548e+00   3.8138194e+02  -1.0695394e+01   2.6095032e+02   1.1494942e+01   4.5377452e+02   4.6965161e-01   2.1756082e+02   1.6865994e+01   4.3917290e+02  -2.2587381e+01   4.1735129e+02  -1.1668748e+01   1.8118082e+02   8.5863938e+00   3.9742082e+02   2.2947194e+01   2.4064419e+02   1.6362581e-01   2.4240452e+02   1.6577280e+02   3.0856082e+02  -1.6654006e+01   3.2997548e+02   4.0790581e+00   1.5103129e+02   9.8111368e+01   3.0085355e+02  -3.8037677e+00   2.9290323e+02   1.0390645e+01   3.3171082e+02   3.0273994e+01   3.7290839e+02  -3.5920258e+00   2.3385082e+02  -4.3472062e+00   2.3223082e+02  -1.3597606e+01   3.6724903e+02   1.8022013e+01   3.6161082e+02   4.6671994e+01   2.9837258e+02   3.3667613e+01   2.7607581e+02  -8.8941290e+00   2.7404000e+02  -3.7741677e+00   4.7044645e+02   3.5310090e+01   2.1174323e+02   1.5571667e+02   1.2604082e+02  -2.8382406e+01   4.4076082e+02   2.7679994e+01   4.5242082e+02   4.5927194e+01   3.1291935e+02  -3.7089677e+01   1.5952097e+02   2.1615768e+02   4.2239645e+02  -7.6526839e+00   9.2647097e+01   1.7743275e+02   3.7542082e+02   2.2477194e+01   3.5065065e+02   2.1090529e+01   4.3016032e+02  -5.8389548e+00   5.6009226e+02  -2.5696735e+01   4.3147082e+02   2.0943194e+01   3.7708082e+02   5.6194394e+01   7.6400065e+02  -2.0923923e+01   3.6056082e+02   1.1565994e+01   3.1894548e+02  -8.1757419e-01   2.5137082e+02  -1.0288062e+00   6.0773258e+02  -1.1813123e+01   9.4850820e+01  -2.1847206e+01   4.8091226e+02  -2.4622658e+01   2.6954548e+02  -1.2395897e+01   4.0211323e+02   2.0032000e+00   3.0216774e+02   8.9481935e+00   3.1490032e+02   6.7944258e+00   2.5123082e+02  -1.5977606e+01   3.6508387e+02   3.6474839e+00   3.5062161e+02  -2.0439226e+00   3.7256419e+02  -6.2232258e-02   3.7842082e+02   8.7571938e+00   3.2303806e+02   1.9984697e+01   3.5569097e+02   2.1534400e+01   1.1623082e+02  -3.3787606e+01   3.3685935e+02  -7.4364903e+00   1.7759452e+02   1.5127857e+02   3.2480082e+02  -3.2432062e+00   2.3966082e+02   2.3379938e+00   1.8494082e+02   9.2565594e+01   3.2046484e+02  -1.3448477e+01   3.5537194e+02  -2.7219110e+01   2.9773645e+02  -7.5492387e+00   4.8117097e+02  -9.4859355e+00   2.4661082e+02  -4.6178006e+01   3.0796000e+02  -1.0970323e-01   3.0364871e+02  -2.0656413e+01   1.8308903e+02   9.7573935e+00   2.2581387e+02   3.3553548e-01   2.3141968e+02  -6.9519613e+00   2.4271968e+02  -1.6634671e+01   7.3691935e+01   9.4038839e+01
   4.0681000e+02   7.0068129e+00   4.4014000e+02  -1.4871845e+01   3.1786097e+02  -6.1717910e+01   4.1298129e+02  -1.3994310e+01   3.5574516e+02  -2.4473548e+00   3.1552935e+02  -8.2129935e+00   3.3542082e+02   3.5771938e+00   3.9579419e+02  -2.2716439e+01   3.9056710e+02  -1.5209239e+01   4.2585581e+02   5.8976645e+00   3.4628082e+02   5.6583938e+00   3.4030548e+02   1.7549234e+02   4.2493355e+02  -1.4801135e+01   4.1744839e+02  -2.7910387e+01   3.3396419e+02   1.5661415e+02   4.6201258e+02   2.6609961e+01   3.5248742e+02  -1.2757677e+00   3.6168710e+02  -1.3110129e+01   1.5304082e+02  -2.3832406e+01   3.6890645e+02  -2.8064774e+01   3.3608806e+02  -5.4629303e+01   3.2085082e+02  -2.6872062e+00   1.5144806e+02  -4.0545548e+00   3.1825452e+02   1.9341548e+00   3.0035613e+02  -2.0937845e+01   2.1011387e+02   1.6315355e+00   2.6456082e+02  -4.0424006e+01   3.0572355e+02  -1.9477561e+01   3.2193194e+02   6.6186710e+00   2.2854645e+02  -1.5407265e+01   1.5617452e+02  -1.0396219e+01   2.9519774e+02  -2.0413561e+01   1.8828000e+02  -1.8737884e+01   7.5329355e+01   1.0804881e+02   1.5144419e+02   5.4180129e+00   3.6941806e+02   1.4983006e+01   3.5718082e+02   5.9639379e-01   4.5078742e+02  -4.1542839e+00   2.5737082e+02   1.3491194e+01   2.6786419e+02  -8.2284903e+00   3.4194082e+02  -9.9944062e+00   1.9642082e+02  -9.3028062e+00   2.7187258e+02  -1.2323871e+00   4.8703082e+02   1.4198394e+01   2.2644774e+02   9.6309548e+00   3.6117097e+01   6.8536116e+01   3.9087581e+02   8.5058065e-01   3.7475082e+02  -6.9992062e+00   2.6854097e+02   1.5180866e+02   3.6475742e+02   9.9316645e+00   3.5683194e+02   1.4232990e+02   3.3854194e+02   1.6325677e+01   2.8013194e+02  -1.5928942e+01   3.4299082e+02   9.2159379e-01   3.8890000e+02   3.5415097e+01   2.9573903e+02   1.2944258e+00   3.6795419e+02   1.3226968e+00   3.8505161e+02   5.4602968e+01   5.2241258e+02   6.6982839e+00   2.4014452e+02   7.4371484e+00   3.6408082e+02   1.6234394e+01   1.9685082e+02  -2.7672062e+00   3.0612871e+02   2.2390581e+00   4.0336484e+02  -1.7799832e+01   3.4327581e+02   1.7785806e+00   4.0190097e+02  -1.0044658e+01   3.9350000e+02  -3.2133226e+01   3.1015903e+02   1.6116955e+01   2.1988742e+02   2.2029677e-01   3.1034710e+02  -5.8048645e+00   3.3513082e+02   2.9303938e+00   3.1870645e+02   2.1654129e+01   6.1235903e+02   2.5311600e+01   2.0780082e+02   1.7496794e+01   4.0050935e+02   2.7930219e+01   5.0004516e+02   2.1396387e+01   3.2286548e+02   3.9928181e+01   3.2556082e+02  -9.2400621e-01   2.5666645e+02  -3.0202026e+01   3.0504129e+02  -1.2649432e+01   1.0813082e+02   4.7280394e+01   3.2113082e+02  -2.7899606e+01   3.4537129e+02   6.4761032e+00   1.6889082e+02  -4.0390406e+01   2.5237516e+02   5.9603097e+00   2.9198581e+02  -9.9008000e+00   3.1629806e+02  -4.0651355e+00   2.8045419e+02  -1.4306658e+01   4.8838065e+01  -5.3941419e+00   3.0424677e+02  -1.1597806e+01   2.6301000e+02  -2.2035316e+01   2.0556129e+02  -7.5826452e+00   3.4652194e+02  -1.6576594e+01   2.4986032e+02  -1.6097858e+01   4.8096452e+02   3.0294452e+01   2.2404082e+02   4.2475938e+00   3.8898290e+02  -1.1532181e+01   3.6645129e+02  -9.4967484e+00   1.9166082e+02  -1.3520062e+00   4.0513082e+02   1.0240394e+01   2.4068419e+02  -3.2979574e+01   2.5835452e+02   1.6130680e+02   2.8732082e+02   1.1615194e+01   3.4644548e+02   4.6014581e+00   1.7174129e+02   8.9264568e+01   4.4366355e+02   2.0671432e+01   3.2276323e+02   1.3331845e+01   3.6798082e+02  -1.6157606e+01   3.9367839e+02  -2.5436258e+00   2.2523082e+02   2.2442394e+01   2.6037082e+02   3.2011938e+00   3.6967903e+02   1.5207613e+01   3.7670082e+02   6.3944794e+01   3.3665258e+02   3.0415213e+01   2.8169581e+02  -2.8443729e+01   2.5428000e+02  -1.1953368e+01   4.5810645e+02  -1.6127097e+00   2.0483323e+02   1.5731947e+02   8.1660820e+01  -3.5222006e+01   4.0655082e+02   4.4167938e+00   4.6213082e+02   2.6770394e+01   2.9758935e+02   8.4672258e-01   1.5517097e+02   2.2425568e+02   4.3915645e+02  -3.0283484e+01   6.6887097e+01   2.0616355e+02   3.7947082e+02   3.9813194e+01   3.5946065e+02   1.7525729e+01   4.5964032e+02  -1.5957355e+01   5.9471226e+02  -2.8856335e+01   4.5556082e+02   1.1915994e+01   3.7951082e+02   3.4999994e+01   6.6743065e+02  -9.1083226e+00   2.8099082e+02   1.1311594e+01   3.6927548e+02   1.0966026e+01   2.6413082e+02   1.7603938e+00   5.9678258e+02  -2.3071226e+00   8.9890820e+01  -1.5350406e+01   5.4072226e+02  -2.1077458e+01   4.0673548e+02  -1.2510968e+00   4.0845323e+02   5.3560000e+00   3.2225774e+02  -1.6809006e+01   2.5381032e+02   1.5781626e+01   2.2966082e+02  -1.4962006e+01   2.9474387e+02   1.1894684e+01   3.5258161e+02   1.8459277e+01   3.8899419e+02  -1.5996632e+01   4.0089082e+02   2.6439594e+01   3.1732806e+02   6.8149677e-01   3.4597097e+02  -1.6638000e+01   1.1528082e+02  -3.7101606e+01   3.8614935e+02  -9.7596903e+00   2.0596452e+02   1.6274897e+02   3.4889082e+02  -1.3360406e+01   2.3532082e+02   1.0651938e+00   1.8099082e+02   9.0071594e+01   3.0374484e+02  -1.5730877e+01   3.3022194e+02  -9.9710968e-01   3.0601645e+02   1.4128361e+01   4.8989097e+02  -1.0943535e+01   2.5494082e+02  -5.5604406e+01   2.7139000e+02  -2.4641032e+00   2.9702871e+02  -9.8868129e+00   2.1070903e+02  -2.9722065e+00   2.3195387e+02  -2.3585665e+01   2.4331968e+02  -2.1143961e+01   2.6995968e+02  -6.4238710e+00   6.0311935e+01   9.4449239e+01
   4.0553000e+02  -1.2890787e+01   3.9799000e+02  -4.9298452e+00   3.2129097e+02  -7.9992310e+01   3.8564129e+02  -3.3277110e+01   3.9374516e+02  -6.2573548e+00   2.5718935e+02   1.2554206e+01   3.6489082e+02   2.1549594e+01   3.2965419e+02  -2.3752387e+00   4.7446710e+02  -2.5201239e+01   3.8147581e+02  -2.2351935e+01   3.7056082e+02  -1.2044006e+01   3.0896548e+02   1.2666954e+02   3.9227355e+02  -7.2383355e+00   4.2811839e+02   7.1860129e+00   2.8786419e+02   1.2935215e+02   4.7815258e+02  -1.0681239e+01   3.8796742e+02  -1.7214168e+01   3.1373710e+02  -1.1464129e+01   1.7861082e+02   6.8819938e+00   4.0311645e+02  -1.3541574e+01   3.1032806e+02  -5.4238503e+01   3.7485082e+02   1.6127938e+00   1.6754806e+02  -3.2682555e+01   3.0068452e+02  -1.2990245e+01   2.6364613e+02  -4.5710452e+00   2.0033387e+02  -1.3916065e+01   2.7904082e+02  -2.3582406e+01   2.6553355e+02  -2.5832361e+01   3.1012194e+02  -2.4726529e+01   2.2897645e+02  -2.3731665e+01   1.8288452e+02  -1.2673019e+01   2.8504774e+02  -2.0031561e+01   1.6428000e+02  -2.1957884e+01   7.3989355e+01   8.2636013e+01   3.0420419e+02   9.9721290e-01   3.8241806e+02   6.1330065e+00   3.8328082e+02   2.4368394e+01   4.8007742e+02  -7.8748387e-01   2.5585082e+02  -4.7672062e+00   3.1919419e+02  -3.2848903e+00   3.1685082e+02   8.8727938e+00   1.9775082e+02  -1.5979206e+01   3.2572258e+02  -6.1103871e+00   4.7958082e+02   3.9744394e+01   2.0568774e+02  -3.2882452e+00   5.6497097e+01   4.9095716e+01   3.6348581e+02   1.7321781e+01   3.2842082e+02   1.7037194e+01   2.8740097e+02   1.7134986e+02   4.0071742e+02   3.7474865e+01   3.7907194e+02   1.3969070e+02   4.0835194e+02   2.1460877e+01   2.5451194e+02   7.9706581e+00   3.5470082e+02   8.6547938e+00   4.1609000e+02   2.0429897e+01   2.8136903e+02  -1.0185974e+01   4.1490419e+02   2.1276697e+01   3.8115161e+02   4.6774968e+01   5.6865258e+02  -2.3809161e+00   2.0252452e+02   8.0667484e+00   4.0837082e+02   9.3111938e+00   1.8942082e+02  -8.9328062e+00   2.9712871e+02   1.5619058e+01   4.1015484e+02  -1.8730323e+00   3.7075581e+02   1.3440181e+01   3.8347097e+02   9.8997419e+00   3.6074000e+02  -1.8032426e+01   3.0515903e+02  -4.8304516e-01   2.5854742e+02   4.0274968e+00   2.7305710e+02   1.1783355e+00   3.0513082e+02   4.0570394e+01   3.5432645e+02   4.2452903e-01   6.1898903e+02  -2.8968800e+01   2.4342082e+02  -9.5428062e+00   3.8774935e+02   5.4210194e+00   4.5099516e+02   2.1420387e+01   3.2629548e+02   3.4503781e+01   3.8275082e+02  -1.7499206e+01   2.8709645e+02  -7.0642581e-01   3.0468129e+02   1.1699368e+01   1.3208082e+02   8.6984394e+01   3.4018082e+02  -1.3703606e+01   3.2337129e+02   1.2906103e+01   1.9380082e+02  -2.3283206e+01   2.8156516e+02   2.1775110e+01   2.6727581e+02   5.1260000e+00   2.8025806e+02   2.4048065e+01   3.0045419e+02  -1.5716658e+01   5.1598065e+01   1.9505806e-01   3.5315677e+02   3.1993935e+00   2.6029000e+02  -1.2337716e+01   1.9318129e+02   1.2177548e+00   3.7857194e+02  -8.1405935e+00   2.6448032e+02  -1.1987458e+01   4.2608452e+02   4.3064852e+01   1.9308082e+02   9.2943938e+00   3.7551290e+02   5.0541935e-01   4.2773129e+02  -1.0209148e+01   1.7185082e+02   1.8992794e+01   3.9437082e+02   2.4621194e+01   2.2926419e+02  -2.2355974e+01   2.7002452e+02   1.7270320e+02   2.6361082e+02   3.5619938e+00   3.3350548e+02  -1.0943342e+01   1.6789129e+02   1.1167257e+02   4.9481355e+02   1.4539432e+01   3.2009323e+02   1.4925445e+01   4.0885082e+02   1.9972794e+01   3.9302839e+02   4.5683742e+00   2.4275082e+02  -1.1992062e+00   2.5080082e+02  -2.7033206e+01   4.1053903e+02   2.5418813e+01   3.4499082e+02   5.1761594e+01   3.1813258e+02   2.1846813e+01   3.3812581e+02   2.8018710e+00   2.4623000e+02  -5.4593677e+00   4.7277645e+02  -6.2163097e+00   2.2864323e+02   1.5022467e+02   1.1332082e+02  -2.8464806e+01   3.8113082e+02   2.2970394e+01   4.6761082e+02   3.5381994e+01   3.5577935e+02  -1.0484774e+00   1.3472097e+02   2.0384168e+02   4.2025645e+02   5.1848516e+01   1.1726710e+02   2.0437315e+02   3.7599082e+02   2.7571594e+01   3.5794065e+02   1.5697329e+01   4.6573032e+02  -2.2545548e+00   5.4109226e+02  -1.4606735e+01   3.7404082e+02   3.4247594e+01   4.0904082e+02   5.3977594e+01   7.3462065e+02   3.5664774e+00   2.9351082e+02   5.5999938e+00   4.0198548e+02  -7.6507742e+00   2.1899082e+02  -1.9818406e+01   6.4568258e+02   6.3087742e-01   7.2940820e+01  -9.4244062e+00   5.2186226e+02  -1.4278658e+01   4.7460548e+02   1.5069303e+01   3.7602323e+02   9.0040000e-01   3.2558774e+02   1.1459355e-01   2.8386032e+02   5.8476258e+00   2.2937082e+02  -8.1288062e+00   3.3498387e+02  -1.1984516e+01   4.0072161e+02  -4.4419226e+00   4.1075419e+02   1.0302568e+01   3.8680082e+02   5.8967938e+00   3.1727806e+02   3.0154968e+00   3.6697097e+02  -1.7798000e+01   1.2018082e+02  -4.4343606e+01   3.4128935e+02  -1.5450890e+01   1.8085452e+02   1.9922777e+02   3.3999082e+02   5.9159379e-01   2.5823082e+02  -1.2677606e+01   2.0508082e+02   1.2833439e+02   3.0936484e+02  -1.9130477e+01   3.3459194e+02   3.6532903e+00   3.0677645e+02   1.9257561e+01   5.3236097e+02   1.3886452e-01   2.3456082e+02  -4.5684006e+01   3.2048000e+02  -9.6130323e-01   2.5712871e+02  -2.6448129e+00   2.1418903e+02  -6.8060645e-01   1.9876387e+02  -1.9650465e+01   2.2002968e+02  -1.9370761e+01   2.7590968e+02  -1.2759871e+01   4.0311935e+01   1.0837924e+02
   4.3238000e+02  -1.0998787e+01   4.1357000e+02  -1.5936245e+01   3.2491097e+02  -6.9091910e+01   4.1755129e+02  -1.9159910e+01   4.0535516e+02  -1.3846155e+01   2.8933935e+02  -1.0827794e+01   3.2542082e+02   1.1567194e+01   3.6084419e+02   7.8395613e+00   4.4913710e+02  -4.6048387e+00   4.1652581e+02  -1.7395935e+01   3.3828082e+02   7.5383938e+00   3.6644548e+02   1.5407114e+02   4.2484355e+02  -4.7893935e+01   4.2844839e+02   1.1299613e+01   2.8382419e+02   1.3414535e+02   4.8143258e+02   4.3636129e-01   3.3891742e+02  -1.2860168e+01   3.3273710e+02  -1.0894129e+01   1.5970082e+02  -3.4152062e+00   3.8332645e+02  -1.7268374e+01   3.4308806e+02  -5.1809303e+01   3.9399082e+02  -9.2484062e+00   1.7173806e+02  -2.3977548e+00   2.6234452e+02  -5.5430452e+00   2.2873613e+02  -1.7828245e+01   2.2272387e+02   2.1227355e+00   2.7747082e+02  -3.3076806e+01   2.7220355e+02  -1.6465961e+01   2.9750194e+02  -1.4426929e+01   2.5220645e+02  -6.1600645e+00   1.7807452e+02  -1.7768219e+01   3.0876774e+02  -8.4991613e+00   1.8366000e+02   8.1117161e+00   6.4329355e+01   9.2218813e+01   3.0796419e+02  -2.1443587e+01   3.7112806e+02   6.3662065e+00   4.0747082e+02   1.8293194e+01   4.2954742e+02  -2.9350839e+00   2.6418082e+02   1.4466394e+01   2.4124419e+02   5.0511097e+00   2.6251082e+02   8.2199938e+00   1.7128082e+02   3.6083938e+00   3.3920258e+02  -2.8087871e+00   4.8063082e+02   2.8910394e+01   2.4058774e+02   3.4497548e+00   4.8447097e+01   6.3319716e+01   3.6944581e+02   2.6374981e+01   4.0508082e+02   1.6194394e+01   2.6559097e+02   1.6137466e+02   3.8447742e+02   3.3540645e+00   3.8636194e+02   1.9548750e+02   3.9721194e+02  -4.0792258e-01   2.6289194e+02   1.1020258e+01   3.7470082e+02   4.3574794e+01   4.3442000e+02   4.5293497e+01   3.2584903e+02   4.6756258e+00   3.2995419e+02  -5.1673032e+00   3.8434161e+02   2.2849768e+01   5.3603258e+02   1.0988684e+01   2.2709452e+02   6.6311484e+00   4.0985082e+02  -7.0472062e+00   1.9218082e+02  -1.8236062e+00   2.9512871e+02   1.6879058e+01   4.3278484e+02   1.9106568e+01   3.4441581e+02  -9.3126194e+00   3.9685097e+02  -5.0065806e-01   4.2493000e+02  -2.8737626e+01   2.7520903e+02   7.5829548e+00   2.2502742e+02   6.8990968e+00   3.2029710e+02   3.9291355e+00   3.2832082e+02   3.2451938e+00   3.2817645e+02   2.0326529e+01   6.0129903e+02   2.4326400e+01   2.0980082e+02  -2.1133206e+01   4.2478935e+02   3.5127819e+01   4.5852516e+02  -4.0720129e+00   3.2200548e+02   3.4996981e+01   3.6985082e+02   6.8727938e+00   2.6323645e+02   2.1323742e+00   3.9331129e+02   7.7689677e+00   1.2399082e+02   5.9111594e+01   2.9161082e+02   1.8419938e+00   3.1065129e+02  -1.0362968e+00   2.0542082e+02  -2.4692806e+01   3.0909516e+02   9.1827097e+00   3.0922581e+02   8.9600000e+00   2.6515806e+02   1.5460645e+00   2.7116419e+02   1.0096542e+01   6.5738065e+01  -8.6561419e+00   3.3948677e+02  -6.7570065e+00   2.9924000e+02  -8.8837161e+00   2.0180129e+02  -2.3184516e-01   4.1385194e+02  -1.2432994e+01   2.3800032e+02  -9.0990581e+00   4.2621452e+02   2.2554452e+01   2.4080082e+02  -9.2832062e+00   4.3055290e+02  -5.2377806e+00   4.0154129e+02   1.5316052e+01   1.8575082e+02   2.8407938e+00   4.1461082e+02   1.8481994e+01   2.3873419e+02   2.5064258e+00   2.5811452e+02   1.4546600e+02   2.8032082e+02   9.0351938e+00   3.3934548e+02   2.7994581e+00   1.7346129e+02   8.9416968e+01   5.8762355e+02  -6.1253677e+00   2.9833323e+02   1.2436245e+01   3.6638082e+02  -1.0296062e+00   3.6643839e+02  -9.7244258e+00   2.2089082e+02   1.4169594e+01   2.6923082e+02  -1.4887606e+01   3.9429903e+02   3.3098013e+01   4.0285082e+02   6.1422794e+01   2.9080258e+02   2.3033213e+01   3.3540581e+02  -9.7405290e+00   2.6966000e+02   1.7906232e+01   4.5634645e+02  -8.0419097e+00   2.1364323e+02   1.3647467e+02   1.0799082e+02  -2.0178406e+01   4.4965082e+02   2.5648794e+01   4.8499082e+02   1.8181594e+01   3.8320935e+02  -1.8628774e+00   1.5822097e+02   1.8361168e+02   4.5930645e+02   4.8245161e+00   1.3826710e+02   2.2440315e+02   3.7561082e+02   4.9691994e+01   3.3213065e+02   1.5662129e+01   4.4569032e+02  -7.4113548e+00   5.7633226e+02  -1.7335935e+01   4.5194082e+02   2.1545594e+01   3.9251082e+02   5.1489994e+01   7.0338065e+02  -6.8843226e+00   3.3270082e+02   2.2414794e+01   3.5851548e+02   2.3306826e+01   2.3499082e+02  -2.1484062e+00   5.8804258e+02   1.0392077e+01   1.0547082e+02  -1.1736806e+01   4.9372226e+02  -1.3647458e+01   4.6254548e+02  -4.6558968e+00   4.0083323e+02   6.3456000e+00   2.8811774e+02   7.4521935e+00   2.9762032e+02   2.8316826e+01   2.4066082e+02  -1.3982006e+01   3.2727387e+02   7.7228387e-01   3.3843161e+02   4.0931277e+01   1.2356419e+02   6.5776774e-01   3.7808082e+02   2.0494394e+01   3.4289806e+02  -5.8441032e+00   3.5802097e+02   2.0778000e+01   1.3647082e+02  -2.7406806e+01   4.0028935e+02  -1.8220890e+01   1.9422452e+02   1.6742817e+02   3.2918082e+02  -3.0360621e-01   2.5104082e+02  -1.0622406e+01   2.2047082e+02   1.2134319e+02   2.6984484e+02  -2.1398877e+01   3.6716194e+02   5.7276903e+00   3.0615645e+02  -1.1642839e+01   5.1798097e+02   6.3792645e+00   2.9632082e+02  -5.3194806e+01   2.9991000e+02   3.0254297e+01   2.7454871e+02   4.2915871e+00   2.2594903e+02  -2.6714065e+00   2.0548387e+02   1.5319355e+00   2.4526968e+02  -1.3959961e+01   2.7386968e+02   1.0263329e+01   8.9461935e+01   8.4157239e+01
   4.0191000e+02  -8.2211871e+00   3.6766000e+02  -2.3134452e+00   3.1886097e+02  -8.9607910e+01   4.2807129e+02  -1.4481510e+01   3.9631516e+02  -2.7312955e+01   2.7766935e+02  -2.1084194e+01   3.6713082e+02   7.1803938e+00   4.0208419e+02   4.4903613e+00   3.8523710e+02  -1.5592839e+01   3.7338581e+02  -2.0094735e+01   3.8789082e+02   3.6195938e+00   3.4611548e+02   1.1850754e+02   3.9022355e+02  -3.2594335e+01   4.2849839e+02  -4.6543871e+00   2.8239419e+02   1.2535975e+02   4.8696258e+02   6.3739613e+00   3.4243742e+02   1.0098232e+01   3.5963710e+02   7.4838710e+00   1.7089082e+02   1.1219594e+01   4.0332645e+02  -2.6398374e+01   3.3499806e+02  -3.2212103e+01   2.8528082e+02  -1.7511606e+01   1.7792806e+02  -1.8702955e+01   2.5349452e+02  -9.0250452e+00   2.4764613e+02  -1.9861045e+01   2.3472387e+02  -3.1667265e+01   2.6989082e+02  -1.8130406e+01   2.9253355e+02  -7.6123613e+00   2.9607194e+02  -1.7652529e+01   2.3349645e+02  -1.4713265e+01   1.7293452e+02  -1.0167019e+01   2.9238774e+02  -1.2758761e+01   1.8576000e+02  -2.2726284e+01   7.2229355e+01   7.2626813e+01   2.5915419e+02   3.7121290e-01   3.5588806e+02   2.0535406e+01   3.5651082e+02   2.4509994e+01   4.2449742e+02   1.3238916e+01   2.2828082e+02   1.5908394e+01   2.9533419e+02  -1.3760903e+00   2.8542082e+02   4.3871938e+00   2.0118082e+02  -3.0873606e+01   3.8348258e+02   1.1978813e+01   4.2993082e+02   3.2266394e+01   2.1430774e+02  -4.3978452e+00   3.6257097e+01   7.6384916e+01   4.0058581e+02   2.1683781e+01   3.6999082e+02   3.2521594e+01   2.5421097e+02   1.7076506e+02   4.3533742e+02   9.3252645e+00   3.4440194e+02   1.2970430e+02   4.0754194e+02   2.8715677e+01   2.9927194e+02   1.6798581e+00   3.6147082e+02   7.9731938e+00   3.8876000e+02   3.6562968e+00   2.9263903e+02   1.5924258e+00   4.0661419e+02  -1.8701032e+00   3.7191161e+02   3.4134168e+01   5.3208258e+02  -4.7453161e+00   2.4057452e+02  -8.8272516e+00   4.3737082e+02   9.7511938e+00   2.0447082e+02  -1.7466806e+01   3.2745871e+02   1.4382658e+01   3.8936484e+02  -1.4469832e+01   3.6532581e+02   2.1204581e+01   3.6890097e+02   2.1875342e+01   3.9874000e+02  -1.4932426e+01   2.8449903e+02   1.5549755e+01   2.5235742e+02  -1.5047303e+01   2.6529710e+02   1.9799135e+01   3.0213082e+02   3.5860394e+01   3.5084645e+02   6.9429290e+00   6.1942903e+02   4.7876000e+01   2.6808082e+02   1.0014394e+01   4.1440935e+02   1.9478219e+01   4.6257516e+02  -2.3460129e+00   3.5367548e+02   2.9503381e+01   3.7613082e+02   2.6130394e+01   2.6888645e+02  -1.7962581e-01   3.0941129e+02  -1.1419032e+01   1.0556082e+02   1.6535994e+01   3.2723082e+02  -4.5776062e+00   3.4122129e+02   2.9081032e+00   1.8537082e+02  -3.8128806e+01   2.8471516e+02  -2.0068903e+00   2.8407581e+02   3.4062000e+01   3.1996806e+02   8.7126452e-01   3.1288419e+02   1.3789419e+00   5.7458065e+01  -5.1837419e+00   3.2515677e+02   2.4893935e+00   3.0053000e+02  -1.2176916e+01   2.0351129e+02   8.4913548e+00   3.7147194e+02  -1.7092594e+01   2.2691032e+02   6.5981419e+00   3.9346452e+02   3.3044452e+01   2.1375082e+02   4.2607938e+00   4.0870290e+02  -2.5797806e+00   4.3716129e+02  -1.0354839e-01   2.0561082e+02  -2.5658006e+01   4.0347082e+02   3.8273194e+01   2.6826419e+02  -2.6235974e+01   2.6578452e+02   1.6080240e+02   2.8670082e+02   1.3044794e+01   3.1234548e+02   1.0909458e+01   1.7779129e+02   6.6450568e+01   2.9581355e+02  -7.3056774e-01   2.9038323e+02   1.9642245e+01   3.5085082e+02   5.8727938e+00   4.1078839e+02  -9.9124258e+00   2.1642082e+02   5.2371938e+00   2.2613082e+02  -4.1996062e+00   4.1520903e+02   2.8235213e+01   3.3013082e+02   2.6140394e+01   2.8156258e+02   2.6152413e+01   3.5631581e+02  -9.0333290e+00   2.5176000e+02   2.8628232e+01   4.5649645e+02   5.4260903e+00   2.0907323e+02   1.4403027e+02   8.9320820e+01  -4.5024806e+01   4.8339082e+02   1.8369594e+01   4.6613082e+02   3.9500394e+01   3.5496935e+02  -2.1883677e+01   1.5112097e+02   2.0327968e+02   3.9863645e+02  -5.9918839e+00   1.2611710e+02   2.2642515e+02   3.6885082e+02   2.7522794e+01   3.6841065e+02   1.9999729e+01   4.3807032e+02  -2.2817548e+00   5.8486226e+02  -9.6833548e-01   4.0856082e+02   2.0395994e+01   4.1699082e+02   5.4861594e+01   6.8495065e+02   1.1100774e+00   2.8432082e+02   7.0451938e+00   3.7341548e+02   1.2964826e+01   2.3547082e+02   7.0931938e+00   6.2231258e+02   8.0477419e-02   9.2420820e+01  -3.3602806e+01   4.9144226e+02  -3.9450581e+00   4.5685548e+02   1.1119303e+01   4.1540323e+02   9.6100000e+00   3.1168774e+02  -1.6433406e+01   2.6624032e+02   2.6067226e+01   2.1413082e+02  -5.8196062e+00   3.6784387e+02   4.9066839e+00   3.6986161e+02  -1.8231226e+00   2.5794194e+01  -3.9906323e+00   3.4551082e+02   4.4799938e+00   2.5613806e+02   2.7666968e+00   3.0830097e+02   1.8655600e+01   1.3313082e+02  -3.1949606e+01   3.0147935e+02  -2.9860903e+00   1.9301452e+02   1.4957497e+02   3.1508082e+02  -1.4745606e+01   2.6204082e+02  -2.2222406e+01   2.1642082e+02   7.5957194e+01   2.7903484e+02  -7.4640774e+00   2.8964194e+02   6.5092903e+00   3.0977645e+02   3.8275613e+00   4.4246097e+02  -5.7913548e-01   2.8566082e+02  -5.1252006e+01   3.2448000e+02  -1.1381303e+01   2.4421871e+02   1.6807987e+01   2.1913903e+02   7.4533935e+00   2.2533387e+02  -1.6826065e+01   2.3383968e+02  -8.8555613e+00   2.3119968e+02  -5.8030710e+00   4.6981935e+01   9.7275639e+01
   4.7119000e+02  -9.4335871e+00   3.5080000e+02  -2.1684645e+01   3.2677097e+02  -6.5710710e+01   4.7559129e+02  -3.6143110e+01   3.9631516e+02  -6.6929548e+00   2.9571935e+02  -5.7681935e+00   3.3108082e+02  -2.4056062e+00   3.8622419e+02  -1.3090839e+01   4.1070710e+02   5.5195613e+00   3.3133581e+02  -9.3007355e+00   4.0918082e+02  -4.8436062e+00   3.0649548e+02   1.2157714e+02   3.9374355e+02  -2.5305935e+01   3.9958839e+02  -1.7051587e+01   3.1977419e+02   1.3836935e+02   3.7372258e+02  -2.1376839e+01   3.5634742e+02  -1.5354568e+01   3.3263710e+02  -1.7546129e+01   1.5928082e+02  -1.7711606e+01   4.2284645e+02   5.1500258e+00   3.7527806e+02  -4.6434503e+01   3.2932082e+02  -1.1934806e+01   1.8035806e+02  -1.9797355e+01   2.8615452e+02  -1.5478452e+00   2.6497613e+02  -1.1677445e+01   2.1772387e+02  -3.5747265e+01   3.0061082e+02  -1.6778006e+01   2.8529355e+02  -3.0463161e+01   3.2240194e+02  -1.3898929e+01   2.4225645e+02   6.5859355e+00   1.7445452e+02  -1.5858619e+01   3.1066774e+02  -1.4131161e+01   1.7333000e+02  -1.9718839e+00   7.8609355e+01   9.6116413e+01   2.3953419e+02  -6.5891871e+00   3.8288806e+02   3.2805406e+01   3.4623082e+02   1.2092394e+01   4.6240742e+02   4.4361161e+00   2.5423082e+02  -9.2176062e+00   2.6929419e+02  -1.3152890e+01   3.3013082e+02   9.6703938e+00   1.8704082e+02  -2.2262406e+01   3.0639258e+02   6.2460129e+00   4.7208082e+02   8.3943938e+00   2.3730774e+02  -4.2378452e+00   2.9877097e+01   7.5135316e+01   3.5325581e+02   1.7090181e+01   3.6047082e+02   3.8243194e+01   2.6359097e+02   1.7058466e+02   3.7237742e+02   1.4032065e+01   4.1474194e+02   1.6040710e+02   3.6373194e+02   1.6904774e+00   2.7561194e+02   1.5726581e+00   3.7189082e+02   2.8369594e+01   4.2904000e+02   1.6433897e+01   2.9089903e+02   8.6816258e+00   3.6819419e+02   1.3543497e+01   3.2015161e+02   5.1554968e+01   5.1846258e+02   4.7242839e+00   2.2518452e+02  -1.1646052e+01   4.0299082e+02   3.0741594e+01   2.0770082e+02   4.9347938e+00   3.1712871e+02   3.1639058e+01   4.3962484e+02   2.1879368e+01   3.0418581e+02   2.9957806e+00   3.6818097e+02  -8.5870581e+00   4.1340000e+02  -2.4105226e+01   3.0258903e+02   1.2632555e+01   2.4607742e+02   9.5550968e+00   3.0801710e+02   4.5215355e+00   3.4575082e+02   1.3990794e+01   3.5313645e+02   8.2397290e+00   5.9192903e+02   2.1696000e+01   1.9570082e+02  -2.6955206e+01   3.7859935e+02   4.0963019e+01   4.8062516e+02  -4.2001290e-01   3.4319548e+02   2.8721781e+01   3.4137082e+02  -5.7988062e+00   2.4509645e+02   2.3443574e+01   3.6110129e+02   1.9605768e+01   1.0499082e+02   7.3251594e+01   3.1185082e+02   9.0327938e+00   3.5480129e+02  -8.6582968e+00   2.1637082e+02  -5.4708806e+01   2.9490516e+02   2.8979097e+00   2.9612581e+02   8.0580000e+00   2.8420806e+02   7.8320645e+00   2.9497419e+02   5.1017419e+00   3.8408065e+01  -3.2797419e+00   3.3343677e+02   5.8699355e-01   2.8220000e+02  -6.6605161e+00   2.0432129e+02  -2.3834452e+00   3.7823194e+02   2.2660645e-01   2.4676032e+02  -1.5279858e+01   4.2752452e+02   1.2009652e+01   2.4951082e+02  -2.0840006e+01   4.0998290e+02  -1.4442181e+01   4.6216129e+02  -8.7735484e+00   1.9113082e+02  -1.7069606e+01   3.5847082e+02   1.9353194e+01   2.7040419e+02  -2.8647174e+01   2.7611452e+02   1.6292600e+02   2.7885082e+02   1.3392794e+01   3.0960548e+02   9.7586581e+00   1.9760129e+02   7.6145768e+01   3.4009355e+02   5.7270323e+00   3.1967323e+02   3.9590452e+00   3.7545082e+02   4.6447938e+00   3.9178839e+02   1.3717574e+01   2.1661082e+02   4.8419938e+00   2.5885082e+02  -1.5627206e+01   3.9524903e+02   3.3452013e+01   3.8418082e+02   4.0536394e+01   2.9213258e+02   2.0166813e+01   3.8878581e+02  -1.3100929e+01   2.4747000e+02  -7.4856774e-01   4.5553645e+02  -1.3167110e+01   2.2721323e+02   1.2957907e+02   1.0432082e+02  -4.8124806e+01   4.1060082e+02  -3.0672062e+00   4.7089082e+02   4.7119594e+01   3.2010935e+02  -2.4384877e+01   1.4072097e+02   2.2791168e+02   4.0296645e+02   1.4091716e+01   1.0483710e+02   2.1698755e+02   3.5037082e+02   3.0331194e+01   2.6484065e+02   1.2314533e+02   4.4421032e+02  -1.8062955e+01   4.5905226e+02   8.2856465e+01   4.3104082e+02   3.3357594e+01   4.0599082e+02   3.7501594e+01   7.3257065e+02   1.8204774e+00   3.4385082e+02  -1.1972062e+00   3.3675548e+02   1.4947626e+01   2.1823082e+02   1.9472394e+01   6.0104258e+02   9.2020774e+00   9.5610820e+01  -3.5138006e+01   4.8144226e+02   3.4749419e+00   4.6392548e+02  -1.5762968e+00   3.6916323e+02  -2.8308000e+00   2.8501774e+02   8.7401935e+00   3.0167032e+02  -9.0071742e+00   2.0489082e+02  -1.0360406e+01   3.1527387e+02   1.8972284e+01   3.1562161e+02  -4.1039226e+00   2.5514194e+01  -5.5882323e+00   3.9818082e+02   2.4366394e+01   3.1832806e+02  -1.1688503e+01   3.4145097e+02   1.5193600e+01   1.4080082e+02  -3.9613206e+01   3.4976935e+02   1.0680710e+01   1.6738452e+02   1.3220537e+02   2.7932082e+02   2.2551938e+00   2.5189082e+02  -4.3690406e+01   1.4894082e+02   7.9205594e+01   3.1970484e+02  -2.0477677e+01   2.7864194e+02  -7.6107097e+00   2.9792645e+02  -7.0844387e+00   4.3246097e+02  -3.0191355e+00   2.8651082e+02  -4.1940006e+01   3.1472000e+02  -8.4605032e+00   2.6078871e+02  -9.8976129e+00   2.0361903e+02   5.0499355e-01   2.2181387e+02  -2.0144645e+00   1.9345968e+02  -7.8651613e+00   2.7229968e+02   5.2892903e-01   8.0311935e+01   9.1469239e+01
   4.3005000e+02  -1.6762387e+01   4.1952000e+02  -7.4622452e+00   2.8625097e+02  -7.7759110e+01   4.6769129e+02  -2.9371110e+01   3.9593516e+02  -2.0852555e+01   3.2395935e+02  -1.5697394e+01   3.1442082e+02  -4.5280621e-01   4.2008419e+02  -2.3419639e+01   3.5970710e+02  -1.6550439e+01   3.5062581e+02  -1.4033935e+01   3.4289082e+02   5.1195938e+00   3.3092548e+02   1.5243274e+02   3.8831355e+02  -1.6631535e+01   5.0963839e+02   3.3744129e+00   3.2053419e+02   1.4139855e+02   4.8991258e+02  -1.8522039e+01   3.6377742e+02   1.3910323e+00   3.7397710e+02  -1.7333329e+01   1.3675082e+02  -1.1992062e+00   3.4337645e+02   1.9347626e+01   3.9513806e+02  -7.8453303e+01   2.7451082e+02  -1.4450006e+01   1.4820806e+02   9.9146452e+00   2.6801452e+02  -2.8066452e+00   3.0002613e+02  -1.5481445e+01   2.3066387e+02  -2.5342465e+01   2.7880082e+02  -3.2033206e+01   2.9448355e+02  -2.6438361e+01   3.2264194e+02  -3.2081290e+00   2.0106645e+02  -1.6548865e+01   1.5717452e+02  -1.1186219e+01   2.5304774e+02   1.6284387e+00   1.7133000e+02  -2.3901884e+01   7.9419355e+01   7.9861613e+01   2.5744419e+02   8.0280129e+00   3.2484806e+02   8.2860645e-01   3.2885082e+02  -4.3772062e+00   4.3059742e+02   2.9409161e+00   2.3808082e+02  -2.9256062e+00   2.6595419e+02   1.0264310e+01   2.8537082e+02  -1.0558806e+01   1.8770082e+02   1.2547938e+00   3.3939258e+02   2.5060129e+00   4.2823082e+02   1.9752394e+01   2.2577774e+02   1.1634555e+01   4.3407097e+01   7.0522916e+01   3.6058581e+02   1.5843781e+01   3.5347082e+02   2.6323194e+01   2.7130097e+02   1.7686786e+02   4.2771742e+02  -2.3205135e+01   4.1079194e+02   1.4415310e+02   4.3073194e+02  -3.0379523e+01   3.3789194e+02   9.4902581e+00   3.3508082e+02   1.4174394e+01   4.2476000e+02  -3.6437032e+00   3.1320903e+02  -1.3213174e+01   3.7033419e+02   1.5412297e+01   3.4105161e+02   2.6792968e+01   4.5617258e+02   1.5174839e+00   2.1866452e+02  -1.6034452e+01   4.1056082e+02   1.7615994e+01   2.1380082e+02  -2.7643206e+01   3.0850871e+02   1.5328658e+01   3.6678484e+02   1.0596568e+01   2.8765581e+02   2.1848181e+01   3.3871097e+02   4.1005419e+00   3.6198000e+02  -8.1316258e+00   2.7439903e+02  -1.6972245e+01   2.4769742e+02  -1.8674503e+01   2.9896710e+02  -3.6044645e+00   3.2094082e+02   1.4255594e+01   3.4703645e+02  -3.6122710e+00   5.2004903e+02  -1.8803600e+01   1.5889082e+02  -1.3200406e+01   3.9278935e+02   1.3687819e+01   4.5978516e+02   4.4571871e+00   3.2167548e+02   4.2113381e+01   3.6928082e+02  -8.4216062e+00   2.5338645e+02  -1.3009626e+01   3.7699129e+02   9.4345677e+00   8.6800820e+01   5.8276794e+01   2.9947082e+02  -1.1306806e+01   3.2346129e+02  -4.2510968e+00   1.7213082e+02  -3.5029606e+01   2.6685516e+02   1.5521910e+01   2.8746581e+02   2.2170800e+01   2.8153806e+02  -3.1443355e+00   2.7821419e+02  -1.8517458e+01   5.7648065e+01  -5.7894194e-01   3.3267677e+02  -4.1622065e+00   3.1677000e+02  -2.2666116e+01   2.3856129e+02  -6.9264516e-01   3.5566194e+02   1.3932206e+01   2.8367032e+02   5.5273419e+00   4.3083452e+02  -6.3851484e+00   2.1647082e+02  -4.2868062e+00   4.1274290e+02  -3.8298065e-01   4.0859129e+02  -1.0794839e-01   1.7799082e+02  -9.0684062e+00   3.9389082e+02   1.2089594e+01   2.6454419e+02  -4.2283742e+00   2.7678452e+02   1.2192240e+02   2.8099082e+02   2.0071594e+01   3.4823548e+02   1.0988258e+01   1.8750129e+02   7.2193768e+01   6.0014355e+02   1.3013032e+01   2.8743323e+02  -3.0271755e+01   4.0185082e+02   4.2662794e+01   4.0214839e+02   1.3948774e+01   2.2575082e+02   2.0640794e+01   2.3347082e+02  -1.6316806e+01   3.6443903e+02   4.2766813e+01   3.8737082e+02   3.6991194e+01   2.5980258e+02   3.1423213e+01   4.5397581e+02  -9.3161290e+00   2.6119000e+02   1.7923832e+01   5.0191645e+02   5.5024903e+00   2.1759323e+02   1.5105867e+02   9.3850820e+01  -3.9957206e+01   4.1402082e+02   3.6591938e+00   4.5208082e+02   5.1724394e+01   3.5053935e+02   9.8507226e+00   1.5752097e+02   2.3826768e+02   4.3649645e+02  -1.8780684e+01   1.0411710e+02   2.3118515e+02   3.8085082e+02   1.9182794e+01   2.1875065e+02   1.3416253e+02   4.6697032e+02   1.3166245e+01   2.0938226e+02   1.1788006e+02   4.4151082e+02   3.3949994e+01   4.1218082e+02   4.4486394e+01   7.6104065e+02  -1.3571226e+00   3.0647082e+02   3.1513194e+01   3.8398548e+02  -5.5407742e+00   1.2942082e+02   1.6115719e+02   6.3231258e+02  -3.0395226e+00   8.1230820e+01  -2.6137606e+01   4.5286226e+02  -2.8086581e+00   5.0485548e+02   5.2793032e+00   4.1188323e+02  -1.9778400e+01   3.1258774e+02   3.9245935e+00   2.9786032e+02   1.9176258e+00   2.0599082e+02  -4.2084062e+00   3.2755387e+02   1.2198839e+00   3.2567161e+02   3.6522077e+01   3.4224194e+01   6.7649677e+00   3.8289082e+02   3.1399594e+01   2.7327806e+02   3.3454968e+00   3.2650097e+02   9.8196000e+00   1.5866082e+02  -5.0802006e+01   3.6071935e+02  -2.0195290e+01   2.0049452e+02   2.0486657e+02   3.2956082e+02  -1.4400621e-01   2.6528082e+02  -7.6160621e-01   2.1494082e+02   7.7975594e+01   2.7470484e+02  -1.6547677e+01   2.9237194e+02   1.5008903e+00   3.1925645e+02   1.5639161e+01   4.8422097e+02   3.5600645e+00   3.1323082e+02  -4.9077606e+01   2.9943000e+02   1.9126968e+00   2.6454871e+02  -3.7684129e+00   2.1528903e+02   3.8513935e+00   2.2067387e+02  -1.5973265e+01   2.4774968e+02  -1.0018361e+01   2.6333968e+02  -1.9184271e+01   6.3981935e+01   9.1055639e+01
   4.2424000e+02  -1.6275871e+00   4.1185000e+02  -1.1898645e+01   3.1267097e+02  -5.7062710e+01   4.2140129e+02  -2.1857910e+01   3.9926516e+02  -4.1118955e+01   3.0442935e+02  -1.4604994e+01   3.3275082e+02   2.5170794e+01   4.0217419e+02  -3.8136839e+01   4.3551710e+02   3.5347613e+00   3.6662581e+02  -2.4023935e+01   3.6275082e+02   4.6307938e+00   3.2611548e+02   9.6247535e+01   3.3941355e+02  -3.1199535e+01   4.9049839e+02  -2.7994387e+01   3.0558419e+02   1.3212455e+02   4.4239258e+02  -2.1820439e+01   3.5834742e+02   1.5675432e+01   3.8897710e+02   1.7966710e+00   1.6528082e+02  -5.5216062e+00   3.9263645e+02   2.0036826e+01   3.9423806e+02  -5.0091303e+01   2.6304082e+02  -2.3924062e+00   1.4844806e+02  -1.6534555e+01   2.9287452e+02  -4.7454452e+00   2.6897613e+02  -3.2874452e+00   1.9999387e+02  -9.1088645e+00   2.5599082e+02  -3.1778406e+01   2.8296355e+02  -3.4466761e+01   3.5926194e+02  -3.0377290e+00   2.4816645e+02  -3.0646865e+01   1.6131452e+02  -3.8574194e+00   3.2014774e+02   1.9160439e+01   2.1309000e+02  -2.5012684e+01   6.8949355e+01   1.0960921e+02   2.5377419e+02   9.8416129e+00   3.6255806e+02   3.0001806e+01   3.4070082e+02   1.4914794e+01   4.1645742e+02  -1.0547884e+01   2.1528082e+02  -1.6711606e+01   2.9624419e+02  -8.3088903e+00   2.9347082e+02   5.1731938e+00   2.0475082e+02   5.5507938e+00   3.1006258e+02   6.4724129e+00   4.4423082e+02   9.7223938e+00   2.2511774e+02   1.1173548e+00   3.2257097e+01   5.4224916e+01   3.8872581e+02   7.1625806e+00   3.5137082e+02   1.2971194e+01   2.4945097e+02   1.7966586e+02   4.4247742e+02   6.6406452e-01   3.3959194e+02   8.1899097e+01   3.9325194e+02   1.9858877e+01   2.9170194e+02  -8.3345419e+00   3.4037082e+02   5.7011938e+00   3.9047000e+02   2.0429497e+01   3.0894903e+02   3.0276258e+00   4.0757419e+02   1.7053097e+01   4.1034161e+02   2.2909768e+01   4.9317258e+02   1.8317484e+01   2.3109452e+02   1.8741148e+01   4.2008082e+02   9.4743938e+00   1.7113082e+02  -9.9896062e+00   3.1745871e+02   4.7265806e-01   3.7857484e+02   1.0183368e+01   2.4789581e+02   5.7268981e+01   3.5052097e+02  -2.2425806e-01   3.7855000e+02  -1.5887226e+01   2.9868903e+02   1.4944555e+01   2.4240742e+02  -8.7713032e+00   2.9596710e+02  -6.0844645e+00   2.7223082e+02   2.8582394e+01   3.3317645e+02   6.2665290e+00   5.9885903e+02   8.2716000e+00   2.8185082e+02  -2.0327206e+01   4.2121935e+02   2.3693419e+01   4.1004516e+02   2.3486387e+01   3.6576548e+02   5.4496181e+01   3.6132082e+02   9.8519379e-01   2.6759645e+02   3.4235742e+00   3.1852129e+02  -3.2478323e+00   1.0099082e+02   6.3521594e+01   3.6408082e+02   1.8043938e+00   3.0318129e+02  -1.1338697e+01   1.8680082e+02  -3.6723206e+01   2.5552516e+02   1.7378310e+01   3.3807581e+02  -1.8780000e+00   2.6682806e+02  -5.0175355e+00   2.8135419e+02   5.3813419e+00   5.3258065e+01   8.3422581e+00   3.2310677e+02   1.4463394e+01   3.1505000e+02   7.2314839e+00   1.7627129e+02  -4.9494452e+00   3.9395194e+02  -2.2990994e+01   2.7862032e+02  -1.9258658e+01   4.3071452e+02   5.6445161e-01   2.1375082e+02  -1.4689206e+01   4.4736290e+02  -2.3532581e+01   4.1802129e+02  -7.8123484e+00   2.0313082e+02  -2.6169606e+01   3.8932082e+02   4.4745194e+01   2.3821419e+02  -7.7819742e+00   2.8273452e+02   1.5135640e+02   2.6361082e+02  -5.7780062e+00   3.3597548e+02   1.4489058e+01   1.7417129e+02   7.7310168e+01   5.2376355e+02  -1.2966568e+01   3.0000323e+02   7.3026452e+00   3.7738082e+02  -4.9096062e+00   3.8702839e+02   3.0483742e+00   2.1628082e+02  -6.7016062e+00   2.3423082e+02  -1.7427606e+01   3.6848903e+02   2.3252813e+01   3.2437082e+02   3.1891194e+01   2.9518258e+02   4.1012813e+01   4.7159581e+02  -2.4115729e+01   2.2433000e+02   1.1912632e+01   4.3644645e+02   5.2600903e+00   2.1926323e+02   1.3369507e+02   8.8560820e+01  -5.0384006e+01   4.2629082e+02   2.4147594e+01   4.7628082e+02   1.9738394e+01   3.4391935e+02  -6.5696774e+00   1.4677097e+02   2.2767768e+02   4.8963645e+02  -2.2131884e+01   9.3787097e+01   2.1139155e+02   3.7932082e+02   2.5965194e+01   1.9775065e+02   1.0884253e+02   4.6330032e+02  -6.8015484e-01   1.9367226e+02   8.2086865e+01   4.6570082e+02   4.6747938e+00   4.0847082e+02   5.9733194e+01   6.8876065e+02  -1.7904723e+01   3.0932082e+02   2.9045194e+01   3.3422548e+02  -5.1799742e+00   1.5408082e+02   1.2065439e+02   6.2841258e+02  -2.3407523e+01   5.5510820e+01  -6.3600062e+00   4.7105226e+02  -8.2638581e+00   4.7554548e+02  -2.8065897e+01   4.2154323e+02   4.8788000e+00   3.1016774e+02  -2.7601806e+01   3.0686032e+02   1.2247626e+01   2.0766082e+02  -9.3020062e+00   3.3503387e+02   9.6714839e+00   3.1234161e+02   1.3018477e+01   3.5324194e+01   2.0766968e+01   3.8132082e+02   1.9095194e+01   3.0579806e+02   2.2983897e+01   3.6159097e+02   1.8112400e+01   1.3413082e+02  -4.8649606e+01   3.6281935e+02  -2.5603290e+01   1.6038452e+02   1.7355537e+02   3.4180082e+02  -1.1983206e+01   2.0080082e+02  -2.7932062e+00   2.0813082e+02   1.1728039e+02   2.7713484e+02  -4.5520774e+00   3.4432194e+02  -1.5705110e+01   2.7063645e+02  -2.8012387e+00   5.1365097e+02  -1.1364335e+01   2.6823082e+02  -4.9757606e+01   2.8620000e+02  -1.5648903e+01   2.8059871e+02   4.0475871e+00   2.6061903e+02  -8.6500645e-01   2.1909387e+02  -2.0656865e+01   2.1821968e+02  -3.4035961e+01   2.5357968e+02  -1.3973471e+01   6.8551935e+01   7.1500039e+01
   4.2938000e+02  -1.2708787e+01   3.9761000e+02   1.7605548e+00   3.0248097e+02  -7.2957510e+01   3.8945129e+02  -2.5111910e+01   4.0650516e+02  -1.0698155e+01   2.8366935e+02  -2.3564194e+01   3.6885082e+02   3.0192794e+01   3.9879419e+02  -2.1336439e+01   4.8151710e+02   1.6704761e+01   3.6295581e+02  -2.3490335e+01   3.6561082e+02   4.5919938e+00   3.3649548e+02   1.5479714e+02   3.4298355e+02  -2.7245135e+01   4.3425839e+02  -2.5595187e+01   3.1082419e+02   8.8225355e+01   4.4553258e+02  -1.5311639e+01   4.1081742e+02   7.6278323e+00   3.3944710e+02  -5.1409290e+00   1.6332082e+02   4.1051938e+00   4.2826645e+02  -7.6357419e-01   3.5299806e+02  -5.3322103e+01   2.6499082e+02   3.5159379e-01   1.6730806e+02   1.1966452e+00   2.7649452e+02  -1.2585045e+01   2.2669613e+02  -1.7615045e+01   1.9949387e+02  -2.1288865e+01   2.5999082e+02  -3.2438406e+01   2.4210355e+02  -1.9387961e+01   2.8526194e+02  -1.6877729e+01   2.5063645e+02  -2.4464465e+01   1.8455452e+02  -8.6166194e+00   3.0304774e+02  -2.3156129e-01   1.8595000e+02  -2.7741484e+01   8.1659355e+01   8.8632413e+01   2.3677419e+02  -9.3838710e-01   3.4831806e+02   2.6761006e+01   3.5370082e+02   1.7734794e+01   4.4445742e+02  -1.8977884e+01   2.1747082e+02  -1.1416806e+01   2.8667419e+02  -1.6963290e+01   2.7242082e+02   1.8071938e+00   2.1308082e+02  -2.1345606e+01   2.6663258e+02  -4.9131871e+00   5.0618082e+02   2.3616394e+01   2.2073774e+02   6.8477548e+00   3.6217097e+01   6.5298116e+01   4.1410581e+02   9.2721806e+00   4.0032082e+02   1.0385194e+01   2.5264097e+02   1.3713066e+02   3.9790742e+02   1.2939665e+01   3.8712194e+02   1.0709670e+02   3.7983194e+02  -1.6117523e+01   2.7042194e+02   5.7978581e+00   3.6123082e+02  -1.9676062e+00   3.9276000e+02  -2.2083703e+01   2.7299903e+02  -1.6516374e+01   4.0023419e+02   4.6902968e+00   3.6243161e+02   6.6222568e+01   5.1893258e+02  -1.1883316e+01   2.4037452e+02  -3.3912516e+00   4.2642082e+02   4.4371938e+00   2.0823082e+02  -1.6487606e+01   3.1436871e+02  -1.4201419e+00   4.0699484e+02   1.6229768e+01   2.4956581e+02   8.6935381e+01   3.0680097e+02   1.0223342e+01   3.7364000e+02  -1.8544426e+01   2.8963903e+02  -1.3381445e+01   2.1264742e+02   3.9894968e+00   2.8363710e+02   3.9519355e+00   3.1128082e+02  -6.8716062e+00   3.5846645e+02   5.0033290e+00   6.1954903e+02  -3.0823600e+01   2.0742082e+02   1.3371938e+00   4.1031935e+02   3.4045419e+01   4.7725516e+02  -2.2890413e+01   3.1824548e+02   1.4867781e+01   3.3289082e+02   2.3489594e+01   2.3245645e+02   1.9384774e+01   2.7536129e+02   7.0949677e+00   1.1894082e+02   3.6795594e+01   3.3432082e+02  -1.8904806e+01   3.4213129e+02   9.5453032e+00   1.7932082e+02  -5.8414806e+01   2.3652516e+02   2.5183097e+00   2.6474581e+02   2.8038400e+01   2.8244806e+02   1.4782865e+01   2.9402419e+02  -3.5922581e+00   6.4788065e+01  -5.4301419e+00   3.2343677e+02   1.1196994e+01   2.8629000e+02   2.4822839e+00   1.8666129e+02   4.2193548e+00   3.6723194e+02   9.9566065e+00   2.0810032e+02  -1.3277058e+01   4.4002452e+02   4.1296516e+00   2.2542082e+02   1.9971938e+00   4.2779290e+02  -1.1069806e+00   4.4093129e+02  -1.1975148e+01   1.9023082e+02   4.3239379e-01   4.2708082e+02   1.2004394e+01   2.8740419e+02   4.2828258e+00   2.7397452e+02   1.3405720e+02   2.8904082e+02  -3.0024062e+00   3.4560548e+02   1.0928658e+01   2.0169129e+02   1.1377857e+02   4.3290355e+02  -1.4677677e+00   3.0833323e+02   4.7762452e+00   3.7258082e+02   3.2804394e+01   4.2784839e+02   1.0832774e+01   2.5304082e+02   1.0407594e+01   2.4708082e+02  -1.1656062e+00   4.2610903e+02   1.5693213e+01   4.0608082e+02   4.3634394e+01   3.0404258e+02   2.7544013e+01   4.5397581e+02  -1.3896129e+01   2.4842000e+02  -1.4845677e+00   3.8806645e+02  -1.3059510e+01   2.1012323e+02   1.4918627e+02   1.0975082e+02  -4.6179206e+01   3.7065082e+02   2.1968794e+01   4.6656082e+02   3.6415994e+01   3.2472935e+02  -9.1844774e+00   1.5632097e+02   1.8911368e+02   4.1763645e+02  -1.1601884e+01   1.0350710e+02   1.9714395e+02   3.6913082e+02   2.9450394e+01   2.4951065e+02   1.5418173e+02   4.3764032e+02   1.0702645e+01   2.1209226e+02   1.0090326e+02   4.2394082e+02   2.0595594e+01   3.6389082e+02   6.5439594e+01   6.8076065e+02   6.6352774e+00   2.8804082e+02   5.0775938e+00   3.7989548e+02   2.0596426e+01   1.3942082e+02   1.2511719e+02   6.0689258e+02   9.4640774e+00   9.0370820e+01  -3.9918806e+01   4.8005226e+02  -2.0338581e+00   4.2929548e+02  -1.3745897e+01   4.0302323e+02   2.0890400e+01   3.2411774e+02  -2.9578065e+00   3.1862032e+02  -1.0553174e+01   1.9351082e+02  -1.9070006e+01   3.2998387e+02   3.8985484e+01   3.5029161e+02  -3.6875226e+00   4.2034194e+01   4.0901677e+00   3.6485082e+02   2.3222794e+01   3.1608806e+02   2.0110697e+01   3.5911097e+02  -1.6499200e+01   1.5423082e+02  -3.3027606e+01   3.4943935e+02  -1.0012890e+01   1.3717452e+02   2.1720217e+02   3.8642082e+02   1.3017194e+01   2.5932082e+02  -9.5480621e-01   2.1923082e+02   6.3772394e+01   2.8546484e+02  -2.5984774e+00   3.3327194e+02   3.4388903e+00   3.2039645e+02   1.2787961e+01   4.9527097e+02   2.5360645e+00   2.5708082e+02  -4.1295606e+01   3.0672000e+02  -1.7705032e+00   2.3454871e+02   1.0581587e+01   1.9828903e+02   1.1451394e+01   2.0300387e+02  -1.5039665e+01   2.1245968e+02  -1.4435161e+01   2.4171968e+02  -4.0746710e+00   5.5501935e+01   9.0254039e+01
   3.6567000e+02  -3.4219871e+00   3.7228000e+02  -1.1873045e+01   2.9834097e+02  -6.8246310e+01   3.7002129e+02  -1.5167510e+01   3.8140516e+02   8.7984516e-01   2.9185935e+02  -8.1293935e+00   3.4066082e+02   2.9679938e+00   3.7665419e+02   3.5747613e+00   4.1442710e+02  -7.0680387e+00   4.2190581e+02  -1.2926335e+01   3.2266082e+02  -6.9200621e-01   3.4058548e+02   1.2389994e+02   3.8527355e+02  -1.9108335e+01   4.3030839e+02  -1.3691871e+00   2.8891419e+02   1.4949815e+02   4.6253258e+02   1.9188361e+01   3.6972742e+02  -1.6134968e+01   3.2111710e+02  -5.3445290e+00   1.6437082e+02  -1.9548806e+01   3.7716645e+02   2.7584426e+01   3.5127806e+02  -5.8894503e+01   2.8566082e+02  -2.2922006e+01   1.8454806e+02  -2.9462555e+01   3.2830452e+02  -2.1729845e+01   2.2735613e+02  -2.3767845e+01   2.2716387e+02  -2.9842465e+01   2.9013082e+02  -2.8749606e+01   2.8010355e+02  -2.4907961e+01   3.3816194e+02  -2.4489729e+01   2.4554645e+02  -2.0297265e+01   1.6645452e+02  -1.3308619e+01   2.8338774e+02   4.9612387e+00   1.9861000e+02  -2.2854284e+01   7.6799355e+01   9.9121213e+01   2.6487419e+02   2.0103613e+01   3.4407806e+02   1.1910206e+01   3.4689082e+02   5.8995938e+00   4.5807742e+02   2.0122516e+01   2.2794082e+02   1.0225594e+01   2.9686419e+02   9.3150968e-01   2.9266082e+02  -9.3820062e+00   2.0632082e+02  -1.1448062e+00   3.4877258e+02   1.2995613e+01   4.6638082e+02   3.1800394e+01   2.0096774e+02  -1.4950645e+01   4.1447097e+01   5.8109716e+01   3.8815581e+02   2.6678181e+01   3.5718082e+02   2.0886394e+01   2.3273097e+02   1.5095346e+02   4.3018742e+02  -1.0502735e+01   4.0093194e+02   1.4428190e+02   3.9606194e+02  -1.2085923e+01   2.9356194e+02  -2.2623342e+01   3.4856082e+02   2.5145994e+01   3.9909000e+02   1.9879897e+01   2.9178903e+02   1.3720426e+01   3.6195419e+02  -8.2473032e+00   3.5810161e+02   6.8088968e+01   5.4674258e+02  -1.0768116e+01   2.3404452e+02  -2.3548516e+00   3.9099082e+02   2.1271594e+01   1.8847082e+02  -1.9968062e+00   2.9793871e+02   3.6542581e+00   4.0788484e+02   4.3685677e+00   2.1908581e+02   8.1143781e+01   3.5685097e+02   7.4934194e-01   3.6231000e+02  -3.8398026e+01   2.8358903e+02   1.7192555e+01   2.2545742e+02   1.9146968e+00   3.1210710e+02   8.7243355e+00   2.8447082e+02   3.5893194e+01   3.4532645e+02  -3.2547097e-01   5.5479903e+02   1.1046400e+01   2.0380082e+02  -7.9932062e+00   3.9445935e+02   1.1644219e+01   4.7831516e+02  -8.1252129e+00   3.3124548e+02   2.6017781e+01   3.3828082e+02  -7.1316062e+00   2.7138645e+02   5.3403742e+00   3.4110129e+02  -6.3242323e+00   8.9230820e+01   4.9652394e+01   3.1661082e+02  -2.7280062e+00   3.0618129e+02   3.9413032e+00   2.0685082e+02  -5.6087206e+01   2.7466516e+02   6.4671097e+00   2.7146581e+02   1.1260800e+01   2.8601806e+02   2.7772645e+00   2.7602419e+02  -5.6222581e+00   6.1258065e+01  -1.4387742e+01   3.0591677e+02  -8.4014065e+00   2.6805000e+02  -5.7851613e-01   1.7489129e+02   1.4009548e+00   3.9623194e+02  -2.7453394e+01   2.4500032e+02  -5.0390581e+00   4.4127452e+02   6.8496516e+00   2.2585082e+02  -2.1372062e+00   3.9755290e+02   6.3622194e+00   4.2707129e+02   1.2736516e+00   1.8780082e+02   1.3096794e+01   3.6847082e+02   3.0883194e+01   2.4216419e+02   1.8662026e+01   2.1778452e+02   1.2559240e+02   2.5523082e+02  -1.3907606e+01   4.0392548e+02  -2.6046942e+01   1.8612129e+02   8.8404168e+01   6.0685355e+02  -6.6137677e+00   3.1533323e+02  -1.5353755e+01   3.7511082e+02   2.0001994e+01   3.7331839e+02   1.7251742e+00   1.9775082e+02   1.2590794e+01   2.1189082e+02   1.6995938e+00   3.7243903e+02   2.2086813e+01   3.8356082e+02   5.4485994e+01   3.0694258e+02   2.1072013e+01   4.4702581e+02  -2.0000129e+01   2.4095000e+02   2.0130323e+00   4.7477645e+02  -2.1276310e+01   2.1583323e+02   1.3172947e+02   1.0466082e+02  -3.8582006e+01   3.9650082e+02   3.6160794e+01   4.7423082e+02   4.0712394e+01   2.8943935e+02  -2.5741277e+01   1.5732097e+02   1.9183368e+02   4.3644645e+02  -1.8206684e+01   1.1592710e+02   2.0796035e+02   3.7637082e+02   4.4921194e+01   2.3060065e+02   1.3545453e+02   4.4154032e+02  -2.6889355e+01   1.9829226e+02   6.8197265e+01   4.2875082e+02   3.8110794e+01   3.8613082e+02   3.6280394e+01   6.4319065e+02  -4.2591226e+00   3.3204082e+02   1.4987594e+01   4.0155548e+02   2.2936258e+00   1.3113082e+02   1.5959039e+02   5.7589258e+02  -6.3159226e+00   1.0394082e+02  -2.4574406e+01   4.8639226e+02  -1.5161058e+01   4.7629548e+02  -5.6858968e+00   4.0378323e+02   1.2019600e+01   3.3416774e+02  -1.1611806e+01   2.7881032e+02   4.6816258e+00   2.3775082e+02  -1.8039206e+01   3.5293387e+02   4.6694839e+00   3.2915161e+02   2.0953677e+01   3.4654194e+01   5.0605677e+00   3.5356082e+02   3.3555994e+01   3.1608806e+02  -4.1293032e+00   3.6978097e+02  -1.4832800e+01   1.2108082e+02  -5.0465606e+01   3.4576935e+02   3.1907097e+00   1.4912452e+02   2.0924617e+02   3.1999082e+02  -1.4048406e+01   2.5313082e+02  -1.5699606e+01   1.7451082e+02   7.9399994e+01   2.8751484e+02  -6.7124774e+00   3.5285194e+02  -1.6597510e+01   2.8830645e+02  -1.9314839e+01   4.8079097e+02  -1.4355535e+01   2.9975082e+02  -3.7279206e+01   2.7639000e+02  -1.9410323e-01   2.8045871e+02  -1.8512129e+00   2.0123903e+02   8.3553935e+00   2.1671387e+02   1.3535484e-02   2.5226968e+02  -9.9999613e+00   2.6000968e+02   9.4121290e+00   7.9791935e+01   8.1220839e+01
   3.8710000e+02  -1.9086387e+01   4.3233000e+02  -1.6057045e+01   3.3325097e+02  -6.4619110e+01   3.6536129e+02  -1.9894710e+01   4.3797516e+02  -4.0757548e+00   3.2442935e+02  -2.0394994e+01   2.9756082e+02   3.1415994e+01   3.4608419e+02   9.0203613e+00   4.3661710e+02  -5.8932387e+00   3.8595581e+02  -1.2760335e+01   3.4066082e+02   4.6779938e+00   3.1530548e+02   1.3163234e+02   3.7522355e+02  -9.3543355e+00   4.0830839e+02  -1.1179187e+01   2.7305419e+02   1.2981695e+02   4.6472258e+02  -6.2768387e+00   3.8419742e+02  -2.7672568e+01   2.8668710e+02  -2.3001290e+00   1.4861082e+02  -1.3528006e+01   4.0237645e+02   1.6937626e+01   2.7451806e+02  -5.8233703e+01   3.5861082e+02  -1.0380062e+00   1.7173806e+02  -1.7207755e+01   2.9853452e+02  -5.2482452e+00   2.4921613e+02  -1.6706645e+01   2.4116387e+02  -1.1012465e+01   2.9794082e+02  -3.2044406e+01   2.6981355e+02  -2.5744761e+01   3.0493194e+02  -6.5013290e+00   2.1516645e+02  -1.2576865e+01   1.5341452e+02  -1.1415419e+01   2.9128774e+02  -1.6290761e+01   1.6466000e+02  -2.3658284e+01   8.1709355e+01   9.8778413e+01   2.5806419e+02  -3.5015871e+00   3.7936806e+02   1.0427006e+01   3.3494082e+02   2.8855594e+01   4.0835742e+02  -4.1398839e+00   2.2013082e+02   1.6103938e+00   2.8710419e+02  -2.0337690e+01   3.0761082e+02   2.9419938e+00   1.8475082e+02  -4.1292062e+00   3.4848258e+02   2.2988129e+00   4.7003082e+02  -1.0541606e+01   2.0739774e+02  -2.1895045e+01   3.8117097e+01   6.8426116e+01   3.4858581e+02   8.2337806e+00   3.5613082e+02   1.3540394e+01   2.3316097e+02   1.3810906e+02   3.6461742e+02  -6.9171355e+00   3.7212194e+02   1.7543670e+02   4.1987194e+02  -1.1990723e+01   2.9322194e+02  -1.0836142e+01   3.1728082e+02   4.5983938e+00   4.4752000e+02   1.1195497e+01   3.1926903e+02   1.3620258e+00   3.8314419e+02  -3.7525032e+00   3.3896161e+02   5.0910168e+01   4.6065258e+02   8.4490839e+00   2.3818452e+02  -1.8446052e+01   3.7847082e+02   1.6613194e+01   1.6023082e+02   6.3023938e+00   3.0012871e+02   3.9990581e+00   4.2951484e+02  -1.0791832e+01   2.5770581e+02   1.0648418e+02   3.5513097e+02   1.7316942e+01   3.6202000e+02  -3.2944826e+01   2.8596903e+02   1.9582155e+01   2.0407742e+02   1.5750968e+00   2.9424710e+02   8.8131355e+00   3.3166082e+02   2.7379938e+00   3.2479645e+02   1.7406929e+01   5.8973903e+02  -1.6128800e+01   1.9332082e+02  -2.2864806e+01   3.6116935e+02   6.0774194e+00   4.4067516e+02   1.5935987e+01   3.2952548e+02   1.9653806e+00   3.0251082e+02   7.9699938e+00   2.4445645e+02  -3.0435226e+01   3.4020129e+02   8.4877677e+00   1.0594082e+02   1.1555594e+01   3.0689082e+02  -2.6430406e+01   3.1951129e+02   1.7254903e+01   2.0313082e+02  -4.9509606e+01   2.9437516e+02  -9.7796903e+00   2.4293581e+02  -7.6800000e-02   2.6544806e+02   9.8128645e+00   2.7288419e+02   1.6768942e+01   5.3548065e+01  -6.3009419e+00   3.3105677e+02   7.2073935e+00   2.6320000e+02  -1.9860516e+01   2.0727129e+02   1.9090555e+01   3.4352194e+02   1.3283406e+01   2.7010032e+02  -2.0470581e+00   4.3208452e+02  -1.2735148e+01   2.0808082e+02  -8.8556062e+00   3.7574290e+02  -8.9429806e+00   4.0616129e+02   8.4164516e+00   2.0742082e+02  -2.2892806e+01   4.0213082e+02  -2.7596062e+00   2.5402419e+02   1.0663226e+01   2.4211452e+02   1.7750600e+02   2.8918082e+02  -8.1036062e+00   3.4276548e+02  -1.1041419e+00   1.8593129e+02   7.8509368e+01   4.7076355e+02   1.8073432e+01   2.7633323e+02  -5.3837548e+00   3.4398082e+02   1.9562394e+01   4.0808839e+02  -2.9364258e+00   2.0266082e+02   2.8097994e+01   2.3004082e+02  -1.1042406e+01   3.8272903e+02   1.4063613e+01   4.0285082e+02   6.5282794e+01   2.7804258e+02   2.7964013e+01   4.3135581e+02  -1.5846529e+01   2.6333000e+02   2.0362632e+01   4.5810645e+02   1.6767290e+01   2.0188323e+02   1.5674547e+02   1.1766082e+02  -2.4382006e+01   3.9644082e+02   4.6065594e+01   5.3480082e+02   3.9726794e+01   3.7262935e+02  -4.9164774e+00   1.4327097e+02   1.9865768e+02   4.7653645e+02  -1.6538839e+00   1.1250710e+02   2.5751395e+02   3.6494082e+02   2.6355594e+01   2.1060065e+02   1.5005453e+02   4.3288032e+02  -4.4865548e+00   1.9514226e+02   8.8399265e+01   3.8023082e+02   2.8372394e+01   4.1856082e+02   4.5495994e+01   6.2552065e+02   1.2104477e+01   2.9599082e+02   1.2111594e+01   3.7251548e+02  -9.6731742e+00   1.3566082e+02   1.4969799e+02   6.4383258e+02  -1.9011123e+01   9.6610820e+01  -2.8748006e+01   4.6701226e+02   7.6934194e-01   4.8379548e+02  -1.0785897e+01   3.8750323e+02   4.2720000e+00   2.6987774e+02   9.3813935e+00   2.8338032e+02   3.5560258e+00   2.4747082e+02  -1.2766806e+01   3.2684387e+02   4.7566839e+00   3.6048161e+02  -2.8827226e+00   2.8994194e+01   2.7753368e+01   3.6356082e+02   2.5185994e+01   3.3560806e+02   2.9549097e+01   3.5473097e+02  -2.0438800e+01   1.5113082e+02  -5.0009606e+01   3.7247935e+02   6.6239097e+00   1.8038452e+02   1.3658537e+02   2.9670082e+02  -1.7375206e+01   2.2604082e+02   1.8947594e+01   2.1123082e+02   8.0802394e+01   2.7922484e+02  -1.1429277e+01   3.2490194e+02   1.3784903e+00   2.9368645e+02  -6.4552387e+00   5.4722097e+02  -1.7959935e+01   3.2080082e+02  -5.1633206e+01   2.1867000e+02  -4.4865032e+00   2.5488871e+02   8.2443871e+00   2.0608903e+02  -1.5122606e+01   2.0190387e+02  -7.5216645e+00   2.2745968e+02  -2.1065161e+01   2.7238968e+02   7.9517290e+00   8.6601935e+01   9.3576039e+01
   3.9748000e+02  -1.5106787e+01   4.2123000e+02   4.2109548e+00   2.8886097e+02  -6.8107910e+01   4.5612129e+02  -1.0105510e+01   4.0031516e+02  -2.1592955e+01   2.3861935e+02   3.7498065e+00   3.2461082e+02   2.4581994e+01   3.4150419e+02   2.9067613e+00   3.6618710e+02   1.4501161e+01   3.6371581e+02  -1.4221135e+01   3.9889082e+02   1.4929594e+01   3.2806548e+02   1.1633154e+02   4.0027355e+02  -3.8018335e+01   3.7463839e+02  -3.4725587e+01   2.7705419e+02   1.3049695e+02   4.6329258e+02  -5.3924387e+00   3.2677742e+02  -3.3189677e+00   3.4987710e+02  -5.1653290e+00   1.6513082e+02  -2.9899606e+01   3.7458645e+02  -2.3939174e+01   3.2299806e+02  -4.0112103e+01   2.0061082e+02   1.1417199e+02   1.6511806e+02   3.9418452e+00   3.0853452e+02  -1.9618245e+01   2.0288613e+02  -1.4140245e+01   2.1611387e+02  -6.5084645e+00   2.5904082e+02  -3.1692406e+01   2.8958355e+02  -9.6663613e+00   3.1297194e+02  -2.7284529e+01   2.5682645e+02  -1.3529665e+01   2.0050452e+02  -1.7372619e+01   2.8500774e+02  -3.0688361e+01   1.9376000e+02  -3.9862839e+00   8.2559355e+01   8.6090413e+01   2.3291419e+02   3.3800413e+01   3.4998806e+02   8.1574065e+00   3.3551082e+02   1.3279994e+01   4.8778742e+02   1.9265716e+01   2.5989082e+02  -1.9760406e+01   3.0595419e+02  -2.7056903e+00   3.0399082e+02  -3.1484062e+00   1.8861082e+02  -8.8680062e+00   2.9753258e+02  -1.0475187e+01   4.5263082e+02   1.9700394e+01   2.1077774e+02   8.3455484e-01   3.5837097e+01   7.5748516e+01   3.5025581e+02   2.3670181e+01   3.9585082e+02   9.0327938e+00   2.6316097e+02   1.7294906e+02   4.1256742e+02   6.8645161e-03   3.6988194e+02   1.6128590e+02   3.7978194e+02  -4.9352258e-01   2.7942194e+02   1.5978581e+00   3.6251082e+02   2.3549994e+01   3.8185000e+02   1.3689097e+01   2.6110903e+02   8.9548258e+00   3.9442419e+02   1.3485097e+01   4.0519161e+02   6.5661768e+01   4.6593258e+02   5.3066839e+00   2.5157452e+02   3.5727484e+00   3.8094082e+02   6.1255938e+00   1.6404082e+02  -2.3142406e+01   3.0731871e+02   7.0938581e+00   3.7236484e+02   8.8901677e+00   2.6418581e+02   1.0319578e+02   3.9937097e+02   1.0967742e+01   3.6536000e+02  -2.4592026e+01   3.0377903e+02   7.9673548e+00   2.2373742e+02  -8.2377032e+00   2.9382710e+02   2.7067355e+00   3.0975082e+02   1.3680794e+01   3.4017645e+02   1.9606529e+01   5.4142903e+02   8.4860000e+00   2.4856082e+02  -1.5144006e+01   3.9159935e+02   1.8543019e+01   4.3704516e+02   1.2226387e+01   3.4810548e+02   7.9989806e+00   3.2042082e+02  -1.5412806e+01   2.3159645e+02  -5.0464258e+00   3.0246129e+02   1.1396968e+01   1.0018082e+02   5.2826394e+01   3.2213082e+02  -6.2196062e+00   3.2456129e+02  -6.1890968e+00   1.8051082e+02  -3.5360006e+01   3.0118516e+02   7.2550968e-01   2.8636581e+02  -6.3512000e+00   2.7477806e+02   2.0646452e-01   2.8126419e+02  -1.4041458e+01   6.0118065e+01  -9.3465419e+00   3.1953677e+02  -6.1006452e-02   3.0672000e+02   3.4678839e+00   2.0975129e+02  -3.3478452e+00   3.7723194e+02  -5.5339355e-01   2.9672032e+02  -4.1366581e+00   4.2864452e+02   1.2170052e+01   1.9818082e+02  -1.4393606e+01   4.5679290e+02   1.5433019e+01   4.2964129e+02   5.5880516e+00   1.7842082e+02  -1.2532806e+01   4.2780082e+02   3.7856794e+01   2.7207419e+02  -3.9207742e+00   2.5716452e+02   2.1587200e+02   2.6556082e+02  -8.3140062e+00   3.5892548e+02   4.1393058e+01   1.9455129e+02   7.2959768e+01   5.2205355e+02  -7.1697677e+00   2.8486323e+02  -7.7615484e-01   3.4785082e+02   3.4382794e+01   3.8155839e+02   3.6559742e+00   1.2799082e+02   9.2931594e+01   2.6713082e+02  -1.6289606e+01   3.9867903e+02   7.9376129e+00   3.8270082e+02   4.4124794e+01   2.9265258e+02   3.5052129e+00   4.0969581e+02   7.3162710e+00   2.7500000e+02   2.1049032e+01   4.2249645e+02   7.7160903e+00   2.2383323e+02   1.7193947e+02   1.3642082e+02  -4.6832806e+01   4.3655082e+02   1.7806794e+01   4.7047082e+02   5.9673194e+01   3.1343935e+02   9.5872258e-01   1.4092097e+02   2.0639568e+02   4.2806645e+02  -1.0296284e+01   1.1054710e+02   2.2800075e+02   3.8847082e+02   1.8433194e+01   2.4051065e+02   1.3413173e+02   4.6511032e+02  -4.6349548e+00   1.9409226e+02   8.7813265e+01   3.9508082e+02   8.2343938e+00   3.8089082e+02   5.9039594e+01   6.5028065e+02   2.0933677e+01   3.4070082e+02   2.2964794e+01   3.4003548e+02   1.0115226e+01   1.6428082e+02   1.4140839e+02   6.0236258e+02   4.9864774e+00   9.9510820e+01  -3.1070006e+01   4.5858226e+02  -1.0506258e+01   4.6967548e+02   1.4903703e+01   3.8650323e+02  -1.6128000e+01   3.3158774e+02   3.1145935e+00   3.0100032e+02   1.5476426e+01   2.1437082e+02  -8.0688062e+00   3.3632387e+02   2.4138284e+01   3.2358161e+02   7.7792774e+00   4.0894194e+01   8.7513677e+00   4.0494082e+02   3.6065594e+01   2.9960806e+02   7.5690968e+00   3.5735097e+02   3.4016000e+00   1.4218082e+02  -4.2536062e+00   3.8333935e+02  -5.9648903e+00   1.7401452e+02   1.6125497e+02   3.2666082e+02  -6.7220062e+00   2.6570082e+02  -3.4152062e+00   1.8704082e+02   1.1130759e+02   2.9017484e+02   1.1834723e+01   3.4632194e+02  -3.0251097e+00   2.9182645e+02   2.2503561e+01   5.2241097e+02  -9.7513548e-01   2.7242082e+02  -4.4862806e+01   3.0662000e+02  -1.5332503e+01   3.1250871e+02  -4.7952129e+00   2.2032903e+02   2.7781935e+00   2.3748387e+02  -1.2180645e+00   2.3783968e+02  -2.2415561e+01   2.5957968e+02   6.1665290e+00   6.7931935e+01   1.1545964e+02
   3.7367000e+02  -1.4491987e+01   4.0790000e+02  -7.3426452e+00   2.8610097e+02  -6.4987110e+01   4.7231129e+02  -3.3107097e+00   3.7888516e+02  -9.2085548e+00   2.9276935e+02  -1.3862194e+01   2.8137082e+02   6.9011938e+00   4.0327419e+02  -2.2483871e-01   3.4132710e+02  -2.2220039e+01   3.9104581e+02  -1.8167535e+01   3.8237082e+02  -1.1798806e+01   3.4315548e+02   1.3078434e+02   3.6774355e+02  -2.8795935e+01   4.0306839e+02  -2.0809987e+01   2.9791419e+02   9.8068155e+01   4.3891258e+02   2.5579613e+00   3.7300742e+02   1.0326323e+00   3.3059710e+02  -3.1529290e+00   1.5985082e+02  -7.9472062e+00   3.9716645e+02   3.7254426e+01   2.9851806e+02  -8.0913703e+01   1.5499082e+02   9.3301594e+01   1.9901806e+02  -1.7810155e+01   2.6372452e+02  -5.4634452e+00   2.3854613e+02  -1.3304516e-01   2.1888387e+02  -1.7900065e+01   2.4861082e+02  -4.4998006e+01   3.1791355e+02  -9.8327613e+00   2.7502194e+02  -3.5008529e+01   2.3782645e+02  -2.5299665e+01   1.7855452e+02  -1.4046619e+01   2.8552774e+02  -1.4999613e+00   1.8695000e+02  -2.9011484e+01   6.6089355e+01   9.0878013e+01   2.7448419e+02   2.5248129e+00   3.5903806e+02   1.4623406e+01   3.6251082e+02   3.9309994e+01   4.3778742e+02  -1.3684284e+01   2.1656082e+02  -9.1040062e+00   2.6890419e+02  -2.0691690e+01   2.8894082e+02  -7.0440621e-01   1.6651082e+02  -2.2240006e+01   3.7896258e+02  -1.7709587e+01   4.4533082e+02   6.7843938e+00   2.1349774e+02  -4.1430452e+00   4.7877097e+01   6.7315316e+01   3.1872581e+02   2.7332581e+01   3.9128082e+02   9.6783938e+00   2.8183097e+02   1.4274546e+02   4.5456742e+02   1.5746865e+01   3.3664194e+02   1.1137510e+02   3.8378194e+02  -6.9535226e+00   2.7651194e+02  -9.6393419e+00   3.7618082e+02   1.1936394e+01   3.9771000e+02   1.1180297e+01   3.0905903e+02  -9.5611742e+00   4.0738419e+02   1.0258297e+01   3.5777161e+02   4.6215368e+01   4.7717258e+02   3.8374839e+00   2.3818452e+02  -1.4976052e+01   3.6066082e+02  -6.2520062e+00   1.8270082e+02  -1.2825206e+01   3.0345871e+02   1.7112658e+01   4.1204484e+02  -8.1423226e-01   2.4865581e+02   1.1143818e+02   2.9256097e+02   1.1742542e+01   3.9326000e+02  -3.9774026e+01   2.8015903e+02  -2.5730452e+00   2.2016742e+02   1.4047897e+01   2.6472710e+02  -7.6252645e+00   3.1823082e+02   9.7123938e+00   3.9075645e+02   6.0401290e+00   5.6704903e+02  -1.0813600e+01   2.5380082e+02  -1.0133206e+01   3.9750935e+02   1.5880219e+01   4.1962516e+02   1.3089987e+01   4.0052548e+02   2.1515381e+01   3.3075082e+02  -5.3792062e+00   1.9580645e+02  -1.8613226e+01   2.8889129e+02   1.1752568e+01   1.0270082e+02   6.8384794e+01   3.2780082e+02  -3.7132062e+00   2.9765129e+02  -1.0862968e+00   1.7670082e+02  -4.4485206e+01   2.6952516e+02  -9.8169032e-01   2.8107581e+02   6.4200000e-01   2.6748806e+02   6.8396645e+00   2.5350419e+02   6.2693419e+00   6.0838065e+01  -7.0241419e+00   2.4962677e+02   4.6717935e+00   2.9310000e+02   2.1087484e+01   2.1947129e+02  -7.5454452e+00   3.7623194e+02  -4.7339355e-01   2.4819032e+02   1.0985742e+01   4.3158452e+02   5.1434852e+01   2.2570082e+02  -7.1252062e+00   4.1431290e+02   2.7314194e+00   3.9226129e+02   2.1084516e+00   1.7099082e+02  -3.6484062e+00   4.2794082e+02   3.4745594e+01   2.1602419e+02   8.4322581e-01   2.4030452e+02   1.3384080e+02   3.0656082e+02   2.2159938e+00   3.3050548e+02   5.4066581e+00   1.6027129e+02   7.4992168e+01   3.2609355e+02   1.3457032e+01   3.3671323e+02   2.3265845e+01   3.5111082e+02   4.2521994e+01   3.8055839e+02   5.6759742e+00   1.2247082e+02   9.5133194e+01   2.4137082e+02   5.0011938e+00   4.4162903e+02   1.0831613e+01   4.1851082e+02   3.3829994e+01   3.0913258e+02   2.8946813e+01   4.0569581e+02   2.9262710e+00   2.4995000e+02   1.0130323e+00   4.6544645e+02  -9.5799097e+00   2.6345323e+02   1.3076987e+02   9.7510820e+01  -2.8960006e+01   4.0118082e+02   2.0636394e+01   4.3708082e+02   4.8394394e+01   3.5396935e+02  -7.6636774e+00   1.3772097e+02   2.0720168e+02   3.6772645e+02  -3.8490839e+00   1.1921710e+02   2.3888715e+02   3.6256082e+02   3.8975994e+01   2.0718065e+02   1.2413813e+02   4.3783032e+02   7.6874452e+00   2.0395226e+02   8.5744465e+01   4.2956082e+02   3.5565994e+01   4.0166082e+02   7.3897994e+01   7.2362065e+02  -3.6935226e+00   3.2842082e+02   2.0997194e+01   3.4317548e+02  -5.7559742e+00   1.5432082e+02   9.9965194e+01   5.9647258e+02   2.1827677e+01   8.7080820e+01  -1.6655606e+01   4.8896226e+02   1.8543342e+01   4.2548548e+02   1.3308903e+01   4.4021323e+02  -1.5234800e+01   3.1463774e+02  -4.6694065e+00   2.8867032e+02   2.0082826e+01   2.3004082e+02  -6.5124062e+00   3.1793387e+02   7.2294839e+00   3.2643161e+02   2.6512774e+00   2.1414194e+01   1.9879768e+01   3.4528082e+02   2.2408394e+01   3.1722806e+02   3.7794968e+00   3.8069097e+02   6.2440000e-01   1.2956082e+02  -3.0814006e+01   3.5257935e+02   1.8545910e+01   1.5970452e+02   1.4581977e+02   3.5266082e+02   6.4879938e+00   2.4956082e+02  -6.9840062e+00   1.8499082e+02   1.3580159e+02   2.8560484e+02   4.0603226e+00   3.3301194e+02  -5.3303097e+00   3.0249645e+02   6.9961290e-02   5.1670097e+02  -2.5583355e+00   3.1508082e+02  -4.6035606e+01   2.9843000e+02  -1.2297303e+01   2.8721871e+02   5.6579871e+00   2.2051903e+02  -1.4270065e+00   2.2986387e+02  -1.3518465e+01   2.3036968e+02  -1.4537961e+01   2.6743968e+02  -4.5122710e+00   6.8071935e+01   9.2538439e+01
   4.8324000e+02  -6.6375871e+00   4.2395000e+02  -1.6386645e+01   3.3744097e+02  -7.4664310e+01   4.2031129e+02  -3.7770710e+01   3.7207516e+02  -2.9333755e+01   2.9909935e+02  -1.5558594e+01   3.6775082e+02   1.5700794e+01   3.8631419e+02  -1.3958039e+01   3.9508710e+02  -1.6850839e+01   4.1119581e+02  -1.3539535e+01   4.2532082e+02   2.3851938e+00   3.1987548e+02   1.2150674e+02   3.8527355e+02  -1.5348335e+01   4.6172839e+02  -7.6427871e+00   3.6248419e+02   1.4895255e+02   4.6920258e+02  -1.8915239e+01   3.3862742e+02  -9.4569677e+00   3.2344710e+02  -1.1009290e+00   1.5275082e+02  -2.5759206e+01   3.7963645e+02  -1.3973174e+01   4.0104806e+02  -6.2976103e+01   2.3480082e+02   1.0814679e+02   1.7482806e+02  -2.6644955e+01   2.6306452e+02  -1.6510645e+01   2.6197613e+02  -2.1587445e+01   2.1283387e+02  -2.5306065e+01   3.0032082e+02  -5.0374806e+01   3.1129355e+02  -2.0923161e+01   3.2726194e+02  -1.5667729e+01   2.2511645e+02  -2.4228645e+00   1.6145452e+02  -9.1986194e+00   2.4943774e+02  -1.6702761e+01   1.6799000e+02  -1.8544684e+01   6.7799355e+01   1.0532121e+02   2.6648419e+02   3.1148129e+00   4.2126806e+02   3.0250065e+00   3.9370082e+02   6.9147938e+00   3.5088742e+02   1.1267716e+01   2.3785082e+02   9.7627938e+00   2.5357419e+02  -3.2252903e+00   3.3332082e+02  -5.7348062e+00   1.7242082e+02  -3.2002806e+01   3.6277258e+02  -1.2504387e+01   5.0683082e+02   8.6439379e-01   2.2425774e+02   2.2615484e-01   2.6927097e+01   6.1651316e+01   3.5382581e+02   1.1954581e+01   3.2318082e+02   4.4563938e+00   2.7230097e+02   1.5788786e+02   3.7347742e+02   1.8034065e+01   3.3359194e+02   1.2885910e+02   3.8254194e+02   2.4045677e+01   2.2803194e+02  -1.5860942e+01   3.9551082e+02   6.0999938e+00   3.9414000e+02   1.5655897e+01   3.1084903e+02  -1.4494374e+01   3.9171419e+02  -1.9628103e+01   3.7324161e+02   2.6307768e+01   5.5584258e+02   7.9738839e+00   2.4247452e+02  -7.6492516e+00   3.5847082e+02   1.1443194e+01   1.6685082e+02  -9.7472062e+00   2.9750871e+02  -1.5501342e+01   3.8678484e+02   1.2736568e+01   2.3318581e+02   9.6865781e+01   3.9542097e+02  -1.7766258e+01   4.0436000e+02  -5.0232026e+01   2.5825903e+02   1.1318955e+01   2.4840742e+02   6.2686968e+00   2.5448710e+02   3.4239355e+00   3.0513082e+02   4.5203938e+00   3.6194645e+02   2.7749290e+00   5.7873903e+02   6.6312000e+00   2.3489082e+02  -2.9710406e+01   3.5393935e+02   3.4275819e+01   4.4236516e+02   5.2707871e+00   3.3981548e+02   6.3321806e+00   3.6256082e+02   1.1159938e+00   2.4366645e+02  -6.3720258e+00   3.0904129e+02   7.7056774e-01   1.3366082e+02   6.8857994e+01   3.1704082e+02   6.6759379e-01   2.9803129e+02   9.1233032e+00   1.8885082e+02  -3.8747206e+01   2.6899516e+02  -4.7992903e+00   3.0150581e+02   7.1976000e+00   2.6901806e+02  -9.9527355e+00   2.8978419e+02  -5.2030581e+00   5.9498065e+01  -3.5369419e+00   3.4410677e+02  -8.2166065e+00   3.3939000e+02   2.5954284e+01   2.3332129e+02   3.3865548e+00   3.6295194e+02   5.8290065e+00   2.4500032e+02  -1.2659058e+01   4.3921452e+02   2.7944452e+01   2.3228082e+02  -2.7411606e+01   4.0422290e+02  -2.3213806e+00   4.0178129e+02   9.2468516e+00   1.8180082e+02  -7.8032062e+00   3.6285082e+02   1.9242794e+01   2.3678419e+02  -2.8477574e+01   2.5487452e+02   1.5415520e+02   2.6008082e+02   4.4143938e+00   3.7450548e+02   2.4456658e+01   1.5884129e+02   1.0810657e+02   2.8762355e+02   1.9634632e+01   3.1495323e+02   1.8816645e+01   3.6458082e+02   2.5374394e+01   4.1225839e+02  -5.5000258e+00   1.3823082e+02   1.0092239e+02   2.3937082e+02  -9.2188062e+00   3.5558903e+02  -2.0451871e+00   3.9070082e+02   4.9014794e+01   3.0004258e+02   2.0394013e+01   4.4154581e+02   8.3382710e+00   2.5181000e+02   2.0334232e+01   4.5306645e+02  -6.3495097e+00   2.3202323e+02   1.3667427e+02   9.4560820e+01  -3.7484006e+01   4.1160082e+02   2.5692794e+01   4.7108082e+02   4.2774394e+01   3.2462935e+02  -2.2176477e+01   1.3182097e+02   1.7982368e+02   4.1392645e+02  -1.0750839e+00   1.0207710e+02   2.2548835e+02   3.5918082e+02   1.4386394e+01   2.2484065e+02   1.1924533e+02   4.6492032e+02   1.9502452e+00   2.0019226e+02   9.5135265e+01   4.0789082e+02   2.0879594e+01   3.9056082e+02   6.6115994e+01   6.9785065e+02  -5.0619226e+00   3.1675082e+02  -1.0829206e+01   3.3517548e+02   3.4140258e+00   1.6294082e+02   1.2827559e+02   5.6610258e+02   1.4467277e+01   1.0975082e+02  -3.5559206e+01   4.6863226e+02   7.9797419e+00   4.7723548e+02   1.9108903e+01   4.1473323e+02   7.7636000e+00   3.4563774e+02   1.7005935e+00   2.8767032e+02  -6.7871742e+00   2.2328082e+02  -1.1401606e+01   3.5522387e+02   9.8162839e+00   3.5796161e+02  -5.0211226e+00   2.8944194e+01  -7.9126323e+00   3.6661082e+02   2.0751994e+01   2.8817806e+02  -1.2086503e+01   3.8240097e+02   6.2076000e+00   1.0489082e+02  -4.0690406e+01   3.2800935e+02  -9.9184903e+00   1.4785452e+02   1.2960777e+02   3.6713082e+02   3.5603938e+00   2.5285082e+02  -1.0337206e+01   2.1980082e+02   1.3011679e+02   2.6441484e+02   1.1655523e+01   3.3537194e+02  -9.8291097e+00   3.2273645e+02   8.6007613e+00   5.0998097e+02  -8.0707355e+00   2.9123082e+02  -5.7027606e+01   2.9110000e+02  -1.7470903e+01   2.7493871e+02   7.3503871e+00   2.3170903e+02   1.2107794e+01   1.9100387e+02  -9.6896645e+00   2.1960968e+02  -3.3871613e+00   2.6148968e+02  -1.2706271e+01   7.1121935e+01   9.6914439e+01
   4.0453000e+02  -1.3240787e+01   3.7547000e+02  -3.5698245e+01   3.6467097e+02  -6.3222710e+01   4.2664129e+02  -7.0371097e+00   3.8016516e+02  -1.4880955e+01   3.1661935e+02  -6.1101935e+00   3.6718082e+02   7.9639379e-01   4.0212419e+02  -2.2942839e+01   4.3108710e+02  -1.5920839e+01   3.9900581e+02  -7.0443355e+00   3.4913082e+02   1.4803938e+00   3.4601548e+02   1.6698554e+02   3.4527355e+02  -1.7098335e+01   4.8306839e+02  -7.2998710e-01   3.7582419e+02   1.1388535e+02   4.5991258e+02   1.6447961e+01   4.0000742e+02  -6.0373677e+00   3.5778710e+02  -4.0381290e+00   1.4447082e+02  -7.1468062e+00   3.7311645e+02  -3.1574194e-02   3.4489806e+02  -8.3334103e+01   1.9994082e+02   1.0746559e+02   1.4154806e+02  -5.9825548e+00   2.9315452e+02  -3.8678452e+00   2.5316613e+02  -2.1262645e+01   1.8688387e+02  -1.5060065e+01   2.7289082e+02  -4.2520406e+01   2.7643355e+02  -7.1343613e+00   3.3897194e+02  -1.1034529e+01   2.2859645e+02  -1.2841265e+01   1.6312452e+02  -1.2612219e+01   2.8590774e+02  -2.5620361e+01   1.6457000e+02  -9.9810839e+00   6.6229355e+01   9.2396813e+01   2.4839419e+02   1.6612013e+01   3.9260806e+02   7.8378065e+00   3.4832082e+02   3.6445194e+01   4.1411742e+02   1.7793161e+00   2.5675082e+02  -7.8892062e+00   2.5833419e+02  -3.6960903e+00   3.1337082e+02  -2.0888062e+00   2.1289082e+02  -2.3670406e+01   3.3868258e+02   1.1752813e+01   4.5338082e+02   3.3040394e+01   1.9730774e+02  -3.2784516e-01   4.6787097e+01   4.9352516e+01   3.7348581e+02   4.2417806e+00   3.4851082e+02   1.4629994e+01   2.4873097e+02   1.5339346e+02   3.9409742e+02  -2.9455355e+00   4.0607194e+02   1.6168070e+02   4.3668194e+02  -1.0375523e+01   2.5727194e+02   2.7098581e+00   3.4775082e+02   2.4450794e+01   3.9509000e+02   1.7439897e+01   2.6489903e+02   4.0391626e+01   3.2361419e+02   2.8698968e+00   3.7067161e+02   2.8653368e+01   5.1179258e+02   1.4827884e+01   2.5233452e+02  -1.4380516e+00   3.8570082e+02  -3.6352062e+00   1.6761082e+02  -8.6680062e+00   3.3398871e+02   1.6580258e+01   4.4041484e+02   1.9126168e+01   2.5503581e+02   1.0569778e+02   4.0313097e+02   3.0469419e+00   4.5655000e+02  -2.9127226e+01   2.8030903e+02   2.4264955e+01   1.9507742e+02   3.5850968e+00   3.0924710e+02  -4.9568645e+00   3.2504082e+02   2.7597594e+01   3.9017645e+02   1.3326529e+01   6.3267903e+02  -1.5184000e+01   2.0499082e+02  -2.8368406e+01   4.3255935e+02   3.2836219e+01   4.6941516e+02   1.3686787e+01   3.2843548e+02   1.5282581e+01   3.7161082e+02   5.7319938e+00   2.9680645e+02   5.1016774e+01   3.7199129e+02   1.8154568e+01   1.3242082e+02   2.8817194e+01   2.9561082e+02  -1.9428006e+01   3.6575129e+02  -1.4584297e+01   1.7985082e+02  -6.2217206e+01   2.9066516e+02   2.8971097e+00   2.6060581e+02   1.1179600e+01   2.8077806e+02   4.8646452e-01   2.6216419e+02   1.4916542e+01   4.7738065e+01  -1.9446142e+01   2.8496677e+02   2.1745935e+00   2.4939000e+02   4.6742839e+00   2.2008129e+02   5.1657548e+00   3.7052194e+02  -1.8686594e+01   2.2453032e+02  -2.5914581e+00   4.0283452e+02  -6.0751484e+00   2.1175082e+02   7.8507938e+00   4.0551290e+02   6.2454194e+00   3.9478129e+02   1.0286852e+01   1.8704082e+02  -2.4124062e+00   3.4980082e+02   2.9566794e+01   2.4992419e+02  -1.1868774e+01   2.6702452e+02   9.6753200e+01   2.9599082e+02   4.4915938e+00   3.5392548e+02   4.2630581e+00   1.9255129e+02   9.6699768e+01   3.7938355e+02   1.6003832e+01   3.0776323e+02  -1.1038155e+01   3.9825082e+02   1.7680794e+01   3.8519839e+02   3.6304774e+01   1.3180082e+02   9.9866794e+01   2.5313082e+02  -1.2029606e+01   4.0010903e+02   2.0773213e+01   3.8428082e+02   3.1048394e+01   3.0618258e+02   4.2992813e+01   4.9207581e+02   2.7258710e+00   2.6342000e+02   9.3554323e+00   4.5210645e+02   1.4347290e+01   2.1959323e+02   1.5480867e+02   8.6850820e+01  -4.1247206e+01   4.4144082e+02   2.4145594e+01   4.8099082e+02   5.7601594e+01   3.1562935e+02   4.3135226e+00   1.5212097e+02   1.9654968e+02   4.4730645e+02  -1.0365484e+01   1.1569710e+02   2.2044875e+02   4.0485082e+02   5.8542794e+01   2.2375065e+02   1.8457253e+02   4.3169032e+02   1.0178645e+01   2.1152226e+02   1.1089886e+02   3.2508082e+02   3.1214394e+01   4.5413082e+02   3.2840394e+01   6.8824065e+02   3.5168774e+00   3.1704082e+02   2.2237594e+01   3.8375548e+02   5.2376258e+00   1.5918082e+02   1.1377639e+02   5.6783258e+02  -7.6711226e+00   9.7800820e+01  -2.1893206e+01   4.6244226e+02   4.2849419e+00   1.2204548e+02  -2.8458968e+00   4.2264323e+02   2.6508000e+00   3.4387774e+02  -2.0086065e+00   2.8552032e+02   4.7482581e-01   2.2870082e+02  -9.5952062e+00   3.2993387e+02   7.6994839e+00   3.2439161e+02   2.7144774e+00   3.8184194e+01  -2.3118323e+00   3.4466082e+02   2.8379938e+00   2.8551806e+02  -1.3583703e+01   3.4907097e+02   5.3040000e+00   1.6261082e+02  -3.7598006e+01   3.6362935e+02   4.0919097e+00   1.6612452e+02   1.8577617e+02   3.3132082e+02  -6.5748062e+00   2.5618082e+02  -1.1273606e+01   2.2523082e+02   7.9492394e+01   2.6379484e+02  -1.1048774e+00   3.3537194e+02  -3.3591097e+00   3.4034645e+02   1.1471961e+01   5.2008097e+02  -1.2828735e+01   3.2194082e+02  -5.3014406e+01   2.8491000e+02   8.8429677e-01   2.6659871e+02   4.6375871e+00   2.4394903e+02   1.3658594e+01   2.3400387e+02  -5.3696645e+00   2.4721968e+02  -3.2545961e+01   2.6452968e+02  -2.8994710e+00   6.9931935e+01   1.0709964e+02
   3.6172000e+02   1.4324013e+01   4.2738000e+02  -4.0910452e+00   3.9158097e+02  -6.1425510e+01   3.1779129e+02  -1.8329110e+01   4.0464516e+02  -8.3593548e+00   3.4118935e+02   3.5420645e-01   4.1823082e+02   3.5622394e+01   3.9931419e+02   9.5196129e-01   5.0913710e+02  -1.3644839e+01   4.1962581e+02  -5.3639355e+00   3.9323082e+02  -1.3376062e+00   3.7763548e+02   1.4888594e+02   3.7374355e+02  -1.3665935e+01   6.1049839e+02  -1.8354387e+01   3.3129419e+02   1.3763775e+02   4.5315258e+02   1.5128761e+01   4.3829742e+02  -1.9505677e+00   3.9649710e+02  -7.5149290e+00   2.0475082e+02  -1.6392062e+00   3.9774645e+02   2.9380258e+00   3.3242806e+02  -6.8246503e+01   1.9094082e+02   1.0323559e+02   1.4397806e+02   6.1130452e+00   3.3382452e+02  -6.9814452e+00   2.9378613e+02  -8.4122452e+00   2.3705387e+02  -4.3536645e+00   3.0947082e+02  -1.8206806e+01   2.9439355e+02  -1.9191161e+01   3.2793194e+02  -1.6821329e+01   2.3725645e+02   2.1935935e+01   2.0050452e+02  -9.3726194e+00   3.5271774e+02   1.9124839e+01   1.4752000e+02  -3.5770839e+00   7.9369355e+01   1.2420561e+02   2.4782419e+02   1.5417613e+01   4.4036806e+02   1.5737006e+01   3.9999082e+02   2.8511594e+01   3.2249742e+02   1.6058916e+01   2.9228082e+02  -6.7816062e+00   2.6300419e+02  -5.3096903e+00   3.3589082e+02  -7.3604062e+00   1.4518082e+02  -1.1036062e+00   3.5482258e+02   1.6181613e+01   4.7523082e+02   2.1692394e+01   2.3149774e+02   7.5569548e+00   3.1597097e+01   7.6707716e+01   3.6425581e+02   4.6210181e+01   3.0261082e+02   9.6819938e+00   2.6926097e+02   1.6432106e+02   4.5566742e+02   7.7988645e+00   4.0174194e+02   1.6749710e+02   3.7059194e+02  -5.0883226e+00   2.1456194e+02  -4.5334194e-01   3.8275082e+02   4.9650794e+01   4.1590000e+02   1.1875097e+01   2.6484903e+02   1.9756258e+00   3.6047419e+02  -3.0389032e+00   3.3300161e+02   1.2626968e+01   5.3941258e+02  -9.9171613e-01   2.7547452e+02   1.0407484e+00   4.2766082e+02   2.8957994e+01   1.9013082e+02   5.0103938e+00   2.9036871e+02   1.4069858e+01   4.9267484e+02   1.9265368e+01   2.7051581e+02   8.2929381e+01   3.4818097e+02   1.8822942e+01   4.1850000e+02  -2.4563226e+01   2.4149903e+02  -7.3402452e+00   2.2192742e+02   1.7957097e+01   2.7563710e+02  -1.6118065e+01   3.6770082e+02   2.5704794e+01   3.3165645e+02  -1.8187097e-01   6.6317903e+02  -2.5400000e-01   2.3356082e+02  -2.3174006e+01   3.7435935e+02   1.4922219e+01   4.1667516e+02   2.7905987e+01   3.4905548e+02   2.7162981e+01   3.1142082e+02  -8.2628062e+00   1.6895645e+02   2.9314774e+01   3.4973129e+02   1.0255368e+01   1.1694082e+02   5.3155594e+01   2.4704082e+02  -2.2782406e+01   3.1994129e+02   1.9030503e+01   1.7894082e+02  -3.5234406e+01   2.8261516e+02   3.0211097e+00   3.2669581e+02  -4.3476000e+00   2.2187806e+02  -1.2815355e+00   2.5978419e+02  -1.9083058e+01   5.2978065e+01  -9.5353419e+00   3.1172677e+02  -1.3296206e+01   3.1958000e+02  -9.1809161e+00   1.7089129e+02  -2.5190452e+00   3.7766194e+02  -2.5157794e+01   2.3857032e+02  -2.1446581e+00   4.5796452e+02   7.1344516e+00   2.3223082e+02   4.3523938e+00   4.2608290e+02   9.1698194e+00   4.4312129e+02  -1.1920348e+01   2.0199082e+02  -6.7984062e+00   3.6575082e+02   6.8607938e+00   2.5811419e+02   4.0560258e+00   2.4606452e+02   1.5391000e+02   3.0228082e+02  -2.8716062e+00   3.6013548e+02   2.1816258e+01   1.8493129e+02   7.2259368e+01   2.6081355e+02   1.0943226e-01   3.0462323e+02   1.4163045e+01   3.5738082e+02   2.5150394e+01   3.6767839e+02   9.9463742e+00   1.5994082e+02   1.2037559e+02   2.5089082e+02  -1.0660406e+01   4.2034903e+02  -9.0359871e+00   3.8323082e+02   5.7372394e+01   2.7827258e+02   2.7325613e+01   4.4712581e+02  -2.5298129e+01   2.7385000e+02  -6.3289677e+00   4.7991645e+02   6.5924903e+00   2.4383323e+02   1.5219947e+02   9.8130820e+01  -3.6679606e+01   4.0513082e+02   1.6210394e+01   4.6051082e+02   4.3279994e+01   3.3539935e+02  -2.4848077e+01   1.2157097e+02   2.0129368e+02   4.4787645e+02  -9.2610839e+00   1.1892710e+02   2.1467035e+02   3.8461082e+02   5.1641994e+01   2.3684065e+02   1.0623533e+02   4.4464032e+02  -3.0187355e+01   1.9671226e+02   7.8563665e+01   4.0908082e+02   3.0354394e+01   3.7113082e+02   2.1720394e+01   6.6000065e+02   4.2460774e+00   2.7170082e+02   1.0774794e+01   2.8536548e+02  -1.2321174e+01   1.4299082e+02   1.1097159e+02   5.9968258e+02   4.1008774e+00   1.0418082e+02  -3.3823606e+01   4.1372226e+02   1.6525419e+00   4.7954548e+02  -2.7445897e+01   3.9607323e+02  -3.0893600e+01   3.2496774e+02  -1.7358065e+00   3.0009032e+02  -1.3507742e+00   2.5461082e+02  -2.4800621e-01   3.1836387e+02  -1.2349161e+00   3.7734161e+02   6.9084774e+00   4.2324194e+01   3.5696774e-01   3.6485082e+02   1.7702794e+01   3.3098806e+02   3.3778697e+01   3.5759097e+02  -3.9476000e+00   1.3675082e+02  -5.7389206e+01   3.4443935e+02  -2.2182890e+01   1.4370452e+02   1.7140977e+02   2.8432082e+02  -1.8954806e+01   2.3308082e+02  -5.2856062e+00   1.7566082e+02   8.9787994e+01   2.6274484e+02   1.9219123e+01   3.0137194e+02   1.0520890e+01   2.8282645e+02  -3.2564387e+00   4.2955097e+02  -1.3496335e+01   3.1656082e+02  -5.6774006e+01   2.9672000e+02   3.1294968e+00   2.8993871e+02  -4.9396129e+00   2.3575903e+02   2.9737935e+00   1.8986387e+02   3.0115355e+00   2.3798968e+02   3.0924387e+00   2.9895968e+02   3.1561290e+00   6.0841935e+01   7.7876839e+01
   4.4062000e+02   1.6012013e+01   4.2799000e+02   4.4301548e+00   3.7948097e+02  -6.7457510e+01   4.0850129e+02  -1.5155910e+01   4.0240516e+02   6.0098452e+00   3.4118935e+02  -3.0579355e-01   3.9575082e+02   1.5510794e+01   3.4931419e+02   9.5219613e+00   5.0218710e+02  -3.7088387e+00   4.4700581e+02   5.5956645e+00   3.4513082e+02   5.5603938e+00   3.4339548e+02   1.6876514e+02   3.9055355e+02  -1.2860735e+01   5.7601839e+02  -1.5695987e+01   3.0267419e+02   1.3720735e+02   5.0496258e+02   1.8743961e+01   4.5791742e+02   2.5198323e+00   3.6497710e+02  -1.8563329e+01   1.7289082e+02   1.6795938e+00   4.2700645e+02   2.0597226e+01   3.3299806e+02  -4.7342103e+01   2.0918082e+02   1.2491639e+02   1.8058806e+02   1.7704245e+01   2.9625452e+02  -3.5458452e+00   2.1859613e+02  -1.3070452e+00   2.3988387e+02   4.5899355e+00   2.8913082e+02  -2.9389606e+01   3.2248355e+02  -2.0198361e+01   3.2545194e+02  -2.1929290e+00   2.5359645e+02  -1.4321265e+01   1.8483452e+02   6.3609806e+00   3.2347774e+02  -8.3859613e+00   2.0109000e+02  -2.9026839e+00   8.4329355e+01   1.2227881e+02   2.6625419e+02   5.8032129e+00   4.1817806e+02  -1.0157794e+01   3.6894082e+02   1.5755594e+01   3.2545742e+02  -8.8788387e-01   3.0837082e+02  -1.1928806e+01   2.6319419e+02  -7.1848903e+00   3.4237082e+02   1.4501194e+01   1.9494082e+02  -1.9474406e+01   3.3582258e+02   1.8931613e+01   5.0623082e+02   6.6239379e-01   2.6387774e+02   1.1826555e+01   3.0307097e+01   7.7100916e+01   3.9782581e+02   2.5244581e+01   3.7432082e+02   1.3655194e+01   2.5826097e+02   1.4034106e+02   3.6318742e+02   2.7577265e+01   4.2588194e+02   1.5709590e+02   3.7340194e+02   2.4468774e+00   2.3227194e+02  -1.2390142e+01   4.1285082e+02   5.3327938e+00   4.5142000e+02   8.1734968e+00   3.0536903e+02   1.1994026e+01   3.9652419e+02   8.0770968e+00   3.8443161e+02   2.6172568e+01   5.4403258e+02   2.5918684e+01   2.7895452e+02   4.5223484e+00   4.7080082e+02   3.7936794e+01   1.9032082e+02   7.9451938e+00   2.9802871e+02   1.2357058e+01   4.4973484e+02   1.2280568e+01   2.3146581e+02   1.2591338e+02   3.1875097e+02   2.0797342e+01   3.5736000e+02  -7.0920258e+00   2.5139903e+02   2.8867755e+01   2.0211742e+02   1.2118968e+00   2.7386710e+02   2.9873535e+01   3.8128082e+02   1.2768394e+01   3.0713645e+02  -1.7220271e+01   6.4735903e+02  -3.2048400e+01   2.3413082e+02  -2.7029606e+01   3.6269935e+02   1.9995019e+01   4.2773516e+02   9.2118710e-01   3.2443548e+02   3.8702581e+01   3.2985082e+02   1.3502794e+01   2.0452645e+02   5.2259174e+01   4.1520129e+02  -2.7722323e+00   1.0518082e+02   6.2096394e+01   2.2899082e+02  -1.3478406e+01   3.0994129e+02   1.9790503e+01   2.0313082e+02  -5.6409606e+01   3.2418516e+02   1.4215510e+01   3.0112581e+02   1.5418000e+01   2.2929806e+02   6.3648645e+00   2.5150419e+02  -6.9506581e+00   4.6838065e+01   3.0958581e+00   3.3962677e+02   5.8017935e+00   2.9648000e+02   7.4770839e+00   1.8742129e+02   1.8058555e+01   4.0519194e+02  -2.1080194e+01   2.3653032e+02  -3.0814581e+00   4.3858452e+02  -1.6125148e+01   2.3513082e+02  -6.2596062e+00   4.1270290e+02  -3.2397806e+00   4.1802129e+02  -1.1002348e+01   1.8518082e+02  -8.0236062e+00   4.2328082e+02   3.2978394e+01   2.6702419e+02  -3.4267742e+00   2.3592452e+02   1.3053120e+02   2.9137082e+02   1.0861194e+01   3.0044548e+02   1.5701458e+01   1.7874129e+02   1.1208457e+02   3.3719355e+02  -3.3809677e+00   3.0733323e+02   1.3806245e+01   3.7618082e+02   2.0386394e+01   4.0649839e+02  -3.2192258e+00   1.4937082e+02   1.2313119e+02   2.4323082e+02  -8.1876062e+00   4.0672903e+02   2.2103613e+01   3.4842082e+02   4.4397194e+01   2.9470258e+02   1.4911213e+01   4.8197581e+02  -1.7061290e+00   2.9023000e+02   5.6006323e+00   4.5801645e+02   1.7494490e+01   2.1002323e+02   1.5990427e+02   1.1499082e+02  -3.4888406e+01   4.1613082e+02   2.5800394e+01   4.8899082e+02   4.4001594e+01   3.1705935e+02  -7.1087742e-01   1.3617097e+02   1.6832568e+02   4.0415645e+02  -8.1934839e+00   1.3140710e+02   2.0095195e+02   4.0618082e+02   3.8586394e+01   2.4551065e+02   1.6064173e+02   4.1730032e+02   1.9899845e+01   1.8009226e+02   6.1123265e+01   4.0070082e+02   4.6454794e+01   3.6013082e+02   4.5930394e+01   6.9114065e+02  -9.3351226e+00   3.1613082e+02  -4.2596062e+00   2.9541548e+02   1.4594826e+01   1.3970082e+02   1.1994479e+02   6.0804258e+02   2.4902077e+01   1.2608082e+02  -2.4675606e+01   4.5729226e+02  -2.2130581e+00   4.3948548e+02   5.2589032e+00   3.9616323e+02  -8.9408000e+00   3.5658774e+02   6.6845935e+00   2.7081032e+02   2.2991626e+01   2.7366082e+02  -5.9620062e+00   3.1108387e+02   4.3074839e+00   3.5682161e+02   1.0650077e+01   7.6514194e+01  -1.4188232e+01   3.8804082e+02   2.4847594e+01   3.4917806e+02  -6.1065032e+00   3.6345097e+02   1.8483600e+01   1.4313082e+02  -3.3419606e+01   3.6043935e+02   1.8917110e+01   1.5196452e+02   1.5538897e+02   3.3470082e+02  -1.2075206e+01   2.7661082e+02  -1.9578006e+01   1.8180082e+02   7.8346794e+01   3.2522484e+02   9.1707226e+00   3.5916194e+02   1.1057690e+01   2.8901645e+02  -1.1661639e+01   4.3903097e+02   1.4795265e+01   3.5628082e+02  -3.9521606e+01   2.9729000e+02   1.9273897e+01   2.8469871e+02   5.4795871e+00   2.3275903e+02  -5.2562065e+00   2.1186387e+02   1.6415355e+00   2.3745968e+02  -8.6251613e+00   2.4776968e+02  -1.1078671e+01   8.7311935e+01   6.8569239e+01
   4.2395000e+02  -1.4124387e+01   4.5152000e+02   1.3117755e+01   3.8515097e+02  -8.1861110e+01   3.7331129e+02  -2.7010710e+01   4.3759516e+02   2.5746452e+00   2.7109935e+02  -7.0385935e+00   3.6237082e+02   2.4561194e+01   4.1222419e+02  -1.7320839e+01   4.4580710e+02  -2.1528439e+01   3.8300581e+02   1.2615665e+01   3.4442082e+02  -6.7128062e+00   3.7587548e+02   1.6721674e+02   3.9431355e+02  -2.4211535e+01   5.0625839e+02   6.0481290e-01   3.2191419e+02   1.5076815e+02   5.0548258e+02   1.7182361e+01   3.3862742e+02   3.6830323e+00   3.5892710e+02   1.2006710e+00   1.6756082e+02  -1.7374006e+01   4.5126645e+02  -3.5535742e+00   3.1556806e+02  -4.3797703e+01   1.8913082e+02   1.3733039e+02   1.4839806e+02  -1.6205548e+00   2.9291452e+02   8.2013548e+00   2.3797613e+02   2.0025548e+00   2.4094387e+02  -3.1274865e+01   2.2556082e+02  -3.0394006e+01   2.7910355e+02  -2.7777961e+01   3.0602194e+02  -1.6538529e+01   2.3001645e+02   3.0851355e+00   1.9650452e+02  -1.2142619e+01   2.8190774e+02  -3.0036129e-01   1.7871000e+02  -2.4072284e+01   7.1229355e+01   8.9856813e+01   2.5034419e+02  -1.6939871e+00   3.9269806e+02   3.2970606e+01   4.1156082e+02   1.3675994e+01   3.9759742e+02   1.6530916e+01   2.7951082e+02   1.3379994e+01   2.8314419e+02  -1.9210890e+01   3.7056082e+02   1.3335994e+01   2.0156082e+02  -2.2574006e+01   2.9525258e+02   5.2707213e+01   4.7558082e+02   5.4064394e+01   2.3139774e+02  -2.3850452e+00   6.0647097e+01   7.0623716e+01   2.9582581e+02   7.8345806e+00   3.4880082e+02   2.4936794e+01   2.3121097e+02   1.5169506e+02   3.9299742e+02  -3.2753548e-01   4.4631194e+02   1.6779150e+02   4.5202194e+02   1.3537277e+01   2.6456194e+02   1.2356658e+01   3.2032082e+02   6.3925194e+01   4.0457000e+02   1.0731497e+01   2.9668903e+02   1.5958426e+01   3.8385419e+02   1.6670697e+01   3.7172161e+02   2.8859368e+01   5.5212258e+02   1.3031484e+01   2.5452452e+02   4.5267484e+00   4.4413082e+02   1.9640394e+01   1.9689082e+02   3.1795938e+00   3.3264871e+02   2.7927458e+01   4.2494484e+02   2.1893768e+01   2.5256581e+02   1.1403538e+02   4.1818097e+02   2.3222942e+01   4.0350000e+02  -7.1632258e+00   2.7315903e+02   2.4796955e+01   2.3311742e+02   5.9218968e+00   3.2020710e+02   1.6126335e+01   3.4723082e+02   4.6532394e+01   3.4760645e+02   1.1872129e+01   6.7523903e+02   2.5161200e+01   1.9556082e+02  -6.1340062e+00   4.2231935e+02   1.2845419e+01   4.5004516e+02  -9.3936129e+00   3.1281548e+02   2.3302181e+01   3.1123082e+02   2.1323938e+00   1.9066645e+02   3.6007974e+01   4.0173129e+02   1.7515368e+01   9.9990820e+01   8.2741594e+01   2.8051082e+02  -1.1270006e+01   3.4822129e+02   2.2388103e+01   2.0456082e+02  -5.9244006e+01   3.1780516e+02   1.9159097e+00   2.9079581e+02  -3.3256000e+00   2.2387806e+02   5.5584645e+00   2.6411419e+02  -2.4794581e+00   7.6878065e+01  -9.5473419e+00   3.2253677e+02  -3.0210065e+00   3.0524000e+02   6.6362839e+00   1.9794129e+02  -3.9730452e+00   3.4228194e+02  -1.1857394e+01   2.1614032e+02  -5.9702581e+00   4.3108452e+02  -2.1585148e+01   2.1456082e+02   9.1599379e-01   4.1084290e+02  -5.1309806e+00   4.1207129e+02  -3.0666348e+01   1.7323082e+02  -2.8397606e+01   3.7151082e+02  -6.5000062e+00   2.5326419e+02   7.2040258e+00   2.5464452e+02   1.3684360e+02   2.6680082e+02   7.4967938e+00   3.1518548e+02   1.2842258e+01   1.7736129e+02   7.7484968e+01   3.7505355e+02  -7.0697677e+00   2.8876323e+02  -5.4681548e+00   3.4785082e+02   8.5827938e+00   3.5743839e+02   1.6525574e+01   1.1994082e+02   7.9335594e+01   2.0180082e+02  -1.1973206e+01   3.2386903e+02   3.2542413e+01   3.6408082e+02   3.1284394e+01   2.7627258e+02   3.0865613e+01   4.3707581e+02   9.3658710e+00   2.5709000e+02  -2.4988168e+01   4.7244645e+02   4.1900903e+00   2.2326323e+02   1.4141507e+02   6.4230820e+01  -4.4627606e+01   3.9555082e+02   2.4136794e+01   5.1823082e+02   3.9952394e+01   3.2281935e+02  -2.0981677e+01   1.5407097e+02   1.7954368e+02   4.8253645e+02  -1.2513884e+01   1.0840710e+02   2.3951195e+02   3.8770082e+02   2.1444794e+01   2.1241065e+02   1.1304973e+02   4.7883032e+02  -1.4832555e+01   1.9490226e+02   1.0341846e+02   4.1008082e+02   3.7364394e+01   4.0723082e+02   5.2542394e+01   7.1338065e+02  -1.9164323e+01   2.9708082e+02   1.6443938e+00   3.2903548e+02  -1.7714774e+01   1.5637082e+02   1.0204119e+02   5.9078258e+02  -1.1927123e+01   9.8510820e+01   6.6999379e-01   4.5872226e+02  -7.7074581e+00   5.0929548e+02  -3.0705897e+01   3.7397323e+02  -6.8356000e+00   3.1730774e+02  -1.9313006e+01   2.3238032e+02  -3.2239742e+00   2.0089082e+02  -2.4900406e+01   3.3417387e+02  -2.5639716e+01   3.3762161e+02  -9.1039226e+00   3.6741419e+02   8.9597677e+00   3.7770082e+02   2.7434794e+01   2.9484806e+02   5.0998968e+00   3.9292097e+02   1.5746000e+01   1.4651082e+02  -5.5450006e+01   3.5833935e+02  -5.8648903e+00   1.6091452e+02   1.9019297e+02   3.5404082e+02  -2.5582406e+01   2.3547082e+02  -2.4756806e+01   2.1818082e+02   1.1885639e+02   2.9503484e+02  -1.3794077e+01   3.3364194e+02  -9.0607097e+00   2.8073645e+02   7.4807613e+00   4.6122097e+02  -9.5499355e+00   3.3789082e+02  -6.6240406e+01   3.1967000e+02   8.4834968e+00   2.6126871e+02  -1.2746013e+01   2.0675903e+02   2.2037935e+00   2.0038387e+02  -2.2300065e+01   2.1793968e+02  -2.1493561e+01   2.1886968e+02   2.5633290e+00   7.3881935e+01   1.0540364e+02
   4.3086000e+02  -2.0447187e+01   3.9933000e+02  -1.1757045e+01   3.1548097e+02  -7.8427510e+01   4.5531129e+02  -1.6710710e+01   4.4093516e+02   2.6374452e+00   2.7899935e+02   7.3794065e+00   3.8361082e+02   1.7341994e+01   4.1350419e+02   9.6767613e+00   4.4994710e+02  -1.3009639e+01   3.7019581e+02  -1.4979535e+01   3.5480082e+02   1.7026794e+01   3.5977548e+02   1.2631474e+02   4.7427355e+02  -1.4183355e+00   4.4572839e+02  -7.5527871e+00   2.7529419e+02   8.8497755e+01   4.5896258e+02   7.5239613e+00   3.9396742e+02   4.6858323e+00   3.4292710e+02  -5.2293290e+00   1.7332082e+02  -6.6448062e+00   4.4168645e+02   1.7928258e+00   3.8704806e+02  -8.6426103e+01   1.8513082e+02   1.0989039e+02   1.6020806e+02   1.9046452e+00   2.9263452e+02  -9.1562452e+00   2.5983613e+02  -2.8862452e+00   1.9744387e+02  -2.1848645e+00   2.9218082e+02  -3.7633606e+01   2.7329355e+02  -1.5031613e+00   3.1140194e+02  -1.8638929e+01   2.8592645e+02  -4.7766452e-01   1.8136452e+02  -1.9691419e+01   3.1143774e+02   9.6172387e+00   2.0457000e+02  -2.5210839e+00   7.4799355e+01   1.1161121e+02   2.1906419e+02   1.7288413e+01   3.5460806e+02   1.0927806e+01   4.0451082e+02   1.6719994e+01   4.6740742e+02   1.3706116e+01   2.3494082e+02   1.6655938e+00   2.4738419e+02   7.4099097e+00   3.0337082e+02   1.5141194e+01   2.3161082e+02  -3.1358006e+01   3.2601258e+02   3.7296413e+01   5.1203082e+02   5.0498394e+01   2.6187774e+02   1.0176555e+01   7.3067097e+01   6.0250116e+01   3.8787581e+02   3.4610581e+01   3.8894082e+02   2.4105594e+01   2.6897097e+02   1.5667426e+02   4.1056742e+02   3.0686865e+01   4.1812194e+02   1.4185670e+02   3.9554194e+02   9.1956774e+00   2.8951194e+02   5.7406581e+00   3.7308082e+02   4.2424394e+01   3.8752000e+02   1.2905497e+01   2.8947903e+02  -6.8347742e+00   4.5481419e+02   2.5513897e+01   3.6096161e+02   2.2960168e+01   5.0593258e+02   1.9826684e+01   2.2314452e+02  -1.1012852e+01   4.3580082e+02   4.1736794e+01   2.1894082e+02   1.2655594e+01   2.8407871e+02   3.1523058e+01   4.3194484e+02  -1.2462323e+00   2.6560581e+02   5.4562181e+01   3.6661097e+02   3.3485419e+00   4.0321000e+02  -1.0140026e+01   2.4834903e+02   3.3351755e+01   2.3388742e+02   1.4100297e+01   2.8082710e+02   3.0867355e+00   3.6037082e+02   2.8771194e+01   3.2089645e+02   3.2098929e+01   6.0885903e+02   1.3911600e+01   2.4723082e+02  -3.5076062e+00   3.5583935e+02   2.2023819e+01   4.4025516e+02   2.1339587e+01   3.4543548e+02   2.7452581e+01   3.6870082e+02   1.8724794e+01   1.7338645e+02   6.6320374e+01   2.8978129e+02   3.1151368e+01   1.0956082e+02   9.2835994e+01   3.3675082e+02  -2.2009206e+01   3.7265129e+02  -4.7062968e+00   2.1728082e+02  -2.5641606e+01   2.8523516e+02   5.6715097e+00   2.5455581e+02   2.0993600e+01   3.2263806e+02   2.0997665e+01   2.6911419e+02   1.7790542e+01   7.4258065e+01  -9.0977419e+00   3.2139677e+02   8.0301935e+00   3.0662000e+02   1.0095884e+01   2.0385129e+02  -3.3458452e+00   3.6723194e+02   1.8166065e+00   2.3148032e+02   5.7525419e+00   4.7002452e+02   2.9359652e+01   2.2085082e+02   5.0327938e+00   3.7955290e+02   9.2722194e+00   4.2645129e+02   2.1332516e+00   1.9418082e+02   2.9263938e+00   4.2056082e+02   3.7005994e+01   2.7078419e+02  -3.0575742e+00   2.7464452e+02   1.6309360e+02   2.5985082e+02  -4.0872062e+00   3.7976548e+02   6.5158581e+00   1.7431129e+02   9.1918968e+01   4.0795355e+02   7.4882323e+00   3.0405323e+02   6.3864516e-01   4.0125082e+02   1.1640794e+01   3.8243839e+02   2.2705574e+01   1.6299082e+02   8.2081594e+01   2.3104082e+02  -2.1782406e+01   3.4924903e+02   2.1320129e+00   3.7066082e+02   5.3997994e+01   2.8237258e+02   2.9847613e+01   3.9221581e+02  -1.5995329e+01   2.6814000e+02   1.2407832e+01   4.4382645e+02   1.6439690e+01   2.0197323e+02   1.0916827e+02   9.9610820e+01  -4.2038006e+01   4.2550082e+02   1.8900794e+01   5.0685082e+02   4.1242794e+01   3.1034935e+02   4.0159226e+00   1.6117097e+02   2.3677568e+02   4.7601645e+02  -1.8562284e+01   1.0664710e+02   2.0946275e+02   4.1470082e+02   5.2094794e+01   2.1632065e+02   1.2683693e+02   4.5683032e+02   1.7457445e+01   1.7281226e+02   7.2755665e+01   3.7870082e+02   1.9824794e+01   3.7947082e+02   4.8343194e+01   7.0395065e+02   9.4900774e+00   3.1380082e+02   2.1166794e+01   3.6146548e+02  -1.0169174e+01   1.3166082e+02   1.3106799e+02   6.2357258e+02   1.1289677e+01   1.2042082e+02  -4.4172806e+01   5.0053226e+02  -1.2422581e+00   4.9273548e+02   1.8808903e+01   4.2773323e+02  -1.8640000e-01   3.3235774e+02  -3.8070065e+00   2.8119032e+02   2.2351226e+01   2.4289082e+02  -1.7640406e+01   3.4355387e+02  -1.4440116e+01   3.3305161e+02  -7.4483226e+00   3.5903419e+02   8.1601677e+00   4.0789082e+02  -2.4104062e+00   3.2341806e+02  -1.4257032e+00   3.8411097e+02   1.2350800e+01   1.4275082e+02  -1.5009206e+01   3.7895935e+02   2.3855097e+00   1.7633452e+02   1.6327937e+02   3.4304082e+02  -5.1324062e+00   2.1623082e+02  -1.5747606e+01   2.0099082e+02   9.3041594e+01   2.8698484e+02  -1.2200077e+01   3.5327194e+02   1.5788890e+01   3.0263645e+02  -1.0461239e+01   4.8436097e+02  -8.0711355e+00   3.0461082e+02  -4.4438006e+01   2.9872000e+02   4.0194968e+00   3.0002871e+02  -1.5316813e+01   2.2428903e+02  -1.4860645e-01   2.4971387e+02  -2.9916465e+01   2.4750968e+02  -1.2809161e+01   2.6743968e+02   8.7277290e+00   4.6501935e+01   7.7124039e+01
   4.9286000e+02  -8.2171871e+00   4.0042000e+02  -1.0934245e+01   3.0177097e+02  -5.4290710e+01   4.2931129e+02  -1.2960710e+01   4.1707516e+02  -5.7437548e+00   2.8871935e+02   1.2931806e+01   3.6832082e+02   1.5235194e+01   3.9293419e+02  -2.4587639e+01   4.5532710e+02  -6.8200387e+00   4.0343581e+02  -1.6728735e+01   3.8594082e+02   5.8255938e+00   3.3558548e+02   1.6834994e+02   4.5898355e+02  -1.6335135e+01   4.7430839e+02  -5.4191871e+00   3.0515419e+02   1.5396895e+02   4.9896258e+02   1.2703961e+01   4.0791742e+02   1.6859832e+01   3.1854710e+02   1.1721071e+01   1.5304082e+02  -6.1624062e+00   3.6042645e+02  -8.8563742e+00   3.7437806e+02  -7.4032503e+01   1.8156082e+02   1.4659599e+02   1.7906806e+02  -1.9644155e+01   2.7463452e+02   1.3183755e+01   2.5321613e+02  -1.4066452e+00   2.0844387e+02  -1.5734865e+01   2.9066082e+02  -2.9792006e+01   3.1434355e+02  -2.6877161e+01   3.5493194e+02  -2.7913290e+00   2.4878645e+02  -1.9366465e+01   1.8117452e+02   1.6537806e+00   3.1576774e+02  -9.8691613e+00   1.7799000e+02  -2.2014684e+01   7.3139355e+01   8.9124013e+01   2.4853419e+02  -1.0191871e+00   3.5098806e+02   2.6697406e+01   3.6656082e+02   1.1845994e+01   4.5654742e+02  -1.1475084e+01   2.5089082e+02   9.7195938e+00   2.7905419e+02   1.6786310e+01   3.0561082e+02   5.8219938e+00   2.6404082e+02  -8.3324062e+00   3.5072258e+02   2.3319613e+01   4.7358082e+02   2.6743938e+00   2.4220774e+02   1.9401548e+00   6.5687097e+01   5.7360516e+01   3.6987581e+02   1.7570581e+01   3.9175082e+02   3.2400794e+01   2.5892097e+02   1.5366826e+02   3.7323742e+02   1.3723265e+01   3.9817194e+02   1.5521270e+02   4.1049194e+02  -2.8032258e-01   2.9175194e+02  -6.9085419e+00   3.2651082e+02   4.3389994e+01   3.9095000e+02   1.3821097e+01   3.1205903e+02  -1.6011174e+01   3.4409419e+02   9.9414968e+00   3.5210161e+02   3.6948968e+01   5.3369258e+02   5.7458839e+00   1.8290452e+02   1.8306348e+01   3.8175082e+02   2.3540794e+01   1.9142082e+02  -1.8382806e+01   2.9569871e+02   2.3453458e+01   3.7851484e+02   1.7348168e+01   2.5646581e+02   7.4913381e+01   4.0942097e+02   5.4437419e+00   3.6602000e+02  -2.1124826e+01   2.8339903e+02   9.8277548e+00   2.2826742e+02   3.4998968e+00   3.3558710e+02   2.7365935e+01   3.0966082e+02   3.4537994e+01   3.3979645e+02   1.3636929e+01   5.8210903e+02   3.3111600e+01   2.1542082e+02  -6.3428062e+00   3.4059935e+02   1.9723019e+01   4.1410516e+02   1.4641587e+01   3.3348548e+02   1.7928581e+01   3.4937082e+02  -4.8880621e-01   7.3666452e+01   1.9422797e+02   2.9857129e+02   1.3078168e+01   1.1575082e+02   4.8580794e+01   3.2051082e+02  -2.6090006e+01   3.3361129e+02   4.0869032e+00   1.6870082e+02  -4.5705206e+01   2.6547516e+02  -2.5176903e+00   2.3588581e+02  -4.6528000e+00   2.7220806e+02   1.5222065e+01   2.3916419e+02  -4.3434581e+00   6.3408065e+01  -7.1797419e+00   3.2967677e+02   7.9377935e+00   2.8339000e+02  -3.7057161e+00   1.8827129e+02   9.0055484e-01   3.5333194e+02   1.5986065e+00   2.3838032e+02   9.1005419e+00   4.0514452e+02   5.9200516e+00   1.9908082e+02  -8.6156062e+00   4.1298290e+02  -1.1162181e+01   4.0040129e+02   1.3837252e+01   1.9485082e+02  -1.8747206e+01   3.6775082e+02   1.7700794e+01   2.4407419e+02  -7.8077419e-01   2.5435452e+02   1.4795680e+02   2.8261082e+02   5.2819938e+00   3.8213548e+02  -6.8837419e+00   1.8617129e+02   6.3870168e+01   2.8928355e+02  -2.0258168e+01   2.9986323e+02   1.5453845e+01   3.8378082e+02   3.4108394e+01   3.9484839e+02   3.8062774e+01   1.4780082e+02   8.9776794e+01   2.4247082e+02   1.0683194e+01   4.1958903e+02   1.4404813e+01   3.8470082e+02   3.9204794e+01   3.2237258e+02   2.6507613e+01   3.6397581e+02   1.6493871e+01   2.8461000e+02   8.2402323e+00   4.5949645e+02   9.3260903e+00   2.0117323e+02   1.4490227e+02   1.1232082e+02  -5.0434806e+01   4.1344082e+02  -1.9440621e-01   4.5137082e+02   2.4871194e+01   3.0624935e+02  -1.4656077e+01   1.5742097e+02   2.1942568e+02   4.2563645e+02  -1.0011884e+01   1.1121710e+02   2.0475715e+02   3.8023082e+02   5.8892394e+01   2.4199065e+02   1.0192333e+02   4.4035032e+02   2.5585845e+01   1.9990226e+02   1.0072846e+02   4.1508082e+02   3.5254394e+01   4.1485082e+02   3.4982794e+01   6.4604065e+02  -1.8157123e+01   3.3913082e+02  -6.7696062e+00   3.5713548e+02   4.5072258e+00   1.3685082e+02   1.0679279e+02   6.0726258e+02   1.0594477e+01   1.0266082e+02  -3.3902006e+01   4.7063226e+02   2.1997419e+00   4.2292548e+02   2.2143703e+01   3.8388323e+02  -1.5058400e+01   3.6730774e+02  -1.5173006e+01   2.8071032e+02   8.8196258e+00   2.2761082e+02  -2.2368006e+01   3.5236387e+02   5.4750839e+00   3.3010161e+02   6.8776774e+00   3.4037419e+02  -8.0170323e+00   3.2328082e+02   2.5448394e+01   2.7984806e+02   7.9598968e+00   3.6692097e+02  -1.5794000e+01   1.2632082e+02  -3.2264806e+01   3.8790935e+02   1.0529510e+01   1.5175452e+02   1.9450577e+02   3.0837082e+02  -2.4688806e+01   2.2408082e+02  -6.8456062e+00   1.9575082e+02   9.2040794e+01   2.9189484e+02   9.6471226e+00   3.3832194e+02   3.6874890e+01   2.6649645e+02   1.1289961e+01   5.1093097e+02  -1.0676735e+01   3.2189082e+02  -4.7050406e+01   3.1320000e+02  -2.4289032e+00   2.6173871e+02  -9.6836129e+00   2.0308903e+02   1.7117394e+01   2.0995387e+02   6.9843355e+00   2.3636968e+02  -2.1677961e+01   2.9490968e+02  -3.7987097e-01   6.4651935e+01   9.2192039e+01
   4.6567000e+02   2.9678013e+01   4.3766000e+02  -7.6734452e+00   2.9891097e+02  -5.6201910e+01   4.4445129e+02  -2.1719097e+00   4.1521516e+02  -8.4449548e+00   2.7390935e+02   6.2166065e+00   3.6608082e+02   1.6834394e+01   4.1093419e+02   1.2162361e+01   3.8546710e+02  -5.8912387e+00   4.0414581e+02  -7.8355355e+00   4.2089082e+02   3.6259594e+01   3.5763548e+02   1.1615594e+02   4.0165355e+02  -2.2608735e+01   4.8792839e+02   1.6921213e+01   2.8744419e+02   1.3009575e+02   4.5748258e+02   3.3542361e+01   3.4391742e+02  -1.6640168e+01   3.3149710e+02   7.6350710e+00   1.9837082e+02  -6.9388062e+00   4.2474645e+02  -1.1901974e+01   3.5804806e+02  -6.0196103e+01   1.9980082e+02   1.2799679e+02   1.4678806e+02  -1.4017548e+00   2.7963452e+02  -3.5962452e+00   2.8540613e+02  -6.0318452e+00   2.2616387e+02  -2.9422465e+01   2.6818082e+02  -2.1183606e+01   3.0120355e+02   8.6040387e+00   3.2621194e+02  -1.8203729e+01   2.0444645e+02  -7.6692645e+00   1.9917452e+02  -1.4266219e+01   3.0038774e+02  -2.2828761e+01   2.2619000e+02  -2.9200684e+01   9.5369355e+01   9.9925613e+01   2.9958419e+02   2.5176813e+01   3.7722806e+02   1.8168206e+01   3.2694082e+02   5.6855938e+00   4.5607742e+02   1.2132516e+01   2.7389082e+02  -1.2830406e+01   3.1171419e+02  -1.2064903e+00   3.3551082e+02   2.6189994e+01   2.2370082e+02  -2.1245206e+01   3.4853258e+02   3.1634813e+01   4.1213082e+02   2.7640394e+01   2.1425774e+02   8.5061548e+00   5.4217097e+01   4.5898116e+01   3.3534581e+02   2.5672981e+01   3.8661082e+02   3.9191994e+01   2.4773097e+02   1.5304346e+02   3.9828742e+02   1.1389265e+01   3.7983194e+02   1.6024990e+02   4.2773194e+02   7.7604774e+00   2.7061194e+02   2.0022658e+01   3.7042082e+02   4.3967194e+01   3.4590000e+02   2.4705097e+01   2.7231903e+02   2.7480258e+00   3.3585419e+02   9.9806968e+00   3.3658161e+02   2.4620568e+01   5.4308258e+02   3.2234684e+01   2.2795452e+02   1.4512348e+01   4.5261082e+02   7.9619938e+00   1.7251082e+02  -2.2150006e+01   2.8345871e+02   3.3432658e+01   3.4983484e+02   1.1162568e+01   2.6399581e+02   3.9640981e+01   3.9499097e+02   7.4081419e+00   3.9440000e+02  -2.0915226e+01   2.9601903e+02   3.1388155e+01   2.1802742e+02  -2.0110903e+01   3.2086710e+02   2.7835355e+00   3.1256082e+02   2.2075994e+01   3.4455645e+02   7.7861290e+00   6.1923903e+02  -3.6688000e+00   2.0189082e+02  -2.5030406e+01   4.0188935e+02   3.9819819e+01   4.4936516e+02   3.7190787e+01   3.4919548e+02   5.9621781e+01   3.2299082e+02   1.1381594e+01   1.0109645e+02   1.6639357e+02   3.1183129e+02  -4.0326323e+00   1.1437082e+02   3.7971194e+01   3.2185082e+02  -1.0472062e+00   3.1965129e+02   1.6203703e+01   1.7966082e+02  -4.3822006e+01   2.7052516e+02   8.7983097e+00   2.7603581e+02   1.0185200e+01   2.8958806e+02   7.2116645e+00   2.5107419e+02  -1.0156258e+01   5.9118065e+01   8.1634581e+00   3.0681677e+02   1.2236594e+01   2.6610000e+02  -1.9042516e+01   2.0056129e+02  -4.1826452e+00   3.9433194e+02  -1.3831394e+01   2.4662032e+02   1.5831342e+01   3.7396452e+02   2.2984452e+01   2.3832082e+02  -7.0848062e+00   4.0555290e+02  -5.4677806e+00   4.4150129e+02   3.8292516e+00   1.9194082e+02  -2.1514406e+01   4.0466082e+02   2.6467994e+01   2.4988419e+02  -2.5675574e+01   2.3516452e+02   1.6635200e+02   2.8813082e+02   9.4603938e+00   3.6786548e+02   3.3078581e+00   1.8079129e+02   8.5400568e+01   2.8919355e+02   2.5839032e+01   3.0505323e+02   6.1286452e+00   3.3825082e+02  -4.3192062e+00   3.6843839e+02   3.8255742e+00   1.4794082e+02   7.3435594e+01   2.2318082e+02  -7.2536062e+00   3.9491903e+02   3.7708413e+01   3.9132082e+02   2.5155194e+01   3.0289258e+02   3.6686013e+01   4.5083581e+02  -1.6492903e-01   2.7538000e+02   1.6068632e+01   4.3949645e+02  -6.6039097e+00   2.1964323e+02   1.5032467e+02   2.1313082e+02  -4.2349606e+01   4.0713082e+02   1.2520394e+01   4.7494082e+02   2.8555594e+01   3.3301935e+02  -1.6417677e+01   1.4067097e+02   1.9411568e+02   4.5868645e+02  -3.3158839e+00   1.2307710e+02   2.1185835e+02   3.8180082e+02   4.3246794e+01   2.1370065e+02   1.4051653e+02   4.3716032e+02  -9.4489548e+00   1.7643226e+02   8.5706065e+01   4.0961082e+02   3.5741994e+01   3.9151082e+02   4.1609994e+01   7.2333065e+02  -4.4032258e-01   3.5156082e+02   1.2615994e+01   3.5336548e+02  -7.0911742e+00   1.2789082e+02   1.2088959e+02   6.1794258e+02  -8.4199226e+00   1.1004082e+02  -2.5152406e+01   4.7396226e+02   9.4533419e+00   4.9917548e+02  -1.0836297e+01   3.7440323e+02  -8.7000000e-01   2.5577774e+02   5.0939355e-01   2.6657032e+02   7.7608258e+00   1.7261082e+02  -2.9180062e+00   3.2479387e+02   8.4006839e+00   3.0905161e+02   1.0816774e+00   3.9370419e+02  -7.0434323e+00   3.4794082e+02   3.7655938e+00   3.5041806e+02   9.3642968e+00   3.4716097e+02  -1.4543200e+01   1.3847082e+02  -3.6616806e+01   3.8809935e+02  -8.5756903e+00   1.4133452e+02   2.5223937e+02   3.0542082e+02   6.8371938e+00   2.6594082e+02  -6.5744062e+00   2.0537082e+02   1.0679119e+02   3.4708484e+02   3.4719226e+00   3.1853194e+02   2.4148090e+01   3.0744645e+02   1.3939613e+00   5.1936097e+02   1.0458865e+01   3.7104082e+02  -4.6322406e+01   2.7491000e+02  -8.0757032e+00   2.7516871e+02  -2.7080129e+00   2.3380903e+02  -4.8702065e+00   2.3405387e+02  -1.1993665e+01   2.3083968e+02  -1.4185561e+01   2.6876968e+02   7.6213290e+00   7.4031935e+01   9.7871639e+01
   4.0867000e+02  -2.2419871e+00   4.0609000e+02  -1.0917845e+01   3.2329097e+02  -5.4152310e+01   4.3617129e+02  -1.7229510e+01   3.8040516e+02  -7.9501548e+00   2.8114935e+02  -1.3625935e+00   3.1723082e+02   1.2982394e+01   4.2355419e+02   4.4427613e+00   4.7337710e+02   1.0645961e+01   4.1071581e+02   1.0778865e+01   3.7961082e+02  -1.1148006e+01   3.8820548e+02   1.4156034e+02   3.8041355e+02  -8.6195355e+00   5.0949839e+02   2.8055613e+01   4.4686419e+02   8.9621548e+00   4.8534258e+02  -5.8264387e+00   3.8367742e+02  -1.1250968e+01   3.5997710e+02   1.8866710e+00   1.9923082e+02  -2.6676062e+00   4.2405645e+02  -2.4166774e+01   3.4389806e+02  -3.8834103e+01   1.4866082e+02   8.4227994e+01   1.8916806e+02  -1.7882155e+01   2.6444452e+02  -3.6210452e+00   2.8054613e+02  -1.1263045e+01   2.3466387e+02  -2.2602465e+01   3.2418082e+02  -1.8333606e+01   2.7624355e+02  -1.6599161e+01   3.4393194e+02  -2.7141329e+01   2.1625645e+02   4.2593548e-01   1.7479452e+02  -3.5958194e+00   3.2738774e+02   1.0681239e+01   1.6485000e+02  -1.1913484e+01   9.3419355e+01   1.1327161e+02   2.7063419e+02   1.5452813e+01   3.6041806e+02   1.8133006e+01   3.9742082e+02   9.1371938e+00   4.8240742e+02   6.4611613e-01   2.5523082e+02   2.1852394e+01   2.9290419e+02   2.0488310e+01   3.1628082e+02  -5.1816062e+00   2.3232082e+02  -3.6048062e+00   3.5934258e+02   5.8960013e+01   4.2893082e+02   3.5096394e+01   2.6206774e+02   1.0581355e+01   4.3257097e+01   6.5014916e+01   3.5834581e+02   4.6162981e+01   4.3999082e+02   2.3641594e+01   2.8611097e+02   1.6783306e+02   4.3128742e+02   2.5219265e+01   3.5769194e+02   1.5736110e+02   3.9997194e+02  -3.4887226e+00   2.4456194e+02  -2.8933419e+00   3.3751082e+02   5.4549994e+01   4.3038000e+02   1.8666697e+01   2.8836903e+02   2.7240258e+00   4.2004419e+02   1.7245497e+01   4.2634161e+02   1.9199768e+01   5.1193258e+02   2.3436684e+01   2.4218452e+02   1.6893948e+01   4.2608082e+02   3.5514394e+01   1.8528082e+02   5.1083938e+00   3.1379871e+02   1.7715458e+01   3.3473484e+02   2.9220568e+01   3.2441581e+02   5.6807381e+01   4.3132097e+02   2.1411742e+01   3.6155000e+02  -7.5772258e+00   2.9882903e+02   1.1553355e+01   2.3221742e+02   1.6803897e+01   2.9234710e+02   1.9065135e+01   3.1399082e+02   3.0861594e+01   3.3803645e+02   2.9257729e+01   5.6260903e+02   6.8616000e+00   2.6385082e+02   9.6827938e+00   3.6926935e+02   2.9759419e+01   4.7757516e+02   3.4823987e+01   4.0391548e+02   3.9964181e+01   3.5370082e+02   1.4784794e+01   1.9723645e+02   7.8412374e+01   2.8762129e+02  -1.0355832e+01   1.0604082e+02   5.6547594e+01   3.6447082e+02   9.0131938e+00   3.1318129e+02  -7.5186968e+00   2.0961082e+02  -3.1548006e+01   3.0280516e+02  -1.2784090e+01   3.1188581e+02   2.4572000e+00   3.0301806e+02   1.1372645e+00   2.2169419e+02   3.7241419e+00   6.4878065e+01  -4.6273419e+00   3.0553677e+02   4.8899355e-01   2.8762000e+02   8.0588387e-01   2.3418129e+02   1.3467755e+01   3.4585194e+02  -1.9529935e+00   1.4938032e+02  -6.8694581e+00   4.0864452e+02   8.8900516e+00   2.6037082e+02  -3.0888062e+00   3.9574290e+02   6.9770194e+00   3.8745129e+02  -9.2267484e+00   1.8370082e+02  -1.3335206e+01   4.1680082e+02   1.8166794e+01   2.3549419e+02  -2.0944374e+01   2.5873452e+02   1.5803640e+02   2.6670082e+02  -3.5452062e+00   3.2876548e+02   2.2258581e+00   1.8450129e+02   7.6293768e+01   4.4914355e+02   1.0853032e+01   3.2552323e+02   9.5910452e+00   3.7551082e+02   4.3039994e+01   3.6661839e+02  -3.6188258e+00   1.3218082e+02   6.7316394e+01   2.2566082e+02  -1.8832006e+01   4.2286903e+02  -3.5275871e+00   3.4594082e+02   3.2115594e+01   2.8875258e+02   2.3867213e+01   4.2154581e+02  -2.2017290e+00   2.6923000e+02   4.0406323e+00   4.7320645e+02  -2.2870710e+01   2.2807323e+02   1.3651027e+02   1.5680082e+02  -5.5613206e+01   4.1307082e+02   1.1155194e+01   4.4894082e+02   2.6875594e+01   3.4405935e+02  -1.3770877e+01   1.3932097e+02   1.9842368e+02   3.7930645e+02  -2.5015484e+01   1.0040710e+02   2.5629195e+02   3.5470082e+02   2.7984794e+01   2.1994065e+02   1.2439733e+02   4.5616032e+02   1.5131045e+01   2.1124226e+02   7.2631265e+01   4.4123082e+02   2.6922394e+01   3.9713082e+02   4.0203938e+00   6.4262065e+02  -2.5793523e+01   3.3594082e+02  -1.3794406e+01   3.4146548e+02  -1.0429174e+01   1.3737082e+02   1.5223119e+02   6.0078258e+02  -8.8712258e-01   8.9320820e+01  -1.8874806e+01   4.4539226e+02  -9.6910581e+00   5.1635548e+02  -1.9140697e+01   4.0545323e+02  -1.2140000e+00   2.9973774e+02   1.0925935e+00   2.6362032e+02   1.0868258e+00   2.0808082e+02  -1.6905606e+01   3.4889387e+02   3.6626839e+00   3.4124161e+02   3.2764774e+00   3.9675419e+02   9.9025677e+00   3.9942082e+02  -4.6428062e+00   3.1841806e+02  -8.6457032e+00   3.6835097e+02   1.6616000e+00   1.3247082e+02  -3.8046806e+01   3.7019935e+02   6.1863097e+00   1.2264452e+02   1.5320457e+02   3.1647082e+02  -2.0006806e+01   2.2442082e+02  -2.6642806e+01   1.9651082e+02   9.1019994e+01   2.8694484e+02   9.0931226e+00   3.0990194e+02  -9.0015097e+00   3.1087645e+02   5.6395613e+00   5.2222097e+02  -1.7809935e+01   3.6732082e+02  -5.2114806e+01   2.8634000e+02  -1.7040103e+01   2.7078871e+02  -1.7927613e+01   2.0680903e+02  -3.3020645e-01   1.9662387e+02  -1.9492645e+00   2.2002968e+02  -2.4660761e+01   2.6352968e+02  -9.3394710e+00   6.4361935e+01   1.0574524e+02
   4.5824000e+02   9.3241290e-01   3.9438000e+02   4.9789548e+00   3.5948097e+02  -6.4327510e+01   4.1112129e+02  -6.3155097e+00   3.7978516e+02   9.3894452e+00   3.1433935e+02  -2.1577935e+00   3.3589082e+02   8.1595938e+00   4.0541419e+02  -4.0560387e+00   4.1656710e+02  -4.0992387e+00   3.7881581e+02  -2.1669135e+01   3.8451082e+02   1.2079994e+01   3.2601548e+02   1.3372554e+02   3.7012355e+02  -1.7986335e+01   4.8325839e+02  -3.7051871e+00   4.3610419e+02   1.3029548e+00   4.4343258e+02  -4.8536387e+00   3.6200742e+02   4.9626323e+00   3.6935710e+02  -1.7053729e+01   1.5280082e+02  -1.5243206e+01   4.3568645e+02  -1.1777174e+01   3.6975806e+02  -5.8802903e+01   1.6080082e+02   1.2330679e+02   1.6744806e+02   1.0755445e+01   3.2839452e+02  -1.1547045e+01   2.7921613e+02  -1.6056645e+01   2.0933387e+02  -1.7416065e+01   3.1080082e+02  -3.4403206e+01   2.4162355e+02  -1.5869561e+01   3.3640194e+02  -1.9158929e+01   2.5087645e+02  -1.3533665e+01   1.7712452e+02  -2.2732219e+01   2.9800774e+02   1.2716387e+00   1.9199000e+02  -2.4744684e+01   6.4519355e+01   8.1963613e+01   2.8725419e+02   1.9263213e+01   3.8507806e+02   4.0630206e+01   4.3708082e+02   2.1254394e+01   4.1559742e+02   1.8950916e+01   2.6142082e+02  -1.9022806e+01   2.6724419e+02   2.2061110e+01   3.5989082e+02   1.2999594e+01   1.5918082e+02  -7.0836062e+00   2.7529258e+02   2.2964013e+01   4.6333082e+02   2.6944394e+01   2.2330774e+02   1.3072155e+01   5.7067097e+01   7.7480116e+01   3.8553581e+02   8.9377806e+00   3.7261082e+02   3.3311994e+01   2.5440097e+02   1.1512986e+02   4.0109742e+02   4.5684465e+01   3.6264194e+02   1.4210510e+02   3.4854194e+02   7.7156774e+00   2.7099194e+02   2.0822581e+00   3.8456082e+02   3.7935994e+01   3.8704000e+02   4.7538968e+00   2.5505903e+02   3.2708826e+01   3.8504419e+02   1.1235497e+01   3.6581161e+02   3.3812168e+01   5.2560258e+02   2.9583084e+01   2.5942452e+02   1.9664748e+01   4.4051082e+02   3.1309994e+01   2.0756082e+02   7.4759938e+00   3.0355871e+02   2.1684658e+01   4.4515484e+02  -1.3093032e+01   3.2660581e+02   4.6252181e+01   4.0499097e+02   2.8988142e+01   4.6807000e+02  -1.2388258e+00   2.8430903e+02  -2.3350452e+00   2.2745742e+02   7.2346968e+00   2.9724710e+02   6.3431355e+00   3.3451082e+02   1.7599994e+01   3.7689645e+02   1.3238929e+01   6.2185903e+02   1.2301600e+01   2.6075082e+02  -1.9969206e+01   3.8478935e+02   1.5327819e+01   4.4036516e+02   1.9540787e+01   3.4033548e+02   3.6950581e+01   3.2342082e+02   1.4487194e+01   2.1302645e+02   7.5719174e+01   3.0673129e+02   2.6353677e+00   1.0818082e+02   7.1946394e+01   3.1966082e+02  -2.0062006e+01   3.6146129e+02  -8.6109677e-01   2.2808082e+02  -4.6455606e+01   2.8895516e+02   1.3463910e+01   2.7260581e+02   2.4599600e+01   2.7587806e+02   3.2584645e+00   2.3854419e+02  -1.3838581e+00   7.0218065e+01   3.7054581e+00   3.0772677e+02   8.8379355e-01   2.3258000e+02  -1.3030916e+01   2.1432129e+02   5.4865548e+00   3.5828194e+02   2.4260645e-01   5.3480323e+01  -1.7957458e+01   4.2852452e+02   2.6119652e+01   2.3294082e+02  -1.6794406e+01   4.1898290e+02  -1.6218065e-01   4.2450129e+02  -8.6207484e+00   1.8566082e+02  -1.3922006e+01   4.1261082e+02   1.2881994e+01   1.9583419e+02   4.4184258e+00   2.4902452e+02   1.2352320e+02   2.9118082e+02  -8.6936062e+00   2.8218548e+02   1.2052258e+01   1.7850129e+02   1.2672377e+02   3.5371355e+02  -1.0272568e+01   2.7076323e+02   3.4161845e+01   3.6125082e+02   2.9580794e+01   3.8543839e+02   2.1645574e+01   1.3485082e+02   1.2257279e+02   2.4380082e+02   1.0476794e+01   4.0301903e+02   1.2060413e+01   3.7556082e+02   1.7845994e+01   3.1684258e+02   2.1330013e+01   4.8126581e+02  -1.0219329e+01   2.6600000e+02   8.1490323e+00   3.8701645e+02   6.1744903e+00   2.4512323e+02   1.3200627e+02   1.1170082e+02  -1.6905206e+01   4.5381082e+02   3.7995994e+01   4.5747082e+02   3.1483194e+01   3.5234935e+02  -8.2040774e+00   1.5652097e+02   1.9539768e+02   4.4001645e+02   1.2177161e+00   1.2126710e+02   2.1186315e+02   3.7713082e+02   4.0290394e+01   2.3470065e+02   1.3345653e+02   4.4983032e+02  -2.1725548e+00   2.0262226e+02   6.7470865e+01   4.1128082e+02   3.5458394e+01   4.1975082e+02   5.1070794e+01   7.0281065e+02  -1.0318723e+01   3.6066082e+02   1.0077994e+01   3.8898548e+02   1.0149226e+01   1.7556082e+02   9.5225994e+01   5.7926258e+02  -2.9555226e+00   1.1237082e+02  -9.2488062e+00   4.8786226e+02   1.3151342e+01   4.7454548e+02   2.1454103e+01   3.9797323e+02   1.1944000e+00   3.7720774e+02  -4.2950065e+00   2.9728032e+02  -1.0695974e+01   2.3028082e+02  -7.0616062e+00   3.4117387e+02  -7.2497161e+00   3.5743161e+02   5.2112774e+00   3.7427419e+02  -6.0090323e+00   4.2280082e+02   1.2106794e+01   3.1327806e+02   5.9054968e+00   3.7316097e+02   1.1896800e+01   1.2056082e+02  -3.0614006e+01   3.5543935e+02   2.4171097e+00   1.7059452e+02   1.7489857e+02   3.0480082e+02   8.9267938e+00   2.5889082e+02  -5.7804062e+00   2.0594082e+02   9.6795594e+01   3.0332484e+02  -1.6977277e+01   3.3437194e+02   2.9308903e+00   2.9777645e+02   7.9775613e+00   4.8250097e+02  -1.6872335e+01   3.1694082e+02  -5.1844406e+01   2.5377000e+02  -1.1774503e+01   2.8812871e+02  -3.7948129e+00   2.2175903e+02  -5.5262065e+00   2.0829387e+02  -2.5528645e+00   2.4969968e+02  -6.1743613e+00   2.6909968e+02   7.7849290e+00   5.4261935e+01   1.1045324e+02
   4.7719000e+02   3.3764129e+00   4.1799000e+02  -1.6579845e+01   3.4625097e+02  -8.3509110e+01   4.3536129e+02  -1.0544710e+01   3.7945516e+02   2.2584516e-01   3.0823935e+02  -3.3629794e+01   3.3913082e+02   2.2280394e+01   3.7260419e+02  -1.2671239e+01   3.7299710e+02  -3.1336387e+00   4.0547581e+02  -9.0419355e+00   3.5761082e+02   1.7131994e+01   3.2044548e+02   1.6194114e+02   3.9998355e+02  -3.2905135e+01   4.5544839e+02  -1.1480387e+01   4.3858419e+02  -1.6565445e+01   5.2667258e+02  -5.6283871e-01   3.0791742e+02   1.3983226e-01   3.3583710e+02  -2.2321290e+00   2.2047082e+02   5.8319379e-01   4.3695645e+02  -1.0038774e+01   3.6004806e+02  -4.6936103e+01   1.6347082e+02   1.3681319e+02   1.6935806e+02   5.4126452e+00   2.8968452e+02   2.5097548e+00   2.7383613e+02   4.6375484e-01   1.9399387e+02  -1.6408865e+01   2.6456082e+02  -3.3044006e+01   3.3362355e+02  -1.4799561e+01   3.3807194e+02   1.8974710e+00   2.3059645e+02  -1.3191265e+01   1.4750452e+02   3.2073806e+00   2.7176774e+02   9.2208387e+00   1.8076000e+02  -2.3896284e+01   8.1659355e+01   1.1497241e+02   2.7758419e+02   1.2896813e+01   3.7246806e+02   1.9169006e+01   3.7313082e+02   1.7750394e+01   4.2202742e+02   6.1465161e+00   2.6061082e+02   8.0819938e+00   2.7610419e+02   5.3523097e+00   3.3589082e+02   3.4959379e-01   1.9675082e+02  -1.1892062e+00   3.4939258e+02   3.7036013e+01   4.6108082e+02   2.9574394e+01   2.2463774e+02   9.5357548e+00   4.4977097e+01   7.5827316e+01   3.4277581e+02   1.5598581e+01   3.7428082e+02   1.6518394e+01   2.4245097e+02   1.5836586e+02   3.8828742e+02   2.2329265e+01   4.1617194e+02   1.7068270e+02   3.8544194e+02   5.8636774e+00   2.8432194e+02   1.7775858e+01   3.6089082e+02   5.0679594e+01   4.0099000e+02   3.5397897e+01   2.9942903e+02   7.3922581e-01   4.2881419e+02   9.0738968e+00   3.2158161e+02   2.7540568e+01   5.6131258e+02   2.1016284e+01   2.3395452e+02  -2.8276516e+00   4.4394082e+02   3.9655594e+01   2.3132082e+02  -1.3614806e+01   3.1921871e+02  -6.0481419e+00   4.7015484e+02   5.3696774e-01   3.2518581e+02   9.0857806e+00   4.3652097e+02   3.7995742e+01   4.0445000e+02  -1.2529226e+01   2.7334903e+02   1.0111755e+01   2.5230742e+02   2.3576697e+01   2.7891710e+02   4.6595355e+00   3.1423082e+02   1.2032394e+01   3.3565645e+02   1.6498129e+01   6.1673903e+02   1.8211200e+01   2.4008082e+02  -1.7175606e+01   3.7469935e+02   1.6375019e+01   4.6178516e+02   3.3247187e+01   3.6091548e+02   2.5264181e+01   3.4170082e+02   1.9747938e+00   1.9059645e+02   3.3873574e+01   3.8668129e+02   2.1349368e+01   1.0223082e+02   7.9852394e+01   2.9713082e+02  -5.8396062e+00   3.5342129e+02   8.8821032e+00   2.0704082e+02  -2.2442406e+01   3.0742516e+02   1.1316310e+01   2.7650581e+02  -1.3324000e+00   3.0096806e+02   1.6441265e+01   2.6216419e+02   2.2246542e+01   7.2788065e+01   1.4069858e+01   3.3339677e+02   9.7801935e+00   3.1434000e+02   1.2628284e+01   1.2480129e+02  -4.1618452e+00   3.1938194e+02   1.7544606e+01   2.1729032e+02  -7.7322581e+00   4.2871452e+02   2.9534452e+01   2.1166082e+02   4.7679938e+00   4.5231290e+02  -2.0928581e+01   4.1164129e+02   1.0748052e+01   1.7361082e+02  -2.9080062e+00   4.1523082e+02   3.8292394e+01   2.5554419e+02   4.4016258e+00   2.4797452e+02   1.7432720e+02   3.0242082e+02   5.2671938e+00   3.5602548e+02   6.3050581e+00   1.7689129e+02   1.1428257e+02   4.2576355e+02  -2.5416568e+01   3.0519323e+02   1.3167445e+01   4.1085082e+02   1.4072794e+01   3.4443839e+02   6.7455742e+00   1.4370082e+02   7.9534794e+01   2.4728082e+02   1.8148394e+01   4.0134903e+02   2.3864013e+01   3.8423082e+02   1.0812394e+01   2.8999258e+02   4.4048013e+01   4.7935581e+02  -1.5496529e+01   2.8666000e+02   1.8736232e+01   4.5472645e+02   2.3797690e+01   2.1921323e+02   1.3402907e+02   1.1018082e+02  -3.4213606e+01   4.4502082e+02   2.3391938e+00   4.5999082e+02   3.6661594e+01   2.8701935e+02  -1.5207677e+01   1.5352097e+02   1.9368768e+02   4.1692645e+02   2.6494916e+01   1.2597710e+02   2.1596635e+02   3.7008082e+02   4.5094394e+01   2.4613065e+02   1.4378213e+02   4.5535032e+02   2.4435845e+01   2.1629226e+02   6.8847265e+01   4.2413082e+02   3.5670394e+01   4.3099082e+02   3.1931594e+01   7.1795065e+02  -2.5009923e+01   3.1780082e+02  -1.5832062e+00   3.1451548e+02   4.9668258e+00   1.5461082e+02   1.3604199e+02   5.8631258e+02   1.0850477e+01   1.0628082e+02  -1.8611606e+01   5.3196226e+02  -3.1366581e+00   4.7010548e+02   2.4293032e+00   3.8888323e+02   2.4401600e+01   3.5092774e+02  -3.8260645e-01   2.5571032e+02   2.6696258e+00   2.0113082e+02  -1.7579606e+01   3.3032387e+02  -6.1417161e+00   3.6748161e+02  -1.2112723e+01   3.8684419e+02   8.8536774e-01   3.9837082e+02   1.7781194e+01   2.9822806e+02   1.4539497e+01   3.2730097e+02   7.0560000e-01   1.3566082e+02  -3.6542006e+01   3.6381935e+02   9.0267097e+00   1.6785452e+02   1.5890777e+02   2.7013082e+02  -1.6249606e+01   2.2428082e+02  -3.6716062e+00   1.9842082e+02   1.0724719e+02   3.3113484e+02   8.0779226e+00   3.6601194e+02   1.9879690e+01   2.8949645e+02  -1.3460039e+01   4.6589097e+02  -1.6353535e+01   3.4085082e+02  -4.4047206e+01   2.9581000e+02  -1.1137703e+01   2.7602871e+02  -2.2568129e+00   1.8694903e+02  -5.3614065e+00   1.8981387e+02   2.4955355e+00   2.5760968e+02  -1.7137161e+01   2.9138968e+02  -6.6682710e+00   6.7261935e+01   1.1117324e+02
   4.2100000e+02   1.2151613e+01   4.0871000e+02  -1.0317445e+01   3.0172097e+02  -5.8426710e+01   4.4674129e+02  -1.5455110e+01   4.3121516e+02  -1.0444955e+01   2.9590935e+02  -1.6339355e-01   3.7756082e+02   3.6585994e+01   3.9769419e+02   1.1601561e+01   4.3956710e+02  -5.8892387e+00   3.7790581e+02   1.4036645e+00   3.5928082e+02   1.3768394e+01   3.4444548e+02   1.4335114e+02   4.0665355e+02  -2.0718735e+01   4.5025839e+02   1.1894813e+01   4.3939419e+02   1.2319755e+01   4.4939258e+02  -1.5204387e+00   3.8115742e+02  -2.8093677e+00   3.8321710e+02  -1.6552529e+01   1.9028082e+02  -2.2291606e+01   4.5063645e+02  -8.2331742e+00   4.1818806e+02  -5.2867303e+01   1.8385082e+02   1.3665279e+02   1.7830806e+02  -1.0393355e+01   3.0639452e+02   5.9829548e+00   1.9054613e+02  -1.8633045e+01   1.9261387e+02  -2.7078465e+01   2.5556082e+02  -1.7554006e+01   3.0729355e+02  -2.2653161e+01   3.1269194e+02   2.7378710e+00   1.7344645e+02   3.2140735e+01   1.5979452e+02  -7.5858194e+00   2.7124774e+02  -5.2075613e+00   1.8466000e+02  -1.5208284e+01   8.9279355e+01   1.1260281e+02   2.7558419e+02   4.8168129e+00   3.5803806e+02   1.7603406e+01   3.5394082e+02   3.3995594e+01   4.4592742e+02   3.9945161e+00   2.2747082e+02   1.0923194e+01   3.2186419e+02   3.0881510e+01   2.8513082e+02   4.0303938e+00   2.3580082e+02  -1.5503206e+01   2.8010258e+02   4.0729213e+01   4.6008082e+02   3.6654394e+01   2.4154774e+02   3.5629548e+00   2.7647097e+01   6.9363716e+01   3.9620581e+02   5.3514181e+01   3.6975082e+02   3.9120794e+01   2.6435097e+02   1.1880386e+02   3.7761742e+02   1.4422865e+01   3.8579194e+02   1.6858310e+02   3.9273194e+02   1.8800477e+01   2.9084194e+02   2.2544258e+01   3.5218082e+02   2.1096394e+01   3.9590000e+02   1.4805097e+01   2.7826903e+02   9.4320258e+00   3.9595419e+02   1.8842697e+01   3.4058161e+02   2.5400568e+01   4.7760258e+02   3.2903084e+01   2.3023452e+02  -5.8100516e+00   4.2470082e+02   4.5954794e+01   2.1004082e+02   4.3675938e+00   3.3355871e+02   2.6234658e+01   4.1283484e+02  -6.6743226e-01   3.2570581e+02   1.3944181e+01   3.6032097e+02   1.5471742e+01   3.8250000e+02  -1.4832258e+00   2.4487903e+02   2.5249355e+01   2.2997742e+02   3.2230968e+00   3.0620710e+02   1.9196335e+01   3.4880082e+02   1.8696794e+01   3.3198645e+02   2.8831729e+01   6.4098903e+02  -1.4788000e+00   2.4832082e+02   6.4951938e+00   4.0731935e+02   4.4754194e+00   4.3215516e+02   2.9617587e+01   3.5457548e+02   2.1671381e+01   3.4237082e+02  -1.0358806e+01   2.1466645e+02   7.7657974e+01   3.0799129e+02   2.3534568e+01   1.3051082e+02   8.5589994e+01   3.1308082e+02   1.1984394e+01   3.0989129e+02  -5.1654968e+00   2.1832082e+02  -1.6054806e+01   2.7028516e+02   9.7509677e-02   2.5522581e+02  -3.7700000e+00   2.7506806e+02  -1.1916735e+01   2.8021419e+02  -3.0074581e+00   8.0978065e+01   7.0846581e+00   2.5796677e+02   3.2945935e+00   2.2696000e+02   9.7086839e+00   1.8956129e+02   9.9873548e+00   3.5457194e+02  -5.6505935e+00   2.2100032e+02   5.4094194e-01   4.0402452e+02   1.3449652e+01   2.2508082e+02   4.0243938e+00   4.1879290e+02   1.3893019e+01   4.1007129e+02  -8.2263484e+00   1.7180082e+02  -3.3332062e+00   3.5580082e+02   3.0566794e+01   2.3859419e+02  -1.6052374e+01   2.6140452e+02   1.5491280e+02   2.5185082e+02   3.2127938e+00   3.2302548e+02  -4.9449419e+00   1.5946129e+02   7.4626968e+01   5.4543355e+02   8.7198323e+00   2.9757323e+02   1.0827045e+01   3.1351082e+02   4.4399994e+01   4.2208839e+02   4.0635742e+00   1.7028082e+02   9.1738394e+01   2.0994082e+02  -3.8644062e+00   3.8853903e+02   3.6798813e+01   3.6370082e+02   4.9454794e+01   3.2294258e+02   8.2220129e+00   4.2431581e+02   7.7666710e+00   2.5771000e+02   1.5722232e+01   4.8358645e+02   1.3588890e+01   2.0878323e+02   1.4891347e+02   8.9700820e+01  -2.7575206e+01   4.1276082e+02   7.8599938e+00   4.7808082e+02   2.4874394e+01   3.4034935e+02  -2.3714077e+01   1.5472097e+02   2.2719168e+02   4.3992645e+02  -2.9650839e+00   1.1616710e+02   1.8313115e+02   3.7147082e+02   3.9503194e+01   2.2589065e+02   1.3026133e+02   4.8130032e+02   1.6929845e+01   2.0467226e+02   1.0834686e+02   4.1894082e+02   2.5945594e+01   3.6204082e+02   6.6447594e+01   6.8576065e+02   1.0185277e+01   2.9318082e+02   1.0336394e+01   3.7579548e+02  -1.0695574e+01   1.5808082e+02   9.4474394e+01   6.0562258e+02  -2.0584323e+01   1.0004082e+02  -2.7542406e+01   4.9886226e+02  -9.4886581e+00   4.8323548e+02   6.8789032e+00   4.0707323e+02  -2.5773600e+01   3.2339774e+02  -1.0402065e+00   2.4486032e+02   8.9176258e+00   1.9337082e+02  -3.7728806e+01   3.8117387e+02  -1.3159716e+01   3.3858161e+02  -8.6107226e+00   3.4594419e+02  -1.9326323e+00   3.6889082e+02   1.5899594e+01   3.1941806e+02   3.5142968e+00   3.6359097e+02  -7.0976000e+00   1.4394082e+02  -2.2674406e+01   3.6119935e+02   1.1046310e+01   1.3812452e+02   1.6491617e+02   3.3413082e+02   3.2503938e+00   2.3623082e+02  -9.8176062e+00   2.4070082e+02   1.0091479e+02   3.1141484e+02  -9.7244774e+00   3.6737194e+02  -6.0791097e+00   3.3292645e+02   4.4455613e+00   4.5217097e+02  -2.0659355e+00   3.3766082e+02  -4.4082006e+01   3.1567000e+02  -1.3196503e+01   2.6031871e+02  -1.3760013e+01   2.1089903e+02   3.8225935e+00   2.0538387e+02  -7.1300645e+00   2.8050968e+02  -1.4209161e+01   2.4929968e+02  -1.2161071e+01   6.3981935e+01   9.1965639e+01
   4.5219000e+02  -1.9135871e+00   4.5842000e+02  -1.0194245e+01   3.3301097e+02  -5.5739910e+01   4.7279129e+02  -2.4779110e+01   3.5388516e+02   2.6014452e+00   3.2214935e+02  -3.9325935e+00   3.5885082e+02   2.7082794e+01   4.2736419e+02  -6.2420387e+00   3.9532710e+02  -2.1780039e+01   3.7257581e+02  -1.7219935e+01   3.6913082e+02  -1.3549606e+01   3.7496548e+02   1.3399954e+02   4.0965355e+02  -4.8538735e+01   4.6449839e+02   1.1415613e+01   4.8586419e+02   2.4621548e+00   4.7729258e+02   7.0575613e+00   3.5919742e+02  -1.7342568e+01   3.6725710e+02   1.2344271e+01   1.5128082e+02  -2.4361606e+01   4.2342645e+02  -6.8637419e-01   3.9556806e+02  -5.2157703e+01   1.5556082e+02   1.1444599e+02   1.5097806e+02   8.7930452e+00   2.8768452e+02  -2.8520245e+01   3.0411613e+02  -5.3786452e+00   1.9894387e+02   1.7551355e+00   2.7380082e+02  -3.4063206e+01   3.1839355e+02  -1.9541161e+01   3.0935194e+02  -1.8549290e+00   1.5925645e+02   6.1515935e+01   1.8522452e+02   9.4978065e-01   3.0776774e+02  -9.9891613e+00   1.8904000e+02  -3.0608684e+01   9.1899355e+01   1.0520321e+02   2.8148419e+02   1.6394813e+01   3.9050806e+02   2.5765806e+01   3.9113082e+02   3.1220394e+01   4.4726742e+02   9.0773161e+00   2.6356082e+02   1.5895994e+01   2.7314419e+02   5.0191097e+00   2.8908082e+02   1.9614394e+01   1.9194082e+02   7.9155938e+00   3.7610258e+02   4.2669213e+01   5.1393082e+02   3.1246394e+01   2.3096774e+02   3.1693548e+00   4.7737097e+01   8.1276516e+01   3.7606581e+02   5.7953806e+00   4.0513082e+02   4.7710394e+01   2.5930097e+02   1.5644786e+02   3.7223742e+02   1.0563265e+01   3.9274194e+02   1.4388710e+02   4.2235194e+02   1.5050877e+01   2.8646194e+02   2.1346581e+00   3.4104082e+02   3.7367594e+01   3.7657000e+02   1.5681497e+01   2.6736903e+02   9.2440258e+00   3.6823419e+02   1.3340297e+01   3.6505161e+02   2.4392968e+01   5.2879258e+02   2.6757884e+01   2.5966452e+02  -2.1214452e+01   3.9575082e+02   2.8130794e+01   1.8075082e+02   9.4707938e+00   3.0874871e+02   8.9294581e+00   3.7809484e+02  -3.6182323e+00   3.6122581e+02   2.4325806e+00   4.1661097e+02   2.5918542e+01   4.4350000e+02  -3.0893226e+01   2.9915903e+02   1.0969548e+00   2.5216742e+02  -7.6021032e+00   3.2467710e+02   1.5768735e+01   3.0918082e+02   1.2386394e+01   3.8717645e+02   2.5656529e+01   6.5185903e+02  -7.1584000e+00   2.3032082e+02  -4.2048062e+00   3.9883935e+02   1.6913819e+01   4.3320516e+02   2.4273587e+01   3.1833548e+02   3.3900581e+01   3.4399082e+02   1.8941594e+01   1.7909645e+02   3.3293574e+01   2.7078129e+02   6.9313677e+00   1.0966082e+02   7.6307994e+01   3.3299082e+02  -1.6468406e+01   3.1546129e+02  -1.4221097e+01   1.8632082e+02  -4.2204806e+01   2.8890516e+02   3.7979097e+00   2.5503581e+02   2.5352000e+00   2.8658806e+02  -8.4983355e+00   2.8626419e+02   8.3854194e-01   7.2878065e+01   9.3426581e+00   2.8358677e+02   6.6499355e-01   3.0339000e+02  -4.6457161e+00   1.9089129e+02   4.9709548e+00   4.0314194e+02  -8.8161935e+00   2.5743032e+02  -1.9463458e+01   4.7339452e+02   2.0900052e+01   2.2880082e+02   2.0296794e+01   4.3898290e+02  -4.3821806e+00   4.1950129e+02  -1.0690748e+01   1.8089082e+02  -1.3300406e+01   4.0951082e+02   1.4409994e+01   2.5435419e+02   2.9268258e+00   2.6811452e+02   1.6923600e+02   2.8899082e+02   2.2001594e+01   3.4013548e+02   2.0206258e+01   1.7931129e+02   7.6278968e+01   3.7147355e+02   7.9266323e+00   2.8952323e+02   1.6951045e+01   3.4051082e+02   1.3969994e+01   3.7637839e+02  -3.8696258e+00   1.4394082e+02   1.0265559e+02   2.4980082e+02  -9.5732062e+00   3.9586903e+02  -8.8758710e-01   3.8223082e+02   3.3022394e+01   3.5213258e+02   1.1656813e+01   4.5083581e+02   4.5507097e-01   2.6071000e+02  -8.7767742e-02   4.8344645e+02  -3.3099097e+00   2.2945323e+02   1.2882987e+02   1.0747082e+02  -1.8806806e+01   4.1702082e+02   2.6999194e+01   4.2947082e+02   4.6053194e+01   3.4191935e+02  -3.1459677e+01   1.4357097e+02   2.0288368e+02   4.3111645e+02  -2.1260284e+01   1.2378710e+02   2.0080155e+02   4.0766082e+02   5.4367994e+01   2.1665065e+02   1.3519053e+02   4.6264032e+02   2.3726452e+00   1.9576226e+02   8.8349665e+01   4.1842082e+02   3.3507194e+01   3.8518082e+02   5.5266394e+01   6.4614065e+02   9.9248774e+00   3.2304082e+02  -2.3824062e+00   3.7222548e+02   1.7490026e+01   1.4208082e+02   8.6184394e+01   5.9036258e+02   1.0946477e+01   1.0932082e+02  -2.1814806e+01   4.9377226e+02  -9.9145806e-01   3.9785548e+02   1.5193032e+00   3.6426323e+02  -1.0348800e+01   3.5406774e+02  -5.4938065e+00   2.9052032e+02  -2.1065174e+01   2.5280082e+02  -2.3383206e+01   3.4541387e+02  -1.5678916e+01   3.3929161e+02   5.3324774e+00   3.8008419e+02   1.9096168e+01   3.5513082e+02   3.2710394e+01   2.7184806e+02   3.5998968e+00   3.6359097e+02  -1.4577600e+01   1.5442082e+02  -4.6942806e+01   3.7809935e+02   2.7443097e+00   1.6322452e+02   1.6195817e+02   3.1928082e+02  -3.3216062e+00   3.0966082e+02  -6.0320062e+00   1.8937082e+02   5.9361194e+01   3.0694484e+02  -6.5568774e+00   3.3211194e+02   3.6416903e+00   3.2644645e+02   2.0543961e+01   4.9055097e+02   7.4836645e+00   3.3618082e+02  -5.5003606e+01   2.8953000e+02   1.1346968e+00   2.7321871e+02   8.4879871e+00   2.0375903e+02  -4.5062065e+00   1.9776387e+02  -4.3304645e+00   2.6336968e+02  -1.8077961e+01   2.4695968e+02  -1.4113871e+01   5.1691935e+01   8.9418839e+01
   4.2148000e+02   7.8321290e-01   3.9295000e+02  -1.5956645e+01   3.2972097e+02  -5.0856710e+01   3.9669129e+02  -1.8641110e+01   3.9412516e+02   1.3002245e+01   2.9676935e+02  -2.5712194e+01   3.6251082e+02   3.4889994e+01   4.0136419e+02   4.2679613e+00   4.4208710e+02  -1.0180839e+01   4.1185581e+02  -2.1402335e+01   4.0923082e+02  -1.0427606e+01   3.4373548e+02   1.5888794e+02   3.8912355e+02  -1.4036335e+01   4.5096839e+02  -8.4519871e+00   4.3753419e+02   6.0855484e-01   4.8263258e+02  -3.2296387e+00   3.3753742e+02   3.8202323e+00   2.7830710e+02   1.1084027e+02   1.7442082e+02  -7.3028062e+00   4.2695645e+02   1.0761226e+01   3.7013806e+02  -4.8743303e+01   1.5366082e+02   1.0540799e+02   1.8078806e+02  -6.9317548e+00   2.4958452e+02  -1.0572245e+01   2.7635613e+02   1.0842155e+01   1.9061387e+02  -1.8578465e+01   2.5142082e+02  -2.3942806e+01   3.0577355e+02  -7.9615613e+00   3.1512194e+02  -2.2216529e+01   1.6911645e+02   7.6157135e+01   1.9498452e+02   4.9898065e-01   2.7571774e+02   9.0483871e-01   1.7280000e+02  -6.0694839e+00   9.3279355e+01   1.0290281e+02   2.7663419e+02   2.5302813e+01   3.8031806e+02  -1.1789935e+00   4.1080082e+02   6.4467938e+00   4.7626742e+02   2.3517316e+01   2.6504082e+02   9.0675938e+00   2.9148419e+02   1.9451910e+01   3.5642082e+02  -4.8280621e-01   2.4070082e+02  -3.9452062e+00   3.4258258e+02   4.5820813e+01   4.6558082e+02   1.2114394e+01   2.3711774e+02   1.8437355e+01   5.9217097e+01   6.6458116e+01   3.2234581e+02   2.5942981e+01   3.5789082e+02   2.2489594e+01   2.5811097e+02   1.5097306e+02   3.6742742e+02   1.8478065e+01   4.0979194e+02   1.4433310e+02   3.8983194e+02   6.7024774e+00   2.4099194e+02   1.0622258e+01   3.5828082e+02   2.4698394e+01   4.0366000e+02   3.0234297e+01   2.8147903e+02   1.3965226e+01   3.8933419e+02   2.8182297e+01   3.9667161e+02   8.1933677e+00   5.0822258e+02   3.2113484e+01   2.4437452e+02   7.0587484e+00   3.5475082e+02   2.7980794e+01   1.7280082e+02   1.4536794e+01   3.4264871e+02  -1.3252542e+01   4.2467484e+02   9.2353677e+00   3.1427581e+02   1.4148581e+01   4.4842097e+02   2.2337419e+00   3.9655000e+02  -1.8847226e+01   3.2406903e+02   2.9624155e+01   2.2930742e+02   5.5566968e+00   2.9577710e+02   2.1790735e+01   3.6942082e+02   2.6997194e+01   3.6298645e+02   1.0921729e+01   6.5229903e+02   2.3366400e+01   2.6280082e+02  -1.1093206e+01   4.0969935e+02   1.5815019e+01   3.9967516e+02   1.6315987e+01   3.6305548e+02   3.3182981e+01   3.4937082e+02   2.2131194e+01   2.4373645e+02   6.8762374e+01   3.1457129e+02   4.3488168e+01   1.1675082e+02   5.0170794e+01   3.3351082e+02  -5.3700062e+00   3.3146129e+02  -4.7410968e+00   1.8375082e+02  -4.0769206e+01   3.0280516e+02   1.0165910e+01   2.9812581e+02   7.3180000e+00   2.9482806e+02   1.4222465e+01   2.8564419e+02   2.0508142e+01   6.1878065e+01  -2.1073419e+00   3.0743677e+02   5.2369935e+00   2.3510000e+02  -5.9425161e+00   2.1804129e+02   2.7989548e+00   3.2723194e+02  -5.4133935e+00   2.2257032e+02  -1.2154658e+01   3.6683452e+02   2.3048516e+00   2.2147082e+02  -3.6786806e+01   4.6689290e+02  -2.2349806e+00   4.1150129e+02  -7.5807484e+00   1.8237082e+02  -8.6588062e+00   3.6223082e+02   7.8623938e+00   2.4368419e+02   1.8204258e+00   2.2544452e+02   1.5240960e+02   2.8151082e+02   4.7499938e+00   3.2350548e+02   1.6436658e+01   1.8284129e+02   7.7666568e+01   6.0085355e+02  -1.3663768e+01   3.3371323e+02  -6.7741548e+00   3.5571082e+02   2.4223994e+01   3.9719839e+02  -5.1252258e+00   1.2694082e+02   1.0601559e+02   2.1528082e+02  -4.2916062e+00   3.8058903e+02   2.8574813e+01   3.2647082e+02   2.9773194e+01   3.1518258e+02   1.6412813e+01   4.2583581e+02  -5.4492903e-01   2.4252000e+02  -9.2256774e-01   4.5725645e+02  -5.3047097e+00   2.1402323e+02   1.4801427e+02   9.5470820e+01  -6.0516806e+01   4.2181082e+02   2.2715994e+01   4.9323082e+02   5.2712394e+01   3.4062935e+02  -2.6976477e+01   1.3427097e+02   2.0842768e+02   4.3687645e+02  -1.5381084e+01   1.0869710e+02   2.1081875e+02   3.9066082e+02   3.4157994e+01   2.3375065e+02   9.3582529e+01   4.7126032e+02   1.2443045e+01   1.9343226e+02   6.7676065e+01   3.6956082e+02   2.8959938e+00   4.3208082e+02   5.0704394e+01   7.1928065e+02  -1.2446323e+01   3.4485082e+02   2.0062794e+01   3.1222548e+02  -5.5199742e+00   1.4385082e+02   8.8422794e+01   6.1162258e+02  -5.2743226e+00   7.5850820e+01  -4.5087206e+01   4.7220226e+02  -1.1645858e+01   4.3804548e+02   2.3554103e+01   4.0711323e+02  -5.6800000e-02   3.5496774e+02  -1.2565806e+01   2.9633032e+02   4.3800258e+00   2.4808082e+02  -2.2055606e+01   3.4893387e+02   6.2294839e+00   3.4562161e+02  -7.5039226e+00   3.7646419e+02   1.6257677e+00   4.1099082e+02   3.2051594e+01   3.1732806e+02  -1.2558503e+01   3.6773097e+02  -1.7288800e+01   1.4189082e+02  -3.1080406e+01   3.6266935e+02   5.3087097e+00   2.0991452e+02   1.2780297e+02   3.0899082e+02  -7.7384062e+00   2.3585082e+02  -1.7472062e+00   2.0823082e+02   1.3380239e+02   2.7232484e+02   9.2127226e+00   3.7301194e+02  -8.8403097e+00   3.1487645e+02   1.3129561e+01   5.1322097e+02  -5.2799355e+00   3.3747082e+02  -6.6536806e+01   3.1224000e+02  -4.7821032e+00   2.7997871e+02  -1.1572813e+01   1.9556903e+02  -1.1410065e+00   1.9081387e+02  -2.9294465e+01   2.0598968e+02  -9.6275613e+00   2.7024968e+02   7.6429290e+00   6.1501935e+01   1.2439404e+02
   4.5643000e+02   3.2037213e+01   4.4852000e+02  -1.7502245e+01   3.5663097e+02  -4.6629510e+01   4.1831129e+02  -1.8320710e+01   4.0774516e+02  -1.0947355e+01   2.8299935e+02   3.2494065e+00   3.7218082e+02   2.5346394e+01   3.6036419e+02   2.6497961e+01   4.9465710e+02   2.4635613e+00   4.0662581e+02  -6.0393548e-01   3.4737082e+02  -2.0888062e+00   3.3687548e+02   1.6109674e+02   3.9693355e+02  -3.1851135e+01   5.7372839e+02   1.4627213e+01   4.9805419e+02  -6.5630452e+00   4.5320258e+02   1.9034761e+01   3.3953742e+02   1.6470232e+01   2.5530710e+02   1.1740027e+02   1.5689082e+02   1.4289594e+01   4.1974645e+02   2.8818026e+01   3.2875806e+02  -5.8712903e+01   1.6708082e+02   9.7564394e+01   1.8230806e+02  -2.0533548e+00   3.0234452e+02   1.8269548e+00   2.7978613e+02  -1.5822452e+00   2.5733387e+02   2.6339355e+00   2.9418082e+02  -1.9023606e+01   3.1053355e+02  -2.4432361e+01   3.6393194e+02  -1.1411329e+01   1.5759645e+02   4.8928735e+01   1.8931452e+02  -5.1374194e+00   2.8471774e+02  -2.7151613e+00   1.4899000e+02  -1.2784684e+01   9.0419355e+01   1.1722161e+02   2.8687419e+02   7.0036129e+00   4.3469806e+02   1.5660606e+01   3.9285082e+02   3.7932794e+01   4.3892742e+02   4.0845161e+00   2.3575082e+02   9.4507938e+00   2.9248419e+02   3.0919097e+00   3.5575082e+02   1.2430794e+01   2.0680082e+02  -7.7032062e+00   3.2225258e+02   4.7207213e+01   4.4968082e+02   1.1136394e+01   1.6277774e+02   2.3345548e+00   4.3877097e+01   6.1635316e+01   3.9615581e+02   4.7278181e+01   3.7004082e+02   4.2427594e+01   3.2335097e+02   1.5918386e+02   4.4623742e+02   1.1643265e+01   3.6040194e+02   1.5723430e+02   4.1792194e+02  -6.4472258e-01   2.6503194e+02   9.0390581e+00   3.6023082e+02   3.9352394e+01   4.3342000e+02   2.8703497e+01   2.9073903e+02   1.4164426e+01   4.3695419e+02   2.5512697e+01   4.0629161e+02   3.7383768e+01   5.2822258e+02   2.4043484e+01   2.3718452e+02  -1.7986052e+01   4.3532082e+02   2.1825194e+01   2.0475082e+02  -1.4969206e+01   2.7383871e+02   1.7772258e+01   3.8904484e+02   1.9765768e+01   3.9703581e+02   1.6617781e+01   4.1513097e+02   6.6069419e+00   4.2698000e+02   6.9583742e+00   3.1282903e+02   2.7853355e+01   2.3769742e+02  -2.6845032e+00   3.1158710e+02   4.0059355e+00   3.4042082e+02   2.5317194e+01   3.5855645e+02   3.4466129e+01   7.0654903e+02   1.0264000e+00   2.7842082e+02  -2.8628062e+00   3.7331935e+02   1.2815419e+01   4.4352516e+02   1.9237987e+01   3.8362548e+02   1.3157381e+01   3.6385082e+02   1.4732794e+01   2.2295645e+02   6.8074774e+01   2.9289129e+02   9.4825677e+00   1.1299082e+02   5.9891594e+01   3.5670082e+02   2.4447938e+00   3.6161129e+02   2.9366903e+01   1.5728082e+02  -5.0461606e+01   2.7237516e+02   1.4320310e+01   2.7693581e+02   4.8732000e+00   2.8487806e+02   1.7968465e+01   2.9540419e+02  -1.1362658e+01   5.6358065e+01   1.2434258e+01   2.7615677e+02   5.6493935e+00   2.8562000e+02   3.4458839e+00   1.8580129e+02   1.3188155e+01   3.6647194e+02  -1.7362594e+01   2.2076032e+02  -7.6298581e+00   4.3002452e+02   9.6796516e+00   2.2837082e+02   2.2761194e+01   4.2431290e+02   5.5141935e-01   4.2702129e+02   1.9327652e+01   2.0189082e+02  -7.3104062e+00   3.9313082e+02   2.9960394e+01   2.4688419e+02   1.0664426e+01   2.3625452e+02   1.4354480e+02   3.1108082e+02   4.2343938e+00   3.7865548e+02   1.5234658e+01   1.8355129e+02   9.5989768e+01   5.8552355e+02  -5.8673677e+00   3.2252323e+02   9.9210452e+00   3.6538082e+02   2.9650394e+01   3.6590839e+02  -6.2120258e+00   1.2475082e+02   1.0805079e+02   2.4332082e+02  -1.8004806e+01   4.3072903e+02   1.7613613e+01   3.9147082e+02   2.7383194e+01   2.9375258e+02   3.7037213e+01   4.7150581e+02  -1.2008529e+01   2.9128000e+02  -1.0773368e+01   4.8368645e+02   1.1390890e+01   2.1721323e+02   1.4146907e+02   9.7660820e+01  -3.6922006e+01   4.0418082e+02   9.8163938e+00   4.7304082e+02   4.5467594e+01   3.3667935e+02  -2.5280477e+01   1.5002097e+02   2.1491768e+02   4.5187645e+02   2.8489161e+00   1.0869710e+02   2.2438875e+02   4.2742082e+02   3.1267194e+01   2.2122065e+02   1.6567493e+02   3.9054032e+02   1.9430645e+01   1.8257226e+02   8.4264865e+01   4.4789082e+02   2.7339594e+01   4.0299082e+02   4.6311594e+01   6.4676065e+02  -1.9404723e+01   3.0575082e+02   7.9379463e-04   3.9517548e+02   1.2134026e+01   1.3537082e+02   1.0858119e+02   5.9926258e+02  -4.9755226e+00   1.0894082e+02  -4.4924406e+01   4.4896226e+02  -7.6366581e+00   4.5935548e+02  -8.3069677e-01   4.1069323e+02  -1.2303200e+01   3.0416774e+02   1.6208194e+01   2.5519032e+02   1.7431226e+01   2.2542082e+02  -8.1428062e+00   3.8774387e+02  -2.4953161e+00   3.9834161e+02  -4.1015226e+00   3.8379419e+02   4.5093677e+00   3.7185082e+02   3.2282794e+01   3.4094806e+02  -1.6881032e+00   3.4059097e+02   5.9324000e+00   1.4085082e+02  -3.0187206e+01   3.4424935e+02   1.5423097e+00   1.4796452e+02   1.9133897e+02   3.3323082e+02   4.8923938e+00   2.5870082e+02  -1.9475206e+01   1.9823082e+02   9.0032394e+01   3.1103484e+02  -1.7840774e+00   3.1669194e+02  -3.1747097e+00   2.7211645e+02  -6.8963871e-01   5.0046097e+02  -4.6491355e+00   3.0689082e+02  -3.4710406e+01   2.7401000e+02   5.7062968e+00   2.6393871e+02   5.2038710e-01   2.1894903e+02   8.4859355e-01   2.2352387e+02  -1.8341265e+01   2.5388968e+02  -5.4595613e+00   2.6205968e+02  -5.1318710e+00   6.3651935e+01   9.2842039e+01
   4.1372000e+02  -1.1598710e-01   4.1076000e+02  -9.3314452e+00   3.3439097e+02  -6.8370310e+01   4.0840129e+02  -2.6287910e+01   3.8726516e+02  -7.2589548e+00   3.3014935e+02   9.0974065e+00   3.5937082e+02   2.6091194e+01   3.8136419e+02   1.6817961e+01   4.2303710e+02  -3.3756839e+01   3.8828581e+02   1.4832645e+00   3.1742082e+02   4.3637194e+01   3.2587548e+02   1.1350674e+02   4.0489355e+02  -2.2817935e+01   4.4530839e+02  -1.7619187e+01   4.3967419e+02  -1.5126452e+00   4.0543258e+02   1.2363613e+00   3.7410742e+02   1.4146323e+00   2.3573710e+02   1.3310587e+02   1.8456082e+02   4.6459938e+00   4.3784645e+02  -1.9529974e+01   3.7413806e+02  -2.3063303e+01   1.6070082e+02   1.3507479e+02   1.8625806e+02  -1.2079355e+01   2.7339452e+02   5.2429548e+00   2.5773613e+02   1.3951755e+01   2.0205387e+02  -2.1113665e+01   2.8061082e+02  -2.6038006e+01   3.0615355e+02  -4.1196129e-01   3.0093194e+02  -6.8913290e+00   1.5682645e+02   8.8230335e+01   1.9545452e+02   1.4701381e+01   3.1052774e+02  -2.5996129e-01   1.6104000e+02   1.7313161e+00   7.5749355e+01   1.3477521e+02   2.3996419e+02   4.0286413e+01   3.6588806e+02   2.7165406e+01   4.1556082e+02   2.8495994e+01   4.3669742e+02   8.6429161e+00   2.4661082e+02   7.9719938e+00   2.8624419e+02   1.1921110e+01   3.2323082e+02   1.0882394e+01   2.2237082e+02  -8.0888062e+00   3.6191258e+02   3.8324413e+01   4.9948082e+02   3.1752394e+01   2.2396774e+02   1.5249355e+01   5.1407097e+01   6.0652916e+01   3.7663581e+02   1.0459781e+01   3.5951082e+02   1.0599994e+01   2.4930097e+02   1.2400786e+02   4.2080742e+02   1.2777665e+01   3.6164194e+02   1.6165510e+02   4.2863194e+02   4.4584774e+00   2.5932194e+02  -4.8841419e+00   3.2761082e+02   2.9251994e+01   4.5952000e+02   1.8955497e+01   2.9731903e+02   1.0908026e+01   3.4752419e+02  -1.0332903e+01   3.5672161e+02   1.9489368e+01   5.3331258e+02   9.1062839e+00   2.6423452e+02   1.0419948e+01   4.2666082e+02   2.3797994e+01   2.0980082e+02  -4.8032062e+00   2.7207871e+02   2.8003058e+01   3.8525484e+02  -4.4010323e+00   3.1470581e+02   6.6341806e+00   3.6552097e+02  -1.3742581e+00   3.6040000e+02  -5.4055226e+01   3.0596903e+02   3.5592155e+01   2.1773742e+02  -1.2517703e+01   3.3501710e+02   2.3981535e+01   3.7423082e+02   2.3662394e+01   3.1498645e+02   1.4951729e+01   6.2354903e+02   7.5464000e+00   2.1670082e+02  -1.5305206e+01   3.8174935e+02   2.5191019e+01   4.6946516e+02  -3.1072129e+00   3.4105548e+02   3.1562981e+01   3.2928082e+02   1.8588394e+01   2.5088645e+02   6.3690374e+01   3.9994129e+02  -6.1143226e-01   9.1370820e+01   2.7391194e+01   3.0947082e+02   7.9831938e+00   3.6546129e+02   1.5298903e+01   1.8351082e+02  -3.0220006e+01   3.1414516e+02   1.6208710e+01   2.7107581e+02   1.7912000e+01   2.7287806e+02   4.9846452e-01   2.4840419e+02   4.6373419e+00   6.7028065e+01  -1.2189342e+01   3.2510677e+02   9.6333935e+00   2.9277000e+02  -5.1761161e+00   1.7494129e+02  -2.2033045e+01   3.7252194e+02  -6.0865935e+00   2.5600032e+02  -3.1090581e+00   4.4477452e+02   2.8999652e+01   2.2794082e+02   1.3465594e+01   3.6584290e+02  -4.1509806e+00   4.0078129e+02   3.0868516e+00   1.8599082e+02  -8.1384062e+00   4.2647082e+02   4.0963194e+01   2.5473419e+02  -1.2935742e+00   2.3344452e+02   1.2495960e+02   2.6694082e+02  -2.5644062e+00   3.7223548e+02   1.0588258e+01   1.8412129e+02   8.3224168e+01   4.7638355e+02   8.4338323e+00   2.9305323e+02   2.9708645e+01   3.4611082e+02   2.3851994e+01   3.7678839e+02   3.4507574e+01   1.3299082e+02   1.1006159e+02   2.5785082e+02  -8.8872062e+00   3.7948903e+02   2.4092813e+01   3.7318082e+02   5.3556394e+01   3.1218258e+02   2.8132813e+01   4.0221581e+02   1.0914671e+01   2.7681000e+02   2.0194232e+01   4.5772645e+02   3.9987690e+01   2.4497323e+02   1.6734827e+02   1.0847082e+02  -3.9266806e+01   4.2723082e+02   1.6912394e+01   4.3389082e+02   6.6179594e+01   2.8196935e+02  -2.4233677e+01   1.5197097e+02   2.0231168e+02   4.4906645e+02   1.1693716e+01   1.0883710e+02   2.2213755e+02   3.7242082e+02   3.7187194e+01   2.2856065e+02   1.3713773e+02   4.4964032e+02   2.8362645e+01   1.7905226e+02   7.4356465e+01   4.0528082e+02   3.1228394e+01   4.1699082e+02   1.7951594e+01   6.7157065e+02   8.0047742e-01   2.8361082e+02   2.0861994e+01   3.8922548e+02   7.9000258e+00   1.3808082e+02   1.2579439e+02   5.7252258e+02  -1.0416323e+01   8.0470820e+01  -7.6468062e+00   4.8929226e+02  -1.0393058e+01   4.6185548e+02   6.3993032e+00   4.2821323e+02   2.8752000e+00   3.3358774e+02   3.9545935e+00   2.7548032e+02   3.5468026e+01   2.2651082e+02  -1.1090006e+01   3.6155387e+02   1.7699884e+01   3.6301161e+02   1.2764877e+01   3.6284419e+02   9.8553677e+00   3.9261082e+02   3.1019938e+00   3.0775806e+02  -1.2729032e+00   3.6935097e+02  -1.5318400e+01   1.5451082e+02  -3.0760006e+01   3.3185935e+02  -4.2264903e+00   2.3780452e+02   1.4225177e+02   3.2761082e+02   2.6319938e+00   2.8513082e+02   1.0700394e+01   1.9585082e+02   1.1688279e+02   2.8236484e+02  -1.7304774e+00   3.5216194e+02   8.1976903e+00   3.0630645e+02   8.6751613e+00   4.6679097e+02  -1.1335535e+01   3.0008082e+02  -2.2595606e+01   2.7453000e+02   9.6146968e+00   2.7207871e+02  -7.3208129e+00   2.1856903e+02   2.2089935e+00   1.9524387e+02   1.6311355e+00   2.5431968e+02  -5.4539613e+00   2.7533968e+02   4.0957290e+00   9.0171935e+01   8.9340439e+01
   4.6910000e+02   2.4593613e+01   4.2047000e+02   1.5701755e+01   3.1453097e+02  -7.2781510e+01   4.5831129e+02   7.8092903e+00   4.0331516e+02   7.5070452e+00   3.0547935e+02   9.9710065e+00   3.5989082e+02   3.0859594e+01   3.9893419e+02   8.0823613e+00   4.7856710e+02  -9.9592387e+00   3.8076581e+02  -1.4451355e+00   3.4766082e+02   3.4979938e+00   3.4449548e+02   1.5624714e+02   4.7970355e+02  -3.2142735e+01   4.5806839e+02  -3.9919987e+01   4.2482419e+02  -5.4146452e+00   4.4243258e+02   2.8846361e+01   3.5691742e+02   9.7898323e+00   2.2116710e+02   1.0046147e+02   2.2237082e+02  -3.7898806e+01   4.4047645e+02   9.6796258e+00   3.5927806e+02  -6.3254503e+01   1.8737082e+02   1.1904119e+02   1.8649806e+02  -2.0478555e+01   3.2953452e+02   5.0317548e+00   2.1369613e+02  -5.6750452e+00   2.0744387e+02  -1.5764865e+01   2.9775082e+02  -3.7649206e+01   2.7643355e+02  -1.8034361e+01   3.4459194e+02   9.1358710e+00   1.4511645e+02   6.4837135e+01   1.9902452e+02   6.8957806e+00   2.8809774e+02   1.5674439e+01   1.9138000e+02  -2.6935884e+01   7.9559355e+01   1.0247041e+02   1.7106419e+02   8.7178413e+01   3.9041806e+02   1.9113006e+01   3.8466082e+02   1.7497994e+01   4.5659742e+02   2.2409161e+00   2.1556082e+02   4.4559938e+00   2.8310419e+02  -5.3976903e+00   2.6080082e+02   1.7646794e+01   2.2694082e+02  -1.4074406e+01   3.1558258e+02   4.1930813e+01   4.8258082e+02   3.3104394e+01   2.3177774e+02   1.3154555e+01   3.1067097e+01   8.6180116e+01   3.9282581e+02   2.0264581e+01   3.7323082e+02   2.6652394e+01   2.6207097e+02   1.6851626e+02   4.3423742e+02  -7.2467355e+00   3.5945194e+02   1.7998030e+02   3.9559194e+02  -1.8832258e-01   2.7813194e+02   9.8510581e+00   3.2256082e+02   1.6555994e+01   3.6947000e+02   1.0629497e+01   2.8263903e+02   2.5524258e+00   4.1752419e+02  -1.0072903e+01   3.8610161e+02  -2.7210323e+00   5.0808258e+02   1.1744684e+01   2.5376452e+02   2.7775484e+00   4.5389082e+02   2.2289594e+01   2.2380082e+02  -3.5320621e-01   3.0302871e+02   1.6527058e+01   4.3730484e+02  -1.8145032e+01   3.5370581e+02   2.1994181e+01   3.6966097e+02   9.3845419e+00   3.6912000e+02  -2.5892826e+01   2.8301903e+02  -6.7618452e+00   2.2045742e+02  -5.6853032e+00   3.2463710e+02   7.5819355e+00   2.9394082e+02   1.4895594e+01   3.3194645e+02   1.5264929e+01   6.0148903e+02   1.4371200e+01   2.4113082e+02  -1.1449606e+01   3.8545935e+02   4.6421935e-01   4.0378516e+02   4.5171871e+00   3.5824548e+02   2.1617781e+01   3.5399082e+02   3.3815938e+00   1.9859645e+02   3.9663574e+01   3.2031129e+02   6.4989677e+00   9.7320820e+01   7.6145194e+01   3.3070082e+02   1.6244794e+01   3.5227129e+02   7.0641032e+00   1.9661082e+02  -2.6028006e+01   2.5956516e+02   5.4351097e+00   2.5403581e+02  -3.5748000e+00   2.5563806e+02   1.8787665e+01   2.3426419e+02   3.1288542e+01   7.4168065e+01  -1.0710542e+01   3.3934677e+02  -1.4215806e+01   2.5810000e+02  -3.8725161e+00   2.1308129e+02   1.2055755e+01   3.7595194e+02   1.7259006e+01   2.7367032e+02  -1.0332658e+01   4.0883452e+02   7.0648516e+00   2.1761082e+02   3.4811994e+01   3.6322290e+02  -7.5138065e-01   4.4997129e+02  -9.1283484e+00   1.8889082e+02  -3.3204062e+00   3.9380082e+02   3.0006794e+01   2.4807419e+02   4.2392258e+00   2.3787452e+02   1.2127520e+02   2.8456082e+02   9.0259938e+00   3.2986548e+02   2.6667858e+01   1.8208129e+02   9.6297368e+01   4.8052355e+02   5.4426323e+00   2.9243323e+02   7.8082452e+00   3.8425082e+02   6.6707938e+00   4.1502839e+02   1.4483742e+00   1.3470082e+02   9.1824794e+01   2.3847082e+02   4.3193795e-02   3.5553903e+02   1.0048813e+01   4.0337082e+02   4.5851194e+01   3.1956258e+02   2.4062413e+01   4.0335581e+02  -7.3665290e+00   2.8771000e+02   2.3942232e+01   2.9339645e+02   1.8937409e+02   2.2107323e+02   1.4083027e+02   1.2261082e+02  -4.3688006e+01   4.2971082e+02   3.0143994e+01   4.4623082e+02   3.8572394e+01   2.9720935e+02  -6.0228774e+00   1.2622097e+02   2.0677168e+02   4.7334645e+02   7.0131613e-01   1.0592710e+02   1.8409035e+02   3.8666082e+02   6.0527994e+01   2.3941065e+02   1.2636973e+02   4.5407032e+02   1.9008245e+01   1.8838226e+02   7.2180065e+01   4.3799082e+02   2.1851594e+01   4.0766082e+02   5.2557994e+01   6.8638065e+02  -1.3524323e+01   3.1642082e+02   6.1719379e-01   3.7475548e+02   6.0976258e+00   1.5194082e+02   1.3968559e+02   6.2599258e+02   1.5356077e+01   1.2689082e+02  -2.1790406e+01   4.4134226e+02  -6.4070581e+00   5.2935548e+02   2.5439303e+01   3.8773323e+02   1.3203600e+01   3.1820774e+02   1.0564994e+01   3.0295032e+02   4.0425806e-02   2.3042082e+02   9.2171938e+00   3.4355387e+02   2.7988387e-01   3.5753161e+02   1.8443277e+01   4.0875419e+02  -6.1574323e+00   3.5218082e+02   1.8336394e+01   2.9251806e+02  -4.1437032e+00   3.5211097e+02   2.5720800e+01   1.4594082e+02  -5.3454406e+01   3.4405935e+02   2.0657510e+01   1.4722452e+02   1.9791817e+02   3.3418082e+02  -1.1423606e+01   2.6675082e+02  -6.5992062e+00   2.0608082e+02   9.7594394e+01   3.1589484e+02  -5.4628774e+00   3.3301194e+02  -6.3303097e+00   2.6458645e+02   1.3822761e+01   4.6274097e+02  -8.9615355e+00   3.2351082e+02  -2.4660006e+01   2.7510000e+02  -6.5209032e+00   2.9769871e+02  -5.7504129e+00   2.4528903e+02   1.0451394e+01   2.1738387e+02  -2.5700645e+00   2.3564968e+02  -2.0960361e+01   2.7381968e+02  -7.2670968e-02   5.3221935e+01   1.2272644e+02
   4.6714000e+02  -4.7295871e+00   4.6138000e+02   7.5189548e+00   3.3125097e+02  -7.1689110e+01   4.8117129e+02   4.9404903e+00   4.2702516e+02  -9.5797548e+00   3.3237935e+02   8.1590065e+00   3.7899082e+02   3.1801594e+01   3.8217419e+02   6.9931613e+00   3.9437710e+02  -8.4038710e-02   4.0471581e+02  -1.2551135e+01   3.1594082e+02   7.6155938e+00   3.2649548e+02   1.5402714e+02   4.4517355e+02  -2.5140335e+01   4.7739839e+02  -2.2896387e+01   4.6415419e+02  -2.4751045e+01   4.5701258e+02   1.6629961e+01   3.5810742e+02  -1.9585368e+01   2.5387710e+02   1.3203467e+02   1.7537082e+02  -7.9088062e+00   4.3542645e+02  -1.3496374e+01   3.4851806e+02  -2.9343703e+01   1.7075082e+02   1.2832079e+02   1.6939806e+02   2.3129445e+01   2.8410452e+02   7.9061548e+00   2.7869613e+02  -1.1550452e+00   2.3144387e+02   7.0951355e+00   2.7585082e+02  -2.9327206e+01   3.0400355e+02  -2.1199961e+01   3.1621194e+02  -6.3037290e+00   1.5425645e+02   7.3625935e+01   1.9379452e+02   1.7784181e+01   2.9104774e+02   1.7968439e+01   1.6742000e+02  -4.2590839e+00   5.0519355e+01   9.2893613e+01   2.0272419e+02   9.7735613e+01   3.7979806e+02  -6.2773935e+00   3.2285082e+02   1.5279379e-01   4.9235742e+02   1.8330116e+01   2.7594082e+02   1.8155938e+00   2.8695419e+02  -8.2256903e+00   3.1070082e+02   4.5124794e+01   1.8318082e+02  -6.7360621e-01   3.4891258e+02   3.3694413e+01   4.9173082e+02   1.5422394e+01   2.3277774e+02   8.4045548e+00   5.3357097e+01   5.5016916e+01   3.6267581e+02   2.4766581e+01   3.9089082e+02   1.3189594e+01   2.5121097e+02   1.5857506e+02   4.0909742e+02   3.7424465e+01   3.9245194e+02   1.6748030e+02   4.0673194e+02   5.2104774e+00   2.6875194e+02  -2.4485419e+00   2.9285082e+02   3.7792794e+01   4.3033000e+02  -1.8429303e+01   3.0436903e+02  -2.5059742e+00   4.0876419e+02   1.6387897e+01   3.8267161e+02   2.5843368e+01   4.5222258e+02   9.3134839e+00   2.3242452e+02   2.9474839e-01   4.2442082e+02   3.3597194e+01   1.7913082e+02   8.4603938e+00   3.2498871e+02   3.7250258e+01   4.0320484e+02   3.6329677e+00   3.7046581e+02   1.0983381e+01   3.9313097e+02   4.2269419e+00   3.7755000e+02  -9.8572258e+00   2.5568903e+02   2.6384555e+01   2.1830742e+02  -8.2233032e+00   3.2739710e+02   5.7811355e+00   3.3518082e+02   2.3306394e+01   3.4936645e+02   1.6061329e+01   6.3823903e+02  -5.6288000e+00   1.9328082e+02  -7.2160621e-01   4.2469935e+02   1.6465019e+01   4.8836516e+02   5.1707871e+00   3.5519548e+02   1.3621781e+01   3.4261082e+02   1.5711994e+01   2.5109645e+02   3.9743574e+01   3.3399129e+02   1.9664568e+01   1.1499082e+02   8.7971594e+01   3.5375082e+02   1.2300794e+01   3.8403129e+02   3.8633032e+00   2.2699082e+02  -5.1798406e+01   2.8847516e+02  -2.1176903e+00   2.4865581e+02   1.1135600e+01   3.0515806e+02   1.2016065e+01   2.6611419e+02   1.0260542e+01   7.6838065e+01   6.0585806e-01   3.4929677e+02   1.1608194e+01   2.6091000e+02  -2.1473161e+00   2.0166129e+02  -6.2206452e+00   4.1280194e+02   1.8810065e+00   2.7386032e+02  -3.4785806e-01   4.3833452e+02   3.6014852e+01   2.1775082e+02   2.2750794e+01   4.7070290e+02  -1.6879781e+01   4.1950129e+02  -8.6907484e+00   1.7999082e+02  -1.2608406e+01   4.0132082e+02   2.3635194e+01   2.4949419e+02   1.0885626e+01   2.7711452e+02   1.6984600e+02   2.9689082e+02  -2.4040621e-01   3.4855548e+02   6.9265806e-01   1.7012129e+02   8.8914168e+01   3.2233355e+02  -7.4721677e+00   3.1243323e+02   1.5538245e+01   3.8011082e+02   1.3601994e+01   4.2549839e+02  -3.8592258e+00   1.7013082e+02   1.1232039e+02   2.6989082e+02  -5.6104062e+00   3.4648903e+02  -5.8871871e+00   3.9956082e+02   5.1685994e+01   3.0280258e+02   3.2743213e+01   4.4388581e+02  -1.4658929e+01   2.7004000e+02   1.3875832e+01   2.4539645e+02   1.9245409e+02   2.2888323e+02   1.6501547e+02   1.1208082e+02  -1.8035606e+01   3.8039082e+02   7.8695938e+00   4.6170082e+02   1.9144794e+01   3.6434935e+02  -4.9740774e+00   1.4122097e+02   1.8397168e+02   4.5401645e+02  -2.3282284e+01   1.2988710e+02   2.0236355e+02   3.5318082e+02   5.8916394e+01   2.1818065e+02   1.5934813e+02   4.5597032e+02   1.8236245e+01   2.0319226e+02   6.5185265e+01   4.3470082e+02   1.9684794e+01   3.8147082e+02   5.4703194e+01   7.5595065e+02   4.3800774e+00   3.3147082e+02  -2.2106806e+01   4.0313548e+02   1.4927226e+01   1.3880082e+02   1.2249679e+02   6.0331258e+02   3.4904774e+00   1.1856082e+02  -4.3640062e+00   4.5505226e+02   5.5861419e+00   4.4135548e+02   8.8593032e+00   4.0873323e+02  -1.2996400e+01   3.1592774e+02   1.4887394e+01   2.7357032e+02   7.1008258e+00   2.4408082e+02  -1.9255606e+01   3.4484387e+02   3.4566839e+00   3.7015161e+02  -1.9963226e+00   3.8056419e+02   2.6677768e+01   3.7851082e+02   3.7699994e+01   2.7489806e+02  -3.4941032e+00   3.7621097e+02   1.7032800e+01   1.4037082e+02  -2.1958806e+01   3.6947935e+02  -3.8960903e+00   1.7764452e+02   1.9312457e+02   3.4656082e+02  -5.6040062e+00   2.2513082e+02   7.6903938e+00   1.8094082e+02   6.7605594e+01   3.0398484e+02  -2.4030077e+01   3.6090194e+02   3.2284903e+00   2.9206645e+02   3.1384361e+01   4.6203097e+02  -4.4735484e-02   2.6523082e+02  -5.1287606e+01   3.1258000e+02  -6.6693032e+00   2.8469871e+02   1.3569587e+01   2.0689903e+02   6.6625935e+00   2.0338387e+02  -1.9300065e+01   2.6174968e+02  -2.5658361e+01   2.4571968e+02   1.6053290e+00   8.4501935e+01   7.8324039e+01
   4.9462000e+02   1.3022013e+01   4.1247000e+02   1.4431755e+01   3.6325097e+02  -4.4489110e+01   4.7093129e+02  -1.8860310e+01   4.3931516e+02  -1.7129548e+00   3.0404935e+02   5.0454065e+00   3.6494082e+02   2.7545594e+01   4.2508419e+02   9.9903613e+00   4.8689710e+02  -2.0055639e+01   4.2771581e+02  -1.4291135e+01   3.8704082e+02   2.2117594e+01   3.4849548e+02   1.3778714e+02   4.2865355e+02  -2.4578735e+01   5.3120839e+02  -3.9821187e+01   4.9148419e+02  -2.2847445e+01   4.8943258e+02   1.7136361e+01   3.5048742e+02   1.3074232e+01   2.5787710e+02   1.7824467e+02   1.8789082e+02  -8.9104062e+00   4.2616645e+02   2.4934426e+01   3.7447806e+02  -3.7940503e+01   1.5666082e+02   1.0139799e+02   1.6897806e+02  -8.6969548e+00   2.5534452e+02  -2.0313045e+01   2.9121613e+02  -2.2726645e+01   2.2594387e+02  -1.6634865e+01   3.2142082e+02  -2.5252806e+01   2.9920355e+02  -3.1235961e+01   3.1735194e+02  -1.8634929e+01   1.4249645e+02   9.7566735e+01   1.6841452e+02   3.2945806e+00   3.1057774e+02   6.4603871e-01   2.3552000e+02  -7.1370839e+00   9.5799355e+01   1.3165121e+02   2.0034419e+02   1.1245601e+02   3.9041806e+02   1.5493006e+01   4.6251082e+02   2.4889994e+01   4.6307742e+02   8.4825161e+00   2.5994082e+02   1.6425594e+01   2.8333419e+02   8.4939097e+00   2.4404082e+02   3.1177594e+01   1.9528082e+02  -1.5731606e+01   3.3144258e+02   3.2242013e+01   4.6358082e+02   8.8243938e+00   2.3720774e+02   3.5190155e+01   3.9647097e+01   4.5163716e+01   3.1067581e+02   3.0926581e+01   4.0499082e+02   2.0061594e+01   2.8140097e+02   1.5624986e+02   4.0628742e+02   1.2319265e+01   3.5912194e+02   1.2538670e+02   4.3297194e+02  -2.6418723e+01   2.5403194e+02   5.6290581e+00   3.7142082e+02   3.0747194e+01   4.0276000e+02   9.8762968e+00   3.0020903e+02  -1.3593174e+01   3.8609419e+02   1.0341497e+01   3.7129161e+02   3.5413768e+01   5.4474258e+02   2.2671884e+01   2.3818452e+02  -1.5826052e+01   4.2728082e+02   3.3518394e+01   1.7356082e+02   2.3359938e+00   2.7121871e+02   4.1881858e+01   3.9651484e+02   4.1681677e+00   3.5832581e+02   1.2044581e+01   3.8880097e+02   1.0523342e+01   3.7221000e+02  -7.8600258e+00   3.0358903e+02   1.4022555e+01   2.4040742e+02  -8.0913032e+00   2.8177710e+02  -3.2292645e+00   2.6275082e+02   1.3010794e+01   3.4132645e+02   3.4424529e+01   6.3704903e+02   2.5086400e+01   2.2575082e+02   1.3507938e+00   3.4021935e+02  -1.2776581e+01   4.5767516e+02   9.3659871e+00   3.3481548e+02   2.9922181e+01   3.3585082e+02   2.0212794e+01   1.8016645e+02   4.1417974e+01   3.1510129e+02  -6.6423226e-01   1.1528082e+02   5.0378394e+01   3.3294082e+02  -1.7984406e+01   2.8365129e+02   1.3637032e+00   1.6851082e+02  -2.5020006e+01   2.5752516e+02   1.6358310e+01   3.0927581e+02   1.9476000e+01   2.4672806e+02  -3.7395355e+00   2.3711419e+02  -1.2419458e+01   6.6878065e+01  -1.5267342e+01   3.4786677e+02   1.9382594e+01   2.3581000e+02   4.2406839e+00   2.2037129e+02  -2.2197445e+01   4.0976194e+02  -1.0825794e+01   2.3962032e+02   3.5813419e+00   4.3783452e+02   5.8048516e+00   2.2694082e+02  -1.5984406e+01   4.0922290e+02   7.9486194e+00   4.0640129e+02  -1.4932748e+01   2.0399082e+02  -2.1338406e+01   4.2889082e+02   3.6149594e+01   2.4340419e+02   9.3228258e+00   2.3097452e+02   1.3877720e+02   2.9604082e+02   6.8675938e+00   3.3007548e+02   2.0110581e+00   1.9298129e+02   9.1565368e+01   5.8538355e+02  -2.0136168e+01   3.3481323e+02  -1.0062155e+01   3.6605082e+02   1.4056794e+01   3.7537839e+02   3.1503742e+00   1.3499082e+02   9.6751594e+01   2.5332082e+02   4.4751938e+00   3.4515903e+02  -3.2607871e+00   3.6885082e+02   5.0902794e+01   3.0418258e+02   3.7682813e+01   4.1435581e+02  -1.5436529e+01   2.6561000e+02  -9.9097677e+00   2.6653645e+02   2.1538289e+02   2.4583323e+02   1.5537947e+02   1.0437082e+02  -4.0038806e+01   3.5560082e+02   5.0727938e+00   4.6785082e+02   3.9502794e+01   3.1072935e+02  -2.5344774e+00   1.5027097e+02   2.0569768e+02   4.5144645e+02   1.4403316e+01   1.0521710e+02   2.4976715e+02   3.5466082e+02   3.8037994e+01   2.3218065e+02   1.6370813e+02   4.0935032e+02   2.5155845e+01   1.9200226e+02   8.4410465e+01   4.2161082e+02   1.7319938e+00   4.0937082e+02   3.1231194e+01   7.1852065e+02  -1.2195523e+01   3.4713082e+02   2.2070394e+01   3.7936548e+02   4.8882581e-01   1.1537082e+02   1.1261119e+02   5.8426258e+02  -7.4055226e+00   1.1770082e+02  -4.1385206e+01   4.3244226e+02   1.3494942e+01   4.6067548e+02   7.1237032e+00   3.7178323e+02  -7.2804000e+00   3.3425774e+02   1.4090994e+01   3.1057032e+02   1.2280826e+01   2.3318082e+02  -1.9383606e+01   3.5665387e+02   5.0418839e+00   3.2701161e+02   2.6448774e+00   3.2522419e+02   7.2949677e+00   3.8718082e+02   1.6436394e+01   3.1475806e+02  -1.9229032e+00   3.6073097e+02   8.3712000e+00   1.6175082e+02  -3.9909206e+01   3.4947935e+02  -6.1060903e+00   1.5943452e+02   1.8321137e+02   3.1342082e+02  -1.0232806e+01   2.6061082e+02   3.8019938e+00   2.1575082e+02   7.6150794e+01   2.7641484e+02  -3.2544774e+00   3.4359194e+02  -6.1767097e+00   2.6244645e+02   3.1839613e+00   4.8565097e+02  -5.6043355e+00   3.0318082e+02  -5.8323606e+01   2.9115000e+02  -7.9949032e+00   2.6488871e+02   8.6343871e+00   2.2932903e+02  -5.5518065e+00   1.8119387e+02   5.1851355e+00   2.3793968e+02  -2.6233561e+01   2.6986968e+02   2.3433290e+00   7.3261935e+01   9.2643239e+01
   4.1095000e+02  -1.2804387e+01   4.3880000e+02  -1.7194645e+01   3.3429097e+02  -5.1652310e+01   3.4926129e+02  -1.7466710e+01   4.5683516e+02   2.0315445e+01   2.7933935e+02   4.6822065e+00   3.8294082e+02   3.0065594e+01   4.3289419e+02  -1.7014439e+01   4.6599710e+02   5.1863613e+00   4.4752581e+02  -2.3785935e+01   3.9032082e+02   8.9519379e-01   3.7073548e+02   1.7438794e+02   4.0370355e+02  -7.2927355e+00   5.2520839e+02  -5.7711871e+00   4.8025419e+02  -8.1890452e+00   4.5234258e+02   3.0383561e+01   3.2700742e+02   1.0902632e+01   2.5525710e+02   1.2692427e+02   1.5785082e+02  -1.0267206e+01   4.2958645e+02   2.6608258e+00   3.4789806e+02  -4.5864103e+01   1.4618082e+02   1.0028639e+02   1.7411806e+02   3.0318452e+00   3.0553452e+02   5.9517548e+00   2.4549613e+02  -2.9790452e+00   2.6022387e+02   4.6227355e+00   3.0428082e+02  -2.7881606e+01   2.9386355e+02  -2.2808761e+01   3.4464194e+02   1.4321871e+01   1.8292645e+02   8.8762335e+01   1.9122452e+02  -8.2502194e+00   3.2357774e+02  -1.8239613e+00   1.5861000e+02   9.0657161e+00   8.5609355e+01   1.0060641e+02   1.6877419e+02   6.7311613e+01   4.0665806e+02   2.6143806e+01   3.9885082e+02   2.8122794e+01   4.7202742e+02   8.2865161e+00   2.5704082e+02   5.3675938e+00   3.0543419e+02  -2.8940903e+00   3.4718082e+02   2.9346394e+01   1.7532082e+02  -1.2714806e+01   3.7172258e+02   4.0869613e+01   4.9748082e+02   1.7062394e+01   2.0544774e+02  -1.2690452e+00   4.4027097e+01   7.8473316e+01   3.8163581e+02   4.1009781e+01   3.8804082e+02   3.3367594e+01   2.6364097e+02   1.5582066e+02   4.1009742e+02   1.5394465e+01   3.4245194e+02   1.6438030e+02   3.8149194e+02  -8.7032258e-01   2.3842194e+02   2.5978581e+00   3.5023082e+02   3.6252394e+01   4.0680000e+02   1.8933097e+01   2.8094903e+02   1.9427626e+01   4.1414419e+02   4.5774968e+00   3.7224161e+02   4.0337768e+01   5.4155258e+02  -9.3529161e+00   2.6433452e+02   8.5519484e+00   4.3580082e+02   4.7306794e+01   1.9480082e+02  -1.5313206e+01   3.0107871e+02   2.9453058e+01   4.1930484e+02  -4.2850323e+00   3.5156581e+02   2.0255381e+01   3.8052097e+02   2.0665742e+01   3.8631000e+02  -2.4078026e+01   2.6344903e+02   2.0143755e+01   2.4078742e+02  -1.0881703e+01   2.9648710e+02  -2.7460645e+00   3.6780082e+02   1.7679379e-01   3.5189645e+02   3.3998929e+01   6.4785903e+02   2.1411600e+01   2.0680082e+02   1.0067938e+00   3.8678935e+02  -2.6421806e+00   4.8194516e+02   1.1314387e+01   3.6448548e+02   1.6398581e+01   3.4670082e+02   2.1104794e+01   2.4166645e+02   2.6997974e+01   3.1857129e+02   3.9218168e+01   1.3699082e+02   3.4741594e+01   2.8323082e+02  -1.7387606e+01   3.3589129e+02  -6.5754968e+00   1.9223082e+02  -2.2637606e+01   2.8028516e+02   2.1257510e+01   2.5507581e+02   2.8242000e+01   2.5048806e+02   1.0619665e+01   2.7307419e+02   7.8937419e+00   5.7738065e+01  -3.9161419e+00   3.0058677e+02   4.0249935e+00   2.3262000e+02   2.8758839e+00   2.2704129e+02  -2.6251045e+01   4.1504194e+02  -1.1488194e+01   2.3481032e+02  -2.0993858e+01   4.5371452e+02  -3.3355484e+00   2.0904082e+02   1.4737594e+01   4.0979290e+02   1.4953019e+01   3.7293129e+02  -7.2051484e+00   1.9608082e+02   5.1043938e+00   3.6751082e+02   3.0199994e+01   2.3707419e+02  -6.8807742e+00   2.4702452e+02   1.4625320e+02   2.9599082e+02  -1.0508406e+01   3.8360548e+02   7.8386581e+00   1.8103129e+02   6.0571368e+01   5.1252355e+02   3.4026323e+00   3.4214323e+02   5.9144516e-01   3.0451082e+02   2.2519994e+01   3.8308839e+02   6.3574194e-02   1.3266082e+02   8.9417994e+01   2.5304082e+02  -2.3212406e+01   3.8334903e+02   1.1544013e+01   3.5428082e+02   5.6548394e+01   3.1646258e+02   6.0041290e-01   4.5512581e+02  -6.9812903e-01   2.7152000e+02  -2.2425677e+00   3.3210645e+02   1.5960729e+02   2.1493323e+02   1.1670147e+02   1.0394082e+02  -3.1234406e+01   4.2934082e+02   1.1693594e+01   4.9975082e+02   5.1620794e+01   3.2977935e+02   6.1815226e+00   1.5152097e+02   2.0314768e+02   4.6258645e+02   1.7021161e+00   1.1088710e+02   1.9217355e+02   4.0223082e+02   4.1752394e+01   2.1022065e+02   1.6117493e+02   4.1445032e+02  -2.0682155e+01   2.2433226e+02   8.6014065e+01   4.4451082e+02   3.5949994e+01   3.9613082e+02   3.6860394e+01   6.6657065e+02  -1.2952258e-01   3.1889082e+02   1.9469594e+01   3.8579548e+02   1.0364426e+01   1.5104082e+02   1.1799759e+02   5.3241258e+02   7.4224774e+00   1.1742082e+02  -1.5362806e+01   5.0634226e+02  -7.9970581e+00   5.2148548e+02  -1.3991097e+01   3.8311323e+02   1.0713200e+01   2.9849774e+02  -1.3382065e+00   2.7248032e+02   3.2380258e+00   2.6894082e+02  -2.0914406e+01   3.4222387e+02   1.9766284e+01   3.1167161e+02   8.4520774e+00   3.8194419e+02  -8.5826323e+00   3.9580082e+02  -4.4932062e+00   2.7065806e+02   1.6035097e+01   3.7302097e+02   2.0048000e+01   1.3404082e+02  -3.5122406e+01   3.6966935e+02   1.6798710e+01   1.4464452e+02   1.5781457e+02   3.4399082e+02  -7.3984062e+00   2.3770082e+02  -3.3845206e+01   2.0770082e+02   8.1084794e+01   3.0317484e+02  -6.3452774e+00   3.3153194e+02   3.8980903e+00   3.1511645e+02   4.3780361e+01   5.2903097e+02  -1.0074735e+01   3.3580082e+02  -6.3743206e+01   3.3210000e+02  -1.0700903e+01   2.4916871e+02  -2.5380129e+00   1.9137903e+02   5.1441935e+00   2.1024387e+02  -5.1886452e-01   2.3250968e+02  -1.7509161e+01   2.1862968e+02   3.0625290e+00   8.3651935e+01   5.4002039e+01
   4.2700000e+02  -3.7983871e+00   4.2090000e+02   1.4477355e+01   3.1391097e+02  -5.3451910e+01   4.1664129e+02  -8.9971097e+00   3.8745516e+02  -4.6541548e+00   2.4657935e+02   1.6303006e+01   3.5104082e+02   1.7327594e+01   4.1231419e+02   1.3481961e+01   4.2008710e+02  -9.4708387e+00   4.1624581e+02   5.2646452e-01   3.7708082e+02  -1.5895606e+01   3.7149548e+02   1.3456714e+02   4.3431355e+02  -3.2411535e+01   3.9996839e+02  -8.1987097e-02   4.0920419e+02   1.2734955e+01   4.6748258e+02   8.2223613e+00   3.2662742e+02   1.4603032e+01   2.4106710e+02   1.4167947e+02   1.9008082e+02  -4.7956062e+00   4.3637645e+02   1.4217626e+01   3.5127806e+02  -3.9324503e+01   1.8908082e+02   1.2266439e+02   1.7230806e+02   1.7466645e+01   2.9506452e+02  -9.5906452e+00   2.2907613e+02  -1.7715445e+01   2.2355387e+02   1.3006335e+01   2.9856082e+02  -1.4714006e+01   3.0720355e+02  -8.6859613e+00   3.1335194e+02  -1.0794929e+01   1.6978645e+02   9.1953535e+01   2.1017452e+02   1.3283781e+01   3.1676774e+02  -9.2791613e+00   1.8614000e+02   1.1533316e+01   8.1039355e+01   1.4064201e+02   1.9434419e+02   6.1316013e+01   3.5512806e+02   6.7462065e+00   4.2666082e+02   3.0227994e+01   4.7278742e+02  -7.2428387e-01   2.5394082e+02   1.3045594e+01   3.1457419e+02   2.8804710e+01   3.2894082e+02  -5.3844062e+00   1.9651082e+02   2.6399938e+00   3.0158258e+02   5.6720813e+01   5.0048082e+02   2.4922394e+01   2.4773774e+02   9.3077548e+00   4.1447097e+01   8.5589716e+01   3.6777581e+02   3.8358581e+01   3.6389082e+02   2.2159594e+01   2.5107097e+02   1.4477626e+02   4.0366742e+02  -6.9911355e+00   3.9212194e+02   1.6488670e+02   3.8630194e+02   1.1414877e+01   2.7913194e+02   2.7241058e+01   3.3128082e+02   3.3428394e+01   4.4323000e+02   1.8018697e+01   2.2963903e+02   1.9112426e+01   3.9047419e+02   2.7761097e+01   3.5834161e+02   3.0449768e+01   4.9698258e+02   1.3162684e+01   3.0495452e+02   7.1123484e+00   4.2899082e+02   2.1471594e+01   1.9061082e+02  -1.1280062e+00   3.4169871e+02   2.2343458e+01   2.5394484e+02   1.4357377e+02   3.3722581e+02  -5.7374194e+00   4.0156097e+02   2.4525419e+00   4.1236000e+02  -1.7972026e+01   2.9811903e+02   1.4420155e+01   2.3988742e+02   4.1902968e+00   3.1405710e+02  -5.2416645e+00   3.2351082e+02   2.6479994e+01   3.1955645e+02   2.6686129e+01   6.3398903e+02   8.9012000e+00   1.6185082e+02  -1.4017206e+01   4.0012935e+02   2.0000619e+01   4.4615516e+02   5.2387587e+01   3.2257548e+02   3.2951381e+01   3.1123082e+02   9.8423938e+00   2.2938645e+02   4.2630374e+01   3.6925129e+02   2.8323768e+01   8.6230820e+01   4.3562394e+01   3.3418082e+02  -4.2736062e+00   3.8946129e+02  -4.8109677e-01   2.1885082e+02  -3.3147206e+01   2.8366516e+02   2.0127110e+01   2.9274581e+02  -2.1016000e+00   2.8725806e+02   2.3728065e+01   2.9216419e+02   6.2765419e+00   8.2498065e+01  -3.0869419e+00   3.1081677e+02   1.5686594e+01   2.2420000e+02  -1.5505161e+00   1.9837129e+02  -1.3817445e+01   3.7395194e+02  -3.6709935e+00   2.6686032e+02  -7.5978581e+00   4.5808452e+02   6.9348516e+00   2.3047082e+02   4.7331938e+00   4.1889290e+02   1.1935019e+01   3.9564129e+02  -3.3311948e+01   1.7789082e+02  -1.9010406e+01   3.8475082e+02   2.1507938e+00   2.4059419e+02  -5.5023742e+00   3.0330452e+02   7.2520800e+01   2.4694082e+02  -8.5344062e+00   3.7513548e+02   1.6406258e+01   1.9565129e+02   8.5061768e+01   3.6552355e+02   3.9726323e+00   3.0100323e+02   6.0726452e+00   3.8365082e+02  -9.1512062e+00   3.9731839e+02  -1.1014826e+01   1.5499082e+02   1.0968159e+02   2.4280082e+02  -2.1443206e+01   2.7410903e+02  -3.0967871e+00   4.0189082e+02   4.0019594e+01   3.0951258e+02   2.3776413e+01   3.7997581e+02   4.8838710e+00   2.8471000e+02   1.6992232e+01   2.6220645e+02   1.9557929e+02   2.4297323e+02   1.1083827e+02   1.1385082e+02  -5.0647206e+01   4.5797082e+02   3.0613194e+01   4.3194082e+02   3.7905594e+01   3.3501935e+02  -2.0427677e+01   1.6177097e+02   2.0927768e+02   4.4349645e+02  -3.8606839e+00   1.0735710e+02   2.1673595e+02   3.9328082e+02   1.9618394e+01   2.2508065e+02   1.3565613e+02   3.5321032e+02   1.4987045e+01   2.2619226e+02   1.0324526e+02   4.2185082e+02   9.5279379e-01   4.1518082e+02   3.7906394e+01   6.9081065e+02  -8.6487226e+00   3.5480082e+02   1.2126794e+01   3.5460548e+02   8.5962581e-01   1.4104082e+02   1.4836759e+02   5.8689258e+02  -1.8565923e+01   1.1908082e+02  -2.6255606e+01   4.3634226e+02   3.1829419e+00   4.8523548e+02  -1.2531097e+01   4.0797323e+02  -3.6956000e+00   3.4516774e+02  -8.3018065e+00   2.9338032e+02   7.4260258e+00   2.5661082e+02  -3.3688006e+01   3.3927387e+02  -2.5177161e+00   3.6262161e+02   6.1860774e+00   3.7999419e+02   1.7913368e+01   3.4018082e+02   2.8486394e+01   2.9303806e+02  -1.3530323e-01   3.6359097e+02  -8.8076000e+00   1.1494082e+02  -3.4644406e+01   3.6519935e+02  -1.7653690e+01   1.8207452e+02   1.8519017e+02   3.0551082e+02  -7.9300062e+00   2.6294082e+02  -1.4914406e+01   1.9951082e+02   7.2589994e+01   3.0317484e+02  -1.4015277e+01   3.7648194e+02   1.1142090e+01   2.8125645e+02   8.7291613e+00   4.8222097e+02  -2.3519935e+01   2.9704082e+02  -5.3922406e+01   2.9991000e+02  -2.9125703e+01   2.6112871e+02   2.9851871e+00   2.1361903e+02   1.2314994e+01   1.8605387e+02  -7.0136645e+00   2.2988968e+02  -1.2829561e+01   2.3600968e+02  -5.2378710e+00   4.5121935e+01   1.2737444e+02
   4.6376000e+02   1.8830813e+01   4.3466000e+02   5.2265548e+00   3.2715097e+02  -4.5461110e+01   4.6569129e+02  -9.4911097e+00   4.4507516e+02   6.6362452e+00   3.4957935e+02   2.4683006e+01   3.4589082e+02   1.9259594e+01   4.2979419e+02   1.3323561e+01   4.4103710e+02  -1.1906839e+01   4.0571581e+02  -1.1681135e+01   3.8894082e+02   1.0485594e+01   3.6792548e+02   1.7795274e+02   4.8355355e+02  -3.5210735e+01   4.7972839e+02   4.8172129e+00   4.1391419e+02  -2.2161845e+01   5.2296258e+02   2.8783961e+01   3.4734742e+02   1.4795432e+01   2.1306710e+02   1.2739947e+02   1.7689082e+02   8.0695938e+00   4.6190645e+02  -1.8714774e+01   3.6004806e+02  -5.8266103e+01   1.9756082e+02   1.4936599e+02   1.9844806e+02   5.7554452e+00   2.8563452e+02   9.1637548e+00   2.7026613e+02  -1.8010645e+01   2.1272387e+02  -1.7517265e+01   2.7008082e+02  -6.5756062e+00   2.8524355e+02   2.3640839e+01   3.4459194e+02   7.7058710e+00   1.7640645e+02   1.0461394e+02   1.9583452e+02  -7.1390194e+00   2.9276774e+02  -5.8391613e+00   1.8904000e+02  -1.6468684e+01   7.2229355e+01   9.5676813e+01   1.6596419e+02   8.6586413e+01   3.4750806e+02   3.1585806e+01   3.9918082e+02   1.1236394e+01   4.2207742e+02   1.1925161e+00   2.6323082e+02  -1.1547606e+01   3.0852419e+02   1.3758710e+01   3.1504082e+02   2.0917594e+01   2.2804082e+02   6.7875938e+00   3.3896258e+02   3.9210413e+01   4.7393082e+02   8.7963938e+00   2.0835774e+02   1.6838155e+01   2.3117097e+01   7.5536116e+01   4.1077581e+02   1.9018581e+01   4.0751082e+02   3.2429994e+01   3.7049097e+02   5.8602658e+01   3.9509742e+02   2.8214465e+01   3.6179194e+02   1.5755310e+02   3.9121194e+02   5.3520774e+00   2.7503194e+02   2.7479058e+01   3.6051082e+02   4.4899994e+01   3.8842000e+02   1.6303497e+01   3.0878903e+02  -1.0699574e+01   3.9885419e+02   9.8506968e+00   3.4600161e+02   2.1866968e+01   5.5569258e+02   2.1175884e+01   2.5580452e+02  -9.6256516e+00   4.1504082e+02   2.5587594e+01   1.9685082e+02  -1.0627206e+01   2.9393871e+02   4.8114258e+01   2.4873484e+02   1.7541057e+02   3.4618581e+02   2.3495781e+01   4.0566097e+02  -1.8254581e+00   3.5331000e+02  -1.9918026e+01   2.8758903e+02   8.8725548e+00   2.2973742e+02  -3.6677032e+00   3.3063710e+02   1.3431935e+01   3.3647082e+02   2.0203194e+01   3.1713645e+02   1.4259729e+01   5.9573903e+02  -3.8800000e-02   1.9128082e+02  -2.9416062e+00   4.2407935e+02  -2.2453806e+00   4.5431516e+02   6.8947871e+00   3.3514548e+02   3.7325781e+01   3.5399082e+02   7.8515938e+00   2.0409645e+02   3.3793574e+01   3.1531129e+02   2.6896774e-01   1.1294082e+02   5.3615594e+01   3.5451082e+02  -1.9470006e+01   3.3499129e+02   2.0216503e+01   2.0999082e+02  -2.9098406e+01   2.8561516e+02   1.7301110e+01   2.5441581e+02   1.1294800e+01   2.8706806e+02   1.7983265e+01   2.5402419e+02   1.8477419e+00   7.7978065e+01   9.9346581e+00   3.4072677e+02   2.3337935e+00   2.9810000e+02   5.7774839e+00   2.2375129e+02  -1.5797845e+01   3.2176194e+02  -6.5793548e-02   2.3372032e+02   1.1523342e+01   4.2046452e+02   2.6574452e+01   2.3713082e+02  -1.3319606e+01   4.1536290e+02   2.1267419e+01   4.2907129e+02   2.6336516e+00   1.7170082e+02  -7.0352062e+00   3.5508082e+02   1.7104394e+01   2.7911419e+02  -1.7623974e+01   3.5868452e+02   2.2990400e+01   2.9908082e+02   5.5843938e+00   3.2518548e+02  -9.9577419e+00   1.8093129e+02   1.0600937e+02   5.6771355e+02  -3.5772568e+01   3.1724323e+02   1.3343445e+01   3.8365082e+02   3.2118794e+01   3.9102839e+02  -2.3221626e+01   1.2885082e+02   8.6202794e+01   2.3451082e+02  -3.5000621e-01   3.5672903e+02   4.2573613e+01   4.3628082e+02   4.4558394e+01   2.9032258e+02   7.1216129e+00   4.9721581e+02  -1.9975329e+01   2.6414000e+02   1.8207832e+01   2.7634645e+02   1.8044809e+02   2.5231323e+02   1.4486107e+02   1.0647082e+02  -2.9296806e+01   4.6186082e+02   2.3091994e+01   4.5828082e+02   5.5648394e+01   3.3086935e+02  -3.1245677e+01   1.4207097e+02   2.0755368e+02   4.1396645e+02  -1.6308284e+01   1.1988710e+02   2.2478355e+02   3.3223082e+02   3.0832394e+01   2.2703065e+02   1.7274013e+02   4.6678032e+02   1.0521445e+01   1.7000226e+02   8.9840465e+01   4.3099082e+02   1.5121594e+01   3.5732082e+02   1.9775194e+01   7.1200065e+02  -3.8139226e+00   3.2085082e+02   1.3882794e+01   3.4636548e+02   3.8488258e+00   1.5085082e+02   1.5501279e+02   6.2894258e+02  -3.0899226e+00   1.0428082e+02  -2.7741606e+01   4.8367226e+02  -1.7034581e+00   4.9173548e+02   5.7589032e+00   3.9511323e+02  -1.1436800e+01   3.4092774e+02   7.0773935e+00   3.1957032e+02   9.9082581e-01   2.5785082e+02  -1.5077206e+01   3.5465387e+02  -5.5581161e+00   3.0186161e+02  -5.8131226e+00   3.9013419e+02   1.9121677e+00   3.4699082e+02   4.1751594e+01   3.3522806e+02  -1.6105032e+00   3.6335097e+02   1.5111600e+01   1.4570082e+02  -3.7815206e+01   3.6252935e+02   2.9899097e+00   2.0375452e+02   1.3682577e+02   3.5675082e+02  -1.1649206e+01   2.3480082e+02  -3.0832062e+00   1.9323082e+02   9.8282394e+01   2.9784484e+02  -3.0778877e+01   3.6780194e+02  -5.1135097e+00   2.8034645e+02   5.2319613e+00   4.8384097e+02  -6.9795355e+00   3.2161082e+02  -2.7988006e+01   2.6296000e+02   6.9702968e+00   2.6545871e+02   8.2587871e+00   2.4151903e+02   3.3232994e+01   2.1676387e+02  -5.3704645e+00   2.3298968e+02  -1.4887561e+01   2.5419968e+02  -1.4123071e+01   8.4071935e+01   8.4398439e+01
   4.7453000e+02  -1.1650787e+01   4.3228000e+02  -2.2533045e+01   3.2215097e+02  -6.6151110e+01   4.5398129e+02  -1.7934310e+01   3.6550516e+02  -8.4681548e+00   2.8247935e+02   1.6771006e+01   3.3494082e+02   1.9095594e+01   4.0560419e+02   1.9398761e+01   3.5542710e+02  -1.9680387e+00   2.9514581e+02  -2.5445535e+01   3.6180082e+02   1.5136794e+01   3.3863548e+02   1.7790594e+02   4.2093355e+02  -2.8861135e+01   4.5092839e+02  -1.5448787e+01   3.8153419e+02  -1.5571445e+01   4.4834258e+02   1.9435613e+00   3.2577742e+02   4.6710323e+00   2.4535710e+02   1.2405627e+02   1.7551082e+02   6.1799938e+00   4.3847645e+02   2.2596258e+00   3.9756806e+02  -5.9647703e+01   1.7185082e+02   1.0090279e+02   1.8887806e+02  -8.4789548e+00   2.4730452e+02  -8.0098452e+00   2.6626613e+02  -4.5006452e+00   2.3294387e+02  -2.8048645e+00   2.5542082e+02  -2.9312806e+01   1.9234355e+02   7.3882839e+01   3.2640194e+02  -1.8548929e+01   1.4006645e+02   9.3051135e+01   1.8088452e+02  -4.0830194e+00   2.8828774e+02  -2.1000761e+01   1.5347000e+02  -2.7523084e+01   6.1899355e+01   1.1698321e+02   1.8339419e+02   8.9952013e+01   3.4841806e+02   2.2283006e+01   3.6866082e+02   3.3397994e+01   4.8364742e+02   1.0406916e+01   2.9604082e+02  -5.1324062e+00   2.6486419e+02   2.0871510e+01   3.2075082e+02   3.3940794e+01   1.7718082e+02  -1.9283606e+01   3.7434258e+02   4.4000013e+01   4.7578082e+02   9.5483938e+00   2.2411774e+02   1.3147355e+01   5.3357097e+01   6.9396916e+01   3.7887581e+02   1.8660581e+01   4.1466082e+02   3.2617994e+01   3.7230097e+02   3.6507858e+01   3.6671742e+02   1.5154865e+01   3.8740194e+02   1.8178430e+02   4.2006194e+02   1.6804077e+01   2.6608194e+02  -3.9549419e+00   3.6147082e+02   3.2203194e+01   4.1714000e+02   1.5105897e+01   2.8731903e+02  -5.0819742e+00   3.8676419e+02   2.4957897e+01   3.9138161e+02   5.3236568e+01   5.2131258e+02   1.2266284e+01   2.1271452e+02  -1.4128452e+01   4.1466082e+02   3.8527994e+01   2.3423082e+02  -1.3997606e+01   3.6493871e+02   2.7574258e+01   2.3109484e+02   1.3898177e+02   3.4351581e+02   2.6193806e+00   4.2266097e+02   1.6294542e+01   3.8693000e+02   1.9962374e+01   2.6753903e+02   1.1286555e+01   2.4359742e+02  -2.0565032e+00   3.2563710e+02  -2.2680645e+00   3.2594082e+02   7.2855938e+00   3.2170645e+02   1.2274129e+01   6.4292903e+02   2.1186000e+01   1.9494082e+02   2.2955938e+00   4.1188935e+02   4.1598194e+00   5.0099516e+02   3.9690387e+01   3.2262548e+02   2.5987381e+01   3.5380082e+02   1.4816794e+01   2.4652645e+02   4.6899174e+01   3.1657129e+02   4.2816774e-01   1.1113082e+02   9.3280394e+01   3.5085082e+02  -1.2272062e+00   3.4651129e+02  -8.4750968e+00   1.7766082e+02  -3.0132006e+01   2.9609516e+02   2.6182710e+01   2.3369581e+02  -2.8076000e+00   2.9744806e+02   6.7286452e-01   2.6978419e+02   2.8269419e+00   8.0118065e+01   1.0034581e+00   3.3196677e+02  -1.1245406e+01   3.0648000e+02   1.3057084e+01   1.9466129e+02   5.6693548e+00   3.4466194e+02  -1.1757794e+01   2.3691032e+02  -1.0161858e+01   4.4258452e+02   2.2994852e+01   2.5204082e+02  -8.8524062e+00   4.2512290e+02  -1.2653381e+01   4.6016129e+02  -1.4613548e+01   2.0951082e+02   4.5499938e+00   3.5023082e+02   2.6342394e+01   2.5364419e+02   8.3636258e+00   4.0659452e+02   2.8487600e+01   2.6713082e+02   1.2303938e+00   3.5850548e+02   1.2686658e+01   1.9603129e+02   7.6321368e+01   3.3138355e+02   2.4803832e+01   3.1362323e+02   1.6163045e+01   3.9758082e+02   1.4934394e+01   4.4408839e+02  -7.4664258e+00   1.5761082e+02   9.9231994e+01   2.1875082e+02  -4.6592062e+00   3.5091903e+02   3.5948413e+01   3.8347082e+02   7.4023194e+01   3.1818258e+02   6.3462813e+01   4.6369581e+02  -3.0903729e+01   2.7538000e+02  -1.4013677e+00   2.6044645e+02   1.8968009e+02   2.1793323e+02   1.4861147e+02   8.0510820e+01  -2.9700006e+01   4.2592082e+02   4.0807194e+01   4.5675082e+02   5.2160794e+01   3.2605935e+02   7.5912258e-01   1.2872097e+02   1.9692168e+02   4.5196645e+02   3.1171613e-01   1.0764710e+02   2.3147275e+02   3.8232082e+02   3.2635194e+01   2.3118065e+02   1.6135813e+02   4.7107032e+02  -3.6817548e+00   1.8714226e+02   8.3369265e+01   4.0861082e+02  -6.9880062e+00   3.9428082e+02   2.5298394e+01   7.3876065e+02   6.6527742e-01   2.9647082e+02   3.4453194e+01   3.5184548e+02   6.4604258e+00   1.6280082e+02   1.2495679e+02   6.1736258e+02   1.1576477e+01   1.4351082e+02  -2.0590006e+01   5.0563226e+02   1.0209742e+01   4.3160548e+02  -3.2406968e+00   3.9573323e+02   5.2836000e+00   3.2216774e+02   7.2981935e+00   3.2062032e+02   9.1468258e+00   1.8437082e+02  -6.6288062e+00   3.4255387e+02   3.2359884e+01   3.7143161e+02  -8.1887226e+00   3.9446419e+02   1.5085768e+01   3.5847082e+02   1.5493194e+01   2.8170806e+02   1.1531097e+01   3.8573097e+02   2.7012000e+00   1.4518082e+02  -4.3393606e+01   3.8514935e+02  -2.2529690e+01   1.6007452e+02   2.2074017e+02   3.6294082e+02  -7.9544062e+00   2.7532082e+02  -3.3748062e+00   1.8275082e+02   8.6550794e+01   2.9860484e+02  -2.2889677e+01   3.7553194e+02  -1.9881910e+01   2.9606645e+02   4.6843613e+00   5.0365097e+02   4.7156645e+00   3.4318082e+02  -5.8373606e+01   2.8529000e+02  -5.2461032e+00   3.0431871e+02  -4.2800129e+00   2.5137903e+02   1.0294194e+01   2.1129387e+02   2.2571355e+00   2.5250968e+02  -3.3991613e+00   2.7419968e+02   2.7569290e+00   1.1012194e+02   7.7984439e+01
   4.5419000e+02   2.1216413e+01   4.3342000e+02  -1.7642452e+00   3.4129097e+02  -7.8972310e+01   4.3593129e+02  -3.0920310e+01   4.0907516e+02  -6.3337548e+00   3.2199935e+02   8.9894065e+00   3.5870082e+02   1.0384794e+01   4.1660419e+02  -2.1912387e+00   4.3361710e+02   4.8767613e+00   3.7295581e+02  -8.5803355e+00   3.9832082e+02  -9.2148062e+00   3.3406548e+02   1.8775154e+02   4.1036355e+02  -3.4355535e+01   4.5239839e+02  -2.2763871e+00   4.9525419e+02  -2.8819045e+01   4.5977258e+02   2.3029161e+01   3.8600742e+02   7.3226323e+00   2.4487710e+02   1.2842467e+02   1.9318082e+02   6.0063938e+00   4.3247645e+02   1.2949626e+01   4.1894806e+02  -3.7408103e+01   1.6918082e+02   1.1177639e+02   1.9773806e+02   8.9522452e+00   3.3515452e+02  -7.6078452e+00   2.8259613e+02  -9.4270452e+00   2.1661387e+02  -1.4548465e+01   2.6823082e+02  -2.2527606e+01   1.8581355e+02   8.4785239e+01   3.6407194e+02  -3.9925290e+00   1.7554645e+02   9.1492735e+01   1.6002452e+02   7.7257806e+00   2.9033774e+02  -5.0247613e+00   1.8738000e+02  -3.1458839e+00   7.7799355e+01   9.7281213e+01   1.8248419e+02   8.4404813e+01   4.1431806e+02   1.2821006e+01   3.7689082e+02   2.4019594e+01   4.3330742e+02   8.7241161e+00   2.7094082e+02   1.7875594e+01   2.9448419e+02  -1.9780903e+00   3.2104082e+02   1.3437594e+01   2.3289082e+02  -7.8404062e+00   3.4134258e+02   4.9730013e+01   5.0143082e+02   5.2296394e+01   2.3992774e+02   1.3402555e+01   3.8167097e+01   8.2282116e+01   3.3806581e+02   2.0115381e+01   3.5642082e+02   2.4707194e+01   4.5083097e+02   1.8985458e+01   3.5399742e+02   2.5524645e+00   3.7050194e+02   1.6266630e+02   4.2997194e+02   7.2012774e+00   2.6480194e+02   2.8717458e+01   2.9608082e+02   1.9724394e+01   4.6199000e+02   3.1087897e+01   2.2336903e+02  -7.9159742e+00   4.0033419e+02   4.1202297e+01   3.9048161e+02   2.0685677e+00   5.4584258e+02   5.9138839e+00   2.7237452e+02   1.1198748e+01   3.9713082e+02   2.0350394e+01   2.0047082e+02   2.1831938e+00   2.9493871e+02   3.4034258e+01   2.6478484e+02   1.5965657e+02   3.3294581e+02   1.3364981e+01   3.0661097e+02   8.9718542e+01   2.8593000e+02   1.3533237e+02   2.7006903e+02   3.3324155e+01   2.0202742e+02  -1.2109032e+00   2.7272710e+02  -6.0526452e-01   3.4013082e+02   1.1250394e+01   3.2417645e+02  -8.7347097e-01   6.1754903e+02   1.0966400e+01   2.0351082e+02   3.4199938e+00   4.1731935e+02   1.3675419e+01   4.5088516e+02  -4.4108129e+00   3.6386548e+02   2.6548181e+01   3.4242082e+02  -5.7428062e+00   2.2109645e+02   4.1143574e+01   3.3699129e+02   8.0545677e+00   1.1023082e+02   7.2782394e+01   3.1956082e+02  -2.0724006e+01   3.5822129e+02  -9.8818968e+00   2.3232082e+02  -1.5554806e+01   2.5990516e+02   2.7547910e+01   2.8274581e+02  -2.2116000e+00   2.9753806e+02  -1.3904335e+01   2.7911419e+02   7.0805419e+00   6.7308065e+01  -2.2117419e+00   3.2943677e+02  -4.0930065e+00   2.5610000e+02   1.7377484e+01   1.6180129e+02   4.8781548e+00   1.5523194e+02  -9.5533935e+00   2.1357032e+02  -7.2946581e+00   4.1664452e+02  -1.9309948e+01   2.2389082e+02  -1.8740406e+01   4.2460290e+02  -3.8517806e+00   4.1526129e+02  -2.1591548e+01   2.0294082e+02  -2.4444062e+00   3.7747082e+02   1.0733194e+01   2.6973419e+02   6.4564258e+00   3.9973452e+02   3.6164000e+00   2.7651082e+02  -1.3140006e+01   3.3050548e+02   2.0366581e+00   1.9427129e+02   1.1032217e+02   5.1295355e+02   5.3682323e+00   3.0205323e+02   3.2988645e+01   3.7058082e+02   6.5643938e+00   3.5361839e+02  -8.8088258e+00   1.5213082e+02   1.1357039e+02   2.3751082e+02  -1.4160006e+01   3.5520903e+02   1.5225213e+01   3.5170082e+02   2.8564794e+01   2.8342258e+02   4.4483613e+01   4.5383581e+02  -3.2504929e+01   2.4719000e+02  -1.7261677e+00   2.7582645e+02   1.7182969e+02   2.3340323e+02   1.3375387e+02   1.0323082e+02  -2.6847606e+01   3.8439082e+02   3.6595938e+00   4.7347082e+02   2.6243194e+01   3.2672935e+02   4.5155226e+00   1.1972097e+02   2.0134168e+02   4.5872645e+02   1.6440916e+01   1.1683710e+02   2.3735755e+02   4.2247082e+02   3.4093194e+01   2.5170065e+02   1.4676653e+02   4.1326032e+02   6.1830452e+00   2.1833226e+02   8.5924065e+01   4.0642082e+02   1.8517194e+01   3.7408082e+02   5.9774394e+01   6.9100065e+02   1.3916077e+01   2.9966082e+02   1.3879938e+00   3.4841548e+02  -2.9351742e+00   1.3304082e+02   1.3209759e+02   6.0131258e+02  -1.1029523e+01   1.1361082e+02  -1.2298006e+01   4.8872226e+02  -2.4874581e+00   5.2460548e+02  -1.3370697e+01   4.2273323e+02  -1.2646400e+01   3.3392774e+02   1.0357394e+01   2.8586032e+02   3.5976258e+00   2.3866082e+02  -3.0732006e+01   2.9884387e+02   6.1866839e+00   3.6105161e+02   1.1831677e+01   3.9318419e+02  -2.3818323e+00   3.5261082e+02   4.6911994e+01   3.2479806e+02  -9.8661032e+00   3.6454097e+02   1.1496400e+01   1.1937082e+02  -2.2618806e+01   3.8095935e+02  -6.1944903e+00   1.6385452e+02   1.5885777e+02   2.9875082e+02  -1.3729206e+01   2.5589082e+02  -9.1604062e+00   3.1870082e+02   7.9147938e+00   3.0332484e+02  -9.7372774e+00   3.0227194e+02  -6.4511097e+00   2.8763645e+02   8.9787613e+00   4.4912097e+02  -1.7631935e+01   2.7366082e+02  -5.4292006e+01   2.7458000e+02  -2.6439303e+01   2.5721871e+02  -1.5652013e+01   2.1880903e+02  -1.6520206e+01   1.8838387e+02   3.9399355e+00   2.2179968e+02  -1.6042361e+01   2.6609968e+02   3.8349290e+00   1.2469194e+02   4.1008839e+01
   4.0567000e+02  -3.8619871e+00   4.2952000e+02   1.5977548e+00   3.4120097e+02  -7.3965110e+01   3.5731129e+02  -3.6307097e+00   4.1545516e+02  -6.2741548e+00   3.0495935e+02  -4.8873935e+00   4.1132082e+02   1.3315194e+01   4.0250419e+02   2.2026761e+01   4.4703710e+02  -1.5196839e+01   4.3833581e+02  -1.5950735e+01   4.0432082e+02   2.2545194e+01   3.6477548e+02   1.3372474e+02   4.0722355e+02  -1.6864335e+01   4.6692839e+02  -4.2987871e+00   4.5315419e+02  -1.4871045e+01   4.3948258e+02  -4.4763871e-01   3.2281742e+02   6.6178323e+00   2.2016710e+02   1.2521147e+02   2.0294082e+02   9.3655938e+00   4.2653645e+02   5.4848258e+00   3.3518806e+02  -3.9137303e+01   1.8385082e+02   1.2994279e+02   2.2516806e+02   1.4778452e+00   2.8449452e+02  -3.4550452e+00   2.3483613e+02  -1.1456245e+01   1.9866387e+02  -5.3424645e+00   2.6761082e+02  -3.8808006e+01   2.2510355e+02   9.7302039e+01   3.3121194e+02  -6.1737290e+00   1.4687645e+02   8.7126335e+01   2.1241452e+02  -1.8175419e+01   3.0743774e+02   2.4172387e+00   1.9980000e+02  -1.2709484e+01   8.7799355e+01   1.0667121e+02   1.7044419e+02   1.2479801e+02   4.2031806e+02   2.2761006e+01   3.7285082e+02   2.7482794e+01   4.2002742e+02  -5.4534839e+00   2.6818082e+02   2.5763938e+00   3.0790419e+02   1.6618310e+01   3.2408082e+02   1.1774394e+01   2.1008082e+02  -4.4560621e-01   3.5539258e+02   2.1416013e+01   5.2753082e+02   2.3558394e+01   2.2373774e+02   1.1127755e+01   3.6027097e+01   8.3693316e+01   3.8896581e+02   9.7633806e+00   3.5670082e+02   2.0444794e+01   3.7873097e+02   3.7273458e+01   4.4352742e+02   8.8200645e+00   4.0359194e+02   1.7815910e+02   4.0544194e+02   6.2636774e+00   2.3094194e+02   3.1666258e+01   3.4032082e+02   5.0235194e+01   4.0714000e+02   2.8475897e+01   2.0399903e+02   6.2136258e+00   4.1419419e+02  -7.0965032e+00   3.4791161e+02   2.7384168e+01   5.1793258e+02   2.2146684e+01   2.4847452e+02   7.5807484e+00   4.1080082e+02   2.7066794e+01   2.0866082e+02  -2.3662006e+01   3.8998871e+02   2.2402581e+00   2.6983484e+02   1.5577257e+02   3.4251581e+02   2.9079381e+01   3.0009097e+02   8.8140142e+01   2.8145000e+02   1.3998077e+02   2.8939903e+02   2.5637755e+01   2.3554742e+02  -2.1325032e+00   2.7548710e+02   2.7603935e+01   3.1989082e+02   2.6869594e+01   3.7879645e+02   1.4326929e+01   6.3242903e+02   2.6146000e+01   2.4008082e+02  -1.2756062e+00   4.4055935e+02   8.1462194e+00   4.0978516e+02   2.3407187e+01   3.6486548e+02   2.0988181e+01   3.4870082e+02   1.3514794e+01   2.0488645e+02   5.4940374e+01   3.2152129e+02   2.5402168e+01   1.1161082e+02   6.6621994e+01   3.3470082e+02  -1.2745206e+01   3.0984129e+02   2.1558503e+01   2.0818082e+02  -5.2533606e+01   3.0461516e+02   6.8311097e+00   3.1274581e+02   2.4384000e+00   2.5948806e+02   3.4296645e+00   2.8354419e+02   5.9661419e+00   6.7498065e+01   9.2305806e-01   3.1243677e+02  -1.8543006e+01   2.8396000e+02   1.0528684e+01   2.1775129e+02  -2.1784516e-01   3.0423194e+02  -8.1433935e+00   2.6434032e+02  -6.4962581e+00   3.9027452e+02  -8.2603484e+00   2.0894082e+02   1.5055938e+00   3.7484290e+02   5.1790194e+00   4.1312129e+02  -4.5203484e+00   1.8870082e+02  -2.0545206e+01   3.7004082e+02   1.9667594e+01   2.0573419e+02  -4.1835742e+00   3.8625452e+02   1.2544800e+01   2.6751082e+02   2.3059994e+01   3.5765548e+02   8.1246581e+00   1.7260129e+02   8.6195768e+01   6.1724355e+02   1.0935032e+01   3.1529323e+02  -1.0350555e+01   3.6978082e+02   1.4958394e+01   3.8249839e+02   1.1707742e+00   1.2037082e+02   7.6351194e+01   2.2518082e+02  -2.2033606e+01   3.6858903e+02   3.2674813e+01   3.7847082e+02   3.7613194e+01   3.0632258e+02   1.8411613e+01   4.3150581e+02  -1.3998529e+01   2.7861000e+02  -2.1897677e+00   2.7682645e+02   1.8502969e+02   2.2983323e+02   1.4193947e+02   9.7560820e+01  -4.1444006e+01   3.4565082e+02   1.8228794e+01   4.5728082e+02   4.1928394e+01   3.6834935e+02  -1.8004077e+01   1.5397097e+02   2.0195168e+02   4.8106645e+02  -4.4628387e-01   1.2311710e+02   2.4571515e+02   3.8056082e+02   5.2065994e+01   2.4232065e+02   1.3875693e+02   4.3788032e+02  -5.6465548e+00   2.1052226e+02   6.9978865e+01   4.1051082e+02   3.0239994e+01   4.3985082e+02   1.0462794e+01   6.8995065e+02  -2.8099226e+00   2.6828082e+02   4.2383938e+00   3.6179548e+02   7.2344258e+00   1.5456082e+02   1.1204599e+02   6.3426258e+02  -1.1725523e+01   1.1313082e+02  -3.6639606e+01   4.7039226e+02  -1.2161058e+01   4.9429548e+02  -8.1258968e+00   4.2573323e+02   1.4036000e+00   2.8811774e+02  -1.4787806e+01   2.8538032e+02   6.7260258e+00   2.4147082e+02  -1.2236806e+01   3.5298387e+02   5.5754839e+00   3.5967161e+02   4.0322077e+01   3.8008419e+02   3.5661677e+00   3.5442082e+02   1.0437194e+01   3.0003806e+02  -9.3653032e+00   3.4321097e+02  -3.7327200e+01   1.3499082e+02  -2.1868406e+01   3.5785935e+02   1.4073510e+01   1.3643452e+02   1.0552137e+02   2.9923082e+02  -5.7176062e+00   2.7094082e+02  -1.7884406e+01   3.5508082e+02  -3.1356062e+00   3.0627484e+02  -1.2313277e+01   3.5895194e+02  -6.8755097e+00   2.7792645e+02   1.6275561e+01   4.7965097e+02   2.9256645e+00   3.1761082e+02  -5.3758006e+01   3.0672000e+02  -1.6910503e+01   2.7502871e+02   4.4318710e-01   2.3747903e+02   5.6961935e+00   2.0386387e+02  -3.9584645e+00   2.0512968e+02  -8.9887613e+00   2.6481968e+02  -7.3267097e-01   1.5869194e+02   5.6688387e+00
   4.6972000e+02   6.3401290e-01   4.3471000e+02  -4.6774452e+00   3.1848097e+02  -6.1197510e+01   4.3398129e+02  -1.6054310e+01   4.5221516e+02  -7.3149548e+00   2.6766935e+02  -1.2804194e+01   3.7180082e+02   1.3906794e+01   4.3069419e+02  -7.1284387e+00   4.5261710e+02  -1.1173239e+01   3.7309581e+02   7.6984645e+00   3.7985082e+02   2.6427938e+00   3.4353548e+02   1.8880394e+02   4.4431355e+02  -4.1541535e+01   4.0820839e+02  -9.5111871e+00   4.4577419e+02   1.7239355e+01   4.2353258e+02   2.6498361e+01   3.5229742e+02  -1.5170568e+01   2.0668710e+02   1.0399987e+02   1.8847082e+02  -4.5268062e+00   4.0232645e+02   1.6001626e+01   3.5013806e+02  -6.7713303e+01   1.7270082e+02   1.2930479e+02   2.1178806e+02   8.2582452e+00   3.3172452e+02   5.0465548e+00   2.4269613e+02  -1.3655045e+01   2.2499387e+02  -7.8888645e+00   2.8489082e+02  -2.4140406e+01   1.8415355e+02   8.2918039e+01   3.0712194e+02  -7.5765290e+00   1.6882645e+02   9.6410335e+01   1.9064452e+02  -1.7103819e+01   3.1185774e+02  -9.4563613e+00   2.0428000e+02  -2.0447884e+01   9.2659355e+01   7.4092413e+01   1.8491419e+02   1.0426041e+02   3.7779806e+02   2.1742606e+01   4.0804082e+02   3.1437594e+01   4.6254742e+02   1.6664916e+01   2.7585082e+02   1.6632794e+01   2.8333419e+02  -1.2260903e+00   3.3718082e+02   4.1063938e+00   2.4189082e+02  -1.6180406e+01   3.8101258e+02   2.9316413e+01   4.5398082e+02   3.0792394e+01   2.4073774e+02   9.2877548e+00   4.0217097e+01   8.1828116e+01   3.7010581e+02   2.9512181e+01   3.4604082e+02   4.3727594e+01   4.0859097e+02  -1.7445342e+01   3.9437742e+02   1.1942065e+01   3.8188194e+02   1.9246590e+02   3.8402194e+02  -1.6927226e+00   2.6022194e+02   1.0803858e+01   3.3299082e+02   1.7251594e+01   4.7971000e+02   1.5580297e+01   3.0789903e+02   7.4816258e+00   4.1166419e+02   1.1675897e+01   3.5067161e+02   1.8833368e+01   5.1150258e+02   1.0141084e+01   2.7385452e+02  -5.0196516e+00   3.7523082e+02   4.9772394e+01   1.8661082e+02  -5.0380062e+00   3.4407871e+02   2.5330581e+00   2.9251484e+02   1.9080817e+02   3.1813581e+02   2.7929781e+01   3.0004097e+02   7.4194142e+01   2.6850000e+02   6.2396774e+01   3.0882903e+02   1.0793355e+01   2.0564742e+02  -7.0705032e+00   3.0177710e+02   5.1207355e+00   3.4842082e+02   2.6727194e+01   3.5041645e+02   2.7887329e+01   6.0610903e+02   2.8751600e+01   2.1351082e+02  -2.5290006e+01   3.5864935e+02   1.6089019e+01   4.5362516e+02   6.0599871e+00   3.5629548e+02   4.1037806e+00   2.8413082e+02   1.1780394e+01   2.8416645e+02   4.0979742e+00   3.6052129e+02   2.3862168e+01   1.0708082e+02   5.5364394e+01   3.1432082e+02   1.3075194e+01   3.2184129e+02   9.2850323e-01   2.0428082e+02  -4.6031606e+01   2.9333516e+02   2.5353510e+01   2.9103581e+02   3.5552000e+00   2.5863806e+02   1.3076645e+00   2.7678419e+02   2.5569419e+00   8.4068065e+01   1.0547458e+01   3.0329677e+02   9.6181935e+00   3.2562000e+02  -2.1804116e+01   1.9756129e+02   8.3973548e+00   4.0190194e+02  -5.7669935e+00   2.4019032e+02   1.0295742e+01   4.6283452e+02   1.8374852e+01   2.4499082e+02   5.7115938e+00   4.0755290e+02  -2.2977806e+00   4.0731129e+02  -1.0905548e+01   1.8613082e+02  -1.9529606e+01   4.2699082e+02   2.7011594e+01   2.5921419e+02  -2.2561974e+01   3.9254452e+02  -8.2884000e+00   2.4856082e+02   8.5599379e-01   2.7907548e+02   2.3091058e+01   1.4398129e+02   6.8485368e+01   3.3885355e+02   8.1562323e+00   3.2248323e+02   2.1884245e+01   3.4425082e+02   9.0007938e+00   3.7037839e+02  -2.8596258e+00   1.2308082e+02   8.7894394e+01   2.5418082e+02  -9.6336062e+00   4.1058903e+02   1.8848129e+00   4.0328082e+02   3.2098394e+01   3.2742258e+02   3.6533613e+01   4.1269581e+02  -2.0733729e+01   2.6976000e+02   7.9482323e+00   2.6530645e+02   2.1881129e+02   2.5797323e+02   1.4978827e+02   1.2485082e+02  -2.7627206e+01   4.5434082e+02   7.5935938e+00   4.7389082e+02   1.4739594e+01   2.6772935e+02  -1.4764477e+01   1.6552097e+02   1.9757768e+02   4.6015645e+02   4.4665161e+00   1.1069710e+02   2.0618875e+02   3.9308082e+02   3.0774394e+01   2.3146065e+02   1.2314573e+02   4.3878032e+02   2.0801445e+01   2.0014226e+02   4.7289265e+01   4.0399082e+02   6.6115938e+00   4.1642082e+02   4.1667194e+01   6.9876065e+02  -1.8994723e+01   3.1775082e+02   1.8750794e+01   3.1079548e+02   1.2644258e+00   1.4437082e+02   1.2467119e+02   6.0610258e+02   3.1672774e+00   1.0880082e+02  -2.5773206e+01   4.8867226e+02  -7.8134581e+00   3.9954548e+02  -6.8658968e+00   3.8759323e+02   1.5074800e+01   3.2768774e+02   1.8906594e+01   2.5648032e+02   6.3780258e+00   2.4280082e+02  -1.3032062e+00   3.4832387e+02   8.2282839e+00   3.6215161e+02   2.2223677e+01   3.4618419e+02   3.2708168e+01   3.3999082e+02   3.2541594e+01   2.8979806e+02   1.4643897e+01   3.7464097e+02  -2.6516000e+00   1.2889082e+02  -3.3710406e+01   3.3995935e+02  -3.8244903e+00   1.5249452e+02   1.5218657e+02   2.9866082e+02  -1.6622006e+01   2.5518082e+02  -2.6053606e+01   3.6761082e+02   1.8191994e+01   2.7360484e+02   1.0490323e+01   3.3737194e+02  -9.8910968e-01   2.6353645e+02   3.7167613e+00   5.0979097e+02   2.3244645e+00   3.4823082e+02  -4.9637606e+01   3.1034000e+02   1.2659897e+01   2.4545871e+02  -1.9811213e+01   2.3456903e+02  -1.0401006e+01   1.9709387e+02   1.3135484e-02   2.8355968e+02  -1.5263161e+01   2.6962968e+02   6.3625290e+00   1.3788194e+02   2.3953639e+01
   5.1762000e+02   1.2712013e+01   4.6128000e+02   1.5006955e+01   3.5591097e+02  -7.4041910e+01   4.5193129e+02  -2.2060310e+01   4.7840516e+02  -3.3740155e+01   2.9304935e+02   1.0925406e+01   3.7528082e+02   2.5148394e+01   3.7765419e+02   9.6347613e+00   4.2251710e+02  -3.7855239e+01   3.9652581e+02  -1.0415935e+01   3.7718082e+02  -1.5736062e+00   3.2711548e+02   1.4102754e+02   4.5298355e+02  -2.4615135e+01   4.5625839e+02  -9.3551871e+00   4.5810419e+02  -9.9870452e+00   4.9282258e+02   1.4575161e+01   3.6753742e+02  -5.5797677e+00   2.4354710e+02   1.5415107e+02   1.6956082e+02   5.9459938e+00   4.2084645e+02   7.7800258e+00   3.7770806e+02  -7.3348903e+01   1.7280082e+02   7.3586794e+01   2.1392806e+02   9.8470452e+00   2.9420452e+02   1.0338155e+01   2.0997613e+02  -4.7574452e+00   2.4066387e+02   2.9675355e+00   2.9480082e+02  -3.2603206e+01   1.9439355e+02   1.0556884e+02   3.8797194e+02  -1.0434529e+01   1.4535645e+02   1.0305794e+02   1.7055452e+02   3.3133806e+00   2.6128774e+02   5.9238710e-02   2.0499000e+02  -1.4546839e+00   7.2139355e+01   1.0768401e+02   1.6872419e+02   7.5555613e+01   3.3641806e+02   2.3053006e+01   4.0223082e+02   3.4422394e+01   5.0954742e+02   2.6054916e+01   2.5056082e+02  -6.3400621e-01   2.9752419e+02  -4.0312903e+00   3.2870082e+02   4.5947938e+00   2.2708082e+02  -1.6325606e+01   3.2734258e+02   4.4990013e+01   4.7108082e+02   3.2074394e+01   2.3744774e+02  -7.6390452e+00   5.1547097e+01   6.8831716e+01   4.2596581e+02  -2.4366194e+00   3.4432082e+02   4.3005194e+01   4.1673097e+02   2.3043458e+01   4.3161742e+02   1.4002865e+01   3.8036194e+02   1.3258750e+02   4.2792194e+02   1.5275277e+01   2.6003194e+02   5.1990581e+00   3.3489082e+02   4.0379594e+01   3.9671000e+02   3.3602968e+00   2.8605903e+02  -1.6931174e+01   4.0847419e+02  -2.3989032e+00   3.5767161e+02   3.1983368e+01   5.1098258e+02   3.5422684e+01   2.6104452e+02   6.5351484e+00   3.5918082e+02   1.1726394e+01   2.2261082e+02  -1.3480062e+00   3.3340871e+02   1.6906658e+01   2.4488484e+02   1.6771857e+02   3.4346581e+02  -3.0966194e+00   2.9066097e+02   7.8664542e+01   2.6721000e+02   1.4787997e+02   2.6701903e+02   2.9081548e+00   2.2345742e+02   2.2646968e+00   2.9196710e+02   1.0095535e+01   3.2694082e+02   1.0115594e+01   3.6213645e+02   2.0179729e+01   6.2223903e+02   2.7712000e+00   2.6480082e+02  -3.0963206e+01   3.8497935e+02  -2.8773806e+00   4.7846516e+02   1.6592787e+01   3.7505548e+02   2.3132981e+01   3.4799082e+02  -9.4840621e-01   2.1702645e+02   4.1259174e+01   2.8099129e+02   1.2245677e+00   1.0242082e+02   7.5787194e+01   3.3399082e+02  -2.1638406e+01   3.6599129e+02   2.8265032e+00   1.9132082e+02  -4.2894806e+01   2.7304516e+02   2.2216710e+01   2.7193581e+02  -2.2468000e+00   2.8844806e+02   5.1128645e+00   2.8059419e+02  -4.6578581e+00   6.7168065e+01   5.6594581e+00   3.1972677e+02   3.3013794e+01   2.8677000e+02   1.7338839e+00   1.9275129e+02  -2.2678452e+00   3.9514194e+02  -1.8846194e+01   2.1705032e+02  -2.4043058e+01   3.9527452e+02   2.0896516e+00   2.4670082e+02   3.8147938e+00   4.1574290e+02  -4.2829806e+00   3.9783129e+02   7.0428516e+00   2.0656082e+02  -1.5064006e+01   4.2766082e+02   2.3767994e+01   2.6516419e+02   1.5532026e+01   4.3325452e+02   1.2214800e+01   2.7294082e+02   6.3355938e+00   3.5539548e+02   2.9935458e+01   1.8098129e+02   8.5575368e+01   3.5062355e+02  -2.5953677e+00   3.4952323e+02   7.9610452e+00   3.5211082e+02   1.4311994e+01   4.1119839e+02  -6.7152258e+00   1.4451082e+02   7.4949994e+01   1.1008082e+02   1.3927439e+02   3.9677903e+02  -1.8860387e+01   4.0237082e+02   4.0321194e+01   3.3884258e+02   1.7290013e+01   4.4431581e+02   5.9667097e-01   2.9261000e+02   2.2500232e+01   3.1239645e+02   2.1180409e+02   2.2150323e+02   1.3746587e+02   1.0151082e+02  -2.9710006e+01   4.0902082e+02   2.6429194e+01   4.9032082e+02   1.2615194e+01   3.2739935e+02  -9.3480774e+00   1.4032097e+02   1.9434368e+02   4.7949645e+02   4.8931613e-01   1.1407710e+02   2.1824835e+02   3.9437082e+02   4.3811194e+01   2.3203065e+02   1.4805013e+02   4.4688032e+02   7.5834452e+00   2.2176226e+02   9.0939665e+01   4.4313082e+02   1.7390394e+01   4.1189082e+02   4.0169594e+01   6.8824065e+02   2.9366877e+01   3.2899082e+02   1.2661594e+01   3.5341548e+02  -1.7651742e+00   1.3889082e+02   1.2715959e+02   5.6447258e+02  -8.7723226e+00   1.0347082e+02  -1.4156806e+01   4.8858226e+02   4.9537419e+00   4.8217548e+02  -1.5629677e-01   3.5354323e+02   1.9078800e+01   3.2835774e+02   9.9429935e+00   2.6695032e+02  -7.9395742e+00   2.5637082e+02  -3.1718806e+01   2.9736387e+02   1.3685084e+01   3.4134161e+02   1.6548477e+01   3.7270419e+02   1.4465677e+00   3.7323082e+02   3.8312394e+01   2.8855806e+02   1.0883097e+01   3.5402097e+02   3.0858000e+01   1.6628082e+02  -3.3751606e+01   3.9000935e+02  -2.3398490e+01   1.5185452e+02   1.9549777e+02   3.2508082e+02  -1.0925606e+01   2.8537082e+02  -2.4178806e+01   3.4647082e+02  -2.9406806e+01   3.0051484e+02  -7.0924774e+00   3.4127194e+02   1.5428890e+01   3.2568645e+02   2.1476129e-01   4.9070097e+02   1.5091665e+01   3.0504082e+02  -4.1802406e+01   2.6120000e+02   1.2921097e+01   2.5740871e+02  -5.7721290e-01   2.2570903e+02   1.2687794e+01   2.2138387e+02  -9.8400645e+00   2.5593968e+02  -1.2103561e+01   2.7705968e+02  -9.4218710e+00   1.8455194e+02   1.7840039e+01
   4.4595000e+02  -8.0343871e+00   4.1999000e+02  -2.5998452e+00   2.8182097e+02  -6.1164710e+01   4.2869129e+02  -2.4391110e+01   3.5788516e+02  -5.4785548e+00   3.0066935e+02  -7.8419355e-01   4.2194082e+02   1.6515594e+01   4.5369419e+02  -5.6384387e+00   3.7884710e+02  -2.1701639e+01   4.1847581e+02  -1.4619355e+00   3.9751082e+02   1.9279994e+01   3.3520548e+02   1.1099034e+02   3.8550355e+02  -3.9696735e+01   4.7611839e+02  -2.6843987e+01   4.4948419e+02  -2.1074452e+00   5.0572258e+02  -3.5568387e+00   3.3858742e+02  -2.3743768e+01   2.5759710e+02   1.5173707e+02   2.0408082e+02  -8.6256062e+00   4.2663645e+02  -1.6213174e+01   3.6866806e+02  -5.7625703e+01   1.4442082e+02   7.7757194e+01   2.0358806e+02   1.3244245e+01   2.5172452e+02   4.1165548e+00   2.6054613e+02  -2.2183045e+01   2.0772387e+02  -1.5337265e+01   2.7004082e+02  -5.4324062e+00   2.1729355e+02   1.0602684e+02   3.2007194e+02  -1.5232529e+01   1.5059645e+02   9.4678735e+01   1.7860452e+02  -9.2406194e+00   2.4919774e+02  -8.7356129e-01   1.9585000e+02   1.2765161e+00   6.7229355e+01   9.8216813e+01   2.0401419e+02   9.5062413e+01   3.5355806e+02  -7.5581935e+00   3.8751082e+02   1.2269994e+01   4.7164742e+02   2.9366916e+01   2.6132082e+02   7.8351938e+00   2.4862419e+02   8.8407097e+00   3.5047082e+02   3.5631938e+00   2.3513082e+02  -1.2109606e+01   3.3587258e+02   4.2077613e+01   4.5528082e+02   2.0488394e+01   2.2387774e+02   3.3496555e+01   4.1837097e+01   7.7318516e+01   3.8415581e+02   1.9958181e+01   3.7561082e+02   5.3361994e+01   3.8368097e+02   1.1027458e+01   3.4880742e+02   7.9676645e+00   3.6769194e+02   1.9227110e+02   4.0616194e+02   9.4460774e+00   3.0989194e+02   8.8025806e-01   3.8299082e+02   4.3391594e+01   4.4347000e+02   3.5239497e+01   2.9757903e+02   8.1472258e+00   3.9014419e+02   3.4974968e+00   3.6324161e+02   3.6247768e+01   5.4060258e+02   1.1243084e+01   2.2771452e+02   1.1015484e+00   4.0585082e+02   1.3942794e+01   2.0808082e+02  -1.4256062e+00   3.4821871e+02   1.8721858e+01   3.0230484e+02   1.4523497e+02   3.2927581e+02   7.7085806e+00   2.8852097e+02   8.6455742e+01   2.5488000e+02   1.2424637e+02   2.8315903e+02   7.1869548e+00   2.2369742e+02   5.8154968e+00   2.8958710e+02   8.2359355e+00   3.5799082e+02  -4.8984062e+00   3.3270645e+02   2.0684129e+01   5.8017903e+02   2.7076000e+01   1.6775082e+02   2.8007938e+00   3.6802935e+02   2.0148619e+01   4.3636516e+02   1.5750787e+01   3.1162548e+02   9.0173806e+00   3.3456082e+02  -3.5440062e+00   2.3223645e+02   6.2402374e+01   3.2657129e+02   4.2418168e+01   1.3613082e+02   1.0810394e+01   3.3547082e+02  -9.9468062e+00   3.2880129e+02   6.0917032e+00   1.7047082e+02  -3.4126806e+01   2.7075516e+02   4.7799097e+00   2.5793581e+02  -1.6968000e+00   2.7553806e+02   2.3566452e-01   2.6273419e+02   1.6110942e+01   5.1548065e+01   8.1490581e+00   3.0715677e+02   6.6893935e+00   3.0043000e+02   8.6910839e+00   1.8985129e+02  -6.6058452e+00   3.5957194e+02  -2.5705935e+00   2.3672032e+02  -1.5096658e+01   4.1739452e+02  -7.2399484e+00   2.2570082e+02   1.7684794e+01   4.3098290e+02   1.1827819e+01   3.6445129e+02   1.6473252e+01   1.8508082e+02  -1.9875606e+01   3.6385082e+02   4.2252794e+01   2.5721419e+02   1.4318026e+01   4.1764452e+02  -1.7156400e+01   2.6751082e+02   1.0769994e+01   3.8260548e+02   4.9186581e+00   1.7931129e+02   8.0178968e+01   3.7362355e+02   2.6704632e+01   3.2267323e+02   9.8190452e+00   3.2058082e+02   3.3643938e+00   4.1067839e+02   2.3036374e+01   1.4613082e+02   8.4010394e+01   1.0608082e+02   1.2730439e+02   3.6929903e+02   1.1858013e+01   3.7485082e+02   5.8712794e+01   3.2337258e+02   2.8147613e+01   4.0302581e+02   8.9870968e-02   2.7309000e+02  -9.1781677e+00   2.6125645e+02   2.2056529e+02   2.2412323e+02   1.4839627e+02   1.0032082e+02  -1.8514806e+01   4.2318082e+02  -6.6036062e+00   4.6456082e+02   3.5865994e+01   3.4601935e+02  -1.5976774e+00   1.5547097e+02   2.0913168e+02   4.4558645e+02   2.3062116e+01   1.0916710e+02   2.1378115e+02   3.5885082e+02   7.9802794e+01   3.0322065e+02   8.0784929e+01   4.4826032e+02  -6.0969548e+00   1.9009226e+02   9.4323265e+01   3.9328082e+02   2.5188394e+01   4.3794082e+02   4.4855594e+01   7.0362065e+02   6.1647742e-01   3.0770082e+02   3.1934794e+01   3.7513548e+02   2.4597226e+01   1.5251082e+02   1.1210999e+02   6.3420258e+02   1.6549277e+01   1.3342082e+02  -4.1402806e+01   4.3182226e+02   6.3454194e-01   4.7185548e+02   2.3849303e+01   3.7797323e+02  -3.2056000e+00   2.7044774e+02  -3.2342065e+00   2.7386032e+02   2.1317626e+01   2.2966082e+02   3.6579938e+00   3.3727387e+02   3.1022284e+01   3.2258161e+02   2.0992774e+00   4.1513419e+02   9.1021677e+00   3.8908082e+02   3.4184394e+01   3.1922806e+02   3.6194968e+00   3.8935097e+02  -1.4484000e+00   1.5585082e+02  -4.2387206e+01   3.4200935e+02   8.4915097e+00   1.6496452e+02   1.7581897e+02   3.5504082e+02   1.0197594e+01   2.6237082e+02   2.7111938e+00   3.2699082e+02  -7.0784062e+00   2.9936484e+02  -3.5190477e+01   3.8453194e+02   2.7580903e+00   3.2830645e+02   7.4851613e+00   4.6912097e+02   6.1980645e+00   3.3504082e+02  -5.8342406e+01   3.1391000e+02   3.0842968e+00   2.6645871e+02   7.1787871e+00   2.1266903e+02   2.5250994e+01   2.4390387e+02  -1.0501665e+01   2.1893968e+02   7.8064387e+00   2.8157968e+02   3.3565290e+00   1.4265194e+02   3.6482039e+01
   4.4119000e+02   6.2964129e+00   4.4909000e+02  -1.1307845e+01   3.6982097e+02  -5.7874710e+01   2.8369129e+02  -2.1121110e+01   3.7826516e+02   3.1310452e+00   3.3028935e+02   5.7562065e+00   3.8970082e+02   1.7664794e+01   4.2989419e+02   8.6055613e+00   4.7003710e+02  -5.9968387e+00   4.4071581e+02  -1.4811135e+01   4.0142082e+02   8.9671938e+00   3.3401548e+02   1.7851554e+02   3.9217355e+02  -4.8800335e+01   5.3053839e+02  -1.2007587e+01   4.3886419e+02   1.6842155e+01   4.4934258e+02   2.5103561e+01   3.4667742e+02   2.6849032e+01   2.4906710e+02   1.5075947e+02   1.9208082e+02   1.3343938e+00   4.4121645e+02  -6.7495742e+00   3.7432806e+02  -5.4458503e+01   1.7989082e+02   1.1387959e+02   1.8458806e+02  -5.5657548e+00   2.9172452e+02   1.0916555e+01   2.8349613e+02   1.2095484e-01   2.6938387e+02  -1.9880065e+01   2.9699082e+02  -1.7158406e+01   2.1100355e+02   7.8530039e+01   3.6326194e+02  -1.3837729e+01   1.5130645e+02   9.4911935e+01   1.7422452e+02  -2.6120219e+01   3.3262774e+02  -7.1179613e+00   1.7195000e+02  -1.4314839e+00   7.6419355e+01   9.0201613e+01   1.8272419e+02   9.2955613e+01   3.7979806e+02   1.5392606e+01   3.8756082e+02   2.2115994e+01   4.7983742e+02   9.0917161e+00   2.4032082e+02   8.2851938e+00   2.8762419e+02   7.7207097e+00   3.3575082e+02   1.2360794e+01   1.9285082e+02  -1.2967206e+01   3.4163258e+02   5.6846813e+01   4.6918082e+02   3.3426394e+01   2.4249774e+02   1.1296955e+01   5.2257097e+01   7.0724916e+01   3.9691581e+02   2.0557381e+01   3.8294082e+02   9.1559379e-01   3.8492097e+02   1.9688258e+01   4.4961742e+02   2.7612865e+01   3.6574194e+02   1.3090710e+02   4.7740194e+02   6.6968774e+00   2.8818194e+02   2.2277058e+01   3.0637082e+02   2.7041194e+01   4.2757000e+02   9.6014968e+00   3.1110903e+02   7.5948258e+00   4.3300419e+02   2.4548697e+01   3.7586161e+02   4.5818168e+01   5.1679258e+02   8.9078839e+00   2.6818452e+02   6.1939484e+00   3.9128082e+02   3.3678394e+01   2.0870082e+02  -1.7525206e+01   3.6412871e+02   1.9739058e+01   2.9373484e+02   1.5407057e+02   3.9222581e+02   8.1025806e+00   2.8804097e+02   8.8104142e+01   2.7479000e+02   1.1474357e+02   2.9025903e+02   2.5378955e+01   2.3830742e+02   9.1766968e+00   2.6891710e+02   1.5889535e+01   3.2085082e+02   2.2882794e+01   3.4660645e+02   8.5221290e+00   6.0173903e+02   1.9601200e+01   2.4408082e+02  -1.1656062e+00   3.8002935e+02   1.5658619e+01   4.6852516e+02   1.3077987e+01   3.4852548e+02   2.7345381e+01   3.2966082e+02   1.2657994e+01   2.0866645e+02   2.9637974e+01   3.1820129e+02  -6.3322323e+00   2.0518082e+02  -3.6193606e+01   3.6432082e+02  -7.3048062e+00   3.5346129e+02   1.6258903e+01   2.0332082e+02  -3.4904806e+01   2.6547516e+02   1.8152310e+01   3.1598581e+02   9.8892000e+00   2.9620806e+02   2.0120645e+00   2.4178419e+02   6.9769419e+00   4.9688065e+01   5.2478581e+00   3.2567677e+02   1.3107794e+01   2.7501000e+02  -6.5153161e+00   1.9670129e+02  -8.0638452e+00   3.6866194e+02  -6.2977935e+00   2.5791032e+02  -7.7418581e+00   3.7608452e+02  -5.0514839e-01   2.2399082e+02  -2.6484062e+00   4.1317290e+02   1.1772619e+01   4.0521129e+02   2.2492452e+01   2.1475082e+02  -3.3959206e+01   4.1113082e+02   1.7140394e+01   2.4354419e+02  -1.0778374e+01   3.9668452e+02   9.3804000e+00   2.7499082e+02   2.3791594e+01   3.6328548e+02   1.9304258e+01   1.7836129e+02   9.1924968e+01   3.6800355e+02   1.6584232e+01   3.2338323e+02   5.0922452e+00   3.8865082e+02   1.6988794e+01   4.3725839e+02  -7.4002581e-01   1.3537082e+02   9.3721194e+01   8.9230820e+01   1.4389239e+02   4.0701903e+02  -2.8795871e+00   3.9661082e+02   3.1971994e+01   3.2480258e+02   2.3933213e+01   4.0569581e+02  -5.0337290e+00   2.7704000e+02  -3.3041677e+00   2.8110645e+02   1.6006729e+02   2.4174323e+02   1.4141667e+02   9.5940820e+01  -3.1974406e+01   4.3765082e+02   2.5768794e+01   4.7118082e+02   6.3426394e+01   3.3020935e+02  -1.4332877e+01   1.6067097e+02   2.2261568e+02   3.9611645e+02   5.7297161e+00   1.2459710e+02   2.3211675e+02   3.9499082e+02   3.8001594e+01   3.2989065e+02   1.4131329e+01   4.3978032e+02   7.1514452e+00   1.9614226e+02   9.9749265e+01   4.1056082e+02   2.2185994e+01   3.8856082e+02   1.7705994e+01   6.5924065e+02  -9.2131226e+00   3.6147082e+02   4.6831938e+00   3.5427548e+02   4.6460258e+00   1.2899082e+02   1.4338159e+02   5.8447258e+02  -8.1023226e+00   1.2413082e+02  -3.2569606e+01   5.0296226e+02  -6.9566581e+00   4.6173548e+02  -1.0841097e+01   3.8354323e+02   7.8288000e+00   3.3120774e+02   1.3244994e+01   2.9619032e+02   3.9612258e+00   2.3470082e+02  -1.8315206e+01   3.7227387e+02   2.4522839e+00   3.6267161e+02   2.6020774e+00   3.9394419e+02   7.8873677e+00   3.7323082e+02   2.5312394e+01   3.3041806e+02   1.2064297e+01   3.5673097e+02   1.4512000e+00   1.3947082e+02  -4.9606806e+01   3.7347935e+02  -8.5960903e+00   1.6928452e+02   1.5921337e+02   3.2080082e+02  -2.3353206e+01   2.6075082e+02  -1.2739206e+01   3.1932082e+02  -5.6148062e+00   2.8122484e+02  -6.0192774e+00   3.2780194e+02  -1.0853510e+01   2.8282645e+02   1.1235613e+00   5.0046097e+02   2.7640865e+01   3.2204082e+02  -5.6592406e+01   2.8096000e+02   5.3029677e-01   2.6026871e+02  -4.3260129e+00   2.2523903e+02  -9.8946065e+00   2.0962387e+02  -1.2179265e+01   2.5807968e+02  -2.1364761e+01   2.8205968e+02  -8.0118710e+00   5.2261935e+01   1.0047324e+02
   4.0638000e+02   2.4751213e+01   4.3452000e+02  -1.0042245e+01   3.4463097e+02  -6.8329510e+01   3.3674129e+02  -1.9365110e+01   4.2793516e+02   6.6274452e+00   2.7528935e+02   4.9162065e+00   3.5970082e+02   1.6634794e+01   4.0484419e+02   1.7649561e+01   4.5308710e+02  -1.3020839e+01   4.0766581e+02   1.3592865e+01   4.2451082e+02  -4.4100062e+00   3.5206548e+02   1.6998154e+02   3.7631355e+02  -7.6315355e+00   4.9458839e+02   2.3108413e+01   4.2258419e+02  -3.4254452e+00   4.3901258e+02   3.2069961e+01   3.7310742e+02  -3.9753677e+00   2.4730710e+02   1.0318027e+02   1.7694082e+02  -1.7224406e+01   4.4347645e+02   7.5962581e-01   3.5613806e+02  -2.1093303e+01   1.8332082e+02   1.3322519e+02   1.8025806e+02   3.7350645e+01   3.0858452e+02   5.4277548e+00   2.9064613e+02  -1.2451045e+01   2.4461387e+02   6.5153548e-01   2.7432082e+02  -7.1548062e+00   1.9310355e+02   5.3722039e+01   2.8997194e+02  -5.0145290e+00   1.3430645e+02   9.9411935e+01   2.0917452e+02   6.0837806e+00   3.2057774e+02   1.7126039e+01   1.6657000e+02  -6.7610839e+00   9.2369355e+01   9.9775613e+01   1.8458419e+02   8.0096813e+01   3.7860806e+02   1.4780645e-01   3.7651082e+02   3.6579994e+01   4.1892742e+02   1.4304516e+01   2.7751082e+02   7.9199938e+00   2.9752419e+02   2.4068710e+01   3.2104082e+02   3.0347594e+01   2.3813082e+02  -1.8969606e+01   3.2834258e+02   3.9200013e+01   4.9668082e+02   1.0526394e+01   2.2754774e+02  -9.6570452e+00   5.9407097e+01   6.9292916e+01   3.4544581e+02   3.7624981e+01   3.8323082e+02   1.7462394e+01   3.4564097e+02   1.2260658e+01   4.1823742e+02   1.8173265e+01   4.0745194e+02   2.0142030e+02   4.8011194e+02  -1.4379923e+01   2.5499194e+02  -1.1077419e+00   3.4251082e+02   4.9719994e+01   4.1847000e+02   1.8479497e+01   3.2831903e+02   3.5780258e+00   3.9009419e+02   1.3501497e+01   3.6115161e+02   1.4654968e+01   5.6127258e+02   1.0019484e+01   2.8218452e+02   6.3139484e+00   4.0489082e+02   2.9539594e+01   2.0618082e+02  -4.2236062e+00   3.4607871e+02   1.5703058e+01   3.1330484e+02   1.7893497e+02   3.5408581e+02   1.6533781e+01   2.6813097e+02   8.0316942e+01   2.8588000e+02   1.1924637e+02   2.6834903e+02   3.6081755e+01   2.3940742e+02   1.2798697e+01   2.5234710e+02   2.6935135e+01   3.2542082e+02   3.8571938e+00   3.5146645e+02   1.1323329e+01   4.7360903e+02   5.8516000e+00   1.7956082e+02  -2.8540062e+00   3.7397935e+02   1.4092619e+01   4.9088516e+02   1.6079187e+01   3.3291548e+02   3.1504181e+01   3.5789082e+02   1.5539594e+01   2.3380645e+02   2.0846774e+01   3.4315129e+02   1.7817677e+00   1.8570082e+02  -3.0925206e+01   3.0713082e+02  -1.3639606e+01   3.3108129e+02  -3.7606968e+00   1.7851082e+02  -5.5920006e+01   3.0671516e+02   3.5993110e+01   3.0007581e+02   2.6420000e+00   2.9529806e+02   2.0704865e+01   3.1859419e+02   1.7821419e+00   4.2168065e+01  -1.9530542e+01   3.1610677e+02   8.7333935e+00   2.3881000e+02   5.8106839e+00   1.8851129e+02  -6.4486452e+00   3.6328194e+02  -6.6273935e+00   2.6048032e+02  -1.4757458e+01   4.3721452e+02   3.8544516e+00   2.2470082e+02  -1.1895206e+01   4.1565290e+02  -1.8895781e+01   4.0369129e+02   1.6854052e+01   2.1485082e+02  -2.9672062e+00   4.2018082e+02   2.0696394e+01   2.4978419e+02  -2.5675742e+00   3.7459452e+02  -1.9924000e+00   2.8542082e+02   1.3247194e+01   3.5560548e+02   2.3178658e+01   2.0422129e+02   4.9526168e+01   3.6543355e+02   1.1409832e+01   2.9171323e+02   2.6815845e+01   3.5711082e+02   2.4111994e+01   3.9055839e+02   1.9055974e+01   1.3147082e+02   1.1527319e+02   1.0075082e+02   1.4892079e+02   3.6434903e+02   2.6444013e+01   3.7375082e+02   3.9370794e+01   2.9165258e+02   3.7015213e+01   4.8450581e+02  -1.8238529e+01   2.8961000e+02   2.4690232e+01   3.0106645e+02   2.3233049e+02   2.3921323e+02   1.4109907e+02   1.0099082e+02  -3.3768406e+01   3.9160082e+02   1.5342794e+01   4.5632082e+02   2.8615194e+01   3.4524935e+02  -1.4726077e+01   1.7237097e+02   2.1477968e+02   4.5434645e+02  -6.5386839e+00   1.3350710e+02   2.4045395e+02   3.9413082e+02   5.9550394e+01   3.1789065e+02   1.7421329e+01   4.4092032e+02   2.3630245e+01   1.9709226e+02   9.5623265e+01   4.0632082e+02   2.1335194e+01   3.6628082e+02   6.4248394e+01   7.0152065e+02  -1.9455523e+01   3.1718082e+02   2.3086394e+01   3.3860548e+02  -1.4403742e+00   1.3528082e+02   1.4406839e+02   5.7404258e+02  -8.1679226e+00   1.0332082e+02  -5.2284806e+01   5.1215226e+02   2.0828142e+01   5.3673548e+02  -9.4010968e+00   3.6145323e+02   3.2636000e+01   3.1516774e+02   5.4281935e+00   3.1233032e+02   2.5720026e+01   2.5166082e+02  -2.9672006e+01   3.7136387e+02  -3.5149161e+00   3.7462161e+02   1.9606077e+01   3.9341419e+02   3.9929768e+01   3.3766082e+02   1.0067994e+01   3.3855806e+02  -1.0156903e+01   3.9130097e+02   1.4495600e+01   1.3694082e+02  -2.5924406e+01   3.6071935e+02  -1.6385290e+01   1.8007452e+02   1.4987017e+02   3.4270082e+02  -1.1452062e+00   2.7537082e+02  -1.1288806e+01   3.2666082e+02  -1.0822006e+01   2.6336484e+02  -2.2350477e+01   3.2895194e+02   7.8449032e-01   3.0125645e+02  -3.5408387e+00   5.2560097e+02  -7.7503355e+00   3.2375082e+02  -5.1489206e+01   2.7810000e+02  -8.6709032e+00   2.3869871e+02  -1.2170413e+01   2.3728903e+02   2.6711394e+01   2.0743387e+02  -8.1540645e+00   2.5041968e+02  -9.0919613e+00   2.4005968e+02   2.3348129e+01   5.7551935e+01   1.1124004e+02
   4.5067000e+02  -7.4198710e-01   4.2695000e+02  -3.8666452e+00   3.2491097e+02  -6.8751910e+01   4.1888129e+02  -1.8126310e+01   4.2607516e+02  -1.4413755e+01   3.0761935e+02   5.6980645e-01   2.9270082e+02   1.8664794e+01   3.9241419e+02  -9.4460387e+00   4.7413710e+02  -2.4148387e+00   4.2390581e+02  -9.1363355e+00   3.7147082e+02  -1.2446806e+01   3.4015548e+02   1.2221434e+02   4.8889355e+02  -3.4637935e+01   3.6511839e+02  -3.1039871e+00   4.5115419e+02   2.0989548e+00   4.4748258e+02  -3.3676387e+00   3.4029742e+02   7.2694323e+00   2.3883710e+02   9.1337871e+01   1.5599082e+02   2.9315938e+00   4.1137645e+02  -1.2252374e+01   3.3994806e+02  -5.0898103e+01   1.8204082e+02   1.3865759e+02   2.2439806e+02   2.8969445e+01   3.1001452e+02   3.0233548e+00   2.5078613e+02  -7.2122452e+00   2.1144387e+02  -1.9694865e+01   3.2642082e+02  -3.4562806e+01   2.1058355e+02   1.0327364e+02   3.4145194e+02  -1.5422929e+01   1.7378645e+02   8.3823535e+01   1.9269452e+02   7.8221806e+00   3.0519774e+02   1.5964387e+00   1.8871000e+02  -3.9228387e-01   7.1899355e+01   8.7843213e+01   1.8967419e+02   9.6829613e+01   3.8274806e+02   2.3956606e+01   3.0608082e+02   2.0024394e+01   4.2402742e+02   2.0086516e+01   2.4456082e+02   1.0555994e+01   3.2090419e+02   1.0818310e+01   3.3156082e+02   1.3785994e+01   2.1599082e+02  -1.7578406e+01   3.6868258e+02   5.0832813e+01   5.1908082e+02   1.8343938e+00   2.1987774e+02   1.7006555e+01   4.0877097e+01   7.5255316e+01   3.4591581e+02   2.4727381e+01   4.0323082e+02   2.1962394e+01   3.7578097e+02   2.7939458e+01   4.2556742e+02   7.2968645e+00   4.0807194e+02   1.6133070e+02   4.2083194e+02   2.2122477e+01   2.6642194e+02   1.4307858e+01   3.4999082e+02   3.6361594e+01   4.1052000e+02   3.0495497e+01   3.0694903e+02   1.3762581e-01   3.8485419e+02   2.0780697e+01   3.4005161e+02   3.4252968e+01   4.9646258e+02   1.7634284e+01   2.5237452e+02  -8.6812516e+00   4.0599082e+02   3.5831594e+01   1.8199082e+02  -1.7198406e+01   3.2355871e+02   1.8794658e+01   3.4520484e+02   1.2253297e+02   3.6456581e+02   1.8595381e+01   2.6556097e+02   7.5622542e+01   2.8579000e+02   1.2905357e+02   2.8991903e+02   3.6116155e+01   2.0659742e+02   2.1093497e+01   2.8120710e+02   1.9633548e-01   2.8647082e+02   3.8923194e+01   3.6517645e+02   2.5176529e+01   6.7460903e+02   3.1021600e+01   2.2089082e+02  -1.4020406e+01   4.0521935e+02   2.5073419e+01   4.6331516e+02   4.0654787e+01   3.6395548e+02   3.6970981e+01   3.4985082e+02  -7.6772062e+00   2.1038645e+02   2.8150374e+01   3.1978129e+02   1.8541368e+01   2.0113082e+02  -1.6629606e+01   3.4485082e+02   2.2012794e+01   3.0932129e+02  -4.3498968e+00   2.1694082e+02  -1.0044406e+01   2.8975516e+02   4.6879910e+01   2.8707581e+02   1.1542000e+01   2.5672806e+02  -1.0449535e+01   3.0969419e+02   2.5841419e+00   6.8598065e+01   9.5450581e+00   3.2120677e+02   1.7805394e+01   2.7215000e+02  -3.2865161e+00   2.3651129e+02  -2.8864516e-01   3.6390194e+02  -1.4676994e+01   2.7800032e+02  -1.4399058e+01   4.3089452e+02   1.3930052e+01   2.2251082e+02   5.0999379e-01   3.8993290e+02   7.1118194e+00   4.2240129e+02  -1.6972748e+01   1.8537082e+02  -2.4368806e+01   3.9408082e+02   3.9554394e+01   2.2930419e+02  -4.5991742e+00   3.6111452e+02  -1.6964000e+01   3.1889082e+02   1.1895938e+00   3.3865548e+02   9.4846581e+00   1.7731129e+02   6.7388968e+01   3.5195355e+02  -2.0031768e+01   2.7905323e+02   1.7398645e+01   3.7891082e+02   1.5567994e+01   4.1790839e+02   1.2867974e+01   1.3304082e+02   9.8247594e+01   9.2750820e+01   1.1489079e+02   3.8910903e+02   1.6513213e+01   3.8680082e+02   6.2086794e+01   3.2618258e+02   4.3928129e+00   4.4469581e+02  -2.1963729e+01   2.8085000e+02   1.1731032e+01   3.1172645e+02   1.1190769e+02   2.1812323e+02   1.4016627e+02   1.0642082e+02  -2.8432806e+01   4.6971082e+02   2.6883994e+01   4.5170082e+02   2.8034794e+01   3.5367935e+02  -8.4504774e+00   1.5667097e+02   2.1428568e+02   4.6153645e+02  -1.2213884e+01   1.1130710e+02   2.6055995e+02   4.2575082e+02   2.0780794e+01   2.9637065e+02   1.9292903e-01   4.0054032e+02   4.1720645e+01   2.0076226e+02   8.2709665e+01   4.0608082e+02   3.5824394e+01   3.5951082e+02   4.4789994e+01   6.4433065e+02  -1.7350323e+01   3.0451082e+02   2.4859994e+01   3.0060548e+02   2.2409626e+01   1.3156082e+02   1.0683599e+02   5.5341258e+02   6.3824774e+00   7.2660820e+01  -2.8452006e+01   4.7005226e+02  -3.3373858e+01   5.0123548e+02  -1.5871097e+01   4.0516323e+02   2.7909200e+01   3.0768774e+02   2.9265935e+00   2.8081032e+02   2.9041626e+01   2.3099082e+02   5.3115938e+00   3.4303387e+02  -1.1678516e+01   3.8801161e+02   1.4194877e+01   3.8084419e+02   3.1253677e+00   3.6342082e+02   1.5957194e+01   3.3917806e+02  -4.4465032e+00   3.4607097e+02   1.2924000e+01   1.4556082e+02  -3.8234006e+01   3.5962935e+02   5.9319097e+00   1.7691452e+02   1.4075297e+02   3.8108082e+02  -1.5056062e+00   2.7156082e+02  -1.7174006e+01   3.2785082e+02  -9.0072062e+00   2.4374484e+02  -1.2550877e+01   3.4253194e+02  -5.2419097e+00   3.3292645e+02   6.1655613e+00   4.0103097e+02   3.9305265e+01   3.0537082e+02  -1.1398806e+01   2.9596000e+02   1.3240297e+01   2.7183871e+02   1.1783871e+00   1.9989903e+02   1.8425935e+00   2.1762387e+02  -1.0969265e+01   2.5245968e+02  -1.7915161e+01   2.7567968e+02   3.0685290e+00   6.6261935e+01   7.6733239e+01
   5.1833000e+02   5.8452129e+00   4.2461000e+02   6.3705548e+00   3.3648097e+02  -7.9297510e+01   4.4179129e+02  -3.9091097e+00   4.0497516e+02  -1.0725755e+01   2.5947935e+02  -1.0868994e+01   3.6018082e+02   1.4076394e+01   4.3922419e+02   1.0139161e+01   3.6394710e+02  -8.9796387e+00   3.9190581e+02  -4.4763355e+00   4.5128082e+02   2.8283938e+00   3.3968548e+02   1.3368194e+02   4.1498355e+02  -2.9105135e+01   4.7677839e+02   7.7732129e+00   4.6215419e+02  -7.3610452e+00   4.7758258e+02   1.3314361e+01   3.4781742e+02   3.0617832e+01   2.3668710e+02   1.2740987e+02   1.8066082e+02   4.9579938e+00   4.3505645e+02   2.0173226e+01   3.6975806e+02  -5.3092903e+01   1.6613082e+02   1.3498039e+02   1.8478806e+02   6.8982452e+00   2.7877452e+02   1.6812555e+01   2.9011613e+02  -6.7386452e+00   2.0933387e+02   9.2539355e+00   2.7656082e+02  -1.5384006e+01   2.4691355e+02   1.2260724e+02   3.2240194e+02  -2.7038929e+01   1.8297645e+02   8.2708335e+01   1.8202452e+02  -4.1242194e+00   2.8062774e+02   2.9422039e+01   1.8214000e+02   1.0993316e+01   8.3469355e+01   1.0196761e+02   2.0748419e+02   7.6164813e+01   4.1174806e+02   4.8766065e+00   3.8608082e+02   8.6643938e+00   4.6149742e+02   3.1178916e+01   2.4142082e+02   1.4807194e+01   2.7519419e+02  -1.0048903e+00   3.2732082e+02  -2.2548062e+00   2.2875082e+02  -2.1599206e+01   3.4815258e+02   5.0325213e+01   4.7428082e+02   2.0118394e+01   2.2006774e+02   8.1413548e+00   6.5927097e+01   7.2301316e+01   3.4296581e+02   3.2823381e+01   4.0470082e+02   1.1134794e+01   4.2973097e+02   3.9723458e+01   4.1537742e+02   2.8212065e+01   3.6040194e+02   1.5228430e+02   3.6116194e+02   1.1856077e+01   2.6318194e+02   8.7070581e+00   3.4318082e+02   3.8476394e+01   4.0595000e+02   5.8110968e+00   3.0157903e+02   9.4072258e+00   3.5109419e+02   1.3001497e+01   3.8658161e+02   4.7340568e+01   4.8222258e+02   6.1934839e+00   2.3252452e+02   8.2867484e+00   4.0856082e+02   1.2535994e+01   2.0128082e+02  -2.3616062e+00   3.4093871e+02   1.9114258e+01   2.7983484e+02   1.5529257e+02   3.2908581e+02   8.6237806e+00   2.8471097e+02   8.9560542e+01   2.6155000e+02   1.3142277e+02   2.7653903e+02   4.4426555e+01   2.6269742e+02   8.9854968e+00   2.5658710e+02   1.3875935e+01   2.8961082e+02   2.4911994e+01   3.9036645e+02  -1.5486710e+00   6.4517903e+02   1.7316000e+01   2.3799082e+02  -8.0084062e+00   3.5921935e+02   2.0703419e+01   4.5957516e+02  -1.4106013e+01   3.4643548e+02   1.5322581e+01   3.4742082e+02   8.2371938e+00   2.4880645e+02   4.8576774e+01   3.2078129e+02   8.4613677e+00   1.8032082e+02  -3.5848062e+00   3.5708082e+02  -9.9156062e+00   3.1722129e+02  -9.3218968e+00   2.0113082e+02  -3.4439606e+01   2.6180516e+02   2.3635910e+01   2.7707581e+02   9.0520000e+00   2.9225806e+02  -5.3819355e+00   2.4911419e+02   2.5305419e+00   5.6688065e+01  -1.1621419e+00   3.3420677e+02   2.2353935e+00   3.0648000e+02   1.7487084e+01   2.1375129e+02   1.3862155e+01   3.4461194e+02   4.0562065e+00   2.6676032e+02  -1.6398581e+00   4.4921452e+02   1.4644452e+01   2.4380082e+02  -5.7132062e+00   4.1984290e+02  -2.6520981e+01   4.0635129e+02   7.4012516e+00   2.0947082e+02  -1.3866806e+01   4.0094082e+02   2.3005594e+01   2.3535419e+02  -5.9331742e+00   3.9716452e+02   1.3672000e+01   2.7594082e+02  -1.0284406e+01   3.5150548e+02  -1.2753342e+01   1.9398129e+02   7.6055368e+01   3.3257355e+02  -1.6871368e+01   3.0548323e+02   2.6284245e+01   3.5405082e+02  -2.4432062e+00   3.5843839e+02   1.4685574e+01   1.2866082e+02   1.2644799e+02   8.7470820e+01   1.4108319e+02   3.7081903e+02   3.5406413e+01   3.6985082e+02   4.3492794e+01   3.0946258e+02   2.2830413e+01   4.7850581e+02  -7.3285290e+00   3.1290000e+02  -1.4982968e+01   4.6891645e+02   2.1424903e+00   2.2545323e+02   1.6671987e+02   1.0737082e+02  -2.2848806e+01   3.9944082e+02   4.5505594e+01   4.5870082e+02   4.7194794e+01   3.4515935e+02  -2.6668877e+01   1.4627097e+02   1.9721768e+02   5.0382645e+02   2.5929161e+00   1.9173710e+02   1.1770555e+02   4.0080082e+02   5.7056794e+01   3.1303065e+02   5.6701290e+00   4.2973032e+02   1.8715445e+01   1.8990226e+02   8.0488465e+01   4.6470082e+02   4.3184794e+01   3.2761082e+02   3.8061994e+01   6.6833065e+02   5.2967742e-01   3.3656082e+02   7.3459938e+00   3.3536548e+02  -3.3711742e+00   1.2966082e+02   8.3897994e+01   6.1289258e+02   5.7740774e+00   7.5130820e+01  -2.5359606e+01   4.7924226e+02   3.7009419e+00   4.7985548e+02  -3.5069677e-01   3.9954323e+02   3.3258800e+01   3.3258774e+02  -4.2554065e+00   2.6933032e+02   6.0100258e+00   2.1528082e+02  -1.1951606e+01   3.8370387e+02   1.8687884e+01   3.8510161e+02   1.8857677e+01   4.0313419e+02   1.4252168e+01   3.4147082e+02   1.2993194e+01   3.2117806e+02   1.1083497e+01   3.6797097e+02  -1.6738000e+01   1.4537082e+02  -3.8698806e+01   4.0843935e+02   3.6471097e+00   1.9075452e+02   1.7543577e+02   3.0028082e+02  -1.8611606e+01   2.5956082e+02  -8.5440062e+00   3.3980082e+02   7.2267938e+00   3.6432484e+02   1.6852723e+01   3.4632194e+02   5.1848903e+00   2.6315645e+02   3.1797161e+01   3.6527097e+02   9.1886065e+01   3.3689082e+02  -4.8250406e+01   2.9539000e+02   6.4758968e+00   2.8731871e+02   1.1559987e+01   2.2180903e+02   3.0497935e+00   1.9552387e+02  -8.9112645e+00   2.5798968e+02  -2.1675613e+00   2.5586968e+02   7.4633290e+00   7.4981935e+01   1.2689564e+02
   4.6986000e+02  -4.4171871e+00   4.6480000e+02  -5.0846452e+00   3.4067097e+02  -6.5302710e+01   5.0855129e+02  -3.1599097e+00   3.6516516e+02  -3.4909548e+00   3.1228935e+02  -1.1373794e+01   3.5699082e+02   2.1901594e+01   4.2884419e+02  -2.0304387e+00   4.4051710e+02  -2.5725239e+01   4.1166581e+02   3.7028645e+00   4.0904082e+02  -6.3624062e+00   3.2015548e+02   1.1724434e+02   4.0979355e+02  -4.3739935e+01   4.8834839e+02   1.9657613e+01   5.3177419e+02  -1.2160645e+01   4.6839258e+02   3.6009561e+01   3.8043742e+02  -2.2371768e+01   2.4078710e+02   1.3046187e+02   1.4961082e+02  -4.8880062e+00   4.5626645e+02   1.0626426e+01   3.3270806e+02  -3.2838903e+01   1.8661082e+02   8.9771994e+01   1.8501806e+02   3.7298452e+00   2.8053452e+02   3.1417548e+00   2.9930613e+02   9.9561548e+00   2.0166387e+02  -2.6352465e+01   2.9513082e+02  -1.9096062e+00   1.9091355e+02   7.8377239e+01   3.3716194e+02  -5.2697290e+00   1.5606645e+02   9.8201135e+01   1.8793452e+02  -1.2367019e+01   2.8571774e+02   1.7254839e+01   2.0709000e+02  -2.0342684e+01   1.0551935e+02   9.4013613e+01   1.7653419e+02   1.0602081e+02   3.7079806e+02   2.8912606e+01   4.4970082e+02   3.6434794e+01   4.6707742e+02   1.6252516e+01   2.5947082e+02   1.1273194e+01   2.8505419e+02   6.8763097e+00   3.2351082e+02  -4.7600062e+00   2.1318082e+02  -2.7833606e+01   3.7020258e+02   4.2141213e+01   4.8743082e+02   2.2316394e+01   2.5125774e+02   1.6216155e+01   7.0737097e+01   6.6726516e+01   3.6825581e+02   8.6101806e+00   4.4470082e+02   2.0214794e+01   4.2097097e+02   3.2944258e+01   4.0009742e+02  -9.7055355e+00   3.7336194e+02   1.5886750e+02   4.6306194e+02   5.1240774e+00   2.6142194e+02   6.3278581e+00   3.3147082e+02   4.7931938e+00   4.3452000e+02   2.2905497e+01   2.7847903e+02   8.7252258e+00   4.0471419e+02   8.8118968e+00   3.8867161e+02   3.6313368e+01   5.3969258e+02   1.8215884e+01   2.4237452e+02  -5.5512516e+00   3.7728082e+02   3.7558394e+01   1.9618082e+02  -2.6423606e+01   2.8569871e+02   1.2913458e+01   2.8604484e+02   1.4932577e+02   3.7460581e+02   2.8412181e+01   2.9985097e+02   7.9499342e+01   2.7269000e+02   1.5049157e+02   3.0591903e+02  -4.0638452e+00   2.1973742e+02   2.3322297e+01   2.4886710e+02   1.6113535e+01   3.0504082e+02   8.4375938e+00   3.4389645e+02   4.1448929e+01   6.5760903e+02   3.1131600e+01   2.2051082e+02  -9.4700062e+00   3.8816935e+02   1.3727419e+01   4.3510516e+02   2.6691587e+01   3.1129548e+02   1.3183781e+01   3.4189082e+02   1.4199594e+01   2.3016645e+02   5.4277974e+01   3.2215129e+02   3.7351768e+01   1.8728082e+02  -3.0521606e+01   3.1837082e+02  -8.7688062e+00   3.4756129e+02   1.3350903e+01   1.7642082e+02  -2.1602806e+01   3.0385516e+02   1.6991910e+01   2.4998581e+02  -3.4008000e+00   2.8401806e+02   3.7472645e+00   2.6283419e+02  -6.8970581e+00   6.2118065e+01  -8.5065419e+00   3.1220677e+02   6.1853935e+00   3.4624000e+02   1.9262839e+00   2.0823129e+02   1.8237548e+00   3.9757194e+02  -1.3090594e+01   2.8176032e+02  -4.9398581e+00   3.9321452e+02   6.3744516e+00   2.1870082e+02   1.6154794e+01   4.1808290e+02   1.8139819e+01   3.9931129e+02   2.2924452e+01   2.0251082e+02  -1.8080006e+01   3.9970082e+02   2.9104794e+01   2.3754419e+02  -1.2018374e+01   4.1049452e+02   2.1356000e+00   3.0623082e+02  -2.1327606e+01   3.3065548e+02   2.3864658e+01   1.9193129e+02   7.1319368e+01   3.5285355e+02  -4.3437677e+00   3.5343323e+02   2.8688245e+01   4.0038082e+02   2.7710394e+01   3.7396839e+02  -5.6768258e+00   1.4118082e+02   9.1876394e+01   1.0108082e+02   1.3042439e+02   3.9481903e+02   2.3436413e+01   3.7428082e+02   6.2848394e+01   3.0204258e+02   2.8754013e+01   5.0564581e+02  -8.0297290e+00   2.8290000e+02   2.8567032e+01   4.8758645e+02  -3.4911097e+00   2.5540323e+02   1.2432387e+02   1.2899082e+02  -3.4388406e+01   4.3386082e+02   1.5541994e+01   4.8280082e+02   2.3686794e+01   3.0501935e+02   2.5232258e-01   1.5492097e+02   1.9877568e+02   4.7077645e+02   5.2691613e-01   2.1788710e+02   1.3984355e+02   4.2428082e+02   4.5368394e+01   3.7018065e+02  -3.2818710e+00   4.7483032e+02   3.3727445e+01   1.9495226e+02   6.3794465e+01   4.5832082e+02   1.1745194e+01   3.9480082e+02   5.1536794e+01   7.3719065e+02  -7.7791226e+00   3.2723082e+02   1.0662394e+01   3.6989548e+02   4.0164258e+00   1.5237082e+02   1.4008119e+02   6.0273258e+02   4.9068774e+00   9.8040820e+01  -1.4482406e+01   4.6677226e+02  -4.4145806e-01   4.6998548e+02   2.8998903e+01   4.3054323e+02  -2.6512000e+00   3.1606774e+02   6.8619355e-01   2.8409032e+02  -3.3107742e+00   1.9047082e+02  -6.0668062e+00   3.6008387e+02   6.8174839e+00   3.1358161e+02   2.2059277e+01   3.7446419e+02  -8.3423226e-01   3.2804082e+02   3.3167594e+01   3.3794806e+02   2.1461897e+01   3.8092097e+02  -1.6104000e+01   1.5818082e+02  -3.4533606e+01   3.6657935e+02   4.2525910e+01   1.9038452e+02   2.0625537e+02   3.5937082e+02  -6.2880621e-01   2.2280082e+02   4.2067938e+00   3.1023082e+02   1.6592394e+01   2.9841484e+02  -1.0684477e+01   4.0595194e+02  -4.9555097e+00   2.9277645e+02  -5.8624387e+00   3.7779097e+02   1.0526446e+02   3.3213082e+02  -3.3589606e+01   3.5462000e+02  -2.6525032e+00   2.7435871e+02   2.7367871e+00   2.3213903e+02   1.7743394e+01   2.2909387e+02  -1.1506865e+01   2.4855968e+02  -1.2463161e+01   2.9005968e+02   1.2968129e+01   8.2601935e+01   1.1537604e+02
   4.4176000e+02  -2.6918710e-01   4.1052000e+02   6.9677548e+00   3.5601097e+02  -3.2479910e+01   3.9664129e+02  -2.8827110e+01   4.0474516e+02   5.9126452e+00   3.4423935e+02  -2.4079794e+01   3.9728082e+02   1.9578394e+01   4.0112419e+02   1.9717161e+01   4.6575710e+02  -8.0744387e+00   4.4338581e+02  -1.8354735e+01   3.8189082e+02   1.0289594e+01   3.5025548e+02   1.7712634e+02   3.8365355e+02  -2.4028735e+01   5.1525839e+02  -8.0251871e+00   4.7639419e+02  -1.9020245e+01   4.4124258e+02   5.1315613e+00   3.8229742e+02  -1.6190568e+01   2.7011710e+02   1.2764547e+02   1.7313082e+02  -5.7960621e-01   4.0553645e+02   7.1048258e+00   3.6418806e+02  -6.7877303e+01   1.5180082e+02   1.3812679e+02   1.9706806e+02   1.2915845e+01   2.6134452e+02   1.7156955e+01   2.9559613e+02   2.2029548e+00   2.3438387e+02  -1.8600645e+00   3.0951082e+02  -2.9640006e+01   2.0134355e+02   1.2178284e+02   3.5812194e+02  -3.7065290e+00   1.5216645e+02   9.6513135e+01   1.8922452e+02  -7.4202194e+00   2.7504774e+02  -2.8015613e+00   1.8338000e+02   2.1341161e+00   8.5469355e+01   1.1747761e+02   1.7120419e+02   8.9837213e+01   3.6341806e+02   2.8313006e+01   3.9647082e+02   6.6123194e+01   4.7916742e+02   2.1005316e+01   2.4837082e+02   1.3111194e+01   3.1738419e+02   2.0999097e+00   3.1475082e+02   2.4090794e+01   1.9547082e+02  -2.2516806e+01   3.1653258e+02   3.9474813e+01   4.7768082e+02   2.7246394e+01   2.3539774e+02   4.9549548e+00   4.3977097e+01   6.2957316e+01   3.5291581e+02   3.4497381e+01   3.4594082e+02   4.5785594e+01   3.5021097e+02   2.6555058e+01   4.1171742e+02   3.1554865e+01   3.4788194e+02   1.5447590e+02   4.2411194e+02   1.1100077e+01   2.4680194e+02   2.2157458e+01   3.5885082e+02   9.0827938e+00   4.4242000e+02   7.6534968e+00   2.6668903e+02   1.6298426e+01   3.9709419e+02   2.3271497e+01   3.5434161e+02   3.5819768e+01   5.5331258e+02   1.5796284e+01   2.4399452e+02   1.1039148e+01   4.1118082e+02   3.8466394e+01   2.0832082e+02  -6.2548062e+00   3.1036871e+02  -6.5801419e+00   2.4751484e+02   1.1508817e+02   3.3746581e+02  -1.5096619e+01   3.0690097e+02   8.9265342e+01   2.6255000e+02   1.4072277e+02   3.1053903e+02  -2.5334452e+00   1.8645742e+02   3.7446968e+00   2.4377710e+02  -1.0529265e+01   3.4051082e+02   1.5929994e+01   3.3803645e+02   1.0397729e+01   6.1085903e+02   6.7516000e+00   2.3080082e+02   4.5167938e+00   3.8497935e+02   1.4172619e+01   4.6136516e+02   1.2170787e+01   3.4567548e+02   9.9033806e+00   3.2766082e+02  -1.6042006e+01   1.9173645e+02   6.3492374e+01   3.1289129e+02   8.0425677e+00   2.0085082e+02  -2.9177206e+01   3.4304082e+02  -3.3742406e+01   3.3451129e+02   1.0014903e+01   1.8747082e+02  -3.5916806e+01   2.8195516e+02   2.1390968e-01   2.5012581e+02  -6.2220000e+00   2.7672806e+02   8.1004645e+00   2.8669419e+02  -1.0425858e+01   4.8878065e+01  -7.3973419e+00   3.0267677e+02  -4.6622065e+00   2.7915000e+02   2.1533484e+01   2.2370129e+02  -7.9384516e-01   3.7319194e+02  -1.8370194e+01   2.1881032e+02  -1.8538581e+00   4.5252452e+02   5.8796516e+00   2.3504082e+02  -8.3424062e+00   4.1965290e+02  -2.3657806e+00   4.5297129e+02  -2.9383484e+00   1.8861082e+02   1.4801994e+01   4.1075082e+02   2.5840794e+01   2.6388419e+02   3.0144258e+00   4.1764452e+02  -2.4346400e+01   2.7651082e+02   1.5719994e+01   3.9250548e+02   1.7966658e+01   2.1203129e+02   8.1091368e+01   3.3305355e+02   2.0502323e+00   3.1033323e+02  -7.7137548e+00   3.9951082e+02   8.9199938e+00   3.7861839e+02  -4.9888258e+00   1.6204082e+02   1.2049759e+02   1.1404082e+02   1.0699759e+02   3.6120903e+02   5.6952129e+00   3.4051082e+02   5.0839994e+01   3.1575258e+02   2.6657213e+01   4.7540581e+02  -9.9405290e+00   2.8376000e+02   2.9682323e+00   4.4920645e+02   2.4669290e+01   2.3021323e+02   1.5190907e+02   1.2166082e+02  -3.2752006e+01   4.2729082e+02   3.1177594e+01   4.6066082e+02   5.0747994e+01   3.3215935e+02  -2.1968877e+01   1.3702097e+02   1.7010768e+02   4.7792645e+02   1.1804916e+01   1.6945710e+02   1.2138795e+02   4.0485082e+02   3.3312794e+01   3.5346065e+02   2.8625729e+01   3.8888032e+02   1.2363445e+01   2.2705226e+02   6.3036465e+01   3.8794082e+02   3.4855594e+01   4.2351082e+02   7.8199938e+00   6.9933065e+02  -1.4032258e-01   2.9928082e+02   1.6083938e+00   3.2079548e+02   1.5794426e+01   1.3051082e+02   1.1425999e+02   6.1683258e+02  -5.3311226e+00   1.1685082e+02  -8.6472062e+00   4.6220226e+02   2.8344142e+01   4.9067548e+02  -1.5262968e+00   3.7059323e+02   1.1524800e+01   3.7182774e+02  -4.6064516e-03   2.6586032e+02   5.1476258e+00   2.4928082e+02  -8.5316062e+00   3.6303387e+02   1.1381484e+01   3.5920161e+02   1.9979677e+01   3.5689419e+02  -6.6863226e-01   3.3189082e+02   3.9619594e+01   2.8389806e+02   7.6358968e+00   4.0940097e+02  -1.2812400e+01   1.3818082e+02  -3.9503606e+01   3.6666935e+02  -1.2012903e+00   1.7791452e+02   1.8346297e+02   3.3232082e+02  -6.2748062e+00   2.6594082e+02   7.5559379e-01   3.1047082e+02  -4.6168062e+00   2.9727484e+02  -1.4353277e+01   3.7937194e+02  -1.8039110e+01   3.1249645e+02   1.4229961e+01   3.6622097e+02   7.4430065e+01   3.4751082e+02  -3.3910006e+01   2.8962000e+02   1.0647497e+01   3.1945871e+02  -2.7441213e+01   2.0485903e+02  -1.0694206e+01   1.9819387e+02  -1.2124865e+01   2.4588968e+02  -1.6109561e+01   2.7362968e+02   2.8252903e-01   5.5171935e+01   7.6570439e+01
   3.5267000e+02   4.0338013e+01   3.6414000e+02   1.9108155e+01   3.6963097e+02  -6.3949510e+01   3.9840129e+02  -2.2157910e+01   4.0331516e+02  -1.0972955e+01   3.1771935e+02   7.7118065e+00   3.6589082e+02   2.4949594e+01   4.1103419e+02   1.0064361e+01   4.2923710e+02  -9.3528387e+00   4.1890581e+02   6.5036645e+00   3.5247082e+02  -1.2976806e+01   3.9782548e+02   1.2932074e+02   4.0212355e+02  -1.5026335e+01   5.1187839e+02  -1.0564787e+01   4.4329419e+02  -7.7522452e+00   4.6667258e+02   2.5477161e+01   3.8800742e+02  -2.0647368e+01   2.3063710e+02   1.4042387e+02   1.9128082e+02   8.4883938e+00   4.4253645e+02   2.2548258e+00   3.3180806e+02  -5.8866903e+01   1.6285082e+02   1.1719279e+02   2.1320806e+02   1.9764645e+01   3.1501452e+02   3.4333548e+00   2.4035613e+02  -1.4187845e+01   2.6333387e+02  -6.1760645e+00   2.8185082e+02  -3.2707206e+01   2.3362355e+02   6.5200439e+01   3.2945194e+02   2.0570710e+00   1.6273645e+02   9.0997535e+01   2.0074452e+02  -2.3671819e+01   3.0204774e+02   1.9138439e+01   2.0385000e+02   2.0165161e+00   8.0609355e+01   1.0414641e+02   1.7344419e+02   8.5798013e+01   3.2684806e+02   1.4428606e+01   3.9637082e+02   1.0561194e+01   4.3040742e+02   3.1861161e+00   2.2051082e+02  -8.5200062e+00   2.7929419e+02   7.4771097e+00   3.2689082e+02   1.3095938e+00   1.9799082e+02  -2.5378406e+01   2.7710258e+02   3.1249213e+01   4.9153082e+02   5.6883938e+00   2.1820774e+02   3.7601548e+00   4.7357097e+01   6.6496916e+01   3.9710581e+02  -3.9378194e+00   3.6142082e+02   4.0171938e+00   3.9883097e+02   3.2765458e+01   4.3595742e+02   2.3705665e+01   3.5255194e+02   1.7524230e+02   4.2916194e+02  -3.0139226e+00   2.5051194e+02   1.3530658e+01   3.9356082e+02   3.4405994e+01   4.0090000e+02   5.1150968e+00   2.6020903e+02   1.2766826e+01   4.1657419e+02   1.3523097e+01   3.5581161e+02   2.5082168e+01   5.1950258e+02   6.0710839e+00   2.4871452e+02   2.7115484e+00   4.1632082e+02   2.5915194e+01   1.8728082e+02   5.9083938e+00   3.1326871e+02   1.3785806e-01   2.8757484e+02   1.4388337e+02   3.6108581e+02  -1.9556219e+01   2.9223097e+02   1.0105894e+02   2.4731000e+02   1.0890197e+02   2.7244903e+02   2.7043755e+01   2.4569742e+02   1.8435497e+01   2.3077710e+02   9.6107355e+00   3.4094082e+02   2.7375594e+01   3.6246645e+02  -1.7466710e+00   6.5310903e+02  -4.1984000e+00   2.1561082e+02   4.2119938e+00   3.9788935e+02   1.8799819e+01   4.6473516e+02   2.9961187e+01   3.4667548e+02   9.1633806e+00   3.6170082e+02   2.2144794e+01   2.5159645e+02   6.1353574e+01   3.2762129e+02   9.6541677e+00   1.7566082e+02  -2.5352006e+01   3.3908082e+02  -6.6656062e+00   3.6065129e+02   1.7393703e+01   1.9104082e+02  -3.7732406e+01   2.8737516e+02   2.0070310e+01   2.6231581e+02   1.4232800e+01   2.9601806e+02   9.9372645e+00   2.4426419e+02   8.2985419e+00   4.9838065e+01   1.2425858e+01   3.5277677e+02   5.6097935e+00   2.8772000e+02   1.4657884e+01   1.9613129e+02   3.2717548e+00   3.2404194e+02   1.2218065e+00   2.3062032e+02   1.8061342e+01   4.6596452e+02   5.4944516e+00   2.5337082e+02  -2.6188062e+00   4.6865290e+02  -8.7157806e+00   4.1393129e+02   9.5148516e+00   2.0823082e+02  -3.1076062e+00   3.9694082e+02   1.3705594e+01   2.2768419e+02  -9.8957419e-01   4.0116452e+02   2.5212000e+01   2.8156082e+02   1.5265994e+01   2.9613548e+02   5.8362581e+00   1.8350129e+02   7.1273768e+01   3.0881355e+02   1.3079432e+01   3.0800323e+02   3.0826452e+00   3.2658082e+02   1.3484394e+01   4.2667839e+02   1.2986374e+01   1.5280082e+02   9.1326794e+01   9.6750820e+01   1.1786079e+02   3.5505903e+02   2.2772129e+00   3.6570082e+02   5.3054794e+01   2.7856258e+02   2.9492413e+01   4.5274581e+02   5.6822710e+00   2.4885000e+02   6.1910323e+00   4.9015645e+02   3.7332903e+00   2.1559323e+02   1.4750867e+02   1.0813082e+02  -3.2669606e+01   4.4802082e+02   2.6249194e+01   4.6247082e+02   3.2273194e+01   3.6286935e+02  -2.6565677e+01   1.2752097e+02   2.0601768e+02   4.4744645e+02   4.4863316e+01   1.8369710e+02   1.4591875e+02   3.8475082e+02   3.0200794e+01   3.7175065e+02  -6.4747097e-01   4.4478032e+02   2.1041445e+01   2.0352226e+02   1.1891886e+02   4.1261082e+02   2.0781994e+01   4.1851082e+02   2.0259994e+01   7.1581065e+02  -2.9978723e+01   3.4289082e+02  -8.4004062e+00   3.5094548e+02  -1.8075742e+00   1.4023082e+02   1.3295239e+02   6.4547258e+02  -2.0232258e-01   1.3042082e+02  -9.5028062e+00   4.7382226e+02   2.9184542e+01   4.5698548e+02   5.6089032e+00   3.7559323e+02  -1.9152000e+00   3.3525774e+02  -9.0790065e+00   3.1114032e+02   1.9335226e+01   2.6313082e+02  -3.8159606e+01   3.8208387e+02   1.7674839e+00   2.9601161e+02  -3.0151226e+00   4.0303419e+02   6.6901677e+00   3.9151082e+02   2.2799994e+01   2.9027806e+02  -2.5345032e+00   3.3307097e+02   2.8154000e+01   1.4937082e+02  -2.6868806e+01   3.7166935e+02  -6.9812903e+00   2.3880452e+02   1.7249177e+02   3.5747082e+02  -4.7680621e-01   2.5604082e+02   2.5759379e-01   3.3308082e+02   1.5524394e+01   3.3732484e+02  -1.2657277e+01   3.5664194e+02  -2.1607097e+00   3.0049645e+02   1.4419961e+01   3.8960097e+02   8.7129665e+01   2.6813082e+02  -5.1229606e+01   3.1996000e+02   6.5029677e-01   2.9445871e+02  -1.6812129e+00   2.3047903e+02  -7.2638065e+00   2.0519387e+02  -7.4048645e+00   2.4460968e+02  -6.2716129e-01   2.5552968e+02  -1.3989471e+01   5.7411935e+01   1.0725124e+02
   3.1610000e+02   1.0559361e+02   4.1461000e+02   8.9305548e+00   3.4225097e+02  -6.2339110e+01   4.2712129e+02   1.0114490e+01   4.4807516e+02  -1.2553755e+01   3.0085935e+02   7.0606065e+00   3.6647082e+02   1.6663194e+01   4.4289419e+02  -1.7484439e+01   4.1194710e+02   3.2036129e-01   4.1528581e+02  -3.1067355e+00   4.3189082e+02   8.6195938e+00   3.5077548e+02   1.6189474e+02   4.2217355e+02  -1.7300335e+01   4.7625839e+02  -1.6335187e+01   4.0748419e+02  -5.5074452e+00   5.0543258e+02   4.8063613e+00   3.3510742e+02   1.1534632e+01   2.1344710e+02   1.0898907e+02   1.7808082e+02  -9.4056062e+00   4.4505645e+02  -1.2206774e+01   3.9747806e+02  -8.3160503e+01   1.6918082e+02   1.2187639e+02   1.9611806e+02   2.3751845e+01   2.9777452e+02   2.4622555e+01   2.6226613e+02  -1.5840645e+01   2.1083387e+02  -1.7926065e+01   1.8299082e+02   2.0441594e+01   2.1915355e+02   1.0620804e+02   2.9664194e+02  -1.9548129e+01   1.4744645e+02   9.0980735e+01   1.8055452e+02   3.7033806e+00   2.7381774e+02   1.0068387e+00   2.0971000e+02   6.2177161e+00   8.7369355e+01   8.2085613e+01   1.8367419e+02   1.0535961e+02   3.9355806e+02   2.8521806e+01   4.1113082e+02   1.5520394e+01   4.3373742e+02   1.4069716e+01   2.4837082e+02   5.4411938e+00   3.2405419e+02  -1.7103690e+01   3.3585082e+02   2.6112794e+01   2.4285082e+02  -2.1497206e+01   3.4882258e+02   4.1371613e+01   4.7988082e+02   1.6520394e+01   2.2787774e+02   9.1265548e+00   5.7787097e+01   7.3802516e+01   3.4539581e+02   2.2098981e+01   3.5161082e+02   2.2901994e+01   3.8826097e+02   6.8010581e+00   3.5147742e+02   1.9704065e+01   4.1217194e+02   1.6038270e+02   3.8625194e+02   7.8888774e+00   3.1661194e+02   1.8912658e+01   3.3475082e+02   4.1250794e+01   4.2004000e+02   1.7303897e+01   3.1299903e+02   1.7123626e+01   3.7666419e+02   2.0558968e+00   3.7534161e+02   4.3797677e+00   5.5422258e+02   3.8053484e+01   2.2914452e+02  -3.7728516e+00   4.1951082e+02   1.0179994e+01   1.9528082e+02  -3.1071606e+01   2.6117871e+02   1.1925058e+01   4.2562484e+02   1.7949368e+01   3.3494581e+02   1.3494981e+01   3.0228097e+02   7.1634942e+01   2.6026000e+02   1.2033597e+02   2.6449903e+02   3.2009755e+01   2.2164742e+02   3.3194968e+00   2.4372710e+02   1.0664735e+01   3.5070082e+02   7.5947938e+00   3.4084645e+02   1.7272929e+01   6.4204903e+02   5.5064000e+00   1.8728082e+02   6.1839379e-01   3.7088935e+02   1.7629819e+01   5.3241516e+02   1.5436787e+01   3.3981548e+02   3.9712181e+01   3.3123082e+02   9.2023938e+00   2.6302645e+02   6.4509174e+01   3.8815129e+02   1.6861768e+01   1.4770082e+02  -4.0405206e+01   3.1189082e+02   3.3595938e+00   3.3746129e+02   1.5889032e+00   1.8999082e+02  -3.8308406e+01   2.4775516e+02   2.3899910e+01   2.6203581e+02   6.9752000e+00   2.9182806e+02  -1.4975355e+00   2.9178419e+02   5.9769419e+00   7.0168065e+01   1.1794581e+00   3.5767677e+02   1.1267794e+01   2.8777000e+02  -1.6636116e+01   2.3751129e+02   3.1101355e+01   3.9419194e+02  -1.0530194e+01   2.4434032e+02   1.2037419e+00   3.9014452e+02  -3.9999484e+00   2.1904082e+02  -4.9224062e+00   3.9508290e+02   1.4939819e+01   3.7664129e+02  -2.2194839e-01   1.7294082e+02  -4.4244062e+00   3.8456082e+02   4.1025994e+01   2.3702419e+02   1.3353226e+01   3.6792452e+02  -2.3688000e+00   2.4251082e+02  -1.8320006e+01   3.0902548e+02   2.5175058e+01   1.6960129e+02   9.8145768e+01   2.9852355e+02   1.0192632e+01   3.4300323e+02  -3.8573548e+00   3.6685082e+02   1.7332794e+01   3.9955839e+02   3.4925974e+01   1.2261082e+02   8.1601994e+01   8.6470820e+01   1.3587319e+02   3.8472903e+02   2.4953613e+01   3.7104082e+02   5.9057594e+01   2.9684258e+02   3.0030013e+01   4.2340581e+02  -6.8705290e+00   2.8123000e+02   1.0840632e+01   4.6015645e+02   1.1553290e+01   2.2255323e+02   1.4652187e+02   9.4180820e+01  -4.1073606e+01   4.6429082e+02   2.8527594e+01   4.8723082e+02   4.5102394e+01   3.2372935e+02  -8.8644774e+00   1.4567097e+02   2.1831568e+02   4.2292645e+02   1.7684916e+01   1.7230710e+02   1.7696995e+02   4.0708082e+02   2.5034394e+01   3.7494065e+02  -3.5226710e+00   3.6250032e+02   1.0623845e+01   1.7067226e+02   1.0783686e+02   3.9137082e+02   9.6711938e+00   3.9847082e+02   2.1343194e+01   7.5404065e+02   1.5912877e+01   3.4894082e+02   1.2305594e+01   3.8494548e+02  -4.6675742e+00   1.6713082e+02   1.1042039e+02   6.0462258e+02   5.0656774e+00   1.1242082e+02  -2.9632806e+01   4.9615226e+02  -1.7518581e+00   4.0960548e+02   1.1079303e+01   4.0664323e+02   2.0800000e-02   3.3073774e+02   1.6125935e+00   2.9414032e+02  -3.3547742e+00   2.3485082e+02  -5.3772062e+00   3.1089387e+02  -9.6373161e+00   3.6748161e+02   1.5607277e+01   4.0903419e+02  -6.9398323e+00   3.5632082e+02   1.0045194e+01   3.1503806e+02   6.5746968e+00   3.8383097e+02  -1.9236800e+01   1.4361082e+02  -2.2318006e+01   3.8443935e+02   5.3271097e+00   1.9485452e+02   1.5174777e+02   3.2108082e+02  -3.2756062e+00   2.6185082e+02  -9.2472062e+00   3.3204082e+02  -3.1342406e+01   2.8065484e+02  -3.3136774e+00   3.6522194e+02   7.8828903e+00   2.6587645e+02  -2.3804387e+00   3.9660097e+02   4.8759665e+01   3.6208082e+02  -3.8745606e+01   3.2158000e+02   2.1906968e+00   2.4902871e+02  -2.8068129e+00   2.2089903e+02   1.9162594e+01   1.9671387e+02  -7.7664645e+00   2.4174968e+02  -1.5538361e+01   2.4409968e+02   1.2114929e+01   4.6741935e+01   1.1915484e+02
   3.5114000e+02   1.3455041e+02   3.8761000e+02   5.2805548e+00   3.0329097e+02  -6.8882310e+01   4.7745129e+02   3.4680903e+00   4.7655516e+02  -2.7972155e+01   3.0523935e+02   2.0402065e+00   3.2980082e+02   2.9886794e+01   4.4141419e+02   1.6303961e+01   4.3180710e+02  -2.1748439e+01   3.9162581e+02  -9.7393548e-01   4.2213082e+02   2.0780394e+01   3.6577548e+02   1.4531474e+02   3.9684355e+02  -3.3893935e+01   4.5815839e+02  -1.3977187e+01   4.0786419e+02  -6.3784516e-01   5.3496258e+02   1.6203961e+01   3.3758742e+02   1.6262323e+00   2.4292710e+02   1.6848067e+02   1.7142082e+02  -7.7828062e+00   4.2474645e+02   1.4358026e+01   3.8399806e+02  -7.8272103e+01   2.0342082e+02   8.6807194e+01   1.8958806e+02   3.4642452e+00   3.1563452e+02   1.9573755e+01   2.2654613e+02   3.9695484e-01   2.0299387e+02  -1.0408865e+01   1.7080082e+02   2.3456794e+01   2.0210355e+02   9.1292039e+01   3.5202194e+02  -5.3185290e+00   1.6544645e+02   1.0359074e+02   1.8807452e+02  -1.2378219e+01   3.0447774e+02  -4.9659613e+00   1.9880000e+02  -4.1994839e+00   9.7279355e+01   9.7912813e+01   1.6039419e+02   9.6272013e+01   4.1207806e+02   2.2230206e+01   3.9756082e+02   8.9359938e+00   4.2716742e+02   4.4053161e+00   2.3432082e+02   2.2375194e+01   3.0471419e+02  -2.4564903e+00   3.3280082e+02   7.1167938e+00   1.8842082e+02  -1.0332806e+01   3.1601258e+02   5.0096413e+01   4.8218082e+02   1.4886394e+01   2.1630774e+02   1.0962155e+01   5.1027097e+01   6.2493316e+01   3.8644581e+02   2.1774981e+01   4.0575082e+02   2.3140794e+01   3.9578097e+02   9.9094581e+00   4.2447742e+02   3.2294065e+01   3.7883194e+02   1.3632990e+02   4.2963194e+02   8.9847742e-01   2.6432194e+02   3.8058581e+00   3.7342082e+02   2.0297194e+01   4.3580000e+02   7.5630968e+00   2.8220903e+02   1.3326826e+01   4.0395419e+02   1.5482697e+01   3.8615161e+02   3.3034968e+01   5.1884258e+02   8.7938839e+00   2.5014452e+02   2.1714839e-01   4.5180082e+02   3.3936794e+01   2.0413082e+02  -7.7796062e+00   2.8464871e+02   1.7997458e+01   3.7067484e+02  -3.5546323e+00   3.7560581e+02  -1.1237819e+01   2.7375097e+02   1.2286734e+02   2.9340000e+02   1.6606477e+02   2.1072903e+02   2.3171355e+01   2.3702742e+02  -4.9090323e-01   2.4453710e+02   8.3699355e+00   3.4328082e+02   2.3278394e+01   3.2222645e+02   4.3042529e+01   6.6779903e+02   1.6264000e+00   2.3956082e+02  -5.6540062e+00   3.8764935e+02   1.0239019e+01   4.8046516e+02  -4.6672129e+00   3.6943548e+02   3.2425806e+00   3.4247082e+02   3.8303194e+01   2.5730645e+02   1.4826774e+01   3.0952129e+02  -4.2178323e+00   1.5628082e+02  -3.1901606e+01   3.4708082e+02   2.3214394e+01   3.1089129e+02   1.2334503e+01   1.7537082e+02  -4.4948806e+01   2.8590516e+02   1.8467910e+01   2.5317581e+02   6.4440000e+00   3.0339806e+02   4.4368645e+00   2.9297419e+02  -3.7382581e+00   6.3118065e+01   1.2223458e+01   3.1853677e+02   1.2208994e+01   2.9020000e+02   1.9079484e+01   2.0951129e+02   1.6341355e+01   3.5523194e+02  -2.4363394e+01   2.6562032e+02   6.4134194e-01   4.1483452e+02   1.0084852e+01   2.4951082e+02   1.8069994e+01   4.3412290e+02  -4.8033806e+00   4.2683129e+02  -2.2657148e+01   1.9880082e+02  -6.5432062e+00   4.2899082e+02   2.3471594e+01   2.3788419e+02  -9.4755742e+00   3.8354452e+02  -2.2384000e+00   2.7856082e+02  -7.3540062e+00   2.9802548e+02   6.5750581e+00   1.7598129e+02   8.6495368e+01   2.9895355e+02  -8.1317677e+00   3.5752323e+02  -1.2089548e+00   4.0258082e+02   2.9404394e+01   3.7808839e+02  -1.2706426e+01   1.4961082e+02   1.3139199e+02   1.1675082e+02   1.1926079e+02   3.7862903e+02   2.0971613e+01   4.0761082e+02   6.7851994e+01   3.0465258e+02   2.3355213e+01   5.0497581e+02  -9.3561290e+00   2.8547000e+02   1.9314323e+00   4.8734645e+02   3.5280903e+00   2.3217323e+02   1.5689227e+02   1.1047082e+02  -5.3616806e+01   4.4713082e+02   2.0060394e+01   4.7242082e+02   2.9667194e+01   3.1896935e+02  -1.3913677e+01   1.4142097e+02   2.4995568e+02   4.5472645e+02   2.7109161e+00   2.0116710e+02   1.8166115e+02   3.8547082e+02   3.3523194e+01   3.8441065e+02   1.1859729e+01   4.0635032e+02   1.4635845e+01   2.2924226e+02   5.9581265e+01   4.3861082e+02   2.7751994e+01   3.5194082e+02   5.3015594e+01   7.0509065e+02   1.6068877e+01   3.1532082e+02   1.2565194e+01   3.7603548e+02  -1.0524774e+01   1.5332082e+02   1.3209519e+02   5.9220258e+02  -4.2507226e+00   9.0560820e+01  -2.1504006e+01   4.3005226e+02   1.3061419e+00   5.0110548e+02  -1.6170697e+01   3.8097323e+02   1.0934400e+01   3.2425774e+02   1.1560994e+01   3.1790032e+02   1.8224426e+01   2.3823082e+02  -2.1407606e+01   3.4293387e+02  -6.3405161e+00   3.8115161e+02   9.0336774e+00   3.8203419e+02   1.3410168e+01   4.0323082e+02   3.3722394e+01   3.2770806e+02   8.7510968e+00   3.4826097e+02  -3.5120000e-01   1.3628082e+02  -3.0971606e+01   3.4338935e+02  -2.4788903e+00   1.6070452e+02   1.6610977e+02   3.2932082e+02  -2.4644806e+01   2.7723082e+02  -3.3876062e+00   3.1847082e+02  -1.0396806e+01   3.0260484e+02  -3.0196774e+00   3.3953194e+02   4.6809032e-01   2.8287645e+02   1.2359561e+01   4.1065097e+02   9.2685665e+01   3.5256082e+02  -5.3224006e+01   3.1781000e+02  -7.4770323e-01   2.8778871e+02  -2.2197613e+01   2.0789903e+02   6.0625935e+00   2.0671387e+02  -1.2376465e+01   2.6326968e+02   7.6400387e+00   2.4043968e+02   5.2677290e+00   5.0361935e+01   1.2724524e+02
   2.9748000e+02   1.2418321e+02   3.9438000e+02  -2.3981045e+01   3.5063097e+02  -7.0959510e+01   4.6640129e+02  -6.7379097e+00   3.8164516e+02  -1.0049355e+01   2.9790935e+02  -1.3563394e+01   3.5594082e+02   1.7265594e+01   4.4036419e+02   6.8579613e+00   4.1099710e+02  -9.4136387e+00   3.9619581e+02  -7.9195355e+00   3.6989082e+02   2.2679594e+01   3.2006548e+02   1.2035154e+02   3.8798355e+02  -3.6605135e+01   4.1530839e+02  -1.0359187e+01   4.6258419e+02  -4.3544516e-01   4.6324258e+02   1.9941561e+01   3.0767742e+02   1.7159032e+01   2.3440710e+02   1.1135227e+02   1.7856082e+02  -2.6824006e+01   4.2000645e+02   1.7687226e+01   3.9527806e+02  -4.5034503e+01   1.5966082e+02   1.1468799e+02   2.1401806e+02  -7.8015484e-01   2.7715452e+02  -9.3978452e+00   2.6792613e+02  -2.0533445e+01   2.0077387e+02  -9.0112645e+00   1.7585082e+02   3.3427938e+00   1.8991355e+02   8.0407239e+01   3.5750194e+02  -6.9969290e+00   1.5482645e+02   8.4250335e+01   1.6441452e+02  -1.2435419e+01   2.9909774e+02  -4.0555613e+00   2.1828000e+02  -6.7078839e+00   8.9559355e+01   1.0753041e+02   2.0434419e+02   1.2018601e+02   4.0131806e+02  -2.7189935e+00   3.7623082e+02   1.8452394e+01   4.4464742e+02  -6.1830839e+00   2.5594082e+02  -1.3164406e+01   3.0962419e+02  -1.2469290e+01   3.3442082e+02   2.9947194e+01   1.9489082e+02  -2.6280406e+01   3.1344258e+02   2.3962013e+01   4.9373082e+02   2.1562394e+01   1.9068774e+02   1.2251755e+01   5.3737097e+01   8.1416516e+01   3.4239581e+02   3.6008981e+01   4.1661082e+02   1.7841994e+01   4.2668097e+02   4.2627458e+01   3.8033742e+02   9.9152645e+00   3.6883194e+02   1.6388990e+02   3.9663194e+02   2.5158477e+01   2.5203194e+02   2.3590581e+00   3.8180082e+02   2.5966794e+01   3.9752000e+02   2.7155497e+01   2.9194903e+02   5.9676258e+00   4.2490419e+02   3.8066968e+00   3.8629161e+02   3.8983768e+01   5.0089258e+02   8.1798839e+00   2.4657452e+02   2.6162748e+01   3.8470082e+02   2.0684794e+01   1.9318082e+02  -1.3043606e+01   3.2160871e+02   1.2240658e+01   3.9315484e+02   4.5469677e+00   3.2427581e+02   8.9585806e+00   3.0247097e+02   7.7189742e+01   2.9012000e+02   1.2561717e+02   2.8334903e+02   9.0217548e+00   2.2335742e+02  -4.1073032e+00   2.4986710e+02  -5.0164645e+00   3.2256082e+02   3.3605994e+01   3.5694645e+02   5.3149290e+00   6.3242903e+02   3.4706000e+01   2.1932082e+02   5.5351938e+00   3.8740935e+02   1.8878219e+01   4.3873516e+02   5.9811871e+00   3.7033548e+02  -8.6941935e-01   3.1285082e+02   7.3827938e+00   2.1902645e+02   3.9669174e+01   3.4078129e+02   1.1391368e+01   1.8104082e+02  -3.6452406e+01   3.0918082e+02  -9.9436062e+00   3.4627129e+02  -1.0265897e+01   1.9089082e+02  -5.0860406e+01   2.7137516e+02   1.6970310e+01   2.5788581e+02  -5.7928000e+00   2.9353806e+02   2.3415665e+01   2.7773419e+02   8.6094194e-01   6.2218065e+01   6.4854581e+00   3.3391677e+02  -1.8121406e+01   2.9496000e+02  -3.3013161e+00   2.1818129e+02  -9.0622452e+00   3.7447194e+02  -3.3325935e+00   2.7376032e+02   7.2301419e+00   4.6989452e+02  -6.6299484e+00   2.3580082e+02   2.1926794e+01   4.2998290e+02   1.3047819e+01   4.0202129e+02  -1.2342348e+01   1.9342082e+02  -3.2028062e+00   4.4451082e+02   3.7369994e+01   2.5259419e+02  -8.8923742e+00   3.6083452e+02   1.3058400e+01   2.5599082e+02   6.5015938e+00   3.3539548e+02  -1.7834542e+01   1.7255129e+02   1.1514977e+02   2.9471355e+02   8.4474323e+00   3.1395323e+02   1.5276645e+01   3.0111082e+02   2.1591994e+01   3.5384839e+02   3.4277419e-01   1.5447082e+02   9.7153194e+01   1.1875082e+02   9.1100794e+01   3.6981903e+02   1.1196413e+01   4.2289082e+02   5.8479594e+01   2.8780258e+02   3.5273213e+01   5.1450581e+02   5.2214710e+00   2.7219000e+02  -7.0561677e+00   4.3025645e+02   1.1715290e+01   2.2545323e+02   1.6900987e+02   1.2837082e+02  -2.9758806e+01   4.2071082e+02   2.5173994e+01   4.7818082e+02   3.2156394e+01   3.3658935e+02  -6.1332774e+00   1.6437097e+02   2.3426968e+02   4.3558645e+02   2.7532116e+01   1.8654710e+02   9.4350748e+01   4.1423082e+02   3.8892394e+01   3.5270065e+02   9.5865290e+00   5.0478032e+02   1.6051445e+01   2.8609226e+02  -1.0166735e+01   4.5880082e+02   2.6086794e+01   4.0328082e+02   4.3718394e+01   6.9957065e+02  -4.2495226e+00   3.1794082e+02   2.9455594e+01   3.6117548e+02   3.2340258e+00   1.7151082e+02   1.6858999e+02   6.5504258e+02   1.8820774e+00   1.2894082e+02  -2.1474406e+01   4.9786226e+02   1.0161342e+01   4.7285548e+02   7.7093032e+00   3.9250323e+02   4.1922000e+01   3.5263774e+02  -8.4294065e+00   3.0457032e+02  -1.9491742e+00   2.5751082e+02  -1.2190006e+01   3.2636387e+02   1.0225084e+01   3.3562161e+02   1.7106077e+01   3.7770419e+02   1.9376568e+01   4.0275082e+02   3.1050794e+01   3.1189806e+02   2.5858968e+00   3.7816097e+02  -4.4032000e+00   1.5185082e+02  -4.0447206e+01   3.8685935e+02   2.8035097e+00   1.5707452e+02   2.0661017e+02   3.2432082e+02  -1.4634806e+01   2.7880082e+02  -8.6032062e+00   3.4051082e+02  -1.1210006e+01   2.8808484e+02   3.2419226e+00   2.9627194e+02   1.4588903e+00   3.0553645e+02   6.2567613e+00   4.0231097e+02   1.4254286e+02   3.3837082e+02  -5.8178806e+01   2.8077000e+02  -2.5045032e+00   2.7993871e+02   6.2403871e+00   2.0789903e+02  -5.0740645e-01   1.8809387e+02  -1.8796865e+01   2.6317968e+02   1.0227239e+01   2.7529968e+02  -2.5471071e+01   9.2841935e+01   1.1546684e+02
   3.2219000e+02   1.5462641e+02   4.3633000e+02   1.9332955e+01   3.8053097e+02  -6.3111510e+01   4.0036129e+02  -2.1404710e+01   3.8845516e+02  -1.7544155e+01   3.5309935e+02  -2.4085935e+00   3.3904082e+02   1.7857594e+01   4.6036419e+02   8.8279613e+00   4.6080710e+02  -1.6488439e+01   4.1538581e+02  -1.3114735e+01   4.3089082e+02   1.5459594e+01   3.5339548e+02   1.6896514e+02   3.6274355e+02  -1.6115935e+01   5.1763839e+02   2.5044129e+00   4.9591419e+02  -2.1518452e+00   5.0420258e+02   5.1424761e+01   3.8829742e+02   1.3949432e+01   2.6402710e+02   1.3789267e+02   1.9280082e+02   5.6067938e+00   4.2179645e+02  -1.2405974e+01   3.7127806e+02  -5.1254503e+01   1.8051082e+02   1.1244999e+02   1.8201806e+02  -5.8801548e+00   2.9768452e+02   4.3397548e+00   2.8735613e+02   4.1021548e+00   2.4866387e+02  -1.0782465e+01   1.8866082e+02   3.3267994e+01   1.7381355e+02   9.2365239e+01   3.5364194e+02  -9.6881290e+00   1.6449645e+02   6.2946735e+01   1.9555452e+02   3.5533806e+00   3.2790774e+02  -1.3510361e+01   2.0299000e+02  -7.7246839e+00   7.8329355e+01   1.2451881e+02   1.8120419e+02   9.3797213e+01   3.9488806e+02   1.9605406e+01   4.1718082e+02   4.2706394e+01   4.7116742e+02   5.7353161e+00   3.0056082e+02   1.6415994e+01   2.7410419e+02   1.4372310e+01   3.6175082e+02   7.5707938e+00   2.4599082e+02  -4.4584062e+00   3.6972258e+02   6.5269613e+01   5.1108082e+02   1.2224394e+01   2.5187774e+02   1.8306555e+01   5.7927097e+01   6.5791316e+01   3.5234581e+02   4.5592981e+01   3.3656082e+02   2.9195994e+01   3.8702097e+02   9.5702581e+00   3.6318742e+02   1.5272645e+00   3.6526194e+02   1.8832550e+02   4.0440194e+02  -1.2183123e+01   2.8922194e+02  -9.8961419e+00   4.0842082e+02   4.7027194e+01   4.3271000e+02   3.5480297e+01   3.4820903e+02   7.1468258e+00   3.9038419e+02   1.5998297e+01   3.5715161e+02   5.6594968e+01   5.2836258e+02   1.6842284e+01   2.5123452e+02   2.4509948e+01   4.2170082e+02   2.9724794e+01   1.4266082e+02  -2.8620062e+00   3.5702871e+02   2.3547058e+01   4.5741484e+02   4.6036168e+01   3.7813581e+02   3.0419781e+01   2.9990097e+02   1.0573534e+02   2.5907000e+02   1.5100117e+02   2.5549903e+02   2.4919755e+01   1.8454742e+02   1.2374968e+00   2.6196710e+02   2.0785535e+01   3.8528082e+02   1.2448394e+01   3.5941645e+02   2.4257329e+01   7.0435903e+02   4.0831600e+01   1.7947082e+02   1.4053194e+01   4.2974935e+02   1.1541019e+01   4.5062516e+02   1.6239987e+01   3.6252548e+02   1.3135381e+01   3.1547082e+02   2.2983194e+01   2.1845645e+02   8.0354774e+01   3.2268129e+02   2.5199368e+01   1.7918082e+02  -1.5593606e+01   3.2394082e+02  -2.2454406e+01   3.4861129e+02  -1.4643097e+01   2.1247082e+02  -4.1486806e+01   2.6128516e+02   1.8247510e+01   2.8622581e+02   3.8900000e+00   2.9377806e+02  -5.3635355e+00   2.7797419e+02   1.0841742e+01   6.5408065e+01   2.5180258e+01   3.2186677e+02   1.8222594e+01   3.0439000e+02  -2.8157161e+00   2.2680129e+02  -9.1845161e-02   3.4009194e+02  -1.0062194e+01   2.4591032e+02   1.6838142e+01   4.4046452e+02   9.2844516e+00   2.3975082e+02   6.1307938e+00   3.8460290e+02   2.9182194e+00   3.9664129e+02  -1.4319484e+00   1.7947082e+02  -1.0566806e+01   4.3647082e+02   1.2063194e+01   2.2540419e+02   9.9528258e+00   4.2768452e+02   4.6104000e+00   3.0432082e+02   4.8751938e+00   3.2071548e+02   2.3969858e+01   1.8298129e+02   8.1075368e+01   3.2285355e+02   1.6056232e+01   3.1438323e+02   9.1022452e+00   4.0838082e+02   2.4410394e+01   4.5637839e+02  -6.7396258e+00   1.2408082e+02   1.1348439e+02   9.9660820e+01   1.4424799e+02   3.9948903e+02   1.1062813e+01   4.0994082e+02   4.5805594e+01   2.6546258e+02   4.1250413e+01   4.7626581e+02   2.1130671e+01   2.5581000e+02   2.5442323e+00   4.3944645e+02   2.7790090e+01   1.9964323e+02   1.5392467e+02   1.3956082e+02  -3.9324006e+01   4.5929082e+02   1.4347594e+01   4.7675082e+02   4.7750794e+01   2.8424935e+02  -1.0326077e+01   1.5172097e+02   2.4498168e+02   4.5787645e+02   2.1648916e+01   1.7064710e+02   1.4605275e+02   3.9204082e+02   7.0187594e+01   3.9222065e+02   1.1234929e+01   4.9188032e+02   1.1553445e+01   3.3390226e+02  -1.1815355e+00   4.3066082e+02   2.3287994e+01   4.1951082e+02   4.1659994e+01   6.5814065e+02  -3.5551226e+00   3.6061082e+02   2.0421994e+01   3.7832548e+02   2.9912026e+01   1.5023082e+02   1.5763239e+02   6.0562258e+02   3.2556774e+00   1.3170082e+02  -2.3125206e+01   4.7001226e+02  -2.2130658e+01   4.4373548e+02  -9.5210968e+00   4.1226323e+02  -3.2788000e+00   3.1877774e+02  -1.5190606e+01   2.7224032e+02   9.4972258e+00   2.4570082e+02  -2.8435206e+01   3.9170387e+02   5.7578839e+00   3.7858161e+02  -1.4140723e+01   3.6618419e+02   4.9181677e+00   3.6213082e+02   4.1390394e+01   3.1413806e+02   2.7366697e+01   3.6059097e+02  -1.4427600e+01   1.3756082e+02  -5.2644006e+01   3.4247935e+02   1.6493910e+01   1.9764452e+02   1.3404457e+02   3.7251082e+02   8.5599938e+00   2.8980082e+02  -8.2032062e+00   3.6137082e+02  -2.3548806e+01   2.8108484e+02  -7.6780774e+00   3.3180194e+02   8.2649032e-01   3.1158645e+02   5.5827613e+00   3.9474097e+02   7.9238465e+01   3.6170082e+02  -5.1765206e+01   3.1705000e+02  -1.3406903e+01   2.5340871e+02  -9.3472129e+00   1.9508903e+02  -2.4326065e+00   2.0952387e+02  -1.1751265e+01   2.8336968e+02  -8.2979613e+00   2.5262968e+02  -9.6174710e+00   7.2881935e+01   1.2163364e+02
   2.4043000e+02   1.2869721e+02   4.0995000e+02  -4.3666452e+00   3.6996097e+02  -2.4785910e+01   3.6388129e+02  -1.1063097e+00   4.1678516e+02   2.5194452e+00   3.0771935e+02   2.7651806e+01   3.8037082e+02   1.9081194e+01   4.2327419e+02  -3.5348387e+00   4.3137710e+02   6.0959613e+00   4.3643581e+02  -1.4187355e+00   3.8142082e+02  -8.1280621e-01   3.7339548e+02   1.4041514e+02   3.8655355e+02  -3.5400735e+01   5.4439839e+02  -1.3026387e+01   4.1896419e+02  -1.3565845e+01   4.5096258e+02   4.5023961e+01   3.3777742e+02   1.6110323e+00   2.4973710e+02   9.7985871e+01   1.8370082e+02  -8.5752062e+00   4.5942645e+02  -3.9363742e+00   2.7689806e+02  -5.5944103e+01   1.8128082e+02   1.4157839e+02   2.0573806e+02  -3.5877548e+00   3.1777452e+02   6.7825548e+00   2.6664613e+02  -1.8621045e+01   2.4661387e+02  -2.3984645e+00   2.0518082e+02   1.7856394e+01   2.0996355e+02   7.4993239e+01   3.1235194e+02  -2.5234929e+01   1.8025645e+02   1.0326594e+02   2.1055452e+02   3.3533806e+00   3.2014774e+02   2.7304387e+00   1.9276000e+02   4.0937161e+00   7.4559355e+01   1.1011041e+02   1.9420419e+02   9.3037213e+01   3.8593806e+02   1.8801406e+01   3.7680082e+02   2.4406794e+01   4.6940742e+02   2.3456116e+01   2.5028082e+02  -3.4716062e+00   3.1019419e+02   1.4155110e+01   3.1285082e+02   2.4332794e+01   1.6104082e+02   7.6759379e-01   3.7353258e+02   2.9824813e+01   4.7093082e+02   2.4436394e+01   2.8644774e+02   1.6400955e+01   5.3647097e+01   9.1803716e+01   4.3010581e+02   4.7521806e+00   3.6023082e+02   2.5022394e+01   3.6002097e+02   3.1200258e+01   4.5009742e+02   3.4764465e+01   3.5474194e+02   1.4720710e+02   4.1483194e+02   6.7524774e+00   2.7803194e+02   1.9429058e+01   3.8685082e+02   2.7652794e+01   3.9280000e+02   4.3333097e+01   2.9152903e+02  -3.0487742e+00   4.1647419e+02   5.3410968e+00   3.6653161e+02   2.1414568e+01   5.2850258e+02   1.8691084e+01   2.5861452e+02   1.7339548e+01   4.1537082e+02   4.3991194e+01   1.7880082e+02  -1.1033206e+01   3.1345871e+02   3.5692658e+01   4.1278484e+02  -6.7134323e+00   3.3346581e+02   1.5943381e+01   3.0856097e+02   8.3462542e+01   2.6555000e+02   1.4315277e+02   2.5882903e+02   5.5983355e+01   2.0726742e+02   1.0269897e+01   2.1796710e+02   2.3775535e+01   3.2694082e+02   1.1015594e+01   3.4441645e+02   2.5317329e+01   6.3948903e+02   1.1081200e+01   2.3837082e+02  -6.3288062e+00   3.7059935e+02   7.0830194e+00   4.5999516e+02   4.0203871e+00   3.5424548e+02   4.0127781e+01   3.2218082e+02   1.7876394e+01   2.5273645e+02   6.1902374e+01   2.8983129e+02   1.6307368e+01   1.5561082e+02  -2.5708006e+01   3.5894082e+02   3.6955938e+00   3.8484129e+02   1.3608503e+01   2.1851082e+02  -4.7970006e+01   3.0085516e+02   1.8190968e-01   2.8379581e+02   2.8044000e+00   2.7382806e+02   6.1424645e+00   2.6507419e+02   3.0443742e+01   7.2408065e+01   1.2340258e+01   3.5962677e+02  -5.0782065e+00   2.8048000e+02   1.3427084e+01   2.0542129e+02   1.8198555e+01   3.5304194e+02  -3.1338194e+01   2.4310032e+02   3.1529419e+00   4.2089452e+02   1.8480052e+01   2.5923082e+02   2.6722394e+01   4.1793290e+02  -7.7481806e+00   4.0121129e+02  -1.3567548e+01   2.1504082e+02   2.5375938e+00   3.6266082e+02   2.4827994e+01   2.5288419e+02  -8.1557419e-01   4.3330452e+02  -4.0292000e+00   2.7942082e+02  -1.1562806e+01   3.4997548e+02   8.4905806e-01   2.0517129e+02   8.1020168e+01   3.1590355e+02   1.4702232e+01   3.2352323e+02  -1.0728955e+01   3.4351082e+02   4.7299938e+00   3.6331839e+02   1.3765174e+01   1.5051082e+02   1.0674999e+02   8.6560820e+01   1.3043599e+02   3.5601903e+02   2.5350413e+01   3.9985082e+02   5.1612794e+01   2.8161258e+02   1.3578413e+01   4.8616581e+02   6.5286710e+00   2.3933000e+02  -9.9973677e+00   4.3815645e+02  -4.9667097e+00   2.0655323e+02   1.3232187e+02   1.0094082e+02  -3.2234406e+01   4.3771082e+02   3.9739938e+00   4.4432082e+02   3.4385194e+01   3.4048935e+02   2.3647226e+00   1.4732097e+02   2.0738368e+02   4.4020645e+02   1.7632516e+01   2.4888710e+02   8.9653548e+01   4.0028082e+02   3.5818394e+01   3.1613065e+02   2.9512129e+01   4.3269032e+02   1.6198645e+01   3.1852226e+02  -3.4421135e+01   4.4047082e+02   7.3631938e+00   3.8785082e+02   2.3622794e+01   7.2328065e+02   1.1423677e+01   3.0032082e+02  -2.8048062e+00   3.5203548e+02  -6.4147742e+00   1.4023082e+02   1.2848239e+02   5.8783258e+02   1.6568877e+01   1.3332082e+02  -1.8684806e+01   4.7515226e+02   4.4581419e+00   4.8573548e+02  -2.1310968e+00   3.7788323e+02   1.0091600e+01   3.3406774e+02  -1.1083806e+01   3.3086032e+02  -2.2962374e+01   2.4047082e+02   8.0331938e+00   3.8651387e+02   1.8413084e+01   3.5320161e+02   7.9396774e+00   4.0194419e+02  -2.8026323e+00   3.6851082e+02   2.2599994e+01   3.2175806e+02   4.9970968e+00   3.9140097e+02   2.4487600e+01   1.3718082e+02  -1.2563606e+01   3.9752935e+02  -5.1400903e+00   1.3364452e+02   1.7095457e+02   3.3351082e+02  -1.7560006e+01   2.9142082e+02   5.0971938e+00   3.3761082e+02  -1.5358006e+01   3.1084484e+02  -8.3388774e+00   3.4485194e+02   3.0424903e+00   2.7806645e+02  -1.2545639e+01   3.8736097e+02   4.4168865e+01   3.1432082e+02  -4.6974806e+01   2.7262000e+02  -2.1132503e+01   2.9288871e+02   1.7444387e+01   2.3942903e+02   1.0440194e+01   2.0581387e+02   6.1255355e+00   2.4326968e+02  -4.7999613e+00   2.4219968e+02   1.7796929e+01   5.4841935e+01   1.0973684e+02
   4.1710000e+02   3.5993613e+01   3.9819000e+02   1.0041548e+00   3.0829097e+02  -5.4902310e+01   4.2117129e+02  -1.6979510e+01   4.3169516e+02  -9.9533548e+00   3.0961935e+02   2.0739806e+01   3.8575082e+02   1.3310794e+01   3.9655419e+02   1.4412761e+01   4.2489710e+02  -2.8556387e+00   3.7266581e+02   1.5962865e+01   3.9085082e+02  -2.3772062e+00   3.6025548e+02   1.6437634e+02   4.0779355e+02  -4.2239935e+01   4.3277839e+02  -8.7567871e+00   4.1101419e+02   1.2160155e+01   4.8543258e+02   2.2836361e+01   3.4610742e+02   5.3246323e+00   2.4421710e+02   1.2285747e+02   2.0347082e+02  -1.2436806e+01   4.4953645e+02  -1.7465174e+01   3.2299806e+02  -5.2352103e+01   2.0175082e+02   1.4051079e+02   1.8601806e+02   1.0319845e+01   3.0187452e+02   7.5745548e+00   2.3035613e+02  -9.0578452e+00   2.0049387e+02  -1.8318865e+01   1.8337082e+02   1.1071194e+01   2.1181355e+02   6.3325239e+01   3.2135194e+02  -2.1484929e+01   1.7792645e+02   8.8112335e+01   1.8488452e+02   5.1169806e+00   3.3019774e+02  -5.8335613e+00   1.0561000e+02  -8.1742839e+00   6.6559355e+01   1.0242041e+02   1.7296419e+02   9.9786413e+01   3.7393806e+02   9.9014065e+00   3.9056082e+02   2.2455994e+01   3.9683742e+02   8.2117161e+00   2.5275082e+02  -4.3292062e+00   2.8638419e+02  -6.5600903e+00   3.3394082e+02   1.8695594e+01   2.0889082e+02  -1.2200406e+01   3.6753258e+02   4.4634813e+01   4.5378082e+02   2.7008394e+01   2.1930774e+02   1.3622155e+01   5.2787097e+01   7.2822516e+01   3.6282581e+02   1.8284581e+01   3.2723082e+02   2.9612394e+01   4.1940097e+02  -7.4001419e+00   4.0928742e+02   3.1029265e+01   3.8269194e+02   1.9950110e+02   4.6183194e+02   8.2724774e+00   2.8065194e+02   9.6894581e+00   3.6780082e+02   4.2846794e+01   4.2214000e+02   6.7958968e+00   2.8426903e+02   2.4162026e+01   3.8004419e+02   7.9254968e+00   3.7100161e+02   1.7436968e+01   5.4641258e+02  -2.1317161e+00   2.2937452e+02   3.2987484e+00   4.1304082e+02   3.4797594e+01   1.9966082e+02  -4.0820062e+00   3.4074871e+02  -9.1054194e-01   4.3415484e+02   1.1786968e+01   2.7537581e+02   1.6830581e+01   3.0294097e+02   7.7392142e+01   2.6312000e+02   1.2886717e+02   2.7377903e+02   4.0773548e+00   1.9340742e+02   6.3386968e+00   2.3305710e+02   7.1883355e+00   3.4008082e+02   1.0014394e+01   3.5703645e+02   2.2877729e+01   6.1910903e+02  -1.0478400e+01   1.6370082e+02  -5.3052062e+00   4.4221935e+02   2.9683419e+01   4.0357516e+02   2.7003987e+01   3.0262548e+02   2.9827381e+01   3.1708082e+02   2.1424394e+01   2.4380645e+02   2.6186774e+01   3.6710129e+02   1.7285768e+01   1.8918082e+02  -2.8913606e+01   2.9442082e+02  -2.5242806e+01   3.6375129e+02  -2.5142968e+00   1.7694082e+02  -3.5414406e+01   3.0656516e+02   7.4851097e+00   2.4088581e+02   1.9472000e+00   2.5448806e+02   2.1449665e+01   2.5840419e+02  -6.9326581e+00   7.0978065e+01  -2.6453419e+00   3.2400677e+02   7.4813935e+00   2.9667000e+02  -8.4881161e+00   2.5670129e+02   6.9961548e+00   3.4938194e+02  -1.1325394e+01   2.6981032e+02  -2.8838581e+00   4.2921452e+02   6.8445161e-01   2.3632082e+02   1.3695194e+01   4.2312290e+02   1.0596619e+01   4.1012129e+02   3.5296516e+00   1.9428082e+02  -1.9511606e+01   3.8142082e+02   3.4757194e+01   2.5411419e+02  -2.3053974e+01   4.0544452e+02  -1.4204000e+00   2.8808082e+02   4.6943938e+00   3.1265548e+02   2.2094658e+01   1.9331129e+02   7.1588968e+01   3.5952355e+02   2.5526323e+00   3.4224323e+02   3.4934452e+00   3.5558082e+02   1.8964394e+01   3.3390839e+02   3.2379742e+00   1.1808082e+02   8.7204394e+01   1.3094082e+02   1.2188559e+02   3.9020903e+02   4.6235213e+01   3.8123082e+02   2.9292394e+01   2.9699258e+02   3.2348013e+01   4.6116581e+02   5.0086710e+00   2.7081000e+02   7.4842323e+00   5.0649645e+02   1.0846090e+01   2.2069323e+02   1.2619067e+02   1.1575082e+02  -7.1792062e+00   4.4907082e+02   1.2435194e+01   4.7223082e+02   6.3872394e+01   3.4234935e+02  -7.5440774e+00   1.4097097e+02   2.1309168e+02   4.4772645e+02   1.9370916e+01   2.4269710e+02   1.0090875e+02   3.9128082e+02   5.4208394e+01   3.3580065e+02   1.0318529e+01   4.5630032e+02   1.3309845e+01   3.2995226e+02  -2.3335535e+01   4.0951082e+02   2.6939994e+01   4.1004082e+02   4.2937594e+01   7.1985065e+02  -3.8219226e+00   3.0951082e+02   3.2169994e+01   3.5746548e+02   4.2008258e+00   1.4875082e+02   1.3318079e+02   5.8673258e+02   6.2368774e+00   9.9890820e+01  -4.0820406e+01   4.9158226e+02  -3.6162581e+00   4.1317548e+02   3.1173703e+01   4.2073323e+02  -7.9564000e+00   3.4296774e+02   3.4941935e+00   2.3300032e+02  -7.6535742e+00   2.6575082e+02  -8.0892062e+00   3.4589387e+02   1.1612684e+01   3.6529161e+02   2.1012477e+01   3.7675419e+02   2.2172568e+01   3.8380082e+02   1.3226794e+01   3.4303806e+02  -8.9053032e+00   3.3369097e+02   2.1724400e+01   1.4623082e+02  -3.7047606e+01   3.9757935e+02   2.8085910e+01   1.7485452e+02   1.8597777e+02   3.3532082e+02   3.0651938e+00   2.4966082e+02  -9.3220062e+00   3.3223082e+02  -1.2687606e+01   2.7279484e+02  -2.2584877e+01   3.5437194e+02   3.7508903e+00   2.8615645e+02  -6.7628387e+00   4.2384097e+02   9.8770465e+01   3.2937082e+02  -3.4838806e+01   2.9934000e+02  -8.2701032e+00   2.6588871e+02  -9.5356129e+00   1.9313903e+02   3.3935484e-03   2.3595387e+02  -4.5756645e+00   2.4441968e+02  -9.4196129e-01   2.6338968e+02  -6.6682710e+00   6.8221935e+01   1.1033644e+02
   5.0724000e+02   1.8682413e+01   4.0009000e+02  -1.2857845e+01   3.5210097e+02  -5.9027110e+01   4.7664129e+02   9.6828903e+00   3.7464516e+02  -1.4249355e+01   2.9447935e+02   3.3810065e+00   4.0961082e+02   2.6691994e+01   4.1936419e+02   2.8487961e+01   3.9308710e+02  -1.5360839e+01   4.3000581e+02   6.2856645e+00   3.5699082e+02   8.3315938e+00   3.5263548e+02   1.1464594e+02   4.5446355e+02  -4.2635355e+00   4.4815839e+02  -2.8471871e+00   4.4710419e+02  -1.5577045e+01   5.2610258e+02   3.4772761e+01   3.4015742e+02   6.0906323e+00   2.2078710e+02   1.4425187e+02   1.6218082e+02   1.2916394e+01   4.5047645e+02   3.1996258e+00   3.6570806e+02  -5.3528903e+01   1.8556082e+02   1.5908599e+02   2.0116806e+02  -1.2721548e+00   3.0701452e+02  -1.4356645e+01   2.6659613e+02  -2.0477045e+01   2.4349387e+02   3.1911355e+00   2.8251082e+02  -3.7100062e+00   1.8534355e+02   9.9772839e+01   3.1845194e+02   2.3707071e+01   1.5478645e+02   9.3393535e+01   1.9622452e+02  -6.4602194e+00   2.8633774e+02  -1.6994761e+01   1.8919000e+02   4.9493161e+00   6.2989355e+01   1.0127601e+02   2.2139419e+02   9.3862013e+01   4.1055806e+02   1.3261806e+01   3.8928082e+02   3.8078394e+01   4.3202742e+02   1.8866516e+01   2.3294082e+02   4.5855938e+00   2.8224419e+02   3.0011097e+00   3.4113082e+02  -1.8796062e+00   1.9042082e+02  -8.7228062e+00   3.9406258e+02   4.1992413e+01   4.6443082e+02   1.9306394e+01   2.6754774e+02   9.9129548e+00   2.7927097e+01   7.4671316e+01   3.4120581e+02   3.7394181e+01   3.4028082e+02   4.5048394e+01   4.0788097e+02  -3.0985419e+00   4.5056742e+02   6.6864516e-02   3.9421194e+02   1.4614950e+02   4.2173194e+02   8.2404774e+00   2.8061194e+02   3.4652658e+01   3.2299082e+02   8.0515938e+00   4.0333000e+02   1.5400697e+01   2.8694903e+02   1.2787626e+01   4.1542419e+02   3.2615097e+01   3.7634161e+02   3.1869768e+01   4.8255258e+02   1.8507084e+01   2.2499452e+02   1.4179148e+01   4.3499082e+02   1.4611594e+01   1.8294082e+02   7.1055938e+00   3.1174871e+02   6.4094581e+00   4.0588484e+02  -1.3214323e+00   3.4251581e+02   5.9793806e+00   3.2613097e+02   1.0996694e+02   2.5893000e+02   1.3482237e+02   2.8820903e+02   2.5592955e+01   2.2488742e+02   1.7390297e+01   2.4039710e+02   2.5601135e+01   3.1366082e+02   1.1417994e+01   3.3446645e+02   2.3013329e+01   6.3142903e+02   1.0166000e+01   2.2385082e+02  -1.1737206e+01   4.0445935e+02  -1.5757806e+00   4.3810516e+02   2.9301587e+01   3.3457548e+02   4.9271381e+01   3.1566082e+02  -1.7602006e+01   2.4895645e+02   3.2134774e+01   3.4110129e+02   2.5885768e+01   1.7594082e+02  -1.5714406e+01   2.5108082e+02   3.1804394e+01   3.6208129e+02   5.4293032e+00   2.1208082e+02  -1.9605606e+01   2.8175516e+02  -3.7200903e+00   2.2969581e+02   1.3462400e+01   2.6368806e+02   6.9536645e+00   2.6250419e+02   1.4599342e+01   7.7408065e+01   3.5102581e+00   3.5443677e+02   1.6476994e+01   2.4315000e+02   1.9334839e+00   2.1370129e+02   1.5336155e+01   3.8361194e+02  -1.4353794e+01   2.7543032e+02  -1.3473458e+01   4.8908452e+02  -1.0451484e+00   2.3432082e+02   3.8335194e+01   4.2774290e+02  -2.2429806e+00   3.7531129e+02   1.8984452e+01   1.9466082e+02  -9.4020062e+00   3.5104082e+02   2.8187594e+01   2.5007419e+02  -6.9077419e-01   4.0740452e+02  -6.4772000e+00   2.4723082e+02   5.3423938e+00   3.7944548e+02  -7.9385419e+00   1.7989129e+02   6.1942568e+01   3.0762355e+02  -6.4453677e+00   2.9938323e+02   7.3922452e+00   3.3898082e+02   1.6923938e+00   3.4931839e+02   3.1751742e+00   1.2704082e+02   9.9767594e+01   9.8990820e+01   9.9301594e+01   3.5339903e+02   4.3200129e+00   3.8466082e+02   4.6157994e+01   3.1142258e+02   2.5573613e+01   4.7621581e+02   8.8046710e+00   2.7181000e+02  -1.3157677e+00   4.4472645e+02   1.9507690e+01   2.2317323e+02   1.5457227e+02   1.0894082e+02  -2.1784406e+01   3.7318082e+02   3.0556394e+01   4.4689082e+02   5.0609594e+01   3.6105935e+02  -1.8130877e+01   1.4847097e+02   2.1309168e+02   4.7068645e+02  -1.6035884e+01   2.7250710e+02   8.1853948e+01   3.7408082e+02   5.4194394e+01   3.1841065e+02   5.8597290e+00   4.3740032e+02  -1.2281548e+00   3.2186226e+02   1.0716645e+00   4.4885082e+02   1.2642794e+01   3.8608082e+02   5.0954394e+01   7.3724065e+02   1.2546877e+01   3.1837082e+02   2.4651194e+01   3.3955548e+02   1.9343626e+01   1.5899082e+02   1.0964159e+02   6.1015258e+02   4.9432774e+00   1.2432082e+02  -1.5394806e+01   4.4524226e+02   8.9409419e+00   4.0260548e+02  -2.7480697e+01   4.3311323e+02  -2.9468000e+00   3.4244774e+02  -2.3994206e+01   2.9571032e+02   1.5696258e+00   2.4451082e+02  -2.8440006e+01   3.6846387e+02   6.0970839e+00   3.3453161e+02  -1.2867226e+00   3.8699419e+02  -2.6466323e+00   3.6989082e+02   1.7009594e+01   3.3175806e+02   5.8570968e+00   3.3583097e+02  -3.4468000e+00   1.2561082e+02  -4.8158006e+01   3.1871935e+02   1.3354710e+01   1.7712452e+02   1.7547617e+02   3.1818082e+02  -3.4093606e+01   2.8523082e+02   1.6402394e+01   3.2851082e+02  -3.1630006e+01   2.8203484e+02  -2.2654077e+01   3.4185194e+02   1.2282490e+01   2.7768645e+02   2.8674761e+01   4.4350097e+02   7.4527665e+01   3.1580082e+02  -4.2953206e+01   3.0310000e+02   5.6909677e-01   2.8512871e+02  -8.0348129e+00   2.2085903e+02  -3.0742065e+00   2.0738387e+02  -7.7006452e-01   2.6426968e+02  -1.4909961e+01   2.2576968e+02  -6.9886710e+00   6.0361935e+01   8.3015239e+01
   4.4214000e+02   4.4800413e+01   4.1566000e+02   7.4665548e+00   3.2267097e+02  -5.8192710e+01   4.4764129e+02   2.5228903e+00   4.3235516e+02   1.8083845e+01   2.9285935e+02   3.0806065e+00   3.9408082e+02   2.0784394e+01   4.4846419e+02   1.5639961e+01   3.7965710e+02  -1.2236439e+01   3.8733581e+02  -1.7060735e+01   3.8037082e+02   3.0311938e+00   3.6049548e+02   1.6554714e+02   3.6689355e+02   9.3932065e+01   4.8101839e+02  -6.6598710e-01   4.3239419e+02  -1.4600245e+01   4.5415258e+02   2.6858761e+01   3.5629742e+02  -2.0580568e+01   2.3773710e+02   1.3770587e+02   1.7804082e+02  -7.4024062e+00   4.2568645e+02   7.0228258e+00   3.6727806e+02  -4.5324503e+01   1.9008082e+02   1.2287439e+02   2.1316806e+02   2.8784516e-01   2.8153452e+02  -3.0282452e+00   2.5588613e+02  -1.2520245e+01   2.4038387e+02  -1.0400065e+01   3.0089082e+02  -2.7800406e+01   2.2953355e+02   1.1313764e+02   3.4359194e+02   1.4058710e+00   1.7478645e+02   9.7843535e+01   1.7217452e+02  -1.8436219e+01   2.8643774e+02   9.7172387e+00   2.1419000e+02  -1.5710684e+01   7.8329355e+01   1.0837881e+02   1.8353419e+02   1.1275081e+02   3.8569806e+02   2.4406065e+00   4.0166082e+02   1.7947994e+01   4.5102742e+02   2.1496516e+01   2.4142082e+02  -2.3280621e-01   3.1733419e+02   2.4483910e+01   3.1447082e+02   2.1583194e+01   2.1399082e+02  -6.1884062e+00   3.5596258e+02   5.5320413e+01   4.6123082e+02   3.0123938e+00   2.4630774e+02   6.2321548e+00   4.7597097e+01   6.9527716e+01   3.4187581e+02   3.5810581e+01   3.1823082e+02   3.2092394e+01   3.7883097e+02  -5.8745419e+00   4.1866742e+02   1.7708865e+01   3.1564194e+02   1.4081510e+02   4.0278194e+02   3.3236477e+01   3.0975194e+02   6.6014581e+00   3.4066082e+02   1.8917994e+01   3.8647000e+02   1.9269497e+01   2.4889903e+02   5.1991626e+01   3.7119419e+02   2.7103497e+01   3.5948161e+02   1.1738568e+01   5.4308258e+02   2.7546839e+00   2.5785452e+02   2.1790348e+01   3.9356082e+02   1.6445994e+01   1.8794082e+02   9.7055938e+00   2.8717871e+02   3.3795058e+01   4.3273484e+02  -5.2594323e+00   3.7570581e+02   3.1424181e+01   3.7752097e+02   3.0995742e+01   2.6021000e+02   1.1838997e+02   2.5563903e+02   2.1618555e+01   2.3383742e+02   2.2942968e+00   2.4844710e+02   3.4007135e+01   3.4980082e+02   2.7136794e+01   3.7170645e+02   2.9944129e+01   6.2348903e+02   1.1241200e+01   2.2189082e+02  -9.8604062e+00   2.9955935e+02   1.2766219e+01   4.6394516e+02   9.8143871e+00   3.4510548e+02   1.4998981e+01   3.4951082e+02   1.8259994e+01   2.6459645e+02   4.5813574e+01   2.9420129e+02   2.2847768e+01   1.8656082e+02  -4.0614006e+01   3.1985082e+02   3.6327938e+00   3.1727129e+02  -1.7958968e+00   1.8761082e+02  -3.6498006e+01   3.0752516e+02   1.2078310e+01   2.6669581e+02   1.6222400e+01   2.6629806e+02   1.5784865e+01   2.8197419e+02   1.5991742e+01   6.0738065e+01  -3.9661419e+00   3.4100677e+02  -1.4878606e+01   2.6572000e+02   1.8317884e+01   1.9718129e+02   1.8327755e+01   3.7414194e+02  -1.0356194e+01   2.7448032e+02   1.1502542e+01   4.4102452e+02   1.6119652e+01   2.3285082e+02   2.4592794e+01   4.6103290e+02   6.3738194e+00   4.1426129e+02   1.1918452e+01   1.8704082e+02  -2.6502406e+01   4.3347082e+02   2.9403194e+01   2.5530419e+02  -7.2991742e+00   3.9130452e+02   1.9100800e+01   3.2913082e+02   2.3890394e+01   3.8428548e+02   1.9524258e+01   1.8050129e+02   7.5083768e+01   2.9647355e+02   7.9766323e+00   3.1071323e+02   2.0675845e+01   3.4245082e+02   2.4014794e+01   3.9219839e+02  -1.3152258e+00   1.3751082e+02   1.3397999e+02   1.1570082e+02   1.1201479e+02   3.8148903e+02   4.5832813e+01   3.4480082e+02   3.3156794e+01   2.6942258e+02   3.0363613e+01   4.7235581e+02   8.0134710e+00   2.6723000e+02   7.7063226e-01   4.7306645e+02   2.3140490e+01   1.8964323e+02   1.7829467e+02   9.5130820e+01  -2.3959606e+01   4.1871082e+02   1.0913994e+01   4.7008082e+02   6.1134394e+01   3.3529935e+02  -5.4500774e+00   1.4567097e+02   2.1446568e+02   4.3882645e+02  -5.2970839e+00   2.7735710e+02   9.3565948e+01   4.1042082e+02   2.2387194e+01   3.4880065e+02   2.1858529e+01   4.7959032e+02   2.5346645e+01   3.1186226e+02   6.0116645e+00   4.2532082e+02   1.9905194e+01   3.9456082e+02   3.3275994e+01   7.3776065e+02   2.1752774e+00   3.1294082e+02   2.2475594e+01   3.8465548e+02   6.8562581e-01   2.5404082e+02   1.1797594e+01   6.1589258e+02  -3.3255923e+01   9.3080820e+01  -4.8956062e+00   4.1520226e+02  -5.5058581e+00   4.9585548e+02   3.0930323e-01   3.6959323e+02   1.4148000e+00   3.2758774e+02   1.1724594e+01   3.0609032e+02   1.0069226e+01   2.4142082e+02   1.4719379e-01   3.5979387e+02  -3.7793161e+00   2.9682161e+02   3.4000774e+00   3.9660419e+02   1.5964568e+01   3.8389082e+02   1.0295938e+00   3.3113806e+02   6.6669677e-01   3.7364097e+02   1.5284000e+00   1.5166082e+02  -3.0242006e+01   3.6757935e+02   2.7259097e+00   1.6870452e+02   1.8083977e+02   3.3956082e+02   3.8159938e+00   2.8023082e+02  -9.6776062e+00   2.9018082e+02  -2.4903606e+01   3.2827484e+02  -8.5032774e+00   3.9980194e+02   2.0664903e+00   3.3263645e+02   1.4188761e+01   4.0522097e+02   9.3690065e+01   3.5789082e+02  -3.7320406e+01   3.1081000e+02   1.9022968e+00   2.8431871e+02   1.7839987e+01   2.1008903e+02  -7.4026065e+00   2.1890387e+02   1.2218335e+01   2.8688968e+02  -1.2439561e+01   2.6781968e+02   4.4573290e+00   6.9881935e+01   9.9963639e+01
   4.9695000e+02  -5.4443871e+00   4.0495000e+02   1.1333548e+00   3.7591097e+02  -5.4031910e+01   4.8326129e+02   6.1532903e+00   3.6545516e+02   3.1958452e+00   2.9242935e+02  -1.3504994e+01   3.3089082e+02   1.0369594e+01   4.4708419e+02   2.2130361e+01   3.8699710e+02  -4.6836387e+00   4.2062581e+02  -2.2939355e+00   4.1094082e+02   1.6355938e+00   3.0677548e+02   1.5498474e+02   3.3850355e+02   1.5758326e+02   4.3568839e+02   1.6290413e+01   4.9972419e+02   2.9733548e+00   4.4982258e+02   6.0651613e+00   3.6015742e+02   4.4406323e+00   2.7840710e+02   1.2317227e+02   2.0647082e+02  -1.4626806e+01   4.3095645e+02   1.7341226e+01   4.6732806e+02  -4.8178503e+01   1.5256082e+02   1.2730599e+02   1.8730806e+02   5.5466452e+00   2.7515452e+02   9.6721548e+00   2.4607613e+02   1.3214555e+01   2.1349387e+02  -1.9188865e+01   3.1728082e+02  -2.1616062e+00   1.9496355e+02   7.4673239e+01   3.4526194e+02  -3.6277290e+00   1.7459645e+02   8.6048735e+01   1.6717452e+02   9.5837806e+00   2.9524774e+02  -5.7075613e+00   2.0566000e+02  -4.1282839e+00   7.7609355e+01   1.1372641e+02   2.1091419e+02   7.9560413e+01   3.8912806e+02  -7.4379355e-01   4.0228082e+02   3.6368394e+01   4.3245742e+02   1.2362116e+01   2.4023082e+02  -5.1760621e-01   3.0686419e+02   1.5511510e+01   2.5361082e+02  -9.3080062e+00   9.2700820e+01   3.3747938e+00   3.1958258e+02   3.8040813e+01   4.7218082e+02   2.5086394e+01   2.3663774e+02   1.5905755e+01   3.6837097e+01   8.3248516e+01   3.4353581e+02   1.7917781e+01   3.3242082e+02   2.3337194e+01   4.0445097e+02   3.4505858e+01   3.9637742e+02   2.4202065e+01   3.8864194e+02   1.7549510e+02   4.0044194e+02   1.0523677e+01   2.7051194e+02   2.9690658e+01   3.0675082e+02   3.4300794e+01   3.9223000e+02   2.1808697e+01   1.4673903e+02   1.2200443e+02   4.1323419e+02   2.6600297e+01   3.6867161e+02   3.3913368e+01   5.4803258e+02   7.2186839e+00   2.5142452e+02  -1.7745252e+01   4.1242082e+02   3.2177194e+01   2.1951082e+02   1.1709994e+01   3.0869871e+02   1.8313458e+01   4.2957484e+02   2.5363368e+01   3.2403581e+02   4.8877806e+00   3.6585097e+02   9.7393419e+00   3.0726000e+02   1.5038597e+02   2.3287903e+02   1.1019355e+01   1.9716742e+02  -6.7221032e+00   2.4701710e+02   1.1311535e+01   3.1542082e+02   2.1177194e+01   3.7265645e+02   2.3058129e+01   5.9804903e+02   6.2064000e+00   2.6475082e+02  -1.0439206e+01   4.1631935e+02   3.7235419e+01   4.4873516e+02   1.4081187e+01   3.4586548e+02   1.4508181e+01   3.6761082e+02   1.2671994e+01   1.8252645e+02   4.8379174e+01   3.3768129e+02   2.6529368e+01   1.8842082e+02  -3.0472806e+01   3.4147082e+02  -1.1426806e+01   3.5156129e+02   5.7909032e+00   1.7418082e+02  -2.8953606e+01   2.9361516e+02   1.0761110e+01   2.8769581e+02   3.0112400e+01   3.0696806e+02  -8.0887355e+00   2.7869419e+02   1.4544142e+01   2.3308065e+01  -3.8817419e+00   3.3129677e+02  -9.6218065e+00   2.8996000e+02   7.2386839e+00   2.2985129e+02   1.3714155e+01   3.7542194e+02   1.9251406e+01   2.4791032e+02  -5.5118581e+00   4.1502452e+02   1.7199652e+01   2.3589082e+02   5.7295938e+00   4.3908290e+02   1.6369819e+01   4.1440129e+02   2.4237252e+01   1.7842082e+02   3.0871938e+00   3.8847082e+02   2.7573194e+01   2.2673419e+02  -7.0535742e+00   4.0373452e+02  -9.9936000e+00   2.7056082e+02   6.6259938e+00   4.0397548e+02   1.4629058e+01   2.0922129e+02   8.6556168e+01   3.2995355e+02   1.6628232e+01   2.8514323e+02  -5.5855484e-01   3.5298082e+02   2.1042394e+01   3.6802839e+02   3.6783742e+00   1.3537082e+02   9.8631194e+01   9.4470820e+01   1.6623319e+02   4.0310903e+02   5.1032129e+00   4.4632082e+02   4.8135194e+01   2.9513258e+02   2.9268129e+00   4.3764581e+02  -2.3997290e+00   2.8157000e+02  -1.5946568e+01   4.1096645e+02  -7.0815097e+00   2.4621323e+02   1.8167907e+02   9.6470820e+01  -2.5016806e+01   4.1586082e+02   4.7351994e+01   4.7194082e+02   4.8555594e+01   3.3810935e+02   1.8225123e+01   1.5117097e+02   2.1012568e+02   4.7458645e+02  -8.0678839e+00   2.2816710e+02   8.2021148e+01   4.0180082e+02   3.1596794e+01   3.4884065e+02   2.0515329e+01   4.6626032e+02   1.1413045e+01   2.8652226e+02  -4.4241135e+01   4.4337082e+02   4.1081194e+01   4.0289082e+02   1.9799594e+01   7.3124065e+02   1.6736877e+01   3.2232082e+02   3.7385194e+01   3.3879548e+02   5.0442581e-01   2.6170082e+02  -1.5815206e+01   6.0689258e+02  -1.4115923e+01   7.7470820e+01  -9.4568062e+00   4.4329226e+02   7.1694194e-01   4.9042548e+02   1.4183703e+01   3.9954323e+02   6.7388000e+00   3.5187774e+02  -7.4860645e-01   3.0009032e+02   5.7892258e+00   2.5042082e+02   1.0871938e+00   3.5070387e+02   1.2467884e+01   3.4982161e+02  -1.7899226e+00   4.0118419e+02   6.8381677e+00   3.6285082e+02   1.1812794e+01   3.2270806e+02   3.5310968e+00   3.9288097e+02  -1.1080000e-01   1.6837082e+02  -2.8248806e+01   3.6933935e+02   7.0651097e+00   1.6959452e+02   1.6039857e+02   3.2447082e+02  -6.5968062e+00   2.8432082e+02  -4.8548062e+00   3.2670082e+02  -6.2520621e-01   2.4917484e+02  -3.3125277e+01   3.6916194e+02  -2.7423097e+00   2.9853645e+02   9.8667613e+00   3.8774097e+02   1.0113846e+02   3.0385082e+02  -4.4417206e+01   2.8443000e+02  -1.1177303e+01   2.9064871e+02   1.3003587e+01   2.0589903e+02  -6.0174065e+00   2.2609387e+02  -9.5968645e+00   2.4493968e+02   1.7764387e+00   3.0090968e+02  -9.1398710e+00   8.1031935e+01   1.0502164e+02
   4.1886000e+02   4.4942813e+01   4.0942000e+02   7.8157548e+00   3.4634097e+02  -8.5896310e+01   4.4617129e+02  -2.3119510e+01   3.8512516e+02  -1.2847755e+01   3.0666935e+02   7.4958065e+00   3.7608082e+02   2.7754394e+01   4.2922419e+02  -7.1108387e+00   4.1308710e+02   3.9391613e+00   4.1981581e+02   2.0580865e+01   4.1385082e+02   4.9727938e+00   3.5558548e+02   1.5026994e+02   3.2827355e+02   8.3361665e+01   5.5644839e+02   9.7296129e+00   4.9939419e+02  -9.7602452e+00   5.0782258e+02   2.1475161e+01   3.5667742e+02  -9.0096774e-01   2.4868710e+02   1.6220987e+02   1.6389082e+02   2.3995938e+00   4.3584645e+02  -8.1599742e+00   3.0866806e+02  -2.6155703e+01   1.7556082e+02   1.2326599e+02   1.9035806e+02  -8.1673548e+00   3.1091452e+02  -2.3864516e-01   2.5769613e+02   2.8549548e+00   2.3533387e+02  -2.5826065e+01   3.2908082e+02  -1.3815606e+01   1.9958355e+02   9.6443639e+01   3.3797194e+02   5.4254710e+00   1.7649645e+02   8.8756735e+01   1.8474452e+02   6.7481806e+00   3.0547774e+02   4.1940387e+00   1.8166000e+02  -2.7782839e+00   8.6089355e+01   1.2285801e+02   2.0253419e+02   9.2370813e+01   4.0374806e+02   7.8566065e+00   4.2289082e+02   2.6249594e+01   4.7869742e+02   9.9929161e+00   2.5323082e+02   3.1523938e+00   3.0862419e+02  -1.6292903e+00   3.3189082e+02   1.0049594e+01   2.0389082e+02  -9.5704062e+00   3.6768258e+02   5.7002813e+01   4.9638082e+02  -3.9996062e+00   2.2820774e+02   1.9910155e+01   3.8927097e+01   7.5931316e+01   3.7496581e+02   1.1883381e+01   3.8051082e+02   3.8299994e+01   3.8388097e+02   3.1051458e+01   4.1128742e+02   1.9349265e+01   3.7221194e+02   1.6633950e+02   3.9573194e+02   3.4800477e+01   2.4546194e+02   1.8984658e+01   3.8708082e+02   5.6843938e+00   3.9942000e+02   2.2853497e+01   1.9926903e+02   1.3769203e+02   3.6214419e+02   4.4074968e+00   4.1358161e+02   3.4700568e+01   5.3365258e+02   2.7559084e+01   2.7090452e+02   1.2663484e+00   3.9742082e+02   6.0971938e+00   1.7775082e+02  -5.2392062e+00   3.2255871e+02   2.2064658e+01   4.3125484e+02   1.4388968e+01   3.6489581e+02   8.3789806e+00   4.3999097e+02   8.7181419e+00   2.6864000e+02   1.3057557e+02   2.6591903e+02   1.5226155e+01   2.4921742e+02   3.5338968e+00   2.7710710e+02   1.7424335e+01   3.4856082e+02   2.2855994e+01   3.4013645e+02   1.2469729e+01   5.8960903e+02   1.4571600e+01   1.9428082e+02  -6.9916062e+00   3.5455935e+02   1.2226219e+01   4.4941516e+02   2.9186787e+01   3.7652548e+02   1.6585381e+01   3.5461082e+02   2.5041994e+01   2.0816645e+02   8.8279742e+00   3.1704129e+02   2.0500568e+01   1.8832082e+02  -4.2944806e+01   3.2594082e+02  -4.7644062e+00   3.5294129e+02   1.1110503e+01   2.1204082e+02  -8.3124062e+00   2.8995516e+02   1.4293910e+01   3.1484581e+02   5.5604000e+00   2.9182806e+02   5.5246452e-01   2.6431419e+02   1.4884542e+01   1.6878065e+01   3.7326581e+00   3.1091677e+02   4.0085935e+00   2.6253000e+02  -2.4706916e+01   1.5704129e+02   4.6778955e+01   2.9304194e+02  -2.7678194e+01   2.2753032e+02  -1.5641458e+01   4.3046452e+02   3.6024452e+01   2.1023082e+02  -1.7876062e+00   4.2608290e+02  -3.8301806e+00   4.0621129e+02   5.8424516e+00   1.6823082e+02  -1.5287606e+01   4.3099082e+02   5.4121594e+01   2.5907419e+02   8.8292258e+00   3.7806452e+02  -3.8000000e+00   2.7937082e+02  -2.7488062e+00   3.6134548e+02   2.8089458e+01   1.9846129e+02   7.9036968e+01   3.2724355e+02   4.3250323e+00   3.2557323e+02   3.2297045e+01   3.9845082e+02   1.8134794e+01   3.6396839e+02   1.0533174e+01   1.3518082e+02   1.0369639e+02   1.1018082e+02   1.1111639e+02   3.8362903e+02   4.1661613e+01   3.5694082e+02   4.4185594e+01   2.9794258e+02   1.5462013e+01   4.7702581e+02   4.0698710e+00   2.7285000e+02   3.4110323e+00   4.0920645e+02   3.2819290e+01   2.3764323e+02   1.7850467e+02   1.1237082e+02  -3.1718806e+01   4.1229082e+02   2.7107594e+01   4.5913082e+02   2.6010394e+01   3.2101935e+02   1.8302323e+01   1.3997097e+02   2.2677168e+02   4.9463645e+02   5.4681161e+00   1.8554710e+02   1.2620075e+02   3.8785082e+02   4.7052794e+01   3.2870065e+02   8.0126529e+01   4.4007032e+02   1.8268245e+01   3.2024226e+02  -1.7318735e+01   4.1137082e+02   7.6911938e+00   3.5799082e+02   5.2515938e+00   6.7052065e+02   2.0834477e+01   3.0432082e+02   1.5305194e+01   2.9870548e+02  -8.7683742e+00   2.6594082e+02   2.1085594e+01   5.8804258e+02   1.1502077e+01   1.3356082e+02  -3.8374006e+01   4.3686226e+02   1.6851342e+01   5.3410548e+02  -6.3106968e+00   3.6888323e+02   1.3316000e+00   3.6092774e+02   1.0387394e+01   2.7933032e+02   8.1200258e+00   1.9985082e+02  -1.9097206e+01   3.5117387e+02   4.3802839e+00   3.5129161e+02   1.1942477e+01   3.9537419e+02   1.8342968e+01   3.0132082e+02   8.9751938e+00   2.9941806e+02  -7.7957032e+00   3.7969097e+02   4.3744000e+00   1.1818082e+02  -3.4423606e+01   3.4609935e+02   1.2494310e+01   1.7275452e+02   2.0582577e+02   3.4504082e+02  -2.2572406e+01   3.0718082e+02  -2.9453606e+01   3.5094082e+02  -6.9944062e+00   2.6379484e+02  -1.8724877e+01   3.6116194e+02   4.7376903e+00   3.0553645e+02   3.4826761e+01   3.3231097e+02   7.8332865e+01   3.4423082e+02  -4.4937606e+01   3.2977000e+02   4.8154968e+00   2.7750871e+02  -1.6705213e+01   2.2804903e+02  -1.2069406e+01   1.9148387e+02  -1.6918065e+01   2.5793968e+02   8.7643871e-01   2.5538968e+02  -1.8448271e+01   6.0881935e+01   9.8733639e+01
   4.1400000e+02   4.0951613e+01   4.2442000e+02  -7.5742452e+00   3.1067097e+02  -5.8422710e+01   4.3355129e+02   1.7130090e+01   4.0555516e+02  -1.2912155e+01   3.3771935e+02   1.6061806e+01   3.7566082e+02   1.3579938e+00   4.0108419e+02  -5.7096387e+00   4.1365710e+02  -2.3146439e+01   3.7547581e+02  -7.1619355e+00   4.0194082e+02   2.0355594e+01   3.7696548e+02   1.6526954e+02   3.0403355e+02   1.5468086e+02   5.1311839e+02  -3.6139871e+00   4.7996419e+02  -2.1255845e+01   4.4477258e+02   3.4319161e+01   3.5843742e+02  -4.1817677e+00   2.5497710e+02   1.3218667e+02   1.7180082e+02  -9.5320621e-01   4.3000645e+02  -4.2277419e-01   2.0813806e+02   8.2986697e+01   1.5904082e+02   1.2316759e+02   1.8235806e+02  -1.5667355e+01   3.0006452e+02   2.6009355e+01   2.7826613e+02  -8.0306452e+00   2.3866387e+02   1.6847535e+01   3.2261082e+02  -2.4918006e+01   1.9120355e+02   8.9874039e+01   3.2754194e+02   2.1209871e+01   1.8578645e+02   7.1293535e+01   1.9155452e+02   1.4723381e+01   3.2304774e+02   1.9548439e+01   2.0833000e+02  -1.2101884e+01   7.2609355e+01   1.2312641e+02   1.7858419e+02   1.0733681e+02   4.1107806e+02   9.3020645e-01   4.1656082e+02   4.1859938e+00   4.1464742e+02   2.0256916e+01   2.5661082e+02   4.2619938e+00   2.9767419e+02   9.2467097e+00   3.2366082e+02   9.9479938e+00   2.0685082e+02   6.8127938e+00   3.4382258e+02   2.0251613e+01   5.5228082e+02   5.6283938e+00   2.3111774e+02   1.7487355e+01   4.0737097e+01   8.6126516e+01   3.6258581e+02  -1.2762194e+00   3.3856082e+02   1.1845994e+01   3.7868097e+02   1.8807458e+01   4.3804742e+02   3.1258465e+01   4.1440194e+02   1.2443430e+02   4.1392194e+02  -1.0704723e+01   2.9970194e+02   1.3455458e+01   4.0294082e+02   2.0125594e+01   4.1676000e+02   1.4186297e+01   1.9320903e+02   1.4175683e+02   3.7333419e+02  -1.9677032e+00   4.0281161e+02   3.6702168e+01   5.3717258e+02   1.7227484e+01   2.5252452e+02  -1.9833252e+01   4.3247082e+02   3.8193194e+01   1.9532082e+02   9.3551938e+00   2.9740871e+02   3.2696658e+01   4.3457484e+02  -2.1366323e+00   3.2984581e+02   1.2662981e+01   4.1585097e+02   1.2029342e+01   2.4907000e+02   1.3285117e+02   2.7325903e+02   1.6448955e+01   2.5159742e+02   1.0634968e+00   2.4115710e+02   5.0603355e+00   3.4885082e+02   2.0262794e+01   3.4441645e+02  -1.1062671e+01   5.9698903e+02   4.2731200e+01   2.3189082e+02  -6.7604062e+00   3.4393935e+02  -1.5124181e+01   4.1846516e+02   1.8662787e+01   3.7333548e+02   1.3030581e+01   3.5575082e+02   1.4850794e+01   2.0866645e+02   5.6797419e-01   3.5125129e+02   1.3553768e+01   1.9699082e+02  -3.5018406e+01   3.2332082e+02  -1.9744806e+01   3.2461129e+02   1.0326903e+01   1.8842082e+02  -1.5762806e+01   3.0352516e+02   1.0678310e+01   3.0436581e+02   1.3728800e+01   2.7144806e+02   2.4728645e+00   2.4964419e+02   1.3488142e+01   6.1878065e+01   1.8612658e+01   3.2839677e+02   7.7501935e+00   2.7696000e+02  -1.4101316e+01   1.0366129e+02   1.1299935e+02   3.4757194e+02  -1.7750594e+01   2.3667032e+02  -4.4726581e+00   4.9464452e+02   7.9500516e+00   2.0275082e+02   3.0330794e+01   4.0627290e+02  -9.1538065e-01   4.2431129e+02  -9.6955484e+00   2.0523082e+02  -2.2247606e+01   4.1251082e+02   2.7269994e+01   2.5678419e+02  -9.6075742e+00   3.9844452e+02   5.3796000e+00   2.5694082e+02   2.8555938e+00   3.0628548e+02   2.1604258e+01   1.7450129e+02   9.1523768e+01   3.2081355e+02  -4.8305677e+00   3.4695323e+02  -1.3643355e+01   4.0138082e+02   3.3703938e+00   3.9314839e+02  -1.1561226e+01   1.5275082e+02   1.0819079e+02   1.1580082e+02   1.0243679e+02   3.5462903e+02   2.0221613e+01   3.7847082e+02   5.2513194e+01   3.2327258e+02   1.3535613e+01   3.9407581e+02   1.0615871e+01   2.5519000e+02  -9.1761677e+00   4.7944645e+02  -6.8399097e+00   2.2955323e+02   1.7048187e+02   1.1499082e+02  -1.1218406e+01   3.7507082e+02   2.8251938e+00   4.6428082e+02   5.1748394e+01   3.0786935e+02  -1.0925677e+01   1.4262097e+02   2.1610968e+02   4.6453645e+02  -2.3453884e+01   1.6150710e+02   1.1873395e+02   3.8199082e+02   5.0611594e+01   3.5894065e+02   5.3047329e+01   4.4378032e+02  -4.5985548e+00   2.8548226e+02  -2.1777935e+01   4.1689082e+02   2.5729594e+01   4.1128082e+02   7.3683938e+00   7.1671065e+02  -3.3807226e+00   2.8808082e+02   1.9884394e+01   3.6075548e+02  -2.1237419e-01   2.6632082e+02   3.1005194e+01   6.2562258e+02  -3.8243226e+00   1.1347082e+02  -2.6806806e+01   4.7753226e+02   2.8737742e+01   4.8679548e+02   2.8410323e-01   4.2150323e+02  -3.6880000e+00   3.0325774e+02   1.9009935e+00   3.2124032e+02   7.5272258e+00   2.5613082e+02   4.8703938e+00   3.5803387e+02  -6.4985161e+00   3.3558161e+02   6.6792774e+00   3.9622419e+02   1.7994968e+01   3.6147082e+02   1.7683194e+01   3.0065806e+02   3.2950968e+00   3.8659097e+02  -4.5576000e+00   1.7475082e+02  -3.3619206e+01   3.7971935e+02  -4.3529032e-01   1.7164452e+02   1.3523457e+02   3.0785082e+02  -1.2507206e+01   2.6875082e+02  -4.9492062e+00   3.2218082e+02   1.4463938e+00   3.2517484e+02   1.2844723e+01   3.2827194e+02  -5.5811097e+00   2.8344645e+02   2.5539613e+00   3.5246097e+02   9.3770865e+01   3.2828082e+02  -3.7801606e+01   3.0010000e+02   2.9490968e+00   2.6812871e+02   1.5995187e+01   2.0975903e+02  -1.2326206e+01   2.2538387e+02  -1.8160065e+01   2.2512968e+02  -6.5387613e+00   2.5814968e+02   3.9909290e+00   5.6691935e+01   1.1182884e+02
   3.6981000e+02   2.1776813e+01   3.9609000e+02  -2.0257845e+01   3.4110097e+02  -7.4667110e+01   4.1569129e+02  -3.0681110e+01   3.9121516e+02   1.3945045e+01   2.6904935e+02   3.1754065e+00   3.7399082e+02   1.7251594e+01   3.8974419e+02  -3.7124387e+00   4.9632710e+02  -9.1003871e-01   3.9628581e+02   6.0332645e+00   4.1499082e+02  -6.5984062e+00   3.6111548e+02   1.5958754e+02   3.0198355e+02   1.3098486e+02   4.2430839e+02  -1.3459187e+01   4.0539419e+02  -2.1580245e+01   4.6863258e+02   4.8610361e+01   3.6539742e+02   1.6211432e+01   2.2930710e+02   1.2324027e+02   2.0994082e+02   2.0135594e+01   4.3268645e+02  -9.7971742e+00   2.0694806e+02   6.0271897e+01   1.6775082e+02   1.5909079e+02   2.0849806e+02   1.7571445e+01   3.4310452e+02   2.3615484e-01   2.1840613e+02  -6.4318452e+00   1.8327387e+02  -1.4912645e+00   2.8113082e+02  -2.0459606e+01   1.8805355e+02   8.8266039e+01   2.9564194e+02   2.5291871e+01   1.7444645e+02   9.2340735e+01   2.1236452e+02   1.1868581e+01   3.5519774e+02  -1.2973561e+01   2.0880000e+02  -1.3519484e+01   7.2609355e+01   8.6646413e+01   1.6534419e+02   1.1777601e+02   4.1050806e+02   5.8358065e+00   3.7994082e+02   1.7305594e+01   4.3192742e+02   4.2164516e+01   2.4123082e+02   7.4923938e+00   2.9619419e+02   2.4695110e+01   3.4694082e+02   8.2255938e+00   2.1289082e+02  -1.3950406e+01   3.8901258e+02   5.2826413e+01   4.6693082e+02   4.8556394e+01   2.3968774e+02   2.0901755e+01   6.5447097e+01   5.8809716e+01   3.7677581e+02   3.6068581e+01   3.7113082e+02   5.5803938e+00   4.0802097e+02   2.8650258e+01   4.1495742e+02   1.5915665e+01   3.4736194e+02   1.7289750e+02   4.0578194e+02   1.7186477e+01   2.8008194e+02   2.9025058e+01   3.8537082e+02   2.8151194e+01   3.3385000e+02   2.5719097e+01   1.6299903e+02   9.4023626e+01   3.8357419e+02   2.1833097e+01   3.6405161e+02   4.4042968e+01   5.4327258e+02   3.2549484e+01   2.7209452e+02   3.4111484e+00   4.2370082e+02   3.1564794e+01   1.7570082e+02  -3.1215206e+01   3.1174871e+02  -3.3605419e+00   4.0294484e+02   3.0233768e+01   3.8189581e+02   1.4489806e+00   3.7647097e+02   1.8799742e+01   2.9383000e+02   1.5237037e+02   2.7015903e+02   2.7456955e+01   2.6702742e+02  -3.7909032e+00   2.4024710e+02   5.0931355e+00   3.0661082e+02   2.1021994e+01   3.4594645e+02   1.7004929e+01   6.4698903e+02   9.2120000e-01   2.5675082e+02  -3.5592062e+00   3.8135935e+02   2.0882219e+01   5.1836516e+02   2.6300787e+01   3.9562548e+02   2.4487381e+01   2.8628082e+02   9.8839379e-01   2.4745645e+02  -1.4605226e+01   3.2557129e+02   1.3548168e+01   2.2104082e+02  -1.6842406e+01   3.2085082e+02  -2.0172062e+00   3.4237129e+02   1.6906103e+01   2.0485082e+02  -3.7117206e+01   2.8080516e+02   1.9495910e+01   2.8369581e+02  -4.3776000e+00   2.8782806e+02  -4.4575355e+00   3.0807419e+02   4.0537419e+00   6.2598065e+01  -5.0249419e+00   3.2320677e+02  -5.4546065e+00   2.9401000e+02   1.4846839e+00   1.0132129e+02   1.2232655e+02   3.7895194e+02   1.5259006e+01   2.3229032e+02  -2.9822581e+00   3.5164452e+02  -2.3729948e+01   2.3728082e+02   5.6839379e-01   4.2527290e+02  -5.6253806e+00   4.0473129e+02  -2.0939148e+01   1.8799082e+02   5.2715938e+00   3.4108082e+02   1.2794394e+01   2.5188419e+02  -9.7855742e+00   3.6506452e+02   1.7530000e+01   2.7042082e+02   2.3471938e+00   3.1813548e+02  -5.3437419e+00   1.9136129e+02   8.1644968e+01   3.1924355e+02   2.0815032e+01   3.1286323e+02  -1.5016155e+01   3.0565082e+02   1.9958794e+01   3.6684839e+02  -8.1072258e+00   1.1894082e+02   8.2655594e+01   8.4180820e+01   1.3034639e+02   3.6991903e+02   3.8858413e+01   3.9732082e+02   4.0145194e+01   3.0108258e+02   6.4508129e+00   4.4235581e+02  -2.3865290e+00   2.3314000e+02  -7.4121677e+00   4.7058645e+02  -1.9011097e+00   2.1226323e+02   1.6120507e+02   1.2199082e+02  -5.5018406e+01   4.1339082e+02   2.6659594e+01   4.6985082e+02   2.1772794e+01   3.3762935e+02  -1.7216477e+01   1.4542097e+02   1.9618568e+02   4.4772645e+02  -1.3629084e+01   2.2759710e+02   7.3026748e+01   3.8523082e+02   4.1542394e+01   3.2794065e+02   6.2047329e+01   4.2669032e+02   1.3008645e+01   2.8014226e+02  -6.9207355e+00   4.2032082e+02   1.3495194e+01   3.5618082e+02  -7.0360621e-01   6.4924065e+02  -6.1331226e+00   3.2513082e+02   3.1160394e+01   3.3417548e+02  -1.8745974e+01   2.6580082e+02   1.6906794e+01   5.8810258e+02   3.4972774e+00   1.0799082e+02  -9.5584062e+00   4.9820226e+02   2.7994142e+01   5.1185548e+02  -5.7806968e+00   4.1711323e+02  -2.0616800e+01   3.4239774e+02   8.1979355e-01   2.7967032e+02  -1.8147174e+01   2.2551082e+02  -1.6250006e+01   3.3098387e+02   9.1454839e+00   3.3915161e+02   7.6736774e+00   3.9003419e+02  -1.4269832e+01   3.6475082e+02   2.2520794e+01   3.1465806e+02   2.2509677e-01   3.5307097e+02  -2.3926000e+01   1.2975082e+02  -4.4779206e+01   3.6666935e+02   8.8709677e-02   1.7122452e+02   1.7210817e+02   2.8037082e+02  -1.4488062e+00   2.7023082e+02   4.1723938e+00   3.5594082e+02  -6.0644062e+00   2.9827484e+02   1.5376723e+01   3.2364194e+02   6.2692903e+00   2.6973645e+02   8.0307613e+00   3.7812097e+02   8.2618065e+01   3.2594082e+02  -6.9284406e+01   2.9234000e+02  -2.0501032e+00   2.7707871e+02   7.9918710e-01   2.2008903e+02   1.5673935e+00   1.7838387e+02  -8.3006452e-01   2.5260968e+02  -1.4697161e+01   2.6476968e+02  -1.7588671e+01   6.6411935e+01   1.1491124e+02
   5.0243000e+02  -8.5027871e+00   4.3171000e+02   9.9425548e+00   3.3896097e+02  -5.9265910e+01   4.4726129e+02  -2.7736710e+01   3.7569516e+02   8.8566452e+00   2.9304935e+02   8.7540645e-01   3.4337082e+02   2.7461194e+01   4.3603419e+02  -6.3656387e+00   3.9965710e+02  -2.0456439e+01   4.1662581e+02   2.1606452e-01   2.8399082e+02   1.6479159e+02   3.7706548e+02   1.7688154e+02   3.1260355e+02   1.5018526e+02   4.0706839e+02  -1.4229987e+01   3.8377419e+02   1.5389355e+01   4.8586258e+02   3.3841961e+01   3.5191742e+02  -6.9001677e+00   2.1283710e+02   1.0665787e+02   1.8732082e+02   1.2135194e+01   4.1942645e+02  -4.5763742e+00   2.5647806e+02   9.7309497e+01   1.9504082e+02   1.1285759e+02   2.3449806e+02  -4.0785548e+00   3.0925452e+02   7.7941548e+00   2.5788613e+02   1.5097548e+00   2.3483387e+02  -2.4176065e+01   3.1961082e+02  -3.3728006e+01   1.9458355e+02   1.0917364e+02   3.3931194e+02   2.9748271e+01   1.8106645e+02   5.8771135e+01   1.6812452e+02  -1.5782219e+01   2.8819774e+02   1.0906439e+01   2.1276000e+02  -1.5936284e+01   8.6089355e+01   8.2858013e+01   1.6020419e+02   8.9807213e+01   3.4965806e+02   2.9413806e+01   3.7518082e+02   3.3446394e+01   3.9116742e+02   2.8905316e+01   2.3232082e+02   3.3115194e+01   2.8262419e+02  -6.2192903e+00   3.1666082e+02   1.9217994e+01   2.3428082e+02  -1.2041606e+01   3.3496258e+02   5.8340413e+01   4.9703082e+02   2.1048394e+01   2.3125774e+02  -1.9538452e+00   3.7257097e+01   5.4974916e+01   3.5872581e+02   5.2325806e+00   3.6780082e+02   1.9656794e+01   4.3330097e+02   2.3627858e+01   4.0980742e+02   2.3037665e+01   3.6540194e+02   1.9169430e+02   4.1359194e+02  -2.1083226e+00   2.6480194e+02   2.8627458e+01   3.5670082e+02   1.2354794e+01   3.8090000e+02   3.1005097e+01   1.8257903e+02   1.2750723e+02   3.9790419e+02   1.2016697e+01   3.7681161e+02   3.1592168e+01   5.5546258e+02   2.3484284e+01   2.3928452e+02   1.6085948e+01   3.9156082e+02   5.0655994e+01   1.9689082e+02   6.4695938e+00   3.1469871e+02   7.2634581e+00   4.5041484e+02   4.3261677e+00   3.3151581e+02   3.6693806e+00   4.0775097e+02   3.0677342e+01   2.5288000e+02   1.3478637e+02   2.6206903e+02   2.8824155e+01   2.1702742e+02   1.1919097e+01   2.6024710e+02  -7.6864516e-02   3.2094082e+02   8.3555938e+00   3.1979645e+02   1.7426929e+01   6.6085903e+02   1.7181600e+01   1.9028082e+02  -5.2416062e+00   3.7897935e+02  -4.4738065e-01   4.7710516e+02   1.8441587e+01   3.1429548e+02   3.4137806e+00   3.4837082e+02   7.1111938e+00   2.8623645e+02  -5.1376258e+00   3.3962129e+02   1.1214168e+01   2.1018082e+02  -2.3163606e+01   3.4085082e+02  -2.2757206e+01   3.1613129e+02   6.6253032e+00   2.0470082e+02  -2.5065206e+01   2.9399516e+02   2.2160710e+01   2.5327581e+02   1.8766000e+01   2.7239806e+02   8.6768645e+00   2.3826419e+02   2.2985419e+00   6.9068065e+01   1.3937458e+01   2.9443677e+02   2.1706994e+01   3.0886000e+02  -5.6033161e+00   1.0527129e+02   8.8300555e+01   3.8785194e+02  -1.1229935e+00   2.2295032e+02  -7.0505806e-01   4.2008452e+02  -2.2895148e+01   2.1947082e+02   3.8531938e+00   4.2284290e+02  -1.5520981e+01   4.1707129e+02   7.8836516e+00   1.5061082e+02  -2.0018006e+01   4.0499082e+02   1.3151594e+01   2.3707419e+02  -3.3500774e+01   3.7378452e+02  -3.6876000e+00   2.8899082e+02  -1.6584062e+00   3.4250548e+02   7.8666581e+00   1.6993129e+02   8.3269368e+01   3.3224355e+02  -2.8849677e+00   3.5414323e+02   2.2681445e+01   3.6198082e+02   3.8782394e+01   3.8843839e+02  -1.1244426e+01   1.0208082e+02   1.0795439e+02   1.0366082e+02   1.0987799e+02   3.8867903e+02   1.8637613e+01   3.9294082e+02   4.1075594e+01   2.9994258e+02   5.5920129e+00   4.5350581e+02  -1.9985290e+00   2.5466000e+02   8.8662323e+00   4.1187645e+02   1.6705690e+01   2.4045323e+02   1.3941987e+02   1.0108082e+02  -1.9385606e+01   3.6486082e+02   1.1381994e+01   4.7656082e+02   3.8665994e+01   3.8701935e+02  -4.7376774e+00   1.2367097e+02   2.0142568e+02   5.0511645e+02  -2.4840284e+01   2.0464710e+02   1.5652275e+02   3.7666082e+02   2.0377994e+01   3.6270065e+02   6.1076529e+01   4.0845032e+02   1.9327845e+01   3.3500226e+02  -1.9459535e+01   4.4899082e+02   2.9731594e+01   4.0504082e+02   2.9717594e+01   7.0771065e+02   5.6192774e+00   3.3413082e+02  -1.1296062e+00   3.9151548e+02   8.5682581e-01   2.5761082e+02   1.1281994e+01   6.1078258e+02  -1.2107123e+01   8.2610820e+01  -2.0958006e+01   4.7910226e+02  -1.6178581e+00   4.6954548e+02  -1.0525897e+01   4.2911323e+02  -1.9536800e+01   3.2554774e+02   2.7793548e-02   2.5362032e+02  -7.2531742e+00   1.9747082e+02  -2.4006806e+01   3.2803387e+02  -1.4098516e+01   3.3553161e+02   2.2113277e+01   3.6160419e+02   1.6614568e+01   3.4575082e+02   1.8370794e+01   3.0736806e+02   3.1482968e+00   3.3930097e+02  -1.0064400e+01   1.1299082e+02  -2.7628406e+01   3.9224935e+02   3.2323097e+00   1.8343452e+02   1.7818137e+02   3.3485082e+02  -2.5172062e+00   2.3428082e+02  -2.8851606e+01   3.4580082e+02  -1.9253206e+01   2.6574484e+02  -5.8308774e+00   3.3164194e+02   6.7929032e-01   3.3082645e+02   2.6993561e+01   3.6998097e+02   1.2569926e+02   3.5704082e+02  -4.5342406e+01   3.0739000e+02  -1.3441032e+00   2.4707871e+02  -5.6108129e+00   1.9994903e+02  -8.2140645e-01   2.0176387e+02  -1.1220465e+01   2.7983968e+02  -5.3455613e+00   2.3705968e+02  -1.1131871e+01   6.8121935e+01   1.2572444e+02
   4.5819000e+02   1.6226413e+01   4.5614000e+02  -8.0618452e+00   3.1191097e+02  -3.1141910e+01   4.3898129e+02   6.9569032e-01   4.3745516e+02  -1.3134155e+01   3.0233935e+02   1.3802206e+01   3.3461082e+02  -3.3080062e+00   4.3012419e+02   1.0247161e+01   4.3937710e+02  -1.3444039e+01   3.7990581e+02   1.5366452e-01   2.8699082e+02   1.4150159e+02   3.0573548e+02   1.2887794e+02   3.6155355e+02   1.5954926e+02   4.6234839e+02  -8.6923871e+00   4.3334419e+02   6.1375484e-01   4.8467258e+02   3.3417161e+01   3.6981742e+02   9.0478323e+00   2.3263710e+02   1.3435387e+02   1.7437082e+02  -1.0678806e+01   4.5400645e+02  -1.3712774e+01   2.0908806e+02   8.4570697e+01   1.8956082e+02   1.3576599e+02   2.1306806e+02  -2.6224155e+01   3.0425452e+02  -1.8135845e+01   2.3830613e+02  -1.2593845e+01   2.3922387e+02  -5.1972645e+00   2.8432082e+02  -3.7334806e+01   2.0734355e+02   1.0639284e+02   3.7826194e+02   1.3152271e+01   1.8097645e+02   9.2058335e+01   1.9279452e+02  -9.1358194e+00   2.6257774e+02  -2.2339613e+00   1.9004000e+02   1.3741316e+01   6.0329355e+01   1.0029881e+02   2.0672419e+02   8.9995613e+01   3.8584806e+02   1.0328606e+01   3.6713082e+02   3.1900394e+01   5.2297742e+02   2.0705161e+00   2.6147082e+02   7.9231938e+00   3.1890419e+02  -1.2116903e+00   3.3304082e+02   3.0717594e+01   2.1251082e+02  -1.8730006e+01   3.6782258e+02   3.5661613e+01   4.0138082e+02   2.6950394e+01   2.3877774e+02  -5.8854452e+00   4.4597097e+01   6.7287716e+01   3.3858581e+02   3.1173781e+01   3.8485082e+02   3.8432794e+01   3.1968097e+02   1.1527458e+01   3.6742742e+02   4.5428065e+01   3.8955194e+02   1.7552230e+02   3.9573194e+02   2.6604774e+00   2.7975194e+02   3.0571458e+01   3.0604082e+02   3.5787594e+01   4.1757000e+02   1.4741497e+01   2.1015903e+02   1.6261083e+02   3.9719419e+02   7.4349677e-01   3.6343161e+02   6.3002568e+01   5.6984258e+02  -1.2956116e+01   2.5876452e+02   1.0327548e+01   4.4361082e+02   3.6591994e+01   1.7251082e+02   1.9939994e+01   2.9136871e+02  -1.4401419e+00   4.3936484e+02   1.9790168e+01   3.2684581e+02  -5.0070194e+00   4.4442097e+02   1.9363742e+01   2.2993000e+02   1.2124237e+02   2.9282903e+02   2.1603355e+01   2.1688742e+02   2.2202968e+00   2.5620710e+02   1.6096335e+01   3.2489082e+02   1.3749594e+01   3.2475645e+02   2.0410129e+01   6.8073903e+02   5.1591200e+01   1.9261082e+02  -2.1478006e+01   4.0750935e+02   1.0940219e+01   4.8925516e+02   2.2889587e+01   3.3338548e+02   6.8865806e+00   2.8913082e+02   1.0180394e+01   2.7059645e+02  -1.0386426e+01   2.9910129e+02   4.6157677e+00   1.7742082e+02  -1.2642806e+01   3.1880082e+02  -6.9532062e+00   3.0732129e+02  -9.1498968e+00   1.9408082e+02  -3.2595606e+01   2.9504516e+02   2.1306710e+01   2.4136581e+02  -4.8512000e+00   2.7096806e+02  -1.2348735e+01   2.2654419e+02   1.9666142e+01   7.4598065e+01   1.8250581e+00   2.8934677e+02   2.0444194e+01   2.9662000e+02  -1.0814116e+01   1.2494129e+02   1.0343695e+02   3.8271194e+02   1.1058206e+01   2.7162032e+02  -8.9786581e+00   4.4164452e+02   3.5000516e+00   2.5851082e+02   1.9729994e+01   4.1317290e+02   8.3026194e+00   4.4669129e+02   1.1604052e+01   1.5513082e+02   1.7900394e+01   4.1142082e+02   1.7357194e+01   2.5435419e+02  -1.1933174e+01   3.2711452e+02   1.7426000e+01   2.9642082e+02  -1.9228062e+00   3.4728548e+02   2.4242581e+00   1.6327129e+02   1.2265217e+02   3.0266355e+02   2.7614323e+00   3.2543323e+02   5.8882452e+00   3.1678082e+02   2.6738394e+01   4.1655839e+02  -7.8440258e+00   1.2866082e+02   1.2640799e+02   1.1947082e+02   1.2985319e+02   4.0139903e+02   2.8570013e+01   2.1589082e+02   3.5569594e+01   2.9342258e+02   3.4683613e+01   3.7221581e+02   3.5046710e+00   2.7647000e+02   1.9511432e+01   5.2758645e+02   2.9688890e+01   2.3431323e+02   1.2825107e+02   1.1356082e+02  -1.4154006e+01   4.0023082e+02   3.9223938e+00   4.2466082e+02   6.6057994e+01   3.1362935e+02   1.0083523e+01   1.6947097e+02   2.0376168e+02   4.3882645e+02  -1.5107084e+01   2.1378710e+02   1.3979155e+02   3.6008082e+02   2.4084394e+01   3.2884065e+02   8.0975329e+01   4.2940032e+02   1.7411845e+01   3.2757226e+02  -1.9485135e+01   3.9885082e+02   2.1602794e+01   3.8708082e+02   2.5394394e+01   6.8100065e+02   2.3716077e+01   3.4823082e+02   1.5602394e+01   3.0846548e+02  -1.3879174e+01   2.3251082e+02   1.0189994e+01   6.0210258e+02  -2.4882723e+01   8.5560820e+01  -1.4244006e+01   4.8924226e+02  -8.5905806e-01   5.1098548e+02   5.9089032e+00   4.1359323e+02  -7.1052000e+00   3.2349774e+02   7.4717935e+00   2.7900032e+02   5.0464258e+00   2.6923082e+02  -7.9376062e+00   3.5484387e+02  -2.7633161e+00   3.2729161e+02   9.7224774e+00   3.7270419e+02  -2.5534323e+00   3.7323082e+02   2.1742394e+01   3.4170806e+02   2.8210968e+00   3.7045097e+02  -8.7464000e+00   1.4294082e+02  -4.4024406e+01   3.4071935e+02   2.1974710e+01   1.7222452e+02   1.9381817e+02   3.1575082e+02   5.4807938e+00   2.9708082e+02  -1.0925606e+01   2.9080082e+02  -1.2333206e+01   3.1227484e+02   5.8767226e+00   3.6069194e+02   4.9352903e+00   2.9763645e+02   2.0268761e+01   3.9808097e+02   6.9261265e+01   3.4994082e+02  -2.0344406e+01   3.2748000e+02   3.6186968e+00   2.7464871e+02  -8.8564129e+00   2.2285903e+02  -2.7420645e-01   1.9024387e+02  -3.0588645e+00   2.5221968e+02   1.7434039e+01   3.0486968e+02  -2.3176671e+01   7.9221935e+01   7.0356439e+01
   4.1995000e+02   8.0956129e+00   4.3328000e+02  -2.0930452e+00   2.5701097e+02  -5.0799910e+01   5.0259129e+02  -1.9543110e+01   3.9874516e+02  -8.1273548e+00   1.9276935e+02   1.2003781e+02   4.1204082e+02   2.1307594e+01   4.6865419e+02   2.6476129e-01   4.1089710e+02  -2.6856387e+00   3.8033581e+02   1.2309265e+01   2.6989082e+02   1.7329959e+02   9.2015484e+01   4.8925535e+01   3.3417355e+02   1.0869966e+02   4.7306839e+02   1.5640013e+01   5.4586419e+02   2.4721548e+00   5.1763258e+02   3.5070361e+01   3.3258742e+02   1.8362323e+00   2.5492710e+02   1.2924067e+02   1.1251082e+02   1.0064999e+02   4.3095645e+02   1.1312258e+00   2.9356806e+02   1.2891230e+02   1.5123082e+02   1.1174239e+02   2.0287806e+02   1.1731045e+01   3.0777452e+02   1.0125548e+00   2.6564613e+02  -7.4910452e+00   2.1933387e+02  -2.4936065e+01   2.8847082e+02  -3.0146806e+01   2.3958355e+02   1.1167364e+02   3.3826194e+02   2.5692271e+01   1.7030645e+02   1.0701194e+02   1.9083452e+02   1.5400981e+01   3.2200774e+02  -1.3938361e+01   1.6499000e+02  -8.7346839e+00   9.8519355e+01   8.9053613e+01   1.7363419e+02   1.0192281e+02   3.2988806e+02   1.7525406e+01   3.8132082e+02   2.8335194e+01   4.1759742e+02   9.0709161e+00   2.4937082e+02  -2.2988062e+00   2.9410419e+02  -1.8037690e+01   3.0637082e+02   3.3041194e+01   2.1066082e+02  -2.6342006e+01   3.4044258e+02   3.1612013e+01   4.7868082e+02   2.6466394e+01   2.4344774e+02   1.8030955e+01   4.3407097e+01   7.4762916e+01   3.7196581e+02   5.3633806e+00   3.8475082e+02   2.3150794e+01   3.7130097e+02   2.5347858e+01   3.9133742e+02   7.3252645e+00   3.6488194e+02   1.4363590e+02   4.0459194e+02   9.0416774e+00   2.5708194e+02   1.4865058e+01   2.9589082e+02   5.8395938e+00   4.0419000e+02   3.4661897e+01   1.8342903e+02   1.0411923e+02   3.7895419e+02   2.1772697e+01   3.4729161e+02   2.6523768e+01   5.3060258e+02   2.0663084e+01   2.4618452e+02  -1.1276052e+01   4.3375082e+02   4.1900794e+01   1.9175082e+02  -1.4119206e+01   2.6460871e+02  -1.6293419e+00   4.1057484e+02   5.7833677e+00   3.8389581e+02   1.3288981e+01   4.1180097e+02   2.2033419e+00   2.4731000e+02   1.2166197e+02   2.2406903e+02   6.4841548e+00   2.1945742e+02   1.1584697e+01   2.3415710e+02   1.7670335e+01   3.2585082e+02   1.8012794e+01   3.1641645e+02   2.2273290e+00   6.0717903e+02   3.1726000e+01   2.0251082e+02   1.3879994e+01   3.5574935e+02   8.8910194e+00   4.7415516e+02   6.2075871e+00   3.3267548e+02  -3.4766194e+00   2.8304082e+02   3.2057594e+01   2.6916645e+02  -7.7720258e+00   3.5768129e+02   2.0393677e+00   1.7213082e+02  -3.1499606e+01   3.1789082e+02  -5.9704062e+00   3.3318129e+02  -1.2218697e+01   2.2532082e+02  -4.0514806e+01   2.5961516e+02   1.2721110e+01   2.5265581e+02   7.4856000e+00   2.7706806e+02   1.8073265e+01   2.3611419e+02   1.6520542e+01   6.1028065e+01  -1.8493419e+00   3.1224677e+02   1.4762194e+01   2.5201000e+02  -8.2953161e+00   8.3701290e+01   1.2421615e+02   3.4566194e+02  -2.0457794e+01   2.4829032e+02  -5.7322581e+00   4.3714452e+02   1.5680052e+01   1.9323082e+02  -2.7907606e+01   4.1298290e+02  -1.2121806e+00   4.2835129e+02   2.7451252e+01   1.6323082e+02  -1.1217606e+01   3.9242082e+02   3.9307194e+01   2.7030419e+02  -8.3991742e+00   3.9006452e+02   5.2000000e+00   2.7918082e+02   1.3886394e+01   3.8197548e+02   2.4759058e+01   1.8498129e+02   9.4875368e+01   2.8028355e+02  -5.3816774e-01   3.1367323e+02   7.7790452e+00   3.7378082e+02   3.6383938e+00   3.9243839e+02  -1.4974426e+01   1.2908082e+02   1.1984439e+02   1.0966082e+02   1.2201799e+02   3.7110903e+02   4.3473213e+01   7.1230820e+01   4.5092394e+01   2.8261258e+02   9.6884129e+00   4.4421581e+02   3.9346710e+00   2.5947000e+02   6.5314323e+00   4.1782645e+02  -2.0103097e+00   2.1264323e+02   1.6303467e+02   1.0556082e+02  -3.9034006e+01   4.3292082e+02   1.4517194e+01   4.5851082e+02   1.7679994e+01   3.2377935e+02   1.7471523e+01   1.3957097e+02   2.1185368e+02   4.7901645e+02  -1.5622839e+00   2.0035710e+02   7.3395948e+01   3.9918082e+02   2.2856394e+01   2.9813065e+02   4.7052129e+01   4.1535032e+02   6.2058452e+00   2.6948226e+02  -1.3547935e+01   3.7004082e+02   2.3757594e+01   3.8794082e+02   1.9945594e+01   7.1219065e+02  -1.2739123e+01   3.6570082e+02   1.1154794e+01   3.5184548e+02  -7.9695742e+00   2.1256082e+02   1.4645994e+01   5.6162258e+02   8.3556774e+00   1.0061082e+02  -5.3480062e+00   4.9163226e+02  -3.3010258e+01   5.0629548e+02  -1.0465897e+01   4.1850323e+02   4.9320000e+00   3.3020774e+02   1.0934994e+01   3.1762032e+02  -5.9431742e+00   2.3537082e+02  -1.2228806e+01   3.5470387e+02  -1.0852116e+01   3.6415161e+02   2.2153677e+01   3.8827419e+02   6.5809677e+00   4.0013082e+02   1.8260394e+01   3.4465806e+02   2.3355097e+01   3.7578097e+02  -2.5362800e+01   1.2889082e+02  -4.7710406e+01   3.7081935e+02   4.0867097e+00   1.8285452e+02   1.7338777e+02   2.7075082e+02  -7.3892062e+00   2.8528082e+02  -2.7160621e-01   3.3785082e+02  -1.2807206e+01   3.1355484e+02  -3.8456774e+00   3.5869194e+02   6.0952903e+00   3.2530645e+02   1.6535161e+01   3.6865097e+02   8.5805665e+01   3.3708082e+02  -6.3315606e+01   2.9891000e+02  -1.5235703e+01   2.5393871e+02  -1.8679613e+01   2.1875903e+02   2.1433794e+01   2.1919387e+02  -9.8048645e+00   2.3731968e+02  -2.8396129e-01   2.6076968e+02  -3.6886710e+00   4.4501935e+01   1.1371404e+02
   4.6357000e+02   2.1760129e+00   4.3457000e+02   1.4233755e+01   3.5963097e+02  -6.8439510e+01   5.3031129e+02  -2.6607097e+00   3.7755516e+02   1.8417845e+01   1.6737935e+02   7.7219006e+01   4.1666082e+02   4.7879938e+00   4.6746419e+02  -1.1170039e+01   4.3265710e+02   5.0935613e+00   3.9685581e+02   3.4217665e+01   2.5308082e+02   1.4602439e+02   2.3487548e+02   1.0701674e+02   3.0950355e+02   1.2152326e+02   4.6958839e+02  -1.1271587e+01   4.0410419e+02  -3.2370452e+00   4.8948258e+02   4.9742361e+01   3.5458742e+02   6.7862323e+00   2.5921710e+02   1.0965747e+02   1.1747082e+02   8.6723194e+01   4.4390645e+02  -1.4114774e+01   2.5289806e+02   8.7925897e+01   1.6794082e+02   1.2345559e+02   2.0316806e+02   8.7578452e+00   3.0430452e+02   8.3801548e+00   2.1854613e+02  -1.2253045e+01   2.1722387e+02  -1.0207265e+01   2.9070082e+02  -1.0035206e+01   2.1029355e+02   4.0346839e+01   3.1183194e+02  -1.2673329e+01   1.6968645e+02   9.4011535e+01   2.0179452e+02  -1.8945819e+01   2.9062774e+02   7.4320387e+00   2.0857000e+02  -9.1710839e+00   8.1229355e+01   1.2833681e+02   1.8001419e+02   9.2652413e+01   3.7284806e+02   1.7518606e+01   3.8385082e+02   2.4462794e+01   4.6892742e+02   2.7494516e+01   2.5142082e+02  -7.2228062e+00   3.3457419e+02   1.6394710e+01   3.0137082e+02  -5.8888062e+00   2.1556082e+02   3.5459938e+00   3.8682258e+02   3.7381613e+01   4.6908082e+02   4.2934394e+01   2.2858774e+02   2.1549755e+01   4.9067097e+01   5.8930116e+01   4.0025581e+02   5.3240181e+01   3.6166082e+02   1.6287994e+01   3.9935097e+02   3.9003858e+01   4.7671742e+02   2.4394865e+01   3.6807194e+02   1.4514070e+02   3.9349194e+02   3.6549677e+01   2.5937194e+02   4.8441858e+01   3.5289082e+02   3.1319594e+01   3.8428000e+02   3.1354697e+01   1.9568903e+02   1.3850843e+02   4.1042419e+02   3.9775097e+01   3.8696161e+02   5.1260168e+01   5.9131258e+02   2.6946284e+01   2.5023452e+02  -7.8900516e+00   4.5199082e+02   4.1961594e+01   2.1170082e+02  -1.5905206e+01   2.9145871e+02   1.8692658e+01   4.1794484e+02   2.0033768e+01   3.8894581e+02   9.9349806e+00   4.5394097e+02   3.2172142e+01   2.8002000e+02   1.5113517e+02   2.1630903e+02   1.2624955e+01   2.3016742e+02   2.9678968e+00   2.3424710e+02   1.5613135e+01   3.3228082e+02   1.1588394e+01   3.1722645e+02   3.0872529e+01   6.2673903e+02   2.7351200e+01   2.7999082e+02  -1.5038406e+01   4.3569935e+02   1.3965019e+01   5.1557516e+02   1.4573987e+01   3.6100548e+02  -5.1230194e+00   3.6670082e+02   2.8264794e+01   2.8766645e+02   9.3179742e+00   2.9925129e+02   1.6653768e+01   1.8847082e+02  -2.6856806e+01   3.5032082e+02   7.7151938e+00   3.7413129e+02   6.3153032e+00   1.5275082e+02   1.0290794e+01   2.9652516e+02   2.1478310e+01   2.8784581e+02   9.1404000e+00   2.9906806e+02   1.5073265e+01   3.0069419e+02   1.2141419e+00   8.1688065e+01  -1.3121419e+00   2.8086677e+02   1.1792594e+01   2.8629000e+02   1.6392284e+01   9.4371290e+01   7.8412555e+01   3.8319194e+02  -1.6130194e+01   2.6962032e+02  -3.8186581e+00   3.9083452e+02   9.6948516e+00   2.1147082e+02   2.6303194e+01   4.8065290e+02  -8.0557806e+00   4.4159129e+02  -3.2179484e+00   1.4556082e+02  -1.0714006e+01   4.3966082e+02   2.5237994e+01   2.7254419e+02   6.2816258e+00   4.1825452e+02   1.1794800e+01   3.1499082e+02   7.3515938e+00   3.2171548e+02   6.4198581e+00   1.7403129e+02   9.5271368e+01   3.0700355e+02   5.6542323e+00   3.4190323e+02   2.8330645e+01   3.1538082e+02   2.1980394e+01   4.0255839e+02   5.2159742e+00   1.2713082e+02   7.0290394e+01   1.0532082e+02   1.4227519e+02   3.7310903e+02   4.5532129e+00   4.7510820e+01   2.6559994e+01   2.7104258e+02   3.0664013e+01   4.5612581e+02   6.1718710e+00   2.7395000e+02   1.7530323e+00   4.3501645e+02   2.5144490e+01   2.2688323e+02   1.4141547e+02   9.4470820e+01  -1.4526806e+01   4.8223082e+02   3.1042394e+01   4.6404082e+02   4.5717594e+01   2.7281935e+02  -1.9501677e+01   1.4607097e+02   2.1648368e+02   4.4982645e+02  -1.3987084e+01   2.3688710e+02   9.4993548e+01   4.1656082e+02   3.9185994e+01   3.6384065e+02   5.1455329e+01   4.5592032e+02   4.0050245e+01   2.8290226e+02  -1.8141535e+01   4.7056082e+02   5.4759938e+00   4.4670082e+02   1.7864794e+01   7.2514065e+02  -1.3535123e+01   3.2404082e+02   1.5867594e+01   3.1927548e+02  -4.7439742e+00   2.7366082e+02   3.3277994e+01   6.2604258e+02  -4.0079226e+00   8.0700820e+01  -2.0715206e+01   4.4096226e+02   1.8903342e+01   4.2079548e+02   1.3564103e+01   3.6478323e+02   1.9949600e+01   3.2077774e+02  -8.3106065e+00   2.5619032e+02  -3.0787742e+00   2.0966082e+02   8.7799379e-01   3.3898387e+02  -1.0544516e+01   3.1148161e+02   3.1607277e+01   3.9722419e+02   1.0534968e+01   3.7408082e+02   1.1154394e+01   3.3584806e+02   1.6059897e+01   3.6330097e+02  -1.6694400e+01   1.3513082e+02  -3.1689606e+01   3.7595935e+02  -5.2244903e+00   1.7559452e+02   2.3507857e+02   3.8366082e+02  -1.7952006e+01   2.4932082e+02  -3.3484806e+01   3.1537082e+02  -1.3888062e+00   2.8922484e+02  -1.6189277e+01   3.5211194e+02   1.5251690e+01   3.2639645e+02   2.0117961e+01   4.3098097e+02   1.0648926e+02   3.9742082e+02  -4.8092806e+01   3.2429000e+02  -8.4161032e+00   3.1021871e+02  -2.1992013e+01   2.0275903e+02   8.8037935e+00   2.1990387e+02  -1.1581665e+01   2.8398968e+02   7.2724387e+00   2.9429968e+02  -3.9910710e+00   6.5311935e+01   1.0670924e+02
   4.8710000e+02  -1.6226387e+01   4.4528000e+02   2.1869548e+00   3.7253097e+02  -5.0041510e+01   4.5293129e+02   1.2769690e+01   3.7502516e+02  -4.4697548e+00   2.4671935e+02   1.4106181e+02   4.1918082e+02   3.6256394e+01   4.3793419e+02  -1.8976387e+00   4.7513710e+02   2.5885161e+01   3.3962581e+02   3.8460645e+00   2.6637082e+02   1.5153119e+02   3.1196548e+02   1.4061954e+02   3.1117355e+02   1.3695966e+02   2.5082839e+02  -6.1107871e+00   2.5739419e+02  -3.6902452e+00   4.5424258e+02   2.3851561e+01   3.5658742e+02   1.7762323e+00   2.4121710e+02   1.4228747e+02   1.3047082e+02   8.9023194e+01   4.7216645e+02   2.0774426e+01   2.6247806e+02   8.6589497e+01   1.4737082e+02   1.0895119e+02   1.7697806e+02  -5.4369548e+00   2.9125452e+02  -9.9584516e-01   3.0307613e+02   5.2245548e+00   2.2183387e+02  -7.2460645e+00   2.3928082e+02  -1.9491606e+01   1.9624355e+02   9.8190839e+01   3.1554194e+02   5.3598710e+00   1.6716645e+02   8.4883135e+01   1.6450452e+02  -6.8261935e-01   3.2328774e+02   1.6199239e+01   1.5571000e+02  -1.0182284e+01   9.3179355e+01   9.8520813e+01   1.9715419e+02   1.0985121e+02   3.8184806e+02  -2.4413935e+00   3.7913082e+02   2.1320394e+01   4.5911742e+02   3.4039316e+01   2.6037082e+02   1.2871194e+01   2.9981419e+02   9.4055097e+00   3.4266082e+02   1.0517994e+01   2.0208082e+02   4.2443938e+00   3.6039258e+02   3.5396013e+01   4.3128082e+02   6.3583938e+00   2.2292774e+02  -5.6174452e+00   3.9837097e+01   6.3478516e+01   3.3691581e+02   3.6497381e+01   3.5342082e+02   8.2371938e+00   3.9730097e+02   2.5937858e+01   4.2285742e+02   2.2513665e+01   3.6217194e+02   1.5500270e+02   4.0149194e+02   2.9099677e+01   2.9184194e+02  -4.8574194e-01   3.5394082e+02   3.1425594e+01   3.8347000e+02   7.0794968e+00   1.9394903e+02   1.2627763e+02   4.1557419e+02   8.9309677e-01   4.0048161e+02   4.9038568e+01   5.6903258e+02   2.3968684e+01   2.1923452e+02   6.9199484e+00   4.3908082e+02   3.2284394e+01   1.6728082e+02  -2.1606205e-02   2.7402871e+02   6.0870581e+00   4.1641484e+02   1.2061677e+00   3.6684581e+02   1.6842981e+01   4.3413097e+02   4.3606942e+01   3.0821000e+02   1.0987997e+02   2.6606903e+02   1.3264155e+01   2.1540742e+02  -2.4713032e+00   2.6615710e+02   2.1870335e+01   3.7275082e+02   5.7807938e+00   3.3522645e+02   1.9102529e+01   6.1629903e+02   3.3246400e+01   2.4256082e+02  -1.3894006e+01   3.7516935e+02   1.9477419e+01   4.6167516e+02   1.0935987e+01   3.6338548e+02   2.0156581e+01   2.9842082e+02   2.5487194e+01   1.6916645e+02   3.1227974e+01   3.0115129e+02   3.5661768e+01   1.9647082e+02  -2.3546806e+01   3.2699082e+02   1.6315938e+00   3.3218129e+02   7.9113032e+00   1.0189082e+02   3.5069594e+01   2.8014516e+02  -1.3012903e+00   2.8455581e+02   1.2023600e+01   3.1106806e+02  -1.2126735e+01   2.6778419e+02  -2.6830581e+00   5.2168065e+01   2.5669458e+01   2.5872677e+02   2.2043794e+01   3.0505000e+02   2.1321484e+01   8.6891290e+01   1.0906095e+02   3.4523194e+02  -1.4233394e+01   2.4810032e+02  -1.3717058e+01   4.1583452e+02   2.1348516e+00   2.1308082e+02   6.6943938e+00   3.9551290e+02  -4.3458065e-01   4.0154129e+02   4.9360516e+00   1.8589082e+02   1.2495938e+00   4.3956082e+02   2.7105994e+01   2.3607419e+02  -8.7107742e+00   4.1278452e+02  -1.8767600e+01   3.0756082e+02   7.9959938e+00   4.3092548e+02  -1.1069419e+00   1.9903129e+02   9.1271368e+01   3.5819355e+02   2.6590323e+00   3.2424323e+02  -9.2655484e-01   4.0458082e+02   4.7374394e+01   4.0467839e+02   6.0463742e+00   1.4418082e+02   8.8496394e+01   1.0975082e+02   1.2330079e+02   3.4220903e+02   3.1595213e+01   3.7070082e+02   6.2464794e+01   3.2194258e+02   1.4022013e+01   3.7702581e+02  -1.2310129e+01   2.7609000e+02   2.4918323e+00   4.6977645e+02   5.3136903e+00   2.3855323e+02   1.6462187e+02   1.0223082e+02  -2.2007606e+01   4.1544082e+02   1.6065594e+01   4.5466082e+02   3.2467994e+01   3.3377935e+02  -1.4784774e+00   1.4402097e+02   2.2019768e+02   4.7739645e+02  -6.7726839e+00   2.2516710e+02   9.4981148e+01   4.0075082e+02   1.3970794e+01   3.6741065e+02   5.3459729e+01   4.7883032e+02   1.2977445e+01   2.6295226e+02  -2.0165535e+01   4.4870082e+02   1.9084794e+01   3.8837082e+02   2.7631194e+01   7.1376065e+02  -1.7764723e+01   3.6266082e+02   3.4979938e+00   3.1660548e+02  -8.9603742e+00   2.5351082e+02   2.3649994e+01   5.9799258e+02  -1.4453923e+01   1.3475082e+02  -1.5799206e+01   5.2044226e+02  -2.2650581e+00   4.6010548e+02   3.6093032e+00   3.7930323e+02   2.9780000e+00   3.8225774e+02   2.0300994e+01   3.0652032e+02   1.0984826e+01   2.1075082e+02   1.1980794e+01   4.0684387e+02  -2.4123316e+01   3.4462161e+02   1.9526077e+01   3.9722419e+02   6.2496774e-01   3.8037082e+02   2.3271194e+01   2.9346806e+02   2.5450297e+01   3.7616097e+02  -1.6773200e+01   1.6275082e+02  -3.6609206e+01   3.3709935e+02  -6.2156903e+00   1.4696452e+02   2.1004897e+02   3.4499082e+02  -3.8084062e+00   2.5966082e+02  -2.4262006e+01   3.3680082e+02  -5.1032062e+00   3.1741484e+02  -8.6344774e+00   3.7853194e+02  -1.0181910e+01   2.8730645e+02   3.5525161e+01   3.7108097e+02   9.3421265e+01   3.2194082e+02  -5.5394406e+01   2.9801000e+02  -9.9737032e+00   2.5983871e+02   5.0883871e+00   2.1685903e+02   2.8657935e+00   2.5509387e+02  -1.7396865e+01   2.6093968e+02   8.3564387e+00   2.3219968e+02  -8.5030710e+00   4.8461935e+01   1.1048724e+02
   4.1519000e+02   1.3616413e+01   4.1185000e+02   1.9613548e+00   3.8167097e+02  -6.9492710e+01   4.2559129e+02   3.0996890e+01   3.9655516e+02  -7.4321548e+00   1.9647935e+02   1.1789101e+02   4.1985082e+02   2.9152794e+01   4.2598419e+02   4.9583613e+00   5.1423710e+02   5.1871613e+00   4.4266581e+02  -5.4471355e+00   1.7370082e+02   1.0827479e+02   3.6520548e+02   1.7564034e+02   3.1965355e+02   1.1738126e+02   5.1230839e+02  -7.2591871e+00   3.5134419e+02  -1.5876245e+01   4.5929258e+02   1.2067561e+01   3.5948742e+02   1.9254232e+01   2.5097710e+02   1.7355667e+02   1.1908082e+02   8.7264394e+01   3.9174645e+02   9.3180258e+00   2.4523806e+02   7.6488697e+01   1.8547082e+02   9.2053194e+01   2.0782806e+02   5.5045161e-02   3.1125452e+02   8.8241548e+00   1.9588613e+02   6.8497548e+00   2.1416387e+02  -1.5742465e+01   2.7351082e+02  -9.8000062e+00   2.0277355e+02   1.0247844e+02   3.5783194e+02   1.4696671e+01   1.7182645e+02   9.5890335e+01   1.8093452e+02  -1.4847019e+01   3.0309774e+02   5.0544387e+00   1.7214000e+02   1.2933316e+01   7.9279355e+01   1.1363281e+02   1.8415419e+02   8.9321213e+01   3.4593806e+02   1.0711406e+01   3.8718082e+02   2.9436394e+01   4.4821742e+02   9.2413161e+00   2.6642082e+02   9.3371938e+00   3.1790419e+02   8.1983097e+00   3.2828082e+02   3.0248394e+01   2.1561082e+02  -1.7698006e+01   3.4529258e+02   4.2084013e+01   4.9258082e+02   4.5754394e+01   2.3054774e+02   1.0912955e+01   3.3927097e+01   7.2141316e+01   3.7763581e+02   1.0519781e+01   4.3494082e+02   2.4375594e+01   3.6740097e+02   4.3698581e+00   4.2937742e+02   4.4852065e+01   4.0012194e+02   2.0262670e+02   4.3930194e+02   2.8364877e+01   2.7118194e+02   3.0167058e+01   3.2128082e+02   4.9568394e+01   4.2123000e+02   3.0398697e+01   1.7620903e+02   1.1290683e+02   3.9490419e+02   8.7366968e+00   3.4148161e+02   3.1418568e+01   6.0408258e+02   1.6644684e+01   2.2171452e+02  -1.8484516e+00   4.2608082e+02   3.3184394e+01   2.2228082e+02   1.0438394e+01   3.1993871e+02   1.7754258e+01   3.8594484e+02   2.7123768e+01   3.6037581e+02   1.8650581e+01   4.1061097e+02   8.9185419e+00   2.8507000e+02   1.4121117e+02   2.6549903e+02   7.4097548e+00   1.9988742e+02   1.7910297e+01   2.5315710e+02   1.2720335e+01   3.4051082e+02   3.0309994e+01   3.6070645e+02   2.0254129e+01   6.0423903e+02   3.2031200e+01   1.9723082e+02  -1.7797606e+01   4.7545935e+02   1.7594219e+01   4.5157516e+02   2.9063987e+01   3.6943548e+02   2.4152581e+01   3.2785082e+02   2.1322794e+01   2.4388645e+02  -7.6796258e+00   3.3241129e+02   2.5740968e+01   1.9128082e+02  -1.9651606e+01   3.1851082e+02  -1.0200062e+00   3.5118129e+02   1.2251303e+01   1.1208082e+02   3.3684394e+01   2.6571516e+02   2.1463110e+01   2.7222581e+02  -1.2700000e+00   2.3839806e+02   5.3568645e+00   2.6407419e+02   8.2337419e+00   5.8978065e+01  -1.8255342e+01   3.2339677e+02   3.6010194e+01   3.0405000e+02   8.7148387e-01   1.0908129e+02   1.1004575e+02   3.3580194e+02  -4.1489935e+00   2.5243032e+02   1.0596542e+01   4.2952452e+02  -6.2803484e+00   2.4961082e+02   2.4419938e+00   3.8460290e+02  -6.7917806e+00   3.7031129e+02   1.1524452e+01   2.0713082e+02  -2.3919606e+01   4.0751082e+02   2.3949994e+01   2.4464419e+02  -6.9663742e+00   3.9573452e+02  -9.8336000e+00   2.3047082e+02  -6.6468062e+00   3.6797548e+02   2.8979058e+01   1.9222129e+02   8.4006168e+01   3.2457355e+02   3.0388632e+01   3.4129323e+02  -1.0480555e+01   3.6165082e+02   1.8008794e+01   3.6319839e+02   3.9004774e+01   1.2351082e+02   7.3669994e+01   8.9850820e+01   1.1560279e+02   3.7681903e+02   3.2016413e+01   3.9123082e+02   6.9212394e+01   2.6432258e+02   2.4441613e+01   3.0831581e+02  -7.1433290e+00   2.8357000e+02  -5.3656774e-01   4.4639645e+02  -2.3385910e+01   2.3950323e+02   1.3868587e+02   1.0594082e+02  -3.1634406e+01   4.3060082e+02   1.0802794e+01   4.4961082e+02   4.4961994e+01   3.2601935e+02  -3.0667677e+01   1.3437097e+02   2.0181968e+02   4.0153645e+02   8.9161161e+00   1.5088710e+02   1.7087355e+02   3.9185082e+02   3.0872794e+01   3.4113065e+02   5.8662129e+01   4.2945032e+02   1.7837845e+01   2.6367226e+02  -4.1331355e+00   4.6618082e+02   3.5463938e+00   4.0042082e+02   1.7947194e+01   7.1404065e+02  -9.9271226e+00   3.5618082e+02  -1.3463606e+01   3.1270548e+02   2.3111626e+01   2.3842082e+02  -4.8028062e+00   6.3983258e+02  -3.4311226e+00   1.2828082e+02  -1.6091606e+01   4.5496226e+02   9.3533419e+00   5.0404548e+02   2.8441032e+00   4.3073323e+02  -2.0516400e+01   3.3201774e+02   8.1801935e+00   2.8895032e+02   2.4250426e+01   2.3599082e+02  -1.4658406e+01   3.2536387e+02   1.9495084e+01   3.8253161e+02   3.3873277e+01   3.5527419e+02  -2.9903226e-01   3.5528082e+02   2.3698394e+01   1.9479806e+02   1.2567390e+02   3.8569097e+02  -2.1956000e+00   1.5451082e+02  -4.9520006e+01   3.6147935e+02  -1.0446090e+01   1.6870452e+02   2.1856977e+02   3.0751082e+02   7.9499938e+00   2.9551082e+02  -1.1660006e+01   3.2904082e+02  -5.3924062e+00   2.8565484e+02   3.2463226e+00   3.6522194e+02   1.7462890e+01   2.6496645e+02  -3.0176387e+00   3.9427097e+02   7.2706065e+01   3.1289082e+02  -4.5380406e+01   2.6558000e+02  -8.9493032e+00   2.6083871e+02  -3.3716129e+00   1.8380903e+02  -7.9102065e+00   2.1957387e+02   7.0247355e+00   2.5317968e+02  -5.8327613e+00   2.6181968e+02  -1.5352671e+01   8.1931935e+01   8.7759639e+01
[truncated: 7,627,316 more chars]
