# Supplementary material for: Specific structural elements of the T-box riboswitch drive the two-step binding of the tRNA ligand
Source: eLife. 2018 Sep 25;7:e39518. doi: 10.7554/eLife.39518 (PMC6197855; doi:10.7554/eLife.39518)
Supplement: Figure 6—source data 1. [file elife-39518-fig6-data1.zip › Repeat1.txt]

   2.0000000e+00   2.0000000e+00   9.0000000e+00   9.0000000e+00   3.1000000e+01   3.1000000e+01   3.2000000e+01   3.2000000e+01   6.5000000e+01   6.5000000e+01   7.8000000e+01   7.8000000e+01   9.1000000e+01   9.1000000e+01   9.9000000e+01   9.9000000e+01   1.1400000e+02   1.1400000e+02   1.1800000e+02   1.1800000e+02   1.4700000e+02   1.4700000e+02   1.5400000e+02   1.5400000e+02   1.6900000e+02   1.6900000e+02   1.7600000e+02   1.7600000e+02   1.9600000e+02   1.9600000e+02   2.1500000e+02   2.1500000e+02   2.1700000e+02   2.1700000e+02   2.1800000e+02   2.1800000e+02   2.2400000e+02   2.2400000e+02   2.2600000e+02   2.2600000e+02   2.2700000e+02   2.2700000e+02   2.3400000e+02   2.3400000e+02   2.5500000e+02   2.5500000e+02   2.6300000e+02   2.6300000e+02   2.7400000e+02   2.7400000e+02   2.7700000e+02   2.7700000e+02   2.8100000e+02   2.8100000e+02   2.9100000e+02   2.9100000e+02   2.9700000e+02   2.9700000e+02
   8.8170968e+01   7.0011484e+01   1.1564161e+02   1.5931770e+02   6.9375161e+01   8.0053535e+01   4.0020645e+01   9.2655123e+01   5.5771290e+01   8.7942168e+01   2.6205484e+01   1.8199163e+02   3.7432032e+02  -2.5669161e+00   1.8454516e+02  -1.7082645e+01   6.9558387e+01   6.5189523e+01   2.8638839e+02  -8.9420387e+00   8.1898065e+01   1.2828590e+02   6.7294194e+01   1.0786388e+02   5.1049355e+01   8.3874439e+01   2.2165871e+02  -2.2656568e+01   1.0321581e+02   8.7807897e+01   4.5577097e+01   1.3345867e+02   6.4594194e+01   4.8633110e+01   1.7296202e+02  -2.1508215e+01   3.1428000e+02  -2.8617548e+00   1.3001202e+02   9.2787785e+01   2.1245710e+02  -2.2764310e+01   4.9146129e+01   8.1868632e+01   9.7336452e+01   1.5210760e+02   3.9496202e+02   3.3211785e+01   1.0627258e+02   9.1096581e+01   7.3772581e+01   1.2434819e+02   9.1779677e+01   1.0293214e+02   1.0262419e+02   1.2992523e+02   4.1269032e+01   7.3690413e+01
   9.0220968e+01   1.2131748e+02   1.0298161e+02   2.0895050e+02   6.2095161e+01   1.0087594e+02   4.3450645e+01   9.3570723e+01   7.0771290e+01   1.0312217e+02   5.1875484e+01   1.9012803e+02   3.8718032e+02  -1.7925716e+01   1.5307516e+02   4.9548387e-03   7.0218387e+01   7.7136723e+01   2.7843839e+02  -8.2660387e+00   6.9228065e+01   1.6272950e+02   6.8244194e+01   7.8787884e+01   7.9709355e+01   9.7631639e+01   2.4389871e+02  -6.9057677e+00   9.2495806e+01   1.3928550e+02   2.8717097e+01   8.9707471e+01   4.8834194e+01   8.0083910e+01   1.5653202e+02  -9.5381489e-01   3.1362000e+02  -6.9989548e+00   1.2439202e+02   8.9617385e+01   2.1178710e+02   3.7192903e+00   5.0196129e+01   6.6884632e+01   8.9336452e+01   1.4493760e+02   4.3434202e+02   1.7581385e+01   6.8942581e+01   6.6842981e+01   7.9012581e+01   1.3168899e+02   6.5159677e+01   1.0125174e+02   1.0523419e+02   1.0918643e+02   4.7459032e+01   5.2965213e+01
   8.3410968e+01   9.4772284e+01   1.0931161e+02   2.1110410e+02   7.2805161e+01   1.0020914e+02   4.5260645e+01   9.3565923e+01   9.6011290e+01   1.2567297e+02   5.6065484e+01   1.8917283e+02   3.8846032e+02  -1.6698116e+01   1.7697516e+02  -9.8570452e+00   5.6078387e+01   6.7507923e+01   2.5491839e+02  -3.8144387e+00   7.0808065e+01   1.3079310e+02   8.2864194e+01   1.2065828e+02   7.2899355e+01   8.0656439e+01   2.4180871e+02  -1.1978568e+01   9.3885806e+01   1.1664430e+02   4.0287097e+01   9.7261871e+01   4.4884194e+01   9.2019910e+01   1.7387202e+02   2.0178985e+01   3.3043000e+02  -1.4243755e+01   1.2915202e+02   1.1680659e+02   1.8526710e+02  -3.3991097e+00   5.4856129e+01   7.1651832e+01   9.4766452e+01   1.5331320e+02   4.3034202e+02   1.8711385e+01   7.1792581e+01   1.0018498e+02   8.0962581e+01   1.4320299e+02   7.5159677e+01   1.2131174e+02   1.1323419e+02   9.5496426e+01   5.1929032e+01   4.5557613e+01
   8.3080968e+01   8.4648684e+01   9.9881613e+01   2.1014850e+02   8.3325161e+01   9.6937535e+01   6.8450645e+01   4.9230723e+01   7.1441290e+01   1.0544857e+02   5.4925484e+01   2.2003403e+02   3.7118032e+02   2.2542839e+00   1.4973516e+02  -5.6778452e+00   6.0368387e+01   7.1544723e+01   2.2957839e+02   5.6927613e+00   9.1568065e+01   1.2604230e+02   8.2774194e+01   9.7435484e+01   6.3479355e+01   1.0555004e+02   2.6718871e+02  -6.2989677e+00   8.6975806e+01   1.1934710e+02   2.9427097e+01   1.1765067e+02   5.8694194e+01   1.1353511e+02   1.9344202e+02  -5.4766149e+00   3.4433000e+02  -2.5165755e+01   1.3701202e+02   9.7127785e+01   2.2521710e+02   1.0164890e+01   4.7096129e+01   7.1372632e+01   9.3196452e+01   1.4276880e+02   3.6615202e+02   3.1176585e+01   8.7512581e+01   8.4027381e+01   7.3242581e+01   1.4896059e+02   6.8829677e+01   1.6510814e+02   1.2262419e+02   1.0179523e+02   5.2739032e+01   5.2152813e+01
   9.4170968e+01   6.9331484e+01   1.1788161e+02   1.4979850e+02   6.9755161e+01   1.0293314e+02   6.7780645e+01   7.4474323e+01   8.8351290e+01   1.0562577e+02   3.4585484e+01   2.1761123e+02   4.1027032e+02  -2.8772916e+01   1.5787516e+02   3.0009548e+00   6.5178387e+01   6.9539923e+01   2.8857839e+02  -8.8372387e+00   9.1088065e+01   1.2760070e+02   5.8154194e+01   1.1273508e+02   6.6139355e+01   8.2287239e+01   2.6051871e+02  -1.6235368e+01   9.7265806e+01   1.2499390e+02   4.9957097e+01   1.2914827e+02   6.9884194e+01   9.9449910e+01   1.6582202e+02   9.1129851e+00   3.5762000e+02  -2.9658955e+01   1.3415202e+02   8.1406585e+01   2.0440710e+02   1.2879690e+01   5.9716129e+01   5.9453032e+01   8.6866452e+01   2.0784520e+02   4.1863202e+02   3.6128185e+01   8.7512581e+01   1.0268738e+02   6.6532581e+01   1.4758739e+02   9.9969677e+01   1.4708694e+02   1.3423419e+02   1.4543643e+02   5.3979032e+01   7.6343613e+01
   9.2130968e+01   8.1354684e+01   1.0374161e+02   1.6554970e+02   6.5665161e+01   1.0188034e+02   9.3880645e+01   5.8536323e+01   8.8061290e+01   1.1292897e+02   4.2925484e+01   2.2394403e+02   4.1418032e+02   1.2104284e+01   1.6016516e+02  -1.5122452e+00   5.6458387e+01   7.2197523e+01   2.8386839e+02   9.8695613e+00   5.8948065e+01   1.4865190e+02   8.3914194e+01   1.2334428e+02   5.9759355e+01   7.7847639e+01   2.1851871e+02  -2.7065368e+01   1.0054581e+02   1.0697150e+02   3.2387097e+01   1.4822387e+02   5.8924194e+01   7.5756710e+01   1.6468202e+02   4.7241851e+00   3.4471000e+02   2.6538452e+00   1.2244202e+02   1.2296339e+02   2.4602710e+02  -2.5899097e+00   6.2716129e+01   5.5933032e+01   9.6386452e+01   1.5999360e+02   3.6734202e+02   2.3031385e+01   7.3702581e+01   1.1260218e+02   4.8012581e+01   8.1498994e+01   1.0177968e+02   1.1832214e+02   1.2185419e+02   9.8956826e+01   4.7839032e+01   4.7454813e+01
   1.0917097e+02   1.1033148e+02   9.4641613e+01   1.6637770e+02   6.9375161e+01   9.7343535e+01   7.1400645e+01   7.0524723e+01   7.2821290e+01   9.3768168e+01   2.7395484e+01   2.2613643e+02   4.3541032e+02  -1.8694116e+01   1.6102516e+02   9.6089548e+00   4.4988387e+01   7.4155123e+01   2.5757839e+02   3.0727613e+00   8.1188065e+01   1.2482270e+02   5.6434194e+01   1.0006268e+02   5.1479355e+01   7.1560039e+01   2.0694871e+02  -6.3397677e+00   8.3595806e+01   1.4880750e+02   5.0147097e+01   1.2366307e+02   5.2024194e+01   8.7498710e+01   1.5534202e+02   1.0413851e+00   3.2843000e+02  -6.5137548e+00   1.2906202e+02   9.6003785e+01   1.6692710e+02  -1.5121910e+01   5.1286129e+01   7.8647432e+01   8.1436452e+01   1.4808960e+02   4.5044202e+02   4.3673385e+01   8.4602581e+01   8.8540181e+01   5.2292581e+01   1.2611659e+02   9.0829677e+01   1.3148814e+02   9.4424194e+01   1.1624123e+02   3.4079032e+01   1.6745613e+01
   8.0650968e+01   1.0189308e+02   1.1174161e+02   1.6138970e+02   8.5375161e+01   1.1734354e+02   6.0730645e+01   8.4038323e+01   7.7921290e+01   1.1803017e+02   5.6635484e+01   2.3546723e+02   3.5589032e+02  -1.9282516e+01   1.4987516e+02   3.6409548e+00   7.5748387e+01   6.8174323e+01   2.5586839e+02   1.2349561e+01   8.0278065e+01   1.4060550e+02   6.2104194e+01   1.0074908e+02   7.3859355e+01   8.9239639e+01   2.5323871e+02   5.9170323e+00   9.1835806e+01   1.0214830e+02   3.9097097e+01   1.2878707e+02   7.4454194e+01   9.1844310e+01   1.7463202e+02  -1.2451815e+01   2.7447000e+02  -2.4369548e+00   1.1668202e+02   9.6044185e+01   2.3721710e+02  -4.8851097e+00   6.5336129e+01   9.1053432e+01   9.0866452e+01   1.6262520e+02   4.5982202e+02   4.6212985e+01   7.9172581e+01   8.9404581e+01   6.0152581e+01   1.4786779e+02   8.9449677e+01   1.2554854e+02   1.1047419e+02   1.0367723e+02   5.1459032e+01   6.0595213e+01
   7.1510968e+01   7.1294284e+01   9.9071613e+01   1.9711330e+02   6.9425161e+01   1.1709954e+02   4.1110645e+01   7.8377923e+01   9.4111290e+01   9.0734968e+01   5.2775484e+01   2.6720603e+02   3.6532032e+02  -2.3366916e+01   1.4730516e+02   2.3986555e+01   7.1028387e+01   9.6461923e+01   3.3776839e+02  -2.6724387e+00   7.0708065e+01   1.7952110e+02   8.3394194e+01   1.0552588e+02   5.0189355e+01   1.3332324e+02   2.6875871e+02  -2.9445677e+00   1.1159581e+02   9.3227497e+01   4.6857097e+01   1.4525627e+02   3.6494194e+01   1.1131111e+02   1.4863202e+02  -2.0818149e+00   2.5081000e+02  -1.6784155e+01   1.1620202e+02   1.1803259e+02   2.4054710e+02   7.2784903e+00   4.7476129e+01   6.9532232e+01   1.0605645e+02   1.7750000e+02   4.6563202e+02   2.7268185e+01   9.8462581e+01   9.6861381e+01   6.8672581e+01   1.2870619e+02   9.4259677e+01   1.4297374e+02   1.3642419e+02   1.2360123e+02   5.0699032e+01   4.7936013e+01
   8.2740968e+01   9.4295884e+01   1.0140161e+02   1.9287690e+02   6.3895161e+01   1.2711194e+02   6.2500645e+01   1.0585672e+02   8.6201290e+01   1.1065777e+02   5.0925484e+01   2.0020403e+02   4.4718032e+02  -2.2295716e+01   1.4959516e+02   2.3523355e+01   5.4218387e+01   6.2806723e+01   3.0629839e+02   2.2415161e+01   4.9708065e+01   1.2629110e+02   5.8674194e+01   9.7693484e+01   5.1669355e+01   9.6634839e+01   2.3442871e+02   5.7018323e+00   8.8785806e+01   1.3915230e+02   3.7817097e+01   1.5078947e+02   5.3734194e+01   7.8451910e+01   1.8287202e+02  -9.1110149e+00   2.5000000e+02   4.1906452e+00   9.6252022e+01   1.0733859e+02   2.0030710e+02   2.1257690e+01   5.4096129e+01   6.6522632e+01   1.0962645e+02   1.6469440e+02   3.5753202e+02   4.7776185e+01   7.3132581e+01   1.0774778e+02   5.7102581e+01   1.2101179e+02   1.0972968e+02   1.1197614e+02   9.9194194e+01   1.2604963e+02   4.2699032e+01   7.0916013e+01
   6.7170968e+01   8.0111484e+01   8.8261613e+01   1.6012810e+02   7.6425161e+01   1.1105954e+02   4.4640645e+01   5.3325523e+01   7.7301290e+01   1.1702977e+02   3.5545484e+01   2.6405443e+02   3.8084032e+02  -2.8278516e+01   1.5902516e+02   4.6289548e+00   5.8028387e+01   6.2401923e+01   2.8015839e+02   2.8863613e+00   6.8658065e+01   1.7739510e+02   8.5484194e+01   1.4963868e+02   4.7519355e+01   8.7536839e+01   2.4504871e+02  -1.6857768e+01   8.2885806e+01   1.3652430e+02   3.9197097e+01   1.3748907e+02   5.4304194e+01   9.5126310e+01   1.6787202e+02  -4.6210149e+00   2.5428000e+02  -9.3917548e+00   1.1872202e+02   9.1780985e+01   2.0645710e+02  -4.6143097e+00   5.1286129e+01   6.4937432e+01   9.5866452e+01   1.7093520e+02   3.9134202e+02   2.5211385e+01   9.7602581e+01   1.2350018e+02   7.2822581e+01   1.2185419e+02   1.0263968e+02   1.2478334e+02   1.1662419e+02   1.0708523e+02   5.9359032e+01   4.3153213e+01
   8.1980968e+01   9.0736684e+01   8.5691613e+01   1.8733370e+02   6.9895161e+01   1.0106194e+02   6.2590645e+01   9.4319523e+01   7.1961290e+01   1.0669697e+02   3.0825484e+01   2.2819203e+02   3.6146032e+02  -1.7108116e+01   1.7773516e+02   1.3412155e+01   5.9598387e+01   6.0656323e+01   3.0634839e+02  -4.4988387e+00   5.8708065e+01   1.4186110e+02   8.7624194e+01   1.1308748e+02   6.2569355e+01   7.2572839e+01   2.3942871e+02   5.6818323e+00   8.0165806e+01   1.2651190e+02   5.0097097e+01   1.2066707e+02   6.7884194e+01   7.3319910e+01   1.6496202e+02  -6.2482149e+00   2.5871000e+02  -1.3556155e+01   1.1391202e+02   1.1869579e+02   2.0335710e+02   1.3723690e+01   4.5056129e+01   8.0195832e+01   9.4906452e+01   1.5811200e+02   4.2496202e+02   4.0331785e+01   5.6552581e+01   8.9884181e+01   6.6532581e+01   1.0854739e+02   9.6259677e+01   1.5276374e+02   9.2664194e+01   1.1600203e+02   3.6979032e+01   3.1803613e+01
   8.1550968e+01   9.6341084e+01   9.9781613e+01   1.9010650e+02   7.0375161e+01   1.1507354e+02   5.8690645e+01   1.0539152e+02   6.3201290e+01   1.2515777e+02   3.9305484e+01   2.3447363e+02   3.8337032e+02  -3.1580916e+01   2.0740516e+02   1.7658555e+01   6.5698387e+01   7.2928323e+01   3.1429839e+02   6.8651613e+00   6.0428065e+01   1.3243350e+02   7.9394194e+01   1.1536588e+02   7.2519355e+01   8.0636839e+01   2.3284871e+02   4.3082323e+00   1.0859581e+02   1.0351750e+02   3.4237097e+01   1.1059587e+02   6.3164194e+01   9.0277510e+01   1.7201202e+02  -5.3422149e+00   2.4562000e+02  -1.6748955e+01   1.4777202e+02   1.1445699e+02   2.2006710e+02   2.0436890e+01   5.5906129e+01   7.4617832e+01   8.8246452e+01   1.2373480e+02   4.2020202e+02   2.1662585e+01   8.2652581e+01   9.7986181e+01   6.7962581e+01   1.5105299e+02   8.4869677e+01   1.4477494e+02   1.3404419e+02   6.9931626e+01   5.8409032e+01   3.2659213e+01
   8.3980968e+01   9.4916684e+01   9.8311613e+01   1.8803410e+02   5.6515161e+01   1.1632234e+02   6.0590645e+01   1.3185952e+02   8.1061290e+01   1.0486897e+02   3.2735484e+01   2.3327923e+02   3.5008032e+02  -2.4057716e+01   1.7335516e+02  -8.7574452e+00   6.6838387e+01   7.9127123e+01   2.4724839e+02  -2.6208387e+00   7.2038065e+01   1.3169470e+02   7.0434194e+01   1.0794268e+02   6.4999355e+01   1.0323844e+02   2.4161871e+02   8.5066323e+00   9.0735806e+01   1.0770630e+02   3.2007097e+01   1.1073427e+02   6.8494194e+01   7.7561110e+01   1.5968202e+02   1.8841851e+00   2.6486000e+02  -4.1881548e+00   1.1948202e+02   1.0048019e+02   2.4073710e+02  -1.1267097e+00   5.6856129e+01   6.9351832e+01   1.2086645e+02   2.0722520e+02   4.4872202e+02   2.9810985e+01   8.9462581e+01   9.4201381e+01   8.6862581e+01   1.7320099e+02   8.5589677e+01   1.2871734e+02   1.4542419e+02   1.3192123e+02   5.8029032e+01   4.6779613e+01
   8.3700968e+01   1.2259908e+02   1.2459161e+02   1.8374170e+02   8.5855161e+01   1.0659514e+02   7.2110645e+01   8.4417923e+01   6.4871290e+01   8.0934168e+01   2.1585484e+01   2.7112123e+02   2.5003032e+02  -1.1193716e+01   2.0526516e+02  -2.3500245e+01   5.3408387e+01   8.3101523e+01   2.5657839e+02  -2.2272387e+00   4.9188065e+01   1.5395270e+02   9.8434194e+01   8.9272684e+01   8.0619355e+01   9.1748839e+01   2.5351871e+02   1.3604632e+01   9.9405806e+01   1.3463270e+02   4.4287097e+01   1.2618187e+02   5.2214194e+01   1.0415351e+02   1.6672202e+02   5.1809851e+00   2.4414000e+02   1.6509445e+01   1.1815202e+02   8.0206585e+01   2.3616710e+02   1.4768890e+01   6.1576129e+01   7.0354232e+01   9.8436452e+01   1.9582960e+02   4.2682202e+02   3.9992985e+01   5.9702581e+01   8.1532181e+01   5.7292581e+01   1.3856659e+02   9.2399677e+01   1.4912254e+02   1.3142419e+02   1.0895123e+02   4.4079032e+01   4.8135613e+01
   8.3320968e+01   1.1358948e+02   1.0812161e+02   2.0200930e+02   7.5855161e+01   1.0729514e+02   6.1730645e+01   9.3058323e+01   5.4061290e+01   7.5128968e+01   4.8775484e+01   1.5575603e+02   3.5184032e+02  -2.4058516e+01   1.8359516e+02  -4.5766452e+00   5.4218387e+01   1.0127672e+02   2.5062839e+02   7.4887613e+00   7.7898065e+01   1.5694590e+02   7.0534194e+01   1.2288468e+02   6.8289355e+01   7.1835239e+01   2.5761871e+02   1.2656632e+01   1.0083581e+02   1.4308830e+02   4.9817097e+01   1.0292947e+02   5.4214194e+01   7.8323510e+01   1.7182202e+02  -2.6070149e+00   2.5590000e+02  -5.1354839e-02   1.2144202e+02   1.1237339e+02   2.3416710e+02   5.8788903e+00   5.8906129e+01   6.1327832e+01   1.2262645e+02   1.9075440e+02   4.8282202e+02   4.4372985e+01   9.3752581e+01   1.3509818e+02   6.2152581e+01   1.2946779e+02   1.0677968e+02   1.4640214e+02   1.2809419e+02   1.3354763e+02   6.6119032e+01   4.6372413e+01
   8.1080968e+01   8.6908684e+01   1.1050161e+02   2.0891890e+02   7.2375161e+01   1.1738354e+02   5.1260645e+01   8.9085923e+01   8.1201290e+01   1.2705777e+02   4.4205484e+01   2.4946163e+02   4.0989032e+02  -2.7552516e+01   1.4273516e+02   2.0782155e+01   6.3838387e+01   6.4847123e+01   2.7767839e+02   3.4761290e-02   6.7138065e+01   1.0689670e+02   7.3824194e+01   1.3510148e+02   4.4709355e+01   5.6381639e+01   1.9308871e+02  -1.8420968e+01   9.3455806e+01   9.5068697e+01   4.8957097e+01   1.2460827e+02   5.2164194e+01   7.9867510e+01   1.7110202e+02   2.5405851e+00   1.3952000e+02  -1.0740955e+01   1.1601202e+02   1.1737779e+02   2.0026710e+02  -9.2191097e+00   4.3576129e+01   8.1074232e+01   9.0486452e+01   1.4203560e+02   3.4363202e+02   9.3181851e+00   9.4322581e+01   1.0333258e+02   7.1722581e+01   1.0622219e+02   6.9259677e+01   9.4113742e+01   1.0366419e+02   8.6412026e+01   4.4509032e+01   5.4531213e+01
   1.0622097e+02   6.6607484e+01   9.9741613e+01   2.0672970e+02   9.5095161e+01   8.6235935e+01   4.4500645e+01   9.4626723e+01   6.5351290e+01   1.1265577e+02   3.0685484e+01   2.7287323e+02   3.8613032e+02  -3.2221716e+01   1.7226516e+02   4.0397548e+00   5.3458387e+01   6.4907523e+01   2.4367839e+02   4.9447613e+00   5.7138065e+01   1.2464670e+02   7.3864194e+01   1.4856828e+02   5.8709355e+01   5.3931639e+01   2.2694871e+02  -1.7739768e+01   9.2455806e+01   9.6098697e+01   3.4577097e+01   1.1899867e+02   5.0834194e+01   9.3783910e+01   1.9091202e+02  -6.7542149e+00   2.8281000e+02  -1.7814155e+01   1.3844202e+02   1.0687339e+02   2.3245710e+02   2.5569032e-01   5.4526129e+01   8.7248232e+01   1.0014645e+02   1.5374280e+02   3.9077202e+02   3.9546985e+01   9.3702581e+01   1.3272218e+02   7.1912581e+01   1.4658699e+02   9.7259677e+01   1.2616374e+02   1.1085419e+02   1.1168683e+02   6.4549032e+01   2.3548013e+01
   8.1840968e+01   9.3557884e+01   9.1211613e+01   1.9650210e+02   6.7705161e+01   1.1437714e+02   3.6970645e+01   9.2279123e+01   7.5111290e+01   9.6774968e+01   3.6205484e+01   2.3586163e+02   3.5961032e+02  -1.5011613e-01   1.8940516e+02   2.1338555e+01   5.8888387e+01   6.5333123e+01   2.9848839e+02  -2.6300387e+00   5.9618065e+01   1.1135830e+02   9.3054194e+01   1.2127308e+02   7.6049355e+01   7.4404439e+01   2.1684871e+02   2.1208232e+01   8.6165806e+01   1.0926190e+02   2.6817097e+01   1.3180947e+02   6.3354194e+01   8.8262310e+01   1.6344202e+02  -4.1661489e-01   2.4747000e+02  -9.8695484e-01   1.1677202e+02   1.3017699e+02   2.3578710e+02   1.1849290e+01   5.5436129e+01   6.5225432e+01   9.8246452e+01   1.4760480e+02   3.5368202e+02   6.7941851e+00   7.1362581e+01   9.5079381e+01   5.7342581e+01   8.6372594e+01   7.5299677e+01   1.1887054e+02   8.8384194e+01   1.1596443e+02   2.9119032e+01   9.0424129e+00
   8.9220968e+01   7.8537484e+01   7.9501613e+01   1.7343890e+02   5.5895161e+01   9.9371935e+01   3.7540645e+01   8.5753523e+01   7.8061290e+01   1.0525897e+02   4.9635484e+01   2.3783723e+02   3.5365032e+02  -2.9003316e+01   1.7792516e+02   6.4469548e+00   5.6788387e+01   6.3601123e+01   3.2157839e+02   8.2427613e+00   6.8998065e+01   1.3850790e+02   8.5534194e+01   1.1130468e+02   5.9949355e+01   7.5642439e+01   2.3275871e+02   7.6454323e+00   9.0215806e+01   1.0479790e+02   3.4667097e+01   9.9751471e+01   6.1164194e+01   9.7337510e+01   1.5939202e+02  -3.2472615e+01   2.8562000e+02  -2.6589548e+00   1.1182202e+02   1.1905299e+02   2.1440710e+02  -3.4403097e+00   5.5816129e+01   8.1145032e+01   8.2676452e+01   1.5614040e+02   3.9458202e+02   2.4712185e+01   5.7362581e+01   9.2059381e+01   6.6152581e+01   7.2717794e+01   8.4019677e+01   1.2955294e+02   1.1814419e+02   8.9253626e+01   2.8119032e+01   2.0982413e+01
   9.5320968e+01   1.0443948e+02   1.0074161e+02   1.7531970e+02   6.0855161e+01   1.0683514e+02   5.4640645e+01   8.3905523e+01   5.7391290e+01   9.8002568e+01   3.7925484e+01   1.9334403e+02   3.1446032e+02  -1.7398116e+01   1.5921516e+02   2.9437548e+00   5.3748387e+01   6.8604323e+01   2.6034839e+02   1.9011613e+00   6.6138065e+01   1.3997670e+02   8.3014194e+01   1.3593628e+02   7.7239355e+01   8.8019239e+01   2.0427871e+02  -3.0886168e+01   8.1455806e+01   1.0002870e+02   3.7287097e+01   7.8261871e+01   4.8594194e+01   9.8343110e+01   1.5872202e+02  -4.7990149e+00   2.5276000e+02   2.5819845e+01   1.2610202e+02   1.2276059e+02   2.2997710e+02  -7.8590968e-01   5.4146129e+01   8.4848632e+01   8.9056452e+01   1.6582000e+02   4.4182202e+02   3.1842985e+01   7.3512581e+01   1.0152738e+02   6.9672581e+01   1.4824619e+02   9.6639677e+01   1.5892334e+02   1.0528419e+02   1.2861243e+02   4.5119032e+01   4.3812413e+01
   7.6270968e+01   6.4053484e+01   1.0217161e+02   1.6558530e+02   5.0325161e+01   8.2247535e+01   4.6210645e+01   9.2349923e+01   5.2391290e+01   1.0416257e+02   2.2445484e+01   2.3739243e+02   3.0899032e+02  -4.2405161e+00   1.5330516e+02   1.0656555e+01   4.5508387e+01   6.3453523e+01   2.7143839e+02  -4.3260387e+00   5.3088065e+01   1.4864070e+02   6.4674194e+01   1.3445348e+02   6.4329355e+01   9.4192039e+01   2.2051871e+02   1.1624632e+01   9.9265806e+01   1.2464390e+02   4.3197097e+01   1.4540907e+02   7.6784194e+01   1.0470791e+02   1.7415202e+02   2.0876585e+01   2.6709000e+02   1.3823445e+01   1.1925202e+02   1.3426859e+02   2.7383710e+02  -1.8054710e+01   5.4146129e+01   7.6618632e+01   8.5386452e+01   1.0020360e+02   3.7972202e+02   1.7330985e+01   4.3082581e+01   8.9531781e+01   6.5292581e+01   1.3730659e+02   8.0779677e+01   1.2034214e+02   9.2004194e+01   1.4019483e+02   3.2549032e+01   2.7538013e+01
   7.0170968e+01   5.9301484e+01   6.2171613e+01   1.6616530e+02   6.8855161e+01   8.4525135e+01   3.5590645e+01   9.6579523e+01   4.2581290e+01   7.5377368e+01   2.3445484e+01   1.9017243e+02   3.3080032e+02  -4.7553161e+00   1.4440516e+02  -7.3514452e+00   3.7318387e+01   5.6298723e+01   2.6167839e+02  -9.3952387e+00   6.8848065e+01   1.1442990e+02   7.0014194e+01   1.0621628e+02   7.8189355e+01   9.4803239e+01   2.6665871e+02  -7.4965677e+00   8.3115806e+01   1.1693590e+02   3.0857097e+01   9.4486271e+01   6.6694194e+01   1.3361511e+02   1.7453202e+02  -2.0823815e+01   2.5224000e+02   3.8614452e+00   1.3348202e+02   1.3651019e+02   2.5440710e+02  -1.2030968e-01   5.1336129e+01   7.7263432e+01   8.5196452e+01   1.6326880e+02   4.0620202e+02   3.7312585e+01   9.5602581e+01   1.1314018e+02   7.7632581e+01   1.8969939e+02   7.8259677e+01   1.4135374e+02   1.1352419e+02   1.0700323e+02   6.3079032e+01   4.7995613e+01
   7.8170968e+01   7.8571484e+01   7.6591613e+01   1.6896170e+02   7.5515161e+01   9.5752335e+01   4.6450645e+01   7.9090723e+01   6.0771290e+01   8.7212168e+01   3.6305484e+01   1.9047363e+02   3.7184032e+02  -2.3938516e+01   1.9649516e+02  -6.7086452e+00   6.0128387e+01   6.3803923e+01   2.1872839e+02   4.7076129e-01   7.8518065e+01   1.2398630e+02   5.4584194e+01   9.5780684e+01   6.2859355e+01   1.0021964e+02   2.2518871e+02   6.4910323e+00   8.7545806e+01   1.4396150e+02   4.0147097e+01   1.2622307e+02   7.4214194e+01   9.1393510e+01   1.8101202e+02  -8.2022149e+00   2.6566000e+02  -6.4921548e+00   1.3696202e+02   1.2323179e+02   2.3416710e+02  -5.5511097e+00   5.9386129e+01   7.6999432e+01   8.1386452e+01   1.6995360e+02   4.2782202e+02   3.9052985e+01   8.8322581e+01   1.0448258e+02   7.1822581e+01   1.6426419e+02   1.0120968e+02   1.2003774e+02   1.2004419e+02   1.2881163e+02   4.9119032e+01   3.0682413e+01
   6.2980968e+01   7.7596684e+01   8.2401613e+01   1.6839690e+02   6.9665161e+01   8.6790335e+01   5.0540645e+01   9.0283523e+01   5.4441290e+01   9.4718568e+01   3.0635484e+01   1.4730723e+02   3.5956032e+02  -3.8716116e+01   1.6159516e+02  -1.3466452e+00   5.1788387e+01   6.9661123e+01   2.2557839e+02   6.3427613e+00   6.3848065e+01   1.2725990e+02   7.1244194e+01   1.0530788e+02   8.0619355e+01   8.4698839e+01   2.2718871e+02  -4.9989677e+00   1.0849581e+02   1.2252550e+02   3.2617097e+01   1.3125547e+02   5.0304194e+01   9.2396310e+01   1.7344202e+02  -1.0256615e+01   2.6562000e+02  -1.0189548e+00   1.2734202e+02   1.0171139e+02   2.2149710e+02   1.2802490e+01   5.2476129e+01   7.1892232e+01   9.6526452e+01   2.0331240e+02   4.2963202e+02   2.8388185e+01   7.0942581e+01   1.0059298e+02   7.7392581e+01   1.3576859e+02   1.0372968e+02   1.2159614e+02   1.1466419e+02   1.2024203e+02   5.9169032e+01   5.2928413e+01
   7.9550968e+01   7.2891084e+01   1.0355161e+02   1.2518490e+02   5.8665161e+01   8.9860335e+01   2.3920645e+01   8.8173123e+01   6.1771290e+01   7.9322168e+01   3.1305484e+01   1.8001363e+02   2.9703032e+02  -3.4573716e+01   1.6449516e+02   5.1413548e+00   5.9508387e+01   7.2383523e+01   2.3200839e+02   1.7928361e+01   4.4138065e+01   1.2878670e+02   7.4344194e+01   1.0086988e+02   5.8949355e+01   9.7012439e+01   2.4680871e+02  -2.1188568e+01   9.6455806e+01   1.2301870e+02   3.3197097e+01   9.2779071e+01   5.9924194e+01   9.2626710e+01   1.5029202e+02  -7.3646149e+00   2.6986000e+02  -2.1681548e+00   1.2368202e+02   1.2033419e+02   2.4511710e+02  -1.7997110e+01   5.7146129e+01   8.2088632e+01   8.9386452e+01   1.5541360e+02   3.7939202e+02   5.9738511e-01   8.2322581e+01   1.0582258e+02   5.1722581e+01   1.0335219e+02   8.8919677e+01   1.3564094e+02   1.1566419e+02   9.5452026e+01   2.8509032e+01   3.8431213e+01
   7.2740968e+01   1.0300588e+02   8.3881613e+01   1.6485850e+02   5.1515161e+01   9.5622335e+01   5.9110645e+01   3.5837923e+01   4.7441290e+01   9.8558568e+01   3.9395484e+01   1.2655643e+02   3.3970032e+02  -1.2987316e+01   1.4578516e+02   1.0488155e+01   5.0508387e+01   5.4813523e+01   2.4653839e+02   2.6259613e+00   6.5468065e+01   1.3636030e+02   8.0914194e+01   1.0158428e+02   6.1329355e+01   9.6202039e+01   2.2299871e+02  -1.4523768e+01   8.7215806e+01   1.0360790e+02   3.2577097e+01   1.1515867e+02   4.8214194e+01   1.0499351e+02   1.5801202e+02  -3.2222149e+00   2.7366000e+02   5.7278452e+00   1.0258202e+02   8.0932185e+01   2.2021710e+02   1.0234890e+01   5.0196129e+01   8.5214632e+01   1.0005645e+02   1.7508000e+02   3.4891202e+02   2.9655785e+01   8.2082581e+01   1.1360178e+02   6.0722581e+01   1.4010219e+02   7.7019677e+01   1.1269294e+02   1.1028419e+02   1.2821243e+02   5.3409032e+01   3.2489213e+01
   6.9550968e+01   8.8111084e+01   8.6261613e+01   1.5913810e+02   7.3425161e+01   9.6109535e+01   5.7540645e+01   9.6103523e+01   5.6491290e+01   1.1079457e+02   2.0345484e+01   2.2570043e+02   3.4832032e+02  -3.5866916e+01   1.5326516e+02  -2.3902452e+00   5.6838387e+01   6.5597123e+01   2.4900839e+02   2.2783613e+00   6.3468065e+01   1.4371030e+02   7.4054194e+01   1.0313308e+02   6.4379355e+01   1.1771804e+02   2.0723871e+02  -9.8829677e+00   8.4975806e+01   1.3155710e+02   3.1097097e+01   1.2632707e+02   5.2074194e+01   8.5974710e+01   1.6587202e+02   9.4889851e+00   2.5124000e+02  -2.2485548e+00   1.3020202e+02   1.0367259e+02   2.0364710e+02  -1.1249510e+01   3.9196129e+01   7.0144632e+01   9.4956452e+01   1.4119800e+02   3.4187202e+02   1.9878985e+01   7.9842581e+01   8.5730981e+01   5.7342581e+01   1.0066259e+02   6.6399677e+01   1.2282254e+02   9.5954194e+01   6.3028826e+01   2.8169032e+01   2.3084129e+00
   7.9700968e+01   7.8069084e+01   8.4691613e+01   1.8588370e+02   5.7665161e+01   6.9090335e+01   6.5300645e+01   7.0482723e+01   5.2961290e+01   9.3356968e+01   3.6875484e+01   1.9304803e+02   3.7203032e+02  -3.0143716e+01   1.6002516e+02  -1.3221045e+01   6.6028387e+01   8.4051923e+01   2.5657839e+02  -4.3272387e+00   6.6708065e+01   1.3303110e+02   9.1054194e+01   1.0972308e+02   6.2809355e+01   1.0608364e+02   2.2494871e+02  -1.7009768e+01   9.4925806e+01   1.1890110e+02   4.5617097e+01   1.6207547e+02   6.0214194e+01   5.8893510e+01   1.7587202e+02  -2.1210149e+00   2.5043000e+02   8.3862452e+00   1.1144202e+02   1.1417339e+02   2.1892710e+02  -9.6119097e+00   4.5666129e+01   8.5867032e+01   8.3906452e+01   1.2885200e+02   4.0220202e+02   3.9772585e+01   6.1132581e+01   8.7757781e+01   6.4962581e+01   9.3622994e+01   1.0753968e+02   1.3639134e+02   1.1190419e+02   9.5412826e+01   3.2319032e+01   2.3786413e+01
   9.1220968e+01   7.9667484e+01   1.1864161e+02   1.7669770e+02   6.3665161e+01   9.1890335e+01   1.0273065e+02   5.2258323e+01   6.7821290e+01   1.0135817e+02   1.8205484e+01   2.2844163e+02   3.9922032e+02  -1.7228916e+01   1.3373516e+02  -1.4447845e+01   6.5648387e+01   6.8792323e+01   2.3195839e+02   6.4523613e+00   6.2278065e+01   1.3385550e+02   6.6624194e+01   1.1634748e+02   5.5619355e+01   1.0607884e+02   2.3894871e+02  -1.3697677e+00   7.4495806e+01   1.3015550e+02   3.9667097e+01   1.2731147e+02   4.8074194e+01   8.2814710e+01   1.5091202e+02   1.4635785e+01   2.2928000e+02   2.3682452e+00   1.2429202e+02   1.0086539e+02   2.1287710e+02   1.1202090e+01   3.1286129e+01   7.7867432e+01   8.7626452e+01   1.8069440e+02   4.0906202e+02   3.1123785e+01   6.5082581e+01   8.1011781e+01   7.2722581e+01   1.2238219e+02   9.5919677e+01   1.2832094e+02   1.0866419e+02   1.0263203e+02   5.3119032e+01   5.5982413e+01
   8.2220968e+01   7.7097484e+01   1.0007161e+02   1.9532330e+02   5.3285161e+01   1.0777074e+02   7.4110645e+01   4.9157923e+01   5.9251290e+01   9.5713768e+01   3.5445484e+01   1.6773243e+02   3.1775032e+02  -8.5131613e-01   1.8373516e+02   8.6021548e+00   5.9788387e+01   7.0971123e+01   2.5676839e+02  -1.3772439e+01   6.1038065e+01   1.4276470e+02   8.4624194e+01   1.0013748e+02   5.3709355e+01   7.9521639e+01   2.2161871e+02  -1.1313368e+01   9.8975806e+01   1.0662710e+02   3.0957097e+01   1.0247827e+02   4.4114194e+01   7.5561510e+01   1.4939202e+02  -1.1382615e+01   2.3124000e+02   2.7814452e+00   1.0958202e+02   9.2892185e+01   1.9402710e+02   5.7009032e-01   5.1246129e+01   7.7270632e+01   9.6196452e+01   1.6933880e+02   3.8787202e+02   3.1538985e+01   8.5222581e+01   1.0306058e+02   6.3912581e+01   1.5784699e+02   1.0229968e+02   1.0390054e+02   1.1800419e+02   1.0273483e+02   4.2119032e+01   5.8292413e+01
   8.4460968e+01   7.1538284e+01   9.0121613e+01   1.5563930e+02   7.4375161e+01   1.0446354e+02   9.2640645e+01   2.6775523e+01   5.5301290e+01   9.3649768e+01   3.4155484e+01   1.4259563e+02   3.4841032e+02  -3.1204116e+01   1.4992516e+02   1.1826955e+01   5.6408387e+01   5.5391523e+01   2.3162839e+02  -7.9012387e+00   5.9278065e+01   1.4843550e+02   8.2624194e+01   1.0648748e+02   4.9999355e+01   3.4678439e+01   2.4365871e+02   8.2343226e-01   9.2265806e+01   1.1368390e+02   3.3527097e+01   1.0684267e+02   5.4114194e+01   1.0014151e+02   1.7806202e+02   6.0337851e+00   2.2405000e+02   4.4566452e+00   1.3268202e+02   9.3474185e+01   2.2397710e+02   1.2554090e+01   6.8386129e+01   7.7759432e+01   8.2246452e+01   1.5188480e+02   3.4053202e+02   4.9036185e+01   8.7842581e+01   1.3000098e+02   5.3012581e+01   1.1138899e+02   8.2919677e+01   1.3436094e+02   9.6334194e+01   1.2865843e+02   2.4459032e+01   4.1565213e+01
   7.4510968e+01   6.3904284e+01   8.2021613e+01   1.6042730e+02   7.7565161e+01   1.2149834e+02   7.9970645e+01   6.2459123e+01   5.7771290e+01   9.6352168e+01   3.2395484e+01   2.2230643e+02   3.5632032e+02  -2.5076916e+01   1.5240516e+02  -1.9041445e+01   6.9178387e+01   6.2129923e+01   2.5886839e+02   2.6795613e+00   7.1088065e+01   1.6187070e+02   6.7584194e+01   1.1550068e+02   3.3429355e+01   1.1854039e+01   2.5751871e+02  -5.7536774e-01   9.0835806e+01   1.1808830e+02   3.8147097e+01   9.0473071e+01   6.1494194e+01   7.9451110e+01   1.5301202e+02   1.6657785e+01   2.8714000e+02   1.7894452e+00   1.0429202e+02   9.6365385e+01   2.0102710e+02  -3.9909677e-02   4.2526129e+01   6.2018232e+01   8.6576452e+01   1.5948840e+02   3.6568202e+02   4.7074185e+01   8.4792581e+01   1.0705498e+02   7.7292581e+01   1.1401659e+02   8.7679677e+01   1.1769014e+02   1.0809419e+02   7.9767626e+01   4.1979032e+01   4.7873613e+01
   6.5510968e+01   1.0158428e+02   1.0812161e+02   1.9000930e+02   5.6515161e+01   1.1127234e+02   5.5350645e+01   8.8088723e+01   6.4821290e+01   1.0436817e+02   2.6305484e+01   1.7213363e+02   4.1122032e+02  -3.1328916e+01   1.5683516e+02   1.1341548e+00   5.2598387e+01   8.5976323e+01   2.8615839e+02  -4.6436387e+00   5.5038065e+01   1.6834470e+02   7.2774194e+01   1.0942548e+02   3.4809355e+01  -1.9663613e+00   2.1380871e+02   1.0641432e+01   7.4595806e+01   9.7337497e+01   6.7427097e+01   1.1099067e+02   5.8644194e+01   1.1672911e+02   1.7334202e+02   8.4113851e+00   2.6562000e+02  -6.4389548e+00   1.2044202e+02   1.1536339e+02   2.4473710e+02  -6.6767097e+00   5.5576129e+01   8.0594232e+01   1.0071645e+02   1.4669720e+02   4.0458202e+02   3.2722185e+01   7.7172581e+01   9.1754581e+01   4.9292581e+01   1.0896659e+02   3.0429968e+02   2.6650542e+01   7.9664194e+01   1.0885203e+02   3.8409032e+01   3.3969213e+01
   8.2650968e+01   7.9973084e+01   8.6261613e+01   1.6413810e+02   4.9325161e+01   6.0377535e+01   2.6690645e+01   1.0491152e+02   5.9681290e+01   9.0299368e+01   3.1395484e+01   1.6138643e+02   3.5046032e+02  -2.0898116e+01   1.5007516e+02   9.1495484e-01   3.9988387e+01   9.3655123e+01   2.5324839e+02   4.1291613e+00   7.7278065e+01   1.5094550e+02   7.7674194e+01   1.0903348e+02   4.5379355e+01  -4.1419613e+00   2.3004871e+02  -1.7797768e+01   7.6925806e+01   9.7201097e+01   2.1047097e+01   1.2970107e+02   4.9884194e+01   7.4959910e+01   1.7677202e+02   4.2698511e-01   2.6376000e+02  -2.0101548e+00   1.0815202e+02   1.0834659e+02   2.1368710e+02   1.8472903e+00   5.2056129e+01   8.4875832e+01   7.1626452e+01   1.8349440e+02   4.0744202e+02   4.6303385e+01   6.3272581e+01   8.0626581e+01   5.1102581e+01   1.3273179e+02   3.3348968e+02  -2.6974658e+01   8.4814194e+01   8.8490026e+01   2.6359032e+01   3.6223213e+01
   7.6840968e+01   7.2527884e+01   1.1245161e+02   1.5847290e+02   6.8615161e+01   1.0502434e+02   4.4260645e+01   7.6545923e+01   4.3631290e+01   8.3773368e+01   2.4255484e+01   2.0938763e+02   3.3118032e+02  -2.1015716e+01   1.7507516e+02  -1.0450452e+00   6.0318387e+01   8.3458723e+01   2.0867839e+02  -1.4065239e+01   6.2758065e+01   1.4062710e+02   7.0344194e+01   1.0256988e+02   3.7619355e+01  -8.7611613e+00   2.3980871e+02   1.2561432e+01   1.0302581e+02   1.1782310e+02   5.6097097e+01   1.0703707e+02   5.2164194e+01   9.6197510e+01   1.6063202e+02   1.5281851e+00   2.5424000e+02   9.7514452e+00   9.8872022e+01   1.0765899e+02   2.2802710e+02   2.0800903e+00   5.4096129e+01   7.5522632e+01   7.8486452e+01   1.4551560e+02   3.8687202e+02   4.5708985e+01   7.8272581e+01   9.1526581e+01   5.5242581e+01   1.5226059e+02   3.0325968e+02  -1.6646258e+01   1.0176419e+02   1.3160403e+02   3.8979032e+01   4.9213613e+01
   6.3650968e+01   7.2543084e+01   9.1691613e+01   1.8180370e+02   6.4135161e+01   1.1376274e+02   6.5970645e+01   7.3619123e+01   7.0731290e+01   1.0708537e+02   2.8395484e+01   1.9410643e+02   3.9270032e+02  -4.2177316e+01   1.2816516e+02   7.4777548e+00   5.6268387e+01   6.3402723e+01   2.5157839e+02  -1.7967239e+01   4.8138065e+01   1.4127670e+02   8.1864194e+01   1.1221828e+02   1.9949355e+01  -1.2257561e+01   2.3561871e+02   1.9566632e+01   8.6735806e+01   8.7366297e+01   5.4667097e+01   1.4877147e+02   6.3694194e+01   9.2655110e+01   1.6815202e+02  -3.1734149e+00   2.2633000e+02   2.8442452e+00   1.2539202e+02   9.5487385e+01   2.0392710e+02  -2.1319097e+00   6.7006129e+01   7.7539832e+01   9.3866452e+01   1.5833520e+02   4.6939202e+02   2.4727385e+01   9.1362581e+01   1.1190938e+02   7.0632581e+01   1.3740939e+02   2.9615968e+02  -2.8838258e+01   1.1723419e+02   9.7986426e+01   4.6789032e+01   5.2678813e+01
   7.0700968e+01   1.0273908e+02   9.6261613e+01   1.6257810e+02   6.9805161e+01   1.0687914e+02   6.8210645e+01   9.7629923e+01   7.2581290e+01   8.9837368e+01   3.5685484e+01   1.9247323e+02   3.6718032e+02  -5.5157161e+00   1.4311516e+02   8.1817548e+00   4.7178387e+01   6.5979923e+01   2.3681839e+02  -5.0264387e+00   6.7808065e+01   1.7608310e+02   7.5104194e+01   9.8379084e+01   2.4329355e+01   1.9922039e+01   2.1389871e+02   1.0304232e+01   1.1092581e+02   9.9331097e+01   4.0527097e+01   1.2543267e+02   4.5884194e+01   1.1055991e+02   1.7596202e+02   2.8717851e+00   2.4214000e+02   6.2894452e+00   1.1177202e+02   1.0819699e+02   2.2106710e+02  -7.3631097e+00   5.2906129e+01   6.3757832e+01   7.4386452e+01   1.6799360e+02   3.8534202e+02   5.7261385e+01   7.0172581e+01   1.1565458e+02   6.2152581e+01   7.9937794e+01   3.2320968e+02  -2.2672258e+01   1.1214419e+02   1.0887363e+02   3.9459032e+01   4.5125213e+01
   7.3550968e+01   8.3461084e+01   1.0131161e+02   1.9365410e+02   5.5475161e+01   9.5355535e+01   3.6020645e+01   9.1545123e+01   5.9871290e+01   7.7994168e+01   3.6395484e+01   1.8508643e+02   3.4370032e+02  -2.1637316e+01   1.7145516e+02  -1.0945445e+01   6.1128387e+01   8.7673923e+01   2.9381839e+02  -1.0876439e+01   7.2138065e+01   1.5563670e+02   7.5534194e+01   8.9584684e+01   4.3049355e+01   8.8944387e+00   2.0727871e+02  -5.5061677e+00   9.2785806e+01   1.4083230e+02   3.1147097e+01   1.1523307e+02   5.4924194e+01   9.4696710e+01   1.6787202e+02  -1.8581015e+01   2.5486000e+02  -3.8181548e+00   1.1244202e+02   8.7663385e+01   2.4173710e+02  -4.8167097e+00   6.0956129e+01   6.3593832e+01   1.0990645e+02   1.6429200e+02   3.0106202e+02   3.7193785e+01   7.1172581e+01   1.1771458e+02   5.5962581e+01   1.0796299e+02   3.5467968e+02  -1.3519858e+01   1.0019419e+02   1.3739963e+02   3.9979032e+01   3.6513613e+01
   7.9320968e+01   9.3759484e+01   9.5551613e+01   1.7482490e+02   5.3235161e+01   8.2484735e+01   5.9350645e+01   7.6768723e+01   7.0581290e+01   8.9237368e+01   3.0255484e+01   1.9938763e+02   3.9541032e+02  -2.2254116e+01   1.5449516e+02   1.8321355e+01   5.2028387e+01   8.1361923e+01   2.5953839e+02   6.8159613e+00   5.0948065e+01   1.1676190e+02   6.5674194e+01   1.2599348e+02   3.7999355e+01  -7.4156129e-01   2.2627871e+02  -2.4686168e+01   9.2405806e+01   1.2081270e+02   3.1907097e+01   1.0436227e+02   4.5164194e+01   7.7807510e+01   1.6891202e+02   3.5757851e+00   2.7709000e+02   3.5344516e-01   1.2115202e+02   1.0253659e+02   2.2726710e+02  -6.3791097e+00   4.5146129e+01   6.9858632e+01   8.9106452e+01   1.6238600e+02   4.2248202e+02   3.4290185e+01   8.1082581e+01   8.4201781e+01   5.4152581e+01   1.1872779e+02   3.1701968e+02  -3.0127058e+01   1.0938419e+02   1.2904443e+02   3.4029032e+01   1.9889613e+01
   6.5030968e+01   6.1712684e+01   1.0031161e+02   1.8725410e+02   4.9475161e+01   1.1545554e+02   5.5540645e+01   7.2933523e+01   8.2771290e+01   1.2840217e+02   3.6205484e+01   2.0481163e+02   3.4937032e+02  -3.1430916e+01   1.6216516e+02  -1.1012245e+01   7.4838387e+01   5.4767123e+01   2.8324839e+02   7.3991613e+00   6.3038065e+01   1.0127470e+02   6.9394194e+01   9.8505884e+01   4.7379355e+01  -3.5919613e+00   2.3304871e+02   4.6222323e+00   8.0075806e+01   1.1346910e+02   5.5147097e+01   1.0240307e+02   6.5404194e+01   9.6998310e+01   1.7920202e+02   2.1325851e+00   2.4462000e+02  -1.1288955e+01   1.1839202e+02   9.4187385e+01   2.1973710e+02  -1.3826710e+01   5.4956129e+01   7.6933832e+01   8.0956452e+01   1.3460800e+02   3.9982202e+02   4.8152985e+01   5.7032581e+01   6.3795781e+01   5.8582581e+01   1.5375339e+02   3.3663968e+02  -2.3366658e+01   1.0466419e+02   1.0485203e+02   4.0699032e+01   3.5736013e+01
   6.1410968e+01   5.4152284e+01   7.8261613e+01   1.6225810e+02   5.8855161e+01   1.2242514e+02   6.4730645e+01   9.5718323e+01   5.9441290e+01   9.5838568e+01   3.8735484e+01   2.8713923e+02   3.5180032e+02  -1.9385316e+01   1.4830516e+02   1.6265548e+00   6.1598387e+01   4.7446323e+01   2.8272839e+02   7.6807613e+00   6.5898065e+01   1.4204590e+02   1.4972419e+02   7.8739484e+01   4.5519355e+01   2.4176839e+01   2.3718871e+02  -3.0889677e+00   8.1075806e+01   1.2081910e+02   4.3097097e+01   1.4646707e+02   5.3214194e+01   9.1263510e+01   1.8068202e+02   1.1114185e+01   2.2986000e+02   1.4618452e+00   1.4382202e+02   1.1887299e+02   2.1468710e+02  -1.2042710e+01   4.4476129e+01   9.3772232e+01   8.5766452e+01   1.7532320e+02   4.3544202e+02   2.9633385e+01   7.1702581e+01   8.9572181e+01   7.5152581e+01   1.4328779e+02   3.0534968e+02  -2.3673458e+01   9.4004194e+01   1.0318483e+02   5.3119032e+01   4.3512413e+01
   7.1460968e+01   9.0958284e+01   8.7741613e+01   1.7682970e+02   4.8945161e+01   8.3407935e+01   6.4450645e+01   1.0665072e+02   4.5771290e+01   1.0541217e+02   3.8875484e+01   2.3040803e+02   3.5646032e+02  -4.1758116e+01   1.3230516e+02   2.4265548e+00   4.4268387e+01   7.2502723e+01   3.0219839e+02  -6.7368387e+00   6.0088065e+01   1.4475070e+02   2.3672419e+02  -5.6005161e+00   3.3379355e+01  -8.3319613e+00   2.2094871e+02  -4.2597677e+00   7.8075806e+01   1.0852910e+02   5.2427097e+01   1.3943067e+02   4.9074194e+01   9.1634710e+01   1.7529202e+02   1.2495385e+01   2.4214000e+02   1.0859445e+01   1.2296202e+02   9.1581785e+01   1.9249710e+02  -6.7875097e+00   5.1956129e+01   6.9023832e+01   9.2006452e+01   1.9620400e+02   3.8320202e+02   2.0152585e+01   1.0622258e+02   1.2524058e+02   6.5862581e+01   1.2407099e+02   3.3029968e+02  -1.3769458e+01   1.0542419e+02   1.1803123e+02   4.6459032e+01   2.4805213e+01
   9.3460968e+01   1.0610828e+02   9.6641613e+01   2.0535770e+02   4.7945161e+01   1.0419794e+02   6.5020645e+01   9.0415123e+01   5.5541290e+01   1.0877057e+02   2.7345484e+01   2.1309043e+02   3.8718032e+02  -1.5405716e+01   1.6254516e+02   5.1973548e+00   6.3028387e+01   6.6761923e+01   2.5443839e+02   1.1339613e+00   6.2088065e+01   1.4802070e+02   2.5501419e+02   7.7462839e+00   2.4669355e+01   1.6844839e+01   2.2237871e+02   4.4758323e+00   8.8265806e+01   1.0614390e+02   3.9577097e+01   1.0293867e+02   3.6734194e+01   9.7291910e+01   1.5582202e+02   1.6152985e+01   2.3214000e+02  -2.5430555e+01   1.3420202e+02   1.0307259e+02   2.0502710e+02   7.7800903e+00   3.8286129e+01   8.6117432e+01   9.2576452e+01   1.7438840e+02   3.6325202e+02   1.0598585e+01   8.4842581e+01   1.2362098e+02   6.7152581e+01   1.0677779e+02   3.3582968e+02  -2.7491858e+01   1.3842419e+02   1.0377123e+02   4.4269032e+01   4.5790413e+01
   7.6030968e+01   8.5362684e+01   9.2691613e+01   1.6605370e+02   5.9515161e+01   8.5272335e+01   4.1210645e+01   8.0459923e+01   6.6391290e+01   1.1457257e+02   4.2065484e+01   2.0601283e+02   3.9218032e+02  -2.0045716e+01   1.4778516e+02  -1.5241845e+01   5.4558387e+01   8.2629523e+01   3.3462839e+02   5.2387613e+00   5.7758065e+01   1.4321710e+02   2.4472419e+02   9.0994839e+00   1.9089355e+01  -4.3287613e+00   2.0913871e+02  -9.2749677e+00   9.1405806e+01   1.0723270e+02   3.3097097e+01   1.3202707e+02   6.6304194e+01   1.0940631e+02   1.8963202e+02   1.4158185e+01   3.1286000e+02  -4.0781548e+00   1.0758202e+02   1.2643219e+02   2.1083710e+02  -6.8747097e+00   6.2336129e+01   8.3153432e+01   9.3436452e+01   1.4708960e+02   4.3196202e+02   4.6341785e+01   7.6322581e+01   1.1558258e+02   5.3202581e+01   9.9233794e+01   3.1653968e+02  -3.2808658e+01   1.1257419e+02   8.5549226e+01   4.8079032e+01   2.6955613e+01
   8.0700968e+01   8.2219084e+01   9.3931613e+01   1.4538450e+02   6.3325161e+01   1.2425754e+02   4.5300645e+01   6.3852723e+01   6.3771290e+01   8.7542168e+01   4.0735484e+01   2.5354923e+02   3.6518032e+02   4.5942839e+00   2.0078516e+02   2.3815484e-01   5.9698387e+01   6.1788323e+01   2.8829839e+02   8.9451613e+00   5.9428065e+01   1.2551350e+02   2.6967419e+02  -1.7136516e+01   2.8949355e+01   1.7832439e+01   2.1527871e+02  -1.3906168e+01   7.3265806e+01   1.2368390e+02   3.5147097e+01   1.3162307e+02   3.0404194e+01   8.6708310e+01   1.4596202e+02  -1.3108215e+01   2.3119000e+02  -8.4045548e+00   1.1348202e+02   1.3501019e+02   1.7126710e+02   9.3908903e+00   6.8386129e+01   7.0329432e+01   1.0057645e+02   1.5217840e+02   4.0501202e+02   2.5257785e+01   8.4892581e+01   9.8236981e+01   5.8672581e+01   1.5050619e+02   3.2744968e+02  -1.7391458e+01   1.0076419e+02   7.9114026e+01   5.3699032e+01   5.0226013e+01
   6.1740968e+01   9.1595884e+01   8.9361613e+01   1.2808010e+02   5.0045161e+01   8.4549935e+01   4.4450645e+01   8.7580723e+01   6.2681290e+01   8.3109368e+01   4.5205484e+01   2.2095163e+02   3.7361032e+02  -3.3890116e+01   1.5887516e+02   9.2095484e-01   6.4078387e+01   5.5967923e+01   2.5943839e+02   8.2396129e-01   5.2708065e+01   1.5738110e+02   2.4658419e+02   4.8006839e+00   5.5519355e+01   7.4768387e+00   2.1799871e+02  -1.2376774e-01   9.6735806e+01   1.2651630e+02   3.9047097e+01   1.5474107e+02   6.6924194e+01   9.5546710e+01   1.8901202e+02   2.4917785e+01   2.6895000e+02  -9.4253548e+00   1.1139202e+02   1.1603739e+02   1.5802710e+02   1.0730090e+01   5.1056129e+01   8.5055832e+01   1.0152645e+02   1.7653240e+02   4.0968202e+02   3.7224185e+01   6.1842581e+01   7.4600981e+01   5.9292581e+01   1.4336659e+02   2.7229968e+02  -1.4169458e+01   8.4664194e+01   9.6212026e+01   5.0409032e+01   3.6489213e+01
   6.6510968e+01   1.4593428e+02   9.2641613e+01   1.6286770e+02   5.6855161e+01   8.0055135e+01   4.0690645e+01   1.0069152e+02   8.1921290e+01   1.0666017e+02   3.9015484e+01   1.9187683e+02   3.5580032e+02  -1.3531613e-01   1.6559516e+02  -9.6166452e+00   6.2408387e+01   7.6291523e+01   2.9862839e+02   1.8787613e+00   7.5658065e+01   1.5388510e+02   2.7429419e+02  -5.0611613e-01   3.4139355e+01   3.1872387e+00   2.0761871e+02  -5.0533677e+00   7.5265806e+01   1.0913390e+02   3.9667097e+01   1.2455147e+02   5.3494194e+01   7.0281110e+01   1.7577202e+02  -1.7163015e+01   2.9109000e+02  -1.7056555e+01   1.0968202e+02   1.0398419e+02   2.1387710e+02   3.1209032e-01   4.8096129e+01   7.1672632e+01   8.8296452e+01   1.5773080e+02   3.9520202e+02   2.8382585e+01   7.1942581e+01   9.9362981e+01   4.8772581e+01   1.0853819e+02   3.1077968e+02  -1.9057858e+01   1.1462419e+02   1.0000523e+02   3.1929032e+01   4.5627613e+01
   8.2600968e+01   1.0554708e+02   8.9831613e+01   1.8385250e+02   7.4235161e+01   9.5954735e+01   5.7780645e+01   4.7754323e+01   6.6961290e+01   1.0885697e+02   5.3545484e+01   1.9580443e+02   3.4441032e+02  -3.2264116e+01   1.6354516e+02   9.2673548e+00   5.6028387e+01   8.5181923e+01   2.9448839e+02   2.7399613e+00   7.9618065e+01   1.6056830e+02   2.5829419e+02   2.5673884e+01   4.0519355e+01   4.2868387e+00   2.0737871e+02   4.1558323e+00   7.8835806e+01   1.0942830e+02   2.9957097e+01   1.2612827e+02   5.3354194e+01   9.6772310e+01   1.4968202e+02  -1.1025815e+01   2.4905000e+02   3.3566452e+00   9.8012022e+01   8.7867785e+01   2.3783710e+02  -2.7470968e-01   4.6476129e+01   7.6652232e+01   8.4626452e+01   1.5341440e+02   3.5710202e+02   1.9760585e+01   9.0322581e+01   1.0084258e+02   8.5772581e+01   1.2304819e+02   3.1029968e+02  -8.5894581e+00   9.8424194e+01   9.5021226e+01   5.6549032e+01   2.7038013e+01
   7.3650968e+01   1.0059308e+02   8.0551613e+01   1.8526490e+02   7.3895161e+01   1.1674194e+02   1.0511065e+02   4.5727923e+01   6.1871290e+01   1.2017417e+02   3.5305484e+01   2.3460363e+02   3.8322032e+02  -4.0518916e+01   1.6764516e+02   1.3699355e+01   5.0028387e+01   8.0041923e+01   3.0167839e+02   7.8347613e+00   6.4188065e+01   1.3108270e+02   2.6091419e+02   5.9442839e+00   4.8949355e+01   1.8524387e+00   2.4194871e+02   6.4402323e+00   8.1075806e+01   1.2090910e+02   4.6427097e+01   1.1143067e+02   5.9494194e+01   1.0104111e+02   1.6977202e+02   1.7266985e+01   2.5486000e+02   8.7018452e+00   1.0415202e+02   1.1632659e+02   2.1783710e+02  -4.5747097e+00   7.2436129e+01   7.1435432e+01   1.0843645e+02   1.4169960e+02   3.8268202e+02   3.4474185e+01   8.7512581e+01   1.1068738e+02   3.7582581e+01   1.1443339e+02   3.0844968e+02  -1.7314581e+00   1.1471419e+02   8.7338026e+01   4.1599032e+01   4.3384013e+01
   8.3410968e+01   7.2002284e+01   7.3171613e+01   1.6023530e+02   6.3515161e+01   7.7192335e+01   8.8640645e+01   4.3905523e+01   5.4061290e+01   1.1450897e+02   4.5635484e+01   1.7372723e+02   3.4299032e+02   1.5609484e+01   1.3064516e+02  -1.7706452e+00   4.6078387e+01   4.2217923e+01   2.6172839e+02   1.1207613e+00   7.3848065e+01   1.3168990e+02   2.3905419e+02   3.2213084e+01   4.0479355e+01  -5.1799613e+00   2.1361871e+02   8.0366323e+00   7.9355806e+01   1.6161670e+02   3.7667097e+01   9.7851471e+01   5.2454194e+01   9.3894310e+01   1.5987202e+02   7.2989851e+00   2.1914000e+02  -4.0105548e+00   1.1601202e+02   1.1313779e+02   2.1773710e+02   4.3332903e+00   5.2196129e+01   8.2434632e+01   9.9056452e+01   1.6187000e+02   4.5001202e+02   1.3137785e+01   8.4322581e+01   9.7232581e+01   7.6242581e+01   1.4177059e+02   3.4977968e+02  -3.0277858e+01   1.0823419e+02   1.3285643e+02   4.3739032e+01   4.7872813e+01
   6.9740968e+01   9.1095884e+01   9.4021613e+01   1.4418730e+02   7.8325161e+01   1.0686754e+02   5.2920645e+01   1.0804312e+02   6.3491290e+01   1.1456457e+02   3.7139548e+02   8.1364258e+00   3.4551032e+02  -1.6592116e+01   1.4673516e+02   9.0821548e+00   5.0648387e+01   6.4992323e+01   2.4710839e+02   4.9603613e+00   7.6658065e+01   1.3880510e+02   2.4705419e+02   4.7630839e+00   3.4289355e+01  -1.6544761e+01   2.0804871e+02  -6.4277677e+00   8.6115806e+01   1.1636590e+02   2.6047097e+01   9.9541071e+01   6.7644194e+01   9.4149110e+01   1.6258202e+02   1.0842185e+01   2.9281000e+02  -8.3341548e+00   9.9962022e+01   1.0281179e+02   2.2645710e+02  -7.9430968e-01   4.1526129e+01   6.6478232e+01   1.0995645e+02   1.7995800e+02   4.4601202e+02   2.1937785e+01   7.5702581e+01   7.3442181e+01   7.4582581e+01   1.3375339e+02   3.2677968e+02  -2.0677858e+01   1.0347419e+02   1.0756723e+02   4.6079032e+01   3.4075613e+01
   7.5220968e+01   7.7087484e+01   8.1741613e+01   1.7340970e+02   5.9515161e+01   7.0372335e+01   6.1730645e+01   1.1248832e+02   6.6871290e+01   1.2000417e+02   4.1901548e+02   7.4268258e+00   3.4365032e+02  -6.8733161e+00   1.6049516e+02   8.7013548e+00   6.2508387e+01   6.2563523e+01   2.2676839e+02  -6.6024387e+00   5.8848065e+01   1.6722990e+02   2.5853419e+02   1.9224684e+01   3.8189355e+01  -2.4767613e+00   2.4994871e+02   4.2702323e+00   8.9215806e+01   1.2154790e+02   5.2907097e+01   1.2253227e+02   5.9074194e+01   1.0169471e+02   1.7587202e+02  -5.1210149e+00   2.6528000e+02   2.4628245e+01   1.0939202e+02   1.0105739e+02   2.2754710e+02   1.0784903e+00   4.7716129e+01   5.1463032e+01   1.0481645e+02   1.8250920e+02   4.0487202e+02   1.6128985e+01   7.4702581e+01   1.1890218e+02   6.4342581e+01   1.2834259e+02   3.1263968e+02  -2.1636658e+01   1.1657419e+02   9.9569226e+01   3.9269032e+01   4.3140413e+01
   8.3700968e+01   9.6079084e+01   9.4551613e+01   2.0300490e+02   7.9185161e+01   9.9938735e+01   5.5260645e+01   1.0233592e+02   5.6961290e+01   1.0560697e+02   4.4111548e+02  -1.3911174e+01   3.5184032e+02   5.0914839e+00   1.4145516e+02  -1.0255445e+01   4.9698387e+01   7.9208323e+01   2.9115839e+02  -8.5636387e+00   5.9808065e+01   1.4924310e+02   2.6501419e+02   1.6996284e+01   3.9709355e+01   2.8816387e+00   2.1389871e+02  -5.2257677e+00   7.9785806e+01   1.1016230e+02   2.6047097e+01   1.0468107e+02   6.6924194e+01   1.3468671e+02   1.9158202e+02  -2.0857815e+01   2.5871000e+02  -3.8861548e+00   1.2234202e+02   1.1073139e+02   2.0202710e+02   1.4550090e+01   5.2576129e+01   7.2404232e+01   8.4526452e+01   1.6980240e+02   2.9844202e+02   1.3503385e+01   7.5752581e+01   1.2005818e+02   4.9532581e+01   1.2837739e+02   3.1663968e+02  -6.3366581e+00   9.3044194e+01   6.5451626e+01   4.3839032e+01   4.3484813e+01
   6.8410968e+01   9.5732284e+01   9.5311613e+01   1.7356410e+02   7.1895161e+01   9.2231935e+01   5.8260645e+01   6.3425923e+01   4.7011290e+01   1.0683297e+02   4.6163548e+02  -1.3602774e+01   4.0518032e+02  -2.7795716e+01   1.3564516e+02   1.1639355e+01   6.2408387e+01   8.4811523e+01   2.4834839e+02  -1.5618839e+01   4.9328065e+01   1.5318150e+02   2.3686419e+02  -3.1817161e+00   3.9239355e+01   7.2923871e-01   2.3851871e+02  -4.6653677e+00   9.9115806e+01   1.1980590e+02   3.9907097e+01   9.5532271e+01   6.2884194e+01   1.0933991e+02   1.7172202e+02   1.1970985e+01   2.6757000e+02  -6.4495484e-01   1.0596202e+02   8.4181785e+01   1.9773710e+02   7.7932903e+00   5.5246129e+01   8.6950632e+01   1.0152645e+02   1.4977240e+02   3.6144202e+02   4.5983385e+01   7.9222581e+01   1.1650058e+02   3.9772581e+01   1.2063819e+02   3.1748968e+02  -1.7314658e+01   8.8284194e+01   1.3173243e+02   2.9409032e+01   3.9069213e+01
   7.1130968e+01   5.8174684e+01   9.0071613e+01   1.6850330e+02   6.8855161e+01   1.0133514e+02   7.0260645e+01   1.0227592e+02   7.1491290e+01   1.0802457e+02   3.9673548e+02   1.2499226e+01   3.6880032e+02  -3.7935316e+01   1.5897516e+02  -4.8970452e+00   4.6028387e+01   5.2501923e+01   2.4710839e+02  -1.1379639e+01   5.3038065e+01   1.3474470e+02   2.6815419e+02  -6.3491613e-01   3.9429355e+01  -1.5335961e+01   2.4532871e+02   6.6898323e+00   8.6405806e+01   1.4063270e+02   3.6667097e+01   1.1093147e+02   5.3644194e+01   9.1749110e+01   1.8982202e+02  -1.1870149e+00   2.5486000e+02   6.5184516e-01   1.1772202e+02   1.2977099e+02   2.1840710e+02  -9.1903097e+00   5.5716129e+01   7.6723032e+01   1.0924645e+02   1.3115480e+02   4.4791202e+02   3.4925785e+01   8.4942581e+01   8.5752981e+01   5.8292581e+01   1.0848659e+02   3.6786968e+02  -3.2575058e+01   1.0081419e+02   9.3970026e+01   3.9269032e+01   3.2000413e+01
   5.0410968e+01   1.0050228e+02   7.2551613e+01   1.5709490e+02   6.5755161e+01   1.0939314e+02   4.8690645e+01   1.0200152e+02   5.5061290e+01   1.0185897e+02   2.7215548e+02  -1.4924374e+01   3.5775032e+02  -1.0241316e+01   1.6483516e+02   1.8684155e+01   6.4408387e+01   4.7601523e+01   2.5176839e+02   9.0575613e+00   6.2518065e+01   1.4736630e+02   2.4691419e+02   8.5842839e+00   2.5139355e+01   6.7572387e+00   2.2332871e+02   1.2598323e+00   9.0695806e+01   1.3347950e+02   1.0577097e+01   1.2344867e+02   4.3454194e+01   9.9944310e+01   1.7348202e+02  -2.3598149e+00   2.4633000e+02  -1.2135755e+01   1.0887202e+02   9.2238985e+01   2.2483710e+02  -6.6470968e-01   7.2196129e+01   7.2884632e+01   8.3246452e+01   1.6061480e+02   3.6596202e+02   4.1241785e+01   6.0512581e+01   8.8617381e+01   5.9202581e+01   1.5017379e+02   3.2220968e+02  -2.9592258e+01   1.0223419e+02   1.1737643e+02   3.6459032e+01   4.5415213e+01
   7.5890968e+01   1.1846388e+02   9.1781613e+01   1.7007650e+02   7.9045161e+01   9.7189935e+01   5.8210645e+01   1.0857992e+02   5.0491290e+01   1.0555457e+02   3.3092548e+02  -5.4759742e+00   3.3470032e+02  -2.1917316e+01   1.5559516e+02   1.8533548e+00   6.1218387e+01   7.2816723e+01   2.7638839e+02  -5.2038710e-02   5.3998065e+01   1.5927790e+02   2.5101419e+02  -5.1237161e+00   4.5519355e+01   1.1366839e+01   2.3223871e+02  -5.5929677e+00   7.5645806e+01   1.4339350e+02   2.7857097e+01   1.2891627e+02   4.1164194e+01   9.9557510e+01   1.6129202e+02   4.9053851e+00   2.4909000e+02  -4.0655484e-01   1.2177202e+02   1.1353699e+02   2.2183710e+02   3.1552903e+00   5.9526129e+01   5.5988232e+01   8.9196452e+01   1.6184880e+02   4.5287202e+02   3.4478985e+01   5.6512581e+01   1.1659738e+02   5.2152581e+01   1.5435779e+02   3.3639968e+02  -2.2017458e+01   1.0942419e+02   9.5521226e+01   3.6359032e+01   6.0513213e+01
   8.8460968e+01   1.0650828e+02   9.5211613e+01   1.7333210e+02   5.9565161e+01   9.9218335e+01   5.3540645e+01   9.9383523e+01   6.4441290e+01   1.2315857e+02   3.8744548e+02  -1.1907574e+01   3.5470032e+02  -1.5047316e+01   1.5397516e+02   6.0295484e-01   5.2408387e+01   9.1091523e+01   2.3276839e+02  -1.0892439e+01   6.6758065e+01   1.3435710e+02   2.4534419e+02   9.6198839e+00   3.1859355e+01  -5.4403613e+00   2.6270871e+02  -3.3705677e+00   9.7265806e+01   1.1161390e+02   1.9527097e+01   9.7062671e+01   6.3264194e+01   1.1497951e+02   1.6987202e+02   4.4489851e+00   2.6666000e+02  -1.0215484e-01   8.6872022e+01   9.8518985e+01   2.2278710e+02  -1.3450710e+01   5.2436129e+01   8.8755432e+01   1.2271645e+02   1.4602720e+02   4.3301202e+02   2.0357785e+01   7.1752581e+01   1.3275818e+02   6.5672581e+01   1.2699619e+02   3.3486968e+02   4.1549419e+00   1.3238419e+02   9.6924426e+01   3.3169032e+01   6.3578413e+01
   9.5170968e+01   8.1541484e+01   8.5121613e+01   2.1179930e+02   6.3235161e+01   1.1487474e+02   4.4260645e+01   1.0297592e+02   7.2161290e+01   1.0716097e+02   4.3577548e+02  -2.0397419e-01   4.0332032e+02  -1.2076916e+01   1.3297516e+02   9.3729548e+00   4.9178387e+01   7.5019923e+01   2.6981839e+02   4.9535613e+00   6.5758065e+01   1.2724710e+02   2.4291419e+02  -1.7185716e+01   3.2809355e+01  -2.9963613e+00   2.4180871e+02  -2.4698568e+01   9.4305806e+01   1.1328070e+02   5.4717097e+01   8.9917471e+01   5.8024194e+01   1.0244871e+02   1.8053202e+02  -1.0253815e+01   2.3743000e+02   4.9062452e+00   1.1234202e+02   1.1843139e+02   2.1506710e+02  -4.8831097e+00   4.0336129e+01   8.3723432e+01   9.4956452e+01   1.6019800e+02   3.5710202e+02   2.8190585e+01   7.1462581e+01   1.3412138e+02   7.0632581e+01   1.2821939e+02   3.3925968e+02  -1.3436258e+01   8.6854194e+01   1.3199683e+02   3.1739032e+01   4.8222813e+01
   6.9270968e+01   8.3183484e+01   8.6551613e+01   1.9659490e+02   5.2945161e+01   9.2607935e+01   6.5020645e+01   9.0415123e+01   4.3541290e+01   1.4426057e+02   4.7130548e+02  -2.2086374e+01   3.7918032e+02  -2.1245716e+01   1.2549516e+02   2.7071355e+01   6.0078387e+01   5.3947923e+01   2.3895839e+02   2.2323613e+00   7.3468065e+01   1.3563030e+02   2.5867419e+02   9.1734839e+00   4.5619355e+01   5.7888387e+00   2.1694871e+02  -7.3297677e+00   8.5455806e+01   1.2870870e+02   3.2097097e+01   8.3537071e+01   5.6834194e+01   8.6923910e+01   1.5387202e+02  -9.0310149e+00   2.4128000e+02  -9.0217548e+00   9.3532022e+01   1.0365619e+02   2.0021710e+02  -1.9251097e+00   6.1816129e+01   8.2285032e+01   7.0146452e+01   1.7752280e+02   3.4329202e+02   2.6195385e+01   7.9842581e+01   1.1773098e+02   4.3672581e+01   9.1896194e+01   3.2705968e+02  -2.5740258e+01   7.3764194e+01   1.0661403e+02   2.6169032e+01   3.6998413e+01
   7.8460968e+01   1.0820828e+02   7.5401613e+01   1.6781690e+02   6.5425161e+01   8.0939535e+01   7.7210645e+01   7.2679923e+01   4.7541290e+01   1.2655057e+02   3.6011548e+02  -3.1911742e+00   3.5808032e+02  -2.7937716e+01   1.5487516e+02  -1.0089045e+01   4.9268387e+01   5.9292723e+01   2.3291839e+02  -1.2094439e+01   5.7998065e+01   1.3734790e+02   2.4996419e+02  -4.6097161e+00   2.2569355e+01   5.7228387e+00   2.2123871e+02   1.5377032e+01   8.0025806e+01   1.3185310e+02   3.8047097e+01   1.2810107e+02   4.9544194e+01   9.3507110e+01   1.6629202e+02   1.4645385e+01   2.6052000e+02  -1.8220955e+01   1.0253202e+02   1.0907619e+02   2.3802710e+02  -1.4669910e+01   5.5386129e+01   1.0193943e+02   6.5296452e+01   1.3624080e+02   4.0191202e+02   3.5985785e+01   6.7462581e+01   1.0487138e+02   5.7052581e+01   1.0211579e+02   3.4144968e+02  -1.3214581e+00   6.8044194e+01   8.8781626e+01   2.8549032e+01   2.3808013e+01
   6.4170968e+01   1.0740148e+02   9.6881613e+01   1.4776850e+02   6.6045161e+01   1.2060994e+02   5.8880645e+01   8.8336323e+01   4.8201290e+01   9.8267768e+01   3.8039548e+02   3.1864258e+00   3.9337032e+02  -1.7470916e+01   1.4226516e+02   8.5397548e+00   5.2078387e+01   7.8637923e+01   2.3981839e+02   1.6543561e+01   5.5138065e+01   1.7090670e+02   8.2864194e+01   1.0658284e+01   4.2569355e+01  -8.3971613e+00   1.9918871e+02  -2.1238968e+01   8.7215806e+01   1.1237790e+02   2.2237097e+01   1.0279587e+02   5.4024194e+01   8.4098710e+01   1.8815202e+02   1.1086585e+01   2.6914000e+02  -1.6805548e+00   1.2463202e+02   1.1668819e+02   2.3287710e+02   1.3272090e+01   6.2386129e+01   7.2759432e+01   7.7296452e+01   1.6652080e+02   4.0520202e+02   2.7582585e+01   6.3792581e+01   7.0444981e+01   6.6912581e+01   1.4413699e+02   3.1072968e+02  -1.0153858e+01   1.0890419e+02   7.7422826e+01   4.0079032e+01   5.3645613e+01
   5.9790968e+01   1.1104188e+02   7.6831613e+01   1.9161250e+02   5.8045161e+01   9.3629935e+01   7.8540645e+01   1.1552352e+02   5.0491290e+01   1.1103457e+02   3.8011548e+02  -1.7511742e+00   3.8037032e+02  -1.0570916e+01   1.4321516e+02   9.9337548e+00   6.7368387e+01   5.4944723e+01   2.8605839e+02  -1.1556387e+00   7.6088065e+01   1.4032070e+02   9.4204194e+01   1.5901084e+01   2.2139355e+01  -8.0927613e+00   2.3861871e+02   5.1766323e+00   8.1265806e+01   1.3194390e+02   3.1617097e+01   1.0642547e+02   4.4544194e+01   1.1176711e+02   1.6325202e+02   9.7885851e+00   2.6447000e+02   1.6173045e+01   9.8772022e+01   9.0046985e+01   2.2078710e+02   5.3792903e+00   6.1146129e+01   5.8528632e+01   8.9766452e+01   1.5838320e+02   3.8048202e+02   2.5940185e+01   7.2892581e+01   5.6436981e+01   3.7722581e+01   1.6099219e+02   3.0496968e+02  -5.9330581e+00   1.1166419e+02   1.0510203e+02   3.9549032e+01   3.7788013e+01
   6.6080968e+01   7.5628684e+01   9.8311613e+01   1.7470410e+02   6.6805161e+01   8.3979135e+01   4.8210645e+01   1.0113992e+02   5.4161290e+01   1.3788097e+02   3.8368548e+02   2.6832258e+00   3.6422032e+02  -7.7089161e+00   1.8416516e+02   6.8477548e+00   6.2698387e+01   7.5508323e+01   2.3229839e+02  -3.5748387e+00   6.8188065e+01   1.2819270e+02   1.0086419e+02   1.7028284e+01   3.7999355e+01   1.4348439e+01   2.6184871e+02   3.0782323e+00   8.9885806e+01   7.5924297e+01   4.7237097e+01   1.2865587e+02   3.4074194e+01   1.0402471e+02   1.5596202e+02   9.2817851e+00   2.3376000e+02  -7.1301548e+00   1.0625202e+02   1.0820859e+02   2.2721710e+02  -1.5275110e+01   4.9716129e+01   7.7733032e+01   1.1590645e+02   1.8881200e+02   4.4196202e+02   3.0021785e+01   7.2552581e+01   1.3546418e+02   6.6722581e+01   1.5500219e+02   3.8544968e+02  -8.2714581e+00   1.2942419e+02   1.1987123e+02   3.7549032e+01   5.3608013e+01
   7.3980968e+01   6.4906684e+01   8.1311613e+01   2.0691410e+02   6.6705161e+01   1.0321714e+02   5.1260645e+01   8.2375923e+01   6.8391290e+01   9.6412568e+01   3.9934548e+02  -1.5899574e+01   4.0451032e+02  -1.4462116e+01   1.9159516e+02   1.0023355e+01   7.1218387e+01   8.3106723e+01   2.5986839e+02   9.1295613e+00   5.8138065e+01   1.0904670e+02   2.4043419e+02   1.5442684e+01   3.0379355e+01   1.9080387e+00   2.0061871e+02  -8.5433677e+00   9.9595806e+01   1.0742750e+02   2.9387097e+01   1.3175387e+02   4.3694194e+01   1.1368511e+02   1.7382202e+02   3.0902985e+01   2.2481000e+02   1.2058452e+00   1.0796202e+02   1.1864179e+02   2.2487710e+02  -1.0047910e+01   6.0056129e+01   7.6715832e+01   9.8436452e+01   1.8939960e+02   4.0139202e+02   3.1457385e+01   7.6272581e+01   1.2868658e+02   5.6202581e+01   1.3065379e+02   3.6229968e+02  -2.8469458e+01   1.1171419e+02   9.3958026e+01   4.2979032e+01   5.2413613e+01
   7.0790968e+01   7.1971884e+01   9.7361613e+01   1.8754010e+02   5.6995161e+01   9.2953935e+01   6.0400645e+01   7.5494723e+01   6.2871290e+01   9.6714168e+01   4.1382548e+02   3.7020258e+00   3.8822032e+02  -1.6578916e+01   1.4968516e+02  -4.0138452e+00   4.9598387e+01   6.2506323e+01   2.6743839e+02  -2.3603871e-01   5.1898065e+01   1.5935590e+02   2.4629419e+02   2.6063884e+01   2.4569355e+01   1.3282839e+01   2.0756871e+02  -2.0493677e+00   1.0669581e+02   1.4447950e+02   3.1197097e+01   1.1888907e+02   5.3164194e+01   9.7027510e+01   1.7096202e+02  -1.5678215e+01   2.4686000e+02  -1.6368155e+01   1.2920202e+02   1.0308259e+02   2.3926710e+02   1.7420890e+01   4.5476129e+01   8.2502232e+01   1.0429645e+02   1.6431080e+02   3.3968202e+02   2.6204185e+01   8.3172581e+01   1.0232458e+02   4.9632581e+01   1.1132939e+02   3.2053968e+02  -2.0648658e+01   9.3474194e+01   6.6417226e+01   3.0169032e+01   3.1678413e+01
   7.4790968e+01   6.9841884e+01   6.8171613e+01   1.5873530e+02   6.6235161e+01   9.5444735e+01   3.4590645e+01   1.2584952e+02   3.9681290e+01   1.1008937e+02   4.2211548e+02   3.1882581e-01   3.5489032e+02  -2.6392516e+01   1.5168516e+02  -2.0738452e+00   4.4788387e+01   6.7081123e+01   2.6972839e+02   1.1720761e+01   6.1808065e+01   1.6127310e+02   2.7148419e+02   9.6186839e+00   3.2859355e+01   4.7596387e+00   2.2189871e+02  -1.6005768e+01   6.1165806e+01   1.1826190e+02   3.6147097e+01   1.1254307e+02   3.3214194e+01   6.8713510e+01   1.5253202e+02   5.6461851e+00   2.8500000e+02  -7.6093548e+00   1.0653202e+02   1.1094619e+02   2.1749710e+02  -8.5475097e+00   6.1476129e+01   7.5642232e+01   9.9106452e+01   1.7915600e+02   3.8963202e+02   2.1488185e+01   1.0427258e+02   1.2301658e+02   4.9442581e+01   1.1881459e+02   3.9286968e+02   1.7274942e+01   9.2764194e+01   8.1184026e+01   2.6079032e+01   2.6865613e+01
   8.1700968e+01   7.4809084e+01   8.5931613e+01   1.4716450e+02   7.4135161e+01   9.3482735e+01   4.9020645e+01   1.0683512e+02   5.5681290e+01   1.0742937e+02   4.2154548e+02   5.2744258e+00   3.8980032e+02  -1.9615316e+01   1.5549516e+02   2.8141355e+01   5.7748387e+01   7.5094323e+01   2.9210839e+02  -4.8796387e+00   5.5948065e+01   1.4603190e+02   2.4272419e+02   1.4399484e+01   2.9859355e+01   5.9096387e+00   2.0489871e+02  -5.9757677e+00   1.1978581e+02   1.4891230e+02   2.1477097e+01   1.2919667e+02   3.8884194e+01   9.6259910e+01   1.6877202e+02   2.4469851e+00   2.3362000e+02   6.2610452e+00   1.1996202e+02   8.7871785e+01   2.2349710e+02  -5.5750968e-01   6.0436129e+01   1.0396543e+02   5.6526452e+01   1.2556240e+02   3.7034202e+02   4.4371385e+01   6.5842581e+01   6.6090981e+01   3.3672581e+01   1.1002619e+02   3.5558968e+02  -9.0726581e+00   8.1814194e+01   4.9920026e+01   2.1739032e+01   2.5442813e+01
   5.9700968e+01   9.8329084e+01   8.5171613e+01   1.3341530e+02   7.8805161e+01   1.0015914e+02   6.5300645e+01   1.3748272e+02   5.6921290e+01   8.3570168e+01   3.8134548e+02   8.3404258e+00   3.4408032e+02   1.5612284e+01   1.6273516e+02  -7.2478452e+00   6.5598387e+01   7.3846323e+01   2.7491839e+02  -1.4024439e+01   8.7898065e+01   1.2133590e+02   2.6477419e+02   1.2685484e+01   3.1429355e+01   7.6840387e+00   2.0946871e+02  -1.1821368e+01   8.9215806e+01   1.1292790e+02   3.8237097e+01   1.2789587e+02   4.2114194e+01   1.0572151e+02   1.6801202e+02  -3.2522149e+00   2.5166000e+02   1.6767845e+01   9.1342022e+01   1.3283139e+02   2.3778710e+02   1.0879290e+01   6.2336129e+01   9.2673432e+01   9.6056452e+01   1.3464000e+02   4.3877202e+02   3.0126985e+01   7.8652581e+01   9.3586181e+01   6.0962581e+01   1.5332299e+02   3.5020968e+02   1.0307742e+01   1.0957419e+02   6.8749226e+01   2.4079032e+01   2.5875613e+01
   7.1320968e+01   1.0358948e+02   8.5931613e+01   1.6007450e+02   6.3565161e+01   7.7708335e+01   4.2160645e+01   1.0019392e+02   4.2581290e+01   1.1080737e+02   3.5330548e+02  -3.9863742e+00   3.5361032e+02  -2.7430116e+01   1.6187516e+02   1.1200955e+01   5.7788387e+01   5.4371123e+01   2.3786839e+02  -1.4504387e+00   9.7808065e+01   1.1568310e+02   2.6010419e+02   1.4790839e+00   4.4709355e+01  -7.5183613e+00   2.3965871e+02  -4.1865677e+00   7.6075806e+01   1.2511910e+02   2.3237097e+01   1.4038587e+02   5.1024194e+01   8.9148710e+01   1.7910202e+02   5.0585112e-02   2.9028000e+02  -6.5175484e-01   9.8872022e+01   9.1468985e+01   2.2426710e+02  -1.3229110e+01   4.9766129e+01   8.7579032e+01   7.1626452e+01   1.3892440e+02   3.7396202e+02   1.1121785e+01   4.0082581e+01   7.4861781e+01   6.3482581e+01   1.1679139e+02   3.1367968e+02  -2.7719858e+01   7.3044194e+01   6.0141626e+01   3.0029032e+01   4.4309613e+01
   5.9360968e+01   1.0083628e+02   5.2641613e+01   1.7877770e+02   4.9565161e+01   9.9258335e+01   5.5920645e+01   9.1333123e+01   5.5201290e+01   1.1579777e+02   1.0934548e+02   7.3904258e+00   3.3661032e+02  -2.6600116e+01   1.5021516e+02   1.4333755e+01   6.5178387e+01   6.4589923e+01   2.3786839e+02   8.2195613e+00   9.8518065e+01   1.0400630e+02   2.5296419e+02   1.2960284e+01   3.8049355e+01   1.5484439e+01   2.1723871e+02  -4.2029677e+00   1.0026581e+02   1.2628390e+02   3.5047097e+01   1.1582107e+02   4.8454194e+01   8.2404310e+01   1.3982202e+02  -2.2287015e+01   2.3486000e+02  -2.5838155e+01   1.1858202e+02   1.0332219e+02   2.2573710e+02  -1.5586710e+01   5.0006129e+01   8.9519832e+01   1.2181645e+02   2.5247920e+02   4.3310202e+02   3.1870585e+01   9.3222581e+01   9.6230581e+01   7.6152581e+01   1.5501779e+02   3.7510968e+02  -1.1494258e+01   8.7334194e+01   8.5048426e+01   4.0549032e+01   5.4848013e+01
   7.7270968e+01   8.5353484e+01   1.0398161e+02   2.0972050e+02   5.0755161e+01   9.1783135e+01   6.7730645e+01   7.7148323e+01   5.9731290e+01   1.3386537e+02   4.9065484e+01  -4.5471742e+00   3.3199032e+02   3.6794839e+00   1.4259516e+02   3.9433548e+00   7.1508387e+01   6.8083523e+01   2.4300839e+02   2.6183613e+00   8.8758065e+01   1.3054710e+02   2.5301419e+02   1.5236284e+01   2.4669355e+01  -6.7751613e+00   2.0937871e+02  -6.6741677e+00   8.2455806e+01   1.5717870e+02   3.3337097e+01   1.1971787e+02   4.4264194e+01   8.1449510e+01   1.7296202e+02   1.1441785e+01   2.5076000e+02   9.7498452e+00   1.1734202e+02   1.2456139e+02   2.1802710e+02   8.5500903e+00   6.5386129e+01   1.1056943e+02   6.9956452e+01   1.3919800e+02   4.4610202e+02   1.8400585e+01   6.6322581e+01   8.6762581e+01   4.7772581e+01   1.0747819e+02   3.1548968e+02  -8.3446581e+00   6.8904194e+01   1.1866283e+02   3.0979032e+01   4.8373613e+01
   8.0700968e+01   7.5749084e+01   8.6261613e+01   1.8528810e+02   5.7705161e+01   1.0951714e+02   5.0110645e+01   8.4507923e+01   4.6061290e+01   9.7148968e+01   2.9673548e+02   8.3492258e+00   3.4856032e+02  -2.2456116e+01   1.7230516e+02   3.6065548e+00   7.9268387e+01   6.2992723e+01   2.7381839e+02   1.5335613e+00   5.8998065e+01   1.4345790e+02   2.6048419e+02   4.9868387e-01   2.5379355e+01  -4.6419613e+00   2.1099871e+02  -3.4637677e+00   8.3165806e+01   1.1498190e+02   2.2857097e+01   1.4560627e+02   5.8164194e+01   8.7297510e+01   1.7006202e+02   1.4837851e+00   2.6681000e+02   9.3584516e-01   1.0544202e+02   1.7837339e+02   2.3487710e+02   6.3920903e+00   5.6246129e+01   1.0078063e+02   9.8196452e+01   2.1332880e+02   3.8620202e+02   3.9622585e+01   9.8362581e+01   1.6681938e+02   6.7012581e+01   1.1545899e+02   3.5505968e+02  -4.6025806e-01   9.0524194e+01   1.1789323e+02   5.1889032e+01   5.6220813e+01
   5.0030968e+01   9.4102684e+01   8.4451613e+01   1.7519290e+02   7.2135161e+01   1.3550274e+02   4.8780645e+01   1.2166432e+02   5.3011290e+01   1.0921297e+02   4.1068548e+02  -5.8567742e+00   3.9561032e+02  -1.4080116e+01   1.5421516e+02   6.4837548e+00   5.1888387e+01   7.3083123e+01   2.5600839e+02  -2.0231639e+01   8.6708065e+01   1.4795110e+02   2.5953419e+02   1.3144684e+01   3.8329355e+01  -2.8679613e+00   2.1294871e+02   9.3802323e+00   9.4165806e+01   9.6101897e+01   2.5477097e+01   1.3620667e+02   5.4264194e+01   8.7029510e+01   2.0025202e+02   1.2168585e+01   2.7605000e+02   1.4196645e+01   1.1425202e+02   1.1866859e+02   2.0835710e+02   1.3369032e-01   6.8956129e+01   9.6143832e+01   1.1733645e+02   4.1457600e+01   3.4048202e+02   1.6850185e+01   7.1512581e+01   8.7927381e+01   5.3532581e+01   1.2058739e+02   2.8291968e+02  -1.5169058e+01   7.0144194e+01   9.9133626e+01   2.5599032e+01   2.5184013e+01
   4.9130968e+01   8.9274684e+01   8.7831613e+01   1.5811250e+02   5.6515161e+01   8.8272335e+01   5.5160645e+01   7.3253923e+01   5.2961290e+01   1.4040697e+02   3.9463548e+02   3.2947226e+01   4.2146032e+02  -3.7681161e+00   1.7202516e+02  -6.3210452e+00   5.8458387e+01   6.6317523e+01   3.3586839e+02   1.0495613e+00   5.4618065e+01   1.5413830e+02   2.5562419e+02   6.4174839e+00   3.0759355e+01   1.2597639e+01   2.3056871e+02  -1.7079368e+01   9.5025806e+01   1.0894310e+02   3.7577097e+01   1.0599867e+02   5.9404194e+01   9.9958310e+01   1.6048202e+02   2.2010185e+01   2.9609000e+02  -1.6686555e+01   1.1048202e+02   9.2250185e+01   2.1459710e+02   8.7744903e+00   5.2146129e+01   9.8008632e+01   1.1571645e+02   1.0506720e+02   3.5972202e+02   4.1120985e+01   7.4512581e+01   1.3796738e+02   5.2012581e+01   9.7088994e+01   3.2763968e+02  -1.0216658e+01   8.1524194e+01   1.0046323e+02   4.4509032e+01   3.6771213e+01
   6.5840968e+01   7.4887884e+01   7.7361613e+01   1.4604010e+02   6.8185161e+01   8.9578735e+01   5.2540645e+01   7.8503523e+01   6.4441290e+01   1.1667857e+02   4.3592548e+02   6.5940258e+00   3.8061032e+02  -3.6970116e+01   1.5626516e+02   5.7497548e+00   4.9988387e+01   6.5615123e+01   2.7029839e+02  -1.9448387e+00   8.4278065e+01   1.4028550e+02   2.6329419e+02  -1.9006116e+01   4.2479355e+01  -2.9599613e+00   2.0618871e+02  -1.3888968e+01   8.2925806e+01   1.2648110e+02   4.0197097e+01   1.0840907e+02   6.5074194e+01   9.6164710e+01   1.4820202e+02  -5.2741489e-01   2.9138000e+02   6.6902452e+00   1.0358202e+02   1.0533219e+02   1.8597710e+02  -4.0590968e-01   6.5666129e+01   8.8547032e+01   9.5576452e+01   1.4976840e+02   3.8496202e+02   2.9581785e+01   8.9792581e+01   1.1365498e+02   5.7242581e+01   8.7760594e+01   3.4715968e+02   5.5017419e+00   1.0400419e+02   8.2094826e+01   4.7889032e+01   5.1730813e+01
   6.0790968e+01   9.0341884e+01   8.9071613e+01   1.5448330e+02   8.0615161e+01   1.0777434e+02   7.2210645e+01   8.2359923e+01   5.2581290e+01   1.2634737e+02   4.0925548e+02   2.2687626e+01   3.9141032e+02  -2.4504116e+01   1.7726516e+02   1.1697548e+00   5.3508387e+01   7.3003523e+01   2.2834839e+02   1.3611613e+00   7.8378065e+01   1.3118750e+02   2.2420419e+02   1.4071084e+01   3.4379355e+01  -2.8319613e+00   2.2123871e+02   9.7032258e-02   9.3695806e+01   1.3018950e+02   4.4097097e+01   1.3190707e+02   4.5834194e+01   1.1213391e+02   1.8963202e+02   5.2981851e+00   2.4138000e+02   9.7802452e+00   1.1553202e+02   1.1003619e+02   2.0373710e+02  -1.8267097e+00   5.9626129e+01   1.1251023e+02   7.3816452e+01   1.5055920e+02   3.4463202e+02   2.9998185e+01   5.0892581e+01   1.0666698e+02   3.6482581e+01   9.5381394e+01   3.5696968e+02  -3.6563058e+01   5.5284194e+01   9.6422426e+01   2.2699032e+01   4.1606013e+01
   6.6320968e+01   9.8799484e+01   8.2071613e+01   1.6047330e+02   6.7045161e+01   1.1509994e+02   6.7260645e+01   8.0135923e+01   6.8251290e+01   1.0332377e+02   3.6468548e+02  -1.1086774e+01   3.4951032e+02  -7.5821161e+00   1.6087516e+02   4.7109548e+00   6.0988387e+01   7.2265123e+01   2.5453839e+02  -1.1544039e+01   6.3568065e+01   1.5309230e+02   2.5943419e+02  -7.7473161e+00   2.9899355e+01  -1.3093561e+01   2.2075871e+02  -1.0394568e+01   8.2305806e+01   1.1257070e+02   4.4337097e+01   8.7977871e+01   6.5354194e+01   1.3143231e+02   1.5401202e+02  -1.2132215e+01   2.3095000e+02   5.6646452e+00   1.0868202e+02   1.0630419e+02   2.2421710e+02   3.1048903e+00   6.5816129e+01   1.1815503e+02   1.0014645e+02   1.5707280e+02   4.2106202e+02   2.9213785e+01   6.2792581e+01   1.0824498e+02   7.8912581e+01   1.2840699e+02   3.8529968e+02  -1.3594581e+00   1.1066419e+02   8.0752026e+01   2.6169032e+01   3.0808413e+01
   7.5980968e+01   8.8746684e+01   7.8781613e+01   1.8045650e+02   6.8665161e+01   9.8590335e+01   7.1020645e+01   1.1312512e+02   5.8441290e+01   9.0208568e+01   4.1206548e+02   3.8828258e+00   3.3570032e+02  -1.4807316e+01   1.4926516e+02   1.2449755e+01   5.8218387e+01   7.3866723e+01   2.6705839e+02  -6.2556387e+00   7.0328065e+01   1.6407150e+02   2.4405419e+02   6.7308387e-01   2.6619355e+01  -6.5011613e+00   2.4823871e+02  -2.0629677e+00   9.6885806e+01   1.0831430e+02   3.7767097e+01   1.5012347e+02   5.3884194e+01   9.4489910e+01   1.7429202e+02   4.8653851e+00   2.6528000e+02   1.8538245e+01   1.0682202e+02   8.1212985e+01   1.9497710e+02   9.2040903e+00   5.4526129e+01   9.0388232e+01   8.7866452e+01   1.5381520e+02   4.1587202e+02   1.7008985e+01   3.5652581e+01   7.9026181e+01   5.6632581e+01   1.1557939e+02   3.1744968e+02  -1.4161458e+01   8.1144194e+01   8.9213626e+01   2.9699032e+01   2.6996013e+01
   8.8510968e+01   1.1674428e+02   7.5551613e+01   1.6456490e+02   6.5615161e+01   9.0884335e+01   6.9540645e+01   1.0991352e+02   4.5351290e+01   1.1992577e+02   3.9868548e+02  -4.6567742e+00   3.6922032e+02  -3.3588916e+01   1.8497516e+02  -7.9770452e+00   5.9938387e+01   4.5729123e+01   2.8972839e+02   1.5907613e+00   7.1618065e+01   1.4305830e+02   2.3915419e+02   3.0205084e+01   2.7619355e+01   7.6588387e+00   2.7032871e+02   1.8298323e+00   7.1075806e+01   1.0461910e+02   2.5197097e+01   1.1041907e+02   5.3544194e+01   1.4751711e+02   1.6129202e+02  -1.3904615e+01   2.6605000e+02   1.6666645e+01   1.2948202e+02   8.4110185e+01   2.1768710e+02  -5.6270968e-01   6.6956129e+01   9.0593832e+01   9.1336452e+01   1.5472760e+02   3.9368202e+02   1.9504185e+01   6.3892581e+01   7.7196981e+01   6.0202581e+01   1.2071379e+02   3.1177968e+02  -1.2757858e+01   9.1904194e+01   7.2442826e+01   3.1029032e+01   4.2799613e+01
   7.7170968e+01   1.1769148e+02   8.2361613e+01   1.8645010e+02   4.8895161e+01   7.5551935e+01   5.4160645e+01   7.2753923e+01   5.3631290e+01   9.7783368e+01   3.8139548e+02   1.5916426e+01   3.6380032e+02  -7.9653161e+00   1.5697516e+02  -2.3070452e+00   6.1598387e+01   6.1166323e+01   2.9081839e+02  -1.3536439e+01   6.2758065e+01   1.2967710e+02   2.4791419e+02   1.8364284e+01   2.6049355e+01  -2.9755613e+00   2.4161871e+02   2.6066323e+00   7.8545806e+01   1.0926150e+02   3.3047097e+01   8.4121071e+01   4.2694194e+01   8.3575110e+01   1.5077202e+02  -2.1213015e+01   2.8881000e+02  -7.1541548e+00   8.2152022e+01   8.1136585e+01   2.0626710e+02  -2.6509110e+01   5.8146129e+01   8.1818632e+01   9.6106452e+01   1.9301600e+02   4.1810202e+02   2.8170585e+01   7.2272581e+01   8.8006581e+01   7.2722581e+01   1.6329219e+02   3.4129968e+02  -8.7394581e+00   1.1638419e+02   7.5824426e+01   4.0649032e+01   4.5120013e+01
   8.4220968e+01   9.3467484e+01   9.1361613e+01   1.7507010e+02   3.7185161e+01   8.2388735e+01   6.7400645e+01   5.6314723e+01   7.0201290e+01   1.0969777e+02   3.7096548e+02  -2.8291742e+00   3.9432032e+02  -1.8546916e+01   1.4416516e+02  -7.7122452e+00   6.5648387e+01   9.3222323e+01   2.6143839e+02  -7.8560387e+00   5.2228065e+01   1.2470950e+02   2.6915419e+02   7.4250839e+00   3.7569355e+01   1.7292839e+01   2.3718871e+02   3.8341032e+01   1.0740581e+02   1.3047270e+02   2.6097097e+01   9.3017071e+01   6.7264194e+01   1.2332951e+02   1.5825202e+02  -9.0141489e-01   3.0647000e+02  -6.6169548e+00   1.1668202e+02   1.1018419e+02   1.9573710e+02  -1.3336710e+01   6.7006129e+01   7.9679832e+01   8.1386452e+01   1.7605360e+02   4.0806202e+02   3.3393785e+01   5.1362581e+01   8.7199381e+01   6.2962581e+01   1.3464299e+02   3.1601968e+02  -2.7097058e+01   8.5714194e+01   4.6938026e+01   3.9549032e+01   3.1598013e+01
   6.4220968e+01   1.0072748e+02   1.0464161e+02   1.8761770e+02   7.4475161e+01   9.0315535e+01   1.0526065e+02   6.5335923e+01   6.5251290e+01   1.4304377e+02   4.0411548e+02  -1.7051174e+01   3.3075032e+02  -1.1791316e+01   1.7464516e+02   2.5419355e+01   4.8028387e+01   7.3821923e+01   2.7286839e+02   1.2295613e+00   5.9998065e+01   1.4313790e+02   3.2834419e+02   5.7898839e+00   2.0089355e+01  -3.8787613e+00   2.5246871e+02   2.8598632e+01   8.2495806e+01   1.2689550e+02   3.1957097e+01   7.3448271e+01   6.2404194e+01   1.0671831e+02   1.5729202e+02  -1.0254615e+01   2.4628000e+02  -9.6117548e+00   1.2210202e+02   1.1194059e+02   2.1897710e+02  -5.9559097e+00   5.0476129e+01   1.0229223e+02   1.1857645e+02   2.2097840e+02   4.4144202e+02   2.4913385e+01   5.9032581e+01   9.9545781e+01   5.0102581e+01   1.3133179e+02   3.2810968e+02  -7.3542581e+00   1.1852419e+02   1.0217323e+02   2.7549032e+01   5.0598013e+01
   7.4320968e+01   9.4209484e+01   9.2021613e+01   1.7877730e+02   6.1045161e+01   1.0909994e+02   9.3970645e+01   6.7719123e+01   6.2351290e+01   1.0551577e+02   3.9077548e+02   1.2586026e+01   3.6799032e+02  -1.5390516e+01   1.4864516e+02   2.6309355e+01   4.6028387e+01   9.5171923e+01   3.0762839e+02  -2.5012387e+00   7.0378065e+01   1.2458750e+02   3.3586419e+02   3.8482839e+00   2.9669355e+01   4.8748387e+00   2.3046871e+02   1.7208632e+01   9.0885806e+01   1.4203430e+02   2.7957097e+01   8.8148271e+01   6.0074194e+01   8.4664710e+01   1.7848202e+02   9.1001851e+00   2.4466000e+02   9.9478452e+00   1.1063202e+02   1.1356819e+02   2.3416710e+02   4.9288903e+00   4.5286129e+01   9.3517432e+01   7.3526452e+01   2.3801240e+02   4.0725202e+02   1.9798585e+01   7.6412581e+01   1.1234538e+02   5.1582581e+01   1.3588339e+02   3.4344968e+02  -1.1771458e+01   9.5234194e+01   9.1416426e+01   5.2549032e+01   4.3698013e+01
   8.2550968e+01   8.0411084e+01   7.6641613e+01   1.8624770e+02   6.6095161e+01   9.0985935e+01   8.4920645e+01   5.9723123e+01   6.4921290e+01   1.0750017e+02   4.7163548e+02   1.1267226e+01   3.4818032e+02  -3.5765716e+01   1.4387516e+02   6.8809548e+00   5.8268387e+01   8.2622723e+01   2.9162839e+02  -1.9561239e+01   4.0708065e+01   1.1353110e+02   3.5682419e+02  -1.3488516e+01   3.9329355e+01   5.6220387e+00   2.3227871e+02  -8.8861677e+00   1.0349581e+02   1.3311550e+02   4.4097097e+01   7.4527071e+01   6.5214194e+01   1.1949351e+02   1.6325202e+02   6.1285851e+00   2.5238000e+02   1.1402452e+00   1.1291202e+02   1.0896579e+02   2.2887710e+02   9.8720903e+00   6.0626129e+01   9.1480232e+01   7.6146452e+01   1.9666280e+02   3.7029202e+02   9.5153851e+00   4.5652581e+01   7.6756181e+01   5.1962581e+01   1.1099299e+02   2.7867968e+02  -3.4679858e+01   9.8144194e+01   6.3513626e+01   3.2509032e+01   2.5921213e+01
   8.7410968e+01   7.4682284e+01   9.7781613e+01   1.6659650e+02   7.3755161e+01   1.0737314e+02   8.6730645e+01   7.1338323e+01   6.0111290e+01   8.7504968e+01   4.2763548e+02   1.3447226e+01   3.8227032e+02  -9.2029161e+00   1.5268516e+02   1.4136155e+01   4.6598387e+01   5.5696323e+01   2.4495839e+02  -7.4876387e+00   6.5468065e+01   1.3860030e+02   3.0658419e+02  -2.9493161e+00   2.0379355e+01   3.4780387e+00   2.1861871e+02   1.2066323e+00   8.9835806e+01   1.2244830e+02   3.4147097e+01   7.4033071e+01   4.0304194e+01   1.1138631e+02   1.7706202e+02  -8.7862149e+00   2.6333000e+02   1.8354245e+01   1.0791202e+02   1.1274579e+02   2.0668710e+02  -2.9112710e+01   6.1096129e+01   8.7442632e+01   1.0452645e+02   1.8653240e+02   3.6010202e+02   4.2230585e+01   6.3082581e+01   1.1917178e+02   5.2962581e+01   1.2248299e+02   3.3858968e+02  -1.2092658e+01   1.1666419e+02   1.4389203e+02   3.7119032e+01   6.0362413e+01
   8.0600968e+01   6.9757084e+01   9.0501613e+01   1.7698890e+02   6.7705161e+01   9.7807135e+01   6.7020645e+01   7.0205123e+01   7.0631290e+01   1.2485337e+02   4.1563548e+02   2.5572258e+00   3.8441032e+02  -1.4044116e+01   1.4730516e+02   2.2756555e+01   6.0128387e+01   9.8563923e+01   2.8615839e+02   1.6456361e+01   6.4848065e+01   1.3440990e+02   3.1205419e+02  -1.5716916e+01   1.4759355e+01  -9.4523613e+00   2.2846871e+02   1.1608632e+01   6.7835806e+01   1.3787830e+02   3.9047097e+01   1.0212107e+02   5.3834194e+01   9.9493910e+01   1.7177202e+02  -2.5530149e+00   2.6547000e+02   1.8530452e+00   1.0082202e+02   9.7592985e+01   2.2740710e+02   1.2296903e+00   5.6716129e+01   7.2603032e+01   7.2006452e+01   2.0708400e+02   3.1977202e+02   1.2076985e+01   7.4222581e+01   8.0800581e+01   5.9862581e+01   1.2136099e+02   3.0963968e+02   6.6033419e+00   7.9814194e+01   1.3765003e+02   3.4789032e+01   3.9928813e+01
   6.5080968e+01   9.6948684e+01   8.5171613e+01   1.8270530e+02   9.2615161e+01   1.2391434e+02   4.6070645e+01   1.3250112e+02   7.5631290e+01   8.0643368e+01   4.6925548e+02   2.1737626e+01   3.7251032e+02  -2.9322116e+01   1.7964516e+02  -9.3064516e-01   5.5748387e+01   8.1774323e+01   2.8657839e+02  -2.9572387e+00   7.8568065e+01   1.4093230e+02   3.1177419e+02   9.8254839e+00   1.6669355e+01   5.6248387e+00   2.1813871e+02  -5.6496774e-01   9.3975806e+01   1.0202710e+02   4.4337097e+01   1.0636787e+02   7.1644194e+01   1.0240911e+02   1.9753202e+02   3.2861851e+00   2.7790000e+02  -8.0013548e+00   1.1063202e+02   1.2256819e+02   2.3478710e+02   1.4929290e+01   5.5336129e+01   1.0352343e+02   7.1676452e+01   1.1464040e+02   3.4444202e+02   2.1633385e+01   5.7792581e+01   6.0494981e+01   4.3012581e+01   8.4378994e+01   3.0615968e+02  -2.1838258e+01   7.5474194e+01   6.8137226e+01   3.9789032e+01   2.7148813e+01
   5.7130968e+01   1.0649468e+02   7.0121613e+01   1.5647930e+02   7.5185161e+01   8.9538735e+01   4.8730645e+01   9.8668323e+01   6.0921290e+01   1.1606017e+02   4.5068548e+02  -9.5367742e+00   3.5122032e+02  -1.9958916e+01   1.3783516e+02   1.6084155e+01   5.5408387e+01   7.6611523e+01   3.1253839e+02  -1.5640387e+00   9.6518065e+01   1.3997630e+02   3.2420419e+02   7.3110839e+00   3.1619355e+01   1.9988387e+00   2.1665871e+02   9.7434323e+00   9.1405806e+01   1.0565270e+02   3.9337097e+01   7.8717871e+01   5.4834194e+01   9.4463910e+01   1.8034202e+02  -4.2886149e+00   2.4552000e+02   2.2590452e+00   1.1048202e+02   9.2350185e+01   2.0406710e+02   7.7168903e+00   7.8766129e+01   1.0749903e+02   8.8576452e+01   1.5104840e+02   3.2348202e+02   4.8640185e+01   6.9892581e+01   9.4056981e+01   6.9012581e+01   1.2234899e+02   3.2634968e+02  -5.9234581e+00   9.0954194e+01   1.1832883e+02   1.5359032e+01   3.1193213e+01
   7.4170968e+01   8.8081484e+01   8.4071613e+01   1.5107330e+02   7.5285161e+01   1.0101074e+02   1.0573065e+02   8.2818323e+01   5.7201290e+01   9.6777768e+01   4.2715548e+02   1.6255626e+01   3.2599032e+02   2.4394839e+00   1.5407516e+02   2.3824955e+01   5.3458387e+01   8.1387523e+01   2.7791839e+02   1.2965561e+01   7.4848065e+01   1.6184990e+02   3.1539419e+02   1.4485884e+01   3.8809355e+01   1.2143639e+01   1.7575871e+02   3.4954323e+00   9.3545806e+01   1.2782150e+02   2.9667097e+01   1.1354147e+02   5.2024194e+01   1.0501871e+02   1.7610202e+02  -7.0894149e+00   2.6371000e+02  -1.0146155e+01   1.0406202e+02   1.1700379e+02   2.2840710e+02  -1.0230310e+01   4.8526129e+01   1.1448823e+02   7.9676452e+01   1.4185040e+02   3.9029202e+02   2.8345385e+01   6.0272581e+01   1.0434658e+02   3.7912581e+01   9.5646994e+01   3.4544968e+02  -5.6414581e+00   8.7814194e+01   9.3150026e+01   3.6219032e+01   4.5434413e+01
   6.6360968e+01   1.0289628e+02   8.9401613e+01   1.8874690e+02   5.6755161e+01   9.2013135e+01   1.3111065e+02   8.9127923e+01   3.1061290e+01   8.8918968e+01   3.1768548e+02   2.5633226e+01   3.6908032e+02  -3.7677161e+00   1.8173516e+02   9.5215484e-01   6.0888387e+01   8.4363123e+01   2.7357839e+02   5.1727613e+00   6.2038065e+01   1.7459470e+02   3.1029419e+02   8.6138839e+00   2.2479355e+01   1.2780039e+01   2.3961871e+02  -8.3733677e+00   1.0069581e+02   1.2057950e+02   4.4047097e+01   1.0620107e+02   4.6454194e+01   1.3346431e+02   1.6920202e+02   8.6025851e+00   2.7471000e+02   2.1923845e+01   1.1072202e+02   1.1447099e+02   2.1826710e+02   4.0608903e+00   6.4286129e+01   6.9707432e+01   8.9146452e+01   1.2181280e+02   3.6120202e+02   8.6225851e+00   4.7082581e+01   6.6161781e+01   5.5482581e+01   8.5861394e+01   3.1186968e+02  -3.1575058e+01   7.1144194e+01   8.2103626e+01   2.8079032e+01   3.3895613e+01
   8.6170968e+01   1.0797148e+02   7.7551613e+01   1.7688490e+02   5.7615161e+01   1.0532434e+02   1.6735065e+02   6.8848723e+01   3.9161290e+01   9.2610968e+01   4.1101548e+02   1.7368258e+00   3.5061032e+02  -3.2290116e+01   1.5173516e+02   9.3521548e+00   4.9318387e+01   5.4008723e+01   2.5257839e+02  -3.0972387e+00   4.6468065e+01   1.5907030e+02   2.8634419e+02   1.1239884e+01   4.7329355e+01  -4.3479613e+00   2.4399871e+02   1.4086232e+01   8.6025806e+01   1.3351310e+02   3.0097097e+01   1.0502707e+02   4.3304194e+01   1.0243631e+02   1.5844202e+02   8.7433851e+00   2.7766000e+02   1.2117845e+01   1.0291202e+02   1.0114579e+02   2.3497710e+02  -5.7559097e+00   4.5906129e+01   1.0146783e+02   9.2716452e+01   1.4161720e+02   3.9177202e+02   3.5076985e+01   6.5842581e+01   9.5230981e+01   6.6632581e+01   1.4629939e+02   3.7786968e+02   1.3849419e+00   9.0334194e+01   1.0751843e+02   4.0409032e+01   2.7719213e+01
   7.4130968e+01   1.1127468e+02   9.9021613e+01   1.8854730e+02   5.3665161e+01   8.7220335e+01   1.0883065e+02   1.0829032e+02   6.0771290e+01   8.7922168e+01   3.8382548e+02   7.6720258e+00   3.6675032e+02  -2.4821316e+01   1.4392516e+02   9.0269548e+00   4.2788387e+01   5.0191123e+01   2.8167839e+02   3.3847613e+00   7.0998065e+01   1.2030790e+02   3.0629419e+02   9.5538839e+00   2.7669355e+01   1.3654839e+01   2.2180871e+02   9.0914323e+00   8.7265806e+01   1.2051390e+02   4.4237097e+01   9.8225871e+01   5.0164194e+01   1.0135751e+02   1.5558202e+02  -1.2787815e+01   2.2662000e+02   6.0110452e+00   1.2482202e+02   9.7292985e+01   2.2064710e+02   7.9604903e+00   6.0146129e+01   8.1368632e+01   8.4056452e+01   1.4155000e+02   4.3048202e+02   2.1410185e+01   5.2752581e+01   6.6238181e+01   7.6482581e+01   1.6203139e+02   3.4048968e+02  -2.5054658e+01   1.0209419e+02   8.9247626e+01   4.1269032e+01   4.6500413e+01
   6.9460968e+01   8.9928284e+01   9.7831613e+01   2.1640250e+02   5.5995161e+01   8.2453935e+01   1.0250065e+02   9.4316723e+01   7.0201290e+01   9.9837768e+01   3.8915548e+02   1.8525626e+01   3.4556032e+02  -1.6646116e+01   1.3402516e+02   1.1768955e+01   4.5888387e+01   5.3283123e+01   2.6348839e+02  -6.5000387e+00   4.6088065e+01   1.2749070e+02   4.5882419e+02   7.4414839e+00   3.3809355e+01   9.8236387e+00   2.1437871e+02  -3.3141677e+00   9.7075806e+01   1.4396910e+02   4.0717097e+01   1.1541747e+02   3.3784194e+01   8.7767910e+01   1.8120202e+02   1.3452585e+01   2.4886000e+02  -1.7528155e+01   1.1420202e+02   1.1271259e+02   2.0449710e+02   1.9112490e+01   4.8526129e+01   9.3728232e+01   5.2526452e+01   1.3988240e+02   3.7653202e+02   1.0296185e+01   3.4892581e+01   2.8946981e+01   6.2102581e+01   1.5837179e+02   3.1739968e+02  -9.0174581e+00   7.3284194e+01   1.0160243e+02   2.2029032e+01   2.8849613e+01
   5.4510968e+01   1.1922428e+02   8.8261613e+01   2.1559810e+02   6.5045161e+01   7.3929935e+01   9.2730645e+01   6.8338323e+01   6.2581290e+01   1.3415737e+02   4.3444548e+02   3.8624258e+00   3.5222032e+02  -2.4658916e+01   1.5407516e+02  -4.9750452e+00   4.4838387e+01   5.0077123e+01   2.6153839e+02  -1.4054039e+01   6.1428065e+01   1.4811350e+02   4.7148419e+02   1.9338684e+01   3.8049355e+01   4.9144387e+00   2.3265871e+02   8.2734323e+00   8.4405806e+01   1.5598270e+02   3.4907097e+01   1.2073227e+02   4.7924194e+01   1.0682671e+02   1.5339202e+02  -1.6422615e+01   2.7276000e+02   1.6079845e+01   1.2058202e+02   1.1273219e+02   2.2273710e+02   1.3363290e+01   4.8096129e+01   8.1762632e+01   1.0681645e+02   2.2386920e+02   4.6253202e+02   5.4136185e+01   4.5892581e+01   6.7206981e+01   5.6862581e+01   1.9894099e+02   3.2658968e+02  -9.8526581e+00   8.7384194e+01   1.5799443e+02   3.5889032e+01   4.7690813e+01
   8.4320968e+01   9.2649484e+01   8.3361613e+01   1.9285010e+02   3.7565161e+01   1.0340834e+02   1.2330065e+02   3.1132723e+01   6.9871290e+01   8.6004168e+01   3.9849548e+02   1.7828426e+01   3.5365032e+02  -2.8773316e+01   1.5316516e+02   1.8377755e+01   5.9938387e+01   6.5109123e+01   2.5748839e+02  -1.3590039e+01   6.3188065e+01   1.2816270e+02   4.2877419e+02   1.5225484e+01   3.2139355e+01   1.6957239e+01   2.5389871e+02  -2.7557677e+00   9.3495806e+01   1.5672550e+02   1.8197097e+01   1.0116907e+02   5.0974194e+01   9.9672710e+01   1.3472202e+02   6.3609851e+00   2.3914000e+02   7.2894452e+00   1.1525202e+02   1.0677859e+02   2.2311710e+02  -2.3427110e+01   5.1336129e+01   9.2843432e+01   9.7526452e+01   2.1995240e+02   4.6015202e+02   7.2086585e+01   5.0602581e+01   7.6740181e+01   5.2772581e+01   1.5288819e+02   3.7620968e+02  -2.5322581e+00   1.0038419e+02   1.0752443e+02   4.8219032e+01   4.0514413e+01
   7.1410968e+01   8.2352284e+01   8.8121613e+01   1.7084930e+02   4.8375161e+01   1.0530354e+02   1.3969065e+02   3.9631523e+01   5.1011290e+01   1.2066297e+02   3.7001548e+02   2.7768258e+00   3.6589032e+02  -3.5942516e+01   1.7459516e+02   1.0803355e+01   6.1368387e+01   6.7894723e+01   2.7881839e+02  -1.0536439e+01   4.7428065e+01   1.3009350e+02   3.0758419e+02   1.2020684e+01   3.2759355e+01  -4.2823613e+00   2.4504871e+02  -4.5777677e+00   8.0025806e+01   1.1856310e+02   2.7477097e+01   1.2847667e+02   6.7544194e+01   9.7777110e+01   1.5006202e+02  -1.3586215e+01   2.7662000e+02  -2.0368955e+01   1.3034202e+02   1.3514139e+02   2.4340710e+02   4.5196903e+00   4.1666129e+01   4.6657032e+01   9.1106452e+01   1.7593600e+02   4.2448202e+02   2.7560185e+01   3.1172581e+01   5.9244581e+01   5.3392581e+01   1.0983859e+02   2.9996968e+02  -8.6305806e-01   9.5664194e+01   8.4762026e+01   2.0979032e+01   2.5313613e+01
   6.7550968e+01   8.4421084e+01   8.1021613e+01   1.9917730e+02   7.6855161e+01   1.1440514e+02   8.6300645e+01   9.6802723e+01   3.9441290e+01   1.1086857e+02   4.2020548e+02   2.1416258e+00   4.0027032e+02   3.0708387e-01   1.7740516e+02   8.8685548e+00   5.1458387e+01   5.1217523e+01   2.8924839e+02  -3.4608387e+00   5.3808065e+01   1.3472310e+02   2.9120419e+02   1.0471084e+01   2.1049355e+01   3.1844387e+00   2.3508871e+02  -8.7809677e+00   1.0611581e+02   1.1071590e+02   3.0577097e+01   9.2608671e+01   6.0834194e+01   9.4553910e+01   1.3506202e+02   6.6378511e-01   2.6847000e+02   2.4803045e+01   1.1839202e+02   9.6287385e+01   2.0549710e+02   1.1882490e+01   8.2861290e+00   5.0874323e+00   1.2771645e+02   1.9472720e+02   4.2158202e+02   2.4792185e+01   6.3222581e+01   1.0692058e+02   5.5012581e+01   1.2270899e+02   3.4458968e+02  -2.7812658e+01   7.3044194e+01   1.2671163e+02   4.2219032e+01   5.2904413e+01
   7.5320968e+01   8.7749484e+01   9.1781613e+01   1.8174650e+02   7.3235161e+01   7.2034735e+01   5.7400645e+01   1.1373472e+02   5.7771290e+01   7.1932168e+01   3.9887548e+02  -3.8219742e+00   3.1732032e+02  -2.9676916e+01   1.7168516e+02  -9.4338452e+00   5.9648387e+01   6.3652323e+01   2.5410839e+02  -9.7496387e+00   6.1568065e+01   1.3972230e+02   3.0743419e+02   6.6526839e+00   1.8709355e+01   1.5116387e+00   2.3170871e+02  -1.4105677e+00   1.2305806e+01   2.2790697e+01   2.1427097e+01   1.5677067e+02   4.3494194e+01   8.4511110e+01   1.3687202e+02  -2.0010149e+00   2.7786000e+02  -7.0381548e+00   8.9012022e+01   1.1487779e+02   1.9478710e+02   1.0792903e+00   2.6246129e+01   1.0460632e+01   1.1305645e+02   2.0709000e+02   3.9310202e+02   5.7640585e+01   6.4132581e+01   1.0465778e+02   8.5722581e+01   1.5525219e+02   3.5058968e+02   4.6573419e+00   1.0500419e+02   1.2758483e+02   4.6269032e+01   4.5720413e+01
   5.1080968e+01   8.1358684e+01   7.2021613e+01   1.7789730e+02   5.7285161e+01   8.8500735e+01   3.7020645e+01   1.0003512e+02   6.5681290e+01   9.8439368e+01   4.3187548e+02   2.0158026e+01   3.5032032e+02  -6.4569161e+00   1.5426516e+02   1.9529755e+01   5.9698387e+01   7.9648323e+01   2.4100839e+02   7.7783613e+00   2.7468065e+01   1.2417030e+02   3.2853419e+02   1.1964684e+01   3.4329355e+01   7.5020387e+00   2.1970871e+02   7.9794323e+00   3.1495806e+01   4.1595497e+01   2.5237097e+01   1.3636587e+02   5.1924194e+01   1.0293671e+02   1.7748202e+02   1.4130185e+01   2.7476000e+02  -1.7901548e+00   1.1229202e+02   1.3072539e+02   2.3854710e+02   8.9084903e+00   2.3476129e+01   6.3022323e+00   7.1336452e+01   1.7066760e+02   3.2491202e+02   3.2385785e+01   4.4552581e+01   8.5934181e+01   4.7672581e+01   9.7296194e+01   2.9005968e+02  -3.5160258e+01   7.5234194e+01   8.6636426e+01   2.4739032e+01   3.0062813e+01
   4.8600968e+01   8.8507084e+01   7.1741613e+01   1.6986970e+02   5.7235161e+01   1.2797474e+02   5.4590645e+01   5.9869523e+01   7.2391290e+01   1.4890257e+02   4.2530548e+02   5.9736258e+00   4.1084032e+02   6.6514839e+00   1.6149516e+02  -1.0986452e+00   6.7508387e+01   1.0007352e+02   2.7057839e+02   3.4627613e+00   4.1228065e+01   1.4596950e+02   3.0201419e+02  -9.0137161e+00   3.1569355e+01   1.0242839e+01   2.3794871e+02  -7.2897677e+00   3.3545806e+01   5.1671497e+01   4.2337097e+01   1.1885787e+02   5.9734194e+01   1.0174191e+02   1.6806202e+02  -3.0262149e+00   2.7166000e+02  -1.1072155e+01   1.2291202e+02   1.0611579e+02   1.9626710e+02  -5.8491097e+00   1.7146129e+01   1.0238632e+01   8.0146452e+01   1.7267280e+02   2.9529202e+02   3.7135385e+01   4.5032581e+01   9.3995781e+01   4.5392581e+01   1.0594859e+02   3.2001968e+02  -3.9227058e+01   8.3144194e+01   1.3224363e+02   3.8459032e+01   3.4255213e+01
   5.6030968e+01   1.0134268e+02   7.6211613e+01   1.6461210e+02   7.7755161e+01   9.9953135e+01   1.0897065e+02   7.6989123e+01   6.9251290e+01   9.4963768e+01   3.9573548e+02  -1.1570774e+01   3.6637032e+02  -4.8309161e+00   1.4397516e+02   7.3529548e+00   5.1838387e+01   8.4327123e+01   2.7362839e+02   4.8787613e+00   4.8848065e+01   1.3749990e+02   3.0320419e+02   2.8081084e+01   2.5569355e+01   1.5102839e+01   2.3489871e+02  -9.8557677e+00   2.5495806e+01   5.2735497e+01   2.7667097e+01   1.1160147e+02   5.0924194e+01   1.0315671e+02   1.8391202e+02   7.4257851e+00   2.5543000e+02  -1.7723755e+01   1.1653202e+02   1.2509619e+02   2.4011710e+02  -5.6471097e+00   1.7096129e+01   7.1926323e+00   1.1224645e+02   1.9129480e+02   3.1429202e+02   4.9565385e+01   7.4132581e+01   1.3452778e+02   7.3722581e+01   1.3301219e+02   3.4596968e+02  -8.2305806e-01   1.0133419e+02   1.1425843e+02   5.0319032e+01   7.8156413e+01
   7.3460968e+01   8.5378284e+01   6.9261613e+01   1.6502810e+02   6.3425161e+01   1.0919954e+02   6.0730645e+01   8.0758323e+01   5.3821290e+01   1.0609817e+02   3.7073548e+02   1.4339226e+01   3.6741032e+02  -3.8154116e+01   1.3321516e+02  -3.5962452e+00   5.9888387e+01   9.4873123e+01   2.6472839e+02   1.0740761e+01   5.1228065e+01   1.3197950e+02   2.9901419e+02   2.5162839e+00   2.5809355e+01  -3.8163613e+00   2.1618871e+02  -9.0789677e+00   2.8885806e+01   2.8442968e+00   2.7237097e+01   1.0863587e+02   5.7594194e+01   1.0424311e+02   1.9006202e+02  -1.3826215e+01   2.5133000e+02  -6.0657548e+00   1.1072202e+02   1.3690099e+02   2.0868710e+02  -5.3727097e+00   3.0856129e+01   1.8281832e+01   8.7766452e+01   1.4949320e+02   3.3272202e+02   1.4570985e+01   4.9942581e+01   1.0217298e+02   4.7582581e+01   1.0168339e+02   3.0205968e+02  -8.4102581e+00   1.0371419e+02   9.9788026e+01   2.6549032e+01   5.0488013e+01
   7.5130968e+01   9.6574684e+01   7.2211613e+01   1.4083210e+02   5.6615161e+01   1.2036434e+02   8.9070645e+01   8.8581123e+01   5.4821290e+01   1.1820817e+02   4.1777548e+02   1.2426026e+01   3.1937032e+02  -2.0740916e+01   1.5387516e+02   1.8230955e+01   5.7938387e+01   7.8929123e+01   2.2086839e+02  -2.4204387e+00   6.3898065e+01   1.5877590e+02   3.0453419e+02   1.0314684e+01   3.0089355e+01   8.8412387e+00   2.3637871e+02   2.3595832e+01   3.3355806e+01  -1.0933303e+01   4.1237097e+01   1.0761587e+02   4.4024194e+01   1.0527871e+02   1.5701202e+02   8.2877851e+00   2.5633000e+02   1.4444245e+01   1.1110202e+02   1.3958059e+02   2.0778710e+02   1.5039290e+01   1.9476129e+01   1.1522323e+00   7.1196452e+01   1.0257880e+02   3.1939202e+02   1.5447385e+01   3.9322581e+01   7.9262581e+01   5.4482581e+01   1.0065139e+02   2.9610968e+02  -4.6124258e+01   7.1624194e+01   4.2115226e+01   1.5459032e+01   2.6615213e+01
   5.7170968e+01   1.0677148e+02   9.0401613e+01   2.0414690e+02   6.3995161e+01   1.1320394e+02   8.0780645e+01   9.7344323e+01   5.3061290e+01   9.8258968e+01   3.9125548e+02   5.0762581e-01   3.6151032e+02  -1.8732116e+01   1.6130516e+02   2.6765548e+00   6.5408387e+01   9.4951523e+01   2.2300839e+02   2.3583613e+00   6.2618065e+01   1.5473830e+02   2.8353419e+02   2.3746839e+00   2.9189355e+01   2.4963239e+01   2.3337871e+02   1.1025832e+01   2.8925806e+01  -9.5890323e-01   4.4097097e+01   1.2547707e+02   5.7924194e+01   1.0031671e+02   1.7201202e+02   3.2778511e-01   2.6509000e+02   1.2603445e+01   9.8202022e+01   1.1214259e+02   2.2783710e+02   1.0575290e+01   2.1716129e+01  -7.7869677e+00   9.2766452e+01   1.6614320e+02   3.2710202e+02   3.4060585e+01   6.2412581e+01   1.0531538e+02   5.1672581e+01   1.1735619e+02   3.3615968e+02   1.4151742e+01   9.8524194e+01   9.3963226e+01   2.1789032e+01   4.4678813e+01
   6.7550968e+01   1.2380108e+02   7.7211613e+01   1.7562210e+02   5.6515161e+01   1.1889234e+02   6.7020645e+01   1.1053512e+02   4.8681290e+01   7.8989368e+01   3.7334548e+02  -1.4439574e+01   3.5641032e+02  -2.5184116e+01   1.8849516e+02   2.4113548e+00   6.2598387e+01   1.0594632e+02   2.5253839e+02  -1.0334039e+01   5.4708065e+01   1.2070110e+02   3.1153419e+02  -1.2915316e+01   2.6329355e+01  -1.6807961e+01   2.4984871e+02   1.1998232e+01   2.5735806e+01   1.7246297e+01   3.0817097e+01   1.0410947e+02   4.9834194e+01   1.2091391e+02   1.6368202e+02   9.5641851e+00   2.7266000e+02   7.5678452e+00   1.1848202e+02   1.2428019e+02   2.0440710e+02   8.7796903e+00   2.6906129e+01  -8.2216774e-01   7.4486452e+01   1.3783560e+02   3.3391202e+02   4.5285785e+01   5.3272581e+01   8.6196581e+01   6.2342581e+01   1.0907259e+02   3.3891968e+02  -4.1690581e+00   8.3664194e+01   7.7672026e+01   2.1219032e+01   3.8534413e+01
   6.1840968e+01   8.4347884e+01   9.5741613e+01   2.0413970e+02   5.2135161e+01   9.1292735e+01   6.3350645e+01   1.2197872e+02   3.7731290e+01   9.1435368e+01   3.3292548e+02   8.8340258e+00   3.1608032e+02  -2.8237716e+01   1.5707516e+02  -1.2215045e+01   5.4748387e+01   8.7524323e+01   2.7448839e+02  -2.0400387e+00   7.0808065e+01   1.4493310e+02   3.1515419e+02   4.6550839e+00   3.6049355e+01   3.6044387e+00   2.4584871e+02   2.8232258e-02   1.7735806e+01   9.7629677e-01   5.1147097e+01   1.3482307e+02   4.9494194e+01   1.0837111e+02   1.4534202e+02   5.6138511e-01   2.6866000e+02  -1.3732155e+01   9.8102022e+01   8.9430585e+01   2.3359710e+02   2.6494490e+01   3.0096129e+01  -7.1773677e+00   7.3906452e+01   1.0555200e+02   3.8277202e+02   1.0376985e+01   5.1322581e+01   7.1682581e+01   5.9342581e+01   1.3416259e+02   2.9558968e+02  -1.3792658e+01   7.7624194e+01   7.3635226e+01   3.8739032e+01   3.2942813e+01
   5.3130968e+01   1.0681468e+02   6.6981613e+01   2.0163050e+02   5.5375161e+01   1.2150354e+02   8.3210645e+01   4.7009923e+01   4.5821290e+01   7.8978168e+01   3.4796548e+02   6.8708258e+00   3.7232032e+02   2.0303084e+01   1.6240516e+02   2.5158555e+01   6.6408387e+01   8.4211523e+01   2.4872839e+02  -7.9238710e-02   6.0468065e+01   1.3957030e+02   2.9701419e+02   1.8662839e+00   3.5569355e+01   1.0212839e+01   2.2508871e+02   4.5490323e+00   3.9455806e+01   5.3886968e+00   1.9527097e+01   1.2773267e+02   6.0784194e+01   1.1079791e+02   1.7553202e+02   1.1861851e+00   1.4500000e+02   7.3250645e+01   1.2591202e+02   1.2677579e+02   2.1649710e+02   3.4824903e+00   1.8196129e+01   2.8254632e+01   6.0436452e+01   1.0900960e+02   3.9820202e+02   1.8662585e+01   5.9132581e+01   5.3487781e+01   5.9202581e+01   1.2494379e+02   3.0510968e+02  -1.4134258e+01   6.7144194e+01   1.0171363e+02   5.5509032e+01   2.4171213e+01
   6.2650968e+01   1.1309308e+02   8.0781613e+01   2.0957650e+02   8.9565161e+01   9.4728335e+01   7.9070645e+01   9.5621123e+01   5.3251290e+01   1.1476377e+02   3.1815548e+02   3.7356258e+00   3.2684032e+02   3.7114839e+00   1.6983516e+02  -2.4758452e+00   5.1598387e+01   7.1916323e+01   2.4372839e+02  -3.1492387e+00   6.4518065e+01   1.2782630e+02   3.0405419e+02  -1.3669161e+00   1.8139355e+01   1.8037239e+01   2.5332871e+02  -5.9001677e+00   4.3785806e+01  -3.5377032e+00   3.0147097e+01   1.4507307e+02   5.7404194e+01   7.7208310e+01   1.7739202e+02   1.6517385e+01   8.6570000e+01   1.0407505e+02   1.1201202e+02   1.2217779e+02   2.0745710e+02   9.5856903e+00   2.5626129e+01   1.4610232e+01   1.1057645e+02   1.5242840e+02   3.3048202e+02   2.3790185e+01   7.0652581e+01   8.7756181e+01   6.5052581e+01   1.6518579e+02   3.5482968e+02  -1.6581858e+01   1.1114419e+02   1.1609363e+02   4.6119032e+01   5.7022413e+01
   8.0790968e+01   9.0401884e+01   7.5261613e+01   2.0425810e+02   8.5895161e+01   8.2781935e+01   5.0400645e+01   8.5204723e+01   6.4491290e+01   1.0172457e+02   3.3349548e+02   7.2684258e+00   3.8870032e+02  -1.7907316e+01   1.9197516e+02   5.1295484e-01   5.2558387e+01   7.8169523e+01   2.5624839e+02   1.9391613e+00   6.3948065e+01   1.5439190e+02   1.9267419e+02  -8.7365161e+00   4.9049355e+01  -1.0625561e+01   2.1989871e+02   2.9964232e+01   3.7975806e+01  -2.6829032e+00   3.6007097e+01   1.3126427e+02   5.1214194e+01   8.5133510e+01   1.5515202e+02  -5.1334149e+00   8.6240000e+01   9.5381445e+01   1.1820202e+02   1.1606259e+02   1.9540710e+02   1.3596903e+00   1.0386129e+01   1.8689432e+01   7.8106452e+01   1.7483600e+02   4.1653202e+02   2.2956185e+01   4.1462581e+01   5.0181381e+01   5.5722581e+01   1.5155219e+02   2.7934968e+02  -3.1593458e+01   9.1044194e+01   8.8941626e+01   2.5119032e+01   3.2272413e+01
   7.3270968e+01   1.1105348e+02   7.4551613e+01   1.9012490e+02   6.2235161e+01   1.0291474e+02   4.7780645e+01   1.0345432e+02   4.6111290e+01   1.4066497e+02   3.4796548e+02  -9.3191742e+00   3.4094032e+02  -4.3136516e+01   1.8349516e+02  -1.9486452e+00   3.5558387e+01   8.2719523e+01   2.4072839e+02   1.1940761e+01   4.4428065e+01   1.2276350e+02   2.4864194e+01  -1.2791716e+01   2.8329355e+01   7.6920387e+00   2.2484871e+02  -1.7717677e+00   3.1785806e+01   7.0422968e+00   4.1477097e+01   1.3749667e+02   4.1834194e+01   1.0221391e+02   1.6006202e+02   3.4737851e+00   8.5710000e+01   1.0866385e+02   1.1087202e+02   1.1435899e+02   2.1502710e+02  -4.1599097e+00   1.4716129e+01   2.4383032e+01   6.1246452e+01   1.6356480e+02   4.5215202e+02   3.7446585e+01   1.0179258e+02   3.5544981e+01   6.0672581e+01   1.3034619e+02   2.6925968e+02  -2.7976258e+01   7.5004194e+01   6.1174826e+01   2.7739032e+01   3.8822813e+01
   6.8410968e+01   1.0620228e+02   9.7451613e+01   2.2643290e+02   4.8895161e+01   9.5831935e+01   7.3590645e+01   1.1581952e+02   5.1731290e+01   1.1160537e+02   2.9949548e+02  -4.0115742e+00   3.2746032e+02  -1.6678116e+01   1.3549516e+02  -4.6386452e+00   5.4078387e+01   7.0717923e+01   2.4353839e+02  -3.8540387e+00   6.4708065e+01   1.4442110e+02   4.6394194e+01   9.7658839e+00   1.9999355e+01   2.5268439e+01   2.3613871e+02  -9.4967742e-02   3.4305806e+01  -8.4893032e+00   3.0147097e+01   1.0254307e+02   6.8264194e+01   1.2033951e+02   1.9234202e+02  -2.9186149e+00   7.0520000e+01   1.1011905e+02   1.2334202e+02   1.0051139e+02   2.1373710e+02   7.0332903e+00   1.5336129e+01   1.4333432e+01   1.1976645e+02   2.2317320e+02   4.7706202e+02   2.7213785e+01   6.7172581e+01   7.7034581e+01   5.7722581e+01   1.8025219e+02   3.2553968e+02   4.1341935e-02   1.1700419e+02   1.1000483e+02   5.2979032e+01   5.4853613e+01
   7.1270968e+01   7.9123484e+01   7.3171613e+01   2.0718530e+02   3.7805161e+01   8.6439135e+01   4.8730645e+01   8.8428323e+01   4.9161290e+01   1.0995097e+02   3.8587548e+02   4.3680258e+00   3.6313032e+02  -3.3001716e+01   1.6783516e+02   9.2541548e+00   7.5748387e+01   9.4414323e+01   2.6476839e+02   1.0687561e+01   5.3468065e+01   1.3813030e+02   2.8864194e+01  -2.1716129e-02   3.7569355e+01   1.5728387e+00   2.2661871e+02   1.3706632e+01   3.7645806e+01   5.4834968e+00   5.0577097e+01   9.8818671e+01   5.0834194e+01   1.3178391e+02   1.6810202e+02   2.9305851e+00   1.0000000e+02   1.2071065e+02   1.0210202e+02   1.1697059e+02   2.2330710e+02   5.7476903e+00   2.5626129e+01   1.6130232e+01   8.6006452e+01   2.3282400e+02   4.1101202e+02   3.7827785e+01   4.6552581e+01   7.2584181e+01   6.6242581e+01   1.4452059e+02   3.5791968e+02  -2.1879058e+01   1.0881419e+02   9.0000026e+01   4.6549032e+01   3.3748013e+01
   7.2030968e+01   9.0342684e+01   7.5931613e+01   1.9739450e+02   6.6325161e+01   1.0453754e+02   6.0350645e+01   1.3806872e+02   4.2011290e+01   1.0742297e+02   4.0911548e+02   3.3078826e+01   3.3103032e+02  -3.3433716e+01   1.9735516e+02   2.2255484e-01   4.2268387e+01   7.1092723e+01   2.7415839e+02  -9.8236387e+00   4.8088065e+01   1.3571070e+02   3.0054194e+01   2.3983084e+01   3.9329355e+01  -6.0879613e+00   2.2299871e+02   1.0616232e+01   3.7885806e+01  -4.4457032e+00   3.1527097e+01   8.2722671e+01   5.5694194e+01   1.0815511e+02   1.5729202e+02   2.1795385e+01   5.4950000e+01   1.2826465e+02   1.0691202e+02   1.2063579e+02   2.3368710e+02  -7.6527097e+00   1.8716129e+01  -5.1669677e+00   7.8386452e+01   1.8781360e+02   4.0344202e+02   2.5193385e+01   5.2892581e+01   6.9986981e+01   4.1772581e+01   1.0118819e+02   3.1929968e+02  -1.3649458e+01   8.2524194e+01   9.0103226e+01   3.3979032e+01   5.7653613e+01
   7.2980968e+01   9.4076684e+01   7.5641613e+01   1.7513770e+02   4.5135161e+01   1.0404274e+02   5.2780645e+01   7.8824323e+01   5.4391290e+01   6.3002568e+01   3.8058548e+02   1.1601226e+01   3.3465032e+02  -2.0253316e+01   1.8235516e+02   1.0472555e+01   6.0648387e+01   7.9952323e+01   2.5781839e+02   3.4835613e+00   5.1568065e+01   1.3186230e+02   4.6434194e+01   4.2426839e+00   3.2479355e+01  -8.2996129e-01   2.3065871e+02   1.9573432e+01   3.1695806e+01  -6.7105032e+00   3.4427097e+01   9.5160671e+01   4.0494194e+01   9.6991110e+01   1.5748202e+02   2.4001851e+00   7.5050000e+01   9.8376645e+01   1.0563202e+02   1.1525819e+02   2.1678710e+02   7.6992903e+00   2.6716129e+01   1.6423032e+01   8.4816452e+01   1.8939920e+02   4.3539202e+02   4.2257385e+01   4.4702581e+01   1.1054218e+02   6.0822581e+01   1.3019419e+02   3.1501968e+02  -2.8770581e+00   9.3954194e+01   1.2442883e+02   2.8649032e+01   4.8510013e+01
   6.8080968e+01   9.2568684e+01   8.2551613e+01   1.7710490e+02   6.0095161e+01   1.0108594e+02   5.3070645e+01   1.1318112e+02   3.8771290e+01   2.5832168e+01   4.0011548e+02  -8.7311742e+00   3.3284032e+02  -2.9488516e+01   1.7764516e+02  -4.1506452e+00   6.3218387e+01   7.0556723e+01   2.8343839e+02  -5.6160387e+00   4.1758065e+01   1.6344710e+02   2.8014194e+01  -1.9937161e+00   3.8289355e+01   2.8052387e+00   2.4004871e+02   2.3522323e+00   3.7595806e+01  -9.1825032e+00   9.0907097e+01   7.3212271e+01   6.5304194e+01   8.1336310e+01   1.6744202e+02  -1.3356615e+01   6.2900000e+01   8.8438645e+01   1.1025202e+02   1.0031859e+02   2.2687710e+02  -1.7279097e+00   1.9666129e+01   1.2087032e+01   1.0790645e+02   2.0993200e+02   4.1906202e+02   5.3093785e+01   4.8652581e+01   1.0051618e+02   7.1202581e+01   1.4017379e+02   3.5653968e+02  -8.6686581e+00   1.0514419e+02   1.3981363e+02   4.3169032e+01   5.4728413e+01
   5.6890968e+01   7.5703884e+01   7.9691613e+01   1.9019370e+02   6.4475161e+01   1.0930554e+02   6.5640645e+01   8.7125523e+01   9.3012903e+00   1.3329768e+01   3.7234548e+02   7.9204258e+00   3.4256032e+02  -4.0261161e+00   2.2887516e+02   4.2095484e-01   5.4458387e+01   6.0687523e+01   2.8719839e+02  -2.9396839e+01   8.0278065e+01   1.2422550e+02   3.2434194e+01   1.1842684e+01   3.2899355e+01   7.0643871e-01   2.2856871e+02   1.5080632e+01   2.8405806e+01   4.7926968e+00   1.7028710e+02  -2.0858129e+01   4.7644194e+01   1.2146911e+02   1.6691202e+02  -1.0734215e+01   6.7860000e+01   1.3057185e+02   1.0510202e+02   1.0159059e+02   2.1759710e+02   1.0644903e+00   2.6626129e+01   1.6200232e+01   9.2246452e+01   1.3503480e+02   3.3225202e+02   2.0078585e+01   5.2652581e+01   9.7436181e+01   5.7672581e+01   1.2039619e+02   3.1953968e+02  -3.1858658e+01   6.6044194e+01   1.2089163e+02   5.2219032e+01   3.8054413e+01
   4.9220968e+01   9.5887484e+01   9.0121613e+01   1.5335930e+02   6.6425161e+01   1.1033954e+02   5.6450645e+01   1.0643072e+02   2.3771290e+01   2.4222168e+01   3.7563548e+02   6.8472258e+00   4.0084032e+02  -4.0685161e+00   1.4064516e+02   1.8759355e+01   4.6988387e+01   7.4995123e+01   2.9276839e+02   1.4475613e+00   6.2758065e+01   1.4048710e+02   3.9864194e+01   1.9628284e+01   3.6289355e+01   1.5865239e+01   2.3342871e+02   5.8818323e+00   3.4495806e+01  -8.8845032e+00   1.5223710e+02  -3.6941290e+00   3.3784194e+01   1.1647791e+02   1.6782202e+02   7.3829851e+00   1.0571000e+02   1.1087385e+02   1.1072202e+02   9.2140985e+01   2.1154710e+02  -1.6501510e+01   2.5056129e+01  -3.0541677e+00   9.2006452e+01   1.5815400e+02   3.3582202e+02   1.8602985e+01   3.5792581e+01   1.0587498e+02   5.9772581e+01   9.9128194e+01   2.9291968e+02  -2.1090581e+00   7.4854194e+01   8.6666826e+01   3.3789032e+01   5.0528813e+01
   6.5740968e+01   8.2035884e+01   7.0501613e+01   1.5934890e+02   6.0185161e+01   1.2397874e+02   6.4970645e+01   7.6889123e+01   2.0961290e+01   2.5876968e+01   4.3482548e+02   1.6922026e+01   4.2389032e+02  -2.6242516e+01   1.3549516e+02   2.0221355e+01   5.5368387e+01   8.5714723e+01   3.0700839e+02  -1.0021639e+01   5.7278065e+01   1.5163550e+02   2.9914194e+01   2.0474284e+01   3.5709355e+01  -6.8983613e+00   2.0761871e+02   4.6566323e+00   3.8975806e+01   2.1870968e+00   2.1023710e+02   6.1358710e+00   5.2644194e+01   1.1468911e+02   1.9501202e+02   8.4377851e+00   7.4000000e+01   1.0841065e+02   1.1596202e+02   9.9051785e+01   2.2054710e+02   2.3258490e+01   2.2666129e+01   1.4607032e+01   1.1048645e+02   2.3624560e+02   3.7834202e+02   6.2631385e+01   7.2362581e+01   1.2556938e+02   6.0342581e+01   8.6232594e+01   3.1829968e+02  -7.1894581e+00   9.3004194e+01   1.6740483e+02   3.7699032e+01   1.8746013e+01
   6.3320968e+01   7.7229484e+01   8.4261613e+01   1.7548810e+02   7.7805161e+01   1.2290914e+02   6.4880645e+01   9.7666323e+01   1.9681290e+01   1.4879368e+01   3.8315548e+02   1.4356258e+00   3.4494032e+02   6.1134839e+00   1.8202516e+02  -6.4110452e+00   5.2748387e+01   8.1394323e+01   2.6086839e+02   2.4669561e+01   5.7708065e+01   1.4151110e+02   3.1104194e+01   2.7989084e+01   3.1189355e+01  -1.6006761e+01   1.9384871e+02  -8.7617677e+00   3.8695806e+01   1.7794968e+00   2.7142710e+02  -2.8993290e+00   3.9694194e+01   1.2786511e+02   1.7915202e+02  -2.0034149e+00   6.2620000e+01   1.3422105e+02   1.1396202e+02   1.1702179e+02   2.6316710e+02   2.1988890e+01   1.3246129e+01   8.1206323e+00   8.9676452e+01   1.7677040e+02   3.5763202e+02   3.7388185e+01   6.9842581e+01   8.9440981e+01   2.8442581e+01   1.3825459e+02   3.0558968e+02  -2.8212658e+01   1.0366419e+02   1.0265203e+02   3.5169032e+01   2.5708413e+01
   5.8080968e+01   7.4838684e+01   7.0311613e+01   1.8260410e+02   6.3615161e+01   9.4084335e+01   9.1730645e+01   7.2228323e+01   1.6921290e+01   1.9200168e+01   4.1173548e+02  -1.9907742e+00   3.6070032e+02  -1.8147316e+01   2.1616516e+02   7.8577548e+00   4.3598387e+01   8.8746323e+01   2.6057839e+02   7.7327613e+00   4.7188065e+01   1.3463270e+02   3.6344194e+01  -8.2301161e+00   2.3809355e+01   1.1203639e+01   2.1337871e+02   4.6258323e+00   2.9885806e+01  -1.1895703e+01   1.6738710e+02   9.4738710e+00   6.4164194e+01   9.1907510e+01   1.9639202e+02   6.3273851e+00   8.5470000e+01   1.1897305e+02   1.1658202e+02   1.0243219e+02   2.2511710e+02  -2.5371097e+00   2.3576129e+01   2.2344232e+01   7.3816452e+01   1.3793920e+02   3.6148202e+02   4.0930185e+01   4.0942581e+01   9.2462981e+01   2.9242581e+01   9.6910594e+01   3.1320968e+02  -3.4492258e+01   8.7664194e+01   7.3352026e+01   1.5839032e+01   3.3154813e+01
   4.3170968e+01   8.0371484e+01   6.1551613e+01   1.5783490e+02   7.8425161e+01   1.0389954e+02   3.6300645e+01   7.4712723e+01   1.6921290e+01  -1.6598323e+00   4.3487548e+02   2.8680258e+00   4.0237032e+02  -2.1190916e+01   2.0326516e+02   1.5419755e+01   4.1888387e+01   8.5933123e+01   2.7986839e+02  -1.9710439e+01   6.6328065e+01   1.2272150e+02   3.6054194e+01   1.2883084e+01   2.3935484e-01  -7.7076129e-01   2.2218871e+02   1.0541032e+01   2.4215806e+01  -7.7321032e+00   2.2871710e+02   6.3274710e+00   4.4544194e+01   1.2952711e+02   1.5334202e+02   2.9251385e+01   8.0710000e+01   9.9443845e+01   1.0915202e+02   8.7976585e+01   2.4830710e+02   1.1987690e+01   3.0006129e+01  -2.8801677e+00   8.3676452e+01   1.3053040e+02   3.8829202e+02   1.4215385e+01   4.8322581e+01   9.6202581e+01   2.4862581e+01   7.7540994e+01   3.2891968e+02  -3.9659058e+01   5.3764194e+01   7.4784026e+01   2.6169032e+01   3.3898413e+01
   5.6410968e+01   7.4782284e+01   6.4931613e+01   1.8341450e+02   5.2095161e+01   1.2205594e+02   6.8260645e+01   8.4815923e+01   4.6581290e+01  -1.9322632e+01   3.7592548e+02   5.4440258e+00   3.6470032e+02   7.1126839e+00   1.6849516e+02   1.6713548e+00   4.1598387e+01   4.6716323e+01   2.8815839e+02  -1.3183639e+01   4.6328065e+01   1.4075150e+02   4.1774194e+01   2.1235484e+01   3.1999355e+01  -8.6015613e+00   1.9575871e+02   1.2225432e+01   4.3265806e+01  -9.0661032e+00   1.7871710e+02  -1.0962529e+01   3.8884194e+01   7.2259910e+01   1.6496202e+02  -5.3482149e+00   7.0950000e+01   1.0555465e+02   9.8062022e+01   1.2396379e+02   2.2835710e+02   5.5336903e+00   2.4666129e+01   1.2777032e+01   8.7196452e+01   1.4272880e+02   4.2748202e+02   7.8080185e+01   6.3082581e+01   9.9551781e+01   6.1482581e+01   1.1566139e+02   3.6072968e+02  -3.7738581e+00   9.3624194e+01   1.0787523e+02   4.2739032e+01   2.2002813e+01
   6.6700968e+01   9.3729084e+01   7.5401613e+01   1.6462690e+02   5.1705161e+01   1.1032714e+02   6.0070645e+01   1.6024112e+02   2.0301290e+01   3.8309768e+01   5.0115548e+02   8.2356258e+00   3.5894032e+02   6.9034839e+00   1.7192516e+02   6.6369548e+00   4.9558387e+01   7.8319523e+01   2.3519839e+02   1.4623161e+01   6.1038065e+01   1.5757470e+02   3.8244194e+01  -2.5821161e+00   1.7189355e+01   1.1323871e-01   2.2794871e+02   1.2702323e+00   3.3885806e+01   7.3429677e-01   1.8290710e+02   2.1042271e+01   4.3884194e+01   8.9579910e+01   1.5148202e+02  -1.4079815e+01   8.3710000e+01   1.1739385e+02   1.0077202e+02   9.3836985e+01   2.4264710e+02   3.0390490e+01   2.4766129e+01   7.0590323e+00   7.9106452e+01   1.1546600e+02   3.6387202e+02   2.1218985e+01   4.3512581e+01   8.7357381e+01   6.1862581e+01   8.6250994e+01   2.9010968e+02  -2.4504258e+01   6.9664194e+01   7.1602026e+01   3.9699032e+01   1.6626013e+01
   8.0700968e+01   1.1417908e+02   6.5021613e+01   1.7250730e+02   6.1235161e+01   1.0023474e+02   5.8210645e+01   1.3619992e+02   2.7581290e+01   2.4347368e+01   4.4563548e+02   3.2007226e+01   3.5894032e+02  -2.3666516e+01   1.6854516e+02  -1.7526452e+00   5.8458387e+01   7.9177523e+01   2.0300839e+02   2.7683613e+00   6.8658065e+01   1.3096510e+02   1.6204194e+01   2.0471084e+01   2.9239355e+01   6.9992387e+00   2.2589871e+02  -7.0457677e+00   3.6645806e+01  -2.1565032e+00   2.1800710e+02   7.4742710e+00   5.4644194e+01   1.1637911e+02   1.7944202e+02  -1.1166615e+01   1.0609000e+02   1.2298345e+02   9.1872022e+01   1.0978899e+02   2.2187710e+02   2.6720903e+00   1.5386129e+01  -6.0505677e+00   5.8956452e+01   1.1122800e+02   3.9691202e+02   1.8665785e+01   2.7982581e+01   5.5309781e+01   4.1052581e+01   9.3395794e+01   2.7625968e+02  -2.2536258e+01   5.1574194e+01   8.6429226e+01   2.0599032e+01   3.0724013e+01
   8.4460968e+01   1.0725828e+02   1.0645161e+02   1.4514290e+02   5.3665161e+01   1.2431034e+02   8.4730645e+01   9.6218323e+01   4.0631290e+01  -1.2086632e+01   3.6406548e+02  -8.9371742e+00   3.0184032e+02  -1.1908516e+01   1.8887516e+02   1.1090955e+01   5.7078387e+01   9.1427923e+01   2.4495839e+02  -1.3476387e+00   5.2188065e+01   1.7381270e+02   2.6724194e+01  -4.0516129e-02   3.5329355e+01  -6.0979613e+00   2.1870871e+02   2.2719432e+01   2.3265806e+01   2.2873897e+01   2.0519710e+02   9.3090710e+00   4.6454194e+01   1.2094431e+02   1.6515202e+02   3.4965851e+00   1.0405000e+02   1.0148665e+02   1.0958202e+02   9.6852185e+01   2.1930710e+02   3.2497690e+01   2.1056129e+01  -9.1641677e+00   9.7006452e+01   1.4432400e+02   4.0915202e+02   8.9265851e+00   5.8222581e+01   9.5840581e+01   5.1012581e+01   1.4202899e+02   3.0791968e+02  -3.2589058e+01   7.4954194e+01   1.2322883e+02   4.1029032e+01   6.1569613e+01
   7.4840968e+01   1.0883788e+02   7.8781613e+01   1.5173650e+02   5.6375161e+01   1.0123354e+02   5.3260645e+01   1.1730592e+02   2.2921290e+01   5.5201677e+00   3.7868548e+02  -1.1776774e+01   3.2646032e+02  -4.0828116e+01   1.6849516e+02   1.6291355e+01   5.9268387e+01   8.9162723e+01   2.5848839e+02   1.2569961e+01   6.8138065e+01   1.4333670e+02   2.9204194e+01   3.1410839e+00   5.1379355e+01  -9.2419613e+00   2.1913871e+02   2.1595032e+01   4.0595806e+01  -1.9472503e+01   1.9819710e+02   2.6690710e+00   3.9734194e+01   1.1238191e+02   1.4939202e+02  -1.3192615e+01   9.5470000e+01   1.0583305e+02   1.0720202e+02   1.0794259e+02   2.1340710e+02  -2.3410310e+01   2.9476129e+01   2.1122323e+00   9.8436452e+01   1.7858960e+02   4.0815202e+02   4.8576585e+01   4.7602581e+01   1.1726018e+02   8.1532581e+01   1.5743739e+02   3.3272968e+02  -3.3483858e+01   8.7624194e+01   1.1297523e+02   4.6219032e+01   5.0634413e+01
   7.4460968e+01   1.1138828e+02   8.3211613e+01   1.6048210e+02   5.8665161e+01   7.7670335e+01   6.2450645e+01   1.2314072e+02   3.4301290e+01   2.1949768e+01   4.2996548e+02  -3.6391742e+00   3.1661032e+02  -4.6090116e+01   1.5073516e+02   2.7621548e+00   6.3558387e+01   6.0769523e+01   2.3029839e+02  -1.1884839e+01   5.2708065e+01   1.6148110e+02   4.0204194e+01  -1.0538916e+01   4.6379355e+01  -1.8196129e-01   2.1304871e+02   1.1562232e+01   3.3735806e+01  -1.1633703e+01   1.9152710e+02   1.5012671e+01   6.6024194e+01   1.1875871e+02   1.6244202e+02  -3.3661489e-01   7.9240000e+01   1.0561145e+02   1.1896202e+02   1.1595179e+02   2.0478710e+02  -3.1507097e+00   3.7476129e+01   1.9612232e+01   8.7056452e+01   1.8802000e+02   4.1348202e+02   2.2820185e+01   4.3552581e+01   6.4254181e+01   4.6152581e+01   1.3926779e+02   2.6934968e+02  -1.9743458e+01   6.9194194e+01   1.0659963e+02   4.3409032e+01   4.0949213e+01
   6.1700968e+01   1.2578908e+02   7.8021613e+01   1.5289730e+02   5.6665161e+01   8.8400335e+01   5.6160645e+01   9.3983923e+01   1.2771290e+01   1.9482168e+01   3.6806548e+02  -5.3571742e+00   3.2303032e+02  -2.0553716e+01   1.5449516e+02   2.8913548e+00   5.2128387e+01   9.5973923e+01   2.5043839e+02  -8.8360387e+00   7.6658065e+01   1.4361510e+02   2.6774194e+01   3.2454839e+00   4.2619355e+01  -8.5411613e+00   2.3894871e+02  -4.1976774e-01   2.0835806e+01   1.4068297e+01   1.8414710e+02   4.8930710e+00   4.2784194e+01   8.5327910e+01   1.5339202e+02  -9.9926149e+00   7.9140000e+01   1.1532945e+02   8.2012022e+01   1.0866779e+02   2.1773710e+02   1.9532903e+00   1.3196129e+01   6.7446323e+00   7.5006452e+01   1.7365400e+02   3.9348202e+02   9.6601851e+00   4.7752581e+01   7.2968181e+01   5.5152581e+01   1.5354779e+02   2.5572968e+02  -2.5183858e+01   6.3424194e+01   8.4531226e+01   2.5219032e+01   3.2454413e+01
   7.0980968e+01   1.1738668e+02   8.2641613e+01   2.0571770e+02   6.2665161e+01   7.8540335e+01   4.8780645e+01   1.1504432e+02   2.4301290e+01   1.0129768e+01   4.4201548e+02  -1.6933174e+01   2.8999032e+02  -2.8630516e+01   1.4230516e+02   1.8165548e+00   4.1938387e+01   7.8789123e+01   2.0824839e+02  -1.4500839e+01   6.3138065e+01   1.3069670e+02   4.3394194e+01  -2.7411613e-01   1.8139355e+01  -2.9627613e+00   2.3461871e+02  -9.3533677e+00   3.3495806e+01  -9.9045032e+00   1.8957710e+02   1.5598671e+01   4.3454194e+01   9.9184310e+01   1.6587202e+02   1.5818985e+01   8.4900000e+01   1.0424865e+02   1.1677202e+02   1.2065699e+02   2.2230710e+02   1.1307690e+01   3.8856129e+01   1.1601832e+01   1.1019645e+02   1.7902880e+02   3.9382202e+02   4.0392985e+01   2.1132581e+01   5.4047781e+01   5.8722581e+01   1.6136219e+02   3.0153968e+02  -2.2938658e+01   7.5474194e+01   1.0180723e+02   4.8839032e+01   4.8754813e+01
   7.4890968e+01   1.1968388e+02   7.6121613e+01   1.9461930e+02   5.3565161e+01   9.0458335e+01   4.9160645e+01   1.2330392e+02   1.1201290e+01   1.7607768e+01   4.0515548e+02  -6.5643742e+00   3.2351032e+02  -3.7921161e+00   1.9583516e+02  -7.3158452e+00   4.8218387e+01   6.7666723e+01   2.3953839e+02  -3.7240387e+00   6.5568065e+01   1.3278230e+02   2.4724194e+01   1.3169484e+01   2.6899355e+01  -1.3835613e+00   2.4156871e+02  -1.4249368e+01   2.9695806e+01   2.6394968e+00   1.8952710e+02  -9.4373290e+00   5.1024194e+01   1.1024871e+02   1.6087202e+02   3.8838985e+01   8.0240000e+01   1.4067145e+02   1.1487202e+02   1.2103899e+02   2.0745710e+02   3.3056903e+00   2.2336129e+01   8.3934323e+00   9.9106452e+01   2.3496600e+02   4.1148202e+02   5.6550185e+01   3.9322581e+01   9.8502581e+01   9.5822581e+01   1.7905419e+02   3.5434968e+02  -3.1134581e+00   1.0981419e+02   1.3954003e+02   4.7599032e+01   5.6804013e+01
   6.7170968e+01   9.8111484e+01   1.5078161e+02   1.7731650e+02   5.0665161e+01   1.0503034e+02   7.8020645e+01   1.1661512e+02   2.9871290e+01   4.8241677e+00   3.6758548e+02   1.3921226e+01   3.4994032e+02  -1.1516516e+01   2.1935516e+02   1.2652555e+01   8.5368387e+01   6.0024723e+01   2.8072839e+02   2.3107613e+00   3.7618065e+01   1.2954830e+02   3.3054194e+01   2.7553084e+01   3.7189355e+01   7.2732387e+00   2.3318871e+02   1.7371032e+01   4.3265806e+01   2.6538968e+00   2.2690710e+02  -6.4777290e+00   4.6734194e+01   1.0321191e+02   1.8672202e+02   1.0580985e+01   8.6570000e+01   1.2326505e+02   1.4844202e+02   9.6213385e+01   2.2530710e+02  -1.0362310e+01   3.8476129e+01   3.5342232e+01   1.1029645e+02   2.3278080e+02   4.7844202e+02   4.0533385e+01   5.5362581e+01   6.5119381e+01   7.9482581e+01   1.7794139e+02   3.4258968e+02  -2.6132658e+01   1.1052419e+02   1.2552323e+02   4.6029032e+01   5.2169613e+01
   7.8930968e+01   9.1460684e+01   8.6551613e+01   1.7002490e+02   6.4185161e+01   8.3228735e+01   6.2450645e+01   1.0886072e+02   2.3251290e+01   1.6163768e+01   3.4073548e+02  -2.5507742e+00   3.5599032e+02  -3.0240516e+01   2.2749516e+02   1.9721355e+01   7.1788387e+01   7.6161123e+01   2.8095839e+02   2.2532361e+01   4.0228065e+01   1.4714950e+02   4.2054194e+01   7.2130839e+00   3.9089355e+01   6.0212387e+00   2.1865871e+02   7.3034323e+00   3.0265806e+01  -9.0661032e+00   1.6757710e+02   2.7386710e+00   5.9494194e+01   1.1771111e+02   1.5672202e+02   2.7790985e+01   8.6570000e+01   1.4240505e+02   1.2972202e+02   1.1914099e+02   2.1840710e+02   1.2089690e+01   1.2336129e+01   1.9383432e+01   9.1866452e+01   1.6978520e+02   4.3058202e+02   3.1072185e+01   6.3082581e+01   8.7791781e+01   5.9052581e+01   1.1223579e+02   2.8372968e+02  -3.5993858e+01   8.5384194e+01   6.9304426e+01   3.7029032e+01   3.3219613e+01
   6.4410968e+01   1.3676228e+02   7.6981613e+01   1.8626050e+02   2.7135161e+01   8.6812735e+01   5.0730645e+01   1.0812832e+02   3.0871290e+01   1.2794168e+01   3.9406548e+02   7.4228258e+00   3.3965032e+02  -1.9503316e+01   1.8183516e+02   1.8041548e+00   7.6598387e+01   9.0486323e+01   2.7224839e+02  -3.1008387e+00   4.6378065e+01   1.3812750e+02   3.8624194e+01   1.6057484e+01   3.0569355e+01   7.7528387e+00   2.3518871e+02  -4.6389677e+00   2.8075806e+01   4.5290968e+00   1.7376710e+02   1.7734710e+00   5.3024194e+01   8.4798710e+01   1.5901202e+02   1.9127785e+01   9.6810000e+01   9.8965845e+01   1.0025202e+02   1.0025859e+02   1.9926710e+02   2.8608903e+00   2.2196129e+01   1.6364632e+01   6.6576452e+01   1.6070840e+02   4.3644202e+02   4.9833851e+00   5.2132581e+01   7.0477781e+01   4.1862581e+01   9.5900994e+01   3.2353968e+02  -2.7078658e+01   9.4474194e+01   7.2997226e+01   2.8979032e+01   4.6443613e+01
   6.4930968e+01   8.6340684e+01   6.6071613e+01   1.9013330e+02   6.4805161e+01   9.8519135e+01   5.3260645e+01   1.3625592e+02   2.4731290e+01   3.1765368e+01   3.8520548e+02  -8.0083742e+00   3.2851032e+02  -1.8952116e+01   1.6645516e+02   2.1224555e+01   5.8598387e+01   8.6116323e+01   2.9453839e+02  -3.6940387e+00   4.8518065e+01   1.3895630e+02   3.4434194e+01   1.9872684e+01   3.5899355e+01   8.4664387e+00   2.2842871e+02  -1.4718168e+01   2.7645806e+01   1.6333497e+01   1.7290710e+02  -3.0177290e+00   4.2784194e+01   1.0694791e+02   1.6039202e+02  -6.7926149e+00   1.2247000e+02   8.6053045e+01   1.1301202e+02   9.5147785e+01   2.0683710e+02  -1.6047097e+00   3.0056129e+01  -1.2414168e+01   9.7956452e+01   1.8281800e+02   4.0515202e+02   2.5586585e+01   4.6362581e+01   9.3979381e+01   5.9822581e+01   1.2708419e+02   3.1286968e+02  -3.2755058e+01   8.1714194e+01   7.7068026e+01   2.4599032e+01   4.6694013e+01
   7.7550968e+01   1.0909108e+02   8.1551613e+01   1.9789490e+02   5.7045161e+01   1.1056994e+02   6.3920645e+01   7.0783123e+01   4.8921290e+01   1.5250168e+01   4.0811548e+02   1.6868826e+01   3.4141032e+02  -1.8174116e+01   1.4749516e+02   3.0213548e+00   7.3408387e+01   7.5361523e+01   2.7862839e+02   9.3887613e+00   6.7428065e+01   1.4149350e+02   3.4014194e+01   1.6146284e+01   2.2859355e+01   6.1796387e+00   2.2718871e+02  -5.5289677e+00   3.5265806e+01  -3.7566103e+01   1.6257710e+02  -1.1711329e+01   6.2454194e+01   1.1371431e+02   1.6839202e+02  -9.9026149e+00   7.6470000e+01   9.4263045e+01   9.8342022e+01   1.2536139e+02   1.8135710e+02   1.1203690e+01   1.1386129e+01   1.1294323e+00   1.0633645e+02   2.0795760e+02   3.7591202e+02   5.3445785e+01   6.3362581e+01   1.0295938e+02   9.0772581e+01   1.1826819e+02   3.5610968e+02   6.1657419e+00   9.9954194e+01   1.5651883e+02   4.0889032e+01   8.1150813e+01
   5.9130968e+01   1.0175468e+02   8.9211613e+01   1.7962210e+02   4.2325161e+01   1.1231754e+02   5.2350645e+01   1.2199872e+02   2.6961290e+01   1.0676968e+01   4.1920548e+02  -1.0108374e+01   3.3503032e+02  -8.2837161e+00   1.4207516e+02   1.0314955e+01   6.1028387e+01   8.6591923e+01   2.6972839e+02  -1.3809239e+01   4.9328065e+01   1.2599150e+02   2.6294194e+01  -5.7611613e-01   1.9999355e+01   1.1978439e+01   2.2818871e+02  -2.5608968e+01   4.0455806e+01   1.1258697e+01   1.6981710e+02   3.9470968e-02   6.2784194e+01   1.2725791e+02   1.6139202e+02  -4.2526149e+00   2.2533000e+02   4.7064245e+01   9.9532022e+01   9.5656185e+01   2.3335710e+02   2.2336903e+00   3.6856129e+01   1.1231832e+01   1.0686645e+02   2.2263520e+02   4.2163202e+02   6.6888185e+01   8.5892581e+01   1.0696698e+02   8.5632581e+01   1.7458939e+02   3.4620968e+02  -1.2652258e+01   9.9954194e+01   1.3094883e+02   4.6509032e+01   6.0511213e+01
   5.2130968e+01   1.0136468e+02   6.5121613e+01   1.9354930e+02   6.4475161e+01   9.7355535e+01   4.7640645e+01   1.1085552e+02   2.5391290e+01   9.7525677e+00   3.4482548e+02   2.0312026e+01   3.5218032e+02  -3.0465716e+01   1.9702516e+02  -1.6110452e+00   6.8458387e+01   6.0327523e+01   2.8105839e+02   7.3843613e+00   5.3518065e+01   1.2717630e+02   3.7484194e+01   1.4528684e+01   3.9669355e+01  -9.4951613e+00   2.3275871e+02  -3.7345677e+00   1.6355806e+01  -6.8133032e+00   2.1223710e+02  -1.8114129e+01   4.5974194e+01   1.2141271e+02   1.7158202e+02   7.9821851e+00   2.9424000e+02  -4.2085548e+00   9.4012022e+01   1.2999779e+02   1.8287710e+02   3.9820903e+00   2.5856129e+01   1.9921832e+01   9.5296452e+01   1.8584080e+02   3.4410202e+02   2.0420585e+01   3.7362581e+01   1.1555938e+02   6.1672581e+01   1.2278619e+02   3.2796968e+02  -5.7730581e+00   8.6814194e+01   1.0476003e+02   2.7119032e+01   4.2112413e+01
   5.7360968e+01   8.6946284e+01   6.8311613e+01   2.1957410e+02   3.9135161e+01   8.7002735e+01   4.6640645e+01   1.0640552e+02   3.1301290e+01   3.0469768e+01   3.6077548e+02  -8.1539742e+00   3.9680032e+02  -2.7225316e+01   1.7349516e+02   1.1813548e+00   5.1128387e+01   7.4953923e+01   3.0972839e+02   7.6076129e-01   6.8188065e+01   1.1243270e+02   5.9914194e+01  -4.2157161e+00   3.3379355e+01   9.1480387e+00   2.2370871e+02   1.3089432e+01   3.1405806e+01  -1.0207303e+01   2.4481710e+02   1.0519471e+01   6.2114194e+01   1.1321151e+02   1.6729202e+02   4.8085385e+01   2.4619000e+02   1.0775445e+01   1.1001202e+02   1.2871779e+02   2.3711710e+02   1.2122890e+01   1.6386129e+01   2.1779432e+01   6.8526452e+01   1.6446240e+02   3.4396202e+02   1.5711785e+01   3.7172581e+01   8.5714581e+01   4.9672581e+01   1.2317619e+02   2.9991968e+02  -4.4529058e+01   8.2234194e+01   1.0293643e+02   3.7219032e+01   3.0394413e+01
   3.9270968e+01   1.0058348e+02   6.2881613e+01   2.1991850e+02   4.2805161e+01   1.1317914e+02   4.3070645e+01   1.1803112e+02   2.7391290e+01   1.5452568e+01   3.5244548e+02  -5.5375742e+00   3.4965032e+02  -2.5933161e+00   1.5992516e+02   1.7266955e+01   6.1888387e+01   1.0595312e+02   2.5795839e+02  -2.0527639e+01   6.8468065e+01   1.1946030e+02   3.0484194e+01   3.2786839e+00   3.0479355e+01   6.7003871e-01   2.1937871e+02   3.1458323e+00   4.2545806e+01  -7.4385032e+00   1.9823710e+02  -8.3741290e+00   7.5494194e+01   1.3048111e+02   1.8006202e+02   7.9737851e+00   2.9986000e+02   2.4818452e+00   9.3532022e+01   1.3317619e+02   2.0306710e+02   3.6068903e+00   2.8056129e+01   5.6558323e+00   5.9296452e+01   1.5258080e+02   3.1339202e+02   1.6307385e+01   4.6172581e+01   9.0804581e+01   4.8582581e+01   1.1588339e+02   2.9058968e+02  -1.9872658e+01   9.7814194e+01   7.8350026e+01   3.3739032e+01   8.5828129e+00
   6.3840968e+01   6.6807884e+01   8.5211613e+01   1.7137210e+02   5.3235161e+01   8.9444735e+01   5.8780645e+01   1.1686432e+02   3.0441290e+01   1.5018568e+01   3.5930548e+02  -1.8463742e+00   3.3441032e+02  -1.2614116e+01   1.4292516e+02  -1.1330452e+00   6.5268387e+01   6.0202723e+01   3.1176839e+02   5.6875613e+00   1.0775806e+02   1.2750710e+02   3.6434194e+01  -7.0473161e+00   4.2429355e+01   9.3340387e+00   2.2984871e+02  -1.1311768e+01   1.5785806e+01  -9.3377032e+00   1.9490710e+02  -9.2977290e+00   5.1114194e+01   7.7901510e+01   1.6348202e+02  -9.0398149e+00   2.5466000e+02  -2.8852155e+01   1.2329202e+02   1.2803539e+02   2.1849710e+02   3.8924903e+00   1.9526129e+01  -2.1917677e+00   9.0866452e+01   1.6371520e+02   3.2277202e+02   1.4796985e+01   4.2752581e+01   1.0622818e+02   6.1532581e+01   7.9517394e+01   3.2067968e+02  -2.2759858e+01   8.2854194e+01   1.1864683e+02   4.0889032e+01   5.0150813e+01
   4.6030968e+01   5.0332684e+01   7.4121613e+01   1.4501930e+02   7.5045161e+01   1.1035994e+02   6.6690645e+01   1.0885152e+02   4.2771290e+01   2.8421677e+00   4.1563548e+02  -1.8872774e+01   3.3537032e+02   4.0290839e+00   1.5626516e+02   9.8497548e+00   7.3598387e+01   7.7346323e+01   2.8695839e+02   1.1962361e+01   6.1518065e+01   1.3267630e+02   2.9294194e+01   1.4563884e+01   2.6239355e+01  -1.5520761e+01   1.9389871e+02   1.5564232e+01   1.2735806e+01  -1.5053703e+01   2.0061710e+02  -3.5245290e+00   6.2454194e+01   9.5284310e+01   1.7339202e+02  -8.9726149e+00   2.5533000e+02   2.0994245e+01   3.0739202e+02   1.1877385e+01   2.3592710e+02   1.0598090e+01   2.8666129e+01   4.5070323e+00   9.0056452e+01   2.1021000e+02   3.8206202e+02   4.2903785e+01   7.5362581e+01   1.0289938e+02   6.3392581e+01   1.2645859e+02   3.7005968e+02   9.6297419e+00   1.0485419e+02   1.1755683e+02   4.4319032e+01   4.9066413e+01
   3.0980968e+01   7.7056684e+01   7.2931613e+01   1.7615450e+02   7.7475161e+01   8.9455535e+01   6.6920645e+01   4.5783123e+01   3.6251290e+01   2.1983768e+01   3.7539548e+02   8.7764258e+00   3.3894032e+02  -2.2686516e+01   1.6040516e+02  -9.6144516e-01   4.7598387e+01   6.0806323e+01   2.5981839e+02  -7.2964387e+00   8.0568065e+01   1.5539230e+02   3.6674194e+01   8.8834839e+00   3.1139355e+01   1.4757239e+01   2.3775871e+02   1.8154323e+00   2.6265806e+01   1.6338968e+00   1.9366710e+02   1.3511471e+01   5.8354194e+01   1.0280231e+02   1.6763202e+02   1.6108185e+01   2.7752000e+02  -1.7809548e+00   3.7772202e+02  -1.1319015e+01   2.4473710e+02   1.5703290e+01   3.6766129e+01   1.1389032e+01   1.1138645e+02   1.9441360e+02   3.9215202e+02   5.7096585e+01   6.5842581e+01   1.1819098e+02   6.8912581e+01   9.6596994e+01   3.5067968e+02   8.8401419e+00   9.8904194e+01   1.1488283e+02   4.6029032e+01   3.7839613e+01
   6.7550968e+01   1.0385108e+02   6.1691613e+01   1.6458370e+02   6.3755161e+01   1.0831314e+02   5.8590645e+01   1.1430952e+02   3.1771290e+01   3.2292168e+01   3.9187548e+02   1.7838026e+01   3.3661032e+02  -2.6740116e+01   1.6268516e+02  -1.4338452e+00   5.1318387e+01   6.0798723e+01   2.5486839e+02   8.5795613e+00   5.5328065e+01   1.1951150e+02   3.6824194e+01  -1.2851613e-01   2.4999355e+01   2.6784387e+00   2.1737871e+02  -3.7841677e+00   2.7115806e+01  -7.0541032e+00   2.0600710e+02   1.5244271e+01   7.1074194e+01   1.1359471e+02   1.6406202e+02  -1.0796215e+01   2.7828000e+02  -1.0741755e+01   3.1920202e+02   6.2225851e+00   2.5221710e+02  -2.8951097e+00   2.9666129e+01   2.9570323e+00   7.8336452e+01   1.5438760e+02   3.6191202e+02   3.1515785e+01   2.2172581e+01   9.7584581e+01   3.6482581e+01   1.0038139e+02   3.5405968e+02  -1.6520258e+01   7.9234194e+01   1.2183643e+02   3.3409032e+01   3.6509213e+01
   5.4360968e+01   7.1616284e+01   5.2831613e+01   1.5505250e+02   5.7285161e+01   9.5830735e+01   4.5500645e+01   9.9736723e+01   2.3631290e+01   1.5513368e+01   3.9482548e+02  -8.2797419e-01   3.4489032e+02  -1.7072516e+01   1.5864516e+02   2.5749355e+01   5.3178387e+01   5.3079923e+01   2.4800839e+02   4.5836129e-01   5.2758065e+01   1.5218710e+02   4.4054194e+01   1.2483084e+01   3.9669355e+01   3.3148387e+00   2.5804871e+02  -1.4757768e+01   4.5305806e+01   7.8706968e+00   2.0766710e+02  -8.6585290e+00   4.6304194e+01   1.0319631e+02   1.7168202e+02   1.1544185e+01   2.8947000e+02   1.1983045e+01   2.9606202e+02  -6.0262149e+00   2.4035710e+02   1.0953690e+01   3.4626129e+01  -1.2097677e+00   6.0576452e+01   1.2971840e+02   3.4610202e+02   3.5120585e+01   4.4272581e+01   9.4816581e+01   3.1482581e+01   9.9391394e+01   3.1625968e+02  -2.8546258e+01   8.0954194e+01   9.0078826e+01   1.7509032e+01   2.7591213e+01
   6.2650968e+01   1.0076308e+02   6.5931613e+01   1.9305450e+02   5.5425161e+01   1.4007954e+02   5.1690645e+01   7.4951523e+01   1.9491290e+01   2.4944568e+01   4.2482548e+02   2.9620258e+00   3.3761032e+02  -3.4901161e+00   1.6054516e+02   2.9773548e+00   4.4178387e+01   8.5179923e+01   2.3876839e+02   1.5437561e+01   5.0758065e+01   1.4058710e+02   2.6724194e+01   2.6679484e+01   4.0619355e+01  -3.8611613e+00   2.5204871e+02   1.2102232e+01   3.2785806e+01   1.2152297e+01   2.3871710e+02   1.3767471e+01   5.4974194e+01   1.1021271e+02   1.6815202e+02   2.6546585e+01   2.9214000e+02  -5.2805548e+00   3.1439202e+02  -8.8726149e+00   2.6949710e+02   9.0024903e+00   1.9196129e+01   3.1463226e-01   5.9526452e+01   1.2061240e+02   3.9568202e+02   1.9574185e+01   3.2982581e+01   1.0390978e+02   2.9532581e+01   8.3317394e+01   3.1525968e+02  -3.0466258e+01   9.0334194e+01   7.1618426e+01   8.6490323e+00   8.7800129e+00
   3.4700968e+01   8.6379084e+01   5.7311613e+01   1.7360410e+02   7.4185161e+01   1.0790874e+02   7.2640645e+01   8.4615523e+01   2.3111290e+01   2.1984968e+01   3.8858548e+02   7.1012258e+00   3.1727032e+02  -1.5862916e+01   1.7768516e+02  -5.8638452e+00   4.4218387e+01   6.0506723e+01   2.8995839e+02   1.0292361e+01   5.7758065e+01   1.5055710e+02   4.3014194e+01  -6.9137161e+00   2.9759355e+01   1.1107639e+01   2.3546871e+02   5.6686323e+00   1.0545806e+01   1.1741497e+01   1.9771710e+02   6.6174710e+00   5.2454194e+01   1.0908431e+02   1.7582202e+02  -2.7014888e-02   2.6343000e+02   9.0162452e+00   3.2387202e+02  -1.8871015e+01   2.3568710e+02  -1.4052710e+01   2.7006129e+01  -1.9070168e+01   7.7866452e+01   1.2795520e+02   3.5734202e+02   3.0691385e+01   4.0032581e+01   8.9675781e+01   3.3012581e+01   1.2926899e+02   3.1110968e+02  -1.5034258e+01   6.8574194e+01   8.3069226e+01   3.3190323e+00   2.9686413e+01
   6.3080968e+01   7.0538684e+01   5.9741613e+01   1.6778970e+02   7.3375161e+01   1.0054354e+02   6.5500645e+01   1.0442672e+02   3.8111290e+01   1.8214968e+01   4.2249548e+02  -3.3157419e-01   3.6970032e+02  -5.8173161e+00   1.6316516e+02   8.4377548e+00   5.1078387e+01   5.8667923e+01   2.7119839e+02   3.3631613e+00   4.8228065e+01   1.1512950e+02   4.5104194e+01   2.8290839e+00   1.5859355e+01   5.4963871e-01   2.1765871e+02   6.2834323e+00   2.2455806e+01  -3.5130323e-01   1.6781710e+02  -3.5605290e+00   6.0114194e+01   1.0542151e+02   1.5977202e+02   1.5836985e+01   2.9638000e+02   1.1240245e+01   3.1225202e+02   4.0185851e+00   2.3354710e+02   2.6838490e+01   1.9816129e+01   2.1250323e+00   7.8906452e+01   1.4525200e+02   4.2977202e+02   4.2656985e+01   4.8792581e+01   8.6264981e+01   4.9342581e+01   1.2330259e+02   3.3901968e+02   4.7729419e+00   8.5524194e+01   9.9763226e+01   3.9509032e+01   3.3021213e+01
   5.7980968e+01   8.7566684e+01   7.3881613e+01   1.6631850e+02   4.0895161e+01   1.1671194e+02   5.7020645e+01   1.3676512e+02   4.2731290e+01   3.7555368e+01   4.6487548e+02   2.2088026e+01   4.3137032e+02  -1.9560916e+01   1.7068516e+02  -2.7838452e+00   5.0938387e+01   6.3779123e+01   3.4395839e+02   3.7823613e+00   7.0898065e+01   1.4335590e+02   3.7774194e+01   7.8854839e+00   3.1329355e+01   2.2038710e-02   2.2275871e+02   9.8754323e+00   2.4645806e+01   4.6634968e+00   1.7838710e+02  -7.5961290e+00   5.2784194e+01   1.1110791e+02   1.5610202e+02   4.1305851e+00   2.8624000e+02   4.6714452e+00   2.8053202e+02   4.4561851e+00   2.3159710e+02   1.1344903e+00   2.1476129e+01   1.3223226e-01   9.8056452e+01   1.6934000e+02   4.3301202e+02   5.8447785e+01   5.8272581e+01   1.2198658e+02   5.2292581e+01   1.1558659e+02   3.5753968e+02   2.5911342e+01   1.0371419e+02   1.1011803e+02   4.1029032e+01   4.3329613e+01
   5.3360968e+01   1.1102628e+02   5.9741613e+01   1.5868970e+02   5.6285161e+01   1.0486074e+02   5.4160645e+01   1.4037392e+02   3.8491290e+01   1.9274568e+01   3.9801548e+02   1.2486826e+01   3.9351032e+02   5.6578839e+00   1.6173516e+02   1.1172155e+01   7.0938387e+01   6.1799123e+01   2.7757839e+02   4.2761290e-02   6.0618065e+01   1.2755830e+02   3.1434194e+01   7.4426839e+00   3.0139355e+01   9.2172387e+00   2.2232871e+02  -1.8760168e+01   2.3695806e+01   1.1069497e+01   2.2828710e+02  -3.7781290e+00   5.9544194e+01   1.0713711e+02   1.6944202e+02  -1.6566149e+00   2.8671000e+02  -7.9861548e+00   2.9182202e+02  -3.8270149e+00   1.9726710e+02   2.3640890e+01   4.4906129e+01   1.6378323e+00   8.2866452e+01   1.5312520e+02   3.8539202e+02   5.9637385e+01   4.2602581e+01   9.2430181e+01   4.2102581e+01   1.1026179e+02   3.5496968e+02  -1.1643058e+01   1.0952419e+02   7.8373226e+01   2.3839032e+01   3.2944813e+01
   5.1740968e+01   8.1725884e+01   6.6121613e+01   1.7055930e+02   4.7285161e+01   1.1249074e+02   1.3578065e+02   7.7514323e+01   3.8871290e+01   6.5341677e+00   4.5825548e+02   1.7907626e+01   3.8184032e+02  -1.2838516e+01   1.5859516e+02   1.9663355e+01   5.0558387e+01   6.3619523e+01   2.8072839e+02  -2.9192387e+00   4.0708065e+01   1.1587110e+02   3.5534194e+01   7.8346839e+00   3.1289355e+01   7.0752387e+00   2.2389871e+02   1.7504232e+01   1.9785806e+01  -7.0377032e+00   2.3881710e+02  -1.4430529e+01   3.6354194e+01   8.9422310e+01   1.6587202e+02   2.2918985e+01   3.0652000e+02   5.4790452e+00   3.8239202e+02   3.4473851e+00   2.2087710e+02   1.0752090e+01   3.2286129e+01   1.0747432e+01   6.0576452e+01   1.3375840e+02   3.7958202e+02   4.8012185e+01   4.1552581e+01   7.1364181e+01   3.3672581e+01   9.6126194e+01   3.1148968e+02  -4.4046581e+00   7.8334194e+01   9.9578426e+01   3.0739032e+01   2.4822813e+01
   5.4320968e+01   8.4759484e+01   6.8451613e+01   1.8775290e+02   4.4425161e+01   1.2709954e+02   1.1673065e+02   7.6898323e+01   2.3821290e+01   2.0598168e+01   4.2196548e+02   5.5708258e+00   3.8461032e+02  -1.7100116e+01   1.7873516e+02   2.9762155e+01   6.5698387e+01   5.4458323e+01   2.4434839e+02   1.3841161e+01   3.4658065e+01   3.9115097e+01   2.5054194e+01   3.2430839e+00   5.1893548e+00   2.6883239e+01   2.6204871e+02   2.5223226e-01   3.6405806e+01  -1.2773032e+00   2.1885710e+02   1.1016271e+01   4.7544194e+01   6.4857110e+01   1.7348202e+02   7.3101851e+00   2.7747000e+02  -9.0069548e+00   4.0877202e+02  -1.4753015e+01   2.0345710e+02   1.1575690e+01   1.5476129e+01   6.3222323e+00   6.4336452e+01   9.5607600e+01   3.3044202e+02   4.9373385e+01   3.9752581e+01   7.4228181e+01   3.4582581e+01   1.1938339e+02   3.1010968e+02  -4.1942581e+00   4.6334194e+01   1.1494843e+02   2.8269032e+01   2.3110413e+01
   5.7170968e+01   7.5441484e+01   5.9831613e+01   1.7306250e+02   5.8615161e+01   1.1077434e+02   1.0921065e+02   9.1449923e+01   3.0731290e+01   1.7325368e+01   4.1873548e+02  -9.7407742e+00   3.7227032e+02  -1.3882916e+01   1.6130516e+02   8.6655484e-01   4.5838387e+01   8.9757123e+01   2.3010839e+02  -3.6396387e+00   4.7038065e+01   7.8024697e+01   2.5824194e+01  -3.0085161e+00   1.1999355e+01   1.9768439e+01   2.4794871e+02   8.2902323e+00   3.1215806e+01  -8.2421032e+00   1.9057710e+02  -3.0013290e+00   4.6594194e+01   1.2822311e+02   1.7225202e+02   2.3738585e+01   2.9219000e+02   1.9475445e+01   4.2672202e+02   3.3098511e-01   2.2164710e+02  -1.3549510e+01   3.4336129e+01   3.0053432e+01   5.9436452e+01   9.5899600e+01   3.3834202e+02   2.6831385e+01   1.9652581e+01   4.9116181e+01   1.7822581e+01   1.2187419e+02   2.9401968e+02  -2.6007058e+01   6.8954194e+01   4.9618826e+01   1.6929032e+01   2.1737613e+01
   4.6220968e+01   7.1887484e+01   8.0641613e+01   1.4563770e+02   2.9945161e+01   1.1458794e+02   6.5830645e+01   9.0210323e+01   2.8961290e+01   1.0896968e+01   4.2987548e+02   2.1228026e+01   3.9908032e+02  -1.5447716e+01   1.6002516e+02   9.2895484e-01   7.7988387e+01   6.6945123e+01   2.2667839e+02  -6.5552387e+00   4.1708065e+01   1.3617110e+02   4.7674194e+01   1.5473484e+01   1.8329355e+01   3.7820387e+00   2.3408871e+02   1.9729032e+01   4.1595806e+01   1.8447497e+01   1.7190710e+02   4.0122710e+00   4.0644194e+01   1.2040911e+02   1.7739202e+02   6.5173851e+00   2.6652000e+02   1.9489045e+01   4.0825202e+02   1.4478585e+01   1.9911710e+02   1.0492890e+01   2.3386129e+01   2.6649432e+01   5.8056452e+01   1.1158000e+02   3.6496202e+02   2.9371785e+01   4.5842581e+01   6.9740981e+01   3.2202581e+01   1.1072379e+02   3.0820968e+02  -2.0852258e+01   6.6284194e+01   9.2782426e+01   7.3190323e+00   2.9316413e+01
   7.1220968e+01   1.1536748e+02   5.8501613e+01   1.9892890e+02   5.4475161e+01   6.7965535e+01   8.2020645e+01   1.2262512e+02   2.9961290e+01   7.2469677e+00   3.5115548e+02  -1.1384374e+01   3.3532032e+02  -3.0306916e+01   1.4902516e+02  -1.0381045e+01   3.7988387e+01   6.8525123e+01   2.3605839e+02  -9.6563871e-01   6.1518065e+01   1.3720630e+02   4.2914194e+01   2.1524284e+01   3.2089355e+01  -2.5587613e+00   2.2223871e+02   2.7057032e+01   3.3075806e+01  -3.0820903e+01   1.8433710e+02   1.9397871e+01   3.8784194e+01   1.0469791e+02   1.4101202e+02   1.7577851e+00   2.6628000e+02  -2.6817548e+00   3.7239202e+02  -9.8926149e+00   2.0316710e+02  -1.5011097e+00   8.5261290e+00   6.3082323e+00   7.4006452e+01   1.6302400e+02   3.8472202e+02   1.4640985e+01   4.7362581e+01   1.0556938e+02   6.3582581e+01   1.4182339e+02   3.4310968e+02  -2.8694258e+01   1.0762419e+02   7.2135226e+01   3.6079032e+01   5.6445613e+01
   6.0740968e+01   8.9435884e+01   4.6401613e+01   1.7723690e+02   5.1425161e+01   1.1639954e+02   7.2500645e+01   1.3095672e+02   3.3351290e+01   7.6857677e+00   4.3154548e+02   4.9944258e+00   3.7227032e+02  -2.7302916e+01   1.5659516e+02   1.2013355e+01   4.0078387e+01   7.5697923e+01   2.5419839e+02  -5.2268387e+00   5.8568065e+01   1.4958230e+02   2.9774194e+01   1.4385484e+01   1.6759355e+01  -3.3236129e-01   2.0532871e+02   6.4598323e+00   4.0305806e+01  -1.5779303e+01   2.2214710e+02   1.4473071e+01   5.2974194e+01   1.1399271e+02   1.6810202e+02   4.5905851e+00   2.7905000e+02  -1.3613355e+01   3.8458202e+02   2.8521851e+00   2.0468710e+02   1.7097290e+01   8.5761290e+00   7.7342323e+00   7.9816452e+01   1.3493920e+02   4.0158202e+02   4.3012185e+01   5.8222581e+01   9.1030581e+01   6.7442581e+01   1.4704459e+02   3.2034968e+02   8.9865419e+00   9.1094194e+01   1.4741763e+02   4.2739032e+01   4.1862813e+01
   5.7700968e+01   1.3548908e+02   6.5591613e+01   1.6736170e+02   4.2045161e+01   1.1223994e+02   8.4690645e+01   8.5311523e+01   2.5111290e+01   5.5449677e+00   3.7844548e+02   2.2432426e+01   3.7565032e+02  -3.1433316e+01   1.5326516e+02  -3.5802452e+00   5.4598387e+01   7.2676323e+01   2.2934839e+02  -6.5788387e+00   4.0428065e+01   1.3941350e+02   2.8434194e+01   1.1626839e+00   1.9329355e+01   6.1320387e+00   2.3232871e+02  -8.9016774e-01   4.1785806e+01  -1.2517703e+01   2.0371710e+02  -8.5325290e+00   4.3304194e+01   1.1600631e+02   1.7572202e+02  -7.0590149e+00   2.9100000e+02  -1.0859355e+01   4.2220202e+02  -7.3574149e+00   2.2792710e+02  -4.0019097e+00   1.6476129e+01   2.3432232e+01   8.6436452e+01   1.4511960e+02   3.7487202e+02   5.8718985e+01   5.2552581e+01   9.6394181e+01   6.5862581e+01   1.5631099e+02   3.6367968e+02  -2.1149858e+01   1.0295419e+02   7.3278826e+01   3.8219032e+01   5.9984413e+01
   5.7220968e+01   9.8717484e+01   5.9881613e+01   1.7096850e+02   3.6475161e+01   8.4685535e+01   6.8880645e+01   1.0457632e+02   4.4161290e+01   7.0609677e+00   4.2334548e+02  -1.6795742e+00   4.0194032e+02  -9.4465161e+00   1.3573516e+02   2.5152155e+01   4.2508387e+01   8.4693523e+01   2.3353839e+02   6.7559613e+00   6.7378065e+01   1.5439750e+02   4.9584194e+01   1.9800684e+01   4.9289355e+01   1.2395239e+01   2.2623871e+02   5.5470323e+00   4.1975806e+01   5.9970968e+00   2.2852710e+02   1.6342671e+01   5.4214194e+01   1.1580351e+02   1.6791202e+02   1.7557851e+00   2.8076000e+02   5.7698452e+00   3.7296202e+02   2.4301785e+01   1.9359710e+02   1.6074490e+01   3.2386129e+01   2.5894323e+00   7.8146452e+01   1.6102280e+02   3.6610202e+02   2.2090585e+01   3.9752581e+01   9.0888181e+01   6.0292581e+01   1.7404659e+02   3.4353968e+02  -2.8918658e+01   8.3624194e+01   8.9055226e+01   4.1029032e+01   3.8089613e+01
   5.2130968e+01   1.2331468e+02   6.3781613e+01   1.9865650e+02   4.6615161e+01   9.7014335e+01   8.0730645e+01   9.3438323e+01   1.9491290e+01   1.5994568e+01   4.3720548e+02   1.0871626e+01   3.4641032e+02  -1.8234116e+01   1.7940516e+02   2.3708555e+01   7.2028387e+01   8.3951923e+01   2.4615839e+02  -1.6336387e+00   6.1998065e+01   1.2730790e+02   3.4774194e+01   2.9354839e+00   2.9429355e+01  -1.4105961e+01   2.2799871e+02   1.4976232e+01   2.8835806e+01   5.6182968e+00   1.8385710e+02   1.2346271e+01   4.5264194e+01   1.0951951e+02   1.8348202e+02   2.5101851e+00   2.8447000e+02  -9.5269548e+00   3.5363202e+02   1.0178185e+01   2.4449710e+02  -8.9475097e+00   1.4196129e+01  -6.5753677e+00   7.2866452e+01   1.5039520e+02   3.1563202e+02   6.4698185e+01   2.6792581e+01   9.1974981e+01   7.6912581e+01   1.3828699e+02   2.9429968e+02  -8.2194581e+00   7.6904194e+01   7.4072826e+01   2.6509032e+01   5.2401213e+01
   6.7270968e+01   1.1977348e+02   4.9981613e+01   1.9914050e+02   5.6285161e+01   1.1072074e+02   7.3640645e+01   1.2491552e+02   2.1251290e+01   2.9613768e+01   3.7482548e+02   1.0342026e+01   3.3446032e+02  -2.9048116e+01   1.7597516e+02   1.4552955e+01   5.0178387e+01   6.2029923e+01   2.6900839e+02  -1.8271639e+01   5.9848065e+01   1.5799990e+02   3.3914194e+01   2.4534284e+01   2.7049355e+01   1.2754439e+01   2.2699871e+02   2.0296232e+01   2.8785806e+01  -1.7337703e+01   1.7095710e+02  -1.5717290e+00   3.7784194e+01   1.0282791e+02   1.6858202e+02   9.9821851e+00   2.6981000e+02   1.3695845e+01   3.8501202e+02  -1.7762215e+01   2.0083710e+02  -2.1884710e+01   1.4476129e+01   1.4742232e+01   7.5296452e+01   1.4335080e+02   3.9068202e+02   1.2834185e+01   3.6942581e+01   5.9112981e+01   5.4102581e+01   1.5787179e+02   3.5072968e+02  -3.1353858e+01   7.0574194e+01   6.0579226e+01   1.8269032e+01   3.1770413e+01
   5.6890968e+01   1.2389388e+02   6.8211613e+01   1.8453210e+02   5.4135161e+01   1.1289274e+02   5.3920645e+01   1.1144312e+02   2.8631290e+01   1.6833368e+01   3.7754548e+02   5.0344258e+00   3.1232032e+02  -1.4936916e+01   2.1954516e+02   3.0827355e+01   5.2598387e+01   6.4596323e+01   2.6319839e+02  -8.5683871e-01   6.0328065e+01   1.3287150e+02   1.8584194e+01   4.7606839e+00   4.3809355e+01   1.2983639e+01   2.5146871e+02   4.8863226e-01   3.3545806e+01   1.3811497e+01   1.8023710e+02  -2.5084129e+01   5.1884194e+01   1.0317991e+02   1.8396202e+02   7.5117851e+00   2.6433000e+02   4.7424516e-01   3.8925202e+02   2.7585851e+00   2.1630710e+02   2.5307690e+01   3.0816129e+01  -6.9049677e+00   5.9526452e+01   1.4613240e+02   3.8410202e+02   2.4840585e+01   3.2082581e+01   4.9311781e+01   4.2242581e+01   1.1625059e+02   3.0820968e+02  -3.9282258e+01   7.8004194e+01   7.5174826e+01   2.7119032e+01   3.1112413e+01
   5.6740968e+01   9.0905884e+01   8.4171613e+01   1.7921530e+02   5.5895161e+01   7.7991935e+01   6.2210645e+01   1.3101992e+02   2.9581290e+01  -4.8263226e-01   4.4849548e+02  -1.1311574e+01   3.7489032e+02  -1.9512516e+01   1.5078516e+02   2.2618155e+01   5.5408387e+01   6.5941523e+01   2.3438839e+02  -1.6932039e+01   6.7228065e+01   1.5393950e+02   3.2434194e+01   1.8932684e+01   1.3899355e+01   3.8464387e+00   2.1465871e+02   7.7634323e+00   3.6495806e+01  -1.5245032e+00   1.8128710e+02  -1.9118129e+01   6.1264194e+01   8.1139510e+01   1.9125202e+02   1.3078585e+01   2.9409000e+02   1.9434452e+00   3.7696202e+02   1.7501785e+01   1.9530710e+02   1.0797690e+01   3.0906129e+01   2.2947832e+01   7.5386452e+01   1.2257360e+02   3.6815202e+02   4.5865851e+00   3.8702581e+01   5.4742181e+01   3.6052581e+01   1.1855579e+02   2.7253968e+02  -2.9668658e+01   6.6094194e+01   7.3317626e+01   2.2839032e+01   2.4884813e+01
   4.6170968e+01   1.0175148e+02   7.7121613e+01   1.5591930e+02   6.3615161e+01   1.0608434e+02   5.4780645e+01   1.6823432e+02   2.5491290e+01   3.6034568e+01   3.9087548e+02   8.0580258e+00   3.1827032e+02  -8.8429161e+00   1.5787516e+02   1.6050955e+01   5.2988387e+01   7.3515123e+01   2.6048839e+02  -1.5210039e+01   4.8518065e+01   1.3576630e+02   4.4824194e+01   2.6614839e+00   2.2379355e+01   1.0218039e+01   2.3465871e+02  -2.0836568e+01   3.8495806e+01   2.0795497e+01   1.9166710e+02  -1.7418529e+01   5.7974194e+01   1.0988271e+02   1.2468202e+02   2.2684185e+01   3.0924000e+02   2.8451445e+01   3.5406202e+02  -1.7376215e+01   2.4421710e+02  -7.0151097e+00   1.7286129e+01   1.8037432e+01   6.9526452e+01   1.8828240e+02   4.1010202e+02   3.2520585e+01   3.0552581e+01   8.8054181e+01   5.5722581e+01   1.4336219e+02   2.8177968e+02  -3.4578581e+00   7.6764194e+01   1.1260403e+02   3.6029032e+01   3.1919613e+01
   6.4130968e+01   8.8264684e+01   7.9071613e+01   1.6586330e+02   1.2851516e+02   2.6372335e+01   6.0730645e+01   1.1822832e+02   3.0631290e+01   1.7713368e+01   4.1611548e+02   2.3708826e+01   2.9489032e+02  -7.7325161e+00   1.2568516e+02  -1.8538452e+00   5.5508387e+01   6.2893523e+01   2.5419839e+02   1.1343161e+01   6.0898065e+01   1.2568590e+02   3.4294194e+01   3.0883884e+01   1.5519355e+01  -8.0316129e-01   2.3456871e+02  -9.7793677e+00   2.9455806e+01   2.7586968e+00   1.7561710e+02   1.3385471e+01   5.7694194e+01   9.7235110e+01   1.5144202e+02  -7.4966149e+00   3.3005000e+02   1.4686645e+01   3.8734202e+02  -1.7086149e+00   2.3973710e+02   6.7632903e+00   3.7436129e+01   1.1045432e+01   8.8576452e+01   1.6404840e+02   4.5234202e+02   4.9471385e+01   5.8752581e+01   9.9138181e+01   7.0442581e+01   1.7794459e+02   3.1301968e+02  -1.8427058e+01   8.7524194e+01   1.2074323e+02   3.6509032e+01   5.3931213e+01
   6.4460968e+01   1.0504828e+02   7.0741613e+01   1.9904970e+02   2.1518516e+02  -2.1941265e+01   9.9590645e+01   5.7649523e+01   2.7391290e+01   2.4742568e+01   3.7644548e+02   4.4524258e+00   3.4194032e+02  -1.6066516e+01   1.5621516e+02   7.0837548e+00   6.7268387e+01   7.7282723e+01   2.3657839e+02  -1.9572387e+00   4.9518065e+01   1.5225630e+02   4.7674194e+01  -1.4756516e+01   1.9619355e+01  -5.0811613e+00   2.4270871e+02  -1.2960568e+01   2.8785806e+01   1.6522297e+01   1.9881710e+02  -3.9005290e+00   5.9834194e+01   1.0506391e+02   1.7577202e+02  -1.1683015e+01   2.9590000e+02   6.4186452e+00   3.4396202e+02  -2.8821489e-01   2.0754710e+02   7.1084903e+00   2.3286129e+01  -2.1525677e+00   1.2329645e+02   2.0255080e+02   4.3710202e+02   4.8410585e+01   4.8362581e+01   8.9059381e+01   6.1912581e+01   1.7134699e+02   3.2129968e+02  -7.8994581e+00   1.0428419e+02   1.4088243e+02   3.1699032e+01   6.4226013e+01
   6.3410968e+01   9.2562284e+01   9.1501613e+01   2.0757890e+02   1.8366516e+02   6.3033548e-01   6.6830645e+01   1.1803032e+02   3.0301290e+01   2.4097677e+00   4.3163548e+02  -1.0277419e-01   2.9741032e+02  -2.5084116e+01   1.3907516e+02  -1.2975045e+01   2.1938387e+01   5.9099123e+01   2.3762839e+02  -4.9012387e+00   6.8998065e+01   1.5579790e+02   3.3014194e+01   3.0362839e+00   2.7239355e+01   1.0119239e+01   1.9975871e+02  -3.5645677e+00   1.4595806e+01   2.0137497e+01   1.6985710e+02   1.1706271e+01   5.7924194e+01   1.0907671e+02   1.7515202e+02   2.6465851e+00   2.8833000e+02   8.7442452e+00   3.8148202e+02  -1.9498149e+00   2.2564710e+02   1.7890490e+01   2.7626129e+01   7.4002323e+00   1.2171645e+02   2.1967720e+02   4.7587202e+02   2.6588985e+01   5.8942581e+01   9.7502981e+01   8.7102581e+01   1.6394179e+02   3.5653968e+02  -2.6686581e+00   1.0790419e+02   1.2516283e+02   3.1319032e+01   8.2676413e+01
   5.9930968e+01   9.6840684e+01   7.8451613e+01   1.8252290e+02   1.7309516e+02   2.0325935e+01   7.9920645e+01   8.6883123e+01   2.6581290e+01   2.2736774e-01   3.5477548e+02  -1.2673974e+01   3.2208032e+02  -3.6777161e+00   1.6521516e+02   1.6553755e+01   3.5368387e+01   8.2024723e+01   2.4657839e+02   5.0927613e+00   6.3808065e+01   1.2207310e+02   4.0964194e+01  -8.1297161e+00   3.1049355e+01   1.9443871e-01   2.2204871e+02   1.6452232e+01   2.1405806e+01  -1.5973032e+00   1.9190710e+02  -1.7777290e+00   4.9834194e+01   8.6913910e+01   1.6682202e+02  -7.3970149e+00   3.1171000e+02   2.2538452e+00   3.5448202e+02  -9.3198149e+00   2.4997710e+02   1.3994090e+01   1.6436129e+01   1.2015432e+01   1.1933645e+02   2.0915760e+02   4.5058202e+02   5.1332185e+01   3.5132581e+01   7.5737781e+01   5.2012581e+01   1.5798899e+02   3.3301968e+02  -6.8370581e+00   8.4474194e+01   1.1137723e+02   3.0789032e+01   5.1818813e+01
   6.8600968e+01   1.0347708e+02   6.1881613e+01   1.9127850e+02   1.8161516e+02   6.8843355e+00   4.8070645e+01   9.7011123e+01   1.9061290e+01   1.7028968e+01   3.9196548e+02  -1.2359174e+01   2.9399032e+02  -3.5570516e+01   1.4745516e+02  -1.0545445e+01   7.4938387e+01   6.2049123e+01   2.0972839e+02  -3.5792387e+00   1.2980806e+02   1.0340310e+02   4.4434194e+01   4.0726839e+00   2.4139355e+01   1.9027239e+01   2.2923871e+02  -5.9729677e+00   2.5265806e+01  -9.6103226e-02   2.3338710e+02   1.9283871e+01   4.6644194e+01   1.1201911e+02   1.7234202e+02  -6.0286149e+00   3.0457000e+02  -9.6549548e+00   3.5725202e+02   4.8385851e+00   2.6683710e+02  -1.5254710e+01   1.6626129e+01  -3.1897677e+00   9.4766452e+01   2.0650320e+02   4.1282202e+02   5.8442985e+01   3.6702581e+01   8.7372181e+01   6.3202581e+01   1.3905379e+02   2.9215968e+02  -1.8858258e+01   8.3904194e+01   9.5232826e+01   3.0789032e+01   3.1768813e+01
   5.9790968e+01   7.9131884e+01   7.4781613e+01   2.0629650e+02   1.7532516e+02  -1.7232465e+01   5.8450645e+01   1.0146072e+02   3.5581290e+01   4.8973677e+00   3.5511548e+02   1.0588258e+00   3.4232032e+02  -2.8866916e+01   1.6492516e+02   1.0695484e-01   4.8508387e+01   8.9973523e+01   2.6476839e+02   3.0675613e+00   4.2188065e+01   1.3089270e+02   2.2584194e+01   1.2100684e+01   2.3619355e+01   1.4498839e+01   2.4584871e+02   1.4598232e+01   3.4355806e+01  -6.8233032e+00   1.9152710e+02   3.5926710e+00   5.7114194e+01   1.0633151e+02   1.8696202e+02   1.0081785e+01   2.6633000e+02   3.7342452e+00   3.9615202e+02  -2.4134149e+00   2.1568710e+02   1.1647290e+01   2.7476129e+01  -3.9776774e-01   9.4436452e+01   1.6295960e+02   4.0868202e+02   4.2874185e+01   5.1512581e+01   5.7377381e+01   3.9962581e+01   1.2876299e+02   2.8663968e+02  -2.0886658e+01   8.3424194e+01   9.8461226e+01   3.9739032e+01   4.3532813e+01
   4.7600968e+01   1.1663708e+02   7.7741613e+01   1.8272970e+02   1.8451516e+02  -2.3967665e+01   6.1730645e+01   1.2405832e+02   1.8251290e+01   1.1703768e+01   3.7582548e+02   3.0882026e+01   3.7537032e+02  -2.8740916e+01   1.6626516e+02   1.1949755e+01   6.8748387e+01   9.3214323e+01   2.2272839e+02   1.0240761e+01   5.2518065e+01   1.5030630e+02   3.1624194e+01   1.9047484e+01   3.4859355e+01   2.0296387e+00   2.2261871e+02   1.3836632e+01   2.6165806e+01  -6.4810323e-01   1.6652710e+02   9.1126710e+00   6.3594194e+01   1.0681311e+02   1.7696202e+02   3.3617851e+00   2.5762000e+02  -1.2658955e+01   3.5253202e+02   1.1126185e+01   2.1521710e+02  -4.8951097e+00   1.5336129e+01   1.2623432e+01   8.4336452e+01   1.8076760e+02   3.9425202e+02   3.3648585e+01   3.8462581e+01   5.0421381e+01   4.6102581e+01   1.3556179e+02   2.8439968e+02  -8.0474581e+00   6.2334194e+01   1.1499843e+02   2.2739032e+01   4.2132813e+01
   7.4170968e+01   9.1461484e+01   5.6691613e+01   2.0603370e+02   2.1975516e+02   3.0231355e+00   5.3690645e+01   9.7321523e+01   4.1491290e+01   2.6654568e+01   3.5877548e+02   1.5436026e+01   2.3499032e+02   7.4099484e+01   1.5416516e+02   9.7777548e+00   7.2838387e+01   1.0435712e+02   2.2719839e+02  -5.2568387e+00   4.6708065e+01   1.5639110e+02   3.5534194e+01   2.7784684e+01   3.2519355e+01   1.2506839e+01   2.1294871e+02   1.2760232e+01   3.3885806e+01  -1.4455703e+01   1.9600710e+02   4.8942710e+00   5.3114194e+01   9.4981510e+01   1.8434202e+02   3.2513851e+00   3.3014000e+02  -2.3705548e+00   3.7829202e+02  -4.1461489e-01   2.1011710e+02   4.3228903e+00   1.9196129e+01   1.0364632e+01   6.4436452e+01   1.5106960e+02   3.9268202e+02   6.5914185e+01   2.0892581e+01   2.8396981e+01   4.4482581e+01   1.2464139e+02   3.0082968e+02  -3.7551858e+01   7.8624194e+01   8.2125226e+01   2.1509032e+01   2.2461213e+01
   7.4510968e+01   1.0681428e+02   6.1171613e+01   1.7924530e+02   1.9704516e+02  -7.2500645e+00   5.3350645e+01   7.7108723e+01   1.7111290e+01   1.1514968e+01   3.5054548e+02   1.8544258e+00   9.2700323e+01   1.7563268e+02   1.6916516e+02   1.8147755e+01   7.1988387e+01   9.1615123e+01   2.3686839e+02   4.4895613e+00   4.6428065e+01   1.4584350e+02   3.4104194e+01  -1.4250916e+01   3.8479355e+01   1.0840039e+01   2.1332871e+02   1.2539832e+01   3.0075806e+01  -9.9609032e+00   2.1704710e+02  -4.9289290e+00   6.2354194e+01   1.2057231e+02   1.6706202e+02   1.3583785e+01   2.9628000e+02   5.9582452e+00   3.9234202e+02   1.3081385e+01   2.4883710e+02   1.5895290e+01   2.1286129e+01   5.2874323e+00   6.7006452e+01   1.3658400e+02   4.4020202e+02   3.7352585e+01   2.1462581e+01   6.7401381e+01   4.0962581e+01   1.0159299e+02   2.8191968e+02  -2.1849058e+01   7.6044194e+01   6.3761626e+01   2.9319032e+01   2.1506413e+01
   4.5980968e+01   9.9186684e+01   7.1501613e+01   1.6226890e+02   1.9551516e+02   1.3062335e+01   6.0640645e+01   1.0490552e+02   1.8821290e+01   1.6848168e+01   3.9444548e+02   2.1342426e+01   9.1320323e+01   1.7788308e+02   1.7926516e+02   8.0997548e+00   5.7028387e+01   8.2721923e+01   2.4248839e+02  -5.3003871e-01   4.4138065e+01   1.4445670e+02   5.0434194e+01   2.2022684e+01   2.8379355e+01   5.5480387e+00   2.0961871e+02  -7.2633677e+00   2.6265806e+01  -7.7961032e+00   1.9042710e+02   1.0340671e+01   4.9924194e+01   1.0533671e+02   2.1525202e+02   8.7285851e+00   3.2428000e+02   1.6282452e+00   3.4482202e+02   6.8829851e+00   2.4216710e+02   1.2148890e+01   1.0196129e+01   1.9894632e+01   8.5296452e+01   2.0140080e+02   4.6720202e+02   3.7382585e+01   2.2552581e+01   8.6694181e+01   6.8962581e+01   1.0378299e+02   3.2534968e+02  -4.2603458e+01   8.7904194e+01   9.0142826e+01   4.2319032e+01   3.1986413e+01
   5.9460968e+01   1.0758828e+02   6.9451613e+01   2.0491290e+02   2.0228516e+02   1.7107355e+00   4.2160645e+01   1.3057392e+02   4.6871290e+01   6.0341677e+00   3.5463548e+02   1.7172258e+00   1.1127032e+02   1.6666708e+02   1.5521516e+02   1.7123755e+01   6.9988387e+01   7.6635123e+01   2.3548839e+02  -1.9700387e+00   6.0998065e+01   1.4138790e+02   3.1624194e+01   2.8717484e+01   4.2949355e+01   2.9024387e+00   1.9918871e+02   2.8103226e-01   3.3695806e+01  -3.3905032e+00   2.5081710e+02   1.3129471e+01   4.9164194e+01   1.4510751e+02   1.9668202e+02   4.3541851e+00   3.1947000e+02  -1.7695484e-01   3.8663202e+02  -1.6271815e+01   2.4178710e+02  -9.7070968e-01   3.6006129e+01  -8.4016774e-01   1.0405645e+02   2.1066000e+02   4.7887202e+02   6.0588985e+01   4.8132581e+01   8.6417781e+01   6.6862581e+01   1.6261099e+02   3.6077968e+02  -4.8785806e-01   1.0628419e+02   1.2601243e+02   4.4509032e+01   5.2911213e+01
   6.3980968e+01   1.1946668e+02   8.6641613e+01   2.0567770e+02   1.8594516e+02  -9.1720645e+00   4.7830645e+01   1.1155032e+02   1.9491290e+01   7.7045677e+00   3.4715548e+02   7.4156258e+00   9.4080323e+01   1.9590228e+02   1.8068516e+02   9.0861548e+00   4.9888387e+01   8.2963123e+01   2.7448839e+02   1.2289961e+01   3.3898065e+01   1.3503590e+02   3.3674194e+01   1.6403484e+01   3.2859355e+01   6.1396387e+00   2.3946871e+02   1.4158632e+01   3.6645806e+01  -2.3966503e+01   2.3061710e+02   1.4505471e+01   3.8494194e+01   8.9481110e+01   1.8744202e+02  -2.2866149e+00   2.8847000e+02   4.6330452e+00   3.9620202e+02  -1.7317415e+01   2.2268710e+02  -1.3152710e+01   1.9056129e+01   1.7225832e+01   9.5716452e+01   2.2271720e+02   5.0806202e+02   6.0493785e+01   4.2412581e+01   1.0377538e+02   6.9672581e+01   1.3767619e+02   3.5882968e+02  -3.3185806e-01   6.4334194e+01   1.6026843e+02   3.4509032e+01   5.2661213e+01
   5.2220968e+01   8.6457484e+01   7.6261613e+01   1.9822810e+02   2.1694516e+02  -2.7020645e+00   7.2500645e+01   1.1033672e+02   3.1061290e+01   2.1588968e+01   3.6906548e+02   1.5422826e+01   9.7320323e+01   1.8797308e+02   1.6668516e+02   1.1966155e+01   6.1178387e+01   7.7529923e+01   2.5095839e+02  -1.7638710e-02   4.4948065e+01   1.5129190e+02   3.1824194e+01  -4.5885161e+00   4.5759355e+01   5.2076387e+00   2.2661871e+02   7.2366323e+00   3.8925806e+01  -9.1889032e+00   2.2528710e+02  -4.9181290e+00   3.8734194e+01   1.0494191e+02   2.0206202e+02   1.2493785e+01   2.8681000e+02   2.2335845e+01   3.6429202e+02   1.5045385e+01   2.0906710e+02  -3.5931097e+00   3.1856129e+01  -4.1781677e+00   1.0486645e+02   2.5345520e+02   5.1196202e+02   6.1891785e+01   6.1462581e+01   8.7731381e+01   6.8012581e+01   1.5537899e+02   3.3986968e+02   1.5374942e+01   1.2185419e+02   9.6856826e+01   5.6889032e+01   7.4730813e+01
   6.1930968e+01   9.1010684e+01   1.0045161e+02   1.8953290e+02   2.3699516e+02   1.3213935e+01   1.0288065e+02   9.9526323e+01   2.7681290e+01   2.3669368e+01   3.7392548e+02   9.5140258e+00   7.0370323e+01   1.6612908e+02   1.4645516e+02   1.4724555e+01   6.3838387e+01   9.1647123e+01   2.8572839e+02  -3.7492387e+00   4.9848065e+01   1.7156990e+02   4.2054194e+01   2.0730839e+00   3.0289355e+01   1.5535239e+01   2.2170871e+02  -5.0405677e+00   3.2595806e+01  -1.5452503e+01   2.0947710e+02   3.0566710e+00   4.6354194e+01   9.8382310e+01   1.7158202e+02   5.0218511e-01   2.7238000e+02  -5.3197548e+00   3.9520202e+02  -1.0427415e+01   2.2787710e+02   1.0902090e+01   2.8286129e+01  -2.0325677e+00   8.1106452e+01   1.8878600e+02   5.0496202e+02   5.7171785e+01   5.3652581e+01   9.6256181e+01   5.3152581e+01   1.4794779e+02   3.0329968e+02   1.0630542e+01   9.5384194e+01   1.2664443e+02   3.4079032e+01   6.2795613e+01
   6.0080968e+01   1.0129868e+02   1.0274161e+02   1.9500970e+02   2.3156516e+02   1.3028335e+01   6.2210645e+01   1.0096992e+02   3.1771290e+01   2.9772168e+01   4.0268548e+02   1.3163226e+01   9.2180323e+01   1.8162428e+02   1.6502516e+02  -4.3310452e+00   5.5128387e+01   7.7773923e+01   2.5886839e+02  -1.0804387e+00   4.9328065e+01   1.4865150e+02   3.6104194e+01  -1.6980916e+01   3.2189355e+01   9.3832387e+00   2.0199871e+02   2.9662323e+00   3.5405806e+01   6.8526968e+00   1.9104710e+02   1.7821071e+01   5.6784194e+01   1.0873791e+02   1.6648202e+02  -5.3198149e+00   3.0814000e+02   7.3494452e+00   4.0258202e+02   1.4692185e+01   2.4254710e+02   1.6384903e+00   2.5476129e+01   4.5222323e+00   9.7196452e+01   1.9768880e+02   4.4163202e+02   3.7238185e+01   4.1842581e+01   5.8150981e+01   4.6102581e+01   1.2232179e+02   3.0805968e+02  -1.8220258e+01   1.0285419e+02   9.5046826e+01   2.3079032e+01   4.5195613e+01
   4.4550968e+01   1.0645108e+02   8.3361613e+01   2.1999010e+02   2.1370516e+02  -1.3302865e+01   9.6160645e+01   1.0158392e+02   3.0541290e+01   1.0060568e+01   3.6834548e+02   1.0000426e+01   9.2800323e+01   1.5052468e+02   1.4735516e+02   1.1322555e+01   6.1748387e+01   8.2154323e+01   2.7572839e+02  -5.3292387e+00   5.9518065e+01   1.2483630e+02   4.8154194e+01  -4.1749161e+00   3.6479355e+01   4.0000387e+00   2.2680871e+02  -2.2085677e+00   2.6645806e+01  -1.2876503e+01   1.9633710e+02   1.0057871e+01   4.5074194e+01   1.1857471e+02   2.1063202e+02   4.7181851e+00   2.9190000e+02   1.8458645e+01   4.0448202e+02  -2.4979815e+01   2.4430710e+02   1.6357690e+01   1.3666129e+01   2.4277032e+01   7.9866452e+01   1.8088520e+02   4.5529202e+02   4.9665385e+01   4.6842581e+01   7.1850981e+01   3.3202581e+01   1.3711379e+02   3.0110968e+02  -1.8434258e+01   7.8144194e+01   1.0983363e+02   4.0599032e+01   2.7554013e+01
   6.5650968e+01   1.0790308e+02   6.3261613e+01   2.2312810e+02   2.7485516e+02   5.9951355e+00   8.5880645e+01   7.4216323e+01   3.0581290e+01   3.0717368e+01   3.7454548e+02  -7.2055742e+00   9.2510323e+01   1.3749788e+02   1.6240516e+02   6.6385548e+00   4.7558387e+01   8.5289523e+01   2.5991839e+02   1.2835561e+01   6.4568065e+01   1.3405230e+02   3.3394194e+01   1.6335884e+01   3.9239355e+01   3.9192387e+00   2.4618871e+02   8.6210323e+00   3.9785806e+01   6.5922968e+00   2.0719710e+02  -1.0190929e+01   5.4974194e+01   1.1631271e+02   1.7153202e+02  -1.2773815e+01   3.0390000e+02   9.6386452e+00   3.5587202e+02  -1.1141015e+01   2.2878710e+02  -1.8360710e+01   3.1286129e+01   6.9174323e+00   7.0716452e+01   1.7247720e+02   4.4172202e+02   2.0420985e+01   3.0082581e+01   8.4001781e+01   4.3962581e+01   1.1597299e+02   3.1505968e+02  -7.5902581e+00   7.0624194e+01   1.1671523e+02   3.8979032e+01   3.6683613e+01
   6.4320968e+01   9.2389484e+01   9.0311613e+01   1.6910410e+02   2.8747516e+02  -1.1064465e+01   1.2183065e+02   8.5820323e+01   3.6441290e+01   5.2985677e+00   3.6015548e+02  -1.0674374e+01   1.0422032e+02   1.5037108e+02   1.4202516e+02   8.2189548e+00   7.3838387e+01   8.2137123e+01   2.9872839e+02   1.2730761e+01   4.3088065e+01   1.4125070e+02   2.4344194e+01  -4.0116129e-02   3.3189355e+01   4.2132387e+00   2.4370871e+02  -9.0805677e+00   3.1595806e+01   1.0574968e+00   1.8357710e+02   6.2686710e+00   4.6974194e+01   1.3723271e+02   1.7372202e+02   9.6209851e+00   2.8333000e+02   9.1842452e+00   3.6268202e+02   1.3644185e+01   2.2635710e+02  -1.5636310e+01   2.7096129e+01   9.3526323e+00   6.6816452e+01   1.5511920e+02   4.2777202e+02   3.0346985e+01   8.1325806e+00   7.7807781e+01   3.7962581e+01   1.2249299e+02   3.1253968e+02  -2.4678658e+01   8.9624194e+01   3.8725226e+01   2.5079032e+01   3.8555613e+01
   5.4320968e+01   1.1213948e+02   8.4211613e+01   1.8764210e+02   2.4928516e+02   1.2280735e+01   1.0554065e+02   5.0693523e+01   1.4921290e+01   9.2601677e+00   3.7773548e+02   2.8349226e+01   8.3750323e+01   1.7429868e+02   1.6083516e+02   1.2434155e+01   5.4368387e+01   6.7174723e+01   2.5162839e+02   1.9287613e+00   4.4088065e+01   1.2017070e+02   4.3294194e+01   5.8738839e+00   3.2189355e+01  -6.7567613e+00   2.2965871e+02  -3.3865677e+00   2.1735806e+01  -6.3437032e+00   1.9371710e+02   1.2417471e+01   5.8264194e+01   1.0942951e+02   1.8229202e+02   1.3153851e+00   2.9376000e+02   1.8969845e+01   4.0034202e+02   9.2138511e-01   2.2797710e+02  -1.0435910e+01   2.1816129e+01   2.3345032e+01   8.9676452e+01   1.4639040e+02   3.9177202e+02   1.3606985e+01   3.4792581e+01   6.0624981e+01   4.4152581e+01   1.0909779e+02   2.9415968e+02  -3.2728258e+01   7.6284194e+01   8.1362426e+01   1.7169032e+01   4.8288413e+01
   5.4840968e+01   9.4867884e+01   6.1361613e+01   1.6389010e+02   2.3037516e+02   8.9835355e+00   7.8210645e+01   7.4309923e+01   2.4351290e+01   3.6457677e+00   4.0001548e+02   8.0682581e-01   9.2030323e+01   1.5739628e+02   1.5611516e+02  -4.9482452e+00   6.8698387e+01   9.0218323e+01   2.3686839e+02  -1.0410439e+01   5.8468065e+01   1.3340030e+02   5.2244194e+01   1.4397884e+01   3.1569355e+01   1.3342839e+01   1.9923871e+02  -4.8629677e+00   3.2075806e+01  -9.6009032e+00   2.1433710e+02  -5.0921290e+00   6.2494194e+01   1.2137111e+02   1.7325202e+02   7.7085851e+00   2.7800000e+02   5.1406452e+00   3.5834202e+02  -1.0086149e+00   2.2435710e+02   3.5236903e+00   3.1816129e+01   6.0650323e+00   7.3056452e+01   1.4091000e+02   3.4944202e+02   1.9613385e+01   2.9512581e+01   9.6477381e+01   4.2862581e+01   9.0150994e+01   2.6544968e+02  -1.4341458e+01   9.3904194e+01   6.5232826e+01   3.4119032e+01   4.2552413e+01
   4.5270968e+01   1.2215348e+02   7.1781613e+01   1.7867650e+02   2.1023516e+02   1.6544735e+01   7.3830645e+01   9.7710323e+01   1.1351290e+01   2.4545768e+01   3.7958548e+02  -6.9887742e+00   1.0308032e+02   1.5913228e+02   1.4049516e+02   1.5341355e+01   7.2838387e+01   6.6457123e+01   2.4310839e+02   1.9470361e+01   4.8708065e+01   1.6251110e+02   4.8014194e+01   1.6926284e+01   3.5189355e+01   1.5483239e+01   2.1551871e+02   5.2646323e+00   2.5885806e+01  -1.3005703e+01   2.5681710e+02   7.8894710e+00   5.5784194e+01   1.3533791e+02   1.7239202e+02   2.1727385e+01   3.0552000e+02   1.0939045e+01   3.7706202e+02  -2.4062149e+00   2.1435710e+02  -8.2630968e-01   3.5716129e+01   1.5283032e+01   8.1296452e+01   1.4420080e+02   3.7110202e+02   3.1260585e+01   4.2982581e+01   6.5019781e+01   3.5722581e+01   1.1434219e+02   3.0005968e+02  -3.5110258e+01   8.1524194e+01   3.9223226e+01   2.3839032e+01   2.9424813e+01
   6.0890968e+01   1.0528388e+02   8.2741613e+01   2.0094970e+02   2.2032516e+02   1.7787535e+01   6.5500645e+01   1.4232672e+02   2.1251290e+01   2.9437677e+00   3.7963548e+02   1.1247226e+01   8.5180323e+01   1.7013428e+02   1.3173516e+02   3.4721548e+00   5.4128387e+01   7.0193923e+01   2.3867839e+02  -2.2985239e+01   5.6328065e+01   1.5276150e+02   3.1864194e+01   1.6548284e+01   4.9089355e+01   1.1081239e+01   2.1627871e+02   1.6203832e+01   2.8735806e+01   9.0062968e+00   2.3104710e+02   9.6610710e+00   5.2454194e+01   1.0389431e+02   1.5382202e+02  -1.2647015e+01   3.1438000e+02   7.8902452e+00   3.7958202e+02  -3.0378149e+00   2.2730710e+02   5.6176903e+00   2.1386129e+01   3.4294323e+00   7.9246452e+01   1.4464480e+02   3.8072202e+02   4.0680985e+01   3.4602581e+01   9.2780181e+01   4.3052581e+01   1.1846579e+02   3.0253968e+02  -5.8865806e-01   7.9384194e+01   8.9824426e+01   2.7119032e+01   3.2112413e+01
   6.4030968e+01   1.2165268e+02   7.6881613e+01   1.7907850e+02   2.3832516e+02   1.3257535e+01   9.7880645e+01   1.0168632e+02   3.7821290e+01   3.5138168e+01   3.9930548e+02   1.4193626e+01   1.0508032e+02   1.5335228e+02   1.5887516e+02   3.0095484e-01   4.0128387e+01   9.9213923e+01   2.6224839e+02  -2.4008387e+00   6.1228065e+01   1.4608950e+02   3.8054194e+01   1.6343084e+01   1.9569355e+01  -2.5571613e+00   2.4794871e+02   1.1002323e+00   4.3265806e+01   8.9389677e-01   2.0681710e+02   1.7939471e+01   3.8694194e+01   1.1118511e+02   1.8596202e+02   9.0217851e+00   2.9666000e+02   2.2217845e+01   3.7753202e+02   1.5061851e+00   2.1264710e+02  -1.1159510e+01   4.9766129e+01   1.9629032e+01   9.7196452e+01   1.7935880e+02   3.9044202e+02   4.3993385e+01   6.0322581e+01   9.7342581e+01   4.7442581e+01   1.3011459e+02   2.8329968e+02   4.8005419e+00   9.6474194e+01   1.1241723e+02   4.0169032e+01   4.6498413e+01
   5.0510968e+01   1.1759428e+02   6.4551613e+01   1.8059490e+02   2.2775516e+02  -3.0468645e+00   1.2307065e+02   1.1115112e+02   2.7391290e+01   1.0402568e+01   3.6901548e+02  -3.2831742e+00   9.2130323e+01   1.6033828e+02   1.7892516e+02   7.0769548e+00   6.3268387e+01   7.5982723e+01   2.3624839e+02  -4.1308387e+00   5.5568065e+01   1.4177230e+02   3.0244194e+01   7.5878839e+00   3.1619355e+01   1.8528839e+01   2.3408871e+02  -1.5740968e+01   3.0265806e+01  -8.3610323e-01   2.7042710e+02   1.7090671e+01   4.5834194e+01   1.1351391e+02   1.8639202e+02   1.8973851e+00   2.8414000e+02   2.1694452e+00   3.5777202e+02   4.1869851e+00   2.0626710e+02   1.5250890e+01   2.6626129e+01   1.0480232e+01   7.8816452e+01   2.0325920e+02   4.4634202e+02   7.0951385e+01   4.8322581e+01   9.2352581e+01   6.0862581e+01   1.6843099e+02   3.1039968e+02   8.7254194e-01   1.0328419e+02   9.3252426e+01   4.0119032e+01   5.2932413e+01
   5.8650968e+01   1.1108308e+02   8.9211613e+01   1.9447210e+02   2.4789516e+02  -2.8980645e+00   1.0992065e+02   9.8823123e+01   2.2821290e+01   1.6298168e+01   4.2006548e+02   8.2428258e+00   1.0061032e+02   1.7608988e+02   1.4802516e+02   7.6489548e+00   4.2598387e+01   8.7776323e+01   2.7834839e+02  -7.0188387e+00   6.4088065e+01   1.7152070e+02   1.7674194e+01   2.3483871e-02   1.7479355e+01   1.0990039e+01   2.4151871e+02   6.4746323e+00   3.4305806e+01   1.5270697e+01   2.3904710e+02   1.6121071e+01   5.6924194e+01   8.4866710e+01   1.9906202e+02   1.5403785e+01   2.9566000e+02   2.2197845e+01   4.0520202e+02   5.8258511e-01   2.2364710e+02   1.9150490e+01   3.1196129e+01   1.7874632e+01   1.0781645e+02   2.1112920e+02   4.3391202e+02   1.9565785e+01   7.6362581e+01   1.2891938e+02   6.7482581e+01   1.5394139e+02   3.1910968e+02  -2.5914258e+01   1.0909419e+02   1.0154763e+02   3.9839032e+01   6.3664813e+01
   5.5270968e+01   1.4183348e+02   7.1881613e+01   1.5623850e+02   2.6704516e+02   1.3569935e+01   5.0780645e+01   1.3541432e+02   2.5821290e+01   1.9528168e+01   4.0754548e+02   3.4844258e+00   7.9080323e+01   1.6953228e+02   2.0226516e+02   7.1197548e+00   5.7788387e+01   6.5331123e+01   2.7415839e+02  -1.4873639e+01   5.6898065e+01   1.5543590e+02   3.7394194e+01  -1.5984116e+01   1.8949355e+01  -1.4937561e+01   2.4923871e+02   7.0703226e-01   2.6495806e+01  -1.5745032e+00   1.8928710e+02   1.2671871e+01   2.9544194e+01   9.9007110e+01   1.5677202e+02   1.0496985e+01   3.2690000e+02  -3.6813548e+00   3.8829202e+02   1.5265385e+01   2.0426710e+02   1.2840890e+01   2.1006129e+01   1.9979832e+01   9.7766452e+01   2.2536320e+02   4.1101202e+02   5.5537785e+01   4.7462581e+01   1.2785138e+02   7.5012581e+01   1.4838899e+02   3.4115968e+02   2.4117419e+00   1.0214419e+02   1.0000363e+02   3.3699032e+01   5.7826013e+01
   7.0600968e+01   9.1747084e+01   8.8401613e+01   1.7801690e+02   2.4447516e+02  -7.7644645e+00   7.8300645e+01   1.4254272e+02   2.0391290e+01   1.2392568e+01   4.0158548e+02   2.2631226e+01   1.0080032e+02   1.5279468e+02   1.8578516e+02   1.0818155e+01   4.6788387e+01   7.1731123e+01   2.6848839e+02   1.0009961e+01   5.7998065e+01   1.5414790e+02   4.7864194e+01   9.3182839e+00   2.2239355e+01   1.1749239e+01   2.1242871e+02   1.0318323e+00   5.9835806e+01   6.7982968e+00   1.9752710e+02   8.9626710e+00   3.8834194e+01   7.8313910e+01   1.4177202e+02   1.5226985e+01   2.5938000e+02   1.0480245e+01   3.9920202e+02   4.4825851e+00   2.2102710e+02  -5.9699097e+00   2.8576129e+01  -2.3357677e+00   1.1100645e+02   2.1101400e+02   4.3391202e+02   4.5425785e+01   7.0222581e+01   1.0760058e+02   6.9392581e+01   1.6616859e+02   3.6896968e+02  -9.1430581e+00   9.0144194e+01   1.1606363e+02   3.3649032e+01   6.0210013e+01
   4.7460968e+01   1.1583828e+02   6.3831613e+01   1.8946250e+02   6.5475161e+01   1.1175535e+01   5.3640645e+01   1.2475552e+02   3.6771290e+01   3.3721677e+00   3.4482548e+02   1.8072026e+01   1.1261032e+02   1.5765988e+02   1.7897516e+02   9.5529548e+00   5.0028387e+01   6.9371923e+01   2.6110839e+02  -2.0196387e+00   6.7378065e+01   1.4663750e+02   1.8774194e+01  -1.9784516e+01   2.2329355e+01  -9.3979613e+00   2.2746871e+02  -2.0691368e+01   3.6025806e+01  -1.3626903e+01   2.0552710e+02  -2.2767329e+01   4.9544194e+01   7.5937110e+01   1.3368202e+02   7.7241851e+00   3.2000000e+02   2.1920645e+01   2.5134202e+02   5.4311385e+01   2.1026710e+02   6.0808903e+00   3.5146129e+01   2.4186323e+00   1.0233645e+02   2.1056760e+02   4.0091202e+02   5.3155785e+01   6.5752581e+01   1.0214818e+02   7.1822581e+01   1.2369419e+02   3.3844968e+02   4.1085419e+00   9.6284194e+01   1.7128243e+02   4.3549032e+01   4.2368013e+01
   5.7980968e+01   1.1389668e+02   7.5981613e+01   1.9311050e+02   1.6425161e+01  -1.1404645e+00   6.4210645e+01   1.0585992e+02   3.2871290e+01   1.4874168e+01   3.8558548e+02   7.2012258e+00   8.0080323e+01   1.5116228e+02   1.9878516e+02   1.9208155e+01   5.6128387e+01   5.9983923e+01   2.9691839e+02  -1.2174439e+01   2.9328065e+01   1.4035150e+02   3.9054194e+01  -1.9306916e+01   3.6999355e+01  -2.0001561e+01   2.4208871e+02   2.3899032e+01   1.9215806e+01   1.2878968e+00   1.6947710e+02   1.1826671e+01   5.6834194e+01   9.2733910e+01   1.6182202e+02   5.3829851e+00   2.9143000e+02  -1.7793755e+01   1.0601202e+02   1.2227779e+02   2.2902710e+02   6.2000903e+00   1.3386129e+01   2.3994323e+00   9.5006452e+01   1.9805400e+02   3.6410202e+02   3.1150585e+01   4.9702581e+01   7.3672181e+01   6.2392581e+01   1.2463859e+02   3.1682968e+02  -2.3021858e+01   6.6094194e+01   1.2165763e+02   4.1169032e+01   5.4888413e+01
   7.1790968e+01   1.1627188e+02   8.8261613e+01   1.7359810e+02   1.7235161e+01   6.1347355e+00   1.1469065e+02   8.4251523e+01   3.4541290e+01   7.0205677e+00   4.2244548e+02   9.4424258e+00   7.0610323e+01   1.3382988e+02   1.6245516e+02   4.0645548e+00   5.6598387e+01   8.9086323e+01   2.6834839e+02   8.2111613e+00   5.6038065e+01   1.3007470e+02   2.5014194e+01   1.9062839e+00   3.0049355e+01   1.8944387e+00   2.3404871e+02   2.2402232e+01   3.4695806e+01  -1.5810503e+01   1.8761710e+02  -5.4845290e+00   6.0494194e+01   9.5681110e+01   1.7758202e+02   1.8312185e+01   3.5414000e+02  -7.8605548e+00   1.0891202e+02   1.2142579e+02   2.3235710e+02  -4.4563097e+00   4.5286129e+01   5.4174323e+00   8.4766452e+01   1.9073320e+02   3.5763202e+02   4.8148185e+01   3.9462581e+01   9.3821381e+01   7.1862581e+01   1.0916099e+02   2.9648968e+02  -1.6534658e+01   9.9954194e+01   7.9988826e+01   4.6549032e+01   4.1078013e+01
   7.0080968e+01   1.0306868e+02   7.5781613e+01   1.7102650e+02   1.7235161e+01  -1.3952645e+00   4.3780645e+01   9.8254323e+01   2.6731290e+01   1.5985368e+01   4.7230548e+02   3.8736258e+00   9.1030323e+01   1.9438628e+02   1.6535516e+02   4.4262555e+01   7.2028387e+01   7.6801923e+01   2.9757839e+02   8.1627613e+00   7.0618065e+01   1.6609830e+02   2.9624194e+01   1.6777484e+01   2.1569355e+01   7.1283871e-01   2.2970871e+02  -3.1105677e+00   3.4785806e+01  -1.8177032e+00   1.9471710e+02   8.9474710e+00   4.4734194e+01   8.9171910e+01   1.5720202e+02   6.1258511e-01   3.6447000e+02   2.2073045e+01   1.2434202e+02   1.1090139e+02   2.0954710e+02  -5.3415097e+00   2.5056129e+01   1.3415832e+01   9.0246452e+01   1.6696480e+02   3.4058202e+02   4.1322185e+01   3.6172581e+01   1.0817458e+02   4.3772581e+01   1.4069819e+02   2.7753968e+02  -2.2548658e+01   8.7664194e+01   9.3542026e+01   2.4889032e+01   4.2620813e+01
   5.5030968e+01   1.3032268e+02   6.4881613e+01   1.8956850e+02   2.1475161e+01  -2.4014465e+01   6.3020645e+01   1.6252512e+02   1.9351290e+01   2.3576774e-01   3.8230548e+02   3.2636258e+00   1.0518032e+02   1.6672428e+02   2.1316516e+02   1.5147755e+01   5.6988387e+01   8.6625123e+01   2.6395839e+02   9.9923613e+00   4.5948065e+01   1.5592190e+02   4.1154194e+01   1.9905084e+01   2.6329355e+01   4.7120387e+00   2.4513871e+02   2.3225032e+01   2.9355806e+01   1.2196697e+01   2.2552710e+02  -1.4517329e+01   5.5974194e+01   6.2232710e+01   1.6668202e+02   2.4324185e+01   3.0281000e+02   2.1815845e+01   1.1848202e+02   1.3618019e+02   2.1178710e+02   1.2579290e+01   1.5956129e+01   6.9038323e+00   8.5766452e+01   1.6693320e+02   3.3810202e+02   3.6800585e+01   4.4172581e+01   5.0154581e+01   4.4722581e+01   1.1367219e+02   3.1477968e+02  -1.6327858e+01   6.0424194e+01   1.0906123e+02   8.8390323e+00   4.8714813e+01
   6.0270968e+01   1.3281348e+02   7.8261613e+01   1.6982810e+02   1.2185161e+01   2.9587355e+00   6.0260645e+01   1.5269592e+02   2.8921290e+01   1.5810168e+01   4.3868548e+02  -5.6667742e+00   9.2180323e+01   1.6381428e+02   1.5649516e+02   9.5413548e+00   4.9318387e+01   4.7148723e+01   2.4815839e+02  -6.0336387e+00   5.8998065e+01   1.5073790e+02   3.8014194e+01   2.1206284e+01   2.5379355e+01  -3.4019613e+00   2.1094871e+02  -1.0797677e+00   2.8215806e+01   1.5178968e+00   2.0876710e+02   1.8734710e+00   3.6214194e+01   7.8853510e+01   1.5053202e+02   1.0766185e+01   3.0033000e+02   1.0014245e+01   1.0610202e+02   1.0517059e+02   2.0511710e+02   7.3028903e+00   2.4056129e+01  -3.1241677e+00   9.6676452e+01   1.6011040e+02   3.4072202e+02   2.6590985e+01   3.2462581e+01   8.4431381e+01   5.1862581e+01   1.2319099e+02   2.8367968e+02  -2.4459858e+01   7.9424194e+01   9.2871226e+01   2.6219032e+01   4.8944413e+01
   4.9790968e+01   1.3788188e+02   7.7211613e+01   1.8681210e+02   4.1475161e+01   1.1665535e+01   7.3300645e+01   1.3161272e+02   3.6061290e+01   1.8138968e+01   4.5268548e+02   6.2132258e+00   1.0356032e+02   1.7528388e+02   1.7102516e+02   1.9989548e+00   5.3648387e+01   7.1702323e+01   2.7024839e+02   2.0439161e+01   5.8138065e+01   1.6613670e+02   3.0674194e+01   1.6453484e+01   3.1479355e+01  -2.1799613e+00   2.2508871e+02   5.5490323e+00   3.0785806e+01   3.6022968e+00   1.9847710e+02  -4.1133290e+00   3.7924194e+01   1.1024671e+02   1.4982202e+02   1.4329851e+00   2.8714000e+02  -3.1605548e+00   1.0415202e+02   1.0018659e+02   2.1868710e+02   8.1672903e+00   2.9906129e+01   7.5078323e+00   7.1106452e+01   1.7744600e+02   3.3268202e+02   3.0004185e+01   1.2322581e+01   6.1472581e+01   3.6772581e+01   1.2558819e+02   3.1225968e+02  -1.0326258e+01   9.2954194e+01   6.7888826e+01   2.8079032e+01   3.5515613e+01
   5.9510968e+01   1.1749428e+02   7.2641613e+01   1.6903770e+02   1.3615161e+01   1.7043355e+00   6.7350645e+01   1.1798872e+02   3.1391290e+01   2.6612568e+01   4.3877548e+02   1.7986026e+01   8.2180323e+01   2.1623428e+02   1.8511516e+02   1.2541755e+01   7.2078387e+01   5.2037923e+01   2.5910839e+02   1.2760361e+01   5.3948065e+01   1.4190190e+02   3.9964194e+01   2.5480284e+01   3.0329355e+01   2.0620387e+00   2.1618871e+02  -4.4589677e+00   3.1455806e+01  -1.6831303e+01   2.0295710e+02  -8.0172903e-01   4.3734194e+01   9.3351910e+01   1.5634202e+02  -1.1128615e+01   2.9276000e+02   9.9598452e+00   1.1934202e+02   1.3840139e+02   2.3087710e+02   4.1420903e+00   1.0856129e+01  -3.5881677e+00   8.4436452e+01   1.5694960e+02   3.4468202e+02   8.2341851e+00   3.8272581e+01   9.0726581e+01   4.4242581e+01   1.0214059e+02   2.6753968e+02  -1.8386581e+00   7.4524194e+01   8.5403226e+01   3.0119032e+01   4.9202413e+01
   7.0550968e+01   1.0756108e+02   7.0551613e+01   1.7392490e+02   9.3751613e+00  -6.9564645e+00   5.0070645e+01   1.5280112e+02   2.2011290e+01   1.0172968e+01   3.6373548e+02  -1.0100774e+01   1.0194032e+02   1.9160348e+02   1.7154516e+02   1.0197355e+01   6.1938387e+01   7.7899123e+01   2.8962839e+02  -1.2201239e+01   7.6038065e+01   1.4151470e+02   2.2244194e+01   1.9277884e+01   2.4809355e+01   6.6436387e+00   2.1842871e+02   2.4411832e+01   2.4925806e+01   4.7410968e+00   2.0466710e+02  -4.7485290e+00   4.0974194e+01   1.2181271e+02   1.8568202e+02   2.4094185e+01   3.1271000e+02   3.2638452e+00   1.1382202e+02   1.0579299e+02   1.7868710e+02   4.9872903e+00   2.8856129e+01   9.3018323e+00   5.0716452e+01   1.3078720e+02   3.2896202e+02   2.2491785e+01   4.0512581e+01   7.3877381e+01   5.2152581e+01   8.2357794e+01   2.8801968e+02  -1.5337058e+01   6.0004194e+01   1.2061483e+02   2.1789032e+01   3.0348813e+01
   4.9600968e+01   1.3680708e+02   6.0121613e+01   2.0303930e+02   6.8051613e+00   1.6969135e+01   4.9070645e+01   1.2459112e+02   1.6631290e+01   3.3793368e+01   3.9887548e+02   1.1468026e+01   9.0750323e+01   1.8606868e+02   1.4845516e+02   7.4745548e+00   4.6598387e+01   7.5606323e+01   3.1738839e+02  -8.9520387e+00   3.8278065e+01   1.5739550e+02   2.4204194e+01   1.4741084e+01   4.2949355e+01   9.8624387e+00   2.4337871e+02   2.2745832e+01   3.9355806e+01  -9.7033032e+00   2.0304710e+02  -1.2138929e+01   5.6264194e+01   1.1691951e+02   1.8396202e+02  -3.9082149e+00   2.9500000e+02   1.7680645e+01   1.2087202e+02   1.0251899e+02   1.6959710e+02   7.3344903e+00   2.1146129e+01   1.5108632e+01   5.7716452e+01   1.6494720e+02   3.5063202e+02   2.2948185e+01   4.1222581e+01   7.0490581e+01   2.3582581e+01   1.0512339e+02   2.8253968e+02  -3.6558658e+01   7.7904194e+01   8.0422826e+01   3.3549032e+01   3.7928013e+01
   7.2790968e+01   1.4057188e+02   8.1021613e+01   1.7884730e+02   2.8705161e+01  -6.0728645e+00   7.1590645e+01   1.7350952e+02   4.4391290e+01   1.6952568e+01   3.8644548e+02  -3.0175742e+00   9.5030323e+01   1.7544628e+02   1.8373516e+02  -2.1578452e+00   5.7648387e+01   8.8532323e+01   2.5715839e+02   1.9966361e+01   4.4758065e+01   1.4249710e+02   3.6534194e+01  -1.3953161e+00   1.2329355e+01  -6.1179613e+00   2.3123871e+02   4.9170323e+00   4.1405806e+01   1.6942697e+01   1.9104710e+02   4.6310710e+00   6.0734194e+01   1.1704191e+02   1.7229202e+02   1.8975385e+01   3.2447000e+02   4.3230452e+00   1.2772202e+02   1.2425099e+02   1.9068710e+02   3.3572903e+00   3.4286129e+01   1.3397432e+01   5.8486452e+01   1.3259560e+02   3.1415202e+02   1.3766585e+01   2.6362581e+01   9.8199381e+01   2.0632581e+01   1.0402939e+02   3.0867968e+02  -1.9129858e+01   8.1524194e+01   9.9613226e+01   2.4459032e+01   4.3565213e+01
   5.8030968e+01   1.1313268e+02   7.4401613e+01   1.7708690e+02   2.6285161e+01   1.3640735e+01   5.8450645e+01   1.1460072e+02   3.6111290e+01   1.8514968e+01   4.4763548e+02   1.8617226e+01   8.9990323e+01   1.7879948e+02   1.5978516e+02   1.0658155e+01   4.6368387e+01   9.1384723e+01   2.7810839e+02  -1.5569639e+01   6.5328065e+01   1.1761150e+02   3.6864194e+01  -1.3661716e+01   3.6709355e+01   1.0211639e+01   2.2027871e+02   2.0738323e+00   4.5595806e+01   1.7227497e+01   1.6938710e+02   5.1238710e+00   5.5264194e+01   1.2437951e+02   1.6929202e+02   1.4265385e+01   2.9733000e+02  -3.9357548e+00   1.1706202e+02   9.0013785e+01   2.2140710e+02   1.1999690e+01   2.5096129e+01   2.6082632e+01   6.8526452e+01   1.2655240e+02   3.1539202e+02   7.4773851e+00   2.3652581e+01   6.8606181e+01   2.6012581e+01   1.1173899e+02   2.6944968e+02  -1.7941458e+01   6.1854194e+01   6.2466826e+01   2.1889032e+01   3.7770813e+01
   6.8220968e+01   1.0974748e+02   8.2931613e+01   1.8116450e+02   1.1805161e+01   3.3791355e+00   2.9690645e+01   1.4448152e+02   1.3391290e+01   1.9092568e+01   4.3396548e+02   2.6130826e+01   1.1089032e+02   1.7212748e+02   1.5226516e+02   3.5897548e+00   4.1648387e+01   7.4142323e+01   2.4962839e+02  -7.3912387e+00   5.7278065e+01   1.5235550e+02   1.7824194e+01   1.0771484e+01   2.9189355e+01  -1.0416761e+01   2.3832871e+02   1.2349832e+01   2.7305806e+01  -3.9293032e+00   2.1552710e+02  -6.1873290e+00   6.2734194e+01   1.0821191e+02   1.6915202e+02   1.1226585e+01   2.7900000e+02   6.7706452e+00   1.3663202e+02   1.3953819e+02   1.9868710e+02   2.3577290e+01   1.4056129e+01   9.6758323e+00   5.6526452e+01   1.3280240e+02   3.0120202e+02   3.3132585e+01   5.4512581e+01   1.0123738e+02   4.5722581e+01   1.0149219e+02   2.4886968e+02  -2.1965058e+01   8.1004194e+01   7.7414826e+01   2.6789032e+01   4.7468813e+01
   7.5890968e+01   1.1418388e+02   8.5311613e+01   1.7293410e+02   1.7705161e+01  -7.6286452e-01   5.8110645e+01   1.3001792e+02   2.8441290e+01   2.2128568e+01   4.0125548e+02   1.7227626e+01   1.0356032e+02   1.9900388e+02   1.4626516e+02   1.3029755e+01   3.8988387e+01   7.3635123e+01   2.8176839e+02   1.0757561e+01   6.6568065e+01   1.2480230e+02   3.8054194e+01   1.6730839e+00   2.3709355e+01   2.6816387e+00   2.4356871e+02   5.8306323e+00   3.8595806e+01  -1.9725032e+00   1.9114710e+02   1.3043071e+01   5.3694194e+01   1.0917511e+02   1.7229202e+02  -8.8846149e+00   2.7909000e+02   9.0534452e+00   1.1515202e+02   1.2478659e+02   2.0906710e+02   8.2168903e+00   3.2286129e+01   9.1674323e+00   6.1766452e+01   1.3885320e+02   3.3863202e+02   1.6048185e+01   2.8602581e+01   1.0069018e+02   4.3102581e+01   8.6081794e+01   2.9667968e+02  -2.2459858e+01   8.2004194e+01   7.5574826e+01   2.7739032e+01   5.6542813e+01
   5.3740968e+01   1.1428588e+02   6.2211613e+01   1.6425210e+02   2.1665161e+01  -4.5966452e-01   6.9540645e+01   1.1595352e+02   2.8491290e+01   1.2456774e-01   3.6077548e+02   2.9466026e+01   8.7610323e+01   1.6674988e+02   1.4487516e+02  -2.3390452e+00   4.6318387e+01   6.6288723e+01   2.5348839e+02  -8.4600387e+00   4.9848065e+01   1.5470990e+02   3.9484194e+01   1.8798684e+01   2.1289355e+01   4.2552387e+00   2.2204871e+02  -4.8277677e+00   2.6405806e+01   6.8126968e+00   1.8847710e+02  -7.2133290e+00   5.0494194e+01   1.3691111e+02   1.5272202e+02   2.3780985e+01   2.9157000e+02  -5.7549548e+00   1.0010202e+02   1.1113059e+02   2.0149710e+02   1.0202490e+01   3.6146129e+01   4.1986323e+00   6.1246452e+01   1.7418480e+02   3.3825202e+02   5.3185851e+00   2.8222581e+01   7.5100581e+01   3.3672581e+01   8.5506194e+01   2.8896968e+02  -1.5073058e+01   7.5764194e+01   7.9304026e+01   4.4739032e+01   5.6702813e+01
   6.9080968e+01   1.5024868e+02   5.4311613e+01   1.9350410e+02   2.8805161e+01  -1.4608645e+00   5.6970645e+01   9.8579123e+01   1.0921290e+01   1.9390168e+01   3.7920548e+02   1.0941626e+01   7.4940323e+01   1.6252348e+02   1.7649516e+02  -2.3486452e+00   3.5648387e+01   7.8332323e+01   2.8576839e+02   1.5577561e+01   6.1468065e+01   1.6287030e+02   2.9864194e+01   7.5682839e+00   4.5479355e+01  -8.6299613e+00   2.7518871e+02   2.4011032e+01   1.6695806e+01   1.6294968e+00   2.1038710e+02   9.7938710e+00   5.4354194e+01   1.0317231e+02   1.8648202e+02   2.2170185e+01   2.9381000e+02   1.0305845e+01   1.1082202e+02   1.2632299e+02   2.0873710e+02   1.9103290e+01   1.5716129e+01   9.2630323e+00   6.8816452e+01   1.7643920e+02   3.1268202e+02   4.1174185e+01   2.3322581e+01   1.1897258e+02   3.9672581e+01   1.1507619e+02   2.9058968e+02  -2.3972658e+01   7.2904194e+01   9.1912826e+01   2.0509032e+01   3.3161213e+01
   5.7080968e+01   9.3968684e+01   8.1881613e+01   1.7729850e+02   2.1755161e+01   1.5293135e+01   6.7880645e+01   9.9996323e+01   2.5821290e+01   1.6198168e+01   4.2877548e+02  -7.7339742e+00   8.9270323e+01   1.7542708e+02   1.6540516e+02   4.8285548e+00   4.2078387e+01   8.1867923e+01   2.4957839e+02  -2.5197239e+01   5.1138065e+01   1.6769670e+02   2.8244194e+01   9.2178839e+00   3.8619355e+01   1.7778839e+01   2.5137871e+02   3.9583226e-01   4.2695806e+01  -2.3005032e+00   1.9719710e+02   1.2229071e+01   4.8694194e+01   1.2538511e+02   1.8758202e+02  -3.7778149e+00   2.8447000e+02  -2.1369548e+00   1.1939202e+02   1.0415739e+02   2.2468710e+02  -2.4312710e+01   1.7096129e+01  -8.1873677e+00   6.7526452e+01   1.9106240e+02   3.1058202e+02   3.3292185e+01   4.7702581e+01   1.1178218e+02   6.6822581e+01   9.5614194e+01   3.1486968e+02  -2.3850581e+00   8.7954194e+01   6.8098826e+01   3.7169032e+01   2.8358413e+01
   6.9220968e+01   1.2066748e+02   5.9361613e+01   2.1058010e+02   1.1805161e+01   4.1913548e-01   5.4070645e+01   1.2872112e+02   2.6201290e+01   3.7837768e+01   3.3720548e+02   4.5162581e-01   7.6370323e+01   1.9602908e+02   1.4859516e+02   8.5033548e+00   4.1598387e+01   6.2766323e+01   2.3805839e+02  -1.0655639e+01   5.7328065e+01   1.4463150e+02   4.3204194e+01   1.2261084e+01   1.5759355e+01  -9.9623613e+00   2.1994871e+02   3.6702323e+00   2.3645806e+01  -1.0966503e+01   2.0952710e+02  -8.5673290e+00   6.5924194e+01   1.1514671e+02   1.8068202e+02   2.3824185e+01   2.9405000e+02   1.0706645e+01   1.0958202e+02   1.1799219e+02   1.9640710e+02  -5.6203097e+00   2.0096129e+01   4.3426323e+00   1.1057645e+02   2.1885840e+02   3.1448202e+02   4.2070185e+01   3.2272581e+01   1.0872658e+02   5.6962581e+01   1.1178299e+02   2.8758968e+02   4.1273419e+00   1.0357419e+02   1.0107923e+02   3.4119032e+01   4.6412413e+01
   5.7650968e+01   8.4733084e+01   9.0981613e+01   1.7200050e+02   1.9235161e+01   1.0204735e+01   6.1540645e+01   1.3659352e+02   3.6821290e+01   2.3648168e+01   4.3311548e+02   8.3988258e+00   1.0480032e+02   1.4085468e+02   1.6064516e+02   7.8793548e+00   5.1368387e+01   7.2124723e+01   2.8743839e+02  -1.8986039e+01   6.5328065e+01   1.5566150e+02   4.3154194e+01  -4.7349161e+00   1.6999355e+01   1.2318439e+01   2.3951871e+02   1.3914632e+01   2.8075806e+01   5.8190968e+00   1.8890710e+02   1.7082271e+01   5.8074194e+01   1.1563471e+02   1.6272202e+02   2.5360985e+01   2.7533000e+02  -1.1125755e+01   9.6532022e+01   1.0160619e+02   2.0630710e+02   4.7276903e+00   2.2766129e+01   3.1690323e+00   9.8816452e+01   2.1569920e+02   3.1753202e+02   6.8786185e+01   6.5412581e+01   1.1793538e+02   5.1822581e+01   1.3115419e+02   3.3063968e+02   3.7333419e+00   7.8524194e+01   1.1851323e+02   3.9739032e+01   6.8962813e+01
   7.3700968e+01   8.6499084e+01   6.0311613e+01   1.5931410e+02   2.5805161e+01  -3.8908645e+00   1.1069065e+02   7.4621523e+01   1.7631290e+01   2.2753368e+01   3.7906548e+02  -9.6671742e+00   1.1170032e+02   1.7335268e+02   1.3992516e+02   3.6269548e+00   4.1408387e+01   7.2971523e+01   2.6448839e+02   7.8999613e+00   7.1948065e+01   1.3632190e+02   3.9914194e+01   1.0814284e+01   3.0669355e+01   3.5654839e+01   2.3713871e+02  -2.2084968e+01   2.8165806e+01   5.5718968e+00   1.9057710e+02   5.0886710e+00   6.2594194e+01   1.1374311e+02   1.5606202e+02  -3.4621489e-01   3.1747000e+02   1.0073045e+01   1.1044202e+02   1.4035339e+02   2.3926710e+02   2.1800890e+01   2.3246129e+01   1.2990632e+01   1.1957645e+02   2.3608840e+02   3.7696202e+02   4.0361785e+01   6.3032581e+01   1.0822578e+02   4.7442581e+01   9.7734594e+01   3.0425968e+02  -1.8262581e+00   1.0309419e+02   1.3207763e+02   4.5459032e+01   4.0125213e+01
   6.5360968e+01   1.1697628e+02   5.9211613e+01   1.8197210e+02   1.4095161e+01   1.6615935e+01   1.2254065e+02   8.4093523e+01   3.7011290e+01   5.2529677e+00   4.2020548e+02   2.4431626e+01   7.3180323e+01   1.7238428e+02   2.1064516e+02   6.3493548e+00   7.6218387e+01   8.4046723e+01   2.6534839e+02   1.5541161e+01   6.7618065e+01   1.6552830e+02   2.3824194e+01  -3.5685161e+00   1.5709355e+01   7.0416387e+00   1.9570871e+02   2.4849432e+01   1.6835806e+01   9.0482968e+00   1.9433710e+02  -4.1121290e+00   6.0214194e+01   1.1779351e+02   1.6901202e+02   4.2877851e+00   2.9505000e+02   1.2156645e+01   1.0082202e+02   1.2097299e+02   2.3016710e+02  -6.3711097e+00   1.9816129e+01   2.1835032e+01   1.0276645e+02   2.0967320e+02   3.6177202e+02   3.5716985e+01   7.0982581e+01   1.1672978e+02   5.2822581e+01   1.3926419e+02   3.3577968e+02  -2.1578581e+00   1.2466419e+02   1.1816203e+02   3.7509032e+01   6.1611213e+01
   6.6460968e+01   1.2502828e+02   7.8881613e+01   2.0344850e+02   1.4855161e+01  -7.4848645e+00   1.3116065e+02   7.4123923e+01   3.9921290e+01   1.8500168e+01   4.1249548e+02   3.6584258e+00   9.7080323e+01   1.9428228e+02   1.5292516e+02   5.2569548e+00   4.3788387e+01   7.4871123e+01   2.4095839e+02  -1.4576387e+00   5.3328065e+01   1.4110150e+02   2.1774194e+01  -1.6304516e+01   2.3049355e+01   7.3044387e+00   1.5770871e+02   9.2269432e+01   2.7785806e+01   9.8922968e+00   2.2942710e+02   5.9406710e+00   4.3304194e+01   1.2305631e+02   1.7620202e+02   2.9425851e+00   3.0471000e+02   1.4738452e+00   1.0858202e+02   1.1473219e+02   2.2526710e+02  -3.6991097e+00   3.1006129e+01   3.8898323e+00   9.1676452e+01   2.0132040e+02   3.9596202e+02   3.8741785e+01   6.5462581e+01   1.3955138e+02   5.6012581e+01   1.4200899e+02   3.3610968e+02  -1.3844258e+01   1.2595419e+02   9.6388826e+01   2.8509032e+01   6.3481213e+01
   7.3740968e+01   1.2311588e+02   8.9071613e+01   1.7325330e+02   3.9095161e+01   5.7659355e+00   8.7020645e+01   9.4515123e+01   3.0681290e+01   2.8099368e+01   5.1687548e+02   1.6480258e+00   8.1370323e+01   1.7638908e+02   1.5087516e+02   1.8040955e+01   5.6748387e+01   6.0454323e+01   2.4762839e+02   1.0958761e+01   5.1998065e+01   1.5305790e+02   2.8864194e+01   1.7882839e+00   2.5289355e+01   3.8452387e+00   1.9432871e+02   1.1219983e+02   2.5165806e+01   2.1621897e+01   2.2895710e+02  -5.5172903e-01   6.7454194e+01   9.7644310e+01   1.8763202e+02   1.4318185e+01   3.1247000e+02   8.1304516e-01   1.2663202e+02   9.9818185e+01   2.2345710e+02   5.2156903e+00   1.1906129e+01   6.5783226e-01   9.8146452e+01   2.2013280e+02   3.7434202e+02   5.1711385e+01   7.6792581e+01   1.3359498e+02   5.0482581e+01   1.2673139e+02   3.2958968e+02  -4.0926581e+00   1.0833419e+02   1.1484843e+02   2.2979032e+01   4.2723613e+01
   7.5790968e+01   9.5661884e+01   7.0781613e+01   1.8361650e+02   1.5135161e+01   1.1127355e+00   6.3780645e+01   1.0684432e+02   3.4821290e+01   4.2568168e+01   4.3711548e+02  -6.0211742e+00   7.1180323e+01   1.9049428e+02   1.7187516e+02   2.2070955e+01   5.7558387e+01   6.8299523e+01   2.5176839e+02   1.4157561e+01   4.6038065e+01   1.3596470e+02   1.8964194e+01  -8.1797161e+00   2.4379355e+01   2.7538039e+01   2.0051871e+02   9.3894632e+01   3.6735806e+01  -2.2303703e+01   2.0233710e+02  -4.6212903e-01   2.3974194e+01   1.1569271e+02   1.4615202e+02   1.0256585e+01   3.0152000e+02   8.3990452e+00   1.0515202e+02   1.1291659e+02   1.8483710e+02  -7.4647097e+00   3.2576129e+01   1.1914232e+01   9.1526452e+01   2.1505240e+02   3.9587202e+02   4.2518985e+01   4.7082581e+01   1.3230178e+02   7.3442581e+01   1.2546459e+02   3.4405968e+02   1.5279742e+01   1.2033419e+02   1.2421843e+02   3.8409032e+01   5.8069213e+01
   5.7510968e+01   1.1136428e+02   7.3881613e+01   2.0550850e+02   2.5651613e+00   7.7283355e+00   7.9400645e+01   7.4124723e+01   1.9581290e+01   2.3127368e+01   3.8911548e+02   4.2988258e+00   9.1840323e+01   1.6332148e+02   1.7383516e+02  -2.7058452e+00   4.3648387e+01   8.4172323e+01   2.7067839e+02  -6.2652387e+00   5.9138065e+01   1.3248670e+02   4.9054194e+01   2.5753084e+01   3.6669355e+01   1.4048387e+00   1.7418871e+02   8.4711032e+01   4.3735806e+01  -1.8533703e+01   2.2147710e+02  -1.6283329e+01   7.1734194e+01   1.1701191e+02   1.5234202e+02   1.3231385e+01   3.1205000e+02  -1.5583355e+01   1.1848202e+02   1.3509019e+02   2.1573710e+02   1.1683290e+01   3.5336129e+01   2.4534323e+00   9.9006452e+01   1.8783400e+02   3.7391202e+02   5.3035785e+01   8.2512581e+01   1.1027738e+02   4.1632581e+01   1.0715939e+02   3.7958968e+02   2.0973419e+00   9.0624194e+01   1.4202523e+02   4.8929032e+01   5.8557613e+01
   4.7840968e+01   1.0613788e+02   6.9121613e+01   1.9665930e+02   1.7755161e+01   1.7853135e+01   1.0954065e+02   1.0490352e+02   3.0441290e+01   3.6348568e+01   4.1973548e+02   1.5749226e+01   6.1510323e+01   1.7231788e+02   2.2730516e+02   1.7926555e+01   6.2408387e+01   1.0100152e+02   2.5205839e+02  -2.1556387e+00   5.2948065e+01   1.2779190e+02   3.7344194e+01   1.3969884e+01   3.6429355e+01   8.0040387e+00   1.7565871e+02   9.0123432e+01   3.4025806e+01  -2.2690323e-01   1.8600710e+02  -7.3572903e-01   4.1784194e+01   1.2764791e+02   1.8601202e+02   2.1577851e+00   2.6381000e+02   1.7584516e-01   1.2744202e+02   8.7893385e+01   2.4240710e+02   2.1699690e+01   2.5626129e+01   1.8420232e+01   1.0262645e+02   1.5754440e+02   3.5801202e+02   3.6017785e+01   3.7222581e+01   1.0490058e+02   4.5722581e+01   1.1592219e+02   3.1744968e+02  -1.1501458e+01   7.9714194e+01   1.1860803e+02   2.5269032e+01   5.2780413e+01
   7.7080968e+01   1.2831868e+02   7.8881613e+01   2.0725850e+02   2.1945161e+01   1.0037935e+01   1.4535065e+02   8.9608723e+01   2.4871290e+01   3.9174168e+01   4.1444548e+02   1.5272426e+01   8.4130323e+01   1.8912828e+02   1.8607516e+02   3.5549548e+00   5.5788387e+01   7.5101123e+01   2.8100839e+02  -7.6116387e+00   5.5518065e+01   1.4106630e+02   2.9294194e+01   1.0993884e+01   2.3429355e+01  -4.5359613e+00   1.6332871e+02   9.6769832e+01   2.6355806e+01  -1.2423303e+01   2.1052710e+02   3.2626710e+00   6.1114194e+01   1.0291151e+02   1.8506202e+02   9.3785112e-02   2.8576000e+02   1.3984516e-01   1.1801202e+02   1.1374779e+02   2.2840710e+02   1.1909690e+01   1.8856129e+01  -7.5181677e+00   7.7626452e+01   1.6197440e+02   3.0939202e+02   4.0527385e+01   6.6602581e+01   8.6460181e+01   6.3152581e+01   8.9147794e+01   3.3072968e+02  -5.3738581e+00   9.6194194e+01   8.0479626e+01   4.7459032e+01   1.4435213e+01
   6.5550968e+01   1.3443108e+02   9.2121613e+01   2.3057930e+02   1.9755161e+01  -4.1168645e+00   1.1488065e+02   1.1742632e+02   3.4301290e+01   3.2849768e+01   4.3539548e+02   8.1164258e+00   8.8130323e+01   1.9784828e+02   1.7164516e+02   2.0519355e+01   4.7648387e+01   8.2332323e+01   2.5724839e+02  -6.5208387e+00   4.8278065e+01   1.6259550e+02   3.4014194e+01  -1.1193716e+01   2.5049355e+01   1.9334439e+01   1.9375871e+02   9.4145432e+01   2.5785806e+01   1.5722968e+00   1.9438710e+02   5.9338710e+00   5.3974194e+01   1.1082271e+02   1.6544202e+02   3.0803385e+01   2.5247000e+02   3.8930452e+00   1.0910202e+02   1.2522059e+02   2.0078710e+02   1.6309290e+01   3.1816129e+01   7.6850323e+00   8.4146452e+01   1.3606280e+02   3.6987202e+02   2.5738985e+01   3.3362581e+01   1.0835938e+02   3.9012581e+01   1.0188899e+02   3.4525968e+02  -1.3676258e+01   8.7714194e+01   9.9068026e+01   4.8979032e+01   2.9223613e+01
   7.1740968e+01   1.2851588e+02   7.0641613e+01   2.1657770e+02   2.3375161e+01   6.3035355e+00   6.6640645e+01   1.6980552e+02   3.9771290e+01   3.3602168e+01   4.2982548e+02  -6.2797419e-01   9.3560323e+01   1.6822388e+02   1.6454516e+02   9.3773548e+00   4.6178387e+01   8.9779923e+01   2.5010839e+02   1.7150361e+01   4.2428065e+01   1.5206350e+02   2.3824194e+01  -1.2708516e+01   6.3793548e+00  -9.1219613e+00   1.8951871e+02   1.0201463e+02   2.3215806e+01   4.7278968e+00   1.7242710e+02   3.1450671e+01   5.8304194e+01   1.2408631e+02   1.5415202e+02   5.2865851e+00   3.0200000e+02   6.6506452e+00   1.0425202e+02   9.0078585e+01   2.3364710e+02   2.1630490e+01   2.1766129e+01   2.5890323e+00   7.9436452e+01   1.7972960e+02   3.8025202e+02   5.7185851e+00   3.8982581e+01   8.4809781e+01   4.5912581e+01   1.0028699e+02   3.4920968e+02  -1.3852258e+01   8.2664194e+01   9.1092026e+01   3.4979032e+01   2.4813613e+01
   6.0030968e+01   1.3878268e+02   7.3551613e+01   2.3434490e+02   2.1095161e+01   5.2059355e+00   7.8020645e+01   1.0618512e+02   1.9251290e+01  -1.6562323e+00   3.8396548e+02  -2.1491742e+00   8.9460323e+01   1.9003188e+02   1.6983516e+02   1.8044155e+01   6.3748387e+01   9.1614323e+01   2.5286839e+02   1.5499561e+01   4.5998065e+01   1.3077790e+02   3.7484194e+01   1.0818684e+01   2.4289355e+01   1.7495239e+01   1.5937871e+02   9.0945832e+01   2.0405806e+01   3.1382697e+01   1.8076710e+02   4.1134710e+00   4.6734194e+01   1.2297191e+02   1.6358202e+02  -1.0857815e+01   2.8219000e+02   1.1995445e+01   1.0920202e+02   9.2922585e+01   2.0678710e+02  -3.1070968e-01   1.2196129e+01   1.7924632e+01   8.3576452e+01   1.8558840e+02   3.6039202e+02   2.8357385e+01   2.8842581e+01   9.2100981e+01   5.0392581e+01   1.0264859e+02   3.0591968e+02  -1.0479058e+01   9.9424194e+01   9.4371226e+01   3.5699032e+01   2.4616013e+01
   6.1170968e+01   1.1964148e+02   5.8931613e+01   2.2875450e+02   7.4251613e+00   1.9595355e+00   5.1300645e+01   1.6060272e+02   3.3961290e+01   2.5736968e+01   3.9796548e+02  -1.3319174e+01   6.0370323e+01   1.5502908e+02   2.6083516e+02   1.5574155e+01   5.6648387e+01   6.1032323e+01   2.4967839e+02   2.4704761e+01   4.8898065e+01   1.5897590e+02   2.8244194e+01   4.1778839e+00   2.2949355e+01   1.3032439e+01   1.8275871e+02   1.0845543e+02   2.8595806e+01   2.5374968e+00   2.0323710e+02   6.3158710e+00   5.1494194e+01   1.0111111e+02   1.9520202e+02   3.0522585e+01   2.8333000e+02   2.5854245e+01   1.0091202e+02   1.1996579e+02   2.4092710e+02   1.5628090e+01   2.1146129e+01   6.2586323e+00   6.9196452e+01   1.4083880e+02   3.6182202e+02   4.2522985e+01   5.1132581e+01   8.4027781e+01   1.6672581e+01   7.8536194e+01   3.3044968e+02  -1.2011458e+01   1.0866419e+02   8.2102026e+01   2.7409032e+01   5.0892129e+00
   6.9270968e+01   1.2666348e+02   7.4551613e+01   2.4155490e+02   2.8135161e+01  -3.4072645e+00   8.4880645e+01   1.2439632e+02   2.3061290e+01   7.0389677e+00   3.9873548e+02   1.5719226e+01   8.3220323e+01   1.8505108e+02   1.8464516e+02   4.9354839e-02   2.9938387e+01   8.3749123e+01   2.4719839e+02   2.7131613e+00   4.9188065e+01   1.2566270e+02   3.3484194e+01   6.4686839e+00   2.9619355e+01   7.7883871e-01   1.7532871e+02   8.1909832e+01   2.5925806e+01   1.3421097e+01   2.2471710e+02  -2.6062529e+01   6.0644194e+01   9.7479110e+01   1.8044202e+02   1.6603385e+01   3.0700000e+02   2.9630645e+01   1.0810202e+02   9.0060585e+01   2.0468710e+02   6.1472903e+00   2.1196129e+01   5.3946323e+00   8.9766452e+01   1.5709320e+02   3.5368202e+02   2.9034185e+01   3.6702581e+01   8.8902181e+01   3.3772581e+01   1.0763819e+02   3.4115968e+02  -1.1588258e+01   8.4574194e+01   1.0264923e+02   2.0979032e+01   4.8983613e+01
   6.1510968e+01   1.1466428e+02   6.0831613e+01   2.2632250e+02   1.6895161e+01   2.3519355e+00   6.4780645e+01   1.4448432e+02   2.1161290e+01   3.0570968e+01   3.9877548e+02   1.2526026e+01   8.6800323e+01   1.4229468e+02   1.7230516e+02   2.5516555e+01   5.5078387e+01   8.2637923e+01   2.5338839e+02  -7.5020387e+00   4.3328065e+01   1.1794150e+02   3.9014194e+01   8.4562839e+00   4.1049355e+01   1.8204439e+01   1.8608871e+02   1.0852903e+02   3.4265806e+01   5.7538968e+00   2.0695710e+02   3.5482710e+00   6.3974194e+01   1.2859271e+02   2.0491202e+02   1.9857851e+00   3.0286000e+02   1.2001845e+01   7.1202022e+01   1.2215259e+02   2.2454710e+02   1.6938490e+01   1.7526129e+01  -1.0317677e+00   6.3146452e+01   1.7351280e+02   3.3568202e+02   2.4184185e+01   3.5942581e+01   1.0629298e+02   2.2672581e+01   1.0386619e+02   3.0025968e+02  -1.2556258e+01   7.0904194e+01   1.0050283e+02   5.5490323e+00   4.9738013e+01
   6.5360968e+01   1.1235628e+02   5.8931613e+01   2.1827450e+02   1.2995161e+01   9.7039355e+00   6.8160645e+01   1.4559392e+02   2.1391290e+01   2.4312568e+01   4.6196548e+02  -1.5149174e+01   6.2080323e+01   1.5055228e+02   1.7021516e+02   2.9873755e+01   5.9028387e+01   7.6321923e+01   3.0095839e+02  -2.0827639e+01   3.6468065e+01   1.4168030e+02   4.8104194e+01   1.3990839e+00   2.6709355e+01   1.2731639e+01   1.6118871e+02   8.9941032e+01   8.4958065e+00  -9.1845032e+00   2.1385710e+02  -1.0053729e+01   4.5494194e+01   1.1707111e+02   1.5863202e+02  -6.2218149e+00   2.9300000e+02  -2.2093548e+00   1.2187202e+02   1.3166899e+02   2.4202710e+02   3.8700903e+00   1.6476129e+01   2.7052232e+01   7.8716452e+01   1.3668720e+02   3.2320202e+02   2.9472585e+01   4.6752581e+01   6.5908181e+01   3.5632581e+01   8.9349394e+01   2.7634968e+02   7.6541935e-02   8.1814194e+01   7.4010026e+01   2.8319032e+01   4.2776413e+01
   6.2650968e+01   1.1100308e+02   7.0591613e+01   1.9368170e+02   5.4251613e+00  -1.1300465e+01   5.8450645e+01   1.2551072e+02   1.7061290e+01   6.7589677e+00   3.3287548e+02   1.0608026e+01   7.2180323e+01   1.7060428e+02   1.5311516e+02   4.3175484e-01   5.3078387e+01   8.3657923e+01   2.6019839e+02  -7.7568387e+00   5.8898065e+01   1.4060590e+02   3.7394194e+01   6.5883871e-02   2.2899355e+01   8.4643871e-01   1.8756871e+02   4.3210632e+01   2.7595806e+01   1.1287497e+01   1.9347710e+02   1.4816671e+01   4.0924194e+01   9.2336710e+01   1.5787202e+02   1.3368985e+01   3.3181000e+02   8.1658452e+00   9.7912022e+01   1.2692579e+02   2.3635710e+02  -3.9663097e+00   3.4766129e+01   1.6359032e+01   8.4106452e+01   1.5225600e+02   3.3477202e+02   1.2786985e+01   4.4412581e+01   6.7615381e+01   4.8292581e+01   9.2856594e+01   3.0077968e+02  -3.2257858e+01   7.3814194e+01   7.5890026e+01   1.2549032e+01   2.1798013e+01
   4.1130968e+01   1.0096468e+02   5.6451613e+01   2.0105290e+02   7.5151613e+00   5.2335484e-02   4.5210645e+01   1.2470992e+02   2.5771290e+01   1.3912168e+01   3.4315548e+02   7.4956258e+00   9.2080323e+01   1.4125228e+02   1.6268516e+02  -1.5333845e+01   6.2078387e+01   9.2077923e+01   2.6195839e+02  -1.0847639e+01   6.0228065e+01   1.4768950e+02   1.8244194e+01   8.8778839e+00   3.1329355e+01   2.6020387e+00   2.2594871e+02  -4.2797677e+00   4.1925806e+01  -1.1489032e+00   2.0923710e+02   1.7125871e+01   5.1924194e+01   1.0983671e+02   1.8234202e+02   3.1071385e+01   3.0033000e+02   6.4942452e+00   1.0672202e+02   1.3217099e+02   2.3278710e+02   2.3192903e+00   2.4386129e+01   2.2379432e+01   6.6766452e+01   1.2307320e+02   3.3763202e+02   4.7481851e+00   3.2892581e+01   9.0056981e+01   3.9532581e+01   7.7707394e+01   3.0444968e+02  -2.4501458e+01   6.3144194e+01   8.7653626e+01   2.2549032e+01   3.6958013e+01
   5.9410968e+01   9.3452284e+01   7.4781613e+01   2.1067650e+02   2.1945161e+01   6.6579355e+00   7.5110645e+01   9.6177923e+01   2.4821290e+01   2.2468168e+01   3.9682548e+02  -1.7417974e+01   7.1750323e+01   1.5220868e+02   1.9745516e+02   6.3145548e+00   5.8028387e+01   1.1145192e+02   2.2924839e+02  -8.9908387e+00   6.1848065e+01   1.2903990e+02   5.1964194e+01  -5.8697161e+00   2.0139355e+01  -7.4276129e-01   1.7994871e+02  -2.3939768e+01   2.9215806e+01   5.1078968e+00   2.0157710e+02   2.4548671e+01   6.1494194e+01   8.9221110e+01   1.9572202e+02   7.8609851e+00   3.1819000e+02   8.0154452e+00   1.3291202e+02   1.2298579e+02   2.2892710e+02  -8.2719097e+00   3.7576129e+01   2.4894232e+01   5.6056452e+01   1.5141000e+02   2.9001202e+02   3.6837785e+01   2.6892581e+01   7.8536981e+01   4.0862581e+01   8.5260994e+01   2.8972968e+02  -4.4713858e+01   8.3524194e+01   7.1163226e+01   2.3929032e+01   2.4647613e+01
   6.3410968e+01   1.2541228e+02   6.0501613e+01   1.8748890e+02   1.1995161e+01   2.2313935e+01   1.3250065e+02   9.8396723e+01   3.1541290e+01   2.9790568e+01   3.8787548e+02  -1.3461974e+01   6.7180323e+01   1.4114428e+02   2.1402516e+02   1.8558955e+01   4.9128387e+01   8.9023923e+01   2.2743839e+02   3.0039613e+00   3.5758065e+01   1.2312710e+02   3.3584194e+01   8.3706839e+00   3.9329355e+01   1.6292039e+01   2.3504871e+02   1.3082232e+01   3.5695806e+01   1.6349497e+01   1.8938710e+02   1.2838710e+00   5.3834194e+01   1.0144391e+02   1.7953202e+02  -4.2238149e+00   2.8471000e+02   4.8438452e+00   1.2101202e+02   1.2207779e+02   2.3954710e+02   1.6068490e+01   2.1246129e+01   4.2006323e+00   7.5196452e+01   1.2911880e+02   3.5329202e+02   1.7735385e+01   2.0462581e+01   7.6671381e+01   1.7862581e+01   8.2820994e+01   3.0272968e+02  -2.7943858e+01   7.9284194e+01   8.7932426e+01   1.0789032e+01   3.7658813e+01
   4.9790968e+01   1.1946188e+02   6.6311613e+01   2.0997410e+02   2.2235161e+01   7.7347355e+00   7.5640645e+01   1.3261552e+02   1.6011290e+01  -6.4470323e+00   3.8596548e+02   3.0708258e+00   6.7460323e+01   1.6593188e+02   1.5130516e+02   1.1386555e+01   4.2178387e+01   1.0904992e+02   2.3124839e+02   4.1291613e+00   5.0568065e+01   1.1413230e+02   2.8624194e+01  -3.5225161e+00   3.4049355e+01   5.9044387e+00   2.3665871e+02   8.6343226e-01   2.3695806e+01   1.8394968e+00   2.0804710e+02  -3.6389290e+00   7.0264194e+01   1.1070951e+02   2.0929202e+02   2.2445385e+01   2.9962000e+02   1.1881045e+01   1.1982202e+02   1.2355299e+02   2.4302710e+02  -1.1259910e+01   1.2666129e+01   1.4070323e+00   4.6386452e+01   1.1751360e+02   3.0453202e+02   1.5156185e+01   2.1362581e+01   6.7219381e+01   3.0822581e+01   7.2834194e+01   3.0067968e+02  -1.4489858e+01   7.6854194e+01   9.5596826e+01   1.1359032e+01   2.8373213e+01
   5.5170968e+01   1.0526148e+02   7.1021613e+01   2.1973730e+02   8.7051613e+00   8.6271355e+00   5.1540645e+01   1.5244352e+02   4.1301290e+01   7.0997677e+00   3.5239548e+02   2.0276426e+01   8.9750323e+01   1.7224868e+02   1.5554516e+02   8.1873548e+00   4.4838387e+01   5.3787123e+01   2.6543839e+02  -3.3660387e+00   4.6898065e+01   1.5308590e+02   2.7674194e+01   1.0363484e+01   3.7669355e+01  -6.2516129e-01   2.1627871e+02   2.2538323e+00   2.8595806e+01  -4.2725032e+00   1.9409710e+02   4.9070710e+00   4.8304194e+01   1.4203631e+02   2.0858202e+02   1.3521851e+00   2.8281000e+02   1.2945845e+01   1.0929202e+02   1.1848539e+02   2.5421710e+02  -3.6751097e+00   2.3336129e+01   8.7434323e+00   7.0486452e+01   1.2196560e+02   3.2225202e+02   2.3498585e+01   2.9412581e+01   9.0485381e+01   8.7725806e+00   8.2448194e+01   2.8015968e+02  -1.7848258e+01   7.5334194e+01   8.2248426e+01   2.6409032e+01   3.3309213e+01
   3.9130968e+01   1.2597468e+02   5.4591613e+01   2.1305170e+02   9.9951613e+00  -1.4360645e+00   4.6880645e+01   1.1567632e+02   3.4351290e+01  -1.0542323e+00   3.8401548e+02   4.8468258e+00   7.6370323e+01   1.5636908e+02   1.5783516e+02   2.3624155e+01   5.6268387e+01   9.8302723e+01   2.8662839e+02  -5.8123871e-01   4.6428065e+01   1.2655350e+02   3.1724194e+01   4.0469484e+01  -2.3306452e+00  -1.4755161e+01   2.2351871e+02   9.9546323e+00   2.6355806e+01  -3.9033032e+00   2.3209710e+02  -3.2729290e+00   5.1264194e+01   9.5749510e+01   2.0206202e+02   9.4537851e+00   3.0800000e+02   3.5006452e+00   1.2758202e+02   1.1041219e+02   2.3530710e+02  -1.9223097e+00   1.5716129e+01   3.0213032e+01   4.8676452e+01   1.2409040e+02   3.5701202e+02   2.7057785e+01   2.8412581e+01   7.9565381e+01   2.3392581e+01   9.7808594e+01   2.7325968e+02  -1.5626258e+01   5.9574194e+01   7.8979226e+01   2.0509032e+01   4.4731213e+01
   5.9130968e+01   1.4237468e+02   1.1040161e+02   2.2254690e+02   1.9855161e+01   1.8825135e+01   8.8540645e+01   1.7619352e+02   1.9491290e+01   1.6274568e+01   4.2258548e+02   9.8112258e+00   6.8130323e+01   1.5740828e+02   1.7545516e+02   7.6945548e+00   6.2748387e+01   9.7264323e+01   2.7686839e+02  -1.5204387e+00   4.1038065e+01   1.4503470e+02   2.8584194e+01   1.4100684e+01   2.5859355e+01   1.5179639e+01   2.2232871e+02   2.2239832e+01   2.8885806e+01  -8.1570323e-01   2.4466710e+02  -3.4285290e+00   5.7494194e+01   9.1631110e+01   1.9848202e+02   3.0540185e+01   2.8390000e+02   2.7586452e+00   1.0239202e+02   1.3070739e+02   2.4302710e+02   1.1700903e+00   3.0626129e+01   2.2590232e+01   6.0716452e+01   1.3427720e+02   3.6087202e+02   3.5508985e+01   3.0132581e+01   7.8427781e+01   2.7772581e+01   5.2118194e+01   3.0663968e+02  -1.9536658e+01   6.6854194e+01   7.9166826e+01   1.1739032e+01   3.1052813e+01
   7.1130968e+01   1.4398468e+02   7.9831613e+01   2.3684250e+02   2.4855161e+01   4.5135484e-02   6.4730645e+01   2.1814832e+02   2.7921290e+01   1.2120168e+01   3.8777548e+02   7.3560258e+00   7.1080323e+01   1.2550228e+02   1.7240516e+02   4.8385548e+00   3.7748387e+01   8.7734323e+01   2.7257839e+02   1.1202761e+01   4.9568065e+01   1.6259230e+02   3.6774194e+01   1.3345484e+01   2.1569355e+01   1.0802839e+01   2.0023871e+02  -2.8929677e+00   3.7835806e+01   1.4988297e+01   2.1066710e+02   1.6314710e+00   4.6164194e+01   1.0039751e+02   1.8877202e+02   1.9516985e+01   3.4100000e+02  -1.7093548e+00   1.1220202e+02   1.5054259e+02   2.3092710e+02  -6.7190968e-01   2.3286129e+01   2.1657432e+01   8.4146452e+01   1.4178280e+02   5.7139202e+02   3.8427385e+01   4.0602581e+01   7.4730181e+01   2.4242581e+01   1.0031059e+02   3.1363968e+02  -3.2576658e+01   7.5044194e+01   9.2031626e+01   1.4929032e+01   3.8757613e+01
   7.2650968e+01   1.1848308e+02   6.8171613e+01   2.1463530e+02   3.2045161e+01   2.2993548e-01   6.9780645e+01   1.8846432e+02   3.5201290e+01  -1.5742232e+01   3.9211548e+02   7.3388258e+00   8.8990323e+01   1.4144948e+02   1.9716516e+02  -1.2662245e+01   4.6268387e+01   1.0172272e+02   2.0557839e+02   5.5627613e+00   5.1848065e+01   1.4211990e+02   2.0724194e+01   1.7779484e+01   3.7809355e+01   2.2363871e-01   1.8223871e+02   2.7687032e+01   1.6975806e+01   1.8037097e+01   2.6181710e+02   2.0629471e+01   4.8024194e+01   1.2586871e+02   2.1763202e+02   2.2488185e+01   3.1771000e+02   1.9963845e+01   1.0268202e+02   1.0230419e+02   2.5240710e+02   7.2796903e+00   2.8906129e+01   8.5878323e+00   8.2906452e+01   1.4202200e+02   3.5506202e+02   2.0783785e+01   7.4892581e+01   7.8556981e+01   4.6242581e+01   7.2120594e+01   3.3829968e+02  -1.7499458e+01   8.0284194e+01   1.0585243e+02   3.2649032e+01   4.7760013e+01
   6.6030968e+01   1.4920268e+02   7.6451613e+01   2.0707290e+02   1.7565161e+01  -8.1664516e-02   5.9260645e+01   1.3201592e+02   2.9631290e+01   8.9433677e+00   3.2615548e+02   1.5955626e+01   7.1990323e+01   1.5871948e+02   1.6830516e+02   9.4065548e+00   6.3318387e+01   9.4308723e+01   2.9324839e+02  -1.8490839e+01   4.0998065e+01   1.3789790e+02   2.3724194e+01   1.1159484e+01   2.8619355e+01  -1.3311613e+00   1.9689871e+02   1.5894232e+01   2.0835806e+01  -2.6517032e+00   2.7785710e+02  -6.7937290e+00   4.8494194e+01   9.9401110e+01   1.9563202e+02   2.5968185e+01   3.2014000e+02   3.3944516e-01   1.0929202e+02   1.2863539e+02   2.3968710e+02   3.7107290e+01   2.3196129e+01   3.5854632e+01   8.1386452e+01   1.5990360e+02   3.8182202e+02   2.7022985e+01   4.1892581e+01   8.7676981e+01   5.1482581e+01   8.7271394e+01   3.0472968e+02  -1.1053858e+01   9.0574194e+01   9.2889226e+01   2.9269032e+01   3.2650413e+01
   7.4650968e+01   1.2185308e+02   9.3401613e+01   2.1885690e+02   2.1045161e+01   1.0399935e+01   5.9160645e+01   1.9464392e+02   2.3111290e+01  -2.4065032e+01   3.5263548e+02   6.7872258e+00   8.8560323e+01   1.4862388e+02   1.8254516e+02   2.4073548e+00   4.8078387e+01   8.5767923e+01   2.5910839e+02   1.0190361e+01   4.8808065e+01   1.2293310e+02   2.6014194e+01  -7.0737161e+00   2.4289355e+01  -2.4761290e-02   2.0756871e+02   1.3140632e+01   2.7695806e+01  -8.4405032e+00   1.7733710e+02   2.9627871e+01   4.6354194e+01   8.5762310e+01   1.7920202e+02   2.5042585e+01   2.9814000e+02   2.1669445e+01   1.0139202e+02   1.4478739e+02   2.0006710e+02   1.5656890e+01   2.8526129e+01   1.1858232e+01   9.1766452e+01   1.5141320e+02   3.4653202e+02   3.0086185e+01   7.5412581e+01   1.1108538e+02   4.4532581e+01   1.1011739e+02   3.4329968e+02   1.0390542e+01   7.9474194e+01   1.1067723e+02   3.6119032e+01   4.0202413e+01
   4.7270968e+01   1.3375348e+02   6.2551613e+01   2.0594490e+02   2.6045161e+01  -1.7600645e+00   5.1260645e+01   1.5065592e+02   3.2251290e+01  -1.2176232e+01   3.6677548e+02  -1.0873974e+01   8.7650323e+01   1.7684668e+02   3.5526516e+02   9.8797548e+00   5.3558387e+01   1.0013952e+02   2.7086839e+02   9.6295613e+00   3.7228065e+01   1.2376950e+02   2.6054194e+01   1.0593084e+01   2.9709355e+01  -7.8883613e+00   2.1504871e+02   5.4022323e+00   3.4835806e+01  -4.1017032e+00   1.9557710e+02  -1.2261329e+01   4.1784194e+01   8.0647910e+01   1.9596202e+02   6.6017851e+00   3.1124000e+02   1.6714452e+00   1.3410202e+02   1.2979059e+02   2.4316710e+02   1.2678890e+01   2.6906129e+01   1.0597832e+01   7.8006452e+01   1.6336400e+02   3.8068202e+02   3.0304185e+01   7.7842581e+01   8.7270981e+01   3.5202581e+01   1.1314379e+02   3.7872968e+02  -2.0493858e+01   1.1214419e+02   1.3658363e+02   4.8649032e+01   6.2580013e+01
   7.1460968e+01   1.0462828e+02   8.5981613e+01   2.1531050e+02   3.1855161e+01   3.2451355e+00   6.9020645e+01   1.4666512e+02   2.8631290e+01   1.5453368e+01   6.8495484e+01   9.6084258e+00   8.6030323e+01   1.6149628e+02   3.3749516e+02   4.1513548e+00   6.7408387e+01   1.0808152e+02   2.9838839e+02  -1.1242039e+01   4.6038065e+01   1.4453470e+02   3.4014194e+01   1.4566284e+01   3.8289355e+01   4.9952387e+00   1.9504871e+02   1.4232232e+01   3.6305806e+01  -6.7893032e+00   1.8714710e+02  -8.6692903e-01   5.7454194e+01   1.0492431e+02   1.9939202e+02   2.6757385e+01   2.7690000e+02  -1.1354839e-02   1.1972202e+02   1.4742099e+02   2.3306710e+02  -9.8310968e-01   2.5146129e+01  -3.4913677e+00   8.1906452e+01   1.5024200e+02   3.8858202e+02   3.5862185e+01   5.1462581e+01   1.1881138e+02   3.6962581e+01   8.5192994e+01   3.7986968e+02  -4.3050581e+00   9.2814194e+01   1.1542003e+02   3.9699032e+01   3.9676013e+01
   5.4080968e+01   1.4382868e+02   8.4361613e+01   1.9077010e+02   3.4425161e+01  -9.2904645e+00   6.2260645e+01   1.4691592e+02   1.4731290e+01   8.8953677e+00   4.2554839e+00   6.7076258e+00   8.2460323e+01   1.9126188e+02   2.3640516e+02   4.4785548e+00   5.6558387e+01   9.8039523e+01   2.2143839e+02  -1.6560387e+00   3.1998065e+01   1.1227790e+02   3.1294194e+01  -4.9261161e+00   3.1239355e+01   7.3192387e+00   2.2704871e+02   1.3822232e+01   3.4925806e+01  -4.6389032e+00   1.8638710e+02   1.8003871e+01   5.2544194e+01   1.0631711e+02   2.0163202e+02   9.6281851e+00   2.9024000e+02  -1.6988555e+01   1.0348202e+02   1.3048019e+02   2.3697710e+02   6.5140903e+00   1.3626129e+01   1.1902323e+00   8.8196452e+01   1.5007880e+02   4.2358202e+02   5.1872185e+01   5.0082581e+01   1.2721178e+02   4.5012581e+01   1.3921899e+02   3.4720968e+02  -8.5422581e+00   1.0223419e+02   9.1766426e+01   3.0319032e+01   5.8566413e+01
   7.2270968e+01   9.6043484e+01   7.0451613e+01   2.1821290e+02   1.8475161e+01   1.0125535e+01   5.4830645e+01   1.4347032e+02   2.9251290e+01   1.3783768e+01   4.4685484e+01   1.0083226e+01   8.0510323e+01   1.6274788e+02   1.7026516e+02   1.1579755e+01   5.7078387e+01   9.5477923e+01   2.2767839e+02  -3.6752387e+00   5.3658065e+01   1.2502510e+02   1.9674194e+01   5.2434839e+00   8.8593548e+00   3.2496387e+00   1.8461871e+02  -1.2453368e+01   2.8305806e+01   1.1610697e+01   2.0528710e+02   1.9871871e+01   6.9354194e+01   1.0606231e+02   1.9801202e+02   3.2977851e+00   3.0452000e+02   2.6790452e+00   1.0348202e+02   1.2234019e+02   2.3016710e+02   1.4298890e+01   1.7626129e+01   9.9202323e+00   8.6906452e+01   1.6061200e+02   4.4091202e+02   4.6005785e+01   6.1222581e+01   1.2494058e+02   3.5392581e+01   1.3507859e+02   3.5634968e+02   4.3465419e+00   1.2138419e+02   1.1451443e+02   3.1889032e+01   5.2590813e+01
   6.0510968e+01   1.1507428e+02   5.7021613e+01   2.0319730e+02   1.9665161e+01   1.1170335e+01   3.9500645e+01   1.1378672e+02   2.5441290e+01   1.2468568e+01   2.9205484e+01  -5.0083742e+00   7.3890323e+01   1.5884748e+02   1.6302516e+02   2.4918955e+01   3.9318387e+01   1.1399872e+02   2.4810839e+02   1.8310361e+01   4.8568065e+01   1.4095230e+02   4.0294194e+01   2.2683884e+01   3.2239355e+01  -9.4307613e+00   2.0065871e+02   3.9734323e+00   3.8115806e+01  -1.0124103e+01   2.2471710e+02  -1.4402529e+01   5.5544194e+01   9.7837110e+01   2.0634202e+02   2.6961385e+01   2.7852000e+02   2.9669045e+01   1.0858202e+02   1.0631219e+02   2.2483710e+02   4.8152903e+00   2.8626129e+01  -6.2976774e-01   8.4816452e+01   1.7086920e+02   4.1601202e+02   3.1567785e+01   6.1272581e+01   1.2202658e+02   5.7242581e+01   1.1943059e+02   3.6163968e+02   7.8733419e+00   7.1574194e+01   1.2525923e+02   3.2219032e+01   5.1894413e+01
   5.3790968e+01   1.1747188e+02   6.1691613e+01   2.0901370e+02   2.0755161e+01  -1.3436865e+01   3.5590645e+01   1.0233952e+02   1.4061290e+01   2.3328968e+01   2.8775484e+01   5.7460258e+00   7.2990323e+01   1.5910948e+02   1.9707516e+02   1.4724955e+01   5.1178387e+01   1.0204992e+02   2.3162839e+02  -3.1812387e+00   5.5278065e+01   1.4289550e+02   3.8344194e+01   2.7498839e+00   7.6693548e+00   1.1014839e+01   1.9856871e+02   3.9506323e+00   1.4455806e+01  -3.8130323e-01   2.1014710e+02   3.8307097e-01   5.0734194e+01   1.2165191e+02   1.6877202e+02   1.7776985e+01   3.0066000e+02   2.7578452e+00   1.1648202e+02   1.1144019e+02   2.4483710e+02   1.1315290e+01   1.1526129e+01   2.6738232e+01   9.3296452e+01   1.4614080e+02   3.7544202e+02   5.1103385e+01   5.0552581e+01   9.6884181e+01   6.0772581e+01   1.0243819e+02   3.7577968e+02  -1.6687858e+01   1.0195419e+02   1.3535883e+02   3.0789032e+01   2.3248813e+01
   6.0320968e+01   1.4946948e+02   1.0107161e+02   2.4595330e+02   2.2375161e+01  -5.6646452e-01   5.1160645e+01   1.4004392e+02   1.9061290e+01   1.3788968e+01   1.4155484e+01  -1.8514374e+01   6.3030323e+01   1.9552628e+02   1.5221516e+02   1.1553755e+01   5.8318387e+01   6.2708723e+01   2.3943839e+02  -9.8560387e+00   5.6998065e+01   1.2570790e+02   4.5724194e+01   5.4894839e+00   3.0669355e+01  -3.6351613e+00   2.2123871e+02   5.4770323e+00   4.1645806e+01   2.3543497e+01   2.0066710e+02   2.1051471e+01   5.9924194e+01   1.2557671e+02   1.8006202e+02   8.8737851e+00   2.8114000e+02  -1.0780555e+01   1.0915202e+02   1.1278659e+02   2.1845710e+02   1.6045690e+01   8.0961290e+00   1.0102632e+01   7.2866452e+01   1.2735520e+02   4.0768202e+02   3.9904185e+01   3.8552581e+01   8.8464181e+01   4.8102581e+01   1.2797179e+02   3.2415968e+02  -7.6582581e+00   8.9384194e+01   8.6884426e+01   3.9649032e+01   4.4540013e+01
   4.5460968e+01   1.4194828e+02   9.0591613e+01   2.3370170e+02   3.4945161e+01   5.3379355e+00   6.6970645e+01   1.4996912e+02   3.5631290e+01   7.7033677e+00   3.1395484e+01  -1.5273574e+01   6.3650323e+01   1.7252668e+02   1.7068516e+02   1.4886155e+01   5.8698387e+01   6.7448323e+01   2.3376839e+02  -3.3124387e+00   4.6328065e+01   1.5070150e+02   1.9864194e+01   3.8283871e-02   1.1379355e+01  -2.7119613e+00   2.1437871e+02   8.5958323e+00   2.2835806e+01   1.1882968e+00   2.2319710e+02  -7.8509290e+00   4.9834194e+01   1.2429391e+02   1.9901202e+02   4.4577851e+00   2.7481000e+02   2.8658452e+00   1.1048202e+02   1.3706019e+02   2.5202710e+02   6.9700903e+00   3.8336129e+01   2.7834323e+00   6.0146452e+01   1.2370280e+02   4.2610202e+02   6.0505851e+00   7.0792581e+01   8.4834981e+01   4.5962581e+01   1.1543299e+02   3.6686968e+02  -1.6305058e+01   1.0890419e+02   9.1182826e+01   3.2459032e+01   4.7165213e+01
   8.3980968e+01   1.4548668e+02   7.5931613e+01   2.3563450e+02   1.1285161e+01   4.1807355e+00   1.1583065e+02   1.4811032e+02   2.7251290e+01   4.8437677e+00   1.9685484e+01   1.3273226e+01   8.3800323e+01   1.7605468e+02   2.1630516e+02   1.3376555e+01   5.0508387e+01   1.1038352e+02   2.8072839e+02  -4.0192387e+00   6.2568065e+01   1.5774230e+02   3.8674194e+01   2.0034839e+00   3.2949355e+01  -3.3875613e+00   1.9599871e+02   7.0662323e+00   2.6165806e+01   6.1118968e+00   1.6838710e+02  -3.0861290e+00   5.2214194e+01   1.0905351e+02   1.9010202e+02   1.1830585e+01   3.0333000e+02   7.1542452e+00   1.4858202e+02   1.4439219e+02   2.2659710e+02   3.1964490e+01   2.4146129e+01   1.7108632e+01   5.3716452e+01   1.3421720e+02   3.6887202e+02   2.9438985e+01   4.4272581e+01   6.0006581e+01   5.7672581e+01   9.9496194e+01   3.0644968e+02  -1.5281458e+01   9.6764194e+01   1.0329403e+02   2.1649032e+01   5.6790013e+01
   5.4270968e+01   1.2962348e+02   7.3211613e+01   2.3142210e+02   2.2805161e+01   1.1019135e+01   1.3716065e+02   1.1454392e+02   1.2921290e+01   1.0750168e+01   2.7635484e+01  -1.1882774e+01   8.4510323e+01   1.5280788e+02   1.8178516e+02  -5.8618452e+00   6.2598387e+01   1.0546632e+02   2.3724839e+02  -2.3508387e+00   4.5568065e+01   1.4243230e+02   2.4824194e+01   2.3301484e+01   1.8189355e+01   3.9332387e+00   1.9475871e+02   5.1654323e+00   2.5405806e+01   5.0826968e+00   2.4466710e+02  -2.5185290e+00   5.7354194e+01   1.2202231e+02   1.8148202e+02   2.0810185e+01   2.7986000e+02  -9.3881548e+00   1.0253202e+02   1.3055619e+02   1.9278710e+02   1.5239290e+01   2.3386129e+01   7.7894323e+00   7.1676452e+01   1.2597040e+02   3.9187202e+02   4.1878985e+01   4.1172581e+01   1.2001458e+02   4.7342581e+01   1.0017259e+02   3.2339968e+02  -4.0257458e+01   7.3764194e+01   1.0904403e+02   3.5599032e+01   5.2714013e+01
   8.2650968e+01   1.4611308e+02   8.6311613e+01   2.0642410e+02   3.1425161e+01  -1.7704645e+00   1.3121065e+02   9.9019923e+01   2.4631290e+01   1.3193368e+01   3.3685484e+01   1.3353226e+01   6.2410323e+01   1.9248588e+02   1.6335516e+02   6.1255484e-01   5.1128387e+01   1.0995392e+02   2.4505839e+02   2.9164361e+01   6.4378065e+01   1.1544750e+02   4.8774194e+01  -3.0345161e+00   2.3379355e+01  -7.7219613e+00   2.1213871e+02  -2.2274968e+01   2.9975806e+01   1.1717097e+01   2.6781710e+02   9.5947097e-01   4.8544194e+01   1.3210711e+02   1.9310202e+02   1.3970585e+01   2.7557000e+02  -3.0449548e+00   1.1377202e+02   1.4384699e+02   2.3187710e+02   1.8112090e+01   2.3286129e+01   6.7974323e+00   9.1486452e+01   1.2619560e+02   3.6572202e+02   4.2360985e+01   3.5322581e+01   6.9822581e+01   3.7632581e+01   9.8709394e+01   3.3210968e+02  -1.3914258e+01   6.2234194e+01   1.0296643e+02   4.1699032e+01   2.5376013e+01
   9.0510968e+01   1.1962428e+02   6.2071613e+01   2.2631330e+02   2.1945161e+01   4.2279355e+00   1.4073065e+02   1.1649832e+02   1.6961290e+01   1.2526968e+01   3.0305484e+01  -4.5763742e+00   7.0370323e+01   1.2293908e+02   1.7059516e+02   7.7933548e+00   5.5318387e+01   1.0118872e+02   2.9000839e+02   4.8583613e+00   4.2088065e+01   1.3923070e+02   3.3014194e+01   2.0836284e+01   2.2289355e+01   8.2752387e+00   2.4442871e+02   4.9518323e+00   2.2925806e+01   1.6901097e+01   2.5581710e+02   2.9194710e+00   6.0494194e+01   9.4011110e+01   1.9344202e+02   1.1373385e+01   2.9828000e+02   2.0882452e+00   1.1258202e+02   1.1470219e+02   2.0668710e+02   7.5572903e+00   9.1961290e+00   1.9404632e+01   4.3956452e+01   1.1951800e+02   3.4406202e+02   4.3133785e+01   3.1702581e+01   8.6302181e+01   4.0052581e+01   9.8425794e+01   3.4448968e+02  -3.5284658e+01   7.6524194e+01   7.6863226e+01   3.1649032e+01   3.6560013e+01
   7.5930968e+01   1.4622068e+02   7.5071613e+01   2.0379330e+02   1.5135161e+01   1.2735484e-02   7.5830645e+01   1.3550032e+02   3.1771290e+01   2.8912168e+01   3.2255484e+01  -6.9623742e+00   7.0320323e+01   1.3518308e+02   1.5459516e+02   1.5833355e+01   6.0698387e+01   9.8858323e+01   2.4229839e+02  -3.6148387e+00   5.3848065e+01   1.4043990e+02   3.6914194e+01   6.0542839e+00   2.0239355e+01  -6.6607613e+00   1.9965871e+02   1.8634323e+00   2.0495806e+01   2.4754968e+00   2.6919710e+02  -1.1620929e+01   5.1694194e+01   1.0366511e+02   1.8258202e+02   2.5242185e+01   2.7066000e+02   7.9178452e+00   1.3215202e+02   1.1280659e+02   2.1026710e+02  -1.5910968e-01   2.8246129e+01   1.9640632e+01   5.1866452e+01   1.1688520e+02   3.2363202e+02   4.3298185e+01   3.0702581e+01   7.6902181e+01   2.5822581e+01   1.0723419e+02   3.1658968e+02  -5.1052658e+01   5.6144194e+01   8.5593626e+01   2.6889032e+01   2.3180813e+01
   6.1550968e+01   1.1104108e+02   6.5121613e+01   1.9901930e+02   1.4995161e+01   2.4539355e+00   1.0373065e+02   8.6368323e+01   2.8961290e+01   2.0706968e+01   1.8685484e+01  -1.0836774e+01   5.8890323e+01   1.5561748e+02   1.3673516e+02  -7.3078452e+00   5.3408387e+01   9.0631523e+01   2.5362839e+02  -2.1281239e+01   5.7708065e+01   1.3194110e+02   3.5344194e+01   2.7498839e+00   2.2329355e+01   1.1552039e+01   2.3689871e+02   9.2242323e+00   2.8355806e+01  -1.0203303e+01   2.7747710e+02   1.8946671e+01   4.8974194e+01   1.2741271e+02   1.8548202e+02   1.1920185e+01   3.1047000e+02   1.3353045e+01   8.7772022e+01   1.2463699e+02   2.6097710e+02   3.0409032e-01   1.5146129e+01   1.0498632e+01   6.5956452e+01   1.0980800e+02   3.4244202e+02   2.8453385e+01   5.2602581e+01   6.6860181e+01   4.4862581e+01   1.1361099e+02   2.8872968e+02  -1.6153858e+01   7.8004194e+01   8.0704826e+01   2.3649032e+01   5.4100013e+01
   4.7840968e+01   1.4508788e+02   8.1021613e+01   2.0193730e+02   6.2851613e+00  -8.6092645e+00   5.8780645e+01   1.3977432e+02   2.6441290e+01   3.1668568e+01   1.8255484e+01  -1.7752374e+01   1.0022032e+02   1.5136108e+02   1.5335516e+02   1.7082555e+01   4.4748387e+01   1.0608432e+02   2.5000839e+02   6.6283613e+00   5.1758065e+01   1.7874710e+02   3.0964194e+01   1.3050284e+01   3.5089355e+01   7.1512387e+00   1.8994871e+02  -5.1197677e+00   2.4645806e+01   7.1834968e+00   2.5757710e+02   2.1538671e+01   5.8884194e+01   9.6999910e+01   2.0106202e+02  -3.6162149e+00   3.2457000e+02  -9.1149548e+00   1.0201202e+02   1.2687779e+02   2.4292710e+02   1.2418090e+01   1.3766129e+01   1.7129032e+01   5.1816452e+01   1.0869920e+02   3.5553202e+02   4.1456185e+01   4.8892581e+01   4.9116981e+01   3.9862581e+01   1.0939099e+02   3.0139968e+02  -5.0877458e+01   5.6664194e+01   1.1964203e+02   3.1219032e+01   5.2214413e+01
   7.4600968e+01   1.2013708e+02   8.1691613e+01   1.9507370e+02   2.7705161e+01   8.5271355e+00   7.0070645e+01   1.5606112e+02   4.8111290e+01   4.3794968e+01   2.9735484e+01  -1.5480774e+01   1.3084032e+02   1.2477148e+02   1.7664516e+02   1.9793548e+00   5.4268387e+01   1.0603272e+02   2.5929839e+02   1.0175161e+01   6.9808065e+01   1.5920310e+02   3.5674194e+01  -3.9465161e+00   3.1479355e+01   5.9003871e-01   2.1651871e+02   4.4246323e+00   1.1695806e+01   1.5559497e+01   3.0361710e+02  -1.5245290e+00   3.6834194e+01   1.0561391e+02   2.1482202e+02  -6.9970149e+00   2.6990000e+02  -6.5913548e+00   8.4342022e+01   1.2363139e+02   2.0821710e+02   2.0334890e+01   2.1766129e+01  -3.7909677e+00   4.3006452e+01   9.2264000e+01   3.5539202e+02   2.7087385e+01   1.9362581e+01   7.0809381e+01   2.9772581e+01   1.0510819e+02   3.2877968e+02  -2.3407858e+01   6.9474194e+01   5.6857226e+01   1.7459032e+01   4.5025213e+01
   6.4700968e+01   1.1778908e+02   6.8211613e+01   2.1844210e+02   2.2375161e+01   1.4835355e+00   7.8830645e+01   9.9020323e+01   3.2541290e+01   4.6560568e+01   2.7585484e+01   4.9312258e+00   7.4130323e+01   1.2996828e+02   2.2730516e+02  -2.6034452e+00   5.7508387e+01   9.9543523e+01   2.4834839e+02   5.7116129e-01   4.7228065e+01   1.5386950e+02   3.3964194e+01  -4.1397161e+00   2.5289355e+01  -1.0824761e+01   2.0651871e+02   3.6463226e-01   1.3305806e+01   1.4050697e+01   2.2681710e+02   5.8094710e+00   6.3884194e+01   1.0197991e+02   2.1787202e+02   6.3789851e+00   3.1566000e+02   1.0217845e+01   8.0062022e+01   1.3254379e+02   2.4387710e+02   3.3420903e+00   2.0626129e+01   2.7150232e+01   5.5056452e+01   7.7110000e+01   3.6587202e+02   2.3058985e+01   1.5222581e+01   2.5710581e+01   4.5012581e+01   9.5118994e+01   3.0839968e+02  -1.5437458e+01   6.1424194e+01   6.6071226e+01   2.1929032e+01   1.9147613e+01
   6.4790968e+01   1.0621188e+02   6.3211613e+01   1.8165210e+02   1.5755161e+01   1.1773135e+01   5.1730645e+01   1.1813832e+02   2.4541290e+01   2.5540568e+01   2.5305484e+01  -6.9363742e+00   6.2410323e+01   1.0652588e+02   1.3697516e+02   1.7392955e+01   6.3558387e+01   9.7669523e+01   2.1886839e+02  -3.2104387e+00   6.8188065e+01   1.4843270e+02   3.2054194e+01  -7.6569161e+00   2.3999355e+01   1.2284387e+00   2.2204871e+02   1.9172232e+01   3.4115806e+01   2.1475897e+01   2.0090710e+02  -8.8777290e+00   3.9024194e+01   9.2918710e+01   1.6591202e+02   6.0557851e+00   3.0338000e+02   1.4390245e+01   9.2962022e+01   1.2265179e+02   2.2916710e+02   2.1708890e+01   2.1856129e+01   8.0018323e+00   5.2526452e+01   1.2364240e+02   3.0134202e+02   3.7221385e+01   3.3702581e+01   7.5142181e+01   4.5482581e+01   1.1542139e+02   2.9391968e+02  -2.9759058e+01   5.4764194e+01   3.7844026e+01   2.8789032e+01   4.2648813e+01
   8.1840968e+01   1.3470788e+02   7.6311613e+01   2.3541410e+02   1.5565161e+01   2.9783355e+00   1.2716065e+02   5.7823923e+01   3.1251290e+01   3.2283768e+01   1.0825484e+01   1.7520258e+00   1.0361032e+02   1.4532988e+02   1.4383516e+02   1.0794155e+01   6.2988387e+01   1.0305512e+02   2.5586839e+02   1.8295613e+00   6.8378065e+01   1.5170750e+02   4.0674194e+01   8.9434839e+00   2.9809355e+01   4.6736387e+00   2.5118871e+02   1.7103226e-01   2.6215806e+01   2.4867897e+01   2.2871710e+02   1.3657471e+01   5.6924194e+01   1.2391671e+02   1.6948202e+02   3.3860185e+01   2.5614000e+02  -1.2105548e+00   8.7062022e+01   1.1393379e+02   2.4611710e+02   3.7828903e+00   2.3056129e+01   1.2625832e+01   5.7196452e+01   1.2974880e+02   3.6920202e+02   2.4082585e+01   3.7512581e+01   3.8877381e+01   3.4962581e+01   9.8972994e+01   2.9867968e+02  -2.1039858e+01   5.7954194e+01  -1.3841174e+01   1.8269032e+01   2.3200413e+01
   6.9550968e+01   1.3459108e+02   7.4931613e+01   2.5042450e+02   1.6285161e+01  -2.9264516e-02   1.0435065e+02   1.2035872e+02   3.3541290e+01   2.8340568e+01   1.0635484e+01   8.8572258e+00   7.7270323e+01   1.2548708e+02   1.8892516e+02   1.2806955e+01   6.6888387e+01   8.7453123e+01   2.5157839e+02   1.7692761e+01   5.9188065e+01   1.4196270e+02   2.3914194e+01  -2.2357161e+00   2.7569355e+01   4.3728387e+00   2.2580871e+02   2.8821432e+01   3.6645806e+01   8.7534968e+00   2.0247710e+02  -7.3333290e+00   5.2164194e+01   1.1429751e+02   1.4277202e+02   1.2476985e+01   3.0295000e+02   1.9424645e+01   9.1292022e+01   1.2707539e+02   2.4011710e+02   3.1882890e+01   1.6386129e+01   9.9694323e+00   7.6526452e+01   1.1744240e+02   3.4134202e+02   5.1613851e+00   2.7512581e+01   2.8017381e+01   5.4532581e+01   1.2740739e+02   3.2134968e+02  -2.6243458e+01   5.3664194e+01  -6.5479742e+00   3.8509032e+01   5.4011213e+01
   8.0510968e+01   1.3347428e+02   9.6831613e+01   2.4720250e+02   2.8235161e+01   2.5014735e+01   5.8450645e+01   1.4665072e+02   2.9111290e+01   4.3604968e+01   2.4825484e+01   1.7292026e+01   7.5320323e+01   1.5630308e+02   2.0197516e+02   2.7612955e+01   4.7938387e+01   8.1399123e+01   2.2810839e+02   1.0003613e+00   5.5428065e+01   1.4374350e+02   2.4674194e+01  -3.9651613e-01   1.5429355e+01   1.2014039e+01   2.1332871e+02   2.6769832e+01   3.9835806e+01   1.1308297e+01   1.9128710e+02   3.0818710e+00   4.2214194e+01   8.7523510e+01   1.7010202e+02   1.7290585e+01   2.9224000e+02   1.3621445e+01   7.8342022e+01   1.1877139e+02   2.2978710e+02   9.0392903e+00   2.3286129e+01   1.7417432e+01   6.3716452e+01   1.1388720e+02   3.3048202e+02   4.4080185e+01   3.0462581e+01   3.6211381e+01   4.5102581e+01   1.1573179e+02   2.9325968e+02  -4.5656258e+01   9.0854194e+01  -2.1613174e+01   9.9790323e+00   2.7433613e+01
   6.7030968e+01   1.5903268e+02   8.6551613e+01   2.4797490e+02   2.3755161e+01   4.4231355e+00   4.6880645e+01   9.5336323e+01   4.4201290e+01   1.9777768e+01   1.6015484e+01   2.0236826e+01   6.5990323e+01   1.4257948e+02   1.4721516e+02   1.9853755e+01   4.8408387e+01   1.1193152e+02   2.4238839e+02  -4.7620387e+00   4.5088065e+01   1.3104070e+02   4.8434194e+01   1.5562684e+01   3.9239355e+01  -2.2076129e-01   2.2227871e+02  -7.1761677e+00   1.4925806e+01   1.1096774e-02   1.8804710e+02  -2.7489290e+00   5.2354194e+01   1.2304231e+02   1.8582202e+02   8.9429851e+00   3.0762000e+02   1.9531045e+01   9.9582022e+01   9.6692185e+01   1.8778710e+02   1.4969290e+01   2.2056129e+01   1.8895832e+01   6.4626452e+01   1.3253440e+02   3.3872202e+02   3.4180985e+01   1.4032581e+01   8.1095781e+01   4.0102581e+01   1.1970179e+02   2.9763968e+02  -3.3486658e+01   5.1334194e+01  -2.3211574e+01   1.8599032e+01   4.0274013e+01
   5.4080968e+01   1.4639868e+02   1.0640161e+02   2.5162690e+02   2.0565161e+01   5.3383355e+00   5.9690645e+01   1.5870152e+02   4.0681290e+01   2.4009368e+01   3.0445484e+01  -8.6757419e-01   8.4080323e+01   1.4032228e+02   2.0107516e+02   4.2649548e+00   5.7508387e+01   9.0353523e+01   2.6300839e+02  -3.5516387e+00   3.5088065e+01   1.4198070e+02   3.0624194e+01   9.6474839e+00   3.4669355e+01   7.7148387e+00   2.5304871e+02   1.3642232e+01   4.6595806e+01   2.1427497e+01   2.2095710e+02   8.5182710e+00   3.7734194e+01   1.3188191e+02   1.7187202e+02   1.9478985e+01   3.2766000e+02   4.5478452e+00   1.0253202e+02   8.2836185e+01   2.2845710e+02   2.3435690e+01   2.3386129e+01   1.1879432e+01   2.5006452e+01   1.1670400e+02   3.4691202e+02   2.8865785e+01   2.1172581e+01   4.2714581e+01   2.9582581e+01   1.3940339e+02   2.6434968e+02  -3.9443458e+01   6.9764194e+01   2.0934026e+01   1.4739032e+01   6.3772813e+01
   5.6130968e+01   1.3537468e+02   1.6983161e+02   1.9007250e+02   2.0855161e+01  -3.9248645e+00   4.2780645e+01   1.4819432e+02   2.2491290e+01   1.5224568e+01   2.7445484e+01   1.1042426e+01   7.8460323e+01   1.3410188e+02   1.5968516e+02   3.5261548e+00   5.2318387e+01   8.8188723e+01   2.2819839e+02  -1.7766839e+01   5.1328065e+01   1.0549150e+02   2.7394194e+01   1.3285884e+01   2.1619355e+01   2.5688387e+00   2.3880871e+02   1.5541432e+01   3.1405806e+01   1.1692697e+01   2.0857710e+02   5.6986710e+00   5.1544194e+01   1.1415711e+02   1.6515202e+02  -5.2134149e+00   3.1324000e+02   2.6601445e+01   7.3392022e+01   1.1545739e+02   2.3030710e+02   5.2876903e+00   2.8146129e+01   1.2458632e+01   4.7386452e+01   1.3239360e+02   3.5715202e+02   1.7656585e+01   3.0412581e+01   5.7685381e+01   3.3442581e+01   8.1094594e+01   2.7153968e+02  -2.9298658e+01   4.7524194e+01   7.4853226e+01   2.0549032e+01   3.5538013e+01
   7.7700968e+01   1.2379908e+02   4.4012161e+02   3.0829303e+01   1.2475161e+01   6.0355355e+00   6.3210645e+01   1.3136992e+02   3.2771290e+01   1.3072168e+01   1.1685484e+01   1.3683226e+01   7.4460323e+01   1.2547188e+02   1.6483516e+02   4.5441548e+00   4.6178387e+01   9.4349923e+01   2.5234839e+02   1.6311613e+00   4.2278065e+01   1.1440550e+02   3.4054194e+01   1.2183084e+01   1.2479355e+01  -3.3199613e+00   2.2837871e+02   6.8558323e+00   4.5265806e+01   7.8738968e+00   2.0314710e+02   1.2330710e+00   5.6354194e+01   1.0848231e+02   1.7429202e+02   1.9955385e+01   3.0986000e+02   1.1441845e+01   9.5102022e+01   1.3343059e+02   2.1545710e+02   1.1325690e+01   3.6196129e+01   1.4954632e+01   6.0246452e+01   1.2021480e+02   3.8815202e+02   1.5566585e+01   2.9652581e+01   6.6746181e+01   6.0772581e+01   1.4524819e+02   3.0739968e+02  -4.4837458e+01   6.8234194e+01   1.0119643e+02   1.7549032e+01   4.8308013e+01
   7.2890968e+01   1.3689388e+02   4.4493161e+02   2.5304503e+01   1.6325161e+01   1.2107535e+01   4.8590645e+01   1.6000952e+02   3.5871290e+01   4.4964168e+01   1.4775484e+01   1.7286026e+01   8.3410323e+01   1.2775588e+02   1.9097516e+02   5.7329548e+00   6.8408387e+01   1.0805152e+02   2.2462839e+02  -3.9112387e+00   4.2658065e+01   1.3237510e+02   2.3824194e+01  -7.0851613e-01   2.8139355e+01  -2.7612903e-03   2.3956871e+02  -9.2793677e+00   3.5075806e+01   9.9690968e+00   2.4866710e+02  -6.9785290e+00   6.1594194e+01   9.5593110e+01   1.7163202e+02   2.4581851e+00   3.0086000e+02   2.0881845e+01   7.9722022e+01   1.2081099e+02   2.4030710e+02   6.7176903e+00   2.2436129e+01   1.9005432e+01   6.6296452e+01   1.4726080e+02   3.6258202e+02   2.4512185e+01   2.1512581e+01   7.4637381e+01   6.3392581e+01   1.5074859e+02   3.1810968e+02  -9.5042581e+00   7.1094194e+01   6.5827626e+01   2.6599032e+01   5.0204013e+01
   7.0080968e+01   1.1059868e+02   4.4998161e+02   5.1405032e+00   1.8051613e+00  -1.3008645e+00   5.0070645e+01   1.2070112e+02   3.0351290e+01   2.4075768e+01   3.1155484e+01   2.5505626e+01   6.2460323e+01   1.2629188e+02   1.7878516e+02   5.5681548e+00   6.4888387e+01   1.1547312e+02   2.7243839e+02  -5.0260387e+00   5.6898065e+01   1.2533590e+02   1.6774194e+01  -7.3345161e+00   2.4999355e+01  -5.9415613e+00   2.5989871e+02  -3.3357677e+00   2.8645806e+01   4.1034968e+00   1.8776710e+02   5.5034710e+00   4.8074194e+01   9.0244710e+01   1.5148202e+02   2.2110185e+01   3.1014000e+02   5.9994452e+00   9.8342022e+01   1.1103139e+02   2.1478710e+02  -1.0240710e+01   2.7096129e+01  -7.7473677e+00   8.2626452e+01   1.4485440e+02   3.7368202e+02   3.8954185e+01   3.0942581e+01   8.5362981e+01   6.9392581e+01   1.3969859e+02   2.9272968e+02  -1.7093858e+01   6.1334194e+01   8.3608426e+01   2.5699032e+01   6.5226013e+01
   6.7980968e+01   1.2057668e+02   4.5450161e+02   3.3538903e+01   2.3565161e+01   1.6048335e+01   6.0020645e+01   1.7719512e+02   3.7251290e+01   2.5853768e+01   3.2205484e+01  -7.2983742e+00   5.5030323e+01   1.4211628e+02   2.2911516e+02   1.0731755e+01   7.4178387e+01   1.1181992e+02   2.8738839e+02   1.3257961e+01   5.2518065e+01   1.1858630e+02   4.9204194e+01  -5.8389161e+00   1.2329355e+01   1.0162039e+01   2.2227871e+02   1.3832258e-02   1.5735806e+01  -1.7137032e+00   2.8109710e+02   1.4897071e+01   5.4974194e+01   9.7162710e+01   1.2220202e+02   6.2122585e+01   3.1695000e+02  -2.2653548e+00   8.8582022e+01   1.3133219e+02   2.0626710e+02   2.5730890e+01   2.6476129e+01   8.4022323e+00   6.4386452e+01   1.7174360e+02   4.0248202e+02   4.2750185e+01   4.3552581e+01   7.8684181e+01   4.7722581e+01   1.6305219e+02   2.9225968e+02  -3.2676258e+01   6.8194194e+01   1.3314963e+02   3.5319032e+01   4.4886413e+01
   6.2410968e+01   1.3411228e+02   4.4364161e+02   1.0077703e+01   1.8615161e+01  -4.9356645e+00   6.5260645e+01   1.4005592e+02   2.0871290e+01   2.3074168e+01   2.4635484e+01   2.3072258e+00   7.5030323e+01   1.5437628e+02   1.9045516e+02   1.8914555e+01   6.5598387e+01   8.2086323e+01   2.5429839e+02   3.2351613e+00   6.3378065e+01   1.4757750e+02   2.7724194e+01   4.1194839e+00   2.8859355e+01   8.8396387e+00   2.8004871e+02  -2.7077677e+00   2.7495806e+01  -9.8045032e+00   2.1604710e+02  -8.9892903e-01   5.5404194e+01   1.1079831e+02   3.6062022e+01   1.0144379e+02   2.8447000e+02   2.5523045e+01   8.4062022e+01   1.2346379e+02   1.8106710e+02   2.2696890e+01   2.4146129e+01   9.7286323e+00   8.4486452e+01   1.8570560e+02   4.3425202e+02   4.5108585e+01   4.9752581e+01   8.8288181e+01   7.0482581e+01   1.5904139e+02   3.5215968e+02  -1.1128258e+01   7.0334194e+01   1.0426843e+02   4.5889032e+01   7.7130813e+01
   6.0550968e+01   1.0283108e+02   4.4069161e+02  -1.6456297e+01   1.7945161e+01   3.5979355e+00   6.6590645e+01   1.0152952e+02   5.5541290e+01   3.1680568e+01   4.1585484e+01   1.7241226e+01   8.7750323e+01   1.4273868e+02   1.8645516e+02  -7.3754452e+00   6.8748387e+01   1.1806432e+02   2.4281839e+02  -1.1986439e+01   4.3468065e+01   1.2793030e+02   3.7864194e+01   1.6648284e+01   1.5429355e+01   5.1540387e+00   2.4680871e+02   1.6711432e+01   3.8115806e+01  -3.5541032e+00   2.2495710e+02   1.8108271e+01   6.2884194e+01   9.9339910e+01   2.9722022e+01   8.5000985e+01   3.0528000e+02  -3.0017548e+00   8.1582022e+01   1.3109219e+02   2.2449710e+02   4.1249032e-01   1.4956129e+01  -1.0106168e+01   6.8866452e+01   1.6909520e+02   4.2839202e+02   5.2147385e+01   5.7132581e+01   9.3267781e+01   5.9722581e+01   1.5180219e+02   3.4815968e+02  -2.3718258e+01   8.4144194e+01   9.8783626e+01   2.9599032e+01   4.9624013e+01
   5.5840968e+01   1.1482788e+02   4.3521161e+02   8.2721032e+00   7.1351613e+00   1.7527355e+00   5.0400645e+01   1.8110472e+02   1.7731290e+01   3.0465368e+01   2.6015484e+01   3.0106826e+01   6.7370323e+01   1.1979908e+02   1.6140516e+02   1.2478555e+01   5.6698387e+01   9.3798323e+01   2.7291839e+02  -4.9644387e+00   5.4758065e+01   1.3455710e+02   3.2824194e+01   1.2621484e+01   3.2289355e+01   4.6152387e+00   2.3108871e+02  -1.6840968e+01   2.6785806e+01   1.2302297e+01   2.3114710e+02  -7.7269290e+00   3.9164194e+01   8.3427510e+01   4.6962022e+01   1.0081179e+02   2.6852000e+02   4.6090452e+00   7.7392022e+01   1.1065739e+02   2.0445710e+02   1.8545690e+01   2.0766129e+01   2.0809032e+01   8.5056452e+01   2.0171000e+02   3.9363202e+02   3.4458185e+01   3.9982581e+01   1.0196978e+02   5.4392581e+01   1.6355859e+02   3.4629968e+02  -2.9709458e+01   8.5384194e+01   1.2396443e+02   4.2119032e+01   7.3672413e+01
   5.7840968e+01   1.1014788e+02   4.2350161e+02  -4.4610968e+00   5.0951613e+00  -1.3704065e+01   5.1970645e+01   1.4302912e+02   2.9251290e+01   4.9237677e+00   1.5585484e+01   9.8012258e+00   6.8840323e+01   1.4787148e+02   1.6249516e+02   8.2013548e+00   5.9888387e+01   9.6113123e+01   2.2353839e+02   1.4555961e+01   5.2708065e+01   1.4524110e+02   2.3054194e+01   1.0593084e+01   1.6709355e+01   6.7716387e+00   2.1670871e+02   6.8794323e+00   2.8215806e+01   8.9978968e+00   2.1985710e+02   2.9746271e+01   5.1114194e+01   9.1431510e+01   4.1152022e+01   1.0651659e+02   3.0757000e+02   1.8150452e+00   9.5062022e+01   1.2967379e+02   2.4545710e+02  -1.3544310e+01   3.2716129e+01  -8.1469677e+00   9.5386452e+01   1.8150360e+02   4.3925202e+02   4.7998585e+01   6.9652581e+01   1.0645618e+02   9.0962581e+01   1.8440299e+02   3.5820968e+02   5.7774194e-01   8.5954194e+01   1.1396883e+02   3.4359032e+01   6.2813213e+01
   6.4840968e+01   1.2034788e+02   4.2521161e+02   2.2592103e+01   2.2185161e+01  -8.2612645e+00   6.1260645e+01   1.3842592e+02   3.3731290e+01   4.0565368e+01   1.6825484e+01  -3.9797419e-01   8.0080323e+01   1.1678228e+02   1.6349516e+02   1.0071355e+01   6.7508387e+01   1.0383352e+02   2.5781839e+02  -4.8064387e+00   3.7758065e+01   1.3234710e+02   2.6434194e+01   1.0702684e+01   3.0759355e+01   2.1307639e+01   2.3980871e+02   1.6891432e+01   3.8165806e+01  -4.6810323e-01   2.1342710e+02   1.6070671e+01   5.6214194e+01   1.0959351e+02   5.3202022e+01   9.6072585e+01   2.9276000e+02  -7.9001548e+00   8.2632022e+01   1.2033819e+02   2.0706710e+02   1.0146890e+01   1.1906129e+01   2.2797832e+01   9.2576452e+01   1.7586840e+02   4.3101202e+02   5.2657785e+01   4.2602581e+01   7.6520181e+01   7.1392581e+01   1.7110859e+02   3.2963968e+02   1.3193342e+01   8.2524194e+01   1.5667323e+02   5.2409032e+01   5.4329213e+01
   5.2320968e+01   1.2329948e+02   4.4745161e+02   4.6229032e+00   1.3665161e+01   1.3203355e+00   6.2780645e+01   1.3183432e+02   4.6921290e+01   1.9940168e+01   3.6255484e+01   1.1187626e+01   7.1560323e+01   1.4508388e+02   1.6335516e+02   1.3992555e+01   6.5648387e+01   1.2779232e+02   2.6810839e+02   4.4703613e+00   4.5038065e+01   1.5104470e+02   3.5104194e+01   3.0090839e+00   1.6709355e+01   6.0016387e+00   2.3651871e+02   1.3446323e+00   3.2925806e+01  -9.6189032e+00   2.1685710e+02  -5.3937290e+00   5.7884194e+01   1.1992991e+02   4.6252022e+01   1.2748859e+02   3.0747000e+02   7.4030452e+00   9.8392022e+01   1.1312739e+02   1.9483710e+02   2.4645290e+01   3.0146129e+01   7.8186323e+00   7.0056452e+01   1.9448000e+02   3.6139202e+02   4.5607385e+01   5.6412581e+01   7.4985381e+01   7.1672581e+01   1.9122619e+02   3.5144968e+02  -1.5691458e+01   8.2424194e+01   1.5892123e+02   5.0509032e+01   7.2101213e+01
   6.3320968e+01   9.5229484e+01   4.0359161e+02   7.6117032e+00   2.7185161e+01  -4.0012645e+00   8.5400645e+01   1.1554472e+02   4.2351290e+01   4.1115768e+01   3.3875484e+01  -1.1281974e+01   8.0130323e+01   1.5939828e+02   1.4859516e+02   8.7433548e+00   4.8408387e+01   1.1665152e+02   2.6495839e+02   4.5723613e+00   4.6088065e+01   1.3558070e+02   3.2774194e+01   7.7154839e+00   3.0999355e+01  -2.3156129e-01   2.5432871e+02  -8.0167742e-02   2.1025806e+01   2.5333097e+01   1.8871710e+02   1.4287471e+01   5.3494194e+01   1.2719111e+02   3.1292022e+01   1.0196539e+02   3.3395000e+02  -1.3675355e+01   1.2077202e+02   1.1885699e+02   2.1897710e+02   6.6409032e-01   1.4146129e+01   1.5668632e+01   9.8816452e+01   1.5974920e+02   4.6063202e+02   5.5148185e+01   6.5132581e+01   1.1266778e+02   8.0392581e+01   1.8462859e+02   3.3944968e+02   1.2458542e+01   1.0119419e+02   1.4003963e+02   6.5929032e+01   5.8197613e+01
   5.0460968e+01   1.0606828e+02   3.9078161e+02   2.5016503e+01   1.0755161e+01  -6.0668645e+00   6.5830645e+01   1.3340032e+02   2.8871290e+01   4.0434168e+01   6.4454839e+00   9.2924258e+00   6.8560323e+01   1.6851388e+02   1.7354516e+02   9.8873548e+00   5.9178387e+01   9.8069923e+01   2.7838839e+02  -1.5402039e+01   5.2518065e+01   1.0992630e+02   4.2964194e+01   1.2660284e+01   2.0859355e+01   2.2009639e+01   2.5108871e+02   8.0390323e+00   3.3075806e+01   9.6590968e+00   2.1633710e+02  -8.3521290e+00   3.9264194e+01   1.1908951e+02   4.5582022e+01   7.8872185e+01   2.9600000e+02   2.5740645e+01   8.5582022e+01   1.1467219e+02   2.0954710e+02  -2.7715097e+00   2.4666129e+01   3.3570323e+00   1.1410645e+02   1.6300600e+02   4.8048202e+02   4.5890185e+01   6.1322581e+01   1.2012258e+02   4.9862581e+01   1.6440099e+02   3.1491968e+02  -1.5439058e+01   1.0585419e+02   1.3361683e+02   3.1079032e+01   5.2175613e+01
   4.3600968e+01   1.0542708e+02   4.1512161e+02   2.6639303e+01   2.7515161e+01   2.7823355e+00   6.5830645e+01   1.1630032e+02   3.6201290e+01   1.8037768e+01   1.6875484e+01   2.8380258e+00   8.9940323e+01   1.4804348e+02   1.7759516e+02   1.0663355e+01   4.6368387e+01   9.7004723e+01   2.7553839e+02  -6.1240387e+00   4.5038065e+01   1.3790470e+02   3.4914194e+01   1.3884284e+01   3.4289355e+01   1.0125239e+01   2.4842871e+02   1.9201832e+01   2.8835806e+01   1.7278297e+01   2.5428710e+02   1.8471871e+01   5.9454194e+01   1.1447431e+02   4.5532022e+01   9.8356185e+01   2.8214000e+02  -1.5055484e-01   1.0748202e+02   1.0330019e+02   2.3164710e+02  -4.8695097e+00   3.8006129e+01  -8.2901677e+00   9.7006452e+01   2.2284400e+02   4.1606202e+02   5.8283785e+01   5.4322581e+01   1.0120258e+02   7.3722581e+01   1.6459219e+02   3.2620968e+02  -1.1672258e+01   1.0109419e+02   1.0537763e+02   4.3169032e+01   5.5018413e+01
   4.8030968e+01   1.1102268e+02   4.9093161e+02   4.8145032e+00   2.4185161e+01   1.4998735e+01   6.5780645e+01   1.1021432e+02   3.1351290e+01   1.7235768e+01   1.4395484e+01   7.9642581e-01   6.8560323e+01   1.4770388e+02   1.5954516e+02   2.1437355e+01   6.0178387e+01   1.0660992e+02   2.2762839e+02   1.9368761e+01   5.5038065e+01   1.4196470e+02   2.0394194e+01   6.6158839e+00   3.2899355e+01   1.4896439e+01   2.5894871e+02  -9.1597677e+00   1.5645806e+01  -5.7065032e+00   2.2023710e+02   1.0525871e+01   2.6544194e+01   1.2115711e+02   5.1822022e+01   9.4892985e+01   3.1543000e+02   7.4262452e+00   1.0048202e+02   1.2634019e+02   2.0245710e+02  -1.0394310e+01   2.1246129e+01   2.7206323e+00   8.7146452e+01   1.6925280e+02   4.2734202e+02   4.8901385e+01   4.6942581e+01   9.5122981e+01   7.9152581e+01   1.8757779e+02   3.5705968e+02  -1.2050258e+01   8.7384194e+01   1.2542443e+02   4.7739032e+01   5.1702813e+01
   5.2550968e+01   1.2747108e+02   4.5317161e+02   2.7975303e+01   1.0855161e+01   3.0651355e+00   5.1400645e+01   1.1759472e+02   3.0731290e+01   1.0705368e+01   1.4775484e+01   1.3526026e+01   7.7890323e+01   1.5419748e+02   1.7164516e+02   4.1899355e+01   7.0268387e+01   8.8852723e+01   2.5005839e+02  -9.8456387e+00   4.4468065e+01   1.4004030e+02   1.2624194e+01  -3.8625161e+00   1.4189355e+01   5.9232387e+00   2.0761871e+02  -5.3336774e-01   3.9265806e+01   3.3493897e+01   2.2504710e+02  -6.7589290e+00   4.1024194e+01   9.9518710e+01   4.3682022e+01   9.7544185e+01   2.7481000e+02   1.4295845e+01   1.0325202e+02   1.0158859e+02   1.9340710e+02   1.3949690e+01   2.1666129e+01   4.4970323e+00   9.7486452e+01   1.6466560e+02   3.6729202e+02   5.1755385e+01   4.7412581e+01   7.9045381e+01   8.2482581e+01   1.7460139e+02   3.1867968e+02  -2.8789858e+01   7.9424194e+01   1.1949123e+02   2.5889032e+01   5.4640813e+01
   7.5460968e+01   1.2268828e+02   4.4126161e+02   1.8408103e+01   2.8185161e+01   6.5887355e+00   8.3450645e+01   8.7750723e+01   3.9581290e+01   2.5767368e+01   9.3454839e+00   1.3960426e+01   7.4510323e+01   1.1570788e+02   1.6897516e+02   2.0872955e+01   5.0788387e+01   7.9931123e+01   2.5029839e+02   4.6516129e-01   6.8848065e+01   1.2670990e+02   1.8204194e+01   1.5010839e+00   1.1569355e+01   4.6283871e-01   2.4956871e+02   5.6406323e+00   4.2835806e+01  -1.0501703e+01   2.0571710e+02   1.9027471e+01   5.0114194e+01   1.2046151e+02   2.9442022e+01   1.0849339e+02   3.2514000e+02   1.4839445e+01   9.5912022e+01   1.0870579e+02   2.0873710e+02   5.1032903e+00   3.1716129e+01   6.9830323e+00   8.4906452e+01   1.9505200e+02   3.9263202e+02   3.6728185e+01   5.1222581e+01   9.8970581e+01   6.5632581e+01   1.3832939e+02   3.4758968e+02  -2.0572658e+01   8.1764194e+01   6.8924026e+01   3.4119032e+01   6.4122413e+01
   6.7930968e+01   1.0320068e+02   4.4421161e+02   2.7792103e+01   1.2565161e+01   1.3888335e+01   9.9830645e+01   6.8870323e+01   3.1111290e+01   3.2444968e+01   2.3635484e+01   1.7387226e+01   9.2700323e+01   1.3815268e+02   2.1540516e+02  -4.5014452e+00   6.5028387e+01   9.4171923e+01   2.2619839e+02   1.6731613e+00   6.4468065e+01   1.3230030e+02   3.1104194e+01  -4.2009161e+00   2.6049355e+01   1.8024439e+01   2.5656871e+02   1.3310632e+01   1.9595806e+01   2.8877497e+01   2.3595710e+02   2.0318271e+01   6.2074194e+01   1.1807471e+02   2.8682022e+01   9.8934185e+01   3.0447000e+02   2.9493045e+01   9.5392022e+01   1.3645739e+02   2.1759710e+02   1.3914490e+01   3.6956129e+01   1.0793832e+01   6.9056452e+01   1.6646000e+02   3.9577202e+02   2.2666985e+01   3.0272581e+01   6.0126581e+01   4.4822581e+01   1.6794419e+02   2.8777968e+02  -2.8837858e+01   7.2664194e+01   7.9032026e+01   2.9599032e+01   5.3624013e+01
   6.5840968e+01   1.3940788e+02   4.5564161e+02   1.0927703e+01   1.6285161e+01   2.7807355e+00   6.8110645e+01   1.2835792e+02   1.8541290e+01   1.0110568e+01   1.8395484e+01  -8.1357419e-01   7.1610323e+01   1.3083988e+02   4.5305161e+01   1.8165548e+00   6.7598387e+01   1.1187632e+02   1.7929839e+02   5.2335161e+01   3.9658065e+01   1.3023510e+02   1.8434194e+01   2.1392684e+01   9.8093548e+00  -1.7263613e+00   2.3123871e+02   1.5487032e+01   2.8835806e+01   1.1948297e+01   2.8204710e+02   6.2510710e+00   6.7264194e+01   1.1460951e+02   4.0532022e+01   1.0451619e+02   2.9566000e+02   1.2867845e+01   9.8102022e+01   1.2600059e+02   2.1597710e+02   1.4044090e+01   3.3386129e+01   3.7889432e+01   7.7146452e+01   1.5372280e+02   3.9701202e+02   2.8857785e+01   2.8512581e+01   8.3407381e+01   4.3772581e+01   1.5588819e+02   3.0672968e+02  -6.7838581e+00   6.7044194e+01   1.0381163e+02   2.5459032e+01   4.5955213e+01
   7.1930968e+01   1.1759068e+02   4.0926161e+02   3.7781032e+00   3.1945161e+01   9.3379355e+00   4.7160645e+01   1.5027392e+02   3.4821290e+01   1.6378168e+01   3.6685484e+01  -5.4167742e+00   7.7220323e+01   1.5615108e+02   3.8545161e+01   2.0027355e+01   5.2788387e+01   6.6441123e+01   1.9015839e+02   7.2706361e+01   4.7378065e+01   1.2552750e+02   2.7244194e+01   2.4727884e+01   2.4759355e+01   8.6976387e+00   2.3508871e+02   1.6559032e+01   3.3025806e+01   2.8093097e+01   2.1223710e+02   1.7075871e+01   4.7884194e+01   8.7829910e+01   3.7682022e+01   9.9314185e+01   2.8724000e+02   6.3514452e+00   9.7722022e+01   1.3832099e+02   2.3778710e+02   7.9692903e+00   2.2576129e+01   1.0754232e+01   6.8336452e+01   1.3780760e+02   4.0187202e+02   2.2608985e+01   2.5462581e+01   9.3891381e+01   2.1722581e+01   1.1784219e+02   3.2534968e+02   9.8665419e+00   7.3904194e+01   1.2369283e+02   3.2979032e+01   3.5503613e+01
   6.6550968e+01   1.3374108e+02   4.6074161e+02   3.4989703e+01   1.1755161e+01   9.6631355e+00   6.1500645e+01   8.9696723e+01   3.1821290e+01   1.2008168e+01   3.3305484e+01   8.4736258e+00   6.4510323e+01   1.4316788e+02   3.6355161e+01   1.5825548e+00   4.0748387e+01   1.0654432e+02   1.3448839e+02   8.0349961e+01   4.6758065e+01   1.4495710e+02   3.2294194e+01  -5.8161161e+00   2.9759355e+01   1.3817639e+01   2.2804871e+02  -1.4257768e+01   2.1405806e+01   1.9542697e+01   1.8804710e+02  -1.2558929e+01   3.9114194e+01   9.5201510e+01   3.2682022e+01   1.2233419e+02   2.7643000e+02   5.1662452e+00   9.5722022e+01   1.4381099e+02   2.1521710e+02   4.5014890e+01   1.7436129e+01   2.0745432e+01   5.4386452e+01   1.4287360e+02   4.1125202e+02   3.1858585e+01   2.4222581e+01   8.7040581e+01   3.6912581e+01   1.4500699e+02   3.4658968e+02  -3.1972658e+01   6.8094194e+01   6.6497626e+01   1.8119032e+01   3.7692413e+01
   6.1840968e+01   1.1268788e+02   4.2598161e+02   1.4630503e+01   3.1895161e+01   2.1151935e+01   9.9450645e+01   1.1952072e+02   1.8251290e+01   1.0373768e+01   1.2825484e+01   1.7782026e+01   8.2180323e+01   1.6371428e+02   3.9075161e+01   2.4454955e+01   3.2508387e+01   1.0787352e+02   2.6438387e+01   1.3294396e+02   4.5568065e+01   1.3524230e+02   3.2104194e+01   2.5529084e+01   3.4239355e+01  -7.6307613e+00   2.2532871e+02   5.8598323e+00   2.6975806e+01   3.2370968e+00   2.3071710e+02   9.5474710e+00   4.8694194e+01   9.9855110e+01   3.8202022e+01   9.7462585e+01   3.1362000e+02   1.1721045e+01   8.5392022e+01   1.3416739e+02   1.9930710e+02   7.9576903e+00   1.8096129e+01   1.2262632e+01   6.7766452e+01   1.1961320e+02   3.8163202e+02   4.2318185e+01   2.6652581e+01   5.1136181e+01   4.8152581e+01   1.2725779e+02   2.6715968e+02  -1.0718258e+01   6.5424194e+01   1.1042123e+02   1.3359032e+01   5.2113213e+01
   7.0030968e+01   1.1112268e+02   4.1793161e+02   1.1604503e+01   1.5651613e+00   3.1858335e+01   1.2192065e+02   8.0623123e+01   1.7821290e+01   3.4408168e+01   2.3685484e+01   1.4913226e+01   6.0030323e+01   1.7095628e+02   3.6875161e+01   1.2160955e+01   4.8788387e+01   8.7091123e+01   4.2868387e+01   9.5819561e+01   4.4228065e+01   1.1591950e+02   1.6344194e+01   7.8398839e+00   1.8479355e+01  -8.3299613e+00   2.1899871e+02   1.7696232e+01   2.5495806e+01   2.7115497e+01   1.9895710e+02  -1.6217290e+00   3.9354194e+01   8.6372310e+01   2.6482022e+01   1.3078019e+02   3.0133000e+02   8.3142452e+00   9.1912022e+01   1.1030579e+02   2.1211710e+02  -4.4071097e+00   2.3436129e+01  -3.9745677e+00   6.8296452e+01   1.4814080e+02   3.6939202e+02   3.3777385e+01   2.0272581e+01   6.7646581e+01   4.7632581e+01   1.2971939e+02   2.5209677e+01  -9.5922581e+00   6.3814194e+01   9.7640026e+01   1.6119032e+01   3.3752413e+01
   7.4410968e+01   1.1458228e+02   4.1940161e+02   2.6106903e+01   2.4705161e+01   1.2057135e+01   9.7350645e+01   1.1239872e+02   2.7541290e+01   2.0390568e+01   2.2115484e+01   2.8888258e+00   6.9800323e+01   1.4198468e+02   4.6025161e+01   7.5895484e-01   5.9078387e+01   1.0431792e+02   4.9198387e+01   1.4436316e+02   5.1378065e+01   1.4287750e+02   1.2434194e+01  -6.9373161e+00   2.3859355e+01   1.4149639e+01   2.2784871e+02  -1.0176774e-01   3.7645806e+01  -1.1466503e+01   2.2847710e+02  -1.2083329e+01   5.7264194e+01   1.1845951e+02   3.6632022e+01   8.8778185e+01   3.0914000e+02   2.1549445e+01   9.6772022e+01   1.3577699e+02   2.1245710e+02   1.3615690e+01   1.8286129e+01   2.4767432e+01   6.9386452e+01   1.4186360e+02   3.6144202e+02   3.6313385e+01   1.8892581e+01   5.1606981e+01   3.1242581e+01   1.1103059e+02   2.6589677e+01  -4.7852658e+01   7.4764194e+01   9.8004026e+01   1.2169032e+01   4.0878413e+01
   6.1170968e+01   1.0788148e+02   3.8517161e+02   7.4153032e+00   2.2945161e+01   3.4379355e+00   6.9640645e+01   1.1875552e+02   1.7921290e+01   2.4920168e+01   1.7345484e+01  -3.8695742e+00   7.5990323e+01   1.3000948e+02   3.5645161e+01  -2.2980645e+01   5.9218387e+01   9.2406723e+01   6.9348387e+01   1.0418116e+02   5.3708065e+01   1.5559110e+02   2.8434194e+01   9.0126839e+00   2.3429355e+01   6.5640387e+00   2.3627871e+02   6.3638323e+00   3.7215806e+01  -3.7221032e+00   2.0066710e+02   1.9381471e+01   7.6264194e+01   9.8649510e+01   3.0012022e+01   1.1973779e+02   2.6957000e+02   1.5005045e+01   8.7582022e+01   1.3994219e+02   2.3764710e+02   6.3604903e+00   2.4766129e+01   1.3349032e+01   7.6246452e+01   1.6069480e+02   3.6158202e+02   1.8642185e+01   2.1412581e+01   5.9695381e+01   4.2242581e+01   1.0844059e+02   1.8679677e+01  -3.4169858e+01   5.5624194e+01   9.0445226e+01   2.3079032e+01   2.7485613e+01
   5.5890968e+01   1.2406388e+02   4.3712161e+02   2.2019303e+01   2.4615161e+01   1.0774335e+01   5.6210645e+01   1.1116992e+02   2.7061290e+01   1.6338968e+01   3.0965484e+01   1.0470826e+01   7.0650323e+01   1.2720668e+02   2.1595161e+01   6.1433548e+00   4.5078387e+01   5.3727923e+01   6.6058387e+01   1.1706436e+02   7.3468065e+01   1.4163030e+02   9.1541935e+00   1.2605084e+01   3.7809355e+01   2.6536387e+00   2.3304871e+02   2.2922323e+00   3.5695806e+01   7.8294968e+00   1.9795710e+02   2.4168271e+01   7.5784194e+01   1.0692791e+02   3.9392022e+01   1.1398739e+02   3.0186000e+02   4.2184516e-01   1.0006202e+02   1.1741379e+02   2.1587710e+02  -6.3679097e+00   4.4526129e+01   1.4908232e+01   5.3816452e+01   1.3625920e+02   3.8191202e+02   8.6357851e+00   4.2725806e+00   6.4066581e+01   5.1962581e+01   1.2923299e+02   2.9349677e+01  -2.5113458e+01   5.1384194e+01   9.0354426e+01   1.3889032e+01   2.1120813e+01
   6.9930968e+01   1.3080068e+02   4.8902161e+02   2.6727303e+01   1.2375161e+01  -7.9064645e+00   5.3300645e+01   1.2540272e+02   2.5631290e+01   1.0973368e+01   1.8065484e+01  -8.9271742e+00   5.9610323e+01   1.7312988e+02   4.1215161e+01   1.2437548e+00   3.3938387e+01   8.4849123e+01   3.7298387e+01   1.0045516e+02   6.7278065e+01   1.6640550e+02   4.5054194e+01  -5.0269161e+00   3.4429355e+01   1.6394039e+01   2.2765871e+02   1.2583432e+01   3.8695806e+01  -7.2705032e+00   1.6704710e+02   1.1211071e+01   5.4454194e+01   1.2330431e+02   3.7772022e+01   9.6206985e+01   3.3700000e+02  -8.0593548e+00   1.1163202e+02   1.2182819e+02   2.0064710e+02   1.4660490e+01   3.4816129e+01   1.5205032e+01   4.7486452e+01   1.2385560e+02   3.4306202e+02   1.5973785e+01   2.8652581e+01   4.7496181e+01   3.2482581e+01   1.3689139e+02   1.9539677e+01  -2.6808658e+01   6.4714194e+01   1.0314803e+02   2.2029032e+01   2.4949613e+01
   5.8030968e+01   1.0856268e+02   4.9740161e+02   4.1776903e+01   3.0705161e+01   8.1713548e-01   5.2830645e+01   1.1172032e+02   3.1771290e+01   1.8582168e+01   1.4875484e+01  -9.7219742e+00   4.9080323e+01   1.3874228e+02   4.4265161e+01   2.8469755e+01   4.7318387e+01   8.5688723e+01   3.7818387e+01   1.0146356e+02   4.4188065e+01   1.2725270e+02   2.4864194e+01   5.7782839e+00   2.8089355e+01   2.0571239e+01   2.6780871e+02  -3.0585677e+00   2.5075806e+01  -1.6109032e+00   1.7942710e+02   2.2067097e-01   5.7304194e+01   9.7456310e+01   5.1012022e+01   1.3162779e+02   3.0686000e+02   1.4871845e+01   1.1382202e+02   1.3136299e+02   2.0945710e+02   2.2856903e+00   2.4576129e+01   7.5542323e+00   7.3816452e+01   1.4584920e+02   3.7606202e+02   2.4293785e+01   3.2892581e+01   6.5486981e+01   2.1962581e+01   1.1720299e+02   3.4209677e+01  -3.4412258e+01   7.3234194e+01   1.0208643e+02   1.4509032e+01   1.1641213e+01
   4.4840968e+01   1.2489788e+02   4.8683161e+02  -6.9974968e+00   1.1855161e+01   1.1895135e+01   4.5640645e+01   1.7243552e+02   2.8871290e+01   2.7624168e+01   1.9825484e+01   2.7122026e+01   7.3750323e+01   1.2828868e+02   3.2495161e+01   2.1321355e+01   6.7988387e+01   7.0515123e+01   5.4248387e+01   1.1762916e+02   6.6378065e+01   1.6224750e+02   3.1054194e+01   1.1283084e+01   2.2049355e+01   2.7004439e+01   2.4156871e+02  -6.0093677e+00   4.1695806e+01  -9.2205032e+00   1.8895710e+02   8.8382710e+00   6.6544194e+01   1.3647711e+02   4.1822022e+01   1.1955299e+02   2.7705000e+02  -7.4335484e-01   8.8252022e+01   1.1474859e+02   2.2035710e+02   1.3793690e+01   3.0146129e+01   2.5438632e+01   5.7196452e+01   1.2788880e+02   3.6429202e+02   1.9705385e+01   2.0172581e+01   6.8174581e+01   2.9152581e+01   1.4381779e+02   3.7679677e+01  -4.9309858e+01   5.2334194e+01   6.6948426e+01   9.0290323e+00   3.9509613e+01
   5.2600968e+01   1.0704708e+02   4.3145161e+02   1.5472903e+01   1.1235161e+01   2.3704735e+01   8.2970645e+01   1.0273912e+02   4.6812903e+00   3.3889368e+01   1.5585484e+01  -4.7787742e+00   4.4990323e+01   1.3501948e+02   1.7875161e+01  -4.6990452e+00   4.2838387e+01   8.4097123e+01   4.3728387e+01   1.2423076e+02   7.6758065e+01   1.4488710e+02   2.6054194e+01   4.8230839e+00   1.1479355e+01   1.0520039e+01   2.1084871e+02   2.0688232e+01   2.8455806e+01   7.2186968e+00   1.9619710e+02   3.4090710e+00   3.6544194e+01   1.0178711e+02   4.5912022e+01   1.0594579e+02   3.0571000e+02   2.5838452e+00   1.0191202e+02   1.1246579e+02   1.9921710e+02   2.8724890e+01   2.6246129e+01   2.0080632e+01   5.9246452e+01   1.3139480e+02   3.7810202e+02   2.5890585e+01   2.4942581e+01   4.1502981e+01   5.1202581e+01   1.4491379e+02   2.9259677e+01  -2.5106258e+01   5.2814194e+01   1.3295003e+02   2.5169032e+01   3.5458413e+01
   5.1080968e+01   1.0935868e+02   4.3526161e+02   1.4748103e+01   9.4751613e+00   1.7055355e+00   4.5920645e+01   1.6541312e+02   1.9251290e+01   2.8673768e+01   2.9065484e+01  -3.2717419e-01   7.3180323e+01   1.2957428e+02   4.5645161e+01  -5.3506452e+00   5.3368387e+01   9.7154723e+01   6.2198387e+01   1.0770316e+02   5.1708065e+01   1.6194110e+02   2.5204194e+01   1.7991084e+01   1.7519355e+01   3.2683871e-01   2.2661871e+02  -8.7633677e+00   3.0115806e+01   1.8985897e+01   2.1304710e+02   2.5107097e-01   4.2494194e+01   1.0607111e+02   3.2482022e+01   1.0197019e+02   2.9300000e+02  -1.1779355e+01   7.2102022e+01   1.2746059e+02   2.0887710e+02   1.8120903e+00   1.4096129e+01   2.9342632e+01   5.8576452e+01   1.4382840e+02   3.4925202e+02   2.2248585e+01   2.4752581e+01   4.7088181e+01   4.1862581e+01   1.2409099e+02   2.2399677e+01  -3.3747458e+01   5.3574194e+01   9.5369226e+01   1.2549032e+01   3.0658013e+01
   6.7510968e+01   9.7854284e+01   4.2526161e+02  -1.2618968e+00   2.7375161e+01   8.6535355e+00   7.3500645e+01   1.0387672e+02   1.3541290e+01   8.7505677e+00   1.7115484e+01   1.3438826e+01   6.4460323e+01   1.1255188e+02   4.3685161e+01   1.7426155e+01   4.6558387e+01   7.7179523e+01   4.8158387e+01   1.3020636e+02   6.6138065e+01   1.6349670e+02   2.3294194e+01   9.0038839e+00   2.9859355e+01   2.0239639e+01   2.3680871e+02  -1.4868568e+01   2.8925806e+01   2.6651097e+01   2.0814710e+02   1.3030710e+00   4.8924194e+01   1.2407671e+02   3.7392022e+01   1.3752739e+02   2.7847000e+02   1.8953045e+01   1.0691202e+02   1.1006579e+02   2.1630710e+02   3.7876903e+00   5.3861290e+00   2.1419432e+01   6.8676452e+01   1.6745040e+02   4.2563202e+02   2.1988185e+01   2.5222581e+01   7.7580581e+01   4.0102581e+01   1.2842179e+02   2.4639677e+01  -4.3166581e+00   9.5334194e+01   7.8888426e+01   1.5549032e+01   3.2798013e+01
   7.1030968e+01   1.0738268e+02   3.9645161e+02   2.9892903e+01   1.0045161e+01  -2.2200065e+01   4.5920645e+01   1.2360312e+02   2.0871290e+01   2.0924168e+01   1.5495484e+01  -7.2157419e-01   7.5650323e+01   1.1565668e+02   4.3355161e+01   5.2625548e+00   2.5128387e+01   6.9843923e+01   6.5248387e+01   1.3216916e+02   6.7038065e+01   1.8471470e+02   7.8641935e+00   1.3948284e+01   8.3293548e+00   8.2920387e+00   2.2913871e+02   6.9503226e-01   3.8495806e+01   1.6275497e+01   2.4595710e+02   6.1827097e-01   5.8924194e+01   9.9706710e+01   3.4342022e+01   1.1248139e+02   2.8509000e+02  -1.0096555e+01   9.1442022e+01   1.2277339e+02   2.1083710e+02   1.8175290e+01   1.1856129e+01   2.0711832e+01   8.4626452e+01   1.6112440e+02   4.3210202e+02   5.3240585e+01   4.1652581e+01   7.9166181e+01   6.5822581e+01   1.5474419e+02   3.7869677e+01  -2.2085058e+01   8.4284194e+01   1.1496243e+02   3.1029032e+01   2.8039613e+01
   4.3650968e+01   1.0404308e+02   4.2388161e+02   1.9558503e+01   1.3285161e+01   1.2970735e+01   6.3640645e+01   1.0838552e+02   3.1251290e+01   5.3767742e-02   2.5155484e+01  -1.0774374e+01   7.7840323e+01   1.4372148e+02   2.4925161e+01  -1.8983045e+01   4.9838387e+01   9.0437123e+01   7.3198387e+01   9.0493161e+01   5.6138065e+01   1.4029670e+02   3.7344194e+01   2.0698839e+00   2.7289355e+01   3.1552387e+00   2.3465871e+02   2.2023432e+01   2.6405806e+01   3.3826968e+00   2.1500710e+02   7.1842710e+00   4.3694194e+01   1.0706511e+02   4.1442022e+01   1.1791339e+02   2.8086000e+02   1.7101845e+01   1.0029202e+02   1.1439539e+02   1.8887710e+02   2.6502090e+01   2.0766129e+01   1.2809032e+01   1.0395645e+02   2.2295800e+02   4.4982202e+02   6.3962985e+01   2.3082581e+01   6.9701781e+01   4.9822581e+01   1.5697419e+02   3.0059677e+01  -3.6510258e+01   2.2390419e+02   1.8072826e+01   3.2789032e+01   4.7468813e+01
   4.9170968e+01   1.1355148e+02   4.7455161e+02   2.5049032e+00   2.2515161e+01   1.6472335e+01   4.3830645e+01   1.2035032e+02   1.8391290e+01   4.4842568e+01   1.4775484e+01   3.9060258e+00   7.3370323e+01   1.7383908e+02   2.9215161e+01   1.4153755e+01   4.4368387e+01   8.0634723e+01   7.1628387e+01   8.0278761e+01   4.4708065e+01   1.4483110e+02   2.9344194e+01   2.3298839e+00   1.1619355e+01   6.2188387e+00   2.1627871e+02   3.4383226e-01   2.2455806e+01   1.8508697e+01   2.0271710e+02   9.1674710e+00   4.2074194e+01   1.1686471e+02   4.7342022e+01   7.0921385e+01   2.8014000e+02  -4.7905548e+00   7.2012022e+01   1.2585779e+02   1.8049710e+02   3.5024903e+00   8.7661290e+00   1.1149032e+01   9.5626452e+01   2.1924440e+02   4.7753202e+02   2.5506185e+01   4.0082581e+01   8.2581781e+01   6.3822581e+01   1.7028419e+02   4.1259677e+01  -2.2026258e+01   2.9671419e+02  -4.9419742e+00   3.3169032e+01   4.9718413e+01
   4.9460968e+01   1.2462828e+02   4.3583161e+02   2.6412503e+01   1.7615161e+01   1.9433548e-01   4.6540645e+01   1.6313352e+02   2.5391290e+01   2.3725677e+00   1.6115484e+01  -4.1511742e+00   6.1410323e+01   1.3579588e+02   3.7405161e+01  -5.7914452e+00   5.7698387e+01   8.2478323e+01   4.0248387e+01   1.1416916e+02   4.6228065e+01   1.6356950e+02   1.9674194e+01   2.2103484e+01   2.5859355e+01  -9.2036129e-01   2.4313871e+02  -4.1349677e+00   2.2835806e+01   3.9982968e+00   1.8833710e+02   7.2678710e+00   4.8784194e+01   1.1461791e+02   4.0722022e+01   1.3226099e+02   2.8528000e+02  -3.1617548e+00   9.0822022e+01   1.3849299e+02   2.1406710e+02  -9.1331097e+00   2.6666129e+01   7.0070323e+00   9.2526452e+01   1.9501240e+02   4.3858202e+02   3.6622185e+01   5.4892581e+01   9.5486981e+01   5.0532581e+01   1.6325739e+02   5.0679677e+01  -1.5439858e+01   3.0347419e+02  -7.6277419e-01   2.3029032e+01   4.8009613e+01
   5.4840968e+01   1.2300788e+02   4.6359161e+02   1.2711703e+01   1.1095161e+01   1.0195935e+01   9.1350645e+01   8.1968723e+01   1.5731290e+01  -3.8046323e+00   2.7735484e+01  -9.4107742e+00   7.3990323e+01   1.6607948e+02   3.0835161e+01   1.3974155e+01   6.6698387e+01   5.7568323e+01   5.6958387e+01   1.1188236e+02   4.9328065e+01   1.4508150e+02   2.7244194e+01   1.5587884e+01   1.8619355e+01  -1.4811613e+00   2.5327871e+02   8.9538323e+00   2.6405806e+01   7.5726968e+00   1.8585710e+02   1.0756271e+01   5.1694194e+01   1.0947511e+02   2.9392022e+01   9.3027385e+01   2.9038000e+02   1.3580245e+01   7.5012022e+01   1.1727779e+02   2.1740710e+02   1.2969032e-01   2.1716129e+01   2.1543032e+01   1.0986645e+02   1.8867520e+02   4.6396202e+02   5.4451785e+01   4.6172581e+01   1.0771458e+02   5.0052581e+01   1.6143579e+02   4.3679677e+01   1.9400142e+01   3.0333419e+02  -1.8471574e+01   3.5509032e+01   5.3771213e+01
   4.2270968e+01   1.2806348e+02   4.1683161e+02   3.4222503e+01   2.1805161e+01   1.7239135e+01   1.1245065e+02   7.7430723e+01   3.3961290e+01   3.1356968e+01   1.9205484e+01   8.0816258e+00   8.5370323e+01   1.5621908e+02   5.7925161e+01   2.8569548e+00   4.4128387e+01   7.3033923e+01   5.0918387e+01   1.1674556e+02   5.0658065e+01   1.3659510e+02   2.5964194e+01   1.6830284e+01   2.1899355e+01  -1.5263561e+01   2.1808871e+02   6.3490323e+00   3.9455806e+01  -4.2130323e-01   1.6714710e+02  -2.1226929e+01   5.2214194e+01   1.4091351e+02   4.6102022e+01   1.0340059e+02   2.6281000e+02   2.4545845e+01   6.6062022e+01   1.2247379e+02   2.2368710e+02  -8.0427097e+00   3.5386129e+01   1.9589432e+01   8.5486452e+01   2.3343560e+02   4.7568202e+02   5.7654185e+01   6.6792581e+01   1.1539498e+02   7.7012581e+01   1.7227899e+02   4.4869677e+01  -1.0355058e+01   3.0719419e+02   6.6996258e+00   2.4789032e+01   5.9678813e+01
   5.2980968e+01   1.3734668e+02   4.3298161e+02   2.0705032e+00   3.2375161e+01   1.7633535e+01   5.5780645e+01   1.4748432e+02   1.0301290e+01  -6.1802323e+00   2.6445484e+01  -1.6757419e-01   7.7180323e+01   1.2991428e+02   3.6215161e+01  -2.4562452e+00   5.1028387e+01   7.2871923e+01   5.4628387e+01   8.4928761e+01   5.3428065e+01   1.6047350e+02   3.0394194e+01   1.3245884e+01   1.8669355e+01   6.3248387e+00   2.1246871e+02   1.3268632e+01   3.9975806e+01   1.0917097e+01   1.8090710e+02   6.1522710e+00   4.9784194e+01   1.3100791e+02   3.6342022e+01   1.0256139e+02   2.7938000e+02   7.4102452e+00   1.0691202e+02   1.0206579e+02   1.9564710e+02   5.0604903e+00   1.0386129e+01   1.0449432e+01   1.0386645e+02   2.2953520e+02   4.9006202e+02   3.9793785e+01   7.8172581e+01   1.0996458e+02   7.0392581e+01   1.6732859e+02   6.4449677e+01   6.3585419e+00   2.9871419e+02  -1.0571974e+01   5.1169032e+01   5.7758413e+01
   3.3460968e+01   1.3671828e+02   4.2059161e+02   2.0111703e+01   1.1855161e+01   4.9851355e+00   5.8110645e+01   1.2524792e+02   2.2441290e+01   1.5518568e+01   1.2685484e+01   2.7432258e+00   8.1700323e+01   1.5894268e+02   3.2115161e+01  -9.5582452e+00   3.3698387e+01   7.5868323e+01   5.2388387e+01   1.2015796e+02   5.7568065e+01   1.3485230e+02   2.0624194e+01   4.1674839e+00   2.0049355e+01   4.6444387e+00   2.2842871e+02   1.4718323e+00   3.3975806e+01   2.5487097e+01   1.8419710e+02   8.8390710e+00   5.6494194e+01   1.2490111e+02   2.8342022e+01   1.2268139e+02   2.5862000e+02   9.7104516e-01   9.0772022e+01   9.2686985e+01   2.1340710e+02   1.2729690e+01   3.3436129e+01   2.8175432e+01   1.0938645e+02   2.1243360e+02   4.8591202e+02   2.8025785e+01   4.9322581e+01   8.8602581e+01   5.2292581e+01   1.8025659e+02   3.3829677e+01  -1.5521858e+01   3.1590419e+02  -2.3717419e-01   2.2359032e+01   4.6873213e+01
   4.6320968e+01   8.5639484e+01   3.9707161e+02  -3.2466968e+00   1.9325161e+01   8.0075355e+00   8.6500645e+01   1.0074672e+02   3.6161290e+01   9.4209677e+00   2.1585484e+01  -3.2987742e+00   7.2130323e+01   1.3155828e+02   5.2215161e+01   4.1363755e+01   4.6938387e+01   6.3239123e+01   6.2388387e+01   9.5257961e+01   5.8468065e+01   1.5892030e+02   4.3584194e+01   3.9006839e+00   2.0809355e+01   4.2536387e+00   2.3537871e+02  -1.2374168e+01   2.1835806e+01   2.7482968e+00   1.7090710e+02  -1.0527729e+01   5.5644194e+01   1.1796911e+02   3.9152022e+01   9.5196585e+01   2.7657000e+02  -3.3649548e+00   8.9872022e+01   1.0380899e+02   2.0583710e+02   1.1095290e+01   2.8146129e+01   1.2738632e+01   1.0695645e+02   2.2052800e+02   4.6006202e+02   4.8043785e+01   6.1792581e+01   1.1298498e+02   6.5822581e+01   1.8469419e+02   4.1399677e+01  -1.4697458e+01   2.7938419e+02  -6.6955742e+00   4.6889032e+01   6.0010813e+01
   6.5460968e+01   9.4208284e+01   3.6912161e+02   3.0799303e+01   3.8755161e+01   1.7263135e+01   7.3350645e+01   1.0640872e+02   1.7301290e+01   8.1197677e+00   2.0545484e+01  -1.0755742e+00   7.9080323e+01   1.5543228e+02   3.1305161e+01  -1.1134452e+00   4.5788387e+01   4.3671123e+01   6.8388387e+01   1.0534796e+02   5.0658065e+01   1.5378510e+02   2.2344194e+01   1.0739884e+01   1.7759355e+01   1.5917639e+01   2.2884871e+02   6.4382323e+00   2.0305806e+01   1.9730697e+01   2.1442710e+02   2.2280671e+01   4.9214194e+01   1.3534351e+02   1.1822022e+01   1.1067299e+02   2.9314000e+02   3.0499445e+01   8.7012022e+01   1.3007779e+02   2.2678710e+02   2.4709290e+01   3.4436129e+01   3.1995432e+01   8.8246452e+01   1.8350480e+02   4.4572202e+02   3.0100985e+01   4.1412581e+01   1.0228538e+02   5.2342581e+01   1.4649259e+02   5.3449677e+01  -2.2901458e+01   2.8728419e+02   9.1024258e+00   2.9119032e+01   4.0952413e+01
   6.2980968e+01   1.1830668e+02   4.1207161e+02   1.1073303e+01   1.2475161e+01   2.6985535e+01   7.2110645e+01   1.3160792e+02   2.1491290e+01   6.8345677e+00   8.3454839e+00   4.5204258e+00   7.9130323e+01   1.5675828e+02   2.9685161e+01   1.6361548e+00   6.0508387e+01   7.2723523e+01   5.7538387e+01   1.0993596e+02   3.0808065e+01   2.0613310e+02   3.1294194e+01  -9.9761161e+00   3.1429355e+01   1.0784039e+01   2.1842871e+02   1.2701832e+01   2.5545806e+01   1.8451497e+01   2.1933710e+02  -8.0221290e+00   6.1884194e+01   1.1622991e+02   3.2442022e+01   1.2554339e+02   3.1943000e+02   9.3462452e+00   9.6202022e+01   1.4806259e+02   2.0830710e+02  -6.9523097e+00   2.4436129e+01   7.9543226e-01   9.7106452e+01   1.8079600e+02   4.6482202e+02   3.6902985e+01   5.4752581e+01   7.7598181e+01   5.6392581e+01   1.7530859e+02   4.6059677e+01   8.4497419e+00   2.9195419e+02  -1.5081174e+01   3.9979032e+01   5.4753613e+01
   5.4600968e+01   8.7887084e+01   3.7774161e+02   3.5249703e+01   1.7995161e+01   4.0239355e+00   6.3450645e+01   1.1282072e+02   3.0631290e+01   2.0243368e+01   2.3015484e+01   8.6682581e-01   7.5750323e+01   1.8674868e+02   5.0115161e+01   9.1417548e+00   3.3178387e+01   7.2819923e+01   4.2198387e+01   1.1749316e+02   4.0708065e+01   1.8339110e+02   3.9484194e+01   1.6278684e+01   2.4669355e+01  -1.2345161e+01   2.1537871e+02   1.5565832e+01   2.7165806e+01   3.0818968e+00   2.1247710e+02   4.3246671e+01   4.8734194e+01   1.3052191e+02   3.6962022e+01   9.6131785e+01   3.3266000e+02   3.1478452e+00   9.4962022e+01   1.0216179e+02   2.2687710e+02  -1.7909677e-02   1.9576129e+01   2.4384232e+01   8.2006452e+01   1.6938400e+02   4.6006202e+02   5.0093785e+01   5.4032581e+01   9.6515781e+01   6.0962581e+01   1.2961299e+02   5.1539677e+01  -1.4318658e+01   2.9423419e+02  -1.8403574e+01   2.0649032e+01   5.5580013e+01
   5.8890968e+01   9.8203884e+01   4.0493161e+02   1.7214503e+01   2.0945161e+01   8.4579355e+00   4.9110645e+01   1.4439792e+02   1.7011290e+01   1.4382968e+01   2.8875484e+01   3.2068026e+01   7.7220323e+01   1.4987108e+02   4.0685161e+01  -1.2193845e+01   2.9078387e+01   1.0062792e+02   4.8818387e+01   1.1725356e+02   5.2378065e+01   1.7269750e+02   2.6824194e+01   9.3814839e+00   2.0139355e+01  -1.0327613e+00   2.4280871e+02  -2.0918568e+01   3.4925806e+01  -8.2089032e+00   1.6352710e+02  -1.2027329e+01   6.2594194e+01   1.1417311e+02   3.3682022e+01   8.9534185e+01   2.8205000e+02   1.6666645e+01   8.7532022e+01   1.2261619e+02   2.4102710e+02   1.0430090e+01   1.5856129e+01   2.7718323e+00   7.8146452e+01   1.6145280e+02   4.4915202e+02   4.6156585e+01   4.8132581e+01   7.8507781e+01   5.0242581e+01   1.2309059e+02   3.2159677e+01  -1.6818258e+01   2.7938419e+02  -9.3557419e-01   4.5409032e+01   2.6269213e+01
   5.1840968e+01   9.7717884e+01   3.7717161e+02   4.4155303e+01   1.6895161e+01  -1.6480645e+00   6.9590645e+01   1.1428952e+02   2.2351290e+01   2.6045768e+01   2.4454839e+00   1.6042426e+01   9.3370323e+01   1.6361908e+02   3.9165161e+01   1.7547755e+01   4.6318387e+01   7.3098723e+01   7.1108387e+01   1.3756036e+02   5.3568065e+01   1.6517230e+02   2.6774194e+01   1.3335484e+01   1.3189355e+01   6.7632387e+00   2.3746871e+02  -1.1731368e+01   4.3695806e+01   8.2394968e+00   1.9781710e+02  -4.6805290e+00   4.1164194e+01   1.0684751e+02   2.0062022e+01   9.1623785e+01   2.8476000e+02   1.1119845e+01   6.4062022e+01   1.1053379e+02   2.1006710e+02   1.1946890e+01   3.1246129e+01  -3.5993677e+00   9.3716452e+01   1.6301720e+02   4.6420202e+02   3.4382585e+01   5.6982581e+01   1.1160978e+02   5.5292581e+01   1.3391659e+02   5.6209677e+01  -2.2222258e+01   2.6128419e+02  -7.4375742e+00   2.7839032e+01   4.3104813e+01
   4.9320968e+01   1.0968948e+02   3.6498161e+02  -1.1159497e+01   1.5895161e+01   7.3819355e+00   5.6540645e+01   1.1733352e+02   2.0631290e+01  -2.8666323e+00   1.5255484e+01  -7.2223742e+00   7.3320323e+01   1.6661308e+02   4.8115161e+01   1.8261755e+01   4.8128387e+01   7.6573923e+01   6.1348387e+01   1.0391116e+02   3.9948065e+01   1.5159190e+02   2.8014194e+01   7.4362839e+00   2.5709355e+01   1.2761639e+01   2.4199871e+02   2.0386232e+01   2.4305806e+01   4.9306968e+00   1.7885710e+02  -7.1137290e+00   4.8354194e+01   1.4417231e+02   3.0722022e+01   1.1868099e+02   2.8076000e+02   1.5629845e+01   8.0152022e+01   1.2905659e+02   2.0678710e+02   1.3639290e+01   1.5816129e+01   3.5635032e+01   7.7576452e+01   1.7506840e+02   4.3272202e+02   5.2950985e+01   3.2602581e+01   1.1223018e+02   5.6102581e+01   1.3581179e+02   3.1399677e+01  -2.1467458e+01   2.6409419e+02   4.5776258e+00   1.6319032e+01   3.1926413e+01
   4.5030968e+01   1.0946268e+02   3.5883161e+02   4.3572503e+01   1.9805161e+01   7.1591355e+00   4.9350645e+01   1.1823872e+02   2.6681290e+01   1.0369368e+01   2.1445484e+01   1.9422426e+01   7.5080323e+01   1.3189228e+02   2.7495161e+01   2.6811355e+01   3.6078387e+01   7.2637923e+01   4.7108387e+01   1.0905036e+02   5.8998065e+01   1.5745790e+02   1.9344194e+01   1.9929884e+01   1.4189355e+01   8.0132387e+00   2.3080871e+02   4.8514323e+00   1.6265806e+01   1.2763897e+01   1.7861710e+02   1.1715471e+01   5.0354194e+01   1.2792231e+02   3.8632022e+01   9.6478185e+01   3.1414000e+02  -2.0405548e+00   8.5252022e+01   1.0717859e+02   2.1102710e+02  -1.2409910e+01   2.1286129e+01   8.0474323e+00   7.8716452e+01   1.5126720e+02   4.3682202e+02   2.4952985e+01   4.0512581e+01   6.8067381e+01   4.2822581e+01   1.4163419e+02   7.0596774e+00  -1.6330258e+01   2.4285419e+02  -2.3583174e+01   1.6739032e+01   4.1512813e+01
   4.4790968e+01   9.6281884e+01   4.0483161e+02   2.0512503e+01  -6.3848387e+00  -1.3265665e+01   4.7210645e+01   1.1954992e+02   2.6061290e+01   7.8967742e-02   1.6635484e+01   5.6172258e+00   7.5370323e+01   1.3434908e+02   3.1545161e+01  -2.4272645e+01   3.0648387e+01   4.8302323e+01   4.6198387e+01   1.1865316e+02   5.7518065e+01   1.7385630e+02   3.8641935e+00  -5.7317161e+00   9.8993548e+00  -3.1135613e+00   2.4727871e+02   1.0393832e+01   3.0355806e+01   3.0666968e+00   1.9323710e+02  -4.9741290e+00   5.9074194e+01   1.3974471e+02   3.7012022e+01   1.3160779e+02   2.9805000e+02   7.7664516e-01   9.0342022e+01   1.2158139e+02   1.9687710e+02   1.4342090e+01   3.2286129e+01   8.5974323e+00   7.4246452e+01   1.7138480e+02   3.9858202e+02   3.6112185e+01   4.2512581e+01   1.0790738e+02   3.9532581e+01   1.4355739e+02   4.0589677e+01  -1.4392658e+01   2.4657419e+02  -9.3107742e+00  -7.0967742e-02   4.3287613e+01
   3.4600968e+01   9.4957084e+01   3.7050161e+02   4.9689032e+00   1.8805161e+01   8.1913548e-01   5.6640645e+01   1.1641552e+02   2.5731290e+01   3.0395368e+01   2.5545484e+01   1.3384426e+01   7.2410323e+01   1.6458588e+02   2.6925161e+01   9.6669548e+00   4.7888387e+01   5.7543123e+01   5.5198387e+01   1.1045316e+02   5.2038065e+01   1.4005470e+02   2.9674194e+01   5.8734839e+00   1.4999355e+01   2.0484387e+00   2.4570871e+02  -8.0105677e+00   3.3115806e+01   1.7845897e+01   1.9385710e+02   9.9762710e+00   5.2454194e+01   1.2184431e+02   4.3582022e+01   9.6512185e+01   2.8971000e+02  -2.3661548e+00   8.9532022e+01   9.6836185e+01   2.0645710e+02   3.8569032e-01   2.4526129e+01   1.0838232e+01   7.3386452e+01   1.5592360e+02   4.1268202e+02   3.6264185e+01   3.2942581e+01   8.2482981e+01   4.7962581e+01   1.1255299e+02   3.8539677e+01  -3.0948658e+01   2.4752419e+02  -1.3386774e+01   2.3459032e+01   3.1405213e+01
   6.2930968e+01   8.8550684e+01   4.0302161e+02   1.2897303e+01   1.5995161e+01   3.5639355e+00   5.2400645e+01   1.5761472e+02   2.7681290e+01   2.1379368e+01   2.0965484e+01  -2.2249174e+01   6.0460323e+01   1.4783188e+02   5.1355161e+01   2.8432555e+01   4.7838387e+01   5.9027123e+01   4.5388387e+01   1.0980796e+02   5.8898065e+01   1.4212590e+02   2.4534194e+01  -2.4853161e+00   2.6289355e+01   1.0335239e+01   2.6994871e+02  -3.1797677e+00   2.9925806e+01   2.4101097e+01   2.1247710e+02   2.0066710e+00   5.8164194e+01   1.5952751e+02   3.8152022e+01   9.9036585e+01   2.7690000e+02   2.9038645e+01   8.3872022e+01   1.2751899e+02   1.9187710e+02   1.9592090e+01  -5.2387097e-01   1.2372232e+01   6.0106452e+01   1.7737600e+02   4.3025202e+02   4.3288585e+01   4.0752581e+01   7.8958181e+01   3.5202581e+01   1.2090379e+02   1.3449677e+01  -2.8081458e+01   2.6962419e+02  -2.0534774e+01   1.9979032e+01   4.1253613e+01
   3.9840968e+01   1.2310788e+02   3.9717161e+02   2.9315303e+01   2.2235161e+01  -1.4552645e+00   9.1920645e+01   1.2683312e+02   2.8301290e+01  -4.8602323e+00   2.8065484e+01   1.0828258e+00   9.1270323e+01   1.2988708e+02   3.6875161e+01   2.5630955e+01   4.9648387e+01   6.8592323e+01   5.4388387e+01   1.0446796e+02   5.3378065e+01   1.4647750e+02   2.0824194e+01  -4.5685161e+00   1.7289355e+01   8.5352387e+00   2.5346871e+02   1.9038632e+01   2.3115806e+01   4.1115897e+01   2.0190710e+02   1.0092271e+01   5.0884194e+01   1.1929991e+02   4.1532022e+01   1.0295619e+02   2.8181000e+02   3.6458452e+00   8.8062022e+01   1.1718379e+02   2.2116710e+02   2.3108890e+01   7.2461290e+00   4.7006323e+00   6.0056452e+01   1.5418000e+02   3.9253202e+02   3.6861851e+00   4.3462581e+01   6.9401381e+01   3.7052581e+01   1.1061579e+02   3.9779677e+01  -1.7667858e+01   2.4876419e+02   3.8940258e+00   2.1789032e+01   5.8778813e+01
   4.9550968e+01   8.8861084e+01   3.5369161e+02   1.2237032e+00   2.0135161e+01   9.2827355e+00   5.6070645e+01   1.4237112e+02   2.3581290e+01   1.8567368e+01   2.6635484e+01   6.4372258e+00   5.7650323e+01   1.4857668e+02   2.0645161e+01   1.5929355e+01   5.6318387e+01   7.2108723e+01   7.0628387e+01   9.9978761e+01   5.5038065e+01   1.4600470e+02   1.6014194e+01   1.1586284e+01   2.5709355e+01   1.1141639e+01   2.2080871e+02   1.2791432e+01   4.2115806e+01  -3.4041032e+00   2.0071710e+02   1.8517471e+01   5.7454194e+01   1.1473431e+02   2.2482022e+01   1.2101019e+02   2.8928000e+02   1.1378245e+01   6.4202022e+01   1.1100259e+02   2.0330710e+02   2.5297690e+01   8.6661290e+00   3.3967032e+01   6.6866452e+01   1.4102520e+02   4.3339202e+02   1.1897385e+01   3.2752581e+01   6.9308181e+01   2.2202581e+01   1.4380379e+02   2.7299677e+01  -5.8429458e+01   2.4142419e+02  -1.6608774e+01   6.5990323e+00   2.5184013e+01
   5.5790968e+01   7.5211884e+01   3.8578161e+02   1.1556503e+01   1.3235161e+01   1.8347355e+00   7.3110645e+01   1.5238792e+02   2.2391290e+01   9.7125677e+00   8.0654839e+00  -1.0367174e+01   7.9800323e+01   1.3228468e+02   5.2355161e+01   1.9392555e+01   5.3078387e+01   7.0277923e+01   7.0578387e+01   1.2041276e+02   5.1088065e+01   1.5590070e+02   4.8104194e+01   2.6399084e+01   2.3859355e+01   1.8429639e+01   2.3404871e+02  -4.5077677e+00   3.3735806e+01   1.3936297e+01   2.3842710e+02   2.7906710e+00   6.5494194e+01   1.2013111e+02   5.5682022e+01   9.7204185e+01   2.9376000e+02   2.0399845e+01   1.1753202e+02   1.0706619e+02   2.0411710e+02   7.9028903e+00   3.5286129e+01   1.9267432e+01   6.7576452e+01   1.4453840e+02   5.0353202e+02   3.0996185e+01   5.6272581e+01   8.0096581e+01   4.5532581e+01   1.1831739e+02   3.6109677e+01  -2.2134258e+01   2.6271419e+02  -2.6931974e+01   2.7839032e+01   3.4334813e+01
   3.9550968e+01   9.1561084e+01   3.7121161e+02  -8.3678968e+00   1.2235161e+01   8.1547355e+00   6.2830645e+01   1.1359032e+02   1.3961290e+01   1.7906968e+01   2.2155484e+01  -9.2437419e-01   6.2030323e+01   1.7970628e+02   2.6305161e+01   1.6626555e+01   4.9558387e+01   7.7369523e+01   6.0108387e+01   1.2392036e+02   5.9948065e+01   1.3685190e+02   4.4204194e+01  -1.6578916e+01   1.5479355e+01   7.3400387e+00   2.3613871e+02  -5.3349677e+00   3.7735806e+01  -1.0037032e+00   1.6438710e+02  -2.1096129e+01   5.7494194e+01   1.1444111e+02   1.8392022e+01   1.1723739e+02   2.7938000e+02   1.2030245e+01   8.7772022e+01   1.1516699e+02   2.1554710e+02   5.6984903e+00   7.2461290e+00   1.7220632e+01   6.8716452e+01   1.4910720e+02   4.7658202e+02   2.4152185e+01   2.3552581e+01   7.5954181e+01   3.3202581e+01   1.2359379e+02   2.3109677e+01  -1.8804258e+01   2.5285419e+02  -2.9283174e+01   2.7269032e+01   5.4530413e+01
   6.6030968e+01   9.8582684e+01   3.7502161e+02  -6.8126968e+00   3.2851613e+00   1.1720735e+01   1.1311065e+02   1.1637792e+02   1.2011290e+01   8.4929677e+00   2.2395484e+01  -1.5535742e+00   7.8510323e+01   1.5114788e+02   3.6405161e+01  -1.9851445e+01   5.0988387e+01   6.8485123e+01   5.8298387e+01   1.0930516e+02   5.3618065e+01   1.4888830e+02   3.6104194e+01   2.3590839e+00   1.0709355e+01   1.1011639e+01   2.4804871e+02  -7.4277677e+00   2.2595806e+01   1.3074968e+00   1.8581710e+02   1.2469471e+01   5.0214194e+01   1.0754351e+02   4.0872022e+01   1.2081899e+02   3.1971000e+02   1.4133845e+01   8.9012022e+01   1.0453779e+02   2.0226710e+02  -1.5089110e+01   1.3906129e+01   1.4837832e+01   5.4956452e+01   1.4549800e+02   4.0901202e+02   1.1467785e+01   2.8752581e+01   6.8298181e+01   1.8862581e+01   1.0721099e+02   1.6679677e+01  -8.7698581e+00   2.4100419e+02  -4.4535174e+01   1.8319032e+01   2.6766413e+01
   3.1980968e+01   1.1378668e+02   3.8045161e+02   2.0132903e+01   1.5705161e+01   1.2487135e+01   1.3535065e+02   8.7788723e+01   1.8111290e+01   1.3194968e+01   2.3155484e+01  -1.7234374e+01   1.4227032e+02   1.5166708e+02   4.5115161e+01  -3.0824516e-01   4.9458387e+01   8.8417523e+01   5.2728387e+01   1.1694076e+02   5.2378065e+01   1.4398750e+02   1.7864194e+01   1.2958284e+01   1.8189355e+01   2.8273239e+01   2.3389871e+02   7.5042323e+00   4.7165806e+01  -4.8081032e+00   1.9676710e+02   1.3933471e+01   3.6594194e+01   1.1006311e+02   5.2872022e+01   1.2280899e+02   3.4352000e+02   1.5139045e+01   1.0253202e+02   1.2169619e+02   1.9135710e+02  -7.7863097e+00   2.0816129e+01   3.2085032e+01   4.8626452e+01   1.5919440e+02   3.9982202e+02   1.9482985e+01   3.1172581e+01   7.0814581e+01   5.0012581e+01   1.1910899e+02   3.1489677e+01  -3.7954658e+01   2.5657419e+02  -1.4540774e+01   2.6459032e+01   2.9735213e+01
   4.1650968e+01   9.2063084e+01   3.6531161e+02   1.4244103e+01   3.3805161e+01  -5.2408645e+00   1.1130065e+02   9.1182723e+01   2.4351290e+01   7.9857677e+00   2.9115484e+01  -1.0241174e+01   8.3890323e+01   1.7361748e+02   3.9355161e+01   7.0525548e+00   7.2888387e+01   9.4403123e+01   5.0628387e+01   1.1195876e+02   4.7088065e+01   1.6817070e+02   1.9484194e+01   1.5886839e+00   1.1619355e+01   1.2598839e+01   2.7446871e+02   1.4458632e+01   2.5975806e+01   1.2607097e+01   2.0261710e+02   1.6035471e+01   5.1924194e+01   9.3986710e+01   2.8682022e+01   1.0398419e+02   2.9981000e+02   3.9245845e+01   7.8342022e+01   9.8151385e+01   1.8630710e+02   2.3277690e+01   2.1906129e+01   9.2878323e+00   6.7716452e+01   1.5704720e+02   4.3563202e+02   1.4148185e+01   4.0792581e+01   8.9524981e+01   4.2202581e+01   1.0082379e+02   1.4919677e+01  -2.2009058e+01   2.4385419e+02  -3.6713174e+01   1.1739032e+01   3.2432813e+01
   7.3270968e+01   1.0334348e+02   3.5936161e+02   1.4820103e+01   1.3615161e+01   1.9464335e+01   6.6970645e+01   1.3396912e+02   1.5161290e+01   2.9720968e+01   1.7545484e+01   4.6844258e+00   7.8370323e+01   1.9481908e+02   4.2405161e+01   2.3718555e+01   3.3648387e+01   7.4782323e+01   5.5058387e+01   9.9894361e+01   5.8468065e+01   1.8840030e+02   1.9624194e+01   3.0387484e+01   1.7999355e+01   2.0668439e+01   2.1923871e+02   6.3470323e+00   2.8355806e+01   1.8846697e+01   1.9038710e+02   1.1103871e+01   4.1024194e+01   4.1948710e+01   5.6962022e+01   1.1934179e+02   2.6714000e+02   3.5669445e+01   1.0815202e+02   9.1766585e+01   2.0792710e+02   1.2308090e+01   1.1386129e+01   2.6699432e+01   7.3956452e+01   1.6726800e+02   4.4406202e+02   3.6853785e+01   4.6412581e+01   9.7695381e+01   4.8532581e+01   9.5267394e+01   3.3869677e+01  -3.6955058e+01   2.7571419e+02  -2.6111974e+01   1.5319032e+01   2.8816413e+01
   4.4930968e+01   1.0251068e+02   3.5950161e+02   1.6378903e+01   1.7135161e+01   1.8562735e+01   6.1780645e+01   1.2472432e+02   1.2581290e+01   9.8273677e+00   7.8254839e+00  -9.7279742e+00   7.4700323e+01   1.6050268e+02   3.1835161e+01   1.3604155e+01   4.7508387e+01   6.6153523e+01   5.3958387e+01   1.0150236e+02   4.5468065e+01   1.6049030e+02   2.9294194e+01   1.0613884e+01   1.8379355e+01   1.4728039e+01   2.3732871e+02   6.4298323e+00   3.0355806e+01   1.3446697e+01   1.8290710e+02   5.6622710e+00   4.1214194e+01   1.0579351e+02   3.6822022e+01   1.3467299e+02   3.5062000e+02   1.5231045e+01   1.0077202e+02   9.7696985e+01   1.9649710e+02   1.1752490e+01   1.7476129e+01   2.8782232e+01   9.0626452e+01   1.8207440e+02   4.3834202e+02   3.3261385e+01   4.0362581e+01   1.0917938e+02   5.5672581e+01   1.2398619e+02   2.6399677e+01  -2.4647458e+01   2.8514419e+02  -2.0676374e+01   2.7929032e+01   3.9857613e+01
   3.5740968e+01   1.1786588e+02   3.8793161e+02   3.9154503e+01   2.4515161e+01   8.7423355e+00   1.1354065e+02   1.7096352e+02   3.0821290e+01   2.3938168e+01   6.6854839e+00   1.6743226e+01   7.4080323e+01   1.7559228e+02   3.0165161e+01   1.1937755e+01   5.1268387e+01   9.4182723e+01   3.7488387e+01   1.2148996e+02   6.4228065e+01   1.5426950e+02   3.0484194e+01   1.1758684e+01   2.5619355e+01   1.6248839e+01   2.2261871e+02   1.1216632e+01   1.7925806e+01   1.5631097e+01   1.9928710e+02  -9.8812903e-01   7.7074194e+01   1.0511471e+02   4.6392022e+01   1.3709739e+02   3.1981000e+02   4.9358452e+00   9.3682022e+01   1.1088419e+02   2.2768710e+02   3.0672903e+00   2.6956129e+01   2.3553832e+01   7.3006452e+01   1.8105400e+02   4.0601202e+02   3.9137785e+01   4.4552581e+01   1.0850418e+02   6.0962581e+01   1.3856299e+02   7.1539677e+01   1.1361342e+01   2.9166419e+02  -9.6779742e+00   5.1409032e+01   4.4689213e+01
   5.6130968e+01   1.2037468e+02   3.4702161e+02   1.6467303e+01   8.9451613e+00   5.7479355e+00   8.5970645e+01   1.0116912e+02   1.7921290e+01   2.3970168e+01   2.2345484e+01  -1.1939574e+01   8.3610323e+01   1.5516988e+02   3.4835161e+01   1.5034155e+01   5.5648387e+01   5.8692323e+01   4.0248387e+01   9.6359161e+01   6.2328065e+01   1.5828150e+02   3.4394194e+01   4.8758839e+00   1.3379355e+01   1.0888039e+01   2.7256871e+02  -2.5393677e+00   2.9735806e+01   2.9876297e+01   1.7895710e+02   1.1738271e+01   4.7694194e+01   1.1836511e+02   3.6582022e+01   9.7832185e+01   3.4728000e+02  -9.5017548e+00   9.8202022e+01   1.2390259e+02   2.2597710e+02   1.2394090e+01   2.8146129e+01   1.4308632e+01   9.7526452e+01   1.7518240e+02   4.5272202e+02   7.2820985e+01   4.6652581e+01   1.0748618e+02   4.3722581e+01   1.3565219e+02   4.4639677e+01  -1.9056658e+01   2.8381419e+02  -6.3399742e+00   3.8459032e+01   5.9685213e+01
   4.3510968e+01   1.3172428e+02   3.7840161e+02   2.5526903e+01   2.3805161e+01   5.4191355e+00   5.5450645e+01   1.2256072e+02   2.5201290e+01   2.8577768e+01   3.1345484e+01   4.1104258e+00   1.0084032e+02   1.5169148e+02   3.5685161e+01   9.8761548e+00   4.7078387e+01   7.3567923e+01   4.9348387e+01   1.2402116e+02   6.2328065e+01   1.6166150e+02   3.1534194e+01   5.9146839e+00   1.1949355e+01   1.3342439e+01   2.4861871e+02   1.0326632e+01   5.2265806e+01  -1.7596103e+01   1.9009710e+02   2.7797071e+01   5.5924194e+01   1.2127671e+02   4.9822022e+01   1.2201299e+02   3.2090000e+02   2.1138645e+01   9.5722022e+01   1.3105099e+02   1.9878710e+02  -1.5240710e+01   2.8286129e+01   3.1347432e+01   1.0005645e+02   1.8408000e+02   4.6815202e+02   4.1776585e+01   7.6792581e+01   9.8594981e+01   6.5862581e+01   1.6303099e+02   6.6729677e+01  -1.8483858e+01   2.8990419e+02  -2.7777174e+01   3.9839032e+01   4.9804813e+01
   3.8220968e+01   1.2276748e+02   3.5674161e+02  -4.5002968e+00   1.3855161e+01  -7.5948645e+00   6.0500645e+01   1.4877672e+02   2.7351290e+01   3.8357677e+00   2.3255484e+01   1.0467626e+01   6.9510323e+01   1.8262788e+02   1.8785161e+01   7.9881548e+00   4.4368387e+01   5.6494723e+01   5.8158387e+01   1.1578636e+02   5.2328065e+01   1.4560150e+02   1.4014194e+01   1.3936284e+01   1.5429355e+01   6.1540387e+00   2.6846871e+02  -9.2113677e+00   2.2495806e+01   1.8025497e+01   1.8181710e+02   8.0294710e+00   7.0454194e+01   1.0764431e+02   4.4202022e+01   1.0827259e+02   3.2086000e+02   1.4711845e+01   8.3872022e+01   1.3123899e+02   2.2335710e+02   3.0693690e+01   2.3626129e+01   1.7390232e+01   1.0510645e+02   1.8186600e+02   4.5658202e+02   6.5992185e+01   5.6552581e+01   1.1431418e+02   6.2912581e+01   1.5340699e+02   4.3059677e+01  -1.8980258e+01   3.1819419e+02  -4.9003742e+00   2.6459032e+01   6.2355213e+01
   3.7360968e+01   1.4673628e+02   3.7040161e+02   1.3316903e+01   2.2705161e+01   2.0217135e+01   6.7640645e+01   1.2777552e+02   7.8712903e+00   1.8584168e+01   2.8825484e+01   9.9720258e+00   8.5990323e+01   1.6844948e+02   3.9115161e+01   2.1717548e+00   4.1458387e+01   7.9347523e+01   5.0438387e+01   1.2135396e+02   5.6848065e+01   1.6447990e+02   2.3154194e+01   2.4485084e+01   1.6189355e+01   2.0233239e+01   2.4742871e+02   1.4901832e+01   2.6455806e+01   2.1886968e+00   1.9438710e+02   1.5643871e+01   6.2114194e+01   1.0769151e+02   3.6012022e+01   1.2058779e+02   3.3476000e+02   5.1698452e+00   9.4252022e+01   1.1330859e+02   2.2797710e+02   2.4740903e+00   3.2146129e+01   2.0948632e+01   9.2056452e+01   1.9410000e+02   4.2158202e+02   4.2362185e+01   4.7172581e+01   9.0534581e+01   4.5102581e+01   1.5183179e+02   2.8209677e+01   7.2077419e+00   2.7895419e+02   1.2008826e+01   2.8889032e+01   5.3450813e+01
   4.7080968e+01   1.0576868e+02   3.8459161e+02   2.1701703e+01   1.5615161e+01   1.5594335e+01   5.1350645e+01   1.2736872e+02   3.5351290e+01   1.2195768e+01   2.1155484e+01   1.2355626e+01   9.0410323e+01   1.9038588e+02   5.0025161e+01   1.7728955e+01   5.1128387e+01   4.6763923e+01   7.9298387e+01   1.1100516e+02   5.0228065e+01   1.5248950e+02   3.3624194e+01   2.1774839e+00   5.6693548e+00   1.9124839e+01   2.4775871e+02   1.9754323e+00   3.3165806e+01  -3.1581032e+00   2.5971710e+02   4.5574710e+00   6.5114194e+01   1.1531151e+02   3.5912022e+01   1.1021579e+02   2.8681000e+02   1.7715845e+01   8.7102022e+01   1.3131059e+02   2.0973710e+02   4.2632903e+00   3.6336129e+01  -7.9165677e+00   9.8246452e+01   1.9103480e+02   4.7982202e+02   5.2752985e+01   5.3412581e+01   1.0537538e+02   5.4672581e+01   1.5506619e+02   3.3679677e+01  -7.5098581e+00   2.8814419e+02   4.9336258e+00   4.1029032e+01   6.1519613e+01
   3.1890968e+01   1.1641388e+02   3.3088161e+02  -1.0431497e+01  -9.9048387e+00  -6.0406452e-01   5.7880645e+01   8.9696323e+01   2.6821290e+01   2.0068168e+01  -5.6545161e+00   7.8804258e+00   7.2610323e+01   1.9032988e+02   3.4545161e+01   9.8673548e+00   3.9748387e+01   6.6914323e+01   6.1958387e+01   1.5634236e+02   7.0278065e+01   1.7021550e+02   1.9964194e+01   1.4270284e+01   3.3189355e+01   9.5432387e+00   2.4080871e+02   1.0341432e+01   2.1495806e+01   4.7254968e+00   2.0881710e+02   1.4299471e+01   5.2024194e+01   1.1292871e+02   3.9482022e+01   1.0879019e+02   2.4328000e+02   9.0082452e+00   9.8772022e+01   1.2013699e+02   2.1192710e+02   1.7468090e+01   2.7906129e+01   7.6678323e+00   9.2766452e+01   2.0566320e+02   4.7329202e+02   6.7085385e+01   5.6842581e+01   1.1510098e+02   5.2442581e+01   1.3152459e+02   4.9869677e+01  -2.4185058e+01   2.8442419e+02  -6.2387742e+00   3.8789032e+01   4.3938813e+01
   4.7220968e+01   1.2647748e+02   3.6312161e+02   6.6593032e+00   1.4755161e+01   1.3093135e+01   4.8830645e+01   1.7523032e+02   3.6351290e+01   3.7025768e+01   4.2495484e+01   9.8384258e+00   8.8650323e+01   2.0461668e+02   2.3875161e+01  -3.6904516e-01   5.0128387e+01   7.2413923e+01   5.3628387e+01   1.3757876e+02   7.0428065e+01   1.5215350e+02   2.1154194e+01   1.1265084e+01   2.5049355e+01   1.4674439e+01   2.6523871e+02   2.9767032e+01   2.9215806e+01   1.4397897e+01   2.5814710e+02   1.8833071e+01   5.5494194e+01   1.2279111e+02   2.7962022e+01   1.2047179e+02   3.0909000e+02   1.4313445e+01   1.1777202e+02   1.0614699e+02   2.2773710e+02  -3.6670968e-01   3.8436129e+01   2.0295432e+01   1.1062645e+02   2.1547440e+02   4.4591202e+02   4.1325785e+01   6.2752581e+01   1.1628818e+02   8.8342581e+01   1.4513259e+02   5.7829677e+01  -3.9218581e+00   2.9114419e+02   6.6036258e+00   2.4549032e+01   7.2938013e+01
   4.4030968e+01   8.9582684e+01   3.5536161e+02   2.3280103e+01   1.7475161e+01  -1.6044645e+00   8.0640645e+01   8.9495523e+01   1.5491290e+01   6.1145677e+00   3.5965484e+01   4.0208258e+00   1.0256032e+02   1.5774388e+02   3.8265161e+01   2.8597548e+00   3.8558387e+01   6.8059523e+01   6.2058387e+01   1.4661436e+02   7.8188065e+01   1.4758270e+02   3.4914194e+01   1.2024284e+01   2.4809355e+01   1.4123639e+01   2.3537871e+02   3.3385832e+01   2.9495806e+01   1.9225497e+01   1.7019710e+02  -4.9909290e+00   6.3304194e+01   1.0826631e+02   3.6872022e+01   1.1899899e+02   3.2538000e+02   1.5160245e+01   9.6962022e+01   1.0095179e+02   2.2887710e+02  -1.3179097e+00   2.9056129e+01   2.6815832e+01   1.0910645e+02   2.2045600e+02   4.1663202e+02   4.3568185e+01   7.5842581e+01   1.0720098e+02   6.1822581e+01   1.7649419e+02   5.9019677e+01   2.7842942e+01   3.0081419e+02  -1.8789974e+01   4.0739032e+01   7.1922813e+01
   6.9460968e+01   9.9408284e+01   3.6488161e+02   1.1758503e+01   8.0951613e+00   1.5195935e+01   6.1920645e+01   1.1837312e+02   1.4731290e+01   1.1795368e+01   2.9925484e+01   1.6174026e+01   8.4270323e+01   1.8373708e+02   3.7735161e+01  -1.4784516e-01   4.6698387e+01   5.5068323e+01   5.0008387e+01   1.4667836e+02   4.9898065e+01   1.6341590e+02   2.7824194e+01   1.3831484e+01   2.0089355e+01  -1.7838761e+01   2.2561871e+02   3.1663226e-01   2.8305806e+01   1.8506968e+00   2.0252710e+02   3.8802671e+01   3.8784194e+01   1.1393791e+02   3.5482022e+01   1.0544019e+02   3.0438000e+02   1.2740245e+01   8.5632022e+01   1.1776819e+02   2.1564710e+02  -8.3995097e+00   1.0576129e+01   2.0384232e+01   9.6106452e+01   2.2849600e+02   4.8882202e+02   5.7362985e+01   6.7792581e+01   1.1884498e+02   6.4962581e+01   1.3514299e+02   6.3489677e+01   3.6253419e+00   3.1676419e+02  -9.7359742e+00   3.3789032e+01   6.2388813e+01
   3.7930968e+01   1.1374068e+02   3.7026161e+02  -4.8189677e-01   3.5151613e+00  -7.2476645e+00   7.2920645e+01   1.5387312e+02   2.6201290e+01   2.5787768e+01   1.1445484e+01  -1.6375742e+00   9.5800323e+01   1.9047468e+02   3.6875161e+01  -3.1904516e-01   4.8888387e+01   5.9563123e+01   5.3008387e+01   1.1210836e+02   4.5138065e+01   1.5979670e+02   3.7154194e+01   9.1250839e+00   1.9429355e+01   8.7440387e+00   2.1732871e+02   2.8789832e+01   2.8355806e+01   1.0366697e+01   1.9404710e+02   2.4671071e+01   4.8114194e+01   1.3376151e+02   3.5392022e+01   1.2730739e+02   3.1971000e+02   7.3738452e+00   7.4012022e+01   1.1997779e+02   2.2378710e+02  -8.1007097e+00   3.2906129e+01   1.3167832e+01   8.9526452e+01   2.0611240e+02   4.6044202e+02   3.5443385e+01   5.6892581e+01   1.1318698e+02   4.2102581e+01   1.6007179e+02   6.5539677e+01  -1.9488658e+01   3.1414419e+02  -3.0236374e+01   3.6509032e+01   5.1171213e+01
   4.6700968e+01   8.2989084e+01   3.5917161e+02   2.8255303e+01   1.2135161e+01   5.3027355e+00   8.2780645e+01   1.4985432e+02   3.2301290e+01   1.7109768e+01   3.7065484e+01   1.3692826e+01   8.1320323e+01   1.9054308e+02   3.9355161e+01   2.6772555e+01   5.5078387e+01   7.9877923e+01   5.5108387e+01   1.2413036e+02   5.0188065e+01   1.5435270e+02   2.8624194e+01   3.6187484e+01   1.8949355e+01   1.1922439e+01   2.2832871e+02   2.0289832e+01   2.1975806e+01   2.4067097e+01   1.9366710e+02   5.5614710e+00   6.1264194e+01   1.2865951e+02   3.7482022e+01   1.2004019e+02   3.3190000e+02  -1.2361355e+01   8.5012022e+01   1.0761779e+02   2.4283710e+02   4.2352903e+00   2.6476129e+01   1.1442232e+01   1.0429645e+02   1.9712080e+02   4.3853202e+02   6.3296185e+01   6.2222581e+01   1.2143058e+02   4.9532581e+01   1.8185739e+02   5.0019677e+01   1.3322942e+01   3.1104419e+02  -2.6583742e+00   2.9549032e+01   6.3918013e+01
   5.6170968e+01   1.0704148e+02   3.8831161e+02   2.1214103e+01   3.9451613e+00  -2.1382065e+01   5.0590645e+01   1.6189952e+02   2.0921290e+01   2.1920168e+01   2.5395484e+01   1.1626426e+01   8.6080323e+01   1.7240228e+02   4.0305161e+01   1.8886555e+01   4.5078387e+01   7.2197923e+01   7.7678387e+01   1.5417476e+02   3.5328065e+01   1.8620150e+02   3.1104194e+01   9.9890839e+00   2.0189355e+01   1.5063239e+01   2.3013871e+02   1.9765032e+01   3.4695806e+01   1.1579497e+01   1.6542710e+02   2.4820671e+01   5.1734194e+01   1.1690191e+02   4.4632022e+01   1.1327819e+02   3.2295000e+02   2.8544645e+01   7.8682022e+01   1.2541419e+02   2.2054710e+02   2.6968490e+01   2.6766129e+01   4.3290323e+00   1.0743645e+02   2.0829960e+02   4.7320202e+02   5.3182585e+01   5.8552581e+01   8.5004181e+01   4.3292581e+01   1.7259659e+02   5.3449677e+01  -1.0761458e+01   3.1519419e+02  -4.2037419e-01   4.1079032e+01   8.5085613e+01
   5.4510968e+01   1.1422428e+02   3.8707161e+02   1.0073303e+01   2.5805161e+01  -1.1410865e+01   6.7540645e+01   1.7459352e+02   1.9491290e+01   1.7994568e+01   3.4825484e+01   1.5212026e+01   8.9030323e+01   1.8039628e+02   3.6645161e+01   1.4749355e+01   3.8748387e+01   9.0084323e+01   6.7348387e+01   1.2429116e+02   6.2228065e+01   1.2733950e+02   2.8434194e+01   1.9062684e+01   3.4289355e+01  -4.9747613e+00   2.1608871e+02   8.0790323e+00   3.5265806e+01   2.6003897e+01   1.9723710e+02  -6.6341290e+00   4.5644194e+01   1.1709911e+02   4.6772022e+01   1.1182699e+02   3.1276000e+02   2.1069845e+01   8.7392022e+01   1.2333739e+02   2.4335710e+02   1.2853690e+01   2.7716129e+01   2.1733032e+01   8.3056452e+01   1.8173000e+02   4.2629202e+02   3.0605385e+01   6.1082581e+01   1.3671178e+02   6.4202581e+01   1.2839379e+02   4.1209677e+01  -1.8722581e+00   3.1200419e+02  -8.9251742e+00   4.0409032e+01   4.4049213e+01
   5.6510968e+01   1.0358428e+02   3.6264161e+02   2.6077703e+01   1.4895161e+01   7.9193548e-01   6.7450645e+01   1.3888072e+02   1.6441290e+01   3.0758568e+01   2.7495484e+01   4.6984258e+00   9.3510323e+01   1.8146788e+02   5.4495161e+01   4.8413548e+00   2.8178387e+01   4.9409923e+01   7.2488387e+01   1.3801996e+02   5.9848065e+01   1.3719990e+02   3.6724194e+01   1.1969484e+01   3.4239355e+01   8.6492387e+00   2.1889871e+02   1.7704232e+01   3.0165806e+01   3.5518968e+00   1.8766710e+02   4.9014710e+00   4.9974194e+01   1.1733271e+02   3.2582022e+01   1.0624219e+02   3.3509000e+02   1.3834452e+00   9.1252022e+01   1.1835859e+02   2.2578710e+02   2.0069290e+01   4.2626129e+01   9.3002323e+00   1.0690645e+02   2.1010200e+02   3.6977202e+02   3.3986985e+01   7.0552581e+01   1.2147418e+02   5.2772581e+01   1.2226819e+02   2.3349677e+01   2.5965419e+00   2.6481419e+02   7.6002581e-01   3.0649032e+01   6.7830013e+01
   5.9840968e+01   9.9847884e+01   3.5650161e+02   1.5808903e+01   1.0375161e+01  -2.1746465e+01   6.7020645e+01   1.5253512e+02   1.9821290e+01   2.8058168e+01   2.8635484e+01  -4.2927742e+00   8.4990323e+01   1.7367948e+02   3.1595161e+01   2.7583355e+01   6.8078387e+01   6.9547923e+01   6.0578387e+01   1.4397276e+02   5.4328065e+01   1.5554150e+02   2.5864194e+01  -6.4917161e+00   3.2189355e+01   6.5332387e+00   2.5023871e+02  -4.0829677e+00   1.3355806e+01  -1.7133032e+00   1.9866710e+02  -6.3185290e+00   5.8494194e+01   1.3807111e+02   3.8632022e+01   1.3461819e+02   3.1186000e+02  -5.8581548e+00   7.9152022e+01   1.1194659e+02   2.2440710e+02   2.1039690e+01   3.2096129e+01   1.6762632e+01   8.2246452e+01   2.0931480e+02   3.9587202e+02   4.8178985e+01   5.9172581e+01   9.5294581e+01   5.3962581e+01   1.2531299e+02   3.5539677e+01  -6.2286581e+00   2.9442419e+02  -1.4568774e+01   5.1889032e+01   4.9030813e+01
   4.8510968e+01   1.1122428e+02   3.4555161e+02   2.2064903e+01   2.1665161e+01   6.9703355e+00   5.9970645e+01   1.3186912e+02   1.0201290e+01   3.5687768e+01   2.6065484e+01   1.3428258e+00   7.1270323e+01   2.0329708e+02   3.1685161e+01  -1.0043845e+01   4.2368387e+01   7.1364723e+01   7.3578387e+01   9.7982761e+01   5.7998065e+01   1.5034790e+02   1.7484194e+01   6.5086839e+00   3.1139355e+01   2.4672387e+00   2.3146871e+02   9.6086323e+00   3.1305806e+01   1.0080697e+01   2.1366710e+02   1.3241471e+01   4.8024194e+01   1.1462871e+02   4.0532022e+01   1.1022619e+02   3.3395000e+02   2.8134645e+01   9.6342022e+01   1.1286139e+02   2.3521710e+02   1.3224890e+01   4.2286129e+01   2.2227432e+01   7.2956452e+01   1.8905800e+02   3.9096202e+02   1.1291785e+01   5.1552581e+01   1.1942418e+02   5.6052581e+01   1.5404579e+02   4.4059677e+01  -3.1960258e+01   2.8200419e+02  -4.3851742e+00   3.2409032e+01   5.3449213e+01
   5.8170968e+01   1.2645148e+02   3.5617161e+02   5.1153032e+00   6.6151613e+00   7.4543355e+00   5.0830645e+01   1.1388032e+02   2.8821290e+01   2.1478168e+01   2.1735484e+01  -8.6007742e+00   1.0189032e+02   2.0013748e+02   2.4685161e+01   1.0606155e+01   4.8268387e+01   7.2752723e+01   6.9488387e+01   1.6740996e+02   5.4758065e+01   1.4079710e+02   3.6344194e+01  -4.6601161e+00   1.6759355e+01   9.5276387e+00   2.0423871e+02   6.0770323e+00   4.0265806e+01   1.9603897e+01   1.8919710e+02   9.7790710e+00   5.1644194e+01   9.0239110e+01   3.7722022e+01   1.2421099e+02   2.9890000e+02  -1.0631355e+01   9.5012022e+01   1.3448779e+02   2.5430710e+02   7.4076903e+00   2.3006129e+01   7.8698323e+00   7.9716452e+01   1.6927720e+02   4.2444202e+02   2.6043385e+01   7.2222581e+01   1.3696058e+02   3.7392581e+01   1.4330859e+02   2.7779677e+01  -3.0707858e+01   2.7581419e+02  -1.9459974e+01   2.9169032e+01   4.7568413e+01
   4.3360968e+01   1.0459628e+02   3.6074161e+02   1.7229703e+01   1.7045161e+01   1.1719935e+01   6.3210645e+01   1.3369992e+02   1.7541290e+01   4.8605677e+00   3.2305484e+01  -9.0663742e+00   9.3030323e+01   1.9717628e+02   5.1685161e+01   1.3061548e+00   4.3078387e+01   5.8977923e+01   7.5438387e+01   1.4735396e+02   5.6808065e+01   1.5977310e+02   2.8204194e+01   7.2710839e+00   1.3935484e-01   3.8572387e+00   2.0918871e+02  -2.5189677e+00   2.6115806e+01   1.1355897e+01   2.4090710e+02   8.0222710e+00   4.5114194e+01   1.1662151e+02   4.6292022e+01   1.3391539e+02   2.8743000e+02   8.0462452e+00   8.0772022e+01   1.0000699e+02   2.5335710e+02   2.2293690e+01   1.0526129e+01   1.7148232e+01   9.9246452e+01   1.6133480e+02   4.1620202e+02   3.2362585e+01   5.9982581e+01   1.0350978e+02   5.0632581e+01   1.3547939e+02   2.2729677e+01  -4.0963858e+01   2.8076419e+02  -3.5425974e+01   3.4219032e+01   3.7114413e+01
   4.4550968e+01   8.6831084e+01   3.3426161e+02   1.8488103e+01   2.7515161e+01   5.0723355e+00   6.5020645e+01   1.2355512e+02   1.9731290e+01   2.1875368e+01   4.3454839e+00   2.0550426e+01   7.9700323e+01   2.2105268e+02   3.0545161e+01   2.4237355e+01   3.6988387e+01   6.2565123e+01   7.0008387e+01   1.3983836e+02   5.8808065e+01   1.3989310e+02   2.9484194e+01   8.0786839e+00   1.2329355e+01  -9.5479613e+00   2.0465871e+02  -9.3865677e+00   3.9925806e+01  -5.8889032e+00   2.1771710e+02   1.6257471e+01   4.5834194e+01   1.2170391e+02   4.5772022e+01   1.1123699e+02   3.1728000e+02  -1.0961755e+01   1.1891202e+02   1.3571579e+02   2.4583710e+02  -8.4347097e+00   1.5526129e+01   1.5418232e+01   7.8436452e+01   1.7547960e+02   4.3153202e+02   2.5756185e+01   4.5082581e+01   1.1004178e+02   5.3292581e+01   1.2912659e+02   8.8296774e+00  -1.7091858e+01   2.9109419e+02  -1.2202374e+01   2.5079032e+01   4.3085613e+01
   6.2080968e+01   1.1270868e+02   3.5888161e+02   2.4048503e+01   2.6615161e+01   6.9043355e+00   7.6110645e+01   8.9617923e+01   2.9921290e+01   4.8110168e+01   9.2054839e+00   2.3691626e+01   7.9650323e+01   2.0957668e+02   3.5685161e+01  -6.7938452e+00   3.6788387e+01   5.0101123e+01   7.8578387e+01   1.4506276e+02   5.6038065e+01   1.4278470e+02   1.9724194e+01   4.5694839e+00   1.0859355e+01   4.5696387e+00   2.0261871e+02   9.0066323e+00   2.5735806e+01   2.7436297e+01   1.7000710e+02   3.6074271e+01   4.5494194e+01   1.4064111e+02   3.7822022e+01   1.2225299e+02   3.0814000e+02   2.3059445e+01   9.1822022e+01   1.3931299e+02   2.4340710e+02   1.6519690e+01   1.8056129e+01   2.2075832e+01   7.7956452e+01   1.7213800e+02   4.0368202e+02   3.4224185e+01   5.4462581e+01   1.0352138e+02   4.8912581e+01   1.2538699e+02   3.1829677e+01  -2.3171858e+01   3.0733419e+02  -3.0551574e+01   5.1029032e+01   3.9199613e+01
   4.9080968e+01   1.1293868e+02   3.6040161e+02   1.9156903e+01   1.6185161e+01   3.8387355e+00   6.5830645e+01   1.2749032e+02   2.8251290e+01   2.8293768e+01   2.4735484e+01   6.7792258e+00   8.7840323e+01   2.1345148e+02   3.4075161e+01   5.3349548e+00   5.2888387e+01   7.3003123e+01   7.6348387e+01   1.2038116e+02   5.7518065e+01   1.2499630e+02   2.5674194e+01   7.0034839e+00   3.5239355e+01   2.5189239e+01   1.9527871e+02   1.3363832e+01   4.8495806e+01   2.4895497e+01   2.0990710e+02   8.2622710e+00   6.1404194e+01   1.1926831e+02   3.8102022e+01   1.3942059e+02   3.1476000e+02   2.5859845e+01   8.9392022e+01   1.3541739e+02   2.5992710e+02   6.9180903e+00   3.5436129e+01   4.1115432e+01   8.4906452e+01   1.9048200e+02   4.3301202e+02   1.6547785e+01   2.6702581e+01   1.0679218e+02   3.7582581e+01   1.2557339e+02   3.3729677e+01  -3.7943858e+01   2.5676419e+02  -2.1075974e+01   3.2929032e+01   3.2267613e+01
   4.0510968e+01   9.2344284e+01   3.6364161e+02   3.8077032e+00   1.8425161e+01   7.3695355e+00   6.1110645e+01   1.5248792e+02   2.0581290e+01   1.6907368e+01   3.1875484e+01   6.7280258e+00   9.4650323e+01   2.0071668e+02   4.1545161e+01  -1.0226452e+00   4.7318387e+01   6.3828723e+01   6.0868387e+01   1.3751956e+02   4.0138065e+01   1.7053670e+02   3.5534194e+01   6.7346839e+00   2.9519355e+01   5.9368387e+00   2.3118871e+02   1.2721032e+01   2.3785806e+01   7.4022968e+00   1.9457710e+02  -3.7013290e+00   6.7644194e+01   1.1148911e+02   6.2482022e+01   1.2695019e+02   2.8186000e+02  -9.8381548e+00   9.9772022e+01   1.2001699e+02   2.5206710e+02   1.0546890e+01   3.2526129e+01   4.2628232e+01   9.3336452e+01   1.9294760e+02   4.1929202e+02   3.7115385e+01   5.5602581e+01   1.0167018e+02   4.3632581e+01   1.1394939e+02   3.5589677e+01  -3.0232658e+01   2.7695419e+02  -2.0831174e+01   2.9889032e+01   4.5600813e+01
   4.8930968e+01   1.0800068e+02   3.5578161e+02   2.5265032e+00   1.5855161e+01   1.0385135e+01   9.4880645e+01   1.3454632e+02   3.0011290e+01   3.0432968e+01   4.2545484e+01   1.3494426e+01   7.0940323e+01   1.9194348e+02   4.1785161e+01   4.3288155e+01   4.9598387e+01   9.2786323e+01   8.5388387e+01   1.4284796e+02   5.2518065e+01   1.3097630e+02   3.9774194e+01   3.4954839e+00   2.1759355e+01  -1.5442361e+01   2.2008871e+02   2.0469032e+01   3.2165806e+01   2.6818968e+00   1.8457710e+02   3.1378671e+01   5.3544194e+01   1.4066711e+02   5.3872022e+01   1.5339899e+02   2.9362000e+02  -1.5895484e-01   1.1258202e+02   1.2346219e+02   2.0849710e+02   6.2224903e+00   2.4766129e+01   2.2490323e+00   9.6196452e+01   1.8848880e+02   4.2068202e+02   3.3724185e+01   4.9602581e+01   1.1749018e+02   2.7242581e+01   1.3007059e+02   1.5019677e+01  -3.4737058e+01   2.6704419e+02  -1.4758374e+01   2.2269032e+01   4.9500413e+01
   4.8980968e+01   1.0333668e+02   3.6474161e+02   2.7049703e+01   1.0665161e+01   2.8903355e+00   1.2964065e+02   1.0033552e+02   2.0541290e+01   2.3760568e+01   1.2545484e+01  -1.0435574e+01   1.0508032e+02   1.7007228e+02   3.8115161e+01   4.3821755e+01   4.4408387e+01   7.7921523e+01   7.6818387e+01   1.3720356e+02   4.3948065e+01   1.6137190e+02   1.6014194e+01   8.1962839e+00   1.7049355e+01   1.1834439e+01   2.0732871e+02   8.2998323e+00   3.8115806e+01   1.0635897e+01   2.3223710e+02  -2.6241290e+00   4.7544194e+01   1.0985711e+02   4.0102022e+01   1.3717059e+02   3.1747000e+02  -5.6369548e+00   1.0229202e+02   1.2066539e+02   2.3640710e+02   8.4596903e+00   3.3196129e+01   1.4674632e+01   7.7766452e+01   1.6348320e+02   4.0372202e+02   3.0650985e+01   5.6942581e+01   1.0723298e+02   4.3862581e+01   1.4702099e+02   3.8919677e+01  -2.2929058e+01   2.6804419e+02  -1.3978374e+01   2.5789032e+01   6.6648813e+01
   6.3030968e+01   9.6252684e+01   3.4602161e+02   5.5073032e+00   1.9235161e+01   2.9747355e+00   1.3802065e+02   9.4525123e+01   2.7871290e+01   3.8224168e+01   3.0585484e+01   1.3121226e+01   1.0303032e+02   1.7832628e+02   3.7685161e+01   2.6616155e+01   5.4318387e+01   6.9748723e+01   6.8298387e+01   1.4002516e+02   7.0708065e+01   1.4909110e+02   2.0344194e+01   1.5949884e+01   3.3709355e+01   2.6416387e+00   2.2689871e+02   1.6684232e+01   3.2595806e+01   1.0407497e+01   2.0614710e+02   3.7273071e+01   6.8734194e+01   1.2083191e+02   5.2342022e+01   1.0552139e+02   3.2400000e+02   1.2410645e+01   8.5822022e+01   1.2755299e+02   2.5692710e+02   1.4880903e+00   2.5856129e+01   3.1641832e+01   9.3436452e+01   1.2698960e+02   4.1248202e+02   4.1280185e+01   3.8842581e+01   8.9490981e+01   4.7772581e+01   1.5123819e+02   2.5449677e+01  -2.9991458e+01   2.8200419e+02  -2.2095174e+01   2.2169032e+01   2.5838413e+01
   4.7460968e+01   1.0911828e+02   3.3655161e+02   2.4454903e+01   1.4135161e+01  -8.8572645e+00   1.1811065e+02   1.2511792e+02   4.2491290e+01   3.7624568e+01   1.0445484e+01  -1.4075742e+00   6.1220323e+01   2.0853108e+02   4.8455161e+01  -2.2454452e+00   4.6888387e+01   6.4673123e+01   6.5438387e+01   1.2134396e+02   4.7948065e+01   1.3081190e+02   2.3244194e+01   1.1007884e+01   1.3479355e+01   5.9800387e+00   2.3532871e+02  -1.0890168e+01   3.5495806e+01  -8.3445032e+00   2.1042710e+02  -1.0069329e+01   6.5494194e+01   1.0961111e+02   5.3482022e+01   1.2672019e+02   3.0647000e+02   5.9030452e+00   9.5722022e+01   1.1224099e+02   2.4578710e+02   1.1999290e+01   3.4476129e+01   1.7232232e+01   7.4956452e+01   1.9670800e+02   4.0982202e+02   2.6592985e+01   4.3842581e+01   1.0395098e+02   6.4532581e+01   1.2322739e+02   1.5109677e+01  -2.1354258e+01   2.6719419e+02  -1.4290374e+01   1.4509032e+01   3.6601213e+01
   5.4790968e+01   9.1291884e+01   3.3993161e+02   3.3224503e+01   1.6615161e+01   7.9943355e+00   1.1416065e+02   8.0623923e+01   4.0631290e+01   3.4153368e+01   2.0635484e+01   1.0572258e+00   9.9560323e+01   1.9422388e+02   3.1835161e+01   1.7654155e+01   4.7128387e+01   8.1983923e+01   8.6678387e+01   1.2103476e+02   5.6228065e+01   1.4976950e+02   1.5824194e+01  -1.0118516e+01   1.9139355e+01   5.4772387e+00   1.8775871e+02   2.1815432e+01   3.1405806e+01   4.4126968e+00   1.9490710e+02   4.0322710e+00   7.4024194e+01   1.4992871e+02   7.1772022e+01   1.0434699e+02   3.0252000e+02   2.1889045e+01   1.1458202e+02   1.2606219e+02   2.8026710e+02   2.2240890e+01   3.1196129e+01   2.0494632e+01   5.5336452e+01   1.2932760e+02   4.1082202e+02   1.8702985e+01   2.7032581e+01   8.8005781e+01   6.0442581e+01   1.2612459e+02   1.3496774e+00  -2.7163458e+01   2.6747419e+02  -2.3692774e+01   1.4929032e+01   3.7567613e+01
   5.1930968e+01   1.1348068e+02   3.5978161e+02  -5.3634968e+00   6.0951613e+00   1.3875935e+01   1.3011065e+02   7.7777923e+01   3.3491290e+01   2.7824568e+01   3.3115484e+01   1.0818826e+01   8.6370323e+01   1.8746908e+02   4.3835161e+01   1.3744155e+01   4.3218387e+01   4.5066723e+01   7.4488387e+01   1.4019996e+02   5.2138065e+01   1.5266670e+02   2.0864194e+01   1.0982839e+00   2.7429355e+01   6.8140387e+00   2.0984871e+02   1.9288232e+01   3.2695806e+01   9.8294968e+00   2.1442710e+02   7.9006710e+00   5.7644194e+01   1.1737911e+02   5.5482022e+01   1.5360019e+02   3.0943000e+02  -1.9937548e+00   9.0872022e+01   1.3334899e+02   2.3673710e+02   5.3832903e+00   3.2906129e+01   2.3117832e+01   4.3526452e+01   1.7141240e+02   4.0172202e+02   2.5380985e+01   4.0752581e+01   7.6098181e+01   3.9532581e+01   9.9227394e+01   1.6349677e+01  -6.0503458e+01   2.2714419e+02  -5.8463742e+00   3.1169032e+01   5.4548413e+01
   3.7790968e+01   9.4991884e+01   3.4636161e+02   3.0050103e+01   2.0045161e+01  -7.7100645e+00   1.1216065e+02   1.0921392e+02   2.0011290e+01   3.5332968e+01   3.1205484e+01   1.8691626e+01   8.5410323e+01   2.2625588e+02   4.4215161e+01  -3.9962452e+00   4.7408387e+01   7.7351523e+01   5.1958387e+01   1.0219236e+02   4.8568065e+01   1.6205230e+02   2.4104194e+01   2.1889084e+01   1.6709355e+01   2.8721639e+01   1.9794871e+02   9.9102323e+00   1.9975806e+01   2.3467097e+01   2.0471710e+02   2.7677471e+01   5.9304194e+01   1.1520631e+02   3.4202022e+01   1.2949259e+02   2.9605000e+02   1.4066452e+00   9.2292022e+01   1.1803539e+02   1.6064710e+02  -2.4795097e+00   3.0666129e+01   1.8347032e+01   6.9056452e+01   1.6266000e+02   4.2163202e+02   2.8788185e+01   4.2552581e+01   9.5954181e+01   1.8822581e+01   1.1279419e+02  -5.7903226e+00  -1.5492258e+01   2.5681419e+02  -2.3369974e+01   1.8079032e+01   5.4405613e+01
   5.5840968e+01   1.2311788e+02   3.3807161e+02   2.3613303e+01   1.8895161e+01   5.2319355e+00   1.1335065e+02   1.1792872e+02   2.1011290e+01   4.0062968e+01   2.8255484e+01   8.3576258e+00   1.0718032e+02   2.1742428e+02   5.3685161e+01   2.0766155e+01   6.9988387e+01   7.1305123e+01   5.7918387e+01   1.1156556e+02   5.8848065e+01   1.2912990e+02   3.2154194e+01   1.9715084e+01   1.9189355e+01  -3.2367613e+00   2.0194871e+02   8.7802323e+00   3.8165806e+01   1.1896774e-02   2.0357710e+02   1.6008671e+01   5.4494194e+01   9.2351110e+01   5.8252022e+01   1.4147859e+02   3.0614000e+02   8.9794452e+00   9.5292022e+01   1.3399539e+02   2.1235710e+02  -3.6663097e+00   3.0816129e+01   2.4055032e+01   6.3716452e+01   1.9598720e+02   4.2772202e+02   2.5730985e+01   2.4222581e+01   9.0330581e+01   5.4582581e+01   9.4973394e+01  -8.5503226e+00  -2.0371458e+01   2.7052419e+02  -1.6036774e+01   3.3409032e+01   3.8749213e+01
   5.2600968e+01   1.1732708e+02   3.8078161e+02   3.2106503e+01   1.3475161e+01  -8.4244645e+00   1.4854065e+02   9.4733523e+01   2.6251290e+01   3.0063768e+01   2.3205484e+01   2.2521626e+01   1.0280032e+02   2.1620468e+02   4.7355161e+01   2.6562555e+01   4.0648387e+01   7.9932323e+01   6.5158387e+01   1.3246636e+02   9.9808065e+01   1.3857310e+02   1.0724194e+01   2.0719484e+01   2.0569355e+01  -3.9716129e-01   2.1937871e+02   1.4575832e+01   3.1165806e+01   6.2818968e+00   1.9633710e+02  -1.3212903e-01   3.6834194e+01   1.0700391e+02   3.0682022e+01   1.0463419e+02   3.5190000e+02  -5.0613548e+00   8.7962022e+01   1.2248179e+02   2.6316710e+02   7.9888903e+00   2.2476129e+01   2.9862232e+01   5.8816452e+01   1.7732920e+02   3.9101202e+02   1.7667785e+01   2.0652581e+01   7.0706181e+01   4.8052581e+01   1.2173579e+02   1.5259677e+01  -2.9656258e+01   2.5485419e+02  -3.0783174e+01   2.3649032e+01   3.8010013e+01
   4.9550968e+01   1.2705108e+02   3.5588161e+02  -9.2814968e+00   1.6475161e+01  -7.1444645e+00   1.2992065e+02   8.3413123e+01   2.0441290e+01   2.3488568e+01   2.1345484e+01   9.9104258e+00   1.0475032e+02   1.8932868e+02   4.2115161e+01   8.5517548e+00   6.1938387e+01   6.3709123e+01   6.9818387e+01   1.3738356e+02   5.9038065e+01   1.2583470e+02   1.6344194e+01   1.5269884e+01   1.7759355e+01   1.4917639e+01   1.9270871e+02   1.1089432e+01   1.1695806e+01   1.4839497e+01   1.9342710e+02   5.9106710e+00   5.8164194e+01   8.5197510e+01   4.4682022e+01   1.5489419e+02   3.1905000e+02   3.1426645e+01   9.4722022e+01   1.2646099e+02   2.2487710e+02   1.8242090e+01   3.4526129e+01   2.1188232e+01   5.4486452e+01   1.6539560e+02   4.1020202e+02   3.0702585e+01   1.8752581e+01   7.7378181e+01   2.7482581e+01   1.1743139e+02   2.4969677e+01  -3.9673058e+01   2.3447419e+02  -1.6722774e+01   1.9649032e+01   2.9420013e+01
   4.5030968e+01   1.3117268e+02   3.3436161e+02   2.3200103e+01   5.5651613e+00   4.8283355e+00   1.0673065e+02   9.9458323e+01   2.4111290e+01   4.7044968e+01   2.9395484e+01   9.6964258e+00   8.1460323e+01   2.4234188e+02   5.9495161e+01   1.0491355e+01   2.7078387e+01   5.4827923e+01   6.4248387e+01   1.2005916e+02   4.8708065e+01   1.6242110e+02   2.9104194e+01   1.2769084e+01   2.5709355e+01  -7.3283613e+00   2.0889871e+02   3.3654232e+01   4.1265806e+01   3.5093897e+01   2.1352710e+02   1.3402671e+01   5.3454194e+01   1.3409431e+02   4.4772022e+01   1.3860699e+02   2.9743000e+02   6.8262452e+00   9.5872022e+01   1.1603899e+02   2.4368710e+02   1.7877290e+01   4.3286129e+01   1.4374323e+00   7.8196452e+01   1.5153880e+02   3.6844202e+02   1.7373385e+01   4.2892581e+01   7.5876981e+01   3.8582581e+01   1.0216339e+02   4.6919677e+01  -2.9519058e+01   2.6742419e+02  -3.0928774e+01   2.8169032e+01   4.5168413e+01
   4.4790968e+01   1.2938188e+02   3.3288161e+02  -2.0491497e+01   5.5151613e+00   1.1692335e+01   5.0540645e+01   1.3281352e+02   3.8011290e+01   5.2512968e+01   2.0255484e+01   2.0327626e+01   8.1610323e+01   1.9217988e+02   5.8355161e+01   7.5325548e+00   5.6218387e+01   5.6216723e+01   7.3918387e+01   1.1933556e+02   5.7758065e+01   1.5026710e+02   2.3774194e+01   1.4625484e+01   2.2999355e+01   7.7384387e+00   2.2961871e+02   2.8066323e+00   2.1925806e+01   1.5261097e+01   2.4257710e+02   1.6508671e+01   4.2834194e+01   1.3418391e+02   4.8722022e+01   1.3857099e+02   3.1062000e+02   1.7811045e+01   9.3532022e+01   1.1132619e+02   2.2668710e+02   5.0472903e+00   2.5006129e+01   2.7989832e+01   7.5246452e+01   1.4763480e+02   4.3244202e+02   2.1213385e+01   3.7982581e+01   7.3129781e+01   3.2532581e+01   9.2267394e+01   1.6539677e+01  -1.7858658e+01   2.6685419e+02  -2.8213174e+01   1.8169032e+01   3.2158413e+01
   4.2320968e+01   9.3149484e+01   3.5340161e+02   1.1816903e+01   1.4665161e+01   1.2960335e+01   5.9450645e+01   1.0729072e+02   2.5491290e+01   2.7514568e+01   3.4825484e+01   2.8112026e+01   8.9080323e+01   1.8125228e+02   4.4685161e+01   1.9386155e+01   6.3598387e+01   5.9286323e+01   5.4348387e+01   1.1504116e+02   4.6188065e+01   1.6686270e+02   2.8824194e+01   1.4561484e+01   4.3759355e+01   2.6476387e+00   2.0018871e+02   9.9210323e+00   3.4695806e+01   9.6694968e+00   2.2309710e+02   2.0297071e+01   5.0024194e+01   1.1170871e+02   5.6252022e+01   1.2830859e+02   3.2666000e+02   7.8678452e+00   8.8252022e+01   1.0978859e+02   2.4073710e+02   2.1023290e+01   3.2526129e+01  -4.2317677e+00   7.5146452e+01   1.2245280e+02   4.0877202e+02   1.0336985e+01   4.2552581e+01   8.0194181e+01   5.3442581e+01   1.0559459e+02   3.2059677e+01  -1.4050258e+01   2.4257419e+02  -3.7420774e+01   2.1409032e+01   4.1619213e+01
   3.6270968e+01   9.8253484e+01   3.4536161e+02   2.5600103e+01   3.3375161e+01   1.9173535e+01   9.0690645e+01   1.3202152e+02   1.8061290e+01   2.6298968e+01   2.5875484e+01  -2.1719742e+00   1.0037032e+02   1.9153908e+02   3.2545161e+01   1.9773548e+00   4.1508387e+01   6.3723523e+01   5.6158387e+01   1.3885636e+02   7.1378065e+01   1.3450750e+02   2.9054194e+01   1.4253084e+01   3.2759355e+01   4.6276387e+00   1.8289871e+02   1.6974232e+01   4.8305806e+01  -1.7493032e+00   2.0800710e+02  -3.5357290e+00   8.0734194e+01   1.0349191e+02   6.4532022e+01   1.0387619e+02   2.9114000e+02   2.4694452e+00   8.3822022e+01   1.3543299e+02   2.3492710e+02   1.6148090e+01   2.4146129e+01   3.1108632e+01   4.8436452e+01   1.2920960e+02   4.1091202e+02   1.7695785e+01   3.6132581e+01   9.0377781e+01   2.1912581e+01   9.4876994e+01   3.9967742e-01  -3.0377458e+01   2.5271419e+02  -1.4271974e+01   2.0219032e+01   3.5094413e+01
   6.0460968e+01   1.0522828e+02   3.6374161e+02   8.8970323e-01   1.2185161e+01   8.7287355e+00   8.1640645e+01   1.4151552e+02   1.8821290e+01   2.2568168e+01   3.1155484e+01   2.2315626e+01   9.2080323e+01   1.9839228e+02   5.6835161e+01  -1.5295845e+01   5.9888387e+01   7.2963123e+01   5.4818387e+01   1.4048356e+02   5.4998065e+01   1.5972790e+02   1.8434194e+01  -9.1373161e+00   1.4239355e+01   1.0489239e+01   2.0332871e+02   2.9049832e+01   2.5115806e+01   3.4589677e-01   2.2190710e+02   2.5492271e+01   7.1024194e+01   1.2287871e+02   3.9102022e+01   1.4891059e+02   2.8786000e+02   1.9491845e+01   9.6392022e+01   1.1590739e+02   2.6268710e+02  -1.6927097e+00   2.3436129e+01   1.7405432e+01   7.1906452e+01   1.7619200e+02   3.8953202e+02   1.6256185e+01   2.1082581e+01   1.0148178e+02   5.8392581e+01   1.0733859e+02  -4.4103226e+00  -1.3562658e+01   2.5447419e+02  -1.6992774e+01   1.1119032e+01   3.3822413e+01
   5.0930968e+01   1.0065068e+02   3.3631161e+02   2.0704103e+01   3.5651613e+00  -1.3491665e+01   5.1540645e+01   1.4673352e+02   3.0731290e+01   2.0135368e+01   2.6305484e+01   1.2413626e+01   8.7370323e+01   1.7329908e+02   2.6925161e+01   2.6669548e+00   5.1028387e+01   4.5441923e+01   5.7628387e+01   1.1525876e+02   5.2188065e+01   1.3995270e+02   1.9434194e+01   1.8326839e+00   2.4429355e+01   3.2440387e+00   2.2061871e+02   2.8146632e+01   3.3075806e+01   8.4909677e-01   2.2866710e+02   1.7571471e+01   6.3594194e+01   1.0743311e+02   4.2012022e+01   1.2510779e+02   2.9071000e+02   7.8838452e+00   9.2442022e+01   1.1069339e+02   2.6359710e+02   1.8474490e+01   2.2476129e+01   1.7102232e+01   8.8196452e+01   1.5721880e+02   4.0091202e+02   3.4445785e+01   3.0462581e+01   8.7351381e+01   4.6442581e+01   1.1929459e+02   2.4349677e+01  -3.1243458e+01   2.5738419e+02  -1.2645574e+01   2.5319032e+01   3.9536413e+01
   5.4130968e+01   1.1558468e+02   3.3050161e+02   2.4268903e+01   9.6151613e+00  -1.4495665e+01   8.0920645e+01   1.0909312e+02   1.3541290e+01   8.6105677e+00   2.7015484e+01   1.2496826e+01   6.1180323e+01   2.1234428e+02   4.9875161e+01   1.0740955e+01   4.0988387e+01   7.6145123e+01   6.0008387e+01   1.4006836e+02   5.8428065e+01   1.4092350e+02   1.8824194e+01   3.5914839e+00   2.5429355e+01   1.1884039e+01   2.0913871e+02   1.4825032e+01   3.1645806e+01   1.0963497e+01   2.0381710e+02   6.4194710e+00   6.7694194e+01   1.3281511e+02   4.8342022e+01   1.4484139e+02   2.9671000e+02   4.0738452e+00   1.1201202e+02   1.1717779e+02   2.6240710e+02   3.4296903e+00   2.4576129e+01   2.8454232e+01   6.2526452e+01   1.6422240e+02   4.2096202e+02   3.1131785e+01   5.2132581e+01   1.1589778e+02   5.3202581e+01   1.5599379e+02   3.4496774e+00  -1.9191458e+01   2.6790419e+02  -7.7271742e+00   3.1219032e+01   5.0214413e+01
   3.8510968e+01   1.1045428e+02   3.2740161e+02   2.3416903e+01   1.9855161e+01   1.2255135e+01   4.1160645e+01   1.2379392e+02   2.6871290e+01   1.2064168e+01   2.7965484e+01   4.4708258e+00   9.4130323e+01   2.0708828e+02   5.1835161e+01  -4.2258452e+00   4.1078387e+01   5.5467923e+01   5.6298387e+01   1.0193516e+02   5.3228065e+01   1.5029950e+02   3.5774194e+01   1.7665484e+01   3.1859355e+01   1.4029639e+01   2.0080871e+02   1.6391432e+01   3.5735806e+01   1.5826297e+01   2.2119710e+02   8.1190710e+00   5.3304194e+01   1.1248631e+02   4.5872022e+01   1.4960899e+02   2.7076000e+02   6.2898452e+00   8.3682022e+01   1.1406419e+02   2.5940710e+02   2.7696903e+00   2.8906129e+01   2.4777832e+01   6.7716452e+01   2.1085720e+02   4.0748202e+02   3.8820185e+01   6.7132581e+01   1.3989778e+02   6.3202581e+01   1.4519379e+02   3.1919677e+01  -1.0899058e+01   2.7966419e+02  -1.2197974e+01   3.3079032e+01   4.1495613e+01
   4.5320968e+01   8.7719484e+01   3.3502161e+02   2.0857303e+01   1.7185161e+01  -1.7212645e+00   5.2830645e+01   1.4263032e+02   2.0731290e+01   2.5125368e+01   2.0635484e+01   1.0722581e-01   7.1700323e+01   2.2788268e+02   4.6595161e+01   2.2853355e+01   2.9218387e+01   6.1136723e+01   5.9578387e+01   1.0829276e+02   4.9428065e+01   1.2564350e+02   3.9624194e+01   1.7374839e+00   1.9949355e+01   1.0552439e+01   1.9704871e+02   1.2932232e+01   2.1835806e+01   5.0829677e-01   1.9304710e+02   1.2421071e+01   5.2354194e+01   1.3828231e+02   5.3392022e+01   1.4510739e+02   2.8076000e+02   1.4919845e+01   7.1442022e+01   1.0728339e+02   2.5049710e+02   2.4522490e+01   6.7161290e+00   6.4530323e+00   7.9436452e+01   2.0134960e+02   4.2368202e+02   3.7294185e+01   5.9222581e+01   8.6240581e+01   6.0962581e+01   1.5318299e+02   2.7059677e+01  -1.0120258e+01   2.8476419e+02  -1.4075974e+01   4.8979032e+01   5.2843613e+01
   6.0220968e+01   8.5717484e+01   3.5040161e+02  -7.0830968e+00   4.3751613e+00   3.7335355e+00   1.2235065e+02   9.5828723e+01   1.4491290e+01   1.6344568e+01   2.0545484e+01   9.8244258e+00   5.8370323e+01   2.0865908e+02   3.9925161e+01   6.3869548e+00   4.8748387e+01   7.3004323e+01   4.7868387e+01   1.0084956e+02   4.9428065e+01   1.6645350e+02   3.3824194e+01   1.8491484e+01   3.7189355e+01   1.1413239e+01   1.9299871e+02   5.1162323e+00   3.8358065e+00   2.1568297e+01   2.1385710e+02   1.4806271e+01   6.0974194e+01   1.0911271e+02   3.6632022e+01   1.6506819e+02   2.6276000e+02   1.2399845e+01   7.1532022e+01   1.2031619e+02   2.3959710e+02   2.8964490e+01   4.2816129e+01   4.9950323e+00   6.3146452e+01   2.2784280e+02   4.2725202e+02   1.5858585e+01   6.2462581e+01   1.1174138e+02   7.7012581e+01   1.6336899e+02   2.1779677e+01  -1.8557858e+01   2.8028419e+02   4.7524258e+00   4.6029032e+01   6.4689613e+01
   5.3600968e+01   1.0043708e+02   3.0174161e+02   8.8997032e+00   8.7051613e+00  -1.2662865e+01   1.2483065e+02   6.8960323e+01   2.4201290e+01   2.4997768e+01   2.9445484e+01   1.0352426e+01   7.3890323e+01   1.7437748e+02   4.5975161e+01   5.1429548e+00   5.4178387e+01   4.0619923e+01   5.7158387e+01   1.4315636e+02   5.2998065e+01   1.6545790e+02   2.4154194e+01   4.6950839e+00   4.4899355e+01   1.8606439e+01   2.1408871e+02   1.8519032e+01   4.7358065e+00   2.3586297e+01   2.0561710e+02   3.1885471e+01   5.4114194e+01   1.2371151e+02   3.8582022e+01   1.2153219e+02   2.4752000e+02   1.1339045e+01   7.9342022e+01   1.4522139e+02   2.1887710e+02   4.8620903e+00   3.4576129e+01   1.3944232e+01   1.1148645e+02   1.6835560e+02   4.7153202e+02   4.3656185e+01   4.2652581e+01   1.5865618e+02   4.3292581e+01   1.3606659e+02   3.4109677e+01  -3.3644258e+01   2.8114419e+02  -5.2663742e+00   3.7459032e+01   6.5235213e+01
   5.5600968e+01   9.2037084e+01   3.3902161e+02   1.6347303e+01   6.8051613e+00   7.9191355e+00   1.1935065e+02   8.2498723e+01   1.9681290e+01   1.6879368e+01   1.8255484e+01   5.7776258e+00   6.7460323e+01   2.1422188e+02   3.7075161e+01  -7.9550452e+00   4.1268387e+01   6.1172723e+01   5.3958387e+01   1.1845236e+02   9.7898065e+01   1.1986590e+02   2.5244194e+01   1.0127884e+01   2.8479355e+01   1.9830039e+01   2.0999871e+02  -7.5337677e+00   3.9835806e+01  -1.0551703e+01   2.4090710e+02  -6.0777290e+00   4.3784194e+01   1.3329791e+02   5.2482022e+01   1.4265019e+02   2.7843000e+02   9.1062452e+00   9.6062022e+01   1.0454379e+02   2.8154710e+02   3.8984903e+00   1.9146129e+01   2.6078632e+01   9.2436452e+01   2.0339960e+02   3.8515202e+02   5.1466585e+01   6.8552581e+01   1.3620418e+02   6.2962581e+01   1.5326299e+02   3.9399677e+01  -1.2537458e+01   2.9433419e+02  -8.0815742e+00   3.4359032e+01   6.8343213e+01
   5.3890968e+01   1.0736388e+02   3.3140161e+02   2.3146903e+01  -4.3483871e-01  -2.2616645e+00   6.2020645e+01   1.2370512e+02   2.9441290e+01   1.6288568e+01   1.2015484e+01  -6.0631742e+00   6.7840323e+01   2.0657148e+02   3.4455161e+01   2.2545548e+00   4.8508387e+01   6.4213523e+01   5.5348387e+01   1.2877116e+02   5.9228065e+01   1.0500950e+02   1.5484194e+01   1.7338684e+01   2.6239355e+01   9.4792387e+00   2.1518871e+02   7.8610323e+00   9.1658065e+00   3.0018968e+00   2.5985710e+02   3.1266271e+01   6.2694194e+01   8.8975110e+01   5.4962022e+01   1.3374179e+02   2.8147000e+02   1.9813045e+01   9.3482022e+01   1.3466019e+02   2.4454710e+02   2.1484903e+00   3.0336129e+01   2.1133432e+01   9.8006452e+01   2.0943400e+02   4.1001202e+02   7.1047785e+01   5.6892581e+01   1.4761698e+02   5.5962581e+01   1.7372299e+02   1.9829677e+01  -1.1731858e+01   3.0314419e+02  -2.4063742e+00   4.1739032e+01   7.6182813e+01
   2.9930968e+01   1.0262068e+02   3.1974161e+02   1.8409703e+01   1.7705161e+01   1.4137135e+01   5.4110645e+01   1.6828792e+02  -8.8870968e-01   9.8549677e+00   2.0115484e+01  -2.2661174e+01   6.9030323e+01   1.7247628e+02   2.1115161e+01  -7.5382452e+00   3.4838387e+01   4.3737123e+01   5.2198387e+01   1.1440316e+02   4.7188065e+01   1.1240270e+02   2.4244194e+01   7.9278839e+00   3.0329355e+01   1.9252039e+01   2.3665871e+02   1.4763432e+01   3.5885806e+01  -3.3757032e+00   2.6676710e+02   1.9993471e+01   6.2074194e+01   1.0593471e+02   4.7012022e+01   1.4223779e+02   2.7847000e+02   1.4433045e+01   6.5872022e+01   1.1824899e+02   2.5659710e+02   2.0344903e+00   3.1246129e+01   2.5730632e+01   9.4526452e+01   2.0662240e+02   3.6044202e+02   5.2113385e+01   7.1842581e+01   1.1647098e+02   3.6632581e+01   1.6774939e+02   2.0779677e+01  -1.2807858e+01   2.7909419e+02  -1.7242374e+01   3.0029032e+01   5.5739613e+01
   5.1360968e+01   9.0286284e+01   3.4726161e+02   3.7118103e+01   5.3251613e+00  -9.1246452e-01   4.6540645e+01   1.1646352e+02   1.9581290e+01   1.3647368e+01   1.3015484e+01  -4.9031742e+00   5.8610323e+01   1.8816988e+02   1.6075161e+01  -1.8985045e+01   3.0788387e+01   4.6911123e+01   5.3198387e+01   1.0404316e+02   4.3228065e+01   1.5047950e+02   1.3864194e+01   5.8982839e+00   3.0239355e+01   1.7109239e+01   2.1061871e+02   1.3136632e+01   2.6925806e+01  -8.0889032e+00   2.8238710e+02   2.8033871e+01   6.1264194e+01   1.2265951e+02   5.8102022e+01   1.1744059e+02   2.2805000e+02   2.0846645e+01   8.3012022e+01   1.2739779e+02   2.5878710e+02   4.0092903e+00   2.4476129e+01   1.3462232e+01   5.4576452e+01   1.8133840e+02   3.5315202e+02   3.2646585e+01   4.9032581e+01   1.4286578e+02   5.6772581e+01   1.5156819e+02   2.8349677e+01  -3.2993458e+01   2.9747419e+02  -1.0712774e+01   3.3119032e+01   4.3822413e+01
   3.8790968e+01   1.0276188e+02   3.2645161e+02  -9.3570968e+00  -4.7648387e+00  -7.8752645e+00   7.1690645e+01   9.8211523e+01   8.2012903e+00   5.7477677e+00   1.5875484e+01   1.4488026e+01   5.5610323e+01   1.6425988e+02   2.4115161e+01   6.5617548e+00   2.4128387e+01   3.1733923e+01   4.6578387e+01   1.0028276e+02   4.7088065e+01   1.6126070e+02   3.1624194e+01   1.0237484e+01   1.6809355e+01   8.8536387e+00   2.2994871e+02  -1.7976774e-01   4.2925806e+01   2.0631097e+01   2.5309710e+02   4.1087071e+01   6.5784194e+01   1.0163791e+02   4.4632022e+01   1.4480819e+02   2.7090000e+02   8.1386452e+00   9.9252022e+01   1.1533859e+02   2.5159710e+02   1.7534490e+01   1.8096129e+01   8.7826323e+00   6.1956452e+01   1.8045800e+02   3.1406202e+02   4.8237851e+00   4.4792581e+01   1.3939498e+02   3.4962581e+01   1.4388299e+02   1.0349677e+01  -2.2973458e+01   2.6319419e+02  -2.8970374e+01   4.0319032e+01   5.9336413e+01
   4.0220968e+01   9.0557484e+01   3.5050161e+02  -3.6610968e+00   6.1351613e+00  -1.0887265e+01   5.6730645e+01   1.2807832e+02   2.2581290e+01   6.0273677e+00   4.1554839e+00  -6.9043742e+00   7.3410323e+01   1.4326588e+02   2.7925161e+01   1.2069548e+00   2.9508387e+01   4.8683523e+01   4.1198387e+01   9.7283161e+01   5.1948065e+01   1.7111190e+02   3.1864194e+01   1.0928284e+01   3.6139355e+01   4.9772387e+00   2.1713871e+02   1.3185032e+01   1.9645806e+01   2.1203497e+01   2.2400710e+02  -4.0557290e+00   4.1114194e+01   1.2956151e+02   3.5482022e+01   1.1944019e+02   2.8128000e+02   2.1258245e+01   1.0158202e+02   1.0006219e+02   2.2354710e+02   1.7438490e+01   3.9436129e+01   3.5365432e+01   7.0196452e+01   1.6227880e+02   3.3591202e+02   1.6215785e+01   5.2752581e+01   1.0227818e+02   6.0152581e+01   1.2529779e+02   2.2969677e+01  -2.4603058e+01   2.7233419e+02  -1.0841574e+01   2.8929032e+01   5.3207613e+01
   5.5840968e+01   1.0801788e+02   3.3498161e+02   3.4290503e+01   2.4751613e+00   6.7855355e+00   6.3880645e+01   8.7266323e+01   1.3201290e+01  -4.3122323e+00   1.8305484e+01  -1.5326374e+01   7.1130323e+01   1.6330828e+02   1.8975161e+01  -1.0747045e+01   2.3268387e+01   2.8472723e+01   1.8108387e+01   1.0499036e+02   4.4328065e+01   1.6053150e+02   2.6914194e+01  -1.9557161e+00   2.3049355e+01  -8.9255613e+00   1.9465871e+02   3.8434323e+00   3.3115806e+01   9.3158968e+00   2.1128710e+02   1.4581871e+01   4.1694194e+01   1.2741511e+02   5.0962022e+01   1.1963179e+02   2.6790000e+02  -1.0113548e+00   8.5772022e+01   1.2127699e+02   2.3545710e+02   2.1915690e+01   2.8626129e+01   4.6800232e+01   6.1146452e+01   1.6795280e+02   3.2582202e+02   3.9972985e+01   4.6792581e+01   1.2675498e+02   4.7482581e+01   1.1502139e+02   7.6396774e+00  -1.7756658e+01   2.8662419e+02   6.6252258e+00   3.2219032e+01   5.8184413e+01
   5.3130968e+01   1.0238468e+02   3.3645161e+02   5.7429032e+00   1.1185161e+01  -8.0012645e+00   6.6920645e+01   1.0654312e+02   2.1112903e+00  -9.5250323e+00   3.9654839e+00  -9.4691742e+00   4.0320323e+01   1.8777308e+02   2.0545161e+01  -1.1252645e+01   1.4268387e+01   4.7002723e+01   2.3818387e+01   8.5963561e+01   5.6088065e+01   1.4454070e+02   3.0624194e+01   4.7474839e+00   3.0669355e+01   9.6048387e+00   2.0827871e+02   2.8513832e+01   2.7885806e+01  -6.0757032e+00   1.8061710e+02   1.9985471e+01   5.6354194e+01   1.4039231e+02   4.5632022e+01   1.2834819e+02   3.2214000e+02   2.4799445e+01   8.7872022e+01   1.0977899e+02   2.4073710e+02   1.4833290e+01   1.9006129e+01   3.0469832e+01   6.6386452e+01   1.5558360e+02   3.3296202e+02   3.9931785e+01   4.7222581e+01   1.1034058e+02   5.1962581e+01   1.1852299e+02   2.1299677e+01  -2.1899458e+01   2.6466419e+02  -9.6579742e+00   1.8889032e+01   6.6720813e+01
   5.3080968e+01   8.0428684e+01   3.1621161e+02   3.6742103e+01   1.4855161e+01  -4.9148645e+00   5.1540645e+01   1.4854352e+02   1.1251290e+01  -2.2062323e+00   4.9654839e+00  -6.6891742e+00   5.9030323e+01   1.4475628e+02   3.1735161e+01  -1.7807845e+01   1.7078387e+01   4.6347923e+01   4.1728387e+01   7.1910761e+01   6.0998065e+01   1.2990790e+02   1.7014194e+01   5.0262839e+00   2.9709355e+01   2.5816387e+00   2.0175871e+02   7.9354323e+00   3.3165806e+01   4.3618968e+00   2.1961710e+02   5.5470968e-02   7.0404194e+01   1.2954831e+02   4.6392022e+01   1.4661739e+02   2.7419000e+02  -4.8945548e+00   1.0396202e+02   1.0515179e+02   2.5564710e+02   1.1604903e+00   1.7626129e+01   1.7770232e+01   7.0906452e+01   1.6203200e+02   3.2282202e+02   9.5029851e+00   3.3272581e+01   9.6646581e+01   3.1862581e+01   1.0841099e+02  -4.6003226e+00  -1.5547458e+01   2.5376419e+02   4.0402581e-01   3.2119032e+01   5.7232413e+01
   4.9360968e+01   7.0396284e+01   3.2555161e+02   1.4490323e-01   2.8755161e+01   4.9313548e-01   4.6880645e+01   9.9296323e+01   1.6961290e+01   9.5696774e-01   9.3954839e+00  -1.3903574e+01   7.1460323e+01   1.6290188e+02   4.0251613e+00  -1.5010452e+00   2.7938387e+01   3.9479123e+01   5.2488387e+01   1.0847996e+02   5.5188065e+01   1.4361270e+02   2.6824194e+01   2.4051484e+01   2.2899355e+01   1.8746439e+01   1.9842871e+02   4.8718323e+00   3.4595806e+01   1.4967497e+01   2.1838710e+02   5.6338710e+00   6.5024194e+01   1.4088871e+02   3.2532022e+01   1.3643619e+02   2.8766000e+02   1.1937845e+01   6.9442022e+01   9.4483385e+01   2.1183710e+02   2.7652903e+00   3.2716129e+01   1.8133032e+01   5.7436452e+01   1.5034960e+02   3.2506202e+02   4.3083785e+01   5.4982581e+01   1.0333978e+02   4.5722581e+01   1.2949219e+02   1.4299677e+01  -1.4099458e+01   2.4876419e+02  -2.7195974e+01   3.4079032e+01   4.7645613e+01
   5.3890968e+01   8.9463884e+01   3.2174161e+02   1.7729703e+01   1.0325161e+01   1.5967535e+01   6.7300645e+01   1.0261272e+02   1.5441290e+01   3.0785677e+00   5.4454839e+00  -6.4375742e+00   4.2940323e+01   1.5604348e+02   2.1545161e+01   4.2873548e+00   1.8318387e+01   4.5058723e+01   2.9958387e+01   1.1814236e+02   5.8088065e+01   1.2805070e+02   2.7014194e+01   4.9862839e+00   2.2329355e+01   2.5520387e+00   1.9723871e+02   1.9537032e+01   1.4265806e+01   4.9238968e+00   2.4733710e+02   8.5978710e+00   4.9594194e+01   1.1745311e+02   4.2772022e+01   1.2428699e+02   2.7786000e+02   1.4391845e+01   8.3342022e+01   1.2290139e+02   2.2478710e+02   3.8192903e+00   3.5436129e+01   4.5395432e+01   7.2676452e+01   1.4370040e+02   3.2415202e+02   2.1346585e+01   2.6982581e+01   1.1600978e+02   3.2582581e+01   1.2150339e+02   1.4109677e+01  -1.4564258e+01   2.2985419e+02  -1.5833174e+01   3.2409032e+01   6.5739213e+01
   5.4410968e+01   8.7662284e+01   3.1178161e+02   1.0436503e+01   1.1895161e+01   1.2791935e+01   5.2300645e+01   1.3305272e+02   1.8251290e+01   2.8663768e+01   2.4305484e+01  -1.8616374e+01   7.3220323e+01   1.6585108e+02   1.1115161e+01   1.7171755e+01   3.5988387e+01   6.4835123e+01   4.1538387e+01   1.0706596e+02   4.6188065e+01   1.8352270e+02   3.0294194e+01   1.5393884e+01   1.3189355e+01   4.0032387e+00   2.0732871e+02   1.6779832e+01   3.0885806e+01  -5.0570323e-01   2.7323710e+02   2.4665871e+01   6.2454194e+01   1.3347431e+02   4.9012022e+01   1.3402779e+02   3.0762000e+02  -2.2789548e+00   9.8342022e+01   1.0589139e+02   2.5449710e+02   3.1442490e+01   2.2476129e+01   1.4912232e+01   7.0866452e+01   1.6512520e+02   3.3972202e+02   2.9720985e+01   4.1982581e+01   9.7099781e+01   3.5582581e+01   1.3497339e+02   2.4679677e+01  -3.2549858e+01   2.6142419e+02  -3.1308774e+01   3.9359032e+01   5.7083213e+01
   3.2460968e+01   9.4558284e+01   3.2988161e+02  -2.0614968e+00   1.3665161e+01  -1.7249665e+01   5.6970645e+01   9.5529123e+01   1.7961290e+01   1.0306968e+01  -4.4145161e+00  -1.6458774e+01   6.9410323e+01   1.5653588e+02   1.7545161e+01  -5.9126452e+00   3.6698387e+01   4.4298323e+01   4.8488387e+01   1.1231996e+02   3.6898065e+01   1.3507590e+02   2.4204194e+01   8.0710839e+00   2.2859355e+01   8.8496387e+00   2.2242871e+02   6.8518323e+00   1.6885806e+01   2.7284297e+01   3.5309710e+02   6.6170710e+00   7.3304194e+01   1.3327631e+02   4.3252022e+01   1.2610859e+02   2.6309000e+02   3.1663445e+01   7.2342022e+01   9.9731385e+01   2.6426710e+02   9.9008903e+00   3.6626129e+01   7.0602323e+00   6.9906452e+01   1.1782200e+02   3.2477202e+02   5.2969851e+00   4.0462581e+01   1.0207138e+02   2.5202581e+01   1.2132379e+02   6.3996774e+00  -3.7327458e+01   2.3262419e+02  -1.7334774e+01   2.3739032e+01   4.6712813e+01
   5.2790968e+01   9.8311884e+01   3.3778161e+02   1.3256503e+01   4.8951613e+00   2.0219355e+00   6.8210645e+01   1.1872992e+02   6.4912903e+00   2.1245677e+00   5.5854839e+00  -2.3448774e+01   6.1320323e+01   1.6923308e+02   2.3051613e+00  -9.1234452e+00   1.6028387e+01   5.2051923e+01   4.3108387e+01   1.0052036e+02   4.4848065e+01   1.6262990e+02   3.6054194e+01  -1.1406916e+01   1.1949355e+01   7.1024387e+00   2.1584871e+02   1.4238232e+01   4.5645806e+01   3.1734968e+00   4.2104710e+02   2.9271071e+01   3.3164194e+01   1.0114751e+02   4.2772022e+01   1.2709699e+02   2.6409000e+02   1.7583445e+01   8.7822022e+01   1.0992299e+02   2.4949710e+02  -2.2075097e+00   2.6336129e+01   3.1503432e+01   7.4386452e+01   1.5261360e+02   3.0734202e+02   2.6121385e+01   2.5222581e+01   1.1620058e+02   3.3292581e+01   9.3636594e+01  -1.2220323e+01   2.2521419e+00   2.2742419e+02  -2.1538774e+01   3.2789032e+01   6.7278813e+01
   3.7840968e+01   7.0557884e+01   3.0564161e+02   2.0067703e+01   2.6895161e+01  -1.2258065e+01   5.4730645e+01   1.0104832e+02   1.5631290e+01   1.9683368e+01   1.5495484e+01  -3.2415742e+00   4.7990323e+01   1.7986948e+02   7.5451613e+00  -5.5426452e+00   3.1698387e+01   4.3318323e+01   4.2728387e+01   7.4310761e+01   5.6228065e+01   1.4500950e+02   2.7534194e+01   4.0044684e+01   3.1139355e+01   9.5172387e+00   2.2151871e+02   1.6074632e+01   3.1975806e+01   6.5570968e+00   5.4771710e+02   1.8757471e+01   5.5494194e+01   1.0351111e+02   4.6532022e+01   1.0908619e+02   2.9247000e+02   1.7643045e+01   7.2482022e+01   1.2848019e+02   2.4230710e+02   1.6087690e+01   2.7476129e+01   4.0552232e+01   5.7246452e+01   1.3531480e+02   3.0563202e+02   7.2581851e+00   3.2172581e+01   8.0494581e+01   3.0862581e+01   1.0564099e+02   1.1096774e+00  -4.1234258e+01   2.1990419e+02  -2.6847174e+01   3.5929032e+01   5.0167613e+01
   3.5220968e+01   7.9627484e+01   3.2564161e+02   2.7277703e+01   2.4045161e+01   1.4899355e+00   6.2300645e+01   1.5239272e+02   7.1112903e+00   1.0934968e+01   1.9015484e+01  -1.2383174e+01   5.8460323e+01   1.6937188e+02   3.5265161e+01  -3.7102452e+00   3.7458387e+01   4.5187523e+01   4.1248387e+01   1.0775916e+02   5.7278065e+01   1.5325550e+02   2.7344194e+01   9.9098839e+00   3.0519355e+01   1.9896839e+01   1.9008871e+02   2.2779032e+01   3.0885806e+01   2.6429677e-01   4.4219710e+02  -1.0750929e+01   5.3644194e+01   1.1693911e+02   4.6822022e+01   1.3420299e+02   3.0986000e+02  -8.3181548e+00   9.6912022e+01   1.0095579e+02   2.2859710e+02   1.2234490e+01   2.6956129e+01   2.5453832e+01   5.0716452e+01   1.3521720e+02   3.2263202e+02   3.2228185e+01   2.8652581e+01   8.5926181e+01   2.3102581e+01   1.0140179e+02   1.4399677e+01  -4.0157458e+01   2.3409419e+02  -3.4262374e+01   1.5699032e+01   5.0926013e+01
   4.2650968e+01   9.4653084e+01   3.4993161e+02  -1.3354968e+00   2.0045161e+01   5.4799355e+00   6.1070645e+01   1.5049112e+02   3.3161290e+01   1.3850968e+01   3.6735484e+01   4.0092258e+00   8.6270323e+01   2.2176708e+02   3.4835161e+01   8.6541548e+00   5.1838387e+01   6.9277123e+01   6.2158387e+01   1.2779636e+02   6.9758065e+01   1.4444710e+02   1.4674194e+01   1.2643484e+01   2.9049355e+01   1.3494439e+01   1.9318871e+02   2.2151032e+01   4.3025806e+01   1.7673097e+01   5.2833710e+02   1.8027871e+01   5.3594194e+01   1.3332311e+02   3.4912022e+01   1.3677579e+02   2.6847000e+02  -4.4769548e+00   9.9102022e+01   1.0664059e+02   2.3530710e+02   1.5547690e+01   2.1526129e+01   1.7368232e+01   6.6486452e+01   1.5128560e+02   3.1539202e+02   1.4097385e+01   3.0032581e+01   7.9335781e+01   5.4012581e+01   1.1978899e+02   1.7399677e+01  -4.5207458e+01   2.3909419e+02  -2.5422374e+01   2.9599032e+01   3.8394013e+01
   3.3650968e+01   8.5843084e+01   3.1836161e+02   2.3570103e+01   9.4751613e+00  -1.1724465e+01   8.0260645e+01   9.8905923e+01   2.5351290e+01   2.4855768e+01   1.4345484e+01  -8.8195742e+00   9.5610323e+01   1.9701988e+02   3.1595161e+01   5.3933548e+00   5.0988387e+01   6.8635123e+01   6.2198387e+01   1.2041316e+02   3.2808065e+01   1.5636310e+02   1.6014194e+01   3.0916284e+01   2.0329355e+01   3.1020387e+00   2.1704871e+02  -3.9477677e+00   3.8115806e+01   2.8585897e+01   4.3990710e+02   1.6572271e+01   6.1544194e+01   1.0592711e+02   5.2532022e+01   1.1745619e+02   3.0800000e+02  -2.1693548e+00   7.8202022e+01   8.4452585e+01   2.4516710e+02   5.3788903e+00   3.6196129e+01  -8.0536774e-01   5.7006452e+01   1.4123400e+02   3.0048202e+02   1.6290185e+01   1.9792581e+01   6.8344981e+01   1.4102581e+01   1.1140179e+02   3.3159677e+01  -3.3138258e+01   2.1147419e+02  -2.3122774e+01   2.5699032e+01   6.2086013e+01
   5.0270968e+01   1.0061348e+02   3.3064161e+02   3.1207703e+01   1.6615161e+01   1.2324335e+01   5.3210645e+01   7.4879923e+01   2.0821290e+01   3.5648168e+01   2.2255484e+01   8.1176258e+00   8.7890323e+01   2.0967748e+02   4.1875161e+01   1.9950955e+01   6.7368387e+01   6.0274723e+01   5.7868387e+01   1.1271956e+02   5.1898065e+01   1.4730590e+02   2.5484194e+01   3.0186839e+00   2.6139355e+01   1.5867239e+01   1.8489871e+02   2.9904232e+01   2.5595806e+01  -3.8425032e+00   4.9776710e+02   3.2993471e+01   4.7454194e+01   9.6054310e+01   4.3872022e+01   1.2357899e+02   2.3114000e+02  -3.1105548e+00   9.1632022e+01   1.1513819e+02   2.8883710e+02   1.1645290e+01   1.9146129e+01   1.4078632e+01   7.9436452e+01   1.5996960e+02   2.8963202e+02  -8.9181489e-01   3.1552581e+01   9.2934181e+01   6.4152581e+01   1.0120779e+02   3.7109677e+01  -3.5454258e+01   2.4304419e+02  -4.2698374e+01   2.3169032e+01   4.9948413e+01
   2.4550968e+01   1.0695108e+02   3.2559161e+02  -3.9082968e+00   1.4475161e+01   1.0205535e+01   7.0830645e+01   9.1000323e+01   4.1391290e+01   2.8712568e+01   3.0205484e+01   2.4291626e+01   9.5030323e+01   1.8106628e+02   3.6785161e+01   8.4981548e+00   4.9648387e+01   7.4782323e+01   7.3198387e+01   1.4049316e+02   5.1898065e+01   1.5359590e+02   8.8241935e+00   6.2514839e+00   8.8093548e+00   4.6336387e+00   1.9818871e+02  -3.7789677e+00   4.2658065e+00   2.2103897e+01   4.3757710e+02   1.8428671e+01   3.6354194e+01   1.0804231e+02   4.4632022e+01   1.3684819e+02   2.8419000e+02   1.2355445e+01   8.5822022e+01   1.1055299e+02   2.5035710e+02   2.1253690e+01   1.8716129e+01   1.2873032e+01   7.5436452e+01   1.7333960e+02   3.0896202e+02   3.3321785e+01   3.3362581e+01   1.1349938e+02   2.5822581e+01   1.3404419e+02   4.6259677e+01  -7.8962581e+00   2.4185419e+02  -2.1883174e+01   3.0409032e+01   7.2899213e+01
   4.0740968e+01   8.6845884e+01   3.4126161e+02   1.7928103e+01   1.8185161e+01  -1.1561265e+01   7.9690645e+01   1.7190152e+02   2.4351290e+01   4.4315768e+01   1.6205484e+01   2.5411626e+01   8.3410323e+01   1.8322588e+02   3.4355161e+01   2.8832555e+01   5.6268387e+01   8.1592723e+01   7.9158387e+01   1.6363636e+02   5.2328065e+01   1.3965150e+02   1.5394194e+01   1.3445884e+01   1.7949355e+01  -1.3756129e-01   2.1699871e+02   1.5526232e+01   4.5265806e+01   6.8738968e+00   4.6657710e+02   2.4918671e+01   5.0114194e+01   1.3351151e+02   3.5822022e+01   1.4770299e+02   2.4895000e+02   3.4646452e+00   7.2912022e+01   1.0597579e+02   2.3583710e+02   9.8452903e+00   3.3146129e+01   2.6786323e+00   7.6766452e+01   1.7770320e+02   3.5063202e+02   4.9328185e+01   5.3272581e+01   1.2200658e+02   2.6582581e+01   1.4536339e+02   5.2489677e+01  -2.5584658e+01   2.5695419e+02   5.9988258e+00   3.7319032e+01   7.4006413e+01
   3.8320968e+01   9.5139484e+01   2.9450161e+02   2.2528903e+01   4.9951613e+00  -2.2606452e-01   6.4350645e+01   1.2870872e+02   3.8301290e+01   3.7679768e+01   3.1065484e+01   5.5628258e+00   8.2270323e+01   1.9346708e+02   3.5115161e+01  -4.1824516e-01   4.8888387e+01   6.4183123e+01   3.8628387e+01   1.0720876e+02   3.8848065e+01   1.4148990e+02   3.7014194e+01  -5.6737161e+00   1.4569355e+01   2.0032839e+01   2.1532871e+02   3.0379832e+01   3.8885806e+01   7.3842968e+00   5.2566710e+02   2.7901471e+01   3.8164194e+01   1.1827751e+02   5.6872022e+01   1.3148899e+02   2.8390000e+02  -1.6711355e+01   8.7772022e+01   1.1768699e+02   2.3849710e+02   1.7012490e+01   3.2956129e+01   4.5938323e+00   7.8246452e+01   1.9563480e+02   3.1287202e+02   3.8298985e+01   6.6032581e+01   1.2312578e+02   4.9102581e+01   1.3913179e+02   4.4869677e+01  -9.2150581e+00   2.5704419e+02  -2.8098374e+01   4.0319032e+01   5.8486413e+01
   2.9460968e+01   7.4508284e+01   3.3040161e+02   1.8086903e+01   1.3235161e+01   1.6214735e+01   6.0260645e+01   1.4622592e+02   1.1771290e+01   3.4182168e+01   1.6115484e+01   1.2848826e+01   7.7130323e+01   2.2201828e+02   3.4075161e+01   1.2474955e+01   3.8458387e+01   6.1487523e+01   6.4388387e+01   1.4223796e+02   4.3658065e+01   7.8205097e+01   2.2244194e+01   2.7697884e+01   2.7379355e+01   1.8148039e+01   2.2284871e+02   6.4382323e+00   3.1265806e+01   2.6538968e+00   4.2861710e+02   1.3095471e+01   5.0494194e+01   1.0667111e+02   5.2152022e+01   1.0691659e+02   2.9005000e+02   1.3646645e+01   9.1442022e+01   1.0796339e+02   2.6887710e+02  -1.5277910e+01   1.6856129e+01   1.0218323e+00   9.0626452e+01   1.8412440e+02   3.0963202e+02   2.2648185e+01   6.3982581e+01   1.0742978e+02   4.9672581e+01   1.4241619e+02   8.3679677e+01  -2.0398581e+00   2.8252419e+02  -9.0867742e+00   2.7219032e+01   7.1154413e+01
   3.0600968e+01   1.0556708e+02   3.1831161e+02  -8.8558968e+00   2.8051613e+00  -1.1670865e+01   5.4400645e+01   1.1907472e+02   3.6251290e+01   3.0553768e+01   2.0205484e+01   1.9901626e+01   9.5560323e+01   1.7868388e+02   3.3925161e+01   2.8536955e+01   6.3318387e+01   4.4548723e+01   7.8628387e+01   1.1090876e+02   5.8658065e+01   4.8195097e+01   2.4154194e+01   2.2785084e+01   3.0569355e+01  -3.0071613e+00   2.0684871e+02   1.0288232e+01   3.6595806e+01   2.5757497e+01   4.7309710e+02   1.3917071e+01   3.2924194e+01   1.2421671e+02   5.0442022e+01   1.2967339e+02   2.7238000e+02   2.3780245e+01   9.2962022e+01   1.0837179e+02   2.2787710e+02   1.6762090e+01   3.9716129e+01   2.6863032e+01   8.0436452e+01   1.8931960e+02   3.5239202e+02   4.0707385e+01   5.7172581e+01   9.2024581e+01   5.4672581e+01   1.3782619e+02   7.7679677e+01  -1.2509858e+01   2.8581419e+02  -9.2599742e+00   4.1359032e+01   6.8733213e+01
   4.7030968e+01   6.0772684e+01   3.4788161e+02   9.2850323e-01   1.1135161e+01   3.6627355e+00   1.0992065e+02   9.7013123e+01   3.5201290e+01   2.9967768e+01   3.9545484e+01   5.5444258e+00   8.8130323e+01   1.7156828e+02   3.4265161e+01   8.8897548e+00   4.6268387e+01   6.9862723e+01   5.8958387e+01   1.2244236e+02   5.7898065e+01   1.4868590e+02   1.4244194e+01   1.7957884e+01   1.1949355e+01  -4.8075613e+00   1.8604871e+02   2.3912232e+01   4.4925806e+01  -1.6289032e+00   1.6890710e+02   1.0212271e+01   3.5354194e+01   1.1088231e+02   5.0632022e+01   1.3813819e+02   2.5390000e+02   7.8786452e+00   8.8582022e+01   8.8572185e+01   2.2921710e+02   1.8414890e+01   3.0196129e+01   1.4334632e+01   6.5246452e+01   1.7434480e+02   3.5001202e+02   3.4707785e+01   5.9082581e+01   8.9961781e+01   5.8392581e+01   1.5481859e+02   7.5919677e+01   5.6809419e+00   2.5223419e+02  -1.7853574e+01   3.7739032e+01   8.5502813e+01
   5.7650968e+01   8.9593084e+01   3.3245161e+02  -2.2170968e+00   1.7855161e+01   8.4151355e+00   1.1869065e+02   6.8171523e+01   3.3441290e+01   2.6398568e+01   2.8825484e+01  -4.2579742e+00   8.1890323e+01   2.1058748e+02   4.0455161e+01   8.6345548e+00   5.3988387e+01   4.4205123e+01   5.9628387e+01   1.1657876e+02   5.7038065e+01   1.6999470e+02   3.4914194e+01   1.4042839e+00   1.4189355e+01  -1.1366761e+01   2.0599871e+02  -4.0237677e+00   1.5695806e+01   5.9994968e+00   2.2085710e+02   1.5146271e+01   5.9974194e+01   1.2243271e+02   3.9632022e+01   1.3348819e+02   2.5766000e+02  -6.6121548e+00   8.9202022e+01   9.1092585e+01   2.5468710e+02   9.8572903e+00   3.5761290e+00   2.4994232e+01   9.8716452e+01   1.7813720e+02   3.3496202e+02   4.0961785e+01   6.4462581e+01   1.2263138e+02   5.8532581e+01   1.6622739e+02   5.2299677e+01  -1.8809458e+01   2.9023419e+02   1.0916426e+01   3.7169032e+01   7.7978413e+01
   3.9840968e+01   8.5827884e+01   3.0383161e+02   3.9225032e+00   2.0135161e+01   2.1562735e+01   1.1416065e+02   1.0962392e+02   2.9061290e+01   3.5178968e+01   1.6255484e+01   7.5076258e+00   6.5460323e+01   1.9019188e+02   2.7265161e+01  -1.9802452e+00   3.7788387e+01   6.1541123e+01   5.2728387e+01   9.7890761e+01   3.8088065e+01   1.3546070e+02   2.8584194e+01   1.4806839e+00   1.1519355e+01   1.8466839e+01   1.6451871e+02  -8.6553677e+00   3.9305806e+01   9.2069677e-01   1.9223710e+02   2.4358710e+00   1.7784194e+01   1.1275791e+02   5.2582022e+01   1.0098219e+02   2.8586000e+02   5.9418452e+00   7.9392022e+01   8.3117385e+01   2.3645710e+02   3.3656903e+00   2.1386129e+01   1.1394323e+00   9.5526452e+01   1.9201240e+02   3.2310202e+02   6.0150585e+01   6.8032581e+01   1.2953578e+02   4.8012581e+01   1.4264899e+02   6.5489677e+01  -1.5344658e+01   2.8766419e+02  -1.7877974e+01   5.0789032e+01   6.8408813e+01
   4.0790968e+01   9.4651884e+01   3.3802161e+02   1.0473032e+00   1.5375161e+01  -3.9064645e+00   1.1145065e+02   1.1241072e+02   2.1771290e+01   5.1142168e+01   1.5155484e+01   3.7856258e+00   5.9460323e+01   1.8267188e+02   2.2835161e+01   2.8415484e-01   2.4178387e+01   7.5299923e+01   4.6678387e+01   1.2084476e+02   4.4518065e+01   1.2113630e+02   2.4584194e+01  -7.2893161e+00   2.5999355e+01   5.5984387e+00   1.9565871e+02   3.9034323e+00   3.4958065e+00  -1.7734503e+01   1.7057710e+02   4.4986710e+00   3.6644194e+01   7.3399110e+01   3.7822022e+01   9.0012985e+01   2.6147000e+02   8.6530452e+00   6.9722022e+01   6.0370985e+01   1.4111710e+02   9.3232890e+01   1.4436129e+01  -4.5445677e+00   9.5386452e+01   2.1607360e+02   3.4239202e+02   3.9647385e+01   4.9462581e+01   1.2526138e+02   6.8482581e+01   1.4148139e+02   5.9869677e+01  -1.1135058e+01   2.9500419e+02  -1.9275174e+01   3.4739032e+01   7.1642813e+01
   3.6170968e+01   8.8451484e+01   3.3459161e+02  -1.0728297e+01   1.9951613e+00  -1.1746065e+01   1.1411065e+02   9.0917923e+01   2.7391290e+01  -1.3074323e+00   1.5685484e+01   2.4263226e+01   4.2890323e+01   1.7304748e+02   3.2405161e+01  -1.6314452e+00   4.6218387e+01   4.4106723e+01   4.4438387e+01   1.0731396e+02   4.2228065e+01   1.3331950e+02   6.6241935e+00  -1.4332516e+01   2.9089355e+01   7.2012387e+00   2.0446871e+02   1.5786323e+00   8.4058065e+00   1.1252697e+01   2.2857710e+02  -4.1329032e-02   4.8924194e+01   9.2176710e+01   4.7152022e+01   1.2317659e+02   2.9747000e+02  -5.1695484e-01   8.0292022e+01   8.4855385e+01   1.3026710e+02   7.6380890e+01   1.6096129e+01   1.0826323e+00   1.1695645e+02   1.8810800e+02   3.2196202e+02   3.5761785e+01   6.9792581e+01   1.0520498e+02   6.4672581e+01   1.3916619e+02   2.7449677e+01   1.4038542e+01   3.0057419e+02  -2.9530774e+01   4.0789032e+01   8.0298813e+01
   4.6700968e+01   5.7179084e+01   3.0302161e+02   4.6730323e-01   5.6516129e-01   1.0418335e+01   6.3590645e+01   1.2171952e+02   1.8212903e+00   2.3018168e+01   4.1554839e+00  -1.2674374e+01   5.2650323e+01   1.5583668e+02   2.1495161e+01  -1.7586452e+00   3.2888387e+01   3.9653123e+01   4.7628387e+01   1.0653876e+02   5.0618065e+01   1.5154830e+02   2.6674194e+01   1.8963484e+01   3.0329355e+01   2.5320387e+00   2.3456871e+02   1.7790632e+01   2.8165806e+01   2.8051897e+01   2.1690710e+02   2.4602271e+01   4.9024194e+01   1.0263871e+02   5.1012022e+01   1.1681779e+02   2.8862000e+02  -2.7895484e-01   1.0077202e+02   7.3696985e+01   3.9407097e+01   1.5607969e+02   2.0286129e+01   6.8474323e+00   4.5738645e+02   2.0543600e+01   3.6139202e+02   5.8467385e+01   6.9462581e+01   1.2747138e+02   4.7052581e+01   1.4353579e+02   3.0589677e+01  -1.4122658e+01   3.1562419e+02  -5.7847742e+00   5.0029032e+01   9.2089613e+01
   3.9650968e+01   8.9123084e+01   3.4255161e+02   1.1874903e+01   2.4475161e+01  -1.1144645e+00   5.0350645e+01   1.1848872e+02   1.0921290e+01  -5.7998323e+00   1.7395484e+01   8.8642581e-01   3.7320323e+01   1.5858308e+02   2.0735161e+01  -1.1307845e+01   1.7558387e+01   6.0499523e+01   3.3538387e+01   7.6805961e+01   4.9278065e+01   1.4280550e+02   2.6244194e+01   1.1907884e+01   1.9709355e+01  -4.8361290e-02   2.2308871e+02   1.4190323e+00   2.4215806e+01   1.2557897e+01   2.0228710e+02  -3.1812903e-01   6.2074194e+01   1.0493471e+02   2.6872022e+01   1.1374899e+02   3.4400000e+02   1.2480645e+01   8.3872022e+01   1.2732899e+02   5.9267097e+01   1.5916089e+02   4.6336129e+01   2.0623432e+01   4.4548645e+02   1.2556000e+00   3.6863202e+02   4.2358185e+01   5.2172581e+01   1.2775458e+02   6.6012581e+01   1.4162899e+02   3.0449677e+01  -9.3914581e+00   2.8500419e+02  -1.7855174e+01   4.8699032e+01   7.4816013e+01
   3.4890968e+01   1.0003388e+02   3.4883161e+02   1.6182503e+01   1.1285161e+01  -7.3492645e+00   4.5780645e+01   1.1157432e+02   1.7921290e+01  -2.7898323e+00   1.1825484e+01  -1.3707974e+01   3.4800323e+01   1.7459468e+02   1.6545161e+01  -2.1972645e+01   3.7598387e+01   3.8796323e+01   3.2158387e+01   6.8966361e+01   3.6708065e+01   1.3671110e+02   3.7154194e+01   5.6050839e+00   8.0493548e+00   1.4364439e+01   2.2408871e+02   1.2339032e+01   3.7645806e+01   5.1934968e+00   2.1871710e+02   7.7974710e+00   6.0834194e+01   1.2065391e+02   4.4872022e+01   1.0821899e+02   2.9919000e+02   1.1585445e+01   9.7442022e+01   8.8963385e+01   1.4164710e+02   1.0352049e+02   2.0096129e+01   3.5722632e+01   4.2567645e+02  -2.5639600e+01   3.8710202e+02   2.8120585e+01   5.9892581e+01   1.4056698e+02   7.3912581e+01   1.6033699e+02   9.8296774e+00   3.2981419e+00   3.0028419e+02   9.8724258e+00   5.0649032e+01   8.8850013e+01
   4.5840968e+01   9.5917884e+01   3.3774161e+02  -3.0296774e-02   1.9515161e+01  -2.8176645e+00   7.0780645e+01   1.6481432e+02   2.1771290e+01   5.1421677e+00   4.4954839e+00  -2.5551574e+01   5.8800323e+01   1.3629468e+02   1.6975161e+01  -2.1157045e+01   3.2698387e+01   5.9288323e+01   2.3768387e+01   9.5537561e+01   4.5848065e+01   1.4369990e+02   3.7914194e+01  -4.3557161e+00   3.1519355e+01   1.0626839e+01   2.3323871e+02   1.2557032e+01   2.7305806e+01   4.1206968e+00   1.9004710e+02   1.8661071e+01   5.6594194e+01   1.2180311e+02   5.1772022e+01   1.0280699e+02   3.0924000e+02   3.0714452e+00   8.5532022e+01   1.0500619e+02   1.7283710e+02   6.3305290e+01   5.9061290e+00   3.3947832e+01   4.3690645e+02   2.5562000e+01   3.8115202e+02   4.2356585e+01   5.2362581e+01   1.3068938e+02   6.0482581e+01   1.8769139e+02   2.6159677e+01  -3.7182581e+00   3.1447419e+02  -1.0642774e+01   4.2739032e+01   6.7862813e+01
   3.6700968e+01   9.4359084e+01   3.4950161e+02  -7.9210968e+00   1.1425161e+01  -6.5504645e+00   6.7880645e+01   1.3194632e+02  -1.0608710e+01   4.9725677e+00   1.0205484e+01  -1.8183742e+00   3.6270323e+01   1.5414708e+02   2.0545161e+01  -5.2926452e+00   4.4748387e+01   3.1224323e+01   5.8628387e+01   1.0146876e+02   4.0468065e+01   1.5194030e+02   2.7014194e+01   1.8462839e+00   1.9759355e+01   3.1476387e+00   2.3051871e+02   6.8746323e+00   3.0695806e+01   1.0369497e+01   2.3681710e+02   4.3389471e+01   5.1114194e+01   1.1009151e+02   4.3532022e+01   9.9746185e+01   3.0952000e+02   7.2790452e+00   8.9252022e+01   1.2318859e+02   1.7426710e+02   7.4910890e+01   4.4386129e+01   4.1349432e+01   4.3543645e+02   2.5579600e+01   4.0110202e+02   4.9760585e+01   4.5172581e+01   1.2388458e+02   6.9822581e+01   1.6066419e+02   3.2019677e+01  -2.5667058e+01   2.9128419e+02   3.9724258e+00   6.0359032e+01   8.0733213e+01
   4.2130968e+01   1.0449468e+02   3.1907161e+02   2.0323303e+01   1.4135161e+01   2.3142735e+01   8.4160645e+01   1.2002392e+02   1.0491290e+01   1.2614568e+01   2.2255484e+01  -2.0402374e+01   4.3080323e+01   1.5207228e+02   1.7735161e+01  -6.6878452e+00   3.5408387e+01   4.8021523e+01   4.1818387e+01   9.7573561e+01   3.4708065e+01   1.4449110e+02   4.2964194e+01   1.0090284e+01   5.1893548e+00   7.7832387e+00   2.3713871e+02   2.1345032e+01   2.2025806e+01  -1.9869032e+00   2.0314710e+02   9.2330710e+00   5.4494194e+01   1.1654111e+02   5.3872022e+01   1.2744899e+02   2.9166000e+02   2.9517845e+01   8.3152022e+01   9.5726585e+01   2.2206710e+02   4.9986890e+01   3.4006129e+01   2.1129832e+01   4.3933645e+02   1.0267600e+01   3.7006202e+02   3.7203785e+01   6.1512581e+01   1.1495738e+02   4.1962581e+01   1.4579299e+02   3.4489677e+01  -3.3346581e+00   2.8900419e+02   7.6248258e+00   4.4549032e+01   8.9428013e+01
   4.5510968e+01   8.5224284e+01   3.4059161e+02   3.5117032e+00   1.0895161e+01   2.5211935e+01   6.2300645e+01   1.0539272e+02   1.4961290e+01  -8.3130323e+00   7.0654839e+00  -2.2477174e+01   4.8080323e+01   1.3063228e+02   1.1455161e+01   6.0045548e+00   3.9368387e+01   3.1994723e+01   2.6818387e+01   8.9243561e+01   6.0428065e+01   1.4434350e+02   1.3244194e+01  -5.2116129e-02   1.2289355e+01  -1.1147613e+00   2.0623871e+02   1.9297032e+01   2.3265806e+01   1.6873897e+01   2.8347710e+02   6.0466710e+00   4.2074194e+01   1.0700471e+02   5.4822022e+01   1.1542299e+02   2.7805000e+02   1.2706645e+01   8.2912022e+01   1.0674579e+02   2.0235710e+02   5.0613690e+01   2.2246129e+01   2.8690632e+01   4.6681645e+02   8.7892000e+00   3.6515202e+02   3.1976585e+01   6.1412581e+01   1.1830538e+02   5.8442581e+01   1.7138459e+02   2.9969677e+01  -9.6930581e+00   3.2395419e+02  -1.9711742e+00   5.3889032e+01   7.9160813e+01
   4.0410968e+01   7.4682284e+01   3.6669161e+02  -7.2962968e+00   1.5185161e+01   3.1987355e+00   6.2160645e+01   9.8163923e+01  -6.0870968e-01   1.2125677e+00   1.7925484e+01  -8.3459742e+00   5.9410323e+01   1.6019588e+02   3.4495161e+01  -9.5086452e+00   4.5558387e+01   3.9539523e+01   1.7198387e+01   8.8923161e+01   3.7188065e+01   1.5753270e+02   4.4294194e+01   9.2238839e+00   3.5619355e+01   8.3988387e+00   2.2104871e+02  -3.6077677e+00   3.6835806e+01  -1.4071703e+01   2.7076710e+02   1.5673471e+01   6.6304194e+01   1.1159631e+02   4.7582022e+01   1.2723219e+02   2.6833000e+02   1.8674245e+01   7.3202022e+01   8.7042585e+01   2.3178710e+02   1.9019290e+01   1.6956129e+01   1.4253832e+01   4.4795645e+02  -1.4322000e+01   3.5125202e+02   5.3178585e+01   3.8792581e+01   1.6554498e+02   6.5012581e+01   1.4894899e+02   2.5539677e+01  -2.5528658e+01   3.0257419e+02  -1.9030774e+01   4.1889032e+01   7.8930813e+01
   4.3170968e+01   6.2461484e+01   3.3178161e+02  -2.4034968e+00   2.1705161e+01  -6.0286452e-01   9.1300645e+01   8.4832723e+01   1.9731290e+01   1.3495368e+01   1.2635484e+01  -5.0627742e+00   4.4510323e+01   1.4962788e+02   2.0075161e+01   9.3495484e-01   3.3178387e+01   4.9249923e+01   3.5108387e+01   5.2730361e+01   4.5088065e+01   1.3728070e+02   1.9394194e+01   2.5958839e+00   2.7049355e+01  -3.1555613e+00   2.2570871e+02   1.3594323e+00   4.5695806e+01  -1.2105032e+00   2.1290710e+02  -7.4077290e+00   3.9884194e+01   1.0570991e+02   6.1102022e+01   1.2025059e+02   2.9757000e+02  -2.9549548e+00   8.5252022e+01   8.9648585e+01   2.4949710e+02   2.6082490e+01   2.1856129e+01   1.8911832e+01   4.6810645e+02   9.0160000e+00   4.0720202e+02   4.0272585e+01   5.6982581e+01   1.2560978e+02   5.2482581e+01   1.4305139e+02   3.2159677e+01  -3.5282581e+00   2.8585419e+02   1.3496826e+01   4.9839032e+01   7.2384813e+01
   1.6130968e+01   6.4294684e+01   3.0736161e+02  -8.9298968e+00   8.8051613e+00   1.6279135e+01   7.2500645e+01   8.2766723e+01   4.6812903e+00   1.1889368e+01   3.4954839e+00  -1.1915742e+00   6.6800323e+01   1.5160468e+02   2.1405161e+01   6.5385548e+00   3.7558387e+01   5.1419523e+01   4.1058387e+01   7.2874361e+01   3.3228065e+01   1.6512950e+02   2.0204194e+01  -6.1389161e+00   1.3519355e+01   1.4496839e+01   2.3080871e+02   7.8514323e+00   4.8495806e+01  -1.4450323e-01   2.1800710e+02   3.0442710e+00   4.1974194e+01   1.2092271e+02   5.2632022e+01   9.7448185e+01   2.9690000e+02   6.3386452e+00   8.0252022e+01   1.0157859e+02   2.3530710e+02   1.5597690e+01   1.8816129e+01   1.0245032e+01   4.5562645e+02   1.0534400e+01   3.3944202e+02   5.5223385e+01   7.6652581e+01   1.0589618e+02   7.3242581e+01   1.6696059e+02   3.1209677e+01  -6.9225806e-01   2.9752419e+02  -8.4767742e+00   5.8699032e+01   7.2346013e+01
   3.4840968e+01   6.1987884e+01   3.0259161e+02   8.5917032e+00   4.5651613e+00  -8.1416645e+00   5.5830645e+01   1.1353032e+02   1.0011290e+01  -5.3703226e-01   5.9254839e+00   6.4740258e+00   7.1890323e+01   1.5062748e+02   3.3355161e+01   1.0962555e+01   5.5028387e+01   6.3971923e+01   4.5108387e+01   9.7450361e+01   5.5808065e+01   1.4613310e+02   2.0824194e+01   3.6214839e+00   1.8569355e+01   1.2852839e+01   2.0737871e+02   6.2583226e-01   2.7305806e+01   9.5506968e+00   3.0157710e+02   5.7386710e+00   3.9784194e+01   1.1723791e+02   4.0582022e+01   1.1822219e+02   2.6986000e+02   6.0718452e+00   5.6772022e+01   1.1416699e+02   2.3921710e+02  -1.9551097e+00   2.5766129e+01   1.4409032e+01   4.8810645e+02  -1.4014000e+01   3.5958202e+02   4.4612185e+01   6.2842581e+01   1.1676098e+02   5.9202581e+01   1.6870379e+02   3.6399677e+01  -7.2574581e+00   2.9776419e+02   8.3140258e+00   5.6319032e+01   8.1916413e+01
   3.3220968e+01   6.9017484e+01   3.2278161e+02   1.5065032e+00   2.5565161e+01   2.9508335e+01   4.7400645e+01   8.5684723e+01   2.9921290e+01   2.7540168e+01   1.7015484e+01   5.4468258e+00   6.9460323e+01   1.8358188e+02   3.3215161e+01   2.5437548e+00   5.1788387e+01   5.3811123e+01   5.6818387e+01   1.0899356e+02   3.8618065e+01   1.3446830e+02   1.8914194e+01   1.0634284e+01   2.6139355e+01  -9.4276129e-01   2.4465871e+02   1.4033432e+01   2.2215806e+01  -1.3042103e+01   2.5871710e+02   1.2027471e+01   5.1594194e+01   1.1115311e+02   3.2012022e+01   1.2533779e+02   2.8724000e+02   1.8641445e+01   6.4532022e+01   1.1683619e+02   2.3354710e+02   9.4984903e+00   2.5666129e+01   6.5070323e+00   4.8833645e+02  -2.5552400e+01   3.5301202e+02   4.7087785e+01   5.6602581e+01   1.4093018e+02   5.8672581e+01   1.5631619e+02   4.6109677e+01   2.2557419e+00   2.7052419e+02  -7.2767742e+00   3.6459032e+01   6.1125213e+01
   4.9170968e+01   8.9891484e+01   3.2455161e+02   2.2934903e+01   1.6135161e+01  -3.4972645e+00   4.6500645e+01   1.3184672e+02   2.4541290e+01   1.1870568e+01  -4.5451613e-01  -5.8755742e+00   5.4130323e+01   1.6804828e+02   3.4025161e+01   1.4789548e+00   3.3888387e+01   6.1763123e+01   5.5538387e+01   1.1499596e+02   4.6188065e+01   1.3457270e+02   1.9294194e+01   1.1743884e+01   1.7899355e+01   1.4864387e+00   2.1765871e+02  -8.1465677e+00   4.0645806e+01   2.6143497e+01   2.6366710e+02  -1.5278529e+01   4.9884194e+01   1.0085991e+02   4.0342022e+01   9.5191385e+01   2.9747000e+02   6.4330452e+00   7.0392022e+01   8.8557385e+01   2.2859710e+02  -1.9485510e+01   1.6856129e+01   2.7691832e+01   4.5562645e+02  -1.4365600e+01   3.6601202e+02   5.1717785e+01   5.9362581e+01   1.1689938e+02   5.9632581e+01   1.3847939e+02   2.1109677e+01  -6.6442581e+00   2.7662419e+02   1.3425226e+01   5.2459032e+01   9.6755213e+01
   4.6130968e+01   9.1414684e+01   3.4612161e+02   3.7639303e+01   2.3565161e+01   1.1198335e+01   1.0797065e+02   7.9309123e+01   3.9491290e+01   2.9244568e+01   3.3825484e+01   6.5720258e+00   7.3650323e+01   1.9739668e+02   4.7645161e+01   2.3919355e+01   4.1988387e+01   6.9445123e+01   5.8538387e+01   1.0542596e+02   5.2228065e+01   1.3422950e+02   1.0054194e+01  -6.6069161e+00   9.9493548e+00   6.5924387e+00   2.2851871e+02   1.2174632e+01   1.6975806e+01   7.5670968e+00   2.4447710e+02   6.6866710e+00   6.1214194e+01   8.9853510e+01   3.6962022e+01   1.1546179e+02   2.9419000e+02   2.3885445e+01   9.3012022e+01   8.4407785e+01   2.3583710e+02   2.0315290e+01   2.3526129e+01   7.6782323e+00   4.3310645e+02   1.2146000e+01   4.0863202e+02   3.5448185e+01   7.1032581e+01   1.2996578e+02   6.4962581e+01   1.5952299e+02   4.7209677e+01  -8.3122581e+00   2.8519419e+02  -2.4300374e+01   3.6739032e+01   7.1152813e+01
   3.5930968e+01   9.1800684e+01   2.9469161e+02   3.5133703e+01   1.3995161e+01  -2.7060645e+00   1.2478065e+02   2.6494323e+01   2.3771290e+01   3.4742168e+01   1.3585484e+01   2.1512258e+00   6.9750323e+01   1.8189868e+02   2.3025161e+01   3.0168955e+01   4.9788387e+01   7.4541123e+01   5.0488387e+01   1.0301996e+02   2.9188065e+01   1.7141270e+02   2.5824194e+01   1.1751484e+01   1.2999355e+01   2.0688439e+01   2.1523871e+02   2.7907032e+01   2.0975806e+01   1.4387097e+01   2.7571710e+02   1.5187471e+01   2.2024194e+01   1.1318871e+02   4.4872022e+01   1.1306899e+02   3.0362000e+02   7.9410452e+00   7.8482022e+01   1.1519019e+02   2.2621710e+02   1.7464890e+01   1.3336129e+01   8.5934323e+00   4.4710645e+02   2.8456000e+01   3.4844202e+02   4.4933385e+01   5.3602581e+01   1.3036018e+02   6.8442581e+01   1.6305459e+02   5.3399677e+01   2.1925419e+00   3.0038419e+02   5.3344258e+00   5.2169032e+01   8.4588413e+01
   4.4360968e+01   7.9316284e+01   2.9121161e+02   8.9210323e-01   1.2095161e+01  -5.9840645e+00   1.0397065e+02   1.0915912e+02   3.2731290e+01   2.3975368e+01   3.6925484e+01   5.4240258e+00   7.6800323e+01   1.5680468e+02   3.2165161e+01   1.0157755e+01   6.1458387e+01   5.5037523e+01   7.1158387e+01   1.1588636e+02   4.4088065e+01   1.3965070e+02   1.7394194e+01   1.2325884e+01   1.1239355e+01   1.1489239e+01   2.2346871e+02   6.0586323e+00   4.5115806e+01   1.0455897e+01   2.8176710e+02  -9.6652903e-01   4.8024194e+01   1.0805871e+02   2.9772022e+01   1.0999699e+02   2.9328000e+02   3.8158245e+01   7.5252022e+01   9.6978585e+01   2.0916710e+02   7.7888903e+00   3.2576129e+01   8.8642323e+00   4.5305645e+02   2.2700000e+00   3.5396202e+02   4.7011785e+01   5.4362581e+01   1.2052938e+02   4.2722581e+01   1.5283219e+02   4.6729677e+01  -1.2553858e+01   2.6742419e+02  -1.4028774e+01   4.4789032e+01   7.0888813e+01
   5.5600968e+01   7.9707084e+01   3.0455161e+02   8.0149032e+00   1.2665161e+01   1.6400335e+01   8.0260645e+01   1.2790592e+02   1.5961290e+01   2.4556968e+01   3.1395484e+01  -2.3235742e+00   8.4840323e+01   1.5488148e+02   4.0215161e+01   3.7323755e+01   5.3698387e+01   8.4988323e+01   4.9578387e+01   1.0842276e+02   5.7468065e+01   1.3224030e+02   7.5841935e+00   1.0206839e+00   2.6859355e+01   1.0959639e+01   2.3508871e+02   3.5029032e+01   3.5075806e+01  -2.6980903e+01   2.4861710e+02   9.8354710e+00   4.3834194e+01   1.1172391e+02   3.9822022e+01   1.2628299e+02   3.0152000e+02   2.0499045e+01   7.6012022e+01   9.4337785e+01   2.2221710e+02   1.3594890e+01   3.1476129e+01   1.0622232e+01   4.5648645e+02  -3.8440000e-01   3.7025202e+02   7.2518585e+01   5.0842581e+01   1.0424098e+02   6.6052581e+01   1.4396579e+02   6.0869677e+01   6.4549419e+00   3.0023419e+02   1.1164258e+00   3.8839032e+01   6.2934813e+01
   3.5460968e+01   9.7988284e+01   2.7121161e+02  -7.4178968e+00  -5.6748387e+00   1.3727535e+01   8.2590645e+01   1.6595952e+02   1.8581290e+01   3.2637368e+01   2.2965484e+01  -1.2079174e+01   8.1320323e+01   1.8773308e+02   3.7875161e+01   1.6320955e+01   5.2988387e+01   6.7425123e+01   6.1438387e+01   1.0938396e+02   4.7138065e+01   1.3973670e+02   2.6294194e+01   1.1853884e+01   2.1949355e+01   7.9724387e+00   2.3289871e+02  -5.0576774e-01   2.5305806e+01   1.6470697e+01   2.5981710e+02  -9.7052903e-01   5.0544194e+01   1.1923711e+02   4.9482022e+01   9.2040185e+01   2.8895000e+02   6.7846452e+00   7.8962022e+01   1.1439179e+02   2.4092710e+02   1.7680903e+00   6.7661290e+00   9.3090323e+00   4.2595645e+02   2.2488000e+01   3.6777202e+02   4.8716985e+01   7.2082581e+01   1.2554178e+02   6.5202581e+01   1.4727379e+02   5.3449677e+01  -4.4714581e+00   3.0847419e+02   6.8722581e-01   3.9359032e+01   7.8373213e+01
   4.4410968e+01   1.0155228e+02   3.0345161e+02   8.8629032e+00   1.1615161e+01  -5.7956645e+00   7.6020645e+01   1.4367512e+02   1.8921290e+01   7.7501677e+00   2.0395484e+01   6.6464258e+00   4.3800323e+01   1.7887468e+02   4.5835161e+01   1.8724155e+01   6.0938387e+01   5.1169123e+01   4.2108387e+01   1.0798036e+02   5.6328065e+01   1.2109150e+02   2.3964194e+01   8.7102839e+00   1.6479355e+01  -3.0996129e-01   2.3351871e+02   9.0146323e+00   2.0115806e+01  -8.3541032e+00   2.4785710e+02  -8.6837290e+00   3.3404194e+01   1.2369831e+02   4.3912022e+01   9.4625785e+01   3.0262000e+02   2.0551045e+01   8.1292022e+01   1.3044539e+02   2.2245710e+02   1.1295690e+01   2.0856129e+01   2.4218323e+00   4.3914645e+02  -2.5672000e+00   3.4634202e+02   2.9381385e+01   6.2412581e+01   1.2612538e+02   6.7532581e+01   1.2841739e+02   2.8489677e+01   8.3753419e+00   3.1204419e+02   2.2116258e+00   4.0929032e+01   9.2957613e+01
   4.8840968e+01   7.3297884e+01   2.8536161e+02  -2.6398968e+00  -3.5248387e+00  -2.2734465e+01   6.1920645e+01   1.4723312e+02   2.1441290e+01   2.9688568e+01   3.5065484e+01   2.0242826e+01   7.3750323e+01   2.0909868e+02   4.3075161e+01   1.8664955e+01   2.3788387e+01   8.2471123e+01   6.2388387e+01   1.1939796e+02   7.2948065e+01   1.4195190e+02   3.9674194e+01   5.5034839e+00   1.0809355e+01   1.5243639e+01   2.2689871e+02  -2.6576774e-01   2.7735806e+01  -5.9637032e+00   2.4085710e+02   7.9762710e+00   6.2644194e+01   1.0726911e+02   8.4582022e+01   7.3992185e+01   3.1428000e+02   2.3048245e+01   7.2012022e+01   1.1985779e+02   2.3078710e+02  -5.6070968e-01   3.9816129e+01   2.5185032e+01   4.3233645e+02   1.8637600e+01   3.4987202e+02   2.8148985e+01   4.4602581e+01   1.2341018e+02   8.2962581e+01   1.5570299e+02   1.9639677e+01   2.5133419e+00   2.9681419e+02   3.7700258e+00   5.2929032e+01   8.6377613e+01
   5.2360968e+01   9.2876284e+01   2.7483161e+02   3.0722503e+01   2.0451613e+00  -4.3200645e+00   1.0454065e+02   1.1387352e+02   2.8821290e+01   3.0578168e+01   7.3054839e+00   1.0503626e+01   1.5494032e+02   1.2455348e+02   3.7975161e+01   2.6262955e+01   5.4078387e+01   7.7627923e+01   4.2918387e+01   1.2162556e+02   5.0708065e+01   1.2426110e+02   1.9104194e+01   3.6690839e+00   1.2999355e+01   3.8784387e+00   2.0661871e+02   1.8736632e+01   1.9735806e+01   1.3676297e+01   3.2142710e+02  -2.5693290e+00   3.5164194e+01   1.0584751e+02   4.5062022e+01   1.0686379e+02   3.1933000e+02   1.3974245e+01   8.1202022e+01   9.5922585e+01   2.1716710e+02   1.0618890e+01   1.6436129e+01   1.8435432e+01   4.7033645e+02  -8.8724000e+00   3.4639202e+02   2.8757385e+01   6.8132581e+01   9.9527781e+01   6.0582581e+01   1.8345339e+02   2.8259677e+01  -5.8862581e+00   2.8128419e+02  -1.7987574e+01   5.7549032e+01   8.3578013e+01
   3.9410968e+01   7.8812284e+01   2.7526161e+02   1.0968103e+01   2.1565161e+01  -1.4021665e+01   7.8540645e+01   1.6109352e+02   3.1161290e+01   2.2960968e+01   3.6015484e+01   2.8256826e+01   8.7990323e+01   1.9719948e+02   4.9405161e+01   2.2778555e+01   4.5128387e+01   5.1953923e+01   3.5918387e+01   1.1309556e+02   5.7328065e+01   1.4482150e+02   3.2154194e+01   1.6525084e+01   1.9139355e+01   4.3872387e+00   2.2508871e+02   2.1309032e+01   3.6645806e+01   1.8753497e+01   2.2528710e+02   3.7418710e+00   4.2974194e+01   1.4570271e+02   3.2102022e+01   1.1266059e+02   3.2143000e+02   2.3426245e+01   7.8292022e+01   1.2735539e+02   2.1897710e+02   8.5240903e+00   3.6906129e+01   6.1378323e+00   4.5500645e+02   1.4544000e+01   4.1753202e+02   5.6016185e+01   6.3082581e+01   1.2602178e+02   5.6632581e+01   1.3923939e+02   4.4539677e+01  -1.7518658e+01   2.8228419e+02  -7.8757419e-01   4.1929032e+01   8.9497613e+01
   2.7170968e+01   8.2501484e+01   2.9026161e+02   3.1081032e+00   7.2851613e+00   4.7807355e+00   6.2500645e+01   1.2923672e+02   2.4961290e+01   2.9746968e+01   1.2155484e+01   1.7545626e+01   8.1560323e+01   1.7190388e+02   4.2875161e+01   3.3250955e+01   5.0178387e+01   8.9129923e+01   5.3248387e+01   1.1698916e+02   6.8618065e+01   1.0520830e+02   2.1864194e+01  -7.9171613e-01   2.3709355e+01  -6.1283613e+00   2.1389871e+02   6.2542323e+00   2.2735806e+01   1.0296297e+01   1.9238710e+02   4.9038710e+00   5.8594194e+01   1.0987311e+02   3.5292022e+01   1.0088539e+02   2.8509000e+02   1.6953445e+01   8.9392022e+01   9.3077385e+01   2.4735710e+02   1.3393690e+01   1.6246129e+01   2.2690632e+01   4.4600645e+02   2.0240000e+00   3.7063202e+02   3.7158185e+01   7.2272581e+01   1.2767658e+02   7.0342581e+01   1.6748259e+02   3.2489677e+01  -1.5034658e+01   3.1766419e+02  -1.2897974e+01   4.9079032e+01   8.1925613e+01
   3.6840968e+01   8.1307884e+01   2.7631161e+02   1.3174103e+01   1.2705161e+01  -3.3628645e+00   1.3716065e+02   9.9213923e+01   2.0921290e+01   1.2070168e+01   1.1925484e+01   1.5564026e+01   9.5220323e+01   1.8767108e+02   2.4495161e+01   2.3151355e+01   5.5368387e+01   8.4614723e+01   6.3628387e+01   1.1358876e+02   5.1808065e+01   1.4941310e+02   2.0344194e+01   1.9709884e+01   1.8429355e+01   7.2403871e-01   2.3013871e+02   9.5250323e+00   2.4545806e+01   5.9614968e+00   2.3595710e+02   1.0608271e+01   5.5544194e+01   1.0654711e+02   5.2822022e+01   8.2722985e+01   2.7524000e+02   1.1311445e+01   6.7632022e+01   9.8728185e+01   2.2735710e+02   2.8753690e+01   1.7716129e+01   3.5433032e+01   4.5629645e+02   1.6480800e+01   3.5734202e+02   2.2981385e+01   8.1842581e+01   1.1095098e+02   6.4822581e+01   1.8406419e+02   6.9299677e+01   3.8805419e+00   3.0338419e+02  -1.2665574e+01   4.1079032e+01   5.1085613e+01
   2.5890968e+01   6.3563884e+01   3.0055161e+02  -1.0145097e+01  -2.6748387e+00  -4.8524645e+00   6.6500645e+01   1.4138672e+02   2.1771290e+01   2.8762168e+01   2.6445484e+01   2.5782426e+01   1.1361032e+02   1.7185988e+02   5.0025161e+01   1.4488955e+01   4.2888387e+01   9.4753123e+01   5.3108387e+01   1.3291036e+02   4.0758065e+01   1.5757710e+02   2.0294194e+01  -2.5661161e+00   2.1949355e+01   7.3924387e+00   2.2123871e+02   2.4907032e+01   2.5455806e+01  -9.3513032e+00   2.0490710e+02   1.1992271e+01   6.3214194e+01   1.0855351e+02   4.2912022e+01   1.1670579e+02   2.3609000e+02   2.2923445e+01   8.9482022e+01   9.6880185e+01   2.5740710e+02   6.1596903e+00   2.7766129e+01   2.6339032e+01   4.7786645e+02   9.8552000e+00   3.6206202e+02   5.0843785e+01   5.9942581e+01   1.6689298e+02   5.5772581e+01   1.5749819e+02   5.6109677e+01   8.2657419e+00   3.0785419e+02  -1.7163174e+01   3.2409032e+01   1.0335921e+02
   3.2510968e+01   6.2264284e+01   2.8840161e+02   2.4066903e+01   2.0805161e+01   4.2691355e+00   5.8500645e+01   1.1936672e+02   2.2111290e+01   2.7014968e+01   6.9654839e+00   1.3680826e+01   9.4800323e+01   2.1474468e+02   3.9265161e+01   1.2159755e+01   4.8368387e+01   7.5984723e+01   6.4108387e+01   1.0693036e+02   5.6138065e+01   1.4310670e+02   2.1864194e+01   3.8498284e+01   1.2429355e+01   3.0403871e-01   2.8780871e+02  -9.4685677e+00   3.3025806e+01   1.2233097e+01   2.0533710e+02   2.5278710e+00   3.9974194e+01   1.0022271e+02   4.9152022e+01   1.2525659e+02   2.8990000e+02   8.2786452e+00   7.6482022e+01   9.3350185e+01   2.3778710e+02   5.2992903e+00   2.9956129e+01   1.6593832e+01   4.4690645e+02   2.5720000e+00   3.2410202e+02   4.6350585e+01   5.8842581e+01   1.2894098e+02   5.3242581e+01   1.5237059e+02   5.9779677e+01  -6.6478581e+00   2.9404419e+02  -3.0778374e+01   2.8979032e+01   5.7723613e+01
   3.4650968e+01   6.9053084e+01   2.6931161e+02   6.7841032e+00   7.3751613e+00   8.5835355e+00   3.8350645e+01   1.1725872e+02   3.1491290e+01   1.7364568e+01   1.3395484e+01   2.0206426e+01   6.7180323e+01   2.1252428e+02   3.6215161e+01   6.8737548e+00   5.0318387e+01   5.2778723e+01   4.5578387e+01   9.6932761e+01   5.0708065e+01   1.5035110e+02   2.8724194e+01   2.8039484e+01   1.5709355e+01   1.3471639e+01   2.1518871e+02  -3.0389677e+00   2.6215806e+01   1.0827897e+01   2.4219710e+02   5.4390710e+00   7.4454194e+01   1.3794431e+02   4.1292022e+01   1.0807539e+02   2.2581000e+02   1.2505845e+01   9.1872022e+01   1.2126899e+02   2.3302710e+02   1.6210090e+01   3.1286129e+01   1.1447432e+01   4.3938645e+02   5.5360000e-01   3.9006202e+02   3.6123785e+01   6.7552581e+01   1.3866418e+02   6.0582581e+01   1.9483339e+02   5.3159677e+01  -1.3018258e+01   3.1038419e+02   1.5344258e+00   4.3549032e+01   6.7658013e+01
   3.1650968e+01   7.9053084e+01   2.8721161e+02   7.6321032e+00   1.8805161e+01   1.3389135e+01   5.1400645e+01   1.0040472e+02   1.7491290e+01   2.0674568e+01   2.9925484e+01   1.1694026e+01   9.5130323e+01   2.2033828e+02   2.6305161e+01   2.5956555e+01   4.9458387e+01   7.6227523e+01   6.1628387e+01   1.4003876e+02   5.7758065e+01   1.6088710e+02   5.4104194e+01   1.9109084e+01   2.6669355e+01  -1.6935161e+01   2.3737871e+02   1.6035832e+01   2.0595806e+01   4.1274968e+00   2.3966710e+02   1.7814710e+00   4.7734194e+01   1.2751191e+02   3.6482022e+01   1.0017019e+02   2.6190000e+02   1.9238645e+01   7.9292022e+01   1.1627539e+02   2.4264710e+02   2.9440490e+01   2.5626129e+01  -9.2997677e+00   4.4276645e+02  -3.3368000e+00   3.5963202e+02   3.9558185e+01   4.6752581e+01   1.1252818e+02   6.0772581e+01   1.6662819e+02   6.6679677e+01   1.8090142e+01   3.0676419e+02   1.1634026e+01   3.3599032e+01   7.7164013e+01
   2.9700968e+01   6.8779084e+01   3.1012161e+02   1.1899303e+01   1.6895161e+01   9.6319355e+00   5.3590645e+01   7.9419523e+01   1.0681290e+01   3.6929368e+01   1.8395484e+01   9.2864258e+00   8.0370323e+01   2.0246908e+02   2.1305161e+01   2.5686555e+01   4.4218387e+01   6.8176723e+01   6.5628387e+01   1.0313876e+02   4.2378065e+01   1.3406750e+02   1.7824194e+01   1.3911484e+01   1.2239355e+01   1.4409239e+01   2.1046871e+02   1.0486323e+00   2.8025806e+01   1.3443097e+01   2.2481710e+02   1.9779471e+01   5.5454194e+01   1.0431431e+02   3.2482022e+01   1.1368019e+02   2.7743000e+02   2.1326245e+01   9.5152022e+01   1.0200659e+02   2.4135710e+02   1.4163690e+01   2.2286129e+01   1.3587432e+01   4.3133645e+02   8.6776000e+00   3.6272202e+02   6.6070985e+01   5.9652581e+01   1.5020618e+02   6.6822581e+01   1.4304419e+02   5.6919677e+01   6.1509419e+00   2.9852419e+02  -3.2267742e+00   5.6929032e+01   8.0817613e+01
   4.3890968e+01   6.1693884e+01   3.2021161e+02  -4.2378968e+00   1.8565161e+01  -2.0071665e+01   3.8020645e+01   1.2333512e+02   1.5771290e+01   2.1002168e+01   3.5065484e+01   2.5242826e+01   9.0130323e+01   1.6883828e+02   5.0545161e+01   4.5373548e+00   5.0458387e+01   9.6627523e+01   6.4768387e+01   1.1911756e+02   5.2378065e+01   1.5221750e+02   3.6014194e+01   1.3076284e+01   2.6899355e+01   1.3956439e+01   2.1546871e+02   2.1788632e+01   2.8215806e+01   1.4757897e+01   2.6190710e+02  -6.6577290e+00   4.2454194e+01   1.3407431e+02   4.4252022e+01   1.0773859e+02   2.5295000e+02   2.6474645e+01   9.0482022e+01   9.3760185e+01   2.3464710e+02   1.8550490e+01   1.8196129e+01   2.0534632e+01   4.3395645e+02   7.1280000e+00   3.3277202e+02   4.2566985e+01   6.0652581e+01   1.4117618e+02   5.0772581e+01   1.6918819e+02   4.5489677e+01  -2.2146581e+00   2.8790419e+02  -1.0047174e+01   3.0839032e+01   7.0054813e+01
   2.6130968e+01   6.0014684e+01   2.9469161e+02   1.7273703e+01   6.6651613e+00  -1.6879665e+01   4.0970645e+01   1.2766912e+02   2.7111290e+01   1.3904968e+01   2.5305484e+01   1.7336258e+00   6.5180323e+01   1.9587428e+02   4.1975161e+01   6.5295484e-01   3.8888387e+01   7.7643123e+01   6.0578387e+01   1.2426276e+02   4.5568065e+01   1.4710230e+02   3.7964194e+01  -1.5599716e+01   2.9569355e+01   1.9642839e+01   2.3104871e+02   2.7822323e+00   1.0075806e+01  -5.7909032e+00   2.3338710e+02  -1.7161290e+00   4.9784194e+01   8.7247910e+01   3.9872022e+01   8.7808985e+01   2.7309000e+02  -1.1896555e+01   7.9872022e+01   1.2155899e+02   2.0411710e+02   1.2802890e+01   2.7436129e+01   3.1555432e+01   4.5124645e+02  -2.0520000e-01   3.6615202e+02   3.4846585e+01   7.8272581e+01   1.3709658e+02   4.0202581e+01   1.6298379e+02   5.4209677e+01  -1.1022581e+00   2.7466419e+02  -2.0279742e+00   6.4549032e+01   8.5928013e+01
   4.4130968e+01   7.4434684e+01   3.1159161e+02   1.6731703e+01   2.5325161e+01  -4.4224645e+00   3.7830645e+01   1.1068032e+02   3.1201290e+01   1.1957768e+01   1.1965484e+01   3.0320826e+01   1.0722032e+02   1.9875108e+02   6.2265161e+01   1.2319755e+01   4.8458387e+01   7.9357523e+01   4.4388387e+01   1.2955796e+02   5.4618065e+01   1.4708830e+02   3.3054194e+01   8.8830839e+00   2.0899355e+01   7.1643871e-01   2.1594871e+02   6.3302323e+00   1.9025806e+01   2.8973097e+01   2.7257710e+02   4.0586710e+00   5.2214194e+01   1.2310351e+02   3.9442022e+01   1.0717339e+02   2.8590000e+02  -2.5913548e+00   7.2012022e+01   9.8517785e+01   2.3097710e+02   2.4804090e+01   1.6246129e+01  -3.0693677e+00   4.7081645e+02   6.1792000e+00   3.4434202e+02   5.5681385e+01   7.4552581e+01   1.2834418e+02   5.5722581e+01   1.7898219e+02   7.3729677e+01   1.3806142e+01   2.8462419e+02  -1.0444774e+01   5.3169032e+01   9.2888413e+01
   4.6890968e+01   7.8453884e+01   3.4102161e+02   1.3327303e+01   1.1665161e+01  -4.1966452e-01   4.8880645e+01   1.2356632e+02   1.1441290e+01   2.2438568e+01   1.2635484e+01   1.1127226e+01   9.8320323e+01   1.8742308e+02   4.1305161e+01   1.7426555e+01   4.2268387e+01   4.9522723e+01   5.6578387e+01   1.3339276e+02   5.1378065e+01   1.5648750e+02   2.8624194e+01   8.6174839e+00   2.3289355e+01  -1.0947613e+00   2.3156871e+02  -6.7293677e+00   3.1545806e+01   1.3211497e+01   2.8442710e+02   1.9206710e+00   6.2304194e+01   9.1676310e+01   4.4682022e+01   1.1751419e+02   2.9486000e+02  -4.5881548e+00   7.2392022e+01   1.3291739e+02   2.2768710e+02   2.5729032e-01   7.0961290e+00   2.0092632e+01   4.5962645e+02  -8.2556000e+00   2.9382202e+02   3.9582985e+01   5.6082581e+01   1.4173178e+02   5.0632581e+01   1.5543939e+02   5.9729677e+01  -2.8923858e+01   2.4457419e+02  -1.2050774e+01   4.9889032e+01   6.8720813e+01
   2.6360968e+01   6.8426284e+01   3.2602161e+02   7.5773032e+00   4.2516129e-01  -1.6190465e+01   6.4880645e+01   1.2680632e+02   3.0581290e+01   1.7957368e+01   3.5495484e+01  -3.7157419e-01   8.1800323e+01   2.1012468e+02   3.6305161e+01   1.2346555e+01   6.1748387e+01   6.6244323e+01   6.7248387e+01   1.1048916e+02   6.0568065e+01   1.3714230e+02   3.0484194e+01   1.7238684e+01   2.9899355e+01   9.9464387e+00   2.1927871e+02   2.1203832e+01   2.4785806e+01   1.4622968e+00   2.2357710e+02   1.7218671e+01   4.3834194e+01   1.1944391e+02   3.4582022e+01   1.1932219e+02   2.7695000e+02  -1.5354839e-02   7.9962022e+01   1.1802179e+02   2.5502710e+02   7.5400903e+00   2.2006129e+01   6.8498323e+00   3.9424645e+02  -2.3552000e+00   3.6148202e+02   1.5600185e+01   4.4082581e+01   1.2902178e+02   4.4202581e+01   1.3428379e+02   4.8019677e+01  -4.3270581e+00   2.7004419e+02  -1.4428374e+01   2.5599032e+01   5.2664013e+01
   2.4320968e+01   6.0689484e+01   2.7455161e+02   1.8349032e+00   1.3375161e+01   7.6335355e+00   3.8160645e+01   1.0899392e+02   2.4961290e+01   3.3126968e+01   2.5635484e+01   2.3037226e+01   7.5220323e+01   2.1893108e+02   5.0455161e+01   3.0734555e+01   5.0458387e+01   9.9627523e+01   5.6298387e+01   1.1136516e+02   5.2848065e+01   1.2155990e+02   1.9824194e+01  -6.0085161e+00   1.3089355e+01   1.0251239e+01   2.5989871e+02   1.0144232e+01   3.8785806e+01   1.1022968e+00   2.3871710e+02   1.4274710e+00   4.9834194e+01   1.3143391e+02   3.5872022e+01   1.1454899e+02   2.7924000e+02   1.7511445e+01   1.0387202e+02   1.4172899e+02   2.3606710e+02   3.4868903e+00   3.0766129e+01   2.5579032e+01   4.1338645e+02   4.4436000e+00   3.2548202e+02   5.2050185e+01   6.6272581e+01   1.0543658e+02   3.8772581e+01   1.0923819e+02   5.2539677e+01  -2.9018658e+01   2.8523419e+02  -5.4935742e+00   3.2509032e+01   6.2871213e+01
   3.7550968e+01   9.3721084e+01   2.8255161e+02   1.5864903e+01   2.0235161e+01  -9.7252645e+00   5.9970645e+01   7.1679123e+01   1.8441290e+01   3.2738568e+01   3.6155484e+01   2.2956258e+00   1.0513032e+02   2.0206828e+02   4.9215161e+01   1.4553755e+01   5.8788387e+01   6.7251123e+01   3.8158387e+01   1.1367636e+02   5.5088065e+01   1.4215070e+02   2.3014194e+01   7.3628387e-01   1.4379355e+01   8.7180387e+00   2.3965871e+02   1.3283432e+01   1.7115806e+01   2.7265897e+01   2.7766710e+02   1.6981471e+01   7.6264194e+01   7.6849510e+01   4.1632022e+01   1.2832819e+02   2.8886000e+02   1.6891845e+01   8.4532022e+01   1.0908619e+02   2.2902710e+02   3.2900903e+00   2.1286129e+01   2.8717432e+01   4.0214645e+02  -4.6720000e-01   3.4572202e+02   5.0000985e+01   3.5082581e+01   1.1555178e+02   6.3672581e+01   1.2186619e+02   3.7159677e+01   2.3831742e+01   2.5423419e+02   3.3164258e+00   5.4359032e+01   5.4743213e+01
[truncated: 994,960 more chars]
