# Supplementary material for: Specific structural elements of the T-box riboswitch drive the two-step binding of the tRNA ligand
Source: eLife. 2018 Sep 25;7:e39518. doi: 10.7554/eLife.39518 (PMC6197855; doi:10.7554/eLife.39518)
Supplement: Figure 6—source data 1. [file elife-39518-fig6-data1.zip › Repeat2.txt]

   5.0000000e+00   5.0000000e+00   6.0000000e+00   6.0000000e+00   1.2000000e+01   1.2000000e+01   1.6000000e+01   1.6000000e+01   2.6000000e+01   2.6000000e+01   2.7000000e+01   2.7000000e+01   2.8000000e+01   2.8000000e+01   3.3000000e+01   3.3000000e+01   3.9000000e+01   3.9000000e+01   4.4000000e+01   4.4000000e+01   4.5000000e+01   4.5000000e+01   5.5000000e+01   5.5000000e+01   7.6000000e+01   7.6000000e+01   8.3000000e+01   8.3000000e+01   1.0400000e+02   1.0400000e+02   1.0900000e+02   1.0900000e+02   1.2100000e+02   1.2100000e+02   1.2300000e+02   1.2300000e+02   1.2500000e+02   1.2500000e+02   1.3700000e+02   1.3700000e+02   1.5200000e+02   1.5200000e+02   1.7200000e+02   1.7200000e+02   1.8400000e+02   1.8400000e+02   1.8900000e+02   1.8900000e+02   1.9500000e+02   1.9500000e+02   2.0800000e+02   2.0800000e+02   2.1800000e+02   2.1800000e+02   2.3100000e+02   2.3100000e+02   2.4000000e+02   2.4000000e+02   2.4900000e+02   2.4900000e+02   2.5200000e+02   2.5200000e+02   2.5900000e+02   2.5900000e+02   2.6500000e+02   2.6500000e+02   2.7600000e+02   2.7600000e+02   2.9200000e+02   2.9200000e+02   2.9700000e+02   2.9700000e+02   3.1600000e+02   3.1600000e+02   3.2600000e+02   3.2600000e+02   3.3400000e+02   3.3400000e+02   3.3800000e+02   3.3800000e+02   3.3900000e+02   3.3900000e+02   3.4100000e+02   3.4100000e+02   3.4500000e+02   3.4500000e+02   3.4600000e+02   3.4600000e+02   3.5700000e+02   3.5700000e+02   3.5900000e+02   3.5900000e+02   3.6300000e+02   3.6300000e+02   3.6600000e+02   3.6600000e+02   3.6700000e+02   3.6700000e+02   3.6900000e+02   3.6900000e+02   3.7400000e+02   3.7400000e+02   3.7600000e+02   3.7600000e+02   3.8600000e+02   3.8600000e+02   3.8900000e+02   3.8900000e+02   3.9400000e+02   3.9400000e+02   3.9900000e+02   3.9900000e+02   4.0000000e+02   4.0000000e+02   4.0900000e+02   4.0900000e+02   4.1400000e+02   4.1400000e+02   4.1500000e+02   4.1500000e+02   4.1700000e+02   4.1700000e+02   4.2800000e+02   4.2800000e+02   4.3200000e+02   4.3200000e+02   4.3400000e+02   4.3400000e+02   4.4000000e+02   4.4000000e+02   4.4100000e+02   4.4100000e+02   4.5100000e+02   4.5100000e+02   4.5300000e+02   4.5300000e+02   4.6300000e+02   4.6300000e+02   4.6600000e+02   4.6600000e+02   4.7800000e+02   4.7800000e+02   4.7900000e+02   4.7900000e+02   4.9400000e+02   4.9400000e+02   4.9500000e+02   4.9500000e+02   4.9700000e+02   4.9700000e+02   5.0000000e+02   5.0000000e+02   5.0400000e+02   5.0400000e+02   5.0500000e+02   5.0500000e+02   5.0600000e+02   5.0600000e+02   5.1400000e+02   5.1400000e+02   5.1700000e+02   5.1700000e+02
   5.4179355e+01   1.1141855e+02   2.2069129e+02  -2.6535303e+01   2.3821129e+02  -1.0938839e+01   2.1940129e+02  -1.3302748e+01   3.3507710e+02   1.1660606e+01   7.9802581e+01   9.4760632e+01   6.4455484e+01   1.3953646e+02   1.6576613e+02   2.1653323e+02   2.9358290e+02   1.6299497e+01   9.3295806e+01   1.2077698e+02   3.3414742e+02  -3.3724387e+00   1.3488935e+02   1.2533369e+02   8.1769032e+01   1.2452686e+02   2.2421194e+02  -1.2967600e+01   6.8295806e+01   5.7366335e+01   2.2929742e+02  -3.0902452e+00   7.4980645e+01   9.0752194e+01   1.4940774e+02   8.4457677e+00   6.2345806e+01   3.8083303e+01   1.5084258e+02   6.7324206e+01   2.3612903e+02  -9.7777419e+00   2.5661677e+02   8.1365174e+01   1.9361258e+02  -5.6773935e+00   9.6672903e+01   1.3859423e+02   1.7757097e+02   1.5392239e+02   4.2088710e+01   8.8564839e+01   2.9383207e+01   1.4751619e+02   9.7713207e+01   2.5162979e+02   1.4348871e+02   1.3549994e+02   6.0053207e+01   1.1069498e+02   2.0260000e+01   5.8957265e+01   1.3163355e+02   1.0194477e+01   1.1578903e+02   1.3265526e+02   1.0633321e+02   2.0937686e+02   2.3587645e+02   2.2281246e+02   1.3838581e+02   1.2450881e+02   1.3888839e+02   1.9569699e+02   2.4061097e+02   3.3336929e+01   2.4008355e+02  -1.4782968e+00   2.5110321e+02  -1.4171408e+01   7.3378065e+01   7.5750723e+01   3.3284290e+02   2.7733213e+01   9.0545806e+01   1.7607698e+02   1.6405321e+02   1.4022259e+02   7.0622258e+01   5.2439897e+01   2.8441000e+02   1.5443974e+01   8.3003207e+01   1.9803659e+02   7.1246032e+02   1.4887045e+01   2.0843321e+02   1.9342192e+01   5.3139032e+01   1.1070726e+02   2.0900321e+02  -2.9993408e+01   6.0631161e+02   1.6397006e+01   7.0653871e+01   8.1834465e+01   9.7585161e+01   9.2386090e+01   3.1763161e+02  -7.2098839e+00   7.8634516e+01   6.8835368e+01   8.6763207e+01   1.4216579e+02   1.2352065e+02   2.1740319e+02   1.1067321e+02   1.5916299e+02   2.5427323e+02   7.3271742e+00   3.6352129e+02   7.3431845e+01   7.0738774e+02   3.1380271e+01   1.5517387e+02   4.1865768e+01   5.9480323e+01   9.2405445e+01   3.3222419e+02  -1.2616968e+01   2.4455710e+02  -9.4784387e+00   2.8529321e+02  -1.6282262e+01   2.0186321e+02  -1.4096077e+01   1.0413871e+02   6.1181806e+01   8.0186484e+02  -1.2810800e+01   8.4324839e+01   2.6136724e+02   1.7417065e+02   1.1318022e+02   1.0584129e+02   1.2651850e+02   8.0458387e+01   1.9581462e+02   9.8976774e+01   1.5667025e+02   5.2900000e+01   1.3911671e+02   2.8335419e+02   1.7238116e+01   3.0022097e+02   1.3947232e+02   2.7765677e+02  -8.4157419e-01   8.9913207e+01   9.7633792e+01   1.1842935e+02   8.4210168e+01
   5.1699355e+01   9.3516955e+01   1.8746129e+02  -1.3356903e+01   2.3487129e+02  -3.7911639e+01   2.1988129e+02  -2.8631148e+01   3.4231710e+02   2.2321406e+01   8.8702581e+01   1.1613863e+02   7.1455484e+01   1.5739646e+02   1.5942613e+02   1.8428043e+02   3.2425290e+02   6.6058968e+00   8.5335806e+01   1.1955378e+02   3.5261742e+02  -1.1130039e+01   1.2230935e+02   1.3906009e+02   4.7919032e+01   1.0561486e+02   1.9940194e+02   1.3167200e+01   8.3575806e+01   5.7723935e+01   2.2467742e+02   1.2239355e+01   6.5220645e+01   7.8012994e+01   1.7593774e+02   2.9433677e+00   8.0775806e+01   7.5418903e+01   1.3884258e+02   7.0764206e+01   2.4022903e+02   2.3464258e+01   2.0137677e+02   1.1288437e+02   1.9623258e+02   1.3583006e+01   7.0482903e+01   1.7054943e+02   1.8166097e+02   1.6573519e+02   3.5568710e+01   1.0875644e+02   3.2333207e+01   1.1343019e+02   9.1003207e+01   2.3225659e+02   1.3220871e+02   1.2945234e+02   6.4053207e+01   1.2632498e+02   2.9550000e+01   1.2278406e+02   1.0501355e+02  -6.3359226e+00   1.3354903e+02   1.6699446e+02   1.1629321e+02   1.9596006e+02   1.1773645e+02   2.3274366e+02   1.3976581e+02   8.3208413e+01   1.2417839e+02   1.7216379e+02   2.4357097e+02   2.8860129e+01   3.0313355e+02   7.7677032e+00   2.3752321e+02   9.7749924e+00   6.3278065e+01   8.4458723e+01   3.3865290e+02   1.6548413e+01   7.2785806e+01   1.3825778e+02   1.6376321e+02   1.8238579e+02   7.2422258e+01   7.8875897e+01   2.5788000e+02   1.2946374e+01   8.1813207e+01   2.0751179e+02   7.2469032e+02  -5.2813548e+00   1.9943321e+02   3.1102192e+01   6.9139032e+01   1.1285726e+02   1.5729321e+02  -1.4046608e+01   6.0188161e+02   6.7514065e+00   7.1553871e+01   6.8472465e+01   1.0615516e+02   1.1241049e+02   3.4139161e+02  -7.7806839e+00   6.8724516e+01   8.1048168e+01   7.4143207e+01   1.3308539e+02   2.7385065e+02   2.0133679e+02   1.1005321e+02   1.6659259e+02   2.7965323e+02   7.7677419e-01   3.6319129e+02   1.0878825e+02   6.9867774e+02   1.0647071e+01   1.7074387e+02   3.5240168e+01   6.5670323e+01   1.1614025e+02   2.5389419e+02   6.5994323e+00   2.2369710e+02  -1.2039639e+01   3.1976321e+02   9.0501385e+00   2.0305321e+02  -2.8241277e+01   7.8328710e+01   7.4916606e+01   7.2057484e+02  -2.8347600e+01   1.3656484e+02   2.3728804e+02   1.6898065e+02   1.3116542e+02   9.8651290e+01   1.2452370e+02   1.0211839e+02   2.4199182e+02   9.4126774e+01   1.4448825e+02   5.2560000e+01   1.4214391e+02   2.5202419e+02  -8.7754839e+00   2.8546097e+02   1.4989312e+02   2.6689677e+02   1.4599226e+01   8.9573207e+01   1.0728099e+02   1.2532935e+02   1.0651817e+02
   7.2609355e+01   1.1094415e+02   2.1689129e+02   7.1869677e-01   2.6140129e+02  -2.4364039e+01   2.0902129e+02  -1.7812348e+01   2.6783710e+02  -5.0001935e+00   8.5032581e+01   6.7482232e+01   5.3695484e+01   1.0519726e+02   1.3162613e+02   1.5059443e+02   2.9953290e+02   6.2349677e-01   8.4865806e+01   9.8261381e+01   3.3309742e+02   2.1041561e+01   1.1792935e+02   1.0755049e+02   7.8729032e+01   1.2953006e+02   1.9597194e+02   2.7061600e+01   8.3195806e+01   5.7794335e+01   2.2476742e+02   3.2321548e+00   5.9560645e+01   1.0193579e+02   1.6959774e+02  -4.2094323e+00   8.2205806e+01   1.1535450e+02   1.1618258e+02   6.7387006e+01   2.4664903e+02   3.0406581e+00   2.2433677e+02   1.0556757e+02   2.1533258e+02   8.1050065e+00   7.9772903e+01   1.8542623e+02   1.6247097e+02   1.3456039e+02   4.8138710e+01   1.2184084e+02   3.1763207e+01   1.4332579e+02   9.2193207e+01   2.2811139e+02   1.7448871e+02   1.0168994e+02   6.1193207e+01   1.5460378e+02   1.8880000e+01   9.8157665e+01   1.2292355e+02   2.6661277e+01   1.7049903e+02   1.5398846e+02   9.1143207e+01   1.8578206e+02   1.1249645e+02   2.3487286e+02   1.3285581e+02   1.0986121e+02   1.0793839e+02   1.9417299e+02   2.1638097e+02   5.6555329e+01   2.8151355e+02   1.0547303e+01   2.5019321e+02  -3.9586076e+00   4.7088065e+01   7.6853923e+01   3.1318290e+02   7.7601290e-01   8.6645806e+01   1.4181898e+02   1.8600321e+02   1.8160659e+02   7.0002258e+01   6.8069497e+01   1.4626000e+02   2.6255974e+01   9.8953207e+01   2.0191059e+02   7.1227032e+02   1.9712245e+01   2.0595321e+02   1.4680592e+01   6.2039032e+01   9.2045265e+01   1.4481321e+02  -8.8582076e+00   6.1336161e+02   9.3530065e+00   7.7983871e+01   7.7248065e+01   9.4495161e+01   9.8633290e+01   3.2992161e+02   2.2326916e+01   7.1534516e+01   1.2106337e+02   7.1053207e+01   1.5076259e+02   1.2495065e+02   2.0419879e+02   8.9383207e+01   1.4024619e+02   3.3413323e+02   1.9128374e+01   3.5086129e+02   9.7494645e+01   7.6519774e+02  -3.3945290e+00   1.8598387e+02   5.8680968e+01   7.2390323e+01   1.4799265e+02   3.1870419e+02   2.7463226e-01   2.4212710e+02  -2.7754039e+01   3.3948321e+02   2.1862538e+01   2.1124321e+02   5.3435231e+00   7.6948710e+01   5.1497006e+01   7.2186484e+02  -2.0310800e+01   1.0799484e+02   2.5319364e+02   1.6570065e+02   1.0209782e+02   1.1717129e+02   1.3094210e+02   9.8888387e+01   2.1634022e+02   8.5746774e+01   1.0810865e+02   5.0180000e+01   1.3219431e+02   2.3506419e+02   8.0613161e+00   2.7203097e+02   1.6619752e+02   2.8112677e+02  -6.7391742e+00   9.2713207e+01   7.3839792e+01   1.1765935e+02   8.7611768e+01
   5.3799355e+01   1.1158895e+02   2.0489129e+02  -1.5321303e+01   1.9540129e+02  -3.9374039e+01   2.4211129e+02  -1.1459548e+01   3.4283710e+02   6.4698065e+00   8.0322581e+01   9.0479032e+01   5.6745484e+01   1.4538326e+02   1.4176613e+02   1.8331323e+02   3.2558290e+02   1.3639497e+01   7.6145806e+01   1.3657898e+02   3.3514742e+02  -1.8824387e+00   1.2235935e+02   1.6614609e+02   6.9679032e+01   1.2587406e+02   2.0564194e+02   7.3780000e+00   7.4815806e+01   5.1754735e+01   2.0381742e+02  -6.6184516e-01   8.7460645e+01   1.1470379e+02   1.6435774e+02  -3.1302323e+00   9.9635806e+01   1.3287010e+02   1.3242258e+02   2.0003781e+02   2.8983903e+02  -1.5504542e+01   2.0104677e+02   9.3340774e+01   2.0280258e+02  -6.8425935e+00   9.6772903e+01   1.4310623e+02   1.5723097e+02   1.4664959e+02   3.3278710e+01   9.6459639e+01   2.3483207e+01   1.2008819e+02   7.1243207e+01   2.2340739e+02   1.5591871e+02   1.4003554e+02   5.8143207e+01   1.0465778e+02   1.8590000e+01   7.7180865e+01   1.2653355e+02   1.7172477e+01   1.5744903e+02   1.6970246e+02   9.4573207e+01   2.0402766e+02   7.7686452e+01   2.1551766e+02   1.5614581e+02   9.2618013e+01   1.0950839e+02   2.1709739e+02   2.2223097e+02   4.9087329e+01   2.4098355e+02   8.7897032e+00   2.4895321e+02  -4.6194076e+00   8.9808065e+01   7.5386323e+01   3.2937290e+02   3.9430813e+01   1.0911581e+02   1.9187138e+02   1.8919321e+02   1.7645139e+02   8.5812258e+01   8.2324697e+01   1.3702000e+02   3.6151742e+00   9.0003207e+01   2.0909659e+02   6.5446032e+02   1.7527045e+01   1.9319321e+02   1.3131392e+01   6.8559032e+01   1.1890366e+02   1.5786321e+02   1.4777924e+00   6.0969161e+02   3.2166065e+00   8.9703871e+01   9.5880465e+01   9.4965161e+01   1.4349569e+02   2.9773161e+02   6.6621161e+00   7.7484516e+01   1.1953737e+02   9.3193207e+01   1.9184139e+02   1.4914065e+02   2.2050359e+02   1.2081321e+02   1.6797179e+02   2.8874323e+02   8.9995742e+00   3.6305129e+02   8.9799445e+01   6.9828774e+02   4.1148271e+01   1.2732387e+02   4.7803768e+01   7.9820323e+01   1.3705825e+02   2.0360419e+02   1.1382632e+01   2.2045710e+02  -1.5930439e+01   3.7510321e+02  -1.7947062e+01   1.9124321e+02   2.0835231e+00   7.2088710e+01   6.3035806e+01   7.6338484e+02  -2.0302400e+01   1.2018484e+02   2.7107844e+02   1.7836065e+02   1.2322502e+02   1.0955129e+02   1.3531170e+02   1.0530839e+02   2.3206662e+02   1.4531677e+02   1.2515305e+02   5.1140000e+01   1.6263751e+02   2.5149419e+02   9.3169161e+00   3.6979097e+02   1.6790672e+02   3.1241677e+02   3.1876258e+00   1.0614321e+02   1.2504539e+02   1.5299935e+02   9.8114568e+01
   5.9849355e+01   7.5434955e+01   1.9003129e+02  -3.7525032e+00   1.7025129e+02  -8.7820387e+00   2.2669129e+02  -4.3659484e+00   3.4431710e+02   1.9691406e+01   7.0612581e+01   1.0525583e+02   5.4265484e+01   1.3363166e+02   1.7433613e+02   1.8017763e+02   3.6934290e+02   1.2998697e+01   7.8335806e+01   1.0911378e+02   3.0452742e+02   1.4997161e+01   1.1564935e+02   1.1016289e+02   6.0109032e+01   1.2649966e+02   1.9531194e+02   4.6344000e+00   8.4535806e+01   4.8647135e+01   1.9472742e+02  -2.0364645e+01   6.3130645e+01   1.1203019e+02   1.9316774e+02  -4.1450323e+00   9.9825806e+01   1.5866490e+02   1.5865258e+02   1.0036941e+02   2.6479903e+02  -8.0313419e+00   2.4809677e+02   1.4052677e+02   2.0933258e+02   6.4450065e+00   1.0591290e+02   1.5409503e+02   1.5290097e+02   1.4965599e+02   2.6138710e+01   9.7600839e+01   1.0713207e+01   1.1505979e+02   9.1293207e+01   2.0409339e+02   1.6215871e+02   1.4015634e+02   7.9713207e+01   1.0784218e+02   3.2970000e+01   1.2251046e+02   1.0630355e+02   3.7508774e+00   1.4535903e+02   1.2561966e+02   1.0348321e+02   2.1803486e+02   1.0477645e+02   2.4068046e+02   1.3485581e+02   1.0851121e+02   1.2759839e+02   1.6789019e+02   2.5976097e+02   4.4804929e+01   2.5322355e+02  -1.7479497e+01   2.4005321e+02  -1.7527408e+01   8.6468065e+01   7.4753523e+01   3.0742290e+02   1.4096813e+01   7.9115806e+01   1.3108138e+02   1.7171321e+02   1.3260979e+02   7.2002258e+01   7.1569497e+01   2.0245000e+02   1.8710774e+01   1.0848321e+02   1.8880819e+02   6.6455032e+02   3.7198452e+00   1.9514321e+02   2.0405392e+01   7.2179032e+01   1.4794406e+02   1.7743321e+02  -8.8478076e+00   5.0450161e+02   6.0118065e+00   6.2843871e+01   8.7499265e+01   1.1625516e+02   1.0422249e+02   3.2939161e+02   6.4693161e+00   8.1444516e+01   7.7510568e+01   1.0510321e+02   2.0403859e+02   2.2514065e+02   1.8918359e+02   6.6003207e+01   1.5011659e+02   2.4046323e+02   1.1521974e+01   3.4390129e+02   9.5331445e+01   8.4457774e+02  -4.4049290e+00   1.5998387e+02   2.3340968e+01   7.0860323e+01   1.1463505e+02   2.2851419e+02   7.0598323e+00   2.3878710e+02  -3.0156839e+01   2.7976321e+02   4.5901385e+00   2.1848321e+02  -3.8156769e+00   9.7618710e+01   8.6513406e+01   9.1552484e+02  -6.0936000e+00   9.3564839e+01   2.1529804e+02   1.7727065e+02   1.4912222e+02   1.0351129e+02   1.5389490e+02   1.0407839e+02   2.1269502e+02   9.4836774e+01   1.5605145e+02   5.3090000e+01   1.4110151e+02   3.0244419e+02   4.2409161e+00   2.3031097e+02   1.6934512e+02   2.4393677e+02   1.3360258e+00   9.1913207e+01   9.4043792e+01   1.3594935e+02   1.0080857e+02
   7.2659355e+01   8.1650155e+01   1.9693129e+02  -2.5494503e+01   1.5068129e+02  -1.6316439e+01   2.4783129e+02  -1.0007148e+01   3.3607710e+02   3.3906065e+00   7.3372581e+01   9.2365032e+01   6.7935484e+01   1.4591806e+02   1.5914613e+02   1.5982283e+02   3.4353290e+02   1.1873497e+01   8.1525806e+01   1.1814858e+02   3.5714742e+02   1.1217561e+01   1.2221935e+02   1.0911729e+02   6.2299032e+01   1.6003446e+02   1.9207194e+02  -3.8664000e+00   8.2675806e+01   4.6215935e+01   2.0524742e+02  -2.2306245e+01   9.2840645e+01   1.3827339e+02   1.6859774e+02   2.2905677e+00   8.5345806e+01   1.0639330e+02   1.2361258e+02   6.2842606e+01   2.4845903e+02  -2.6241419e+00   2.4795677e+02   1.0110797e+02   2.0466258e+02  -1.2231394e+01   9.0152903e+01   1.5763583e+02   1.0190097e+02   1.4307599e+02   4.7658710e+01   8.0029239e+01   3.3333207e+01   1.3697019e+02   6.8673207e+01   2.4976299e+02   1.4463871e+02   1.3688794e+02   5.8193207e+01   1.4841378e+02   2.3640000e+01   1.0144686e+02   9.9343548e+01   9.2076774e+00   1.7373903e+02   1.6439926e+02   1.0062321e+02   2.1226366e+02   7.9346452e+01   2.1348486e+02   1.4085581e+02   8.6501213e+01   1.0098839e+02   2.1386899e+02   2.1542097e+02   5.0402129e+01   2.8032355e+02   1.8682503e+01   2.2629321e+02   3.1533924e+00   7.1658065e+01   7.7838323e+01   3.1980290e+02   1.1486413e+01   7.4925806e+01   1.5094658e+02   1.6162321e+02   1.6855699e+02   7.2142258e+01   8.4038297e+01   1.3431000e+02   5.8819742e+00   9.3383207e+01   1.7954619e+02   6.9265032e+02   2.9571845e+01   1.7462321e+02  -2.0953008e+01   7.2419032e+01   1.1702486e+02   1.5952321e+02  -1.5795008e+01   5.4079161e+02   9.1086065e+00   7.9273871e+01   1.0975486e+02   8.0965161e+01   1.0918569e+02   3.1354161e+02   2.7373161e+00   5.8054516e+01   8.9001768e+01   7.6103207e+01   1.5525859e+02   2.5123065e+02   2.0333639e+02   8.9243207e+01   1.7649739e+02   3.0132323e+02   1.6043174e+01   3.5429129e+02   7.9640245e+01   7.5686774e+02   2.4271871e+01   1.9522387e+02   1.0851768e+01   6.6100323e+01   1.4072585e+02   2.0884419e+02  -1.6065677e+00   2.0355710e+02  -1.0768439e+01   3.7443321e+02   9.1653846e-01   1.9433321e+02  -6.2136769e+00   7.8328710e+01   7.7106606e+01   7.9390484e+02  -1.1934000e+01   9.9134839e+01   2.0966244e+02   1.7660065e+02   1.4436582e+02   1.0403129e+02   1.2742330e+02   1.0378839e+02   1.9966822e+02   1.0417677e+02   1.5815425e+02   4.3710000e+01   1.5599191e+02   2.7078419e+02  -9.6562839e+00   2.9446097e+02   1.5188312e+02   2.5551677e+02  -1.7400374e+01   8.1713207e+01   9.8519792e+01   1.1603935e+02   1.2902137e+02
   6.8039355e+01   9.6209755e+01   2.1779129e+02  -9.2330323e-01   1.5825129e+02  -7.1120387e+00   2.1307129e+02  -7.5563484e+00   3.5445710e+02  -4.4997935e+00   7.8842581e+01   9.7217432e+01   5.7935484e+01   1.3500806e+02   1.6395613e+02   1.5615803e+02   2.9953290e+02   1.2773497e+01   8.5905806e+01   1.4588818e+02   3.4761742e+02   6.2199613e+00   1.3197935e+02   1.2985649e+02   7.7199032e+01   1.4746246e+02   1.8283194e+02  -6.0772000e+00   8.1295806e+01   7.7286335e+01   2.1324742e+02   3.8137548e+00   9.1180645e+01   9.9406194e+01   1.7059774e+02   1.2660568e+01   8.7015806e+01   7.6299703e+01   1.5923258e+02   1.0465301e+02   2.9579903e+02   5.1586581e+00   2.2756677e+02   1.2859917e+02   1.5238258e+02  -2.9188994e+01   8.1812903e+01   1.8383303e+02   1.2628097e+02   1.3440559e+02   3.5798710e+01   8.1878039e+01   4.8433207e+01   1.3752219e+02   7.6293207e+01   2.0376339e+02   1.7577871e+02   1.1777674e+02   5.7763207e+01   1.1735818e+02   2.5160000e+01   6.2895265e+01   1.0953355e+02   9.4424774e+00   1.4830903e+02   1.9233366e+02   7.8333207e+01   2.4551686e+02   7.9736452e+01   2.4183366e+02   1.4614581e+02   9.4888013e+01   1.1117839e+02   1.9467379e+02   2.4028097e+02   2.8503329e+01   2.7408355e+02   5.6170323e-01   2.5443321e+02  -9.0978076e+00   7.2038065e+01   8.7187923e+01   3.1461290e+02   5.6616129e+00   9.4735806e+01   1.7341178e+02   1.6919321e+02   1.5695139e+02   7.4092258e+01   1.0174230e+02   1.2812000e+02   3.6807174e+01   9.4143207e+01   1.7833539e+02   6.7965032e+02   5.4618452e+00   2.0471321e+02   1.9489792e+01   7.9139032e+01   1.0629726e+02   1.3043321e+02  -1.5137808e+01   5.7731161e+02   2.1287006e+01   9.3123871e+01   1.0455686e+02   9.0725161e+01   9.9694890e+01   3.4787161e+02   1.6370916e+01   7.1344516e+01   8.8078568e+01   6.0623207e+01   1.9292699e+02   3.0466065e+02   2.0349199e+02   8.3193207e+01   1.6612139e+02   2.8474323e+02   1.6079574e+01   3.4162129e+02   8.9323845e+01   6.6824774e+02  -2.1398529e+01   1.7055387e+02   3.5155368e+01   7.9150323e+01   1.4730185e+02   2.2927419e+02   9.0890323e+00   2.6326710e+02  -1.3495239e+01   3.1557321e+02  -5.8046615e+00   2.0500321e+02  -2.6372769e+00   7.3278710e+01   5.5220606e+01   7.7009484e+02  -3.6839200e+01   8.0324839e+01   3.0449724e+02   1.8284065e+02   1.4491662e+02   9.1321290e+01   1.4335010e+02   1.0978839e+02   2.1637822e+02   9.6126774e+01   1.6727825e+02   3.5420000e+01   1.3203511e+02   3.3002419e+02   1.6464516e+01   2.6131097e+02   1.6920512e+02   2.5670677e+02   9.8442581e-01   7.7193207e+01   1.1708139e+02   1.2465935e+02   9.4711768e+01
   6.2699355e+01   1.1254695e+02   1.9636129e+02  -2.0118903e+01   1.7687129e+02   3.3983613e+00   2.2011129e+02  -3.1219548e+01   3.6145710e+02   2.3600206e+01   7.5652581e+01   1.1332263e+02   7.5365484e+01   1.2427366e+02   1.4066613e+02   1.8835123e+02   3.0815290e+02   1.3223897e+01   8.8575806e+01   1.2015458e+02   3.5518742e+02  -5.7256387e+00   1.3840935e+02   1.4205209e+02   7.2629032e+01   1.4925806e+02   2.1959194e+02  -3.7380000e+00   8.6245806e+01   7.9270335e+01   2.1143742e+02  -1.3751445e+01   7.5370645e+01   1.2334099e+02   1.5993774e+02   3.6033677e+00   9.5685806e+01   1.0008610e+02   1.3651258e+02   8.6280606e+01   3.1107903e+02  -1.6773742e+01   2.6966677e+02   1.0685117e+02   1.9376258e+02  -1.6269394e+01   9.9862903e+01   1.8338903e+02   9.0850968e+01   1.5766999e+02   2.8228710e+01   8.3053639e+01   3.9483207e+01   1.2228819e+02   7.8953207e+01   2.1222059e+02   1.3744871e+02   1.0808314e+02   5.8383207e+01   1.2311858e+02   7.4500000e+00   7.0262065e+01   1.3801355e+02  -5.8359226e+00   1.2735903e+02   1.5514966e+02   9.3713207e+01   1.9352646e+02   1.0377645e+02   2.2405046e+02   1.3828581e+02   1.1623681e+02   1.0974839e+02   2.0545819e+02   2.2314097e+02   5.7594529e+01   2.4108355e+02   1.5061703e+01   2.2705321e+02  -1.7147408e+01   9.3138065e+01   6.5119923e+01   3.3627290e+02   4.4088129e+00   8.6685806e+01   1.9343578e+02   1.7438321e+02   1.7101619e+02   7.9092258e+01   8.2292297e+01   1.4941000e+02   3.1053974e+01   8.0483207e+01   1.7100819e+02   5.7846032e+02   1.6747045e+01   1.9624321e+02   1.6837392e+01   7.3899032e+01   9.1576465e+01   1.6405321e+02  -2.0967408e+01   5.8426161e+02   1.9251006e+01   6.6553871e+01   1.0092246e+02   8.9065161e+01   1.1601769e+02   3.0163161e+02   1.9201161e+00   5.3534516e+01   9.9073368e+01   5.9193207e+01   1.8728139e+02   1.0752065e+02   1.9249319e+02   7.1713207e+01   1.6651979e+02   2.6851323e+02   1.7377974e+01   3.0976129e+02   6.5682645e+01   7.1343774e+02   9.6562710e+00   9.9083871e+01   2.5244297e+02   7.4200323e+01   1.3779785e+02   1.9227419e+02  -1.2610968e+01   2.0426710e+02  -2.1015239e+01   3.2052321e+02   3.7993385e+00   1.7248321e+02  -1.4655677e+01   7.7948710e+01   8.9607006e+01   8.3519484e+02  -2.9517200e+01   8.3374839e+01   2.7668324e+02   1.8698065e+02   1.4077542e+02   8.5321290e+01   1.3568010e+02   1.2040839e+02   1.9871862e+02   1.0059677e+02   1.5630065e+02   4.6140000e+01   1.0879751e+02   3.0259419e+02  -1.1151084e+01   3.0917097e+02   1.5632632e+02   2.5289677e+02  -1.1950774e+01   9.9003207e+01   9.6336592e+01   1.3032935e+02   1.2316817e+02
   8.1269355e+01   9.2341355e+01   2.0365129e+02   7.3978968e+00   1.8735129e+02  -1.7200039e+01   2.5107129e+02  -2.3163484e+00   3.4464710e+02  -1.6004994e+01   7.0322581e+01   6.7039032e+01   6.4745484e+01   1.0460326e+02   1.4281613e+02   1.7484923e+02   3.2425290e+02   1.0225897e+01   7.4055806e+01   8.8936181e+01   3.3904742e+02  -1.5954439e+01   1.4659935e+02   9.4776890e+01   7.0919032e+01   1.4482486e+02   2.3764194e+02  -2.1232000e+01   8.9345806e+01   5.2112335e+01   1.9472742e+02  -1.3124645e+01   9.0220645e+01   1.2639299e+02   1.7607774e+02   9.0821677e+00   9.2825806e+01   1.2502490e+02   1.4665258e+02   8.7139406e+01   2.4579903e+02  -4.0313419e+00   2.4147677e+02   8.0056374e+01   1.5823258e+02  -2.6569935e+00   8.0812903e+01   1.6358303e+02   9.4470968e+01   1.2962039e+02   1.9468710e+01   1.0870444e+02   3.2623207e+01   1.0102699e+02   8.7863207e+01   2.2569779e+02   1.4082871e+02   1.1414274e+02   5.3383207e+01   1.4322858e+02   9.5900000e+00   1.0847086e+02   1.2706355e+02   1.0090077e+01   1.3359903e+02   1.7242046e+02   8.8333207e+01   2.0171686e+02   8.9346452e+01   2.3515486e+02   1.4062581e+02   1.1956961e+02   1.1969839e+02   1.8880219e+02   2.3628097e+02   3.1353329e+01   2.4979355e+02  -9.5350968e+00   2.1195321e+02  -8.4194076e+00   1.1470806e+02   6.2394323e+01   2.9751290e+02   1.7179613e+01   8.8305806e+01   1.8658618e+02   1.6200321e+02   1.6190659e+02   7.2622258e+01   8.3519897e+01   1.6817000e+02   1.2793174e+01   1.0510321e+02   2.0555859e+02   6.7427032e+02   9.5122452e+00   1.8048321e+02  -1.5218076e+00   6.7659032e+01   1.2116566e+02   1.6914321e+02  -5.5146076e+00   5.6850161e+02   1.5751806e+01   6.8893871e+01   9.6585265e+01   1.0806516e+02   1.0682769e+02   3.0058161e+02   1.9344116e+01   5.8584516e+01   1.1514937e+02   6.2763207e+01   1.9737579e+02   1.1295065e+02   2.3929879e+02   8.1003207e+01   1.7638659e+02   2.4632323e+02  -4.0868258e+00   3.1967129e+02   6.8839845e+01   7.1309774e+02  -6.4165290e+00   1.0127387e+02   2.2226777e+02   6.8430323e+01   1.4158945e+02   1.7827419e+02  -1.4440968e+01   2.1869710e+02  -4.0599639e+01   3.2757321e+02  -1.5746615e+00   2.1095321e+02  -1.1443277e+01   6.6708710e+01   7.0936206e+01   8.6843484e+02  -2.1226400e+01   1.0066484e+02   2.3730004e+02   1.6308065e+02   1.5511742e+02   1.1889129e+02   1.6309450e+02   8.5788387e+01   2.2410822e+02   9.9936774e+01   1.3725345e+02   5.8990000e+01   1.4352951e+02   3.1340419e+02   8.2641161e+00   2.9179097e+02   1.5290672e+02   2.5665677e+02  -1.1491574e+01   8.7333207e+01   9.7120192e+01   1.4218935e+02   9.7739368e+01
   5.6419355e+01   1.0290935e+02   2.0384129e+02   1.9526968e+00   1.5911129e+02  -2.9890839e+01   2.5211129e+02  -2.0399548e+01   3.0678710e+02   2.8973806e+01   8.2132581e+01   8.8854232e+01   5.9555484e+01   1.3839846e+02   1.1981613e+02   1.6768923e+02   3.1287290e+02   9.6562968e+00   9.6055806e+01   1.0855618e+02   3.5442742e+02   8.9151613e+00   1.9192935e+02   4.9920490e+01   5.4629032e+01   1.3712806e+02   2.4888194e+02  -4.7012000e+00   9.4435806e+01   5.7515135e+01   2.1105742e+02  -5.3910452e+00   8.1130645e+01   1.1864019e+02   1.5640774e+02   2.6265768e+01   9.2685806e+01   1.2465610e+02   1.3151258e+02   8.3920606e+01   2.0598903e+02   1.0443458e+01   2.0309677e+02   6.6316774e+01   1.9166258e+02  -6.6713935e+00   8.4052903e+01   1.5755383e+02   1.0042097e+02   1.7281439e+02   5.6998710e+01   8.7662039e+01   4.9293207e+01   1.2973339e+02   9.9573207e+01   2.2681099e+02   1.3496871e+02   1.2699154e+02   4.6433207e+01   1.4050458e+02   6.7400000e+00   9.4178865e+01   1.1849355e+02   8.7756774e+00   1.5578903e+02   2.1107526e+02   8.5483207e+01   2.0356486e+02   1.0134645e+02   2.3038486e+02   1.4471581e+02   1.1348241e+02   1.0093839e+02   1.8302299e+02   2.1485097e+02   4.1447729e+01   2.6032355e+02  -5.4274968e+00   2.2952321e+02   1.5984992e+01   8.6758065e+01   6.6540323e+01   3.2070290e+02   2.2984413e+01   9.1685806e+01   1.4950578e+02   1.7114321e+02   1.9032539e+02   7.1042258e+01   6.8406297e+01   2.8560000e+02   2.4638774e+01   9.4003207e+01   2.0525659e+02   6.6241032e+02   1.9221045e+01   1.7452321e+02   1.0004992e+01   5.6849032e+01   1.3879046e+02   1.2657321e+02  -4.6390076e+00   5.8836161e+02   2.1543006e+01   9.5273871e+01   1.0743486e+02   1.1134516e+02   1.1318529e+02   2.7392161e+02   3.4269161e+00   5.9104516e+01   1.1639777e+02   7.8523207e+01   1.6439499e+02   1.0190065e+02   2.0642279e+02   9.5623207e+01   1.6345699e+02   2.4427323e+02   7.5571742e+00   3.1838129e+02   7.3563045e+01   6.2590774e+02   1.1178671e+01   1.0922387e+02   2.0540177e+02   6.3670323e+01   1.2745025e+02   2.1241419e+02  -6.5121677e+00   2.0507710e+02  -2.8360039e+01   3.0786321e+02   3.1921385e+00   1.8762321e+02  -3.4246877e+01   8.7618710e+01   9.6363406e+01   7.9267484e+02  -2.2025600e+01   1.0728484e+02   3.0439044e+02   1.5984065e+02   1.3470662e+02   1.0341129e+02   1.1633290e+02   8.5408387e+01   2.3660862e+02   9.0886774e+01   1.6183745e+02   5.3800000e+01   1.2494471e+02   2.7549419e+02   2.4866916e+01   2.9846097e+02   1.7228312e+02   2.5955677e+02   2.7564258e+00   9.1813207e+01   1.2448179e+02   1.2980935e+02   1.1815977e+02
   6.4749355e+01   1.0157295e+02   2.1989129e+02  -3.0141303e+01   1.6949129e+02  -1.0061239e+01   2.4797129e+02  -2.4348348e+01   3.6431710e+02   7.4214065e+00   7.7802581e+01   9.6770632e+01   6.1075484e+01   1.4660686e+02   1.2609613e+02   1.9575683e+02   3.1577290e+02  -1.0145703e+01   7.8385806e+01   1.1715978e+02   3.5723742e+02  -1.5739639e+01   1.9321935e+02   5.6287290e+01   5.8579032e+01   1.1123206e+02   2.1059194e+02   4.1720000e+00   8.5535806e+01   4.5037135e+01   2.2281742e+02  -1.9661845e+01   8.0460645e+01   1.1841379e+02   1.5740774e+02   3.3357677e+00   7.5115806e+01   1.0164170e+02   1.4546258e+02   8.7664606e+01   1.9688903e+02   2.3971458e+01   1.9990677e+02   1.0209197e+02   1.7061258e+02   1.5682606e+01   9.6482903e+01   1.7327943e+02   8.1230968e+01   1.5119959e+02   3.8328710e+01   8.4535639e+01   2.6243207e+01   1.3253739e+02   7.4333207e+01   2.6611019e+02   1.6644871e+02   1.1823314e+02   6.1673207e+01   1.3328538e+02   2.2930000e+01   7.9313665e+01   1.2077355e+02   1.5733277e+01   1.6059903e+02   2.1316046e+02   8.1333207e+01   1.9089686e+02   8.8966452e+01   2.3694526e+02   1.5209581e+02   1.2032201e+02   1.1093839e+02   1.8560299e+02   2.1818097e+02   1.6511329e+01   2.4675355e+02  -2.3771897e+01   2.0705321e+02  -4.3574076e+00   8.8658065e+01   1.0442832e+02   2.9108290e+02   2.4694013e+01   7.7455806e+01   1.5817418e+02   1.6929321e+02   1.9271339e+02   6.8622258e+01   6.0789897e+01   1.9269000e+02   1.3591574e+01   9.1813207e+01   2.1405179e+02   7.2731032e+02   8.6090452e+00   1.9900321e+02   1.9426592e+01   9.5609032e+01   1.3602966e+02   1.3395321e+02  -6.7494076e+00   5.5441161e+02   1.0409006e+01   8.2463871e+01   1.0421966e+02   8.7015161e+01   8.3041690e+01   2.8387161e+02   5.8091613e-01   5.7584516e+01   1.0931937e+02   6.3953207e+01   1.4680059e+02   9.2420645e+01   2.0742119e+02   7.1333207e+01   1.7383019e+02   2.7522323e+02   1.6511742e+00   3.4333129e+02   6.2137045e+01   6.4167774e+02  -9.6529290e+00   1.0194387e+02   2.3107417e+02   6.7820323e+01   1.3711825e+02   2.6360419e+02   7.3263226e-01   2.2450710e+02  -3.2154439e+01   2.8081321e+02   5.3161385e+00   1.9552321e+02   1.3411123e+01   7.6378710e+01   7.6452606e+01   7.4905484e+02  -2.2536000e+01   1.1318484e+02   3.2391844e+02   1.5651065e+02   1.6621302e+02   9.2841290e+01   1.4264850e+02   1.0321839e+02   2.4352382e+02   1.0659677e+02   1.4982065e+02   5.0750000e+01   1.2885871e+02   2.5416419e+02  -5.5666839e+00   3.1231097e+02   1.5721512e+02   2.7879677e+02  -2.8827742e+00   8.3143207e+01   9.0795392e+01   1.0875935e+02   1.0141377e+02
   4.6039355e+01   1.2568975e+02   2.1746129e+02  -5.3269032e+00   1.5178129e+02  -3.9644439e+01   2.4111129e+02  -2.1989548e+01   3.6669710e+02   6.8010065e+00   6.3802581e+01   9.0370632e+01   8.1215484e+01   1.3871566e+02   1.5123613e+02   2.1307563e+02   2.7849290e+02   2.0506697e+01   6.6245806e+01   8.0170981e+01   3.4142742e+02  -1.5748387e+00   1.9602935e+02   7.5062490e+01   7.2769032e+01   1.2257686e+02   1.7569194e+02   6.5840000e+00   8.5965806e+01   4.3002735e+01   2.3633742e+02  -2.9334452e+00   8.0080645e+01   1.2477419e+02   1.7912774e+02   9.0281677e+00   8.0065806e+01   1.1257570e+02   1.3961258e+02   9.6082606e+01   2.8469903e+02   1.1616658e+01   2.5223677e+02   9.8815574e+01   1.7157258e+02  -6.7241935e+00   9.3772903e+01   1.6949623e+02   1.0961097e+02   1.3221919e+02   3.7848710e+01   5.4904039e+01   4.4003207e+01   1.1096659e+02   7.4053207e+01   1.9166259e+02   1.6177871e+02   1.5165674e+02   6.3293207e+01   9.4725785e+01   1.8550000e+01   8.6044065e+01   1.2768355e+02   2.0280477e+01   1.6111903e+02   1.8016886e+02   9.0813207e+01   2.0142846e+02   1.1968645e+02   2.3344766e+02   1.4471581e+02   1.3076241e+02   1.1483839e+02   1.8600099e+02   2.2285097e+02   2.5087729e+01   2.5765355e+02   1.6216103e+01   2.5600321e+02  -1.5083408e+01   7.5618065e+01   7.3191523e+01   3.0984290e+02  -7.1967871e+00   9.7545806e+01   1.5275698e+02   1.7867321e+02   1.7434299e+02   8.2142258e+01   9.0328297e+01   1.8426000e+02   1.5265974e+01   7.9863207e+01   1.7133779e+02   7.1407032e+02   1.8378245e+01   1.9600321e+02   1.3476592e+01   6.9659032e+01   9.3915665e+01   1.4543321e+02  -1.1097808e+01   6.4203161e+02   1.1819406e+01   7.4413871e+01   7.1863665e+01   1.0368516e+02   9.8938090e+01   3.3173161e+02   1.1372116e+01   6.1964516e+01   8.9638968e+01   7.9433207e+01   1.4561219e+02   8.6520645e+01   2.0884319e+02   8.0523207e+01   1.5785499e+02   2.5798323e+02   6.4103742e+00   3.5295129e+02   7.2087445e+01   6.2357774e+02  -1.1154929e+01   1.1984387e+02   2.4959217e+02   6.3430323e+01   1.3260945e+02   2.7108419e+02   8.2242323e+00   2.6269710e+02  -1.6449639e+01   2.8967321e+02   1.1847338e+01   2.1000321e+02  -2.2087277e+01   8.6278710e+01   1.0528061e+02   7.0790484e+02  -2.4194000e+01   1.0418484e+02   2.8254844e+02   1.8508065e+02   1.5682742e+02   1.2713129e+02   1.3229530e+02   6.9978387e+01   1.9537302e+02   1.1983677e+02   1.6519145e+02   6.8330000e+01   1.4826231e+02   3.2359419e+02   7.5989161e+00   2.8598097e+02   1.6818152e+02   2.5441677e+02  -3.7923742e+00   9.3813207e+01   1.0255179e+02   1.2018935e+02   1.1635937e+02
   7.5939355e+01   1.0238775e+02   2.1679129e+02  -1.2753303e+01   1.5154129e+02   6.4747613e+00   2.5269129e+02  -2.6535948e+01   3.3726710e+02  -2.2745935e+00   8.1222581e+01   5.9267032e+01   6.9315484e+01   1.1523766e+02   1.4857613e+02   1.7466843e+02   3.0191290e+02   2.9633097e+01   7.7485806e+01   8.2851781e+01   3.5818742e+02   7.4243613e+00   1.7807935e+02   7.9878490e+01   7.7389032e+01   1.3172726e+02   1.6793194e+02  -5.0352000e+00   8.9385806e+01   6.3489135e+01   2.0333742e+02   5.4165548e+00   6.7790645e+01   1.1737739e+02   1.7116774e+02  -6.8150323e+00   9.5305806e+01   1.2444650e+02   1.5680258e+02   7.8137406e+01   2.3936903e+02   1.9305806e-01   2.5809677e+02   1.2377677e+02   1.8709258e+02  -4.0657935e+00   9.0342903e+01   1.6829063e+02   7.3660968e+01   1.4395519e+02   3.0138710e+01   9.8330839e+01   3.0953207e+01   1.4268059e+02   8.6673207e+01   2.2551299e+02   1.5339871e+02   1.3299714e+02   6.4293207e+01   1.2402578e+02   2.0640000e+01   9.7396865e+01   1.1144355e+02   1.4289677e+01   1.6621903e+02   1.3724086e+02   8.6293207e+01   1.9341006e+02   1.4287645e+02   2.1463246e+02   1.3904581e+02   1.4121601e+02   9.2748387e+01   1.7976819e+02   2.0318097e+02   3.7801329e+01   2.2536355e+02  -4.9069677e-01   2.4391321e+02  -2.2406208e+01   9.7708065e+01   8.7374323e+01   3.3018290e+02   2.1946013e+01   9.6255806e+01   1.8238018e+02   1.6162321e+02   1.7936699e+02   8.5332258e+01   7.8503097e+01   1.6817000e+02   8.3631742e+00   8.9293207e+01   1.9930339e+02   6.7346032e+02  -5.1829548e+00   1.8314321e+02   7.6053924e+00   6.0899032e+01   1.0651646e+02   1.4681321e+02  -2.2398208e+01   6.5245161e+02   1.9225806e+01   8.5033871e+01   8.6634065e+01   1.0777516e+02   9.9090890e+01   3.0273161e+02   4.0221161e+00   5.3914516e+01   1.1438297e+02   9.5623207e+01   1.8631699e+02   9.8420645e+01   1.6813119e+02   8.1293207e+01   1.1870339e+02   2.2232323e+02  -1.4068258e+00   3.3767129e+02   8.4639845e+01   6.6224774e+02   2.9271471e+01   9.1653871e+01   1.8570737e+02   6.4240323e+01   1.4011465e+02   2.1398419e+02  -1.7017768e+01   2.2602710e+02  -1.8466039e+01   2.6624321e+02   3.7217385e+00   2.0991321e+02  -8.1700769e+00   6.4378710e+01   7.9882606e+01   7.2090484e+02  -2.8184000e+01   8.0134839e+01   2.5847244e+02   1.8070065e+02   1.4360782e+02   1.0760129e+02   1.2551770e+02   8.8458387e+01   1.8108462e+02   8.5126774e+01   1.3020825e+02   4.5800000e+01   1.4201471e+02   2.4840419e+02   6.8941161e+00   3.1365097e+02   1.6963792e+02   2.8841677e+02  -1.7742374e+01   1.0962321e+02   1.1448699e+02   1.2203935e+02   1.0231137e+02
   3.4319355e+01   9.8867355e+01   2.0231129e+02  -1.0594903e+01   1.5230129e+02  -3.6926039e+01   2.1683129e+02  -2.9577148e+01   2.7716710e+02   2.1293406e+01   6.5612581e+01   8.1555832e+01   4.1215484e+01   1.6424566e+02   1.4300613e+02   1.4987403e+02   3.1882290e+02   3.9402968e+00   6.4765806e+01   1.3819938e+02   3.5961742e+02   1.8589961e+01   1.7507935e+02   5.7738490e+01   8.1199032e+01   1.4442246e+02   2.2064194e+02  -1.5492000e+01   8.7865806e+01   7.9710735e+01   2.0319742e+02  -1.5802245e+01   8.6270645e+01   1.1584899e+02   1.6178774e+02   1.7953677e+00   1.1377581e+02   1.4173890e+02   1.6537258e+02   1.2540181e+02   2.2912903e+02   1.4422581e+00   2.2399677e+02   1.0112477e+02   1.9776258e+02   8.8906065e+00   8.5432903e+01   1.6454343e+02   1.0057097e+02   1.3808239e+02   3.7278710e+01   7.6379639e+01   5.6623207e+01   1.3110699e+02   7.4103207e+01   2.1555859e+02   1.2358871e+02   1.0752194e+02   5.0193207e+01   9.7863785e+01  -4.8800000e+00   8.0348465e+01   9.4343548e+01   6.5176774e+00   1.4373903e+02   1.6079926e+02   1.0424321e+02   2.5149406e+02   9.2686452e+01   2.3912766e+02   1.2909581e+02   1.1468201e+02   1.0793839e+02   2.1436299e+02   2.1299097e+02   3.3116529e+01   2.3760355e+02   9.9601032e+00   2.1876321e+02  -7.8642076e+00   9.9758065e+01   8.0260323e+01   3.4370290e+02   1.2434413e+01   1.0630581e+02   1.8148618e+02   1.5681321e+02   1.8737179e+02   8.0332258e+01   6.6623097e+01   1.7350000e+02   1.1696774e+01   7.4003207e+01   1.9490659e+02   7.0446032e+02   3.7007045e+01   1.8824321e+02   3.5667392e+01   5.1369032e+01   1.0975886e+02   1.3795321e+02  -7.1194076e+00   7.1026161e+02   3.8910065e+00   8.1363871e+01   1.1116766e+02   1.0939516e+02   1.0415129e+02   2.9382161e+02   3.9749161e+00   6.2724516e+01   1.0257817e+02   7.7053207e+01   1.9404259e+02   1.0528065e+02   1.8582239e+02   9.6523207e+01   1.3586499e+02   2.4874323e+02  -5.9004258e+00   3.3690129e+02   6.8701445e+01   6.5824774e+02   1.3071471e+01   9.9033871e+01   2.3197697e+02   5.8200323e+01   1.3445785e+02   2.2279419e+02   2.1874323e+00   1.7988710e+02  -1.6304839e+01   3.4195321e+02  -1.9150615e+00   1.8871321e+02  -2.5574077e+01   8.3658710e+01   8.0340206e+01   6.2924484e+02  -3.0471200e+01   9.1804839e+01   2.4538884e+02   2.2279065e+02   1.3624062e+02   1.1294129e+02   1.4019050e+02   8.4838387e+01   1.6880422e+02   9.6596774e+01   1.4462065e+02   5.5330000e+01   1.5268231e+02   3.0711419e+02   7.8673161e+00   2.9265097e+02   1.4102792e+02   2.5708677e+02   1.0044026e+01   8.6863207e+01   1.2534779e+02   1.0661935e+02   9.5634968e+01
   7.7559355e+01   1.0040815e+02   2.0736129e+02  -1.7378903e+01   1.2806129e+02  -1.3646839e+01   2.3130129e+02  -1.7874748e+01   2.7778710e+02  -1.6416194e+01   7.8562581e+01   6.3569832e+01   6.0125484e+01   1.1773286e+02   1.2657613e+02   1.4966843e+02   2.8834290e+02  -3.1413032e+00   7.7815806e+01   1.4101538e+02   3.7114742e+02  -9.8524387e+00   2.0592935e+02   6.8890490e+01   5.2539032e+01   1.3505526e+02   3.0312194e+02  -1.1750400e+01   1.0324581e+02   8.2190335e+01   2.4000742e+02  -1.2037045e+01   8.1220645e+01   1.1916299e+02   1.8502774e+02   1.6696168e+01   9.3725806e+01   1.3238290e+02   2.0051258e+02   4.0070606e+01   2.3560903e+02   6.2638581e+00   2.4590677e+02   9.7511974e+01   2.0095258e+02   1.2535406e+01   8.7342903e+01   1.6686063e+02   1.0152097e+02   1.4643639e+02   3.2088710e+01   1.0741484e+02   2.9383207e+01   1.1447619e+02   7.2863207e+01   2.0118779e+02   1.2767871e+02   1.1024474e+02   6.0243207e+01   1.3786978e+02   1.4350000e+01   1.0414006e+02   9.9633548e+01   3.3744774e+00   1.5059903e+02   1.6253046e+02   1.1929321e+02   2.2967006e+02   9.7446452e+01   2.4003686e+02   1.1919581e+02   1.2847401e+02   1.0988839e+02   1.8063699e+02   2.1580097e+02   4.5751729e+01   2.4598355e+02  -1.4280297e+01   2.3529321e+02  -4.1466076e+00   9.1518065e+01   4.6629523e+01   2.7070290e+02   2.6794413e+01   7.0975806e+01   1.5445258e+02   1.6586321e+02   1.4912779e+02   5.3382258e+01   1.0158910e+02   1.1831000e+02   3.4871974e+01   9.6383207e+01   2.0525619e+02   6.9831032e+02   2.0349045e+01   1.7638321e+02   2.4996192e+01   5.5519032e+01   1.2042686e+02   1.6571321e+02  -1.1240208e+01   5.7674161e+02  -8.3373935e+00   8.0553871e+01   7.8942465e+01   9.6155161e+01   1.3369049e+02   2.8630161e+02   2.2006516e+01   8.2204516e+01   1.1706977e+02   7.9713207e+01   1.9406979e+02   1.0219065e+02   2.0544959e+02   9.1053207e+01   1.3177259e+02   2.7441323e+02   2.2475974e+01   2.9233129e+02   6.5987045e+01   6.8562774e+02   8.0710710e+00   1.0789387e+02   2.4364817e+02   5.4050323e+01   1.2283985e+02   1.9836419e+02   3.5218323e+00   1.9088710e+02  -7.5148387e+00   3.1710321e+02   1.5842938e+01   1.9305321e+02  -1.2581277e+01   8.1468710e+01   8.9755406e+01   6.9795484e+02   1.1720000e+00   1.0209484e+02   2.5561564e+02   1.9717065e+02   1.6343022e+02   8.3791290e+01   1.2642250e+02   9.6688387e+01   1.9123622e+02   9.3596774e+01   1.7757065e+02   5.6520000e+01   1.1715711e+02   3.0035419e+02   9.6481161e+00   2.6574097e+02   1.5232072e+02   2.4227677e+02  -4.3911742e+00   1.0314321e+02   8.4235392e+01   1.2799935e+02   1.0425457e+02
   5.0229355e+01   9.7594555e+01   1.8508129e+02  -5.0665032e+00   1.6559129e+02  -3.4749239e+01   2.6149129e+02  -2.5719948e+01   3.4092710e+02  -9.5673935e+00   7.8562581e+01   6.8189832e+01   6.4645484e+01   1.3109126e+02   1.4600613e+02   1.6287403e+02   2.9463290e+02  -1.0784503e+01   8.6335806e+01   1.7385378e+02   3.4328742e+02   1.6706361e+01   2.0835935e+02   5.2126090e+01   6.2199032e+01   9.5612465e+01   2.2440194e+02   1.6117200e+01   6.2675806e+01   6.4055935e+01   2.2005742e+02   7.1289548e+00   7.7080645e+01   1.0458419e+02   1.6164774e+02   1.6276568e+01   1.0658581e+02   1.3721410e+02   1.5918258e+02   6.9277006e+01   2.3564903e+02   3.3970658e+01   2.3504677e+02   1.0595077e+02   1.8847258e+02   5.5338065e+00   6.7862903e+01   1.6356903e+02   9.6610968e+01   1.2682919e+02   2.7378710e+01   7.5601639e+01   3.4003207e+01   1.1724659e+02   7.6293207e+01   2.2929339e+02   1.3810871e+02   1.3617034e+02   5.9053207e+01   1.5182498e+02   1.4450000e+01   1.1099206e+02   1.2911355e+02   1.2356077e+01   1.3530903e+02   1.6271366e+02   8.1953207e+01   1.7299726e+02   9.6156452e+01   2.0533006e+02   8.4005806e+01   1.1076921e+02   1.0012839e+02   1.8912779e+02   2.3971097e+02   3.6118929e+01   2.4151355e+02   2.5573032e+00   2.1814321e+02  -2.2946076e+00   6.7568065e+01   7.9595523e+01   2.8737290e+02  -1.5918710e-01   8.9735806e+01   1.7038178e+02   1.5391321e+02   1.8360379e+02   7.3662258e+01   9.3106697e+01   2.1902000e+02   3.0535174e+01   9.1243207e+01   2.0356739e+02   7.0422032e+02  -4.3137548e+00   1.7881321e+02   2.3717924e+00   7.3139032e+01   1.1205726e+02   1.7943321e+02  -2.8678076e+00   5.8693161e+02   1.4517406e+01   7.5653871e+01   1.0433446e+02   9.2445161e+01   1.0364729e+02   3.2282161e+02  -6.1050839e+00   6.6394516e+01   8.2044568e+01   7.6763207e+01   1.6182579e+02   9.7710645e+01   2.0551799e+02   1.0862321e+02   1.6384699e+02   2.5998323e+02   1.2300374e+01   3.2029129e+02   8.2220245e+01   6.7228774e+02  -1.1151729e+01   1.1303387e+02   1.7818697e+02   5.2630323e+01   1.3552345e+02   2.2903419e+02   1.8018232e+01   2.1821710e+02  -3.1221239e+01   3.3786321e+02   5.5121385e+00   1.7248321e+02   5.4843231e+00   9.5998710e+01   8.5693006e+01   9.5571484e+02  -2.5498800e+01   9.0474839e+01   2.8968524e+02   2.1513065e+02   1.6685342e+02   1.0141129e+02   1.4744290e+02   9.6458387e+01   2.5663462e+02   1.0312677e+02   1.6466825e+02   6.3990000e+01   1.5108951e+02   2.6273419e+02   1.7477161e+00   2.6503097e+02   1.4052752e+02   2.5531677e+02   1.3945626e+01   8.8433207e+01   1.3194219e+02   1.3889935e+02   1.0896257e+02
   5.4509355e+01   1.0410215e+02   1.9198129e+02  -3.6185032e+00   1.6778129e+02  -1.2634439e+01   2.3683129e+02  -7.5571484e+00   3.1807710e+02  -2.4493935e+00   6.0512581e+01   4.4063832e+01   5.9455484e+01   1.4583646e+02   1.4066613e+02   1.7111123e+02   3.0868290e+02   1.2471497e+01   6.7095806e+01   1.6477298e+02   3.2785742e+02  -6.9192387e+00   1.7245935e+02   7.1238090e+01   7.6249032e+01   1.1448846e+02   2.2078194e+02   1.6968000e+00   6.0485806e+01   7.7801135e+01   2.3119742e+02   1.8097755e+01   9.4940645e+01   1.1091539e+02   2.0921774e+02   7.6609677e+00   1.0015581e+02   1.3724850e+02   1.6146258e+02   7.7244606e+01   2.5579903e+02   8.7386581e+00   2.0790677e+02   8.1841974e+01   1.6990258e+02  -2.0705935e+00   8.9962903e+01   1.5875103e+02   1.0399097e+02   1.2404879e+02   2.9608710e+01   8.5993239e+01   2.7383207e+01   1.4601619e+02   9.0673207e+01   2.3242299e+02   1.2586871e+02   1.6524954e+02   4.8383207e+01   1.4315858e+02   1.5160000e+01   9.6555265e+01   1.1106355e+02   1.1610077e+01   1.4259903e+02   1.7551046e+02   1.0414321e+02   1.4569206e+02   8.2926452e+01   2.4671846e+02   6.8285806e+01   1.3049681e+02   1.1240839e+02   2.0610539e+02   1.9038097e+02   3.5975329e+01   2.7546355e+02  -5.7786968e+00   2.3114321e+02  -5.2460757e-01   7.1848065e+01   7.6443123e+01   2.8818290e+02   3.6016013e+01   8.5305806e+01   1.3035618e+02   1.7224321e+02   1.6380739e+02   6.5422258e+01   7.7665897e+01   2.7798000e+02   2.0338374e+01   8.6713207e+01   2.1845979e+02   6.1612032e+02   1.9974245e+01   1.8514321e+02   7.2539243e-01   6.2419032e+01   1.3877486e+02   1.6371321e+02  -1.1270208e+01   5.7050161e+02   1.2311806e+01   7.3743871e+01   1.0543726e+02   8.8915161e+01   1.0492969e+02   2.9668161e+02   3.7461161e+00   5.9674516e+01   9.9632168e+01   5.7623207e+01   1.6206699e+02   9.3800645e+01   1.9617079e+02   8.3863207e+01   1.6239779e+02   2.6503323e+02   1.7656374e+01   3.3981129e+02   1.0551865e+02   6.8495774e+02  -6.5329032e-02   1.0617387e+02   2.0225577e+02   5.9100323e+01   1.3547585e+02   2.3465419e+02   9.9486323e+00   2.2740710e+02  -9.8164387e+00   3.4071321e+02  -6.0458615e+00   1.8862321e+02   7.7231231e+00   8.7278710e+01   9.3960606e+01   8.4176484e+02  -1.2812800e+01   7.4904839e+01   2.1827084e+02   1.9494065e+02   1.4598862e+02   9.7701290e+01   1.4459970e+02   1.1368839e+02   2.4468622e+02   1.0217677e+02   1.6003425e+02   5.2660000e+01   1.4989591e+02   3.1316419e+02  -1.3766839e+00   2.4546097e+02   1.2752312e+02   2.3598677e+02  -4.8879742e+00   1.0448321e+02   9.9848192e+01   1.4737935e+02   1.1847417e+02
   5.5799355e+01   1.1652895e+02   2.0703129e+02  -1.9542503e+01   1.5402129e+02  -1.3253639e+01   2.5969129e+02  -8.2459484e+00   3.3654710e+02  -6.7869935e+00   7.9512581e+01   8.3873832e+01   5.5885484e+01   1.3645206e+02   1.4666613e+02   1.9730123e+02   3.3534290e+02   1.2098697e+01   7.8385806e+01   1.3505978e+02   2.9956742e+02   1.2823961e+01   1.8078935e+02   8.0241690e+01   8.1389032e+01   1.4050726e+02   1.9774194e+02  -1.0270000e+01   7.6435806e+01   6.3295135e+01   2.3938742e+02  -2.3317445e+01   7.1600645e+01   1.2226259e+02   1.7869774e+02  -9.6074323e+00   1.1153581e+02   1.3014810e+02   1.5123258e+02   7.2063006e+01   2.1726903e+02   9.3010581e+00   2.3852677e+02   8.4862374e+01   1.5971258e+02  -1.3115394e+01   9.9482903e+01   1.7984943e+02   9.4660968e+01   1.4131519e+02   3.9088710e+01   6.0664839e+01   3.5623207e+01   1.2097699e+02   7.4713207e+01   2.2327979e+02   1.3148871e+02   1.4545994e+02   3.6913207e+01   1.1583618e+02   1.0070000e+01   1.0491246e+02   1.1249355e+02   1.9585677e+01   1.5316903e+02   2.1361486e+02   7.3333207e+01   1.9534686e+02   9.8686452e+01   2.1197766e+02   1.0033581e+02   1.1022281e+02   1.0598839e+02   1.5818899e+02   1.9338097e+02   5.7205329e+01   2.7470355e+02   9.0210323e-01   2.2176321e+02  -1.7344208e+01   1.0222806e+02   7.7152723e+01   2.6770290e+02  -1.1865587e+01   7.9065806e+01   1.3608538e+02   1.5771321e+02   1.8715979e+02   3.8332258e+01   6.4983097e+01   2.7774000e+02   1.4647574e+01   9.3913207e+01   1.9693379e+02   6.2198032e+02   1.9354452e+00   2.0014321e+02   9.0953924e+00   5.3039032e+01   1.1790526e+02   1.2438321e+02  -1.0743808e+01   5.8436161e+02  -7.4669935e+00   5.8313871e+01   7.9861665e+01   8.9825161e+01   6.4856890e+01   2.8182161e+02  -6.3508387e-01   5.8244516e+01   1.0993657e+02   6.8103207e+01   1.7556859e+02   9.8760645e+01   2.0653399e+02   6.7623207e+01   1.4655699e+02   2.6303323e+02   4.1063742e+00   3.2424129e+02   7.7434245e+01   6.7524774e+02   2.4041471e+01   1.1222387e+02   1.9268177e+02   5.9430323e+01   1.2659945e+02   2.4403419e+02   9.7682323e+00   2.0550710e+02  -8.7344387e+00   2.8033321e+02   8.0645385e+00   2.0743321e+02  -8.0716769e+00   1.0422871e+02   9.2794606e+01   8.6838484e+02  -4.1222400e+01   9.3424839e+01   2.0273924e+02   1.9008065e+02   1.7957742e+02   1.0322129e+02   1.4472810e+02   8.7598387e+01   2.0420342e+02   1.0664677e+02   1.6624665e+02   5.6850000e+01   1.4837071e+02   2.6216419e+02  -1.0066684e+01   1.8698097e+02   1.1834152e+02   2.3222677e+02  -3.1571742e+00   1.1114321e+02   1.0040539e+02   1.3323935e+02   1.0245537e+02
   6.5269355e+01   1.0843135e+02   2.1965129e+02  -6.4210323e-01   1.7216129e+02  -1.1364839e+01   2.8378129e+02  -2.8453148e+01   3.3007710e+02  -1.2319394e+01   1.0113258e+02   8.4484232e+01   4.9125484e+01   1.4004286e+02   1.5895613e+02   1.7293803e+02   3.2196290e+02   9.2190968e+00   7.0625806e+01   1.5297058e+02   3.2661742e+02   3.7099613e+00   1.7592935e+02   5.7200490e+01   5.9489032e+01   1.1992926e+02   2.1969194e+02  -6.4560000e+00   8.4675806e+01   5.9535935e+01   2.0091742e+02  -2.0098452e+00   7.5410645e+01   1.2200779e+02   1.6512774e+02  -1.1281832e+01   7.4725806e+01   1.2238290e+02   1.2308258e+02   7.9075006e+01   2.2617903e+02   7.1582581e+00   2.4275677e+02   1.0133397e+02   1.6133258e+02   1.0235006e+01   7.4102903e+01   1.7215983e+02   1.0542097e+02   1.3069439e+02   3.8798710e+01   6.5348039e+01   3.8143207e+01   1.4196539e+02   9.1243207e+01   2.2480739e+02   1.4353871e+02   1.5697594e+02   4.3333207e+01   1.0946258e+02   1.8350000e+01   9.7490065e+01   1.0315355e+02   1.0242877e+01   1.2787903e+02   1.2858806e+02   7.4103207e+01   1.9457526e+02   6.9116452e+01   1.7758326e+02   8.8955806e+01   1.0989321e+02   1.0821839e+02   1.7924059e+02   2.0385097e+02   5.2657729e+01   2.6446355e+02  -6.9986968e+00   2.3067321e+02  -1.4437008e+01   8.7658065e+01   6.6228323e+01   3.0504290e+02   4.1097213e+01   6.7305806e+01   1.1217618e+02   1.7157321e+02   1.7314099e+02   5.9572258e+01   6.3943897e+01   1.8417000e+02   8.8931742e+00   9.0333207e+01   2.1360019e+02   6.3298032e+02  -9.9945548e+00   2.0257321e+02  -6.9990076e+00   6.1559032e+01   9.9183665e+01   1.1452321e+02  -2.6625008e+01   5.7926161e+02  -9.6289935e+00   8.0463871e+01   8.7899665e+01   9.8685161e+01   1.0781809e+02   3.2182161e+02   1.1649161e+00   6.9444516e+01   1.2147057e+02   8.2333207e+01   1.8833019e+02   8.8570645e+01   2.0005919e+02   7.0813207e+01   1.3744179e+02   2.8384323e+02   1.3581574e+01   3.3900129e+02   8.2633445e+01   6.7928774e+02   1.8668271e+01   9.3413871e+01   2.2280657e+02   3.7200323e+01   1.2127785e+02   2.5984419e+02   1.5603432e+01   2.2321710e+02  -2.1341239e+01   2.7933321e+02  -1.5045462e+01   2.0910321e+02  -8.6752769e+00   8.6228710e+01   1.0785461e+02   8.1686484e+02  -2.4340800e+01   1.1318484e+02   2.3020844e+02   1.8908065e+02   1.7198742e+02   1.0384129e+02   1.2910850e+02   8.7078387e+01   2.3814502e+02   9.6596774e+01   1.4486065e+02   6.2140000e+01   1.4765751e+02   2.9730419e+02   7.0211613e-01   1.8479097e+02   1.2403672e+02   2.8755677e+02   1.4416426e+01   9.8243207e+01   8.6627392e+01   1.3613935e+02   1.2789337e+02
   5.2039355e+01   1.1329975e+02   2.1855129e+02  -1.3464103e+01   1.4978129e+02   6.6556129e-01   2.4664129e+02  -4.8219484e+00   3.3992710e+02   2.6272606e+01   7.6652581e+01   1.0553263e+02   7.6215484e+01   1.1344566e+02   1.5547613e+02   1.9383643e+02   3.4306290e+02  -1.0948903e+01   8.5525806e+01   1.3534858e+02   3.7766742e+02  -2.7140387e+00   2.0126935e+02   8.4833290e+01   8.1159032e+01   1.1023566e+02   1.9916194e+02  -2.7193600e+01   7.3105806e+01   7.5791535e+01   1.8810742e+02  -2.0750452e+00   7.7370645e+01   1.1223099e+02   1.6150774e+02  -1.4752232e+01   8.1775806e+01   1.2110890e+02   7.0462581e+01   1.3837461e+02   2.4393903e+02  -1.9325419e+00   2.1466677e+02   1.0782117e+02   1.2985258e+02  -8.6659355e-01   8.9102903e+01   1.9438983e+02   8.0420968e+01   1.2012439e+02   2.4518710e+01   8.0920439e+01   4.0713207e+01   1.4708979e+02   6.9053207e+01   2.3530259e+02   1.0801871e+02   1.5300754e+02   5.5713207e+01   1.6295218e+02  -9.0300000e+00   7.5200465e+01   1.1168355e+02   1.5170477e+01   1.3730903e+02   1.4735366e+02   8.4573207e+01   2.0868766e+02   6.6776452e+01   1.9930046e+02   7.4195806e+01   1.2745401e+02   1.1017839e+02   1.7089379e+02   1.0904097e+02   4.4862529e+01   2.4370355e+02  -1.8578968e+00   2.4910321e+02  -1.8291408e+01   5.0188065e+01   9.1465923e+01   2.9465290e+02   3.1168413e+01   9.1925806e+01   1.4539658e+02   1.7000321e+02   1.6798659e+02   5.9662258e+01   5.4896697e+01   2.8464000e+02   2.0905574e+01   8.1523207e+01   1.9168499e+02   6.0936032e+02   1.6465045e+01   2.3286321e+02   2.4717792e+01   7.0989032e+01   1.2132926e+02   1.1462321e+02  -1.1393008e+01   6.1969161e+02   1.9226606e+01   7.4033871e+01   7.0984065e+01   8.2775161e+01   9.3090890e+01   3.2835161e+02  -8.3748387e-01   7.6294516e+01   8.7212568e+01   6.0333207e+01   1.9071019e+02   8.1190645e+01   1.8274959e+02   9.4003207e+01   1.8273659e+02   2.6122323e+02  -1.1788258e+00   3.1829129e+02   6.6140245e+01   6.6295774e+02   1.5834671e+01   9.9463871e+01   2.5170257e+02   5.8290323e+01   1.2745065e+02   1.8874419e+02  -6.4285677e+00   2.2340710e+02  -1.9546439e+01   2.9324321e+02  -1.0828262e+01   2.0114321e+02   4.5715231e+00   9.8188710e+01   7.6417806e+01   7.8609484e+02  -2.6589200e+01   1.0351484e+02   2.4226204e+02   1.7879065e+02   1.3276062e+02   9.2131290e+01   1.2347530e+02   1.0364839e+02   1.9348942e+02   1.2769677e+02   1.6451265e+02   5.0040000e+01   1.3534551e+02   3.2830419e+02   8.9821161e+00   3.0593097e+02   1.6796552e+02   2.6779677e+02   2.8722581e-01   8.6383207e+01   9.6726192e+01   1.2256935e+02   9.3648968e+01
   5.7129355e+01   1.1061255e+02   2.1746129e+02   3.3930968e+00   1.5416129e+02  -2.9264839e+01   2.5969129e+02  -4.2955948e+01   3.6526710e+02   1.4485406e+01   7.5562581e+01   9.0759832e+01   7.5595484e+01   1.4249526e+02   1.5376613e+02   1.7735323e+02   3.4325290e+02   1.3325897e+01   9.6145806e+01   1.4573898e+02   3.3485742e+02   3.6570761e+01   1.9349935e+02   6.1934890e+01   5.6489032e+01   1.4635926e+02   2.2345194e+02   7.7632000e+00   7.9105806e+01   6.2701535e+01   2.0524742e+02   1.3643755e+01   6.7220645e+01   1.0637299e+02   1.6478774e+02  -1.3634632e+01   7.6065806e+01   1.1803570e+02   7.8272581e+01   1.1965981e+02   2.0255903e+02   4.6178581e+00   2.4618677e+02   1.0658957e+02   1.1028258e+02   1.6490065e+00   8.5672903e+01   1.6880423e+02   6.9090968e+01   9.4550787e+01   1.9708710e+01   3.3975239e+01   3.2193207e+01   1.3087139e+02   8.0673207e+01   1.9946299e+02   1.1406871e+02   1.0709354e+02   3.3003207e+01   1.4995898e+02   2.2600000e+00   8.2437265e+01   1.1192355e+02   2.0127742e-01   1.7363903e+02   1.4678726e+02   7.9523207e+01   2.0957166e+02   9.4826452e+01   2.2581646e+02   6.4765806e+01   9.4538413e+01   1.1298839e+02   2.0147899e+02   2.5147097e+02   3.9518129e+01   2.1903355e+02   1.4875703e+01   2.5995321e+02   1.1360592e+01   7.8088065e+01   8.8803923e+01   3.0818290e+02   1.9126013e+01   1.0564581e+02   1.7329898e+02   1.6900321e+02   1.9477659e+02   6.0572258e+01   9.0533897e+01   1.7602000e+02   1.9355174e+01   9.9623207e+01   1.9670699e+02   6.2793032e+02   2.5029445e+01   2.0691321e+02   2.4703792e+01   7.4989032e+01   1.5986926e+02   1.2529321e+02   1.1233392e+01   5.9093161e+02   2.2717406e+01   1.1436387e+02   1.3118766e+02   1.2387516e+02   1.0661289e+02   3.3587161e+02  -8.8590839e+00   6.9824516e+01   1.1396017e+02   7.3713207e+01   2.0620979e+02   9.5610645e+01   2.1235599e+02   9.4243207e+01   1.8494739e+02   2.0789323e+02   2.6937574e+01   2.9424129e+02   7.8064245e+01   7.7100774e+02   4.7106710e+00   1.1708387e+02   2.9124297e+02   6.8340323e+01   1.4888665e+02   2.1641419e+02  -1.2492168e+01   2.2764710e+02   2.1143613e+00   3.5748321e+02  -5.7746154e-01   1.9638321e+02   9.5232308e-01   9.4468710e+01   5.5955406e+01   7.5567484e+02  -1.8305600e+01   8.4424839e+01   3.0278924e+02   1.7932065e+02   1.3733822e+02   9.2651290e+01   1.3371370e+02   1.0102839e+02   2.0883902e+02   1.1264677e+02   1.5504665e+02   6.8230000e+01   1.5103031e+02   2.9497419e+02   1.5888516e+01   2.5579097e+02   1.6340672e+02   2.7422677e+02   1.5202826e+01   8.5953207e+01   9.0990592e+01   1.4384935e+02   1.0898657e+02
   5.7229355e+01   9.8224555e+01   2.1189129e+02  -7.9313032e+00   1.4702129e+02   1.1696361e+01   2.3402129e+02  -2.0612348e+01   3.6102710e+02   8.4446065e+00   7.0652581e+01   8.1922632e+01   5.4645484e+01   1.4584126e+02   1.6376613e+02   1.6874323e+02   3.5234290e+02   1.5638697e+01   7.7575806e+01   1.5112458e+02   3.7337742e+02   1.0489161e+01   1.6416935e+02   7.6611290e+01   7.2009032e+01   1.2301766e+02   2.0012194e+02  -7.3204000e+00   1.0448581e+02   5.9091135e+01   2.3453742e+02   8.8055484e-01   7.5030645e+01   1.0974819e+02   1.9012774e+02   9.0481677e+00   7.6255806e+01   1.2521050e+02   8.8032581e+01   1.7492901e+02   2.3645903e+02   8.6658581e+00   2.6323677e+02   1.2212557e+02   1.5976258e+02   1.2980606e+01   9.3392903e+01   2.0247663e+02   9.2180968e+01   1.5289359e+02   3.5658710e+01   6.1559239e+01   4.1713207e+01   1.2629979e+02   6.6713207e+01   1.9748979e+02   1.2153871e+02   1.3854594e+02   6.0673207e+01   1.5112538e+02   1.0070000e+01   9.2242465e+01   1.0072355e+02   2.1477277e+01   1.5116903e+02   1.4239486e+02   8.6433207e+01   2.2905886e+02   7.4016452e+01   2.0272126e+02   6.4715806e+01   9.8452413e+01   9.7028387e+01   1.5899579e+02   1.6266097e+02   2.3522929e+01   2.3379355e+02   1.9404903e+01   2.7791321e+02   1.3403792e+01   6.9808065e+01   1.0527632e+02   3.0637290e+02   3.9700813e+01   8.5405806e+01   1.5295818e+02   1.8748321e+02   2.2005819e+02   8.7472258e+01   8.6281897e+01   3.4960000e+02  -9.1122581e-01   9.8433207e+01   1.9138219e+02   5.8198032e+02   2.4945445e+01   1.8457321e+02   3.1910992e+01   7.3989032e+01   1.2646926e+02   1.2914321e+02   8.3053924e+00   6.6012161e+02   1.5952206e+01   1.2717387e+02   1.1183286e+02   1.0977516e+02   1.1912089e+02   3.1973161e+02   1.8472116e+01   5.3054516e+01   1.1002177e+02   9.8523207e+01   2.4246499e+02   8.3610645e+01   2.1255599e+02   1.0000321e+02   1.5091659e+02   2.6036323e+02  -4.9700258e+00   3.1224129e+02   1.0119425e+02   7.2100774e+02   2.6206710e+00   9.4083871e+01   2.8832297e+02   3.7720323e+01   1.0771625e+02   1.9270419e+02   1.1594632e+01   2.0312710e+02  -3.0394039e+01   2.9376321e+02   6.1801385e+00   1.8433321e+02   1.5363231e+00   8.4038710e+01   9.1929806e+01   7.6957484e+02  -2.3037600e+01   1.0251484e+02   2.4082204e+02   1.7360065e+02   1.4560582e+02   1.2808129e+02   1.3844930e+02   9.5888387e+01   2.1792022e+02   1.1593677e+02   1.7278345e+02   6.4990000e+01   1.3790951e+02   3.0659419e+02   1.5289161e+00   2.6641097e+02   1.3188712e+02   2.8846677e+02  -1.8656374e+01   9.9293207e+01   1.0531339e+02   1.0813935e+02   1.3046337e+02
   4.6989355e+01   1.2494375e+02   2.2846129e+02  -3.2636903e+01   1.5978129e+02  -3.2854439e+01   2.3521129e+02  -3.0475484e+00   3.6045710e+02   1.1490206e+01   9.5462581e+01   8.9937832e+01   6.9125484e+01   1.5320286e+02   1.4747613e+02   1.9342643e+02   3.4410290e+02   2.2587897e+01   7.5715806e+01   1.4965338e+02   3.8261742e+02   7.6599613e+00   1.7626935e+02   5.3123290e+01   7.9869032e+01   1.4205886e+02   1.8940194e+02  -1.7082800e+01   7.8675806e+01   7.1345935e+01   1.9638742e+02   7.3125548e+00   7.8410645e+01   1.3776779e+02   2.2221774e+02   1.1340968e+01   9.2535806e+01   1.4838810e+02   1.5361258e+02   1.0201261e+02   3.2269903e+02   2.9146658e+01   2.4647677e+02   9.5606374e+01   1.7871258e+02   7.5546065e+00   9.3622903e+01   1.2945823e+02   7.3470968e+01   1.4111039e+02   4.3658710e+01   7.9679239e+01   3.3483207e+01   1.1376819e+02   7.6813207e+01   2.0491179e+02   1.2663871e+02   1.0837794e+02   6.7293207e+01   1.2554578e+02   9.9700000e+00   8.8680465e+01   1.1153355e+02   1.6712477e+01   1.3468903e+02   1.2971326e+02   8.7913207e+01   1.8528046e+02   8.2546452e+01   1.8022886e+02   6.4665806e+01   1.1645641e+02   1.1755839e+02   1.6502339e+02   7.9610968e+01   1.3306929e+01   2.4003355e+02   8.2457032e+00   2.4548321e+02  -2.6718076e+00   8.8138065e+01   9.8279923e+01   3.2646290e+02   4.5143613e+01   8.5875806e+01   1.6850058e+02   1.8871321e+02   1.9543979e+02   7.1142258e+01   7.5208297e+01   1.5222000e+02   1.8109174e+01   1.0167321e+02   1.9269299e+02   5.9217032e+02   2.7610245e+01   1.8633321e+02   2.6250192e+01   8.9849032e+01   1.4268046e+02   1.4900321e+02  -1.2434076e+00   6.5145161e+02   5.7358065e+00   1.1979387e+02   1.0866326e+02   9.9295161e+01   1.0348929e+02   3.2954161e+02   2.1547316e+01   6.7394516e+01   1.3787457e+02   1.0195321e+02   2.9386059e+02   8.7190645e+01   2.0102959e+02   1.0105321e+02   1.9312259e+02   2.7165323e+02  -8.5432258e+00   3.1114129e+02   8.6522245e+01   7.8271774e+02   2.6203871e+01   1.1579387e+02   2.8077617e+02   5.6050323e+01   9.6249845e+01   1.9265419e+02  -4.0213677e+00   2.1216710e+02   1.0452761e+01   3.3405321e+02   1.8576938e+01   2.2681321e+02   1.6907923e+01   8.6848710e+01   9.2945006e+01   7.3719484e+02  -2.4297200e+01   1.2918484e+02   2.2935844e+02   2.3332065e+02   1.5287822e+02   1.0079129e+02   1.4259250e+02   9.1598387e+01   1.9888342e+02   1.2550677e+02   1.9359785e+02   5.2330000e+01   1.5587231e+02   2.6197419e+02   1.2758516e+01   3.2336097e+02   1.7790112e+02   3.0512677e+02   2.5110826e+01   8.9433207e+01   1.3824219e+02   1.2289935e+02   8.8142568e+01
   5.9469355e+01   1.1527535e+02   2.1622129e+02  -6.0770323e-01   1.6649129e+02  -1.3861239e+01   2.7649129e+02  -6.8699484e+00   3.1192710e+02   1.6422606e+01   8.8462581e+01   9.1497832e+01   5.3595484e+01   1.7054526e+02   1.3595613e+02   1.7115803e+02   3.0687290e+02  -1.5623703e+01   9.1385806e+01   1.7354978e+02   3.2423742e+02   1.0660361e+01   1.9978935e+02   8.3191690e+01   5.1729032e+01   1.5536006e+02   1.8759194e+02   1.2020000e+00   8.3345806e+01   6.6312335e+01   2.1305742e+02  -1.0311045e+01   6.8560645e+01   9.6985794e+01   1.9221774e+02  -1.6449032e+01   8.7155806e+01   1.3414850e+02   9.5612581e+01   1.1994261e+02   2.6936903e+02  -1.4586942e+01   2.2728677e+02   1.0671157e+02   1.8914258e+02  -1.3939794e+01   8.1812903e+01   1.3669303e+02   9.1470968e+01   1.2819039e+02   3.6518710e+01   7.2730439e+01   2.9103207e+01   1.2582859e+02   7.3243207e+01   2.2653739e+02   1.0153871e+02   1.0671594e+02   4.8243207e+01   1.4582978e+02   1.3070000e+01   8.6482465e+01   1.0001355e+02  -4.6559226e+00   1.4482903e+02   1.3156206e+02   8.6003207e+01   1.9762326e+02   6.6686452e+01   1.9315766e+02   6.2905806e+01   1.3540721e+02   1.2150839e+02   1.3913739e+02   9.4950968e+01   1.2079729e+01   2.2589355e+02   2.3269032e+00   2.3562321e+02   1.5406992e+01   6.8188065e+01   1.0097592e+02   3.3346290e+02   5.1013613e+01   9.3405806e+01   1.8317818e+02   1.5952321e+02   1.6182499e+02   6.0662258e+01   8.5046697e+01   2.3117000e+02   1.4223174e+01   1.0038321e+02   2.0541619e+02   6.0107032e+02  -1.0911755e+01   1.8505321e+02   2.1162592e+01   4.6179032e+01   1.1745406e+02   1.6495321e+02  -3.1039408e+01   6.3479161e+02   4.3168606e+01   1.0051387e+02   1.0244566e+02   1.0268516e+02   8.9118090e+01   2.6649161e+02   3.8313161e+00   7.3824516e+01   1.0426017e+02   8.7573207e+01   1.8796099e+02   1.1285065e+02   2.5368679e+02   1.2086321e+02   1.7386779e+02   3.1279323e+02   5.2505574e+01   2.6814129e+02   7.3872245e+01   7.1781774e+02   1.2875871e+01   1.0627387e+02   2.3667777e+02   6.4960323e+01   1.3543705e+02   2.3070419e+02   3.5046323e+00   2.3216710e+02   2.6627613e+00   3.8391321e+02   2.9181385e+00   1.9243321e+02   1.4683231e+00   8.8998710e+01   1.3029301e+02   6.9567484e+02  -1.3885600e+01   1.0042484e+02   2.6874924e+02   1.7156065e+02   1.6100902e+02   9.4601290e+01   1.4455770e+02   9.1358387e+01   2.0852262e+02   1.2226677e+02   1.6337705e+02   7.0800000e+01   1.0649471e+02   2.9144419e+02   6.6909161e+00   2.9036097e+02   1.8193112e+02   3.6817677e+02   6.3468258e+00   1.1195321e+02   1.3677059e+02   1.4308935e+02   9.9717368e+01
   5.6179355e+01   1.2158855e+02   2.1369129e+02   2.2644697e+01   1.7492129e+02  -1.8875639e+01   2.6797129e+02  -5.7183484e+00   3.5383710e+02   1.6309806e+01   6.1702581e+01   1.0143863e+02   7.4025484e+01   1.8972086e+02   1.5204613e+02   1.8615083e+02   2.9434290e+02   1.4758697e+01   8.6095806e+01   1.6425298e+02   3.6409742e+02   8.7615613e+00   1.8264935e+02   7.2612890e+01   7.7159032e+01   1.4565566e+02   2.1126194e+02  -2.8071600e+01   8.7965806e+01   7.9272735e+01   1.7729742e+02   1.0739755e+01   8.9410645e+01   1.0231779e+02   2.2078774e+02   2.7353677e+00   1.1096581e+02   1.2129370e+02   1.6527258e+02   8.8509806e+01   2.1731903e+02   3.2487058e+01   1.9356677e+02   9.6459174e+01   2.0938258e+02  -3.0389935e+00   7.9862903e+01   1.3326903e+02   1.0452097e+02   1.5671639e+02   4.2328710e+01   9.1495639e+01   2.8003207e+01   1.1267659e+02   8.0193207e+01   1.9922139e+02   1.2944871e+02   1.3215314e+02   4.3953207e+01   1.7041298e+02  -4.3600000e+00   9.0586865e+01   1.0982355e+02   1.7469277e+01   1.2802903e+02   1.6124606e+02   1.0471321e+02   2.1778646e+02   7.4636452e+01   1.9871166e+02   8.7765806e+01   1.0646841e+02   9.8838387e+01   1.4709099e+02   2.0466097e+02   2.0112929e+01   2.1951355e+02   1.5887303e+01   2.5967321e+02   1.1092992e+01   9.4808065e+01   8.4656323e+01   3.0470290e+02   2.1214413e+01   8.3355806e+01   1.4746218e+02   1.6895321e+02   1.6231059e+02   6.4142258e+01   9.3198297e+01   2.3045000e+02   9.3807742e+00   9.2913207e+01   2.1639379e+02   7.0103032e+02  -8.5548387e-03   1.8552321e+02   1.7024992e+01   5.9179032e+01   1.0156406e+02   1.5767321e+02  -1.1787008e+01   6.4531161e+02   2.9367006e+01   1.0989387e+02   9.6645265e+01   1.2239516e+02   1.1340129e+02   2.6420161e+02   1.6914516e+01   5.7634516e+01   1.0217537e+02   6.1293207e+01   1.7625339e+02   9.3190645e+01   2.2168959e+02   9.0143207e+01   1.8937539e+02   2.5703323e+02   1.9436374e+01   3.3310129e+02   2.0625445e+01   6.5290774e+02   1.3018671e+01   1.0394387e+02   1.4758417e+02   5.8050323e+01   1.3322985e+02   3.1974419e+02   1.1241432e+01   2.0745710e+02  -1.8740439e+01   3.7786321e+02   4.2121385e+00   1.9200321e+02  -1.6727692e-01   6.7468710e+01   1.3316541e+02   7.7181484e+02  -2.5926800e+01   8.7944839e+01   2.3674764e+02   1.6127065e+02   1.8740222e+02   9.1221290e+01   1.2920810e+02   9.9028387e+01   1.9118902e+02   1.0912677e+02   1.7961825e+02   4.9140000e+01   1.1055751e+02   3.1092419e+02   2.3132516e+01   3.4255097e+02   1.5303592e+02   2.7522677e+02   7.4028258e+00   8.8193207e+01   1.1681139e+02   1.4246935e+02   1.1757697e+02
   6.0229355e+01   1.2079455e+02   2.0531129e+02  -4.3549032e+00   1.6349129e+02  -1.5911239e+01   2.9488129e+02  -6.1148387e-02   3.1997710e+02   3.4828606e+01   6.9802581e+01   1.0460063e+02   5.1075484e+01   1.2460686e+02   1.3076613e+02   1.7957323e+02   3.2477290e+02   3.3242968e+00   7.9055806e+01   1.7134618e+02   3.6047742e+02  -1.5808839e+01   1.8440935e+02   7.0142090e+01   5.9299032e+01   1.3246446e+02   1.9864194e+02  -2.3252000e+01   8.4245806e+01   5.6380335e+01   2.0329742e+02  -5.1502452e+00   8.8130645e+01   1.0494019e+02   1.8064774e+02   1.4326568e+01   9.5965806e+01   1.2758370e+02   1.3532258e+02   9.9145806e+01   1.8764903e+02   4.5380658e+01   1.9756677e+02   9.8619174e+01   2.0538258e+02  -2.3899355e-01   7.1862903e+01   1.2700903e+02   9.1230968e+01   1.6130959e+02   3.0418710e+01   9.0828439e+01   1.9763207e+01   9.9385792e+01   8.0623207e+01   2.1175699e+02   1.3263871e+02   1.1574794e+02   5.3243207e+01   1.7195978e+02   4.5900000e+00   9.5110865e+01   1.1720355e+02   2.9448877e+01   1.1482903e+02   1.4092206e+02   9.8243207e+01   1.9083406e+02   6.4586452e+01   1.8551566e+02   7.1525806e+01   1.2266761e+02   9.1838387e+01   1.8736099e+02   2.5118097e+02   3.6921329e+01   2.4855355e+02   1.8941032e+00   2.5033321e+02   5.8401924e+00   8.6518065e+01   7.6749523e+01   3.4665290e+02  -4.7158710e-01   8.4215806e+01   1.4148338e+02   1.5029321e+02   1.7399339e+02   5.0762258e+01   7.7798697e+01   2.2326000e+02   3.2359742e+00   7.5623207e+01   2.1105699e+02   6.7807032e+02  -2.1217548e+00   1.7895321e+02   1.4105924e+00   6.9849032e+01   1.2404046e+02   1.0681321e+02  -1.8578208e+01   6.4893161e+02   3.1607406e+01   8.4843871e+01   1.1378926e+02   9.0255161e+01   8.8872490e+01   3.3116161e+02   1.4417716e+01   6.2014516e+01   1.2011497e+02   6.2293207e+01   1.2050339e+02   1.1633065e+02   2.0188839e+02   7.6243207e+01   1.8048739e+02   2.5755323e+02   2.1874774e+01   3.0148129e+02   5.3950452e+00   6.7352774e+02   1.2290710e+00   1.6465387e+02   3.1967368e+01   7.8820323e+01   1.2308825e+02   2.8431419e+02   9.3558323e+00   2.2636710e+02  -2.6923239e+01   2.9462321e+02  -7.3586615e+00   1.9533321e+02   6.1363231e+00   9.3378710e+01   1.2118261e+02   8.4090484e+02  -1.2024000e+01   6.3184839e+01   2.6391844e+02   1.4327065e+02   1.4836222e+02   1.1532129e+02   1.2652010e+02   1.0854839e+02   2.4466742e+02   1.3197677e+02   1.8679025e+02   5.6520000e+01   1.4025711e+02   3.4964419e+02   3.4149161e+00   4.4336097e+02   5.1161123e+01   2.4327677e+02  -2.5231174e+01   9.1293207e+01   1.0933339e+02   1.6899935e+02   1.1845457e+02
   5.5419355e+01   1.1488935e+02   2.3422129e+02  -1.1717703e+01   1.5540129e+02   8.3059613e+00   2.7935129e+02   4.3712516e+00   3.4583710e+02  -1.2901935e+00   6.6132581e+01   9.0614232e+01   6.7165484e+01   1.1426966e+02   1.5619613e+02   2.0634883e+02   3.2101290e+02   1.5905097e+01   9.1625806e+01   1.3476058e+02   3.3961742e+02   1.0999613e+00   1.6678935e+02   9.7361690e+01   8.1159032e+01   1.0509566e+02   2.0559194e+02   2.1522000e+01   8.1915806e+01   7.7086735e+01   2.0205742e+02  -1.0010452e+00   7.8270645e+01   1.1586899e+02   1.5978774e+02  -2.0446323e+00   1.0849581e+02   1.3030130e+02   1.4342258e+02   6.4777806e+01   1.6398903e+02   1.0775346e+02   2.1680677e+02   9.7739974e+01   1.8276258e+02   6.6606065e+00   8.4722903e+01   1.6379023e+02   8.5570968e+01   1.8047239e+02   3.3848710e+01   8.9274039e+01   3.4053207e+01   8.9332592e+01   6.9523207e+01   1.9478499e+02   1.1701871e+02   1.1980754e+02   5.1433207e+01   1.5391458e+02   5.3100000e+00   9.2813265e+01   1.0392355e+02   1.2212774e+00   1.2687903e+02   1.3204806e+02   8.2573207e+01   1.9717766e+02   7.4686452e+01   1.9780766e+02   7.6245806e+01   1.0415001e+02   1.0931839e+02   1.9625259e+02   2.2980097e+02   2.2341729e+01   2.5184355e+02   7.0109032e+00   2.2571321e+02  -1.2330208e+01   8.1418065e+01   6.8157523e+01   3.1832290e+02   7.8448129e+00   9.1835806e+01   1.6211378e+02   6.9763207e+01   1.7995579e+02   7.0902258e+01   7.8567497e+01   1.4283000e+02   7.5803742e+00   8.0243207e+01   2.0787739e+02   6.8774032e+02   8.1046452e+00   1.6043321e+02   1.6422192e+01   5.8939032e+01   1.2010326e+02   1.2919321e+02  -3.9848608e+01   6.7022161e+02   1.7542065e+00   7.3083871e+01   6.7160065e+01   9.2015161e+01   9.1451690e+01   3.4573161e+02  -4.9378839e+00   5.6394516e+01   1.1708457e+02   6.7243207e+01   1.9244739e+02   1.0795065e+02   1.9245879e+02   7.2333207e+01   1.7442019e+02   2.2613323e+02   1.2288374e+01   3.3343129e+02   7.2359045e+01   7.6667774e+02   2.4017071e+01   1.8655387e+02   8.3305368e+01   5.5530323e+01   1.2648145e+02   2.1912419e+02  -2.2889677e+00   2.3588710e+02  -1.0784839e+01   3.6343321e+02  -1.6053462e+01   2.0029321e+02  -1.3260477e+01   8.7228710e+01   1.4234461e+02   9.4324484e+02  -8.5512000e+00   1.0809484e+02   2.9527564e+02   1.8265065e+02   1.7155182e+02   1.3255129e+02   1.3857170e+02   9.4168387e+01   2.1352782e+02   1.0959677e+02   2.0387065e+02   8.2180000e+01   1.9863431e+02   3.1902419e+02   8.4345161e+00   2.9631097e+02   1.4602512e+02   2.9955677e+02   1.7642581e-01   1.0043321e+02   1.0841219e+02   1.4970935e+02   1.4599777e+02
   4.9939355e+01   7.7227755e+01   1.9860129e+02  -3.0581032e+00   1.6711129e+02   5.0916129e-01   2.2497129e+02  -1.7178348e+01   3.1869710e+02   2.4211006e+01   7.2652581e+01   9.4142632e+01   6.1455484e+01   1.7734646e+02   1.3695613e+02   2.0126803e+02   3.0020290e+02   1.9998968e+00   5.6905806e+01   1.5863818e+02   3.2928742e+02   1.4116361e+01   1.9497935e+02   4.9676490e+01   6.2919032e+01   1.1712486e+02   2.1888194e+02  -3.8212000e+00   6.9155806e+01   6.5257535e+01   2.0138742e+02  -8.0744516e-01   7.4410645e+01   1.2184779e+02   1.9574774e+02   1.4548568e+01   7.8685806e+01   1.3568610e+02   1.7308258e+02   8.8835006e+01   9.9079032e+01   1.5884626e+02   2.0514677e+02   9.6722774e+01   1.6652258e+02   3.4898065e+00   6.4962903e+01   1.3304103e+02   8.8090968e+01   1.8751079e+02   3.3848710e+01   7.1984039e+01   2.2193207e+01   1.2200139e+02   6.5953207e+01   2.2455059e+02   1.1791871e+02   1.3154554e+02   5.7863207e+01   1.2492018e+02   1.1020000e+01   8.5076465e+01   1.2239355e+02   9.1236774e+00   1.2997903e+02   1.4304006e+02   7.7333207e+01   1.7936686e+02   8.6116452e+01   1.8546326e+02   8.0815806e+01   9.9544413e+01   1.0659839e+02   1.9090019e+02   1.9495097e+02   3.1559729e+01   2.3351355e+02  -1.6902697e+01   2.3624321e+02  -1.6552608e+01   8.2278065e+01   7.6278723e+01   2.9804290e+02   1.3897213e+01   7.8595806e+01   1.4608298e+02   7.1863207e+01   1.2421779e+02   5.3662258e+01   5.4656697e+01   1.1007000e+02   1.1201174e+01   7.3573207e+01   1.9579099e+02   6.8488032e+02   1.8853445e+01   1.9386321e+02   3.5779243e-01   6.9749032e+01   1.2861846e+02   1.4410321e+02   7.3885924e+00   6.5917161e+02   5.3582065e+00   1.0922387e+02   9.8268865e+01   9.9205161e+01   1.0758649e+02   3.4049161e+02  -9.2286839e+00   7.4484516e+01   1.4316737e+02   8.4243207e+01   2.5208739e+02   8.9760645e+01   2.0553399e+02   8.6813207e+01   1.5711179e+02   2.2036323e+02   1.6989974e+01   3.2619129e+02   6.0038245e+01   7.6595774e+02   1.6946710e+00   1.7446387e+02   5.8032568e+01   7.4430323e+01   9.7059445e+01   1.9370419e+02   6.2746323e+00   2.0769710e+02  -1.1289639e+01   3.1862321e+02   1.3331338e+01   1.9200321e+02  -6.9727692e-01   7.3658710e+01   9.5240206e+01   8.8495484e+02  -1.0598000e+01   7.5044839e+01   3.2587964e+02   1.5879065e+02   1.3360062e+02   1.1275129e+02   1.8696570e+02   9.3028387e+01   2.3009902e+02   9.6126774e+01   1.6636825e+02   7.2850000e+01   1.3857071e+02   3.3078419e+02   5.6837161e+00   3.1970097e+02   2.0900392e+02   2.0774677e+02   2.2312258e+00   9.0483207e+01   1.1243819e+02   1.4084935e+02   1.2075657e+02
   5.8609355e+01   1.1763415e+02   2.1455129e+02  -2.6474103e+01   1.7949129e+02  -6.8112387e+00   2.6535129e+02   1.1351252e+01   3.2950710e+02   1.4536206e+01   7.7412581e+01   8.5091832e+01   6.5075484e+01   1.4176686e+02   1.6028613e+02   1.8973163e+02   3.7168290e+02   1.7471497e+01   7.0765806e+01   1.6119938e+02   3.2099742e+02   1.8779561e+01   1.7783935e+02   7.6517690e+01   5.3009032e+01   1.2787766e+02   2.1664194e+02  -1.3620000e+00   9.7245806e+01   8.0630335e+01   2.0905742e+02  -5.3210452e+00   7.0370645e+01   1.1398099e+02   1.6331774e+02  -3.4770323e+00   8.3495806e+01   1.4906130e+02   1.4599258e+02   7.8862206e+01   5.7939032e+01   1.3013746e+02   2.1699677e+02   6.0924774e+01   1.4761258e+02  -4.4273935e+00   7.2152903e+01   1.4927583e+02   8.2470968e+01   1.2596039e+02   5.3468710e+01   6.4564439e+01   5.0813207e+01   1.1999179e+02   4.6143207e+01   2.0665539e+02   1.3601871e+02   1.0709754e+02   5.6293207e+01   1.4580578e+02   4.9300000e+00   6.6793665e+01   1.1696355e+02   8.0880774e+00   1.6225903e+02   1.6559766e+02   8.9293207e+01   1.6222006e+02   9.6636452e+01   2.0262166e+02   6.7855806e+01   9.1631213e+01   8.9078387e+01   1.8825179e+02   9.4180968e+01   6.9381329e+01   2.7784355e+02   1.4109032e+00   2.2781321e+02   4.9817924e+00   7.7568065e+01   8.4315523e+01   3.3113290e+02  -9.8998710e-01   9.2405806e+01   1.4316818e+02   7.3763207e+01   1.5782579e+02   5.9762258e+01   9.2078697e+01   1.2455000e+02  -3.8672258e+00   9.2103207e+01   1.8997859e+02   6.8155032e+02   4.9798452e+00   1.6252321e+02  -3.5150076e+00   6.7939032e+01   1.0847326e+02   1.5895321e+02  -7.6994076e+00   6.4560161e+02  -5.1761935e+00   9.2083871e+01   9.7780065e+01   9.0535161e+01   8.1710090e+01   3.2101161e+02  -1.1290284e+01   8.1964516e+01   1.2375897e+02   7.4673207e+01   2.3894299e+02   1.3019065e+02   2.3915959e+02   1.0657321e+02   2.1777099e+02   2.3317323e+02   3.6685174e+01   3.1633129e+02   7.4017045e+01   7.2581774e+02   2.9565871e+01   1.7155387e+02   5.9885368e+01   6.2770323e+01   1.4566225e+02   2.2279419e+02   2.5707432e+01   2.0669710e+02  -2.2019639e+01   3.1791321e+02   6.9181385e+00   2.0910321e+02   2.0844723e+01   7.9228710e+01   8.7884606e+01   7.7014484e+02  -4.0832000e+00   8.4854839e+01   2.6751484e+02   1.6727065e+02   1.4482222e+02   1.0822129e+02   1.3694810e+02   1.1549839e+02   1.9839142e+02   1.1536677e+02   1.7644905e+02   6.8140000e+01   1.1870751e+02   2.9406419e+02  -3.5186839e+00   3.0955097e+02   1.6048592e+02   2.5379677e+02  -1.1227742e+00   6.5053207e+01   9.0762592e+01   1.2218935e+02   8.0149368e+01
   7.1889355e+01   1.5528175e+02   2.2241129e+02   1.2137097e+01   1.9444129e+02   1.1327613e+00   2.7802129e+02  -1.5623484e+00   3.2869710e+02   4.1751006e+01   7.0322581e+01   7.8179032e+01   5.4645484e+01   1.4736126e+02   1.5700613e+02   1.9799403e+02   3.3453290e+02   2.5543497e+01   8.7095806e+01   1.6036298e+02   3.6409742e+02   1.3901561e+01   1.8378935e+02   7.1421690e+01   6.3679032e+01   1.3587406e+02   2.2040194e+02  -1.9472800e+01   8.0345806e+01   6.1792335e+01   2.3776742e+02  -6.9978452e+00   7.3370645e+01   1.1207099e+02   1.8245774e+02   8.7617677e+00   9.2535806e+01   1.2728810e+02   1.8270258e+02   7.5255406e+01   6.0649032e+01   1.6416066e+02   2.5052677e+02   1.1952237e+02   1.6480258e+02   6.8574065e+00   7.5012903e+01   1.9123703e+02   6.7470968e+01   1.1330039e+02   2.6418710e+01   6.8728439e+01   5.1953207e+01   1.1314059e+02   7.1433207e+01   1.7782219e+02   1.0429871e+02   1.0387514e+02   5.5863207e+01   1.4727018e+02  -1.1200000e+00   9.8047665e+01   1.3344355e+02   1.5389677e+01   1.5059903e+02   1.2506046e+02   7.4523207e+01   1.9806166e+02   8.3776452e+01   2.1308046e+02   7.2905806e+01   1.1479721e+02   1.0131839e+02   1.8470259e+02   1.6176097e+02   3.4404929e+01   2.9822355e+02  -4.7494968e+00   2.5200321e+02  -1.9243408e+01   9.1188065e+01   7.8755923e+01   3.2599290e+02   1.8131213e+01   7.2305806e+01   1.7634618e+02   7.3863207e+01   1.6753779e+02   7.3422258e+01   7.9985897e+01   1.1426000e+02   1.0725974e+01   7.9243207e+01   1.9148739e+02   6.9479032e+02  -7.5993548e+00   1.7843321e+02   2.4402192e+01   5.1989032e+01   1.1746926e+02   1.5491321e+02   1.1937924e+00   6.6165161e+02   1.1589806e+01   1.0936387e+02   9.3877665e+01   1.2591516e+02   1.1563969e+02   2.8449161e+02   6.8713161e+00   5.5674516e+01   8.8572168e+01   6.8863207e+01   1.6154779e+02   1.3709065e+02   2.5989759e+02   1.1762321e+02   1.9050699e+02   2.8427323e+02   2.2447174e+01   2.8410129e+02   9.1025445e+01   6.9057774e+02   1.6815071e+01   1.2779387e+02   2.9676168e+01   7.1630323e+01   1.3571345e+02   2.2622419e+02   2.4830323e+00   2.5340710e+02  -3.3566439e+01   3.8591321e+02   4.0378138e+01   2.0138321e+02   9.8423231e+00   8.2948710e+01   1.0720701e+02   7.7719484e+02   4.6928000e+00   9.3474839e+01   2.6178524e+02   1.6122065e+02   1.5859622e+02   8.2701290e+01   1.3565970e+02   8.6838387e+01   2.0535422e+02   9.7316774e+01   1.7585305e+02   4.7040000e+01   1.2986551e+02   2.4883419e+02  -8.5028387e-01   3.1112097e+02   1.3669032e+02   2.8284677e+02   3.5132258e+00   8.7573207e+01   9.8820992e+01   1.1480935e+02   7.6789768e+01
   7.2419355e+01   1.5071935e+02   2.6055129e+02   2.8415897e+01   2.0344129e+02  -3.0572387e+00   2.2192129e+02  -2.1264348e+01   2.7669710e+02   2.9331006e+01   6.9612581e+01   7.5855832e+01   5.3975484e+01   1.7808486e+02   1.5581613e+02   1.7822923e+02   3.2777290e+02   6.4642968e+00   5.0295806e+01   1.3411698e+02   3.4237742e+02   2.2019161e+01   1.9121935e+02   6.1167290e+01   6.7489032e+01   1.3737926e+02   1.5002194e+02  -7.7924000e+00   6.8485806e+01   5.1211135e+01   2.1238742e+02  -2.3257445e+01   9.0370645e+01   1.2009099e+02   2.0612774e+02  -1.2131832e+01   9.3115806e+01   1.2577170e+02   1.5175258e+02   9.0971406e+01   6.7079032e+01   1.4783626e+02   2.4523677e+02   1.0375557e+02   1.8814258e+02  -1.3579794e+01   9.1482903e+01   1.5262943e+02   8.8180968e+01   1.6483359e+02   3.0138710e+01   5.9090839e+01   1.8813207e+01   7.6131792e+01   7.3103207e+01   2.1540859e+02   1.2867871e+02   1.1592474e+02   4.1333207e+01   1.7038258e+02   1.7690000e+01   9.2442865e+01   8.9493548e+01   2.8045677e+01   1.3816903e+02   1.5548486e+02   7.1433207e+01   1.9040886e+02   6.8546452e+01   2.2091886e+02   8.4095806e+01   1.2642201e+02   1.0093839e+02   1.6778299e+02   2.0033097e+02   4.3179329e+01   2.4765355e+02   3.2561032e+00   2.6486321e+02   5.3977924e+00   1.0022806e+02   8.1412723e+01   3.4737290e+02   2.4800813e+01   9.6355806e+01   1.4623218e+02   9.1003207e+01   1.4997659e+02   5.7952258e+01   9.5123497e+01   1.4417000e+02  -6.6682581e-01   9.7483207e+01   2.0249819e+02   6.4822032e+02   2.6962452e+00   1.8781321e+02   2.5891792e+01   5.2519032e+01   1.2847686e+02   1.6257321e+02  -3.3690076e+00   6.5112161e+02   6.5722065e+00   8.7933871e+01   1.1387206e+02   9.0535161e+01   1.0342009e+02   3.0739161e+02   3.0079316e+01   6.7204516e+01   1.2112977e+02   5.2763207e+01   1.5469579e+02   1.0238065e+02   2.0843439e+02   9.6953207e+01   1.6926059e+02   1.8984323e+02   6.8615742e+00   3.3243129e+02   9.0299045e+01   6.7538774e+02   1.6700271e+01   1.4094387e+02   5.1194168e+01   5.6960323e+01   9.5457045e+01   2.1536419e+02   1.8441832e+01   2.5431710e+02  -2.1092387e+00   3.2233321e+02  -1.6254615e+00   1.9310321e+02  -2.9752769e+00   6.7228710e+01   1.0675461e+02   8.1514484e+02  -8.5832000e+00   8.9234839e+01   2.6174444e+02   1.9956065e+02   1.4481902e+02   1.1775129e+02   1.6499570e+02   9.1788387e+01   2.3409822e+02   1.1655677e+02   1.8107385e+02   5.4180000e+01   1.2796431e+02   3.3011419e+02  -7.2683871e-02   2.7817097e+02   1.9356632e+02   2.2574677e+02   6.0122581e-01   1.2200321e+02   1.3472659e+02   1.2608935e+02   1.2107737e+02
   5.9039355e+01   1.0435975e+02   2.1889129e+02  -1.3413032e+00   1.6573129e+02   6.1495613e+00   2.0730129e+02  -3.4747484e+00   3.6369710e+02  -2.4789935e+00   5.2942581e+01   6.0289432e+01   6.1265484e+01   1.6955166e+02   1.6123613e+02   1.6808563e+02   3.2272290e+02   1.8918297e+01   8.3865806e+01   1.4305138e+02   3.7809742e+02   2.5871561e+01   1.8888935e+02   6.8823690e+01   6.4009032e+01   1.2260766e+02   2.1950194e+02   2.2699200e+01   8.1815806e+01   8.9714735e+01   1.8414742e+02   4.8617548e+00   8.4890645e+01   1.1809939e+02   1.7121774e+02   1.0800968e+01   9.3915806e+01   1.2270770e+02   1.4742258e+02   1.0007781e+02   6.4129032e+01   1.4664226e+02   1.9152677e+02   9.6002374e+01   1.6347258e+02  -1.4886194e+01   5.7622903e+01   1.6466823e+02   6.1370968e+01   1.2083839e+02   3.3138710e+01   1.1342084e+02   4.2573207e+01   4.8370992e+01   8.5293207e+01   2.2957339e+02   1.1053871e+02   1.0775594e+02   5.6003207e+01   1.8573898e+02   2.1740000e+01   9.1688865e+01   9.8443548e+01   1.8469677e+01   1.3135903e+02   1.3873966e+02   9.8953207e+01   1.9729726e+02   8.2306452e+01   1.8862806e+02   9.4005806e+01   1.5139921e+02   9.9938387e+01   1.6738299e+02   2.1795097e+02   6.4099729e+01   2.8270355e+02   2.2621032e+00   2.6062321e+02   7.1669924e+00   5.6568065e+01   6.5475523e+01   3.3999290e+02   8.8712129e+00   9.6215806e+01   1.5057338e+02   6.4713207e+01   1.4454979e+02   9.3812258e+01   8.6734697e+01   1.1883000e+02   1.1210374e+01   9.4293207e+01   1.8890339e+02   6.5350032e+02  -2.9161548e+00   1.6129321e+02   1.3493392e+01   7.0659032e+01   9.6735665e+01   3.5119321e+02  -1.7608608e+01   6.1103161e+02   5.0194065e+00   9.5793871e+01   8.4773265e+01   9.1295161e+01   8.8739290e+01   3.2106161e+02   7.0357161e+00   7.8204516e+01   1.2209977e+02   6.6623207e+01   1.8572699e+02   1.2342065e+02   2.1380119e+02   7.5243207e+01   1.5999739e+02   2.1013323e+02   1.1528374e+01   3.3071129e+02   8.9956645e+01   2.8038774e+02   2.5730271e+01   1.5494387e+02   6.6694168e+01   8.5530323e+01   1.1908145e+02   1.9651419e+02  -6.1401677e+00   2.1107710e+02  -2.8650039e+01   3.3586321e+02  -1.0478615e+00   1.9071321e+02  -9.9240769e+00   7.7378710e+01   1.0332261e+02   8.4595484e+02  -1.0188000e+01   9.4094839e+01   2.2620564e+02   1.9398065e+02   1.8426542e+02   9.2131290e+01   1.4751530e+02   1.2954839e+02   2.2765742e+02   1.1259677e+02   1.3920065e+02   5.5660000e+01   1.2298591e+02   2.9559419e+02   5.5989161e+00   2.6350097e+02   1.1735992e+02   2.3593677e+02   1.8026026e+01   9.3523207e+01   7.9674992e+01   1.3351935e+02   1.4024297e+02
   4.9989355e+01   1.0965375e+02   2.2274129e+02  -3.4129303e+01   1.4854129e+02   4.0447613e+00   2.1840129e+02  -3.5127484e+00   3.2569710e+02   1.3210065e+00   5.3462581e+01   8.9197832e+01   6.3025484e+01   1.8912086e+02   1.4176613e+02   1.7378323e+02   3.4125290e+02   1.5258968e+00   7.7145806e+01   1.6120898e+02   3.1866742e+02   1.5245961e+01   1.7211935e+02   5.8785290e+01   6.5299032e+01   1.2393446e+02   1.7978194e+02  -1.4263200e+01   8.6435806e+01   5.7965135e+01   2.0719742e+02   1.9177548e+00   9.9130645e+01   1.3044019e+02   1.6431774e+02  -5.4070323e+00   7.6535806e+01   1.2728810e+02   1.5799258e+02   9.7612206e+01   5.3039032e+01   1.4538946e+02   2.0175677e+02   7.0943974e+01   1.6676258e+02   1.3180606e+01   7.8962903e+01   1.5144103e+02   1.0399097e+02   1.4247879e+02   2.9758710e+01   1.1169124e+02   3.7953207e+01   1.2541059e+02   6.3143207e+01   2.1405539e+02   1.2106871e+02   1.3939354e+02   4.2243207e+01   1.4721978e+02   1.1400000e+01   8.7086065e+01   1.1687355e+02  -7.9547226e+00   1.2568903e+02   1.2238326e+02   7.6433207e+01   1.8752886e+02   7.7546452e+01   2.0733886e+02   7.6475806e+01   8.5801613e+01   1.0293839e+02   2.0005299e+02   2.3818097e+02   6.2201329e+01   2.3575355e+02  -8.4618968e+00   2.4295321e+02   9.1059243e-01   6.5948065e+01   7.6155123e+01   3.1013290e+02   1.6930013e+01   7.5115806e+01   1.7464138e+02   8.5863207e+01   1.3638779e+02   5.7522258e+01   7.9067897e+01   1.8283000e+02  -2.3796258e+00   8.3053207e+01   2.0056259e+02   6.9165032e+02   1.4881845e+01   1.8105321e+02   1.5722592e+01   8.1039032e+01   1.1095526e+02   2.0786321e+02  -4.3722076e+00   6.5145161e+02   6.1658065e+00   8.3983871e+01   8.3718065e+01   1.1310516e+02   1.1252449e+02   2.9882161e+02   1.3054916e+01   6.6724516e+01   1.0787817e+02   1.1900321e+02   2.6439659e+02   1.0585065e+02   1.8367679e+02   7.0193207e+01   1.7440139e+02   2.8055323e+02   1.8894774e+01   3.1705129e+02   8.4389445e+01   2.8638774e+02   2.4100271e+01   1.7298387e+02   5.7440968e+01   4.5720323e+01   1.1112625e+02   1.7655419e+02   1.5736632e+01   1.9055710e+02   5.6515613e+00   3.1852321e+02  -7.2306615e+00   1.6933321e+02  -5.2136769e+00   8.5998710e+01   9.0683006e+01   9.4071484e+02  -1.4888000e+00   9.2904839e+01   3.2273084e+02   1.6860065e+02   1.6476582e+02   9.4601290e+01   1.3008770e+02   7.0358387e+01   2.1334262e+02   1.0136677e+02   1.6432905e+02   6.1280000e+01   1.5396631e+02   2.7654419e+02   6.6929161e+00   3.0289097e+02   1.6706872e+02   2.4460677e+02  -5.9575742e+00   7.0763207e+01   9.6065792e+01   1.2994935e+02   1.0243857e+02
   6.0659355e+01   1.4342015e+02   2.6189129e+02  -2.7881303e+01   2.0282129e+02  -5.7676387e+00   2.9949129e+02  -1.8994839e-01   3.3331710e+02   1.5714065e+00   7.7562581e+01   7.8789832e+01   6.5745484e+01   1.5347326e+02   1.5462613e+02   1.6856443e+02   3.5553290e+02  -8.8965032e+00   6.9485806e+01   1.5915178e+02   3.2156742e+02   1.1443961e+01   1.8721935e+02   5.9817290e+01   5.8109032e+01   1.4417966e+02   1.8921194e+02  -6.0676000e+00   7.8575806e+01   5.8213935e+01   2.2086742e+02  -1.7555845e+01   9.6940645e+01   9.2945394e+01   1.8497774e+02   2.6700168e+01   8.0585806e+01   1.3591410e+02   1.3118258e+02   7.8707006e+01   7.0039032e+01   1.4140946e+02   1.9675677e+02   5.2153974e+01   1.2666258e+02  -5.1313935e+00   4.7772903e+01   7.0366232e+01   9.2040968e+01   1.1771479e+02   2.6188710e+01   7.9836839e+01   3.6293207e+01   1.0530339e+02   8.7863207e+01   2.0041779e+02   1.3363871e+02   1.0723794e+02   6.1003207e+01   1.5642898e+02   5.9000000e-01   8.7620865e+01   9.8063548e+01   1.0930077e+01   1.3211903e+02   1.7934886e+02   1.0052321e+02   2.0103166e+02   7.0636452e+01   2.0932166e+02   7.6005806e+01   1.1821921e+02   9.8508387e+01   1.9340739e+02   2.3095097e+02   4.1109729e+01   2.4308355e+02  -3.7182968e+00   2.5829321e+02   1.4433924e+00   7.1418065e+01   8.2567523e+01   3.3661290e+02   1.7471613e+01   7.9925806e+01   1.4449658e+02   8.2863207e+01   1.8490779e+02   4.8192258e+01   6.1424297e+01   2.4355000e+02   2.5727742e+00   7.6673207e+01   1.9231299e+02   6.8098032e+02   6.6454452e+00   1.6443321e+02   2.7572192e+01   7.4329032e+01   1.4030206e+02   2.2600321e+02  -2.2593408e+01   6.6722161e+02   2.9042065e+00   1.3593387e+02   9.0222065e+01   7.9395161e+01   1.0708129e+02   2.6716161e+02   1.8777716e+01   5.1864516e+01   8.0976968e+01   7.4673207e+01   1.8870299e+02   1.0947065e+02   2.3938719e+02   9.3433207e+01   1.6816219e+02   1.9003323e+02   4.6063742e+00   2.6690129e+02   6.7491445e+01   2.8447774e+02   1.0823071e+01   1.4979387e+02   2.8056168e+01   7.8530323e+01   1.3150145e+02   1.9084419e+02   1.9933432e+01   2.1836710e+02  -3.3803239e+01   3.2400321e+02  -1.4290615e+00   2.2791321e+02  -1.8420077e+01   9.4808710e+01   6.5028206e+01   8.3471484e+02   5.0912000e+00   9.5324839e+01   3.9848724e+02   1.8241065e+02   1.7342102e+02   1.0189129e+02   1.5550450e+02   9.1028387e+01   2.0825902e+02   1.1874677e+02   1.6370865e+02   6.9330000e+01   1.3589231e+02   3.0044419e+02   2.1970916e+01   2.9136097e+02   1.8770112e+02   2.3708677e+02  -1.0659742e+00   8.5523207e+01   1.2407499e+02   1.4189935e+02   1.1705257e+02
   8.1229355e+01   1.5382455e+02   2.3950129e+02  -1.3420103e+01   1.7940129e+02  -8.7040387e+00   2.6297129e+02  -7.8883484e+00   3.3450710e+02   1.1666206e+01   6.5942581e+01   9.7199432e+01   7.3935484e+01   1.7005806e+02   1.3638613e+02   1.5588363e+02   2.8787290e+02   2.7962968e+00   7.6865806e+01   1.2061138e+02   3.2652742e+02  -3.1428387e+00   1.7054935e+02   7.0820890e+01   6.0199032e+01   1.3901246e+02   1.8993194e+02  -1.5795200e+01   9.6435806e+01   6.3595135e+01   2.4467742e+02   1.7449355e+01   7.0180645e+01   1.2951619e+02   1.6983774e+02   9.5813677e+00   8.0825806e+01   1.2351490e+02   1.4613258e+02   1.0280101e+02   6.9229032e+01   1.3999426e+02   2.2604677e+02   8.7910774e+01   1.6114258e+02  -8.6597935e+00   7.0012903e+01   1.3848703e+02   5.8280968e+01   1.3470559e+02   2.7138710e+01   6.7670839e+01   3.3383207e+01   1.1772619e+02   1.0095321e+02   2.1751059e+02   1.3867871e+02   1.0864474e+02   2.7763207e+01   1.4437818e+02  -4.5000000e+00   9.3218065e+01   1.2406355e+02   1.2710077e+01   1.3502903e+02   1.6811606e+02   8.6293207e+01   1.8546006e+02   8.1256452e+01   1.7928206e+02   5.2435806e+01   9.3814813e+01   9.7178387e+01   1.8646379e+02   9.7090968e+01   3.9098529e+01   2.6355355e+02   1.0241032e+00   2.5095321e+02  -9.6940757e-01   7.3758065e+01   6.3860323e+01   3.3065290e+02   7.1884129e+00   7.8785806e+01   1.4810778e+02   9.3053207e+01   1.5300259e+02   5.4042258e+01   8.0866297e+01   1.2350000e+02   1.0456774e+01   7.6813207e+01   1.8039179e+02   6.5931032e+02   1.8279045e+01   1.8152321e+02   3.0494992e+01   6.9749032e+01   1.0499846e+02   2.6629321e+02  -1.2336608e+01   6.3936161e+02   2.4653006e+01   6.7743871e+01   7.8827265e+01   7.6345161e+01   9.2365290e+01   3.0554161e+02  -1.2102684e+01   7.1444516e+01   1.0598057e+02   5.6003207e+01   1.4667659e+02   1.4409065e+02   2.1228759e+02   8.4623207e+01   1.4367699e+02   3.0517323e+02   3.2635174e+01   3.4686129e+02   8.2574645e+01   2.7557774e+02   5.9250710e+00   1.4536387e+02   4.3550568e+01   6.1960323e+01   1.1810705e+02   2.2827419e+02   4.0409032e+01   2.2021710e+02  -5.3123871e-01   4.0171321e+02  -7.5458615e+00   2.2471321e+02   1.2545923e+01   8.1708710e+01   7.1076206e+01   7.4547484e+02  -4.3389600e+01   1.1437484e+02   2.9606324e+02   1.8370065e+02   1.3593782e+02   1.0736129e+02   1.5820690e+02   1.0140839e+02   2.4118862e+02   1.0455677e+02   1.7250385e+02   6.4230000e+01   1.7059031e+02   2.9559419e+02   1.2688916e+01   3.1555097e+02   1.4857592e+02   2.7751677e+02   5.1696258e+00   1.0038321e+02   9.3746192e+01   1.2246935e+02   1.2298697e+02
   5.9269355e+01   1.0810135e+02   2.4641129e+02  -2.9692903e+01   1.6930129e+02  -1.1806039e+01   2.1754129e+02  -8.2394839e-01   2.9711710e+02   4.1740645e-01   5.9802581e+01   1.1083063e+02   6.7785484e+01   1.4865006e+02   1.6895613e+02   2.1751803e+02   3.1410290e+02   4.7478968e+00   7.2715806e+01   1.6432338e+02   3.5775742e+02   1.0838761e+01   1.8521935e+02   6.6077290e+01   6.7109032e+01   1.5283966e+02   1.8245194e+02  -8.3368000e+00   9.1965806e+01   8.7902735e+01   1.9133742e+02  -1.2473445e+01   6.8600645e+01   1.0698259e+02   1.6454774e+02   2.3664568e+01   9.5115806e+01   1.3151170e+02   1.6032258e+02   1.1342581e+02   5.6039032e+01   8.4629458e+01   2.2009677e+02   1.1514677e+02   1.8052258e+02  -4.2501935e+00   7.3532903e+01   1.6044543e+02   9.0180968e+01   1.0925359e+02   3.1418710e+01   5.6278439e+01   3.3103207e+01   1.3402859e+02   8.7293207e+01   2.1207339e+02   1.5377871e+02   1.3582674e+02   4.7763207e+01   1.1281818e+02   2.4500000e+00   1.0204206e+02   1.1368355e+02   1.1110477e+01   1.2235903e+02   1.4507966e+02   9.8623207e+01   2.2842366e+02   7.6546452e+01   2.0260886e+02   1.0785581e+02   1.3505121e+02   1.1978839e+02   1.9803499e+02   1.1704097e+02   5.2412529e+01   2.3103355e+02   1.6257032e+00   2.8276321e+02  -4.6704208e+01   9.1378065e+01   6.9120723e+01   3.3594290e+02   1.5525213e+01   8.0355806e+01   1.5146218e+02   7.8103207e+01   1.4766859e+02   5.6902258e+01   7.3687497e+01   1.2383000e+02   6.3403742e+00   7.9523207e+01   1.9560499e+02   5.8822032e+02  -7.5037548e+00   1.5229321e+02   1.9163392e+01   8.1659032e+01   8.4765665e+01   3.3852321e+02   1.0749924e+00   7.3855161e+02   7.8178065e+00   6.8703871e+01   1.0932046e+02   9.3775161e+01   9.7830890e+01   3.4587161e+02   2.7430916e+01   7.8914516e+01   1.4671297e+02   6.7293207e+01   1.8458339e+02   1.2199065e+02   2.1395559e+02   9.3623207e+01   1.6614699e+02   2.5513323e+02   2.5483742e+00   3.2229129e+02   8.0540245e+01   2.6557774e+02   5.1950710e+00   1.8346387e+02   5.0222568e+01   7.8960323e+01   1.1350705e+02   2.5070419e+02   2.7804632e+01   2.5897710e+02  -1.2672039e+01   3.8143321e+02  -7.3034615e+00   2.2124321e+02  -2.2796477e+01   9.4428710e+01   9.5628606e+01   7.6886484e+02  -2.3980800e+01   9.0804839e+01   2.2437884e+02   1.5632065e+02   1.4374822e+02   1.0075129e+02   1.3225570e+02   8.5078387e+01   2.1687502e+02   1.1145677e+02   1.6681185e+02   5.5710000e+01   1.0765191e+02   3.2602419e+02  -5.1254839e+00   2.8941097e+02   1.9352712e+02   2.6898677e+02  -5.6797419e-01   1.1957321e+02   1.4002099e+02   1.0713935e+02   8.6453368e+01
   5.5939355e+01   1.0155775e+02   2.2389129e+02  -1.3551303e+01   1.4940129e+02  -4.7340387e+00   2.2911129e+02  -4.8395484e+00   3.0735710e+02   1.1498206e+01   5.3842581e+01   7.3267432e+01   6.7315484e+01   1.6006766e+02   1.4319613e+02   1.7547883e+02   2.9891290e+02   2.1723097e+01   7.3575806e+01   1.5701458e+02   3.1371742e+02   1.6919613e+00   1.4064935e+02   4.5922890e+01   7.6919032e+01   1.3381486e+02   2.2693194e+02  -1.9895200e+01   9.3915806e+01   7.1036735e+01   2.1081742e+02   5.5381548e+00   8.9700645e+01   1.3343459e+02   1.8974774e+02   2.0458568e+01   7.9495806e+01   1.1633130e+02   8.0942581e+01   1.4696621e+02   4.8889032e+01   4.5911458e+01   2.0471677e+02   7.9807174e+01   1.5576258e+02  -1.3693935e+00   6.5242903e+01   1.6067863e+02   8.6710968e+01   1.1853119e+02   3.1948710e+01   6.7806039e+01   3.6383207e+01   1.3348619e+02   8.8193207e+01   1.7748139e+02   1.2872871e+02   1.4030074e+02   4.9953207e+01   1.2312298e+02   3.2600000e+00   8.3977265e+01   1.1315355e+02   1.8482877e+01   1.3230903e+02   1.9423366e+02   8.6333207e+01   1.8997686e+02   9.8306452e+01   1.9477806e+02   7.6245806e+01   1.2734001e+02   1.2069839e+02   1.7739219e+02   1.4138097e+02   5.2605329e+01   2.4127355e+02  -1.6523497e+01   2.8681321e+02   1.9717924e+00   7.1038065e+01   8.2407923e+01   3.5270290e+02   1.6804413e+01   7.7215806e+01   1.7323338e+02   5.1143207e+01   1.7239539e+02   6.1622258e+01   8.4879897e+01   1.7360000e+02   1.4878774e+01   1.0105321e+02   2.2026259e+02   5.8112032e+02   1.4534245e+01   1.7410321e+02   1.5368592e+01   7.2139032e+01   1.0585726e+02   3.7271321e+02  -1.1180208e+01   6.7507161e+02  -2.1037935e+00   8.8123871e+01   7.2046865e+01   1.1725516e+02   1.1981249e+02   3.2920161e+02   2.1434516e+01   6.1864516e+01   1.4983697e+02   8.8053207e+01   2.5968259e+02   1.0095065e+02   2.0216879e+02   8.8003207e+01   1.5425659e+02   2.0265323e+02  -4.2532258e+00   3.3567129e+02   9.9039845e+01   2.7705774e+02   1.9466710e+00   1.7141387e+02   7.2086568e+01   6.5960323e+01   1.0959705e+02   1.8536419e+02   8.6518323e+00   2.1555710e+02  -8.5384387e+00   3.0629321e+02  -1.0632262e+01   1.9191321e+02  -6.5900769e+00   9.7568710e+01   1.0389741e+02   8.4405484e+02  -2.3516000e+01   8.2944839e+01   2.5933764e+02   1.8584065e+02   1.5743662e+02   8.8081290e+01   1.5936930e+02   9.2218387e+01   2.1935382e+02   8.4456774e+01   2.4835185e+02   4.7470000e+01   1.1755111e+02   3.4106419e+02   5.1013161e+00   2.4960097e+02   1.4880192e+02   2.3093677e+02  -5.1939742e+00   9.3293207e+01   9.9123392e+01   1.4684935e+02   1.4498657e+02
   8.2039355e+01   1.3180975e+02   2.3917129e+02  -1.0253703e+01   1.7954129e+02  -1.2575239e+01   3.0473129e+02  -1.6609148e+01   3.5092710e+02   9.5426065e+00   6.7892581e+01   9.6333432e+01   6.4505484e+01   1.3419246e+02   1.4962613e+02   1.6544443e+02   2.6758290e+02   1.8659497e+01   5.8145806e+01   1.7610898e+02   3.4404742e+02  -3.6344387e+00   1.2349935e+02   1.2991489e+02   7.6769032e+01   1.1801686e+02   2.0455194e+02  -1.9394800e+01   6.5815806e+01   6.7804735e+01   2.3943742e+02  -1.2041445e+01   6.8560645e+01   1.1202579e+02   1.6350774e+02  -1.4492232e+01   7.0345806e+01   1.0121330e+02   1.5237258e+02   7.1351806e+01   3.6889032e+01   5.3201458e+01   2.5618677e+02   9.5309574e+01   1.9233258e+02   1.0995006e+01   7.8622903e+01   1.5203823e+02   8.7090968e+01   1.3026079e+02   3.3658710e+01   7.8619239e+01   4.1333207e+01   9.5420192e+01   8.9953207e+01   1.8258059e+02   1.5358871e+02   1.3412194e+02   4.3623207e+01   1.4862938e+02  -7.3100000e+00   7.7682865e+01   9.5823548e+01   3.0592774e+00   1.5878903e+02   1.6083526e+02   9.0523207e+01   1.8464166e+02   9.0826452e+01   2.2394646e+02   7.3625806e+01   1.1502961e+02   1.0745839e+02   1.8754139e+02   2.0561097e+02   4.8806929e+01   2.6632355e+02  -1.4667497e+01   2.6524321e+02  -1.8226076e+00   6.7468065e+01   8.6843523e+01   3.0270290e+02   8.2844129e+00   8.0495806e+01   1.5331098e+02   7.8623207e+01   1.6700699e+02   6.7662258e+01   8.8446697e+01   1.4026000e+02  -9.8840258e+00   8.7243207e+01   1.9117739e+02   5.7069032e+02  -7.7135484e-01   1.7438321e+02   1.2776192e+01   6.4519032e+01   1.1946686e+02   2.5333321e+02  -1.5159808e+01   5.9960161e+02   1.2313806e+01   7.7603871e+01   1.3065846e+02   1.0396516e+02   1.2134569e+02   2.8397161e+02  -5.4770839e+00   7.3204516e+01   1.1554977e+02   8.0863207e+01   2.3882779e+02   1.2214065e+02   2.3799359e+02   1.0191321e+02   1.8514379e+02   2.5922323e+02   1.4831174e+01   3.3038129e+02   6.3413045e+01   3.2905774e+02   1.3596671e+01   1.8174387e+02   6.1310168e+01   6.7050323e+01   1.0945985e+02   1.8731419e+02   3.0583226e-01   2.1836710e+02   4.3867613e+00   2.8214321e+02   5.1597385e+00   2.2976321e+02  -1.7908077e+01   7.0228710e+01   7.9704606e+01   8.4471484e+02  -2.6708800e+01   8.1994839e+01   2.4798364e+02   1.6151065e+02   1.7714302e+02   8.1221290e+01   1.4657810e+02   6.4838387e+01   2.3606422e+02   8.0026774e+01   1.8889625e+02   7.4660000e+01   1.7213591e+02   3.3706419e+02  -1.0578684e+01   2.8798097e+02   1.3373152e+02   2.6470677e+02   4.1044258e+00   8.2243207e+01   1.0238739e+02   1.2799935e+02   1.2411457e+02
   7.7989355e+01   1.3156375e+02   2.6336129e+02   6.0010968e+00   2.1144129e+02  -1.2417239e+01   2.9645129e+02  -3.0376748e+01   3.0964710e+02   1.7085006e+01   5.9752581e+01   8.9554632e+01   6.7125484e+01   1.3374286e+02   1.6000613e+02   1.8232403e+02   2.7063290e+02   8.9549677e-01   8.9385806e+01   1.4965978e+02   3.2275742e+02   3.2587613e+00   1.6145935e+02   4.6018090e+01   8.2439032e+01   1.3637326e+02   2.3255194e+02   5.5152000e+00   8.5725806e+01   7.3971935e+01   2.3719742e+02  -5.3822452e+00   8.1790645e+01   1.0911739e+02   1.8335774e+02  -5.2202323e+00   7.5685806e+01   1.6239610e+02   1.5232258e+02   9.8405806e+01   5.5369032e+01   1.9677306e+02   2.1095677e+02   8.8977974e+01   1.7680258e+02   2.4997406e+01   8.4812903e+01   1.7487303e+02   7.7760968e+01   1.3252719e+02   5.1328710e+01   9.0205639e+01   4.9913207e+01   1.1435379e+02   6.8573207e+01   2.3943099e+02   1.2267871e+02   1.2959474e+02   6.6953207e+01   1.3267298e+02   8.7800000e+00   1.1644566e+02   1.2811355e+02  -6.5639226e+00   1.4502903e+02   1.5931606e+02   8.6673207e+01   2.0589966e+02   7.8966452e+01   2.1865526e+02   7.6045806e+01   1.2325601e+02   9.9408387e+01   1.6023539e+02   2.2814097e+02   3.1524529e+01   2.6789355e+02   6.3469032e+00   2.5181321e+02  -5.9882076e+00   5.1418065e+01   7.1647523e+01   3.5699290e+02   1.3701213e+01   7.1685806e+01   1.5339578e+02   8.0003207e+01   1.4046659e+02   5.2522258e+01   8.2747897e+01   2.8579000e+02   4.4735742e+00   8.6103207e+01   1.9431859e+02   5.6760032e+02   4.7658452e+00   1.7757321e+02   8.7109924e+00   6.0559032e+01   1.1902366e+02   2.5738321e+02  -1.0673808e+01   6.3498161e+02  -2.1806594e+01   5.5513871e+01   9.3805665e+01   8.2065161e+01   9.1477690e+01   2.5730161e+02  -1.6734839e+00   4.4724516e+01   8.2548168e+01   5.2863207e+01   1.5759779e+02   9.5330645e+01   2.3946839e+02   9.5103207e+01   1.8749859e+02   2.8922323e+02   2.9611742e+00   3.3005129e+02   8.7249445e+01   2.6781774e+02   2.2965871e+01   1.5522387e+02   3.3481768e+01   8.9910323e+01   1.2963105e+02   2.4598419e+02   4.9922323e+00   1.7269710e+02  -8.3496387e+00   3.7157321e+02   2.4815338e+01   2.2605321e+02  -2.4612769e+00   7.6808710e+01   8.5368206e+01   8.4195484e+02   1.5462000e+01   1.1942484e+02   2.9617924e+02   1.9060065e+02   1.3195582e+02   1.0394129e+02   1.5076050e+02   9.3118387e+01   2.1899182e+02   8.8216774e+01   1.4977105e+02   5.8560000e+01   1.2523391e+02   3.0559419e+02   5.1289161e+00   3.2836097e+02   2.1422112e+02   2.5436677e+02   2.2361626e+01   8.8193207e+01   1.1762139e+02   1.2846935e+02   1.1179697e+02
   6.4659355e+01   1.2701015e+02   2.2731129e+02   1.6950968e+00   1.8644129e+02  -6.0723871e-01   2.5502129e+02  -4.5823484e+00   3.3316710e+02  -5.3765935e+00   6.8372581e+01   8.8055032e+01   8.5405484e+01   1.6638046e+02   1.3914613e+02   1.9737283e+02   2.9182290e+02   4.3402968e+00   7.0095806e+01   1.5291298e+02   3.3775742e+02  -3.1812387e+00   1.4902935e+02   6.9492490e+01   7.0679032e+01   1.3922406e+02   2.1778194e+02  -1.5683200e+01   8.0055806e+01   3.9625535e+01   1.8548742e+02  -7.7544516e-01   7.1370645e+01   1.1090099e+02   1.7697774e+02   9.4301677e+00   8.3915806e+01   1.3240770e+02   1.7018258e+02   8.4977006e+01   5.6509032e+01   1.6082186e+02   2.4975677e+02   1.1506397e+02   2.1076258e+02   1.1660606e+01   7.3342903e+01   1.6608063e+02   1.1609097e+02   1.6865079e+02   4.3378710e+01   7.1791639e+01   5.5763207e+01   1.2474579e+02   7.6953207e+01   2.2562059e+02   1.7229871e+02   1.2038514e+02   4.8433207e+01   1.0957458e+02   8.1200000e+00   9.3258465e+01   1.1696355e+02   1.4748077e+01   1.6449903e+02   1.8256846e+02   7.8103207e+01   2.0168526e+02   8.7776452e+01   2.5281046e+02   9.5475806e+01   1.5042161e+02   1.2645839e+02   1.9307139e+02   1.8695097e+02   5.2629729e+01   2.5132355e+02  -5.0374968e+00   2.4900321e+02   1.6286592e+01   6.6138065e+01   8.3569923e+01   3.4127290e+02   7.4788129e+00   7.0115806e+01   1.3418138e+02   8.2763207e+01   1.5386579e+02   5.8952258e+01   8.2993497e+01   1.7222000e+02   2.0229174e+01   7.1953207e+01   1.7740059e+02   6.6479032e+02  -5.2993548e+00   1.8014321e+02   9.1253924e+00   6.8899032e+01   1.1159646e+02   3.6610321e+02  -1.8414076e+00   6.4565161e+02  -6.1801935e+00   5.5273871e+01   7.9824865e+01   8.9395161e+01   1.1737129e+02   3.0758161e+02   1.0634116e+01   5.9534516e+01   1.1350337e+02   4.7053207e+01   1.4825259e+02   9.6090645e+01   2.3198759e+02   8.2863207e+01   1.7362779e+02   3.2527323e+02   7.5471742e+00   3.3495129e+02   5.7527445e+01   2.6314774e+02   1.6149471e+01   1.4422387e+02   3.7881768e+01   7.0720323e+01   1.3964625e+02   2.6765419e+02   1.4828632e+01   2.1969710e+02  -3.3579639e+01   3.3748321e+02  -7.6474615e+00   2.0791321e+02  -5.8007692e-01   8.3618710e+01   6.1923406e+01   8.5233484e+02  -1.3418400e+01   9.0094839e+01   3.0819564e+02   1.9160065e+02   1.6116582e+02   1.0384129e+02   1.7524850e+02   1.0073839e+02   1.9610222e+02   7.7786774e+01   1.5398545e+02   5.0990000e+01   1.3573951e+02   3.4606419e+02  -8.5386839e+00   2.7098097e+02   1.6395152e+02   2.6874677e+02  -5.8887742e+00   8.2623207e+01   9.9066992e+01   1.2923935e+02   1.1006537e+02
   7.4509355e+01   9.5842155e+01   2.2536129e+02  -2.8008903e+01   1.6135129e+02  -3.3360039e+01   2.3569129e+02  -1.2365948e+01   2.9131710e+02   1.3641406e+01   6.6892581e+01   1.0650343e+02   7.7555484e+01   1.5367846e+02   1.6557613e+02   2.0225843e+02   2.9901290e+02   8.8150968e+00   7.0815806e+01   1.2990538e+02   3.2166742e+02   1.6625961e+01   1.7807935e+02   7.0978490e+01   6.0819032e+01   1.4253286e+02   1.8364194e+02  -5.4820000e+00   8.3195806e+01   7.6374335e+01   2.2972742e+02  -3.0246452e+00   6.7270645e+01   1.1803899e+02   2.0050774e+02   9.9277677e+00   8.2395806e+01   1.1814930e+02   9.3272581e+01   1.4778981e+02   6.9039032e+01   1.4334946e+02   2.1114677e+02   9.1192774e+01   1.6723258e+02   1.2903006e+01   8.5392903e+01   1.9449663e+02   1.2228097e+02   1.5210559e+02   4.5468710e+01   9.6584439e+01   1.2003207e+01   1.2395659e+02   8.6003207e+01   2.1617659e+02   1.4482871e+02   1.2630274e+02   4.6333207e+01   1.4298258e+02   2.8590000e+01   1.0076086e+02   1.1144355e+02   8.2396774e+00   1.2459903e+02   1.3133046e+02   8.4383207e+01   2.2084286e+02   8.8016452e+01   1.9383126e+02   8.4855806e+01   1.3665121e+02   1.0378839e+02   1.7521499e+02   2.3614097e+02   3.4504529e+01   2.4113355e+02  -5.1322968e+00   2.9210321e+02  -4.5914076e+00   6.3228065e+01   7.8702723e+01   3.4675290e+02   1.5570413e+01   8.2545806e+01   1.7995698e+02   7.8913207e+01   1.2246379e+02   5.9522258e+01   9.4047897e+01   2.5874000e+02   6.8757419e-01   7.9713207e+01   2.0239979e+02   6.4279032e+02   1.4940645e+01   1.7767321e+02   7.8429924e+00   6.5139032e+01   1.2365726e+02   1.6252321e+02   1.7749924e+00   7.7222161e+02  -2.4015794e+01   6.1123871e+01   8.9736865e+01   8.5535161e+01   1.1516009e+02   3.1530161e+02   1.7736516e+01   6.3724516e+01   1.3463817e+02   7.9383207e+01   1.6637619e+02   9.2570645e+01   2.0654919e+02   1.0010321e+02   1.5724859e+02   1.6755323e+02   1.8884774e+01   3.3914129e+02   9.6712245e+01   2.5871774e+02   2.0933871e+01   1.0851387e+02   5.9738568e+01   5.9430323e+01   1.4525945e+02   3.0165419e+02   1.5068632e+01   2.7364710e+02  -1.7135639e+01   3.5114321e+02   2.5397385e+00   2.0476321e+02  -8.1380769e+00   7.4328710e+01   8.8046606e+01   8.6409484e+02  -2.2689200e+01   8.5714839e+01   1.9949604e+02   1.8684065e+02   1.3921662e+02   8.9221290e+01   1.3132810e+02   9.2218387e+01   1.9354382e+02   1.1483677e+02   1.4468145e+02   5.9040000e+01   1.4014551e+02   2.8549419e+02   2.6976916e+01   3.2460097e+02   1.8733192e+02   2.6384677e+02   2.7413226e+01   8.0003207e+01   1.4342659e+02   1.0956935e+02   1.1987897e+02
   6.0469355e+01   1.4148535e+02   2.3512129e+02  -2.5829703e+01   1.6035129e+02  -2.0040039e+01   3.1221129e+02  -1.2587548e+01   2.9611710e+02   1.5737406e+01   8.0032581e+01   9.2402232e+01   7.1365484e+01   1.1636366e+02   1.5552613e+02   2.0911243e+02   2.9525290e+02   8.7758968e+00   9.2385806e+01   1.6084978e+02   3.2680742e+02  -8.0652387e+00   2.0040935e+02   7.3242090e+01   5.5769032e+01   9.3366865e+01   2.1369194e+02  -2.5596000e+01   9.8725806e+01   7.9171935e+01   2.2419742e+02   1.8977548e+00   8.1700645e+01   1.1550459e+02   1.9283774e+02  -8.7386323e+00   7.8255806e+01   1.5167050e+02   7.1652581e+01   1.7461941e+02   6.0509032e+01   1.4350186e+02   2.5423677e+02   9.5135574e+01   1.7838258e+02  -4.5899355e-01   8.2812903e+01   2.0908303e+02   8.7800968e+01   1.2382399e+02   2.2658710e+01   8.9309239e+01   2.7863207e+01   1.2540779e+02   6.6673207e+01   2.0625299e+02   1.2501871e+02   1.3092754e+02   5.6573207e+01   9.3113385e+01   2.5020000e+01   9.9616465e+01   1.2806355e+02   2.3390077e+01   1.3335903e+02   1.7490966e+02   9.7813207e+01   2.4291846e+02   7.2256452e+01   2.4071206e+02   7.2045806e+01   1.3081601e+02   1.0407839e+02   2.0591179e+02   2.0480097e+02   2.4631729e+01   2.3232355e+02   1.1425032e+00   2.3486321e+02  -1.1492208e+01   5.7518065e+01   6.2919523e+01   3.0704290e+02   1.0772129e+00   8.6255806e+01   1.4528018e+02   7.6143207e+01   1.2001539e+02   6.5002258e+01   7.7699497e+01   1.0926000e+02  -5.5440258e+00   5.5433207e+01   1.9220219e+02   6.5907032e+02  -3.4617548e+00   1.9267321e+02  -8.2070076e+00   8.1659032e+01   1.0718566e+02   1.8257321e+02  -1.4349008e+01   6.0917161e+02   9.8282065e+00   4.9933871e+01   1.0253206e+02   9.3635161e+01   8.6942090e+01   3.1506161e+02   2.4657161e+00   7.6054516e+01   1.3742177e+02   9.8053207e+01   2.5593259e+02   9.2190645e+01   1.9976959e+02   8.6383207e+01   1.5529619e+02   1.9541323e+02   2.7459742e+00   3.3576129e+02   7.0842645e+01   2.6238774e+02   7.5502710e+00   1.7703871e+01   1.3003368e+01   6.0530323e+01   9.3361445e+01   2.0493419e+02   3.0186232e+01   2.0955710e+02   2.0915613e+00   2.8943321e+02   3.2465385e+00   1.9429321e+02  -8.8804769e+00   1.0670871e+02   8.4686206e+01   8.3376484e+02  -4.0832800e+01   7.6714839e+01   3.0807604e+02   1.8632065e+02   1.4648822e+02   8.9601290e+01   1.3176770e+02   7.8928387e+01   2.1365702e+02   1.1840677e+02   1.7587585e+02   5.6470000e+01   1.2640111e+02   3.6616419e+02  -1.8766684e+01   2.9341097e+02   1.4387712e+02   2.3665677e+02   1.7284258e+00   1.0481321e+02   1.0344179e+02   1.4503935e+02   1.4294137e+02
   6.1319355e+01   1.4417735e+02   2.6503129e+02   7.7749677e-01   1.6759129e+02  -1.3619239e+01   2.6721129e+02  -1.5077548e+01   3.2778710e+02  -8.7561935e+00   6.8992581e+01   6.7855432e+01   7.4315484e+01   1.3169766e+02   1.3495613e+02   1.8637803e+02   3.0844290e+02   2.7010697e+01   8.4335806e+01   1.4830378e+02   3.1633742e+02  -8.1376387e+00   1.7273935e+02   5.6545690e+01   5.9349032e+01   1.4784046e+02   2.1097194e+02   6.3816000e+00   7.8345806e+01   4.1142335e+01   1.9605742e+02  -1.2471045e+01   6.5320645e+01   1.3043499e+02   1.7683774e+02  -1.6748632e+01   9.0775806e+01   1.3599890e+02   1.0113258e+02   1.3183101e+02   5.6799032e+01   1.3132866e+02   2.5209677e+02   1.3249677e+02   1.6199258e+02  -1.4377935e+00   8.4052903e+01   1.7241383e+02   1.1128097e+02   1.5522559e+02   2.2518710e+01   8.1610439e+01   2.5383207e+01   1.0164619e+02   7.7763207e+01   2.2469579e+02   1.3448871e+02   1.3831994e+02   5.8053207e+01   9.5334985e+01   2.1400000e+01   1.0743606e+02   9.0923548e+01   1.4451277e+01   1.3468903e+02   1.6190326e+02   1.0386321e+02   2.0995446e+02   1.0534645e+02   2.0068486e+02   7.6385806e+01   1.0418881e+02   9.4368387e+01   1.9468859e+02   2.3566097e+02   5.2782929e+01   2.4941355e+02  -1.1124697e+01   2.5586321e+02  -7.0722076e+00   5.8898065e+01   9.0619123e+01   3.4289290e+02   3.0921290e-01   6.9215806e+01   1.5449338e+02   9.2243207e+01   1.2953739e+02   6.8852258e+01   1.0201150e+02   2.2426000e+02   1.1635974e+01   1.0324321e+02   2.2351739e+02   6.4374032e+02  -7.3753548e+00   2.1519321e+02   1.2611392e+01   6.5559032e+01   1.0981366e+02   1.5771321e+02  -1.3030208e+01   6.6455161e+02  -5.4521935e+00   6.3033871e+01   1.1715406e+02   9.5295161e+01   1.0513929e+02   2.9616161e+02  -3.5162284e+01   6.1824516e+01   1.1484017e+02   9.1863207e+01   2.0694779e+02   1.1585065e+02   2.1782679e+02   7.1243207e+01   1.8035739e+02   2.7693323e+02   4.7543742e+00   3.0952129e+02   6.3511845e+01   2.5495774e+02   5.2846710e+00   4.4943871e+01   7.9641677e+00   7.1150323e+01   1.2247185e+02   2.0479419e+02   7.3874323e+00   1.4302710e+02  -3.5016039e+01   3.1905321e+02  -4.6306154e-01   2.2010321e+02   6.3472308e-01   9.7188710e+01   9.9787806e+01   9.1314484e+02  -5.2832000e+00   8.5754839e+01   3.4906284e+02   1.9127065e+02   1.4814222e+02   1.1184129e+02   1.2598850e+02   8.6888387e+01   2.5073022e+02   1.1521677e+02   1.6113105e+02   3.9750000e+01   1.6944871e+02   3.5268419e+02   1.8081716e+01   3.2222097e+02   1.6861232e+02   2.6736677e+02   1.5791626e+01   9.0863207e+01   1.0078779e+02   1.4199935e+02   1.2894457e+02
   7.5039355e+01   1.1026975e+02   2.3589129e+02   1.2986968e+00   1.9125129e+02  -1.7422039e+01   2.4549129e+02  -4.3899484e+00   3.0440710e+02   1.6942065e+00   7.4802581e+01   8.5010632e+01   4.5695484e+01   1.7093726e+02   1.5700613e+02   2.1490403e+02   3.2915290e+02   1.8683897e+01   8.2385806e+01   1.4997978e+02   3.6556742e+02  -1.1786039e+01   1.8083935e+02   3.5277690e+01   7.0489032e+01   1.2466926e+02   1.8759194e+02  -1.5558000e+01   7.3725806e+01   7.6891935e+01   2.0995742e+02  -6.7730452e+00   6.9560645e+01   1.3537579e+02   1.8026774e+02   5.5469677e+00   8.3965806e+01   1.2416370e+02   1.5318258e+02   5.2047006e+01   5.6459032e+01   1.4811586e+02   2.2442677e+02   8.2610374e+01   2.2880258e+02   1.4887406e+01   7.1102903e+01   1.5796983e+02   1.0437097e+02   1.3744839e+02   5.3608710e+01   1.0369324e+02   3.0523207e+01   1.0747499e+02   8.3003207e+01   2.1808659e+02   1.2925871e+02   1.3639834e+02   4.4713207e+01   1.2835218e+02   1.5880000e+01   1.0201766e+02   1.1111355e+02   1.2886077e+01   1.4249903e+02   1.4665846e+02   7.2193207e+01   1.9724806e+02   7.7736452e+01   2.1565366e+02   8.9905806e+01   1.0510721e+02   1.1374839e+02   1.9965819e+02   2.1695097e+02   2.8749729e+01   2.7570355e+02  -2.7078968e+00   2.4691321e+02  -1.4026208e+01   4.6848065e+01   6.5633123e+01   3.3556290e+02   2.0465613e+01   8.9975806e+01   1.3926258e+02   7.9293207e+01   1.4081339e+02   5.6332258e+01   7.1203097e+01   2.7707000e+02   1.9311742e+00   8.9003207e+01   1.9432659e+02   6.4112032e+02   1.3114245e+01   1.5119321e+02   1.8061392e+01   4.8659032e+01   1.0882566e+02   1.4352321e+02  -1.3805008e+01   5.5012161e+02  -1.0727794e+01   4.5273871e+01   9.2094865e+01   8.9915161e+01   1.0565969e+02   2.7816161e+02  -2.4052284e+01   5.9444516e+01   9.0080568e+01   5.7103207e+01   1.2553859e+02   1.1023065e+02   2.4313639e+02   7.5913207e+01   1.6779379e+02   2.0813323e+02   5.9683742e+00   3.1510129e+02   8.2255445e+01   2.6576774e+02   7.5598710e+00   3.5553871e+01   3.8536774e-01   6.8580323e+01   1.5310745e+02   2.0722419e+02  -1.1869677e+00   2.0036710e+02  -1.9083239e+01   3.4100321e+02   1.0780938e+01   1.9862321e+02   6.3531231e+00   9.3708710e+01   6.6396206e+01   8.4995484e+02  -1.2280000e+00   9.2664839e+01   2.8928004e+02   1.3041065e+02   1.3696102e+02   9.7981290e+01   1.5062730e+02   8.4168387e+01   2.0080782e+02   9.1216774e+01   1.4205105e+02   5.9180000e+01   1.5318431e+02   3.1064419e+02   1.4634916e+01   3.1484097e+02   1.9211272e+02   2.2522677e+02   4.5028258e+00   8.1243207e+01   8.9517392e+01   1.2765935e+02   1.0743177e+02
   7.5269355e+01   9.5491355e+01   2.2703129e+02  -2.3852503e+01   1.6844129e+02  -3.2172387e+00   2.4597129e+02   4.8116516e+00   3.4045710e+02  -6.1979355e-01   5.8132581e+01   6.1874232e+01   4.2505484e+01   1.6381246e+02   1.4271613e+02   1.6594723e+02   3.6101290e+02   7.5650968e+00   1.0343581e+02   1.3391578e+02   3.4404742e+02   1.1125561e+01   1.8388935e+02   5.6893690e+01   5.8059032e+01   1.2770366e+02   1.8626194e+02   1.9284000e+00   7.2965806e+01   5.6232735e+01   2.1343742e+02  -2.4011445e+01   7.8220645e+01   1.1092299e+02   1.6054774e+02  -2.8754323e+00   6.7875806e+01   8.2640903e+01   1.9070258e+02   6.3095406e+01   6.0509032e+01   1.4898186e+02   2.5595677e+02   1.1418797e+02   1.9742258e+02  -1.0892194e+01   4.5722903e+01   7.6670232e+01   1.0447097e+02   1.3601039e+02   5.0568710e+01   7.9556439e+01   1.4813207e+01   1.1716179e+02   7.4483207e+01   2.3709819e+02   1.3148871e+02   1.2021994e+02   2.5193207e+01   1.1901378e+02   5.7800000e+00   7.7345665e+01   1.0796355e+02   1.2758077e+01   1.2568903e+02   1.9852326e+02   1.0914321e+02   1.9991206e+02   9.9446452e+01   2.5772686e+02   1.0281581e+02   1.2440441e+02   1.0193839e+02   1.8284299e+02   2.0466097e+02   4.8782929e+01   2.6375355e+02   4.4881032e+00   2.8148321e+02  -5.3618076e+00   5.2708065e+01   9.2784323e+01   3.0189290e+02   1.4539213e+01   9.3735806e+01   1.5758178e+02   7.4763207e+01   1.8436579e+02   5.4852258e+01   8.9421497e+01   2.3093000e+02   6.1523742e+00   7.9813207e+01   2.0158179e+02   6.9503032e+02   4.7614452e+00   2.0105321e+02   6.5025924e+00   4.8519032e+01   1.0141686e+02   1.3105321e+02  -1.2567408e+01   5.7622161e+02   3.3754206e+01   6.1173871e+01   1.0835286e+02   1.0620516e+02   9.2646490e+01   3.3935161e+02  -2.5674839e+00   5.6054516e+01   1.2221177e+02   4.7763207e+01   1.4085579e+02   1.1709065e+02   2.1134759e+02   1.1262321e+02   1.5366699e+02   2.6517323e+02   1.5165174e+01   3.5252129e+02   8.3931845e+01   2.6757774e+02  -8.0549290e+00   4.0703871e+01   1.4213368e+01   5.0960323e+01   1.1693705e+02   3.0303419e+02   1.0578232e+01   2.2745710e+02  -4.5304387e+00   3.4562321e+02   8.9133846e-01   2.1724321e+02   9.5352308e-01   7.3808710e+01   9.6848206e+01   7.9133484e+02  -1.5248400e+01   9.6324839e+01   3.8093724e+02   1.6732065e+02   1.3167822e+02   1.0627129e+02   1.4462410e+02   8.8838387e+01   2.1062422e+02   9.0696774e+01   1.3128265e+02   4.8230000e+01   1.8239031e+02   3.1678419e+02  -2.6262839e+00   2.5727097e+02   1.7442832e+02   2.3365677e+02   1.4728426e+01   8.6573207e+01   1.1033099e+02   1.1237935e+02   9.5794168e+01
   6.4469355e+01   1.4459535e+02   2.4169129e+02   4.1146968e+00   1.9825129e+02   1.3547961e+01   3.0849129e+02  -1.8599484e+00   3.0764710e+02  -1.1714994e+01   6.0222581e+01   8.7847032e+01   6.1315484e+01   1.4254766e+02   1.5895613e+02   2.0093803e+02   2.9958290e+02   2.2619497e+01   6.1575806e+01   1.3616458e+02   3.4956742e+02   4.2039613e+00   1.7897935e+02   7.5426490e+01   5.3199032e+01   1.5290246e+02   1.8064194e+02  -9.0200000e-01   8.9965806e+01   5.6492735e+01   1.9814742e+02  -1.3598245e+01   7.6890645e+01   1.3012939e+02   1.4721774e+02   1.8340968e+01   8.7635806e+01   1.0816010e+02   1.6132258e+02   7.2295806e+01   7.5609032e+01   1.5744386e+02   1.7547677e+02   1.0390637e+02   1.7571258e+02   7.2246065e+00   4.4342903e+01   7.2640632e+01   9.1990968e+01   1.6743879e+02   5.4418710e+01   5.9148439e+01   3.7523207e+01   1.0582499e+02   6.4293207e+01   1.8915339e+02   1.3386871e+02   1.0302954e+02   3.2483207e+01   1.0571058e+02   7.5000000e+00   1.0130806e+02   9.8153548e+01  -6.4712258e-01   1.5730903e+02   1.9275366e+02   8.3813207e+01   1.8255846e+02   1.1092645e+02   2.5314846e+02   8.3855806e+01   1.2473121e+02   1.1678839e+02   1.6875499e+02   2.3795097e+02   3.2929729e+01   2.5098355e+02   1.0369703e+01   2.1676321e+02  -1.5894208e+01   8.1708065e+01   7.5944323e+01   3.4394290e+02   1.7075213e+01   8.8115806e+01   1.7917138e+02   8.2913207e+01   1.4833379e+02   6.3232258e+01   7.6561097e+01   2.8083000e+02   2.1440374e+01   8.5863207e+01   2.3176779e+02   5.9660032e+02   1.5358452e+00   1.7791321e+02  -1.5962076e+00   6.9179032e+01   1.1328406e+02   1.4738321e+02  -1.3203808e+01   5.5588161e+02   1.1241406e+01   4.6983871e+01   1.0691806e+02   8.6965161e+01   1.2294569e+02   3.5930161e+02   2.6736516e+01   6.0244516e+01   1.3853657e+02   7.0103207e+01   2.1702859e+02   9.9990645e+01   1.9852559e+02   8.5053207e+01   1.6425259e+02   2.1041323e+02   5.5959742e+00   3.3495129e+02   9.2667445e+01   2.6157774e+02   9.2350710e+00   3.8943871e+01   1.3064168e+01   4.0050323e+01   1.3614985e+02   2.3936419e+02   1.9018323e+00   1.8740710e+02  -3.2643871e-01   3.1819321e+02   9.4657385e+00   2.0410321e+02   9.1447231e+00   7.5758710e+01   9.4592206e+01   8.2390484e+02  -2.5814000e+01   8.7994839e+01   2.9179364e+02   1.5565065e+02   1.4066182e+02   9.8751290e+01   1.1679570e+02   7.5978387e+01   2.0055302e+02   8.8936774e+01   1.4447345e+02   5.2140000e+01   1.1384751e+02   2.9806419e+02   1.5641316e+01   2.8531097e+02   1.7766512e+02   2.5855677e+02   8.9764258e+00   8.5953207e+01   1.3052059e+02   1.4599935e+02   1.0848457e+02
   7.0559355e+01   1.5748815e+02   2.7150129e+02   1.4589897e+01   1.9211129e+02   3.2291613e+00   2.8535129e+02  -5.3387484e+00   3.5050710e+02   1.1476206e+01   9.4992581e+01   8.3735432e+01   5.2165484e+01   1.5665966e+02   1.3738613e+02   1.6356363e+02   2.9539290e+02   1.7246968e+00   8.4095806e+01   1.7179298e+02   3.1671742e+02  -9.1680387e+00   1.8049935e+02   7.4404890e+01   5.7769032e+01   1.4753686e+02   1.9155194e+02   4.9852000e+00   8.5965806e+01   8.6622735e+01   2.5110742e+02  -1.1735045e+01   9.7270645e+01   9.9398994e+01   1.1335774e+02   1.3519768e+01   6.9255806e+01   1.1634050e+02   1.1027258e+02   6.1769806e+01   5.1419032e+01   1.4089906e+02   2.8090677e+02   1.4619197e+02   1.8147258e+02  -1.5161935e+00   7.0962903e+01   1.5308103e+02   1.0976097e+02   1.6772719e+02   5.3138710e+01   9.3300839e+01   4.2913207e+01   1.3601379e+02   8.1573207e+01   1.8253099e+02   1.1667871e+02   1.0664474e+02   3.9953207e+01   1.0740298e+02   3.8450000e+01   6.2212065e+01   1.1858355e+02   1.9578477e+01   1.3616903e+02   1.6111486e+02   9.3913207e+01   2.1875046e+02   7.9776452e+01   2.1216046e+02   9.8005806e+01   1.3954921e+02   1.2469839e+02   1.6050219e+02   2.1709097e+02   6.1218529e+01   2.1255355e+02   4.1541032e+00   1.9514321e+02  -2.5046076e+00   6.0418065e+01   8.0447523e+01   3.1408290e+02   6.6540129e+00   8.6595806e+01   1.3091298e+02   7.8813207e+01   1.3128179e+02   7.8522258e+01   7.1047897e+01   1.2679000e+02   1.4143574e+01   6.6523207e+01   1.7826499e+02   5.5036032e+02   1.9050452e+00   1.8133321e+02   2.8650192e+01   5.4329032e+01   1.3761206e+02   1.9329321e+02   4.2633924e+00   5.4812161e+02  -1.2327794e+01   5.6743871e+01   9.5227265e+01   8.8065161e+01   1.0052769e+02   3.0506161e+02   7.3157161e+00   5.7444516e+01   1.2862057e+02   9.4103207e+01   2.3972859e+02   1.1019065e+02   2.0466959e+02   7.9913207e+01   1.7595379e+02   2.8313323e+02   1.3448374e+01   3.1005129e+02   8.0369445e+01   2.7290774e+02   9.5186710e+00   4.6173871e+01   9.9157677e+00   6.0200323e+01   1.0934785e+02   1.9203419e+02   1.3458232e+01   2.0283710e+02   8.8191613e+00   2.6038321e+02  -4.2394615e+00   2.2300321e+02   2.6827231e+00   7.8138710e+01   9.1121806e+01   8.3457484e+02  -5.9476000e+00   8.3804839e+01   2.5388884e+02   1.4627065e+02   1.4931222e+02   9.1751290e+01   1.2645570e+02   8.3458387e+01   2.4324462e+02   1.0983677e+02   1.7932145e+02   7.1950000e+01   1.6092271e+02   3.4068419e+02  -1.1438284e+01   2.6979097e+02   1.6042672e+02   2.5555677e+02   1.4116426e+01   1.0229321e+02   1.4649339e+02   1.3165935e+02   1.2587177e+02
   9.0559355e+01   1.2702815e+02   2.4708129e+02   1.9234968e+00   1.8625129e+02   8.5079613e+00   2.2992129e+02  -8.5743484e+00   3.3435710e+02   6.0082065e+00   9.0032581e+01   9.2322232e+01   6.1315484e+01   1.5749766e+02   1.7842613e+02   2.1457043e+02   2.8720290e+02   5.7098968e+00   5.0815806e+01   1.3993538e+02   3.1966742e+02   1.2315961e+01   1.7326935e+02   4.9743290e+01   6.5919032e+01   1.4755486e+02   2.0593194e+02  -8.8520000e-01   6.2965806e+01   6.0132735e+01   2.2795742e+02  -1.1363045e+01   8.6130645e+01   1.1991019e+02   9.5407742e+01  -1.2374232e+01   8.5685806e+01   1.3740610e+02   8.6232581e+01   1.9964301e+02   6.2799032e+01   1.3436866e+02   2.7299677e+02   1.1596477e+02   2.0990258e+02   2.0594065e+00   1.2658290e+02   2.0463143e+02   1.0766097e+02   1.3075519e+02   4.8188710e+01   1.0836684e+02   3.3813207e+01   9.7401792e+01   7.4383207e+01   2.3410619e+02   1.2734871e+02   1.0694114e+02   5.3573207e+01   1.2435338e+02   1.1550000e+01   1.0060406e+02   1.0025355e+02   2.0134877e+01   1.4416903e+02   1.6014486e+02   8.9863207e+01   2.2350446e+02   8.6736452e+01   2.3393366e+02   7.9285806e+01   1.2680681e+02   1.0493839e+02   2.0203299e+02   2.5561097e+02   6.9516929e+01   2.4236355e+02  -6.6069677e-01   2.4733321e+02  -1.4389808e+01   5.6328065e+01   6.5114723e+01   3.2251290e+02   5.0961290e-01   8.2255806e+01   1.6941018e+02   6.6953207e+01   1.4270059e+02   6.2332258e+01   7.3063097e+01   1.0793000e+02  -5.7625806e-02   1.0719321e+02   1.9787139e+02   5.5303032e+02   1.5014452e+00   1.8624321e+02   1.0777392e+01   6.0709032e+01   1.2334166e+02   1.5624321e+02  -3.3672608e+01   4.9936161e+02   4.9030065e+00   3.3413871e+01   1.2242366e+02   9.8825161e+01   1.0404689e+02   2.5682161e+02   2.0314916e+01   5.4584516e+01   9.4039368e+01   6.9433207e+01   1.5893219e+02   1.1038065e+02   2.1207439e+02   1.1471321e+02   1.6140979e+02   3.0089323e+02   1.7927574e+01   3.0010129e+02   8.5595445e+01   2.5152774e+02   1.1419071e+01   2.9983871e+01  -6.1190323e+00   7.2530323e+01   1.6345145e+02   1.9560419e+02   2.0592632e+01   1.8774710e+02  -1.9553639e+01   3.1829321e+02   2.2937738e+01   2.0767321e+02  -4.9908769e+00   8.4378710e+01   1.0843261e+02   9.3471484e+02   1.2812000e+00   6.9284839e+01   2.8286044e+02   1.6456065e+02   1.6075902e+02   1.1327129e+02   1.3573410e+02   9.7688387e+01   2.2758622e+02   1.0369677e+02   1.5462265e+02   6.5660000e+01   1.9628591e+02   2.8721419e+02   8.0293161e+00   2.8646097e+02   1.2714312e+02   2.5931677e+02   2.4562581e-01   8.5143207e+01   1.1001539e+02   1.3637935e+02   1.1668417e+02
   7.9849355e+01   9.5834955e+01   2.2131129e+02  -1.0649032e+00   1.6444129e+02   7.0627613e+00   2.3069129e+02  -7.0159484e+00   3.1497710e+02   2.5698606e+01   4.4322581e+01   7.5829032e+01   5.3265484e+01   1.4900166e+02   1.7347613e+02   2.0220643e+02   3.0858290e+02   2.0899497e+01   5.2575806e+01   1.1846458e+02   3.6718742e+02   2.3934361e+01   1.9159935e+02   7.1036890e+01   6.7159032e+01   1.1878566e+02   1.9555194e+02   4.0952000e+00   8.9385806e+01   8.9679135e+01   2.4281742e+02  -5.5918452e+00   7.5750645e+01   9.3410594e+01   1.1602774e+02  -2.0353832e+01   7.7495806e+01   1.3202130e+02   6.0422581e+01   1.5779781e+02   6.6989032e+01   1.4136346e+02   2.2466677e+02   1.1250117e+02   2.0814258e+02  -2.6097935e+00   9.9102903e+01   2.3749983e+02   8.1710968e+01   1.4169119e+02   6.5708710e+01   7.3435239e+01   5.0483207e+01   1.6378819e+02   8.2103207e+01   2.0729859e+02   1.3410871e+02   1.1854034e+02   5.0193207e+01   1.1005378e+02   5.3500000e+00   9.8910065e+01   1.1620355e+02   9.2888774e+00   1.4663903e+02   1.6880726e+02   9.8573207e+01   1.9932766e+02   7.4586452e+01   2.0229566e+02   7.8715806e+01   8.7712413e+01   1.1755839e+02   1.9521339e+02   2.6433097e+02   3.9719329e+01   2.4079355e+02   6.6149032e+00   2.4276321e+02   8.6357924e+00   6.7188065e+01   5.9675923e+01   3.2246290e+02   2.8703613e+01   7.4165806e+01   1.5043738e+02   8.1383207e+01   1.3307619e+02   6.4382258e+01   7.3329097e+01   2.4417000e+02   9.8031742e+00   8.6813207e+01   2.0154179e+02   6.3736032e+02   7.4150452e+00   1.8643321e+02   3.7242192e+01   4.3469032e+01   8.9820865e+01   1.6367321e+02  -1.5037008e+01   5.2250161e+02  -6.0381935e+00   6.2743871e+01   9.1887265e+01   8.7775161e+01   1.0374089e+02   2.9406161e+02   1.1385716e+01   5.6534516e+01   1.1050337e+02   6.3713207e+01   1.3495979e+02   1.2285065e+02   2.4388679e+02   1.0819321e+02   1.6393139e+02   3.1836323e+02   1.0629974e+01   3.5200129e+02   1.1463345e+02   1.9533774e+02   2.3574271e+01   4.9463871e+01   3.2256774e-01   6.1430323e+01   1.3543945e+02   2.0951419e+02   7.2498323e+00   2.3755710e+02  -8.1084387e+00   3.3138321e+02   1.3700538e+01   2.0600321e+02   1.7127231e+00   8.4758710e+01   9.4352206e+01   7.9409484e+02   5.1508000e+00   9.5184839e+01   3.5816844e+02   1.7108065e+02   1.4751742e+02   1.1522129e+02   1.5824810e+02   1.0273839e+02   2.2270222e+02   9.9406774e+01   1.5996585e+02   7.2900000e+01   1.8246671e+02   3.3640419e+02   1.3664116e+01   3.4498097e+02   2.1113152e+02   2.3851677e+02   1.1996258e+00   8.9383207e+01   1.2900619e+02   1.3061935e+02   1.1262497e+02
   9.6939355e+01   1.0918775e+02   2.3527129e+02   7.6282968e+00   1.8649129e+02  -1.3561239e+01   2.8835129e+02  -7.2487484e+00   3.3602710e+02   1.8684606e+01   7.5462581e+01   8.0057832e+01   5.8595484e+01   1.6057526e+02   1.5604613e+02   2.0436083e+02   2.7663290e+02   6.2654968e+00   6.7955806e+01   1.6194418e+02   3.3056742e+02   3.4439613e+00   1.4959935e+02   6.6826890e+01   6.0159032e+01   1.2101566e+02   1.7859194e+02   5.6820000e+00   6.1295806e+01   7.5696335e+01   2.0667742e+02   1.0009355e+01   7.1650645e+01   1.0334859e+02   9.4077742e+01   1.7162168e+01   6.6965806e+01   1.5224370e+02   9.3082581e+01   1.7690501e+02   7.0229032e+01   1.4534426e+02   2.3080677e+02   8.5909974e+01   1.5942258e+02   1.1667806e+01   1.0820290e+02   2.3839183e+02   9.5520968e+01   1.4410639e+02   5.3798710e+01   1.1972804e+02   2.3433207e+01   1.4509219e+02   7.4103207e+01   2.0503859e+02   1.3634871e+02   1.4217114e+02   5.3143207e+01   9.6347785e+01   1.1640000e+01   8.0496865e+01   1.2720355e+02   1.9268877e+01   1.5359903e+02   1.6286046e+02   9.4243207e+01   1.8515406e+02   1.0573645e+02   1.9689366e+02   7.8285806e+01   1.1374681e+02   1.0112839e+02   1.6566779e+02   2.0542097e+02   5.5532129e+01   2.4441355e+02  -1.7874697e+01   2.4857321e+02  -3.9190076e+00   6.8468065e+01   8.8953523e+01   3.2151290e+02   1.9349613e+01   7.3835806e+01   1.4393378e+02   6.2243207e+01   1.5993739e+02   5.5812258e+01   8.8674697e+01   1.8760000e+02   5.1877419e-01   9.9483207e+01   2.1729819e+02   6.6036032e+02   1.4575045e+01   1.6633321e+02  -1.2498076e+00   5.1749032e+01   1.1853846e+02   1.3105321e+02  -6.5174076e+00   6.8107161e+02   4.6962065e+00   6.1463871e+01   8.3229665e+01   9.0345161e+01   1.0639529e+02   3.1039161e+02   1.0219316e+01   7.7864516e+01   1.0698697e+02   4.6573207e+01   1.5476099e+02   1.1461065e+02   1.8821599e+02   8.0003207e+01   1.7846659e+02   2.6574323e+02  -2.0830426e+01   3.5381129e+02   1.0001865e+02   2.1114774e+02  -8.4505290e+00   3.1893871e+01   1.8538168e+01   6.8670323e+01   1.3710025e+02   2.4341419e+02   1.0487832e+01   2.5664710e+02  -1.5065639e+01   3.7448321e+02   1.4292538e+01   1.9138321e+02  -9.3576769e+00   8.5658710e+01   6.7230206e+01   7.8609484e+02  -3.7789200e+01   9.6284839e+01   2.5046044e+02   1.4065065e+02   1.5481182e+02   1.1527129e+02   1.3362410e+02   8.1078387e+01   2.1086502e+02   9.8836774e+01   1.7796145e+02   5.4990000e+01   1.7427951e+02   2.9768419e+02   4.9017161e+00   2.5127097e+02   1.6905832e+02   2.9179677e+02   1.2172258e+00   7.9383207e+01   1.0956619e+02   1.3565935e+02   1.0655177e+02
   1.0103935e+02   1.6033975e+02   2.8341129e+02   5.1570968e+00   2.1516129e+02  -4.5648387e+00   2.6830129e+02  -1.5834748e+01   2.8288710e+02   2.1075806e+01   7.5752581e+01   8.4604632e+01   5.9695484e+01   1.3043726e+02   1.7290613e+02   2.3410203e+02   3.3749290e+02   3.8766968e+00   7.4485806e+01   1.4875178e+02   3.8595742e+02   2.4722761e+01   2.3440935e+02   6.4852090e+01   7.9769032e+01   1.3034686e+02   2.0197194e+02   1.5431600e+01   8.6865806e+01   4.8790735e+01   1.9881742e+02  -2.0718452e+00   6.4080645e+01   1.1110419e+02   1.2216774e+02   1.0549677e+00   6.5065806e+01   1.4363570e+02   1.6875258e+02   1.1561141e+02   6.6369032e+01   1.4084306e+02   2.0552677e+02   9.4742374e+01   1.8499258e+02   4.1022065e+00   9.8202903e+01   2.3966183e+02   9.1180968e+01   1.4707359e+02   4.6658710e+01   1.0829924e+02   2.9433207e+01   1.0380219e+02   7.4623207e+01   2.0894699e+02   1.7010871e+02   1.0809034e+02   6.1003207e+01   1.2385898e+02   1.4780000e+01   9.4485665e+01   1.0434355e+02   1.6997677e+01   1.5725903e+02   1.6752766e+02   9.6143207e+01   2.0347206e+02   9.4016452e+01   2.4616126e+02   8.0715806e+01   1.2684241e+02   1.1064839e+02   1.7576619e+02   2.0833097e+02   3.8199329e+01   2.1627355e+02  -1.0434968e+00   2.2486321e+02  -8.4522076e+00   6.0088065e+01   9.7193923e+01   3.2146290e+02   3.6353613e+01   8.2355806e+01   1.7816218e+02   8.2103207e+01   1.4887859e+02   6.6042258e+01   9.9426297e+01   1.3593000e+02   1.2892374e+01   8.3523207e+01   2.1947499e+02   6.8874032e+02   2.6304645e+01   1.9514321e+02   2.7405392e+01   5.6559032e+01   1.2110366e+02   1.8557321e+02  -1.1979008e+01   5.9736161e+02   2.4443006e+01   6.5313871e+01   9.8591665e+01   7.7295161e+01   1.1447929e+02   3.3325161e+02   2.1870516e+01   5.8204516e+01   1.4179977e+02   9.3293207e+01   2.4174339e+02   8.8190645e+01   1.7727959e+02   1.0252321e+02   1.7462499e+02   2.3089323e+02   1.7717574e+01   3.4024129e+02   7.8624245e+01   3.3857774e+02   1.4495071e+01   4.1893871e+01   2.9828168e+01   4.8390323e+01   1.3067265e+02   2.1160419e+02   1.4932632e+01   2.2588710e+02  -3.6264839e+01   3.3681321e+02   3.4561385e+00   1.8900321e+02   1.3072723e+01   7.8708710e+01   7.9926206e+01   8.5243484e+02  -1.2136400e+01   8.7234839e+01   2.2237444e+02   1.7632065e+02   1.3200822e+02   9.7221290e+01   1.2739810e+02   8.2648387e+01   2.0030942e+02   8.5266774e+01   1.6066705e+02   4.1230000e+01   1.3562031e+02   3.3478419e+02   2.1703716e+01   2.9727097e+02   1.7994832e+02   2.7160677e+02   9.9824258e+00   9.3143207e+01   1.0784539e+02   1.1880935e+02   1.0422977e+02
   9.0469355e+01   1.5918535e+02   2.3703129e+02   4.9674968e+00   2.1225129e+02   1.4047961e+01   2.6421129e+02   7.2524516e+00   3.2883710e+02  -4.0701935e+00   7.5842581e+01   9.5167432e+01   5.4075484e+01   1.6550686e+02   1.2604613e+02   1.5795083e+02   2.8825290e+02   1.9575897e+01   8.1575806e+01   1.4490458e+02   3.5309742e+02   1.5415613e+00   1.7378935e+02   5.5511690e+01   8.1349032e+01   1.1256046e+02   2.2421194e+02   1.8024000e+00   8.4295806e+01   6.6946335e+01   2.1510742e+02  -1.4805045e+01   8.5030645e+01   1.1080819e+02   9.1597742e+01  -9.6943226e-01   1.2991581e+02   9.9107703e+01   7.8182581e+01   1.4652701e+02   4.3799032e+01   1.5764866e+02   2.3333677e+02   1.1289757e+02   2.2342258e+02   1.3597806e+01   1.0801290e+02   2.0025703e+02   1.0247097e+02   1.1955039e+02   5.8948710e+01   4.7076039e+01   2.7003207e+01   8.7806592e+01   6.7863207e+01   2.1101779e+02   1.2777871e+02   1.2228674e+02   4.8243207e+01   1.5163978e+02   7.6900000e+00   1.0576286e+02   1.1482355e+02  -1.0550723e+01   1.5192903e+02   1.8138406e+02   1.0576321e+02   2.3656246e+02   8.4116452e+01   2.3819326e+02   8.3625806e+01   1.4274961e+02   9.3698387e+01   1.7250219e+02   2.3828097e+02   3.0193329e+01   2.3865355e+02   4.0161032e+00   2.4819321e+02   5.2513924e+00   6.6138065e+01   9.9949923e+01   3.0994290e+02   8.1352129e+00   7.5495806e+01   1.6309098e+02   9.1713207e+01   1.4729979e+02   8.3622258e+01   9.0309897e+01   2.3169000e+02   4.8015742e+00   8.2143207e+01   1.8668539e+02   6.3427032e+02   3.7902245e+01   1.8076321e+02  -1.2542076e+00   5.5469032e+01   1.1900086e+02   1.4243321e+02   1.7572192e+01   6.8336161e+02   4.3730065e+00   6.2703871e+01   1.1389046e+02   1.3439516e+02   1.2248129e+02   2.9125161e+02   9.9405161e+00   6.2484516e+01   1.3202737e+02   1.2019321e+02   2.5092139e+02   1.0028065e+02   2.0631239e+02   1.0067321e+02   1.7958299e+02   2.1893323e+02   2.3244374e+01   2.7905129e+02   1.0042945e+02   6.4819774e+02   2.4875471e+01   2.6793871e+01   3.6167742e-02   2.8860323e+01   1.3837505e+02   1.9960419e+02   2.0272632e+01   2.0831710e+02  -1.4289239e+01   2.9552321e+02   1.6569338e+01   2.0714321e+02   1.6671523e+01   8.4658710e+01   1.1512021e+02   8.7171484e+02  -2.7208800e+01   8.7094839e+01   2.3438564e+02   1.8960065e+02   1.5499582e+02   1.0589129e+02   1.3499450e+02   8.1688387e+01   1.9795622e+02   9.7836774e+01   1.4552145e+02   5.6900000e+01   1.5826671e+02   3.6849419e+02   2.5269161e+00   2.8308097e+02   1.6465352e+02   2.4546677e+02   3.1136258e+00   1.0119321e+02   1.2301139e+02   1.2503935e+02   1.3092137e+02
   8.7039355e+01   1.1121975e+02   2.1908129e+02   1.0023497e+01   1.9373129e+02   1.2099561e+01   2.0245129e+02  -2.5236748e+01   3.1850710e+02   1.2416206e+01   6.3842581e+01   8.6367432e+01   4.7785484e+01   1.1648006e+02   1.5195613e+02   1.6701803e+02   2.9587290e+02   2.3446297e+01   7.4335806e+01   1.4567378e+02   3.1371742e+02   1.1501961e+01   1.8811935e+02   5.9365290e+01   4.5919032e+01   1.3253486e+02   2.0683194e+02  -1.9972000e+00   6.1815806e+01   4.4694735e+01   2.1281742e+02  -3.7718452e+00   6.8320645e+01   9.4424994e+01   9.0597742e+01  -1.4079432e+01   9.5725806e+01   1.4437290e+02   7.3082581e+01   1.4440501e+02   4.5749032e+01   1.5921266e+02   2.4275677e+02   8.1523974e+01   1.8318258e+02  -1.5422994e+01   1.0529290e+02   2.1338463e+02   7.8710968e+01   1.3231119e+02   6.8848710e+01   7.9754039e+01   1.4863207e+01   1.2467779e+02   6.5293207e+01   2.1841339e+02   1.2996871e+02   1.2820154e+02   4.5813207e+01   1.1516418e+02   1.0830000e+01   9.0371665e+01   1.0806355e+02   1.8610077e+01   1.3878903e+02   1.4252526e+02   8.3333207e+01   2.2792686e+02   7.4346452e+01   2.1754486e+02   7.5335806e+01   1.6341281e+02   9.3458387e+01   1.8585139e+02   2.5552097e+02   4.9004129e+01   2.3384355e+02  -6.1690968e+00   2.3200321e+02  -1.3213408e+01   7.8518065e+01   8.9049523e+01   3.5423290e+02  -1.2317987e+01   8.7165806e+01   1.6296738e+02   9.0243207e+01   1.4974739e+02   5.2472258e+01   8.0281897e+01   1.2264000e+02  -1.2524426e+01   9.1953207e+01   2.1175059e+02   6.7031032e+02   1.5689045e+01   1.6405321e+02   5.2725924e+00   6.3609032e+01   1.0315966e+02   1.4986321e+02  -6.9322076e+00   6.2565161e+02   5.0398065e+00   6.4933871e+01   1.0386206e+02   9.1395161e+01   8.6921290e+01   2.7844161e+02   2.5453161e+00   5.8154516e+01   1.0042377e+02   6.8483207e+01   1.5638819e+02   1.2519065e+02   2.3860959e+02   1.0638321e+02   2.0350619e+02   2.5027323e+02   1.6971742e+00   2.8538129e+02   1.0501305e+02   7.2367774e+02   2.4217071e+01   4.2083871e+01   2.6342968e+01   7.8010323e+01   1.6273305e+02   2.0670419e+02   4.1084632e+01   2.2683710e+02  -2.4820839e+01   3.8795321e+02  -1.5061538e-02   2.2086321e+02  -4.5760769e+00   8.5568710e+01   6.6767406e+01   8.7505484e+02  -8.8060000e+00   1.0423484e+02   2.9477444e+02   1.6141065e+02   1.3629102e+02   1.0313129e+02   1.3721530e+02   9.1838387e+01   2.0409422e+02   1.0764677e+02   1.6297665e+02   5.7520000e+01   1.6093711e+02   2.2497419e+02   2.7185161e+00   2.6017097e+02   1.3381632e+02   2.4512677e+02   9.4308258e+00   1.0814321e+02   1.0174539e+02   1.4546935e+02   1.2523697e+02
   8.8369355e+01   1.1230335e+02   2.1274129e+02  -1.1379303e+01   1.9754129e+02  -9.3952387e+00   2.5464129e+02  -1.0719484e+00   3.1945710e+02   5.3902065e+00   6.3032581e+01   7.3002232e+01   2.5975484e+01   1.6318486e+02   1.1438613e+02   1.5640363e+02   3.1896290e+02   1.4649097e+01   6.9905806e+01   1.4583818e+02   3.2685742e+02  -3.4092387e+00   1.5959935e+02   7.3076890e+01   3.9199032e+01   9.1122465e+01   1.9902194e+02  -1.9332400e+01   8.1965806e+01   6.3662735e+01   2.4733742e+02   1.5665548e+00   8.5030645e+01   1.1266819e+02   1.0688774e+02   6.8973677e+00   9.3395806e+01   1.1983930e+02   7.3752581e+01   1.5354141e+02   6.2319032e+01   1.5207706e+02   2.4309677e+02   1.5054677e+02   2.2161258e+02   1.8826065e+00   1.2539290e+02   2.2715663e+02   8.8800968e+01   1.3436399e+02   6.7998710e+01   8.1872039e+01   2.9383207e+01   1.1675619e+02   7.6193207e+01   2.7358139e+02   1.3844871e+02   1.2866314e+02   4.1863207e+01   1.3458018e+02  -5.0300000e+00   1.0159046e+02   1.0844355e+02   1.2479677e+01   1.4949903e+02   1.7552846e+02   9.3573207e+01   2.1272766e+02   7.6686452e+01   2.2183766e+02   7.7475806e+01   1.1376161e+02   1.1688839e+02   1.7669699e+02   2.2633097e+02   4.0289329e+01   1.9546355e+02  -3.0986968e+00   2.3843321e+02  -1.0397808e+01   5.4468065e+01   7.8073523e+01   3.1127290e+02   7.6888129e+00   7.3025806e+01   1.7056858e+02   6.2913207e+01   1.4083379e+02   5.2382258e+01   8.2949097e+01   1.5917000e+02   6.9431742e+00   7.5103207e+01   1.9076859e+02   6.7374032e+02  -3.9153548e+00   1.9786321e+02   1.0517792e+01   4.9939032e+01   1.0368326e+02   1.3095321e+02  -2.4319408e+01   6.4569161e+02   1.0336606e+01   5.7083871e+01   9.2680065e+01   8.5205161e+01   9.6326490e+01   3.2487161e+02   2.2830916e+01   9.0824516e+01   9.5190168e+01   6.5713207e+01   1.1127979e+02   1.0280065e+02   2.1435079e+02   9.6673207e+01   1.7752299e+02   3.1074323e+02   2.8329574e+01   3.3700129e+02   5.2213445e+01   5.8038774e+02   8.7302710e+00   4.5083871e+01   1.4912968e+01   5.3340323e+01   1.2479665e+02   3.0927419e+02   1.8929032e+01   1.5874710e+02  -1.3613639e+01   3.5681321e+02   1.2136138e+01   1.9038321e+02   1.8623231e+00   9.2518710e+01   1.1373141e+02   8.8343484e+02  -1.5236400e+01   1.1851484e+02   3.4125204e+02   1.8203065e+02   1.1898142e+02   1.0570129e+02   1.8328970e+02   8.0548387e+01   2.1914742e+02   7.5836774e+01   1.6804145e+02   4.5330000e+01   1.6391231e+02   2.2235419e+02   1.1458116e+01   3.1122097e+02   1.8568232e+02   2.7936677e+02   1.6601626e+01   7.5003207e+01   1.4891659e+02   1.3308935e+02   1.0803737e+02
   8.3849355e+01   1.1171495e+02   2.3465129e+02  -8.2221032e+00   2.0402129e+02   2.0363613e+00   2.7964129e+02  -1.4121948e+01   3.3350710e+02   3.8126206e+01   7.9892581e+01   8.4653432e+01   4.8505484e+01   1.6119246e+02   1.4195613e+02   1.8976803e+02   2.9496290e+02   1.3659097e+01   8.5095806e+01   1.4357298e+02   3.3480742e+02   9.7647613e+00   1.5364935e+02   4.4502890e+01   7.8349032e+01   1.3565046e+02   1.8097194e+02  -7.2184000e+00   7.4915806e+01   7.1456735e+01   2.6419742e+02   1.2317755e+01   7.5080645e+01   9.0794194e+01   9.9457742e+01   2.2401768e+01   7.3395806e+01   1.3924930e+02   1.2751258e+02   9.2620606e+01   7.9799032e+01   1.6176866e+02   2.3680677e+02   1.2433997e+02   2.1399258e+02  -2.5077935e+00   9.5432903e+01   2.3355343e+02   8.7570968e+01   1.4384239e+02   3.3898710e+01   6.3940039e+01   3.2573207e+01   1.0536099e+02   5.8763207e+01   2.4907579e+02   1.2701871e+02   1.2848754e+02   3.9243207e+01   1.3392978e+02  -7.3600000e+00   1.0044686e+02   1.0953355e+02   1.3924774e+00   1.5906903e+02   1.8500286e+02   8.0293207e+01   1.9032006e+02   9.6446452e+01   2.1354686e+02   9.1145806e+01   9.6048013e+01   9.0078387e+01   2.0208179e+02   2.3414097e+02   3.1614529e+01   2.4122355e+02  -1.4419497e+01   2.5676321e+02  -3.0674208e+01   5.0518065e+01   6.1239523e+01   3.4980290e+02   5.4664129e+00   7.2875806e+01   1.7677058e+02   7.2003207e+01   1.5558659e+02   5.8332258e+01   9.0043097e+01   1.8907000e+02  -8.3882581e-01   7.6863207e+01   1.8581779e+02   6.4460032e+02  -1.8354155e+01   1.8995321e+02   4.1530592e+01   6.0469032e+01   1.2427086e+02   1.2324321e+02  -1.8752608e+01   6.5407161e+02  -1.2953794e+01   6.7653871e+01   9.6024465e+01   7.1255161e+01   9.6492490e+01   3.2768161e+02   5.8861161e+00   5.7774516e+01   1.1254417e+02   5.6143207e+01   1.5795539e+02   1.1428065e+02   2.0014239e+02   9.7383207e+01   1.4750619e+02   2.5408323e+02   1.1292374e+01   3.7210129e+02   1.0488545e+02   6.9257774e+02   1.9850710e+00   4.5083871e+01   3.5862968e+01   5.8670323e+01   1.3218025e+02   2.4522419e+02   1.7003032e+01   1.9855710e+02  -2.5178439e+01   3.4824321e+02   7.0617385e+00   1.8962321e+02   2.1631231e+00   9.7848710e+01   5.9585006e+01   8.5924484e+02   6.9388000e+00   9.7904839e+01   2.8881084e+02   2.0436065e+02   1.3447502e+02   1.1151129e+02   1.3182490e+02   8.2168387e+01   2.3444782e+02   1.0236677e+02   1.5820905e+02   3.7800000e+01   1.6851471e+02   2.5573419e+02   4.8777161e+00   2.8731097e+02   1.7278512e+02   2.4403677e+02   2.3808026e+01   9.6573207e+01   8.6810992e+01   1.4270935e+02   1.2845777e+02
   8.4419355e+01   1.7427935e+02   2.6998129e+02  -1.5618503e+01   2.0678129e+02  -8.8944387e+00   2.7921129e+02  -1.5757548e+01   3.4016710e+02   2.5434065e+00   7.1892581e+01   5.7483432e+01   5.4165484e+01   1.4896966e+02   1.6552613e+02   1.9884243e+02   2.8263290e+02  -3.3045032e+00   8.3385806e+01   1.4327978e+02   3.3161742e+02  -6.8800387e+00   1.7092935e+02   4.4450490e+01   5.3439032e+01   1.3388326e+02   1.9340194e+02  -3.7328000e+00   1.0172581e+02   6.0891935e+01   2.1833742e+02   1.2696555e+01   9.9080645e+01   1.2749419e+02   1.0445774e+02   1.1471768e+01   8.2065806e+01   1.2179570e+02   8.4562581e+01   1.5605661e+02   5.8649032e+01   1.4903066e+02   1.9633677e+02   9.2907574e+01   1.7766258e+02  -7.6013935e+00   1.0239290e+02   2.4508663e+02   8.9900968e+01   1.6236599e+02   4.4608710e+01   7.9273239e+01   2.6193207e+01   1.0139139e+02   5.8333207e+01   2.1311019e+02   1.5967871e+02   1.1682474e+02   4.2333207e+01   1.1744258e+02   9.6900000e+00   1.0065286e+02   1.2996355e+02   1.7998077e+01   1.7025903e+02   1.8533766e+02   7.8243207e+01   1.8548406e+02   8.5206452e+01   2.1434606e+02   8.1385806e+01   1.5016881e+02   1.0878839e+02   1.9543499e+02   2.1061097e+02   2.8016929e+01   2.1936355e+02   7.2293032e+00   2.4571321e+02  -2.4790208e+01   6.6378065e+01   8.1310723e+01   2.9532290e+02   5.6348129e+00   9.1255806e+01   1.8345018e+02   8.5713207e+01   1.3058979e+02   7.4472258e+01   8.8471897e+01   2.5388000e+02  -5.4936258e+00   7.7293207e+01   1.9197339e+02   6.7065032e+02   4.7518452e+00   1.8581321e+02   2.1431792e+01   5.9939032e+01   8.3783265e+01   1.7638321e+02  -2.1243808e+01   6.9512161e+02  -2.0377794e+01   3.4553871e+01   1.0795246e+02   8.6495161e+01   1.1874329e+02   3.1844161e+02   7.0553161e+00   7.2104516e+01   1.1315777e+02   7.8383207e+01   1.8736619e+02   9.0610645e+01   1.9099599e+02   9.0053207e+01   1.5690259e+02   2.3193323e+02   2.9204374e+01   3.5319129e+02   9.0118245e+01   6.7047774e+02   2.3730710e+00   2.3943871e+01   3.4834168e+01   5.9290323e+01   1.4342065e+02   1.8265419e+02   1.3986323e+00   2.1383710e+02   3.0791613e+00   3.1071321e+02   2.3541385e+00   1.9371321e+02  -2.2140769e+00   8.1278710e+01   1.1668061e+02   7.9795484e+02  -1.0398000e+01   9.6474839e+01   3.2292524e+02   1.7370065e+02   1.4421782e+02   9.4081290e+01   1.5531930e+02   8.5218387e+01   2.3215382e+02   9.9456774e+01   1.4510185e+02   5.6610000e+01   1.7000991e+02   2.5006419e+02  -9.2886839e+00   2.9450097e+02   1.5206992e+02   2.5122677e+02   1.4562826e+01   8.8673207e+01   1.0801299e+02   1.2532935e+02   1.0165817e+02
   8.6369355e+01   1.5441335e+02   2.6155129e+02  -9.9041032e+00   2.1725129e+02  -8.5420387e+00   2.3535129e+02   7.5112516e+00   3.4635710e+02   1.0858206e+01   5.9372581e+01   7.9965032e+01   6.3595484e+01   1.7631526e+02   1.5590613e+02   1.7227203e+02   2.7691290e+02   1.8053097e+01   8.0575806e+01   1.3445458e+02   3.4466742e+02  -1.5834039e+01   1.9892935e+02   7.4740490e+01   7.4439032e+01   1.2630326e+02   2.2550194e+02   7.7892000e+00   7.9675806e+01   8.1075935e+01   2.1591742e+02   5.6501548e+00   8.5460645e+01   1.3124379e+02   9.9647742e+01   1.2146568e+01   8.3345806e+01   1.4369330e+02   5.6232581e+01   3.4866301e+02   3.5749032e+01   1.6148266e+02   2.0547677e+02   9.6126374e+01   1.6604258e+02   2.0428206e+01   1.1929290e+02   2.5197463e+02   1.0999097e+02   1.3527879e+02   3.8328710e+01   5.7435639e+01   3.4523207e+01   1.2406499e+02   7.0913207e+01   2.3586379e+02   1.3558871e+02   1.2280194e+02   4.9713207e+01   1.2014218e+02   2.6880000e+01   9.4087665e+01   1.0706355e+02   2.6690077e+01   1.3502903e+02   2.0358606e+02   1.1224321e+02   2.1033406e+02   9.8156452e+01   2.4126006e+02   8.0045806e+01   1.3646601e+02   1.0164839e+02   1.8138619e+02   2.3857097e+02   2.9640129e+01   2.5889355e+02  -7.7430968e+00   2.2910321e+02   9.5885924e+00   7.5378065e+01   6.2350723e+01   3.1313290e+02   1.1160013e+01   6.8215806e+01   1.6986338e+02   6.1483207e+01   1.4004819e+02   6.5382258e+01   6.7819097e+01   2.7960000e+02   1.1688774e+01   9.2003207e+01   2.2027659e+02   6.6660032e+02   2.1695845e+01   1.8029321e+02   2.0213392e+01   5.3899032e+01   1.2707646e+02   1.5914321e+02  -2.7004608e+01   6.2698161e+02   2.0793406e+01   6.4363871e+01   1.1866766e+02   8.0345161e+01   1.0309529e+02   2.7635161e+02   2.1282516e+01   6.8244516e+01   1.3480657e+02   1.0686321e+02   2.7646779e+02   9.9570645e+01   1.7936919e+02   1.0229321e+02   1.6078339e+02   1.8360323e+02   5.3607742e+00   3.0852129e+02   9.4071845e+01   7.1100774e+02  -5.5293290e+00   3.0893871e+01   5.9481677e+00   4.6670323e+01   1.2414025e+02   2.1217419e+02   2.5697032e+01   2.1936710e+02   2.6636761e+01   2.8000321e+02  -6.6190615e+00   2.0733321e+02   4.4663231e+00   8.1038710e+01   1.0202981e+02   8.6857484e+02  -4.2337600e+01   7.1234839e+01   1.9860444e+02   1.9627065e+02   1.2793222e+02   8.4361290e+01   1.5285690e+02   8.3498387e+01   2.0795142e+02   1.1264677e+02   1.5490665e+02   3.2520000e+01   1.2450711e+02   2.1511419e+02  -1.4426839e+00   2.6746097e+02   1.5871312e+02   2.6808677e+02  -2.6459742e+00   8.5333207e+01   1.1747019e+02   1.1656935e+02   9.9458968e+01
   7.5509355e+01   1.0485215e+02   2.0050129e+02   3.9798968e+00   1.9311129e+02  -1.4660839e+01   2.1488129e+02  -2.7041148e+01   3.2097710e+02  -6.2513935e+00   5.9412581e+01   9.7051832e+01   6.4695484e+01   1.5331726e+02   1.5381613e+02   1.8296923e+02   3.0253290e+02  -1.2946503e+01   5.9295806e+01   1.4496698e+02   3.1095742e+02   1.9392761e+01   1.6969935e+02   3.8028890e+01   5.2439032e+01   1.2158326e+02   1.8469194e+02   1.3104000e+01   7.3625806e+01   5.9329935e+01   2.0600742e+02  -2.6267045e+01   7.2220645e+01   1.2726299e+02   8.6697742e+01   1.1372568e+01   7.6065806e+01   1.1413570e+02   3.8272581e+01   3.4494981e+02   4.6749032e+01   1.5389266e+02   2.7375677e+02   9.0043974e+01   2.2276258e+02  -2.3993935e+00   9.5672903e+01   2.7824423e+02   9.4900968e+01   1.2934599e+02   2.6948710e+01   9.9686039e+01   3.1293207e+01   1.0813339e+02   5.1523207e+01   1.9465499e+02   1.3253871e+02   1.4480594e+02   3.7383207e+01   1.3664858e+02   1.5740000e+01   8.1028865e+01   1.0677355e+02  -3.9067226e+00   1.4178903e+02   1.3961526e+02   1.0257321e+02   2.4086766e+02   1.0868645e+02   2.2517766e+02   8.3765806e+01   1.1906841e+02   9.6888387e+01   2.0424699e+02   2.4542097e+02   3.8192129e+01   2.5160355e+02   6.8401032e+00   2.4233321e+02   1.9630192e+01   4.8808065e+01   6.8146323e+01   3.0165290e+02   1.1698413e+01   8.2355806e+01   1.4901218e+02   8.1913207e+01   1.5179379e+02   6.7812258e+01   9.7904697e+01   1.5236000e+02   4.9079742e+00   7.2143207e+01   1.9957539e+02   6.5241032e+02   6.3610452e+00   1.6295321e+02   2.2980592e+01   4.2329032e+01   1.0519206e+02   1.6967321e+02  -1.8037008e+01   5.9303161e+02  -7.8805935e+00   5.4463871e+01   9.3839665e+01   9.1685161e+01   1.1980809e+02   2.8749161e+02  -3.2786839e+00   6.4014516e+01   1.3219497e+02   7.9573207e+01   2.0017099e+02   1.2185065e+02   2.4577679e+02   9.9293207e+01   1.9778339e+02   2.6879323e+02   1.9305574e+01   3.1419129e+02   9.2238245e+01   6.8038774e+02   6.1502710e+00   5.3413871e+01   2.2956568e+01   5.1770323e+01   1.7140225e+02   1.6522419e+02   1.6123032e+01   1.9555710e+02  -5.3684387e+00   3.2810321e+02   2.0029385e+00   2.3610321e+02   1.8734723e+01   7.1658710e+01   1.2788021e+02   8.0276484e+02  -8.5928000e+00   9.9044839e+01   2.5352964e+02   1.7675065e+02   1.6925382e+02   9.3651290e+01   1.4192370e+02   7.8978387e+01   2.4179302e+02   1.0440677e+02   1.7051585e+02   5.4990000e+01   1.4241951e+02   2.0240419e+02   3.3341161e+00   2.5698097e+02   1.5193152e+02   2.3117677e+02  -5.9731742e+00   1.1295321e+02   8.2170592e+01   1.3780935e+02   1.4151977e+02
   7.1559355e+01   1.1588815e+02   1.1736129e+02   1.2010968e+00   2.0406129e+02   2.2231613e+00   2.8283129e+02  -2.4757148e+01   3.0259710e+02  -6.0709935e+00   5.4412581e+01   8.3551832e+01   5.9405484e+01   1.6779046e+02   1.5123613e+02   2.0650563e+02   3.0606290e+02  -7.3189032e+00   6.4095806e+01   1.5282298e+02   3.7195742e+02   1.4792761e+01   1.7569935e+02   8.5408890e+01   6.6389032e+01   1.3013726e+02   1.9735194e+02  -6.0988000e+00   6.4435806e+01   7.5015135e+01   2.0391742e+02  -9.4798452e+00   6.3700645e+01   1.1846459e+02   1.2059774e+02   8.4705677e+00   5.7585806e+01   1.2465410e+02   4.4372581e+01   3.2708181e+02   5.2079032e+01   1.5246626e+02   2.2056677e+02   7.1639174e+01   1.9204258e+02   7.8282065e+00   1.1001290e+02   2.4024703e+02   8.3800968e+01   1.4823399e+02   4.7138710e+01   9.1350839e+01   3.8243207e+01   1.1014739e+02   5.3243207e+01   2.0770739e+02   1.1501871e+02   1.2606754e+02   4.0673207e+01   1.1881538e+02   1.0020000e+01   1.0086646e+02   1.0825355e+02   2.0164877e+01   1.2973903e+02   1.3776926e+02   9.0143207e+01   2.3767206e+02   9.7016452e+01   2.5730126e+02   9.1855806e+01   1.3347121e+02   1.0793839e+02   1.9712299e+02   2.4157097e+02   2.5350129e+01   2.8275355e+02  -2.4118968e+00   2.3338321e+02  -4.6138076e+00   6.4188065e+01   1.0524592e+02   3.2770290e+02   2.0334413e+01   5.6165806e+01   1.5249738e+02   9.7383207e+01   1.4274619e+02   6.7092258e+01   7.4012297e+01   1.2693000e+02  -5.3876258e+00   6.4003207e+01   1.9355659e+02   7.0665032e+02   2.3831845e+01   1.8895321e+02   1.9040592e+01   5.6419032e+01   9.0594865e+01   1.4752321e+02  -6.3550076e+00   6.6026161e+02   2.6081006e+01   5.4413871e+01   9.5173665e+01   7.8295161e+01   9.2399290e+01   2.9025161e+02  -2.9794839e+00   6.4204516e+01   9.8749768e+01   4.6003207e+01   1.3076659e+02   1.1280065e+02   2.6126079e+02   1.0033321e+02   1.8470019e+02   3.0017323e+02   1.4705174e+01   2.7581129e+02   5.8258645e+01   5.1471774e+02   2.1123871e+01   4.5463871e+01  -2.7432258e-02   6.5480323e+01   1.6168545e+02   2.7103419e+02   3.4468232e+01   2.1555710e+02  -1.6198439e+01   3.3767321e+02  -6.1266154e-01   1.9838321e+02  -2.9767692e-01   6.8518710e+01   1.0332141e+02   8.1857484e+02  -3.0976000e+00   9.2564839e+01   2.8066804e+02   1.8770065e+02   1.3028782e+02   1.0422129e+02   1.3873810e+02   9.8548387e+01   2.3265742e+02   8.7316774e+01   1.6093305e+02   3.8950000e+01   1.7480271e+02   1.7049419e+02   8.7469161e+00   2.8341097e+02   1.6719712e+02   2.5260677e+02  -3.2575742e+00   8.5953207e+01   1.0347059e+02   1.0689935e+02   1.1661257e+02
   7.0889355e+01   1.3546175e+02   6.5651290e+01  -9.9421032e+00   1.9882129e+02   1.2123613e+00   3.0773129e+02  -1.2369148e+01   3.1964710e+02   1.5325006e+01   6.2562581e+01   6.7609832e+01   7.6885484e+01   1.3130206e+02   1.3690613e+02   1.5422203e+02   2.8010290e+02   2.7078968e+00   8.9385806e+01   1.6379978e+02   3.3499742e+02  -2.2504387e+00   1.6045935e+02   6.1338090e+01   5.4819032e+01   1.3244286e+02   1.8045194e+02  -1.5176800e+01   8.5105806e+01   6.9881535e+01   1.9943742e+02  -1.8914452e+00   9.6750645e+01   1.1368059e+02   1.2216774e+02   1.0344968e+01   5.7395806e+01   1.5114930e+02   5.7612581e+01   2.8750261e+02   4.5509032e+01   1.6108186e+02   2.1352677e+02   1.1320237e+02   1.8938258e+02   5.1100645e-01   1.1481290e+02   1.9486303e+02   7.4420968e+01   1.2831439e+02   2.6328710e+01   9.6065639e+01   3.2913207e+01   1.2895379e+02   8.1913207e+01   2.1989379e+02   1.1386871e+02   1.1543954e+02   4.3673207e+01   1.1291538e+02   6.4000000e+00   1.2967606e+02   1.0049355e+02   8.0656774e+00   1.4916903e+02   1.5179486e+02   8.5433207e+01   2.2290886e+02   7.7116452e+01   2.3080326e+02   9.4045806e+01   1.1781601e+02   1.1364839e+02   2.2261619e+02   2.3347097e+02   2.4858129e+01   2.5027355e+02  -2.4003497e+01   2.4395321e+02  -9.7894076e+00   7.5808065e+01   9.1746323e+01   3.2199290e+02   2.8261213e+01   9.8925806e+01   1.5102658e+02   7.2243207e+01   1.0761739e+02   5.2762258e+01   7.0678697e+01   2.8083000e+02   2.9203742e+00   7.9623207e+01   2.0440699e+02   6.6865032e+02   8.0118452e+00   2.0571321e+02   2.1409792e+01   4.9749032e+01   1.2859846e+02   1.6105321e+02  -3.8827408e+01   6.9707161e+02   1.3326206e+01   6.1173871e+01   9.7822865e+01   7.7535161e+01   1.0661009e+02   3.0254161e+02  -1.8626839e+00   4.8014516e+01   9.9944968e+01   6.6913207e+01   1.3709379e+02   1.1442065e+02   1.8890119e+02   8.2143207e+01   1.6901539e+02   2.6103323e+02   3.1163742e+00   2.5910129e+02   1.9645445e+01   5.9633774e+02   2.2642710e+00   4.1653871e+01  -1.4152632e+01   6.5340323e+01   1.3107665e+02   2.5151419e+02   1.5498323e+00   2.4755710e+02  -3.2618439e+01   1.0143321e+02  -3.9034615e+00   9.8483207e+01   1.0884323e+01   9.6188710e+01   1.2367781e+02   7.9214484e+02  -3.9743200e+01   1.0232484e+02   3.3783724e+02   1.5408065e+02   1.2725742e+02   8.7131290e+01   1.3468530e+02   9.4738387e+01   2.0139222e+02   9.0556774e+01   1.6677385e+02   3.7420000e+01   1.6721511e+02   1.9244419e+02  -6.0590839e+00   3.1731097e+02   1.7953512e+02   2.4774677e+02   5.4112258e+00   7.9383207e+01   1.0561619e+02   1.1270935e+02   1.3047777e+02
   8.4849355e+01   1.7486495e+02   7.1271290e+01  -1.1681703e+01   2.3059129e+02   2.9107613e+00   3.0597129e+02  -6.9883484e+00   2.9069710e+02   1.3021006e+01   6.3892581e+01   8.9793432e+01   3.9165484e+01   1.5064966e+02   1.5933613e+02   1.7514763e+02   2.7958290e+02   2.3029497e+01   8.2335806e+01   1.4484378e+02   3.3237742e+02   1.7579161e+01   1.7373935e+02   7.1705690e+01   6.9489032e+01   1.5159926e+02   1.9397194e+02  -3.9840000e-01   5.6775806e+01   6.9337935e+01   2.0995742e+02  -9.5830452e+00   7.2270645e+01   1.1687899e+02   8.9267742e+01   6.0269677e+00   8.0875806e+01   1.4689090e+02   1.1984258e+02   1.2709421e+02   7.2039032e+01   1.8029946e+02   2.1223677e+02   1.3944557e+02   1.8271258e+02   1.4234606e+01   1.0667290e+02   2.3346423e+02   9.7990968e+01   1.7238879e+02   3.5188710e+01   7.0836839e+01   2.5623207e+01   1.1681699e+02   8.6293207e+01   2.4411339e+02   1.1596871e+02   1.3546154e+02   3.3193207e+01   1.2922378e+02   1.9700000e+00   1.0151046e+02   1.1644355e+02   1.1296774e+00   1.3059903e+02   1.7142046e+02   9.6383207e+01   1.9603286e+02   8.4736452e+01   2.0571366e+02   8.8385806e+01   1.0345881e+02   8.7938387e+01   1.7510299e+02   2.0452097e+02   4.5464129e+01   2.5560355e+02   6.4301032e+00   2.2895321e+02  -1.1399408e+01   7.8278065e+01   6.7878723e+01   3.6827290e+02  -3.8711871e+00   8.9545806e+01   1.7367698e+02   7.9053207e+01   1.5331259e+02   6.3232258e+01   1.1503110e+02   2.7007000e+02  -5.2188258e+00   8.6053207e+01   2.0089259e+02   6.7136032e+02   9.5550452e+00   1.7338321e+02   4.7046192e+01   4.0709032e+01   1.3618166e+02   1.5695321e+02  -8.4494076e+00   6.3598161e+02   2.6493406e+01   6.3843871e+01   9.8039265e+01   8.7015161e+01   1.1094169e+02   2.9530161e+02   2.3046516e+01   6.4774516e+01   1.2141417e+02   6.7953207e+01   1.6977059e+02   9.1800645e+01   1.9447079e+02   8.6813207e+01   1.6845179e+02   2.1251323e+02   1.3047974e+01   3.2619129e+02   9.7658245e+01   5.1519774e+02  -9.4845290e+00   2.3273871e+01   1.1607768e+01   4.2290323e+01   1.3178065e+02   2.6941419e+02   2.0407832e+01   2.2740710e+02  -1.4296439e+01   5.4293207e+01  -8.1322615e+00   1.6400321e+02   5.4272308e-01   8.7898710e+01   6.8481006e+01   7.8914484e+02  -9.6032000e+00   8.6854839e+01   3.2312484e+02   1.5536065e+02   1.0792502e+02   1.0046129e+02   1.5756890e+02   9.3548387e+01   2.1719742e+02   1.0945677e+02   1.7902185e+02   4.4850000e+01   1.4685071e+02   2.2783419e+02  -6.3202839e+00   3.1446097e+02   1.5514312e+02   2.4198677e+02   2.3782026e+01   8.6003207e+01   1.0665659e+02   1.4984935e+02   1.4012657e+02
   8.8179355e+01   1.4155855e+02   1.0265129e+02   1.2807897e+01   2.2730129e+02  -6.4960387e+00   2.9654129e+02  -7.6639484e+00   3.3859710e+02   8.2890065e+00   5.6032581e+01   7.6042232e+01   5.9165484e+01   1.4771966e+02   1.3538613e+02   1.4615363e+02   3.5787290e+02   4.1062968e+00   6.8865806e+01   1.5696138e+02   3.1971742e+02   2.1731961e+01   1.9707935e+02   6.1078490e+01   5.5969032e+01   1.2121086e+02   1.9169194e+02   1.1140000e+00   7.1775806e+01   6.8617935e+01   2.3114742e+02  -3.5682452e+00   6.2840645e+01   9.9533394e+01   1.1331774e+02   4.8629677e+00   9.1775806e+01   1.3972890e+02   8.7842581e+01   1.3632421e+02   6.9839032e+01   1.5161546e+02   2.2485677e+02   6.0625974e+01   1.7971258e+02   3.2194606e+01   1.1320290e+02   2.8994183e+02   6.7990968e+01   1.6840879e+02   2.2658710e+01   7.7119239e+01   3.4103207e+01   1.2842859e+02   9.0103207e+01   1.9837859e+02   1.2148871e+02   1.1759994e+02   4.9763207e+01   1.1494818e+02   5.7800000e+00   8.1205665e+01   1.1253355e+02   1.8224774e+00   1.4311903e+02   1.5688886e+02   9.5243207e+01   1.8378406e+02   9.0546452e+01   2.0048886e+02   6.3625806e+01   1.2296961e+02   1.1550839e+02   1.8385739e+02   2.1738097e+02   3.6905329e+01   2.2917355e+02  -1.0315497e+01   2.4967321e+02  -3.2970076e+00   7.3848065e+01   8.6043123e+01   3.2556290e+02   1.5315613e+01   7.2025806e+01   1.6631858e+02   7.0763207e+01   1.4097579e+02   7.7002258e+01   6.5029497e+01   2.1864000e+02   1.5155742e+00   9.3333207e+01   2.0531019e+02   6.3012032e+02   5.8542452e+00   1.8610321e+02   3.2888592e+01   8.0899032e+01   1.2524646e+02   1.7710321e+02   7.6985924e+00   6.7474161e+02   8.3026065e+00   1.0665387e+02   8.2524465e+01   8.7915161e+01   1.2239969e+02   2.9735161e+02   3.3792516e+01   6.1204516e+01   1.4117977e+02   8.5193207e+01   2.1501139e+02   1.0090065e+02   2.2541279e+02   1.1319321e+02   2.0281139e+02   2.5855323e+02   1.8174774e+01   3.4524129e+02   8.5224245e+01   6.7981774e+02   3.6865871e+01   4.2893871e+01   2.1178168e+01   7.2860323e+01   1.4176505e+02   1.9708419e+02   1.2474232e+01   2.1345710e+02   1.3539561e+01   1.4005321e+02   8.7669385e+00   2.2095321e+02   2.6796723e+01   7.7948710e+01   1.5179701e+02   8.7514484e+02  -2.6623200e+01   1.0951484e+02   2.6921204e+02   1.3203065e+02   1.5526142e+02   8.6221290e+01   1.1775810e+02   1.0330839e+02   2.2313662e+02   1.0169677e+02   1.3640265e+02   5.3610000e+01   1.3824991e+02   2.0544419e+02  -1.1759084e+01   2.6422097e+02   1.3868232e+02   2.9765677e+02   3.8088426e+01   9.8483207e+01   9.8848192e+01   1.2018935e+02   1.1464937e+02
   7.1849355e+01   1.4671495e+02   7.7271290e+01  -7.4917032e+00   2.1382129e+02  -5.6976387e+00   2.4273129e+02  -2.6459148e+01   3.2569710e+02   1.7181006e+01   7.2842581e+01   6.5507432e+01   4.7595484e+01   1.7402526e+02   1.5357613e+02   1.2245843e+02   3.0406290e+02   2.2121097e+01   6.4765806e+01   1.5457938e+02   3.7495742e+02   2.6172761e+01   1.6783935e+02   6.5227690e+01   7.7629032e+01   1.1670806e+02   1.6283194e+02  -1.9572000e+00   8.1195806e+01   4.9914335e+01   1.9529742e+02  -1.6600245e+01   8.6700645e+01   9.7864594e+01   1.1540774e+02   8.2157677e+00   7.7725806e+01   1.0433290e+02   8.4652581e+01   1.4295941e+02   5.4459032e+01   1.3160586e+02   2.3828677e+02   8.4221574e+01   1.5309258e+02  -1.7675794e+01   1.0862290e+02   2.5325823e+02   8.7180968e+01   1.5420359e+02   2.7848710e+01   5.9424039e+01   2.5673207e+01   1.1734299e+02   6.6813207e+01   2.2610179e+02   1.4215871e+02   1.5446634e+02   3.2913207e+01   1.3196618e+02   7.8800000e+00   9.6417665e+01   1.0839355e+02   7.7736774e+00   2.4368903e+02   9.0423265e+01   7.8813207e+01   2.0738846e+02   6.9156452e+01   2.0173006e+02   8.7475806e+01   1.2925161e+02   9.9268387e+01   1.8705659e+02   2.3499097e+02   3.4356529e+01   2.3136355e+02  -2.5870697e+01   2.5471321e+02  -1.2702076e+00   6.6418065e+01   7.9117523e+01   3.0818290e+02   6.9360129e+00   7.7645806e+01   1.3143898e+02   7.6713207e+01   1.3949979e+02   4.7712258e+01   8.2462697e+01   1.4045000e+02   4.8607742e+00   8.9523207e+01   2.3070499e+02   7.1198032e+02  -3.5945548e+00   1.9305321e+02   4.0382592e+01   5.3659032e+01   1.3076566e+02   1.6871321e+02  -2.1770208e+01   6.4874161e+02   2.0052606e+01   5.2893871e+01   1.1134526e+02   9.4585161e+01   1.1090609e+02   3.2706161e+02   1.4225716e+01   6.1824516e+01   1.6141017e+02   1.0271321e+02   2.7298979e+02   9.2760645e+01   1.7444399e+02   9.2053207e+01   1.9889259e+02   2.6003323e+02   2.1386374e+01   3.2724129e+02   1.0485425e+02   6.8409774e+02   6.1434710e+00   5.3703871e+01  -8.3466323e+00   5.2150323e+01   1.1475185e+02   2.0060419e+02   4.3672632e+01   1.9850710e+02  -3.7444387e+00   2.7810321e+02   9.6293846e-01   1.7538321e+02   1.1112323e+01   6.7428710e+01   1.5401861e+02   8.4790484e+02  -1.5684000e+01   8.2094839e+01   2.6750564e+02   1.7475065e+02   1.6418382e+02   1.2032129e+02   1.2522010e+02   8.1928387e+01   1.8827702e+02   1.0645677e+02   1.6816185e+02   5.2470000e+01   1.5605111e+02   2.6678419e+02  -6.0062839e+00   2.6879097e+02   1.8569672e+02   2.6593677e+02   8.7660258e+00   8.6003207e+01   1.1851659e+02   1.2427935e+02   1.0770217e+02
   8.1889355e+01   1.1144175e+02   4.4221290e+01  -3.6277703e+01   1.5282129e+02  -1.1627639e+01   2.3126129e+02  -9.4415484e+00   3.3673710e+02   7.1978065e+00   5.9322581e+01   9.7019032e+01   3.9555484e+01   1.7909846e+02   1.2428613e+02   1.5128163e+02   3.3887290e+02  -3.4237032e+00   6.8245806e+01   1.4806098e+02   3.2556742e+02   8.0739613e+00   1.6273935e+02   4.3725690e+01   3.9579032e+01   1.2452206e+02   1.7040194e+02  -8.8928000e+00   7.3865806e+01   4.2020735e+01   2.1038742e+02  -2.0097445e+01   5.7650645e+01   9.4278594e+01   1.0302774e+02   8.4461677e+00   5.1065806e+01   1.3041570e+02   7.4942581e+01   1.6330621e+02   6.2889032e+01   1.5827146e+02   2.4204677e+02   9.3960774e+01   1.6223258e+02  -1.1646994e+01   1.6729290e+02   2.3118463e+02   9.4610968e+01   1.4408919e+02   1.6948710e+01   6.6816039e+01   2.7293207e+01   1.2002339e+02   6.4813207e+01   2.1392179e+02   1.2067871e+02   1.1280474e+02   3.5763207e+01   1.1077818e+02   1.0690000e+01   9.3332865e+01   1.0187355e+02   1.0145277e+01   2.5606903e+02   2.9662865e+01   1.0362321e+02   2.2578366e+02   9.6306452e+01   2.1550806e+02   9.3765806e+01   1.3321841e+02   1.0874839e+02   1.6286819e+02   2.7314097e+02   4.5254529e+01   2.2603355e+02   1.6795703e+01   2.4943321e+02  -1.5467808e+01   6.3418065e+01   9.5737523e+01   3.3727290e+02   1.2418813e+01   6.7735806e+01   1.8709178e+02   9.2813207e+01   1.7125179e+02   7.1812258e+01   8.4494697e+01   1.2617000e+02  -3.1846826e+01   9.2863207e+01   2.0682779e+02   6.7374032e+02   8.9846452e+00   1.7986321e+02   2.8667792e+01   4.2369032e+01   1.3328886e+02   1.5076321e+02  -3.3764208e+01   6.6417161e+02   1.0858206e+01   6.4743871e+01   9.6777265e+01   7.8685161e+01   1.2327809e+02   2.7973161e+02  -8.9788387e-01   6.5674516e+01   1.1829217e+02   8.2003207e+01   2.4383659e+02   8.7950645e+01   2.0320879e+02   7.4433207e+01   1.8682219e+02   2.2389323e+02   5.7575742e+00   2.8810129e+02   6.4035445e+01   7.4824774e+02  -4.5585290e+00   4.5943871e+01   6.6941677e+00   6.6860323e+01   1.0066505e+02   1.7593419e+02  -8.7376774e-01   2.0069710e+02  -3.6869639e+01   2.8333321e+02  -1.5365462e+01   1.7691321e+02  -6.3900769e+00   9.9808710e+01   1.3052821e+02   8.4257484e+02  -4.1576000e+00   1.0213484e+02   2.7932244e+02   1.7203065e+02   1.5102142e+02   1.0632129e+02   1.2715010e+02   1.0916839e+02   1.9985782e+02   9.6126774e+01   1.6360825e+02   3.9230000e+01   1.5259031e+02   2.4802419e+02   6.7845161e+00   3.0850097e+02   1.9618992e+02   2.5836677e+02   6.7016258e+00   8.8763207e+01   1.1605579e+02   1.2794935e+02   1.1206857e+02
   9.8699355e+01   1.0113695e+02   7.1841290e+01   1.1232697e+01   1.6063129e+02  -2.5424387e+00   2.8254129e+02  -1.9263948e+01   3.1835710e+02   1.8148206e+01   6.0512581e+01   7.9533832e+01   5.1595484e+01   1.5865526e+02   1.3304613e+02   1.6420083e+02   2.9072290e+02  -1.4671703e+01   7.9095806e+01   1.6914298e+02   3.2785742e+02   9.9907613e+00   1.8821935e+02   6.2687290e+01   7.2439032e+01   1.3093326e+02   1.9107194e+02  -1.8506400e+01   9.0435806e+01   8.5215135e+01   2.2695742e+02   2.9069548e+00   6.4130645e+01   1.0976019e+02   8.8407742e+01  -1.8574232e+01   7.6015806e+01   1.1522970e+02   1.3975258e+02   8.4981406e+01   5.0369032e+01   1.3931306e+02   2.6533677e+02   1.1833757e+02   1.7742258e+02   6.9978065e+00   1.3824290e+02   2.8064863e+02   9.3090968e+01   1.6021079e+02   3.7708710e+01   6.2865239e+01   2.7103207e+01   1.4250859e+02   5.3523207e+01   2.0187499e+02   1.4944871e+02   1.2864314e+02   4.7573207e+01   1.3931338e+02   1.8500000e+01   1.0528806e+02   9.8533548e+01   1.0992477e+01   2.7725903e+02   2.5777665e+01   7.8333207e+01   2.2389686e+02   9.6256452e+01   2.3794206e+02   7.2195806e+01   1.4809401e+02   1.0021839e+02   1.7322059e+02   2.4057097e+02   4.8200129e+01   2.9217355e+02  -1.5925497e+01   2.3100321e+02   5.8665924e+00   4.9808065e+01   8.9066323e+01   3.3884290e+02   1.3723213e+01   7.3215806e+01   1.8065338e+02   7.8243207e+01   1.5170739e+02   7.8142258e+01   7.9228297e+01   1.2264000e+02   7.1455742e+00   8.8003207e+01   1.8906659e+02   6.5065032e+02   1.6351845e+01   2.0048321e+02   3.7358192e+01   6.2709032e+01   1.3747166e+02   1.8705321e+02   6.7259243e-01   5.3088161e+02  -3.3285935e+00   5.3123871e+01   8.8516865e+01   1.1653516e+02   1.0520009e+02   2.7482161e+02   2.1644916e+01   7.0014516e+01   1.0913497e+02   6.8143207e+01   1.9651539e+02   1.0595065e+02   2.4780879e+02   9.9383207e+01   2.0130619e+02   2.4841323e+02   9.8597419e-01   3.1471129e+02   6.0716645e+01   6.7557774e+02   3.4535071e+01   3.2603871e+01   1.5341368e+01   8.0340323e+01   1.4868665e+02   2.4931419e+02   2.8485832e+01   1.9040710e+02   1.1903561e+01   3.6862321e+02   2.5191338e+01   2.2495321e+02   7.7167231e+00   7.5568710e+01   1.3965741e+02   8.3662484e+02  -5.7316000e+00   8.0234839e+01   2.9160444e+02   2.0027065e+02   2.0509222e+02   9.2081290e+01   1.4013930e+02   1.0554839e+02   2.2252742e+02   1.0169677e+02   1.5383265e+02   4.7420000e+01   1.4288511e+02   1.4949419e+02   6.7569161e+00   2.8193097e+02   1.5245552e+02   2.8170677e+02   2.2264426e+01   9.7103207e+01   8.3768592e+01   1.2137935e+02   1.1612417e+02
   8.0659355e+01   1.3173015e+02   5.9981290e+01   9.7914968e+00   1.9421129e+02  -1.3988839e+01   3.0892129e+02   6.6256516e+00   3.2764710e+02   3.3595006e+01   6.6702581e+01   6.3518632e+01   6.1745484e+01   1.7113326e+02   1.4066613e+02   1.6587123e+02   2.8158290e+02  -1.0360503e+01   7.8525806e+01   1.4699858e+02   3.2809742e+02  -5.9843871e-01   1.6888935e+02   7.6143690e+01   5.8729032e+01   1.2899006e+02   1.9455194e+02  -3.7848000e+00   7.4055806e+01   4.5865535e+01   2.0843742e+02   2.1085548e+00   9.7270645e+01   1.4649899e+02   8.6697742e+01   1.1512568e+01   6.3725806e+01   1.6293290e+02   1.6703258e+02   1.1079901e+02   6.6079032e+01   1.4343626e+02   2.3309677e+02   1.0320677e+02   2.0266258e+02   8.0186065e+00   1.6101290e+02   2.5644703e+02   9.3230968e+01   1.3571959e+02   3.2948710e+01   6.8106039e+01   3.1103207e+01   1.0518859e+02   8.1763207e+01   2.1228579e+02   1.3920871e+02   1.2027234e+02   3.4813207e+01   1.5719418e+02   1.7590000e+01   8.9020865e+01   1.1587355e+02   1.6695277e+01   2.6506903e+02   3.0902865e+01   6.9053207e+01   2.2797926e+02   9.5876452e+01   2.3525246e+02   8.2475806e+01   1.2874161e+02   1.0402839e+02   2.2400579e+02   2.4623097e+02   4.3937329e+01   2.7646355e+02   1.8130323e-01   2.3352321e+02  -1.5425008e+01   7.0898065e+01   9.2709123e+01   3.1718290e+02   3.9796013e+01   2.0592581e+02   9.7706581e+01   6.1953207e+01   1.3068059e+02   6.9812258e+01   8.5274697e+01   1.0274000e+02  -9.0224258e+00   6.7053207e+01   1.7408259e+02   6.6431032e+02   1.1839045e+01   1.9486321e+02   3.8757792e+01   4.6229032e+01   1.2341006e+02   1.1971321e+02  -1.7180208e+01   7.2103161e+02   1.0269406e+01   7.1743871e+01   9.0317265e+01   8.2395161e+01   8.9641290e+01   3.1335161e+02   5.6251613e-01   5.8444516e+01   9.5490568e+01   7.2193207e+01   1.6557139e+02   1.0728065e+02   2.3628239e+02   1.0310321e+02   1.9995859e+02   3.3008323e+02   1.5832374e+01   3.2038129e+02   9.8023045e+01   6.4747774e+02   1.3833071e+01   4.5603871e+01   2.5301368e+01   7.0010323e+01   1.7389305e+02   2.6589419e+02   4.8294323e+00   2.1459710e+02  -2.7311639e+01   3.2967321e+02   2.7873385e+00   1.9319321e+02   4.3075231e+00   7.2428710e+01   1.2723861e+02   9.2743484e+02  -8.0464000e+00   1.0509484e+02   3.2847564e+02   1.7279065e+02   1.3605062e+02   9.7461290e+01   1.3294890e+02   1.0545839e+02   2.1300462e+02   9.2506774e+01   1.6861785e+02   4.3950000e+01   1.5283271e+02   1.7683419e+02   3.3971613e-01   3.0441097e+02   1.6537712e+02   2.7789677e+02   1.7719226e+01   9.8623207e+01   7.8026992e+01   1.0961935e+02   1.1263497e+02
   7.6609355e+01   1.7686415e+02   8.3121290e+01   1.1420297e+01   1.9678129e+02  -2.6004439e+01   2.9883129e+02   7.7728516e+00   2.7297710e+02   1.2298606e+01   7.6752581e+01   7.7764632e+01   3.9935484e+01   1.6825806e+02   1.4319613e+02   1.5119883e+02   2.4439290e+02   1.8446968e+00   5.9765806e+01   1.4988938e+02   3.3052742e+02   7.1071613e+00   1.7845935e+02   5.2038090e+01   7.3199032e+01   1.2916246e+02   1.7631194e+02  -1.1465600e+01   7.4195806e+01   5.9894335e+01   2.2081742e+02   4.0181548e+00   6.5030645e+01   1.2016819e+02   1.1564774e+02   1.4106568e+01   7.7875806e+01   1.3927090e+02   1.3603258e+02   9.1749006e+01   6.9179032e+01   1.3514826e+02   2.4523677e+02   1.0194557e+02   2.0099258e+02   3.2022065e+00   7.1862903e+01   1.4214903e+02   9.1330968e+01   1.4949159e+02   2.9898710e+01   1.0364004e+02   2.8243207e+01   1.1879739e+02   5.5053207e+01   2.1332259e+02   1.1696871e+02   1.2510154e+02   4.3143207e+01   1.3999778e+02   4.1070000e+01   1.0414246e+02   1.0711355e+02   8.3960774e+00   2.8911903e+02   1.0548865e+01   1.0381321e+02   1.6728846e+02   8.5736452e+01   2.3711366e+02   7.5765806e+01   1.1037841e+02   1.0650839e+02   2.0180739e+02   2.4857097e+02   4.4510129e+01   2.5127355e+02  -1.4133497e+01   2.7533321e+02   1.2130192e+01   6.3808065e+01   6.9896323e+01   3.6189290e+02   4.0829213e+01   2.3845581e+02   9.1041806e+00   8.7103207e+01   1.4142859e+02   5.8382258e+01   9.8189097e+01   1.7812000e+02  -1.5282581e-01   6.9383207e+01   2.1355619e+02   6.7088032e+02  -1.4065548e+00   1.8143321e+02   2.5592192e+01   5.7899032e+01   1.4466646e+02   1.7138321e+02  -1.6313808e+01   6.6845161e+02   1.3665806e+01   5.5553871e+01   1.0265246e+02   1.0387516e+02   1.0131289e+02   3.1078161e+02   1.0528116e+01   4.4824516e+01   1.0706017e+02   6.4243207e+01   1.1891739e+02   1.1157065e+02   1.9783919e+02   9.6433207e+01   1.6615219e+02   3.0684323e+02   1.1071574e+01   3.4567129e+02   1.1394985e+02   6.6724774e+02   1.1251471e+01   4.9553871e+01  -1.0404632e+01   4.5390323e+01   1.0976265e+02   2.9722419e+02   1.3613032e+01   1.5536710e+02  -1.8623239e+01   3.1986321e+02   1.1382138e+01   1.9386321e+02   7.0139231e+00   7.5808710e+01   1.4311821e+02   8.7167484e+02  -8.8656000e+00   9.4424839e+01   3.1108924e+02   1.6970065e+02   1.6358782e+02   1.1522129e+02   1.4333810e+02   7.5888387e+01   1.9071022e+02   9.4696774e+01   1.5082265e+02   5.0470000e+01   1.3588111e+02   2.2983419e+02   9.0497161e+00   2.9041097e+02   1.9949712e+02   2.5512677e+02   2.2440826e+01   1.1048321e+02   1.1621819e+02   1.1013935e+02   1.1740337e+02
   7.5269355e+01   1.8316135e+02   7.1171290e+01   1.6566297e+01   2.3902129e+02  -3.6473639e+01   2.9673129e+02   3.2085161e-01   2.8669710e+02  -4.9889935e+00   7.4182581e+01   1.1611023e+02   5.2215484e+01   1.5674566e+02   1.5381613e+02   1.6486923e+02   2.8410290e+02  -4.1821032e+00   9.1195806e+01   1.6632498e+02   3.2018742e+02   1.2794361e+01   1.8640935e+02   6.8402090e+01   7.5969032e+01   1.2404086e+02   1.9721194e+02   5.2424000e+00   8.5815806e+01   4.3874735e+01   2.4200742e+02  -6.2704516e-01   7.2650645e+01   1.0031859e+02   7.8647742e+01  -9.3234323e+00   7.4775806e+01   1.2004890e+02   1.5551258e+02   6.6480606e+01   6.2889032e+01   1.4889146e+02   2.3337677e+02   1.1489437e+02   1.7499258e+02   5.8122065e+00   3.8392903e+01   7.6116632e+01   6.7520968e+01   1.4929639e+02   2.4518710e+01   1.1178044e+02   1.8673207e+01   1.3009299e+02   8.8103207e+01   2.4086859e+02   1.4139871e+02   1.2176714e+02   4.8953207e+01   1.2249298e+02   1.7450000e+01   7.9222065e+01   1.0192355e+02   1.7621277e+01   2.7792903e+02   1.7634065e+01   8.6333207e+01   2.1664686e+02   6.7686452e+01   2.3512766e+02   8.5625806e+01   1.1544961e+02   9.6268387e+01   1.8048659e+02   2.4809097e+02   3.3978529e+01   2.4784355e+02  -7.8590968e+00   2.1695321e+02   4.0905924e+00   5.8328065e+01   6.5194723e+01   3.0875290e+02   2.4890413e+01   2.9587581e+02   1.3700581e+01   7.7713207e+01   1.4355979e+02   5.5662258e+01   9.7876697e+01   1.1588000e+02  -3.5936258e+00   6.1383207e+01   2.3629619e+02   6.5036032e+02   2.3335045e+01   1.6567321e+02   1.7762992e+01   4.2609032e+01   1.4016966e+02   1.7000321e+02  -1.0343408e+01   5.9022161e+02   9.7342065e+00   7.0843871e+01   1.0804926e+02   7.6685161e+01   1.1648809e+02   3.4530161e+02   2.8666516e+01   6.8244516e+01   1.2785657e+02   6.9383207e+01   1.7122619e+02   1.0838065e+02   2.4238439e+02   1.0043321e+02   2.0126219e+02   2.8770323e+02   1.7272774e+01   3.3452129e+02   1.0380185e+02   5.9195774e+02   2.7464671e+01   5.1413871e+01   1.9876568e+01   6.5910323e+01   1.5779105e+02   3.0279419e+02   2.1017432e+01   2.6831710e+02  -3.0892387e+00   3.2948321e+02   4.1325385e+00   2.0652321e+02   6.0011231e+00   8.1658710e+01   1.4412021e+02   8.2305484e+02  -1.4356000e+01   9.0904839e+01   3.3118084e+02   1.4860065e+02   1.6660582e+02   8.0551290e+01   1.3444170e+02   8.6498387e+01   2.0652142e+02   1.2297677e+02   1.4775025e+02   5.5900000e+01   1.5930671e+02   2.2906419e+02  -7.2286839e+00   2.9050097e+02   1.7195992e+02   2.8465677e+02  -1.2115742e+00   1.0300321e+02   1.2681659e+02   1.1570935e+02   1.2428777e+02
   8.1659355e+01   1.4846015e+02   6.1891290e+01  -2.3261303e+01   2.1287129e+02  -2.1016387e+00   2.6745129e+02  -8.4867484e+00   3.4554710e+02   3.4430065e+00   5.7372581e+01   6.6555032e+01   2.7975484e+01   1.6149486e+02   1.3509613e+02   2.1598683e+02   3.0615290e+02   2.5238968e+00   7.4335806e+01   1.5881378e+02   3.4956742e+02  -2.0226039e+01   2.0359935e+02   6.2506890e+01   5.0439032e+01   1.4522326e+02   2.5245194e+02   2.4932000e+00   8.0055806e+01   5.5385535e+01   2.0753742e+02  -1.7769445e+01   7.2750645e+01   1.2817059e+02   1.1269774e+02  -5.8974323e+00   7.6305806e+01   1.4125650e+02   1.2884258e+02   1.4547421e+02   5.5649032e+01   1.4418066e+02   2.0690677e+02   1.0925197e+02   1.3004258e+02   7.0182065e+00   1.1148290e+02   2.4764943e+02   8.2900968e+01   1.3925599e+02   2.6898710e+01   1.0035004e+02   1.4573207e+01   1.1175099e+02   9.2953207e+01   2.3472059e+02   1.6386871e+02   1.3439954e+02   2.7003207e+01   9.5198985e+01  -2.7900000e+00   8.7511265e+01   1.1744355e+02   1.1189677e+01   3.2930903e+02   2.8333665e+01   8.8003207e+01   1.7646326e+02   6.9876452e+01   2.3100246e+02   6.2095806e+01   1.2828201e+02   8.7788387e+01   2.0359499e+02   2.4199097e+02   4.2276529e+01   2.4441355e+02   1.1465303e+01   2.2529321e+02  -3.9666076e+00   6.5378065e+01   7.5200723e+01   2.9342290e+02   1.3306813e+01   2.6459581e+02  -1.8277019e+01   6.8523207e+01   1.4477499e+02   6.8192258e+01   8.1594297e+01   2.2631000e+02  -2.1768026e+01   6.8143207e+01   2.2489539e+02   6.5817032e+02   1.7520245e+01   1.7976321e+02   1.4725792e+01   5.9519032e+01   1.2495686e+02   1.7014321e+02  -2.3974608e+01   5.8984161e+02  -2.7153935e+00   6.3223871e+01   7.8658865e+01   9.5915161e+01   1.1627969e+02   3.2063161e+02  -1.1789884e+01   5.2724516e+01   1.0799817e+02   4.4763207e+01   1.6481579e+02   8.4950645e+01   2.0525879e+02   8.7483207e+01   1.5258819e+02   2.5184323e+02  -2.4784258e+00   3.1086129e+02   9.4594645e+01   5.5309774e+02   3.8634710e+00   1.6173871e+01   7.1257677e+00   4.0480323e+01   9.5775445e+01   2.1455419e+02   2.9126632e+01   2.6712710e+02  -1.8564039e+01   3.0671321e+02  -1.1475862e+01   1.9457321e+02  -1.4702877e+01   6.8618710e+01   1.2421341e+02   8.0705484e+02   5.8400000e-01   1.0075484e+02   2.6620284e+02   1.7575065e+02   1.7929382e+02   9.8411290e+01   1.1787290e+02   9.0788387e+01   2.3851822e+02   1.0945677e+02   1.6064185e+02   5.9180000e+01   1.7123431e+02   1.9654419e+02   1.3902916e+01   2.8989097e+02   1.4581872e+02   2.9793677e+02   2.9066026e+01   1.0500321e+02   1.0508659e+02   1.2913935e+02   1.0545337e+02
   8.4079355e+01   1.2564655e+02   8.3891290e+01  -3.3113032e+00   2.0125129e+02  -1.6932039e+01   2.6369129e+02  -1.8185948e+01   3.4869710e+02  -2.6189935e+00   5.8652581e+01   8.1542632e+01   5.1645484e+01   1.8341126e+02   1.1014613e+02   1.7803283e+02   2.6434290e+02   9.5886968e+00   7.0955806e+01   1.3051418e+02   3.3995742e+02   4.9276129e-01   1.6040935e+02   7.6342090e+01   6.4969032e+01   1.1877086e+02   2.2683194e+02   5.2128000e+00   7.5625806e+01   5.5499935e+01   1.9529742e+02  -8.8902452e+00   6.1130645e+01   1.3191019e+02   1.0626774e+02   2.9856968e+01   5.7205806e+01   1.3435450e+02   8.7322581e+01   1.4569581e+02   6.9039032e+01   1.4867946e+02   1.8971677e+02   9.0337174e+01   1.2109258e+02   9.9242065e+00   9.9582903e+01   2.3131143e+02   1.0109097e+02   1.5861079e+02   2.1898710e+01   9.3900039e+01   4.1433207e+01   1.1789219e+02   9.7003207e+01   1.9663659e+02   1.1896871e+02   1.4041154e+02   4.2913207e+01   1.0739618e+02  -1.0450000e+01   9.8834065e+01   1.3030355e+02   1.5490877e+01   2.9735903e+02   2.6029665e+01   8.8953207e+01   1.8362726e+02   7.9256452e+01   2.1363206e+02   5.8625806e+01   1.2626961e+02   1.1321839e+02   2.1994059e+02   2.2204097e+02   2.3252529e+01   2.3732355e+02   1.3892503e+01   2.4014321e+02  -5.7646076e+00   5.9618065e+01   1.0513152e+02   3.0337290e+02   1.6710813e+01   2.6897581e+02   8.8525806e+00   6.4713207e+01   1.4502979e+02   6.4422258e+01   9.3035897e+01   1.9164000e+02   1.2575574e+01   8.4673207e+01   2.1824299e+02   6.3546032e+02   1.3427045e+01   1.7924321e+02   1.4107392e+01   4.8039032e+01   7.4875265e+01   2.0881321e+02   1.3971792e+01   4.8669161e+02  -8.4133935e+00   5.6893871e+01   9.3125265e+01   9.0345161e+01   1.0358529e+02   3.5087161e+02   1.6700916e+01   6.3634516e+01   1.2388537e+02   1.0738321e+02   2.6637619e+02   1.3190065e+02   2.0288279e+02   1.0267321e+02   1.8313299e+02   2.3455323e+02   2.6094774e+01   3.7681129e+02   8.6748645e+01   6.2724774e+02   1.0261471e+01   4.0893871e+01   2.6781677e+00   6.2910323e+01   1.4936105e+02   2.1084419e+02   2.1143432e+01   2.0264710e+02   1.9254361e+01   3.4210321e+02   2.0882938e+01   2.0248321e+02   1.3374323e+01   7.0328710e+01   1.5036661e+02   7.0162484e+02  -2.5451600e+01   1.0385484e+02   2.6509484e+02   1.9660065e+02   1.3133582e+02   9.3321290e+01   1.3223010e+02   9.0308387e+01   2.3950662e+02   1.0588677e+02   1.4987745e+02   4.1370000e+01   1.4003911e+02   2.1859419e+02   2.1608916e+01   2.8989097e+02   1.6229872e+02   2.6765677e+02   1.6628426e+01   8.8813207e+01   1.1591179e+02   1.2584935e+02   1.0966657e+02
   9.2889355e+01   9.9031755e+01   7.4221290e+01  -1.6537703e+01   1.6830129e+02   3.0339613e+00   2.0869129e+02  -1.0735948e+01   3.3469710e+02   2.0501006e+01   6.0032581e+01   7.9102232e+01   4.7215484e+01   1.6710566e+02   1.4142613e+02   1.6862043e+02   2.7510290e+02   1.1677897e+01   7.7625806e+01   1.5769058e+02   3.2890742e+02   9.1867613e+00   1.5816935e+02   5.3901290e+01   4.8109032e+01   1.4173966e+02   1.9340194e+02  -6.3528000e+00   8.5485806e+01   6.5571135e+01   2.3576742e+02  -1.4127845e+01   7.1080645e+01   1.1830419e+02   1.1093774e+02  -1.1186632e+01   6.4305806e+01   1.1102650e+02   1.4384258e+02   9.1504206e+01   6.0699032e+01   1.5948666e+02   2.4137677e+02   1.0587437e+02   1.2147258e+02  -9.5619355e-01   7.3102903e+01   2.6957983e+02   8.0040968e+01   1.5244479e+02   3.6038710e+01   9.5378839e+01   1.4713207e+01   1.1392979e+02   7.7053207e+01   2.1642259e+02   1.3529871e+02   1.0439514e+02   2.8003207e+01   1.1673898e+02   3.1000000e-01   7.9693265e+01   1.1758355e+02   6.7984774e+00   2.5773903e+02   2.0489265e+01   8.9243207e+01   1.9550406e+02   7.4966452e+01   2.0206526e+02   8.9145806e+01   1.2868801e+02   1.0278839e+02   1.7720499e+02   2.4033097e+02   5.4929329e+01   2.2622355e+02   1.0110503e+01   2.6171321e+02  -8.0702076e+00   7.0138065e+01   9.7389923e+01   3.2756290e+02   1.5485613e+01   2.5597581e+02   6.2225806e+00   6.4103207e+01   1.5145859e+02   6.7902258e+01   9.4847497e+01   1.7560000e+02   2.7768774e+01   8.5483207e+01   2.0598819e+02   6.7688032e+02   2.8023445e+01   1.8724321e+02   4.9373924e+00   5.6179032e+01   1.2780406e+02   1.4371321e+02  -2.3960208e+01   5.2112161e+02   3.1622065e+00   8.4743871e+01   1.0922726e+02   9.1065161e+01   7.6667690e+01   3.0958161e+02   8.9541161e+00   4.2054516e+01   1.3433177e+02   7.4523207e+01   2.6871499e+02   9.1900645e+01   1.3922279e+02   6.9143207e+01   1.5200539e+02   1.7032323e+02   1.0903174e+01   2.8943129e+02   5.4979045e+01   6.7681774e+02   1.6535871e+01   2.5703871e+01   1.8793368e+01   2.1290323e+01   1.0760065e+02   1.9046419e+02   8.1038323e+00   2.0497710e+02  -1.6832039e+01   2.7976321e+02   8.5401385e+00   2.0448321e+02  -1.3735677e+01   6.4428710e+01   1.1921861e+02   8.2971484e+02   6.3412000e+00   7.2804839e+01   2.8186884e+02   1.8732065e+02   1.4607822e+02   9.9701290e+01   1.3957970e+02   8.7688387e+01   2.0142622e+02   1.0988677e+02   1.6307745e+02   2.2040000e+01   1.4620551e+02   2.1464419e+02  -2.2650839e+00   3.0412097e+02   1.8044032e+02   2.5803677e+02  -4.2719742e+00   8.4333207e+01   1.3117019e+02   1.3003935e+02   1.0919137e+02
   8.7749355e+01   1.1892295e+02   6.4691290e+01   1.1844697e+01   2.0059129e+02   4.8807613e+00   2.4169129e+02   5.9640516e+00   3.3245710e+02   1.9640206e+01   7.1462581e+01   8.8857832e+01   5.3215484e+01   1.7638566e+02   1.6690613e+02   1.7192203e+02   3.7206290e+02  -6.4589032e+00   6.3095806e+01   1.2900298e+02   3.3118742e+02  -9.8956387e+00   1.8364935e+02   6.3292890e+01   7.6159032e+01   1.3854566e+02   1.7293194e+02  -7.1452000e+00   9.7055806e+01   5.0975535e+01   2.0562742e+02  -8.1966452e+00   7.7980645e+01   1.0289219e+02   1.0383774e+02   6.7113677e+00   6.0255806e+01   1.2883050e+02   1.0613258e+02   8.8671006e+01   6.6369032e+01   1.5780306e+02   2.6914677e+02   8.0942774e+01   1.9585258e+02  -6.1965935e+00   8.9622903e+01   2.1920823e+02   1.0152097e+02   1.4700639e+02   3.0948710e+01   8.5126039e+01   2.7623207e+01   1.1370699e+02   8.5623207e+01   1.7868699e+02   1.1734871e+02   1.1026114e+02   3.2523207e+01   1.1665738e+02   9.6400000e+00   9.0656865e+01   1.2120355e+02   1.1598877e+01   2.4802903e+02   1.9456065e+01   9.2573207e+01   2.4790766e+02   7.5636452e+01   2.2401166e+02   8.3435806e+01   1.3262481e+02   9.7178387e+01   1.4560379e+02   2.5318097e+02   4.0381329e+01   2.6022355e+02   4.3405032e+00   2.5429321e+02  -1.4136608e+01   6.7998065e+01   9.1461123e+01   3.5789290e+02   3.1919213e+01   2.5645581e+02   1.8541806e+00   8.0573207e+01   1.4176099e+02   5.7622258e+01   8.7629897e+01   2.2860000e+02   8.3387742e+00   9.6143207e+01   2.0989539e+02   6.7507032e+02   6.8824516e-01   1.6395321e+02   2.0330592e+01   5.1179032e+01   1.0853406e+02   1.5538321e+02  -1.0133808e+01   6.5626161e+02  -3.8889935e+00   5.0223871e+01   1.0365886e+02   7.9635161e+01   1.0544209e+02   2.7487161e+02   7.9709161e+00   5.3204516e+01   1.3962977e+02   1.2014321e+02   2.7502539e+02   9.8800645e+01   2.1767079e+02   1.0762321e+02   2.2754699e+02   2.2717323e+02   8.3051742e+00   3.2667129e+02   7.5949845e+01   6.8981774e+02   1.0875871e+01   5.0603871e+01   4.7471368e+01   7.6010323e+01   1.3255305e+02   1.7636419e+02   2.5618323e+00   2.2012710e+02  -2.3804039e+01   3.1448321e+02   1.5092538e+01   1.9267321e+02   4.3491231e+00   9.1998710e+01   1.2163301e+02   8.5919484e+02   7.5128000e+00   8.9374839e+01   2.6196324e+02   1.5708065e+02   1.5259742e+02   1.1832129e+02   1.3981010e+02   9.4118387e+01   2.3249182e+02   1.0478677e+02   1.6258545e+02   5.0560000e+01   1.5901391e+02   2.3321419e+02   8.4893161e+00   3.3379097e+02   1.6721672e+02   2.3512677e+02   7.8008258e+00   9.5673207e+01   1.0783299e+02   1.3342935e+02   9.7010168e+01
   9.2319355e+01   1.5831735e+02   7.1121290e+01   1.0330297e+01   2.1873129e+02   4.5695613e+00   2.7416129e+02  -5.1135484e+00   3.4131710e+02   2.2401406e+01   6.8942581e+01   8.4959432e+01   5.2595484e+01   1.5538526e+02   1.7438613e+02   2.0436363e+02   3.0958290e+02  -2.8405032e+00   9.4575806e+01   1.5295458e+02   3.3599742e+02   1.9339561e+01   1.8649935e+02   9.4924890e+01   5.3439032e+01   1.1331326e+02   1.6816194e+02  -4.0536000e+00   7.2005806e+01   5.3929535e+01   1.8910742e+02  -1.9205045e+01   6.5130645e+01   1.2387019e+02   8.1597742e+01  -8.4094323e+00   7.0965806e+01   1.5049370e+02   1.4346258e+02   1.1568461e+02   5.3079032e+01   1.4895626e+02   2.3047677e+02   1.1631637e+02   1.7990258e+02   3.5594065e+00   7.1962903e+01   2.6286103e+02   7.2760968e+01   1.2930719e+02   2.9228710e+01   1.0811364e+02   1.2143207e+01   9.8325392e+01   7.9623207e+01   2.0140699e+02   1.4510871e+02   1.2313034e+02   4.7913207e+01   1.1076618e+02  -4.8800000e+00   8.1488465e+01   1.1063355e+02  -9.5055226e+00   2.5644903e+02   2.1922465e+01   7.5193207e+01   2.2776806e+02   8.9876452e+01   2.3621246e+02   5.1955806e+01   1.4504321e+02   1.0217839e+02   1.3730379e+02   2.0795097e+02   1.5949729e+01   2.3894355e+02  -1.8570968e+00   2.4876321e+02  -9.2642076e+00   7.5468065e+01   1.0467352e+02   3.2713290e+02   2.2470013e+01   2.7473581e+02   8.0117806e+00   6.5003207e+01   1.5471659e+02   6.8952258e+01   5.4383497e+01   2.1774000e+02   6.7574194e-02   7.4103207e+01   2.2370859e+02   6.3212032e+02  -5.9257548e+00   1.9619321e+02   6.5113924e+00   4.8089032e+01   1.1145126e+02   1.5552321e+02  -1.9095008e+01   6.1293161e+02   1.5297406e+01   6.3893871e+01   5.5565265e+01   1.0696516e+02   1.0106569e+02   2.7244161e+02   2.4453161e+00   5.3864516e+01   1.0052697e+02   7.2913207e+01   2.1570379e+02   9.4950645e+01   2.1478879e+02   9.9523207e+01   1.9714499e+02   2.5713323e+02   1.1578374e+01   2.9948129e+02   9.2365045e+01   7.1533774e+02  -1.4685729e+01   4.5223871e+01   7.5217677e+00   4.7580323e+01   1.2925745e+02   1.7293419e+02   1.7456232e+01   2.2302710e+02  -1.4986039e+01   3.2748321e+02   1.8912538e+01   2.4848321e+02  -1.4975677e+01   8.3228710e+01   1.3547461e+02   7.9167484e+02  -1.1755600e+01   9.9474839e+01   2.5134524e+02   1.9136065e+02   1.3061502e+02   9.5031290e+01   1.0909330e+02   7.7928387e+01   2.4759702e+02   1.0207677e+02   1.5980225e+02   7.1230000e+01   1.5712031e+02   2.2954419e+02  -5.4708387e-01   2.5584097e+02   1.3397272e+02   2.4041677e+02  -4.9523742e+00   8.2193207e+01   9.4531392e+01   1.1770935e+02   1.1050777e+02
   8.2079355e+01   1.5365655e+02   6.7411290e+01  -2.7562903e+01   1.9002129e+02  -1.7463639e+01   2.6826129e+02  -2.5515484e+00   3.5040710e+02   9.5342065e+00   6.1702581e+01   5.1058632e+01   4.8935484e+01   1.5062806e+02   1.4600613e+02   1.7516403e+02   2.8601290e+02   6.9950968e+00   7.5095806e+01   1.3780298e+02   3.3952742e+02   1.8627161e+01   1.5397935e+02   7.5096490e+01   5.8869032e+01   1.2301886e+02   1.9097194e+02  -1.4588400e+01   9.0155806e+01   6.3427535e+01   2.1829742e+02  -2.0110245e+01   6.8600645e+01   9.1122594e+01   6.6977742e+01   2.3420168e+01   7.5115806e+01   1.4125170e+02   1.4503258e+02   8.1939006e+01   6.3129032e+01   1.5039226e+02   1.9004677e+02   6.6080774e+01   1.7018258e+02   1.2997006e+01   9.2532903e+01   2.0664543e+02   8.5090968e+01   1.2866079e+02   3.3948710e+01   8.8696039e+01   1.3293207e+01   9.5993392e+01   8.2953207e+01   2.0447059e+02   1.3296871e+02   1.3172154e+02   6.0483207e+01   1.5199058e+02  -1.3500000e+01   1.0812806e+02   1.0449355e+02   2.3256774e+00   2.4725903e+02   3.2417665e+01   8.9053207e+01   2.4356926e+02   7.2546452e+01   1.9268886e+02   7.9285806e+01   1.6633681e+02   1.0126839e+02   1.9060659e+02   2.5104097e+02   4.8832529e+01   2.4894355e+02   6.4329032e+00   2.4462321e+02  -1.4630076e+00   6.1708065e+01   1.1015432e+02   3.5023290e+02   5.1920129e+00   2.8430581e+02   5.7161806e+00   8.9383207e+01   1.1490619e+02   5.2662258e+01   1.0126670e+02   2.8917000e+02   3.0443174e+01   8.0813207e+01   2.0250179e+02   6.1422032e+02   8.2662452e+00   2.0738321e+02   1.6896192e+01   5.7609032e+01   1.1996966e+02   1.4862321e+02  -2.3403008e+01   5.7945161e+02   1.7205806e+01   5.8313871e+01   1.0258166e+02   9.4015161e+01   1.2871169e+02   2.8316161e+02   2.1067716e+01   5.9774516e+01   9.3144168e+01   7.8913207e+01   1.7051379e+02   1.2204065e+02   2.7786159e+02   8.4523207e+01   2.0925499e+02   3.3508323e+02   2.3432374e+01   3.2867129e+02   1.1583985e+02   6.7947774e+02   1.0993071e+01   5.1033871e+01  -1.5613032e+01   6.8290323e+01   1.5222065e+02   2.1198419e+02   7.9522323e+00   1.8474710e+02  -1.2073639e+01   3.3629321e+02   1.5447738e+01   2.1371321e+02   9.3759231e+00   5.7618710e+01   1.3171341e+02   8.0957484e+02  -3.7187600e+01   6.6324839e+01   2.6338724e+02   1.4932065e+02   1.4025822e+02   9.6221290e+01   1.3428810e+02   8.9358387e+01   1.9982262e+02   1.1926677e+02   1.5489705e+02   5.0470000e+01   1.6083111e+02   1.7706419e+02   1.3361316e+01   2.7084097e+02   1.5644272e+02   2.7812677e+02   9.6508258e+00   7.6103207e+01   1.0711859e+02   1.2108935e+02   1.2728737e+02
   1.0246935e+02   1.5674535e+02   8.2981290e+01   5.7149677e-01   2.3140129e+02   8.2259613e+00   3.4407129e+02   1.5336516e+00   3.2083710e+02   4.5279806e+01   6.2892581e+01   7.0493432e+01   6.0645484e+01   1.6593126e+02   1.5242613e+02   1.8079043e+02   2.8491290e+02   8.1330968e+00   9.3055806e+01   1.5864618e+02   3.0909742e+02  -1.1798439e+01   1.7097935e+02   5.8876490e+01   3.0969032e+01   1.1911086e+02   1.9664194e+02  -1.4902000e+01   8.1485806e+01   6.0601135e+01   2.0338742e+02   3.6025548e+00   7.8130645e+01   1.3907019e+02   8.6127742e+01  -8.0118323e+00   7.0305806e+01   1.0840650e+02   1.2708258e+02   8.7805006e+01   5.5889032e+01   1.4145146e+02   1.7809677e+02   9.7076774e+01   2.0076258e+02   6.7506065e+00   8.9772903e+01   2.3138623e+02   8.4850968e+01   1.2462999e+02   3.3138710e+01   9.3420839e+01   1.4143207e+01   1.0578539e+02   6.6713207e+01   2.3891979e+02   1.2106871e+02   1.1824354e+02   6.2713207e+01   1.0215218e+02   1.6590000e+01   8.1150865e+01   1.0811355e+02   1.9126077e+01   2.5021903e+02   1.0420865e+01   7.1103207e+01   2.1209526e+02   7.0776452e+01   2.1274046e+02   6.8765806e+01   1.2541841e+02   9.4698387e+01   1.7609219e+02   2.3523097e+02   4.8957329e+01   2.4527355e+02  -2.0834968e+00   2.5657321e+02  -5.1290076e+00   9.1138065e+01   7.7569923e+01   3.7946290e+02  -1.2046387e+01   2.5785806e+01   2.9347781e+01   8.4573207e+01   1.5001099e+02   4.8902258e+01   1.1051750e+02   2.6436000e+02   3.0947974e+01   8.1433207e+01   1.7126219e+02   6.2536032e+02   8.6650452e+00   1.9371321e+02  -5.7202076e+00   7.0849032e+01   1.3882046e+02   1.6195321e+02  -1.8369408e+01   6.3198161e+02  -2.5165935e+00   5.6083871e+01   1.0076006e+02   1.1068516e+02   8.8528090e+01   2.7006161e+02  -1.1214284e+01   4.7774516e+01   8.0444168e+01   5.1573207e+01   1.2946099e+02   8.3570645e+01   2.1536919e+02   8.3243207e+01   1.7178739e+02   2.5674323e+02   3.5095742e+00   2.8652129e+02   7.7061845e+01   5.8581774e+02  -2.1854129e+01   3.5273871e+01  -2.9542232e+01   5.7050323e+01   1.4016985e+02   2.4189419e+02   9.1294323e+00   1.9640710e+02  -3.8856439e+01   2.9129321e+02   1.3617738e+01   2.0929321e+02  -4.8404769e+00   6.1278710e+01   1.1694061e+02   9.1476484e+02  -2.2222800e+01   7.3324839e+01   2.9143724e+02   1.4036065e+02   1.4278502e+02   9.6981290e+01   1.4693730e+02   8.4928387e+01   2.2731702e+02   8.9556774e+01   1.6256385e+02   3.8090000e+01   1.4535151e+02   2.1444419e+02  -1.4099084e+01   3.1270097e+02   2.1261392e+02   2.2460677e+02   1.1312426e+01   8.7523207e+01   1.2305499e+02   1.2075935e+02   9.7743768e+01
   8.4749355e+01   1.3425295e+02   5.0931290e+01   3.1515497e+01   2.2697129e+02   2.9200361e+01   2.9997129e+02  -8.2783484e+00   3.3931710e+02   3.2181406e+01   7.0892581e+01   1.0570343e+02   3.8695484e+01   1.6301726e+02   1.1176613e+02   1.8371323e+02   2.8882290e+02   4.1002968e+00   6.1055806e+01   1.5144618e+02   3.3309742e+02   3.2431561e+01   1.7416935e+02   7.0481290e+01   6.1919032e+01   1.2525486e+02   1.9026194e+02  -5.4416000e+00   7.9155806e+01   1.0092754e+02   2.2010742e+02  -1.7305045e+01   6.1460645e+01   1.1393379e+02   9.3937742e+01  -4.8766323e+00   7.9495806e+01   1.2748130e+02   1.4332258e+02   1.0254581e+02   3.2319032e+01   1.5066706e+02   2.1418677e+02   1.2156957e+02   2.1009258e+02   8.3842065e+00   8.5812903e+01   2.5760303e+02   7.8370968e+01   1.3538839e+02   2.5228710e+01   1.1967364e+02   1.4913207e+01   1.0672379e+02   6.8483207e+01   2.2781819e+02   1.1706871e+02   1.4547354e+02   5.0483207e+01   1.3470058e+02   2.1550000e+01   1.1237406e+02   1.0139355e+02   3.5736774e+00   2.9382903e+02   2.5412065e+01   7.1623207e+01   1.6358366e+02   6.7686452e+01   2.1893766e+02   1.0824581e+02   7.7300013e+01   1.0745839e+02   1.8973139e+02   2.1718097e+02   3.7161329e+01   2.4346355e+02   8.4913032e+00   2.5505321e+02  -2.5957408e+01   6.2378065e+01   8.4530723e+01   3.3423290e+02   1.7192013e+01   2.2405806e+01   1.4618181e+01   6.2813207e+01   1.3127179e+02   6.1192258e+01   1.2019430e+02   1.5245000e+02   1.3330774e+01   8.2813207e+01   1.8410179e+02   6.0393032e+02   8.4294452e+00   1.9381321e+02   1.9417924e+00   6.6229032e+01   1.2714006e+02   2.7957321e+02  -6.4990076e+00   5.6207161e+02   1.2506206e+01   4.0223871e+01   1.1326886e+02   9.6725161e+01   8.5074890e+01   3.0111161e+02   7.1117161e+00   6.6204516e+01   1.0529977e+02   7.7333207e+01   1.4164019e+02   1.1299065e+02   2.4391559e+02   7.8813207e+01   2.0285179e+02   3.4355323e+02   1.4324774e+01   3.3376129e+02   1.0267265e+02   6.0276774e+02   1.8699871e+01   4.6893871e+01   1.2381677e+00   6.6580323e+01   1.5283745e+02   2.7198419e+02   2.5202232e+01   2.2397710e+02  -2.3352039e+01   3.4681321e+02   2.3656138e+01   2.2767321e+02   1.4449123e+01   9.0898710e+01   1.0519101e+02   7.9509484e+02  -3.2192000e+00   8.6664839e+01   2.9161004e+02   1.6913065e+02   1.4672342e+02   1.0984129e+02   1.3224850e+02   7.3838387e+01   2.0015422e+02   1.0940677e+02   1.4830585e+02   4.1800000e+01   1.5709471e+02   2.3730419e+02  -8.0278839e+00   3.5484097e+02   1.9157272e+02   2.3660677e+02   5.3024258e+00   8.4813207e+01   1.3818179e+02   1.1546935e+02   9.6876968e+01
   1.1479935e+02   1.6408895e+02   8.9171290e+01   5.7462968e+00   2.4244129e+02   6.8627613e+00   2.7545129e+02  -6.5467484e+00   2.9745710e+02   1.2002065e+00   4.2992581e+01   7.4655432e+01   4.0835484e+01   1.6680606e+02   1.3976613e+02   1.8413323e+02   2.6463290e+02   4.1354968e+00   4.9335806e+01   1.5172378e+02   3.5633742e+02  -3.2876387e+00   1.8226935e+02   3.4973290e+01   6.7629032e+01   1.3627806e+02   1.5540194e+02   1.6307200e+01   7.4245806e+01   6.5750335e+01   2.3619742e+02  -1.6732245e+01   8.0320645e+01   1.2180499e+02   1.2931774e+02   1.9772968e+01   5.9395806e+01   1.2365930e+02   1.4418258e+02   9.8667006e+01   5.7649032e+01   1.6469066e+02   2.4104677e+02   1.1419077e+02   1.8076258e+02   5.3906065e+00   8.5292903e+01   2.2069463e+02   6.7370968e+01   1.5054839e+02   3.9418710e+01   1.2853844e+02   9.0032071e+00   1.2233659e+02   6.9953207e+01   2.2204059e+02   1.1615871e+02   1.0121634e+02   4.6483207e+01   1.3726058e+02  -3.0300000e+00   8.4240465e+01   1.0515355e+02   1.6652877e+01   2.7911903e+02   2.4348865e+01   8.7523207e+01   1.8255166e+02   7.7496452e+01   2.2967286e+02   8.2095806e+01   1.1958201e+02   9.1178387e+01   1.9099379e+02   2.0466097e+02   2.1642929e+01   2.4613355e+02  -1.8812297e+01   2.2129321e+02  -2.1546608e+01   6.7618065e+01   8.9641523e+01   3.2637290e+02   2.0150813e+01   1.7735806e+01  -4.1982194e+00   8.4813207e+01   1.3599179e+02   4.9472258e+01   6.9801897e+01   2.9407000e+02   1.4151174e+01   8.0103207e+01   2.1169859e+02   6.2507032e+02   1.6824516e-01   1.8262321e+02   5.4469924e+00   5.7939032e+01   1.0913326e+02   1.6733321e+02  -7.2298076e+00   5.7279161e+02   2.7886065e+00   5.7463871e+01   9.3309665e+01   7.9205161e+01   1.0223649e+02   2.8173161e+02  -3.8178839e+00   5.1634516e+01   1.0956537e+02   5.8713207e+01   1.1269979e+02   8.7800645e+01   1.8122079e+02   7.1623207e+01   1.4752699e+02   2.3274323e+02   4.8595742e+00   3.3795129e+02   9.7287445e+01   5.9576774e+02  -1.0600129e+01   3.1553871e+01   1.3615368e+01   5.6150323e+01   1.0205185e+02   3.4174419e+02  -2.9985677e+00   2.6021710e+02  -4.0681239e+01   2.8771321e+02  -1.5995862e+01   2.1605321e+02   4.7872308e-01   7.9278710e+01   1.2979061e+02   7.1043484e+02   1.1603600e+01   1.1571484e+02   3.1123604e+02   1.8227065e+02   1.7077222e+02   1.0546129e+02   1.3268890e+02   8.7458387e+01   2.3206462e+02   1.0869677e+02   1.6322265e+02   3.9520000e+01   1.7089711e+02   2.3444419e+02   3.3909161e+00   3.2231097e+02   1.9122512e+02   2.5512677e+02   6.3082581e-01   7.9813207e+01   1.2244179e+02   1.2165935e+02   1.2362177e+02
   6.5079355e+01   1.2121655e+02   5.9221290e+01   6.1922968e+00   2.3687129e+02  -1.6591639e+01   2.6983129e+02  -1.9817148e+01   3.1602710e+02   2.2714606e+01   5.9892581e+01   7.2393432e+01   4.7165484e+01   1.6619966e+02   1.2319613e+02   2.0474883e+02   3.0906290e+02   6.6310968e+00   5.3095806e+01   1.6227298e+02   3.3223742e+02  -2.7396387e+00   1.8678935e+02   7.1041690e+01   7.3679032e+01   1.5507406e+02   1.4569194e+02  -1.7260000e+00   6.9965806e+01   7.1042735e+01   2.1195742e+02  -1.0743045e+01   8.5320645e+01   1.0692499e+02   8.2127742e+01   1.1738168e+01   6.8445806e+01   1.3107530e+02   1.3927258e+02   1.2553981e+02   5.8939032e+01   1.4229746e+02   2.3018677e+02   1.0833957e+02   1.3928258e+02   2.0890065e+00   8.5862903e+01   1.7517903e+02   1.1276097e+02   1.2486719e+02   2.8518710e+01   1.3651044e+02   1.5623207e+01   1.4219699e+02   7.7433207e+01   1.9144219e+02   1.1553871e+02   1.4430594e+02   4.2103207e+01   1.1937098e+02  -4.7400000e+00   7.8377265e+01   9.4493548e+01  -4.1143226e+00   3.4549903e+02   2.2178465e+01   9.8673207e+01   1.6679966e+02   8.2546452e+01   2.3812886e+02   1.0043581e+02   1.1326481e+02   1.0936839e+02   2.1281859e+02   1.9233097e+02   2.1059329e+01   2.4979355e+02  -2.7250968e+00   2.6357321e+02  -1.0359008e+01   8.6138065e+01   8.0869923e+01   3.1304290e+02  -7.5927871e+00   3.7545806e+01  -1.4113019e+01   8.0763207e+01   1.1174579e+02   6.1902258e+01   5.8807497e+01   1.6074000e+02   2.5275742e+00   9.7053207e+01   1.6810259e+02   6.4779032e+02   8.5806452e+00   2.0110321e+02   2.7385924e+00   4.9279032e+01   1.2601606e+02   2.1557321e+02  -1.1799008e+01   5.3045161e+02   1.3125806e+01   5.5743871e+01   9.5407265e+01   9.4685161e+01   1.1318809e+02   3.6720161e+02   5.8245161e+00   7.0584516e+01   1.4132937e+02   6.9953207e+01   1.7842059e+02   1.1885065e+02   2.3597679e+02   1.0386321e+02   1.9884779e+02   2.2346323e+02   2.8931974e+01   3.6319129e+02   9.4508245e+01   6.3467774e+02   1.1807071e+01   5.1413871e+01   2.0406568e+01   5.6580323e+01   1.5225745e+02   3.5117419e+02   4.9437032e+01   3.1697710e+02   1.3079613e+00   3.6662321e+02   2.2831338e+01   2.1700321e+02   1.9072723e+01   8.8808710e+01   1.1526821e+02   7.0867484e+02  -2.5825600e+01   7.6044839e+01   2.8021964e+02   1.4984065e+02   1.5269662e+02   9.4701290e+01   1.2269970e+02   8.4788387e+01   2.1432822e+02   1.0478677e+02   1.5853545e+02   4.5990000e+01   1.3399951e+02   1.9944419e+02   2.8609161e+00   3.0584097e+02   1.6488272e+02   2.5398677e+02   1.0292026e+01   8.9143207e+01   1.0250539e+02   1.0827935e+02   1.0202217e+02
   7.1889355e+01   1.1600175e+02   6.1171290e+01   2.6062968e+00   1.9511129e+02  -7.3083871e-01   2.4249129e+02   2.2300516e+00   2.9745710e+02   1.0530206e+01   5.2512581e+01   6.5983832e+01   4.9935484e+01   1.7959806e+02   1.5109613e+02   1.7418683e+02   3.2377290e+02   8.0242968e+00   3.8625806e+01   1.6472058e+02   3.4914742e+02   4.6675613e+00   1.7445935e+02   6.1078090e+01   5.0349032e+01   1.5342046e+02   1.7397194e+02   1.5861600e+01   8.9725806e+01   9.7701935e+01   2.1491742e+02  -1.8169845e+01   9.8320645e+01   1.1845499e+02   1.0916774e+02   5.1449677e+00   5.7155806e+01   1.3526850e+02   1.4532258e+02   1.2196581e+02   6.8559032e+01   1.4657786e+02   2.3228677e+02   8.8411574e+01   1.6704258e+02   6.7820645e-01   1.0115290e+02   2.3447583e+02   1.0328097e+02   1.4881559e+02   3.9418710e+01   9.6158439e+01   2.6333207e+01   1.0467019e+02   7.2623207e+01   2.2029699e+02   1.4639871e+02   1.5412714e+02   4.8293207e+01   1.1454578e+02   3.4000000e+00   9.6826065e+01   1.0092355e+02   2.4891277e+01   3.1749903e+02   1.7368465e+01   8.8103207e+01   2.0121526e+02   7.8306452e+01   2.1689806e+02   9.3045806e+01   1.3123601e+02   8.2368387e+01   1.8883859e+02   2.3423097e+02   5.0797329e+01   2.3446355e+02  -9.5986968e+00   2.4676321e+02  -7.3442076e+00   7.0568065e+01   9.5925523e+01   3.1642290e+02  -2.1483187e+01   5.8645806e+01   2.9388981e+01   6.2333207e+01   1.1698019e+02   6.5622258e+01   7.7269897e+01   1.3002000e+02   1.4315174e+01   1.0643321e+02   2.2297219e+02   6.4069032e+02  -2.3213548e+00   1.8186321e+02   1.9087792e+01   4.7369032e+01   1.3183886e+02   2.0014321e+02  -7.6146076e+00   5.6479161e+02   2.1098606e+01   8.7793871e+01   1.1384326e+02   8.9725161e+01   1.0929489e+02   3.1620161e+02  -9.5548387e-01   5.1534516e+01   1.1109337e+02   5.5573207e+01   1.8700099e+02   8.8710645e+01   1.6271799e+02   7.6433207e+01   1.5004219e+02   2.3203323e+02   1.6916374e+01   3.8848129e+02   8.3765045e+01   5.9271774e+02  -9.7612903e-01   5.0943871e+01   8.2416774e-01   4.4530323e+01   1.0436145e+02   2.6931419e+02   1.9505832e+01   2.1450710e+02  -2.5544439e+01   3.6733321e+02   7.2453846e-01   1.6905321e+02  -3.2812769e+00   7.5808710e+01   1.3654821e+02   7.5200484e+02  -1.6012000e+01   8.5614839e+01   2.9879404e+02   1.4913065e+02   1.4013342e+02   1.0513129e+02   1.3071530e+02   8.8548387e+01   2.1674742e+02   9.3506774e+01   1.7910785e+02   8.0610000e+01   1.7432991e+02   1.6892419e+02  -1.0457484e+01   2.7874097e+02   1.5547072e+02   2.8703677e+02  -7.4919742e+00   8.1913207e+01   1.1541379e+02   1.2118935e+02   1.0313937e+02
   5.8989355e+01   1.1574375e+02   7.9221290e+01  -1.5647703e+01   1.9173129e+02  -9.3604387e+00   2.0730129e+02  -3.6434748e+01   3.1588710e+02   1.8725806e+01   6.0562581e+01   9.0959832e+01   5.6025484e+01   1.9282086e+02   1.4695613e+02   1.7755803e+02   2.6487290e+02   4.6362968e+00   3.3625806e+01   1.3626058e+02   3.1566742e+02   2.3395961e+01   1.6640935e+02   6.3772090e+01   4.1159032e+01   1.5667566e+02   1.9826194e+02  -1.7311600e+01   9.4675806e+01   7.0975935e+01   2.0795742e+02   1.9006955e+01   8.1080645e+01   1.2888419e+02   8.3697742e+01  -3.8743226e-01   6.1155806e+01   1.3660850e+02   1.6461258e+02   1.0542261e+02   4.9129032e+01   1.4127226e+02   2.1837677e+02   1.0614437e+02   1.7723258e+02   1.6343006e+01   1.0843290e+02   2.2365343e+02   6.3570968e+01   1.4557239e+02   4.4328710e+01   1.0019564e+02   1.9383207e+01   1.0736619e+02   6.2143207e+01   2.0399539e+02   1.2896871e+02   1.4190154e+02   4.4863207e+01   1.1363018e+02  -8.8000000e-01   7.3408465e+01   1.2701355e+02   1.1474077e+01   2.7763903e+02   2.8127265e+01   9.7333207e+01   2.2633686e+02   9.1636452e+01   2.1554166e+02   7.9335806e+01   1.4737281e+02   1.1550839e+02   2.0294739e+02   2.3076097e+02   3.9834929e+01   2.3536355e+02  -1.1670697e+01   2.4176321e+02  -5.1342076e+00   6.1758065e+01   1.0068032e+02   3.1394290e+02   1.6475213e+01   4.2875806e+01   1.4080581e+01   9.1243207e+01   1.3142739e+02   5.6382258e+01   8.5729097e+01   1.1507000e+02   3.7011742e+00   8.5333207e+01   2.0481019e+02   5.9231032e+02   1.2929045e+01   1.9743321e+02   8.8421924e+00   5.2799032e+01   1.0411446e+02   1.5862321e+02  -1.3393008e+01   5.4736161e+02   1.4443006e+01   6.6413871e+01   1.1755366e+02   9.6155161e+01   9.6930490e+01   3.8544161e+02   3.1531613e-01   7.0204516e+01   1.4511977e+02   7.4523207e+01   2.5024499e+02   1.1604065e+02   1.9305159e+02   1.0071321e+02   1.9333979e+02   2.7141323e+02   1.3335974e+01   3.4590129e+02   1.0765145e+02   6.9171774e+02   3.5963871e+01   3.9843871e+01   2.9952168e+01   5.0630323e+01   1.5354345e+02   2.3660419e+02   2.9172632e+01   2.8178710e+02   1.9883161e+01   2.9929321e+02   2.4597738e+01   1.9171321e+02   1.8592308e-01   9.0228710e+01   1.3562461e+02   7.0324484e+02  -2.0821200e+01   8.6664839e+01   2.0142004e+02   1.8894065e+02   1.5351862e+02   1.0041129e+02   1.2247290e+02   9.0268387e+01   2.0621982e+02   1.1355677e+02   1.5959385e+02   3.6420000e+01   1.2795511e+02   2.0316419e+02   2.1423316e+01   2.9903097e+02   1.9084752e+02   2.6579677e+02   1.3157226e+01   9.1383207e+01   1.0436619e+02   1.2570935e+02   1.1705777e+02
   9.3989355e+01   1.2866375e+02   7.8601290e+01   1.9831897e+01   1.9063129e+02   1.5867561e+01   2.4264129e+02   3.7358052e+01   3.4288710e+02   3.3275806e+01   6.6652581e+01   8.8902632e+01   4.8885484e+01   1.5578206e+02   1.2023613e+02   1.6717563e+02   2.8449290e+02   4.0266968e+00   4.6955806e+01   1.6176418e+02   3.2580742e+02   1.1674761e+01   1.8554935e+02   4.0090890e+01   4.8349032e+01   1.4863046e+02   2.1893194e+02  -1.0152000e+00   7.0195806e+01   7.1694335e+01   1.9343742e+02  -3.0831445e+01   8.7650645e+01   1.3706859e+02   1.2283774e+02   1.7721368e+01   7.6015806e+01   1.5556970e+02   1.1213258e+02   9.9421006e+01   6.3799032e+01   1.5947866e+02   2.2337677e+02   1.2031437e+02   1.7352258e+02   1.7639806e+01   7.6392903e+01   2.1612663e+02   7.6180968e+01   1.4779359e+02   1.6518710e+01   7.5990439e+01   2.7103207e+01   1.1512859e+02   7.4243207e+01   2.1483739e+02   1.2639871e+02   1.3262714e+02   3.9103207e+01   1.2118098e+02  -6.0700000e+00   9.0253665e+01   1.0572355e+02   1.6127277e+01   2.8806903e+02   2.5442865e+01   8.3383207e+01   2.1149286e+02   8.1736452e+01   2.1057366e+02   6.9005806e+01   1.1419921e+02   1.0159839e+02   1.5130019e+02   2.1204097e+02   4.4672529e+01   2.6632355e+02  -1.5774968e+00   2.2014321e+02  -1.0074608e+01   7.9898065e+01   8.6229123e+01   3.3727290e+02   1.2998813e+01   6.9735806e+01  -8.7382194e+00   8.4193207e+01   1.5885139e+02   5.4852258e+01   8.9321497e+01   2.0602000e+02  -1.6648258e+00   8.1193207e+01   1.8356139e+02   5.2527032e+02  -6.7077548e+00   2.7267321e+02   9.9129924e+00   7.5229032e+01   1.1994006e+02   1.5686321e+02  -1.8392208e+01   5.5093161e+02  -2.3625935e+00   7.7223871e+01   1.3472886e+02   8.1445161e+01   8.8337290e+01   3.5830161e+02   3.8665161e+00   4.8394516e+01   1.2925457e+02   9.1623207e+01   2.7553699e+02   8.4950645e+01   1.7348879e+02   8.2383207e+01   1.2761619e+02   2.5441323e+02   1.4455974e+01   3.0533129e+02   6.6177045e+01   6.5162774e+02   2.3110710e+00   1.6173871e+01   3.5767742e-02   4.6390323e+01   1.0502265e+02   1.8317419e+02   3.8770323e+00   2.4136710e+02  -1.5453239e+01   3.3067321e+02  -1.9912662e+01   2.1005321e+02  -2.2312769e+00   6.4378710e+01   1.4293261e+02   8.8676484e+02  -2.8122800e+01   9.7904839e+01   1.2747084e+02   1.8727065e+02   1.4132222e+02   8.3791290e+01   1.4952250e+02   1.0135839e+02   1.9548262e+02   9.5366774e+01   1.4633905e+02   4.9280000e+01   1.4049631e+02   2.0135419e+02  -3.1018839e+00   2.8146097e+02   1.7225312e+02   2.5341677e+02   1.2057626e+01   1.0086321e+02   1.5241779e+02   1.0913935e+02   1.0219337e+02
   6.2369355e+01   7.2473355e+01   6.9081290e+01  -2.7365032e+00   1.9144129e+02  -1.1667239e+01   2.3421129e+02  -1.9827548e+01   3.4311710e+02   2.1447406e+01   6.6512581e+01   9.9723832e+01   4.9645484e+01   1.5805126e+02   1.3400613e+02   1.9736403e+02   2.8763290e+02   3.9154968e+00   6.0905806e+01   1.2755818e+02   3.3780742e+02   1.6054761e+01   1.7192935e+02   7.0990490e+01   7.0159032e+01   1.1083566e+02   1.8931194e+02   6.2734400e+01   7.0725806e+01   8.1411935e+01   1.9419742e+02  -1.9182245e+01   6.9180645e+01   1.2697619e+02   9.6357742e+01   2.2599768e+01   8.2585806e+01   1.6465410e+02   1.5237258e+02   1.0997181e+02   4.8079032e+01   1.5883626e+02   2.5047677e+02   1.3390637e+02   2.0947258e+02   1.1053806e+01   1.1196290e+02   1.8289103e+02   8.4090968e+01   1.6274079e+02   3.6708710e+01   4.4375239e+01   1.7243207e+01   1.1153739e+02   7.7763207e+01   1.9650579e+02   1.1053871e+02   1.0451594e+02   3.6813207e+01   9.9744185e+01  -1.0500000e+01   9.8988065e+01   1.2530355e+02   6.8008774e+00   2.4344903e+02   2.2152465e+01   8.5953207e+01   2.1905726e+02   9.4686452e+01   2.0253766e+02   7.4095806e+01   1.3122201e+02   1.1359839e+02   1.8467019e+02   2.2066097e+02   3.6552929e+01   2.4927355e+02   8.3650323e-01   2.3462321e+02   2.1969924e+00   5.4088065e+01   7.5293923e+01   3.0951290e+02   2.7689613e+01   3.6545806e+01  -3.0830194e+00   7.8523207e+01   1.3939499e+02   6.5422258e+01   8.6285897e+01   8.4830000e+01  -1.3399626e+01   1.0267321e+02   2.1127299e+02   6.7488032e+02  -2.4196555e+01   1.7252321e+02   2.4874992e+01   5.6469032e+01   1.0101086e+02   1.4567321e+02  -3.4117008e+01   5.7965161e+02   4.4798065e+00   5.2843871e+01   1.1020926e+02   1.0096516e+02   1.1630569e+02   3.2454161e+02   4.0873161e+00   5.6914516e+01   1.2090297e+02   1.0814321e+02   2.7836539e+02   1.0009065e+02   1.8475759e+02   7.9713207e+01   1.6944979e+02   2.2851323e+02   3.5287974e+01   3.1967129e+02   8.6939845e+01   6.6867774e+02   2.3087071e+01   3.7513871e+01  -1.0481432e+01   5.3530323e+01   1.1640145e+02   1.7784419e+02   5.7334323e+00   2.0231710e+02  -6.3792387e+00   3.0057321e+02  -2.2246615e+00   1.8352321e+02   4.2711231e+00   1.0099871e+02   1.4562301e+02   8.8286484e+02   1.3792000e+00   6.7664839e+01   2.8513004e+02   1.8398065e+02   1.5425542e+02   1.1327129e+02   1.5349410e+02   1.0154839e+02   2.1384742e+02   1.1997677e+02   1.4923025e+02   4.8420000e+01   1.7028511e+02   2.4244419e+02  -4.0590839e+00   3.5089097e+02   1.4684872e+02   2.5584677e+02   7.8632258e+00   9.1713207e+01   1.5481979e+02   1.2432935e+02   1.1859817e+02
   9.3939355e+01   1.4790775e+02   9.0411290e+01   4.8870968e+00   2.1930129e+02  -7.9960387e+00   2.6511129e+02  -1.9095484e+00   3.2526710e+02   3.4054065e+00   5.3032581e+01   6.8522232e+01   3.7405484e+01   1.8265046e+02   1.5109613e+02   1.9970683e+02   3.4901290e+02  -9.1349032e+00   5.0295806e+01   1.8287698e+02   3.5409742e+02   2.4751561e+01   1.9873935e+02   7.5325690e+01   6.1059032e+01   1.2661366e+02   1.1240194e+02   1.1983720e+02   6.1155806e+01   6.2747535e+01   2.2972742e+02   1.5645355e+01   6.0030645e+01   1.1742819e+02   1.2502774e+02   2.9661677e+00   8.2015806e+01   1.3841970e+02   1.3437258e+02   9.5361806e+01   7.5419032e+01   1.4740906e+02   2.3761677e+02   1.5069517e+02   2.0485258e+02  -6.2965935e+00   1.0581290e+02   2.1410303e+02   1.0895097e+02   1.4208199e+02   2.9798710e+01   1.0354804e+02   2.0193207e+01   1.0721139e+02   6.5243207e+01   2.0945739e+02   1.1520871e+02   1.2429234e+02   4.2913207e+01   1.1930618e+02   2.6210000e+01   1.1233126e+02   1.1825355e+02   2.0414877e+01   2.7787903e+02   7.2080645e+00   9.7243207e+01   2.5596406e+02   8.9306452e+01   2.2639806e+02   8.7285806e+01   1.2016681e+02   9.8988387e+01   1.6807899e+02   2.6128097e+02   3.0443329e+01   2.4384355e+02   3.3709032e+00   2.4133321e+02   7.2301924e+00   6.1038065e+01   9.0357923e+01   3.2232290e+02   7.3348129e+00   4.1025806e+01   1.2128581e+01   7.4193207e+01   1.5122139e+02   8.1472258e+01   5.6241897e+01   1.6636000e+02   1.2797419e-01   6.9003207e+01   2.0044659e+02   5.4284032e+02   8.8866452e+00   1.7305321e+02   2.9452592e+01   4.4989032e+01   1.2373926e+02   1.3233321e+02   2.1401924e+00   5.4674161e+02   4.7826065e+00   6.0223871e+01   1.0361886e+02   7.9585161e+01   1.1282609e+02   2.9378161e+02   1.8028116e+01   6.2824516e+01   1.4981017e+02   1.0143321e+02   2.9856219e+02   1.1390065e+02   2.2389279e+02   1.1295321e+02   2.1083059e+02   2.4836323e+02   3.1609974e+01   3.0124129e+02   8.5844245e+01   6.9528774e+02   2.6348271e+01   3.3463871e+01   2.8172568e+01   5.0720323e+01   1.2500625e+02   2.0693419e+02   3.1162323e+00   2.4683710e+02  -1.0750839e+01   3.1462321e+02   7.5133846e-01   1.9776321e+02   1.0461923e+01   6.0278710e+01   1.7240061e+02   8.8557484e+02  -3.1357600e+01   8.7514839e+01   2.9135204e+02   1.9179065e+02   1.4401062e+02   1.1579129e+02   1.6058250e+02   1.0230839e+02   2.2625662e+02   1.0178677e+02   1.5201545e+02   5.1560000e+01   1.5465391e+02   2.4364419e+02   1.4804916e+01   3.0365097e+02   1.7881792e+02   2.2370677e+02   7.0044258e+00   1.0343321e+02   1.2202219e+02   1.2003935e+02   1.1423137e+02
   8.2749355e+01   1.2899295e+02   5.5931290e+01  -1.8024503e+01   1.9159129e+02  -9.1092387e+00   2.8878129e+02  -1.4803148e+01   3.5011710e+02  -1.0492594e+01   6.5652581e+01   7.3172632e+01   4.7885484e+01   1.7152206e+02   1.5962613e+02   1.9864443e+02   3.0434290e+02   5.8586968e+00   6.2625806e+01   1.4704058e+02   3.5866742e+02   3.3859613e+00   1.8192935e+02   6.2670490e+01   6.3869032e+01   1.4285886e+02   7.2501935e+01   1.4612920e+02   7.4105806e+01   5.6241535e+01   1.9962742e+02  -1.3616645e+01   7.7030645e+01   1.0115819e+02   1.0616774e+02  -1.3325032e+01   2.4201581e+02   3.3139703e+01   1.4418258e+02   1.2776701e+02   5.3889032e+01   1.2384146e+02   2.6014677e+02   1.0980277e+02   1.7352258e+02   1.3259806e+01   7.1772903e+01   1.8439623e+02   9.4280968e+01   1.1058559e+02   4.1798710e+01   8.9828039e+01   3.2383207e+01   1.2556619e+02   8.4953207e+01   2.1184059e+02   1.3082871e+02   1.3861274e+02   5.3483207e+01   1.2494058e+02   1.3590000e+01   1.0325086e+02   1.0492355e+02   1.6381277e+01   2.6216903e+02   2.0754865e+01   9.6913207e+01   1.8394046e+02   9.2636452e+01   2.0251166e+02   7.8815806e+01   1.2065441e+02   8.2888387e+01   1.7793699e+02   2.3133097e+02   2.7549329e+01   2.4746355e+02   2.0313032e+00   2.5038321e+02  -1.4683808e+01   7.6278065e+01   7.6658723e+01   3.1675290e+02   2.0160413e+01   3.3595806e+01  -6.5070194e+00   5.8483207e+01   1.5385819e+02   6.8812258e+01   6.7164697e+01   2.2036000e+02   3.4679742e+00   8.7813207e+01   2.1499179e+02   7.1165032e+02  -1.3188155e+01   1.8429321e+02   2.6083392e+01   4.1469032e+01   1.2559086e+02   1.4886321e+02  -9.1822076e+00   5.7498161e+02   1.4143406e+01   5.7033871e+01   1.2011406e+02   9.3635161e+01   8.8512090e+01   1.8939161e+02   3.9189316e+01   4.9104516e+01   7.9387768e+01   7.3953207e+01   1.8719059e+02   6.6520645e+01   1.7749319e+02   8.2143207e+01   1.6739539e+02   2.4184323e+02  -1.6488426e+01   2.4771129e+02   5.7976645e+01   6.6619774e+02   2.0245471e+01   2.5703871e+01  -1.1966632e+01   4.6340323e+01   9.8686645e+01   2.0874419e+02   1.7121432e+01   2.4088710e+02  -4.8374839e+01   2.7295321e+02   3.6049385e+00   1.7110321e+02  -8.7852769e+00   7.6998710e+01   1.1559301e+02   8.7095484e+02  -1.5098000e+01   9.1564839e+01   2.3916804e+02   1.8394065e+02   1.8506862e+02   8.6221290e+01   1.1322810e+02   1.1173839e+02   2.3155222e+02   1.1917677e+02   1.4100425e+02   4.9090000e+01   1.8556151e+02   2.2873419e+02   8.7077161e+00   2.5112097e+02   1.2935032e+02   2.6793677e+02   1.4416026e+01   8.7863207e+01   1.1345779e+02   1.2970935e+02   1.2592777e+02
   8.7939355e+01   1.3228775e+02   8.8121290e+01   3.1029677e-01   2.5559129e+02  -3.5692387e+00   3.0654129e+02  -8.2239484e+00   3.1650710e+02   1.3816206e+01   7.2652581e+01   8.9422632e+01   6.0265484e+01   1.5977166e+02   1.4314613e+02   1.6634283e+02   2.9630290e+02   7.5518968e+00   4.6485806e+01   1.5804178e+02   3.0023742e+02   1.5010361e+01   1.7307935e+02   5.6898490e+01   9.8299032e+01   1.0463446e+02   1.2721194e+02   1.1551240e+02   7.2245806e+01   6.9440335e+01   1.8857742e+02  -4.7826452e+00   6.0980645e+01   9.6402194e+01   8.6317742e+01  -9.5970323e+00   3.1263581e+02   6.4010323e-01   1.4627258e+02   7.2169806e+01   7.0799032e+01   1.3863866e+02   2.6223677e+02   8.3585574e+01   1.9980258e+02   9.7774065e+00   1.1281290e+02   2.8616303e+02   9.5570968e+01   1.4015239e+02   2.0518710e+01   1.0962044e+02   3.8763207e+01   1.0605579e+02   6.8763207e+01   2.0270579e+02   1.2667871e+02   1.3156474e+02   3.8143207e+01   1.1435778e+02  -2.6000000e-01   8.3208865e+01   1.0515355e+02  -8.0671226e+00   2.5159903e+02   1.5980465e+01   8.2333207e+01   2.2253686e+02   9.7206452e+01   2.5671606e+02   8.5285806e+01   1.1661681e+02   1.0107839e+02   1.7829179e+02   2.3604097e+02   4.9462529e+01   2.3746355e+02   2.4513032e+00   2.5543321e+02  -9.8978076e+00   7.5758065e+01   9.1560323e+01   3.3965290e+02   5.2784129e+00   2.5685806e+01  -8.1642194e+00   8.3003207e+01   1.4661659e+02   5.9232258e+01   7.4971097e+01   1.1879000e+02   1.7643574e+01   6.2103207e+01   1.8347859e+02   7.1284032e+02  -1.3143355e+01   1.5538321e+02   1.2676192e+01   4.3279032e+01   1.2716606e+02   1.4619321e+02  -1.6298608e+01   6.2750161e+02   2.2321806e+01   7.6743871e+01   1.2662726e+02   9.7065161e+01   1.0056769e+02   8.5821613e+01   1.5314492e+02   5.0244516e+01   1.2157657e+02   8.9863207e+01   2.0025779e+02   1.2766065e+02   2.5265199e+02   1.0991321e+02   2.1717379e+02   2.7793323e+02   1.2244374e+01   3.1310129e+02   7.3175445e+01   7.0738774e+02  -1.2199729e+01   4.4173871e+01   3.0415768e+01   6.0430323e+01   1.8813945e+02   2.3255419e+02   1.3216632e+01   2.3216710e+02   4.6127613e+00   3.6381321e+02   8.0561385e+00   2.0614321e+02   1.4321523e+01   6.0758710e+01   1.5922221e+02   7.5524484e+02   6.7788000e+00   9.0514839e+01   2.7030204e+02   1.6694065e+02   1.8075862e+02   9.8981290e+01   1.3320730e+02   9.8978387e+01   2.5929302e+02   1.2088677e+02   1.5638745e+02   6.0180000e+01   1.7320431e+02   1.8435419e+02   3.9681161e+00   3.3603097e+02   1.6950752e+02   2.6460677e+02  -1.6975742e+00   1.0086321e+02   1.3494779e+02   1.1684935e+02   1.2338657e+02
   8.0419355e+01   1.5821935e+02   7.7551290e+01   3.9658968e+00   2.2097129e+02   1.4580361e+01   3.1164129e+02  -1.6591948e+01   3.1311710e+02   2.6947406e+01   7.4702581e+01   7.4638632e+01   5.6885484e+01   1.5966206e+02   1.5371613e+02   1.5754723e+02   2.4649290e+02   4.5366968e+00   5.2245806e+01   1.4906098e+02   3.5928742e+02   6.3363613e+00   1.8111935e+02   7.1115290e+01   5.2679032e+01   1.1880406e+02   1.4364194e+02   1.1443800e+02   7.8155806e+01   4.6197535e+01   2.1976742e+02   9.6321548e+00   6.7510645e+01   1.2334979e+02   8.0127742e+01   8.1381677e+00   3.0377581e+02   8.9032258e-03   1.4989258e+02   9.5450206e+01   6.0699032e+01   1.6006666e+02   2.4890677e+02   8.8221974e+01   1.3609258e+02   1.1142065e+00   1.0696290e+02   2.4996103e+02   6.9330968e+01   1.2011159e+02   2.3798710e+01   1.0002804e+02   2.1433207e+01   9.3542192e+01   6.6333207e+01   2.0047019e+02   1.3301871e+02   1.3200754e+02   4.5523207e+01   1.3728738e+02   1.1160000e+01   1.1677526e+02   1.0044355e+02   6.9296774e+00   2.7249903e+02   3.4968465e+01   7.7813207e+01   2.0093846e+02   1.0168645e+02   2.3002766e+02   7.5475806e+01   1.4259161e+02   9.6318387e+01   1.6719259e+02   2.2814097e+02   3.1904529e+01   2.2013355e+02  -1.4832297e+01   2.5695321e+02  -1.8159408e+01   6.4808065e+01   8.2906323e+01   3.6313290e+02  -1.7399871e+00   1.7595806e+01  -6.1701935e-01   6.9293207e+01   1.4418339e+02   4.8762258e+01   6.4048697e+01   9.2500000e+01  -7.7322581e-01   8.5623207e+01   1.7854699e+02   6.2898032e+02   5.1544516e-01   1.4786321e+02   1.4707792e+01   5.0939032e+01   1.1260326e+02   1.3838321e+02  -1.2813808e+01   6.3536161e+02   1.8593006e+01   7.1743871e+01   9.8217265e+01   6.9495161e+01   1.0763329e+02   7.6971613e+01   1.3975292e+02   6.3964516e+01   9.7858968e+01   7.1713207e+01   1.6212979e+02   1.2671065e+02   2.5086799e+02   8.5863207e+01   1.9699779e+02   2.9722323e+02   2.3701174e+01   3.2152129e+02   8.1791845e+01   6.7205774e+02   1.0066710e+00   5.1603871e+01   4.3413677e+00   6.4630323e+01   1.2603345e+02   2.5855419e+02   3.3226632e+01   1.9759710e+02  -2.9241639e+01   3.4324321e+02   5.1717385e+00   2.1933321e+02   1.6963231e+00   7.3138710e+01   1.3823181e+02   7.6224484e+02  -6.9712000e+00   9.0094839e+01   2.6700564e+02   1.3308065e+02   1.9508742e+02   8.8271290e+01   1.2482410e+02   9.7268387e+01   2.2332982e+02   1.0202677e+02   1.7570625e+02   6.4610000e+01   1.7093991e+02   2.1902419e+02  -1.6154839e+00   3.1403097e+02   1.7374752e+02   2.6231677e+02   6.9656258e+00   7.8763207e+01   1.2614579e+02   1.2265935e+02   1.0840177e+02
   7.6799355e+01   1.5612895e+02   7.0121290e+01   7.0302968e+00   2.2335129e+02  -9.4003871e-01   2.7169129e+02  -7.0559484e+00   3.2859710e+02   2.3039006e+01   8.7802581e+01   9.1020632e+01   5.3835484e+01   1.7014606e+02   1.5571613e+02   1.8276723e+02   3.0849290e+02   1.3676697e+01   5.8095806e+01   1.2787298e+02   3.3880742e+02   1.7634761e+01   1.9092935e+02   7.4950490e+01   5.0009032e+01   1.3568766e+02   1.4374194e+02   1.7224000e+02   7.1865806e+01   6.3560735e+01   1.9910742e+02   1.4044955e+01   6.1940645e+01   1.2470539e+02   9.2647742e+01   1.3796568e+01   3.5768581e+02   1.5366103e+01   1.6346258e+02   7.1274606e+01   7.7319032e+01   1.6439706e+02   2.2495677e+02   7.1567974e+01   1.1052258e+02  -7.1301935e+00   1.0339290e+02   2.1357663e+02   8.2900968e+01   1.1973599e+02   2.8708710e+01   9.6925239e+01   9.6732071e+00   1.1457299e+02   8.6053207e+01   2.2179259e+02   1.1491871e+02   1.1459554e+02   6.9713207e+01   1.2916218e+02   1.1020000e+01   1.0445646e+02   9.4113548e+01   1.1816077e+01   2.6235903e+02   1.0349665e+01   8.1953207e+01   2.1013726e+02   8.6346452e+01   2.2987486e+02   7.3435806e+01   1.1594481e+02   1.1183839e+02   1.6867099e+02   2.1747097e+02   3.3758129e+01   2.5460355e+02   7.9010323e-01   2.4857321e+02   8.1709924e+00   6.7468065e+01   7.5363523e+01   3.3842290e+02   1.0968129e+00   4.3545806e+01  -1.3403019e+01   7.2623207e+01   1.1129699e+02   4.9572258e+01   8.6413897e+01   1.3402000e+02   1.4565174e+01   7.9333207e+01   2.0505019e+02   6.4474032e+02   6.0246452e+00   2.0067321e+02   1.6912992e+01   2.8849032e+01   1.3237046e+02   1.5052321e+02  -2.0250076e+00   5.9436161e+02   3.9730065e+00   7.9463871e+01   1.1154966e+02   9.4825161e+01   9.5886890e+01   7.2731613e+01   1.5990212e+02   4.2104516e+01   7.6797768e+01   5.2383207e+01   1.1653619e+02   5.9760645e+01   2.0860399e+02   8.9523207e+01   1.5437499e+02   3.0936323e+02   5.3997419e-01   3.3162129e+02   7.4743845e+01   6.3971774e+02   8.8838710e+00   3.3133871e+01  -1.6110323e+00   5.0670323e+01   1.2639025e+02   2.8474419e+02   1.5231432e+01   2.0245710e+02  -1.6680439e+01   3.1833321e+02  -1.4454615e+00   2.2671321e+02   9.1459231e+00   9.1188710e+01   1.0721781e+02   7.0247484e+02  -1.2379600e+01   8.5664839e+01   2.9912004e+02   1.3822065e+02   1.6605622e+02   1.1175129e+02   1.6942570e+02   7.4168387e+01   2.2665782e+02   9.6886774e+01   1.6307745e+02   3.9420000e+01   1.3309511e+02   2.3468419e+02  -5.0582839e+00   3.6098097e+02   1.8280152e+02   2.0903677e+02  -1.6819742e+00   8.3863207e+01   1.2601779e+02   1.1470935e+02   9.9087768e+01
   9.1179355e+01   1.6878855e+02   1.1236129e+02   2.2109677e-01   2.2597129e+02   1.4036129e-01   3.3664129e+02  -6.0219484e+00   3.2973710e+02   2.3187806e+01   7.2412581e+01   8.9631832e+01   5.7265484e+01   1.6839166e+02   1.5333613e+02   1.7509763e+02   3.0310290e+02   2.7297897e+01   6.2005806e+01   1.5042018e+02   3.6261742e+02   2.6299961e+01   1.8635935e+02   9.0596090e+01   5.3919032e+01   1.3565486e+02   1.3278194e+02   1.3753680e+02   6.8815806e+01   6.6664735e+01   2.0762742e+02   1.5033548e+00   6.2840645e+01   1.1986339e+02   9.5507742e+01  -5.6222323e+00   3.2572581e+02   1.9822903e+01   1.3489258e+02   1.3232021e+02   6.3079032e+01   1.5896626e+02   2.1285677e+02   1.0648597e+02   1.9999258e+02   1.1852206e+01   9.1342903e+01   2.3140063e+02   8.8950968e+01   1.5525199e+02   3.6758710e+01   1.1113124e+02   1.6243207e+01   1.1718739e+02   4.4053207e+01   2.3111259e+02   1.1106871e+02   1.3047354e+02   4.8813207e+01   1.2202418e+02   1.1740000e+01   9.2638865e+01   1.2749355e+02   1.3765677e+01   2.8844903e+02   2.4982465e+01   7.6243207e+01   2.0459406e+02   7.8116452e+01   2.4634326e+02   6.5095806e+01   1.0142201e+02   9.8698387e+01   2.1539219e+02   2.1866097e+02   3.5332929e+01   2.5141355e+02  -6.0046968e+00   2.3467321e+02  -1.2757008e+01   4.8038065e+01   8.0867923e+01   3.0065290e+02   2.3728413e+01   3.8065806e+01  -9.1046194e+00   6.2433207e+01   1.4916219e+02   5.9282258e+01   1.0363710e+02   1.1260000e+02  -3.0012258e+00   9.0523207e+01   1.8162499e+02   6.7950032e+02  -2.5661548e+00   1.6895321e+02   5.1740592e+01   7.0899032e+01   1.6633646e+02   1.7419321e+02  -1.1778608e+01   5.9455161e+02   3.4278065e+00   5.3223871e+01   1.0407886e+02   7.9875161e+01   9.9082890e+01   8.9581613e+01   1.4722412e+02   5.7444516e+01   1.0257057e+02   6.4143207e+01   1.4407539e+02   1.3504065e+02   2.6358159e+02   1.0162321e+02   2.0240699e+02   2.6827323e+02   2.1587174e+01   3.7490129e+02   1.0695145e+02   7.3167774e+02   3.8477071e+01   5.8133871e+01   2.4148968e+01   7.8430323e+01   1.6578945e+02   3.5508419e+02   2.7744232e+01   2.7921710e+02  -1.2011239e+01   3.2271321e+02   3.3394138e+01   2.3281321e+02   2.6997923e+01   8.6898710e+01   1.1899101e+02   8.2295484e+02  -1.5348000e+01   9.2854839e+01   3.2326484e+02   1.4332065e+02   1.7611822e+02   1.2479129e+02   1.3814250e+02   9.7738387e+01   2.1477222e+02   1.0183677e+02   1.5844145e+02   4.2090000e+01   1.2017151e+02   2.2973419e+02   1.0147716e+01   3.0770097e+02   1.9625392e+02   2.2979677e+02  -1.3582774e+01   9.1383207e+01   1.2232619e+02   1.3994935e+02   1.0648857e+02
   8.3609355e+01   1.6811415e+02   8.4981290e+01  -7.7785032e+00   2.8344129e+02   2.3112761e+01   2.7578129e+02  -1.8813148e+01   3.0792710e+02   2.0502606e+01   6.1512581e+01   8.0123832e+01   4.9075484e+01   1.5966686e+02   1.4957613e+02   1.6158843e+02   3.1415290e+02  -1.5861032e+00   4.2055806e+01   1.5239618e+02   3.4023742e+02   2.8103613e+00   1.5907935e+02   7.3978490e+01   4.9249032e+01   1.5140846e+02   9.0781935e+01   1.4947680e+02   5.2295806e+01   5.9176335e+01   2.3319742e+02  -7.2522452e+00   8.1510645e+01   9.1849794e+01   1.1726774e+02   2.0686968e+01   6.3965806e+01   1.0383703e+01   7.6182581e+01   1.6006701e+02   4.6839032e+01   1.2726546e+02   2.1704677e+02   9.4390774e+01   2.0499258e+02   2.3362206e+01   9.0202903e+01   1.9740183e+02   8.7610968e+01   1.0525919e+02   3.5278710e+01   9.9679639e+01   1.4053207e+01   1.4322259e+02   7.6573207e+01   2.3265099e+02   1.0406871e+02   1.2508354e+02   4.2143207e+01   1.1241778e+02  -2.9800000e+00   8.9046465e+01   1.0372355e+02   9.9572774e+00   2.7940903e+02   3.1375665e+01   7.6483207e+01   1.7528486e+02   6.8546452e+01   1.9424886e+02   5.8045806e+01   9.9606013e+01   7.8218387e+01   1.6712059e+02   2.0599097e+02   2.9866529e+01   2.4960355e+02   1.3240103e+01   2.3219321e+02  -1.6848608e+01   4.4758065e+01   8.6180323e+01   3.2337290e+02   1.1150813e+01   3.8165806e+01   2.2837381e+01   6.5293207e+01   1.3698339e+02   5.9662258e+01   9.2936697e+01   1.0141000e+02   1.7843974e+01   7.0813207e+01   2.1459179e+02   6.6207032e+02   3.4882452e+00   1.6586321e+02   2.7647792e+01   5.5469032e+01   1.2738086e+02   1.5100321e+02  -8.7334076e+00   5.6884161e+02   8.2946065e+00   5.2933871e+01   9.3772065e+01   9.5965161e+01   1.1098569e+02   1.0078161e+02   1.3932812e+02   3.6674516e+01   8.9712168e+01   6.2523207e+01   1.1191499e+02   8.8190645e+01   1.7827959e+02   8.6863207e+01   1.3758779e+02   1.6051323e+02   5.9179742e+00   3.4219129e+02   7.2468245e+01   6.1843774e+02  -1.7703729e+01   3.5843871e+01   1.8122168e+01   5.6630323e+01   1.3429345e+02   3.4612419e+02   1.7411032e+01   2.1036710e+02  -1.0553239e+01   3.0938321e+02   1.1650538e+01   2.2862321e+02   7.4731231e+00   8.4948710e+01   1.3357701e+02   8.0414484e+02  -4.3423200e+01   8.7474839e+01   2.7083524e+02   1.6570065e+02   1.6971782e+02   9.3601290e+01   1.5535770e+02   1.1711839e+02   2.0288182e+02   9.7026774e+01   1.8272625e+02   4.2040000e+01   1.5765551e+02   2.6359419e+02   1.5248916e+01   2.6979097e+02   1.6247672e+02   2.3993677e+02  -7.4839742e+00   7.9673207e+01   1.1278299e+02   1.2137935e+02   1.2707417e+02
   1.1179935e+02   1.9161895e+02   8.2031290e+01  -2.5825032e+00   2.6525129e+02   1.3779613e+00   2.8016129e+02  -8.9735484e+00   3.3307710e+02   6.6806065e+00   6.4612581e+01   6.6975832e+01   3.6455484e+01   1.6034646e+02   1.4657613e+02   1.6682843e+02   2.9749290e+02   6.2666968e+00   7.4765806e+01   1.8296938e+02   3.2223742e+02  -9.3696387e+00   1.8254935e+02   6.4140890e+01   6.4769032e+01   1.5035686e+02   1.0040194e+02   1.5479720e+02   5.8195806e+01   5.3034335e+01   1.9338742e+02  -1.6307445e+01   8.7980645e+01   1.0928219e+02   8.8077742e+01   5.8821677e+00   3.0495806e+01   1.8731303e+01   1.3499258e+02   1.0202221e+02   6.9509032e+01   1.6388186e+02   2.3290677e+02   8.5741974e+01   1.6266258e+02   2.1078606e+01   8.1482903e+01   1.9252943e+02   8.6420968e+01   1.4459439e+02   5.0228710e+01   8.6243639e+01   2.6813207e+01   1.2306179e+02   8.5293207e+01   2.4876339e+02   1.4177871e+02   9.9396735e+01   2.8623207e+01   1.1663938e+02   8.5900000e+00   1.0569086e+02   1.0672355e+02   5.2727742e-01   2.5554903e+02   1.1854465e+01   7.2523207e+01   1.8756166e+02   8.7066452e+01   1.7881726e+02   7.1095806e+01   1.2546201e+02   1.0788839e+02   1.6288699e+02   2.1395097e+02   3.2989729e+01   2.1222355e+02  -3.4894968e+00   2.4810321e+02  -4.9814076e+00   6.7228065e+01   9.8712723e+01   3.2446290e+02   2.7823613e+01   2.6735806e+01   6.7017806e+00   6.7433207e+01   1.3857219e+02   5.8422258e+01   7.4845897e+01   1.0555000e+02  -5.9572258e+00   7.5333207e+01   1.9289019e+02   6.7679032e+02   6.3606452e+00   1.6362321e+02   2.2636992e+01   3.5519032e+01   1.3916686e+02   1.7191321e+02   7.1637924e+00   6.0679161e+02   1.8218606e+01   5.5703871e+01   1.1579046e+02   8.4825161e+01   1.0644689e+02   8.7011613e+01   1.4994972e+02   6.2014516e+01   9.7964968e+01   5.9293207e+01   1.4565339e+02   1.0476065e+02   2.3438399e+02   1.0114321e+02   1.9211539e+02   2.4146323e+02   2.4211974e+01   3.5505129e+02   1.0948945e+02   6.4690774e+02   4.4986710e+00   3.3033871e+01   1.2686968e+01   6.3480323e+01   1.5231545e+02   3.1408419e+02   7.4042323e+00   2.6797710e+02  -4.8220387e+00   3.4914321e+02  -4.3902615e+00   2.6362321e+02  -4.3268769e+00   6.7468710e+01   1.2316541e+02   7.3457484e+02  -1.5187600e+01   9.3754839e+01   2.7857284e+02   1.3389065e+02   1.3154262e+02   8.4081290e+01   1.2544930e+02   8.4978387e+01   2.1850302e+02   8.8786774e+01   1.3695545e+02   3.5750000e+01   1.4586871e+02   1.9630419e+02   1.0922116e+01   2.4708097e+02   1.4039352e+02   2.6503677e+02  -9.1119742e+00   9.1863207e+01   9.3617792e+01   1.1180935e+02   1.0850977e+02
   7.7269355e+01   1.5066135e+02   7.0461290e+01  -4.3269032e+00   2.0235129e+02  -1.6310039e+01   2.5859129e+02   5.7520516e+00   3.2350710e+02   1.8496206e+01   6.0372581e+01   7.9595032e+01   6.1695484e+01   1.5855726e+02   1.3485613e+02   1.7890603e+02   3.1682290e+02   1.9860297e+01   4.5055806e+01   1.8001618e+02   3.1833742e+02   1.5132361e+01   1.5911935e+02   7.8775290e+01   5.8579032e+01   1.3376206e+02   1.1197194e+02   1.3497160e+02   5.7055806e+01   8.6225535e+01   1.6048742e+02   4.1345548e+00   7.1130645e+01   9.9540194e+01   1.0202774e+02   2.2476168e+01   3.9445806e+01   1.5155303e+01   6.2462581e+01   1.6035461e+02   5.6609032e+01   1.5596386e+02   1.9775677e+02   8.2983974e+01   1.9085258e+02  -1.2986594e+01   9.5672903e+01   2.0153423e+02   9.8850968e+01   1.6974999e+02   4.5658710e+01   1.1879924e+02   1.2623207e+01   1.3152699e+02   6.5003207e+01   2.0724659e+02   8.8778710e+01   1.3282674e+02   4.9143207e+01   1.0666778e+02   2.0700000e+00   7.2212465e+01   1.3463355e+02   4.5744774e+00   3.3635903e+02  -4.7103355e+00   9.3383207e+01   1.8393286e+02   8.6496452e+01   2.0543286e+02   8.1045806e+01   1.1804601e+02   1.1255839e+02   2.0280339e+02   2.0718097e+02   4.0481329e+01   2.2870355e+02  -6.7078968e+00   2.4476321e+02  -1.1374208e+01   7.0758065e+01   9.2960323e+01   3.0327290e+02   6.4788129e+00   3.6165806e+01   6.6738065e-01   6.7243207e+01   1.3844739e+02   6.6002258e+01   7.7289497e+01   2.2893000e+02   8.2123742e+00   7.7913207e+01   1.6178379e+02   5.8798032e+02   1.9415445e+01   2.3381321e+02   1.8781792e+01   5.5279032e+01   1.1787606e+02   1.7076321e+02   5.9257924e+00   5.8065161e+02   1.9209806e+01   6.5513871e+01   1.0676566e+02   7.0105161e+01   1.3405449e+02   1.1701161e+02   1.6292972e+02   5.9674516e+01   1.1568217e+02   5.9913207e+01   1.9746379e+02   8.1520645e+01   2.1529319e+02   9.4333207e+01   1.7580019e+02   2.2836323e+02   1.5589974e+01   3.5376129e+02   9.5492645e+01   7.1181774e+02   2.4595871e+01   4.2653871e+01   2.6337368e+01   6.1580323e+01   1.6751745e+02   3.2241419e+02   2.9827832e+01   3.0693710e+02  -1.2038839e+01   3.1438321e+02   2.5290538e+01   2.4167321e+02  -1.1330877e+01   7.5088710e+01   1.3688581e+02   8.1138484e+02   4.6176000e+00   9.7374839e+01   2.8747324e+02   1.8117065e+02   1.4386022e+02   1.0651129e+02   1.3889490e+02   8.2218387e+01   2.1558382e+02   1.0202677e+02   1.6137625e+02   6.0370000e+01   1.4794911e+02   1.7792419e+02   7.2525161e+00   2.2646097e+02   1.5913312e+02   2.8070677e+02   2.3444426e+01   9.0243207e+01   1.1526739e+02   1.2375935e+02   1.2164377e+02
   7.1369355e+01   1.1523335e+02   5.4791290e+01  -1.7833303e+01   1.9659129e+02   2.4407613e+00   2.6316129e+02  -7.8535484e+00   3.6478710e+02   1.3193806e+01   5.5802581e+01   7.9250632e+01   4.8835484e+01   1.7649606e+02   1.2842613e+02   1.9185043e+02   3.3410290e+02   2.2667897e+01   6.6095806e+01   1.6704298e+02   3.5156742e+02  -1.1006039e+01   1.7445935e+02   8.5598090e+01   6.0489032e+01   1.1712926e+02   1.2035194e+02   1.0149120e+02   5.5295806e+01   6.6986335e+01   1.9353742e+02  -4.3694452e+00   5.8080645e+01   1.0124419e+02   8.8547742e+01  -1.1725432e+01   2.4305806e+01  -1.4153497e+01   7.9132581e+01   1.7740101e+02   7.1839032e+01   1.7993546e+02   1.8809677e+02   1.0965677e+02   1.3904258e+02  -1.9317935e+00   1.1139290e+02   2.2779663e+02   9.7710968e+01   1.6074119e+02   3.5948710e+01   8.8106039e+01   3.3813207e+01   1.2516179e+02   7.0763207e+01   2.3049579e+02   1.1534871e+02   1.1037114e+02   4.5143207e+01   1.0526778e+02   5.2100000e+00   8.4201265e+01   1.2972355e+02   4.1172774e+00   2.8559903e+02   2.9070465e+01   7.1483207e+01   1.8449486e+02   8.0926452e+01   2.1516846e+02   8.2665806e+01   1.2210641e+02   9.5218387e+01   1.5409059e+02   1.9876097e+02   5.4444929e+01   2.1755355e+02  -2.9558968e+00   2.6367321e+02   7.3929924e+00   5.4468065e+01   8.4123523e+01   2.4199290e+02   3.1091213e+01   2.2785806e+01   1.6827781e+01   6.7813207e+01   1.5354179e+02   5.0382258e+01   8.5159097e+01   2.5750000e+02   1.2836774e+01   7.6383207e+01   1.8918619e+02   6.2036032e+02   1.6305045e+01   1.9710321e+02   2.7098592e+01   4.3139032e+01   1.5222726e+02   1.8491321e+02  -1.3396208e+01   5.8431161e+02   1.2727006e+01   4.9123871e+01   1.1893686e+02   1.1191516e+02   8.2669690e+01   9.5011613e+01   1.2449972e+02   3.1724516e+01   1.1358817e+02   6.0293207e+01   1.7109339e+02   7.5140645e+01   1.3489359e+02   7.2293207e+01   1.4861339e+02   2.2717323e+02  -6.4548258e+00   3.5171129e+02   8.4086645e+01   6.0743774e+02  -3.8237290e+00   1.5793871e+01   1.3206168e+01   1.8010323e+01   1.0743305e+02   2.5860419e+02   5.5263226e-01   2.0969710e+02  -2.4779639e+01   3.0705321e+02  -2.0230615e+00   1.9257321e+02   9.2171231e+00   7.4328710e+01   1.2432661e+02   8.2328484e+02  -8.1444000e+00   8.5474839e+01   2.7185524e+02   1.7551065e+02   1.7150302e+02   1.0546129e+02   1.2840890e+02   1.0059839e+02   2.3939342e+02   1.0855677e+02   1.6452385e+02   5.5040000e+01   1.4941551e+02   1.7749419e+02   1.8069161e+00   2.6031097e+02   1.5009512e+02   2.9865677e+02   2.1478426e+01   1.0895321e+02   1.0568059e+02   1.1503935e+02   1.2577137e+02
   7.8559355e+01   1.8451815e+02   9.6461290e+01  -1.9269032e+00   2.0263129e+02   1.1197561e+01   2.4578129e+02   1.2396852e+01   3.2697710e+02   2.4458606e+01   5.4562581e+01   8.9439832e+01   6.9555484e+01   1.6854846e+02   1.4742613e+02   1.9119043e+02   2.7601290e+02   9.2750968e+00   4.9005806e+01   1.4698018e+02   3.3080742e+02   1.5464761e+01   1.8354935e+02   7.3160890e+01   3.9919032e+01   1.3820486e+02   1.0926194e+02   1.0546840e+02   4.6155806e+01   7.6807535e+01   2.0672742e+02  -7.3246452e+00   7.4370645e+01   1.2213099e+02   1.1231774e+02  -9.4870323e+00   3.3685806e+01   1.3186103e+01   8.6802581e+01   1.2540741e+02   1.5679903e+02   9.1038658e+01   2.1299677e+02   8.7854774e+01   1.2480258e+02   9.0174065e+00   1.0539290e+02   2.0432663e+02   9.3280968e+01   1.4204559e+02   2.7418710e+01   8.6648439e+01   3.0433207e+01   1.2610219e+02   7.1623207e+01   2.2632699e+02   1.4229871e+02   1.8007514e+02   4.5523207e+01   1.1861738e+02   1.2880000e+01   1.0158766e+02   1.0749355e+02  -7.6343226e+00   2.8997903e+02   2.9380065e+01   7.1913207e+01   2.2251046e+02   5.9826452e+01   2.0775646e+02   8.2665806e+01   1.4753641e+02   9.9268387e+01   1.9043659e+02   1.9171097e+02   3.5918929e+01   2.4913355e+02  -1.1962297e+01   2.3795321e+02  -1.4309408e+01   6.4708065e+01   9.2774323e+01   3.7051290e+02   2.4619613e+01   2.5455806e+01   5.0441806e+00   5.4433207e+01   1.9042219e+02   6.3382258e+01   6.5739097e+01   1.1841000e+02   2.5773974e+01   8.3333207e+01   1.8063019e+02   6.4998032e+02   2.9075445e+01   1.7886321e+02   1.9897792e+01   5.4849032e+01   1.3372046e+02   1.5348321e+02  -1.1121808e+01   5.9584161e+02  -4.8653935e+00   4.4083871e+01   1.2781006e+02   8.3635161e+01   1.1835209e+02   1.0244161e+02   1.5162532e+02   6.3294516e+01   1.6282257e+02   8.9913207e+01   2.6458379e+02   9.0900645e+01   2.1873279e+02   9.0623207e+01   1.8200699e+02   2.8765323e+02   2.1136774e+01   3.9029129e+02   9.6000245e+01   7.0862774e+02   1.8751071e+01   4.1363871e+01   4.2210568e+01   5.9240323e+01   1.5418465e+02   2.3160419e+02   1.6432632e+01   2.4855710e+02  -2.1508439e+01   3.4443321e+02   1.4506538e+01   2.0757321e+02   1.7017123e+01   7.2568710e+01   1.4356741e+02   7.6443484e+02  -1.9564000e+00   7.5564839e+01   2.4240804e+02   1.7998065e+02   1.5528542e+02   9.8461290e+01   1.1677890e+02   7.4408387e+01   1.8520862e+02   1.0264677e+02   1.3894665e+02   4.0420000e+01   1.1525511e+02   2.2583419e+02   1.4597161e+00   3.2250097e+02   1.8425992e+02   2.9617677e+02   4.3468258e+00   9.4383207e+01   1.2931619e+02   1.2518935e+02   9.2719368e+01
   8.8129355e+01   1.2622255e+02   6.1931290e+01   6.4954968e+00   2.1321129e+02  -1.6268839e+01   2.5240129e+02  -1.5612748e+01   2.9292710e+02   2.3422606e+01   6.9752581e+01   9.5184632e+01   7.2745484e+01   1.4244326e+02   1.4347613e+02   1.8488643e+02   2.7372290e+02   1.6498297e+01   5.8385806e+01   1.3922978e+02   3.0942742e+02   8.0851613e+00   1.7526935e+02   6.0253290e+01   6.0439032e+01   1.2389326e+02   1.0078194e+02   1.2995680e+02   5.1385806e+01   6.8009135e+01   1.9919742e+02   1.3037755e+01   7.2510645e+01   1.1999979e+02   1.0454774e+02   1.2224568e+01   3.4255806e+01   1.2570503e+01   7.2942581e+01   1.6665621e+02   2.1083903e+02   1.2919546e+02   2.0509677e+02   6.5636774e+01   1.6828258e+02  -1.7610994e+01   9.6772903e+01   1.8953623e+02   8.2370968e+01   1.2253839e+02   1.9378710e+01   6.1571639e+01   3.8143207e+01   1.3039539e+02   6.9863207e+01   2.1956779e+02   1.3210871e+02   1.5879034e+02   3.3293207e+01   1.3140578e+02   6.7400000e+00   9.7888865e+01   1.0920355e+02   8.7088774e+00   2.4002903e+02   3.5260645e+00   8.1953207e+01   2.1246726e+02   7.2876452e+01   2.3319246e+02   2.1038581e+02   1.0074881e+02   7.8938387e+01   1.7725299e+02   2.3809097e+02   5.6778529e+01   2.5051355e+02  -4.3626968e+00   2.2819321e+02  -1.2386076e+00   7.9998065e+01   9.6361123e+01   3.1242290e+02   2.1681290e-01   3.3165806e+01  -4.6226194e+00   9.1003207e+01   1.4811659e+02   5.6522258e+01   8.6427897e+01   3.2783000e+02  -3.3596258e+00   7.0523207e+01   2.0618499e+02   6.9041032e+02   1.9941045e+01   1.5181321e+02   2.3301792e+01   5.2369032e+01   1.1295886e+02   2.2105321e+02  -1.8287408e+01   5.6631161e+02   1.4647006e+01   5.3793871e+01   1.2303326e+02   9.4685161e+01   8.8088090e+01   9.0251613e+01   1.1612052e+02   7.0914516e+01   1.2683297e+02   9.7333207e+01   2.7375019e+02   8.2040645e+01   1.9830159e+02   1.0871321e+02   1.8250979e+02   2.4408323e+02   3.0282374e+01   3.4443129e+02   7.4769045e+01   7.0357774e+02   1.1685071e+01   3.9363871e+01   1.7320568e+01   4.8770323e+01   1.1073225e+02   2.1427419e+02   2.2819032e+01   1.8693710e+02  -1.2488387e+00   3.1348321e+02   8.4125385e+00   2.3452321e+02   1.1291123e+01   6.8758710e+01   1.1768221e+02   7.9738484e+02  -5.2624000e+00   8.7424839e+01   2.5726924e+02   1.6670065e+02   1.6782782e+02   9.9411290e+01   1.5270290e+02   8.0118387e+01   1.7408182e+02   1.0821677e+02   1.4802105e+02   5.1950000e+01   1.3795271e+02   2.3364419e+02  -1.0305084e+01   3.0874097e+02   1.5803072e+02   2.6031677e+02  -2.8743742e+00   1.0519321e+02   1.4069139e+02   1.1227935e+02   1.0204217e+02
   7.9229355e+01   1.4346455e+02   8.9411290e+01  -9.5629032e+00   1.9330129e+02  -7.4360387e+00   2.3869129e+02  -1.8594839e-01   3.0269710e+02   3.9491006e+01   6.8032581e+01   7.8172232e+01   5.3075484e+01   1.5615686e+02   1.6628613e+02   1.7492163e+02   2.8887290e+02   1.5286297e+01   4.4955806e+01   1.3240418e+02   3.5047742e+02   1.2701161e+01   1.8430935e+02   8.1720090e+01   5.9109032e+01   1.1190966e+02   1.0178194e+02   1.2568680e+02   5.7435806e+01   7.7095135e+01   2.2714742e+02   5.5617548e+00   4.8510645e+01   1.0524979e+02   9.9267742e+01   1.2986968e+01   4.6585806e+01   4.9410323e-01   7.8322581e+01   1.6117581e+02   2.1198903e+02   3.7193458e+01   2.7495677e+02   1.0132797e+02   1.8061258e+02   2.9726065e+00   6.5292903e+01   9.9624632e+01   1.1437097e+02   1.6707839e+02   4.8468710e+01   7.1384439e+01   2.8523207e+01   1.3730499e+02   7.6813207e+01   2.0939179e+02   1.2953871e+02   1.3309594e+02   3.0333207e+01   1.1269258e+02  -7.9000000e-01   9.3021265e+01   1.2434355e+02  -1.5222323e+01   2.7002903e+02   3.6266065e+01   8.5573207e+01   1.8231766e+02   7.6686452e+01   2.4283766e+02   1.3233581e+02   1.0071281e+02   7.2558387e+01   1.9129339e+02   2.1771097e+02   4.4738929e+01   2.7670355e+02  -2.1217897e+01   2.6810321e+02  -2.2191408e+01   7.5898065e+01   7.7169123e+01   3.0751290e+02   1.9799613e+01   3.8115806e+01   4.0511381e+01   7.5863207e+01   1.4518779e+02   6.5092258e+01   1.1022230e+02   1.1364000e+02   8.0555742e+00   8.1623207e+01   1.7710699e+02   7.0503032e+02   2.1514452e+00   1.4057321e+02   3.5290992e+01   7.4799032e+01   1.0073446e+02   1.9352321e+02  -1.6425008e+01   6.3665161e+02  -1.0030194e+01   5.2083871e+01   1.0560006e+02   9.8065161e+01   9.4587690e+01   8.7871613e+01   1.1550092e+02   5.8584516e+01   1.1809937e+02   9.7333207e+01   2.4242019e+02   5.2330645e+01   1.5881839e+02   8.3523207e+01   1.4580499e+02   2.8317323e+02  -1.2034826e+01   2.9543129e+02   9.0829045e+01   6.4833774e+02  -1.6515729e+01   1.3703871e+01   1.4993368e+01   5.0770323e+01   9.3572245e+01   1.6341419e+02  -2.2121677e+00   2.0878710e+02  -4.2706839e+01   2.9567321e+02  -1.8162662e+01   2.3438321e+02  -8.3676769e+00   7.2998710e+01   1.2124301e+02   6.6428484e+02   5.7256000e+00   8.3284839e+01   2.7683044e+02   1.7570065e+02   1.8624782e+02   9.9841290e+01   1.3394850e+02   8.1078387e+01   2.2662502e+02   1.2431677e+02   1.8378305e+02   5.1370000e+01   1.3132911e+02   2.4325419e+02   1.0306116e+01   3.2931097e+02   1.9066512e+02   2.6031677e+02  -5.2143742e+00   8.7003207e+01   1.4519659e+02   1.2170935e+02   1.1490777e+02
   8.6609355e+01   1.4082415e+02   7.7791290e+01  -7.4333032e+00   2.2087129e+02   2.1068361e+01   2.9254129e+02   1.3086052e+01   3.2640710e+02   2.1884206e+01   6.3512581e+01   7.7533832e+01   4.8595484e+01   1.9499526e+02   1.4304613e+02   1.7445083e+02   2.7201290e+02   1.1825097e+01   5.4905806e+01   1.1665818e+02   3.7828742e+02   4.4263613e+00   1.8654935e+02   8.0630890e+01   5.4539032e+01   1.3432526e+02   1.1197194e+02   1.0354160e+02   4.4345806e+01   8.1192335e+01   2.1853742e+02  -2.1459445e+01   8.3840645e+01   1.1885339e+02   1.2697774e+02  -2.1398323e+00   5.5445806e+01   2.6065303e+01   6.0422581e+01   1.8265781e+02   2.6779903e+02   3.9186581e+00   2.5409677e+02   1.0280677e+02   1.8018258e+02  -1.3702994e+01   8.2292903e+01   2.4617463e+02   8.7760968e+01   1.4305719e+02   2.8038710e+01   5.4878839e+01   1.9713207e+01   9.6579792e+01   7.2813207e+01   2.1038179e+02   1.4672871e+02   1.3924074e+02   3.5713207e+01   1.2326218e+02  -9.3100000e+00   1.0003286e+02   1.2644355e+02   9.4696774e+00   2.6530903e+02   8.1636645e+00   1.7514321e+02   1.3911206e+02   8.1156452e+01   2.2319006e+02   9.6855806e+01   1.3826121e+02   1.0731839e+02   1.8479259e+02   1.9204097e+02   5.3742529e+01   2.4555355e+02  -3.0058968e+00   2.3971321e+02  -2.2920208e+01   5.1848065e+01   8.8663123e+01   3.4132290e+02   5.9048129e+00   3.2355806e+01   6.6821806e+00   7.4913207e+01   1.6678379e+02   5.4142258e+01   8.8428297e+01   1.5474000e+02   5.7175742e+00   7.3143207e+01   1.9187539e+02   6.8279032e+02   4.9306452e+00   1.4567321e+02   3.0122992e+01   4.9799032e+01   1.1545446e+02   1.4800321e+02  -9.3534076e+00   5.6912161e+02   1.0272206e+01   7.1273871e+01   9.9824865e+01   7.5445161e+01   1.0810729e+02   1.1154161e+02   1.3503732e+02   7.1774516e+01   1.4538417e+02   1.0571321e+02   2.7983979e+02   9.0380645e+01   2.3267439e+02   1.2029321e+02   2.1710339e+02   3.0622323e+02   2.9311174e+01   3.1776129e+02   1.0280265e+02   6.9762774e+02   3.8771071e+01   4.3033871e+01   3.6406968e+01   6.1010323e+01   1.0761305e+02   1.7427419e+02   1.1349032e+01   2.3069710e+02   1.6303613e+00   3.4662321e+02   2.0901338e+01   2.0957321e+02   1.7947123e+01   9.7658710e+01   1.2346021e+02   7.4352484e+02  -2.0233600e+01   8.7614839e+01   3.4048404e+02   1.5760065e+02   1.5074582e+02   1.1446129e+02   1.5130890e+02   9.1218387e+01   2.2795382e+02   1.0907677e+02   1.7900225e+02   4.3140000e+01   1.3703751e+02   2.5454419e+02  -6.4708387e-01   3.3293097e+02   2.0699552e+02   2.6084677e+02   1.0363226e+01   1.0429321e+02   1.1705339e+02   1.3156935e+02   1.1030897e+02
   8.1129355e+01   1.3364255e+02   7.4221290e+01  -1.2197703e+01   2.2244129e+02  -1.7272387e+00   2.9573129e+02  -2.2649148e+01   3.3178710e+02   2.6593806e+01   6.9652581e+01   9.2712632e+01   6.2835484e+01   1.3856606e+02   1.4528613e+02   2.1484163e+02   3.0949290e+02   7.2166968e+00   4.2955806e+01   1.5642418e+02   3.5237742e+02   4.4591613e+00   1.8892935e+02   7.6540490e+01   6.4969032e+01   1.5115086e+02   1.3193194e+02   1.1489480e+02   6.6435806e+01   5.2425135e+01   2.1200742e+02   2.3822955e+01   6.5560645e+01   1.0383579e+02   8.0547742e+01   7.4845677e+00   3.5535806e+01   3.3781032e+00   7.3702581e+01   1.4573541e+02   2.1183903e+02  -1.0245419e+00   2.3414677e+02   1.0621277e+02   2.0795258e+02  -2.1459355e-01   1.1548290e+02   2.0265943e+02   3.4900968e+01   1.4443599e+02   3.6188710e+01   9.4556839e+01   1.9143207e+01   1.2652539e+02   5.3483207e+01   2.1830819e+02   1.2839871e+02   1.5718714e+02   3.8713207e+01   7.7832185e+01   2.6900000e+00   8.9642865e+01   9.2113548e+01   1.3076077e+01   2.4344903e+02   3.3102465e+01   4.6395321e+02   2.2667262e+01   9.3496452e+01   1.9501286e+02   9.6575806e+01   1.4476361e+02   1.0502839e+02   1.8378579e+02   2.1809097e+02   3.4758529e+01   2.7041355e+02  -3.2346968e+00   2.4771321e+02   7.8597924e+00   6.1568065e+01   7.2125523e+01   3.1513290e+02   8.7700129e+00   4.5355806e+01   7.2621806e+00   8.5813207e+01   1.3619179e+02   6.6282258e+01   7.6027097e+01   2.3726000e+02   1.1355974e+01   9.0813207e+01   1.9956179e+02   7.1793032e+02   5.0194452e+00   1.9162321e+02   1.6306992e+01   5.9709032e+01   9.3331665e+01   1.3614321e+02  -3.8346076e+00   5.1345161e+02   7.5858065e+00   6.7123871e+01   1.1639686e+02   9.5915161e+01   1.0446969e+02   5.8391613e+01   1.0828932e+02   6.3674516e+01   1.1826217e+02   8.3483207e+01   2.0009819e+02   9.4040645e+01   2.0067159e+02   9.7913207e+01   1.7032379e+02   2.8070323e+02   2.2127742e+00   2.6219129e+02   6.1728245e+01   6.1157774e+02   7.5650710e+00   1.8793871e+01   1.9826168e+01   4.2100323e+01   1.2193585e+02   1.6008419e+02   2.2584232e+01   2.0640710e+02  -1.6326439e+01   3.3991321e+02  -1.2321862e+01   2.1581321e+02   2.6827923e+01   7.4848710e+01   1.5838501e+02   7.6367484e+02  -2.1945600e+01   6.6904839e+01   3.1734084e+02   1.7522065e+02   1.5590622e+02   7.5511290e+01   1.2108490e+02   7.9888387e+01   2.2572022e+02   9.8026774e+01   1.3693625e+02   4.8950000e+01   1.5476271e+02   2.5121419e+02   1.2529316e+01   2.7003097e+02   1.4802752e+02   2.8155677e+02   3.9964258e+00   7.7193207e+01   9.5461392e+01   1.5518935e+02   1.4203937e+02
   8.0079355e+01   1.5486655e+02   7.3891290e+01  -3.0813032e+00   2.0140129e+02   3.2245961e+01   2.7202129e+02   6.2476516e+00   3.5288710e+02  -1.0441935e+00   7.3032581e+01   7.0342232e+01   7.4075484e+01   1.5071686e+02   1.2633613e+02   2.0639763e+02   3.3706290e+02   3.1621097e+01   4.8675806e+01   1.4705658e+02   3.0933742e+02   1.3662361e+01   1.8749935e+02   8.6174890e+01   5.0969032e+01   1.1294086e+02   1.0169194e+02   1.4012400e+02   5.8245806e+01   7.7790335e+01   3.1129742e+02  -1.1360245e+01   8.2220645e+01   1.3903299e+02   8.5077742e+01  -8.0278323e+00   4.1345806e+01   1.0053303e+01   6.8942581e+01   1.4649621e+02   2.1250903e+02   5.4418581e+00   2.3728677e+02   8.4101574e+01   1.9004258e+02   4.9382065e+00   9.1722903e+01   2.5732023e+02   3.8420968e+01   1.4648439e+02   3.1328710e+01   9.7375639e+01   2.2523207e+01   1.3254499e+02   7.5913207e+01   2.0184379e+02   8.8298710e+01   1.4439514e+02   4.8103207e+01   1.1518098e+02   1.0400000e+01   1.0135606e+02   9.3773548e+01   1.9993277e+01   2.3606903e+02   2.0502865e+01   4.2567321e+02   1.0829662e+01   8.3346452e+01   1.9316486e+02   8.2955806e+01   1.3142321e+02   9.2218387e+01   1.8676059e+02   2.1280097e+02   5.0751729e+01   2.4951355e+02  -2.8026968e+00   2.6219321e+02  -1.1008608e+01   4.2088065e+01   6.9063923e+01   3.2951290e+02   4.6519613e+01   3.9975806e+01   2.6425806e+00   6.6293207e+01   1.4095339e+02   5.4762258e+01   1.2270870e+02   1.3826000e+02   2.5659742e+00   8.0003207e+01   1.9513659e+02   6.4717032e+02   3.6802452e+00   1.9848321e+02   9.7081924e+00   4.3089032e+01   1.1970126e+02   1.6552321e+02  -1.9565008e+01   5.9874161e+02  -5.0973935e+00   8.4743871e+01   1.2560726e+02   9.4495161e+01   9.9723290e+01   8.8251613e+01   7.3760516e+01   3.8634516e+01   8.8175368e+01   4.8863207e+01   1.9614779e+02   8.5280645e+01   2.0704239e+02   6.9293207e+01   1.4166339e+02   3.0441323e+02   5.6959742e+00   2.9748129e+02   6.1045045e+01   6.5428774e+02   8.7682710e+00   3.7083871e+01   8.0229677e+00   4.7010323e+01   1.1549305e+02   1.7298419e+02  -8.1677677e+00   2.2121710e+02  -1.2421239e+01   2.8933321e+02   6.8245385e+00   2.2138321e+02  -2.0657677e+01   8.9898710e+01   1.3413101e+02   7.4814484e+02  -2.6753200e+01   9.3754839e+01   3.0119284e+02   1.9046065e+02   1.4206702e+02   1.2527129e+02   1.2177410e+02   9.7118387e+01   2.5853182e+02   1.1102677e+02   1.8198625e+02   6.2950000e+01   1.5098271e+02   2.3644419e+02  -2.2390839e+00   2.5508097e+02   1.5332352e+02   2.6565677e+02   8.2184258e+00   9.0913207e+01   1.1688379e+02   1.1599935e+02   8.4554568e+01
   7.9749355e+01   1.4956295e+02   9.3981290e+01  -7.7785032e+00   2.1073129e+02   1.2449561e+01   3.4340129e+02  -2.3227484e+00   3.0764710e+02   1.7005006e+01   7.0892581e+01   9.6903432e+01   5.8835484e+01   1.7945606e+02   1.6633613e+02   1.5167763e+02   3.1815290e+02  -6.8161032e+00   5.1245806e+01   1.5085098e+02   3.5404742e+02   7.9455613e+00   1.5173935e+02   6.7225690e+01   4.7439032e+01   1.2093326e+02   1.9269194e+02   1.6540000e+00   4.8295806e+01   7.7826335e+01   2.3629742e+02   9.3097548e+00   7.3270645e+01   1.0531899e+02   8.3317742e+01   3.7829677e+00   3.3015806e+01   1.1429703e+01   9.0612581e+01   1.5729261e+02   2.0217903e+02   5.3582581e+00   2.6799677e+02   9.3124774e+01   1.0309258e+02   6.3242065e+00   8.1582903e+01   1.9252143e+02   8.6370968e+01   1.0864839e+02   4.4138710e+01   8.2970839e+01   4.3003207e+01   1.0766659e+02   8.7483207e+01   2.0163819e+02   1.3334871e+02   1.3322114e+02   3.5763207e+01   1.2316818e+02   1.4000000e+00   9.6696065e+01   1.1158355e+02   2.0328477e+01   2.5392903e+02   2.1454065e+01   3.8671321e+02   3.2846462e+01   7.5206452e+01   2.0195606e+02   7.8765806e+01   1.2165841e+02   8.4648387e+01   1.9089619e+02   2.4623097e+02   4.3317329e+01   2.4560355e+02  -1.0869897e+01   2.4819321e+02  -4.9386076e+00   5.2138065e+01   8.1729923e+01   3.7451290e+02  -1.4270387e+01   4.3355806e+01   1.5712181e+01   6.4763207e+01   1.4616579e+02   6.1622258e+01   9.3929897e+01   2.6226000e+02  -1.0164026e+01   9.5193207e+01   1.8011139e+02   6.8288032e+02   1.1973445e+01   2.0343321e+02   9.0721924e+00   4.8039032e+01   9.1455265e+01   1.5795321e+02  -1.9099408e+01   6.7088161e+02  -6.2859355e-01   5.4653871e+01   1.3715446e+02   9.4065161e+01   1.1294769e+02   1.0158161e+02   1.1054412e+02   5.0584516e+01   1.0483937e+02   7.9623207e+01   1.5530699e+02   9.8380645e+01   2.7513439e+02   1.2914321e+02   2.1572539e+02   3.4122323e+02   3.7321174e+01   3.2143129e+02   9.7749045e+01   7.5319774e+02   3.3945471e+01   2.3893871e+01   2.1281677e+00   6.4390323e+01   1.4758265e+02   2.3427419e+02   2.8219032e+01   2.3150710e+02  -2.3004439e+01   3.8681321e+02   1.6646138e+01   2.2076321e+02   1.1721923e+01   8.5708710e+01   1.2770621e+02   7.8452484e+02  -1.3563600e+01   9.3994839e+01   3.3945364e+02   1.4427065e+02   1.9128222e+02   1.1155129e+02   1.4035170e+02   9.1458387e+01   2.3970462e+02   9.5266774e+01   1.3510705e+02   3.9900000e+01   1.9072671e+02   1.7192419e+02   1.9542516e+01   2.3512097e+02   1.9368032e+02   2.6051677e+02   2.8199626e+01   8.9813207e+01   1.2516179e+02   1.4399935e+02   1.3450457e+02
   7.3369355e+01   1.2945335e+02   7.4841290e+01   2.4412697e+01   2.0121129e+02  -1.0688839e+01   2.8792129e+02  -1.8404348e+01   3.1011710e+02  -6.6225935e+00   5.1032581e+01   8.3102232e+01   6.1265484e+01   1.4712166e+02   1.2376613e+02   1.7418323e+02   2.9463290e+02   6.5454968e+00   4.2675806e+01   1.4944658e+02   3.4842742e+02   3.6395161e+01   1.8726935e+02   4.2723290e+01   4.7249032e+01   1.3328846e+02   1.5907194e+02  -1.1366400e+01   5.2625806e+01   5.0819935e+01   2.1148742e+02  -2.5425445e+01   8.8410645e+01   1.0834779e+02   1.2478774e+02   2.2845368e+01   3.5825806e+01   2.5490323e-01   9.2892581e+01   1.7720021e+02   2.1007903e+02   2.3496258e+01   2.1723677e+02   9.9565574e+01   1.6014258e+02   1.5000206e+01   8.2812903e+01   3.1746303e+02   7.0280968e+01   1.4879559e+02   3.8088710e+01   8.3934839e+01   2.2813207e+01   1.0885179e+02   7.8623207e+01   1.9281699e+02   1.3058871e+02   1.1577194e+02   5.1763207e+01   1.2245818e+02   2.4000000e+00   9.6476065e+01   8.3773548e+01  -2.0672258e-01   2.4544903e+02   2.7752465e+01   3.9319321e+02   2.2188062e+01   8.4776452e+01   2.3371046e+02   8.8045806e+01   1.3106601e+02   8.7698387e+01   1.7836219e+02   2.5361097e+02   1.7676929e+01   2.8560355e+02   3.0701032e+00   2.7191321e+02   7.3037924e+00   6.1088065e+01   5.3683923e+01   3.5342290e+02   1.7796813e+01   3.7595806e+01  -6.2570194e+00   6.3433207e+01   1.6351219e+02   6.8332258e+01   8.0723097e+01   1.7569000e+02   8.5215742e+00   6.4913207e+01   1.6663379e+02   6.8793032e+02  -1.3405548e+00   1.9624321e+02  -6.8260757e-01   5.5419032e+01   1.0295486e+02   1.4624321e+02  -1.3642608e+01   6.5055161e+02   1.4377806e+01   6.3223871e+01   1.3589886e+02   6.8915161e+01   9.4629690e+01   9.5441613e+01   1.2441532e+02   5.2964516e+01   7.2648968e+01   7.1953207e+01   1.5583059e+02   8.5800645e+01   2.2876079e+02   9.7383207e+01   2.0198619e+02   2.7865323e+02   1.4466774e+01   3.4510129e+02   9.5715445e+01   6.7419774e+02   1.8835471e+01   3.1223871e+01   2.3591768e+01   5.2430323e+01   1.3372945e+02   2.5755419e+02   2.4826632e+01   2.3478710e+02  -8.0268387e+00   3.3857321e+02   7.0753385e+00   2.2414321e+02   1.3451523e+01   5.5188710e+01   1.2933781e+02   7.9595484e+02  -6.9980000e+00   1.0823484e+02   2.7203444e+02   1.6898065e+02   1.3783542e+02   8.4461290e+01   1.3508890e+02   8.9078387e+01   2.5212502e+02   9.4076774e+01   1.6777225e+02   4.1660000e+01   1.5168591e+02   2.0225419e+02   2.4346116e+01   2.9541097e+02   1.5852712e+02   2.5274677e+02   1.0251226e+01   8.6293207e+01   1.1087339e+02   1.2746935e+02   1.0682697e+02
   9.7699355e+01   2.0074695e+02   8.4551290e+01   1.9445897e+01   2.3316129e+02   2.1851613e+00   3.5697129e+02   2.1741652e+01   2.9740710e+02  -3.6579355e-01   5.4702581e+01   8.8858632e+01   5.3785484e+01   1.4967006e+02   1.1214613e+02   1.9344283e+02   3.1468290e+02   1.6461497e+01   4.9905806e+01   1.5005818e+02   3.7456742e+02   1.1683961e+01   1.9149935e+02   8.3664890e+01   5.7489032e+01   1.0455926e+02   2.3359194e+02  -1.0758000e+01   4.3965806e+01   5.6652735e+01   1.9214742e+02  -1.0638245e+01   6.4600645e+01   1.3763259e+02   8.6267742e+01   2.6116968e+01   2.0965806e+01  -4.7462968e+00   7.8702581e+01   1.3767541e+02   2.0717903e+02  -1.3751742e+01   2.1833677e+02   6.1427574e+01   1.6557258e+02  -2.5584194e+01   7.9292903e+01   2.2079463e+02   7.8420968e+01   1.1152439e+02   2.7378710e+01   1.0288164e+02   5.9532071e+00   1.0492059e+02   7.7763207e+01   1.8869579e+02   1.1291871e+02   1.0804554e+02   3.2673207e+01   1.6017538e+02   1.6590000e+01   1.1567086e+02   1.2106355e+02   2.4140077e+01   2.6773903e+02   2.3019265e+01   3.6219321e+02   1.3428062e+01   9.8776452e+01   2.1350046e+02   7.2145806e+01   1.0890801e+02   9.6938387e+01   1.9148299e+02   2.4252097e+02   5.6804129e+01   2.3365355e+02  -1.2483897e+01   2.3591321e+02  -8.2362076e+00   7.4228065e+01   7.6202723e+01   3.1132290e+02   1.5594813e+01   3.7875806e+01   6.8105806e+00   6.5623207e+01   1.5942699e+02   5.6092258e+01   8.7322297e+01   1.9198000e+02  -1.0216258e+00   8.2673207e+01   2.2506299e+02   6.7579032e+02   6.2006452e+00   1.9448321e+02   1.1819243e-01   6.4989032e+01   9.3329265e+01   1.6424321e+02  -4.6926076e+00   5.6826161e+02   1.5871006e+01   5.6703871e+01   1.0328046e+02   9.1445161e+01   9.0727290e+01   8.0971613e+01   9.3862916e+01   3.2724516e+01   7.4168168e+01   4.5953207e+01   1.2319059e+02   4.9950645e+01   2.0214879e+02   8.4383207e+01   2.0283619e+02   2.4870323e+02  -1.0372258e+00   3.2090129e+02   5.3501445e+01   5.7095774e+02   1.1484671e+01   4.0983871e+01  -2.4189032e+01   4.8670323e+01   1.1265025e+02   2.4065419e+02  -1.0136774e-01   1.9302710e+02  -1.9356039e+01   3.0071321e+02  -6.7058615e+00   1.5186321e+02  -1.1906077e+01   7.8708710e+01   1.5054621e+02   8.8457484e+02  -1.7997600e+01   8.3374839e+01   3.3563324e+02   1.5413065e+02   1.4997342e+02   1.1584129e+02   1.5504850e+02   7.1078387e+01   2.1090502e+02   9.2596774e+01   1.3175065e+02   4.4040000e+01   1.7429551e+02   2.4302419e+02   1.0704516e+01   2.8398097e+02   1.6139152e+02   2.3760677e+02   1.4124258e+00   8.7673207e+01   1.2819299e+02   1.4551935e+02   1.0757297e+02
   6.6369355e+01   1.8753335e+02   9.4551290e+01   1.5695897e+01   2.2102129e+02  -6.5363871e-01   3.3630129e+02  -2.8224748e+01   2.9407710e+02   1.3940606e+01   6.0462581e+01   7.9927832e+01   3.9785484e+01   1.4284006e+02   1.2342613e+02   1.7206043e+02   3.2010290e+02   1.8027897e+01   5.3865806e+01   1.5002138e+02   3.4533742e+02   1.2922361e+01   1.8821935e+02   8.9257290e+01   6.0919032e+01   1.1176486e+02   2.0631194e+02   2.2424400e+01   4.9915806e+01   7.2416735e+01   2.0810742e+02  -3.6250452e+00   8.1510645e+01   1.1627979e+02   8.9597742e+01  -1.0769432e+01   1.1255806e+01   5.1705032e+00   9.4232581e+01   1.3066301e+02   2.2764903e+02  -1.0339342e+01   2.3123677e+02   5.9205574e+01   2.1366258e+02  -7.5213935e+00   9.5722903e+01   2.7410023e+02   7.0140968e+01   1.1142679e+02   3.1378710e+01   9.7471639e+01   1.6863207e+01   7.3757792e+01   7.8623207e+01   1.9934699e+02   1.0901871e+02   1.2892754e+02   8.5143207e+01   1.2921778e+02   1.8590000e+01   1.1609086e+02   1.0577355e+02   1.9263277e+01   2.7173903e+02  -1.1300735e+01   3.4905321e+02   2.1909262e+01   7.7966452e+01   2.2178526e+02   6.1905806e+01   1.1353721e+02   7.2648387e+01   1.7523619e+02   2.3409097e+02   4.7858529e+01   2.1560355e+02  -7.8498968e+00   2.5929321e+02  -8.7660757e-01   5.2328065e+01   8.6524723e+01   3.1008290e+02   1.5174013e+01   4.0215806e+01   3.5733806e+00   4.9103207e+01   1.3727859e+02   6.8622258e+01   8.0839897e+01   2.3412000e+02  -1.0342826e+01   8.4383207e+01   1.9316619e+02   6.7631032e+02  -4.5509548e+00   1.6181321e+02   1.3501792e+01   4.9419032e+01   1.1472486e+02   1.8491321e+02  -2.0662076e+00   5.2088161e+02   8.0140645e-01   7.9313871e+01   1.3128166e+02   9.1205161e+01   9.1176490e+01   1.1016161e+02   1.2590772e+02   5.8484516e+01   1.2753737e+02   5.0433207e+01   1.2622219e+02   7.7850645e+01   2.3320679e+02   1.0819321e+02   1.9545139e+02   3.1489323e+02   8.3775742e+00   3.7595129e+02   8.2817445e+01   6.5200774e+02   4.6106710e+00   4.3323871e+01   1.8863768e+01   4.2820323e+01   1.3482825e+02   3.0831419e+02   3.3245832e+01   2.5636710e+02  -2.1423239e+01   3.2952321e+02   6.3193385e+00   1.6938321e+02   6.0723231e+00   8.2188710e+01   1.2903781e+02   8.5019484e+02  -4.5272000e+00   8.1514839e+01   2.8745204e+02   1.5422065e+02   1.8563622e+02   1.0060129e+02   1.5817770e+02   8.9078387e+01   2.1865502e+02   9.6836774e+01   1.5946145e+02   4.2330000e+01   1.6843231e+02   2.6421419e+02  -6.3206839e+00   2.7046097e+02   1.8332312e+02   2.4931677e+02  -9.0437419e-01   9.5003207e+01   1.4498659e+02   1.3084935e+02   1.1007657e+02
   8.8129355e+01   1.8294255e+02   6.9891290e+01  -4.7130323e-01   2.2621129e+02   2.8641161e+01   3.4064129e+02  -1.1621948e+01   3.3383710e+02  -6.1401935e+00   4.4752581e+01   7.8994632e+01   4.5975484e+01   1.4615486e+02   1.2623613e+02   1.7726563e+02   3.4458290e+02   1.1789497e+01   4.9055806e+01   1.5326618e+02   3.6747742e+02   4.3911613e+00   1.8840935e+02   7.0012090e+01   6.6869032e+01   1.1304886e+02   1.9435194e+02   1.0761200e+01   3.1295806e+01   6.0906335e+01   2.5838742e+02   1.9225548e+00   6.1790645e+01   1.3390739e+02   1.0745774e+02   1.0917677e+00   1.8115806e+01   5.8170323e-01   9.8942581e+01   1.2862621e+02   2.8031903e+02   6.3470581e+00   2.6799677e+02   1.1822477e+02   2.2518258e+02   3.1270065e+00   1.0862290e+02   1.9139823e+02   1.0790097e+02   1.4816599e+02   2.9798710e+01   1.5026804e+02   2.3673207e+01   1.1802299e+02   7.8003207e+01   1.9843659e+02   9.8918710e+01   1.1054554e+02   3.4713207e+01   1.4563218e+02   1.0640000e+01   9.1766865e+01   9.7723548e+01   1.8007277e+01   3.0244903e+02   2.6952465e+01   3.4638321e+02   2.9412862e+01   8.7636452e+01   2.2667166e+02   6.0145806e+01   9.1768013e+01   9.3938387e+01   1.3334299e+02   2.3285097e+02   3.9147729e+01   2.6213355e+02  -1.4862297e+01   2.5191321e+02   1.9037924e+00   5.7468065e+01   7.8593523e+01   3.4746290e+02   1.7843613e+01   2.9165806e+01   8.3673806e+00   7.2003207e+01   1.5387659e+02   5.7952258e+01   8.6173497e+01   1.4417000e+02   2.3993174e+01   7.7433207e+01   1.9591219e+02   6.8741032e+02  -9.9189548e+00   1.7729321e+02   2.0353392e+01   5.2179032e+01   1.2826406e+02   1.9257321e+02  -2.3059008e+01   5.2117161e+02   3.9820645e-01   6.8413871e+01   1.2020366e+02   7.5205161e+01   1.0498649e+02   1.2078161e+02   1.7229812e+02   7.8204516e+01   1.2157977e+02   7.4913207e+01   1.4245379e+02   9.4660645e+01   2.2971199e+02   1.0548321e+02   1.5771819e+02   2.6213323e+02   1.8218374e+01   3.2671129e+02   7.5896645e+01   5.7867774e+02   2.9437071e+01   3.9893871e+01   1.0608168e+01   7.7340323e+01   1.6168665e+02   3.1255419e+02   3.6426632e+01   2.8764710e+02   3.6436129e-01   3.5367321e+02   1.7437338e+01   1.6324321e+02   2.6843523e+01   8.1658710e+01   1.1541021e+02   7.7814484e+02  -3.6383200e+01   8.3944839e+01   2.9882764e+02   1.6027065e+02   1.7562222e+02   1.0089129e+02   1.5881450e+02   7.2218387e+01   2.3052382e+02   8.0646774e+01   1.6446665e+02   3.1610000e+01   1.6652991e+02   2.4397419e+02   2.1488516e+01   3.2412097e+02   1.9999032e+02   2.3974677e+02   1.2531226e+01   9.5143207e+01   1.2659539e+02   1.1494935e+02   1.3396857e+02
   8.6079355e+01   1.4562655e+02   8.2601290e+01   2.7518968e+00   2.2692129e+02   1.1874361e+01   2.9854129e+02  -1.8733948e+01   3.2164710e+02   1.2025006e+01   5.5892581e+01   1.2638343e+02   4.7745484e+01   1.4672326e+02   1.4804613e+02   1.5447083e+02   2.8749290e+02  -5.3633032e+00   5.8715806e+01   1.5330338e+02   3.1966742e+02   8.2159613e+00   1.5426935e+02   8.3263290e+01   5.9389032e+01   1.1083726e+02   1.8369194e+02   8.1340000e+00   3.8195806e+01   7.5974335e+01   2.4910742e+02  -2.7905045e+01   7.5790645e+01   1.2449739e+02   8.7457742e+01   4.3617677e+00   3.3345806e+01   1.8453303e+01   1.3556258e+02   1.0140661e+02   2.8207903e+02   2.0662581e+00   2.3856677e+02   1.1576917e+02   2.0133258e+02  -3.2549935e+00   9.6962903e+01   1.9424103e+02   9.1180968e+01   1.3640359e+02   3.7518710e+01   9.7360439e+01   2.1763207e+01   1.1251579e+02   5.0673207e+01   1.9910299e+02   1.2386871e+02   1.1278954e+02   4.0863207e+01   1.3047018e+02   2.2830000e+01   1.1160166e+02   9.0343548e+01   2.1547677e+01   2.7221903e+02   2.2090865e+01   3.6024321e+02   9.3440615e+00   1.0130645e+02   1.9648806e+02   7.4335806e+01   7.2582813e+01   9.4558387e+01   1.7995339e+02   2.4738097e+02   5.1365329e+01   2.5732355e+02  -1.5187497e+01   2.4743321e+02  -1.3478076e+00   6.8228065e+01   9.6442723e+01   3.1304290e+02   2.6127213e+01   3.1255806e+01   2.8530181e+01   6.8483207e+01   1.3424819e+02   4.6952258e+01   9.1813497e+01   2.8007000e+02   1.6361174e+01   7.6103207e+01   1.5677859e+02   7.2455032e+02   2.3349845e+01   1.7071321e+02   3.8549792e+01   5.3899032e+01   1.3621646e+02   1.7357321e+02  -3.9190076e+00   4.6231161e+02   1.3777006e+01   5.3173871e+01   1.1761286e+02   1.1572516e+02   9.6214890e+01   8.3111613e+01   1.3964172e+02   4.0014516e+01   1.0215497e+02   3.8143207e+01   1.3729539e+02   6.4090645e+01   1.6625759e+02   6.3573207e+01   1.6150099e+02   2.8998323e+02  -2.8596258e+00   3.3157129e+02   6.0697845e+01   5.7762774e+02  -1.9148929e+01   2.6033871e+01  -2.8663032e+01   5.2010323e+01   1.3862305e+02   2.9722419e+02   5.4230323e+00   2.2278710e+02  -2.9776839e+01   3.3824321e+02  -4.1882615e+00   1.5705321e+02  -3.2127692e-01   9.1808710e+01   1.5678821e+02   8.0328484e+02  -5.3944000e+00   9.3424839e+01   3.2192924e+02   1.6375065e+02   1.7153382e+02   1.0246129e+02   1.2007890e+02   1.0326839e+02   2.3270982e+02   1.1159677e+02   1.6156065e+02   6.0420000e+01   1.3937511e+02   2.4144419e+02   8.5509161e+00   3.2612097e+02   1.7416032e+02   2.6427677e+02   1.0518826e+01   9.9523207e+01   1.3943499e+02   1.3356935e+02   1.0642897e+02
   8.3369355e+01   1.4427335e+02   7.1081290e+01  -1.0965032e+00   1.5292129e+02   2.1224361e+01   2.5473129e+02   5.4408516e+00   3.4021710e+02   4.3994065e+00   7.0892581e+01   8.1803432e+01   5.3935484e+01   1.7794806e+02   1.4676613e+02   1.9719323e+02   2.7715290e+02   9.2738968e+00   5.3435806e+01   1.6791578e+02   3.3037742e+02   2.1459161e+01   1.7873935e+02   6.9545690e+01   5.8439032e+01   1.1801326e+02   1.8835194e+02  -3.7588000e+00   5.5005806e+01   4.9669535e+01   2.1929742e+02   1.4099755e+01   7.9080645e+01   1.0642419e+02   9.9127742e+01  -5.7218323e+00   2.0495806e+01  -2.4186968e+00   1.6332258e+02   9.1995806e+01   2.0922903e+02  -2.1557419e+00   2.2514677e+02   1.0917277e+02   1.7147258e+02  -8.7661935e+00   9.6242903e+01   2.3238863e+02   7.9800968e+01   1.4688399e+02   2.3378710e+01   7.0391639e+01   2.1913207e+01   1.3988379e+02   1.0110321e+02   2.2120859e+02   1.1672871e+02   1.4002074e+02   4.8243207e+01   1.2368978e+02   1.1600000e+00   1.0462526e+02   1.3463355e+02   1.4844774e+00   2.6359903e+02   1.3920465e+01   1.8448321e+02   1.8404862e+01   8.6066452e+01   2.0498726e+02   6.8385806e+01   1.0448881e+02   9.5368387e+01   1.8979859e+02   2.4466097e+02   3.9012929e+01   2.0460355e+02   3.1010323e-01   2.4500321e+02  -2.6493408e+01   6.1378065e+01   7.7610723e+01   3.0404290e+02   1.6037213e+01   2.7215806e+01   7.5733806e+00   7.5433207e+01   1.3193219e+02   5.7852258e+01   9.5131497e+01   1.1564000e+02   1.1235574e+01   8.8143207e+01   1.7981539e+02   6.5155032e+02   6.6698452e+00   1.6624321e+02  -1.4852608e+01   5.8179032e+01   1.2716406e+02   2.0486321e+02  -2.0092208e+01   3.5017161e+02  -1.4517935e+00   5.7363871e+01   1.4303766e+02   8.4105161e+01   1.0708449e+02   1.0854161e+02   1.2436732e+02   4.2014516e+01   1.1209497e+02   5.2433207e+01   1.5067219e+02   7.8610645e+01   1.9576599e+02   8.8103207e+01   1.7005859e+02   2.6822323e+02  -1.3498826e+01   3.4324129e+02   8.5914245e+01   5.9424774e+02   5.1914710e+00   3.6843871e+01   5.6121677e+00   5.9200323e+01   1.6237785e+02   3.1703419e+02   5.5982323e+00   2.6736710e+02   1.1767613e+00   3.2738321e+02   6.3005385e+00   2.1895321e+02  -1.4893277e+01   8.2848710e+01   1.0345501e+02   7.2290484e+02  -3.3634000e+01   8.1094839e+01   3.1334564e+02   1.4960065e+02   1.4785582e+02   8.4131290e+01   1.2392530e+02   8.2978387e+01   2.1014302e+02   1.1417677e+02   1.6450425e+02   5.6560000e+01   1.4906391e+02   2.0059419e+02   7.0989161e+00   2.7103097e+02   1.8232752e+02   2.5517677e+02   1.0536826e+01   9.5053207e+01   9.6982592e+01   1.2975935e+02   9.5833768e+01
   8.1939355e+01   1.4481775e+02   5.3271290e+01  -1.5901703e+01   2.0906129e+02   1.5443161e+01   1.8840129e+02   1.0417252e+01   3.2316710e+02   3.1523406e+01   5.4752581e+01   7.0954632e+01   6.9165484e+01   1.3795966e+02   1.3223613e+02   1.6145563e+02   2.6696290e+02  -2.2909032e+00   5.0525806e+01   1.8795858e+02   3.2475742e+02   2.0478761e+01   1.7426935e+02   8.6803290e+01   6.0389032e+01   1.4751726e+02   1.4678194e+02  -1.1913200e+01   4.6725806e+01   8.0571935e+01   2.1424742e+02  -4.9624516e-01   5.7270645e+01   1.1173899e+02   8.0507742e+01   2.5957768e+01   1.5635806e+01  -1.6799897e+01   1.6808258e+02   9.1525006e+01   2.2093903e+02  -9.5625419e+00   2.3580677e+02   1.0421997e+02   1.4447258e+02   1.4823806e+01   1.1762290e+02   2.3067823e+02   1.3195097e+02   1.3514199e+02   3.4798710e+01   1.0700804e+02   2.1763207e+01   1.4517579e+02   8.8673207e+01   2.2568299e+02   1.1282871e+02   1.2067274e+02   5.1573207e+01   1.0442338e+02   2.9300000e+00   9.9623665e+01   1.2063355e+02   4.5124477e+01   2.8359903e+02   3.3510465e+01   2.9193207e+01   1.9498062e+01   9.4066452e+01   2.4358726e+02   6.0095806e+01   1.3430201e+02   9.4838387e+01   1.6251099e+02   2.4166097e+02   5.7962929e+01   2.2036355e+02   5.8593032e+00   2.4276321e+02  -2.5942076e+00   5.7848065e+01   7.3613123e+01   3.0680290e+02   8.7664129e+00   5.5355806e+01   4.8921806e+00   7.9193207e+01   1.1853139e+02   7.9002258e+01   8.8199497e+01   1.1693000e+02  -9.8276258e+00   8.4003207e+01   1.8629659e+02   6.8374032e+02   4.0446452e+00   1.9033321e+02   2.8880192e+01   5.2469032e+01   1.0024086e+02   2.0395321e+02  -1.8209408e+01   3.9412161e+02   1.0512206e+01   5.2603871e+01   1.2069846e+02   8.7345161e+01   1.2867529e+02   1.4249161e+02   1.8623132e+02   5.7674516e+01   1.2489217e+02   6.7763207e+01   1.7506579e+02   8.9420645e+01   2.1813119e+02   9.4483207e+01   1.8945819e+02   2.4465323e+02   1.4767742e+00   3.7905129e+02   1.0851945e+02   7.2257774e+02   3.5450710e+00   3.7603871e+01   1.3601368e+01   6.4530323e+01   2.0295145e+02   3.3365419e+02   2.0458632e+01   2.7145710e+02  -1.9604387e+00   3.5052321e+02   8.0193385e+00   2.2762321e+02   1.9653123e+01   7.1758710e+01   1.1039221e+02   7.7100484e+02  -8.6220000e+00   8.7904839e+01   3.5556084e+02   1.5736065e+02   1.3980502e+02   1.0260129e+02   1.2401770e+02   8.1688387e+01   2.1562622e+02   8.2126774e+01   1.7729825e+02   5.2990000e+01   1.7772951e+02   1.9825419e+02  -1.4388387e-01   2.7546097e+02   1.7088312e+02   3.1160677e+02  -1.6697574e+01   7.1193207e+01   9.6601392e+01   1.2980935e+02   1.2477977e+02
   8.6889355e+01   1.6494175e+02   6.6171290e+01   2.4462968e+00   2.0635129e+02   1.8369961e+01   2.2526129e+02   1.0748452e+01   3.0026710e+02   5.4954065e+00   4.9412581e+01   8.9041832e+01   4.3745484e+01   1.4528326e+02   1.1985613e+02   1.6853603e+02   2.5063290e+02   1.6854968e+00   3.6095806e+01   1.4692298e+02   3.2490742e+02  -1.2532387e+00   1.5607935e+02   6.9598490e+01   5.4199032e+01   1.0968246e+02   1.6974194e+02   1.5490000e+01   7.8245806e+01   7.6960335e+01   2.1129742e+02  -1.7402452e+00   6.2940645e+01   1.1990539e+02   1.0331774e+02  -2.0817032e+01   2.3255806e+01   2.8805032e+00   9.4612581e+01   1.3282261e+02   1.9626903e+02   1.5601058e+01   1.9380677e+02   8.3349974e+01   1.7033258e+02  -1.4964994e+01   1.0553290e+02   2.2498543e+02   9.0660968e+01   1.6435519e+02   2.2188710e+01   8.3726839e+01   3.7243207e+01   1.2636739e+02   8.5673207e+01   2.5616299e+02   1.1263871e+02   1.3858794e+02   4.5243207e+01   1.1173978e+02   6.4500000e+00   1.0877206e+02   1.1758355e+02   4.0384774e+00   2.9725903e+02   1.4847665e+01   5.2143207e+01   7.0920615e+00   8.9686452e+01   2.1012766e+02   7.0765806e+01   9.9868413e+01   1.0121839e+02   1.6195059e+02   2.3742097e+02   6.8682129e+01   2.1889355e+02  -2.2443097e+01   2.4010321e+02  -7.7614076e+00   7.6848065e+01   7.2563123e+01   3.3604290e+02   1.8237213e+01   2.8925806e+01   1.3906581e+01   6.5053207e+01   1.5333259e+02   5.2042258e+01   9.1316297e+01   2.9398000e+02   6.1083742e+00   8.0483207e+01   2.2228819e+02   6.4565032e+02  -1.8008155e+01   1.6467321e+02   2.4129924e+00   3.6799032e+01   8.9354465e+01   1.7195321e+02  -9.5994076e+00   3.9365161e+02  -1.7260194e+01   6.8413871e+01   1.1382366e+02   7.0105161e+01   9.0244490e+01   1.0473161e+02   1.4591212e+02   5.6864516e+01   1.4709697e+02   7.1713207e+01   1.8479979e+02   8.2280645e+01   1.9890239e+02   7.1713207e+01   1.5898979e+02   2.4713323e+02  -3.7716258e+00   3.8076129e+02   8.0102645e+01   6.5571774e+02   1.5703871e+01   2.6893871e+01  -1.8161832e+01   6.7200323e+01   1.5097785e+02   2.7327419e+02   3.4959032e+01   2.3269710e+02  -1.8096387e+00   3.5300321e+02  -8.4590615e+00   2.2029321e+02   2.1895231e+00   7.7758710e+01   1.3653221e+02   6.0614484e+02  -1.8632000e+00   9.4614839e+01   3.3207404e+02   1.6775065e+02   1.6221382e+02   1.0451129e+02   1.1971490e+02   9.7838387e+01   2.1704422e+02   9.7976774e+01   1.6351025e+02   4.8420000e+01   1.9037511e+02   2.2321419e+02  -4.7606839e+00   2.8431097e+02   1.7207512e+02   2.7684677e+02   2.3943226e+01   6.3483207e+01   1.2797819e+02   1.2313935e+02   9.8363368e+01
   9.4129355e+01   1.4922255e+02   6.9651290e+01  -2.7022103e+01   1.8054129e+02  -1.9852387e+00   2.2492129e+02  -1.9934348e+01   3.3564710e+02  -2.5249935e+00   8.5992581e+01   8.7115432e+01   5.0645484e+01   1.5935126e+02   1.3119613e+02   2.0262883e+02   3.0744290e+02   1.7520697e+01   3.9765806e+01   1.5643938e+02   3.2585742e+02   2.3240761e+01   1.9469935e+02   5.1128890e+01   5.4729032e+01   1.5193006e+02   1.5359194e+02  -2.0838000e+01   4.3775806e+01   8.3617935e+01   1.9943742e+02  -2.0981445e+01   8.1270645e+01   1.0705899e+02   1.1502774e+02   3.5361677e+00   3.6205806e+01   2.2174503e+01   6.0182581e+01   1.2557701e+02   2.8255903e+02   1.0457858e+01   2.4214677e+02   7.1622774e+01   2.0004258e+02   1.1898206e+01   1.1924290e+02   2.3135863e+02   9.4520968e+01   1.4994639e+02   3.7998710e+01   7.6462039e+01   2.0863207e+01   1.2610779e+02   7.4483207e+01   2.3967819e+02   1.2829871e+02   1.5743514e+02   4.7523207e+01   1.2641738e+02   6.9000000e-01   7.5372865e+01   1.0149355e+02   9.9856774e+00   2.9211903e+02   2.2018865e+01   4.0713207e+01   1.3436462e+01   6.6116452e+01   2.2820326e+02   7.1575806e+01   1.1466361e+02   9.8128387e+01   1.7733779e+02   2.4261097e+02   3.8366929e+01   2.4560355e+02   7.0801032e+00   2.3971321e+02   1.2599792e+01   7.4708065e+01   7.7884323e+01   3.2799290e+02   3.5412129e+00   4.3975806e+01   1.2562581e+01   9.2433207e+01   1.1224219e+02   5.4712258e+01   7.1572697e+01   1.4964000e+02   4.2255742e+00   7.2143207e+01   1.7819539e+02   6.6717032e+02  -8.0597548e+00   1.7267321e+02   2.7152992e+01   8.0419032e+01   1.3486486e+02   1.8091321e+02   5.9237924e+00   3.4393161e+02   1.0627406e+01   6.9513871e+01   1.0301566e+02   8.0295161e+01   9.5959290e+01   1.0244161e+02   1.2290532e+02   4.9774516e+01   1.0804417e+02   6.1293207e+01   1.9844339e+02   6.4950645e+01   1.4604879e+02   6.8813207e+01   1.5703179e+02   1.9503323e+02   1.4963742e+00   3.3529129e+02   9.3640245e+01   6.8357774e+02  -2.2864929e+01   1.6223871e+01   1.2217677e+00   5.0340323e+01   1.2589665e+02   2.2160419e+02  -3.6273677e+00   2.2731710e+02  -2.6289239e+01   2.9224321e+02  -1.3508262e+01   2.1905321e+02  -6.5212769e+00   7.6898710e+01   1.0260101e+02   6.1328484e+02  -2.1624400e+01   7.8094839e+01   3.4039564e+02   1.8108065e+02   1.4305742e+02   1.0108129e+02   1.3837930e+02   9.7308387e+01   2.2232662e+02   1.0855677e+02   1.4023385e+02   5.2560000e+01   1.8276391e+02   1.9321419e+02   6.7393161e+00   2.8936097e+02   1.5920112e+02   2.9803677e+02   9.0080258e+00   8.7103207e+01   9.6948592e+01   1.2327935e+02   1.1040217e+02
   6.9659355e+01   1.3042015e+02   6.5031290e+01  -1.5942503e+01   2.3025129e+02  -1.7492039e+01   2.3940129e+02  -1.2332748e+01   2.9783710e+02   1.2739806e+01   7.1802581e+01   8.9350632e+01   4.6835484e+01   1.3608606e+02   1.4681613e+02   2.2233923e+02   2.6501290e+02   1.7865097e+01   6.7335806e+01   1.5132378e+02   3.2618742e+02   2.0454361e+01   1.7616935e+02   6.4801290e+01   5.1969032e+01   1.4376086e+02   1.5293194e+02  -5.9752000e+00   4.2195806e+01   5.8794335e+01   2.1176742e+02   6.0215484e-01   6.5460645e+01   1.0894379e+02   1.1216774e+02   1.5284968e+01   2.5345806e+01  -7.5766968e+00   6.8422581e+01   1.5144781e+02   2.0817903e+02   1.0268258e+01   1.8423677e+02   1.2892557e+02   1.3004258e+02   8.0182065e+00   1.0986290e+02   2.5029903e+02   8.6420968e+01   1.6202439e+02   3.8708710e+01   7.6645239e+01   2.2333207e+01   1.0275019e+02   6.8673207e+01   2.3799299e+02   1.3310871e+02   1.4033034e+02   4.4293207e+01   1.2367578e+02  -1.3260000e+01   1.0463886e+02   1.3068355e+02   1.7370477e+01   2.7021903e+02   1.4960865e+01   6.1623207e+01   2.6573662e+01   1.1339645e+02   2.0157086e+02   5.7195806e+01   1.2010401e+02   1.0074839e+02   1.5083819e+02   2.5161097e+02   5.0356929e+01   2.6465355e+02  -1.4293897e+01   2.5967321e+02  -6.0970076e+00   5.7998065e+01   6.0881123e+01   3.4656290e+02   4.0156129e+00   2.8545806e+01   7.7969806e+00   7.6863207e+01   1.5629779e+02   5.0852258e+01   1.0598150e+02   1.6007000e+02   1.9441174e+01   8.9143207e+01   1.7116539e+02   6.6846032e+02   8.8870452e+00   1.6733321e+02   1.5960192e+01   5.9519032e+01   1.2138686e+02   1.7005321e+02  -1.1397408e+01   3.2788161e+02  -1.8585935e+00   6.2083871e+01   1.0194006e+02   7.1965161e+01   9.3955690e+01   1.2287161e+02   1.2837092e+02   7.3774516e+01   1.5536417e+02   1.0257321e+02   2.9757099e+02   8.3710645e+01   2.1249799e+02   9.9673207e+01   1.6737299e+02   2.7084323e+02   1.4331574e+01   3.5757129e+02   9.8237845e+01   8.2581774e+02   1.2855871e+01   3.7363871e+01   2.4056774e-01   5.0430323e+01   1.5226945e+02   2.3231419e+02   2.5565832e+01   2.4193710e+02  -2.9288387e+00   2.5781321e+02   1.7586138e+01   1.9014321e+02   9.7415231e+00   1.8070871e+02   1.1967621e+02   6.4286484e+02  -2.1990800e+01   8.2714839e+01   3.0011604e+02   1.6236065e+02   1.3883502e+02   1.1622129e+02   1.3635810e+02   8.2548387e+01   2.2317742e+02   1.1231677e+02   1.6403305e+02   3.7230000e+01   1.6294031e+02   1.8916419e+02   4.5833161e+00   1.0360097e+02   1.2896192e+02   2.9470677e+02  -1.6755742e+00   8.2673207e+01   1.2021299e+02   1.1499935e+02   9.8824568e+01
   7.5559355e+01   1.1279815e+02   9.1221290e+01  -2.7477032e+00   2.0530129e+02   2.3413961e+01   2.2016129e+02  -1.1363548e+01   3.1716710e+02   7.3834065e+00   7.3182581e+01   1.3148023e+02   7.9315484e+01   1.7229766e+02   1.2804613e+02   2.2598083e+02   2.8172290e+02   1.8388297e+01   4.9145806e+01   1.5134898e+02   3.4261742e+02   7.2799613e+00   1.9054935e+02   7.0600890e+01   5.8539032e+01   1.2504526e+02   2.1988194e+02  -6.6212000e+00   6.4915806e+01   5.7166735e+01   1.9772742e+02  -3.7946452e+00   6.9560645e+01   1.3109579e+02   1.0221774e+02  -1.8399032e+01   4.1775806e+01  -1.1891097e+01   7.0182581e+01   1.8330701e+02   2.3064903e+02   1.8080658e+01   1.8756677e+02   1.0598917e+02   1.5552258e+02  -9.4901935e+00   1.0553290e+02   2.0507543e+02   9.1040968e+01   1.4670479e+02   2.9328710e+01   6.3725639e+01   4.0333207e+01   1.0950019e+02   5.8573207e+01   2.3723099e+02   1.0425871e+02   1.3368834e+02   4.4623207e+01   1.1792938e+02   2.5880000e+01   8.0077665e+01   1.0544355e+02  -1.7503226e+00   2.5711903e+02   2.6058865e+01   5.8333207e+01   1.5976862e+01   1.1277645e+02   2.3252046e+02   8.3815806e+01   1.1868441e+02   1.0745839e+02   1.5497139e+02   3.1147097e+02   5.3998129e+01   2.4375355e+02  -1.9431897e+01   2.5157321e+02  -6.3900757e-01   5.6418065e+01   5.5197523e+01   3.1780290e+02   2.2976413e+01   5.0255806e+01  -4.5098194e+00   8.2863207e+01   1.3681779e+02   6.4852258e+01   8.0241497e+01   1.1379000e+02   7.2835742e+00   8.1003207e+01   1.9724659e+02   6.2774032e+02   8.7146452e+00   1.8686321e+02   6.6877924e+00   4.5139032e+01   1.3110726e+02   1.8281321e+02  -1.6418208e+01   3.0126161e+02   7.5100645e-01   6.5273871e+01   1.0240486e+02   8.0965161e+01   9.3475690e+01   1.1168161e+02   1.7669612e+02   7.4344516e+01   1.7559857e+02   1.0967321e+02   2.7486299e+02   8.5470645e+01   1.6906719e+02   9.2623207e+01   2.0850699e+02   2.9651323e+02   2.3037974e+01   3.5081129e+02   7.5588645e+01   8.3390774e+02   5.1828671e+01   2.9843871e+01   2.8512168e+01   1.2710032e+02   1.1027585e+02   1.9036419e+02   1.8351832e+01   2.4807710e+02   1.1579961e+01   2.9943321e+02   2.2106538e+01   2.3200321e+02  -6.2772769e+00   7.7278710e+01   1.0771061e+02   6.3219484e+02  -2.0947200e+01   8.0374839e+01   2.5730324e+02   1.4708065e+02   1.7491742e+02   1.0136129e+02   1.2911690e+02   8.3078387e+01   2.4346502e+02   1.1945677e+02   1.4865185e+02   4.7330000e+01   9.7752310e+01   1.8944419e+02   1.7990916e+01   7.4270968e+01   1.1887832e+02   2.6517677e+02   9.1168258e+00   8.1053207e+01   1.0781259e+02   9.9619355e+01   1.1700497e+02
   7.0609355e+01   1.6315415e+02   8.3601290e+01   7.7618968e+00   2.1992129e+02   1.7664361e+01   2.7911129e+02  -1.2369548e+01   3.2759710e+02   1.0599006e+01   5.6222581e+01   1.0373703e+02   5.2215484e+01   1.3455566e+02   1.4442613e+02   2.0395043e+02   3.1544290e+02   1.9350697e+01   3.9765806e+01   1.4248938e+02   3.2561742e+02   1.2199613e+00   1.7716935e+02   5.8291290e+01   4.9059032e+01   1.5376366e+02   2.2474194e+02   1.3300000e+00   5.1055806e+01   5.6705535e+01   1.9981742e+02  -1.9218452e+00   7.6890645e+01   9.8699394e+01   6.9887742e+01  -6.1426323e+00   3.6965806e+01   1.9263703e+01   1.3256258e+02   7.1936606e+01   3.0007903e+02  -4.3741935e-02   2.4166677e+02   8.7421174e+01   1.5923258e+02   1.2073006e+01   1.0681290e+02   2.0211303e+02   8.0140968e+01   1.3047679e+02   3.2228710e+01   8.4213639e+01   3.3813207e+01   1.1264179e+02   7.8003207e+01   2.0124659e+02   1.4491871e+02   1.3762554e+02   2.7713207e+01   1.1947218e+02   4.0700000e+00   8.0012465e+01   9.9303548e+01   2.3550877e+01   2.3449903e+02   8.7784645e+00   5.1863207e+01   1.3214462e+01   7.7546452e+01   1.9695886e+02   6.2525806e+01   1.2371761e+02   7.6598387e+01   1.6287019e+02   2.9799097e+02   5.3836529e+01   2.5927355e+02  -1.1293497e+01   2.5852321e+02   2.8549924e+00   6.6708065e+01   8.5044323e+01   3.2442290e+02   8.3068129e+00   8.6025806e+01   1.0718581e+01   8.2673207e+01   1.5230299e+02   3.5812258e+01   8.6324697e+01   1.0612000e+02   9.4671742e+00   8.1623207e+01   1.9786699e+02   6.7936032e+02  -4.8449548e+00   2.1752321e+02   9.2349924e+00   4.3039032e+01   7.8085265e+01   2.0314321e+02  -8.3346076e+00   3.4707161e+02   3.2762065e+00   6.4703871e+01   1.1364046e+02   8.5255161e+01   1.1051249e+02   8.1161613e+01   1.2217772e+02   5.4394516e+01   1.3615457e+02   8.7523207e+01   2.7829499e+02   5.7950645e+01   1.7393879e+02   6.0863207e+01   1.4776779e+02   2.4093323e+02  -6.4156258e+00   3.1933129e+02   7.6677045e+01   6.9081774e+02  -9.5841290e+00   2.9133871e+01  -1.6291032e+01   2.9734032e+02  -7.2933548e+00   1.7674419e+02   1.1581432e+01   2.2378710e+02  -3.1146839e+01   2.5110321e+02  -2.0270615e+00   1.9152321e+02   9.0111231e+00   7.6188710e+01   1.2108781e+02   7.7505484e+02  -5.4260000e+00   7.4284839e+01   2.8608044e+02   1.1579065e+02   1.3904062e+02   1.0346129e+02   1.2994890e+02   7.5358387e+01   2.0180262e+02   8.8886774e+01   1.5413745e+02   3.4090000e+01   1.1609151e+02   2.3087419e+02   1.9916516e+01   7.5550968e+01   1.1191592e+02   2.4212677e+02   1.3810826e+01   7.9623207e+01   1.2707699e+02   1.3327935e+02   1.3855217e+02
   7.3039355e+01   8.7669755e+01   8.0221290e+01   3.6522968e+00   2.2221129e+02   5.5811613e+00   2.7730129e+02  -2.6947484e+00   3.0545710e+02   3.1370206e+01   6.4462581e+01   9.5457832e+01   6.2165484e+01   1.5613966e+02   1.5052613e+02   1.9694243e+02   2.9434290e+02   1.7998697e+01   5.4195806e+01   1.4480498e+02   3.5047742e+02   9.1311613e+00   1.9197935e+02   8.6536490e+01   5.2489032e+01   1.0314926e+02   1.7112194e+02   1.2999600e+01   6.1965806e+01   7.0782735e+01   2.1748742e+02  -8.1454452e+00   7.6080645e+01   9.9144194e+01   1.0169774e+02  -1.4207432e+01   3.0996581e+02   1.6323703e+01   1.3327258e+02   9.2689806e+01   2.1450903e+02  -6.7181419e+00   2.2966677e+02   7.0911174e+01   1.2195258e+02   3.0954065e+00   9.4392903e+01   1.8282663e+02   6.5140968e+01   1.6415679e+02   3.3228710e+01   8.0183639e+01   2.7383207e+01   1.0096619e+02   8.6913207e+01   2.1520379e+02   1.1448871e+02   1.4857994e+02   5.3953207e+01   1.2666298e+02   1.4020000e+01   6.1406465e+01   1.1539355e+02   2.5873677e+01   2.2978903e+02   8.7252645e+00   3.8523207e+01   3.2231662e+01   1.0482645e+02   2.0596646e+02   8.6525806e+01   1.0760761e+02   8.1458387e+01   1.5648139e+02   2.6738097e+02   4.9435329e+01   2.3213355e+02   1.7727703e+01   2.3948321e+02  -2.4621808e+01   6.3228065e+01   7.0612723e+01   3.3865290e+02   2.6498413e+01   1.4211581e+02   2.0711381e+01   8.5003207e+01   1.4716659e+02   5.5952258e+01   8.7003497e+01   1.4012000e+02   6.9871742e+00   8.0053207e+01   1.8080259e+02   6.8107032e+02  -1.9317548e+00   2.1262321e+02   1.6436992e+01   4.8609032e+01   9.5789665e+01   1.7843321e+02   1.3121924e+00   3.8303161e+02   1.8499406e+01   6.7363871e+01   1.1328766e+02   4.7495161e+01   1.1405329e+02   9.9161613e+01   9.1547716e+01   3.6724516e+01   1.0298817e+02   7.2913207e+01   2.2299379e+02   6.4760645e+01   1.6230399e+02   7.0333207e+01   1.6158019e+02   2.2903323e+02  -8.8936258e+00   2.6100129e+02   7.9153445e+01   7.0314774e+02  -1.5090529e+01   2.4363871e+01  -1.1994323e+00   2.8186032e+02   2.7504516e-01   1.5117419e+02   7.6770323e+00   1.6836710e+02  -2.0032387e+00   2.9081321e+02   1.1276138e+01   1.9586321e+02   7.0939231e+00   7.3228710e+01   1.1555461e+02   6.0624484e+02  -2.0871200e+01   9.4514839e+01   2.9884204e+02   1.5556065e+02   1.2137902e+02   1.0398129e+02   1.5661730e+02   8.9688387e+01   2.1907622e+02   1.1131677e+02   1.6230305e+02   4.8140000e+01   1.5111751e+02   2.2478419e+02   1.3137161e+00   8.6310968e+01   1.2153512e+02   2.4908677e+02   2.6634026e+01   8.2143207e+01   1.3844539e+02   1.2837935e+02   1.1918417e+02
   7.8659355e+01   1.3051015e+02   5.4171290e+01  -7.4037032e+00   2.0240129e+02   1.2659613e+00   3.1511129e+02   1.4560452e+01   3.3559710e+02   1.5429006e+01   5.0992581e+01   5.9635432e+01   4.6075484e+01   1.7566686e+02   1.1419613e+02   1.8846883e+02   2.9720290e+02   1.8049897e+01   4.7435806e+01   1.6782578e+02   3.6361742e+02  -5.1100387e+00   1.7349935e+02   4.5204890e+01   5.1489032e+01   1.3408926e+02   2.0493194e+02   2.0764800e+01   4.7295806e+01   6.9816335e+01   2.5119742e+02  -1.2362245e+01   8.1370645e+01   1.1224099e+02   1.1278774e+02  -2.0946323e+00   3.3806581e+02   2.2885703e+01   1.3032258e+02   9.7875806e+01   2.1679903e+02   4.0486581e+00   2.4133677e+02   1.2030757e+02   1.6023258e+02  -1.3816994e+01   1.0515290e+02   2.4396583e+02   8.2280968e+01   1.4968559e+02   1.8658710e+01   7.9109239e+01   2.0103207e+01   1.1278859e+02   7.2763207e+01   2.1223579e+02   1.2620871e+02   1.3945234e+02   2.5623207e+01   1.0449938e+02   7.2600000e+00   8.2087265e+01   9.9823548e+01   1.4169277e+01   2.3597903e+02   2.4180065e+01   4.2763207e+01   1.1552462e+01   8.2306452e+01   2.1062806e+02   7.4285806e+01   8.9546813e+01   8.3938387e+01   1.3338299e+02   2.7038097e+02   4.3765329e+01   2.2175355e+02   1.0228103e+01   2.3329321e+02  -5.6966076e+00   7.8228065e+01   9.1072723e+01   3.1923290e+02   8.0520129e+00   7.4875806e+01   5.9005806e+00   7.1243207e+01   1.4597739e+02   6.1762258e+01   8.2108697e+01   2.7283000e+02   9.4203742e+00   7.3713207e+01   1.9415979e+02   7.4188032e+02   4.7234452e+00   1.8843321e+02   2.5752192e+01   6.6469032e+01   1.1231086e+02   1.7476321e+02   2.8457924e+00   3.4384161e+02   1.0546065e+00   6.7743871e+01   9.4777265e+01   8.7825161e+01   1.0549689e+02   7.8061613e+01   1.2618572e+02   8.6724516e+01   1.4141817e+02   1.0767321e+02   2.8121299e+02   8.5420645e+01   2.3693119e+02   8.4523207e+01   2.1344499e+02   2.7151323e+02  -2.7620258e+00   2.8238129e+02   8.2873045e+01   8.0462774e+02   3.6601071e+01   5.0603871e+01   3.4701368e+01   3.8324032e+02   1.1074645e+01   1.8370419e+02   8.9246323e+00   2.1169710e+02  -8.7996387e+00   3.5243321e+02   2.1056538e+01   2.1100321e+02   4.7427231e+00   8.8378710e+01   1.2839261e+02   6.1395484e+02  -2.8588000e+01   8.9284839e+01   2.7083044e+02   1.3932065e+02   1.6153822e+02   8.5271290e+01   1.4383410e+02   9.6458387e+01   1.9058462e+02   1.0631677e+02   1.6898305e+02   4.2950000e+01   1.5462271e+02   2.5040419e+02   1.7684116e+01   7.0790968e+01   1.3582672e+02   7.6366774e+01   1.0693163e+02   9.8433207e+01   8.5612192e+01   1.2251935e+02   1.1331297e+02
   9.7799355e+01   1.5187895e+02   7.0791290e+01  -5.8333032e+00   2.0454129e+02   1.5184761e+01   2.1945129e+02   3.6932516e+00   3.3178710e+02   1.8733806e+01   6.4842581e+01   9.3667432e+01   7.2885484e+01   1.6424206e+02   1.4133613e+02   1.8715763e+02   2.7010290e+02   2.5578968e+00   4.5765806e+01   1.8542938e+02   3.3614742e+02  -1.2924387e+00   1.8935935e+02   6.8266090e+01   4.5679032e+01   1.3903406e+02   1.6888194e+02  -9.3912000e+00   5.2775806e+01   7.9377935e+01   2.1424742e+02   9.7375484e-01   8.0600645e+01   9.9402594e+01   8.4837742e+01  -8.9586323e+00   3.0482581e+02   1.2834903e+01   9.0752581e+01   1.8752141e+02   1.7903903e+02  -1.3170542e+01   2.4252677e+02   1.6154237e+02   1.6661258e+02   5.3326065e+00   1.2320290e+02   2.7057183e+02   1.1852097e+02   1.6993639e+02   3.3138710e+01   7.7760839e+01   8.5232071e+00   1.2042499e+02   6.4053207e+01   2.0555259e+02   1.3182871e+02   1.2324274e+02   3.1103207e+01   1.1425098e+02   6.9300000e+00   9.9873665e+01   1.0996355e+02   2.4458077e+01   2.4202903e+02  -4.2139355e+00   4.9433207e+01   1.8308862e+01   7.4496452e+01   2.4944286e+02   6.0855806e+01   1.1438121e+02   9.4458387e+01   1.6568139e+02   2.7828097e+02   4.3463329e+01   2.2175355e+02   3.0381032e+00   2.5648321e+02   3.7781924e+00   7.6378065e+01   8.8940723e+01   3.0004290e+02   1.3207213e+01   1.4002581e+02   5.0685806e+00   6.9813207e+01   1.6538179e+02   5.4852258e+01   7.4471497e+01   1.6712000e+02   9.1717419e-01   8.8713207e+01   1.8872979e+02   6.7331032e+02   5.4490452e+00   1.7095321e+02   1.1960592e+01   3.2039032e+01   7.9305265e+01   1.7067321e+02  -5.3970076e+00   3.3831161e+02   1.5697006e+01   4.9313871e+01   7.8011665e+01   9.5635161e+01   1.1249209e+02   1.0058161e+02   1.3629412e+02   8.3014516e+01   1.1700497e+02   1.0019321e+02   2.8171139e+02   6.9190645e+01   2.2336959e+02   1.1281321e+02   2.1856179e+02   2.5436323e+02   3.5939974e+01   3.0876129e+02   5.8242645e+01   7.9043774e+02   1.2446271e+01   3.9653871e+01   1.9777368e+01   4.0758032e+02   3.1127445e+01   2.2522419e+02   1.0803032e+01   2.2836710e+02  -4.2232387e+00   3.5405321e+02   5.2169385e+00   2.0486321e+02  -6.3860769e+00   7.6758710e+01   1.2580221e+02   6.0376484e+02  -7.3428000e+00   7.3564839e+01   3.0299804e+02   1.4075065e+02   1.6042382e+02   8.9411290e+01   1.5578290e+02   9.2648387e+01   2.1531942e+02   1.1845677e+02   1.5806185e+02   4.0370000e+01   1.5444911e+02   2.4078419e+02  -1.6362839e+00   7.5840968e+01   1.2151272e+02   2.4226774e+01   1.3529283e+02   1.1214321e+02   1.1051539e+02   1.3223935e+02   1.0591537e+02
   8.4509355e+01   1.3827215e+02   7.4461290e+01  -3.7869032e+00   2.1182129e+02  -1.3297639e+01   2.7816129e+02  -5.2435484e+00   3.3611710e+02   8.5774065e+00   4.9462581e+01   5.4037832e+01   4.8935484e+01   1.2100806e+02   1.5676613e+02   1.8925323e+02   3.1506290e+02   8.2910968e+00   4.8955806e+01   1.6541418e+02   3.5985742e+02   1.6760761e+01   1.8335935e+02   6.8076090e+01   5.6919032e+01   1.4289486e+02   2.7888194e+02   9.7088000e+00   8.1485806e+01   5.2651135e+01   1.9624742e+02  -1.7486245e+01   7.1180645e+01   1.4034619e+02   9.0597742e+01  -4.1294323e+00   2.5525581e+02   2.2080503e+01   1.3794258e+02   1.0193621e+02   2.1603903e+02   5.9694581e+00   2.1623677e+02   1.3793557e+02   1.6299258e+02   1.6622206e+01   1.3715290e+02   2.4083583e+02   1.0123097e+02   1.7526959e+02   3.7518710e+01   1.1612044e+02   2.6053207e+01   1.1536259e+02   6.8623207e+01   1.9966699e+02   1.3515871e+02   1.5440634e+02   4.5713207e+01   9.9372185e+01  -1.4550000e+01   1.1421206e+02   9.1723548e+01   3.1727277e+01   2.7459903e+02   1.0570465e+01   6.0483207e+01   2.0044862e+01   8.8346452e+01   2.3199486e+02   7.4285806e+01   1.1277681e+02   9.5128387e+01   1.8262779e+02   2.7185097e+02   5.8887729e+01   2.5579355e+02   6.7949032e+00   2.3024321e+02   9.2573924e+00   1.1122806e+02   7.8342723e+01   3.9046290e+02   8.8336129e+00   1.7840581e+02   1.5858181e+01   8.1193207e+01   1.1780139e+02   6.5762258e+01   8.3118697e+01   1.9226000e+02   1.6055974e+01   9.5483207e+01   1.8875819e+02   6.8384032e+02   1.7656645e+01   1.8991321e+02   3.3533792e+01   3.3469032e+01   1.0409086e+02   1.3895321e+02  -1.3059408e+01   3.6822161e+02   2.0494206e+01   5.7273871e+01   9.3754865e+01   8.1915161e+01   9.4779690e+01   6.9821613e+01   9.6044916e+01   3.7584516e+01   9.4969368e+01   6.0863207e+01   1.7847779e+02   7.4950645e+01   1.9348879e+02   9.0673207e+01   1.3909299e+02   2.4289323e+02   1.3617574e+01   2.7186129e+02   8.4854645e+01   7.1371774e+02  -1.8896129e+01   2.0273871e+01  -2.0482232e+01   3.7053032e+02  -8.8585548e+00   1.8970419e+02   2.2834632e+01   2.0874710e+02  -2.8233639e+01   3.0067321e+02   1.0917338e+01   1.8710321e+02  -1.3445277e+01   8.7808710e+01   9.1108206e+01   6.8062484e+02  -1.3916000e+00   7.5714839e+01   3.1715604e+02   1.2422065e+02   1.4045622e+02   1.0832129e+02   1.8180010e+02   8.2548387e+01   1.9345742e+02   1.0731677e+02   1.6276305e+02   6.6750000e+01   1.3295871e+02   2.2116419e+02   2.6793316e+01   4.4460968e+01   4.2693123e+01   3.0796774e+01   1.5209723e+02   1.1491321e+02   1.4967379e+02   1.4442935e+02   1.3942017e+02
   7.1849355e+01   1.4652495e+02   4.8651290e+01   2.2778968e+00   2.0673129e+02  -4.8504387e+00   3.1616129e+02   3.9564516e+00   2.9869710e+02   1.7771006e+01   5.5372581e+01   8.7235032e+01   6.3595484e+01   1.5102526e+02   1.3333613e+02   1.7826763e+02   2.9815290e+02   5.4389677e-01   6.3625806e+01   1.5710058e+02   3.6247742e+02  -5.8883871e-01   1.7078935e+02   6.1461690e+01   6.5539032e+01   1.2144526e+02   2.0831194e+02  -6.3056000e+00   4.9105806e+01   6.6101535e+01   1.7129742e+02   6.5997548e+00   6.1980645e+01   1.1132219e+02   1.1459774e+02   1.6380568e+01   2.8168581e+02   5.2061032e+00   1.8123258e+02   8.9133006e+01   2.1507903e+02   8.0962581e+00   2.1604677e+02   1.2823077e+02   1.7885258e+02   7.3034065e+00   1.2786290e+02   2.3838903e+02   9.8950968e+01   1.4683199e+02   4.9378710e+01   8.3221639e+01   3.2053207e+01   1.1802259e+02   5.6243207e+01   2.0141739e+02   1.3144871e+02   1.3618314e+02   2.6573207e+01   1.4328338e+02   9.1200000e+00   9.3228465e+01   9.0683548e+01   2.3900477e+01   2.5725903e+02   2.7567665e+01   7.2103207e+01   2.8685262e+01   9.5446452e+01   1.9828686e+02   7.5335806e+01   1.0736281e+02   9.5508387e+01   1.7659739e+02   2.6952097e+02   4.6494129e+01   2.7003355e+02   1.7957032e+00   2.5038321e+02  -6.3038076e+00   6.3658065e+01   8.7808323e+01   3.6823290e+02   3.6422013e+01   1.6259581e+02   6.7829806e+00   7.0483207e+01   1.6003819e+02   5.7522258e+01   9.7677897e+01   2.5464000e+02   1.2445574e+01   8.2333207e+01   1.9438019e+02   7.0469032e+02   1.5938645e+01   1.7952321e+02   1.7604992e+01   4.2369032e+01   9.5328865e+01   1.7110321e+02  -1.7431408e+01   4.1493161e+02   2.0897406e+01   5.0273871e+01   1.1784486e+02   9.0295161e+01   1.0410929e+02   7.1441613e+01   1.0814532e+02   4.4054516e+01   9.7071768e+01   7.2483207e+01   1.7325819e+02   6.1140645e+01   1.9373359e+02   7.2243207e+01   1.4837739e+02   2.1522323e+02  -3.8788258e+00   2.6157129e+02   7.1967845e+01   6.9067774e+02  -1.7129290e+00   1.5223871e+01  -2.9508232e+01   3.5705032e+02   3.8298452e+00   2.1793419e+02   2.0462323e+00   1.6493710e+02  -2.2248839e+01   3.3214321e+02   1.9197385e+00   2.0133321e+02  -1.9483677e+01   9.0658710e+01   1.1612021e+02   7.0981484e+02  -2.0486800e+01   8.2094839e+01   2.8207564e+02   1.7208065e+02   1.3848742e+02   8.9981290e+01   1.2840730e+02   9.0408387e+01   2.4092862e+02   9.5786774e+01   1.6701545e+02   6.1520000e+01   1.5337711e+02   2.4606419e+02   1.4941316e+01   4.0500968e+01   1.4529923e+01   1.4276774e+01   1.5884883e+02   8.9383207e+01   1.3529619e+02   1.1399935e+02   1.3409457e+02
   9.4369355e+01   1.7901335e+02   6.4171290e+01   1.4556297e+01   2.4254129e+02   1.0664761e+01   3.5364129e+02   7.6180516e+00   3.1364710e+02   4.5750065e+00   6.8992581e+01   1.0343543e+02   5.6595484e+01   1.6344526e+02   1.4590613e+02   1.8536203e+02   3.1358290e+02   1.9499497e+01   4.6095806e+01   1.5307298e+02   3.2895742e+02  -1.9197239e+01   1.8673935e+02   5.1615690e+01   7.8629032e+01   1.1929806e+02   1.9621194e+02  -1.6007600e+01   4.8625806e+01   9.1709935e+01   2.1986742e+02   1.6641548e+00   9.8560645e+01   1.1686579e+02   9.2317742e+01  -7.6470323e+00   3.0334581e+02   3.5093303e+01   1.5399258e+02   9.0882206e+01   2.1536903e+02   7.9230581e+00   2.3375677e+02   1.0810397e+02   1.8833258e+02   9.8850065e+00   1.0524290e+02   2.4490863e+02   1.1028097e+02   1.6402559e+02   3.1758710e+01   9.1061239e+01   1.2713207e+01   1.1423979e+02   7.2193207e+01   2.3686139e+02   1.1315871e+02   1.3416634e+02   5.1103207e+01   1.0984098e+02  -2.4070000e+01   7.1973665e+01   1.0511355e+02   2.5060774e+00   2.7921903e+02   1.8810865e+01   6.5953207e+01   1.4277262e+01   8.6966452e+01   2.0263526e+02   6.6625806e+01   1.4434961e+02   9.5888387e+01   1.5965699e+02   2.1642097e+02   2.2132129e+01   2.7217355e+02  -4.3254968e+00   2.5457321e+02  -9.4990076e+00   8.0898065e+01   8.8529123e+01   3.8051290e+02   7.6296129e+00   1.1254581e+02   1.6176981e+01   7.6523207e+01   1.6570499e+02   5.8762258e+01   7.7868697e+01   1.6255000e+02   1.1427742e+00   8.0433207e+01   1.8567219e+02   6.7836032e+02   1.4805045e+01   2.0905321e+02   3.7052592e+01   4.7419032e+01   9.7694865e+01   1.9071321e+02  -7.6202076e+00   4.1145161e+02   6.0580645e-01   6.7893871e+01   1.2028526e+02   7.2295161e+01   9.6549290e+01   8.9871613e+01   1.2420092e+02   6.3014516e+01   8.2034968e+01   7.7813207e+01   2.1674179e+02   8.3900645e+01   2.3067279e+02   9.4863207e+01   1.8685779e+02   2.7279323e+02   2.2985574e+01   3.0443129e+02   7.5159045e+01   7.2028774e+02   2.1148271e+01   4.0553871e+01   1.1985368e+01   4.3139032e+02   2.2412645e+01   2.6274419e+02   3.3891432e+01   1.9664710e+02  -1.6025639e+01   3.7652321e+02   1.2793385e+00   2.2043321e+02   1.6128323e+01   7.5038710e+01   1.2540981e+02   6.3976484e+02  -2.0082800e+01   8.2854839e+01   3.1977484e+02   1.5689065e+02   1.8413262e+02   9.2411290e+01   1.2678290e+02   9.1838387e+01   2.2281422e+02   9.9696774e+01   1.9127265e+02   6.7140000e+01   1.5987751e+02   1.7183419e+02   2.3689716e+01   2.5030968e+01  -4.0824774e+00   3.0316774e+01   1.3580563e+02   9.7103207e+01   1.0024859e+02   1.1884935e+02   1.2894657e+02
   6.4559355e+01   1.8639815e+02   7.2461290e+01   3.7530968e+00   2.4235129e+02  -1.9030039e+01   3.5335129e+02  -1.4498748e+01   1.8140710e+02   1.5734421e+02   6.5612581e+01   7.9705832e+01   5.3365484e+01   1.2275366e+02   1.4190613e+02   1.7144203e+02   2.8168290e+02   1.5481497e+01   6.6295806e+01   1.5893698e+02   3.2471742e+02   8.9119613e+00   1.8497935e+02   4.9426490e+01   6.0819032e+01   1.2196286e+02   1.9540194e+02  -7.0828000e+00   5.1675806e+01   6.7175935e+01   2.1281742e+02  -2.5481845e+01   7.4270645e+01   1.0485899e+02   8.9747742e+01   7.9885677e+00   3.2225581e+02   5.3050323e-01   1.5489258e+02   9.0340206e+01   2.5250903e+02  -1.3781419e+00   2.3690677e+02   8.4181974e+01   1.7309258e+02   7.6242065e+00   1.2534290e+02   2.2778063e+02   8.9710968e+01   1.5119119e+02   3.8568710e+01   6.0086439e+01   2.2573207e+01   9.7970992e+01   7.4293207e+01   2.1097339e+02   1.4129871e+02   1.3558514e+02   5.4953207e+01   1.1339298e+02   8.5000000e+00   9.7318065e+01   1.1901355e+02   7.8240774e+00   2.8640903e+02   2.3235665e+01   4.2763207e+01   1.5552462e+01   1.0011645e+02   2.0996326e+02   8.3815806e+01   1.1097441e+02   9.2218387e+01   1.6919059e+02   2.8076097e+02   4.9934929e+01   2.2255355e+02  -7.8858968e+00   2.4867321e+02  -2.5700757e-01   5.7418065e+01   6.9737523e+01   3.5389290e+02   2.4329213e+01   3.8065806e+01  -1.8584619e+01   7.8523207e+01   1.3549499e+02   7.2712258e+01   9.2562697e+01   1.7393000e+02  -3.3762581e-01   8.1193207e+01   1.6514139e+02   6.5565032e+02  -8.1381548e+00   1.8724321e+02   1.5797392e+01   3.4559032e+01   8.5103665e+01   1.3019321e+02  -4.5548608e+01   3.8598161e+02   6.7834065e+00   6.5743871e+01   1.1903726e+02   8.3395161e+01   1.1314129e+02   8.1441613e+01   1.1230532e+02   5.8584516e+01   1.2609937e+02   6.4573207e+01   1.9175099e+02   9.6760645e+01   2.4359399e+02   8.9573207e+01   2.0670099e+02   2.9274323e+02   3.1059574e+01   3.2405129e+02   1.0315945e+02   7.0281774e+02   2.7215871e+01   4.3553871e+01  -5.9646323e+00   4.4143032e+02   3.7494452e+00   2.6665419e+02   2.6198632e+01   2.3788710e+02   8.3951613e+00   3.3705321e+02   3.2056938e+01   2.2286321e+02   1.6033923e+01   6.5848710e+01   1.2281501e+02   7.1586484e+02  -1.2070800e+01   7.0134839e+01   3.2693244e+02   1.6075065e+02   1.2620382e+02   9.7841290e+01   1.2672850e+02   8.6788387e+01   2.4588822e+02   8.8126774e+01   1.5991825e+02   6.3750000e+01   1.5119871e+02   1.7702419e+02   8.2245161e+00   2.2600968e+01   2.1301923e+01   2.0176774e+01   1.8323683e+02   9.1193207e+01   1.1400139e+02   1.3727935e+02   1.2109217e+02
   8.1269355e+01   1.6749135e+02   8.4121290e+01  -8.4970323e-01   2.0673129e+02   6.2956129e-01   3.2107129e+02   4.6136516e+00   2.0745710e+02   1.1730021e+02   5.6272581e+01   5.6493032e+01   5.8885484e+01   1.4840206e+02   1.3857613e+02   1.6780843e+02   2.6553290e+02  -1.3665032e+00   4.1675806e+01   1.5313658e+02   3.2971742e+02  -6.8803871e-01   1.6716935e+02   4.8611290e+01   5.6819032e+01   1.0418286e+02   2.1388194e+02   5.8588000e+00   5.4775806e+01   7.5217935e+01   2.0910742e+02  -1.0665045e+01   5.6980645e+01   1.1438219e+02   1.0931774e+02   5.8929677e+00   2.9353581e+02   1.1258103e+01   1.5446258e+02   7.8274606e+01   1.8793903e+02  -1.5025419e+00   2.1466677e+02   8.7491174e+01   1.9047258e+02  -1.3386194e+01   8.8242903e+01   2.4988863e+02   9.5900968e+01   1.3612599e+02   3.2608710e+01   9.3893239e+01   4.1863207e+01   9.5187792e+01   8.0143207e+01   1.8069539e+02   1.2591871e+02   1.1971554e+02   4.8573207e+01   1.5199338e+02   2.1120000e+01   1.0092846e+02   1.2406355e+02   1.8570077e+01   2.4268903e+02   2.1923265e+01   6.5673207e+01   1.4579662e+01   1.0296645e+02   2.3002526e+02   6.9855806e+01   8.9091213e+01   9.2648387e+01   1.9220619e+02   2.5023097e+02   4.3087329e+01   1.3484355e+02  -1.8199097e+01   2.7086321e+02   6.7277924e+00   5.9758065e+01   7.0550323e+01   3.7765290e+02   2.4478413e+01   1.9255806e+01   1.4730181e+01   6.4193207e+01   1.4412139e+02   6.4472258e+01   7.4701897e+01   1.3536000e+02   2.1507974e+01   8.4243207e+01   1.8470739e+02   7.2160032e+02  -1.1174155e+01   1.8233321e+02   1.7280192e+01   5.0899032e+01   1.0955646e+02   1.4291321e+02   2.2037924e+00   4.1207161e+02   1.9362065e+00   6.8273871e+01   9.9494865e+01   9.5205161e+01   8.2666490e+01   9.1301613e+01   1.0079652e+02   4.1824516e+01   7.4580168e+01   5.9523207e+01   1.4382499e+02   7.2090645e+01   2.1328759e+02   7.2813207e+01   1.5890179e+02   3.1322323e+02  -4.8188258e+00   2.9333129e+02   8.8427045e+01   6.5128774e+02  -1.8661729e+01   3.8033871e+01  -4.9030323e+00   3.3763032e+02  -1.3416555e+01   2.5284419e+02   2.7873432e+01   1.7945710e+02  -3.0980439e+01   3.2800321e+02   2.5809385e+00   1.8200321e+02  -9.6072769e+00   6.9518710e+01   1.0709141e+02   7.4924484e+02  -5.5512000e+00   7.5424839e+01   3.6188924e+02   1.7194065e+02   1.5468862e+02   8.2361290e+01   1.5268690e+02   9.9218387e+01   2.4736382e+02   1.0521677e+02   1.5307105e+02   4.8040000e+01   1.7950551e+02   1.7673419e+02   6.7677161e+00   4.1600968e+01  -3.9780774e+00   3.7796774e+01   1.5582723e+02   1.0810321e+02   1.0698859e+02   1.3903935e+02   1.1871137e+02
   9.4939355e+01   1.5420775e+02   7.9461290e+01  -7.6690323e-01   1.8559129e+02   5.7507613e+00   2.9911129e+02  -1.8489548e+01   1.4878710e+02   1.7066381e+02   5.1652581e+01   8.1442632e+01   4.8165484e+01   1.3959966e+02   1.4709613e+02   1.8254683e+02   2.6753290e+02   9.5734968e+00   5.2385806e+01   1.3975978e+02   3.0142742e+02   6.7251613e+00   1.6888935e+02   5.4233690e+01   4.9869032e+01   1.1273886e+02   1.7535194e+02   1.3471200e+01   3.6725806e+01   6.1511935e+01   1.7295742e+02  -1.1003045e+01   7.4980645e+01   1.1623219e+02   9.4457742e+01   9.0817677e+00   3.1091581e+02   2.2917703e+01   1.4375258e+02   1.0542141e+02   1.9912903e+02   2.0842258e+01   2.0671677e+02   9.3167174e+01   2.3504258e+02  -1.0801794e+01   1.1986290e+02   2.0916903e+02   7.2140968e+01   1.5302679e+02   2.3518710e+01   1.1267044e+02  -2.9467929e+00   8.5912592e+01   7.1623207e+01   2.1009699e+02   1.0806871e+02   1.2114354e+02   3.2293207e+01   1.0220578e+02   1.7640000e+01   1.1758686e+02   1.0315355e+02   1.2432877e+01   3.0040903e+02   4.1156645e+00   4.6293207e+01   3.1460062e+01   1.0530645e+02   1.9773806e+02   7.5285806e+01   8.0986813e+01   7.9508387e+01   1.7292739e+02   2.4409097e+02   4.6388529e+01   1.8803355e+02  -6.3642968e+00   2.7081321e+02   6.1792426e-02   5.2618065e+01   6.0501523e+01   3.2951290e+02   1.4519613e+01   3.6925806e+01  -9.8734194e+00   7.8523207e+01   1.2854499e+02   6.4952258e+01   9.8083497e+01   1.0264000e+02  -7.0644258e+00   8.0433207e+01   2.2248219e+02   6.6969032e+02  -4.4513548e+00   1.8643321e+02  -4.6178076e+00   4.7419032e+01   1.1526486e+02   1.8162321e+02   5.7269924e+00   3.2798161e+02   7.0934065e+00   4.0983871e+01   1.1243806e+02   7.3635161e+01   1.1392209e+02   7.6441613e+01   1.0779532e+02   5.4394516e+01   8.9914568e+01   2.8913207e+01   8.7793792e+01   5.6800645e+01   1.9313079e+02   7.0813207e+01   1.6720179e+02   2.3298323e+02   7.3603742e+00   2.8481129e+02   7.2108645e+01   6.1338774e+02   8.3702710e+00   1.7033871e+01  -1.0843032e+01   3.1496032e+02   8.7770452e+00   3.0203419e+02   3.2268232e+01   1.8912710e+02  -1.9894039e+01   2.9867321e+02  -9.3026615e+00   2.0186321e+02  -2.7906077e+01   8.0378710e+01   1.4237261e+02   6.4605484e+02  -6.1560000e+00   7.8944839e+01   3.4389764e+02   1.5565065e+02   1.9194182e+02   9.3651290e+01   1.5078370e+02   8.2738387e+01   2.3230222e+02   1.1269677e+02   1.4804265e+02   5.5990000e+01   1.6543951e+02   2.0292419e+02   2.5252516e+01   3.3270968e+01   2.4983226e+00   1.1316774e+01   1.8204563e+02   1.1281321e+02   1.1932179e+02   1.4027935e+02   1.1913217e+02
   7.6129355e+01   1.8309255e+02   7.4271290e+01   1.5988297e+01   2.5563129e+02   5.6175613e+00   3.3783129e+02  -2.8271484e+00   7.8887097e+01   1.8187581e+02   8.1892581e+01   8.2923432e+01   5.8125484e+01   1.7504286e+02   1.6742613e+02   2.1569043e+02   3.0763290e+02   1.2405497e+01   5.4385806e+01   1.6945978e+02   3.6066742e+02   8.1259613e+00   1.8697935e+02   5.7406490e+01   5.2869032e+01   1.0392886e+02   1.5269194e+02   2.4740000e+00   4.8005806e+01   7.2469535e+01   2.0876742e+02   2.7021548e+00   6.2270645e+01   5.6678994e+01   1.1221774e+02  -1.8769032e+01   3.2934581e+02   2.0303303e+01   1.3484258e+02   1.4156421e+02   2.2945903e+02   9.8958581e+00   2.5480677e+02   1.3193997e+02   2.4204258e+02   1.2448206e+01   1.0339290e+02   2.3596663e+02   7.7280968e+01   1.5618559e+02   5.1328710e+01   1.3225564e+02   2.2193207e+01   1.0714139e+02   7.4623207e+01   1.9185699e+02   1.1625871e+02   1.2962834e+02   4.5483207e+01   1.0596058e+02  -1.2120000e+01   1.0425766e+02   9.9683548e+01  -4.0095226e+00   2.6844903e+02   1.5582465e+01   5.2243207e+01   1.4414062e+01   1.0225645e+02   2.0850206e+02   6.4475806e+01   8.7851613e+01   9.4938387e+01   1.7850299e+02   2.3618097e+02   4.0971329e+01   2.8275355e+02  -1.2841897e+01   2.6991321e+02   1.0563792e+01   4.3278065e+01   6.1018723e+01   3.3218290e+02   4.5960129e+00   2.5065806e+01  -6.3461935e-01   7.3243207e+01   1.4643739e+02   3.3092258e+01   7.6542297e+01   1.4241000e+02  -1.0056026e+01   7.0003207e+01   2.0817659e+02   6.4869032e+02   1.3038645e+01   1.7633321e+02  -1.1398076e+00   4.0519032e+01   1.0381686e+02   1.6591321e+02  -2.1256208e+01   3.5812161e+02  -8.9877935e+00   5.9313871e+01   9.4501665e+01   9.2105161e+01   1.2786449e+02   1.0006161e+02   1.5562572e+02   6.2674516e+01   1.4496217e+02   6.1523207e+01   1.3666499e+02   9.7710645e+01   2.3842799e+02   8.0763207e+01   2.0536579e+02   2.7465323e+02   3.2366774e+01   3.1562129e+02   9.0593845e+01   6.9138774e+02   3.0180271e+01   5.6743871e+01   8.4501677e+00   3.9358032e+02   2.7057445e+01   2.9817419e+02   2.9677032e+01   2.3312710e+02  -9.2740387e+00   3.3929321e+02   3.2077385e+00   2.3410321e+02   1.5464723e+01   6.7278710e+01   1.1303061e+02   7.0047484e+02  -3.3459600e+01   8.6944839e+01   2.9134764e+02   1.5408065e+02   1.1997742e+02   1.1008129e+02   1.3493930e+02   1.0830839e+02   2.1373662e+02   1.1093677e+02   1.6304345e+02   4.8370000e+01   1.3852911e+02   1.9564419e+02  -3.9750839e+00   4.0890968e+01   3.3587226e+00   2.7126774e+01   1.4063083e+02   8.9243207e+01   1.0834739e+02   1.2156935e+02   1.1372897e+02
   6.9849355e+01   1.9849495e+02   9.8311290e+01   1.6850968e+00   2.4578129e+02   8.5555613e+00   3.7107129e+02  -1.2346348e+01   9.9697097e+01   1.8407101e+02   5.1032581e+01   8.5292232e+01   5.3405484e+01   1.1046046e+02   1.4128613e+02   1.8773163e+02   2.9520290e+02   7.8798968e+00   5.5245806e+01   1.3072098e+02   3.5133742e+02   2.4423613e+00   1.9359935e+02   7.2596890e+01   5.6159032e+01   1.3342566e+02   1.8769194e+02  -8.6000000e-02   3.8775806e+01   4.5637935e+01   2.3881742e+02  -1.7081845e+01   6.1650645e+01   9.5438594e+01   1.0083774e+02  -1.3428632e+01   3.4539581e+02   1.3209303e+01   1.1651258e+02   1.3384061e+02   1.9336903e+02   6.2130581e+00   2.5661677e+02   1.0398517e+02   2.2057258e+02   6.3958065e+00   1.0281290e+02   1.8243303e+02   1.0395097e+02   1.5491199e+02   3.0138710e+01   1.0776084e+02   2.3483207e+01   1.2060819e+02   5.8913207e+01   2.4682379e+02   1.2501871e+02   1.2635754e+02   4.5333207e+01   1.3840258e+02   5.7400000e+00   8.7728865e+01   1.2830355e+02   3.4230877e+01   2.6444903e+02   4.3824645e+00   4.9813207e+01   8.5684615e+00   7.3496452e+01   1.8195286e+02   6.2435806e+01   1.0130481e+02   6.4698387e+01   1.5801219e+02   2.2557097e+02   4.7630129e+01   1.3975355e+02  -1.6591897e+01   2.7214321e+02   7.2453924e+00   5.1808065e+01   6.7906323e+01   3.2365290e+02   1.0848413e+01   3.0165806e+01   3.7673806e+00   5.7103207e+01   1.3248859e+02   6.0712258e+01   8.8902697e+01   2.9402000e+02   1.5385174e+01   6.5953207e+01   1.9098059e+02   6.7827032e+02   2.9292245e+01   1.9324321e+02   3.3177392e+01   5.6939032e+01   1.4255326e+02   1.8719321e+02  -7.0086076e+00   3.5036161e+02   2.4683006e+01   5.5983871e+01   9.6578065e+01   9.5155161e+01   1.0105049e+02   1.0244161e+02   1.6171532e+02   5.0294516e+01   1.4710257e+02   7.7523207e+01   1.7005499e+02   1.0138065e+02   2.3632439e+02   7.3003207e+01   2.0617659e+02   3.0270323e+02   3.0882774e+01   3.3471129e+02   1.0492665e+02   7.2114774e+02   3.1179471e+01   4.2413871e+01   2.3406568e+01   4.1024032e+02  -1.3253548e+00   3.0379419e+02   4.1557432e+01   2.6031710e+02   1.7407613e+00   3.4481321e+02   2.2766138e+01   2.1662321e+02   4.6231231e+00   5.0278710e+01   1.2425061e+02   7.2986484e+02  -1.4290800e+01   6.4234839e+01   3.0393444e+02   1.6236065e+02   1.4002502e+02   7.7601290e+01   1.5934770e+02   7.7458387e+01   2.3272462e+02   1.0469677e+02   1.5535265e+02   9.5900000e+01   1.0619671e+02   2.2435419e+02   8.0081161e+00  -1.2090323e+00   1.4396723e+01   2.9556774e+01   1.3715643e+02   8.5813207e+01   1.0891179e+02   1.2589935e+02   1.2114257e+02
   9.0269355e+01   1.3805135e+02   8.8551290e+01   6.2758968e+00   2.4682129e+02  -3.1476387e+00   3.0211129e+02  -1.3449548e+01   1.0440710e+02   1.9226421e+02   5.3462581e+01   7.6247832e+01   4.9595484e+01   1.8505526e+02   1.4614613e+02   1.9062283e+02   2.6230290e+02   1.9418968e+00   5.8815806e+01   1.5643538e+02   3.4347742e+02   2.9361161e+01   1.8307935e+02   5.1438490e+01   3.4629032e+01   1.2267806e+02   1.7297194e+02   7.8516000e+00   6.1725806e+01   5.3851935e+01   2.3081742e+02  -3.4418452e+00   7.6840645e+01   1.1603339e+02   8.6787742e+01   4.2653677e+00   3.5620581e+02   5.1545032e+00   1.1765258e+02   1.3469941e+02   2.1617903e+02  -8.0174194e-01   2.4985677e+02   7.2715974e+01   1.9661258e+02  -9.2073935e+00   9.1482903e+01   2.1286943e+02   7.1850968e+01   1.6456999e+02   3.6138710e+01   1.0471084e+02   2.5523207e+01   1.0944499e+02   8.0713207e+01   2.2855979e+02   9.9588710e+01   1.0968194e+02   5.5143207e+01   1.3732778e+02   1.5970000e+01   1.1425046e+02   1.0134355e+02   1.0767677e+01   2.7602903e+02   1.3546065e+01   6.4383207e+01   5.4428615e+00   8.3546452e+01   2.0166886e+02   6.9715806e+01   1.1810241e+02   1.0959839e+02   1.7180019e+02   2.2499097e+02   6.3056529e+01   2.3698355e+02  -1.8800297e+01   2.8181321e+02  -1.0438208e+01   7.1658065e+01   8.1698323e+01   3.5037290e+02   1.7750813e+01   4.1115806e+01   4.2213806e+00   7.1483207e+01   1.3705819e+02   4.8622258e+01   9.8539897e+01   1.5741000e+02   8.2739742e+00   6.9863207e+01   2.0232779e+02   7.0784032e+02  -1.5533548e+00   2.2781321e+02   1.1741792e+01   4.3989032e+01   1.1629926e+02   1.8048321e+02  -5.3318076e+00   3.6293161e+02   3.7274065e+00   4.9703871e+01   1.0455046e+02   7.4915161e+01   1.1504969e+02   1.0425161e+02   1.2243052e+02   3.9634516e+01   1.1747537e+02   4.6103207e+01   1.0879859e+02   7.1040645e+01   2.0546159e+02   7.4003207e+01   1.6085659e+02   2.5693323e+02   5.0643742e+00   2.9267129e+02   8.1099845e+01   6.7376774e+02  -2.3930129e+01   2.8223871e+01  -1.3268232e+01   3.5443032e+02   2.0519445e+01   3.4441419e+02   1.2457832e+01   2.4307710e+02  -2.1020039e+01   3.4481321e+02   1.1196138e+01   2.0271321e+02   1.1405923e+01   6.6428710e+01   1.1705861e+02   6.4843484e+02  -6.1964000e+00   7.6134839e+01   2.8483244e+02   1.7456065e+02   1.2376902e+02   7.6511290e+01   1.6672490e+02   8.5928387e+01   2.2747702e+02   9.1406774e+01   1.6084585e+02   3.6950000e+01   1.4534271e+02   2.7097419e+02   5.6185161e+00   3.1600968e+01  -5.5180774e+00   1.1896774e+01   9.5329226e+01   7.5383207e+01   1.1879619e+02   1.3689935e+02   1.3378257e+02
   7.5039355e+01   1.4293975e+02   8.2311290e+01   1.3155097e+01   2.5663129e+02  -2.3624387e+00   3.3649129e+02  -2.7239948e+01   1.7673710e+02   1.3252781e+02   6.5702581e+01   6.7268632e+01   6.1075484e+01   1.6280686e+02   1.4623613e+02   1.7114563e+02   3.1791290e+02   1.3443097e+01   4.5955806e+01   1.3913418e+02   3.7628742e+02   1.8396361e+01   1.8583935e+02   8.7117690e+01   4.1539032e+01   1.2079526e+02   1.7145194e+02  -3.0596800e+01   7.4485806e+01   6.0451135e+01   2.1738742e+02  -9.9374452e+00   6.6940645e+01   9.4875394e+01   8.5977742e+01   1.0810168e+01   2.7120581e+02  -1.8475497e+01   7.3562581e+01   1.2627661e+02   2.4298903e+02   1.0143458e+01   2.3737677e+02   1.1029437e+02   1.9599258e+02   3.6522065e+00   8.9672903e+01   1.9196423e+02   9.7420968e+01   1.2714439e+02   4.1038710e+01   1.0174884e+02   1.5053207e+01   1.0776259e+02   7.2103207e+01   2.3786859e+02   1.2206871e+02   1.1255354e+02   6.8333207e+01   1.3936258e+02   1.3100000e+00   8.5043265e+01   1.0468355e+02   2.7210477e+01   3.1411903e+02   1.6688865e+01   4.9193207e+01   2.3468062e+01   8.2926452e+01   2.2419846e+02   4.8145806e+01   1.1458801e+02   1.0759839e+02   1.8877019e+02   2.3852097e+02   5.5644129e+01   2.0775355e+02   4.9181032e+00   3.3062321e+02   8.0369924e+00   8.1328065e+01   7.3394723e+01   3.0084290e+02   8.7132129e+00   4.1645806e+01   2.7489806e+00   5.5193207e+01   1.3664139e+02   4.9762258e+01   9.6158697e+01   2.0426000e+02   2.7185974e+01   9.6713207e+01   1.7136979e+02   6.5336032e+02   1.7855045e+01   1.8752321e+02  -1.1655008e+01   6.1089032e+01   1.1141126e+02   1.5705321e+02  -2.3597408e+01   3.5636161e+02  -2.6069935e+00   5.8983871e+01   1.2680806e+02   8.4685161e+01   1.1122809e+02   9.7351613e+01   1.4303252e+02   3.4964516e+01   1.1198897e+02   3.5863207e+01   1.2247779e+02   7.8470645e+01   1.7377719e+02   7.5573207e+01   1.3468099e+02   2.1674323e+02  -1.6704258e+00   3.0248129e+02   6.4125045e+01   5.6976774e+02  -6.4201290e+00   2.1223871e+01  -1.5898232e+01   3.3934032e+02  -1.6533548e+00   2.9231419e+02   4.6258323e+00   2.6745710e+02  -3.3690439e+01   3.1457321e+02  -8.1466154e-01   1.9024321e+02  -3.6464769e+00   6.5378710e+01   9.1422606e+01   6.1309484e+02  -2.3519200e+01   7.7944839e+01   2.8092764e+02   1.6251065e+02   1.2916302e+02   8.4031290e+01   1.5350330e+02   9.2078387e+01   2.2217502e+02   1.0740677e+02   1.6208585e+02   4.4180000e+01   1.4048431e+02   2.4883419e+02  -5.0402839e+00   1.7500968e+01   2.1709923e+01   1.0126774e+01   1.7056083e+02   1.0686321e+02   1.2950779e+02   1.1627935e+02   1.1481217e+02
   9.2319355e+01   1.5522735e+02   8.2411290e+01  -9.4229032e+00   2.3140129e+02   1.7135961e+01   2.8911129e+02   4.4004516e+00   2.6654710e+02   1.0248301e+02   4.2612581e+01   6.8685832e+01   4.8455484e+01   1.4376646e+02   1.2633613e+02   1.8635763e+02   2.9810290e+02   2.3887897e+01   4.0245806e+01   1.5049098e+02   3.5261742e+02   1.0389961e+01   1.7469935e+02   6.3628890e+01   6.4199032e+01   1.2202246e+02   2.0178194e+02   1.2166800e+01   6.3575806e+01   6.0843935e+01   2.1643742e+02  -1.0481445e+01   4.3270645e+01   1.1428899e+02   7.9787742e+01   3.2053677e+00   3.3887581e+02  -5.9390968e+00   1.3613258e+02   1.0322101e+02   2.4474903e+02  -1.1997342e+01   2.1571677e+02   8.1737174e+01   1.8652258e+02   9.2698065e+00   9.6012903e+01   2.1683703e+02   1.0809097e+02   1.5467079e+02   3.5038710e+01   8.1128839e+01   4.3673207e+01   1.1552299e+02   6.9573207e+01   2.3111099e+02   1.2696871e+02   1.2592154e+02   2.8243207e+01   1.2456978e+02   1.8640000e+01   1.0617686e+02   1.2696355e+02   1.5288077e+01   2.6568903e+02   3.5132645e+00   3.6863207e+01   6.4446154e-01   7.9686452e+01   1.8930766e+02   6.1435806e+01   1.0238481e+02   8.0888387e+01   1.7104699e+02   2.2309097e+02   7.3548529e+01   1.8394355e+02  -8.9370968e+00   3.2129321e+02   1.1503392e+01   6.1808065e+01   8.1106323e+01   3.3484290e+02   2.6283213e+01   4.8495806e+01   2.1010981e+01   8.2953207e+01   1.2704059e+02   4.7572258e+01   9.6333897e+01   1.5512000e+02   1.2457174e+01   7.3523207e+01   1.9813499e+02   6.7065032e+02  -6.4781548e+00   1.5852321e+02   1.8574992e+01   5.3419032e+01   1.1140486e+02   1.6062321e+02  -2.8593008e+01   3.6517161e+02  -9.1217935e+00   7.1083871e+01   1.0046006e+02   9.7635161e+01   1.1966209e+02   9.3301613e+01   1.5844652e+02   4.4674516e+01   9.8972168e+01   4.9333207e+01   1.2240019e+02   9.8230645e+01   2.2457639e+02   8.3813207e+01   1.6855179e+02   2.3841323e+02   4.4959742e+00   3.3476129e+02   8.8822645e+01   5.3347774e+02  -2.0946929e+01   2.6843871e+01  -1.4057832e+01   3.9482032e+02   6.7182452e+00   3.0251419e+02   2.2759832e+01   2.6578710e+02  -2.7556839e+01   3.5252321e+02   8.9093385e+00   1.9210321e+02   1.9534723e+01   5.3898710e+01   1.0144101e+02   6.0571484e+02  -2.5878800e+01   7.3094839e+01   3.1250564e+02   1.1660065e+02   1.5359582e+02   9.9551290e+01   1.4197170e+02   8.1738387e+01   2.4500222e+02   1.0417677e+02   1.7758425e+02   4.2230000e+01   1.5164031e+02   2.4511419e+02   2.8273161e+00   3.6080968e+01   1.9793523e+01   1.5366774e+01   1.3824163e+02   8.7953207e+01   1.0964059e+02   1.3546935e+02   1.3475697e+02
   7.5609355e+01   1.7132415e+02   9.3461290e+01   1.8503097e+01   2.1321129e+02  -4.4088387e+00   3.0330129e+02  -9.7347484e+00   3.5759710e+02   1.0249006e+01   6.0082581e+01   7.0048232e+01   6.6555484e+01   1.5821846e+02   1.4033613e+02   1.5551763e+02   3.0125290e+02   3.0915897e+01   5.8765806e+01   1.7629938e+02   3.3171742e+02  -1.3078039e+01   1.5307935e+02   7.1978490e+01   5.3159032e+01   1.1809566e+02   1.8345194e+02  -1.0036800e+01   6.2625806e+01   6.2159935e+01   2.5014742e+02  -1.8558245e+01   5.7840645e+01   1.3712339e+02   8.7887742e+01  -6.3263226e-01   3.4477581e+02   7.2989032e+00   1.5042258e+02   7.6557806e+01   2.1422903e+02   4.4942581e+00   2.5456677e+02   8.6819174e+01   1.9766258e+02   6.8986065e+00   1.0029290e+02   2.3216463e+02   9.4570968e+01   1.4413239e+02   4.1608710e+01   8.1793239e+01   1.0867321e+02   7.5602992e+01   8.0103207e+01   1.9788859e+02   1.0434871e+02   1.4749114e+02   3.6103207e+01   1.0580098e+02   9.3100000e+00   8.3783265e+01   1.2125355e+02   2.1748774e+00   2.8025903e+02   3.1176645e+00   4.4813207e+01   9.1084615e+00   1.0858645e+02   1.8937566e+02   6.3335806e+01   1.0704281e+02   8.2268387e+01   1.6031659e+02   2.4771097e+02   5.5818929e+01   1.9017355e+02  -1.7195497e+01   2.9733321e+02  -2.8198076e+00   5.6948065e+01   5.8065123e+01   2.8956290e+02  -1.8284387e+01   3.0645806e+01   2.0338981e+01   6.4103207e+01   1.2488859e+02   5.7812258e+01   1.0056470e+02   2.6655000e+02  -8.5072258e+00   6.3293207e+01   1.9014339e+02   6.5103032e+02   2.5231445e+01   2.0724321e+02  -9.0260757e-01   5.7329032e+01   9.9992065e+01   1.8814321e+02  -2.0704608e+01   3.8255161e+02   7.0078065e+00   6.7793871e+01   1.1915326e+02   8.6345161e+01   1.3028529e+02   1.0430161e+02   1.7370652e+02   7.6634516e+01   1.4318537e+02   4.9003207e+01   1.5142659e+02   1.0161065e+02   2.4530599e+02   7.4333207e+01   1.5459019e+02   2.0303323e+02  -5.1436258e+00   3.2276129e+02   1.1383265e+02   6.7362774e+02   1.8601071e+01   4.9653871e+01   5.1673677e+00   4.4424032e+02   1.4714645e+01   3.1946419e+02   2.9263832e+01   3.0836710e+02   1.5167613e+00   3.6071321e+02   1.6394138e+01   2.3119321e+02   1.7837523e+01   6.8088710e+01   1.1854581e+02   7.1909484e+02  -2.8899200e+01   6.9664839e+01   2.0316004e+02   1.2632065e+02   1.6367822e+02   7.1701290e+01   1.3514970e+02   1.0830839e+02   2.0601662e+02   1.2512677e+02   1.7014825e+02   5.4560000e+01   1.6307391e+02   2.6783419e+02  -9.9002839e+00   2.6170968e+01   9.4463226e+00   4.1767742e+00   1.5508683e+02   1.0062321e+02   1.3481699e+02   1.2780935e+02   1.5964977e+02
   7.5509355e+01   1.3985215e+02   7.2841290e+01  -1.0873032e+00   2.1835129e+02  -1.9110039e+01   2.9064129e+02  -8.4819484e+00   3.3669710e+02  -2.0228994e+01   5.2842581e+01   8.0727432e+01   4.3595484e+01   1.7596526e+02   1.2542613e+02   1.6781043e+02   2.8677290e+02  -8.8757032e+00   6.4435806e+01   1.5479578e+02   3.3723742e+02   2.3710361e+01   1.6683935e+02   5.0547690e+01   5.1919032e+01   1.2176486e+02   1.6674194e+02  -3.2410000e+01   4.9245806e+01   6.7280335e+01   2.4348742e+02  -1.5885445e+01   8.0270645e+01   9.9618994e+01   1.0254774e+02   1.2864568e+01   3.6925581e+02   1.8960503e+01   1.7837258e+02   9.5081806e+01   2.3493903e+02   1.6837458e+01   1.8499677e+02   1.3181477e+02   1.6499258e+02   2.2182206e+01   1.0777290e+02   2.2799623e+02   8.8800968e+01   1.6569399e+02   2.7848710e+01   9.0704039e+01   2.1891321e+02   2.1403792e+01   7.9673207e+01   2.5735299e+02   1.5286871e+02   1.3689954e+02   4.8003207e+01   1.1575898e+02  -1.0700000e+00   1.0456366e+02   1.0868355e+02   5.6504774e+00   2.6682903e+02   1.5852065e+01   5.7763207e+01   3.1592462e+01   1.0439645e+02   1.9210086e+02   7.3525806e+01   1.1741761e+02   1.1193839e+02   1.5304299e+02   2.4785097e+02   3.2567729e+01   2.0465355e+02  -3.2638968e+00   3.1067321e+02  -1.6317008e+01   7.2378065e+01   1.0407072e+02   2.8461290e+02  -3.8883871e+00   4.0255806e+01  -6.7598194e+00   4.9763207e+01   1.4384579e+02   6.3622258e+01   9.3529897e+01   1.1136000e+02  -5.8120258e+00   6.6483207e+01   1.6164819e+02   6.2084032e+02   9.9366452e+00   2.3905321e+02  -4.8674076e+00   5.4419032e+01   8.9134865e+01   1.8991321e+02  -1.2226208e+01   3.7965161e+02   2.8239806e+01   6.4603871e+01   1.3445846e+02   8.5535161e+01   1.4063009e+02   1.3854161e+02   1.9534732e+02   7.4824516e+01   1.3523017e+02   7.0863207e+01   1.6834779e+02   8.5040645e+01   2.4510159e+02   8.3193207e+01   1.7836139e+02   2.0979323e+02  -2.8244258e+00   3.4610129e+02   8.4295445e+01   6.6947774e+02   2.2173071e+01   3.5653871e+01   1.7897368e+01   4.0924032e+02   2.2514645e+01   3.5851419e+02   3.9519832e+01   3.0921710e+02  -2.3841239e+01   3.8248321e+02   2.1752538e+01   2.2376321e+02  -1.7580769e+00   9.3428710e+01   1.0674861e+02   6.7100484e+02  -1.2382000e+01   7.8664839e+01   3.0082004e+02   1.2884065e+02   2.1980662e+02   5.9751290e+01   1.4444570e+02   8.7838387e+01   2.3608422e+02   1.2640677e+02   1.6318585e+02   4.3900000e+01   1.4864671e+02   2.4864419e+02   2.3544916e+01   2.5890968e+01   1.3658723e+01   1.6389677e+02   6.1739226e+01   7.1813207e+01   1.0131179e+02   1.2546935e+02   1.3712697e+02
   7.2559355e+01   1.4113815e+02   6.0501290e+01   7.1398968e+00   2.1982129e+02  -1.2037639e+01   2.4402129e+02  -6.9423484e+00   3.5121710e+02   2.6179406e+01   4.9272581e+01   8.7863032e+01   4.3075484e+01   1.8619686e+02   1.2800613e+02   1.5155403e+02   3.1691290e+02  -1.8569032e+00   4.3715806e+01   1.8978338e+02   3.2061742e+02   1.3039961e+01   1.6707935e+02   5.3528490e+01   6.5109032e+01   1.4042966e+02   2.3159194e+02  -3.1280000e+00   5.0195806e+01   6.1104335e+01   2.3362742e+02   2.0663355e+01   5.6940645e+01   1.1710539e+02   8.9937742e+01   1.7543368e+01   3.3463581e+02   1.7210103e+01   1.4156258e+02   1.0368661e+02   1.7788903e+02   6.9214581e+00   1.8666677e+02   8.1111174e+01   1.5166258e+02   2.2148606e+01   1.0877290e+02   2.2634623e+02   9.9800968e+01   1.4890399e+02   3.7468710e+01   8.5794439e+01   2.0610321e+02   4.9585924e+00   8.4863207e+01   2.5431779e+02   1.3258871e+02   1.1075194e+02   4.6953207e+01   1.2931298e+02   7.5500000e+00   1.0739406e+02   8.8493548e+01  -6.3543226e+00   2.7349903e+02   3.6084645e+00   4.3953207e+01  -1.4392738e+01   1.2073645e+02   2.0950366e+02   7.9195806e+01   1.1743401e+02   1.0607839e+02   1.6789179e+02   2.4347097e+02   4.3728129e+01   2.3613355e+02  -1.4822297e+01   3.0700321e+02   1.6496592e+01   6.8618065e+01   6.3081523e+01   3.0394290e+02   1.5235213e+01   5.5355806e+01  -1.4437819e+01   6.0483207e+01   1.3574819e+02   6.3472258e+01   9.3541897e+01   1.2755000e+02   3.9612774e+01   7.7193207e+01   2.0031139e+02   6.4884032e+02   1.3166645e+01   1.9129321e+02   2.4853392e+01   5.8419032e+01   1.0666486e+02   1.8776321e+02  -7.5342076e+00   3.3550161e+02  -1.7748194e+01   5.6983871e+01   1.0434806e+02   8.8255161e+01   1.2298249e+02   1.0982161e+02   1.3645492e+02   4.2244516e+01   1.0859657e+02   7.3433207e+01   1.9485219e+02   6.5710645e+01   1.8436799e+02   7.4623207e+01   1.6166699e+02   2.1379323e+02   2.6155742e+00   3.4062129e+02   8.1503845e+01   6.4614774e+02   4.0794710e+00   2.5513871e+01   7.0856774e-01   3.3963032e+02   1.9934452e+00   2.9579419e+02   2.7917432e+01   3.6759710e+02  -8.2216387e+00   3.3248321e+02  -1.7577462e+01   1.9357321e+02  -6.7728769e+00   5.6278710e+01   1.2811061e+02   7.9105484e+02  -1.4606000e+01   6.8994839e+01   2.8464364e+02   1.4008065e+02   2.4947742e+02   8.4171290e+01   1.3454210e+02   9.7028387e+01   2.3944902e+02   1.0397677e+02   1.4727025e+02   5.5560000e+01   1.2590391e+02   2.2664419e+02   1.3114916e+01   2.2500968e+01  -5.7400774e+00   4.5126774e+01   1.4724083e+02   9.9813207e+01   1.0622179e+02   1.3580935e+02   1.3477977e+02
   7.6889355e+01   1.6255175e+02   7.4411290e+01  -3.3129032e+00   2.1344129e+02   1.0522761e+01   2.4154129e+02  -4.1739484e+00   3.2059710e+02   9.6790065e+00   4.1892581e+01   7.8743432e+01   6.3835484e+01   1.6824606e+02   1.4719613e+02   1.7620883e+02   3.1587290e+02   6.3662968e+00   5.3865806e+01   1.5450138e+02   3.2690742e+02   1.8686761e+01   1.7283935e+02   5.8587690e+01   5.2059032e+01   1.4180366e+02   1.8526194e+02  -3.1316000e+00   6.0575806e+01   6.0463935e+01   2.2495742e+02  -4.7830452e+00   5.6510645e+01   1.1794979e+02   1.0402774e+02   1.9126168e+01   3.3463581e+02  -9.0298968e+00   1.3637258e+02   8.1631806e+01   2.7383903e+02  -9.9845419e+00   2.0604677e+02   7.6840774e+01   1.6128258e+02   2.3139006e+01   9.4292903e+01   2.6997463e+02   9.5040968e+01   1.4062479e+02   2.9848710e+01   8.7834039e+01   1.5952321e+02   2.5294992e+01   8.3333207e+01   2.3863019e+02   1.2625871e+02   1.3078834e+02   3.6953207e+01   1.2140298e+02   1.2000000e-01   9.0418465e+01   1.1415355e+02   8.4528774e+00   2.7516903e+02   2.2664865e+01   5.1953207e+01   1.8777262e+01   9.5586452e+01   2.1222566e+02   8.2855806e+01   1.0962121e+02   9.0458387e+01   1.7824139e+02   2.4242097e+02   3.4862129e+01   2.5275355e+02  -1.8391897e+01   2.8462321e+02   4.2869924e+00   5.9328065e+01   5.8874723e+01   3.5275290e+02   1.4040413e+01   3.7455806e+01  -4.5358194e+00   8.1293207e+01   1.3232339e+02   4.2232258e+01   9.9381097e+01   1.4274000e+02  -1.2552426e+01   8.1913207e+01   1.8122379e+02   6.5179032e+02   5.8406452e+00   1.6881321e+02   2.4221792e+01   5.3329032e+01   1.2917206e+02   1.6757321e+02  -1.0769008e+01   3.3245161e+02   4.0658065e+00   6.3513871e+01   1.2040566e+02   8.7535161e+01   5.7040090e+01   9.9301613e+01   1.3577652e+02   5.0154516e+01   1.2387377e+02   5.5293207e+01   1.9911339e+02   6.7140645e+01   1.5201359e+02   7.1813207e+01   1.2803179e+02   2.0003323e+02   1.8063742e+00   3.4219129e+02   9.7798245e+01   6.3519774e+02  -1.5084529e+01   8.1338710e+00  -1.9851032e+01   3.2020032e+02  -2.0362155e+01   2.2984419e+02  -6.6165677e+00   2.3645710e+02  -2.6590439e+01   3.2267321e+02   5.8173385e+00   2.0514321e+02   2.1615231e+00   7.7998710e+01   1.0246301e+02   8.2047484e+02   4.3204000e+00   9.1804839e+01   3.5519884e+02   9.3170645e+01   1.4380022e+02   6.9361290e+01   1.3057690e+02   9.4028387e+01   2.2387902e+02   1.0069677e+02   1.5134265e+02   4.6750000e+01   1.3565871e+02   1.8535419e+02   8.8811613e-01   2.6360968e+01   1.4001123e+01   2.1556774e+01   2.0793643e+02   7.1243207e+01   1.3855739e+02   1.1142935e+02   1.0382017e+02
   7.6849355e+01   1.6598495e+02   8.0501290e+01   2.5249897e+01   2.1044129e+02   2.9192761e+01   2.5602129e+02  -4.6623484e+00   3.2997710e+02   1.2878606e+01   6.5222581e+01   8.5017032e+01   7.9365484e+01   1.5529366e+02   1.5095613e+02   2.2595803e+02   2.7744290e+02  -1.1799303e+01   6.1575806e+01   1.6107458e+02   3.3842742e+02   6.3851613e+00   2.0854935e+02   6.8870890e+01   5.5679032e+01   1.4094406e+02   1.9555194e+02  -9.0548000e+00   6.2005806e+01   7.5639535e+01   2.1148742e+02  -2.5945445e+01   6.7750645e+01   1.3333059e+02   9.6407742e+01   4.2685768e+01   3.9668581e+02   1.3246103e+01   1.6927258e+02   9.2569806e+01   2.9383903e+02   1.6954581e+00   2.1199677e+02   5.0744774e+01   1.6071258e+02   1.7284606e+01   1.2105290e+02   2.1950383e+02   9.1090968e+01   1.3570079e+02   5.0418710e+01   8.9618439e+01   1.5881321e+02  -9.7820757e-01   6.7673207e+01   1.9345299e+02   1.2791871e+02   1.1479554e+02   4.4143207e+01   1.1634778e+02   1.7400000e+00   8.1008865e+01   9.7773548e+01   6.2832774e+00   2.4459903e+02   2.1770465e+01   5.1953207e+01   2.4537262e+01   1.1158645e+02   2.1647566e+02   8.1435806e+01   9.8974813e+01   8.4128387e+01   1.7436779e+02   2.3157097e+02   5.8580129e+01   2.1889355e+02   1.0506903e+01   2.7457321e+02   3.9509924e+00   6.9998065e+01   9.7831123e+01   3.4842290e+02  -1.0563187e+01   3.0455806e+01   2.2164181e+01   7.3193207e+01   1.3987139e+02   7.1192258e+01   7.8494297e+01   2.8460000e+02  -6.9012258e+00   7.2673207e+01   2.0663299e+02   6.7865032e+02   1.5311845e+01   1.9976321e+02   2.4935792e+01   4.2989032e+01   1.2204926e+02   2.1167321e+02  -7.8270076e+00   3.3569161e+02   1.1616606e+01   5.8413871e+01   1.2523366e+02   9.0875161e+01   8.6922890e+01   1.0244161e+02   1.3252532e+02   7.2914516e+01   1.3852297e+02   1.0176321e+02   2.1353579e+02   7.7850645e+01   2.0177679e+02   6.5813207e+01   1.8999179e+02   1.9551323e+02   5.2679742e+00   3.6629129e+02   7.8160245e+01   7.3357774e+02   8.6650710e+00   2.4653871e+01   2.8397368e+01   3.4263032e+02  -7.1065548e+00   2.2031419e+02   2.9715832e+01   2.5850710e+02  -3.2354439e+01   3.1548321e+02   8.2025385e+00   1.8829321e+02  -4.7804769e+00   7.6618710e+01   1.2305341e+02   7.9852484e+02  -2.8733600e+01   7.5424839e+01   2.6503924e+02   9.0560645e+01   1.4329902e+02   6.2361290e+01   1.2770690e+02   8.1168387e+01   2.2428782e+02   9.7176774e+01   1.4276425e+02   5.1900000e+01   1.7195671e+02   1.8021419e+02  -1.9320684e+01   3.0840968e+01   1.0492723e+01   1.6226774e+01   1.3607283e+02   9.6953207e+01   8.9830592e+01   1.3927935e+02   1.1397217e+02
   7.0509355e+01   1.3992215e+02   7.3501290e+01   1.4859897e+01   2.3002129e+02   2.5336361e+01   2.6707129e+02   1.4543652e+01   3.3088710e+02   8.0580645e-01   6.7892581e+01   9.7523432e+01   6.6405484e+01   1.3852046e+02   1.5119613e+02   1.9079883e+02   2.8015290e+02   2.7938968e+00   3.9955806e+01   1.4285418e+02   3.1123742e+02   8.9403613e+00   1.5945935e+02   7.3848090e+01   6.0159032e+01   1.1101566e+02   2.2874194e+02  -2.4040000e+01   6.4295806e+01   6.2886335e+01   2.3929742e+02   6.9197548e+00   1.0475065e+02   1.1275059e+02   9.9217742e+01   2.7096774e-01   3.3768581e+02  -3.4638968e+00   1.6127258e+02   1.3777981e+02   2.9207903e+02  -3.2537419e+00   1.6928677e+02   5.8541574e+01   1.7642258e+02   1.1117806e+01   1.0039290e+02   2.1815663e+02   8.5470968e+01   1.2486039e+02   3.9658710e+01   8.3999239e+01   2.0133321e+02   1.5019243e-01   6.8383207e+01   2.1968619e+02   1.3982871e+02   1.6084274e+02   4.2713207e+01   9.2802185e+01   1.9700000e+00   7.9510465e+01   1.1687355e+02   2.3615277e+01   2.6635903e+02   3.4596645e+00   1.2143321e+02   2.8861538e-02   1.3149645e+02   2.1954286e+02   7.4525806e+01   9.3757613e+01   8.6558387e+01   1.7407339e+02   2.4976097e+02   4.5414929e+01   2.3779355e+02  -9.9550968e+00   2.8938321e+02  -8.2338076e+00   5.2518065e+01   8.4559523e+01   3.6194290e+02   1.2875213e+01   3.6115806e+01  -4.7586194e+00   6.7523207e+01   1.4699499e+02   4.6192258e+01   7.5494297e+01   1.8055000e+02   2.0272774e+01   7.8243207e+01   2.0446739e+02   6.3546032e+02   1.9667045e+01   1.4367321e+02   1.1472992e+01   5.5179032e+01   1.2378406e+02   1.5819321e+02  -1.8878608e+01   3.0369161e+02  -2.7733935e+00   5.9463871e+01   9.7489665e+01   7.8875161e+01   9.9212890e+01   1.2773161e+02   1.7712212e+02   6.8634516e+01   1.6177537e+02   1.2062321e+02   2.7555699e+02   9.2950645e+01   2.1504879e+02   8.7193207e+01   1.8775139e+02   2.0922323e+02   2.2981174e+01   3.2019129e+02   1.1498825e+02   6.8143774e+02   2.6546271e+01   4.7363871e+01   5.2870568e+01   3.6867032e+02   2.7710245e+01   2.5427419e+02   3.2859032e+01   1.3026710e+02   9.7954761e+01   3.5638321e+02   2.1930538e+01   2.5271321e+02   2.4059231e+00   1.0308871e+02   1.1916581e+02   8.6171484e+02  -1.9308800e+01   8.1284839e+01   2.9604044e+02   9.0700645e+01   1.3099782e+02   7.8171290e+01   1.4006210e+02   9.8498387e+01   2.3147142e+02   8.7026774e+01   1.6486625e+02   5.6990000e+01   1.6645951e+02   1.7568419e+02   1.9331716e+01   1.6220968e+01   3.0902323e+01   3.5366774e+01   1.6402163e+02   1.1057321e+02   1.1679099e+02   1.2346935e+02   1.0385697e+02
   8.1039355e+01   1.5626975e+02   5.3031290e+01   2.8737497e+01   2.1392129e+02   5.6243613e+00   2.3811129e+02  -7.9954839e-01   2.9521710e+02   1.9899406e+01   5.6652581e+01   1.1389263e+02   4.8455484e+01   1.6323646e+02   1.5190613e+02   1.9474203e+02   3.0568290e+02   1.4281497e+01   3.8765806e+01   1.4456938e+02   3.4804742e+02   9.6155613e+00   1.9178935e+02   5.7361690e+01   5.4579032e+01   1.1332206e+02   1.6831194e+02  -3.4560000e-01   3.6385806e+01   8.0309135e+01   2.3933742e+02  -2.0743445e+01   7.5600645e+01   1.0542259e+02   8.8787742e+01   1.2015368e+01   2.3382581e+02  -3.5350968e+00   1.3613258e+02   1.0412101e+02   2.8655903e+02   8.4785806e-01   2.3914677e+02   7.2722774e+01   1.9495258e+02   1.9735406e+01   1.1162290e+02   2.6139823e+02   3.7900968e+01   1.2790599e+02   4.2138710e+01   6.4370839e+01   1.6971321e+02   1.5389792e+01   8.3243207e+01   2.2473739e+02   1.3620871e+02   1.3699234e+02   4.0953207e+01   1.3194298e+02   2.0350000e+01   1.0342006e+02   1.2782355e+02   2.1219277e+01   2.2282903e+02   1.9562065e+01   4.0000321e+02   3.8263262e+01   1.1254645e+02   2.4134886e+02   6.8335806e+01   1.5035281e+02   1.0021839e+02   1.9769059e+02   3.1157097e+02   5.6710129e+01   2.3222355e+02  -2.2179497e+01   2.7095321e+02  -1.3294076e+00   6.0228065e+01   9.7802723e+01   3.3246290e+02   1.2763613e+01   4.6065806e+01   2.3015381e+01   7.9333207e+01   1.3333019e+02   5.5332258e+01   8.8573097e+01   1.0017000e+02   8.4231742e+00   7.8143207e+01   1.9114539e+02   6.1436032e+02  -7.8349548e+00   1.6114321e+02   1.9265392e+01   4.7709032e+01   1.1971166e+02   1.5600321e+02  -2.1033408e+01   3.4526161e+02   5.1410065e+00   6.2933871e+01   1.1159206e+02   8.0395161e+01   1.1276129e+02   1.4030161e+02   1.6778652e+02   5.3584516e+01   1.3540937e+02   8.3813207e+01   2.6631179e+02   6.1230645e+01   1.7596639e+02   9.9243207e+01   1.8659739e+02   2.2832323e+02   2.4073174e+01   3.4805129e+02   5.3329445e+01   6.2514774e+02   2.7809471e+01   2.2513871e+01   3.6908568e+01   3.4058032e+02   6.5374452e+00   2.2822419e+02   1.5893032e+01  -1.1112903e+01   1.0045516e+02   2.9500321e+02   6.7009385e+00   2.0991321e+02   7.3999231e+00   8.3658710e+01   1.2263021e+02   8.4862484e+02   7.7884000e+00   8.3664839e+01   3.3566004e+02   1.1346065e+02   1.1455702e+02   7.5601290e+01   1.4912770e+02   9.4598387e+01   2.3302342e+02   1.0578677e+02   1.5002545e+02   4.5180000e+01   1.6101431e+02   2.1216419e+02   3.6331613e-01   1.7410968e+01   2.4097123e+01   1.6986774e+01   1.2330203e+02   9.3863207e+01   1.2169779e+02   1.3880935e+02   1.1457977e+02
   7.1939355e+01   1.4356775e+02   5.7931290e+01   1.4155497e+01   2.0825129e+02  -1.8822039e+01   2.5630129e+02   1.2525161e-01   3.2535710e+02   1.2728206e+01   6.7562581e+01   1.0016983e+02   5.5975484e+01   1.7587486e+02   1.4352613e+02   1.8602243e+02   2.8796290e+02   3.5990968e+00   4.6335806e+01   1.6781378e+02   3.3142742e+02   1.4135161e+01   1.7111935e+02   5.5015290e+01   4.9109032e+01   1.3213966e+02   2.4040194e+02  -1.7072800e+01   6.3815806e+01   7.0494735e+01   2.1533742e+02  -5.3934452e+00   7.4750645e+01   1.1258059e+02   6.8267742e+01   2.0656968e+01   3.2791581e+02  -1.6542297e+01   1.7489258e+02   8.4120206e+01   2.2798903e+02  -1.9466542e+01   2.1918677e+02   1.0183957e+02   1.6480258e+02   9.5774065e+00   9.7432903e+01   1.9872343e+02   4.8990968e+01   1.3249879e+02   3.1758710e+01   9.3441239e+01   1.4991321e+02   3.8337924e+00   5.6333207e+01   2.0822019e+02   1.3110871e+02   1.5606034e+02   4.6623207e+01   1.0533938e+02  -1.7310000e+01   9.8862865e+01   1.1044355e+02  -4.4403226e+00   2.3730903e+02   1.8263665e+01   3.3695321e+02   7.7372615e+00   9.7206452e+01   2.1433606e+02   8.1005806e+01   1.0409921e+02   9.8558387e+01   1.8116339e+02   2.7214097e+02   5.2764529e+01   2.3722355e+02  -1.3869497e+01   2.7091321e+02   1.8963792e+01   7.0708065e+01   9.6914323e+01   3.0313290e+02   2.7250013e+01   3.0355806e+01   1.5792181e+01   6.1003207e+01   1.3932659e+02   5.8662258e+01   8.9206697e+01   1.1698000e+02   6.6483742e+00   5.6813207e+01   2.0980179e+02   5.9203032e+02   1.9041445e+01   2.4743321e+02   1.9321924e+00   6.5899032e+01   1.2406646e+02   1.4991321e+02   5.7837924e+00   3.6988161e+02  -2.9785935e+00   4.2033871e+01   1.0097406e+02   9.0345161e+01   1.2143529e+02   9.0161613e+01   1.2979772e+02   5.5244516e+01   1.5727657e+02   9.0333207e+01   2.4803019e+02   8.1230645e+01   1.8769639e+02   8.3143207e+01   1.5031539e+02   2.2370323e+02   1.0912774e+01   3.1500129e+02   9.2023445e+01   6.4890774e+02  -7.8513290e+00   2.9703871e+01   3.1183368e+01   2.9172032e+02   1.0162452e+00   2.2655419e+02   8.5966323e+00  -2.7972903e+01   1.2066396e+02   2.8757321e+02   2.3953385e+00   2.0905321e+02  -2.4101277e+01   6.0948710e+01   1.2877701e+02   8.9386484e+02  -1.5260800e+01   6.3284839e+01   3.3805044e+02   1.3189065e+02   1.5527262e+02   8.8461290e+01   1.5928890e+02   8.6838387e+01   2.1702422e+02   9.6886774e+01   1.6711745e+02   5.1710000e+01   1.8773191e+02   2.4430419e+02   8.8421161e+00   2.8270968e+01   2.1228323e+01   2.3706774e+01   1.4124443e+02   8.5003207e+01   1.6235659e+02   1.1837935e+02   1.2502417e+02
   9.6419355e+01   1.1827935e+02   6.5031290e+01   2.7967497e+01   2.1649129e+02   6.9387613e+00   2.4069129e+02  -1.0865948e+01   3.1650710e+02   3.7262065e+00   5.2992581e+01   9.6335432e+01   6.6265484e+01   1.7115166e+02   1.6652613e+02   1.8418243e+02   3.0687290e+02   4.1362968e+00   6.1865806e+01   1.3991138e+02   3.6147742e+02  -2.4588387e+00   1.8759935e+02   5.5076890e+01   5.9869032e+01   1.1736886e+02   1.9088194e+02  -1.8251200e+01   5.6155806e+01   7.0147535e+01   2.3562742e+02   3.8333548e+00   7.0030645e+01   1.0590819e+02   9.6887742e+01   7.9373677e+00   3.6353581e+02  -9.1518968e+00   1.0327258e+02   1.2527981e+02   2.4283903e+02  -1.5984542e+01   2.2761677e+02   1.2645517e+02   1.8157258e+02  -2.8141935e+00   1.0353290e+02   2.1618543e+02   5.2800968e+01   1.5004399e+02   2.6998710e+01   6.1392039e+01   1.7433321e+02   1.4070192e+01   6.3713207e+01   1.9729979e+02   1.2706871e+02   1.1853354e+02   3.5573207e+01   1.2560338e+02  -2.3600000e+01   6.5176065e+01   1.2082355e+02  -2.0807226e+00   2.4673903e+02   8.9392645e+00   3.4624321e+02   5.0840615e+00   1.0054645e+02   1.7782886e+02   9.2905806e+01   1.2233721e+02   9.4988387e+01   1.6610899e+02   2.3452097e+02   3.0774129e+01   2.3351355e+02  -3.2826968e+00   3.1862321e+02  -5.3330076e+00   6.7468065e+01   9.4223523e+01   3.2042290e+02   3.1468129e+00   2.0025806e+01   8.5285806e+00   7.2293207e+01   1.5680339e+02   6.0042258e+01   7.4476297e+01   1.0322000e+02   2.3129174e+01   7.5813207e+01   1.8576179e+02   5.3760032e+02   5.3558452e+00   1.8781321e+02   2.0891792e+01   5.1179032e+01   1.0567406e+02   1.6371321e+02  -1.6610208e+01   3.5169161e+02   1.1716606e+01   6.0983871e+01   1.2988806e+02   1.0620516e+02   9.9596490e+01   9.2011613e+01   1.0021972e+02   4.1014516e+01   1.1336497e+02   7.4523207e+01   2.5581499e+02   7.1760645e+01   1.6816399e+02   6.5573207e+01   1.7048099e+02   2.6236323e+02   3.0599742e+00   3.0267129e+02   7.9299845e+01   6.7276774e+02  -2.0001290e+00   2.7323871e+01   2.0993768e+01   3.0348032e+02  -1.1264555e+01   1.9870419e+02  -6.8853677e+00  -2.6402903e+01   8.9108361e+01   2.7733321e+02  -6.8854615e+00   1.7624321e+02  -8.9564769e+00   8.8328710e+01   1.3649661e+02   7.9124484e+02  -1.8291200e+01   8.1424839e+01   2.5474924e+02   1.0065065e+02   1.3258182e+02   7.4791290e+01   1.3957250e+02   8.2688387e+01   2.3440622e+02   9.7266774e+01   1.6323705e+02   3.6090000e+01   1.3893151e+02   1.7402419e+02  -2.6254839e+00   1.9080968e+01   3.2393523e+01  -1.5332258e+00   1.6949363e+02   7.6193207e+01   1.4220139e+02   1.1456935e+02   1.2709897e+02
   8.3609355e+01   1.2177415e+02   5.3361290e+01   1.7471097e+01   2.4406129e+02  -1.5468387e+00   2.9397129e+02  -1.2318348e+01   3.4002710e+02   3.0364606e+01   6.1942581e+01   8.2849432e+01   5.3025484e+01   1.5164086e+02   1.2228613e+02   1.9677163e+02   3.2463290e+02  -2.1044503e+01   5.7145806e+01   1.3604898e+02   3.4799742e+02   6.1956129e-01   1.8869935e+02   7.4838890e+01   6.1159032e+01   1.2479566e+02   1.9883194e+02  -1.4167200e+01   5.5915806e+01   5.4646735e+01   1.9776742e+02  -6.1778452e+00   6.9460645e+01   1.1357379e+02   9.4937742e+01  -1.5236632e+01   3.1449581e+02   7.8713032e+00   1.5699258e+02   5.7642206e+01   2.6345903e+02  -8.1541419e+00   2.4956677e+02   8.3699174e+01   1.4676258e+02   4.4906065e+00   1.0829290e+02   2.7252463e+02   1.2018097e+02   1.3470359e+02   2.3848710e+01   6.7784039e+01   1.4733321e+02  -1.5798076e+00   6.5333207e+01   1.8583019e+02   1.0434871e+02   9.8921135e+01   4.5383207e+01   1.0253858e+02   1.4000000e+00   1.1422606e+02   1.0558355e+02  -8.1152258e-01   2.6530903e+02   2.5693665e+01   3.3929321e+02   6.1700615e+00   8.3636452e+01   2.1442166e+02   8.3435806e+01   1.3362481e+02   8.4408387e+01   1.6676539e+02   2.9404097e+02   3.5772529e+01   2.4651355e+02  -9.7026968e+00   2.9671321e+02   1.6419792e+01   5.2278065e+01   1.0000872e+02   3.1951290e+02   2.0799613e+01   3.5835806e+01   2.5437806e+00   7.3053207e+01   1.4407259e+02   6.1382258e+01   5.9949097e+01   1.1426000e+02   5.8659742e+00   7.8483207e+01   2.1458819e+02   5.4022032e+02  -1.2043755e+01   2.2110321e+02   2.6178592e+01   5.3419032e+01   9.8594865e+01   1.6810321e+02   2.2038592e+01   3.5603161e+02   1.9509406e+01   6.9033871e+01   9.4534065e+01   6.8965161e+01   1.0010569e+02   1.0001161e+02   1.0995972e+02   5.9104516e+01   1.5043777e+02   1.2557321e+02   2.8963099e+02   6.6990645e+01   1.8859559e+02   8.9383207e+01   2.0790619e+02   2.1727323e+02   2.4767174e+01   2.9100129e+02   8.6943445e+01   6.8871774e+02   4.5153871e+01   4.5083871e+01   6.8002968e+01   3.3586032e+02   6.2950452e+00   2.2070419e+02   3.5634632e+01   1.1270968e+00   1.2514596e+02   3.2110321e+02   2.4902938e+01   1.8543321e+02   1.2068323e+01   7.3568710e+01   1.1700741e+02   7.6371484e+02  -2.8088800e+01   8.5324839e+01   2.8209724e+02   1.2198065e+02   1.3825542e+02   6.1461290e+01   1.5044890e+02   1.0483839e+02   2.4677422e+02   9.6406774e+01   1.6282585e+02   4.5330000e+01   1.3772231e+02   2.5311419e+02  -4.8268387e-01   8.5009677e+00   2.4189923e+01   2.3366774e+01   1.5874163e+02   8.8143207e+01   8.2105392e+01   1.2994935e+02   1.1114857e+02
   9.5699355e+01   1.2299695e+02   6.1361290e+01   2.8161097e+01   2.3111129e+02   5.1991613e+00   2.7507129e+02  -2.9963484e+00   3.3488710e+02  -5.2241935e+00   5.0222581e+01   8.0457032e+01   4.6695484e+01   1.7180726e+02   1.4462613e+02   1.8817443e+02   3.0749290e+02   2.8966968e+00   5.1575806e+01   1.5944458e+02   3.6328742e+02  -1.4373639e+01   1.9269935e+02   4.9428890e+01   4.2109032e+01   1.2835966e+02   1.9797194e+02   4.8016000e+00   4.7385806e+01   7.2619135e+01   1.9743742e+02   3.2285548e+00   6.3600645e+01   8.9612594e+01   7.8077742e+01   1.4421677e+00   3.6182581e+02  -7.8250968e+00   1.6913258e+02   8.7341006e+01   2.3045903e+02   7.3358581e+00   2.6904677e+02   1.4123077e+02   1.8433258e+02   1.4850065e+00   1.1915290e+02   2.6131583e+02   1.0209097e+02   1.7001079e+02   2.9658710e+01   8.3609239e+01   1.3776321e+02  -1.5434208e+01   6.2003207e+01   1.9429659e+02   1.1520871e+02   1.1724234e+02   3.6143207e+01   1.1532778e+02   3.5000000e-01   8.0310065e+01   9.6493548e+01  -3.2432258e-01   2.4944903e+02   1.9002465e+01   3.2262321e+02  -2.5633846e-01   1.1239645e+02   2.3246086e+02   6.9525806e+01   1.1120761e+02   9.0178387e+01   1.8297379e+02   2.5071097e+02   3.3198929e+01   2.4294355e+02  -1.8470968e+00   3.0795321e+02   1.4040592e+01   5.6188065e+01   1.0002592e+02   3.4204290e+02   3.2847213e+01   3.4545806e+01  -9.3930194e+00   7.1053207e+01   1.5152259e+02   4.6002258e+01   8.5459497e+01   1.0326000e+02   3.0759742e+00   7.6433207e+01   2.0475219e+02   5.7946032e+02  -1.4752955e+01   1.8571321e+02   1.8679792e+01   6.0089032e+01   1.1653126e+02   1.9033321e+02  -3.0698076e+00   3.4203161e+02  -2.6005935e+00   5.5123871e+01   9.5496865e+01   1.0310516e+02   1.1108449e+02   1.3797161e+02   1.3325292e+02   6.7824516e+01   1.4617017e+02   1.2124321e+02   3.3545739e+02   9.9760645e+01   2.5111399e+02   1.0681321e+02   2.2147179e+02   2.4541323e+02   1.4605974e+01   3.2929129e+02   9.6500245e+01   7.9576774e+02   2.2499871e+01   4.2513871e+01   7.0738568e+01   4.1177032e+02  -6.1577548e+00   1.8970419e+02   2.2644632e+01   1.9077097e+01   1.2484996e+02   3.1633321e+02   2.2614538e+01   2.1581321e+02   2.6379231e+00   7.8278710e+01   9.7770606e+01   8.8552484e+02  -1.5353600e+01   5.9994839e+01   2.8127364e+02   1.1498065e+02   1.5229542e+02   7.9031290e+01   1.2999330e+02   9.3648387e+01   2.2518942e+02   9.2746774e+01   1.6292865e+02   6.1900000e+01   1.6682671e+02   2.0187419e+02   3.0965161e+00   3.4120968e+01   9.3303226e+00   2.3366774e+01   1.5017163e+02   9.6913207e+01   1.0764379e+02   1.2027935e+02   1.4364217e+02
   6.7419355e+01   1.1321935e+02   6.6741290e+01   1.0206968e+00   1.9559129e+02   6.7107613e+00   2.8035129e+02  -1.2088748e+01   3.3069710e+02   1.2871006e+01   6.7132581e+01   6.5104232e+01   5.6975484e+01   1.3255486e+02   1.2514613e+02   1.8668283e+02   2.8187290e+02   2.8616297e+01   4.6245806e+01   1.7358098e+02   3.5680742e+02   1.1814761e+01   1.6221935e+02   5.9727290e+01   6.1629032e+01   1.2879806e+02   1.9878194e+02  -1.6643200e+01   6.2055806e+01   6.3865535e+01   2.2614742e+02  -1.5308245e+01   6.8030645e+01   1.2002819e+02   9.5457742e+01  -5.1882323e+00   3.5282581e+02   1.4134903e+01   1.7818258e+02   8.5617006e+01   2.8222903e+02   1.8724258e+01   2.5695677e+02   1.3514797e+02   1.7676258e+02   1.6430606e+01   1.8758290e+02   1.7308143e+02   9.9760968e+01   1.4052719e+02   1.3948710e+01   9.8436039e+01   1.5819321e+02  -2.4486076e+00   5.2913207e+01   2.2640379e+02   1.3210871e+02   1.4156034e+02   5.8003207e+01   1.2957898e+02   3.7400000e+00   9.7178865e+01   1.0668355e+02  -4.2795226e+00   2.3949903e+02   1.7848465e+01   3.9138321e+02   2.9622862e+01   1.1220645e+02   2.3556606e+02   8.8245806e+01   1.2371001e+02   1.1993839e+02   1.7288299e+02   2.4952097e+02   5.6334129e+01   2.7870355e+02   3.8121032e+00   2.9243321e+02  -1.5667808e+01   5.7228065e+01   9.1092723e+01   3.0223290e+02   1.2032013e+01   2.7735806e+01   4.3178065e-01   6.2003207e+01   1.4948659e+02   3.5522258e+01   7.9727897e+01   1.2041000e+02   1.7233974e+01   8.0813207e+01   2.0869179e+02   5.3574032e+02   1.5834645e+01   1.9962321e+02  -5.7130076e+00   3.8179032e+01   1.0595406e+02   1.6205321e+02  -1.6327408e+01   3.0988161e+02   1.4914065e+00   3.5743871e+01   6.4147265e+01   7.9105161e+01   1.0595449e+02   1.1916161e+02   1.2118772e+02   4.3054516e+01   1.2548177e+02   1.1891321e+02   2.6393379e+02   8.9610645e+01   2.3364599e+02   9.3573207e+01   1.9657099e+02   2.6527323e+02  -2.1228258e+00   2.8614129e+02   8.7902245e+01   8.0543774e+02   4.8162710e+00   3.2653871e+01   4.5377368e+01   4.1377032e+02   2.2522452e+00   1.6789419e+02   2.4099432e+01  -8.1129032e+00   1.0859516e+02   3.5338321e+02   2.0270538e+01   2.0976321e+02  -8.2580769e+00   9.0088710e+01   9.9305806e+01   8.2562484e+02  -1.8331600e+01   8.8044839e+01   3.2006964e+02   1.4408065e+02   1.3453742e+02   9.5081290e+01   1.5937930e+02   8.8308387e+01   2.2580662e+02   1.2707677e+02   1.6389225e+02   6.3850000e+01   1.6224071e+02   2.6525419e+02  -1.0453884e+01   3.9309677e+00   2.4505523e+01   1.6036774e+01   1.7513803e+02   8.0143207e+01   1.1174539e+02   1.3932935e+02   1.3296817e+02
   6.8609355e+01   1.7531415e+02   6.9601290e+01   6.6418968e+00   1.9649129e+02   1.8068761e+01   2.6578129e+02  -6.7331484e+00   3.1950710e+02   2.3862065e+00   5.4652581e+01   9.6812632e+01   5.8975484e+01   1.6597486e+02   1.3033613e+02   1.8936763e+02   2.7453290e+02  -1.3846503e+01   3.2865806e+01   1.7294138e+02   3.3447742e+02   1.6461161e+01   1.6949935e+02   7.6044890e+01   5.7059032e+01   1.3940366e+02   1.7145194e+02  -1.5506800e+01   6.6155806e+01   7.5497535e+01   2.1638742e+02  -2.0974452e+00   7.6410645e+01   1.0935779e+02   1.0416774e+02   2.1684968e+01   3.4639581e+02  -1.0450697e+01   1.3803258e+02   1.0515901e+02   2.7579903e+02   7.1386581e+00   2.2709677e+02   1.0168677e+02   1.6090258e+02   1.5599406e+01   1.1243290e+02   2.5000343e+02   1.0099097e+02   1.3428879e+02   3.5378710e+01   7.7341639e+01   1.4433321e+02   1.6660192e+01   7.1143207e+01   2.2727539e+02   1.1358871e+02   1.4808194e+02   3.5763207e+01   1.0663818e+02   1.2400000e+01   7.4866065e+01   1.2268355e+02  -1.2849523e+01   2.5144903e+02   5.2702465e+01   3.0181321e+02   4.5018462e+01   7.1736452e+01   2.3247366e+02   7.1095806e+01   1.4418201e+02   6.9268387e+01   1.7316659e+02   2.1476097e+02   5.9264929e+01   2.3355355e+02   6.3841032e+00   3.0943321e+02   1.3262192e+01   5.5658065e+01   9.9548323e+01   3.4613290e+02   1.5000013e+01   4.3595806e+01   2.5429806e+00   6.4913207e+01   1.4334379e+02   5.9142258e+01   9.4408297e+01   2.2060000e+02   1.1028774e+01   7.0433207e+01   1.8295219e+02   5.4717032e+02   1.4402452e+00   1.8014321e+02   4.4415392e+01   5.0369032e+01   1.2787886e+02   1.6419321e+02   5.0139243e-01   3.7660161e+02   4.8380645e-01   5.0553871e+01   1.0244246e+02   8.0105161e+01   1.0625449e+02   8.1301613e+01   9.4166516e+01   4.5394516e+01   1.1958457e+02   6.7383207e+01   1.9743619e+02   9.9140645e+01   2.0731359e+02   7.4333207e+01   1.7045019e+02   2.4084323e+02   4.0157419e-01   2.9548129e+02   6.9965045e+01   6.2605774e+02   8.7866710e+00   1.3983871e+01   4.7309677e+00   3.5096032e+02  -1.9152955e+01   1.8184419e+02  -4.0665677e+00  -1.8329032e+00   9.3812761e+01   3.4419321e+02  -4.3742615e+00   1.9510321e+02  -7.8452769e+00   5.3278710e+01   9.3490606e+01   7.6424484e+02   4.7688000e+00   9.2284839e+01   2.7254044e+02   1.6017065e+02   1.4568022e+02   8.6221290e+01   1.3903810e+02   8.9218387e+01   2.0083382e+02   8.5026774e+01   1.8025625e+02   4.1560000e+01   1.4807391e+02   2.4816419e+02   3.6913316e+01   2.8600968e+01   6.5819226e+00   1.2441677e+02   1.1127763e+02   9.3053207e+01   1.0023259e+02   1.3508935e+02   1.1535737e+02
   8.1419355e+01   1.3561935e+02   5.5271290e+01  -9.6317032e+00   1.8730129e+02  -1.7006039e+01   2.5173129e+02  -9.3914839e-01   3.1350710e+02   1.7346206e+01   5.9132581e+01   7.3694232e+01   6.1075484e+01   1.6013686e+02   1.3871613e+02   1.8817723e+02   3.0430290e+02   5.8618968e+00   4.7575806e+01   1.6643458e+02   3.3847742e+02   5.8511613e+00   2.0054935e+02   7.5130890e+01   6.7489032e+01   1.3985926e+02   1.3745194e+02  -1.2446800e+01   4.9535806e+01   8.2727135e+01   2.1638742e+02  -1.0957445e+01   8.2650645e+01   1.2189859e+02   1.0540774e+02   6.2557677e+00   3.5249581e+02  -1.7978697e+01   1.2970258e+02   9.2875406e+01   2.1817903e+02  -4.4417419e+00   2.1075677e+02   1.1856397e+02   1.6985258e+02   9.8340645e-01   7.6482903e+01   2.5101943e+02   9.8570968e+01   1.3696239e+02   1.2608710e+01   9.7063239e+01   1.5610321e+02   3.5908592e+01   9.2383207e+01   2.2119619e+02   1.0296871e+02   1.4403154e+02   4.0523207e+01   1.1492738e+02  -2.3650000e+01   9.4270065e+01   1.1449355e+02   3.0235677e+01   2.4159903e+02  -3.1953548e-01   3.1533321e+02   1.4746862e+01   8.5346452e+01   1.9571486e+02   6.3625806e+01   1.3791961e+02   9.3268387e+01   1.6629659e+02   2.5404097e+02   6.1542529e+01   2.3155355e+02   2.1354103e+01   2.8481321e+02   5.1179243e-01   5.5948065e+01   8.7665123e+01   3.5808290e+02   1.1044013e+01   2.7355806e+01   1.0512181e+01   6.4863207e+01   1.5706779e+02   6.4762258e+01   9.3338697e+01   1.9145000e+02   1.3170774e+01   6.2763207e+01   1.8123579e+02   5.4684032e+02   1.5466645e+01   1.9805321e+02   2.0832592e+01   5.2089032e+01   1.0803126e+02   1.6052321e+02  -3.6635008e+01   4.4360161e+02   1.5313806e+01   7.1513871e+01   1.1342566e+02   8.7965161e+01   1.1129569e+02   7.7441613e+01   1.1257532e+02   4.2674516e+01   7.7752168e+01   5.4243207e+01   2.0657739e+02   5.7710645e+01   1.9566799e+02   6.6483207e+01   1.7054819e+02   1.9674323e+02  -6.7404258e+00   2.7281129e+02   5.6208645e+01   7.0919774e+02  -3.2445290e+00   1.0173871e+01   3.5557677e+00   3.4810032e+02  -1.6644155e+01   1.8136419e+02   8.0218323e+00  -2.9542903e+01   7.5549561e+01   3.6695321e+02  -1.8915062e+01   1.7991321e+02  -1.9870077e+01   6.0848710e+01   1.2578501e+02   7.0519484e+02  -2.2887200e+01   7.7044839e+01   2.5461964e+02   1.7746065e+02   1.7072702e+02   9.1461290e+01   1.6637890e+02   1.1549839e+02   2.2825142e+02   1.0250677e+02   1.5885785e+02   5.2330000e+01   1.8411231e+02   2.4311419e+02   1.3127316e+01   2.9220968e+01   3.4823226e+00   3.9746774e+01   1.3705123e+02   9.6623207e+01   8.8286992e+01   1.2151935e+02   1.3158297e+02
   7.9849355e+01   1.2969495e+02   8.0551290e+01   2.6258968e+00   2.3492129e+02   4.9943613e+00   2.7669129e+02   3.5405161e-01   3.1364710e+02   2.0715006e+01   6.2322581e+01   9.5629032e+01   4.7265484e+01   1.5976166e+02   1.2262613e+02   2.0079443e+02   2.7396290e+02   3.8909677e-01   5.6055806e+01   1.6570618e+02   3.5714742e+02   1.6457561e+01   1.4826935e+02   5.8553290e+01   5.9389032e+01   1.1955726e+02   1.9540194e+02   5.7720000e-01   5.3105806e+01   6.2631535e+01   2.1657742e+02  -1.0732645e+01   7.0320645e+01   1.2707499e+02   8.4747742e+01   1.1998568e+01   3.5853581e+02  -4.2189677e-01   1.9794258e+02   6.2226206e+01   2.1888903e+02  -4.9285419e+00   2.3052677e+02   9.5412374e+01   1.9723258e+02   2.5030065e+00   1.0472290e+02   2.6605023e+02   8.3610968e+01   1.4000919e+02   2.6188710e+01   9.8886839e+01   1.2714321e+02   1.1275392e+01   7.5193207e+01   1.8400139e+02   1.0377871e+02   1.4115674e+02   3.8953207e+01   1.3705298e+02  -1.0980000e+01   1.2521646e+02   1.0753355e+02   2.3362477e+01   2.7449903e+02   1.8148465e+01   2.9757321e+02   2.2937662e+01   8.0496452e+01   2.1796286e+02   6.3385806e+01   1.4826881e+02   9.7268387e+01   1.7831659e+02   2.5471097e+02   4.2538929e+01   2.7384355e+02   1.6580903e+01   3.0486321e+02  -2.9422076e+00   7.5708065e+01   8.6944323e+01   3.4275290e+02   1.0360413e+01   2.2595806e+01   5.1329806e+00   7.5953207e+01   1.6741059e+02   6.8282258e+01   9.3487097e+01   2.5431000e+02  -4.0080258e+00   8.9053207e+01   2.0570259e+02   5.0636032e+02   5.2350452e+00   2.0395321e+02   3.2740592e+01   3.3089032e+01   1.2903126e+02   1.7124321e+02  -2.2212608e+01   4.0979161e+02   1.5878606e+01   4.6703871e+01   1.0127046e+02   7.9915161e+01   8.9179690e+01   9.4681613e+01   9.7096116e+01   4.4014516e+01   1.1455497e+02   6.8243207e+01   2.1688739e+02   9.1420645e+01   2.6507119e+02   1.0281321e+02   1.9122179e+02   2.1165323e+02   2.9066774e+01   3.1729129e+02   8.5840245e+01   6.1114774e+02  -8.3505290e+00   3.1083871e+01   6.9329677e+00   4.0472032e+02   1.6216245e+01   1.9246419e+02   1.8323832e+01  -9.2290323e-01   1.5015996e+02   3.4452321e+02   1.8649338e+01   2.1886321e+02  -2.1076077e+01   7.7758710e+01   1.1096221e+02   7.5171484e+02  -1.3888800e+01   8.5044839e+01   3.4468964e+02   1.9903065e+02   1.6852142e+02   8.9411290e+01   1.6821290e+02   1.0573839e+02   2.6522222e+02   1.0017677e+02   1.9628425e+02   4.3280000e+01   1.7293631e+02   2.3140419e+02   5.1141161e+00   2.5980968e+01   1.5551523e+01   1.7226774e+01   1.4414283e+02   1.1391321e+02   1.0533379e+02   1.3008935e+02   1.2742737e+02
   7.7849355e+01   1.0942495e+02   5.7981290e+01   1.7214968e+00   2.2487129e+02  -1.0116387e+00   2.4559129e+02  -1.0257948e+01   3.0850710e+02   9.3662065e+00   6.8612581e+01   7.3365832e+01   4.3405484e+01   1.4017046e+02   1.4400613e+02   1.8598403e+02   2.7520290e+02   1.6049897e+01   4.6485806e+01   1.2352178e+02   3.3523742e+02   1.2020361e+01   1.6730935e+02   6.5930090e+01   5.3109032e+01   1.3900966e+02   2.2755194e+02  -4.1374800e+01   5.6055806e+01   5.5345535e+01   2.1191742e+02  -1.4359845e+01   7.7370645e+01   1.1618099e+02   9.4457742e+01  -3.9182323e+00   3.2425581e+02   1.9510503e+01   1.4323258e+02   8.8323006e+01   2.2603903e+02  -8.4505419e+00   2.2575677e+02   1.1088397e+02   1.6566258e+02  -1.4013935e+00   9.5862903e+01   2.0565903e+02   8.3090968e+01   1.3734079e+02   2.0228710e+01   9.5503639e+01   1.1719321e+02   4.4913924e+00   7.7383207e+01   1.8353619e+02   1.0310871e+02   1.1426034e+02   5.6763207e+01   1.3638818e+02  -3.1000000e-01   1.2255286e+02   9.3443548e+01   5.6296774e+00   2.5878903e+02   3.3445265e+01   2.9195321e+02   3.2097262e+01   8.1446452e+01   2.0945686e+02   5.7245806e+01   1.1200001e+02   9.7938387e+01   1.8859299e+02   2.3099097e+02   3.0486529e+01   2.4408355e+02  -1.4038297e+01   3.2338321e+02   2.3361924e+00   1.0375806e+02   6.9510323e+01   3.5870290e+02   7.5644129e+00   2.3975806e+01   1.6732581e+01   8.5913207e+01   1.4966379e+02   6.1472258e+01   7.0601897e+01   1.1898000e+02   7.6283742e+00   7.8763207e+01   1.5409579e+02   5.0950032e+02   1.5693845e+01   1.9429321e+02   9.3733924e+00   5.0179032e+01   1.3547406e+02   1.5848321e+02  -5.0018076e+00   4.0374161e+02  -1.8273935e+00   5.7033871e+01   1.0420406e+02   8.5635161e+01   1.0134209e+02   8.6541613e+01   1.3708732e+02   5.8964516e+01   1.2430897e+02   9.6573207e+01   2.0486099e+02   1.0871065e+02   2.7239799e+02   8.9143207e+01   1.9388539e+02   3.2870323e+02   2.8892774e+01   3.2143129e+02   5.8179045e+01   7.5286774e+02   1.1591871e+01   5.4513871e+01   3.9348568e+01   4.2658032e+02   1.4697445e+01   2.0246419e+02   3.8713832e+01  -4.8729032e+00   1.2585596e+02   3.7938321e+02   2.2330538e+01   2.1476321e+02   1.0341923e+01   7.7328710e+01   1.2380661e+02   7.1162484e+02  -1.6681600e+01   8.5714839e+01   2.6425604e+02   1.8522065e+02   1.5253622e+02   8.2841290e+01   1.4259850e+02   1.3816839e+02   2.0596782e+02   1.1174677e+02   1.6516865e+02   4.9710000e+01   1.6837191e+02   2.1021419e+02  -1.4306839e+00   9.4609677e+00   4.0131226e+00   2.8896774e+01   1.9939923e+02   1.0976321e+02   1.0875579e+02   1.3599935e+02   1.3014457e+02
   7.1319355e+01   1.1109735e+02   4.8121290e+01  -3.9970323e-01   2.0430129e+02  -1.5746039e+01   2.7640129e+02  -2.6052748e+01   3.1654710e+02   1.9913006e+01   6.6322581e+01   7.7789032e+01   5.0405484e+01   1.6723046e+02   1.1585613e+02   1.6676603e+02   2.8915290e+02  -1.0661032e+00   5.6765806e+01   1.6359938e+02   3.2447742e+02   1.1451161e+01   1.5554935e+02   5.1970890e+01   5.3969032e+01   1.1903086e+02   2.2540194e+02   3.0372000e+00   5.0865806e+01   9.4810735e+01   1.9067742e+02  -7.0006452e+00   6.1410645e+01   1.1321779e+02   9.1077742e+01   1.7592168e+01   3.3177581e+02   2.3889032e+00   1.2961258e+02   6.6312606e+01   2.7407903e+02  -1.3937419e+00   2.4418677e+02   7.7979574e+01   1.7399258e+02   1.8032206e+01   9.2482903e+01   2.9221943e+02   7.4990968e+01   1.4612879e+02   2.2848710e+01   1.0353404e+02   1.3771321e+02   1.4329792e+01   6.3623207e+01   1.7611699e+02   1.1996871e+02   9.8241535e+01   4.6913207e+01   1.6469618e+02   1.2070000e+01   1.0008246e+02   9.7633548e+01   1.0064477e+01   2.5630903e+02   1.4536645e+00   3.0205321e+02   2.2959262e+01   9.4876452e+01   2.1533246e+02   6.0005806e+01   8.9349213e+01   8.2988387e+01   1.5997899e+02   2.5247097e+02   3.3148129e+01   2.5322355e+02   1.0710503e+01   3.3200321e+02   9.9265924e+00   7.5378065e+01   7.0020723e+01   3.5208290e+02   1.5384013e+01   2.9835806e+01   4.2363781e+01   9.0193207e+01   1.4875139e+02   5.1622258e+01   1.0957990e+02   1.1931000e+02   1.6701974e+01   6.7103207e+01   2.2159859e+02   5.2103032e+02   1.8531445e+01   1.9781321e+02   3.7231792e+01   5.1609032e+01   1.3206966e+02   1.7000321e+02  -2.8963408e+01   3.7612161e+02  -2.3137794e+01   7.9553871e+01   8.7502465e+01   6.6965161e+01   1.1616569e+02   7.6781613e+01   1.2290812e+02   4.9294516e+01   1.0508257e+02   4.1813207e+01   1.6905179e+02   9.9140645e+01   1.9926359e+02   9.8193207e+01   1.8273139e+02   3.1051323e+02   1.7017974e+01   3.1929129e+02   8.0020245e+01   7.3247774e+02   1.8603071e+01   2.8323871e+01   6.3683768e+01   3.7810032e+02   2.2625845e+01   2.3627419e+02   1.7769032e+01   1.1457097e+01   1.0840956e+02   3.3243321e+02   1.3996538e+01   1.8891321e+02   1.3789923e+01   9.3848710e+01   1.3971501e+02   8.7852484e+02  -1.4083600e+01   7.6234839e+01   2.3049444e+02   1.5008065e+02   1.5881742e+02   8.0031290e+01   1.3587330e+02   9.0888387e+01   1.9460022e+02   8.6026774e+01   1.4727625e+02   4.2750000e+01   1.3073871e+02   2.0302419e+02  -1.7554839e+00   6.3109677e+00   5.4151226e+00  -1.8732258e+00   1.3886083e+02   1.0771321e+02   1.2453979e+02   1.3080935e+02   1.1979977e+02
   8.1509355e+01   1.2918215e+02   5.8081290e+01  -4.7165032e+00   2.2573129e+02   6.8195613e+00   2.8702129e+02  -9.2823484e+00   2.8173710e+02   1.6407806e+01   7.1842581e+01   4.2057432e+01   5.1075484e+01   1.5083686e+02   1.6166613e+02   1.6415123e+02   2.7115290e+02   2.2663897e+01   3.3055806e+01   1.3421618e+02   3.4471742e+02   1.5451961e+01   1.7435935e+02   5.4136090e+01   5.9109032e+01   1.1385966e+02   1.6769194e+02   3.5140000e+00   6.1575806e+01   6.7673935e+01   2.2019742e+02  -1.6312245e+01   9.2650645e+01   1.0338859e+02   9.4317742e+01  -7.1703226e-01   3.3744581e+02   1.3695303e+01   1.2056258e+02   1.1760661e+02   1.9855903e+02   1.7367858e+01   2.3547677e+02   1.1205637e+02   2.1557258e+02   1.6135806e+01   1.0553290e+02   2.1226543e+02   9.1950968e+01   1.3649199e+02   3.4848710e+01   1.1166404e+02   1.3248321e+02   1.5228192e+01   6.3193207e+01   2.1077139e+02   1.3734871e+02   1.2842114e+02   6.7673207e+01   1.3903538e+02   6.4000000e-01   9.5806865e+01   7.4203548e+01   1.1268877e+01   2.4663903e+02   2.3607265e+01   2.7757321e+02  -8.8923385e+00   8.3496452e+01   2.1629286e+02   6.1905806e+01   9.5537213e+01   7.5128387e+01   1.3846779e+02   2.2099097e+02   4.6526529e+01   2.3108355e+02  -2.2829677e-01   3.1381321e+02   7.3817924e+00   6.8278065e+01   8.0248723e+01   3.6899290e+02  -3.7387871e+00   3.3595806e+01  -2.1177019e+01   6.8143207e+01   1.4175539e+02   6.4712258e+01   7.2062697e+01   1.6388000e+02   9.6063742e+00   7.2913207e+01   1.7351379e+02   5.3169032e+02  -3.1313548e+00   1.9143321e+02   1.0032192e+01   3.8089032e+01   1.2786126e+02   1.6567321e+02  -1.0287008e+01   3.9326161e+02  -3.5089935e+00   6.5983871e+01   9.2208065e+01   9.3295161e+01   8.8249290e+01   6.7581613e+01   1.1379412e+02   2.0964516e+01   8.4868968e+01   6.5813207e+01   1.5803179e+02   6.6850645e+01   2.0565679e+02   4.6293207e+01   1.6150339e+02   2.3636323e+02   1.2469974e+01   3.0895129e+02   6.5937445e+01   7.1876774e+02   5.5598710e+00   4.5413871e+01   6.1665677e+00   3.5667032e+02  -1.1039755e+01   2.0517419e+02   1.1447032e+01  -9.4429032e+00   8.9031561e+01   2.8933321e+02  -2.7054615e+00   1.9857321e+02   9.3071231e+00   6.4468710e+01   1.4911541e+02   8.2019484e+02  -7.1272000e+00   6.9234839e+01   2.7634444e+02   1.3965065e+02   1.6361182e+02   6.6941290e+01   1.4496050e+02   9.5408387e+01   2.1980862e+02   9.0406774e+01   1.7625585e+02   5.1040000e+01   1.3721551e+02   2.3906419e+02  -1.9168684e+01   9.0809677e+00   3.7135226e+00   1.7896774e+01   1.3103923e+02   1.1181321e+02   1.1978179e+02   1.3608935e+02   1.0927737e+02
   9.3609355e+01   1.5121415e+02   7.9171290e+01  -4.3537032e+00   2.2744129e+02   3.6827613e+00   3.0664129e+02  -1.3141948e+01   3.2388710e+02   9.3258065e+00   5.0752581e+01   8.4274632e+01   7.2645484e+01   1.4230126e+02   1.2100613e+02   2.0178403e+02   2.7777290e+02   5.5142968e+00   5.3865806e+01   1.5145138e+02   3.6852742e+02   3.0597161e+01   2.0888935e+02   7.0373690e+01   5.5199032e+01   1.2389246e+02   1.6855194e+02   4.0652000e+00   6.4535806e+01   7.7387135e+01   2.3138742e+02  -1.9107445e+01   7.0180645e+01   1.0513619e+02   8.7547742e+01   1.9014568e+01   2.9239581e+02   5.8293032e+00   1.4489258e+02   9.7610206e+01   2.7469903e+02   1.9866581e+00   2.7409677e+02   9.3636774e+01   1.8795258e+02   8.3854065e+00   1.0310290e+02   2.4245983e+02   1.0128097e+02   1.3374559e+02   4.1758710e+01   1.3235124e+02   1.3552321e+02   1.0314992e+01   5.6193207e+01   1.9771139e+02   1.2786871e+02   1.1555954e+02   8.9383207e+01   1.1439858e+02   4.0700000e+00   9.4672465e+01   9.1683548e+01   1.4160477e+01   2.7668903e+02   9.7832645e+00   1.6324321e+02   1.1325406e+02   9.1876452e+01   2.3076246e+02   5.4905806e+01   9.3857213e+01   8.3218387e+01   1.4048059e+02   2.6023097e+02   4.3287329e+01   2.4732355e+02   4.8525032e+00   3.4229321e+02  -2.1416608e+01   8.3708065e+01   8.9924323e+01   3.5456290e+02   1.4615613e+01   3.3025806e+01   2.3058581e+01   7.2053207e+01   1.6029259e+02   5.9812258e+01   1.1707470e+02   1.1950000e+02   7.9267742e+00   6.8383207e+01   2.1963619e+02   6.6469032e+02  -3.6213548e+00   1.8548321e+02   4.4028192e+01   4.2559032e+01   1.3465366e+02   1.9919321e+02  -2.8786076e+00   3.6122161e+02   2.3194206e+01   5.3463871e+01   1.0105966e+02   8.0915161e+01   1.0352969e+02   7.7391613e+01   1.1152932e+02   2.8014516e+01   7.6304968e+01   4.5293207e+01   1.2410339e+02   7.1710645e+01   1.8169799e+02   8.5293207e+01   1.7509339e+02   2.4174323e+02   8.0957419e-01   2.9152129e+02   6.1621845e+01   6.6105774e+02  -5.3433290e+00   2.9793871e+01   1.4756168e+01   3.1767032e+02   2.0030245e+01   2.1260419e+02   9.6626323e+00  -2.3062903e+01   1.0998116e+02   3.0719321e+02  -6.8942615e+00   1.9100321e+02  -1.9467277e+01   8.5378710e+01   1.3806261e+02   7.9871484e+02   1.0681200e+01   5.9754839e+01   3.4729284e+02   1.7094065e+02   1.4195862e+02   6.5171290e+01   1.4267210e+02   7.7928387e+01   2.2044702e+02   1.0074677e+02   1.4037865e+02   2.8230000e+01   1.1976031e+02   2.2840419e+02   1.5444116e+01   2.7270968e+01   8.3083226e+00   2.4746774e+01   1.5963123e+02   1.1262321e+02   1.0428699e+02   1.2046935e+02   1.1028697e+02
   8.1179355e+01   1.3734855e+02   8.2411290e+01  -6.6629032e+00   2.1825129e+02  -6.9120387e+00   3.2473129e+02   8.0851613e-02   2.9073710e+02   1.6737806e+01   6.0272581e+01   9.5983032e+01   4.6125484e+01   1.3695286e+02   1.7714613e+02   1.9281283e+02   3.0458290e+02   3.3699497e+01   5.4675806e+01   1.5781658e+02   3.6890742e+02   4.8467613e+00   1.8407935e+02   7.0688490e+01   5.4819032e+01   1.4258286e+02   1.8474194e+02   5.3400000e+00   6.6055806e+01   8.0645535e+01   2.0357742e+02  -1.4072645e+01   6.5130645e+01   1.0054019e+02   9.3977742e+01  -1.5069832e+01   1.5234581e+02  -7.2566968e+00   1.7446258e+02   7.8394606e+01   2.2588903e+02   9.4614581e+00   2.4609677e+02   1.2606677e+02   1.7138258e+02   2.4310065e+00   9.8292903e+01   2.4032463e+02   8.8950968e+01   1.4239199e+02   2.1188710e+01   1.0166684e+02   1.8038321e+02   1.3296192e+01   7.3003207e+01   2.2541659e+02   1.2320871e+02   1.2650234e+02   1.0633321e+02   1.2761258e+02  -6.7900000e+00   1.2369126e+02   1.0901355e+02   2.2864077e+01   2.9516903e+02   6.5848645e+00   8.5813207e+01   1.8834846e+02   8.4686452e+01   1.9238766e+02   6.1095806e+01   1.1474201e+02   9.2028387e+01   1.6401579e+02   2.1376097e+02   6.0484929e+01   2.5770355e+02  -4.5078968e+00   2.9633321e+02  -5.9798076e+00   7.6228065e+01   9.3712723e+01   3.3742290e+02   1.5506813e+01   3.9495806e+01   2.5730981e+01   5.5863207e+01   1.4101779e+02   5.0142258e+01   6.5508297e+01   1.1674000e+02  -1.6332426e+01   7.3383207e+01   1.4571619e+02   5.7569032e+02   2.2586452e+00   2.0419321e+02   1.8151392e+01   5.7519032e+01   1.2026686e+02   1.6900321e+02  -1.2693408e+01   3.5145161e+02  -1.5784194e+01   5.8793871e+01   8.1923265e+01   8.3345161e+01   1.0461529e+02   9.2201613e+01   1.1505452e+02   6.1054516e+01   1.1547177e+02   7.0813207e+01   1.4059179e+02   6.8710645e+01   2.4636799e+02   9.0523207e+01   1.8553499e+02   3.2198323e+02   2.6670374e+01   3.2367129e+02   8.6519845e+01   6.6347774e+02   2.6123071e+01   4.1843871e+01   3.6982168e+01   3.8129032e+02   2.4370645e+01   3.0427419e+02   2.3189032e+01   1.2170968e+00   1.2579876e+02   3.2019321e+02   1.0657385e+00   2.5933321e+02   4.5863231e+00   6.9138710e+01   1.1441181e+02   7.2924484e+02  -2.9951200e+01   6.9904839e+01   2.6148084e+02   1.8684065e+02   1.5363662e+02   7.9981290e+01   1.3839730e+02   9.4078387e+01   2.0625502e+02   8.9556774e+01   1.6270385e+02   4.1900000e+01   1.6266671e+02   2.0116419e+02   1.6673316e+01   2.9360968e+01   1.6111226e+00   1.6556774e+01   1.5481643e+02   1.0619321e+02   1.1628139e+02   1.3227935e+02   1.0091217e+02
   7.5889355e+01   1.4620175e+02   7.8031290e+01  -1.3072503e+01   2.4530129e+02   6.7839613e+00   3.0149129e+02  -2.0589948e+01   2.8721710e+02  -2.3105935e+00   8.1082581e+01   8.9658232e+01   4.6695484e+01   1.3833726e+02   1.2881613e+02   1.9805923e+02   3.1877290e+02  -9.2957032e+00   4.7715806e+01   1.4594338e+02   3.4118742e+02   2.5444361e+01   1.7240935e+02   6.2052090e+01   7.7199032e+01   1.0917246e+02   1.9197194e+02   7.8016000e+00   7.5005806e+01   6.8309535e+01   1.9510742e+02  -1.0115045e+01   8.4220645e+01   1.4215299e+02   8.9077742e+01   4.9921677e+00   2.7944581e+02   3.3353032e+00   1.5208258e+02   1.0256501e+02   2.4760903e+02   8.2385806e-01   2.4404677e+02   1.1595077e+02   2.0142258e+02  -8.2621935e+00   1.1948290e+02   2.2552943e+02   7.3710968e+01   1.2014119e+02   1.8088710e+01   1.2124484e+02   1.7681321e+02   1.2011792e+01   5.9483207e+01   2.3387819e+02   1.1534871e+02   1.1990114e+02   7.3433207e+01   1.3634458e+02   1.2880000e+01   1.1630766e+02   1.1387355e+02   4.4252774e+00   2.9216903e+02   3.2014865e+01   7.8193207e+01   2.0395806e+02   1.0896645e+02   2.1149526e+02   6.7765806e+01   1.1982841e+02   8.5218387e+01   1.8204059e+02   2.6061097e+02   4.8406929e+01   2.9222355e+02  -6.8894968e+00   2.9914321e+02   6.8453924e+00   6.9518065e+01   8.5059523e+01   3.2189290e+02   1.9649213e+01   3.4685806e+01  -6.7842194e+00   8.1193207e+01   1.2390139e+02   7.0142258e+01   9.8718297e+01   1.0412000e+02   2.1767174e+01   6.9483207e+01   1.6011819e+02   5.8012032e+02   1.0664245e+01   1.9100321e+02   2.2926592e+01   5.6899032e+01   1.1512646e+02   1.8895321e+02  -9.1994076e+00   3.8055161e+02   6.5978065e+00   4.6363871e+01   1.0686766e+02   8.7445161e+01   1.1562729e+02   1.2573161e+02   1.4547212e+02   6.2634516e+01   1.3991537e+02   7.3053207e+01   1.4602259e+02   9.9710645e+01   2.7164799e+02   8.3483207e+01   2.2352819e+02   3.2836323e+02   1.7299974e+01   3.3876129e+02   1.0617265e+02   6.2819774e+02   2.4515471e+01   5.2463871e+01   3.3652568e+01   4.1648032e+02   4.2254452e+00   3.3903419e+02   1.9978232e+01   2.6647097e+01   1.2838436e+02   3.7033321e+02   7.0545385e+00   2.0081321e+02   1.3317923e+01   7.1758710e+01   1.4953221e+02   8.7390484e+02  -8.9540000e+00   8.7904839e+01   3.0870084e+02   1.6660065e+02   1.5273582e+02   7.9841290e+01   1.2649850e+02   1.1778839e+02   2.0073822e+02   8.7886774e+01   1.4055745e+02   5.3420000e+01   1.3554511e+02   1.6625419e+02  -3.8838710e-03   2.8080968e+01   6.4835226e+00   3.9606774e+01   1.5263243e+02   1.1343321e+02   1.4675219e+02   1.4799935e+02   1.0856457e+02
   7.7659355e+01   1.0430015e+02   6.8031290e+01  -1.8372503e+01   2.2682129e+02   8.9223613e+00   2.8078129e+02  -2.9331484e+00   3.3235710e+02   1.4978206e+01   6.6132581e+01   1.0037423e+02   4.9745484e+01   1.4894326e+02   1.5009613e+02   1.7297683e+02   2.6287290e+02   8.5562968e+00   4.7955806e+01   1.6197418e+02   3.2056742e+02   2.8396129e-01   1.7688935e+02   8.9643690e+01   5.0059032e+01   1.1391366e+02   1.8612194e+02  -1.0104000e+00   5.3105806e+01   4.3681535e+01   1.8781742e+02  -1.7191845e+01   7.3890645e+01   1.1883939e+02   9.5597742e+01   1.7850568e+01   3.4087581e+02   1.2809032e+00   1.5351258e+02   1.0954061e+02   1.9088903e+02  -1.3485419e+00   2.0328677e+02   1.0611157e+02   1.8766258e+02   9.7986065e+00   9.5482903e+01   2.3125943e+02   8.7280968e+01   1.5528559e+02   2.6088710e+01   7.8224839e+01   1.6076321e+02   6.0057924e+00   6.2763207e+01   2.3280579e+02   1.1277871e+02   1.1324674e+02   8.7813207e+01   1.1452418e+02   1.0590000e+01   1.2063086e+02   1.1839355e+02  -2.1632258e-01   3.1025903e+02   3.0517665e+01   8.6053207e+01   1.9661926e+02   7.1256452e+01   1.9384206e+02   7.9905806e+01   1.0004721e+02   6.6888387e+01   2.0378699e+02   2.0933097e+02   5.4549329e+01   2.6332355e+02  -1.0237497e+01   3.6057321e+02   1.2109924e+00   1.0375806e+02   7.8180323e+01   3.5756290e+02   1.0325613e+01   8.5458065e+00   1.6776981e+01   6.2763207e+01   1.4770579e+02   6.9382258e+01   9.8209097e+01   1.8917000e+02   1.4733174e+01   8.4863207e+01   1.9241779e+02   5.3707032e+02   3.6382452e+00   1.7981321e+02   8.2917924e+00   7.2469032e+01   1.1235086e+02   1.8924321e+02  -1.5462608e+01   3.7041161e+02   8.8900645e-01   5.8273871e+01   9.8344865e+01   7.9965161e+01   1.0779569e+02   1.0816161e+02   1.6911772e+02   7.6244516e+01   1.3140657e+02   7.2143207e+01   1.7524539e+02   8.3330645e+01   2.5909839e+02   9.3193207e+01   2.0065139e+02   2.7251323e+02   2.1867974e+01   3.3362129e+02   1.2901385e+02   6.0452774e+02   4.8559071e+01   4.5513871e+01   4.3068568e+01   4.1824032e+02   3.8134645e+01   3.5084419e+02   5.6273432e+01   2.5317097e+01   1.7483076e+02   3.5843321e+02   3.6386538e+01   2.4552321e+02   7.9311231e+00   6.6758710e+01   1.4717221e+02   8.2095484e+02  -2.4048000e+01   7.5324839e+01   2.9085724e+02   6.1790645e+01   1.4812062e+02   8.9221290e+01   1.5665810e+02   1.0007839e+02   1.9901502e+02   1.1502677e+02   1.9109625e+02   5.0280000e+01   1.0208631e+02   2.0540419e+02   1.4411613e-01   2.0120968e+01   2.4500323e+01   3.1516774e+01   2.3080963e+02   7.2573207e+01   1.1987099e+02   1.2180935e+02   8.7089768e+01
   8.6269355e+01   1.3080135e+02   6.6551290e+01   1.7458968e+00   2.0425129e+02   5.5379613e+00   2.9945129e+02  -1.1846748e+01   2.8773710e+02   1.9787806e+01   6.1222581e+01   8.1627032e+01   4.3365484e+01   1.4817366e+02   1.5100613e+02   1.5076403e+02   2.8820290e+02  -3.0401032e+00   4.2245806e+01   1.7162098e+02   3.8337742e+02  -1.2640839e+01   1.9816935e+02   9.3511290e+01   7.0579032e+01   1.2599206e+02   1.9793194e+02  -3.1452000e+00   6.0435806e+01   8.0335135e+01   2.2029742e+02  -1.7502452e+00   9.1750645e+01   1.1936059e+02   9.7027742e+01   1.1496168e+01   3.3068581e+02  -1.2613897e+01   1.1075258e+02   1.4530141e+02   2.3036903e+02   2.9823058e+01   2.0885677e+02   1.0404597e+02   1.9528258e+02   1.7279006e+01   8.6962903e+01   1.7270103e+02   8.5370968e+01   1.4834839e+02   3.7608710e+01   7.9213239e+01   1.6381321e+02   6.5317924e+00   5.5003207e+01   2.0980659e+02   1.1396871e+02   1.0715154e+02   5.9243207e+01   9.6709785e+01  -9.3000000e-01   9.5502465e+01   1.0668355e+02   3.1004774e+00   2.8511903e+02   2.5108865e+01   8.6813207e+01   2.1674846e+02   7.2586452e+01   2.1254566e+02   8.4855806e+01   1.2432121e+02   7.7888387e+01   2.1338699e+02   2.4561097e+02   4.0606929e+01   2.2794355e+02  -5.9370968e+00   3.3233321e+02  -1.4669808e+01   1.2913806e+02   1.0328992e+02   3.4113290e+02   1.3540013e+01   3.1975806e+01   2.0572581e+01   8.1103207e+01   1.5333859e+02   7.9522258e+01   1.0125790e+02   1.1522000e+02  -8.8308258e+00   6.0143207e+01   1.9286539e+02   5.4084032e+02   1.5096645e+01   1.6291321e+02   1.6073792e+01   5.1329032e+01   1.2390206e+02   1.8819321e+02  -2.3518608e+01   3.6726161e+02   1.4281006e+01   6.2603871e+01   1.1151846e+02   8.1535161e+01   1.1338009e+02   1.0616161e+02   1.4465772e+02   6.2584516e+01   1.0039937e+02   5.0333207e+01   1.1751019e+02   8.4570645e+01   2.0785919e+02   9.1433207e+01   1.4894219e+02   2.7927323e+02   3.3417174e+01   3.1676129e+02   7.5742645e+01   6.4843774e+02   8.3762710e+00   3.6273871e+01   4.1947768e+01   3.7701032e+02   9.0930452e+00   2.6460419e+02   3.6932632e+01   6.1670968e+00   1.5078276e+02   3.1862321e+02   1.0481338e+01   2.3114321e+02  -6.9184769e+00   8.8898710e+01   1.2807101e+02   7.6733484e+02  -5.1884000e+00   8.3374839e+01   2.4544324e+02   8.4940645e+01   1.5159862e+02   8.4651290e+01   1.6269370e+02   1.1507839e+02   2.4266502e+02   8.4976774e+01   1.5345025e+02   6.0230000e+01   1.3962031e+02   2.5173419e+02   1.1057716e+01   3.6080968e+01   1.5503523e+01   2.5606774e+01   1.4642243e+02   8.8483207e+01   1.1869819e+02   1.2727935e+02   1.1522217e+02
   6.7419355e+01   1.5230935e+02   7.7411290e+01   1.3827097e+01   2.2602129e+02  -5.5836387e+00   2.9640129e+02  -8.9927484e+00   3.1531710e+02   2.4721406e+01   7.0372581e+01   8.5085032e+01   4.7555484e+01   1.5011846e+02   1.2228613e+02   2.0387163e+02   3.0372290e+02   1.4058297e+01   5.9335806e+01   1.5377378e+02   3.4575742e+02   2.7418761e+01   1.9307935e+02   6.9058490e+01   6.1679032e+01   1.2318406e+02   1.4478194e+02   3.0006800e+01   5.3435806e+01   7.5755135e+01   2.4005742e+02  -2.3041045e+01   6.3890645e+01   1.3201939e+02   7.4167742e+01  -5.8650323e+00   2.6830581e+02  -1.9583497e+01   5.7082581e+01   1.4802501e+02   2.1931903e+02  -1.0532942e+01   2.1171677e+02   1.2591717e+02   1.8557258e+02   5.4358065e+00   8.3812903e+01   2.3657303e+02   6.7570968e+01   1.3358239e+02   4.1328710e+01   9.2955639e+01   1.7191321e+02   3.6437924e+00   7.1763207e+01   1.9003579e+02   9.9678710e+01   1.3281474e+02   4.4053207e+01   1.3578498e+02   6.2100000e+00   1.0527126e+02   1.0958355e+02   8.1084774e+00   2.4963903e+02   2.5177265e+01   9.7623207e+01   2.4064366e+02   8.8306452e+01   2.3495806e+02   5.1815806e+01   1.3586441e+02   1.0002839e+02   1.4961579e+02   2.0585097e+02   3.5257729e+01   2.6536355e+02  -1.5260697e+01   3.1691321e+02   1.1803792e+01   1.1189806e+02   8.4719123e+01   3.4346290e+02   1.3113613e+01   4.4405806e+01   1.2438181e+01   7.8573207e+01   1.1368099e+02   7.1232258e+01   9.9781097e+01   1.7502000e+02   5.6751742e+00   6.8623207e+01   1.7566699e+02   5.6079032e+02   1.5830645e+01   2.1405321e+02   1.9325924e+00   6.1709032e+01   1.3178166e+02   1.9124321e+02   6.0973924e+00   3.8350161e+02   9.2718065e+00   4.1223871e+01   9.6138865e+01   9.4295161e+01   1.0040929e+02   8.6541613e+01   1.2422732e+02   4.0484516e+01   7.9597368e+01   4.8383207e+01   1.0657619e+02   6.5090645e+01   1.8465759e+02   6.8763207e+01   1.4903579e+02   2.5922323e+02  -1.1018826e+01   3.5490129e+02   6.1831445e+01   6.1633774e+02   1.8184271e+01   3.2893871e+01   3.3788168e+01   3.4472032e+02   1.0296245e+01   2.6208419e+02   1.4084232e+01  -5.5429032e+00   1.0238956e+02   3.2310321e+02  -5.8270615e+00   2.0781321e+02  -2.9120769e+00   5.4948710e+01   1.3135701e+02   6.5857484e+02  -5.6776000e+00   7.9324839e+01   2.4772724e+02   3.3360645e+01   1.5891502e+02   6.9891290e+01   1.3429450e+02   7.8498387e+01   2.1397142e+02   1.0059677e+02   1.4992065e+02   3.7090000e+01   1.5566151e+02   2.1721419e+02  -3.1130684e+01   1.2120968e+01   7.2803226e+00   2.7556774e+01   1.2554643e+02   1.0662321e+02   9.8866992e+01   1.1599935e+02   1.1812457e+02
   6.5369355e+01   1.5999335e+02   6.6461290e+01  -4.8669032e+00   2.4411129e+02   2.1019161e+01   3.2473129e+02  -1.6639148e+01   3.7164710e+02   7.9750065e+00   5.5892581e+01   5.8573432e+01   4.5835484e+01   1.4263606e+02   1.3723613e+02   1.7610563e+02   2.7372290e+02   2.4982968e+00   5.5905806e+01   1.3885818e+02   3.4071742e+02  -2.1380387e+00   1.6835935e+02   6.5276090e+01   5.4579032e+01   1.1765206e+02   1.8707194e+02  -4.3764000e+00   6.5155806e+01   6.1617535e+01   2.1362742e+02  -7.2566452e+00   5.6220645e+01   1.0968299e+02   9.7887742e+01  -9.0263226e-01   6.3065806e+01   1.3265703e+01   8.2422581e+01   1.5365781e+02   2.7793903e+02   7.2074581e+00   2.2480677e+02   1.2938997e+02   1.9076258e+02   1.3930606e+01   9.3152903e+01   2.2478583e+02   7.7760968e+01   1.4985719e+02   2.4088710e+01   9.9194839e+01   1.6305321e+02   4.0259243e-01   8.2523207e+01   2.3331499e+02   1.4001871e+02   1.6525754e+02   5.2953207e+01   1.3240298e+02   5.2600000e+00   1.1134726e+02   9.9393548e+01   2.3253677e+01   2.8054903e+02   3.0444645e+00   8.2673207e+01   2.3474966e+02   6.4636452e+01   2.0104166e+02   6.0855806e+01   1.0605121e+02   8.2508387e+01   1.6358739e+02   2.1799097e+02   4.8716529e+01   2.1679355e+02   1.2534903e+01   3.0262321e+02   5.6569924e+00   6.8898065e+01   8.5009123e+01   2.4094290e+02  -3.0647871e+00   2.3215806e+01   7.3233806e+00   7.5763207e+01   1.2480579e+02   7.2712258e+01   8.3992697e+01   2.1412000e+02   6.6371742e+00   8.7573207e+01   1.9096099e+02   5.3269032e+02  -1.2251355e+01   2.3662321e+02   1.8326992e+01   3.8939032e+01   1.3351326e+02   1.5619321e+02  -2.8186076e+00   3.6279161e+02  -4.9313935e+00   4.8513871e+01   1.0821566e+02   7.9535161e+01   1.3426009e+02   9.8391613e+01   1.3908932e+02   4.0774516e+01   1.1157417e+02   3.0053207e+01   9.4942592e+01   6.0230645e+01   1.9313639e+02   5.4673207e+01   1.4445299e+02   2.7027323e+02  -1.3622826e+01   3.0824129e+02   9.9424245e+01   5.7857774e+02  -8.0849290e+00   2.3133871e+01   1.4789677e+00   3.6124032e+02   5.9246452e+00   2.6436419e+02   2.2521832e+01  -1.5972903e+01   9.5173961e+01   3.4148321e+02  -1.6374615e+00   1.8138321e+02  -1.6647677e+01   6.7138710e+01   1.0357181e+02   6.7033484e+02  -7.6184000e+00   8.4284839e+01   2.7133044e+02   8.8510645e+01   1.5089302e+02   7.7701290e+01   1.5762970e+02   9.1218387e+01   2.3776382e+02   1.1855677e+02   1.7253385e+02   4.7800000e+01   1.7066471e+02   1.7259419e+02   8.7198916e+01   3.8740968e+01   2.6670723e+01   1.5416774e+01   1.6037763e+02   6.2483207e+01   1.0848819e+02   1.1751935e+02   1.2319297e+02
   7.6319355e+01   1.6292735e+02   6.1361290e+01  -1.1189032e+00   2.6582129e+02   2.6623613e+00   2.5973129e+02   1.8660852e+01   3.3292710e+02   4.0726065e+00   4.9412581e+01   6.4951832e+01   6.7695484e+01   1.6598726e+02   1.1919613e+02   1.5820883e+02   2.9663290e+02   4.7154968e+00   4.2765806e+01   1.8481938e+02   3.3466742e+02   1.2875961e+01   1.8230935e+02   5.9450090e+01   4.5819032e+01   1.0740286e+02   1.8188194e+02   1.5688000e+00   5.0245806e+01   7.4580335e+01   1.8486742e+02  -9.5358452e+00   7.3320645e+01   9.7554994e+01   1.0512774e+02   1.5948168e+01   2.9244581e+02   1.2055303e+01   1.4427258e+02   9.0849806e+01   2.7850903e+02  -4.7481419e+00   2.4480677e+02   9.2359974e+01   1.8204258e+02   2.1982065e+00   7.6242903e+01   2.1346863e+02   1.0576097e+02   1.2919719e+02   2.9328710e+01   1.0025564e+02   1.3781321e+02   3.4217924e+00   7.0243207e+01   2.3263739e+02   1.2786871e+02   1.6308954e+02   4.3813207e+01   1.2180418e+02   1.4350000e+01   9.7090065e+01   1.3153355e+02   8.6824774e+00   2.9273903e+02   3.2592645e+00   8.6003207e+01   2.0119326e+02   8.5306452e+01   1.8995806e+02   7.0905806e+01   1.0857721e+02   8.4888387e+01   1.5944699e+02   1.4942097e+02   2.3822129e+01   1.9403355e+02  -1.2844297e+01   3.1310321e+02  -1.3321408e+01   1.1494806e+02   1.1908512e+02   2.4299290e+02   2.9961213e+01   1.3645806e+01   1.6589806e+00   5.9813207e+01   1.2180179e+02   6.2622258e+01   1.1112990e+02   1.9093000e+02   3.0592374e+01   6.3103207e+01   1.7129859e+02   5.2469032e+02   6.2886452e+00   1.8219321e+02  -3.6860757e-01   5.0369032e+01   1.2430886e+02   1.9576321e+02  -6.3642076e+00   3.6350161e+02  -3.9881935e+00   5.7273871e+01   1.0280486e+02   9.4685161e+01   1.4004809e+02   9.1921613e+01   1.4065692e+02   4.0484516e+01   1.0383737e+02   5.1243207e+01   1.2743739e+02   6.4570645e+01   1.9835919e+02   7.1953207e+01   1.6945059e+02   2.4546323e+02   2.2221974e+01   2.9943129e+02   1.1798905e+02   5.9038774e+02   2.0202710e+00   3.1943871e+01   1.3674168e+01   4.1596032e+02   1.9507045e+01   3.1222419e+02   1.6223032e+01   2.0837097e+01   1.3322916e+02   3.5029321e+02   1.0947738e+01   1.9657321e+02   1.0037123e+01   7.9428710e+01   1.2272861e+02   7.3028484e+02  -5.6044000e+00   7.3474839e+01   2.6081524e+02   1.3336065e+02   1.2315502e+02   9.9891290e+01   1.4942450e+02   9.7458387e+01   2.2612462e+02   1.1036677e+02   1.7775905e+02   4.6850000e+01   1.5141071e+02   6.8354194e+01   1.2991812e+02   2.6790968e+01   8.4867226e+00   2.4466774e+01   1.1708363e+02   8.0333207e+01   9.8160192e+01   1.1775935e+02   1.2007377e+02
   6.2559355e+01   1.6036815e+02   7.5361290e+01  -1.3389032e+00   2.4278129e+02  -1.6734439e+01   2.8545129e+02  -7.4967484e+00   3.4231710e+02  -2.0085935e+00   6.6412581e+01   7.5971832e+01   4.1405484e+01   1.6042046e+02   1.3581613e+02   1.4830923e+02   2.7506290e+02  -7.0789032e+00   4.9295806e+01   1.7514698e+02   3.7471742e+02   9.7619613e+00   1.6511935e+02   4.6535290e+01   2.8629032e+01   1.2467806e+02   1.5183194e+02  -9.0772000e+00   4.8345806e+01   7.4822335e+01   2.3457742e+02  -8.8926452e+00   6.9410645e+01   1.2205779e+02   8.7507742e+01   6.4977677e+00   3.1882581e+02  -2.3850968e+00   1.1232258e+02   8.6645806e+01   2.6374903e+02   5.2926581e+00   2.1556677e+02   1.0017917e+02   1.8895258e+02   1.7595406e+01   9.7012903e+01   2.3280703e+02   1.0918097e+02   1.3092359e+02   4.9188710e+01   7.3476839e+01   1.7738321e+02   6.3619243e-01   6.1143207e+01   2.2459539e+02   1.4225871e+02   1.4135834e+02   4.2143207e+01   1.2484778e+02   5.5000000e-01   1.3614406e+02   1.0558355e+02   1.0428477e+01   2.6321903e+02   3.2090865e+01   8.3103207e+01   2.2061526e+02   6.8966452e+01   2.0331526e+02   6.0955806e+01   1.3246321e+02   8.9598387e+01   1.8069019e+02   2.6952097e+02   6.2694129e+01   2.0946355e+02  -1.6118697e+01   3.1714321e+02  -1.2146076e+00   1.1970806e+02   9.0904323e+01   2.6384290e+02   1.1293213e+01   3.9115806e+01  -8.9486194e+00   6.7713207e+01   1.2349979e+02   5.5382258e+01   7.2519097e+01   1.3955000e+02   3.5127742e+00   6.2863207e+01   2.1374779e+02   5.2760032e+02   1.8435845e+01   1.9652321e+02   9.3849924e+00   6.1419032e+01   1.0204486e+02   1.2752321e+02  -9.9050076e+00   3.4674161e+02  -1.8887394e+01   6.5123871e+01   1.0212686e+02   9.5685161e+01   9.7918090e+01   1.1968161e+02   1.9928612e+02   6.2914516e+01   1.2428297e+02   5.5243207e+01   1.3983739e+02   9.9850645e+01   2.2882679e+02   9.0433207e+01   1.8740219e+02   2.6789323e+02   2.3717574e+01   3.2238129e+02   1.0286305e+02   6.0014774e+02   2.2429471e+01   1.5173871e+01   1.7685768e+01   4.4248032e+02   1.4235445e+01   3.6470419e+02   6.4834632e+01   1.4597097e+01   1.7425836e+02   3.8529321e+02   2.8957738e+01   2.2143321e+02   9.5283231e+00   5.8428710e+01   1.1383861e+02   8.0514484e+02  -3.0453200e+01   8.4614839e+01   2.4634404e+02   1.4717065e+02   1.4186022e+02   5.8751290e+01   1.4209570e+02   1.0421839e+02   2.3853382e+02   9.3556774e+01   1.7767385e+02   3.9280000e+01   1.6477631e+02   4.0404194e+01   1.5363412e+02   1.4790968e+01   6.4967226e+00   3.6176774e+01   1.2138683e+02   7.7103207e+01   8.0088592e+01   1.3613935e+02   1.2827337e+02
   4.6229355e+01   1.2819455e+02   7.1411290e+01  -6.3129032e+00   2.4406129e+02   1.6733161e+01   2.8445129e+02  -8.8674839e-01   3.4345710e+02   9.5202065e+00   7.5322581e+01   5.3259032e+01   4.6215484e+01   1.5746566e+02   1.1514613e+02   1.6172283e+02   2.7130290e+02   1.7461897e+01   8.5485806e+01   1.7254178e+02   3.5818742e+02   1.9754361e+01   1.8678935e+02   4.9091690e+01   5.1629032e+01   1.2802806e+02   1.7135194e+02  -1.5068800e+01   5.1345806e+01   8.0302335e+01   1.8200742e+02  -4.4704516e-01   7.7080645e+01   1.1806419e+02   9.8027742e+01   2.2656168e+01   3.2949581e+02   1.6571303e+01   1.5427258e+02   9.1529806e+01   2.3231903e+02   9.6670581e+00   1.8614677e+02   9.8432774e+01   2.0166258e+02   4.3386065e+00   1.0258290e+02   2.4217143e+02   1.1090097e+02   1.7706599e+02   3.2278710e+01   9.3019639e+01   1.9433321e+02   1.1801924e+00   5.2433207e+01   2.3334219e+02   1.3667871e+02   1.2309474e+02   3.1293207e+01   1.3385578e+02  -7.7400000e+00   9.8997265e+01   1.0292355e+02   7.6412774e+00   3.1625903e+02   2.1997665e+01   9.1523207e+01   2.0132166e+02   1.0158645e+02   2.0932566e+02   7.7045806e+01   1.1798601e+02   1.0855839e+02   1.8426339e+02   2.5204097e+02   3.9422529e+01   2.5265355e+02  -1.7638968e+00   3.3229321e+02  -9.2866076e+00   7.5328065e+01   1.4254472e+02   2.7599290e+02   1.7561213e+01   2.9405806e+01   1.6058181e+01   7.1003207e+01   1.2518659e+02   6.2662258e+01   9.1226697e+01   1.2474000e+02   8.7375742e+00   6.4483207e+01   1.5447819e+02   5.3317032e+02   3.4040245e+01   1.7286321e+02   1.3617792e+01   5.3659032e+01   1.1828566e+02   2.1576321e+02  -2.5294208e+01   3.7493161e+02   1.2874065e+00   6.8843871e+01   1.0492926e+02   1.0177516e+02   1.2486089e+02   1.1963161e+02   1.8891012e+02   6.0584516e+01   1.2527937e+02   8.1433207e+01   1.9402219e+02   9.2570645e+01   2.3135919e+02   1.1038321e+02   1.8499619e+02   2.6474323e+02   2.0159574e+01   3.7776129e+02   1.1786265e+02   6.3262774e+02   3.8691071e+01   2.5033871e+01   5.7706968e+01   4.4710032e+02   2.0485845e+01   3.9989419e+02   4.2969432e+01   3.9027097e+01   1.4534396e+02   4.1671321e+02   2.8104138e+01   2.2767321e+02   2.8169123e+01   8.3278710e+01   1.3695061e+02   7.1747484e+02  -2.0909600e+01   4.8514839e+01   3.2290204e+02   1.7217065e+02   1.8205022e+02   7.2841290e+01   1.3320850e+02   8.7028387e+01   2.5081902e+02   1.0917677e+02   1.5247425e+02   6.6140000e+01   1.3433751e+02   6.7834194e+01   1.2728972e+02   4.7460968e+01  -1.2546877e+01   2.8176774e+01   1.3716683e+02   1.0110321e+02   1.0677859e+02   1.5937935e+02   1.2293417e+02
[truncated: 3,492,772 more chars]
