# Supplementary material for: Specific structural elements of the T-box riboswitch drive the two-step binding of the tRNA ligand
Source: eLife. 2018 Sep 25;7:e39518. doi: 10.7554/eLife.39518 (PMC6197855; doi:10.7554/eLife.39518)
Supplement: Figure 6—source data 1. [file elife-39518-fig6-data1.zip › Repeat3.txt]

   1.7000000e+01   1.7000000e+01   2.1000000e+01   2.1000000e+01   2.8000000e+01   2.8000000e+01   3.0000000e+01   3.0000000e+01   4.6000000e+01   4.6000000e+01   4.9000000e+01   4.9000000e+01   5.1000000e+01   5.1000000e+01   5.2000000e+01   5.2000000e+01   5.6000000e+01   5.6000000e+01   6.1000000e+01   6.1000000e+01   6.7000000e+01   6.7000000e+01   7.3000000e+01   7.3000000e+01   7.7000000e+01   7.7000000e+01   8.1000000e+01   8.1000000e+01   8.3000000e+01   8.3000000e+01   9.0000000e+01   9.0000000e+01   9.7000000e+01   9.7000000e+01   9.8000000e+01   9.8000000e+01   1.0400000e+02   1.0400000e+02   1.1000000e+02   1.1000000e+02   1.1800000e+02   1.1800000e+02   1.3500000e+02   1.3500000e+02   1.3600000e+02   1.3600000e+02   1.4400000e+02   1.4400000e+02   1.6000000e+02   1.6000000e+02   1.6200000e+02   1.6200000e+02   1.6300000e+02   1.6300000e+02   1.6900000e+02   1.6900000e+02   1.9800000e+02   1.9800000e+02   2.2400000e+02   2.2400000e+02   2.4200000e+02   2.4200000e+02   2.5600000e+02   2.5600000e+02   2.6300000e+02   2.6300000e+02   2.9600000e+02   2.9600000e+02   2.9700000e+02   2.9700000e+02   2.9900000e+02   2.9900000e+02   3.0100000e+02   3.0100000e+02   3.0700000e+02   3.0700000e+02   3.1200000e+02   3.1200000e+02   3.2100000e+02   3.2100000e+02   3.2700000e+02   3.2700000e+02   3.3900000e+02   3.3900000e+02   3.5100000e+02   3.5100000e+02   3.6400000e+02   3.6400000e+02   3.6500000e+02   3.6500000e+02   3.7300000e+02   3.7300000e+02   3.8600000e+02   3.8600000e+02   3.9100000e+02   3.9100000e+02   4.1200000e+02   4.1200000e+02   4.1900000e+02   4.1900000e+02   4.2100000e+02   4.2100000e+02   4.2700000e+02   4.2700000e+02   4.3800000e+02   4.3800000e+02   4.5800000e+02   4.5800000e+02   4.6100000e+02   4.6100000e+02   4.6300000e+02   4.6300000e+02   4.7600000e+02   4.7600000e+02   4.7700000e+02   4.7700000e+02   4.7900000e+02   4.7900000e+02   4.9600000e+02   4.9600000e+02   5.0200000e+02   5.0200000e+02   5.1000000e+02   5.1000000e+02   5.1500000e+02   5.1500000e+02   5.2500000e+02   5.2500000e+02   5.2700000e+02   5.2700000e+02   5.2900000e+02   5.2900000e+02   5.3500000e+02   5.3500000e+02   5.4200000e+02   5.4200000e+02   5.5100000e+02   5.5100000e+02   5.5900000e+02   5.5900000e+02   5.8400000e+02   5.8400000e+02   6.0500000e+02   6.0500000e+02   6.0900000e+02   6.0900000e+02   6.1200000e+02   6.1200000e+02   6.3200000e+02   6.3200000e+02   6.3500000e+02   6.3500000e+02   2.0000000e+00   2.0000000e+00   4.0000000e+00   4.0000000e+00   1.7000000e+01   1.7000000e+01   3.0000000e+01   3.0000000e+01   3.4000000e+01   3.4000000e+01   6.5000000e+01   6.5000000e+01   6.8000000e+01   6.8000000e+01   7.0000000e+01   7.0000000e+01   7.7000000e+01   7.7000000e+01   7.9000000e+01   7.9000000e+01   8.8000000e+01   8.8000000e+01   9.0000000e+01   9.0000000e+01   9.5000000e+01   9.5000000e+01   1.0200000e+02   1.0200000e+02   1.0900000e+02   1.0900000e+02   1.1600000e+02   1.1600000e+02   1.3400000e+02   1.3400000e+02   1.4800000e+02   1.4800000e+02   1.5100000e+02   1.5100000e+02   1.6600000e+02   1.6600000e+02   1.6800000e+02   1.6800000e+02   1.6900000e+02   1.6900000e+02   1.7300000e+02   1.7300000e+02   1.7500000e+02   1.7500000e+02   1.7800000e+02   1.7800000e+02   1.8600000e+02   1.8600000e+02   1.8900000e+02   1.8900000e+02   1.9500000e+02   1.9500000e+02   2.0000000e+02   2.0000000e+02   2.1200000e+02   2.1200000e+02   2.1400000e+02   2.1400000e+02   2.1700000e+02   2.1700000e+02   2.1800000e+02   2.1800000e+02   2.2000000e+02   2.2000000e+02   2.2300000e+02   2.2300000e+02   2.2400000e+02   2.2400000e+02   2.2800000e+02   2.2800000e+02   2.3100000e+02   2.3100000e+02   2.3300000e+02   2.3300000e+02   2.4600000e+02   2.4600000e+02   2.4900000e+02   2.4900000e+02   2.5000000e+02   2.5000000e+02   2.5400000e+02   2.5400000e+02   2.7100000e+02   2.7100000e+02   2.7300000e+02   2.7300000e+02   2.8300000e+02   2.8300000e+02   2.9200000e+02   2.9200000e+02   3.0900000e+02   3.0900000e+02   1.8000000e+01   1.8000000e+01   5.0000000e+01   5.0000000e+01   5.5000000e+01   5.5000000e+01   7.4000000e+01   7.4000000e+01   7.7000000e+01   7.7000000e+01   7.8000000e+01   7.8000000e+01   1.0100000e+02   1.0100000e+02   1.0200000e+02   1.0200000e+02   2.0100000e+02   2.0100000e+02   2.3200000e+02   2.3200000e+02   2.5900000e+02   2.5900000e+02   2.7800000e+02   2.7800000e+02   3.1400000e+02   3.1400000e+02   3.2800000e+02   3.2800000e+02   3.3100000e+02   3.3100000e+02   3.3500000e+02   3.3500000e+02   3.7700000e+02   3.7700000e+02   4.2200000e+02   4.2200000e+02   4.8400000e+02   4.8400000e+02   4.8600000e+02   4.8600000e+02   5.1100000e+02   5.1100000e+02   5.1900000e+02   5.1900000e+02   5.9800000e+02   5.9800000e+02   6.0700000e+02   6.0700000e+02   6.7900000e+02   6.7900000e+02   6.8500000e+02   6.8500000e+02   7.0300000e+02   7.0300000e+02   7.1100000e+02   7.1100000e+02   7.1700000e+02   7.1700000e+02   7.2900000e+02   7.2900000e+02   7.4000000e+02   7.4000000e+02   7.5200000e+02   7.5200000e+02   7.5900000e+02   7.5900000e+02   7.6100000e+02   7.6100000e+02
   2.2542774e+02   7.7739355e-01   1.6501903e+02   9.8189445e+01   1.6419548e+02   8.8606619e+01   3.2598194e+02  -1.0183071e+01   3.5011065e+02  -1.1943690e+01   3.8228387e+02  -3.2212065e+01   2.1691548e+02  -5.1625806e-02   2.0040645e+02   1.0457555e+02   2.2263516e+02   1.4054241e+02   3.4735484e+02  -1.1737097e+01   1.7053613e+02   1.4878227e+02   3.2143968e+02   6.0224516e-01   7.2514516e+01   9.4542387e+01   1.6699484e+02   1.9535170e+02   2.9613903e+02   7.2785548e+00   1.5035829e+02   1.1308039e+02   1.1361645e+02   1.2043972e+02   1.2031613e+02   7.4211161e+01   1.9716829e+02  -4.3133703e+00   4.8670323e+01   3.7630245e+01   1.8747323e+02   1.1108892e+02   1.3714129e+02   6.7244826e+01   2.5828903e+02  -1.7730219e+01   2.3453968e+02   1.1908457e+02   4.7839258e+02  -1.2960761e+01   1.7582129e+02   1.7898010e+02   1.1609903e+02   1.0797950e+02   4.8969968e+02  -4.5727587e+01   2.6236710e+02   1.2361934e+02   1.6359829e+02   1.3735119e+02   1.9045484e+02   1.0598135e+02   3.8530581e+02  -2.8839948e+01   2.9514548e+02  -1.1003252e+01   1.4037645e+02   1.5276601e+02   1.6855290e+02   1.0740222e+02   1.5438097e+02   1.6252339e+02   2.6752419e+02   1.4114129e+02   1.7450935e+02   1.6571990e+02   2.2087000e+02   1.7138846e+02   5.8270065e+02   2.3574968e+00   2.0978097e+02   1.4903526e+02   2.8626419e+02   2.0457177e+02   3.5374710e+02   6.1990968e-01   4.1565452e+02  -2.3974194e-02   1.5895387e+02   1.3654079e+02   1.1645829e+02   1.0840239e+02   1.9238742e+02   1.1983965e+02   1.1263516e+02   8.3034671e+01   2.2470742e+02   2.4235405e+02   1.4487829e+02   1.4279879e+02   2.1791935e+02   9.6210000e+01   2.7307194e+02  -2.7102710e+00   1.7664161e+02   8.2927703e+01   2.4494581e+02   2.8663690e+01   1.5500710e+02   9.5372658e+01   3.3830774e+02   1.3292155e+01   3.4277645e+02  -1.9159871e+00   7.4890968e+01   3.7641303e+01   1.2889806e+02   6.9539445e+01   9.8267097e+01   1.0736476e+02   1.4687203e+02   1.5288979e+02   2.5791097e+02   1.5686422e+02   1.5202645e+02   1.3803272e+02   3.2525829e+02  -3.8216125e+00   3.0607581e+02  -4.7770323e+00   9.0151935e+01   1.5395881e+02   1.0711226e+02   1.8607134e+02   1.9264387e+02  -1.1694090e+01   4.5564194e+01   5.9141639e+01   8.4695484e+01   9.2864684e+01   7.8754516e+01   5.7009961e+01   2.1911613e+02   2.1212168e+02   4.6388581e+02   4.6633290e+00   1.3544742e+02   9.8313884e+01   1.2460478e+02   9.3928334e+01   2.2211645e+02  -2.2069961e+01   8.4987273e+01  -1.3038073e+01   2.7864310e+02  -1.0451609e+01   1.3607310e+02   1.2561399e+02   1.8383310e+02  -2.8346809e+01   1.9754310e+02  -2.3013609e+01   1.8681909e+02   1.9627538e+02   1.3180000e+02   1.1616327e+02   1.3825909e+02   1.1533564e+02   1.8559310e+02  -1.5817609e+01   2.6011182e+02  -2.0125309e+01   2.1880182e+02  -4.9859636e+00   1.3059310e+02   1.6315239e+02   3.0350310e+02  -2.3004086e+00   2.2844545e+02   7.6047091e+01   1.8448273e+02   7.9298655e+01   1.9787636e+02   8.2678073e+01   1.7503455e+02   9.9966327e+01   3.8954818e+02  -4.6365818e+00   1.0050310e+02   9.1029591e+01   1.8124818e+02   8.9402873e+01   9.2123102e+01   1.7127999e+02  -1.1907273e+01   1.1196167e+02   3.3170310e+02  -1.5546409e+01   3.8114909e+02   2.0662353e+02   2.5291545e+02   1.5895585e+02   1.0221000e+02   8.7193200e+01   3.4765000e+02   9.7434545e+00   1.0289091e+02   9.6378727e+01   3.7853636e+01   8.8977164e+01   1.9913364e+02   2.2279567e+02   2.0840310e+02   1.1654759e+02   2.1342364e+02   1.0036156e+02   3.2040545e+02   1.1829382e+01   1.8365000e+02   1.1965255e+02   1.9684636e+02   1.4064138e+02   6.4483818e+02   3.2856582e+01   3.8462818e+02   3.4459745e+01   2.1721310e+02   6.8792791e+01   4.3095364e+02   1.1950982e+01   1.6364455e+02   1.4162389e+02   1.4773000e+02   1.5457342e+02   2.4878364e+02   1.1033549e+02   4.6798455e+02  -3.2181491e+01   3.2955545e+02   2.7502836e+01   2.2886636e+02   1.2191251e+02   2.0108818e+02   1.1107567e+02   5.5263102e+01   6.3608791e+01   3.3376727e+02  -1.1018655e+01   2.2077613e+02  -2.3473381e+01   2.7775742e+02  -1.3010916e+01   1.4582097e+02   1.4668658e+02   3.2185484e+02  -1.2854194e+01   8.3026774e+01   1.1230205e+02   3.2306774e+02  -5.6670581e+01   2.3721516e+02   1.2579763e+02   1.7880742e+02  -2.4854594e+01   3.6934645e+02  -1.9310619e+01   1.7226452e+02   1.2147916e+02   9.4916129e+01   8.6274129e+01   2.7244129e+02  -5.1382065e+00   4.0417806e+02   3.5296258e+00   9.5333226e+01   1.5875754e+02   3.7090097e+02  -3.4949497e+01   1.9200742e+02   2.0378586e+02   2.7217957e+02   2.9364375e+01   6.4939573e+01   1.0532358e+02   9.2442258e+01   5.1516877e+01   6.9836452e+01   8.5843406e+01   7.9961290e+01   1.1674503e+02   2.2003957e+02  -1.6614425e+01   7.5334839e+01   1.3649966e+02   7.5857097e+01   7.1326594e+01   9.9718387e+01   1.0917317e+02   1.5832839e+02   9.3034374e+01   2.8407065e+02  -7.3627484e+00   3.1756194e+02  -4.1088258e+00   1.2751935e+02   1.0425877e+02   7.5269573e+01   7.0207175e+01   1.3855957e+02   2.6003975e+01   1.1583387e+02   7.3479419e+01   9.9013226e+01   4.3465071e+01   1.6751677e+02  -1.2879406e+01
   2.2338774e+02   2.1170594e+01   1.5520903e+02   1.4264425e+02   1.7376548e+02   1.0955102e+02   3.4008194e+02   9.0689290e+00   2.9235065e+02  -4.2728903e+00   3.9456387e+02   1.2515535e+01   3.0305548e+02  -4.4128258e+00   2.1716645e+02   1.1428475e+02   2.0601516e+02   1.7297201e+02   3.4926484e+02   1.0630103e+01   1.6263613e+02   1.0008427e+02   3.4224968e+02   2.2657445e+01   7.9904516e+01   6.2851187e+01   1.6618484e+02   2.5213650e+02   2.9732903e+02  -6.1066452e+00   1.6516829e+02   1.3393559e+02   9.5666452e+01   1.1066572e+02   1.1264613e+02   8.2494761e+01   2.0268829e+02   4.8502972e-01   6.7820323e+01   8.2868245e+01   1.9623323e+02   1.0295812e+02   1.4419129e+02   8.4340826e+01   3.7090903e+02   8.2201806e+00   2.2643968e+02   1.4111257e+02   3.7467258e+02   1.3716839e+01   1.7396129e+02   1.3179890e+02   1.3004903e+02   8.6293497e+01   5.0250968e+02  -1.6042387e+01   2.4555710e+02   1.8624414e+02   1.6845829e+02   1.1772239e+02   1.6716484e+02   1.2032455e+02   4.0996581e+02  -6.1427484e+00   3.8819548e+02  -1.0017252e+01   1.5999645e+02   1.5962641e+02   1.3845290e+02   8.9380219e+01   1.3881097e+02   1.4747899e+02   2.7952419e+02   1.8271129e+02   1.7293935e+02   1.4794550e+02   1.8654000e+02   1.7528486e+02   5.1970065e+02   1.9057497e+01   2.2202097e+02   1.8095606e+02   3.1340419e+02   1.9316057e+02   3.3908710e+02   7.9827097e+00   3.7482452e+02  -2.8675742e+00   1.8695387e+02   1.3559079e+02   1.0778829e+02   9.0525987e+01   1.6095742e+02   1.1825405e+02   8.1585161e+01   8.4278671e+01   1.7023742e+02   2.0047165e+02   1.0530829e+02   8.4484387e+01   1.9067935e+02   4.9389200e+01   2.7193194e+02  -2.1619071e+01   1.3112161e+02   5.5999303e+01   2.9646581e+02  -2.3079097e+00   1.6524710e+02   1.6826346e+02   3.4969774e+02   4.9509548e+00   2.9691645e+02  -5.9571871e+00   7.8750968e+01   6.4992503e+01   1.1241806e+02   5.4517845e+01   7.8127097e+01   9.8825961e+01   1.3153203e+02   1.1630699e+02   2.3972097e+02   1.2331942e+02   1.1769645e+02   1.3120912e+02   2.5568829e+02   3.6039875e+00   2.4368581e+02  -5.3558323e+00   8.7771935e+01   1.2895921e+02   9.0592258e+01   1.8639294e+02   1.4597387e+02  -3.5190490e+01   3.6424194e+01   2.7162839e+01   8.0025484e+01   6.2818284e+01   7.9894516e+01   8.2968761e+01   2.3492613e+02   2.0299688e+02   4.7407581e+02  -2.8218710e+00   1.3168742e+02   1.0561468e+02   1.1474478e+02   1.1257713e+02   2.2744645e+02  -1.7863613e+00   7.4457273e+01   5.0943273e+00   2.6235310e+02  -2.1298409e+01   1.3259310e+02   1.0656239e+02   1.5797310e+02  -2.8278009e+01   2.4135310e+02  -9.9840856e-01   1.8862909e+02   1.8523058e+02   1.1461000e+02   1.2820847e+02   1.2535909e+02   1.0136764e+02   1.9316310e+02  -1.6143209e+01   2.0330182e+02  -2.0820509e+01   2.5014182e+02  -1.3453164e+01   1.1440310e+02   1.6096759e+02   3.1064310e+02  -2.6301609e+01   2.1311545e+02   2.8743491e+01   1.5115273e+02   8.6725055e+01   1.9472636e+02   8.4550073e+01   1.6503455e+02   1.3090633e+02   4.2530818e+02   1.0462618e+01   9.4923102e+01   1.0343599e+02   2.2348818e+02   8.9073673e+01   6.5543102e+01   1.9244639e+02  -1.3857273e+01   1.3659767e+02   3.5060310e+02   1.4781591e+01   2.9861909e+02   2.3898593e+02   2.6882545e+02   1.4254305e+02   1.1702000e+02   8.2338400e+01   3.3522000e+02  -1.3121455e+00   1.3932091e+02   9.1994327e+01   4.0183636e+01   6.7310764e+01   1.9608364e+02   2.7974967e+02   2.0140310e+02   1.0486759e+02   2.0804364e+02   1.1517196e+02   2.5616545e+02   1.6208582e+01   1.7332000e+02   1.2124895e+02   2.0294636e+02   1.3694338e+02   5.5707818e+02   3.5927382e+01   4.4552818e+02   1.8067745e+01   2.1507310e+02   8.5293991e+01   4.2595364e+02   3.1260982e+01   1.5011455e+02   1.3056629e+02   1.3525000e+02   8.4761818e+01   2.2049364e+02   1.0455869e+02   4.6869455e+02  -1.5288291e+01   3.3417545e+02   1.8753236e+01   2.1071636e+02   1.1289451e+02   1.6303818e+02   1.0687967e+02   7.4353102e+01   1.2474159e+02   3.9991727e+02  -2.1706545e+00   2.5853613e+02  -4.0914181e+01   2.8275742e+02  -5.1709161e+00   1.3525097e+02   1.4243218e+02   2.9770484e+02  -3.0302194e+01   7.2266774e+01   9.7402852e+01   3.2296774e+02  -4.7562581e+01   2.6407516e+02   1.6478883e+02   1.7661742e+02  -1.7489394e+01   3.7224645e+02  -1.4162619e+01   2.0212452e+02   1.2547036e+02   1.1687613e+02   1.3051733e+02   2.5068129e+02   3.3082594e+01   4.6517806e+02  -7.1603742e+00   6.1143226e+01   1.1159274e+02   3.4347097e+02  -5.2515097e+01   1.5705742e+02   1.7910186e+02   1.9222957e+02   2.0040375e+01   3.3559573e+01   7.6693975e+01   8.7822258e+01   6.1456477e+01   6.9166452e+01   5.3377006e+01   8.7011290e+01   1.4637103e+02   2.3465957e+02   1.4265975e+01   7.0804839e+01   1.5091206e+02   6.7187097e+01   1.2664019e+02   9.4528387e+01   6.7688374e+01   1.7718839e+02   1.2285557e+02   3.0512065e+02   4.8532516e+00   3.3770194e+02  -4.3400258e+00   1.4713935e+02   1.6354917e+02   7.4659573e+01   7.7165975e+01   1.2031957e+02   3.8273175e+01   1.2930387e+02   7.0211819e+01   1.1667323e+02   4.0822271e+01   1.7004677e+02  -1.8418065e+00
   2.2938774e+02   1.0880594e+01   1.3820903e+02   1.2100425e+02   1.7914548e+02   1.1779062e+02   2.9408194e+02   3.3128929e+01   3.1688065e+02  -2.6152903e+00   4.0747387e+02  -9.9872645e+00   3.8443548e+02   9.9267742e+00   2.1511645e+02   1.4930875e+02   3.0187516e+02   1.6506321e+02   3.6778484e+02   8.0085032e+00   1.7620613e+02   1.2913867e+02   3.2239968e+02   1.9195445e+01   6.1754516e+01   6.8593187e+01   1.7784484e+02   2.1653370e+02   2.9723903e+02   1.5140555e+01   1.4540829e+02   1.1694639e+02   9.4136452e+01   1.0752812e+02   1.0816613e+02   6.8333161e+01   2.0854829e+02  -7.0337703e+00   8.8480323e+01   8.2875445e+01   2.2090323e+02   1.5327452e+02   1.7066129e+02   1.0422323e+02   4.4447903e+02   2.6374581e+01   2.6472968e+02   1.1880937e+02   2.7129258e+02  -7.5327613e+00   1.9401129e+02   1.5757490e+02   1.5109903e+02   1.2817950e+02   5.8212968e+02  -7.8419871e+00   2.3922710e+02   1.7404054e+02   1.9845829e+02   1.3499239e+02   1.5897484e+02   1.2816975e+02   3.7282581e+02   1.9258452e+01   3.3938548e+02  -2.3924516e+00   1.4361645e+02   1.5031681e+02   1.5588290e+02   1.1107582e+02   1.4776097e+02   1.6433299e+02   3.1141419e+02   1.7916009e+02   1.7131935e+02   1.2149510e+02   2.1916000e+02   1.9190526e+02   4.8998065e+02  -3.4649032e+00   1.7911097e+02   1.9852886e+02   3.9650419e+02   2.2680257e+02   3.2646710e+02   1.8372310e+01   3.8977452e+02  -1.3113574e+01   1.7824387e+02   1.4004759e+02   1.2025829e+02   7.6098387e+01   1.6828742e+02   1.1895765e+02   9.9295161e+01   8.1191871e+01   2.2394742e+02   2.0536485e+02   1.6097829e+02   1.1389079e+02   1.8667935e+02   1.0513920e+02   3.0702194e+02   2.5737290e+00   1.7164161e+02   1.1618770e+02   2.0999581e+02  -4.9203097e+00   1.4691710e+02   1.1801986e+02   3.0997774e+02  -3.8714452e+00   3.5501645e+02  -4.7551871e+00   1.0432097e+02   4.7186903e+01   9.6038065e+01   6.2828245e+01   8.2697097e+01   1.2699036e+02   1.6672203e+02   1.3501179e+02   2.2862097e+02   1.1601742e+02   1.1817645e+02   1.6731072e+02   3.5306829e+02   6.7135875e+00   3.0711581e+02   2.2989768e+01   7.7861935e+01   1.0856201e+02   9.4782258e+01   1.6462774e+02   1.5811387e+02  -4.5016903e+00   9.1044194e+01   5.9033239e+01   1.1955548e+02   7.3315884e+01   9.6184516e+01   1.5023556e+02   2.2425613e+02   1.7266048e+02   4.6640581e+02   3.0701729e+01   1.5568742e+02   1.2793468e+02   1.0164478e+02   9.8765134e+01   3.1382645e+02   5.8332387e+00   8.6027273e+01   3.2587273e+00   2.7554310e+02  -1.5436086e+00   1.2140310e+02   1.1669759e+02   1.7950310e+02   7.8595914e+00   3.0597310e+02  -3.3548009e+01   1.6434909e+02   1.7231298e+02   1.0470000e+02   9.5711273e+01   1.2092909e+02   9.9862036e+01   2.0564310e+02  -1.6661609e+01   2.1668182e+02  -1.6080909e+01   2.2052182e+02   9.1564364e+00   1.1488310e+02   2.2878919e+02   3.3112310e+02  -2.7230009e+01   1.9620545e+02   6.2196291e+01   1.5453273e+02   1.0802465e+02   2.0063636e+02   8.6267273e+01   1.9208455e+02   1.7227233e+02   3.7787818e+02   1.5370182e+00   1.1164310e+02   1.1490839e+02   2.2543818e+02   5.9677673e+01   4.8163102e+01   1.4526679e+02  -1.7287273e+01   1.3948207e+02   3.1576310e+02   2.4687914e+00   3.2828909e+02   2.2580233e+02   2.2201545e+02   1.6328785e+02   1.0078000e+02   8.1257600e+01   3.7251000e+02  -1.5625345e+01   1.2660091e+02   9.0101927e+01   2.7903636e+01   5.1533164e+01   2.0889364e+02   2.3882487e+02   1.8521310e+02   1.6964279e+02   2.0175364e+02   1.3524516e+02   3.1488545e+02   2.6940982e+01   2.0970000e+02   1.2990855e+02   2.0742636e+02   1.7395498e+02   5.4854818e+02   3.2749782e+01   4.9938818e+02   5.6589455e+00   2.4783310e+02   1.1253319e+02   4.2724364e+02   2.9247782e+01   1.5278455e+02   1.4164269e+02   1.6321000e+02   1.1909502e+02   2.5987364e+02   1.2506829e+02   4.4698455e+02   4.8785091e+00   3.6651545e+02   7.1160364e+00   2.7209636e+02   1.2840411e+02   1.7574818e+02   1.1153287e+02   6.2403102e+01   8.3507591e+01   3.6657727e+02  -2.3134545e+00   2.5134613e+02  -1.0818981e+01   2.5851742e+02  -2.1091716e+01   1.3559097e+02   1.4821498e+02   2.7799484e+02   2.2794606e+01   1.0150677e+02   9.6253652e+01   2.7482774e+02  -5.1621381e+01   1.7374516e+02   1.8473523e+02   1.4365742e+02  -1.3042594e+01   3.5434645e+02  -1.6020619e+01   1.6307452e+02   1.0374436e+02   9.3346129e+01   1.0682973e+02   2.1115129e+02  -1.3855006e+01   3.5831806e+02  -7.7115742e+00   9.9473226e+01   1.2195634e+02   2.6952097e+02  -2.2979097e+01   1.4139742e+02   1.7083466e+02   2.4750957e+02  -1.0020250e+00   5.4369573e+01   1.1287918e+02   9.3482258e+01   6.8243677e+01   7.9746452e+01   7.4570606e+01   9.4201290e+01   1.1127583e+02   2.1665957e+02  -8.7640250e+00   7.0664839e+01   1.8468326e+02   5.4477097e+01   8.6506994e+01   9.6098387e+01   7.1562774e+01   1.9260839e+02   1.2995197e+02   3.3074065e+02   8.0436516e+00   3.7208194e+02   8.6295742e+00   1.7061935e+02   1.5643077e+02   9.2749573e+01   8.8618775e+01   1.4293957e+02   6.8323575e+01   1.1230387e+02   7.8521819e+01   1.0429323e+02   4.0572671e+01   1.8237677e+02  -1.5538206e+01
   2.3557774e+02   2.3055394e+01   1.3444903e+02   1.1816505e+02   1.7491548e+02   1.0888902e+02   3.2536194e+02   6.2465290e+00   3.7140065e+02   9.0731097e+00   3.8942387e+02   2.1166735e+01   3.2029548e+02  -3.7520258e+00   2.1392645e+02   1.1649395e+02   3.4477516e+02   1.5806121e+02   3.4021484e+02   3.2141032e+00   1.9472613e+02   1.5046707e+02   3.4996968e+02   3.3699845e+01   6.3904516e+01   1.2594119e+02   2.4575484e+02   2.2229090e+02   3.4894903e+02  -4.8062452e+00   1.6330829e+02   1.2051439e+02   1.1013645e+02   1.3182812e+02   1.0688613e+02   8.5195561e+01   2.1435829e+02   6.2214297e+00   6.2530323e+01   8.3761445e+01   1.6742323e+02   1.4526292e+02   1.6671129e+02   1.0544923e+02   5.6495903e+02   1.4886181e+01   2.2010968e+02   1.0085897e+02   4.5643258e+02   6.0603871e-01   1.9910129e+02   1.6697770e+02   1.4990903e+02   1.0123470e+02   5.0912968e+02  -2.2051987e+01   2.5579710e+02   1.6199494e+02   2.2625829e+02   1.4700839e+02   1.8269484e+02   1.5041215e+02   3.7092581e+02  -9.2595484e+00   3.5038548e+02   1.1347548e+01   1.4542645e+02   1.7907201e+02   1.8688290e+02   9.7975819e+01   1.4967097e+02   1.0937019e+02   2.8115419e+02   1.8958089e+02   1.7069935e+02   1.6040470e+02   2.0078000e+02   1.6394566e+02   5.3379065e+02   1.1270297e+01   1.7454097e+02   1.5356446e+02   3.6383419e+02   1.6560617e+02   3.3813710e+02  -7.3212903e+00   4.2921452e+02  -1.1878774e+01   1.4109387e+02   1.5673959e+02   9.9458294e+01   8.9052387e+01   1.7895742e+02   1.2753405e+02   8.3725161e+01   8.8437471e+01   2.0370742e+02   1.6051405e+02   1.3030829e+02   1.9744439e+02   2.0205935e+02   9.1618800e+01   2.8854194e+02  -2.9277871e+01   1.4931161e+02   1.2316410e+02   2.5089581e+02   1.2097690e+01   1.4515710e+02   1.0373066e+02   3.1454774e+02  -1.5577045e+01   3.1496645e+02  -1.2121187e+01   9.7560968e+01   7.1867703e+01   1.3380806e+02   6.9806645e+01   6.2227097e+01   1.0595796e+02   1.4530203e+02   1.5015539e+02   2.5424097e+02   1.4234782e+02   1.0278645e+02   1.4835192e+02   2.5545829e+02   6.9523875e+00   2.7911581e+02   1.4759768e+01   6.7631935e+01   1.0800041e+02   1.0825226e+02   1.4541014e+02   1.4064387e+02   4.4659097e+00   4.4614194e+01   5.2317639e+01   7.1175484e+01   6.7856284e+01   1.0670452e+02   8.5393961e+01   2.2083613e+02   1.9526408e+02   4.5878581e+02   1.5211329e+01   1.5882742e+02   1.0515348e+02   1.2517478e+02   8.8402734e+01   3.9096645e+02  -2.1079613e+00   9.0367273e+01   5.4415273e+00   2.8083310e+02   2.9431914e+00   1.2864310e+02   1.1211839e+02   2.0626310e+02  -8.4712086e+00   2.3978310e+02  -2.7962809e+01   1.6324909e+02   1.7888098e+02   1.2184000e+02   1.2048007e+02   1.4644909e+02   8.3630436e+01   2.6340310e+02  -2.1042409e+01   2.2878182e+02  -2.0238909e+01   2.4176182e+02  -4.0127636e+00   1.2140310e+02   1.9150759e+02   2.6607310e+02   1.0883991e+01   2.1339545e+02   7.8871091e+01   1.4020273e+02   1.1622105e+02   2.1158636e+02   1.0220127e+02   1.8618455e+02   1.2821433e+02   3.4373818e+02   2.5558218e+01   1.1583310e+02   9.8193191e+01   1.9148818e+02   8.4493673e+01   5.4543102e+01   1.9804639e+02  -1.2857273e+01   1.4774767e+02   3.4949310e+02   7.1903914e+00   2.9261909e+02   2.0617593e+02   2.7663545e+02   1.5215825e+02   9.6070000e+01   5.8584400e+01   3.9256000e+02  -3.0393455e+00   1.0874091e+02   8.1390727e+01   4.6473636e+01   6.9667564e+01   1.8475364e+02   2.1560607e+02   2.1316310e+02   1.4568679e+02   1.9280364e+02   1.0830116e+02   3.0959545e+02   1.5654182e+01   1.8161000e+02   1.2486575e+02   2.1042636e+02   1.4113498e+02   5.4573818e+02   3.0304582e+01   5.0195818e+02  -6.0666545e+00   2.5021310e+02   9.8442791e+01   4.0433364e+02   2.8130582e+01   1.7011455e+02   1.6977629e+02   1.4216000e+02   8.3109018e+01   2.6768364e+02   1.1940349e+02   4.7650455e+02   8.9690909e-01   3.7365545e+02   7.5448364e+00   1.9938636e+02   1.3341091e+02   2.3808818e+02   1.1544567e+02   6.8833102e+01   8.9613191e+01   3.9634727e+02   1.1924945e+01   2.8415613e+02  -9.3937806e+00   2.2223742e+02  -3.1469316e+01   1.3163097e+02   1.3658178e+02   3.4780484e+02  -5.4101935e+00   9.5026774e+01   1.0882205e+02   3.0420774e+02  -5.7391781e+01   1.5721516e+02   1.8129763e+02   2.1056742e+02  -3.2925394e+01   3.1967645e+02   2.1329806e+00   1.6545452e+02   9.7933961e+01   1.0939613e+02   9.7355729e+01   2.4201129e+02   1.1486194e+01   3.4436806e+02  -2.2115574e+01   8.0803226e+01   1.1658994e+02   3.4381097e+02  -4.1642297e+01   1.1967742e+02   1.7852226e+02   2.8088957e+02   7.3775750e+00   5.8459573e+01   1.0108198e+02   7.5672258e+01   4.2428477e+01   7.5936452e+01   7.1545406e+01   7.8151290e+01   1.3750983e+02   2.3226957e+02  -1.5922825e+01   9.3664839e+01   1.7870326e+02   7.9617097e+01   9.8545794e+01   8.5388387e+01   1.3102957e+02   1.5018839e+02   1.1991557e+02   3.0203065e+02  -8.7095484e+00   4.0389194e+02   7.9847742e+00   1.6785935e+02   9.0841574e+01   6.1319573e+01   7.2373175e+01   1.4969957e+02   5.5012775e+01   1.2235387e+02   6.4577819e+01   9.5153226e+01   6.1923871e+01   1.7523677e+02  -2.5870065e+00
   1.8266774e+02  -1.0018065e+00   1.3182903e+02   1.1841465e+02   1.6224548e+02   9.9232619e+01   2.6765194e+02   8.3833290e+00   3.9192065e+02   2.8711510e+01   4.1047387e+02   5.6727355e+00   2.2695548e+02   6.5251742e+00   2.2230645e+02   1.3178355e+02   2.7653516e+02   1.6109041e+02   2.9554484e+02   1.1837703e+01   1.7925613e+02   1.2218467e+02   4.1629968e+02   1.7823445e+01   6.0664516e+01   1.0349039e+02   2.2789484e+02   1.7509970e+02   3.1894903e+02   1.5833755e+01   1.5025829e+02   1.0950839e+02   9.9036452e+01   1.4102612e+02   1.2035613e+02   1.0082796e+02   2.2540829e+02   8.2374297e+00   7.4770323e+01   1.0431225e+02   1.9471323e+02   1.1298972e+02   1.5961129e+02   7.1727226e+01   4.6652903e+02  -4.4294194e+00   2.5772968e+02   1.3532937e+02   4.9943258e+02  -3.4539613e+00   1.4844129e+02   1.9427050e+02   1.1823903e+02   1.4457830e+02   5.3845968e+02  -1.4438387e+01   2.8979710e+02   1.6685494e+02   1.9021829e+02   1.4141159e+02   1.7235484e+02   1.2242935e+02   3.2111581e+02  -3.1747484e+00   3.8381548e+02   7.5731484e+00   1.5385645e+02   1.5149761e+02   1.4364290e+02   9.1055019e+01   1.2795097e+02   1.3515779e+02   3.0546419e+02   1.8889609e+02   1.7103935e+02   1.4718750e+02   2.0506000e+02   1.7199326e+02   6.1317065e+02   1.8199897e+01   1.6397097e+02   1.5070006e+02   3.4426419e+02   1.6740177e+02   3.4617710e+02   1.0175510e+01   3.9621452e+02  -2.0238774e+01   1.4114387e+02   1.3334559e+02   1.1792829e+02   1.0128479e+02   1.5948742e+02   1.3433165e+02   9.9585161e+01   1.3369867e+02   1.9866742e+02   1.6510725e+02   1.4806829e+02   1.3549359e+02   2.2024935e+02   1.0354360e+02   2.5778194e+02   2.7292903e-01   2.1045161e+02   1.1498290e+02   2.6503581e+02  -1.9835097e+00   1.4872710e+02   1.3329506e+02   2.9292774e+02  -1.3367445e+01   3.2153645e+02   1.1113213e+01   8.4510968e+01   7.3061703e+01   1.2056806e+02   6.7155845e+01   8.6607097e+01   1.0833756e+02   1.3015203e+02   1.6508739e+02   2.4896097e+02   1.3324022e+02   1.1174645e+02   1.7149512e+02   2.9578829e+02   2.0585987e+01   3.1797581e+02  -1.4209032e+01   8.4671935e+01   1.4087721e+02   1.2016226e+02   1.8464734e+02   1.7249387e+02   1.6379097e+00   4.4424194e+01   6.8092839e+01   9.5455484e+01   9.2863884e+01   9.3134516e+01   1.1085956e+02   2.6463613e+02   1.5924008e+02   5.6573581e+02   2.1945329e+01   1.4120742e+02   1.2880308e+02   1.1703478e+02   8.7203934e+01   3.9301645e+02  -3.6196129e-01   9.5647273e+01   7.3491273e+00   3.3431310e+02  -1.2525209e+01   1.4578310e+02   8.1267191e+01   1.6907310e+02   4.5399144e-01   2.4259310e+02  -4.2807609e+01   1.4929909e+02   1.7618698e+02   1.0399000e+02   1.1347807e+02   1.3258909e+02   8.8929236e+01   2.5335310e+02  -6.5284086e+00   2.1482182e+02  -1.7602109e+01   2.1699182e+02   1.0248836e+01   1.2631310e+02   1.8092479e+02   2.8859310e+02  -7.7276086e+00   2.0749545e+02   8.2813091e+01   1.7382273e+02   1.0577145e+02   1.7158636e+02   1.1288127e+02   2.4008455e+02   1.0876233e+02   4.2249818e+02   4.1074182e+00   1.4007310e+02   1.3172399e+02   2.5143818e+02   7.3127673e+01   6.0733102e+01   1.2202119e+02  -2.4272727e+00   1.4406327e+02   3.1144310e+02  -8.7156086e+00   2.9566909e+02   2.1727193e+02   2.6986545e+02   1.4092985e+02   9.8400000e+01   5.9498000e+01   3.2027000e+02   3.1385455e-01   1.2360091e+02   1.0558193e+02   2.9993636e+01   1.0198596e+02   1.8389364e+02   1.9434487e+02   2.0945310e+02   1.4579359e+02   2.2975364e+02   1.2539516e+02   2.9283545e+02   4.8449818e+00   1.9251000e+02   1.4185375e+02   1.9842636e+02   1.5782498e+02   5.5788818e+02   4.1522582e+01   5.6285818e+02  -1.2898655e+01   2.5445310e+02   6.8053591e+01   4.3576364e+02   7.5161818e+00   1.5249455e+02   1.2956589e+02   1.2083000e+02   1.2491542e+02   2.9635364e+02   1.1852989e+02   4.0317455e+02   8.9533091e+00   3.6046545e+02   1.6460036e+01   2.3928636e+02   1.4969891e+02   2.2636818e+02   1.4957327e+02   5.8313102e+01   1.1393479e+02   4.2700727e+02   2.5721455e+00   2.8424613e+02  -2.1070981e+01   2.3199742e+02  -4.0201161e+00   1.3878097e+02   1.6719978e+02   3.8466484e+02  -1.7168994e+01   1.0302677e+02   1.2780205e+02   3.0634774e+02  -5.2662981e+01   1.3126516e+02   1.6318363e+02   1.7623742e+02  -2.5938994e+01   3.0891645e+02   3.1337806e+00   1.3521452e+02   9.0683161e+01   1.1134613e+02   8.9099729e+01   2.3944129e+02   2.0411794e+01   4.0145806e+02  -1.1012774e+01   7.2333226e+01   1.2898754e+02   3.7895097e+02  -4.0073497e+01   1.4700742e+02   1.8043586e+02   2.3584957e+02   4.6120775e+01   4.1079573e+01   9.0232375e+01   8.6532258e+01   7.1279677e+01   7.8026452e+01   5.6428206e+01   7.8631290e+01   1.0800143e+02   2.3726957e+02   1.1727175e+01   7.5184839e+01   1.7022166e+02   6.1807097e+01   9.2260594e+01   1.2890839e+02   7.7787974e+01   1.8508839e+02   1.4255357e+02   2.8488065e+02  -5.2375484e+00   3.4627194e+02   1.8114374e+01   1.5756935e+02   1.3404477e+02   7.8939573e+01   7.5393575e+01   1.4450957e+02   4.8907975e+01   1.1335387e+02   7.8437819e+01   9.6103226e+01   6.3177871e+01   1.8946677e+02  -4.6354065e+00
   2.1257774e+02   6.3753935e+00   1.4768903e+02   8.6245845e+01   1.5486548e+02   1.1001302e+02   3.1689194e+02  -2.9858710e+00   3.6749065e+02  -2.4234090e+01   4.1713387e+02  -3.8006452e-01   3.3729548e+02   2.2697974e+01   2.0830645e+02   1.3018355e+02   2.7020516e+02   1.3078681e+02   3.2107484e+02   1.2555303e+01   1.7668613e+02   1.2906027e+02   3.9915968e+02  -4.1853548e+00   5.1994516e+01   1.1156399e+02   1.4094484e+02   2.0186570e+02   3.4908903e+02   1.2142555e+01   1.6997829e+02   1.2241079e+02   8.5616452e+01   1.2514972e+02   1.0493613e+02   9.6111561e+01   2.0211829e+02   3.6206297e+00   7.0010323e+01   1.1054305e+02   1.8928323e+02   1.3046412e+02   1.4942129e+02   9.4492426e+01   4.0666903e+02   4.1693806e+00   2.5391968e+02   1.4348417e+02   4.3419258e+02   2.8152387e+00   1.4010129e+02   1.8459770e+02   1.5475903e+02   1.7441670e+02   5.2402968e+02  -3.2623987e+01   2.4746710e+02   1.5900134e+02   1.9921829e+02   1.3859159e+02   1.5345484e+02   1.2451135e+02   3.1963581e+02   8.6036516e+00   3.0619548e+02   4.3527484e+00   1.5018645e+02   1.7403121e+02   1.9274290e+02   1.1046702e+02   1.6567097e+02   1.4085019e+02   3.4357419e+02   1.2931729e+02   1.7822935e+02   1.3375230e+02   1.9820000e+02   1.8363206e+02   5.4851065e+02   8.6626968e+00   2.0373097e+02   1.7046926e+02   3.5807419e+02   1.9020697e+02   3.5741710e+02  -1.3243690e+01   4.3965452e+02   6.3360258e+00   1.6267387e+02   1.4720319e+02   1.0354829e+02   8.7105187e+01   1.7933742e+02   1.0640365e+02   1.0139516e+02   7.8603871e+01   1.8189742e+02   1.8315885e+02   1.5083829e+02   1.3842199e+02   1.9072935e+02   9.4095200e+01   2.6807194e+02   8.3597290e+00   1.9502161e+02   8.9317303e+01   2.2032581e+02   1.3032903e+00   1.5981710e+02   1.1098786e+02   2.8216774e+02  -2.0176645e+01   3.3729645e+02  -6.3775871e+00   8.1990968e+01   7.0023303e+01   9.4658065e+01   7.1608645e+01   7.0887097e+01   1.2169516e+02   1.2815203e+02   1.4752739e+02   2.5700097e+02   1.2693702e+02   1.1540645e+02   1.4939232e+02   2.7735829e+02  -1.3509613e+01   2.7073581e+02  -8.8098323e+00   8.1011935e+01   1.3131001e+02   1.0092226e+02   1.7627654e+02   2.2230387e+02  -4.1568903e+00   3.5324194e+01   7.4770839e+01   8.2215484e+01   1.0930308e+02   1.1242452e+02   1.2936636e+02   2.1621613e+02   1.9187368e+02   5.3102581e+02  -1.1378710e+00   1.4744742e+02   1.3744388e+02   1.2064478e+02   9.0155134e+01   3.8044645e+02   2.0403639e+01   1.0198727e+02   1.2361927e+01   2.5569310e+02   5.5243914e+00   1.3807310e+02   1.2145399e+02   1.7697310e+02   4.8719914e+00   2.2097310e+02  -1.4028009e+01   1.6334909e+02   1.6515298e+02   1.2537000e+02   1.1010767e+02   1.3120909e+02   9.4709636e+01   2.0854310e+02  -3.3893609e+01   2.1230182e+02  -5.7805091e+00   2.1214182e+02   1.9066836e+01   1.4854310e+02   1.8561639e+02   3.2940310e+02   1.7527591e+01   1.9077545e+02   8.5010691e+01   1.6025273e+02   1.2004705e+02   1.8215636e+02   1.2270567e+02   2.2199455e+02   1.3939953e+02   3.9254818e+02   1.9553418e+01   1.3421310e+02   1.4624279e+02   2.2857818e+02   7.8616473e+01   4.2073102e+01   1.7470399e+02   1.3827273e+00   1.1965847e+02   3.1865310e+02  -3.3924086e+00   1.8190909e+02   1.7822273e+02   2.5901545e+02   1.5603785e+02   1.0393000e+02   9.6245600e+01   3.9103000e+02   1.5653055e+01   1.0270091e+02   9.5393927e+01   4.2663636e+01   6.3262364e+01   2.0256364e+02   2.0456127e+02   1.7735310e+02   1.3474159e+02   1.9256364e+02   1.1837036e+02   2.9873545e+02   1.9182982e+01   1.9437000e+02   1.1479495e+02   2.0058636e+02   1.4192218e+02   5.4811818e+02   3.3264182e+01   4.8795818e+02  -8.8566545e+00   2.7769310e+02   9.3854391e+01   3.8091364e+02   1.4674182e+01   1.4592455e+02   1.2633149e+02   1.3654000e+02   1.4360862e+02   2.5468364e+02   1.2505349e+02   4.5088455e+02   1.1236509e+01   3.7498545e+02   2.1588436e+01   2.3405636e+02   1.5454731e+02   2.1150818e+02   1.5809207e+02   7.1353102e+01   7.9841591e+01   3.8491727e+02   8.3934545e-01   2.4634613e+02  -3.0178981e+01   2.2442742e+02  -1.3024516e+01   1.1487097e+02   1.4363258e+02   3.3970484e+02  -1.0762194e+01   8.1356774e+01   1.2881565e+02   2.7930774e+02  -6.6829781e+01   1.3178516e+02   1.4128203e+02   1.6961742e+02  -1.4549394e+01   3.2215645e+02  -1.2685419e+01   1.1707452e+02   1.0437436e+02   1.2249613e+02   9.1927729e+01   2.4363129e+02   1.8316594e+01   3.8641806e+02   9.0042581e-01   7.0523226e+01   1.1089234e+02   3.1147097e+02  -4.5575097e+01   1.2058742e+02   1.8058946e+02   1.8922957e+02   1.5430375e+01   4.5799573e+01   1.2209478e+02   6.9772258e+01   6.3000477e+01   7.0316452e+01   7.9375006e+01   1.0077129e+02   1.5613023e+02   2.8422957e+02   1.1210375e+01   8.6474839e+01   1.9589846e+02   5.1337097e+01   7.4708194e+01   8.1198387e+01   1.1903477e+02   1.6541839e+02   1.2888717e+02   2.7236065e+02  -1.7659484e+00   3.5094194e+02  -5.1592258e+00   1.5494935e+02   1.1173437e+02   9.5319573e+01   7.1173175e+01   1.2198957e+02   5.2139575e+01   1.1997387e+02   5.6378219e+01   1.0344323e+02   8.5830671e+01   1.8008677e+02   1.0544994e+01
   2.4114774e+02   1.0039794e+01   1.3801903e+02   8.8109445e+01   1.4305548e+02   1.1186782e+02   3.6722194e+02   1.8327729e+01   3.4721065e+02   1.4198310e+01   3.9437387e+02   2.1200735e+01   2.9186548e+02   2.5052374e+01   2.0759645e+02   1.0567035e+02   2.9549516e+02   1.5971361e+02   3.3088484e+02   1.4305032e+00   2.2768613e+02   1.0988027e+02   3.6005968e+02   2.2272645e+01   5.3854516e+01   1.2374519e+02   1.7523484e+02   1.6583250e+02   3.2599903e+02   7.2697548e+00   1.5925829e+02   9.7648387e+01   1.1177645e+02   1.4674692e+02   1.0440613e+02   1.0839396e+02   2.2202829e+02   2.7478297e+00   6.4050323e+01   9.2879845e+01   1.9080323e+02   1.3063252e+02   1.6852129e+02   8.3254426e+01   5.0676903e+02   2.8713806e+00   2.5648968e+02   1.2413857e+02   4.1443258e+02  -6.4639613e+00   1.5349129e+02   1.8100650e+02   1.4485903e+02   1.3882870e+02   5.6336968e+02  -1.9621187e+01   2.3512710e+02   1.8722854e+02   2.1906829e+02   1.3019359e+02   1.5359484e+02   1.1360015e+02   3.2092581e+02   2.2204516e+00   3.5924548e+02   9.5387484e+00   1.3418645e+02   1.7412121e+02   1.5603290e+02   1.1963382e+02   1.3191097e+02   1.4079099e+02   3.3883419e+02   1.7127649e+02   1.7303935e+02   1.2793750e+02   1.7411000e+02   1.4441926e+02   6.4860065e+02   1.6465497e+01   1.9211097e+02   1.4401886e+02   3.7516419e+02   2.1288977e+02   3.3974710e+02   2.3969910e+01   3.9732452e+02  -2.6937574e+01   1.6429387e+02   1.3249359e+02   1.2349829e+02   9.9509187e+01   1.6128742e+02   1.2022765e+02   7.8725161e+01   8.2937471e+01   1.9380742e+02   2.1687605e+02   1.3549829e+02   1.3326919e+02   2.0281935e+02   1.0031800e+02   2.8635194e+02   1.7573290e+00   1.8150161e+02   1.4053890e+02   2.6270581e+02   1.0342890e+01   1.7015710e+02   1.3573066e+02   3.0707774e+02  -1.3594452e+00   3.3796645e+02   8.3788129e+00   9.6420968e+01   6.8248903e+01   1.1499806e+02   7.9701445e+01   6.7077097e+01   1.0437996e+02   1.0634203e+02   1.7380219e+02   2.3215097e+02   1.2068502e+02   1.2726645e+02   1.3901352e+02   3.2049829e+02   8.6591875e+00   2.8849581e+02  -1.5940632e+01   5.8581935e+01   1.1529441e+02   1.1502226e+02   1.4743854e+02   2.3259387e+02   6.0699097e+00   5.7374194e+01   6.5726839e+01   8.7745484e+01   8.3720684e+01   9.6324516e+01   9.9224361e+01   2.1916613e+02   1.8634768e+02   4.5235581e+02   1.2445729e+01   1.7839742e+02   1.2530788e+02   9.4124781e+01   9.4846734e+01   3.6901645e+02   6.9380387e+00   4.7457273e+01   9.5843273e+00   2.9669310e+02  -1.2995609e+01   1.2350310e+02   1.0990959e+02   1.7669310e+02  -4.6356086e+00   2.4383310e+02  -1.6666809e+01   1.6062909e+02   1.7128058e+02   9.4800000e+01   1.0093327e+02   1.3973909e+02   1.2650724e+02   2.2692310e+02  -1.7934009e+01   2.3592182e+02   5.9998909e+00   2.2747182e+02  -8.6956364e-01   1.2288310e+02   1.6357919e+02   2.8069310e+02  -2.3285609e+01   1.9901545e+02   7.7441491e+01   1.6591273e+02   1.0630425e+02   2.7053636e+02   1.1096527e+02   2.0756455e+02   1.1784393e+02   3.5720818e+02   1.5306182e+00   1.2783310e+02   1.2608319e+02   2.0848818e+02   8.0363673e+01   6.0123102e+01   1.6678999e+02  -1.5617273e+01   1.4849847e+02   3.4707310e+02   1.1483991e+01   2.0523909e+02   2.0997633e+02   2.3105545e+02   1.5537465e+02   9.2780000e+01   9.8137600e+01   3.2818000e+02  -1.7989455e+00   1.3498091e+02   1.0167153e+02   4.2993636e+01   6.2085964e+01   1.9289364e+02   2.0657487e+02   2.0373310e+02   1.4154119e+02   1.8747364e+02   1.0510756e+02   2.8149545e+02  -9.0781818e-01   1.8889000e+02   1.2609335e+02   2.0137636e+02   1.6590898e+02   5.1068818e+02   5.5728582e+01   5.3823818e+02  -2.0589055e+01   2.4664310e+02   9.3488391e+01   4.0552364e+02   2.7555382e+01   1.4940455e+02   1.3548309e+02   1.3740000e+02   9.8299818e+01   2.8097364e+02   1.2548029e+02   4.3603455e+02   1.2345091e+00   3.5103545e+02   9.0244364e+00   2.1552636e+02   1.6040971e+02   1.8488818e+02   1.2641167e+02   7.5883102e+01   7.6909191e+01   4.2010727e+02   6.7841455e+00   2.5382613e+02  -3.1173806e+00   2.3270742e+02  -1.5596916e+01   1.2878097e+02   1.6032978e+02   3.1580484e+02  -2.1800194e+01   8.0076774e+01   1.2991805e+02   3.0782774e+02  -6.2491381e+01   1.2978516e+02   1.4511203e+02   1.9246742e+02  -3.0237394e+01   3.6153645e+02   2.2644181e+01   1.3097452e+02   9.1782361e+01   9.3156129e+01   1.3074493e+02   2.4782129e+02   3.6211394e+01   4.0279806e+02  -3.7899742e+00   7.4853226e+01   1.1539594e+02   2.8562097e+02  -2.3227097e+01   1.5429742e+02   1.5908266e+02   1.7907957e+02   2.4852375e+01   5.9559573e+01   1.0480398e+02   9.4962258e+01   8.5795277e+01   8.0506452e+01   7.1889806e+01   8.0011290e+01   1.0489103e+02   2.2850957e+02  -1.7120250e+00   6.7044839e+01   1.7678286e+02   6.7387097e+01   1.1252419e+02   8.8958387e+01   1.2327397e+02   1.8556839e+02   1.3456517e+02   2.7788065e+02  -1.8677548e+01   3.8032194e+02  -1.1179626e+01   1.3413935e+02   1.2763917e+02   8.3179573e+01   8.4244375e+01   9.2509573e+01   5.1737975e+01   1.0678387e+02   5.1623419e+01   9.9293226e+01   6.2542671e+01   2.5727677e+02   1.4197935e+00
   2.3828774e+02   5.0859355e-01   1.1615903e+02   1.3119825e+02   1.4524548e+02   1.2359262e+02   3.2441194e+02   1.5652529e+01   3.9045065e+02   1.6309110e+01   3.6637387e+02   1.5440735e+01   3.0967548e+02  -2.1824258e+00   1.6859645e+02   1.2255035e+02   3.0387516e+02   1.3733321e+02   2.9854484e+02  -1.1222968e+00   2.4606613e+02   1.0426987e+02   3.8958968e+02   3.1002452e+00   4.0854516e+01   1.2493519e+02   1.7403484e+02   2.0554850e+02   3.3204903e+02   2.6595755e+01   1.5549829e+02   1.1151919e+02   8.4616452e+01   1.3901972e+02   1.0254613e+02   6.5782761e+01   2.2759829e+02   1.1622297e+00   7.1200323e+01   1.0525785e+02   1.8471323e+02   1.5192972e+02   1.5166129e+02   9.5033226e+01   5.3004903e+02   1.4768981e+01   2.4324968e+02   1.2776777e+02   4.6067258e+02   9.4568387e+00   1.3715129e+02   1.7393370e+02   1.5351903e+02   1.1727590e+02   5.3279968e+02  -1.4465587e+01   2.4322710e+02   1.6310054e+02   2.0211829e+02   1.3516959e+02   1.9502484e+02   1.2275575e+02   3.2082581e+02   1.2798452e+01   3.5667548e+02   7.5043484e+00   1.5285645e+02   1.7071761e+02   1.2860290e+02   1.1692822e+02   1.2791097e+02   1.3635099e+02   1.8015419e+02   1.7971089e+02   1.6184935e+02   1.0754270e+02   1.9887000e+02   1.7681846e+02   6.0432065e+02   1.4387897e+01   2.0488097e+02   2.1413726e+02   3.5250419e+02   1.8098257e+02   3.0408710e+02   1.9542710e+01   4.5138452e+02  -1.3152374e+01   1.4338387e+02   1.4235639e+02   9.7598294e+01   7.4961187e+01   1.4538742e+02   1.4421965e+02   9.6775161e+01   8.3393471e+01   2.1966742e+02   1.6770725e+02   1.2487829e+02   1.3896879e+02   2.0524935e+02   1.2169360e+02   2.5669194e+02  -2.0198710e+00   1.7726161e+02   1.3121810e+02   2.4832581e+02   1.5493290e+01   1.5134710e+02   1.4347546e+02   3.6397774e+02   1.3188555e+01   3.3696645e+02   2.1788813e+01   1.1694097e+02   7.1697303e+01   1.1894806e+02   5.3285445e+01   7.4847097e+01   1.2689836e+02   1.2777203e+02   1.5536779e+02   2.3305097e+02   1.5185302e+02   9.6406452e+01   1.7576232e+02   2.9987829e+02   2.0687875e+00   2.9045581e+02  -1.3437432e+01   9.4051935e+01   1.1221681e+02   1.0011226e+02   1.6477134e+02   1.8968387e+02  -1.4737290e+01   4.9044194e+01   5.3393239e+01   8.5455484e+01   8.2663884e+01   1.1599452e+02   1.1193076e+02   2.2930613e+02   1.7930648e+02   5.2069581e+02   1.5688529e+01   1.5244742e+02   1.2928388e+02   1.2484478e+02   9.7859134e+01   2.2606645e+02   1.9440387e+00   5.2177273e+01   9.9667273e+00   2.8926310e+02  -6.2112086e+00   1.5673310e+02   1.3330119e+02   1.8397310e+02  -1.5598009e+01   2.4578310e+02  -3.2632809e+01   1.7891909e+02   1.8171738e+02   1.0732000e+02   1.1688167e+02   1.1535909e+02   1.2369764e+02   2.7092310e+02  -1.8744009e+01   2.5959182e+02  -2.0083709e+01   2.3290182e+02   2.1506036e+01   1.0050310e+02   1.9245959e+02   3.2807310e+02   3.5399144e-01   1.8330545e+02   7.9888291e+01   1.7768273e+02   1.1803265e+02   2.3325636e+02   1.1699767e+02   1.9984455e+02   1.3984153e+02   3.6225818e+02  -2.0233818e+00   1.4383310e+02   1.2918319e+02   2.1396818e+02   7.4125273e+01   4.9213102e+01   1.4913279e+02  -2.4717273e+01   1.4069647e+02   3.8065310e+02   3.0175914e+00   2.3095909e+02   2.0091873e+02   2.7705545e+02   1.4131465e+02   9.9500000e+01   6.1310000e+01   4.6780000e+02  -5.6285455e+00   1.2313091e+02   7.8619527e+01   4.9903636e+01   5.8583164e+01   1.7499364e+02   2.5981687e+02   1.7121310e+02   1.3547279e+02   2.2275364e+02   1.4056516e+02   2.1692545e+02   1.9777782e+01   1.8027000e+02   1.3169295e+02   2.1137636e+02   1.7157898e+02   6.4559818e+02   2.7315782e+01   5.2271818e+02  -2.2297455e+01   2.7702310e+02   6.5097991e+01   3.7819364e+02   2.9791782e+01   1.2264455e+02   1.4209389e+02   1.3025000e+02   1.0997182e+02   2.7059364e+02   1.4678069e+02   4.5641455e+02   1.1934109e+01   3.5332545e+02   2.6981236e+01   2.2695636e+02   1.3511531e+02   1.9812818e+02   1.4926247e+02   8.5883102e+01   9.7439191e+01   3.5562727e+02   1.4225455e+00   2.9805613e+02  -2.4985781e+01   2.1756742e+02  -1.0385716e+01   1.5330097e+02   1.7217818e+02   3.4109484e+02  -6.9633935e+00   8.6116774e+01   1.6843485e+02   3.1225774e+02  -5.4895781e+01   1.2502516e+02   1.4572283e+02   1.5218742e+02  -1.9864994e+01   3.1557645e+02  -2.2539019e+01   1.0440452e+02   1.1081796e+02   1.0958613e+02   9.8000529e+01   2.4015129e+02   2.6349935e+00   3.9764806e+02  -1.2377974e+01   8.2563226e+01   1.1482914e+02   3.2047097e+02  -3.2205097e+01   1.4881742e+02   1.6129106e+02   1.8831957e+02   6.9731750e+00   5.1229573e+01   8.7660375e+01   8.6532258e+01   8.9469677e+01   7.3646452e+01   7.0588606e+01   6.5821290e+01   9.3356232e+01   2.0479957e+02  -5.7252250e+00   7.7094839e+01   1.5502886e+02   8.2237097e+01   7.5576194e+01   1.0743839e+02   1.0674557e+02   1.9827839e+02   1.4868837e+02   3.6227065e+02   5.2812516e+00   3.9608194e+02   1.3369574e+01   1.3761935e+02   1.2669077e+02   8.1459573e+01   9.2141975e+01   1.2293957e+02   7.0963575e+01   1.1711387e+02   5.1757019e+01   7.4963226e+01   7.7539071e+01   2.0146677e+02   2.0454594e+01
   1.7828774e+02   2.5828594e+01   1.3496903e+02   1.3859345e+02   1.7400548e+02   1.2534182e+02   3.0808194e+02   1.1908929e+01   3.5311065e+02   1.7386310e+01   3.8113387e+02   5.7399355e+00   2.4005548e+02   1.2477174e+01   1.7888645e+02   9.5397148e+01   3.0177516e+02   1.4088121e+02   2.8650484e+02  -1.0489097e+01   1.4463613e+02   1.6990427e+02   3.5758968e+02   1.6810245e+01   8.1324516e+01   1.0988759e+02   1.6442484e+02   2.1084730e+02   3.6789903e+02   5.5377548e+00   1.4006829e+02   9.2663587e+01   9.7196452e+01   1.1570332e+02   1.0664613e+02   8.9874761e+01   2.0464829e+02  -1.0621770e+01   6.2390323e+01   8.3252645e+01   1.9461323e+02   1.4627772e+02   1.5081129e+02   1.1057123e+02   5.2428903e+02  -1.1670219e+01   2.5015968e+02   1.1854497e+02   4.7743258e+02  -3.9239613e+00   1.4263129e+02   1.4858530e+02   1.4332903e+02   1.0990110e+02   4.9421968e+02  -2.5139187e+01   2.4960710e+02   1.8435014e+02   2.1559829e+02   1.6533119e+02   1.6297484e+02   1.0688975e+02   3.7006581e+02   1.6099252e+01   3.2833548e+02   1.0731548e+01   1.5913645e+02   1.6416521e+02   1.3226290e+02   1.3263542e+02   1.3333097e+02   1.2796739e+02   3.7557419e+02   1.8102729e+02   1.5988935e+02   1.4836950e+02   2.0758000e+02   1.5064166e+02   5.5232065e+02   2.3407897e+01   1.7907097e+02   1.4539206e+02   3.5659419e+02   1.9379537e+02   3.0874710e+02   1.0789910e+01   3.6777452e+02  -6.7435742e+00   1.6005387e+02   1.3026279e+02   1.0483829e+02   9.2861987e+01   1.5714742e+02   1.4370885e+02   8.2245161e+01   7.8135871e+01   2.1008742e+02   1.9628365e+02   1.3159829e+02   1.3038119e+02   1.7810935e+02   9.8294800e+01   2.6154194e+02  -3.1637871e+01   1.5564161e+02   9.1227703e+01   2.4951581e+02   3.5880903e+00   1.3529710e+02   1.3489946e+02   3.2016774e+02  -2.7306645e+01   3.1567645e+02   1.4420129e+00   7.4460968e+01   5.5625703e+01   9.4998065e+01   7.4911445e+01   8.1367097e+01   1.2323676e+02   1.4011203e+02   1.3900059e+02   2.1791097e+02   1.4734422e+02   1.2678645e+02   1.2714192e+02   3.0264829e+02   1.1797187e+01   2.9849581e+02  -1.3206323e+00   6.9481935e+01   1.2356241e+02   9.6352258e+01   1.6193214e+02   2.5525387e+02   5.9671097e+00   5.0324194e+01   5.1710839e+01   9.9835484e+01   9.2753484e+01   1.0566452e+02   1.0637716e+02   2.2397613e+02   2.1230288e+02   4.9040581e+02   5.0617290e+00   1.5268742e+02   1.1464468e+02   1.3822478e+02   7.7128734e+01   2.5630645e+02   5.4348387e+00   5.6457273e+01   1.3943273e+00   2.4888310e+02  -2.7408086e+00   1.5078310e+02   1.3091719e+02   1.7002310e+02  -1.5622009e+01   2.3845310e+02   5.7135914e+00   1.6662909e+02   1.8389058e+02   5.4890000e+01   1.2440607e+02   1.2149909e+02   1.0710644e+02   2.0278310e+02  -2.1722809e+01   2.6259182e+02   1.5262909e+00   2.3666182e+02   2.1345236e+01   1.2007310e+02   1.6551399e+02   3.0002310e+02  -1.3352009e+01   2.1068545e+02   7.9557891e+01   1.6844273e+02   1.0329185e+02   1.6182636e+02   9.1852073e+01   1.9194455e+02   1.3666353e+02   4.2306818e+02   6.7318182e+00   1.1869310e+02   1.1581439e+02   1.8557818e+02   6.8106473e+01   7.4313102e+01   1.5074479e+02  -1.5287273e+01   9.5942073e+01   3.2502310e+02   4.6799144e-01   2.0223909e+02   2.1926633e+02   2.6077545e+02   1.5004705e+02   7.7450000e+01   6.4594000e+01   3.7251000e+02  -1.9534545e-01   1.0574091e+02   7.5010727e+01   6.3943636e+01   9.2219964e+01   1.9527364e+02   2.0881447e+02   2.1450310e+02   1.3657959e+02   2.0466364e+02   1.2197236e+02   1.5916545e+02   1.2928582e+01   1.8451000e+02   1.3606375e+02   1.9242636e+02   1.6494498e+02   6.2668818e+02   1.6448582e+01   5.3333818e+02  -1.3817055e+01   2.5883310e+02   8.0413191e+01   3.5681364e+02   2.7932182e+01   1.3240455e+02   1.3150309e+02   1.1730000e+02   1.3133782e+02   2.4011364e+02   1.5164909e+02   4.2364455e+02  -7.4942909e+00   3.5213545e+02   2.1126436e+01   2.2333636e+02   1.9088491e+02   2.0322818e+02   1.2342447e+02   7.6543102e+01   9.8376391e+01   4.1834727e+02  -6.1250545e+00   2.2534613e+02  -4.3788981e+01   2.5570742e+02  -3.1969161e+00   1.4468097e+02   1.4291778e+02   3.0709484e+02  -5.7633935e+00   9.5546774e+01   1.3635045e+02   3.2063774e+02  -5.6286181e+01   1.5702516e+02   1.3883283e+02   1.6661742e+02  -3.2549394e+01   3.3957645e+02  -8.4590194e+00   1.0216452e+02   1.0408716e+02   1.1330613e+02   1.0151293e+02   2.4482129e+02  -1.3586065e+00   3.8917806e+02   8.6962581e-01   8.8473226e+01   1.2016634e+02   3.0052097e+02  -1.6319097e+01   1.3705742e+02   1.7984186e+02   2.7893957e+02   3.4533575e+01   4.3749573e+01   9.6968775e+01   8.2912258e+01   5.8759277e+01   7.6126452e+01   6.8910206e+01   9.4391290e+01   1.6759063e+02   2.5717957e+02   2.2243750e+00   8.6094839e+01   1.8863886e+02   6.5527097e+01   7.7722994e+01   8.6048387e+01   9.6596774e+01   1.8151839e+02   1.4426917e+02   3.7727065e+02   2.0801252e+01   3.1261194e+02  -1.4282581e-01   1.5723935e+02   1.4098117e+02   7.7269573e+01   6.2197175e+01   1.1207957e+02   5.1452375e+01   1.3021387e+02   7.0519019e+01   1.0853323e+02   6.9093471e+01   1.7632677e+02  -8.1420645e-01
   2.0709774e+02   6.6237935e+00   1.2839903e+02   1.1235905e+02   1.5729548e+02   1.1848862e+02   3.3208194e+02  -1.3481071e+01   3.6754065e+02   2.5521910e+01   3.4485387e+02  -1.8167665e+01   2.1776548e+02   7.2603742e+00   1.9888645e+02   1.0517715e+02   3.3582516e+02   1.1953721e+02   2.9054484e+02   1.4277032e+00   1.9101613e+02   1.2533387e+02   3.7658968e+02   2.0570245e+01   7.4284516e+01   1.0054079e+02   1.9327484e+02   1.9638930e+02   3.5451903e+02   1.2418155e+01   1.5325829e+02   1.0950839e+02   9.6136452e+01   9.6948116e+01   1.1521613e+02   9.4099161e+01   2.4106829e+02  -3.7753703e+00   7.2530323e+01   1.0301145e+02   2.0552323e+02   1.4564492e+02   1.4561129e+02   6.6607226e+01   4.4790903e+02  -2.7098194e+00   2.3972968e+02   1.1476937e+02   4.8729258e+02   5.6723871e-01   1.3930129e+02   1.3671170e+02   1.5161903e+02   1.2309790e+02   5.2998968e+02   6.5692129e+00   2.3936710e+02   1.4811934e+02   1.8821829e+02   1.3819159e+02   1.6831484e+02   1.1199255e+02   3.7473581e+02   8.8656516e+00   3.3767548e+02   1.2744348e+01   1.5999645e+02   1.7428641e+02   1.1722290e+02   8.3888619e+01   1.6357097e+02   1.6782819e+02   2.5346419e+02   1.4094609e+02   1.4765935e+02   1.5081790e+02   1.9749000e+02   1.9220886e+02   6.2013065e+02  -7.4969032e+00   1.7616097e+02   1.6138486e+02   3.5735419e+02   2.2245457e+02   3.5179710e+02   1.3915910e+01   3.8304452e+02   1.0814826e+01   1.7395387e+02   1.3111079e+02   1.1045829e+02   8.8312387e+01   1.6681742e+02   1.3964525e+02   9.4105161e+01   1.2108707e+02   2.0294742e+02   1.5242485e+02   1.3335829e+02   1.1586039e+02   1.8581935e+02   8.5058000e+01   2.8769194e+02  -4.7798710e+00   1.5678161e+02   9.2856503e+01   2.8294581e+02  -1.4566310e+01   1.4891710e+02   1.0504986e+02   3.7330774e+02  -1.0177845e+01   2.9967645e+02  -1.0087987e+01   8.5040968e+01   1.8109303e+01   8.9848065e+01   8.2713445e+01   6.4607097e+01   1.1405756e+02   1.2649203e+02   1.5714019e+02   2.5405097e+02   1.5688302e+02   1.2878645e+02   1.5417192e+02   2.5721829e+02   2.6291587e+01   2.7673581e+02   1.1280168e+01   7.3721935e+01   1.3975321e+02   1.2511226e+02   1.8572134e+02   1.9664387e+02  -5.7240903e+00   5.0564194e+01   5.1411639e+01   8.6365484e+01   9.3591084e+01   8.3234516e+01   1.0860156e+02   2.1330613e+02   1.7629648e+02   4.7264581e+02   1.6152529e+01   1.3682742e+02   1.1896348e+02   1.2403478e+02   9.4683934e+01   2.7263645e+02  -2.8315613e+00   5.1557273e+01   3.9632727e-01   2.6221310e+02  -1.3617209e+01   1.4454310e+02   1.2531639e+02   2.0483310e+02  -6.9268086e+00   2.3383310e+02  -1.8966809e+01   1.7515909e+02   1.9173818e+02   9.4270000e+01   1.0449567e+02   1.4192909e+02   7.9572036e+01   2.1335310e+02  -1.6568409e+01   2.6206182e+02  -1.3090909e-03   2.1923182e+02   2.0309636e+01   1.0578310e+02   1.6641719e+02   2.7464310e+02  -1.1561609e+01   1.8501545e+02   1.1942149e+02   1.6858273e+02   1.1767065e+02   1.8430636e+02   1.1705367e+02   2.0189455e+02   1.1014753e+02   4.4930818e+02  -1.6747382e+01   9.6693102e+01   9.8144391e+01   2.4029818e+02   6.3018873e+01   9.3353102e+01   1.8289159e+02   1.8127273e+00   1.2700407e+02   3.5055310e+02   2.3655914e+00   2.5685909e+02   2.1494673e+02   2.6163545e+02   1.1525825e+02   9.7070000e+01   4.5074400e+01   3.9718000e+02   9.6810545e+00   1.0522091e+02   9.0962327e+01   6.0233636e+01   7.7136764e+01   1.6018364e+02   1.7662167e+02   1.9126310e+02   1.2595879e+02   2.1356364e+02   1.3321036e+02   2.8335545e+02   3.1513382e+01   1.9804000e+02   1.5903135e+02   2.1142636e+02   1.6910498e+02   6.1792818e+02   6.2199382e+01   4.9247818e+02  -1.9458255e+01   2.9992310e+02   8.0795991e+01   3.7533364e+02   4.1120582e+01   1.3435455e+02   1.4101709e+02   1.6040000e+02   1.1921982e+02   2.7164364e+02   1.3612669e+02   3.9783455e+02   8.7105091e+00   3.4122545e+02   2.3999236e+01   2.0947636e+02   1.3246371e+02   1.8565818e+02   9.5740073e+01   5.7023102e+01   9.4557991e+01   3.6781727e+02   4.0673455e+00   3.0253613e+02  -1.5674181e+01   1.6942742e+02   5.0854839e+00   1.3663097e+02   1.8047178e+02   2.9061484e+02  -1.8494994e+01   8.2356774e+01   1.1073565e+02   2.7849774e+02  -6.2484981e+01   1.5169516e+02   1.7711923e+02   1.9604742e+02  -3.0903794e+01   3.4167645e+02  -1.2057019e+01   1.0640452e+02   1.1674796e+02   8.6726129e+01   1.1330933e+02   2.6220129e+02   5.1109935e+00   3.8641806e+02  -1.4199574e+01   5.8373226e+01   1.2705434e+02   3.1686097e+02  -2.4336297e+01   1.5415742e+02   1.6714386e+02   2.1545957e+02   1.8561975e+01   4.7419573e+01   1.2124518e+02   7.2632258e+01   7.2911677e+01   5.9216452e+01   6.4593006e+01   7.7921290e+01   2.0019823e+02   2.5822957e+02  -2.8096250e+00   9.9804839e+01   1.8587206e+02   7.9957097e+01   8.7518594e+01   1.0376839e+02   5.7609174e+01   1.5846839e+02   1.2035317e+02   3.1617065e+02   1.2829252e+01   3.3965194e+02   3.1173974e+01   1.4456935e+02   1.4599477e+02   7.5699573e+01   4.9122775e+01   7.9129573e+01   6.3658375e+01   1.1087387e+02   7.2726219e+01   8.7063226e+01   6.8281071e+01   1.8270677e+02  -2.0946065e+00
   2.1509774e+02   1.3553794e+01   1.3087903e+02   1.2616065e+02   1.6662548e+02   1.3041222e+02   3.6079194e+02   1.8312129e+01   4.0364065e+02   1.9633910e+01   3.5918387e+02   2.0155935e+01   2.3900548e+02   1.2141174e+01   2.0345645e+02   1.1352155e+02   3.2201516e+02   1.1916201e+02   3.1764484e+02   6.0197032e+00   1.7320613e+02   1.3733867e+02   3.4129968e+02   2.2733445e+01   4.4424516e+01   1.3588959e+02   1.7537484e+02   1.6906130e+02   3.6137903e+02   9.4893548e+00   1.5387829e+02   9.3368787e+01   1.0124645e+02   1.2421932e+02   1.2083613e+02   9.7269561e+01   2.2802829e+02   4.5978297e+00   7.7580323e+01   7.9607445e+01   1.9104323e+02   1.4809332e+02   1.4228129e+02   8.6923626e+01   5.7633903e+02   1.4215781e+01   2.5586968e+02   1.2461817e+02   4.4096258e+02  -1.0563613e+00   1.3853129e+02   1.5753330e+02   1.4547903e+02   1.2381910e+02   4.8155968e+02   4.2036129e+00   2.4822710e+02   1.7165054e+02   1.8330829e+02   1.1834439e+02   1.5021484e+02   1.6244055e+02   3.7258581e+02   9.3676516e+00   3.6033548e+02   1.3115484e+00   1.3909645e+02   1.9557841e+02   1.2998290e+02   1.1924782e+02   1.3229097e+02   1.9114059e+02   3.3246419e+02   1.6573609e+02   1.6760935e+02   1.3089190e+02   2.0049000e+02   1.8125886e+02   5.3922065e+02   2.7925897e+01   1.8202097e+02   1.8896606e+02   3.4864419e+02   1.8753137e+02   3.3955710e+02   2.8465110e+01   4.1154452e+02  -8.5751742e+00   1.8529387e+02   1.4377359e+02   9.0028294e+01   5.4946787e+01   1.5976742e+02   1.4287925e+02   9.5775161e+01   7.5003471e+01   1.9699742e+02   1.9038085e+02   1.2468829e+02   1.1379399e+02   2.1453935e+02   1.0181040e+02   2.9807194e+02  -6.8002710e+00   1.6788161e+02   1.4586850e+02   2.3203581e+02  -8.7335097e+00   1.6529710e+02   1.1949946e+02   3.4769774e+02  -9.0290452e+00   3.4834645e+02  -2.8315871e+00   8.4750968e+01   5.2562503e+01   9.5758065e+01   7.0520645e+01   7.2657097e+01   1.1426356e+02   1.2006203e+02   1.5155459e+02   2.4753097e+02   1.0583462e+02   1.0631645e+02   1.5444952e+02   3.0825829e+02   2.3483875e+00   3.0021581e+02   9.6417677e+00   5.1671935e+01   1.0751721e+02   9.6162258e+01   1.4084734e+02   2.1992387e+02  -2.4256490e+01   4.2234194e+01   5.6738039e+01   8.9885484e+01   1.0992948e+02   9.8134516e+01   1.1283956e+02   2.0292613e+02   1.9574688e+02   4.7678581e+02   2.7313290e+00   1.5844742e+02   1.4175388e+02   1.2607478e+02   9.4380734e+01   2.3135645e+02   3.3808387e+00   6.7937273e+01   1.3665927e+01   5.4326310e+02   2.0387914e+00   1.4412310e+02   1.2858999e+02   1.9740310e+02  -3.5324086e+00   2.5245310e+02   1.0235914e+00   1.7453909e+02   1.9430778e+02   1.0123000e+02   1.0598887e+02   1.4125909e+02   1.1333564e+02   2.0092310e+02   7.9059914e+00   2.6368182e+02  -1.6560909e+01   2.2561182e+02   1.4279236e+01   1.1250310e+02   1.8340959e+02   2.9064310e+02  -1.1701609e+01   1.8496545e+02   7.4525491e+01   1.5129273e+02   1.0124385e+02   1.8677636e+02   1.0414607e+02   1.5399455e+02   1.4512953e+02   3.8497818e+02   4.0690182e+00   1.0312310e+02   1.0062999e+02   2.2762818e+02   6.5832473e+01   5.6453102e+01   1.4270359e+02  -9.5727273e-01   1.4427567e+02   3.1434310e+02  -4.8376086e+00   1.6409909e+02   2.0531753e+02   1.9224545e+02   1.0828945e+02   8.5780000e+01   7.4507600e+01   3.5922000e+02  -3.4721455e+00   1.0065091e+02   8.8467927e+01   4.8853636e+01   5.0527164e+01   1.8442364e+02   1.9259247e+02   1.8469310e+02   1.5348439e+02   2.0323364e+02   1.1403676e+02   3.1707545e+02   2.2865782e+01   1.8013000e+02   1.4236415e+02   1.9847636e+02   1.4214098e+02   6.1402818e+02   5.7221382e+01   5.4966818e+02  -4.0603455e+01   2.7412310e+02   8.8189991e+01   3.7281364e+02   3.5652182e+01   1.4264455e+02   1.3526389e+02   1.6130000e+02   1.3381782e+02   2.7330364e+02   1.2918389e+02   4.2345455e+02   1.3470909e+01   3.7755545e+02   2.0142836e+01   2.5819636e+02   1.2461611e+02   1.7965818e+02   1.2750007e+02   3.5073102e+01   1.0050399e+02   4.1657727e+02  -1.8263455e+01   2.7958613e+02  -4.7481806e+00   2.2827742e+02  -1.3192516e+01   1.3740097e+02   1.5245018e+02   3.6009484e+02   2.0366065e+00   9.3506774e+01   1.4032365e+02   2.8058774e+02  -5.4552181e+01   1.1564516e+02   1.3952323e+02   1.8418742e+02  -4.1854994e+01   3.6686645e+02   3.4977806e+00   1.0535452e+02   1.4283196e+02   1.2468613e+02   1.5951253e+02   2.6910129e+02   2.3178994e+01   4.2722806e+02   1.8925626e+01   1.0614323e+02   1.5537274e+02   3.2224097e+02  -1.0676697e+01   1.4277742e+02   1.5353426e+02   2.9855957e+02   1.4343975e+01   5.3799573e+01   1.3521478e+02   9.8862258e+01   1.0272328e+02   7.3456452e+01   8.7843806e+01   7.2341290e+01   1.2578463e+02   2.3855957e+02   2.4333975e+01   6.6284839e+01   1.5970366e+02   8.9287097e+01   1.0358219e+02   1.0690839e+02   1.2130797e+02   1.3198839e+02   1.2933157e+02   3.1927065e+02  -9.8874839e-01   3.3770194e+02  -2.4800258e+00   1.4323935e+02   9.8001174e+01   7.3559573e+01   6.4013975e+01   1.0374957e+02   4.8598775e+01   9.9833871e+01   7.6329419e+01   9.3913226e+01   5.8833071e+01   2.0008677e+02   3.2499355e-01
   2.2033774e+02   7.5459355e-01   1.4615903e+02   1.1955825e+02   1.3414548e+02   1.0296062e+02   3.2346194e+02   1.9018529e+01   3.6659065e+02  -2.9220903e+00   4.0632387e+02  -1.3752645e+00   2.6191548e+02   1.7828374e+01   2.0168645e+02   1.1357315e+02   3.0882516e+02   1.5817721e+02   3.2012484e+02  -6.0386968e+00   1.9006613e+02   1.3807987e+02   3.5286968e+02   7.9978452e+00   8.3324516e+01   1.0419759e+02   1.9518484e+02   1.9823650e+02   3.6189903e+02  -3.2222452e+00   1.6464829e+02   1.2821719e+02   7.9826452e+01   9.5042916e+01   1.0331613e+02   9.9191161e+01   2.1302829e+02  -1.5012170e+01   6.4390323e+01   7.5182645e+01   1.9052323e+02   1.2541492e+02   1.6442129e+02   1.1182243e+02   4.2304903e+02   2.2328981e+01   2.4977968e+02   9.6625368e+01   4.6186258e+02  -3.5883613e+00   1.3463129e+02   1.8742530e+02   1.4618903e+02   1.2615230e+02   5.5969968e+02  -1.4187587e+01   2.2184710e+02   1.7200094e+02   2.0368829e+02   1.4776399e+02   1.5540484e+02   1.3792535e+02   3.3073581e+02   3.5256516e+00   3.2691548e+02   1.2125148e+01   1.4823645e+02   1.4861721e+02   8.1172903e+01   9.1102619e+01   1.2795097e+02   1.1229779e+02   3.5362419e+02   2.1956329e+02   1.6303935e+02   1.4920750e+02   2.2363000e+02   1.9283766e+02   6.0227065e+02   6.7918968e+00   1.7445097e+02   1.6229166e+02   3.2921419e+02   2.1084577e+02   3.2527710e+02   1.9847510e+01   3.7965452e+02  -8.0397419e-01   1.4552387e+02   1.1995519e+02   1.0225829e+02   8.2878387e+01   1.6576742e+02   1.3429925e+02   1.1063516e+02   8.5904671e+01   3.0223742e+02   1.1006165e+02   1.4202829e+02   1.4750679e+02   2.0372935e+02   1.1896520e+02   2.4554194e+02  -3.9378710e+00   1.9169161e+02   1.5610370e+02   2.4961581e+02  -1.2709910e+01   1.4072710e+02   1.3008506e+02   2.8511774e+02  -1.4412645e+01   3.7477645e+02   1.1194013e+01   7.8370968e+01   6.6022903e+01   1.0599806e+02   6.3801445e+01   6.3367097e+01   1.0448676e+02   1.4034203e+02   1.4327219e+02   2.4400097e+02   1.5111702e+02   1.2274645e+02   1.5961512e+02   2.6706829e+02   1.1353587e+01   2.6940581e+02   4.2465677e+00   7.0581935e+01   1.0562441e+02   1.1316226e+02   1.7244734e+02   1.9973387e+02   1.1698710e+01   4.2754194e+01   6.3746439e+01   7.7745484e+01   1.0109068e+02   1.0970452e+02   1.2405396e+02   2.1930613e+02   1.3529648e+02   6.2549581e+02   4.4644529e+01   1.5363742e+02   1.3442868e+02   1.1317478e+02   1.0751273e+02   2.5901645e+02  -9.7419613e+00   6.7127273e+01  -2.7492727e+00   2.6678310e+02  -2.0882809e+01   1.6869310e+02   1.3810439e+02   2.0773310e+02  -9.8288086e+00   2.4540310e+02   2.7775914e+00   1.6077909e+02   1.6850858e+02   1.1542000e+02   1.0442367e+02   1.2592909e+02   1.1037204e+02   2.5240310e+02  -1.2162409e+01   2.2606182e+02  -8.6913091e+00   2.2252182e+02   2.0286436e+01   1.1492310e+02   1.7287599e+02   2.7045310e+02  -1.6226409e+01   1.8968545e+02   7.3997891e+01   1.6691273e+02   1.2918425e+02   2.6272636e+02   1.1554007e+02   2.1303455e+02   1.4725633e+02   3.9616818e+02  -5.1161818e+00   1.0278310e+02   9.5757191e+01   1.7934818e+02   7.9464873e+01   5.6163102e+01   1.5557679e+02  -8.6172727e+00   1.2269847e+02   3.3986310e+02   9.4907914e+00   1.8514909e+02   1.9787353e+02   2.4167545e+02   1.3109505e+02   8.6640000e+01   7.5198800e+01   4.4832000e+02  -1.0701455e+00   1.1503091e+02   8.4177527e+01   3.2903636e+01   8.1133164e+01   1.9780364e+02   1.7166207e+02   1.7326310e+02   1.3930879e+02   2.1380364e+02   9.8001164e+01   2.4978545e+02   3.4389818e+00   2.1523000e+02   1.4336615e+02   1.8684636e+02   1.5012138e+02   5.3864818e+02   2.8401782e+01   5.4019818e+02  -2.7985855e+01   2.2778310e+02   4.9137191e+01   3.8276364e+02   2.4336182e+01   1.3559455e+02   1.2039789e+02   1.2840000e+02   1.3220982e+02   2.4968364e+02   1.2879349e+02   4.2912455e+02   7.4473091e+00   3.6165545e+02   1.4034836e+01   2.2014636e+02   1.5904011e+02   1.8436818e+02   1.3984327e+02   5.9353102e+01   7.7091591e+01   3.8615727e+02   2.5001455e+00   2.6448613e+02  -5.4350181e+01   2.2627742e+02  -2.2172516e+01   1.3987097e+02   1.9154258e+02   3.3118484e+02  -4.1059355e-01   8.1736774e+01   1.1421525e+02   2.6887774e+02  -7.0475381e+01   1.3193516e+02   1.4498003e+02   1.6861742e+02  -1.2899394e+01   2.8981645e+02   3.4317806e+00   9.6594516e+01   8.4722761e+01   9.3876129e+01   1.2863733e+02   2.4172129e+02   1.9469394e+01   4.6979806e+02  -7.2899742e+00   1.1404323e+02   1.3850074e+02   4.1690097e+02   1.3050323e-01   1.7391742e+02   2.0718306e+02   2.6312957e+02   2.8748375e+01   5.3269573e+01   1.2877718e+02   1.0824226e+02   1.4221288e+02   8.5026452e+01   7.8058206e+01   6.7301290e+01   1.1337783e+02   1.9745957e+02  -7.0802497e-01   7.3804839e+01   1.2853206e+02   7.0427097e+01   9.4140994e+01   8.0578387e+01   1.1361437e+02   1.0894839e+02   1.5155477e+02   3.2869065e+02   3.8776516e+00   3.7622194e+02   1.8338374e+01   1.5923935e+02   1.1906117e+02   6.6939573e+01   6.0253575e+01   1.1750957e+02   5.2307975e+01   1.2159387e+02   1.0653862e+02   9.9673226e+01   5.2222271e+01   1.7537677e+02  -6.0282065e+00
   2.0376774e+02   1.3980194e+01   1.2701903e+02   1.2446945e+02   1.3724548e+02   1.1747262e+02   2.3194194e+02   2.8620129e+01   3.4630065e+02   4.6011097e+00   4.2075387e+02  -1.2529665e+01   1.9138548e+02   5.0407742e+00   1.7583645e+02   1.0416115e+02   2.9758516e+02   1.5226641e+02   3.5545484e+02  -1.2105097e+01   1.7511613e+02   9.6465871e+01   3.8148968e+02   3.0882452e+00   6.0664516e+01   9.9060387e+01   2.3242484e+02   2.2016730e+02   3.7489903e+02   7.1677548e+00   1.4706829e+02   1.2391359e+02   1.0756645e+02   1.2797372e+02   1.1093613e+02   1.1863156e+02   2.2192829e+02  -6.9641703e+00   8.3580323e+01   8.7557445e+01   1.7757323e+02   1.3640092e+02   1.5709129e+02   1.0292883e+02   4.5657903e+02   1.1596581e+01   2.3458968e+02   1.4279057e+02   4.2915258e+02  -1.3641561e+01   1.3106129e+02   1.5437090e+02   1.3575903e+02   1.1769670e+02   5.3221968e+02   2.7708129e+00   2.2646710e+02   1.8073134e+02   1.7245829e+02   1.2592239e+02   1.9083484e+02   1.0595095e+02   4.3073581e+02  -3.4743484e+00   3.5333548e+02   8.2015484e+00   1.4209645e+02   1.6424841e+02   1.1345290e+02   1.0752022e+02   1.1976097e+02   1.5714299e+02   4.8609419e+02   1.8260569e+02   1.5865935e+02   1.4612790e+02   1.9163000e+02   1.5934766e+02   6.0165065e+02   2.5691497e+01   1.7659097e+02   1.9473046e+02   3.4764419e+02   1.5318137e+02   3.3208710e+02   1.0127097e+00   4.2688452e+02   1.7967626e+01   1.4776387e+02   1.2486599e+02   1.0345829e+02   1.0921239e+02   1.7914742e+02   1.4546885e+02   1.1529516e+02   9.9491871e+01   2.2251742e+02   2.0705925e+02   1.4678829e+02   1.6526599e+02   2.1172935e+02   1.1513520e+02   2.5702194e+02   3.3837290e+00   1.6645161e+02   1.4684290e+02   2.5018581e+02   3.9449032e-01   1.4286710e+02   1.4757386e+02   3.4997774e+02   9.7385548e+00   3.1582645e+02   7.8600129e+00   7.8370968e+01   6.0932903e+01   1.1461806e+02   6.4871845e+01   6.2077097e+01   1.3201996e+02   1.2930203e+02   1.4477539e+02   2.2843097e+02   1.5193262e+02   1.2378645e+02   1.8238192e+02   2.8483829e+02  -8.6380125e+00   2.8321581e+02   6.1917677e+00   9.1581935e+01   1.4803441e+02   1.2030226e+02   2.1482614e+02   1.7721387e+02  -3.8796903e+00   7.4234194e+01   6.5658039e+01   9.4455484e+01   6.0663884e+01   1.1199452e+02   1.4497076e+02   2.6944613e+02   2.5851528e+02   5.8245581e+02   2.4317729e+01   1.6830742e+02   1.3158508e+02   1.1688478e+02   9.7165934e+01   2.8392645e+02   2.4415239e+01   7.8607273e+01   6.9023273e+00   2.3073310e+02   3.0911914e+00   1.4321310e+02   1.5942279e+02   1.9921310e+02  -1.2337209e+01   2.4569310e+02  -1.9156086e+00   1.7124909e+02   1.5310098e+02   9.6990000e+01   9.5038073e+01   1.1663909e+02   1.1601524e+02   3.0259310e+02  -1.0797609e+01   2.5497182e+02  -8.7141091e+00   2.3147182e+02   2.7000436e+01   1.0550310e+02   1.5348959e+02   2.9173310e+02  -1.2738809e+01   1.5825545e+02   8.7372291e+01   1.7044273e+02   1.1604185e+02   2.5168636e+02   1.2242327e+02   1.8732455e+02   1.3960313e+02   3.3787818e+02  -5.0229818e+00   8.9453102e+01   8.7253591e+01   1.9462818e+02   1.0519247e+02   6.4163102e+01   1.8922679e+02  -2.2767273e+01   9.2730473e+01   3.1686310e+02  -6.0992086e+00   1.7338909e+02   1.8347433e+02   2.4534545e+02   1.2794145e+02   8.9970000e+01   6.7552400e+01   3.4761000e+02  -1.4633345e+01   1.0665091e+02   9.4267927e+01   5.6663636e+01   7.4042364e+01   1.8389364e+02   1.8744487e+02   2.1069310e+02   1.5112439e+02   2.0156364e+02   1.4131036e+02   2.9997545e+02   3.2323782e+01   2.1632000e+02   1.3442895e+02   1.9826636e+02   1.5815778e+02   5.6102818e+02   3.5511382e+01   5.4090818e+02  -1.2182655e+01   2.3016310e+02   8.8946791e+01   3.8952364e+02   1.7265382e+01   1.4349455e+02   1.5747589e+02   1.3554000e+02   1.3820862e+02   2.5930364e+02   1.1273389e+02   4.4683455e+02  -2.8194909e+00   3.2684545e+02  -2.2803636e+00   2.1276636e+02   1.2977051e+02   2.0527818e+02   1.2840047e+02   5.4923102e+01   9.6965991e+01   3.9234727e+02   5.2449455e+00   2.2877613e+02  -9.1133806e+00   1.6551742e+02  -1.4271716e+01   1.3068097e+02   1.5617778e+02   3.4132484e+02  -5.0179355e-01   9.9316774e+01   1.3037885e+02   2.9677774e+02  -3.9657381e+01   1.5178516e+02   1.4320203e+02   1.8132742e+02  -3.5486194e+01   3.1348645e+02  -2.0181819e+01   1.1078452e+02   1.0887756e+02   9.6966129e+01   1.0649013e+02   2.4839129e+02   2.0695794e+01   1.5350806e+02   2.2272323e+02   8.1093226e+01   1.4318674e+02   4.2552097e+02  -7.7990968e+00   1.7139742e+02   2.0805466e+02   2.0469957e+02   3.7092775e+01   4.5129573e+01   7.4048375e+01   8.6632258e+01   8.6131677e+01   7.1266452e+01   9.5209006e+01   5.7011290e+01   7.9731032e+01   2.1874957e+02   1.4638775e+01   4.1094839e+01   1.2718886e+02   6.4907097e+01   8.5862594e+01   9.4438387e+01   9.7975574e+01   1.2056839e+02   1.4700517e+02   2.9203065e+02  -1.9595484e+00   4.0222194e+02   1.3218374e+01   1.3937935e+02   1.1330997e+02   6.3609573e+01   6.9239975e+01   9.2799573e+01   5.9234775e+01   1.1540387e+02   7.9703819e+01   1.0372323e+02   5.4288271e+01   1.8337677e+02   2.6217935e+00
   2.0304774e+02   1.9037794e+01   1.2249903e+02   1.1192105e+02   1.6905548e+02   8.6647819e+01   3.0694194e+02  -2.5698710e+00   3.6835065e+02  -1.1402890e+01   4.0180387e+02  -2.2036645e+00   2.9586548e+02  -1.5837626e+01   1.7545645e+02   1.3091155e+02   3.0134516e+02   1.6210561e+02   3.2235484e+02  -1.3570968e+00   2.5392613e+02   7.5451071e+01   3.8715968e+02  -1.3655355e+01   6.2754516e+01   8.2183187e+01   2.0608484e+02   1.8308450e+02   3.0566903e+02   3.1846155e+01   1.6268829e+02   1.0185399e+02   1.0108645e+02   1.1381212e+02   1.2659613e+02   9.5048761e+01   2.2521829e+02  -1.1227370e+01   6.5340323e+01   8.8776645e+01   2.0552323e+02   1.3864492e+02   1.4176129e+02   1.1425523e+02   3.8671903e+02   4.7653806e+00   2.4477968e+02   1.5312537e+02   4.2510258e+02   2.4024387e+00   1.4549129e+02   1.6078650e+02   1.4785903e+02   1.2801870e+02   5.8460968e+02  -1.0710387e+01   2.4608710e+02   1.6192174e+02   2.0668829e+02   1.7057399e+02   1.8192484e+02   1.3399375e+02   3.4715581e+02   2.2452052e+01   3.3848548e+02   1.5059548e+01   1.4451645e+02   1.7472481e+02   1.7941290e+02   1.4319342e+02   1.5448097e+02   1.9494539e+02   4.8473419e+02   2.6118449e+02   1.7636935e+02   1.5129110e+02   2.2197000e+02   1.6611046e+02   6.0646065e+02   6.3736697e+01   2.2530097e+02   2.2903366e+02   3.1864419e+02   1.6283137e+02   4.1365710e+02   4.0347110e+01   4.3204452e+02   8.8948258e+00   1.7857387e+02   1.6583119e+02   1.2511829e+02   8.9289587e+01   2.0081742e+02   1.4383525e+02   1.1477516e+02   1.2491347e+02   2.0375742e+02   1.6051005e+02   1.2506829e+02   1.4024359e+02   1.7700935e+02   9.1912800e+01   2.8997194e+02  -2.0582271e+01   1.7997161e+02   8.8611303e+01   2.6784581e+02  -2.4258310e+01   1.4295710e+02   1.1909666e+02   3.5459774e+02  -2.3441045e+01   2.6991645e+02  -5.5718710e-01   8.7510968e+01   3.7531703e+01   1.1399806e+02   7.6201445e+01   6.1987097e+01   9.9167161e+01   1.6234203e+02   1.7017219e+02   3.6838097e+02   2.7025662e+02   1.3555645e+02   1.7149032e+02   3.2487829e+02   1.1968787e+01   3.5388581e+02   5.2981677e+00   1.0239194e+02   1.7521961e+02   1.3516226e+02   1.9020734e+02   1.8740387e+02   1.4115110e+01   8.8044194e+01   5.3743239e+01   9.4935484e+01   6.3385484e+01   8.6614516e+01   1.0643116e+02   2.0873613e+02   2.2090208e+02   5.6626581e+02   1.9042929e+01   1.3782742e+02   1.1302348e+02   1.3536478e+02   8.1977534e+01   2.7477645e+02   4.8072387e+00   5.1177273e+01   3.3672727e-01   2.9969310e+02  -4.2356086e+00   1.2983310e+02   1.3187319e+02   1.8592310e+02  -1.0414009e+01   2.6812310e+02  -2.4040009e+01   1.5958909e+02   1.3812378e+02   1.3918000e+02   9.6852873e+01   1.1863909e+02   9.2145236e+01   2.8131310e+02   2.4247914e+00   2.7554182e+02  -1.3789709e+01   2.4152182e+02   1.5856436e+01   1.1859310e+02   1.7920239e+02   2.7483310e+02   6.1831914e+00   1.9782545e+02   9.7256691e+01   1.6177273e+02   1.1087545e+02   1.6287636e+02   8.3248073e+01   1.4322455e+02   1.1618113e+02   3.7587818e+02   1.2077018e+01   1.0054310e+02   9.8216391e+01   1.9367818e+02   1.2083847e+02   8.1833102e+01   1.7295319e+02  -8.4772727e+00   1.3825727e+02   3.4386310e+02  -5.1492086e+00   1.8709909e+02   2.0595753e+02   1.9982545e+02   1.1963305e+02   7.9830000e+01   7.2593600e+01   3.4889000e+02  -1.2455745e+01   1.1508091e+02   9.0593527e+01   3.5943636e+01   6.3749964e+01   1.9237364e+02   2.0242647e+02   1.6869310e+02   1.7034439e+02   1.7537364e+02   1.2716556e+02   3.0945545e+02   2.7615382e+01   1.6375000e+02   1.5415455e+02   1.8900636e+02   1.6321858e+02   5.5111818e+02   4.0354182e+01   5.3285818e+02  -2.8068655e+01   2.7154310e+02   9.4016391e+01   3.7986364e+02   2.1568182e+01   1.5288455e+02   1.4120469e+02   1.5535000e+02   1.0562382e+02   2.8616364e+02   1.5625509e+02   4.0183455e+02   9.5405091e+00   3.3960545e+02   3.6588364e+00   1.8086636e+02   1.4866251e+02   1.8912818e+02   1.4884247e+02   6.6543102e+01   9.6846391e+01   3.5691727e+02  -3.1606545e+00   2.4877613e+02  -1.2943381e+01   1.7284742e+02  -7.7581161e+00   1.3416097e+02   1.3785938e+02   2.6728484e+02   3.9414065e+00   9.5356774e+01   1.2384565e+02   3.1634774e+02  -3.7362981e+01   1.7783516e+02   1.5011803e+02   1.7123742e+02  -2.3868994e+01   3.3776645e+02   6.7357806e+00   1.3802452e+02   8.7788361e+01   1.0201613e+02   1.2008613e+02   2.0820129e+02  -4.1390065e+00   6.8988065e+01   2.0653483e+02   8.2143226e+01   1.1148274e+02   3.0505097e+02  -2.2871497e+01   1.7758742e+02   1.9307946e+02   2.3093957e+02   1.6803575e+01   5.3749573e+01   1.0849878e+02   9.8012258e+01   6.1641277e+01   7.7406452e+01   8.2617806e+01   8.4151290e+01   1.5940983e+02   2.2322957e+02   8.8503750e+00   6.0234839e+01   1.9099766e+02   5.3667097e+01   9.8051794e+01   9.5008387e+01   1.0525997e+02   1.2375839e+02   1.4245997e+02   2.9207065e+02  -1.1912748e+01   3.4675194e+02  -2.5204026e+01   1.2880935e+02   1.1868557e+02   7.3129573e+01   4.8188375e+01   9.9749573e+01   5.4008775e+01   9.4353871e+01   7.6097819e+01   1.0767323e+02   5.5012271e+01   2.2570677e+02   3.0453935e+00
   2.2619774e+02   2.3945794e+01   1.2320903e+02   9.9344245e+01   1.6114548e+02   1.1951062e+02   2.8970194e+02   1.7239329e+01   3.3873065e+02   3.6367097e+00   3.5937387e+02  -1.4859265e+01   2.5310548e+02  -6.0682581e-01   1.5764645e+02   1.0990635e+02   3.3558516e+02   1.5526641e+02   3.5250484e+02  -4.3390968e+00   1.7658613e+02   1.1377827e+02   3.4924968e+02   2.7574452e+00   7.1284516e+01   6.7070787e+01   1.9323484e+02   1.9854250e+02   3.4280903e+02   1.5874955e+01   1.4425829e+02   1.0494839e+02   8.8506452e+01   1.2918852e+02   1.0593613e+02   7.2651561e+01   2.1592829e+02   7.6158297e+00   7.8100323e+01   1.0765585e+02   1.7390323e+02   1.4374452e+02   1.4385129e+02   1.0984803e+02   3.5814903e+02  -2.2289019e+01   2.4501968e+02   1.2662617e+02   4.4253258e+02   8.4880387e+00   1.3320129e+02   1.5091970e+02   1.2494903e+02   1.3875150e+02   5.6626968e+02  -1.9093187e+01   2.4446710e+02   1.8709134e+02   1.9135829e+02   1.5060039e+02   1.6688484e+02   1.2943695e+02   3.6444581e+02   3.7888516e+00   3.3900548e+02  -9.2720516e+00   1.4204645e+02   1.3487241e+02   1.2717290e+02   1.1071262e+02   1.5162097e+02   1.8245419e+02   4.6046419e+02   2.2396609e+02   1.5150935e+02   1.5127990e+02   2.0020000e+02   1.3052206e+02   4.7932065e+02  -6.5221032e+00   1.9350097e+02   1.6809766e+02   3.1330419e+02   1.6683857e+02   3.7865710e+02   1.5287110e+01   3.8671452e+02  -1.3148774e+01   1.5105387e+02   1.5094279e+02   1.2325829e+02   8.1478387e+01   1.4562742e+02   1.4472045e+02   1.0463516e+02   1.1419467e+02   2.7075742e+02   2.7848005e+02   1.6778829e+02   1.4315599e+02   2.4400935e+02   1.3769280e+02   2.8126194e+02   8.4945290e+00   1.4193161e+02   1.0361450e+02   2.9575581e+02   1.7458890e+01   1.7462710e+02   1.6846306e+02   3.3278774e+02   3.7737548e+00   2.9148645e+02   2.0237213e+01   1.0632097e+02   5.2216903e+01   1.2394806e+02   8.6555445e+01   7.2037097e+01   8.9503161e+01   1.1830203e+02   1.9469539e+02   2.8853097e+02   2.2222462e+02   1.3983645e+02   1.5843792e+02   2.8392829e+02   3.4347875e+00   3.2016581e+02  -1.9864232e+01   8.1631935e+01   1.4340041e+02   8.2162258e+01   1.5796734e+02   2.0178387e+02   1.6624710e+01   7.1904194e+01   6.0364439e+01   9.8175484e+01   8.5836284e+01   8.1514516e+01   9.7839161e+01   1.6744613e+02   1.6625528e+02   5.7230581e+02   3.1279729e+01   1.4863742e+02   1.5277868e+02   1.0588478e+02   1.0199593e+02   2.8482645e+02   1.9193239e+01   7.1127273e+01   1.7407273e+00   3.4873310e+02  -1.2018809e+01   1.1954310e+02   1.3874639e+02   1.8659310e+02  -2.3237609e+01   2.4112310e+02  -3.0170009e+01   1.9015909e+02   1.3424818e+02   6.9420000e+01   9.6913673e+01   1.2182909e+02   1.0503004e+02   2.9702310e+02  -1.3112009e+01   2.4678182e+02  -1.1918909e+01   2.5147182e+02   4.9043636e-01   1.1035310e+02   1.6696159e+02   2.7969310e+02  -8.9156086e+00   1.9044545e+02   9.1517091e+01   1.4015273e+02   9.4035055e+01   2.0120636e+02   1.0565167e+02   2.0184455e+02   1.4515153e+02   4.1073818e+02  -1.6711782e+01   1.0688310e+02   9.5519191e+01   1.9200818e+02   8.4452073e+01   5.0163102e+01   1.8539679e+02  -3.1147273e+01   1.2345087e+02   3.0460310e+02  -2.2184086e+00   2.5623909e+02   2.2423633e+02   1.7705545e+02   1.2864465e+02   8.8690000e+01   7.6414800e+01   4.0251000e+02  -4.8853455e+00   1.1603091e+02   1.2151753e+02   5.5853636e+01   8.8627164e+01   1.9432364e+02   1.7856047e+02   1.7164310e+02   1.3114839e+02   1.8213364e+02   1.2958476e+02   3.3954545e+02   2.6538182e+01   1.7656000e+02   1.3174975e+02   2.0268636e+02   1.3159418e+02   5.5707818e+02   2.9307382e+01   5.4695818e+02  -6.0066545e+00   2.4031310e+02   9.2184791e+01   3.9433364e+02   1.3550582e+01   1.3235455e+02   1.2708709e+02   1.6183000e+02   1.2186542e+02   2.2921364e+02   1.1786109e+02   4.2388455e+02   1.2626509e+01   3.6741545e+02   1.9714036e+01   1.9443636e+02   1.3604691e+02   2.0969818e+02   1.1047687e+02   7.0643102e+01   6.5378391e+01   3.5891727e+02  -1.1410655e+01   2.7024613e+02  -1.3570981e+01   1.6842742e+02  -3.1694516e+01   1.6592097e+02   1.6902858e+02   2.9704484e+02  -1.0629394e+01   7.0506774e+01   1.2130365e+02   3.1296774e+02  -4.9002581e+01   1.5155516e+02   1.6546043e+02   1.8256742e+02  -3.2155394e+01   3.5272645e+02   2.0538981e+01   1.1345452e+02   1.1004396e+02   1.2115613e+02   1.2488493e+02   2.6820129e+02   2.3150994e+01   9.7558065e+01   2.1390923e+02   7.5953226e+01   1.0497794e+02   3.0195097e+02  -1.9953497e+01   1.4867742e+02   1.9496226e+02   2.8107957e+02   2.5892375e+01   6.8749573e+01   1.2815878e+02   8.7442258e+01   9.1106877e+01   7.0646452e+01   9.8108606e+01   6.9631290e+01   1.5405143e+02   2.2231957e+02  -4.2668250e+00   7.8664839e+01   2.1085326e+02   5.0287097e+01   6.9652194e+01   9.8198387e+01   7.7004774e+01   1.1598839e+02   1.0123157e+02   2.7207065e+02  -9.5527484e+00   3.5003194e+02   4.5835742e+00   1.6246935e+02   1.0756277e+02   7.6559573e+01   5.9913975e+01   1.1169957e+02   7.9342775e+01   1.0159387e+02   7.8378619e+01   9.9773226e+01   4.8644271e+01   1.9170677e+02   1.3095394e+01
   2.3509774e+02   6.9537935e+00   1.4353903e+02   1.0566785e+02   1.6605548e+02   1.1388782e+02   2.8165194e+02   7.2133290e+00   3.8016065e+02   4.3723097e+00   3.4909387e+02  -1.8366865e+01   2.7248548e+02   2.0312774e+01   1.6864645e+02   1.1049635e+02   2.9953516e+02   1.4339041e+02   3.2521484e+02   1.2314103e+01   1.6915613e+02   1.5856267e+02   3.1315968e+02   5.4046452e+00   4.8994516e+01   1.0132399e+02   1.9994484e+02   1.7309570e+02   3.2323903e+02   2.7780555e+01   1.3202829e+02   1.1415679e+02   8.2196452e+01   1.1663332e+02   1.0283613e+02   1.0303956e+02   2.0964829e+02  -7.4517703e+00   8.7910323e+01   8.9261045e+01   1.7714323e+02   1.5329532e+02   1.3881129e+02   8.7821226e+01   3.4618903e+02  -2.9762219e+01   2.2339968e+02   1.2383577e+02   4.3458258e+02  -1.3405961e+01   1.3625129e+02   1.7219570e+02   1.3185903e+02   1.2909870e+02   5.4431968e+02  -2.3487187e+01   2.6703710e+02   2.1462574e+02   1.9759829e+02   1.5653119e+02   1.9707484e+02   1.6759175e+02   3.8563581e+02   6.8036516e+00   3.9976548e+02   1.0587148e+01   1.6609645e+02   1.8327841e+02   1.2388290e+02   1.3216582e+02   1.4700097e+02   1.9639379e+02   3.6520419e+02   2.4106689e+02   1.5093935e+02   1.5832550e+02   2.0025000e+02   1.8984806e+02   5.9570065e+02   3.2597497e+01   1.9088097e+02   1.8687726e+02   3.4792419e+02   2.2387897e+02   3.9432710e+02   1.3413510e+01   3.9671452e+02   1.1491226e+01   1.7457387e+02   1.7363119e+02   1.2273829e+02   1.1204999e+02   1.8605742e+02   1.3386605e+02   1.2186516e+02   1.0134627e+02   2.3047742e+02   2.8989245e+02   1.2968829e+02   1.3373399e+02   1.6129935e+02   1.0573960e+02   2.6326194e+02  -3.2395471e+01   1.3278161e+02   7.7246503e+01   2.5442581e+02  -1.3470968e-01   1.4395710e+02   1.2687666e+02   2.6192774e+02  -7.9374452e+00   2.4715645e+02  -1.2638710e-01   7.9460968e+01   4.2745703e+01   7.9998065e+01   5.5311445e+01   8.9037097e+01   1.0552316e+02   1.3658203e+02   1.9395299e+02   2.4915097e+02   1.6284502e+02   1.2912645e+02   1.9862472e+02   3.3564829e+02   9.0171875e+00   2.4935581e+02   3.9005677e+00   7.0961935e+01   1.3111401e+02   1.1678226e+02   1.7424774e+02   2.0454387e+02   1.6933910e+01   8.1564194e+01   9.2451639e+01   9.0365484e+01   1.2765108e+02   1.0194452e+02   1.1782476e+02   1.7963613e+02   1.6747008e+02   5.6707581e+02   3.7408129e+01   1.7335742e+02   1.7656108e+02   1.2050478e+02   1.0163633e+02   2.7116645e+02   1.9816039e+01   8.0457273e+01   1.4474327e+01   3.2712310e+02   7.4299914e+00   1.4035310e+02   1.1789159e+02   1.7121310e+02   2.3727914e+00   2.5883310e+02   1.1133191e+01   1.6177909e+02   1.4246858e+02   9.7130000e+01   1.1074687e+02   1.2977909e+02   8.9014036e+01   2.7040310e+02  -2.4752409e+01   2.1482182e+02  -7.5021091e+00   1.8957182e+02   4.5424364e+00   1.1269310e+02   1.7415439e+02   3.2964310e+02  -6.9116086e+00   2.0096545e+02   7.7245491e+01   1.3829273e+02   9.4233855e+01   2.1730636e+02   6.6273673e+01   1.7080455e+02   1.7644473e+02   4.1101818e+02   1.3455818e+01   1.0926310e+02   8.5378791e+01   1.9015818e+02   7.0500073e+01   5.1163102e+01   1.6755679e+02  -5.5272727e+00   1.5254127e+02   3.5286310e+02   2.4079144e-01   1.7885909e+02   1.8489673e+02   2.3153545e+02   1.2061625e+02   9.2260000e+01   6.3459200e+01   3.3551000e+02  -6.4253455e+00   1.2327091e+02   9.4848327e+01   5.0903636e+01   7.9933164e+01   1.7946364e+02   1.7140927e+02   1.5983310e+02   1.2333319e+02   1.8732364e+02   9.8209564e+01   2.7721545e+02   1.6674582e+01   1.7242000e+02   1.4713095e+02   1.7937636e+02   1.2650898e+02   5.9873818e+02   3.5974582e+01   4.6152818e+02  -2.0722545e+00   1.9512310e+02   1.0098999e+02   3.6167364e+02   4.0233818e+00   1.3792455e+02   1.3335149e+02   1.6068000e+02   1.0619742e+02   2.6506364e+02   1.3437309e+02   4.6812455e+02  -5.8126909e+00   3.7346545e+02   1.0040036e+01   2.0862636e+02   1.4772171e+02   2.0708818e+02   1.0173567e+02   6.6833102e+01   7.1773191e+01   3.8105727e+02  -1.0418545e+00   2.4291613e+02  -2.5854581e+01   1.8946742e+02  -9.6577161e+00   1.1235097e+02   1.5583418e+02   3.3161484e+02  -2.5584994e+01   9.6786774e+01   1.1068125e+02   3.0006774e+02  -4.7350581e+01   1.1855516e+02   1.5001043e+02   1.8308742e+02  -3.4196994e+01   3.4900645e+02   1.8316581e+01   1.3150452e+02   1.2383996e+02   1.1901613e+02   1.1634613e+02   2.6777129e+02   2.5335394e+01   9.6608065e+01   1.9527523e+02   9.2663226e+01   1.6331114e+02   2.8843097e+02   4.9381032e+00   1.7886742e+02   1.6440706e+02   2.6465957e+02   3.4295975e+01   6.8369573e+01   1.2137918e+02   9.6102258e+01   8.8984077e+01   8.2746452e+01   1.1510061e+02   9.3441290e+01   1.8800663e+02   2.6079957e+02   1.1934775e+01   8.2184839e+01   2.0828166e+02   8.2147097e+01   9.4103394e+01   1.0762839e+02   1.1573037e+02   8.5468387e+01   1.2981317e+02   3.0160065e+02  -1.9865148e+01   3.7965194e+02  -1.1026026e+01   1.2332935e+02   1.2221397e+02   8.1939573e+01   7.5103575e+01   8.2749573e+01   7.9138775e+01   1.1159387e+02   5.6628619e+01   8.8203226e+01   6.1479871e+01   1.9170677e+02  -1.4194606e+01
   2.4581774e+02   9.3361935e+00   1.4196903e+02   1.2765345e+02   1.7362548e+02   1.3837222e+02   3.7398194e+02   2.4976929e+01   3.7397065e+02   2.3527510e+01   3.7642387e+02   1.3546735e+01   2.6853548e+02   4.0818774e+01   1.7773645e+02   9.4579148e+01   3.0706516e+02   1.4431801e+02   3.0897484e+02   1.6133032e+00   1.5458613e+02   1.5153827e+02   3.8010968e+02   8.0486452e+00   4.5704516e+01   1.0573719e+02   2.0865484e+02   1.7587890e+02   3.5280903e+02   1.7224955e+01   1.4416829e+02   1.2323559e+02   1.0350645e+02   1.4029852e+02   1.2412613e+02   8.8906361e+01   1.9035829e+02   1.0421430e+01   5.2820323e+01   6.0588245e+01   1.8976323e+02   1.2528572e+02   9.4521290e+01   8.6224426e+01   3.4890903e+02   3.3101806e+00   2.5786968e+02   1.3611817e+02   4.1210258e+02  -2.3277561e+01   1.2853129e+02   1.8505330e+02   1.2785903e+02   1.4227870e+02   5.2360968e+02  -1.1210387e+01   2.5236710e+02   1.7326934e+02   1.7511829e+02   1.5023959e+02   1.7821484e+02   1.2577055e+02   3.6715581e+02  -6.9079484e+00   3.0219548e+02   8.8227484e+00   1.6947645e+02   1.9514801e+02   1.5322290e+02   1.5814862e+02   1.4424097e+02   2.1104459e+02   3.7052419e+02   2.0132129e+02   1.8246935e+02   1.4965310e+02   1.9563000e+02   1.6902766e+02   5.9198065e+02   2.8950968e+00   1.9397097e+02   2.1558006e+02   3.6378419e+02   2.0894017e+02   3.4527710e+02   2.2297510e+01   4.4193452e+02  -9.7363742e+00   1.5633387e+02   1.8123039e+02   1.1540829e+02   8.9016387e+01   1.9467742e+02   1.3874645e+02   1.1177516e+02   1.1843347e+02   2.0366742e+02   1.8260725e+02   1.1121829e+02   1.5721159e+02   2.0134935e+02   1.0038560e+02   2.6135194e+02  -6.5326710e+00   1.3340161e+02   9.4866903e+01   2.3632581e+02   6.8332903e+00   1.5395710e+02   1.1454666e+02   3.8764774e+02  -2.8050452e+00   2.8067645e+02  -1.1379871e+00   6.3040968e+01   4.3109303e+01   1.0213806e+02   6.8920245e+01   8.3077097e+01   1.4776996e+02   1.5892203e+02   2.2944579e+02   2.2924097e+02   1.3248782e+02   1.2145645e+02   1.6856832e+02   3.6568829e+02   5.6323987e+01   3.2373581e+02   1.1520168e+01   7.7481935e+01   1.0154241e+02   1.3149226e+02   1.8112094e+02   2.1883387e+02   3.6007097e+00   7.6944194e+01   8.9441239e+01   1.0455548e+02   1.4427588e+02   1.0785452e+02   1.0706196e+02   1.8216613e+02   1.1249768e+02   4.3473581e+02   1.0565329e+01   1.7887742e+02   1.5211948e+02   1.1445478e+02   1.1426033e+02   2.6487645e+02   2.0269239e+01   6.6217273e+01   2.5753527e+01   2.2207310e+02  -1.9760086e+00   1.6735310e+02   1.4211159e+02   2.0035310e+02  -3.3618409e+01   2.3669310e+02  -1.7955609e+01   1.4291909e+02   1.5278738e+02   5.6130000e+01   1.0102687e+02   1.3501909e+02   9.2124836e+01   2.3431310e+02  -2.1095209e+01   2.1011182e+02  -1.5895309e+01   2.2452182e+02   9.4064364e+00   9.9453102e+01   1.7783359e+02   3.3645310e+02   8.8735914e+00   1.9235545e+02   7.8934291e+01   1.8125273e+02   1.1717705e+02   2.1353636e+02   8.8425273e+01   1.7475455e+02   1.1365873e+02   4.0420818e+02   6.4806182e+00   1.0126310e+02   1.2587879e+02   2.3205818e+02   4.9678073e+01   5.3403102e+01   1.7594759e+02  -1.0337273e+01   1.3421607e+02   3.0386310e+02  -1.0059209e+01   1.7138909e+02   2.2959433e+02   2.0429545e+02   1.4598545e+02   8.8450000e+01   6.9294000e+01   3.0922000e+02  -9.7521455e+00   1.1617091e+02   8.3226327e+01   5.6943636e+01   6.3879964e+01   1.5404364e+02   1.7744287e+02   1.9083310e+02   1.5180319e+02   1.8290364e+02   1.2961316e+02   3.0759545e+02   2.1764182e+01   1.9656000e+02   1.4833975e+02   2.1284636e+02   1.8520138e+02   6.1554818e+02   5.9959782e+01   5.1747818e+02  -4.9825455e-01   2.3021310e+02   5.3512791e+01   3.5895364e+02   3.6520982e+01   1.3402455e+02   1.3428349e+02   1.3568000e+02   1.3057742e+02   2.4797364e+02   1.6764029e+02   3.8769455e+02   8.1917091e+00   3.3360545e+02  -9.3411636e+00   1.9262636e+02   1.5967171e+02   2.0112818e+02   1.1464247e+02   4.2923102e+01   7.3355991e+01   3.4857727e+02  -2.1134545e+00   2.9496613e+02  -2.7168581e+01   1.8984742e+02  -7.8811613e-01   1.4306097e+02   1.4857738e+02   3.0113484e+02  -1.4766594e+01   8.6216774e+01   1.1799685e+02   3.0858774e+02  -2.6792181e+01   1.2797516e+02   1.4063683e+02   2.0104742e+02  -2.4683794e+01   3.4948645e+02   1.5888181e+01   1.2693452e+02   1.1329556e+02   1.3277613e+02   1.3333533e+02   2.5649129e+02   1.0237794e+01   7.6268065e+01   1.4371243e+02   9.7283226e+01   1.5160154e+02   3.5033097e+02  -2.9253897e+01   1.3953742e+02   1.6160346e+02   1.8488957e+02   2.3157575e+01   6.5749573e+01   1.0663878e+02   8.6862258e+01   8.8493277e+01   7.5556452e+01   8.4145806e+01   6.7441290e+01   1.4165663e+02   2.3398957e+02   7.9395750e+00   9.1664839e+01   1.7910326e+02   7.2527097e+01   5.5162994e+01   1.1904839e+02   1.0653677e+02   1.0332839e+02   1.5081437e+02   3.2579065e+02   1.2009652e+01   3.9741194e+02   2.9331742e+00   1.6227935e+02   1.4052797e+02   6.3269573e+01   5.1217175e+01   8.7179573e+01   5.8824375e+01   9.9543871e+01   7.0162619e+01   1.0339323e+02   6.1734671e+01   2.0723677e+02  -7.6700645e-01
   2.0957774e+02   1.8895394e+01   1.3415903e+02   9.6468245e+01   1.6581548e+02   1.2980702e+02   2.8117194e+02   4.9717290e+00   4.4383065e+02   7.0870968e-01   3.7756387e+02   2.0685535e+01   1.8348548e+02   1.8962774e+01   1.6035645e+02   9.3539548e+01   3.2096516e+02   1.6010601e+02   3.1478484e+02   1.7058503e+01   2.2887613e+02   1.4097507e+02   3.7572968e+02   2.3069045e+01   4.4754516e+01   1.0043319e+02   2.1156484e+02   1.8635610e+02   3.5470903e+02   1.4732955e+01   1.3887829e+02   1.0832879e+02   8.7296452e+01   1.1470532e+02   1.1712613e+02   1.0084636e+02   2.6816829e+02  -1.1373370e+01   6.7340323e+01   5.8946645e+01   2.1300323e+02   1.8099652e+02   1.3571129e+02   7.9739226e+01   3.5876903e+02   2.8571381e+01   2.4962968e+02   1.3092737e+02   4.0024258e+02   2.0123871e-01   1.4177129e+02   1.9127410e+02   1.4471903e+02   1.6330990e+02   4.9664968e+02  -1.0143587e+01   2.6874710e+02   1.9829894e+02   2.1311829e+02   1.7528959e+02   1.6607484e+02   1.3026175e+02   3.3844581e+02   4.5288516e+00   2.7114548e+02   2.7016748e+01   1.4656645e+02   1.8341081e+02   1.7088290e+02   1.4887582e+02   1.5710097e+02   1.6834579e+02   2.2636419e+02   1.3648409e+02   1.9855935e+02   2.0017590e+02   1.7801000e+02   1.7619726e+02   6.1565065e+02   1.7951497e+01   2.0207097e+02   2.1436206e+02   1.7726419e+02   1.9662177e+02   3.8346710e+02   7.1230968e-01   3.8760452e+02   1.9110026e+01   1.5381387e+02   1.4424199e+02   1.3397829e+02   9.4810787e+01   1.7648742e+02   1.7568165e+02   1.1001516e+02   7.5144271e+01   2.3937742e+02   1.7704045e+02   1.3687829e+02   1.7700879e+02   1.9576935e+02   7.5452000e+01   2.8207194e+02  -2.2380271e+01   1.4902161e+02   9.5277303e+01   2.2513581e+02   8.2984903e+00   1.5410710e+02   1.5420466e+02   4.7721774e+02  -2.5906452e+00   3.0125645e+02   3.3156129e+00   9.7940968e+01   5.5797303e+01   8.3568065e+01   6.6925845e+01   5.0507097e+01   1.3603556e+02   1.4625203e+02   2.2945939e+02   2.1905097e+02   1.1173302e+02   1.3083645e+02   1.5553792e+02   3.2159829e+02   2.5991187e+01   2.9454581e+02   1.8553677e+00   9.0431935e+01   1.5650641e+02   1.2382226e+02   1.6173454e+02   1.4887387e+02   1.5147510e+01   4.4184194e+01   8.1972039e+01   9.3265484e+01   1.3860908e+02   1.0337452e+02   1.7418036e+02   2.1083613e+02   1.2620408e+02   3.8835581e+02   7.4157290e+00   1.2620742e+02   1.1248308e+02   1.0341478e+02   8.5003534e+01   2.9906645e+02   1.3914039e+01   6.7837273e+01   4.2839273e+00   2.0354310e+02   1.1176391e+01   1.4688310e+02   1.1879919e+02   1.8159310e+02  -5.2176086e+00   2.0992310e+02  -1.7764009e+01   1.8905909e+02   1.4909618e+02   1.2356000e+02   1.0825247e+02   1.2677909e+02   1.1416404e+02   2.2478310e+02  -4.5228086e+00   2.4654182e+02  -1.8899709e+01   2.5576182e+02   2.4957236e+01   1.1135310e+02   1.4826159e+02   3.4264310e+02  -1.5721609e+01   1.9254545e+02   8.4149091e+01   1.8725273e+02   1.1455705e+02   1.6592636e+02   1.1857407e+02   1.6218455e+02   1.2961433e+02   3.7820818e+02  -6.8193818e+00   8.0883102e+01   8.7179191e+01   1.9472818e+02   8.7464473e+01   6.8403102e+01   1.7221759e+02  -2.3772727e+00   1.3467927e+02   3.5676310e+02  -9.2120856e-01   1.7471909e+02   1.8617793e+02   2.2753545e+02   1.4317625e+02   8.3590000e+01   8.1872800e+01   2.9718000e+02  -7.5989455e+00   1.2322091e+02   8.0562327e+01   5.5613636e+01   8.3316364e+01   1.6513364e+02   1.9446567e+02   1.7273310e+02   1.1392119e+02   1.8699364e+02   1.0700596e+02   3.1092545e+02   2.1447782e+01   2.1742000e+02   1.3029095e+02   1.8479636e+02   1.6181538e+02   5.7316818e+02   5.2920182e+01   5.0828818e+02  -4.4830545e+00   2.4821310e+02   8.3982791e+01   3.5724364e+02   2.4567782e+01   1.4311455e+02   1.4822629e+02   1.3549000e+02   1.0812262e+02   2.7016364e+02   1.3820509e+02   4.0379455e+02  -5.6162909e+00   3.5436545e+02   1.1138036e+01   1.9167636e+02   1.4083771e+02   1.5674818e+02   1.4305287e+02   6.0503102e+01   1.0975959e+02   3.9943727e+02  -1.4272255e+01   2.5796613e+02  -2.4158581e+01   2.4008742e+02  -1.9087316e+01   1.5021097e+02   1.8780538e+02   3.3851484e+02  -2.9476994e+01   8.1356774e+01   1.3205565e+02   2.9477774e+02  -6.8497381e+01   1.4017516e+02   1.6009083e+02   1.5908742e+02  -2.2136994e+01   3.2343645e+02   2.9932181e+01   1.2431452e+02   1.1941516e+02   1.0944613e+02   1.4163173e+02   2.4849129e+02  -9.8220645e-01   9.3458065e+01   3.2390723e+02   1.1442323e+02   1.8328034e+02   4.5514097e+02   4.5013032e+00   2.1377742e+02   2.0504426e+02   2.0917957e+02   4.4544375e+01   7.8319573e+01   1.3420318e+02   1.0334226e+02   1.0174488e+02   8.1936452e+01   9.8395406e+01   8.8771290e+01   1.6723023e+02   2.5117957e+02   1.8184375e+01   8.0564839e+01   1.4699126e+02   7.7617097e+01   9.8225794e+01   1.0785839e+02   9.8001974e+01   1.0870839e+02   1.6409397e+02   3.0293065e+02   2.0508452e+01   3.2475194e+02   1.0315974e+01   1.2985935e+02   9.4121574e+01   8.6699573e+01   7.1392775e+01   1.1712957e+02   6.4618375e+01   1.1673387e+02   6.0637419e+01   1.0006323e+02   6.9191071e+01   1.8818677e+02  -8.1430065e+00
   2.2881774e+02  -6.4538065e+00   1.3577903e+02   9.6818645e+01   1.5072548e+02   1.3406422e+02   3.4422194e+02   4.2577290e+00   3.9592065e+02   2.0251510e+01   3.8209387e+02   1.2513135e+01   2.7500548e+02  -7.5088258e+00   1.7383645e+02   9.1461148e+01   3.3477516e+02   1.4386121e+02   3.3083484e+02   5.4503226e-02   2.1377613e+02   1.0932307e+02   3.6196968e+02   1.3699845e+01   4.2564516e+01   1.1498839e+02   1.9256484e+02   1.8202610e+02   3.0708903e+02   2.6212555e+01   1.3978829e+02   8.7635987e+01   8.2296452e+01   1.1736532e+02   1.1883613e+02   7.7859561e+01   2.3411829e+02  -4.1293703e+00   8.4050323e+01   7.1569845e+01   1.7395323e+02   1.4379052e+02   1.4947129e+02   1.1972843e+02   3.8290903e+02  -2.6998194e+00   2.2848968e+02   1.1256857e+02   4.4300258e+02   9.8704387e+00   1.4987129e+02   2.0596610e+02   1.3656903e+02   1.3896190e+02   4.9474968e+02  -4.3315871e+00   2.2988710e+02   1.5502774e+02   1.9345829e+02   1.7672239e+02   1.4931484e+02   1.1875255e+02   3.1692581e+02   1.3010452e+01   3.0257548e+02   1.4642348e+01   1.7380645e+02   1.8242161e+02   1.7245290e+02   1.3337022e+02   1.4376097e+02   1.4380299e+02   1.9109419e+02   1.5330569e+02   1.7217935e+02   1.9023630e+02   2.1739000e+02   1.4657686e+02   6.4279065e+02   2.8260297e+01   2.2278097e+02   1.9694526e+02   2.0030419e+02   1.9287857e+02   3.2960710e+02   3.3641110e+01   4.1027452e+02  -1.4203574e+01   1.6609387e+02   1.7625959e+02   1.2268829e+02   1.0729399e+02   1.8719742e+02   1.6373485e+02   1.2482516e+02   1.1948947e+02   2.4113742e+02   3.1932965e+02   1.3945829e+02   1.7080239e+02   2.0891935e+02   1.4817000e+02   3.0021194e+02  -1.2971471e+01   1.5169161e+02   1.5397370e+02   2.1784581e+02   1.4691690e+01   1.5895710e+02   1.1795666e+02   3.0740774e+02   1.4741548e+00   3.8334645e+02  -8.7315871e+00   7.0940968e+01   6.2667303e+01   9.4948065e+01   9.4305445e+01   1.0241710e+02   1.8622276e+02   1.5339203e+02   2.0379819e+02   2.9019097e+02   1.7351182e+02   1.2455645e+02   2.0856032e+02   3.2011829e+02   2.5159587e+01   2.8845581e+02   9.0625677e+00   8.2861935e+01   1.5159201e+02   1.1482226e+02   2.2612454e+02   1.7340387e+02   2.1705110e+01   4.9134194e+01   8.1576039e+01   1.2650548e+02   1.5718988e+02   1.0232452e+02   1.7026436e+02   2.7183613e+02   2.4023408e+02   5.3207581e+02   2.8118129e+01   1.3958742e+02   1.3074268e+02   1.3426478e+02   1.0129553e+02   3.3444645e+02   2.7943639e+01   7.5557273e+01  -1.2333673e+01   2.7145310e+02  -6.0264086e+00   1.6002310e+02   1.6836799e+02   1.5831310e+02  -6.0652086e+00   2.2902310e+02  -1.0822009e+01   1.5481909e+02   2.1250538e+02   8.3230000e+01   1.0780887e+02   1.4420909e+02   1.0204964e+02   2.0854310e+02  -3.0893609e+01   2.2259182e+02  -4.0837091e+00   2.5037182e+02   1.4843636e-01   1.0240310e+02   1.7221759e+02   2.7440310e+02   1.5697591e+01   1.6415545e+02   8.3950291e+01   1.5391273e+02   1.0403425e+02   2.1496636e+02   1.0389087e+02   1.7765455e+02   1.1656673e+02   3.8573818e+02   8.2181818e-03   1.1121310e+02   9.2412791e+01   1.6453818e+02   7.6309673e+01   4.5073102e+01   1.8985399e+02  -3.8767273e+01   1.3120047e+02   3.1739310e+02  -2.0291609e+01   1.5009909e+02   1.8172753e+02   1.9234545e+02   1.2028145e+02   7.4880000e+01   5.9419600e+01   3.3846000e+02  -1.6051345e+01   1.3513091e+02   8.8709527e+01   3.9183636e+01   8.5770764e+01   1.5951364e+02   1.8600527e+02   1.6240310e+02   1.2803759e+02   1.7071364e+02   1.3530836e+02   2.9497545e+02   2.6443782e+01   1.9318000e+02   1.3575015e+02   1.8037636e+02   1.2332898e+02   5.1268818e+02   1.8478582e+01   4.9171818e+02  -1.2727455e+01   2.6826310e+02   6.1758791e+01   3.7057364e+02   1.2401382e+01   1.2730455e+02   1.3991109e+02   1.4868000e+02   1.0925742e+02   2.5930364e+02   1.5383389e+02   4.6764455e+02   4.0357091e+00   3.5632545e+02   2.3361236e+01   2.1386636e+02   1.4049251e+02   1.8046818e+02   1.0372527e+02   3.6923102e+01   8.6695991e+01   3.9667727e+02  -2.8114545e+00   2.8796613e+02  -3.6648581e+01   1.9532742e+02   1.4393484e+01   1.6082097e+02   1.6072658e+02   3.5304484e+02  -7.9193935e+00   6.8596774e+01   1.4388645e+02   3.0672774e+02  -4.9453381e+01   1.4059516e+02   1.9057723e+02   1.9599742e+02  -5.5697935e+00   3.8467645e+02   2.3792981e+01   1.2031452e+02   1.2801516e+02   1.0525613e+02   1.0268693e+02   2.7382129e+02   1.3131394e+01   8.2798065e+01   2.2457003e+02   8.9373226e+01   1.4095434e+02   3.8747097e+02  -1.4985097e+01   1.6658742e+02   1.8690946e+02   2.1955957e+02   2.2233975e+01   4.8749573e+01   1.0285878e+02   8.0912258e+01   8.8969277e+01   8.9506452e+01   7.2559806e+01   5.9491290e+01   1.2238263e+02   2.0503957e+02  -1.6504425e+01   6.2664839e+01   1.2275326e+02   7.3097097e+01   9.5067394e+01   9.2388387e+01   1.2508957e+02   1.1413839e+02   1.4122957e+02   3.0279065e+02   2.0799652e+01   3.2494194e+02  -1.1989226e+01   1.3237935e+02   1.1967997e+02   7.0749573e+01   9.9718775e+01   1.1184957e+02   5.1900775e+01   1.0726387e+02   7.1165019e+01   9.4293226e+01   4.8702671e+01   1.9204677e+02   1.9548194e+01
   2.3528774e+02   3.0028594e+01   1.3315903e+02   1.0021825e+02   1.7533548e+02   9.9765419e+01   3.4617194e+02   1.5481729e+01   3.5678065e+02  -1.1372903e+00   4.0004387e+02  -7.0628645e+00   2.7095548e+02   7.8651742e+00   1.5507645e+02   9.3921948e+01   3.0801516e+02   1.3381201e+02   3.5483484e+02   1.6664503e+01   2.0530613e+02   1.1548067e+02   3.5515968e+02   1.7244645e+01   6.9094516e+01   1.0933599e+02   1.8699484e+02   2.0204170e+02   3.4346903e+02   1.1062155e+01   1.1916829e+02   1.1623559e+02   9.1566452e+01   1.1804372e+02   9.7356129e+01   8.8007961e+01   1.9454829e+02   5.6622972e-01   7.7340323e+01   8.8486645e+01   1.3809323e+02   9.3799316e+01   1.4333129e+02   1.0778963e+02   4.6361903e+02   4.7533806e+00   2.0705968e+02   1.0576297e+02   4.0486258e+02  -2.0458361e+01   1.5201129e+02   1.7907490e+02   1.1542903e+02   1.4275310e+02   4.6074968e+02  -4.1221587e+01   2.4479710e+02   1.6326494e+02   2.1635829e+02   1.9737039e+02   1.7702484e+02   1.2434575e+02   3.2096581e+02   1.9737252e+01   3.6081548e+02   8.5531484e+00   1.6432645e+02   2.0004001e+02   1.5360290e+02   1.3954822e+02   1.5686097e+02   1.7184499e+02   1.8652419e+02   1.4536129e+02   1.8431935e+02   1.3736510e+02   2.0306000e+02   1.4229326e+02   6.1074065e+02   4.7584297e+01   1.9378097e+02   2.2240526e+02   1.7597419e+02   2.0029497e+02   3.6136710e+02   3.2440310e+01   4.0593452e+02  -5.9663742e+00   1.7538387e+02   1.6613639e+02   1.0340829e+02   1.1044639e+02   1.6543742e+02   1.3451565e+02   1.0044516e+02   1.0386987e+02   2.5604742e+02   2.2679685e+02   1.6059829e+02   1.7840119e+02   2.1800935e+02   1.4196280e+02   3.2497194e+02   1.0087729e+01   1.4764161e+02   1.4662770e+02   2.7237581e+02   9.1892903e+00   1.6153710e+02   1.2670026e+02   3.5364774e+02   2.3064955e+01   3.3763645e+02  -8.8478710e-01   1.1051097e+02   5.8211703e+01   1.3870806e+02   1.0356465e+02   8.5887097e+01   1.4549516e+02   1.4549203e+02   1.6886019e+02   2.3491097e+02   1.4131422e+02   1.3736645e+02   1.7144552e+02   2.8973829e+02   2.5309987e+01   2.7564581e+02  -3.6252632e+01   8.5431935e+01   1.5095641e+02   1.5211226e+02   1.9142134e+02   1.4340387e+02   1.2445110e+01   3.2614194e+01   5.5607639e+01   6.7985484e+01   1.1359148e+02   1.2556452e+02   1.1131516e+02   2.7378613e+02   2.1150808e+02   4.8359581e+02   1.0566529e+01   1.3658742e+02   1.2007268e+02   1.2384478e+02   1.3293913e+02   2.9449645e+02  -6.0103613e+00   7.7647273e+01   7.6991273e+00   3.3126310e+02   8.3787914e+00   1.5907310e+02   1.4744399e+02   1.6064310e+02  -2.4681609e+01   2.7335310e+02  -1.8748409e+01   1.6662909e+02   1.7108058e+02   7.3940000e+01   1.2684207e+02   1.3039909e+02   1.0215444e+02   2.0473310e+02  -2.2828809e+01   2.3625182e+02  -1.3316509e+01   2.0990182e+02   2.5760364e+00   8.9783102e+01   1.6617719e+02   2.9521310e+02   1.6427914e+00   1.5630545e+02   9.6388291e+01   1.4082273e+02   9.7501455e+01   2.2063636e+02   6.3437273e+01   1.6670455e+02   1.4949273e+02   3.9982818e+02   8.0710182e+00   1.0050310e+02   9.7459591e+01   1.7491818e+02   7.5959273e+01   6.8023102e+01   1.8210799e+02   1.0952727e+01   1.3561287e+02   3.3176310e+02   5.4987914e+00   2.2828909e+02   2.2485233e+02   2.2477545e+02   1.3087705e+02   8.3780000e+01   5.8327600e+01   3.1780000e+02  -8.6854545e-01   1.2508091e+02   8.0983527e+01   4.0713636e+01   6.4078364e+01   1.7404364e+02   1.8951287e+02   1.7578310e+02   1.3772719e+02   2.0394364e+02   1.1806996e+02   3.2016545e+02   4.6585818e+00   1.7423000e+02   1.4031615e+02   1.9758636e+02   1.5568218e+02   6.0459818e+02   2.0165782e+01   5.0957818e+02  -2.9346255e+01   2.2769310e+02   8.9194391e+01   3.7443364e+02   9.3325818e+00   1.4607455e+02   1.4421949e+02   1.3702000e+02   1.1438022e+02   2.4259364e+02   1.5307069e+02   4.8798455e+02   3.2185091e+00   3.7603545e+02  -8.8355636e+00   2.1571636e+02   1.5101451e+02   1.7731818e+02   1.2868727e+02   2.6693102e+01   7.0554391e+01   3.7505727e+02  -1.7991855e+01   2.4053613e+02  -1.6334181e+01   1.7865742e+02   1.0967084e+01   1.2225097e+02   1.6343218e+02   3.2942484e+02   1.4970206e+01   8.1596774e+01   1.6213645e+02   2.9487774e+02  -3.9935381e+01   1.2897516e+02   1.6050683e+02   1.7751742e+02  -1.9891394e+01   4.0362645e+02   2.5326981e+01   1.1812452e+02   1.4319036e+02   9.9396129e+01   1.2443573e+02   2.4901129e+02   2.8266194e+01   8.1368065e+01   2.6059443e+02   1.0609323e+02   1.4961674e+02   3.5286097e+02  -2.6316297e+01   1.6729742e+02   1.9028266e+02   2.4260957e+02   2.6059975e+01   6.8799573e+01   1.3491478e+02   1.0615226e+02   1.1618008e+02   8.8746452e+01   7.6810606e+01   8.2111290e+01   1.2076303e+02   2.3465957e+02   5.1259750e+00   1.1290484e+02   1.2959406e+02   6.7717097e+01   1.0573779e+02   9.4668387e+01   1.0724717e+02   1.2075839e+02   1.2445997e+02   2.5831065e+02   8.0780516e+00   4.0284194e+02   1.4487742e+00   1.3708935e+02   1.1673317e+02   8.0369573e+01   6.6519175e+01   1.2226957e+02   4.1167175e+01   9.9543871e+01   9.4202619e+01   1.0201323e+02   6.2565071e+01   1.7989677e+02   2.1801935e+00
   2.3481774e+02   1.5216194e+01   1.1344903e+02   9.8695045e+01   1.5114548e+02   1.0455062e+02   3.1541194e+02   1.7942529e+01   3.5711065e+02   1.6546310e+01   4.0523387e+02   1.8381935e+01   2.4257548e+02   1.5855574e+01   1.8230645e+02   9.5263548e+01   2.8434516e+02   1.3570561e+02   3.9078484e+02   4.4085032e+00   2.0868613e+02   9.0970271e+01   3.4324968e+02   1.7337445e+01   4.4664516e+01   1.0158039e+02   2.1389484e+02   1.8940970e+02   3.1680903e+02  -6.2350452e+00   1.4383829e+02   1.3069199e+02   1.1008645e+02   1.1883212e+02   1.0345613e+02   1.1165996e+02   2.2268829e+02  -1.7849703e+00   8.5010323e+01   1.2010305e+02   2.1976323e+02   1.2069572e+02   1.7342129e+02   1.2172243e+02   5.7133903e+02  -3.8642194e+00   2.4062968e+02   1.3088737e+02   4.1791258e+02   1.7257639e+01   1.4682129e+02   1.6854010e+02   1.1447903e+02   1.7448910e+02   5.3764968e+02   1.5096413e+01   2.2822710e+02   1.8020054e+02   1.9140829e+02   1.7640639e+02   1.6816484e+02   1.3533455e+02   3.2420581e+02  -5.5219484e+00   3.4667548e+02   1.9974348e+01   1.7989645e+02   2.0022441e+02   1.3017290e+02   1.0366262e+02   1.5848097e+02   1.9257539e+02   1.7109419e+02   1.2738569e+02   1.6979935e+02   1.9366670e+02   2.1706000e+02   1.4860326e+02   5.2732065e+02   2.2357897e+01   1.9383097e+02   1.8474126e+02   2.0821419e+02   2.5076577e+02   3.3408710e+02   2.5572710e+01   4.0288452e+02   5.8876258e+00   1.5586387e+02   1.8226799e+02   1.2349829e+02   1.1855919e+02   1.7905742e+02   1.2818605e+02   1.1248516e+02   1.2899667e+02   2.4837742e+02   1.9799045e+02   1.7235829e+02   2.1812039e+02   1.8376935e+02   1.2079200e+02   3.0321194e+02   1.5168529e+01   1.4993161e+02   1.5473450e+02   2.4508581e+02   1.5462490e+01   1.6124710e+02   1.2091346e+02   3.9173774e+02   1.6537755e+01   3.2306645e+02   6.3308129e+00   9.7180968e+01   5.0518103e+01   1.1918806e+02   1.0155625e+02   9.8747097e+01   1.7451636e+02   1.3834203e+02   1.6852219e+02   3.0158097e+02   1.9646062e+02   1.4821645e+02   1.8138752e+02   3.4902829e+02   4.3896787e+01   3.0054581e+02   1.7095368e+01   1.5105194e+02   2.0099681e+02   1.1240226e+02   2.1483814e+02   1.8621387e+02   2.4403097e+00   5.8994194e+01   7.5207239e+01   9.4985484e+01   1.1204148e+02   1.1404452e+02   1.1504676e+02   2.2025613e+02   2.1260048e+02   5.1954581e+02   3.0310529e+01   1.6616742e+02   1.2085628e+02   1.1107478e+02   1.0749073e+02   2.5892645e+02  -1.0444761e+01   8.4267273e+01  -1.3104727e+00   3.2812310e+02   1.0299991e+01   1.5873310e+02   1.1190119e+02   1.6502310e+02  -2.0820086e+00   2.4854310e+02   1.6336391e+01   1.5134909e+02   1.8949298e+02   7.8750000e+01   9.1977273e+01   1.1635909e+02   1.2751764e+02   2.4402310e+02  -2.4832009e+01   1.7882182e+02  -2.5912109e+01   2.0309182e+02   1.6650836e+01   1.2192310e+02   1.7393599e+02   3.1697310e+02  -1.8048009e+01   1.3287545e+02   4.6452691e+01   1.3758273e+02   1.1010065e+02   1.8992636e+02   1.2684407e+02   1.6203455e+02   1.6005633e+02   3.6925818e+02   4.3666182e+00   9.8263102e+01   1.0092879e+02   2.0310818e+02   9.0604073e+01   6.5163102e+01   1.7271679e+02  -1.1807273e+01   1.6476367e+02   3.4286310e+02   2.4190791e+01   1.4428909e+02   1.6509233e+02   2.2844545e+02   1.5644345e+02   8.2590000e+01   7.3612800e+01   3.3532000e+02   1.0679855e+01   1.2136091e+02   8.9861127e+01   4.2613636e+01   6.9686364e+01   1.7480364e+02   1.8774207e+02   1.8178310e+02   1.3491719e+02   1.8004364e+02   1.2137196e+02   3.0969545e+02   6.3061818e+00   1.9104000e+02   1.7406135e+02   1.7773636e+02   1.5280018e+02   5.6035818e+02   3.1184982e+01   5.0619818e+02  -2.5745855e+01   2.6721310e+02   6.8312791e+01   3.7705364e+02   1.3402982e+01   1.4488455e+02   1.4084469e+02   1.4778000e+02   9.9759418e+01   2.6087364e+02   1.4560829e+02   3.9336455e+02  -9.6918909e+00   3.4955545e+02   2.6432836e+01   2.2000636e+02   1.5934131e+02   2.1112818e+02   1.3879247e+02   4.5883102e+01   6.4169191e+01   3.0886727e+02  -1.6076655e+01   2.7215613e+02  -1.6153781e+01   1.9570742e+02  -1.5776916e+01   1.4502097e+02   1.8194058e+02   3.8970484e+02  -4.0921935e+00   9.0696774e+01   1.5163845e+02   2.9463774e+02  -5.8436181e+01   1.1188516e+02   1.2730403e+02   1.9327742e+02  -2.9392194e+01   3.8834645e+02   2.0639381e+01   1.2597452e+02   1.2404236e+02   1.0444613e+02   1.2689173e+02   2.6006129e+02   2.8572194e+01   8.8508065e+01   2.2221323e+02   8.4803226e+01   1.5412994e+02   3.8190097e+02   8.8805032e+00   1.5986742e+02   2.0778706e+02   2.1598957e+02   1.4379575e+01   5.9079573e+01   1.2150238e+02   1.0548226e+02   1.1076368e+02   7.0166452e+01   6.6337006e+01   6.6441290e+01   1.2482663e+02   2.1950957e+02  -5.1820250e+00   9.2184839e+01   1.6467166e+02   7.7577097e+01   1.4246899e+02   8.7198387e+01   9.9034774e+01   1.3218839e+02   1.5226557e+02   2.8365065e+02   8.2408516e+00   3.7389194e+02   3.4847742e+00   1.4351935e+02   9.8408774e+01   6.3179573e+01   6.6844375e+01   1.1603957e+02   4.7995575e+01   1.0435387e+02   8.9967819e+01   8.8773226e+01   5.8814271e+01   1.8661677e+02  -1.1167406e+01
   1.9761774e+02   1.4219355e-01   1.4744903e+02   1.2688505e+02   1.6467548e+02   1.3099822e+02   3.2465194e+02   1.7583329e+01   3.8449065e+02   1.4975910e+01   3.7680387e+02  -1.4436645e+00   2.3276548e+02  -9.6996258e+00   1.8468645e+02   1.2988315e+02   3.1144516e+02   1.5748761e+02   2.9945484e+02  -1.0050968e+00   2.0349613e+02   1.1910547e+02   3.8129968e+02   6.7234452e+00   2.2514516e+01   1.1183239e+02   1.9051484e+02   1.7342010e+02   3.4737903e+02   3.6593548e+00   1.4292829e+02   1.2047479e+02   9.5776452e+01   1.1512692e+02   1.0564613e+02   7.6384761e+01   2.0340829e+02   4.5674297e+00   7.5820323e+01   1.1926825e+02   1.4847323e+02   1.4058892e+02   1.3271129e+02   9.3449226e+01   4.1714903e+02  -6.2890194e+00   2.2943968e+02   1.2678257e+02   3.8343258e+02  -1.1213961e+01   1.1710129e+02   1.3320770e+02   9.9099032e+01   1.2100950e+02   5.4345968e+02  -1.7608387e+01   2.5722710e+02   1.7817054e+02   1.7702829e+02   1.6674679e+02   1.6721484e+02   1.0103055e+02   2.8339581e+02   6.8428516e+00   3.1667548e+02   1.4804348e+01   1.5518645e+02   1.8510121e+02   1.4969290e+02   1.0138102e+02   1.4943097e+02   1.5567939e+02   2.3225419e+02   1.3591289e+02   1.8617935e+02   1.2540630e+02   1.8244000e+02   2.1551286e+02   6.5046065e+02   4.1506697e+01   2.0035097e+02   1.9287966e+02   2.3816419e+02   2.7631977e+02   3.4189710e+02   4.4327910e+01   5.0610452e+02   6.8000258e+00   1.5367387e+02   1.7787319e+02   1.3121829e+02   1.5937159e+02   1.6133742e+02   1.5984365e+02   9.4105161e+01   1.2056707e+02   2.2175742e+02   2.3816005e+02   1.4730829e+02   1.7803439e+02   1.9096935e+02   1.4960600e+02   3.2421194e+02   1.4008529e+01   1.6393161e+02   1.4147450e+02   2.5584581e+02   3.7461690e+01   1.3976710e+02   1.3730186e+02   3.5211774e+02   3.2467355e+01   3.7286645e+02   8.2968129e+00   1.1651097e+02   6.4261703e+01   1.4689806e+02   1.0166945e+02   6.9747097e+01   1.3154636e+02   1.3453203e+02   1.6382699e+02   2.9510097e+02   1.8135902e+02   1.2855645e+02   1.2091032e+02   3.3045829e+02  -1.7176125e+00   3.1268581e+02  -7.0258323e+00   1.0572194e+02   1.5119321e+02   1.0344226e+02   1.8350494e+02   1.8268387e+02   1.9627097e+00   5.0324194e+01   3.4090839e+01   9.0555484e+01   8.3925884e+01   1.4756452e+02   8.7125161e+01   2.0987613e+02   2.0819088e+02   4.3783581e+02   2.2273290e+00   1.5663742e+02   1.4356868e+02   1.1993478e+02   1.2749193e+02   2.4035645e+02   1.1040839e+01   7.7077273e+01  -9.8752727e+00   2.7297310e+02  -1.3528009e+01   1.7840310e+02   1.0675759e+02   2.0912310e+02   2.3729991e+01   2.5683310e+02   9.1931914e+00   1.9010909e+02   1.6154218e+02   7.2800000e+01   1.3769327e+02   1.3601909e+02   1.4085484e+02   2.0945310e+02  -1.9826409e+01   2.4573182e+02  -6.5549091e+00   2.5314182e+02   3.1406836e+01   1.3835310e+02   2.0048159e+02   2.9559310e+02   2.5723914e+00   1.4801545e+02   5.6241491e+01   1.7744273e+02   1.2086185e+02   1.4972636e+02   1.5130007e+02   1.7684455e+02   1.0944153e+02   4.5454818e+02  -1.3166582e+01   1.0059310e+02   9.5172391e+01   2.0429818e+02   8.7798873e+01   6.6593102e+01   1.7617239e+02   3.3327273e+00   1.3893247e+02   3.0723310e+02   6.7811914e+00   1.8038909e+02   2.0296433e+02   2.8272545e+02   1.6719105e+02   7.2590000e+01   6.5982800e+01   3.7065000e+02  -9.8165455e+00   1.0103091e+02   8.0297527e+01   4.6753636e+01   7.8885164e+01   2.0023364e+02   1.9584767e+02   1.8369310e+02   1.4642439e+02   2.0947364e+02   1.0886756e+02   3.1464545e+02   9.1501818e+00   1.7018000e+02   1.5069015e+02   1.9537636e+02   1.4470898e+02   6.1154818e+02   3.8469782e+01   4.8138818e+02  -1.7381055e+01   2.4112310e+02   7.7549991e+01   3.7995364e+02   3.5700982e+01   1.2640455e+02   1.3717309e+02   1.6521000e+02   8.9555018e+01   2.6435364e+02   1.4370989e+02   4.0507455e+02  -1.7008691e+01   3.6498545e+02   1.1578436e+01   2.1795636e+02   1.5326531e+02   1.8850818e+02   1.6117207e+02   6.2073102e+01   8.7963991e+01   3.5700727e+02   3.8321455e+00   2.5853613e+02  -1.4724181e+01   2.5984742e+02  -7.3881161e+00   1.3368097e+02   1.7484778e+02   3.5794484e+02  -1.1601394e+01   8.6596774e+01   1.3892645e+02   3.2425774e+02  -3.2525781e+01   9.7265161e+01   1.6766363e+02   1.4965742e+02  -2.1432594e+01   3.9657645e+02   7.1209806e+00   1.1274452e+02   1.1539076e+02   9.0156129e+01   1.2831493e+02   2.5301129e+02  -9.7738065e+00   8.4078065e+01   2.9151763e+02   8.7853226e+01   1.5754594e+02   3.6238097e+02  -1.3317897e+01   1.5648742e+02   1.9105746e+02   1.7593957e+02   2.4203575e+01   7.9039573e+01   1.0343558e+02   9.0242258e+01   1.1203288e+02   7.6596452e+01   7.7542606e+01   7.4731290e+01   8.6503432e+01   1.8207957e+02   1.6572375e+01   6.1714839e+01   1.1896926e+02   5.3477097e+01   6.4156994e+01   9.2478387e+01   1.1294237e+02   1.0013839e+02   1.3239957e+02   2.9317065e+02   5.0992516e+00   3.6813194e+02   1.8955742e+00   1.4023935e+02   1.2472117e+02   6.0659573e+01   7.8185975e+01   9.7849573e+01   4.0310775e+01   1.2702387e+02   1.0820422e+02   8.3443226e+01   7.3330671e+01   1.6685677e+02  -2.0166065e+00
   2.0052774e+02  -1.5470606e+01   1.3491903e+02   1.3507745e+02   1.4852548e+02   9.7380219e+01   3.2236194e+02   7.2465290e+00   3.4897065e+02   1.1197510e+01   2.9623387e+02  -1.4658065e+01   2.8224548e+02   1.4581974e+01   1.8811645e+02   1.3398875e+02   3.5696516e+02   2.0208601e+02   3.5897484e+02   3.4733032e+00   1.3177613e+02   1.2569307e+02   4.1301968e+02   1.3655845e+01   7.3854516e+01   1.1448519e+02   2.0299484e+02   2.5942170e+02   3.6318903e+02  -1.0985445e+01   1.5459829e+02   1.0997119e+02   1.1419645e+02   1.2744332e+02   1.1359613e+02   9.3468761e+01   2.0506829e+02   3.4462972e-01   9.3960323e+01   1.1710705e+02   1.9176323e+02   1.2384572e+02   1.6695129e+02   1.0762003e+02   4.4828903e+02   7.9797806e+00   2.5524968e+02   1.6061777e+02   4.3429258e+02   2.8287239e+01   1.2344129e+02   1.6793050e+02   1.3251903e+02   1.4904590e+02   6.3198968e+02  -1.3730787e+01   2.7379710e+02   2.0517494e+02   2.0264829e+02   1.8622719e+02   1.7735484e+02   1.3059935e+02   3.4458581e+02   2.5277652e+01   4.0124548e+02   8.9887484e+00   1.5585645e+02   1.8671761e+02   1.3022290e+02   1.2365862e+02   1.5067097e+02   1.5429019e+02   3.2909419e+02   1.6889569e+02   1.6650935e+02   1.8730990e+02   1.9273000e+02   1.4392966e+02   7.4608065e+02   3.3237097e+01   1.9578097e+02   1.5362526e+02   2.1273419e+02   2.7821417e+02   3.5579710e+02   6.7359097e+00   4.7271452e+02  -1.6858774e+01   1.6181387e+02   1.2650199e+02   1.1364829e+02   1.2786719e+02   1.9086742e+02   1.3191125e+02   1.0239516e+02   1.1013387e+02   2.3056742e+02   2.6850525e+02   1.4454829e+02   2.2244519e+02   1.5900935e+02   1.4149280e+02   2.7693194e+02  -1.0639071e+01   1.4121161e+02   1.6686210e+02   2.4575581e+02   1.5938890e+01   1.4453710e+02   1.4492026e+02   3.6688774e+02  -3.4742452e+00   3.5691645e+02  -5.5671871e+00   9.2270968e+01   4.4290903e+01   1.1422806e+02   1.1214305e+02   1.0655710e+02   1.9498156e+02   1.6972203e+02   2.3735179e+02   2.7353097e+02   1.6380462e+02   1.4374645e+02   1.9026512e+02   3.7783829e+02   2.7161987e+01   2.9754581e+02  -4.3846323e+00   9.2391935e+01   1.7396961e+02   1.1592226e+02   2.5388654e+02   1.8506387e+02   1.1872310e+01   6.3184194e+01   1.0164204e+02   1.1507548e+02   1.0782428e+02   8.1234516e+01   9.0141561e+01   1.5235613e+02   1.8569248e+02   3.8773581e+02  -5.3346710e+00   1.5563742e+02   1.4654868e+02   1.0407478e+02   8.7670734e+01   2.5525645e+02   1.3748839e+01   1.0002727e+02   7.5687273e+00   2.0331310e+02  -1.9552086e+00   1.7702310e+02   1.1367799e+02   1.7235310e+02  -1.9188409e+01   2.4178310e+02  -1.0328086e+00   1.2539909e+02   1.7385898e+02   9.8270000e+01   8.5325673e+01   1.5163909e+02   1.2583524e+02   2.3373310e+02  -7.7188086e+00   2.4721182e+02  -2.1003309e+01   2.5828182e+02   8.7556364e+00   1.2126310e+02   1.4875879e+02   3.4002310e+02  -1.2220086e+00   1.5406545e+02   6.1087491e+01   1.6615273e+02   9.7095055e+01   2.3215636e+02   1.0960567e+02   2.5027455e+02   1.2884713e+02   3.5116818e+02   1.2203818e+01   1.3045310e+02   1.1563359e+02   1.8986818e+02   1.0485327e+02   8.9733102e+01   1.9247119e+02   1.3042727e+01   1.4134567e+02   3.3455310e+02   3.1065591e+01   2.0200909e+02   2.2566473e+02   3.3005545e+02   1.8078465e+02   8.6550000e+01   9.5016000e+01   3.6232000e+02   1.5239855e+01   1.2832091e+02   1.1134433e+02   6.1903636e+01   1.0519316e+02   2.0142364e+02   1.7756247e+02   2.0607310e+02   1.7973399e+02   1.7628364e+02   1.5181276e+02   2.8278545e+02   1.5458982e+01   1.8432000e+02   1.2945895e+02   1.8863636e+02   1.6929818e+02   6.0973818e+02   7.1184582e+01   4.9285818e+02  -1.4678655e+01   2.1897310e+02   9.3701991e+01   3.6619364e+02   2.5751782e+01   1.2783455e+02   1.6367869e+02   1.3440000e+02   1.2386982e+02   2.9564364e+02   1.2530669e+02   4.1912455e+02   5.9673091e+00   3.5832545e+02   2.9391236e+01   2.1881636e+02   1.7338651e+02   1.6898818e+02   1.1749367e+02   6.4503102e+01   9.9629591e+01   3.5443727e+02  -1.0772255e+01   2.4477613e+02  -2.9153381e+01   1.8918742e+02  -1.7015316e+01   1.4202097e+02   1.7489058e+02   2.8732484e+02  -1.5381794e+01   7.8166774e+01   1.4960085e+02   3.0544774e+02  -4.8880981e+01   1.2764516e+02   1.3080323e+02   1.3237742e+02  -3.2670194e+01   3.7381645e+02   2.5611781e+01   1.1350452e+02   1.3627996e+02   1.2325613e+02   1.2643693e+02   2.6753129e+02   5.4459355e-01   8.0558065e+01   2.1803923e+02   8.9903226e+01   1.6919194e+02   3.4005097e+02   4.8485032e+00   2.0229742e+02   2.6529266e+02   2.2426957e+02   4.1237175e+01   5.7749573e+01   1.1179878e+02   7.8152258e+01   9.6190077e+01   8.8356452e+01   8.6981806e+01   7.7631290e+01   1.1717143e+02   2.4574957e+02   2.5668775e+01   8.9714839e+01   1.6625926e+02   7.5577097e+01   1.3048899e+02   8.0008387e+01   6.9459974e+01   1.1565839e+02   1.1591797e+02   2.6679065e+02   9.6796516e+00   4.0218194e+02   4.5515742e+00   1.7885935e+02   1.3249157e+02   8.3659573e+01   1.1263598e+02   9.2269573e+01   3.4087175e+01   1.1587387e+02   8.7616219e+01   6.5153226e+01   7.0653871e+01   1.8699677e+02  -7.1978065e+00
   1.9895774e+02   4.6049935e+00   1.5144903e+02   9.8325045e+01   1.4472548e+02   1.1149422e+02   3.1622194e+02  -1.3982271e+01   3.8573065e+02   2.2567097e+00   2.9594387e+02   1.3405135e+01   2.3224548e+02   2.1391974e+01   1.9154645e+02   1.5685435e+02   3.5792516e+02   1.7843921e+02   3.3183484e+02   1.3214503e+01   2.2349613e+02   1.0016547e+02   4.1524968e+02   1.8767445e+01   9.3664516e+01   1.0704039e+02   2.6103484e+02   2.7573850e+02   3.5946903e+02   1.5502155e+01   1.6616829e+02   1.1033559e+02   1.0050645e+02   1.1143852e+02   1.1897613e+02   8.3698361e+01   2.1354829e+02  -1.0813770e+01   6.6480323e+01   8.0735445e+01   2.0419323e+02   1.4618132e+02   1.4033129e+02   1.0188963e+02   3.8252903e+02   2.5380581e+01   2.3191968e+02   1.4681417e+02   4.7696258e+02  -1.6076361e+01   1.2077129e+02   1.5029410e+02   1.3728903e+02   9.8144297e+01   5.8041968e+02  -1.0375187e+01   2.2803710e+02   1.7702574e+02   1.7921829e+02   1.5081159e+02   1.5764484e+02   1.2665615e+02   3.2396581e+02  -9.5527484e+00   3.5657548e+02   1.0512348e+01   1.5970645e+02   2.0602961e+02   1.1969290e+02   1.2526102e+02   1.3952097e+02   1.9614219e+02   4.5904419e+02   2.1781969e+02   1.6626935e+02   2.0228910e+02   2.1506000e+02   1.7233326e+02   6.7770065e+02   2.0137497e+01   1.7516097e+02   2.2151486e+02   1.7640419e+02   2.2164057e+02   3.8008710e+02   1.9892710e+01   4.1238452e+02  -8.7237419e-01   1.3438387e+02   1.5655639e+02   1.2906829e+02   1.1268359e+02   1.8162742e+02   1.2884045e+02   1.0391516e+02   1.2192227e+02   2.3828742e+02   1.9017765e+02   1.6530829e+02   1.9516439e+02   1.4253935e+02   1.5343040e+02   3.0112194e+02   8.5757290e+00   1.4597161e+02   1.5672130e+02   2.2327581e+02   3.0729032e-01   1.4524710e+02   1.0410346e+02   3.0664774e+02  -1.3225045e+01   3.8420645e+02   1.3199613e+01   1.0446097e+02   5.5415703e+01   1.2513806e+02   1.0603025e+02   7.4657097e+01   1.3091356e+02   1.4668203e+02   1.9133499e+02   2.9186097e+02   1.7414822e+02   1.3445645e+02   1.6748832e+02   3.7664829e+02   2.2497187e+01   2.9921581e+02   6.4817677e+00   8.8101935e+01   1.9388281e+02   1.1425226e+02   1.6612014e+02   1.5392387e+02   1.5213510e+01   6.2854194e+01   7.4708439e+01   8.5125484e+01   1.1088028e+02   8.5374516e+01   1.0496036e+02   2.2125613e+02   1.5033048e+02   4.3035581e+02   3.5015729e+01   1.5406742e+02   1.8072428e+02   1.1441478e+02   6.8223534e+01   2.7349645e+02   1.1009639e+01   1.1850727e+02   2.6620327e+01   2.7569310e+02  -5.5956086e+00   1.6973310e+02   1.3216119e+02   1.9697310e+02  -1.8780086e+00   2.4735310e+02  -7.9984086e+00   1.5715909e+02   1.7493818e+02   9.2370000e+01   1.2350767e+02   1.4468909e+02   1.1382124e+02   1.8821310e+02  -1.8872086e+00   1.9906182e+02  -1.4341309e+01   2.3737182e+02   2.6428436e+01   1.1702310e+02   1.8575799e+02   2.9354310e+02  -4.9336086e+00   1.4492545e+02   6.1768691e+01   1.5606273e+02   1.0119225e+02   1.9753636e+02   1.2761527e+02   1.8394455e+02   1.7254353e+02   3.8749818e+02   1.0247418e+01   9.5073102e+01   1.0156399e+02   2.1124818e+02   1.0434287e+02   5.3123102e+01   1.5234999e+02   2.1282727e+01   1.2454647e+02   3.0349310e+02   1.1190391e+01   2.7628909e+02   2.3058233e+02   2.8672545e+02   1.4092105e+02   6.4450000e+01   1.2421400e+02   3.5599000e+02   2.4266255e+01   1.0265091e+02   8.7687927e+01   3.7043636e+01   7.1711964e+01   1.7208364e+02   1.9166967e+02   1.8169310e+02   1.1830439e+02   1.9375364e+02   1.3512516e+02   2.7964545e+02   3.3050182e+01   1.6832000e+02   1.2411895e+02   1.8226636e+02   1.3622778e+02   6.5697818e+02   6.1555382e+01   4.5547818e+02  -1.7778255e+01   2.6435310e+02   7.7921591e+01   3.4886364e+02   2.7998182e+01   1.4430455e+02   1.2917109e+02   1.5411000e+02   9.0013018e+01   2.5649364e+02   1.2357869e+02   4.5950455e+02  -4.9830909e+00   3.5665545e+02   2.7434836e+01   2.0367636e+02   1.8035771e+02   2.2646818e+02   1.2466527e+02   5.5313102e+01   9.3694791e+01   3.7457727e+02  -5.8534545e+00   2.4863613e+02  -2.4312181e+01   2.3180742e+02  -8.7649161e+00   1.1316097e+02   1.6548938e+02   2.6742484e+02   1.2930206e+01   9.7736774e+01   1.0855525e+02   3.1249774e+02  -6.2774981e+01   1.4745516e+02   1.6945843e+02   2.3694742e+02  -2.6225794e+01   3.3534645e+02   1.4093806e+00   9.8124516e+01   1.0646036e+02   1.1215613e+02   1.3522493e+02   2.4039129e+02   8.8557935e+00   9.5648065e+01   2.5897203e+02   9.6563226e+01   1.4823914e+02   3.9176097e+02  -2.6908297e+01   1.4981742e+02   2.3087106e+02   2.5807957e+02   2.7112375e+01   4.4269573e+01   1.1311718e+02   7.7052258e+01   8.7468077e+01   6.5406452e+01   9.0817806e+01   6.0111290e+01   1.4619303e+02   2.2765957e+02  -5.0340250e+00   6.5184839e+01   1.7664166e+02   5.9477097e+01   6.9106994e+01   9.7338387e+01   9.2313574e+01   1.2203839e+02   1.5926757e+02   3.8065065e+02   1.8950852e+01   3.6456194e+02   2.2461174e+01   1.7170935e+02   1.3753357e+02   7.7459573e+01   8.1131975e+01   1.0241957e+02   4.4705175e+01   1.2449387e+02   6.0306619e+01   1.1072323e+02   8.0488271e+01   1.9980677e+02   4.3973935e+00
   2.1738774e+02   1.3080594e+01   1.5334903e+02   1.1026305e+02   1.5186548e+02   1.0702302e+02   3.3622194e+02   1.2847729e+01   3.9421065e+02   2.2198310e+01   3.2418387e+02  -2.6140645e+00   3.3486548e+02   8.7023742e+00   1.8907645e+02   1.4863195e+02   3.4301516e+02   1.5258201e+02   3.3497484e+02  -8.3666968e+00   2.0458613e+02   9.9538271e+01   3.7820968e+02   1.7306452e+00   6.9854516e+01   1.0823519e+02   2.0065484e+02   2.2051890e+02   3.7780903e+02   4.6049548e+00   1.3816829e+02   1.0643559e+02   9.9776452e+01   1.2580692e+02   1.0183613e+02   7.7219561e+01   2.0192829e+02   5.9258297e+00   6.8720323e+01   6.6406245e+01   2.0714323e+02   1.4603532e+02   1.4709129e+02   8.2158826e+01   3.1585903e+02   1.8004181e+01   2.4067968e+02   1.0764337e+02   4.6015258e+02   1.4928439e+01   1.1025129e+02   1.2703570e+02   1.3299903e+02   1.5143750e+02   6.0802968e+02   1.1036013e+01   2.3384710e+02   2.1328094e+02   2.0278829e+02   1.7045599e+02   1.8173484e+02   1.6515895e+02   4.0011581e+02   2.3125252e+01   3.6567548e+02   1.4594348e+01   1.7313645e+02   1.9062521e+02   1.2064290e+02   1.4437502e+02   1.5386097e+02   1.7718499e+02   4.1504419e+02   2.2959969e+02   1.8126935e+02   1.4679910e+02   2.0792000e+02   1.8542446e+02   6.3041065e+02   4.8960697e+01   1.9116097e+02   2.0728486e+02   1.7945419e+02   2.1716657e+02   3.8198710e+02   3.8450710e+01   3.9310452e+02   1.3340026e+01   1.4462387e+02   1.2040719e+02   1.1959829e+02   1.0377119e+02   1.9033742e+02   1.3400365e+02   9.2865161e+01   1.0561627e+02   1.9994742e+02   1.8276485e+02   1.5616829e+02   1.6732559e+02   1.8091935e+02   1.3093000e+02   2.8335194e+02  -1.1526710e+00   1.5174161e+02   1.5496970e+02   2.8256581e+02   1.4564090e+01   1.6781710e+02   1.0900786e+02   3.6145774e+02   1.3870155e+01   4.5677645e+02   3.0344013e+01   1.0608097e+02   8.1616103e+01   1.2027806e+02   1.1108905e+02   7.6937097e+01   1.1402116e+02   1.5130203e+02   2.1639539e+02   3.0267097e+02   2.0466342e+02   1.4850645e+02   1.6550432e+02   3.4216829e+02   2.4535587e+01   3.4668581e+02   1.8741677e+00   8.9201935e+01   1.3827481e+02   7.8062258e+01   2.3015342e+01   2.1335387e+02   7.4591097e+00   7.0904194e+01   7.9304439e+01   9.2125484e+01   1.1499028e+02   1.1161452e+02   1.4862116e+02   2.5021613e+02   1.4653368e+02   4.2973581e+02   2.4635329e+01   1.5535742e+02   1.5453108e+02   1.1188478e+02   8.3085934e+01   3.0873645e+02   9.8104387e+00   7.9557273e+01  -1.0983673e+01   3.5021310e+02  -2.2947209e+01   1.5045310e+02   8.4183591e+01   2.2788310e+02  -2.5250809e+01   2.2483310e+02  -8.6680856e-01   1.6986909e+02   1.5530138e+02   1.1261000e+02   1.5245847e+02   1.5363909e+02   1.1153524e+02   2.2402310e+02  -1.1272009e+01   1.8363182e+02  -2.6436909e+01   2.3095182e+02   1.5512036e+01   1.0169310e+02   1.5317439e+02   3.0364310e+02   1.4483914e+00   1.5244545e+02   7.6267091e+01   1.5125273e+02   1.0628705e+02   1.8063636e+02   1.1429727e+02   1.8356455e+02   1.5142393e+02   4.1111818e+02   1.3307818e+01   1.0264310e+02   7.9288391e+01   2.0610818e+02   1.0575407e+02   5.4073102e+01   1.8241399e+02   2.4522727e+01   1.5875727e+02   3.4281310e+02  -1.3852086e+00   1.7995909e+02   2.1223873e+02   2.5901545e+02   1.3289785e+02   8.3550000e+01   7.8256000e+01   3.8789000e+02   6.9042545e+00   1.0798091e+02   1.0555153e+02   3.0133636e+01   7.6784764e+01   1.8975364e+02   1.7425607e+02   1.8921310e+02   1.1389279e+02   1.8056364e+02   1.1304036e+02   3.1878545e+02   2.1248982e+01   1.9051000e+02   1.2225375e+02   1.8642636e+02   1.5652498e+02   6.2468818e+02   6.0938582e+01   4.3557818e+02  -1.9136255e+01   2.5173310e+02   7.1511191e+01   3.7000364e+02   2.8066982e+01   1.3207455e+02   1.1514949e+02   1.2692000e+02   1.2832822e+02   2.6773364e+02   1.3224949e+02   4.0488455e+02   7.0065091e+00   3.7384545e+02   1.1339636e+01   2.0047636e+02   1.1775371e+02   2.1012818e+02   1.2763247e+02   5.6213102e+01   5.9672791e+01   3.6191727e+02   1.3493455e+00   2.2482613e+02  -3.4557381e+01   1.9489742e+02   6.1878839e+00   1.5282097e+02   1.4612658e+02   3.1104484e+02  -6.7493935e+00   7.6736774e+01   1.2880525e+02   2.7968774e+02  -5.9820181e+01   1.3517516e+02   1.1620083e+02   1.9508742e+02  -3.4346994e+01   2.8100645e+02   1.3516581e+01   1.1088452e+02   1.2129956e+02   8.2496129e+01   1.2531773e+02   2.4344129e+02   2.7991794e+01   6.4368065e+01   2.5123443e+02   9.1233226e+01   1.2951554e+02   3.3838097e+02  -3.9587897e+01   1.4815742e+02   2.3438386e+02   3.7126957e+02   4.2197175e+01   5.8799573e+01   9.7004775e+01   7.6392258e+01   9.7950877e+01   7.3316452e+01   1.1404501e+02   7.3491290e+01   1.6917263e+02   2.3250957e+02   2.2387975e+01   8.9804839e+01   1.9777206e+02   6.4857097e+01   9.3916594e+01   1.0181839e+02   1.0305517e+02   1.1756839e+02   1.3329517e+02   2.8636065e+02   3.6840516e+00   3.4032194e+02  -1.3096258e+00   1.5770935e+02   1.3513357e+02   8.7459573e+01   6.8801975e+01   1.0426957e+02   6.1987175e+01   9.9593871e+01   7.9588619e+01   9.1253226e+01   5.5475871e+01   1.9566677e+02  -4.6514065e+00
   2.0081774e+02   4.5316194e+01   1.4244903e+02   1.1756505e+02   1.6833548e+02   1.1060542e+02   2.9341194e+02   7.3725290e+00   3.6283065e+02  -3.9129032e-01   2.6070387e+02   6.0433548e-01   3.1829548e+02   1.7367974e+01   1.6540645e+02   1.0252555e+02   3.2339516e+02   1.5848161e+02   3.0388484e+02  -7.5994968e+00   2.1768613e+02   9.3300271e+01   3.8029968e+02   1.5993445e+01   4.9904516e+01   1.2949119e+02   1.6594484e+02   2.1024570e+02   3.4913903e+02   5.5585548e+00   1.3849829e+02   1.1130919e+02   1.0456645e+02   1.3574372e+02   1.0064613e+02   1.1321476e+02   2.6664829e+02  -2.3351770e+01   7.2910323e+01   4.5461045e+01   2.0842323e+02   1.5879292e+02   1.4509129e+02   9.1178826e+01   3.0599903e+02  -3.0701935e-01   2.4739968e+02   1.4762577e+02   4.5239258e+02   1.0599239e+01   1.4534129e+02   1.7494850e+02   1.4232903e+02   1.4131110e+02   5.9455968e+02  -6.3563871e+00   2.1603710e+02   1.6636574e+02   1.8659829e+02   1.3756119e+02   1.5640484e+02   1.1870535e+02   3.5906581e+02   5.4092516e+00   3.9386548e+02  -1.3710852e+01   1.6218645e+02   2.0754121e+02   1.3931290e+02   1.6812142e+02   1.3272097e+02   1.8506619e+02   1.5588419e+02   1.7586249e+02   2.0650935e+02   1.7696990e+02   1.9763000e+02   1.4653766e+02   6.5341065e+02   2.9460697e+01   2.0369097e+02   2.0766246e+02   1.7269419e+02   1.8074737e+02   3.6503710e+02   5.0967097e+00   4.1460452e+02   1.2450026e+01   1.6543387e+02   1.3531239e+02   1.5030829e+02   9.8414387e+01   1.8262742e+02   1.6895045e+02   1.1644516e+02   1.0229987e+02   1.8756742e+02   1.9956525e+02   1.5735829e+02   1.8147039e+02   1.3757935e+02   1.2020720e+02   2.7383194e+02   1.1418929e+01   1.5255161e+02   8.5904903e+01   3.0894581e+02   4.4313690e+01   1.7757710e+02   1.2913706e+02   4.0502774e+02   1.7044555e+01   3.9991645e+02  -6.3471871e+00   9.2080968e+01   5.7876103e+01   1.2622806e+02   1.1213305e+02   6.3267097e+01   1.1935476e+02   1.6544203e+02   2.6578419e+02   3.0658097e+02   2.2144062e+02   1.2645645e+02   1.8021832e+02   3.6097829e+02   2.9460787e+01   3.1792581e+02  -3.2050323e+00   9.9581935e+01   1.2334441e+02   8.5212258e+01   1.8393342e+01   1.7487387e+02   1.1727510e+01   4.3754194e+01   7.9766439e+01   1.0636548e+02   1.2175108e+02   9.9134516e+01   1.1613956e+02   2.3221613e+02   2.2835368e+02   4.1469581e+02   7.1685290e+00   1.2992742e+02   1.3789548e+02   1.1726478e+02   1.1370553e+02   2.5949645e+02   1.0789639e+01   6.8647273e+01   2.8891273e+00   3.3354310e+02   6.5363914e+00   1.5235310e+02   1.0831159e+02   1.5883310e+02  -8.1068086e+00   2.4569310e+02  -8.7256086e+00   1.6858909e+02   1.7550378e+02   8.7270000e+01   1.2258567e+02   1.2392909e+02   1.2396204e+02   2.3792310e+02  -1.9674009e+01   1.7906182e+02  -2.2130909e-01   2.5685182e+02   1.2730036e+01   1.2359310e+02   1.5452239e+02   2.9045310e+02   2.1235914e+00   1.6063545e+02   9.4131891e+01   1.8010273e+02   1.1474905e+02   1.9263636e+02   1.0662727e+02   1.9070455e+02   1.4819273e+02   4.4040818e+02   6.9646182e+00   1.1345310e+02   1.0618359e+02   2.1000818e+02   9.5862073e+01   4.8313102e+01   1.9330479e+02   3.1762727e+01   1.5632807e+02   3.5965310e+02   4.9075914e+00   1.9666909e+02   2.2280193e+02   2.1244545e+02   1.6514345e+02   9.0310000e+01   1.1014520e+02   3.9603000e+02   2.6343055e+01   1.1074091e+02   9.4710727e+01   5.8043636e+01   6.5121964e+01   1.8475364e+02   1.8679607e+02   1.5426310e+02   1.3511879e+02   1.6951364e+02   1.2263436e+02   2.7440545e+02   2.0039382e+01   1.6242000e+02   1.3516095e+02   1.8289636e+02   1.6691738e+02   8.7821818e+02   5.1706182e+01   4.5566818e+02   5.1565455e+00   2.0935310e+02   9.9231591e+01   3.7705364e+02   2.4552982e+01   1.5302455e+02   1.5752349e+02   1.3521000e+02   1.2657502e+02   2.6478364e+02   1.4972549e+02   4.1655455e+02   4.7929091e+00   3.7213545e+02   4.3526436e+01   2.3681636e+02   1.3156651e+02   2.4031818e+02   8.8837273e+01   6.1733102e+01   9.1901191e+01   3.5867727e+02  -7.3145455e-01   2.5943613e+02  -2.3796181e+01   1.8694742e+02   3.3633884e+01   1.3106097e+02   1.4519738e+02   3.0028484e+02  -1.7608594e+01   8.8216774e+01   1.3745685e+02   2.9515774e+02  -7.3527781e+01   1.3164516e+02   1.0615323e+02   1.8746742e+02  -3.9027394e+01   3.1110645e+02   2.7298581e+01   8.9784516e+01   1.3388756e+02   1.0106613e+02   1.4049213e+02   2.6349129e+02   3.2477935e+00   7.1608065e+01   2.3037523e+02   7.5333226e+01   1.4602754e+02   3.1433097e+02  -2.5663897e+01   1.6881742e+02   2.2335106e+02   3.3136957e+02   4.0959175e+01   5.9039573e+01   1.1917558e+02   8.1822258e+01   8.2466477e+01   7.7456452e+01   1.0318381e+02   8.8771290e+01   1.7461023e+02   2.3550957e+02   1.4957975e+01   7.5994839e+01   1.7739686e+02   3.8047097e+01   7.9581394e+01   9.0858387e+01   1.0407197e+02   1.1456839e+02   1.2386517e+02   2.9650065e+02   1.7872852e+01   3.2061194e+02  -1.7872826e+01   1.4951935e+02   8.4118774e+01   7.8659573e+01   7.2125975e+01   1.1879957e+02   6.6914775e+01   1.1845387e+02   6.9649819e+01   1.1163323e+02   6.3225471e+01   2.3370677e+02  -3.5946065e+00
   2.3523774e+02   1.3462594e+01   1.3382903e+02   1.1321465e+02   1.4781548e+02   8.5157019e+01   3.0184194e+02  -1.1641871e+01   3.9369065e+02   2.9479910e+01   2.5732387e+02   1.0454735e+01   3.3910548e+02   4.8931742e+00   1.6688645e+02   8.6737148e+01   3.5649516e+02   1.5450361e+02   3.4673484e+02   1.1742503e+01   1.4949613e+02   1.2418547e+02   4.0810968e+02   1.0578645e+01   5.7284516e+01   1.3295079e+02   1.9870484e+02   1.8995490e+02   3.3832903e+02   2.5423355e+01   1.3602829e+02   1.0350679e+02   1.0971645e+02   1.2001172e+02   1.0759613e+02   9.1608761e+01   2.1987829e+02  -7.5601703e+00   6.3240323e+01   7.3804645e+01   1.9909323e+02   1.2658932e+02   1.3719129e+02   1.0190083e+02   3.5509903e+02  -1.3475019e+01   2.1620968e+02   1.2888097e+02   4.4819258e+02  -9.3047613e+00   1.4472129e+02   1.7675810e+02   9.6809032e+01   1.4062270e+02   4.0060968e+02  -7.2203871e+00   2.4631710e+02   1.7204334e+02   1.9649829e+02   1.4742919e+02   1.7069484e+02   8.4992155e+01   3.1387581e+02  -2.7855484e+00   4.1657548e+02   5.7234839e-01   1.4485645e+02   2.1902761e+02   1.4007290e+02   1.3053062e+02   1.7091097e+02   1.7848099e+02   3.9046419e+02   1.5114609e+02   1.5126935e+02   1.1619910e+02   2.0449000e+02   1.5945886e+02   5.9079065e+02   3.7560297e+01   2.0897097e+02   2.0295006e+02   1.8450419e+02   1.9785257e+02   3.8951710e+02   6.8983097e+00   4.2293452e+02   3.1236258e+00   1.3409387e+02   1.8109959e+02   1.1559829e+02   1.0124119e+02   1.7609742e+02   1.5304285e+02   9.4155161e+01   1.3208307e+02   2.2989742e+02   2.5303885e+02   1.2611829e+02   1.5320959e+02   1.3638935e+02   1.0939240e+02   2.7021194e+02  -2.0014710e+00   1.3593161e+02   1.0671450e+02   3.0451581e+02   4.2668090e+01   1.6200710e+02   1.3704266e+02   3.1054774e+02  -1.4827045e+01   3.5477645e+02  -7.3059871e+00   9.4890968e+01   6.2701303e+01   1.0913806e+02   7.9690245e+01   7.0847097e+01   9.7698361e+01   1.1596203e+02   1.9060259e+02   3.2453097e+02   1.8467462e+02   1.4283645e+02   1.8819792e+02   3.1230829e+02   2.0074387e+01   3.2226581e+02   3.9677677e+00   7.4051935e+01   1.3562681e+02   9.2732258e+01  -8.7282581e+00   1.9064387e+02   8.1859097e+00   5.5704194e+01   7.1950439e+01   8.9505484e+01   1.3224988e+02   7.2044516e+01   1.0464676e+02   2.0987613e+02   2.6171088e+02   4.2849581e+02   4.7845290e+00   1.0463742e+02   1.1524868e+02   1.2669478e+02   1.0462113e+02   2.4054645e+02   3.4556387e+00   7.8837273e+01   1.3073927e+01   2.3821310e+02  -1.0797209e+01   1.6292310e+02   1.1132599e+02   1.9578310e+02  -1.3012809e+01   2.4935310e+02   1.4551591e+01   1.5386909e+02   1.7863138e+02   1.1813000e+02   1.2968687e+02   1.4854909e+02   1.2075244e+02   2.4050310e+02  -1.5020409e+01   1.7835182e+02   7.4549091e-01   2.4152182e+02   1.8816436e+01   1.1383310e+02   1.5673319e+02   3.5264310e+02   1.0198391e+01   1.4987545e+02   8.9422691e+01   1.4163273e+02   9.3966655e+01   1.6049636e+02   1.2143847e+02   2.0084455e+02   1.8042153e+02   3.7173818e+02   6.4821818e-01   1.1121310e+02   1.0670279e+02   2.0100818e+02   8.9582073e+01   6.3503102e+01   1.9394959e+02   8.1427273e+00   1.4783767e+02   3.3565310e+02   1.2507591e+01   1.7038909e+02   2.1543433e+02   2.5310545e+02   1.5356065e+02   9.9210000e+01   7.8093200e+01   2.7475000e+02   6.1954545e+00   1.0517091e+02   8.4676327e+01   5.5423636e+01   6.9901564e+01   1.6465364e+02   1.7202407e+02   1.7316310e+02   1.5136679e+02   1.7499364e+02   1.5181596e+02   3.3597545e+02   1.2923782e+01   1.7046000e+02   1.6466775e+02   1.7521636e+02   1.4926178e+02   6.4535818e+02   5.6384982e+01   4.6252818e+02  -2.0632255e+01   2.5645310e+02   1.0165359e+02   3.7524364e+02   1.5457782e+01   1.4349455e+02   1.2933589e+02   1.5387000e+02   1.2179222e+02   2.3668364e+02   1.2035349e+02   3.5898455e+02  -1.7461491e+01   3.7603545e+02   1.2314436e+01   1.9795636e+02   1.4738531e+02   1.9627818e+02   1.1565047e+02   4.9543102e+01   8.1536391e+01   3.5643727e+02   7.5477455e+00   2.3786613e+02  -2.0980581e+01   2.3480742e+02  -1.1334916e+01   1.4378097e+02   1.3627978e+02   3.4713484e+02  -1.8826594e+01   7.3836774e+01   1.2108725e+02   3.3430774e+02  -7.3189781e+01   1.3602516e+02   1.4189283e+02   1.9704742e+02  -2.0553794e+01   3.7167645e+02   3.6429806e+00   1.1831452e+02   1.3613516e+02   9.3156129e+01   1.1184493e+02   2.6434129e+02  -8.2020645e-01   8.9938065e+01   1.9580883e+02   8.8093226e+01   1.2548674e+02   3.0419097e+02  -3.7992697e+01   1.4615742e+02   1.9064386e+02   2.6979957e+02   1.2934775e+01   5.2609573e+01   1.2639998e+02   7.8342258e+01   1.1602488e+02   6.9696452e+01   1.2118461e+02   7.9961290e+01   1.6550503e+02   2.7112957e+02   1.4828375e+01   7.1954839e+01   1.7268006e+02   7.7617097e+01   1.0246579e+02   7.6958387e+01   1.1537397e+02   1.1427839e+02   1.2916837e+02   3.1836065e+02   1.4640516e+00   3.0799194e+02   1.2986774e+01   1.3399935e+02   1.3203037e+02   6.8129573e+01   8.3448375e+01   1.1474957e+02   7.5808775e+01   9.3073871e+01   6.5680219e+01   9.5533226e+01   7.8943471e+01   2.3042677e+02  -1.5222065e+00
   2.1619774e+02   2.2315794e+01   1.3772903e+02   9.7232645e+01   1.8138548e+02   1.0047142e+02   2.9151194e+02   1.1664529e+01   3.8797065e+02  -7.9224903e+00   3.0342387e+02   1.0336735e+01   3.1172548e+02   2.0223574e+01   1.7049645e+02   1.2101835e+02   2.9849516e+02   1.5628361e+02   3.0435484e+02   1.2322903e+01   1.5187613e+02   1.4223507e+02   3.5605968e+02   9.8826452e+00   6.2944516e+01   9.3977987e+01   1.6108484e+02   1.9606450e+02   3.1832903e+02   3.0123355e+01   1.3749829e+02   1.1214919e+02   8.8036452e+01   1.0506612e+02   9.0026129e+01   9.2254361e+01   2.4773829e+02   4.1210297e+00   7.3290323e+01   1.0152065e+02   1.8723323e+02   1.0548812e+02   1.3523129e+02   1.1681763e+02   3.7614903e+02   6.6109806e+00   2.0386968e+02   1.2229817e+02   4.1305258e+02   7.5564387e+00   1.3353129e+02   1.7389330e+02   1.0813903e+02   1.1147630e+02   3.5888968e+02   6.8272129e+00   2.3712710e+02   1.6529854e+02   2.3435829e+02   1.6388039e+02   1.8612484e+02   1.4080775e+02   2.9349581e+02   2.8224852e+01   3.8491548e+02   1.0485148e+01   1.5923645e+02   1.8301721e+02   1.4612290e+02   1.0442662e+02   1.3676097e+02   1.7759299e+02   1.8173419e+02   1.7263449e+02   1.6374935e+02   1.4387070e+02   1.9292000e+02   2.0186446e+02   6.0970065e+02   4.4007497e+01   1.9302097e+02   1.8446606e+02   2.0645419e+02   2.2071657e+02   3.8574710e+02   3.1199910e+01   4.3838452e+02   2.3276258e+00   1.3948387e+02   1.8238839e+02   1.2635829e+02   9.1800387e+01   1.8067742e+02   1.5715645e+02   1.1367516e+02   9.6951471e+01   3.1604742e+02   2.0766685e+02   1.5697829e+02   1.9931079e+02   1.5715935e+02   1.4150080e+02   3.0297194e+02   2.3777290e+00   1.3007161e+02   1.4351330e+02   2.6403581e+02   4.2376490e+01   1.6329710e+02   1.5436946e+02   3.3207774e+02   3.0205548e+00   3.5744645e+02   1.0770413e+01   8.2080968e+01   6.2876103e+01   1.0880806e+02   1.0638665e+02   9.2607097e+01   1.2790756e+02   1.4268203e+02   2.2184499e+02   2.8138097e+02   2.2736662e+02   1.3836645e+02   1.8517552e+02   3.8740829e+02   3.0686387e+01   3.2468581e+02   1.5494168e+01   1.0210194e+02   1.3995281e+02   9.5212258e+01   2.0693342e+01   1.9668387e+02   2.6702710e+01   5.8374194e+01   9.5256839e+01   7.9405484e+01   1.1528788e+02   9.2944516e+01   1.0477476e+02   2.0078613e+02   2.3058808e+02   5.2173581e+02   3.0325329e+01   1.4782742e+02   1.2536348e+02   1.2826478e+02   9.4635534e+01   2.8487645e+02   1.1569239e+01   1.1660727e+02  -6.9976727e+00   2.5031310e+02   7.0447914e+00   1.7569310e+02   1.2182439e+02   1.8088310e+02   1.3459191e+01   2.7131310e+02   8.9447914e+00   1.6872909e+02   1.8882258e+02   1.0180000e+02   1.3446327e+02   1.4920909e+02   1.3445964e+02   2.5431310e+02   1.2824791e+01   1.6130182e+02   2.0094909e+00   2.0837182e+02   1.7468436e+01   1.1231310e+02   1.8513479e+02   2.8645310e+02   1.1543591e+01   1.5901545e+02   8.3501491e+01   1.5420273e+02   1.3058105e+02   2.0872636e+02   1.3515007e+02   1.9203455e+02   1.6579633e+02   3.8363818e+02   3.6621818e-01   9.2313102e+01   9.3494791e+01   1.9843818e+02   9.5127673e+01   8.9213102e+01   1.5765279e+02   1.2522727e+01   1.4676727e+02   3.2255310e+02   4.7655914e+00   2.6152909e+02   2.2142313e+02   2.9410545e+02   1.5071065e+02   9.5500000e+01   5.6870000e+01   3.7680000e+02   4.6914545e+00   1.2260091e+02   9.6181927e+01   5.2803636e+01   7.9731164e+01   1.6670364e+02   1.9015007e+02   1.9307310e+02   1.3453399e+02   1.6994364e+02   1.2802996e+02   3.2749545e+02   3.3742182e+01   1.9284000e+02   1.3901735e+02   1.8679636e+02   1.5870538e+02   6.0626818e+02   4.4032182e+01   4.8785818e+02  -3.0988655e+01   2.1731310e+02   1.0183479e+02   3.7781364e+02   6.6582182e+01   1.4216455e+02   1.2211229e+02   1.3354000e+02   1.1655862e+02   2.6064364e+02   1.3605669e+02   4.8003455e+02  -1.1815491e+01   2.9884545e+02   6.8196364e+00   1.8205636e+02   1.4413731e+02   2.0527818e+02   1.0721047e+02   5.2883102e+01   9.7749191e+01   3.6615727e+02   5.0101455e+00   2.4158613e+02  -4.0748181e+01   1.8713742e+02  -5.3313161e+00   1.2692097e+02   1.4595858e+02   3.1232484e+02   1.2008206e+01   8.6026774e+01   1.1825205e+02   3.3130774e+02  -5.5139781e+01   1.6964516e+02   1.4234323e+02   2.3304742e+02  -1.8723794e+01   4.0105645e+02  -6.2374194e+00   8.5214516e+01   1.2554316e+02   1.0415613e+02   1.3105493e+02   2.8172129e+02   9.5493935e+00   9.5078065e+01   2.7220763e+02   8.3523226e+01   1.7542234e+02   3.5224097e+02  -1.5646697e+01   1.6239742e+02   1.8267466e+02   2.9250957e+02   4.7779750e+00   5.6319573e+01   1.3101318e+02   8.3632258e+01   1.0956168e+02   6.2786452e+01   7.1547406e+01   5.4061290e+01   1.3791703e+02   2.1407957e+02   1.9442375e+01   9.8524839e+01   1.5278446e+02   6.5617097e+01   1.0909579e+02   9.5338387e+01   1.1771357e+02   1.0775839e+02   1.6283997e+02   2.7303065e+02   1.2560452e+01   3.8799194e+02   2.4156774e+01   1.3151935e+02   1.2079877e+02   7.9609573e+01   7.8809975e+01   9.9659573e+01   7.5785975e+01   1.1497387e+02   9.5738219e+01   8.6673226e+01   5.8412271e+01   1.8985677e+02   9.1933935e+00
   2.4485774e+02   1.4022994e+01   1.2672903e+02   1.2797265e+02   1.4914548e+02   1.0457062e+02   3.2908194e+02   1.6948929e+01   3.8369065e+02   9.2299097e+00   2.9023387e+02  -8.9880645e+00   2.8214548e+02   1.9689974e+01   1.4888645e+02   1.3022715e+02   3.2377516e+02   1.5750121e+02   2.8521484e+02   5.6641032e+00   1.2801613e+02   1.4404387e+02   3.9210968e+02   8.0886452e+00   3.6284516e+01   1.0934079e+02   1.9613484e+02   1.8740050e+02   3.4499903e+02   6.6597548e+00   1.5711829e+02   1.1991959e+02   9.4086452e+01   1.3368212e+02   1.0064613e+02   1.1235476e+02   2.0173829e+02  -6.2489703e+00   8.3860323e+01   1.0567505e+02   2.2100323e+02   1.0473652e+02   1.5738129e+02   1.1195563e+02   4.6523903e+02   3.9037806e+00   2.3120968e+02   1.5321097e+02   4.3496258e+02  -4.6263613e+00   1.6096129e+02   1.4140890e+02   1.1104903e+02   1.1967350e+02   3.9745968e+02   9.7916129e+00   2.2141710e+02   1.5632534e+02   2.0097829e+02   1.8193079e+02   1.7807484e+02   1.2735175e+02   2.9163581e+02   1.5893652e+01   2.7138548e+02   5.8075484e+00   1.6889645e+02   1.6886441e+02   1.2860290e+02   9.3738219e+01   1.5748097e+02   1.6450539e+02   1.6436419e+02   1.6297409e+02   1.4579935e+02   1.5844670e+02   2.1463000e+02   2.0683766e+02   6.4489065e+02   4.1332297e+01   1.9588097e+02   1.7671726e+02   2.2311419e+02   2.6981377e+02   3.3784710e+02   2.4651910e+01   4.1977452e+02   3.4864258e+00   1.6214387e+02   1.4124559e+02   1.2383829e+02   1.3339199e+02   1.8076742e+02   1.1928925e+02   1.2401516e+02   1.3893427e+02   2.4561742e+02   2.0278125e+02   1.5830829e+02   1.9682439e+02   1.5396935e+02   1.1603600e+02   2.8040194e+02  -1.1066710e+00   1.5212161e+02   1.5098930e+02   2.5051581e+02   1.6128090e+01   1.5667710e+02   1.6227906e+02   3.5611774e+02   2.8097355e+01   3.9044645e+02   2.6004129e+00   8.5890968e+01   6.1661303e+01   1.1713806e+02   9.2530245e+01   7.8177097e+01   1.6782196e+02   1.1925203e+02   1.8571939e+02   2.6438097e+02   1.2791662e+02   1.4231645e+02   2.0770952e+02   3.6916829e+02   2.2145587e+01   3.2126581e+02  -1.3992232e+01   1.1758194e+02   1.2967441e+02   1.0035226e+02  -1.4785806e-01   1.8606387e+02   3.5023097e+00   5.5564194e+01   1.0206164e+02   9.9505484e+01   1.1444988e+02   9.2894516e+01   1.0039876e+02   1.6792613e+02   1.7616688e+02   5.0416581e+02   2.1680929e+01   1.4506742e+02   1.6754428e+02   1.2074478e+02   7.6237134e+01   3.1116645e+02   1.4996039e+01   7.1077273e+01   7.9472727e-01   3.3892310e+02  -2.1134009e+01   1.5502310e+02   1.1524799e+02   2.0773310e+02  -1.9498809e+01   2.4454310e+02  -1.0633609e+01   1.7929909e+02   2.1516698e+02   1.3546000e+02   1.5815047e+02   1.3263909e+02   1.4607524e+02   2.3226310e+02   8.9187914e+00   2.2197182e+02  -1.6941091e+00   2.2037182e+02  -7.8315636e+00   9.9123102e+01   1.5123999e+02   2.7678310e+02  -1.5402809e+01   1.7477545e+02   6.3810691e+01   1.5282273e+02   1.3716145e+02   1.7644636e+02   1.2116247e+02   1.9070455e+02   1.6304273e+02   4.0125818e+02   5.9066182e+00   1.0916310e+02   9.4146791e+01   1.8210818e+02   8.7714073e+01   7.0593102e+01   1.9323239e+02  -1.0857273e+01   1.1739767e+02   3.5760310e+02   1.1011591e+01   1.2257909e+02   1.8225913e+02   3.1572545e+02   1.2122105e+02   9.4640000e+01   1.0636880e+02   3.5894000e+02  -9.9697455e+00   9.2460909e+01   9.9933127e+01   4.1473636e+01   9.2737564e+01   1.7213364e+02   1.9785567e+02   1.9102310e+02   1.5626799e+02   1.8271364e+02   1.0291836e+02   3.1611545e+02   1.8222582e+01   1.7418000e+02   1.3956015e+02   1.7105636e+02   1.6954458e+02   5.9668818e+02   2.5418582e+01   4.8719818e+02  -9.6958545e+00   1.7154310e+02   8.6876391e+01   3.4424364e+02   2.3607782e+01   1.0621455e+02   1.2898829e+02   1.4625000e+02   1.0883182e+02   2.6002364e+02   1.2120629e+02   3.7650455e+02  -1.5913091e+01   3.8451545e+02   1.3256036e+01   2.0133636e+02   1.5164491e+02   2.2008818e+02   9.7505673e+01   5.8023102e+01   9.3287991e+01   3.5576727e+02   3.3113455e+00   2.4705613e+02  -3.1905781e+01   1.4889742e+02  -2.1702116e+01   1.2659097e+02   1.5208498e+02   3.1475484e+02  -1.2361935e+00   7.7696774e+01   1.4086845e+02   4.1311774e+02  -5.8394581e+01   1.3636516e+02   1.1239563e+02   1.9637742e+02  -1.4740194e+01   3.4638645e+02   6.5261806e+00   1.1869452e+02   1.2514476e+02   1.1077613e+02   1.3747533e+02   2.4229129e+02   3.2133794e+01   8.4938065e+01   3.0030883e+02   5.7663226e+01   1.6501114e+02   3.9386097e+02  -3.4562968e+00   1.8567742e+02   2.0243226e+02   2.5426957e+02   4.0887175e+01   5.0749573e+01   1.2121878e+02   9.4962258e+01   9.1465277e+01   7.3506452e+01   8.6449806e+01   5.6681290e+01   9.3367432e+01   1.8431957e+02  -5.1682497e-01   5.2424839e+01   1.3366246e+02   4.9667097e+01   7.2081794e+01   9.1338387e+01   1.1913357e+02   1.2484839e+02   1.6328277e+02   3.5884065e+02   1.2605652e+01   3.3541194e+02  -3.6768258e+00   1.3546935e+02   1.2505277e+02   8.7609573e+01   1.0093998e+02   1.2369957e+02   4.0672775e+01   8.9543871e+01   1.0348262e+02   8.7913226e+01   6.9973071e+01   1.9556677e+02   7.2665935e+00
   2.0719774e+02   3.0857935e+00   1.2377903e+02   1.2620865e+02   1.6581548e+02   1.0047702e+02   2.8832194e+02   1.3969729e+01   3.6826065e+02  -2.6356903e+00   3.1309387e+02   7.3731355e+00   2.8948548e+02   1.3572774e+01   1.9449645e+02   1.3900835e+02   3.0739516e+02   1.1762161e+02   3.4888484e+02   1.1420503e+01   1.6020613e+02   9.3988671e+01   3.1239968e+02   1.3544516e-01   5.3704516e+01   1.2075719e+02   1.6103484e+02   1.9168850e+02   3.4994903e+02  -1.6506245e+01   1.3978829e+02   1.0753599e+02   1.1356645e+02   1.4560372e+02   1.1316613e+02   1.0154316e+02   2.0854829e+02  -5.1737703e+00   7.5290323e+01   1.1027065e+02   2.2704323e+02   1.4030332e+02   1.4881129e+02   9.0921226e+01   5.6833903e+02   2.7045781e+01   2.2781968e+02   1.5072217e+02   4.7348258e+02  -8.8979613e+00   1.5010129e+02   1.4037770e+02   1.3785903e+02   1.1576870e+02   4.4460968e+02  -6.9803871e+00   2.5222710e+02   1.8014054e+02   1.9192829e+02   1.5665479e+02   1.6783484e+02   8.7740955e+01   3.1977581e+02   3.1224516e+00   2.9748548e+02  -2.0404516e+00   1.5847645e+02   2.1579801e+02   1.0922290e+02   1.3385862e+02   1.2229097e+02   1.6232059e+02   1.6041419e+02   2.0829009e+02   1.6669935e+02   1.3453470e+02   1.8963000e+02   2.0455766e+02   6.5208065e+02   1.3277097e+01   1.7783097e+02   2.0868126e+02   2.2250419e+02   2.6486257e+02   3.6293710e+02   1.2924710e+01   4.9660452e+02  -5.3799742e+00   1.4662387e+02   1.7876719e+02   1.2425829e+02   1.2035839e+02   1.7695742e+02   1.3026405e+02   1.1905516e+02   1.0442107e+02   1.6699742e+02   2.0792085e+02   1.5073829e+02   1.7227999e+02   1.5829935e+02   9.4019600e+01   2.8869194e+02   3.1900129e+01   1.2345161e+02   1.4580290e+02   2.7794581e+02   7.3690323e-02   1.6362710e+02   1.2539306e+02   2.8059774e+02   3.1858955e+01   4.2644645e+02   7.5304129e+00   1.0275097e+02   7.2452503e+01   1.0941806e+02   1.0956785e+02   7.6507097e+01   1.8386556e+02   1.2063203e+02   2.0222899e+02   2.5362097e+02   1.6848742e+02   1.2993645e+02   1.9593992e+02   3.7854829e+02   3.2951875e+00   2.9273581e+02   3.2401677e+00   1.0501194e+02   1.5558001e+02   5.0632258e+01   1.6779742e+01   1.7573387e+02   9.8587097e+00   5.6324194e+01   9.0850839e+01   8.3645484e+01   1.2756868e+02   1.0270452e+02   1.2209396e+02   1.9011613e+02   1.2958168e+02   5.0545581e+02   2.3377290e+00   1.3901742e+02   1.7183828e+02   1.0193478e+02   9.0451934e+01   3.1049645e+02   1.1139639e+01   1.0907727e+02  -1.1295273e+01   2.9497310e+02  -1.7618009e+01   1.5278310e+02   1.4384719e+02   1.8916310e+02  -6.3320856e-01   2.3488310e+02  -1.6290809e+01   1.6024909e+02   1.8621098e+02   1.2365000e+02   1.3852527e+02   1.5120909e+02   1.2834964e+02   2.8202310e+02  -1.2152009e+01   2.0654182e+02   2.8202909e+00   2.0371182e+02   3.1123636e-01   9.5593102e+01   1.6485239e+02   3.2178310e+02  -9.7128086e+00   1.7763545e+02   8.9581891e+01   1.6339273e+02   1.1598585e+02   2.0272636e+02   1.1972007e+02   1.9880455e+02   1.5473473e+02   3.6516818e+02   4.9838182e+00   9.9073102e+01   1.0029399e+02   1.7553818e+02   9.3529673e+01   6.1213102e+01   1.6536279e+02  -8.9072727e+00   1.5134167e+02   3.3381310e+02  -5.9752086e+00   2.0357909e+02   1.9701913e+02   2.7334545e+02   1.5189145e+02   1.0383000e+02   9.5633600e+01   4.2303000e+02   7.3330545e+00   1.0884091e+02   8.1242727e+01   5.0803636e+01   7.6461164e+01   1.7323364e+02   2.2067767e+02   1.8459310e+02   1.1921239e+02   1.7699364e+02   1.1856596e+02   2.6035545e+02   1.4163382e+01   1.5575000e+02   1.6293455e+02   1.9968636e+02   1.6215418e+02   5.9445818e+02   4.6406982e+01   4.9909818e+02  -9.9878545e+00   2.6407310e+02   7.9993991e+01   3.6952364e+02   2.6005382e+01   1.5454455e+02   1.4612189e+02   1.5240000e+02   1.1652982e+02   2.2330364e+02   1.1809389e+02   4.1960455e+02  -1.4981091e+01   3.3651545e+02   2.3286036e+01   2.0138636e+02   1.4597091e+02   1.6960818e+02   1.2806407e+02   5.5693102e+01   1.0738439e+02   3.6962727e+02   2.5392545e+01   2.2986613e+02  -3.4860581e+01   1.7803742e+02  -1.2463316e+01   1.2035097e+02   1.7081418e+02   3.5728484e+02  -1.4398594e+01   7.1356774e+01   1.3376565e+02   3.2944774e+02  -4.8410981e+01   1.4364516e+02   1.3685323e+02   1.9794742e+02  -3.5765794e+01   3.0334645e+02   1.0249381e+01   1.0635452e+02   1.3309196e+02   6.8876129e+01   1.2854733e+02   2.3563129e+02   2.4906594e+01   9.4458065e+01   2.5392723e+02   8.3803226e+01   1.5296994e+02   4.0838097e+02   2.5482103e+01   1.7320742e+02   2.2999986e+02   2.0379957e+02   3.2494775e+01   5.0849573e+01   1.1311078e+02   6.7862258e+01   5.6013277e+01   7.8456452e+01   7.6633806e+01   5.6681290e+01   9.9947432e+01   2.1145957e+02   4.3119750e+00   7.8184839e+01   1.2894166e+02   5.3807097e+01   9.7130594e+01   9.3528387e+01   1.1523837e+02   1.2232839e+02   1.8300437e+02   3.1198065e+02   1.9544452e+01   3.4203194e+02   3.1223574e+01   1.3589935e+02   1.4120837e+02   7.6559573e+01   7.8533975e+01   1.0388957e+02   5.5967575e+01   1.2045387e+02   6.8149819e+01   1.0496323e+02   6.6229071e+01   2.0518677e+02   5.7269935e+00
   2.0733774e+02  -1.3875406e+01   1.4330903e+02   1.0883625e+02   1.4719548e+02   1.1653662e+02   3.1917194e+02   2.1451729e+01   3.8311065e+02  -1.1913690e+01   3.6594387e+02  -1.5748645e+00   2.7095548e+02   4.9151742e+00   1.7102645e+02   9.7495948e+01   3.3706516e+02   1.5419801e+02   3.2616484e+02  -7.0018968e+00   1.6753613e+02   1.5188227e+02   3.8682968e+02   1.9661045e+01   5.5184516e+01   1.0906879e+02   2.1432484e+02   1.9999530e+02   3.0418903e+02   2.2684555e+01   1.2497829e+02   1.2411079e+02   8.1406452e+01   8.9696516e+01   9.8936129e+01   8.8971561e+01   2.1897829e+02  -1.1108170e+01   6.6390323e+01   8.5122645e+01   2.4071323e+02   1.6001972e+02   1.3314129e+02   1.0284483e+02   4.5937903e+02  -1.0767419e+01   2.6201968e+02   1.4198617e+02   4.7315258e+02   8.6084387e+00   1.2815129e+02   1.4151370e+02   9.9479032e+01   8.1309097e+01   4.3602968e+02  -2.8639871e+00   2.5836710e+02   1.8121934e+02   2.0268829e+02   1.6055399e+02   1.6112484e+02   1.4689775e+02   3.5639581e+02   1.7952852e+01   3.5391548e+02   2.8635148e+01   1.4289645e+02   1.8832441e+02   1.0379290e+02   1.5886302e+02   1.4114097e+02   1.5920259e+02   1.8699419e+02   2.0784369e+02   1.5269935e+02   1.3470470e+02   1.9397000e+02   1.5459046e+02   6.2384065e+02   2.1156297e+01   1.9297097e+02   2.1509006e+02   1.7869419e+02   2.0855737e+02   3.8451710e+02  -9.6116903e+00   5.0110452e+02  -1.6129974e+01   1.4867387e+02   1.4698319e+02   1.1192829e+02   1.0815479e+02   1.6967742e+02   1.6074645e+02   1.0791516e+02   1.0317227e+02   1.9008742e+02   3.0793365e+02   1.3121829e+02   1.7656159e+02   1.5267935e+02   1.3470920e+02   2.7907194e+02   8.5972903e-01   1.8559161e+02   1.1612170e+02   3.1542581e+02   1.5745290e+01   1.5162710e+02   1.7859306e+02   3.2878774e+02   2.1673755e+01   3.7734645e+02   7.6084129e+00   1.0837097e+02   5.2672903e+01   1.3818806e+02   1.0603625e+02   9.7697097e+01   1.6622036e+02   1.2030203e+02   1.9725539e+02   2.8191097e+02   2.0894422e+02   1.3236645e+02   1.5955552e+02   3.3302829e+02   2.8266787e+01   2.9978581e+02   6.9161677e+00   1.0310194e+02   1.9073281e+02   8.9632258e+01   1.5989742e+01   1.7649387e+02   1.5837910e+01   3.3614194e+01   8.7857639e+01   9.1645484e+01   1.0321868e+02   9.3374516e+01   1.3960036e+02   2.5730613e+02   1.8172648e+02   5.5169581e+02   2.0258529e+01   1.5139742e+02   1.3107788e+02   1.3855478e+02   9.3572334e+01   3.3939645e+02   1.3827639e+01   1.2231727e+02   7.4555273e+00   2.2083310e+02   2.5931914e+00   1.6407310e+02   1.5404399e+02   2.1402310e+02   9.1879914e+00   2.4607310e+02   1.1383991e+01   1.8272909e+02   1.7284258e+02   1.0823000e+02   1.1937887e+02   1.5725909e+02   1.2619564e+02   2.2802310e+02   3.4979914e+00   2.3216182e+02  -7.2293091e+00   1.9061182e+02   1.2459236e+01   9.9693102e+01   1.8119439e+02   3.0654310e+02  -1.8493609e+01   1.6035545e+02   5.1924291e+01   1.6377273e+02   1.0262545e+02   2.0430636e+02   9.5883673e+01   1.5784455e+02   1.3686153e+02   3.9687818e+02  -5.0329818e+00   9.9503102e+01   1.0039959e+02   2.0224818e+02   7.1962873e+01   6.9783102e+01   1.8339719e+02  -2.3617273e+01   1.3151847e+02   3.3160310e+02   6.7215914e+00   3.2857909e+02   2.2763913e+02   2.2153545e+02   1.3413625e+02   8.2400000e+01   8.2818000e+01   4.5461000e+02  -4.9133455e+00   1.0708091e+02   1.2200353e+02   5.5183636e+01   9.3350764e+01   1.8427364e+02   1.8136447e+02   1.8754310e+02   1.3149639e+02   1.6471364e+02   1.2668836e+02   2.3064545e+02   2.2780182e+01   1.8542000e+02   1.3380095e+02   1.5952636e+02   1.4299698e+02   5.7202818e+02   4.4301382e+01   4.7666818e+02  -9.2334545e+00   1.8845310e+02   7.5663591e+01   3.8243364e+02   2.7932582e+01   1.2640455e+02   1.3770309e+02   1.2364000e+02   1.1902062e+02   2.6316364e+02   1.3652509e+02   4.1874455e+02  -1.1192291e+01   3.9184545e+02   1.1899636e+01   1.7709636e+02   1.6567411e+02   1.9122818e+02   1.0667447e+02   5.3073102e+01   8.2303991e+01   3.3134727e+02   9.2249455e+00   2.5296613e+02  -3.1188581e+01   1.7994742e+02   3.9138839e+00   1.0382097e+02   1.4761658e+02   3.2599484e+02  -1.2235394e+01   1.0659677e+02   1.1560645e+02   3.2234774e+02  -6.2462981e+01   1.4893516e+02   1.4448003e+02   1.5713742e+02  -1.6120994e+01   3.1067645e+02   8.2329806e+00   1.1964452e+02   1.3359876e+02   9.5446129e+01   1.4923173e+02   2.3653129e+02  -2.0754065e+00   9.0798065e+01   2.4760003e+02   8.3993226e+01   1.2685474e+02   3.1705097e+02  -4.4014968e+00   1.6162742e+02   1.9240626e+02   1.8855957e+02   3.7333975e+01   5.6889573e+01   1.3058758e+02   9.2772258e+01   8.0540477e+01   8.2266452e+01   1.0408901e+02   6.0821290e+01   1.8299623e+02   2.4498957e+02  -4.7004250e+00   8.0954839e+01   2.1296006e+02   7.1957097e+01   9.7968594e+01   8.4668387e+01   1.2175717e+02   1.2379839e+02   1.2807677e+02   3.2050065e+02   5.0028516e+00   3.6661194e+02   6.1071742e+00   1.5432935e+02   1.2173397e+02   7.3889573e+01   8.3657575e+01   1.0650957e+02   3.7567975e+01   1.1611387e+02   8.9687019e+01   8.8583226e+01   6.3639471e+01   1.9437677e+02  -1.4028206e+01
   2.1014774e+02   1.4659794e+01   1.3272903e+02   1.1653265e+02   1.4743548e+02   1.1975742e+02   3.1189194e+02   1.8464129e+01   3.3126065e+02   6.5643097e+00   3.3766387e+02   1.4027535e+01   2.3600548e+02   3.5711742e+00   1.7030645e+02   1.0884355e+02   3.1406516e+02   1.6703801e+02   3.0702484e+02   8.6293032e+00   1.6853613e+02   1.3313227e+02   3.6443968e+02   2.5022452e+00   4.9284516e+01   1.1602079e+02   2.1418484e+02   2.2429650e+02   3.1175903e+02   2.7548955e+01   1.5078829e+02   1.1584599e+02   1.0219645e+02   1.1809332e+02   9.1076129e+01   8.8840361e+01   2.1068829e+02  -1.6294970e+01   5.9340323e+01   4.7306645e+01   2.0242323e+02   1.5970292e+02   1.3904129e+02   8.4752826e+01   3.8052903e+02   1.4005806e+00   2.3510968e+02   1.2232897e+02   4.3191258e+02   3.3376387e+00   1.4544129e+02   1.6017050e+02   8.3719032e+01   7.9669897e+01   3.9026968e+02  -5.6331871e+00   2.6236710e+02   1.8585934e+02   2.2197829e+02   1.1515079e+02   1.9059484e+02   1.3654015e+02   4.3687581e+02   3.0754452e+01   2.2867548e+02   4.1434839e-01   1.3447645e+02   2.0075801e+02   1.3069290e+02   1.2405102e+02   1.2800097e+02   1.6948379e+02   1.9267419e+02   1.8475929e+02   1.4984935e+02   1.6255270e+02   1.9544000e+02   1.2218286e+02   6.6608065e+02   1.3447097e+01   1.8421097e+02   2.1674086e+02   1.7716419e+02   1.7886977e+02   3.3936710e+02   1.2620310e+01   4.8649452e+02   1.3978826e+01   1.8538387e+02   1.6752639e+02   1.0740829e+02   1.0198639e+02   1.6986742e+02   1.6792125e+02   1.0320516e+02   1.4597907e+02   2.6942742e+02   2.5358645e+02   1.1268829e+02   1.4247399e+02   1.4181935e+02   1.2495800e+02   2.9516194e+02  -2.5674710e+00   1.2131161e+02   1.2349410e+02   3.3442581e+02  -4.4447097e+00   1.5481710e+02   1.4061786e+02   3.1783774e+02   8.7797548e+00   3.7201645e+02   5.0481290e-01   8.2610968e+01   5.1543703e+01   9.4898065e+01   7.9639445e+01   8.1887097e+01   1.5686516e+02   1.2439203e+02   1.6458819e+02   3.0805097e+02   2.0646302e+02   1.6045645e+02   1.7135832e+02   2.8002829e+02   1.7366787e+01   2.8107581e+02   1.2122968e+01   8.6241935e+01   1.9122161e+02   7.6822258e+01   8.1145419e+00   1.5964387e+02  -6.5240903e+00   6.0564194e+01   8.3661639e+01   7.9695484e+01   7.7074684e+01   1.0451452e+02   9.8949161e+01   2.8487613e+02   2.3671088e+02   4.5273581e+02   2.2985329e+01   1.0568742e+02   1.1393468e+02   1.3536478e+02   1.3697753e+02   2.6249645e+02   5.3196387e+00   8.3127273e+01  -2.1219273e+01   2.5702310e+02  -1.4252009e+01   1.6012310e+02   1.2492999e+02   1.9664310e+02  -1.8231609e+01   2.9283310e+02  -2.8306809e+01   1.5758909e+02   1.7961378e+02   1.0194000e+02   1.1536207e+02   1.3758909e+02   1.0881924e+02   2.4254310e+02  -2.5943609e+01   1.6840182e+02   4.5414909e+00   2.0657182e+02   1.7752436e+01   1.2754310e+02   1.5839639e+02   2.9054310e+02   6.3639144e-01   1.6092545e+02   1.1044869e+02   1.3834273e+02   1.2993985e+02   1.8877636e+02   1.2112607e+02   1.7103455e+02   1.3704633e+02   4.4301818e+02  -5.2941818e+00   1.0178310e+02   8.8887191e+01   1.9519818e+02   8.8006873e+01   6.7023102e+01   2.0194799e+02  -1.4577273e+01   1.3312527e+02   3.2460310e+02  -1.1028409e+01   2.6285909e+02   2.2212673e+02   1.9186545e+02   1.2697985e+02   7.6310000e+01   5.5925200e+01   3.2241000e+02   3.9026545e+00   1.3246091e+02   1.0173313e+02   4.7853636e+01   5.9937164e+01   1.8756364e+02   2.1248127e+02   1.6964310e+02   1.4445839e+02   1.6866364e+02   1.1713236e+02   2.5745545e+02  -3.3246182e+00   1.5256000e+02   1.3071975e+02   1.9394636e+02   1.5471338e+02   5.0968818e+02   3.2238582e+01   5.1747818e+02  -2.6482545e+00   2.1726310e+02   9.3928791e+01   3.6729364e+02   3.0093782e+01   1.5297455e+02   1.3295749e+02   1.3806000e+02   1.2776702e+02   2.3135364e+02   1.2810989e+02   4.0883455e+02   7.4105091e+00   3.2451545e+02   2.6716036e+01   2.2209636e+02   1.4164411e+02   1.8188818e+02   1.0670167e+02   5.3123102e+01   1.1210999e+02   3.7657727e+02   2.9865455e+00   2.2658613e+02  -1.8978181e+01   2.5184742e+02  -1.8028116e+01   1.3054097e+02   1.3709898e+02   3.2156484e+02   1.3169006e+01   7.4596774e+01   1.2007645e+02   3.2511774e+02  -6.8734581e+01   1.6712516e+02   1.3716483e+02   1.5832742e+02  -2.0746194e+01   3.7176645e+02   1.3205781e+01   1.3378452e+02   1.2474756e+02   1.0901613e+02   1.0933613e+02   2.4306129e+02   1.0221935e+00   9.3038065e+01   2.3346083e+02   7.7663226e+01   1.4994114e+02   3.4514097e+02  -5.3686968e+00   1.5815742e+02   2.0187386e+02   2.8493957e+02   3.3293575e+01   5.4229573e+01   1.2180038e+02   7.6722258e+01   9.2114477e+01   7.7406452e+01   9.6757806e+01   7.7581290e+01   1.8212543e+02   2.5326957e+02  -1.0272825e+01   8.2284839e+01   2.0094366e+02   5.3957097e+01   6.1928594e+01   7.3198387e+01   9.8294774e+01   1.1756839e+02   1.4224517e+02   3.5188065e+02   1.6352452e+01   3.3846194e+02   9.5091742e+00   1.3080935e+02   1.4733557e+02   6.3849573e+01   8.8550775e+01   1.0912957e+02   5.8408375e+01   1.0940387e+02   7.4083819e+01   1.0615323e+02   7.8093871e+01   2.4199677e+02  -1.2597806e+01
   1.9533774e+02   4.4145935e+00   2.5677903e+02   2.6708645e+01   1.3267548e+02   9.3938219e+01   2.6674194e+02   2.0976129e+01   3.5688065e+02  -2.2435290e+01   3.3847387e+02  -1.0037265e+01   2.5529548e+02   2.0279742e+00   1.4654645e+02   1.3060435e+02   3.2539516e+02   1.3756161e+02   3.2188484e+02   1.8705032e+00   1.6787613e+02   1.1833507e+02   3.7763968e+02   7.3462452e+00   5.6094516e+01   1.1823599e+02   2.0627484e+02   1.7830930e+02   2.9118903e+02   7.0045548e+00   1.3502829e+02   1.1296679e+02   1.0724645e+02   1.1931932e+02   1.0102613e+02   1.0294436e+02   2.3330829e+02   3.5554297e+00   4.3240323e+01   8.4874645e+01   1.7176323e+02   1.2344572e+02   1.4071129e+02   9.8239226e+01   4.4252903e+02  -4.5594194e+00   2.0486968e+02   1.3683817e+02   4.1591258e+02  -4.1023613e+00   1.0058129e+02   1.7614930e+02   6.7099032e+01   4.8859497e+01   3.6102968e+02  -5.2939871e+00   2.2565710e+02   1.8498614e+02   2.1002829e+02   1.2501679e+02   1.6883484e+02   1.3995095e+02   3.5249581e+02   1.7554852e+01   2.4843548e+02   1.9453548e+01   1.3870645e+02   1.3484961e+02   1.5517290e+02   1.2709262e+02   1.3943097e+02   1.6971939e+02   1.6957419e+02   1.4223729e+02   1.6165935e+02   1.4755790e+02   1.8335000e+02   1.6663006e+02   5.5603065e+02   3.6581097e+01   1.9264097e+02   2.2106646e+02   2.1345419e+02   1.9663657e+02   3.4546710e+02   2.9942310e+01   4.8399452e+02   1.4568826e+01   1.4267387e+02   1.5061319e+02   1.0316829e+02   8.7755587e+01   1.3600742e+02   1.4130005e+02   9.6725161e+01   1.1297747e+02   2.3437742e+02   2.5977045e+02   1.7225829e+02   2.1951839e+02   1.3234935e+02   1.4819560e+02   2.8397194e+02   3.9877290e+00   1.3626161e+02   1.3963810e+02   2.8761581e+02   1.7060090e+01   1.6276710e+02   1.3470186e+02   3.1707774e+02   9.1305548e+00   3.5853645e+02   4.3532129e+00   6.6560968e+01   8.0447703e+01   1.1613806e+02   8.8420245e+01   7.3797097e+01   1.1641236e+02   1.2801203e+02   1.8501859e+02   2.8586097e+02   1.9943822e+02   1.1059645e+02   1.8620712e+02   3.4092829e+02   3.0254787e+01   3.2045581e+02   2.8325677e+00   9.3201935e+01   1.7205481e+02   9.6212258e+01   1.8033342e+01   1.8864387e+02   7.2059097e+00   4.4564194e+01   8.4321639e+01   8.2315484e+01   9.5245084e+01   9.4424516e+01   1.0104636e+02   1.9287613e+02   2.2093088e+02   5.2754581e+02   3.3570529e+01   1.1239742e+02   1.3400788e+02   1.3950478e+02   1.0083633e+02   2.9577645e+02   2.6797239e+01   7.2127273e+01  -9.2892727e+00   3.0835310e+02  -4.7884086e+00   1.8592310e+02   1.1186599e+02   1.6273310e+02  -2.1608809e+01   2.4026310e+02  -5.2912086e+00   1.4353909e+02   1.5731778e+02   8.9270000e+01   1.3861567e+02   1.0787909e+02   1.1890604e+02   2.4992310e+02   1.1265991e+01   1.6711182e+02  -1.2075309e+01   1.8999182e+02   9.5988364e+00   1.1526310e+02   1.6342879e+02   2.8969310e+02   2.1843914e+00   1.4592545e+02   8.8598691e+01   1.2477273e+02   1.1121545e+02   1.8811636e+02   9.4938873e+01   1.5684455e+02   1.3290153e+02   4.1387818e+02  -7.3429818e+00   9.3313102e+01   6.9994791e+01   1.9253818e+02   7.4739673e+01   6.2543102e+01   1.9554639e+02  -1.0237273e+01   1.5425807e+02   3.3691310e+02   2.0867914e+00   1.0338909e+02   1.5536433e+02   1.9567545e+02   1.5258505e+02   7.8590000e+01   5.3882800e+01   4.3756000e+02  -2.5493455e+00   1.0122091e+02   9.8322327e+01   4.8183636e+01   7.7050764e+01   1.6061364e+02   1.8825727e+02   1.6759310e+02   1.3176239e+02   1.8490364e+02   1.0283316e+02   3.2407545e+02   1.7635782e+01   1.7199000e+02   1.3530535e+02   1.8500636e+02   1.0932858e+02   5.2726818e+02   4.1642182e+01   4.9704818e+02   1.7961455e+00   2.5535310e+02   1.0545159e+02   3.7795364e+02   1.7240982e+01   1.5602455e+02   1.3104349e+02   1.3602000e+02   1.0631022e+02   2.4402364e+02   1.4681629e+02   4.1041455e+02  -2.0105891e+01   1.7670545e+02   1.2288084e+02   1.9843636e+02   1.4496691e+02   1.5588818e+02   1.1450167e+02   4.6593102e+01   8.3442391e+01   3.7591727e+02  -5.8206545e+00   2.7934613e+02  -4.6289806e+00   1.5432742e+02  -1.2806516e+01   1.2725097e+02   1.4960218e+02   3.1532484e+02  -1.2091794e+01   7.2356774e+01   1.4029565e+02   3.1715774e+02  -5.5577781e+01   1.2655516e+02   1.1194043e+02   1.8670742e+02  -2.7206594e+01   4.4153645e+02   9.1941806e+00   1.1188452e+02   1.2830956e+02   9.8636129e+01   1.4302653e+02   2.8801129e+02   1.8996194e+01   8.1798065e+01   2.2303003e+02   9.2713226e+01   1.5068714e+02   3.9928097e+02   1.2870103e+01   1.5205742e+02   1.9326186e+02   2.7822957e+02   4.9260375e+01   4.5129573e+01   1.0976838e+02   8.6202258e+01   8.2736077e+01   8.2696452e+01   8.5954606e+01   7.0771290e+01   1.2963023e+02   2.5707957e+02  -3.3376250e+00   6.9994839e+01   1.7054686e+02   7.0477097e+01   3.9416994e+01   1.1038839e+02   1.0683957e+02   1.1294839e+02   1.5099477e+02   2.6084065e+02   3.7756516e+00   3.0570194e+02  -3.5900258e+00   1.5546935e+02   1.1131277e+02   8.0319573e+01   6.1373175e+01   1.2893957e+02   7.9293575e+01   1.2716387e+02   7.5953019e+01   9.2343226e+01   5.1148671e+01   2.0646677e+02   3.3945935e+00
   2.3861774e+02   1.4672194e+01   2.4182903e+02  -1.6253548e+00   1.6524548e+02   1.4228262e+02   3.3608194e+02   4.1489290e+00   3.9011065e+02   1.8956310e+01   3.2428387e+02   2.6179355e+00   3.1834548e+02   8.4039742e+00   1.6378645e+02   1.2969515e+02   3.1911516e+02   1.4973401e+02   3.0183484e+02   1.4854503e+01   1.6777613e+02   1.2538307e+02   3.9929968e+02  -6.2465548e+00   4.2754516e+01   1.2297319e+02   2.4365484e+02   1.8702890e+02   3.3480903e+02   8.4749548e+00   1.2611829e+02   1.2153959e+02   1.0271645e+02   1.1205172e+02   8.6356129e+01   8.5267961e+01   2.2773829e+02   6.7210297e+00   9.3150323e+01   1.1269185e+02   1.9685323e+02   1.6171852e+02   1.5490129e+02   9.8674026e+01   5.2118903e+02  -4.3322194e+00   2.3301968e+02   1.4387617e+02   3.8534258e+02  -1.8366761e+01   1.2696129e+02   1.4498890e+02   8.6479032e+01   6.7929097e+01   3.9802968e+02  -8.6339871e+00   2.2846710e+02   1.3247134e+02   1.9502829e+02   1.3926679e+02   1.5926484e+02   9.6236555e+01   3.3744581e+02   2.3288516e+00   2.3772548e+02   7.7403484e+00   1.6004645e+02   1.8319241e+02   1.3907290e+02   1.0652062e+02   1.3614097e+02   1.5307259e+02   1.6941419e+02   1.3920009e+02   1.7712935e+02   1.4980030e+02   1.9858000e+02   1.8032166e+02   6.4689065e+02   6.7422968e+00   2.0183097e+02   1.7071126e+02   2.0726419e+02   2.4546177e+02   3.5532710e+02   4.3935097e+00   4.5015452e+02  -2.3613974e+01   1.4786387e+02   1.6614799e+02   1.1678829e+02   1.1937599e+02   1.6028742e+02   1.1859765e+02   1.0791516e+02   1.0093227e+02   2.0399742e+02   2.1544085e+02   1.5192829e+02   1.7285479e+02   1.1838935e+02   1.1674240e+02   3.2793194e+02  -3.4290710e+00   1.3497161e+02   1.4993130e+02   2.4818581e+02   2.1174490e+01   1.4410710e+02   1.3100466e+02   3.0983774e+02   2.5139755e+01   3.7725645e+02   6.5561290e-01   9.1230968e+01   8.3144103e+01   1.0494806e+02   9.0215445e+01   7.7227097e+01   1.4732796e+02   1.2206203e+02   2.4377459e+02   2.7767097e+02   1.8304342e+02   1.4155645e+02   1.8273032e+02   3.4635829e+02   3.2503875e+00   3.5530581e+02  -3.0954323e+00   7.4341935e+01   1.3189361e+02   9.0252258e+01   2.4420142e+01   1.8621387e+02  -2.8396903e+00   5.8904194e+01   7.4174439e+01   9.6405484e+01   1.3892788e+02   9.0564516e+01   1.1735516e+02   1.8235613e+02   1.8882248e+02   6.5964581e+02   4.7912529e+01   1.6001742e+02   1.6634828e+02   9.2364781e+01   8.6217534e+01   2.5954645e+02  -1.6343613e+00   5.4557273e+01  -1.4603673e+01   2.8197310e+02  -7.7680086e+00   1.7869310e+02   1.4549439e+02   1.8069310e+02  -1.5756086e+00   2.0835310e+02   1.3615914e+00   1.9662909e+02   1.7421058e+02   1.1961000e+02   1.3308847e+02   1.2568909e+02   1.0172124e+02   2.5716310e+02  -5.5932086e+00   1.7925182e+02  -1.1426509e+01   2.2209182e+02   9.9408364e+00   9.8973102e+01   1.4034199e+02   2.8488310e+02  -6.3808086e+00   1.7863545e+02   6.3261891e+01   1.4920273e+02   1.1079105e+02   1.9806636e+02   1.1005287e+02   1.6832455e+02   1.4717313e+02   4.1016818e+02   5.0938182e+00   9.7263102e+01   1.1743879e+02   1.8362818e+02   8.4402473e+01   7.3353102e+01   1.7516159e+02  -8.0972727e+00   1.4079687e+02   3.1134310e+02   2.1923914e+00   1.0285909e+02   1.8216673e+02   2.3282545e+02   1.4951305e+02   1.0831000e+02   9.3555200e+01   3.4689000e+02   7.3242545e+00   1.0884091e+02   7.0432727e+01   6.0663636e+01   5.9672364e+01   1.8694364e+02   1.7762087e+02   1.4640310e+02   1.2578759e+02   1.8675364e+02   8.7445164e+01   3.2754545e+02  -2.0718182e+00   1.8413000e+02   1.0523415e+02   1.7794636e+02   1.3657338e+02   5.2645818e+02   1.8036982e+01   4.8185818e+02  -3.5078655e+01   2.4331310e+02   6.8514791e+01   3.6581364e+02   1.8452182e+01   1.1011455e+02   1.3619629e+02   1.3992000e+02   1.1542822e+02   2.3392364e+02   1.1433429e+02   4.2817455e+02   3.6233091e+00   1.9213545e+02   1.1725644e+02   1.9909636e+02   1.4948411e+02   1.9169818e+02   1.4725687e+02   6.0453102e+01   8.6473591e+01   3.6881727e+02  -4.9226545e+00   2.5496613e+02  -4.2918581e+01   2.4432742e+02  -1.0766516e+01   1.1911097e+02   1.6139338e+02   2.6170484e+02  -4.2219355e-01   8.1316774e+01   1.3715885e+02   3.1525774e+02  -3.6425781e+01   1.4836516e+02   1.4819563e+02   1.8680742e+02  -2.3594594e+01   3.7348645e+02   2.9968181e+01   1.3174452e+02   1.5267076e+02   1.1125613e+02   1.4901693e+02   2.3725129e+02   1.1396994e+01   7.5178065e+01   2.9465963e+02   8.9853226e+01   1.3581594e+02   3.6966097e+02  -2.5900297e+01   1.8958742e+02   2.4021946e+02   2.2312957e+02   3.7428375e+01   5.1749573e+01   1.2551878e+02   6.3442258e+01   8.4026877e+01   6.7456452e+01   8.8933806e+01   5.8631290e+01   1.1988143e+02   2.2893957e+02   3.7735750e+00   6.8664839e+01   1.7641326e+02   6.2667097e+01   9.0141794e+01   1.1390839e+02   1.0722797e+02   1.0532839e+02   1.4365437e+02   3.5212065e+02  -8.9067484e+00   3.8894194e+02   8.5107742e+00   1.2913935e+02   1.2012917e+02   9.0129573e+01   5.9688375e+01   9.1369573e+01   6.4069175e+01   1.0421387e+02   8.8789019e+01   8.4293226e+01   5.0982671e+01   1.7789677e+02   1.6580194e+01
   1.9385774e+02  -1.4657006e+01   2.5520903e+02   8.9742452e+00   1.5052548e+02   1.1003022e+02   3.0751194e+02   1.3864529e+01   3.5945065e+02  -8.9708903e+00   3.7661387e+02   2.5315355e+00   2.7805548e+02   2.5587174e+01   1.4864645e+02   1.2109635e+02   3.4172516e+02   1.7506521e+02   3.4326484e+02   4.9010323e-01   1.4811613e+02   1.3791587e+02   3.5234968e+02   3.9445161e-02   5.0324516e+01   1.1464759e+02   2.2156484e+02   1.9427610e+02   3.5866903e+02   6.6561548e+00   1.2030829e+02   1.1676439e+02   9.2296452e+01   1.1856532e+02   8.4646129e+01   1.1787476e+02   2.3073829e+02  -9.6689703e+00   5.2340323e+01   1.1110665e+02   1.9147323e+02   1.1667892e+02   1.5209129e+02   8.4238826e+01   5.5780903e+02   2.6981806e+00   2.3396968e+02   1.6280017e+02   3.9619258e+02  -2.1804761e+01   1.0330129e+02   1.5497170e+02   7.6379032e+01   5.0967097e+01   4.5750968e+02   6.6476129e+00   1.9484710e+02   1.4106094e+02   1.8249829e+02   1.4469919e+02   1.5845484e+02   1.0259135e+02   3.5211581e+02   8.7252516e+00   2.3495548e+02   1.7291948e+01   1.4442645e+02   1.8525201e+02   8.7452903e+01   1.2427022e+02   1.3105097e+02   1.6204979e+02   1.6252419e+02   1.7028129e+02   1.7831935e+02   1.4851510e+02   2.0978000e+02   2.1389566e+02   5.9551065e+02   1.0612697e+01   1.9654097e+02   1.5790446e+02   2.0378419e+02   2.4383017e+02   4.0327710e+02   9.7475097e+00   4.6527452e+02   2.7286426e+01   1.5662387e+02   1.4520719e+02   1.3206829e+02   1.2563359e+02   1.6495742e+02   1.5331405e+02   8.1485161e+01   1.2319667e+02   2.1437742e+02   1.9090045e+02   1.4430829e+02   1.8346439e+02   1.4681935e+02   1.0165800e+02   3.0840194e+02   1.0993329e+01   1.5602161e+02   1.1962730e+02   2.7870581e+02   2.5328903e+00   1.7810710e+02   1.4266466e+02   3.0769774e+02   1.3609548e+00   3.7686645e+02   2.6546813e+01   1.0956097e+02   6.2527703e+01   1.2613806e+02   1.2295025e+02   8.1467097e+01   1.4298876e+02   1.3477203e+02   1.9837779e+02   2.3267097e+02   1.4807342e+02   1.2393645e+02   1.8960992e+02   3.3445829e+02   2.3962387e+01   3.0692581e+02   2.4244968e+01   6.0911935e+01   1.4320801e+02   9.0162258e+01   2.3617342e+01   1.8164387e+02   1.1459097e+00   5.3804194e+01   9.3152439e+01   1.0579548e+02   1.2679668e+02   1.1156452e+02   1.4109516e+02   2.0597613e+02   1.3493288e+02   6.4311581e+02   4.2424929e+01   1.2796742e+02   1.6610228e+02   1.1736478e+02   9.9887534e+01   2.8820645e+02  -3.2171613e+00   7.7457273e+01   4.8043273e+00   2.0602310e+02  -2.0362009e+01   1.9545310e+02   1.6034359e+02   1.9259310e+02   5.8523914e+00   2.6050310e+02  -4.9604086e+00   1.2239909e+02   1.6195898e+02   1.1808000e+02   1.5926087e+02   1.7006909e+02   1.4117084e+02   2.4659310e+02  -2.1417609e+01   1.8344182e+02   9.9082909e+00   2.7876182e+02   7.7372364e+00   1.1031310e+02   1.5624479e+02   2.9188310e+02   6.4891914e+00   1.4130545e+02   6.2728291e+01   1.6058273e+02   8.5160655e+01   2.0630636e+02   1.0643367e+02   1.6765455e+02   1.3917673e+02   3.6420818e+02   5.9206182e+00   1.0535310e+02   1.2236159e+02   1.9967818e+02   8.7028473e+01   6.8593102e+01   1.7587239e+02  -2.6187273e+01   1.4677407e+02   3.4739310e+02   5.2483914e+00   1.0314909e+02   1.6809353e+02   2.8544545e+02   1.2973345e+02   6.8350000e+01   7.5702000e+01   3.5227000e+02   6.2738545e+00   1.1479091e+02   8.1006727e+01   2.8753636e+01   7.0945164e+01   1.8380364e+02   2.0964207e+02   1.3088310e+02   1.5107919e+02   1.7804364e+02   9.3241964e+01   2.6207545e+02   1.5595782e+01   1.7361000e+02   1.3579575e+02   1.9379636e+02   1.6025538e+02   5.2735818e+02   3.7204982e+01   4.7919818e+02  -1.8658545e+00   2.8331310e+02   8.8594791e+01   3.6543364e+02   3.6672582e+01   1.3321455e+02   1.7134829e+02   1.4364000e+02   1.0009062e+02   2.5364364e+02   1.2980669e+02   3.8617455e+02   1.6033091e+00   1.7817545e+02   1.1447324e+02   2.1709636e+02   1.4942411e+02   1.8479818e+02   1.4699887e+02   3.8163102e+01   8.3446791e+01   3.9362727e+02   1.9382545e+01   2.4458613e+02  -2.4518181e+01   1.6508742e+02  -1.1377316e+01   1.4292097e+02   1.6886858e+02   2.7137484e+02   1.5424206e+01   6.3026774e+01   1.5538205e+02   2.9553774e+02  -6.5988181e+01   1.3474516e+02   1.4237523e+02   1.8375742e+02  -1.5630594e+01   3.3391645e+02  -2.1962194e+00   1.1726452e+02   1.1516916e+02   1.0596613e+02   1.4296013e+02   2.1968129e+02   2.7702594e+01   8.1228065e+01   2.3183563e+02   8.3233226e+01   1.0696554e+02   3.2571097e+02  -1.2384297e+01   1.7715742e+02   2.0649386e+02   2.7284957e+02   4.8780775e+01   4.2749573e+01   8.9668775e+01   1.0177226e+02   8.9920477e+01   6.7456452e+01   9.5083806e+01   8.1541290e+01   1.2790863e+02   1.9550957e+02   2.1307975e+01   8.6144839e+01   1.5539486e+02   6.5807097e+01   1.2751059e+02   9.1858387e+01   1.1456197e+02   1.1008839e+02   1.4746357e+02   3.0927065e+02   1.8431252e+01   3.1565194e+02  -3.2860258e+00   1.5685935e+02   1.1734157e+02   5.6799573e+01   9.3924775e+01   1.0917957e+02   5.8304375e+01   1.2545387e+02   9.0279819e+01   8.7203226e+01   5.5319871e+01   1.9261677e+02   8.2625935e+00
   2.3909774e+02   1.4013794e+01   2.5644903e+02  -2.0554955e+01   1.4743548e+02   1.0894742e+02   3.0794194e+02   1.1400129e+01   3.6940065e+02   1.9133110e+01   3.6775387e+02  -1.0496645e+00   2.8519548e+02  -1.5134026e+01   1.7730645e+02   9.5283548e+01   3.4668516e+02   1.5523841e+02   3.1035484e+02   5.9829032e+00   1.2487613e+02   1.3586507e+02   3.6005968e+02   1.1612645e+01   5.6374516e+01   1.1897359e+02   1.8694484e+02   2.0875570e+02   3.4613903e+02   4.8485548e+00   1.2621829e+02   1.1305159e+02   8.5716452e+01   1.1814172e+02   8.4506129e+01   8.0175961e+01   1.9502829e+02   4.5678297e+00   7.3580323e+01   9.0737445e+01   2.0680323e+02   1.3635252e+02   1.5423129e+02   9.4207626e+01   4.0385903e+02   9.6741806e+00   2.2701968e+02   1.4163617e+02   4.1643258e+02   4.0460387e+00   1.1858129e+02   1.4422930e+02   8.3429032e+01   6.5173097e+01   4.5069968e+02   2.5324129e+00   2.5903710e+02   1.7145574e+02   1.9925829e+02   1.5439839e+02   1.9883484e+02   1.2831095e+02   3.5935581e+02   8.9560516e+00   2.5972548e+02  -3.3596516e+00   1.6270645e+02   1.7245961e+02   1.1193290e+02   1.4921182e+02   1.3772097e+02   1.4547619e+02   2.0094419e+02   2.0583769e+02   1.2993935e+02   1.1404550e+02   2.9930000e+02   2.3778406e+02   6.9403065e+02   3.9451097e+01   1.8597097e+02   1.9722006e+02   1.9059419e+02   2.0612537e+02   3.7189710e+02  -5.5209032e-01   4.4249452e+02  -4.7811742e+00   1.7814387e+02   1.2757559e+02   1.2873829e+02   9.2519987e+01   1.7767742e+02   1.4415645e+02   9.6105161e+01   9.6787071e+01   2.2418742e+02   2.0720565e+02   1.4925829e+02   1.3101839e+02   1.3443935e+02   9.8358400e+01   2.8816194e+02   1.8025290e+00   1.2736161e+02   1.3492010e+02   3.1513581e+02   2.1908490e+01   1.7234710e+02   1.6231546e+02   2.7669774e+02   1.5410955e+01   3.7548645e+02  -1.5327871e+00   8.7750968e+01   7.8942503e+01   1.2394806e+02   9.5405445e+01   9.3607097e+01   1.5454756e+02   1.3272203e+02   2.0754179e+02   2.9024097e+02   2.0565782e+02   1.5064645e+02   1.8038312e+02   3.2921829e+02   2.1241587e+01   3.2326581e+02  -7.2223226e-01   7.3241935e+01   1.4893161e+02   7.4732258e+01   3.0471742e+01   1.7835387e+02  -5.0208903e+00   5.9944194e+01   8.8281239e+01   7.0175484e+01   8.2506284e+01   1.1304452e+02   9.9406761e+01   2.5378613e+02   2.1757808e+02   5.1802581e+02   3.8762129e+01   1.1363742e+02   1.2571868e+02   1.0388478e+02   1.1310593e+02   2.7511645e+02   6.7300387e+00   7.0217273e+01   1.4713527e+01   2.6845310e+02   1.0735914e+00   1.8992310e+02   1.3549599e+02   2.0488310e+02  -9.7008086e+00   2.2631310e+02  -3.3845209e+01   2.0310909e+02   1.6583218e+02   1.5665000e+02   1.3926527e+02   1.3601909e+02   1.3408484e+02   2.5773310e+02  -1.6548809e+01   1.9935182e+02   9.6549091e-01   2.2114182e+02   1.5586836e+01   1.0840310e+02   1.8011759e+02   2.6235310e+02  -2.2918409e+01   1.4287545e+02   8.7082691e+01   1.2372273e+02   1.2096945e+02   2.3163636e+02   1.2693727e+02   1.5441455e+02   1.2294593e+02   4.0030818e+02   1.5362618e+01   1.1859310e+02   1.0425239e+02   1.7681818e+02   8.0757273e+01   5.3073102e+01   1.7173399e+02  -1.2287273e+01   1.4699207e+02   3.3381310e+02  -5.7152086e+00   1.0800909e+02   1.7532473e+02   2.7344545e+02   1.5750345e+02   8.0160000e+01   8.8047200e+01   3.6780000e+02  -2.0085455e+00   1.0394091e+02   9.9484727e+01   5.1043636e+01   5.9591964e+01   1.5270364e+02   1.7175007e+02   1.8850310e+02   1.2379959e+02   2.0118364e+02   1.0210076e+02   3.1621545e+02   3.2644582e+01   1.7199000e+02   1.3806535e+02   1.6994636e+02   1.0816338e+02   5.2154818e+02   3.6239782e+01   4.6071818e+02  -1.2577455e+01   2.1292310e+02   8.5945991e+01   3.5967364e+02   2.3223382e+01   1.1073455e+02   1.4371669e+02   1.4359000e+02   1.4247462e+02   2.4540364e+02   1.4541589e+02   4.2136455e+02   7.0181091e+00   1.7117545e+02   1.2346324e+02   2.0581636e+02   1.5694651e+02   1.8755818e+02   1.2062807e+02   5.3123102e+01   8.9869991e+01   3.8910727e+02   5.4041455e+00   2.3796613e+02  -3.5648581e+01   1.7680742e+02   7.8508387e-01   1.0763097e+02   1.5207178e+02   3.4113484e+02  -1.4465935e+00   6.8696774e+01   1.0849845e+02   2.9601774e+02  -4.9266581e+01   1.5921516e+02   1.2498763e+02   1.8223742e+02  -2.3658994e+01   3.3424645e+02   3.2573806e+00   1.3483452e+02   1.1157356e+02   9.8536129e+01   1.2150453e+02   2.5725129e+02   1.5456994e+01   8.7698065e+01   2.2522803e+02   5.9953226e+01   1.2754794e+02   3.0286097e+02  -1.8216297e+01   1.3715742e+02   1.8226386e+02   2.3593957e+02   4.2833575e+01   5.7699573e+01   1.0980278e+02   8.4242258e+01   9.6602877e+01   7.0886452e+01   1.0665941e+02   6.1391290e+01   1.1138063e+02   2.0784957e+02   2.3207750e+00   7.9664839e+01   1.6267326e+02   5.6577097e+01   9.6908994e+01   9.3628387e+01   1.4576037e+02   1.3184839e+02   1.7053277e+02   2.8460065e+02   8.8248516e+00   3.2418194e+02  -4.6384258e+00   1.3123935e+02   1.4187117e+02   7.2509573e+01   1.0237798e+02   9.7699573e+01   8.3982775e+01   1.4411387e+02   8.1067019e+01   1.0953323e+02   6.8583471e+01   1.9008677e+02   5.2749935e+00
   2.2400774e+02   9.7409935e+00   2.8372903e+02  -6.7354839e-02   1.3924548e+02   1.0655262e+02   3.4655194e+02   5.1713290e+00   3.7945065e+02  -3.3089032e-01   3.9166387e+02  -1.6482465e+01   2.8091548e+02   2.6383742e+00   1.7149645e+02   1.2241835e+02   3.5268516e+02   1.7294841e+02   3.1169484e+02   2.0345703e+01   1.8201613e+02   1.3058387e+02   3.7153968e+02   1.0124245e+01   5.1564516e+01   1.4583839e+02   1.8327484e+02   1.9123930e+02   3.1632903e+02  -1.5716645e+01   1.5225829e+02   1.1149839e+02   8.6566452e+01   1.3060372e+02   8.3836129e+01   1.1860956e+02   2.5535829e+02  -1.0678570e+01   7.2480323e+01   6.9345445e+01   2.2100323e+02   1.5026652e+02   1.5833129e+02   1.0701963e+02   3.0052903e+02   1.3990581e+01   2.5834968e+02   1.2812977e+02   2.6605258e+02  -1.7493561e+01   1.4582129e+02   1.6486010e+02   8.8519032e+01   7.1855897e+01   4.4683968e+02   2.8551213e+01   2.3779710e+02   1.9358494e+02   2.0554829e+02   1.5042519e+02   1.9678484e+02   1.3961495e+02   3.7030581e+02   9.1300516e+00   2.5738548e+02   3.4475484e+00   1.4728645e+02   1.9007321e+02   9.3882903e+01   1.6032582e+02   1.2667097e+02   1.4031019e+02   1.7394419e+02   6.4207690e+01   1.6098935e+02   1.5356150e+02   2.8768000e+02   2.1480366e+02   7.3170065e+02  -3.9925032e+00   2.0350097e+02   1.8900766e+02   1.7240419e+02   1.6311057e+02   3.5198710e+02   1.0570710e+01   4.0893452e+02   7.4636258e+00   1.4962387e+02   1.4647719e+02   1.1887829e+02   7.9638787e+01   1.5138742e+02   1.3797965e+02   1.1877516e+02   1.1987347e+02   2.1137742e+02   2.1604045e+02   1.7173829e+02   1.5212999e+02   1.2329935e+02   1.2491960e+02   2.9426194e+02   1.4045290e+00   1.0483161e+02   1.3381250e+02   2.8213581e+02   6.8384903e+00   1.4362710e+02   1.4890306e+02   3.1145774e+02   4.6301548e+00   3.5548645e+02   1.2547213e+01   9.2510968e+01   6.7511703e+01   1.0941806e+02   7.1667845e+01   8.8127097e+01   1.6036596e+02   1.1144203e+02   1.5405419e+02   2.7572097e+02   2.3247942e+02   1.4302645e+02   1.8699272e+02   3.2087829e+02   6.3887875e+00   3.2383581e+02   1.4842168e+01   9.2291935e+01   1.6554761e+02   7.9352258e+01   8.0021419e+00   1.7349387e+02   1.6267910e+01   3.3994194e+01   1.0559724e+02   8.6075484e+01   7.7424284e+01   9.8514516e+01   1.1290916e+02   2.4897613e+02   2.5320288e+02   5.0683581e+02   2.3557329e+01   1.0649742e+02   1.1495988e+02   1.2650478e+02   9.7486334e+01   2.5444645e+02   2.5243639e+01   6.0457273e+01   1.9454327e+01   3.4283310e+02   1.1073191e+01   1.9959310e+02   1.2496239e+02   1.8207310e+02  -1.3016009e+01   2.7045310e+02  -2.9276409e+01   2.0643909e+02   1.6989578e+02   1.0256000e+02   1.3250247e+02   1.3292909e+02   1.3014204e+02   3.0159310e+02  -9.3876086e+00   2.0454182e+02   5.4102909e+00   1.9847182e+02   2.4680436e+01   1.0697310e+02   1.6032199e+02   2.7745310e+02  -2.8886409e+01   1.7163545e+02   8.2021891e+01   1.6701273e+02   1.2598625e+02   1.7753636e+02   1.0640527e+02   1.5284455e+02   1.7450153e+02   3.8440818e+02   3.7346182e+00   9.4263102e+01   9.1768791e+01   1.7515818e+02   8.1460073e+01   6.6353102e+01   1.9348159e+02  -2.8617273e+01   1.7277847e+02   3.3344310e+02  -9.6356086e+00   1.2438909e+02   1.7611433e+02   2.6015545e+02   1.5390665e+02   7.4160000e+01   8.0717200e+01   3.3065000e+02  -9.0865455e+00   1.1213091e+02   1.0178953e+02   5.6333636e+01   7.2878764e+01   1.9170364e+02   2.0834007e+02   1.6512310e+02   1.2266999e+02   1.8204364e+02   1.3425196e+02   2.8911545e+02   2.8862582e+01   1.7794000e+02   1.2896935e+02   1.6968636e+02   1.6091418e+02   5.1802818e+02   2.5471382e+01   4.4871818e+02  -2.8527455e+01   2.4583310e+02   6.8213191e+01   3.5129364e+02   3.2043782e+01   1.5321455e+02   1.5245829e+02   1.4759000e+02   9.9384618e+01   2.4864364e+02   1.1620669e+02   4.5960455e+02  -4.1310909e+00   1.8427545e+02   1.7046524e+02   2.1276636e+02   1.4596051e+02   1.7588818e+02   1.3156167e+02   6.5923102e+01   1.0389599e+02   4.0638727e+02  -1.5778255e+01   2.5196613e+02  -4.2728581e+01   1.9351742e+02  -1.6321716e+01   1.3944097e+02   1.6195698e+02   3.7285484e+02  -1.1934194e+01   7.6886774e+01   1.3722325e+02   2.9792774e+02  -5.7889381e+01   1.2297516e+02   1.2474683e+02   1.7699742e+02  -2.7429794e+01   3.5143645e+02   1.5932181e+01   1.2340452e+02   1.2976796e+02   8.6586129e+01   9.7750529e+01   2.5077129e+02   9.2153935e+00   1.0112806e+02   2.9253363e+02   9.6143226e+01   1.3393274e+02   3.5619097e+02  -2.5342697e+01   1.3281742e+02   1.8052106e+02   1.1026957e+02   2.3974718e+02   7.2849573e+01   1.0364078e+02   9.5962258e+01   9.9525277e+01   7.1356452e+01   9.0201806e+01   5.5441290e+01   1.7465663e+02   2.2650957e+02   3.0447975e+01   7.3564839e+01   1.8564126e+02   6.0287097e+01   1.0342219e+02   8.5198387e+01   1.1366477e+02   1.0913839e+02   1.5062957e+02   2.6636065e+02   1.6864052e+01   3.9789194e+02   1.4754774e+01   1.4842935e+02   1.3763597e+02   6.4939573e+01   9.2513575e+01   9.3319573e+01   6.8193175e+01   1.1307387e+02   7.9700219e+01   9.5203226e+01   7.6489871e+01   1.6889677e+02  -3.9398065e+00
   2.1714774e+02   2.0959794e+01   2.6001903e+02  -1.4650555e+01   1.6024548e+02   1.2044262e+02   3.3132194e+02   3.1497290e+00   3.6645065e+02   9.5091097e+00   3.7185387e+02  -8.2376645e+00   2.6686548e+02   6.2423742e+00   1.4192645e+02   1.2644395e+02   3.5396516e+02   1.5060601e+02   3.4831484e+02   4.7061032e+00   1.4211613e+02   1.4363587e+02   3.3239968e+02   7.8654452e+00   5.2234516e+01   1.0978479e+02   2.0689484e+02   2.2129970e+02   3.4532903e+02   9.0133548e+00   1.4687829e+02   1.1773879e+02   9.1566452e+01   1.2499372e+02   9.5736129e+01   5.9797561e+01   1.9164829e+02   8.2682297e+00   6.6240323e+01   9.6894645e+01   1.7328323e+02   1.4279412e+02   1.9866129e+02   1.5032323e+02   3.7571903e+02   1.1065381e+01   2.3796968e+02   1.0481017e+02   3.8810258e+02   2.3362439e+01   1.2372129e+02   1.7481810e+02   7.0379032e+01   1.0178710e+02   4.2055968e+02  -2.1396387e+01   2.5741710e+02   1.7472534e+02   1.9511829e+02   1.0768959e+02   1.8345484e+02   1.0921135e+02   3.9620581e+02   1.6438052e+01   2.7872548e+02  -1.6779652e+01   1.5047645e+02   1.8166801e+02   1.8131290e+02   1.3481142e+02   1.4772097e+02   1.9181619e+02   1.6999419e+02   3.4783690e+01   1.4246935e+02   1.5061310e+02   2.5644000e+02   2.1392286e+02   6.5741065e+02   1.2420697e+01   1.9611097e+02   2.1016886e+02   2.1107419e+02   2.0053697e+02   3.7641710e+02   4.2276310e+01   4.1049452e+02   1.5508826e+01   1.4757387e+02   1.8212119e+02   1.1025829e+02   1.0475839e+02   1.7095742e+02   1.5298405e+02   1.0653516e+02   1.2399267e+02   2.1004742e+02   2.4409685e+02   1.6868829e+02   2.0180399e+02   1.5153935e+02   9.5800400e+01   3.1416194e+02   8.5725290e+00   1.4512161e+02   1.2930930e+02   2.8370581e+02   2.2562890e+01   1.4719710e+02   1.2108746e+02   2.9183774e+02   3.9597548e+00   4.0091645e+02  -1.6137187e+01   7.6610968e+01   6.3693703e+01   1.0241806e+02   1.1460785e+02   5.4267097e+01   1.3650476e+02   1.2820203e+02   1.8319339e+02   3.1224097e+02   2.4555782e+02   1.2531645e+02   1.6721952e+02   3.2340829e+02   2.9276387e+01   3.0854581e+02   1.1975368e+01   6.6631935e+01   1.4660041e+02   6.2212258e+01  -9.6666581e+00   1.7502387e+02   8.8155097e+00   5.1614194e+01   7.9607639e+01   6.4835484e+01   9.3223484e+01   8.8804516e+01   9.5875961e+01   1.9002613e+02   2.1924888e+02   5.0769581e+02   1.6678529e+01   1.3830742e+02   1.4098508e+02   1.2012478e+02   9.0716734e+01   2.7258645e+02   1.6322439e+01   6.3937273e+01   1.8455927e+01   2.9235310e+02  -1.3888409e+01   2.2350310e+02   1.1928959e+02   2.2183310e+02  -2.5268086e+00   2.5292310e+02   3.9359914e+00   1.9181909e+02   1.6140538e+02   1.2808000e+02   1.2232087e+02   1.3801909e+02   1.2054484e+02   2.7831310e+02  -1.7715209e+01   1.5740182e+02  -7.6285091e+00   2.2290182e+02   7.0160364e+00   1.1754310e+02   1.8300639e+02   3.3454310e+02  -1.7973609e+01   1.3563545e+02   9.0421891e+01   1.7944273e+02   1.0670185e+02   1.7901636e+02   9.4386873e+01   1.5627455e+02   1.4898713e+02   4.0335818e+02  -7.7413818e+00   1.2397310e+02   1.2692199e+02   2.0791818e+02   7.2509273e+01   6.6503102e+01   1.4836959e+02  -9.1472727e+00   1.6312087e+02   3.5576310e+02  -2.8412086e+00   1.0528909e+02   1.5088233e+02   2.5344545e+02   1.3420345e+02   9.0310000e+01   8.5185200e+01   4.0641000e+02   8.9426545e+00   1.0932091e+02   9.9534327e+01   2.8853636e+01   9.4407164e+01   1.8894364e+02   1.9480087e+02   1.5907310e+02   1.5168399e+02   1.8556364e+02   1.1173036e+02   3.0892545e+02   2.8897782e+01   1.4846000e+02   1.5318775e+02   1.5110636e+02   1.2635058e+02   5.5349818e+02   2.3443782e+01   4.8533818e+02   6.9294545e-01   2.1064310e+02   1.1169839e+02   3.2610364e+02   1.4768982e+01   1.3240455e+02   1.4717309e+02   1.4573000e+02   1.0839342e+02   2.4268364e+02   1.4059349e+02   4.2355455e+02  -2.4370909e+00   1.8127545e+02   7.6515236e+01   2.2595636e+02   1.5328531e+02   1.8788818e+02   1.1922167e+02   5.8453102e+01   1.0016359e+02   3.9019727e+02   1.3466945e+01   2.6391613e+02  -2.2014581e+01   2.5684742e+02  -1.6181161e+00   1.2225097e+02   1.3628218e+02   3.4218484e+02  -3.0505935e+00   7.3886774e+01   1.2441325e+02   3.1258774e+02  -2.9212181e+01   1.3593516e+02   1.3795003e+02   1.6918742e+02  -1.0324994e+01   3.7015645e+02   2.6664581e+01   1.3612452e+02   1.0894036e+02   1.1010613e+02   1.1352893e+02   2.7077129e+02   3.7375394e+01   8.4368065e+01   3.2101443e+02   7.9473226e+01   1.5136634e+02   4.1538097e+02  -1.9417897e+01   1.5572742e+02   2.0168826e+02   1.0031957e+02   2.2930318e+02   5.2849573e+01   1.1848078e+02   8.8632258e+01   8.1871677e+01   8.3976452e+01   7.4952206e+01   6.8151290e+01   1.6273983e+02   2.5279957e+02   1.5574775e+01   7.2954839e+01   2.1426006e+02   5.7997097e+01   7.3465394e+01   1.0866839e+02   1.0545717e+02   1.0341839e+02   1.4280717e+02   2.9284065e+02   9.8356516e+00   3.5713194e+02   1.3295574e+01   1.4242935e+02   1.0935597e+02   6.7889573e+01   8.8557575e+01   1.0174957e+02   4.6658775e+01   7.5023871e+01   6.8214219e+01   1.0715323e+02   7.1013871e+01   1.5361677e+02   7.6259355e-01
   2.1971774e+02  -2.8658065e+00   2.2953903e+02   3.1278452e+00   1.6572548e+02   8.0764219e+01   3.0646194e+02  -5.1470968e-02   3.8183065e+02   1.8618710e+01   3.6270387e+02   7.4443355e+00   3.3667548e+02   1.7075742e+00   1.5702645e+02   1.0766595e+02   3.1806516e+02   1.3076801e+02   3.2569484e+02   2.8057032e+00   1.8068613e+02   1.1021027e+02   3.7634968e+02  -1.4120555e+01   3.4424516e+01   9.2489587e+01   2.1646484e+02   2.0553410e+02   3.7537903e+02  -8.7306452e+00   1.2330829e+02   1.2624439e+02   9.0036452e+01   1.1827612e+02   9.3976129e+01   1.0027836e+02   2.1859829e+02  -7.8877703e+00   8.2440323e+01   1.1721865e+02   1.7376323e+02   1.2666572e+02   1.1028129e+02   9.1003626e+01   4.2371903e+02  -1.3154619e+01   2.1401968e+02   1.3367617e+02   4.1534258e+02   2.0432387e+00   1.2944129e+02   1.6017050e+02   5.2719032e+01   3.1009897e+01   4.3002968e+02  -1.5343987e+01   2.3065710e+02   1.6058614e+02   1.8259829e+02   1.4102119e+02   1.6645484e+02   1.2695135e+02   3.3825581e+02  -1.3595948e+01   3.2233548e+02   1.6821548e+01   1.4599645e+02   1.6464641e+02   1.5788290e+02   9.0105819e+01   1.4291097e+02   1.6882099e+02   1.7573419e+02   2.5114490e+01   1.5369935e+02   1.4881470e+02   1.8739000e+02   1.8830686e+02   7.3532065e+02   3.4097897e+01   1.9426097e+02   1.7612686e+02   1.7964419e+02   2.7210137e+02   3.8127710e+02   2.9177510e+01   4.4088452e+02   2.7187626e+01   1.8348387e+02   1.3967839e+02   1.2345829e+02   1.2237239e+02   1.7895742e+02   1.3786405e+02   9.9535161e+01   1.1389267e+02   2.2385742e+02   3.3475205e+02   1.6806829e+02   1.6499359e+02   1.5500935e+02   1.3433280e+02   3.1474194e+02   5.4361290e+00   1.4902161e+02   1.5666730e+02   2.6446581e+02   4.1062090e+01   1.6024710e+02   1.5918346e+02   3.0278774e+02   1.0703755e+01   4.0429645e+02   2.6924129e+00   1.0118097e+02   8.3148103e+01   8.9088065e+01   1.0543425e+02   8.8227097e+01   1.5097796e+02   9.4252027e+01   2.0071939e+02   2.5086097e+02   1.7518822e+02   1.5340645e+02   1.8401232e+02   3.1768829e+02   3.1923987e+01   3.2097581e+02   7.4096774e-01   7.7821935e+01   1.5061521e+02   6.8352258e+01   7.4521419e+00   1.8483387e+02   3.0790710e+01   5.5904194e+01   1.1703444e+02   8.6605484e+01   1.2752188e+02   9.2284516e+01   1.3002756e+02   1.7411613e+02   1.7257168e+02   5.6659581e+02   2.2546529e+01   1.5863742e+02   1.6945868e+02   1.1417478e+02   6.5902734e+01   2.6211645e+02   1.2440039e+01   7.7177273e+01   9.4967273e+00   2.2469310e+02  -1.5045609e+01   2.2488310e+02   1.2812919e+02   2.1154310e+02  -1.0183609e+01   2.7212310e+02   2.0969991e+01   1.6362909e+02   1.7771058e+02   7.5510000e+01   1.0452647e+02   1.2944909e+02   1.3185044e+02   2.5816310e+02  -6.9132086e+00   1.6559182e+02  -7.0437091e+00   2.0857182e+02   1.2212436e+01   2.5407310e+02   1.1132399e+02   2.5612310e+02  -7.7500086e+00   1.3973545e+02   8.9713891e+01   1.4682273e+02   8.4021455e+01   1.7625636e+02   1.0450767e+02   1.8389455e+02   1.2796753e+02   4.1049818e+02   6.4574182e+00   9.6163102e+01   1.0761679e+02   2.0191818e+02   1.0084927e+02   8.0543102e+01   1.8810639e+02   9.1927273e+00   1.7165367e+02   3.4697310e+02   2.8199144e-01   1.0266909e+02   1.9818193e+02   2.3620545e+02   1.4648265e+02   8.5020000e+01   7.5758400e+01   4.0113000e+02   8.9350545e+00   1.0208091e+02   1.1149353e+02   5.4563636e+01   8.4350364e+01   1.7365364e+02   2.0616407e+02   1.7545310e+02   1.5089359e+02   1.6918364e+02   1.0966076e+02   2.9335545e+02   1.6093382e+01   1.7423000e+02   1.3464615e+02   1.5358636e+02   1.5652218e+02   4.7154818e+02   1.5809782e+01   4.2990818e+02  -1.0782655e+01   2.0802310e+02   9.9007991e+01   3.8381364e+02   2.2202182e+01   1.4445455e+02   1.1744909e+02   1.2892000e+02   1.2911822e+02   2.4754364e+02   1.2996469e+02   4.3298455e+02   3.9485091e+00   1.7265545e+02   1.0920484e+02   2.2062636e+02   1.3762171e+02   1.9617818e+02   1.2798847e+02   4.6403102e+01   7.4887591e+01   3.7405727e+02   1.6581455e+00   2.6153613e+02  -8.7341806e+00   2.1484742e+02  -5.1181161e+00   1.3097097e+02   1.4654458e+02   3.6037484e+02  -4.4557935e+00   7.5886774e+01   1.0278325e+02   2.8911774e+02  -5.9804581e+01   1.5707516e+02   1.3882883e+02   1.7165742e+02  -4.9282594e+01   3.7657645e+02   2.5490981e+01   9.9884516e+01   1.3412956e+02   9.1536129e+01   1.1687453e+02   2.3387129e+02   1.8287394e+01   8.5268065e+01   2.3251243e+02   9.9993226e+01   1.4677474e+02   3.3781097e+02  -1.7822968e+00   1.3624742e+02   2.3090666e+02   1.2731957e+02   2.2552318e+02   5.3039573e+01   1.1779558e+02   7.4012258e+01   1.0028128e+02   7.9026452e+01   1.0639821e+02   7.4391290e+01   1.6634063e+02   2.5850957e+02   1.2697975e+01   6.4374839e+01   1.6680646e+02   6.6477097e+01   9.8976994e+01   9.4008387e+01   7.7869974e+01   8.8228387e+01   1.3854237e+02   2.6060065e+02   2.9848516e+00   3.9132194e+02   1.6103742e+00   1.2413935e+02   1.1957917e+02   7.0129573e+01   7.8618375e+01   1.0141957e+02   6.9975175e+01   1.1768387e+02   5.8751419e+01   9.6393226e+01   6.0724671e+01   1.5442677e+02   8.1277935e+00
   2.1633774e+02  -4.0754065e+00   2.2044903e+02  -1.5714955e+01   1.4791548e+02   1.1514902e+02   3.2627194e+02  -1.0446271e+01   3.7507065e+02   1.6729510e+01   3.9747387e+02  -9.4772645e+00   2.2410548e+02   2.3663174e+01   1.8935645e+02   1.1683955e+02   3.7168516e+02   1.6614841e+02   3.4116484e+02  -6.3418968e+00   1.8396613e+02   1.1308787e+02   3.4324968e+02   2.3667445e+01   4.8284516e+01   9.9910787e+01   2.4561484e+02   1.7025210e+02   3.5232903e+02   1.0683355e+01   1.5521829e+02   1.2030159e+02   8.9136452e+01   1.3265812e+02   8.5126129e+01   9.4456361e+01   2.1678829e+02  -2.8329703e+00   8.5100323e+01   1.0609585e+02   1.6042323e+02   1.3049292e+02   1.0466129e+02   8.3693226e+01   4.3552903e+02   1.4430581e+01   2.4324968e+02   1.3571777e+02   4.3115258e+02  -4.6515613e+00   1.2701129e+02   1.7498490e+02   9.6379032e+01   9.1607097e+01   4.5093968e+02   2.3753213e+01   2.1327710e+02   1.4368654e+02   1.9887829e+02   1.7342879e+02   1.6450484e+02   1.1862735e+02   3.5473581e+02  -1.0484348e+01   2.6200548e+02   4.2679484e+00   1.6032645e+02   2.0684001e+02   8.7882903e+01   1.3828582e+02   1.3710097e+02   1.6394579e+02   1.9978419e+02   2.1980490e+01   1.6550935e+02   1.6224990e+02   2.1668000e+02   1.9548366e+02   6.4765065e+02   1.2821497e+01   1.7102097e+02   2.2579606e+02   2.0359419e+02   2.6780537e+02   3.5493710e+02   2.4664710e+01   4.2015452e+02   2.4956026e+01   1.5652387e+02   1.4397519e+02   1.0973829e+02   1.3603999e+02   1.3957742e+02   1.3906445e+02   1.0577516e+02   1.0458347e+02   2.6399742e+02   1.6645085e+02   1.5625829e+02   1.7307839e+02   1.3376935e+02   1.2046200e+02   2.9488194e+02   3.4949290e+00   1.3412161e+02   1.0866930e+02   3.1884581e+02   2.7801690e+01   1.5286710e+02   1.6177386e+02   3.1064774e+02   1.3694955e+01   4.1801645e+02   1.0304813e+01   8.1990968e+01   6.2883303e+01   1.0113806e+02   9.5330245e+01   8.2607097e+01   1.8527756e+02   1.0039203e+02   2.2998819e+02   2.3058097e+02   1.4928062e+02   1.4383645e+02   1.8363792e+02   3.4606829e+02   2.0893587e+01   3.4530581e+02   1.9934568e+01   9.6291935e+01   1.5127761e+02   7.1252258e+01   2.5700142e+01   1.8759387e+02   2.3429910e+01   7.8134194e+01   1.0277604e+02   9.5745484e+01   1.5832068e+02   9.4474516e+01   1.4851236e+02   2.1830613e+02   1.5665648e+02   5.7635581e+02  -1.1714271e+01   1.1382742e+02   1.4975348e+02   9.7934781e+01   1.0816193e+02   3.5049645e+02  -1.0490361e+01   7.2797273e+01   2.9371273e+00   3.1464310e+02   6.0483914e+00   1.7673310e+02   1.4117119e+02   2.0726310e+02  -7.1212086e+00   2.0616310e+02  -1.6373209e+01   1.8691909e+02   2.1798738e+02   8.0270000e+01   1.3466567e+02   1.0830909e+02   1.2745164e+02   2.3926310e+02  -1.9641209e+01   2.1754182e+02   1.6602909e+00   2.1547182e+02   3.6560436e+01   4.2945310e+02   3.2193591e+01   2.5031310e+02   3.6647914e+00   1.8549545e+02   1.0024309e+02   1.4753273e+02   1.1535465e+02   1.5134636e+02   1.3321047e+02   1.8351455e+02   1.4047793e+02   3.6735818e+02   1.5998618e+01   1.1135310e+02   1.0045159e+02   1.8362818e+02   9.3742473e+01   6.7023102e+01   1.7685799e+02   1.9027273e+00   1.6633687e+02   3.2623310e+02   2.2421191e+01   1.1514909e+02   2.0185353e+02   2.6144545e+02   1.4713345e+02   7.4400000e+01   1.0693800e+02   3.7770000e+02   6.0994545e+00   1.2327091e+02   8.7708327e+01   3.9993636e+01   8.7185964e+01   1.7756364e+02   2.2499127e+02   1.6516310e+02   1.4757679e+02   1.9056364e+02   1.0276036e+02   3.0892545e+02   1.0227782e+01   1.6461000e+02   1.2575575e+02   1.6716636e+02   1.8138578e+02   4.9226818e+02   4.4772182e+01   4.6328818e+02  -1.2630545e+00   2.2531310e+02   8.6714791e+01   3.7400364e+02   1.0796982e+01   1.4507455e+02   1.3472949e+02   1.1740000e+02   1.1160982e+02   2.5021364e+02   1.1684109e+02   4.2345455e+02   5.4309091e+00   1.5127545e+02   1.4291524e+02   2.4147636e+02   1.5104371e+02   2.0150818e+02   1.2056207e+02   4.3973102e+01   7.6701991e+01   3.5491727e+02   1.2719345e+01   2.7220613e+02  -2.0587781e+01   2.4632742e+02  -6.6516129e-02   1.3382097e+02   1.6164658e+02   3.5718484e+02  -2.9205935e+00   7.5506774e+01   1.0643365e+02   2.9177774e+02  -5.0547381e+01   1.3083516e+02   1.1321803e+02   1.5818742e+02  -3.0544994e+01   3.5481645e+02   1.4801781e+01   1.1197452e+02   1.3221236e+02   1.0510613e+02   1.1121893e+02   2.2187129e+02   8.1973935e+00   8.2988065e+01   2.0079483e+02   7.3613226e+01   1.1754514e+02   3.2066097e+02  -1.0880297e+01   1.2524742e+02   1.8859666e+02   9.9229573e+01   2.1948038e+02   5.1509573e+01   1.3577798e+02   7.1102258e+01   1.1113408e+02   8.8646452e+01   1.0166861e+02   9.0391290e+01   1.0539063e+02   2.1365957e+02  -3.8402497e-01   6.0564839e+01   1.4982126e+02   7.3807097e+01   1.3101059e+02   1.0062839e+02   9.2100374e+01   1.1265839e+02   1.5491797e+02   2.9765065e+02   1.5450852e+01   2.9865194e+02   2.3593974e+01   1.5580935e+02   1.0980557e+02   7.5889573e+01   6.7967575e+01   9.9229573e+01   5.7960375e+01   1.2354387e+02   9.1142619e+01   1.0367323e+02   6.9902271e+01   1.8042677e+02  -1.3822065e+00
   2.1019774e+02  -5.1542065e+00   2.7620903e+02   1.5394245e+01   1.5505548e+02   9.7767819e+01   3.1865194e+02   1.7633329e+01   3.4830065e+02   5.0611097e+00   4.1899387e+02   1.4211355e+00   2.7467548e+02   3.4275742e+00   1.8473645e+02   1.1225915e+02   3.0101516e+02   1.3975201e+02   3.4092484e+02  -6.5269677e-01   2.4892613e+02   7.9421071e+01   3.3358968e+02   7.4402452e+00   6.7134516e+01   1.1002279e+02   1.9756484e+02   1.9457610e+02   3.5561903e+02   5.2015484e-01   1.4283829e+02   9.9631987e+01   8.6506452e+01   1.3655852e+02   1.1102613e+02   9.0294361e+01   2.0240829e+02   2.0217430e+01   5.8390323e+01   5.6422645e+01   2.0085323e+02   1.5087852e+02   9.3811290e+01   6.2941226e+01   4.2271903e+02   9.0253806e+00   2.3801968e+02   1.4313617e+02   4.1981258e+02  -1.3143613e+00   1.1615129e+02   1.4661370e+02   1.4280903e+02   1.9742270e+02   4.3507968e+02  -1.1507987e+01   2.2279710e+02   1.7987494e+02   1.9687829e+02   1.6877879e+02   1.7131484e+02   1.3218255e+02   3.2035581e+02   1.8076052e+01   2.5824548e+02   9.4874839e-01   1.4589645e+02   1.8665441e+02   1.1055290e+02   1.6294222e+02   1.3472097e+02   1.7785619e+02   1.6304419e+02   1.7928969e+02   1.6565935e+02   1.4104790e+02   1.9392000e+02   1.4045446e+02   6.9341065e+02   1.8350697e+01   1.8769097e+02   2.0237246e+02   1.6969419e+02   1.9951737e+02   4.1198710e+02   2.2340710e+01   4.2488452e+02   5.5776258e+00   1.6233387e+02   1.1899039e+02   1.1559829e+02   9.2191187e+01   1.5819742e+02   1.5814485e+02   1.0496516e+02   1.0545827e+02   2.2585742e+02   2.2198205e+02   1.5892829e+02   1.7572479e+02   1.3462935e+02   9.6493200e+01   2.8102194e+02  -9.7262710e+00   1.4236161e+02   1.0010010e+02   2.8022581e+02   3.5271290e+01   1.5757710e+02   1.3849706e+02   3.2397774e+02   2.0528555e+01   3.9558645e+02  -2.4707871e+00   8.1460968e+01   6.3065703e+01   1.0261806e+02   7.8691845e+01   1.0112710e+02   1.6375596e+02   1.3996203e+02   1.9944259e+02   2.8515097e+02   1.9815502e+02   1.3526645e+02   1.7256352e+02   3.5506829e+02   5.3635875e+00   2.9049581e+02   9.4693677e+00   9.6431935e+01   1.6579641e+02   7.2442258e+01   1.5274942e+01   1.7183387e+02   1.1260710e+01   4.5184194e+01   1.0346204e+02   9.6265484e+01   1.1208908e+02   9.9664516e+01   1.2409716e+02   2.5697613e+02   2.6718288e+02   5.7140581e+02   3.5871729e+01   1.1592742e+02   1.0025548e+02   1.4203478e+02   9.6913934e+01   3.2773645e+02  -7.5956129e-01   7.6077273e+01   1.0484727e+01   3.5721310e+02  -3.1357209e+01   1.8683310e+02   1.0193319e+02   2.2521310e+02   7.6327914e+00   2.6283310e+02  -5.6680856e-01   1.9520909e+02   1.5337418e+02   6.7750000e+01   1.4590727e+02   1.4544909e+02   1.6262044e+02   2.9126310e+02  -9.6512086e+00   1.8221182e+02   6.9166909e+00   1.7747182e+02   1.0360436e+01   4.5931310e+02   9.2347914e+00   3.1054310e+02  -1.8583609e+01   1.4596545e+02   8.5685491e+01   1.5996273e+02   1.0021025e+02   1.7587636e+02   1.1558807e+02   1.3903455e+02   1.5470633e+02   3.9106818e+02   1.3918182e+00   1.0073310e+02   8.7871191e+01   1.9286818e+02   1.0076327e+02   6.9163102e+01   1.8330679e+02   2.8127273e+00   1.5421407e+02   3.6023310e+02   2.0591191e+01   9.4289091e+01   1.7576233e+02   2.2882545e+02   1.2421305e+02   8.8450000e+01   6.7434000e+01   3.5375000e+02   2.4925455e+01   1.0217091e+02   9.1486327e+01   4.7803636e+01   8.1941164e+01   1.5051364e+02   1.9358527e+02   1.6440310e+02   1.4177759e+02   1.8847364e+02   1.2269756e+02   2.9783545e+02   3.3024982e+01   1.7080000e+02   1.2792055e+02   1.6879636e+02   1.4588538e+02   5.0130818e+02   3.7098982e+01   4.7657818e+02  -2.3566255e+01   2.3869310e+02   8.5314391e+01   3.5481364e+02   2.1232182e+01   1.4102455e+02   1.2743349e+02   1.1630000e+02   1.4698782e+02   2.4268364e+02   1.0220349e+02   4.7117455e+02   2.0833091e+00   1.7760545e+02   1.3051884e+02   2.2295636e+02   1.3562531e+02   1.8608818e+02   1.4246567e+02   6.1923102e+01   1.0111599e+02   3.4124727e+02  -4.2370545e+00   2.5286613e+02  -1.9270581e+01   1.4923742e+02  -1.1869316e+01   1.3887097e+02   1.9310258e+02   2.8132484e+02  -1.3561794e+01   8.8646774e+01   1.4595245e+02   2.9953774e+02  -4.8638181e+01   1.3740516e+02   1.3269243e+02   1.9808742e+02  -2.4206994e+01   3.3529645e+02   2.7503381e+01   1.2531452e+02   1.3138516e+02   1.0115613e+02   1.4186493e+02   2.4610129e+02   5.3899355e-01   9.8268065e+01   2.7652243e+02   8.7283226e+01   1.4069154e+02   3.9090097e+02  -1.1069497e+01   1.3086742e+02   2.0786706e+02   1.3474957e+02   1.8030878e+02   8.1369573e+01   1.0271918e+02   7.1392258e+01   1.1439088e+02   6.9406452e+01   6.5447806e+01   6.6061290e+01   9.3147032e+01   2.1898957e+02   3.8095750e+00   7.8664839e+01   1.8075326e+02   6.7907097e+01   8.8532594e+01   8.4338387e+01   1.1311357e+02   9.4758387e+01   1.3806997e+02   3.3793065e+02   2.5608452e+01   3.3313194e+02  -1.9744258e+00   1.3775935e+02   1.3124957e+02   7.4559573e+01   7.0833975e+01   9.6799573e+01   5.1054775e+01   1.2502387e+02   8.1834219e+01   8.8063226e+01   6.4151071e+01   1.8032677e+02  -3.2842065e+00
   2.0771774e+02  -1.4765806e+01   2.4458903e+02   9.7338452e+00   1.4967548e+02   1.2762822e+02   3.1684194e+02   9.4481290e+00   4.1378065e+02   1.7152710e+01   3.9261387e+02  -3.5584645e+00   2.5119548e+02   1.0165974e+01   1.7645645e+02   1.4397155e+02   3.3172516e+02   1.4719521e+02   3.3697484e+02  -5.0566968e+00   1.3792613e+02   1.5168107e+02   3.5743968e+02   2.1022452e+00   6.3804516e+01   1.4194919e+02   1.7213484e+02   1.9708050e+02   3.5299903e+02   1.3629755e+01   1.2940829e+02   1.0922639e+02   9.0566452e+01   1.4865372e+02   9.2646129e+01   8.3614761e+01   2.2540829e+02   1.2617430e+01   6.9200323e+01   5.6557845e+01   2.1195323e+02   1.5789052e+02   1.0676129e+02   8.6765226e+01   3.2571903e+02  -3.4046194e+00   2.1386968e+02   9.2928168e+01   4.3867258e+02   1.2216839e+01   1.2372129e+02   1.3524810e+02   1.2071903e+02   2.2022990e+02   4.3107968e+02  -1.5327987e+01   2.4312710e+02   1.8815854e+02   1.7849829e+02   1.7882919e+02   1.4835484e+02   1.0729935e+02   3.9211581e+02   8.5752516e+00   2.4329548e+02   7.1447484e+00   1.6028645e+02   1.6555321e+02   1.2984290e+02   1.6463902e+02   1.4819097e+02   1.5877859e+02   2.3594419e+02   1.5955769e+02   1.5869935e+02   1.3989470e+02   2.0354000e+02   1.4620486e+02   6.5379065e+02   2.8520297e+01   1.9373097e+02   1.8755926e+02   2.1507419e+02   1.6697697e+02   4.0908710e+02   6.2327097e+00   4.2143452e+02   1.1183626e+01   1.4229387e+02   1.4444359e+02   1.0916829e+02   1.1013559e+02   1.6376742e+02   1.5602925e+02   1.0905516e+02   1.2079107e+02   2.7804742e+02   2.2589685e+02   1.3240829e+02   2.2393639e+02   1.4334935e+02   1.3264560e+02   2.8183194e+02  -5.1710710e+00   1.4817161e+02   1.1963530e+02   2.6284581e+02   2.7041690e+01   1.1824710e+02   1.2212346e+02   2.8673774e+02   1.3227755e+01   3.5306645e+02   1.6070813e+01   9.1990968e+01   7.4503303e+01   1.0841806e+02   8.9647845e+01   1.1565710e+02   1.1173356e+02   1.3311203e+02   1.8028059e+02   2.9853097e+02   2.2732462e+02   1.3740645e+02   1.7015232e+02   3.1145829e+02   1.9952387e+01   3.5345581e+02   7.4725677e+00   9.4961935e+01   1.4891401e+02   6.4252258e+01   1.9701419e+00   1.8678387e+02   2.6347097e+00   5.8994194e+01   9.2637239e+01   8.2985484e+01   8.5001484e+01   8.4044516e+01   1.0096676e+02   2.1878613e+02   2.3461808e+02   5.3492581e+02   1.2690129e+01   1.3449742e+02   1.1519988e+02   1.2788478e+02   1.0590593e+02   2.3692645e+02   2.6952387e+00   7.5837273e+01   1.9843927e+01   2.5150310e+02  -1.4330409e+01   1.7426310e+02   1.4822879e+02   1.8845310e+02   2.0473591e+01   3.0202310e+02   2.6779914e+00   1.9253909e+02   1.7458778e+02   1.3180000e+02   1.4730327e+02   1.4316909e+02   1.3380284e+02   2.9592310e+02  -1.3140086e+00   1.9216182e+02   9.1206909e+00   2.1423182e+02   2.5809636e+01   4.6235310e+02  -1.0678409e+01   2.9826310e+02  -4.3112086e+00   1.5377545e+02   9.5920691e+01   1.5768273e+02   1.1354265e+02   1.7163636e+02   7.1117273e+01   1.5584455e+02   1.7740153e+02   3.6444818e+02   1.1414182e+00   1.1107310e+02   1.0785399e+02   1.8234818e+02   6.6934873e+01   7.3783102e+01   1.7807719e+02  -2.6667273e+01   1.4381247e+02   3.5113310e+02   1.9429191e+01   8.8669091e+01   1.8387193e+02   2.2072545e+02   1.6015105e+02   8.9400000e+01   5.6448000e+01   3.6908000e+02  -1.1920945e+01   1.6989091e+02   9.8638727e+01   3.3713636e+01   6.6738364e+01   1.6065364e+02   2.0520407e+02   1.4431310e+02   1.6462479e+02   1.7651364e+02   1.0436436e+02   3.0292545e+02   1.7897782e+01   1.5746000e+02   1.2317775e+02   1.7979636e+02   1.4605538e+02   5.7811818e+02   3.1904182e+01   4.7214818e+02  -1.6401855e+01   2.5221310e+02   8.2612791e+01   3.7976364e+02   2.9046182e+01   1.2816455e+02   1.6751229e+02   1.1121000e+02   1.1210502e+02   2.6240364e+02   1.2415589e+02   4.7598455e+02  -1.5251491e+01   1.7203545e+02   1.2939444e+02   2.2847636e+02   1.5256371e+02   1.5593818e+02   1.0972767e+02   6.1313102e+01   1.1526479e+02   3.9496727e+02   7.6553455e+00   2.2901613e+02  -1.5602581e+01   2.1927742e+02   6.5774839e+00   1.2502097e+02   1.7716058e+02   3.0770484e+02  -2.6221935e+00   8.2356774e+01   1.4088565e+02   3.2663774e+02  -4.4806181e+01   1.5188516e+02   1.3434403e+02   2.1484742e+02  -1.9787794e+01   3.7553645e+02   8.0041806e+00   1.0597452e+02   1.1816236e+02   9.7446129e+01   1.0864173e+02   2.7877129e+02   1.9253935e+00   8.5178065e+01   2.7908963e+02   8.2283226e+01   1.4799154e+02   4.0762097e+02  -2.3697097e+01   1.6605742e+02   2.2524186e+02   1.1503957e+02   2.2612558e+02   3.8369573e+01   1.2130918e+02   8.9862258e+01   6.9443277e+01   6.6266452e+01   9.0889006e+01   5.8581290e+01   1.7126543e+02   2.3565957e+02  -2.0040250e+00   8.3094839e+01   1.6997886e+02   6.2237097e+01   9.2036194e+01   1.0100839e+02   9.3739974e+01   1.2032839e+02   1.6345437e+02   2.9360065e+02  -8.4514839e-01   3.3722194e+02   3.2028374e+01   1.4461935e+02   1.2185077e+02   6.7889573e+01   7.0657575e+01   7.6849573e+01   6.4750775e+01   1.2445387e+02   7.5449819e+01   8.9253226e+01   7.0965871e+01   1.5851677e+02   4.9405935e+00
   1.9742774e+02  -3.4626065e+00   2.5944903e+02   2.2550452e+00   1.7200548e+02   1.1288182e+02   3.5613194e+02   2.8594929e+01   3.7954065e+02  -1.4880903e+00   3.6742387e+02   1.3836735e+01   2.1486548e+02  -1.0927626e+01   1.6459645e+02   1.4554035e+02   3.2125516e+02   1.3780281e+02   3.1764484e+02   1.0197032e+00   1.7682613e+02   1.3332907e+02   3.3015968e+02   1.4384645e+01   5.8424516e+01   8.6769587e+01   2.0851484e+02   2.2032010e+02   3.5156903e+02   2.8984155e+01   1.1583829e+02   1.2164199e+02   8.0456452e+01   1.4714252e+02   9.1696129e+01   1.2093076e+02   2.0330829e+02   1.9575430e+01   6.9630323e+01   7.8623445e+01   1.9152323e+02   1.1943492e+02   1.1695129e+02   1.4714003e+02   3.6414903e+02  -6.1990194e+00   2.2115968e+02   1.0472497e+02   4.5243258e+02  -6.1139613e+00   1.4758129e+02   1.5680930e+02   1.7385903e+02   2.3073870e+02   3.4336968e+02   2.1688129e+00   2.6774710e+02   1.9732894e+02   1.8354829e+02   1.3875519e+02   1.9021484e+02   1.3981055e+02   4.1673581e+02   1.5125652e+01   2.6533548e+02   2.3481548e+01   1.3537645e+02   1.5325601e+02   1.7169290e+02   1.1010102e+02   1.4005097e+02   1.6375979e+02   1.8120419e+02   1.4483689e+02   1.2969935e+02   1.1430470e+02   1.9563000e+02   1.8116766e+02   6.1703065e+02   2.4991097e+01   1.8935097e+02   2.1480966e+02   1.7116419e+02   2.3339977e+02   3.6570710e+02  -1.6716890e+01   4.2838452e+02   2.9576258e+00   1.4533387e+02   1.6640039e+02   1.3283829e+02   1.0033199e+02   1.7086742e+02   1.4251125e+02   9.0825161e+01   1.1072947e+02   2.4751742e+02   2.3871925e+02   1.5345829e+02   1.7435239e+02   1.3519935e+02   1.1482760e+02   3.3026194e+02   2.4954529e+01   1.5631161e+02   1.4998410e+02   2.6565581e+02   1.7106890e+01   1.4724710e+02   1.1213346e+02   2.4726774e+02   1.8235355e+01   4.3372645e+02  -9.1987097e-02   9.0460968e+01   7.4345703e+01   1.0461806e+02   1.1605185e+02   8.0987097e+01   9.9267161e+01   1.0563203e+02   1.9375899e+02   3.0929097e+02   2.4760382e+02   1.2664645e+02   1.6868312e+02   2.5259829e+02   1.9371187e+01   3.3883581e+02   5.2621677e+00   1.0643194e+02   1.6808641e+02   7.1402258e+01   2.6878142e+01   1.7311387e+02   8.7783097e+00   5.7324194e+01   7.8060839e+01   9.0745484e+01   9.7380684e+01   8.2614516e+01   1.0775116e+02   1.6897613e+02   1.8927288e+02   4.4054581e+02   1.8770529e+01   1.4235742e+02   1.5857108e+02   1.1284478e+02   7.5249134e+01   2.2192645e+02   1.2752387e+00   1.0564727e+02   7.7391273e+00   2.6916310e+02  -9.2732086e+00   2.0278310e+02   1.5313719e+02   1.7597310e+02  -3.2380086e+00   2.6292310e+02   1.1225991e+01   1.7081909e+02   1.6260538e+02   8.9940000e+01   1.2013207e+02   1.3068909e+02   1.0561124e+02   2.7631310e+02   2.1634791e+01   1.7144182e+02  -6.6117091e+00   2.3161182e+02   1.1699236e+01   4.4740310e+02   1.0947591e+01   2.4645310e+02  -8.3564086e+00   1.5749545e+02   8.8383091e+01   1.7677273e+02   9.0725455e+01   1.8744636e+02   1.0347247e+02   1.6161455e+02   1.5217993e+02   4.2844818e+02   5.3514182e+00   1.0464310e+02   1.2693839e+02   1.9224818e+02   8.3282873e+01   5.9353102e+01   1.8890159e+02  -2.5427273e+01   1.6166327e+02   3.2734310e+02  -9.6676086e+00   7.7149091e+01   1.8632353e+02   2.0648545e+02   1.4577025e+02   9.2550000e+01   7.6056000e+01   3.6618000e+02   1.7541055e+01   1.4632091e+02   9.6194327e+01   4.8423636e+01   8.7081564e+01   1.6646364e+02   1.6378927e+02   1.7888310e+02   1.5071919e+02   1.9494364e+02   1.3102996e+02   3.1926545e+02   2.8540582e+01   1.4775000e+02   1.1705455e+02   1.7652636e+02   1.6289698e+02   5.1211818e+02   1.9284182e+01   4.6200818e+02   6.9934545e-01   2.7340310e+02   6.9197591e+01   3.7186364e+02   2.2008182e+01   1.4149455e+02   1.3692589e+02   1.5944000e+02   1.1539662e+02   2.7340364e+02   1.0303589e+02   3.9655455e+02   1.4912909e+01   1.6822545e+02   1.1259924e+02   1.7924636e+02   1.4207211e+02   1.9422818e+02   1.2600447e+02   5.3213102e+01   9.7432791e+01   3.9772727e+02   6.7454545e-01   2.6791613e+02  -3.5044581e+01   2.0356742e+02  -1.3025716e+01   1.0292097e+02   1.6697858e+02   3.5228484e+02  -2.8085935e+00   6.4316774e+01   1.4051885e+02   2.9425774e+02  -5.8265781e+01   1.4440516e+02   1.2998243e+02   2.5356742e+02  -2.6645394e+01   4.1238645e+02   1.8956181e+01   1.2940452e+02   1.4433796e+02   9.5776129e+01   1.4615533e+02   2.7868129e+02   1.0325935e+00   9.9178065e+01   2.8282963e+02   7.8183226e+01   1.6360954e+02   3.2252097e+02  -1.8839097e+01   1.8200742e+02   2.2196586e+02   1.1084957e+02   2.2127078e+02   4.7609573e+01   1.2775998e+02   9.5532258e+01   8.0749677e+01   7.9976452e+01   1.0165221e+02   8.1541290e+01   1.9914863e+02   2.2160957e+02   4.0997503e-01   1.0090484e+02   2.2512406e+02   6.7857097e+01   8.8196594e+01   8.3478387e+01   9.5712374e+01   1.0046839e+02   1.1989317e+02   2.7641065e+02   1.7100052e+01   3.6122194e+02  -3.1551626e+01   1.2785935e+02   1.0871157e+02   7.1559573e+01   7.8073975e+01   8.5559573e+01   4.3243975e+01   1.1083387e+02   7.9639419e+01   1.0372323e+02   4.8998271e+01   2.2551677e+02  -8.9940645e-01
   2.1533774e+02   5.1045935e+00   2.5877903e+02  -1.2113548e+00   1.2791548e+02   1.0250902e+02   3.4522194e+02   2.3087729e+01   3.8240065e+02   5.1931097e+00   4.0051387e+02  -1.4530465e+01   2.7224548e+02   1.0141974e+01   1.8464645e+02   1.1893635e+02   3.0268516e+02   1.6875841e+02   3.2778484e+02   9.0585032e+00   2.1115613e+02   8.2722671e+01   3.5448968e+02   1.3718245e+01   5.2754516e+01   1.2274319e+02   1.9032484e+02   2.1648530e+02   3.3023903e+02   2.5030555e+01   1.4392829e+02   1.2449479e+02   1.0071645e+02   1.1358172e+02   1.0064613e+02   7.8264761e+01   2.3611829e+02   2.0506297e+00   7.5720323e+01   6.6706245e+01   2.0171323e+02   9.8619716e+01   1.0452129e+02   1.2494443e+02   5.1904903e+02   2.9128981e+01   2.3415968e+02   1.3597497e+02   4.5443258e+02   4.9160387e+00   1.1577129e+02   1.5207410e+02   1.7428903e+02   2.1304430e+02   3.6241968e+02  -5.1251871e+00   2.3608710e+02   1.7005174e+02   1.9930829e+02   1.4906439e+02   1.6502484e+02   1.3834575e+02   3.8173581e+02   2.4215652e+01   2.6576548e+02   2.2587148e+01   1.5656645e+02   1.8080081e+02   9.6412903e+01   1.1645342e+02   1.3310097e+02   1.6993579e+02   1.8530419e+02   1.2997889e+02   1.4393935e+02   1.5783550e+02   2.0497000e+02   2.0085046e+02   6.1741065e+02   5.0006968e+00   1.8564097e+02   1.7548646e+02   2.1840419e+02   2.3409057e+02   3.5155710e+02   3.1025110e+01   4.3165452e+02   2.2366026e+01   1.6143387e+02   1.4530239e+02   1.0783829e+02   1.4386199e+02   1.6619742e+02   1.3645485e+02   9.6015161e+01   9.9984271e+01   1.9266742e+02   1.8015725e+02   1.6035829e+02   1.6404039e+02   1.2700935e+02   1.2962280e+02   2.9659194e+02   9.9381290e+00   1.5788161e+02   1.4171850e+02   3.2099581e+02   2.2539690e+01   1.7067710e+02   1.5606906e+02   3.0169774e+02   5.8809548e+00   4.2677645e+02   1.0604013e+01   9.2510968e+01   4.8801703e+01   1.0880806e+02   1.2885665e+02   8.7887097e+01   1.5738516e+02   1.1134203e+02   2.2406219e+02   2.4481097e+02   1.2633222e+02   1.3117645e+02   2.0294072e+02   3.0735829e+02   1.9610387e+01   3.3226581e+02  -9.3522323e+00   7.1771935e+01   1.4861921e+02   7.3492258e+01  -1.1890581e+00   1.6459387e+02   1.8409910e+01   5.9324194e+01   9.5140839e+01   1.0507548e+02   1.2181428e+02   9.1044516e+01   1.3654676e+02   1.7497613e+02   1.1712288e+02   5.3888581e+02  -7.4266710e+00   1.6016742e+02   1.6933628e+02   9.7034781e+01   7.8423934e+01   2.7644645e+02  -2.0656361e+01   1.1193727e+02   8.3359273e+00   3.0326310e+02  -1.5231209e+01   2.0035310e+02   1.1619159e+02   1.7131310e+02  -1.5105209e+01   2.1235310e+02   2.1661591e+01   1.7600909e+02   1.7705018e+02   7.2840000e+01   1.3764007e+02   1.1749909e+02   1.2694644e+02   2.5631310e+02  -1.7955209e+01   1.7102182e+02  -1.2288109e+01   2.1633182e+02  -4.5836364e-01   4.3064310e+02  -3.3316086e+00   2.7292310e+02  -1.8400856e-01   1.8315545e+02   6.2290291e+01   1.4825273e+02   1.1124705e+02   1.9158636e+02   1.3647127e+02   1.5965455e+02   1.4267673e+02   3.7930818e+02   5.5226182e+00   7.6733102e+01   8.1411191e+01   1.7238818e+02   9.1591673e+01   7.4693102e+01   2.1019439e+02  -1.8577273e+01   1.5811527e+02   3.4370310e+02  -8.1640856e-01   1.1623909e+02   1.4828633e+02   2.0915545e+02   1.5212665e+02   9.3210000e+01   6.2953200e+01   4.1703000e+02   2.0030545e+00   1.1455091e+02   1.3254593e+02   4.0473636e+01   6.6527564e+01   1.6070364e+02   1.6991007e+02   1.8364310e+02   1.4285839e+02   1.9580364e+02   1.1415116e+02   3.2245545e+02   3.2955382e+01   1.6484000e+02   1.4468735e+02   1.6863636e+02   1.8436818e+02   5.6307818e+02   3.8157382e+01   4.7281818e+02  -8.1154545e+00   2.8331310e+02   7.6454791e+01   3.6991364e+02   3.0364182e+01   1.2783455e+02   1.1529869e+02   1.3559000e+02   9.6544618e+01   2.7435364e+02   1.2224989e+02   4.4093455e+02   1.3602509e+01   1.8665545e+02   1.1931484e+02   1.9228636e+02   1.8107891e+02   1.8336818e+02   1.3696327e+02   3.4733102e+01   8.7061191e+01   3.9819727e+02   1.3106945e+01   2.4443613e+02  -2.1076181e+01   1.9737742e+02  -3.4405161e+00   1.2721097e+02   1.3926538e+02   3.2689484e+02  -1.2497394e+01   7.7026774e+01   1.3802205e+02   2.7996774e+02  -5.0982581e+01   1.2059516e+02   1.0603723e+02   2.1337742e+02  -2.1960194e+01   3.4510645e+02   2.3008581e+01   1.2431452e+02   1.0536516e+02   1.1596613e+02   1.3797013e+02   2.1468129e+02   2.4102594e+01   9.6038065e+01   2.1989083e+02   8.7473226e+01   1.4862634e+02   3.0200097e+02  -9.1074968e+00   1.4834742e+02   1.7955866e+02   7.8079573e+01   1.0789238e+02   5.4179573e+01   1.1727438e+02   7.9242258e+01   1.0205288e+02   6.8886452e+01   9.1109406e+01   1.0006129e+02   1.6047703e+02   2.5017957e+02   1.5784375e+01   8.8284839e+01   1.9532366e+02   5.5527097e+01   8.5422994e+01   9.4008387e+01   1.2438997e+02   1.0622839e+02   1.3915237e+02   2.7150065e+02   1.1402852e+01   3.8932194e+02   1.0960374e+01   1.3037935e+02   1.2459997e+02   7.1369573e+01   1.0008918e+02   7.8849573e+01   4.8300775e+01   1.2359387e+02   9.3898619e+01   1.0334323e+02   5.6888671e+01   1.7504677e+02  -2.9180645e-01
   2.3214774e+02   2.7597935e+00   2.4230903e+02  -1.9273755e+01   1.2748548e+02   1.0435342e+02   3.0632194e+02   5.7972903e-01   4.1759065e+02   5.2279097e+00   4.2028387e+02  -2.0822065e+01   3.2295548e+02   1.1655174e+01   1.8445645e+02   1.1457155e+02   3.4263516e+02   1.5447241e+02   3.3916484e+02   2.6348103e+01   2.3553613e+02   1.0577227e+02   3.9367968e+02   1.7923045e+01   4.8854516e+01   1.0181519e+02   2.1937484e+02   2.4997130e+02   3.5923903e+02   2.7420555e+01   1.1668829e+02   9.5813987e+01   8.9876452e+01   1.3659892e+02   1.0069613e+02   8.2020761e+01   2.2264829e+02  -3.7817703e+00   8.2770323e+01   8.4142245e+01   1.9090323e+02   1.1529452e+02   9.1761290e+01   8.9445226e+01   4.4542903e+02   9.2985806e+00   2.4424968e+02   1.4749777e+02   4.9896258e+02   4.5836387e+00   1.2263129e+02   1.5280530e+02   1.4371903e+02   1.9900990e+02   4.3383968e+02   9.1612129e+00   2.3469710e+02   1.6445294e+02   2.0235829e+02   1.5292039e+02   1.7021484e+02   1.3489055e+02   3.2992581e+02   2.8780452e+01   2.7872548e+02   3.0303484e+00   1.4966645e+02   1.9731281e+02   1.0707290e+02   1.3417062e+02   1.3410097e+02   1.5785579e+02   1.5941419e+02   1.4995009e+02   1.7736935e+02   1.4997110e+02   1.8187000e+02   2.0312846e+02   6.6274065e+02   5.1442968e+00   1.8459097e+02   1.7757046e+02   1.7945419e+02   2.4201657e+02   4.0174710e+02   2.7109910e+01   4.1971452e+02   7.4912258e+00   1.6076387e+02   1.3639599e+02   1.4025829e+02   1.1364839e+02   1.8828742e+02   1.4278765e+02   9.9245161e+01   1.1091587e+02   2.2818742e+02   1.8260565e+02   1.2797829e+02   1.6410079e+02   1.6100935e+02   1.1480280e+02   3.0340194e+02   8.4333290e+00   1.2636161e+02   1.2019010e+02   3.1103581e+02   5.7286490e+01   1.4772710e+02   1.7128506e+02   2.7845774e+02   2.6740155e+01   3.8086645e+02   2.1796813e+01   9.2850968e+01   6.1434503e+01   1.1170806e+02   1.1677465e+02   6.8267097e+01   1.3133476e+02   1.3625203e+02   2.3311939e+02   2.5438097e+02   1.9695662e+02   2.4831645e+02   1.2132952e+02   2.9102829e+02   1.5056787e+01   3.1445581e+02   7.5925677e+00   7.7911935e+01   1.5327801e+02   7.1022258e+01   5.9585419e+00   2.0164387e+02   3.7015910e+01   6.2664194e+01   7.6823639e+01   7.1795484e+01   1.4966668e+02   1.0804452e+02   1.2880676e+02   2.4749613e+02   2.0489128e+02   5.4002581e+02   1.6192129e+01   1.3296742e+02   1.3760228e+02   1.3664478e+02   9.7915134e+01   2.9635645e+02  -2.3491613e+00   8.3267273e+01   1.9669527e+01   3.3283310e+02   3.2131914e+00   1.9826310e+02   1.3078879e+02   1.7554310e+02   1.8986391e+01   2.7816310e+02  -1.9223209e+01   1.5348909e+02   1.8823178e+02   8.1800000e+01   1.2430327e+02   1.4316909e+02   1.4780284e+02   2.2512310e+02  -2.0080009e+01   1.8840182e+02   1.0814909e+00   2.4323182e+02   2.1149636e+01   4.4264310e+02   1.6238391e+01   2.6997310e+02   5.0019914e+00   1.6473545e+02   9.5523891e+01   1.2844273e+02   9.9921855e+01   1.6611636e+02   1.2050887e+02   1.5794455e+02   1.5552353e+02   4.0059818e+02  -1.2560582e+01   1.0126310e+02   1.1473879e+02   1.7696818e+02   8.0505273e+01   6.1543102e+01   1.8314639e+02  -2.6527273e+01   1.6608127e+02   3.4544310e+02   1.9843914e+00   1.0342909e+02   1.6474113e+02   2.2234545e+02   1.4193145e+02   8.7970000e+01   8.5612400e+01   4.3422000e+02   5.0078545e+00   1.1251091e+02   1.1508913e+02   4.4133636e+01   7.1904764e+01   1.7342364e+02   1.8999247e+02   1.8583310e+02   1.3544319e+02   2.0437364e+02   1.0194556e+02   3.0445545e+02   5.0775382e+01   1.9980000e+02   1.4103055e+02   1.9458636e+02   1.6077218e+02   5.7392818e+02   2.8959382e+01   4.8976818e+02  -8.6145455e-01   2.7964310e+02   8.8748391e+01   3.7862364e+02   2.9807382e+01   1.5659455e+02   1.1109789e+02   1.4697000e+02   1.3263422e+02   2.8164364e+02   1.3632669e+02   4.1255455e+02   7.3429091e+00   1.6265545e+02   1.0033484e+02   1.9843636e+02   1.6487691e+02   1.7279818e+02   1.2928887e+02   4.1453102e+01   1.0166359e+02   3.4191727e+02   1.3379345e+01   2.6543613e+02  -3.8566181e+01   2.2708742e+02  -1.5767316e+01   1.0592097e+02   1.8873858e+02   2.9128484e+02   1.6831406e+01   7.0646774e+01   1.3110245e+02   2.8820774e+02  -5.8111781e+01   1.3355516e+02   1.5176043e+02   2.0599742e+02  -1.6749794e+01   3.1067645e+02  -1.5770194e+00   1.0407452e+02   1.5631436e+02   2.0701613e+02   1.9066129e+01   2.3344129e+02   2.0817935e+00   1.0131806e+02   2.6460843e+02   8.5093226e+01   1.5234674e+02   3.1909097e+02  -2.4134697e+01   1.5724742e+02   1.9194666e+02   6.6129573e+01   1.3512838e+02   5.8229573e+01   1.0572038e+02   7.9442258e+01   1.1089688e+02   6.6026452e+01   7.2818206e+01   6.4631290e+01   1.3754143e+02   2.1707957e+02   5.1523750e+00   5.9854839e+01   1.6097806e+02   5.4527097e+01   1.2088299e+02   8.8388387e+01   1.0636957e+02   1.1565839e+02   1.9429797e+02   3.0703065e+02   1.4700452e+01   3.6737194e+02  -4.2336258e+00   1.4480935e+02   1.0416557e+02   7.5129573e+01   6.5788375e+01   9.6129573e+01   5.4588375e+01   1.1564387e+02   7.4634619e+01   1.0158323e+02   6.3409471e+01   2.2327677e+02   1.6197935e+00
   2.1776774e+02   1.9670194e+01   2.3930903e+02   7.8662452e+00   1.5086548e+02   9.6243019e+01   3.2298194e+02   5.5769290e+00   3.8416065e+02  -5.1876903e+00   4.2966387e+02   1.0327535e+01   2.5962548e+02  -3.9884258e+00   1.5283645e+02   1.1057115e+02   3.6515516e+02   1.6910081e+02   3.2292484e+02   1.2307303e+01   1.7434613e+02   1.4685747e+02   3.6405968e+02   7.6264516e-01   7.1944516e+01   1.0944799e+02   2.2046484e+02   2.1150410e+02   3.4918903e+02   1.6034555e+01   1.4930829e+02   1.2649439e+02   1.0450645e+02   1.4716852e+02   1.0988613e+02   1.1442556e+02   1.9902829e+02   3.1078297e+00   6.2240323e+01   7.0974645e+01   2.2800323e+02   1.6055652e+02   8.1381290e+01   8.7935626e+01   3.2823903e+02   3.5337806e+00   2.3953968e+02   1.2968457e+02   4.7710258e+02  -2.7667561e+01   1.1372129e+02   1.6009810e+02   1.6242903e+02   1.9675310e+02   4.0102968e+02  -1.9239871e+00   2.5965710e+02   1.7664614e+02   1.8016829e+02   1.6173559e+02   1.5707484e+02   1.1698175e+02   3.2625581e+02   2.4074052e+01   2.5124548e+02   5.4687484e+00   1.6404645e+02   1.8992241e+02   1.1679290e+02   1.6001302e+02   1.5091097e+02   1.5346099e+02   1.9920419e+02   1.6597689e+02   1.5260935e+02   1.1461190e+02   1.8620000e+02   1.7650206e+02   6.9060065e+02   1.7055497e+01   2.0188097e+02   1.9361726e+02   1.7926419e+02   1.9613177e+02   3.6613710e+02   4.2058710e+01   4.5838452e+02   3.3117626e+01   1.4967387e+02   1.4014319e+02   9.9878294e+01   9.2448787e+01   1.5252742e+02   1.3283845e+02   9.2245161e+01   9.6995871e+01   2.3904742e+02   2.7396685e+02   1.2892829e+02   1.7326479e+02   1.4348935e+02   1.0382440e+02   2.9297194e+02  -2.4922710e+00   1.3607161e+02   1.1908330e+02   2.5927581e+02   2.5997290e+01   1.4500710e+02   1.6702266e+02   2.4949774e+02   1.5346955e+01   3.3339645e+02   2.3124413e+01   1.0137097e+02   4.8282903e+01   1.0327806e+02   7.9059045e+01   8.1887097e+01   1.6833516e+02   1.1925203e+02   1.8028939e+02   3.1610097e+02   2.2034902e+02   4.3817645e+02   2.0950723e+01   2.6378829e+02   7.3359875e+00   2.7240581e+02  -2.5134323e+00   1.0239194e+02   1.6554961e+02   6.8252258e+01   3.3201419e+00   2.2130387e+02   2.1443110e+01   6.4474194e+01   6.4728839e+01   8.8125484e+01   1.0459028e+02   9.2424516e+01   1.0481636e+02   2.6130613e+02   2.3550648e+02   5.0302581e+02   9.9621290e+00   1.2320742e+02   1.3119308e+02   1.2879478e+02   9.5543134e+01   2.6235645e+02   1.3420839e+01   7.6027273e+01   3.6287273e+00   2.5659310e+02  -6.6876086e+00   1.9935310e+02   1.3551159e+02   1.8454310e+02  -2.8336086e+00   3.3354310e+02   1.0563914e+00   1.3639909e+02   1.7178898e+02   9.6030000e+01   1.0154487e+02   1.4092909e+02   1.4693204e+02   2.3212310e+02   2.1199914e+00   1.7930182e+02  -1.6430509e+01   2.0742182e+02   1.4444436e+01   4.6026310e+02   2.2728791e+01   2.9707310e+02  -2.0026009e+01   1.4144545e+02   8.6527091e+01   1.4625273e+02   1.2887705e+02   2.5520636e+02   1.1114167e+02   1.8446455e+02   1.6069193e+02   3.7182818e+02   2.1018182e-02   1.0183310e+02   7.5453191e+01   1.8162818e+02   7.8902473e+01   6.9543102e+01   2.1746639e+02  -3.4272727e+00   1.5842327e+02   3.6013310e+02   1.4709191e+01   8.8959091e+01   1.7322873e+02   2.2291545e+02   1.5635585e+02   7.8120000e+01   9.0160400e+01   3.8108000e+02   1.3209055e+01   1.1608091e+02   7.7513527e+01   4.9333636e+01   9.3868764e+01   1.7423364e+02   1.7992767e+02   1.9126310e+02   1.4786879e+02   1.7723364e+02   9.7636764e+01   3.2878545e+02   1.9018982e+01   1.5675000e+02   1.3890455e+02   1.7537636e+02   1.5240898e+02   5.2135818e+02   2.3874982e+01   3.8238818e+02   9.5588945e+01   2.7183310e+02   7.7803191e+01   3.3652364e+02   9.8853818e+00   1.4097455e+02   1.2134749e+02   1.5521000e+02   1.2001502e+02   2.6935364e+02   1.0230989e+02   4.1222455e+02   6.6093091e+00   1.5527545e+02   1.4059524e+02   2.2171636e+02   1.5648451e+02   1.9541818e+02   1.1680927e+02   5.3783102e+01   1.0772719e+02   3.7405727e+02   1.5608145e+01   2.6220613e+02  -3.8167781e+01   1.9684742e+02  -1.6968116e+01   1.1011097e+02   1.5487338e+02   3.3918484e+02  -2.1670594e+01   8.4506774e+01   1.4004365e+02   3.0392774e+02  -6.3609381e+01   1.6097516e+02   1.2465683e+02   2.2446742e+02  -1.6847394e+01   3.2610645e+02   2.2428581e+01   1.0397452e+02   1.0466236e+02   2.2539613e+02  -1.2074271e+01   2.4710129e+02   9.2689935e+00   1.0864806e+02   3.2541203e+02   8.4233226e+01   1.6522554e+02   3.8352097e+02  -9.0990968e+00   1.4439742e+02   2.3954466e+02   7.0939573e+01   9.5553575e+01   6.1509573e+01   1.1297798e+02   9.2342258e+01   7.7904877e+01   5.2836452e+01   8.0963406e+01   8.7301290e+01   8.8307832e+01   1.9917957e+02   1.2054375e+01   8.4614839e+01   1.6723726e+02   6.2717097e+01   1.3246779e+02   1.1333839e+02   1.1908357e+02   9.5378387e+01   1.7230037e+02   2.9060065e+02   1.5254852e+01   3.6203194e+02   5.4735742e+00   1.5485935e+02   1.1684157e+02   5.7179573e+01   8.3704375e+01   8.1989573e+01   6.6389575e+01   1.1083387e+02   7.6109419e+01   1.0401323e+02   5.6495071e+01   1.8504677e+02   5.8681935e+00
   1.9095774e+02  -3.4650065e+00   2.7225903e+02  -7.8597548e+00   1.4881548e+02   6.9887019e+01   3.0341194e+02   8.4325290e+00   3.2769065e+02  -7.4800903e+00   3.9242387e+02   3.4567355e+00   2.5481548e+02  -2.4033626e+01   1.7068645e+02   8.9523148e+01   3.5758516e+02   1.3727641e+02   3.3559484e+02   1.1963703e+01   1.4172613e+02   1.5304707e+02   3.9424968e+02   1.2117445e+01   4.9514516e+01   1.2719239e+02   2.1932484e+02   2.3311530e+02   3.5870903e+02   1.5602955e+01   1.3735829e+02   9.8350387e+01   9.3826452e+01   1.4686292e+02   7.9266129e+01   6.3875161e+01   2.2278829e+02  -4.6529703e+00   5.9530323e+01   8.7481445e+01   2.0933323e+02   1.5182012e+02   8.7041290e+01   6.1292826e+01   3.4352903e+02  -1.2639419e+01   2.4796968e+02   1.2477017e+02   4.7891258e+02   1.0237639e+01   1.2434129e+02   1.5519850e+02   1.6561903e+02   1.8401790e+02   4.0164968e+02  -1.5073587e+01   1.7879710e+02   1.8877494e+02   1.7649829e+02   1.8826919e+02   1.5716484e+02   1.1840455e+02   3.4320581e+02  -9.4194839e-01   2.5376548e+02  -3.3028516e+00   1.5566645e+02   1.7311281e+02   1.3760290e+02   1.1082822e+02   1.6024097e+02   1.4538459e+02   1.7967419e+02   1.9153929e+02   1.5246935e+02   1.3310310e+02   1.7792000e+02   1.7125446e+02   6.2884065e+02   2.6162968e+00   1.8802097e+02   1.9948606e+02   1.7250419e+02   1.8562257e+02   3.6279710e+02   3.1225910e+01   4.6904452e+02   4.8482581e-01   1.5981387e+02   1.3000199e+02   1.1130829e+02   1.0243439e+02   1.8557742e+02   1.3105445e+02   1.0248516e+02   1.3693667e+02   2.1528742e+02   2.6058765e+02   1.3040829e+02   1.8457639e+02   1.4296935e+02   1.3782600e+02   3.0740194e+02   1.4213329e+01   1.4821161e+02   1.4030210e+02   2.6608581e+02   2.3882490e+01   1.5519710e+02   1.6420746e+02   3.1773774e+02   8.4077548e+00   3.6091645e+02  -4.7971871e+00   9.5270968e+01   6.9960903e+01   1.2580806e+02   8.4066645e+01   7.3657097e+01   1.1742356e+02   1.1892203e+02   1.5755579e+02   3.0858097e+02   2.1085062e+02   3.8650645e+02   2.8134323e+01   2.8345829e+02   3.4472387e+01   3.1573581e+02   1.4001677e+00   9.3481935e+01   2.0150241e+02   5.8632258e+01  -5.8102581e+00   2.4340387e+02   2.2451097e+00   6.4804194e+01   6.7512439e+01   8.6605484e+01   9.7431884e+01   1.1328452e+02   7.2107561e+01   2.1273613e+02   2.4291208e+02   7.0121581e+02   8.3469290e+00   1.2706742e+02   1.2641428e+02   1.1888478e+02   1.0367593e+02   2.4206645e+02   1.8524039e+01   9.2887273e+01   2.5429927e+01   2.7807310e+02  -1.0556009e+01   2.0316310e+02   1.2024679e+02   1.9388310e+02   1.5089191e+01   2.4683310e+02  -9.5680856e-01   1.9010909e+02   1.8839218e+02   8.4610000e+01   1.2917847e+02   1.3997909e+02   9.9628036e+01   2.4150310e+02  -1.6290409e+01   1.9182182e+02  -2.2952109e+01   2.0152182e+02   4.8264364e+00   4.2692310e+02  -8.1740086e+00   2.9754310e+02  -7.4436086e+00   1.3673545e+02   8.7423891e+01   1.5968273e+02   1.0761265e+02   3.5958636e+02   1.2798127e+02   1.5756455e+02   1.8550393e+02   3.9011818e+02   8.5578182e+00   1.1835310e+02   1.2637159e+02   1.8338818e+02   1.0357167e+02   6.3353102e+01   1.6815159e+02  -1.9477273e+01   1.3565727e+02   3.3313310e+02  -1.2970809e+01   1.2461909e+02   1.6090593e+02   2.0829545e+02   1.4881545e+02   9.9350000e+01   1.0532200e+02   3.2461000e+02  -2.2334545e-01   1.1732091e+02   1.0727433e+02   3.9613636e+01   6.7926364e+01   1.7432364e+02   2.0911047e+02   1.4788310e+02   1.2538919e+02   1.5304364e+02   1.1686196e+02   2.8611545e+02   1.8812582e+01   1.7737000e+02   1.4606495e+02   1.8631636e+02   1.8043378e+02   5.5145818e+02   2.7086982e+01   3.5181818e+02   4.9464545e+01   2.2892310e+02   6.6095991e+01   3.9110364e+02  -3.8610182e+00   1.1307455e+02   1.4652949e+02   1.4159000e+02   1.0272462e+02   2.6654364e+02   9.1254691e+01   4.0593455e+02  -1.1357491e+01   1.6108545e+02   1.2274044e+02   1.9319636e+02   1.7019611e+02   1.5027818e+02   1.4390047e+02   7.6883102e+01   1.1601919e+02   3.7881727e+02   2.1377345e+01   2.4658613e+02  -3.0578181e+01   2.4832742e+02   1.2583484e+01   1.3054097e+02   1.4276898e+02   3.3680484e+02  -5.0001935e+00   7.9356774e+01   1.1212565e+02   3.5858774e+02  -5.2222181e+01   1.4826516e+02   1.4386363e+02   2.4175742e+02  -4.2270594e+01   4.1153645e+02   2.2024181e+01   1.1045452e+02   1.3428396e+02   2.0691613e+02  -8.5958710e+00   2.6696129e+02  -1.1409806e+01   8.9938065e+01   2.8404883e+02   6.4143226e+01   1.2521274e+02   3.4333097e+02   2.3061032e+00   1.2715742e+02   2.3763386e+02   7.3129573e+01   1.2085838e+02   4.3229573e+01   1.1734038e+02   8.5482258e+01   8.8983677e+01   7.1646452e+01   1.0036861e+02   6.9061290e+01   9.1907032e+01   2.0131957e+02   1.0073175e+01   6.2664839e+01   1.8394326e+02   4.2427097e+01   9.9000994e+01   8.5438387e+01   9.9025574e+01   9.8568387e+01   1.4990517e+02   2.9112065e+02   1.4032516e+00   3.4751194e+02   2.2545174e+01   1.3242935e+02   1.3058597e+02   7.1559573e+01   8.9883975e+01   7.8749573e+01   6.4788775e+01   1.2235387e+02   6.5287819e+01   1.0372323e+02   5.3858271e+01   1.9627677e+02  -1.4130206e+01
   2.3733774e+02   9.8645935e+00   2.5277903e+02   8.3864516e-01   1.6414548e+02   1.0247062e+02   3.3689194e+02  -4.8258710e+00   3.7669065e+02   1.1739910e+01   3.9842387e+02   1.4686735e+01   2.4676548e+02   6.1803742e+00   1.5835645e+02   9.6939548e+01   3.3644516e+02   1.2834761e+02   3.3754484e+02   2.1667703e+01   1.3058613e+02   1.2507827e+02   3.6715968e+02   1.4564645e+01   5.3704516e+01   1.2237719e+02   1.9284484e+02   2.2785370e+02   3.4766903e+02   1.1156155e+01   1.3259829e+02   1.2069119e+02   9.4406452e+01   1.5055652e+02   1.0083613e+02   9.8109561e+01   2.3897829e+02  -6.4681703e+00   5.5100323e+01   1.1002585e+02   2.0119323e+02   1.1818132e+02   1.1419129e+02   8.1310826e+01   3.6552903e+02   3.1705806e+00   2.2777968e+02   1.2062537e+02   4.3462258e+02  -1.3119161e+01   1.3934129e+02   2.0261850e+02   1.5356903e+02   2.2117190e+02   3.5869968e+02  -6.6375871e+00   1.9160710e+02   1.8556014e+02   1.7021829e+02   1.4763159e+02   1.7326484e+02   1.0278655e+02   3.4125581e+02   9.5940516e+00   2.4243548e+02   1.1735484e+00   1.3866645e+02   1.5638281e+02   1.6403290e+02   1.2561382e+02   1.2424097e+02   1.8750459e+02   1.6267419e+02   1.5110929e+02   1.6788935e+02   1.3238950e+02   1.9887000e+02   1.8333846e+02   4.9684065e+02   4.1076297e+01   1.9016097e+02   1.8569486e+02   2.1026419e+02   2.0684177e+02   3.2070710e+02   1.5833110e+01   4.1288452e+02  -1.0632374e+01   1.6724387e+02   1.4630759e+02   1.0645829e+02   1.2197239e+02   1.7524742e+02   1.3259085e+02   9.2775161e+01   1.4148347e+02   2.2289742e+02   2.5887885e+02   1.5097829e+02   1.6493079e+02   1.3581935e+02   1.3181800e+02   2.8945194e+02   2.5993290e+00   1.4602161e+02   1.3904730e+02   2.8818581e+02   3.1354490e+01   1.7195710e+02   1.4596666e+02   2.8711774e+02   1.9857355e+01   4.2744645e+02   1.7041290e-01   9.0180968e+01   6.8938103e+01   1.1722806e+02   1.1999305e+02   7.3987097e+01   1.2658716e+02   1.2020203e+02   2.0469339e+02   3.0434097e+02   2.0999982e+02   3.9112645e+02  -4.7152774e+00   2.8792829e+02   2.9074787e+01   3.3621581e+02  -4.9082323e+00   9.8771935e+01   1.6488921e+02   6.3732258e+01   3.9217419e+00   2.0921387e+02   3.4940310e+01   6.3514194e+01   9.5755639e+01   9.1125484e+01   1.0345028e+02   9.5894516e+01   1.2177876e+02   1.7735613e+02   1.6788248e+02   5.6069581e+02   2.4398529e+01   1.2992742e+02   1.6613548e+02   9.8934781e+01   8.8311934e+01   2.8439645e+02   1.0797639e+01   8.0797273e+01   4.3471273e+00   3.3773310e+02  -2.3688086e+00   1.7054310e+02   1.3633639e+02   1.7554310e+02  -5.5436086e+00   2.3564310e+02   1.5583914e+00   1.6320909e+02   1.6121418e+02   8.0370000e+01   1.3041767e+02   1.1958909e+02   1.0787924e+02   2.6564310e+02  -7.5160856e-01   1.8544182e+02  -9.0117091e+00   2.0828182e+02   2.2045636e+01   4.4621310e+02   6.2327914e+00   2.8250310e+02   1.3279591e+01   1.5911545e+02   7.5923491e+01   1.5006273e+02   1.2591225e+02   3.4282636e+02   1.1713207e+02   1.4532455e+02   1.5320313e+02   3.7711818e+02   1.1457818e+01   9.2453102e+01   8.6633591e+01   1.8105818e+02   7.7418073e+01   6.8403102e+01   1.7426759e+02  -1.7667273e+01   1.7832247e+02   3.3934310e+02   1.0002391e+01   1.1252909e+02   1.3877313e+02   2.1944545e+02   1.5354345e+02   9.7160000e+01   1.0959720e+02   3.0118000e+02   2.9310545e+00   1.0374091e+02   1.2127073e+02   4.0803636e+01   6.9261164e+01   1.5689364e+02   1.6521487e+02   1.8350310e+02   1.3781959e+02   1.8918364e+02   1.2206076e+02   3.4988545e+02   1.4570982e+01   1.6494000e+02   1.3076935e+02   1.7452636e+02   1.3326698e+02   5.5516818e+02   2.5030182e+01   3.9342818e+02   7.5135745e+01   2.5535310e+02   8.0931591e+01   3.4081364e+02   2.7592182e+01   1.3688455e+02   1.6353469e+02   1.4144000e+02   1.2064662e+02   2.5583364e+02   1.2454149e+02   4.5883455e+02   9.6905091e+00   1.6213545e+02   1.2313644e+02   1.9671636e+02   1.5001451e+02   1.9888818e+02   1.1987167e+02   5.4593102e+01   9.6612391e+01   3.6476727e+02   1.9071345e+01   2.5705613e+02  -2.8985781e+01   1.7913742e+02  -3.3831316e+01   1.5387097e+02   1.6471258e+02   3.3351484e+02  -2.4569935e+00   6.3976774e+01   1.2125605e+02   2.8844774e+02  -6.1090981e+01   1.2997516e+02   1.8690683e+02   2.2737742e+02  -4.9840194e+01   3.6548645e+02   5.1381806e+00   1.2516452e+02   1.2477716e+02   2.4620613e+02   5.7909290e+00   2.4672129e+02   1.4349394e+01   7.8228065e+01   2.2717563e+02   5.8423226e+01   1.4129034e+02   2.8814097e+02  -3.6188697e+01   1.2515742e+02   1.7932386e+02   5.8799573e+01   8.7524775e+01   4.9989573e+01   1.1994958e+02   6.7912258e+01   1.0247928e+02   6.3976452e+01   1.1350221e+02   7.9151290e+01   1.7847983e+02   2.1531957e+02   1.7723175e+01   7.6804839e+01   1.9424206e+02   4.4617097e+01   6.8445794e+01   9.6008387e+01   1.2337997e+02   1.0165839e+02   1.5137797e+02   3.7965065e+02   4.6508516e+00   3.7022194e+02   1.1538374e+01   1.2989935e+02   1.2216837e+02   6.6039573e+01   9.0895575e+01   8.7459573e+01   5.0851975e+01   1.1030387e+02   6.3821819e+01   9.8103226e+01   7.3257871e+01   1.6418677e+02  -7.0300645e-01
   2.0523774e+02   1.0722594e+01   2.5011903e+02  -8.2385548e+00   1.6005548e+02   1.0888782e+02   3.5279194e+02  -1.3787097e-01   3.4045065e+02   1.6589110e+01   3.5651387e+02   2.6989535e+01   3.3514548e+02   6.9199742e+00   1.7873645e+02   1.2368915e+02   3.3639516e+02   1.7668161e+02   3.1040484e+02   5.6889032e+00   2.3339613e+02   9.1423471e+01   3.4182968e+02   3.4010452e+00   5.9234516e+01   1.3050479e+02   2.3018484e+02   2.3391650e+02   3.0899903e+02   2.6579755e+01   1.0383829e+02   1.2351199e+02   9.3246452e+01   1.4669932e+02   1.0493613e+02   8.5491561e+01   2.3583829e+02   4.1130297e+00   8.6630323e+01   1.0897345e+02   1.8323323e+02   1.3161812e+02   1.1885129e+02   1.1784803e+02   5.4247903e+02   2.6684581e+01   2.1981968e+02   1.2769217e+02   4.2319258e+02   1.5075239e+01   1.3991129e+02   1.7861290e+02   1.4180903e+02   2.3545270e+02   3.4298968e+02   2.8921290e-01   1.9127710e+02   1.6811654e+02   1.8621829e+02   1.2873159e+02   1.8207484e+02   1.0436175e+02   3.9106581e+02  -2.0074839e-01   2.5752548e+02   1.8396348e+01   1.5575645e+02   1.7953561e+02   8.6742903e+01   1.1456702e+02   1.4467097e+02   1.4330019e+02   1.3488419e+02   1.5333249e+02   1.4674935e+02   1.4689070e+02   1.8716000e+02   2.4118526e+02   4.9874065e+02   2.1594297e+01   1.7678097e+02   1.3143526e+02   2.2202419e+02   2.3856097e+02   3.8679710e+02   2.0685910e+01   4.3149452e+02  -3.0611742e+00   1.4190387e+02   1.7862479e+02   1.1083829e+02   1.0690199e+02   1.7924742e+02   1.8027085e+02   9.0635161e+01   1.2107467e+02   3.4770742e+02   1.0951405e+02   1.3435829e+02   1.6278039e+02   1.3219935e+02   1.1372760e+02   2.7445194e+02  -7.8206710e+00   1.2169161e+02   9.8183703e+01   3.0342581e+02   2.0845290e+01   1.3581710e+02   1.3890786e+02   3.3840774e+02   7.5641548e+00   3.7334645e+02   1.3688413e+01   9.3420968e+01   7.1628903e+01   1.0875806e+02   7.8720645e+01   7.7227097e+01   1.5413796e+02   1.1787203e+02   2.2515979e+02   2.6834097e+02   1.5949982e+02   4.6836645e+02   1.8295523e+01   2.9668829e+02   3.4639875e+00   3.0664581e+02   7.6973677e+00   7.1291935e+01   1.2513761e+02   6.1402258e+01   1.3438142e+01   2.5283387e+02   1.5450710e+01   6.7284194e+01   9.3834039e+01   9.0695484e+01   1.6577468e+02   1.1842452e+02   1.8369636e+02   1.6340613e+02   1.6452848e+02   4.5983581e+02   1.7657329e+01   1.3563742e+02   1.8314868e+02   9.9884781e+01   9.5385934e+01   3.4154645e+02   3.2563871e-01   6.5077273e+01  -8.2552727e+00   3.5073310e+02  -5.3188086e+00   1.9997310e+02   1.2407199e+02   2.0697310e+02   1.4801991e+01   2.5512310e+02   1.8189991e+01   1.4843909e+02   1.9115578e+02   1.0903000e+02   1.5379487e+02   1.1430909e+02   1.2163164e+02   2.1335310e+02  -9.4184086e+00   2.0887182e+02   3.5838909e+00   2.0190182e+02   2.8360364e+00   4.4507310e+02   2.1853991e+01   2.7354310e+02   1.6163914e+00   1.3830545e+02   8.3778291e+01   1.4958273e+02   1.0080065e+02   3.5596636e+02   1.0727087e+02   1.5199455e+02   1.5070953e+02   3.5306818e+02   3.5218182e+00   1.1302310e+02   1.0326799e+02   2.0672818e+02   8.0174473e+01   6.7263102e+01   1.7649879e+02  -1.6187273e+01   1.6758407e+02   3.3328310e+02  -3.2528086e+00   8.7099091e+01   1.5999753e+02   2.3724545e+02   1.6720945e+02   8.4880000e+01   8.6339600e+01   3.5137000e+02   1.9445855e+01   1.2346091e+02   1.0192313e+02   3.6563636e+01   8.1790364e+01   1.5323364e+02   2.2136767e+02   1.9269310e+02   1.3632439e+02   1.4813364e+02   9.6874764e+01   3.2835545e+02   2.9103382e+01   1.6723000e+02   1.3249615e+02   1.6237636e+02   1.5434898e+02   6.1840818e+02   3.0060982e+01   3.5923818e+02   7.8630945e+01   1.9307310e+02   7.7773991e+01   3.8167364e+02   1.3133382e+01   1.3926455e+02   1.4438429e+02   1.4240000e+02   1.2094982e+02   2.5368364e+02   1.0275349e+02   4.1345455e+02  -3.5390909e+00   1.8441545e+02   1.3092404e+02   2.0243636e+02   1.7159691e+02   1.9784818e+02   1.3123487e+02   3.7503102e+01   9.3929591e+01   3.7272727e+02   1.9674545e+01   2.5177613e+02  -1.2043381e+01   1.6170742e+02  -1.8056916e+01   1.2554097e+02   1.6525898e+02   2.6866484e+02  -1.3268994e+01   8.0696774e+01   1.3924845e+02   3.3320774e+02  -5.1001781e+01   1.6364516e+02   1.6568323e+02   2.4994742e+02  -2.4355794e+01   3.0367645e+02   8.9298065e-01   1.1812452e+02   1.3529036e+02   2.1977613e+02   3.7553290e+00   2.2753129e+02  -9.7354065e+00   7.3228065e+01   2.3862563e+02   6.6563226e+01   1.4110914e+02   3.0405097e+02  -2.6411497e+01   1.7034742e+02   2.0298866e+02   5.7849573e+01   9.5460775e+01   5.7609573e+01   1.4399998e+02   8.2772258e+01   1.0625048e+02   7.2076452e+01   8.0374206e+01   7.7201290e+01   1.9701583e+02   2.3007957e+02   1.9972375e+01   7.2754839e+01   1.9918606e+02   6.1857097e+01   8.9586594e+01   1.0224839e+02   1.3092077e+02   1.0737839e+02   1.3939037e+02   3.4227065e+02  -4.5887484e+00   3.2989194e+02  -8.2352258e+00   1.2608935e+02   1.2147317e+02   8.2369573e+01   8.1399175e+01   1.0612957e+02   5.6358375e+01   1.1678387e+02   8.7113419e+01   8.9633226e+01   7.9795471e+01   2.0632677e+02  -6.9420645e-01
   2.1276774e+02   5.1701935e+00   2.4139903e+02   1.3939045e+01   1.5262548e+02   1.0486222e+02   3.1608194e+02  -2.5410710e+00   3.6749065e+02   2.5765910e+01   3.8447387e+02   4.8527355e+00   2.8710548e+02  -6.2868258e+00   1.7288645e+02   1.1801715e+02   3.3320516e+02   1.6603681e+02   3.3654484e+02   1.3787703e+01   1.4830613e+02   1.6561067e+02   3.4248968e+02   1.8488245e+01   4.6044516e+01   1.3460999e+02   2.0299484e+02   2.1776170e+02   3.0699903e+02  -1.0202452e+00   1.4568829e+02   1.2492399e+02   1.0119645e+02   1.4222332e+02   1.0512613e+02   1.1452636e+02   2.3106829e+02   4.8346297e+00   7.0770323e+01   8.8292245e+01   2.0985323e+02   9.9588516e+01   9.7711290e+01   7.6349226e+01   4.7952903e+02   3.9105806e+00   2.3981968e+02   1.6366217e+02   4.9053258e+02  -6.3119613e+00   1.2725129e+02   1.5967570e+02   1.2071903e+02   1.9565990e+02   4.1674968e+02  -1.9281587e+01   1.7860710e+02   1.7132014e+02   1.9778829e+02   1.7128599e+02   1.6507484e+02   1.1996175e+02   3.4973581e+02  -2.9943484e+00   2.6148548e+02   2.1879548e+01   1.6485645e+02   1.9789761e+02   1.1084290e+02   1.2377902e+02   1.5691097e+02   1.6979099e+02   1.6852419e+02   2.0080129e+02   1.4603935e+02   1.5023750e+02   1.7625000e+02   1.7867806e+02   6.1103065e+02   1.9611097e+01   1.9088097e+02   2.1001726e+02   1.8026419e+02   2.8329177e+02   3.6646710e+02   6.4523097e+00   4.6893452e+02   6.3336258e+00   1.3219387e+02   1.4306159e+02   1.0840829e+02   1.1647639e+02   1.5943742e+02   1.4575565e+02   8.4485161e+01   1.1061667e+02   2.0766742e+02   2.3347725e+02   1.4864829e+02   1.6697719e+02   1.2972935e+02   1.4497520e+02   2.7378194e+02  -8.7170710e+00   1.2626161e+02   1.3938810e+02   2.7484581e+02   1.9041690e+01   1.4476710e+02   1.1019186e+02   2.7064774e+02   1.7934955e+01   3.3310645e+02   2.2667613e+01   8.6080968e+01   4.2026103e+01   8.8378065e+01   7.2441045e+01   1.0893710e+02   1.4793116e+02   1.0715203e+02   2.2930739e+02   2.8062097e+02   1.8518742e+02   4.3821645e+02  -3.9624774e+00   3.0630829e+02   1.7124387e+01   3.4240581e+02  -2.1134323e+00   8.4671935e+01   1.6134721e+02   4.4352258e+01   6.4332142e+01   1.6130387e+02   7.2310968e-01   6.5234194e+01   8.1138039e+01   8.4265484e+01   1.1385908e+02   9.4854516e+01   1.4234196e+02   2.3083613e+02   2.3508408e+02   4.6240581e+02   1.6401729e+01   1.2811742e+02   1.0975028e+02   1.2984478e+02   9.4989134e+01   3.1901645e+02   7.8380387e+00   8.0367273e+01   6.7152727e-01   2.5264310e+02  -2.6851609e+01   2.2007310e+02   1.5232399e+02   1.7416310e+02  -2.1523209e+01   2.6140310e+02  -9.0324086e+00   1.8458909e+02   1.7545378e+02   9.5080000e+01   1.1862087e+02   1.4811909e+02   1.1568684e+02   2.2859310e+02  -3.0760856e-01   2.3325182e+02   1.0543491e+01   2.3237182e+02   1.0828436e+01   4.2121310e+02   1.3612791e+01   2.9426310e+02   6.4387914e+00   1.6154545e+02   8.4349091e+01   1.4820273e+02   1.0877105e+02   3.8439636e+02   1.3366647e+02   1.4894455e+02   1.2581353e+02   4.2782818e+02  -3.0789818e+00   9.4453102e+01   9.0803591e+01   2.0767818e+02   7.6198473e+01   8.2353102e+01   2.0791159e+02  -1.7767273e+01   1.5162047e+02   3.3160310e+02   7.1515914e+00   9.0429091e+01   1.9045113e+02   2.1301545e+02   1.5328785e+02   9.4160000e+01   1.1387720e+02   3.6565000e+02  -2.1126545e+01   1.1608091e+02   9.4233527e+01   5.1523636e+01   8.9403564e+01   1.4584364e+02   1.9357887e+02   1.9073310e+02   1.5615119e+02   1.9271364e+02   1.1235836e+02   2.9764545e+02   5.8501818e+00   1.7118000e+02   1.2870015e+02   1.5784636e+02   1.4113138e+02   5.6926818e+02   4.1422182e+01   3.8957818e+02   7.0583745e+01   2.3669310e+02   1.0418439e+02   3.6286364e+02   2.3498182e+01   1.2654455e+02   1.5140189e+02   1.5778000e+02   1.0118942e+02   2.4778364e+02   1.1651549e+02   3.7926455e+02  -2.5223891e+01   1.6451545e+02   1.2718604e+02   2.2933636e+02   1.6606491e+02   2.3488818e+02   1.3775167e+02   5.2783102e+01   9.2467191e+01   3.4500727e+02   3.5412145e+01   2.3591613e+02  -3.9484581e+01   2.0399742e+02   2.8898839e+00   1.2940097e+02   1.5914018e+02   2.7504484e+02   5.1306065e+00   8.0506774e+01   1.4579365e+02   3.0653774e+02  -5.8678181e+01   1.3931516e+02   1.3862963e+02   1.8932742e+02  -3.2076194e+01   3.5324645e+02   1.5207381e+01   1.2107452e+02   1.2452436e+02   2.2477613e+02  -1.1064671e+01   2.3372129e+02   9.4893935e+00   8.0558065e+01   2.9269923e+02   7.2373226e+01   1.7040434e+02   3.5790097e+02   1.9905032e+00   1.6305742e+02   1.9100186e+02   4.9939573e+01   1.0218358e+02   4.2849573e+01   1.3418078e+02   8.7822258e+01   8.7316477e+01   8.4646452e+01   6.9948606e+01   7.1391290e+01   1.7362063e+02   2.1303957e+02   9.6655750e+00   7.3524839e+01   1.5545446e+02   6.4997097e+01   1.0923539e+02   7.7288387e+01   1.3287757e+02   1.2727839e+02   1.4536837e+02   3.5574065e+02   3.1663652e+01   3.6218194e+02   8.9157419e-01   1.1985935e+02   1.3283157e+02   6.3229573e+01   1.0355038e+02   8.6699573e+01   7.7482775e+01   1.1997387e+02   6.4478219e+01   1.0329323e+02   8.0742671e+01   1.8089677e+02  -1.2709806e+01
   2.1047774e+02  -5.2666065e+00   2.5596903e+02  -3.3265548e+00   1.6386548e+02   1.2596302e+02   2.8779194e+02  -1.2707871e+01   3.8359065e+02  -4.7209032e-01   3.7523387e+02  -1.0168065e+01   2.7181548e+02   6.7063742e+00   1.4930645e+02   1.2509355e+02   3.2592516e+02   1.2589921e+02   3.5150484e+02  -4.4909677e-01   1.4996613e+02   1.0733787e+02   3.4420968e+02  -8.5493548e+00   5.4094516e+01   1.0153599e+02   2.1799484e+02   2.1079170e+02   3.1794903e+02  -3.8462452e+00   1.1830829e+02   1.1383439e+02   9.3506452e+01   1.3746852e+02   8.6976129e+01   8.1498361e+01   2.3278829e+02   1.4570297e+00   8.1670323e+01   1.0318025e+02   1.9666323e+02   1.2126372e+02   8.9811290e+01   7.4501226e+01   3.4099903e+02   1.2842981e+01   2.4329968e+02   1.5967377e+02   5.4134258e+02  -1.6846761e+01   1.0187129e+02   1.6008610e+02   1.3128903e+02   2.0738430e+02   4.2917968e+02  -2.0465987e+01   1.9355710e+02   1.7388414e+02   1.8421829e+02   1.5303159e+02   1.8102484e+02   1.4173575e+02   3.6949581e+02   1.8614852e+01   2.3595548e+02  -4.8380516e+00   1.5432645e+02   1.8846001e+02   1.1579290e+02   1.6066302e+02   1.3272097e+02   1.4434619e+02   1.9741419e+02   2.3475009e+02   1.5355935e+02   1.6787590e+02   1.6054000e+02   1.4007486e+02   7.3346065e+02   2.0386697e+01   1.7692097e+02   1.6928406e+02   1.7507419e+02   1.5079697e+02   3.9879710e+02   2.3585910e+01   4.1038452e+02  -3.7123742e+00   1.4629387e+02   1.4022359e+02   1.1092829e+02   1.1570479e+02   1.7752742e+02   1.5945845e+02   8.3055161e+01   1.1040107e+02   2.3885742e+02   2.2898205e+02   1.7402829e+02   2.1670679e+02   1.2881935e+02   1.2123800e+02   3.0521194e+02   1.1008529e+01   1.3121161e+02   1.3799210e+02   2.6789581e+02   1.8877690e+01   1.6210710e+02   1.3099466e+02   3.1888774e+02  -6.6842452e+00   3.2706645e+02   1.3010813e+01   7.4420968e+01   4.4578903e+01   1.1461806e+02   8.3011845e+01   8.4987097e+01   1.4556716e+02   1.2430203e+02   1.6621539e+02   3.0629097e+02   2.0699382e+02   4.6240645e+02  -2.1776774e+00   2.9830829e+02   6.8143875e+00   3.4154581e+02   1.9715368e+01   9.5821935e+01   1.8850521e+02   7.3352258e+01  -7.9478581e+00   1.7211387e+02  -1.2431690e+01   3.6564194e+01   7.7721639e+01   9.1645484e+01   1.0759868e+02   9.2084516e+01   1.3308356e+02   1.9944613e+02   2.3907528e+02   3.4011581e+02   1.0134929e+01   1.2692742e+02   1.0765548e+02   1.2703478e+02   9.2163934e+01   2.4944645e+02  -1.3686361e+01   5.1837273e+01   1.7639273e+00   2.3683310e+02   1.7703191e+01   2.0878310e+02   1.4194719e+02   1.6369310e+02  -2.3305609e+01   2.5054310e+02  -1.5733609e+01   1.6791909e+02   1.9016738e+02   1.0489000e+02   1.3550607e+02   1.5254909e+02   1.3757244e+02   2.2097310e+02   4.6319914e+00   2.2082182e+02  -2.3032109e+01   2.4599182e+02   2.3738836e+01   4.6945310e+02   1.1703591e+01   3.3059310e+02  -1.8517609e+01   1.2568545e+02   5.3167891e+01   1.2748273e+02   9.0568655e+01   1.7306636e+02   1.3000287e+02   1.5961455e+02   1.4086993e+02   3.6840818e+02  -1.6325382e+01   9.5503102e+01   1.1419959e+02   2.0748818e+02   1.0325367e+02   6.2833102e+01   1.9257319e+02  -1.5957273e+01   1.6690567e+02   3.5881310e+02   1.2847914e+00   8.8669091e+01   1.8711193e+02   2.1134545e+02   1.6623145e+02   8.6780000e+01   9.5427600e+01   3.8741000e+02   2.2992655e+01   8.8980909e+01   9.0921527e+01   4.7853636e+01   8.1937164e+01   1.3227364e+02   1.7299447e+02   1.7435310e+02   1.3903159e+02   1.8737364e+02   8.4065564e+01   2.9035545e+02   8.5233818e+00   1.8184000e+02   1.3913735e+02   1.7747636e+02   1.6466098e+02   5.6288818e+02   2.7082582e+01   3.8262818e+02   5.4379745e+01   2.4483310e+02   9.8153191e+01   3.7252364e+02   2.4675382e+01   1.2978455e+02   1.3124269e+02   1.2721000e+02   1.2649502e+02   2.2487364e+02   1.3010829e+02   4.7150455e+02   1.1569091e+00   1.7646545e+02   1.2075004e+02   2.0167636e+02   1.5984771e+02   2.0188818e+02   1.5172167e+02   6.8453102e+01   1.0517359e+02   3.8915727e+02   1.8930145e+01   2.6048613e+02  -1.7260181e+01   2.1523742e+02  -2.8193161e+00   1.3992097e+02   1.5224858e+02   2.8489484e+02   1.4326065e+00   7.8266774e+01   1.2225285e+02   3.3306774e+02  -3.9560581e+01   1.3650516e+02   1.5790443e+02   2.4123742e+02  -3.5328994e+01   3.7162645e+02   4.5469806e+00   1.0764452e+02   1.3874876e+02   1.9291613e+02   1.5054129e+01   2.4172129e+02   1.6039394e+01   6.4458065e+01   2.4313723e+02   6.7563226e+01   1.6859914e+02   3.7224097e+02  -2.0486697e+01   1.7510742e+02   2.3265786e+02   7.4889573e+01   1.1409758e+02   5.6749573e+01   1.1306878e+02   8.6392258e+01   7.8810877e+01   7.6786452e+01   8.5767406e+01   6.4821290e+01   1.1081623e+02   1.8231957e+02   9.0231750e+00   7.3524839e+01   1.4112446e+02   5.8617097e+01   1.0884579e+02   1.0747839e+02   1.2774237e+02   1.0765839e+02   1.5550797e+02   3.5612065e+02   2.1873252e+01   3.3575194e+02   5.1459742e+00   1.4418935e+02   1.5278517e+02   6.6129573e+01   7.5888375e+01   9.4419573e+01   7.6435175e+01   1.2545387e+02   9.5419819e+01   9.5583226e+01   6.2599471e+01   2.2385677e+02  -9.8066065e+00
   2.1738774e+02  -8.1994065e+00   2.3139903e+02  -2.1209548e+00   1.4252548e+02   1.0867022e+02   2.1394194e+02   6.8201290e+00   3.8445065e+02   1.0549110e+01   3.9423387e+02  -1.6806452e-01   2.6095548e+02  -3.3482581e-01   1.5564645e+02   1.1039635e+02   3.3892516e+02   1.2423921e+02   3.2788484e+02   1.8720503e+01   1.8320613e+02   1.0867867e+02   3.4310968e+02   2.5298645e+01   3.0564516e+01   1.2827839e+02   2.3784484e+02   1.9754370e+02   3.3180903e+02  -5.5250452e+00   1.1787829e+02   1.0162879e+02   7.2666452e+01   1.2108572e+02   8.7886129e+01   9.8375561e+01   2.1445829e+02  -1.9865703e+00   8.6480323e+01   5.4845445e+01   1.5142323e+02   1.8507292e+02   9.8231290e+01   1.0201763e+02   3.2247903e+02   1.1134581e+01   2.5701968e+02   1.3238617e+02   4.3658258e+02  -2.5159613e+00   1.5049129e+02   1.6943650e+02   1.4223903e+02   2.2060830e+02   4.1060968e+02   3.0961290e-01   2.0779710e+02   1.8955494e+02   2.0873829e+02   1.5897999e+02   1.6035484e+02   1.3186935e+02   3.7877581e+02   1.2062452e+01   2.3038548e+02   7.1375484e+00   1.4223645e+02   1.7390721e+02   1.0850290e+02   1.1267622e+02   1.5624097e+02   1.9089459e+02   1.6609419e+02   1.6009569e+02   1.7250935e+02   1.1944990e+02   1.8039000e+02   1.5819686e+02   6.1103065e+02   2.1611097e+01   1.9897097e+02   1.9099006e+02   1.7945419e+02   2.0954657e+02   3.5741710e+02   1.7136310e+01   3.9254452e+02   4.7748258e+00   1.4090387e+02   1.5770479e+02   1.1078829e+02   1.0143599e+02   1.7809742e+02   1.3169285e+02   9.1725161e+01   1.5513747e+02   1.7961742e+02   1.8810125e+02   1.7164829e+02   1.9713719e+02   1.2796935e+02   1.3968600e+02   2.9469194e+02  -5.7987097e-01   1.5259161e+02   1.6061170e+02   2.6270581e+02   2.6292890e+01   1.4495710e+02   1.7955666e+02   3.1035774e+02   1.3618155e+01   4.1186645e+02  -1.9131871e+00   8.9080968e+01   8.8696103e+01   1.1675806e+02   1.2713065e+02   6.6037097e+01   1.3146316e+02   1.2144203e+02   1.6959419e+02   3.0305097e+02   2.4463302e+02   4.3078645e+02   1.6491923e+01   3.0959829e+02   2.5811187e+01   3.0521581e+02  -1.7082323e+00   7.0431935e+01   1.2344641e+02   5.3352258e+01   4.8272142e+01   2.1159387e+02   2.6649910e+01   4.8704194e+01   7.1610439e+01   9.6935484e+01   1.0265548e+02   9.6044516e+01   1.1505676e+02   1.8383613e+02   2.1746408e+02   6.2316581e+02   2.1870929e+01   1.1154742e+02   1.2646588e+02   1.2531478e+02   1.1573153e+02   2.4982645e+02   1.4093239e+01   7.6177273e+01  -3.1832727e+00   3.3483310e+02   3.8131914e+00   2.1612310e+02   1.5273999e+02   1.6997310e+02   1.0019914e+00   2.3916310e+02  -1.6343209e+01   2.0958909e+02   2.0093378e+02   9.0560000e+01   1.3198247e+02   1.1130909e+02   1.4344164e+02   2.2516310e+02  -8.9432086e+00   2.1768182e+02   7.4090909e+00   2.3352182e+02   1.9976436e+01   4.6392310e+02   1.8815991e+01   3.1731310e+02  -2.0975209e+01   1.5935545e+02   7.6284291e+01   1.9753273e+02   1.1316465e+02   1.9830636e+02   1.1136367e+02   1.4494455e+02   1.5651353e+02   4.1011818e+02   9.9578182e+00   1.0602310e+02   1.0535799e+02   1.9991818e+02   6.9819273e+01   6.9833102e+01   1.7777319e+02  -1.1377273e+01   1.5358927e+02   3.2634310e+02   2.1992391e+01   9.0239091e+01   1.8670633e+02   2.2477545e+02   1.5515705e+02   8.4780000e+01   1.0481760e+02   4.3651000e+02   1.9964655e+01   1.0994091e+02   1.1796473e+02   5.6803636e+01   8.6841164e+01   1.4261364e+02   2.0335727e+02   1.5169310e+02   1.2327439e+02   1.6518364e+02   1.0346076e+02   2.7716545e+02  -1.3714182e+00   1.4365000e+02   1.0605255e+02   1.5421636e+02   2.0358178e+02   5.1278818e+02   1.2800582e+01   3.7195818e+02   7.1953345e+01   2.4459310e+02   1.0212239e+02   3.5895364e+02   2.2330982e+01   1.1497455e+02   1.3218749e+02   1.2759000e+02   1.1527462e+02   2.2573364e+02   1.0646949e+02   4.3017455e+02  -1.2066909e+00   1.6293545e+02   1.0688244e+02   2.1124636e+02   1.3966211e+02   1.6584818e+02   1.0498487e+02   3.7353102e+01   1.1556159e+02   3.7896727e+02   1.2215345e+01   2.5915613e+02  -1.3823781e+01   2.3994742e+02   6.8738839e+00   1.3392097e+02   1.6049858e+02   3.4523484e+02   2.0845406e+01   7.6076774e+01   1.1895805e+02   5.4125774e+02  -5.3025781e+01   1.3988516e+02   1.5306403e+02   2.0870742e+02  -3.4726594e+01   3.6634645e+02   4.2093806e+00   1.2578452e+02   1.6357756e+02   2.2120613e+02  -1.1019071e+01   2.3887129e+02   1.3737394e+01   1.0136806e+02   1.9308443e+02   6.9283226e+01   1.1946154e+02   3.2643097e+02  -1.7491897e+01   1.9310742e+02   2.3112786e+02   8.7889573e+01   1.0110758e+02   4.8179573e+01   8.7664375e+01   7.0482258e+01   8.0133677e+01   5.8786452e+01   1.2581741e+02   5.6151290e+01   1.2288983e+02   2.2484957e+02   1.0190775e+01   5.6044839e+01   1.4075286e+02   5.8527097e+01   1.1385299e+02   2.3076839e+02   2.1639174e+01   1.1237839e+02   1.6128037e+02   3.1327065e+02   1.4912516e+00   3.6070194e+02  -2.0400258e+00   1.3713935e+02   1.5372917e+02   5.7459573e+01   9.4581975e+01   7.0509573e+01   5.8637975e+01   1.0621387e+02   8.1909019e+01   1.1334323e+02   5.2278671e+01   1.8099677e+02  -2.7678065e+00
   2.3695774e+02  -9.4350065e+00   2.5434903e+02   1.1373045e+01   1.6248548e+02   1.2574342e+02   2.4822194e+02   9.8772903e-01   3.5859065e+02   1.0617910e+01   4.0585387e+02   6.7123355e+00   1.9591548e+02  -8.0162581e-01   1.8768645e+02   1.1916315e+02   3.5111516e+02   1.3855401e+02   3.5369484e+02  -1.1344297e+01   1.3572613e+02   1.2923707e+02   3.8501968e+02   6.2358452e+00   5.2704516e+01   1.2402719e+02   2.0708484e+02   2.1462450e+02   3.3437903e+02  -1.5406452e+00   1.4768829e+02   1.4086399e+02   7.5086452e+01   1.3499212e+02   1.1202613e+02   1.0721436e+02   2.2673829e+02  -8.9702811e-03   5.3150323e+01   6.5461845e+01   1.3252323e+02   1.3529492e+02   1.0728129e+02   9.0483626e+01   3.4523903e+02  -7.0162194e+00   2.1410968e+02   1.2838897e+02   4.0358258e+02  -5.5959613e+00   1.2501129e+02   1.7476490e+02   1.3218903e+02   1.9069230e+02   3.4902968e+02  -1.2673987e+01   2.3269710e+02   1.7389294e+02   1.8635829e+02   1.6158039e+02   1.6583484e+02   1.5952095e+02   4.1225581e+02   2.3724052e+01   1.9938548e+02   7.2375484e+00   1.1999645e+02   1.7487641e+02   1.5041290e+02   1.1151342e+02   1.3610097e+02   1.9255579e+02   1.8020419e+02   1.3938689e+02   1.6822935e+02   1.4165230e+02   1.9087000e+02   1.6588846e+02   5.9179065e+02   3.4010297e+01   1.8650097e+02   1.9670766e+02   1.9573419e+02   2.7619417e+02   3.3593710e+02   3.9424710e+01   3.8832452e+02  -1.8375742e+00   1.5952387e+02   1.4116519e+02   1.0978829e+02   1.0765599e+02   1.6471742e+02   1.2576325e+02   9.0965161e+01   9.5718271e+01   1.7870742e+02   2.0603405e+02   1.4930829e+02   1.8425439e+02   1.3819935e+02   1.2901760e+02   2.8197194e+02   7.9177290e+00   1.4588161e+02   1.2124850e+02   2.8108581e+02   5.2392490e+01   1.5238710e+02   1.7305226e+02   3.1816774e+02  -1.9664516e-01   3.7048645e+02   1.4867213e+01   7.3230968e+01   9.4194103e+01   1.2251806e+02   1.1894985e+02   7.5177097e+01   1.1087196e+02   1.0458203e+02   1.7256299e+02   3.0305097e+02   2.1786302e+02   3.9502645e+02   2.7827226e+00   3.0568829e+02   2.4223987e+01   3.3492581e+02   5.1549677e+00   1.1315194e+02   1.5397881e+02   4.6682258e+01   8.6157419e+00   1.8616387e+02  -1.4056903e+00   4.4514194e+01   9.5275639e+01   1.1231548e+02   9.1185084e+01   9.6234516e+01   1.4413156e+02   1.5859613e+02   1.6862328e+02   5.6778581e+02   1.1591329e+01   1.3968742e+02   1.8192468e+02   1.1264478e+02   6.9745134e+01   2.6549645e+02   6.5496387e+00   6.1647273e+01   2.0019127e+01   3.4778310e+02  -4.9828086e+00   1.7645310e+02   8.7053591e+01   2.1164310e+02  -1.1951609e+01   1.9416310e+02   1.0926791e+01   1.9343909e+02   1.8427578e+02   8.2610000e+01   1.1599847e+02   1.0825909e+02   1.2492564e+02   2.6392310e+02  -7.5640086e+00   7.4401818e+01   8.2111491e+01   1.8890182e+02  -1.0239636e+00   4.4683310e+02   2.6903191e+01   3.0221310e+02  -5.7208556e-02   1.5182545e+02   7.2366691e+01   1.6220273e+02   9.5751055e+01   2.0277636e+02   1.0709607e+02   1.6261455e+02   1.3819993e+02   3.2944818e+02   2.2601418e+01   8.5643102e+01   1.1931839e+02   1.8519818e+02   7.6756873e+01   6.1403102e+01   2.0434759e+02  -1.8907273e+01   1.5466167e+02   3.5507310e+02  -1.6366009e+01   8.6819091e+01   1.7435993e+02   2.0320545e+02   1.4293265e+02   9.0740000e+01   1.0801080e+02   3.5375000e+02  -3.6454545e-01   1.3632091e+02   8.5234327e+01   5.8563636e+01   6.4130364e+01   1.2794364e+02   1.8611087e+02   1.5416310e+02   1.5931679e+02   1.9328364e+02   1.1202276e+02   2.9578545e+02   1.2658982e+01   1.6623000e+02   1.4228615e+02   1.7547636e+02   1.9598098e+02   4.9854818e+02   3.9939782e+01   3.8128818e+02   6.8916945e+01   2.0678310e+02   1.0191719e+02   3.3524364e+02   2.0847782e+01   1.3830455e+02   1.5465109e+02   1.2116000e+02   1.0978902e+02   2.6449364e+02   1.1955869e+02   4.4783455e+02  -4.7094909e+00   1.5632545e+02   9.8651236e+01   1.8124636e+02   1.3620211e+02   1.8269818e+02   1.4782687e+02   5.9923102e+01   1.1861599e+02   3.6291727e+02   1.9979345e+01   2.2553613e+02  -3.7274181e+01   2.5413742e+02  -5.4013161e+00   1.2963097e+02   1.7712178e+02   3.4732484e+02  -8.0817935e+00   8.6076774e+01   1.4605805e+02   3.3258774e+02  -5.1662181e+01   1.4902516e+02   1.4923283e+02   1.9980742e+02  -2.3394594e+01   3.4105645e+02  -4.5274194e+00   1.1964452e+02   1.4330876e+02   2.2072613e+02   8.7793290e+00   2.4687129e+02   7.0073935e+00   8.0798065e+01   2.3649003e+02   8.8903226e+01   1.6037194e+02   3.3343097e+02  -1.0521897e+01   1.7491742e+02   1.9029306e+02   5.4269573e+01   1.0445718e+02   5.7609573e+01   1.3676998e+02   8.4582258e+01   8.3625677e+01   8.0076452e+01   1.0354421e+02   6.2341290e+01   1.6220463e+02   1.9555957e+02   4.1539750e+00   6.6144839e+01   2.1537486e+02   5.5667097e+01   9.5751794e+01   2.8371839e+02   4.8831742e+00   1.0741839e+02   1.5186717e+02   2.9612065e+02   2.2483252e+01   3.0541194e+02   8.5731742e+00   1.3827935e+02   1.3725797e+02   7.2559573e+01   9.3473975e+01   8.0609573e+01   4.5399975e+01   1.0683387e+02   8.4769419e+01   1.0372323e+02   7.6948271e+01   2.3423677e+02  -6.1170065e+00
   2.4004774e+02   9.7977935e+00   2.5253903e+02  -1.9021548e+00   1.4410548e+02   1.0235382e+02   2.4365194e+02   3.0133290e+00   3.4516065e+02   9.6423097e+00   3.9556387e+02   2.7625535e+01   2.3110548e+02   1.9631742e+00   1.8502645e+02   1.2856595e+02   1.7192516e+02   1.5831921e+02   3.5107484e+02   9.5853032e+00   1.4011613e+02   1.6450587e+02   3.4282968e+02   2.3371045e+01   3.2134516e+01   1.1915279e+02   2.2103484e+02   2.0202850e+02   3.2604903e+02   1.3157548e+00   1.2025829e+02   1.0771839e+02   9.8296452e+01   1.5561532e+02   8.9076129e+01   8.1190361e+01   2.0330829e+02  -1.9445703e+00   9.0340323e+01   1.0215665e+02   1.2676323e+02   1.1827572e+02   1.1890129e+02   1.2427403e+02   4.1366903e+02   1.5079381e+01   2.1734968e+02   1.1740977e+02   4.2086258e+02  -2.3983613e+00   1.4363129e+02   1.7731530e+02   1.3456903e+02   2.3246190e+02   4.1079968e+02  -2.5225587e+01   2.2869710e+02   1.6255294e+02   1.4687829e+02   1.1811879e+02   1.6754484e+02   1.1876415e+02   3.6430581e+02   9.3200516e+00   1.9895548e+02   4.9819484e+00   1.4104645e+02   1.9309241e+02   1.0769290e+02   1.1722102e+02   1.3386097e+02   1.6673499e+02   1.5262419e+02   1.7291329e+02   1.5612935e+02   1.4767030e+02   1.9473000e+02   1.8909966e+02   6.9536065e+02   2.5484697e+01   1.9016097e+02   1.5531486e+02   2.2211419e+02   2.6236377e+02   3.5484710e+02   3.8101910e+01   5.0293452e+02   2.8663626e+01   1.6438387e+02   1.5496639e+02   1.1559829e+02   1.4881119e+02   1.7019742e+02   1.4656485e+02   8.6155161e+01   9.3293071e+01   2.5623742e+02   1.9569165e+02   1.2797829e+02   1.4315079e+02   1.4586935e+02   1.2016400e+02   3.0131194e+02   7.7905290e+00   1.2345161e+02   1.0737290e+02   3.5551581e+02   1.4968090e+01   1.3943710e+02   1.3313826e+02   2.2345774e+02   9.1401548e+00   3.5372645e+02  -7.7419871e+00   8.3890968e+01   7.0201303e+01   1.1294806e+02   9.3625445e+01   7.4367097e+01   1.3041676e+02   1.2263203e+02   1.9306899e+02   2.6362097e+02   1.7254742e+02   4.2050645e+02  -2.7756774e+00   2.8621829e+02  -9.1784125e+00   3.5540581e+02  -5.1034323e+00   5.2671935e+01   1.4271721e+02   5.4352258e+01   1.8292142e+01   1.7487387e+02   7.1575097e+00   7.7664194e+01   9.1713639e+01   9.9885484e+01   1.2603948e+02   1.0747452e+02   1.3881236e+02   1.8763613e+02   1.4630008e+02   5.3126581e+02   1.3652929e+01   1.4249742e+02   1.7264988e+02   1.1998478e+02   7.8537934e+01   3.1296645e+02   2.0802039e+01   9.0127273e+01   1.7550727e+01   2.8345310e+02  -1.3026409e+01   2.3183310e+02   1.0381319e+02   1.6350310e+02   7.8995914e+00   2.2992310e+02  -7.9840086e+00   1.7953909e+02   2.0557778e+02   1.0656000e+02   1.2489247e+02   1.3001909e+02   1.3523484e+02   2.5807310e+02   2.3339914e+00   5.8731818e+01   1.1164509e+02   2.3028182e+02  -5.0543636e+00   4.1478310e+02   1.4657191e+01   2.9116310e+02  -8.8832086e+00   1.5663545e+02   8.5311891e+01   1.7553273e+02   1.0572465e+02   1.9601636e+02   7.2356873e+01   1.7275455e+02   1.3571873e+02   3.9444818e+02  -1.1068582e+01   8.3883102e+01   1.2631919e+02   1.8038818e+02   5.2471673e+01   7.1543102e+01   1.9558639e+02  -1.4427273e+01   1.3859327e+02   3.5270310e+02   8.7735914e+00   9.6479091e+01   1.5453713e+02   1.8691545e+02   1.9171585e+02   8.3070000e+01   1.2557440e+02   3.8413000e+02  -1.8449455e+00   1.2065091e+02   7.6917927e+01   4.6283636e+01   8.4972764e+01   1.3599364e+02   1.7965687e+02   1.5540310e+02   1.3035759e+02   1.7685364e+02   9.8667164e+01   3.0045545e+02   1.9235382e+01   1.9413000e+02   1.3491415e+02   1.5626636e+02   1.7062778e+02   5.0335818e+02   2.6934982e+01   3.3481818e+02   3.8774545e+01   1.9478310e+02   7.9537191e+01   3.6495364e+02   1.3230982e+01   1.3778455e+02   1.3103269e+02   1.5002000e+02   1.2486022e+02   2.2830364e+02   1.0997389e+02   3.9560455e+02  -7.7710909e+00   1.8508545e+02   1.1321044e+02   2.3195636e+02   1.6233531e+02   2.0088818e+02   1.1585167e+02   4.4213102e+01   6.3112791e+01   2.7796727e+02   1.5295345e+01   2.4696613e+02  -3.5758581e+01   1.3932742e+02  -2.4026516e+01   1.2478097e+02   1.5741978e+02   3.2589484e+02  -1.2697394e+01   8.1456774e+01   1.6242765e+02   2.9501774e+02  -7.2086581e+01   1.3774516e+02   1.3175523e+02   1.9918742e+02  -1.5434994e+01   3.3124645e+02   2.6207381e+01   8.9264516e+01   1.2830916e+02   2.3858613e+02  -9.1294710e+00   2.1049129e+02   4.0577935e+00   7.2608065e+01   2.7790523e+02   5.5803226e+01   1.2472994e+02   3.2438097e+02  -2.1707897e+01   1.6839742e+02   2.1348466e+02   7.4039573e+01   9.5255575e+01   4.1229573e+01   8.6360375e+01   1.0305226e+02   1.1185808e+02   6.5166452e+01   7.4697006e+01   8.3111290e+01   2.0044303e+02   2.3565957e+02   7.9059750e+00   8.5564839e+01   2.3849126e+02   7.3047097e+01   8.1781394e+01   3.0928839e+02   3.4547574e+01   8.1798387e+01   1.8267677e+02   3.3388065e+02   6.9245161e-01   3.1741194e+02   1.3143174e+01   1.2951935e+02   9.5058774e+01   7.2179573e+01   6.8124375e+01   6.6419573e+01   7.0825175e+01   1.2587387e+02   6.5526219e+01   9.3393226e+01   7.1154671e+01   2.1861677e+02  -1.1867406e+01
   2.1590774e+02   2.3918994e+01   2.1801903e+02  -1.7480555e+01   1.2938548e+02   1.0825142e+02   2.4636194e+02   2.3765290e+00   3.4154065e+02   1.6461910e+01   3.9804387e+02  -1.8028645e+00   2.4924548e+02   1.3361974e+01   1.8011645e+02   1.2672875e+02   1.0787516e+02   1.7268321e+02   3.4626484e+02   1.5250103e+01   1.4882613e+02   1.5909907e+02   3.9705968e+02   4.1082645e+01   3.9944516e+01   1.1814799e+02   1.9513484e+02   2.2153050e+02   3.3237903e+02   6.6693548e+00   1.3916829e+02   1.2239559e+02   8.2566452e+01   1.1397372e+02   1.0697613e+02   7.8468361e+01   2.1906829e+02   1.1224630e+01   5.5580323e+01   1.2260745e+02   1.7300323e+02   1.7657652e+02   1.1519129e+02   1.2166083e+02   4.4109903e+02   1.9834981e+01   2.2301968e+02   1.2790617e+02   4.3219258e+02  -5.8347613e+00   1.2887129e+02   1.2792610e+02   1.4171903e+02   1.8602990e+02   4.0888968e+02   1.8877213e+01   2.1112710e+02   1.7414854e+02   1.8135829e+02   1.3464039e+02   1.7864484e+02   1.3992615e+02   3.9496581e+02  -4.1327484e+00   1.7262548e+02   1.6608348e+01   1.5866645e+02   2.0887281e+02   7.2792903e+01   1.1415302e+02   1.1986097e+02   1.5694499e+02   1.9020419e+02   1.8211689e+02   1.5822935e+02   1.5426230e+02   1.8363000e+02   2.0017766e+02   6.5836065e+02   4.9534697e+01   1.6950097e+02   1.9144766e+02   1.8502419e+02   2.4305097e+02   3.9341710e+02   2.4066310e+01   4.3365452e+02  -1.0739742e+00   1.6829387e+02   1.2975359e+02   1.0111829e+02   1.1839959e+02   1.6238742e+02   1.5147965e+02   8.0245161e+01   8.2195871e+01   2.0480742e+02   3.2366605e+02   1.5287829e+02   1.8987879e+02   1.7586935e+02   1.2595400e+02   2.4445194e+02   1.3249329e+01   1.1045161e+02   1.3317290e+02   3.4056581e+02   3.9584090e+01   1.3519710e+02   1.2723746e+02   2.8726774e+02   4.0853548e+00   3.6267645e+02   5.5920129e+00   8.8560968e+01   5.1877703e+01   1.3556806e+02   7.4955845e+01   8.8127097e+01   1.4326596e+02   1.4201203e+02   2.0713859e+02   2.5272097e+02   1.5369942e+02   4.3417645e+02   4.3607226e+00   2.7049829e+02   2.4989187e+01   3.3345581e+02   9.3125677e+00   6.2101935e+01   1.5906281e+02   5.6732258e+01   1.8721742e+01   1.8702387e+02   1.5565510e+01   6.4184194e+01   9.2942039e+01   7.2365484e+01   1.3528108e+02   1.1523452e+02   1.3528156e+02   2.5692613e+02   2.1475688e+02   5.8049581e+02   9.7645290e+00   1.2811742e+02   1.1714028e+02   1.3026478e+02   1.2266553e+02   2.7896645e+02   1.6852039e+01   6.3127273e+01   1.9000727e+01   2.1878310e+02  -1.8432809e+01   1.9702310e+02   1.4888799e+02   1.7188310e+02  -6.0108086e+00   2.7112310e+02  -5.8100086e+00   2.0786909e+02   1.5602138e+02   7.3890000e+01   1.3203607e+02   1.4492909e+02   1.4475204e+02   2.1940310e+02  -5.7624086e+00   4.7161818e+01   1.1848069e+02   2.2071182e+02   2.0141236e+01   3.9992310e+02   1.1265991e+01   2.7692310e+02   2.7759914e+00   1.4468545e+02   8.5267891e+01   1.6634273e+02   1.2574985e+02   1.8249636e+02   8.7718473e+01   1.4775455e+02   1.5657873e+02   3.5501818e+02  -7.6841818e+00   1.1078310e+02   1.0697719e+02   2.0805818e+02   9.1118073e+01   8.0023102e+01   1.7305799e+02  -9.9072727e+00   1.3375167e+02   3.4528310e+02   2.4107191e+01   9.4619091e+01   1.8187593e+02   1.6753545e+02   1.5502625e+02   8.0590000e+01   8.9112800e+01   3.4499000e+02   6.4762545e+00   1.0646091e+02   1.1971313e+02   4.6803636e+01   9.1121164e+01   1.2956364e+02   1.9226127e+02   1.6226310e+02   1.3842879e+02   1.9723364e+02   1.2075676e+02   2.6583545e+02   3.1864982e+01   1.5942000e+02   1.3074095e+02   1.9616636e+02   1.5937578e+02   5.3130818e+02   1.9558982e+01   3.7400818e+02   7.7739345e+01   2.9440310e+02   1.0804759e+02   3.3924364e+02   3.7237782e+01   1.4440455e+02   1.3069309e+02   1.2273000e+02   9.8473418e+01   2.5078364e+02   1.1613549e+02   4.0360455e+02  -7.3610909e+00   1.5903545e+02   1.1386444e+02   2.0143636e+02   1.6120691e+02   1.8565818e+02   1.1340007e+02   6.5593102e+01   4.9212391e+01   3.6396727e+02   2.2995345e+01   2.4667613e+02  -1.7305381e+01   1.7218742e+02  -2.1135316e+01   1.0616097e+02   1.6861938e+02   3.3742484e+02   3.3302065e+00   9.4836774e+01   1.1292725e+02   3.2582774e+02  -6.3601381e+01   1.3878516e+02   1.7153203e+02   1.9951742e+02  -2.8851394e+01   3.4719645e+02   1.6031381e+01   1.4059452e+02   1.2116276e+02   2.2391613e+02   2.0441290e+00   2.1634129e+02   1.5829794e+01   8.4458065e+01   2.6543723e+02   7.5903226e+01   1.5760194e+02   4.0143097e+02  -1.3391897e+01   1.6581742e+02   2.2183106e+02   5.8749573e+01   9.5478775e+01   4.0319573e+01   9.8343175e+01   9.3292258e+01   8.8258877e+01   5.2126452e+01   1.0293021e+02   7.8771290e+01   1.8132023e+02   2.3922957e+02   2.3240375e+01   7.3044839e+01   1.9049286e+02   6.4717097e+01   9.2977794e+01   3.4419839e+02   1.6134774e+01   1.1589839e+02   1.5375877e+02   3.0698065e+02   1.0084452e+01   3.4980194e+02   1.7021974e+01   1.2142935e+02   1.2665597e+02   8.4889573e+01   7.6007575e+01   8.1749573e+01   6.8358775e+01   1.0364387e+02   9.5074619e+01   7.6203226e+01   7.4439871e+01   2.2708677e+02  -1.4550065e+00
   2.1419774e+02  -5.6642065e+00   2.5982903e+02  -1.6445355e+01   1.6100548e+02   1.0367182e+02   2.6270194e+02   1.3729329e+01   3.1935065e+02  -8.9128903e+00   4.0223387e+02   8.1193548e-01   2.4124548e+02   2.6911974e+01   1.5645645e+02   1.2590155e+02   1.0039516e+02   1.3689161e+02   3.1892484e+02   4.1573032e+00   1.8244613e+02   1.0387947e+02   3.5767968e+02   2.1083045e+01   5.7614516e+01   1.3249439e+02   1.9289484e+02   1.8908970e+02   3.4380903e+02   6.4149548e+00   1.6530829e+02   1.3130439e+02   7.7296452e+01   1.3039532e+02   1.0559613e+02   9.5248761e+01   2.0959829e+02   8.4522297e+00   6.7050323e+01   9.4539845e+01   2.4252323e+02   9.8064916e+01   9.4471290e+01   8.6178426e+01   3.7457903e+02   5.8765806e+00   2.5181968e+02   1.5246217e+02   4.7877258e+02   1.3488387e+00   1.1239129e+02   1.6862450e+02   1.2090903e+02   1.9169470e+02   4.3736968e+02   8.8788129e+00   2.2450710e+02   1.2635814e+02   1.8030829e+02   1.6896439e+02   1.5150484e+02   1.1952735e+02   3.4896581e+02   3.5307252e+01   1.9495548e+02  -1.5218052e+01   1.5866645e+02   2.0506281e+02   1.0560290e+02   1.5966822e+02   1.4967097e+02   1.5709019e+02   1.9083419e+02   2.0243649e+02   1.4579935e+02   1.4520670e+02   1.9501000e+02   1.6331726e+02   6.2979065e+02   4.5210297e+01   1.8816097e+02   2.1561486e+02   1.6097419e+02   2.2864497e+02   3.7736710e+02   3.5060310e+01   4.2238452e+02   6.6676258e+00   1.4433387e+02   1.3728039e+02   1.0016829e+02   1.0418559e+02   1.7138742e+02   1.5965965e+02   9.4055161e+01   8.0761071e+01   2.6094742e+02   2.5045485e+02   1.8240829e+02   1.7427639e+02   1.7924935e+02   1.5230360e+02   3.0193194e+02   1.4080929e+01   1.5640161e+02   1.4721690e+02   2.6508581e+02   3.0012490e+01   1.4415710e+02   1.4176066e+02   3.4345774e+02   1.9500155e+01   3.5515645e+02  -1.0476387e+01   9.3460968e+01   4.7915703e+01   1.2946806e+02   8.8013845e+01   7.1267097e+01   1.7642476e+02   1.4211203e+02   1.6146059e+02   2.9829097e+02   2.1596382e+02   4.0336645e+02   1.2635523e+01   3.0125829e+02   1.8528387e+01   3.2859581e+02   9.6113677e+00   1.5124194e+02   1.2879161e+02   6.5302258e+01   4.8226142e+01   1.7035387e+02  -1.2908903e+00   8.2614194e+01   6.2227639e+01   8.7025484e+01   1.2386828e+02   9.4854516e+01   1.6891196e+02   2.3735613e+02   2.3770248e+02   6.5488581e+02   1.7333329e+01   1.2730742e+02   1.3843508e+02   1.3131478e+02   1.1620153e+02   2.5506645e+02   9.9140387e+00   8.8987273e+01   1.0171927e+01   2.7373310e+02  -6.4388086e+00   1.9554310e+02   1.6861639e+02   2.1550310e+02   1.6259591e+01   2.5640310e+02  -1.0292409e+01   1.8015909e+02   1.6033818e+02   1.2294000e+02   1.2982207e+02   1.3316909e+02   1.3550284e+02   2.3969310e+02  -1.0815609e+01   4.7541818e+01   1.0159029e+02   2.2133182e+02   1.6851636e+01   4.2402310e+02   8.1079914e+00   2.9031310e+02   2.4647914e+00   1.3887545e+02   4.9592691e+01   1.7701273e+02   1.1775625e+02   2.1715636e+02   6.1855673e+01   1.5065455e+02   1.5229673e+02   3.6378818e+02   4.6142182e+00   8.7973102e+01   1.0042199e+02   1.9638818e+02   1.0276167e+02   7.8883102e+01   1.5918919e+02  -5.3372727e+00   1.7462607e+02   3.5691310e+02   1.1767914e+00   7.8479091e+01   1.6887713e+02   1.9534545e+02   1.3647145e+02   7.3500000e+01   1.1791000e+02   4.1875000e+02   1.5055455e+01   1.1308091e+02   1.0890353e+02   5.8093636e+01   7.3737964e+01   1.4884364e+02   1.8505887e+02   1.6269310e+02   1.4605439e+02   1.8775364e+02   1.1570516e+02   3.0130545e+02   3.2837382e+01   1.6418000e+02   1.4979015e+02   1.6100636e+02   1.4618858e+02   5.4559818e+02   3.6505782e+01   3.5028818e+02   4.9876945e+01   2.5540310e+02   9.8117591e+01   3.4172364e+02   9.6593818e+00   1.1759455e+02   1.7011789e+02   1.2844000e+02   1.2568662e+02   2.6726364e+02   1.0043709e+02   4.0874455e+02  -9.5422909e+00   1.8117545e+02   1.4666324e+02   2.4557636e+02   1.4586571e+02   1.7850818e+02   1.3407207e+02   5.4973102e+01   8.7481991e+01   3.8500727e+02   1.1212145e+01   2.6743613e+02  -2.6486181e+01   1.6984742e+02  -2.1658116e+01   1.1816097e+02   1.4370938e+02   3.1485484e+02   1.9958065e+00   6.8026774e+01   1.2193205e+02   3.2715774e+02  -5.9567781e+01   1.2321516e+02   1.3920763e+02   1.9080742e+02  -3.4244594e+01   3.8638645e+02   9.2261806e+00   1.1412452e+02   1.0704036e+02   1.9696613e+02   6.3501290e+00   2.2758129e+02   1.7170594e+01   8.5418065e+01   2.3284043e+02   7.9043226e+01   1.2121074e+02   3.5324097e+02   4.7033032e+00   1.5772742e+02   2.0066826e+02   7.1939573e+01   1.0952358e+02   6.3559573e+01   1.2471398e+02   8.6482258e+01   1.0242368e+02   7.2836452e+01   9.4033406e+01   5.0581290e+01   1.3452543e+02   2.5636957e+02   6.0991750e+00   7.1334839e+01   1.2410966e+02   6.2907097e+01   1.0688259e+02   2.4081839e+02  -1.0148258e+00   1.3579839e+02   1.3678677e+02   3.0727065e+02   5.0112516e+00   3.3265194e+02   2.1013974e+01   1.4523935e+02   1.1899117e+02   7.8849573e+01   5.7680775e+01   9.3319573e+01   5.9813175e+01   1.2102387e+02   9.3444219e+01   9.6253226e+01   7.2455871e+01   2.1766677e+02  -4.3614065e+00
   2.1061774e+02   6.1021935e+00   2.4144903e+02   5.0750452e+00   1.6119548e+02   9.1606619e+01   2.3794194e+02   8.9501290e+00   3.7192065e+02   3.8461510e+01   3.6780387e+02   4.4663355e+00   1.8648548e+02   1.4277419e-01   1.7968645e+02   1.3757315e+02   8.9535161e+01   1.8181041e+02   3.4369484e+02   1.3555703e+01   1.0782613e+02   1.9046907e+02   3.5591968e+02   1.9413845e+01   5.3324516e+01   1.1031759e+02   2.1027484e+02   1.5817930e+02   2.6770903e+02   1.3362955e+01   1.6064829e+02   1.3220719e+02   9.7666452e+01   1.4545572e+02   7.9216129e+01   1.0968916e+02   1.6378829e+02  -2.1297028e-01   9.1200323e+01   1.0375785e+02   2.4566323e+02   1.8414372e+02   8.4611290e+01   9.4967226e+01   3.2357903e+02  -2.7563419e+01   2.2367968e+02   1.2328337e+02   4.7772258e+02  -7.1871613e+00   1.1663129e+02   1.5671530e+02   1.3004903e+02   2.2191350e+02   4.2364968e+02  -1.6643587e+01   2.7741710e+02   1.8812534e+02   2.0616829e+02   1.7551559e+02   1.6516484e+02   1.4343455e+02   3.6939581e+02   6.2028516e+00   2.1095548e+02   1.5211948e+01   1.2666645e+02   1.7915281e+02   1.1150290e+02   1.5419622e+02   1.5548097e+02   1.8862539e+02   2.0062419e+02   1.6386329e+02   1.7355935e+02   1.4546590e+02   1.6982000e+02   1.5828246e+02   7.4074065e+02   1.2994297e+01   1.8245097e+02   2.2388166e+02   1.6650419e+02   1.5934257e+02   3.5508710e+02   5.6027097e+00   4.6360452e+02   1.6420026e+01   1.5505387e+02   1.3047279e+02   1.2740829e+02   9.5916387e+01   1.7905742e+02   1.3128605e+02   9.7105161e+01   1.3555707e+02   1.9394742e+02   1.9767485e+02   1.5254829e+02   1.4932519e+02   1.6062935e+02   1.4469320e+02   2.9245194e+02   2.1689329e+01   1.4945161e+02   1.4744290e+02   2.4384581e+02   8.2316903e+00   1.4429710e+02   1.5298946e+02   3.6192774e+02   1.3542555e+01   4.1729645e+02   1.5552413e+01   9.9320968e+01   8.1396903e+01   1.2122806e+02   1.0096305e+02   1.0250710e+02   1.5244556e+02   1.2282203e+02   1.6267379e+02   2.9053097e+02   2.0639462e+02   4.3693645e+02   7.4299226e+00   2.6116829e+02   1.1975587e+01   3.3264581e+02  -8.8626323e+00   9.3011935e+01   1.9135001e+02   5.2492258e+01   1.6770942e+01   1.8973387e+02   4.7387097e+00   5.1614194e+01   7.5847639e+01   8.0175484e+01   9.2466284e+01   7.7234516e+01   9.8231561e+01   1.8068613e+02   2.2714608e+02   5.9549581e+02   2.1464529e+01   1.2101742e+02   1.2755828e+02   1.1393478e+02   1.1288193e+02   2.3601645e+02   1.2248039e+01   5.8177273e+01   5.9167273e+00   3.2578310e+02  -1.1182809e+01   2.1192310e+02   1.2269599e+02   1.5859310e+02   4.1023914e+00   2.0192310e+02  -5.5400856e-01   1.7024909e+02   1.6322098e+02   7.3370000e+01   1.2411767e+02   1.2197909e+02   1.3149804e+02   2.6340310e+02  -7.4224086e+00   6.2631818e+01   8.7003091e+01   1.9742182e+02   1.0484436e+01   4.7559310e+02   2.0223914e+00   2.7021310e+02  -2.2827209e+01   1.5987545e+02   6.2722691e+01   1.4172273e+02   1.2000945e+02   1.9925636e+02   7.8807673e+01   1.5818455e+02   1.4869433e+02   3.7120818e+02   8.5006182e+00   7.6073102e+01   6.3843991e+01   2.0976818e+02   1.1422127e+02   8.6973102e+01   1.6811199e+02  -1.0147273e+01   1.8125087e+02   3.7355310e+02   1.8315591e+01   1.0661909e+02   1.6005593e+02   1.4210545e+02   1.6358065e+02   7.2780000e+01   1.1796760e+02   4.5265000e+02  -8.0365455e+00   1.3070091e+02   1.0487393e+02   5.3233636e+01   9.1316764e+01   1.8256364e+02   2.0516127e+02   1.6540310e+02   1.5898759e+02   1.6156364e+02   1.2561036e+02   2.8249545e+02   1.2582182e+01   1.5584000e+02   1.4845735e+02   1.8605636e+02   1.4434458e+02   5.8292818e+02   1.5859382e+01   4.3542818e+02   7.5535745e+01   2.4516310e+02   8.2746791e+01   3.7124364e+02   1.5827782e+01   1.5707455e+02   1.3448949e+02   1.4335000e+02   1.1872382e+02   2.4792364e+02   1.2064429e+02   4.2993455e+02  -2.5674909e+00   1.7555545e+02   1.0187284e+02   1.9447636e+02   1.3828371e+02   1.8636818e+02   1.2582327e+02   5.0783102e+01   1.1462719e+02   3.8524727e+02   1.1192945e+01   2.6605613e+02  -2.8755781e+01   1.8351742e+02  -2.2141716e+01   1.1735097e+02   1.7572418e+02   3.3280484e+02  -3.5019355e-01   7.3646774e+01   1.2753245e+02   3.3649774e+02  -4.4074981e+01   1.2464516e+02   1.2842323e+02   2.0946742e+02  -3.0307394e+01   4.0653645e+02   1.8904181e+01   1.2416452e+02   1.3166716e+02   2.3415613e+02   3.6549290e+00   2.4253129e+02   5.4459355e-01   8.9128065e+01   2.4177363e+02   8.1473226e+01   1.2905634e+02   3.5409097e+02  -2.1124697e+01   1.7724742e+02   1.7824666e+02   7.6699573e+01   8.5142775e+01   4.7079573e+01   1.2261238e+02   1.0377226e+02   7.7330477e+01   5.8886452e+01   1.0100941e+02   6.4201290e+01   9.9195832e+01   1.7969957e+02   7.5227750e+00   6.1144839e+01   1.2154486e+02   5.6667097e+01   1.3181179e+02   9.7098387e+01   1.7627742e+00   9.5848387e+01   1.5069277e+02   2.6160065e+02   2.9334852e+01   3.5884194e+02  -8.4112258e+00   1.5137935e+02   1.4025997e+02   6.7369573e+01   6.6269175e+01   7.1609573e+01   8.1839975e+01   1.1664387e+02   1.0341462e+02   1.0458323e+02   5.5069471e+01   1.9199677e+02   1.5932194e+01
   2.2614774e+02   2.7329794e+01   2.4296903e+02  -1.2286555e+01   1.8814548e+02   1.1255062e+02   2.5079194e+02   4.5921290e+00   3.9840065e+02   1.6573110e+01   3.2623387e+02   8.9419355e+00   2.0338548e+02   2.7007742e+00   1.6202645e+02   1.2388595e+02   9.8395161e+01   1.5048161e+02   3.1535484e+02  -6.0709677e-01   1.2877613e+02   1.0993307e+02   3.6139968e+02   1.2745445e+01   6.5944516e+01   1.1687799e+02   1.7132484e+02   2.1095530e+02   3.1289903e+02   1.2607755e+01   1.3340829e+02   1.3519639e+02   1.0003645e+02   1.4810612e+02   8.9836129e+01   9.5749561e+01   2.1211829e+02   8.4406297e+00   7.1440323e+01   4.0618645e+01   1.5504323e+02   1.3844332e+02   1.0328129e+02   1.0385363e+02   4.0157903e+02  -3.4193548e-03   1.9901968e+02   1.3154617e+02   4.6900258e+02  -9.6295613e+00   1.0910129e+02   1.9855770e+02   1.2628903e+02   2.3169430e+02   3.8988968e+02  -8.9427871e+00   2.2608710e+02   1.9009174e+02   1.6435829e+02   1.7581039e+02   1.3969484e+02   1.1771215e+02   3.7973581e+02   2.3085652e+01   1.8667548e+02   7.0643484e+00   1.7575645e+02   1.4788561e+02   1.6584290e+02   1.1584902e+02   1.4200097e+02   1.7755379e+02   1.7583419e+02   1.3952649e+02   1.5903935e+02   1.5633750e+02   1.8297000e+02   1.9695046e+02   5.6917065e+02   3.0529897e+01   1.7807097e+02   1.8457206e+02   1.7230419e+02   2.1268857e+02   3.5036710e+02   1.7410310e+01   4.6227452e+02   1.8696426e+01   1.4743387e+02   1.6332239e+02   1.3140829e+02   5.5116387e+01   1.6776742e+02   1.4728925e+02   8.3585161e+01   1.5754867e+02   1.8066742e+02   1.8454725e+02   1.5116829e+02   1.7591559e+02   1.5453935e+02   1.0990040e+02   2.9835194e+02  -1.0682671e+01   1.4169161e+02   1.4767370e+02   2.8946581e+02   2.2962090e+01   1.4391710e+02   1.5810986e+02   2.1545774e+02   1.2880155e+01   4.0296645e+02   7.8812903e-02   9.5370968e+01   7.9382903e+01   1.1599806e+02   1.1633145e+02   9.1657097e+01   1.0979356e+02   1.1720203e+02   1.8631339e+02   3.1834097e+02   2.3087982e+02   4.0750645e+02   2.1114323e+01   3.1330829e+02   3.5234387e+01   2.6449581e+02   1.1979368e+01   1.0567194e+02   1.3133721e+02   4.3922258e+01   2.1696542e+01   2.2006387e+02   1.7922310e+01   5.8944194e+01   8.4691239e+01   9.3175484e+01   9.1146284e+01   1.0466452e+02   1.2069716e+02   1.6825613e+02   1.8904048e+02   5.7911581e+02   5.1149290e+00   1.3168742e+02   1.7694468e+02   1.2445478e+02   8.3130334e+01   2.9030645e+02   2.2348387e+00   8.1417273e+01  -6.3224727e+00   3.4535310e+02  -3.9784086e+00   1.9316310e+02   1.1228679e+02   2.1826310e+02   5.6587914e+00   1.9088310e+02  -7.4308086e+00   1.8262909e+02   1.5238058e+02   6.6890000e+01   1.2387607e+02   1.2887909e+02   1.1465604e+02   2.5664310e+02   9.3483914e+00   6.8971818e+01   1.2539589e+02   2.1318182e+02   3.2173636e+01   4.2597310e+02   1.6619914e+00   3.2412310e+02   4.9999914e+00   1.5515545e+02   9.0620291e+01   1.6553273e+02   9.0244655e+01   2.0763636e+02   9.1377273e+01   1.5956455e+02   1.6977393e+02   3.5968818e+02   1.0422182e+00   6.7163102e+01   9.0316791e+01   1.8896818e+02   9.0165273e+01   4.3833102e+01   1.8314319e+02   5.9527273e+00   1.4134287e+02   3.1891310e+02   7.1667914e+00   7.5389091e+01   2.0393433e+02   1.6305545e+02   1.6647465e+02   9.4160000e+01   1.0225720e+02   3.2932000e+02   4.7798545e+00   1.2413091e+02   7.6679527e+01   4.1283636e+01   6.5892764e+01   1.0170364e+02   1.8878007e+02   1.5073310e+02   1.3997119e+02   1.4761364e+02   1.0162636e+02   2.5178545e+02   1.6658982e+01   1.5446000e+02   1.2218775e+02   1.6484636e+02   1.5178138e+02   5.6235818e+02  -1.1975018e+01   3.9933818e+02   7.0572945e+01   2.2069310e+02   8.0324391e+01   3.3105364e+02   1.8082982e+01   1.1949455e+02   1.3277589e+02   1.3625000e+02   1.1768182e+02   2.6506364e+02   1.2094309e+02   4.1950455e+02   7.4569091e+00   1.6822545e+02   9.2599236e+01   1.9952636e+02   1.4249971e+02   1.6684818e+02   1.5428487e+02   3.9973102e+01   9.5971991e+01   3.7957727e+02   8.7465455e+00   2.7363613e+02  -1.1652181e+01   1.7365742e+02  -1.3152916e+01   1.2878097e+02   1.6466978e+02   2.6661484e+02  -5.0549935e+00   8.7836774e+01   1.2439725e+02   3.3272774e+02  -3.1153381e+01   1.4345516e+02   1.5543843e+02   2.2289742e+02  -2.5671794e+01   3.9295645e+02   1.5560581e+01   1.2693452e+02   1.2739556e+02   2.4201613e+02  -1.4213871e+01   2.2729129e+02   2.8233794e+01   8.8558065e+01   2.5986923e+02   6.8043226e+01   1.5394074e+02   2.8976097e+02   5.5417032e+00   1.3605742e+02   1.6745186e+02   7.4939573e+01   1.0661358e+02   3.6319573e+01   1.3547318e+02   7.8102258e+01   1.1228408e+02   7.3166452e+01   8.8527006e+01   7.3301290e+01   1.0242783e+02   2.1041957e+02   1.9251750e+00   5.6184839e+01   1.5951166e+02   4.7427097e+01   9.5410994e+01   7.8908387e+01   1.7647974e+01   1.1446839e+02   1.4815317e+02   2.7155065e+02   1.6778852e+01   3.3813194e+02   1.1005574e+01   1.5366935e+02   1.2197677e+02   7.6749573e+01   7.6948775e+01   8.4659573e+01   7.5505975e+01   9.7163871e+01   6.9823019e+01   8.2103226e+01   4.2727871e+01   2.0023677e+02   5.8929935e+00
   2.1228774e+02   1.3628594e+01   2.6768903e+02  -4.1641548e+00   1.5343548e+02   9.8517419e+01   2.5955194e+02  -2.5886710e+00   4.0126065e+02   1.0634310e+01   3.8242387e+02   2.4106735e+01   1.9362548e+02   6.1915742e+00   1.7935645e+02   1.1854955e+02   9.2205161e+01   1.6002681e+02   3.0954484e+02  -4.7622968e+00   1.8953613e+02   1.0741227e+02   3.1982968e+02  -2.8889548e+00   4.1854516e+01   1.1070519e+02   1.5970484e+02   2.1288490e+02   3.4685903e+02  -5.8790452e+00   1.3073829e+02   1.4344999e+02   8.5876452e+01   1.5044892e+02   8.0026129e+01   1.1229436e+02   2.0859829e+02  -9.3677703e+00   7.3100323e+01   9.8825845e+01   1.2076323e+02   1.3113572e+02   1.2028129e+02   1.0354363e+02   4.6028903e+02   1.4069781e+01   2.2086968e+02   1.2955817e+02   4.8167258e+02   5.8268387e+00   1.3001129e+02   1.9612490e+02   1.2990903e+02   2.2483470e+02   3.5902968e+02  -1.5513987e+01   2.4236710e+02   1.6140934e+02   1.4702829e+02   1.5529679e+02   1.7250484e+02   1.2203735e+02   4.7015581e+02   7.7120516e+00   1.8314548e+02   7.3467484e+00   1.3647645e+02   1.8469801e+02   1.2517290e+02   9.6822619e+01   1.1433097e+02   1.6376739e+02   1.6220419e+02   2.1251689e+02   1.5117935e+02   1.6220630e+02   1.7082000e+02   2.4711246e+02   7.0432065e+02   2.9627897e+01   1.9754097e+02   1.5182446e+02   2.1578419e+02   2.5159017e+02   3.5774710e+02   1.5339910e+01   3.5971452e+02   3.9512258e+00   1.2267387e+02   1.6859319e+02   1.3083829e+02   9.0641987e+01   1.6857742e+02   1.3050445e+02   7.4635161e+01   1.0559467e+02   2.2032742e+02   2.1356445e+02   1.4806829e+02   1.5402359e+02   1.5443935e+02   1.2461840e+02   2.9745194e+02   4.4893290e+00   1.3193161e+02   1.0912450e+02   3.6165581e+02   1.8616890e+01   1.5286710e+02   1.8635386e+02   3.2288774e+02   9.6657548e+00   4.0420645e+02   2.8029613e+01   1.0456097e+02   6.1117703e+01   1.3780806e+02   1.0287665e+02   8.4367097e+01   1.5647676e+02   1.4230203e+02   2.1787539e+02   2.7705097e+02   1.9047302e+02   4.5474645e+02   2.1485123e+01   2.9673829e+02   2.9219987e+01   2.9340581e+02   1.1996568e+01   8.0531935e+01   1.2415841e+02   6.9682258e+01   1.2205742e+01   1.7411387e+02  -1.3516903e+00   5.0664194e+01   8.4403639e+01   9.2985484e+01   1.3282148e+02   1.0718452e+02   1.7292556e+02   1.8349613e+02   1.3411128e+02   5.5964581e+02   3.9712529e+01   1.4392742e+02   1.5772548e+02   1.0174478e+02   1.0299713e+02   3.1306645e+02   1.4894039e+01   6.8027273e+01   1.0368727e+01   2.6078310e+02  -5.5028086e+00   2.2526310e+02   1.0985879e+02   2.2240310e+02  -1.4002409e+01   2.8116310e+02  -9.1332086e+00   2.0624909e+02   1.7263098e+02   1.1951000e+02   1.3171647e+02   1.4058909e+02   1.0509924e+02   2.1231310e+02  -5.2520856e-01   5.9871818e+01   8.8463891e+01   2.4042182e+02   9.9944364e+00   4.4673310e+02   2.3721191e+01   2.7383310e+02   3.5531914e+00   1.5063545e+02   9.3841891e+01   1.4906273e+02   1.3308225e+02   1.6777636e+02   9.6136073e+01   1.6337455e+02   1.8165913e+02   3.4220818e+02   3.7706182e+00   1.0021310e+02   1.1648279e+02   1.8415818e+02   9.2550073e+01   7.0883102e+01   2.0520919e+02  -2.3372727e+00   1.8481607e+02   3.5676310e+02   5.5879144e-01   9.2199091e+01   1.5396953e+02   2.5996545e+02   1.4663185e+02   1.0340000e+02   1.3280800e+02   3.4384000e+02   7.6682545e+00   1.1194091e+02   1.0784473e+02   5.6423636e+01   7.8161564e+01   1.3851364e+02   1.8264527e+02   1.5616310e+02   1.2662679e+02   1.7061364e+02   1.1440636e+02   3.0159545e+02   3.4674182e+01   1.6951000e+02   1.2764375e+02   1.6642636e+02   1.4828498e+02   5.9973818e+02   3.3134582e+01   3.7352818e+02   9.3867745e+01   2.4073310e+02   9.7671191e+01   3.1900364e+02   2.9386982e+01   1.3335455e+02   1.3395709e+02   1.1497000e+02   1.1561422e+02   2.6811364e+02   1.2040909e+02   3.8417455e+02  -8.5266909e+00   1.9389545e+02   1.3750564e+02   1.9128636e+02   1.8105891e+02   2.3712818e+02   1.3438247e+02   7.3023102e+01   8.5227991e+01   3.4143727e+02   2.6747745e+01   2.2691613e+02  -2.5574581e+01   1.6642742e+02  -9.4845161e+00   1.2221097e+02   1.7343538e+02   3.1975484e+02  -1.3636194e+01   8.1456774e+01   1.1871765e+02   3.2872774e+02  -5.9163381e+01   1.0074516e+02   1.9819523e+02   2.3313742e+02   7.3190065e+00   3.4248645e+02   1.8978181e+01   1.0735452e+02   1.5948196e+02   2.3534613e+02   2.5097290e+00   1.9915129e+02   1.7534994e+01   7.2128065e+01   3.1756363e+02   6.1143226e+01   1.7197274e+02   3.2371097e+02  -4.4642968e+00   1.3877742e+02   2.1128426e+02   6.7229573e+01   9.6090375e+01   5.9609573e+01   9.4989975e+01   9.4672258e+01   9.9718477e+01   5.6746452e+01   8.2790606e+01   6.9631290e+01   1.5962143e+02   2.5898957e+02  -6.1104250e+00   7.5144839e+01   2.0132486e+02   4.0577097e+01   7.5148994e+01   9.5098387e+01   1.6212774e+01   1.1284839e+02   1.2595277e+02   2.6365065e+02   2.0120852e+01   3.0918194e+02   2.3715742e+00   1.2575935e+02   1.2330957e+02   7.3079573e+01   9.1912375e+01   9.6509573e+01   6.8797975e+01   1.1735387e+02   9.3167819e+01   8.9913226e+01   6.9583071e+01   2.1004677e+02   7.1081935e+00
   2.2638774e+02   2.0305935e+00   2.5382903e+02  -1.9653548e+00   1.3562548e+02   9.5412219e+01   2.6036194e+02  -2.2347097e-01   3.6411065e+02   1.0126310e+01   3.9247387e+02  -7.7264516e-02   2.2429548e+02   2.6597974e+01   1.4511645e+02   1.3852875e+02   8.5725161e+01   1.5497521e+02   3.2635484e+02  -3.7270968e+00   1.7215613e+02   1.0775267e+02   3.5453968e+02   2.4244245e+01   5.2134516e+01   1.0946279e+02   1.8084484e+02   2.1905370e+02   3.2894903e+02   1.7513755e+01   1.3416829e+02   1.3079559e+02   9.8616452e+01   1.3258972e+02   9.8356129e+01   8.9587961e+01   2.6178829e+02  -3.8629703e+00   8.6860323e+01   1.0381505e+02   1.2371323e+02   1.5642972e+02   1.1119129e+02   1.0898083e+02   5.5823903e+02   3.7373781e+01   2.3091968e+02   1.4123417e+02   4.2000258e+02   1.2620439e+01   1.5882129e+02   1.9182010e+02   2.8818903e+02   2.3664230e+02   3.8121968e+02  -2.4859187e+01   2.3969710e+02   1.9333294e+02   1.4259829e+02   1.3536119e+02   1.5907484e+02   1.5587175e+02   3.4715581e+02  -3.6879484e+00   2.0081548e+02  -1.0456852e+01   1.5685645e+02   1.7930761e+02   1.2412290e+02   1.1685662e+02   1.4891097e+02   1.5229099e+02   1.9894419e+02   2.6688769e+02   1.7317935e+02   1.8944630e+02   1.7720000e+02   1.9069206e+02   7.4536065e+02   2.8384697e+01   1.8302097e+02   1.6174606e+02   1.5540419e+02   2.4480057e+02   3.7627710e+02   2.2437510e+01   4.5177452e+02  -2.8633574e+01   1.4400387e+02   1.1102679e+02   1.0887829e+02   1.1629879e+02   1.5424742e+02   1.5565085e+02   9.7155161e+01   1.1927307e+02   2.2732742e+02   2.4647445e+02   1.6183829e+02   1.6301199e+02   1.4762935e+02   1.3397320e+02   2.6635194e+02   1.8307329e+01   1.2940161e+02   1.0246690e+02   3.0008581e+02   2.6922490e+01   1.5362710e+02   1.5757306e+02   2.5902774e+02   2.7674555e+01   3.3929645e+02  -9.4475871e+00   7.5510968e+01   6.1441703e+01   1.0275806e+02   8.1870645e+01   7.5127097e+01   1.5330596e+02   1.2696203e+02   2.1577259e+02   2.6224097e+02   1.6903782e+02   4.6793645e+02   3.9999226e+00   2.9945829e+02   1.9192387e+01   3.4621581e+02  -8.8232258e-02   8.4011935e+01   1.3464001e+02   4.5212258e+01   7.3033419e+00   1.5302387e+02   7.3355097e+00   7.7904194e+01   9.6034439e+01   1.0188548e+02   1.3277948e+02   9.9514516e+01   1.6072916e+02   2.0744613e+02   2.1700528e+02   4.9278581e+02   6.7813290e+00   1.1349742e+02   1.3949988e+02   1.1184478e+02   9.7429134e+01   3.3420645e+02  -5.8471613e+00   9.6457273e+01   1.6094327e+01   2.5692310e+02   3.6159914e+00   2.0859310e+02   1.4519239e+02   2.5859310e+02  -2.1467609e+01   3.1716310e+02  -1.2723209e+01   1.6705909e+02   1.8709618e+02   1.1989000e+02   1.3001607e+02   1.4501909e+02   1.3470484e+02   2.4040310e+02   1.6177591e+01   5.8351818e+01   1.3415549e+02   2.3495182e+02   1.3762036e+01   4.0954310e+02   6.5963914e+00   2.6135310e+02   2.2615914e+00   1.5325545e+02   9.1342291e+01   1.7248273e+02   1.2630865e+02   2.0353636e+02   1.0065527e+02   1.6951455e+02   1.4469793e+02   4.0325818e+02   9.7466182e+00   1.0064310e+02   1.3568839e+02   1.9634818e+02   9.7104873e+01   6.7213102e+01   2.0817279e+02   1.2662727e+01   1.7356607e+02   3.4439310e+02   6.5483914e+00   9.9719091e+01   1.5065793e+02   1.8367545e+02   1.3268505e+02   1.8464000e+02   5.3168800e+01   3.2865000e+02   4.4534545e+00   8.8220909e+01   1.0536233e+02   3.0473636e+01   9.6377564e+01   1.4356364e+02   1.9205127e+02   1.5592310e+02   1.5736599e+02   1.6985364e+02   9.2567164e+01   2.9588545e+02   4.2220982e+01   1.6332000e+02   1.4089895e+02   1.6689636e+02   1.4961738e+02   5.3549818e+02   2.0793782e+01   3.6252818e+02   6.3127745e+01   1.9392310e+02   7.4325991e+01   3.6895364e+02   2.5720982e+01   1.2640455e+02   1.3856309e+02   1.1244000e+02   1.0048662e+02   2.6349364e+02   9.4398691e+01   4.1683455e+02  -1.8494909e+00   1.4993545e+02   1.0354244e+02   1.9605636e+02   1.3939731e+02   1.9741818e+02   1.1045927e+02   6.2833102e+01   7.7143191e+01   3.4029727e+02   6.8389455e+00   2.6120613e+02  -3.5367781e+01   2.2146742e+02  -1.2697716e+01   1.2144097e+02   1.5853698e+02   2.8509484e+02  -4.1533935e+00   9.5316774e+01   1.5374885e+02   2.6582774e+02  -5.0131381e+01   1.0864516e+02   1.8570323e+02   2.4275742e+02  -2.7880594e+01   3.5229645e+02   1.5053381e+01   1.1926452e+02   1.5157916e+02   2.4249613e+02   1.8987729e+01   2.3596129e+02   2.3780194e+01   7.8648065e+01   3.0304203e+02   5.8853226e+01   1.4201594e+02   5.7052097e+02  -1.6679097e+01   1.4910742e+02   2.1683786e+02   5.0559573e+01   1.0171398e+02   3.4039573e+01   1.0579558e+02   8.9912258e+01   9.1439277e+01   6.5506452e+01   7.4239806e+01   7.8921290e+01   1.9263823e+02   2.3084957e+02   8.1007750e+00   8.0144839e+01   2.6802486e+02   4.9807097e+01   7.3830594e+01   8.8388387e+01   1.4509574e+01   9.6518387e+01   1.7844917e+02   3.4331065e+02   2.4848052e+01   4.0561194e+02   1.8987174e+01   1.2094935e+02   1.2321437e+02   6.4319573e+01   7.8323175e+01   9.2459573e+01   7.8261975e+01   1.0011387e+02   1.0515702e+02   1.0320323e+02   7.4229871e+01   2.0180677e+02  -9.2606452e-02
   2.2161774e+02  -4.7278065e+00   2.5020903e+02   8.6642452e+00   1.6372548e+02   9.6734219e+01   2.7865194e+02  -1.3826671e+01   3.7878065e+02   2.8912710e+01   4.1885387e+02   1.9952335e+01   2.0357548e+02   7.8255742e+00   1.3221645e+02   1.2989075e+02   1.2277516e+02   1.5506121e+02   2.9269484e+02   1.5675703e+01   1.1039613e+02   1.4502347e+02   3.6248968e+02   1.0658245e+01   5.7564516e+01   1.0854839e+02   2.3589484e+02   2.0121970e+02   3.1556903e+02   1.7534155e+01   1.3411829e+02   1.1675959e+02   1.0035645e+02   1.4829052e+02   7.8546129e+01   8.9172761e+01   2.1173829e+02   1.2851030e+01   8.2240323e+01   1.0947465e+02   1.5461323e+02   1.4923772e+02   8.8141290e+01   1.2592483e+02   5.8966903e+02   1.2049381e+01   2.4467968e+02   1.5098337e+02   4.5286258e+02  -6.7283613e+00   1.3739129e+02   1.9143450e+02   2.0185903e+02   1.7869870e+02   3.8388968e+02  -3.9327871e+00   2.2869710e+02   1.7393294e+02   1.9045829e+02   1.6253239e+02   1.6883484e+02   1.5295095e+02   3.5182581e+02   1.6838452e+01   1.9752548e+02   1.2236348e+01   1.5666645e+02   1.9903281e+02   1.1203290e+02   1.4077382e+02   1.3586097e+02   1.8157499e+02   3.0757419e+02   3.8467729e+02   1.4584935e+02   1.4801270e+02   1.7168000e+02   2.3475366e+02   6.4722065e+02   2.7385897e+01   1.9835097e+02   2.1822966e+02   1.9988419e+02   2.5367217e+02   3.9817710e+02   5.4635510e+01   4.5088452e+02   1.8937626e+01   1.3624387e+02   1.3921759e+02   1.0306829e+02   1.1509359e+02   1.6286742e+02   1.4087125e+02   9.9535161e+01   8.0462671e+01   2.3732742e+02   3.6234445e+02   1.4516829e+02   2.2977559e+02   1.6867935e+02   1.4118920e+02   2.9231194e+02   1.1800529e+01   1.1964161e+02   1.0162770e+02   2.9780581e+02   3.0624890e+01   1.4624710e+02   1.6330346e+02   3.0083774e+02   9.6197548e+00   3.3867645e+02   1.8462013e+01   8.5850968e+01   8.4574503e+01   1.0127806e+02   7.5989045e+01   9.7657097e+01   1.4769356e+02   1.4463203e+02   2.0106899e+02   2.8224097e+02   1.5819782e+02   4.3026645e+02   2.2153523e+01   3.5083829e+02   1.6271987e+01   3.0835581e+02  -1.5389432e+01   8.7201935e+01   1.1057481e+02   5.7972258e+01   1.9002542e+01   1.6025387e+02   9.9971097e+00   7.5044194e+01   9.3833239e+01   8.9745484e+01   1.4465068e+02   8.4084516e+01   1.2987356e+02   2.6192613e+02   2.2454688e+02   6.2054581e+02   1.2650529e+01   1.2277742e+02   1.3884748e+02   1.2441478e+02   1.3427353e+02   3.1130645e+02   4.5548387e+00   8.5127273e+01  -1.5049273e+01   2.9207310e+02   9.7539914e+00   2.0535310e+02   1.4083159e+02   2.4826310e+02  -3.0881209e+01   2.4869310e+02  -2.3775609e+01   1.7634909e+02   1.4807298e+02   1.1161000e+02   1.2410847e+02   1.3216909e+02   1.4106284e+02   2.2550310e+02  -1.4680409e+01   4.9821818e+01   1.2645789e+02   2.2447182e+02   1.0410436e+01   4.2521310e+02   1.2822791e+01   2.9635310e+02  -4.2984086e+00   1.3349545e+02   1.2578309e+02   1.5301273e+02   1.2972625e+02   1.6949636e+02   9.6378473e+01   1.6351455e+02   1.4597793e+02   4.0716818e+02  -7.2361818e+00   8.3353102e+01   1.1436159e+02   1.8210818e+02   9.2624073e+01   5.4783102e+01   1.9054719e+02  -7.4772727e+00   1.4308727e+02   3.3981310e+02   1.1754791e+01   7.7049091e+01   1.8652153e+02   1.8444545e+02   1.4600345e+02   2.1283000e+02   7.5863600e+01   3.7799000e+02  -3.0637455e+00   1.0113091e+02   1.1285953e+02   4.8043636e+01   7.7871964e+01   1.2780364e+02   1.9126207e+02   1.4992310e+02   1.4322599e+02   1.8185364e+02   1.3393716e+02   3.4597545e+02   2.5173782e+01   1.8461000e+02   1.3629575e+02   1.7168636e+02   1.5786418e+02   5.5597818e+02   6.9153818e+00   3.4104818e+02   5.3086145e+01   2.2788310e+02   1.1422919e+02   3.4267364e+02   3.2303382e+01   1.3664455e+02   1.3597389e+02   1.5892000e+02   1.3038822e+02   2.5287364e+02   1.3362829e+02   4.1488455e+02   2.3876509e+01   1.8574545e+02   1.6781764e+02   1.9286636e+02   1.5665251e+02   1.6988818e+02   1.4523167e+02   7.3123102e+01   7.6799991e+01   3.4581727e+02  -8.9265455e-01   2.4315613e+02  -3.7023781e+01   2.1146742e+02  -6.0377161e+00   1.0044097e+02   1.3693698e+02   2.8828484e+02  -5.9785935e+00   9.6926774e+01   1.1343005e+02   3.1772774e+02  -8.0093381e+01   1.0717516e+02   1.8992083e+02   2.2470742e+02  -1.9476594e+01   2.6872645e+02   1.8348981e+01   1.0307452e+02   1.1249436e+02   2.4201613e+02  -2.3733871e+01   2.2015129e+02   1.9904994e+01   8.4508065e+01   2.5276323e+02   6.7803226e+01   1.3595994e+02   3.4700097e+02   3.3925032e+00   1.7515742e+02   2.2951386e+02   9.0269573e+01   8.9057175e+01   4.0659573e+01   9.7075975e+01   8.6962258e+01   6.3715277e+01   7.5786452e+01   9.1127406e+01   9.6301290e+01   1.4777783e+02   2.6026957e+02   2.7887175e+01   7.4954839e+01   2.2948006e+02   6.0767097e+01   9.4343794e+01   9.3048387e+01  -2.1932258e+00   1.1927839e+02   1.7624837e+02   3.5922065e+02   9.8552516e+00   3.5127194e+02  -3.5156258e+00   1.1970935e+02   1.2465357e+02   7.1889573e+01   8.6907575e+01   1.0298957e+02   6.8229575e+01   1.0783387e+02   8.8309419e+01   1.0077323e+02   5.8854271e+01   1.6908677e+02  -5.0450065e+00
   2.2181774e+02  -3.2380645e-01   2.5753903e+02   8.8878452e+00   1.6672548e+02   1.0616422e+02   2.4836194e+02   4.0265290e+00   4.1007065e+02   1.3639510e+01   3.8480387e+02  -9.3636645e+00   2.2995548e+02   5.1451742e+00   1.6540645e+02   1.2813555e+02   9.3015161e+01   1.7644201e+02   2.9964484e+02   1.1197032e+00   1.4706613e+02   1.2242987e+02   3.6939968e+02   2.6295445e+01   4.9424516e+01   1.1562959e+02   1.5670484e+02   2.2817490e+02   2.9008903e+02   1.6192555e+01   1.3483829e+02   1.0203199e+02   7.4566452e+01   1.4582372e+02   9.6546129e+01   8.9492761e+01   2.0511829e+02   9.2406297e+00   7.4670323e+01   6.5120245e+01   1.3704323e+02   1.0317332e+02   7.3381290e+01   9.6675626e+01   4.7428903e+02   1.6469781e+01   2.3858968e+02   1.5752057e+02   4.7000258e+02  -5.2395613e+00   9.1341290e+01   1.5488850e+02   1.3461903e+02   1.9702790e+02   4.3250968e+02  -2.6152387e+01   2.1022710e+02   1.6626054e+02   1.7764829e+02   1.6865719e+02   1.5126484e+02   1.2754655e+02   2.5692581e+02  -6.0395484e+00   1.8576548e+02  -2.4428516e+00   1.2385645e+02   1.7370761e+02   1.2993290e+02   1.6877182e+02   1.4038097e+02   1.6949339e+02   1.7094419e+02   3.1591769e+02   1.7912935e+02   1.6726030e+02   2.0106000e+02   1.7326326e+02   7.3103065e+02   6.1110968e+00   1.9316097e+02   2.0302486e+02   1.9464419e+02   1.7875137e+02   3.8655710e+02   2.8895110e+01   4.1465452e+02   1.7836026e+01   1.6333387e+02   1.2772039e+02   1.0759829e+02   1.0111119e+02   1.5614742e+02   1.7359885e+02   6.7915161e+01   8.8422271e+01   2.3232742e+02   4.2446445e+02   1.6806829e+02   1.6451359e+02   1.7176935e+02   1.7752200e+02   2.9364194e+02   1.9454129e+01   1.5731161e+02   1.3438410e+02   2.6013581e+02   1.2018490e+01   1.3195710e+02   1.6683666e+02   3.8073774e+02   7.1277548e+00   3.5763645e+02   1.5375213e+01   1.0180097e+02   9.4908503e+01   1.0632806e+02   9.1815045e+01   8.8077097e+01   1.4517996e+02   1.2801203e+02   1.5577859e+02   3.0677097e+02   2.2909542e+02   4.4107645e+02   1.5148723e+01   3.3145829e+02   9.4423875e+00   3.1273581e+02  -2.1198323e+00   1.0115194e+02   1.5255881e+02   8.2112258e+01   6.6913419e+00   1.7192387e+02   1.1135097e+00   5.1374194e+01   9.3396839e+01   9.3025484e+01   8.5008284e+01   1.0718452e+02   1.3521556e+02   2.4535613e+02   2.5835248e+02   5.0769581e+02   1.0868529e+01   1.4877742e+02   1.3767748e+02   1.2784478e+02   1.0614913e+02   2.6616645e+02   1.1646039e+01   7.0367273e+01   8.2315273e+00   3.5907310e+02   1.7533991e+01   1.7292310e+02   1.4557599e+02   2.1259310e+02  -1.0647609e+01   2.1807310e+02  -1.9460086e+00   1.5777909e+02   1.7412858e+02   1.1042000e+02   1.2006367e+02   1.1858909e+02   1.2547924e+02   2.5588310e+02  -1.6440809e+01   4.7971818e+01   9.5885891e+01   2.1047182e+02  -1.5095636e+00   4.5954310e+02  -2.1360856e-01   2.9792310e+02  -3.9540086e+00   1.5606545e+02   6.1217491e+01   1.3391273e+02   8.9054255e+01   1.5430636e+02   1.4164367e+02   1.6327455e+02   1.0866713e+02   4.0430818e+02   1.7182618e+01   8.5123102e+01   1.1221999e+02   2.2686818e+02   8.8853273e+01   6.5313102e+01   1.6837479e+02  -1.5997273e+01   1.6709887e+02   3.6586310e+02   3.2620791e+01   8.9389091e+01   1.8205433e+02   2.1558545e+02   1.3675225e+02   1.8850000e+02   6.4950000e+01   2.8332000e+02   1.8219855e+01   1.1927091e+02   9.9118327e+01   3.0133636e+01   7.7594764e+01   1.5875364e+02   1.9359607e+02   1.7592310e+02   1.1814599e+02   1.6780364e+02   1.1663116e+02   2.9511545e+02   3.3472582e+01   1.6865000e+02   1.4552255e+02   1.6784636e+02   1.4675138e+02   5.6692818e+02   1.5709382e+01   3.1485818e+02   6.5421345e+01   2.0959310e+02   8.1732391e+01   3.6605364e+02   1.7002982e+01   1.3307455e+02   1.3149949e+02   1.4630000e+02   1.1539782e+02   2.4778364e+02   1.0056549e+02   4.2345455e+02  -7.7190909e+00   1.9193545e+02   1.5689244e+02   2.0295636e+02   1.8584531e+02   1.3493818e+02   1.3136767e+02   6.8693102e+01   9.6964391e+01   4.0324727e+02   8.5129455e+00   2.5239613e+02  -2.7902981e+01   1.9842742e+02  -1.8234516e+01   1.0397097e+02   1.5793458e+02   2.6575484e+02   5.1538065e+00   9.0506774e+01   1.1442365e+02   3.1496774e+02  -6.2302581e+01   1.0188516e+02   1.4419403e+02   2.4223742e+02   1.1071006e+01   3.4319645e+02   2.5921381e+01   1.1688452e+02   1.4209956e+02   2.1210613e+02   1.5798929e+01   2.5844129e+02   2.8131794e+01   8.4368065e+01   2.1006443e+02   4.6423226e+01   1.3315034e+02   3.5476097e+02  -5.9882968e+00   1.5129742e+02   2.2294266e+02   6.4229573e+01   1.2538038e+02   5.4179573e+01   1.3704438e+02   8.5912258e+01   8.4329277e+01   5.7456452e+01   9.1593806e+01   6.3961290e+01   1.2231503e+02   1.8626957e+02   5.7571750e+00   7.1904839e+01   1.5325406e+02   6.6717097e+01   1.3238779e+02   9.8818387e+01  -8.1348258e+00   1.2008839e+02   1.6313357e+02   3.4931065e+02   1.8798052e+01   3.5722194e+02   1.5528374e+01   1.4023935e+02   1.1643117e+02   8.2229573e+01   9.0560375e+01   8.5319573e+01   5.6503175e+01   1.0426387e+02   7.9685019e+01   9.2393226e+01   7.6234671e+01   1.9699677e+02   1.0521935e+00
   2.2709774e+02  -2.6620645e-01   2.5668903e+02  -2.0941548e+00   1.6881548e+02   9.1857019e+01   2.5917194e+02  -2.4028271e+01   3.5002065e+02   1.9235097e+00   3.5866387e+02   1.3967535e+01   2.2243548e+02   8.3167742e+00   1.5359645e+02   1.2151035e+02   9.9115161e+01   1.6438401e+02   2.5535484e+02   1.3092903e+01   1.7872613e+02   9.8277071e+01   3.5877968e+02   1.2350452e+00   5.6944516e+01   8.2597987e+01   1.4880484e+02   1.8761690e+02   3.2580903e+02   1.6854955e+01   1.2387829e+02   1.1219879e+02   1.0913645e+02   1.2111812e+02   7.0976129e+01   9.7068361e+01   2.1721829e+02  -1.0677370e+01   6.6910323e+01   7.2321045e+01   1.6314323e+02   1.8946532e+02   8.5851290e+01   9.1008026e+01   4.5666903e+02   2.0193806e+00   2.4553968e+02   1.4053457e+02   4.5210258e+02   1.1622439e+01   1.1444129e+02   1.8427050e+02   1.3509903e+02   2.4236950e+02   4.1336968e+02  -1.5821187e+01   2.4965710e+02   1.7606614e+02   1.8045829e+02   1.5762239e+02   1.5035484e+02   1.3856935e+02   2.6620581e+02   1.9068052e+01   1.6924548e+02   1.5487484e+00   1.6837645e+02   1.6014601e+02   1.4126290e+02   1.5739542e+02   1.2538097e+02   1.7484339e+02   8.2784194e+01   1.6945049e+02   1.6503935e+02   1.7599750e+02   1.6592000e+02   1.6640446e+02   6.2370065e+02   1.2787497e+01   2.0650097e+02   1.9381766e+02   1.7883419e+02   1.6844617e+02   3.8251710e+02   3.7128310e+01   4.1815452e+02   5.7260258e+00   1.2971387e+02   1.4816999e+02   1.2664829e+02   9.5257187e+01   1.7876742e+02   1.5692925e+02   9.2825161e+01   1.3261947e+02   2.3323742e+02   3.2348165e+02   1.4945829e+02   1.8124239e+02   1.4810935e+02   9.1834800e+01   3.0126194e+02   1.6654529e+01   1.5088161e+02   1.4546850e+02   2.7056581e+02   1.1714090e+01   1.3838710e+02   1.6760226e+02   3.2735774e+02   1.4548155e+01   4.6853645e+02   2.4353213e+01   8.7320968e+01   8.7456903e+01   1.0637806e+02   9.9721045e+01   8.0317097e+01   1.2894076e+02   1.2820203e+02   1.7048339e+02   3.1510097e+02   2.2823902e+02   4.3469645e+02   6.0891226e+00   2.9154829e+02  -1.7448125e+00   2.9330581e+02   4.7145677e+00   8.6391935e+01   1.8149961e+02   7.8872258e+01   1.0380542e+01   1.9468387e+02   2.5727097e+00   5.8044194e+01   7.5903239e+01   8.7175484e+01   1.2843628e+02   9.5894516e+01   9.6208761e+01   1.8816613e+02   1.9520768e+02   5.3883581e+02   3.6173290e+00   1.3820742e+02   1.4228308e+02   1.3698478e+02   1.2793793e+02   2.4663645e+02   5.5384387e+00   7.6797273e+01  -1.0092873e+01   3.7069310e+02  -1.1585609e+01   2.0016310e+02   1.3244679e+02   2.1659310e+02  -6.9676086e+00   2.5731310e+02   5.1047914e+00   1.4667909e+02   1.8967658e+02   9.5460000e+01   9.2740473e+01   1.3163909e+02   1.2829524e+02   2.4421310e+02  -1.4467209e+01   6.9631818e+01   9.7923091e+01   2.0490182e+02   2.1316036e+01   4.3421310e+02   7.5227914e+00   3.0278310e+02   3.3271914e+00   1.6911545e+02   7.1413491e+01   1.8025273e+02   1.1634705e+02   1.5077636e+02   1.3006607e+02   1.4975455e+02   1.3355873e+02   3.7049818e+02   1.2317418e+01   7.1073102e+01   8.6383991e+01   2.0415818e+02   9.7810073e+01   4.6123102e+01   1.7085999e+02  -8.8572727e+00   1.7595767e+02   3.0660310e+02  -7.4884086e+00   7.3819091e+01   1.7205993e+02   1.7377545e+02   1.6376705e+02   2.2235000e+02   5.2962000e+01   3.9918000e+02   4.8105455e-01   1.0684091e+02   9.1922727e+01   4.9473636e+01   8.7137564e+01   1.4032364e+02   2.3116047e+02   1.5978310e+02   1.3843719e+02   1.9066364e+02   1.1394236e+02   2.8692545e+02   1.8607782e+01   1.8570000e+02   1.2644855e+02   1.7189636e+02   1.5058738e+02   5.2435818e+02   5.8824982e+01   3.2147818e+02   5.8411745e+01   1.9473310e+02   7.1161191e+01   3.6633364e+02   1.9550582e+01   1.4759455e+02   1.4800789e+02   1.2887000e+02   1.3003222e+02   2.5083364e+02   1.1884149e+02   4.2993455e+02   1.0292509e+01   1.7170545e+02   1.3837084e+02   2.0909636e+02   1.3606411e+02   1.7688818e+02   1.1077167e+02   4.0693102e+01   1.0400439e+02   3.1815727e+02  -1.2299855e+01   2.4643613e+02  -3.3716181e+01   2.4189742e+02  -7.4221161e+00   1.1916097e+02   1.8719938e+02   2.5523484e+02   9.3354065e+00   8.4216774e+01   1.4944685e+02   3.0387774e+02  -5.7705381e+01   9.3975161e+01   1.8339683e+02   2.4565742e+02  -9.9225935e+00   3.8881645e+02   2.6411781e+01   9.7694516e+01   1.3539476e+02   2.1701613e+02  -6.4938710e+00   2.6610129e+02  -7.6310065e+00   9.4228065e+01   2.2194563e+02   7.1713226e+01   1.3845714e+02   3.1157097e+02  -1.0533097e+01   1.1948742e+02   2.0034746e+02   1.1617957e+02   1.8922438e+02   4.1459573e+01   1.2244198e+02   7.0632258e+01   7.9691677e+01   6.2696452e+01   8.3934606e+01   5.9251290e+01   1.0750183e+02   2.0779957e+02  -6.7252250e+00   6.2804839e+01   1.6593206e+02   6.0097097e+01   1.0953739e+02   8.3248387e+01   1.1160774e+01   1.1846839e+02   1.2855317e+02   3.0922065e+02   3.0815252e+01   3.6618194e+02   1.1901574e+01   1.1032935e+02   1.6535397e+02   9.0229573e+01   9.2920375e+01   8.8699573e+01   7.7372775e+01   1.0592387e+02   7.9082219e+01   8.8823226e+01   8.7050271e+01   1.6875677e+02  -2.0860645e-01
   2.4071774e+02  -5.9758065e+00   2.4711903e+02  -1.3048555e+01   1.5557548e+02   9.9156219e+01   2.6974194e+02   8.7361290e+00   3.9192065e+02   8.5715097e+00   3.5356387e+02  -6.5344645e+00   2.5953548e+02  -3.6012258e+00   1.4135645e+02   1.1463955e+02   9.4345161e+01   1.2937561e+02   2.9935484e+02   1.9762903e+01   2.5392613e+02   8.9881071e+01   3.4434968e+02   1.9909445e+01   1.4094516e+01   1.1169599e+02   1.8889484e+02   2.0321970e+02   3.5870903e+02   2.1372955e+01   1.3602829e+02   1.0774679e+02   9.7196452e+01   1.0549332e+02   9.3216129e+01   8.9139161e+01   2.1411829e+02   9.5062972e-01   6.9290323e+01   7.9220645e+01   1.5928323e+02   1.6058412e+02   9.1521290e+01   9.9124426e+01   4.4837903e+02  -5.0741935e-01   2.4620968e+02   1.3125097e+02   4.5729258e+02   3.0672387e+00   9.1911290e+01   1.9412290e+02   1.6342903e+02   2.4957310e+02   3.6688968e+02  -2.1142787e+01   2.7398710e+02   2.0587974e+02   2.1273829e+02   2.0065999e+02   2.0178484e+02   1.4307495e+02   3.4449581e+02   2.4094852e+01   2.2100548e+02   3.3647948e+01   1.5513645e+02   2.0272521e+02   1.5084290e+02   1.6209902e+02   1.5438097e+02   1.8037339e+02   8.6094194e+01   1.6444569e+02   1.8684935e+02   1.5397270e+02   1.9673000e+02   1.7603966e+02   5.4413065e+02   3.6013097e+01   2.0145097e+02   2.0246166e+02   1.7978419e+02   2.0771017e+02   3.8284710e+02   1.4241910e+01   4.4082452e+02   4.1242581e-01   1.4238387e+02   1.8010639e+02   1.1445829e+02   1.2556239e+02   1.5333742e+02   1.5048365e+02   1.0539516e+02   1.3856387e+02   1.9723742e+02   1.6665165e+02   1.6816829e+02   1.7403559e+02   1.6086935e+02   1.3367400e+02   2.8150194e+02  -1.5384671e+01   1.5017161e+02   1.2438530e+02   3.1665581e+02   2.5496890e+01   1.3043710e+02   1.4361826e+02   2.3202774e+02   9.9845548e+00   3.8534645e+02   1.8008413e+01   9.8990968e+01   6.5423303e+01   1.3984806e+02   1.1161345e+02   6.9657097e+01   1.1146356e+02   9.5202027e+01   1.4488339e+02   2.9410097e+02   2.0615902e+02   4.2445645e+02  -9.6216774e+00   3.1597829e+02   1.2250787e+01   2.9992581e+02  -9.5032258e-02   8.7481935e+01   1.5598241e+02   6.0492258e+01   2.5270942e+01   2.1240387e+02   9.2551097e+00   4.5754194e+01   7.7366439e+01   8.2745484e+01   8.1120684e+01   9.2234516e+01   1.3883156e+02   1.7711613e+02   1.4081168e+02   5.2721581e+02   8.1169290e+00   1.3173742e+02   1.7118068e+02   1.2350478e+02   6.1156334e+01   2.4063645e+02  -8.0815613e+00   3.5697273e+01  -7.3748727e+00   3.2369310e+02  -1.9156086e+00   1.6983310e+02   1.2548319e+02   2.8607310e+02   5.1839914e+00   2.3421310e+02  -8.5172086e+00   1.6310909e+02   1.8536218e+02   1.0713000e+02   1.1780687e+02   1.1516909e+02   1.4299284e+02   2.3540310e+02   2.3875914e+00   5.8681818e+01   9.9699091e+01   2.1504182e+02   1.4454836e+01   4.2678310e+02   7.1671914e+00   2.8673310e+02  -5.7880856e-01   1.7054545e+02   8.0009091e+01   1.8625273e+02   1.1029705e+02   1.6211636e+02   1.0906887e+02   1.6941455e+02   1.5331593e+02   4.3040818e+02   2.8194618e+01   9.8973102e+01   7.5771991e+01   1.7962818e+02   8.3772473e+01   6.6833102e+01   1.6949319e+02  -1.5377273e+01   1.4542927e+02   3.1618310e+02  -8.1948086e+00   9.0959091e+01   1.6511873e+02   2.4296545e+02   1.2380185e+02   1.9759000e+02   6.0702800e+01   3.0237000e+02   1.3658545e+00   1.0779091e+02   1.2398673e+02   4.3943636e+01   9.4299964e+01   1.4280364e+02   2.0954207e+02   1.8645310e+02   1.3963359e+02   1.1080364e+02   1.2610116e+02   3.0964545e+02  -5.8981818e-01   1.4856000e+02   1.5884975e+02   1.5731636e+02   1.4611378e+02   5.7697818e+02   2.5715382e+01   3.4076818e+02   6.5298545e+01   2.3559310e+02   7.1512391e+01   3.5648364e+02   2.7668582e+01   1.2454455e+02   1.0004189e+02   1.2092000e+02   1.2323822e+02   2.7202364e+02   8.1626291e+01   4.4007455e+02   3.0241309e+01   1.6670545e+02   1.1863084e+02   1.9171636e+02   1.2345451e+02   1.9836818e+02   1.1648327e+02   6.0503102e+01   1.2280959e+02   3.5024727e+02  -3.8170545e+00   2.1443613e+02  -2.5726181e+01   2.4832742e+02  -1.5556516e+01   1.3378097e+02   1.3792978e+02   3.0804484e+02  -4.5939355e-01   7.6786774e+01   1.3690125e+02   3.3277774e+02  -4.8917381e+01   1.5731516e+02   1.0913963e+02   2.3508742e+02  -1.8786994e+01   3.6286645e+02   2.8437781e+01   8.9554516e+01   1.7433596e+02   2.4749613e+02   1.7397729e+01   2.4644129e+02   7.9917935e+00   8.8318065e+01   2.7474843e+02   6.4373226e+01   1.4838434e+02   3.1886097e+02   2.2163703e+01   1.2205742e+02   1.8590186e+02   1.0165957e+02   2.1343598e+02   4.4609573e+01   1.3227998e+02   8.6442258e+01   1.0933688e+02   5.5316452e+01   8.4295006e+01   5.1631290e+01   1.1016143e+02   2.2198957e+02   1.5089575e+01   8.7184839e+01   1.8884166e+02   5.3807097e+01   7.9560594e+01   8.6008387e+01   2.4409974e+01   1.2379839e+02   1.3817677e+02   2.8355065e+02   1.2488516e+00   3.8708194e+02   1.3849574e+01   1.3727935e+02   1.6004797e+02   6.9849573e+01   6.3640775e+01   1.0236957e+02   6.4899175e+01   1.2392387e+02   8.5682219e+01   9.2293226e+01   7.4152671e+01   1.8770677e+02  -1.0874606e+01
   2.1776774e+02   5.3901935e+00   2.6977903e+02  -2.8113548e+00   1.5786548e+02   8.5493019e+01   2.7394194e+02  -1.0499871e+01   4.0154065e+02  -9.5809032e-01   3.8213387e+02   8.1299355e+00   2.9457548e+02  -4.5944258e+00   1.4159645e+02   1.1576035e+02   1.0177516e+02   1.6278121e+02   2.9869484e+02   1.5345703e+01   1.6082613e+02   1.4246907e+02   3.6567968e+02   8.7330452e+00   4.1514516e+01   1.1107239e+02   1.9380484e+02   2.3344690e+02   3.5961903e+02   4.8701548e+00   1.4483829e+02   1.0642199e+02   8.2296452e+01   1.3873532e+02   1.0140613e+02   9.6913961e+01   2.0302829e+02  -7.1121703e+00   4.9530323e+01   9.6561445e+01   1.1414323e+02   1.2028532e+02   1.3266129e+02   1.2169323e+02   3.1971903e+02  -9.7846194e+00   1.9991968e+02   1.1499417e+02   4.0239258e+02  -8.6907613e+00   1.2701129e+02   1.7136490e+02   1.3723903e+02   2.2557830e+02   3.4741968e+02  -1.7205187e+01   2.3303710e+02   1.6777574e+02   1.7787829e+02   1.4034879e+02   1.5326484e+02   1.2105655e+02   3.5006581e+02   1.4979252e+01   1.5919548e+02  -1.2267252e+01   1.2432645e+02   1.5543001e+02   1.5117290e+02   1.1560262e+02   1.3924097e+02   1.9539459e+02   1.2457419e+02   1.2557729e+02   1.6869935e+02   1.6856470e+02   2.0149000e+02   1.6488886e+02   6.8298065e+02   2.9235097e+01   1.6964097e+02   1.6371646e+02   2.1140419e+02   2.6456057e+02   3.6027710e+02   1.8667510e+01   3.9071452e+02  -4.7487742e+00   1.5438387e+02   1.7457639e+02   1.1254829e+02   1.1590519e+02   1.8748742e+02   1.6994165e+02   1.0196516e+02   1.3716827e+02   2.2751742e+02   2.1245925e+02   1.5364829e+02   1.6552719e+02   1.5091935e+02   1.1566000e+02   3.1054194e+02   1.4772129e+01   1.3026161e+02   1.3168810e+02   3.2889581e+02   2.5327690e+01   1.8876710e+02   1.7600186e+02   3.1169774e+02   1.4850955e+01   3.5677645e+02   2.4154013e+01   8.5230968e+01   5.9144103e+01   1.1113806e+02   7.9820245e+01   7.9697097e+01   1.1313036e+02   1.2596203e+02   2.0304259e+02   2.1462097e+02   1.3598742e+02   4.2888645e+02   7.8392258e-01   2.8992829e+02   1.4194787e+01   3.0711581e+02   2.6709768e+01   6.8201935e+01   1.4514481e+02   8.6682258e+01   2.0375742e+01   1.9035387e+02  -5.0308903e+00   6.1994194e+01   6.0687239e+01   8.8075484e+01   1.1988428e+02   1.1342452e+02   1.6194636e+02   2.3206613e+02   8.9505677e+01   5.0126581e+02   2.0582929e+01   1.2254742e+02   1.9038588e+02   1.0936478e+02   9.5387534e+01   2.8358645e+02   2.4862439e+01   9.3457273e+01   6.6432727e-01   2.2392310e+02  -1.2640086e+00   1.8545310e+02   1.5195359e+02   2.4435310e+02   8.6159144e-01   2.2892310e+02  -2.8764009e+01   1.5539909e+02   2.1364898e+02   1.0127000e+02   1.4117567e+02   9.5549091e+01   1.3885244e+02   2.2397310e+02  -3.6080086e+00   5.0251818e+01   1.2766349e+02   2.2961182e+02   4.6692364e+00   4.2597310e+02   2.4141991e+01   2.6616310e+02  -6.9320856e-01   1.6577545e+02   9.4390691e+01   1.6806273e+02   9.9562255e+01   1.6606636e+02   1.3170287e+02   1.6322455e+02   1.5205113e+02   3.5497818e+02   5.0390182e+00   8.5923102e+01   1.0758599e+02   1.8010818e+02   8.2874073e+01   6.4923102e+01   1.8078599e+02  -1.3767273e+01   1.4473047e+02   3.3907310e+02   2.1023991e+01   1.1219909e+02   1.7008953e+02   1.9591545e+02   1.9680585e+02   1.8483000e+02   1.0367360e+02   3.2813000e+02   1.6925055e+01   1.0174091e+02   1.2081073e+02   5.7853636e+01   1.0442716e+02   1.3213364e+02   1.9867567e+02   1.7273310e+02   1.3244119e+02   1.5580364e+02   9.4781164e+01   2.7164545e+02   2.3450182e+01   1.5846000e+02   1.5290775e+02   1.5537636e+02   1.4090898e+02   5.8602818e+02   3.5841382e+01   3.2366818e+02   4.3906545e+01   2.4659310e+02   6.9872391e+01   3.6676364e+02   2.1996182e+01   1.1445455e+02   1.2817909e+02   1.3240000e+02   1.0307982e+02   2.5897364e+02   1.2824029e+02   4.3412455e+02   7.6673091e+00   1.6208545e+02   1.0600044e+02   2.4776636e+02   1.5240051e+02   1.9574818e+02   1.6593287e+02   4.9073102e+01   8.6383991e+01   3.1481727e+02   2.3347345e+01   2.7872613e+02  -5.6293806e+00   2.0784742e+02   7.9618839e+00   1.3740097e+02   1.9141018e+02   3.4209484e+02   1.8196606e+01   8.9266774e+01   1.1937285e+02   3.5277774e+02  -5.8377381e+01   1.7531516e+02   1.5527963e+02   2.1675742e+02  -1.6320594e+01   3.3186645e+02   1.2877781e+01   1.0974452e+02   1.0353076e+02   2.1039613e+02   4.9357290e+00   2.1872129e+02   1.8639394e+01   6.7648065e+01   2.4345203e+02   7.6953226e+01   1.5651794e+02   3.9733097e+02  -6.8389677e-01   1.4215742e+02   2.2943386e+02   1.2360957e+02   1.9962998e+02   4.8989573e+01   1.1978958e+02   9.3442258e+01   1.0791688e+02   6.7886452e+01   7.5859406e+01   9.0961290e+01   1.7562503e+02   2.1336957e+02   6.9191750e+00   8.6234839e+01   2.4129766e+02   5.8287097e+01   9.2542194e+01   7.4958387e+01   2.2393974e+01   1.0551839e+02   1.5853917e+02   3.1531065e+02   1.7228052e+01   3.5770194e+02   1.1299974e+01   1.3218935e+02   1.3588517e+02   8.3129573e+01   7.6298375e+01   7.2939573e+01   5.7543575e+01   1.1640387e+02   5.7143819e+01   1.0577323e+02   6.2644271e+01   1.9099677e+02   3.2021935e+00
   2.2661774e+02   5.4421935e+00   2.5044903e+02  -1.0404955e+01   1.5295548e+02   1.0212582e+02   2.7965194e+02  -2.1766671e+01   3.9397065e+02   8.7375097e+00   3.9890387e+02   1.2683355e+00   2.7891548e+02   7.7983742e+00   1.4735645e+02   1.1962955e+02   9.6775161e+01   1.6004121e+02   3.2212484e+02   8.0913032e+00   1.1739613e+02   1.2975347e+02   3.5967968e+02  -3.8869548e+00   3.3904516e+01   1.3358119e+02   2.3803484e+02   1.6790850e+02   3.9470903e+02   1.4392955e+01   1.1973829e+02   1.3052999e+02   7.9296452e+01   1.1760532e+02   8.2646129e+01   9.1984761e+01   2.2773829e+02  -8.0889703e+00   8.0200323e+01   1.2629785e+02   1.2766323e+02   1.4906372e+02   1.1833129e+02   9.9549626e+01   3.8957903e+02   8.2965806e+00   2.2672968e+02   1.0851937e+02   4.2181258e+02   5.1856387e+00   1.3249129e+02   1.7935650e+02   1.6323903e+02   2.3773830e+02   3.8469968e+02  -5.3775871e+00   2.4179710e+02   2.1078494e+02   1.6645829e+02   1.3817239e+02   1.6692484e+02   1.3138375e+02   2.9620581e+02   4.9580516e+00   1.9776548e+02   3.5071484e+00   1.3409645e+02   1.8121841e+02   1.4860290e+02   1.1403822e+02   1.5567097e+02   1.8699019e+02   9.2884194e+01   1.5537249e+02   1.7279935e+02   1.8418670e+02   2.0392000e+02   1.8293446e+02   6.9265065e+02   5.3271497e+01   1.7211097e+02   1.7547886e+02   2.1040419e+02   2.5278057e+02   3.7160710e+02   1.6521110e+01   3.8304452e+02  -1.5745174e+01   1.3700387e+02   1.4139679e+02   1.2025829e+02   1.1081839e+02   1.5876742e+02   1.4866925e+02   8.7295161e+01   1.0063187e+02   2.2247742e+02   4.5058245e+02   1.2397829e+02   1.4428079e+02   1.6415935e+02   9.8360800e+01   2.9278194e+02   1.2382929e+01   1.1631161e+02   1.0737410e+02   2.9332581e+02   2.3843290e+01   1.6353710e+02   1.7364026e+02   3.3673774e+02   1.4607755e+01   3.7882645e+02   2.3920013e+01   7.9040968e+01   7.7209303e+01   9.4618065e+01   8.6421845e+01   5.1657097e+01   1.6413356e+02   1.0992203e+02   2.0627579e+02   1.0243097e+02   5.7226194e+00   4.4836645e+02  -1.2774477e+01   2.9145829e+02   1.6362387e+01   2.9021581e+02  -7.1282323e+00   7.2431935e+01   1.5380641e+02   7.8022258e+01   2.1868542e+01   2.0792387e+02   1.2373510e+01   6.1234194e+01   6.8888039e+01   1.1074548e+02   1.0674068e+02   1.4337452e+02   1.6865036e+02   3.8340613e+02   4.6738477e+01   4.5383581e+02   3.0177329e+01   1.3977742e+02   1.7934748e+02   1.2231478e+02   1.0125153e+02   3.2258645e+02   2.3032439e+01   7.2217273e+01   9.1335273e+00   2.4740310e+02  -2.4085561e-03   2.0888310e+02   1.7921919e+02   1.6621310e+02  -1.0267209e+01   2.7135310e+02  -1.2728409e+01   1.7062909e+02   2.0529058e+02   1.1532000e+02   1.0857167e+02   1.1525909e+02   1.3789564e+02   2.1388310e+02  -5.5608086e+00   6.0021818e+01   1.1507189e+02   2.4976182e+02  -1.5702764e+01   4.2021310e+02   2.5412791e+01   2.2845310e+02   2.3735914e+00   1.5449545e+02   8.9913091e+01   1.6068273e+02   1.4496265e+02   1.5820636e+02   1.3814167e+02   1.6913455e+02   1.4143833e+02   4.1320818e+02   2.8330618e+01   7.7263102e+01   1.6907879e+02   1.8491818e+02   1.1391927e+02   5.0163102e+01   2.0320679e+02   1.8247273e+02   6.2741273e+01   3.3560310e+02   3.1915914e+00   8.5099091e+01   1.5630753e+02   1.5358545e+02   1.4233225e+02   9.2160000e+01   1.1456720e+02   3.4708000e+02   1.0789055e+01   8.7410909e+01   1.1233713e+02   3.2373636e+01   1.0427556e+02   1.3489364e+02   1.8983487e+02   1.8197310e+02   1.4266199e+02   1.7813364e+02   1.0356476e+02   3.0159545e+02   2.3004182e+01   1.6018000e+02   1.1773015e+02   1.7368636e+02   1.4580418e+02   5.6816818e+02   1.3230182e+01   3.6566818e+02   5.9976545e+01   2.4226310e+02   7.2458791e+01   3.2638364e+02   1.7696582e+01   1.2649455e+02   1.5345589e+02   1.2411000e+02   1.1022302e+02   2.3487364e+02   1.3735829e+02   4.3383455e+02   6.2205091e+00   1.7917545e+02   1.2006324e+02   2.2490636e+02   1.5432931e+02   2.2722818e+02   1.2393447e+02   5.3163102e+01   8.4346791e+01   3.4500727e+02   2.3982145e+01   2.5820613e+02  -3.9227781e+01   1.9484742e+02   3.0018839e+00   8.5630968e+01   1.9574178e+02   3.1294484e+02  -2.6231394e+01   9.1116774e+01   1.2203485e+02   2.9301774e+02  -7.4886581e+01   1.1750516e+02   1.2104443e+02   2.1027742e+02  -2.3942194e+01   3.3319645e+02   4.1013806e+00   1.1421452e+02   1.6950316e+02   2.3568613e+02  -1.1417471e+01   2.2329129e+02   2.9173794e+01   4.4938065e+01   2.3678883e+02   6.1713226e+01   1.5563714e+02   4.4447097e+02   4.9249032e+00   1.2572742e+02   2.0998826e+02   1.0907957e+02   2.5955238e+02   5.7319573e+01   1.3688318e+02   7.4722258e+01   7.2124477e+01   6.9456452e+01   7.6063806e+01   5.5061290e+01   1.4130703e+02   2.1365957e+02  -1.5384025e+01   7.5234839e+01   2.0421766e+02   4.7237097e+01   5.9136194e+01   7.5248387e+01   6.1807742e+00   1.0118839e+02   1.5721557e+02   3.4607065e+02   9.0725161e-01   3.2727194e+02   4.5443742e+00   1.3575935e+02   1.1059957e+02   8.1609573e+01   7.9939975e+01   7.3419573e+01   5.4735175e+01   1.0926387e+02   7.2525019e+01   1.6777323e+02   4.8254271e+01   1.6456677e+02  -9.2134065e+00
   2.3490774e+02   1.9438994e+01   2.2191903e+02  -4.4525548e+00   1.4652548e+02   1.1554022e+02   2.0327194e+02  -1.9276271e+01   3.1130065e+02  -1.8388903e+00   3.5018387e+02   5.9259355e+00   2.6219548e+02  -1.2764026e+01   1.6149645e+02   1.3568835e+02   1.1096516e+02   1.3723601e+02   3.2507484e+02   1.0045303e+01   1.2701613e+02   1.3831387e+02   3.3210968e+02  -4.4135484e-01   3.8754516e+01   1.0338319e+02   1.4903484e+02   2.0278850e+02   3.9237903e+02   3.6439355e+01   1.2821829e+02   1.2780159e+02   7.3826452e+01   1.2673292e+02   8.8546129e+01   9.3712761e+01   2.3073829e+02   3.6210297e+00   8.3860323e+01   1.0858505e+02   1.2628323e+02   1.3408412e+02   9.9761290e+01   1.0580523e+02   4.1737903e+02   1.5452581e+01   2.1058968e+02   1.4333057e+02   4.1719258e+02   1.0845239e+01   1.5153129e+02   1.5292330e+02   1.5737903e+02   2.1067710e+02   4.2079968e+02   1.2494413e+01   2.4322710e+02   2.0448054e+02   1.8645829e+02   1.5057239e+02   1.8278484e+02   1.5026495e+02   3.3882581e+02   1.3978452e+01   1.8824548e+02   1.5648748e+01   1.5713645e+02   1.8304521e+02   1.0436290e+02   1.0043742e+02   1.5262097e+02   1.7094419e+02   1.0994419e+02   1.6805769e+02   1.6707935e+02   1.6212430e+02   1.9887000e+02   2.2243846e+02   6.6355065e+02   3.4119497e+01   1.7702097e+02   1.7541606e+02   1.8592419e+02   2.4064897e+02   3.6051710e+02   3.0838310e+01   4.4943452e+02  -1.9666374e+01   1.4662387e+02   1.6233719e+02   1.0068829e+02   1.3447399e+02   1.7200742e+02   1.2714005e+02   8.7055161e+01   8.6411071e+01   2.5928742e+02   4.7225765e+02   1.4173829e+02   1.8028999e+02   1.8534935e+02   1.3081560e+02   2.4488194e+02   7.2649290e+00   1.4036161e+02   1.2140010e+02   3.2370581e+02   1.0462890e+01   1.3343710e+02   1.2790826e+02   2.5830774e+02   1.1621548e+00   3.0306645e+02   2.1550813e+01   6.2650968e+01   6.5040503e+01   1.1970806e+02   1.1774465e+02   8.5077097e+01   1.5645996e+02   1.2425203e+02   1.6998939e+02   7.5670968e+01  -5.5658065e-01   4.5121645e+02  -8.6624774e+00   2.7759829e+02   4.3211875e+00   3.0583581e+02   1.3572168e+01   5.7581935e+01   1.7237441e+02   7.6972258e+01   1.3382542e+01   2.1049387e+02   1.8547910e+01   6.0094194e+01   6.3459239e+01   1.3688548e+02   1.5240948e+02   9.5944516e+01   1.3758476e+02   4.2344613e+02   4.3575277e+01   5.3635581e+02   1.0345729e+01   1.0220742e+02   1.2544308e+02   1.1769478e+02   1.1915113e+02   2.2639645e+02   7.5876387e+00   6.7647273e+01   2.3209127e+01   2.6026310e+02  -4.9812086e+00   1.7850310e+02   1.6545959e+02   1.8669310e+02  -1.0905609e+01   2.7397310e+02  -2.9698009e+01   2.0362909e+02   2.0779058e+02   1.1732000e+02   1.3160167e+02   1.1892909e+02   1.4488204e+02   2.4226310e+02  -1.2211209e+01   4.4681818e+01   1.0538909e+02   2.0561182e+02   8.7292364e+00   4.1512310e+02   1.6289991e+01   2.7564310e+02  -3.4016086e+00   1.6363545e+02   8.0131891e+01   1.8110273e+02   1.2847905e+02   1.7534636e+02   1.0044047e+02   1.5265455e+02   1.5827673e+02   3.7144818e+02   2.1431418e+01   8.4403102e+01   1.2422759e+02   1.9476818e+02   1.0642127e+02   7.2593102e+01   2.0365239e+02   3.4481273e+02   2.0940727e+00   3.7655310e+02  -1.4504409e+01   7.8479091e+01   1.7449713e+02   2.1386545e+02   1.5236985e+02   9.3550000e+01   5.2456000e+01   3.7656000e+02   5.6706545e+00   1.0794091e+02   1.0016473e+02   4.0753636e+01   7.4455164e+01   1.4427364e+02   1.9894447e+02   1.7531310e+02   1.4381479e+02   1.6613364e+02   7.8904764e+01   2.8316545e+02   1.8958582e+01   1.4304000e+02   1.1886135e+02   1.3873636e+02   1.7076018e+02   4.7121818e+02   2.9316182e+01   3.5909818e+02   6.0122145e+01   2.5021310e+02   9.8052791e+01   3.3891364e+02   2.6554182e+01   1.4249455e+02   1.5427589e+02   1.5225000e+02   1.1240182e+02   2.5845364e+02   1.2894189e+02   4.1493455e+02  -1.5657491e+01   1.8627545e+02   1.2125524e+02   1.9528636e+02   1.5369891e+02   1.9998818e+02   1.3154367e+02   6.0313102e+01   8.6394791e+01   3.4691727e+02   3.5893455e+00   2.7077613e+02  -4.1993381e+01   2.0118742e+02  -8.5953161e+00   1.3021097e+02   1.5360538e+02   2.9880484e+02   6.1298065e+00   6.3026774e+01   1.0904205e+02   2.9420774e+02  -5.6261781e+01   1.0397516e+02   1.2126683e+02   1.9961742e+02  -3.1429394e+01   3.2748645e+02   1.0458181e+01   1.0616452e+02   1.5276716e+02   2.2739613e+02  -5.4642710e+00   2.2544129e+02   2.2861794e+01   9.1458065e+01   3.2349723e+02   9.3763226e+01   1.3812314e+02   3.9447097e+02  -1.1885097e+01   1.5143742e+02   2.2246146e+02   8.9229573e+01   1.9795038e+02   5.3039573e+01   1.2808558e+02   8.3912258e+01   5.6009277e+01   8.0406452e+01   8.8477806e+01   7.3771290e+01   1.5477023e+02   2.7560957e+02   1.3329975e+01   9.1374839e+01   1.8416646e+02   4.8237097e+01   8.3726194e+01   9.1858387e+01   1.7561974e+01   1.1341839e+02   1.7019717e+02   3.5603065e+02   1.1400452e+01   3.3180194e+02   3.5119742e+00   1.3327935e+02   1.4656797e+02   7.4849573e+01   7.1390775e+01   8.9609573e+01   6.3349975e+01   1.1554387e+02   6.9692619e+01   1.5667323e+02   6.0432271e+01   1.8508677e+02   2.5194994e+01
   2.0681774e+02   2.8786194e+01   2.3811903e+02  -9.6085548e+00   1.7414548e+02   9.3280619e+01   2.1594194e+02   2.5660129e+01   3.5949065e+02   1.6859097e+00   3.5404387e+02   1.4907135e+01   2.5010548e+02   4.4431742e+00   1.6202645e+02   1.3831595e+02   9.2775161e+01   1.3727121e+02   3.4664484e+02   1.0269703e+01   1.8144613e+02   8.4059471e+01   3.5096968e+02   1.1289845e+01   3.7704516e+01   1.1965719e+02   2.3146484e+02   2.3429410e+02   2.9646903e+02  -1.4178452e+00   1.1487829e+02   1.2929879e+02   7.0036452e+01   1.3924612e+02   8.7886129e+01   8.1285561e+01   1.9511829e+02   5.3706297e+00   7.5820323e+01   8.2268245e+01   1.2742323e+02   9.0892916e+01   9.1231290e+01   1.0652763e+02   4.1304903e+02  -1.8710194e+00   2.1624968e+02   1.2554777e+02   4.5105258e+02  -6.5835613e+00   1.2134129e+02   1.3781850e+02   1.3009903e+02   1.6566950e+02   4.1369968e+02  -4.5575871e+00   1.9050710e+02   1.5312814e+02   1.6468829e+02   1.3907399e+02   1.4997484e+02   1.2878975e+02   3.0273581e+02   4.2956516e+00   2.1648548e+02   3.4795484e+00   1.3347645e+02   1.9483801e+02   1.0812290e+02   1.4208662e+02   1.1591097e+02   1.5445099e+02   9.6674194e+01   1.8475929e+02   1.5241935e+02   1.4410710e+02   1.8406000e+02   1.6100326e+02   6.7413065e+02   9.3230968e+00   1.8602097e+02   2.1007606e+02   1.7921419e+02   2.1941577e+02   3.2879710e+02   2.2705910e+01   4.2582452e+02   1.7052426e+01   1.3967387e+02   1.2908319e+02   1.0735829e+02   1.2704039e+02   1.6238742e+02   1.2761965e+02   7.9535161e+01   6.6352671e+01   2.9928742e+02   2.5662765e+02   1.4492829e+02   1.9465479e+02   1.7057935e+02   1.5756720e+02   2.8807194e+02   1.2849729e+01   1.1774161e+02   1.4939970e+02   2.6180581e+02  -2.3951097e+00   1.4957710e+02   1.5908706e+02   3.3049774e+02  -6.1330452e+00   3.3906645e+02   2.6000813e+01   7.2560968e+01   7.4587703e+01   1.1032806e+02   1.1349505e+02   7.8887097e+01   1.5553516e+02   1.3492203e+02   1.6198579e+02   9.4860968e+01   1.3858219e+01   4.1550645e+02   1.2234323e+01   2.7902829e+02   3.4396787e+01   2.6507581e+02   1.5022968e+01   8.9341935e+01   1.6269361e+02   3.8782258e+01   1.6917742e+01   2.2878387e+02   2.5147097e+00   5.2704194e+01   6.9950439e+01   1.1340548e+02   9.7997884e+01   9.5234516e+01   1.5126156e+02   4.6854613e+02   3.5067277e+01   4.3240581e+02   4.1317290e+00   1.1163742e+02   1.3459868e+02   1.0950478e+02   9.8656334e+01   2.5563645e+02   1.7488439e+01   7.0267273e+01  -1.8604727e+00   3.1054310e+02  -1.7433609e+01   1.3659310e+02   1.4143239e+02   1.9945310e+02  -1.0696409e+01   2.1531310e+02  -3.6345209e+01   1.7467909e+02   1.7672658e+02   1.0499000e+02   1.2011807e+02   1.4787909e+02   1.1870604e+02   2.6450310e+02  -3.0180409e+01   4.7211818e+01   9.2046691e+01   2.5514182e+02   7.6768364e+00   4.6750310e+02   1.7769591e+01   2.9321310e+02  -8.3872086e+00   1.4354545e+02   8.8359091e+01   1.7001273e+02   1.0107625e+02   1.6958636e+02   1.3266127e+02   1.7270455e+02   1.6605273e+02   3.9611818e+02   1.1747818e+01   8.8643102e+01   1.2759839e+02   1.7119818e+02   8.3446873e+01   7.4883102e+01   2.0026919e+02   3.1938273e+02  -9.7152727e-01   3.4307310e+02   1.6383991e+01   8.1049091e+01   1.7825153e+02   2.5515545e+02   1.3910665e+02   9.5400000e+01   7.6018000e+01   3.5727000e+02  -3.3561455e+00   9.7080909e+01   9.9083527e+01   3.4283636e+01   8.0742764e+01   1.2927364e+02   1.7604447e+02   1.5883310e+02   1.3370319e+02   1.5204364e+02   1.2046196e+02   3.0016545e+02   1.0598582e+01   1.4913000e+02   1.4013415e+02   1.7216636e+02   1.7319578e+02   5.3021818e+02   5.0266182e+01   3.4719818e+02   7.8074145e+01   2.6607310e+02   7.0593991e+01   3.9352364e+02   4.8805382e+01   1.1821455e+02   1.2949829e+02   1.5354000e+02   1.6195862e+02   2.4406364e+02   1.1790309e+02   4.0793455e+02  -7.0474909e+00   1.9760545e+02   1.4320884e+02   2.3371636e+02   2.0205451e+02   1.7527818e+02   1.0828047e+02   3.5693102e+01   1.1574439e+02   3.1629727e+02   2.8618945e+01   2.8567613e+02  -2.5185381e+01   2.2427742e+02  -6.6325161e+00   1.1916097e+02   1.7409938e+02   2.5032484e+02   6.2482065e+00   7.8316774e+01   1.1853885e+02   3.1834774e+02  -5.2242981e+01   1.7493516e+02   1.4769003e+02   2.0423742e+02  -1.5558994e+01   3.3586645e+02   2.9127781e+01   8.5744516e+01   1.7302076e+02   2.0396613e+02  -7.5898710e+00   2.0939129e+02  -1.0234206e+01   7.7458065e+01   2.9775723e+02   8.2233226e+01   1.2161554e+02   3.2776097e+02  -1.5638297e+01   1.3039742e+02   2.2818466e+02   1.3726957e+02   2.2848718e+02   4.8609573e+01   1.2876998e+02   6.7962258e+01   8.2905277e+01   7.3316452e+01   9.8615006e+01   4.5581290e+01   1.4121543e+02   2.3388957e+02   5.2775750e+00   6.6614839e+01   1.8471726e+02   6.0287097e+01   7.4232194e+01   1.0043839e+02   2.5305574e+01   1.1637839e+02   1.6581037e+02   2.7684065e+02   2.7685652e+01   3.2108194e+02   3.5095742e+00   1.2589935e+02   1.4395837e+02   4.9459573e+01   6.6941975e+01   6.7369573e+01   4.9749175e+01   1.1116387e+02   9.6043019e+01   8.5393226e+01   7.7174671e+01   1.8637677e+02   8.8017935e+00
   1.9985774e+02   1.0532994e+01   2.6125903e+02  -2.5997548e+00   1.4391548e+02   1.2479902e+02   2.5022194e+02   9.6377290e+00   3.6316065e+02  -1.3457690e+01   3.9504387e+02  -4.7286452e-01   2.3034548e+02   7.7339742e+00   1.7002645e+02   1.1257595e+02   9.1875161e+01   1.7638321e+02   3.1135484e+02   2.3762903e+01   1.9449613e+02   1.2972547e+02   3.6658968e+02   6.7502452e+00   4.3284516e+01   1.1964079e+02   1.8075484e+02   2.1801090e+02   3.6470903e+02  -6.7045161e-02   1.1706829e+02   1.0240359e+02   8.4826452e+01   1.4153292e+02   8.2456129e+01   1.0557996e+02   1.9597829e+02   1.4918297e+00   8.4050323e+01   9.8519845e+01   1.7752323e+02   1.7312492e+02   9.7761290e+01   9.1775226e+01   4.4080903e+02   2.0581806e+00   2.2720968e+02   1.3453097e+02   5.0086258e+02   1.2341639e+01   1.5477129e+02   1.6209410e+02   1.6666903e+02   2.2051390e+02   3.7645968e+02  -4.3838710e-01   2.3003710e+02   1.3967574e+02   2.2249829e+02   1.5825919e+02   1.6302484e+02   1.2550575e+02   3.0539581e+02   6.4628516e+00   2.2005548e+02   6.8139484e+00   1.5480645e+02   1.9475161e+02   7.9982903e+01   1.3443782e+02   1.2648097e+02   1.7146539e+02   1.0315419e+02   2.5224089e+02   1.5369935e+02   1.4981470e+02   1.8325000e+02   1.8158806e+02   7.0451065e+02   2.9462697e+01   1.6921097e+02   2.1447086e+02   1.8602419e+02   2.1416097e+02   3.7536710e+02   4.1270310e+01   4.0993452e+02  -1.5176374e+01   1.3676387e+02   1.7850599e+02   1.1211829e+02   9.8609587e+01   1.8786742e+02   1.4868125e+02   8.6675161e+01   1.0049147e+02   2.2132742e+02   2.1972445e+02   1.4559829e+02   1.8765119e+02   1.7424935e+02   1.6698360e+02   3.0978194e+02   2.7352929e+01   1.2764161e+02   1.5356770e+02   2.5489581e+02   6.8676903e+00   1.4153710e+02   1.4030026e+02   2.8669774e+02   1.3610955e+01   4.2096645e+02  -3.3111871e+00   9.8180968e+01   6.4058103e+01   9.5618065e+01   8.6581845e+01   4.9467097e+01   1.4492876e+02   1.2011203e+02   2.1579059e+02   8.2960968e+01   1.2430219e+01   4.0969645e+02  -2.3908774e+00   2.6978829e+02   2.6325987e+01   2.6507581e+02   1.6352968e+01   8.1821935e+01   1.4153521e+02   5.6632258e+01   1.7729742e+01   2.3983387e+02   1.3730710e+01   4.2514194e+01   1.0152564e+02   1.0345548e+02   1.0746388e+02   9.7994516e+01   1.3228076e+02   4.5368613e+02   6.7496077e+01   4.9169581e+02   4.6488529e+01   1.4811742e+02   1.3601028e+02   1.4712478e+02   9.4886734e+01   2.4649645e+02   2.1599639e+01   7.4937273e+01   7.3859273e+00   3.3388310e+02   3.4591914e+00   1.2788310e+02   1.6460919e+02   1.8707310e+02   4.4939914e+00   2.3916310e+02  -1.8063209e+01   1.5600909e+02   1.8365018e+02   7.7650000e+01   9.7545273e+01   1.3587909e+02   1.2033604e+02   2.6669310e+02  -4.5456086e+00   4.2591818e+01   9.3316291e+01   1.9180182e+02   7.3140364e+00   4.3969310e+02   5.6643914e+00   2.5031310e+02  -1.9552086e+00   1.5839545e+02   8.1081091e+01   1.4363273e+02   1.0466665e+02   1.7287636e+02   1.4134807e+02   1.4808455e+02   1.5455233e+02   3.5716818e+02   1.0813818e+01   8.9263102e+01   1.2183879e+02   1.8562818e+02   9.3912473e+01   6.7783102e+01   2.1636719e+02   3.1909273e+02  -2.4758327e+01   3.5228310e+02   4.5971914e+00   1.1361909e+02   1.6064593e+02   2.1405545e+02   1.2430465e+02   7.4780000e+01   9.7857600e+01   3.4599000e+02   4.3462545e+00   1.2846091e+02   8.5143127e+01   5.2093636e+01   7.9977964e+01   1.4404364e+02   1.7324287e+02   1.5588310e+02   1.3831919e+02   1.9609364e+02   9.7797964e+01   2.9778545e+02   1.7258982e+01   1.7442000e+02   1.2635095e+02   1.7368636e+02   1.5075418e+02   5.2168818e+02   2.3518582e+01   3.2371818e+02   5.2002545e+01   2.2031310e+02   7.6734791e+01   3.5272364e+02   2.3689382e+01   1.0778455e+02   1.4533269e+02   1.5006000e+02   1.2357702e+02   2.2283364e+02   1.1756149e+02   3.8950455e+02   1.1046909e+01   1.7336545e+02   1.3318804e+02   1.9881636e+02   1.8955651e+02   1.5088818e+02   1.1194167e+02   5.6973102e+01   1.0370199e+02   4.1053727e+02  -9.5902545e+00   2.4391613e+02  -1.8934581e+01   2.4056742e+02   5.2942839e+00   1.3140097e+02   1.7527018e+02   2.7713484e+02  -4.7565935e+00   8.7216774e+01   1.4868685e+02   3.0830774e+02  -5.1719781e+01   1.4293516e+02   1.7487003e+02   2.1242742e+02  -1.3974194e+01   3.5881645e+02   2.8481781e+01   1.0588452e+02   1.6245956e+02   2.0291613e+02   4.2541290e+00   2.5882129e+02  -1.3286065e+00   5.3078065e+01   1.9237763e+02   6.3613226e+01   1.3663514e+02   2.8133097e+02   1.0076103e+01   1.5472742e+02   2.3623826e+02   1.2974957e+02   2.2413878e+02   5.3799573e+01   1.0635478e+02   6.2202258e+01   1.0650608e+02   8.7026452e+01   7.6088206e+01   8.4151290e+01   1.1626983e+02   1.8512957e+02  -9.7216250e+00   6.2284839e+01   1.4473366e+02   6.3857097e+01   9.0616594e+01   8.8908387e+01   2.8479742e+00   1.0713839e+02   1.5893957e+02   2.7527065e+02  -2.2287484e+00   3.3194194e+02   1.0170774e+01   1.2108935e+02   1.4087317e+02   6.4849573e+01   9.5660775e+01   8.5799573e+01   5.6984775e+01   9.7353871e+01   8.5477819e+01   7.3673226e+01   7.1882271e+01   1.9461677e+02   1.3532594e+01
   2.4542774e+02  -4.4026065e+00   2.4577903e+02  -2.1713548e+00   1.6743548e+02   1.2672742e+02   2.5732194e+02   1.1019729e+01   3.3435065e+02   2.8697110e+01   3.8928387e+02  -8.1020645e+00   2.3405548e+02   2.0537174e+01   1.7888645e+02   1.3439715e+02   1.0463516e+02   1.9455241e+02   3.4697484e+02  -1.0516697e+01   1.2539613e+02   1.2511347e+02   3.2924968e+02   1.8787445e+01   4.3424516e+01   1.0891959e+02   2.0708484e+02   1.9195450e+02   3.3699903e+02  -4.2802452e+00   1.1264829e+02   1.0123719e+02   8.9926452e+01   1.2359492e+02   8.9646129e+01   1.1347476e+02   2.0378829e+02  -1.4629703e+00   6.6720323e+01   1.0023625e+02   1.5880323e+02   1.6229252e+02   8.2811290e+01   5.1251226e+01   3.3404903e+02  -2.1791019e+01   2.4581968e+02   9.6992168e+01   4.4272258e+02  -9.1716129e-01   1.0477129e+02   1.1033410e+02   2.1375903e+02   1.8007670e+02   3.8541968e+02   3.0894813e+01   1.9655710e+02   1.5540414e+02   1.7302829e+02   1.6683679e+02   1.4773484e+02   1.1491895e+02   2.7854581e+02  -2.6791484e+00   1.8557548e+02  -1.5947652e+01   1.3899645e+02   1.7796641e+02   1.0460290e+02   1.6946822e+02   1.1795097e+02   1.8905779e+02   8.3674194e+01   1.8352929e+02   1.6069935e+02   1.5473470e+02   2.0044000e+02   1.3207286e+02   6.6436065e+02   4.1724697e+01   2.0450097e+02   2.0616766e+02   1.4807419e+02   2.0014697e+02   3.8674710e+02  -7.9009032e-01   4.0165452e+02  -2.0563974e+01   1.5824387e+02   2.0093759e+02   1.2316829e+02   7.0015587e+01   1.5457742e+02   1.5034445e+02   8.5245161e+01   1.3998587e+02   2.8575742e+02   1.2433005e+02   1.6654829e+02   2.1573519e+02   1.7553935e+02   1.3484040e+02   2.7135194e+02   2.0667329e+01   1.3188161e+02   1.6093850e+02   2.6289581e+02   3.2769032e-01   1.3867710e+02   1.2790906e+02   2.5564774e+02   6.7549548e+00   4.1467645e+02   7.7120129e+00   7.1080968e+01   7.6366103e+01   9.0418065e+01   9.7477845e+01   8.9507097e+01   1.5310556e+02   1.1296203e+02   1.7098259e+02   1.0148097e+02   2.7798619e+01   4.4417645e+02   2.0140723e+01   3.1159829e+02   6.7011875e+00   2.8583581e+02  -2.0967832e+01   8.0911935e+01   1.8503801e+02   5.4402258e+01   7.5281419e+00   1.8540387e+02   8.4510968e-01   4.6944194e+01   8.0271239e+01   9.3125484e+01   9.5290284e+01   8.7664516e+01   1.2286716e+02   4.1721613e+02   3.7273677e+01   5.7978581e+02   2.3631329e+01   1.3325742e+02   1.1481908e+02   1.3469478e+02   1.1526113e+02   2.3306645e+02   1.3814039e+01   4.4697273e+01   1.7525127e+01   3.9445310e+02   1.4133591e+01   1.6583310e+02   1.2528319e+02   1.7845310e+02  -8.5364086e+00   2.1331310e+02  -1.6605209e+01   1.4877909e+02   1.7369858e+02   1.1613000e+02   1.1774687e+02   1.6249909e+02   1.0949644e+02   2.7764310e+02   1.8098391e+01   4.9161818e+01   9.9030691e+01   2.0861182e+02   1.0639236e+01   4.5012310e+02   1.8299991e+01   2.7050310e+02  -1.7380409e+01   1.4544545e+02   6.7017091e+01   1.7048273e+02   1.2865865e+02   1.7401636e+02   1.1349687e+02   1.4822455e+02   1.3654113e+02   3.8278818e+02   4.6742182e+00   9.0733102e+01   8.2531191e+01   1.7338818e+02   1.0156167e+02   6.2883102e+01   1.8942919e+02   3.2876273e+02  -2.0011927e+01   3.6955310e+02  -1.0464409e+01   9.1239091e+01   1.7214633e+02   2.1172545e+02   1.2935105e+02   7.2350000e+01   1.0238200e+02   3.7284000e+02  -7.5117455e+00   1.0451091e+02   1.0096913e+02   3.9803636e+01   7.9771164e+01   1.5108364e+02   2.1106967e+02   1.6550310e+02   1.7325959e+02   1.8099364e+02   1.1924596e+02   2.8711545e+02   4.0782582e+01   1.5113000e+02   1.2564415e+02   1.6447636e+02   1.6186098e+02   5.3749818e+02   2.2913782e+01   3.6262818e+02   7.8269745e+01   2.1321310e+02   9.2872791e+01   3.7581364e+02   3.5652182e+01   1.0497455e+02   1.3717749e+02   1.2644000e+02   1.1022662e+02   2.6197364e+02   1.2719029e+02   4.5169455e+02  -8.6882909e+00   1.7484545e+02   1.4825964e+02   1.9786636e+02   1.3173251e+02   1.6998818e+02   1.1122367e+02   8.9693102e+01   1.0789439e+02   3.8657727e+02   2.5136545e+01   2.6305613e+02  -4.6557806e+00   1.6451742e+02  -4.1716129e-02   1.1621097e+02   1.6724538e+02   2.9537484e+02   2.8842065e+00   6.8836774e+01   1.5457725e+02   2.9906774e+02  -4.0170581e+01   1.0764516e+02   1.3059323e+02   2.1275742e+02  -1.8860594e+01   3.5443645e+02   2.3162181e+01   1.0783452e+02   1.2978356e+02   2.0558613e+02   2.6105290e+00   2.5363129e+02   2.0516594e+01   7.1078065e+01   3.0302763e+02   7.7763226e+01   1.2612314e+02   2.8166097e+02  -9.4302968e+00   1.4934742e+02   1.9643866e+02   8.4659573e+01   1.8288598e+02   4.5799573e+01   1.3366478e+02   9.6012258e+01   9.1091277e+01   6.4026452e+01   9.8978206e+01   6.9681290e+01   9.7097432e+01   2.1398957e+02   6.5895750e+00   9.3994839e+01   1.9695686e+02   6.8957097e+01   1.1144859e+02   9.6958387e+01   1.4013974e+01   9.7088387e+01   1.6759357e+02   3.6360065e+02   2.1364852e+01   3.3827194e+02  -1.2195626e+01   1.2885935e+02   1.4953157e+02   6.3749573e+01   9.2178775e+01   8.8609573e+01   5.7619975e+01   9.4873871e+01   9.4386219e+01   9.4013226e+01   7.1155071e+01   1.5994677e+02   2.2061935e+00
   2.1933774e+02   8.4545935e+00   2.5044903e+02   6.6450452e+00   1.7895548e+02   1.0913582e+02   2.4651194e+02   9.6445290e+00   3.6654065e+02   6.1719097e+00   3.4604387e+02  -9.9828645e+00   2.2186548e+02   1.2702374e+01   1.5945645e+02   1.1514155e+02   1.2544516e+02   1.7327761e+02   2.9712484e+02   4.3713032e+00   1.9039613e+02   1.1557347e+02   3.4367968e+02   5.9230452e+00   4.4094516e+01   1.4400599e+02   1.9389484e+02   2.1267970e+02   3.1780903e+02   2.1164955e+01   1.2878829e+02   9.0895987e+01   9.2776452e+01   1.4926692e+02   6.8076129e+01   1.1335036e+02   1.9316829e+02   2.1066297e+00   4.4100323e+01   7.3765845e+01   1.8042323e+02   1.7994292e+02   1.0261129e+02   8.2907226e+01   3.0290903e+02   1.7850181e+01   2.7086968e+02   1.4746817e+02   4.2410258e+02   1.7624387e+00   1.3110129e+02   1.4855770e+02   1.5190903e+02   2.8630470e+02   4.1783968e+02  -8.8878710e-01   2.3755710e+02   1.9522414e+02   1.9106829e+02   1.5796359e+02   1.7026484e+02   1.2916655e+02   3.2001581e+02   2.1673252e+01   2.2191548e+02   1.0625148e+01   1.1861645e+02   1.8036681e+02   1.0907290e+02   1.6863062e+02   1.3291097e+02   1.7457099e+02   1.0083419e+02   1.4726649e+02   1.6660935e+02   1.6487190e+02   1.8863000e+02   1.3901766e+02   6.3941065e+02   3.8530697e+01   2.0459097e+02   2.1140046e+02   1.6364419e+02   1.4600137e+02   3.4713710e+02   2.7378710e+01   4.6404452e+02   2.4384826e+01   1.3867387e+02   2.3178319e+02   1.1087829e+02   1.1642879e+02   1.6343742e+02   1.7777565e+02   9.0675161e+01   1.4450147e+02   2.2508742e+02   1.9732365e+02   1.5830829e+02   1.9015439e+02   1.6405935e+02   1.1965880e+02   2.9102194e+02   6.3837290e+00   1.1502161e+02   1.2114730e+02   2.9337581e+02   3.4169290e+01   1.4395710e+02   1.3796666e+02   3.1345774e+02   2.6601548e+00   4.1439645e+02   1.5974413e+01   8.5130968e+01   7.6052103e+01   9.7228065e+01   1.2216305e+02   9.5507097e+01   1.3920556e+02   1.3872203e+02   1.5744179e+02   6.3910968e+01   3.7764219e+01   4.0959645e+02   9.7122581e-02   2.7602829e+02   3.9767875e+00   2.8573581e+02   2.5420168e+01   1.0520194e+02   1.9770481e+02   5.8442258e+01   2.9014942e+01   1.6135387e+02   1.8389110e+01   5.2994194e+01   9.3307239e+01   9.9265484e+01   8.8559084e+01   8.2084516e+01   8.8793561e+01   3.4706613e+02   4.6925677e+01   4.6559581e+02   2.1236529e+01   1.4749742e+02   1.5324988e+02   1.4217478e+02   1.0338273e+02   2.4101645e+02  -3.5419613e+00   9.5317273e+01   6.5155273e+00   3.0131310e+02   7.7479144e-01   1.5669310e+02   1.3920439e+02   1.8064310e+02   7.1483914e+00   2.0992310e+02  -1.7334009e+01   1.8753909e+02   1.7455778e+02   1.0146000e+02   1.3007047e+02   1.2163909e+02   1.1738524e+02   2.4502310e+02  -9.3820086e+00   4.2111818e+01   9.7264691e+01   1.9828182e+02   9.9856364e+00   4.3564310e+02   1.0458391e+01   2.9102310e+02   1.5647991e+01   1.6311545e+02   1.1898349e+02   1.8568273e+02   1.2782265e+02   1.6258636e+02   1.1093127e+02   1.6689455e+02   1.6490753e+02   3.6549818e+02   1.0007418e+01   1.0426310e+02   1.1020879e+02   2.0167818e+02   1.0286847e+02   7.0923102e+01   1.9430599e+02   3.8171273e+02  -1.3667927e+01   3.1681310e+02   3.6447914e+00   1.0119909e+02   2.0443953e+02   1.5410545e+02   1.6324065e+02   9.0500000e+01   1.1146000e+02   4.4803000e+02  -6.1694545e-01   1.3303091e+02   9.8967527e+01   4.5853636e+01   6.9667164e+01   1.4499364e+02   2.0407687e+02   1.6407310e+02   1.2947399e+02   1.6985364e+02   1.1098716e+02   2.8430545e+02   1.7767382e+01   1.4561000e+02   1.3398575e+02   1.5900636e+02   1.6455858e+02   6.0468818e+02   9.2585818e+00   3.7471818e+02   9.7152545e+01   1.9383310e+02   1.1799319e+02   3.6472364e+02   3.5819382e+01   1.3683455e+02   1.3410869e+02   1.2173000e+02   1.1574342e+02   2.4268364e+02   1.0168349e+02   3.8583455e+02  -1.9894909e+00   1.7627545e+02   1.1872524e+02   1.9495636e+02   1.5562531e+02   1.7727818e+02   1.2864047e+02   4.3263102e+01   1.2965879e+02   3.4076727e+02   2.0991345e+01   2.5058613e+02  -1.7708181e+01   1.9799742e+02  -1.0910116e+01   1.1444097e+02   1.8857698e+02   2.4456484e+02  -1.4100994e+01   6.9026774e+01   1.3647205e+02   3.1068774e+02  -6.4530181e+01   1.3164516e+02   1.6467323e+02   1.7999742e+02  -2.7899794e+01   3.6310645e+02   3.6585806e+00   1.1850452e+02   1.8896996e+02   2.4082613e+02  -5.4986710e+00   2.5258129e+02   2.0205935e+00   5.5888065e+01   2.5158283e+02   8.0043226e+01   1.5489074e+02   3.2352097e+02  -8.8690968e+00   1.5105742e+02   1.9506186e+02   1.2455957e+02   1.3931398e+02   5.7369573e+01   1.2001918e+02   8.9102258e+01   9.3354077e+01   6.7556452e+01   9.2595806e+01   5.3541290e+01   7.3148632e+01   2.1736957e+02   3.1791750e+00   6.9954839e+01   1.3736006e+02   5.6337097e+01   7.6738194e+01   1.0443839e+02   3.2255742e+00   1.0603839e+02   1.5268757e+02   3.0660065e+02   1.8834852e+01   3.3399194e+02   9.1467742e+00   1.5304935e+02   1.2550637e+02   7.0609573e+01   8.8919975e+01   9.0849573e+01   7.6820775e+01   1.0464387e+02   6.9034619e+01   9.5483226e+01   9.0087471e+01   1.5585677e+02  -1.0556606e+01
   2.3181774e+02   1.1736194e+01   2.7291903e+02  -1.5152555e+01   1.6652548e+02   1.0380022e+02   3.0032194e+02  -1.2940271e+01   3.4845065e+02   8.6691097e+00   4.0147387e+02  -3.7972645e+00   2.4629548e+02  -1.0620258e+00   1.6235645e+02   1.0695955e+02   1.1639516e+02   1.5138161e+02   3.2783484e+02   1.2344503e+01   1.6196613e+02   1.1775787e+02   3.3301968e+02   2.2155845e+01   4.3664516e+01   1.0956039e+02   1.9827484e+02   2.1808930e+02   3.0008903e+02   2.7962555e+01   1.3216829e+02   1.4048559e+02   8.0926452e+01   1.4384492e+02   9.5166129e+01   1.0198316e+02   2.1659829e+02   1.0842230e+01   4.6340323e+01   6.8966645e+01   1.4923323e+02   1.1443812e+02   1.1552129e+02   9.3304426e+01   3.1499903e+02  -7.7870194e+00   1.9367968e+02   9.9303368e+01   4.3015258e+02  -1.0156129e-01   1.2006129e+02   1.5597090e+02   1.6180903e+02   2.2118270e+02   3.3636968e+02  -2.4181187e+01   2.6736710e+02   1.9502934e+02   1.6116829e+02   1.3621559e+02   1.6559484e+02   1.0868015e+02   3.3754581e+02   4.2208516e+00   2.1048548e+02  -1.5890452e+01   1.5466645e+02   1.6171281e+02   1.1741290e+02   1.3506342e+02   1.4472097e+02   1.6976619e+02   1.0320419e+02   1.4581689e+02   1.7841935e+02   1.7626710e+02   2.0182000e+02   1.5796246e+02   5.8236065e+02   3.7474697e+01   1.9973097e+02   2.0249926e+02   1.8535419e+02   2.2702457e+02   3.6527710e+02   2.6217510e+01   4.9088452e+02   1.4187626e+01   1.4238387e+02   2.0272639e+02   1.0087829e+02   1.1588879e+02   1.6148742e+02   1.5717165e+02   9.8245161e+01   1.3194587e+02   2.3723742e+02   1.9483165e+02   1.7383829e+02   1.8467199e+02   1.6324935e+02   1.1658360e+02   2.7583194e+02   2.5598929e+01   1.4583161e+02   1.2382250e+02   2.8846581e+02  -1.2957910e+01   1.5672710e+02   1.5789506e+02   4.5388774e+02  -1.0524245e+01   3.7010645e+02   1.0997613e+01   7.7750968e+01   8.5072503e+01   1.0322806e+02   1.3297305e+02   7.8507097e+01   9.9895561e+01   1.0839203e+02   1.9153819e+02   8.1190968e+01   1.4471819e+01   3.9640645e+02   1.9152323e+01   3.1211829e+02   2.5559587e+01   3.3397581e+02   9.8409677e+00   7.3011935e+01   1.7624001e+02   3.8212258e+01   9.2033419e+00   2.3130387e+02   5.2131097e+00   5.9374194e+01   8.0796839e+01   9.6405484e+01   8.7457884e+01   9.2854516e+01   1.4155196e+02   3.5159613e+02   5.6327742e-01   4.1449581e+02  -1.0385471e+01   1.5511742e+02   1.5726028e+02   1.0636478e+02   1.0076753e+02   2.6654645e+02   2.2275639e+01   1.1798727e+02   3.4231927e+01   2.9112310e+02   1.2689991e+01   1.8345310e+02   1.4720359e+02   2.1892310e+02   9.1759914e+00   2.4354310e+02  -2.8413609e+01   1.8429909e+02   2.1171698e+02   1.3375000e+02   1.2995727e+02   1.4839909e+02   1.4095444e+02   2.4497310e+02   1.8119914e+00   6.1731818e+01   1.1764509e+02   1.9357182e+02   1.4312436e+01   3.4140310e+02  -1.7624086e+00   3.4069310e+02  -3.0356086e+00   1.3215545e+02   1.0575029e+02   1.5482273e+02   1.1438145e+02   1.6072636e+02   1.2118007e+02   1.4556455e+02   1.5970393e+02   3.7192818e+02   8.7730182e+00   8.0833102e+01   7.7463191e+01   2.0343818e+02   5.8627673e+01   5.9213102e+01   1.5486279e+02   3.2819273e+02  -3.8163273e+00   3.5081310e+02  -1.2385209e+01   9.2619091e+01   1.7460593e+02   1.7867545e+02   1.6442505e+02   8.5970000e+01   9.3292400e+01   3.8280000e+02  -1.9285455e+00   1.1689091e+02   8.4928727e+01   4.0613636e+01   5.9996364e+01   1.4851364e+02   1.9684527e+02   1.8664310e+02   1.2785839e+02   1.8718364e+02   9.7890764e+01   2.8321545e+02   2.1804582e+01   1.5884000e+02   1.3106735e+02   1.6726636e+02   1.4453778e+02   5.1326818e+02   2.2712182e+01   3.2414818e+02   8.0588145e+01   2.5945310e+02   7.5793591e+01   3.5462364e+02   3.8347382e+01   1.2402455e+02   1.1513349e+02   1.2706000e+02   1.0860702e+02   2.4949364e+02   1.0818869e+02   4.3674455e+02  -5.4229091e-01   1.5441545e+02   1.4447404e+02   1.8052636e+02   1.4177971e+02   1.8055818e+02   1.3004807e+02   4.2403102e+01   8.9067591e+01   3.0686727e+02  -6.9166545e+00   2.5529613e+02  -1.7654981e+01   2.4437742e+02   6.6594839e+00   1.3097097e+02   1.6887458e+02   2.9147484e+02  -5.0437935e+00   7.7166774e+01   1.5887085e+02   3.5087774e+02  -4.5175381e+01   1.3636516e+02   1.6343563e+02   2.0851742e+02  -2.1231394e+01   3.2343645e+02   2.3972181e+01   1.1702452e+02   1.4180836e+02   2.1801613e+02  -1.1193871e+01   2.2391129e+02   4.7441935e+00   6.0418065e+01   2.6955043e+02   7.6763226e+01   1.7063314e+02   3.8381097e+02   2.4477032e+00   1.6539742e+02   2.1553466e+02   3.1045957e+02   4.5581975e+01   5.3699573e+01   1.2922278e+02   9.8912258e+01   1.3366928e+02   7.4936452e+01   7.1245406e+01   6.2581290e+01   1.4589543e+02   2.0069957e+02   3.2982775e+01   9.7334839e+01   2.1106966e+02   7.1767097e+01   9.4653794e+01   1.1509839e+02   6.2727742e+00   1.0837839e+02   1.5884037e+02   3.0031065e+02   2.2998052e+01   3.1499194e+02   1.6336774e+01   1.3427935e+02   1.5676797e+02   5.9509573e+01   9.8467975e+01   8.1229573e+01   5.4210375e+01   8.8023871e+01   6.0894219e+01   1.1015323e+02   8.1723871e+01   1.9713677e+02   9.0409935e+00
   2.2357774e+02   1.3115394e+01   2.6158903e+02  -1.8486155e+01   1.5457548e+02   1.2770622e+02   2.7989194e+02   5.5941290e+00   4.1354065e+02   8.3619097e+00   3.9580387e+02   1.4186335e+01   2.5062548e+02   6.4915742e+00   1.5821645e+02   1.0348075e+02   8.5825161e+01   1.6320721e+02   3.2197484e+02   2.1913303e+01   2.0887613e+02   9.6145071e+01   3.5377968e+02   3.0150452e+00   4.4474516e+01   1.4407559e+02   2.5894484e+02   2.1171570e+02   2.9656903e+02   2.2441548e+00   1.1849829e+02   1.2428919e+02   1.0171645e+02   1.6418172e+02   9.1646129e+01   1.0755476e+02   2.4830829e+02   1.5454297e+00   8.2530323e+01   1.3826145e+02   1.7414323e+02   1.3334532e+02   1.1842129e+02   1.2369243e+02   4.3628903e+02   2.6799781e+01   2.3105968e+02   1.2307297e+02   4.4524258e+02  -2.1587613e+00   1.3325129e+02   1.9672570e+02   1.4671903e+02   2.7243990e+02   3.4850968e+02  -2.4012387e+01   2.7069710e+02   2.0747294e+02   1.8283829e+02   2.1167199e+02   1.7116484e+02   1.5057455e+02   3.7411581e+02   3.3055252e+01   2.2233548e+02   9.4015484e+00   1.2466645e+02   1.5402281e+02   1.0364290e+02   1.3563502e+02   1.2886097e+02   1.6779499e+02   1.1367419e+02   1.4039929e+02   1.7974935e+02   1.6506070e+02   1.9625000e+02   1.7207806e+02   5.7084065e+02   7.6862968e+00   2.0354097e+02   2.2262446e+02   1.7964419e+02   2.4448137e+02   3.7784710e+02   2.3541910e+01   4.6854452e+02  -1.7551742e+00   1.3714387e+02   2.4481559e+02   9.7308294e+01   8.4704387e+01   1.7381742e+02   1.4427525e+02   8.7485161e+01   1.6013667e+02   2.3470742e+02   2.2965405e+02   1.3916829e+02   1.4711559e+02   1.7653935e+02   9.6610400e+01   2.8197194e+02  -9.9227097e-01   1.1764161e+02   1.3874770e+02   3.1213581e+02   1.1768490e+01   1.4515710e+02   1.7639066e+02   3.9973774e+02   2.2847755e+01   3.8953645e+02   2.0633213e+01   8.5130968e+01   6.1012103e+01   1.1218806e+02   8.2776245e+01   7.6887097e+01   1.0645516e+02   1.1844203e+02   1.6354419e+02   9.7000968e+01   2.6067019e+01   4.1250645e+02   3.0043226e+00   3.2868829e+02   8.4239875e+00   3.2897581e+02   3.3909677e+00   8.4011935e+01   1.6626001e+02   4.4732258e+01   1.5821742e+01   1.8021387e+02   1.7070310e+01   5.6184194e+01   7.6582039e+01   1.1479548e+02   9.9366684e+01   9.7754516e+01   1.5524996e+02   2.8102613e+02   1.8778877e+01   4.2135581e+02  -1.0604271e+01   1.3044742e+02   1.5495388e+02   1.0284478e+02   6.5619134e+01   2.7254645e+02   1.1605639e+01   9.5317273e+01  -6.9144727e+00   2.3150310e+02  -5.2604086e+00   1.3083310e+02   1.0389319e+02   1.8435310e+02  -1.2678409e+01   2.1821310e+02   4.7279144e-01   1.7586909e+02   1.8415138e+02   1.1427000e+02   1.0427567e+02   1.4149909e+02   1.3764644e+02   2.3721310e+02  -2.1372086e+00   3.4441818e+01   1.1744829e+02   2.2952182e+02   2.7776436e+01   3.6321310e+02   4.1127914e+00   2.3283310e+02   2.3923191e+01   1.4715545e+02   5.3310291e+01   1.4072273e+02   1.1974945e+02   1.3144636e+02   1.3466247e+02   1.7699455e+02   1.6861953e+02   4.1287818e+02  -9.7829818e+00   1.0021310e+02   7.9822791e+01   2.0862818e+02   1.1026247e+02   6.6213102e+01   1.9425279e+02   2.9609273e+02  -1.7438327e+01   3.5981310e+02   5.4647914e+00   8.7339091e+01   1.9821833e+02   1.6286545e+02   1.6653985e+02   1.0945000e+02   1.1222400e+02   3.8508000e+02  -1.9709455e+00   1.1103091e+02   1.0420753e+02   3.3613636e+01   7.0556364e+01   1.2504364e+02   1.7172287e+02   1.5735310e+02   1.3772159e+02   1.4704364e+02   9.1531964e+01   2.8249545e+02   2.6722182e+01   1.5556000e+02   1.3066975e+02   1.7689636e+02   1.4097738e+02   5.2835818e+02   2.4884982e+01   3.5695818e+02   6.6623345e+01   2.1626310e+02   7.7768791e+01   3.5772364e+02   1.7809382e+01   1.1421455e+02   1.3457829e+02   1.0459000e+02   8.8404618e+01   2.5226364e+02   1.5072709e+02   3.9888455e+02   1.4346509e+01   1.9355545e+02   1.2605284e+02   1.9457636e+02   1.5165571e+02   1.7912818e+02   1.2116247e+02   5.2833102e+01   9.9563191e+01   3.3357727e+02  -8.4834545e+00   2.5015613e+02  -2.6343781e+01   2.6994742e+02  -1.7666116e+01   1.0459097e+02   1.4131498e+02   3.2642484e+02  -6.1697935e+00   9.2356774e+01   1.1241565e+02   3.2553774e+02  -6.4198181e+01   1.3112516e+02   1.3304483e+02   2.0423742e+02  -3.7989935e+00   3.4500645e+02   7.4465806e+00   1.2431452e+02   1.7041516e+02   1.8896613e+02  -1.7249871e+01   2.0777129e+02   9.0853935e+00   6.9368065e+01   2.5397443e+02   6.6903226e+01   1.7094194e+02   3.7743097e+02  -4.9918968e+00   1.5396742e+02   2.5172906e+02   2.4184957e+02   4.3690775e+01   4.0319573e+01   1.3000318e+02   7.3532258e+01   1.0178968e+02   5.9696452e+01   7.1364606e+01   7.5771290e+01   1.6946023e+02   1.9898957e+02  -1.1604250e+00   8.9954839e+01   2.0800006e+02   4.5717097e+01   7.0967794e+01   9.6818387e+01   2.6455174e+01   1.0656839e+02   1.5802517e+02   3.4527065e+02  -6.5987484e+00   3.5513194e+02   1.5405574e+01   1.2218935e+02   1.0216517e+02   5.2699573e+01   8.6732775e+01   8.5419573e+01   8.1345175e+01   1.0411387e+02   8.1317019e+01   8.6483226e+01   8.0087471e+01   1.8161677e+02   3.7625935e+00
   2.3338774e+02   2.3705935e+00   2.1458903e+02  -1.7016155e+01   1.4205548e+02   1.0718782e+02   2.1684194e+02  -9.3187097e-01   3.8511065e+02   5.4063097e+00   3.9761387e+02  -8.3884645e+00   1.9905548e+02  -2.5228258e+00   1.3626645e+02   1.1670675e+02   1.1668516e+02   1.3844841e+02   1.9812484e+02   2.8631303e+01   1.8301613e+02   1.5016387e+02   3.6834968e+02   3.3519445e+01   3.0804516e+01   1.2054919e+02   2.4261484e+02   1.9968210e+02   2.7961903e+02   1.9301548e+00   1.2159829e+02   1.2347119e+02   9.3086452e+01   1.1498212e+02   7.9786129e+01   1.0412356e+02   2.2154829e+02   1.3736230e+01   9.4480323e+01   1.2782545e+02   1.2933323e+02   1.4250012e+02   1.0261129e+02   1.3985723e+02   5.4757903e+02   8.6580645e-02   2.1586968e+02   1.1286817e+02   3.9381258e+02  -1.4094361e+01   1.0468129e+02   2.1910130e+02   1.2575903e+02   1.7511670e+02   3.5231968e+02  -2.6471871e+00   2.0588710e+02   1.6260774e+02   1.8430829e+02   1.4945439e+02   1.3450484e+02   1.3502735e+02   3.3606581e+02  -1.7130748e+01   1.8014548e+02  -2.6083252e+01   1.3737645e+02   1.4881601e+02   9.3842903e+01   9.9039019e+01   1.3110097e+02   1.4704579e+02   8.3624194e+01   1.2916329e+02   1.8374935e+02   1.6936070e+02   1.8616000e+02   1.9073526e+02   6.2665065e+02   2.3311497e+01   1.6911097e+02   1.5332886e+02   1.9840419e+02   2.4469057e+02   3.5989710e+02   1.6127910e+01   4.0477452e+02   4.0764258e+00   1.6076387e+02   1.9358599e+02   1.3378829e+02   1.2149599e+02   1.7171742e+02   1.5949325e+02   7.6395161e+01   1.3307387e+02   2.8523742e+02   2.2980165e+02   1.2754829e+02   1.4866519e+02   1.6586935e+02   1.3299400e+02   2.8826194e+02  -5.2054710e+00   1.2317161e+02   1.0782530e+02   3.2237581e+02   1.5899290e+01   1.4000710e+02   1.8895266e+02   5.1254774e+02   2.1822955e+01   4.0429645e+02  -1.3737587e+01   8.1320968e+01   5.9646903e+01   1.0922806e+02   7.3013045e+01   6.2987097e+01   1.3713716e+02   1.0706203e+02   2.1421459e+02   8.6620968e+01   3.9087419e+01   4.2302645e+02   9.7272258e-01   2.5130829e+02   3.2714387e+01   3.1397581e+02   1.3110968e+01   6.4481935e+01   1.2711241e+02   6.5492258e+01   1.3920942e+01   1.6883387e+02   2.1170710e+01   6.3044194e+01   7.8603239e+01   1.2760548e+02   1.1701188e+02   1.3799452e+02   2.0327076e+02   3.9444613e+02   5.6995277e+01   4.3097581e+02   2.9536129e+01   1.4654742e+02   1.6304588e+02   1.2855478e+02   1.1513233e+02   3.0582645e+02   2.9373239e+01   5.9697273e+01   1.7225127e+01   2.5297310e+02  -3.1068009e+01   1.6859310e+02   1.8682239e+02   1.7859310e+02   1.7362391e+01   2.8440310e+02  -8.3424086e+00   1.6934909e+02   2.0229298e+02   1.1784000e+02   1.2509007e+02   1.3711909e+02   1.5161684e+02   2.1473310e+02   1.0801191e+01   4.7681818e+01   1.1867909e+02   2.4233182e+02   7.8916364e+00   3.2573310e+02   1.9491191e+01   2.3231310e+02   1.5154791e+01   1.4796545e+02   7.5245491e+01   1.5172273e+02   1.0291945e+02   1.8772636e+02   1.3840007e+02   1.4827455e+02   1.6158713e+02   3.3087818e+02   3.9170182e+00   8.8973102e+01   1.0729199e+02   1.8448818e+02   1.0157367e+02   6.1163102e+01   1.8698679e+02   2.6795273e+02  -1.5567127e+01   3.2181310e+02  -1.1705209e+01   7.6479091e+01   1.9184713e+02   1.6524545e+02   1.6329945e+02   9.5830000e+01   1.1741360e+02   4.4261000e+02   1.0816655e+01   1.1555091e+02   1.0217593e+02   5.5283636e+01   7.5392764e+01   1.2651364e+02   1.9193527e+02   1.8521310e+02   1.2430279e+02   1.5532364e+02   9.7299564e+01   3.0911545e+02   1.8072582e+01   1.1994000e+02   1.3098935e+02   1.9189636e+02   1.3192738e+02   5.4111818e+02   9.3941818e+00   3.6585818e+02   6.7581345e+01   2.5040310e+02   9.7037591e+01   3.5967364e+02   2.8893382e+01   1.2688455e+02   1.2794469e+02   1.3030000e+02   8.4157818e+01   2.3702364e+02   1.1518629e+02   4.2731455e+02  -6.9278909e+00   1.9403545e+02   1.0082444e+02   1.7800636e+02   1.6517131e+02   2.0141818e+02   1.3608927e+02   3.7733102e+01   6.7631191e+01   3.5391727e+02   2.0419345e+01   2.2220613e+02  -1.8867781e+01   2.3056742e+02   4.2442839e+00   1.1325097e+02   1.7686218e+02   3.1823484e+02   4.8154065e+00   6.6456774e+01   1.4738765e+02   2.8296774e+02  -4.4082581e+01   1.0693516e+02   1.4046003e+02   1.9604742e+02  -9.8037935e+00   3.2572645e+02   2.6898065e-01   1.2769452e+02   1.3385476e+02   2.2349613e+02   1.7417729e+01   2.1506129e+02   4.1221935e+00   5.7078065e+01   2.9191763e+02   6.7853226e+01   1.0810594e+02   4.2500097e+02   2.2012503e+01   1.6200742e+02   2.6156586e+02   2.3507957e+02   1.6572375e+01   5.0699573e+01   1.3241278e+02   8.7962258e+01   7.9545277e+01   7.5836452e+01   7.7073406e+01   7.1251290e+01   1.9820183e+02   2.5303957e+02   1.6555575e+01   8.3144839e+01   2.4035486e+02   5.5097097e+01   7.4177394e+01   8.7768387e+01   3.7491742e+00   1.1989839e+02   1.4471877e+02   3.2869065e+02   5.3765161e-01   3.7189194e+02  -1.1125226e+01   9.7759355e+01   1.2230957e+02   7.4179573e+01   9.7724375e+01   8.9559573e+01   7.9403975e+01   9.0733871e+01   1.0152742e+02   1.0863323e+02   7.4985471e+01   2.0561677e+02  -1.4777406e+01
   2.1104774e+02   1.4257794e+01   2.3358903e+02  -1.3626155e+01   1.5329548e+02   1.1804862e+02   2.3974194e+02   1.2526129e+01   3.6254065e+02   2.2821910e+01   3.6223387e+02  -1.1518065e+01   2.1229548e+02   1.4227974e+01   1.5130645e+02   1.1879355e+02   1.2449516e+02   1.5777361e+02   3.0683484e+02  -6.8754968e+00   1.4139613e+02   1.2688347e+02   3.5767968e+02   5.7030452e+00   4.4754516e+01   1.1633319e+02   2.2456484e+02   2.3226610e+02   3.0918903e+02   1.4564555e+01   1.3002829e+02   1.0374679e+02   9.5926452e+01   1.1069492e+02   1.0559613e+02   1.1310876e+02   2.2349829e+02  -1.6709770e+01   9.9200323e+01   1.2544785e+02   1.6361323e+02   1.4166772e+02   1.2338129e+02   1.2114563e+02   6.0642903e+02   1.8278581e+01   2.4420968e+02   1.5207097e+02   4.3315258e+02  -1.3431561e+01   1.0925129e+02   1.8954570e+02   1.1461903e+02   2.2847790e+02   3.9560968e+02   9.1796129e+00   2.6693710e+02   1.9010374e+02   2.0245829e+02   1.3438239e+02   1.7469484e+02   1.6238215e+02   3.8377581e+02  -4.0975484e+00   2.0219548e+02   5.0127484e+00   1.8261645e+02   1.5928681e+02   1.1764290e+02   9.6905019e+01   1.3819097e+02   1.7204859e+02   1.0878419e+02   1.4710049e+02   1.4836935e+02   1.8324110e+02   1.9797000e+02   1.9927046e+02   7.4055065e+02   5.6919497e+01   1.4207097e+02   1.3802206e+02   2.0954419e+02   2.6832937e+02   3.4698710e+02   1.5590710e+01   3.7793452e+02   1.8663626e+01   1.5143387e+02   1.9086239e+02   1.1816829e+02   1.0336559e+02   1.8571742e+02   1.4794325e+02   7.9535161e+01   1.0192267e+02   2.6518742e+02   2.2816565e+02   1.3859829e+02   1.7016119e+02   1.5519935e+02   1.1569760e+02   2.6883194e+02   7.2489290e+00   1.2869161e+02   9.3483703e+01   2.9284581e+02  -2.2083097e+00   1.2234710e+02   1.7298546e+02   4.2854774e+02  -1.8870452e+00   3.2739645e+02   1.0224413e+01   8.7320968e+01   6.2496903e+01   1.0132806e+02   7.7795045e+01   8.7697097e+01   1.3506036e+02   1.2106203e+02   1.7290459e+02   9.3530968e+01   1.1244619e+01   4.2798645e+02  -2.0184077e+01   3.0183829e+02   1.4811987e+01   3.0268581e+02   1.4964168e+01   6.5431935e+01   1.5184641e+02   5.9822258e+01   1.0284542e+01   1.8664387e+02   1.9365910e+01   5.3044194e+01   7.2873239e+01   1.1012548e+02   1.0812028e+02   6.8424516e+01   1.6678636e+02   3.7583613e+02   2.5434077e+01   4.5669581e+02  -5.7114710e+00   1.1049742e+02   1.1482988e+02   9.7604781e+01   8.1088334e+01   2.6906645e+02   1.0124039e+01   6.8457273e+01  -1.8556727e+00   2.8335310e+02  -2.2928409e+01   1.5773310e+02   1.6326119e+02   1.4597310e+02  -2.1458009e+01   2.4945310e+02  -1.2976409e+01   1.9186909e+02   1.8487138e+02   1.1446000e+02   1.0150047e+02   1.4235909e+02   1.3572764e+02   2.5040310e+02  -8.6724086e+00   4.0301818e+01   1.2016949e+02   2.5899182e+02   8.0388364e+00   3.2250310e+02   1.0849591e+01   2.8316310e+02   2.8376791e+01   1.5482545e+02   6.6456691e+01   1.5048273e+02   1.1868865e+02   1.6877636e+02   1.1039607e+02   1.5222455e+02   1.7108113e+02   2.7287818e+02  -4.7729818e+00   9.0543102e+01   1.0421639e+02   2.1072818e+02   9.0574473e+01   7.7353102e+01   2.1327159e+02   3.3957273e+02   2.1363273e+01   3.1786310e+02  -6.4920856e-01   8.0669091e+01   1.5742193e+02   2.0501545e+02   1.5740785e+02   8.6450000e+01   1.2816400e+02   4.6370000e+02  -2.4005455e+00   1.1465091e+02   9.8917927e+01   4.7563636e+01   8.0680364e+01   1.2051364e+02   2.0146527e+02   1.6188310e+02   1.4378919e+02   1.5947364e+02   1.0896756e+02   2.8007545e+02   2.8635782e+01   1.4580000e+02   1.2330055e+02   1.5842636e+02   1.6697498e+02   5.0240818e+02   9.7209818e+00   3.2614818e+02   6.2138145e+01   2.1731310e+02   9.5784791e+01   3.7262364e+02   1.8377382e+01   1.2749455e+02   1.3961589e+02   1.2864000e+02   1.1067062e+02   2.4049364e+02   1.2547869e+02   4.2703455e+02  -1.3525491e+01   1.8489545e+02   1.3898564e+02   2.0038636e+02   1.7291091e+02   1.8274818e+02   1.5306287e+02   3.2353102e+01   8.4581591e+01   3.4505727e+02   7.3181455e+00   2.4363613e+02  -2.5392181e+01   1.7394742e+02   1.6103884e+01   1.0559097e+02   2.0204498e+02   3.2809484e+02   1.7786606e+01   9.2266774e+01   1.4870285e+02   2.8634774e+02  -5.2492981e+01   1.4474516e+02   1.6853523e+02   2.1456742e+02  -4.2095394e+01   3.4576645e+02   1.3095781e+01   1.4397452e+02   1.1865236e+02   2.0110613e+02  -2.6791071e+01   2.1129129e+02  -4.6762065e+00   5.7648065e+01   2.6249203e+02   7.1803226e+01   1.5440994e+02   4.1809097e+02  -1.9344697e+01   1.7220742e+02   2.4002986e+02   1.5226957e+02   2.9047175e+01   4.8229573e+01   1.0361038e+02   1.2301226e+02   6.6171277e+01   7.1266452e+01   9.3489006e+01   7.1821290e+01   1.8406623e+02   2.5836957e+02   1.0749175e+01   6.8334839e+01   1.7353966e+02   5.4427097e+01   5.1890994e+01   1.0871839e+02  -6.6825806e-02   1.1051839e+02   1.7389917e+02   3.7907065e+02   9.1772516e+00   3.5832194e+02   9.5803742e+00   1.3404935e+02   1.2535637e+02   6.2459573e+01   5.7521975e+01   1.0217957e+02   5.9964375e+01   1.2454387e+02   6.5012619e+01   9.4533226e+01   8.2633471e+01   2.3299677e+02   8.2721935e+00
   2.0771774e+02   9.6641935e+00   2.7053903e+02   9.8784516e-01   1.5381548e+02   1.0757702e+02   2.3527194e+02   1.6733729e+01   4.0192065e+02   1.5911510e+01   4.1304387e+02  -3.2928645e+00   2.3886548e+02  -1.3776258e+00   1.5997645e+02   1.3076995e+02   9.7775161e+01   1.2829121e+02   2.7083484e+02   1.6664503e+01   1.4192613e+02   1.4379107e+02   3.5882968e+02   1.4471045e+01   3.6804516e+01   1.2177919e+02   1.9280484e+02   2.1252690e+02   3.4399903e+02   4.4997548e+00   1.4064829e+02   1.3651719e+02   9.2356452e+01   1.4119052e+02   9.5356129e+01   1.0487796e+02   1.9064829e+02  -1.0841770e+01   7.1580323e+01   1.0751745e+02   2.2952323e+02   4.9204916e+01   7.0811290e+01   8.3931226e+01   5.4152903e+02   7.2805806e+00   2.3096968e+02   1.3666017e+02   3.9377258e+02  -2.9011613e+00   1.0753129e+02   1.6844330e+02   1.2123903e+02   1.6856830e+02   3.8388968e+02  -1.2412787e+01   2.3469710e+02   1.5273294e+02   1.6568829e+02   1.2523399e+02   1.5969484e+02   1.1049215e+02   3.5625581e+02   1.5674052e+01   1.8910548e+02  -2.6180052e+01   1.7866645e+02   1.7394281e+02   9.8412903e+01   1.3815342e+02   1.2395097e+02   1.7838779e+02   9.8834194e+01   1.6747649e+02   1.4298935e+02   1.8067150e+02   1.8787000e+02   1.4845846e+02   7.0303065e+02   1.5201097e+01   1.6473097e+02   1.8372926e+02   1.9735419e+02   2.4268457e+02   3.8017710e+02   2.9595510e+01   4.2765452e+02   1.7906026e+01   1.3800387e+02   2.0098679e+02   1.0568829e+02   1.5926399e+02   1.6324742e+02   1.3955085e+02   8.7485161e+01   1.0432667e+02   2.9870742e+02   2.5229405e+02   1.4735829e+02   1.6612039e+02   1.7105935e+02   1.5509880e+02   2.5893194e+02   8.7609290e+00   1.3159161e+02   1.4734170e+02   2.5008581e+02  -1.6975097e+00   1.3743710e+02   1.4281826e+02   3.4926774e+02   3.0935355e+01   3.4972645e+02  -3.8019871e+00   8.4800968e+01   6.9418503e+01   1.1508806e+02   8.4024245e+01   9.0797097e+01   1.4448236e+02   1.3577203e+02   1.8539779e+02   6.3190968e+01   7.7181935e-01   4.2998645e+02  -5.8407742e-01   2.8687829e+02   2.8008787e+01   2.9830581e+02  -1.0635432e+01   5.1241935e+01   1.3502161e+02   6.2592258e+01  -4.7970581e+00   1.6725387e+02   1.8487110e+01   7.5904194e+01   7.4384439e+01   1.0269548e+02   1.4742468e+02   1.1061452e+02   1.6841116e+02   5.0244613e+02   6.2215277e+01   5.7283581e+02   1.8947329e+01   1.3782742e+02   1.4636348e+02   1.5750478e+02   9.3966334e+01   3.0458645e+02   3.2142439e+01   9.6647273e+01  -9.4408727e+00   3.5569310e+02   1.4234391e+01   1.6383310e+02   1.3482319e+02   1.8731310e+02  -1.5055209e+01   2.5378310e+02   5.7271914e+00   2.0248909e+02   2.0050178e+02   1.3680000e+02   8.2283273e+01   1.3273909e+02   1.0358724e+02   2.2850310e+02   8.8395914e+00   5.8971818e+01   1.3829589e+02   2.5152182e+02   5.4864364e+00   2.9731310e+02   2.1574791e+01   2.6402310e+02  -1.7620086e+00   1.5296545e+02   8.3555491e+01   1.7010273e+02   1.1701905e+02   1.7492636e+02   1.3394407e+02   1.5270455e+02   1.6927273e+02   2.7873818e+02  -1.3391782e+01   8.0503102e+01   1.2139959e+02   1.9572818e+02   1.0562447e+02   5.7973102e+01   1.9429199e+02   3.2914273e+02  -2.4182327e+01   3.6844310e+02   4.0443914e+00   6.2959091e+01   1.6521873e+02   1.6801545e+02   1.5441785e+02   5.2830000e+01   9.2563600e+01   3.3394000e+02   1.9980255e+01   9.6360909e+01   9.5521127e+01   4.9713636e+01   6.3268364e+01   1.2380364e+02   1.7720207e+02   1.6364310e+02   1.3240839e+02   2.1580364e+02   1.1765116e+02   3.0264545e+02   2.2730182e+01   1.4180000e+02   1.4096055e+02   1.4552636e+02   1.4748698e+02   5.5116818e+02   1.8160182e+01   3.3538818e+02   3.4538945e+01   1.9145310e+02   9.1563591e+01   3.7195364e+02   1.4290982e+01   1.1740455e+02   1.5799309e+02   1.3483000e+02   1.2626542e+02   2.5092364e+02   1.3845429e+02   4.2183455e+02  -5.8949091e-01   2.0384545e+02   1.2912964e+02   1.7171636e+02   1.6824451e+02   1.8455818e+02   1.1534807e+02   4.6733102e+01   1.0524119e+02   3.8053727e+02   1.2669745e+01   2.5363613e+02  -7.0521806e+00   1.7256742e+02  -1.2065716e+01   1.1216097e+02   1.7246938e+02   3.0828484e+02  -2.5858594e+01   7.4546774e+01   1.4365045e+02   3.1111774e+02  -6.9334581e+01   1.4664516e+02   1.6676323e+02   1.9594742e+02  -2.6365794e+01   2.8729645e+02   1.2913381e+01   1.1702452e+02   1.0470836e+02   1.8982613e+02   1.1132903e-01   2.2610129e+02   2.2618994e+01   6.0318065e+01   2.4874843e+02   6.7763226e+01   1.3139314e+02   3.6033097e+02  -3.5338968e+00   1.6110742e+02   2.4839786e+02   2.8312957e+02   4.7008375e+01   5.3659573e+01   9.7035975e+01   9.5442258e+01   7.2466877e+01   8.2886452e+01   1.1117941e+02   7.7921290e+01   1.6185823e+02   2.8284957e+02   2.4700775e+01   9.4094839e+01   2.2028886e+02   5.6807097e+01   1.2727059e+02   9.3198387e+01   1.2794774e+01   9.3898387e+01   1.5908877e+02   3.2479065e+02   2.4569652e+01   3.5689194e+02   1.8554774e+01   1.4932935e+02   1.1051397e+02   6.5849573e+01   7.5680775e+01   8.8129573e+01   6.6748375e+01   1.0683387e+02   7.6719419e+01   8.6343226e+01   7.5098671e+01   2.2394677e+02   1.7846194e+01
   1.9971774e+02  -2.5058065e+00   2.2587903e+02  -4.0093548e+00   1.5114548e+02   8.1840619e+01   2.0189194e+02  -6.4058710e+00   4.0626065e+02   1.7614310e+01   3.6656387e+02   2.3995535e+01   2.4043548e+02  -1.2322581e-01   1.4649645e+02   9.2608348e+01   1.2430516e+02   1.2721881e+02   3.0107484e+02   2.9435303e+01   1.1706613e+02   1.4515987e+02   3.5948968e+02   3.3182452e+00   2.9854516e+01   1.2690519e+02   1.9789484e+02   2.0954970e+02   2.9999903e+02  -1.8402452e+00   1.3045829e+02   1.1719239e+02   7.8196452e+01   1.5732332e+02   8.6456129e+01   8.4729961e+01   2.0168829e+02   3.3235030e+01   8.7720323e+01   1.2427625e+02   4.2009323e+02   2.6389316e+01   1.1557129e+02   9.2300426e+01   5.9866903e+02   3.7949381e+01   2.5110968e+02   1.4508897e+02   5.1539258e+02   6.2292387e+00   1.3053129e+02   1.8351330e+02   1.3209903e+02   1.9541950e+02   4.3683968e+02   1.0301213e+01   2.5827710e+02   1.6870654e+02   1.9887829e+02   1.6404879e+02   1.7250484e+02   1.2584735e+02   3.3901581e+02   2.9013252e+01   2.0824548e+02   2.4668748e+01   1.6451645e+02   1.9873481e+02   1.1631290e+02   1.3153142e+02   1.1248097e+02   1.5396539e+02   9.7834194e+01   1.9539649e+02   1.0650935e+02   1.7082990e+02   1.7249000e+02   1.2906886e+02   6.5665065e+02   4.0531497e+01   1.6402097e+02   1.9145606e+02   1.8197419e+02   2.2876497e+02   3.7279710e+02   1.9325910e+01   4.4710452e+02  -3.5899742e+00   1.5386387e+02   1.5618799e+02   9.4458294e+01   7.7262387e+01   1.9738742e+02   1.1152965e+02   6.9865161e+01   7.9126271e+01   2.9999742e+02   2.0447085e+02   1.5345829e+02   1.7483239e+02   1.6043935e+02   1.5156840e+02   2.9859194e+02   4.9681290e+00   1.4602161e+02   1.3451730e+02   2.4165581e+02   1.5026890e+01   1.6343710e+02   1.4473826e+02   5.1954774e+02  -3.8270452e+00   4.1582645e+02   1.0720013e+01   9.2510968e+01   6.7081703e+01   1.0056806e+02   9.5855845e+01   6.8267097e+01   1.4933476e+02   1.0249203e+02   2.1396019e+02   7.2910968e+01   8.2742194e+00   4.3117645e+02   2.9940723e+01   2.7406829e+02   1.9463587e+01   3.0468581e+02  -4.2858323e+00   5.9771935e+01   1.1943921e+02   4.3542258e+01  -1.0830581e+00   1.8216387e+02   1.8004310e+01   6.9664194e+01   9.8833639e+01   1.2693548e+02   1.2363548e+02   9.1424516e+01   1.3561636e+02   4.5535613e+02   5.1412477e+01   5.0169581e+02   1.0968529e+01   1.1001742e+02   1.0377828e+02   1.1422478e+02   1.1123873e+02   2.2387645e+02  -4.6907613e+00   6.5697273e+01  -4.4448727e+00   3.5231310e+02  -1.8725209e+01   1.4664310e+02   1.0100839e+02   1.6469310e+02  -4.4856086e+00   1.9988310e+02  -8.6308086e+00   1.7881909e+02   2.0820538e+02   5.4800000e+01   1.0065327e+02   1.4049909e+02   1.4644644e+02   2.2240310e+02  -1.0192409e+01   5.3591818e+01   1.0091629e+02   2.5852182e+02   5.6864364e+00   4.2935310e+02   1.9441591e+01   2.8616310e+02  -7.7732086e+00   1.4215545e+02   7.6950291e+01   1.6610273e+02   1.0490905e+02   1.8287636e+02   1.2954807e+02   1.7137455e+02   1.4982913e+02   2.8906818e+02   1.2311818e+01   9.2503102e+01   1.1295959e+02   1.7800818e+02   7.7042073e+01   7.7783102e+01   2.1103719e+02   3.4438273e+02  -1.4061527e+01   3.7286310e+02  -5.3092086e+00   9.9669091e+01   1.8185193e+02   1.9048545e+02   1.7633025e+02   4.7260000e+01   1.5272920e+02   3.7213000e+02   2.8545055e+01   1.0694091e+02   1.2082473e+02   4.3713636e+01   8.0558364e+01   1.2670364e+02   1.6859007e+02   1.7935310e+02   1.2696159e+02   1.9794364e+02   1.2169996e+02   3.0107545e+02   3.0185782e+01   1.4904000e+02   1.2933135e+02   1.3942636e+02   1.5649498e+02   5.3507818e+02   1.3073818e+00   3.5462818e+02   6.2619745e+01   2.2850310e+02   6.5939591e+01   3.6152364e+02   2.6225382e+01   1.1559455e+02   1.4256789e+02   1.2749000e+02   1.0757262e+02   2.5049364e+02   1.0200869e+02   4.0722455e+02  -5.4206909e+00   1.4255545e+02   1.7865284e+02   2.0138636e+02   1.7406091e+02   1.5527818e+02   1.2559047e+02   6.2693102e+01   1.2453439e+02   4.0043727e+02   1.8357745e+01   2.4520613e+02  -1.4707781e+01   2.5084742e+02  -1.0048116e+01   9.7590968e+01   1.6401498e+02   3.5118484e+02  -1.1010594e+01   7.0266774e+01   1.4656285e+02   3.0701774e+02  -5.4666581e+01   1.5240516e+02   1.4782243e+02   2.0213742e+02  -2.0580994e+01   3.3229645e+02  -1.4966194e+00   1.2855452e+02   1.1235596e+02   2.0777613e+02   6.5753290e+00   2.3158129e+02  -2.5294065e+00   6.7988065e+01   2.3513483e+02   6.9563226e+01   1.4705914e+02   3.5528097e+02  -3.4319897e+01   1.4077742e+02   2.3521426e+02   3.0574957e+02   3.4868775e+01   5.0459573e+01   9.9621975e+01   8.6822258e+01   6.4586477e+01   6.5646452e+01   9.3798606e+01   4.6731290e+01   1.3021343e+02   2.0084957e+02   1.1920775e+01   7.9754839e+01   1.5743606e+02   5.9097097e+01   8.8427394e+01   9.3628387e+01   1.1370374e+01   1.1784839e+02   1.5746277e+02   3.0079065e+02   1.2769652e+01   3.1365194e+02   8.5839742e+00   1.5799935e+02   1.4806037e+02   6.4659573e+01   7.1585975e+01   8.6369573e+01   5.2799175e+01   1.0335387e+02   9.7567819e+01   1.0115323e+02   6.9293871e+01   2.2708677e+02   6.5949935e+00
   1.7733774e+02   1.3574594e+01   2.2515903e+02  -4.3317548e+00   1.2991548e+02   1.1848902e+02   1.8536194e+02   8.2565290e+00   3.4854065e+02   1.5991910e+01   3.9490387e+02  -6.6016645e+00   2.8129548e+02   8.6579742e+00   1.3502645e+02   1.2904595e+02   1.2072516e+02   1.6222521e+02   3.0488484e+02  -2.2994968e+00   1.6839613e+02   1.1910347e+02   3.8643968e+02   5.3122452e+00   3.2514516e+01   1.1398239e+02   1.5351484e+02   2.1248010e+02   3.0442903e+02   1.4565355e+01   1.2545829e+02   1.2659239e+02   9.5406452e+01   1.3879652e+02   8.0406129e+01   9.6403961e+01   2.0783829e+02  -3.8369703e+00   5.9240323e+01   8.0074645e+01   3.9971323e+02   7.6297161e+00   6.1041290e+01   8.1042826e+01   4.8642903e+02  -1.4514194e+00   2.1572968e+02   1.3620937e+02   4.7434258e+02  -1.1067613e+00   1.0030129e+02   1.5074170e+02   1.1694903e+02   1.9196150e+02   4.1583968e+02  -3.9108787e+01   1.9927710e+02   1.5237654e+02   1.7849829e+02   1.8339919e+02   1.7278484e+02   1.0496495e+02   3.0525581e+02   1.2614052e+01   2.0348548e+02   2.4295484e+00   1.5351645e+02   2.1085481e+02   8.3932903e+01   1.4069182e+02   1.2519097e+02   1.3375859e+02   7.7734194e+01   1.7637449e+02   1.0522935e+02   1.3059230e+02   1.5468000e+02   1.2635366e+02   6.6051065e+02   5.8926968e+00   1.8964097e+02   1.9140646e+02   1.9626419e+02   2.1296177e+02   3.8227710e+02   2.3907510e+01   4.4477452e+02   2.0036426e+01   1.4243387e+02   1.8667239e+02   1.0983829e+02   1.0560199e+02   1.7643742e+02   1.3544565e+02   8.9205161e+01   8.0339071e+01   3.0432742e+02   1.3936445e+02   1.6935829e+02   1.6270039e+02   1.6667935e+02   1.3577920e+02   2.9635194e+02   2.5957329e+01   1.3183161e+02   1.5013250e+02   2.4218581e+02   1.8934490e+01   1.5419710e+02   1.5976746e+02   4.5683774e+02   1.8659755e+01   4.2172645e+02   4.5280129e+00   9.9370968e+01   5.6012903e+01   1.2008806e+02   1.0705425e+02   4.9267097e+01   1.7380476e+02   9.9822027e+01   2.2475379e+02   9.3430968e+01   3.5782619e+01   3.9183645e+02   1.1937923e+01   3.4268829e+02   9.1639875e+00   3.0230581e+02  -6.2543226e-01   8.2911935e+01   1.5596801e+02   7.2972258e+01   6.4725419e+00   1.7787387e+02  -7.9249032e-01   3.7904194e+01   7.9184439e+01   1.0055548e+02   1.4517588e+02   1.1470452e+02   1.6375396e+02   5.1306613e+02   5.7605677e+01   4.9549581e+02   1.4374529e+01   1.1606742e+02   1.2090428e+02   1.3774478e+02   1.5287713e+02   2.4011645e+02   2.3110039e+01   5.6367273e+01   5.4415273e+00   4.1131310e+02   8.9347914e+00   1.7050310e+02   1.2038959e+02   1.3759310e+02  -5.0776086e+00   1.9959310e+02  -1.8847609e+01   1.7605909e+02   1.7451618e+02   1.1299000e+02   1.3047807e+02   1.2611909e+02   1.2383684e+02   2.5283310e+02   3.3231914e+00   4.7781818e+01   1.0705109e+02   2.4361182e+02   1.0689236e+01   4.1802310e+02   2.6867991e+01   2.6116310e+02   5.0367914e+00   1.1673545e+02   5.8743891e+01   1.3710273e+02   8.7089055e+01   1.5887636e+02   1.2875807e+02   1.4851455e+02   1.5489793e+02   4.0659818e+02   1.5339418e+01   1.0159310e+02   1.1847239e+02   1.8167818e+02   7.6748473e+01   6.7593102e+01   1.8633239e+02   3.1838273e+02  -1.1271527e+01   3.2344310e+02   1.9224391e+01   9.9909091e+01   1.7940273e+02   1.7915545e+02   1.5938665e+02   5.8830000e+01   1.3908360e+02   3.3999000e+02   1.0546255e+01   1.2094091e+02   9.7844727e+01   3.6943636e+01   6.8139964e+01   1.3780364e+02   2.2532207e+02   1.7959310e+02   1.6342239e+02   1.8656364e+02   1.2599036e+02   3.3369545e+02   1.1536182e+01   1.5051000e+02   1.3064375e+02   1.6805636e+02   1.5410458e+02   5.3516818e+02   4.4680182e+01   3.3904818e+02   7.1776145e+01   2.1950310e+02   1.0450959e+02   3.8295364e+02   1.2410982e+01   1.3968455e+02   1.5311069e+02   1.3206000e+02   1.3277702e+02   2.3840364e+02   1.2759589e+02   4.2998455e+02  -5.1490909e-02   1.6884545e+02   1.5173964e+02   1.7881636e+02   1.9315651e+02   1.6279818e+02   9.7038873e+01   5.6923102e+01   1.0094599e+02   4.2234727e+02  -8.8250545e+00   2.4139613e+02  -2.0402981e+01   2.5132742e+02  -4.0865161e+00   1.0459097e+02   1.5098498e+02   3.3032484e+02  -1.1581794e+01   8.4506774e+01   1.5809365e+02   3.2106774e+02  -6.9460581e+01   1.5145516e+02   1.6194843e+02   2.2094742e+02  -5.1357935e+00   3.6953645e+02   3.2094181e+01   1.1269452e+02   1.5310476e+02   2.0030613e+02  -7.7707097e-01   2.4510129e+02   1.1148994e+01   6.0938065e+01   2.1174883e+02   7.1563226e+01   1.2927914e+02   3.1114097e+02  -2.6486968e+00   1.1767742e+02   2.0244226e+02   3.0245957e+02   2.9751975e+01   4.0889573e+01   1.3433758e+02   7.9962258e+01   8.4855277e+01   6.7166452e+01   9.7297006e+01   6.4111290e+01   1.3316303e+02   2.2665957e+02   2.3715975e+01   8.8664839e+01   1.5595326e+02   7.3427097e+01   1.1728099e+02   7.6578387e+01   1.6024374e+01   1.0608839e+02   1.4530357e+02   2.8217065e+02   1.0119252e+01   3.2413194e+02   1.4315574e+01   1.3285935e+02   1.3517157e+02   7.2129573e+01   8.4318375e+01   7.9939573e+01   5.6173575e+01   9.5593871e+01   7.4808619e+01   9.7583226e+01   7.5869471e+01   2.2499677e+02  -3.8078065e+00
[truncated: 7,191,055 more chars]
