# Supplementary material for: Specific structural elements of the T-box riboswitch drive the two-step binding of the tRNA ligand
Source: eLife. 2018 Sep 25;7:e39518. doi: 10.7554/eLife.39518 (PMC6197855; doi:10.7554/eLife.39518)
Supplement: Figure 6—source data 2. [file elife-39518-fig6-data2.zip]

Archive with 4 entries (4 files):
- Repeat1.txt
- Repeat2.txt
- Repeat3.txt
- Repeat4.txt
