# Supplementary material for: Specific structural elements of the T-box riboswitch drive the two-step binding of the tRNA ligand
Source: eLife. 2018 Sep 25;7:e39518. doi: 10.7554/eLife.39518 (PMC6197855; doi:10.7554/eLife.39518)
Supplement: Figure 6—source data 2. [file elife-39518-fig6-data2.zip › Repeat1.txt]

   5.0000000e+00   5.0000000e+00   8.0000000e+00   8.0000000e+00   1.4000000e+01   1.4000000e+01   1.5000000e+01   1.5000000e+01   2.0000000e+01   2.0000000e+01   2.6000000e+01   2.6000000e+01   2.9000000e+01   2.9000000e+01   3.0000000e+01   3.0000000e+01   3.2000000e+01   3.2000000e+01   3.4000000e+01   3.4000000e+01   3.5000000e+01   3.5000000e+01   3.7000000e+01   3.7000000e+01   4.3000000e+01   4.3000000e+01   4.7000000e+01   4.7000000e+01   4.8000000e+01   4.8000000e+01   5.0000000e+01   5.0000000e+01   5.1000000e+01   5.1000000e+01   5.2000000e+01   5.2000000e+01   5.3000000e+01   5.3000000e+01   5.4000000e+01   5.4000000e+01   5.7000000e+01   5.7000000e+01   6.4000000e+01   6.4000000e+01   6.5000000e+01   6.5000000e+01   6.7000000e+01   6.7000000e+01   8.6000000e+01   8.6000000e+01   8.9000000e+01   8.9000000e+01   9.1000000e+01   9.1000000e+01   9.4000000e+01   9.4000000e+01   9.8000000e+01   9.8000000e+01   1.0600000e+02   1.0600000e+02   1.2700000e+02   1.2700000e+02   1.3100000e+02   1.3100000e+02   1.3200000e+02   1.3200000e+02   1.3600000e+02   1.3600000e+02   1.5400000e+02   1.5400000e+02   1.6700000e+02   1.6700000e+02   1.7200000e+02   1.7200000e+02   1.7400000e+02   1.7400000e+02   1.8000000e+02   1.8000000e+02   1.8600000e+02   1.8600000e+02   1.9000000e+02   1.9000000e+02   1.9200000e+02   1.9200000e+02   1.9800000e+02   1.9800000e+02   2.1300000e+02   2.1300000e+02   2.2000000e+02   2.2000000e+02   2.2100000e+02   2.2100000e+02   2.2400000e+02   2.2400000e+02   2.3200000e+02   2.3200000e+02   2.3400000e+02   2.3400000e+02   2.3500000e+02   2.3500000e+02   2.3700000e+02   2.3700000e+02   2.4100000e+02   2.4100000e+02   2.5100000e+02   2.5100000e+02   2.6300000e+02   2.6300000e+02   2.7200000e+02   2.7200000e+02   2.7600000e+02   2.7600000e+02   2.7700000e+02   2.7700000e+02   2.8400000e+02   2.8400000e+02   2.8600000e+02   2.8600000e+02   3.0300000e+02   3.0300000e+02   3.0500000e+02   3.0500000e+02   3.1300000e+02   3.1300000e+02   3.2400000e+02   3.2400000e+02   3.4500000e+02   3.4500000e+02   3.4800000e+02   3.4800000e+02   3.5500000e+02   3.5500000e+02   3.7200000e+02   3.7200000e+02   3.7300000e+02   3.7300000e+02   3.8800000e+02   3.8800000e+02   3.8900000e+02   3.8900000e+02   3.9200000e+02   3.9200000e+02   4.0100000e+02   4.0100000e+02   4.0300000e+02   4.0300000e+02   4.1500000e+02   4.1500000e+02   4.2000000e+02   4.2000000e+02   4.2500000e+02   4.2500000e+02   4.3000000e+02   4.3000000e+02   4.3400000e+02   4.3400000e+02   4.3500000e+02   4.3500000e+02   4.3700000e+02   4.3700000e+02   4.3800000e+02   4.3800000e+02   4.4600000e+02   4.4600000e+02   4.4800000e+02   4.4800000e+02   4.5200000e+02   4.5200000e+02   4.5300000e+02   4.5300000e+02   4.6300000e+02   4.6300000e+02   4.7400000e+02   4.7400000e+02   4.7800000e+02   4.7800000e+02   4.7900000e+02   4.7900000e+02   4.8100000e+02   4.8100000e+02   4.8200000e+02   4.8200000e+02   4.8400000e+02   4.8400000e+02   4.9400000e+02   4.9400000e+02   4.9600000e+02   4.9600000e+02   5.0500000e+02   5.0500000e+02   5.0900000e+02   5.0900000e+02   5.1100000e+02   5.1100000e+02   5.2000000e+02   5.2000000e+02   5.2600000e+02   5.2600000e+02   5.2700000e+02   5.2700000e+02   5.3000000e+02   5.3000000e+02   5.3600000e+02   5.3600000e+02   5.3800000e+02   5.3800000e+02   5.4800000e+02   5.4800000e+02   5.5200000e+02   5.5200000e+02   5.5400000e+02   5.5400000e+02
   2.9732818e+02  -1.8130800e+01   3.0213909e+02  -1.3195673e+01   3.5232182e+02  -1.1343018e+01   7.7474545e+01   7.1082945e+01   3.8962091e+02   1.9212364e+00   1.0493091e+02  -7.0544727e+00   2.5672341e+02  -7.8550976e+00   2.0124818e+02  -9.6425818e+00   2.5748545e+02   4.6820727e+00   2.5568091e+02  -7.4017455e+00   1.3182727e+02   4.9440182e+01   2.5984909e+02  -9.1797455e+00   3.8826636e+02   5.4114182e+00   2.4047182e+02   2.8095273e+00   2.2383182e+02   7.0698182e+00   3.4003636e+02   4.2743636e+00   1.8170818e+02  -1.3829382e+01   2.2484545e+02   8.6469091e+00   3.1780341e+02  -8.9314976e+00   5.6977000e+02  -2.1083418e+01   2.6305273e+02  -3.9040582e+01   1.6179727e+02  -1.2595600e+01   2.9567364e+02  -1.8610255e+01   2.0507364e+02  -7.8195273e+00   1.6885636e+02   8.1813309e+01   2.3437000e+02  -3.8805964e+01   3.2705341e+02  -1.4241498e+01   3.9685455e+02  -1.5013818e+01   3.2591341e+02  -3.4029761e-01   3.1898273e+02  -5.6840727e+00   4.4348818e+02  -1.2844509e+01   3.2178341e+02  -2.7249898e+01   2.4361273e+02  -7.0992727e-01   2.4500341e+02  -4.4817498e+01   2.1418273e+02  -2.8693709e+01   1.9438341e+02   5.2721024e+00   1.9394818e+02  -1.5263127e+01   1.6811455e+02  -1.8112800e+01   2.7269364e+02  -8.1609455e+00   2.7133909e+02   3.8501455e+00   2.2704364e+02  -1.8791673e+01   2.5329000e+02  -1.7993200e+01   2.5991091e+02  -1.4931964e+01   2.7928636e+02  -1.8172000e+01   2.6810341e+02  -4.8855498e+01   1.7748341e+02  -4.2515898e+01   1.1910000e+02  -2.6948909e+01   1.1181341e+02  -3.8212298e+01   2.5299341e+02  -2.1166698e+01   2.4110727e+02  -6.0331273e+00   1.7300636e+02   3.1049455e+00   2.7760000e+02  -1.4005273e+01   2.2623818e+02   6.5145818e+00   3.3991909e+02  -7.4653455e+00   2.8102091e+02   6.0465091e+00   2.3505545e+02  -7.0534545e-01   3.1749727e+02   7.2738545e+00   3.4637273e+02  -1.6673455e+01   2.0868636e+02  -6.7403636e+00   1.7086341e+02   3.3113702e+01   1.8467341e+02  -1.5851098e+01   3.4352000e+02   9.2211273e+00   1.4476273e+02  -1.0841018e+01   1.4832182e+02   5.2178909e+00   1.0396341e+02  -5.7964298e+01   1.0622000e+02   7.8605818e+00   2.8600000e+02   7.1654545e+00   2.0329341e+02   1.2749302e+01   1.4860818e+02  -1.5703200e+01   1.9648636e+02   9.2774545e+00   4.7730818e+02  -7.4010182e+00   2.5199455e+02  -1.7532000e+00   1.4224636e+02   6.6031200e+01   2.0900364e+02  -1.7678473e+01   3.6205341e+02   1.4818502e+01   2.2600341e+02   1.4125024e+00   2.6348341e+02  -1.5295898e+01   1.7263000e+02   8.8778182e-01   2.0378545e+02  -4.3164727e+00   2.1791364e+02   6.3905455e+00   1.8837182e+02   7.0157091e+00   2.9815341e+02  -3.3029498e+01   1.8057091e+02   5.6970545e+00   5.6629341e+02  -5.1910698e+01   3.0502818e+02  -7.1040727e+00   2.2229909e+02  -1.3863018e+01   2.7024341e+02   2.2013302e+01   2.3929341e+02  -7.7506976e+00   3.5506636e+02  -2.8671273e+00   2.3110341e+02   1.0484502e+01   2.7347364e+02  -4.7867891e+01   3.9023341e+02   2.1334102e+01   5.5829341e+02   9.5893024e+00   1.9000341e+02   6.7250239e-01   2.1558818e+02  -8.9952364e+00   4.3282818e+02  -4.0480800e+01   3.6401182e+02   8.2608727e+00   3.0410341e+02   1.6544502e+01   2.0111636e+02  -1.0820218e+01   3.1496341e+02  -1.7894298e+01   1.5571273e+02  -2.6803382e+01   4.8500341e+02  -1.0174976e+00   1.5203364e+02  -7.1272364e+00   1.9014000e+02  -2.0555745e+01   1.9961636e+02   1.8824327e+01   2.1577341e+02  -5.3890976e+00
   2.8037818e+02  -8.2048000e+00   2.9884909e+02  -7.9324727e+00   3.2861182e+02  -1.4066218e+01   6.0564545e+01   4.6625745e+01   3.7376091e+02  -4.9099636e+00   1.3960091e+02  -6.3980727e+00   2.1729341e+02  -6.0069761e-01   1.8357818e+02  -2.2898182e-01   2.6248545e+02  -4.5779273e+00   2.4134091e+02  -1.0454545e+01   1.3006727e+02   5.6580982e+01   2.7522909e+02  -3.5101455e+00   3.7907636e+02  -2.9933818e+00   2.4589182e+02   8.2759273e+00   2.5160182e+02   4.7082182e+00   3.9560636e+02  -1.7651236e+01   2.4113818e+02  -1.2393782e+01   2.3759545e+02   2.4556909e+01   3.3447341e+02  -2.5135098e+01   5.6967000e+02  -1.4885418e+01   2.0847273e+02  -2.5254182e+01   1.6475727e+02   4.7876000e+00   2.9891364e+02  -1.4149455e+01   1.5949364e+02  -2.9331273e+00   1.8576636e+02   6.6270509e+01   3.0985000e+02  -3.4414364e+01   3.2191341e+02  -2.6360298e+01   3.6890455e+02   2.5621818e+00   2.8596341e+02   1.1665702e+01   2.8555273e+02   2.8030327e+01   3.6358818e+02  -5.2625091e+00   2.6356341e+02  -3.7222298e+01   2.4923273e+02  -1.1209527e+01   2.5619341e+02  -2.9622698e+01   2.3652273e+02  -2.2720909e+01   1.9996341e+02   2.0395702e+01   1.9899818e+02  -4.8071273e+00   2.0821455e+02  -2.5370800e+01   3.2578364e+02   1.6185455e-01   2.7343909e+02   7.0621455e+00   2.0385364e+02  -1.0696473e+01   3.1072000e+02  -1.7057600e+01   2.2567091e+02  -1.8332764e+01   3.3362636e+02  -2.4292000e+00   2.6886341e+02  -3.9306298e+01   1.6086341e+02  -3.8756298e+01   1.8777000e+02  -1.4592509e+01   1.1243341e+02  -2.5741898e+01   2.5720341e+02   5.6565024e+00   2.3958727e+02   6.6847273e-01   1.8143636e+02   5.1405455e+00   2.9288000e+02   1.8202327e+01   2.5104818e+02   7.7697818e+00   3.3367909e+02  -2.5614545e-01   2.9240091e+02   8.6161091e+00   2.6405545e+02  -1.4405345e+01   3.0763727e+02   2.0112655e+01   3.6179273e+02   1.1302945e+01   2.0337636e+02   2.8684436e+01   1.3138341e+02   4.2082102e+01   1.7667341e+02   9.1689024e+00   2.8276000e+02   4.3601927e+01   1.6881273e+02  -7.5650182e+00   1.6251182e+02   1.8272691e+01   9.8813409e+01  -5.2702298e+01   1.4169000e+02  -4.6870182e+00   3.0357000e+02   2.3809855e+01   1.8134341e+02   2.2505302e+01   1.4422818e+02  -7.3528000e+00   2.1353636e+02   2.4773455e+01   5.4406818e+02   7.3081818e+00   2.5246455e+02   1.0779200e+01   1.7558636e+02   6.7514000e+01   2.7891364e+02   4.6287273e+00   3.7548341e+02   3.0354102e+01   2.4248341e+02   2.9904102e+01   3.0172341e+02  -6.5950976e+00   1.5558000e+02   5.7817818e+00   2.6750545e+02  -5.5140727e+00   2.3953364e+02  -6.1490545e+00   2.3890182e+02  -1.4066909e+00   3.4634341e+02  -3.6214698e+01   1.7200091e+02   3.9026545e+00   5.7586341e+02  -3.9386298e+01   2.9335818e+02  -1.5604727e+00   2.9358909e+02  -1.5566218e+01   2.5677341e+02  -7.1490976e+00   2.8881341e+02   1.5577702e+01   3.5562636e+02  -2.6319273e+00   2.2496341e+02   1.5015702e+01   2.5214364e+02  -3.2441491e+01   3.4806341e+02   2.4707702e+01   5.9838341e+02  -3.8578976e+00   1.4438341e+02  -9.7278976e+00   2.4934818e+02  -1.6836036e+01   5.0197818e+02  -5.1272800e+01   3.6915182e+02  -9.9603273e+00   3.5153341e+02   9.3701024e+00   1.9244636e+02   3.3433818e+00   2.6629341e+02  -8.9506976e+00   1.6356273e+02   4.5186182e+00   5.8705341e+02   2.5428502e+01   1.4346364e+02  -2.1921636e+01   2.2319000e+02  -1.4099745e+01   1.8590636e+02  -2.2268873e+01   1.9819341e+02  -1.5692698e+01
   2.8356818e+02  -2.1800000e+00   2.4622909e+02   1.1771273e+00   2.6508182e+02   9.8761818e+00   4.9334545e+01   5.7334145e+01   4.6519091e+02  -1.4174364e+01   1.6641091e+02  -2.5287273e-01   2.5053341e+02  -1.3098976e+00   1.5105818e+02   4.8926182e+00   2.5943545e+02  -1.2803927e+01   2.6696091e+02  -9.0241455e+00   1.4744727e+02   4.2710582e+01   3.0765909e+02  -5.1945455e+00   3.6345636e+02   2.1586218e+01   2.2137182e+02   5.1875273e+00   2.5421182e+02  -1.5640582e+01   2.8575636e+02  -2.8632364e+00   2.1170818e+02  -1.0609382e+01   2.6234545e+02  -3.1730909e+00   2.7894341e+02   5.7730239e-01   5.1505000e+02   1.5144182e+01   2.2219273e+02  -8.4417818e+00   2.1084727e+02   2.1390400e+01   2.7848364e+02   4.1049455e+00   1.8440364e+02   7.6440727e+00   1.7052636e+02   5.1779709e+01   3.4590000e+02  -3.6298364e+01   3.4862341e+02  -1.4917098e+01   4.0899455e+02  -1.1125018e+01   3.4210341e+02   2.7445024e+00   3.5255273e+02  -1.5419673e+01   4.0510818e+02  -3.6634109e+01   3.0988341e+02  -3.4247898e+01   2.5852273e+02   1.3187273e+01   2.0862341e+02  -5.2907098e+01   2.1418273e+02  -2.0933709e+01   2.0415341e+02   5.1105024e+00   2.0966818e+02   7.6927273e-01   2.0211455e+02   3.1172000e+00   2.9507364e+02  -7.7113455e+00   2.6938909e+02  -7.1838545e+00   2.3985364e+02   3.8535273e+00   2.6396000e+02  -1.5986800e+01   2.3986091e+02  -1.6327964e+01   3.2571636e+02  -1.0936400e+01   2.4362341e+02  -3.7137098e+01   1.9219341e+02  -4.4402698e+01   1.9462000e+02  -2.3305091e+00   1.1753341e+02  -3.3049898e+01   2.4151341e+02  -8.8282976e+00   2.3547727e+02  -1.4002727e+01   1.7733636e+02   4.8485455e+00   3.0107000e+02   6.6471273e+00   2.3856818e+02  -1.8181818e-03   2.5820909e+02   8.2114545e+00   2.6569091e+02   5.2229091e+00   2.3200545e+02   6.1186545e+00   2.6520727e+02   1.3887055e+01   3.4410273e+02   1.6978145e+01   1.9052636e+02   2.4524364e+00   1.2119341e+02   4.6607302e+01   1.8562341e+02  -1.4407098e+01   3.3857000e+02   3.4897127e+01   1.5005273e+02  -7.9242182e+00   1.7060182e+02   1.3195491e+01   9.0483409e+01  -5.9935898e+01   1.2703000e+02   2.8157818e+00   2.9786000e+02   8.9266545e+00   1.7048341e+02  -6.8558976e+00   1.2103818e+02  -1.0497600e+01   2.0410636e+02  -1.5721455e+00   5.4106818e+02  -7.1618182e+00   1.9684455e+02   1.2278800e+01   1.6891636e+02   7.7897600e+01   3.1157364e+02   3.3205927e+01   3.9438341e+02   1.1422102e+01   2.3915341e+02   1.4220502e+01   2.6962341e+02  -1.5177098e+01   2.6225000e+02   5.2481818e+00   2.0569545e+02   6.7707273e+00   2.3653364e+02  -1.3489055e+01   1.9690182e+02   8.6733091e+00   3.1391341e+02  -3.5810298e+01   1.8181091e+02   4.3078545e+00   6.8443341e+02  -4.7741898e+01   3.1611818e+02  -2.3812727e+00   2.6886909e+02  -6.9286182e+00   2.1148341e+02  -9.8558976e+00   2.5081341e+02   6.8077024e+00   3.5339636e+02  -2.9535273e+00   2.3700341e+02   3.5325024e+00   2.6699364e+02  -4.6629491e+01   4.1167341e+02   1.0778902e+01   5.6500341e+02   2.0772502e+01   1.4686341e+02  -5.3062976e+00   2.3967818e+02  -2.7202436e+01   4.3329818e+02  -5.9038400e+01   3.4448182e+02   6.3032727e+00   2.0415341e+02   6.7805024e+00   2.0592636e+02   2.0984982e+01   3.0700341e+02  -1.2737498e+01   1.5156273e+02  -4.7613818e+00   4.3938341e+02   5.6721024e+00   1.2760364e+02  -1.9328364e+00   2.1181000e+02  -1.9569345e+01   2.0742636e+02   4.0495273e+00   2.1743341e+02  -1.6611898e+01
   3.0218818e+02   5.1404000e+00   2.5827909e+02  -1.5968727e+00   3.3284182e+02  -7.1146182e+00   6.7094545e+01   2.8773345e+01   3.9124091e+02   1.0071636e+01   1.4903091e+02  -2.0822473e+01   2.7829341e+02   4.6593024e+00   1.6309818e+02   5.7894182e+00   2.4562545e+02  -1.7889127e+01   2.4306091e+02   1.1797855e+01   1.3106727e+02   6.5350982e+01   2.8827909e+02  -1.7024145e+01   3.8641636e+02   5.6494182e+00   2.3008182e+02   5.1607273e+00   2.1460182e+02   8.9582182e+00   3.6527636e+02  -6.4548364e+00   1.8737818e+02   6.5770182e+00   2.1615545e+02   7.8421091e+00   2.9160341e+02  -1.0035498e+01   5.3991000e+02  -3.6461818e-01   2.4366273e+02  -1.5589382e+01   1.6527727e+02  -1.2734000e+01   2.7758364e+02  -2.7253055e+01   2.9630364e+02  -3.2079273e+00   2.1533636e+02   7.7474909e+01   3.8604000e+02  -1.8495636e+00   3.4381341e+02  -2.6822976e+00   4.1728455e+02  -1.7268218e+01   3.2724341e+02  -6.2566976e+00   3.4207273e+02  -6.2012727e+00   3.9139818e+02  -1.6867309e+01   3.1114341e+02  -9.6086976e+00   2.5575273e+02  -3.9711273e+00   2.4491341e+02  -3.8860298e+01   2.1871273e+02  -1.9866109e+01   1.9586341e+02   1.3303702e+01   2.2294818e+02   1.2326873e+01   1.9754455e+02  -8.5172000e+00   3.1707364e+02   5.8586545e+00   2.5814909e+02  -1.2804655e+01   3.9338364e+02  -2.9588727e+00   2.4710000e+02  -6.9280000e+00   2.2767091e+02  -1.9162764e+01   2.7843636e+02  -1.6534000e+01   2.3815341e+02  -3.0699498e+01   1.5381341e+02  -3.4292298e+01   1.8615000e+02   1.2827091e+01   1.0934341e+02  -5.1494698e+01   2.3388341e+02  -4.3278976e+00   2.4279727e+02  -7.7983273e+00   1.4110636e+02   7.9694545e-01   3.2693000e+02  -1.3571673e+01   2.4756818e+02  -5.2918182e+00   2.7224909e+02   1.5048255e+01   2.9054091e+02   2.2849091e+00   2.3152545e+02  -7.4229455e+00   2.8815727e+02   2.0010545e+00   3.3473273e+02  -6.9522545e+00   2.0689636e+02   8.0328364e+00   1.6981341e+02   3.7617702e+01   1.8810341e+02   2.2045024e+00   2.9885000e+02   2.0744727e+01   1.4386273e+02  -6.4290182e+00   1.6108182e+02  -3.9929091e+00   1.1315341e+02  -5.6849498e+01   1.4117000e+02   4.4445818e+00   3.5757000e+02   1.2959855e+01   2.0019341e+02   1.9047302e+01   1.2269818e+02  -1.1480400e+01   1.9129636e+02   1.1642655e+01   5.6392818e+02   1.5149382e+01   2.5446455e+02   1.8379200e+01   1.7767636e+02   7.6346800e+01   3.0029364e+02  -2.6016727e+00   3.9086341e+02   3.1933702e+01   2.3367341e+02   2.4189024e+00   2.6562341e+02   4.7629024e+00   2.0473000e+02  -5.6802182e+00   2.1712545e+02   8.5663273e+00   2.6410364e+02   6.4053455e+00   1.9985182e+02  -7.3326909e+00   3.4277341e+02  -2.2309098e+01   1.7710091e+02   2.0064655e+01   6.6862341e+02  -6.0187098e+01   3.2473818e+02   3.9291273e+00   2.2762909e+02  -2.3769418e+01   2.2619341e+02   1.5347302e+01   1.8100341e+02  -1.7797498e+01   2.9039636e+02  -2.3527273e-02   2.2215341e+02   4.3905024e+00   2.7133364e+02  -4.6216691e+01   3.6117341e+02  -8.1210976e+00   5.6967341e+02   2.2588902e+01   1.5119341e+02  -1.4502698e+01   2.1843818e+02  -1.2223236e+01   4.2566818e+02  -4.7168000e+01   4.6758182e+02  -2.5114727e+01   3.0834341e+02   2.1725302e+01   2.1759636e+02  -6.9986182e+00   2.6819341e+02  -1.5722698e+01   1.4290273e+02  -1.4485818e+00   3.1905341e+02   8.2085024e+00   1.0641364e+02  -1.8857636e+01   2.0605000e+02   1.7414545e+00   2.4547636e+02  -7.7944727e+00   2.2415341e+02  -3.4769498e+01
   2.9199818e+02   1.5256000e+00   2.0622909e+02  -1.0472873e+01   3.6913182e+02  -1.4777818e+01   7.1374545e+01   2.4809455e+00   4.0072091e+02  -2.1966764e+01   1.3741091e+02  -1.2892873e+01   2.3586341e+02   1.3837024e+00   1.9405818e+02  -1.2787382e+01   2.4353545e+02  -1.9391927e+01   2.6182091e+02  -2.3802945e+01   1.5425727e+02   5.3545782e+01   2.6684909e+02   3.4002545e+00   4.0221636e+02  -1.7045818e+00   2.5499182e+02  -9.8320727e+00   2.1026182e+02   1.5854182e+00   4.7922636e+02   2.4691636e+00   1.7718818e+02   3.0522182e+00   2.1465545e+02   8.3321091e+00   3.0147341e+02  -3.4095098e+01   5.5101000e+02  -8.2526182e+00   2.2709273e+02  -9.3537818e+00   1.6413727e+02   7.7472000e+00   2.6091364e+02  -2.7779455e+01   3.0073364e+02   3.8676727e+00   1.9262636e+02   8.3051709e+01   3.4594000e+02  -2.2301564e+01   3.2581341e+02  -2.0022976e+00   3.8133455e+02   1.1187782e+01   3.4396341e+02  -7.2142976e+00   3.2240273e+02  -5.7672727e-02   4.1158818e+02  -5.9625091e+00   3.1209341e+02  -2.7214698e+01   2.6242273e+02  -2.9847273e+00   2.5500341e+02  -4.2577498e+01   2.0304273e+02  -1.1422509e+01   2.2434341e+02  -4.3546976e+00   2.3280818e+02  -7.4219273e+00   1.9959455e+02  -1.3731200e+01   3.1026364e+02   2.6934545e+00   2.5543909e+02  -6.4978545e+00   3.4257364e+02  -9.9340727e+00   2.7477000e+02  -1.4751600e+01   2.1386091e+02  -1.3247964e+01   2.4309636e+02  -1.2036800e+01   1.9343341e+02  -3.3791898e+01   1.6253341e+02  -4.0029898e+01   1.7986000e+02   3.6602909e+00   9.8243409e+01  -9.8866976e+00   2.4456341e+02   7.2977024e+00   3.0989727e+02   2.1783673e+01   1.6710636e+02   1.1146945e+01   3.4107000e+02   1.5917127e+01   2.3361818e+02  -8.4558182e+00   2.6172909e+02   2.4409855e+01   2.9888091e+02   2.4277091e+00   2.5219545e+02  -3.7865455e+00   3.3534727e+02  -4.3941455e+00   4.2137273e+02   1.7746545e+01   2.0368636e+02   1.3963636e-01   1.8305341e+02   4.6558502e+01   1.8957341e+02   1.2516902e+01   2.6300000e+02   1.8027273e+00   1.5895273e+02   5.3137818e+00   1.6051182e+02   8.8626909e+00   1.1615341e+02  -3.2509498e+01   1.2974000e+02   1.5548982e+01   2.9129000e+02   2.1412255e+01   1.9515341e+02   1.2050239e-01   1.5198818e+02  -1.3443600e+01   1.8143636e+02   2.1011455e+01   5.2716818e+02   3.3801818e+00   2.0680455e+02  -1.8580000e+00   1.5491636e+02   6.9827600e+01   3.5700364e+02  -2.0484727e+00   3.6896341e+02   3.9115702e+01   2.4938341e+02   5.9221024e+00   2.7972341e+02   4.7349024e+00   2.2882000e+02  -2.6741818e-01   2.2721545e+02   5.6591273e+00   2.2696364e+02  -3.2434545e+00   2.0109182e+02   1.0768109e+01   3.1257341e+02  -2.8183098e+01   1.6819091e+02   4.8774545e+00   7.2172341e+02  -5.2245098e+01   3.1378818e+02   3.4251273e+00   2.2910909e+02  -8.0278182e+00   2.4767341e+02   2.5389024e+00   2.9019341e+02   8.9730239e-01   3.8700636e+02  -1.0082327e+01   2.2653341e+02  -1.3869898e+01   2.1409364e+02  -2.2117491e+01   4.0273341e+02   2.4214102e+01   6.0462341e+02   2.6262902e+01   1.4567341e+02  -8.7810976e+00   2.2291818e+02   3.9883636e+00   4.2371818e+02  -5.1432000e+01   4.2943182e+02  -1.0392727e+01   3.3943341e+02   9.5781024e+00   1.9982636e+02  -1.4717018e+01   2.4943341e+02  -1.8751898e+01   1.5747273e+02  -3.7418182e-01   5.1205341e+02   5.4785024e+00   1.6122364e+02  -1.0812436e+01   1.9819000e+02   5.3702545e+00   2.1933636e+02  -1.8323273e+01   2.2477341e+02  -1.0629098e+01
   2.8613818e+02  -3.4756000e+00   2.3103909e+02  -2.5076727e+00   3.4484182e+02  -3.7946182e+00   7.2094545e+01   5.7183345e+01   3.5724091e+02  -1.9488364e+01   1.8612091e+02   1.2603273e+00   2.4929341e+02   1.2689302e+01   1.6852818e+02  -1.8694982e+01   2.6891545e+02  -1.2712327e+01   2.6110091e+02  -2.9835345e+01   1.4387727e+02   6.3046182e+01   2.8018909e+02  -2.9469455e+00   3.7826636e+02  -7.0285818e+00   2.3799182e+02  -7.1207273e-01   1.7812182e+02   1.8536618e+01   3.2827636e+02   9.2516364e-01   1.6146818e+02   1.1599818e+01   2.6047545e+02  -1.6523491e+01   3.1407341e+02  -2.1563098e+01   5.0667000e+02  -1.0895418e+01   2.3766273e+02  -1.2589382e+01   1.5698727e+02  -4.0708000e+00   3.0072364e+02  -1.8244255e+01   2.8835364e+02  -1.8331927e+01   1.6519636e+02   8.1006109e+01   3.5314000e+02  -3.7257564e+01   3.0796341e+02  -1.0194298e+01   4.1271455e+02  -6.8526182e+00   3.3948341e+02   1.1284102e+01   2.9979273e+02  -1.1488727e+00   3.9096818e+02  -1.6072909e+01   3.7730341e+02  -5.4314976e+00   2.3547273e+02  -1.1728727e+01   2.0862341e+02  -3.8907098e+01   1.9761273e+02  -1.6658109e+01   1.8567341e+02   1.3118902e+01   2.6071818e+02   2.3052727e+00   2.1730455e+02  -6.6180000e+00   3.0531364e+02  -2.0060545e+01   2.5995909e+02  -1.1894545e+00   4.0628364e+02  -1.2080873e+01   2.8867000e+02  -1.6393600e+01   2.1196091e+02  -1.9185964e+01   2.6133636e+02  -4.1660000e+00   2.1648341e+02  -3.6155898e+01   1.6315341e+02  -2.4559498e+01   1.4791000e+02  -8.4437091e+00   1.0962341e+02  -3.7417098e+01   2.5404341e+02  -2.6620698e+01   2.8779727e+02  -7.6832727e-01   1.9981636e+02   6.2014545e-01   3.2084000e+02  -9.1244727e+00   2.6190818e+02   2.9909818e+00   3.0820909e+02  -1.2068545e+01   2.8988091e+02   4.7770909e-01   2.6176545e+02  -5.3121455e+00   3.0987727e+02   2.2313455e+01   5.1642273e+02   3.1192545e+01   1.7879636e+02   3.4650836e+01   2.2619341e+02   4.2827302e+01   1.8948341e+02  -5.8558976e+00   2.3781000e+02   2.7627927e+01   1.6957273e+02  -5.5858182e+00   1.4256182e+02   3.9186909e+00   1.0662341e+02  -4.5367098e+01   9.8450000e+01   1.3292182e+01   2.9352000e+02   1.6463855e+01   2.0291341e+02   6.0697024e+00   1.5450818e+02   9.6348000e+00   2.1991636e+02   1.0123055e+01   4.7520818e+02  -4.4230182e+00   2.3232455e+02  -9.1296000e+00   1.8567636e+02   5.9606800e+01   3.4010364e+02   1.6833527e+01   3.7505341e+02   1.3778502e+01   2.2305341e+02  -1.1591498e+01   2.3567341e+02  -1.1210976e+00   2.1739000e+02   1.5876982e+01   2.7426545e+02   3.1325127e+01   2.8506364e+02  -1.0461455e+01   2.2361182e+02   6.6765091e+00   3.4629341e+02  -8.1106976e+00   2.0067091e+02   3.6090545e+00   5.6762341e+02  -4.1587098e+01   3.4135818e+02   1.4219527e+01   2.6234909e+02  -7.2570182e+00   2.4172341e+02   6.3490239e-01   2.0929341e+02   2.2293024e+00   3.5500636e+02  -9.8023273e+00   2.3896341e+02   1.2235702e+01   2.5047364e+02  -2.3217891e+01   3.7695341e+02   1.6226502e+01   6.0500341e+02   1.8952502e+01   1.3772341e+02  -1.6250976e+00   2.6020818e+02  -7.5148364e+00   4.6260818e+02  -3.7383200e+01   4.1943182e+02  -7.2627273e+00   3.2534341e+02   1.5755302e+01   1.9073636e+02   1.9290182e+01   2.9315341e+02  -1.1099498e+01   1.4699273e+02  -3.8157818e+00   5.9224341e+02   4.6833024e+00   1.5374364e+02  -4.0240364e+00   1.9714000e+02  -1.0875745e+01   1.8228636e+02  -3.6992727e+00   2.2377341e+02  -3.7219098e+01
   2.8908818e+02   1.1048400e+01   2.3208909e+02  -4.9216727e+00   3.8270182e+02  -2.1034182e+00   7.5754545e+01   6.8790545e+01   3.4853091e+02  -3.7015636e+00   1.2898091e+02  -7.6484727e+00   2.5967341e+02   8.9023923e-03   1.6028818e+02   1.1774218e+01   2.5634545e+02   7.3432727e+00   2.7072091e+02   4.0050545e+00   1.3220727e+02   6.2119782e+01   2.8075909e+02   7.3874545e+00   3.8345636e+02  -5.3037818e+00   2.4418182e+02   1.2742727e+01   2.2026182e+02  -1.2145818e+00   2.8946636e+02  -6.7300364e+00   1.7261818e+02   9.5178182e+00   2.1372545e+02  -1.2903491e+01   3.1334341e+02  -1.0044698e+01   4.7139000e+02  -2.5413018e+01   2.4524273e+02  -1.0575782e+01   1.6422727e+02   1.6000000e-01   2.6119364e+02  -2.2318545e+00   2.8102364e+02   7.4844727e+00   1.6733636e+02   1.0222491e+02   3.6142000e+02  -1.9919964e+01   2.9624341e+02  -2.0669761e-01   3.9985455e+02   2.2618182e-01   3.2353341e+02  -5.0598976e+00   3.4164273e+02  -2.8868727e+00   4.0077818e+02  -1.6047709e+01   4.9256341e+02  -2.0542298e+01   2.4333273e+02   2.1624727e+00   2.1248341e+02  -4.3935898e+01   2.0180273e+02  -7.7033091e+00   1.7257341e+02  -4.3630976e+00   2.3628818e+02  -1.9980327e+01   1.7549455e+02  -1.0893200e+01   2.1659364e+02  -5.1529455e+00   2.9233909e+02   1.0410145e+01   3.7590364e+02  -7.7504727e+00   2.3743000e+02  -1.5384400e+01   2.0900091e+02  -1.0479164e+01   3.1547636e+02  -1.2497200e+01   2.0267341e+02  -4.6341098e+01   1.7286341e+02  -3.1336298e+01   1.9772000e+02  -8.4285091e+00   1.1624341e+02  -3.1476698e+01   2.3883341e+02  -1.1453898e+01   2.4026727e+02  -5.8059273e+00   1.7362636e+02   8.0553455e+00   3.3355000e+02   1.4787273e+00   2.3047818e+02   1.4745382e+01   2.9286909e+02   1.7286545e+00   2.8145091e+02   1.0582109e+01   2.5762545e+02   1.3490545e+00   2.8382727e+02   8.5374545e+00   5.1484273e+02  -2.1510545e+00   2.0937636e+02   1.8314436e+01   2.2705341e+02   5.5998502e+01   1.4362341e+02   4.6729024e+00   2.2066000e+02   2.4809927e+01   1.5062273e+02  -1.1069818e+01   1.4546182e+02   6.0166909e+00   8.0723409e+01  -5.6775098e+01   1.2084000e+02   4.3109818e+00   2.5367000e+02   3.4231855e+01   2.0967341e+02   4.8189024e+00   1.3955818e+02   4.2108000e+00   1.8729636e+02   1.6012655e+01   5.1954818e+02   3.5029782e+01   2.3122455e+02   2.8084000e+00   1.5796636e+02   6.2393600e+01   2.6367364e+02   6.0792727e-01   3.7867341e+02   2.1058902e+01   2.9515341e+02  -2.9794976e+00   2.7153341e+02   2.3901024e+00   2.5496000e+02   8.0613818e+00   2.3021545e+02   1.4329127e+01   2.3301364e+02  -3.4874545e+00   2.2776182e+02  -3.7954909e+00   3.0300341e+02  -3.1987498e+01   1.8115091e+02   5.3606545e+00   5.6286341e+02  -4.4016298e+01   3.0735818e+02  -1.0960473e+01   2.6481909e+02  -1.8604618e+01   2.4715341e+02   7.5805024e+00   2.0353341e+02  -6.4598976e+00   4.2395636e+02  -1.3988327e+01   2.0715341e+02   3.2505024e+00   2.9447364e+02  -2.9587891e+01   4.1000341e+02   2.0632502e+01   6.5462341e+02   2.5172902e+01   1.4657341e+02  -8.6130976e+00   2.5996818e+02   2.6043636e+00   4.3855818e+02  -3.2039200e+01   4.3101182e+02   1.1330873e+01   3.0081341e+02   1.2807702e+01   2.1397636e+02   2.3409818e+00   2.7815341e+02  -6.2794976e+00   1.5328273e+02  -2.0708982e+01   5.5277341e+02   2.4370902e+01   1.5212364e+02   9.4355636e+00   2.0457000e+02   1.1239855e+01   2.3809636e+02   1.0265927e+01   2.4438341e+02  -2.2957898e+01
   2.3537818e+02   6.5852000e+00   2.9670909e+02  -1.2951273e+01   3.8527182e+02  -5.6490182e+00   6.4564545e+01   1.0830575e+02   3.2976091e+02  -1.7389964e+01   1.5279091e+02  -2.6432727e+00   2.5457341e+02   1.0076902e+01   1.5795818e+02  -6.0393818e+00   2.7019545e+02  -9.6647273e+00   2.7115091e+02  -5.4934545e-01   1.6768727e+02   5.2851382e+01   3.3732909e+02  -3.1381455e+00   3.8098636e+02  -9.2961818e+00   2.4042182e+02  -5.0964727e+00   2.9374182e+02  -1.6952982e+01   2.9103636e+02   3.3843636e+00   2.0137818e+02  -1.1922982e+01   2.2759545e+02  -3.7630909e+00   2.7887341e+02   1.3182902e+01   4.4024000e+02  -1.8491018e+01   2.3543273e+02  -2.6220982e+01   1.7827727e+02  -1.8484000e+01   3.0534364e+02  -1.7903855e+01   2.6573364e+02   2.0476727e+00   1.5433636e+02   9.8024909e+01   3.7933000e+02  -2.6352764e+01   3.4257341e+02  -9.6309761e-01   3.9347455e+02   8.9265818e+00   2.8543341e+02  -8.6718976e+00   3.1545273e+02  -1.7931673e+01   4.2977818e+02   1.4922909e+00   2.6835341e+02  -1.2975498e+01   2.1809273e+02  -1.5908327e+01   2.5762341e+02  -3.7257098e+01   1.9852273e+02  -1.6300909e+01   1.8724341e+02  -1.7386698e+01   2.0409818e+02  -1.0885127e+01   1.9125455e+02  -1.1254000e+01   2.4045364e+02   1.2898255e+01   2.7662909e+02  -1.4623055e+01   3.3457364e+02  -2.4344073e+01   2.6015000e+02  -8.1620000e+00   2.2248091e+02  -3.3977564e+01   2.3662636e+02  -1.0479200e+01   2.0962341e+02  -3.5567098e+01   1.5667341e+02  -3.5611098e+01   1.5058000e+02  -1.6037309e+01   1.2077341e+02  -2.8689098e+01   2.4167341e+02  -2.1211098e+01   2.3031727e+02   2.2000727e+00   1.8757636e+02   5.3693455e+00   3.6422000e+02   9.3051273e+00   2.5842818e+02   1.3369382e+01   2.7805909e+02   8.1934545e+00   2.8135091e+02   6.1201091e+00   2.4586545e+02   7.0998545e+00   2.9949727e+02   5.8538545e+00   4.5589273e+02   6.8249455e+00   2.1063636e+02   1.6003636e+01   2.0791341e+02   7.1099702e+01   1.7519341e+02   5.1873024e+00   2.5014000e+02   2.1931527e+01   1.4962273e+02  -3.4198182e+00   1.3632182e+02   6.7478909e+00   9.8813409e+01  -5.3412298e+01   1.2426000e+02  -4.0526182e+00   2.7024000e+02   1.2136255e+01   1.9810341e+02   1.8124502e+01   1.9507818e+02  -1.2610800e+01   2.1120636e+02   8.5985455e-01   5.1478818e+02   2.7905818e+00   2.4137455e+02   6.6664000e+00   1.5696636e+02   6.4243600e+01   1.8195364e+02  -4.0444727e+00   3.5572341e+02   1.0134902e+01   1.8862341e+02  -6.9770976e+00   2.6191341e+02  -1.3460298e+01   2.3068000e+02   6.7863782e+01   2.3316545e+02  -1.0096873e+01   2.5549364e+02  -1.6158545e+00   1.8580182e+02  -1.0086909e+00   3.2686341e+02  -4.1466298e+01   1.7057091e+02   1.8770545e+00   4.6348341e+02  -4.4725898e+01   3.3892818e+02  -6.0560727e+00   2.3072909e+02  -1.1447418e+01   1.8710341e+02   1.0854502e+01   2.3029341e+02  -1.9806976e+00   3.4528636e+02   3.8052727e+00   2.3938341e+02   2.4912102e+01   2.7718364e+02  -2.4874691e+01   4.0939341e+02   2.2911302e+01   5.5515341e+02   2.6510502e+01   1.7796341e+02  -1.3644298e+01   2.3553818e+02   2.0028764e+01   4.1866818e+02  -4.1238000e+01   4.2339182e+02  -2.7819527e+01   3.4948341e+02   1.1864102e+01   2.1611636e+02   1.8297818e+00   3.0543341e+02  -1.8651898e+01   1.4747273e+02  -9.3841818e+00   5.7477341e+02   2.3800902e+01   2.2960364e+02   6.4771636e+00   1.9362000e+02  -4.0741455e+00   1.8842636e+02   2.4295273e+00   2.5948341e+02  -2.2215898e+01
   2.6051818e+02   9.4240000e+00   2.1046909e+02  -6.2420727e+00   3.1242182e+02  -2.0291018e+01   6.7474545e+01   1.2217295e+02   3.3357091e+02  -8.6947636e+00   1.4041091e+02  -9.0828727e+00   2.6696341e+02  -2.6742976e+00   1.8690818e+02  -4.4953818e+00   2.3119545e+02   5.9252727e+00   2.6891091e+02   2.6798545e+00   1.4540727e+02   8.2113782e+01   2.7546909e+02  -2.0909345e+01   3.7021636e+02   2.5654182e+00   2.6508182e+02   4.7907273e+00   2.4298182e+02   2.0781818e-01   2.9937636e+02  -8.3328364e+00   2.0651818e+02  -1.1674182e+01   2.9884545e+02   4.0969091e+00   3.2427341e+02  -5.3790976e+00   5.4382000e+02  -2.0297418e+01   2.5852273e+02  -5.2081818e+00   1.6698727e+02  -3.2008000e+00   2.8410364e+02  -9.6465455e-01   2.7802364e+02  -5.0355273e+00   1.8890636e+02   7.1689309e+01   4.2814000e+02  -9.4975636e+00   3.2453341e+02  -1.6098976e+00   4.0928455e+02   3.6117818e+00   2.3348341e+02   1.5144102e+01   3.3040273e+02  -1.1747673e+01   4.1796818e+02  -1.8992909e+01   2.9883341e+02  -3.4138976e+00   2.5413273e+02   1.2258473e+01   2.3643341e+02  -3.2091898e+01   2.0556273e+02  -1.6004109e+01   2.3610341e+02   1.7274502e+01   2.1937818e+02  -1.7197527e+01   2.0297455e+02  -1.3621600e+01   3.0626364e+02   6.2034545e+00   3.1762909e+02  -2.7133055e+01   3.3581364e+02  -8.6332727e+00   2.6015000e+02   9.3800000e-01   1.7824091e+02  -1.3248364e+01   2.0224636e+02  -1.0728800e+01   1.8924341e+02  -3.8266698e+01   1.3143341e+02  -2.9881898e+01   1.9043000e+02  -1.3515309e+01   1.3557341e+02  -4.2213098e+01   2.3451341e+02   4.4117024e+00   2.6263727e+02  -1.3905527e+01   1.6024636e+02  -1.5734255e+01   3.5250000e+02   4.9127273e+00   2.3661818e+02   1.4584182e+01   2.9739909e+02  -1.4937455e+00   2.8021091e+02   2.1491309e+01   2.4152545e+02  -3.1729455e+00   2.9796727e+02   1.4746255e+01   3.2784273e+02  -7.7105455e-01   1.7079636e+02   1.7710836e+01   1.8781341e+02   2.9227702e+01   1.9077341e+02   1.9009024e+00   2.5714000e+02   2.8981527e+01   1.1343273e+02   7.1953818e+00   1.5160182e+02   6.5754909e+00   1.1062341e+02  -3.9837098e+01   1.4350000e+02   6.0681818e+00   3.5381000e+02   5.1706545e+00   1.8181341e+02   2.8077024e+00   1.4741818e+02  -1.1648000e+01   2.1853636e+02   1.0323455e+01   5.7168818e+02  -4.9914182e+00   2.5427455e+02   2.4444000e+00   1.3453636e+02   8.3748000e+01   1.9933364e+02  -2.0954873e+01   3.5591341e+02   3.2597024e+00   2.0057341e+02  -9.5030976e+00   2.5005341e+02  -1.3031498e+01   2.2239000e+02   6.1436982e+01   2.2731545e+02   4.0411273e+00   2.5349364e+02   8.7414545e-01   1.8818182e+02   1.1370909e+01   3.2686341e+02  -3.9136298e+01   2.0624091e+02  -5.5965455e+00   3.5581341e+02  -5.0832298e+01   3.3683818e+02  -1.8648873e+01   2.3034909e+02  -9.7970182e+00   2.1419341e+02  -6.9726976e+00   1.8905341e+02  -9.2149761e-01   3.2617636e+02  -1.7159273e+00   1.9524341e+02   1.1253302e+01   2.8461364e+02  -5.2089091e+01   4.1245341e+02   1.9166502e+01   6.8248341e+02  -1.0589761e-01   1.7672341e+02  -1.1595098e+01   2.3329818e+02  -5.0203636e-01   4.4866818e+02  -4.6008000e+01   5.3229182e+02  -1.7201527e+01   3.3662341e+02   7.5629024e+00   2.2497636e+02   1.3120982e+01   3.1200341e+02   1.5250239e-01   1.8775273e+02  -5.4665818e+00   5.9786341e+02  -1.9629761e-01   1.5693364e+02  -1.3329236e+01   1.9495000e+02  -1.1270545e+01   2.0633636e+02   3.2867273e+00   2.4781341e+02  -2.3762298e+01
   2.6899818e+02  -4.2044000e+00   2.2180909e+02   1.0907273e+00   3.4165182e+02  -1.6059418e+01   6.8804545e+01   9.1686545e+01   3.0434091e+02  -6.1163636e+00   8.8930909e+01  -3.9144727e+00   2.4462341e+02   4.4429024e+00   1.4486818e+02   1.0907818e+01   2.4124545e+02  -1.4728727e+01   2.4830091e+02   3.3286545e+00   1.4220727e+02   5.1269782e+01   2.2508909e+02  -7.2894545e-01   4.1631636e+02   2.9274182e+00   2.1599182e+02   9.7927273e-02   2.2226182e+02   1.1435418e+01   2.5151636e+02  -7.2640364e+00   1.9080818e+02  -1.2847382e+01   2.3365545e+02   9.4210909e-01   3.2380341e+02   1.5185024e+00   4.5310000e+02  -1.0039818e+01   2.7128273e+02  -3.4748982e+01   1.5475727e+02  -2.4624000e+00   2.8243364e+02  -6.5910545e+00   2.5630364e+02   8.9207273e-01   2.2538636e+02   7.5810909e+01   4.2328000e+02  -1.3868764e+01   3.0496341e+02  -6.0942976e+00   4.4161455e+02  -4.3546182e+00   3.0619341e+02   5.9473024e+00   3.2488273e+02  -1.4960727e+00   4.1805818e+02  -4.7101091e+00   3.3878341e+02  -2.6139898e+01   2.4166273e+02  -5.0839273e+00   2.5477341e+02  -4.2459098e+01   1.8256273e+02  -1.0314109e+01   1.8977341e+02   1.3310902e+01   2.2223818e+02  -7.6663273e+00   1.9987455e+02  -1.4703600e+01   3.0778364e+02  -2.0681455e+00   2.8014909e+02   1.7653455e+00   2.8862364e+02  -1.5008073e+01   2.7996000e+02  -3.1126800e+01   2.2753091e+02  -1.3431564e+01   2.0652636e+02   1.5488000e+00   1.7972341e+02  -4.0075098e+01   1.7596341e+02  -2.4344298e+01   1.2210000e+02  -4.9989091e+00   6.7863409e+01  -3.8176298e+01   2.3646341e+02  -9.7442976e+00   2.8363727e+02   1.9144473e+01   1.5843636e+02   3.4460545e+01   3.2355000e+02  -2.1112727e+00   2.3142818e+02  -9.0006182e+00   2.9596909e+02   9.4306545e+00   2.5831091e+02   7.8133091e+00   2.5838545e+02  -1.1817455e+00   3.0320727e+02   6.0705455e-01   3.5742273e+02   1.4012545e+01   1.9663636e+02   2.3433636e+01   1.7986341e+02   4.0433702e+01   1.7581341e+02  -8.1922976e+00   2.7452000e+02   1.8501127e+01   1.3172273e+02  -1.2267818e+01   1.5932182e+02  -6.1921091e+00   1.1291341e+02  -6.3680298e+01   1.5988000e+02  -2.1022182e+00   3.2271000e+02   1.2558655e+01   1.9172341e+02   9.1049024e+00   1.3255818e+02  -1.2079200e+01   2.4386636e+02   3.5870545e+00   6.0144818e+02  -8.2822182e+00   3.4570455e+02   6.1300000e+00   1.5558636e+02   7.7874000e+01   1.9110364e+02  -5.4364727e+00   3.9853341e+02   1.8900102e+01   2.1567341e+02   1.1389024e+00   2.7157341e+02  -1.1613098e+01   1.6220000e+02   1.0706218e+02   2.2726545e+02   1.4251273e+00   2.9863364e+02  -1.1597055e+01   2.0866182e+02   7.3525091e+00   2.9253341e+02  -1.6049898e+01   1.7924091e+02   3.8034545e+00   4.3015341e+02  -3.4589498e+01   2.9521818e+02  -1.8179273e+01   2.4862909e+02   4.6905818e+00   2.4015341e+02  -5.6194976e+00   2.2234341e+02  -6.7469761e-01   3.4339636e+02   1.9064727e+00   1.8662341e+02   8.0429024e+00   2.7828364e+02  -2.7442691e+01   3.7817341e+02   2.6678902e+01   6.2819341e+02   1.6237302e+01   1.6291341e+02  -1.6400298e+01   2.3715818e+02  -8.4308364e+00   4.5918818e+02  -4.5479600e+01   4.7067182e+02   2.5308073e+01   3.1396341e+02   4.5657024e+00   2.1101636e+02   1.1477782e+01   3.3691341e+02   4.2497024e+00   1.2442273e+02  -3.8701818e+00   6.7177341e+02   2.3510902e+01   2.0684364e+02  -1.0422036e+01   1.9233000e+02   5.7490545e+00   1.8295636e+02  -3.7287273e-01   2.5357341e+02  -1.2653098e+01
   2.7741818e+02   5.2620000e+00   2.8722909e+02  -4.1928727e+00   3.9327182e+02  -7.2390182e+00   8.4234545e+01   4.6402145e+01   3.3276091e+02  -1.1959964e+01   1.4755091e+02   3.4859273e+00   2.4857341e+02   3.7969024e+00   1.4533818e+02   2.0218182e-02   2.3700545e+02   8.8904727e+00   2.2477091e+02  -7.4089455e+00   1.3925727e+02   5.4605782e+01   2.9141909e+02  -2.0853455e+00   3.6760636e+02   1.1924218e+01   2.3847182e+02  -3.6104727e+00   2.1298182e+02  -7.7721818e+00   2.6456636e+02   4.1719636e+00   1.7594818e+02  -9.8858182e-01   1.9565545e+02  -3.0878909e+00   3.2487341e+02   1.0432902e+01   5.7353000e+02  -6.6742182e+00   2.4224273e+02  -2.6045782e+01   1.8227727e+02  -5.8040000e+00   2.3829364e+02  -1.1349855e+01   2.7016364e+02  -1.2356727e+01   1.4757636e+02   6.5515709e+01   3.6590000e+02  -2.9898364e+01   3.2043341e+02  -2.9851898e+01   3.5594455e+02   4.7389818e+00   3.0943341e+02  -6.5918976e+00   2.8207273e+02  -5.9712727e+00   3.7548818e+02  -6.4945091e+00   3.4399341e+02  -4.9166976e+00   2.5509273e+02   4.6167273e-01   2.2605341e+02  -5.3541498e+01   1.7433273e+02   3.6342909e+00   1.8377341e+02  -6.2590976e+00   2.1952818e+02  -1.1739527e+01   2.4492455e+02  -2.7637600e+01   3.2421364e+02  -2.1712545e+01   2.8738909e+02  -4.9038545e+00   3.1695364e+02  -1.8844727e+00   2.7019000e+02  -2.1055200e+01   2.0253091e+02  -1.5761564e+01   2.5067636e+02  -1.4833200e+01   1.9686341e+02  -3.0926298e+01   1.4953341e+02  -3.7759898e+01   1.5610000e+02  -1.0098909e+01   1.1881341e+02  -2.6632298e+01   2.7525341e+02  -2.6374976e+00   3.1473727e+02   6.0264727e+00   1.8224636e+02  -1.2042545e+00   3.2712000e+02   2.8031273e+00   2.5313818e+02   1.3125818e+00   2.9410909e+02   1.6794545e+00   2.9002091e+02   1.4376509e+01   2.4086545e+02  -8.7801455e+00   2.8563727e+02  -8.8734545e-01   3.2168273e+02  -1.2548255e+01   1.9500636e+02   2.0094036e+01   1.9191341e+02   4.2239702e+01   1.5577341e+02   6.0809024e+00   3.1214000e+02   2.2251527e+01   1.7691273e+02  -3.1301818e-01   1.3622182e+02   7.0458909e+00   1.0857341e+02  -5.2293098e+01   1.4388000e+02  -1.7222182e+00   3.0829000e+02   6.2822545e+00   2.2505341e+02   9.1985024e+00   1.4688818e+02  -5.8456000e+00   2.3429636e+02   6.0126545e+00   5.6349818e+02   9.5137818e+00   3.5675455e+02  -1.0840000e+00   1.4296636e+02   7.5363600e+01   1.7467364e+02   8.0679273e+00   4.0115341e+02   3.4505024e+00   2.5562341e+02  -1.6670976e+00   2.7724341e+02  -7.3066976e+00   1.6311000e+02   7.3319382e+01   2.0002545e+02   1.9224327e+01   2.8868364e+02  -2.1810545e+00   2.2942182e+02  -6.7882909e+00   2.6324341e+02  -2.2516698e+01   1.4391091e+02   1.9049855e+01   3.6624341e+02  -6.9616698e+01   3.2711818e+02  -1.9401273e+01   2.4172909e+02  -2.0417418e+01   2.5634341e+02   1.2035302e+01   1.9672341e+02   4.0849024e+00   3.3628636e+02  -1.8914727e+01   2.3057341e+02   4.5269024e+00   2.7933364e+02  -2.9336691e+01   3.6556341e+02   3.4357702e+01   6.5105341e+02   1.5458502e+01   1.5991341e+02   3.2697024e+00   2.5905818e+02  -1.7422836e+01   4.9392818e+02  -4.7838800e+01   4.7477182e+02  -7.1699273e+00   3.3986341e+02   9.6337024e+00   2.2078636e+02   7.8361818e+00   3.5938341e+02  -7.7789761e-01   1.3214273e+02  -3.2077818e+00   5.8453341e+02   2.3160102e+01   2.3569364e+02   9.7999636e+00   2.1005000e+02   1.3141455e+01   2.2666636e+02  -1.0389673e+01   2.3838341e+02  -2.3907898e+01
   3.0799818e+02   8.5356000e+00   2.2141909e+02   1.9719273e+00   4.7751182e+02  -1.7928218e+01   6.6664545e+01   6.3757745e+01   3.1191091e+02   1.3898036e+01   1.3793091e+02  -1.5504473e+01   2.1629341e+02  -1.9810698e+01   1.8200818e+02   2.3666182e+00   2.6377545e+02   1.4368873e+01   2.6420091e+02   2.4866545e+00   1.4154727e+02   6.8472582e+01   2.8137909e+02   5.3778545e+00   3.6345636e+02   1.7636218e+01   1.9828182e+02  -2.0105273e+01   2.4498182e+02   1.4337818e+01   3.0403636e+02   7.1043636e+00   2.0280818e+02  -8.9973818e+00   2.5128545e+02   8.7117091e+00   2.9434341e+02   1.6753024e+00   5.2158000e+02  -9.3282182e+00   2.4385273e+02  -7.2745818e+00   1.7003727e+02  -1.3064800e+01   2.5005364e+02  -1.6050655e+01   2.4892364e+02   7.8624727e+00   1.6328636e+02   8.8548909e+01   3.2014000e+02  -8.9575636e+00   3.5629341e+02  -2.3820698e+01   4.6590455e+02   8.0821818e+00   3.2710341e+02  -4.3854976e+00   3.5831273e+02   1.0449527e+01   3.6677818e+02   4.2922909e+00   3.1578341e+02  -7.5598976e+00   1.8575273e+02   1.4628873e+01   2.3910341e+02  -2.5495498e+01   1.9675273e+02  -2.0593091e+00   1.8357341e+02  -7.0030976e+00   2.1023818e+02  -1.2566327e+01   2.0587455e+02  -2.7183600e+01   3.1793364e+02   9.5098545e+00   2.6910909e+02  -1.0871455e+01   2.8914364e+02  -2.7089673e+01   2.9986000e+02  -2.6238800e+01   2.2176091e+02  -1.6919964e+01   1.7847636e+02   1.1272800e+01   2.1310341e+02  -2.6555498e+01   1.8305341e+02  -3.6531498e+01   1.2438000e+02  -3.5613091e+00   1.0991341e+02  -3.0490298e+01   2.5688341e+02  -2.8107898e+01   3.3463727e+02   1.0594473e+01   1.8500636e+02  -2.8550545e+00   2.8969000e+02  -1.6202473e+01   2.4409818e+02   3.6557818e+00   3.0196909e+02  -3.2893455e+00   2.7369091e+02   9.4929091e+00   2.1867545e+02   2.3250545e+00   2.9320727e+02   5.0770545e+00   3.3179273e+02   1.3752945e+01   2.1742636e+02  -2.1195636e+00   1.6824341e+02   8.2653302e+01   1.7238341e+02  -3.5878976e+00   2.7290000e+02   6.8707273e+00   1.5419273e+02   7.4545818e+00   1.5408182e+02   8.4670909e+00   9.5193409e+01  -6.3362698e+01   1.6517000e+02   1.4745818e+00   3.0005000e+02   4.6114545e+00   2.5272341e+02   1.5649024e+00   1.4203818e+02  -2.3747600e+01   2.5277636e+02   2.2634255e+01   5.5592818e+02   6.9938182e-01   2.9241455e+02   1.5443200e+01   1.6477636e+02   7.0898800e+01   2.1919364e+02  -1.7873673e+01   3.6686341e+02   3.0623702e+01   1.4934341e+02   4.5025302e+01   2.7724341e+02  -9.3066976e+00   1.9249000e+02   1.3320898e+02   2.0097545e+02   9.9483273e+00   2.8372364e+02   2.0125745e+01   1.8885182e+02  -2.0226909e+00   3.1353341e+02  -2.6349898e+01   1.7462091e+02   1.3130545e+00   6.1710341e+02  -3.3925498e+01   3.3202818e+02  -3.2640727e+00   2.4253909e+02   1.7077818e+00   2.5596341e+02   1.8205702e+01   2.3386341e+02   3.2137024e+00   3.0289636e+02   4.7647273e-01   2.2219341e+02  -1.5182698e+01   2.6514364e+02  -1.9861491e+01   3.8100341e+02   2.9025024e+00   7.1143341e+02   1.6768102e+01   1.4557341e+02  -2.4723098e+01   2.4248818e+02  -1.4997236e+01   4.3397818e+02  -2.4362800e+01   4.6343182e+02  -1.8732727e+01   2.7562341e+02   1.8822902e+01   2.2044636e+02   1.3933818e+00   3.5667341e+02  -1.1561098e+01   1.4914273e+02   8.6722182e+00   6.7238341e+02   2.0602102e+01   1.9274364e+02  -2.6954036e+01   2.0200000e+02  -3.5454545e-01   1.9899636e+02  -1.9126073e+01   2.1367341e+02  -5.1210976e+00
   2.5941818e+02  -8.1800000e-01   2.3308909e+02  -1.5291673e+01   4.5542182e+02  -4.9710182e+00   6.0994545e+01   8.5591345e+01   3.2738091e+02   2.3043636e-01   1.4722091e+02  -1.8437673e+01   2.3291341e+02   3.7597024e+00   1.6767818e+02  -7.6769818e+00   2.4591545e+02  -7.0623273e+00   2.5810091e+02  -5.2653455e+00   1.4582727e+02   5.9030182e+01   2.4970909e+02   4.7214545e+00   3.7950636e+02  -1.0367782e+01   2.5508182e+02   4.0607273e+00   2.0612182e+02   1.4586618e+01   2.7365636e+02   6.2047636e+00   1.4984818e+02  -2.1950582e+01   2.0103545e+02   2.3231709e+01   2.8680341e+02  -1.7921498e+01   5.2282000e+02  -1.9567418e+01   2.2662273e+02  -3.5796182e+01   2.8884727e+02  -4.8496000e+00   3.1424364e+02  -2.1235855e+01   2.6368364e+02  -2.0788327e+01   2.1724636e+02   9.5752109e+01   3.6361000e+02  -6.2851636e+00   3.3581341e+02  -1.4082298e+01   4.0209455e+02   3.3698182e-01   3.0548341e+02   8.4841024e+00   3.0926273e+02   1.3423527e+01   1.8486818e+02  -1.0054909e+01   3.2651341e+02  -7.3682976e+00   2.7218273e+02   1.8544727e+00   2.1386341e+02  -4.6186298e+01   1.7275273e+02  -1.3139309e+01   1.7400341e+02  -1.0974976e+00   2.2428818e+02  -1.9020327e+01   2.0859455e+02  -5.4120000e-01   2.8154364e+02  -2.1388945e+01   2.5462909e+02   7.8569455e+00   3.1681364e+02  -3.5263273e+01   2.5867000e+02  -1.8133600e+01   1.9191091e+02  -2.6251964e+01   2.5686636e+02  -1.8238400e+01   2.0015341e+02  -4.1139498e+01   1.6696341e+02  -3.2344298e+01   1.0829000e+02  -3.8941091e+00   1.2353341e+02  -3.3819898e+01   2.3914341e+02  -8.8486976e+00   2.7536727e+02   2.7060727e+00   1.8476636e+02   1.3784145e+01   3.2060000e+02  -6.7527273e-01   2.3613818e+02  -4.8074182e+00   2.4591909e+02   9.9546545e+00   2.6797091e+02   2.1230509e+01   2.2190545e+02  -1.6453345e+01   2.9215727e+02   1.1871055e+01   3.0089273e+02   1.0324945e+01   1.9263636e+02  -9.7163636e+00   1.7005341e+02   6.5748502e+01   1.7472341e+02   1.1034902e+01   2.3714000e+02   2.3681527e+01   1.6067273e+02   1.3606182e+01   1.4279182e+02   5.3202909e+00   8.6103409e+01  -5.8015498e+01   1.4564000e+02   3.2769818e+00   2.9214000e+02   1.0484255e+01   2.1457341e+02   8.9969024e+00   1.9803818e+02   3.5824000e+00   2.4591636e+02   1.3730545e+00   5.3797818e+02   1.1035382e+01   3.3822455e+02   2.7158400e+01   1.9534636e+02   7.1123200e+01   1.9391364e+02  -6.0412727e+00   3.3453341e+02  -7.9897608e-02   1.1462341e+02   8.6132902e+01   2.4562341e+02  -8.0170976e+00   1.4782000e+02   8.0972582e+01   2.5531545e+02  -1.7968873e+01   2.4387364e+02  -5.1662545e+00   2.1637182e+02   2.0157091e+00   3.1781341e+02   1.2577024e+00   1.4962091e+02   2.5030545e+00   5.2796341e+02  -3.1794298e+01   3.1435818e+02  -3.1904727e+00   2.5310909e+02  -4.6678182e+00   2.4896341e+02  -3.9442976e+00   2.2572341e+02   5.0549024e+00   3.7773636e+02   6.5992727e+00   2.3824341e+02   1.6913302e+01   3.0366364e+02  -1.0993091e+01   3.8584341e+02   5.4053024e+00   6.2843341e+02   2.2508102e+01   1.6348341e+02  -5.6358976e+00   3.0372818e+02  -1.0946436e+01   4.5634818e+02  -2.0042400e+01   3.2801182e+02   4.0508727e+00   3.8062341e+02   1.3562902e+01   2.2892636e+02   1.5334982e+01   3.6457341e+02  -2.2930976e+00   1.7814273e+02  -1.0457782e+01   6.3810341e+02   1.0204502e+01   2.1650364e+02  -3.7148364e+00   2.0667000e+02  -9.2081455e+00   1.8390636e+02  -5.2988727e+00   2.2800341e+02  -8.2674976e+00
   2.6922818e+02  -2.3652800e+01   2.3956909e+02  -9.9500727e+00   3.8042182e+02  -1.4910182e+00   5.2664545e+01   1.0630775e+02   3.2614091e+02   1.2329636e+01   1.5707091e+02  -1.1225673e+01   2.3196341e+02  -7.6342976e+00   1.6171818e+02  -7.0101818e+00   2.4757545e+02  -3.3512727e-01   2.5815091e+02  -1.4319345e+01   1.2811727e+02   7.1826982e+01   2.6265909e+02  -3.9345455e+00   3.7331636e+02  -2.5258182e-01   2.4480182e+02   6.5531273e+00   1.9126182e+02  -1.0084582e+01   4.3303636e+02  -5.7856364e+00   1.9327818e+02  -1.6944982e+01   1.7659545e+02   1.5069091e+00   2.6834341e+02  -5.1046976e+00   5.4386000e+02  -1.8160618e+01   2.2062273e+02  -2.3661818e+00   2.4075727e+02  -1.1382400e+01   3.1410364e+02  -1.5504655e+01   2.4211364e+02  -9.3527273e+00   2.6066636e+02   1.4860851e+02   3.4818000e+02  -6.9607636e+00   3.1110341e+02   4.9845024e+00   4.3318455e+02  -7.7302182e+00   3.0996341e+02  -2.8242976e+00   3.5598273e+02   4.6359273e+00   1.9772818e+02  -1.4513709e+01   3.5651341e+02  -2.7768298e+01   2.4713273e+02  -7.5215273e+00   1.7767341e+02  -3.3291098e+01   2.0752273e+02   1.1909091e-01   1.7524341e+02  -1.0966976e+00   2.2247818e+02  -8.9255273e+00   2.6725455e+02  -2.8614000e+01   2.7545364e+02  -1.0091745e+01   2.3052909e+02  -2.3835055e+01   3.2638364e+02  -1.9738873e+01   2.2886000e+02  -2.5418800e+01   2.1981091e+02  -2.3103964e+01   2.4762636e+02  -4.2592000e+00   2.0748341e+02  -2.8205898e+01   1.6824341e+02  -4.0866698e+01   1.5224000e+02  -1.3940109e+01   1.0381341e+02  -2.8102298e+01   2.7346341e+02  -4.5442976e+00   2.8600727e+02  -1.3551273e+00   1.7576636e+02  -6.4558545e+00   3.0641000e+02  -1.4400073e+01   2.6485818e+02   1.5854982e+01   2.8729909e+02  -8.2574545e-01   2.8559091e+02   1.7110909e+01   2.5067545e+02   3.8505455e-01   3.2087727e+02   4.8345455e-01   2.9447273e+02   1.3185455e+00   2.0463636e+02   1.3793636e+01   1.5543341e+02   5.4678102e+01   1.8305341e+02   2.9885024e+00   2.5790000e+02   2.0070727e+01   1.5614273e+02   7.8685818e+00   1.7784182e+02   7.3262909e+00   9.8813409e+01  -4.8122298e+01   1.5222000e+02  -4.5294182e+00   3.3381000e+02   1.8820655e+01   2.3281341e+02   5.2977024e+00   1.7693818e+02  -2.2199600e+01   2.7177636e+02  -9.4557455e+00   5.3887818e+02   6.4433818e+00   3.6575455e+02   2.5760000e+00   1.5367636e+02   4.9356800e+01   1.8876364e+02  -1.3729273e+01   3.7096341e+02   6.3357024e+00   1.5753341e+02   7.1790102e+01   2.4081341e+02  -7.6322976e+00   1.3963000e+02   1.3062778e+02   1.9802545e+02   5.6143273e+00   2.8096364e+02  -2.1043455e+01   1.9099182e+02  -6.1938909e+00   3.2829341e+02  -2.9010698e+01   1.6900091e+02   1.6002655e+01   6.1567341e+02  -3.0621098e+01   3.0021818e+02   7.8507273e+00   2.6305909e+02   7.1561818e+00   2.0743341e+02   2.0881024e+00   1.9934341e+02  -2.7846976e+00   3.6284636e+02  -4.7095273e+00   2.1767341e+02  -4.2110976e+00   3.1633364e+02  -2.3196691e+01   4.0039341e+02   1.4851302e+01   6.0867341e+02   1.2228902e+01   1.5048341e+02  -6.7858976e+00   2.8415818e+02  -6.9508364e+00   4.8603818e+02  -3.8947600e+01   3.6824182e+02   1.8212473e+01   3.1800341e+02   3.2762502e+01   2.2982636e+02  -6.8870182e+00   2.6119341e+02   4.8873024e+00   1.9685273e+02   9.1954182e+00   6.6657341e+02   5.1169024e+00   1.8193364e+02  -7.4292364e+00   2.1257000e+02  -6.2001455e+00   2.0552636e+02   8.6815273e+00   2.3148341e+02  -1.7315898e+01
   2.6451818e+02  -1.1556000e+01   2.7741909e+02  -1.0780727e+00   2.8994182e+02  -5.5926182e+00   4.5714545e+01   5.4813745e+01   3.5976091e+02  -1.8399636e+00   1.2355091e+02   4.9759273e+00   2.7557341e+02   1.3446902e+01   1.6886818e+02  -8.1218182e-01   2.6353545e+02   1.2818073e+01   2.9372091e+02  -1.3684945e+01   1.3163727e+02   5.2685382e+01   3.2280909e+02   1.4923455e+01   3.7236636e+02   9.4434182e+00   2.3461182e+02   7.9383273e+00   2.1045182e+02  -1.2709782e+01   3.7970636e+02   5.7707636e+00   2.1008818e+02   6.1021818e-01   1.9553545e+02   1.1171709e+01   2.4614341e+02  -2.1728698e+01   5.9067000e+02  -1.1475418e+01   2.2705273e+02  -5.2605818e+00   2.2856727e+02  -3.9872000e+00   3.2991364e+02  -4.9694545e+00   2.7345364e+02   2.1050073e+01   1.7862636e+02   8.8981709e+01   3.3342000e+02  -2.4829964e+01   3.3172341e+02  -1.0335098e+01   4.0671455e+02  -1.7032618e+01   3.0496341e+02  -1.8094298e+01   3.2636273e+02  -1.9234473e+01   1.6481818e+02  -1.1260909e+01   3.7746341e+02  -2.0124298e+01   2.2713273e+02  -2.3441527e+01   1.9700341e+02  -4.8887498e+01   1.9637273e+02  -9.5589091e+00   1.5443341e+02   6.0881024e+00   2.2699818e+02  -8.2871273e+00   2.7725455e+02  -2.9564000e+01   3.2135364e+02  -8.7637455e+00   2.5167909e+02  -3.2870545e+00   4.2514364e+02  -1.9696727e+00   2.6896000e+02  -2.0196800e+01   2.2367091e+02  -3.0452764e+01   1.8724636e+02  -1.3998800e+01   1.5929341e+02  -2.6540698e+01   1.5529341e+02  -2.3070698e+01   1.4943000e+02  -1.2665309e+01   1.0019341e+02  -3.2192698e+01   2.4088341e+02  -3.6178976e+00   2.5231727e+02  -1.9869927e+01   1.7738636e+02  -1.4485455e+01   2.8336000e+02   2.0873927e+01   2.1961818e+02  -4.3358182e+00   2.6781909e+02  -3.4073455e+00   2.5283091e+02   6.4017091e+00   2.9476545e+02  -2.2421455e+00   3.0372727e+02   2.1354545e+00   3.1621273e+02   4.6293455e+00   2.1510636e+02   1.6746036e+01   1.7843341e+02   4.7738102e+01   1.8391341e+02  -1.2029761e-01   2.5890000e+02   1.2610727e+01   1.2729273e+02   7.0865818e+00   1.5870182e+02   1.2097491e+01   1.2277341e+02  -6.4229098e+01   1.6198000e+02  -1.5120218e+01   3.4205000e+02   6.8714545e+00   1.8534341e+02   4.4753024e+00   1.3941818e+02  -1.2198000e+01   2.5801636e+02   4.0505455e-01   5.3711818e+02   2.7741818e+00   3.4499455e+02   1.1466800e+01   1.6205636e+02   4.5216400e+01   1.8933364e+02  -1.5348727e+00   3.6181341e+02   2.0977702e+01   1.3881341e+02   9.2147702e+01   2.4805341e+02  -1.3871498e+01   1.3525000e+02   8.8028182e+01   2.2535545e+02  -1.2192073e+01   2.0501364e+02   4.4225455e+00   2.2304182e+02   7.7221091e+00   3.2767341e+02  -2.9531098e+01   1.6305091e+02  -1.1381345e+01   5.3553341e+02  -4.0399898e+01   3.0687818e+02  -5.8320727e+00   2.8067909e+02  -1.4934182e+00   2.0105341e+02   2.3078502e+01   2.2500341e+02   6.8250239e-01   3.7023636e+02   2.9792727e+00   2.3162341e+02   4.3429024e+00   2.8414364e+02  -2.5241491e+01   3.6739341e+02   1.6491302e+01   6.0886341e+02   2.4213702e+01   1.4819341e+02   1.3473024e+00   2.8215818e+02   2.5891636e+00   4.8013818e+02  -3.2205600e+01   4.0310182e+02   6.3236727e+00   3.4996341e+02   2.8635702e+01   2.1787636e+02   2.1738982e+01   2.6372341e+02  -1.1895098e+01   1.4866273e+02   6.2806182e+00   5.3829341e+02   9.1393024e+00   1.5455364e+02  -3.0488364e+00   2.1548000e+02  -2.2429455e+00   1.8819636e+02   6.9279273e+00   2.3881341e+02  -2.1662298e+01
   2.7908818e+02  -4.4816000e+00   3.1237909e+02  -9.5448727e+00   2.8361182e+02  -2.1262182e+00   6.4424545e+01   1.3169455e+00   4.0000091e+02  -5.2491636e+00   1.1007091e+02   3.2543273e+00   2.5186341e+02   7.0137024e+00   2.0519818e+02   1.4214182e+00   2.6305545e+02  -3.4335273e+00   2.4134091e+02  -3.1645455e+00   1.6306727e+02   7.1320982e+01   2.9980909e+02   9.7634545e+00   3.8036636e+02  -4.2465818e+00   2.4756182e+02   8.4323273e+00   2.1731182e+02   1.1614182e+00   3.4975636e+02   1.0636764e+01   1.9418818e+02  -2.0177818e+00   2.0247545e+02  -1.1313491e+01   2.3300341e+02  -2.9474976e+00   5.8229000e+02  -8.8050182e+00   2.3714273e+02  -4.1177818e+00   1.7922727e+02  -6.4200000e+00   3.0739364e+02  -1.7207855e+01   2.3002364e+02   3.3744727e+00   2.2728636e+02   8.0088909e+01   3.6342000e+02   2.5800364e+00   3.2967341e+02  -3.0210976e+00   4.2628455e+02   1.3061782e+01   2.5657341e+02  -8.2730976e+00   3.0983273e+02   1.3517927e+01   2.0410818e+02  -8.3641091e+00   3.4593341e+02   6.9281024e+00   2.7871273e+02  -5.4779273e+00   2.0305341e+02  -4.3231498e+01   2.3213273e+02   5.9602909e+00   2.1977341e+02   3.1580902e+01   2.9037818e+02   5.0224727e+00   2.7344455e+02  -9.3492000e+00   3.9373364e+02  -1.9441455e+00   3.2333909e+02   7.3101455e+00   4.1014364e+02  -6.7696727e+00   3.0538000e+02  -5.1104000e+00   2.1576091e+02  -4.5399636e+00   2.4095636e+02   2.9844000e+00   1.9248341e+02  -2.2385898e+01   1.5553341e+02  -3.3798976e+00   1.7753000e+02   5.3766909e+00   1.0638341e+02  -4.0157898e+01   2.3041341e+02  -1.7410298e+01   2.5921727e+02  -1.4951927e+01   1.7348636e+02  -1.1173455e+01   2.7026000e+02  -1.2698073e+01   2.2618818e+02   1.8985818e+00   2.7443909e+02   3.3430545e+00   2.7773091e+02   9.1197091e+00   2.1881545e+02   6.6938545e+00   2.6349727e+02   5.0238545e+00   3.4431273e+02   8.6413455e+00   2.0758636e+02   1.1407636e+01   1.8710341e+02   6.0954502e+01   1.7462341e+02  -7.1870976e+00   2.5947000e+02   6.5512727e-01   1.6081273e+02  -1.0505018e+01   1.3137182e+02  -3.9961091e+00   1.1186341e+02  -6.6216298e+01   1.7869000e+02  -2.4570182e+00   3.3105000e+02   1.1271455e+01   2.0896341e+02  -1.6414298e+01   1.5860818e+02  -2.5073200e+01   2.7201636e+02   1.4185055e+01   4.9206818e+02   5.9981818e+00   3.7918455e+02   8.9316000e+00   1.5210636e+02   4.6342400e+01   2.0991364e+02  -6.6112727e+00   3.7357341e+02   2.3556902e+01   1.5229341e+02   7.2409302e+01   2.6067341e+02  -1.0261098e+01   1.6263000e+02   8.5217782e+01   3.0412545e+02   2.9416327e+01   2.5801364e+02   1.5625455e+00   1.7652182e+02  -8.4629091e-01   3.0329341e+02  -2.9670698e+01   1.5053091e+02   1.5670255e+01   5.6391341e+02  -4.5570298e+01   3.1026818e+02   3.1367273e+00   2.6343909e+02  -5.2542182e+00   2.0305341e+02   3.4388502e+01   2.2348341e+02  -7.3858976e+00   3.3967636e+02   1.8140727e+00   2.1205341e+02  -3.9914976e+00   2.6180364e+02  -4.0264291e+01   3.9039341e+02  -3.0186976e+00   5.6381341e+02  -4.0422976e+00   1.6300341e+02  -2.0927498e+01   2.6839818e+02  -1.4030036e+01   4.4024818e+02  -5.0074400e+01   3.9182182e+02   7.9460727e+00   2.8353341e+02   1.1520102e+01   1.8178636e+02   1.2676182e+01   2.7572341e+02   3.8490239e-01   1.6228273e+02  -5.8989818e+00   5.7886341e+02   3.2233702e+01   1.5484364e+02  -9.0220364e+00   1.9219000e+02   1.0330255e+01   1.8642636e+02  -4.9804727e+00   2.2734341e+02  -1.4644698e+01
   2.8989818e+02   6.5036000e+00   3.3161909e+02   8.4459273e+00   3.1113182e+02   1.2432182e+01   5.5284545e+01  -7.0018545e+00   3.5624091e+02   9.8716364e+00   1.2217091e+02  -9.7636727e+00   2.4529341e+02   7.2493024e+00   1.6481818e+02  -1.1108182e+01   2.4481545e+02   1.1075673e+01   2.5430091e+02  -1.2631345e+01   1.8040727e+02   5.7883782e+01   2.8775909e+02  -1.3742545e+01   3.8255636e+02   1.7438218e+01   2.5147182e+02   1.0119527e+01   2.0498182e+02   1.4781818e-01   2.8508636e+02  -2.0896364e+00   1.7851818e+02  -2.4741818e+00   2.2403545e+02   1.0891709e+01   2.9067341e+02  -2.2831098e+01   5.5734000e+02  -2.6999018e+01   2.3905273e+02  -1.7410582e+01   1.5056727e+02  -7.7472000e+00   3.0786364e+02  -4.7754545e+00   2.6240364e+02   9.2140727e+00   2.1733636e+02   1.2112491e+02   4.1399000e+02  -1.9465564e+01   3.2396341e+02  -1.3564298e+01   4.2771455e+02  -8.7626182e+00   2.8886341e+02   2.3623702e+01   3.0198273e+02  -1.6640727e+00   2.4881818e+02   1.2590909e+00   3.8414341e+02   1.1313024e+00   2.4785273e+02  -7.6912727e-01   2.5781341e+02  -3.1132298e+01   1.8809273e+02  -2.4665091e+00   2.6167341e+02   3.1178902e+01   2.9475818e+02   1.1392073e+01   3.0202455e+02   3.3644000e+00   4.3059364e+02   2.0777055e+01   3.1057909e+02  -4.7905455e-01   4.0338364e+02  -4.9488727e+00   2.8662000e+02  -7.8896000e+00   1.9400091e+02   4.9608364e+00   3.3828636e+02  -2.3220000e+00   2.1615341e+02  -1.7939498e+01   1.5991341e+02  -2.5820298e+01   1.6867000e+02   1.2254909e+00   1.2453341e+02  -2.7709898e+01   2.4146341e+02  -1.4504298e+01   2.3779727e+02   3.2916727e+00   1.7805636e+02   2.2094545e-01   2.8507000e+02   9.7371273e+00   2.6642818e+02   1.2349382e+01   3.0662909e+02  -9.0421455e+00   2.9969091e+02  -8.4970909e+00   2.4028545e+02  -4.3537455e+00   3.4634727e+02   1.4295855e+01   3.4458273e+02  -5.8002545e+00   2.0905636e+02   3.9860036e+01   1.8096341e+02   5.3635702e+01   1.7557341e+02   3.0690239e-01   2.8781000e+02   9.4879273e+00   1.5667273e+02  -1.4038182e+00   1.5022182e+02   2.3458909e+00   1.0610341e+02  -6.4515498e+01   1.6645000e+02  -7.6781818e-01   3.1762000e+02   2.1015855e+01   1.8005341e+02   7.5685024e+00   1.8869818e+02   5.4296000e+00   2.5272636e+02   4.0182545e+00   5.4930818e+02  -8.3510182e+00   3.6203455e+02   1.1253600e+01   1.5972636e+02   7.5352800e+01   2.3862364e+02   5.3819273e+00   3.7615341e+02   2.9300502e+01   1.4615341e+02   7.8470502e+01   3.1434341e+02   7.7530239e-01   1.7630000e+02   1.3035418e+02   2.4535545e+02   6.5979273e+00   2.2977364e+02   1.5317455e+00   2.0942182e+02  -7.0982909e+00   3.5272341e+02  -3.0015098e+01   1.6510091e+02   1.3884655e+01   4.4786341e+02  -2.6386298e+01   3.0726818e+02  -9.3272727e-02   2.4867909e+02   3.8365818e+00   1.8996341e+02   2.4155702e+01   1.9686341e+02   1.9837024e+00   3.8973636e+02   3.0927273e-01   2.0857341e+02   1.0376902e+01   2.5695364e+02  -5.8762909e+00   3.6873341e+02  -1.7335898e+01   5.5067341e+02   2.7298902e+01   1.3843341e+02  -8.4418976e+00   2.5858818e+02  -1.0095236e+01   4.1134818e+02  -3.1762400e+01   3.8815182e+02   5.0996727e+00   2.9615341e+02   4.9405024e+00   1.9644636e+02   8.7833818e+00   2.7005341e+02   6.7485024e+00   1.4071273e+02   4.6366182e+00   5.4972341e+02   8.7549024e+00   2.0598364e+02   3.6967636e+00   2.0200000e+02   3.9754545e+00   1.7766636e+02  -2.1179673e+01   2.1915341e+02  -3.6939498e+01
   3.0075818e+02  -1.1265200e+01   2.8637909e+02  -4.1487273e-01   3.0270182e+02  -1.7183418e+01   3.8184545e+01  -7.0138545e+00   3.0267091e+02  -2.5512764e+01   1.7803091e+02  -3.7124727e+00   2.6572341e+02  -3.5250976e+00   1.6767818e+02  -1.9056982e+01   2.8324545e+02  -8.6187273e+00   2.6558091e+02  -1.4723745e+01   2.0416727e+02   4.9502982e+01   2.7360909e+02  -8.7605455e+00   3.8321636e+02  -6.9945818e+00   2.4208182e+02  -6.0392727e+00   2.0879182e+02   1.1563018e+01   2.8222636e+02   7.7991636e+00   2.1461818e+02   2.5057818e+01   2.3765545e+02   5.4321091e+00   2.4294341e+02   1.1273024e+00   4.8086000e+02  -5.5906182e+00   2.4433273e+02  -1.6072982e+01   1.7927727e+02  -8.6140000e+00   2.8829364e+02  -9.2498545e+00   2.6640364e+02   4.9440727e+00   1.7914636e+02   1.0347011e+02   3.9494000e+02  -3.3081564e+01   3.3262341e+02  -1.1447098e+01   4.1833455e+02   1.9507782e+01   2.6553341e+02   1.3580102e+01   3.6550273e+02  -2.1567273e-01   1.9720818e+02  -1.6192109e+01   3.0314341e+02  -2.9338698e+01   2.5290273e+02   2.3568727e+00   2.1915341e+02  -3.9899498e+01   2.0956273e+02  -1.0894109e+01   2.7429341e+02   3.9793024e+00   2.6709818e+02  -2.8251273e+00   2.7587455e+02   1.5964000e+00   3.8007364e+02   1.4538655e+01   3.2167909e+02   5.0629455e+00   3.8590364e+02  -3.1704727e+00   3.1891000e+02  -1.4622800e+01   2.0272091e+02  -1.5546764e+01   2.9752636e+02   1.1418800e+01   2.4167341e+02  -1.7981098e+01   1.5629341e+02  -2.0490698e+01   1.6305000e+02  -5.6549091e+00   1.0672341e+02  -2.9525098e+01   2.4135341e+02  -1.7765498e+01   2.8684727e+02   3.5776727e+00   1.8595636e+02   4.4489455e+00   3.4393000e+02   9.1683273e+00   2.6356818e+02   8.5818182e-01   2.8234909e+02   8.5025455e-01   2.6859091e+02   1.3090909e+01   2.9286545e+02  -4.3301455e+00   3.0796727e+02  -3.0537455e+00   3.7689273e+02   3.7724945e+01   2.1594636e+02   3.2628836e+01   2.0791341e+02   4.9529702e+01   1.9929341e+02   1.1649302e+01   2.9604000e+02   3.4539527e+01   1.9610273e+02   1.3531782e+01   1.5827182e+02  -6.1481091e+00   1.0967341e+02  -4.2851098e+01   1.4055000e+02  -2.1975818e+01   2.9367000e+02   1.1791855e+01   1.9557341e+02  -6.0530976e+00   1.4379818e+02  -2.3408400e+01   2.3996636e+02   1.1469055e+01   5.1011818e+02  -1.0658182e+00   3.5470455e+02   8.4100000e+00   1.7224636e+02   4.3401200e+01   1.8452364e+02  -7.7700727e+00   4.1567341e+02   1.8048902e+01   1.5429341e+02   4.7199302e+01   2.9286341e+02   9.2370239e-01   1.8758000e+02   1.0398178e+02   2.2250545e+02  -4.8140727e+00   1.8101364e+02  -1.8745455e-01   1.9809182e+02   6.6681091e+00   3.1234341e+02  -4.6924698e+01   1.5548091e+02   2.2742545e+00   4.3877341e+02  -3.0709098e+01   2.5854818e+02   6.1432727e-01   2.4000909e+02  -1.4279818e+01   2.3924341e+02   1.1833302e+01   1.8757341e+02   7.9169024e+00   3.9173636e+02  -1.0080727e+01   2.0972341e+02   4.6149024e+00   2.7023364e+02  -2.1608691e+01   3.9106341e+02   5.6477024e+00   5.3829341e+02   2.0479302e+01   1.7567341e+02  -5.8510976e+00   2.6591818e+02   1.1358364e+01   4.5708818e+02  -3.9841600e+01   3.9172182e+02  -9.9592727e-01   3.0977341e+02   1.5090902e+01   1.9416636e+02   6.9257818e+00   3.0719341e+02   1.8107302e+01   1.6923273e+02  -2.6744982e+01   6.5124341e+02   2.0393302e+01   1.6384364e+02   1.7547964e+01   1.9172000e+02   1.8478545e+00   2.1338636e+02  -1.1327273e+01   2.5867341e+02  -6.3010976e+00
   2.7299818e+02  -7.8544000e+00   2.9932909e+02  -1.5260873e+01   3.0365182e+02   1.1880582e+01   3.7614545e+01   3.3751745e+01   3.3862091e+02  -1.4668764e+01   1.8288091e+02  -9.4304727e+00   2.5067341e+02   9.5389024e+00   1.3181818e+02  -2.7081818e+00   2.3872545e+02  -4.0971273e+00   2.4168091e+02  -8.3317455e+00   2.0001727e+02   4.5454982e+01   3.0551909e+02   4.8766545e+00   3.8369636e+02   1.7107018e+01   2.3142182e+02  -6.6564727e+00   2.6855182e+02  -2.7477818e+00   2.3008636e+02  -2.8396364e+00   2.2437818e+02   1.2327018e+01   1.8847545e+02   2.3926509e+01   2.5767341e+02  -2.1651098e+01   5.3924000e+02   4.4489818e+00   2.2695273e+02  -2.2872582e+01   1.5513727e+02   9.4172000e+00   2.7962364e+02  -7.6562545e+00   2.8249364e+02  -5.0131273e+00   2.4462636e+02   6.0851709e+01   3.8471000e+02   2.5468364e+00   3.1743341e+02  -7.8518976e+00   3.9814455e+02   6.0329818e+00   3.1543341e+02  -9.4118976e+00   3.0660273e+02   3.7263273e+00   2.1477818e+02  -9.1677091e+00   1.6883341e+02  -6.9038976e+00   2.6580273e+02  -1.1535127e+01   2.2172341e+02  -3.6005098e+01   1.9937273e+02  -1.0988909e+01   2.6438341e+02  -2.7978976e+00   2.4080818e+02  -1.0251927e+01   2.1587455e+02  -2.9603600e+01   3.3278364e+02   1.7018545e+00   2.3190909e+02  -1.5425455e+01   3.3023364e+02  -7.9968727e+00   2.8400000e+02  -2.1210000e+01   1.6948091e+02  -2.3317564e+01   1.8267636e+02  -3.9732000e+00   2.2296341e+02  -3.8634298e+01   1.2515341e+02  -3.1419498e+01   1.2829000e+02  -6.0241091e+00   1.2967341e+02  -3.1981098e+01   2.3209341e+02  -4.5446976e+00   2.3815727e+02   1.6632873e+01   1.9210636e+02   1.5856945e+01   3.1193000e+02   6.6783273e+00   2.9813818e+02   2.5818182e-03   3.0458909e+02   1.9221055e+01   3.0426091e+02   3.4757309e+01   2.9671545e+02   1.8411855e+01   4.0130727e+02   9.9054545e-02   4.3168273e+02   3.3761745e+01   1.6984636e+02   4.9896836e+01   2.0657341e+02   7.7916902e+01   1.9524341e+02   1.2543302e+01   3.0066000e+02   3.9839927e+01   2.4743273e+02   6.1453818e+00   1.7427182e+02   1.6281891e+01   1.1305341e+02  -4.0651498e+01   1.5484000e+02   8.2609818e+00   3.1814000e+02  -1.4315745e+01   1.9510341e+02   8.8845024e+00   1.6741818e+02   4.5120000e+00   2.2615636e+02   1.3383855e+01   5.5244818e+02  -1.6922182e+00   3.1003455e+02   1.6603600e+01   1.4786636e+02   8.5491600e+01   2.0414364e+02   3.2303273e+00   4.0500341e+02   3.4662502e+01   1.3372341e+02   4.9034902e+01   2.6996341e+02  -2.0484298e+01   1.9116000e+02   1.0945538e+02   1.9802545e+02  -2.9556727e+00   1.7482364e+02   8.8777455e+00   1.9190182e+02   2.2693309e+01   3.2953341e+02  -2.5769898e+01   1.6910091e+02  -1.6253455e+00   4.7819341e+02  -2.3762698e+01   2.7149818e+02  -1.0191673e+01   2.5896909e+02   6.6733818e+00   2.1857341e+02   1.8056902e+01   2.2424341e+02   1.6073302e+01   4.1539636e+02   6.4647273e-01   2.3600341e+02   2.4712502e+01   2.9961364e+02  -2.8769091e+01   4.1261341e+02   9.2637024e+00   5.5681341e+02   3.6137702e+01   1.7119341e+02  -3.6326976e+00   2.5153818e+02  -6.1512364e+00   4.2787818e+02  -4.6604800e+01   4.0920182e+02   8.5556727e+00   2.8457341e+02   2.6016902e+01   2.1278636e+02   1.6146182e+01   3.0848341e+02  -3.3758976e+00   1.4871273e+02  -7.1933818e+00   5.6124341e+02   2.9493302e+01   1.6993364e+02   2.2907636e+00   2.0248000e+02  -3.6392945e+01   2.1276636e+02   4.1023273e+00   2.6167341e+02  -2.8871098e+01
   2.5465818e+02  -2.2472000e+00   2.9865909e+02  -1.0967273e+01   3.5623182e+02   2.6341818e+00   4.6854545e+01   4.3252545e+01   3.4438091e+02   1.3630436e+01   1.2198091e+02  -1.4318473e+01   2.3562341e+02  -8.3570976e+00   1.6543818e+02  -1.4977818e+00   2.7367545e+02  -9.9431273e+00   2.5820091e+02  -7.7033455e+00   1.3697727e+02   6.2738182e+01   3.2808909e+02  -8.4989455e+00   3.7817636e+02   1.0218618e+01   2.4475182e+02   7.6571273e+00   2.1350182e+02  -2.1937818e+00   2.2470636e+02   1.9807636e+00   2.2194818e+02   9.0141818e-01   1.8934545e+02  -7.2030909e+00   2.5654341e+02  -4.3606976e+00   4.9958000e+02   1.1911782e+01   2.5119273e+02  -5.8117818e+00   1.8484727e+02  -1.3339600e+01   3.3877364e+02  -1.5768255e+01   2.7773364e+02   2.4176727e+00   2.0633636e+02   9.8864909e+01   3.6775000e+02  -2.5616364e+01   3.3596341e+02  -1.1054298e+01   5.5580455e+02   1.7501818e+00   3.0929341e+02  -3.6806976e+00   2.9579273e+02   6.1211273e+00   2.2548818e+02  -9.3545091e+00   1.7699341e+02  -1.2776698e+01   2.5437273e+02  -6.7607273e+00   2.5443341e+02  -4.6721898e+01   2.0704273e+02  -2.1692509e+01   2.5310341e+02   1.5724502e+01   2.5942818e+02  -2.8815273e+00   2.2349455e+02   4.5968000e+00   3.4102364e+02  -1.6773455e+00   2.3857909e+02   5.3809455e+00   3.7752364e+02  -6.9300727e+00   2.4853000e+02  -1.5702400e+01   1.7615091e+02  -1.1511164e+01   1.9076636e+02  -6.5204000e+00   1.9905341e+02  -2.3001498e+01   1.3819341e+02  -3.5422698e+01   1.2910000e+02  -3.7938909e+01   1.2081341e+02  -2.3172298e+01   2.2788341e+02   1.1021024e+00   2.6884727e+02   1.2857673e+01   1.9957636e+02   1.2309345e+01   3.1407000e+02   8.9871273e+00   2.6656818e+02   1.5338182e+01   3.1543909e+02   1.5203055e+01   2.9821091e+02  -2.9486909e+00   2.8690545e+02   6.2466545e+00   3.6315727e+02   1.8481055e+01   3.6816273e+02   4.7523345e+01   1.8537636e+02   2.4544436e+01   1.9381341e+02   8.8747702e+01   2.0005341e+02   1.3588502e+01   2.8043000e+02   2.3788327e+01   2.5529273e+02   1.0606582e+01   1.4008182e+02   1.7497091e+01   1.0024341e+02  -4.0386698e+01   1.2422000e+02   6.9905818e+00   2.5986000e+02  -9.1733455e+00   2.0477341e+02   1.0400902e+01   1.2974818e+02  -1.7954400e+01   2.4782636e+02  -2.2597455e+00   5.8039818e+02   3.6417818e+00   3.4827455e+02  -3.6456000e+00   1.5296636e+02   6.3563600e+01   2.2776364e+02   2.8207273e+00   4.2334341e+02   1.8575302e+01   1.4038341e+02   7.8402102e+01   2.9572341e+02  -3.7350976e+00   1.9716000e+02   1.3740538e+02   2.2688545e+02  -8.0744727e+00   1.9310364e+02  -7.7465455e-01   1.9590182e+02   1.9323309e+01   3.0519341e+02  -1.1302698e+01   1.6157091e+02  -1.3629455e+00   4.3172341e+02  -3.5715098e+01   2.5145818e+02   1.2215273e+00   2.1886909e+02  -8.6386182e+00   1.9486341e+02   2.5043702e+01   2.4072341e+02   1.4944902e+01   3.6128636e+02   1.3975273e+01   2.2681341e+02   9.2077024e+00   2.8895364e+02  -2.0866291e+01   3.8450341e+02   2.3562502e+01   6.1338341e+02  -1.0627898e+01   1.7162341e+02  -2.8709761e-01   2.9182818e+02  -6.3744364e+00   4.1339818e+02  -4.9446400e+01   2.7410182e+02  -9.6632727e-01   3.0686341e+02   3.0043702e+01   2.1011636e+02   3.6897818e+00   3.0200341e+02  -8.6674976e+00   1.3733273e+02   3.7570182e+00   5.1891341e+02   1.5219702e+01   1.6260364e+02   9.8771636e+00   2.0333000e+02  -1.5109455e+00   1.9347636e+02   1.6552727e-01   2.2243341e+02  -2.8971898e+01
   2.9251818e+02  -6.0360000e+00   2.4765909e+02  -1.4937273e+01   3.4161182e+02  -1.2346218e+01   4.8904545e+01   9.1988545e+01   3.4748091e+02   4.0524364e+00   1.2388091e+02   6.1952727e-01   2.6396341e+02  -4.8429761e-01   1.5409818e+02  -4.3505818e+00   2.8315545e+02  -4.2715273e+00   2.6215091e+02   2.8806545e+00   1.4997727e+02   4.2218182e+01   2.9813909e+02  -1.5672945e+01   3.8536636e+02  -3.8365818e+00   2.2866182e+02   3.2743273e+00   2.3226182e+02  -1.4034582e+01   2.6827636e+02   8.2516364e-01   1.8927818e+02   1.4650182e+00   3.1609545e+02   1.4669091e+00   2.6967341e+02   8.9189024e+00   5.2782000e+02  -6.4474182e+00   2.2343273e+02  -1.8870982e+01   2.0656727e+02  -1.6797200e+01   2.8429364e+02  -8.5998545e+00   2.7778364e+02   1.3123673e+01   1.7257636e+02   8.1805709e+01   3.3037000e+02  -1.6295964e+01   3.3210341e+02  -2.0175498e+01   4.6566455e+02   2.8721382e+01   2.5234341e+02  -1.6364698e+01   3.1021273e+02  -1.3652473e+01   2.2596818e+02  -7.5329091e+00   1.5125341e+02  -8.5574976e+00   2.7628273e+02  -8.7035273e+00   1.8543341e+02  -5.0531898e+01   2.1842273e+02  -8.0829091e+00   2.4205341e+02   2.5698502e+01   2.5199818e+02   6.3828727e+00   2.4516455e+02  -1.3996800e+01   4.0669364e+02   1.1259055e+01   3.0681909e+02   2.6351745e+01   4.8438364e+02  -8.2388727e+00   2.5696000e+02  -1.4856800e+01   2.2172091e+02  -1.7767636e+00   2.2305636e+02  -8.2360000e-01   2.5038341e+02  -1.2487898e+01   1.7343341e+02  -2.8671898e+01   1.6024000e+02  -2.1720109e+01   1.3362341e+02  -1.3387098e+01   2.3625341e+02  -2.7297498e+01   3.0384727e+02  -7.3232727e-01   1.7086636e+02  -4.6338545e+00   3.1626000e+02  -4.2807273e-01   2.4066818e+02   8.0701818e+00   3.1100909e+02   2.5987455e+01   3.1769091e+02   1.0782909e+01   2.9243545e+02   1.7614255e+01   3.2768727e+02   4.1368655e+01   3.5773273e+02   2.1357745e+01   1.8968636e+02   3.3409636e+01   2.3724341e+02   1.0770330e+02   2.0610341e+02   1.8145024e+00   3.1619000e+02   2.0737527e+01   2.5176273e+02  -7.3101818e-01   1.7165182e+02   3.8491491e+01   1.1210341e+02  -5.0425498e+01   1.4050000e+02   5.7381818e+00   2.6433000e+02   1.6989055e+01   2.1348341e+02   7.6041024e+00   1.2855818e+02  -1.2759200e+01   2.2363636e+02   1.8015455e+01   5.5178818e+02  -5.2594182e+00   3.5022455e+02  -4.1600000e-02   1.6463636e+02   6.7340000e+01   1.9976364e+02   3.4072727e-01   4.3081341e+02   1.8697702e+01   1.6596341e+02   8.0545702e+01   3.0172341e+02   1.6684902e+01   1.7039000e+02   1.2168698e+02   2.2669545e+02  -3.2492727e+00   1.7810364e+02  -5.7646545e+00   1.8147182e+02   1.9097709e+01   3.0629341e+02  -3.7250698e+01   1.6938091e+02  -5.9377455e+00   4.9177341e+02  -3.5709098e+01   3.1983818e+02   1.2851127e+01   2.5634909e+02  -1.0497018e+01   2.1900341e+02   5.3525024e+00   1.9872341e+02   7.1649024e+00   3.7717636e+02  -1.5465927e+01   2.1767341e+02   1.1318902e+01   3.3642364e+02  -1.4423891e+01   4.3623341e+02   1.7594102e+01   6.3505341e+02   2.0018502e+01   1.5377341e+02  -9.4290976e+00   2.9824818e+02  -1.0988036e+01   4.3013818e+02  -4.4575600e+01   3.2777182e+02   1.2600727e+00   3.0753341e+02   2.5180102e+01   1.9401636e+02  -4.3522182e+00   2.8772341e+02  -6.3850976e+00   1.4780273e+02  -3.2205818e+00   4.7672341e+02   5.0649024e+00   1.4893364e+02   6.5507636e+00   1.8352000e+02  -6.8361455e+00   2.2847636e+02  -1.6434473e+01   2.6662341e+02  -2.6597098e+01
   2.3822818e+02  -3.3628000e+00   2.0275909e+02  -2.7345273e+01   2.5123182e+02  -1.3065818e+01   5.5094545e+01   7.4013345e+01   3.1176091e+02  -2.1759964e+01   1.1831091e+02  -1.0124873e+01   2.0172341e+02   8.3049024e+00   1.5533818e+02  -1.0159782e+01   2.2677545e+02   3.8088727e+00   2.4110091e+02   5.2465455e-01   1.3282727e+02   6.9790182e+01   2.6494909e+02  -6.1577455e+00   3.8879636e+02  -1.9250982e+01   2.2399182e+02   1.6792727e-01   1.8274182e+02  -1.8022982e+01   2.7527636e+02  -1.2024836e+01   1.8484818e+02  -1.6320582e+01   1.7284545e+02  -1.0823091e+01   2.1834341e+02  -1.1774698e+01   5.3824000e+02  -1.6801018e+01   2.2709273e+02  -1.2883782e+01   1.6741727e+02  -8.5652000e+00   2.6329364e+02  -3.2498545e+00   2.6178364e+02  -4.0163273e+00   1.8171636e+02   3.8074509e+01   2.9061000e+02  -5.4951636e+00   3.4524341e+02  -2.2366698e+01   3.8247455e+02  -1.3673418e+01   3.0729341e+02   4.5793024e+00   3.1112273e+02   3.9447273e+00   2.5967818e+02  -2.0379709e+01   1.8114341e+02  -8.6286976e+00   2.5785273e+02   9.1087273e-01   2.1834341e+02  -4.4404698e+01   2.3323273e+02  -1.9377091e+00   2.3962341e+02   2.6032902e+01   2.7066818e+02  -8.2507273e+00   2.5425455e+02  -6.7640000e+00   3.5531364e+02   4.1794545e+00   3.5729909e+02   1.0113345e+01   4.1181364e+02   1.0426727e+01   2.6381000e+02  -1.5404800e+01   2.1724091e+02   9.7216364e+00   2.4590636e+02   2.5484000e+00   2.4172341e+02  -2.3745098e+01   1.8872341e+02  -3.7895098e+01   1.7319000e+02  -1.6161091e+00   1.1319341e+02  -2.6126976e+00   2.6056341e+02  -1.5622976e+00   3.1963727e+02   1.2144727e+00   1.7957636e+02   2.6529345e+01   4.1941000e+02   5.1799273e+00   2.6242818e+02   2.1239382e+01   3.2096909e+02   1.7620655e+01   2.5854091e+02   9.3249091e+00   2.8505545e+02   1.3534655e+01   3.6568727e+02   1.5558655e+01   3.3531273e+02   2.0631345e+01   1.7705636e+02   3.8110036e+01   2.3605341e+02   5.7508502e+01   1.8205341e+02  -1.2149761e-01   3.0576000e+02   1.9381927e+01   1.9095273e+02   1.6183782e+01   1.6732182e+02   3.1789091e-01   9.8103409e+01  -4.4065498e+01   1.6112000e+02  -2.2014182e+00   2.8367000e+02  -2.5581455e+00   2.5800341e+02   3.0925024e+00   1.5722818e+02  -3.0912800e+01   2.3791636e+02   1.6303055e+01   5.0382818e+02  -3.1826182e+00   3.6956455e+02   8.1212000e+00   1.8443636e+02   7.2846000e+01   1.9757364e+02  -2.4340727e+00   4.0329341e+02   1.0939302e+01   1.1191341e+02   6.3589702e+01   3.0381341e+02  -1.4822976e+00   1.8235000e+02   1.2006018e+02   2.1926545e+02   3.4512727e-01   1.9910364e+02   1.4505345e+01   1.9490182e+02  -8.0266909e+00   3.3529341e+02  -2.9000698e+01   1.9162091e+02  -1.0906945e+01   4.4905341e+02  -3.6431498e+01   3.0797818e+02  -1.2530073e+01   2.3320909e+02  -1.3165818e+01   2.3457341e+02   1.1826902e+01   2.2181341e+02   8.5577024e+00   3.8362636e+02   1.0628073e+01   2.4934341e+02   1.1065302e+01   2.7033364e+02  -3.6896691e+01   3.7834341e+02   2.7005302e+01   5.6019341e+02   2.9247302e+01   1.6334341e+02  -1.4674698e+01   2.8386818e+02  -8.5076364e+00   3.8960818e+02  -3.7393200e+01   2.7729182e+02   6.3884727e+00   3.5138341e+02  -3.1878976e+00   1.8640636e+02   2.2565818e+00   3.1877341e+02   5.1809024e+00   1.7733273e+02  -9.7729818e+00   5.1648341e+02   3.1414102e+01   1.4150364e+02   4.7151636e+00   2.0676000e+02  -7.3153455e+00   2.5809636e+02  -1.1440727e+00   2.5243341e+02  -9.8418976e+00
   2.4432818e+02  -2.1470800e+01   2.8722909e+02   3.9471273e+00   2.8723182e+02  -2.4805818e+01   3.8564545e+01   4.1815745e+01   3.0038091e+02  -1.5039564e+01   1.1631091e+02  -1.5344873e+01   2.4067341e+02  -2.2141098e+01   1.4109818e+02  -2.0550582e+01   2.5186545e+02   1.1316727e+00   2.3691091e+02  -8.9001455e+00   1.2335727e+02   4.2447782e+01   2.6403909e+02  -1.5614945e+01   3.7379636e+02  -1.3380982e+01   1.7628182e+02  -2.9152727e+00   2.2193182e+02  -1.2968182e+01   4.2789636e+02  -2.9234436e+01   1.8913818e+02  -3.1043782e+01   1.4997545e+02   7.7565091e+00   2.2480341e+02  -1.6149761e-01   5.4577000e+02   6.4065818e+00   2.4847273e+02  -5.8741818e+00   1.5808727e+02  -2.4578800e+01   2.5543364e+02  -2.1771055e+01   2.4883364e+02   7.2967273e-01   2.1600636e+02   1.0561309e+01   3.3290000e+02  -1.6738364e+01   3.4010341e+02   1.7524502e+01   4.0694455e+02   2.4689818e+00   3.5200341e+02   1.1332502e+01   3.0960273e+02   4.8263273e+00   2.4186818e+02  -4.3349091e+00   1.7999341e+02  -4.9066976e+00   2.8052273e+02  -2.2622727e+01   2.0529341e+02  -3.7790698e+01   2.6475273e+02  -1.6409309e+01   2.1353341e+02  -6.4498976e+00   2.4090818e+02  -1.9539927e+01   2.0344455e+02   6.4408000e+00   3.6450364e+02  -1.2935745e+01   2.6033909e+02  -3.6498545e+00   3.9314364e+02  -2.5996727e+00   2.3481000e+02  -9.3648000e+00   2.1767091e+02  -2.8122764e+01   1.4486636e+02   7.2416000e+00   2.2815341e+02  -3.9709498e+01   1.6657341e+02  -2.8403098e+01   1.3519000e+02   3.6138909e+00   1.2210341e+02  -3.7705498e+01   2.3335341e+02  -2.5454976e+00   2.5773727e+02   9.3264727e+00   1.8757636e+02   2.1599345e+01   3.5898000e+02   8.2943273e+00   2.6994818e+02   1.2727782e+01   3.6739909e+02   1.6662545e+00   2.8659091e+02  -1.3969091e+01   2.7009545e+02   1.6881455e+01   3.8701727e+02   1.8092255e+01   3.5473273e+02   8.4977455e+00   1.8310636e+02   1.2886036e+01   1.9862341e+02   8.1742902e+01   2.0524341e+02   9.0733024e+00   2.6490000e+02   2.6560727e+01   1.6624273e+02   4.2105818e+00   1.8051182e+02   9.2126909e+00   1.1834341e+02  -4.5734698e+01   1.4431000e+02  -1.2766182e+00   2.6029000e+02   3.1892255e+01   2.5481341e+02   1.0007702e+01   1.9326818e+02  -3.7960000e+00   2.7105636e+02   9.6018545e+00   5.9744818e+02   1.9897782e+01   3.4341455e+02   1.7023200e+01   1.6477636e+02   5.9998800e+01   2.1510364e+02  -5.9364727e+00   4.3191341e+02   2.6699702e+01   1.5996341e+02   6.7745702e+01   2.9110341e+02  -5.8954976e+00   1.7801000e+02   1.2288738e+02   2.0840545e+02   6.8839273e+00   1.7982364e+02   5.4377455e+00   2.1599182e+02  -1.1903891e+01   3.6248341e+02  -1.8125898e+01   1.9729091e+02   2.6309455e+01   4.5805341e+02  -4.9721498e+01   2.9545818e+02  -2.9847273e-01   2.4267909e+02  -2.1543418e+01   2.2824341e+02   2.3853302e+01   2.2462341e+02  -2.0667098e+01   3.1645636e+02  -1.2168327e+01   2.3100341e+02  -7.6974976e+00   2.7137364e+02  -2.3889891e+01   3.7228341e+02   5.5210102e+01   5.2938341e+02   3.0622102e+01   1.5215341e+02  -1.7294976e+00   2.6572818e+02  -9.0564364e+00   3.4834818e+02  -4.7242400e+01   3.2239182e+02   5.7804727e+00   2.9781341e+02   1.2767702e+01   2.0959636e+02  -5.4861818e-01   3.2457341e+02  -9.3097608e-02   1.7480273e+02  -1.2470582e+01   5.5010341e+02   2.0104502e+01   1.8155364e+02   6.6511636e+00   2.0038000e+02  -9.8949455e+00   2.0242636e+02  -8.6404727e+00   2.3148341e+02  -1.8215898e+01
   2.4941818e+02  -1.9778000e+01   2.6227909e+02  -1.3816873e+01   2.5365182e+02  -2.1194182e+00   5.5944545e+01   7.9135345e+01   3.6800091e+02   2.8408364e+00   1.1650091e+02  -8.8007273e-01   2.4362341e+02  -2.0970976e+00   1.8671818e+02  -1.6701818e+00   2.7305545e+02  -1.8563527e+01   2.6201091e+02  -1.2818145e+01   1.4382727e+02   6.2190182e+01   2.6389909e+02  -1.2263745e+01   3.5055636e+02  -1.9178182e-01   2.3366182e+02  -4.1256727e+00   2.3155182e+02   5.0222182e+00   4.1808636e+02  -2.0196364e+00   1.6537818e+02   2.2370182e+00   1.8197545e+02  -1.2673491e+01   2.7187341e+02  -2.7527098e+01   4.6734000e+02  -2.1179018e+01   2.2071273e+02  -2.2233382e+01   1.6927727e+02  -1.9904000e+01   2.6696364e+02  -1.0163455e+01   2.5440364e+02   9.2840727e+00   2.0757636e+02   1.3715709e+01   3.8304000e+02  -1.5839564e+01   3.5338341e+02  -1.0447898e+01   4.2956455e+02   1.4989382e+01   3.2005341e+02  -2.2591498e+01   2.9417273e+02  -3.8892727e+00   2.0129818e+02   4.7706909e+00   2.6041341e+02  -2.4340298e+01   2.4209273e+02  -1.1738327e+01   2.1767341e+02  -3.9441098e+01   2.1252273e+02  -1.2660909e+01   1.9005341e+02   2.7098502e+01   2.6785818e+02   4.3540727e+00   2.2292455e+02   3.6240000e-01   3.4316364e+02   1.1531455e+01   2.8471909e+02   1.1259745e+01   4.7671364e+02  -3.3352727e+00   2.6600000e+02   8.7100000e+00   2.4162091e+02  -1.6508764e+01   2.4490636e+02   1.2884000e+00   2.3305341e+02  -2.1251498e+01   1.7091341e+02  -2.1280298e+01   1.7124000e+02  -1.3550109e+01   1.0900341e+02  -1.8607498e+01   2.4762341e+02  -1.3207098e+01   2.4536727e+02   7.4760727e+00   1.9048636e+02   1.3416545e+01   3.1631000e+02   7.5679273e+00   2.6094818e+02   1.3357782e+01   2.8662909e+02   7.4178545e+00   3.0788091e+02   6.2277091e+00   2.2662545e+02  -1.7360945e+01   2.9620727e+02  -2.9729455e+00   2.9216273e+02   2.3343345e+01   1.8437636e+02   2.4834436e+01   2.1505341e+02   5.1478502e+01   1.6372341e+02   9.9649024e+00   2.8900000e+02   1.8962727e+01   1.5495273e+02   6.7737818e+00   1.5375182e+02   2.7443491e+01   1.1438341e+02  -5.2947898e+01   1.3769000e+02   1.4252982e+01   2.6610000e+02   6.8974545e+00   2.2819341e+02   1.5097302e+01   2.1007818e+02   1.0992000e+00   2.5182636e+02   1.0190255e+01   6.4368818e+02   1.7058582e+01   3.6289455e+02   1.2184800e+01   1.6010636e+02   6.8792400e+01   2.1738364e+02   5.2711273e+00   4.3124341e+02   1.6663302e+01   1.7634341e+02   6.0335302e+01   3.0662341e+02   1.5292902e+01   1.8977000e+02   1.0566658e+02   2.7993545e+02   1.3831527e+01   2.1849364e+02   2.4414545e-01   2.0456182e+02   6.3905091e+00   3.4657341e+02  -1.3663098e+01   2.0562091e+02   7.1630545e+00   5.0981341e+02  -3.3432298e+01   3.1802818e+02   1.6945927e+01   2.3100909e+02  -7.9981818e-01   2.5629341e+02   7.5593024e+00   2.0038341e+02   2.0321024e+00   3.2867636e+02   1.0464073e+01   2.3643341e+02   6.4381024e+00   3.1195364e+02  -2.7276291e+01   4.3711341e+02   1.8853702e+01   6.0110341e+02   1.1114502e+01   1.7596341e+02  -1.0774298e+01   3.1977818e+02  -8.5704364e+00   4.1834818e+02  -2.3002400e+01   3.5086182e+02  -2.2071273e+00   3.1019341e+02   2.6677302e+01   1.7873636e+02   4.1010182e+01   3.4281341e+02  -1.6452298e+01   1.5128273e+02   6.9310182e+00   5.6977341e+02   2.4240902e+01   1.6212364e+02  -1.3224436e+01   1.9300000e+02   1.4365455e+01   2.1919636e+02  -2.7420727e+00   2.4996341e+02  -1.3934298e+01
   2.8318818e+02   1.2804000e+00   3.0213909e+02  -6.9156727e+00   2.0299182e+02  -1.3016618e+01   4.1284545e+01   8.1268145e+01   3.4038091e+02  -6.2395636e+00   1.3474091e+02  -9.8192727e+00   2.5177341e+02   5.7809024e+00   2.1848818e+02   3.8782182e+00   2.6753545e+02  -1.8319273e+00   2.5506091e+02   3.6478545e+00   1.4349727e+02   4.7646582e+01   2.5003909e+02  -4.1549455e+00   3.4879636e+02  -4.4809818e+00   2.4966182e+02   5.4943273e+00   2.0360182e+02  -3.2117818e+00   4.2684636e+02   1.0419564e+01   2.2199818e+02   3.5174182e+00   1.7103545e+02   7.5117091e+00   2.4694341e+02  -1.3462698e+01   4.9005000e+02  -1.3855818e+01   2.2133273e+02  -9.5129818e+00   1.6770727e+02  -1.8638400e+01   2.6667364e+02  -5.9502545e+00   2.8854364e+02  -1.8271273e+00   2.6124636e+02   1.3562109e+01   4.1314000e+02  -1.6297564e+01   3.6815341e+02  -2.8194976e+00   4.1209455e+02  -5.2730182e+00   3.1086341e+02   6.1037024e+00   2.3364273e+02   2.7473127e+01   1.9943818e+02  -4.4605091e+00   1.6830341e+02  -1.3971498e+01   2.6385273e+02  -4.2891273e+00   2.0105341e+02  -3.7491498e+01   1.9580273e+02  -1.4223309e+01   1.9743341e+02   4.5081024e+00   2.5809818e+02   7.0487273e-01   2.2944455e+02  -1.1499200e+01   3.3773364e+02  -1.3844145e+01   3.0200909e+02  -1.6534545e+00   4.4823364e+02  -2.4368727e+00   2.3572000e+02  -1.7727600e+01   1.8524091e+02  -1.4858364e+01   2.7052636e+02  -1.4191200e+01   2.4243341e+02  -2.6851898e+01   1.4786341e+02  -2.7906298e+01   1.5438000e+02  -4.9130909e-01   1.0529341e+02  -4.2450698e+01   2.1309341e+02  -2.6646976e+00   2.3721727e+02   2.5598073e+01   2.0214636e+02   1.6337455e+00   2.9536000e+02   5.1039273e+00   2.5566818e+02  -8.7498182e+00   2.6800909e+02  -5.5725455e+00   2.7893091e+02   6.3137091e+00   2.3967545e+02   1.7785055e+01   3.7658727e+02   4.0665455e-01   3.5673273e+02  -6.2922545e+00   2.0215636e+02   8.2020364e+00   1.7205341e+02   5.9778502e+01   1.8886341e+02   4.8370239e-01   2.6871000e+02   1.0205927e+01   1.7353273e+02  -4.7526182e+00   1.3803182e+02   1.4421091e+01   1.0991341e+02  -4.4400298e+01   1.2584000e+02   2.6530982e+01   2.6505000e+02   3.1271455e+01   2.4386341e+02   1.0843702e+01   2.1503818e+02   4.8424000e+00   2.7843636e+02   1.5291455e+01   6.0349818e+02  -9.1562182e+00   4.5299455e+02   1.9826800e+01   1.6534636e+02   1.0261320e+02   2.4881364e+02   3.0896727e+01   4.5719341e+02   3.1297302e+01   1.9557341e+02   1.2089690e+02   3.0491341e+02  -1.5570298e+01   1.6801000e+02   1.1720738e+02   2.6169545e+02   6.5707273e+00   2.2596364e+02   2.2165455e+00   1.8728182e+02   1.9582909e+01   3.8405341e+02  -4.5214976e+00   1.9938091e+02   1.7142255e+01   5.2038341e+02  -2.0517898e+01   3.1397818e+02  -4.4000727e+00   2.2562909e+02  -1.4609418e+01   2.3172341e+02   1.5524902e+01   2.2815341e+02   1.1050502e+01   3.6850636e+02  -1.2223273e+00   2.3077341e+02   1.6080902e+01   3.0909364e+02  -1.6047491e+01   3.7995341e+02   5.0096502e+01   5.7581341e+02   2.3947702e+01   1.6353341e+02  -4.8298976e+00   2.5901818e+02  -5.1963636e-01   4.2550818e+02  -4.5685200e+01   4.7182182e+02   2.4060727e+00   2.9310341e+02   2.3994502e+01   2.0473636e+02  -3.1098182e+00   2.9672341e+02  -5.5750976e+00   1.7509273e+02  -1.4537818e+00   5.6762341e+02   1.9322902e+01   2.0136364e+02   1.1206364e+01   2.0343000e+02   5.4310545e+00   2.3176636e+02   5.5323273e+00   2.5148341e+02  -2.0245898e+01
   2.5127818e+02  -1.3568000e+00   2.2099909e+02  -2.5894473e+01   3.0884182e+02  -6.6746182e+00   3.9144545e+01   5.8059345e+01   3.4757091e+02  -6.1447636e+00   1.5807091e+02  -4.6856727e+00   2.2377341e+02  -7.3909761e-01   1.5252818e+02  -1.3604982e+01   2.3691545e+02   4.3276727e+00   2.6510091e+02  -2.0965345e+01   1.3040727e+02   4.9553782e+01   2.6580909e+02  -1.1276545e+01   3.7921636e+02  -9.2445818e+00   2.5313182e+02   1.4176727e+01   1.9650182e+02   6.5962182e+00   3.4465636e+02   7.1947636e+00   1.9870818e+02   3.8606182e+00   1.9859545e+02   1.0426909e+01   2.8747341e+02  -1.0350976e+00   5.3662000e+02  -2.7631418e+01   2.3347273e+02  -2.0824182e+01   1.7436727e+02   7.7288000e+00   2.7634364e+02  -1.4633855e+01   2.7383364e+02   5.6796727e+00   2.2709636e+02   1.7241091e+00   4.2823000e+02  -2.1074764e+01   3.3110341e+02   3.7145024e+00   4.2533455e+02   5.8577818e+00   3.4210341e+02   1.2364502e+01   3.0026273e+02  -2.3364727e+00   2.0220818e+02  -8.2121091e+00   1.9141341e+02  -3.2610298e+01   2.9537273e+02  -1.7607273e+00   2.1172341e+02  -3.0635098e+01   2.1423273e+02   2.6822909e+00   2.2657341e+02   1.9266902e+01   3.0666818e+02  -6.4207273e+00   2.0664455e+02   4.1848000e+00   3.1826364e+02   2.4763455e+01   2.7267909e+02   4.0329455e+00   4.1804364e+02  -1.0641673e+01   3.0024000e+02  -1.6789200e+01   2.2196091e+02   4.5840364e+00   3.1947636e+02  -8.6272000e+00   2.3362341e+02  -3.5197098e+01   1.7472341e+02  -3.7245098e+01   1.4967000e+02   2.6954909e+00   1.0862341e+02  -1.5097098e+01   2.0767341e+02   3.1389024e+00   2.4094727e+02  -5.2303273e+00   1.9229636e+02   6.3717455e+00   2.8074000e+02  -2.3446473e+01   2.3647818e+02  -9.0646182e+00   2.7996909e+02   2.1906545e+00   2.8312091e+02  -6.4014909e+00   2.2962545e+02  -7.4094545e-01   3.4401727e+02   4.8722545e+00   3.1031273e+02  -3.9986545e+00   1.9510636e+02   5.0860364e+00   1.6457341e+02   5.8846902e+01   1.8205341e+02  -8.5014976e+00   2.5890000e+02   2.2420727e+01   1.8243273e+02  -6.3746182e+00   1.5718182e+02   2.2690909e+00   1.1381341e+02  -6.7612298e+01   1.4726000e+02   1.8297382e+01   2.9548000e+02   2.2497055e+01   2.2386341e+02   1.8063702e+01   2.1626818e+02   3.5040000e+00   2.7929636e+02   2.1602655e+01   5.1559818e+02   8.0157818e+00   4.5256455e+02   3.4251200e+01   1.6591636e+02   7.0567600e+01   2.6443364e+02   5.2671273e+00   4.0048341e+02   2.6314102e+01   1.8277341e+02   1.2739090e+02   3.1238341e+02   7.0221024e+00   1.6696000e+02   1.1120138e+02   2.7250545e+02   2.8459273e+00   2.5225364e+02   5.3033455e+00   1.9133182e+02   1.5968909e+01   3.5062341e+02  -2.5607098e+01   1.7024091e+02   1.7853455e+01   5.0834341e+02  -3.4654698e+01   3.0554818e+02   1.4324327e+01   2.4477909e+02  -1.5091418e+01   2.2972341e+02   7.5449024e+00   2.0253341e+02  -1.0898976e+00   3.2689636e+02  -5.5535273e+00   2.1781341e+02   1.2637702e+01   1.9366364e+02   8.4046909e+01   3.9339341e+02   1.2191302e+01   5.7138341e+02   4.9162102e+01   1.6815341e+02   6.9405024e+00   2.8243818e+02  -1.6393236e+01   4.0571818e+02  -3.6622000e+01   3.7915182e+02  -2.1090327e+01   4.2072341e+02  -3.4550976e+00   2.1487636e+02   1.3078982e+01   2.7786341e+02   2.3637024e+00   1.6647273e+02  -1.8334182e+01   5.2853341e+02   9.0701024e+00   1.5398364e+02   4.6167636e+00   1.9500000e+02  -2.9324545e+01   1.9619636e+02   2.2379273e+00   2.3234341e+02  -1.9994698e+01
   2.7322818e+02   2.7200000e-02   1.9113909e+02  -1.7456727e+00   3.0084182e+02  -1.2654618e+01   5.1424545e+01   4.8976945e+01   3.5648091e+02  -3.5577564e+01   1.5707091e+02  -7.6556727e+00   2.5262341e+02   1.2282902e+01   1.6257818e+02  -2.7888982e+01   2.8953545e+02  -1.6071927e+01   2.5439091e+02   4.9814545e+00   1.2301727e+02   5.8764982e+01   3.3537909e+02  -2.2721455e+00   3.7893636e+02  -9.1821818e+00   2.6104182e+02  -5.4560727e+00   2.5745182e+02  -4.8597818e+00   4.5032636e+02   5.8811636e+00   1.8875818e+02   2.7661818e-01   1.9709545e+02   2.6176909e+01   2.8514341e+02  -1.4988698e+01   4.5429000e+02  -3.7550182e+00   2.8005273e+02  -1.1070582e+01   1.9084727e+02  -5.0596000e+00   2.7281364e+02  -1.5401455e+01   2.4859364e+02   5.5088727e+00   2.2900636e+02   2.2141309e+01   4.5352000e+02   4.0920364e+00   3.2505341e+02  -2.1941498e+01   4.6223455e+02   2.2755782e+01   3.3019341e+02   3.2127302e+01   3.2369273e+02   6.1691273e+00   2.3453818e+02   6.6314909e+00   2.1235341e+02  -3.6054976e+00   2.5956273e+02   1.5014073e+01   1.9600341e+02  -2.7807498e+01   2.1052273e+02  -3.0740909e+01   2.4091341e+02   1.2459702e+01   2.5190818e+02  -6.6099273e+00   2.0268455e+02  -1.6738400e+01   3.0807364e+02  -1.0181345e+01   2.7186909e+02   1.1567745e+01   4.1771364e+02   2.2664727e+01   3.1857000e+02  -1.8445600e+01   2.3224091e+02  -8.0483636e+00   2.3747636e+02   3.2628000e+00   2.4148341e+02  -2.0115898e+01   1.6877341e+02  -5.0679098e+01   1.4119000e+02  -1.1461091e+00   1.3915341e+02  -2.9589498e+01   2.2846341e+02  -1.4204298e+01   2.8326727e+02  -1.2765927e+01   1.8467636e+02   2.0551345e+01   2.9074000e+02   2.6713527e+01   2.3442818e+02   1.5759382e+01   3.0543909e+02   9.3930545e+00   2.7521091e+02  -5.9186909e+00   2.8519545e+02   1.5573455e+01   3.1253727e+02   8.9606545e+00   3.4779273e+02   2.5362945e+01   1.9605636e+02   4.6220036e+01   2.0091341e+02   5.6939702e+01   1.8662341e+02   8.2729024e+00   2.9871000e+02   8.7059273e+00   1.7814273e+02   5.7285818e+00   1.6684182e+02   1.7686291e+01   1.1910341e+02  -4.8365498e+01   1.2941000e+02   1.1625382e+01   2.6762000e+02   2.9115855e+01   2.5415341e+02   1.4450502e+01   1.8888818e+02  -1.6015600e+01   2.7639636e+02   2.6314655e+01   5.0206818e+02   1.9618182e+01   4.6956455e+02   3.5121200e+01   1.8286636e+02   7.8261600e+01   2.3167364e+02   2.1077927e+01   4.3500341e+02   2.0172502e+01   1.9377341e+02   1.0804090e+02   3.1334341e+02   4.9053024e+00   1.7544000e+02   1.3671298e+02   2.8140545e+02   9.7139273e+00   2.6201364e+02   1.8812545e+01   1.9414182e+02   3.6541091e+00   3.9838341e+02  -2.4327898e+01   1.7381091e+02   5.0478545e+00   5.2838341e+02  -2.5587898e+01   3.4211818e+02   1.5887273e+00   1.9277909e+02  -6.2714182e+00   2.3586341e+02   8.1037024e+00   2.1005341e+02  -6.6414976e+00   3.6412636e+02   5.9680727e+00   2.1672341e+02  -1.7509761e-01   1.9442364e+02   1.0217611e+02   3.8889341e+02   1.1991302e+01   6.4034341e+02   2.7025302e+01   1.4729341e+02   8.4693024e+00   3.1543818e+02  -4.2632364e+00   4.2218818e+02  -3.7569600e+01   4.0905182e+02  -2.9232727e-01   3.3229341e+02   1.0619302e+01   2.1016636e+02  -2.6421818e-01   3.0991341e+02  -1.1350298e+01   1.4861273e+02  -1.5755382e+01   5.6748341e+02   9.3341024e+00   1.7488364e+02  -6.4852364e+00   2.0014000e+02   1.2364255e+01   1.9114636e+02   8.0719273e+00   2.3196341e+02  -3.5354298e+01
   3.1427818e+02   1.3223200e+01   2.2946909e+02   8.3779273e+00   3.6542182e+02   1.3278982e+01   6.5754545e+01   4.4640545e+01   3.6676091e+02  -9.9199636e+00   1.5431091e+02  -7.0048727e+00   2.7443341e+02   2.0181024e+00   1.5552818e+02  -2.2498182e-01   2.8400545e+02   1.8510473e+01   2.7949091e+02   1.2163455e+01   1.3901727e+02   8.5954982e+01   3.6760909e+02  -7.9405455e+00   4.2669636e+02  -1.2522982e+01   2.5732182e+02   4.1215273e+00   2.5679182e+02   2.7730182e+00   2.9503636e+02  -5.0356364e+00   2.5223818e+02   3.2098218e+01   2.3309545e+02   1.3046909e+01   2.7627341e+02  -1.0209098e+01   6.4048000e+02   1.0209782e+01   2.6533273e+02  -1.9942982e+01   1.7779727e+02  -1.6585600e+01   2.8467364e+02  -6.6302545e+00   3.0216364e+02   6.4632727e+00   2.5262636e+02   8.8717091e+00   3.6790000e+02  -1.7008364e+01   3.4281341e+02  -1.2602298e+01   4.2704455e+02  -6.8490182e+00   3.6305341e+02   1.3878502e+01   3.0050273e+02   7.8343273e+00   2.4167818e+02   9.3002909e+00   2.2735341e+02  -3.3254976e+00   2.6771273e+02  -1.0637927e+01   2.3443341e+02  -3.9451898e+01   1.9490273e+02  -2.5391309e+01   2.2829341e+02   1.2369302e+01   2.0066818e+02  -8.9072727e-01   1.9911455e+02  -2.0228000e+00   2.9464364e+02   5.1305455e-01   2.5314909e+02   6.5453455e+00   4.6990364e+02   1.1729527e+01   3.2781000e+02   1.3855200e+01   2.8591091e+02  -1.5961964e+01   3.0690636e+02  -4.8116000e+00   2.5096341e+02  -2.3484298e+01   1.8053341e+02  -3.1809898e+01   1.3038000e+02   5.7869091e-01   1.4477341e+02  -1.3379098e+01   2.5293341e+02   4.3081024e+00   2.4421727e+02   1.9148073e+01   1.6910636e+02  -8.7305455e-01   2.9750000e+02   1.7592727e+01   2.5913818e+02   1.1072582e+01   3.0272909e+02   1.6079855e+01   2.8464091e+02   1.3666909e+01   2.7467545e+02   9.8950545e+00   3.6063727e+02   1.2152655e+01   3.4458273e+02   1.2409745e+01   1.9652636e+02   1.1132436e+01   1.8457341e+02   8.7156902e+01   1.8577341e+02   1.0390902e+01   2.8709000e+02   1.7205527e+01   2.4286273e+02   2.4310982e+01   1.9646182e+02   1.1746691e+01   1.0624341e+02  -4.7766698e+01   1.4769000e+02   2.6212982e+01   3.0914000e+02   2.5984255e+01   2.3462341e+02   8.6229024e+00   1.6322818e+02  -4.4428000e+00   2.6901636e+02   1.7145055e+01   5.5720818e+02  -1.2301818e-01   3.6999455e+02   1.4426800e+01   1.4105636e+02   8.2896400e+01   2.3195364e+02  -4.3744727e+00   4.5872341e+02   2.6274902e+01   1.5124341e+02   9.5343302e+01   3.2057341e+02  -5.0130976e+00   1.8425000e+02   1.1124818e+02   2.5097545e+02   3.2808327e+01   2.4687364e+02  -7.9262545e+00   2.1699182e+02   1.7106109e+01   3.4462341e+02  -6.7470976e+00   1.7800091e+02  -2.7673455e+00   5.1448341e+02  -1.7335898e+01   3.2826818e+02  -3.6832727e+00   1.8267909e+02  -6.1234182e+00   1.8253341e+02   1.1940102e+01   1.7662341e+02   4.8429024e+00   3.9473636e+02  -1.6090727e+01   1.7700341e+02  -3.8997498e+01   1.4523364e+02   7.0061309e+01   3.9150341e+02   4.2825024e+00   5.4757341e+02   1.1736902e+01   1.5543341e+02  -2.0511898e+01   2.1463818e+02  -2.4392364e+00   3.9350818e+02  -5.5755200e+01   5.5977182e+02  -1.3919927e+01   3.0629341e+02   1.9509302e+01   2.1097636e+02   5.6209818e+00   2.4334341e+02  -2.9214698e+01   1.1904273e+02  -7.1997818e+00   4.1448341e+02   8.7141024e+00   1.1160364e+02  -1.8182836e+01   2.0886000e+02  -3.4833455e+00   2.2038636e+02   9.7272727e-01   2.0591341e+02  -4.1500298e+01
   2.6951818e+02   1.7514000e+01   3.1413909e+02   2.0364327e+01   3.0680182e+02   9.6785818e+00   8.4284545e+01   9.5868145e+01   3.5905091e+02  -3.4431636e+00   1.3203091e+02   5.0675273e+00   2.9034341e+02   2.5553024e+00   1.9500818e+02  -1.5193382e+01   2.9638545e+02  -8.6699273e+00   2.8149091e+02   1.8634545e+00   1.5287727e+02   8.9516182e+01   3.3365909e+02   9.5854545e+00   4.2398636e+02   2.1213818e+01   2.6399182e+02   1.6687927e+01   2.6602182e+02  -3.9253818e+00   4.5394636e+02   1.0161564e+01   2.1194818e+02   1.2321418e+01   2.7240545e+02   8.9021091e+00   3.0114341e+02  -5.7286976e+00   6.0677000e+02   1.0465818e+00   2.9257273e+02  -1.8882182e+01   1.7484727e+02   2.7040000e-01   3.2953364e+02  -1.2889055e+01   3.1883364e+02   2.1229673e+01   2.8781636e+02   1.6486509e+01   5.0571000e+02  -1.3563164e+01   3.4367341e+02   3.8089024e+00   2.4414455e+02  -2.8870182e+00   3.2234341e+02  -2.0054698e+01   2.8755273e+02   4.9032727e-01   2.5101818e+02   1.0083091e+01   1.8714341e+02  -1.6528698e+01   2.5228273e+02   2.1686473e+01   2.4534341e+02  -4.9654698e+01   2.1552273e+02  -1.0370909e+01   2.2038341e+02   2.7052102e+01   2.1847818e+02   7.7447273e-01   1.9268455e+02   5.1116000e+00   3.2435364e+02  -1.4243745e+01   2.1948909e+02   2.3478145e+01   4.5843364e+02   4.0271273e+00   3.1115000e+02  -1.0472000e+01   2.4896091e+02   2.8540364e+00   3.0571636e+02   9.6636000e+00   2.3767341e+02  -3.5901098e+01   1.9896341e+02  -1.6284298e+01   1.3115000e+02  -1.6729091e+00   1.5072341e+02  -1.9755098e+01   2.5999341e+02   6.0633024e+00   2.6484727e+02   1.2767273e-01   1.8467636e+02   2.9451345e+01   2.9279000e+02   9.5895273e+00   2.4113818e+02   9.0825818e+00   3.1929909e+02   1.1704255e+01   2.6293091e+02   1.5593709e+01   2.8714545e+02  -3.7225455e+00   3.8020727e+02   1.3497055e+01   3.7010273e+02   2.6948145e+01   1.3321636e+02   5.8777236e+01   1.9357341e+02   9.0486902e+01   1.8353341e+02   1.2240102e+01   2.7957000e+02   3.7671273e+00   2.6210273e+02   7.9717818e+00   1.7360182e+02   1.7145491e+01   8.2913409e+01  -4.5240298e+01   1.3141000e+02   7.2753818e+00   3.1924000e+02  -1.6837455e+00   2.0643341e+02   1.7738102e+01   1.5793818e+02  -8.5396000e+00   2.4977636e+02  -7.6457455e+00   4.4582818e+02  -1.4526182e+00   4.1251455e+02  -4.9348000e+00   1.4253636e+02   5.3678000e+01   1.6876364e+02   1.0770727e+01   4.2119341e+02   1.3673024e+00   1.3281341e+02   7.3297702e+01   2.7477341e+02  -3.4439098e+01   2.2187000e+02   1.4898582e+01   2.0850545e+02  -1.1654073e+01   1.9225364e+02   2.3633345e+01   1.9599182e+02   1.5596109e+01   3.1753341e+02  -2.1239898e+01   1.8453091e+02   1.4230255e+01   5.2710341e+02  -2.5815498e+01   3.0459818e+02  -8.7967273e-01   2.0605909e+02  -3.7538182e+00   1.9057341e+02   1.1866902e+01   1.8467341e+02  -2.4710976e+00   3.6250636e+02  -7.8523273e+00   1.9343341e+02  -4.8818976e+00   1.9185364e+02   5.8761709e+01   3.6845341e+02   1.5126502e+01   5.0610341e+02   1.2004502e+01   1.6100341e+02  -2.1147498e+01   1.6315818e+02  -3.7890836e+01   3.6697818e+02  -5.2052800e+01   4.7215182e+02   1.4569673e+01   2.5738341e+02   1.5382102e+01   1.6582636e+02   5.1429818e+00   2.4624341e+02  -8.4966976e+00   1.4437273e+02  -1.5946182e+01   3.8867341e+02  -1.7410976e+00   1.3836364e+02  -1.2943636e+01   2.0581000e+02  -3.4693455e+00   2.1361636e+02  -1.0635673e+01   1.9910341e+02  -2.2625498e+01
   3.1908818e+02   1.8408400e+01   2.8918909e+02   4.9303273e+00   3.1003182e+02   1.8900182e+01   7.9424545e+01   3.9066945e+01   3.2324091e+02   1.2941636e+01   1.3583091e+02   1.1283527e+01   2.8600341e+02   1.9322502e+01   1.6505818e+02   1.4152618e+01   3.1715545e+02   1.3238473e+01   3.0439091e+02  -5.3485455e+00   1.5716727e+02   8.2842982e+01   2.9551909e+02   1.6346655e+01   4.1993636e+02   2.5927818e+01   2.6537182e+02   5.6675273e+00   2.5569182e+02   8.8610182e+00   4.1675636e+02   4.3267636e+00   1.9013818e+02   1.3356218e+01   1.9340545e+02   1.4592109e+01   2.7800341e+02   1.9922502e+01   5.6896000e+02  -1.9928618e+01   2.4819273e+02  -1.7851782e+01   1.9032727e+02   4.6020000e+00   2.9558364e+02  -3.3630545e+00   3.0540364e+02  -3.5559273e+00   2.1428636e+02   3.1890909e-01   4.1585000e+02  -2.2844364e+01   3.1991341e+02   4.1970239e-01   1.4356455e+02  -4.6506182e+00   3.0053341e+02  -1.2198976e+00   3.0045273e+02  -1.4391673e+01   2.3353818e+02  -1.3668509e+01   1.2472341e+02  -2.0855098e+01   2.4604273e+02  -1.5243273e+00   2.1105341e+02  -4.4291498e+01   2.1404273e+02  -1.4212509e+01   2.1748341e+02   8.3341024e+00   2.0961818e+02   1.8773273e+01   1.9264455e+02   1.5494800e+01   2.9654364e+02   4.2210545e+00   3.0062909e+02   5.2669455e+00   4.1952364e+02  -1.8480073e+01   3.2786000e+02  -3.7688000e+00   2.6062091e+02  -2.0748764e+01   2.3362636e+02  -3.9992000e+00   2.5977341e+02  -1.8999098e+01   2.1329341e+02  -3.9620698e+01   1.0905000e+02   5.1509091e-01   1.2015341e+02  -2.2069498e+01   2.1904341e+02   5.7593024e+00   2.9494727e+02   1.7299673e+01   1.8700636e+02   4.3844945e+01   2.9374000e+02   1.1513527e+01   2.5823818e+02   2.6645818e+00   3.5510909e+02   1.3219455e+01   2.7150091e+02   3.0378109e+01   2.7076545e+02   9.8278545e+00   3.9753727e+02   1.1590655e+01   3.8958273e+02   2.0919745e+01   1.8552636e+02   6.8012436e+01   1.9881341e+02   7.7967702e+01   2.1353341e+02   2.3890102e+01   3.1076000e+02   1.4601927e+01   1.9324273e+02   1.2810582e+01   1.5356182e+02  -5.0613091e+00   1.0453341e+02  -3.9679898e+01   1.0864000e+02   5.2369818e+00   3.1019000e+02  -1.9097455e+00   2.4643341e+02   9.6810239e-01   1.6803818e+02  -1.8827600e+01   2.4420636e+02  -1.5901455e+00   4.9830818e+02  -8.0310182e+00   3.4618455e+02  -1.2338400e+01   1.2601636e+02   9.0139600e+01   9.8483636e+01  -1.0366873e+01   4.1415341e+02   3.9170502e+01   1.3524341e+02   7.0243302e+01   2.9686341e+02   4.0337024e+00   2.4477000e+02  -2.1634182e+00   2.1074545e+02   6.3167273e+00   2.4668364e+02  -4.2510545e+00   1.8818182e+02  -3.4390909e+00   3.1253341e+02  -3.4409898e+01   1.8157091e+02  -6.8629455e+00   4.7767341e+02  -4.9431098e+01   2.8430818e+02  -8.4964727e+00   1.8958909e+02  -1.5636218e+01   1.7662341e+02   1.3172902e+01   2.2348341e+02   8.0941024e+00   3.6984636e+02  -1.1489527e+01   1.7738341e+02  -4.2678976e+00   1.3104364e+02   8.5906509e+01   3.6678341e+02   9.6501024e+00   5.7224341e+02   2.2003302e+01   1.4967341e+02  -9.8110976e+00   1.6429818e+02  -1.2032036e+01   4.1118818e+02  -5.3059600e+01   4.9996182e+02  -1.8845127e+01   2.5257341e+02   2.4956902e+01   1.9430636e+02  -7.5654182e+00   2.5496341e+02  -1.3004298e+01   1.4318273e+02  -1.3560982e+01   3.7157341e+02   5.8169024e+00   1.2098364e+02  -2.2503236e+01   1.8976000e+02  -2.3353455e+00   2.1599636e+02  -2.5860727e+00   1.9591341e+02  -1.8370298e+01
   3.2594818e+02   8.6696000e+00   2.4375909e+02   4.7147273e+00   2.7737182e+02   5.6298182e-01   8.3094545e+01   6.3113345e+01   4.3857091e+02  -5.5747636e+00   1.9474091e+02  -6.6192727e+00   2.5696341e+02   2.1935702e+01   1.5143818e+02   1.5532218e+01   3.2105545e+02  -1.9235273e+00   2.4639091e+02   1.6341455e+01   1.4282727e+02   7.6220182e+01   3.3451909e+02  -8.7733455e+00   4.1460636e+02   4.6342182e+00   2.8042182e+02  -6.5364727e+00   2.5445182e+02  -8.4978182e-01   3.4594636e+02   1.4215636e+00   2.1313818e+02   1.6366218e+01   2.0522545e+02   4.0865091e+00   2.7194341e+02  -2.8462698e+01   6.0434000e+02   1.2810982e+01   2.4614273e+02  -4.1177818e+00   1.7894727e+02   1.2652400e+01   2.7629364e+02   4.3701455e+00   3.1345364e+02  -8.1099273e+00   2.1724636e+02   1.8210909e-01   3.8942000e+02  -7.0199636e+00   2.9243341e+02  -1.5421898e+01   1.3442455e+02  -7.6394182e+00   2.9396341e+02  -2.4542976e+00   2.9007273e+02   1.4787273e+00   2.2067818e+02  -1.8829709e+01   1.8472341e+02  -2.7285098e+01   2.7028273e+02   1.1964727e+00   1.9234341e+02  -4.7464698e+01   2.0071273e+02  -1.5376109e+01   1.9462341e+02   6.0629024e+00   2.2899818e+02  -3.7271273e+00   1.8021455e+02  -1.2220800e+01   3.0559364e+02  -5.1729455e+00   3.2195909e+02  -1.3669455e+01   5.0119364e+02   5.5163273e+00   3.0272000e+02  -2.6137600e+01   2.7262091e+02  -1.1328764e+01   3.1919636e+02  -2.9794800e+01   2.3143341e+02  -3.0691898e+01   1.7767341e+02  -2.6771098e+01   1.2415000e+02   1.3217091e+01   1.4015341e+02  -2.5619498e+01   2.3804341e+02  -9.8706976e+00   2.8605727e+02   1.3850873e+01   1.8672636e+02   1.7527345e+01   3.0488000e+02   2.2722327e+01   2.6599818e+02   1.4853782e+01   3.0853909e+02   4.4750545e+00   2.4421091e+02   2.5561309e+01   2.5838545e+02   6.6825455e-01   3.7158727e+02   2.0756655e+01   3.6110273e+02   5.9881455e+00   1.8131636e+02   1.2609236e+01   1.9062341e+02   7.1572902e+01   2.3167341e+02   1.7288902e+01   3.2276000e+02   1.3931927e+01   2.0443273e+02   7.8653818e+00   1.5603182e+02   6.3610909e+00   1.2719341e+02  -5.5442698e+01   1.0564000e+02  -8.1830182e+00   2.6852000e+02  -2.1461455e+00   2.2091341e+02   1.4397024e+00   1.2898818e+02  -3.1603600e+01   2.1572636e+02  -1.7317455e+00   4.7259818e+02  -3.8742182e+00   3.5770455e+02  -2.7800000e+00   1.3667636e+02   7.7866800e+01   1.0448364e+02   1.3931273e+00   4.0996341e+02   1.2175702e+01   1.2748341e+02   2.4724102e+01   2.6005341e+02  -3.3114976e+00   2.3292000e+02  -2.1785418e+01   2.0569545e+02   2.6707273e+00   1.7696364e+02  -9.2434545e+00   1.9014182e+02  -1.2595891e+01   3.2043341e+02  -3.1951898e+01   1.7129091e+02   1.5794545e+00   4.3753341e+02  -2.7179898e+01   2.5102818e+02  -4.7440727e+00   2.3448909e+02  -2.6748218e+01   1.5677341e+02  -7.2890976e+00   1.9496341e+02  -5.7742976e+00   4.1412636e+02  -2.7519273e+00   1.8119341e+02  -1.2926976e+00   1.5614364e+02   9.8088509e+01   4.0334341e+02   2.2725302e+01   5.6048341e+02   3.7754102e+01   1.6153341e+02  -5.3798976e+00   1.9053818e+02  -1.7012364e+00   3.8287818e+02  -5.3424800e+01   4.0920182e+02  -6.6843273e+00   2.7067341e+02  -1.1401098e+01   1.8554636e+02  -3.0546182e+00   2.5110341e+02  -1.9115498e+01   1.6018273e+02  -2.0981818e-02   3.9843341e+02  -2.4318976e+00   1.3541364e+02  -1.6707636e+01   1.8824000e+02  -1.4733745e+01   2.0566636e+02  -3.4196727e+00   1.8753341e+02  -3.1649898e+01
   3.1232818e+02   1.6519200e+01   2.5080909e+02   1.7707273e+00   3.2594182e+02   1.7627382e+01   9.7564545e+01   6.8805745e+01   4.0057091e+02   6.7052364e+00   1.4388091e+02   5.9295273e+00   2.6562341e+02  -1.1237098e+01   1.9924818e+02  -3.6725818e+00   2.7872545e+02   1.7702873e+01   2.9791091e+02  -5.0201455e+00   1.7535727e+02   8.7047782e+01   2.8513909e+02   1.5070545e+00   3.9426636e+02   1.4881418e+01   2.7275182e+02   2.4037127e+01   2.0517182e+02  -7.9073818e+00   3.2784636e+02   1.7199564e+01   2.2789818e+02  -8.7145818e+00   2.1753545e+02   1.4817091e+00   2.6020341e+02   6.2765024e+00   6.2562000e+02   8.5385818e+00   2.3262273e+02  -3.7561818e+00   2.0936727e+02   1.1128800e+01   2.8434364e+02  -2.8438545e+00   3.1707364e+02   1.2170473e+01   2.0428636e+02  -2.6401091e+01   3.9714000e+02  -1.3737564e+01   2.8767341e+02  -3.0910976e+00   1.5194455e+02   9.1989818e+00   2.9943341e+02   1.7781024e+00   4.3636273e+02  -6.0344727e+00   2.0553818e+02  -5.3785091e+00   1.7462341e+02   2.6329024e+00   2.6533273e+02  -6.2175273e+00   2.1629341e+02  -4.9430698e+01   2.3609273e+02  -9.6365091e+00   1.8486341e+02   4.3237024e+00   2.1575818e+02   1.6372073e+01   1.8492455e+02  -1.6476000e+00   3.0221364e+02  -9.8125455e+00   3.5510909e+02   9.1985455e+00   4.0500364e+02   1.2111527e+01   3.0943000e+02  -1.5524400e+01   2.5881091e+02  -2.2263964e+01   2.9019636e+02  -1.2234800e+01   2.7024341e+02  -2.2126698e+01   2.1929341e+02  -2.8950698e+01   1.4177000e+02  -2.2672509e+01   1.4772341e+02  -1.8425098e+01   2.5314341e+02   6.5613024e+00   2.3547727e+02   1.6637273e+01   1.9148636e+02   2.2676545e+01   3.1950000e+02   4.9327273e+00   2.7247818e+02   1.5253818e+00   3.4520909e+02   2.4161455e+01   2.2840091e+02   2.8786109e+01   2.5519545e+02   1.2023455e+01   3.5587727e+02   1.2733455e+01   3.1152273e+02   3.7844545e+01   1.7642636e+02   3.7420436e+01   1.9953341e+02   7.5390102e+01   2.0381341e+02   6.8977024e+00   3.2333000e+02   4.0026327e+01   1.6262273e+02  -1.5498182e+00   1.5746182e+02   1.7436691e+01   8.6103409e+01  -5.1065498e+01   1.1098000e+02  -4.5702182e+00   2.6410000e+02  -5.6525455e+00   1.8400341e+02   8.8725024e+00   1.2498818e+02  -3.1813600e+01   2.2182636e+02  -1.1129745e+01   4.6673818e+02  -3.3654182e+00   3.2446455e+02   2.9192000e+00   1.3315636e+02   7.0858400e+01   1.3057364e+02  -1.2834073e+01   4.3034341e+02   5.6353024e+00   1.2557341e+02   3.1206902e+01   3.0091341e+02  -1.5720298e+01   2.2344000e+02  -2.2670182e+00   1.9969545e+02  -8.7992727e+00   1.6610364e+02   2.0625345e+01   1.9418182e+02  -5.7790909e+00   3.1648341e+02  -2.9825898e+01   1.4100091e+02   6.1426545e+00   3.8662341e+02  -5.7387098e+01   2.6302818e+02  -7.6040727e+00   1.8381909e+02  -1.3174618e+01   1.9738341e+02  -2.0487898e+01   2.0653341e+02  -2.0549898e+01   3.7956636e+02  -7.8271273e+00   1.7605341e+02   1.1218502e+01   1.4666364e+02   8.1046909e+01   3.7339341e+02   1.2401302e+01   4.8710341e+02   4.1954502e+01   1.6362341e+02  -3.0357098e+01   1.8924818e+02  -3.1648036e+01   4.2629818e+02  -2.8478400e+01   3.8505182e+02  -7.1323273e+00   2.5448341e+02  -1.2155898e+01   1.8106636e+02   6.1137818e+00   2.3596341e+02  -6.2842976e+00   1.5833273e+02  -6.3029818e+00   4.4153341e+02  -2.7798976e+00   1.5398364e+02  -2.5232364e+00   2.0405000e+02  -1.1048545e+01   2.0233636e+02   5.5567273e+00   2.0043341e+02  -2.8211898e+01
   3.1851818e+02  -6.6000000e-02   2.1137909e+02   1.4735127e+01   3.1180182e+02  -3.8141818e-01   7.3474545e+01  -3.5705455e-01   3.6372091e+02   1.0133236e+01   1.5141091e+02  -5.0128727e+00   2.7796341e+02   1.0395702e+01   1.7605818e+02  -3.2973818e+00   2.8343545e+02  -3.2039273e+00   2.5815091e+02   3.1106545e+00   1.3754727e+02   8.7792582e+01   3.2327909e+02  -2.3941455e+00   4.1793636e+02   2.9878182e+00   2.8028182e+02   7.8147273e+00   2.7074182e+02   9.2770182e+00   4.5446636e+02  -2.0700364e+00   2.3337818e+02   5.2270182e+00   2.3397545e+02   1.6976509e+01   2.6447341e+02  -9.3509761e-01   5.6348000e+02   7.0797818e+00   2.8238273e+02  -3.6369818e+00   1.9736727e+02  -5.4912000e+00   2.9796364e+02  -4.7434545e+00   3.2030364e+02  -1.0379273e+00   2.5709636e+02   1.0654109e+01   3.2933000e+02   2.9772364e+00   3.5129341e+02  -1.0420698e+01   1.6404455e+02   1.1520982e+01   3.0996341e+02   7.2657024e+00   3.4236273e+02   1.5105527e+01   2.2215818e+02   7.9118909e+00   2.0783341e+02   1.8336102e+01   2.8942273e+02   9.6252727e+00   2.4105341e+02  -3.3311498e+01   2.0371273e+02  -1.7196109e+01   1.9429341e+02   3.1519302e+01   1.9909818e+02  -1.8295127e+01   1.8306455e+02   7.7812000e+00   2.8373364e+02   4.6658545e+00   3.4933909e+02  -2.8198545e+00   4.1890364e+02   3.3952727e-01   3.0748000e+02  -1.0038400e+01   2.6543091e+02  -8.6535636e+00   2.9986636e+02   1.5181600e+01   2.1548341e+02  -3.1315898e+01   2.0462341e+02  -9.2070976e+00   1.3543000e+02   9.8346909e+00   1.5791341e+02  -1.5950298e+01   2.6114341e+02   2.9213024e+00   2.6231727e+02   1.1010073e+01   1.8795636e+02   8.7689455e+00   2.8836000e+02   2.0283927e+01   2.8052818e+02   8.8813818e+00   3.5291909e+02   9.8746545e+00   2.5440091e+02   2.4796109e+01   2.9681545e+02   4.2138545e+00   3.2934727e+02   8.7558545e+00   2.8900273e+02   2.0436145e+01   2.2073636e+02   3.6985636e+01   1.9162341e+02   6.2062902e+01   1.9186341e+02   1.0093702e+01   3.2114000e+02   2.4101527e+01   1.8643273e+02   2.2553818e+00   1.5846182e+02   1.4456691e+01   1.0510341e+02  -6.0625498e+01   1.3417000e+02   1.2674582e+01   2.5733000e+02   3.8459055e+01   2.4972341e+02   1.8084902e+01   1.3484818e+02  -5.6424000e+00   2.5939636e+02   2.0864655e+01   5.5459818e+02   3.3757818e+00   3.5237455e+02   2.1456400e+01   1.7391636e+02   7.4167600e+01   1.6381364e+02   1.0126727e+01   4.9829341e+02   1.9249302e+01   1.4643341e+02   1.0072810e+02   3.5396341e+02  -3.2042976e+00   2.8001000e+02   6.2973818e+00   2.4269545e+02   1.5710727e+01   1.9668364e+02  -3.4410545e+00   1.9204182e+02   5.9621091e+00   3.4424341e+02  -3.0756698e+01   1.6348091e+02   3.7742545e+00   5.0600341e+02  -4.7317498e+01   3.0097818e+02   7.4099273e+00   1.9520909e+02  -3.9858182e+00   2.0096341e+02   1.0745702e+01   1.7596341e+02  -1.6342976e+00   3.3884636e+02  -1.7679527e+01   2.0415341e+02   3.0050239e-01   1.6775364e+02   8.4449709e+01   4.1778341e+02   2.7680102e+01   5.5977341e+02   2.0000902e+01   1.8124341e+02  -8.1669761e-01   1.8924818e+02  -4.0803636e-01   4.2508818e+02  -3.6911600e+01   4.0586182e+02  -1.2467127e+01   3.0643341e+02   2.8168102e+01   2.2540636e+02  -8.9534182e+00   2.9181341e+02  -1.8522976e+00   1.8356273e+02  -8.0813818e+00   5.2596341e+02   1.6745702e+01   1.6617364e+02  -5.8284364e+00   2.2143000e+02  -8.6789455e+00   1.9047636e+02  -7.5444727e+00   2.2529341e+02  -1.8200698e+01
   3.0246818e+02   1.0218000e+01   2.2946909e+02   1.0707927e+01   2.5489182e+02  -2.5486182e+00   9.2904545e+01   2.2178545e+01   3.6134091e+02   1.7893636e+01   1.6922091e+02  -3.0097673e+01   2.6800341e+02   2.7242502e+01   1.7200818e+02   2.6316618e+01   3.0196545e+02   3.8836727e+00   2.7249091e+02   1.2583455e+01   1.4006727e+02   8.8250982e+01   3.7865909e+02   2.3175455e+01   4.0483636e+02   8.2758182e+00   2.8594182e+02   7.4519273e+00   2.4202182e+02   1.6146182e+00   3.0751636e+02  -8.7940364e+00   2.1427818e+02  -2.9549818e+00   2.0547545e+02   3.0626509e+01   2.7540341e+02  -8.8094976e+00   5.8291000e+02   1.2853818e+00   2.7885273e+02  -9.4545818e+00   2.1898727e+02  -6.6008000e+00   3.0177364e+02  -1.0378255e+01   3.0335364e+02   1.2807273e-01   2.8924636e+02   6.5621091e+00   3.2042000e+02  -1.2209964e+01   3.2272341e+02  -3.1350976e+00   1.5814455e+02   1.3422982e+01   3.3053341e+02   9.5301024e+00   3.4193273e+02   3.0899273e+00   2.3220818e+02  -6.7521091e+00   2.0720341e+02   1.6286502e+01   2.9737273e+02   3.4192727e+00   2.1934341e+02  -2.5484698e+01   2.3009273e+02   5.0334909e+00   2.0591341e+02   2.0539702e+01   2.0666818e+02   6.2892727e+00   2.0416455e+02   5.9032000e+00   2.9645364e+02   2.4748255e+01   3.7890909e+02   1.7745455e+00   4.2047364e+02   8.7392727e-01   2.8072000e+02  -8.8976000e+00   2.6924091e+02  -1.0718364e+01   2.5833636e+02   4.1240000e+00   2.5738341e+02  -2.2237898e+01   1.9924341e+02  -3.6256698e+01   1.7977000e+02  -1.5712509e+01   1.4481341e+02  -1.9662298e+01   2.6441341e+02   5.0797024e+00   2.7936727e+02   2.4856073e+01   1.8772636e+02   7.5873455e+00   3.1807000e+02   1.0137127e+01   2.5447818e+02   5.3453818e+00   3.3239909e+02   1.8466255e+01   2.3764091e+02   2.6236909e+01   2.3967545e+02   1.9165055e+01   3.6030727e+02   1.1949055e+01   3.5879273e+02   2.9062945e+01   2.0563636e+02   2.6823636e+01   2.1415341e+02   5.8880502e+01   1.9710341e+02   3.0244502e+01   2.6238000e+02   1.5182327e+01   1.7181273e+02   1.3194982e+01   1.5903182e+02   2.7071091e+01   1.0581341e+02  -2.8922298e+01   1.3222000e+02  -3.7894182e+00   2.6524000e+02   2.1066255e+01   2.0867341e+02   1.3938902e+01   1.0079818e+02  -1.7828400e+01   2.3472636e+02   2.1282545e+00   4.8730818e+02  -2.4101818e-01   2.5356455e+02  -1.1688000e+00   1.6720636e+02   1.0394440e+02   1.7752364e+02   8.5999273e+00   3.8957341e+02   5.0369024e+00   1.4819341e+02   7.6117302e+01   3.2138341e+02  -2.1457898e+01   2.8235000e+02  -6.4098182e+00   2.1112545e+02   1.0856327e+01   1.8187364e+02  -9.6625455e-01   1.4495182e+02  -3.2069091e-01   3.4800341e+02  -2.1637498e+01   1.6919091e+02   9.2174545e+00   5.5186341e+02  -4.1896298e+01   3.0430818e+02  -1.6264727e+00   2.4567909e+02   7.7365818e+00   2.5562341e+02   1.9182902e+01   1.9905341e+02   1.3668502e+01   3.9023636e+02  -7.0727273e-02   2.0300341e+02   1.9632502e+01   1.8066364e+02   9.3466909e+01   4.4284341e+02   2.2175302e+01   6.3486341e+02   1.0033702e+01   1.6377341e+02  -3.7490976e+00   2.0877818e+02   9.7956364e-01   4.4860818e+02  -2.5583200e+01   4.7762182e+02   1.2032073e+01   3.3881341e+02   3.2197702e+01   2.1359636e+02   6.1313818e+00   3.1553341e+02  -6.6998976e+00   1.7580273e+02  -6.2205818e+00   4.6610341e+02   3.6534502e+01   1.6936364e+02   1.6576364e+01   2.0457000e+02   5.4798545e+00   2.3442636e+02   1.7559527e+01   2.5034341e+02  -5.7246976e+00
   3.1446818e+02   2.7448000e+01   2.7070909e+02   6.1787273e+00   3.3937182e+02   1.6222982e+01   1.1790455e+02   6.9885455e+00   3.6614091e+02   5.5596364e+00   1.4512091e+02   1.5160327e+01   2.7091341e+02   2.6299702e+01   1.7762818e+02   1.0817018e+01   2.7753545e+02   4.9380727e+00   2.6687091e+02   1.4793055e+01   1.4544727e+02   7.9580582e+01   3.0618909e+02   1.3633055e+01   4.3145636e+02   1.0716218e+01   2.5032182e+02   2.1527273e-02   2.9050182e+02  -1.4833782e+01   3.5775636e+02   2.1467636e+00   2.2480818e+02  -6.2773818e+00   2.6278545e+02   3.3617091e+00   3.1427341e+02   9.5090239e-01   2.9805000e+02  -6.7358182e+00   2.8028273e+02  -1.5378982e+01   2.0036727e+02   4.8888000e+00   3.0267364e+02  -1.9980255e+01   3.2721364e+02   1.2219273e+01   2.1647636e+02  -5.6629091e-01   4.0871000e+02  -3.1943164e+01   3.6210341e+02  -4.1454976e+00   1.6452455e+02   2.1025818e+00   2.8853341e+02   1.8890102e+01   3.3679273e+02   9.5011273e+00   1.9877818e+02  -1.4697709e+01   2.0741341e+02  -2.9420298e+01   2.6018273e+02  -2.0355273e+00   1.6219341e+02  -2.6912698e+01   2.5228273e+02  -2.1651709e+01   2.0096341e+02  -3.8242976e+00   2.1756818e+02  -4.5827273e+00   2.2130455e+02  -9.3800000e-01   3.0178364e+02   7.6018545e+00   3.1133909e+02   7.7901455e+00   4.0523364e+02   1.1431273e+00   3.4996000e+02   4.3232000e+00   2.8134091e+02  -1.6166364e+01   2.3024636e+02   6.0812000e+00   2.9210341e+02  -1.7115498e+01   1.9500341e+02  -3.5537498e+01   1.5467000e+02  -1.5545091e+00   1.4267341e+02  -4.1251098e+01   2.5788341e+02  -3.2478976e+00   2.5684727e+02   1.2187673e+01   2.3938636e+02   2.0224545e+01   3.5145000e+02   1.0467273e+00   2.8523818e+02   4.2245818e+00   3.1577909e+02   8.4158545e+00   2.6064091e+02   2.6156909e+01   2.6095545e+02   3.4222655e+01   3.3830727e+02   3.0989055e+01   2.9642273e+02   2.2002545e+01   2.2389636e+02   5.4992836e+01   2.0134341e+02   3.5245302e+01   2.0138341e+02   1.4712102e+01   2.4857000e+02   2.0717127e+01   2.0686273e+02   7.9109818e+00   1.8289182e+02   2.0022291e+01   9.8383409e+01  -5.1137898e+01   1.0393000e+02   8.9537818e+00   2.4624000e+02   5.7762545e+00   1.8653341e+02  -1.3798976e+00   7.3658182e+01  -1.2137200e+01   2.1434636e+02  -4.8613455e+00   4.8668818e+02  -1.3721418e+01   2.7337455e+02  -8.5636000e+00   1.3424636e+02   6.2291200e+01   1.1805364e+02  -9.1224727e+00   3.7848341e+02   7.5441024e+00   1.3619341e+02   5.8167302e+01   2.4562341e+02  -2.1297098e+01   2.5349000e+02   7.7589818e+00   1.7088545e+02  -9.8344727e+00   1.7706364e+02  -3.3014545e+00   1.1556182e+02  -8.7794909e+00   2.8881341e+02  -3.0322298e+01   1.5543091e+02  -7.4417455e+00   5.8591341e+02  -5.2710298e+01   3.0949818e+02  -1.8611673e+01   2.2124909e+02  -1.7879018e+01   2.5800341e+02   2.2902502e+01   2.5319341e+02   2.0047302e+01   3.9339636e+02   1.9786473e+01   1.7938341e+02   2.3242102e+01   1.7547364e+02   9.0542109e+01   4.0534341e+02   2.6675302e+01   5.9024341e+02   2.4793302e+01   1.4357341e+02   3.6269024e+00   2.2239818e+02   1.7459964e+01   4.3692818e+02  -4.4748800e+01   4.4177182e+02   1.7710073e+01   3.5534341e+02   1.6255302e+01   2.1573636e+02   3.1620182e+01   2.7796341e+02   5.3957024e+00   1.8395273e+02  -1.2492582e+01   5.2805341e+02   8.4385024e+00   1.6727364e+02   6.5535636e+00   2.0057000e+02   4.0898545e+00   2.4838636e+02  -3.5072727e+00   2.4700341e+02  -1.4787498e+01
   2.6594818e+02  -7.1504000e+00   2.2513909e+02  -3.9856727e+00   2.5456182e+02  -1.5612218e+01   8.7044545e+01  -2.7726545e+00   3.4424091e+02  -1.7448364e+01   1.0203091e+02  -5.3424727e+00   2.6867341e+02  -6.1010976e+00   1.8771818e+02  -1.3201818e+00   2.6772545e+02   1.6002873e+01   2.3639091e+02  -2.8185455e+00   1.6144727e+02   6.7970582e+01   2.4870909e+02  -1.7048545e+01   3.9626636e+02   1.7631418e+01   2.4913182e+02  -1.2413273e+01   2.1912182e+02  -2.8453382e+01   3.8937636e+02  -3.6228364e+00   1.9256818e+02  -4.0781818e+00   2.5078545e+02  -1.2748291e+01   2.9214341e+02   2.2251302e+01   3.0305000e+02  -2.6795818e+01   2.7662273e+02  -8.8461818e+00   1.6275727e+02   9.8076000e+00   2.6339364e+02  -1.3687855e+01   2.8259364e+02   1.9548873e+01   2.0652636e+02  -4.5802909e+00   3.9314000e+02  -7.2675636e+00   3.3910341e+02  -2.5685498e+01   1.7347455e+02  -5.4234182e+00   3.0243341e+02   1.1158102e+01   3.4064273e+02   5.8131273e+00   2.0424818e+02  -1.3605309e+01   2.0225341e+02  -2.0637498e+01   2.4485273e+02   2.3308727e+00   1.9034341e+02  -3.9254698e+01   2.5461273e+02   3.5189091e-01   2.0696341e+02   2.7695702e+01   2.3961818e+02  -4.9667273e+00   2.1259455e+02  -7.7120000e-01   3.7478364e+02   1.8001855e+01   2.2695909e+02  -1.0694545e+00   4.0109364e+02   3.6643273e+00   2.6843000e+02  -2.5844000e+00   2.2029091e+02  -1.7902364e+01   2.6324636e+02  -8.7488000e+00   2.5734341e+02  -3.8614698e+01   1.8157341e+02  -1.8653098e+01   1.6648000e+02  -9.6993091e+00   1.3843341e+02  -2.8441898e+01   2.6199341e+02   6.5333024e+00   2.8558727e+02  -3.9515273e+00   1.9762636e+02   2.0945345e+01   3.0050000e+02   8.2127273e+00   2.4975818e+02   1.5682982e+01   3.0048909e+02   6.3590545e+00   2.5297091e+02   2.7340509e+01   3.1009545e+02   1.1341455e+01   3.0453727e+02   3.5006545e+00   3.5389273e+02   9.7749455e+00   1.9621636e+02   1.2577236e+01   1.9038341e+02   5.9642102e+01   1.7310341e+02   1.0074502e+01   2.5585000e+02   2.1804727e+01   1.9995273e+02   8.4378182e-01   1.3446182e+02   1.6756691e+01   1.2481341e+02  -3.3392298e+01   1.4798000e+02   9.4697818e+00   3.0705000e+02   3.0151455e+01   1.7886341e+02  -6.1962976e+00   1.0279818e+02  -4.5084000e+00   2.1348636e+02   1.0917455e+01   5.3387818e+02   1.1123382e+01   3.1894455e+02   1.1550800e+01   1.4420636e+02   9.2164400e+01   1.4257364e+02  -1.6134073e+01   3.7924341e+02   1.9913302e+01   1.4262341e+02   1.1332290e+02   2.6419341e+02   9.2173024e+00   2.6106000e+02   1.2863382e+01   1.8916545e+02   6.1331273e+00   2.0544364e+02  -2.5218545e+00   1.5056182e+02  -6.9994909e+00   3.1719341e+02  -1.5552698e+01   1.9953091e+02   6.7902545e+00   6.2919341e+02  -2.4892698e+01   3.2535818e+02  -1.6404727e+00   2.0620909e+02  -1.2005818e+01   2.6529341e+02   2.2509302e+01   1.7586341e+02  -8.6262976e+00   4.1806636e+02   4.2628727e+00   2.1043341e+02   3.8102392e-02   1.5456364e+02   1.0812491e+02   3.8823341e+02   1.3824102e+01   5.9791341e+02   1.5229702e+01   1.7362341e+02   6.0290239e-01   2.5372818e+02  -1.9464364e+00   4.4734818e+02  -4.3902400e+01   3.5962182e+02   8.0420727e+00   3.4491341e+02   8.7097024e+00   2.0644636e+02   1.2513382e+01   3.1219341e+02  -1.6672698e+01   1.7023273e+02  -4.2949818e+00   4.5467341e+02   9.2589024e+00   2.1655364e+02   1.0661164e+01   2.0214000e+02  -1.6565745e+01   2.2752636e+02  -3.0284727e+00   2.4024341e+02  -1.5916698e+01
   2.5694818e+02   1.8996000e+00   1.8422909e+02  -5.5728727e+00   2.8532182e+02  -5.0330182e+00   7.9754545e+01  -1.1909455e+01   3.1267091e+02   6.5472364e+00   1.2903091e+02  -3.0172473e+01   2.5738341e+02   1.2662102e+01   1.6390818e+02   6.0546182e+00   2.6491545e+02  -1.9812327e+01   2.5353091e+02  -1.7329745e+01   1.3278727e+02   6.0833382e+01   2.7699909e+02  -9.8417455e+00   3.6555636e+02  -8.0617818e+00   2.4799182e+02  -3.7920727e+00   1.8655182e+02  -8.2777818e+00   3.9565636e+02   3.7747636e+00   2.1423818e+02  -1.1951782e+01   1.8390545e+02   1.8542109e+01   2.6374341e+02  -2.2606698e+01   2.5701000e+02  -2.0592618e+01   2.4557273e+02  -3.2262182e+01   1.5070727e+02  -2.2784000e+00   2.4134364e+02  -5.9238545e+00   2.6278364e+02  -4.8163273e+00   2.1709636e+02   1.0574109e+01   4.3733000e+02  -2.0562764e+01   3.6686341e+02  -4.9062976e+00   1.5675455e+02  -1.1225818e+01   3.1215341e+02   7.0905024e+00   3.2679273e+02   3.6731127e+01   2.1177818e+02  -7.8777091e+00   2.2004341e+02   1.4193024e+00   2.9133273e+02   1.1702473e+01   1.9357341e+02  -2.5233098e+01   2.2680273e+02  -9.0833091e+00   2.2967341e+02   1.5498902e+01   2.5104818e+02  -2.0211273e+00   2.4716455e+02  -4.9668000e+00   3.7283364e+02   1.2687855e+01   1.9276909e+02  -3.5742545e+00   4.1323364e+02   3.5531273e+00   2.6729000e+02   3.2668000e+00   2.3334091e+02  -1.5186364e+01   2.4705636e+02  -7.4036000e+00   2.3377341e+02  -3.9779098e+01   1.8772341e+02  -2.0235098e+01   1.6881000e+02  -6.4557091e+00   1.3034341e+02  -9.0346976e+00   2.9483341e+02   1.5696102e+01   3.7663727e+02  -4.7155273e+00   1.6762636e+02   2.1775345e+01   3.1641000e+02  -2.1500727e+00   2.9680818e+02   1.6248982e+01   3.2391909e+02   1.1004655e+01   2.4769091e+02   1.4762909e+01   2.5543545e+02   2.2094255e+01   3.5158727e+02   1.1166655e+01   3.6489273e+02   1.1264945e+01   2.0573636e+02   2.9495636e+01   1.9453341e+02   5.7880102e+01   1.8615341e+02   1.8740502e+01   2.9485000e+02   5.6204727e+01   1.7943273e+02   1.0775382e+01   1.5303182e+02   1.5361091e+01   1.3643341e+02  -4.4611898e+01   1.3017000e+02  -1.0435418e+01   3.4433000e+02   2.3449055e+01   2.2015341e+02  -2.6894976e+00   8.4038182e+01   2.3240000e-01   2.1672636e+02   4.6825455e-01   6.0792818e+02   5.6793818e+00   2.5927455e+02   2.8284400e+01   1.6829636e+02   7.5237200e+01   1.0438364e+02  -3.3588727e+00   3.8581341e+02   3.5107702e+01   2.0410341e+02   5.6024502e+01   2.7277341e+02  -1.7590976e+00   2.2092000e+02   1.0074582e+01   2.1721545e+02   1.0129127e+01   2.6868364e+02  -2.2910545e+00   1.6104182e+02   9.1121091e+00   3.3477341e+02  -1.1909098e+01   2.0676091e+02   7.2618545e+00   5.5838341e+02  -2.7797898e+01   3.5506818e+02  -3.4727273e-01   2.5281909e+02  -8.9246182e+00   2.7662341e+02  -1.2737098e+01   1.6562341e+02  -4.7570976e+00   3.7606636e+02   3.6228727e+00   2.0300341e+02   4.7725024e+00   1.8656364e+02   6.4944909e+01   4.1517341e+02   2.9668902e+01   6.0943341e+02   2.3688102e+01   1.5172341e+02   5.0649024e+00   2.4829818e+02  -5.1203636e-01   4.4060818e+02  -3.8683200e+01   3.2972182e+02   1.0584073e+01   3.2434341e+02   2.0165302e+01   2.0287636e+02   8.3689818e+00   3.1267341e+02  -1.2471098e+01   1.4323273e+02   7.6750182e+00   5.2262341e+02   9.4929024e+00   2.5598364e+02   6.7967636e+00   2.0962000e+02  -7.4941455e+00   2.5514636e+02   4.8119273e+00   2.4286341e+02  -5.3662976e+00
   2.6394818e+02   1.5396000e+00   2.7737909e+02   2.3051273e+00   2.9084182e+02   5.9553818e+00   8.8804545e+01  -1.4253455e+01   3.2895091e+02  -1.2415164e+01   1.4779091e+02  -1.7293273e+01   2.5681341e+02   2.4757702e+01   1.6762818e+02  -1.7522982e+01   2.6362545e+02  -1.5859127e+01   2.6163091e+02   1.1622545e+00   1.3320727e+02   8.1519782e+01   3.1199909e+02  -2.3641745e+01   3.5883636e+02  -1.8541818e+00   2.4956182e+02   1.7842327e+01   2.0193182e+02   1.1818182e-02   2.6346636e+02   3.9699636e+00   2.0632818e+02  -7.3689818e+00   2.2015545e+02  -4.2278909e+00   2.6447341e+02  -1.9135098e+01   2.9291000e+02  -2.6084618e+01   2.5409273e+02  -2.2853782e+01   1.5232727e+02  -5.5980000e+00   2.8819364e+02  -9.3918545e+00   2.5430364e+02   2.2962073e+01   2.2862636e+02   5.6017091e+00   3.3618000e+02   7.7592364e+00   3.6805341e+02  -8.9014976e+00   1.8252455e+02  -1.6274182e+00   2.8024341e+02  -4.0669761e-01   2.9317273e+02   1.6800727e+01   2.0815818e+02   1.5981891e+01   2.2467341e+02  -1.2951098e+01   3.0304273e+02   1.0056727e+00   2.2500341e+02  -4.8507498e+01   1.8794273e+02  -4.4545091e+00   2.1881341e+02   9.1277024e+00   2.4271818e+02   2.1527273e-01   2.2135455e+02   5.8680000e+00   3.1802364e+02   5.3026545e+00   2.4619909e+02   7.1513455e+00   4.4023364e+02   1.7723127e+01   2.7410000e+02  -1.1128000e+01   2.6215091e+02  -1.9391164e+01   2.7171636e+02  -5.1364000e+00   2.3262341e+02  -2.8877098e+01   1.5729341e+02  -1.9090698e+01   1.5867000e+02  -1.4045091e+00   1.2072341e+02  -1.3835098e+01   2.8304341e+02   1.1639302e+01   3.1158727e+02   2.3598473e+01   1.9233636e+02   4.5585455e+00   3.2917000e+02  -8.9808727e+00   2.5013818e+02   2.3072582e+01   3.2024909e+02   2.7208255e+01   2.6102091e+02   8.1765091e+00   3.2519545e+02   5.2334545e+00   3.3520727e+02   1.9527055e+01   3.2805273e+02   2.9682145e+01   1.9226636e+02   2.7103236e+01   1.7862341e+02   5.7822902e+01   1.9629341e+02   4.8393024e+00   2.9328000e+02   2.0760327e+01   1.7014273e+02  -1.4414182e+00   1.6994182e+02   1.1488291e+01   1.4829341e+02  -4.9660698e+01   1.2326000e+02  -9.4026182e+00   3.3862000e+02   1.9525855e+01   1.5648341e+02   1.4834102e+01   6.1798182e+01  -3.2784000e+00   1.9982636e+02  -1.2697455e+00   5.6354818e+02   1.7559782e+01   2.7013455e+02   2.6956000e+00   1.4248636e+02   8.6442000e+01   1.0367364e+02  -2.3732073e+01   3.0381341e+02  -7.7122976e+00   1.2581341e+02   6.8527702e+01   2.4781341e+02  -2.3662298e+01   2.0330000e+02  -3.7558182e+00   1.9074545e+02  -5.3232727e+00   2.2410364e+02   6.5553455e+00   1.4114182e+02   7.7541091e+00   3.0315341e+02  -2.3859498e+01   1.5934091e+02  -9.1345455e+00   5.6343341e+02  -5.3201898e+01   3.1006818e+02  -1.0372727e+00   2.5458909e+02  -4.7362182e+00   2.4791341e+02   2.3519702e+01   2.2448341e+02   3.2441024e+00   3.5095636e+02   1.7851673e+01   2.1781341e+02   7.8777024e+00   2.3171364e+02   9.5282909e+01   4.1734341e+02   7.2153024e+00   6.1477341e+02   1.5640902e+01   1.6724341e+02  -1.2266698e+01   1.8310818e+02  -6.3468364e+00   4.7250818e+02  -4.8235200e+01   3.8548182e+02  -1.3406727e+01   3.3724341e+02   1.6083302e+01   2.3121636e+02   2.2417818e+00   2.8205341e+02  -8.9314976e+00   1.6742273e+02   7.7981818e-01   5.3143341e+02   9.2181024e+00   2.1060364e+02   7.1371636e+00   1.8181000e+02  -3.9393455e+00   2.8314636e+02   3.7119273e+00   2.5767341e+02  -2.2641098e+01
   2.9308818e+02  -7.4616000e+00   3.4027909e+02  -2.9687273e-01   2.8732182e+02   1.8906982e+01   1.0561455e+02  -1.2878255e+01   3.8157091e+02  -1.0147636e+00   1.6279091e+02   2.5067273e+00   2.7824341e+02   1.2943302e+01   2.0024818e+02   4.5274182e+00   2.6934545e+02   2.2132727e+00   3.2668091e+02   1.6528255e+01   1.3425727e+02   8.1285782e+01   2.6803909e+02   9.8350545e+00   3.7645636e+02  -1.4037818e+00   2.7161182e+02   1.0788327e+01   2.2683182e+02  -9.0701818e+00   3.4632636e+02   1.1151164e+01   2.1170818e+02  -1.4749382e+01   2.2203545e+02   1.4991709e+01   2.7607341e+02  -3.1930976e+00   2.7410000e+02   7.7101818e+00   2.5243273e+02  -2.8960982e+01   1.8151727e+02  -1.6223200e+01   3.0343364e+02  -5.2710545e+00   2.9164364e+02   1.3164873e+01   2.3805636e+02  -6.4326909e+00   2.7652000e+02  -1.8037964e+01   2.9462341e+02  -2.2937098e+01   1.6456455e+02   8.9493818e+00   3.0577341e+02   7.6509024e+00   3.1736273e+02  -1.4604473e+01   1.8791818e+02  -9.9689091e+00   2.1435341e+02  -2.1285498e+01   2.7556273e+02  -9.4559273e+00   1.8129341e+02  -3.3630698e+01   1.9152273e+02  -4.2209091e+00   2.2591341e+02   1.5559702e+01   2.6147818e+02   1.8384473e+01   2.2649455e+02  -5.6932000e+00   3.3621364e+02   3.0474545e+00   3.1357909e+02   1.0380945e+01   2.8338364e+02   8.2751127e+01   3.0134000e+02  -9.5472000e+00   2.5657091e+02  -6.8547636e+00   2.6314636e+02  -8.0708000e+00   2.3086341e+02  -3.3076298e+01   1.5081341e+02  -3.2052298e+01   1.5986000e+02   2.3070291e+01   1.0796341e+02  -4.2954298e+01   2.4793341e+02  -1.6181898e+01   2.7673727e+02   5.4364727e+00   2.0629636e+02   1.0251745e+01   3.1598000e+02   1.4544327e+01   2.7804818e+02   1.2269782e+01   2.9415909e+02   9.1454545e+00   2.7407091e+02   1.8892509e+01   2.8286545e+02   2.6198545e+00   3.3511727e+02   1.6534255e+01   3.5847273e+02   1.6088545e+01   1.8094636e+02   1.4688836e+01   2.1748341e+02   7.2804102e+01   1.7472341e+02   1.4414902e+01   3.3128000e+02   2.4580327e+01   1.8924273e+02   2.5605818e+00   1.7084182e+02   1.5986291e+01   1.1215341e+02  -4.0719498e+01   1.4293000e+02   1.0593782e+01   3.6805000e+02   2.8601455e+01   1.7681341e+02  -7.7922976e+00   1.3126818e+02  -1.6596000e+01   2.4067636e+02   1.3122545e+00   6.1478818e+02   1.2840582e+01   3.2361455e+02   1.5757200e+01   1.4834636e+02   8.2403200e+01   1.6048364e+02   1.4203127e+01   3.4810341e+02   3.4834502e+01   1.7086341e+02   5.4203702e+01   2.5067341e+02   8.1489024e+00   2.5711000e+02  -4.5806182e+00   2.5407545e+02   4.3203273e+00   2.5082364e+02  -4.7222545e+00   2.0837182e+02  -7.2442909e+00   3.7167341e+02  -9.4310976e+00   1.8391091e+02   2.2798545e+00   6.4015341e+02  -5.2049498e+01   3.3916818e+02  -6.3152727e+00   2.8843909e+02  -1.4924218e+01   2.2453341e+02   1.5860102e+01   2.3172341e+02   1.4054902e+01   3.6189636e+02   1.3696473e+01   2.0772341e+02   2.7349024e+00   2.0037364e+02   8.5410109e+01   3.9978341e+02   1.8840102e+01   6.3300341e+02   3.3992502e+01   2.0724341e+02   7.3933024e+00   2.1086818e+02  -7.8076364e+00   4.9529818e+02  -3.7628400e+01   3.6691182e+02   8.5588727e+00   5.3105341e+02   1.9148502e+01   2.2982636e+02   1.2112982e+01   2.6196341e+02  -5.1742976e+00   2.0090273e+02   1.9481418e+01   5.3619341e+02   3.3647302e+01   2.1212364e+02   8.4955636e+00   2.1581000e+02   3.6820655e+01   1.9190636e+02   1.1911127e+01   2.4762341e+02  -6.5070976e+00
   2.8922818e+02   2.8472000e+00   2.6037909e+02   1.3615127e+01   2.7165182e+02  -4.9794182e+00   1.2209455e+02   1.1043345e+01   3.8062091e+02   1.6681236e+01   1.3979091e+02  -7.6532727e+00   2.8853341e+02   4.3601024e+00   1.7762818e+02  -7.4729818e+00   2.8967545e+02   1.1436873e+01   2.6082091e+02  -1.5829455e+00   1.6630727e+02   1.0415178e+02   2.9884909e+02   4.7502545e+00   4.0650636e+02   1.5142218e+01   2.3556182e+02   2.0242327e+01   2.1145182e+02   1.1730218e+01   3.8422636e+02   4.6891636e+00   2.0556818e+02   2.0501818e+01   2.0947545e+02   1.0246509e+01   3.1214341e+02  -6.6086976e+00   3.0534000e+02  -1.2409018e+01   2.7752273e+02  -1.6968182e+01   2.2803727e+02  -8.4480000e-01   2.8377364e+02  -6.9382545e+00   2.7002364e+02   2.8224473e+01   2.5300636e+02  -1.1248691e+01   4.4304000e+02   6.1704364e+00   4.1700341e+02   8.5125024e+00   1.6542455e+02   4.6905818e+00   3.2124341e+02   3.5533024e+00   3.7650273e+02   1.0284327e+01   2.0291818e+02   1.4881091e+01   2.0362341e+02   1.8672902e+01   2.8704273e+02   1.4575673e+01   1.5891341e+02  -3.0120298e+01   1.9947273e+02  -1.1369091e+00   2.4196341e+02   1.8945702e+01   2.2913818e+02   1.3681673e+01   2.4083455e+02  -1.1460400e+01   2.9112364e+02   1.0984655e+01   2.3195909e+02   6.0505455e+00   2.3276364e+02   6.5080727e+01   3.2496000e+02  -8.9568000e+00   2.0129091e+02   4.7636364e-02   2.8895636e+02   1.0044000e+00   2.3096341e+02  -2.7694298e+01   1.6257341e+02  -1.3653098e+01   1.2110000e+02  -7.2989091e+00   1.2881341e+02  -2.4292298e+01   2.2420341e+02   1.8650239e-01   2.4447727e+02   1.5387273e+01   1.9138636e+02   1.7745455e+00   3.1469000e+02   4.6475273e+00   2.6928818e+02   9.6405818e+00   3.0596909e+02   2.5406545e+00   2.8150091e+02   1.7338109e+01   2.6014545e+02  -1.7525455e+00   3.5187727e+02   1.2053455e+01   3.1752273e+02   1.3054545e+01   1.7847636e+02   4.1516436e+01   1.8772341e+02   5.2954902e+01   1.7710341e+02  -1.2454976e+00   3.1528000e+02   1.0050327e+01   1.6210273e+02  -2.8218182e-02   1.4679182e+02   1.7200291e+01   1.2643341e+02  -4.7331898e+01   1.3512000e+02   7.1685818e+00   3.0790000e+02   1.1553455e+01   2.0953341e+02   9.6801024e+00   1.6122818e+02  -8.8028000e+00   1.9967636e+02   1.2742255e+01   5.1216818e+02   2.8601818e+00   3.0789455e+02   6.2948000e+00   1.3291636e+02   6.9067600e+01   2.6995364e+02  -1.1084473e+01   3.1048341e+02   1.6041024e+00   1.4096341e+02   9.7925702e+01   2.7819341e+02  -4.2826976e+00   2.1525000e+02  -1.5611818e+01   2.6616545e+02   1.4031273e+00   2.6768364e+02  -4.7910545e+00   2.1276182e+02   6.5445091e+00   3.0438341e+02  -1.1617898e+01   1.5595091e+02  -1.8633455e+00   5.1857341e+02  -2.9233098e+01   3.0602818e+02   1.3045927e+01   2.5258909e+02   1.3423782e+01   2.5781341e+02  -3.2297608e-02   2.2605341e+02   1.1458502e+01   3.5073636e+02  -1.2407273e+00   2.2410341e+02  -2.4549761e-01   1.8766364e+02   9.2716909e+01   3.5545341e+02   2.5336502e+01   6.5486341e+02   2.7053702e+01   1.8657341e+02  -6.7309761e-01   1.9182818e+02  -1.1424436e+01   4.7787818e+02  -7.0848000e+00   3.1634182e+02  -7.2555273e+00   3.3524341e+02   3.6723302e+01   2.5201636e+02   1.5197782e+01   3.0319341e+02  -3.6226976e+00   1.6333273e+02  -2.1229818e+00   5.2005341e+02   4.1748502e+01   2.3246364e+02   4.6283636e+00   2.2214000e+02   3.7942545e+00   1.4699636e+02   7.2739273e+00   2.2186341e+02   1.9837024e+00
   2.8018818e+02  -2.8596000e+00   2.3165909e+02  -5.6572727e+00   2.0789182e+02  -1.8786182e+00   7.4234545e+01   1.0962145e+01   3.2210091e+02   3.2228364e+00   9.6790909e+01  -8.8332727e+00   2.4377341e+02   2.4209024e+00   1.9114818e+02  -1.5545818e+00   2.5534545e+02  -4.8567273e+00   2.4072091e+02  -2.4049455e+00   1.7235727e+02   5.0527782e+01   2.6013909e+02   3.7470545e+00   3.5117636e+02  -2.9613818e+00   2.0632182e+02   5.2515273e+00   2.6060182e+02   1.7178218e+01   3.4908636e+02   2.6403636e+00   1.9170818e+02  -1.4339382e+01   1.9090545e+02  -2.8878909e+00   2.5780341e+02   1.5468502e+01   2.8286000e+02  -5.4206182e+00   2.4438273e+02  -3.0316982e+01   1.5908727e+02  -1.2468800e+01   2.5943364e+02  -1.5661055e+01   2.6811364e+02   1.0897273e+01   2.3600636e+02  -7.8690909e-02   4.4675000e+02  -2.3656364e+01   3.6977341e+02   8.1090239e-01   1.6042455e+02   2.5190582e+01   2.9610341e+02   2.9994502e+01   3.2983273e+02   1.8397927e+01   1.9258818e+02   1.2327491e+01   2.5735341e+02  -1.1675498e+01   2.6780273e+02  -4.8351273e+00   1.7624341e+02  -2.8556698e+01   1.9028273e+02   7.2582909e+00   2.4305341e+02   1.5478502e+01   2.4099818e+02   3.9728727e+00   1.9725455e+02  -3.4014000e+01   2.8931364e+02  -1.3505455e+00   2.4200909e+02  -1.7463455e+01   2.8743364e+02   7.4327127e+01   3.1810000e+02   3.3520000e+00   2.2172091e+02  -7.1567636e+00   2.5033636e+02  -4.9560000e+00   2.4605341e+02  -3.8381498e+01   1.8919341e+02  -2.5122698e+01   1.3038000e+02   3.1486909e+00   1.2300341e+02  -1.3727498e+01   2.3509341e+02  -8.8446976e+00   2.7931727e+02   7.5500727e+00   1.7505636e+02   3.4609455e+00   2.8641000e+02   7.6699273e+00   2.6390818e+02   1.5400982e+01   4.1081909e+02   3.7226545e+00   2.3997091e+02   3.4380509e+01   2.6167545e+02  -1.0249455e+00   3.0272727e+02   2.4125455e+01   3.2837273e+02   2.3336545e+01   1.8542636e+02   1.0330436e+01   1.8305341e+02   7.4898502e+01   1.8110341e+02   4.9045024e+00   3.0890000e+02   2.3420727e+01   1.7572273e+02  -3.8378182e+00   1.4108182e+02  -1.0629091e+00   9.3293409e+01  -4.7540698e+01   1.5874000e+02   1.9489818e+00   2.7719000e+02   3.8702545e+00   1.8415341e+02   1.5205024e+00   1.7655818e+02  -2.8269200e+01   2.3701636e+02   2.6135055e+01   5.0430818e+02   6.6789818e+00   2.8289455e+02   4.2448000e+00   1.5501636e+02   5.1059600e+01   2.5667364e+02  -2.4020727e+00   2.8491341e+02   8.8970239e-01   1.5215341e+02   8.0420502e+01   2.4057341e+02  -4.2330976e+00   1.6616000e+02  -4.0646182e+00   2.7050545e+02   2.2385927e+01   2.5639364e+02   1.1214545e-01   1.8099182e+02  -8.3438909e+00   3.0991341e+02  -3.4300298e+01   1.6405091e+02  -8.5113455e+00   5.6624341e+02  -5.0666698e+01   2.9554818e+02   6.9343273e+00   2.9200909e+02  -9.2098182e+00   2.9072341e+02   4.0424902e+01   2.3648341e+02   7.4341024e+00   1.3667636e+02  -6.0059273e+00   2.5972341e+02   1.2714902e+01   1.7771364e+02   9.5602909e+01   4.0478341e+02   2.1110102e+01   5.9710341e+02   2.0864502e+01   1.7096341e+02  -1.2374298e+01   2.5077818e+02  -3.6204364e+00   4.9076818e+02  -2.3536000e+01   2.8472182e+02   2.0564073e+01   6.3943341e+02   2.6048102e+01   2.0673636e+02  -7.0398182e+00   2.5457341e+02  -1.1873098e+01   1.8561273e+02   1.3746182e+00   5.0305341e+02   9.9185024e+00   2.8574364e+02  -1.3444036e+01   2.1362000e+02  -9.5241455e+00   2.4171636e+02   9.7363273e+00   2.6419341e+02  -4.9726976e+00
   2.7570818e+02   4.0688000e+00   2.3618909e+02  -1.3869673e+01   2.6732182e+02  -1.9213018e+01   5.6904545e+01   1.2985455e+00   3.4372091e+02  -7.2167636e+00   1.1131091e+02  -8.4487273e-01   2.5224341e+02  -7.4466976e+00   1.5833818e+02  -1.7399782e+01   2.3453545e+02  -1.0519273e+00   2.5801091e+02  -1.1681455e+00   1.6011727e+02   6.6646982e+01   2.5008909e+02  -8.9289455e+00   3.7293636e+02   8.4478182e+00   2.1989182e+02  -9.1640727e+00   2.3702182e+02  -8.3653818e+00   2.7579636e+02  -7.6364364e+00   1.7718818e+02   5.5322182e+00   1.7340545e+02  -3.4278909e+00   2.3714341e+02  -1.4008698e+01   2.6043000e+02  -8.3362182e+00   2.2243273e+02  -1.8890982e+01   1.9160727e+02  -4.1040000e-01   2.4619364e+02  -1.0791855e+01   2.6554364e+02  -2.0317127e+01   2.6514636e+02  -4.3698909e+00   3.8785000e+02  -1.8443636e+00   3.0700341e+02  -8.9674976e+00   1.5218455e+02  -9.5302182e+00   2.4529341e+02   4.1993024e+00   2.8907273e+02   6.5872727e-01   2.1453818e+02  -4.2850909e-01   1.5956341e+02  -2.1742298e+01   2.5637273e+02  -4.6407273e+00   2.2443341e+02  -5.8221898e+01   1.8856273e+02  -1.0241091e+00   2.0048341e+02   1.6974102e+01   2.0761818e+02  -3.4467273e+00   1.7535455e+02   7.8780000e+00   3.1264364e+02  -6.6945455e-02   2.6743909e+02   2.5972145e+01   2.7671364e+02   8.5374727e+01   3.0134000e+02  -8.6472000e+00   2.9072091e+02  -2.5367636e+00   2.5971636e+02   1.5053600e+01   2.6948341e+02  -3.6965898e+01   2.1267341e+02  -3.7191098e+01   1.2453000e+02  -3.1033091e+00   1.3396341e+02  -2.7984298e+01   2.5309341e+02   8.7153024e+00   2.6258727e+02  -3.9015273e+00   1.8114636e+02   7.3137455e+00   3.1241000e+02   2.1699273e+00   2.7180818e+02   7.3889818e+00   4.1500909e+02   7.1745455e-01   2.8107091e+02   2.0522509e+01   2.5990545e+02   3.4066545e+00   3.5620727e+02   8.2270545e+00   3.3194273e+02   3.4320945e+01   1.7168636e+02   9.4296364e+00   2.0348341e+02   7.9974102e+01   1.8705341e+02   2.2238502e+01   2.6833000e+02   8.5663273e+00   1.8319273e+02  -1.4105418e+01   1.5937182e+02   5.2338909e+00   1.2672341e+02  -5.3265098e+01   1.3974000e+02   1.7089818e+00   2.6452000e+02  -3.9761455e+00   1.8486341e+02   2.5637024e+00   1.6874818e+02  -8.4044000e+00   2.6386636e+02   2.5367055e+01   5.3478818e+02  -3.0394182e+00   4.2656455e+02  -2.1488000e+00   1.4524636e+02   6.7321200e+01   2.3038364e+02   9.4211273e+00   3.3453341e+02   1.1010239e-01   1.4648341e+02   9.7674102e+01   2.5415341e+02  -1.1789498e+01   1.3663000e+02   2.0437782e+01   2.9240545e+02   1.5303927e+01   2.4477364e+02  -1.1718255e+01   1.8580182e+02   1.5131309e+01   3.5700341e+02  -2.3067498e+01   1.7215091e+02  -5.8193455e+00   3.7624341e+02  -3.7036698e+01   3.0102818e+02   1.2115927e+01   2.6267909e+02   1.5376582e+01   2.4115341e+02   6.7205024e+00   2.2581341e+02   1.0527702e+01   2.5506636e+02   1.3692873e+01   2.2310341e+02   9.0745024e+00   2.2090364e+02   1.3414771e+02   3.9145341e+02   1.0346502e+01   7.3596341e+02   1.7715702e+01   1.5172341e+02  -1.1505098e+01   2.6386818e+02   5.3823636e+00   4.7197818e+02  -3.3192800e+01   2.2377182e+02   9.6300727e+00   5.0943341e+02   1.4928102e+01   1.9001636e+02   3.8277818e+00   2.1729341e+02   9.8193024e+00   2.0509273e+02   2.1006218e+01   5.5343341e+02   2.1028102e+01   2.4398364e+02  -1.0323636e-01   2.1081000e+02   1.3030655e+01   2.1828636e+02   6.3307273e+00   2.5377341e+02  -1.3619098e+01
   2.6408818e+02   1.2998400e+01   3.2094909e+02  -1.3750473e+01   2.9013182e+02   2.0962182e+01   8.3284545e+01   1.2718145e+01   3.8567091e+02   7.9472364e+00   1.3498091e+02   1.2591527e+01   3.0877341e+02   6.0809024e+00   2.0362818e+02  -1.2172982e+01   2.8638545e+02   1.9700073e+01   2.7153091e+02   2.0280255e+01   1.3320727e+02   1.0622978e+02   3.2870909e+02   4.7414545e+00   4.0364636e+02   1.1511018e+01   2.7128182e+02   3.3847273e+00   2.6931182e+02   5.6714182e+00   3.0270636e+02   2.1076364e-01   2.0546818e+02   1.1649818e+01   1.9634545e+02   1.4796909e+01   2.9674341e+02  -1.3766976e+00   3.2243000e+02  -5.6862182e+00   2.3924273e+02  -1.7325782e+01   2.0465727e+02   8.3556000e+00   1.7429364e+02   8.0601455e+00   2.9097364e+02   1.2788473e+01   2.3505636e+02   4.4673091e+00   4.2728000e+02  -3.0618764e+01   3.6977341e+02  -1.3089098e+01   1.5875455e+02   7.8041818e+00   3.3805341e+02   6.6885024e+00   3.2921273e+02   2.3827527e+01   2.0986818e+02   1.5565091e+01   1.9972341e+02  -1.7275098e+01   2.6804273e+02   2.0715673e+01   2.4105341e+02  -2.5691498e+01   2.2018273e+02  -1.6843709e+01   2.3615341e+02   7.2205024e+00   2.1504818e+02  -4.1127273e-02   2.1135455e+02  -6.1920000e+00   3.3107364e+02   1.6028655e+01   3.0052909e+02   2.3249455e+00   2.7757364e+02   8.5595927e+01   2.6224000e+02  -1.7469200e+01   2.6515091e+02  -1.4251164e+01   1.7781636e+02   1.3225600e+01   2.4762341e+02  -2.8317098e+01   1.9386341e+02  -2.2826298e+01   1.3258000e+02   1.3212691e+01   1.6753341e+02  -2.6669898e+01   2.3993341e+02   7.4081024e+00   2.3210727e+02   2.2536873e+01   1.7672636e+02   1.3997345e+01   2.8845000e+02  -1.3963273e+01   2.5223818e+02   1.3524582e+01   4.0081909e+02   2.4092655e+01   2.8126091e+02   2.2267309e+01   2.5033545e+02   8.3622545e+00   4.1411727e+02   7.0742545e+00   3.4416273e+02   2.3183345e+01   1.8073636e+02   2.8335636e+01   1.9138341e+02   6.9042102e+01   1.6553341e+02   9.3501024e+00   3.4238000e+02   4.3882327e+01   1.5872273e+02   2.2472182e+01   1.7941182e+02   1.6300691e+01   1.4000341e+02  -6.8707498e+01   1.0817000e+02  -1.6485418e+01   2.5186000e+02  -8.4333455e+00   1.5515341e+02   5.6005024e+00   1.8845818e+02  -1.7121200e+01   2.4691636e+02   6.7305455e-01   4.9016818e+02  -1.4379818e+01   4.7213455e+02   7.2056000e+00   1.2148636e+02   7.1502000e+01   2.0981364e+02   1.5672727e-01   3.6405341e+02   7.6585024e+00   1.4024341e+02   6.5373302e+01   3.0296341e+02  -1.5174298e+01   1.5916000e+02   1.0205382e+01   2.3778545e+02   4.6735273e+00   1.9710364e+02  -3.2346545e+00   1.6952182e+02   4.5737091e+00   2.7300341e+02  -2.5107498e+01   1.2515091e+02   3.8406545e+00   3.1534341e+02  -4.5974698e+01   2.9068818e+02   4.2331273e+00   2.5372909e+02   1.4472582e+01   2.2357341e+02  -5.5330976e+00   2.2681341e+02   4.6377024e+00   4.2206636e+02  -4.4471273e+00   2.2491341e+02   1.5119702e+01   1.8528364e+02   1.0385731e+02   4.3467341e+02   2.0328902e+01   6.1800341e+02   2.4572502e+01   1.6600341e+02  -1.4307498e+01   2.5115818e+02   1.9163636e-02   5.0808818e+02  -4.6441600e+01   2.5601182e+02  -2.5691273e+00   4.1034341e+02   1.5615302e+01   2.2459636e+02   2.0138182e-01   2.5562341e+02  -2.0070976e+00   1.6128273e+02  -4.0589818e+00   4.6700341e+02   2.8422502e+01   1.4817364e+02   4.2156364e-01   2.0448000e+02  -8.4294545e-01   2.2761636e+02  -3.4656727e+00   2.3453341e+02  -1.3939898e+01
   2.5332818e+02   2.1049200e+01   2.9675909e+02   2.2514727e+01   3.7689182e+02   1.7071382e+01   1.3380455e+02  -9.9345455e-01   3.6753091e+02   1.9638436e+01   1.2731091e+02   5.8751273e+00   2.7572341e+02   2.4294902e+01   2.0543818e+02  -2.3177818e+00   2.9353545e+02   8.7080727e+00   2.8977091e+02   2.0251055e+01   1.6644727e+02   8.8950582e+01   3.6808909e+02   8.9710545e+00   3.8526636e+02   2.1651418e+01   2.7375182e+02   1.9767127e+01   2.3802182e+02   1.5274618e+01   3.2341636e+02   1.7463964e+01   2.1080818e+02   2.9426182e+00   2.2709545e+02   1.3896909e+01   2.7680341e+02  -7.0514976e+00   2.6462000e+02  -1.2821418e+01   2.5600273e+02  -1.4476582e+01   1.7960727e+02  -2.3004000e+00   2.5048364e+02   1.4154945e+01   2.7083364e+02   1.2589673e+01   2.4252636e+02   7.2997091e+00   3.5233000e+02  -3.6102764e+01   3.0253341e+02  -7.4698976e+00   1.6223455e+02  -4.9042182e+00   3.2391341e+02   9.9702392e-02   3.2917273e+02  -1.3029273e+01   1.9577818e+02  -6.2177091e+00   1.9114341e+02  -2.9908698e+01   2.5542273e+02  -1.2247273e+00   2.4029341e+02  -3.2160698e+01   2.5533273e+02  -1.3605709e+01   2.4372341e+02   6.1849024e+00   2.1228818e+02   8.2696727e+00   2.0468455e+02  -3.4184000e+00   3.5726364e+02   6.8834545e+00   3.0138909e+02   1.5861455e+00   2.9147364e+02   7.8433927e+01   2.5805000e+02  -1.1994000e+01   2.5638091e+02  -2.7789564e+01   2.8486636e+02  -1.2908400e+01   2.6477341e+02  -2.9739098e+01   1.9986341e+02  -3.1546298e+01   1.2410000e+02   2.3110909e+00   1.4177341e+02  -2.2799098e+01   2.2756341e+02  -4.7622976e+00   2.5415727e+02  -7.5471273e+00   1.7714636e+02   1.0053745e+01   2.8264000e+02   1.2152727e-01   2.5785818e+02   9.3649818e+00   3.9677909e+02  -3.7741455e+00   2.5073091e+02   1.2279709e+01   2.4133545e+02   1.4792255e+01   3.6572727e+02   8.2754545e+00   3.2194273e+02   7.8509455e+00   2.0558636e+02   1.9827636e+01   2.0077341e+02   1.1157090e+02   1.9881341e+02  -1.7022976e+00   3.7176000e+02   4.6051927e+01   1.8105273e+02   6.5957818e+00   1.4413182e+02   1.3743091e+01   1.0234341e+02  -6.0364698e+01   1.1907000e+02  -8.2174182e+00   2.5619000e+02   1.2600255e+01   2.4462341e+02   2.4929024e+00   1.8236818e+02  -4.4940000e+00   2.5053636e+02   1.7953455e+01   4.2116818e+02   2.9001818e+00   4.5632455e+02   2.0280400e+01   1.7724636e+02   2.7471200e+01   2.3038364e+02  -3.0588727e+00   4.0034341e+02   3.1325302e+01   1.5605341e+02   8.1868502e+01   2.8834341e+02  -1.8434698e+01   2.8082000e+02   9.3325818e+00   2.2978545e+02   8.2235273e+00   2.5910364e+02  -3.8146545e+00   1.9961182e+02   1.5076509e+01   3.3115341e+02  -2.0139498e+01   1.5724091e+02   1.5983455e+01   3.3286341e+02  -4.6566298e+01   2.7797818e+02   9.7199273e+00   2.5520909e+02  -2.3925818e+01   2.0034341e+02   1.2365302e+01   2.1757341e+02   2.2706902e+01   3.8012636e+02  -9.6519273e+00   2.5153341e+02  -3.5298976e+00   2.0875364e+02   7.6739709e+01   4.2417341e+02   4.2448902e+01   6.2553341e+02   2.7070102e+01   1.7405341e+02   1.0568502e+01   2.4710818e+02  -6.8468364e+00   4.2492818e+02  -4.0998800e+01   2.7658182e+02  -8.9347273e+00   3.4629341e+02   2.2219302e+01   2.4106636e+02   3.6437818e+00   3.0110341e+02  -9.1154976e+00   1.7156273e+02   8.4086182e+00   5.2857341e+02  -1.8430976e+00   1.4031364e+02   9.8603636e+00   2.2524000e+02  -1.0413745e+01   2.3161636e+02  -1.3975673e+01   2.4877341e+02  -1.4889098e+01
   2.7203818e+02   1.1272400e+01   3.1737909e+02  -2.5148727e+00   2.3556182e+02  -8.7622182e+00   5.7754545e+01  -5.3394545e+00   3.4372091e+02   4.4932364e+00   1.1569091e+02  -2.1775273e+01   2.5843341e+02   3.1081024e+00   2.1790818e+02  -3.2653818e+00   2.7596545e+02  -8.8463273e+00   2.5096091e+02  -9.3414545e-01   1.0987727e+02   6.3336182e+01   2.9522909e+02  -1.9440145e+01   3.6955636e+02   1.1428218e+01   1.6847182e+02   8.4952727e-01   2.0198182e+02   1.1777818e+01   2.6741636e+02   1.3843964e+01   2.2251818e+02   1.4475818e+01   2.0828545e+02   2.3841709e+01   2.7474341e+02  -2.1756698e+01   2.4953000e+02  -1.3044218e+01   2.1533273e+02  -3.8652982e+01   1.6994727e+02  -4.5776000e+00   2.8562364e+02  -8.0862545e+00   2.4673364e+02  -4.6223273e+00   2.2090636e+02   9.4093091e+00   4.2814000e+02  -2.5257564e+01   3.7410341e+02  -5.8154976e+00   1.5823455e+02  -1.1684218e+01   3.1119341e+02  -1.0732698e+01   3.4550273e+02  -6.3856727e+00   1.9534818e+02  -1.3613309e+01   1.9293341e+02  -1.0731898e+01   2.2423273e+02  -4.2595273e+00   2.0729341e+02  -2.9520698e+01   2.6628273e+02  -1.2531709e+01   1.9515341e+02   4.0705024e+00   2.6166818e+02   1.9939273e+01   2.1735455e+02  -5.2920000e+00   3.6269364e+02   1.5390545e+00   2.8838909e+02   4.3461455e+00   3.4004364e+02   9.6788327e+01   2.4981000e+02  -1.1144800e+01   2.0738091e+02  -1.2299564e+01   1.7705636e+02  -4.8536000e+00   2.2062341e+02  -2.6347098e+01   1.7172341e+02  -2.3295098e+01   1.6962000e+02  -8.8005091e+00   1.4591341e+02  -2.1320298e+01   2.1320341e+02  -4.6134976e+00   3.0300727e+02  -3.4051273e+00   1.6953636e+02  -3.4774545e+00   3.9174000e+02   1.1863527e+01   2.4861818e+02   2.3054182e+01   4.1072909e+02   1.9389855e+01   2.5540091e+02   4.3861091e+00   2.5909545e+02   2.3145455e-01   3.7591727e+02   1.4080255e+01   3.0105273e+02   3.3102145e+01   1.9358636e+02   1.6837636e+01   1.9986341e+02   6.8123702e+01   2.1167341e+02   1.9848902e+01   3.3819000e+02   4.2117527e+01   1.8176273e+02  -3.7510182e+00   1.7437182e+02   1.0373891e+01   5.5003409e+01  -5.5097498e+01   1.2645000e+02   6.0521818e+00   2.1052000e+02   1.4963855e+01   2.0519341e+02  -8.2126976e+00   1.4831818e+02  -4.3900000e+00   2.3329636e+02   5.2426545e+00   4.0249818e+02  -9.3621818e-01   3.2061455e+02  -8.6280000e-01   1.9820636e+02  -2.9965600e+01   2.0372364e+02  -5.5460727e+00   4.1734341e+02   2.8653024e+00   1.4705341e+02   7.2018502e+01   2.8838341e+02  -2.8678976e+00   2.2687000e+02   8.0285818e+00   2.2550545e+02  -2.3940727e+00   1.5439364e+02  -1.6147855e+01   1.7590182e+02  -8.5566909e+00   2.6257341e+02  -2.1413098e+01   1.7500091e+02  -4.0973455e+00   2.8172341e+02  -5.7855098e+01   2.3783818e+02   3.3611273e+00   2.5439909e+02  -4.9610182e+00   1.8081341e+02   3.7877024e+00   2.0648341e+02   2.4941024e+00   3.1945636e+02  -1.2018327e+01   2.1700341e+02  -6.6274976e+00   2.3761364e+02   5.3480909e+01   4.1834341e+02   2.9965302e+01   5.6457341e+02   4.6226902e+01   1.7538341e+02  -3.4378976e+00   1.8977818e+02  -2.2930436e+01   4.2629818e+02  -6.1688400e+01   2.8215182e+02  -1.4850327e+01   3.5991341e+02   5.2197024e+00   2.0768636e+02   2.3934182e+01   2.8096341e+02   1.4457024e+00   1.6123273e+02  -1.4914982e+01   4.2115341e+02   1.7510502e+01   1.7893364e+02   1.0076364e-01   1.9814000e+02  -1.9815745e+01   2.2885636e+02  -2.0464873e+01   2.7967341e+02  -1.5641098e+01
   2.5037818e+02   2.0052000e+00   2.8903909e+02  -9.2476727e+00   2.9289182e+02   2.0813818e+00   5.0144545e+01  -9.4406545e+00   3.6381091e+02  -6.1639636e+00   1.2303091e+02  -1.4212473e+01   2.4772341e+02   1.3194902e+01   2.1709818e+02   3.1794182e+00   2.7662545e+02   5.3408727e+00   3.2277091e+02   1.4891055e+01   1.4463727e+02   5.5075382e+01   3.0908909e+02   5.3110545e+00   3.8021636e+02  -1.2994582e+01   2.6066182e+02   2.2384327e+01   2.3493182e+02   1.6751818e+01   4.6879636e+02  -1.3976436e+01   2.8103818e+02   4.5542182e+00   1.7509545e+02  -8.0630909e+00   2.7347341e+02  -1.7055098e+01   2.4872000e+02  -1.5499418e+01   2.4057273e+02  -1.0722182e+01   1.7465727e+02  -5.1444000e+00   2.5548364e+02  -2.1345055e+01   2.7792364e+02  -2.4575273e+00   2.6419636e+02   5.3761091e+00   4.2533000e+02  -3.8027636e+00   3.5848341e+02   5.8141024e+00   1.6966455e+02  -5.4986182e+00   3.2677341e+02  -7.9390976e+00   3.5669273e+02   9.1991273e+00   2.7162818e+02   7.5742909e+00   3.0067341e+02  -1.4721098e+01   2.5004273e+02   8.8156727e+00   2.1043341e+02  -2.0631898e+01   2.4509273e+02  -1.6965091e+00   2.0386341e+02   1.0183702e+01   2.6842818e+02   1.6884727e+00   2.3473455e+02  -1.1542400e+01   3.9264364e+02  -6.8969455e+00   3.4376909e+02  -3.3242545e+00   3.1043364e+02   9.6917127e+01   2.5343000e+02  -1.3714400e+01   2.0853091e+02  -7.0115636e+00   2.7267636e+02   1.0686800e+01   2.4681341e+02  -2.5492298e+01   1.6567341e+02  -3.1711098e+01   1.7038000e+02  -4.9613091e+00   1.3805341e+02  -2.7741498e+01   2.1209341e+02  -2.0546976e+00   2.8105727e+02   1.3300873e+01   1.6643636e+02  -5.7994545e+00   4.4060000e+02  -4.8952727e+00   3.2290818e+02   1.2870982e+01   4.3239909e+02   1.1996255e+01   2.4816091e+02   1.1625309e+01   2.3919545e+02   7.5834545e+00   3.3901727e+02   1.2222255e+01   3.2310273e+02   3.9181455e+00   1.8000636e+02   1.3614036e+01   1.5996341e+02   8.3935702e+01   1.7391341e+02   8.0097024e+00   3.3738000e+02   4.5802327e+01   1.6291273e+02  -1.0713018e+01   1.3208182e+02   1.5757091e+01   1.0610341e+02  -5.1995498e+01   1.3788000e+02   1.8377782e+01   1.9124000e+02   2.6646255e+01   2.0291341e+02   6.2097024e+00   1.2022818e+02  -3.0928000e+00   2.6043636e+02   1.2591455e+01   4.0397818e+02   4.2353818e+00   3.1889455e+02  -5.1052000e+00   1.7429636e+02  -2.0532800e+01   2.4081364e+02  -1.2732727e+00   4.0586341e+02   1.7837024e+00   1.7243341e+02   9.4888102e+01   3.2248341e+02  -1.1545898e+01   2.6568000e+02   6.0063782e+01   1.9250545e+02  -2.7540727e+00   1.9634364e+02   7.7614545e-01   1.8747182e+02   4.8577091e+00   3.3205341e+02  -2.8501498e+01   1.5434091e+02   1.8315455e+01   4.6953341e+02  -4.3779898e+01   2.5987818e+02   5.0779273e+00   2.6139909e+02  -5.4710182e+00   2.1138341e+02   2.3252102e+01   2.4157341e+02   4.2169024e+00   3.9934636e+02   1.5040473e+01   1.9881341e+02  -3.8922976e+00   1.9004364e+02   4.5426509e+01   4.3273341e+02   2.2594102e+01   6.0391341e+02   2.9079702e+01   1.9477341e+02  -8.1890976e+00   2.3782818e+02   5.7555636e+00   4.1208818e+02   2.3384000e+00   2.7515182e+02  -9.2003273e+00   3.2653341e+02   2.6660102e+01   2.2668636e+02  -8.0558182e+00   2.8296341e+02   1.1335702e+01   1.7166273e+02   8.1106182e+00   4.2624341e+02   1.0103302e+01   1.4217364e+02   1.7371564e+01   2.4186000e+02  -1.3263345e+01   2.4052636e+02   7.9315273e+00   2.5610341e+02  -1.0895498e+01
   2.4737818e+02   1.6475200e+01   3.3451909e+02   1.3353927e+01   2.9923182e+02   3.5241818e+00   8.8714545e+01  -9.2462545e+00   3.5534091e+02   1.0943636e+01   1.6593091e+02   4.8255273e+00   2.6162341e+02   2.3042902e+01   2.1138818e+02   6.6362182e+00   3.0000545e+02   1.9504727e+00   3.1525091e+02  -1.3173455e+00   1.9811727e+02   7.5366982e+01   3.0594909e+02   1.0822545e+00   4.1431636e+02   1.3467418e+01   2.8399182e+02   2.9557927e+01   2.2045182e+02   4.2100218e+01   3.3041636e+02   2.5183964e+01   2.3761818e+02   2.6027818e+01   2.5322545e+02   1.0565091e+00   3.0760341e+02   1.3884502e+01   3.3539000e+02  -3.0181818e-03   2.4495273e+02   9.0674182e+00   1.8289727e+02   6.3364000e+00   3.1277364e+02  -1.5982545e+00   3.1235364e+02  -1.1119273e+00   2.2505636e+02  -3.9269091e-01   3.5942000e+02  -1.7099964e+01   3.3510341e+02  -4.7954976e+00   1.3723455e+02   8.0957818e+00   3.0019341e+02   2.1287302e+01   3.6079273e+02  -2.0028873e+01   2.3210818e+02  -5.4541091e+00   2.5778341e+02  -2.3869898e+01   2.0885273e+02   2.2108727e+00   1.9672341e+02  -3.4765098e+01   1.8518273e+02  -1.5333709e+01   1.9067341e+02   1.1718902e+01   1.6799818e+02  -1.1807127e+01   2.7492455e+02  -7.1876000e+00   3.1307364e+02   5.3686545e+00   2.8738909e+02   1.3666145e+01   2.7990364e+02   9.3649527e+01   3.0081000e+02  -1.5504800e+01   2.2434091e+02  -9.8963636e+00   2.6643636e+02  -1.3714000e+01   2.3610341e+02  -3.4825498e+01   1.4962341e+02  -1.9807098e+01   1.3991000e+02   8.6662909e+00   1.2153341e+02  -2.1659898e+01   2.4220341e+02   2.3265024e+00   2.5273727e+02   1.1676473e+01   1.6610636e+02   1.3986945e+01   3.1093000e+02   1.2883273e+00   3.0013818e+02  -6.9674182e+00   4.1962909e+02   9.8678545e+00   2.4164091e+02   1.2336909e+01   2.4086545e+02   1.5309855e+01   3.3511727e+02  -3.6057455e+00   3.0494273e+02   2.7580945e+01   1.9794636e+02   2.8598836e+01   2.1234341e+02   8.5265302e+01   1.9277341e+02  -2.5490976e+00   2.8128000e+02   2.6200327e+01   1.7033273e+02   1.5973382e+01   1.6213182e+02   2.1253091e+01   1.0457341e+02  -3.9823098e+01   1.4626000e+02  -8.3926182e+00   2.3971000e+02  -4.8413455e+00   1.9000341e+02   7.5325024e+00   1.0979818e+02  -2.7258400e+01   2.4853636e+02   1.9303455e+01   5.1287818e+02  -1.0716618e+01   2.9470455e+02   6.6400000e+00   2.2543636e+02   1.2476000e+01   2.6895364e+02   8.5552727e-01   3.7786341e+02   2.7743702e+01   1.4572341e+02   9.8404902e+01   2.7177341e+02  -7.6290976e+00   2.5992000e+02  -3.9954182e+00   1.6612545e+02  -1.1136727e+00   1.6968364e+02  -1.3331055e+01   1.4109182e+02   9.8810909e-01   3.4857341e+02  -3.9533098e+01   1.6815091e+02   1.6110655e+01   4.5919341e+02  -5.9812698e+01   3.0745818e+02   6.2215273e+00   2.3815909e+02   3.1481818e+00   2.0405341e+02   9.8385024e+00   2.1410341e+02  -1.8754976e+00   3.9362636e+02   2.8280727e+00   2.0829341e+02  -1.0706976e+00   1.8961364e+02   1.0332091e+02   4.4623341e+02   2.4964102e+01   6.3172341e+02   5.3004902e+01   1.8610341e+02  -9.8254976e+00   2.0577818e+02  -5.2104364e+00   4.4429818e+02  -2.4978400e+01   2.7129182e+02  -1.3601527e+01   2.9786341e+02   6.9537024e+00   2.4935636e+02   9.1305818e+00   2.9024341e+02  -7.6266976e+00   1.5852273e+02   3.9718182e+00   5.0296341e+02   6.5457024e+00   1.6112364e+02   7.8555636e+00   2.1814000e+02  -9.3574545e-01   2.8552636e+02  -4.9584727e+00   2.8391341e+02  -1.2700298e+01
   2.4880818e+02  -6.5392000e+00   2.2861909e+02  -1.1554073e+01   2.8646182e+02  -2.6942182e+00   6.3614545e+01  -1.0858255e+01   3.2848091e+02  -2.0147564e+01   1.2598091e+02  -1.1548473e+01   1.9257341e+02   2.8469024e+00   2.2033818e+02  -1.0929782e+01   2.5405545e+02  -9.2335273e+00   3.1106091e+02  -1.1222145e+01   1.2649727e+02   7.3146582e+01   3.0675909e+02   3.4974545e+00   3.8369636e+02   7.2470182e+00   2.4675182e+02   4.8771273e+00   1.9231182e+02   3.1214182e+00   4.8775636e+02   2.5467636e+00   1.9142818e+02   8.7301818e-01   1.7484545e+02  -1.6983091e+01   2.4034341e+02   9.0653024e+00   2.6920000e+02  -4.5178182e+00   2.3890273e+02  -8.0185818e+00   1.7451727e+02   3.8680000e-01   2.6686364e+02  -1.3535455e+01   2.6830364e+02   1.1222073e+01   2.1090636e+02   1.2499309e+01   2.5214000e+02  -1.5657564e+01   3.2548341e+02  -1.4445898e+01   1.5961455e+02  -6.3646182e+00   3.1681341e+02   1.6147702e+01   3.4155273e+02   3.2203273e+00   2.2115818e+02  -5.2481091e+00   2.1041341e+02  -1.0020298e+01   2.5609273e+02   6.0016727e+00   2.3638341e+02  -3.5517898e+01   1.7813273e+02   1.7620291e+01   2.6581341e+02   1.8477024e+00   2.0480818e+02   4.7780727e+00   2.3068455e+02   1.5311600e+01   3.3173364e+02   1.5065855e+01   2.6424909e+02  -1.2026545e+00   2.5190364e+02   5.5929527e+01   3.5005000e+02  -4.0140000e+00   2.2776091e+02  -1.1879964e+01   1.9138636e+02  -9.0000000e+00   2.2486341e+02  -1.2396298e+01   1.6062341e+02  -1.7977098e+01   1.5329000e+02  -6.6441091e+00   1.2053341e+02  -4.3669898e+01   2.0483341e+02  -9.4389761e-01   2.6663727e+02   1.6664473e+01   1.4919636e+02   1.0869745e+01   3.1826000e+02   1.3031927e+01   2.6113818e+02   1.9722582e+01   3.8091909e+02   8.3946545e+00   2.5797091e+02  -5.6294909e+00   2.6557545e+02  -1.2336945e+01   3.6039727e+02   1.7651855e+01   3.0073273e+02   2.3237745e+01   1.8700636e+02   3.5784036e+01   2.1077341e+02   5.9960902e+01   1.7910341e+02   4.9745024e+00   2.8219000e+02   3.6367527e+01   1.6257273e+02  -4.5958182e+00   1.2918182e+02   9.2690909e+00   1.0615341e+02  -5.4379498e+01   8.4790000e+01  -1.3250182e+00   3.1233000e+02   2.8819055e+01   1.8624341e+02  -6.4669761e-01   9.1178182e+01  -1.1678800e+01   2.4782636e+02   4.6025455e-01   5.2225818e+02   1.7772982e+01   2.3565455e+02   1.2414000e+01   2.1201636e+02  -1.7970400e+01   2.2976364e+02  -1.7149273e+01   3.9005341e+02   4.1485024e+00   1.3505341e+02   9.4068502e+01   2.6738341e+02  -1.9277898e+01   2.6944000e+02  -1.3270182e+00   1.8159545e+02   1.6987273e+00   1.7001364e+02  -2.4474545e+00   1.5323182e+02   7.1169091e+00   3.6391341e+02  -2.2100298e+01   2.1991091e+02   7.3998545e+00   4.4243341e+02  -2.8421898e+01   3.1073818e+02  -1.4660873e+01   2.4158909e+02  -1.1886218e+01   2.0119341e+02  -8.9269761e-01   2.2286341e+02   8.2837024e+00   4.0523636e+02   1.7959273e+01   2.1391341e+02   1.5239702e+01   2.2218364e+02   8.4955309e+01   4.1000341e+02   2.2412502e+01   7.5724341e+02   2.6343302e+01   1.8081341e+02  -3.4522976e+00   2.1353818e+02  -1.4021236e+01   3.8208818e+02  -4.9731600e+01   2.8820182e+02  -4.8643273e+00   3.2143341e+02   5.1258102e+01   2.4811636e+02  -1.5490218e+01   2.8200341e+02   5.9825024e+00   1.7437273e+02   7.9381818e-01   4.0519341e+02   1.4647302e+01   1.3374364e+02   1.0475964e+01   1.9448000e+02  -7.0929455e+00   2.8423636e+02  -1.8527273e-01   3.0343341e+02  -7.6418976e+00
   2.2132818e+02  -2.0080000e-01   2.1922909e+02   7.7671273e+00   3.0713182e+02   1.8372182e+01   7.9854545e+01   6.5254545e-01   3.3519091e+02   1.4985636e+01   1.6322091e+02   1.1423273e+00   2.7143341e+02   1.1208102e+01   1.8828818e+02   1.0724218e+01   2.9529545e+02   1.3517273e+01   3.0315091e+02   6.7506545e+00   1.3706727e+02   7.2780982e+01   2.9046909e+02  -6.9593455e+00   3.4331636e+02  -1.3372582e+01   2.1061182e+02   1.4832727e-01   2.2036182e+02  -4.1225818e+00   2.9651636e+02  -1.2624036e+01   1.8656818e+02   1.3681818e+01   1.8540545e+02   4.4821091e+00   2.3894341e+02  -1.7526976e+00   3.1386000e+02  -1.0090618e+01   2.3381273e+02  -2.2891382e+01   1.8208727e+02  -2.5488000e+00   2.6815364e+02  -1.1448655e+01   2.6749364e+02  -6.9031273e+00   2.9038636e+02   6.4209091e+00   4.4104000e+02   2.7104364e+00   3.2267341e+02  -4.2710976e+00   1.8199455e+02   5.1498182e-01   3.0324341e+02   2.9933024e+00   3.4207273e+02  -1.2512727e+00   2.0686818e+02  -4.7249091e+00   2.3546341e+02  -1.4134298e+01   2.8771273e+02   5.6620727e+00   2.3096341e+02  -5.0174298e+01   1.8680273e+02  -4.2233091e+00   2.5215341e+02   2.4180502e+01   1.9613818e+02   5.7516727e+00   2.2440455e+02  -5.6160000e+00   2.8164364e+02   1.7073055e+01   2.0219909e+02  -4.1386545e+00   2.4362364e+02   6.3501927e+01   2.6977000e+02  -1.3516000e+00   2.0015091e+02  -1.9101164e+01   3.0933636e+02  -1.9866000e+01   2.6800341e+02  -3.2327498e+01   1.7229341e+02  -4.1240698e+01   1.6400000e+02  -7.3509091e+00   1.2724341e+02  -2.5926698e+01   2.1946341e+02  -2.3242976e+00   2.2600727e+02   1.9024873e+01   1.8848636e+02  -4.4234545e+00   3.1845000e+02   1.4446727e+01   2.6380818e+02  -8.6810182e+00   4.1143909e+02   5.1430545e+00   2.5983091e+02  -6.7782909e+00   2.5128545e+02  -1.2093745e+01   3.3120727e+02  -1.1822945e+01   3.6163273e+02   1.2105745e+01   1.8852636e+02   7.0082436e+01   1.8991341e+02   7.9729702e+01   1.8862341e+02  -7.1170976e+00   2.8828000e+02   2.2400327e+01   1.4176273e+02   1.7389818e+00   1.6913182e+02   1.3983091e+01   8.8913409e+01  -4.7760298e+01   1.3593000e+02   2.3937818e+00   4.0871000e+02   4.9686545e+00   2.0781341e+02   1.7727702e+01   7.5698182e+01  -8.2504000e+00   1.9843636e+02   3.8414545e+00   5.1220818e+02   4.0969818e+00   2.7199455e+02   3.3568000e+00   2.0139636e+02   5.0692000e+00   1.8848364e+02   4.6231273e+00   3.6410341e+02   3.6364502e+01   1.5638341e+02   9.2032102e+01   2.4148341e+02  -7.8758976e+00   1.9973000e+02   5.9597818e+00   2.1126545e+02  -2.5348727e+00   2.7025364e+02   1.5333455e+00   1.7380182e+02  -1.1908691e+01   3.5634341e+02  -3.7344698e+01   1.7034091e+02   1.3555455e+01   4.3724341e+02  -4.6776698e+01   2.9159818e+02  -4.6996727e+00   2.6624909e+02  -9.5290182e+00   1.7438341e+02  -1.3937898e+01   2.2429341e+02   4.9793024e+00   4.1128636e+02  -2.5847273e+00   2.0691341e+02   2.8459702e+01   1.9847364e+02   8.3802109e+01   3.9173341e+02   1.6714102e+01   6.5524341e+02   3.2503302e+01   1.5248341e+02  -5.9958976e+00   1.9348818e+02   1.0112764e+01   3.6708818e+02  -2.9691600e+01   2.5320182e+02  -2.8774327e+01   2.9243341e+02   3.0478102e+01   2.1944636e+02   8.8533818e+00   2.8572341e+02   4.9490239e-01   1.6956273e+02   4.2786182e+00   5.3186341e+02   1.1703702e+01   1.5717364e+02  -4.7784364e+00   1.8729000e+02  -1.5277745e+01   2.0190636e+02  -1.5168873e+01   3.1138341e+02  -3.7078976e+00
   2.9189818e+02   1.1963600e+01   2.4418909e+02   8.0603273e+00   3.5903182e+02  -1.1981818e-01   9.9564545e+01   3.1574545e-01   3.9610091e+02   6.8228364e+00   1.5812091e+02  -2.8796727e+00   3.1110341e+02   1.6364502e+01   2.5562818e+02   9.0470182e+00   2.9081545e+02   8.1556727e+00   3.3587091e+02   9.0330545e+00   1.4730727e+02   7.1631782e+01   3.4403909e+02   1.0415055e+01   3.5493636e+02   1.8167818e+01   2.3528182e+02   8.7447273e+00   2.5536182e+02   5.6474182e+00   2.7960636e+02   1.6678764e+01   1.9589818e+02   1.7705418e+01   2.4809545e+02   2.0906909e+01   3.1027341e+02  -2.7990976e+00   3.1139000e+02  -3.7301818e-01   2.5033273e+02  -9.6429818e+00   2.1565727e+02  -5.2844000e+00   2.9591364e+02  -1.1099455e+01   2.9278364e+02  -1.1163273e+00   1.8076636e+02  -1.9994909e+00   3.4471000e+02  -3.7633164e+01   3.2291341e+02  -9.5302976e+00   1.5004455e+02  -6.3590182e+00   2.5634341e+02  -1.2634698e+01   3.0702273e+02  -1.0157273e+01   2.0191818e+02  -1.0708909e+01   1.7788341e+02  -1.8997898e+01   2.6785273e+02   1.0970873e+01   2.3005341e+02  -3.4391498e+01   2.1504273e+02   1.0047491e+01   1.9157341e+02   2.3976902e+01   2.2523818e+02  -1.2386327e+01   2.2959455e+02   4.4388000e+00   3.1878364e+02   1.6671855e+01   2.6233909e+02   9.0001455e+00   3.1723364e+02   8.8943127e+01   2.8324000e+02  -1.3099200e+01   2.9157091e+02  -9.6547636e+00   2.9676636e+02   6.2396000e+00   2.6305341e+02  -2.2121498e+01   2.0443341e+02  -3.3001898e+01   1.5615000e+02  -5.5829091e+00   1.3010341e+02  -2.8625498e+01   2.1814341e+02   6.3013024e+00   2.6173727e+02   2.8686473e+01   1.7967636e+02   2.2231345e+01   3.0569000e+02  -4.4824727e+00   2.4447818e+02   1.2195382e+01   4.6305909e+02   1.1163455e+01   2.7164091e+02   1.2746909e+01   2.6914545e+02   1.2617455e+01   2.9177727e+02   9.9711455e+01   3.4337273e+02   9.9265455e+00   1.8147636e+02   6.2916436e+01   2.0438341e+02   9.0522102e+01   1.8738341e+02  -2.3978976e+00   2.8876000e+02   3.9171927e+01   1.6995273e+02  -6.2362182e+00   1.6275182e+02  -4.9865091e+00   1.1257341e+02  -4.5703098e+01   1.6760000e+02   1.7950182e+01   3.7910000e+02   1.1337455e+01   1.9062341e+02   5.5329024e+00   8.7558182e+01  -3.3392000e+00   2.2382636e+02   7.5202545e+00   5.8892818e+02   3.8593818e+00   3.2875455e+02   1.0766000e+01   2.2967636e+02   1.2846800e+01   2.5705364e+02   5.9975273e+00   3.7277341e+02   1.4530902e+01   1.6915341e+02   8.7670502e+01   2.7624341e+02   9.2033024e+00   2.1196000e+02  -1.1688618e+01   2.7916545e+02   1.9331273e+00   2.6063364e+02  -4.4170545e+00   1.6847182e+02   4.7977091e+00   3.6591341e+02  -5.1880298e+01   1.8843091e+02   4.4825455e-01   5.9881341e+02  -4.0512298e+01   2.9649818e+02   1.3338327e+01   2.6220909e+02   7.0341818e+00   1.9329341e+02   1.2129302e+01   2.4762341e+02   9.8229024e+00   3.7384636e+02   1.2020473e+01   2.3743341e+02   7.2081024e+00   2.0485364e+02   7.9961709e+01   3.8956341e+02   2.0327702e+01   7.0848341e+02   5.1624102e+01   1.8877341e+02   7.3909024e+00   2.0386818e+02  -1.1007636e+01   4.5539818e+02  -3.9336400e+01   2.2591182e+02  -1.0881127e+01   3.2524341e+02   2.0993302e+01   2.2916636e+02   2.3557818e+00   2.8600341e+02  -1.1247498e+01   1.9604273e+02  -7.2697818e+00   4.4648341e+02   2.9914102e+01   1.4060364e+02   1.8637164e+01   2.1491000e+02   7.8026545e+00   2.1714636e+02   1.5561927e+01   3.2572341e+02  -2.2755098e+01
   2.4941818e+02   6.8920000e+00   2.9061909e+02  -1.2654073e+01   3.2084182e+02  -1.2584618e+01   1.0399455e+02  -1.7558655e+01   3.5114091e+02  -5.4303636e+00   1.2274091e+02   4.3307273e+00   2.1981341e+02   1.8097702e+01   1.6509818e+02   1.0719418e+01   2.6843545e+02  -1.4339273e+00   2.9563091e+02  -3.2677455e+00   1.4220727e+02   5.6799782e+01   2.8851909e+02  -5.3333455e+00   3.7464636e+02  -2.7389818e+00   2.6180182e+02  -3.9468727e+00   2.5312182e+02  -4.7433818e+00   2.5927636e+02   2.8251636e+00   2.0013818e+02  -1.0163782e+01   2.4578545e+02   7.5917091e+00   2.8267341e+02  -2.6121098e+01   2.8377000e+02  -7.0134182e+00   2.2066273e+02  -2.2369382e+01   2.2303727e+02   6.8852000e+00   2.7119364e+02  -1.4981855e+01   3.0907364e+02  -1.3419527e+01   2.1933636e+02   1.0914909e+01   3.2152000e+02  -1.9297964e+01   3.5005341e+02  -6.3714976e+00   1.6561455e+02   1.3255382e+01   3.1943341e+02  -2.3918976e+00   3.4455273e+02   1.1170327e+01   2.3539818e+02  -5.5773091e+00   1.9909341e+02   1.1453024e+00   2.9404273e+02   9.8756727e+00   2.0715341e+02  -3.3979498e+01   1.9894273e+02  -2.1144509e+01   1.9410341e+02   1.5154502e+01   2.5247818e+02   1.5344473e+01   2.3702455e+02   1.3440000e-01   3.2407364e+02   2.5588655e+01   2.4562909e+02   1.7169455e+00   2.6709364e+02   7.7904327e+01   2.9929000e+02  -7.1032000e+00   2.8553091e+02   1.0448436e+01   3.0357636e+02  -6.7852000e+00   2.6257341e+02  -2.0563098e+01   1.9015341e+02  -1.5339498e+01   1.3915000e+02  -1.4362909e+01   1.1467341e+02  -1.4631098e+01   2.4530341e+02  -8.7614976e+00   2.7810727e+02   1.4276873e+01   1.6753636e+02   1.3442545e+01   3.0974000e+02   5.2335273e+00   2.5613818e+02   1.4972582e+01   3.7262909e+02   2.1057855e+01   2.5278091e+02   1.2405709e+01   2.4105545e+02   2.1774655e+01   2.8711727e+02   1.1975425e+02   3.2894273e+02   2.4030945e+01   1.8663636e+02   2.2553636e+01   1.9405341e+02   6.5868502e+01   1.7910341e+02   1.0924502e+01   3.0885000e+02   3.8844727e+01   1.6491273e+02  -1.3113018e+01   1.5256182e+02   1.2498691e+01   1.1519341e+02  -3.4862698e+01   1.4503000e+02   1.2705782e+01   3.9748000e+02   1.8867055e+01   1.8291341e+02   2.0569702e+01   1.4631818e+02  -9.0000000e-01   2.4696636e+02  -6.0909455e+00   4.9163818e+02   2.9325818e+00   2.9051455e+02  -1.3504800e+01   2.2567636e+02   8.1268000e+00   2.0110364e+02   7.0435273e+00   2.9100341e+02   2.4072502e+01   1.4543341e+02   1.1209810e+02   2.8072341e+02  -1.4155098e+01   2.0101000e+02  -7.4726182e+00   2.4607545e+02   1.6010327e+01   2.5134364e+02  -1.4093855e+01   2.0556182e+02   2.1210509e+01   3.1062341e+02  -2.7167098e+01   1.8924091e+02  -1.0766545e+01   6.0138341e+02  -3.0667898e+01   2.6035818e+02   2.3699527e+01   2.7672909e+02   6.1125818e+00   1.9619341e+02   1.9897302e+01   2.4034341e+02  -1.6346976e+00   3.5734636e+02  -1.2329527e+01   2.3438341e+02  -5.8789761e-01   1.9652364e+02   7.8578109e+01   4.0917341e+02   9.4789024e+00   5.3543341e+02   4.5558102e+01   1.4077341e+02   2.8509024e+00   2.3848818e+02  -1.1637236e+01   4.7708818e+02  -2.8601600e+01   2.0539182e+02  -2.1895273e+00   3.6405341e+02   2.3228502e+01   2.4135636e+02   2.0570582e+01   2.5229341e+02  -4.0069761e-01   1.9756273e+02   8.7086182e+00   4.1743341e+02   2.1388102e+01   1.7779364e+02   1.2901964e+01   1.9810000e+02  -3.3825455e+00   1.9276636e+02   4.0823273e+00   3.0772341e+02  -2.1455098e+01
   2.5270818e+02  -9.2312000e+00   2.9837909e+02  -1.0944873e+01   2.9061182e+02   9.4037818e+00   9.0564545e+01  -1.9394255e+01   3.2805091e+02   5.3168364e+00   1.5455091e+02   7.6459273e+00   2.7848341e+02  -3.3558976e+00   1.9738818e+02  -4.8378182e-01   2.3924545e+02  -2.5808727e+01   3.0415091e+02  -1.3329345e+01   1.3116727e+02   5.4392982e+01   2.5013909e+02  -1.5072945e+01   3.5179636e+02  -2.2409818e+00   2.8880182e+02   9.5131273e+00   2.2593182e+02  -4.0481818e+00   2.5960636e+02   6.1887636e+00   1.9299818e+02  -2.4425818e+00   2.8247545e+02   2.3906509e+01   2.7200341e+02   7.5325024e+00   2.6858000e+02  -2.1378218e+01   2.3266273e+02  -1.7759382e+01   1.8079727e+02  -1.1015600e+01   2.8529364e+02  -2.3059855e+01   2.7240364e+02   8.4407273e-01   2.2219636e+02  -1.4833891e+01   3.9199000e+02  -2.6085564e+01   4.0448341e+02  -1.5535898e+01   1.7499455e+02  -3.4550182e+00   2.6962341e+02   1.0302902e+01   3.1302273e+02   3.9827273e+00   2.3153818e+02   1.4414909e+00   2.0420341e+02   4.1650239e-01   2.5718273e+02  -1.6895527e+01   1.9010341e+02  -4.6095498e+01   1.9252273e+02  -1.4920909e+01   2.0734341e+02   1.8425302e+01   3.1623818e+02   3.4336727e+00   2.7997455e+02   7.0784000e+00   3.5969364e+02  -1.8809455e+00   3.0671909e+02   8.2974545e-01   3.1581364e+02   9.5296727e+01   2.5419000e+02   2.7448000e+00   2.8167091e+02  -1.0572764e+01   2.7305636e+02  -2.9636000e+00   2.0557341e+02  -5.5230976e+00   1.4624341e+02  -1.3586698e+01   1.9434000e+02  -5.9681091e+00   1.2967341e+02  -2.5261098e+01   2.3735341e+02  -1.2354976e+00   2.6500727e+02   5.7948727e+00   1.8814636e+02   1.9223745e+01   3.1179000e+02  -6.3104727e+00   2.2947818e+02   1.5535382e+01   3.8653909e+02   2.1285055e+01   2.3950091e+02   1.0748109e+01   2.6771545e+02  -9.5481455e+00   2.7087727e+02   1.0324345e+02   3.2705273e+02   6.6621455e+00   2.1215636e+02   3.1772036e+01   1.8043341e+02   7.3008102e+01   1.7410341e+02   4.7045024e+00   2.7804000e+02   1.0979527e+01   1.8072273e+02  -5.6781818e-01   1.5160182e+02   9.6654909e+00   1.2529341e+02  -5.6860698e+01   1.4831000e+02  -7.0766182e+00   3.6938000e+02   1.7115055e+01   1.6977341e+02   3.1009024e+00   1.6803818e+02  -1.9917600e+01   2.6701636e+02   2.0650545e+00   4.4601818e+02  -1.5707818e+01   3.6870455e+02  -8.5000000e-01   1.8801636e+02   6.6096000e+00   2.2233364e+02   3.3951273e+00   3.1334341e+02   2.3375302e+01   1.7557341e+02   1.0020690e+02   2.7615341e+02  -5.4094976e+00   2.1535000e+02  -3.1898182e+00   2.4740545e+02   6.4739273e+00   2.5210364e+02  -1.0304655e+01   1.9971182e+02   2.0068509e+01   3.2124341e+02  -3.2686698e+01   1.7276091e+02   5.1318545e+00   5.0000341e+02  -3.9177498e+01   3.1202818e+02  -1.2840727e+00   2.7005909e+02   1.6461818e+00   2.3257341e+02   1.7886902e+01   1.3557341e+02  -3.4930976e+00   3.8906636e+02  -3.3071273e+00   2.3072341e+02  -7.5350976e+00   1.8290364e+02   8.4237709e+01   3.9706341e+02   1.1397702e+01   5.3896341e+02   9.5157024e+00   1.9881341e+02  -9.3122976e+00   2.5296818e+02  -1.1745636e+01   4.9066818e+02  -4.6418000e+01   1.4534182e+02   8.1844727e+00   3.7843341e+02   2.3358102e+01   2.2063636e+02   5.3781818e+00   3.0686341e+02   8.0370239e-01   1.5514273e+02  -4.2377818e+00   4.8905341e+02   1.9078502e+01   1.8712364e+02   7.4455636e+00   1.8348000e+02   1.5070545e+00   1.9509636e+02   2.1275927e+01   2.3334341e+02  -1.8124698e+01
   2.9103818e+02  -1.7600000e-02   3.1299909e+02   1.5215527e+01   3.0327182e+02   1.5150982e+01   7.6424545e+01   2.0456945e+01   3.6381091e+02   9.4060364e+00   1.9341091e+02   7.0571273e+00   2.9053341e+02   2.1960102e+01   2.1395818e+02  -1.4709382e+01   2.5548545e+02  -7.0579273e+00   3.4001091e+02   1.6651855e+01   1.3449727e+02   6.3226582e+01   4.0999909e+02   8.2782545e+00   4.1145636e+02   1.1456218e+01   2.8204182e+02   5.8139273e+00   2.6193182e+02   4.4018182e+00   3.0013636e+02   9.3263636e+00   2.0161818e+02   1.1978182e+00   2.2640545e+02   5.8921091e+00   2.5887341e+02  -9.0870976e+00   3.0820000e+02   3.0721818e+00   2.7705273e+02  -9.4505818e+00   1.8356727e+02  -9.7172000e+00   2.8258364e+02  -6.1830545e+00   3.1102364e+02   2.5144727e+00   2.2666636e+02   1.4758509e+01   4.3442000e+02  -2.1809964e+01   4.1238341e+02  -5.5478976e+00   1.6652455e+02   5.5125818e+00   2.3972341e+02   4.5490239e-01   3.1564273e+02   5.7731273e+00   2.1710818e+02  -1.6164109e+01   2.0367341e+02  -1.5331098e+01   2.3418273e+02  -7.7255273e+00   1.8396341e+02  -2.0794298e+01   1.9328273e+02   2.0682909e+00   1.6424341e+02   1.6303302e+01   3.3194818e+02   3.8868727e+00   2.4430455e+02  -1.9448000e+01   3.3612364e+02   2.1446545e+00   2.7043909e+02   1.1452145e+01   3.1133364e+02   1.0532513e+02   2.8353000e+02  -3.1240000e-01   2.8486091e+02  -2.5157964e+01   2.3062636e+02  -7.0392000e+00   2.2610341e+02  -1.7545498e+01   1.5034341e+02  -3.6204698e+01   1.3167000e+02   3.3615491e+01   1.3010341e+02  -2.7205498e+01   2.2041341e+02  -3.3002976e+00   2.6384727e+02   1.1727673e+01   1.5781636e+02   3.0890145e+01   3.1060000e+02  -5.9527273e-01   2.7294818e+02  -3.1322182e+00   4.1505909e+02   7.8134545e+00   2.5016091e+02   2.2945309e+01   3.0786545e+02  -8.2401455e+00   2.7844727e+02   7.9777855e+01   3.2942273e+02   2.5254545e-01   2.0163636e+02   3.5773636e+01   1.9205341e+02   8.1178502e+01   1.9181341e+02   2.0147702e+01   2.5643000e+02   7.4683273e+00   1.4972273e+02   8.5721818e+00   1.3932182e+02   3.5978909e+00   1.2153341e+02  -5.3179898e+01   1.0731000e+02   1.2443382e+01   3.1514000e+02   1.3784255e+01   1.8267341e+02  -1.8810976e+00   1.6126818e+02  -1.6286000e+01   2.4572636e+02   3.3825455e-01   3.7368818e+02  -1.2771418e+01   3.8703455e+02   2.5873600e+01   1.9896636e+02   7.8836000e+00   2.0233364e+02  -1.6748727e+00   3.3519341e+02   2.6773024e+00   1.6638341e+02   6.5992102e+01   2.6024341e+02  -2.3266976e+00   2.0563000e+02   1.8867782e+01   2.6802545e+02   1.9734327e+01   2.6834364e+02   8.3961455e+00   1.9190182e+02   8.4033091e+00   3.1619341e+02  -1.6422698e+01   1.4795091e+02   1.4776655e+01   5.7957341e+02  -4.2683098e+01   3.0659818e+02   9.1503273e+00   2.7872909e+02   2.5818182e-03   2.8538341e+02   1.2232102e+01   1.7819341e+02   5.2873024e+00   3.2934636e+02   1.6300473e+01   2.4619341e+02  -2.2026976e+00   2.2199364e+02   1.0678051e+02   3.9584341e+02   3.0605302e+01   5.1738341e+02   5.5002102e+01   1.6819341e+02  -5.8626976e+00   2.5710818e+02  -6.1668364e+00   4.6018818e+02  -5.2559600e+01   2.2372182e+02   9.8240727e+00   3.2843341e+02   4.5788102e+01   2.2035636e+02   8.5405818e+00   3.0529341e+02  -1.1030698e+01   1.7418273e+02   5.1990182e+00   4.3877341e+02   5.9109024e+00   1.9441364e+02   6.8623636e+00   2.0619000e+02  -4.9297455e+00   2.1433636e+02  -6.1132727e+00   2.4638341e+02  -5.5978976e+00
   2.5341818e+02   4.1420000e+00   2.7070909e+02   8.0787273e+00   2.7532182e+02  -1.6563018e+01   9.8854545e+01  -7.4545455e-03   3.3453091e+02  -2.0341564e+01   1.3603091e+02  -4.1124727e+00   2.2205341e+02  -2.2214976e+00   1.8005818e+02   1.0526182e+00   2.5429545e+02  -7.4927273e+00   2.3120091e+02  -3.3033455e+00   1.4006727e+02   7.1010982e+01   2.9246909e+02  -3.2693455e+00   3.9983636e+02  -9.2341818e+00   2.5656182e+02   8.2823273e+00   2.1821182e+02  -2.1005818e+00   2.0741636e+02   1.3403964e+01   1.7599818e+02   1.5297418e+01   2.3428545e+02  -1.1238291e+01   2.2060341e+02  -1.8755498e+01   2.4353000e+02  -1.3374218e+01   2.3909273e+02  -1.9983782e+01   1.7384727e+02  -4.3509600e+01   3.0372364e+02  -5.8242545e+00   2.9149364e+02   1.1606873e+01   2.6071636e+02   2.1604509e+01   4.1537000e+02   4.2840364e+00   4.5396341e+02   1.3315702e+01   1.7923455e+02   4.2057818e+00   3.0815341e+02   1.8360502e+01   3.5007273e+02   1.6638727e+01   2.0924818e+02   6.8046909e+00   1.9630341e+02   1.0850239e-01   2.8623273e+02  -2.0795273e+00   2.4677341e+02  -3.8489098e+01   2.0542273e+02  -1.9712909e+01   1.9919341e+02   1.9747302e+01   2.9913818e+02  -1.1483273e+00   2.8349455e+02  -4.8732000e+00   3.1721364e+02   1.0367455e+01   2.7248909e+02   7.4281455e+00   2.8466364e+02   7.5888727e+01   2.8800000e+02  -5.7700000e+00   2.5710091e+02   2.5828364e+00   2.8190636e+02   3.8984000e+00   1.5238341e+02  -1.1127898e+01   1.6105341e+02  -2.9291498e+01   1.3910000e+02   7.7731091e+01   1.2091341e+02  -2.2420298e+01   2.0983341e+02  -1.7638976e+00   2.2752727e+02  -9.5167273e+00   1.7362636e+02  -1.2474655e+01   3.2945000e+02   1.0466727e+01   2.2580818e+02   2.1018982e+01   3.9353909e+02  -3.2349455e+00   2.4526091e+02   1.0717309e+01   2.8924545e+02  -4.9405455e+00   2.8787727e+02   1.1069345e+02   3.3379273e+02   8.9029455e+00   2.0047636e+02   2.3816436e+01   1.8472341e+02   8.4334902e+01   1.8696341e+02   1.3635702e+01   2.6633000e+02   3.2966327e+01   1.8024273e+02  -2.0994182e+00   1.2632182e+02   3.4078909e+00   1.1134341e+02  -5.6314698e+01   1.1264000e+02   3.6769818e+00   2.9262000e+02   3.7758545e+00   1.7729341e+02  -8.9806976e+00   1.8022818e+02  -4.1802800e+01   2.3853636e+02  -4.1654545e-01   4.0630818e+02  -7.4310182e+00   2.5103455e+02   1.1373600e+01   1.7777636e+02  -8.2812000e+00   2.1143364e+02   8.9371273e+00   3.1367341e+02   1.6538902e+01   1.3400341e+02   3.0102502e+01   2.7929341e+02   1.4859302e+01   1.9701000e+02  -8.1526182e+00   3.2174545e+02  -8.2832727e+00   2.7739364e+02   3.7221455e+00   2.2804182e+02  -1.0107891e+01   3.5119341e+02  -4.5982698e+01   1.8367091e+02   5.1090545e+00   4.8515341e+02  -4.1079498e+01   2.6068818e+02  -9.4668727e+00   2.5496909e+02   6.6633818e+00   2.1481341e+02   1.2827702e+01   2.0110341e+02   1.2114502e+01   3.6989636e+02   6.3166473e+01   2.0615341e+02   3.1905024e+00   1.7780364e+02   1.0926571e+02   4.3000341e+02   3.6202502e+01   5.6857341e+02   2.2486902e+01   1.7562341e+02  -3.2670976e+00   2.2043818e+02  -4.4732364e+00   4.0645818e+02  -3.5631200e+01   3.2643182e+02  -2.7822727e+01   3.5343341e+02   1.9408102e+01   1.8611636e+02   2.3297818e+00   2.9496341e+02  -5.4842976e+00   1.8318273e+02   7.0901818e-01   4.6543341e+02   1.7308102e+01   1.4141364e+02   2.6223636e+00   2.2157000e+02   1.2599855e+01   2.3561636e+02  -2.9567273e-01   9.7773409e+01  -3.7899098e+01
   2.6132818e+02  -1.2108000e+00   2.3670909e+02  -4.3912727e+00   3.0194182e+02  -3.6426182e+00   1.2456455e+02   1.9745745e+01   3.4862091e+02  -6.3787636e+00   1.1888091e+02   3.5495273e+00   2.4772341e+02  -3.6150976e+00   2.0452818e+02  -3.4349818e+00   2.7096545e+02   4.7436727e+00   2.6334091e+02  -3.4045455e+00   1.8825727e+02   7.4735782e+01   3.5880909e+02  -5.8165455e+00   4.0907636e+02   1.0746618e+01   2.6604182e+02   7.3339273e+00   2.1750182e+02   1.5196218e+01   2.2327636e+02   9.0451636e+00   1.8794818e+02   1.2771418e+01   2.7459545e+02   5.6669091e+00   2.5327341e+02   1.2700902e+01   2.8134000e+02  -1.7819018e+01   2.9400273e+02  -9.0465818e+00   1.6103727e+02   6.6552000e+00   2.8796364e+02  -8.6534545e+00   3.0197364e+02   7.7684727e+00   2.2943636e+02   1.2106909e+01   4.3361000e+02  -7.8851636e+00   3.9610341e+02  -1.0005498e+01   1.2342455e+02  -2.7994182e+00   2.7029341e+02  -7.0306976e+00   3.1945273e+02  -1.1821673e+01   1.8296818e+02  -2.5672909e+01   2.0993341e+02  -2.6718976e+00   2.5323273e+02   2.0904727e+00   1.9629341e+02  -3.1690698e+01   1.8399273e+02  -5.1885091e+00   2.1415341e+02   1.2260502e+01   2.2537818e+02   3.9824727e+00   1.7940455e+02  -1.1116000e+01   2.5612364e+02   6.3046545e+00   2.6038909e+02   2.0586145e+01   3.0814364e+02   8.6100327e+01   3.0881000e+02  -1.2714800e+01   2.7686091e+02  -1.3377964e+01   2.6938636e+02  -5.2400000e+00   2.3810341e+02  -3.7075498e+01   1.6619341e+02  -8.4226976e+00   9.1290000e+01   5.0705891e+01   1.5053341e+02  -3.8169898e+01   1.9651341e+02   2.4981702e+01   2.1779727e+02   9.5716727e+00   1.7672636e+02   1.4427345e+01   2.8084000e+02   1.1975527e+01   2.6066818e+02   5.8501818e+00   4.1200909e+02   1.7287455e+01   2.5364091e+02  -9.5730909e+00   2.5781545e+02  -4.7161455e+00   2.4687727e+02   1.1987345e+02   3.3137273e+02   1.5626545e+01   1.9952636e+02   2.4472436e+01   2.0724341e+02   8.9203302e+01   1.4091341e+02   1.6739702e+01   2.8338000e+02   2.8272327e+01   1.7519273e+02  -1.7605418e+01   1.4089182e+02   1.0812291e+01   1.2529341e+02  -6.0340698e+01   1.1145000e+02  -1.4837818e+01   2.4719000e+02   1.3460255e+01   1.8734341e+02   6.8853024e+00   1.7945818e+02  -3.9311200e+01   2.7277636e+02   8.4142545e+00   4.6297818e+02   2.2275382e+01   1.7013455e+02   1.9745600e+01   1.9424636e+02   1.5061200e+01   1.8772364e+02  -1.4060727e+00   4.4186341e+02   1.9433702e+01   1.0681341e+02   6.8237702e+01   2.9510341e+02  -1.3975498e+01   1.9387000e+02   1.2568582e+01   2.5969545e+02   1.8590727e+01   1.7306364e+02  -8.8314545e+00   2.0233182e+02   3.3289091e+00   3.5481341e+02  -2.4652298e+01   1.8324091e+02   1.0534545e+00   4.4496341e+02  -4.7434298e+01   2.8554818e+02  -1.2567273e-01   2.4724909e+02   6.9909818e+00   1.9781341e+02   5.9977024e+00   2.2934341e+02  -1.9546976e+00   3.3523636e+02   5.7719273e+01   2.1762341e+02   1.7602902e+01   1.8747364e+02   8.0252109e+01   3.7778341e+02   3.3660102e+01   5.1881341e+02   1.2987702e+01   1.4586341e+02   5.3037024e+00   2.1329818e+02  -1.0622036e+01   4.3371818e+02  -4.4342000e+01   2.6691182e+02   4.1788727e+00   2.9815341e+02   1.5740502e+01   2.1525636e+02   6.9985818e+00   2.8300341e+02  -1.9007498e+01   2.0090273e+02  -2.0885818e+00   4.3724341e+02   8.9433024e+00   1.4507364e+02  -1.3240436e+01   1.8591000e+02  -3.1673455e+00   1.8595636e+02  -3.0328727e+00   1.9634341e+02   8.4953024e+00
   2.5518818e+02   2.2380400e+01   3.3203909e+02   1.6122327e+01   3.2103182e+02   1.5110182e+01   1.0714455e+02  -1.3340655e+01   3.2800091e+02   1.2708364e+00   1.3145091e+02  -1.5560727e+00   2.5681341e+02   6.2377024e+00   2.0114818e+02   2.3505418e+01   2.8586545e+02   3.4651673e+01   3.2506091e+02   4.8478545e+00   1.8773727e+02   9.1967382e+01   2.4275909e+02   3.8974545e+00   3.9483636e+02   9.5958182e+00   2.9623182e+02   7.0087273e+00   2.6874182e+02   6.6670182e+00   1.8675636e+02  -1.2232364e+00   1.9499818e+02   1.6247418e+01   2.2490545e+02   1.8392109e+01   2.6727341e+02  -3.2190976e+00   3.7258000e+02  -4.7882182e+00   2.4976273e+02  -8.4073818e+00   1.8670727e+02  -1.5840000e-01   3.1334364e+02   2.6145455e-02   2.9021364e+02   9.1792727e+00   2.0119636e+02  -7.5838909e+00   4.1304000e+02  -2.1819564e+01   4.0548341e+02  -2.8458976e+00   1.7428455e+02  -5.8218182e-02   3.0300341e+02   1.2872502e+01   4.2940273e+02   1.3432327e+01   2.0581818e+02   2.4090909e+00   2.1456341e+02  -2.5302298e+01   2.2533273e+02   1.4624727e+00   2.3496341e+02  -4.1924298e+01   2.0428273e+02  -2.0517091e+00   2.5672341e+02   9.5490239e-01   2.4947818e+02   6.4844727e+00   1.8249455e+02  -1.2453200e+01   2.8564364e+02  -8.7169455e+00   2.6981909e+02  -1.7788255e+01   3.1300364e+02   5.6901527e+01   3.4581000e+02  -2.0104800e+01   3.0129091e+02  -1.1862364e+01   2.7771636e+02   1.0003600e+01   2.3610341e+02  -2.3015498e+01   1.9162341e+02  -9.1670976e+00   8.9960000e+01   6.4282291e+01   1.2305341e+02  -2.6731498e+01   2.1251341e+02   9.1217024e+00   2.4784727e+02  -1.3622327e+01   1.7681636e+02   1.5370145e+01   3.0907000e+02   8.5712727e-01   2.4890818e+02   6.9409818e+00   3.9210909e+02   1.4839455e+01   2.2578091e+02   1.0845709e+01   3.1695545e+02   1.6742655e+01   2.4082727e+02   1.2573745e+02   3.3147273e+02   1.2728545e+01   1.9184636e+02   1.9816836e+01   2.3410341e+02   7.6714502e+01   1.8505341e+02   9.4485024e+00   2.6762000e+02   7.3431273e+00   1.8976273e+02  -1.5051018e+01   1.3870182e+02   2.8474909e+00   1.2186341e+02  -5.5016298e+01   9.7070000e+01  -1.0267418e+01   2.3338000e+02   1.8565055e+01   1.9881341e+02  -6.0822976e+00   1.5850818e+02  -4.3255200e+01   2.5639636e+02   3.7246545e+00   4.9539818e+02   2.2017818e+00   3.1665455e+02   2.6940000e+00   1.8629636e+02  -7.1528000e+00   1.1562364e+02  -2.8280727e+00   4.0781341e+02   2.7007702e+01   1.0777341e+02   7.1580902e+01   2.9705341e+02  -4.6014976e+00   2.4777000e+02   3.7865818e+00   2.0502545e+02   1.4344327e+01   1.5901364e+02   4.1925455e+00   1.9537182e+02   2.3505709e+01   3.2100341e+02  -3.0897498e+01   1.7943091e+02   1.0182545e+00   3.9619341e+02  -3.3912698e+01   2.5578818e+02   5.4451273e+00   2.3767909e+02  -1.9341818e-01   2.0286341e+02   1.4593702e+01   2.1191341e+02   1.2997024e+00   3.1856636e+02   8.1002873e+01   2.1029341e+02   2.1479302e+01   2.5256364e+02   6.7764909e+01   4.2223341e+02   3.4934102e+01   5.8853341e+02   3.0790102e+01   1.9291341e+02   3.0597024e+00   2.7705818e+02   1.8471636e+00   3.9382818e+02  -2.6620800e+01   2.8820182e+02   5.8556727e+00   3.1972341e+02   4.4104902e+01   2.2106636e+02   2.3003782e+01   3.0853341e+02   7.1001024e+00   1.4466273e+02   6.7906182e+00   4.8881341e+02   2.9907702e+01   1.5484364e+02   3.1179636e+00   1.9295000e+02  -4.8705455e+00   2.1233636e+02  -4.0532727e+00   2.5838341e+02  -1.3607898e+01
   2.3727818e+02  -2.9968000e+00   3.1222909e+02   2.6171273e+00   2.7984182e+02  -8.8246182e+00   7.7944545e+01   1.8053455e+00   3.2957091e+02  -4.7547636e+00   1.1979091e+02  -4.3327273e-01   2.1977341e+02  -7.2790976e+00   1.9409818e+02   8.4494182e+00   2.5472545e+02  -5.7171273e+00   3.1806091e+02   2.0278545e+00   1.4440727e+02   7.3573782e+01   2.7699909e+02  -9.2717455e+00   3.2941636e+02   1.8794182e+00   2.4389182e+02   1.4435927e+01   2.1126182e+02  -3.5445818e+00   1.9489636e+02   3.5055636e+00   1.9737818e+02  -6.6529818e+00   1.8078545e+02   5.9817091e+00   2.3547341e+02  -1.4015098e+01   3.8067000e+02  -2.7295418e+01   2.5776273e+02  -1.9907382e+01   1.6536727e+02  -1.2641200e+01   2.9262364e+02  -9.7462545e+00   2.7816364e+02  -2.9467273e+00   2.7347636e+02   1.6253709e+01   3.8228000e+02  -1.0778764e+01   4.2667341e+02  -1.9971098e+01   1.7742455e+02   1.8160582e+01   3.0443341e+02   7.9481024e+00   3.4217273e+02   8.9807273e+00   2.3491818e+02  -2.3968909e+01   2.4088341e+02  -1.6617898e+01   2.3228273e+02   7.0464727e+00   2.3381341e+02  -4.2732298e+01   1.5994273e+02   1.1075491e+01   1.9515341e+02   9.9805024e+00   1.9175818e+02  -3.6792727e-01   1.9692455e+02  -9.1376000e+00   1.6069364e+02   1.6939055e+01   2.7743909e+02  -6.5378545e+00   2.3914364e+02   7.6480327e+01   3.1996000e+02  -5.1768000e+00   2.9319091e+02  -6.2543636e+00   3.2224636e+02   1.4911200e+01   2.4710341e+02  -2.1415498e+01   1.7457341e+02  -4.0903098e+01   1.0443000e+02   4.9124691e+01   1.4029341e+02  -1.0830698e+01   2.0451341e+02   1.3921702e+01   2.3431727e+02  -1.4899273e+00   1.7581636e+02   1.1400145e+01   3.0126000e+02   5.6719273e+00   2.7947818e+02   7.1553818e+00   3.8805909e+02   8.6334545e+00   2.2931091e+02   7.7533091e+00   3.0381545e+02   1.7943855e+01   3.4887727e+02   9.6623455e+01   3.1300273e+02   2.0356145e+01   1.9331636e+02   1.2489236e+01   2.2267341e+02   5.9008902e+01   1.9429341e+02   1.4239302e+01   2.9185000e+02   3.5734727e+01   1.5910273e+02   9.1617818e+00   1.5451182e+02   2.2426909e+00   1.2281341e+02  -6.0432298e+01   1.1750000e+02   1.9528182e+01   2.6214000e+02   4.3142545e+00   2.1172341e+02   1.8604902e+01   1.6974818e+02  -2.8624400e+01   2.4058636e+02   6.6094545e+00   4.1459818e+02  -1.3044218e+01   3.4680455e+02  -1.2958000e+01   2.1782636e+02   1.4894800e+01   1.1500364e+02  -1.1828473e+01   3.8567341e+02   1.5828902e+01   1.3415341e+02   9.4090502e+01   3.3748341e+02  -1.1745898e+01   1.9392000e+02  -2.3854182e+00   1.8859545e+02   1.2898727e+01   1.5715364e+02   5.0113455e+00   1.7547182e+02   1.6767709e+01   4.0472341e+02  -1.6175098e+01   1.4172091e+02   1.6185055e+01   5.2238341e+02  -4.1247898e+01   2.8559818e+02  -3.1967273e-01   2.6091909e+02  -9.3826182e+00   2.1815341e+02   9.6105024e+00   2.2734341e+02  -1.1214698e+01   3.3045636e+02   7.8821673e+01   2.0210341e+02  -7.1054976e+00   1.9271364e+02   8.2692909e+01   3.9384341e+02   4.2655302e+01   5.6915341e+02   3.4860502e+01   1.8438341e+02  -4.3578976e+00   2.2177818e+02   7.9563636e-02   4.4018818e+02  -3.4539600e+01   3.2958182e+02   1.2685273e+01   2.8615341e+02   2.2460502e+01   1.8787636e+02  -1.9510182e+00   3.0777341e+02   1.4350902e+01   1.8204273e+02   4.0902182e+00   4.3153341e+02   1.9780102e+01   1.7622364e+02   1.4747564e+01   1.8600000e+02  -1.5744545e+01   2.2004636e+02   1.4139927e+01   2.4148341e+02  -1.1635898e+01
   2.7932818e+02  -7.6908000e+00   3.6399909e+02   9.4755273e+00   3.1932182e+02   3.7769818e+00   1.0285455e+02   6.7722545e+01   3.3614091e+02  -3.3803636e+00   1.2598091e+02  -9.7847273e-01   2.7153341e+02   3.1530102e+01   1.9500818e+02   5.9966182e+00   2.6567545e+02   6.4068727e+00   2.8091091e+02  -9.8101455e+00   1.9201727e+02   8.7954982e+01   3.3032909e+02   1.3185455e-01   4.3560636e+02   1.1054218e+01   2.7499182e+02   1.7579273e+00   2.3298182e+02   3.0078182e+00   2.3679636e+02   8.0135636e+00   1.8865818e+02   7.9946182e+00   2.0122545e+02   9.5365091e+00   2.8227341e+02   4.6409024e+00   3.1139000e+02  -1.4630182e+00   2.4324273e+02  -4.6457818e+00   1.9336727e+02   1.3588000e+00   2.8410364e+02  -4.2046545e+00   2.8278364e+02   2.0113673e+01   2.1800636e+02   8.1713091e+00   3.2671000e+02  -3.2483164e+01   5.6829341e+02  -1.1540698e+01   1.5504455e+02  -9.8990182e+00   2.9643341e+02   3.3481024e+00   2.7621273e+02  -1.3792473e+01   1.7481818e+02  -1.8540909e+01   2.2599341e+02  -2.7476698e+01   2.2904273e+02   4.3556727e+00   2.3110341e+02  -3.2475498e+01   1.8456273e+02  -9.4241091e+00   1.8281341e+02   2.2107702e+01   2.5494818e+02   8.5768727e+00   1.9692455e+02  -4.7976000e+00   3.2550364e+02  -3.7657455e+00   3.1014909e+02   3.2253455e+00   2.7714364e+02   6.6200327e+01   3.3524000e+02  -5.9292000e+00   2.5419091e+02  -6.0443636e+00   3.2914636e+02   6.5492000e+00   2.2543341e+02  -2.1351898e+01   1.5472341e+02  -2.2215098e+01   1.0096000e+02   6.6122291e+01   1.4338341e+02  -2.5027898e+01   2.0778341e+02  -9.1989761e-01   2.5147727e+02   1.9727273e-01   1.8395636e+02  -6.0610545e+00   3.0188000e+02  -4.3276727e+00   2.7037818e+02   9.0333818e+00   4.3286909e+02  -3.8013455e+00   2.3045091e+02   7.2821091e+00   2.6686545e+02   5.6598545e+00   3.8568727e+02   6.4148655e+01   3.2794273e+02   2.5900945e+01   1.7494636e+02   2.3018836e+01   2.2162341e+02   8.2142902e+01   1.9753341e+02   4.0010239e-01   3.1185000e+02   3.8844727e+01   1.6172273e+02   3.5721818e+00   1.4841182e+02   6.2106909e+00   1.3353341e+02  -4.4669898e+01   1.3174000e+02  -4.1018182e-02   2.9662000e+02   1.2455855e+01   1.7896341e+02   3.5057024e+00   1.2136818e+02  -2.2044000e+01   2.4020636e+02  -1.3030145e+01   4.4225818e+02   9.5929818e+00   3.1337455e+02   9.9564000e+00   2.1053636e+02   6.2380000e+00   1.3257364e+02   1.5259273e+00   3.8767341e+02   2.1428902e+01   1.4729341e+02   7.0659302e+01   2.8238341e+02   1.1282102e+01   1.9706000e+02   6.5338182e-01   1.7726545e+02   1.1275127e+01   1.5896364e+02   2.0565455e+00   1.8980182e+02   4.7130909e-01   3.5015341e+02  -1.1899498e+01   1.4315091e+02  -2.9293455e+00   5.9415341e+02  -5.7279498e+01   3.1045818e+02   4.5015273e+00   2.6686909e+02   1.6613818e+00   1.9786341e+02   8.6637024e+00   2.5124341e+02   1.5333024e+00   2.7562636e+02   8.3048073e+01   2.3438341e+02   2.2262102e+01   2.7214364e+02  -3.4711491e+01   3.7817341e+02   4.1018902e+01   6.5343341e+02   2.1168102e+01   1.8196341e+02   3.6957024e+00   1.8929818e+02   1.4207964e+01   4.4018818e+02  -2.9379600e+01   3.2439182e+02   2.1010473e+01   3.4319341e+02   2.2937302e+01   2.7035636e+02  -4.5094182e+00   3.2729341e+02  -8.6406976e+00   1.9314273e+02  -1.5937782e+01   4.1172341e+02   1.4504902e+01   1.5627364e+02   7.9135636e+00   1.9062000e+02  -1.5941455e+00   1.9866636e+02   8.6103273e+00   2.2829341e+02  -4.4406976e+00
   2.8775818e+02   2.2054800e+01   3.3465909e+02   1.9152727e+01   3.0218182e+02   1.3998182e+01   9.1184545e+01   9.5176145e+01   4.6376091e+02   1.0510036e+01   1.3503091e+02   1.2397527e+01   3.0219341e+02   6.0773024e+00   2.1009818e+02   9.9294182e+00   2.8762545e+02   7.7008727e+00   2.7139091e+02   3.3814545e+00   1.8206727e+02   1.3356098e+02   3.0870909e+02   8.0514545e+00   5.0941636e+02   2.4909418e+01   3.0175182e+02   1.3187127e+01   2.4036182e+02   4.9374182e+00   2.0294636e+02   8.8115636e+00   2.1303818e+02   2.2804218e+01   2.3572545e+02   5.5865091e+00   2.7074341e+02   1.3233302e+01   2.9591000e+02  -6.3746182e+00   2.5533273e+02  -1.0929818e+00   1.6646727e+02   1.0840800e+01   3.3496364e+02  -1.5703455e+01   2.8735364e+02  -6.2119273e+00   3.0376636e+02   2.6780509e+01   4.0737000e+02  -2.1215964e+01   5.3348341e+02   5.0041024e+00   1.8847455e+02   1.3656582e+01   3.2115341e+02   1.6990502e+01   3.2712273e+02   3.2044727e+01   2.1962818e+02  -4.5057091e+00   1.9609341e+02   2.8053024e+00   2.8294273e+02  -3.4263273e+00   2.0034341e+02  -1.8534698e+01   2.1561273e+02   7.6189091e-01   2.0734341e+02   2.1335302e+01   2.3033818e+02   7.1156727e+00   2.2392455e+02  -3.6776000e+00   2.9507364e+02   1.1998655e+01   2.8343909e+02  -7.1678545e+00   2.9457364e+02   6.8805927e+01   3.7238000e+02   1.9339600e+01   2.0672091e+02  -1.8296764e+01   1.8847636e+02  -4.9072000e+00   2.2015341e+02  -1.7979498e+01   1.6919341e+02  -1.1372698e+01   1.3505000e+02   5.0345091e+01   1.1686341e+02  -3.7376298e+01   2.2925341e+02   5.3625024e+00   2.3563727e+02   1.0834473e+01   1.8281636e+02   2.2980145e+01   3.0364000e+02   1.1061527e+01   2.7542818e+02   1.5239382e+01   3.9043909e+02   2.6443055e+01   2.2812091e+02   1.5228509e+01   3.1338545e+02   2.5318255e+01   3.9672727e+02   1.0079545e+02   3.2347273e+02   4.5258545e+01   1.7968636e+02   2.2639636e+01   2.0667341e+02   7.5908902e+01   1.9062341e+02   1.4292902e+01   2.7143000e+02   2.3838327e+01   1.7929273e+02  -6.0341818e-01   1.4384182e+02   5.2862909e+00   1.1481341e+02  -3.3692298e+01   1.7607000e+02   5.1325818e+00   3.1681000e+02   3.8906545e+00   1.9934341e+02   9.3053024e+00   7.7798182e+01   1.6011600e+01   2.1724636e+02  -1.6633455e+00   4.6706818e+02  -1.5961818e+01   2.9446455e+02   4.8492000e+00   2.0801636e+02  -4.9404000e+00   1.0433364e+02  -5.7848727e+00   4.0948341e+02   2.5254102e+01   1.4672341e+02   9.8704902e+01   2.8448341e+02  -1.5958976e+00   1.6911000e+02   2.9381818e-02   1.9231545e+02  -2.8788727e+00   1.8553364e+02   5.7409455e+00   1.3352182e+02  -7.6362909e+00   3.2657341e+02  -4.0253098e+01   1.7686091e+02  -1.5966145e+01   4.3472341e+02  -3.5995098e+01   2.9049818e+02  -1.9916727e+00   2.6839909e+02   6.2989818e+00   2.0457341e+02   1.9696902e+01   2.1029341e+02   2.4049302e+01   3.3717636e+02   8.2564073e+01   2.2486341e+02   3.0737024e+00   2.9214364e+02  -7.0714909e+00   4.3106341e+02   1.9337702e+01   6.7419341e+02   2.1507302e+01   1.8596341e+02  -1.2284298e+01   2.3948818e+02  -6.9572364e+00   4.6655818e+02  -4.8909200e+01   3.0762182e+02  -2.4267927e+01   3.4829341e+02   4.8489302e+01   2.6730636e+02   5.2145818e+00   2.8438341e+02  -4.4978976e+00   1.6509273e+02   9.9262182e+00   4.8757341e+02   2.3469024e+00   1.7412364e+02   8.7655636e+00   2.1776000e+02   4.6146545e+00   1.8690636e+02   1.4931127e+01   2.5443341e+02  -1.7241898e+01
   2.4041818e+02   7.5120000e+00   2.6851909e+02  -5.0607273e-01   2.8437182e+02  -4.0970182e+00   8.1424545e+01   3.1716945e+01   3.2229091e+02   4.2576364e+00   1.3541091e+02  -8.3528727e+00   2.1648341e+02  -4.9258976e+00   1.7971818e+02  -6.4001818e+00   2.5981545e+02  -9.1743273e+00   2.7896091e+02  -4.5041455e+00   1.5354727e+02   8.0272582e+01   3.2484909e+02  -5.7097455e+00   4.3050636e+02   6.7422182e+00   2.3847182e+02   1.5009527e+01   1.8407182e+02  -7.9381818e-02   1.8827636e+02   7.3151636e+00   1.7408818e+02  -5.8397818e+00   1.9228545e+02  -1.4878291e+01   2.3167341e+02  -2.5511098e+01   2.4920000e+02  -8.7278182e+00   2.1709273e+02  -1.4513782e+01   1.4360727e+02   1.5719600e+01   2.7819364e+02  -1.8718545e+00   2.3483364e+02   9.3296727e+00   2.5138636e+02   8.7809091e+00   3.7137000e+02  -2.9335964e+01   4.9819341e+02   1.1397302e+01   1.6699455e+02  -1.0195018e+01   2.9886341e+02   5.0637024e+00   2.9212273e+02   7.2247273e+00   1.9372818e+02  -3.3813709e+01   2.0367341e+02  -1.9110976e+00   2.6523273e+02   6.4604727e+00   1.8853341e+02  -3.0109898e+01   2.0594273e+02   1.6754909e+00   2.3991341e+02   2.1729702e+01   2.2837818e+02   3.9324727e+00   1.9435455e+02  -3.7820000e+00   2.7631364e+02   2.0259455e+01   2.3090909e+02   1.9324545e+01   2.2419364e+02   6.5766327e+01   4.0657000e+02   1.8124400e+01   2.2100091e+02   1.1850836e+01   2.3590636e+02   4.8684000e+00   2.2577341e+02  -3.6669098e+01   1.7996341e+02  -2.6384298e+01   1.6291000e+02   5.7116291e+01   1.5705341e+02  -2.0691498e+01   2.0925341e+02   1.7962502e+01   2.6694727e+02   6.4296727e+00   1.8586636e+02   9.3161455e+00   2.9045000e+02   1.4586727e+01   2.6718818e+02  -2.1914182e+00   4.1258909e+02   9.6105455e-01   2.3669091e+02   2.1542909e+01   2.5862545e+02   4.3690545e+00   3.6311727e+02   7.3954255e+01   2.2021273e+02   1.5149345e+01   1.8410636e+02   2.6436036e+01   2.0157341e+02   8.3696902e+01   1.8234341e+02   1.5253024e+00   2.9381000e+02   2.6817927e+01   1.7195273e+02  -4.2462182e+00   1.5646182e+02   7.5166909e+00   1.0462341e+02  -4.2587098e+01   1.5769000e+02   1.0362982e+01   3.5833000e+02   1.2089055e+01   1.9900341e+02   2.8812502e+01   1.1603818e+02  -3.4276000e+00   2.2324636e+02   2.5706655e+01   4.5125818e+02  -2.0770182e+00   3.3327455e+02   2.0244000e+00   2.3120636e+02   7.1044000e+00   1.1591364e+02  -3.3312727e+00   4.1415341e+02   1.9690502e+01   1.7757341e+02   8.7526902e+01   2.8491341e+02  -3.5029761e-01   2.3754000e+02   4.9849818e+00   2.0207545e+02   1.2440327e+01   2.1353364e+02   1.0450945e+01   1.7966182e+02   1.0525091e+00   3.8253341e+02  -1.0819898e+01   1.9319091e+02   1.8274545e+00   5.7581341e+02  -3.1002298e+01   2.9778818e+02  -1.3624873e+01   2.8177909e+02  -8.5314182e+00   1.8986341e+02   7.0137024e+00   2.7262341e+02  -2.2027098e+01   3.2134636e+02   8.7890473e+01   2.6377341e+02   1.6390902e+01   2.5980364e+02  -1.6814291e+01   3.8511341e+02   4.7623702e+01   6.4410341e+02   6.1545024e+00   1.8457341e+02  -6.9830976e+00   2.9253818e+02   2.8487636e+00   5.3418818e+02  -2.0379600e+01   2.2662182e+02  -4.4079273e+00   3.3824341e+02   2.5383302e+01   2.5725636e+02   1.0688582e+01   2.7200341e+02  -1.8837498e+01   1.8623273e+02   1.8501818e-01   4.9957341e+02   1.7816902e+01   1.9550364e+02   1.7635164e+01   2.1476000e+02  -4.3753455e+00   2.1999636e+02   1.1003927e+01   2.7148341e+02  -2.0605898e+01
   2.9013818e+02  -4.2756000e+00   3.2603909e+02   1.6322327e+01   3.2513182e+02   1.3022182e+01   5.1184545e+01   3.8186145e+01   3.8738091e+02  -2.5695636e+00   1.8826091e+02   2.0379127e+01   2.8015341e+02   2.3460502e+01   1.8457818e+02  -1.1689818e+00   2.7215545e+02  -4.4415273e+00   2.9939091e+02   1.7381455e+01   1.4149727e+02   8.2426582e+01   2.8694909e+02  -1.1257745e+01   3.8883636e+02   1.7695818e+01   2.6889182e+02   1.3625927e+01   2.8888182e+02   9.2058182e+00   2.1527636e+02   1.5851636e+00   1.8994818e+02   1.0991418e+01   2.1153545e+02  -7.4182909e+00   3.3854341e+02  -4.1906976e+00   3.0996000e+02  -1.4298618e+01   2.2457273e+02   1.4647818e+01   1.6398727e+02   7.0920000e-01   2.6543364e+02  -1.3761055e+01   2.9449364e+02  -5.5431273e+00   2.0681636e+02  -6.3234909e+00   3.9452000e+02  -2.4567964e+01   5.1477341e+02   3.2109024e+00   1.5266455e+02   1.2381382e+01   2.7386341e+02   5.7237024e+00   3.1174273e+02   3.2751273e+00   1.9981818e+02  -8.7809091e+00   2.0330341e+02  -3.7214976e+00   2.5966273e+02  -4.2339273e+00   2.0819341e+02  -2.3922698e+01   1.7728273e+02   7.4982909e+00   2.2124341e+02   7.6033024e+00   2.3928818e+02   1.9969673e+01   2.0083455e+02  -1.0730400e+01   2.4093364e+02  -1.6620145e+01   2.8400909e+02   8.0265455e+00   2.6533364e+02   7.5245127e+01   3.8186000e+02  -6.1288000e+00   2.1638091e+02  -1.4679564e+01   2.1919636e+02  -1.1654800e+01   1.9181341e+02  -2.1182298e+01   1.6277341e+02  -3.0959098e+01   1.6567000e+02   4.2275491e+01   1.1538341e+02  -4.0678976e+00   2.2925341e+02   3.2025024e+00   2.5089727e+02   1.7763673e+01   1.5305636e+02   3.4220945e+01   2.9526000e+02  -2.2807273e-01   2.4937818e+02   3.9033818e+00   4.1715909e+02   1.9025455e+01   2.6245091e+02   2.3292109e+01   2.6595545e+02  -4.8373455e+00   3.2530727e+02   6.8369055e+01   3.0637273e+02  -2.8434545e+00   1.7768636e+02   2.6689636e+01   2.1343341e+02   1.0565810e+02   1.7753341e+02   9.1001024e+00   3.0328000e+02   1.5100327e+01   1.5453273e+02   1.2617382e+01   1.5884182e+02   4.5662909e+00   1.2610341e+02  -7.2355498e+01   1.4674000e+02  -1.4661018e+01   3.4086000e+02   1.0446655e+01   1.5615341e+02  -1.8094976e+00   1.0084818e+02  -9.6424000e+00   2.3186636e+02  -7.8329455e+00   4.2525818e+02  -1.6170182e+00   2.8446455e+02  -3.8308000e+00   2.0477636e+02  -3.0612000e+00   9.7913636e+01  -5.8912727e+00   3.5562341e+02  -1.3957098e+01   1.7129341e+02   7.9169302e+01   2.7934341e+02  -5.5646976e+00   1.5963000e+02  -8.4022182e+00   2.3059545e+02   5.3487273e+00   2.8477364e+02  -1.4728255e+01   1.9833182e+02   1.2890909e-01   3.2800341e+02  -3.2267498e+01   1.6267091e+02   3.3190545e+00   5.7748341e+02  -4.5135898e+01   2.9049818e+02   3.8183273e+00   2.8591909e+02   1.4673818e+00   2.2624341e+02   1.1293302e+01   2.1529341e+02   3.6993024e+00   1.9106636e+02   1.1214287e+02   2.4843341e+02   5.5181024e+00   2.7937364e+02  -2.7959891e+01   3.6823341e+02   4.4364102e+01   7.0986341e+02   2.0223702e+01   1.7167341e+02   1.1889024e+00   2.5610818e+02   6.2431636e+00   4.9076818e+02  -2.6746000e+01   2.6082182e+02  -5.4839273e+00   3.2277341e+02   3.2960902e+01   2.2906636e+02   1.9837818e+00   2.9829341e+02  -1.9320698e+01   2.0561273e+02   1.0964618e+01   6.4543341e+02   1.5188102e+01   1.7746364e+02  -1.4781636e+01   1.8376000e+02  -8.2353455e+00   2.0738636e+02  -1.1772727e+00   2.6805341e+02  -1.0621498e+01
   3.0337818e+02  -3.1948000e+00   3.3165909e+02   6.9127273e+00   3.5037182e+02  -3.5670182e+00   6.0374545e+01   5.2590945e+01   3.7600091e+02   1.1200836e+01   1.2198091e+02  -1.4798473e+01   2.7034341e+02   7.9153024e+00   1.8062818e+02   1.7577018e+01   3.1419545e+02   3.3352727e+00   3.0296091e+02   6.3858545e+00   1.3244727e+02   8.3960582e+01   2.6822909e+02   5.9098545e+00   4.1136636e+02   1.6423418e+01   2.4937182e+02   1.6137527e+01   2.5545182e+02  -8.1197818e+00   1.9546636e+02  -1.0590036e+01   2.0775818e+02   5.6661818e-01   1.9490545e+02   1.8662109e+01   3.0254341e+02  -1.4440698e+01   2.9639000e+02  -9.1230182e+00   2.4828273e+02   5.9910182e+00   1.7851727e+02  -2.7932000e+00   3.1615364e+02   6.6113455e+00   3.1597364e+02   5.7884727e+00   2.2305636e+02   1.3767309e+01   4.0956000e+02  -1.8731164e+01   4.7243341e+02   1.6128102e+01   1.6694455e+02   7.7589818e+00   3.2500341e+02   1.7872502e+01   3.2121273e+02   5.1375273e+00   2.3720818e+02   3.2278909e+00   1.8951341e+02  -1.3458298e+01   2.8142273e+02   1.4405273e+01   2.4448341e+02  -5.0395898e+01   2.0818273e+02  -2.3503709e+01   1.9300341e+02   2.9952502e+01   2.4533818e+02   2.2456727e+00   2.0716455e+02   7.9532000e+00   2.8473364e+02   5.0158545e+00   3.0195909e+02   1.3350545e+01   2.8862364e+02   6.5331927e+01   4.0724000e+02  -5.1592000e+00   2.3624091e+02   1.2201636e+01   2.3571636e+02   9.7360000e-01   2.2172341e+02  -3.2955098e+01   1.8905341e+02  -2.8491498e+01   1.1615000e+02   7.6327091e+01   1.0324341e+02  -1.7816698e+01   2.2399341e+02  -1.0066976e+00   2.8189727e+02   1.7813673e+01   1.6867636e+02   1.2451345e+01   2.9774000e+02   1.8483527e+01   2.5752818e+02   1.2201382e+01   3.8872909e+02   1.0819855e+01   2.7264091e+02   1.7576909e+01   2.4886545e+02  -1.2900145e+01   2.8091727e+02   8.4060255e+01   3.1058273e+02   1.6659745e+01   1.8015636e+02   1.6752036e+01   1.7815341e+02   6.3190502e+01   2.1367341e+02  -3.0310976e+00   2.7428000e+02   2.2810327e+01   1.5024273e+02   1.0105818e+00   1.2918182e+02   1.0509091e+01   1.1719341e+02  -4.5452698e+01   1.4826000e+02  -9.0726182e+00   4.0019000e+02   8.0802545e+00   1.8253341e+02   1.4650102e+01   1.4907818e+02   2.4492000e+00   2.4367636e+02  -1.6157745e+01   4.6473818e+02  -5.5354182e+00   3.0141455e+02  -7.2768000e+00   2.0867636e+02   9.8668000e+00   1.1391364e+02  -4.3612727e+00   3.0143341e+02   1.9668102e+01   1.5934341e+02   1.0864530e+02   2.8410341e+02  -6.0954976e+00   2.0506000e+02  -3.0366182e+00   2.3302545e+02   1.2054327e+01   2.4687364e+02  -1.5976255e+01   2.1004182e+02  -1.2097891e+01   3.1057341e+02  -1.5023098e+01   1.7034091e+02   3.2254545e+00   5.6848341e+02  -6.0795898e+01   2.6616818e+02   5.3847273e+00   2.4877909e+02   7.6785818e+00   2.3019341e+02   1.4367302e+01   2.1329341e+02  -3.3806976e+00   2.6262636e+02   1.8491807e+02   2.7434341e+02   1.9735302e+01   2.7142364e+02  -2.3083891e+01   4.2728341e+02   5.9700102e+01   5.8019341e+02   2.6317302e+01   1.7567341e+02  -1.2131098e+01   2.7796818e+02  -1.3125636e+01   4.3292818e+02  -2.1168800e+01   2.6686182e+02   2.0322873e+01   3.7157341e+02   2.1286902e+01   2.1797636e+02  -1.2559018e+01   4.2886341e+02  -5.8662976e+00   1.8761273e+02  -9.8753818e+00   5.0148341e+02   1.1134102e+01   1.7574364e+02   7.8759636e+00   2.4438000e+02  -5.3249455e+00   2.9014636e+02  -1.6080727e+00   2.6862341e+02  -4.4770976e+00
   2.4918818e+02  -9.8996000e+00   2.5922909e+02  -5.9528727e+00   3.0218182e+02  -1.7761818e+01   5.3044545e+01   1.3417345e+01   3.3114091e+02   6.0696364e+00   1.2231091e+02   1.3151273e+00   2.7234341e+02   1.2605302e+01   1.6433818e+02  -4.7897818e+00   2.6543545e+02   6.2860727e+00   2.5415091e+02  -1.1899345e+01   1.3359727e+02   5.9148582e+01   2.4441909e+02  -1.5805345e+01   3.5807636e+02  -1.8703382e+01   2.3032182e+02   5.2815273e+00   2.4917182e+02  -2.4807382e+01   1.6579636e+02  -4.5643636e-01   2.0008818e+02   4.5602182e+00   1.8128545e+02  -1.4438291e+01   2.4647341e+02  -3.0025098e+01   2.4686000e+02  -1.9730618e+01   2.3138273e+02  -3.7176982e+01   1.5708727e+02  -1.4738800e+01   2.6391364e+02  -2.3259455e+01   2.5645364e+02   1.9800727e+00   1.9047636e+02   4.6037091e+00   4.0694000e+02  -1.5611564e+01   3.8005341e+02  -3.0671498e+01   1.4490455e+02  -1.6707818e+01   2.8853341e+02   1.5740102e+01   3.6707273e+02   7.5087273e+00   2.1277818e+02  -3.8177091e+00   1.8783341e+02  -2.1743898e+01   2.8571273e+02  -1.6457927e+01   2.0200341e+02  -4.2717498e+01   2.5937273e+02  -1.3878909e+01   2.0553341e+02   2.1100102e+01   2.0123818e+02   1.6723673e+01   1.9311455e+02  -9.5928000e+00   3.4954364e+02   6.3110545e+00   3.5729909e+02   8.5933455e+00   2.7266364e+02   8.6748727e+01   3.0272000e+02  -2.2276000e+00   2.0724091e+02  -2.4783636e+00   2.9105636e+02  -7.5936000e+00   2.6919341e+02  -3.2332698e+01   1.8191341e+02  -3.1630298e+01   1.0219000e+02   5.6113891e+01   1.1834341e+02  -2.8594698e+01   2.3693341e+02  -1.1931898e+01   2.7173727e+02   2.5416473e+01   1.7705636e+02  -4.5990545e+00   3.4441000e+02   1.0459927e+01   2.7080818e+02   9.0889818e+00   3.9981909e+02   1.6452655e+01   2.3050091e+02   9.7581091e+00   2.7862545e+02  -2.4209455e+00   3.1677727e+02   7.3661455e+01   3.2258273e+02   3.0589745e+01   1.7126636e+02   2.9413236e+01   1.8177341e+02   8.6380902e+01   1.8819341e+02  -4.2726976e+00   2.7595000e+02   2.7766727e+01   1.5857273e+02  -1.2465818e+01   1.4941182e+02  -1.2109309e+01   1.1429341e+02  -4.5510698e+01   1.1979000e+02   9.6498182e-01   3.0862000e+02   1.1255855e+01   1.6529341e+02   1.6599302e+01   1.6441818e+02  -5.2480000e+00   2.4529636e+02   1.7126545e+00   4.3473818e+02  -6.4654182e+00   3.3661455e+02   8.6172000e+00   1.8239636e+02   2.1592000e+00   1.2267364e+02  -5.8220727e+00   3.1091341e+02   1.9997024e+00   1.1300341e+02   9.1402502e+01   2.6957341e+02   1.6690239e-01   1.6839000e+02  -2.6230182e+00   2.9469545e+02   8.6007273e+00   2.8701364e+02  -3.0974545e+00   1.9433182e+02   1.5448909e+01   2.8729341e+02  -2.7350698e+01   1.6148091e+02   2.0454255e+01   5.5234341e+02  -4.1504698e+01   1.9673818e+02   1.0269127e+01   2.7129909e+02  -1.2553018e+01   1.9881341e+02   1.2587702e+01   2.2167341e+02   7.8089024e+00   3.3234636e+02   4.9620473e+01   2.4596341e+02   2.5385702e+01   3.2609364e+02  -2.3117491e+01   3.2539341e+02   3.8071302e+01   5.9977341e+02   2.6990902e+01   1.7900341e+02   5.6525024e+00   3.2615818e+02  -2.3690836e+01   4.2755818e+02  -3.8429200e+01   2.9239182e+02   8.0404727e+00   3.4177341e+02   3.0670902e+01   2.5735636e+02   1.2440582e+01   3.5524341e+02   1.7883302e+01   1.5852273e+02   4.7318182e+00   5.0900341e+02   2.7292502e+01   1.7469364e+02   5.4399636e+00   2.1486000e+02   5.5166545e+00   2.7290636e+02  -7.0887273e-01   2.5010341e+02   9.6745024e+00
   2.9327818e+02   3.0432000e+00   2.6075909e+02   1.3784727e+01   2.8846182e+02   4.7657818e+00   6.5614545e+01   1.2031745e+01   3.6291091e+02  -1.4131964e+01   1.5260091e+02  -1.7680727e+00   2.7919341e+02   1.5730239e-01   1.9924818e+02  -2.2925818e+00   3.0691545e+02   3.8676727e+00   2.7849091e+02   1.1573455e+01   1.4168727e+02   7.9651382e+01   3.0832909e+02   5.9918545e+00   4.0431636e+02   9.8741818e-01   2.8366182e+02   1.8924327e+01   2.4145182e+02   3.1402182e+00   2.0989636e+02  -4.7444364e+00   2.4132818e+02   1.7831018e+01   2.8915545e+02   1.2872109e+01   2.8534341e+02   1.2065302e+01   3.1129000e+02  -1.0365018e+01   2.3981273e+02  -1.9801382e+01   1.6894727e+02  -5.9776000e+00   2.9205364e+02   6.7293455e+00   2.7792364e+02   5.7824727e+00   2.2571636e+02   2.9594509e+01   3.6504000e+02   1.8804364e+00   3.8896341e+02   8.1357024e+00   1.8637455e+02  -4.5554182e+00   3.3791341e+02   9.2697024e+00   3.0355273e+02   1.0500327e+01   2.3762818e+02  -1.2325709e+01   2.0609341e+02  -1.8346976e+00   2.8447273e+02   2.2112727e+00   2.3000341e+02  -3.0667498e+01   2.3337273e+02  -6.0889091e+00   2.0662341e+02   3.4672902e+01   2.1390818e+02   8.3800727e+00   2.2102455e+02  -1.7065600e+01   3.3907364e+02   2.1578655e+01   2.9333909e+02   2.3140145e+01   2.7819364e+02   7.2736327e+01   2.6477000e+02  -2.4160000e-01   2.1629091e+02  -1.3423636e+00   2.7905636e+02   1.1226400e+01   2.7472341e+02  -3.5295098e+01   1.6491341e+02  -2.3560298e+01   1.0058000e+02   6.2862691e+01   1.2610341e+02  -2.2075498e+01   2.1567341e+02   2.5658902e+01   2.2505727e+02  -4.4791273e+00   1.8072636e+02  -1.3726545e+00   3.4126000e+02  -4.8580727e+00   2.4618818e+02   2.4858182e-01   4.0134909e+02   6.2402545e+00   2.5354091e+02  -9.4509091e-01   2.4805545e+02  -6.9753455e+00   3.4153727e+02   6.5730655e+01   3.7626273e+02   1.6195345e+01   1.9726636e+02   3.2543236e+01   1.8496341e+02   6.5795702e+01   1.5424341e+02  -1.9656698e+01   2.4614000e+02   3.2961527e+01   1.9210273e+02   4.1781818e-02   1.7279182e+02   1.5120291e+01   1.2705341e+02  -5.8721498e+01   1.1955000e+02  -5.2058182e+00   3.0676000e+02   8.2646545e+00   1.9410341e+02   1.6824502e+01   1.8350818e+02  -2.2445200e+01   2.8091636e+02   1.1003055e+01   3.5716818e+02  -1.4069818e+01   4.1927455e+02   3.0544000e+00   2.1191636e+02  -5.7724000e+00   1.1938364e+02   9.3411273e+00   3.6815341e+02   1.2520502e+01   1.1067341e+02   1.0006890e+02   2.5500341e+02  -4.2374976e+00   1.3011000e+02   8.9593818e+00   2.7107545e+02   1.9203273e+00   2.6120364e+02   3.9273455e+00   2.0776182e+02  -5.3549091e-01   3.5105341e+02  -3.0921498e+01   1.6795091e+02   1.5316655e+01   4.6148341e+02  -4.3805898e+01   1.8730818e+02   2.1923527e+01   2.3710909e+02  -9.0781818e-01   2.1934341e+02   5.9953024e+00   2.3129341e+02   9.0893024e+00   2.9473636e+02   8.3739273e+01   2.3205341e+02   2.2688502e+01   2.9614364e+02  -1.4201491e+01   3.9495341e+02   3.5726502e+01   5.6405341e+02   1.8228502e+01   1.7615341e+02  -1.0739498e+01   2.9672818e+02   1.4563564e+01   4.7382818e+02  -1.3700800e+01   2.8020182e+02   7.4956727e+00   2.5186341e+02   2.2103702e+01   2.2540636e+02   4.2658182e-01   3.5272341e+02  -1.4865098e+01   1.8414273e+02  -6.3177818e+00   4.3048341e+02   2.5154102e+01   1.8088364e+02   1.4944764e+01   2.0862000e+02  -1.6604145e+01   2.5319636e+02  -1.2412073e+01   2.1257341e+02  -3.1323098e+01
   2.8051818e+02  -1.1260000e+00   2.1332909e+02   1.0769127e+01   3.1699182e+02  -1.1326618e+01   8.5284545e+01   5.2698145e+01   3.8900091e+02  -7.9391636e+00   9.0070909e+01  -1.3385673e+01   2.4510341e+02   1.0834502e+01   1.8200818e+02   4.1661818e-01   2.7205545e+02   2.1364727e+00   2.7091091e+02  -3.9601455e+00   1.5301727e+02   5.4314982e+01   3.0780909e+02   7.8834545e+00   4.3445636e+02   1.6716218e+01   2.7166182e+02   1.1264327e+01   2.4860182e+02   9.3282182e+00   1.8656636e+02   3.3119636e+00   2.0408818e+02  -2.9097818e+00   2.3997545e+02   1.2056509e+01   2.4314341e+02  -8.6886976e+00   2.8967000e+02  -9.6541818e-01   2.5366273e+02  -2.3719382e+01   1.6451727e+02  -5.6232000e+00   2.8191364e+02  -9.3594545e+00   3.0230364e+02   1.5262073e+01   2.1866636e+02   1.3588509e+01   3.6552000e+02   2.6020364e+00   3.1434341e+02  -1.5754698e+01   1.4361455e+02  -7.5461818e-01   2.8410341e+02   9.8145024e+00   3.7060273e+02   3.3996327e+01   2.2553818e+02  -1.4408509e+01   1.7067341e+02   1.5789024e+00   2.7137273e+02   8.8792727e+00   2.7000341e+02  -3.3437498e+01   2.1690273e+02  -7.4813091e+00   1.8772341e+02   6.3349024e+00   2.7604818e+02  -3.6811273e+00   2.4883455e+02  -1.1910400e+01   3.7869364e+02  -7.7409455e+00   3.2138909e+02  -1.0723855e+01   3.0038364e+02   1.1148113e+02   2.3548000e+02  -9.6584000e+00   2.2462091e+02   9.7512364e+00   2.6205636e+02  -4.7436000e+00   2.5629341e+02  -1.6630698e+01   1.3991341e+02  -1.8990298e+01   1.2224000e+02   8.0609891e+01   1.3891341e+02  -1.6860298e+01   2.4693341e+02   2.9948102e+01   2.7052727e+02   1.9332727e+00   1.5062636e+02   4.7553455e+00   3.1750000e+02  -3.3372727e+00   2.4961818e+02  -6.7858182e+00   3.9996909e+02   2.2440655e+01   2.5597091e+02   4.9105091e+00   2.6271545e+02  -1.3008145e+01   3.6439727e+02   8.6091855e+01   4.2105273e+02   9.1421455e+00   2.0268636e+02   3.1949636e+01   1.9538341e+02   7.8102102e+01   2.0729341e+02  -4.2806976e+00   2.9157000e+02   3.4227127e+01   1.7586273e+02   8.2098182e-01   1.7037182e+02  -4.5461091e+00   1.3715341e+02  -5.5579498e+01   1.0269000e+02   7.2429818e+00   2.7229000e+02   4.7422545e+00   1.8734341e+02  -4.4446976e+00   2.0222818e+02  -1.5752800e+01   2.6924636e+02   5.7966545e+00   3.4925818e+02  -8.1701818e-01   4.2246455e+02   2.4192000e+00   1.8234636e+02  -1.1836800e+01   1.0052364e+02   5.7099273e+00   3.6291341e+02   3.5097024e+00   9.0913409e+01   8.3599702e+01   2.8862341e+02  -2.2407098e+01   1.8092000e+02  -1.5775418e+01   2.3040545e+02  -8.6360727e+00   2.2172364e+02  -1.0204255e+01   1.6795182e+02   2.2029309e+01   2.8819341e+02  -2.8042698e+01   1.6234091e+02   1.3454545e+00   3.7315341e+02  -3.8739498e+01   1.8016818e+02  -1.7265273e+01   2.6486909e+02   5.7713818e+00   2.3024341e+02   1.7330239e-01   2.1596341e+02   8.4057024e+00   3.8345636e+02   6.4751673e+01   1.9129341e+02   1.0379302e+01   2.6171364e+02  -2.9307091e+01   4.9011341e+02   2.2503702e+01   5.9338341e+02   7.0221024e+00   1.6662341e+02   1.6212902e+01   3.1396818e+02  -3.3856364e+00   4.2976818e+02  -2.5706000e+01   2.8110182e+02  -1.4336327e+01   3.1624341e+02   1.6333302e+01   2.2340636e+02   1.0866582e+01   3.4972341e+02   5.3249024e+00   1.5318273e+02   9.2590182e+00   4.9491341e+02   1.4759702e+01   1.4207364e+02   1.7099564e+01   2.0895000e+02  -1.0605455e+00   2.5561636e+02  -1.0856727e+00   2.0129341e+02  -1.5900698e+01
   2.3956818e+02  -1.0470000e+01   2.0046909e+02  -1.6320727e+00   2.7794182e+02  -6.7261818e-01   7.2284545e+01   7.5308145e+01   3.0619091e+02  -1.5504364e+01   1.3855091e+02  -1.9694073e+01   1.9481341e+02  -1.3042298e+01   1.8967818e+02  -1.1246982e+01   2.8910545e+02  -1.7752727e-01   2.6544091e+02   2.2874545e+00   1.4963727e+02   5.7055382e+01   3.3413909e+02  -4.3629455e+00   3.6850636e+02  -6.8177818e+00   2.3928182e+02  -1.8385273e+01   2.1769182e+02  -3.8689818e+00   1.8451636e+02   2.4759636e+00   1.5237818e+02  -1.4672982e+01   2.1078545e+02  -5.1682909e+00   2.4634341e+02  -1.0944698e+01   2.8362000e+02  -2.1671418e+01   2.2595273e+02  -2.7222582e+01   1.5832727e+02  -8.7480000e+00   2.5686364e+02  -2.0735455e+01   2.5059364e+02  -5.1112727e-01   2.2919636e+02  -5.5338909e+00   3.1228000e+02  -3.1787636e+00   4.5134341e+02   2.0145302e+01   1.6414455e+02  -4.1570182e+00   1.4673409e+01   3.0289024e+00   3.3331273e+02  -1.2120473e+01   2.0967818e+02  -1.8329709e+01   2.1578341e+02  -8.8198976e+00   2.4623273e+02  -1.6395273e+00   2.2424341e+02  -4.1306698e+01   2.4452273e+02  -2.0930909e+01   1.9224341e+02   1.5493302e+01   2.7675818e+02   3.5207273e-01   2.2635455e+02  -8.2520000e+00   3.3345364e+02   6.9282545e+00   3.1005909e+02   1.1472545e+01   2.9214364e+02   8.6860327e+01   2.4672000e+02   1.6324000e+00   2.5415091e+02  -2.0041164e+01   2.6719636e+02   1.0505200e+01   2.8915341e+02  -3.6159498e+01   1.3981341e+02  -2.7882298e+01   9.6960000e+01   8.0532291e+01   1.3096341e+02  -2.1604298e+01   2.1451341e+02   1.7171702e+01   2.8394727e+02  -1.3003273e+00   1.8262636e+02  -1.7284655e+01   2.9307000e+02  -6.5228727e+00   2.4861818e+02   1.4434182e+01   3.8243909e+02   9.6530545e+00   2.2112091e+02   1.7648509e+01   3.0286545e+02  -2.3201455e+00   2.6582727e+02   9.4167455e+01   3.4831273e+02   2.8011345e+01   2.3573636e+02   2.7785636e+01   2.0343341e+02   3.0078102e+01   1.8329341e+02   1.7449302e+01   2.7247000e+02   4.3351273e+00   1.5567273e+02   1.5261818e+00   1.6084182e+02   9.2162909e+00   1.0457341e+02  -4.8063098e+01   1.3722000e+02  -8.8594182e+00   2.6081000e+02   2.5606545e+00   2.0643341e+02   2.1978102e+01   2.3279818e+02  -4.5284000e+00   2.5710636e+02   1.1717855e+01   3.8644818e+02  -7.8422182e+00   3.9637455e+02   1.7076400e+01   1.8929636e+02  -1.7442800e+01   1.0724364e+02   7.1223273e+00   4.1915341e+02   3.1005024e+00   1.1448341e+02   1.0262410e+02   3.0924341e+02   1.8033024e+00   1.6606000e+02  -1.2586618e+01   2.5050545e+02   7.0859273e+00   2.1049364e+02  -1.1215855e+01   1.7923182e+02   1.9369091e+00   3.4091341e+02  -3.9780298e+01   1.7062091e+02   8.8730545e+00   4.8343341e+02  -5.7561898e+01   2.4297818e+02  -1.0290073e+01   2.3010909e+02   6.2721818e+00   1.9110341e+02   8.6845024e+00   2.0105341e+02  -7.1114976e+00   3.4900636e+02   7.4067673e+01   2.2191341e+02   1.8929702e+01   2.6737364e+02  -4.7609891e+01   4.5500341e+02   3.9702502e+01   6.7015341e+02   1.8830502e+01   1.8281341e+02  -5.4622976e+00   2.7129818e+02  -5.2620364e+00   4.4003818e+02  -2.3527600e+01   3.2553182e+02  -3.8507273e+00   2.6453341e+02   2.0090102e+01   1.9573636e+02  -8.1598182e+00   3.4477341e+02  -5.4190976e+00   1.5223273e+02  -2.1904982e+01   4.8843341e+02   6.0881024e+00   1.5846364e+02  -7.1216364e+00   1.9562000e+02  -1.8944145e+01   2.0338636e+02  -1.9907273e+01   2.4319341e+02  -1.5482698e+01
   2.7708818e+02  -7.7516000e+00   1.9770909e+02  -4.7012727e+00   2.3713182e+02   1.2972182e+01   6.5284545e+01   1.7058145e+01   3.7514091e+02  -1.5640364e+01   1.0807091e+02   3.9843273e+00   2.7981341e+02   1.4207702e+01   2.4195818e+02   7.0506182e+00   2.9262545e+02   2.2730873e+01   2.9463091e+02  -2.9477455e+00   1.4725727e+02   6.5865782e+01   3.6770909e+02   2.4314545e+00   4.2736636e+02   5.3734182e+00   2.9785182e+02   1.5789127e+01   2.5964182e+02   1.3775018e+01   2.2003636e+02   5.4436364e-01   2.0080818e+02   1.6212618e+01   2.5965545e+02   3.1542109e+01   2.6134341e+02   6.8553024e+00   2.8929000e+02  -3.5018182e-02   2.7743273e+02  -7.8109818e+00   1.8946727e+02   1.4050800e+01   3.1553364e+02   1.2760945e+01   3.1297364e+02   1.1838473e+01   2.3828636e+02   1.2448909e+01   3.9704000e+02  -1.5795636e+00   4.7996341e+02   4.8057024e+00   1.7580455e+02   1.7201818e+00   3.0003409e+01  -5.0074976e+00   3.5821273e+02   2.4317527e+01   2.5210818e+02   1.3758909e+00   2.1367341e+02   9.2890239e-01   2.9094273e+02   1.2123673e+01   2.7781341e+02  -2.4252298e+01   2.2242273e+02  -5.4290909e-01   1.9081341e+02   2.6277702e+01   2.2623818e+02   1.2773673e+01   2.2944455e+02  -4.8292000e+00   3.1764364e+02   2.7103055e+01   2.8057909e+02   1.0609455e+00   3.1290364e+02   8.2239527e+01   2.8338000e+02  -1.5540400e+01   2.2257091e+02  -5.3247636e+00   3.2586636e+02   6.5716000e+00   2.2991341e+02   3.6697024e+00   1.5891341e+02  -2.3410298e+01   8.6860000e+01   4.6580291e+01   1.2077341e+02  -1.5069098e+01   2.3999341e+02   2.5663302e+01   3.0268727e+02  -1.0059527e+01   2.0062636e+02  -5.4446545e+00   3.0403000e+02   9.2203273e+00   2.6871818e+02   1.1496182e+01   4.2296909e+02   5.7506545e+00   2.2788091e+02   1.0777709e+01   2.3838545e+02  -1.9971745e+01   3.0415727e+02   1.0529105e+02   2.6926273e+02   3.3435345e+01   2.2984636e+02   1.2516836e+01   2.1953341e+02   5.2980102e+01   1.7172341e+02   1.0234902e+01   3.1128000e+02   3.5890327e+01   1.7581273e+02   7.1049818e+00   1.5122182e+02   8.7958909e+00   1.1467341e+02  -5.9631098e+01   1.2203000e+02  -6.3042182e+00   2.3452000e+02  -4.6145455e-02   1.8424341e+02   9.5133024e+00   1.3084818e+02  -2.4712400e+01   2.3343636e+02  -6.9585455e+00   3.9535818e+02  -2.1035018e+01   3.6184455e+02  -9.8312000e+00   1.9720636e+02   5.1644000e+00   1.2505364e+02  -2.2524727e+00   3.8624341e+02   1.9163302e+01   1.0429341e+02   6.0629302e+01   2.8072341e+02  -1.1585098e+01   2.7887000e+02  -6.6614182e+00   1.8064545e+02   1.6774727e+01   1.7496364e+02  -1.1703455e+01   1.7695182e+02   2.0293091e+00   3.2353341e+02  -1.3909898e+01   1.7191091e+02  -1.2801455e+00   4.6396341e+02  -3.8194298e+01   2.8602818e+02  -1.4444073e+01   2.2048909e+02   6.3717818e+00   2.0938341e+02   1.0222102e+01   2.1462341e+02   1.8290239e-01   3.0167636e+02   7.7624073e+01   1.8800341e+02   9.0725024e+00   2.8161364e+02  -3.0609091e+01   4.7256341e+02   3.3517702e+01   7.1767341e+02   1.1408902e+01   1.9596341e+02  -1.8704298e+01   2.3958818e+02  -1.1385236e+01   3.8208818e+02  -4.0211600e+01   2.3672182e+02  -3.9759273e+00   3.0043341e+02   2.8318102e+01   1.9916636e+02   6.9457818e+00   3.8624341e+02   1.1833302e+01   1.5718273e+02  -6.6809818e+00   6.1781341e+02   4.0257702e+01   1.7484364e+02   1.5047964e+01   1.9238000e+02  -6.5849455e+00   2.2104636e+02   6.7299273e+00   2.4129341e+02  -2.0670698e+01
   2.4280818e+02  -1.0199200e+01   2.0532909e+02   3.2191273e+00   2.1675182e+02  -1.1397418e+01   6.5614545e+01   1.8791745e+01   3.6062091e+02  -7.1887636e+00   1.8060091e+02   7.1319273e+00   2.5638341e+02   5.7421024e+00   2.1767818e+02   6.1301818e-01   2.7800545e+02   5.1804727e+00   2.7825091e+02   1.3212655e+01   1.3816727e+02   5.7212982e+01   3.3437909e+02  -2.7432145e+01   3.9645636e+02   2.9462182e+00   2.7628182e+02   1.8224727e+01   2.6002182e+02  -7.7538182e-01   1.6951636e+02   7.8159636e+00   1.8732818e+02  -4.6089818e+00   2.2253545e+02   1.7581709e+01   2.2934341e+02  -1.3246976e+00   2.7082000e+02  -1.4167418e+01   2.5414273e+02  -3.8077818e+00   1.6136727e+02  -8.8412000e+00   2.6453364e+02  -1.1689055e+01   2.8435364e+02   9.5080727e+00   2.5757636e+02  -7.1442909e+00   4.0204000e+02  -4.4029564e+01   4.4772341e+02  -3.6150976e+00   1.3375455e+02  -1.4195818e+01   1.7205341e+02   8.5885024e+00   3.2098273e+02   4.4859273e+00   1.8429818e+02  -1.4539309e+01   1.8835341e+02  -2.2045498e+01   2.3842273e+02  -1.6747273e+00   2.3424341e+02  -5.4916698e+01   1.9309273e+02   4.2734909e+00   2.2510341e+02   1.9534502e+01   1.8699818e+02   2.5672873e+01   2.1040455e+02   6.9400000e-01   2.7988364e+02  -4.6861455e+00   2.7681909e+02  -4.8282545e+00   2.7519364e+02   5.3026327e+01   3.3767000e+02  -4.2136000e+00   2.4410091e+02  -1.1997164e+01   2.8490636e+02  -7.9116000e+00   2.3877341e+02  -1.5849098e+01   1.8591341e+02  -1.0050298e+01   7.5620000e+01   5.2339491e+01   1.3534341e+02  -1.0764698e+01   2.4146341e+02  -1.4429761e-01   2.6315727e+02  -2.2671273e+00   1.7195636e+02   1.4428945e+01   2.9560000e+02  -1.7345273e+01   2.6952818e+02   9.4813818e+00   4.0139909e+02   1.7516255e+01   2.5721091e+02   8.0913091e+00   2.6609545e+02   5.7714545e+00   2.8996727e+02   8.4766255e+01   3.0879273e+02   2.2729455e+00   1.9037636e+02   1.4354436e+01   1.9915341e+02   3.5850502e+01   1.8853341e+02   1.0600102e+01   2.8271000e+02   7.3135927e+01   1.6486273e+02   1.0410982e+01   1.5394182e+02   1.1098291e+01   1.0457341e+02  -6.9393098e+01   1.1726000e+02   5.7373818e+00   2.6195000e+02   2.1089455e+01   1.8534341e+02  -7.0446976e+00   1.2831818e+02  -2.6550000e+01   2.1705636e+02  -1.4581455e+00   3.5582818e+02   1.7277382e+01   3.6622455e+02  -4.1816000e+00   1.9248636e+02  -9.3800000e-01   1.4486364e+02   1.3882727e+01   4.2781341e+02   5.1317702e+01   1.5524341e+02   8.5403302e+01   2.9396341e+02   9.2657024e+00   2.0463000e+02  -7.6222182e+00   1.8702545e+02  -7.3567273e-01   1.5615364e+02   6.2313455e+00   1.5623182e+02   5.7369091e+00   3.3996341e+02  -2.2514298e+01   1.5991091e+02   1.5919855e+01   4.8810341e+02  -5.3415498e+01   3.3135818e+02  -2.2104727e+00   3.2715909e+02   1.6168182e+01   2.2610341e+02  -5.6954976e+00   2.0948341e+02   1.0684102e+01   2.1262636e+02   1.3836807e+02   2.2929341e+02   1.6249302e+01   3.0914364e+02  -2.8811491e+01   4.0267341e+02   3.1718902e+01   7.3048341e+02   2.4864102e+01   1.6119341e+02  -2.5926976e+00   2.8467818e+02  -9.4224364e+00   4.3855818e+02  -5.5149200e+01   2.6929182e+02  -4.9215273e+00   3.7148341e+02   1.7064102e+01   2.5497636e+02  -4.8990182e+00   3.3972341e+02   1.7490239e-01   1.6990273e+02   1.8251418e+01   5.9048341e+02   2.5734102e+01   1.5507364e+02   2.5289564e+01   1.9962000e+02   6.4958545e+00   2.2333636e+02  -1.4883273e+01   2.4053341e+02   4.2001024e+00
   2.7194818e+02  -1.7250400e+01   3.4246909e+02   4.5779273e+00   2.6042182e+02   3.7689818e+00   7.8804545e+01   2.0836545e+01   3.2600091e+02  -1.4691636e+00   1.5503091e+02   5.4575273e+00   2.4134341e+02   9.6153024e+00   1.8219818e+02  -1.7648582e+01   3.1000545e+02  -1.3279527e+01   2.5196091e+02   1.5365855e+01   1.5073727e+02   5.9687382e+01   3.6060909e+02  -3.7705455e+00   3.7060636e+02   1.8684218e+01   2.5708182e+02  -1.0189273e+01   2.3021182e+02   8.5194182e+00   2.1256636e+02  -7.0480364e+00   2.4718818e+02  -4.3977818e+00   2.3034545e+02  -2.0363091e+01   3.0527341e+02  -1.2329098e+01   2.8753000e+02  -1.8464218e+01   2.4605273e+02  -1.4260582e+01   1.7389727e+02  -7.0360000e-01   2.7929364e+02  -1.3389855e+01   2.8935364e+02   1.1818073e+01   2.5566636e+02  -1.7514909e+00   3.1052000e+02  -1.6037964e+01   3.6853341e+02  -1.7799898e+01   1.4737455e+02   7.5645818e+00   3.2648341e+02   2.0324102e+01   3.6869273e+02   1.8529127e+01   2.0939818e+02  -3.5473091e+00   2.3678341e+02  -2.6189898e+01   3.1309273e+02  -9.8832727e-01   2.0196341e+02  -3.0424298e+01   1.9094273e+02  -1.7445091e+00   2.0534341e+02   5.8530239e-01   1.9709818e+02  -1.0605127e+01   2.1321455e+02  -5.8608000e+00   2.6612364e+02  -1.3065345e+01   2.7224909e+02  -3.7426545e+00   2.5809364e+02   3.1724327e+01   3.3605000e+02  -4.8040000e+00   2.1581091e+02   1.3176036e+01   2.6357636e+02  -2.1915200e+01   2.3277341e+02  -2.9939098e+01   1.7605341e+02  -2.5301498e+01   9.5620000e+01   5.3739491e+01   1.4157341e+02  -2.9263098e+01   2.3867341e+02   8.6089024e+00   2.1121727e+02   2.0098073e+01   1.6948636e+02   1.8565455e+00   3.0636000e+02   3.1503927e+01   2.6585818e+02   2.0104982e+01   3.9853909e+02   1.7745055e+01   2.5173091e+02   6.9597091e+00   2.5476545e+02   2.4527855e+01   3.5668727e+02   6.2048655e+01   3.0931273e+02   3.2313455e+00   2.0405636e+02   7.5300364e+00   2.0967341e+02   4.5238902e+01   2.0443341e+02  -6.2918976e+00   3.1495000e+02   6.2406727e+01   1.6643273e+02   7.1453818e+00   1.4608182e+02   7.0570909e+00   1.2315341e+02  -5.8499498e+01   1.0007000e+02   3.9725818e+00   3.0695000e+02   6.1994545e+00   1.6129341e+02   7.0193024e+00   9.2698182e+01  -3.0800400e+01   2.0629636e+02   2.6426545e+00   3.7639818e+02  -3.6418218e+01   2.7994455e+02  -6.9892000e+00   2.0882636e+02   1.2234800e+01   1.3167364e+02   6.4079273e+00   3.4891341e+02   1.2439702e+01   1.6072341e+02   7.6014902e+01   2.5567341e+02  -6.2510976e+00   1.6349000e+02  -1.2901018e+01   1.6121545e+02  -1.1580873e+01   1.9877364e+02   3.2017455e+00   1.5147182e+02  -1.2362291e+01   3.2948341e+02  -2.4575898e+01   1.7357091e+02  -3.2945455e-02   5.4991341e+02  -4.8170298e+01   3.3678818e+02   1.7751273e+00   3.2000909e+02  -5.3498182e+00   2.0396341e+02   9.4657024e+00   1.8029341e+02   2.1449302e+01   2.7956636e+02   1.2251287e+02   2.2043341e+02   1.3338102e+01   2.8837364e+02  -3.1389891e+01   3.9817341e+02   2.6698902e+01   7.7334341e+02   2.8765302e+01   1.7067341e+02  -7.8310976e+00   2.8439818e+02  -1.3310036e+01   4.2708818e+02  -1.7651600e+01   2.6205182e+02   3.6576727e+00   3.3872341e+02   2.3774902e+01   2.3311636e+02   1.3797818e+00   2.8791341e+02   5.5597024e+00   1.9033273e+02  -1.0952982e+01   5.0305341e+02   1.4885024e+00   1.6488364e+02   2.0084764e+01   2.0691000e+02  -9.3673455e+00   2.0404636e+02   1.8499273e+00   2.5500341e+02  -4.6674976e+00
   2.3922818e+02  -1.3342800e+01   2.7856909e+02  -8.9300727e+00   2.9665182e+02   6.4058182e-01   8.3334545e+01   4.0284145e+01   3.4762091e+02   8.9912364e+00   1.4164091e+02   1.0958727e+01   2.4562341e+02   1.7132902e+01   1.7324818e+02  -3.0225818e+00   2.7110545e+02  -7.9275273e+00   2.7749091e+02   1.5634545e+00   1.4830727e+02   7.6261782e+01   3.7389909e+02   3.5962545e+00   3.8602636e+02   1.4680618e+01   2.6213182e+02   1.9767273e+00   2.0626182e+02  -3.0445818e+00   2.1908636e+02   1.2520364e+01   1.9975818e+02  -8.3381818e-02   3.1328545e+02   8.0017091e+00   2.7527341e+02   9.0239234e-04   3.0543000e+02  -1.3136218e+01   2.4052273e+02  -1.1048182e+01   1.8127727e+02  -7.0540000e+00   2.8319364e+02  -2.4511855e+01   2.9007364e+02   1.2000473e+01   2.0819636e+02  -3.5238909e+00   2.9071000e+02  -8.5531636e+00   4.2105341e+02  -1.2901498e+01   1.5823455e+02   8.4578182e-01   3.0586341e+02   4.3137024e+00   3.0726273e+02   5.6735273e+00   2.1243818e+02  -8.5005091e+00   1.8730341e+02  -1.9751498e+01   2.6475273e+02  -5.6411273e+00   2.0643341e+02  -2.5691898e+01   1.9404273e+02  -1.0272509e+01   2.0000341e+02   9.7325024e+00   2.0937818e+02   2.1982473e+01   2.0311455e+02   8.0872000e+00   2.7812364e+02   4.8346545e+00   2.3224909e+02   2.1173455e+00   2.9623364e+02  -1.5186873e+01   3.3562000e+02   1.0330400e+01   2.4719091e+02   8.9456364e+00   2.5076636e+02  -5.6104000e+00   2.3177341e+02  -2.1809098e+01   1.6853341e+02  -2.1129898e+01   9.1670000e+01   5.2385491e+01   1.4181341e+02  -1.3142298e+01   2.2814341e+02   2.1913024e+00   2.5194727e+02   1.2629673e+01   1.8710636e+02   2.2256945e+01   3.0284000e+02   8.1655273e+00   2.5761818e+02  -1.4581818e-01   4.0696909e+02   6.0306545e+00   2.3788091e+02   2.3547709e+01   2.5714545e+02  -3.2325455e+00   3.4496727e+02   6.0836255e+01   3.2494273e+02   1.7880945e+01   2.2342636e+02   4.0920436e+01   1.8443341e+02   4.5498102e+01   2.1324341e+02   9.0033024e+00   2.6747000e+02   1.5015127e+01   1.8714273e+02  -4.8014182e+00   1.5322182e+02   1.6858909e+00   1.0934341e+02  -4.7684698e+01   1.3069000e+02  -1.5337018e+01   3.4238000e+02   1.5845055e+01   2.2815341e+02   1.0860502e+01   1.2426818e+02   1.0400000e-01   2.3691636e+02   1.5803055e+01   4.8744818e+02  -8.5422182e+00   3.4089455e+02   8.4800000e-02   2.6505636e+02   1.2976400e+01   1.0776364e+02   3.2707273e+00   3.6296341e+02   2.2315702e+01   2.8319341e+02   1.6697302e+01   2.7234341e+02   3.8953024e+00   2.0358000e+02  -2.0182182e+00   2.3274545e+02  -1.5932727e+00   2.0310364e+02   1.7375345e+01   1.7880182e+02   8.1613091e+00   3.1777341e+02  -2.9829098e+01   1.8691091e+02   1.3709855e+01   5.4438341e+02  -4.8577898e+01   3.1397818e+02   6.9992727e-01   2.7343909e+02   1.0235782e+01   2.5448341e+02   8.1841024e+00   1.5910341e+02   1.9045024e+00   2.6550636e+02   8.1407673e+01   2.3710341e+02   5.7450239e-01   2.7671364e+02  -2.3747091e+01   3.8361341e+02   3.8363702e+01   7.5124341e+02   1.3443302e+01   1.7115341e+02  -5.0094976e+00   3.1572818e+02  -5.4764364e+00   4.7245818e+02  -2.4801200e+01   2.3053182e+02  -3.1507273e+00   3.8567341e+02   2.6688902e+01   2.2492636e+02  -1.2495018e+01   2.7996341e+02  -4.6142976e+00   2.1399273e+02   8.3442182e+00   4.8038341e+02   4.3822102e+01   1.7774364e+02   3.2459636e+00   2.2895000e+02  -1.4705455e+00   1.8033636e+02  -6.5432727e+00   2.6577341e+02   1.5609024e+00
   2.3218818e+02  -1.2349600e+01   2.5699909e+02  -9.9144727e+00   2.7737182e+02   4.7029818e+00   5.5904545e+01   4.0758545e+01   3.1295091e+02   2.4094836e+01   1.5888091e+02   4.2495273e+00   2.3500341e+02   5.9250239e-01   2.0976818e+02  -9.9418182e-01   2.6496545e+02  -5.1063273e+00   2.6582091e+02   7.3705455e-01   1.2649727e+02   5.4526582e+01   3.0418909e+02   1.7930545e+00   3.6007636e+02  -3.1933818e+00   2.4647182e+02   5.4695273e+00   2.0288182e+02   1.4158182e+00   1.7208636e+02   2.5203636e+00   1.3675818e+02  -3.1333818e+00   2.5309545e+02   1.6196909e+01   2.8094341e+02  -1.8252698e+01   2.7382000e+02  -1.9887418e+01   2.1981273e+02  -1.6111382e+01   1.4913727e+02  -3.5328000e+00   2.8362364e+02  -3.0456255e+01   2.8340364e+02  -1.1895927e+01   2.2128636e+02   3.1389091e+00   3.9985000e+02  -2.7234364e+01   4.0015341e+02  -1.2229498e+01   1.5985455e+02  -1.0003818e+01   3.1448341e+02   1.6474102e+01   3.4993273e+02   1.0299273e+00   2.1067818e+02  -4.7897091e+00   2.2272341e+02  -1.8695098e+01   2.6709273e+02  -1.7308327e+01   2.1143341e+02  -4.4181898e+01   1.9266273e+02   2.3578909e+00   2.1519341e+02   1.2607302e+01   1.9942818e+02   7.0184727e+00   2.0835455e+02  -2.7092000e+01   2.7731364e+02   5.1945455e-01   1.6300909e+02   1.3765455e+00   2.9804364e+02  -1.4711673e+01   3.0619000e+02  -1.9352000e+00   2.3629091e+02  -9.7523636e+00   2.2771636e+02   3.8536000e+00   2.3124341e+02  -4.1626698e+01   1.8648341e+02  -4.2945898e+01   8.0620000e+01   6.3699491e+01   1.1857341e+02  -1.1323098e+01   2.4441341e+02  -4.8029761e-01   2.6194727e+02   1.1669673e+01   1.6872636e+02   1.5067345e+01   2.7984000e+02  -4.5644727e+00   2.5799818e+02  -1.6366218e+01   3.5662909e+02   2.5337855e+01   2.5354091e+02   2.0674909e+01   2.6424545e+02   2.3249455e+01   3.5634727e+02   8.1115855e+01   3.2642273e+02   1.2232545e+01   2.1063636e+02   3.6473636e+01   2.0867341e+02   2.7178902e+01   2.0100341e+02   1.7082502e+01   2.8623000e+02   4.4243273e+00   1.6105273e+02   9.9557818e+00   1.2527182e+02   5.7218909e+00   1.0881341e+02  -6.2732298e+01   1.1664000e+02  -1.0163018e+01   3.4738000e+02   2.4950545e+00   1.6105341e+02  -1.1631498e+01   1.0174818e+02  -7.1444000e+00   2.1986636e+02  -7.7829455e+00   3.8135818e+02   6.4249818e+00   2.9541455e+02  -1.7968000e+00   2.1653636e+02  -1.3052000e+01   1.1381364e+02  -3.8332727e+00   3.0238341e+02  -4.4578976e+00   2.4896341e+02   1.2525702e+01   2.6253341e+02  -1.4749898e+01   2.1420000e+02   4.0921818e+00   2.6121545e+02   8.8991273e+00   2.5901364e+02  -2.0617455e+01   2.1328182e+02   7.4029091e+00   2.7119341e+02  -2.7912698e+01   1.5872091e+02   5.1550545e+00   5.3610341e+02  -1.3395498e+01   2.8835818e+02  -8.1604727e+00   2.9281909e+02  -7.3146182e+00   2.3977341e+02   9.2109024e+00   2.4724341e+02   1.3193302e+01   2.7978636e+02   6.9045273e+01   2.2310341e+02   5.3145024e+00   2.7042364e+02  -1.7473891e+01   4.1617341e+02   2.6638902e+01   6.4310341e+02   2.7284502e+01   1.6824341e+02  -6.7669761e-01   2.9239818e+02  -3.8500364e+00   5.1408818e+02  -3.7131600e+01   2.3320182e+02  -1.0414327e+01   4.0224341e+02   2.9553302e+01   1.8644636e+02   1.6203382e+01   2.8177341e+02  -1.4099098e+01   1.6333273e+02   1.1727018e+01   5.1748341e+02   9.9541024e+00   1.9307364e+02   7.9195636e+00   2.3186000e+02  -1.5273345e+01   2.0047636e+02   1.3255273e+00   3.2062341e+02  -1.9867098e+01
   2.8689818e+02   2.0836000e+00   3.5475909e+02   1.2114727e+01   3.1399182e+02   9.6338182e-01   1.0775455e+02   4.6660545e+01   3.3943091e+02   1.0696436e+01   1.3926091e+02   1.5199127e+01   2.8715341e+02   1.5950502e+01   2.0676818e+02  -2.8441818e+00   2.5800545e+02   6.9704727e+00   2.9396091e+02  -5.6414545e-01   1.4159727e+02   9.6888582e+01   2.9894909e+02  -1.5407745e+01   3.9426636e+02   6.8814182e+00   2.5408182e+02  -5.0892727e+00   2.3693182e+02   2.4931818e+01   2.3122636e+02   1.5689164e+01   1.5094818e+02   3.4141818e-01   2.8103545e+02   4.0521709e+01   2.6420341e+02   1.8156502e+01   2.8367000e+02   1.0034582e+01   2.3624273e+02  -1.7565782e+01   1.7694727e+02  -1.1757600e+01   2.6753364e+02   2.8809455e+00   2.8216364e+02   2.8733273e+01   2.4305636e+02   9.3073091e+00   3.7937000e+02  -6.3559636e+00   3.4672341e+02  -6.0050976e+00   1.8109455e+02  -8.4301818e-01   3.1905341e+02   1.7638502e+01   3.2617273e+02   2.7450727e+01   2.1110818e+02   1.4745891e+01   1.9646341e+02  -1.4274298e+01   2.9709273e+02   1.0011673e+01   2.2672341e+02  -4.0165098e+01   1.8652273e+02  -1.5910909e+01   2.0429341e+02   2.8529302e+01   1.9613818e+02  -1.5783273e+00   1.9968455e+02  -9.2840000e-01   2.8607364e+02  -3.3313455e+00   2.3605909e+02   3.8125455e+00   3.6814364e+02  -6.6996727e+00   3.0181000e+02  -1.5348000e+00   2.6186091e+02  -2.7897964e+01   3.0081636e+02  -1.2184400e+01   1.9981341e+02  -4.0972298e+01   1.8796341e+02  -3.4494298e+01   8.6770000e+01   6.4827491e+01   1.1315341e+02  -3.5179498e+01   2.3162341e+02   9.9629024e+00   2.7931727e+02   1.4130073e+01   1.8629636e+02   1.3321745e+01   2.6769000e+02   1.0357527e+01   2.6075818e+02   3.5129818e+00   3.9610909e+02  -8.8605455e+00   2.5840091e+02   1.5806109e+01   2.2338545e+02  -9.6717455e+00   3.2125727e+02   7.0023055e+01   3.4263273e+02   2.7465745e+01   2.0458636e+02   1.2007636e+01   2.0000341e+02   6.5492502e+01   1.3862341e+02   5.8829024e+00   2.9257000e+02   2.4197127e+01   2.0329273e+02  -5.2334182e+00   1.8994182e+02   2.3182909e+00   1.2019341e+02  -4.2502698e+01   1.4579000e+02   1.9744982e+01   3.4105000e+02  -7.1854545e-01   1.8905341e+02  -8.7149761e-01   1.7931818e+02  -2.6680000e+01   2.2096636e+02  -3.0094545e-01   2.4573818e+02   9.6045818e+00   3.1194455e+02   2.2070800e+01   2.1301636e+02   9.8496000e+00   1.0900364e+02   1.8461527e+01   3.1153341e+02   1.1670102e+01   2.6872341e+02   9.9490239e-01   2.4738341e+02   1.2132102e+01   2.3716000e+02  -7.5546182e+00   2.5859545e+02   6.9187273e+00   3.1515364e+02   1.9913455e+00   2.0261182e+02  -1.2349091e-01   2.9353341e+02  -3.2369898e+01   1.7434091e+02  -9.9454545e-01   6.9019341e+02  -2.9862698e+01   3.2468818e+02   5.5531273e+00   2.7591909e+02   1.8457382e+01   2.3272341e+02   1.5014902e+01   2.2967341e+02   1.8308902e+01   2.4139636e+02   6.7446473e+01   2.3319341e+02  -5.1126976e+00   3.1161364e+02  -1.8919091e+01   4.2089341e+02   2.9261302e+01   5.9848341e+02   1.8094102e+01   1.8462341e+02  -1.6797098e+01   3.3529818e+02   3.7679636e+00   4.1776818e+02  -3.7486000e+01   2.6162182e+02   8.6020727e+00   3.9610341e+02   1.9374502e+01   2.3801636e+02  -9.8722182e+00   3.2543341e+02  -1.8318976e+00   1.9156273e+02  -5.3813818e+00   4.5919341e+02   1.0617302e+01   2.3412364e+02   2.0205564e+01   2.0776000e+02   4.7046545e+00   2.0671636e+02  -2.2236727e+00   2.5477341e+02  -1.2319098e+01
   2.5170818e+02  -1.6151200e+01   3.0813909e+02  -1.7675673e+01   3.0208182e+02   1.1536182e+01   8.8944545e+01   4.8495345e+01   3.2638091e+02   4.6404364e+00   1.1583091e+02   3.9335273e+00   2.0996341e+02   7.3157024e+00   1.7814818e+02   1.0155418e+01   2.8115545e+02   1.8384727e+00   2.5668091e+02   7.9382545e+00   1.3882727e+02   7.4400182e+01   2.4022909e+02   1.2529855e+01   4.3007636e+02  -1.3793382e+01   2.3828182e+02   8.8847273e+00   2.1188182e+02  -1.5634182e+01   1.6875636e+02   1.1306764e+01   3.0265818e+02  -1.9353818e+00   2.7259545e+02   1.2196909e+01   2.7240341e+02  -1.5694976e+00   3.2482000e+02  -1.5587418e+01   2.3205273e+02  -1.0660582e+01   1.9208727e+02  -1.0488800e+01   2.9615364e+02  -2.5068655e+01   2.6083364e+02   2.2009673e+01   1.8100636e+02   1.7130909e-01   3.7080000e+02  -3.1670364e+01   3.4191341e+02  -6.9102976e+00   1.5161455e+02  -3.8646182e+00   3.0796341e+02   5.5257024e+00   3.4474273e+02  -1.1034873e+01   2.2705818e+02  -9.5801091e+00   2.1214341e+02  -3.1368698e+01   2.2952273e+02  -2.3027273e+00   1.8400341e+02  -4.3657498e+01   2.5685273e+02  -3.0173091e+00   2.1124341e+02   2.8073302e+01   2.3242818e+02  -1.7721527e+01   2.2621455e+02   3.3792000e+00   3.5931364e+02  -5.9005455e+00   3.0081909e+02   8.3517455e+00   4.4638364e+02  -1.1098873e+01   2.4324000e+02  -1.9492000e+00   2.3715091e+02  -1.4731164e+01   2.6662636e+02  -4.9692000e+00   2.1991341e+02  -1.8390298e+01   1.6948341e+02  -2.3545898e+01   1.3843000e+02   6.3164691e+01   1.3043341e+02  -1.6941898e+01   2.2325341e+02  -9.5274976e+00   2.4379727e+02  -2.2983273e+00   1.1181636e+02  -4.4798545e+00   3.0969000e+02  -1.4522473e+01   2.1699818e+02   3.8237818e+00   3.9120909e+02   5.2414545e+00   2.3240091e+02   1.4176109e+01   2.8524545e+02   2.0669455e+01   2.9368727e+02   6.4418655e+01   2.8358273e+02   1.2919745e+01   1.7363636e+02   2.0433636e+01   1.9191341e+02   5.5139702e+01   1.5938341e+02   2.1882102e+01   2.7838000e+02   2.5952327e+01   1.9791273e+02  -6.6130182e+00   1.6994182e+02  -1.3717091e+00   1.0205341e+02  -4.2721498e+01   9.8220000e+01  -7.6394182e+00   3.1052000e+02  -1.2614545e-01   1.8205341e+02   1.2358502e+01   1.3612818e+02  -2.6274800e+01   2.3572636e+02  -1.9117455e+00   2.0825818e+02  -2.8770182e+00   3.8499455e+02  -1.1532000e+00   2.1110636e+02  -1.1137600e+01   1.1943364e+02  -1.9942873e+01   3.1367341e+02  -7.4110976e+00   2.5453341e+02  -2.0349898e+01   2.2457341e+02  -8.5309761e-01   1.6801000e+02   1.7597382e+01   2.6254545e+02  -3.9272727e+00   2.5629364e+02  -1.1209855e+01   2.5671182e+02   4.8885091e+00   2.6862341e+02  -3.3477098e+01   1.5572091e+02   2.7750545e+00   5.0767341e+02  -4.7451098e+01   2.8806818e+02  -1.4172727e+00   2.5600909e+02   2.0250182e+01   2.4505341e+02   1.0698502e+01   2.3577341e+02   4.2509024e+00   2.0595636e+02   1.1212167e+02   2.4457341e+02   2.4686902e+01   3.1871364e+02  -2.1767091e+01   4.3873341e+02   2.4004102e+01   7.0838341e+02   3.3682102e+01   1.5715341e+02  -9.4094976e+00   3.5805818e+02   8.9716364e-01   4.2250818e+02  -2.3075200e+01   2.6891182e+02   1.7258873e+01   3.1796341e+02   2.4625702e+01   2.0963636e+02  -1.2931818e+01   2.9881341e+02  -3.3412298e+01   1.7318273e+02   2.8890182e+00   4.5019341e+02   3.2337302e+01   1.5722364e+02   6.5075636e+00   2.0414000e+02  -8.1057455e+00   2.1976636e+02   8.4923273e+00   2.4748341e+02  -2.6925898e+01
   2.6665818e+02  -1.7397200e+01   2.8180909e+02  -1.4289273e+01   2.9594182e+02  -4.0262618e+01   6.2374545e+01   2.8200945e+01   3.6610091e+02  -1.5677164e+01   1.6088091e+02  -1.0910473e+01   2.2677341e+02  -5.9390976e+00   1.8886818e+02  -8.0321818e+00   2.5705545e+02  -5.4735273e+00   2.0930091e+02  -1.0891345e+01   1.3749727e+02   6.6216582e+01   2.4603909e+02  -1.8849455e+00   3.7398636e+02   1.3138182e+00   2.3537182e+02  -1.1742473e+01   2.3698182e+02  -1.5832182e+01   1.8356636e+02  -1.1448036e+01   1.8327818e+02  -1.1284982e+01   2.6678545e+02  -1.6398291e+01   2.8167341e+02  -2.1841098e+01   2.8367000e+02  -3.0054182e+00   1.0390273e+02  -3.5788582e+01   2.1632727e+02  -2.0818000e+01   2.8400364e+02  -1.7006655e+01   2.6621364e+02   2.3892727e+00   2.0700636e+02   2.6521309e+01   3.8456000e+02  -3.0541164e+01   3.6291341e+02  -9.1602976e+00   1.4794455e+02  -7.9110182e+00   3.3234341e+02   1.6005302e+01   3.3079273e+02   4.4111273e+00   2.4743818e+02   2.1949091e-01   1.8435341e+02  -1.1465498e+01   2.7780273e+02   9.6448727e+00   2.0096341e+02  -1.1344298e+01   2.6490273e+02  -1.2801309e+01   1.7005341e+02   1.5078502e+01   2.4233818e+02  -1.7794327e+01   2.1711455e+02  -1.5512800e+01   4.2154364e+02   4.8810545e+00   3.0581909e+02  -2.2338255e+01   4.2704364e+02  -4.1167273e-01   2.7219000e+02   4.2148000e+00   2.0457091e+02  -2.4124764e+01   2.8933636e+02   6.4400000e-01   2.2977341e+02  -2.5649098e+01   1.7419341e+02  -3.9062698e+01   1.1238000e+02   6.4828691e+01   1.3410341e+02  -1.4475498e+01   2.1425341e+02   1.8672502e+01   2.7684727e+02   1.5167673e+01   6.4536364e+01   5.8325455e+00   3.4493000e+02  -1.2341673e+01   2.6690818e+02   4.3590982e+01   4.2196909e+02   7.7806545e+00   2.6916091e+02   1.9285309e+01   3.2138545e+02   1.6008255e+01   3.1130727e+02   7.1769055e+01   3.5042273e+02   3.7325455e+00   2.0389636e+02   3.4062836e+01   1.9657341e+02   5.5386902e+01   2.0996341e+02  -3.2542976e+00   2.6947000e+02   3.2425127e+01   1.6505273e+02   7.7757818e+00   1.6022182e+02  -1.0834109e+01   1.2386341e+02  -6.6416298e+01   1.2069000e+02   1.4802982e+01   3.0648000e+02   8.7670545e+00   2.0672341e+02  -4.2350976e+00   2.6307818e+02  -1.1140800e+01   2.4534636e+02  -1.2913455e+00   2.0525818e+02  -7.7770182e+00   3.7841455e+02  -1.9668000e+00   2.0091636e+02   3.2437600e+01   1.3529364e+02  -9.7167273e-01   4.0105341e+02   8.1185024e+00   2.4700341e+02  -1.5974976e+00   2.7067341e+02  -1.1401098e+01   1.8635000e+02   5.1018182e-01   2.5040545e+02  -3.1960727e+00   2.7829364e+02   6.4601455e+00   2.1099182e+02   7.3561091e+00   3.1672341e+02  -1.5135098e+01   1.6734091e+02  -7.6745455e+00   5.3143341e+02  -4.7921898e+01   2.9449818e+02   4.9683273e+00   2.4662909e+02  -1.8529418e+01   1.8262341e+02   2.9829024e+00   2.0605341e+02  -8.9149761e-01   1.9595636e+02   1.0142167e+02   2.0310341e+02  -1.1185498e+01   2.7442364e+02   8.2610909e-01   4.3217341e+02   2.8918902e+01   6.2100341e+02   3.1052502e+01   1.7591341e+02  -1.4720298e+01   3.1382818e+02   4.8655636e+00   4.3192818e+02  -2.7778800e+01   2.5867182e+02  -7.5019273e+00   2.9610341e+02   7.1845024e+00   2.0482636e+02   4.9298182e-01   2.9505341e+02  -3.4914976e+00   1.8323273e+02  -9.1949818e+00   4.5715341e+02   1.2250502e+01   1.4903364e+02   1.6962764e+01   2.2400000e+02  -1.5214545e+01   2.3238636e+02   1.1292727e+01   2.1377341e+02   1.1530902e+01
   2.7403818e+02   2.9342400e+01   2.6346909e+02   7.8479273e+00   3.8503182e+02   7.9001818e+00   6.5334545e+01   4.9584145e+01   3.8414091e+02   1.6069636e+01   1.5069091e+02   1.1094727e+01   2.5905341e+02   1.3528502e+01   1.9805818e+02   4.8526182e+00   2.5467545e+02   1.7168727e+00   3.2944091e+02   1.3787455e+01   1.7201727e+02   7.8264982e+01   3.2441909e+02  -1.2953455e+00   3.9655636e+02   2.7078218e+01   2.5899182e+02   2.4467927e+01   2.5836182e+02   2.1357418e+01   1.9165636e+02   1.0947636e+00   2.0580818e+02   9.8626182e+00   3.1384545e+02   3.1456909e+01   3.3000341e+02   1.0622502e+01   3.1758000e+02  -2.8108218e+01   9.0192727e+01  -1.2741782e+01   2.5141727e+02  -1.8152000e+00   3.2629364e+02  -1.6339855e+01   2.9526364e+02   1.0152727e+00   3.0585636e+02   3.7330909e-01   3.4452000e+02   4.4320364e+00   3.5510341e+02   1.0944502e+01   1.5385455e+02  -2.6138182e+00   2.8724341e+02   1.8373302e+01   3.7702273e+02   1.9272727e-01   3.1629818e+02  -4.4293091e+00   1.9588341e+02   1.7772102e+01   2.5133273e+02   1.3192473e+01   2.1838341e+02  -3.0737898e+01   2.3561273e+02   5.7318909e+00   1.9377341e+02   2.6320902e+01   1.9852818e+02   3.1804727e+00   2.2016455e+02  -4.7068000e+00   3.9116364e+02   1.6014545e+00   2.9514909e+02  -2.1046545e+00   3.4138364e+02  -2.6088727e+00   2.6453000e+02  -4.6524000e+00   2.1300091e+02  -2.2219164e+01   2.2309636e+02  -1.1246800e+01   2.6672341e+02  -2.7605098e+01   1.8481341e+02  -2.2862298e+01   8.6050000e+01   7.4935091e+01   1.2457341e+02  -1.7993098e+01   1.9867341e+02  -1.0561098e+01   2.7405727e+02   2.9440873e+01   1.0991636e+02   1.0202145e+01   2.8988000e+02  -3.0776727e+00   2.4185818e+02   4.3149818e+00   3.1191909e+02   1.2294655e+01   2.5969091e+02   1.1702909e+01   2.5405545e+02   7.0646545e+00   3.3806727e+02   7.8388255e+01   3.1868273e+02   2.2061745e+01   2.0210636e+02   2.8316036e+01   1.9543341e+02   5.3908102e+01   2.1224341e+02   1.7413302e+01   3.2504000e+02   3.4169527e+01   1.6605273e+02   2.2578182e-01   1.5056182e+02  -9.1130909e-01   1.2767341e+02  -5.8481098e+01   1.2936000e+02   4.2993818e+00   2.4033000e+02   1.3149055e+01   1.8296341e+02  -1.6334298e+01   2.2888818e+02   7.7844000e+00   2.5791636e+02  -6.1569455e+00   2.0344818e+02   3.6077818e+00   3.8594455e+02  -1.1392000e+00   1.7477636e+02   2.3888000e+00   1.2286364e+02  -1.7217273e+01   4.0824341e+02   3.7333024e+00   2.3262341e+02  -2.3070976e+00   2.8800341e+02  -9.2174976e+00   2.6160000e+01   4.1538182e-01   2.5264545e+02  -4.3752727e+00   1.8939364e+02  -1.6717855e+01   2.0061182e+02  -1.0349091e-01   3.2710341e+02  -3.2775498e+01   1.6562091e+02   5.0830545e+00   3.1148341e+02  -6.3045898e+01   2.8511818e+02  -6.4712727e+00   3.4396909e+02  -1.3666182e+00   2.1515341e+02  -3.5294976e+00   2.2581341e+02   7.7577024e+00   1.5062636e+02   1.6754807e+02   1.9643341e+02   1.8018102e+01   2.7756364e+02  -3.0525091e+01   4.3061341e+02   4.0543702e+01   7.2177341e+02   2.7130902e+01   1.7105341e+02   1.7328502e+01   3.0563818e+02  -2.6389236e+01   4.3497818e+02  -4.2652800e+01   2.4115182e+02  -1.3860327e+01   2.9719341e+02   1.8387302e+01   2.1635636e+02  -2.4694182e+00   2.9238341e+02  -1.3517898e+01   1.5804273e+02  -1.3279782e+01   4.5829341e+02   1.9349302e+01   1.5017364e+02  -1.0358436e+01   2.0005000e+02  -1.2485455e+00   2.0771636e+02   4.8363273e+00   2.6729341e+02  -1.1270698e+01
   2.5313818e+02  -7.1256000e+00   2.8013909e+02   6.0343273e+00   3.0613182e+02  -1.7927818e+01   7.8754545e+01   6.1930545e+01   3.3338091e+02  -2.1539564e+01   1.1445091e+02  -1.2816073e+01   2.6205341e+02  -6.9914976e+00   2.0657818e+02  -1.5498982e+01   2.9162545e+02  -1.1859127e+01   2.9477091e+02   9.1810545e+00   1.5292727e+02   6.9702182e+01   2.6041909e+02  -1.0945345e+01   3.6626636e+02   2.0601418e+01   2.4570182e+02  -4.0888727e+00   1.8736182e+02   7.8474182e+00   2.1332636e+02  -6.5388364e+00   1.8480818e+02   1.1126182e+00   2.2603545e+02  -3.1638291e+01   2.2734341e+02  -1.6024698e+01   2.7543000e+02  -1.1446218e+01   1.6447273e+02  -1.1204182e+01   2.1289727e+02   4.0764000e+00   2.8196364e+02  -3.2234545e+00   2.8130364e+02   9.4207273e-01   2.7090636e+02  -1.1400691e+01   3.7680000e+02  -6.2503636e+00   3.3043341e+02  -1.6991898e+01   1.7280455e+02   6.4401818e+00   2.6238341e+02  -3.9789761e-01   3.7293273e+02  -4.1500727e+00   2.5434818e+02  -6.9533091e+00   2.1778341e+02  -3.1039898e+01   2.5542273e+02  -6.1847273e+00   2.3405341e+02  -4.4471498e+01   2.1237273e+02   4.6910909e+00   1.6310341e+02   1.4114502e+01   2.2985818e+02   9.4840727e+00   2.5668455e+02   2.9416000e+00   3.4707364e+02  -5.9134545e-01   3.2510909e+02   1.1688545e+01   3.9714364e+02  -5.3496727e+00   2.6962000e+02   3.0804000e+00   2.2986091e+02  -7.3779636e+00   1.7119636e+02  -1.0284800e+01   2.3096341e+02  -2.6034298e+01   1.7257341e+02  -3.5833098e+01   1.2767000e+02   4.6315491e+01   1.2710341e+02  -2.4105498e+01   2.3820341e+02  -3.5634976e+00   2.3536727e+02   9.1660727e+00   1.2857636e+02   1.7849345e+01   2.9155000e+02  -1.1161273e+01   2.5218818e+02   1.9058582e+01   3.1424909e+02   8.5882545e+00   2.6007091e+02   1.3822509e+01   2.5709545e+02   1.0391455e+01   3.0896727e+02   7.5766255e+01   3.5831273e+02   4.1013455e+00   2.2342636e+02   2.5080436e+01   1.9557341e+02   5.8466902e+01   2.0996341e+02   7.1257024e+00   2.9314000e+02   2.3201527e+01   1.4067273e+02   1.1536182e+01   1.5813182e+02  -3.6669091e+00   9.1433409e+01  -4.9631898e+01   1.3055000e+02   1.7724182e+01   2.4919000e+02   1.2300255e+01   2.3386341e+02   6.5937024e+00   1.9184818e+02  -8.2524000e+00   2.5358636e+02  -3.7205455e+00   1.9739818e+02   2.2141782e+01   4.1203455e+02  -6.9364000e+00   2.1991636e+02   6.0076000e+00   1.2629364e+02   1.2748327e+01   4.3319341e+02   2.3217302e+01   2.6096341e+02  -1.5814298e+01   3.1815341e+02  -4.2894976e+00   3.6300000e+01  -1.6965818e+01   2.2259545e+02  -2.9212727e+00   1.8372364e+02   2.5457455e+00   2.2395182e+02   4.2693091e+00   3.0977341e+02  -3.8619098e+01   1.7576091e+02   1.5018545e+00   3.3229341e+02  -4.2570698e+01   1.7311818e+02   1.7287273e+00   2.9367909e+02  -9.4334182e+00   2.2967341e+02   1.9289024e+00   2.5429341e+02   1.2859302e+01   2.2356636e+02   1.0032287e+02   1.9415341e+02  -1.7994976e+00   2.9085364e+02  -3.7348291e+01   4.4461341e+02   2.4313702e+01   7.0977341e+02   3.1520902e+01   1.7262341e+02   7.0629024e+00   2.4058818e+02   1.7104764e+01   4.1682818e+02  -4.5670800e+01   1.7096182e+02  -1.2145127e+01   3.1338341e+02   4.3522102e+01   2.3021636e+02  -5.5782182e+00   3.1124341e+02   6.8833024e+00   1.6014273e+02   9.1322182e+00   5.5143341e+02  -2.3818976e+00   1.6422364e+02   4.8475636e+00   1.7057000e+02  -8.0145455e-02   2.1095636e+02   3.0571273e+00   2.2610341e+02  -1.2355498e+01
   2.5065818e+02  -4.9772000e+00   3.1613909e+02  -1.1645673e+01   3.2642182e+02   1.4108982e+01   6.0714545e+01   5.3043745e+01   3.2753091e+02   1.3648436e+01   1.6936091e+02   2.6011273e+00   3.0419341e+02   1.1917302e+01   2.0457818e+02   4.1310182e+00   2.7077545e+02   1.0338873e+01   2.5925091e+02   1.4526545e+00   1.2301727e+02   8.0044982e+01   2.7613909e+02  -5.2929455e+00   4.0360636e+02   1.2994218e+01   2.6504182e+02   7.5039273e+00   2.2579182e+02   9.2030182e+00   1.9913636e+02  -3.0236364e+00   1.7756818e+02   8.1218182e+00   2.2022545e+02   6.9465091e+00   3.0027341e+02  -4.3290976e+00   2.7753000e+02  -1.6854218e+01   2.4424273e+02  -4.3457818e+00   1.6784727e+02  -2.0549600e+01   2.8919364e+02  -1.5131855e+01   2.4188364e+02   4.4256727e+00   2.2733636e+02   3.1514909e+01   4.2647000e+02   1.6860364e+00   3.2034341e+02  -4.5146976e+00   1.7175455e+02   2.3741818e+00   3.1310341e+02   1.1254502e+01   3.5912273e+02  -1.3252727e+00   2.2577818e+02   1.8192291e+01   2.1025341e+02   2.4125024e+00   2.5471273e+02  -4.0792727e-01   2.4491341e+02  -5.5480298e+01   2.1504273e+02  -1.2142509e+01   2.0177341e+02   6.1109024e+00   2.6366818e+02   1.1729273e+01   2.5497455e+02  -1.9681600e+01   3.4645364e+02  -1.8061745e+01   3.1752909e+02  -2.7050545e+00   3.7790364e+02   2.1895273e+00   2.7677000e+02  -2.1911600e+01   2.5962091e+02  -8.8587636e+00   2.0381636e+02   2.6256000e+00   1.8238341e+02  -1.8387898e+01   1.4148341e+02  -1.8115898e+01   1.0996000e+02   7.1872291e+01   1.2348341e+02  -3.2458976e+00   2.2262341e+02   1.4732902e+01   2.5979727e+02   3.8001673e+01   1.3424636e+02   6.4457455e+00   3.0269000e+02   1.3557527e+01   2.5447818e+02   1.0965382e+01   3.6272909e+02   2.5089855e+01   2.6978091e+02   3.6657091e+00   2.4886545e+02   1.3859855e+01   3.1458727e+02   6.5416655e+01   3.1321273e+02   1.9029345e+01   2.2084636e+02   3.6236836e+01   1.9343341e+02   5.7728102e+01   1.7229341e+02   3.5519302e+01   2.2966000e+02   2.0379927e+01   1.5324273e+02  -3.0394182e+00   1.4546182e+02   9.1066909e+00   1.2529341e+02  -4.0670698e+01   1.0541000e+02   1.0215382e+01   2.1795000e+02   5.8494545e+00   2.0681341e+02  -9.1022976e+00   1.0284818e+02  -1.2372400e+01   2.2520636e+02   1.5498545e+00   2.1306818e+02   5.1508182e+01   3.1370455e+02  -2.2000000e-01   1.9753636e+02   1.2708000e+01   1.1414364e+02  -1.2809673e+01   4.2281341e+02  -8.5222976e+00   2.7419341e+02  -2.5269761e-01   2.9957341e+02  -1.9093098e+01   4.4630000e+01  -4.1122182e+00   2.2131545e+02   1.4711273e+00   1.1996364e+02   4.3665455e+00   1.6261182e+02  -5.4349091e-01   2.9591341e+02  -3.2370298e+01   1.7395091e+02   7.1266545e+00   3.0057341e+02  -3.5793098e+01   2.2868818e+02  -1.3286873e+01   2.8205909e+02   8.7361818e+00   2.4148341e+02   1.8554102e+01   2.2300341e+02   8.9250239e-01   3.2300636e+02   2.3676727e+00   1.9524341e+02   1.0633302e+01   3.2104364e+02  -1.1623491e+01   4.5300341e+02   4.1752502e+01   6.6486341e+02   1.7443702e+01   2.1857341e+02  -2.3230976e+00   2.0639818e+02  -3.3100364e+00   4.2197818e+02  -4.7128000e+00   2.1358182e+02   1.1965273e+01   3.5472341e+02   3.9404902e+01   2.1649636e+02   9.1793818e+00   2.9953341e+02   7.2901024e+00   1.5247273e+02   8.3558182e+00   5.1238341e+02   2.0982102e+01   1.7069364e+02  -1.9100364e+00   1.7900000e+02   9.2854545e+00   2.3147636e+02  -2.9447273e-01   2.5077341e+02  -1.3759098e+01
   2.6875818e+02  -3.5652000e+00   3.5861909e+02   2.1375927e+01   2.8832182e+02   6.2569818e+00   8.7334545e+01   9.4624145e+01   3.2305091e+02  -4.1831636e+00   1.3055091e+02  -1.7534073e+01   2.7629341e+02  -2.4706976e+00   2.0728818e+02   1.3014218e+01   2.9491545e+02  -1.6923273e+00   2.5930091e+02   1.7786545e+00   1.3168727e+02   8.3971382e+01   3.7837909e+02   1.7577855e+01   4.1612636e+02   1.6612618e+01   3.0756182e+02   2.3923273e+00   2.4074182e+02  -4.5629818e+00   2.0370636e+02   3.3707636e+00   2.0370818e+02  -7.0693818e+00   2.6947545e+02   2.1446509e+01   3.0107341e+02  -1.1323098e+01   3.2396000e+02  -3.6186182e+00   2.8333273e+02  -1.2902982e+01   1.7603727e+02   1.5365200e+01   3.1467364e+02  -1.0890255e+01   3.3207364e+02   1.2780473e+01   2.5143636e+02   1.1016909e+01   3.4161000e+02  -2.0485164e+01   3.4196341e+02  -2.0484298e+01   1.6199455e+02  -1.9315018e+01   3.0238341e+02   2.9721024e+00   3.0479273e+02   1.4011273e+00   1.7529818e+02  -1.3389309e+01   2.0362341e+02  -2.5847098e+01   2.3161273e+02  -3.9399273e+00   2.1438341e+02  -4.3897898e+01   1.9423273e+02  -1.8387709e+01   1.8196341e+02   2.7365702e+01   2.4418818e+02   1.8676727e+00   2.4383455e+02   1.2919600e+01   3.2421364e+02  -3.8025455e+00   2.8410909e+02  -2.1214545e+00   3.9714364e+02   2.0930327e+01   3.2005000e+02   5.0960000e+00   2.1257091e+02  -1.4374764e+01   2.6276636e+02   1.5909600e+01   2.1634341e+02  -7.7646976e+00   1.5729341e+02  -3.6950698e+01   1.1438000e+02   6.3898691e+01   1.2715341e+02  -2.2539498e+01   2.3183341e+02   1.3896102e+01   2.6079727e+02  -1.0608327e+01   1.6957636e+02   1.6519345e+01   3.0588000e+02  -1.4647673e+01   2.6147818e+02  -1.3924618e+01   3.1739909e+02   8.5762545e+00   2.4164091e+02   1.6146909e+01   2.6805545e+02  -1.0865345e+01   3.6168727e+02   6.9548655e+01   2.9242273e+02   1.6902545e+01   1.9726636e+02   2.8963236e+01   1.9319341e+02   4.6037302e+01   1.7862341e+02   5.2029024e+00   2.4752000e+02   1.9371127e+01   1.6872273e+02   2.0862182e+01   1.8570182e+02   5.7474909e+00   1.0791341e+02  -5.3470298e+01   1.2617000e+02  -6.1154182e+00   3.0338000e+02  -5.6549455e+00   2.1924341e+02   1.9533024e+00   1.2745818e+02  -1.5312000e+00   2.3905636e+02   2.0618545e+00   2.3701818e+02   4.8252182e+01   3.0561455e+02   1.2007200e+01   2.0734636e+02   3.8732000e+00   1.0233364e+02  -2.2448727e+00   4.2881341e+02   7.7077024e+00   2.7967341e+02   1.5989024e+00   2.7015341e+02  -1.4359498e+01   3.5870000e+01  -6.5014182e+00   2.0102545e+02   9.9432727e-01   1.9125364e+02   9.6633455e+00   1.7295182e+02  -3.3706909e+00   3.6162341e+02  -2.6057098e+01   1.7848091e+02   3.7142545e+00   3.1662341e+02  -2.1357098e+01   2.3626818e+02  -9.3732727e+00   2.8367909e+02  -3.9234182e+00   2.3086341e+02   2.3163702e+01   1.8643341e+02  -6.1318976e+00   3.3078636e+02   5.0752727e+00   2.1581341e+02   4.6577024e+00   3.0380364e+02  -2.0484291e+01   4.2050341e+02   4.4742502e+01   7.5281341e+02   4.1457702e+01   1.7157341e+02  -4.2309761e-01   2.4267818e+02  -1.1302436e+01   5.0471818e+02  -2.6812000e+01   1.8058182e+02   1.2515273e+01   4.3105341e+02   3.5578502e+01   2.4530636e+02   1.8354582e+01   2.6305341e+02   2.6385024e+00   1.5575273e+02   1.4193418e+01   4.8734341e+02   1.6935302e+01   1.6674364e+02   1.0165964e+01   2.2524000e+02   1.3016255e+01   2.0185636e+02  -1.2648727e+00   2.3786341e+02  -1.5826298e+01
   2.5670818e+02  -1.2501200e+01   2.1565909e+02  -5.5172727e+00   2.8913182e+02  -5.9978182e+00   6.1374545e+01   5.8090945e+01   3.1457091e+02  -4.1747636e+00   1.5360091e+02   1.0861927e+01   2.4038341e+02   1.9932102e+01   1.9452818e+02   2.9850182e+00   2.6238545e+02  -7.9992727e-01   2.3863091e+02  -1.6707745e+01   1.3235727e+02   5.7487782e+01   3.7780909e+02  -3.7565455e+00   3.4655636e+02  -2.9717818e+00   2.6851182e+02   8.3763273e+00   2.4179182e+02  -1.3796982e+01   1.8694636e+02  -4.0484364e+00   1.7675818e+02  -3.0293382e+01   2.1690545e+02  -8.9678909e+00   2.4720341e+02  -3.5753498e+01   3.1167000e+02  -3.5725418e+01   2.1305273e+02  -2.1620582e+01   1.5689727e+02  -1.9873600e+01   2.6319364e+02  -2.3011855e+01   2.8478364e+02  -1.0526327e+01   2.5947636e+02   3.8937091e+00   3.9923000e+02   1.5752364e+00   3.9729341e+02   8.0930239e-01   1.8752455e+02   6.3125818e+00   3.1953341e+02   2.9830102e+01   3.2679273e+02   1.2881127e+01   1.9748818e+02  -2.3164509e+01   2.3014341e+02  -1.4548698e+01   2.7037273e+02   1.8429273e+01   2.0115341e+02  -8.8894976e+00   2.1685273e+02   4.7126909e+00   2.4334341e+02   1.5053024e+00   2.4037818e+02  -4.5475273e+00   2.3135455e+02   4.9680000e+00   2.8745364e+02  -5.2017455e+00   2.5552909e+02   5.1149455e+00   2.9781364e+02  -7.5532727e+00   2.9286000e+02  -1.7678800e+01   2.1029091e+02  -9.7223636e+00   2.5352636e+02   1.0738800e+01   2.0562341e+02  -1.8007098e+01   1.4767341e+02  -2.8221098e+01   5.7860000e+01   5.4330291e+01   1.2057341e+02  -9.9630976e+00   2.4435341e+02  -3.8454976e+00   2.3336727e+02  -4.8339273e+00   1.7176636e+02   1.1204145e+01   3.1622000e+02  -2.7148727e+00   2.5704818e+02   1.0139782e+01   3.2586909e+02   2.0386545e+00   2.6835091e+02   7.1101091e+00   2.7224545e+02   3.6094545e+00   3.0996727e+02   5.5636255e+01   3.2005273e+02   2.8902145e+01   2.1984636e+02   3.8996836e+01   2.0619341e+02   5.5187302e+01   1.7496341e+02   9.7857024e+00   2.8823000e+02   3.8074327e+01   1.6662273e+02  -1.3159818e+01   1.5665182e+02   2.2071491e+01   1.1272341e+02  -4.5905098e+01   1.2784000e+02   5.5109818e+00   4.0795000e+02   1.2269455e+01   1.7248341e+02   2.5941024e+00   9.2658182e+01  -1.0177200e+01   2.2367636e+02   1.2632255e+01   2.3139818e+02   8.7661782e+01   1.7961455e+02   7.2272000e+00   2.2815636e+02  -1.5841600e+01   1.0829364e+02   1.7808327e+01   3.4319341e+02   8.0873024e+00   2.7857341e+02  -1.0463098e+01   2.8448341e+02  -2.3215898e+01   2.1250000e+01   1.9981818e+00   2.0188545e+02  -7.3144727e+00   2.2072364e+02  -1.3174255e+01   1.6504182e+02   2.5021091e+00   3.6129341e+02  -2.8270698e+01   1.5291091e+02   1.2809855e+01   3.6596341e+02  -3.8494298e+01   2.2492818e+02   8.9639273e+00   2.6905909e+02   1.0106182e+01   2.2686341e+02   9.4837024e+00   1.4591341e+02   1.2529702e+01   3.0712636e+02  -9.3119273e+00   2.2467341e+02   2.5378902e+01   2.6428364e+02  -4.3626909e+00   4.4334341e+02   2.1855302e+01   7.3081341e+02   4.5887702e+01   1.4124341e+02  -8.9466976e+00   2.6272818e+02  -1.1856436e+01   4.5882818e+02  -4.4450800e+01   2.4077182e+02   4.6000727e+00   4.1496341e+02   1.5345702e+01   2.4492636e+02  -1.2665018e+01   2.6343341e+02  -3.0618976e+00   1.7347273e+02  -3.6541818e+00   5.2248341e+02   1.2554102e+01   1.8088364e+02  -3.5352364e+00   1.9552000e+02   3.2163855e+01   2.3685636e+02  -5.5348727e+00   2.3415341e+02  -1.8239498e+01
   2.7975818e+02  -5.9252000e+00   2.4575909e+02  -2.9752727e+00   3.0180182e+02  -1.2391418e+01   7.1904545e+01   1.0619855e+02   3.3195091e+02   1.9814836e+01   1.4426091e+02   3.5591273e+00   2.5924341e+02   1.0803302e+01   2.1033818e+02   2.1290218e+01   2.2896545e+02  -6.8963273e+00   2.7677091e+02   1.7331055e+01   1.5625727e+02   8.2335782e+01   4.4875909e+02   1.4567455e+01   3.9598636e+02   1.5073818e+01   2.6718182e+02  -3.0972727e+00   2.3993182e+02   5.4518182e+00   2.3508636e+02   2.2860364e+01   2.1237818e+02  -5.0929818e+00   2.2697545e+02   2.7265091e+00   3.1634341e+02  -3.1446976e+00   2.7396000e+02  -1.6848618e+01   2.5433273e+02  -1.0822982e+01   1.8270727e+02   1.1301600e+01   2.8200364e+02  -2.7466545e+00   3.0816364e+02   1.0173273e+01   2.3752636e+02  -8.8702909e+00   2.7704000e+02  -1.5269564e+01   3.4477341e+02  -1.6709098e+01   1.4723455e+02  -2.3044218e+01   3.3691341e+02   6.9197024e+00   2.9093273e+02   6.8399273e+00   2.3786818e+02  -1.3634909e+01   2.0546341e+02  -8.9942976e+00   2.5894273e+02  -1.7606327e+01   2.0705341e+02  -3.9931498e+01   1.7828273e+02  -2.3111709e+01   1.8777341e+02   2.0470902e+01   2.1018818e+02   3.8767273e-01   1.9649455e+02   6.4768000e+00   2.8412364e+02   1.2874655e+01   2.8081909e+02  -7.2882545e+00   3.0547364e+02   5.0739273e+00   3.3181000e+02   1.2052000e+00   2.2719091e+02  -1.5354364e+01   3.0628636e+02  -1.3522000e+01   2.3062341e+02  -1.8717098e+01   1.8700341e+02  -3.7797498e+01   9.5620000e+01   4.5639491e+01   1.0662341e+02  -1.4277098e+01   2.1846341e+02  -7.2442976e+00   2.3542727e+02   3.0012727e+00   1.6543636e+02   6.2305455e+00   3.2007000e+02   1.0507127e+01   2.3790818e+02   6.4309818e+00   2.7548909e+02  -1.1210945e+01   2.5473091e+02   4.5297091e+00   2.5762545e+02  -1.7094545e-01   3.2853727e+02   5.4530655e+01   2.6273273e+02  -2.4622545e+00   2.3015636e+02   1.2702036e+01   2.0553341e+02   3.7910102e+01   1.9200341e+02  -6.6274976e+00   2.6485000e+02   4.6794727e+01   1.6614273e+02   1.9838582e+01   1.4051182e+02  -4.9730909e-01   1.2443341e+02  -4.2361898e+01   1.3112000e+02   1.4678582e+01   4.4600000e+02   2.1845455e+01   1.8124341e+02   1.4373302e+01   8.8508182e+01  -6.3252000e+00   1.9782636e+02   4.2702545e+00   2.6239818e+02   4.7461782e+01   3.2689455e+02   1.3948000e+00   2.0020636e+02  -9.3560000e-01   9.9673636e+01   7.7279273e+00   3.3396341e+02   1.0065702e+01   2.7915341e+02   8.8305024e+00   2.9891341e+02  -3.3702976e+00   2.1200000e+01  -7.6578182e+00   1.9497545e+02   9.2883273e+00   2.4553364e+02   7.5094545e-01   1.7580182e+02  -1.6386909e+00   3.3162341e+02  -2.1707098e+01   1.8105091e+02  -3.6313455e+00   5.4605341e+02  -4.2861498e+01   2.3097818e+02   2.2899273e+00   2.5053909e+02  -9.9822182e+00   2.2067341e+02   1.2408902e+01   2.4334341e+02  -7.8469761e-01   3.7439636e+02   9.0864727e+00   2.2524341e+02   9.1433024e+00   2.8052364e+02  -9.9518909e+00   4.4745341e+02   1.9696502e+01   7.6643341e+02   2.2318102e+01   1.5291341e+02  -1.2790298e+01   3.0191818e+02  -2.9016364e+00   4.6150818e+02  -3.5455200e+01   2.2267182e+02   8.2380727e+00   4.2619341e+02   2.5727302e+01   2.0392636e+02   1.8498182e-01   2.9348341e+02  -6.6558976e+00   1.4652273e+02   1.2931818e+01   5.3996341e+02   2.0965702e+01   1.8607364e+02   7.9095636e+00   2.1267000e+02  -3.5981455e+00   1.9838636e+02  -2.3672727e+00   2.5138341e+02  -1.3237898e+01
   2.8432818e+02  -1.2380800e+01   2.5913909e+02  -6.3256727e+00   2.7956182e+02   4.2877818e+00   5.3144545e+01   5.3459345e+01   3.3119091e+02   1.8756364e+00   1.1441091e+02  -9.4828727e+00   2.5777341e+02   4.9209024e+00   2.0924818e+02   7.1874182e+00   2.5829545e+02  -1.0092727e+01   2.2472091e+02   5.0250545e+00   1.2635727e+02   5.5687782e+01   3.4822909e+02  -1.0970145e+01   3.9555636e+02   6.1582182e+00   2.6218182e+02   2.1072727e+01   2.2707182e+02  -1.9993818e+00   2.0099636e+02  -1.1932436e+01   1.9165818e+02   9.3246182e+00   1.9509545e+02   1.0269091e+00   2.7400341e+02  -6.7574976e+00   2.9229000e+02  -2.1465018e+01   2.6276273e+02  -2.6497382e+01   2.0094727e+02  -1.5727600e+01   2.6962364e+02  -2.7526255e+01   2.7935364e+02  -3.3819273e+00   2.1738636e+02   1.6009091e+00   1.4299000e+02  -1.3255564e+01   3.3281341e+02  -4.6122976e+00   1.5237455e+02  -3.0265418e+01   2.5343341e+02   1.5598102e+01   3.2821273e+02  -9.9524727e+00   1.8662818e+02  -9.0557091e+00   1.7509341e+02  -2.3304698e+01   2.5037273e+02   1.5839273e+01   2.3024341e+02  -3.9216698e+01   1.7294273e+02   1.0354909e+00   2.2672341e+02   1.3354902e+01   2.0328818e+02   5.0396727e+00   2.5144455e+02   2.0308000e+00   2.8197364e+02  -2.4733455e+00   2.8176909e+02   5.6357455e+00   4.0443364e+02  -1.9828727e+00   2.9791000e+02  -4.3228000e+00   2.6462091e+02  -1.2208764e+01   1.6052636e+02   9.7588000e+00   2.4200341e+02  -2.7297498e+01   2.2181341e+02  -3.3442298e+01   8.3720000e+01   5.1881491e+01   1.0943341e+02  -2.2971898e+01   2.4383341e+02  -1.9383898e+01   2.5373727e+02   4.5276473e+01   1.5419636e+02   2.3889745e+01   3.1684000e+02   1.8855527e+01   2.4190818e+02   1.2609818e+00   3.0624909e+02   2.4182545e+00   2.5864091e+02   1.5126909e+01   2.1981545e+02   4.8993855e+01   3.3549727e+02   7.6073855e+01   2.9616273e+02   2.2913345e+01   2.1910636e+02   1.9846036e+01   1.9877341e+02   5.1020902e+01   1.7586341e+02   1.4523702e+01   3.0885000e+02   5.5844727e+01   1.7386273e+02   2.3640982e+01   1.4608182e+02   1.1347091e+01   1.0810341e+02  -5.6865498e+01   1.4460000e+02   6.4101818e+00   4.2414000e+02   1.2014255e+01   1.8591341e+02  -2.1402976e+00   1.2188818e+02  -1.2375600e+01   2.3153636e+02   1.9345455e-01   2.3339818e+02   5.9641782e+01   3.3003455e+02  -3.3364000e+00   2.2910636e+02  -1.8057600e+01   1.1262364e+02  -1.1588073e+01   3.2253341e+02   1.6740102e+01   2.6043341e+02   8.3281024e+00   2.7686341e+02  -4.1629761e-01   2.8580000e+01  -8.4382182e+00   2.3150545e+02   1.3935927e+01   2.3891364e+02   1.1305455e+00   2.1071182e+02  -3.7214909e+00   2.9929341e+02  -6.9706976e+00   1.5329091e+02   1.2879455e+01   5.1234341e+02  -2.7594698e+01   1.9340818e+02  -1.0034473e+01   2.2781909e+02  -9.5446182e+00   2.7553341e+02   9.5001024e+00   2.3334341e+02   1.4445302e+01   3.6256636e+02  -1.9577127e+01   2.3353341e+02   8.8601024e+00   2.5237364e+02  -1.6839891e+01   3.9617341e+02   4.1798902e+01   8.1048341e+02   1.8034102e+01   1.3515341e+02  -7.0794976e+00   2.9039818e+02  -9.1700364e+00   4.4697818e+02  -3.4132800e+01   1.9310182e+02   8.8936727e+00   3.9186341e+02   8.1370239e-01   1.9268636e+02   7.2741818e+00   2.9772341e+02  -4.3750976e+00   1.9618273e+02   1.5529018e+01   5.1453341e+02   2.4710102e+01   1.9369364e+02   4.6799636e+00   1.7062000e+02   2.6535855e+01   1.8761636e+02  -1.4365673e+01   2.8191341e+02  -2.4820298e+01
   3.0837818e+02  -1.1254800e+01   2.9137909e+02  -2.0948727e+00   3.4432182e+02  -2.0330182e+00   4.9424545e+01   8.9186945e+01   3.0810091e+02  -5.5571636e+00   1.2855091e+02   1.2155927e+01   2.5615341e+02   6.8605024e+00   2.3695818e+02   3.8306182e+00   3.0291545e+02  -4.8123273e+00   2.7758091e+02   3.6962545e+00   1.3763727e+02   5.9255382e+01   4.4165909e+02   7.3654545e+00   3.4260636e+02   2.1014218e+01   2.4856182e+02   2.9062327e+01   2.2541182e+02  -1.1465818e+00   1.9337636e+02   2.3371636e+00   1.9042818e+02  -9.5769818e+00   1.7734545e+02   8.9469091e+00   2.6147341e+02  -1.8225098e+01   2.7667000e+02   2.5045818e+00   2.1890273e+02  -1.5558582e+01   1.6441727e+02   7.4848000e+00   2.9258364e+02  -1.0983055e+01   2.8802364e+02   9.4044727e+00   2.4057636e+02  -4.4042909e+00   1.4799000e+02  -2.2895564e+01   3.7429341e+02   6.4993024e+00   1.6804455e+02   1.7870982e+01   3.1400341e+02   1.4232502e+01   3.5940273e+02   5.9823273e+00   2.1734818e+02   1.9666909e+00   2.0088341e+02  -6.2789761e-01   2.5347273e+02  -5.6887273e+00   2.6310341e+02  -3.8845498e+01   2.1194273e+02   6.7654909e+00   1.9434341e+02   3.3845302e+01   1.9852818e+02   1.9004727e+00   1.9802455e+02   6.5844000e+00   3.2916364e+02   3.0314545e+00   2.8471909e+02  -2.7402545e+00   4.0204364e+02   4.9183273e+00   2.9843000e+02  -1.8364400e+01   2.5919091e+02  -1.8394364e+01   2.5171636e+02  -1.4536400e+01   2.4596341e+02  -2.4564298e+01   2.1457341e+02  -2.9293098e+01   8.8530000e+01   5.2256691e+01   1.2829341e+02  -2.9820698e+01   2.4809341e+02  -1.6746976e+00   2.3658727e+02   2.2488473e+01   1.7829636e+02   9.4917455e+00   3.2717000e+02   1.2691273e+00   1.8094818e+02   3.6577818e+00   2.8429909e+02   5.6542545e+00   2.7269091e+02  -9.3770909e+00   2.8686545e+02   3.8539855e+01   2.9934727e+02   1.0915585e+02   3.2389273e+02   1.3594945e+01   1.9158636e+02   3.2207636e+01   1.8615341e+02   4.3310502e+01   2.0577341e+02   1.0080902e+01   3.0304000e+02   6.0929527e+01   1.8400273e+02   1.1739782e+01   1.4603182e+02   1.8351091e+01   1.2153341e+02  -3.3519898e+01   1.2822000e+02  -1.7179418e+01   4.1257000e+02  -2.9601455e+00   1.8000341e+02   1.7125024e+00   1.4022818e+02  -3.9828000e+00   2.4505636e+02   1.9871855e+01   1.9273818e+02   3.9794582e+01   2.3561455e+02   1.0272000e+00   2.2224636e+02  -9.5988000e+00   1.2800364e+02   1.4131527e+01   2.8762341e+02   9.0029024e+00   2.4819341e+02  -3.0326976e+00   2.4343341e+02  -2.4501898e+01   6.3500000e+00  -1.0469818e+01   2.6169545e+02   1.1430727e+01   2.2587364e+02  -1.4586255e+01   1.9290182e+02   1.5893309e+01   2.6362341e+02  -1.4457098e+01   1.8295091e+02   5.4665455e-01   5.8957341e+02  -3.3243098e+01   1.9326818e+02  -8.7432727e+00   2.5334909e+02   2.3129818e+00   2.5319341e+02   7.3373024e+00   2.0786341e+02   6.4837024e+00   3.3178636e+02  -1.1164727e+01   2.2386341e+02   7.7237024e+00   2.4699364e+02  -2.6994909e+00   4.0761341e+02   2.2213702e+01   7.5219341e+02   2.2127302e+01   1.7834341e+02  -4.4469761e-01   2.7063818e+02   1.0750764e+01   3.8292818e+02  -4.3488800e+01   2.9686182e+02   3.3528727e+00   3.8377341e+02   3.1030902e+01   2.1797636e+02   1.2730982e+01   2.8467341e+02  -5.6610976e+00   1.7547273e+02   7.6658182e+00   4.7148341e+02   9.5841024e+00   1.3717364e+02   4.4915636e+00   1.4891000e+02   8.8272655e+01   2.3480636e+02   1.0629127e+01   2.6391341e+02  -2.0950298e+01
   3.3770818e+02   2.2988000e+00   3.0313909e+02   1.9432727e-01   3.6232182e+02   5.0969818e+00   5.4944545e+01   1.0902535e+02   3.1957091e+02  -7.2847636e+00   1.6583091e+02   1.8023527e+01   3.0138341e+02   1.5002102e+01   2.2048818e+02  -5.6617818e+00   2.9438545e+02   1.5490073e+01   2.5406091e+02   1.9578545e+00   1.3863727e+02   7.0225382e+01   4.3975909e+02   9.8074545e+00   4.0079636e+02   4.9290182e+00   2.7732182e+02   9.7615273e+00   2.2821182e+02   5.2494182e+00   1.7184636e+02  -1.1130436e+01   1.9875818e+02   8.8566182e+00   2.0572545e+02  -5.7349091e-01   2.3147341e+02  -1.5895098e+01   3.1248000e+02  -1.6170218e+01   2.4490273e+02  -1.6885818e+00   1.8422727e+02   2.8000000e+00   2.8691364e+02  -1.5479455e+01   2.8607364e+02   3.8904727e+00   2.3885636e+02  -1.3646691e+01   1.6637000e+02  -2.7085964e+01   3.2672341e+02  -1.7450976e+00   1.2928455e+02  -9.4582182e+00   3.2781341e+02  -1.7322976e+00   3.0179273e+02   1.2611273e+00   1.8115818e+02  -6.4781091e+00   1.8335341e+02  -2.9065498e+01   2.4066273e+02  -3.3839273e+00   2.2181341e+02  -5.1352298e+01   2.3928273e+02   1.8182909e+00   1.7672341e+02   5.7349024e+00   2.3275818e+02  -1.1557927e+01   2.2002455e+02   4.7344000e+00   3.4550364e+02  -4.4657455e+00   2.8762909e+02   1.9546945e+01   4.0176364e+02   1.3470727e+01   2.6296000e+02  -5.7168000e+00   2.2976091e+02  -2.4849964e+01   2.0814636e+02  -2.0080000e-01   2.5457341e+02  -2.1163098e+01   1.6762341e+02  -2.7817098e+01   1.1938000e+02   7.9168691e+01   1.2191341e+02  -1.8020298e+01   2.2199341e+02  -4.0066976e+00   2.8542727e+02   9.1612727e+00   1.6967636e+02   7.7513455e+00   3.3069000e+02  -1.5247273e-01   2.3423818e+02   1.1494582e+01   3.0886909e+02   2.1308655e+01   2.4073091e+02   2.2219709e+01   2.8952545e+02   4.7797055e+01   3.0853727e+02   9.5370655e+01   3.0942273e+02   3.3072545e+01   2.1152636e+02   3.8352436e+01   1.8043341e+02   6.6818102e+01   1.7834341e+02   1.9985302e+01   2.7190000e+02   6.7660727e+01   1.8248273e+02  -7.6186182e+00   1.3337182e+02   2.7938909e+00   1.0715341e+02  -4.8599498e+01   1.3136000e+02   1.1329382e+01   3.1190000e+02   2.3573455e+01   1.8010341e+02  -5.5854976e+00   1.5936818e+02  -2.2134000e+01   2.5648636e+02   3.4627455e+01   2.0835818e+02   6.1974982e+01   3.5918455e+02  -2.1384000e+00   2.3024636e+02   8.5712000e+00   1.3452364e+02   7.9899273e+00   3.1915341e+02   3.3630502e+01   2.7238341e+02  -4.8178976e+00   2.7129341e+02  -9.1606976e+00   2.8250000e+01  -3.0318182e+00   2.8588545e+02   2.8755273e+00   2.8949364e+02   1.2564145e+01   1.8704182e+02  -5.8278909e+00   2.8938341e+02  -3.5277898e+01   1.5457091e+02   2.8587055e+01   6.3196341e+02  -4.3734298e+01   2.0321818e+02  -8.0592727e+00   2.5496909e+02   1.6633818e+00   2.4610341e+02   5.9445024e+00   2.1634341e+02   6.9953024e+00   2.6934636e+02  -2.0595273e+00   2.0943341e+02  -4.0189761e-01   3.2195364e+02  -1.9786291e+01   3.8373341e+02   2.2074102e+01   7.8738341e+02   2.2982102e+01   1.6034341e+02  -3.8546976e+00   2.5258818e+02  -1.3352364e+00   3.6855818e+02  -2.2649200e+01   2.6729182e+02  -2.0811527e+01   4.0677341e+02   1.5190902e+01   2.1344636e+02   2.0193382e+01   2.7315341e+02  -5.0294976e+00   1.8699273e+02   1.8364218e+01   4.4338341e+02   2.5832102e+01   1.4979364e+02   9.3319636e+00   1.7129000e+02   6.2522255e+01   2.2852636e+02   1.1891527e+01   2.5091341e+02  -1.4250298e+01
   2.5603818e+02  -2.1687600e+01   3.1132909e+02  -1.0070873e+01   3.2746182e+02   4.1757818e+00   5.8474545e+01   6.7552945e+01   3.0476091e+02  -1.6769964e+01   2.1888091e+02  -7.3604727e+00   2.5338341e+02  -7.9678976e+00   1.7805818e+02  -9.8373818e+00   2.3438545e+02   5.5800727e+00   2.4968091e+02   4.8782545e+00   1.1073727e+02   7.4317382e+01   4.3065909e+02   4.1054545e+00   4.4512636e+02   1.0002618e+01   2.4713182e+02   2.4986727e+01   2.1841182e+02  -1.1066582e+01   2.1418636e+02   1.7723636e+00   1.5623818e+02  -2.6917818e+00   2.0334545e+02  -9.8230909e+00   2.6934341e+02  -1.4854698e+01   2.6039000e+02  -1.0301818e-01   2.2009273e+02  -1.3463782e+01   1.6498727e+02  -1.4660800e+01   2.7043364e+02  -2.5105455e-01   2.8345364e+02  -2.0399273e+00   2.2981636e+02   5.6465091e+00   2.0094000e+02  -9.0415636e+00   3.7534341e+02   2.1605302e+01   1.0490455e+02   1.7822182e+01   3.1472341e+02  -1.3785098e+01   3.5431273e+02   4.7695273e+00   2.0634818e+02   1.3666909e+00   2.0614341e+02  -1.0208698e+01   2.5728273e+02  -2.4735273e+00   2.0157341e+02  -2.9063098e+01   2.1404273e+02  -3.0625091e+00   1.8272341e+02   2.7684902e+01   2.1837818e+02   4.4524727e+00   2.4311455e+02   1.0547200e+01   3.8788364e+02   1.3243855e+01   2.9533909e+02   3.1014545e-01   3.4519364e+02  -4.9536727e+00   2.4153000e+02  -1.1242400e+01   2.2557091e+02  -2.2754764e+01   3.0119636e+02  -2.3114800e+01   2.4629341e+02  -3.7260698e+01   1.7767341e+02  -1.4821098e+01   1.1815000e+02   7.3027091e+01   1.6010341e+02  -1.5125498e+01   2.4704341e+02  -3.3806976e+00   3.8573727e+02   1.9346473e+01   1.6281636e+02   1.0580145e+01   3.2945000e+02   5.8467273e+00   2.4613818e+02   1.3822582e+01   3.1929909e+02   5.8042545e+00   2.3654091e+02   1.7449091e+00   2.7809545e+02   1.2191455e+01   2.8682727e+02   1.0439745e+02   3.1579273e+02   1.9402945e+01   1.9179636e+02   2.1140836e+01   1.7315341e+02   3.6020502e+01   1.8038341e+02   1.4962102e+01   2.9004000e+02   4.0969527e+01   1.5319273e+02   1.5874582e+01   1.4256182e+02   1.2678691e+01   9.9673409e+01  -4.1961098e+01   1.0574000e+02  -4.3810182e+00   3.1129000e+02  -1.9667745e+01   1.4881341e+02  -9.2222976e+00   1.3445818e+02  -1.8901200e+01   2.2820636e+02   1.2198545e+00   1.7454818e+02   4.6819782e+01   4.1399455e+02   8.4268000e+00   1.8563636e+02  -7.9600000e+00   1.0010364e+02  -5.7364727e+00   3.4415341e+02  -5.3694976e+00   2.6772341e+02  -4.4450976e+00   2.6848341e+02  -2.3745898e+01   1.4680000e+01  -6.5662182e+00   2.9874545e+02   1.5466727e+01   2.5615364e+02   4.6113455e+00   1.8523182e+02  -8.4930909e+00   2.7291341e+02  -3.0100298e+01   1.6815091e+02   1.5406545e+00   6.3605341e+02  -5.6911498e+01   1.5964818e+02  -7.1936727e+00   2.4277909e+02  -1.9891418e+01   2.5457341e+02   1.8416902e+01   2.1462341e+02   1.5132902e+01   2.9789636e+02  -1.1793527e+01   1.9134341e+02  -4.3346976e+00   2.9004364e+02  -2.4663491e+01   4.5145341e+02   1.9876502e+01   7.4872341e+02   1.0114902e+01   1.7015341e+02   6.4050239e-01   2.4167818e+02   1.8275636e+00   3.4950818e+02  -5.8335200e+01   2.7686182e+02   2.0428727e+00   3.8562341e+02   2.1832902e+01   2.0454636e+02   1.2353818e+00   2.7357341e+02   9.2769024e+00   1.0466273e+02   7.6330618e+01   3.3400341e+02   7.5325024e+00   1.6807364e+02   2.0439564e+01   1.6129000e+02   5.2802255e+01   2.4561636e+02  -4.3356727e+00   2.6162341e+02  -2.3767098e+01
   2.8208818e+02  -4.1516000e+00   3.0441909e+02   5.2419273e+00   3.0618182e+02   8.7818182e-01   5.3094545e+01   3.8323345e+01   3.2024091e+02   8.7016364e+00   1.4060091e+02   1.0419273e+00   2.6367341e+02   1.3538902e+01   1.9571818e+02   7.8398182e+00   2.9529545e+02   9.8727273e-01   2.4739091e+02  -1.6128545e+01   1.2668727e+02   7.3081382e+01   5.6032909e+02   1.9218545e+00   5.1936636e+02   1.9783418e+01   2.5347182e+02   8.3895273e+00   2.2202182e+02  -6.4053818e+00   1.9832636e+02   8.6611636e+00   2.2394818e+02   1.8081418e+01   2.4215545e+02   1.9442109e+01   2.7994341e+02  -1.7832698e+01   3.0505000e+02  -1.6675818e+01   2.1147273e+02   4.2258182e+00   1.9984727e+02  -1.6349600e+01   2.7329364e+02  -8.1985455e-01   2.9768364e+02   8.0116727e+00   2.1219636e+02   1.5016109e+01   3.8456000e+02  -3.0251164e+01   3.8177341e+02   5.8509024e+00   1.5514455e+02   6.7529818e+00   2.6967341e+02  -2.7910976e+00   2.9840273e+02  -4.8976727e+00   1.8191818e+02  -1.2538909e+01   1.9214341e+02  -2.0718698e+01   2.3375273e+02   1.4598873e+01   2.3681341e+02  -4.1692298e+01   2.4080273e+02  -7.2533091e+00   2.0748341e+02   1.6794102e+01   2.5290818e+02  -1.4829927e+01   2.3197455e+02  -2.4616000e+00   3.6769364e+02   6.2890545e+00   3.1014909e+02  -4.4465455e-01   3.6638364e+02  -8.9888727e+00   2.4872000e+02  -4.1976000e+00   2.2543091e+02  -7.4356364e-01   2.9947636e+02   4.3528000e+00   2.3143341e+02  -1.2881898e+01   1.8219341e+02  -2.9272698e+01   1.0438000e+02   8.9078691e+01   1.2086341e+02  -3.5076298e+01   2.6120341e+02  -5.9834976e+00   2.8063727e+02   8.3844727e+00   1.5800636e+02   2.4449455e+00   3.2022000e+02  -6.4148727e+00   2.1171818e+02   1.1486182e+01   3.3610909e+02   6.0294545e+00   2.6445091e+02   1.4702109e+01   2.6233545e+02   5.5022545e+00   2.8768727e+02   1.1698865e+02   3.5694273e+02   1.0420945e+01   1.9805636e+02   3.1270036e+01   2.1410341e+02   4.3604502e+01   1.7653341e+02   1.5180102e+01   2.4981000e+02   5.8767927e+01   1.5591273e+02   7.4669818e+00   1.4003182e+02   3.4510909e+00   1.0319341e+02  -5.6192698e+01   1.1922000e+02  -2.7494182e+00   2.8714000e+02   2.0742545e+00   1.9219341e+02   1.8547302e+01   2.0926818e+02  -5.8360000e+00   2.8710636e+02   8.2678545e+00   2.1316818e+02   6.5350182e+01   4.1284455e+02  -1.9291200e+01   1.8182636e+02   9.6348000e+00   1.2872364e+02  -6.1660727e+00   3.9615341e+02   2.7130502e+01   2.7248341e+02  -9.7358976e+00   3.3867341e+02   1.4688902e+01   2.4490000e+01   8.7889818e+00   3.2545545e+02   2.0989927e+01   2.7015364e+02  -9.1286545e+00   2.0004182e+02   1.0562109e+01   3.1562341e+02  -2.3997098e+01   1.7019091e+02  -3.6225455e+00   4.7605341e+02  -4.5491498e+01   1.9154818e+02   2.2043273e+00   2.1353909e+02   5.3077818e+00   2.5834341e+02   2.0635302e+01   1.5929341e+02   1.3459302e+01   3.1484636e+02   1.9350473e+01   2.0267341e+02   8.7089024e+00   3.0266364e+02  -2.5823091e+01   4.3117341e+02   2.6778902e+01   7.1934341e+02   3.4465302e+01   1.6924341e+02  -2.0756698e+01   2.2477818e+02  -1.7304364e+00   3.6545818e+02  -4.7191200e+01   2.6272182e+02  -2.2585927e+01   3.6919341e+02   2.8957302e+01   1.8459636e+02  -3.0286182e+00   2.7896341e+02   1.6275702e+01   7.3472727e+01   8.1255818e+01   3.4896341e+02   3.6435702e+01   1.4507364e+02   2.4619564e+01   1.4033000e+02   4.1669055e+01   2.6409636e+02   1.3259273e+00   2.6886341e+02  -2.7776298e+01
   2.8646818e+02   3.5380000e+00   3.8670909e+02   1.5558727e+01   3.2161182e+02   2.4037818e+00   5.4564545e+01   6.9155745e+01   3.1700091e+02   1.2770836e+01   1.1641091e+02  -4.9728727e+00   2.9505341e+02   1.2698502e+01   2.3576818e+02  -1.1784182e+01   3.1419545e+02   2.3852727e+00   2.6291091e+02   7.9698545e+00   1.5073727e+02   8.4447382e+01   5.4413909e+02   1.2357055e+01   4.8145636e+02   1.8666218e+01   2.5356182e+02   2.7232327e+01   2.3369182e+02  -1.1998982e+01   1.7099636e+02   1.3417564e+01   2.1684818e+02   1.2219418e+01   2.4022545e+02   5.8465091e+00   2.8347341e+02   4.5449024e+00   3.0224000e+02  -1.6731018e+01   2.2624273e+02   8.7142182e+00   1.6098727e+02  -8.3908000e+00   2.8358364e+02  -1.0493055e+01   3.0930364e+02   2.0892073e+01   2.0628636e+02  -7.9910909e+00   4.5171000e+02  -2.0103164e+01   3.8262341e+02  -5.8270976e+00   1.3271455e+02  -1.7882618e+01   2.3824341e+02   1.1623302e+01   4.0421273e+02  -1.4082473e+01   2.1953818e+02  -1.7118509e+01   1.8446341e+02  -2.6374298e+01   2.2637273e+02  -1.5140727e+01   1.9634341e+02  -2.5164698e+01   1.8090273e+02  -1.3891309e+01   2.1843341e+02   1.7118102e+01   2.8671818e+02  -1.8924727e+01   2.1916455e+02   3.8032000e+00   4.1426364e+02   4.8934545e+00   2.7767909e+02   3.9532945e+01   3.7595364e+02   1.1055273e+00   2.4296000e+02  -1.1206800e+01   2.1810091e+02  -1.0247164e+01   2.6424636e+02   9.7912000e+00   2.0300341e+02  -3.0417498e+01   1.7143341e+02  -2.5701898e+01   1.1358000e+02   6.5442691e+01   1.5377341e+02  -2.7619098e+01   2.0909341e+02  -2.0654698e+01   2.5915727e+02   1.3212873e+01   1.5986636e+02   5.1061455e+00   2.8960000e+02  -7.9152727e+00   2.6294818e+02   3.9077818e+00   2.9605909e+02   1.5903455e+01   2.7983091e+02   1.3521709e+01   2.6967545e+02   1.0435055e+01   2.7101727e+02   1.2237225e+02   3.4568273e+02   1.1221745e+01   2.0852636e+02   1.6382436e+01   1.9705341e+02   6.2868502e+01   1.6800341e+02  -7.1374976e+00   3.1243000e+02   3.5848327e+01   1.5367273e+02   6.2561818e+00   1.4656182e+02   1.8738691e+01   1.1824341e+02  -4.0296698e+01   1.2084000e+02   1.2980982e+01   2.2771000e+02   2.2448655e+01   1.8081341e+02   9.0277024e+00   1.7688818e+02  -1.0560000e-01   2.3024636e+02   1.3866545e+00   1.6482818e+02   3.3457382e+01   3.9303455e+02   1.1036000e+00   2.3377636e+02  -1.9051200e+01   1.1486364e+02   2.8232727e+01   3.8977341e+02   9.3090239e-01   2.3372341e+02   3.4649024e+00   3.0124341e+02  -6.1766976e+00   3.7730000e+01  -9.8902182e+00   2.5612545e+02  -9.8836727e+00   2.6629364e+02   2.3014545e-01   1.7999182e+02   1.8406109e+01   3.1753341e+02  -1.2579898e+01   1.5843091e+02   4.9882545e+00   4.5019341e+02  -5.0902698e+01   1.6683818e+02  -1.6438873e+01   2.3143909e+02   4.8757818e+00   2.2000341e+02   1.1562502e+01   2.3991341e+02   1.5349702e+01   3.1134636e+02  -5.3695273e+00   1.9143341e+02   1.7508102e+01   3.0923364e+02  -2.5868691e+01   4.3317341e+02   1.3508902e+01   7.5281341e+02   3.7457702e+01   1.7572341e+02  -4.0850976e+00   1.8882818e+02   4.9055636e+00   3.5629818e+02  -5.4618400e+01   2.6105182e+02  -4.7323273e+00   3.3134341e+02   1.6275302e+01   2.1397636e+02   1.3960982e+01   2.7224341e+02   1.0523302e+01   1.0671273e+02   1.2935662e+02   5.1986341e+02   2.8383702e+01   1.6098364e+02  -3.7932364e+00   1.2314000e+02   7.4754255e+01   1.9695636e+02  -3.5328727e+00   2.5253341e+02  -1.3379898e+01
   2.6084818e+02  -6.0724000e+00   3.0332909e+02  -6.4808727e+00   2.6642182e+02  -6.0410182e+00   6.2854545e+01   6.4392545e+01   3.1095091e+02   3.0248364e+00   1.7541091e+02   5.9771273e+00   2.5872341e+02  -1.8965098e+01   2.2086818e+02   2.1178182e+00   2.1872545e+02  -1.8887127e+01   2.4206091e+02  -1.3982145e+01   1.1897727e+02   6.3748182e+01   5.0246909e+02  -3.9934545e-01   4.3502636e+02  -3.0493818e+00   2.3432182e+02   9.3915273e+00   2.0698182e+02   5.7078182e+00   1.5670636e+02  -6.0592364e+00   2.0127818e+02  -2.4204982e+01   1.9415545e+02   8.7821091e+00   2.5027341e+02  -1.3290976e+00   2.4548000e+02  -9.6702182e+00   2.1838273e+02  -2.2046982e+01   1.5875727e+02  -1.6822400e+01   2.3000364e+02  -1.2116655e+01   2.6788364e+02   2.1825673e+01   2.8971636e+02   1.4524509e+01   3.3990000e+02   2.0611636e+01   3.6662341e+02  -9.2670976e+00   1.6771455e+02  -9.1026182e+00   2.5872341e+02   4.7449024e+00   3.7945273e+02   1.8428327e+01   2.0705818e+02   1.5119891e+01   2.3999341e+02  -8.3866976e+00   2.7856273e+02  -1.9359273e+00   1.8929341e+02  -3.3750698e+01   1.8271273e+02  -5.6061091e+00   2.2053341e+02   2.5090102e+01   2.5023818e+02  -7.6632727e-01   2.3268455e+02  -1.3188400e+01   3.4083364e+02   5.3378545e+00   3.0471909e+02  -5.5302545e+00   4.0000364e+02  -6.8684727e+00   2.7148000e+02  -2.8068400e+01   2.3267091e+02  -9.1727636e+00   2.7095636e+02  -2.5035600e+01   1.8338341e+02  -2.5317898e+01   1.5038341e+02  -2.0487898e+01   1.2119000e+02   7.3883891e+01   1.4215341e+02  -1.2549498e+01   2.4041341e+02  -1.3370298e+01   2.4452727e+02   1.0543273e+01   1.6667636e+02  -9.6786545e+00   2.7984000e+02  -2.8044727e+00   2.6280818e+02  -3.3610182e+00   2.9291909e+02   1.9624655e+01   2.9773091e+02   1.3089709e+01   2.6309545e+02  -4.4685455e+00   3.0320727e+02   1.3341705e+02   3.3516273e+02   3.2903345e+01   2.3152636e+02   4.4924364e+00   1.8505341e+02   6.0688502e+01   1.8386341e+02   8.5937024e+00   2.7381000e+02   4.9127927e+01   1.5843273e+02  -1.9746182e+00   1.8637182e+02   5.7438909e+00   1.1015341e+02  -5.7889498e+01   1.3079000e+02   1.0224982e+01   2.6233000e+02   1.4390545e+00   2.5724341e+02   8.7733024e+00   1.6688818e+02   7.4544000e+00   2.7272636e+02   9.2282545e+00   2.6311818e+02   1.2164182e+01   3.6980455e+02   1.0722000e+01   2.0967636e+02   7.3068000e+00   1.2938364e+02   1.1211127e+01   4.0762341e+02   1.1932902e+01   2.6257341e+02   1.5869024e+00   3.0910341e+02  -5.8554976e+00   5.3490000e+01  -8.0510182e+00   2.3569545e+02   5.6007273e+00   2.3249364e+02  -5.1658545e+00   2.0128182e+02  -2.2970909e+00   2.7410341e+02  -1.0435498e+01   1.6424091e+02  -3.9065455e+00   5.1053341e+02  -5.1589898e+01   2.2130818e+02   8.9735273e+00   2.3896909e+02  -4.7766182e+00   2.0538341e+02   9.9621024e+00   1.9081341e+02   7.8747702e+01   2.4650636e+02   1.9317673e+01   2.1091341e+02   2.5329702e+01   3.1390364e+02  -2.8142291e+01   4.7628341e+02   3.4950102e+01   6.9843341e+02   2.5328102e+01   1.7743341e+02  -4.1318976e+00   2.3058818e+02   3.2347636e+00   3.6939818e+02  -3.8986400e+01   2.7191182e+02  -1.8411273e+00   4.0519341e+02   2.8267302e+01   2.4073636e+02   7.1501818e+00   2.7438341e+02   8.0221024e+00   1.0218273e+02   1.2052902e+02   4.9667341e+02   2.6948902e+01   1.5055364e+02   7.2711636e+00   1.4862000e+02   7.8005855e+01   1.7233636e+02  -4.3332727e+00   2.4800341e+02  -3.0107498e+01
   2.8122818e+02  -6.0828000e+00   3.3184909e+02  -9.0024727e+00   2.8094182e+02  -1.3252618e+01   5.5284545e+01   5.8528145e+01   3.3148091e+02  -8.5775636e+00   2.0531091e+02  -1.0324873e+01   2.6357341e+02  -4.9230976e+00   2.3619818e+02  -7.7285818e+00   2.9019545e+02   1.6065273e+01   2.7215091e+02   5.5106545e+00   1.4268727e+02   8.2761382e+01   5.2860909e+02   2.7494545e+00   3.8817636e+02   2.0786182e+00   2.7499182e+02   2.8579273e+00   2.4593182e+02  -3.5481818e+00   1.7984636e+02   2.2795636e+00   2.4561818e+02   2.0107818e+01   2.1834545e+02  -1.1530909e+00   2.6660341e+02   1.0294502e+01   2.5982000e+02  -2.1437418e+01   2.4276273e+02   5.1526182e+00   1.7022727e+02  -1.4550000e+01   2.0577364e+02  -6.5582545e+00   3.2359364e+02  -3.3511273e+00   2.7038636e+02   8.2609091e+00   3.3147000e+02  -9.2439636e+00   3.9786341e+02   1.9183702e+01   1.5875455e+02   1.2324182e+01   3.2391341e+02  -7.2802976e+00   3.5274273e+02  -1.6154873e+01   2.0948818e+02   9.6854909e+00   2.0472341e+02  -2.7250976e+00   2.4666273e+02   1.0460727e+00   2.3910341e+02  -5.3735498e+01   1.9742273e+02  -1.7642909e+01   2.2162341e+02   1.9572902e+01   2.3809818e+02   8.3048727e+00   2.4430455e+02  -5.6380000e+00   3.3426364e+02   1.5433455e+01   3.2500909e+02   2.3696545e+01   3.3614364e+02   2.8603273e+00   2.8143000e+02  -1.0144400e+01   2.4391091e+02  -7.7419636e+00   3.4014636e+02   1.7719200e+01   2.0186341e+02  -1.5466298e+01   1.5562341e+02  -1.9907098e+01   1.2058000e+02   9.0362691e+01   1.1615341e+02  -2.2039498e+01   2.3230341e+02  -1.2621498e+01   2.4710727e+02  -5.7231273e+00   1.7133636e+02   8.0485455e+00   2.7293000e+02   1.3848327e+01   2.5028818e+02  -7.7894182e+00   3.1296909e+02   1.7980655e+01   2.9602091e+02   1.7986509e+01   2.4419545e+02  -3.3865455e+00   3.0253727e+02   8.5090655e+01   3.2173273e+02   1.5397745e+01   2.2942636e+02   1.5920436e+01   1.7824341e+02   5.4803302e+01   1.7272341e+02   2.0549024e+00   2.7728000e+02   4.5800327e+01   1.8114273e+02   7.3485818e+00   1.1984182e+02   3.0662909e+00   9.1963409e+01  -4.7384298e+01   1.2017000e+02  -3.4454182e+00   3.2171000e+02   7.4986545e+00   1.7438341e+02   1.0872102e+01   9.5988182e+01  -2.5063600e+01   2.0724636e+02   1.2176655e+01   3.1849818e+02  -5.1662182e+00   2.6794455e+02  -9.3192000e+00   1.8539636e+02   5.1092000e+00   1.2886364e+02  -9.4572727e+00   4.2762341e+02   1.0712902e+01   2.4424341e+02  -7.3366976e+00   2.9724341e+02  -2.1996698e+01   4.4110000e+01  -5.0706182e+00   2.0774545e+02   5.2167273e+00   2.6934364e+02   1.7614545e-01   1.4914182e+02   5.9241091e+00   3.3338341e+02  -2.9507898e+01   1.8329091e+02   1.2519455e+01   5.3200341e+02  -4.3637498e+01   2.3573818e+02  -7.0408727e+00   2.9605909e+02  -8.4838182e+00   1.9362341e+02   1.0142902e+01   1.5305341e+02   7.8768502e+01   3.4195636e+02  -1.9758327e+01   1.9438341e+02   2.0421024e+00   2.6252364e+02  -3.9461891e+01   3.9689341e+02   2.1071302e+01   7.3119341e+02   2.9667302e+01   1.8638341e+02  -9.8789761e-01   1.9248818e+02   5.0427636e+00   4.0545818e+02  -3.3761200e+01   2.6105182e+02   6.1176727e+00   4.4043341e+02  -4.2218976e+00   2.4554636e+02  -4.9946182e+00   2.4681341e+02   1.7987702e+01   9.0042727e+01   9.6450218e+01   4.7729341e+02   3.7879302e+01   1.5874364e+02   4.3359636e+00   1.4676000e+02   4.3344655e+01   1.7899636e+02  -1.5436073e+01   2.4338341e+02  -1.3687898e+01
   2.8375818e+02  -1.4752000e+00   3.1727909e+02   1.5113127e+01   3.3375182e+02   1.9862582e+01   5.2564545e+01   1.1645575e+02   3.2529091e+02  -9.3236364e-01   1.5831091e+02   1.9485127e+01   2.6524341e+02   7.0333024e+00   2.4486818e+02   1.2577818e+01   3.1462545e+02   3.4008727e+00   2.9115091e+02  -8.0093455e+00   1.5125727e+02   8.1265782e+01   4.3613909e+02   2.7170545e+00   3.7655636e+02   1.4818218e+01   2.8508182e+02   4.8607273e+00   2.6698182e+02   1.5287818e+01   2.3960636e+02   9.8287636e+00   2.5732818e+02   2.6641018e+01   2.4565545e+02   3.7321091e+00   2.8314341e+02   7.7713024e+00   2.6734000e+02  -5.7490182e+00   2.3071273e+02   1.5396618e+01   1.7803727e+02   2.1052000e+00   2.5558364e+02   2.5969455e+00   3.3511364e+02   5.4972727e+00   2.2919636e+02  -5.9138909e+00   3.0628000e+02  -1.9748764e+01   3.7253341e+02  -8.1198976e+00   1.6342455e+02  -1.2999418e+01   2.9691341e+02  -2.6902976e+00   3.0388273e+02  -1.6006073e+01   1.9781818e+02  -5.2090909e-01   2.0104341e+02  -1.6220698e+01   2.7175273e+02  -5.8112727e-01   2.3448341e+02  -4.1315898e+01   2.1194273e+02  -2.0374509e+01   2.1296341e+02   1.4075702e+01   2.6028818e+02   1.9669673e+01   2.3497455e+02  -1.9131600e+01   3.2278364e+02   3.5418545e+00   3.1300909e+02   5.9965455e+00   4.0857364e+02  -5.5540727e+00   2.8477000e+02  -1.2791600e+01   2.2976091e+02  -7.6099636e+00   2.1933636e+02  -2.7160000e+00   2.0919341e+02  -2.4572698e+01   1.4472341e+02  -3.1325098e+01   1.0491000e+02   6.5656291e+01   1.1000341e+02  -1.9927498e+01   2.1762341e+02  -1.2657098e+01   2.6763727e+02   1.5844727e+00   1.7700636e+02   1.0594945e+01   3.3088000e+02  -7.1176727e+00   2.6699818e+02   1.3963782e+01   3.1496909e+02   1.3100655e+01   2.8073091e+02   1.2309709e+01   2.4914545e+02   1.3077455e+01   2.8130727e+02   1.0064905e+02   3.7716273e+02   1.6963345e+01   1.9126636e+02   1.2443236e+01   2.0567341e+02   4.0898902e+01   1.9500341e+02   2.6412502e+01   2.9166000e+02   6.7179927e+01   1.5838273e+02  -1.2780618e+01   1.6337182e+02  -1.7061091e+00   1.0586341e+02  -4.3836298e+01   1.0755000e+02  -9.5581818e-01   2.5957000e+02   3.0898545e+00   1.9272341e+02   8.5549024e+00   7.3508182e+01  -1.8545200e+01   2.0948636e+02  -1.5725455e+00   3.2197818e+02   1.2075382e+01   2.9641455e+02  -3.0668000e+00   1.7434636e+02  -1.0196800e+01   1.1300364e+02  -1.7718473e+01   4.0705341e+02   2.1828502e+01   2.3000341e+02  -4.3374976e+00   2.6762341e+02   2.9829024e+00   3.2010000e+01   6.6673818e+00   2.2112545e+02  -8.5136727e+00   2.4234364e+02  -2.3385455e-01   1.3656182e+02  -2.0294909e+00   3.4319341e+02  -5.3062698e+01   1.4338091e+02   5.8122545e+00   5.0143341e+02  -3.0191898e+01   2.3530818e+02  -4.6264727e+00   2.7867909e+02   1.1146582e+01   2.3586341e+02   2.4103702e+01   2.4710341e+02   9.7534502e+01   3.5539636e+02  -4.0535273e+00   2.0996341e+02   1.4075702e+01   2.7466364e+02  -3.0673091e+01   3.8656341e+02   7.2377024e+00   7.2500341e+02   3.1972502e+01   1.5567341e+02   2.2138902e+01   2.8615818e+02  -2.6490836e+01   4.1682818e+02  -2.2880800e+01   2.5820182e+02   1.8015673e+01   3.7743341e+02   2.5628102e+01   2.3306636e+02   6.8137818e+00   2.4248341e+02   6.1410239e-01   1.2142273e+02   6.5319818e+01   5.4805341e+02   3.0028502e+01   1.6046364e+02  -5.0916364e+00   1.2086000e+02   6.0276655e+01   2.0861636e+02  -1.7465673e+01   2.5596341e+02  -2.1884298e+01
   2.4118818e+02  -1.2689600e+01   2.9218909e+02  -8.2596727e+00   2.9965182e+02  -1.7179418e+01   4.4334545e+01   9.7684145e+01   2.8905091e+02  -8.6131636e+00   1.6483091e+02  -1.5896473e+01   2.2062341e+02   1.3032902e+01   1.9357818e+02  -9.8898182e-01   2.6034545e+02  -1.0667273e+00   2.6425091e+02  -7.2873455e+00   1.5187727e+02   8.5306182e+01   3.3108909e+02   1.7910545e+00   3.6736636e+02  -3.7265818e+00   2.4051182e+02  -7.3436727e+00   2.1460182e+02  -5.9517818e+00   2.3718636e+02  -1.2497636e+01   1.7694818e+02  -4.3985818e+00   2.7215545e+02  -3.3878909e+00   2.4320341e+02  -2.7563498e+01   2.5453000e+02  -1.5104218e+01   2.0562273e+02  -1.9166182e+01   1.6479727e+02  -1.6545600e+01   2.5762364e+02  -7.8462545e+00   2.3964364e+02  -1.2055127e+01   2.1690636e+02  -2.0806909e+00   4.5571000e+02  -1.3993164e+01   3.3867341e+02  -1.4610976e+00   1.7661455e+02  -2.7746182e+00   3.4281341e+02   1.3357702e+01   3.5569273e+02   3.1989127e+01   2.3039818e+02  -1.4507309e+01   1.9241341e+02  -2.2320298e+01   2.8771273e+02   9.0920727e+00   2.1486341e+02  -3.3936298e+01   1.8537273e+02  -7.3489091e+00   2.2029341e+02   1.7629302e+01   2.1985818e+02   1.7144073e+01   2.9630455e+02   1.2520000e+00   3.2578364e+02   1.2261855e+01   2.2686909e+02   1.2837745e+01   3.4023364e+02  -8.4668727e+00   3.8048000e+02   3.6916000e+00   2.1286091e+02   2.9320364e+00   2.4276636e+02  -1.3440400e+01   1.7081341e+02  -2.1882298e+01   1.7224341e+02  -3.0956698e+01   7.7860000e+01   6.8390291e+01   1.4657341e+02  -1.8333098e+01   2.4504341e+02  -3.3206976e+00   2.6179727e+02   1.1951673e+01   1.7567636e+02   1.5751345e+01   2.3560000e+02   8.5947273e+00   9.5478182e+01   7.1653818e+00   3.2958909e+02   9.1710545e+00   2.5859091e+02   1.5609091e+00   2.4757545e+02   8.8230545e+00   2.5225727e+02   1.0916305e+02   3.4558273e+02   7.8097455e+00   2.2568636e+02   9.8996364e+00   1.7853341e+02   4.3160102e+01   2.0124341e+02   5.6333024e+00   3.0300000e+02   5.7932727e+01   1.6876273e+02   6.2889818e+00   1.7151182e+02   2.4222691e+01   9.1343409e+01  -4.6624698e+01   1.3264000e+02   2.9869818e+00   3.8919000e+02   2.9810255e+01   2.6100341e+02   2.0562502e+01   6.9318182e+01  -2.0070000e+01   2.5448636e+02   1.3974545e+00   3.7597818e+02   6.5653818e+00   3.3008455e+02   1.0809600e+01   2.4320636e+02  -5.9456000e+00   1.2252364e+02   7.2399273e+00   3.9167341e+02   1.9778902e+01   2.8972341e+02   1.5024902e+01   3.0086341e+02  -8.1462976e+00   3.9160000e+01   1.1185382e+01   2.1516545e+02   2.2813127e+01   2.9529364e+02   8.2901455e+00   1.6923182e+02   7.3569091e+00   3.3372341e+02  -2.6495098e+01   2.0948091e+02   1.8804255e+01   3.9657341e+02  -3.7183098e+01   2.6440818e+02   3.1455273e+00   2.7520909e+02  -3.1958182e+00   2.2953341e+02   2.4560102e+01   2.0277341e+02   7.7840902e+01   3.5378636e+02  -1.5374727e+01   2.3700341e+02   3.9250239e-01   2.8642364e+02  -3.1903891e+01   4.0795341e+02   3.4856502e+01   6.7681341e+02   2.3677702e+01   1.5938341e+02  -2.9278976e+00   2.2415818e+02  -6.6308364e+00   4.1455818e+02  -2.3439200e+01   2.8001182e+02   9.3208727e+00   3.9386341e+02   2.7463702e+01   2.3859636e+02  -1.4628618e+01   2.4586341e+02  -1.4696298e+01   1.3385273e+02   6.1465418e+01   4.9219341e+02   1.6827302e+01   1.5112364e+02   1.6555636e+00   1.5219000e+02   4.3720255e+01   1.7614636e+02  -2.1208073e+01   2.6477341e+02  -2.7399098e+01
   2.7060818e+02   1.5616800e+01   2.7522909e+02  -1.9028727e+00   3.5032182e+02   5.2469818e+00   6.3424545e+01   1.3953695e+02   3.3043091e+02   5.0643636e-01   1.4026091e+02   2.1691273e+00   3.5191341e+02   4.6297024e+00   2.1519818e+02  -5.0485818e+00   2.8434545e+02   3.9632727e+00   2.7644091e+02  -4.9725455e+00   1.4535727e+02   9.2827782e+01   5.1370909e+02  -1.0058545e+01   3.9145636e+02  -1.7463782e+01   2.5870182e+02   1.4161127e+01   2.4850182e+02  -1.9037818e+00   1.9941636e+02   5.5739636e+00   1.9842818e+02   9.8830182e+00   3.6640545e+02   1.2192109e+01   3.0087341e+02  -2.9507098e+01   2.8791000e+02  -5.0646182e+00   2.6738273e+02  -1.3576982e+01   1.8865727e+02  -5.7444000e+00   2.5115364e+02  -9.3786545e+00   2.8930364e+02   1.1972073e+01   2.3309636e+02   1.4964109e+01   4.3299000e+02  -1.0745564e+01   3.3586341e+02   1.6237024e+00   1.6085455e+02   4.4861818e+00   3.1796341e+02   2.2535702e+01   4.9602273e+02   1.5152727e+01   2.1901818e+02  -4.8369091e+00   1.5604341e+02  -3.8806976e+00   2.9109273e+02  -1.0748327e+01   2.1777341e+02  -2.0879098e+01   1.8723273e+02  -8.9177091e+00   2.6115341e+02   7.6005024e+00   2.3747818e+02   1.0144727e+00   2.4578455e+02  -5.4264000e+00   3.1635364e+02   2.5862545e+00   2.6224909e+02   2.1247345e+01   3.4243364e+02   7.1671273e+00   3.1448000e+02  -1.0648400e+01   1.8696091e+02  -1.7515964e+01   2.7833636e+02  -9.1460000e+00   1.7434341e+02  -9.2146976e+00   1.5891341e+02  -3.6550298e+01   1.1148000e+02   5.2040691e+01   1.6129341e+02  -3.1650698e+01   2.1830341e+02  -1.2081498e+01   2.8479727e+02  -1.4418327e+01   1.8381636e+02   5.0145455e-02   3.2141000e+02  -1.4360073e+01   2.3861818e+02   1.6284182e+01   2.8624909e+02   2.2258255e+01   2.3773091e+02   1.2649709e+01   2.4086545e+02   1.1985455e-01   3.1063727e+02   9.7732655e+01   3.5858273e+02   8.5597455e+00   2.2915636e+02   2.4152036e+01   2.0419341e+02   3.7347302e+01   1.7196341e+02   2.2545702e+01   3.1504000e+02   6.1589527e+01   1.9067273e+02  -6.5138182e+00   1.5456182e+02  -5.4713091e+00   9.9813409e+01  -5.3062298e+01   1.2184000e+02  -3.6690182e+00   3.3143000e+02  -1.0889455e+00   1.7710341e+02   1.4084502e+01   6.4608182e+01   5.5468000e+00   2.1115636e+02  -9.3261455e+00   4.4120818e+02   4.7769818e+00   2.9713455e+02  -1.3124400e+01   2.0258636e+02  -1.4456000e+01   1.3267364e+02  -2.2102073e+01   3.7415341e+02   3.7420502e+01   2.7453341e+02  -3.0659898e+01   2.5043341e+02  -2.3441898e+01   3.3730000e+01  -4.4302182e+00   2.0164545e+02   9.2847273e+00   2.8801364e+02   1.5162545e+01   1.7195182e+02   1.7593091e+00   3.3134341e+02  -2.2064698e+01   1.8229091e+02   1.5594545e+00   5.2419341e+02  -6.2492698e+01   2.5183818e+02  -6.5887273e-01   2.8467909e+02  -2.4341818e-01   2.3953341e+02   1.5380102e+01   1.2443341e+02   4.8208102e+01   2.9584636e+02   9.3047273e-01   2.4091341e+02   1.6219702e+01   2.6937364e+02  -9.2998909e+00   4.6706341e+02   3.5907702e+01   6.9929341e+02   3.7119302e+01   1.7205341e+02   1.0158502e+01   2.4829818e+02  -8.8020364e+00   4.0618818e+02  -4.9449600e+01   2.4258182e+02  -1.5734727e+01   4.3915341e+02   4.5005024e+00   2.2311636e+02  -1.8702182e+00   2.9986341e+02   7.0737024e+00   1.0371273e+02   6.8786618e+01   4.7415341e+02   1.3940502e+01   1.8793364e+02   1.4707636e+00   2.0995000e+02   4.2389455e+01   1.4528636e+02  -2.2929273e+01   2.5000341e+02  -2.1887498e+01
   2.4603818e+02   1.3872400e+01   3.1856909e+02   1.1249927e+01   2.9713182e+02  -1.6378182e+00   8.0234545e+01   1.1005215e+02   3.3724091e+02  -7.0383636e+00   1.1160091e+02   1.4601927e+01   2.7657341e+02   1.7606902e+01   2.1886818e+02   1.4947818e+01   2.7415545e+02   9.9684727e+00   2.3649091e+02   6.5534545e+00   1.2759727e+02   7.5968582e+01   4.2651909e+02   1.0566545e+00   4.1145636e+02  -6.6837818e+00   2.6475182e+02   2.0437127e+01   2.0207182e+02   4.4806182e+00   2.1546636e+02   1.5479964e+01   2.1394818e+02   2.0691418e+01   2.6853545e+02  -6.0982909e+00   2.8380341e+02  -1.4814976e+00   3.1724000e+02  -3.6101818e-01   2.7105273e+02  -3.0300582e+01   1.7775727e+02  -1.1240000e-01   2.9558364e+02  -6.6030545e+00   2.9202364e+02  -1.0552727e-01   2.3281636e+02  -7.2534909e+00   3.6933000e+02  -2.2982764e+01   3.2834341e+02  -1.3914698e+01   1.5675455e+02  -2.5158182e+00   3.1024341e+02   1.2813302e+01   3.0507273e+02  -1.0127273e-01   1.8477818e+02  -1.4817709e+01   8.6673409e+01  -2.9331098e+01   2.4347273e+02  -6.7487273e+00   2.1724341e+02  -3.8126698e+01   1.9880273e+02   1.1966909e+00   2.7581341e+02   2.7047702e+01   2.1394818e+02   1.7046873e+01   2.4440455e+02   1.0734000e+01   2.8393364e+02  -9.5801455e+00   2.5276909e+02   6.9557455e+00   3.1557364e+02   1.1505927e+01   3.1867000e+02  -1.0553600e+01   2.1267091e+02  -1.5962764e+01   2.4347636e+02   4.7428000e+00   1.8400341e+02  -2.3707498e+01   1.5715341e+02  -3.6789498e+01   7.5670000e+01   5.2335491e+01   1.4543341e+02  -1.7001898e+01   2.2020341e+02   4.5065024e+00   2.4905727e+02   1.4860873e+01   1.7329636e+02  -2.6382545e+00   2.6793000e+02   1.0298327e+01   2.5290818e+02   9.3809818e+00   3.0529909e+02   1.3254255e+01   2.6540091e+02   1.1536109e+01   2.6205545e+02   5.7146545e+00   3.0125727e+02   1.1743305e+02   3.3658273e+02   9.2097455e+00   2.1247636e+02  -3.9835636e+00   1.8100341e+02   5.8252502e+01   1.5862341e+02  -3.0970976e+00   2.6228000e+02   6.3770327e+01   1.6491273e+02   6.9698182e-01   1.5389182e+02  -2.2770909e-01   1.0657341e+02  -4.7743098e+01   1.2431000e+02   1.4703382e+01   3.6167000e+02   1.3681855e+01   1.8419341e+02  -3.6226976e+00   6.7038182e+01  -1.9797600e+01   2.2072636e+02   8.0082545e+00   4.2178818e+02  -1.0189418e+01   3.1632455e+02  -1.2809600e+01   2.0234636e+02  -6.9168000e+00   1.1300364e+02  -1.6568473e+01   3.8019341e+02   7.3173024e+00   2.6996341e+02  -5.8142976e+00   2.6724341e+02  -1.3886698e+01   4.3160000e+01   1.3815382e+01   2.6559545e+02   1.0258727e+01   3.0315364e+02   1.3713455e+00   1.5590182e+02   8.5330909e-01   3.1262341e+02  -2.1897098e+01   1.9186091e+02   3.2638545e+00   5.5929341e+02  -4.3150698e+01   2.4045818e+02   6.0615273e+00   2.6805909e+02   1.1326182e+01   2.6829341e+02   2.8029302e+01   1.2705341e+02   6.0758502e+01   3.3462636e+02  -1.4511927e+01   2.6372341e+02   1.3584902e+01   2.9690364e+02  -4.9722909e+00   5.5495341e+02   3.5656502e+01   6.5391341e+02   3.2179702e+01   1.4629341e+02   1.5493024e+00   2.8315818e+02  -6.8308364e+00   4.5476818e+02  -4.8286000e+01   2.2629182e+02  -6.2915273e+00   4.0286341e+02   1.7503702e+01   2.2792636e+02   1.2984982e+01   3.0624341e+02  -9.1066976e+00   9.6712727e+01   9.3396618e+01   5.0486341e+02   1.0673702e+01   1.8807364e+02   1.0369564e+01   1.5605000e+02   6.3271455e+01   1.4952636e+02  -1.6928473e+01   2.6362341e+02   1.2112902e+01
   2.3737818e+02  -1.7814800e+01   3.0613909e+02  -2.7135673e+01   2.8256182e+02   9.9778182e-01   5.8994545e+01   1.3404135e+02   3.1857091e+02  -1.7114764e+01   1.4788091e+02  -1.1060473e+01   2.4600341e+02  -2.6427498e+01   1.7948818e+02  -1.0521782e+01   2.6700545e+02  -1.2195273e+00   2.3001091e+02   7.5518545e+00   1.4425727e+02   6.4825782e+01   4.5765909e+02   2.2354545e+00   3.8650636e+02   1.9502218e+01   2.4523182e+02   1.1618727e+01   2.1088182e+02   6.3458182e+00   1.5975636e+02   1.4076764e+01   1.8494818e+02   8.4314182e+00   2.2697545e+02   1.4346509e+01   2.4994341e+02  -7.1026976e+00   2.8772000e+02  -1.0994182e+00   2.3019273e+02  -3.7017818e+00   1.9994727e+02  -3.0977600e+01   2.5186364e+02  -3.5254545e+00   2.5626364e+02   1.1375273e+01   2.9643636e+02   1.2846909e+01   4.0347000e+02   7.3760364e+00   3.7229341e+02  -1.4000698e+01   1.4775455e+02   2.4824182e+01   3.1043341e+02   3.2810239e-01   3.1288273e+02   1.2239273e+00   2.1005818e+02   3.3598909e+00   1.8135341e+02  -1.2125498e+01   2.5123273e+02   6.3904727e+00   2.2419341e+02  -3.1342698e+01   2.0228273e+02  -9.0817091e+00   2.4129341e+02   1.7429302e+01   2.0571818e+02   7.9452727e+00   2.1021455e+02   1.4139200e+01   2.6554364e+02  -6.2089455e+00   2.4410909e+02   5.5854545e-01   3.2366364e+02  -7.0012727e+00   2.9210000e+02  -6.9480000e+00   2.8291091e+02  -1.2391964e+01   2.4824636e+02  -9.1188000e+00   2.1505341e+02  -2.1761498e+01   1.9991341e+02  -2.9930298e+01   8.1430000e+01   5.3104691e+01   1.2624341e+02  -1.8226698e+01   2.3420341e+02   6.0765024e+00   2.4515727e+02   2.5642873e+01   1.8248636e+02  -4.4634545e+00   3.0464000e+02  -4.4984727e+00   2.3275818e+02   6.0652982e+01   3.1691909e+02   1.5474655e+01   2.3569091e+02   7.3929091e+00   2.5643545e+02   6.7842545e+00   2.6701727e+02   1.0826225e+02   3.6084273e+02   1.2478945e+01   2.1505636e+02   7.7000364e+00   1.9900341e+02   5.1952502e+01   1.9334341e+02  -8.1146976e+00   2.5452000e+02   6.4671127e+01   1.8976273e+02   8.7989818e+00   1.4813182e+02   5.8930909e+00   1.0857341e+02  -5.1673098e+01   1.8098000e+02  -2.1202182e+00   3.7438000e+02   2.5765055e+01   1.6248341e+02   3.7684102e+01   1.1412818e+02   3.5352000e+00   2.5320636e+02   2.3549855e+01   3.8454818e+02  -1.5400218e+01   3.1694455e+02   1.8190800e+01   2.3210636e+02   4.6124000e+00   1.1691364e+02   9.7787273e+00   3.5529341e+02   1.5209302e+01   3.3119341e+02   6.3273024e+00   2.6786341e+02  -7.8862976e+00   1.3490000e+01   8.4289818e+00   2.9764545e+02   9.6447273e+00   3.6277364e+02   1.8081745e+01   2.0009182e+02   1.0698109e+01   3.2048341e+02  -2.2665898e+01   1.8310091e+02  -3.3653455e+00   6.9791341e+02  -2.6820298e+01   2.6535818e+02   7.2995273e+00   3.3667909e+02  -6.7834182e+00   2.4043341e+02   1.3158102e+01   9.2103409e+01   9.7414502e+01   3.2567636e+02  -1.4175927e+01   2.2086341e+02   2.2037024e+00   2.9723364e+02  -2.1098691e+01   5.0473341e+02   1.6834102e+01   5.9724341e+02   2.4383302e+01   1.9034341e+02  -1.2684698e+01   3.0424818e+02  -3.6580364e+00   3.4103818e+02  -5.6767600e+01   2.9362182e+02  -1.4337927e+01   3.6915341e+02   1.9440502e+01   2.0906636e+02  -6.1762182e+00   2.9900341e+02  -8.5274976e+00   7.8472727e+01   9.0995818e+01   4.4862341e+02   5.3652902e+01   1.4222364e+02   2.7475636e+00   1.5814000e+02   7.0724255e+01   1.6161636e+02  -6.2356727e+00   2.5662341e+02  -1.6467098e+01
   2.2399818e+02  -9.3644000e+00   2.6446909e+02   1.4287927e+01   2.4961182e+02  -4.5621818e-01   4.8284545e+01   8.7518145e+01   3.0110091e+02   1.8128364e+00   1.2574091e+02  -7.0992727e+00   2.2372341e+02   2.5949024e+00   2.1267818e+02  -7.3169818e+00   2.2553545e+02  -8.1192727e-01   2.6901091e+02  -6.0481455e+00   1.4306727e+02   6.2970982e+01   5.0689909e+02  -6.8937455e+00   3.9026636e+02   1.7061418e+01   1.9399182e+02   5.4279273e+00   1.8721182e+02  -2.0430582e+01   1.6189636e+02  -4.7144364e+00   1.5484818e+02   4.1794182e+00   2.6384545e+02   1.7956909e+01   2.6060341e+02   9.3145024e+00   2.7801000e+02  -3.2222618e+01   2.4252273e+02  -3.7548182e+01   1.7008727e+02  -2.9348800e+01   2.4324364e+02  -1.9858545e+00   2.8578364e+02   1.7736727e+00   2.4362636e+02   8.4517091e+00   3.4766000e+02   1.8083636e-01   3.7700341e+02  -2.3774976e+00   1.7652455e+02   7.8525818e+00   3.7329341e+02   8.4393024e+00   3.8155273e+02  -1.3789673e+01   2.1986818e+02   5.0950909e+00   9.7253409e+01   3.9225024e+00   2.4009273e+02   8.4421673e+01   2.4415341e+02  -4.2329498e+01   1.8818273e+02   1.8162909e+00   2.3410341e+02   1.6244502e+01   2.0923818e+02   1.7043673e+01   1.7244455e+02  -1.3079200e+01   2.9169364e+02   6.8890545e+00   3.1990909e+02   3.7745455e+00   4.0485364e+02  -6.8264727e+00   3.1015000e+02   3.3180000e+00   2.9296091e+02  -3.5665964e+01   2.1657636e+02  -3.8752000e+00   2.2648341e+02  -2.5485898e+01   1.9562341e+02  -2.9347098e+01   7.5530000e+01   4.6966691e+01   1.3748341e+02  -1.7795898e+01   2.5193341e+02   2.8081024e+00   2.4347727e+02   2.8872727e+00   1.7638636e+02  -6.5054545e+00   2.3750000e+02   4.8727273e+00   1.7990818e+02   1.1446098e+02   2.7767909e+02   8.4138545e+00   2.4726091e+02   1.7127309e+01   2.4005545e+02  -7.1453455e+00   2.7958727e+02   1.0940665e+02   3.4405273e+02  -1.1778545e+00   2.1337636e+02   1.1674436e+01   1.8443341e+02   4.8598102e+01   1.9586341e+02   1.0923702e+01   2.5033000e+02   6.7956327e+01   1.5910273e+02   1.7317818e+00   1.5156182e+02   5.7186909e+00   1.1657341e+02  -5.8023098e+01   1.3579000e+02  -1.2645018e+01   3.4714000e+02  -2.3295745e+01   1.4557341e+02   3.5169024e+00   1.2869818e+02  -2.5680400e+01   2.0310636e+02  -1.7252145e+01   3.0659818e+02  -7.6442182e+00   2.8703455e+02  -9.8640000e-01   2.4658636e+02  -2.8860000e+00   1.3019364e+02  -5.2336727e+00   3.0124341e+02   1.2343302e+01   2.7410341e+02   5.6450239e-01   2.4891341e+02  -2.4230298e+01   2.4630000e+01  -5.2222182e+00   2.2802545e+02   1.5943273e+00   3.3453364e+02  -8.2790545e+00   1.7952182e+02  -7.3662909e+00   2.9124341e+02  -2.3946698e+01   1.4862091e+02  -3.9369455e+00   6.4967341e+02  -4.5581098e+01   2.1206818e+02  -1.7337273e+01   3.3781909e+02   2.9605382e+01   1.7048341e+02   6.4524102e+01   1.4029341e+02   8.7369302e+01   3.8500636e+02   1.0687673e+01   2.4862341e+02   1.0892902e+01   2.9375364e+02  -7.1502909e+00   3.6945341e+02   3.1106502e+01   6.4648341e+02   1.2964102e+01   1.8205341e+02  -5.9714976e+00   2.9101818e+02   1.1920364e+01   3.9034818e+02  -3.6022400e+01   3.0115182e+02   2.2896727e+00   3.6348341e+02   5.7041024e+00   2.3087636e+02   7.3189818e+00   3.0010341e+02  -1.3995498e+01   1.2966273e+02   1.2266062e+02   5.3472341e+02   1.7284902e+01   1.7027364e+02   1.2463564e+01   1.7500000e+02   6.4515455e+01   1.5995636e+02   2.7712727e-01   2.5643341e+02  -6.0218976e+00
   2.6913818e+02   1.0404400e+01   2.3322909e+02   7.9871273e+00   2.6237182e+02   2.7629818e+00   4.5564545e+01   6.5965745e+01   3.3224091e+02  -1.3538364e+01   1.3455091e+02  -2.1340727e+00   2.8124341e+02   4.2333024e+00   2.6624818e+02   1.2487418e+01   2.9724545e+02   1.8741273e+01   2.7044091e+02   2.7454545e-02   1.3444727e+02   7.1940582e+01   5.3294909e+02   2.6402255e+01   4.3260636e+02   1.6814218e+01   2.6285182e+02   1.0779127e+01   2.2188182e+02   2.8458182e+00   2.0127636e+02  -1.0574836e+01   1.8523818e+02   2.2178218e+01   2.3178545e+02   3.1771709e+01   2.8854341e+02  -2.1460698e+01   3.1862000e+02  -7.5214182e+00   2.6081273e+02  -2.8213818e+00   1.3451727e+02  -1.0223200e+01   2.6391364e+02  -2.2729455e+01   2.8397364e+02   7.3984727e+00   2.8828636e+02   2.2118909e+01   3.5380000e+02   1.1589636e+01   3.8196341e+02  -1.4064298e+01   1.7866455e+02   9.1613818e+00   3.3938341e+02   3.2921024e+00   3.2136273e+02   1.0885527e+01   2.2681818e+02  -9.8090909e-01   9.0673409e+01   1.5589024e+00   2.0437273e+02   7.2089273e+01   2.0681341e+02  -3.2762298e+01   2.1147273e+02  -1.7906909e+01   2.6167341e+02   1.4798902e+01   1.9756818e+02   1.7272727e-02   1.8468455e+02  -9.7284000e+00   2.9021364e+02   4.7674545e+00   3.0476909e+02   1.7605745e+01   3.8638364e+02  -2.3988727e+00   3.1319000e+02  -1.9215200e+01   2.6524091e+02  -3.6383636e+00   2.7690636e+02  -9.5516000e+00   2.4486341e+02  -2.1526298e+01   1.7981341e+02  -2.8222298e+01   8.6910000e+01   7.0386291e+01   1.2677341e+02  -2.2889098e+01   2.5178341e+02  -1.1329898e+01   2.6200727e+02  -2.1805127e+01   1.7462636e+02   3.4453455e+00   3.0355000e+02   6.4487273e+00   1.8866818e+02   1.0199018e+02   3.1796909e+02   7.2406545e+00   2.5812091e+02   3.7885091e+00   2.6014545e+02  -9.4725455e+00   2.4358727e+02   1.2680665e+02   3.5668273e+02   7.5517455e+00   1.9294636e+02   2.4148836e+01   1.8567341e+02   4.3118902e+01   1.7848341e+02   3.2594102e+01   2.7652000e+02   6.2011127e+01   1.7272273e+02   2.1592182e+01   1.6951182e+02  -3.8730909e-01   9.6103409e+01  -4.9815498e+01   1.0812000e+02   7.4685818e+00   3.4710000e+02   1.9327455e+01   1.6643341e+02   6.3681024e+00   1.3360818e+02  -9.3532000e+00   2.3082636e+02  -1.2749745e+01   3.5992818e+02  -6.4806182e+00   3.4180455e+02  -1.2228000e+01   1.8743636e+02   8.0860000e+00   9.9143636e+01  -3.3696727e+00   2.9715341e+02   1.1290502e+01   2.8562341e+02  -1.6709761e-01   2.3696341e+02  -2.4034298e+01   3.0350000e+01  -8.2998182e+00   3.1131545e+02   1.3651127e+01   5.4663364e+02  -1.1070545e+00   1.9842182e+02   1.4501709e+01   2.8991341e+02  -3.1410298e+01   1.6391091e+02   1.4119855e+01   5.7329341e+02  -4.7700698e+01   2.5535818e+02  -1.0904727e+00   3.1586909e+02  -2.8348618e+01   1.7938341e+02   4.4432102e+01   1.1553341e+02   9.6490102e+01   3.3556636e+02  -2.3071273e+00   2.3662341e+02   2.9372902e+01   3.1033364e+02   9.3333091e+00   4.4539341e+02   3.5301302e+01   7.0053341e+02   2.3590102e+01   1.7310341e+02   1.4834502e+01   2.8763818e+02   1.6207636e+00   4.0108818e+02  -3.5201600e+01   2.9315182e+02   1.7396727e+00   3.7934341e+02   1.7815302e+01   2.2621636e+02   5.0217818e+00   3.2791341e+02  -2.2029761e-01   8.0992727e+01   1.0269422e+02   4.9643341e+02   2.2678102e+01   1.6284364e+02  -7.0920364e+00   1.6472000e+02   5.4527855e+01   1.9095636e+02  -1.7672873e+01   2.2348341e+02  -2.3905898e+01
   2.8013818e+02   4.6644000e+00   3.3932909e+02   1.6779127e+01   2.8589182e+02   1.5781382e+01   7.5904545e+01   4.0968545e+01   3.2210091e+02  -5.8271636e+00   1.1722091e+02   8.6823273e+00   2.8805341e+02   1.7498502e+01   2.4152818e+02   2.8895018e+01   2.7396545e+02   7.8836727e+00   3.0215091e+02   6.5406545e+00   1.9792727e+02   9.1812182e+01   4.3851909e+02   1.0336655e+01   4.4007636e+02   1.4566182e+00   2.8056182e+02  -4.2076727e+00   2.4579182e+02  -2.0966982e+01   2.2160636e+02   4.4587636e+00   1.9232818e+02   6.0810182e+00   1.9215545e+02   6.4421091e+00   2.7387341e+02  -1.3017098e+01   2.8582000e+02   1.8225818e+00   2.7947273e+02  -5.7441818e+00   1.9489727e+02   7.2364000e+00   2.7258364e+02  -1.1903055e+01   3.0373364e+02   1.5197673e+01   2.6400636e+02  -7.3186909e+00   3.0914000e+02  -1.3697564e+01   3.4305341e+02  -1.0051498e+01   1.5423455e+02   5.8578182e-01   2.4967341e+02   8.9890239e-01   3.0445273e+02  -9.1416727e+00   1.7286818e+02   6.1509091e-01   8.5723409e+01  -1.1945098e+01   1.7328273e+02   5.9296473e+01   2.3872341e+02  -4.3705098e+01   2.4847273e+02   1.8943091e+01   1.9234341e+02   1.8775302e+01   2.2537818e+02  -1.2975273e+00   2.0425455e+02  -1.9814000e+01   3.2531364e+02   6.9194545e+00   3.0700909e+02   4.9065455e+00   3.3923364e+02  -1.6716873e+01   2.8391000e+02  -1.1062800e+01   2.6024091e+02  -8.6183636e+00   2.9452636e+02  -1.7441200e+01   2.1919341e+02  -2.8852698e+01   1.7015341e+02  -3.2259498e+01   1.1991000e+02   8.1886291e+01   1.2396341e+02  -2.5134298e+01   2.6835341e+02  -7.2354976e+00   2.3552727e+02  -2.9467273e+00   1.6900636e+02   9.2349455e+00   2.6764000e+02  -2.4384727e+00   2.0128818e+02   1.1184058e+02   3.0991909e+02   1.7934655e+01   2.6759091e+02   1.4650909e+01   2.8562545e+02   5.2090545e+00   2.7044727e+02   8.9367855e+01   3.4810273e+02   2.2868145e+01   2.2400636e+02  -9.1259636e+00   1.9319341e+02   5.1557302e+01   1.7600341e+02   2.7250239e-01   3.0338000e+02   6.5762327e+01   1.7719273e+02   1.3904582e+01   1.4694182e+02   4.7082909e+00   1.0672341e+02  -5.5565098e+01   1.4584000e+02   3.4109818e+00   3.9690000e+02   1.9343455e+01   1.4510341e+02   3.3145024e+00   1.7198818e+02  -3.6136000e+00   2.7453636e+02   1.5983455e+01   3.6754818e+02   7.9997818e+00   3.3118455e+02   2.1291600e+01   2.0996636e+02   1.1573600e+01   1.0605364e+02  -6.5924727e+00   3.3753341e+02   3.5110102e+01   3.4729341e+02   3.6593024e+00   2.8986341e+02  -2.8362976e+00   4.5960000e+01   1.3613818e+00   2.8883545e+02   1.7919527e+01   4.3396364e+02  -1.3734545e+00   2.3514182e+02   2.0441091e+00   3.6629341e+02  -1.8100698e+01   2.0529091e+02  -2.0505455e+00   6.1891341e+02  -3.9640298e+01   2.3573818e+02   5.2491273e+00   2.3234909e+02  -5.3870182e+00   1.5019341e+02   5.7807302e+01   1.6191341e+02   9.2489702e+01   2.7223636e+02  -2.0130727e+01   1.8643341e+02  -3.9418976e+00   3.1642364e+02  -1.5203891e+01   4.5517341e+02   1.3688902e+01   6.9557341e+02   2.8466902e+01   1.6891341e+02   1.4997024e+00   2.4720818e+02  -9.8048364e+00   3.6455818e+02  -2.7329200e+01   3.1643182e+02   1.0457273e+01   3.5162341e+02   1.8122902e+01   2.2773636e+02   1.1710182e+01   3.5943341e+02  -2.9718976e+00   1.0361273e+02   5.2314618e+01   4.7019341e+02  -1.3126976e+00   1.4569364e+02   1.7619964e+01   1.6010000e+02   7.7187455e+01   1.6871636e+02  -9.9936727e+00   2.0591341e+02  -2.8840298e+01
   2.4737818e+02   8.4752000e+00   3.3522909e+02  -1.0322873e+01   2.7446182e+02  -6.4442182e+00   8.5184545e+01   5.2466145e+01   3.2562091e+02   4.7012364e+00   8.9070909e+01  -5.5456727e+00   2.6762341e+02  -5.0570976e+00   2.0414818e+02  -4.7345818e+00   2.6462545e+02  -4.3191273e+00   2.7306091e+02   1.2487855e+01   1.2711727e+02   6.0816982e+01   3.8408909e+02  -6.1189455e+00   3.8007636e+02   1.2306618e+01   2.6428182e+02   5.5647273e+00   2.1841182e+02   1.4033418e+01   1.8932636e+02  -2.9988364e+00   1.7132818e+02  -1.2328982e+01   2.2522545e+02   1.7046509e+01   2.8927341e+02  -6.8490976e+00   2.8834000e+02  -5.9990182e+00   2.3995273e+02  -2.1002582e+01   1.6479727e+02   3.9744000e+00   2.4410364e+02  -8.0046545e+00   2.9216364e+02  -2.9767273e+00   2.2852636e+02   1.4989709e+01   4.3114000e+02  -1.3407564e+01   3.5638341e+02   3.1221024e+00   1.8147455e+02  -2.4443418e+01   2.9753341e+02   1.1590102e+01   3.2055273e+02   2.6603273e+00   2.2343818e+02  -1.1240509e+01   2.2841341e+02  -2.7890298e+01   2.0518273e+02   9.2214473e+01   1.9724341e+02  -2.1856698e+01   2.4347273e+02  -8.4669091e+00   2.4700341e+02   2.6972502e+01   2.4856818e+02   1.4367273e+01   2.4430455e+02  -7.2580000e+00   3.4326364e+02  -3.6165455e+00   3.0481909e+02   1.1891745e+01   4.0933364e+02   1.1335127e+01   2.4867000e+02  -1.0193600e+01   2.3600091e+02  -3.6791636e+00   2.1009636e+02  -1.4446800e+01   2.4381341e+02  -2.3722298e+01   1.5496341e+02  -2.4284298e+01   1.3800000e+02   6.1539091e+01   1.4243341e+02  -1.4041898e+01   2.6288341e+02  -3.7789761e-01   2.6194727e+02   1.9619673e+01   1.6310636e+02   1.1466945e+01   2.4860000e+02   2.1224727e+01   2.0261818e+02   7.9874182e+01   3.6072909e+02   2.4389855e+01   2.7564091e+02  -3.2330909e+00   2.6952545e+02   1.0687055e+01   3.0553727e+02   7.9370655e+01   3.5131273e+02   1.9291345e+01   2.0584636e+02   1.6486836e+01   2.0624341e+02   5.8613302e+01   1.8181341e+02   2.1567702e+01   2.5785000e+02   8.4594727e+01   1.9210273e+02  -3.2382182e+00   1.4127182e+02   1.3251891e+01   1.0662341e+02  -4.3847098e+01   1.0636000e+02   3.3293818e+00   3.3481000e+02   1.1740655e+01   1.6886341e+02   6.4137024e+00   1.4098818e+02  -5.2836000e+00   2.2696636e+02   9.2190545e+00   2.5463818e+02   2.8025818e+00   3.5703455e+02   7.6536000e+00   1.8029636e+02   9.4720000e-01   1.0781364e+02  -1.5353273e+01   3.6048341e+02   2.3554102e+01   3.2286341e+02   3.6137024e+00   3.0338341e+02  -8.0178976e+00   2.4490000e+01   1.5308982e+01   2.5940545e+02  -7.9160727e+00   3.7515364e+02   9.5134545e-01   1.8376182e+02  -1.1995491e+01   3.2762341e+02  -4.3857098e+01   1.6438091e+02  -6.1977455e+00   5.9305341e+02  -4.5711498e+01   1.9573818e+02   9.8291273e+00   2.3243909e+02  -8.5342182e+00   1.4586341e+02   8.0823702e+01   1.5810341e+02   8.3514502e+01   3.0645636e+02   1.4081673e+01   1.8838341e+02   1.3422102e+01   2.9480364e+02  -1.4094291e+01   4.8173341e+02   2.4784102e+01   6.4915341e+02   1.7510502e+01   1.7572341e+02   1.6294902e+01   1.9015818e+02  -4.6708364e+00   3.7024818e+02  -1.8054400e+01   3.2715182e+02   9.7396727e+00   3.5553341e+02   2.5760102e+01   2.1444636e+02   5.5833818e+00   3.4734341e+02   3.3753024e+00   9.0422727e+01   9.1229818e+01   5.0905341e+02   1.2768502e+01   1.5522364e+02   2.6675636e+00   1.6624000e+02   5.1026255e+01   2.1671636e+02  -9.8336727e+00   2.4505341e+02  -8.5914976e+00
   2.1470818e+02  -1.5101200e+01   2.9427909e+02  -9.2868727e+00   2.4746182e+02  -1.9714218e+01   7.2334545e+01   3.4024145e+01   2.9995091e+02  -1.4525164e+01   1.1760091e+02  -5.3980727e+00   2.5710341e+02  -6.0254976e+00   1.9633818e+02  -1.3439782e+01   2.5638545e+02  -1.0659927e+01   2.7310091e+02  -2.2753455e+00   1.1359727e+02   7.2798582e+01   4.3070909e+02  -3.0178545e+01   3.8817636e+02   5.1786182e+00   2.2504182e+02  -7.2607273e-01   2.2383182e+02   6.4098182e+00   1.7084636e+02   8.6195636e+00   1.6813818e+02   4.3062182e+00   2.1634545e+02  -1.1309091e-01   2.8227341e+02   3.8090239e-01   2.7839000e+02  -2.4873018e+01   2.3119273e+02  -2.8817818e+00   1.7260727e+02  -1.3650400e+01   2.3700364e+02  -5.2966545e+00   2.6621364e+02   5.8592727e+00   2.8285636e+02   1.3403309e+01   3.8809000e+02  -8.8235636e+00   3.4243341e+02   4.5281024e+00   1.7985455e+02   7.9261818e+00   3.6915341e+02   1.5100502e+01   3.2531273e+02   2.5329527e+01   2.1977818e+02   3.8122909e+00   2.0230341e+02  -1.2641498e+01   1.9837273e+02   1.3566927e+02   2.5091341e+02  -3.5820298e+01   2.6833273e+02  -7.8857091e+00   2.0548341e+02   2.6104102e+01   2.6899818e+02   6.3028727e+00   2.4378455e+02   1.6936000e+00   3.5654364e+02   4.7510545e+00   3.2852909e+02  -8.2450545e+00   4.2519364e+02   3.8363273e+00   2.4757000e+02  -3.4560000e-01   2.2357091e+02   9.0752364e+00   2.4290636e+02   4.0684000e+00   2.3967341e+02  -2.1871098e+01   1.8996341e+02  -1.0464298e+01   1.9267000e+02   9.1495491e+01   1.4605341e+02  -3.5861498e+01   2.6378341e+02   6.6001024e+00   2.7568727e+02   1.9520473e+01   1.5362636e+02   1.4465345e+01   2.6822000e+02   5.5512727e-01   1.9294818e+02   1.1464778e+02   3.2986909e+02   3.6578655e+01   2.5050091e+02   3.2868109e+01   2.6805545e+02   9.7046545e+00   3.4401727e+02   5.7822255e+01   3.7621273e+02   2.2939345e+01   2.1558636e+02   2.9187636e+01   1.8891341e+02   6.1519702e+01   1.9181341e+02   6.0977024e+00   2.5957000e+02   5.3077127e+01   1.7076273e+02   6.6989818e+00   1.3394182e+02   1.0698291e+01   1.1957341e+02  -4.4833098e+01   1.0688000e+02  -1.2002218e+01   2.3952000e+02   2.0738545e+00   1.8567341e+02  -3.2610976e+00   1.8003818e+02  -1.2647600e+01   2.5429636e+02  -1.3007345e+01   2.7906818e+02   2.2818182e-01   3.8489455e+02  -1.0005200e+01   1.7801636e+02  -2.2110400e+01   8.9433636e+01  -3.6428727e+00   3.7819341e+02  -5.8626976e+00   2.7943341e+02  -1.4531898e+01   2.9653341e+02  -5.2298976e+00   2.8200000e+00  -8.9074182e+00   2.5797545e+02   7.1583273e+00   2.8982364e+02  -4.2722545e+00   1.9509182e+02  -6.9518909e+00   3.0591341e+02  -3.9360298e+01   1.3443091e+02  -2.4717455e+00   5.1924341e+02  -5.7376698e+01   1.7340818e+02  -2.4447273e-01   2.4410909e+02  -1.1378182e+00   1.9891341e+02   3.8289702e+01   1.2153341e+02   6.4150102e+01   2.7978636e+02   4.1552727e+00   1.9596341e+02   2.4857024e+00   2.8761364e+02  -4.1379091e+01   4.5595341e+02   3.7406502e+01   6.3481341e+02   4.8947702e+01   1.7277341e+02  -1.3909761e-01   2.2710818e+02  -7.1568364e+00   3.6287818e+02  -3.0194800e+01   3.3043182e+02   6.7172727e+00   3.2519341e+02   1.8857302e+01   1.8406636e+02   1.0303782e+01   2.8815341e+02  -4.8894976e+00   7.7422727e+01   1.2012982e+02   4.5862341e+02   1.2702902e+01   1.6888364e+02   1.0474764e+01   1.5886000e+02   8.1856655e+01   2.2895636e+02   6.5271273e+00   2.4519341e+02  -8.2626976e+00
   3.0265818e+02   2.7728000e+00   3.6713909e+02   9.0343273e+00   2.7223182e+02   1.4784182e+01   1.0256455e+02   6.8455745e+01   3.3410091e+02   1.2128364e+00   1.4741091e+02  -6.7828727e+00   2.4291341e+02   7.8697024e+00   2.4014818e+02   6.5754182e+00   2.7505545e+02   1.8466473e+01   2.6072091e+02   9.5750545e+00   1.5963727e+02   6.3065382e+01   3.4956909e+02  -1.2673455e+00   4.0007636e+02   9.2766182e+00   2.4728182e+02   1.9494727e+01   2.6017182e+02  -1.1457382e+01   1.9284636e+02   4.4795636e+00   2.0084818e+02   3.6894182e+00   2.4303545e+02   1.5251709e+01   2.7400341e+02  -4.0974976e+00   2.9682000e+02  -1.0447418e+01   2.7495273e+02  -7.9525818e+00   1.8670727e+02   1.2031600e+01   2.8124364e+02   1.0024145e+01   2.8449364e+02   1.4116873e+01   2.2595636e+02   1.3575309e+01   4.2237000e+02  -1.8465964e+01   4.1443341e+02  -4.4218976e+00   1.5666455e+02  -2.0318618e+01   3.2410341e+02   1.1614502e+01   2.8507273e+02  -6.0712727e+00   2.0158818e+02  -7.8225091e+00   2.0356341e+02  -6.3722976e+00   1.9704273e+02   6.4725673e+01   2.2805341e+02  -3.1941498e+01   2.3052273e+02  -1.0000909e+01   2.1596341e+02   1.2165702e+01   2.3561818e+02   1.1833273e+01   2.1944455e+02  -2.3839200e+01   3.4083364e+02  -2.5621455e+00   3.2110909e+02   1.5008545e+01   4.0076364e+02  -1.0829273e+01   2.4653000e+02  -4.9724000e+00   2.4519091e+02  -6.5143636e+00   2.8457636e+02  -2.1125200e+01   2.3015341e+02  -2.3729498e+01   1.5896341e+02  -3.0174298e+01   2.2919000e+02   6.6673891e+01   1.3129341e+02  -3.3490698e+01   2.5025341e+02   6.8250239e-01   2.6026727e+02  -4.4059273e+00   1.8672636e+02   2.3957345e+01   2.4336000e+02  -1.2216073e+01   1.8237818e+02   1.0307338e+02   3.0891909e+02   3.2634655e+01   2.8493091e+02   2.1163709e+01   2.3414545e+02   4.3674545e+00   3.0206727e+02   7.2368255e+01   3.2379273e+02   1.7552945e+01   2.0415636e+02   4.2520364e+00   1.7896341e+02   6.2125702e+01   1.9905341e+02   1.3568502e+01   3.0019000e+02   6.9637527e+01   1.5272273e+02   8.4821818e+00   1.3551182e+02   3.0526909e+00   1.0734341e+02  -4.0524698e+01   1.1526000e+02   5.3273818e+00   2.6048000e+02   1.9727055e+01   1.8581341e+02   1.3867702e+01   1.8207818e+02  -8.6608000e+00   2.5543636e+02   2.9914545e+00   2.6959818e+02  -8.7421818e-01   3.8337455e+02  -3.7436000e+00   1.8182636e+02   7.9148000e+00   1.1624364e+02   1.5262327e+01   4.0600341e+02   2.7012502e+01   3.2681341e+02  -2.2229761e-01   2.3829341e+02   7.1930239e-01   3.6770000e+01   8.9965818e+00   2.9183545e+02   7.0695273e+00   2.5944364e+02   1.2778145e+01   2.2285182e+02   1.3307309e+01   3.5643341e+02  -2.2121898e+01   1.7253091e+02   4.0002545e+00   5.2157341e+02  -3.0563098e+01   2.5649818e+02   3.5883273e+00   2.3781909e+02  -2.2014618e+01   1.4848341e+02   6.8944102e+01   1.4681341e+02   6.3507702e+01   3.6656636e+02   2.7992873e+01   1.7753341e+02   1.6240102e+01   2.8766364e+02  -2.1473091e+01   4.4723341e+02   2.7324102e+01   7.5096341e+02   1.1415702e+01   1.4557341e+02   7.8969024e+00   2.1363818e+02  -1.7649236e+01   3.6876818e+02  -3.6666000e+01   3.0601182e+02   1.0380873e+01   3.4019341e+02   2.6087302e+01   1.7868636e+02   1.8394182e+01   3.0957341e+02  -2.3273098e+01   1.1933273e+02   1.1372702e+02   5.2896341e+02   2.6465702e+01   1.6288364e+02   1.1574764e+01   1.7114000e+02   7.4394255e+01   2.3590636e+02  -1.0078873e+01   2.5491341e+02  -2.4760298e+01
   2.5446818e+02   1.3578000e+01   2.7899909e+02   4.0855273e+00   2.6594182e+02   1.0707382e+01   7.0664545e+01   7.3107745e+01   3.6414091e+02  -8.1036364e-01   1.4417091e+02   8.9063273e+00   3.2105341e+02   1.5185024e+00   2.1352818e+02   1.2135018e+01   2.6981545e+02   1.8885673e+01   3.2287091e+02   2.9933055e+01   1.5563727e+02   8.2965382e+01   3.6022909e+02   2.8029855e+01   3.9626636e+02   1.6241418e+01   2.2780182e+02   1.7863127e+01   2.3864182e+02   8.9850182e+00   1.9622636e+02   4.3991636e+00   1.8113818e+02   1.4976218e+01   2.9865545e+02   1.4612109e+01   2.6320341e+02   1.7366502e+01   3.0558000e+02   2.8178182e-01   2.3471273e+02  -1.1133818e+00   1.7746727e+02   3.8208000e+00   2.5939364e+02   2.3921455e+00   2.7278364e+02   2.0573673e+01   2.2138636e+02  -5.1990909e+00   3.6685000e+02  -1.7694364e+01   3.6610341e+02  -2.2175498e+01   1.4685455e+02  -2.0433818e+01   2.7700341e+02  -1.7674976e+00   2.9688273e+02  -9.2560727e+00   1.9558818e+02  -1.6682509e+01   1.9056341e+02  -1.8752298e+01   1.8042273e+02   8.9245273e+01   2.6334341e+02  -3.4144698e+01   2.3033273e+02   1.5534291e+01   1.7981341e+02   1.6627702e+01   2.4471818e+02   1.0395273e+01   2.4002455e+02   3.5644000e+00   3.5845364e+02   1.6268255e+01   3.2038909e+02   1.2116145e+01   4.6728364e+02  -1.7720873e+01   2.8362000e+02  -5.7996000e+00   2.5067091e+02  -2.8127636e+00   2.8238636e+02   5.8600000e+00   2.3091341e+02  -2.2840298e+01   1.6757341e+02  -2.4533098e+01   1.1653000e+02   9.5726691e+01   1.2834341e+02  -2.5484698e+01   2.4088341e+02   1.1222102e+01   2.5815727e+02  -6.4971273e+00   1.6124636e+02   1.3945745e+01   2.3455000e+02   1.6678727e+01   2.0361818e+02   1.0865418e+02   3.0129909e+02   2.4864255e+01   2.4059091e+02   1.4090909e+01   2.9333545e+02   1.9722545e+00   3.2634727e+02   9.3285855e+01   3.5737273e+02   2.5546545e+01   2.0579636e+02   1.9070836e+01   1.8805341e+02   3.8688502e+01   1.8200341e+02   2.7412502e+01   2.9147000e+02   4.9715127e+01   1.4695273e+02   2.2237818e+00   1.5556182e+02   1.7448691e+01   1.3815341e+02  -6.1889498e+01   1.0207000e+02   1.0242582e+01   2.2390000e+02   2.2613455e+01   1.9853341e+02   2.5750102e+01   1.5841818e+02  -2.2488000e+01   2.2963636e+02   8.9154545e+00   2.3225818e+02   4.3029818e+00   3.4689455e+02  -6.9152000e+00   1.6482636e+02  -1.9055200e+01   1.2243364e+02  -1.4042873e+01   3.7686341e+02  -2.6562976e+00   2.8615341e+02  -1.4399498e+01   2.7667341e+02   1.3738902e+01   3.4540000e+01  -6.9150182e+00   1.8159545e+02   3.9787273e+00   2.7034364e+02  -1.7138545e+00   1.7971182e+02   5.1385091e+00   3.1772341e+02  -1.9305098e+01   1.3334091e+02  -1.3484545e+01   4.3110341e+02  -3.8045498e+01   1.5811818e+02  -7.1272727e-02   2.5015909e+02   1.9981818e+00   1.2700341e+02   6.1852502e+01   2.3391341e+02   4.2997024e+00   2.3134636e+02   2.4804727e+00   1.8929341e+02   2.2679302e+01   2.9675364e+02  -3.9960291e+01   4.4673341e+02   4.1814102e+01   8.2877341e+02   4.8190902e+01   2.0077341e+02   7.8609024e+00   2.0743818e+02  -6.0032364e+00   3.3008818e+02  -2.7311600e+01   3.3358182e+02   9.8452727e+00   3.8481341e+02   1.6657702e+01   2.2244636e+02   1.9323382e+01   2.8034341e+02   1.3255302e+01   1.2180273e+02   8.4859418e+01   5.6172341e+02   3.9604902e+01   1.5431364e+02  -2.0696364e+00   1.4776000e+02   5.7264655e+01   2.6014636e+02   3.2219273e+00   2.3124341e+02  -2.9296698e+01
   2.7370818e+02  -1.1200000e-02   2.9951909e+02  -1.2656073e+01   3.0475182e+02  -1.4487418e+01   7.2714545e+01   4.4513745e+01   2.9124091e+02  -1.2828364e+01   1.5145091e+02   7.7039273e+00   2.5467341e+02   4.6389024e+00   2.2943818e+02   3.8622182e+00   2.8177545e+02  -6.9112727e-01   2.8420091e+02  -6.9733455e+00   1.2340727e+02   5.8963782e+01   2.9303909e+02  -1.0454945e+01   4.0441636e+02  -5.0058182e-01   2.0689182e+02   1.0659273e+00   2.2483182e+02   2.6989818e+01   1.5541636e+02  -3.4360364e+00   2.2532818e+02   9.2101818e-01   3.6247545e+02   9.3865091e+00   3.1987341e+02   1.0372902e+01   2.6839000e+02   6.0269818e+00   2.6514273e+02  -1.8307782e+01   2.5503727e+02   1.2995200e+01   3.0648364e+02  -1.6325055e+01   2.9192364e+02  -2.8752727e-01   2.3347636e+02  -3.5962909e+00   3.8709000e+02  -1.8353564e+01   3.7805341e+02   1.0585024e+00   1.6975455e+02  -3.2658182e+00   3.0567341e+02   1.8938902e+01   3.1102273e+02   5.6127273e+00   2.3877818e+02  -1.4227709e+01   1.8951341e+02  -1.7408298e+01   2.0737273e+02   8.3469273e+01   1.3615341e+02  -2.9399498e+01   2.6256273e+02  -1.6664109e+01   2.1343341e+02   1.8481024e+00   2.5728818e+02   5.6196727e+00   2.4825455e+02   2.1376000e+01   3.4473364e+02   5.8358545e+00   3.1638909e+02   6.2961455e+00   4.1514364e+02   2.0400327e+01   2.3377000e+02  -8.0916000e+00   2.4453091e+02  -8.4615636e+00   1.7867636e+02  -4.6932000e+00   2.3134341e+02  -1.9634698e+01   1.4172341e+02  -3.4795098e+01   1.6681000e+02   1.0404429e+02   1.3415341e+02  -1.8909498e+01   2.5699341e+02   1.4673302e+01   2.5589727e+02  -1.5266327e+01   1.7000636e+02   1.5244945e+01   2.2255000e+02   2.2828727e+01   2.1256818e+02   9.1368182e+01   3.0515909e+02   1.4645455e+01   2.7507091e+02   4.1925091e+00   2.7614545e+02   2.0347455e+01   3.0234727e+02   9.1435855e+01   3.3826273e+02   8.0253455e+00   2.1184636e+02   2.8636836e+01   1.9129341e+02   4.0289302e+01   1.9567341e+02   1.7408902e+01   3.1995000e+02   7.0536727e+01   1.6457273e+02   1.6574182e+01   1.6084182e+02   7.0762909e+00   1.1324341e+02  -5.0946698e+01   1.0112000e+02  -1.5161418e+01   1.8605000e+02   3.1614545e+00   1.9210341e+02  -1.3015498e+01   1.4341818e+02  -3.8080000e+00   2.3972636e+02  -1.1181745e+01   2.8368818e+02  -1.2911418e+01   3.3203455e+02  -1.2446400e+01   1.5682636e+02   7.2480000e-01   9.2003636e+01  -2.1468473e+01   3.3862341e+02   1.7302902e+01   2.8696341e+02  -6.8942976e+00   3.1215341e+02  -1.0719498e+01   2.9160000e+01  -1.2014618e+01   2.4764545e+02   1.7447273e+00   1.9772364e+02   1.6615745e+01   1.7452182e+02  -1.7016291e+01   3.0400341e+02  -4.0447498e+01   1.7748091e+02   8.8442545e+00   4.5757341e+02  -6.2543098e+01   1.6816818e+02  -7.5852727e+00   2.5796909e+02   4.8933818e+00   1.7100341e+02   6.8712502e+01   2.6310341e+02   3.1014502e+01   2.8778636e+02  -1.3594727e+01   1.9477341e+02   2.4530902e+01   3.0652364e+02  -1.4131891e+01   4.4767341e+02   1.8288902e+01   6.8805341e+02   3.6588502e+01   1.7719341e+02   9.6073024e+00   2.0343818e+02   1.4886764e+01   3.8360818e+02  -4.1693200e+01   3.0286182e+02  -6.8471273e+00   3.9538341e+02   1.8572102e+01   2.2363636e+02   1.3798182e+01   2.8143341e+02   4.3581024e+00   9.5662727e+01   1.1848062e+02   6.2581341e+02   2.8137702e+01   1.5217364e+02   2.2291564e+01   1.5133000e+02   6.8649055e+01   2.7438636e+02  -6.3727273e-01   2.5262341e+02  -1.1097098e+01
   2.7189818e+02  -1.2006400e+01   1.7813909e+02  -9.2756727e+00   2.9494182e+02  -3.7526182e+00   7.8524545e+01   5.9048945e+01   3.0981091e+02   9.5360364e+00   1.3355091e+02  -1.2824073e+01   2.6210341e+02  -5.9554976e+00   2.1195818e+02   2.1061818e-01   2.4891545e+02  -1.0392327e+01   2.2615091e+02  -2.2519345e+01   1.4725727e+02   4.3915782e+01   3.2694909e+02   8.3225455e-01   3.5783636e+02  -5.4441818e+00   2.0513182e+02  -1.1332727e+00   2.2055182e+02  -1.9517782e+01   1.7622636e+02  -1.8430836e+01   1.7775818e+02  -1.3943382e+01   2.2828545e+02   6.8717091e+00   2.6367341e+02  -5.6710976e+00   2.6234000e+02  -7.0690182e+00   2.2228273e+02  -2.7778982e+01   2.6022727e+02  -4.9900000e+00   2.4634364e+02  -1.0853855e+01   2.4783364e+02   2.9189673e+01   2.2595636e+02   3.5353091e+00   4.0880000e+02  -7.4803636e+00   3.5196341e+02  -1.2374298e+01   1.5861455e+02   1.2095382e+01   3.3534341e+02   3.9095302e+01   3.2936273e+02   1.5295527e+01   2.3186818e+02   4.2750909e+00   2.0946341e+02  -2.1524298e+01   2.3323273e+02   8.1970473e+01   1.8829341e+02  -3.4470698e+01   2.3428273e+02   3.3182909e+00   1.9219341e+02   1.8273024e+00   2.5837818e+02   2.6324727e+00   2.5468455e+02  -2.3784000e+00   3.7573364e+02   5.9758545e+00   3.2319909e+02   1.6041345e+01   4.6062364e+02   5.8119273e+00   2.5486000e+02  -5.9688000e+00   2.5743091e+02  -2.3963564e+01   2.7543636e+02   6.4160000e+00   1.9981341e+02  -1.8202298e+01   1.6196341e+02  -2.6274298e+01   1.1772000e+02   8.7681491e+01   1.4157341e+02  -3.4213098e+01   2.5804341e+02   2.8993024e+00   2.8131727e+02   3.2540073e+01   1.6553636e+02   1.4032545e+01   2.5798000e+02  -4.3567273e-01   2.3056818e+02   8.7168182e+01   3.1453909e+02   8.0505455e-01   2.4497091e+02   9.6905091e+00   2.8076545e+02  -1.6552145e+01   2.4339727e+02   1.1825185e+02   3.2758273e+02   2.7829745e+01   2.0600636e+02   2.2004036e+01   2.0672341e+02   5.4764902e+01   1.9853341e+02   1.5470102e+01   2.9276000e+02   6.8131927e+01   1.7667273e+02  -1.1538182e+00   1.7046182e+02   2.3396691e+01   9.7343409e+01  -4.2964698e+01   1.1222000e+02   1.7480582e+01   2.6110000e+02   2.3967455e+01   1.8853341e+02  -1.0989761e-01   1.3093818e+02  -1.1289600e+01   2.3877636e+02   1.6804255e+01   4.1539818e+02   2.5117818e+00   2.4418455e+02  -8.6984000e+00   2.2943636e+02   1.8260000e+00   1.3262364e+02   1.2381927e+01   4.5205341e+02   2.7278502e+01   3.0624341e+02   7.1833024e+00   3.1529341e+02  -1.8300698e+01   3.8250000e+01   8.3081818e+00   2.4445545e+02   8.9992727e-01   2.4977364e+02   1.3981745e+01   2.1685182e+02   8.3730909e-01   3.1586341e+02  -1.0296298e+01   1.6176091e+02   1.0185455e-01   6.1734341e+02  -2.3564698e+01   2.1402818e+02  -5.8740727e+00   2.3896909e+02  -1.2386618e+01   1.3081341e+02   2.5597702e+01   2.1529341e+02  -1.9206976e+00   2.8878636e+02  -6.0647273e+00   1.7991341e+02   1.5297024e+00   2.8033364e+02  -1.7646691e+01   4.2561341e+02   3.2883702e+01   7.0134341e+02   2.1335302e+01   1.5591341e+02  -1.1880298e+01   1.5472818e+02   8.7835636e+00   3.4139818e+02  -3.8476400e+01   2.6777182e+02  -2.6099273e+00   3.8372341e+02   3.5414902e+01   2.2006636e+02  -9.0062182e+00   2.8115341e+02  -4.2894976e+00   8.0852727e+01   1.3356542e+02   5.6115341e+02   2.7005024e+00   1.6265364e+02   2.3163636e-02   1.5414000e+02   5.9854255e+01   1.9661636e+02  -4.8456727e+00   2.1753341e+02  -6.3398976e+00
   2.5732818e+02  -1.8220800e+01   2.1113909e+02  -5.8567273e-01   3.0194182e+02   2.9273818e+00   8.0284545e+01   5.4578145e+01   3.2562091e+02  -1.3248764e+01   1.4479091e+02  -2.6103273e+01   2.3862341e+02  -1.7787098e+01   2.1671818e+02   3.9981818e-01   2.6405545e+02  -1.0653527e+01   2.3944091e+02  -2.1152545e+01   1.1430727e+02   6.0121782e+01   3.0203909e+02   6.0650545e+00   3.5960636e+02   1.9324218e+01   2.3118182e+02   1.2552727e+01   1.9902182e+02  -4.8453818e+00   1.5951636e+02  -4.0940364e+00   1.9103818e+02  -6.3357818e+00   2.5122545e+02   9.9065091e+00   3.0234341e+02  -4.3646976e+00   2.6615000e+02  -1.9943818e+01   2.1733273e+02  -1.8192982e+01   2.3060727e+02   8.4296000e+00   2.6129364e+02  -2.3519855e+01   2.7940364e+02  -1.2905927e+01   2.3281636e+02  -3.7334909e+00   3.9404000e+02  -5.0595636e+00   3.3234341e+02  -1.1384698e+01   1.4537455e+02  -2.7845418e+01   3.0505341e+02   2.5758502e+01   3.1431273e+02   1.1639527e+01   2.0967818e+02  -1.5569709e+01   1.7593341e+02  -1.3421898e+01   1.8761273e+02   9.4580073e+01   2.5410341e+02  -3.6975498e+01   1.9509273e+02  -3.4065091e+00   2.6196341e+02   2.3865702e+01   2.3861818e+02  -1.1686727e+01   2.3030455e+02  -2.9480000e+00   2.8826364e+02  -4.7865455e+00   3.0200909e+02   6.1165455e+00   4.0571364e+02  -8.5152727e+00   3.1162000e+02  -7.9896000e+00   2.5181091e+02  -1.2283964e+01   2.3847636e+02   1.1802800e+01   2.1362341e+02  -2.5927098e+01   1.6791341e+02  -2.2650298e+01   1.1829000e+02   5.9775891e+01   1.2038341e+02  -1.9707898e+01   2.4356341e+02  -5.2022976e+00   2.7852727e+02  -1.9806727e+01   1.8410636e+02   6.1669455e+00   2.3045000e+02   1.3956727e+01   1.9928818e+02   1.0291058e+02   3.1010909e+02   1.3019455e+01   2.2040091e+02   2.6186109e+01   2.9295545e+02   1.4712655e+01   2.7530727e+02   1.2336905e+02   3.0084273e+02   8.9689455e+00   2.0894636e+02   1.1928836e+01   1.9624341e+02   7.3793302e+01   1.8138341e+02   9.9321024e+00   2.8695000e+02   6.4986727e+01   1.6719273e+02  -6.6354182e+00   1.7765182e+02   6.7314909e+00   1.1519341e+02  -6.0152698e+01   1.3588000e+02  -2.2221818e-01   2.7719000e+02   6.2502545e+00   2.1767341e+02  -1.5061098e+01   8.2848182e+01  -8.6324000e+00   2.3015636e+02   1.3438545e+00   2.9449818e+02  -1.1916218e+01   3.7361455e+02  -6.9628000e+00   1.8758636e+02  -2.9760000e+00   1.0929364e+02   8.5783273e+00   4.0872341e+02   1.0934902e+01   3.0329341e+02   5.3693024e+00   2.6062341e+02  -1.4217098e+01   4.0580000e+01  -2.7382182e+00   1.9183545e+02   8.7295273e+00   2.2168364e+02  -1.0871055e+01   9.7041818e+01   2.4221091e+00   2.9062341e+02  -1.9467098e+01   1.5610091e+02  -3.5853455e+00   5.2981341e+02  -4.5702298e+01   2.2049818e+02  -1.2151673e+01   2.6981909e+02  -1.8524618e+01   1.5972341e+02   6.3524902e+01   2.9724341e+02   5.5233024e+00   2.9278636e+02  -1.0274727e+01   2.0881341e+02   9.7377024e+00   2.6466364e+02  -2.2823091e+01   4.0761341e+02   1.5103702e+01   7.4296341e+02   2.6725702e+01   1.6700341e+02   1.0182502e+01   1.5910818e+02  -5.9068364e+00   3.9413818e+02  -3.6175600e+01   2.2877182e+02  -4.7299273e+00   4.0467341e+02   1.3358902e+01   2.4411636e+02  -3.6021818e-01   2.8229341e+02   4.7930239e-01   1.0547273e+02   1.0359582e+02   5.3529341e+02   7.6693024e+00   1.0169364e+02   2.5039964e+01   1.3519000e+02   5.8600255e+01   1.7480636e+02   1.1279127e+01   2.3200341e+02  -2.7497498e+01
   2.1499818e+02   2.5456000e+00   2.3813909e+02   3.3043273e+00   3.3656182e+02  -2.2222182e+00   7.7994545e+01   4.4091345e+01   3.5019091e+02  -5.4543636e+00   1.5426091e+02   5.1912727e-01   2.4072341e+02   1.5044902e+01   2.3981818e+02   5.7418182e+00   2.7424545e+02  -6.6087273e+00   2.9496091e+02  -3.1241455e+00   1.7649727e+02   8.5816582e+01   2.9556909e+02   4.5326545e+00   3.9236636e+02   7.6034182e+00   2.2047182e+02   4.3595273e+00   2.0964182e+02   1.0255018e+01   1.9379636e+02  -7.3643636e-01   1.8703818e+02  -1.7925782e+01   2.5772545e+02  -4.3634909e+00   3.0100341e+02  -2.6574976e+00   2.6829000e+02  -1.1501818e-01   2.6095273e+02  -2.8162582e+01   1.4698727e+02   5.1449200e+01   2.7029364e+02  -6.1498545e+00   2.8392364e+02  -1.5075273e+00   1.9595636e+02   1.8075309e+01   3.2194000e+02  -2.0721564e+01   3.0491341e+02  -2.0570298e+01   1.4166455e+02  -1.7878618e+01   3.0319341e+02   7.0973024e+00   2.8669273e+02  -6.0108727e+00   1.9305818e+02  -6.4301091e+00   1.6762341e+02  -2.1270976e+00   1.8166273e+02   6.7476073e+01   2.1386341e+02  -6.1806298e+01   1.7566273e+02   3.6678909e+00   2.3429341e+02   1.0509302e+01   2.0409818e+02  -4.0751273e+00   2.0273455e+02  -6.4124000e+00   2.4959364e+02  -8.1729455e+00   2.3286909e+02  -1.1222545e+00   2.9700364e+02  -3.5784727e+00   3.4134000e+02   2.7328000e+00   2.2772091e+02  -1.9546764e+01   2.7305636e+02  -1.1036000e+00   2.1743341e+02  -2.4231898e+01   1.8800341e+02  -2.2977498e+01   6.5670000e+01   4.8515491e+01   1.4077341e+02  -2.0439098e+01   2.7420341e+02   8.6502392e-02   3.1894727e+02  -8.9032727e-01   1.8029636e+02   3.1417455e+00   2.2817000e+02   2.8912727e-01   1.9318818e+02   1.0886858e+02   3.0572909e+02   1.9939855e+01   2.5140091e+02  -1.2938909e+00   3.1438545e+02  -7.2817455e+00   2.9406727e+02   8.7818255e+01   2.9094273e+02   3.8109455e+00   2.1479636e+02   1.2300836e+01   1.8991341e+02   4.5249702e+01   1.9629341e+02   3.0793024e+00   2.5709000e+02   7.3275527e+01   1.5353273e+02   8.4173818e+00   1.5932182e+02   4.2878909e+00   1.0210341e+02  -4.5485498e+01   1.4807000e+02  -2.7274182e+00   2.6633000e+02  -8.2109455e+00   1.8705341e+02  -1.3314976e+00   6.7508182e+01  -2.3215200e+01   2.1067636e+02  -8.9077455e+00   3.5849818e+02  -9.8462182e+00   2.7789455e+02  -8.3552000e+00   1.6867636e+02   5.9668000e+00   1.0024364e+02  -8.0276727e+00   4.2277341e+02   4.0430902e+01   3.0124341e+02  -1.0556698e+01   2.7157341e+02  -2.6133098e+01   2.0870000e+01  -1.5211418e+01   1.6654545e+02  -7.3872727e+00   2.0734364e+02  -6.7638545e+00   8.1371818e+01   9.0557091e+00   3.4905341e+02  -3.0911498e+01   1.5824091e+02  -5.1654545e-01   5.9329341e+02  -4.5730698e+01   2.3159818e+02  -1.2089673e+01   2.5872909e+02   9.9325818e+00   1.3034341e+02   6.8495302e+01   2.1819341e+02   1.7087302e+01   3.8989636e+02  -3.7635273e+00   2.0257341e+02   1.0386902e+01   3.2237364e+02  -3.5589891e+01   4.2206341e+02   3.8167702e+01   7.9338341e+02   4.7212102e+01   1.7557341e+02   2.0496902e+01   2.1386818e+02  -1.5176364e+00   4.3018818e+02  -4.6739600e+01   2.9748182e+02   7.9232727e+00   4.0267341e+02   2.3518902e+01   2.9144636e+02   8.7633818e+00   2.6991341e+02  -7.5302976e+00   1.3104273e+02   1.1703022e+02   5.6677341e+02   4.2960902e+01   1.7355364e+02  -3.4188364e+00   1.5814000e+02   7.1294255e+01   2.0799636e+02   7.3439273e+00   2.2767341e+02   8.8902392e-02
   3.1322818e+02   7.3572000e+00   2.5751909e+02   1.6423927e+01   3.8670182e+02   4.4365818e+00   8.9424545e+01   7.8886945e+01   3.4543091e+02   6.9764364e+00   1.3055091e+02   1.6415927e+01   2.4462341e+02   1.9162902e+01   2.2095818e+02   1.0630618e+01   2.7015545e+02   1.8847273e-01   3.1039091e+02   3.6414545e+00   1.6659727e+02   7.8468582e+01   3.5113909e+02   3.2757055e+01   3.9683636e+02  -4.1418182e-01   2.2832182e+02   7.8715273e+00   2.2841182e+02   1.5613418e+01   2.1175636e+02  -7.0832364e+00   1.9999818e+02   5.0374182e+00   2.4903545e+02   1.9331709e+01   2.9740341e+02   1.1370502e+01   2.7672000e+02  -2.5994182e+00   2.8105273e+02  -1.4805818e+00   1.2903727e+02   7.9405200e+01   2.8467364e+02  -4.2502545e+00   3.1602364e+02   3.3974473e+01   2.0871636e+02   8.0545091e+00   3.1980000e+02  -1.4160364e+01   3.5257341e+02   1.0526902e+01   1.8309455e+02  -2.4301818e-01   3.2148341e+02   8.0141024e+00   3.0383273e+02   2.0717927e+01   2.3420818e+02  -1.2962109e+01   2.3504341e+02   6.0093024e+00   1.9199273e+02   1.3512967e+02   2.7705341e+02  -3.5571498e+01   1.6566273e+02   6.1378909e+00   2.6348341e+02   1.5314102e+01   2.0047818e+02  -4.5955273e+00   2.0259455e+02  -1.2441200e+01   2.5088364e+02   1.8238545e+00   2.5581909e+02   6.5217455e+00   3.1419364e+02   5.7163273e+00   3.7238000e+02  -8.3704000e+00   2.4505091e+02  -9.1631636e+00   2.4847636e+02  -6.9472000e+00   2.0919341e+02  -2.1292698e+01   1.5467341e+02  -2.7931098e+01   6.2770000e+01   5.8077491e+01   1.2729341e+02   3.9793024e+00   2.6672341e+02   4.4149024e+00   3.2379727e+02   7.6716727e+00   1.6672636e+02   5.9373455e+00   2.4531000e+02  -1.8920727e+00   2.0880818e+02   1.1785898e+02   3.1700909e+02   2.8467455e+01   2.3731091e+02   7.8733091e+00   2.5609545e+02   1.3041455e+01   3.2149727e+02   6.3813855e+01   3.1373273e+02   1.4617745e+01   2.0958636e+02   9.7176364e+00   1.9281341e+02   6.9357702e+01   1.7762341e+02   8.5729024e+00   1.7781000e+02   5.4187927e+01   1.3805273e+02   1.0275782e+01   1.4075182e+02   7.0134909e+00   1.3477341e+02  -4.6909098e+01   1.5736000e+02  -1.8180618e+01   2.9848000e+02   1.0927055e+01   1.8662341e+02   1.3132902e+01   8.0848182e+01   8.6276000e+00   2.1567636e+02  -1.0397745e+01   2.9339818e+02   1.2361782e+01   3.1799455e+02   1.4346800e+01   2.1229636e+02   1.9287200e+01   1.1162364e+02   2.1011927e+01   3.7662341e+02   9.1729024e+00   2.7091341e+02  -2.3202976e+00   2.6667341e+02   1.2989024e+00   3.0540000e+01   4.7849818e+00   1.5169545e+02   8.6607273e+00   1.9949364e+02   1.0624145e+01   1.5918182e+02   2.2609091e+00   2.9962341e+02  -1.7477098e+01   1.5219091e+02   6.0074545e+00   5.3081341e+02  -4.2162298e+01   2.2592818e+02   5.5039273e+00   2.7943909e+02   1.8457818e+00   1.3277341e+02   1.0206090e+02   2.3162341e+02   1.1202902e+01   3.4600636e+02   3.7476727e+00   2.1657341e+02   1.1116902e+01   2.8871364e+02  -9.2270909e+00   4.2473341e+02   1.1074102e+01   6.8653341e+02   2.4710102e+01   1.8210341e+02  -1.4554976e+00   2.0905818e+02  -4.5628364e+00   3.9918818e+02  -4.7889600e+01   2.7005182e+02   1.6737673e+01   4.2343341e+02   2.4238102e+01   2.9435636e+02  -5.2794182e+00   2.6634341e+02  -5.2446976e+00   9.6372727e+01   1.6003382e+02   4.9948341e+02   1.3824102e+01   1.5436364e+02   1.6116364e+01   1.5152000e+02   5.3633855e+01   2.0052636e+02   1.1815273e+00   2.6015341e+02  -6.9394976e+00
   2.6213818e+02  -1.3275600e+01   2.6008909e+02  -3.5916727e+00   3.7708182e+02  -4.5638182e+00   7.1804545e+01   6.7156545e+01   4.1300091e+02  -9.9091636e+00   1.3203091e+02   7.5875273e+00   2.4200341e+02   7.3725024e+00   2.4567818e+02   2.0183018e+01   2.4448545e+02  -5.9479273e+00   3.0801091e+02   1.1931855e+01   1.3449727e+02   9.8746582e+01   3.1689909e+02   9.6625455e-01   3.9483636e+02   3.7458182e+00   2.5566182e+02   1.3544327e+01   2.1645182e+02  -1.0997818e+00   1.9065636e+02   1.0934764e+01   2.1551818e+02  -1.6341818e+00   2.4747545e+02   1.6956509e+01   2.8887341e+02  -7.5470976e+00   2.9905000e+02  -4.2858182e+00   2.6724273e+02  -1.9615782e+01   1.4598727e+02   6.2049200e+01   2.8929364e+02   1.7101455e+00   2.9688364e+02  -9.2543273e+00   2.4519636e+02   3.6061091e+00   3.8490000e+02  -3.1383636e+00   3.7238341e+02  -1.5537898e+01   1.7485455e+02   1.7176182e+01   3.3900341e+02  -1.5957498e+01   3.0888273e+02   4.2139273e+00   2.3962818e+02  -3.7257091e+00   2.2730341e+02  -1.7581498e+01   2.9552273e+02   8.5897273e+01   2.5319341e+02  -3.4712698e+01   1.9228273e+02   6.9082909e+00   2.4643341e+02   2.2208102e+01   2.0090818e+02   2.0850073e+01   2.2444455e+02  -3.2392000e+00   2.7107364e+02   2.2208655e+01   2.5714909e+02  -1.0724655e+01   3.1423364e+02   3.9931273e+00   3.0205000e+02   7.7600000e-01   2.3496091e+02  -8.8596364e-01   2.2467636e+02   8.6268000e+00   2.2119341e+02  -3.6302698e+01   1.9348341e+02  -2.6415898e+01   5.8910000e+01   5.6766291e+01   1.4781341e+02  -2.0762298e+01   2.1051341e+02   1.3181702e+01   3.1426727e+02   1.5854073e+01   1.6886636e+02   8.0061455e+00   2.3531000e+02   9.7927273e-02   2.1742818e+02   9.6409382e+01   2.9977909e+02   3.4125855e+01   2.3873091e+02   2.0999709e+01   2.4195545e+02   3.7926545e+00   2.9953727e+02   2.0470655e+01   2.8600273e+02   1.0156145e+01   2.0073636e+02   2.9475636e+01   2.2162341e+02   3.3712902e+01   1.9091341e+02  -1.0590298e+01   3.1209000e+02   4.9255527e+01   1.8219273e+02   2.3694582e+01   1.4022182e+02   1.0955891e+01   8.0913409e+01  -6.0790298e+01   1.5426000e+02   7.8773818e+00   3.5986000e+02   3.2546655e+01   2.2596341e+02   4.9857024e+00   6.4368182e+01   1.8460000e+00   2.3920636e+02   1.0199855e+01   3.6649818e+02  -1.2962182e+00   2.6222455e+02   5.1884000e+00   2.4339636e+02  -2.1508000e+00   1.3710364e+02   7.3352727e-01   4.0624341e+02   1.1423302e+01   3.0748341e+02   1.6084102e+01   2.9719341e+02   4.5273024e+00   2.6540000e+01   1.7004982e+01   1.7493545e+02   1.2321527e+01   3.1349364e+02   1.3141455e+00   1.9842182e+02   7.6417091e+00   3.8081341e+02  -7.5922976e+00   2.2486091e+02   1.0723855e+01   6.6615341e+02  -3.3849498e+01   2.4868818e+02   1.4543127e+01   2.4029909e+02  -1.8543018e+01   1.3719341e+02   9.7227302e+01   2.4724341e+02  -1.2866976e+00   2.8917636e+02  -1.5375927e+01   2.0810341e+02   1.7450239e-01   2.8242364e+02  -1.9773891e+01   3.8317341e+02   2.0728902e+01   6.7291341e+02   3.3559702e+01   1.5424341e+02   2.1033024e+00   2.2805818e+02  -1.8892836e+01   4.1113818e+02  -4.4215600e+01   3.0196182e+02   5.4148727e+00   3.9062341e+02   1.7242902e+01   2.6868636e+02  -7.5658182e+00   2.7815341e+02  -1.2394976e+00   4.9752727e+01   1.7443342e+02   5.0796341e+02   2.2335702e+01   1.6436364e+02   1.9763636e+00   1.5719000e+02   5.9320255e+01   2.0361636e+02  -6.0656727e+00   1.8962341e+02  -2.2727098e+01
   2.4808818e+02  -6.6716000e+00   2.3151909e+02   7.9239273e+00   3.5161182e+02  -2.0096218e+01   6.9374545e+01   3.6400945e+01   3.1572091e+02  -1.5356764e+01   1.4274091e+02  -1.0079273e+01   2.6757341e+02   9.0869024e+00   2.2267818e+02   7.4530182e+00   2.6253545e+02   1.3708073e+01   2.7377091e+02  -9.6189455e+00   1.5001727e+02   7.9604982e+01   3.7570909e+02  -1.8785455e+00   3.7193636e+02   9.9781818e-01   2.4323182e+02   1.2818727e+01   2.2988182e+02  -9.8418182e-01   1.9789636e+02   1.2155636e+00   2.0456818e+02   9.1518182e+00   2.1015545e+02  -2.6178909e+00   2.3720341e+02  -3.0883498e+01   3.0139000e+02  -4.6130182e+00   2.5076273e+02  -1.8487382e+01   1.3351727e+02   7.4996800e+01   2.8472364e+02  -4.8242545e+00   2.7745364e+02   1.5540073e+01   2.3100636e+02  -4.8686909e+00   4.3923000e+02  -1.4674764e+01   3.4800341e+02  -1.2017498e+01   1.6333455e+02  -4.5622182e+00   2.0391341e+02   7.6597024e+00   2.9869273e+02   2.4591273e+00   2.1210818e+02  -9.9541091e+00   2.1267341e+02  -3.3610976e+00   2.3252273e+02   9.6027273e+01   1.7067341e+02  -4.0971098e+01   1.5437273e+02  -1.3908909e+01   2.6372341e+02   1.8964902e+01   2.1752818e+02   2.6604727e+00   2.2216455e+02   1.2732000e+00   2.7193364e+02   6.4698545e+00   2.4700909e+02   7.0365455e+00   2.5647364e+02  -1.0960727e+00   3.1215000e+02  -1.7512000e+01   2.4000091e+02  -1.2149164e+01   2.4295636e+02   2.9244000e+00   2.2505341e+02  -2.3651498e+01   2.1667341e+02  -2.4171098e+01   7.3580000e+01   5.0262691e+01   1.6643341e+02  -1.5961898e+01   2.5514341e+02  -4.1286976e+00   3.3658727e+02   1.4808473e+01   2.0224636e+02  -1.2342545e+00   2.2664000e+02   4.9815273e+00   1.8590818e+02   1.0540098e+02   2.8462909e+02  -2.1421455e+00   2.7135091e+02   1.9580109e+01   2.9795545e+02  -1.0673455e+00   3.3539727e+02   2.4981855e+01   3.2352273e+02   1.0304545e+01   2.0147636e+02   1.0526436e+01   1.9253341e+02   4.7330102e+01   1.8334341e+02   2.7965302e+01   3.1466000e+02   5.2529927e+01   1.7581273e+02  -4.1750182e+00   1.3589182e+02   1.3112291e+01   1.3700341e+02  -4.3467498e+01   1.5098000e+02   1.5659782e+01   3.4795000e+02   7.3494545e+00   2.2348341e+02   3.1841024e+00   6.8318182e+01  -2.1610000e+01   2.1701636e+02  -4.4549455e+00   3.9644818e+02  -1.6922182e+00   2.4489455e+02   8.0948000e+00   1.9196636e+02  -3.6400000e-02   1.1552364e+02  -1.3970073e+01   3.6738341e+02   1.8622102e+01   2.2496341e+02  -4.8842976e+00   2.6305341e+02  -8.5014976e+00   3.1680000e+01  -1.1546218e+01   2.1340545e+02   7.6239273e+00   3.0777364e+02  -8.9825455e-01   1.9314182e+02  -1.2935891e+01   3.2934341e+02  -1.9184698e+01   1.8376091e+02   2.0185455e-01   5.6262341e+02  -2.8807098e+01   2.0445818e+02  -5.1584727e+00   2.6867909e+02  -8.0034182e+00   1.7977341e+02   6.6540902e+01   2.2257341e+02  -2.0230976e+00   2.8800636e+02  -1.7722327e+01   2.3510341e+02   1.5974502e+01   2.7609364e+02  -1.3977491e+01   3.7617341e+02   3.0338902e+01   6.4753341e+02   8.2101024e+00   1.7277341e+02   8.2909024e+00   2.9253818e+02  -1.6861236e+01   4.4713818e+02  -4.5625600e+01   3.2224182e+02  -1.5677527e+01   3.7081341e+02   2.5257702e+01   2.2559636e+02  -1.1068618e+01   2.7857341e+02  -1.0793098e+01   6.8142727e+01   1.3610222e+02   5.1410341e+02  -8.0154976e+00   2.1284364e+02  -7.8020364e+00   1.4019000e+02   7.6590255e+01   1.6661636e+02   6.0843273e+00   2.2000341e+02  -3.9107498e+01
   2.2489818e+02  -1.5336400e+01   2.0951909e+02   8.6439273e+00   2.7923182e+02  -1.7495818e+01   5.9524545e+01   5.4948945e+01   2.7305091e+02  -6.7531636e+00   1.6369091e+02  -2.6152727e+00   2.0310341e+02  -2.1615498e+01   1.9309818e+02  -1.7610582e+01   2.4815545e+02   7.5847273e-01   2.6510091e+02  -1.4825345e+01   1.4749727e+02   5.0416582e+01   3.2560909e+02  -8.1105455e+00   3.2874636e+02  -3.8269818e+00   2.2308182e+02  -1.7927273e-01   2.0150182e+02  -1.2093782e+01   1.8499636e+02  -7.8024364e+00   1.6703818e+02  -1.8465782e+01   2.2253545e+02  -2.5858291e+01   2.2447341e+02  -1.0665098e+01   2.8310000e+02  -1.8439818e+01   2.3762273e+02  -5.3961818e+00   1.3903727e+02   2.5895200e+01   2.5134364e+02  -3.7063855e+01   2.6540364e+02  -5.6959273e+00   2.6324636e+02  -1.2067891e+01   3.6118000e+02  -2.1710764e+01   3.0077341e+02  -9.8590976e+00   1.2714455e+02  -1.5337018e+01   2.8215341e+02   5.1605024e+00   2.5936273e+02  -2.8244727e+00   1.9653818e+02  -2.0518509e+01   2.0309341e+02  -2.2174698e+01   2.0980273e+02   6.1804873e+01   1.7557341e+02  -3.0363098e+01   1.8699273e+02  -5.9485091e+00   2.5934341e+02  -4.4946976e+00   1.9856818e+02  -1.4152727e+01   1.9854455e+02   3.1628000e+00   2.5754364e+02   5.1010545e+00   2.3486909e+02   7.3877455e+00   3.7404364e+02   7.3483273e+00   3.1819000e+02  -2.3752000e+00   2.7610091e+02  -9.9871636e+00   2.3871636e+02   1.3536000e+00   1.3453341e+02  -4.3599898e+01   1.9877341e+02  -3.7079098e+01   4.9340000e+01   6.5911891e+01   1.4577341e+02  -1.8599098e+01   2.8051341e+02   1.0681702e+01   3.6084727e+02  -4.5023273e+00   1.6048636e+02  -2.0834545e+00   2.4222000e+02   1.5545127e+01   2.2294818e+02   9.9827782e+01   2.0539909e+02  -3.4137455e+00   2.3516091e+02   1.6525309e+01   2.2671545e+02   1.8391855e+01   3.1930727e+02   5.1290545e+00   3.1926273e+02   9.9153455e+00   2.0252636e+02   3.4122436e+01   1.8053341e+02   3.6340102e+01   1.8343341e+02  -1.2701898e+01   2.7381000e+02   5.7367927e+01   1.6881273e+02   7.9549818e+00   1.5913182e+02   1.4253091e+01   1.2377341e+02  -4.6649098e+01   1.3422000e+02  -3.9494182e+00   3.5171000e+02   5.6686545e+00   1.6715341e+02  -7.3594976e+00   9.3128182e+01  -7.6948000e+00   2.1396636e+02  -7.5909455e+00   2.6882818e+02  -8.3826182e+00   2.3032455e+02  -1.7689600e+01   2.2310636e+02  -1.1767600e+01   9.4573636e+01  -1.2940727e+00   3.5296341e+02   1.4685702e+01   2.9615341e+02  -8.2494976e+00   2.6296341e+02  -1.6429761e-01   2.1110000e+01   2.4393818e+00   2.0788545e+02   8.9755273e+00   2.5449364e+02  -2.1305855e+01   2.0471182e+02  -2.7214909e+00   2.7953341e+02  -2.3729898e+01   1.8934091e+02  -2.0545455e+00   5.7067341e+02  -4.9871098e+01   2.1845818e+02   3.8215273e+00   2.8448909e+02   8.7717818e+00   1.8853341e+02   6.6510102e+01   1.3800341e+02   2.2625024e+00   3.4312636e+02   1.2758073e+01   2.6919341e+02  -4.5226976e+00   3.0656364e+02  -1.8365091e+01   4.3195341e+02   2.7606502e+01   6.7762341e+02   1.4612902e+01   1.8577341e+02  -2.5590976e+00   3.2196818e+02   1.0874364e+01   4.0887818e+02  -4.1824800e+01   3.4058182e+02   1.0475273e+01   4.2967341e+02   1.4358902e+01   1.9263636e+02   1.3568182e+01   3.1315341e+02   3.0605024e+00   1.0847273e+02   1.6711582e+02   5.5429341e+02   1.6149302e+01   2.1755364e+02   2.9771164e+01   1.5152000e+02   7.3773855e+01   1.8628636e+02  -1.1639273e+01   2.4786341e+02  -1.7386298e+01
   2.4165818e+02  -4.7772000e+00   2.4756909e+02   6.1699273e+00   2.8532182e+02  -3.4130182e+00   8.6994545e+01   7.1041345e+01   3.1276091e+02  -1.4099636e+00   1.2522091e+02   2.6123273e+00   2.6057341e+02   1.3569024e+00   2.3557818e+02   1.2421018e+01   2.3472545e+02   3.4128727e+00   3.0034091e+02   1.1115455e+01   1.4878727e+02   6.3703382e+01   2.9232909e+02  -1.2638145e+01   3.5064636e+02   1.5561018e+01   2.3128182e+02   2.4684727e+01   1.9645182e+02   2.0170218e+01   1.8699636e+02   2.0875636e+00   1.9499818e+02  -1.6032582e+01   2.2365545e+02  -1.4007891e+01   2.7240341e+02   6.1705024e+00   2.8496000e+02  -1.6386182e+00   2.2962273e+02  -1.3416182e+01   1.2879727e+02   5.7184400e+01   2.6881364e+02  -9.3145455e-01   2.7945364e+02   2.4700727e+00   2.5090636e+02   5.7293091e+00   3.2318000e+02  -4.9107636e+00   3.4477341e+02  -1.5690976e+00   1.8052455e+02  -5.1741818e-01   2.6134341e+02   8.1553024e+00   3.3107273e+02  -4.6127273e-01   1.9058818e+02  -2.0825091e+00   1.9846341e+02   1.1565702e+01   1.8942273e+02   8.6955273e+01   2.6481341e+02  -3.0402298e+01   1.9690273e+02  -1.1071309e+01   2.5286341e+02   4.0737024e+00   2.0704818e+02   6.6888727e+00   2.4164455e+02   1.1054800e+01   2.8540364e+02   1.2872255e+01   2.5057909e+02   5.8509455e+00   3.7062364e+02   6.1519273e+00   3.4857000e+02  -2.2565600e+01   2.7600091e+02  -2.3689164e+01   3.0052636e+02   7.5988000e+00   9.8003409e+01  -2.6207498e+01   1.9072341e+02  -2.7055098e+01   1.1177000e+02   4.2157491e+01   1.4015341e+02  -2.1719498e+01   2.5167341e+02  -4.9010976e+00   2.9531727e+02  -1.9729927e+01   1.6805636e+02   2.0640945e+01   2.0355000e+02   2.4878727e+01   1.8047818e+02   9.6025382e+01   2.0381909e+02   2.7182655e+01   2.6359091e+02   1.1680909e+01   2.4314545e+02  -6.8254545e-01   3.3582727e+02   6.5274545e+00   3.7431273e+02   1.5401345e+01   2.1400636e+02   3.6240364e+00   2.0538341e+02   6.0542102e+01   1.7415341e+02   1.0700502e+01   2.9523000e+02   6.5034327e+01   1.7686273e+02   1.3880982e+01   1.6784182e+02   3.6290909e-02   1.0834341e+02  -4.6654698e+01   1.5464000e+02   2.0276982e+01   3.8738000e+02   1.5145055e+01   1.9077341e+02   2.5180902e+01   1.4526818e+02   1.2044000e+01   2.5191636e+02   7.9930545e+00   3.0673818e+02  -8.6554182e+00   3.5232455e+02  -2.4496000e+00   2.3286636e+02   6.6416000e+00   1.3772364e+02  -1.7460727e+00   3.4829341e+02   1.5109302e+01   3.2172341e+02   1.3749024e+00   3.0043341e+02   1.5028102e+01   3.7680000e+01   5.2137818e+00   2.6302545e+02   1.4374327e+01   3.4963364e+02   1.5852945e+01   2.4833182e+02  -4.9109091e-01   2.9672341e+02  -1.9485098e+01   2.0510091e+02   2.7544655e+01   6.2715341e+02  -4.9349498e+01   2.5806818e+02   2.4127273e+00   2.5591909e+02   2.1487382e+01   1.8767341e+02   8.4428902e+01   2.3386341e+02   8.9737024e+00   3.2584636e+02   6.9704727e+00   2.3853341e+02   1.2980102e+01   2.8275364e+02  -3.0180291e+01   3.9256341e+02   4.3587702e+01   7.2586341e+02   2.9183702e+01   1.7610341e+02  -5.1154976e+00   2.9139818e+02   6.5099636e+00   3.8460818e+02  -4.7623200e+01   3.7415182e+02   9.2196727e+00   3.9315341e+02   3.1800502e+01   2.0640636e+02  -3.9634182e+00   3.0986341e+02   1.3237024e+00   7.3852727e+01   1.3974542e+02   5.7429341e+02   3.6979302e+01   1.7484364e+02  -1.0020364e+00   1.6148000e+02   6.1457055e+01   1.7533636e+02  -1.3143273e+01   2.2238341e+02  -1.1397898e+01
   2.3903818e+02   1.1142400e+01   2.6632909e+02  -1.0008727e+00   3.2023182e+02  -6.9658182e+00   6.8044545e+01   9.0127345e+01   3.4805091e+02   1.2856836e+01   1.1241091e+02  -1.1652873e+01   2.4581341e+02   2.8447702e+01   2.5133818e+02   4.7302182e+00   2.4686545e+02   3.9616727e+00   3.5010091e+02   1.2704655e+01   1.3949727e+02   6.8636582e+01   3.5465909e+02   4.8054545e+00   3.9507636e+02   1.4916618e+01   2.4070182e+02   1.7411273e+00   2.2241182e+02   2.6233418e+01   1.8989636e+02   2.6655636e+00   1.7732818e+02   1.0381018e+01   3.0659545e+02  -7.7309091e-01   2.9820341e+02   4.3065024e+00   2.9167000e+02  -9.2654182e+00   2.7895273e+02  -1.3312582e+01   1.2798727e+02   6.7399200e+01   2.6219364e+02  -5.1218545e+00   2.9378364e+02   5.0336727e+00   2.4185636e+02   3.1453309e+01   3.1966000e+02  -4.9591636e+00   3.5343341e+02  -5.4189761e-01   1.5814455e+02  -5.0070182e+00   3.3081341e+02   1.9787702e+01   3.1383273e+02  -9.4220727e+00   2.8196818e+02   7.4570909e+00   2.1699341e+02  -2.7076698e+01   2.2904273e+02   8.2785673e+01   2.3924341e+02  -2.6696698e+01   1.9675273e+02   2.1706909e+00   2.3081341e+02   8.6477024e+00   2.3213818e+02  -3.9383273e+00   2.0111455e+02  -6.7028000e+00   2.7688364e+02  -1.7826145e+01   2.6962909e+02  -7.9630545e+00   3.6709364e+02  -3.4756727e+00   2.7896000e+02  -1.5376800e+01   2.3024091e+02  -5.3183636e+00   2.0857636e+02  -2.1705200e+01   1.8386341e+02  -1.4166298e+01   1.5077341e+02  -1.8189098e+01   8.8380000e+01   4.0788691e+01   1.5900341e+02  -6.8974976e+00   2.4304341e+02  -1.0480698e+01   2.5510727e+02   6.7968727e+00   1.7614636e+02   1.6713745e+01   2.7341000e+02   7.4299273e+00   1.6723818e+02   1.1642458e+02   3.1572909e+02  -5.7201455e+00   2.4745091e+02   7.8321091e+00   2.3971545e+02  -1.2181455e+00   3.3615727e+02   2.5921055e+01   3.4742273e+02   1.3392545e+01   2.1373636e+02  -7.3043636e+00   1.9148341e+02   3.8274102e+01   1.9291341e+02  -1.8990298e+01   2.6809000e+02   6.2155527e+01   1.7929273e+02   9.7365818e+00   1.4965182e+02   9.2149091e-01   1.2010341e+02  -4.5785498e+01   1.2474000e+02   6.8589818e+00   3.3052000e+02   1.6938545e+00   1.7405341e+02   1.0328502e+01   1.2707818e+02  -2.2608000e+00   2.4824636e+02   4.2665455e-01   2.6782818e+02  -9.1626182e+00   3.8399455e+02  -4.7932000e+00   2.1496636e+02   4.3136000e+00   1.3619364e+02   1.7806327e+01   3.2829341e+02   2.1519302e+01   3.1934341e+02   5.4253024e+00   2.9615341e+02  -2.7194976e+00   3.2200000e+01  -1.1877818e+01   2.6826545e+02   2.7151273e+00   3.9872364e+02   2.3957455e+00   1.8542182e+02  -7.4829091e-01   2.9272341e+02  -1.5825098e+01   2.0019091e+02   9.9374545e+00   6.8224341e+02  -3.8036698e+01   2.1821818e+02  -6.8292727e+00   2.6148909e+02  -1.1958218e+01   1.8315341e+02   8.4510502e+01   2.2777341e+02   2.2650902e+01   3.4234636e+02  -1.2069527e+01   2.3953341e+02   2.4380102e+01   2.5314364e+02  -3.6141491e+01   4.5978341e+02   5.5710102e+01   6.4738341e+02   1.8752102e+01   1.8977341e+02  -2.9879098e+01   3.2077818e+02   5.6895636e+00   4.1803818e+02  -2.9927600e+01   3.4629182e+02  -8.9152727e-01   4.1743341e+02   4.3198102e+01   2.0040636e+02  -1.4334182e+00   3.0110341e+02   5.4545024e+00   8.6372727e+01   1.3169382e+02   5.4748341e+02   2.9454102e+01   2.0512364e+02   5.7556364e-01   1.6791000e+02   4.5652655e+01   1.9242636e+02  -7.8404727e+00   2.5562341e+02   8.5229024e+00
   2.5075818e+02   1.7394800e+01   2.5118909e+02   9.9303273e+00   3.2884182e+02  -9.0846182e+00   4.8614545e+01   7.9921745e+01   4.0067091e+02  -8.2027636e+00   1.8203091e+02  -4.4124727e+00   2.5781341e+02  -4.0822976e+00   2.4481818e+02   1.1721818e+01   2.6505545e+02   2.7464727e+00   2.8796091e+02   9.2458545e+00   1.4925727e+02   7.1755782e+01   3.2341909e+02  -1.0835345e+01   4.2436636e+02   2.7763418e+01   2.4604182e+02   1.9643927e+01   2.4550182e+02   1.4866218e+01   2.4413636e+02   1.9756364e+01   1.9237818e+02   4.5570182e+00   2.2015545e+02   9.6421091e+00   2.9840341e+02  -4.4949761e-01   2.9977000e+02  -6.7234182e+00   2.4928273e+02  -1.3328982e+01   1.3427727e+02   5.8796000e+01   2.9686364e+02  -4.5554545e+00   3.0402364e+02   1.0984473e+01   1.9047636e+02  -1.7106291e+01   1.6728000e+02  -1.4298764e+01   3.1786341e+02  -1.5316298e+01   1.5637455e+02  -1.8155418e+01   3.1081341e+02   4.8770239e-01   3.0545273e+02   1.4008327e+01   2.0177818e+02  -2.9377091e+00   1.7846341e+02  -2.6104298e+01   2.2952273e+02   6.8747273e+01   2.2153341e+02  -4.5799898e+01   1.9904273e+02  -7.8225091e+00   2.3857341e+02   1.0116902e+01   1.9075818e+02   5.2320727e+00   2.1492455e+02   3.0024000e+00   2.8326364e+02   1.0373455e+01   2.9500909e+02   5.7654545e-01   3.4757364e+02  -1.1104073e+01   2.8224000e+02  -1.1069200e+01   2.9786091e+02  -5.8179636e+00   2.3457636e+02   7.8480000e-01   2.7367341e+02  -1.2971098e+01   1.7815341e+02  -1.0379498e+01   8.0910000e+01   3.9676291e+01   1.4538341e+02  -2.4467898e+01   2.0867341e+02  -2.1510976e+00   2.6815727e+02   2.0862873e+01   1.6857636e+02   1.6699345e+01   2.3341000e+02   3.8992727e-01   2.0885818e+02   8.5284982e+01   3.1829909e+02   2.3164255e+01   2.3850091e+02  -1.0691891e+01   2.4881545e+02  -4.5161455e+00   2.9487727e+02   7.7034545e+00   3.3984273e+02   1.2318945e+01   2.1700636e+02   1.8804036e+01   1.9872341e+02   4.0404902e+01   1.8581341e+02   1.5337702e+01   3.0981000e+02   5.3057927e+01   1.6300273e+02   9.4197818e+00   1.7070182e+02   8.5749091e-01   1.3610341e+02  -5.6015498e+01   1.1984000e+02  -3.2290182e+00   2.6910000e+02   6.0745455e-01   1.5834341e+02   2.9653024e+00   1.9536818e+02  -2.2344000e+01   2.3486636e+02  -3.0329455e+00   2.0559818e+02  -1.4564218e+01   3.4380455e+02   1.9920000e+00   2.0839636e+02  -9.5408000e+00   1.0491364e+02  -1.3261273e+01   3.2315341e+02   1.4640502e+01   2.9615341e+02  -1.4629498e+01   2.5977341e+02  -7.9990976e+00   1.7580000e+01  -4.4182182e+00   2.6340545e+02   7.7639273e+00   3.6934364e+02  -1.2113855e+01   1.8904182e+02  -8.7978909e+00   2.8581341e+02  -4.2512298e+01   1.8376091e+02   1.7251855e+01   5.5505341e+02  -5.3861498e+01   1.8297818e+02  -3.8700727e+00   2.8696909e+02  -5.1866182e+00   1.5962341e+02   7.0822902e+01   2.4586341e+02   1.0303702e+01   3.1584636e+02  -5.1695273e+00   2.4143341e+02   4.6981024e+00   3.0237364e+02  -1.2609891e+01   4.4117341e+02   2.9758902e+01   6.2343341e+02   3.0808102e+01   1.5129341e+02  -1.2130698e+01   3.2091818e+02   1.6198364e+01   3.9703818e+02  -4.1037600e+01   4.3134182e+02   2.6447273e-01   4.2281341e+02   2.2667702e+01   2.0816636e+02   4.0357818e+00   3.0562341e+02  -5.2470976e+00   9.3562727e+01   1.4845862e+02   4.3196341e+02   4.1257024e+00   1.6446364e+02   6.3083636e+00   1.8457000e+02   7.6129855e+01   2.2776636e+02   5.9523273e+00   2.3281341e+02  -3.1842298e+01
   2.5684818e+02  -1.5942400e+01   2.4199909e+02   6.5655273e+00   4.2142182e+02  -4.8710182e+00   4.9614545e+01   7.6261745e+01   3.0086091e+02  -1.1837964e+01   1.1431091e+02   6.4851273e+00   2.4872341e+02  -2.9750976e+00   2.2386818e+02   7.7378182e+00   2.5715545e+02   6.7584727e+00   2.6934091e+02   1.7735455e+01   1.3382727e+02   5.7560182e+01   3.2032909e+02  -1.1348145e+01   3.6574636e+02  -3.8869818e+00   2.5651182e+02   9.2363273e+00   2.4569182e+02   6.9910182e+00   1.9541636e+02   1.5933964e+01   1.7180818e+02   7.3926182e+00   2.5515545e+02   1.8652109e+01   2.6887341e+02  -3.4709761e-01   2.7696000e+02  -1.1428618e+01   2.5971273e+02  -2.3033818e+00   1.1775727e+02   4.3497600e+01   2.7805364e+02  -9.7206545e+00   2.9711364e+02   1.0437273e+01   2.7352636e+02  -1.1700291e+01   2.1356000e+02  -3.5381164e+01   2.9991341e+02  -1.2120298e+01   1.3804455e+02   5.5509818e+00   2.6434341e+02   7.7253024e+00   2.9193273e+02  -1.5240073e+01   1.9172818e+02  -8.8437091e+00   1.4409341e+02  -2.3144698e+01   1.6890273e+02   5.6926873e+01   2.2705341e+02  -5.5001498e+01   2.1609273e+02  -1.2086509e+01   2.7019341e+02   4.8273024e+00   2.1318818e+02   6.8676727e+00   2.2235455e+02  -6.0720000e+00   3.0307364e+02  -3.9213455e+00   3.0062909e+02   5.4169455e+00   4.0652364e+02   1.1399273e+00   2.7929000e+02  -4.0320000e-01   2.8372091e+02  -1.1306764e+01   2.5581636e+02  -1.2044000e+00   2.6967341e+02  -3.9561098e+01   2.4491341e+02  -2.8150298e+01   8.6620000e+01   6.1889491e+01   1.5824341e+02  -2.1116698e+01   2.5262341e+02   6.1229024e+00   2.6563727e+02   8.2244727e+00   1.5472636e+02  -6.6226545e+00   2.5531000e+02  -9.9820727e+00   2.1480818e+02   9.7138982e+01   3.2067909e+02   1.0883855e+01   2.3340091e+02  -4.4738909e+00   2.4357545e+02   3.1930545e+00   3.0496727e+02   1.5136255e+01   3.1273273e+02   1.3227745e+01   1.7821636e+02   8.0172364e+00   2.0572341e+02   7.1174902e+01   1.8815341e+02   6.0605024e+00   2.6457000e+02   3.7777127e+01   1.6038273e+02  -2.8506182e+00   1.3999182e+02   6.4042909e+00   1.2872341e+02  -4.6095098e+01   1.2374000e+02   2.3218982e+01   3.2748000e+02   2.1607055e+01   1.5557341e+02  -1.4903098e+01   1.5103818e+02  -1.5517600e+01   2.2858636e+02   8.5194545e+00   2.5459818e+02  -1.7964218e+01   3.3694455e+02  -2.3592000e+00   2.0158636e+02  -1.4666000e+01   1.2605364e+02  -1.1422473e+01   3.1291341e+02   2.6509702e+01   2.8938341e+02  -1.0277898e+01   2.7367341e+02  -2.1610976e+00   1.8440000e+01  -3.9701818e-01   2.6274545e+02   1.3056727e+01   3.7901364e+02  -2.6217455e+01   1.9285182e+02  -1.2426909e+00   2.9186341e+02  -1.0376298e+01   1.8348091e+02   2.6414255e+01   5.3310341e+02  -4.7865498e+01   2.0364818e+02  -8.0936727e+00   2.4720909e+02  -1.0458182e+00   1.4929341e+02   6.2689302e+01   2.3500341e+02   1.6832502e+01   3.8662636e+02  -3.6719273e+00   2.2243341e+02  -6.2518976e+00   3.0785364e+02  -2.3138291e+01   4.5461341e+02   2.3563702e+01   6.3291341e+02   2.3529702e+01   1.7253341e+02  -1.6409898e+01   3.3763818e+02   5.9107636e+00   3.3092818e+02  -2.1538800e+01   4.6677182e+02   1.2900073e+01   3.3215341e+02   2.8440502e+01   2.1968636e+02   1.1694182e+01   2.9248341e+02  -2.1958976e+00   1.1842273e+02   7.1179818e+01   4.5910341e+02   1.9284502e+01   1.6069364e+02   8.8899636e+00   1.6567000e+02   7.5121855e+01   2.7014636e+02   5.1192727e-01   2.5034341e+02  -1.9484698e+01
   2.3103818e+02  -1.1307600e+01   2.1637909e+02  -1.3714873e+01   3.9851182e+02  -6.5582182e+00   4.0144545e+01   4.0789345e+01   3.0395091e+02  -2.2465164e+01   1.2583091e+02  -7.5364727e+00   2.2605341e+02  -1.3111498e+01   2.1628818e+02  -1.7275782e+01   2.5267545e+02  -1.8743127e+01   2.5120091e+02  -7.9033455e+00   1.5373727e+02  -3.3626182e+00   3.0980909e+02   1.0203455e+01   3.6926636e+02   3.7414182e+00   2.0947182e+02  -1.0000473e+01   1.9707182e+02   1.3606182e+00   1.7970636e+02  -4.2792364e+00   1.7851818e+02  -6.6241818e+00   2.4040545e+02   3.2332109e+01   2.7774341e+02  -2.2656698e+01   2.8710000e+02  -1.3279818e+01   2.3200273e+02  -3.8706582e+01   1.1317727e+02   2.3244000e+01   2.1429364e+02  -1.9099855e+01   2.4688364e+02   6.8356727e+00   2.0157636e+02  -2.4742909e+00   4.0342000e+02  -8.9999636e+00   2.9038341e+02   5.8321024e+00   1.5466455e+02  -4.2986182e+00   2.8281341e+02   1.2817702e+01   3.2402273e+02   1.6862727e+01   2.0524818e+02  -6.0653091e+00   2.1746341e+02  -2.0224298e+01   1.9042273e+02   8.2685273e+01   2.7081341e+02  -4.0222298e+01   2.0266273e+02   3.1789091e-01   2.2834341e+02   3.0085302e+01   2.3494818e+02   5.7468727e+00   2.4578455e+02  -1.2806400e+01   2.8164364e+02  -4.6869455e+00   2.8838909e+02   2.4536145e+01   3.9752364e+02   2.8599273e+00   3.0462000e+02  -5.9096000e+00   2.8853091e+02  -2.5515636e+00   2.0562636e+02  -1.3792000e+00   1.8929341e+02  -2.1940698e+01   2.2829341e+02  -2.8440698e+01   9.1670000e+01   4.7385491e+01   1.4286341e+02  -1.7696298e+01   2.2172341e+02  -8.7509761e-01   2.5431727e+02   2.4400727e+00   1.8143636e+02   1.7950545e+01   2.3512000e+02   2.7303127e+01   2.0918818e+02   9.6308582e+01   3.0510909e+02   1.5319455e+01   2.3226091e+02   1.1707309e+01   2.5652545e+02  -4.5629455e+00   3.1239727e+02   1.6681855e+01   3.3052273e+02   1.6744545e+01   1.9868636e+02   1.8799636e+01   1.8996341e+02   4.6585702e+01   1.8972341e+02   1.1604902e+01   2.7228000e+02   4.9060327e+01   1.9248273e+02  -4.9886182e+00   1.5837182e+02  -3.0661091e+00   1.1948341e+02  -4.8825898e+01   1.3388000e+02   3.3217782e+01   3.9829000e+02   3.6662255e+01   2.1443341e+02   1.8908102e+01   2.2555818e+02   4.8080000e-01   2.9577636e+02   2.1674255e+01   2.4701818e+02  -8.5878182e+00   4.3361455e+02   5.0472000e+00   2.3020636e+02   6.4244000e+00   1.3595364e+02   1.3065527e+01   3.7067341e+02   1.5938902e+01   3.0381341e+02  -1.0762298e+01   2.9043341e+02   6.9281024e+00   3.7770000e+01   2.0346582e+01   3.2369545e+02  -6.6927273e-01   4.5601364e+02  -6.5745455e-01   2.4637182e+02  -6.5742909e+00   3.3567341e+02  -2.9601098e+01   1.7710091e+02   1.3584655e+01   3.8272341e+02  -4.0365098e+01   2.3040818e+02   8.8655273e+00   2.4720909e+02   5.5241818e+00   1.6000341e+02   9.7312502e+01   2.2124341e+02   1.8933302e+01   3.7562636e+02  -1.3419273e+00   2.5267341e+02   5.7089024e+00   3.1909364e+02  -3.8474909e+00   4.0934341e+02   3.0185302e+01   6.5038341e+02   4.3032102e+01   1.5667341e+02  -6.7110976e+00   2.9196818e+02   7.2743636e+00   3.6076818e+02  -4.7186000e+01   4.3182182e+02   3.8360727e+00   3.6029341e+02   3.4149302e+01   2.2306636e+02   1.1563782e+01   3.1624341e+02   3.4333024e+00   1.1428273e+02   9.9081018e+01   4.3410341e+02   1.9194502e+01   1.5436364e+02  -1.3363636e+01   1.7952000e+02   7.3153855e+01   2.1123636e+02  -7.6752727e+00   1.9091341e+02  -2.5830298e+01
   2.4441818e+02  -1.0478000e+01   2.3937909e+02   2.7251273e+00   3.2427182e+02  -9.9018182e-02   4.5714545e+01   9.8243745e+01   3.3881091e+02  -1.1593964e+01   1.6322091e+02  -1.3527673e+01   2.5886341e+02  -1.1786298e+01   2.2305818e+02  -2.6273818e+00   2.2881545e+02   6.0256727e+00   2.5482091e+02   6.8070545e+00   1.5716727e+02  -8.3970182e+00   4.3499909e+02  -5.5717455e+00   4.0107636e+02  -2.2333818e+00   2.4523182e+02  -5.3412727e+00   2.3555182e+02   1.3372218e+01   1.9970636e+02  -6.7392364e+00   2.1289818e+02   2.1954182e+00   2.0528545e+02   3.2117091e+00   2.6520341e+02  -5.2349761e-01   3.2296000e+02  -1.0538618e+01   2.2981273e+02  -1.2001382e+01   1.1075727e+02   6.4207600e+01   2.5091364e+02  -1.8794545e+00   2.5430364e+02   3.5320727e+00   2.6128636e+02  -4.7710909e+00   4.2261000e+02  -5.8651636e+00   3.1743341e+02   1.8808102e+01   1.7542455e+02   2.3130582e+01   3.1272341e+02   1.6994902e+01   3.0079273e+02   3.9611273e+00   2.3534818e+02  -6.8633091e+00   1.9925341e+02   3.7625024e+00   2.2042273e+02   8.3145273e+01   2.7181341e+02  -3.0492298e+01   2.7399273e+02  -2.5008509e+01   2.1157341e+02   2.0186902e+01   2.2685818e+02   6.1040727e+00   2.2730455e+02  -3.6080000e+00   3.5278364e+02   4.9518545e+00   2.8095909e+02  -4.9194545e+00   4.3362364e+02  -5.9880727e+00   2.6715000e+02  -5.8120000e+00   2.3834091e+02  -1.7826364e+01   1.9967636e+02   1.1286800e+01   2.1643341e+02  -2.4111898e+01   2.2634341e+02  -2.1514698e+01   1.1734000e+02   8.7281891e+01   1.0953341e+02  -7.3698976e+00   2.2656341e+02  -4.4222976e+00   2.6152727e+02  -9.0267273e+00   1.8695636e+02   6.7489455e+00   2.1526000e+02   1.8361927e+01   1.9294818e+02   1.0502778e+02   3.3172909e+02   9.6198545e+00   2.4331091e+02  -2.0176691e+01   2.9276545e+02  -1.0412145e+01   3.2891727e+02   1.4410255e+01   3.5473273e+02   1.8017745e+01   2.2594636e+02   2.2148836e+01   1.7672341e+02   7.2874902e+01   1.8710341e+02   1.8044502e+01   2.8981000e+02   7.2987927e+01   1.8195273e+02   1.5093782e+01   1.6256182e+02   2.3586909e+00   9.3573409e+01  -5.4423098e+01   1.0503000e+02   3.6757818e+00   2.5538000e+02   8.0950545e+00   1.9515341e+02   1.3260502e+01   1.7931818e+02  -1.3870000e+01   2.5572636e+02   2.5882545e+00   2.6159818e+02   1.2815782e+01   3.9837455e+02   1.7486400e+01   1.8005636e+02   7.8664000e+00   1.1100364e+02  -2.1938473e+01   3.8757341e+02   7.3469024e+00   2.8800341e+02   2.4525024e+00   2.9643341e+02  -1.1551898e+01   2.1250000e+01  -3.0518182e+00   2.7654545e+02   7.2427273e+00   3.3925364e+02  -1.0936655e+01   1.9609182e+02  -1.0318909e+00   2.9372341e+02  -3.9005098e+01   1.6048091e+02   2.2534255e+01   4.8243341e+02  -2.8621898e+01   1.8978818e+02   4.8751273e+00   2.4905909e+02  -9.0538182e+00   1.6429341e+02   6.2209302e+01   1.3177341e+02  -7.5909761e-01   3.6512636e+02  -1.3951927e+01   2.1796341e+02   1.5675702e+01   3.0966364e+02  -3.8613091e+01   3.9656341e+02   3.1767702e+01   6.6977341e+02   1.4390902e+01   1.9005341e+02  -1.4851498e+01   2.8396818e+02  -4.7456364e+00   3.5039818e+02  -5.6256400e+01   4.3267182e+02  -2.7041927e+01   3.2677341e+02   1.0609024e+00   1.9892636e+02  -1.8035018e+01   2.4115341e+02  -1.8039498e+01   1.1361273e+02   7.3424618e+01   4.7315341e+02   1.1070502e+01   1.5441364e+02  -6.4676364e+00   1.1338000e+02   5.8925055e+01   1.9719636e+02  -1.4032073e+01   2.1419341e+02  -8.9326976e+00
   2.4860818e+02   8.5680000e-01   2.5965909e+02   3.6727273e+00   2.5489182e+02   8.5913818e+00   6.6094545e+01   1.4499335e+02   3.2453091e+02   2.7078436e+01   1.5593091e+02   1.7005527e+01   2.5962341e+02   1.6292902e+01   2.4762818e+02  -1.9729818e+00   2.5781545e+02   5.1756727e+00   2.6544091e+02   6.3374545e+00   1.5916727e+02   3.6329818e+00   5.0818909e+02   1.2953055e+01   4.1060636e+02   1.7244218e+01   2.3985182e+02   2.0709127e+01   2.5002182e+02   1.8346182e+00   2.1470636e+02   2.0107636e+00   2.1870818e+02   1.3106182e+00   2.4059545e+02  -6.4330909e+00   4.0140341e+02  -1.9689498e+01   3.1972000e+02  -1.8039418e+01   2.6543273e+02  -1.1470982e+01   1.4984727e+02   6.4980400e+01   2.6219364e+02   1.6358145e+01   2.9211364e+02   6.9727273e-01   2.3319636e+02   1.1956109e+01   3.6394000e+02   7.9184364e+00   3.9853341e+02   1.6101024e+00   1.7685455e+02   3.5618182e-01   3.1319341e+02  -4.8526976e+00   3.0250273e+02   9.7743273e+00   1.9977818e+02   7.7922909e+00   1.9541341e+02   5.9970239e-01   1.9218273e+02   8.8684473e+01   2.1515341e+02  -2.5199498e+01   2.4018273e+02   1.9606291e+01   2.2838341e+02   1.5082102e+01   2.1052818e+02  -2.0195273e+00   2.1006455e+02  -2.3898800e+01   3.3993364e+02   1.0359855e+01   2.9995909e+02   1.1130545e+01   4.3409364e+02   7.4543273e+00   2.6024000e+02  -1.9879200e+01   2.2924091e+02  -2.0483636e+00   2.5333636e+02   8.4740000e+00   2.5010341e+02  -1.6945498e+01   2.1362341e+02  -9.7370976e+00   9.2290000e+01   6.2815891e+01   1.3967341e+02  -1.3061098e+01   2.1320341e+02  -2.9834976e+00   2.8273727e+02  -9.4635273e+00   1.8248636e+02   5.4365455e+00   2.2612000e+02  -7.3687273e-01   2.0023818e+02   1.0121458e+02   3.0686909e+02  -1.3341345e+01   2.4893091e+02   2.1803709e+01   3.5509545e+02  -8.2854545e-01   3.3053727e+02   7.0406545e+00   3.7884273e+02   1.6828945e+01   1.9342636e+02   2.0480436e+01   2.1472341e+02   5.0644902e+01   1.8338341e+02  -1.3417898e+01   2.5428000e+02   5.9310327e+01   1.7243273e+02  -5.3346182e+00   1.5437182e+02  -4.7961091e+00   1.0205341e+02  -4.6811498e+01   9.3790000e+01   4.4981818e-02   2.9443000e+02  -1.2698945e+01   1.7377341e+02  -7.9097608e-02   1.4817818e+02  -2.3328800e+01   2.5463636e+02  -4.1845455e+00   3.0530818e+02  -1.3831018e+01   3.8237455e+02  -1.5903600e+01   1.5658636e+02  -1.0016000e+01   1.1086364e+02  -8.2572727e+00   3.6419341e+02  -2.2126976e+00   2.5315341e+02   3.8050239e-01   2.7096341e+02  -1.5474298e+01   1.8870000e+01  -8.7614182e+00   2.2445545e+02   1.0459927e+01   2.4506364e+02   9.2854545e-01   1.9733182e+02  -8.8410909e+00   2.9567341e+02  -3.1491098e+01   1.2915091e+02  -5.7193455e+00   4.7415341e+02  -4.1199498e+01   2.1702818e+02  -8.8340727e+00   2.2843909e+02  -6.6442182e+00   1.2900341e+02   3.8652502e+01   1.8224341e+02   9.8633024e+00   3.9123636e+02  -7.5907273e+00   1.7429341e+02   1.4359302e+01   2.8761364e+02  -7.5190909e+00   3.9028341e+02   3.0830102e+01   6.4448341e+02   1.9884102e+01   1.7815341e+02   7.6050239e-01   2.4639818e+02   5.1099636e+00   3.4687818e+02  -3.7184800e+01   3.1777182e+02  -1.5599273e+00   3.2667341e+02   3.7889024e+00   1.7849636e+02   9.6493818e+00   2.7281341e+02  -1.5092298e+01   7.7802727e+01   1.4047942e+02   4.9072341e+02   2.1184902e+01   1.4660364e+02   2.2447164e+01   1.3343000e+02   3.5551055e+01   2.0585636e+02   5.6512727e-01   2.1434341e+02  -3.2469761e-01
   2.6218818e+02   6.1504000e+00   2.7532909e+02  -7.6708727e+00   2.5889182e+02  -5.7686182e+00   5.2524545e+01   1.0821895e+02   3.2157091e+02   3.8852364e+00   1.1174091e+02   4.7307273e+00   2.8981341e+02   3.4207702e+01   2.1362818e+02   1.5457018e+01   2.6824545e+02   9.1512727e+00   2.3920091e+02  -7.0833455e+00   2.0697727e+02   7.0881818e+00   3.7665909e+02   1.4754545e+00   4.1398636e+02  -2.8861818e+00   2.3489182e+02   7.7592727e-01   2.1255182e+02   1.4162218e+01   1.8284636e+02   1.3559564e+01   2.0046818e+02   3.6198182e+00   2.7947545e+02  -3.1634909e+00   3.0260341e+02  -6.8454976e+00   2.3872000e+02  -7.9941818e-01   2.7081273e+02  -1.2471382e+01   1.2775727e+02   6.5697600e+01   2.8534364e+02  -1.0733855e+01   3.3621364e+02  -1.2607273e+00   2.1476636e+02   3.6605091e+00   3.0475000e+02  -1.3246364e+01   3.2934341e+02  -4.1446976e+00   1.7585455e+02   4.8561818e+00   3.3419341e+02   3.9973024e+00   3.0845273e+02   1.1538327e+01   1.8867818e+02  -6.0797091e+00   1.9851341e+02  -1.4338298e+01   1.9852273e+02   7.8747273e+01   2.1734341e+02  -3.1514698e+01   2.3947273e+02   1.7183091e+01   2.1238341e+02   2.6452102e+01   2.0356818e+02   2.3472727e+00   2.0978455e+02   8.7436000e+00   3.1507364e+02  -2.7413455e+00   3.1629909e+02   1.6063345e+01   4.4504364e+02   1.4783273e+00   2.8910000e+02  -1.3238000e+01   2.2300091e+02  -1.0309164e+01   2.5157636e+02   4.8048000e+00   2.7210341e+02  -2.1085498e+01   2.6953341e+02  -3.1689898e+01   9.7620000e+01   6.9529491e+01   1.3500341e+02  -1.2977498e+01   2.2272341e+02   9.4649024e+00   2.6915727e+02   1.5362873e+01   1.7443636e+02   1.8080545e+01   2.3236000e+02   1.5143927e+01   1.9294818e+02   8.2127782e+01   3.0162909e+02   1.2497855e+01   2.6945091e+02  -5.9778909e+00   3.9276545e+02   2.1487855e+01   2.9887727e+02  -3.7565455e+00   3.0205273e+02   6.5521455e+00   2.0768636e+02   2.4609636e+01   1.9062341e+02   6.2952902e+01   2.0472341e+02  -9.9850976e+00   3.6866000e+02   4.1729927e+01   1.7405273e+02   1.2675782e+01   1.4727182e+02   2.2251891e+01   1.2286341e+02  -4.3476298e+01   1.0107000e+02   1.3322582e+01   2.6514000e+02   7.3425455e-01   1.9824341e+02   1.2303302e+01   2.2569818e+02  -1.5390400e+01   2.6601636e+02   2.3955055e+01   3.4054818e+02  -1.7410218e+01   3.4375455e+02   3.8060000e+00   1.6429636e+02   5.5720000e-01   1.0929364e+02   2.8183273e+00   3.9234341e+02  -5.7046976e+00   2.4657341e+02   4.9069024e+00   2.8757341e+02   1.3006902e+01   4.6200000e+01   5.2181818e-02   2.5869545e+02   5.5307273e+00   2.8849364e+02  -2.5115855e+01   2.1885182e+02   5.0073091e+00   2.7053341e+02  -2.9099898e+01   1.5753091e+02   4.4402545e+00   5.4000341e+02  -4.1897498e+01   2.5759818e+02  -1.8396727e+00   2.3172909e+02  -4.7674182e+00   1.6424341e+02   5.3733302e+01   2.3034341e+02   1.7965302e+01   2.3239636e+02   7.2264727e+00   1.8105341e+02  -9.8914976e+00   2.9837364e+02  -3.9709891e+01   4.3939341e+02   2.9951302e+01   6.9715341e+02   3.1530502e+01   1.7148341e+02  -1.8365898e+01   2.4120818e+02  -4.4836364e-02   3.6755818e+02  -3.7199200e+01   2.8896182e+02  -2.2551273e+00   3.5772341e+02   2.2114902e+01   1.8025636e+02   8.4585818e+00   2.9081341e+02  -9.1522976e+00   7.0562727e+01   1.2819862e+02   5.6824341e+02   4.0553302e+01   2.1117364e+02  -1.3288436e+01   1.4952000e+02   7.3313855e+01   2.4199636e+02   6.5739273e+00   2.3277341e+02  -9.7490976e+00
[truncated: 8,088,913 more chars]
