# Supplementary material for: Specific structural elements of the T-box riboswitch drive the two-step binding of the tRNA ligand
Source: eLife. 2018 Sep 25;7:e39518. doi: 10.7554/eLife.39518 (PMC6197855; doi:10.7554/eLife.39518)
Supplement: Figure 6—source data 2. [file elife-39518-fig6-data2.zip › Repeat2.txt]

   6.0000000e+00   6.0000000e+00   8.0000000e+00   8.0000000e+00   1.5000000e+01   1.5000000e+01   1.6000000e+01   1.6000000e+01   1.9000000e+01   1.9000000e+01   2.4000000e+01   2.4000000e+01   2.5000000e+01   2.5000000e+01   3.1000000e+01   3.1000000e+01   3.2000000e+01   3.2000000e+01   3.6000000e+01   3.6000000e+01   3.9000000e+01   3.9000000e+01   4.8000000e+01   4.8000000e+01   5.0000000e+01   5.0000000e+01   5.4000000e+01   5.4000000e+01   5.8000000e+01   5.8000000e+01   8.5000000e+01   8.5000000e+01   8.7000000e+01   8.7000000e+01   9.8000000e+01   9.8000000e+01   1.0100000e+02   1.0100000e+02   1.0300000e+02   1.0300000e+02   1.0400000e+02   1.0400000e+02   1.2200000e+02   1.2200000e+02   1.3000000e+02   1.3000000e+02   1.3100000e+02   1.3100000e+02   1.3300000e+02   1.3300000e+02   1.4000000e+02   1.4000000e+02   1.4500000e+02   1.4500000e+02   1.5700000e+02   1.5700000e+02   1.5900000e+02   1.5900000e+02   1.7400000e+02   1.7400000e+02   1.8300000e+02   1.8300000e+02   1.8600000e+02   1.8600000e+02   2.1700000e+02   2.1700000e+02   2.1900000e+02   2.1900000e+02   2.2200000e+02   2.2200000e+02   2.2600000e+02   2.2600000e+02   2.3100000e+02   2.3100000e+02   2.3200000e+02   2.3200000e+02   2.3300000e+02   2.3300000e+02   2.4100000e+02   2.4100000e+02   2.4200000e+02   2.4200000e+02   2.4300000e+02   2.4300000e+02   2.4400000e+02   2.4400000e+02   2.4800000e+02   2.4800000e+02   2.5400000e+02   2.5400000e+02   2.5900000e+02   2.5900000e+02   2.6000000e+02   2.6000000e+02   2.6200000e+02   2.6200000e+02   2.7000000e+02   2.7000000e+02   2.8700000e+02   2.8700000e+02   2.8800000e+02   2.8800000e+02   2.9200000e+02   2.9200000e+02   2.9600000e+02   2.9600000e+02   3.0200000e+02   3.0200000e+02   3.0300000e+02   3.0300000e+02   3.0900000e+02   3.0900000e+02   3.1000000e+02   3.1000000e+02   3.1100000e+02   3.1100000e+02   3.1700000e+02   3.1700000e+02   3.1900000e+02   3.1900000e+02   3.2800000e+02   3.2800000e+02   3.3200000e+02   3.3200000e+02   3.3800000e+02   3.3800000e+02   3.4100000e+02   3.4100000e+02   3.4500000e+02   3.4500000e+02   3.4700000e+02   3.4700000e+02   3.5300000e+02   3.5300000e+02   3.5600000e+02   3.5600000e+02   3.6400000e+02   3.6400000e+02   3.8000000e+02   3.8000000e+02   3.8200000e+02   3.8200000e+02   3.8300000e+02   3.8300000e+02   3.8500000e+02   3.8500000e+02   3.8600000e+02   3.8600000e+02   3.8800000e+02   3.8800000e+02   3.9400000e+02   3.9400000e+02   3.9500000e+02   3.9500000e+02   3.9600000e+02   3.9600000e+02   4.0000000e+02   4.0000000e+02   4.0200000e+02   4.0200000e+02   4.0600000e+02   4.0600000e+02   4.1300000e+02   4.1300000e+02   4.1900000e+02   4.1900000e+02   4.2200000e+02   4.2200000e+02   4.2800000e+02   4.2800000e+02   4.2900000e+02   4.2900000e+02   4.3200000e+02   4.3200000e+02   4.3300000e+02   4.3300000e+02   4.3400000e+02   4.3400000e+02   4.3700000e+02   4.3700000e+02   4.4000000e+02   4.4000000e+02   4.4200000e+02   4.4200000e+02   4.4300000e+02   4.4300000e+02   4.4400000e+02   4.4400000e+02   4.5500000e+02   4.5500000e+02   4.5800000e+02   4.5800000e+02   4.6000000e+02   4.6000000e+02   4.6200000e+02   4.6200000e+02   4.6400000e+02   4.6400000e+02   4.6500000e+02   4.6500000e+02   4.6600000e+02   4.6600000e+02   4.7600000e+02   4.7600000e+02   4.8500000e+02   4.8500000e+02   4.9400000e+02   4.9400000e+02   4.9900000e+02   4.9900000e+02   5.0600000e+02   5.0600000e+02   5.0700000e+02   5.0700000e+02   5.1200000e+02   5.1200000e+02   5.2900000e+02   5.2900000e+02   5.3200000e+02   5.3200000e+02   5.3400000e+02   5.3400000e+02
   1.7288677e+02   1.2009703e+01   2.8277484e+02  -1.2683277e+01   2.1603677e+02   6.4576774e-01   3.5116419e+02   4.2750968e-01   3.3224290e+02  -5.0136774e-01   3.0361387e+02  -1.3314594e+01   3.4666323e+02   4.6514581e+00   4.2772258e+02   1.9130581e+01   4.3399742e+02  -2.7066568e+01   3.6739903e+02  -1.0854181e+01   5.5728613e+02   1.8607110e+01   1.6513000e+02  -1.4345561e+01   2.0963839e+02  -1.0630065e+00   3.2131097e+02   3.0918026e+01   3.3679935e+02  -6.4987871e+00   3.7742935e+02   3.4724258e+00   3.6057097e+02  -1.9827742e+00   1.8312839e+02  -2.4116400e+01   3.4315097e+02  -1.0049806e+00   2.7158065e+02  -1.8650323e+01   3.3126355e+02  -8.5420516e+00   3.9646613e+02   6.8259355e+00   2.1835226e+02  -4.2900778e+00   3.3244129e+02   1.2846310e+01   2.7735871e+02   2.7136142e+01   1.1753129e+02  -1.3208310e+01   2.5713000e+02   1.0972503e+01   2.5418323e+02  -5.5298194e+00   2.8655839e+02   9.1882323e+00   2.9781484e+02   3.2940942e+01   2.1838161e+02   1.9370761e+01   4.4653903e+02  -8.4328000e+00   3.4265871e+02  -3.5149548e+00   4.5879710e+02  -2.9762155e+01   1.9931503e+02   5.3999412e+00   2.5353484e+02  -2.5327303e+01   1.8118484e+02  -6.7728516e+00   2.5047903e+02   1.0102968e+01   2.0762935e+02  -1.0848735e+01   3.2096581e+02  -4.4237161e+00   2.1268194e+02   3.0773806e+00   4.7006452e+02  -2.4272258e+01   2.4242387e+02  -4.5955226e+00   2.7949129e+02   2.9119871e+00   3.3012452e+02  -1.7415445e+01   2.3780806e+02   5.6293419e+01   3.4999581e+02  -1.7945794e+01   6.6059677e+01   3.2884516e+00   2.1739839e+02  -5.7889677e+00   3.0694548e+02  -6.6511226e+00   3.3230645e+02   1.2930968e+01   3.3458742e+02   4.2739742e+00   3.1306935e+02   2.8256387e+01   2.2041290e+02   1.0101935e+00   4.4241503e+02   2.4381941e+01   3.1171613e+02  -2.3169871e+01   4.0525613e+02   1.6483703e+01   2.8884935e+02   3.8012374e+01   3.2258387e+02   8.1236129e+00   5.8701935e+02   1.4205226e+01   4.0867677e+02   3.8651665e+01   3.5885419e+02  -1.1518981e+01   3.9031452e+02  -2.5090968e+01   3.1423355e+02   1.8720357e+02   2.4083419e+02  -3.7212516e+00   3.8913226e+02   9.3352258e+00   2.7764161e+02  -2.9683910e+01   3.8077194e+02   8.8692129e+00   4.7899677e+02  -1.0628129e+01   3.6042226e+02  -3.2057161e+00   4.8506355e+02  -2.4767987e+01   2.6589484e+02  -4.3532000e+00   3.0498258e+02   6.0146194e+00   3.1189226e+02   1.2856361e+01   5.4586323e+02   1.5784490e+01   1.3199452e+02   3.2394632e+01   2.0700516e+02   1.9201200e+01   4.2247581e+02   1.5333903e+02   3.4426581e+02  -8.3739355e-01   1.9791581e+02   1.5362542e+01   4.0717503e+02   3.4671141e+01   3.0140871e+02   2.8299561e+01   2.3198503e+02  -2.2503659e+01   4.5676935e+02  -1.7086710e+01   4.2570503e+02   1.4568741e+01   2.7141968e+02  -2.5384129e+00   3.2117503e+02  -1.3918859e+01   3.9512452e+02   4.6300684e+01   2.4496548e+02   7.7895355e+00   2.5003032e+02   3.2230155e+01   3.6503503e+02  -3.0427659e+01   2.8064968e+02  -1.2719394e+01   2.6284065e+02   2.3808129e+00   2.6084503e+02  -4.7432459e+01   1.3543968e+02   9.3493419e+00   4.5617935e+02   2.0205652e+01   1.8343129e+02   1.1326227e+02   3.4293503e+02   4.9860341e+01   3.6312503e+02   8.9575141e+01   3.6824710e+02   1.2324903e+00   2.3165677e+02   6.3168129e+00   4.5490452e+02   1.0926348e+01   3.4535968e+02   3.6296129e+00   3.3440387e+02   1.5491884e+01   2.5293903e+02   2.5641329e+01   6.6418484e+02   2.5002632e+01   2.5394419e+02  -5.0068258e+00   2.5094742e+02   2.7872258e-01   3.0055161e+02   7.5116774e+00   2.4909032e+02   3.5711613e+00   3.2358968e+02   8.0247613e+00
   1.6612677e+02   1.6410503e+01   2.3177484e+02  -1.9603277e+01   1.8870677e+02   1.4212168e+01   3.5193419e+02  -2.5409032e-01   2.6081290e+02   5.5430323e+00   3.1113387e+02   5.8938065e+00   3.3728323e+02   3.2061858e+01   4.5902258e+02   4.3265806e+00   4.0275742e+02   2.6322581e-03   3.4030903e+02   1.0893019e+01   4.8952613e+02   6.9279097e+00   1.3165000e+02  -1.1577161e+01   2.3377839e+02  -3.0942065e+00   2.9164097e+02   2.1101626e+01   2.8984935e+02   1.5872129e+00   3.9742935e+02   8.6824258e+00   4.2461097e+02   2.0840258e+00   3.2407839e+02  -1.7392400e+01   2.9815097e+02   1.4785019e+01   2.8354065e+02  -4.1271226e+00   3.7792355e+02   1.7195148e+01   4.4103613e+02  -1.0789665e+01   2.8925226e+02  -5.3020778e+00   3.7339129e+02  -9.0496903e+00   2.0583871e+02   3.9577419e+00   1.2887129e+02  -1.5825510e+01   1.8923000e+02  -2.0925497e+01   1.8718323e+02   2.7450181e+01   3.3193839e+02  -6.6821677e+00   2.7605484e+02   2.6961742e+01   1.7952161e+02   2.5695613e+00   4.5887903e+02  -8.5000000e-01   3.2446871e+02   1.9750245e+01   4.3969710e+02  -1.2754155e+01   1.8403503e+02   3.2823412e+00   2.0939484e+02  -3.5606103e+01   1.1532484e+02  -2.0694052e+01   2.4332903e+02   8.9049677e+00   2.0305935e+02  -2.3533135e+01   3.1186581e+02  -1.5075716e+01   2.1654194e+02   3.0485806e+00   4.6701452e+02  -1.9258258e+01   2.7290387e+02  -4.7939226e+00   3.1501129e+02  -1.3359613e+01   2.8793452e+02  -1.4280245e+01   2.5471806e+02   5.4180619e+01   3.4647581e+02  -7.2341935e+00   8.0859677e+01   1.6144452e+01   2.1524839e+02  -2.9069677e+00   3.2308548e+02   2.1076774e+00   3.1230645e+02   2.1000968e+01   3.9068742e+02   3.0545974e+01   3.3659935e+02   1.6283987e+01   1.6122290e+02   7.2253935e+00   4.5270503e+02   3.0028741e+01   2.6404613e+02  -4.8262710e+00   3.8258613e+02  -5.0826968e+00   2.9803935e+02   3.8227174e+01   3.0082387e+02   1.9054413e+01   6.6567935e+02   3.9912426e+01   4.4272677e+02   1.6977665e+01   3.3466419e+02   1.6316219e+01   3.9636452e+02   1.4095032e+01   3.3942355e+02   2.2641837e+02   2.9764419e+02  -2.5746052e+01   3.9165226e+02   2.1133626e+01   3.1621161e+02  -1.9289510e+01   4.3687194e+02  -5.9487871e+00   4.8270677e+02   7.5450710e+00   4.1589226e+02   2.1406684e+01   5.8645355e+02   2.5890813e+01   2.4075484e+02   3.5468000e+01   3.1203258e+02   2.9260619e+01   2.9393226e+02   5.9343161e+01   3.6753323e+02   4.8810890e+01   1.2771452e+02   7.6887032e+01   1.3571516e+02   3.9334400e+01   3.9266581e+02   1.5338383e+02   3.1879581e+02   2.0440206e+01   1.7167581e+02   2.3601742e+01   4.1755503e+02   1.8700741e+01   3.1682871e+02   2.4545961e+01   2.4765503e+02   8.3827412e+00   3.5757935e+02   4.4184903e+00   4.3789503e+02   2.6213541e+01   2.8483968e+02   2.3007987e+01   3.2755503e+02  -3.1389259e+01   3.9836452e+02   2.7511484e+01   2.3615548e+02   8.7743355e+00   3.3160032e+02   2.2464555e+01   4.6993503e+02  -1.3299659e+01   3.3168968e+02   2.1627406e+01   2.6703065e+02   2.1856129e+00   2.7527503e+02  -4.4396859e+01   1.6333968e+02   1.9787342e+01   4.7884935e+02   5.1520516e+00   2.2552129e+02   8.6225071e+01   3.2217503e+02   2.6421141e+01   3.3679503e+02   1.0702154e+02   5.3684710e+02   1.3144490e+01   2.7908677e+02   8.7224129e+00   3.7214452e+02   1.4307148e+01   3.3635968e+02   3.1539613e+01   4.3388387e+02   1.3103484e+01   2.9493903e+02   3.1421329e+01   6.6918484e+02   4.3626323e+00   2.1794419e+02  -4.9168258e+00   2.0707742e+02   5.6083226e+00   2.6465161e+02   2.8036774e+00   2.5256032e+02   3.4863561e+01   2.5825968e+02   1.5151161e+01
   1.3393677e+02   1.9845703e+01   2.9163484e+02  -2.6320774e+00   2.0203677e+02   1.7715768e+01   3.3735419e+02  -1.6576903e+00   2.8552290e+02   3.0426232e+01   2.5375387e+02  -1.1185794e+01   3.4262323e+02   8.1146581e+00   4.7132258e+02   1.5992581e+01   4.3808742e+02   1.9936232e+01   4.0092903e+02  -2.7626581e+01   5.0004613e+02   1.8426310e+01   1.3922000e+02   1.3057239e+01   2.7330839e+02   1.8933935e+00   2.6602097e+02   4.9612258e+00   3.0179935e+02  -1.7848787e+01   4.2080935e+02   3.1332026e+01   4.2052097e+02   2.9881226e+01   2.4303839e+02   6.9408000e+00   3.4163097e+02   2.3356619e+01   2.6682065e+02   1.8730477e+01   3.3978355e+02   1.6346348e+01   4.9270613e+02  -1.2453265e+01   2.2673226e+02  -1.3340478e+01   3.5235129e+02  -1.0364903e+00   2.3626871e+02   1.7853342e+01   1.3020129e+02  -1.4931910e+01   2.3066000e+02   1.8570103e+01   2.4118323e+02   2.2130181e+01   3.0007839e+02   3.6726632e+01   2.7072484e+02   4.2678142e+01   2.0900161e+02  -2.1883871e-01   4.0506903e+02  -1.9025200e+01   3.1898871e+02   3.9048645e+01   4.8346710e+02  -3.1657548e+00   1.9570503e+02   1.5728741e+01   2.3263484e+02  -4.9353032e+00   2.0170484e+02  -1.4314452e+01   2.8866903e+02  -4.3223226e-01   2.1334935e+02   3.7836645e+00   3.1639581e+02  -2.6781161e+00   2.5759194e+02  -9.4254194e+00   4.7325452e+02  -4.5274581e+00   2.8809387e+02  -2.2489123e+01   3.0363129e+02   2.6600787e+01   2.7564452e+02  -8.5870452e+00   2.2904806e+02   5.0134219e+01   4.0547581e+02  -1.0954194e+01   1.0447968e+02   2.7734852e+01   2.0753839e+02  -2.1501677e+00   2.7484548e+02   1.9826877e+01   2.6740645e+02   1.2312968e+01   3.2558742e+02   2.6139742e+00   3.1168935e+02   2.4886787e+01   2.5394290e+02   1.6527794e+01   3.9589503e+02   4.1435412e+00   2.4785613e+02  -2.0110710e+00   3.7625613e+02  -4.0962968e+00   2.6575935e+02   4.9809574e+01   2.8801387e+02  -9.2107871e+00   6.4101935e+02   3.6522581e-01   4.3605677e+02   1.4701265e+01   3.1852419e+02   1.6897419e+01   3.5960452e+02   1.3315832e+01   2.8571355e+02   2.2167517e+02   2.6745419e+02  -5.4708516e+00   3.3018226e+02  -2.7087742e+00   3.5469161e+02  -3.4367910e+01   3.3901194e+02  -2.9069987e+01   5.9113677e+02  -1.5409329e+01   4.1146226e+02   4.0521084e+01   5.7687355e+02  -7.0127871e+00   2.2560484e+02   5.0700000e+00   3.0884258e+02   3.6158194e+00   2.8774226e+02   4.1028361e+01   3.7310323e+02   3.0315290e+01   1.3261452e+02   5.9255032e+01   2.0809516e+02   3.6454000e+01   4.1695581e+02   1.3297063e+02   2.6474581e+02   2.3524206e+01   1.5681581e+02   1.1890542e+01   4.1665503e+02   4.9052741e+01   3.1944871e+02   2.5006361e+01   2.2603503e+02   1.5882341e+01   3.5481935e+02   7.1592903e+00   3.7979503e+02   2.9961541e+01   2.8902968e+02   1.9332787e+01   3.4589503e+02   1.1523541e+01   3.8345452e+02   2.2994284e+01   2.0644548e+02   4.3911355e+00   3.9436032e+02   3.3543755e+01   4.6427503e+02  -2.1606859e+01   3.4002968e+02   8.7020645e-01   2.6822065e+02   6.6104129e+00   3.2803503e+02  -3.4857659e+01   1.2671968e+02  -1.5473058e+01   4.1627935e+02   8.4976516e+00   2.2048129e+02   9.0488271e+01   3.3765503e+02   3.0142741e+01   3.0536503e+02   1.0981594e+02   5.0137710e+02   3.5982090e+01   2.5594677e+02  -8.5638710e-01   3.9576452e+02   3.3417548e+01   3.4373968e+02  -2.5707871e+00   3.7207387e+02   1.0982839e+00   2.3574903e+02   3.8066529e+01   6.4704484e+02   1.6513832e+01   2.1894419e+02  -3.2668258e+00   2.1207742e+02  -4.4216774e+00   2.7441161e+02   1.6982877e+01   2.7013032e+02   2.6317961e+01   2.6329968e+02  -4.5320387e+00
   1.4726677e+02   9.8293032e+00   2.9577484e+02  -8.4832774e+00   2.0622677e+02   2.6860568e+01   3.4769419e+02  -3.7748903e+00   3.0871290e+02   1.0091032e+01   2.3499387e+02  -1.0784994e+01   3.3843323e+02   1.3019858e+01   4.0137258e+02   1.6888581e+01   3.9584742e+02   2.4415432e+01   3.5982903e+02  -9.5285806e+00   4.9814613e+02  -2.7116903e+00   1.6384000e+02   1.6327639e+01   2.1915839e+02  -4.2046065e+00   2.6793097e+02   1.6568426e+01   3.0984935e+02  -8.9127871e+00   3.2471935e+02   3.2779226e+01   4.9480097e+02   1.7988826e+01   2.2517839e+02  -7.0104000e+00   3.5353097e+02   3.7354619e+01   2.0073065e+02  -9.3123226e+00   4.1935355e+02  -1.8739252e+01   5.8274613e+02   1.3535484e-02   2.1806226e+02  -3.3668778e+00   3.2777129e+02  -1.8070090e+01   2.6568871e+02  -5.5002581e+00   1.1687129e+02   8.1844903e+00   2.8575000e+02  -3.8870968e+00   3.0118323e+02   3.5850181e+01   2.8083839e+02   4.2658323e+00   2.9000484e+02   6.1357419e+00   2.2714161e+02   9.9499613e+00   4.1010903e+02  -2.4284000e+00   2.9760871e+02   1.1849045e+01   4.7908710e+02   2.4044645e+01   1.8865503e+02   7.2527412e+00   2.5849484e+02  -1.9194103e+01   2.0047484e+02   1.5493948e+01   2.6918903e+02  -1.1138323e+00   2.2034935e+02  -1.2916335e+01   2.9224581e+02   6.1638839e+00   2.2530194e+02  -3.2219355e-02   4.0858452e+02  -3.2923858e+01   2.4285387e+02   6.0900774e+00   3.0025129e+02  -2.6088129e+00   2.1479452e+02   7.3809548e+00   2.0947806e+02   2.6419819e+01   3.7071581e+02   5.2066065e+00   9.1909677e+01   3.3830452e+01   1.9881839e+02  -6.6425677e+00   3.7294548e+02   1.9208877e+01   3.0178645e+02   1.3225677e+00   2.9329742e+02   4.5771742e+00   3.3782935e+02   8.7555871e+00   2.6903290e+02   1.0320594e+01   5.2136503e+02   2.1255941e+01   4.0442613e+02  -9.1667097e-01   3.6063613e+02   1.1243303e+01   2.9937935e+02   5.8839974e+01   2.9292387e+02   7.7764129e+00   5.1501935e+02   2.3725226e+01   4.5424677e+02   1.4576065e+01   3.0918419e+02   8.0746194e+00   2.7512452e+02   9.0242323e+00   3.1652355e+02   1.4902037e+02   2.3145419e+02  -7.5408516e+00   3.7789226e+02  -8.0055742e+00   2.9326161e+02  -1.8743510e+01   3.9658194e+02  -1.7105587e+01   5.6247677e+02  -1.1646529e+01   4.2880226e+02   1.0853884e+01   4.7673355e+02  -1.4101587e+01   2.9494484e+02  -1.1287200e+01   2.6541258e+02   2.9470219e+01   3.0255226e+02   2.7653561e+01   4.3034323e+02   3.9546090e+01   1.6328452e+02   5.0651432e+01   1.9728516e+02  -5.4012000e+00   3.8471581e+02   1.5854983e+02   3.0912581e+02   1.7643806e+01   2.7091581e+02   1.5712542e+01   4.1017503e+02   5.3101141e+01   3.2559871e+02   2.9224361e+01   2.1236503e+02  -9.6040588e+00   3.0238935e+02  -6.4563097e+00   4.2989503e+02   4.8383541e+01   3.1836968e+02  -7.5844129e+00   3.4036503e+02  -8.0740588e+00   4.2064452e+02   3.4689084e+01   1.7667548e+02   1.0872735e+01   2.8060032e+02   2.8254555e+01   4.1755503e+02  -2.6969259e+01   3.3321968e+02   1.3150065e+00   2.5756065e+02   2.5663213e+01   3.7165503e+02  -3.7297259e+01   8.5669677e+01   9.8609419e+00   3.9736935e+02   9.6704516e+00   2.6686129e+02   6.8017871e+01   3.3689503e+02   4.9053541e+01   2.7741503e+02   9.8671941e+01   4.5037710e+02  -1.9379097e+00   2.1903677e+02  -8.6735871e+00   3.8304452e+02   1.0575148e+01   3.3987968e+02   1.4118013e+01   4.2512387e+02   1.6994284e+01   2.5350903e+02  -2.3542710e+00   5.4585484e+02   1.4039032e+01   2.1178419e+02  -1.0634026e+01   2.1519742e+02  -5.4212774e+00   2.5970161e+02  -1.6503226e+00   3.7290032e+02   2.8426361e+01   1.8310968e+02   2.1693161e+01
   1.6860677e+02   2.8742103e+01   2.6272484e+02  -5.9292774e+00   2.2008677e+02   8.5117677e+00   3.2859419e+02   1.3133110e+01   2.6062290e+02  -1.4771768e+01   2.7361387e+02   1.9354065e+00   3.4228323e+02  -1.3668142e+01   3.9302258e+02   1.3606581e+01   4.0480742e+02  -8.4013677e+00   3.8339903e+02   9.6581935e-01   4.7095613e+02   2.0183510e+01   1.6379000e+02  -1.3338361e+01   2.5030839e+02  -2.7966065e+00   2.6945097e+02   9.0668258e+00   2.8494935e+02   8.1692129e+00   3.7085935e+02  -8.0519742e+00   4.3995097e+02   2.2996826e+01   2.5436839e+02   9.2744000e+00   3.4439097e+02   3.5475819e+01   2.2697065e+02   1.6538477e+01   3.8678355e+02   5.8663484e+00   4.9555613e+02  -6.1512645e+00   2.1164226e+02  -4.3732778e+00   3.4120129e+02   4.1955097e+00   2.4897871e+02  -1.6873458e+01   1.2267129e+02  -2.5949510e+01   2.5451000e+02   7.1821032e+00   2.4851323e+02   1.4403781e+01   2.8412839e+02  -8.9973677e+00   2.7605484e+02   4.1011742e+01   2.3438161e+02   1.0560761e+01   4.0901903e+02   2.3608800e+01   3.5241871e+02  -1.0915755e+01   4.5327710e+02  -2.8980555e+01   1.9370503e+02   1.0658741e+01   2.5615484e+02  -2.7866903e+01   2.0361484e+02  -1.3037252e+01   2.5851903e+02   1.6889768e+01   2.3805935e+02  -1.1431355e+00   3.2643581e+02   3.8086839e+00   2.3192194e+02   6.3881806e+00   3.9901452e+02   2.4117419e+00   2.4885387e+02   2.3230077e+01   2.7658129e+02   1.2994787e+01   2.7983452e+02  -1.0062245e+01   2.1228806e+02   1.8905019e+01   3.7537581e+02  -9.7619355e-01   9.6289677e+01   2.9340052e+01   2.2458839e+02   6.0558323e+00   3.5965548e+02   6.0420774e+00   3.1121645e+02   1.0708168e+01   4.5925742e+02   3.4350374e+01   3.4754935e+02  -8.3201290e-01   2.8641290e+02  -7.1198065e+00   4.8684503e+02   3.3107541e+01   3.3756613e+02   1.2532129e+01   3.8968613e+02   3.8293032e+00   2.6570935e+02   4.9723574e+01   2.8406387e+02   8.4452129e+00   6.7934935e+02   4.7688258e+00   3.9620677e+02   7.0792645e+00   3.3099419e+02   1.1759819e+01   3.5965452e+02   5.2618323e+00   2.7037355e+02   2.1709237e+02   2.8074419e+02  -2.4340516e+00   3.3265226e+02   1.1903626e+01   3.1678161e+02  -4.1765110e+01   3.6925194e+02  -1.1539187e+01   5.5994677e+02   5.8958710e+00   4.1046226e+02   3.2271084e+01   5.4630355e+02   8.1281290e-01   2.5008484e+02   1.1600000e-02   2.7627258e+02   3.2641419e+01   2.8817226e+02   1.7803961e+01   3.7643323e+02   2.2768890e+01   2.6609452e+02   4.4006632e+01   2.1014516e+02  -4.3800000e+00   4.3728581e+02   1.1229423e+02   2.7379581e+02   1.1470206e+01   2.2767581e+02   1.5981742e+01   4.0112503e+02   2.2825141e+01   3.1830871e+02   3.1907561e+01   2.3946503e+02  -1.8152059e+01   2.9433935e+02   1.3377690e+01   4.1250503e+02   2.0864741e+01   3.2374968e+02  -1.5964813e+01   3.5327503e+02   1.4463141e+01   4.1907452e+02   3.9714684e+01   2.0672548e+02   6.7487355e+00   3.1127032e+02   1.9090955e+01   4.0465503e+02  -2.9837259e+01   3.1683968e+02   3.1054065e+00   2.6308065e+02   2.3616129e+00   1.8355503e+02  -4.2629259e+01   1.7919968e+02   2.0188542e+01   3.8627935e+02  -1.4862348e+01   1.8091129e+02   7.8463871e+01   3.3889503e+02   4.7183541e+01   3.2431503e+02   1.0929994e+02   4.9991710e+02   1.3898890e+01   2.3732677e+02  -3.8967871e+00   4.0038452e+02  -4.3205161e-01   3.3702968e+02   2.1156013e+01   3.6583387e+02   1.6877484e+01   2.3307903e+02   2.7040129e+01   4.2809484e+02   2.2979832e+01   2.1788419e+02  -2.1912026e+01   2.0301742e+02   2.3433123e+01   3.0017161e+02  -6.5579226e+00   2.6780032e+02   4.2643613e+00   2.8120968e+02   1.2555161e+01
   1.8507677e+02  -4.4854968e+00   2.2986484e+02   2.4459523e+01   2.2360677e+02  -9.4798323e+00   3.5016419e+02   2.1507510e+01   2.7438290e+02   1.9457432e+01   3.6975387e+02  -1.1845794e+01   4.1805323e+02   4.6502581e+00   3.6817258e+02   4.3945806e+00   3.9322742e+02  -5.6649677e+00   4.1058903e+02   1.6506194e+00   4.8947613e+02   1.7419097e+00   1.4646000e+02  -1.4196129e-01   2.1777839e+02   1.7475794e+01   2.4859097e+02   2.8025626e+01   3.0099935e+02   3.6052129e+00   3.5237935e+02   2.1806426e+01   4.9552097e+02  -1.0928774e+01   2.2779839e+02  -3.2840000e+01   3.1820097e+02  -8.6689806e+00   2.7078065e+02  -1.1016323e+01   3.1868355e+02  -4.0156516e+00   5.1951613e+02  -4.1680645e+00   2.0959226e+02   3.0722244e-02   2.8101129e+02  -1.0759290e+01   2.5749871e+02   9.5349419e+00   1.2101129e+02  -6.9167097e+00   2.4651000e+02   7.3421032e+00   2.6147323e+02   4.5069806e+00   2.8759839e+02   8.5850323e+00   2.9991484e+02   3.1962942e+01   2.0366161e+02  -1.5451639e+01   4.8296903e+02  -3.2072000e+00   4.0203871e+02   1.0544645e+01   4.9646710e+02  -3.4105755e+01   2.2184503e+02  -7.1224588e+00   2.8934484e+02  -1.2522103e+01   2.3994484e+02   9.6663484e+00   2.9461903e+02  -1.3382323e+00   2.0729935e+02  -9.2233548e-01   2.7129581e+02  -7.8801161e+00   2.0935194e+02   1.2583781e+01   3.4653452e+02  -2.8009858e+01   2.5785387e+02  -6.9699226e+00   2.8330129e+02   9.8371871e+00   2.4898452e+02  -5.1642452e+00   1.9371806e+02   3.6960619e+01   3.9028581e+02   3.1100645e-01   9.3719677e+01   3.8875652e+01   2.0691839e+02  -1.0760568e+01   3.6179548e+02   8.4408774e+00   2.7626645e+02   2.2124168e+01   3.0996742e+02   5.8135742e+00   3.2787935e+02  -1.2084129e+00   2.2570290e+02   8.6369935e+00   4.8431503e+02   2.4119941e+01   3.1571613e+02  -1.2498710e+00   3.7239613e+02  -7.1274968e+00   2.8956935e+02   4.4334774e+01   3.4358387e+02  -2.3163871e+00   7.4172935e+02  -2.6411574e+01   4.1448677e+02   5.0468645e+00   3.2671419e+02   1.6432219e+01   3.3936452e+02   1.0465032e+01   2.7533355e+02   1.6512557e+02   2.7217419e+02   1.5815484e+00   2.8337226e+02   5.4660258e+00   3.5274161e+02  -1.7311910e+01   4.0296194e+02  -1.2859871e+00   4.5461677e+02  -3.3977290e+00   3.8170226e+02   6.9518839e+00   4.9564355e+02   9.3456129e+00   2.5608484e+02  -5.4184000e+00   2.7741258e+02   1.2510219e+01   2.3655226e+02   3.7173561e+01   3.9534323e+02   3.1586090e+01   3.1252452e+02   1.5712232e+01   2.2381516e+02   2.9146400e+01   4.8462581e+02   9.0797032e+01   2.3745581e+02  -1.0952594e+01   2.1043581e+02  -5.4905806e-01   4.1541503e+02   2.0111941e+01   2.9106871e+02   2.4896761e+01   2.2965503e+02  -2.0367259e+01   2.8709935e+02   2.2468903e+00   4.2393503e+02   3.9710341e+01   2.8155968e+02   9.3038710e-01   3.6093503e+02  -1.9965878e-01   3.5355452e+02   1.2296284e+01   2.1301548e+02   6.2055355e+00   2.8174032e+02   4.4593355e+01   4.4279503e+02  -4.6228459e+01   3.1449968e+02   1.0622606e+01   2.3294065e+02  -7.3671871e+00   3.4346503e+02  -3.0472059e+01   1.2033968e+02   1.0037342e+01   4.1850935e+02  -9.7074839e-01   2.0700129e+02   7.2566671e+01   3.6065503e+02   9.0627412e+00   3.5174503e+02   9.5485541e+01   5.3891710e+02  -6.7511097e+00   2.3813677e+02   2.8998413e+01   4.2623452e+02   1.9979948e+01   3.0640968e+02   2.9356129e+00   4.2098387e+02   1.4605484e+01   2.6231903e+02   7.1809290e+00   4.9280484e+02  -2.0069677e+00   2.0157419e+02  -1.3877226e+01   2.1057742e+02   7.6983226e+00   2.8351161e+02   1.3964877e+01   2.7513032e+02   1.2867961e+01   2.0972968e+02   6.5463561e+01
   1.5812677e+02   3.2620503e+01   2.4339484e+02   2.3037123e+01   1.8832677e+02   3.9202568e+01   3.5516419e+02   1.0437510e+01   2.4762290e+02   6.2682323e+00   3.5056387e+02   1.0694065e+00   3.0766323e+02   2.0811458e+01   4.2927258e+02   4.3565806e+00   4.6065742e+02   9.9406323e+00   3.9163903e+02  -1.9503381e+01   4.8657613e+02   1.5073910e+01   1.4584000e+02  -4.4223613e+00   2.3720839e+02  -8.7886065e+00   2.7226097e+02   7.5120258e+00   2.7632935e+02  -2.5211871e+00   3.6499935e+02   2.9276826e+01   5.1114097e+02   7.1616258e+00   1.7774839e+02   8.4040000e+00   3.0991097e+02  -6.7257806e+00   1.9406065e+02   2.1171277e+01   3.8073355e+02   1.1780348e+01   5.7274613e+02   7.9135355e+00   2.8302226e+02  -7.6536778e+00   3.5397129e+02  -2.8260903e+00   2.4535871e+02   7.7961419e+00   1.1677129e+02  -5.1975097e+00   2.2628000e+02   2.5805032e+00   2.5832323e+02  -1.3810194e+00   2.9702839e+02  -1.2219368e+01   2.8986484e+02   1.5956942e+01   1.8190161e+02   8.8591613e+00   6.4329903e+02   2.5364000e+00   3.3613871e+02  -1.8335484e-01   4.5941710e+02  -4.1331755e+01   1.9636503e+02   1.3015941e+01   2.1149484e+02  -3.5014103e+01   1.6447484e+02   4.7039484e+00   2.8847903e+02   7.6829677e+00   2.0815935e+02  -2.1701135e+01   2.9158581e+02  -1.8553316e+01   2.1316194e+02   6.6089806e+00   3.7496452e+02  -2.4894258e+01   3.7600387e+02  -4.7519226e+00   3.2730129e+02  -7.0128129e+00   3.2012452e+02  -3.2354452e+00   2.2542806e+02   8.2838194e+00   3.6156581e+02  -2.2731394e+01   7.3389677e+01   2.0742052e+01   1.5677839e+02   5.1006323e+00   3.1913548e+02  -3.9063226e+00   2.9806645e+02   3.1380168e+01   2.1329742e+02   5.5471742e+00   2.8935935e+02   2.5013187e+01   2.2180290e+02  -6.6710065e+00   4.4327503e+02  -1.2668588e+00   3.1499613e+02  -7.7122710e+00   4.4749613e+02  -1.5035497e+01   2.6670935e+02   3.7923574e+01   3.1154387e+02   1.0716813e+01   7.0739935e+02   9.3848258e+00   4.5620677e+02   1.3659265e+01   3.4956419e+02   1.0414219e+01   3.8641452e+02   8.1032258e-02   2.7961355e+02   1.9778317e+02   2.7683419e+02   3.9187484e+00   3.3765226e+02   2.5693626e+01   2.8445161e+02  -1.5508710e+01   3.6082194e+02  -1.0054787e+01   4.3451677e+02  -1.5997290e+00   4.0042226e+02  -4.2157161e+00   4.7440355e+02   5.1848129e+00   2.6189484e+02   5.4468000e+00   2.6436258e+02   1.9504219e+01   3.1622226e+02   3.0089961e+01   3.9410323e+02   2.5595290e+01   2.8947452e+02   1.4656232e+01   1.3419516e+02   2.0506000e+01   5.0933581e+02   1.4777023e+02   2.5779581e+02   2.0402065e+00   2.2934581e+02   8.8981419e+00   4.1831503e+02   3.5589941e+01   3.0478871e+02   1.5079161e+01   2.1265503e+02   7.3327412e+00   2.3995935e+02   1.1108090e+01   4.4055503e+02   1.7050741e+01   2.4560968e+02  -4.2336129e+00   3.5860503e+02  -1.0873259e+01   4.9017452e+02   3.3076684e+01   2.6929548e+02   2.4083135e+01   2.5655032e+02   3.3898555e+01   4.3855503e+02  -4.7459259e+01   3.3940968e+02   1.5398065e+00   2.2946065e+02   7.9112129e+00   3.4331503e+02  -3.8650059e+01   1.1733968e+02   1.9327342e+01   4.0579935e+02  -2.0953948e+01   2.1367129e+02   8.8223071e+01   3.4965503e+02   2.2222741e+01   2.9489503e+02   1.0841354e+02   4.6851710e+02   2.2350890e+01   2.2008677e+02   1.9532413e+01   4.5447452e+02   1.0000748e+01   2.9992968e+02   4.9934013e+01   3.5383387e+02   2.3674839e+00   2.2450903e+02   1.6155729e+01   4.6561484e+02   5.5982323e+00   1.7130419e+02  -2.9345626e+01   1.9401742e+02  -1.6976877e+01   3.2570161e+02   5.3996774e+00   2.6328032e+02   2.4005961e+01   2.5329968e+02   6.8407961e+01
   1.8464677e+02   2.3788903e+01   2.5567484e+02  -2.2752774e+00   2.0413677e+02   3.7977768e+01   3.5964419e+02   2.3079110e+01   2.7767290e+02   1.9144232e+01   3.2870387e+02   2.5008206e+01   3.0086323e+02   2.3554581e+00   4.1957258e+02  -4.1174194e+00   4.1603742e+02   5.1023226e-01   3.9749903e+02  -2.0721806e+00   5.0380613e+02   1.1255097e+00   1.5684000e+02   1.9376387e+00   2.5253839e+02   8.6449935e+00   2.5683097e+02   1.2076426e+01   2.7437935e+02   2.5824813e+01   3.7323935e+02   3.4657626e+01   4.7852097e+02   4.1512258e+00   2.8007839e+02  -1.0022400e+01   3.1063097e+02   3.0766194e+00   1.8439065e+02  -1.6055123e+01   3.8064355e+02   1.1937548e+01   5.9732613e+02  -3.2722865e+01   2.3483226e+02  -3.1384778e+00   3.0777129e+02   1.9099097e+00   2.7368871e+02  -9.9025806e-01   1.5029129e+02  -9.9691097e+00   2.4794000e+02   5.9477032e+00   2.4937323e+02   1.3954981e+01   3.2021839e+02   1.2065432e+01   3.0419484e+02   3.9140542e+01   2.5152161e+02   9.3395613e+00   6.9977903e+02   4.6880000e+00   3.7332871e+02   1.3221445e+01   4.5512710e+02  -4.6855484e-01   1.8841503e+02   1.3411941e+01   2.4106484e+02  -3.1899703e+01   1.7366484e+02   5.3987484e+00   2.7942903e+02   1.6446968e+01   2.0481935e+02  -1.0153935e+01   3.1091581e+02  -1.1669716e+01   2.4820194e+02  -7.1421935e-01   3.9601452e+02  -2.2968258e+01   2.3761387e+02  -8.7307226e+00   2.7320129e+02  -1.1148129e+00   3.9631452e+02   5.9593548e+00   2.0185806e+02   2.4979419e+01   3.4490581e+02   5.2714065e+00   7.8439677e+01   2.6678052e+01   2.1319839e+02  -8.5529677e+00   3.7060548e+02  -7.1739226e+00   2.9526645e+02   3.9224168e+01   3.0582742e+02   2.0144774e+01   1.4878935e+02   1.5387871e+00   1.7584290e+02   2.7345794e+01   4.5631503e+02   2.1599941e+01   3.4147613e+02  -2.9306710e+00   3.6525613e+02   7.5837032e+00   3.5051935e+02   6.3078774e+01   3.7039387e+02   1.0198813e+01   6.5453935e+02   1.3523626e+01   3.9110677e+02   1.5157265e+01   3.1961419e+02   5.0002194e+00   3.9731452e+02  -2.6009677e+00   3.0061355e+02   2.3362317e+02   2.2507419e+02  -2.6504516e+00   4.0122226e+02   1.7938026e+01   2.6916161e+02  -1.0575510e+01   3.5901194e+02   1.8330013e+01   5.7994677e+02  -8.8941290e+00   2.9294226e+02   1.7226839e+00   4.8906355e+02  -5.1279871e+00   2.5408484e+02  -2.7884000e+00   2.2855258e+02   8.6990194e+00   3.0451226e+02   2.1216761e+01   3.7005323e+02   1.3989290e+01   1.8723452e+02   5.4735432e+01   1.6995516e+02   4.0752000e+00   5.1790581e+02   1.1227463e+02   2.7407581e+02   2.7397806e+01   2.5100581e+02   2.2825342e+01   4.3879503e+02  -4.7845878e-01   3.1911871e+02   2.5692761e+01   2.2760503e+02  -2.7433259e+01   2.9338935e+02  -1.2446310e+01   2.3979503e+02   2.3921541e+01   3.1450968e+02  -4.3256129e+00   3.2293503e+02  -5.9658781e-02   4.1702452e+02   1.3828684e+01   2.3682548e+02   1.8707355e+00   2.8498032e+02   1.5384155e+01   3.6536503e+02  -2.8124059e+01   3.1997968e+02  -1.1575794e+01   2.5061065e+02   8.8792129e+00   3.8946503e+02  -5.2002059e+01   1.4462968e+02   1.4954142e+01   4.0874935e+02   5.0000516e+00   1.8557129e+02   8.8801071e+01   4.0098503e+02   1.3976341e+01   3.4889503e+02   1.3771354e+02   4.3537710e+02   1.7332090e+01   2.2551677e+02   1.1618013e+01   4.7785452e+02   6.7503484e+00   2.9311968e+02   2.2858813e+01   3.5621387e+02  -4.3529161e+00   2.4240903e+02   2.6483729e+01   5.3318484e+02   1.6052632e+01   1.7704419e+02  -1.5448258e+00   2.0338742e+02   2.0273523e+01   2.6755161e+02  -5.2783226e+00   2.9547032e+02   8.1007613e+00   2.1163968e+02   1.0036076e+02
   1.9445677e+02   2.7764103e+01   2.3634484e+02  -2.6348877e+01   1.7889677e+02   6.3769677e+00   3.5969419e+02   9.1251097e+00   2.6128290e+02   1.4315432e+01   3.2103387e+02  -1.6181935e+00   3.5662323e+02  -4.9153419e+00   3.9337258e+02  -6.6214194e+00   4.2484742e+02   1.2575432e+01   4.0839903e+02  -3.3084181e+01   5.0818613e+02   9.3951097e+00   1.2446000e+02  -6.5219613e+00   2.4301839e+02  -9.0234065e+00   2.7255097e+02   5.2988258e+00   2.6260935e+02  -8.5635871e+00   4.0352935e+02   1.4764426e+01   5.1218097e+02   1.2698426e+01   2.5269839e+02  -2.1302000e+01   3.0053097e+02  -9.4053806e+00   2.6430065e+02   4.7920774e+00   3.6373355e+02   7.2403484e+00   5.4303613e+02  -5.2896645e+00   2.0611226e+02  -1.6120878e+01   3.4111129e+02  -9.5172903e+00   2.4645871e+02  -3.0001858e+01   1.3553129e+02  -1.7498310e+01   2.6356000e+02   2.1681032e+00   2.8947323e+02   2.5596981e+01   2.8450839e+02   1.7732232e+01   2.6000484e+02   3.5005742e+01   2.1604161e+02   1.6407961e+01   6.7387903e+02   6.2000000e-01   3.4860871e+02  -1.3510955e+01   5.0065710e+02  -1.5110955e+01   2.0555503e+02   1.0330741e+01   2.2277484e+02  -1.0296503e+01   1.5999484e+02   1.0112348e+01   3.0947903e+02  -3.4770323e+00   1.9891935e+02  -1.5771935e+01   3.0081581e+02   1.8098284e+01   2.3249194e+02   1.0772581e+01   5.0196452e+02  -2.1444258e+01   2.5385387e+02  -5.1699226e+00   2.6311129e+02   1.6023871e+00   4.0774452e+02  -1.5350452e+00   1.8485806e+02   2.8429419e+01   3.7713581e+02   3.1300645e-01   9.0149677e+01   2.4401252e+01   2.2391839e+02  -1.2080568e+01   3.3565548e+02   2.6962077e+01   3.1449645e+02  -3.4042323e+00   3.4491742e+02   3.5875742e+00   3.0554935e+02   2.0147987e+01   2.0803290e+02  -1.1394065e+00   5.5203503e+02   1.1082341e+01   3.1980613e+02   1.5562929e+01   3.8153613e+02  -1.4238697e+01   2.9346935e+02   3.7882774e+01   3.6706387e+02   1.9895213e+01   6.8943935e+02   1.7441626e+01   3.7205677e+02  -1.5278735e+01   3.0718419e+02   1.3044619e+01   4.0479452e+02  -6.1093677e+00   2.8437355e+02   1.9354237e+02   2.2555419e+02   3.3111484e+00   3.1851226e+02   1.1744826e+01   2.8588161e+02  -9.2931097e+00   3.0201194e+02  -2.3349987e+01   4.6028677e+02  -1.8013290e+00   3.3365226e+02   7.9358839e+00   4.8568355e+02  -7.6758710e-01   2.7532484e+02   1.5472400e+01   2.5198258e+02   6.6346194e+00   2.6522226e+02   3.2979961e+01   3.1739323e+02   2.9492090e+01   1.8733452e+02   2.2777432e+01   1.9881516e+02   5.6164000e+00   4.2233581e+02   1.3035023e+02   2.4426581e+02   1.9352606e+01   3.0229581e+02  -9.8478581e+00   3.9884503e+02   4.8627541e+01   2.8825871e+02   7.0215613e+00   2.2408503e+02  -1.7716588e+00   2.5647935e+02  -6.3509677e-02   2.3498503e+02   1.3546341e+01   3.2874968e+02  -2.3124813e+01   3.9712503e+02  -1.8994859e+01   4.1888452e+02   3.1399884e+01   2.2453548e+02   1.4853935e+01   3.0484032e+02   1.1175355e+01   4.3808503e+02  -2.6421659e+01   2.9578968e+02   1.5929406e+01   2.3865065e+02  -3.2139871e+00   3.8970503e+02  -2.7551259e+01   2.0981968e+02   2.3638942e+01   4.1969935e+02  -7.7759484e+00   1.9843129e+02   8.5962271e+01   3.3193503e+02   1.0690341e+01   3.1046503e+02   9.9357941e+01   4.6877710e+02  -2.0409910e+01   2.2713677e+02   1.2638413e+01   4.3876452e+02   1.4687548e+01   3.4940968e+02   1.7305613e+01   3.4869387e+02  -1.4113161e+00   2.2845903e+02   2.6789729e+01   4.7137484e+02   6.7074323e+00   2.1041419e+02  -1.3054426e+01   2.4744742e+02   1.8628723e+01   2.4503161e+02  -4.4367226e+00   3.1532032e+02   1.6602761e+01   2.4315968e+02   1.1674916e+02
   1.6460677e+02  -9.8478968e+00   2.2091484e+02   7.4555226e+00   1.9827677e+02  -3.4534323e+00   3.2954419e+02  -8.4289032e-01   2.2695290e+02   2.8251832e+01   3.8532387e+02   6.5686065e+00   4.5281323e+02   1.2159458e+01   3.7357258e+02  -9.2874194e+00   4.2156742e+02   1.1257832e+01   3.6577903e+02  -2.4845806e+00   4.9466613e+02   9.4767097e+00   1.3975000e+02   6.8483871e-01   2.4187839e+02  -3.5220645e-01   2.5936097e+02   5.8240258e+00   3.5318935e+02   1.0090013e+01   3.8947935e+02   1.3318426e+01   5.0137097e+02  -1.2726774e+01   2.7336839e+02  -1.8055600e+01   3.1072097e+02   1.9829419e+01   3.0954065e+02   1.0502877e+01   3.4397355e+02  -1.2468852e+01   5.5236613e+02   3.0639355e+00   2.0649226e+02  -2.0151278e+01   2.9349129e+02  -1.4417690e+01   2.5221871e+02  -2.9426581e+00   1.1429129e+02  -1.3279110e+01   2.7185000e+02   2.0314903e+01   2.3451323e+02   4.3283781e+01   2.7336839e+02   2.5393432e+01   2.6172484e+02   3.1728142e+01   2.2071161e+02  -2.2055639e+01   6.8458903e+02   6.0932000e+00   3.3808871e+02  -2.0959355e+01   5.3860710e+02   8.7130452e+00   1.9574503e+02   8.1555412e+00   2.6644484e+02  -2.0260103e+01   1.4785484e+02  -2.7676452e+01   2.4528903e+02   1.8988168e+01   1.9667935e+02   2.0977265e+01   3.0667581e+02  -1.9505161e+00   2.5254194e+02   3.2598581e+01   3.9320452e+02  -2.8403458e+01   2.6347387e+02  -3.7995226e+00   2.6439129e+02   8.3499871e+00   2.7879452e+02  -4.9290452e+00   2.2061806e+02   2.9478619e+01   3.7961581e+02   3.0874606e+01   9.8479677e+01   3.9264852e+01   2.1381839e+02  -9.0325677e+00   3.7175548e+02  -1.0975923e+01   2.6345645e+02   7.8689677e+00   3.6196742e+02   1.7553574e+01   3.2092935e+02   1.4817587e+01   2.1299290e+02   9.1837935e+00   5.5079503e+02   2.5215412e+00   3.0523613e+02   8.8785290e+00   4.0501613e+02  -7.2070968e+00   2.5932935e+02   2.7043974e+01   3.0368387e+02   8.8256129e+00   5.4010935e+02   3.1908026e+01   3.6748677e+02   1.6236865e+01   2.8918419e+02  -1.2655381e+01   3.9846452e+02  -2.2412968e+01   2.7966355e+02   1.6129917e+02   2.4098419e+02  -6.8325161e-01   3.0208226e+02  -8.9077419e-01   2.8569161e+02  -2.1987910e+01   3.1101194e+02  -9.7899871e+00   4.7137677e+02  -9.7385290e+00   3.2789226e+02   2.7366839e+00   5.1421355e+02   1.1140013e+01   2.2889484e+02   6.3768000e+00   2.9289258e+02   2.0701819e+01   2.8951226e+02   3.8266761e+01   2.7272323e+02   4.0395690e+01   1.7309452e+02   3.2256632e+01   2.0047516e+02  -8.4640000e-01   3.9428581e+02   1.6168423e+02   2.8450581e+02   1.6563406e+01   2.7596581e+02   4.5485419e+00   3.7389503e+02   3.7433541e+01   3.4697871e+02  -1.6760387e+00   2.0898503e+02  -1.2836588e+00   2.8728935e+02   2.0751690e+01   2.9260503e+02   1.3266741e+01   3.1645968e+02  -7.1161290e-01   3.6350503e+02  -8.9252588e+00   4.2555452e+02   2.9486284e+01   2.7544548e+02   1.6541135e+01   2.9789032e+02   1.3071355e+01   4.2017503e+02  -4.3798859e+01   2.5873968e+02   5.3234065e+00   2.3889065e+02   1.1196813e+01   2.9055503e+02  -3.1809259e+01   1.6200968e+02   1.6463742e+01   4.1550935e+02  -7.7307484e+00   2.0462129e+02   5.5187071e+01   3.6512503e+02   9.0351412e+00   2.9670503e+02   1.2845874e+02   4.5164710e+02  -1.9699510e+01   2.4108677e+02   6.9024129e+00   4.5933452e+02   1.4951948e+01   3.3026968e+02  -1.8163187e+01   3.4469387e+02   6.0486839e+00   2.2997903e+02   1.6428129e+01   4.5414484e+02   2.8958323e+00   1.8567419e+02  -3.1752258e+00   2.3476742e+02   9.3931226e+00   2.1493161e+02   1.0212774e+00   2.5423032e+02   1.6489961e+01   2.7148968e+02   1.3890276e+02
   1.7383677e+02   2.5463703e+01   2.0715484e+02   6.7963226e+00   2.1003677e+02   1.7695768e+01   3.4859419e+02  -1.3606890e+01   2.9105290e+02   3.8338323e+00   3.4227387e+02   1.7326065e+00   3.5990323e+02   2.0972258e+01   4.0172258e+02  -1.3539419e+01   4.1318742e+02   1.8882323e+00   3.4582903e+02  -1.0028581e+01   4.6399613e+02  -5.8796903e+00   1.6089000e+02  -1.3156361e+01   2.7787839e+02   1.5237794e+01   2.6859097e+02   7.7556258e+00   3.4337935e+02   7.3481290e-01   4.1252935e+02   2.8804426e+01   4.5799097e+02   1.1736258e+00   2.2026839e+02  -1.7997600e+01   3.3248097e+02   9.6186194e+00   3.2906065e+02   3.2181277e+01   3.1697355e+02  -8.8788516e+00   5.3589613e+02  -1.4908465e+01   2.4849226e+02  -4.2712778e+00   3.5439129e+02   8.5030968e-01   2.4987871e+02   6.7454194e-01   1.3982129e+02  -5.2715097e+00   2.6009000e+02   1.3495703e+01   2.1418323e+02   1.5290181e+01   3.0945839e+02   2.2116232e+01   2.8329484e+02   5.7762542e+01   2.0942161e+02   2.2275613e+00   6.4091903e+02   2.4868000e+00   3.9303871e+02  -1.1653548e+00   5.1417710e+02   1.1237445e+01   2.0408503e+02   6.9683412e+00   2.6010484e+02   8.3370968e+00   1.5042484e+02   8.7379484e+00   2.6051903e+02   2.1529768e+01   1.8762935e+02  -2.1108735e+01   2.7015581e+02  -1.4978916e+01   2.6592194e+02   1.3098181e+01   4.1210452e+02  -4.5854581e+00   2.4290387e+02   2.7796077e+01   2.7973129e+02   8.5527871e+00   2.7845452e+02  -6.3318452e+00   1.9880806e+02   5.2603419e+01   4.0709581e+02   7.9162065e+00   9.8629677e+01   3.3482852e+01   1.9705839e+02   4.9282323e+00   3.4775548e+02   2.6134077e+01   2.8211645e+02   1.3756168e+01   4.1120742e+02  -4.1956258e+00   3.2535935e+02   1.1083187e+01   2.1818290e+02   8.4285935e+00   5.0370503e+02   3.0238741e+01   2.6233613e+02   1.3550529e+01   3.9677613e+02   7.9221032e+00   3.1556935e+02   4.9064774e+01   2.8558387e+02  -6.0563871e+00   7.2034935e+02   5.5888258e+00   4.7572677e+02   1.9577665e+01   3.6114419e+02   5.1867819e+01   4.1422452e+02   1.3996232e+01   3.3094355e+02   2.6386677e+02   2.7436419e+02   1.4836348e+01   3.0808226e+02   2.2489226e+01   3.4664161e+02  -1.1863910e+01   3.2106194e+02   7.8860129e+00   4.5723677e+02   6.3267097e-01   3.6794226e+02   1.8382684e+01   5.4768355e+02  -2.1075871e+00   2.4665484e+02   2.1576000e+01   2.9174258e+02   2.0743819e+01   2.8351226e+02   1.8986761e+01   3.3096323e+02   4.6456490e+01   1.7071452e+02   6.8347032e+01   2.0714516e+02   1.1190000e+01   3.8733581e+02   1.2691023e+02   2.9055581e+02   2.0509406e+01   2.9934581e+02   1.6248142e+01   4.1065503e+02   2.8012741e+01   3.6954871e+02   1.0278361e+01   2.1346503e+02   7.5479412e+00   3.3481935e+02  -1.0070968e-01   2.6655503e+02   7.6407412e+00   3.1274968e+02   4.8651871e+00   3.5712503e+02  -1.0604859e+01   3.9902452e+02   3.8886839e+00   2.6877548e+02   2.4404735e+01   2.7503032e+02   6.2801548e+00   3.9608503e+02  -2.2301659e+01   3.3849968e+02  -3.0573935e+00   2.4603065e+02   1.6775613e+01   2.9731503e+02  -4.2250059e+01   1.3157968e+02   9.6581419e+00   3.9060935e+02   1.7912516e+00   1.8138129e+02   5.9616271e+01   3.3327503e+02   2.2303141e+01   3.2579503e+02   1.0061154e+02   4.7084710e+02   1.9624490e+01   2.4018677e+02  -2.6558710e-01   4.1095452e+02   1.9722348e+01   3.6959968e+02  -2.3499587e+01   3.1583387e+02  -1.5072516e+01   2.0907903e+02   5.8601290e+00   4.5780484e+02   1.3463032e+01   2.4383419e+02  -1.1468026e+01   1.9869742e+02  -2.7661277e+01   2.2213161e+02  -1.2744723e+01   2.0494032e+02   2.9631613e+00   2.5158968e+02   1.0064476e+02
   1.8545677e+02   1.0054103e+01   2.6815484e+02  -8.4136774e+00   1.8308677e+02   1.9041768e+01   3.5440419e+02   1.7978310e+01   3.1876290e+02   1.2617032e+01   3.1575387e+02  -1.0765794e+01   3.3505323e+02   1.7670258e+01   4.4502258e+02  -4.0534194e+00   4.0080742e+02  -2.6461368e+01   3.8206903e+02  -1.2737781e+01   5.2299613e+02   6.1103097e+00   1.7094000e+02   8.5696387e+00   2.3625839e+02  -3.2426065e+00   2.9545097e+02   1.0276826e+01   2.7284935e+02  -1.9862787e+01   3.2576935e+02   2.1315226e+01   4.8818097e+02   2.0884258e+00   2.6860839e+02  -3.3348000e+00   3.1168097e+02   1.9612619e+01   2.0954065e+02   1.6882877e+01   3.5883355e+02   1.8492348e+01   4.8960613e+02   3.1347355e+00   2.2859226e+02  -1.5919278e+01   3.1435129e+02  -1.5664903e+00   2.3554871e+02  -1.0469058e+01   1.2267129e+02   4.6204903e+00   2.4885000e+02   1.8394903e+01   2.5199323e+02  -3.7846194e+00   3.5493839e+02   2.5627832e+01   3.0495484e+02   1.7749742e+01   2.2685161e+02   8.7331613e+00   6.5139903e+02   9.1284000e+00   2.8294871e+02   7.1845161e-02   4.5536710e+02  -1.0627755e+01   1.7698503e+02   2.7634122e-01   1.9630484e+02  -2.4988903e+01   1.2609484e+02  -1.5555652e+01   2.7351903e+02   7.3497677e+00   1.7415935e+02  -2.9411355e+00   2.8734581e+02  -1.0544116e+01   2.4325194e+02   1.1780645e-02   3.7810452e+02  -1.8955458e+01   2.3595387e+02   5.4207742e-01   2.6630129e+02   1.3471871e+00   2.8126452e+02  -2.6966452e+00   2.0571806e+02   2.1050619e+01   3.6694581e+02  -1.4111794e+01   7.8819677e+01   9.8776516e+00   1.8172839e+02  -1.4895368e+01   3.3232548e+02   7.3684774e+00   2.5711645e+02  -2.1913832e+01   3.3972742e+02  -7.8072258e+00   2.8720935e+02   5.6518710e-01   2.0332290e+02  -1.1232606e+01   4.0593503e+02  -4.8896588e+00   2.6923613e+02   1.1885290e+00   3.4644613e+02  -7.1914968e+00   3.0179935e+02   3.9406374e+01   3.0830387e+02   7.3560129e+00   6.4310935e+02  -3.1419742e+00   3.3943677e+02  -1.2999135e+01   3.2699419e+02   1.3119819e+01   2.8055452e+02  -6.5001677e+00   2.9961355e+02   1.8260317e+02   2.8998419e+02   3.5367484e+00   2.9022226e+02  -7.7519742e+00   3.9859161e+02  -3.4739910e+01   3.0863194e+02   8.4004129e+00   4.0551677e+02  -7.9397290e+00   3.0580226e+02   1.1593884e+01   4.7473355e+02   5.8684129e+00   2.0208484e+02   1.5281600e+01   2.9551258e+02   1.3492219e+01   2.3093226e+02  -1.6668387e+00   2.8691323e+02   2.9360490e+01   1.8590452e+02   4.4231832e+01   9.6435161e+01  -1.7713200e+01   3.5281581e+02   1.5448183e+02   2.2998581e+02  -2.3549935e+00   1.9634581e+02   3.7781419e+00   3.6560503e+02   1.9996741e+01   3.0540871e+02   2.8395613e+00   2.2174503e+02   5.1755412e+00   3.5295935e+02   1.2408090e+01   2.4698503e+02  -1.7036588e+00   2.9874968e+02   1.4985187e+01   3.3650503e+02  -1.5675259e+01   3.5550452e+02   3.1610284e+01   2.7101548e+02  -3.1544645e+00   3.2431032e+02   8.2377548e+00   4.2274503e+02  -2.2334459e+01   3.4926968e+02  -1.2918994e+01   2.7541065e+02   2.3615213e+01   2.5736503e+02  -4.7584059e+01   1.2681968e+02   2.3289419e+00   3.7565935e+02  -1.0127484e+00   1.9386129e+02   8.6757871e+01   3.3874503e+02   3.2675541e+01   3.1336503e+02   1.0212594e+02   5.4484710e+02   7.7449032e-01   2.1337677e+02  -4.3107871e+00   4.0052452e+02   4.4466748e+01   3.6621968e+02   8.1508129e+00   3.0498387e+02  -9.9145161e+00   2.2926903e+02   3.6584929e+01   4.4666484e+02  -3.7857677e+00   2.6457419e+02  -2.3227226e+01   2.4482742e+02  -9.2316774e+00   3.0160161e+02  -6.9623226e+00   2.4999032e+02  -9.2608387e+00   2.7429968e+02   7.9867961e+01
   1.6693677e+02   2.8535703e+01   2.4291484e+02   9.8552258e-01   1.7060677e+02   1.0950168e+01   3.5293419e+02  -9.3840903e+00   2.6448290e+02   1.8819432e+01   1.5232387e+02  -6.5913935e+00   3.2190323e+02   2.3012258e+01   4.1567258e+02   3.9458065e-01   4.3589742e+02  -1.0078568e+01   3.8306903e+02   6.5622194e+00   4.8461613e+02   2.1130710e+01   1.4403000e+02  -1.0227561e+01   2.3006839e+02  -1.3607406e+01   2.9416097e+02   2.3470026e+01   2.9837935e+02  -1.1575187e+01   3.8090935e+02   1.7284026e+01   4.4495097e+02  -2.1263174e+01   3.0003839e+02  -5.9492000e+00   3.0701097e+02   2.1126219e+01   1.4701065e+02   1.5555277e+01   3.5897355e+02   4.8114839e-01   5.5051613e+02  -1.2458065e+01   2.2730226e+02   7.1839222e+00   3.6811129e+02   3.1942710e+01   2.9764871e+02  -5.8170581e+00   1.5420129e+02  -3.4219097e+00   2.1190000e+02   1.1730903e+01   2.2366323e+02   1.1821781e+01   2.8050839e+02   2.5912232e+01   2.9643484e+02   4.2091342e+01   2.5052161e+02   8.0795613e+00   6.3563903e+02   4.3892000e+00   3.3846871e+02   1.7060245e+01   5.9898710e+02   5.3626452e+00   2.0660503e+02   6.5767412e+00   2.9506484e+02  -3.4597032e+00   1.7961484e+02  -1.1787252e+01   2.5199903e+02   6.3113677e+00   2.2605935e+02  -3.5631355e+00   3.0377581e+02  -8.5285161e+00   2.2820194e+02   1.6735781e+01   3.7839452e+02  -4.4698658e+01   2.3004387e+02   3.3048774e+00   2.6925129e+02   6.6311871e+00   3.4941452e+02   5.5113548e+00   2.4671806e+02   4.4480619e+01   4.0442581e+02   2.2198065e+00   8.8199677e+01   2.5747252e+01   1.9743839e+02   4.1378323e+00   3.9784548e+02   5.6968774e+00   3.0597645e+02   1.8417368e+01   2.6910742e+02   1.7462374e+01   3.1092935e+02   1.0427587e+01   2.0989290e+02   3.2901794e+01   4.3536503e+02  -3.4840588e+00   3.1390613e+02   2.5649290e+00   4.1239613e+02   4.9125032e+00   3.1398935e+02   3.5671174e+01   3.2954387e+02   1.0326813e+01   6.0462935e+02  -1.2253574e+01   4.4720677e+02   1.5519265e+01   3.8209419e+02   3.4671819e+01   4.0541452e+02   1.4110323e+00   3.1675355e+02   2.0833197e+02   2.8222419e+02  -1.1602452e+01   2.4594226e+02  -4.6395742e+00   3.2416161e+02  -8.5455097e+00   2.9449194e+02  -3.7983871e+00   4.8437677e+02  -1.7538529e+01   3.5875226e+02   8.2178839e+00   5.1364355e+02  -6.9043871e+00   2.6479484e+02   1.4594800e+01   2.7984258e+02   8.7858194e+00   2.4822226e+02   2.8099961e+01   3.9377323e+02   5.7616903e+00   1.8914452e+02   4.0782632e+01   1.3552516e+02   9.7296000e+00   3.9766581e+02   1.2736383e+02   2.8560581e+02   2.2854065e+00   2.0738581e+02   1.9554942e+01   3.9970503e+02   1.9988741e+01   3.0497871e+02   3.6303961e+01   2.4112503e+02  -7.5485878e-01   2.8628935e+02   3.1691690e+01   2.5650503e+02   8.8247412e+00   2.8774968e+02   3.8651871e+00   3.4398503e+02  -2.4323659e+01   3.6245452e+02   1.4194284e+01   2.7196548e+02   4.0095355e+00   3.2631032e+02   2.2407755e+01   4.4455503e+02  -3.5839259e+01   3.1659968e+02   1.4594606e+01   2.3965065e+02  -5.2398710e-01   2.8779503e+02  -4.8018459e+01   1.5676968e+02   2.7742942e+01   3.9950935e+02   3.2879252e+01   2.5167129e+02   1.2043071e+01   3.3474503e+02   2.7375541e+01   3.5189503e+02   1.1281354e+02   5.8817710e+02   1.4838090e+01   2.5541677e+02   3.2566013e+01   3.2104452e+02   9.3105148e+01   3.2426968e+02  -1.9633187e+01   3.6088387e+02   2.3563484e+01   2.3902903e+02  -9.1058710e+00   4.8637484e+02  -6.5825677e+00   2.6294419e+02  -3.0968258e+00   2.2876742e+02  -2.5626877e+01   2.6846161e+02   9.5988774e+00   3.7861032e+02   1.5739561e+01   2.7001968e+02   1.1374036e+02
   1.8350677e+02   2.0830103e+01   2.6829484e+02  -1.3374877e+01   1.7237677e+02   2.8998568e+01   3.7597419e+02   1.3112710e+01   2.7443290e+02   1.0263432e+01   3.2184387e+02  -1.7582994e+01   3.3838323e+02   2.0503858e+01   3.3832258e+02  -3.1174194e+00   4.8799742e+02   1.1233432e+01   3.9268903e+02  -1.2017381e+01   4.6080613e+02   3.9455097e+00   1.2408000e+02   3.4698439e+01   2.1877839e+02  -1.2274206e+01   2.7597097e+02   1.1785226e+01   2.7075935e+02  -9.9355871e+00   3.1718935e+02  -1.1138374e+01   3.7576097e+02   1.1182026e+01   2.8988839e+02  -2.6897200e+01   3.3801097e+02   1.2026219e+01   2.6306065e+02   3.4612774e+00   3.4302355e+02   7.9471484e+00   5.4203613e+02  -4.3966452e-01   2.1268226e+02  -7.6064778e+00   3.2054129e+02   7.3683097e+00   2.7854871e+02  -2.0990581e+00   1.2596129e+02  -1.9592710e+01   2.3104000e+02   2.1109703e+01   2.6223323e+02  -2.0338194e+00   3.2255839e+02   2.0498232e+01   2.6605484e+02   3.9811742e+01   2.0238161e+02   2.6507613e+00   6.7539903e+02   1.0398400e+01   3.4936871e+02  -7.2917548e+00   6.0698710e+02  -4.3773548e+00   2.2803503e+02   1.8672341e+01   2.7982484e+02  -2.2240503e+01   2.5575484e+02  -1.0408452e+01   2.5204903e+02   1.9067368e+01   2.0200935e+02   3.9808645e+00   2.8486581e+02   1.4844284e+01   2.3320194e+02   1.3955781e+01   3.8787452e+02  -1.8887058e+01   2.4347387e+02   2.8904774e+00   2.3606129e+02   2.0956387e+01   3.5398452e+02   2.5005755e+01   2.1352806e+02   3.5285819e+01   4.1771581e+02   2.0496606e+01   8.0959677e+01   7.9964516e+00   1.7681839e+02   1.1217432e+01   3.2513548e+02   5.7536774e+00   3.1997645e+02  -1.8026323e+00   2.5887742e+02   1.7330774e+01   2.7935935e+02   1.3143187e+01   2.6165290e+02   1.4290994e+01   4.9412503e+02   2.7385141e+01   3.2947613e+02   2.6932903e-01   4.2668613e+02  -1.8520697e+01   2.7179935e+02   5.0896374e+01   3.3125387e+02  -5.3299871e+00   6.3120935e+02   1.1480026e+01   4.7053677e+02   5.8028645e+00   3.3166419e+02   8.1362194e+00   4.1936452e+02  -3.6049677e+00   3.1699355e+02   1.6498277e+02   2.4703419e+02  -6.0272516e+00   3.5565226e+02   2.3723626e+01   2.8112161e+02  -2.4672310e+01   2.9887194e+02   1.9912129e+00   5.1042677e+02  -1.0902529e+01   3.2422226e+02   1.1460284e+01   4.9164355e+02   1.3235613e+01   2.7970484e+02   2.9452000e+01   2.3522258e+02   2.6885419e+01   3.4089226e+02   2.3396361e+01   3.1605323e+02   3.8359290e+01   1.7171452e+02   4.2027032e+01   2.1266516e+02   3.3088400e+01   4.2547581e+02   1.4013903e+02   2.8093581e+02   1.2229006e+01   1.8843581e+02   1.0980942e+01   3.8027503e+02   3.0493141e+01   3.3149871e+02   2.2662361e+01   2.4703503e+02  -1.0037659e+01   2.8581935e+02   1.3249290e+01   2.0512503e+02   8.5551412e+00   2.6393968e+02   3.7699871e+00   3.9203503e+02   4.5523412e+00   4.0431452e+02   1.9465484e+01   2.7044548e+02   4.7011355e+00   3.1112032e+02   2.9242955e+01   4.6741503e+02  -4.2668059e+01   2.9759968e+02   3.4946065e+00   2.7741065e+02   2.2025213e+01   3.5084503e+02  -3.4722459e+01   1.6771968e+02   2.0056942e+01   4.0655935e+02  -1.3684748e+01   2.7038129e+02  -1.8793729e+01   3.2255503e+02   3.8820741e+01   3.1903503e+02   9.8862341e+01   5.5637710e+02   2.5582090e+01   2.4432677e+02  -1.1667871e+00   3.3600452e+02   1.0847835e+02   3.1330968e+02  -1.4236387e+01   3.9036387e+02   1.2485084e+01   2.9431903e+02  -1.7190710e+00   4.8433484e+02  -8.5193677e+00   1.8436419e+02  -2.7920426e+01   2.4932742e+02   8.7883226e+00   2.6974161e+02  -2.7793523e+01   3.1394032e+02   2.9131613e+00   2.3610968e+02   1.2992316e+02
   2.0774677e+02   3.8270903e+01   2.4529484e+02   1.4845123e+01   1.9141677e+02   4.3475368e+01   4.2554419e+02   1.1187110e+01   3.4938290e+02   2.2507432e+01   2.1337387e+02   1.5044606e+01   2.9947323e+02   3.0806658e+01   3.9062258e+02   2.7948581e+01   4.2461742e+02   3.0683832e+01   4.2825903e+02   3.4270194e+00   4.4385613e+02   1.3961510e+01   1.5703000e+02   2.0302439e+01   2.8234839e+02   1.4070194e+01   2.3874097e+02   1.4333626e+01   2.8489935e+02   2.2232129e+00   2.3480935e+02   3.0642026e+01   4.3471097e+02   8.8960258e+00   3.1488839e+02   1.5532800e+01   3.3053097e+02   1.3054619e+01   2.8549065e+02   2.1376877e+01   4.0930355e+02   1.0214748e+01   5.3908613e+02   1.7886335e+01   1.9968226e+02   3.9635222e+00   3.2635129e+02  -1.3766490e+01   2.3307871e+02   2.9685419e+00   1.3139129e+02   1.2062890e+01   2.5004000e+02   4.3970323e-01   2.5223323e+02   2.1246181e+01   2.6512839e+02   1.3332632e+01   2.7152484e+02   2.8234142e+01   1.9328161e+02  -4.4312387e+00   7.0368903e+02  -6.8148000e+00   3.5384871e+02   1.7349845e+01   5.3060710e+02   5.3530452e+00   2.0674503e+02   8.8055412e+00   2.9396484e+02  -2.2371703e+01   2.3913484e+02   1.3831148e+01   2.4923903e+02  -1.7087832e+01   2.1500935e+02  -1.5399135e+01   2.6724581e+02   1.7113884e+01   2.2144194e+02   3.3806581e+01   4.3420452e+02  -2.3873458e+01   2.1185387e+02   2.1400774e+00   2.4316129e+02   1.8908387e+01   3.6312452e+02   5.8445548e+00   1.6942806e+02   2.8193819e+01   3.9280581e+02  -1.3180594e+01   9.2289677e+01   9.7600516e+00   2.1934839e+02  -1.0854968e+01   3.0822548e+02   2.5864774e+00   3.4545645e+02   1.7258968e+01   3.0839742e+02  -1.1060826e+01   2.5668935e+02  -1.4663213e+01   2.1351290e+02   1.6121935e+00   4.7655503e+02   1.5930741e+01   3.1899613e+02   1.0577290e+00   4.1810613e+02  -2.7834297e+01   2.9079935e+02   3.7336374e+01   2.8044387e+02   6.3948129e+00   5.7034935e+02  -9.2711742e+00   4.3291677e+02  -6.6753548e-01   3.6690419e+02   4.3170194e+00   4.2779452e+02   4.5306323e+00   2.9747355e+02   1.8830437e+02   2.4398419e+02  -2.2543252e+01   3.5846226e+02   6.9788258e+00   2.8755161e+02  -1.6996710e+01   3.0777194e+02  -4.7607871e+00   6.0213677e+02  -1.1769329e+01   3.5703226e+02   9.7854839e+00   5.0402355e+02  -3.3747871e+00   2.4684484e+02  -7.4392000e+00   2.9898258e+02   1.1254619e+01   2.6927226e+02   2.7655961e+01   3.2258323e+02   9.1268903e+00   1.1252452e+02   2.3952232e+01   2.0671516e+02   1.3564400e+01   4.2133581e+02   1.0566023e+02   2.4979581e+02  -4.6597935e+00   1.6800581e+02  -5.1046581e+00   3.4641503e+02   2.9101941e+01   2.9087871e+02   2.6571961e+01   2.1946503e+02  -1.7820588e+00   2.6000935e+02   1.9984090e+01   2.1079503e+02   1.0431541e+01   2.8460968e+02   8.0663871e+00   3.6260503e+02  -2.3903259e+01   4.1336452e+02   2.8271484e+01   2.6944548e+02   1.5921135e+01   2.5984032e+02   1.3953548e+00   4.1598503e+02  -1.8503659e+01   3.1321968e+02  -5.5649935e+00   2.5080065e+02   7.4340129e+00   2.8541503e+02  -3.9828059e+01   1.9724968e+02  -2.5954581e+00   4.4622935e+02   2.1431652e+01   2.9595129e+02   7.6406710e+00   3.3908503e+02   1.0978341e+01   2.8293503e+02   1.0752034e+02   5.5351710e+02  -1.6989110e+01   2.5941677e+02  -8.5398710e-01   3.7033452e+02   1.0688195e+02   2.9464968e+02   1.8306413e+01   3.6540387e+02   7.7718839e+00   2.7831903e+02   1.1900929e+01   4.9776484e+02  -1.2303768e+01   2.0425419e+02  -1.1916258e+00   2.1307742e+02  -1.0561677e+01   2.3493161e+02   1.0421277e+01   3.0585032e+02   1.1460361e+01   2.5696968e+02   9.8924361e+01
   1.9683677e+02   2.2863703e+01   2.5177484e+02  -4.8327742e-01   1.7022677e+02   1.2410568e+01   4.1145419e+02   1.4034310e+01   2.4909290e+02   4.9606323e+00   2.1756387e+02   7.8994065e+00   3.8066323e+02   3.3591458e+01   4.4202258e+02  -1.7134194e+00   4.3808742e+02   6.9862323e+00   4.1111903e+02  -6.4417806e+00   3.9785613e+02   2.9791510e+01   1.4489000e+02   6.8936387e+00   2.7396839e+02   2.6840594e+01   2.6278097e+02   7.3204258e+00   3.2089935e+02   1.4293213e+01   3.5709935e+02   1.7238826e+01   3.9418097e+02  -2.6715742e+00   4.2722839e+02  -1.4984400e+01   3.3425097e+02   1.2137019e+01   3.2216065e+02  -8.8867226e+00   3.7759355e+02  -2.5884516e+00   5.1870613e+02  -1.2863265e+01   2.4264226e+02  -1.6132778e+00   3.6692129e+02   2.0467910e+01   2.2592871e+02   5.0605419e+00   1.3758129e+02  -3.4723097e+00   2.8656000e+02   4.3781032e+00   2.0589323e+02   2.6763381e+01   3.1093839e+02   3.2717832e+01   2.9238484e+02   4.0185342e+01   2.1100161e+02   1.1291161e+01   7.0463903e+02  -4.0808000e+00   3.7208871e+02   1.6230645e+01   5.6074710e+02  -2.0008155e+01   1.8398503e+02   1.1196341e+01   2.7930484e+02  -3.2438903e+01   2.3566484e+02  -2.0561252e+01   2.4513903e+02  -9.4298323e+00   2.3448935e+02  -1.2717535e+01   2.7286581e+02  -1.0665716e+01   2.5763194e+02   1.1191381e+01   3.6006452e+02  -3.5512258e+01   2.3181387e+02  -3.2167226e+00   2.5611129e+02   1.6442387e+01   4.3745452e+02  -1.3001845e+01   1.9961806e+02   3.8108619e+01   3.9985581e+02  -3.0694594e+01   1.0619968e+02   2.7787252e+01   1.7915839e+02  -6.9697677e+00   3.3332548e+02  -1.5331523e+01   2.8154645e+02   1.2461768e+01   2.3087742e+02   1.3423077e+02   2.8925935e+02  -1.4168813e+01   2.0927290e+02  -1.1428606e+01   4.5731503e+02   2.8329941e+01   2.5937613e+02  -1.3602671e+01   3.8939613e+02  -1.0917497e+01   2.4260935e+02   2.1231574e+01   3.0335387e+02   7.7120129e+00   5.7372935e+02  -3.9215742e+00   3.7796677e+02   5.4384645e+00   3.1642419e+02   1.5015419e+01   3.8493452e+02  -3.4705677e+00   2.9233355e+02   2.1399557e+02   2.4245419e+02  -7.9408516e+00   3.1799226e+02   2.9264258e+00   2.9707161e+02  -2.9278310e+01   2.7277194e+02  -4.5807871e+00   5.4575677e+02  -7.0689290e+00   2.8361226e+02   7.3690839e+00   4.5316355e+02   9.2640129e+00   2.6927484e+02   1.0046400e+01   2.9774258e+02   4.5403819e+01   2.8222226e+02   2.6279961e+01   3.4296323e+02   2.0664903e+00   1.0876452e+02   3.4823032e+01   1.3819516e+02   8.5160000e+00   5.0390581e+02   3.4394632e+01   2.4503581e+02   1.0531006e+01   2.1781581e+02  -5.1945806e-01   3.4222503e+02   1.5537141e+01   2.9792871e+02   2.0107961e+01   2.2555503e+02   8.3907412e+00   2.6305935e+02  -2.1069910e+01   2.0431503e+02   2.0899412e+00   2.7712968e+02   2.8147871e+00   3.5374503e+02   5.5655412e+00   3.8974452e+02   2.7871084e+01   2.7158548e+02   1.4989935e+01   2.5531032e+02   2.1947755e+01   4.4003503e+02  -3.8147659e+01   2.5788968e+02   8.1014065e+00   2.1513065e+02  -6.5623871e+00   3.1670503e+02  -2.4521259e+01   1.7933968e+02   1.2317342e+01   3.7184935e+02  -4.5679484e+00   2.7376129e+02  -6.6741290e+00   3.2546503e+02   2.8347941e+01   2.8646503e+02   1.0718794e+02   5.0277710e+02  -1.5589910e+01   2.2589677e+02   2.0257613e+01   3.3362452e+02   1.1505875e+02   3.0459968e+02   1.6600413e+01   3.5993387e+02   8.8794839e+00   2.5621903e+02   1.1898929e+01   5.9023484e+02  -2.6513677e+00   2.2278419e+02  -8.0440258e+00   1.9782742e+02   3.0028323e+01   2.3417161e+02  -8.6579226e+00   3.1280032e+02   5.4743613e+00   2.2058968e+02   7.5644761e+01
   1.6212677e+02   3.7450503e+01   2.3153484e+02  -3.1624077e+01   1.6056677e+02  -1.1966323e+00   3.5364419e+02   9.3191097e+00   2.8262290e+02   4.8482323e+00   1.9994387e+02  -1.7409935e+00   2.9038323e+02  -2.1861419e+00   3.7487258e+02  -3.6914194e+00   3.8394742e+02  -1.3012568e+01   3.0058903e+02  -1.1079381e+01   3.9695613e+02  -1.5666490e+01   1.4394000e+02  -6.6503613e+00   2.5230839e+02  -9.5266065e+00   2.6816097e+02   1.9980026e+01   2.7694935e+02  -9.5707871e+00   3.2095935e+02   1.7940026e+01   4.3590097e+02   1.5700826e+01   3.6088839e+02  -7.7672000e+00   3.0087097e+02  -7.9525806e+00   3.0220065e+02  -9.8599226e+00   3.6197355e+02  -1.0998852e+01   5.3070613e+02  -1.3432645e+00   1.8092226e+02  -1.0725678e+01   2.8977129e+02   2.0309910e+01   2.6383871e+02   8.9877419e+00   1.3610129e+02  -1.4743910e+01   2.8304000e+02  -6.1502968e+00   2.9080323e+02   5.9205806e+00   2.8655839e+02   1.5618232e+01   2.5986484e+02   3.0396942e+01   2.0857161e+02   1.5585561e+01   6.9887903e+02  -3.9600000e+00   3.4970871e+02   1.5061045e+01   6.0874710e+02  -7.3281548e+00   2.1227503e+02  -3.5685878e-01   2.8310484e+02  -1.8162903e+01   1.7609484e+02  -1.8075652e+01   2.6028903e+02   8.5981677e+00   1.8919935e+02   1.4045665e+01   2.6786581e+02   1.5064284e+01   2.2239194e+02   1.3820581e+01   3.2887452e+02  -2.3017058e+01   2.1738387e+02   6.8376774e+00   2.9296129e+02  -1.1656129e+00   4.1879452e+02   1.6250955e+01   1.7828806e+02   6.9535019e+01   4.3585581e+02  -2.0334594e+01   9.6859677e+01   2.7824452e+01   2.0567839e+02   3.7586323e+00   3.1713548e+02  -1.7466323e+01   3.0406645e+02   1.9950168e+01   2.7434742e+02   1.6894317e+02   2.9949935e+02   1.8911987e+01   3.0889290e+02  -6.3482065e+00   4.8531503e+02   2.3279941e+01   2.9009613e+02  -5.4402710e+00   3.0710613e+02  -2.1234297e+01   2.5956935e+02   5.9734774e+01   2.8368387e+02   1.6425613e+01   6.0205935e+02   1.7220258e+00   3.8191677e+02   3.1246452e-01   3.3152419e+02   1.8667419e+01   4.4260452e+02  -2.9441677e+00   3.1937355e+02   2.0079237e+02   2.4498419e+02   1.2706748e+01   3.5794226e+02   8.9704258e+00   2.8512161e+02  -2.1372310e+01   3.0291194e+02   4.6280129e+00   6.4051677e+02  -1.1309729e+01   3.4703226e+02   3.2535484e+01   5.2383355e+02  -8.2895871e+00   2.2722484e+02   2.1650400e+01   2.6827258e+02   7.3814194e+00   3.1408226e+02   1.1731161e+01   2.8348323e+02   7.9148903e+00   9.3574516e+01   3.1808232e+01   1.6838516e+02  -2.2292000e+00   5.6514581e+02   4.3495432e+01   2.6617581e+02  -1.0830194e+01   2.2319581e+02  -1.5519858e+01   3.6684503e+02   3.4377541e+01   3.2363871e+02   5.2411613e+00   2.1336503e+02  -2.3104059e+01   2.2871935e+02   1.0677290e+01   1.9960503e+02   1.4756741e+01   2.9098968e+02  -8.6740129e+00   3.4408503e+02  -2.0851659e+01   4.0402452e+02   7.6786839e+00   3.4058548e+02   1.7229935e+01   2.8598032e+02   1.7734155e+01   4.1393503e+02  -2.8439659e+01   2.8892968e+02   1.3998206e+01   2.7551065e+02  -7.1627871e+00   1.5950503e+02  -5.7755259e+01   1.5828968e+02   1.3951342e+01   3.6827935e+02  -1.9712348e+01   2.7095129e+02  -1.5069329e+01   3.3350503e+02   3.6147412e+00   2.9079503e+02   1.0222154e+02   4.7384710e+02   1.3524490e+01   2.4098677e+02   4.3404129e+00   4.1266452e+02   1.5201555e+02   3.4902968e+02   7.8560129e+00   3.5250387e+02   7.9438839e+00   2.3855903e+02   1.1651729e+01   5.0737484e+02  -1.1725677e+00   1.8751419e+02  -1.2382426e+01   2.0869742e+02  -5.7712774e+00   2.6260161e+02   2.7376774e+00   2.1880032e+02   1.1374361e+01   2.8463968e+02   7.4950761e+01
   1.7179677e+02   8.4369032e+00   2.2901484e+02   1.1527523e+01   1.8160677e+02   2.1500168e+01   3.4245419e+02   1.9124310e+01   2.3576290e+02  -2.4029677e+00   2.8065387e+02  -6.7677935e+00   2.9219323e+02  -9.9094194e-01   4.0822258e+02   4.8405806e+00   4.0218742e+02  -9.2317677e+00   3.7701903e+02  -3.4737806e+00   4.4604613e+02   3.3076310e+01   1.3860000e+02  -7.1831613e+00   2.6187839e+02   9.1877935e+00   2.8731097e+02  -3.1219742e+00   2.7422935e+02   1.2316813e+01   4.1595935e+02   2.6150026e+01   4.5361097e+02  -7.1859742e+00   2.6588839e+02  -1.5027200e+01   3.8672097e+02   1.5229419e+01   3.0611065e+02   3.3972774e+00   3.6083355e+02   1.7942348e+01   4.9022613e+02  -9.7748645e+00   2.0654226e+02   5.1747222e+00   3.4901129e+02   7.5207097e+00   2.6959871e+02   4.7169419e+00   1.4891129e+02  -5.7187097e+00   2.1832000e+02   7.9373032e+00   2.4475323e+02   3.1324581e+01   3.4769839e+02   3.0017032e+01   2.8952484e+02   2.7074142e+01   2.4828161e+02   3.2118761e+01   6.4168903e+02   9.2352000e+00   3.5113871e+02  -5.2433548e+00   5.3579710e+02  -4.5821548e+00   2.1750503e+02   1.1604741e+01   2.4620484e+02  -1.2170903e+01   1.5666484e+02   1.6098748e+01   2.5718903e+02   1.7566168e+01   2.2491935e+02  -5.5219355e+00   3.0396581e+02   1.5986284e+01   2.6511194e+02   3.8329806e+00   3.8253452e+02  -3.6269858e+01   2.2147387e+02  -3.9695226e+00   2.5054129e+02  -7.8720129e+00   3.6493452e+02   2.1939755e+01   2.1723806e+02   2.3029019e+01   4.0361581e+02   1.0244606e+01   7.5149677e+01   3.4891252e+01   1.8548839e+02   4.3338323e+00   3.5998548e+02   2.6356774e+00   3.0821645e+02   4.7816774e-01   2.7268742e+02   1.7665597e+02   3.1259935e+02  -1.7560129e+00   2.0751290e+02   4.8521935e+00   5.3950503e+02   4.0804741e+01   3.3990613e+02   4.0549290e+00   1.1844613e+02   1.0485032e+00   2.9113935e+02   4.8259174e+01   3.1044387e+02   2.9044813e+01   5.8458935e+02   1.1399626e+01   3.7458677e+02   1.4708865e+01   3.3676419e+02   1.8148219e+01   3.3684452e+02  -1.5483368e+01   3.3985355e+02   1.7010397e+02   2.6179419e+02  -1.8968052e+01   3.9418226e+02   1.5931226e+01   2.5074161e+02  -2.4431910e+01   3.5687194e+02  -1.6648787e+01   6.8709677e+02  -7.7061290e+00   3.0146226e+02   2.5610839e+00   4.8116355e+02   3.1884013e+01   2.8860484e+02   1.1550000e+01   3.1403258e+02   2.6706194e+00   2.8798226e+02   3.0109161e+01   3.4067323e+02   2.3489690e+01   1.3114452e+02   4.4992632e+01   2.1500516e+02   6.3212000e+00   5.7471581e+02   2.2869832e+01   2.5155581e+02   7.7694065e+00   2.5557581e+02   1.4319742e+01   3.9174503e+02   3.0525541e+01   3.2116871e+02   3.2908761e+01   2.3417503e+02  -2.7058859e+01   3.1466935e+02   1.0751290e+01   2.6170503e+02   2.9648741e+01   2.6479968e+02   9.8911871e+00   3.7779503e+02   1.1121541e+01   4.0107452e+02   3.8154684e+01   3.0339548e+02   2.5685135e+01   3.0479032e+02   2.3609355e+01   3.9722503e+02  -3.5622859e+01   3.6864968e+02   3.3200606e+01   2.6575065e+02   4.0080129e+00   2.6665503e+02  -3.0277259e+01   1.0476968e+02   1.5092942e+01   4.0060935e+02  -4.2087484e+00   2.7486129e+02   6.0478710e+00   3.4998503e+02  -3.0336588e+00   3.3012503e+02   1.1140514e+02   4.0184710e+02   1.3214490e+01   2.2856677e+02  -3.0959871e+00   3.7176452e+02   1.2223755e+02   3.6526968e+02   3.0606813e+01   4.4579387e+02   5.0506839e+00   2.4916903e+02   1.7042929e+01   4.7023484e+02  -6.9113677e+00   1.6873419e+02  -2.4190026e+01   1.8994742e+02  -1.6151277e+01   2.5989161e+02   3.9614477e+01   2.9775032e+02   3.3483613e+00   3.0658968e+02   1.0152476e+02
   1.9769677e+02   1.4364903e+01   2.4610484e+02  -7.2196774e+00   1.7284677e+02   3.3100968e+01   3.8083419e+02   8.6739097e+00   2.9548290e+02   3.7694323e+00   2.8470387e+02   1.4818206e+01   3.1552323e+02   1.5282658e+01   4.0047258e+02  -8.1394194e+00   4.0165742e+02   6.0906323e+00   3.6554903e+02  -1.4516181e+01   4.2890613e+02   1.3975097e+00   1.6465000e+02   8.7328387e+00   2.3849839e+02   3.9181935e+00   2.9316097e+02   9.0800258e+00   2.7865935e+02  -1.8137587e+01   5.1109935e+02   1.3588826e+01   5.8333097e+02   1.0436426e+01   2.4255839e+02  -1.8020800e+01   3.8363097e+02  -1.1903381e+01   3.3835065e+02   2.2980774e+00   3.4945355e+02   1.8332748e+01   5.4798613e+02  -5.8256645e+00   2.4235226e+02  -2.1400078e+01   3.6011129e+02   6.1027097e+00   2.5035871e+02   1.7916142e+01   1.6458129e+02  -1.6492310e+01   2.4818000e+02   1.5208503e+01   2.2313323e+02   1.3284181e+01   3.3712839e+02  -4.8973677e+00   2.4524484e+02   3.9286542e+01   2.2714161e+02   1.2099961e+01   6.4910903e+02  -3.4484000e+00   3.2303871e+02   1.0864645e+01   5.9831710e+02   1.1456245e+01   2.2408503e+02   1.6938341e+01   3.4115484e+02   5.2830968e+00   2.0356484e+02   3.4674839e-01   2.7128903e+02   1.1008168e+01   2.4038935e+02   1.1950465e+01   1.8843581e+02   1.2327868e+02   2.4520194e+02   3.8855781e+01   4.1739452e+02  -1.7008658e+01   2.4485387e+02   3.9780077e+01   2.6549129e+02   2.0221987e+01   3.1464452e+02   2.0252955e+01   2.8852806e+02   8.4758194e+00   4.2280581e+02   5.8994065e+00   1.5766968e+02   3.4759652e+01   2.2962839e+02  -2.9736774e-01   3.2632548e+02   2.5558477e+01   3.5264645e+02   1.0303768e+01   2.7482742e+02   1.7957477e+02   2.9263935e+02   3.1890787e+01   2.1522290e+02   3.0053935e+00   5.4931503e+02   1.5829941e+01   3.2066613e+02   9.2412903e-01   9.6066129e+01   1.2458903e+01   3.3860935e+02   3.1271574e+01   3.3616387e+02  -2.6327871e+00   5.4810935e+02   2.3798026e+01   4.8929677e+02   1.4202065e+01   3.4142419e+02   3.2965419e+01   4.2884452e+02   1.2066323e+00   3.2042355e+02   1.9017837e+02   2.8631419e+02   1.6690348e+01   3.8613226e+02   2.0855226e+01   2.1855161e+02  -4.9067097e+00   3.6353194e+02  -1.4651587e+01   7.2309677e+02  -2.3461290e+00   3.0513226e+02   1.4647484e+01   5.7478355e+02  -6.7455871e+00   3.0437484e+02   1.6338400e+01   2.8532258e+02   2.7637419e+01   3.0298226e+02   3.5479161e+01   3.3200323e+02   3.1463290e+01   1.2538452e+02   3.3543432e+01   1.9043516e+02   2.6096800e+01   5.1705581e+02   2.0392632e+01   2.5712581e+02   1.3753806e+01   2.2834581e+02   3.3928142e+01   3.9112503e+02   4.2145141e+01   3.6530871e+02  -1.8124387e+00   2.1493503e+02   6.7034122e-01   2.6681935e+02   3.3149290e+01   2.8012503e+02   1.6595141e+01   2.9979968e+02   1.9951187e+01   3.5560503e+02   7.1767412e+00   4.4131452e+02   4.1795484e+01   3.0425548e+02   2.1376335e+01   3.0617032e+02   2.3738955e+01   4.0679503e+02  -3.0728459e+01   2.9288968e+02   7.6814065e+00   2.4699065e+02   7.3088129e+00   3.0917503e+02  -2.4248859e+01   1.2757968e+02   2.1458142e+01   4.1427935e+02  -2.8223484e+00   2.6729129e+02  -3.2565290e+00   3.5498503e+02   2.7986341e+01   3.0355503e+02   1.2068074e+02   3.9424710e+02  -7.2475097e+00   2.2689677e+02   7.5576129e+00   3.8123452e+02   9.9959948e+01   3.0354968e+02   1.0594413e+01   4.3112387e+02   1.7134284e+01   2.4726903e+02   1.0614929e+01   5.1109484e+02  -1.2301677e+00   1.8109419e+02  -2.7588258e+00   1.8994742e+02   3.1848723e+01   2.5693161e+02   1.6112774e+00   1.7390032e+02   2.0346361e+01   2.3834968e+02   9.2083961e+01
   1.8245677e+02   2.4484103e+01   2.6858484e+02  -2.7880774e+00   2.1008677e+02   8.7917677e+00   3.5954419e+02   2.9617110e+01   3.0043290e+02   1.8943432e+01   3.0513387e+02  -1.2461935e+00   3.4690323e+02   8.8622581e+00   3.9392258e+02   1.7734581e+01   4.0627742e+02  -5.7089677e+00   3.4792903e+02  -1.1065806e+00   4.6557613e+02   2.3943910e+01   1.4932000e+02   2.5729239e+01   2.8963839e+02   8.8269935e+00   2.7793097e+02   4.9184258e+00   2.6703935e+02   1.5122013e+01   4.1318935e+02   2.5181626e+01   5.0399097e+02   4.4936258e+00   3.4607839e+02  -1.5824000e+00   3.7134097e+02   7.6498194e+00   4.0044065e+02  -1.2009123e+01   3.8135355e+02   1.6907484e+00   4.9536613e+02   6.8139355e+00   2.7311226e+02   4.6912224e-01   3.6387129e+02  -1.1048090e+01   2.5078871e+02   2.5017419e+00   1.4887129e+02   2.3844903e+00   2.2118000e+02  -1.8214968e+00   2.4642323e+02   7.2309806e+00   2.7107839e+02   1.1576632e+01   2.7295484e+02   2.5689742e+01   2.1161161e+02  -2.6576387e+00   6.3706903e+02   8.5648000e+00   3.6551871e+02   1.0986245e+01   5.3369710e+02   2.9658452e+00   2.2984503e+02   2.6427541e+01   3.6163484e+02  -4.6853032e+00   1.8561484e+02   1.0592748e+01   2.3513903e+02   2.5850168e+01   2.0410935e+02  -1.1237135e+01   2.0191581e+02   1.1705028e+02   2.4587194e+02   2.8662181e+01   3.8982452e+02  -1.1993058e+01   2.2038387e+02   1.9307677e+01   2.4777129e+02   2.6449587e+01   2.9512452e+02  -2.2354452e+00   2.3428806e+02  -7.4749806e+00   4.2223581e+02   2.7755006e+01   2.3157968e+02   4.9616852e+01   2.2091839e+02   1.8879432e+01   3.2203548e+02  -5.3283226e+00   3.1702645e+02   2.7203368e+01   2.0910742e+02   1.2464237e+02   3.2016935e+02   8.8283871e+00   2.0551290e+02   1.9402194e+01   5.7160503e+02   1.0466741e+01   3.2109613e+02   1.2849729e+01   1.0872613e+02   2.2066103e+01   2.9141935e+02   3.7376774e+01   3.1820387e+02   3.6564013e+01   5.3901935e+02   3.5615226e+01   3.8191677e+02   6.5024645e+00   3.1452419e+02   6.1174194e+00   3.8884452e+02   3.7166632e+01   2.8718355e+02   1.8402757e+02   2.5769419e+02   4.3599484e+00   3.7003226e+02   3.2573226e+01   2.1193161e+02  -2.7567110e+01   3.8458194e+02   3.1344129e+00   6.2766677e+02  -1.5141729e+01   3.1618226e+02   1.4673484e+01   4.7268355e+02   1.5182413e+01   2.7108484e+02   1.8091600e+01   2.7698258e+02   4.2164619e+01   3.1689226e+02   4.4456361e+01   3.9481323e+02   3.8008490e+01   1.0880452e+02   6.7249832e+01   1.7857516e+02   1.9625600e+01   6.1114581e+02   2.1865432e+01   2.2679581e+02   1.2990206e+01   2.2919581e+02   2.0760142e+01   3.5789503e+02   4.6953541e+01   3.4540871e+02   3.7589561e+01   2.5527503e+02   1.3253141e+01   3.1371935e+02   8.3972903e+00   2.2546503e+02   1.7877941e+01   2.7107968e+02  -1.4131213e+01   3.9108503e+02   1.8628341e+01   4.3960452e+02   3.7692284e+01   2.7625548e+02   1.7286335e+01   3.3122032e+02   5.0734955e+01   3.7517503e+02  -4.0578859e+01   3.2130968e+02   2.7878065e+00   2.1822065e+02   6.2304129e+00   2.0289503e+02  -3.7506459e+01   1.4195968e+02   2.5407742e+01   4.1779935e+02  -5.3439484e+00   2.5095129e+02  -2.5693290e+00   3.9603503e+02   3.6092341e+01   3.1660503e+02   1.0486674e+02   4.3051710e+02   1.6850890e+01   2.8218677e+02   1.4564413e+01   4.8133452e+02   1.1266195e+02   3.4016968e+02   1.1184813e+01   3.7712387e+02   1.8404284e+01   2.6240903e+02   3.3173729e+01   5.1595484e+02   8.1010323e+00   2.4115419e+02  -6.5636258e+00   2.2269742e+02   2.9858723e+01   2.7389161e+02  -1.6125523e+01   2.0356032e+02   1.0973561e+01   2.9601968e+02   1.0756036e+02
   1.7431677e+02   1.3135303e+01   2.4748484e+02  -1.6700774e+00   2.2760677e+02   3.2770168e+01   3.3983419e+02   4.4239097e+00   2.8919290e+02  -6.3473677e+00   2.8089387e+02   1.1403006e+01   2.9086323e+02   1.4735458e+01   3.6737258e+02   6.6585806e+00   4.0070742e+02   1.0836632e+01   3.1587903e+02  -3.2025806e+00   5.3733613e+02   1.0343110e+01   1.5470000e+02   8.7188387e+00   1.9892839e+02  -7.8762065e+00   3.0193097e+02   1.9038426e+01   2.8137935e+02   1.2124813e+01   3.1052935e+02   9.6744258e+00   4.1061097e+02   1.2724026e+01   3.5107839e+02  -2.3512400e+01   3.7144097e+02   5.4518194e+00   2.6997065e+02   2.1958477e+01   3.8421355e+02   2.0841948e+01   4.9632613e+02  -2.2782865e+01   2.0025226e+02   1.3587922e+01   3.1535129e+02   3.7835097e+00   2.5045871e+02   5.3381419e+00   1.5372129e+02  -1.0673510e+01   3.0990000e+02   3.7090323e-01   2.4851323e+02   9.5437806e+00   3.0797839e+02   1.7814632e+01   2.4572484e+02   4.5628142e+01   2.3152161e+02   5.0295613e+00   7.4682903e+02  -4.1760000e+00   3.2994871e+02   3.5221845e+01   5.5331710e+02   2.0916245e+01   2.5812503e+02   2.9351412e+00   3.8053484e+02  -5.8173032e+00   1.8428484e+02  -1.2350852e+01   2.6985903e+02   2.9825677e+00   2.4105935e+02  -1.1713135e+01   2.1848581e+02   1.0682468e+02   2.7601194e+02   2.4340981e+01   3.9410452e+02  -9.1954581e+00   2.4109387e+02   7.0408774e+00   2.7539129e+02   3.9999987e+01   2.2207452e+02   1.4418555e+01   2.5704806e+02   1.3274219e+01   4.1151581e+02   2.3462606e+01   2.1700968e+02   3.6252452e+01   2.1477839e+02   1.2560632e+01   3.1637548e+02   1.5164477e+01   3.4006645e+02   2.1450168e+01   2.6587742e+02   1.6524077e+02   3.3863935e+02   1.3120787e+01   1.8427290e+02  -6.6686065e+00   5.0408503e+02   2.5058341e+01   2.8866613e+02   2.7241290e+00   1.0082613e+02   2.5078103e+01   3.2284935e+02   6.4772374e+01   2.8939387e+02   1.6398813e+01   5.9605935e+02   2.3862026e+01   4.8386677e+02   5.5364645e+00   3.3085419e+02   1.1341019e+01   4.3698452e+02  -1.6494568e+01   3.3137355e+02   1.8421237e+02   2.5136419e+02   7.7663484e+00   3.8408226e+02   7.3922581e-01   2.7436161e+02  -1.3150968e-01   3.6034194e+02  -5.7763871e+00   6.0023677e+02   3.1926710e+00   3.3194226e+02  -6.5873161e+00   4.7497355e+02   8.9992129e+00   2.8370484e+02   1.1462000e+01   2.8451258e+02   2.2172219e+01   2.9212226e+02   4.4777961e+01   3.3010323e+02   5.8052903e+00   9.8234516e+01   6.3955432e+01   1.7657516e+02  -1.2264400e+01   5.8833581e+02   3.1970232e+01   2.5922581e+02  -2.3141935e+00   2.4210581e+02   2.2307342e+01   4.2141503e+02   2.3531941e+01   4.1202871e+02   1.8789961e+01   2.4536503e+02  -6.5240588e+00   3.0190935e+02   1.6492090e+01   2.5141503e+02  -9.8680588e+00   2.4983968e+02   1.1947987e+01   3.8150503e+02  -9.3652588e+00   3.9702452e+02   2.6818684e+01   2.9420548e+02   2.8710335e+01   2.5222032e+02   2.4524955e+01   3.8189503e+02  -5.0686459e+01   2.8873968e+02   1.5253406e+01   2.3451065e+02   7.9272129e+00   2.5860503e+02  -6.1303259e+01   1.1147968e+02   5.9361419e+00   4.1693935e+02   8.4848516e+00   2.6057129e+02   5.7110710e+00   4.0027503e+02   2.8033141e+01   3.4708503e+02   1.3033834e+02   4.2011710e+02   3.9352890e+01   2.5360677e+02   3.4230813e+01   4.7781452e+02   1.3175355e+02   2.7383968e+02   1.3731213e+01   3.6526387e+02   1.7353084e+01   2.8331903e+02   1.3070929e+01   5.1242484e+02  -7.2865677e+00   1.9383419e+02  -1.4308026e+01   2.9669742e+02   1.4808723e+01   2.7613161e+02   1.2175277e+01   1.9499032e+02   1.8491613e+00   2.7120968e+02   1.2178516e+02
   2.1722677e+02   1.6272503e+01   2.3382484e+02  -1.4237277e+01   2.2613677e+02   2.4317768e+01   3.1978419e+02  -1.1492090e+01   3.1205290e+02   9.2538323e+00   3.0189387e+02  -1.3136994e+01   2.9286323e+02   9.0454581e+00   3.7492258e+02  -8.3454194e+00   4.5837742e+02  -2.6066968e+01   3.6163903e+02  -3.3053381e+01   4.9180613e+02  -4.3944903e+00   1.6056000e+02  -1.0359961e+01   2.3492839e+02   1.4863794e+01   2.8150097e+02  -1.4657174e+01   2.8960935e+02  -2.0393587e+01   2.9623935e+02   3.3976258e+00   3.5161097e+02   7.0140258e+00   2.4588839e+02   2.6228000e+00   2.4601097e+02   1.6916219e+01   1.9306065e+02  -2.2318723e+01   3.5454355e+02  -7.7844516e+00   5.2674613e+02   1.3535355e+00   2.2973226e+02  -3.3904778e+00   3.5720129e+02  -3.2844903e+00   2.5868871e+02  -1.7030258e+01   1.4267129e+02   1.0260490e+01   2.4904000e+02  -4.3302968e+00   2.2828323e+02   2.8682181e+01   3.1621839e+02   1.8575432e+01   3.2010484e+02   3.1247742e+01   2.4257161e+02  -6.4244387e+00   9.3082903e+02   7.4840000e+00   3.6994871e+02   6.6818452e+00   5.2193710e+02  -1.4335484e-01   2.3698503e+02   1.9626341e+01   3.4458484e+02  -2.2471303e+01   2.0437484e+02   6.7019484e+00   2.6875903e+02   5.6405677e+00   2.3496935e+02  -1.4415935e+01   2.0772581e+02   9.1305484e+01   2.2959194e+02   2.9145806e+00   4.6548452e+02  -1.0855858e+01   2.5295387e+02   2.8520774e+00   2.9925129e+02   4.2141187e+01   3.2417452e+02   2.1300555e+01   2.9733806e+02   6.4810194e+00   4.1680581e+02   5.0394065e+00   2.1828968e+02   2.7870052e+01   2.1539839e+02   1.8131032e+01   3.6870548e+02   8.8380774e+00   3.9616645e+02   3.1532168e+01   3.5420742e+02   1.3189437e+02   3.3773935e+02   2.0142787e+01   1.9884290e+02   2.0545794e+01   5.2293503e+02   2.7550341e+01   3.1152613e+02   8.6153290e+00   1.0268613e+02  -1.2120697e+01   3.3308935e+02   4.0853174e+01   3.2406387e+02   1.3852129e+00   5.7896935e+02   1.0279226e+01   4.1567677e+02   5.5216645e+00   3.3047419e+02   2.6081419e+01   3.7941452e+02   2.7781032e+01   4.7171355e+02   3.4505174e+01   2.5041419e+02  -5.6776516e+00   3.7646226e+02  -1.5651174e+01   2.8278161e+02  -1.9805110e+01   3.6863194e+02  -7.5895871e+00   6.4504677e+02   1.5578710e+00   2.9818226e+02  -1.2665161e+00   4.6168355e+02   2.7302413e+01   2.5751484e+02   2.5847200e+01   2.8632258e+02   3.8177419e+01   3.0984226e+02   2.7450361e+01   3.7958323e+02   3.6086890e+01   1.1404452e+02   6.2120632e+01   1.3904516e+02   7.3580000e+00   5.4605581e+02   3.3832632e+01   2.3855581e+02  -2.6605935e+00   2.1348581e+02  -3.3630581e+00   3.9503503e+02   2.8932341e+01   3.2378871e+02   2.6889161e+01   2.2784503e+02   1.2017541e+01   2.8157935e+02   1.5308490e+01   2.4474503e+02   1.2615541e+01   2.8164968e+02   1.7353187e+01   3.6393503e+02   5.7503412e+00   4.2631452e+02   4.1475484e+01   3.1210548e+02   1.8418335e+01   2.8241032e+02   8.2097548e+00   4.0941503e+02  -3.3508059e+01   2.6145968e+02   2.9815806e+01   2.1051065e+02   1.6572129e+00   1.8398503e+02  -2.7333659e+01   1.5900968e+02   2.9563742e+01   4.4384935e+02   1.3952052e+01   2.2781129e+02   7.7618710e+00   3.9441503e+02   4.6641941e+01   3.2750503e+02   1.2590474e+02   4.2644710e+02   3.2116490e+01   2.2270677e+02   9.9428129e+00   4.3933452e+02   1.2802195e+02   3.1364968e+02   1.3546413e+01   3.0736387e+02   2.8950839e+00   2.5964903e+02   4.3294529e+01   4.9233484e+02   7.8406323e+00   2.4888419e+02  -3.1320258e+00   2.5226742e+02   7.7431226e+00   2.9289161e+02  -3.3555226e+00   1.7718032e+02  -3.7260387e+00   3.0144968e+02   1.1150596e+02
   1.9564677e+02   4.2890323e-01   2.5453484e+02   1.6145923e+01   2.1532677e+02   1.6562568e+01   3.3859419e+02   1.2483110e+01   2.8852290e+02   1.2186232e+01   2.7575387e+02   3.8420645e-01   3.9543323e+02   9.1298581e+00   4.4887258e+02   5.2385806e+00   4.9780742e+02  -5.9813677e+00   3.2501903e+02  -8.1237806e+00   5.3557613e+02  -1.1566090e+01   1.5279000e+02  -3.7883613e+00   2.5201839e+02   1.3406594e+01   2.8550097e+02   5.8828258e+00   3.2194935e+02   9.3992129e+00   3.0095935e+02  -3.5099742e+00   3.5966097e+02  -7.7699742e+00   2.7112839e+02  -1.3966400e+01   2.8791097e+02  -2.7757806e+00   2.4173065e+02   1.0547677e+01   3.3106355e+02   1.0613948e+01   5.1136613e+02  -1.8366065e+01   2.6125226e+02  -4.7720778e+00   3.5139129e+02   5.9003097e+00   2.7197871e+02  -6.2434581e+00   1.4758129e+02  -1.4562310e+01   2.1690000e+02   1.1290903e+01   2.4804323e+02   2.3961381e+01   3.3197839e+02   2.0554632e+01   2.6967484e+02   4.4572142e+01   2.4219161e+02  -5.2540387e+00   6.6577903e+02   6.5980000e+00   3.4051871e+02   3.6176245e+01   5.4946710e+02   1.0464245e+01   2.0522503e+02   1.4497141e+01   3.2858484e+02  -7.4213032e+00   1.8228484e+02   1.7999148e+01   2.5290903e+02   2.5098568e+01   2.0519935e+02   2.6105665e+01   2.0100581e+02   1.3974308e+02   2.7639194e+02   6.9805806e+00   4.0191452e+02   5.3697419e+00   2.5571387e+02   2.7212774e+00   2.5744129e+02   1.7055987e+01   3.4860452e+02   2.0156155e+01   2.6238806e+02   5.0870194e+00   4.1661581e+02   2.2946065e+00   2.1238968e+02   5.8102052e+01   2.0153839e+02  -1.1401677e+00   4.3746548e+02  -1.1472723e+01   3.4159645e+02   3.0377768e+01   2.6163742e+02   1.1215997e+02   3.4592935e+02   1.1677587e+01   1.7384290e+02  -5.7842065e+00   5.0541503e+02  -8.2380588e+00   2.9047613e+02   2.1099329e+01   8.0826129e+01  -5.9918968e+00   3.3003935e+02   6.8717174e+01   3.2039387e+02   3.6348813e+01   5.8358935e+02   2.5289626e+01   3.8705677e+02  -2.5187355e+00   3.2699419e+02   1.5029819e+01   3.9612452e+02   4.3442323e+00   5.0452355e+02   1.2450374e+01   2.6141419e+02  -1.6657652e+01   3.3413226e+02   1.8255226e+01   2.7845161e+02  -1.1888710e+01   3.4720194e+02  -1.5255187e+01   5.7185677e+02   5.7930710e+00   3.2822226e+02   3.7520284e+01   4.7568355e+02   1.7082413e+01   2.7941484e+02   2.0185200e+01   2.9465258e+02   2.9651019e+01   3.1589226e+02   1.1346361e+01   3.1996323e+02   4.0566490e+01   1.7952452e+02   6.5352232e+01   1.9690516e+02   3.9109200e+01   5.8505581e+02   2.5562632e+01   2.2841581e+02   1.7720606e+01   3.2148581e+02  -2.3663058e+01   3.7093503e+02   3.7140341e+01   3.8744871e+02   8.6361290e-02   2.7389503e+02   4.9035412e+00   3.3981935e+02   1.0309290e+01   2.0931503e+02   3.7899412e+00   2.9707968e+02   2.0878787e+01   3.8093503e+02   1.1300341e+01   4.1750452e+02   1.9220284e+01   2.9539548e+02   2.3185135e+01   2.4827032e+02   1.1700955e+01   4.3650503e+02  -2.7625259e+01   2.6154968e+02   2.1858606e+01   2.2684065e+02   2.5008129e+00   3.6622503e+02  -4.1052859e+01   1.7357968e+02   3.3778142e+01   4.2436935e+02   2.5510452e+01   2.1395129e+02   7.7200671e+01   3.8612503e+02   2.7975141e+01   3.2389503e+02   1.4224354e+02   4.2424710e+02   1.4022490e+01   2.6641677e+02   5.0016013e+01   4.2443452e+02   1.3359395e+02   3.1492968e+02   5.4440129e+00   3.0317387e+02   1.0940284e+01   2.4426903e+02   2.9664929e+01   5.1761484e+02   2.3008232e+01   2.0030419e+02   1.2754374e+01   2.4444742e+02   4.1548723e+01   2.7389161e+02   4.8344774e+00   1.6928032e+02   3.7485961e+01   3.1158968e+02   1.0793476e+02
   1.7517677e+02  -6.7434968e+00   2.7310484e+02   5.5203226e+00   2.0975677e+02   2.1008168e+01   3.2197419e+02   1.6092710e+01   3.6248290e+02   4.8894323e+00   2.0327387e+02  -1.0817394e+01   4.5638323e+02   9.1538581e+00   4.0627258e+02   2.6465806e+00   4.7013742e+02  -6.8577677e+00   3.7387903e+02  -1.3602581e+01   5.1790613e+02   1.6897510e+01   1.5146000e+02  -2.6021961e+01   2.2549839e+02  -3.0918065e+00   3.2602097e+02   5.3012258e+00   2.9122935e+02   3.2868129e+00   2.9637935e+02   4.8064258e+00   3.0985097e+02   1.5734826e+01   3.1588839e+02  -3.2977200e+01   2.5006097e+02   9.1622194e+00   2.2316065e+02   7.9332774e+00   3.4068355e+02  -4.6756516e+00   5.3017613e+02  -1.7210865e+01   2.3544226e+02  -1.4427278e+01   3.1720129e+02  -4.6044903e+00   2.4268871e+02   8.7697419e+00   1.2610129e+02  -3.0339097e+00   2.5285000e+02   1.1174903e+01   2.5332323e+02   7.1589806e+00   2.9617839e+02   5.8486323e+00   3.0514484e+02   4.4734542e+01   2.1590161e+02   7.0891613e+00   6.6134903e+02   1.3422400e+01   3.2465871e+02   1.6975045e+01   5.5679710e+02  -7.6021548e+00   2.2546503e+02   3.2307941e+01   3.9449484e+02  -9.5541032e+00   2.5204484e+02   6.6983484e+00   2.5942903e+02   1.2386968e+01   2.1915935e+02   9.9888645e+00   1.9639581e+02   1.0364188e+02   2.7806194e+02   1.0846981e+01   3.8991452e+02  -2.6710258e+01   2.4495387e+02  -4.2679226e+00   2.7068129e+02   3.4086787e+01   2.4279452e+02   1.3810955e+01   2.8195806e+02   8.1914194e+00   4.0604581e+02   9.9502065e+00   2.1800968e+02   4.3222452e+01   2.2429839e+02   1.8319032e+01   3.8627548e+02   1.4142477e+01   4.3078645e+02  -5.2374323e+00   1.8587742e+02   1.1526077e+02   3.1630935e+02  -6.8628129e+00   1.7989290e+02  -1.7482065e+00   5.5217503e+02   2.7831141e+01   3.4233613e+02   2.1505290e+00   8.9346129e+01  -8.2934968e+00   3.2122935e+02   5.8941974e+01   2.7068387e+02  -7.6343871e+00   5.8015935e+02   1.6274026e+01   4.1934677e+02   2.2658065e+01   3.2942419e+02   5.5454194e+00   3.2369452e+02   7.9986323e+00   4.8718355e+02  -1.4542426e+01   2.5650419e+02   4.7351484e+00   3.5241226e+02   2.0602826e+01   2.2488161e+02  -2.6363110e+01   3.8687194e+02  -1.7048787e+01   4.7737677e+02  -1.0688529e+01   3.4022226e+02   2.2890284e+01   5.1959355e+02  -2.1003871e+00   2.5965484e+02   3.2866000e+01   2.7813258e+02   8.9726194e+00   4.2608226e+02   5.9301161e+01   2.7786323e+02   2.6794490e+01   2.3266452e+02   4.6961032e+01   1.8262516e+02   6.8716000e+00   5.2695581e+02   2.9880632e+01   2.7055581e+02   1.7919406e+01   2.6010581e+02   1.7387342e+01   3.8222503e+02   2.4387141e+01   4.9402871e+02  -5.3000387e+00   2.4046503e+02   7.9412186e-03   3.0600935e+02   2.0064090e+01   2.7274503e+02   1.5955541e+01   2.7783968e+02   1.1087987e+01   3.6436503e+02  -8.5640588e+00   4.2174452e+02   2.6121084e+01   3.0986548e+02   1.9837535e+01   2.6479032e+02   1.4239355e+01   4.1117503e+02  -2.2698859e+01   2.8830968e+02   1.6817806e+01   2.6208065e+02   1.3631613e+01   2.4079503e+02  -5.3488459e+01   1.3019968e+02   3.4678542e+01   3.6888935e+02  -7.6711484e+00   1.4848129e+02   2.0929827e+02   3.5636503e+02   5.5495941e+01   3.1708503e+02   1.0840834e+02   3.6091710e+02   4.6218890e+01   2.2975677e+02   1.2898813e+01   4.7166452e+02   1.6091555e+02   3.0664968e+02   2.4156413e+01   2.7536387e+02   1.1875084e+01   2.5264903e+02   8.7714529e+01   5.1557484e+02   1.9171432e+01   1.9515419e+02   2.3763742e+00   2.4138742e+02   8.1735226e+00   2.9913161e+02  -5.7472258e-01   3.1213032e+02   2.9857961e+01   2.7591968e+02   1.0892836e+02
   1.9298677e+02   1.2501703e+01   2.5648484e+02  -9.0100774e+00   1.8699677e+02   2.5258968e+01   3.6135419e+02   2.9662310e+01   3.0967290e+02   7.0642323e+00   3.7432387e+02   5.6486065e+00   3.4505323e+02   6.8202581e+00   5.1217258e+02   1.3624581e+01   4.4532742e+02  -7.7829677e+00   3.6320903e+02  -1.8898981e+01   5.4509613e+02   4.9623097e+00   1.1332000e+02   1.0799239e+01   2.4849839e+02   1.3778194e+01   3.2155097e+02   3.4288258e+00   2.8060935e+02  -3.9135871e+00   2.4714935e+02   9.6548258e+00   3.3771097e+02  -1.1683974e+01   2.3222839e+02  -7.4744000e+00   2.7001097e+02   1.6656219e+01   1.7892065e+02  -1.7947523e+01   3.4906355e+02  -6.4460516e+00   5.3136613e+02  -1.2686065e+01   3.1640226e+02  -2.6374078e+01   3.5206129e+02  -9.2932903e+00   2.6664871e+02  -2.9857058e+01   1.2515129e+02  -1.1817910e+01   2.0242000e+02   1.7489303e+01   2.7070323e+02   1.6685806e+00   2.9764839e+02  -1.7268968e+01   2.7429484e+02   1.8722542e+01   1.9990161e+02   7.7991613e+00   6.8191903e+02  -9.4532000e+00   3.2060871e+02   3.3919045e+01   5.7050710e+02  -9.2689548e+00   2.3260503e+02   8.1167412e+00   4.0339484e+02   4.0638968e+00   2.5085484e+02  -5.2064516e+00   2.5680903e+02  -9.6934323e+00   2.2424935e+02   1.1771665e+01   2.0805581e+02   1.0451908e+02   2.9163194e+02   2.4661381e+01   3.5915452e+02  -1.6589458e+01   2.7671387e+02  -1.7198723e+01   2.4535129e+02   1.9923187e+01   2.5622452e+02   9.9665548e+00   2.7376806e+02   3.1661935e-01   4.4771581e+02   3.5666065e+00   1.9766968e+02   4.8279652e+01   2.1258839e+02   8.0658323e+00   4.2060548e+02   8.5960774e+00   4.2568645e+02   2.2510568e+01   1.9039742e+02   1.0699917e+02   3.4582935e+02   1.7205587e+01   2.0103290e+02  -1.4149406e+01   5.5489503e+02   3.0093541e+01   3.2480613e+02  -1.4877071e+01   7.2686129e+01   1.6469303e+01   3.2065935e+02   5.5277574e+01   3.1773387e+02   1.3751613e+01   5.9382935e+02   1.6660426e+01   3.5548677e+02   9.8568645e+00   3.3976419e+02   1.9582194e+00   3.4003452e+02   2.4791432e+01   5.1747355e+02  -3.0156258e+00   2.5688419e+02   1.4044748e+01   3.7194226e+02   1.0230426e+01   2.0616161e+02  -2.1535510e+01   3.6487194e+02  -4.4787871e+00   5.2989677e+02  -7.7001290e+00   3.2465226e+02  -2.4841161e+00   5.0506355e+02  -8.9379871e+00   2.4670484e+02   2.4612000e+01   2.8379258e+02   1.9189819e+01   3.4655226e+02   2.6043561e+01   3.2015323e+02   9.0312903e+00   1.2318452e+02   5.0579432e+01   1.8271516e+02   5.0044000e+00   5.7881581e+02   1.8261832e+01   2.4717581e+02   3.1269806e+01   1.9029581e+02   2.2872142e+01   3.6265503e+02   4.7662741e+01   3.4663871e+02   2.2451161e+01   2.4274503e+02  -3.0744459e+01   2.8862935e+02   1.0364490e+01   2.1222503e+02   2.7127141e+01   2.6302968e+02   7.7027871e+00   3.6603503e+02  -1.8127659e+01   4.7141452e+02   1.6437484e+01   2.6977548e+02   2.6234735e+01   2.1765032e+02   3.2720555e+01   4.4046503e+02  -2.4752059e+01   2.8859968e+02   9.9346065e+00   2.3075065e+02  -9.1519871e+00   2.3489503e+02  -4.2206459e+01   1.2505968e+02   5.7597419e+00   4.1393935e+02   1.8154852e+01   1.4872129e+02   1.5865907e+02   3.8112503e+02   2.3425141e+01   3.1374503e+02   1.1890554e+02   3.5264710e+02   4.2204903e+00   1.8822677e+02   1.3181213e+01   4.5576452e+02   1.7561755e+02   3.0440968e+02   7.7156129e+00   3.3521387e+02   4.3770839e+00   2.2893903e+02   9.8081329e+01   5.4695484e+02   7.5210323e+00   2.0741419e+02   8.7155742e+00   2.9694742e+02   1.1598723e+01   2.6260161e+02   1.5777677e+01   3.0037032e+02   1.1188761e+01   2.9691968e+02   1.2601836e+02
   1.6788677e+02   2.3459703e+01   3.1015484e+02   1.3663226e+00   2.1018677e+02   2.2453768e+01   3.9150419e+02  -1.2129690e+01   2.8648290e+02   1.4969432e+01   3.7208387e+02   4.1578065e+00   3.3452323e+02   3.2826581e+00   4.3177258e+02   1.4006581e+01   4.7070742e+02  -7.5233677e+00   3.4877903e+02  -1.1884581e+01   4.9171613e+02   2.2612710e+01   1.4408000e+02  -6.0015613e+00   3.1358839e+02   1.0050994e+01   3.1978097e+02   7.4704258e+00   2.8499935e+02  -1.5947871e+00   3.4028935e+02  -1.3416374e+01   3.3433097e+02  -1.5363574e+01   2.5941839e+02  -3.5559600e+01   2.9020097e+02   9.3810194e+00   1.7182065e+02  -1.6695226e+00   3.6364355e+02   1.3767548e+01   4.8008613e+02  -2.6823665e+01   2.0759226e+02  -9.2392778e+00   2.9525129e+02  -2.8984903e+00   2.4626871e+02  -1.4566658e+01   1.0420129e+02  -3.2819097e+00   2.1566000e+02  -9.9989677e-01   2.4866323e+02   1.7717806e+00   2.6374839e+02  -2.2936968e+01   3.2076484e+02   3.5104942e+01   2.1690161e+02  -2.1130839e+01   6.1006903e+02   2.6748000e+00   3.4046871e+02   1.6040245e+01   5.6717710e+02  -7.7125548e+00   2.2012503e+02   1.1825141e+01   5.1072484e+02   2.0074968e+00   2.3151484e+02   1.7150748e+01   2.7613903e+02   2.1570168e+01   2.1943935e+02   1.0536465e+01   2.7443581e+02   1.2081868e+02   2.5920194e+02   2.3015781e+01   3.7196452e+02  -6.7542581e+00   2.1714387e+02   1.9186877e+01   2.5054129e+02   9.3179871e+00   2.4788452e+02   1.9737548e+00   2.6528806e+02  -8.6149806e+00   4.2218581e+02   1.3229006e+01   2.0276968e+02   5.9771652e+01   2.4296839e+02   8.0154323e+00   3.9441548e+02   1.6261277e+01   4.1087645e+02   2.4553677e+00   2.4525742e+02   1.1156037e+02   3.2920935e+02   1.2155187e+01   2.2265290e+02   2.1030994e+01   5.0903503e+02   2.0472341e+01   3.4647613e+02   3.2893290e+00   9.3066129e+01  -2.8310968e+00   3.1775935e+02   4.5369574e+01   3.3997387e+02   1.3302413e+01   6.6910935e+02   1.0828026e+01   3.7920677e+02   3.4009265e+01   3.1799419e+02   3.6609819e+01   3.4393452e+02  -1.6705677e+00   4.9866355e+02   3.2991742e+00   2.4331419e+02   1.4840348e+01   3.6261226e+02  -1.2403174e+01   1.8793161e+02  -3.0771097e+00   3.3930194e+02  -3.0333187e+01   4.4280677e+02   1.1307071e+01   3.3422226e+02   2.1080284e+01   5.1506355e+02   1.5412013e+01   2.6408484e+02  -2.6868400e+01   2.7041258e+02  -8.6497806e+00   3.1298226e+02   5.7059161e+01   4.3305323e+02   1.9619290e+01   8.9234516e+01   4.1055432e+01   1.9981516e+02   1.2826400e+01   5.1852581e+02   1.1085032e+01   2.3422581e+02   1.4775806e+01   1.9729581e+02   3.9321419e+00   3.8408503e+02   2.8468341e+01   2.7521871e+02   1.9544761e+01   2.0108503e+02  -1.0816588e+00   2.5876935e+02   1.6033290e+01   1.9065503e+02   1.9562741e+01   2.2069968e+02  -7.6708129e+00   4.0708503e+02  -7.7516588e+00   5.3683452e+02   3.3633884e+01   3.0034548e+02   2.2069135e+01   2.4874032e+02   2.8283355e+01   4.6936503e+02  -3.9114059e+01   2.8988968e+02   2.7641406e+01   2.3570065e+02   3.1201290e-01   2.4655503e+02  -4.1139259e+01   1.4133968e+02   2.0687342e+01   3.8027935e+02   1.6657652e+01   1.6695129e+02   1.5258067e+02   3.9265503e+02   5.0172741e+01   2.7355503e+02   1.3041074e+02   3.4784710e+02   1.8934490e+01   1.9822677e+02   2.9851213e+01   4.3414452e+02   1.4672715e+02   3.0887968e+02   2.4218013e+01   3.4636387e+02   3.2965084e+01   2.2283903e+02   8.1669329e+01   5.0276484e+02   1.1536232e+01   2.1404419e+02  -1.7814826e+01   3.0188742e+02   2.4583523e+01   2.7432161e+02  -1.0489923e+01   2.5523032e+02   1.2029961e+01   3.1372968e+02   1.2590356e+02
   1.6555677e+02   2.3316103e+01   3.4720484e+02  -1.4117677e+01   1.7384677e+02   3.1209677e+00   4.3578419e+02   1.1657910e+01   2.6562290e+02  -7.9176774e-01   3.9503387e+02   5.5618065e+00   3.5676323e+02   2.2234581e+00   3.9632258e+02   2.4542581e+01   4.2299742e+02   1.4483432e+01   3.5039903e+02  -9.1418065e-01   4.6428613e+02   1.0527110e+01   1.5246000e+02  -5.0519613e+00   2.8330839e+02  -1.0146606e+01   2.1345097e+02  -6.9317419e-01   2.8337935e+02  -5.2751871e+00   3.6328935e+02  -5.9663742e+00   3.5633097e+02   2.7066426e+01   3.4017839e+02   2.0409600e+01   2.8725097e+02   2.9377019e+01   1.8939065e+02   4.3548774e+00   3.4706355e+02  -5.5260516e+00   4.9846613e+02  -1.1194065e+01   1.9835226e+02  -1.8460078e+01   2.9958129e+02   2.7135110e+01   3.0302871e+02  -2.5247458e+01   1.3810129e+02   9.0960903e+00   2.6299000e+02   1.9837032e+00   2.7242323e+02   2.2250981e+01   3.3855839e+02   1.6458232e+01   3.2957484e+02   2.9630142e+01   2.4138161e+02   6.2907613e+00   6.4268903e+02   2.3585200e+01   3.6879871e+02   3.2538452e+00   5.7712710e+02  -5.3185548e+00   2.4089503e+02   2.0973541e+01   5.3258484e+02   1.4486968e+00   2.6980484e+02   6.1754839e-01   2.4556903e+02   2.0576774e-01   1.9277935e+02   2.0149265e+01   2.5362581e+02   1.0425348e+02   2.5354194e+02   2.1048581e+01   3.8048452e+02  -7.2585806e-01   2.2852387e+02   1.2186477e+01   2.5973129e+02   1.9682787e+01   2.7698452e+02   1.0595755e+01   2.9699806e+02  -3.0617806e+00   4.4337581e+02   1.8583806e+01   1.8628968e+02   4.8000052e+01   2.3200839e+02   1.0082232e+01   4.2437548e+02   1.1194477e+01   3.9878645e+02   1.5942568e+01   1.8239742e+02   9.9259174e+01   3.0092935e+02   1.2747587e+01   1.8732290e+02   5.8973935e+00   5.5270503e+02   2.7368741e+01   3.7190613e+02  -8.6950710e+00   1.0215613e+02   1.4681703e+01   3.4008935e+02   8.2433174e+01   3.0216387e+02   2.7467213e+01   6.3210935e+02   2.1598026e+01   4.1624677e+02   3.7286065e+01   3.5033419e+02   3.5642619e+01   4.9274452e+02   3.1474632e+01   5.1913355e+02  -5.6184258e+00   2.1560419e+02  -1.0328516e+00   4.2189226e+02   2.5284426e+01   1.8688161e+02  -7.9931097e+00   3.6596194e+02   2.7814013e+01   4.5966677e+02  -5.8417290e+00   3.3984226e+02   3.4006839e+00   5.0430355e+02   2.4628129e+00   2.5265484e+02   1.3326000e+01   2.5332258e+02   8.0074194e+00   3.0146226e+02   2.0220761e+01   3.1872323e+02   3.1905690e+01   1.0118452e+02   1.8769432e+01   1.6285516e+02  -1.4316800e+01   5.3495581e+02   2.3100632e+01   2.6079581e+02   3.2020645e-01   1.9776581e+02   9.4245419e+00   4.2846503e+02   4.8307941e+01   3.9487871e+02   9.6319613e+00   2.3417503e+02  -1.1728859e+01   2.7424935e+02   2.4984890e+01   2.6055503e+02   2.4400741e+01   2.6602968e+02   1.1462787e+01   3.6293503e+02   1.9260341e+01   5.2512452e+02   2.6140684e+01   2.1315548e+02   4.9043355e+00   2.6841032e+02   2.7039755e+01   4.3774503e+02  -2.3014459e+01   2.6783968e+02   5.1654065e+00   2.2222065e+02   4.0104129e+00   2.2270503e+02  -4.6761259e+01   1.2614968e+02   3.4052542e+01   3.9912935e+02   1.1959652e+01   1.6372129e+02   1.3035907e+02   3.6755503e+02   4.4890741e+01   2.7579503e+02   1.3347154e+02   3.3711710e+02   9.6628903e+00   2.0818677e+02   2.3394413e+01   4.4685452e+02   1.3976035e+02   3.0649968e+02   1.2638413e+01   3.4174387e+02   1.9944684e+01   2.2221903e+02   1.1628893e+02   4.8976484e+02   2.7766232e+01   1.8025419e+02   1.3408374e+01   2.9982742e+02   2.8498323e+01   2.9536161e+02  -7.1731226e+00   1.9170032e+02   3.5923613e+00   2.7863968e+02   1.2943076e+02
   1.8317677e+02   2.9426503e+01   3.4134484e+02  -5.3188774e+00   1.9099677e+02   2.9698968e+01   3.8926419e+02   1.5759510e+01   3.5767290e+02   2.6074232e+01   1.2170387e+02  -9.5179355e-01   4.0895323e+02   9.5682581e+00   4.1977258e+02  -3.5834194e+00   4.0899742e+02   1.5313432e+01   3.3097903e+02  -2.1705806e+00   4.3190613e+02   8.8775097e+00   1.5427000e+02  -9.2467613e+00   2.6892839e+02   1.7623794e+01   1.3536097e+02   7.2740258e+00   2.6941935e+02   3.6016129e+00   3.6214935e+02   1.3504826e+01   3.8566097e+02  -8.6099742e+00   2.9412839e+02  -1.9064000e+00   3.1158097e+02   2.4000619e+01   2.4468065e+02  -1.7383226e+00   3.2573355e+02   8.3703484e+00   5.2165613e+02   1.5040735e+01   1.9202226e+02   1.0476322e+01   3.6854129e+02   2.4618310e+01   2.8902871e+02  -9.2674581e+00   1.2682129e+02  -5.9515097e+00   2.7923000e+02   5.4945032e+00   3.1366323e+02   2.4141781e+01   3.1155839e+02   1.6948232e+01   3.6100484e+02   5.9405742e+01   2.5795161e+02   2.3585161e+01   7.6777903e+02  -7.0920000e+00   3.4560871e+02  -1.8009548e+00   5.1812710e+02  -1.3218555e+01   2.5750503e+02   1.0024741e+01   5.7015484e+02   1.0309677e-01   2.7475484e+02   6.0315484e+00   2.6742903e+02   2.4696968e+01   1.9153935e+02   9.0846452e-01   2.1872581e+02   1.4504548e+02   3.1178194e+02   1.5859381e+01   4.0791452e+02  -2.2340258e+01   3.6661387e+02   1.9519277e+01   2.5263129e+02   4.4290787e+01   2.7302452e+02   2.3925548e+00   2.6790806e+02   1.6365419e+01   4.5180581e+02   1.8719406e+01   2.0595968e+02   2.9376452e+01   2.0339839e+02  -8.6896774e-01   3.6879548e+02   1.7540877e+01   4.5668645e+02   4.5450568e+01   2.3934742e+02   1.2370317e+02   2.8963935e+02   3.5940787e+01   3.0180290e+02   3.9028994e+01   6.0431503e+02   2.2429941e+01   3.8233613e+02   3.6520529e+01   1.1263613e+02   1.1183303e+01   2.6756935e+02   4.4384774e+01   3.0687387e+02   2.5810413e+01   6.5001935e+02   3.1455226e+01   3.8534677e+02   4.1468065e+01   3.8309419e+02   4.5831819e+01   3.9903452e+02   2.4351432e+01   4.9342355e+02   1.9958374e+01   2.5036419e+02   2.6706348e+01   4.5470226e+02   2.4089626e+01   1.7821161e+02  -8.4895097e+00   3.4277194e+02   8.9092129e+00   6.6328677e+02   3.1986710e+00   3.2132226e+02   4.0228387e-01   5.0340355e+02   1.9154813e+01   2.4770484e+02  -2.0748000e+01   3.0379258e+02  -2.0301806e+00   2.8922226e+02   2.1099961e+01   3.3029323e+02   2.3890090e+01   9.6524516e+01   4.5382232e+01   1.9981516e+02   2.6156400e+01   4.7547581e+02   1.0529032e+01   2.5517581e+02   1.2898065e+00   2.9515581e+02  -6.7966581e+00   3.9746503e+02   2.5357941e+01   3.5597871e+02  -5.2560387e+00   2.1941503e+02  -2.3928059e+01   2.8147935e+02   3.8356490e+01   2.3289503e+02  -5.7664588e+00   2.9160968e+02  -1.3493613e+01   3.4955503e+02  -6.3792588e+00   4.8674452e+02   4.3351084e+01   2.0805548e+02   5.5023355e+00   3.1169032e+02   1.4817355e+01   4.1389503e+02  -2.9296459e+01   2.4378968e+02  -1.5305935e+00   2.4322065e+02  -1.1099587e+01   1.6579503e+02  -6.1778459e+01   1.1271968e+02   2.7356942e+01   3.9931935e+02   2.2614452e+01   1.5024129e+02   1.2805747e+02   4.0084503e+02   2.0177541e+01   2.9779503e+02   1.1928154e+02   3.0577710e+02   2.7570090e+01   2.1251677e+02   1.8898013e+01   4.6428452e+02   1.8431595e+02   2.9302968e+02   1.8816013e+01   3.6888387e+02   1.6113484e+01   2.1393903e+02   8.7001329e+01   4.9604484e+02   1.2353832e+01   1.9746419e+02  -2.3284258e+00   2.7213742e+02   3.0583523e+01   2.3746161e+02   9.7488774e+00   2.1575032e+02  -1.1916387e+00   3.4058968e+02   1.1852476e+02
   1.8564677e+02   2.4689032e+00   3.1339484e+02   2.4712258e-01   2.1165677e+02   1.2716168e+01   4.1031419e+02   3.0885510e+01   3.8852290e+02   9.9623226e-01   3.1880387e+02  -5.2997935e+00   3.5376323e+02   1.5034581e+00   4.1212258e+02   1.7785806e+00   4.4322742e+02  -1.6234968e+01   3.0806903e+02  -1.5717781e+01   4.5209613e+02   1.4592310e+01   1.4160000e+02  -1.2513161e+01   3.1320839e+02   7.1713935e+00   1.1659097e+02  -6.7043742e+00   2.7375935e+02   1.2164413e+01   4.0499935e+02   2.0646826e+01   4.5876097e+02   3.1012026e+01   4.0064839e+02   1.0332000e+01   3.0558097e+02   1.1580619e+01   2.3416065e+02   2.0723277e+01   3.6349355e+02   6.8795484e+00   5.4441613e+02  -3.9700645e+00   2.2573226e+02   4.6895222e+00   3.2082129e+02   1.6865910e+01   3.1892871e+02   2.1960542e+01   1.5096129e+02   1.3167290e+01   3.1199000e+02   5.9637032e+00   3.3413323e+02   4.0644181e+01   3.3978839e+02   2.6309832e+01   3.5352484e+02   6.0484142e+01   2.4795161e+02   1.6575161e+01   7.5629903e+02   1.8306400e+01   3.1946871e+02   1.2910245e+01   4.9950710e+02   1.7104516e-01   2.3470503e+02   3.1518741e+01   5.2168484e+02  -1.6109303e+01   2.9899484e+02   1.8282348e+01   2.3899903e+02   3.4013677e+00   2.1596935e+02  -7.4759355e+00   2.1077581e+02   1.0858148e+02   2.7420194e+02   9.0557806e+00   4.4353452e+02  -1.1719858e+01   2.4657387e+02  -1.8017523e+01   2.5468129e+02   1.2226787e+01   3.8069452e+02   3.2989548e+00   2.2580806e+02   4.3034194e+00   4.4551581e+02   1.8652606e+01   2.0000968e+02   4.2232452e+01   2.2853839e+02  -4.2101677e+00   4.6932548e+02   2.8308477e+01   4.4002645e+02   3.4213368e+01   1.7334742e+02   1.1260317e+02   2.9487935e+02   1.8951587e+01   2.8737290e+02   9.6133935e+00   5.8889503e+02   5.0323541e+01   3.7533613e+02   1.7890529e+01   1.1977613e+02   3.2892103e+01   3.7427935e+02   6.9607974e+01   3.3449387e+02   1.9880813e+01   5.6053935e+02   3.6273626e+01   4.0701677e+02   3.7304465e+01   3.2504419e+02   1.9565819e+01   3.9136452e+02   2.8585032e+01   5.2837355e+02   3.2682374e+01   2.3626419e+02  -8.1156516e+00   4.1251226e+02  -4.2551742e+00   1.8883161e+02  -2.1389110e+01   3.2987194e+02   3.1851213e+01   6.6285677e+02  -1.3869290e+00   3.1384226e+02   3.3068387e-01   4.8825355e+02   1.8266813e+01   2.1741484e+02  -1.9804800e+01   2.8922258e+02  -4.2045806e+00   2.4884226e+02   3.0100361e+01   3.1810323e+02   5.5290323e-02   9.9284516e+01   4.9161432e+01   1.7719516e+02   1.3346000e+01   4.8957581e+02   7.4010323e+00   2.3507581e+02   2.1567806e+01   2.1462581e+02   1.9405742e+01   3.7650503e+02   1.2174741e+01   2.8640871e+02   1.0839561e+01   2.0441503e+02  -1.2198059e+01   2.5866935e+02   1.5801290e+01   2.5550503e+02  -1.2385259e+01   2.8412968e+02   5.3478710e-01   3.3679503e+02  -7.3184588e+00   4.1226452e+02   2.5399484e+01   2.5020548e+02   9.8003355e+00   2.9265032e+02   2.5680555e+01   3.4946503e+02  -5.7232059e+01   2.4768968e+02  -1.4322594e+01   2.4261065e+02   9.9921290e-01   3.3398503e+02  -6.8613659e+01   8.8479677e+01   3.5636142e+01   4.2331935e+02   2.2644516e+00   1.6886129e+02   1.7571787e+02   3.9612503e+02   3.8935141e+01   2.6312503e+02   1.4500514e+02   2.7017710e+02   1.4148090e+01   2.0670677e+02   9.2228129e+00   4.4881452e+02   1.8507355e+02   3.0173968e+02   1.4449213e+01   3.3483387e+02   2.5497484e+01   2.2935903e+02   1.1828773e+02   5.2942484e+02   2.1634323e+00   2.3283419e+02   3.8919742e+00   2.8607742e+02   2.4968323e+01   2.2760161e+02   8.1976774e+00   2.4018032e+02   6.1439613e+00   3.0610968e+02   1.2580316e+02
   1.9936677e+02   1.9611303e+01   2.8729484e+02  -3.5148774e+00   2.0260677e+02   1.1530168e+01   3.4297419e+02  -7.9172903e+00   3.8967290e+02   2.2374232e+01   2.7251387e+02   8.0734065e+00   4.1324323e+02   2.5085058e+01   3.9067258e+02   7.0945806e+00   4.4684742e+02  -8.8045677e+00   3.2868903e+02  -3.9473806e+00   4.7385613e+02   1.4150968e-01   1.2875000e+02  -5.2451613e+00   2.4420839e+02  -5.7786065e+00   1.3212097e+02  -2.1656774e+01   3.1451935e+02  -6.1963871e+00   4.5790935e+02   3.3984026e+01   4.4814097e+02   1.8721626e+01   3.9279839e+02   3.6800000e+00   3.5434097e+02   3.5289819e+01   2.6335065e+02   1.2628077e+01   3.7283355e+02   3.8842348e+01   5.2841613e+02  -3.6400645e+00   2.2135226e+02   9.4699222e+00   3.4206129e+02   1.4456710e+01   3.0654871e+02   2.6330942e+01   1.8444129e+02  -8.1109677e-02   2.7890000e+02   4.8509032e+00   3.5313323e+02   4.2984181e+01   3.3026839e+02   2.6261432e+01   3.2386484e+02   5.2086942e+01   2.7190161e+02   1.7419161e+01   7.3629903e+02   6.5764000e+00   2.8065871e+02   9.5450452e+00   5.2965710e+02   5.0990452e+00   2.2846503e+02   1.7107941e+01   2.9949484e+02  -1.4384103e+01   2.5085484e+02   1.3563548e+01   3.0618903e+02   1.4836168e+01   2.2643935e+02   1.1166465e+01   2.6529581e+02   1.3116988e+02   2.5749194e+02   2.6922581e+01   4.8020452e+02  -2.1173458e+01   2.5766387e+02   2.6905277e+01   3.1311129e+02   2.5072387e+01   3.3522452e+02  -3.3534452e+00   3.0899806e+02   1.5648219e+01   3.8990581e+02   6.3414065e+00   2.0719968e+02   3.8327252e+01   2.0534839e+02   1.6935032e+01   3.7108548e+02   2.4977677e+01   4.6892645e+02   2.1141368e+01   2.1982742e+02   1.2159477e+02   2.8216935e+02   3.2298387e+01   2.4884290e+02   3.0835794e+01   5.8470503e+02   5.0088741e+01   4.2042613e+02   9.7533290e+00   9.4966129e+01   2.4446903e+01   3.5375935e+02   7.8199574e+01   2.9787387e+02   1.3810413e+01   5.7596935e+02   1.1139226e+01   4.2158677e+02   3.4188865e+01   3.3561419e+02   4.5010219e+01   3.9398452e+02   2.3995432e+01   5.4052355e+02   1.3810374e+01   2.1212419e+02  -2.7544516e+00   3.9303226e+02   2.2783226e+01   1.8036161e+02  -1.0561510e+01   3.7020194e+02   2.0574813e+01   5.6223677e+02  -1.9732903e-01   3.3303226e+02   2.1135484e+01   5.0940355e+02   2.3348129e+00   3.0527484e+02   2.8836400e+01   3.0451258e+02  -8.9477806e+00   2.9736226e+02   2.9738761e+01   3.7010323e+02   3.0415290e+01   1.1409452e+02   6.5256632e+01   2.1595516e+02   2.4915200e+01   4.9719581e+02   5.0714323e+00   2.5741581e+02   1.4730606e+01   2.1238581e+02   3.5349419e+00   3.6460503e+02   3.1746741e+01   3.1340871e+02   6.6295613e+00   2.4398503e+02  -2.5536588e+00   2.7347935e+02   1.4616490e+01   2.2622503e+02   2.5387141e+01   2.8402968e+02   1.4162787e+01   3.5898503e+02  -5.8036588e+00   3.8988452e+02   2.3479884e+01   2.5496548e+02  -5.8046452e-01   2.7784032e+02   1.3865355e+01   4.2717503e+02  -2.3738859e+01   2.6259968e+02   1.3254606e+01   2.6403065e+02  -5.4387097e-02   3.3746503e+02  -5.3892059e+01   1.1738968e+02   4.7603342e+01   3.9303935e+02   1.8826852e+01   1.4738129e+02   1.0547627e+02   3.9812503e+02   3.4305141e+01   3.1370503e+02   1.3567874e+02   2.7937710e+02   4.0812090e+01   2.2846677e+02   1.9962013e+01   5.8957452e+02   1.4505275e+02   3.3573968e+02   1.1589213e+01   3.3888387e+02   1.1323484e+01   2.5635903e+02   1.1388773e+02   5.1571484e+02   1.5350232e+01   2.1709419e+02   7.2011742e+00   3.0682742e+02   6.5583226e+00   3.0627161e+02   6.6240774e+00   2.5142032e+02   3.5574761e+01   2.9396968e+02   9.5104361e+01
   1.7574677e+02   1.8020903e+01   3.2520484e+02  -1.0737677e+01   1.7980677e+02   2.2974168e+01   3.6759419e+02  -2.4568903e+00   4.1671290e+02   3.3501032e+01   2.3684387e+02   1.1307006e+01   3.6571323e+02   1.3647458e+01   4.2157258e+02  -1.4427419e+01   3.9851742e+02  -1.1848168e+01   3.4058903e+02  -5.0393806e+00   4.9295613e+02   1.0335097e+00   1.5208000e+02   1.1284387e+00   2.3992839e+02  -2.1246206e+01   1.4764097e+02   6.3816258e+00   2.4689935e+02   6.9321290e-01   4.2166935e+02   2.1593226e+01   4.5380097e+02   4.6488258e+00   4.2912839e+02   3.8673600e+01   3.6015097e+02   2.1355019e+01   2.5835065e+02   1.4078077e+01   3.8492355e+02   2.0595148e+01   5.5293613e+02   2.6383355e+00   2.0702226e+02  -9.6236778e+00   3.5473129e+02   3.2683110e+01   2.8387871e+02  -4.7654581e+00   1.4120129e+02   1.9328090e+01   2.8309000e+02   1.3515703e+01   3.5775323e+02   4.8424581e+01   2.5878839e+02   1.4749832e+01   3.5186484e+02   4.5896942e+01   2.5285161e+02   2.0653161e+01   8.0549903e+02   2.9904000e+00   3.4394871e+02   2.7291845e+01   5.6079710e+02  -4.2021548e+00   2.0917503e+02   1.9271141e+01   2.9349484e+02   6.8158968e+00   2.8256484e+02   2.5596748e+01   3.0813903e+02   2.7300168e+01   2.2267935e+02   1.1897265e+01   2.6100581e+02   1.4256308e+02   2.3111194e+02   2.6742981e+01   4.7972452e+02  -1.4085058e+01   2.7676387e+02   2.0467277e+01   3.0111129e+02   3.2272387e+01   2.8655452e+02   2.5001548e+00   2.5290806e+02   7.3754194e+00   3.5123581e+02   8.4350065e+00   2.1366968e+02   4.9329652e+01   2.1881839e+02   2.3757432e+01   3.2298548e+02   2.4065677e+01   5.0287645e+02   4.6095368e+01   1.7949742e+02   1.3506117e+02   2.6840935e+02   3.2589187e+01   2.4065290e+02   3.1680994e+01   6.5122503e+02   4.2437141e+01   3.8009613e+02   2.1079729e+01   9.2496129e+01   1.7945032e+00   2.8656935e+02   7.6624774e+01   2.8349387e+02   3.1530813e+01   6.5162935e+02   2.3896426e+01   3.7439677e+02   3.8294065e+01   3.3771419e+02   3.7072219e+01   4.1779452e+02   3.3850632e+01   5.3475355e+02   1.8411974e+01   2.2807419e+02   7.8695484e+00   4.1932226e+02   1.7680026e+01   1.8412161e+02  -2.7482310e+01   3.6901194e+02   8.3800129e+00   6.3575677e+02   3.5910710e+00   3.5408226e+02   4.9491484e+01   5.4192355e+02   3.8683213e+01   2.6070484e+02   2.9112000e+01   3.0522258e+02   2.7615419e+01   2.8322226e+02   2.7819961e+01   4.1329323e+02   2.9490090e+01   1.6104452e+02   5.1450632e+01   2.1447516e+02   4.9413600e+01   5.4995581e+02   1.1900632e+01   2.4469581e+02   1.2278206e+01   2.0438581e+02  -4.4505806e-01   4.1474503e+02   3.7115541e+01   3.0259871e+02   2.5354361e+01   2.4117503e+02  -2.0138859e+01   3.2076935e+02   8.0232903e+00   2.8308503e+02   1.1838341e+01   2.6012968e+02   2.7504787e+01   4.1898503e+02   1.8256341e+01   3.9060452e+02   1.6942284e+01   3.2196548e+02   3.5489535e+01   3.1284032e+02   2.0295355e+01   4.7265503e+02  -3.7807259e+01   2.8254968e+02   8.4186065e+00   2.5375065e+02   6.3880129e+00   1.6503503e+02  -5.3097659e+01   1.1800968e+02   4.1363742e+01   3.9236935e+02   2.1880452e+01   1.7772129e+02   1.6138907e+02   3.9746503e+02   1.1687941e+01   2.8646503e+02   1.4246794e+02   3.0017710e+02   2.6180903e+00   1.8765677e+02   1.5606813e+01   5.8571452e+02   1.1850155e+02   3.1897968e+02   3.0012903e-02   3.4288387e+02   1.3143484e+01   2.4607903e+02   8.2900129e+01   4.9742484e+02  -1.9865677e+00   2.1636419e+02  -1.7900426e+01   2.8032742e+02   1.1248323e+01   2.7136161e+02   1.9316877e+01   2.4394032e+02   4.1231613e+00   2.8105968e+02   1.1694716e+02
   1.7441677e+02   3.0847303e+01   2.8977484e+02  -6.5232774e+00   2.0294677e+02  -1.3777032e+01   3.3345419e+02   1.6274310e+01   4.4543290e+02   3.9773432e+01   2.8261387e+02   1.3555406e+01   3.3338323e+02   2.5473858e+01   4.6372258e+02  -2.9994194e+00   4.0546742e+02  -4.3541677e+00   3.4473903e+02  -6.7513806e+00   5.4123613e+02   2.7651110e+01   1.5199000e+02  -1.0064361e+01   2.2487839e+02   1.3807794e+01   1.3445097e+02  -9.5131742e+00   2.6189935e+02  -5.6067871e+00   4.4018935e+02   7.3516258e+00   3.8180097e+02  -6.3011742e+00   2.8198839e+02   5.8248000e+00   3.1682097e+02   2.2771419e+01   2.4730065e+02  -5.7579226e+00   3.3821355e+02  -3.7680516e+00   4.2560613e+02  -4.2252645e+00   2.1754226e+02   1.5584722e+01   3.4020129e+02   1.9935510e+01   3.1797871e+02  -1.0153458e+01   1.9910129e+02   3.0076090e+01   2.8556000e+02   1.4558103e+01   3.4028323e+02   5.4772181e+01   3.3607839e+02   1.8796632e+01   3.9467484e+02   5.3422142e+01   2.5390161e+02   3.4759161e+01   8.2687903e+02   1.6760000e+01   2.9651871e+02   8.0362452e+00   7.9741710e+02   7.6282452e+00   2.1527503e+02   8.1231412e+00   3.2120484e+02  -4.4009032e+00   2.6390484e+02  -5.3904516e+00   2.8637903e+02   1.1800968e+01   1.9510935e+02   7.9628645e+00   3.3943581e+02   1.2561868e+02   2.0554194e+02   1.1458581e+01   4.3696452e+02  -2.3384258e+01   2.6061387e+02   3.3669277e+01   3.0068129e+02  -1.8332129e+00   3.1917452e+02   8.9305548e+00   2.4995806e+02   2.4751419e+01   3.5175581e+02  -7.2765935e+00   1.6347968e+02   5.0064852e+01   2.2358839e+02   5.1858323e+00   3.1379548e+02   2.8560877e+01   4.0154645e+02   2.0241768e+01   2.6315742e+02   1.5698837e+02   3.1025935e+02   1.4961187e+01   2.2018290e+02   3.6078594e+01   5.4270503e+02   4.0738741e+01   3.8994613e+02   5.6717290e+00   1.0853613e+02  -8.1586968e+00   2.2389935e+02   4.6878374e+01   2.8473387e+02   3.6101613e+01   5.9677935e+02   3.6094426e+01   4.3791677e+02   4.0212465e+01   3.1304419e+02   2.6335819e+01   4.2117452e+02   2.3300232e+01   5.3761355e+02   1.3283174e+01   2.0674419e+02   2.0335948e+01   4.1032226e+02   4.3690026e+01   1.8674161e+02  -7.2619097e+00   3.7620194e+02   9.4248129e+00   6.4547677e+02   1.0934710e+00   2.8265226e+02   1.1355884e+01   5.2373355e+02   1.9084129e+00   2.4884484e+02   6.1608000e+00   3.0432258e+02   5.9827419e+01   2.3893226e+02   2.0463161e+01   4.2191323e+02   3.3460490e+01   2.1957452e+02   6.6148232e+01   2.1057516e+02   1.8865600e+01   5.5043581e+02   3.6242232e+01   2.4236581e+02   1.1884606e+01   1.7081581e+02   1.1430542e+01   4.2431503e+02   5.3349941e+01   3.5240871e+02   2.5995613e+00   2.3750503e+02  -3.8952588e+00   3.2857935e+02   1.3588490e+01   1.9441503e+02   3.3071941e+01   2.7783968e+02   8.9879871e+00   4.1022503e+02   1.6187141e+01   3.8293452e+02   2.7275884e+01   2.8353548e+02   3.4513935e+01   3.0379032e+02   9.3593548e+00   5.0312503e+02  -1.1284859e+01   2.5435968e+02   1.8673806e+01   2.4841065e+02   1.8725213e+01   3.4517503e+02  -3.3648859e+01   1.1981968e+02   1.4178942e+01   3.8450935e+02   1.6039252e+01   1.7224129e+02   1.6425747e+02   4.3341503e+02   3.4861941e+01   3.0608503e+02   1.3766834e+02   3.1477710e+02   1.8110090e+01   1.9351677e+02   5.9880129e+00   5.8009452e+02   1.5876115e+02   3.0559968e+02   2.5290413e+01   3.2117387e+02   2.5400284e+01   2.8393903e+02   9.0261329e+01   5.4276484e+02   1.6096232e+01   2.5741419e+02   2.3815574e+01   2.2407742e+02   1.3308323e+01   2.8151161e+02  -9.0151226e+00   2.8842032e+02   3.6647613e+00   2.8186968e+02   1.3869236e+02
   1.7155677e+02   2.2836103e+01   2.7315484e+02  -1.7636774e+00   2.3060677e+02   3.8601677e+00   4.4574419e+02   1.5761110e+01   2.6795290e+02   2.1251832e+01   2.1565387e+02   2.7052206e+01   3.4714323e+02   1.6803058e+01   3.9842258e+02  -1.5425419e+01   4.0851742e+02   3.7818323e+00   3.2135903e+02   2.0190194e+00   5.1890613e+02   1.4157510e+01   1.6194000e+02  -9.3303613e+00   2.3001839e+02   5.3965935e+00   1.1426097e+02  -1.9479742e+00   2.8703935e+02   4.6720129e+00   4.0142935e+02   1.5312426e+01   3.8914097e+02  -2.7698374e+01   2.9012839e+02  -1.5016400e+01   3.1344097e+02   1.8851819e+01   2.3597065e+02   1.0098477e+01   3.0211355e+02  -3.4500052e+01   4.8317613e+02  -5.5408645e+00   2.0949226e+02   1.2078722e+01   2.3492129e+02   8.1179097e+00   3.0087871e+02   1.7254542e+01   1.4201129e+02   3.2132903e+00   3.1423000e+02   2.4545032e+00   3.2799323e+02   4.0135381e+01   3.4726839e+02   4.0914323e+00   3.6486484e+02   4.0526942e+01   2.2428161e+02   2.5278761e+01   8.1653903e+02  -5.1328000e+00   3.0613871e+02   1.7406645e+01   5.1127710e+02   1.3039445e+01   2.0379503e+02   3.3661541e+01   2.6363484e+02  -5.6530323e-01   2.5356484e+02   2.2726748e+01   3.2604903e+02   1.0627368e+01   2.0762935e+02   8.6712645e+00   3.2286581e+02   1.4175428e+02   2.0059194e+02   4.5044581e+01   4.0025452e+02  -1.2117458e+01   2.6885387e+02   2.2100077e+01   2.8539129e+02   4.1339987e+01   3.3945452e+02   9.6481548e+00   2.7557806e+02   8.7918194e+00   3.9313581e+02  -3.8769935e+00   2.2485968e+02   3.4484452e+01   2.0543839e+02   7.7378323e+00   3.9660548e+02   1.9936077e+01   3.8464645e+02   3.4313768e+01   3.0044742e+02   1.4185517e+02   3.2654935e+02   1.4557987e+01   3.1718290e+02   2.6468594e+01   6.5431503e+02   3.0949941e+01   4.1042613e+02   6.3633290e+00   3.2415613e+02   7.7317032e+00   3.6737935e+02   4.9639974e+01   3.0792387e+02   1.4916413e+01   6.2720935e+02   1.5420026e+01   3.9043677e+02   3.5680865e+01   3.2561419e+02   3.3900219e+01   4.2788452e+02   9.6634323e+00   5.3456355e+02   9.0971742e+00   2.7583419e+02   1.2388748e+01   4.4303226e+02   1.2693226e+01   1.6602161e+02   7.2956903e+00   3.6625194e+02   2.5608129e+00   7.1456677e+02  -7.3337290e+00   2.8108226e+02  -1.5518516e+01   5.4940355e+02   1.9448129e+00   2.4127484e+02   1.4236400e+01   3.2327258e+02   1.8411419e+01   2.7422226e+02   2.0489961e+01   4.2234323e+02   2.2096090e+01   2.2566452e+02   5.7901032e+01   2.2709516e+02   1.1354000e+01   5.0795581e+02   1.9310632e+01   2.2550581e+02  -5.2865935e+00   2.0196581e+02   5.7985419e+00   3.9789503e+02   3.9083541e+01   3.5221871e+02   1.7334761e+01   2.1931503e+02  -9.1100588e+00   2.9685935e+02   1.4936090e+01   1.9598503e+02   1.0856341e+01   2.5807968e+02   8.5687871e+00   4.0427503e+02  -1.4096859e+01   3.1983452e+02   2.9938839e+00   2.9334548e+02   8.8191355e+00   3.3798032e+02   4.2144155e+01   5.1912503e+02  -3.7904859e+01   2.7997968e+02  -3.5657935e+00   2.7232065e+02   4.0924129e+00   2.2174503e+02  -5.7304459e+01   1.1681968e+02   1.2318942e+01   3.7798935e+02   2.2410852e+01   1.7438129e+02   1.4503627e+02   3.5436503e+02   4.6655941e+01   3.6736503e+02   1.7619594e+02   5.0531710e+02   1.8736890e+01   3.2270677e+02  -1.3871871e+00   3.6419452e+02   8.8413148e+01   3.3835968e+02   2.9996129e+00   3.7064387e+02   4.1126839e+00   1.7759903e+02   7.5528529e+01   5.3909484e+02   1.1959832e+01   3.0878419e+02   8.1597419e-01   2.3282742e+02   2.0108323e+01   2.9322161e+02  -9.5192258e-01   2.0323032e+02   2.9189961e+01   2.9653968e+02   1.2456876e+02
   2.0307677e+02   1.7984503e+01   2.5544484e+02   2.0223123e+01   1.9541677e+02  -3.1346323e+00   3.9464419e+02   2.3139110e+01   3.0667290e+02   2.6494232e+01   2.5999387e+02   6.9850065e+00   2.7676323e+02   1.4383458e+01   3.9412258e+02  -5.7314194e+00   4.5451742e+02  -1.0881677e+00   3.4863903e+02  -3.2033806e+00   4.7595613e+02   2.0353510e+01   1.3851000e+02  -1.2935961e+01   2.6563839e+02  -2.1630065e+00   1.1326097e+02  -5.9079742e+00   2.9399935e+02   6.3552129e+00   5.3899935e+02   6.4468258e+00   4.2609097e+02   7.7256258e+00   3.7364839e+02  -9.5980000e+00   3.9648097e+02   7.5886194e+00   3.2258065e+02   5.7269677e+01   3.4887355e+02  -2.4808516e+00   5.4227613e+02   2.0111135e+01   2.0492226e+02   1.0874322e+01   2.1925129e+02   1.7471510e+01   3.0278871e+02   1.5681742e+01   1.1977129e+02  -3.7175097e+00   2.7966000e+02   3.2270103e+01   3.3132323e+02   4.5058981e+01   3.2121839e+02   1.3543226e-01   3.3748484e+02   2.9237342e+01   2.5423161e+02  -3.4572387e+00   7.7210903e+02   5.9516000e+00   3.6936871e+02   2.0678245e+01   5.3388710e+02  -3.8193548e+00   2.2612503e+02   3.9725141e+01   2.3125484e+02   7.3650968e+00   2.3609484e+02   7.9743484e+00   3.2428903e+02   2.0198168e+01   2.4605935e+02   3.0686452e-01   2.6796581e+02   1.5167628e+02   1.9630194e+02   2.1667781e+01   3.9696452e+02  -9.2742581e+00   2.6638387e+02   3.2677677e+01   3.1401129e+02   4.4860387e+01   2.7212452e+02   4.3145548e+00   2.7628806e+02   6.5950194e+00   3.5051581e+02   4.3026065e+00   2.0871968e+02   2.7155652e+01   2.0596839e+02   9.3554323e+00   3.2032548e+02   6.0384774e+00   3.3464645e+02   3.2123768e+01   3.7315742e+02   1.8132837e+02   3.0830935e+02   1.0397187e+01   2.1570290e+02   8.8169935e+00   4.8946503e+02   3.9137941e+01   2.7913613e+02  -1.7034710e+00   3.9396613e+02   1.9626903e+01   2.6179935e+02   5.7086374e+01   3.1511387e+02   9.9112129e+00   5.8377935e+02   1.1374426e+01   4.4553677e+02   2.6322865e+01   3.4018419e+02   3.7404619e+01   4.6179452e+02   2.9006323e+00   4.8866355e+02   2.3719174e+01   3.5483419e+02   8.3487484e+00   3.1261226e+02   4.7368258e+00   2.5464161e+02  -4.4139097e+00   3.1101194e+02   4.1200129e+00   6.6528677e+02   2.5086710e+00   2.5365226e+02  -3.0441161e+00   5.1311355e+02   2.3658013e+01   2.5589484e+02   7.4068000e+00   2.9817258e+02   2.6559419e+01   2.9470226e+02   4.4041561e+01   2.6886323e+02   2.4134490e+01   9.9954516e+01   6.2767832e+01   2.2190516e+02   2.1109200e+01   5.4019581e+02   3.1581432e+01   2.6169581e+02   2.1438206e+01   1.6005581e+02   1.0911342e+01   4.0908503e+02   1.2328341e+01   2.9849871e+02   2.0772361e+01   2.0565503e+02  -5.4872588e+00   3.0043935e+02   1.3559690e+01   2.5155503e+02   2.7460741e+01   2.4274968e+02   1.9705187e+01   3.8036503e+02  -3.1840588e+00   3.7236452e+02   1.0121484e+01   3.4125548e+02   2.2846335e+01   2.6669032e+02   2.3987355e+01   4.7893503e+02  -2.4829659e+01   2.9907968e+02   7.8062065e+00   2.6413065e+02   1.9607613e+01   3.4793503e+02  -3.3209659e+01   1.1814968e+02   1.8122542e+01   4.0612935e+02   3.1259652e+01   1.7614129e+02   1.3241547e+02   3.7689503e+02   2.9333541e+01   2.6531503e+02   2.7568994e+02   4.6044710e+02   2.3856490e+01   2.9156677e+02   4.7434013e+01   3.4938452e+02   1.0055795e+02   3.7897968e+02   1.2230013e+01   3.6693387e+02   2.7839484e+01   1.8474903e+02   6.8806529e+01   5.2933484e+02   1.6220632e+01   3.6630419e+02   1.6374374e+01   3.0669742e+02   1.2587226e+00   2.8665161e+02  -3.2863226e+00   2.0232032e+02   2.2362761e+01   2.8834968e+02   1.3765396e+02
   1.8593677e+02  -1.0984297e+01   2.5701484e+02  -4.9524774e+00   1.5651677e+02   1.6317368e+01   3.5512419e+02  -2.7079290e+01   2.3462290e+02  -1.4617677e+00   3.2013387e+02   1.6363806e+01   2.7647323e+02   8.1666581e+00   4.1467258e+02  -5.6754194e+00   3.9508742e+02  -5.3337677e+00   3.1735903e+02  -1.6460981e+01   3.5204613e+02   5.4630968e-01   1.3056000e+02  -2.9629961e+01   2.5615839e+02   8.1653935e+00   1.2840097e+02   1.1110826e+01   2.6894935e+02   3.0692129e+00   4.3080935e+02  -2.7979742e+00   3.7123097e+02   1.7874426e+01   3.2960839e+02   9.1152000e+00   3.3677097e+02   1.7885419e+01   2.2549065e+02  -3.8731226e+00   3.7102355e+02  -6.7285161e-01   5.7832613e+02  -1.2632865e+01   2.5678226e+02  -2.0654478e+01   2.4463129e+02  -6.2788903e+00   2.8402871e+02   1.0842542e+01   1.1872129e+02  -7.5435097e+00   2.3932000e+02   8.8773032e+00   3.2075323e+02   2.4624581e+01   2.4983839e+02   9.1758323e+00   3.1033484e+02   2.0979342e+01   2.3761161e+02   9.7236129e-01   6.7682903e+02   5.8040000e+00   4.9860871e+02   1.8769045e+01   5.5669710e+02  -5.4541548e+00   1.9060503e+02   3.2906741e+01   2.4739484e+02  -6.8361032e+00   2.4985484e+02   2.3543548e+01   2.9980903e+02   7.3465677e+00   2.1334935e+02   1.0733665e+01   2.6024581e+02   1.5043388e+02   2.0178194e+02   4.6093806e+00   4.3420452e+02  -2.9734581e+00   2.6185387e+02   2.7800077e+01   3.1368129e+02   3.7696787e+01   3.1398452e+02   1.6115755e+01   2.8857806e+02   6.2318194e+00   3.2594581e+02   5.9820645e-01   2.0252968e+02   4.2890852e+01   2.2005839e+02   1.6582323e+00   3.0265548e+02   2.2882077e+01   3.6464645e+02   3.8003768e+01   4.3401742e+02   7.4559574e+01   3.0787935e+02   4.0481587e+01   2.1103290e+02   2.2000594e+01   4.7003503e+02   4.3932341e+01   2.7047613e+02   1.7129329e+01   4.1844613e+02   2.1758503e+01   3.2965935e+02   4.4177574e+01   2.9930387e+02   1.0266013e+01   6.3910935e+02   3.5418026e+01   5.7210677e+02   2.7577265e+01   3.7471419e+02   4.0732219e+01   4.5769452e+02   5.2786323e+00   5.4713355e+02   1.0991574e+01   2.9188419e+02   4.3847484e+00   2.9756226e+02  -1.0529174e+01   2.8997161e+02  -2.3803097e+00   2.8315194e+02   1.1588813e+01   6.0832677e+02   1.8735471e+01   2.4775226e+02   3.4337884e+01   5.1140355e+02   2.1514813e+01   2.9318484e+02   2.4753600e+01   2.9541258e+02   2.2300219e+01   2.6351226e+02   2.8306761e+01   2.5415323e+02   2.8501290e+01   1.6876452e+02   8.1413032e+01   2.0628516e+02   2.4498800e+01   5.3300581e+02   3.0396632e+01   2.6893581e+02   2.8429006e+01   1.5938581e+02  -5.7950581e+00   4.4470503e+02   6.5048741e+01   3.2711871e+02   2.8862761e+01   2.2631503e+02  -7.7600588e+00   3.3709935e+02   4.1576890e+01   2.2103503e+02   2.1802341e+01   2.5983968e+02   2.8179871e+00   3.7231503e+02   4.3699412e+00   3.2331452e+02   4.0454839e+00   3.4582548e+02   3.2960735e+01   3.1193032e+02   2.9468155e+01   5.3212503e+02  -2.1414859e+01   2.8735968e+02   4.9838065e+00   2.4161065e+02  -4.5407871e+00   3.7579503e+02  -3.4058459e+01   1.2528968e+02   8.1213419e+00   4.0398935e+02   1.5570852e+01   1.6857129e+02   9.7641071e+01   3.4950503e+02   2.1334741e+01   3.0465503e+02   2.3006274e+02   5.1271710e+02  -2.7655110e+01   2.7956677e+02   7.4840129e+00   3.4700452e+02   1.0545835e+02   3.4449968e+02   1.7078413e+01   4.1979387e+02  -5.5793161e+00   2.1445903e+02   8.4669729e+01   4.7028484e+02   1.5274632e+01   2.8130419e+02   1.1744374e+01   2.3057742e+02   5.5983226e+00   2.5936161e+02   8.3268774e+00   1.9418032e+02   1.1063961e+01   2.5029968e+02   1.2745796e+02
   1.7612677e+02   1.9140503e+01   2.5358484e+02  -1.4778077e+01   1.8432677e+02   2.8092568e+01   3.4031419e+02  -7.9944903e+00   2.4781290e+02   1.8913032e+01   2.2727387e+02  -6.6873935e+00   3.5224323e+02   3.1105058e+01   4.6012258e+02   3.4188581e+01   4.7489742e+02   1.4181432e+01   3.6411903e+02   3.5838219e+01   4.8095613e+02   3.0803510e+01   1.6932000e+02  -1.1490761e+01   2.2777839e+02  -7.4242065e+00   1.3702097e+02   1.2661226e+01   3.0122935e+02  -5.2231871e+00   4.2509935e+02   1.0898826e+01   3.5676097e+02  -7.0579742e+00   2.7079839e+02  -1.6750000e+01   3.6034097e+02   8.5798194e+00   3.2016065e+02  -1.4486723e+01   3.7083355e+02  -6.7076516e+00   5.1893613e+02  -1.7741665e+01   2.2044226e+02  -1.3797278e+01   2.4597129e+02  -1.3286090e+01   2.5745871e+02  -2.3271858e+01   1.1758129e+02  -2.3872310e+01   2.9323000e+02   8.1345032e+00   3.3723323e+02   6.8261806e+00   2.3669839e+02  -3.2529677e+00   2.2872484e+02   1.0368142e+01   2.3385161e+02   4.3631613e+00   6.7425903e+02  -2.8320400e+01   4.0908871e+02   2.3790645e+01   4.8112710e+02   2.3691445e+01   2.1955503e+02   1.7780741e+01   2.3615484e+02  -3.8369032e+00   2.3356484e+02   3.0176748e+01   3.1956903e+02   3.6285768e+01   2.2119935e+02   1.7725665e+01   2.4458581e+02   1.3349668e+02   2.2797194e+02   2.1134181e+01   3.7867452e+02  -1.9341058e+01   2.6904387e+02   2.0804877e+01   3.2311129e+02   3.2042387e+01   2.6883452e+02   4.5777548e+00   2.9738806e+02   8.6670194e+00   3.6328581e+02   1.3941006e+01   1.9771968e+02   1.5985652e+01   2.1377839e+02   1.9070632e+01   3.3679548e+02   1.7720877e+01   3.7245645e+02   5.9589677e+00   3.8706742e+02   1.6735574e+01   2.8711935e+02   1.0002387e+01   2.0656290e+02   1.1648194e+01   4.3165503e+02   2.3522741e+01   2.3618613e+02   1.4025290e+00   3.6939613e+02   2.4062503e+01   3.5217935e+02   5.2565974e+01   3.0911387e+02   1.6441213e+01   6.0334935e+02   3.4088826e+01   4.9158677e+02   2.5638865e+01   3.9395419e+02   4.8623019e+01   4.2622452e+02   9.4162323e+00   5.0852355e+02   9.2303742e+00   2.9722419e+02  -4.9424516e+00   3.1932226e+02   1.0390026e+01   2.5097161e+02  -1.9640310e+01   2.9439194e+02  -1.6930387e+01   6.1413677e+02  -1.2679329e+01   2.3199226e+02   2.9738684e+01   5.2725355e+02   1.3436813e+01   2.3718484e+02   1.6853600e+01   3.0008258e+02   7.9766194e+00   2.7960226e+02   1.3729561e+01   2.8405323e+02   3.0159290e+01   1.2509452e+02   6.2566632e+01   1.5757516e+02   3.5205600e+01   5.6047581e+02   1.1009032e+01   2.4650581e+02   1.3273406e+01   1.8767581e+02   1.8611742e+01   4.4193503e+02   2.5560341e+01   3.1640871e+02  -1.8043871e-01   2.5250503e+02   1.8424741e+01   3.0076935e+02   2.0003290e+01   2.2493503e+02   8.3003412e+00   2.7112968e+02   4.3478710e-01   3.7146503e+02   1.8477941e+01   3.4417452e+02   7.0668387e-01   3.0982548e+02   2.4030735e+01   3.0827032e+02   4.3900955e+01   4.9874503e+02  -1.9984459e+01   2.6502968e+02   2.0250206e+01   2.3051065e+02   1.1537213e+01   1.1546503e+02  -4.9512059e+01   1.4005968e+02   1.4169742e+01   3.9798935e+02   6.7085161e-01   1.7129129e+02   1.4366347e+02   3.5908503e+02   3.2428341e+01   3.3960503e+02   2.0945674e+02   7.4004710e+02   2.9488490e+01   2.8584677e+02   1.0221613e+01   3.4571452e+02   1.4228155e+02   3.2911968e+02   2.7388129e+00   3.8212387e+02   5.3842839e+00   2.2512903e+02   5.1196129e+01   4.7561484e+02   6.9882323e+00   2.4920419e+02  -5.6276258e+00   2.3001742e+02   1.1703123e+01   3.0393161e+02   2.6281277e+01   2.1604032e+02   2.9075161e+01   2.6782968e+02   1.4077556e+02
   1.7645677e+02   3.3204103e+01   2.7239484e+02   5.4871226e+00   1.9127677e+02   2.2486568e+01   3.3535419e+02   8.3623097e+00   2.7562290e+02   2.5978232e+01   1.9265387e+02   1.4122065e+00   4.2795323e+02   2.9718258e+01   5.7997258e+02  -1.3499419e+01   4.2503742e+02   1.2320232e+01   3.6858903e+02  -5.6093806e+00   4.0847613e+02  -4.2480903e+00   1.5703000e+02   2.2524387e+00   2.2734839e+02  -1.2429806e+01   1.3597097e+02   2.2275226e+01   2.5441935e+02   4.4716129e+00   3.7090935e+02   2.6944026e+01   4.3971097e+02   4.2060258e+00   3.4245839e+02  -1.6728000e+00   3.5553097e+02   2.9624619e+01   3.1982065e+02   2.5490477e+01   4.3254355e+02   5.6855484e+00   5.5036613e+02  -1.2966065e+01   1.8249226e+02   1.0238722e+01   2.6449129e+02   1.6902310e+01   2.9526871e+02   8.4733419e+00   1.3958129e+02   5.0769032e-01   3.3632000e+02   4.4730323e-01   3.3185323e+02   2.5256581e+01   3.1845839e+02   2.1496232e+01   3.1557484e+02   6.5330142e+01   2.8404161e+02   1.2687961e+01   6.7634903e+02   8.0824000e+00   4.1641871e+02   3.6534245e+01   5.2150710e+02  -3.3989548e+00   2.1579503e+02   1.4031541e+01   2.1263484e+02  -1.3435303e+01   2.0728484e+02   2.3791484e+00   3.0313903e+02   2.8360168e+01   2.2157935e+02   1.1035265e+01   2.2786581e+02   1.2940428e+02   2.0573194e+02   1.1963381e+01   3.9777452e+02  -1.0299058e+01   2.8000387e+02   2.6308077e+01   3.3720129e+02   1.1335187e+01   2.9702452e+02   1.8132555e+01   2.9076806e+02   1.3436619e+01   3.5771581e+02   9.1966065e+00   1.8490968e+02   2.5820452e+01   2.0739839e+02   1.3011032e+01   2.8865548e+02   2.8912077e+01   3.6045645e+02   8.7289677e+00   3.7958742e+02   2.5723974e+01   2.6587935e+02   2.7841587e+01   2.0322290e+02   1.2675394e+01   3.7003503e+02   3.9262341e+01   2.6742613e+02   2.9183329e+01   3.7239613e+02   1.2822503e+01   3.1365935e+02   5.0737574e+01   4.4144387e+02   2.0284813e+01   6.5548935e+02   2.4157626e+01   4.4758677e+02   4.7058865e+01   4.0009419e+02   2.8891819e+01   3.4093452e+02   2.1619432e+01   4.7318355e+02   3.7627574e+01   2.8993419e+02  -5.0292516e+00   3.1646226e+02   8.2388258e+00   2.5926161e+02   9.6464903e+00   3.0625194e+02   3.8808129e+00   5.8337677e+02   2.8061471e+01   2.9299226e+02   3.3288684e+01   5.2130355e+02   2.9528129e+00   2.8818484e+02   7.6736000e+00   1.9432258e+02   2.3917419e+01   3.2393226e+02   2.9613161e+01   2.2877323e+02   1.2391690e+01   1.1690452e+02   7.8601832e+01   1.9876516e+02   1.3580400e+01   5.9357581e+02   2.3791032e+01   2.3431581e+02   8.5786065e+00   2.7748581e+02   1.5566942e+01   1.5927503e+02   3.1983141e+01   3.0492871e+02   2.0397961e+01   2.6193503e+02   4.7703412e+00   2.8262935e+02   1.4604490e+01   2.2608503e+02   8.8283412e+00   3.0526968e+02   4.2235871e+00   3.7970503e+02   2.3008741e+01   3.8231452e+02   3.3375484e+01   3.3291548e+02   2.4513535e+01   2.9279032e+02   9.0893548e+00   3.9270503e+02  -3.1311259e+01   2.3649968e+02   1.6532606e+01   2.3494065e+02   1.1612813e+01   2.3274503e+02  -2.5034459e+01   1.4952968e+02   3.1372142e+01   4.0503935e+02   1.7866852e+01   1.8248129e+02   1.2547827e+02   3.5746503e+02   3.8837941e+01   3.2717503e+02   2.0969114e+02   6.4277710e+02   3.0340090e+01   2.8184677e+02   1.0591613e+01   3.3443452e+02   9.0893948e+01   4.0040968e+02   3.5556129e+00   4.1059387e+02   9.4866839e+00   2.2002903e+02   8.4564129e+01   4.6576484e+02   3.4066232e+01   2.3020419e+02   3.1312374e+01   2.5476742e+02   1.1103123e+01   3.0360161e+02   3.4076774e+00   2.8699032e+02   1.3729161e+01   2.8034968e+02   1.1372396e+02
   1.9655677e+02   2.0836103e+01   3.4177484e+02   2.3076723e+01   2.0551677e+02   1.0247368e+01   3.9078419e+02   2.8307910e+01   2.7300290e+02   1.5807832e+01   2.7013387e+02  -4.4061935e+00   4.4205323e+02   2.0210258e+01   4.7842258e+02   6.8745806e+00   4.3365742e+02  -4.0393677e+00   3.6039903e+02   1.1235819e+01   4.7623613e+02   4.6611097e+00   1.5565000e+02  -1.1637161e+01   2.3920839e+02  -2.9086065e+00   1.3164097e+02   4.0016258e+00   2.8389935e+02  -2.3167871e+00   3.3923935e+02  -1.1232374e+01   3.7761097e+02   6.5402581e-01   2.4926839e+02   1.9224000e+00   3.5320097e+02   1.4431019e+01   2.0916065e+02  -2.4796723e+01   3.6916355e+02   1.4135948e+01   4.9836613e+02  -1.3376065e+01   2.0925226e+02   1.7957922e+01   2.6068129e+02   8.0171097e+00   2.8459871e+02   1.1846942e+01   1.6515129e+02  -1.4397910e+01   4.2409000e+02   1.4285703e+01   3.8885323e+02   2.5556581e+01   3.4950839e+02   1.5772232e+01   3.1600484e+02   2.0435742e+01   2.9019161e+02   3.5259613e+00   7.5982903e+02   8.6940000e+00   4.0889871e+02   1.0285845e+01   5.7241710e+02  -1.6711755e+01   1.9870503e+02   2.8787412e+00   2.0734484e+02  -1.8492103e+01   2.3375484e+02   1.2401548e+01   3.0666903e+02   9.4177677e+00   2.4305935e+02   2.2786865e+01   2.6743581e+02   1.1718868e+02   1.9220194e+02   1.2665781e+01   3.8491452e+02  -5.6502581e+00   2.7614387e+02   3.1706877e+01   3.0996129e+02   8.0443871e+00   2.9269452e+02   8.2489548e+00   3.2038806e+02  -1.9829806e+00   3.6294581e+02  -1.8031794e+01   1.7514968e+02   3.9081252e+01   2.0405839e+02  -1.0117677e+00   3.3579548e+02   1.0420877e+01   3.5454645e+02   3.6201768e+01   4.7291742e+02   4.0397574e+01   2.8863935e+02   3.3070787e+01   1.9275290e+02   8.5629935e+00   4.2979503e+02   5.1291541e+01   2.3890613e+02   2.9449290e+00   3.8101613e+02   6.1829032e+00   3.9298935e+02   5.1541174e+01   3.6173387e+02   1.1131613e+01   6.2253935e+02   1.2413626e+01   4.7581677e+02   2.4800465e+01   4.1680419e+02   2.5085019e+01   3.8717452e+02   2.1602323e+00   5.4090355e+02  -3.2002581e-01   3.1483419e+02   1.9787484e+00   3.4361226e+02   1.1168258e+00   2.3978161e+02   6.1148903e+00   3.0653194e+02  -3.0415871e+00   3.9766677e+02   1.3477827e+02   2.9103226e+02   1.3155484e+01   4.8487355e+02  -3.4627871e+00   2.6237484e+02   2.0928400e+01   2.3860258e+02   3.3425019e+01   3.6698226e+02   4.7789161e+01   1.9958323e+02   2.1386890e+01   1.0142452e+02   7.1750232e+01   1.8357516e+02   1.4315600e+01   5.6947581e+02   1.6769032e+01   2.0179581e+02   8.9402065e+00   2.4000581e+02   2.6185342e+01   3.0222503e+02   3.5687141e+01   3.4425871e+02   2.4161561e+01   2.5803503e+02  -3.5876588e+00   2.8800935e+02   9.8340903e+00   2.3131503e+02   8.1699412e+00   3.1507968e+02   1.4398787e+01   4.0555503e+02   7.6107412e+00   4.1974452e+02   7.8010839e+00   3.3415548e+02   3.2274335e+01   2.7093032e+02   5.1318155e+01   3.6974503e+02  -3.4424459e+01   2.4902968e+02   1.2240206e+01   2.5303065e+02   1.0545613e+01   2.0889503e+02  -5.8516459e+01   1.5757968e+02   3.5628142e+01   3.8784935e+02   8.0520516e+00   1.5195129e+02   1.6497067e+02   3.5674503e+02   2.4655541e+01   3.3203503e+02   2.0673234e+02   5.0904710e+02   2.6438490e+01   2.6498677e+02   9.7504129e+00   3.8738452e+02   8.6987948e+01   3.5902968e+02   1.6826013e+01   3.9312387e+02  -6.5716129e-02   1.9645903e+02   8.2019729e+01   4.7828484e+02  -6.0536774e-01   2.3441419e+02   1.2025574e+01   2.7001742e+02  -9.1768774e+00   2.7817161e+02  -1.2779226e+00   3.2361032e+02  -8.1004387e+00   2.8363968e+02   1.2293076e+02
   1.8374677e+02   2.6290903e+01   2.9158484e+02   1.9471923e+01   2.0303677e+02  -2.6442323e+00   4.0088419e+02   7.2990968e-01   2.8243290e+02  -7.4265677e+00   2.9332387e+02   4.6486065e+00   4.3890323e+02   7.4122581e+00   4.0267258e+02  -1.6515419e+01   4.0675742e+02   2.2252632e+01   4.0511903e+02  -5.4417806e+00   3.6185613e+02  -4.8584903e+00   1.3251000e+02   1.5694039e+01   2.5615839e+02   5.4553935e+00   9.7020968e+01  -4.2787742e+00   2.8099935e+02   1.0535213e+01   2.7304935e+02   2.1152826e+01   3.7847097e+02  -1.5147742e+00   2.1803839e+02  -2.5769200e+01   3.8834097e+02  -2.7601806e+00   2.8758065e+02   4.9296774e+00   3.7764355e+02  -9.0124516e+00   4.9917613e+02  -1.4160865e+01   1.9540226e+02  -2.1240778e+00   2.8992129e+02   6.4379097e+00   3.1049871e+02   1.3204942e+01   1.5934129e+02  -1.1073110e+01   4.2328000e+02   2.3540503e+01   3.3542323e+02   6.9780981e+01   3.3674839e+02   3.4743032e+01   3.4586484e+02   8.1666942e+01   2.6676161e+02   3.1310361e+01   8.6087903e+02   1.9750000e+01   3.8308871e+02   2.4630645e+01   4.9517710e+02  -4.5725548e+00   1.9184503e+02   1.9617541e+01   1.8991484e+02   4.9522968e+00   2.1856484e+02  -1.4193252e+01   3.2280903e+02   2.5976568e+01   2.2962935e+02   2.2911265e+01   3.3024581e+02   1.1850388e+02   2.2459194e+02   3.2644581e+01   3.9587452e+02  -1.0287058e+01   2.5928387e+02   1.6256774e+00   3.3525129e+02   1.5401187e+01   2.7917452e+02  -4.7194452e+00   3.1523806e+02   3.3719019e+01   3.5266581e+02   5.4106065e+00   1.8528968e+02   5.1600052e+01   2.3043839e+02   1.7017832e+01   2.9475548e+02   1.3324077e+01   3.3054645e+02   3.0541768e+01   4.0939742e+02   3.7719174e+01   2.8697935e+02   1.7253587e+01   1.7451290e+02   5.1302194e+01   3.7122503e+02   1.7837141e+01   2.4585613e+02  -1.9521071e+01   3.4239613e+02   1.4372503e+01   3.2946935e+02   4.3572774e+01   3.1963387e+02   2.7069613e+01   7.3458935e+02   1.0069626e+01   4.7358677e+02   9.6988645e+00   4.3609419e+02   4.9441819e+01   4.4136452e+02   1.7750323e+00   4.8842355e+02   2.5308374e+01   2.8536419e+02   1.7426348e+01   3.6451226e+02   1.0064826e+01   2.7707161e+02  -1.4538310e+01   3.3582194e+02   3.6152129e+00   3.9742677e+02   1.2422747e+02   4.4508226e+02   1.6014839e+00   4.9778355e+02   1.1504413e+01   2.7051484e+02  -3.4828000e+00   2.3074258e+02   1.8093819e+01   3.3298226e+02   2.6079161e+01   2.2848323e+02   4.0274890e+01   7.1144516e+01   7.4122632e+01   2.4243516e+02   3.1276800e+01   6.1600581e+02   2.9856632e+01   2.5045581e+02   2.6527406e+01   1.9872581e+02   1.5777742e+01   4.1236503e+02   2.9445941e+01   2.8849871e+02   8.0023613e+00   2.4289503e+02   7.3835412e+00   3.1314935e+02   3.1128903e+00   2.5650503e+02   3.6394741e+01   3.3145968e+02   3.0278387e+01   3.9998503e+02   5.7263412e+00   3.8945452e+02   2.3464284e+01   3.3134548e+02   6.0691355e+00   2.6155032e+02   4.9978555e+01   4.0779503e+02  -4.3468459e+01   2.4173968e+02   7.9234065e+00   2.6522065e+02   1.0520413e+01   2.2046503e+02  -3.9012059e+01   1.1390968e+02   3.7071742e+01   4.0998935e+02  -1.8379148e+01   1.5372129e+02   1.3601907e+02   3.6827503e+02   2.5733141e+01   3.0503503e+02   1.8160234e+02   4.9564710e+02   2.2710490e+01   2.5637677e+02  -3.9407871e+00   3.7676452e+02   1.1812755e+02   3.4211968e+02   3.3788813e+01   3.5921387e+02   2.3570839e+00   2.1002903e+02   9.1744129e+01   4.5437484e+02   5.4074323e+00   2.5778419e+02   1.0525974e+01   2.5313742e+02   9.2935226e+00   2.8351161e+02   5.5848774e+00   2.7542032e+02   2.7476129e-01   2.5048968e+02   1.4349276e+02
   1.9612677e+02   1.4770503e+01   2.1539484e+02   2.4377123e+01   2.3075677e+02  -1.3918323e+00   3.7045419e+02   2.7744310e+01   3.3471290e+02   8.7710323e+00   4.1022387e+02  -5.7033935e+00   3.6200323e+02   3.2894258e+01   4.5297258e+02  -5.1394194e+00   4.0551742e+02  -3.4978168e+01   3.6668903e+02  -8.8738065e-01   3.6504613e+02   2.2696310e+01   1.4856000e+02  -1.8799613e+00   2.8411839e+02   2.1068594e+01   1.2188097e+02  -9.5075742e+00   3.1056935e+02  -2.8303871e+00   2.6556935e+02   2.7131226e+01   3.8671097e+02   3.8016026e+01   3.2017839e+02  -6.5604000e+00   3.4277097e+02   1.1754194e+00   3.0839065e+02   4.3354877e+01   3.9159355e+02   2.1341548e+01   5.0693613e+02   6.9383355e+00   2.8125226e+02   3.0337922e+01   3.0801129e+02   4.4420710e+01   3.2197871e+02   8.1865419e+00   1.7415129e+02   1.4312090e+01   4.4356000e+02   3.0488103e+01   3.8942323e+02   5.0130981e+01   3.1107839e+02   4.6566323e+00   3.4443484e+02   3.7211342e+01   2.9928161e+02   4.5798761e+01   8.6677903e+02   1.9518000e+01   3.5422871e+02   8.7994452e+00   5.1084710e+02  -1.8446155e+01   2.5465503e+02   2.3822741e+01   2.1053484e+02   2.4026968e+00   2.4937484e+02  -1.4180516e+00   2.9966903e+02   2.2637768e+01   2.2619935e+02   1.9375665e+01   3.1158581e+02   1.4075668e+02   2.0263194e+02   2.4501381e+01   4.1601452e+02   6.9117419e+00   2.6876387e+02   2.0587277e+01   3.1187129e+02   1.5321587e+01   3.5902452e+02   9.1725548e+00   2.7680806e+02   1.1033419e+01   3.8051581e+02  -1.0573935e+00   1.6071968e+02   3.9715652e+01   2.2034839e+02   4.8250323e+00   2.7265548e+02   2.4042077e+01   3.3830645e+02   3.3880968e+01   4.2082742e+02   2.0564774e+01   2.8849935e+02   3.5411987e+01   1.5099290e+02   1.0128379e+02   3.7317503e+02   1.3441141e+01   2.6118613e+02  -1.1357471e+01   3.1101613e+02  -2.6470968e+00   2.9798935e+02   5.4991174e+01   4.2487387e+02   2.1890413e+01   6.5086935e+02   1.4197226e+01   5.1948677e+02   3.5836865e+01   4.2518419e+02   2.4934619e+01   3.5331452e+02  -1.4510968e+01   4.7852355e+02   1.9910374e+01   2.8850419e+02   1.2035148e+01   3.5427226e+02   1.1214026e+01   2.8493161e+02  -1.1697110e+01   3.0496194e+02  -5.3598710e-01   3.8737677e+02   1.2655147e+02   2.9080226e+02   8.9838839e+00   4.4745355e+02   1.3670813e+01   2.9279484e+02   9.0748000e+00   2.0627258e+02  -9.8858065e-01   3.4703226e+02   2.8815161e+01   2.2243323e+02   2.9758890e+01   9.5804516e+01   9.5099832e+01   1.8976516e+02   3.8200400e+01   5.8900581e+02   1.3446632e+01   2.5950581e+02   9.7034065e+00   2.5186581e+02  -6.2434581e+00   4.3860503e+02   5.2966741e+01   3.7254871e+02   2.9378361e+01   2.3289503e+02  -1.2906459e+01   2.9647935e+02   1.6116490e+01   2.1398503e+02   4.6063412e+00   3.4193968e+02   3.1249987e+01   3.7974503e+02  -9.0344588e+00   4.1650452e+02   2.1210284e+01   2.9972548e+02   1.8788735e+01   2.5546032e+02   6.0125755e+01   3.7489503e+02  -2.5076459e+01   2.3940968e+02   1.2489806e+01   2.6303065e+02  -2.3043871e+00   2.5193503e+02  -3.2479659e+01   1.3562968e+02   3.0054142e+01   4.1841935e+02   6.0864516e+00   1.5524129e+02   1.6603747e+02   3.4450503e+02   1.6634741e+01   2.7036503e+02   2.2485594e+02   4.0697710e+02   2.8874090e+01   2.6370677e+02   4.1712813e+01   4.3909452e+02   1.3581115e+02   3.3430968e+02   1.3563613e+01   3.6288387e+02   1.5453484e+01   2.3335903e+02   7.4687729e+01   5.4590484e+02   2.6935032e+01   2.5273419e+02   1.5599742e+00   2.2076742e+02   5.5731226e+00   3.1222161e+02   4.2880774e+00   3.0142032e+02   1.6144761e+01   2.9610968e+02   1.1436316e+02
   2.1050677e+02   3.9010323e-01   2.3710484e+02   1.2400323e+01   2.0260677e+02   2.9250168e+01   3.4593419e+02   2.6605910e+01   3.4271290e+02   1.1271032e+01   3.1946387e+02   7.4174065e+00   2.8181323e+02  -2.4505419e+00   4.3222258e+02   2.4720581e+01   4.8132742e+02  -6.9429677e+00   3.4854903e+02   6.6538194e+00   3.6676613e+02   1.1128710e+01   1.6822000e+02  -4.3127613e+00   2.8773839e+02   6.8899355e-01   1.2974097e+02   3.9636258e+00   3.1041935e+02   1.7081613e+01   3.0785935e+02  -9.2197419e-01   3.1314097e+02   1.7116258e+00   1.9069839e+02  -3.7532000e+01   2.7301097e+02   8.2762194e+00   2.4644065e+02  -5.5491226e+00   3.8587355e+02  -5.3408516e+00   4.7522613e+02  -1.6094865e+01   1.9764226e+02  -1.1063278e+01   1.9868129e+02   1.9067110e+01   2.3835871e+02  -2.1743858e+01   1.3463129e+02  -9.9563097e+00   3.9275000e+02   8.9829032e+00   2.4889323e+02   3.0033381e+01   2.5402839e+02   3.3206323e+00   2.7576484e+02   2.2844942e+01   2.3114161e+02   1.9679961e+01   7.0096903e+02  -1.1407200e+01   3.6136871e+02   8.2782452e+00   4.4041710e+02   2.3782452e+00   1.9436503e+02   2.1225941e+01   2.2572484e+02  -1.3962503e+01   2.1742484e+02   1.4997948e+01   2.9175903e+02   1.4180568e+01   2.2486935e+02   2.9002065e+01   3.0691581e+02   1.3799028e+02   2.1020194e+02   3.2225781e+01   3.5920452e+02   1.5456542e+01   2.5500387e+02   1.8738077e+01   3.0992129e+02   2.1097587e+01   4.2398452e+02   1.6505755e+01   3.1114806e+02   2.5136219e+01   3.5785581e+02  -1.7145935e+00   1.8024968e+02   4.2483252e+01   2.0862839e+02   2.7952632e+01   2.9146548e+02   1.5017277e+01   3.2287645e+02   3.1205368e+01   4.7806742e+02   2.2695574e+01   3.0620935e+02   2.7185187e+01   1.7594290e+02   9.8997794e+01   4.1322503e+02   3.4667141e+01   2.5985613e+02   2.6838929e+01   3.3358613e+02   8.2173032e+00   3.8860935e+02   8.4841574e+01   4.5154387e+02   5.5136813e+01   7.3815935e+02   1.8594026e+01   5.1210677e+02   4.1947265e+01   4.1771419e+02   4.5482219e+01   3.4988452e+02   2.1903432e+01   5.2056355e+02   1.7647174e+01   2.9945419e+02   2.4299148e+01   3.6289226e+02   9.5744258e+00   2.7078161e+02  -1.7415110e+01   3.1015194e+02  -1.0141187e+01   4.0585677e+02   1.6074307e+02   2.7380226e+02  -4.2261161e+00   4.8768355e+02   6.0224129e+00   2.8251484e+02   1.1037200e+01   2.1227258e+02   9.5714194e+00   3.1598226e+02   1.2729161e+01   2.4629323e+02   3.7750090e+01   9.8854516e+01   6.6475832e+01   1.9809516e+02   3.3484000e+01   5.9276581e+02   2.4235832e+01   2.9798581e+02   2.4915006e+01   2.6776581e+02   2.9294542e+01   4.3627503e+02   2.6723141e+01   3.7587871e+02   2.1821961e+01   2.6141503e+02   2.3381941e+01   2.7405935e+02   2.4290090e+01   2.4017503e+02   4.3371141e+01   3.4250968e+02   2.1534387e+01   4.1474503e+02   2.2255541e+01   3.9879452e+02   2.7437084e+01   2.7844548e+02   3.3161135e+01   2.9617032e+02   3.8628955e+01   3.8479503e+02  -3.6628459e+01   2.5259968e+02   9.0546065e+00   2.4661065e+02  -2.1307871e+00   3.2993503e+02  -4.6199659e+01   1.0381968e+02   9.3589419e+00   4.0998935e+02   4.3280852e+01   1.6991129e+02   1.8534387e+02   3.6379503e+02   3.4241541e+01   2.4065503e+02   2.3999274e+02   4.1844710e+02   3.2086490e+01   2.2418677e+02   2.2014413e+01   4.4166452e+02   1.3317555e+02   3.6245968e+02   1.2361613e+01   3.9188387e+02   2.2348387e-01   2.3402903e+02   1.0139413e+02   4.6595484e+02   1.7210323e+00   1.8688419e+02   8.4079742e+00   2.3207742e+02  -1.2961677e+01   3.1846161e+02   4.5887742e-01   3.5961032e+02   1.0059561e+01   2.6877968e+02   1.0816956e+02
   1.7793677e+02   5.6057032e+00   2.6558484e+02   1.5601923e+01   1.8770677e+02   2.3632168e+01   3.3240419e+02   4.4830968e-01   2.7362290e+02  -8.6176774e-01   3.1665387e+02   3.0022206e+01   4.0462323e+02   1.2104658e+01   4.0017258e+02   1.2784581e+01   4.1680742e+02   1.2828632e+01   3.6168903e+02  -1.2057381e+01   5.5157613e+02   2.2633910e+01   1.5575000e+02   5.6348387e+00   3.4487839e+02  -1.0262206e+01   1.3807097e+02   8.9172258e+00   2.4637935e+02  -1.3835187e+01   3.6771935e+02   2.7199226e+01   3.7299097e+02   1.5213626e+01   2.8645839e+02  -3.9528000e+00   3.5377097e+02   2.8625419e+01   2.1482065e+02   3.1304774e+00   4.0830355e+02   1.0534748e+01   4.7013613e+02   1.9723355e+00   2.6530226e+02   1.6953922e+01   2.9587129e+02   2.8291910e+01   2.1892871e+02   7.0005419e+00   1.3391129e+02  -1.2948710e+01   3.5623000e+02  -1.2955497e+01   3.1894323e+02   3.8429381e+01   2.7950839e+02   3.8022323e+00   2.6857484e+02   3.0510142e+01   1.7281161e+02   8.4863613e+00   6.2501903e+02   2.2998800e+01   3.8598871e+02   1.7208645e+01   4.6674710e+02   4.7418452e+00   2.1598503e+02   2.8686341e+01   2.2682484e+02  -9.9005032e+00   1.5318484e+02   1.4277148e+01   2.9304903e+02   3.6167368e+01   2.5291935e+02  -2.5719355e+00   3.0915581e+02   1.5695108e+02   2.7473194e+02   2.1253381e+01   5.0358452e+02  -2.6383858e+01   3.2852387e+02   1.9806477e+01   3.1606129e+02  -8.0636129e+00   5.3722452e+02   7.2965548e+00   2.8390806e+02   4.1125419e+01   3.9132581e+02   2.7987806e+01   1.7866968e+02   5.5129652e+01   2.0624839e+02   2.0530323e+00   3.5227548e+02   4.9124774e+00   3.8540645e+02   2.7922968e+01   3.5687742e+02   3.2730774e+01   2.8516935e+02   2.1588387e+01   1.9203290e+02   9.6380594e+01   4.1460503e+02   4.0266741e+01   3.0061613e+02   1.1058129e+01   3.3472613e+02   1.6126103e+01   3.2894935e+02   8.1714374e+01   3.7716387e+02   3.8897213e+01   6.0505935e+02   2.2282026e+01   5.2529677e+02   2.5802065e+01   4.1609419e+02   3.0231819e+01   4.2469452e+02   1.5386323e+00   4.8742355e+02   6.3883742e+00   3.3407419e+02   1.7529548e+01   3.7894226e+02   2.3480426e+01   2.2721161e+02  -5.7895097e+00   3.2796194e+02   1.1434013e+01   4.1289677e+02   1.1412987e+02   2.6737226e+02   2.3288284e+01   5.2687355e+02   5.4672129e+00   2.6784484e+02   2.2490800e+01   2.5279258e+02   2.0379819e+01   3.1446226e+02   1.5800761e+01   2.5453323e+02   2.9330890e+01   1.0171452e+02   4.0677032e+01   2.0390516e+02   2.6639200e+01   5.8695581e+02   8.8006323e+00   2.2379581e+02   2.7102065e+00   4.1110581e+02   1.0977342e+01   4.0441503e+02   4.6841941e+01   3.3992871e+02   2.6887961e+01   2.1993503e+02   3.4603412e+00   2.6043935e+02   8.6596903e+00   2.3793503e+02   2.1590341e+01   2.9317968e+02   4.3407871e+00   3.2260503e+02   1.7486741e+01   3.9879452e+02   2.5437084e+01   3.0977548e+02   2.1414735e+01   2.6689032e+02   2.2071355e+01   3.9798503e+02  -3.6783659e+01   2.9397968e+02   1.7694206e+01   2.5446065e+02   1.5381213e+01   1.8755503e+02  -4.1899259e+01   1.2724968e+02   5.6434542e+01   4.2288935e+02   9.3488516e+00   1.7819129e+02   1.6278147e+02   3.7070503e+02   4.4487412e+00   2.3436503e+02   2.3583594e+02   4.0137710e+02   6.3820903e+00   2.3637677e+02   1.9039213e+01   4.3219452e+02   1.4850315e+02   3.5011968e+02   1.1818813e+01   3.7183387e+02   3.2967484e+01   1.9226903e+02   8.6974929e+01   5.3909484e+02  -2.1301677e+00   1.9836419e+02   2.5279574e+01   2.4476742e+02  -5.2268774e+00   2.5184161e+02  -4.7415226e+00   2.5128032e+02   1.2535961e+01   2.5963968e+02   1.1223076e+02
   1.8345677e+02   8.6941032e+00   2.8524484e+02   5.9912258e-01   1.9284677e+02   2.5980968e+01   3.5483419e+02   1.4993910e+01   2.8900290e+02   1.2287832e+01   2.6551387e+02  -6.4659355e-01   3.6195323e+02   9.0482581e+00   4.0592258e+02   2.2174581e+01   4.1170742e+02  -2.5633677e+00   4.3211903e+02  -3.6178065e-01   4.3347613e+02   3.2190968e-01   1.6384000e+02  -1.1523613e+00   2.7896839e+02   4.1505935e+00   1.2364097e+02  -3.8883742e+00   2.8832935e+02  -1.3861187e+01   3.7952935e+02   1.7634426e+01   3.2633097e+02   7.0364258e+00   2.3207839e+02  -2.4462400e+01   3.4801097e+02   4.8962194e+00   2.1392065e+02   5.2477419e-02   3.2126355e+02  -4.1205161e-01   4.6808613e+02  -1.3383665e+01   2.6468226e+02   7.7135222e+00   2.4244129e+02  -1.4193690e+01   2.2207871e+02   4.1385419e+00   1.5663129e+02  -1.0096310e+01   3.6756000e+02   1.2708103e+01   2.6199323e+02   3.5655381e+01   3.3855839e+02   3.2218232e+01   2.8452484e+02   5.2764142e+01   2.2561161e+02   2.3122361e+01   7.2191903e+02   8.3868000e+00   4.1041871e+02  -4.3657548e+00   5.2488710e+02   1.3306452e+00   1.7898503e+02   3.2166341e+01   2.2182484e+02   8.9294968e+00   1.2123484e+02  -1.9768516e+00   2.7528903e+02  -2.2183226e-01   2.1319935e+02   5.3656645e+00   2.8810581e+02   1.6272508e+02   2.6406194e+02   1.3296981e+01   3.6977452e+02  -2.0389058e+01   2.7057387e+02   3.4424774e+00   2.6773129e+02   2.1472787e+01   5.4988452e+02   6.9537548e+00   9.2578065e+01   6.9618194e+00   4.4385581e+02   5.6854065e+00   1.7847968e+02   3.0904852e+01   2.3934839e+02   2.0165032e+01   3.0989548e+02   1.0022877e+01   3.1173645e+02   4.5236568e+01   2.7001742e+02   2.3489574e+01   3.0254935e+02   4.1957987e+01   2.2908290e+02   1.2951659e+02   5.0531503e+02   3.0199941e+01   2.8642613e+02   3.2043329e+01   3.3253613e+02  -1.5086968e+00   2.9603935e+02   6.0387174e+01   3.1044387e+02   2.9904813e+01   6.5424935e+02   5.5868258e+00   4.3439677e+02   2.8214065e+01   3.8023419e+02   2.7580619e+01   4.0660452e+02  -5.7741677e+00   4.4461355e+02   2.3483174e+01   2.8117419e+02   2.0015484e+00   3.7951226e+02   2.5864826e+01   2.4512161e+02  -1.5312310e+01   3.0701194e+02  -1.4199871e+00   3.7542677e+02   1.4817747e+02   2.6546226e+02   6.0110839e+00   5.5673355e+02   8.1184129e+00   2.7741484e+02  -4.9348000e+00   2.3284258e+02   6.2658194e+00   3.3789226e+02   3.1396361e+01   2.8781323e+02  -9.1509677e-02   1.2128452e+02   6.8971432e+01   2.0466516e+02   2.9584000e+00   5.7476581e+02   1.4625832e+01   2.5545581e+02   1.4557406e+01   2.7467581e+02   1.5411742e+01   4.3393503e+02   2.9290341e+01   3.3778871e+02   2.6489161e+01   2.4665503e+02   2.4627412e+00   2.9257935e+02   1.8848490e+01   2.3879503e+02   3.9381541e+01   3.3021968e+02   6.7975871e+00   3.9679503e+02  -2.8284588e+00   4.0802452e+02   2.2408684e+01   3.3210548e+02   2.2008335e+01   3.0998032e+02   1.2864155e+01   3.9808503e+02  -2.5651659e+01   2.8326968e+02  -2.6389935e+00   2.5413065e+02   1.1837613e+01   1.1374503e+02  -5.7904459e+01   1.1176968e+02   2.2152942e+01   4.2688935e+02  -2.1148387e-02   1.7467129e+02   1.6429307e+02   3.6874503e+02   4.3985541e+01   2.5827503e+02   2.5087314e+02   3.2724710e+02   2.7512490e+01   2.3646677e+02   1.9172013e+01   4.8628452e+02   1.6664595e+02   3.0635968e+02  -7.3038710e-01   3.5950387e+02   3.0003884e+01   2.0959903e+02   6.9868529e+01   4.6599484e+02   2.5947832e+01   1.9936419e+02   2.1939574e+01   2.9801742e+02   2.0083123e+01   3.2432161e+02  -7.2999226e+00   1.7113032e+02   2.7337961e+01   3.1015968e+02   1.2761916e+02
   1.5083677e+02   1.6353703e+01   2.5596484e+02   8.6515226e+00   2.0327677e+02   1.3856568e+01   4.0012419e+02  -1.5392903e+00   2.6467290e+02   2.0094232e+01   3.1489387e+02  -1.2836994e+01   3.0576323e+02   3.0063458e+01   3.7882258e+02   3.2925806e+00   4.1489742e+02   1.8791432e+01   3.6577903e+02  -1.3484581e+01   3.2718613e+02   1.2495110e+01   1.3999000e+02  -1.9674361e+01   2.7739839e+02   7.0861935e+00   1.2202097e+02  -4.0887742e+00   3.0332935e+02  -5.7811871e+00   4.7776935e+02   1.5535226e+01   4.0733097e+02   1.1466426e+01   2.0369839e+02  -1.1002000e+01   4.2848097e+02   3.5408619e+01   2.6458065e+02  -3.6603226e+00   3.7421355e+02   3.2119484e+00   5.8274613e+02  -9.6964645e+00   3.5625226e+02   1.3677922e+01   2.4497129e+02   1.3173910e+01   2.6268871e+02   2.0839742e+01   1.5834129e+02  -7.2331097e+00   3.1094000e+02  -3.1922968e+00   1.9494323e+02   8.7793806e+00   2.9417839e+02   1.4338632e+01   2.2072484e+02   1.1388142e+01   2.2638161e+02   2.3060761e+01   7.2301903e+02   2.8288000e+00   4.8775871e+02   1.9637045e+01   5.4355710e+02   1.1507045e+01   2.1803503e+02   4.2232341e+01   3.2477484e+02  -1.5465032e+00   1.9890484e+02  -3.0504516e+00   2.8637903e+02   2.1309677e+00   2.3638935e+02   2.1304645e+00   2.4848581e+02   1.3413468e+02   2.6944194e+02   2.9006581e+01   4.3058452e+02  -1.2038581e+00   2.8181387e+02   5.4932774e+00   2.8435129e+02   2.6523187e+01   5.0388452e+02   3.6337548e+00   2.2638806e+02   5.5870194e+00   4.4790581e+02   3.5514065e+00   1.9276968e+02   5.8721652e+01   2.2724839e+02   2.1183032e+01   3.0041548e+02   3.3061277e+01   3.9240645e+02   1.0692968e+01   2.2039742e+02   2.9119174e+01   3.0173935e+02   2.4452787e+01   1.7656290e+02   1.1542819e+02   5.9593503e+02   3.9380341e+01   3.1180613e+02   2.2592929e+01   3.7744613e+02   2.2188503e+01   3.1513935e+02   5.4199174e+01   3.2120387e+02   3.4854013e+01   6.1177935e+02   3.4464426e+01   4.2029677e+02   1.9772065e+01   3.4714419e+02   4.4897819e+01   3.9898452e+02   2.2835432e+01   5.5966355e+02   1.7899174e+01   2.4974419e+02   1.2135948e+01   3.7294226e+02   3.3630426e+01   1.9064161e+02  -1.3863910e+01   3.7391194e+02   9.7080129e+00   3.6494677e+02   1.2711587e+02   2.7570226e+02   1.2051884e+01   5.1506355e+02   2.4602013e+01   2.9756484e+02   1.4353200e+01   1.8846258e+02   2.8386219e+01   3.1489226e+02   2.5816361e+01   1.9081323e+02   1.7708490e+01   1.0242452e+02   7.3950232e+01   1.9971516e+02   1.1164400e+01   5.9738581e+02   2.4626232e+01   2.8741581e+02   2.5950606e+01   2.7486581e+02   8.7654194e-01   4.5222503e+02   3.8827141e+01   3.0778871e+02   7.6491613e+00   2.1893503e+02   1.4400341e+01   2.9033935e+02   1.9127690e+01   2.2846503e+02   3.5447941e+01   2.8250968e+02   1.6524387e+01   3.7965503e+02   6.6827412e+00   3.9493452e+02   2.8075884e+01   3.3729548e+02   2.9453135e+01   2.7950032e+02   4.0392555e+01   3.8917503e+02  -2.3548859e+01   2.5868968e+02   2.0137406e+01   2.6251065e+02   4.2172129e+00   2.2341503e+02  -5.2528059e+01   1.1705968e+02   3.7349742e+01   4.0865935e+02   2.2437252e+01   1.5476129e+02   1.6941587e+02   3.5879503e+02   3.9111541e+01   2.6646503e+02   2.2235794e+02   4.3024710e+02   1.3072490e+01   2.7122677e+02   1.5921213e+01   4.4381452e+02   1.4743355e+02   3.3026968e+02   1.9646813e+01   3.4021387e+02   1.9407084e+01   2.0497903e+02   1.0676813e+02   4.6409484e+02   1.2579832e+01   2.1325419e+02   2.0408374e+01   2.7944742e+02   2.7628723e+01   2.4117161e+02  -1.4579226e+00   1.8680032e+02   4.7943613e+00   2.6925968e+02   1.2627116e+02
   1.6979677e+02   5.9690323e-01   2.6686484e+02   2.4495226e+00   1.9603677e+02  -9.1842323e+00   3.9050419e+02   1.7420310e+01   2.5762290e+02   1.6278232e+01   2.3332387e+02  -9.9313935e+00   3.0414323e+02   6.8130581e+00   3.9177258e+02  -4.2934194e+00   4.8003742e+02  -9.8897677e+00   4.0954903e+02  -1.6961806e+00   4.2161613e+02   1.1360710e+01   1.6451000e+02   1.1414039e+01   3.3901839e+02   6.2565935e+00   1.1878097e+02  -1.4739574e+01   2.7951935e+02  -8.7263871e+00   4.5099935e+02  -3.7031742e+00   4.1299097e+02   5.4836258e+00   2.2741839e+02  -1.5949600e+01   2.9815097e+02  -9.0249806e+00   2.3887065e+02  -2.3173523e+01   3.3978355e+02  -2.0273652e+01   4.9732613e+02  -1.0528645e+00   4.9130226e+02   9.2039222e+00   2.4106129e+02   2.3536710e+01   2.6021871e+02  -9.9126581e+00   1.5739129e+02  -2.4710968e-01   2.2332000e+02  -1.0892697e+01   1.8475323e+02   2.8694581e+01   2.6964839e+02   8.3510323e+00   2.7900484e+02   2.7585742e+01   2.1900161e+02   2.2411161e+01   6.7991903e+02   3.4168000e+00   3.6603871e+02   3.4094645e+01   5.2427710e+02   1.6049445e+01   2.2260503e+02   4.2486741e+01   2.7644484e+02  -2.4630103e+01   1.9913484e+02   2.2031148e+01   2.7980903e+02   8.8965677e+00   2.3953935e+02  -4.2615355e+00   2.7234581e+02   1.9945884e+01   2.7025194e+02   5.1317806e+00   4.3615452e+02   2.5054194e-01   2.6042387e+02   1.5014477e+01   2.5444129e+02   2.4485987e+01   3.4774452e+02   3.2249548e+00   3.6104806e+02   5.6742194e+00   4.5199581e+02   1.6184206e+01   2.0700968e+02   3.7392452e+01   2.2886839e+02   3.2934323e+00   3.3456548e+02   3.7139277e+01   3.3778645e+02   1.4392568e+01   3.3510742e+02   9.8523742e+00   3.1882935e+02   2.8415587e+01   1.5065290e+02   1.1031099e+02   4.8422503e+02   2.3367141e+01   2.8490613e+02   1.0314929e+01   3.7263613e+02  -8.0966968e+00   2.4108935e+02   4.8023174e+01   3.1720387e+02   1.1024013e+01   7.5434935e+02   2.3008826e+01   4.4910677e+02   2.0227265e+01   3.4709419e+02   1.5091819e+01   4.7326452e+02   1.1943032e+01   5.1994355e+02   3.6456774e+01   2.6798419e+02   4.1067484e+00   2.6480226e+02   1.1091626e+01   2.6112161e+02  -2.0452310e+01   2.9120194e+02  -6.8151871e+00   3.7032677e+02   1.2825547e+02   2.6580226e+02   1.5703884e+01   4.5611355e+02   2.2838013e+01   3.0218484e+02   2.3636000e+00   2.4170258e+02   2.5217019e+01   3.3232226e+02   1.7321961e+01   2.0696323e+02   2.6276490e+01   8.2094516e+01   8.4916632e+01   1.9566516e+02   7.6784000e+00   5.6157581e+02   7.2510323e+00   2.8455581e+02   1.5179406e+01   2.9229581e+02   2.0712142e+01   4.1284503e+02   2.9127541e+01   3.6578871e+02   3.4249161e+01   2.4708503e+02   7.8183412e+00   2.7043935e+02   4.2099690e+01   2.7327503e+02   1.6483141e+01   2.5464968e+02   3.4631871e+00   3.6993503e+02   1.6320341e+01   3.9679452e+02   1.8497084e+01   2.7801548e+02   4.1715535e+01   2.8712032e+02   1.2782955e+01   3.7679503e+02  -3.5368459e+01   3.3221968e+02   2.2205006e+01   2.3727065e+02   8.3764129e+00   1.9331503e+02  -3.9030059e+01   1.3357968e+02   2.2978142e+01   4.3322935e+02  -1.9083484e+00   1.5619129e+02   8.5391471e+01   3.4203503e+02   5.7602341e+01   2.6446503e+02   2.1822794e+02   3.7844710e+02   1.2756490e+01   2.4175677e+02   8.8988129e+00   3.8176452e+02   1.4972755e+02   3.6683968e+02   2.1531213e+01   3.7793387e+02   2.6199484e+01   2.0931903e+02   7.9180929e+01   4.9947484e+02   3.2319432e+01   2.5051419e+02   1.8975742e+00   2.6157742e+02   1.1678323e+01   2.9889161e+02  -3.9355226e+00   3.6794032e+02   2.1443161e+01   2.5425968e+02   1.3328116e+02
   1.9503677e+02  -8.5222968e+00   2.2829484e+02   1.9725123e+01   2.1118677e+02  -1.7436232e+01   3.7145419e+02  -8.6256903e+00   2.9048290e+02   1.9839432e+01   2.8180387e+02  -1.5759794e+01   3.7576323e+02   3.4363458e+01   4.2637258e+02  -1.4311419e+01   4.6203742e+02  -1.5589768e+01   3.6149903e+02  -1.7282181e+01   3.2076613e+02   1.5238710e+01   1.4132000e+02  -6.6307613e+00   3.0411839e+02  -2.0514065e+00   1.2645097e+02   6.2268258e+00   3.1165935e+02   2.7241290e-01   4.8204935e+02   2.1862826e+01   4.2104097e+02   9.9396258e+00   3.4164839e+02   3.9120000e+00   3.6720097e+02   1.0741019e+01   3.2039065e+02   1.1534877e+01   4.0049355e+02   1.5159548e+01   5.9513613e+02  -6.0276645e+00   4.6516226e+02   4.7251222e+00   3.4363129e+02  -1.9588903e+00   2.8497871e+02   2.2436542e+01   1.8387129e+02   5.4844903e+00   2.2990000e+02   1.0770903e+01   2.0285323e+02   5.1716581e+01   3.3397839e+02   3.1684632e+01   3.2995484e+02   4.6319742e+01   2.5147161e+02   1.0483561e+01   8.0249903e+02  -5.9600000e-02   3.4060871e+02  -4.8309548e+00   6.0265710e+02  -7.5509548e+00   2.4970503e+02  -8.7312588e+00   2.5663484e+02   1.2954697e+01   1.6475484e+02  -1.9928452e+01   2.7118903e+02   2.8396168e+01   2.4257935e+02   2.5526452e-01   3.3591581e+02   1.3950284e+01   2.4330194e+02   1.1057781e+01   3.7644452e+02  -1.6302658e+01   2.3433387e+02   2.5051677e+01   2.8306129e+02   3.6956387e+01   2.9036452e+02   1.0385355e+01   2.5795806e+02   9.6314194e+00   3.9694581e+02   6.6782065e+00   1.9962968e+02   5.6742852e+01   2.3458839e+02   1.9685832e+01   3.7194548e+02   2.6148877e+01   3.5949645e+02   1.4945768e+01   4.1410742e+02   2.2102374e+01   2.7649935e+02   6.6619871e+00   1.3470290e+02   1.0029699e+02   4.1598503e+02   2.8306341e+01   2.5690613e+02   1.1214929e+01   3.5410613e+02   1.5285703e+01   2.8375935e+02   4.2519574e+01   2.7406387e+02   3.1245213e+01   6.7082935e+02   2.4980426e+01   3.9362677e+02   3.9475665e+01   3.8756419e+02   3.6134219e+01   4.2960452e+02   1.7385832e+01   5.3152355e+02   1.6580374e+01   2.7864419e+02   2.2353948e+01   2.9308226e+02   1.5299226e+01   2.6597161e+02  -5.3203097e+00   2.9106194e+02  -6.6639871e+00   4.0794677e+02   1.2538587e+02   2.9437226e+02   1.5608284e+01   4.8259355e+02   3.6149613e+01   2.9332484e+02   8.1224000e+00   2.2517258e+02  -2.0305806e+00   3.8393226e+02   3.1903161e+01   1.9429323e+02   1.9580090e+01   1.0152452e+02   1.0183223e+02   1.4671516e+02   1.1744400e+01   5.6552581e+02   2.6325032e+01   2.8512581e+02   1.4803806e+01   2.7924581e+02  -3.1438581e+00   4.0574503e+02   2.5405541e+01   3.5797871e+02   4.2493961e+01   2.4189503e+02   2.5135412e+00   2.5862935e+02   1.4564490e+01   2.7003503e+02   1.1742341e+01   3.1655968e+02   1.4700387e+01   3.9570503e+02   1.1187412e+00   3.8874452e+02   3.1901084e+01   2.8325548e+02   3.2296335e+01   2.9946032e+02   2.8415755e+01   3.9079503e+02  -3.0488459e+01   3.2607968e+02   2.3366206e+01   2.5903065e+02  -6.0743871e+00   1.5970503e+02  -3.9341259e+01   7.8909677e+01   2.7491742e+01   4.6612935e+02   3.9319652e+01   1.8662129e+02   1.3200707e+02   3.2579503e+02   1.9991541e+01   2.6465503e+02   2.5783274e+02   4.2277710e+02  -1.9529910e+01   2.6603677e+02   1.0526413e+01   3.7419452e+02   1.0138315e+02   3.6826968e+02   2.1556813e+01   3.7793387e+02   2.6294839e+00   1.9640903e+02   1.0611373e+02   5.1009484e+02   7.7998323e+00   2.5136419e+02   1.4139574e+01   2.0569742e+02   3.1148723e+01   3.1046161e+02   9.8877419e-02   4.2304032e+02   2.3605161e+01   2.8072968e+02   1.2764356e+02
   1.9022677e+02   1.1152503e+01   2.3258484e+02   1.1711923e+01   2.1699677e+02   1.8428968e+01   3.5088419e+02   3.1209910e+01   2.9767290e+02  -3.5576774e-01   3.2880387e+02   7.0902065e+00   3.0795323e+02   9.2682581e+00   4.8037258e+02  -8.8141935e-01   5.0508742e+02  -2.5753768e+01   3.7492903e+02   1.0734194e+00   5.0047613e+02   2.3241910e+01   1.6618000e+02   3.8004387e+00   3.0392839e+02   3.7237935e+00   1.7088097e+02  -1.7575742e+00   3.2699935e+02   1.8525213e+01   3.3366935e+02   2.4403226e+01   4.0476097e+02  -5.8979742e+00   2.6898839e+02   3.3448000e+00   3.1977097e+02  -6.0458065e-01   2.9692065e+02   4.5624774e+00   3.6497355e+02   5.3811484e+00   4.9732613e+02   1.7571355e+00   3.8949226e+02   1.1208722e+01   3.0830129e+02   1.5057510e+01   2.4997871e+02   5.3765419e+00   1.4382129e+02  -7.3615097e+00   1.7375000e+02   7.1629032e+00   1.9185323e+02   1.6886581e+01   2.8412839e+02   3.9052632e+01   3.1257484e+02   1.8420142e+01   1.7961161e+02   2.9023613e+00   6.6544903e+02  -7.6656000e+00   3.5784871e+02   1.9789845e+01   6.2022710e+02  -1.3056555e+01   2.2565503e+02   1.4002741e+01   2.5782484e+02   1.4329497e+01   1.5575484e+02  -2.9638452e+01   2.6704903e+02   1.8677368e+01   2.4538935e+02   3.1750465e+01   3.4481581e+02  -6.7117161e+00   2.3830194e+02   2.0027781e+01   3.8029452e+02  -4.9280658e+01   2.6633387e+02   1.1921677e+01   2.8525129e+02   1.5401187e+01   3.6374452e+02   2.0364955e+01   3.0714806e+02   1.8366219e+01   4.0256581e+02   1.5848606e+01   1.9119968e+02   3.8607252e+01   2.4934839e+02   8.1250323e+00   3.0337548e+02   3.2544477e+01   3.9392645e+02   2.3191368e+01   4.2739742e+02   1.2799174e+01   2.9940935e+02   2.8299187e+01   1.5889290e+02   1.0855179e+02   5.3331503e+02   2.1339941e+01   2.8580613e+02   5.0929290e+00   3.4544613e+02   2.2748503e+01   3.3246935e+02   4.6812774e+01   3.3501387e+02   3.3219213e+01   6.7048935e+02   3.7047626e+01   4.2672677e+02   2.1347665e+01   3.8590419e+02   3.7457019e+01   3.9026452e+02   1.6483032e+01   3.9904355e+02   1.3318774e+01   2.6464419e+02   8.3739484e+00   3.6094226e+02   2.2060426e+01   2.3255161e+02   1.2023290e+01   3.2411194e+02  -8.2179871e+00   3.4918677e+02   1.0160667e+02   2.6375226e+02   1.5917884e+01   5.2906355e+02   8.7120129e+00   2.7360484e+02   2.5100000e+00   2.3936258e+02   6.9421935e-01   3.1993226e+02   2.9503161e+01   2.2620323e+02   3.7647290e+01   1.3347452e+02   1.0832623e+02   1.9557516e+02   5.4956000e+00   5.4476581e+02   1.9555832e+01   2.8469581e+02   6.0282065e+00   3.0096581e+02   1.9258542e+01   4.2831503e+02   1.3929941e+01   3.6121871e+02   6.8047613e+00   2.0208503e+02   5.4583412e+00   2.3052935e+02   1.2812490e+01   2.2055503e+02   2.5700741e+01   2.9883968e+02   2.8887987e+01   4.1979503e+02   1.7381541e+01   4.1507452e+02   1.6174684e+01   2.1953548e+02   1.1723935e+01   2.9317032e+02   2.9968955e+01   3.9303503e+02  -2.5197659e+01   2.9807968e+02   5.7462065e+00   2.7951065e+02  -8.4327871e+00   2.2946503e+02  -4.9302059e+01   1.0643968e+02  -4.9006581e+00   4.2265935e+02   3.0837252e+01   1.3800129e+02   1.1232667e+02   3.7398503e+02   2.6756341e+01   2.6865503e+02   2.0632274e+02   4.2017710e+02   9.4809032e-01   2.4603677e+02   1.5076413e+01   4.6557452e+02   1.2921275e+02   3.3445968e+02   1.8171613e+01   3.6831387e+02   4.3490839e+00   1.9193903e+02   1.0114133e+02   5.4733484e+02  -1.1369368e+01   2.3467419e+02   2.5004774e+01   2.2976742e+02  -7.0687742e-01   2.6541161e+02  -2.7771226e+00   2.5637032e+02   1.3988761e+01   2.8101968e+02   1.1824036e+02
   1.6964677e+02   1.9368903e+01   2.7448484e+02  -1.3060077e+01   2.0165677e+02   1.5986168e+01   3.2702419e+02  -7.3612903e+00   3.2486290e+02  -7.2509677e+00   2.7413387e+02  -3.7006194e+01   3.2590323e+02   2.1402258e+01   4.2947258e+02   2.1240581e+01   3.8975742e+02  -4.4477368e+01   3.5606903e+02  -8.7977806e+00   5.3604613e+02   1.2063097e+00   1.5013000e+02   1.3744387e+00   3.0044839e+02  -1.7578065e+00   1.4840097e+02  -1.6291742e+00   2.7318935e+02  -7.8998710e-01   3.0528935e+02   2.1093626e+01   4.5352097e+02   2.1821226e+01   2.8807839e+02  -1.8182400e+01   3.0334097e+02   2.7998194e+00   3.0882065e+02   2.1560477e+01   3.9964355e+02   1.3507548e+01   5.4789613e+02  -1.4628465e+01   3.0711226e+02   9.8891222e+00   3.0687129e+02   1.6701910e+01   2.3359871e+02   1.1926942e+01   1.1020129e+02  -1.8951910e+01   2.1828000e+02  -2.3159497e+01   2.0756323e+02   9.0597806e+00   2.8240839e+02   2.9480232e+01   3.6814484e+02   3.6024542e+01   2.2585161e+02   3.1612903e-03   6.9934903e+02  -1.4997600e+01   3.6041871e+02   1.5064245e+01   5.2508710e+02   2.1604645e+01   2.1417503e+02   2.5591141e+01   2.5696484e+02  -1.4741703e+01   1.7318484e+02   3.4714839e-01   2.6580903e+02   2.7156568e+01   2.3077935e+02   6.3392645e+00   3.6386581e+02   2.3954284e+01   2.4349194e+02   2.2852581e+01   4.5272452e+02  -3.8215058e+01   2.8961387e+02   1.5819277e+01   2.8763129e+02   2.0690787e+01   3.4888452e+02  -8.4862452e+00   2.8961806e+02   2.6628619e+01   4.0556581e+02   2.4038606e+01   1.7390968e+02   3.1800452e+01   2.4724839e+02   2.2930323e+00   3.7017548e+02   2.9104774e+00   3.4549645e+02   2.8875768e+01   3.9344742e+02   3.0185174e+01   3.1325935e+02   2.2241187e+01   2.0046290e+02   1.2527619e+02   4.8779503e+02   3.1981541e+01   2.8561613e+02   1.2638129e+01   3.5191613e+02   1.0370903e+01   2.8894935e+02   2.9004374e+01   3.1206387e+02   1.4865213e+01   8.1691935e+02   2.3863226e+01   4.0929677e+02   9.9320645e+00   3.2585419e+02   1.6451019e+01   4.4203452e+02   2.4414323e+00   5.4290355e+02   4.7997419e-01   2.9103419e+02  -9.2725161e-01   2.8927226e+02   7.7940258e+00   2.4488161e+02   6.7468903e+00   2.9439194e+02  -3.1203871e+00   3.7570677e+02   1.0901507e+02   2.5880226e+02   3.1783884e+01   5.1330355e+02  -1.0927187e+01   2.7370484e+02   4.4520000e+00   2.4122258e+02   2.5165419e+01   2.8332226e+02   4.8051961e+01   2.0900323e+02   1.0023290e+01   1.1071452e+02   1.0343703e+02   1.6709516e+02   2.6494000e+01   5.9900581e+02   3.8026632e+01   2.7560581e+02   1.6565406e+01   2.4448581e+02   6.2069419e+00   4.3379503e+02   5.0781541e+01   3.6263871e+02   1.3931161e+01   2.1717503e+02  -6.2688588e+00   2.9400935e+02   3.0024090e+01   2.3274503e+02   3.3435541e+01   3.1202968e+02  -2.6721290e-01   3.8727503e+02  -1.1168588e+00   4.0945452e+02   4.0394284e+01   3.3272548e+02   2.4528735e+01   2.7136032e+02   2.9193755e+01   4.0836503e+02  -3.2184059e+01   3.0573968e+02  -7.3465935e+00   2.5956065e+02   4.3032129e+00   1.4741503e+02  -5.8448059e+01   1.4376968e+02   2.7212942e+01   3.9103935e+02   1.3756852e+01   1.5843129e+02   1.1074227e+02   3.9260503e+02   2.7176741e+01   2.2327503e+02   2.1557314e+02   4.2411710e+02   2.4562890e+01   2.5751677e+02   4.2678013e+01   4.3352452e+02   1.3344675e+02   3.1926968e+02   8.3868129e+00   3.7769387e+02   6.9786839e+00   1.9126903e+02   8.5954929e+01   4.6590484e+02   2.7765032e+01   2.3504419e+02   1.6345174e+01   2.1169742e+02   1.5738723e+01   2.5508161e+02   1.5289277e+01   2.4394032e+02   1.9743161e+01   9.9259677e+01   6.3541161e+01
   1.4260677e+02   1.7292103e+01   3.1339484e+02  -4.0828774e+00   2.2451677e+02   1.5157368e+01   3.6559419e+02  -3.0568903e+00   3.5362290e+02  -2.0217677e+00   2.3170387e+02  -1.4751794e+01   3.8762323e+02   2.1324658e+01   4.3122258e+02  -2.4941935e-01   4.2413742e+02  -2.5087768e+01   3.2411903e+02  -4.2917806e+00   4.3485613e+02  -3.1849032e-01   1.5975000e+02  -7.2516129e-01   3.4077839e+02  -6.9420645e-01   1.2821097e+02  -2.9639742e+00   3.1508935e+02   2.4668013e+01   2.3571935e+02   6.4292258e+00   3.6485097e+02  -7.0851742e+00   3.0769839e+02  -2.6802000e+01   2.9963097e+02  -1.2833806e+00   2.5882065e+02  -3.4109523e+01   3.7106355e+02   1.6123948e+01   4.9427613e+02  -8.7188645e+00   2.5459226e+02   5.9507222e+00   3.3877129e+02  -6.6009032e-01   2.5678871e+02   1.6021742e+01   1.2972129e+02   3.9664903e+00   2.2556000e+02   1.4828103e+01   2.8942323e+02   1.5030981e+01   3.2959839e+02   3.8845032e+01   3.7257484e+02   3.1150142e+01   2.3023161e+02   3.4512761e+01   9.6091903e+02  -1.2203200e+01   3.1675871e+02   1.5697045e+01   4.8912710e+02  -2.0885548e+00   2.0608503e+02   1.0428341e+01   2.3558484e+02   4.6386968e+00   1.8447484e+02  -1.8460516e+00   3.0899903e+02   1.6461368e+01   2.3986935e+02   2.4232065e+01   3.4124581e+02   2.1523884e+01   2.1382194e+02   1.9076181e+01   3.9991452e+02  -3.6280258e+01   2.5952387e+02   2.9226477e+01   3.1758129e+02   1.9004787e+01   3.2898452e+02   1.0725755e+01   2.7518806e+02   6.1130194e+00   3.8961581e+02  -3.5453935e+00   1.7200968e+02   5.3522452e+01   2.1810839e+02   1.7054232e+01   4.1598548e+02   2.4575677e+01   3.4792645e+02   2.6251368e+01   3.8168742e+02   1.4315974e+01   3.0344935e+02   1.0355987e+01   1.9718290e+02   1.2882859e+02   5.4984503e+02   5.0017541e+01   3.0790613e+02   8.0449290e+00   3.4520613e+02   1.8077032e+00   2.5451935e+02   4.1048774e+01   2.9782387e+02   2.0814413e+01   6.3205935e+02   2.6032026e+01   3.7215677e+02   2.5003265e+01   3.2685419e+02   1.6421019e+01   4.1760452e+02   1.9815832e+01   5.1699355e+02  -5.9722581e-01   2.3288419e+02   6.6247484e+00   3.7894226e+02   2.0530426e+01   1.9355161e+02   3.4732903e+00   3.1706194e+02   1.3460129e+00   4.3375677e+02   1.0832107e+02   2.5599226e+02   4.5386839e+00   5.4697355e+02   3.3792129e+00   2.3727484e+02   1.6936400e+01   2.3084258e+02   4.6855819e+01   4.0398226e+02   2.6969161e+01   2.0820323e+02   2.5607290e+01   9.5804516e+01   1.0009983e+02   1.7200516e+02   7.7212000e+00   5.0466581e+02   1.9713832e+01   2.7003581e+02  -7.9899355e-01   2.5157581e+02   2.2549742e+01   4.0793503e+02   5.6330341e+01   3.7254871e+02   2.2138361e+01   2.2060503e+02  -2.0163259e+01   2.9666935e+02   2.0331290e+01   2.3350503e+02   1.6474741e+01   3.3079968e+02  -9.2488129e+00   3.9870503e+02   3.6878741e+01   3.9926452e+02   3.4209484e+01   2.9248548e+02   1.8937935e+01   2.8208032e+02   2.9136155e+01   3.5084503e+02  -3.9822459e+01   3.0483968e+02   6.8754065e+00   2.6180065e+02  -1.4445987e+01   1.2746503e+02  -5.8472059e+01   1.0247968e+02   3.6326142e+01   4.5974935e+02   1.8970052e+01   1.7038129e+02   1.8782627e+02   3.9317503e+02   4.0131141e+01   2.4774503e+02   2.2590554e+02   4.8864710e+02   5.8004903e+00   2.7018677e+02   1.8904413e+01   4.4466452e+02   1.1364555e+02   3.1854968e+02   2.5154413e+01   4.1193387e+02   8.6194839e+00   2.3440903e+02   6.3883729e+01   4.6723484e+02   5.0886323e+00   2.6420419e+02  -2.9376258e+00   2.1163742e+02   3.1735226e+00   3.0598161e+02   1.4547277e+01   2.4870032e+02   2.0222361e+01   5.5539677e+01   5.7468761e+01
   1.6236677e+02   1.5213032e+00   2.5339484e+02   1.4957123e+01   2.1584677e+02   1.1420968e+01   4.1116419e+02   7.1075097e+00   3.1581290e+02  -1.1906968e+01   2.3284387e+02  -1.4272994e+01   3.1847323e+02  -1.9334194e-01   4.8162258e+02   1.6968581e+01   3.7618742e+02  -3.0531768e+01   3.4468903e+02   8.5426194e+00   4.0333613e+02   1.7353110e+01   1.4284000e+02   2.2876387e+00   2.8087839e+02  -4.3220645e-01   1.2040097e+02   1.9408258e+00   2.7375935e+02  -5.7955871e+00   3.7166935e+02   3.3073226e+01   4.0804097e+02   1.4879626e+01   3.1045839e+02   4.1672000e+00   3.0296097e+02   2.1880219e+01   2.3816065e+02   3.7832774e+00   4.1483355e+02   2.6052348e+01   5.7203613e+02   9.2003355e+00   2.8678226e+02   6.4255222e+00   2.8111129e+02   4.7270968e-01   2.7097871e+02  -1.4443458e+01   1.1953129e+02  -1.2128310e+01   2.6018000e+02  -1.2081497e+01   2.8418323e+02   2.3780181e+01   2.8945839e+02  -2.1337677e+00   2.8833484e+02   3.0219342e+01   2.2466161e+02   1.2718361e+01   5.8596903e+02  -6.4972000e+00   3.7970871e+02   1.1471045e+01   4.8555710e+02   2.1470452e+00   2.0970503e+02   1.4228741e+01   3.2806484e+02  -1.8529703e+01   2.0437484e+02   1.3901948e+01   2.5623903e+02   2.4642168e+01   2.4338935e+02   3.0050465e+01   2.8981581e+02  -1.3121716e+01   2.5711194e+02   1.1332981e+01   3.9777452e+02  -1.2959058e+01   2.9819387e+02   1.2472877e+01   2.7268129e+02   3.2076787e+01   2.8664452e+02   8.0129548e+00   2.1061806e+02  -9.6713806e+00   4.3642581e+02   1.1709806e+01   1.8957968e+02   4.3636852e+01   2.2167839e+02  -9.7113677e+00   3.5579548e+02   2.4920877e+01   3.6921645e+02   3.6548168e+01   3.7349742e+02   2.9491174e+01   3.3249935e+02   2.1271987e+01   1.4518290e+02   1.2817859e+02   5.3798503e+02   4.6546341e+01   3.1133613e+02   5.5805290e+00   3.5491613e+02  -2.4890968e+00   2.6108935e+02   2.4943174e+01   2.8401387e+02   3.7209213e+01   6.4705935e+02   2.4022026e+01   4.7353677e+02   3.1322865e+01   3.9523419e+02   3.7950619e+01   4.6669452e+02   2.2698632e+01   5.1166355e+02  -8.0208258e+00   2.7450419e+02   1.5725148e+01   3.4670226e+02   1.8159626e+01   2.3036161e+02  -9.5215097e+00   3.4777194e+02  -1.3150787e+01   3.6294677e+02   1.1989587e+02   3.0427226e+02   2.1956284e+01   5.0940355e+02   2.3284813e+01   2.4503484e+02   8.0856000e+00   2.7079258e+02   1.3509819e+01   2.9841226e+02   2.0134761e+01   2.0124323e+02   3.1644090e+01   9.8184516e+01   1.0219943e+02   1.9476516e+02   1.4180400e+01   5.0443581e+02   2.8112232e+01   2.2964581e+02  -7.4777935e+00   2.5105581e+02   6.5913419e+00   4.2446503e+02   2.9667941e+01   3.2902871e+02   1.4949961e+01   1.9927503e+02   8.6831412e+00   3.4485935e+02   5.7160903e+00   2.1817503e+02   7.2211412e+00   2.9621968e+02  -9.9524129e+00   4.3593503e+02  -1.7579659e+01   3.3860452e+02   3.0012284e+01   2.7310548e+02   6.1818335e+01   2.5460032e+02   4.0045548e+00   3.3650503e+02  -1.7485259e+01   3.1111968e+02   5.6530065e+00   2.4508065e+02  -2.3728387e+01   1.5541503e+02  -6.4088059e+01   1.3185968e+02   1.8445742e+01   4.6446935e+02   2.0542452e+01   1.5357129e+02   1.9655107e+02   3.6684503e+02   3.7897541e+01   2.7374503e+02   2.0501554e+02   4.7091710e+02   2.0218890e+01   2.7946677e+02   3.8492013e+01   4.6347452e+02   1.1186075e+02   3.5078968e+02   1.3765213e+01   4.0302387e+02   3.2572284e+01   2.6559903e+02   7.4958529e+01   5.2304484e+02   3.0763832e+01   2.6188419e+02   5.6679742e+00   2.3157742e+02  -7.7316774e+00   3.2560161e+02   4.4076774e+00   2.3494032e+02  -8.6683871e-01   5.7059677e+01   6.0157161e+01
   2.0879677e+02   2.4376903e+01   2.4344484e+02  -1.9536877e+01   1.7475677e+02   1.2898168e+01   3.4745419e+02  -6.2256903e+00   3.3190290e+02   1.3335832e+01   2.5841387e+02   1.6681406e+01   3.2314323e+02   2.8130581e+00   4.2257258e+02  -2.2007419e+01   4.1356742e+02  -1.7192168e+01   3.6449903e+02   1.0477819e+01   6.9552613e+02   2.9027910e+01   1.1837000e+02  -2.9847613e+00   2.6182839e+02   8.1417935e+00   1.1421097e+02   1.3916026e+01   3.0651935e+02   1.0923613e+01   3.6376935e+02   8.8052258e+00   3.3395097e+02   2.6716826e+01   2.5850839e+02  -2.7526800e+01   2.5620097e+02   1.2721019e+01   2.2806065e+02  -3.7387226e+00   3.1959355e+02   2.2341548e+01   4.3346613e+02  -1.7904065e+01   2.1587226e+02   2.0238322e+01   3.0401129e+02   1.6640710e+01   3.0130871e+02  -6.4898581e+00   1.3834129e+02   2.1768903e+00   3.2818000e+02   2.9768503e+01   3.6747323e+02   3.5546981e+01   3.0178839e+02   2.0779832e+01   3.6476484e+02   6.5534942e+01   2.7685161e+02   6.5431613e+00   7.7244903e+02   2.8304400e+01   3.6265871e+02   6.1750452e+00   5.1498710e+02  -1.9777355e+01   2.0022503e+02   1.8707141e+01   2.4663484e+02  -9.6353032e+00   1.4461484e+02   3.2527484e+00   3.1532903e+02  -1.1655032e+01   2.4753935e+02   6.4784645e+00   4.0743581e+02   1.1898684e+01   2.5554194e+02   3.5218581e+01   3.8725452e+02  -1.1407458e+01   3.0452387e+02   8.3864774e+00   2.8811129e+02  -5.7376129e+00   2.8674452e+02   1.1864955e+01   2.8290806e+02  -7.7445806e+00   3.9618581e+02  -1.0500994e+01   1.6976968e+02   5.5561652e+01   2.8010839e+02   4.1942323e+00   3.1922548e+02   1.5506477e+01   2.8345645e+02   2.7648968e+01   2.5434742e+02   2.3313174e+01   3.3997935e+02   3.2863587e+01   1.4951290e+02   1.1097219e+02   4.8403503e+02   1.8002341e+01   3.1847613e+02   1.1249329e+01   3.6401613e+02   2.0262903e+01   3.1879935e+02   4.2526374e+01   2.8563387e+02   3.7699613e+01   6.6753935e+02  -6.7163742e+00   4.7105677e+02   3.3471265e+01   3.3714419e+02   1.4407819e+01   3.9660452e+02   2.0695832e+01   5.1756355e+02   3.0077174e+01   2.6979419e+02  -9.8805161e-01   3.8403226e+02   9.3132258e+00   2.3383161e+02  -3.6491097e+00   4.2387194e+02  -3.3387871e+00   3.7009677e+02   1.3527387e+02   3.4646226e+02   7.7710839e+00   5.7364355e+02   2.8156129e+00   2.8246484e+02   1.0661200e+01   2.9313258e+02   1.6202619e+01   2.4936226e+02   1.8288761e+01   3.6543323e+02   5.7078890e+01   1.0818452e+02   1.4334943e+02   1.8157516e+02   3.5095600e+01   4.7471581e+02   2.4629832e+01   2.4174581e+02   1.9984206e+01   3.4838581e+02  -1.2950581e+00   3.9303503e+02   2.9282341e+01   3.2397871e+02   4.1593961e+01   2.2841503e+02   7.1119412e+00   3.3190935e+02   2.6372090e+01   2.2574503e+02   1.1045541e+01   2.8993968e+02  -3.4000129e+00   3.9384503e+02  -4.5024588e+00   3.4736452e+02   2.3791484e+01   2.7429548e+02   2.7963135e+01   3.0184032e+02   4.0605355e+01   4.2636503e+02  -3.8194059e+01   3.3316968e+02   5.6990065e+00   2.3294065e+02   6.0128129e+00   1.5117503e+02  -3.5938859e+01   1.5466968e+02   3.9860942e+01   4.2041935e+02  -9.0235484e+00   1.6976129e+02   1.5725587e+02   3.7936503e+02   4.7235941e+01   2.6574503e+02   2.2274554e+02   3.6224710e+02   2.5912490e+01   2.3103677e+02   3.3136413e+01   4.2471452e+02   1.3857155e+02   3.4949968e+02   7.7784129e+00   3.9531387e+02   1.0469084e+01   2.2188903e+02   8.2885329e+01   5.5680484e+02   7.8330323e+00   2.5357419e+02  -2.5072258e+00   2.5307742e+02   2.3238323e+01   2.4755161e+02  -1.7283226e+00   2.5156032e+02  -4.8164387e+00   5.5259677e+01   4.7541161e+01
   2.2069677e+02   9.6649032e+00   2.1929484e+02   2.4115123e+01   2.5351677e+02   2.8077368e+01   3.2450419e+02   8.7503097e+00   3.0562290e+02  -1.2817677e+00   3.9827387e+02   1.2606452e-02   3.1338323e+02   2.7353858e+01   4.1247258e+02   1.0300581e+01   4.5575742e+02  -2.8137368e+01   3.6592903e+02   3.6034194e+00   4.3538613e+02   8.2191097e+00   1.7241000e+02  -8.6979613e+00   3.0625839e+02   1.4257394e+01   1.5078097e+02   3.1804258e+00   2.9499935e+02  -5.2547871e+00   4.8680935e+02   3.0382026e+01   4.2018097e+02   1.6818426e+01   3.0093839e+02  -1.7541200e+01   3.5263097e+02   2.6386619e+01   1.8111065e+02   2.7397277e+01   3.5145355e+02   2.2312748e+01   4.7808613e+02   1.4056335e+01   2.0787226e+02   5.4983222e+00   2.6344129e+02   1.4836310e+01   2.9278871e+02  -1.7288258e+01   1.5058129e+02   5.3876903e+00   3.0570000e+02  -1.5330968e+00   3.5013323e+02   3.5654181e+01   3.0540839e+02   1.2920232e+01   3.1505484e+02   6.1321742e+01   2.5509161e+02  -4.3760387e+00   7.7029903e+02  -1.6523600e+01   3.3127871e+02   1.9585445e+01   5.8060710e+02   1.5783045e+01   2.3612503e+02   3.5165141e+01   2.7396484e+02  -4.8217032e+00   1.9123484e+02   1.6373148e+01   2.8585903e+02   1.4312568e+01   2.7372935e+02   6.2832645e+00   3.6272581e+02   5.0454839e+00   2.6549194e+02   1.6612581e+01   3.8282452e+02  -2.1243058e+01   2.6833387e+02   1.0141677e+01   3.3430129e+02   1.9427187e+01   3.6041452e+02  -8.5986452e+00   2.8161806e+02   5.0286194e+00   4.2209581e+02  -7.3837935e+00   2.3424968e+02   4.3113252e+01   3.2524839e+02   1.8243032e+01   2.4927548e+02   1.0722477e+01   3.0878645e+02   1.2812568e+01   3.9291742e+02   1.3747574e+01   2.6387935e+02   3.6861587e+01   2.0303290e+02   1.3288059e+02   5.3136503e+02   3.8835941e+01   3.3209613e+02  -8.7002710e+00   3.4049613e+02   2.1044503e+01   2.9498935e+02   4.6761174e+01   2.9582387e+02   1.5974413e+01   6.7405935e+02   1.4722026e+01   4.7210677e+02  -1.9927355e+00   3.0118419e+02   2.9714619e+01   3.7874452e+02   2.2354632e+01   5.2299355e+02   2.0312774e+01   2.3236419e+02   2.1906348e+01   3.9684226e+02   5.1884258e+00   2.2378161e+02  -2.2085110e+01   3.1044194e+02   1.5595613e+01   3.2832677e+02   1.0961547e+02   3.4203226e+02   3.2415484e+01   5.4911355e+02   9.6380129e+00   2.8470484e+02   2.0002000e+01   2.4184258e+02   2.4735819e+01   2.5422226e+02   2.7899961e+01   3.5615323e+02   3.2961290e+01   1.0895452e+02   1.6280783e+02   2.4195516e+02   4.2025200e+01   4.5819581e+02   2.9671432e+01   2.6945581e+02  -1.1322594e+01   2.9643581e+02  -4.1890581e+00   3.9270503e+02   3.7738741e+01   3.3030871e+02   2.5467561e+01   1.9884503e+02  -8.3724588e+00   3.1533935e+02   1.3227690e+01   2.3050503e+02   1.3754741e+01   3.1860968e+02   9.7763871e+00   4.1870503e+02  -1.5341259e+01   4.4326452e+02   3.6539484e+01   2.9253548e+02   3.1313935e+01   2.4036032e+02   2.4813755e+01   4.3027503e+02  -1.9986859e+01   2.9235968e+02   9.0638065e+00   2.5684065e+02  -6.4791871e+00   2.7370503e+02  -5.0601259e+01   9.5819677e+01   3.9288942e+01   3.7898935e+02   2.4190852e+01   1.5386129e+02   1.8229787e+02   4.1950503e+02   3.6824741e+01   2.1474503e+02   2.1430554e+02   3.4917710e+02  -2.3719097e+00   2.3651677e+02   2.1508013e+01   3.7695452e+02   1.2259235e+02   3.0126968e+02  -3.7431871e+00   3.5340387e+02   2.3018839e+00   2.1355903e+02   1.1874173e+02   4.9099484e+02   6.3278323e+00   2.4994419e+02   4.7317419e-01   2.6119742e+02   1.6958723e+01   1.8389161e+02  -8.1555226e+00   2.0618032e+02  -2.7560387e+00   1.4201968e+02   5.6220361e+01
   2.1374677e+02   1.2650903e+01   2.6139484e+02   4.3171226e+00   2.4346677e+02   5.3591368e+01   3.2264419e+02   1.9849110e+01   3.8462290e+02   1.3258232e+01   3.4456387e+02  -2.2605935e+00   3.3600323e+02   1.0644258e+01   5.0172258e+02   8.1105806e+00   4.1422742e+02  -1.7054968e+01   3.7958903e+02  -7.8293806e+00   4.4266613e+02  -3.3232903e+00   1.6194000e+02   4.6196387e+00   3.4644839e+02   3.1892194e+01   1.5164097e+02  -7.9783742e+00   3.0051935e+02   1.7213613e+01   4.3666935e+02  -1.1176774e+01   4.1409097e+02  -3.6943742e+00   3.4193839e+02  -1.3491200e+01   3.2791097e+02   2.3142194e+00   2.7020065e+02   3.0300774e+00   3.2940355e+02   4.0367484e+00   4.4722613e+02   1.1525135e+01   1.7592226e+02  -5.7056778e+00   2.8025129e+02   3.9301510e+01   2.4626871e+02   1.7243342e+01   1.6282129e+02  -2.6150968e-01   2.9875000e+02   1.3782903e+01   3.1408323e+02  -6.4118194e+00   3.1312839e+02   1.2682632e+01   2.9357484e+02   5.0750142e+01   2.4023161e+02   1.6952761e+01   7.2739903e+02   4.1884000e+00   3.4346871e+02   2.9090245e+01   5.4560710e+02   3.4330452e+00   2.1508503e+02   1.2378341e+01   2.8139484e+02   9.0638968e+00   1.4056484e+02   1.7666748e+01   2.9504903e+02   7.8673677e+00   2.6538935e+02   1.4760465e+01   3.5805581e+02   1.2559084e+01   3.0097194e+02   2.4534181e+01   4.3234452e+02  -7.8246581e+00   2.9476387e+02   1.9747277e+01   3.7254129e+02   4.0379871e+00   2.8807452e+02   1.7658555e+01   2.6423806e+02   1.6559019e+01   3.9185581e+02   6.3754065e+00   1.9224968e+02   3.8233252e+01   3.0972839e+02   4.2046323e+00   3.2837548e+02  -7.0255226e+00   3.4378645e+02   3.5392568e+01   4.5172742e+02   3.3232774e+01   3.0011935e+02   2.0392387e+01   2.0413290e+02   1.1493259e+02   5.7617503e+02   2.9771141e+01   3.3218613e+02   2.4825290e+00   3.4915613e+02   2.1781703e+01   3.2227935e+02   3.8437974e+01   3.0187387e+02   1.8110413e+01   7.1310935e+02   2.5118026e+01   3.8943677e+02   5.5380865e+01   3.0037419e+02   3.7109419e+01   3.9165452e+02   1.8511832e+01   5.5556355e+02   6.0717419e-01   2.7779419e+02   2.7519484e+00   3.9046226e+02  -1.1151174e+01   2.4697161e+02  -2.0403097e+00   3.5368194e+02  -1.1393587e+01   3.6042677e+02   1.3332747e+02   3.4884226e+02   2.5870684e+01   4.6397355e+02  -1.7170787e+01   2.7837484e+02   1.0698400e+01   2.6736258e+02   3.7544219e+01   2.8222226e+02   3.2039961e+01   3.2996323e+02   1.5816490e+01   1.7338452e+02   1.2656343e+02   2.0619516e+02   2.6126000e+01   5.7143581e+02   1.8232232e+01   3.0522581e+02   8.0058065e+00   3.6996581e+02   1.2838542e+01   3.9131503e+02   2.7419941e+01   3.5163871e+02   1.3951161e+01   2.1760503e+02   3.9367412e+00   3.4762935e+02   1.2544490e+01   2.0741503e+02   2.4131941e+01   2.9874968e+02   2.1515187e+01   3.9536503e+02   1.9059412e+00   4.4269452e+02   2.2875084e+01   2.7348548e+02   1.8267935e+01   2.7689032e+02   2.2751355e+01   3.9946503e+02  -3.0282059e+01   3.2073968e+02   1.7693406e+01   2.4913065e+02   4.1376129e+00   2.3174503e+02  -3.8154459e+01   8.6389677e+01   1.0753342e+01   3.7588935e+02   7.6788516e+00   1.4200129e+02   1.2071667e+02   3.9555503e+02   2.0410741e+01   2.5460503e+02   2.2097674e+02   3.8384710e+02  -3.8155097e+00   2.4851677e+02   3.2588013e+01   3.4843452e+02   1.4548395e+02   3.2535968e+02   4.1296129e+00   3.2464387e+02   1.0222684e+01   2.0607903e+02   8.3490129e+01   5.0618484e+02   1.2352632e+01   2.3551419e+02  -5.1124258e+00   2.3282742e+02   1.6548323e+01   2.8998161e+02  -5.1727226e+00   1.9023032e+02   1.6039961e+01   2.9348968e+02   1.1614276e+02
   1.7922677e+02   2.0462503e+01   2.9715484e+02  -1.2403677e+01   2.6556677e+02   3.1683368e+01   3.5445419e+02   1.6644310e+01   3.1905290e+02   9.4538323e+00   2.9822387e+02  -2.7223394e+01   5.0619323e+02   4.4090581e+00   4.4317258e+02  -2.7055419e+01   4.1103742e+02  -2.1989768e+01   3.6920903e+02   8.7710194e+00   3.9433613e+02   1.4353110e+01   1.4718000e+02   2.1804387e+00   3.5282839e+02   4.6217935e+00   1.3726097e+02  -2.2179742e+00   2.6889935e+02   7.0232129e+00   5.2490935e+02   2.2574026e+01   3.8114097e+02   2.2801626e+01   2.5003839e+02  -4.6192000e+00   3.9015097e+02   1.6905019e+01   2.9925065e+02   2.0706077e+01   3.9002355e+02   2.3997148e+01   5.1084613e+02   1.6525535e+01   2.0606226e+02   6.5431222e+00   2.8268129e+02   2.4447110e+01   2.4464871e+02   7.9929419e+00   1.6134129e+02   3.2006890e+01   3.2409000e+02   3.7557032e+00   3.0018323e+02   2.2600181e+01   3.5045839e+02   1.8646232e+01   2.5810484e+02   3.8827742e+01   2.5981161e+02   3.6056361e+01   8.4115903e+02  -1.0912400e+01   3.4551871e+02   3.2206245e+01   5.0879710e+02   1.9717845e+01   2.2446503e+02   4.6047941e+01   2.5025484e+02  -1.2064903e+01   1.8328484e+02   1.9059148e+01   3.4894903e+02   3.0795368e+01   2.1186935e+02   2.1282065e+01   3.2096581e+02   9.7662839e+00   2.6139194e+02   4.3320581e+01   4.2063452e+02  -5.8378581e+00   2.6538387e+02   1.7187677e+01   3.6477129e+02   4.1179587e+01   3.0579452e+02  -4.5190452e+00   2.3728806e+02   2.0095019e+01   4.2185581e+02  -2.9454594e+01   1.7047968e+02   5.0074852e+01   2.3853839e+02   3.1298323e+00   3.1837548e+02   2.0814477e+01   2.8116645e+02   3.2872168e+01   2.7339742e+02   3.8929174e+01   3.3320935e+02   5.4265187e+01   1.4937290e+02   1.1665339e+02   5.3865503e+02   2.7152741e+01   2.9004613e+02   2.8903729e+01   4.4296613e+02   2.1896903e+01   2.7051935e+02   3.4768774e+01   2.8968387e+02   2.1185613e+01   6.7939935e+02   7.8648258e+00   4.3601677e+02  -1.1295535e+01   3.6028419e+02   8.6066194e+00   3.9236452e+02   8.0350323e+00   5.7356355e+02   2.7267174e+01   2.4183419e+02  -3.6612516e+00   3.1899226e+02   2.8086426e+01   2.2845161e+02  -1.4218710e+01   3.0525194e+02   6.0108129e+00   4.1628677e+02   1.3500867e+02   4.0946226e+02   2.2161084e+01   5.3830355e+02   1.3172813e+01   2.3994484e+02   2.4682800e+01   2.7303258e+02   8.2406194e+00   2.8503226e+02   3.9245161e+01   3.6543323e+02   3.6078890e+01   1.3142452e+02   8.9780232e+01   1.7366516e+02   2.1968400e+01   4.9938581e+02   3.1376232e+01   2.7003581e+02   6.7100645e-01   4.4115581e+02   2.1193342e+01   3.9803503e+02   7.4523412e+00   3.5097871e+02   2.8673961e+01   2.4122503e+02   2.7477141e+01   3.2819935e+02   1.3808890e+01   2.4117503e+02   4.6811141e+01   3.0274968e+02   5.5251871e+00   3.9617503e+02   1.1171141e+01   4.1255452e+02   4.4186284e+01   2.5872548e+02   3.0928735e+01   2.9374032e+02   1.7633355e+01   4.1903503e+02  -2.6177659e+01   2.6773968e+02   1.2340645e-01   2.5380065e+02   1.2764013e+01   1.9484503e+02  -4.5242459e+01   1.6114968e+02   3.7682542e+01   4.6298935e+02   9.0085161e-01   1.6291129e+02   1.1390387e+02   3.8760503e+02   4.2576741e+01   2.8017503e+02   2.1531114e+02   3.5277710e+02   4.0610090e+01   2.3808677e+02   1.0712413e+01   3.5933452e+02   1.5647195e+02   3.2378968e+02   2.5255213e+01   3.5959387e+02   1.6806684e+01   2.2178903e+02   1.0737333e+02   4.9795484e+02   1.3541032e+01   2.1846419e+02  -1.9084258e+00   2.6676742e+02   5.5131226e+00   2.8908161e+02   1.2709277e+01   2.2623032e+02   2.8639961e+01   2.9234968e+02   1.3361396e+02
   1.6831677e+02   2.5753032e+00   2.6820484e+02   7.0123226e+00   2.7865677e+02   3.1586168e+01   4.1869419e+02   2.9785110e+01   3.2238290e+02   3.6897432e+01   2.9537387e+02   1.3446065e+00   3.7981323e+02   1.1329458e+01   4.3622258e+02   7.7505806e+00   4.0384742e+02  -3.7984568e+01   4.4073903e+02   6.8086194e+00   4.6295613e+02   1.2013510e+01   1.4775000e+02   2.4234839e+01   3.7315839e+02  -7.6460645e-01   1.1531097e+02   8.3980258e+00   3.1308935e+02   1.7538013e+01   3.8004935e+02  -1.0407174e+01   3.5252097e+02  -2.4887742e+00   2.4312839e+02  -1.7966400e+01   3.3487097e+02   5.1374194e+00   1.4306065e+02  -1.1278723e+01   3.5540355e+02  -1.9853252e+01   4.7655613e+02  -1.2821265e+01   2.4249226e+02   1.0438722e+01   2.7344129e+02   9.2763097e+00   2.1087871e+02  -1.9654581e+00   1.3858129e+02  -7.5123097e+00   2.6318000e+02  -8.0149677e-01   2.0780323e+02   6.6105806e+00   3.2240839e+02   8.1302323e+00   2.3348484e+02   3.4087342e+01   2.3819161e+02   1.4959613e+00   6.5653903e+02   2.7672000e+00   3.8346871e+02   2.8080245e+01   5.3146710e+02  -2.7815755e+01   2.3898503e+02   2.0176341e+01   3.0844484e+02  -8.2401032e+00   1.8275484e+02   7.1515484e+00   2.7390903e+02   1.8748568e+01   2.3315935e+02   1.1868865e+01   3.7220581e+02   1.4997084e+01   2.4901194e+02  -9.7901935e-01   3.1182452e+02  -2.4043058e+01   2.5828387e+02   1.9945677e+01   3.1687129e+02   1.3731587e+01   3.3398452e+02   2.1357548e+00   2.1857806e+02  -2.6481806e+00   3.9818581e+02   1.1149006e+01   1.6305968e+02   2.5138452e+01   2.3339839e+02  -4.8389677e+00   3.6556548e+02   8.2792774e+00   3.2326645e+02   3.0504168e+01   3.8072742e+02   1.4532774e+01   3.2887935e+02   2.8511587e+01   1.4713290e+02   1.0968259e+02   4.6560503e+02   4.6236741e+01   3.3323613e+02   1.9398529e+01   3.3577613e+02   4.5142103e+01   4.2922935e+02   4.3691974e+01   2.6220387e+02   1.5234013e+01   6.2086935e+02   2.2017226e+01   4.1096677e+02   8.0384645e+00   5.4109419e+02   4.1421819e+01   3.9550452e+02   1.5013832e+01   5.2494355e+02   5.6267742e+00   2.5441419e+02   5.1023484e+00   3.5608226e+02  -6.0207742e+00   2.0455161e+02  -9.8767097e+00   3.3425194e+02  -3.0918710e-01   3.8247677e+02   1.1242347e+02   3.7113226e+02   2.2707484e+01   5.2964355e+02  -1.6134387e+01   2.4308484e+02   7.1160000e-01   2.6955258e+02   3.5989019e+01   2.7246226e+02   4.8540761e+01   2.8391323e+02   2.8310490e+01   1.2233452e+02   9.6267432e+01   1.8728516e+02   1.6588800e+01   5.2200581e+02   2.5416632e+01   2.5669581e+02   2.0782065e+00   2.6243581e+02   6.3409419e+00   4.1012503e+02   1.1915141e+01   3.5492871e+02   1.4357961e+01   2.1989503e+02  -1.8206459e+01   3.0838935e+02  -6.9630968e-01   2.3046503e+02   6.5679412e+00   3.0060968e+02  -5.9361290e-01   4.2436503e+02  -7.9440588e+00   4.4074452e+02   2.5031084e+01   2.7867548e+02   4.0522735e+01   2.9255032e+02   1.9498555e+01   4.1522503e+02  -3.9782859e+01   3.3849968e+02   1.3222606e+01   2.3613065e+02   1.8177613e+01   1.5927503e+02  -3.9256859e+01   1.0876968e+02   1.6872942e+01   3.7922935e+02   1.5891652e+01   1.3124129e+02   1.1372747e+02   3.4436503e+02   2.8695941e+01   2.9965503e+02   1.9256274e+02   4.1464710e+02   2.3260490e+01   2.4422677e+02   9.3112129e+00   3.2528452e+02   1.2229595e+02   3.4440968e+02   6.7556129e+00   3.7159387e+02   1.3896684e+01   2.1878903e+02   6.4373329e+01   4.9561484e+02   2.1198232e+01   2.2315419e+02   1.8666374e+01   2.5107742e+02   3.7083226e+00   2.5993161e+02  -2.0388723e+01   2.9842032e+02   3.9484761e+01   3.0486968e+02   1.3023236e+02
   1.8279677e+02   1.8746903e+01   2.7415484e+02  -4.3236774e+00   2.3218677e+02   3.6493768e+01   3.2554419e+02   9.5907110e+01   3.2819290e+02   1.5012632e+01   2.0870387e+02   2.3182065e+00   3.7500323e+02   9.0442581e+00   4.5077258e+02   6.5865806e+00   4.0232742e+02  -3.5292968e+01   4.0449903e+02   5.4178194e+00   4.2499613e+02   2.1090310e+01   1.3860000e+02   1.5776839e+01   3.2658839e+02   4.2009935e+00   1.0797097e+02   2.0852258e+00   2.7165935e+02  -1.0975871e+00   4.3847935e+02   2.6248426e+01   4.1433097e+02   1.1476426e+01   3.0907839e+02   9.7076000e+00   3.4991097e+02   1.4034219e+01   3.0806065e+02   4.7571277e+01   4.2373355e+02   1.1910348e+01   4.9589613e+02   1.7961535e+01   2.3292226e+02   1.1394322e+01   4.0406129e+02   1.1586710e+01   2.4592871e+02   1.3800542e+01   1.9310129e+02  -3.1039097e+00   2.7037000e+02   1.5583303e+01   2.2089323e+02   3.4703381e+01   3.3745839e+02   1.0266232e+01   3.0862484e+02   5.3456142e+01   2.4771161e+02   7.4943613e+00   7.3963903e+02   3.2879200e+01   3.4256871e+02   3.8222452e+00   5.4955710e+02  -9.0729548e+00   1.8989503e+02   8.1035412e+00   2.6387484e+02  -1.0014503e+01   1.5223484e+02   1.9231484e+00   2.7109903e+02   1.9163368e+01   2.4881935e+02   1.0086065e+01   3.9262581e+02   5.7934839e+00   2.6473194e+02   3.4833806e+00   3.8529452e+02  -2.2770658e+01   2.6300387e+02   3.2568077e+01   2.6330129e+02   1.3971871e+00   3.2079452e+02   1.2520955e+01   3.0299806e+02  -6.6317806e+00   4.0128581e+02  -5.5689935e+00   1.8009968e+02   3.3635252e+01   2.2286839e+02   1.2813432e+01   3.9722548e+02   3.0556477e+01   3.3426645e+02   4.8104168e+01   2.3949742e+02   4.0501174e+01   3.2440935e+02   3.6159187e+01   1.5232290e+02   9.5227394e+01   5.0441503e+02   3.8181941e+01   2.9004613e+02   1.9043729e+01   3.7096613e+02   1.4669032e+00   3.8822935e+02   3.4871974e+01   2.8835387e+02   2.6762013e+01   6.5110935e+02   1.5698026e+01   4.4105677e+02   1.3491265e+01   5.2761419e+02   3.1550219e+01   3.9788452e+02   3.5593432e+01   5.4471355e+02   2.4251742e+00   2.5341419e+02   1.6372348e+01   3.2337226e+02   2.7166026e+01   2.5664161e+02   1.2426090e+01   3.2068194e+02  -2.8083587e+01   3.9604677e+02   1.2466787e+02   3.8656226e+02   3.5133084e+01   5.1559355e+02   6.4596129e+00   2.6251484e+02  -5.0828000e+00   2.4427258e+02   2.3821419e+01   2.6684226e+02   1.0470036e+02   3.7253323e+02   1.9550890e+01   1.2895452e+02   6.9547832e+01   1.9838516e+02   1.3890800e+01   5.7171581e+02   1.8059832e+01   2.8331581e+02   6.6086065e+00   2.5672581e+02   1.9477419e+00   3.8593503e+02   2.6130341e+01   3.3592871e+02   1.8687961e+01   2.0327503e+02   2.0831412e+00   2.8600935e+02   2.5334090e+01   2.2241503e+02   3.9171941e+01   2.9660968e+02   1.8156387e+01   4.0508503e+02   1.0283412e+00   4.2560452e+02   3.1532284e+01   2.9658548e+02   3.0559935e+01   2.5855032e+02   1.2498555e+01   3.7389503e+02  -4.0806459e+01   3.0602968e+02   9.0102065e+00   2.9084065e+02   1.7140813e+01   1.9146503e+02  -3.6642059e+01   9.1859677e+01   8.4557419e+00   4.0422935e+02   1.9816516e+00   1.6519129e+02   1.1672147e+02   3.7631503e+02   4.1759941e+01   2.9512503e+02   1.7111514e+02   4.1731710e+02   2.2468903e+00   2.5989677e+02   7.7761290e-01   3.5795452e+02   1.4658235e+02   3.4954968e+02   1.4774413e+01   3.6755387e+02   9.6898839e+00   2.0083903e+02   5.1669329e+01   5.1128484e+02   1.3474632e+01   2.3646419e+02  -3.4484258e+00   1.9876742e+02  -8.1068774e+00   2.3222161e+02   8.0180774e+00   3.5194032e+02   1.4723161e+01   2.3629968e+02   1.3886796e+02
   1.7364677e+02   2.5188903e+01   2.4034484e+02  -3.7188774e+00   3.3475677e+02   2.8868168e+01   2.9850419e+02   8.8590310e+01   2.7105290e+02   8.2938323e+00   2.8289387e+02   1.0053006e+01   3.2876323e+02   7.0334581e+00   3.4137258e+02  -1.4661419e+01   4.1494742e+02  -1.3972568e+01   3.2373903e+02  -2.5831381e+01   3.6385613e+02   1.0361510e+01   1.3765000e+02   6.2828387e+00   3.4015839e+02   7.9253935e+00   1.2797097e+02   9.7252258e+00   3.3965935e+02   7.9241290e-01   3.3942935e+02  -2.4757419e-01   3.7852097e+02   7.8212258e+00   2.9550839e+02  -3.2206800e+01   3.3320097e+02  -4.1589806e+00   2.5930065e+02  -6.8579226e+00   3.7273355e+02   1.7760348e+01   5.4203613e+02   1.4130335e+01   2.5349226e+02  -1.5151278e+01   3.6697129e+02   2.4173910e+01   2.4768871e+02  -7.2002581e+00   1.4648129e+02   6.2569032e-01   2.2313000e+02  -2.6374968e+00   1.7466323e+02   2.0717806e+00   2.4097839e+02   1.5024632e+01   2.8272484e+02   1.9858142e+01   2.1085161e+02   3.2031613e+00   7.7863903e+02  -1.1340800e+01   3.3560871e+02   3.6289045e+01   5.5193710e+02   9.5466452e+00   2.2227503e+02   3.8513141e+01   2.4520484e+02  -2.5990903e+01   1.7442484e+02   7.6794839e-01   2.6451903e+02   2.3597677e+00   2.3077935e+02   7.6792645e+00   3.1791581e+02   1.3440284e+01   2.9011194e+02  -1.0270194e+00   3.5815452e+02  -5.2694581e+00   2.6128387e+02   2.5275677e+01   2.8673129e+02   1.9952787e+01   2.8593452e+02   1.7829755e+01   2.9718806e+02   1.2493019e+01   3.7437581e+02   1.4673806e+01   1.8685968e+02   4.4384452e+01   2.1100839e+02   3.7222323e+00   3.5332548e+02   3.6498477e+01   3.1292645e+02   1.7571368e+01   3.4458742e+02   3.5523974e+01   3.4511935e+02   2.4742387e+01   1.7989290e+02   1.3864179e+02   5.4179503e+02   2.4851541e+01   2.9980613e+02   9.6929290e+00   3.7730613e+02   1.8149703e+01   3.8194935e+02   4.8084374e+01   3.0506387e+02   1.0665213e+01   6.5396935e+02   2.3039226e+01   4.1329677e+02   5.7206452e-01   4.9647419e+02   2.3281419e+01   4.0741452e+02   1.8161032e+01   5.9352355e+02   2.6203742e+00   2.9631419e+02  -3.0109652e+01   3.0584226e+02  -1.0331574e+01   2.6421161e+02  -1.2179510e+01   3.1001194e+02  -7.3699871e+00   3.7537677e+02   1.0294147e+02   3.1727226e+02   5.4016284e+01   5.5311355e+02   1.6748013e+01   2.1808484e+02  -4.2840000e-01   2.9208258e+02   6.3366194e+00   2.1717226e+02   1.4743396e+02   3.7391323e+02   2.0060490e+01   1.4485452e+02   8.2175832e+01   1.8343516e+02   5.7068000e+00   5.0981581e+02   2.0731832e+01   2.6545581e+02   3.5897406e+01   2.9834581e+02  -9.1518581e+00   3.8631503e+02   3.8529941e+01   3.3368871e+02   1.6297161e+01   1.8265503e+02  -1.1317259e+01   2.9495935e+02   2.4280903e+00   2.8512503e+02   1.3535141e+01   3.1755968e+02  -1.0189613e+01   4.1274503e+02  -1.6914459e+01   3.6712452e+02   2.2970684e+01   2.6658548e+02  -3.1300645e+00   2.8231032e+02   4.0317755e+01   4.3765503e+02  -2.6197259e+01   3.5254968e+02   1.4718606e+01   2.9413065e+02   1.0447613e+01   1.5131503e+02  -3.4720059e+01   1.2409968e+02   2.4596542e+01   4.1750935e+02   1.3492516e+00   1.5943129e+02   1.7137227e+02   3.8289503e+02   2.2143541e+01   3.1350503e+02   1.8316474e+02   4.5057710e+02   4.2460903e+00   3.2803677e+02   2.0516413e+01   3.4019452e+02   1.2124315e+02   3.6411968e+02   1.0798813e+01   3.8593387e+02   3.3889484e+01   1.9593903e+02   8.1441329e+01   5.6566484e+02   2.3164232e+01   2.1073419e+02  -3.7100258e+00   2.4657742e+02   1.2198323e+01   3.1432161e+02  -1.6449923e+01   3.4280032e+02   1.1644361e+01   2.5015968e+02   1.2175916e+02
   1.9403677e+02   1.7417703e+01   2.4682484e+02  -5.8472774e+00   4.3827677e+02   1.5486568e+01   2.5931419e+02   9.5395510e+01   3.3538290e+02   2.5477432e+01   3.3594387e+02  -7.0509935e+00   3.2109323e+02  -1.3529419e+00   4.4497258e+02   3.4005806e+00   4.3284742e+02  -3.2924568e+01   3.0501903e+02  -1.2333781e+01   4.3733613e+02  -2.9868903e+00   1.6184000e+02  -6.5123613e+00   2.9987839e+02   1.1427794e+01   1.4855097e+02   4.8788258e+00   2.7146935e+02   1.8176129e+00   3.8380935e+02   3.1812026e+01   3.7457097e+02   2.0797226e+01   2.7088839e+02  -3.8572000e+00   2.6744097e+02   4.3431819e+01   2.4992065e+02  -5.7275226e+00   4.2149355e+02   1.0049548e+01   5.1598613e+02   1.3974335e+01   2.6911226e+02   4.7391222e+00   5.1397129e+02   8.4139097e+00   2.4740871e+02   1.3062142e+01   1.5096129e+02  -7.9727097e+00   2.3856000e+02   1.9938103e+01   2.0370323e+02   1.0888581e+01   3.4783839e+02   9.8558323e+00   3.6167484e+02   4.1112142e+01   2.3433161e+02   6.8547613e+00   6.1906903e+02   1.3348000e+00   3.9227871e+02   4.6544516e-01   6.2069710e+02   3.4758452e+00   2.2627503e+02   1.0483141e+01   2.5215484e+02  -1.2646903e+01   1.9485484e+02   1.3235484e+00   2.7318903e+02   1.9516168e+01   2.2415935e+02   7.9688645e+00   3.2329581e+02  -4.4701161e+00   2.4773194e+02   2.0463381e+01   4.2467452e+02   1.7168942e+01   2.8642387e+02   1.3454477e+01   3.0539129e+02   2.6689987e+01   3.6788452e+02   9.0837548e+00   2.9390806e+02   1.0705419e+01   3.7337581e+02   4.1338065e+00   2.1381968e+02   5.4367652e+01   2.1743839e+02  -1.5621677e+00   3.1665548e+02   9.0520774e+00   4.0178645e+02   2.4272568e+01   2.1634742e+02   1.3203174e+01   3.1682935e+02   2.1095587e+01   1.5313290e+02   1.3530259e+02   6.2784503e+02   2.8357541e+01   3.0875613e+02  -1.5930710e+00   4.3130613e+02   5.6397032e+00   3.7894935e+02   4.4564374e+01   3.1030387e+02   1.0246013e+01   6.9939935e+02   1.0884826e+01   4.5239677e+02   2.3054065e+01   4.5737419e+02   3.8839419e+01   4.2660452e+02   1.1435832e+01   5.4137355e+02   1.4842374e+01   2.9455419e+02  -9.4988516e+00   3.3470226e+02   7.0696258e+00   2.7355161e+02  -2.8926710e+01   3.0415194e+02   5.3788129e+00   4.0099677e+02   1.2137187e+02   3.2561226e+02   3.0199084e+01   5.5849355e+02   1.7127613e+01   2.7537484e+02   9.3684000e+00   2.6332258e+02   1.6827419e+01   1.7698226e+02   1.3507916e+02   3.7329323e+02   3.8640090e+01   1.4876452e+02   6.0103032e+01   2.3700516e+02   1.3991200e+01   5.4600581e+02   2.3546632e+01   2.9893581e+02   5.5490065e+00   2.2948581e+02   2.0269419e+00   3.5679503e+02   3.8461541e+01   3.5825871e+02  -2.9584387e+00   2.0350503e+02  -3.8952588e+00   3.1243935e+02   3.9789690e+01   2.5670503e+02   1.0808741e+01   2.7631968e+02   4.5895871e+00   4.1398503e+02   1.8463412e+00   3.7850452e+02   4.1960284e+01   2.6367548e+02   1.3722735e+01   2.8369032e+02   9.9173548e+00   4.2674503e+02  -3.1414459e+01   3.4740968e+02   7.6598065e+00   2.7561065e+02   2.1359213e+01   1.2831503e+02  -4.2450059e+01   1.1381968e+02   2.4228942e+01   4.6808935e+02   2.2732852e+01   1.7338129e+02   1.1063627e+02   3.4136503e+02   3.3125941e+01   2.9846503e+02   2.0660794e+02   5.1331710e+02   1.6766890e+01   3.5746677e+02   2.3402013e+01   3.4476452e+02   1.0492755e+02   2.7611968e+02   9.1688129e+00   4.0198387e+02   1.3254839e+00   2.3535903e+02   9.0097729e+01   5.9185484e+02  -5.0096774e-01   2.3725419e+02   4.5883742e+00   2.1382742e+02   3.6998323e+01   2.9713161e+02   1.0635277e+01   2.1975032e+02  -7.0163871e-01   2.8215968e+02   1.1671916e+02
   2.1131677e+02   9.4653032e+00   2.4986484e+02   1.7595226e+00   3.1308677e+02   3.3641768e+01   2.4502419e+02   1.0719871e+02   3.3448290e+02   2.1889432e+01   3.5413387e+02   1.7163806e+01   3.8909323e+02   1.4587058e+01   4.3837258e+02  -1.1214194e+00   4.6908742e+02  -3.5113768e+01   4.1016903e+02  -1.1695781e+01   4.8314613e+02   4.9683097e+00   1.7379000e+02   7.1516387e+00   3.0634839e+02   3.2901935e+00   1.4669097e+02   3.3176258e+00   2.8394935e+02   1.9692129e+00   4.1823935e+02   1.0447626e+01   3.5757097e+02  -2.3692774e+01   3.4431839e+02  -1.3821600e+01   2.8353097e+02   1.5384619e+01   2.4082065e+02  -3.5695226e+00   3.3292355e+02   1.9085148e+01   4.7132613e+02  -5.7828645e+00   2.2654226e+02  -6.7152778e+00   3.7654129e+02   1.9748310e+01   2.6783871e+02  -2.2422581e+00   1.3772129e+02   7.4649032e-01   2.2899000e+02   4.3237032e+00   2.3408323e+02   8.3181806e+00   3.4455839e+02   2.1888232e+01   3.4910484e+02   4.9307742e+01   2.2757161e+02  -6.2744387e+00   5.9829903e+02  -1.8293600e+01   3.4475871e+02   4.1697045e+01   5.2369710e+02   2.2858452e+00   2.3608503e+02   7.0283412e+00   2.6749484e+02  -9.3441032e+00   1.5132484e+02   5.8559484e+00   2.7609903e+02   1.8713368e+01   2.3791935e+02  -3.3719355e+00   3.7186581e+02   9.7942839e+00   2.7778194e+02   1.0959381e+01   4.0429452e+02  -8.5306581e+00   2.8757387e+02   2.8842477e+01   2.5416129e+02   3.0368387e+01   3.9379452e+02   1.2350955e+01   3.2033806e+02   1.3021019e+01   3.8537581e+02  -4.7261935e+00   1.9843968e+02   3.6028052e+01   2.3339839e+02   1.1021032e+01   4.7622548e+02   1.2616477e+01   2.6735645e+02   6.7469677e+00   3.9834742e+02   7.1231742e+00   2.9811935e+02   2.6212387e+01   1.7099290e+02   1.0268379e+02   3.6127503e+02   1.9823141e+01   2.3633613e+02   3.6050529e+01   4.0172613e+02   1.9476103e+01   3.4003935e+02   3.5107174e+01   2.8049387e+02   5.6808129e+00   7.6848935e+02   2.4117626e+01   4.7229677e+02   2.9420645e+00   3.6137419e+02   2.0609419e+01   4.3526452e+02  -6.3696774e-01   5.6733355e+02  -6.2442581e-01   2.7817419e+02  -3.8451613e-02   3.0927226e+02  -1.1465974e+01   2.7255161e+02  -1.5986710e+01   3.8449194e+02  -1.1188387e+01   3.3109677e+02   1.3853387e+02   3.1822226e+02   3.3790284e+01   5.3725355e+02  -3.5131871e+00   2.4741484e+02  -1.5154800e+01   2.5927258e+02   1.4671419e+01   2.0084226e+02   1.2627036e+02   3.1767323e+02   7.9396903e+00   1.2804452e+02   6.9470632e+01   2.0119516e+02   3.1816000e+01   5.2266581e+02   1.5273832e+01   2.5583581e+02   1.9387006e+01   2.4181581e+02   1.5370542e+01   3.9589503e+02   2.9293541e+01   3.5211871e+02   1.2102761e+01   2.3679503e+02  -1.1888459e+01   3.0719935e+02   5.8788903e+00   2.2384503e+02   2.3437541e+01   2.9712968e+02   2.4047871e+00   4.0336503e+02  -1.0684059e+01   3.7702452e+02   4.1648684e+01   3.5920548e+02   3.3460335e+01   2.6227032e+02   1.9770955e+01   4.1655503e+02  -2.4649259e+01   3.3540968e+02   1.1659806e+01   2.4213065e+02  -7.2238710e-01   6.7655027e+01  -3.2787259e+01   1.1785968e+02   2.8057419e+00   4.7988935e+02   2.4118852e+01   1.7129129e+02   1.6461347e+02   3.5422503e+02   5.9247141e+01   3.5631503e+02   1.9392994e+02   4.8431710e+02   1.9016890e+01   3.5070677e+02   1.7322813e+01   2.8347452e+02   1.0711075e+02   3.0992968e+02   5.1740129e+00   3.8331387e+02   6.0990839e+00   2.2207903e+02   1.0825013e+02   5.5137484e+02   1.9407432e+01   3.2251419e+02   1.0187574e+01   2.1638742e+02   5.6135226e+00   2.6936161e+02  -2.3331226e+00   1.9561032e+02   1.9089561e+01   2.4663968e+02   1.3566076e+02
   1.6912677e+02   1.9460503e+01   2.7539484e+02   7.3871226e+00   2.5427677e+02   3.6306568e+01   2.5183419e+02   1.2746391e+02   3.2524290e+02   1.3338632e+01   2.7913387e+02  -3.0356194e+01   3.8586323e+02   2.5895458e+01   4.2212258e+02   6.2858065e-01   4.1837742e+02  -4.2676968e+01   4.1354903e+02  -6.0161806e+00   4.4852613e+02   7.4479097e+00   1.5808000e+02   8.3843871e-01   3.0911839e+02   2.5985935e+00   1.0707097e+02  -2.1462774e+01   2.8584935e+02  -4.3827871e+00   4.7966935e+02   2.7623226e+01   3.8742097e+02   1.3769226e+01   3.4522839e+02  -5.4244000e+00   3.4387097e+02   4.3657419e+01   1.8606065e+02   2.4521277e+01   3.6787355e+02   3.6191484e+00   4.6622613e+02   9.0513548e-01   2.0444226e+02  -3.0372778e+00   3.2582129e+02  -6.5340903e+00   3.0121871e+02  -2.0152658e+01   1.5391129e+02   1.9311290e+01   3.0866000e+02  -9.4398968e+00   3.1532323e+02   2.1528981e+01   3.4736839e+02   8.8934323e+00   3.4795484e+02   4.3689742e+01   2.4914161e+02  -9.0003871e-01   6.1620903e+02  -1.0576400e+01   3.4275871e+02   2.4667045e+01   5.8327710e+02   1.3569445e+01   1.9436503e+02   1.6555941e+01   2.2577484e+02  -1.5486503e+01   1.4937484e+02   3.6319484e+00   2.6794903e+02   9.7453677e+00   2.3396935e+02   2.0704065e+01   3.4720581e+02   3.8708387e-01   2.5939194e+02   1.6290581e+01   4.3953452e+02  -6.0598581e+00   2.9123387e+02   4.2196774e+00   3.1335129e+02   1.0583187e+01   5.2974452e+02  -6.4850452e+00   3.1461806e+02   9.1486194e+00   3.6080581e+02  -2.6950594e+01   1.6871968e+02   5.3265652e+01   2.1881839e+02   6.5174323e+00   3.9394548e+02   2.6148877e+01   2.9297645e+02   2.3597368e+01   3.4553742e+02   3.0587974e+01   3.1992935e+02   1.7847587e+01   1.4337290e+02   1.2070339e+02   5.1817503e+02   2.2981141e+01   2.4833613e+02   1.1776053e+02   4.0825613e+02  -1.9996297e+01   2.8841935e+02   1.4046774e+01   2.7877387e+02   2.2148413e+01   6.7905935e+02   1.9752026e+01   4.0401677e+02   2.3124465e+01   3.7837419e+02   1.9919419e+01   4.0346452e+02   2.6047032e+01   5.2147355e+02  -6.8056258e+00   3.2764419e+02  -2.8560516e+00   4.0608226e+02   5.2592258e+00   2.6874161e+02  -1.6441910e+01   4.2220194e+02   1.3084813e+01   3.6875677e+02   9.3471071e+01   3.6165226e+02   8.4658839e+00   5.2159355e+02   1.3789613e+01   2.8898484e+02   2.8569600e+01   2.8408258e+02   1.2306619e+01   2.1593226e+02   1.4573316e+02   3.8239323e+02   2.1532090e+01   1.1038452e+02   5.1363432e+01   1.9181516e+02   2.1656400e+01   6.0471581e+02   3.5379832e+01   2.7269581e+02   3.6988206e+01   2.1053581e+02   1.7592942e+01   3.8136503e+02   3.4975941e+01   3.6635871e+02  -8.0864387e+00   2.2893503e+02  -2.0399659e+01   3.1452935e+02   4.4242490e+01   2.1570503e+02   1.7228741e+01   3.0145968e+02   3.5283871e+00   3.7665503e+02  -3.7472588e+00   4.5698452e+02   1.9971884e+01   3.6077548e+02   4.4094735e+01   2.4331032e+02   1.2907755e+01   5.2589503e+02  -3.3586459e+01   3.1807968e+02  -2.8537935e+00   2.3680065e+02   1.8084013e+01   2.2398503e+02  -3.9623659e+01   1.3376968e+02   8.0129419e+00   5.0346935e+02   1.0612452e+01   1.9586129e+02   1.1150787e+02   3.8755503e+02   2.7810741e+01   3.0689503e+02   1.8122354e+02   4.5177710e+02   4.3950090e+01   3.4508677e+02   4.1152413e+01   3.6976452e+02   1.2682755e+02   3.5135968e+02   6.3896129e+00   3.8564387e+02   1.9582684e+01   2.1759903e+02   1.0660853e+02   5.4480484e+02   1.3223032e+01   2.1388419e+02  -4.1720258e+00   1.8644742e+02   2.4508723e+01   3.0432161e+02  -1.2599923e+01   2.8370032e+02   1.7612361e+01   2.5591968e+02   1.0233836e+02
   1.8931677e+02   2.6505303e+01   3.1872484e+02   1.4440723e+01   2.9699677e+02   4.1838968e+01   3.4626419e+02   1.7152951e+02   3.7224290e+02   1.6298632e+01   2.8761387e+02   1.3005406e+01   4.3371323e+02   3.4967458e+01   3.5222258e+02   1.8705806e+00   4.4370742e+02  -1.2123368e+01   4.5101903e+02   4.7462194e+00   4.6918613e+02   1.5325110e+01   1.3175000e+02   9.2748387e+00   3.6268839e+02   1.5402994e+01   1.2578097e+02   2.7940426e+01   2.7227935e+02   1.4902813e+01   4.1909935e+02  -1.6051174e+01   3.5052097e+02   8.2122581e-01   2.0541839e+02  -2.0429600e+01   3.5577097e+02   1.9225419e+01   2.7206065e+02   7.9127742e-01   3.3664355e+02   1.3787548e+01   4.4103613e+02   3.4903355e+00   2.3873226e+02   9.3595222e+00   3.2016129e+02   2.4348710e+01   3.1711871e+02   2.7653419e+00   1.4282129e+02   2.0918490e+01   2.9675000e+02   9.0929032e+00   3.4037323e+02   3.1524981e+01   3.7021839e+02   2.3305432e+01   3.7029484e+02   3.9372542e+01   3.7995161e+02  -9.8948387e+00   6.8358903e+02  -1.4496800e+01   3.7508871e+02   7.6506452e+00   5.8608710e+02   4.2446452e+00   2.2998503e+02   3.7136341e+01   2.8153484e+02  -5.5173032e+00   1.9937484e+02  -1.7980516e+00   2.8032903e+02   2.6474968e+01   2.2615935e+02  -7.4811355e+00   3.4548581e+02   2.2846839e+00   2.4582194e+02   4.2706181e+01   3.5701452e+02  -1.8458258e+01   3.0428387e+02   2.0455677e+01   2.6239129e+02   3.2899987e+01   3.9231452e+02  -8.1106452e+00   3.0918806e+02   1.2253019e+01   3.9080581e+02  -1.1450594e+01   2.1338968e+02   4.8542052e+01   2.4291839e+02   2.0879432e+01   3.4413548e+02   8.7136774e+00   3.4949645e+02   2.4795768e+01   3.3182742e+02   5.8154774e+01   2.7544935e+02   2.1785987e+01   1.9703290e+02   1.4155059e+02   4.5070503e+02   2.5908741e+01   2.6552613e+02   1.2771533e+02   4.2082613e+02   4.1881032e+00   3.3903935e+02   4.5237174e+01   3.2382387e+02   1.6114413e+01   6.7015935e+02   4.1402581e-01   4.3458677e+02   3.2438865e+01   3.6076419e+02   2.7138219e+01   3.8231452e+02   2.3069032e+01   5.3790355e+02   1.0449974e+01   2.4822419e+02   2.1597548e+01   4.5646226e+02   2.0948826e+01   2.6102161e+02  -1.4544310e+01   4.4501194e+02  -4.4599871e+00   4.1994677e+02   1.0075587e+02   3.6742226e+02   4.0942839e+00   5.6273355e+02   1.0498413e+01   2.9870484e+02   4.0642000e+01   2.9236258e+02   2.3884219e+01   3.1827226e+02   1.6668596e+02   3.8758323e+02   4.8496890e+01   1.5504452e+02   8.0120632e+01   2.1257516e+02   2.3565600e+01   6.2009581e+02   2.7289432e+01   2.7788581e+02  -6.2869935e+00   2.1057581e+02   5.1597419e+00   3.5722503e+02   3.7287141e+01   3.3087871e+02   2.5561961e+01   2.2189503e+02  -9.5064588e+00   3.2138935e+02   2.1593690e+01   2.1008503e+02   1.6868341e+01   3.4098968e+02   2.4085987e+01   3.6584503e+02  -2.9724588e+00   4.1598452e+02   3.1391884e+01   3.3896548e+02   4.2079535e+01   2.1574032e+02   4.1113355e+01   4.3327503e+02  -4.5886859e+01   3.0807968e+02   2.9896206e+01   2.3832065e+02   2.7002413e+01   2.6398503e+02  -5.6683659e+01   1.2224968e+02   9.7945419e+00   4.6379935e+02  -5.4394839e-01   1.6729129e+02   1.8169347e+02   3.6850503e+02   2.8904741e+01   2.6084503e+02   1.9371754e+02   4.3031710e+02   2.1066890e+01   3.3070677e+02   1.1732813e+01   4.9533452e+02   6.9261948e+01   3.5726968e+02   2.7768129e+00   3.6274387e+02  -5.3531613e-01   2.2840903e+02   8.2933729e+01   4.6609484e+02   6.8498323e+00   2.1167419e+02   8.8447742e+00   1.8776742e+02   1.3903123e+01   2.3693161e+02  -6.0687226e+00   3.1842032e+02  -1.2645239e+01   2.8001968e+02   1.4432036e+02
   1.6807677e+02   1.1494503e+01   2.4382484e+02  -8.2772774e+00   3.2270677e+02   1.6732168e+01   3.0478419e+02   1.1632791e+02   2.8962290e+02   6.8082323e+00   2.9346387e+02   3.0740645e-01   3.6862323e+02   8.3146581e+00   4.4202258e+02   1.4886581e+01   4.7675742e+02  -2.0727368e+01   3.5439903e+02   1.1525819e+01   4.1152613e+02   1.0837910e+01   1.4108000e+02  -1.8281561e+01   3.2144839e+02   3.4221935e+00   1.1850097e+02  -3.2717419e-01   2.7560935e+02  -1.6753587e+01   5.0671935e+02   3.2029226e+01   3.9180097e+02  -1.0511742e+00   3.1464839e+02  -1.9408000e+01   3.8439097e+02   3.1555819e+01   3.4506065e+02   1.5951277e+01   3.8768355e+02   1.2564348e+01   4.9036613e+02   1.0593935e+01   1.9764226e+02  -7.0632778e+00   3.3701129e+02   1.5860710e+01   2.8183871e+02  -8.4122581e+00   1.3187129e+02  -1.6355097e+00   3.4313000e+02   4.2825032e+00   3.1466323e+02   3.7961781e+01   2.6445839e+02   1.5336232e+01   3.1772484e+02   4.4248142e+01   2.6833161e+02   1.2747613e+00   6.7753903e+02   1.7072000e+00   3.3670871e+02   1.3771045e+01   6.1755710e+02  -1.1222955e+01   2.2493503e+02   1.7300341e+01   2.6458484e+02  -4.4013032e+00   1.7432484e+02   7.8759484e+00   3.1085903e+02   1.4625677e+00   2.1448935e+02   1.2172465e+01   3.3848581e+02   2.6414684e+01   2.4073194e+02   1.0783381e+01   4.8572452e+02   9.8149419e+00   3.1200387e+02   3.2888077e+01   3.0225129e+02   3.9281187e+01   3.7364452e+02   1.0622955e+01   3.3723806e+02   1.1099019e+01   4.0142581e+02   6.9398065e+00   1.6066968e+02   5.1809652e+01   2.4348839e+02  -1.1161677e+00   4.1994548e+02   1.5978877e+01   2.4992645e+02   2.0913677e+00   2.7044742e+02   3.1735174e+01   3.2230935e+02   2.9467187e+01   1.6494290e+02   1.0854779e+02   5.3031503e+02   4.1109941e+01   2.7113613e+02   1.3388653e+02   3.9496613e+02   1.5116903e+01   3.2237935e+02   5.4429974e+01   3.3139387e+02   2.4988813e+01   8.0691935e+02   2.3423226e+01   4.3072677e+02   1.7987665e+01   3.6361419e+02  -2.7597806e+00   3.8731452e+02   3.1490323e+00   5.0085355e+02   1.0603974e+01   2.5831419e+02   7.4503484e+00   3.4394226e+02   4.6604258e+00   2.4459161e+02  -4.6599097e+00   4.0682194e+02  -1.5447871e+00   3.7394677e+02   1.0605587e+02   4.1742226e+02   3.5664284e+01   4.9430355e+02   1.5928129e+00   2.6803484e+02   2.8055600e+01   2.3593258e+02   2.9686194e+00   2.1232226e+02   1.6273196e+02   3.9220323e+02   3.6027290e+01   1.7514452e+02   5.7092632e+01   2.4390516e+02   1.6819200e+01   5.4276581e+02   1.9525832e+01   2.9198581e+02   7.4450065e+00   2.1234581e+02   1.2878142e+01   4.0046503e+02   1.7017941e+01   3.2478871e+02   3.7579161e+01   2.0750503e+02  -2.5952588e+00   3.0000935e+02   9.7340903e+00   2.1350503e+02   8.5947412e+00   3.9355968e+02  -2.0696129e+00   3.9231503e+02  -3.7100588e+00   4.7055452e+02   3.9266284e+01   3.7939548e+02   3.5085135e+01   2.5508032e+02   2.8156155e+01   4.1379503e+02  -4.3048459e+01   3.3878968e+02  -2.6505935e+00   2.5294065e+02   1.8172813e+01   3.1108503e+02  -3.6501659e+01   1.1319968e+02   5.2785419e+00   4.8403935e+02   7.6968516e+00   1.8900129e+02   1.7143667e+02   3.7984503e+02   2.2907541e+01   2.8760503e+02   2.1104674e+02   3.6451710e+02  -5.0691097e+00   3.4379677e+02   8.1556129e+00   4.9038452e+02   9.6417948e+01   3.0735968e+02  -1.0903871e+00   3.2631387e+02   7.8990839e+00   1.9893903e+02   8.7771329e+01   4.6866484e+02  -3.2157677e+00   2.5099419e+02   8.4891742e+00   2.1819742e+02   8.0287226e+00   1.9498161e+02  -7.6227226e+00   3.0975032e+02  -1.5711639e+01   2.8396968e+02   1.1933436e+02
   1.9569677e+02   3.3524903e+01   2.2363484e+02   2.8792258e-01   4.9303677e+02   3.4357677e+00   2.8869419e+02   1.2990511e+02   3.1100290e+02   2.3237832e+01   3.2641387e+02   9.9014065e+00   3.2962323e+02   1.6344658e+01   4.9162258e+02   9.8685806e+00   4.9818742e+02  -1.8771768e+01   3.6425903e+02   3.7870194e+00   3.4871613e+02   2.5432710e+01   1.5751000e+02   6.7340387e+00   3.8611839e+02   1.0585935e+00   1.3840097e+02   1.4220826e+01   3.5646935e+02  -7.5023871e+00   5.7566935e+02   5.8932258e+00   3.9057097e+02  -4.6727742e+00   3.3603839e+02   7.3608000e+00   3.7025097e+02   6.1670194e+00   2.0635065e+02  -1.0571923e+01   3.4678355e+02   4.5406348e+01   4.9927613e+02  -3.5488645e+00   2.5306226e+02   2.7363122e+01   3.3287129e+02   2.5471910e+01   2.3916871e+02   2.6431342e+01   1.7625129e+02  -5.2859097e+00   4.2828000e+02   2.1990503e+01   3.2894323e+02   2.8779381e+01   3.2283839e+02   4.6285832e+01   3.2033484e+02   5.2469342e+01   2.3571161e+02   1.9504361e+01   8.3082903e+02   1.0674000e+01   3.5313871e+02   2.7026645e+01   5.9679710e+02   1.0107845e+01   2.0436503e+02   1.3655941e+01   2.6458484e+02   1.2788697e+01   1.7147484e+02   1.3103948e+01   2.9323903e+02   4.4421677e+00   2.3757935e+02  -8.7247355e+00   3.2905581e+02   2.0839084e+01   3.0368194e+02   1.7557381e+01   4.5044452e+02  -9.8426581e+00   2.6261387e+02   2.6492774e+00   2.7820129e+02   1.4345187e+01   3.6788452e+02  -4.1562452e+00   3.1118806e+02   1.4513019e+01   4.4194581e+02   7.0782065e+00   1.9571968e+02   3.7715652e+01   2.4443839e+02   5.4278323e+00   4.4603548e+02   2.6981677e+01   3.2535645e+02   2.5246968e+01   3.2029742e+02   1.2177174e+01   2.9916935e+02   6.5848387e+01   1.5746290e+02   1.0552619e+02   5.8241503e+02   4.0561941e+01   2.4009613e+02   1.6327973e+02   3.7925613e+02   3.8613703e+01   3.0651935e+02   2.5698774e+01   2.7030387e+02   3.7306013e+01   7.1601935e+02   1.9605226e+01   4.1724677e+02   7.2560645e+00   3.1623419e+02   2.7410619e+01   4.0355452e+02   3.3229832e+01   5.2242355e+02  -3.1451626e+01   2.8922419e+02   8.3754839e-01   3.7580226e+02   1.6301626e+01   2.0783161e+02   1.9508903e+00   4.5115194e+02  -3.4211871e+00   3.5999677e+02   1.2227187e+02   4.1837226e+02   2.5482839e+00   4.7873355e+02   2.8738413e+01   2.8403484e+02  -1.2744000e+00   2.4279258e+02   5.3698194e+00   2.7260226e+02   1.9861956e+02   3.5653323e+02   3.7930890e+01   1.2447452e+02   6.1566232e+01   1.7476516e+02   6.5904000e+00   5.6038581e+02   1.9256232e+01   2.9026581e+02   1.8242606e+01   2.8786581e+02   1.4596542e+01   3.9408503e+02   2.7818341e+01   3.3449871e+02   1.7842361e+01   2.1946503e+02  -3.9720588e+00   2.9414935e+02   2.1012890e+01   2.3231503e+02  -5.8005878e-01   3.6050968e+02   6.1438710e-01   3.9827503e+02   2.5731412e+00   4.0783452e+02   3.2613884e+01   3.5958548e+02   5.4799355e+00   2.5946032e+02   2.5855755e+01   3.7298503e+02  -2.4593659e+01   3.5721968e+02  -8.6949935e+00   2.5522065e+02   1.4850413e+01   2.5098503e+02  -3.2113659e+01   1.0047968e+02   3.9296142e+01   4.9960935e+02   1.6412516e+00   1.7148129e+02   1.4321827e+02   3.6631503e+02   6.3229941e+01   3.1989503e+02   1.7251354e+02   4.0797710e+02   8.3240903e+00   3.4060677e+02   4.1808129e+00   3.9547452e+02   1.0896075e+02   3.1283968e+02  -4.2887871e+00   3.8083387e+02   3.2487484e+01   1.9697903e+02   8.9358129e+01   6.2433484e+02   5.4306323e+00   2.1630419e+02   1.6343742e+00   2.0676742e+02  -2.1868774e+00   1.3803161e+02   1.0832774e+00   3.0323032e+02   2.3959961e+01   2.9634968e+02   1.1182396e+02
   1.9769677e+02   3.0454903e+01   2.0715484e+02   8.4663226e+00   4.0518677e+02   2.4043768e+01   2.8240419e+02   1.3025831e+02   3.2148290e+02   6.8794323e+00   4.3308387e+02  -6.3219355e-01   3.1686323e+02  -4.8245419e+00   4.7277258e+02   1.9765806e+00   6.1184742e+02  -2.0914568e+01   3.6101903e+02   1.5162194e+00   3.7538613e+02   2.4399110e+01   1.9565000e+02   8.9228387e+00   4.1968839e+02   8.7529935e+00   1.4783097e+02   4.3264258e+00   2.8637935e+02   4.4848129e+00   5.2685935e+02   6.3280258e+00   4.1518097e+02   9.7842581e-01   2.7355839e+02  -4.2608000e+00   3.7363097e+02   3.0326619e+01   3.7239065e+02   4.2614877e+01   4.0016355e+02   3.2275948e+01   5.4103613e+02   2.2920335e+01   2.2602226e+02   3.6163222e+00   3.6692129e+02   1.7790968e-01   2.2430871e+02   3.2401419e+00   1.6029129e+02  -5.0591097e+00   3.0847000e+02   1.5353032e+00   2.7037323e+02   1.1504981e+01   3.2912839e+02  -1.2357368e+01   2.4248484e+02   2.8507342e+01   2.6609161e+02   1.0239613e+00   7.2349903e+02   1.6500400e+01   3.8432871e+02   1.4721445e+01   4.6293710e+02   1.4576645e+01   2.2765503e+02   3.0082741e+01   2.9430484e+02  -1.2298903e+01   1.7309484e+02   1.2634348e+01   2.8890903e+02   1.4118568e+01   2.6072935e+02   6.4232645e+00   3.4634581e+02  -1.5441161e+00   2.7825194e+02   3.2111781e+01   4.2791452e+02  -1.1660258e+01   2.6252387e+02   1.3846477e+01   2.7801129e+02   3.5980387e+01   3.2412452e+02  -2.3654452e+00   2.8885806e+02   4.5394194e+00   3.9609581e+02  -1.2443794e+01   1.8600968e+02   4.6542452e+01   2.3381839e+02   9.8743226e-01   3.7679548e+02   2.3290877e+01   3.1868645e+02   1.5920568e+01   4.1315742e+02   4.8558374e+01   3.0568935e+02   2.4416787e+01   1.6641290e+02   1.2153019e+02   5.3617503e+02   3.6491141e+01   2.1818613e+02   1.7003253e+02   3.9272613e+02   9.6761032e+00   3.1232935e+02   3.5373974e+01   2.6525387e+02   7.7600129e+00   5.7177935e+02   2.7994426e+01   3.9467677e+02   3.1516645e+00   3.4790419e+02   2.6027019e+01   4.2936452e+02   7.2650323e+00   4.8871355e+02   1.7575174e+01   2.9060419e+02  -4.5128516e+00   3.5575226e+02   2.0475626e+01   2.2774161e+02  -1.9881910e+01   4.8815194e+02  -8.7211871e+00   3.5232677e+02   1.7269547e+02   4.0456226e+02   1.9330839e+00   5.0530355e+02  -2.3871871e+00   2.6513484e+02   5.6676000e+00   2.2703258e+02  -4.9893806e+00   2.1898226e+02   1.7843916e+02   3.8367323e+02   3.1139690e+01   1.3771452e+02   6.8937032e+01   1.8762516e+02   1.8561600e+01   5.5643581e+02   9.3322323e+00   3.0888581e+02   1.0423006e+01   2.1391581e+02   2.2892542e+01   4.2260503e+02   1.9296741e+01   3.3663871e+02   2.9201161e+01   2.2808503e+02  -9.4316588e+00   3.1519935e+02   9.9988903e+00   2.2017503e+02   9.3911412e+00   4.1683968e+02  -9.6020129e+00   3.3255503e+02  -9.7392588e+00   3.9893452e+02   3.1995884e+01   3.2853548e+02   3.0623935e+01   2.3527032e+02   1.5840955e+01   4.0722503e+02  -2.2422859e+01   3.1668968e+02   1.9447406e+01   2.9013065e+02   5.0076129e+00   1.8512503e+02  -3.9994859e+01   1.0943968e+02   4.2819342e+01   4.6279935e+02   2.5156052e+01   1.7381129e+02   1.5841187e+02   3.6970503e+02   4.5808741e+01   2.6931503e+02   1.6826994e+02   3.5651710e+02   2.4910890e+01   3.6689677e+02  -6.7823871e+00   3.6066452e+02   1.2593555e+02   3.5545968e+02   3.7111613e+01   2.8245387e+02   8.7837884e+01   2.2926903e+02   6.9484929e+01   5.1252484e+02   2.2225432e+01   2.8199419e+02   2.6891742e+00   2.6194742e+02   4.7187226e+00   1.2751161e+02   1.6774877e+01   2.4313032e+02   3.8079613e+00   2.7815968e+02   1.1260916e+02
   2.4664677e+02   4.4068903e+01   2.5296484e+02  -7.6284774e+00   3.8503677e+02   3.5075768e+01   2.8431419e+02   1.5472551e+02   3.4700290e+02   2.4597832e+01   4.4108387e+02  -3.0821935e+00   3.2238323e+02   2.3213858e+01   4.0462258e+02   1.6878581e+01   5.2999742e+02  -2.3126568e+01   3.8220903e+02   1.9251019e+01   4.9733613e+02   3.1403110e+01   2.2013000e+02   1.6874439e+01   3.3630839e+02   2.3473394e+01   1.5002097e+02   6.4312258e+00   3.0937935e+02   3.3024813e+01   3.3509935e+02   1.1048826e+01   4.2580097e+02   6.0788258e+00   2.6860839e+02  -2.9864800e+01   3.4706097e+02   6.2219355e-02   3.7444065e+02   1.8550877e+01   3.6192355e+02   2.6195148e+01   4.8203613e+02  -1.2549665e+01   2.6949226e+02   8.8722244e-02   4.0077129e+02   4.5619910e+01   2.7183871e+02  -2.1822581e+00   1.4648129e+02  -1.3284310e+01   2.9232000e+02   7.1073032e+00   2.5423323e+02   2.9466181e+01   3.2688839e+02   1.9111832e+01   3.0410484e+02   3.1577742e+01   2.4966161e+02   3.2198361e+01   7.6849903e+02  -1.1149600e+01   4.2898871e+02   1.3198645e+01   5.1860710e+02   7.4304516e-01   2.1960503e+02   1.4626741e+01   3.1339484e+02  -7.2561032e+00   2.0594484e+02   1.0563484e+00   2.4713903e+02   1.5320168e+01   2.6429935e+02  -3.3823355e+00   3.0720581e+02   2.7770839e+00   2.5163194e+02   2.8671381e+01   3.6920452e+02  -1.8203458e+01   2.4552387e+02   2.1256477e+01   2.6901129e+02   9.9403871e+00   3.4283452e+02   2.1897755e+01   2.8442806e+02   2.0373819e+01   3.9861581e+02   1.5494606e+01   1.6076968e+02   2.6041652e+01   2.2477839e+02   6.3306323e+00   4.4984548e+02   2.2586877e+01   3.1916645e+02   1.1502168e+01   2.6406742e+02   1.0815574e+01   3.4635935e+02   6.4593187e+01   1.4570290e+02   1.0279699e+02   3.6903503e+02   4.2672341e+01   2.4523613e+02   1.4719853e+02   3.7010613e+02   7.2457032e+00   3.2917935e+02   3.1735974e+01   2.8544387e+02   3.1904813e+01   7.2415935e+02   1.5994026e+01   4.0881677e+02   1.3120465e+01   3.3714419e+02   7.5407819e+01   3.4660452e+02   1.0355832e+01   4.8823355e+02   1.5993574e+01   2.8312419e+02   1.0375548e+01   3.2161226e+02   2.5356826e+01   2.4978161e+02  -1.3685110e+01   3.8401194e+02  -7.5299871e+00   3.6866677e+02   1.1238827e+02   4.0165226e+02   2.1595884e+01   4.9616355e+02   1.6774013e+01   2.3508484e+02   1.7816000e+00   2.9389258e+02   5.7118194e+00   2.7889226e+02   1.3888636e+02   3.7748323e+02   5.4774890e+01   1.2885452e+02   4.2505832e+01   1.8233516e+02   3.8464800e+01   5.0485581e+02  -5.1613677e+00   3.1226581e+02  -1.7367394e+01   2.5538581e+02   7.1449419e+00   3.9455503e+02   8.3007412e+00   2.9830871e+02   1.3217561e+01   2.0570503e+02   1.7838741e+01   2.9424935e+02   3.1334890e+01   2.2446503e+02   2.6477941e+01   3.2155968e+02   2.0160387e+01   3.4941503e+02  -2.5680588e+00   4.2041452e+02   1.9227484e+01   2.7858548e+02   5.7699355e+00   2.7822032e+02   1.1064955e+01   4.1703503e+02  -3.3977659e+01   2.9911968e+02   1.4763006e+01   2.2061065e+02   1.7592129e+00   1.2184503e+02  -3.3072459e+01   1.2900968e+02   3.1483742e+01   4.6650935e+02   1.0479252e+01   1.7581129e+02   1.1754187e+02   3.4255503e+02   3.4510741e+01   2.9327503e+02   1.8226314e+02   4.0164710e+02   2.5030490e+01   3.4075677e+02   2.3588129e+00   3.1576452e+02   1.3071755e+02   3.6387968e+02   1.1388013e+01   2.5893387e+02   1.6352948e+02   1.8997903e+02   8.1248129e+01   5.3866484e+02   3.7284232e+01   2.3030419e+02  -6.9556258e+00   1.8907742e+02   9.1083226e+00   2.5513161e+02  -1.6647226e+00   2.3913032e+02   3.4679613e+00   2.8496968e+02   1.1378436e+02
   1.9431677e+02   1.4535303e+01   2.4882484e+02   5.6527226e+00   3.3170677e+02  -5.3178323e+00   2.3474419e+02   1.2645111e+02   3.0838290e+02  -9.6425677e+00   3.1799387e+02  -1.1234994e+01   3.2790323e+02   1.3672258e+01   4.2852258e+02  -2.3834194e+00   5.0037742e+02  -3.4616968e+01   3.4682903e+02  -2.7918581e+01   6.0847613e+02   9.8919097e+00   1.5565000e+02   9.9828387e+00   2.8396839e+02   1.8905935e+00   1.2755097e+02   2.1948826e+01   2.6427935e+02   8.7728129e+00   2.9156935e+02   2.0341226e+01   4.0637097e+02  -5.0767742e+00   3.5774839e+02  -1.9806000e+01   3.0063097e+02   1.1926619e+01   3.6278065e+02   1.2003677e+01   3.8302355e+02   2.7367148e+01   6.4384613e+02   2.2553548e-01   3.7592226e+02   1.2814322e+01   3.2287129e+02  -6.3380903e+00   2.2564871e+02   1.4612942e+01   1.7887129e+02  -6.7355097e+00   2.4380000e+02   1.8989032e+00   1.8713323e+02   2.8074181e+01   2.5236839e+02   3.2023432e+01   2.7443484e+02   2.0281342e+01   2.0576161e+02   8.0003613e+00   6.7987903e+02  -1.9440000e+01   3.6284871e+02   5.9698452e+00   4.7017710e+02   9.9744516e-01   2.0893503e+02   1.6720341e+01   2.6849484e+02  -2.8714103e+01   1.6747484e+02   1.4703948e+01   2.7418903e+02   4.0561677e+00   2.5477935e+02   1.7992645e+00   3.5781581e+02  -1.2081716e+01   2.2173194e+02   2.3493381e+01   4.0696452e+02  -1.3934258e+01   2.9885387e+02   1.1610077e+01   2.7444129e+02   2.3935987e+01   3.7269452e+02   1.9268955e+01   2.8318806e+02   7.4230194e+00   3.6080581e+02  -7.6205935e+00   2.2466968e+02   3.5639652e+01   2.1805839e+02   8.8682323e+00   3.2175548e+02   2.4784077e+01   2.8145645e+02   3.8848968e+01   1.7553742e+02   2.8277974e+01   3.1420935e+02   4.2975187e+01   1.2351290e+02   9.6572194e+01   3.5179503e+02   4.0241541e+01   2.4423613e+02   1.1770853e+02   3.9582613e+02   5.4281032e+00   2.7589935e+02   6.4718374e+01   2.7144387e+02   9.5948129e+00   5.8862935e+02   1.6986426e+01   4.2772677e+02  -2.1623355e+00   2.7209419e+02   1.7704182e+02   3.6636452e+02   4.7250323e+00   5.8033355e+02  -7.7544258e+00   2.9769419e+02  -6.5100516e+00   3.4089226e+02   3.1094426e+01   2.3550161e+02   4.6872903e+00   3.8834194e+02   4.0236129e+00   3.7999677e+02   1.3362187e+02   3.8270226e+02   1.8161884e+01   5.0478355e+02   4.9944129e+00   2.6808484e+02   4.0516000e+00   2.4998258e+02   1.4894619e+01   2.9808226e+02   1.8592116e+02   4.3143323e+02   6.4178890e+01   1.3247452e+02   5.2026232e+01   2.0019516e+02   1.8656000e+01   5.0295581e+02   1.7470632e+01   3.1736581e+02   1.7446065e+00   2.7124581e+02   1.0826142e+01   4.0174503e+02   3.1725541e+01   3.4516871e+02   4.4187613e+00   2.5465503e+02  -9.5572588e+00   3.3947935e+02  -1.9435097e+00   2.1041503e+02   4.4701941e+01   3.2936968e+02   1.0675587e+01   3.5846503e+02   4.8079412e+00   4.4764452e+02   1.4859084e+01   2.8182548e+02   2.8030735e+01   2.7903032e+02   2.0670155e+01   3.6770503e+02   7.8787412e+00   2.8707968e+02  -1.9323794e+01   2.4175065e+02   6.2080129e+00   3.7984503e+02  -5.8522459e+01   1.1990968e+02   1.6021742e+01   4.4674935e+02   9.5800516e+00   1.9824129e+02   1.8574747e+02   3.5917503e+02   5.9131141e+01   3.4317503e+02   2.0089114e+02   4.8617710e+02   3.1398090e+01   4.0013677e+02   2.7484129e+00   3.5452452e+02   1.3933675e+02   3.5735968e+02   1.1239613e+01   2.4907387e+02   1.7012828e+02   2.2112903e+02   5.7426129e+01   5.1271484e+02   4.8802323e+00   3.3978419e+02   1.4359742e+00   2.5201742e+02   2.6133123e+01   2.7270161e+02   1.7539677e+01   2.4390032e+02  -2.7736387e+00   3.0944968e+02   1.1258596e+02
   1.5988677e+02   1.5629703e+01   2.9186484e+02  -3.8404774e+00   3.6899677e+02   2.1748968e+01   2.6354419e+02   1.4662711e+02   3.7905290e+02   2.6323832e+01   3.5965387e+02   4.2922065e+00   4.8747323e+02   1.2766658e+01   3.9332258e+02   1.4282581e+01   4.5865742e+02  -7.6593677e+00   3.8449903e+02   7.7781935e-01   7.1790613e+02   1.0427510e+01   1.5246000e+02   9.2380387e+00   3.2792839e+02   2.3143794e+01   1.1745097e+02   1.9466826e+01   2.7908935e+02  -2.7419871e+00   3.2804935e+02   2.4612826e+01   3.5690097e+02  -9.5491742e+00   3.4241839e+02   2.4704000e+00   2.6629097e+02   5.7381935e-01   2.4687065e+02  -1.6483523e+01   3.5616355e+02   5.9359484e+00   5.8584613e+02  -8.2344645e+00   3.0168226e+02   1.9373522e+01   3.7882129e+02   1.0275910e+01   2.5854871e+02   8.8309419e+00   1.8410129e+02   1.4516090e+01   2.8804000e+02   1.8979703e+01   1.8737323e+02   5.1449806e+00   2.8974839e+02   9.9830323e+00   3.2938484e+02   1.7365342e+01   2.2552161e+02   1.3029561e+01   7.4649903e+02   1.1470400e+01   3.7732871e+02   4.1914452e+00   5.1060710e+02   2.5433045e+01   2.2017503e+02   1.2631141e+01   3.0320484e+02  -5.3909032e+00   2.2475484e+02   2.6461548e+01   3.0794903e+02   1.9735368e+01   2.5472935e+02  -4.1967355e+00   3.9458581e+02  -1.8333161e+00   3.0511194e+02  -1.1270194e+00   3.8915452e+02  -2.6699458e+01   2.6623387e+02   5.6396774e+00   2.9754129e+02   1.1127987e+01   2.4988452e+02   1.2881375e+02   3.2114806e+02   1.4362194e+00   3.5737581e+02  -1.0246194e+01   1.7652968e+02   4.4730852e+01   2.3272839e+02   8.9846323e+00   3.3208548e+02  -1.7523226e+00   2.8611645e+02   2.2866168e+01   2.4577742e+02   3.3998774e+01   2.8263935e+02   5.7310787e+01   1.7180290e+02   1.3794899e+02   3.5417503e+02   5.7251141e+01   2.4175613e+02   1.3295693e+02   3.6563613e+02   3.5943303e+01   2.9637935e+02   3.0029974e+01   3.1706387e+02   2.1805213e+01   6.8401935e+02   8.3952258e+00   4.0786677e+02   1.0856465e+01   2.9009419e+02   1.6807182e+02   3.9646452e+02   1.2937032e+01   6.2204355e+02   7.2387742e+00   2.6598419e+02   1.7366748e+01   3.0756226e+02   1.1408258e+00   2.5602161e+02   2.0056903e+00   3.8649194e+02  -1.3588387e+01   3.9537677e+02   1.1510147e+02   4.2451226e+02   9.1470839e+00   4.9549355e+02  -5.1223871e+00   2.7460484e+02   2.1810000e+01   2.7579258e+02   1.5259819e+01   3.3617226e+02   1.3344396e+02   4.3534323e+02   4.5816090e+01   9.8714516e+01   5.3017032e+01   2.3828516e+02   1.7368800e+01   4.9733581e+02   1.5580232e+01   2.9174581e+02   2.5894206e+01   2.7357581e+02   1.2069742e+01   3.8408503e+02   2.2858341e+01   3.0535871e+02   5.9435613e+00   2.0317503e+02  -5.5788588e+00   2.6666935e+02   1.8121290e+01   2.0608503e+02   2.8478341e+01   3.4250968e+02  -1.0755613e+01   3.3489503e+02  -4.7364588e+00   4.0117452e+02   3.5146684e+01   2.4348548e+02   1.4667935e+01   2.6431032e+02   1.1417755e+01   4.3398503e+02  -7.4236588e+00   3.0421968e+02   4.9250065e+00   2.4613065e+02  -3.1423871e+00   2.3727503e+02  -1.6686859e+01   1.2276968e+02   1.0362942e+01   4.6641935e+02   8.6264516e+00   1.7886129e+02   2.1252787e+02   3.8460503e+02   3.5046741e+01   3.4155503e+02   2.1345074e+02   4.6204710e+02   2.7798490e+01   3.9237677e+02   2.0559213e+01   3.1028452e+02   1.4882595e+02   3.1468968e+02   7.8932129e+00   2.5912387e+02   1.2770428e+02   2.3869903e+02   7.5490529e+01   4.7790484e+02   6.4750323e+00   3.2720419e+02  -8.4976258e+00   2.6832742e+02   1.9268323e+01   2.9084161e+02  -4.2415226e+00   2.6551032e+02  -1.6692439e+01   2.6091968e+02   1.1993836e+02
   1.6007677e+02   2.6134503e+01   3.1948484e+02   2.5759923e+01   4.4113677e+02   3.2687768e+01   3.2097419e+02   1.7527271e+02   3.9814290e+02   2.3746632e+01   3.5970387e+02   2.4098206e+01   4.5871323e+02   2.3447458e+01   4.1532258e+02  -8.5774194e+00   4.9246742e+02  -3.3641677e+00   3.8644903e+02  -6.9881806e+00   5.6880613e+02  -4.4544903e+00   1.9041000e+02   1.1102039e+01   3.6992839e+02  -9.3620645e-01   1.3283097e+02   2.3236426e+01   3.0651935e+02   7.4936129e+00   3.7461935e+02   3.5127226e+01   3.7290097e+02   9.5008258e+00   2.8393839e+02   4.0578800e+01   3.3720097e+02   3.8001019e+01   1.5220065e+02   2.4990077e+01   3.3687355e+02   7.4391484e+00   5.2470613e+02  -1.8232645e+00   2.9559226e+02   8.6072224e-01   2.6911129e+02   3.4002710e+01   2.3702871e+02   7.7925419e+00   1.7677129e+02  -9.2275097e+00   2.7561000e+02   2.2784103e+01   2.0628323e+02   2.6112181e+01   2.8412839e+02   1.7862632e+01   3.8567484e+02   5.5912142e+01   2.3695161e+02   6.6951613e+00   6.6887903e+02   2.0970000e+01   3.3513871e+02   2.9036645e+01   4.9598710e+02   1.8832645e+01   2.0793503e+02   3.2040341e+01   2.4830484e+02   1.5711097e+01   1.7956484e+02   1.9306748e+01   2.9580903e+02   3.5165677e+00   2.1915935e+02   2.6488645e+00   3.9372581e+02   2.3135484e+01   2.7359194e+02   2.3964581e+01   4.0810452e+02   6.8454194e-01   2.6600387e+02   2.6568077e+01   2.7420129e+02   3.2905187e+01   1.9764452e+02   1.2475295e+02   3.2752806e+02  -9.7941806e+00   3.5423581e+02  -1.1714994e+01   1.8947968e+02   4.3414852e+01   2.3648839e+02   2.4838323e+00   3.4446548e+02   1.5157277e+01   2.7449645e+02   8.3157677e+00   3.9077742e+02   4.3488774e+01   3.1773935e+02   1.5452787e+01   1.9761290e+02   1.2607419e+02   3.3631503e+02   3.4479941e+01   2.3099613e+02   1.1447773e+02   4.0106613e+02   1.3008903e+01   2.8070935e+02   2.7763574e+01   2.5525387e+02   3.8980013e+01   7.9705935e+02   2.8352026e+01   3.6348677e+02   1.9216865e+01   2.7514419e+02   1.5160782e+02   4.4384452e+02   2.7436632e+01   5.2856355e+02   1.5007174e+01   2.9774419e+02  -6.9440516e+00   3.0246226e+02  -8.6411742e+00   2.3797161e+02  -3.3360310e+01   3.1953194e+02   7.1084129e+00   3.7032677e+02   1.4310547e+02   4.3194226e+02   2.1412684e+01   5.3030355e+02   7.9528129e+00   2.4970484e+02   3.1562000e+01   3.3574258e+02  -1.1496181e+01   2.0165226e+02   1.4401556e+02   3.3424323e+02   5.7664090e+01   1.3533452e+02   7.1417432e+01   1.1319516e+02   3.4660000e+00   4.8681581e+02   2.2001832e+01   2.9750581e+02   6.6634065e+00   2.2572581e+02   6.0377419e+00   4.0789503e+02   4.5423541e+01   3.0449871e+02   2.3102361e+01   2.0727503e+02  -3.3368588e+00   2.9824935e+02  -2.6510968e-01   2.3131503e+02   2.2119941e+01   3.2250968e+02   1.3804387e+01   3.8403503e+02  -6.7176588e+00   4.4555452e+02   2.1596284e+01   2.5315548e+02   3.0134335e+01   3.1031032e+02   5.3077548e+00   4.5989503e+02  -2.6826459e+01   3.6292968e+02   4.8882065e+00   2.4432065e+02   1.9382413e+01   2.6293503e+02  -3.7259659e+01   1.1595968e+02   7.7677419e+00   4.6331935e+02  -4.4155484e+00   1.7672129e+02   1.7084907e+02   3.6098503e+02   6.2656341e+01   2.7960503e+02   2.1321674e+02   4.4197710e+02   1.8934090e+01   2.7337677e+02   9.8892129e+00   3.5438452e+02   1.4915795e+02   3.6245968e+02   1.5551613e+01   2.9045387e+02   1.2571788e+02   2.6812903e+02   8.0376129e+01   4.9499484e+02  -5.9421677e+00   2.7830419e+02  -7.4562581e-01   2.2138742e+02   1.4393523e+01   2.3117161e+02   9.5320774e+00   3.1175032e+02   2.1698361e+01   2.4296968e+02   1.1114436e+02
   1.7203677e+02   2.1507703e+01   2.5791484e+02   2.8735523e+01   3.0203677e+02  -2.3423226e-01   3.2283419e+02   1.5007391e+02   3.3162290e+02   5.4982323e+00   3.1556387e+02   9.9194065e+00   3.9943323e+02   1.7999858e+01   4.3382258e+02  -7.0574194e+00   4.4465742e+02   5.8406323e+00   2.8830903e+02  -1.1186981e+01   3.7885613e+02   3.1150968e-01   1.4608000e+02  -4.4415613e+00   3.1220839e+02   7.1113935e+00   1.1388097e+02   1.0992426e+01   2.9341935e+02   3.1116129e+00   3.8104935e+02   1.3728258e+00   3.6423097e+02   7.3444258e+00   2.6398839e+02  -1.4775200e+01   2.9077097e+02   7.6541935e-01   1.8016065e+02   7.8032774e+00   3.1264355e+02   6.8475484e+00   4.6246613e+02   8.1559355e+00   2.3244226e+02  -1.0372778e+00   2.2530129e+02   1.0367510e+01   2.6807871e+02   7.2685419e+00   1.4529129e+02   4.4308903e+00   2.3556000e+02  -5.5918968e+00   2.5447323e+02   1.5686981e+01   2.9540839e+02   9.1502323e+00   3.8710484e+02   5.2507742e+01   2.1904161e+02   2.1317961e+01   6.8529903e+02  -3.2936000e+00   3.4213871e+02   3.4576645e+01   4.5427710e+02  -9.6805548e+00   2.0198503e+02   2.3896341e+01   2.5310484e+02  -8.1929032e+00   2.0432484e+02   1.8059484e+00   2.8418903e+02   2.3976168e+01   2.9148935e+02   1.0246452e-01   4.5391581e+02   6.6102839e+00   2.2382194e+02   2.1996181e+01   4.0339452e+02   3.4413419e+00   2.4695387e+02   1.1422077e+01   2.9754129e+02   1.1697987e+01   2.3517452e+02   1.1018055e+02   2.6814806e+02   6.3462194e+00   3.3347581e+02  -2.4341935e+00   1.9447968e+02   2.8674852e+01   1.9891839e+02   8.5394323e+00   3.0075548e+02   4.8940774e+00   2.9492645e+02   2.1061368e+01   3.5872742e+02   2.9582774e+01   3.0811935e+02   1.1412387e+01   1.3556290e+02   1.2865819e+02   3.2989503e+02   1.8993541e+01   2.4485613e+02   1.0727893e+02   3.4858613e+02   3.3877303e+01   3.1594935e+02   2.8894374e+01   3.1868387e+02   1.3245613e+01   6.7172935e+02   1.1668426e+01   4.0729677e+02   3.0812065e+01   2.9266419e+02   1.8925622e+02   3.9146452e+02   2.6007032e+01   6.0475355e+02  -7.0802581e-01   3.0464419e+02  -7.1160516e+00   3.4741226e+02   1.4532826e+01   2.9207161e+02  -4.2683097e+00   3.2482194e+02   6.3952129e+00   3.8956677e+02   1.3404627e+02   4.3027226e+02   1.3062839e+00   5.1049355e+02   5.5876129e+00   2.3318484e+02   8.7936000e+00   2.8493258e+02   2.9478619e+01   3.8436226e+02   1.3953876e+02   3.6077323e+02   4.4111690e+01   1.1980452e+02   4.3749832e+01   9.4525161e+01   2.6149600e+01   5.1890581e+02   7.9046323e+00   2.4936581e+02   1.0804606e+01   2.3100581e+02   2.4253419e+00   3.9165503e+02   3.6722741e+01   3.2630871e+02   9.1175613e+00   2.1598503e+02  -2.6936588e+00   3.0614935e+02  -1.7617110e+01   2.3393503e+02   3.9440341e+01   3.3517968e+02   7.3607871e+00   3.2955503e+02   1.4360741e+01   4.3212452e+02   2.2910684e+01   2.9305548e+02   1.2512335e+01   2.7350032e+02   2.5972555e+01   3.8660503e+02  -3.6773259e+01   3.2683968e+02   2.8754065e+00   2.6556065e+02  -9.1767871e+00   4.0745027e+01  -5.8964459e+01   8.1719677e+01  -8.7305806e-01   4.4146935e+02   2.0332452e+01   1.5691129e+02   1.0919387e+02   3.8027503e+02   2.0923141e+01   2.6346503e+02   2.0878794e+02   4.6597710e+02   5.6840903e+00   2.1956677e+02   2.0484013e+01   3.5990452e+02   1.6085635e+02   3.7130968e+02   2.5033613e+01   3.1855387e+02   1.3884988e+02   2.6674903e+02   6.0866529e+01   4.8537484e+02   1.5497432e+01   2.9504419e+02   2.9151742e+00   2.1451742e+02  -1.4868774e+00   2.4979161e+02   5.9924774e+00   2.1056032e+02   7.7035613e+00   2.7486968e+02   1.0749236e+02
   1.8645677e+02   2.1594103e+01   2.4853484e+02   2.8535923e+01   3.2708677e+02   1.0861768e+01   3.5054419e+02   1.6790711e+02   2.6900290e+02   4.5078323e+00   3.1118387e+02   2.3839806e+01   3.8105323e+02   3.0090258e+01   4.7712258e+02   5.2285806e+00   4.8275742e+02  -2.0173677e+00   3.5882903e+02   8.8141935e-01   3.9076613e+02   3.9787097e+00   1.4103000e+02  -1.2137561e+01   3.8715839e+02   3.2153935e+00   1.1631097e+02   6.2680258e+00   3.0432935e+02   4.7588129e+00   4.7795935e+02   1.5620026e+01   4.3285097e+02   6.4748258e+00   3.2136839e+02   2.7744000e+00   3.9006097e+02   2.0962219e+01   1.8944065e+02   1.2182088e+02   3.2711355e+02   1.0789948e+01   5.5960613e+02  -1.3755265e+01   2.4164226e+02  -1.2203278e+01   2.6454129e+02   4.6083097e+00   3.0697871e+02   1.1436542e+01   1.7767129e+02   2.4270490e+01   2.9499000e+02   2.1083703e+01   2.9947323e+02   1.5176981e+01   3.3617839e+02   2.2268632e+01   3.9000484e+02   5.7515742e+01   2.6742161e+02   2.9157561e+01   7.0149903e+02  -6.0196000e+00   3.8275871e+02   6.7070452e+00   4.1946710e+02  -1.9755755e+01   2.3217503e+02   4.1481141e+01   2.9330484e+02  -1.8168903e+01   1.6728484e+02   1.0439148e+01   2.4666903e+02   2.7737768e+01   3.2086935e+02   1.8520645e+00   3.9953581e+02   1.1770684e+01   2.5816194e+02   5.4889806e+00   3.6958452e+02   2.6261419e+00   2.5481387e+02   1.7943277e+01   2.7539129e+02   1.7669987e+01   2.1131452e+02   1.1760935e+02   2.9676806e+02   1.5626619e+01   3.9528581e+02  -1.0708994e+01   1.9485968e+02   4.9024452e+01   2.3481839e+02   5.2374323e+00   2.6132548e+02   3.2858477e+01   3.4783645e+02   2.6588568e+01   2.4649742e+02   1.9371174e+01   3.6587935e+02   3.7841587e+01   1.7494290e+02   1.0131779e+02   3.2922503e+02   4.0337141e+01   2.9233613e+02   1.4729053e+02   3.5753613e+02   9.5413032e+00   3.0732935e+02   3.5533974e+01   3.7725387e+02   3.4940013e+01   6.0801935e+02   5.3852258e+00   4.8648677e+02   4.3906865e+01   3.2223419e+02   1.6374062e+02   3.7641452e+02   2.6501032e+01   5.9385355e+02   2.4873974e+01   2.5403419e+02   1.9412748e+01   3.7989226e+02   1.0074426e+01   3.1945161e+02  -3.9787097e+00   3.3558194e+02  -1.1275587e+01   3.4689677e+02   1.0217987e+02   3.8251226e+02   2.1270839e+00   4.1425355e+02   2.0896813e+01   2.5289484e+02   1.0786800e+01   2.7184258e+02   1.7095819e+01   3.5789226e+02   2.0427636e+02   4.4762323e+02   6.6213690e+01   9.8664516e+01   4.1871032e+01   1.4157516e+02   8.1556000e+00   4.9285581e+02   2.1938632e+01   2.7255581e+02   9.3294065e+00   2.8853581e+02  -3.5070581e+00   4.3174503e+02   1.6325541e+01   3.5068871e+02   3.0787161e+01   2.2208503e+02  -4.8016588e+00   2.8185935e+02   2.1856090e+01   2.3641503e+02   1.7471941e+01   3.2007968e+02   7.9987871e+00   3.5370503e+02   1.6187412e+00   3.8179452e+02   2.6970839e+00   3.1510548e+02   2.8318335e+01   2.6169032e+02   1.7297355e+01   4.1598503e+02  -3.4123659e+01   3.3416968e+02  -8.0009935e+00   2.5094065e+02   1.3192813e+01   2.2745027e+01  -4.4044459e+01   1.0085968e+02   2.1925742e+01   4.9236935e+02   5.4504516e+00   1.7943129e+02   1.0968227e+02   4.2389503e+02   3.8433541e+01   2.2403503e+02   2.4123234e+02   3.9477710e+02   2.4380090e+01   2.1660677e+02  -1.0239187e+01   3.8185452e+02   1.3258035e+02   3.6726968e+02   4.1168129e+00   2.7183387e+02   1.2615748e+02   1.9050903e+02   6.3825729e+01   5.3109484e+02   5.3598323e+00   2.9078419e+02   1.6985974e+01   2.4269742e+02   8.1287226e+00   2.5346161e+02   9.0788774e+00   2.5061032e+02  -5.7404387e+00   2.8334968e+02   1.2638396e+02
   1.9807677e+02   2.0904503e+01   2.3358484e+02   3.4251923e+01   2.8737677e+02   4.8468568e+01   3.2521419e+02   1.6307351e+02   2.8633290e+02   2.6451432e+01   3.3199387e+02   1.1695006e+01   3.5971323e+02   3.8267458e+01   5.2502258e+02   1.8296581e+01   5.8070742e+02  -8.4233677e+00   3.2787903e+02   1.5974194e+00   5.1228613e+02   1.4587110e+01   1.6399000e+02   2.5555639e+01   3.7373839e+02  -4.7610065e+00   1.5264097e+02   1.4221626e+01   3.8060935e+02   1.9376413e+01   4.4223935e+02   1.3762581e-01   4.4428097e+02   6.8904258e+00   2.6469839e+02  -1.7412000e+01   3.2572097e+02   1.7629419e+01   2.3373065e+02   9.8857677e+01   3.4249355e+02   4.4095484e+00   4.6460613e+02  -1.5245265e+01   1.8992226e+02  -7.0156778e+00   2.1339129e+02   2.8003097e+00   2.7526871e+02  -4.5966581e+00   1.2920129e+02  -1.6119097e+00   3.5509000e+02  -3.1042968e+00   2.8213323e+02   2.0564181e+01   3.3245839e+02  -7.1937677e+00   3.7243484e+02   5.3011342e+01   4.4228161e+02   7.6887613e+00   6.5549903e+02   1.1990400e+01   3.2317871e+02   7.1344516e-01   4.5246710e+02   5.8842452e+00   1.8270503e+02   3.5678741e+01   2.5034484e+02  -9.1221032e+00   1.3761484e+02   9.5227484e+00   3.1223903e+02   1.6922168e+01   2.6153935e+02   2.2218465e+01   5.5758581e+02   2.0126684e+01   2.4887194e+02   3.4221806e+00   4.1263452e+02   8.5214194e-01   2.9285387e+02  -1.3399226e+00   2.8373129e+02   1.6852787e+01   2.9202452e+02   1.5568255e+02   3.6438806e+02   3.4547019e+01   3.5890581e+02  -4.6859355e-01   1.9233968e+02   3.8226052e+01   2.5372839e+02  -2.9353677e+00   3.1022548e+02   1.4756477e+01   3.3354645e+02   3.0301768e+01   2.5777742e+02   1.4268774e+01   3.1473935e+02   3.4412787e+01   2.4965290e+02   1.1829099e+02   3.6460503e+02   4.0366741e+01   2.8780613e+02   1.7379293e+02   4.1749613e+02   3.3124503e+01   2.9770935e+02   3.2873574e+01   2.9916387e+02   2.5857213e+01   6.4215935e+02   3.3274026e+01   3.8543677e+02   1.9320865e+01   2.5580419e+02   1.4281502e+02   3.4826452e+02   3.4893032e+01   5.7647355e+02   2.1034374e+01   2.4507419e+02   9.3695484e+00   3.3241226e+02   1.8542826e+01   2.6840161e+02  -3.0347097e+00   3.1482194e+02   1.2095213e+01   3.9228677e+02   1.2687867e+02   4.1622226e+02   1.4520284e+01   3.6245355e+02   3.5208129e+00   2.5684484e+02   2.5180800e+01   2.9360258e+02   2.2545019e+01   1.6893226e+02   1.0925316e+02   3.5729323e+02   2.1680090e+01   1.1661452e+02   6.7625032e+01   2.1776516e+02   8.4904000e+00   5.2062581e+02   3.6197032e+01   3.1093581e+02  -4.4509935e+00   2.7805581e+02   2.2331342e+01   4.4998503e+02   2.5246341e+01   3.5325871e+02   2.7961561e+01   2.2141503e+02   1.5671941e+01   3.2424935e+02   2.3934890e+01   2.4193503e+02   2.2230341e+01   3.0155968e+02  -1.8429613e+01   3.6070503e+02  -1.2701259e+01   3.9055452e+02   1.8616284e+01   2.7582548e+02   3.1600735e+01   2.6422032e+02   2.0524955e+01   5.0470503e+02  -1.9651259e+01   3.2697968e+02   1.4384206e+01   2.6427065e+02  -6.4535871e+00   8.5175027e+01  -4.6948859e+01   1.2147968e+02   1.8706142e+01   4.1322935e+02   5.5016516e+00   1.4772129e+02   1.5401907e+02   3.8260503e+02   2.8976741e+01   2.4808503e+02   2.4473834e+02   3.6531710e+02   2.8668903e+00   2.7898677e+02  -7.9958710e-01   3.6047452e+02   1.6038075e+02   2.8564968e+02  -9.1135871e+00   2.5826387e+02   1.1239308e+02   1.8774903e+02   7.3766529e+01   5.4942484e+02   2.3043432e+01   2.7136419e+02   8.0957419e-01   2.1626742e+02   1.0993123e+01   3.2860161e+02   7.7376774e+00   2.7061032e+02  -6.3904387e+00   2.8629968e+02   1.0871796e+02
   1.9503677e+02   2.7177032e+00   2.3839484e+02   2.7771226e+00   2.5108677e+02   4.0221768e+01   3.0245419e+02   1.2732431e+02   2.9900290e+02   1.5537832e+01   4.1003387e+02   3.0171806e+01   3.1766323e+02   2.9214581e+00   4.5012258e+02   1.0788581e+01   5.4122742e+02  -4.3454968e+01   3.0135903e+02  -1.5209806e+00   4.1966613e+02   2.5186710e+01   1.8994000e+02   2.0496387e+00   3.1506839e+02   1.3262594e+01   1.3807097e+02   5.2472258e+00   3.5046935e+02   1.9497613e+01   5.1652935e+02   3.1584426e+01   4.6366097e+02   1.8390026e+01   3.1436839e+02   1.5094400e+01   3.5915097e+02   2.7905019e+01   2.0201065e+02   2.0620528e+02   4.1135355e+02   2.8760748e+01   5.3184613e+02   8.6555355e+00   2.2387226e+02   2.5078322e+01   2.2525129e+02   4.2041510e+01   3.0245871e+02   1.3848142e+01   1.4972129e+02   9.5064903e+00   3.9137000e+02   5.7133032e+00   3.8842323e+02   3.4870981e+01   3.7045839e+02   2.3816232e+01   3.9805484e+02   3.6011742e+01   5.6519161e+02   3.2095961e+01   7.0939903e+02  -4.2160000e-01   3.1851871e+02   2.8416245e+01   4.3841710e+02   2.1968245e+01   1.9165503e+02   3.6962741e+01   2.6491484e+02  -2.9947703e+01   1.7228484e+02   1.3191484e+00   2.6490903e+02   1.0278568e+01   2.6767935e+02  -7.0827355e+00   3.7291581e+02   6.0902839e+00   2.2863194e+02   5.6513806e+00   4.2391452e+02  -2.6720258e+01   2.5861387e+02  -3.3207226e+00   2.7111129e+02   2.1012387e+01   2.5217452e+02   1.3739055e+02   2.9380806e+02  -9.8065806e+00   3.5932581e+02   4.6378065e+00   2.0428968e+02   3.9460052e+01   2.7481839e+02   9.8074323e+00   3.2737548e+02   2.5954477e+01   3.7587645e+02   2.9875368e+01   1.8577742e+02   4.3187742e+00   3.0735935e+02   2.3193187e+01   1.8299290e+02   1.3415379e+02   3.6998503e+02   2.9596341e+01   2.8352613e+02   1.2808533e+02   3.6401613e+02   1.3262903e+01   3.0660935e+02   1.2021574e+01   2.5201387e+02   1.4959213e+01   6.7377935e+02   1.6934426e+01   4.1310677e+02   3.1727265e+01   2.6556419e+02   1.2094422e+02   3.9969452e+02   2.3298632e+01   4.9494355e+02  -2.4432258e+00   2.4431419e+02   6.7603484e+00   3.9975226e+02  -4.3243742e+00   2.5855161e+02  -2.9816710e+01   3.2344194e+02   1.7456129e+00   4.0113677e+02   1.3922067e+02   4.0246226e+02   3.9291084e+01   4.3497355e+02   2.6149213e+01   2.5746484e+02   1.1421200e+01   2.7384258e+02   2.2645819e+01   2.1960226e+02   1.3752956e+02   3.5681323e+02   4.9098490e+01   1.0176452e+02   5.4483032e+01   2.5019516e+02   2.3696000e+01   4.8852581e+02   2.7335032e+01   2.9722581e+02   2.4355806e+01   2.9967581e+02   1.4411742e+01   4.0227503e+02   4.9063141e+01   3.5149871e+02   2.5012361e+01   2.3355503e+02  -3.9592588e+00   2.7533935e+02   1.2137690e+01   2.4203503e+02   3.1223412e+00   2.8736968e+02   3.2275587e+01   3.6793503e+02  -2.5809659e+01   3.9202452e+02   2.6386839e+00   2.8748548e+02   1.6337935e+01   3.0879032e+02   1.6049355e+01   4.5584503e+02  -1.6552459e+01   2.6226968e+02   9.0100645e-01   2.7446065e+02  -2.0787871e+00   2.8417503e+02  -1.9578859e+01   1.7614968e+02   2.3052542e+01   5.1831935e+02  -7.3355484e+00   1.3557129e+02   1.1080107e+02   3.7365503e+02   3.9492741e+01   2.4441503e+02   2.4131194e+02   3.4217710e+02  -3.6819097e+00   2.7370677e+02   2.8432813e+01   3.6143452e+02   1.6354395e+02   3.3711968e+02   9.6188129e+00   2.7079387e+02   1.2329068e+02   2.2374903e+02   9.3646529e+01   5.3809484e+02   2.4559832e+01   2.1357419e+02  -6.1472258e+00   2.6763742e+02   1.4133523e+01   2.9393161e+02   1.9041277e+01   3.5061032e+02   1.8689561e+01   3.0139968e+02   1.1336996e+02
   2.2241677e+02   7.8173032e+00   2.7224484e+02   2.1539123e+01   2.8332677e+02   4.4362568e+01   2.9597419e+02   1.6451271e+02   3.2643290e+02   1.4193432e+01   3.8399387e+02   1.8875006e+01   3.7143323e+02   3.0329858e+01   4.1482258e+02   1.5262581e+01   5.4346742e+02  -1.1254168e+01   3.5868903e+02  -4.9173806e+00   3.9618613e+02   4.5451097e+00   2.0032000e+02   1.0649239e+01   3.6277839e+02  -2.4142065e+00   1.6602097e+02   1.3412258e+00   3.2508935e+02  -2.9419871e+00   3.6490935e+02   7.5140258e+00   3.6571097e+02  -1.1773974e+01   1.7136839e+02  -2.3745600e+01   3.2539097e+02  -5.2941806e+00   1.5325065e+02   1.3852608e+02   3.6068355e+02   1.0244348e+01   4.9260613e+02  -1.0965265e+01   1.8606226e+02  -2.0236878e+01   2.0982129e+02   7.8459097e+00   2.8421871e+02   1.3777342e+01   1.4720129e+02   5.5180903e+00   3.3051000e+02   8.9121032e+00   3.5275323e+02   1.7874581e+01   3.0859839e+02   2.8050323e+00   3.2895484e+02   3.3969742e+01   3.3781161e+02  -1.5473639e+01   7.4344903e+02   9.6644000e+00   3.7646871e+02   1.5160245e+01   3.9560710e+02   4.7230452e+00   2.0679503e+02   1.0461541e+01   3.2501484e+02  -1.0375703e+01   1.6675484e+02   6.4815484e+00   2.7256903e+02   5.8057677e+00   2.8172935e+02   1.8123265e+01   3.2653581e+02  -8.8193161e+00   2.8959194e+02  -1.1935419e+01   4.2344452e+02  -6.0126581e+00   2.6233387e+02   2.4531677e+01   2.6611129e+02   2.6262387e+01   2.6483452e+02   1.3166775e+02   3.0328806e+02  -2.8949806e+00   4.2175581e+02   1.6123406e+01   2.2205968e+02   6.0418452e+01   2.4972839e+02   1.7624632e+01   3.6617548e+02   1.8900477e+01   2.8754645e+02   3.7981768e+01   2.8472742e+02   3.5502774e+01   3.0440935e+02   4.4089187e+01   1.7403290e+02   7.9300594e+01   3.2593503e+02   2.4170341e+01   3.0266613e+02   1.2384413e+02   3.9287613e+02  -8.6258968e+00   3.2722935e+02   4.1819742e+00   2.6606387e+02   2.1925213e+01   6.5448935e+02   1.8617626e+01   4.3586677e+02   3.2186465e+01   2.4818419e+02   1.4757462e+02   4.2998452e+02   2.0654323e+00   5.8875355e+02   7.5219742e+00   2.5145419e+02   1.0669148e+01   3.2603226e+02   1.5333226e+01   2.8069161e+02  -4.4979097e+00   3.4391194e+02  -8.2319871e+00   4.5847677e+02   1.5320347e+02   4.1180226e+02   1.7353884e+01   4.8030355e+02   1.2332813e+01   2.9422484e+02  -7.3796000e+00   3.1160258e+02   2.2965019e+01   2.1132226e+02   1.5619196e+02   3.4296323e+02   5.4306490e+01   8.7854516e+01   3.6115832e+01   1.8000516e+02   8.4612000e+00   5.8047581e+02   1.8549032e+01   2.8864581e+02   2.5802206e+01   2.2576581e+02   1.1804542e+01   4.2612503e+02   1.6585141e+01   3.5802871e+02   2.1059961e+01   2.2008503e+02  -1.0716588e+00   2.7390935e+02   1.1772090e+01   2.3703503e+02   6.2823412e+00   3.0812968e+02   1.6524787e+01   3.6531503e+02  -6.9005878e-01   4.3012452e+02   4.9880684e+01   3.0215548e+02   1.0304335e+01   2.7250032e+02   3.7432555e+01   4.6793503e+02  -3.1759659e+01   3.6016968e+02   2.2829006e+01   2.5903065e+02   1.3395613e+01   3.5627503e+02  -4.9726859e+01   1.7705968e+02   4.0449742e+01   4.4688935e+02  -3.3241148e+01   1.6172129e+02   1.2732907e+02   3.5850503e+02   4.3134741e+01   2.5793503e+02   2.3180034e+02   3.9564710e+02   2.5640490e+01   3.3432677e+02   2.7443213e+01   3.2704452e+02   1.4115515e+02   3.2345968e+02   2.2811613e+01   2.8802387e+02   1.4867228e+02   2.2816903e+02   8.4532929e+01   5.3199484e+02  -9.2167742e-02   2.4630419e+02  -7.7156258e+00   2.3801742e+02   2.6063123e+01   2.8893161e+02   1.7212774e+00   3.4356032e+02  -8.3164387e+00   3.0525968e+02   1.2516116e+02
   1.7445677e+02  -1.1589677e-01   3.5582484e+02   1.7282723e+01   2.5446677e+02   9.7613677e+00   2.6578419e+02   1.4125791e+02   3.2957290e+02   1.0372232e+01   3.2918387e+02   1.8209806e+01   3.0952323e+02   1.2852658e+01   4.1617258e+02  -9.6954194e+00   5.5965742e+02  -1.4119368e+01   3.2825903e+02  -1.5812981e+01   4.3885613e+02   6.9415097e+00   2.0232000e+02   9.2992387e+00   3.0992839e+02  -6.9962065e+00   1.4636097e+02   2.5634026e+01   3.1703935e+02   7.8420129e+00   3.3952935e+02   8.2644258e+00   4.7180097e+02   2.3928826e+01   3.1493839e+02   1.5688000e+00   3.4701097e+02   1.2596219e+01   2.2930065e+02   1.4906208e+02   3.8911355e+02   3.1349948e+01   5.2222613e+02   8.2375135e+01   1.8897226e+02  -6.5967776e-01   2.1944129e+02   9.6463097e+00   2.4497871e+02   1.4965419e+00   1.5039129e+02  -1.0117110e+01   2.8685000e+02   1.7304903e+01   3.0818323e+02  -4.1798194e+00   2.6778839e+02   7.8798323e+00   2.9548484e+02   3.8737342e+01   1.8409161e+02  -7.8460387e+00   7.3691903e+02   1.3046800e+01   3.5836871e+02   1.9518245e+01   4.5379710e+02  -2.2154839e-02   1.9884503e+02   3.2477541e+01   2.7077484e+02   2.2934968e+00   1.6632484e+02   1.6515948e+01   2.8251903e+02   1.1539768e+01   2.8519935e+02   1.5845665e+01   3.3443581e+02   1.6118684e+01   2.3097194e+02   2.1234181e+01   3.7644452e+02   2.1177342e+01   3.3133387e+02  -4.8483226e+00   2.6806129e+02   2.2016387e+01   2.6307452e+02   1.0570855e+02   2.8571806e+02   9.8061935e-01   4.2018581e+02   5.9006452e-02   1.7957968e+02   3.1296852e+01   2.1943839e+02   6.5783226e-01   3.3241548e+02  -4.1587226e+00   3.0459645e+02   3.2477768e+01   2.6468742e+02   3.4105974e+01   3.6301935e+02   3.5450387e+01   1.8251290e+02   1.1809219e+02   3.9260503e+02   2.2936741e+01   2.7694613e+02   1.1861173e+02   3.4163613e+02   1.8863303e+01   3.6327935e+02   2.7817974e+01   2.8054387e+02   3.4486813e+01   6.1158935e+02   1.0809626e+01   3.5667677e+02   2.9671665e+01   2.7799419e+02   1.6018982e+02   3.4493452e+02  -7.5056774e-01   5.1856355e+02  -1.2102826e+01   2.5907419e+02   9.1095484e+00   3.4408226e+02   1.3319226e+01   3.0621161e+02  -1.1869510e+01   3.5153194e+02  -1.8881587e+01   3.8932677e+02   1.3487547e+02   3.6527226e+02   1.8406284e+01   4.4002355e+02   6.3652129e+00   2.9770484e+02  -1.0228000e+01   2.9617258e+02   3.2859419e+01   2.3017226e+02   1.4582396e+02   3.3872323e+02   4.1355690e+01   1.2533452e+02   4.2737432e+01   1.6066516e+02   1.2958400e+01   6.0852581e+02   9.9250323e+00   2.5345581e+02   3.6174065e+00   2.4376581e+02   2.5214542e+01   3.9165503e+02   2.3292741e+01   3.2382871e+02   1.5695961e+01   2.3736503e+02   1.1015941e+01   2.8776935e+02   1.9573290e+01   2.8370503e+02   3.4087412e+00   2.9664968e+02   1.8253187e+01   3.7089503e+02  -1.8086459e+01   4.8898452e+02   3.4881884e+01   3.4901548e+02   4.2085535e+01   2.6512032e+02   8.2129548e+00   4.0117503e+02  -2.1368859e+01   3.2397968e+02   5.3842065e+00   2.6894065e+02   1.1462813e+01   3.2308503e+02  -3.5461659e+01   2.1028968e+02   4.6171342e+01   4.4379935e+02   1.5916052e+01   1.6733129e+02   1.2755027e+02   4.3108503e+02   2.9758341e+01   2.9650503e+02   2.3738474e+02   4.1377710e+02   2.0600903e+00   2.9898677e+02   2.9304129e+00   3.4600452e+02   1.2025835e+02   3.2068968e+02   7.4632129e+00   2.5807387e+02   1.7216828e+02   1.8955903e+02   7.4471729e+01   5.5871484e+02   1.1060232e+01   2.4315419e+02   5.3637419e-01   2.2438742e+02   1.8903523e+01   2.7946161e+02  -5.2112258e-01   2.7709032e+02   1.2141161e+01   2.8439968e+02   1.2172996e+02
   2.0822677e+02   7.1425032e+00   3.2782484e+02   8.5227226e+00   2.9113677e+02   1.1017768e+01   2.7578419e+02   1.2935791e+02   3.5376290e+02   3.8247032e+01   4.3513387e+02   1.3163806e+01   4.1538323e+02   2.5773858e+01   4.6957258e+02  -7.6741935e-01   5.8208742e+02   1.0136232e+01   3.6668903e+02  -2.5073806e+00   5.3480613e+02   1.4405510e+01   2.0699000e+02   1.3775639e+01   3.0511839e+02   4.2985935e+00   1.5645097e+02   3.2486826e+01   3.3446935e+02   8.9276129e+00   3.1266935e+02   6.3632258e+00   3.7290097e+02  -5.3491742e+00   2.1150839e+02  -1.4956800e+01   2.9482097e+02   1.6961419e+01   1.9101065e+02   1.2603528e+02   3.8840355e+02   1.2456748e+01   4.8232613e+02   7.8477135e+01   2.1978226e+02   2.5405522e+01   2.5097129e+02   1.2390968e-01   2.5440871e+02   2.0502142e+01   1.6839129e+02   9.2028903e+00   3.0270000e+02   3.3846903e+01   2.9308323e+02   4.4081806e+00   3.0331839e+02   4.0137432e+01   2.9043484e+02   7.4481342e+01   2.5752161e+02   3.1999561e+01   6.8977903e+02   1.5108000e+01   4.1032871e+02   1.6361445e+01   4.7274710e+02  -4.3081548e+00   2.3393503e+02   1.1250341e+01   2.7296484e+02  -5.5417032e+00   1.9637484e+02   5.3419484e+00   3.0947903e+02   1.7232968e+01   2.8024935e+02   1.0861665e+01   3.1091581e+02   7.5702839e+00   2.6711194e+02   2.3722981e+01   3.9434452e+02   1.0835342e+01   2.3247387e+02   1.5300477e+01   2.8644129e+02   1.1305987e+01   2.5979452e+02   1.2164095e+02   2.8699806e+02   6.8782194e+00   4.1123581e+02   1.8345006e+01   1.8057968e+02   3.7076852e+01   2.4615839e+02   7.1002323e+00   3.2989548e+02   1.4322877e+01   3.3173645e+02   2.6356568e+01   3.2077742e+02   2.8658774e+01   3.5120935e+02   1.9825187e+01   1.5461290e+02   1.1070419e+02   3.3574503e+02   3.4525541e+01   2.6147613e+02   9.2619329e+01   4.0120613e+02  -4.2922968e+00   2.9737935e+02   4.2279974e+01   3.2916387e+02   2.3927213e+01   6.3829935e+02   2.3482826e+01   4.4705677e+02   1.4871265e+01   2.3914419e+02   1.5748782e+02   4.2307452e+02   2.3378232e+01   4.5294355e+02   6.4867742e+00   3.0131419e+02   1.0820348e+01   3.2875226e+02   2.5255626e+01   3.1702161e+02  -1.3543097e+00   3.0415194e+02   4.8588129e+00   3.9942677e+02   1.0887747e+02   4.3427226e+02   1.6886284e+01   4.5159355e+02   1.8149613e+01   2.5979484e+02   2.7994800e+01   2.7455258e+02   1.5929019e+01   2.1551226e+02   1.5956676e+02   3.1348323e+02   3.4564890e+01   1.0004452e+02   3.8240632e+01   2.4171516e+02  -3.3560000e-01   6.1124581e+02   1.5427432e+01   2.6179581e+02   1.2330206e+01   2.2410581e+02   6.5073419e+00   3.9031503e+02   5.4449941e+01   3.6802871e+02   1.8069961e+01   1.6531503e+02  -4.9800588e+00   3.1695935e+02   3.8618090e+01   2.6027503e+02   3.8993141e+01   2.7312968e+02   2.7547871e+00   3.7941503e+02  -1.3480588e+00   4.6698452e+02   4.3171884e+01   3.2286548e+02   4.6127535e+01   2.6212032e+02   2.1072955e+01   5.1693503e+02  -2.9059659e+01   3.4697968e+02  -1.8357935e+00   2.6937065e+02   1.5568413e+01   3.7593503e+02  -4.4639659e+01   1.5938968e+02   1.6963342e+01   4.4188935e+02  -1.5171148e+01   2.6333129e+02   8.7702710e+00   4.1374503e+02   5.1525541e+01   2.4298503e+02   2.0418634e+02   4.1264710e+02  -2.8719510e+01   2.6718677e+02   1.6474413e+01   3.4233452e+02   1.1483195e+02   3.7621968e+02   1.5400813e+01   3.4512387e+02   1.0429428e+02   2.0721903e+02   9.4008929e+01   6.3695484e+02  -7.4889677e+00   2.5925419e+02  -1.6911626e+01   2.0176742e+02   3.0593123e+01   3.0922161e+02  -1.6801923e+01   2.2328032e+02  -4.8340387e+00   3.0391968e+02   1.3321836e+02
   1.7426677e+02   2.0993032e+00   2.7463484e+02   8.8279226e+00   2.6827677e+02   1.2276568e+01   2.6074419e+02   1.5809111e+02   3.4009290e+02   1.6340632e+01   3.9027387e+02   1.8462606e+01   4.1271323e+02   2.2557458e+01   4.2622258e+02   4.0505806e+00   5.9937742e+02  -2.1676968e+01   3.1639903e+02  -2.9964181e+01   4.5895613e+02  -9.2864903e+00   1.4975000e+02   6.2148387e+00   3.4530839e+02   2.0983394e+01   1.3393097e+02   2.3438426e+01   2.7160935e+02   1.9856413e+01   3.7861935e+02   2.0617226e+01   3.4857097e+02  -3.3627742e+00   1.6812839e+02  -7.5364000e+00   2.9068097e+02   6.7261935e-01   1.5835065e+02   1.3769808e+02   3.6987355e+02   3.4939148e+01   4.6374613e+02   8.7013535e+01   2.3078226e+02   1.9715522e+01   2.7011129e+02  -6.3572903e+00   2.1483871e+02   8.9977419e+00   1.5329129e+02  -1.0919110e+01   2.8470000e+02   3.1469032e+00   2.3761323e+02   3.2935781e+01   2.8093839e+02  -5.8821677e+00   2.4000484e+02   2.3565742e+01   2.3242161e+02   1.6907561e+01   7.2768903e+02   6.3552000e+00   3.6708871e+02   7.0106452e+00   4.5465710e+02   9.1890452e+00   2.4865503e+02   7.0727412e+00   2.6925484e+02   2.1750968e+00   1.9475484e+02  -3.3784516e+00   2.8885903e+02   3.4032568e+01   2.9215935e+02   3.7188645e+00   3.0353581e+02   3.8806839e+00   2.7335194e+02   3.3793781e+01   3.9439452e+02  -1.0448658e+01   2.7023387e+02   1.9799677e+01   2.8663129e+02   1.2670787e+01   3.0683452e+02   1.6091775e+02   2.6176806e+02   1.2616619e+01   3.7604581e+02   3.3680206e+01   1.9419968e+02   2.9557252e+01   2.1186839e+02   6.3634323e+00   3.4089548e+02   2.5112877e+01   2.6559645e+02   4.5077677e+00   3.5987742e+02   3.8770774e+01   3.2716935e+02   2.3128387e+01   1.6489290e+02   1.2026179e+02   3.5208503e+02   5.2748341e+01   2.7890613e+02   1.6883493e+02   4.4406613e+02   1.6478903e+01   2.4984935e+02   1.8752374e+01   2.8744387e+02   1.7454813e+01   5.7182935e+02  -5.6295742e+00   3.8743677e+02   2.5870865e+01   2.4390419e+02   1.5043702e+02   4.3207452e+02   9.7082323e+00   5.8228355e+02   1.9659574e+01   3.2693419e+02  -6.4692516e+00   2.6880226e+02   1.2961626e+01   3.4183161e+02  -1.0959110e+01   2.6682194e+02   9.6552129e+00   3.7109677e+02   1.3890387e+02   4.0642226e+02   4.3042839e+00   4.9387355e+02   2.8297213e+01   3.1551484e+02   8.7720000e-01   2.2193258e+02   1.0848619e+01   3.5955226e+02   2.2304356e+02   3.0234323e+02   5.4836090e+01   9.8764516e+01   6.3913032e+01   1.8066516e+02   1.2838400e+01   6.0619581e+02   5.6414323e+00   3.0307581e+02   1.5607806e+01   3.0419581e+02   2.4480142e+01   3.9103503e+02   3.7202341e+01   3.0582871e+02   3.0945961e+01   2.2246503e+02  -1.2122059e+01   2.8624935e+02   9.8348903e+00   2.5303503e+02   2.0672341e+01   3.3250968e+02   1.6384387e+01   3.2460503e+02   1.1656741e+01   3.8702452e+02   7.4186839e+00   3.0820548e+02   2.4780335e+01   2.6341032e+02   1.6159755e+01   5.6831503e+02  -4.8930059e+01   3.6807968e+02   9.9062065e+00   2.4632065e+02   6.1724129e+00   2.0798503e+02  -3.2963659e+01   1.5119968e+02  -7.3814581e+00   4.6303935e+02   9.9968516e+00   2.9700129e+02   1.9696671e+01   3.6570503e+02   2.6328741e+01   2.7189503e+02   2.1754354e+02   4.7884710e+02   3.9184490e+01   2.4508677e+02   2.3632413e+01   2.9081452e+02   1.0443355e+02   3.7187968e+02   1.3178013e+01   3.8012387e+02   1.3449428e+02   2.3783903e+02   9.2089329e+01   6.0057484e+02   2.5421432e+01   2.0973419e+02   9.9997419e-01   2.0813742e+02   1.4523523e+01   2.9098161e+02   1.7417277e+01   4.2770032e+02   2.2712361e+01   2.8239968e+02   1.1707996e+02
   1.6917677e+02   2.9306503e+01   2.9801484e+02   2.5287523e+01   2.7765677e+02   4.1246168e+01   3.3545419e+02   1.7558431e+02   3.6195290e+02   1.7691832e+01   1.8427387e+02   1.6182606e+01   4.6009323e+02   3.1767058e+01   4.3592258e+02   7.1745806e+00   5.3803742e+02  -1.1199768e+01   3.6397903e+02   1.7279419e+01   6.1690613e+02   2.7737510e+01   1.6999000e+02   1.2835639e+01   3.2139839e+02   2.4376194e+01   1.2269097e+02   1.2947626e+01   3.1537935e+02   1.5164813e+01   3.7547935e+02   9.7684258e+00   3.6161097e+02   1.7984026e+01   2.2684839e+02  -8.5740000e+00   3.3382097e+02   5.9814194e+00   2.1463065e+02   1.1376568e+02   3.8035355e+02   1.3240748e+01   4.7789613e+02   9.4121535e+01   2.4716226e+02   1.7851222e+00   3.4206129e+02   1.5076710e+01   2.5316871e+02  -2.0686581e+00   1.6258129e+02  -1.0523097e+00   2.3394000e+02   1.9277032e+00   2.2742323e+02   2.1370981e+01   2.5440839e+02   1.3620232e+01   2.6486484e+02   3.2526942e+01   2.5281161e+02   1.5236361e+01   6.6410903e+02  -8.5584000e+00   3.5203871e+02   2.0354645e+01   5.6436710e+02   8.0322452e+00   2.0250503e+02   3.3664741e+01   2.8353484e+02   3.4126968e+00   2.3480484e+02   2.9657548e+01   3.1166903e+02   1.5157768e+01   2.3396935e+02   8.5140645e+00   3.4862581e+02  -2.3065161e+00   2.4987194e+02   1.0812181e+01   4.5710452e+02  -7.3754581e+00   2.6881387e+02   2.9723277e+01   3.0644129e+02   2.6225987e+01   2.1688452e+02   1.6083375e+02   2.4928806e+02   1.5085019e+01   3.8442581e+02   3.7009806e+01   1.8847968e+02   4.9344852e+01   2.7158839e+02   1.8635832e+01   3.0408548e+02   2.1247677e+01   2.8478645e+02   2.5492568e+01   2.4158742e+02   2.0713974e+01   3.0068935e+02   4.7866787e+01   1.9846290e+02   1.0329619e+02   3.4041503e+02   2.9821941e+01   2.2733613e+02   1.2782053e+02   3.1410613e+02  -2.1324297e+01   3.2222935e+02   2.0201974e+01   2.5197387e+02   1.0202413e+01   6.0848935e+02   2.6727626e+01   4.6905677e+02   4.4126452e-01   2.4480419e+02   1.3265502e+02   3.8860452e+02  -1.2714168e+01   5.8137355e+02   1.7832374e+01   2.4588419e+02   1.0014748e+01   3.3084226e+02  -3.7215742e+00   3.1297161e+02  -3.2030310e+01   2.8777194e+02   2.0459213e+01   4.1842677e+02   1.3740747e+02   3.2984226e+02   1.4670684e+01   4.2902355e+02   1.0055213e+01   2.6541484e+02   8.0752000e+00   2.4403258e+02  -1.0593806e+00   2.7665226e+02   1.8401556e+02   3.6058323e+02   7.5416890e+01   8.2474516e+01   8.7266232e+01   2.0395516e+02   1.3545200e+01   5.7162581e+02   2.4307032e+01   2.8598581e+02   2.5545006e+01   2.4324581e+02   1.3306142e+01   4.3441503e+02   4.2441941e+01   3.1292871e+02   1.8717961e+01   2.2974503e+02  -3.2244588e+00   3.2605935e+02   1.1750090e+01   2.5393503e+02   3.4460341e+01   3.1731968e+02   1.9359587e+01   3.2417503e+02   1.6841141e+01   4.3755452e+02   3.7046284e+01   2.9753548e+02   2.6913935e+01   2.6308032e+02   5.0616155e+01   4.4208503e+02  -1.9831659e+01   3.3883968e+02   2.9815406e+01   2.4246065e+02   2.7061213e+01   7.4555027e+01  -2.0529259e+01   1.7152968e+02   1.0322142e+01   4.3450935e+02   7.4192516e+00   1.8852129e+02   1.5995071e+01   3.3931503e+02   2.8579941e+01   2.6803503e+02   2.5861234e+02   3.9337710e+02   3.7492090e+01   2.8608677e+02   2.6252413e+01   2.8238452e+02   1.0029795e+02   3.3454968e+02   7.3441290e-01   3.0698387e+02   1.6187548e+02   2.0755903e+02   9.2031729e+01   5.5604484e+02   3.2238323e+00   2.0562419e+02   9.7987742e+00   2.3557742e+02   1.1383226e+00   2.9622161e+02  -2.0241923e+01   3.4699032e+02   2.2191613e+00   2.7953968e+02   8.8638761e+01
   1.6564677e+02   2.9258903e+01   3.1005484e+02   2.2664323e+01   2.2565677e+02   4.8166168e+01   3.0702419e+02   1.7619871e+02   3.7028290e+02   1.7835432e+01   2.8246387e+02   6.3274065e+00   3.6647323e+02   8.2966581e+00   4.0502258e+02  -1.8753419e+01   4.4132742e+02  -2.2412968e+01   3.5701903e+02  -9.2137806e+00   3.9471613e+02   2.1322710e+01   1.7484000e+02  -2.0823613e+00   3.1301839e+02   1.1756594e+01   1.1021097e+02   2.2756026e+01   2.7970935e+02  -1.8415871e+00   3.9842935e+02   1.9832426e+01   3.6285097e+02   2.4354826e+01   2.7307839e+02  -3.0502400e+01   2.9648097e+02  -2.2931381e+01   1.6011065e+02   8.3977277e+01   3.0592355e+02   1.9485148e+01   4.6741613e+02   9.4479935e+01   2.5454226e+02   2.2044722e+01   2.8477129e+02   2.4609910e+01   2.5292871e+02  -1.0994581e+00   1.7982129e+02   2.2958490e+01   2.3551000e+02   3.1322103e+01   1.9828323e+02   2.8182181e+01   3.1178839e+02   2.5129832e+01   2.9152484e+02   4.8914142e+01   2.3300161e+02   2.4581161e+01   7.8606903e+02   2.4684800e+01   3.1770871e+02  -1.0038955e+01   5.3250710e+02  -1.1898955e+01   2.0260503e+02   3.2416741e+01   2.4930484e+02  -1.3558903e+01   2.1723484e+02   1.3431484e+00   3.1985903e+02   5.1725677e+00   1.9800935e+02  -6.5091355e+00   2.9443581e+02   1.0648684e+01   2.2230194e+02   1.8117781e+01   5.0306452e+02  -2.6192258e+01   2.4890387e+02   2.8696077e+01   3.1849129e+02   1.2501987e+01   2.0855452e+02   1.4593015e+02   2.8652806e+02  -2.1241806e+00   3.7742581e+02   2.5189806e+01   1.9562968e+02   2.7722852e+01   2.1600839e+02   2.4622323e+00   3.3051548e+02   1.1133277e+01   3.5216645e+02   2.0102168e+01   2.7272742e+02   1.0172774e+01   3.3020935e+02   1.1175187e+01   1.6622290e+02   1.0544539e+02   3.3798503e+02   1.2826341e+01   2.4361613e+02   1.1904813e+02   2.4539613e+02   1.0942503e+01   3.0589935e+02   2.9318374e+01   3.2087387e+02   2.9830413e+01   6.1905935e+02   3.4072026e+01   4.2515677e+02   1.7333265e+01   2.8518419e+02   1.6137462e+02   3.7393452e+02   2.7889432e+01   5.6175355e+02   4.1921974e+01   2.6455419e+02   1.2191148e+01   3.6532226e+02   1.3950026e+01   2.8845161e+02  -5.8870968e-01   3.2777194e+02  -2.8407871e+00   3.7675677e+02   1.2198107e+02   3.4270226e+02   2.2311884e+01   2.8949355e+02   2.4027613e+01   2.4884484e+02   7.7308000e+00   2.4098258e+02   6.7546194e+00   3.3146226e+02   1.5068076e+02   3.3377323e+02   5.5561690e+01   8.0954516e+01   7.9287832e+01   1.7528516e+02   9.7388000e+00   5.5343581e+02   3.4092232e+01   2.9531581e+02   2.4368606e+01   2.8557581e+02   1.9829742e+01   3.7650503e+02   1.6604741e+01   2.9697871e+02   1.2513961e+01   2.2255503e+02   5.7307412e+00   2.8247935e+02   1.3756490e+01   2.3741503e+02   2.3491941e+01   3.2798968e+02   2.4025987e+01   3.7036503e+02  -6.5740588e+00   4.2279452e+02   3.7707084e+01   2.9010548e+02   2.8418335e+01   3.1017032e+02   2.7558955e+01   4.2236503e+02  -4.1164059e+01   3.2168968e+02   1.3907406e+01   2.5437065e+02   4.0584129e+00   3.9960503e+02  -3.1623259e+01   1.1971968e+02   4.8469419e+00   4.4788935e+02  -3.2114839e-01   2.2991129e+02   3.1163871e+01   3.6389503e+02   6.0663541e+01   2.5327503e+02   2.3384314e+02   3.5957710e+02   6.7260903e+00   2.2970677e+02   8.1428129e+00   3.3214452e+02   1.2712715e+02   2.8245968e+02   6.8016129e+00   2.9402387e+02   1.1857228e+02   2.5174903e+02   1.1892653e+02   4.8928484e+02   9.5646323e+00   1.8036419e+02   6.7695742e+00   2.4444742e+02   2.0738723e+01   2.8165161e+02   1.1136774e+00   2.7223032e+02   1.8579961e+01   2.7601968e+02   1.3912036e+02
   1.9464677e+02   4.3848903e+01   3.0520484e+02   3.3672323e+01   2.4056677e+02   5.3683368e+01   3.3435419e+02   1.9810231e+02   3.6600290e+02   2.8027832e+01   3.4141387e+02   3.6751406e+01   4.0490323e+02   1.2802258e+01   4.3612258e+02   1.5458581e+01   5.7180742e+02  -8.0136774e-01   3.5939903e+02   1.7645819e+01   5.5523613e+02   1.3251110e+01   1.8456000e+02   3.5300387e+00   3.6425839e+02   2.0327394e+01   1.3116097e+02   1.8890026e+01   3.2346935e+02   3.1517613e+01   5.4333935e+02   1.0149626e+01   4.3876097e+02   8.2320258e+00   2.7774839e+02  -7.9260000e+00   3.4568097e+02   1.4082619e+01   1.7187065e+02   1.1699648e+02   3.9849355e+02   3.3319548e+01   5.1579613e+02   9.4419535e+01   2.7021226e+02  -3.8188778e+00   3.0611129e+02  -2.8729032e-01   2.2078871e+02  -8.6682581e+00   1.5901129e+02  -7.7167097e+00   2.3580000e+02   1.7058903e+01   2.1680323e+02  -2.1094194e+00   2.8040839e+02   1.8970232e+01   3.1533484e+02   3.0769342e+01   2.0747161e+02   8.1356129e-01   7.5239903e+02  -9.0160000e-01   3.2751871e+02   7.1762452e+00   4.0855710e+02  -6.2129548e+00   1.5974503e+02   1.0225541e+01   2.3863484e+02  -5.8953032e+00   2.2470484e+02  -1.4584452e+01   2.8437903e+02   2.8820968e+01   1.7005935e+02   2.1296865e+01   3.1543581e+02   3.5886839e+00   2.4811194e+02   2.5432981e+01   6.0525452e+02  -1.2897458e+01   2.5528387e+02   1.8515677e+01   2.7901129e+02   5.5203871e+00   2.5674452e+02   1.5435495e+02   2.5490806e+02  -3.8345806e+00   4.2547581e+02  -2.4124194e+01   1.9828968e+02   3.6470052e+01   2.1072839e+02  -1.1355368e+01   2.9746548e+02   2.2447277e+01   3.5145645e+02   3.4896774e-01   3.2658742e+02   3.1103974e+01   3.3740935e+02   1.4739187e+01   2.0813290e+02   1.2976259e+02   3.0150503e+02   2.2844741e+01   2.6618613e+02   8.2242529e+01   3.4120613e+02   2.0897703e+01   3.1460935e+02   3.5811574e+01   2.8401387e+02   1.1349213e+01   6.4691935e+02   2.1553226e+01   4.6015677e+02   4.7863265e+01   2.4485419e+02   1.6898102e+02   3.9969452e+02  -6.9813677e+00   5.6542355e+02   3.0868374e+01   2.5503419e+02  -1.0472516e+00   3.7299226e+02   8.3364258e+00   3.2216161e+02  -3.8675510e+01   3.0634194e+02  -2.5063871e+00   3.7832677e+02   1.0232547e+02   3.7846226e+02   2.8691084e+01   3.3154355e+02   1.0473613e+01   2.8298484e+02   7.8996000e+00   2.4132258e+02   1.7437419e+01   3.0555226e+02   1.5532356e+02   3.4020323e+02   6.4857290e+01   9.0954516e+01   6.4727832e+01   1.9090516e+02   8.0192000e+00   5.9176581e+02   1.9505832e+01   3.2303581e+02   3.6821006e+01   2.7081581e+02   4.9105419e+00   3.6650503e+02   4.3404741e+01   3.2187871e+02   2.2471961e+01   2.3198503e+02   1.0406341e+01   2.8462935e+02   1.3684490e+01   2.4379503e+02   2.3841541e+01   3.2512968e+02  -4.6952129e+00   3.5746503e+02   5.7479412e+00   4.4093452e+02   3.7015884e+01   3.0115548e+02   1.0814335e+01   2.8769032e+02   9.5473548e+00   4.5574503e+02  -2.6024459e+01   3.1359968e+02   5.4546065e+00   2.2989065e+02   1.0486813e+01   2.1812503e+02  -5.0484859e+01   1.1971968e+02   2.9036942e+01   4.7084935e+02   1.1272052e+01   2.2948129e+02   2.7388271e+01   3.9746503e+02   4.8547941e+01   2.3722503e+02   2.1998714e+02   3.7124710e+02   2.1062490e+01   2.3403677e+02   5.7464129e+00   3.5033452e+02   1.3595195e+02   3.2659968e+02   1.3460413e+01   2.9240387e+02   7.3471884e+01   2.0388903e+02   9.4805329e+01   5.5642484e+02   9.9034323e+00   2.2088419e+02   1.0007974e+01   2.2669742e+02   3.1587226e+00   2.4765161e+02   7.8336774e+00   1.8404032e+02   3.3051613e+00   2.7644968e+02   1.1469596e+02
   1.8383677e+02   1.2663703e+01   2.4910484e+02   3.2580323e+01   2.1380677e+02   3.2874168e+01   3.3021419e+02   1.6900351e+02   3.0381290e+02   7.5330323e+00   3.0737387e+02   7.9546065e+00   4.5166323e+02   9.3414581e+00   3.8067258e+02   1.3594581e+01   5.3337742e+02  -2.9206968e+01   3.5920903e+02  -2.4718981e+01   3.3909613e+02   8.6323097e+00   1.4203000e+02   2.9324387e+00   3.4639839e+02  -6.3338065e+00   1.4445097e+02   1.4446826e+01   2.9103935e+02  -2.1279871e+00   5.1152935e+02   2.2834426e+01   4.5247097e+02   1.1665226e+01   2.7298839e+02   3.9248000e+00   3.7039097e+02   5.6258194e+00   1.9882065e+02   1.3007048e+02   4.7126355e+02   2.8637948e+01   5.0332613e+02   7.5797135e+01   3.4544226e+02   2.3927222e+00   3.1701129e+02   7.7907097e+00   2.5911871e+02   5.6453419e+00   1.2915129e+02  -2.6079097e+00   2.4147000e+02   6.9353032e+00   2.1247323e+02  -2.6730194e+00   3.0593839e+02   1.4977832e+01   3.3881484e+02   1.2940942e+01   2.3238161e+02   1.8207613e+00   6.6258903e+02  -3.8168000e+00   3.2660871e+02   6.1990452e+00   3.9808710e+02  -7.6535484e-01   2.2665503e+02   4.1062741e+01   2.6639484e+02  -1.8116103e+01   1.6242484e+02   1.3777948e+01   2.8499903e+02   8.1013677e+00   1.9200935e+02   3.5086452e-01   3.5196581e+02   1.9096284e+01   2.5863194e+02   1.2451381e+01   4.2572452e+02   1.0449419e+00   2.6695387e+02   1.5972077e+01   2.9516129e+02   4.6583871e+00   2.7212452e+02   1.2212455e+02   2.7952806e+02   2.1095819e+01   3.3994581e+02   1.5338206e+01   1.8666968e+02   5.2869652e+01   2.2562839e+02  -9.6873677e+00   3.6817548e+02   1.5980477e+01   3.4054645e+02   1.7271768e+01   2.9339742e+02   3.6759174e+01   3.1040935e+02   2.2899187e+01   1.5513290e+02   1.2609259e+02   3.4603503e+02   3.7902341e+01   2.5075613e+02   1.5275693e+02   3.7249613e+02   1.2294503e+01   2.9470935e+02   3.1253574e+01   3.5501387e+02   9.8092129e+00   6.1582935e+02   2.8660426e+01   4.6505677e+02   1.0191265e+01   2.3890419e+02   1.6112702e+02   4.0084452e+02   3.2586632e+01   3.9437355e+02   5.0237419e-01   2.5717419e+02  -5.4845161e-01   3.6737226e+02   6.9360258e+00   2.8359161e+02   2.7000903e+00   3.2863194e+02  -1.4295871e+00   3.6970677e+02   1.1606507e+02   3.3437226e+02   5.2548284e+01   4.3921355e+02  -8.4299871e+00   3.0037484e+02   3.4318400e+01   2.5927258e+02   1.6581419e+01   3.1732226e+02   1.5176196e+02   3.4500323e+02   8.4093290e+01   9.8574516e+01   8.4218232e+01   2.0857516e+02   1.8125600e+01   5.2419581e+02   2.7151432e+01   2.7126581e+02   2.4052606e+01   3.1981581e+02   1.3090542e+01   3.6970503e+02   4.1008741e+01   2.9982871e+02   4.0955961e+01   2.4074503e+02   6.5555412e+00   3.1557935e+02   6.9684903e+00   2.5293503e+02   2.3010341e+01   3.2841968e+02   1.8751587e+01   3.8403503e+02  -6.3376588e+00   4.1355452e+02   5.8876284e+01   2.7182548e+02   2.2070735e+01   2.9246032e+02   9.5957548e+00   4.9503503e+02   1.2123412e+00   3.4802968e+02   2.0370206e+01   2.6632065e+02   2.0102413e+01   2.2284503e+02  -4.2772459e+01   1.3400968e+02   1.7133742e+01   4.5598935e+02   1.1708516e+00   2.2410129e+02   3.0086710e+00   3.7503503e+02   1.6432341e+01   2.6284503e+02   2.4016754e+02   3.6677710e+02   9.0900903e+00   2.3260677e+02  -8.6091871e+00   3.4790452e+02   1.5995635e+02   3.2354968e+02   3.1844129e+00   1.7950387e+02   1.3835388e+02   2.1116903e+02   5.9502929e+01   5.5018484e+02   2.5312632e+01   2.2588419e+02  -2.5712026e+01   2.1132742e+02  -2.9816774e+00   2.4332161e+02  -2.6799226e+00   2.8894032e+02  -4.6668387e+00   3.1001968e+02   1.3073036e+02
   2.0698677e+02   1.6281703e+01   2.7139484e+02   2.1377123e+01   2.2360677e+02   5.8760168e+01   3.2145419e+02   1.9642431e+02   3.5281290e+02   2.7083032e+01   3.6151387e+02   1.8813406e+01   4.6628323e+02   4.1651858e+01   4.2357258e+02   1.2625806e+00   4.9351742e+02   1.2031832e+01   3.4677903e+02   6.4154194e+00   3.7923613e+02   6.0411097e+00   1.9118000e+02   1.5760439e+01   3.6687839e+02   2.4547794e+01   1.2383097e+02   5.5264258e+00   3.7989935e+02   1.9713213e+01   4.3571935e+02  -7.8107742e+00   3.8566097e+02   4.2900258e+00   1.6374839e+02  -1.2186000e+01   2.9220097e+02   2.3610194e+00   1.7006065e+02   1.4066128e+02   4.6968355e+02   3.2194348e+01   4.2013613e+02   6.6692335e+01   3.7754226e+02   6.0147222e+00   2.9735129e+02   3.8503510e+01   2.8730871e+02   1.8490142e+01   1.2258129e+02  -6.6123097e+00   2.5070000e+02   4.0586903e+01   2.8085323e+02   3.4626581e+01   2.9645839e+02   1.3116232e+01   3.5362484e+02   2.8186142e+01   2.3338161e+02   4.7407613e+00   6.5853903e+02   1.3417200e+01   4.5998871e+02   4.0958645e+01   4.9541710e+02  -1.6781755e+01   2.4479503e+02   1.4471541e+01   2.6963484e+02  -1.0895303e+01   1.6299484e+02  -5.7476516e+00   2.5799903e+02   2.4311368e+01   2.1567935e+02   1.0787265e+01   3.0972581e+02   1.6525484e+01   2.6273194e+02   3.4213381e+01   3.9282452e+02  -1.3753058e+01   2.7276387e+02   2.4217277e+01   2.5620129e+02   2.6105187e+01   2.6812452e+02   1.6278455e+02   3.1361806e+02   1.9558619e+01   3.9094581e+02   1.0728206e+01   1.8466968e+02   4.6319652e+01   2.5291839e+02   4.5943226e-01   3.3479548e+02   2.8690877e+01   3.1097645e+02   4.3777368e+01   3.3368742e+02   1.3155974e+01   2.9668935e+02   4.0286787e+01   1.6241290e+02   1.2904019e+02   3.5717503e+02   3.4151141e+01   2.6285613e+02   1.4973893e+02   3.6687613e+02  -4.4589677e-01   3.0437935e+02   2.1009974e+01   2.5835387e+02   2.5122013e+01   6.5082935e+02   2.7390426e+01   3.8910677e+02   2.4737265e+01   2.5171419e+02   1.0562222e+02   4.5193452e+02   1.6894323e+00   4.9428355e+02   2.2079574e+01   3.0779419e+02   2.9719484e+00   3.8246226e+02   5.1088258e+00   2.5902161e+02  -1.9904310e+01   3.1815194e+02   1.4878813e+01   3.7180677e+02   1.1489707e+02   3.7727226e+02   4.7862839e+00   2.7806355e+02   2.1272013e+01   2.1003484e+02   8.9256000e+00   2.8403258e+02   1.2170619e+01   2.2293226e+02   1.4088316e+02   3.1786323e+02   2.7164490e+01   1.0033452e+02   6.4547432e+01   1.8862516e+02   1.7151600e+01   5.7514581e+02   8.0754323e+00   2.8569581e+02   1.6138206e+01   2.2505581e+02   2.3521342e+01   3.9512503e+02   1.7395141e+01   3.4640871e+02   3.0699561e+01   2.4298503e+02   1.3376341e+01   2.9371935e+02   1.0337290e+01   2.3817503e+02   2.2331141e+01   3.2393968e+02   7.4499871e+00   3.4055503e+02   2.6707412e+00   4.8521452e+02   1.6143484e+01   2.7405548e+02   3.1032335e+01   2.9022032e+02   2.6484955e+01   4.5827503e+02  -2.6366859e+01   3.6588968e+02  -9.6785935e+00   2.9327065e+02   1.5376413e+01   3.5750503e+02  -5.6875259e+01   1.1538968e+02   1.8103342e+01   5.0298935e+02   3.3460852e+01   2.8186129e+02   9.9578710e+00   3.5417503e+02   4.4051141e+01   2.5574503e+02   2.6640554e+02   3.2304710e+02   2.7718490e+01   2.2989677e+02   1.9657613e+01   3.8166452e+02   1.4916555e+02   3.1316968e+02   2.3344813e+01   1.6407387e+02   1.4863828e+02   2.0255903e+02   7.8431729e+01   4.9395484e+02   2.9001032e+01   2.3462419e+02   4.9087742e+00   2.3701742e+02   1.7393123e+01   4.2527161e+02  -1.5275923e+01   3.0361032e+02   1.1209561e+01   2.7677968e+02   1.2485956e+02
   2.2103677e+02   1.2397703e+01   2.5248484e+02  -8.3007742e-01   2.0280677e+02   3.8134168e+01   3.0069419e+02   1.4208511e+02   3.1200290e+02   1.3478323e+00   2.2337387e+02   3.3346065e+00   3.9852323e+02   1.3072658e+01   3.7182258e+02   8.9025806e+00   4.8142742e+02  -2.0340968e+01   2.7906903e+02  -1.0397781e+01   4.3209613e+02   1.3142310e+01   1.6927000e+02   1.4653239e+01   3.3830839e+02   4.5433935e+00   1.3507097e+02  -2.6527742e+00   3.2746935e+02   1.3057613e+01   3.9676935e+02   2.0015226e+01   4.7166097e+02   4.1300258e+00   1.6764839e+02  -5.1180000e+00   3.9996097e+02  -1.6978065e-01   2.3139065e+02   1.5365488e+02   5.0826355e+02   2.0867948e+01   5.0793613e+02   7.7718335e+01   3.0683226e+02   3.2515222e+00   2.8868129e+02   7.4371097e+00   3.0392871e+02   1.3590542e+01   1.4848129e+02  -9.1143097e+00   2.9751000e+02  -3.2578968e+00   3.3008323e+02   2.3728181e+01   2.9636839e+02   3.2263432e+01   3.8591484e+02   2.6652942e+01   2.3357161e+02   1.6625561e+01   7.0434903e+02  -1.7600000e-02   3.0346871e+02   7.6702452e+00   5.1212710e+02  -3.8885548e+00   1.9689503e+02   2.7973541e+01   2.4372484e+02   1.0557497e+01   1.6013484e+02   1.9911148e+01   2.5118903e+02   1.4896168e+01   1.9153935e+02  -6.3715355e+00   3.3529581e+02   2.6239884e+01   2.7092194e+02   2.2848181e+01   5.1048452e+02  -1.6645858e+01   2.5176387e+02   2.6227277e+01   2.8349129e+02   1.2731987e+01   2.3126452e+02   1.1392335e+02   3.3766806e+02   3.4544619e+01   3.9218581e+02   1.2990065e+00   1.7824968e+02   2.7163252e+01   2.8581839e+02   6.6874323e+00   3.5994548e+02   1.6388774e+00   2.9559645e+02   1.6577768e+01   3.7529742e+02   1.2447174e+01   3.1654935e+02   1.5497987e+01   2.1489290e+02   1.3393179e+02   3.0317503e+02   2.1851141e+01   2.5171613e+02   1.3835013e+02   3.5925613e+02   1.6023703e+01   2.6956935e+02   2.3984774e+01   3.1406387e+02   1.0515213e+01   7.1258935e+02   1.3019626e+01   4.5391677e+02   1.1032465e+01   2.5214419e+02   1.3534782e+02   3.6474452e+02   1.1904632e+01   3.8961355e+02   1.2983174e+01   2.6503419e+02  -1.3897252e+01   3.0346226e+02   6.5188258e+00   3.2088161e+02   1.0068903e+00   2.8268194e+02  -9.4735871e+00   3.9732677e+02   1.4428547e+02   4.2480226e+02   1.3173884e+01   2.7464355e+02   1.9025613e+01   2.8556484e+02   1.9313200e+01   2.8370258e+02   5.6670194e+00   2.3851226e+02   1.3849676e+02   3.3386323e+02   7.0934490e+01   9.3144516e+01   6.0982632e+01   2.0495516e+02  -1.0148000e+00   5.8338581e+02   2.9846232e+01   3.1545581e+02   1.9277406e+01   2.7938581e+02   2.6704942e+01   3.9355503e+02   1.9330741e+01   3.0616871e+02   4.2918761e+01   2.3779503e+02  -8.2845878e-01   3.3252935e+02   3.5562490e+01   2.1384503e+02   1.5857541e+01   3.1831968e+02   1.2179587e+01   3.4541503e+02   1.0281941e+01   4.9345452e+02   4.5714284e+01   2.9153548e+02   1.7583935e+01   2.7869032e+02   1.7077355e+01   5.1303503e+02  -3.5697659e+01   3.1283968e+02   1.8895406e+01   2.4837065e+02  -5.1815871e+00   3.9846503e+02  -5.7202059e+01   1.0924968e+02   2.4304542e+01   4.8898935e+02   1.1300852e+01   2.8124129e+02   9.2474710e+00   3.6808503e+02   3.9228341e+01   2.7308503e+02   2.5987834e+02   3.8144710e+02   1.7716490e+01   2.2675677e+02   1.3758813e+01   2.8900452e+02   1.4019835e+02   2.7697968e+02   3.3720013e+01   2.2098387e+02   1.4113548e+02   2.1916903e+02   6.4962929e+01   5.1014484e+02   1.6705832e+01   2.1078419e+02  -1.3504026e+01   2.4226742e+02   2.5663123e+01   4.2498161e+02  -1.3682723e+01   2.2509032e+02   1.9021161e+01   3.0382968e+02   1.0041556e+02
   2.9498677e+02   3.2101703e+01   2.7472484e+02   1.4720723e+01   2.5180677e+02   5.8504168e+01   3.1945419e+02   1.5848431e+02   3.1619290e+02   5.5442632e+01   4.2237387e+02   9.7046065e+00   3.8428323e+02   4.7351858e+01   4.5207258e+02   9.3258065e-01   4.9351742e+02  -3.9816774e-01   3.2292903e+02  -1.2676581e+01   3.8357613e+02   1.4313910e+01   6.7940000e+01   7.4296387e+00   3.7453839e+02   2.0034994e+01   1.6069097e+02   2.4297626e+01   3.5256935e+02   2.7759613e+01   3.8256935e+02   2.8631226e+01   4.5361097e+02   3.7764026e+01   2.3660839e+02  -1.5114800e+01   3.3958097e+02   7.3806194e+00   2.4935065e+02   1.5502808e+02   5.0468355e+02   3.8394348e+01   5.4041613e+02   9.7019935e+01   1.8954226e+02   3.9472224e-01   2.6839129e+02   9.7303097e+00   3.3878871e+02  -7.2482581e+00   1.2287129e+02  -1.2955097e+00   2.9894000e+02   8.4377032e+00   3.3008323e+02   8.0181806e+00   2.8997839e+02  -2.6655368e+01   3.1367484e+02   6.2522142e+01   2.4181161e+02  -1.1073639e+01   7.3863903e+02  -4.5608000e+00   3.5736871e+02   8.2582452e+00   5.4150710e+02   4.0001045e+01   2.4574503e+02   2.0775541e+01   2.4182484e+02   8.4694968e+00   2.1480484e+02   9.2075484e+00   2.9718903e+02   1.7176168e+01   2.3181935e+02   8.8760645e+00   3.0091581e+02   1.2280284e+01   2.5449194e+02   2.9542581e+01   5.5648452e+02  -1.6158581e+00   2.4271387e+02  -3.2387226e+00   2.8482129e+02   1.4865587e+01   2.1798452e+02   1.2702575e+02   2.8438806e+02   2.4707019e+01   4.1280581e+02   1.6169406e+01   2.0238968e+02   6.7712052e+01   2.6139839e+02  -9.5089677e+00   3.4556548e+02   3.4399277e+01   3.3187645e+02   2.6535368e+01   3.2201742e+02   1.3659574e+01   3.9487935e+02   2.7901587e+01   2.0146290e+02   1.3124619e+02   3.4489503e+02   2.0133541e+01   2.7433613e+02   1.6268053e+02   3.1010613e+02   1.8057032e+00   3.1879935e+02   2.7616374e+01   3.0197387e+02   9.2424129e+00   5.8010935e+02   2.5328026e+01   3.6577677e+02   2.0843665e+01   3.0066419e+02   1.0613622e+02   3.8022452e+02   1.0766232e+01   5.2694355e+02  -1.2432258e+00   2.4193419e+02   6.3807484e+00   3.7170226e+02   2.9249626e+01   2.9426161e+02  -1.3443510e+01   3.5006194e+02   1.2376013e+01   3.8289677e+02   1.3695987e+02   3.7589226e+02   8.8466839e+00   2.5664355e+02   1.9225613e+01   2.8708484e+02   1.0621600e+01   2.8808258e+02   2.5656619e+01   2.2946226e+02   1.7007076e+02   3.4062323e+02   4.4303690e+01   1.0609452e+02   5.9846632e+01   1.7957516e+02  -2.9844000e+00   5.5962581e+02   1.8370323e+00   2.7907581e+02  -2.3821935e+00   2.1105581e+02   1.6171342e+01   3.8560503e+02   3.2496741e+01   3.8592871e+02   1.7777961e+01   2.1984503e+02  -2.2432459e+01   3.1733935e+02   2.0587690e+01   2.2489503e+02   1.8493541e+01   3.1421968e+02   1.6937587e+01   3.5127503e+02  -7.5685878e-01   3.9021452e+02   5.3743484e+01   2.5967548e+02   1.3562735e+01   2.7489032e+02   1.6431355e+01   4.8550503e+02  -3.7735259e+01   3.0473968e+02   1.2023406e+01   2.5875065e+02  -5.7219871e+00   4.3027503e+02  -3.8416859e+01   1.3457968e+02   1.6758142e+01   4.9827935e+02  -5.1623484e+00   2.2367129e+02   5.5630710e+00   3.5512503e+02   3.3885141e+01   2.3879503e+02   2.1767154e+02   3.4357710e+02   4.5006090e+01   2.2056677e+02   1.4544013e+01   3.3157452e+02   1.5160275e+02   3.4702968e+02   1.7356013e+01   1.7659387e+02   1.2511668e+02   2.0283903e+02   9.6269329e+01   5.2676484e+02   1.4756232e+01   2.2546419e+02   5.5815742e+00   2.3344742e+02   2.6178723e+01   2.5013161e+02   2.3875277e+01   3.4451032e+02   4.1756129e-01   3.1529968e+02   1.3011796e+02
   2.1326677e+02  -3.4506968e+00   2.6696484e+02  -1.8078477e+01   2.6441677e+02   3.0015368e+01   2.7183419e+02   1.1505391e+02   1.8686290e+02   1.7635903e+02   2.8303387e+02   1.6991806e+01   3.6238323e+02   1.1393858e+01   4.2007258e+02  -1.4107419e+01   3.8265742e+02   6.1406323e+00   3.0758903e+02   1.5506194e+00   3.9447613e+02  -1.1608090e+01   1.2527000e+02   1.5532387e+00   3.1206839e+02   1.3882594e+01   1.6521097e+02   1.6456026e+01   3.6932935e+02   1.3288129e+00   2.6390935e+02  -1.9259742e+00   4.3661097e+02   5.0240258e+00   1.5150839e+02  -3.5468000e+00   3.3648097e+02  -5.3713806e+00   1.5363065e+02   1.4268568e+02   4.3211355e+02   1.5629948e+01   5.1765613e+02   9.8170735e+01   1.8444226e+02   1.1042722e+01   2.9706129e+02   1.4296710e+01   3.0597871e+02   5.5665419e+00   1.5953129e+02   2.2916903e+00   3.3980000e+02   3.5308903e+01   3.5999323e+02   2.8005381e+01   3.4302839e+02   1.0960632e+01   3.3457484e+02   6.1420142e+01   2.6204161e+02   3.7207961e+01   8.2472903e+02  -5.4480000e+00   3.7260871e+02   2.6379045e+01   4.6146710e+02   6.7842452e+00   2.3350503e+02   3.3754741e+01   3.1420484e+02   8.8190968e+00   1.7570484e+02   2.0525548e+01   2.6451903e+02  -5.0023226e-01   2.2162935e+02   1.0841265e+01   2.9405581e+02   1.7449084e+01   2.9925194e+02   3.1241781e+01   4.8696452e+02  -2.2334258e+01   2.6176387e+02  -5.2272258e-01   2.5558129e+02   2.2047871e+00   2.0074452e+02   1.2064495e+02   2.6423806e+02   9.3190194e+00   3.5218581e+02   1.2779006e+01   1.8471968e+02   4.8595652e+01   2.3734839e+02  -7.0049677e+00   3.5660548e+02   1.7426077e+01   2.9173645e+02   2.7176568e+01   3.7120742e+02   2.1154374e+01   3.6920935e+02   4.7625187e+01   2.2965290e+02   1.2670099e+02   3.1712503e+02   1.2445141e+01   2.5871613e+02   1.2298013e+02   3.5763613e+02   3.4833032e+00   3.2741935e+02   6.3356774e+01   3.1039387e+02   1.3528813e+01   6.0105935e+02   1.8842026e+01   4.1034677e+02   3.0658065e+01   2.3514419e+02   1.4604782e+02   4.7184452e+02   3.5766632e+01   6.2713355e+02  -2.0598426e+01   2.4088419e+02   5.6547484e+00   3.3961226e+02   5.4368258e+00   3.2597161e+02  -1.0780310e+01   3.6744194e+02   9.2256129e+00   3.9766677e+02   1.3358827e+02   3.6256226e+02   1.1053084e+01   2.4087355e+02   2.4727213e+01   2.6441484e+02   3.1915200e+01   2.8074258e+02   5.1093819e+01   2.2827226e+02   1.4540596e+02   3.6639323e+02   5.4662090e+01   1.0442452e+02   4.7840232e+01   2.2100516e+02   1.4651200e+01   5.4076581e+02  -3.6041677e+00   2.4803581e+02   3.3910065e+00   2.0838581e+02   7.6649419e+00   3.8836503e+02   5.1935941e+01   3.8125871e+02   2.9291561e+01   2.4155503e+02  -1.6079259e+01   3.3552935e+02   1.1892490e+01   2.1727503e+02   1.3343141e+01   3.2126968e+02   1.4663587e+01   3.6784503e+02  -9.2324588e+00   3.6855452e+02   4.4996284e+01   2.7148548e+02  -3.1920645e+00   3.0355032e+02   5.3418555e+01   4.6155503e+02  -3.7869259e+01   3.3968968e+02   1.0557406e+01   1.2270065e+02   1.1302013e+01   3.7931503e+02  -4.1240059e+01   1.5081968e+02   2.2738942e+01   4.2103935e+02   1.1396852e+01   2.3676129e+02  -1.5574129e+01   3.6698503e+02   4.0266341e+01   2.4650503e+02   2.3828474e+02   3.8397710e+02   3.4114090e+01   2.3194677e+02  -1.2706387e+01   3.6085452e+02   1.3207035e+02   3.4087968e+02   2.5418013e+01   2.1621387e+02   1.0484708e+02   1.9069903e+02   9.4810529e+01   5.1433484e+02   3.7370632e+01   1.9778419e+02   1.6065974e+01   2.8626742e+02   2.2773123e+01   2.7808161e+02  -9.1207226e+00   2.9813032e+02   1.4557961e+01   2.6767968e+02   1.0897756e+02
   2.5883677e+02   3.9803703e+01   3.2358484e+02   8.3419226e+00   2.7875677e+02   1.9158168e+01   2.7502419e+02   1.1289871e+02   2.0348290e+02   2.3974943e+02   1.5580387e+02   5.0802065e+00   4.3486323e+02   2.0405458e+01   5.5327258e+02   6.1365806e+00   4.6461742e+02   1.4583832e+01   3.2525903e+02  -1.3522981e+01   7.7376613e+02   3.5148710e+01   2.1503000e+02   1.3942439e+01   3.8206839e+02   8.6225935e+00   1.8545097e+02   3.2076826e+01   3.2665935e+02   1.4782413e+01   3.1171935e+02   3.2389226e+01   4.8366097e+02  -4.4499742e+00   2.2098839e+02  -3.0552000e+00   3.2996097e+02   2.0102194e+00   1.6844065e+02   1.3565088e+02   5.2021355e+02   3.1431948e+01   4.1403613e+02   9.7130335e+01   1.8278226e+02   5.2655222e+00   2.6797129e+02   2.6903910e+01   3.1140871e+02   1.5121419e+00   1.3363129e+02   6.3136903e+00   3.4275000e+02   1.5982903e+01   3.7632323e+02   2.5748981e+01   3.6607839e+02   2.0356632e+01   3.5043484e+02   6.5871342e+01   2.5938161e+02   2.1610761e+01   7.7425903e+02   2.2629600e+01   3.2884871e+02   5.5398452e+00   4.0817710e+02   3.6274452e+00   1.9308503e+02   3.7988341e+01   2.7534484e+02  -2.0262103e+01   2.2199484e+02   1.0532348e+01   2.8585903e+02   1.0412568e+01   1.9948935e+02   6.2224645e+00   2.8777581e+02  -5.4785161e+00   2.0573194e+02   1.1773381e+01   4.6877452e+02  -6.3090581e+00   2.7609387e+02   1.3950877e+01   2.9125129e+02   1.7061187e+01   2.0250452e+02   1.5860415e+02   2.8357806e+02   1.3201819e+01   3.5556581e+02   2.6658606e+01   1.8114968e+02   5.0841252e+01   2.1700839e+02   9.5222323e+00   3.0956548e+02   1.4569277e+01   3.0740645e+02   3.7492968e+01   3.4091742e+02   3.0337574e+01   3.2001935e+02   4.0890387e+01   1.8756290e+02   1.1254819e+02   3.6022503e+02   2.5147141e+01   2.7123613e+02   1.6135853e+02   3.9206613e+02   1.8289032e+00   3.1065935e+02   5.9747574e+01   2.4963387e+02  -6.8503871e+00   6.3886935e+02   6.2972258e+00   4.0334677e+02   2.9698065e+01   2.5818419e+02   1.3315462e+02   4.5322452e+02  -7.8837677e+00   5.8313355e+02   9.1115742e+00   2.6779419e+02   4.6419484e+00   2.9003226e+02   9.3132258e+00   3.2231161e+02  -4.8275097e+00   2.4025194e+02   8.7160813e+01   4.3551677e+02   1.3485027e+02   3.7784226e+02   1.2020684e+01   2.5678355e+02   1.6884413e+01   2.9441484e+02   7.1752000e+00   2.8536258e+02   4.1542194e+00   2.6084226e+02   1.3118036e+02   3.6148323e+02   5.7864890e+01   1.0923452e+02   6.4215432e+01   2.2143516e+02   2.3146800e+01   5.5300581e+02   1.6706632e+01   2.2203581e+02   8.3710065e+00   2.3510581e+02  -5.9026581e+00   4.1493503e+02   2.2530341e+01   3.8273871e+02   1.5373161e+01   2.8893503e+02  -1.7109659e+01   2.8095935e+02  -6.4190968e-01   2.0670503e+02   2.2998741e+01   3.0221968e+02   9.2375871e+00   3.6355503e+02  -1.1119259e+01   4.1864452e+02   4.3369084e+01   2.9153548e+02   4.5439355e+00   2.8779032e+02  -9.5506452e+00   4.7812503e+02  -3.4094859e+01   2.9692968e+02   1.6838206e+01   1.9318065e+02   3.8361290e-01   4.5846503e+02  -2.9092059e+01   1.2519968e+02   1.7028542e+01   4.3398935e+02   1.7980852e+01   2.6886129e+02   2.4947871e+01   3.2584503e+02   1.7797541e+01   2.4231503e+02   2.4209994e+02   4.2671710e+02   3.9624890e+01   2.6651677e+02   1.0768013e+01   3.2176452e+02   1.2366755e+02   3.5845968e+02   5.9616129e+00   2.6517387e+02   9.7120284e+01   2.0340903e+02   7.3983729e+01   5.2837484e+02   4.2974323e+00   2.2851419e+02   1.2447574e+01   2.4951742e+02   3.8331226e+00   2.6313161e+02   6.3052774e+00   2.0032032e+02  -1.6172387e+00   2.5115968e+02   1.3838916e+02
   2.5531677e+02   2.8375303e+01   2.9091484e+02   4.2355226e+00   2.1741677e+02   4.6155368e+01   2.8516419e+02   1.4889751e+02   1.9486290e+02   2.0300903e+02   3.2746387e+02  -3.8925935e+00   3.4814323e+02   1.6343058e+01   4.8157258e+02   1.2372581e+01   4.6808742e+02  -1.5983768e+01   3.4492903e+02   3.4234194e+00   6.5857613e+02   2.6173910e+01   2.1370000e+02   5.2883871e-01   3.4977839e+02   3.9579355e-01   1.8231097e+02   1.7568026e+01   3.3089935e+02   1.1683213e+01   4.2566935e+02   1.7373226e+01   4.2661097e+02   2.9824026e+01   2.7374839e+02  -1.9896000e+01   3.5048097e+02   2.0028619e+01   2.0239065e+02   1.4288488e+02   5.0335355e+02   2.5020748e+01   4.3098613e+02   1.6029434e+02   1.8906226e+02  -1.7716878e+01   2.0292129e+02  -1.2720903e+00   2.7221871e+02   2.9647342e+01   1.3267129e+02  -7.6095097e+00   2.9018000e+02   1.8485032e+00   2.9375323e+02   1.5924581e+01   2.7221839e+02   4.5254323e+00   2.8233484e+02   2.7269342e+01   2.1461161e+02  -8.3276387e+00   7.5534903e+02  -1.7576000e+00   3.0879871e+02   2.8863845e+01   4.4765710e+02   1.3559045e+01   2.8689503e+02   3.2203541e+01   2.6163484e+02   1.0554697e+01   2.1375484e+02  -8.9484516e+00   2.7118903e+02  -6.3238323e+00   1.9129935e+02  -1.7323355e+00   3.3477581e+02   7.0914839e+00   2.6492194e+02   2.0088181e+01   5.5072452e+02  -3.0675058e+01   2.6595387e+02   1.8952077e+01   2.7377129e+02   8.2195871e+00   2.1193452e+02   1.3336975e+02   3.2466806e+02   1.8914619e+01   3.7375581e+02   8.5834065e+00   1.7128968e+02   5.6150052e+01   2.1515839e+02   1.9670232e+01   3.7413548e+02   3.0403677e+01   3.4073645e+02   3.0636568e+01   2.6425742e+02   3.7560374e+01   3.2125935e+02   4.4321187e+01   1.5451290e+02   1.3657219e+02   3.5965503e+02   2.2827412e+00   3.7856613e+02   2.4821290e+00   3.7110613e+02   2.5165703e+01   2.8094935e+02   4.4834374e+01   2.7877387e+02   1.9958413e+01   6.6934935e+02   1.4908826e+01   2.8234677e+02  -8.0019355e+00   2.2490419e+02   1.3662702e+02   4.5412452e+02   1.2842323e+00   5.8461355e+02   2.5333174e+01   2.6807419e+02  -3.9904516e+00   3.2456226e+02   5.2108258e+00   3.1521161e+02   6.0049032e-01   1.7306194e+02   1.7253601e+02   4.1832677e+02   8.2795471e+01   3.1499226e+02   2.5198684e+01   2.6130355e+02   2.8802813e+01   3.1698484e+02  -8.6040000e-01   3.1017258e+02   1.8599419e+01   2.3955226e+02   1.4550356e+02   3.2424323e+02   5.7704090e+01   8.6094516e+01   5.2306632e+01   1.7314516e+02   9.6700000e+00   5.8424581e+02   2.7347432e+01   2.0983581e+02   3.3107006e+01   2.4176581e+02   1.6184542e+01   3.6008503e+02   3.7783412e+00   3.0944871e+02   3.9656361e+01   3.0112503e+02   1.3205141e+01   3.6624935e+02   3.2624890e+01   3.1184503e+02   2.2677541e+01   2.4283968e+02   9.4579871e+00   3.7884503e+02  -2.1124588e+00   5.5807452e+02   4.0544684e+01   3.2182548e+02   2.0920735e+01   2.5098032e+02   4.0484155e+01   5.0050503e+02  -2.0175259e+01   3.0502968e+02  -6.7097935e+00   2.5284065e+02   1.3890813e+01   5.3917503e+02  -4.5978859e+01   1.4024968e+02   6.3945419e+00   4.5746935e+02   1.4482452e+01   2.9791129e+02  -1.8461290e+00   3.2160503e+02   4.3706741e+01   2.8989503e+02   2.3858354e+02   4.4511710e+02   2.9682890e+01   2.6084677e+02   2.5981613e+01   3.0576452e+02   1.2380755e+02   3.1968968e+02   5.1132129e+00   2.3783387e+02   1.3125748e+02   2.1107903e+02   9.3750129e+01   5.2018484e+02   9.9926323e+00   2.1762419e+02   8.7387742e+00   2.9413742e+02   6.1435226e+00   2.9146161e+02   1.1998877e+01   3.2537032e+02   8.8487613e+00   1.8253968e+02   1.1839876e+02
   1.9436677e+02   1.9911303e+01   2.5591484e+02  -1.1944774e+00   2.1513677e+02   3.3007768e+01   2.6297419e+02   1.6443271e+02   2.4005290e+02   2.0682383e+02   3.3437387e+02   1.2264606e+01   4.4081323e+02   2.9499458e+01   4.4892258e+02   7.3458065e-01   4.6013742e+02  -4.0537768e+01   3.5630903e+02  -1.9346981e+01   6.3376613e+02  -2.3031290e+01   1.8751000e+02   1.4484039e+01   3.4592839e+02   1.1513794e+01   1.4688097e+02   7.3524258e+00   3.5265935e+02   2.7524129e+00   2.7437935e+02  -1.8713574e+01   3.8133097e+02  -4.7935742e+00   3.0079839e+02  -8.0600000e+00   2.8629097e+02   1.7353819e+01   1.3801065e+02   1.1941528e+02   4.3216355e+02   5.9559484e+00   3.5589613e+02   1.3030154e+02   2.0525226e+02   1.8137922e+01   3.2168129e+02   9.2271097e+00   2.7283871e+02  -3.1622581e+00   1.3472129e+02  -1.6633510e+01   3.4504000e+02   1.1699703e+01   3.2018323e+02   1.1480181e+01   3.2607839e+02   7.9866323e+00   3.1786484e+02   7.2756942e+01   2.8457161e+02  -1.4544387e+00   7.6453903e+02  -8.6328000e+00   3.9622871e+02   1.3719445e+01   4.9974710e+02  -2.3681548e+00   2.6136503e+02   2.1765941e+01   2.6610484e+02   6.7170968e+00   2.1718484e+02  -5.2228516e+00   2.7985903e+02   1.5182568e+01   1.9819935e+02   2.3235665e+01   3.5881581e+02   2.6878284e+01   2.3506194e+02  -7.0530194e+00   5.7067452e+02  -6.7910581e+00   2.6976387e+02   9.9372774e+00   2.9563129e+02   1.2000787e+01   1.9493452e+02   1.5467975e+02   2.8866806e+02  -1.7535381e+01   3.7385581e+02   1.5145406e+01   1.6671968e+02   3.5325652e+01   2.2481839e+02   3.8074323e+00   3.1775548e+02   8.2407742e-01   3.1483645e+02   3.6948568e+01   3.4715742e+02   1.0408374e+01   2.9463935e+02   4.7060787e+01   1.6089290e+02   1.0487179e+02   3.3898503e+02   2.0076341e+01   3.3523613e+02   2.1428529e+01   3.9201613e+02   1.8782903e+01   2.9108935e+02   3.3353174e+01   3.2158387e+02   3.1913613e+01   6.2053935e+02   3.0853626e+01   3.2720677e+02   2.9459265e+01   2.8056419e+02   1.0717422e+02   4.2460452e+02  -1.3454168e+01   5.5813355e+02   1.5541574e+01   2.5022419e+02  -1.1662452e+01   3.9832226e+02   8.8002581e-01   2.5359161e+02  -1.3709910e+01   1.8134194e+02   1.7487361e+02   4.2066677e+02   1.3831827e+02   3.3851226e+02   3.1127084e+01   2.6535355e+02   9.4788129e+00   3.2218484e+02   2.9433600e+01   2.6351258e+02   1.8282219e+01   3.1503226e+02   1.8784516e+02   3.7677323e+02   4.3741690e+01   9.4144516e+01   5.1902632e+01   1.2743516e+02   3.6668000e+00   5.8138581e+02   3.6262323e+00   2.6022581e+02   1.0645806e+01   2.1967581e+02   3.6717419e+00   3.9131503e+02   1.9039941e+01   3.6573871e+02   5.1131613e+00   2.6670503e+02   3.7687412e+00   3.5357935e+02   4.0018490e+01   2.5884503e+02   1.6207541e+01   2.7745968e+02   1.6383871e+00   3.5603503e+02   2.1672341e+01   4.8950452e+02   3.9370284e+01   2.9615548e+02   1.9364335e+01   2.4855032e+02   1.7108555e+01   5.0112503e+02  -2.1034859e+01   2.9340968e+02   1.4689806e+01   2.7351065e+02  -2.9527871e+00   4.1693503e+02  -3.3969659e+01   1.2728968e+02   1.7151342e+01   4.4522935e+02  -9.9683484e+00   3.4652129e+02  -8.6449290e+00   3.8703503e+02   4.1142341e+01   2.2974503e+02   2.5572554e+02   3.7931710e+02   2.6686890e+01   2.3598677e+02   3.1450413e+01   3.1866452e+02   6.5825548e+01   2.9530968e+02   1.6733613e+01   2.7155387e+02   1.4355988e+02   2.0316903e+02   7.9052929e+01   4.6909484e+02   3.0419832e+01   1.9899419e+02   2.0699174e+01   2.3482742e+02   4.8183226e+00   2.8908161e+02   1.4709277e+01   1.9742032e+02   5.9447613e+00   2.1091968e+02   1.2289836e+02
   1.9503677e+02   2.2527703e+01   2.9553484e+02   1.0255923e+01   2.5703677e+02   4.2745768e+01   2.8493419e+02   1.2943591e+02   2.4419290e+02   2.2606263e+02   3.7122387e+02   2.5986606e+01   5.1938323e+02   3.3683858e+01   4.3352258e+02   3.8466581e+01   5.0437742e+02  -8.6469677e+00   3.5020903e+02  -7.4289806e+00   5.4961613e+02   1.7220710e+01   1.7479000e+02   1.0071639e+01   3.6620839e+02   2.2501394e+01   1.8840097e+02   3.4840826e+01   3.7860935e+02   1.5626413e+01   3.0028935e+02   4.5163626e+01   4.0595097e+02   8.7168258e+00   1.9179839e+02  -1.8860000e+01   3.3425097e+02   5.7070194e+00   1.9201065e+02   1.0057528e+02   4.3826355e+02   6.7979484e+00   3.4803613e+02   1.2951034e+02   2.2092226e+02   3.4974322e+01   2.6477129e+02  -1.6360090e+01   2.9197871e+02   1.2396542e+01   1.7058129e+02   1.5837690e+01   3.3309000e+02   1.8085703e+01   3.5680323e+02   4.1740581e+01   3.2745839e+02   2.9916232e+01   3.1900484e+02   7.2855742e+01   2.6261161e+02   1.6022361e+01   7.6491903e+02   3.8568000e+00   3.7584871e+02   4.0698452e+00   4.7774710e+02   6.4418452e+00   2.1346503e+02   1.2737941e+01   2.4920484e+02  -1.4310903e+01   2.2018484e+02   7.3971484e+00   2.9809903e+02   2.9913368e+01   2.0643935e+02   2.5264645e+00   3.2634581e+02  -8.0411613e-01   2.2801194e+02  -2.1990194e+00   5.3458452e+02   2.6161419e+00   2.5857387e+02   4.0247742e-01   3.1054129e+02   2.8579871e+00   2.6155452e+02   1.4397015e+02   2.6676806e+02   2.3306619e+01   3.6404581e+02   1.2170206e+01   1.8147968e+02   3.7474852e+01   2.3872839e+02  -7.8536774e-01   2.9856548e+02   1.7639277e+01   2.4259645e+02   1.8867768e+01   3.0382742e+02   2.8254774e+01   3.1887935e+02   6.0121587e+01   1.5565290e+02   1.2191099e+02   2.7160503e+02   2.9466741e+01   2.4813613e+02   5.3652903e-01   3.4168613e+02   4.4693032e+00   3.1017935e+02   3.8875974e+01   3.0997387e+02   2.0802413e+01   5.7877935e+02   1.9154426e+01   3.7815677e+02   2.1573265e+01   2.6728419e+02   1.4585662e+02   4.6479452e+02   1.7190632e+01   5.6880355e+02   8.4079742e+00   2.9941419e+02   1.0732348e+01   3.1732226e+02   9.6000258e+00   2.9516161e+02  -2.3605510e+01   1.5763194e+02   1.3215041e+02   4.1299677e+02   1.2298187e+02   3.6770226e+02   2.2981884e+01   2.2421355e+02   2.4250013e+01   2.9251484e+02   2.0972000e+00   2.5989258e+02   3.5718194e+00   2.3070226e+02   1.6693156e+02   4.2439323e+02   4.6642090e+01   8.7764516e+01   5.8603032e+01   9.0575161e+01   1.4565600e+01   5.9419581e+02   1.9831432e+01   2.4703581e+02  -2.5289935e+00   2.1276581e+02   2.9364542e+01   3.6189503e+02   5.2633541e+01   3.7702871e+02   1.5996129e-01   3.0770503e+02  -5.4612588e+00   2.7576935e+02   1.3483290e+01   2.6236503e+02   7.3059412e+00   2.8160968e+02   2.2076387e+01   3.8570503e+02   6.1487412e+00   4.0326452e+02   2.2599484e+01   3.6091548e+02   4.0835355e+00   2.6179032e+02   4.7809355e+01   5.0698503e+02  -3.9933659e+01   3.1692968e+02  -1.8091794e+01   2.3637065e+02   8.6884129e+00   3.5412503e+02  -5.8704859e+01   1.0681968e+02   3.8688942e+01   4.6174935e+02   1.4480052e+01   3.4233129e+02   2.2840271e+01   3.6098503e+02   1.5316341e+01   2.4741503e+02   2.3607194e+02   4.3771710e+02  -7.3251097e+00   2.4956677e+02  -6.3598710e-01   3.6471452e+02  -3.8845161e-01   3.4316968e+02   1.9094813e+01   2.8174387e+02   1.9513468e+02   2.5545903e+02   9.0729729e+01   5.0723484e+02   1.6078632e+01   1.7441419e+02   8.7255742e+00   2.2313742e+02   4.1335226e+00   3.3117161e+02  -7.6579226e+00   1.8290032e+02   1.0396361e+01   2.7586968e+02   8.9272361e+01
   1.7488677e+02   2.0809703e+01   3.0077484e+02   7.2167226e+00   3.3203677e+02   2.3505768e+01   2.8159419e+02   1.5332311e+02   2.6671290e+02   1.8121103e+02   3.6699387e+02   1.0755006e+01   4.8219323e+02   3.6329058e+01   3.9972258e+02  -4.1294194e+00   4.2822742e+02  -2.8314968e+01   3.3616903e+02  -5.6357806e+00   5.0776613e+02   3.3787097e+00   1.4984000e+02  -3.8923613e+00   3.3415839e+02   1.9685394e+01   1.0559097e+02   1.1125626e+01   3.2213935e+02   1.1294013e+01   3.5933935e+02   2.6796258e+00   4.1342097e+02   1.7219226e+01   1.3941839e+02  -1.5149600e+01   3.5696097e+02   1.2560219e+01   1.7897065e+02   1.0684848e+02   4.2606355e+02   3.3343948e+01   3.3493613e+02   1.3369834e+02   2.2621226e+02   7.7911222e+00   2.2177129e+02   6.3199097e+00   2.5854871e+02  -1.0969058e+01   1.5225129e+02   1.6924090e+01   3.3799000e+02  -6.6362968e+00   2.2561323e+02   1.2723578e+02   2.6007839e+02  -7.8336774e-01   2.8219484e+02   3.4710542e+01   2.2447161e+02   3.4535613e+00   7.0044903e+02   1.9014400e+01   3.6284871e+02  -7.0015484e-01   4.2798710e+02  -1.0197355e+01   2.0431503e+02   9.1399412e+00   2.3763484e+02  -2.4853032e+00   1.8647484e+02   1.9423948e+01   3.0580903e+02  -5.1834323e+00   1.8348935e+02   2.0272465e+01   3.2472581e+02   1.2185484e+01   1.9787194e+02   2.3121806e+00   4.7315452e+02  -2.6279458e+01   2.5671387e+02   4.8812774e+00   3.1316129e+02   1.9168387e+01   1.9836452e+02   1.0850535e+02   2.6418806e+02   1.2423019e+01   3.5480581e+02   6.3794065e+00   1.8081968e+02   2.2197652e+01   2.1948839e+02  -1.4576168e+01   3.0575548e+02   9.8240774e+00   3.8235645e+02   1.3976968e+01   3.9672742e+02   2.9627742e+00   3.2825935e+02   2.9181187e+01   1.7351290e+02   1.2072219e+02   3.1127503e+02   1.2683141e+01   3.0080613e+02   2.1329290e+00   3.6196613e+02   3.4669032e+00   3.0541935e+02   5.3256774e+01   2.9530387e+02   1.9876013e+01   5.6820935e+02  -6.2399742e+00   3.1210677e+02   1.2277265e+01   2.9909419e+02   1.7597182e+02   4.4612452e+02   2.4154232e+01   6.0790355e+02   7.8999742e+00   3.0607419e+02   4.4895484e+00   3.4075226e+02  -1.8443742e+00   3.0045161e+02   9.6812903e+00   1.8596194e+02   1.3093401e+02   3.8899677e+02   1.1133187e+02   3.5475226e+02  -1.1322116e+01   2.6183355e+02   2.2620413e+01   2.7132484e+02  -7.8276000e+00   3.0079258e+02   9.8698194e+00   2.6670226e+02   1.1224156e+02   4.1415323e+02   5.3461290e+01   1.3142452e+02   3.5400232e+01   1.1890516e+02   3.1159200e+01   5.8628581e+02   6.9942323e+00   2.5326581e+02  -6.0273935e+00   2.0976581e+02   2.8274542e+01   3.9784503e+02   5.2775412e+00   3.0640871e+02   4.2479561e+01   2.2122503e+02  -1.8832859e+01   3.6690935e+02   5.5902090e+01   2.4617503e+02   4.3311141e+01   2.9283968e+02   1.3679871e+00   3.5346503e+02   1.3479412e+00   3.8069452e+02   2.2125084e+01   2.8772548e+02   1.3178735e+01   2.8555032e+02   1.6528555e+01   4.8031503e+02  -6.5100588e+00   3.1797968e+02   1.9142065e+00   2.6222065e+02   2.6704129e+00   4.1355503e+02  -4.7029259e+01   1.3909968e+02   2.8016542e+01   4.8098935e+02   1.5980852e+01   3.2757129e+02   9.3510710e+00   3.4712503e+02   3.3145141e+01   2.2327503e+02   2.2633314e+02   3.7091710e+02   1.8488890e+01   2.3646677e+02   5.4120129e+00   3.8523452e+02   6.9299484e+00   4.1016968e+02   7.1548129e+00   2.6740387e+02   1.6409188e+02   2.3731903e+02   1.1865093e+02   4.8033484e+02   5.6090632e+01   2.2909419e+02   1.3241174e+01   2.2263742e+02   6.7335226e+00   3.6246161e+02   9.4088774e+00   3.3051032e+02   2.7387561e+01   2.7596968e+02   1.0331436e+02
   1.6769677e+02   9.1449032e+00   3.1958484e+02   1.1711923e+01   4.2222677e+02   2.8100568e+01   3.1907419e+02   1.7318471e+02   2.4238290e+02   2.3177743e+02   4.2018387e+02   7.9798065e+00   4.1733323e+02   3.9037858e+01   4.4787258e+02   2.2418581e+01   4.6832742e+02  -2.9242968e+01   3.8987903e+02  -1.7982581e+01   5.9828613e+02   1.1417110e+01   1.6475000e+02  -2.7451613e+00   3.4339839e+02   1.8476194e+01   1.2012097e+02   1.0203226e+01   3.6613935e+02   1.6774013e+01   4.1295935e+02   6.3900258e+00   3.4480097e+02  -2.0821174e+01   1.4522839e+02  -1.2274400e+01   3.3910097e+02   2.2901935e-01   1.1787065e+02   1.2059648e+02   3.7573355e+02   1.3470348e+01   3.2055613e+02   1.2584874e+02   2.8906226e+02  -5.1687776e-01   3.1968129e+02  -6.0828903e+00   2.3078871e+02   1.2251742e+01   1.5577129e+02   1.2124903e+00   2.8994000e+02  -1.7022968e+00   1.7489323e+02   8.9723381e+01   2.6283839e+02  -3.0041677e+00   2.7300484e+02   3.7115742e+01   2.3414161e+02   7.2499613e+00   7.2049903e+02  -9.8296000e+00   3.7260871e+02   3.8279045e+01   4.2184710e+02   1.6738452e+00   2.1374503e+02   3.2715541e+01   3.0163484e+02  -7.7953032e+00   2.7994484e+02   2.2896348e+01   2.6785903e+02   7.7525677e+00   2.1505935e+02   1.4316865e+01   3.1181581e+02   9.1682839e+00   2.6487194e+02   8.1821806e+00   4.8572452e+02  -1.1235058e+01   2.6633387e+02   9.1616774e+00   2.8339129e+02   1.9029987e+01   1.7250452e+02   1.0933415e+02   2.9580806e+02   3.4943419e+01   3.9075581e+02   8.4340645e-01   1.7476968e+02   3.1491652e+01   2.1962839e+02  -4.1173677e+00   3.5537548e+02   5.4334477e+01   4.5511645e+02   1.7386168e+01   2.0868742e+02   1.8159742e+00   3.2792935e+02   3.5167587e+01   1.6299290e+02   1.0080379e+02   3.4374503e+02   3.6935541e+01   2.9485613e+02   1.8368929e+01   3.5196613e+02   1.9646903e+01   3.0417935e+02   3.9405974e+01   3.0435387e+02   1.4052013e+01   6.9486935e+02   7.6772258e+00   2.8686677e+02   2.2536465e+01   2.3147419e+02   1.5472142e+02   4.0703452e+02  -1.6808568e+01   6.1566355e+02   3.0891742e+00   2.5907419e+02   1.7679548e+01   3.5027226e+02   1.8444026e+01   2.7131161e+02  -1.3937510e+01   1.5853194e+02   1.6631841e+02   3.7456677e+02   1.1776627e+02   4.0418226e+02  -8.9651613e-01   2.4311355e+02   1.8358013e+01   3.1941484e+02   1.7085200e+01   2.5513258e+02   2.9762619e+01   2.2379226e+02   1.5995436e+02   5.0820323e+02   4.1797290e+01   9.4854516e+01   6.4415832e+01   1.9671516e+02   1.1364400e+01   5.6624581e+02   2.8357432e+01   2.4164581e+02   1.5902206e+01   2.6391581e+02  -2.2974581e+00   3.8684503e+02   1.6587541e+01   4.1425871e+02   1.5511561e+01   1.8684503e+02  -2.1324588e+00   3.1624935e+02   1.5914890e+01   2.7884503e+02   2.7317541e+01   3.6102968e+02   1.7572787e+01   3.9431503e+02   9.3994122e-01   4.1988452e+02   2.2179884e+01   2.9272548e+02  -8.1264516e-02   2.8889032e+02   1.5831355e+01   5.1493503e+02  -2.4189659e+01   2.6654968e+02   1.5458606e+01   2.7141065e+02   1.4885213e+01   4.8793503e+02  -2.9259659e+01   9.4959677e+01   3.1167742e+01   4.3303935e+02   5.7768516e+00   3.2633129e+02   1.2590271e+01   3.7560503e+02   2.9006741e+01   2.3765503e+02   1.9761274e+02   3.5537710e+02   4.0020903e+00   2.2737677e+02   1.3619213e+01   4.4490452e+02  -2.4236516e+00   3.4687968e+02  -8.7319871e+00   2.5055387e+02   1.4466988e+02   2.0007903e+02   7.2390129e+01   5.5233484e+02   3.1950632e+01   2.3388419e+02   1.0017974e+01   2.7613742e+02   1.4953523e+01   4.0327161e+02   1.6240774e+00   2.9180032e+02   9.9143613e+00   2.6805968e+02   1.2860716e+02
   1.7831677e+02   1.7625303e+01   2.9591484e+02   2.8415523e+01   3.9537677e+02   7.2485677e+00   3.3578419e+02   1.8493791e+02   2.0490290e+02   2.1063583e+02   2.9418387e+02   4.7980645e-01   3.4966323e+02   4.1601458e+01   4.9047258e+02   9.4105806e+00   4.5442742e+02  -1.8940968e+01   3.7282903e+02   2.1914194e+00   5.0009613e+02   1.3223097e+00   1.5208000e+02   8.9784387e+00   3.1896839e+02   1.7190594e+01   1.1321097e+02   2.3286026e+01   3.0213935e+02  -4.5859871e+00   4.3256935e+02  -2.4848774e+01   3.7704097e+02   5.7496258e+00   2.6679839e+02  -1.8380000e+01   4.1101097e+02  -2.2837806e+00   2.0563065e+02   1.0371568e+02   3.5864355e+02  -8.3245161e-01   3.7589613e+02   1.2604154e+02   2.2987226e+02   2.2068322e+01   2.7777129e+02  -6.7800903e+00   2.6326871e+02   1.2603342e+01   2.0677129e+02  -8.6750968e-01   3.0947000e+02   2.7853032e+00   1.8585323e+02   1.1560658e+02   3.1093839e+02   2.3097832e+01   3.0291484e+02   2.2142942e+01   2.3328161e+02   3.5558761e+01   7.9091903e+02  -5.0332000e+00   4.9556871e+02   2.4162245e+01   4.3903710e+02   3.7286452e+00   2.3865503e+02   3.2102741e+01   3.7525484e+02   4.0125097e+01   4.9770484e+02  -2.0444516e+00   2.6294903e+02  -1.5234632e+01   2.0943935e+02  -6.2335355e+00   2.6572581e+02   1.8665484e+01   3.0768194e+02   5.7173806e+00   5.1234452e+02  -2.2934658e+01   2.9800387e+02   1.2438077e+01   2.9006129e+02  -7.1736129e+00   1.8979452e+02   1.0000095e+02   2.5276806e+02   1.9426619e+01   4.5309581e+02   1.8096206e+01   1.9181968e+02   4.9367652e+01   2.4186839e+02   1.2393432e+01   3.4794548e+02   3.1928877e+01   4.7597645e+02   5.3437368e+01   1.8710742e+02   3.7452374e+01   2.7492935e+02   1.5977587e+01   1.8013290e+02   1.2876259e+02   3.4770503e+02   3.3668741e+01   3.3947613e+02   1.9949329e+01   3.4872613e+02   1.4526103e+01   3.2637935e+02   4.5199974e+01   3.0582387e+02   2.2514413e+01   6.8596935e+02   1.9719226e+01   3.1953677e+02   1.0212865e+01   2.5423419e+02   1.2952062e+02   3.7736452e+02   1.4615032e+01   5.3999355e+02   2.6802774e+01   2.4522419e+02   4.0675484e+00   3.8713226e+02   2.2495226e+01   3.5726161e+02  -2.5235097e+00   1.5911194e+02   1.6922201e+02   3.8370677e+02   1.0108507e+02   4.5203226e+02   1.0515484e+01   2.2283355e+02   2.2550413e+01   3.2689484e+02  -8.8032000e+00   2.5222258e+02   2.3425419e+01   2.1093226e+02   1.8313316e+02   4.6258323e+02   6.2926890e+01   8.2904516e+01   5.1801832e+01   2.1485516e+02   2.3333200e+01   6.0109581e+02   5.2394323e+00   2.9841581e+02   2.5070606e+01   2.8138581e+02   1.0444942e+01   3.9884503e+02   2.9097541e+01   3.2630871e+02   2.3737561e+01   2.2489503e+02  -1.7456459e+01   3.4338935e+02   5.3313690e+01   2.9755503e+02  -2.5092588e+00   2.7779968e+02   2.9521187e+01   3.5808503e+02  -1.4016588e+00   4.3569452e+02   2.2335084e+01   3.0353548e+02   1.6383935e+01   2.6203032e+02  -1.9198452e+00   4.7622503e+02  -1.4422859e+01   2.7249968e+02   9.3260645e-01   2.4284065e+02   1.9030813e+01   2.3436503e+02  -4.7974059e+01   1.1981968e+02   1.7888942e+01   2.9484935e+02   5.4520516e+00   2.9157129e+02   1.0611071e+01   4.4703503e+02   3.4582341e+01   2.3403503e+02   1.9376234e+02   3.6964710e+02   1.8390490e+01   2.1722677e+02   3.5671213e+01   4.3981452e+02   3.6535484e+00   3.1797968e+02   8.0100129e+00   3.0836387e+02   9.6335084e+01   2.0935903e+02   8.0557729e+01   5.1604484e+02   4.6138323e+00   2.1357419e+02  -1.2727226e+01   3.1957742e+02   1.4783226e+00   4.2251161e+02   1.3844877e+01   1.9851032e+02  -2.1424387e+00   2.7339968e+02   1.1798996e+02
   1.8026677e+02   3.6089303e+01   3.0191484e+02   1.6835523e+01   2.6570677e+02   4.7102168e+01   3.5654419e+02   1.9247711e+02   2.0333290e+02   1.8933143e+02   3.0032387e+02  -1.4821394e+01   3.4800323e+02   2.1874258e+01   7.2862258e+02   1.9058581e+01   4.8127742e+02  -7.0889677e+00   3.3530903e+02  -1.7476981e+01   4.7780613e+02  -4.7044903e+00   1.4794000e+02  -5.8803613e+00   3.5896839e+02   1.7750594e+01   1.1755097e+02   2.0458826e+01   2.7584935e+02  -1.0152787e+01   5.0318935e+02   2.0841626e+01   4.6747097e+02   2.3705226e+01   2.8455839e+02  -1.4000800e+01   4.2520097e+02   4.9291019e+01   2.4954065e+02   2.3682877e+01   3.9854355e+02   3.4455548e+01   3.9727613e+02   1.6190114e+02   2.5540226e+02   9.2159222e+00   3.3797129e+02   9.1639097e+00   2.6430871e+02   2.1950142e+01   1.9544129e+02   3.1368890e+01   2.8537000e+02   4.2003303e+01   1.7166323e+02   1.0283178e+02   3.0669839e+02   3.6577032e+01   3.1791484e+02   4.0662942e+01   2.5647161e+02   3.4553561e+01   8.3449903e+02  -1.1279600e+01   4.6227871e+02   2.1585445e+01   4.5917710e+02   3.4744516e-01   2.3050503e+02  -1.8152588e+00   3.2639484e+02  -1.4816103e+01   2.3837484e+02  -1.9778052e+01   2.6099903e+02   1.2613677e+00   2.1405935e+02   1.4536865e+01   2.8291581e+02   8.6702839e+00   2.7397194e+02  -1.5819355e-02   4.7044452e+02  -1.1442658e+01   2.5204387e+02   1.3544877e+01   2.8149129e+02   2.1819871e+00   1.9279452e+02   1.0476095e+02   2.9995806e+02   3.6114194e+00   4.0513581e+02  -4.0669935e+00   1.8966968e+02   4.4679652e+01   2.3781839e+02  -1.3952568e+01   2.8617548e+02   5.9204774e+00   3.8502645e+02   2.1903368e+01   2.0010742e+02   5.4623742e+00   2.8673935e+02   3.9602787e+01   1.5289290e+02   9.7371794e+01   3.6084503e+02   2.2097541e+01   3.3937613e+02  -7.6267097e-01   3.9187613e+02   7.3641032e+00   2.9813935e+02   4.6459174e+01   2.8411387e+02   2.2061213e+01   6.2843935e+02   3.2561626e+01   3.0372677e+02   2.2617665e+01   2.5966419e+02   1.3355622e+02   4.2717452e+02   1.3440232e+01   5.9918355e+02   5.6875742e+00   2.6312419e+02   1.5955484e+00   3.2870226e+02  -2.0780374e+01   3.3031161e+02   7.8224903e+00   1.5977194e+02   1.5459921e+02   3.6409677e+02   1.2584387e+02   4.2922226e+02   8.8702839e+00   2.4535355e+02   7.7488129e+00   2.6879484e+02   1.3804800e+01   2.9846258e+02   1.4726219e+01   2.0160226e+02   1.6144956e+02   3.6405323e+02   7.7759290e+01   7.9284516e+01   2.9571432e+01   1.8681516e+02   4.9664000e+00   5.6681581e+02   2.8881832e+01   2.4088581e+02   1.1103006e+01   2.3957581e+02   9.4597419e+00   4.2727503e+02   3.6923141e+01   3.6125871e+02   2.0891561e+01   2.0598503e+02   1.6386341e+01   3.3809935e+02   4.4068903e+00   2.4960503e+02   1.6416741e+01   2.8421968e+02   2.3197587e+01   3.7912503e+02   6.7514122e-01   4.5131452e+02   3.0755484e+01   2.8477548e+02   2.2247355e+00   2.7717032e+02   2.7488955e+01   5.2355503e+02  -3.7299259e+01   2.8197968e+02   2.2174206e+01   2.5561065e+02   7.0092129e+00   3.1874503e+02  -5.6584459e+01   1.3552968e+02   2.8632142e+01   3.7855935e+02   1.0365252e+01   2.6972129e+02   9.4090710e+00   4.0012503e+02   4.0185141e+01   1.9965503e+02   1.9732274e+02   3.6277710e+02   2.0700903e+00   2.4456677e+02   3.2284013e+01   4.4009452e+02   1.8491148e+01   2.9759968e+02   1.7880413e+01   3.5764387e+02  -6.7473161e+00   2.0131903e+02   9.7720929e+01   4.8352484e+02   2.0505432e+01   2.2178419e+02  -1.9274026e+01   2.6088742e+02   1.4613523e+01   3.7141161e+02   8.3628774e+00   2.4618032e+02   5.1339613e+00   3.2615968e+02   1.1495916e+02
   1.9917677e+02   4.0626503e+01   3.2591484e+02   2.1775523e+01   3.5365677e+02   2.7686168e+01   3.5821419e+02   1.8110351e+02   2.4819290e+02   1.7841263e+02   2.9508387e+02   3.9878065e+00   3.8247323e+02   2.4876658e+01   4.8487258e+02   2.3858581e+01   4.8261742e+02  -2.6261677e+00   3.4897903e+02   1.0099419e+01   6.8028613e+02   2.8477110e+01   1.7389000e+02   7.5236387e+00   4.0015839e+02   5.6453935e+00   1.3402097e+02   2.4621226e+01   3.5265935e+02   2.9424129e+00   4.7276935e+02   3.3845226e+01   3.8952097e+02   3.1511226e+01   2.9674839e+02   2.4140000e+00   3.9377097e+02   1.8235419e+01   3.0149065e+02   7.1468774e+00   4.2392355e+02   3.1665148e+01   4.7746613e+02   1.4191594e+02   2.7306226e+02  -3.1468778e+00   2.5797129e+02   1.8233910e+01   2.1140871e+02  -1.2057858e+01   1.7567129e+02   1.6204903e+00   2.1228000e+02   3.9405032e+00   1.2932323e+02   5.0218981e+01   3.2188839e+02  -1.5158168e+01   2.8100484e+02   4.0235742e+01   2.0514161e+02   1.9999613e+00   6.0853903e+02  -2.5112800e+01   4.7279871e+02   1.0933845e+01   4.7022710e+02   8.8034452e+00   2.2070503e+02   1.0068741e+01   3.5482484e+02  -1.0505032e+00   2.0385484e+02  -3.2564516e+00   2.5528903e+02  -2.1918323e+00   2.0362935e+02  -5.4887355e+00   2.8234581e+02   7.9958839e+00   3.1759194e+02   2.3444581e+01   4.7291452e+02  -1.2020258e+01   2.6995387e+02   1.5152077e+01   2.8582129e+02   2.5115587e+01   1.8250452e+02   1.1601415e+02   2.4499806e+02   1.1908219e+01   4.2194581e+02   3.0082065e+00   2.1819968e+02   3.5687252e+01   2.4167839e+02   1.7886323e+00   3.7189548e+02   1.8722877e+01   3.2449645e+02   1.8215768e+01   1.9582742e+02   1.5564774e+01   3.3954935e+02   2.3187987e+01   1.9722290e+02   1.0348539e+02   3.4841503e+02   6.7321941e+01   3.1371613e+02   6.5301290e+00   3.7677613e+02  -8.4778968e+00   2.6175935e+02   6.9509574e+01   2.7887387e+02   1.9520413e+01   6.0553935e+02   1.5243626e+01   2.6772677e+02   9.4076645e+00   2.3956419e+02   1.1283422e+02   4.3874452e+02   8.7046323e+00   6.0766355e+02   5.4391742e+00   2.9964419e+02  -8.9060516e+00   2.4346226e+02  -3.9117419e-01   3.2078161e+02  -1.2605110e+01   1.6415194e+02   1.1776881e+02   4.0147677e+02   1.0714347e+02   2.9618226e+02   1.4843484e+01   2.5611355e+02   4.1280129e+00   2.4394484e+02  -1.3737200e+01   2.8084258e+02   5.8558194e+00   2.3079226e+02   1.2630436e+02   3.6324323e+02   5.2774090e+01   8.9764516e+01   3.4203032e+01   1.7738516e+02   3.2408000e+00   5.5900581e+02  -4.2033677e+00   2.9150581e+02   8.3434065e+00   2.5286581e+02   1.7636542e+01   4.1879503e+02   2.8881541e+01   3.4402871e+02   4.2699961e+01   2.0865503e+02  -1.6207259e+01   3.1862935e+02   1.6004490e+01   2.6989503e+02   1.6373541e+01   3.4126968e+02  -2.7964129e+00   3.3574503e+02   7.1455412e+00   4.3326452e+02   1.4529484e+01   2.7044548e+02   3.2891135e+01   2.7774032e+02   3.8583355e+01   4.6322503e+02  -2.7092859e+01   2.8468968e+02   1.0074065e+00   2.5270065e+02   6.6620129e+00   3.3484503e+02  -5.1822459e+01   1.5181968e+02   4.2138942e+01   4.8350935e+02   2.0159252e+01   2.9000129e+02   2.6366710e+00   3.6984503e+02   4.5187541e+01   2.5370503e+02   2.0399874e+02   3.2264710e+02   2.2420490e+01   2.6056677e+02   1.8814013e+01   4.3562452e+02   2.2088748e+01   3.4359968e+02   6.1004129e+00   3.3855387e+02   1.2399884e+01   2.0645903e+02   9.3739729e+01   5.2576484e+02  -7.3376774e-01   2.3788419e+02   3.8327974e+01   2.7826742e+02   1.2283123e+01   4.2732161e+02   2.6560077e+01   3.4032032e+02   8.7527613e+00   2.7753968e+02   1.2046876e+02
   1.6003677e+02   1.4467703e+01   2.6163484e+02   6.9179226e+00   3.3427677e+02   2.1476568e+01   2.8035419e+02   1.4347231e+02   2.3933290e+02   1.5216143e+02   2.8508387e+02  -6.8821935e+00   4.1843323e+02   1.0289858e+01   4.0232258e+02   1.5125806e+00   4.4180742e+02  -4.9713677e+00   3.3035903e+02  -7.6509806e+00   3.7118613e+02   2.2735110e+01   1.6413000e+02   7.5444387e+00   4.0077839e+02  -4.3542065e+00   1.1531097e+02   1.6380258e+00   2.9413935e+02  -1.2515987e+01   4.2980935e+02   3.3220258e+00   3.6066097e+02  -2.9899742e+00   2.5141839e+02  -1.7629600e+01   3.4668097e+02  -2.0947381e+01   2.8111065e+02   6.1572774e+00   3.9092355e+02  -2.9848516e+00   3.7874613e+02   1.2405354e+02   3.0202226e+02   1.8966322e+01   2.6501129e+02   2.5290710e+01   2.3383871e+02  -7.9522581e+00   1.7425129e+02  -5.2659097e+00   2.2294000e+02  -1.5002297e+01   1.7047323e+02   5.1306981e+01   3.2755839e+02   1.5768232e+01   3.0248484e+02   4.4417342e+01   2.1200161e+02   1.7501161e+01   6.6072903e+02   9.8620000e+00   3.6946871e+02  -6.4197548e+00   4.9746710e+02  -1.7755755e+01   2.5960503e+02   4.7096741e+01   3.2325484e+02   4.6250968e+00   1.9075484e+02   4.3715484e+00   2.3547903e+02  -1.0887032e+01   2.0681935e+02   1.0496065e+01   2.9058581e+02   1.4766684e+01   2.7020194e+02   1.6615781e+01   5.3277452e+02  -1.3519058e+01   2.5557387e+02  -1.6975226e+00   3.2344129e+02   1.6725987e+01   1.8593452e+02   1.4906975e+02   2.4961806e+02  -2.3411381e+01   4.0604581e+02  -4.9997935e+00   1.7833968e+02   3.4586052e+01   2.1034839e+02  -1.5649677e+00   3.3889548e+02   4.2322877e+01   2.8916645e+02   7.2321677e+00   2.4001742e+02   1.6409574e+01   3.3811935e+02   4.0012387e+01   2.2537290e+02   9.8953394e+01   3.4017503e+02   3.8791141e+01   3.0513613e+02   9.0265290e+00   3.8544613e+02   1.4928503e+01   2.7346935e+02   2.7102774e+01   2.5697387e+02   2.4132413e+01   6.1877935e+02   1.4144426e+01   3.0672677e+02  -6.7233548e-01   3.2976419e+02   1.3282194e+00   4.1112452e+02   2.4384232e+01   6.7856355e+02   1.5577174e+01   2.7588419e+02   6.9047484e+00   2.5670226e+02   5.5496258e+00   3.3797161e+02  -2.4603097e+00   1.6677194e+02   1.3308921e+02   4.2423677e+02   1.2351267e+02   3.3699226e+02   4.3886839e+00   2.5478355e+02   9.7044129e+00   2.6389484e+02  -4.3332000e+00   2.9251258e+02   2.8302219e+01   2.0351226e+02   1.2286676e+02   4.1358323e+02   5.7556890e+01   7.4384516e+01   5.6053432e+01   1.8519516e+02   9.3760000e+00   5.5190581e+02   2.0504632e+01   2.2850581e+02   7.5234065e+00   2.2529581e+02   1.1122142e+01   3.8122503e+02   1.6657141e+01   3.6621871e+02   5.8347613e+00   2.2303503e+02  -6.2176588e+00   2.7238935e+02   7.2336903e+00   2.7398503e+02  -3.7636588e+00   2.9031968e+02   1.3949587e+01   3.6450503e+02   5.0347412e+00   4.4441452e+02   1.5217484e+01   3.0620548e+02   6.8403355e+00   2.8293032e+02   3.4838155e+01   4.4222503e+02  -3.0752859e+01   3.1078968e+02   1.1779406e+01   2.5932065e+02   1.1752413e+01   3.0960503e+02  -4.6183259e+01   1.2766968e+02   2.6930942e+01   4.8755935e+02   3.0795252e+01   2.6652129e+02   1.6805071e+01   3.6536503e+02   2.5015941e+01   2.2522503e+02   2.3575714e+02   3.6217710e+02   1.1258090e+01   2.6041677e+02   1.8876013e+01   4.0943452e+02   1.0133948e+01   3.2335968e+02   1.4439613e+01   3.8336387e+02   2.8765084e+01   1.9697903e+02   6.3738129e+01   5.1099484e+02  -3.6921677e+00   2.3483419e+02   5.6819742e+00   2.7326742e+02  -1.8168774e+00   3.7774161e+02   1.6666477e+01   3.8532032e+02   8.5827613e+00   2.9125968e+02   1.3423116e+02
   2.1431677e+02   1.9745303e+01   2.4477484e+02   3.5456723e+01   3.2170677e+02   2.0952168e+01   3.2631419e+02   1.3917551e+02   2.8243290e+02   1.5038343e+02   2.7413387e+02   2.3703806e+01   4.0057323e+02   3.2428658e+01   4.2312258e+02   4.5948581e+01   4.3127742e+02  -3.4689677e+00   3.6101903e+02   2.6162194e+00   3.9323613e+02   2.9971110e+01   1.9984000e+02   2.3076387e+00   4.2444839e+02   1.9752194e+01   1.1574097e+02   1.0836258e+00   3.7560935e+02   3.4916413e+01   4.4718935e+02   1.7271626e+01   3.6237097e+02   1.1715323e+02   2.5460839e+02  -7.8348000e+00   4.0682097e+02   2.7861419e+01   2.9773065e+02   8.9676774e+00   4.0445355e+02   3.6602748e+01   4.1084613e+02   1.3676554e+02   3.6954226e+02   1.3184722e+01   3.4173129e+02   8.9531097e+00   2.6749871e+02   1.5594942e+01   1.6182129e+02   7.1084903e+00   2.8680000e+02   1.4028903e+01   1.7256323e+02   9.7289781e+01   3.4869839e+02   3.1747032e+01   3.5195484e+02   3.3179742e+01   2.5066161e+02   3.4068361e+01   7.5039903e+02   1.0258400e+01   3.9760871e+02   1.9189045e+01   4.8122710e+02   2.0634452e+00   2.0065503e+02   1.8532741e+01   3.1563484e+02  -1.8815303e+01   1.8956484e+02   5.3167484e+00   2.7032903e+02   2.5604968e+01   2.6415935e+02   1.7148865e+01   2.8015581e+02   1.3841084e+01   2.7697194e+02   1.5264181e+01   5.4067452e+02  -1.8351058e+01   2.3809387e+02   1.5180877e+01   3.1282129e+02   2.1195587e+01   2.3645452e+02   4.2648155e+01   3.1271806e+02   3.0200619e+01   4.1413581e+02   1.5353006e+01   1.9219968e+02   5.0527252e+01   2.3791839e+02   2.3659432e+01   3.8641548e+02   2.1561277e+01   3.1278645e+02   6.1125677e+00   4.2449742e+02   1.7031174e+01   3.0973935e+02   2.9902787e+01   1.9027290e+02   1.1766139e+02   3.3446503e+02   2.2107941e+01   2.8575613e+02  -8.4230710e+00   4.1244613e+02   2.9858503e+01   2.6903935e+02   6.2787174e+01   2.5292387e+02   4.3786413e+01   6.1796935e+02   4.0209226e+01   2.9924677e+02   2.3506065e+01   3.1704419e+02   3.1725819e+01   3.3026452e+02   1.9803032e+01   6.4666355e+02   1.6369174e+01   2.6888419e+02  -4.4452516e+00   2.1037226e+02   5.9660258e+00   3.5407161e+02  -2.7988310e+01   1.4577194e+02   1.1809921e+02   3.9094677e+02   1.4184587e+02   3.3670226e+02   1.1461884e+01   2.8649355e+02  -1.4352387e+01   2.7503484e+02  -4.1440000e-01   2.6255258e+02   3.3599019e+01   2.2579226e+02   1.5655436e+02   4.4615323e+02   5.8381290e+01   7.9094516e+01   3.7296632e+01   1.8262516e+02  -4.1284000e+00   6.2957581e+02   2.6241032e+01   2.5298581e+02   1.6325006e+01   3.0110581e+02  -1.8265806e-01   3.8136503e+02   3.0595941e+01   3.4273871e+02   1.7573161e+01   2.3450503e+02   5.7247412e+00   3.3800935e+02   1.2934090e+01   2.9817503e+02   2.0611412e+00   2.7555968e+02   2.2840387e+01   3.3379503e+02  -2.9284588e+00   4.1798452e+02   1.5091884e+01   3.3725548e+02   2.4216335e+01   2.7508032e+02   2.9226155e+01   4.9931503e+02  -1.4170059e+01   3.2968968e+02   1.1077406e+01   2.5251065e+02  -7.2227871e+00   2.5665503e+02  -4.5907259e+01   1.3462968e+02   2.3944142e+01   4.5450935e+02   2.2892516e+00   2.7976129e+02  -2.5841290e+00   3.7784503e+02   2.4967541e+01   2.4674503e+02   2.2255554e+02   4.1637710e+02   2.5252090e+01   2.4522677e+02   1.1471213e+01   3.4414452e+02   3.9737148e+01   3.7335968e+02   8.8696129e+00   3.4079387e+02   3.7406839e+00   2.1455903e+02   7.1951729e+01   5.0218484e+02   2.4862632e+01   2.3562419e+02   4.7687742e+00   2.3538742e+02   2.1403523e+01   3.3765161e+02  -1.0886323e+01   4.3947032e+02  -9.5592387e+00   2.8567968e+02   1.2643756e+02
   2.0450677e+02  -7.3198968e+00   2.2829484e+02   3.5351226e+00   3.6056677e+02   2.6613368e+01   2.8374419e+02   1.4491111e+02   2.1048290e+02   1.5865943e+02   2.1199387e+02  -9.3649935e+00   4.6328323e+02   2.8361858e+01   4.2672258e+02   4.1660581e+01   4.8708742e+02  -1.8453768e+01   3.1344903e+02  -8.7281806e+00   4.1390613e+02   2.7875097e+00   1.9203000e+02   3.7212439e+01   3.5492839e+02   1.2263794e+01   1.5245097e+02   1.8426826e+01   3.7779935e+02   2.0121213e+01   4.3166935e+02   3.3893226e+01   3.9909097e+02   1.4469563e+02   1.8498839e+02   8.6348000e+00   4.2629097e+02   1.1153819e+01   2.8858065e+02   4.6967742e-01   4.6092355e+02   3.9745148e+01   4.0551613e+02   1.8062194e+02   3.9778226e+02   1.0785522e+01   3.2258129e+02   2.3451097e+00   2.6735871e+02  -3.9385806e-01   1.6248129e+02  -1.9754310e+01   3.7142000e+02   2.5499303e+01   1.8347323e+02   9.4886981e+01   3.4540839e+02   4.8023226e-01   3.9410484e+02   1.9327742e+01   2.9919161e+02   8.9959613e+00   5.7168903e+02  -3.4448000e+00   3.7517871e+02   1.6073445e+01   4.6498710e+02  -3.3473548e+00   2.3908503e+02   2.4358341e+01   3.3658484e+02  -6.2513032e+00   2.1047484e+02  -5.6860516e+00   2.4075903e+02   1.6260568e+01   2.0924935e+02  -6.5583355e+00   2.7810581e+02   2.2295084e+01   2.7673194e+02   1.2333806e+00   5.0063452e+02   9.1421419e+00   2.8419387e+02   6.6328774e+00   3.2239129e+02   1.8099987e+01   2.9969452e+02  -1.1710452e+00   2.9157806e+02  -9.1818065e-01   4.3299581e+02   2.1934206e+01   1.8319968e+02   3.1197252e+01   2.2558839e+02   3.7458323e+00   3.9922548e+02   2.3686477e+01   3.3406645e+02   3.3310168e+01   3.8906742e+02   4.3455742e+00   3.4273935e+02   2.3122787e+01   2.1851290e+02   1.0736219e+02   3.1470503e+02   3.4688741e+01   3.1213613e+02   7.3665290e+00   4.1506613e+02   1.1079890e+02   2.4879935e+02   6.3406374e+01   2.7368387e+02   1.2422561e+02   6.2267935e+02   1.1922426e+01   2.8796677e+02   1.1684645e+00   3.0276419e+02   1.0258219e+01   3.3431452e+02   3.1869032e+01   6.6113355e+02   2.4871574e+01   3.0017419e+02   1.0115484e+00   2.4975226e+02   2.8345626e+01   3.2055161e+02  -3.3346710e+01   1.5206194e+02   1.1159601e+02   4.1889677e+02   1.2226987e+02   3.4246226e+02   8.7610839e+00   2.6087355e+02   1.3747213e+01   3.2313484e+02   3.7876000e+00   2.6255258e+02   1.8319019e+01   2.4336226e+02   1.6333876e+02   4.6324323e+02   8.0064090e+01   1.0428452e+02   5.0901432e+01   1.7528516e+02   5.1188000e+00   6.3876581e+02   2.0415832e+01   2.7655581e+02  -1.0320594e+01   2.5024581e+02   4.2661419e+00   3.9808503e+02   2.9638341e+01   3.4644871e+02   3.8606361e+01   2.4946503e+02  -1.0992059e+01   2.9190935e+02   2.6002090e+01   2.7646503e+02   1.5077941e+01   2.2874968e+02  -1.0554813e+01   3.6717503e+02  -1.2688588e+00   3.8526452e+02   3.7849484e+01   3.2348548e+02   6.0779355e+00   3.0303032e+02   2.6270155e+01   5.1003503e+02  -4.0177659e+01   3.5111968e+02  -9.6369935e+00   2.6441065e+02   1.8252129e+00   3.3784503e+02  -4.8212459e+01   1.3205968e+02   1.4009742e+01   4.4322935e+02   2.5581652e+01   2.2295129e+02   2.3770671e+01   3.6955503e+02   2.6020741e+01   2.2389503e+02   2.1428354e+02   3.8024710e+02   8.6124903e+00   2.2503677e+02   2.7376413e+01   4.0176452e+02  -3.9245161e-01   3.3535968e+02   1.5669613e+01   3.5121387e+02   1.0957084e+01   1.7297903e+02   1.0451813e+02   5.4676484e+02   1.5826232e+01   2.0241419e+02   5.0055742e+00   2.3676742e+02   2.1483123e+01   2.6974161e+02  -2.0413523e+01   3.6285032e+02   2.7140361e+01   3.2029968e+02   1.1661796e+02
   2.1150677e+02   2.1970103e+01   2.1191484e+02   1.0895523e+01   3.1399677e+02   1.2378968e+01   2.5193419e+02   1.2174591e+02   2.1043290e+02   1.3862343e+02   3.1465387e+02  -1.1577935e+00   2.9952323e+02   4.8426581e+00   4.7697258e+02   1.6640581e+01   4.7175742e+02  -2.4847368e+01   2.9187903e+02  -1.8852581e+01   3.3480613e+02   1.5355510e+01   2.0222000e+02   2.6397239e+01   3.7215839e+02   6.5053935e+00   1.5016097e+02   2.3700258e+00   3.3703935e+02   9.1020129e+00   3.0990935e+02   1.6824026e+01   3.4704097e+02   1.2452963e+02   2.5131839e+02  -2.0671600e+01   3.0863097e+02   1.7856619e+01   2.8287065e+02  -1.8413523e+01   4.3873355e+02   1.3330348e+01   3.7793613e+02   1.3515834e+02   1.9492226e+02  -1.7956778e+00   2.7701129e+02   7.6607097e+00   2.8502871e+02   2.9525419e+00   1.3163129e+02  -7.8563097e+00   3.6728000e+02  -2.2269497e+01   1.9194323e+02   1.2596938e+02   3.4326839e+02  -4.6785677e+00   3.2395484e+02   3.4079742e+01   2.2157161e+02   1.9585561e+01   6.7587903e+02  -2.5020000e+01   3.5675871e+02   2.0167045e+01   5.6041710e+02  -1.1651755e+01   2.1660503e+02   1.5346741e+01   2.9153484e+02   9.5426968e+00   1.5718484e+02  -5.6128516e+00   2.4832903e+02   1.8124968e+01   2.1291935e+02  -4.5119355e+00   2.6291581e+02  -4.7297161e+00   2.6163194e+02   1.5781381e+01   5.4301452e+02  -2.5538258e+01   2.4023387e+02   1.4396774e+00   2.7577129e+02   1.9639587e+01   3.8802452e+02   9.1425548e+00   2.9123806e+02  -2.2709806e+00   4.4523581e+02  -4.4993548e-02   1.7109968e+02   3.3885252e+01   2.2467839e+02  -1.6661368e+01   3.2727548e+02   2.7152477e+01   3.3792645e+02   1.3621368e+01   3.6939742e+02   3.0439174e+01   3.3635935e+02   3.7113187e+01   2.1446290e+02   1.0458619e+02   3.1793503e+02   2.6720341e+01   3.0333613e+02  -3.4494710e+00   4.3420613e+02   9.9737703e+01   2.7108935e+02   2.2243174e+01   3.2339387e+02   1.1981881e+02   6.2724935e+02   1.6936826e+01   2.8220677e+02   1.6289265e+01   2.8780419e+02   3.0115019e+01   3.5926452e+02  -1.5169677e+00   6.0018355e+02   5.7975742e+00   2.7779419e+02  -3.5780516e+00   2.4341226e+02   8.9282581e-01   3.2731161e+02  -1.3037510e+01   1.7644194e+02   1.2278561e+02   4.1361677e+02   6.7172271e+01   4.1761226e+02  -1.5440916e+01   2.5411355e+02   7.5801290e-01   2.9422484e+02   8.1904000e+00   2.6413258e+02   1.6952619e+01   2.2408226e+02   1.4112116e+02   3.7462323e+02   8.3003690e+01   1.2718452e+02   2.9969432e+01   1.8085516e+02   2.6723200e+01   5.7857581e+02   6.2310323e+00   2.7279581e+02   1.5640206e+01   2.3734581e+02  -1.1461858e+01   3.8517503e+02  -5.2788588e+00   3.4087871e+02   2.4621961e+01   2.2460503e+02  -7.3432588e+00   2.8366935e+02   2.3129032e-01   2.5184503e+02   9.3375412e+00   2.6202968e+02   4.7827871e+00   3.5517503e+02   1.8591141e+01   4.0164452e+02  -3.3209161e+00   2.9263548e+02   1.7545935e+01   2.9217032e+02   3.3288955e+01   5.1646503e+02  -2.3972059e+01   3.3007968e+02   1.1862065e+00   2.5922065e+02   1.6570413e+01   3.3203503e+02  -6.8697659e+01   1.3800968e+02   3.3623742e+01   4.4098935e+02  -1.6291484e+00   2.0281129e+02   1.4331871e+01   3.7508503e+02   2.9188341e+01   2.0503503e+02   2.1798234e+02   3.5877710e+02   2.3590090e+01   2.1398677e+02  -7.6895871e+00   3.9704452e+02  -6.8248516e+00   3.7454968e+02   1.3964413e+01   3.4964387e+02   2.5982684e+01   2.1435903e+02   6.7107729e+01   4.8637484e+02   1.7177432e+01   2.2473419e+02   5.3997419e-01   2.4744742e+02  -1.0251277e+01   2.4979161e+02   8.5247742e-01   3.3847032e+02  -7.7692387e+00   2.9296968e+02   1.3966436e+02
   2.2950677e+02   3.8340103e+01   2.5520484e+02   1.8712323e+01   2.8375677e+02   5.1568168e+01   2.7178419e+02   1.5182791e+02   2.3962290e+02   2.0775823e+02   3.6232387e+02   7.4586065e+00   3.9576323e+02   3.0433458e+01   5.5832258e+02  -6.3174194e+00   5.8808742e+02  -1.8723768e+01   3.2468903e+02  -3.0577381e+01   3.4590613e+02   2.9377510e+01   2.3951000e+02  -2.7259613e+00   3.8201839e+02   2.0096594e+01   1.4021097e+02   3.3560258e+00   3.5946935e+02   9.1576129e+00   3.6556935e+02   4.7012258e+00   4.6033097e+02   1.0160643e+02   2.3831839e+02  -1.7681600e+01   3.4063097e+02  -1.8423381e+01   2.8792065e+02   3.0424774e+00   3.0426355e+02   9.8579484e+00   3.8598613e+02   1.3051434e+02   2.1583226e+02  -1.8847776e-01   2.8449129e+02  -3.1769032e-01   3.4759871e+02   3.7996942e+01   1.5515129e+02   5.5420903e+00   3.1323000e+02   4.4345032e+00   2.5799323e+02   1.9007538e+02   3.2093839e+02   5.9678323e+00   3.8381484e+02   6.2870942e+01   2.7428161e+02   4.3287613e+00   7.5939903e+02   9.1984000e+00   3.8475871e+02   3.2570452e+00   5.4398710e+02  -1.2337355e+01   2.3008503e+02   2.3458341e+01   3.2615484e+02   2.3430968e+00   1.8137484e+02   3.6419484e+00   2.5237903e+02   9.6609677e+00   2.0396935e+02  -7.7059355e+00   2.7077581e+02   1.0211484e+01   2.5859194e+02   7.8458065e-01   5.0496452e+02  -3.5444258e+01   2.3995387e+02  -6.1579226e+00   2.9758129e+02  -3.8752129e+00   3.5336452e+02   6.0053548e+00   2.7628806e+02   1.8785019e+01   4.2185581e+02   3.8254065e+00   1.9457968e+02   1.6146852e+01   2.1658839e+02   5.6558323e+00   3.6403548e+02   3.1781677e+01   3.1626645e+02   1.8594168e+01   3.5825742e+02   5.3950374e+01   3.1706935e+02   4.6036387e+01   2.0803290e+02   1.0096059e+02   3.2365503e+02   2.5922741e+01   3.0847613e+02   9.8593290e+00   3.9649613e+02   1.0032450e+02   2.6460935e+02   6.6901574e+01   2.4220387e+02   1.3931401e+02   5.9229935e+02   5.8828258e+00   3.1301677e+02   6.6344645e+00   3.2599419e+02  -1.3701806e+00   3.1298452e+02   6.8554323e+00   6.0252355e+02   5.5603742e+00   2.8712419e+02   3.3905548e+01   2.2965226e+02  -8.1637419e-01   3.0640161e+02  -4.4147097e+00   1.7777194e+02   1.2144921e+02   5.8204677e+02  -5.5421290e+00   3.9342226e+02  -6.8457161e+00   2.8868355e+02   1.7752413e+01   3.1275484e+02   1.2098000e+01   2.3851258e+02   3.2952219e+01   2.2141226e+02   1.8324476e+02   3.9253323e+02   1.6430890e+01   7.8424516e+01   5.7350232e+01   1.4109516e+02   1.0940000e+00   6.3805581e+02   3.4612632e+01   2.6007581e+02   3.4137806e+01   4.0815581e+02   1.0063342e+01   4.1108503e+02   3.9308341e+01   3.6492871e+02   2.4317961e+01   2.7498503e+02  -1.9323659e+01   3.2557935e+02   1.3258490e+01   2.3217503e+02  -4.7588588e+00   2.7898968e+02   1.2665987e+01   3.4908503e+02  -4.1516588e+00   4.1688452e+02   1.8179884e+01   3.3986548e+02   2.1007535e+01   2.8046032e+02   2.4985755e+01   5.0831503e+02  -1.3700588e+00   3.2292968e+02   1.0518206e+01   2.2984065e+02   2.0110813e+01   3.1041503e+02  -4.4208059e+01   1.1481968e+02   2.5998942e+01   4.3198935e+02   9.7108516e+00   2.4872129e+02  -1.5309290e+00   3.6755503e+02   2.7560741e+01   2.2927503e+02   1.9247314e+02   3.6784710e+02  -3.3550968e-01   2.1251677e+02  -3.1519871e+00   4.4657452e+02   3.6062748e+01   3.5121968e+02   1.0490813e+01   3.8407387e+02   5.1382839e+00   2.0383903e+02   9.3809329e+01   5.0566484e+02  -4.0357677e+00   2.2804419e+02  -1.0564826e+01   2.4769742e+02   1.5538723e+01   2.3346161e+02   5.9688774e+00   2.6623032e+02  -1.0700039e+01   2.7967968e+02   1.2215756e+02
   1.9241677e+02   2.0877303e+01   2.6515484e+02   6.7763226e+00   2.2746677e+02   4.9451368e+01   2.5578419e+02   1.3724791e+02   1.5348290e+02   2.0845943e+02   3.3299387e+02   1.4715006e+01   3.1024323e+02   2.3895058e+01   4.4837258e+02  -1.2621419e+01   4.8994742e+02  -1.4542568e+01   2.9182903e+02   1.1291419e+01   4.5028613e+02  -2.3528903e+00   2.0370000e+02   3.2788387e+00   3.6349839e+02   2.6008194e+01   1.7831097e+02   1.8078026e+01   3.5165935e+02   1.1832413e+01   3.1109935e+02   1.2058826e+01   3.8833097e+02   1.4450643e+02   3.5260839e+02  -4.2448000e+00   4.2677097e+02   2.7975419e+01   2.9439065e+02   3.3954877e+01   4.2378355e+02   3.0956348e+01   4.3270613e+02   1.4244674e+02   2.1640226e+02   1.8715922e+01   3.0639129e+02   1.2880310e+01   3.7716871e+02   1.4491342e+01   1.5706129e+02   3.5392903e+00   4.2066000e+02   2.1801032e+00   2.4008323e+02   1.7697818e+02   3.1155839e+02   2.1288232e+01   3.5324484e+02   2.7356542e+01   2.6709161e+02   2.2133961e+01   8.6706903e+02   8.3548000e+00   4.0679871e+02   4.1073845e+01   5.2850710e+02  -1.4478955e+01   2.1284503e+02   2.7027541e+01   3.2210484e+02   2.0327097e+01   1.7328484e+02   5.1891484e+00   2.6947903e+02   1.3672968e+01   2.0453935e+02  -7.3715355e+00   2.7829581e+02   7.3198839e+00   2.8682194e+02   1.1426181e+01   4.4434452e+02   1.6595342e+01   2.5614387e+02   2.1668774e+00   2.8692129e+02   5.6975871e+00   3.1879452e+02   2.0390955e+01   2.4466806e+02   2.1934619e+01   4.1190581e+02   1.6671406e+01   1.9128968e+02   3.7790052e+01   2.0258839e+02  -8.0341677e+00   3.5184548e+02  -2.9531226e+00   3.2240645e+02   1.7962968e+01   3.1649742e+02   2.9911174e+01   3.2825935e+02   1.6851187e+01   2.1261290e+02   1.2025419e+02   3.2974503e+02   3.0105541e+01   2.8342613e+02   9.0033290e+00   3.2939613e+02   1.2288250e+02   2.1765935e+02   3.3227574e+01   2.1787387e+02   1.3155041e+02   6.2372935e+02  -8.4915742e+00   2.9729677e+02   1.2042065e+01   3.2833419e+02   2.2112619e+01   2.9650452e+02   2.4793832e+01   5.8161355e+02  -1.6046826e+01   2.6550419e+02  -6.2148516e+00   2.6037226e+02   4.0660258e+00   3.1707161e+02  -2.5983097e+00   1.6277194e+02   1.4806921e+02   5.2661677e+02  -2.5877290e+00   3.2261226e+02  -1.3091613e-01   2.7130355e+02   1.6052813e+01   2.7760484e+02   5.3800000e+00   2.6270258e+02   2.4347019e+01   2.6217226e+02   1.4926396e+02   3.9434323e+02   7.8526090e+01   7.2334516e+01   1.3787432e+01   1.0443516e+02  -7.1632000e+00   6.3171581e+02   3.3119832e+01   2.2922581e+02   8.2258065e+00   2.8467581e+02   2.5117419e+00   3.9498503e+02   9.0763412e+00   3.3730871e+02   3.3427561e+01   2.0460503e+02  -1.4263259e+01   3.5143935e+02   1.1619690e+01   2.4989503e+02   2.7393541e+01   2.5288968e+02   1.9463987e+01   3.5689503e+02  -7.8764588e+00   4.1874452e+02   2.4271084e+01   3.2744548e+02   1.8281135e+01   2.7022032e+02   2.3044955e+01   4.8170503e+02  -4.1341259e+01   3.1616968e+02   1.4919006e+01   2.3675065e+02  -1.0198710e-01   2.6141503e+02  -3.1758059e+01   1.2400968e+02   2.8693742e+01   4.2293935e+02  -7.8951484e+00   2.6100129e+02   1.1066710e+00   3.9970503e+02   3.4587412e+00   2.8160503e+02   1.2585674e+02   3.5077710e+02   2.3770090e+01   2.2698677e+02  -7.9195871e+00   4.8995452e+02  -1.8217652e+01   3.0887968e+02  -8.8198710e-01   3.8159387e+02   8.3366839e+00   2.4964903e+02   1.0094529e+01   5.3928484e+02   1.5374632e+01   2.2520419e+02  -3.3976258e+00   2.5669742e+02   1.1448723e+01   2.5984161e+02  -1.7951523e+01   1.9542032e+02  -2.1085239e+01   2.7734968e+02   1.2696396e+02
   1.6164677e+02  -3.6110968e+00   2.6905484e+02   1.8274323e+01   2.1289677e+02   3.4376968e+01   2.5240419e+02   1.5975831e+02   1.8790290e+02   2.1923583e+02   3.1884387e+02  -1.3029935e+00   3.6152323e+02   2.8882658e+01   5.4477258e+02   3.2766581e+01   4.7661742e+02  -1.8526168e+01   2.8163903e+02  -2.5413381e+01   4.5876613e+02   9.1987097e+00   2.2113000e+02  -6.7355613e+00   3.1763839e+02  -1.8430065e+00   1.6278097e+02   5.1042581e-01   3.6522935e+02   7.7468129e+00   3.0885935e+02   3.2148026e+01   3.2771097e+02   1.3792603e+02   3.5460839e+02  -6.7948000e+00   3.1629097e+02   3.3953819e+01   2.7849065e+02   2.0466877e+01   4.2202355e+02   4.4371484e+00   4.3003613e+02   1.4414034e+02   2.3864226e+02  -1.3013278e+01   2.5668129e+02   1.2097110e+01   2.6773871e+02   2.9557419e+00   1.2467129e+02   7.0804903e+00   4.1147000e+02  -6.0446968e+00   2.1861323e+02   1.5002578e+02   3.6202839e+02   5.0106323e+00   2.7219484e+02   1.3370542e+01   2.6542161e+02  -3.9624387e+00   7.0401903e+02  -8.7012000e+00   3.7860871e+02   5.2419045e+01   4.1260710e+02  -2.0306955e+01   1.9284503e+02   1.8157541e+01   2.7430484e+02   4.9610968e+00   1.8328484e+02   1.4679148e+01   2.5290903e+02   3.6685677e+00   2.0491935e+02   2.2648065e+01   2.8643581e+02   1.3718684e+01   2.4739194e+02   1.5960581e+01   4.0853452e+02  -2.2779858e+01   2.5257387e+02   7.3524774e+00   2.7639129e+02   1.9109987e+01   3.4493452e+02   3.2997548e+00   2.9990806e+02  -1.5458065e-01   3.8771581e+02   5.3036606e+01   1.7809968e+02   2.7605252e+01   2.0629839e+02   3.9990323e+00   3.2127548e+02   1.3112477e+01   3.5716645e+02   2.5412168e+01   3.1758742e+02   3.3393974e+01   3.0725935e+02   2.7441187e+01   1.5194290e+02   1.0268779e+02   3.4579503e+02   5.5871541e+01   3.3280613e+02   9.0029290e+00   2.7063613e+02   1.2382330e+02   2.4632935e+02   3.1743974e+01   2.1506387e+02   1.3558521e+02   6.1367935e+02   1.7312426e+01   2.9058677e+02   4.7808865e+01   3.4137419e+02   1.8689419e+01   3.3879452e+02  -2.8293677e+00   6.2375355e+02   1.7581974e+01   2.9326419e+02   1.8464348e+01   2.6141226e+02   1.3072826e+01   3.2107161e+02   1.5116903e+00   1.6791194e+02   9.3998013e+01   5.2880677e+02  -7.9929290e+00   3.4880226e+02   1.2153884e+01   2.8202355e+02   1.6865213e+01   2.9337484e+02   1.6484000e+00   2.6684258e+02   8.3958194e+00   2.4660226e+02   1.7036956e+02   4.3462323e+02   4.8683690e+01   6.0424516e+01   4.6270232e+01   1.4471516e+02   1.2524400e+01   6.3971581e+02   2.4429832e+01   2.2669581e+02   1.7908206e+01   2.0053581e+02  -2.5170581e+00   4.0750503e+02   2.5934741e+01   3.8221871e+02   2.4264761e+01   2.1289503e+02  -6.5964588e+00   3.0352935e+02   3.8782490e+01   2.7589503e+02   6.9335412e+00   2.7450968e+02  -5.4556129e+00   3.4998503e+02  -2.3236588e+00   3.9874452e+02   2.2061084e+01   3.3472548e+02   2.1888735e+01   2.9793032e+02   6.4481548e+00   4.6160503e+02  -4.8303259e+01   3.1949968e+02  -7.1573935e+00   2.3413065e+02   2.4437613e+01   2.8136503e+02  -3.4404059e+01   1.0628968e+02   3.3071342e+01   4.2341935e+02   1.5256452e+01   2.2876129e+02   4.4458710e+00   3.9570503e+02   3.1538741e+01   3.0898503e+02   1.1852634e+02   3.5964710e+02  -6.1395097e+00   2.0213677e+02   6.7784129e+00   4.4900452e+02   1.2248348e+01   2.9492968e+02   1.3954013e+01   3.5112387e+02  -4.0357161e+00   2.7545903e+02   3.7269729e+01   5.4371484e+02   9.1102323e+00   1.8173419e+02  -1.1180026e+01   2.2332742e+02  -2.7616774e+00   2.6498161e+02  -3.5882723e+01   2.0485032e+02   1.2103613e+00   2.5110968e+02   1.1515316e+02
   2.0126677e+02   2.0129303e+01   2.6215484e+02   1.4156323e+01   2.5046677e+02   3.7841368e+01   2.8450419e+02   1.6604031e+02   2.1138290e+02   2.0463743e+02   3.1580387e+02  -3.1497935e+00   4.4857323e+02   2.2778658e+01   5.9522258e+02   1.3630581e+01   4.8170742e+02  -9.2133677e+00   3.1268903e+02  -9.5673806e+00   8.2085613e+02   2.6801510e+01   1.7637000e+02   9.1352387e+00   3.6906839e+02   6.6625935e+00   1.6983097e+02   2.9796426e+01   3.4708935e+02   1.6198013e+01   2.9571935e+02   2.5292258e+00   2.7204097e+02   1.0018963e+02   2.8364839e+02  -2.3480000e+00   2.7572097e+02   1.0579419e+01   1.6206065e+02   5.3012774e+00   3.5568355e+02   1.4264348e+01   3.5174613e+02   1.0792354e+02   1.9730226e+02  -1.5416078e+01   2.8197129e+02   1.5543910e+01   2.9049871e+02  -9.4850581e+00   1.5710129e+02  -8.5139097e+00   4.7356000e+02   6.5181032e+00   2.3851323e+02   1.7467378e+02   2.7950839e+02  -6.7776774e-01   3.0952484e+02   3.0524142e+01   2.1961161e+02   2.9222361e+01   7.6049903e+02  -3.1696000e+00   3.7103871e+02   1.1884645e+01   5.2874710e+02   3.0218452e+00   2.5150503e+02   1.1934741e+01   2.8715484e+02   1.0083097e+01   2.2523484e+02  -3.8685161e-01   2.8894903e+02   1.1645368e+01   2.0005935e+02  -6.7731355e+00   2.9691581e+02   1.3880284e+01   2.9616194e+02   1.2448981e+01   3.8582452e+02  -1.5193058e+01   2.5242387e+02   7.2744774e+00   3.0158129e+02   3.5424787e+01   3.1760452e+02   6.3461548e+00   2.7738806e+02   3.2170194e+00   4.0666581e+02   1.8040606e+01   2.2324968e+02   3.2563252e+01   2.4400839e+02   5.6522323e+00   3.2103548e+02   9.4116774e+00   3.5230645e+02   2.4520968e+01   2.8729742e+02   2.3337174e+01   2.8611935e+02   4.2322387e+01   1.6903290e+02   1.0784059e+02   3.2898503e+02   3.2116341e+01   2.6461613e+02   1.3748129e+01   2.3582613e+02   1.1013810e+02   2.4894935e+02   5.2444374e+01   1.9668387e+02   1.5105561e+02   6.1886935e+02   1.1707226e+01   3.2029677e+02   1.1292065e+01   3.0780419e+02   3.6855019e+01   3.1450452e+02   2.5113832e+01   6.4018355e+02   2.7507574e+01   3.1445419e+02  -9.4708516e+00   3.0318226e+02   6.7812258e+00   3.2069161e+02  -2.1679097e+00   1.6291194e+02   1.1477801e+02   5.2032677e+02  -6.9845290e+00   3.3870226e+02   2.3251884e+01   2.6316355e+02   3.7654013e+01   2.9260484e+02   1.0180000e+01   2.5989258e+02   1.4811819e+01   2.5336226e+02   1.5244876e+02   4.1110323e+02   8.7565290e+01   7.7714516e+01   3.5787032e+01   1.6676516e+02  -3.8960000e-01   6.5609581e+02   1.5029432e+01   2.5112581e+02   2.5183806e+01   2.3648581e+02   7.1769419e+00   3.9746503e+02   5.3579412e+00   3.6925871e+02   2.6541561e+01   2.6765503e+02  -1.4117259e+01   2.7200935e+02   1.4024090e+01   2.5389503e+02  -9.5864588e+00   2.5836968e+02   2.2315587e+01   3.6912503e+02   1.7651412e+00   4.4779452e+02   2.4367084e+01   3.4491548e+02   3.3273535e+01   2.9312032e+02   1.0492955e+01   4.4865503e+02  -3.4597259e+01   3.0730968e+02  -4.8521935e+00   2.3365065e+02   2.9960129e+00   2.6070503e+02  -2.3611259e+01   9.6339677e+01   2.1477342e+01   4.3388935e+02   1.0278852e+01   2.6105129e+02   1.3242671e+01   3.9655503e+02   4.4570741e+01   3.2574503e+02   1.2513554e+02   3.4851710e+02   1.5550890e+01   2.1003677e+02   7.1964129e+00   4.5904452e+02   1.8685148e+01   2.8578968e+02   2.2585213e+01   3.4393387e+02   2.5794839e+00   2.9440903e+02   3.3273729e+01   5.1918484e+02   1.3692632e+01   1.8367419e+02   2.2947742e+00   2.5588742e+02   1.3573523e+01   2.7203161e+02  -7.0167226e+00   2.5409032e+02   1.8411613e+00   2.8115968e+02   6.5939161e+01
   1.9045677e+02   1.1604103e+01   2.7234484e+02   6.0611226e+00   2.6175677e+02   3.9608168e+01   2.6269419e+02   1.2164511e+02   1.9538290e+02   2.0915743e+02   3.4908387e+02   1.2947806e+01   4.1624323e+02   9.8950581e+00   5.3287258e+02  -2.3581419e+01   4.3675742e+02  -1.7617368e+01   2.8487903e+02  -2.2962581e+01   6.9528613e+02   6.8071097e+00   1.7070000e+02  -4.4111613e+00   3.1311839e+02   4.9885935e+00   1.5721097e+02   6.8060258e+00   3.2656935e+02   1.8396129e+00   3.8747935e+02   1.1708426e+01   2.7247097e+02   1.1244523e+02   2.2245839e+02   1.9167200e+01   3.3525097e+02   1.1207019e+01   2.3568065e+02   8.0816774e+00   3.2797355e+02   1.1241148e+01   3.6536613e+02   1.4283394e+02   2.6259226e+02   1.4070722e+01   2.6668129e+02   6.5771097e+00   2.8383871e+02   8.5277419e+00   1.6306129e+02   2.1492903e+00   4.3261000e+02   1.7364103e+01   2.6985323e+02   8.5406581e+01   3.4978839e+02   2.0279832e+01   3.4162484e+02   6.1476142e+01   2.8752161e+02   1.7599561e+01   7.2449903e+02   8.0040000e-01   3.5384871e+02   2.9209845e+01   5.8855710e+02  -9.4229548e+00   2.2579503e+02   2.2131541e+01   2.9725484e+02   1.7050968e+00   2.5337484e+02   1.1071948e+01   2.9751903e+02   2.9049768e+01   2.0343935e+02   1.4146465e+01   3.0972581e+02  -1.4745161e+00   3.6301194e+02   1.6430981e+01   4.5748452e+02  -2.1925858e+01   2.6442387e+02   1.8844774e+00   3.2068129e+02   2.1806787e+01   3.2555452e+02   1.0900155e+01   2.9252806e+02   1.4005819e+01   3.8037581e+02   1.0483806e+01   2.3852968e+02   2.9680852e+01   2.5458839e+02  -3.4416774e-01   3.5132548e+02   7.9884774e+00   3.6216645e+02   4.0542168e+01   4.5087742e+02   2.9020774e+01   3.2140935e+02   1.4259187e+01   1.9775290e+02   1.0435299e+02   3.2636503e+02   1.2895941e+01   2.7456613e+02   4.9921290e+00   2.9606613e+02   1.3102890e+02   2.4956935e+02   3.9484774e+01   2.2963387e+02   1.2045961e+02   5.7524935e+02   1.4766826e+01   3.0648677e+02   7.4468645e+00   2.9947419e+02   2.5941419e+01   3.3822452e+02   2.2696232e+01   5.8947355e+02   3.6543742e+00   3.1745419e+02   1.0859148e+01   2.9561226e+02   2.9716826e+01   3.0526161e+02  -5.9335097e+00   3.1530194e+02  -1.4173187e+01   6.0275677e+02  -5.2892903e-01   3.3056226e+02   1.4853084e+01   2.2568355e+02   9.0324129e+00   3.2965484e+02   2.1746000e+01   2.7698258e+02   1.4824619e+01   2.7260226e+02   1.5704956e+02   4.1024323e+02   5.4584090e+01   7.5804516e+01   4.5129832e+01   1.0909516e+02   1.7324000e+01   5.8581581e+02   2.1461832e+01   2.4074581e+02  -8.9857935e+00   2.7596581e+02   2.3068542e+01   3.7622503e+02   1.3871412e+00   3.4325871e+02   2.3141561e+01   2.0817503e+02  -2.4548859e+01   2.7409935e+02   2.1476890e+01   2.2498503e+02   1.4006341e+01   2.5431968e+02   9.3495871e+00   3.3065503e+02   1.2272741e+01   4.4279452e+02   2.5297084e+01   3.1925548e+02   5.8463355e+00   2.9603032e+02   2.4930155e+01   5.3065503e+02  -2.9347259e+01   3.1630968e+02  -1.6121935e+00   2.7851065e+02  -1.1127871e+00   3.1236503e+02  -3.9934059e+01   8.8479677e+01   1.5446142e+01   4.1941935e+02  -4.0435484e+00   2.6419129e+02   4.9414710e+00   3.8550503e+02   3.5074741e+01   3.2255503e+02   1.5354074e+02   3.5417710e+02   1.8828090e+01   2.7408677e+02   2.3212413e+01   4.7400452e+02   2.5538348e+01   3.5287968e+02   8.3180129e+00   3.5436387e+02   1.6465084e+01   2.8535903e+02   3.1667729e+01   5.0052484e+02  -7.3845677e+00   2.6030419e+02   1.6694374e+01   2.6863742e+02   1.1183523e+01   2.1579161e+02  -8.5752258e-01   2.0347032e+02   1.2270761e+01   4.0139968e+02  -1.0038710e-02
   1.7269677e+02  -9.2509677e-01   3.1415484e+02   1.7856323e+01   2.8732677e+02   1.4282568e+01   2.6726419e+02   1.5889951e+02   2.2519290e+02   1.6920263e+02   3.3213387e+02   2.0163806e+01   5.1128323e+02   2.9291858e+01   4.5962258e+02   3.7785806e+00   4.6384742e+02   6.5432258e-02   2.9211903e+02  -9.4417806e+00   6.5938613e+02   1.2199110e+01   1.5699000e+02   8.0656387e+00   3.5849839e+02   1.4458194e+01   1.2578097e+02  -2.0439574e+01   3.0979935e+02   1.4511213e+01   4.5337935e+02   1.8916426e+01   4.0280097e+02   1.3453883e+02   2.9188839e+02  -1.1777200e+01   3.7144097e+02   2.2691819e+01   2.9416065e+02   1.3683277e+01   3.8759355e+02   3.0611548e+01   3.6208613e+02   1.0795634e+02   1.9635226e+02   6.9399222e+00   2.1363129e+02   3.4441110e+01   2.4173871e+02   4.9857419e+00   1.4429129e+02  -2.9191097e+00   3.9975000e+02   3.9612903e+01   3.4266323e+02   2.9441781e+01   3.1917839e+02   3.4248632e+01   3.0629484e+02   3.5832542e+01   2.6928161e+02   2.6198761e+01   7.3258903e+02  -2.0316800e+01   3.7513871e+02   5.3166452e+00   4.7431710e+02  -1.5713755e+01   2.2103503e+02   2.5512341e+01   2.5577484e+02  -5.5965032e+00   1.7737484e+02   9.1519484e+00   3.0328903e+02   1.4158168e+01   1.8791935e+02   1.0348065e+01   3.1834581e+02   1.6958839e+00   1.8911194e+02  -9.8470194e+00   4.9272452e+02  -2.1705058e+01   2.6428387e+02   7.9456774e+00   3.5816129e+02   4.7083871e+00   3.8941452e+02  -8.9186452e+00   2.7433806e+02   2.4321019e+01   3.7985581e+02   5.2540645e-01   2.0147968e+02   4.1594852e+01   2.0191839e+02   5.8294323e+00   3.4727548e+02   1.8122477e+01   3.0802645e+02   6.1253368e+01   3.6949742e+02   6.8111742e+00   2.8759935e+02   8.1398710e-01   1.8327290e+02   1.0760139e+02   3.2079503e+02   3.6921541e+01   2.9371613e+02   4.9901290e+00   2.9530613e+02   1.4346970e+02   2.5846935e+02   4.3682774e+01   1.9092387e+02   1.7112641e+02   6.3067935e+02   1.7572426e+01   3.4062677e+02   9.6156645e+00   3.3095419e+02   2.9003019e+01   4.4050452e+02   2.0843832e+01   6.0313355e+02  -3.1484258e+00   2.7264419e+02  -8.6960516e+00   3.2475226e+02   2.0295626e+01   2.9997161e+02  -3.6103097e+00   2.8172194e+02   1.2513213e+01   5.9013677e+02  -1.6809329e+01   3.4280226e+02  -1.6961161e+00   2.7106355e+02   2.7932013e+01   2.8489484e+02   5.0868000e+00   2.7765258e+02   1.1681019e+01   2.4974226e+02   2.0482836e+02   4.2510323e+02   4.7345290e+01   9.0474516e+01   5.0196232e+01   1.0928516e+02   1.4488000e+00   6.3557581e+02   1.0331032e+01   2.3145581e+02   2.6674065e+00   2.4357581e+02   7.5974194e-01   3.8136503e+02   2.5595941e+01   3.6749871e+02   1.9442361e+01   2.3327503e+02  -1.7506859e+01   3.1595935e+02   3.1598090e+01   2.2931503e+02   2.6239941e+01   2.5798968e+02   5.3459871e+00   3.6427503e+02   2.5331412e+00   4.4560452e+02   2.5352284e+01   3.1615548e+02   3.6804335e+01   2.8674032e+02   1.4763355e+01   4.9684503e+02  -3.6972459e+01   3.5616968e+02   1.6239006e+01   2.5937065e+02  -6.6315871e+00   2.4070503e+02  -4.1961259e+01   1.1105968e+02   1.6779742e+01   4.6317935e+02  -3.7843484e+00   3.1400129e+02   1.2296671e+01   3.8093503e+02   2.5490341e+01   3.3236503e+02   9.4465941e+01   3.3664710e+02   9.9604903e+00   2.3027677e+02  -7.4227871e+00   4.6195452e+02   3.1502348e+01   3.0559968e+02   9.1041290e-01   3.3355387e+02   1.4219884e+01   3.0416903e+02   3.8782929e+01   5.1285484e+02  -6.2709677e+00   2.7073419e+02   4.7499742e+00   2.8944742e+02   1.2078723e+01   2.5498161e+02  -6.5127226e+00   2.8323032e+02  -3.5003871e-01   4.1810968e+02   2.5753161e+01
   1.4364677e+02   1.1928903e+01   2.9815484e+02   1.4426323e+01   2.5418677e+02   2.8453768e+01   3.1854419e+02   1.7612711e+02   2.3157290e+02   2.2678223e+02   4.3841387e+02   8.8014065e+00   4.1700323e+02   2.8304258e+01   4.0077258e+02   2.3936581e+01   5.0303742e+02  -1.4779768e+01   3.6577903e+02  -9.1045806e+00   5.1433613e+02   1.5183110e+01   1.7846000e+02   1.3678039e+01   4.2015839e+02   2.8539355e-01   1.3783097e+02   2.3356426e+01   3.5918935e+02   8.5600129e+00   4.3042935e+02   7.0824258e+00   3.7895097e+02   1.2897683e+02   3.1188839e+02  -2.1847200e+01   4.1263097e+02   2.3626619e+01   2.4430065e+02   1.9202077e+01   3.3654355e+02   2.3795548e+01   3.4708613e+02   1.4158634e+02   2.0764226e+02   1.0566722e+01   1.9697129e+02  -9.9860903e+00   2.5740871e+02  -3.1178581e+00   1.6401129e+02   6.6432903e+00   4.0037000e+02  -2.0006697e+01   2.5728323e+02  -2.4478194e+00   2.7569839e+02   1.0347032e+01   2.3181484e+02   3.8830942e+01   2.2566161e+02   3.0358361e+01   7.3368903e+02  -2.5048000e+00   3.3851871e+02   4.1626245e+01   4.6512710e+02  -2.1855484e-01   2.3984503e+02   6.4375412e+00   2.3872484e+02  -1.5282503e+01   1.8075484e+02   1.4261548e+01   3.1075903e+02  -6.1994323e+00   2.0700935e+02   1.2010865e+01   3.1881581e+02   1.2988284e+01   2.2059194e+02   8.7745806e+00   5.1267452e+02  -1.9771058e+01   2.4090387e+02  -1.6139226e+00   4.0425129e+02   1.9451187e+01   3.9864452e+02   1.4432955e+01   2.4785806e+02  -6.4205806e+00   3.4499581e+02   1.2214206e+01   1.8328968e+02   3.1380052e+01   2.1015839e+02  -6.8297677e+00   3.1465548e+02   6.8720774e+00   2.8783645e+02   1.2848857e+02   4.1891742e+02   2.7147574e+01   2.8149935e+02   2.6021987e+01   2.1513290e+02   1.4096259e+02   3.2212503e+02   2.1235141e+01   3.0190613e+02   7.6649290e+00   2.7301613e+02   1.3020290e+02   3.4613935e+02   4.5289174e+01   2.3239387e+02   1.7100881e+02   6.2305935e+02   1.3462026e+01   3.4424677e+02   2.8906065e+01   3.2128419e+02   3.9866619e+01   4.0474452e+02   3.8564632e+01   5.7790355e+02  -5.3200258e+00   2.6422419e+02   3.7875484e+00   3.2322226e+02   2.3888026e+01   3.0521161e+02   1.2210490e+01   2.9125194e+02  -1.8191871e+00   4.5661677e+02  -1.5507729e+01   3.5551226e+02   3.4270839e+00   2.7892355e+02   4.3432129e+00   2.8246484e+02   1.8512000e+00   2.6560258e+02   1.3355019e+01   2.6093226e+02   1.4584316e+02   3.7643323e+02   4.2008890e+01   1.4247452e+02   9.7416232e+01   1.1719516e+02   4.1960000e+00   6.2271581e+02   1.9699832e+01   2.5126581e+02   9.5626065e+00   2.3776581e+02   2.1504542e+01   4.0412503e+02   1.7055141e+01   3.5473871e+02   2.7323161e+01   2.2560503e+02  -3.1332588e+00   3.0133935e+02   1.5727690e+01   2.7660503e+02   2.8496741e+01   2.7688968e+02   8.4539871e+00   3.5041503e+02   2.1219412e+00   4.1998452e+02   6.1218839e+00   3.4463548e+02   1.6245935e+01   3.1198032e+02  -1.3958452e+00   4.5460503e+02  -5.2263259e+01   2.8811968e+02  -5.6469935e+00   2.4008065e+02   1.9911613e+01   2.6855503e+02  -4.3519259e+01   1.3100968e+02   1.5043742e+01   4.5946935e+02   1.0562452e+01   2.9543129e+02   9.9222710e+00   3.4798503e+02   4.4076341e+01   3.1079503e+02   1.3186154e+02   3.7404710e+02   8.9084903e+00   2.4241677e+02   1.0316013e+01   4.4752452e+02   2.7176748e+01   2.9416968e+02   8.2948129e+00   3.9307387e+02   5.0828387e-01   2.8250903e+02   1.8185729e+01   4.6861484e+02   1.8508232e+01   2.3541419e+02   5.6855742e+00   2.0507742e+02   2.9888323e+01   2.7141161e+02  -5.8771226e+00   2.3180032e+02  -6.6656387e+00   3.5291968e+02  -1.9416387e+00
   1.5912677e+02   2.3020503e+01   3.1286484e+02   1.2099523e+01   2.8889677e+02   2.9766968e+01   3.3045419e+02   1.3089431e+02   1.9743290e+02   2.7266343e+02   3.2846387e+02   2.5547406e+01   5.2409323e+02   2.2597058e+01   4.4102258e+02   2.2466581e+01   4.5527742e+02  -2.4389677e+00   3.4273903e+02   6.9861935e-01   5.1504613e+02   3.0796310e+01   1.5427000e+02   4.2332387e+00   3.0687839e+02  -6.8422065e+00   1.1678097e+02   2.3570426e+01   3.0541935e+02   1.0341613e+01   4.0256935e+02   2.0891226e+01   3.1571097e+02   1.2331603e+02   2.3131839e+02  -1.6541600e+01   3.2248097e+02  -8.1613806e+00   2.2625065e+02  -1.6643923e+01   3.1306355e+02   1.4623948e+01   3.0760613e+02   1.4474474e+02   2.3035226e+02  -3.9700778e+00   2.5873129e+02   3.6123110e+01   3.0997871e+02   1.3576542e+01   2.3096129e+02   9.2872903e+00   3.5156000e+02   2.4848103e+01   2.4761323e+02   2.8045781e+01   3.2188839e+02   9.7418323e+00   2.5252484e+02   5.9754142e+01   2.2952161e+02   2.7709561e+01   8.0725903e+02   1.4519600e+01   3.2970871e+02   1.0241045e+01   5.0546710e+02  -1.8065755e+01   2.1289503e+02   2.0163541e+01   2.3310484e+02  -1.1452903e+01   1.9847484e+02  -1.5676052e+01   2.8242903e+02   2.8356968e+01   2.0691935e+02   2.3208065e+01   3.4558581e+02   2.0896684e+01   1.8173194e+02  -5.3566194e+00   4.8244452e+02  -2.1126581e+00   2.4081387e+02   1.7913277e+01   4.0244129e+02   8.5459871e+00   3.4298452e+02   5.7457548e+00   2.5704806e+02   2.0844219e+01   3.4675581e+02   1.2340645e-01   1.6419968e+02   3.1337252e+01   2.0134839e+02  -6.0349677e+00   2.8051548e+02   1.5993277e+01   3.6287645e+02   1.9533537e+02   2.8525742e+02   2.3360374e+01   3.1720935e+02   3.1495187e+01   2.3446290e+02   1.3693619e+02   2.8003503e+02   2.1982341e+01   3.3718613e+02   1.4222529e+01   2.8325613e+02   1.2172370e+02   3.8832935e+02   2.2763974e+01   2.1587387e+02   1.6971041e+02   6.0605935e+02   8.0620258e+00   3.5986677e+02   1.5936465e+01   3.5128419e+02   1.1416619e+01   3.7379452e+02   3.4040632e+01   4.9852355e+02   5.0037419e-01   3.8736419e+02   6.0634839e-01   3.9094226e+02   1.1280426e+01   2.9840161e+02   9.0852903e+00   3.3849194e+02   1.6111613e+01   4.2913677e+02   1.8120671e+01   3.3513226e+02   2.0057484e+01   2.8645355e+02   1.9360813e+01   3.2027484e+02   3.3206400e+01   2.6055258e+02   1.9619019e+01   2.2579226e+02   1.5232436e+02   3.4472323e+02   5.9445690e+01   1.1247452e+02   4.6386232e+01   9.7665161e+01   3.9984000e+00   6.4081581e+02   1.1251832e+01   2.7622581e+02   1.5175806e+01   1.9443581e+02  -9.3590581e+00   3.7198503e+02   2.6396341e+01   3.4168871e+02   4.6657161e+01   2.4589503e+02   1.4835412e+00   2.9038935e+02   1.2643690e+01   2.6379503e+02   4.4141541e+01   2.4507968e+02   1.5418787e+01   3.5979503e+02  -3.0084588e+00   4.2093452e+02   2.4905884e+01   3.3958548e+02   8.4599355e+00   2.8555032e+02   1.0818555e+01   4.9022503e+02  -2.5542859e+01   3.4092968e+02   1.1558206e+01   2.4699065e+02   7.3588129e+00   2.6922503e+02  -5.0912859e+01   1.2085968e+02   1.3755742e+01   4.3693935e+02   2.9848516e+00   3.4700129e+02   2.7316671e+01   3.9017503e+02   2.5601141e+01   3.1217503e+02   1.1851114e+02   3.2771710e+02   1.2814890e+01   2.8432677e+02   2.1063213e+01   5.0057452e+02   1.1702748e+01   3.3311968e+02   2.8488129e+00   3.1231387e+02   4.4490839e+00   2.4664903e+02   1.7664529e+01   7.1976484e+02   4.7506232e+01   2.5599419e+02   2.2669174e+01   2.0619742e+02   2.4287226e+00   2.6989161e+02  -1.7325523e+01   3.7213032e+02  -5.1320387e+00   3.7120968e+02   4.2151613e+00
   1.6403677e+02   1.5107703e+01   3.4001484e+02   1.3407523e+01   2.2660677e+02   2.8180168e+01   3.4097419e+02   1.6714271e+02   1.8862290e+02   1.9917823e+02   2.9708387e+02  -8.2193548e-02   3.4876323e+02   1.0573458e+01   3.9392258e+02  -3.5154194e+00   4.1699742e+02  -3.5756568e+01   3.4792903e+02  -2.7165806e+00   7.1076613e+02   1.3848710e+01   1.5146000e+02   1.1178039e+01   3.7815839e+02   9.1653935e+00   1.4421097e+02   1.1846026e+01   2.9160935e+02   8.6864129e+00   5.2961935e+02   2.1677226e+01   3.5595097e+02   1.7585683e+02   1.9784839e+02   5.5600000e-01   4.1115097e+02   1.3705019e+01   3.3992065e+02   2.1072477e+01   3.6516355e+02   2.0885948e+01   3.5708613e+02   1.3997634e+02   2.5387226e+02  -9.0916778e+00   2.7858129e+02   1.1865110e+01   3.1335871e+02   2.1926142e+01   2.1877129e+02   1.2172490e+01   2.7180000e+02   8.5589032e+00   2.3104323e+02   3.1131381e+01   3.4802839e+02   2.0180632e+01   2.8057484e+02   3.7170142e+01   2.8395161e+02   2.3645161e+01   7.7558903e+02   3.0673200e+01   3.1860871e+02  -2.5909548e+00   4.4898710e+02  -5.7873548e+00   2.2546503e+02   7.3979412e+00   2.7987484e+02  -1.0814503e+01   1.7437484e+02   9.7719484e+00   2.7128903e+02   8.4781677e+00   2.2448935e+02  -8.2475355e+00   3.3796581e+02  -7.6437161e+00   2.1863194e+02   3.1213806e+00   5.1410452e+02  -1.6935458e+01   2.6971387e+02   4.9412774e+00   3.1887129e+02   8.3815871e+00   3.5417452e+02  -4.6694452e+00   2.9318806e+02   3.1930194e+00   3.6475581e+02  -4.0365935e+00   1.8485968e+02   2.3444452e+01   2.1315839e+02   2.2102323e+00   3.3808548e+02   1.2876774e+00   3.4145645e+02   1.4547897e+02   3.2825742e+02   9.0203742e+00   3.0392935e+02   3.6075871e+00   2.2027290e+02   1.3488139e+02   3.0884503e+02   2.4397541e+01   2.6823613e+02   7.0285290e+00   2.5558613e+02   1.1345730e+02   4.4108935e+02   5.6933174e+01   2.7030387e+02   2.0877601e+02   6.2748935e+02  -6.6523742e+00   3.3601677e+02   4.0514465e+01   3.2414419e+02   3.5207819e+01   2.9341452e+02   2.3561032e+01   4.0547355e+02   8.2343742e+00   4.0650419e+02  -1.0594852e+01   3.5070226e+02   2.2599626e+01   2.9736161e+02  -1.6915097e+00   3.2539194e+02   9.1596129e+00   4.6856677e+02   2.6762710e+00   3.3570226e+02   1.4631884e+01   2.8987355e+02   2.5172129e+00   2.9327484e+02   2.5556400e+01   2.4560258e+02   2.7385019e+01   2.3936226e+02   1.3604876e+02   3.8362323e+02   5.2953690e+01   9.7574516e+01   7.9818232e+01   1.0343516e+02  -1.1893200e+01   5.9600581e+02   1.5306632e+01   2.7545581e+02   1.6767406e+01   1.4748581e+02   7.7269419e+00   3.9498503e+02   2.2316341e+01   2.7787871e+02   1.3371961e+01   2.1231503e+02   2.0689941e+01   3.4809935e+02   1.5216890e+01   2.5227503e+02   1.4733141e+01   2.9445968e+02   5.6583871e+00   3.4579503e+02   4.9154122e-01   4.1426452e+02   4.5294839e+00   3.6767548e+02   2.3682735e+01   2.6989032e+02   6.7313548e+00   4.3370503e+02  -3.0261259e+01   3.4997968e+02  -7.8579355e-01   2.4037065e+02  -6.7715871e+00   2.5779503e+02  -6.1568459e+01   1.6281968e+02   4.3878942e+01   4.3912935e+02   1.2396516e+00   2.9295129e+02   1.2106710e+00   3.6965503e+02   2.6772741e+01   2.9903503e+02   1.1856234e+02   3.7337710e+02   1.7962090e+01   2.4989677e+02   3.3667613e+01   4.6381452e+02   2.9973548e+01   3.1030968e+02   1.0433613e+01   2.8464387e+02  -4.9073161e+00   3.1097903e+02   1.2478129e+01   5.0952484e+02   2.2354323e+00   2.4251419e+02   6.6375742e+00   2.5938742e+02   1.4423523e+01   2.7284161e+02  -5.3715226e+00   2.6285032e+02   5.2303613e+00   3.9525968e+02  -8.8838710e-02
   2.0836677e+02   2.6981303e+01   3.3529484e+02  -1.7848774e+00   2.2789677e+02   1.6696968e+01   3.5707419e+02   1.7147471e+02   2.1162290e+02   1.9499823e+02   2.5103387e+02  -1.5488194e+01   3.6466323e+02   2.8591458e+01   4.5252258e+02   3.1096581e+01   3.6742742e+02   8.1449032e+01   3.8187903e+02  -7.3925806e+00   4.3947613e+02   4.2719097e+00   1.5108000e+02   3.7348439e+01   3.5858839e+02   1.6350994e+01   1.3631097e+02   2.8338026e+01   3.3313935e+02  -3.8259871e+00   4.9542935e+02   2.5602426e+01   3.3233097e+02   1.6422643e+02   3.3774839e+02   1.2364000e+01   3.5610097e+02   3.0009019e+01   2.4801065e+02   2.2235277e+01   3.9626355e+02   1.6537948e+01   3.9565613e+02   1.6860074e+02   2.6425226e+02  -3.8220778e+00   3.0763129e+02   1.6781110e+01   1.9440871e+02   5.1121419e+00   1.8906129e+02  -6.6907097e+00   2.2656000e+02  -2.1251897e+01   1.7408323e+02  -4.6018194e+00   2.9455839e+02  -1.2731768e+01   2.4367484e+02   5.1032142e+01   2.1081161e+02  -4.3636387e+00   6.3682903e+02  -1.4376000e+01   3.2503871e+02   1.3374645e+01   4.5941710e+02  -2.0431755e+01   2.1236503e+02   1.7395941e+01   2.3449484e+02   4.1058968e+00   1.6337484e+02  -5.1580516e+00   3.0070903e+02   1.6124568e+01   1.9962935e+02   1.4311265e+01   3.8015581e+02   1.2361084e+01   2.5578194e+02   1.5059381e+01   5.9082452e+02  -1.3263058e+01   2.9757387e+02   7.6124774e+00   3.2177129e+02   2.7479587e+01   5.7745452e+02   8.0781548e+00   3.1799806e+02   1.8258219e+01   4.1156581e+02   5.3186065e+00   2.1547968e+02   5.2714852e+01   2.5843839e+02   2.6497832e+01   3.0960548e+02   1.7136077e+01   3.3592645e+02   1.8249137e+02   3.3839742e+02   2.5629174e+01   2.9744935e+02   2.2835987e+01   2.3618290e+02   1.3351859e+02   3.3136503e+02   1.4165941e+01   3.5061613e+02  -1.4321871e+01   3.3696613e+02   9.2996903e+01   4.0794935e+02   3.7864374e+01   2.8216387e+02   1.3535721e+02   5.9339935e+02   2.4124826e+01   3.1562677e+02   6.3356645e+00   3.5109419e+02   3.8241819e+01   3.3965452e+02   1.5341832e+01   4.8609355e+02   2.8834774e+01   3.1817419e+02   7.5215484e+00   3.6637226e+02   1.2916026e+01   2.9816161e+02  -1.2515510e+01   3.4611194e+02   2.8320129e+00   4.6628677e+02  -8.6113290e+00   3.6242226e+02   1.8242839e+00   2.5525355e+02   1.5286813e+01   2.8270484e+02   2.8352000e+01   2.7046258e+02   5.6362194e+00   2.4574226e+02   1.5210836e+02   3.6972323e+02   6.6115690e+01   1.4609452e+02   6.7646632e+01   1.4547516e+02  -1.5864000e+00   5.6228581e+02   4.0004232e+01   3.0536581e+02   1.0564606e+01   2.2143581e+02  -7.9490581e+00   4.1089503e+02   2.2993541e+01   2.8221871e+02   1.8454761e+01   2.1598503e+02   2.5863412e+00   2.9890935e+02   1.1112090e+01   2.8712503e+02   2.5565141e+01   2.9407968e+02  -2.9712129e+00   3.9931503e+02  -8.3600588e+00   4.4826452e+02   2.7049484e+01   3.0905548e+02   2.9232335e+01   3.0498032e+02   2.8734155e+01   4.4546503e+02  -2.6532059e+01   3.3526968e+02  -1.1518994e+01   3.0827065e+02   1.7836413e+01   3.4155503e+02  -3.7839259e+01   1.0500968e+02   2.2263742e+01   4.2703935e+02  -6.1731484e+00   3.3129129e+02   4.3347097e-01   4.1460503e+02   3.6416741e+01   3.1841503e+02   1.0639194e+02   3.4057710e+02   8.3160903e+00   2.2789677e+02   1.1477613e+01   4.4219452e+02   2.9983148e+01   3.2097968e+02   1.7200013e+01   2.9764387e+02   4.7626839e+00   2.8816903e+02   2.8492929e+01   5.5076484e+02   2.2596232e+01   2.2383419e+02   2.0031974e+01   2.1507742e+02   3.0278323e+01   2.6951161e+02  -1.0055123e+01   3.0237032e+02  -1.2311239e+01   3.5277968e+02  -6.1204387e+00
   2.0760677e+02   3.7902103e+01   3.3320484e+02   1.0192323e+01   1.8570677e+02   5.2312168e+01   3.2493419e+02   1.6757591e+02   2.0562290e+02   1.7762823e+02   2.8484387e+02   1.1707006e+01   3.6747323e+02   2.5506658e+01   4.9572258e+02   3.5790581e+01   3.7103742e+02   6.6490232e+01   3.7468903e+02  -1.1007381e+01   4.3614613e+02   4.7783097e+00   1.0899000e+02   3.5235639e+01   3.2820839e+02   2.8451394e+01   1.2240097e+02   9.5908258e+00   2.5689935e+02  -1.3296787e+01   4.6056935e+02   2.0441226e+01   3.0876097e+02   1.3254203e+02   2.9264839e+02   2.0742000e+01   3.3734097e+02  -2.8201806e+00   1.3520065e+02  -6.1199226e+00   3.6111355e+02   1.7159948e+01   3.5960613e+02   1.0681474e+02   2.8625226e+02   6.2279222e+00   3.1963129e+02   4.2011097e+00   2.3954871e+02  -3.1690581e+00   2.0101129e+02   1.2783290e+01   2.3609000e+02   5.7557032e+00   2.1304323e+02  -7.9086194e+00   3.1731839e+02   3.7777432e+01   3.0181484e+02   2.1000942e+01   2.3366161e+02  -4.1638710e-02   6.0482903e+02  -2.1056000e+01   3.0070871e+02   1.5461045e+01   4.1936710e+02  -2.1417755e+01   1.7527503e+02   2.2943141e+01   2.2910484e+02  -3.1372903e+01   1.7918484e+02  -1.0428516e+00   2.8370903e+02   1.0064568e+01   1.8786935e+02  -3.0379355e+00   3.8339581e+02   2.5771884e+01   2.6363194e+02   1.4281381e+01   5.5082452e+02  -8.3930581e+00   3.1081387e+02   2.8432774e+00   2.8844129e+02   4.3715987e+01   3.9507452e+02   2.9818555e+01   3.5904806e+02  -6.7857806e+00   4.5918581e+02   6.7490065e+00   1.8505968e+02   2.9618452e+01   2.0910839e+02   5.6342323e+00   3.6194548e+02  -1.3141123e+01   2.5730645e+02   2.0726097e+02   3.4863742e+02   1.3909974e+01   2.6954935e+02   4.8779871e+00   2.4280290e+02   1.4069899e+02   3.7289503e+02   1.0463541e+01   3.6004613e+02   1.2733729e+01   2.4715613e+02   1.0918170e+02   2.9651935e+02   5.4878774e+01   2.2277387e+02   1.5748841e+02   5.2120935e+02   6.2300258e+00   2.6562677e+02   8.2856645e+00   3.1323419e+02   1.3420619e+01   3.4584452e+02   8.8966323e+00   5.4209355e+02   1.2874774e+01   2.5398419e+02   1.8936748e+01   3.4770226e+02   1.2196258e+00   2.3536161e+02  -8.7150968e-01   3.4149194e+02   7.4916129e+00   5.5789677e+02  -7.4701290e+00   3.9056226e+02   1.5623084e+01   2.3011355e+02  -3.8419871e+00   3.2494484e+02   1.0402800e+01   2.6965258e+02   2.3751019e+01   2.1284226e+02   1.5298036e+02   4.2162323e+02   3.8053690e+01   1.0680452e+02   9.8029832e+01   1.3147516e+02   2.8136000e+00   5.5619581e+02   1.3491432e+01   2.7860581e+02   1.1325406e+01   3.1710581e+02   9.1573419e+00   3.9370503e+02   3.2658741e+01   3.0192871e+02   3.5217961e+01   2.4665503e+02   8.2741219e-02   2.6557935e+02   2.4538490e+01   2.5912503e+02   3.0565141e+01   3.1217968e+02   3.5807871e+00   4.3374503e+02  -5.4044588e+00   4.4298452e+02   3.8661884e+01   2.8882548e+02   1.5950735e+01   3.2246032e+02   3.2145755e+01   4.6131503e+02  -3.7040059e+01   3.3778968e+02  -1.2405935e+00   2.2965065e+02  -6.7739871e+00   3.4231503e+02  -6.6950059e+01   1.2690968e+02   2.4751742e+01   4.5155935e+02  -6.2847484e+00   3.1205129e+02   2.9726710e+00   3.8784503e+02   3.6357541e+01   2.8608503e+02   1.2111834e+02   3.2064710e+02  -1.1359510e+01   1.8908677e+02   1.2392413e+01   4.7757452e+02   1.2748387e-02   3.1835968e+02   1.5839613e+01   2.8107387e+02   2.0758284e+01   2.9602903e+02   1.8714129e+01   5.1961484e+02  -6.8617677e+00   2.1604419e+02   1.7551742e+00   2.1351742e+02   1.2093123e+01   2.6103161e+02  -1.0856723e+01   2.7785032e+02  -8.7296387e+00   3.6172968e+02   1.0683561e+01
   1.8350677e+02   2.0120103e+01   2.5253484e+02   1.1159226e+00   1.9889677e+02   3.8546968e+01   3.1683419e+02   1.5069391e+02   2.0619290e+02   1.3948263e+02   1.8365387e+02   2.0992206e+01   3.4557323e+02   1.8498658e+01   5.0042258e+02  -8.8354194e+00   3.7551742e+02   8.1231832e+01   2.9758903e+02   5.7306194e+00   4.0218613e+02   1.8635110e+01   1.1860000e+02  -1.2193161e+01   3.9953839e+02   1.6454994e+01   1.0869097e+02  -1.0122374e+01   2.9065935e+02   1.1762413e+01   3.9547935e+02  -3.4515742e+00   3.5118097e+02   1.0614843e+02   2.3122839e+02  -7.0144000e+00   3.1582097e+02  -1.5628581e+01   2.4320065e+02  -3.2899226e+00   3.5735355e+02   6.5107484e+00   3.4551613e+02   1.0437194e+02   4.7754226e+02   1.5494722e+01   3.4387129e+02  -1.0180903e+00   2.3716871e+02   5.5413419e+00   2.4663129e+02   1.2223690e+01   2.7409000e+02   2.6157032e+00   2.4918323e+02   3.5390181e+01   3.1364839e+02   1.2691032e+01   3.5319484e+02   1.6790542e+01   2.4857161e+02   1.3995561e+01   5.9796903e+02   1.4782800e+01   3.2798871e+02   4.6864516e-01   4.8731710e+02   1.3006245e+01   2.0270503e+02   1.6788741e+01   2.6430484e+02  -1.9278903e+01   1.5013484e+02   1.2811148e+01   2.7094903e+02   1.1795368e+01   1.9248935e+02   1.0592465e+01   3.5915581e+02   1.4108387e-01   2.5492194e+02   7.7881806e+00   4.9477452e+02  -3.3679058e+01   2.9338387e+02  -1.2482323e+01   3.2658129e+02   1.2144787e+01   3.2317452e+02   2.4000555e+01   2.9728806e+02   5.4850194e+00   4.5232581e+02   2.2197806e+01   1.8781968e+02   3.7207652e+01   2.2248839e+02   9.8038323e+00   2.9327548e+02   3.2782477e+01   2.7445645e+02   1.7250897e+02   3.8415742e+02   2.3018374e+01   2.6301935e+02   1.3400387e+01   2.6789290e+02   9.6171794e+01   3.6103503e+02   2.7742341e+01   3.9909613e+02   1.9397290e+00   2.5039613e+02   1.2411250e+02   3.2356935e+02   3.5614774e+01   2.0273387e+02   1.1647161e+02   4.9934935e+02   1.7358826e+01   2.8086677e+02   2.1926465e+01   3.2271419e+02   2.8522194e+00   4.3998452e+02   2.7555432e+01   5.1994355e+02   1.6216774e+01   2.6926419e+02   1.3954348e+01   3.5684226e+02   2.2728426e+01   2.2816161e+02   8.4644903e+00   3.5249194e+02  -1.0838710e-01   5.7828677e+02   3.2386710e+00   3.7822226e+02   2.5230284e+01   2.3049355e+02   1.6127613e+01   2.9075484e+02   1.3618000e+01   2.6670258e+02   1.1597019e+01   2.2484226e+02   1.4521036e+02   4.1848323e+02   4.5074890e+01   5.0904516e+01   1.1222183e+02   1.1581516e+02  -8.8360000e-01   5.7924581e+02   2.7432258e-02   2.8155581e+02   1.4469406e+01   2.7210581e+02  -5.1426581e+00   3.8098503e+02   2.2436341e+01   3.1744871e+02   1.6363613e+00   2.1984503e+02  -5.0024588e+00   2.3671935e+02   1.1037290e+01   2.8455503e+02   1.9770741e+01   3.2426968e+02   6.4735871e+00   3.9065503e+02   2.7527412e+00   4.4288452e+02   1.7949884e+01   3.0253548e+02   2.0233935e+01   2.9493032e+02   2.4258155e+01   5.1555503e+02  -2.2279259e+01   3.1964968e+02  -8.5993935e+00   2.5084065e+02   3.9108129e+00   2.8950503e+02  -6.7815259e+01   9.2199677e+01   1.6858542e+01   4.2731935e+02  -1.6345548e+01   3.1795129e+02   5.1706710e+00   4.0836503e+02   2.7815941e+01   2.9474503e+02   1.2447554e+02   3.3417710e+02   5.2980903e+00   2.4241677e+02   1.1316013e+01   5.0104452e+02   2.7665148e+01   3.1821968e+02   1.8900813e+01   3.4064387e+02   7.9926839e+00   2.6121903e+02   1.1838929e+01   4.8704484e+02   2.6743832e+01   2.3736419e+02   1.1595742e+00   2.4069742e+02   1.6538723e+01   2.8784161e+02  -2.0515226e+00   2.8956032e+02   2.6953561e+01   3.2639968e+02   1.5699961e+01
   1.9603677e+02   1.5207703e+01   2.4558484e+02   1.9251923e+01   2.0941677e+02   4.4515368e+01   3.1154419e+02   1.8073711e+02   1.8995290e+02   1.9226183e+02   2.1675387e+02   4.5342065e+00   5.4424323e+02   1.6745058e+01   5.3757258e+02   1.0342581e+01   3.8184742e+02   1.1996543e+02   3.4973903e+02  -2.7341381e+01   4.3757613e+02   3.3083910e+01   1.4537000e+02   7.0523871e-01   3.8592839e+02   2.5037935e+00   1.2750097e+02   2.4612826e+01   3.1256935e+02   2.0289613e+01   3.7199935e+02   5.7146826e+01   3.8657097e+02   1.3764723e+02   1.5736839e+02   8.0844000e+00   3.5082097e+02   2.9191419e+01   1.6606065e+02  -4.3087226e+00   3.9897355e+02   5.7511484e+00   4.0479613e+02   1.3081954e+02   3.3811226e+02   1.2839122e+01   3.5149129e+02   7.7923097e+00   2.4792871e+02   1.1780542e+01   2.3210129e+02  -7.6539097e+00   2.5947000e+02  -4.0469677e-01   2.1837323e+02   1.3904981e+01   3.6640839e+02  -9.7677419e-03   3.3876484e+02   4.0474942e+01   2.5666161e+02  -4.5016387e+00   6.7734903e+02   6.8124000e+00   4.5656871e+02   1.5622452e+00   4.3403710e+02   5.0786452e+00   2.2260503e+02   2.1776741e+01   3.0087484e+02   8.0754968e+00   1.4580484e+02  -5.3224516e+00   2.7909903e+02   1.6383368e+01   2.1338935e+02   1.2260465e+01   3.4377581e+02   1.3851484e+01   2.6082194e+02   2.4986181e+01   4.7201452e+02  -1.1378258e+01   2.8171387e+02   5.0712774e+00   3.0144129e+02   1.2815987e+01   2.4383452e+02   7.9577548e+00   2.7361806e+02  -9.5138065e-01   4.5732581e+02   1.8947806e+01   2.1514968e+02   3.9591252e+01   2.3210839e+02   2.4794232e+01   3.2889548e+02   1.2312877e+01   3.1483645e+02   1.5275857e+02   3.4529742e+02   3.2267174e+01   3.1387935e+02   1.6951587e+01   2.3656290e+02   9.8818194e+01   3.9155503e+02   2.3210741e+01   3.4328613e+02   1.5114529e+01   2.6696613e+02   9.7876903e+01   2.9670935e+02   4.4483574e+01   2.3530387e+02   1.4553601e+02   5.9086935e+02   1.2617226e+01   2.9015677e+02   3.3753265e+01   4.5252419e+02   3.0077419e+01   4.6103452e+02   6.1432258e-02   5.4623355e+02   5.4935742e+00   2.1522419e+02   1.0384755e+02   3.4161226e+02   2.4846826e+01   2.5916161e+02   5.5644903e+00   3.4668194e+02  -5.9358710e-01   5.5051677e+02  -1.5069729e+01   3.8708226e+02   3.0901484e+01   2.4030355e+02   2.7152813e+01   2.9232484e+02   1.1240000e-01   2.8660258e+02   1.4395019e+01   2.2955226e+02   1.4311356e+02   4.1291323e+02   3.3470490e+01   6.2474516e+01   6.1526232e+01   1.5128516e+02  -5.1012000e+00   5.3466581e+02   2.9933832e+01   2.7445581e+02   2.0227406e+01   2.8267581e+02   1.6101742e+01   4.1146503e+02   2.5327941e+01   3.9011871e+02   1.4782761e+01   2.6246503e+02  -1.8205878e-01   2.8028935e+02   3.4931690e+01   2.3489503e+02   4.0793541e+01   3.4560968e+02   5.9563871e+00   3.8541503e+02   3.2719412e+00   4.5836452e+02   2.0671484e+01   2.5258548e+02   4.6319935e+01   3.6079032e+02   3.2039355e+01   4.2689503e+02  -2.8046459e+01   3.1897968e+02   5.0420645e-01   2.8699065e+02  -2.4611871e+00   2.3708503e+02  -4.8151659e+01   1.1414968e+02   2.7862542e+01   4.3165935e+02   9.2672516e+00   3.1319129e+02   1.1591471e+01   3.6955503e+02   3.0730741e+01   2.6993503e+02   1.2975034e+02   3.2097710e+02   6.9540903e+00   2.0798677e+02   1.8210413e+01   5.0662452e+02   9.0187484e+00   3.2873968e+02  -7.3707871e+00   3.1545387e+02   1.9667884e+01   2.3959903e+02   1.5848529e+01   6.4737484e+02   1.5537432e+01   2.3841419e+02   9.9155742e+00   2.8507742e+02   5.4868323e+01   2.5151161e+02   6.9548774e+00   2.5437032e+02   1.2908761e+01   3.9653968e+02   2.1378761e+01
   2.2912677e+02   1.5090503e+01   2.4763484e+02   6.4179226e+00   2.4989677e+02   3.7886968e+01   3.1693419e+02   1.7364591e+02   1.9676290e+02   1.8285703e+02   3.9989387e+02   5.9830065e+00   4.9490323e+02   3.0122258e+01   4.5447258e+02   3.0990581e+01   4.0770742e+02   1.0932663e+02   3.4473903e+02   2.6198619e+01   4.1747613e+02   3.7501910e+01   1.6494000e+02   1.9189639e+01   3.7149839e+02   2.4658194e+01   1.4307097e+02   4.5987226e+01   3.3656935e+02   3.6596129e+00   3.6147935e+02   9.2684258e+00   3.7485097e+02   1.6296483e+02   1.8226839e+02   4.5224000e+00   4.0396097e+02   1.5850219e+01   3.7144065e+02   2.8170877e+01   4.0359355e+02   1.6381548e+01   4.2722613e+02   1.8550514e+02   2.0878226e+02  -9.5244778e+00   2.7568129e+02  -1.0928903e+00   2.5787871e+02  -1.8825458e+01   1.7691129e+02  -7.4787097e+00   2.3832000e+02   7.8573032e+00   2.0170323e+02   1.3578581e+01   3.4121839e+02  -1.2084568e+01   3.2962484e+02   3.0726142e+01   2.3790161e+02   1.2709161e+01   5.3729903e+02  -1.3123600e+01   3.9365871e+02   6.0750452e+00   4.0431710e+02  -4.7837548e+00   2.5341503e+02  -3.9280588e+00   2.9153484e+02   1.6682697e+01   2.2737484e+02   2.4771948e+01   2.6004903e+02   1.5857368e+01   2.0467935e+02  -4.3327355e+00   4.0096581e+02   7.9362839e+00   2.8435194e+02  -2.6062194e+00   5.4263452e+02  -1.3697858e+01   2.7404387e+02   1.4734877e+01   2.7549129e+02   3.8611987e+01   3.7407452e+02  -3.7414452e+00   3.0328806e+02   3.8501935e-01   4.0223581e+02   6.7750065e+00   1.9866968e+02   3.2289652e+01   2.2681839e+02   5.5974323e+00   3.6522548e+02   9.6364774e+00   3.7649645e+02   7.6915768e+01   2.9801742e+02   2.6629574e+01   3.3416935e+02   1.4668387e+01   2.4137290e+02   1.0114339e+02   3.4522503e+02   7.5371412e+00   3.0161613e+02  -2.1501871e+01   2.3591613e+02   9.6320903e+01   2.9427935e+02   2.5007974e+01   2.0220387e+02   1.3465401e+02   5.1982935e+02   9.5304258e+00   2.7410677e+02  -3.2927355e+00   4.7118419e+02   1.1824619e+01   3.7803452e+02   3.8031432e+01   5.6918355e+02   1.5377574e+01   1.8836419e+02   8.0856348e+01   2.9370226e+02   1.5209626e+01   2.8755161e+02  -2.0476710e+01   3.4882194e+02  -1.4234787e+01   5.4880677e+02  -1.1782929e+01   3.9289226e+02   1.7916684e+01   2.4992355e+02  -9.6787097e-02   2.7860484e+02   1.4060000e+01   2.8798258e+02   2.9044619e+01   2.2951226e+02   1.2878676e+02   2.4867323e+02   1.4039690e+01   5.3424516e+01   7.4160232e+01   1.0966516e+02   1.5658400e+01   5.3538581e+02   2.4586232e+01   3.3974581e+02  -3.8057935e+00   2.6538581e+02   3.2964942e+01   4.2379503e+02   2.7291541e+01   3.7273871e+02   2.0933161e+01   2.4889503e+02  -1.2186459e+01   2.8238935e+02   3.8283690e+01   2.5327503e+02   1.7123141e+01   3.2264968e+02   4.9331871e+00   3.3098503e+02   5.1463412e+00   4.6955452e+02   4.3966284e+01   2.9348548e+02   2.8427935e+01   3.2560032e+02  -4.3854452e+00   3.8646503e+02  -4.9572059e+01   3.3302968e+02  -3.2897935e+00   3.0713065e+02   1.4267613e+01   2.7117503e+02  -5.5308859e+01   1.3843968e+02  -1.4840658e+01   4.7808935e+02  -7.1171484e+00   2.8772129e+02   9.5390710e+00   3.6146503e+02   2.8327941e+01   3.3227503e+02   1.3838314e+02   3.6097710e+02   3.2084090e+01   2.0208677e+02   1.6112413e+01   4.7500452e+02   1.2183484e+00   3.3211968e+02   1.1978813e+01   3.3869387e+02   5.2668684e+01   2.3735903e+02   2.4217729e+01   5.4047484e+02   2.2329432e+01   2.1304419e+02   7.6351742e+00   2.5738742e+02   1.7393523e+01   2.4508161e+02   8.8992774e+00   2.4318032e+02   2.0523961e+01   3.7796968e+02   2.2054361e+01
[truncated: 8,488,118 more chars]
