# Supplementary material for: Specific structural elements of the T-box riboswitch drive the two-step binding of the tRNA ligand
Source: eLife. 2018 Sep 25;7:e39518. doi: 10.7554/eLife.39518 (PMC6197855; doi:10.7554/eLife.39518)
Supplement: Figure 6—source data 2. [file elife-39518-fig6-data2.zip › Repeat3.txt]

   6.0000000e+00   6.0000000e+00   1.0000000e+01   1.0000000e+01   1.1000000e+01   1.1000000e+01   1.2000000e+01   1.2000000e+01   1.3000000e+01   1.3000000e+01   1.9000000e+01   1.9000000e+01   2.1000000e+01   2.1000000e+01   2.6000000e+01   2.6000000e+01   2.7000000e+01   2.7000000e+01   2.8000000e+01   2.8000000e+01   2.9000000e+01   2.9000000e+01   3.3000000e+01   3.3000000e+01   3.4000000e+01   3.4000000e+01   3.6000000e+01   3.6000000e+01   3.9000000e+01   3.9000000e+01   4.3000000e+01   4.3000000e+01   4.5000000e+01   4.5000000e+01   4.9000000e+01   4.9000000e+01   6.1000000e+01   6.1000000e+01   6.4000000e+01   6.4000000e+01   6.8000000e+01   6.8000000e+01   7.1000000e+01   7.1000000e+01   7.7000000e+01   7.7000000e+01   7.8000000e+01   7.8000000e+01   8.3000000e+01   8.3000000e+01   8.4000000e+01   8.4000000e+01   8.5000000e+01   8.5000000e+01   9.9000000e+01   9.9000000e+01   1.0000000e+02   1.0000000e+02   1.1300000e+02   1.1300000e+02   1.1400000e+02   1.1400000e+02   1.2200000e+02   1.2200000e+02   1.2700000e+02   1.2700000e+02   1.3000000e+02   1.3000000e+02   1.3300000e+02   1.3300000e+02   1.3600000e+02   1.3600000e+02   1.3800000e+02   1.3800000e+02   1.4400000e+02   1.4400000e+02   1.4500000e+02   1.4500000e+02   1.4900000e+02   1.4900000e+02   1.5200000e+02   1.5200000e+02   1.5600000e+02   1.5600000e+02   1.6000000e+02   1.6000000e+02   1.6500000e+02   1.6500000e+02   1.6600000e+02   1.6600000e+02   1.8700000e+02   1.8700000e+02   1.8900000e+02   1.8900000e+02   1.9200000e+02   1.9200000e+02   1.9400000e+02   1.9400000e+02   1.9500000e+02   1.9500000e+02   2.0900000e+02   2.0900000e+02   2.1100000e+02   2.1100000e+02   2.1200000e+02   2.1200000e+02   2.1400000e+02   2.1400000e+02   2.1500000e+02   2.1500000e+02   2.2300000e+02   2.2300000e+02   2.2400000e+02   2.2400000e+02   2.2600000e+02   2.2600000e+02   2.3000000e+02   2.3000000e+02   2.3700000e+02   2.3700000e+02   2.5400000e+02   2.5400000e+02   2.5500000e+02   2.5500000e+02   2.5600000e+02   2.5600000e+02   2.5700000e+02   2.5700000e+02   2.5800000e+02   2.5800000e+02   2.6000000e+02   2.6000000e+02   2.6100000e+02   2.6100000e+02   2.6200000e+02   2.6200000e+02   2.6700000e+02   2.6700000e+02   2.6800000e+02   2.6800000e+02   2.7400000e+02   2.7400000e+02   2.9600000e+02   2.9600000e+02   3.0200000e+02   3.0200000e+02   3.0500000e+02   3.0500000e+02   3.1100000e+02   3.1100000e+02   3.1400000e+02   3.1400000e+02   3.1800000e+02   3.1800000e+02   3.2300000e+02   3.2300000e+02   3.2800000e+02   3.2800000e+02   3.3100000e+02   3.3100000e+02   3.3200000e+02   3.3200000e+02   3.3400000e+02   3.3400000e+02   3.4500000e+02   3.4500000e+02   3.5000000e+02   3.5000000e+02   3.5500000e+02   3.5500000e+02   3.6400000e+02   3.6400000e+02   3.6500000e+02   3.6500000e+02   3.6700000e+02   3.6700000e+02   3.7900000e+02   3.7900000e+02   3.9400000e+02   3.9400000e+02   3.9800000e+02   3.9800000e+02   3.9900000e+02   3.9900000e+02   4.0200000e+02   4.0200000e+02   4.0300000e+02   4.0300000e+02   4.0400000e+02   4.0400000e+02   4.1400000e+02   4.1400000e+02   4.1800000e+02   4.1800000e+02   4.1900000e+02   4.1900000e+02   4.2000000e+02   4.2000000e+02   4.2300000e+02   4.2300000e+02   4.2400000e+02   4.2400000e+02   4.2500000e+02   4.2500000e+02   4.2900000e+02   4.2900000e+02   4.3400000e+02   4.3400000e+02   4.3700000e+02   4.3700000e+02   4.4500000e+02   4.4500000e+02   4.5000000e+02   4.5000000e+02   4.5100000e+02   4.5100000e+02   4.5200000e+02   4.5200000e+02   4.5900000e+02   4.5900000e+02   4.6200000e+02   4.6200000e+02   4.7400000e+02   4.7400000e+02   4.7700000e+02   4.7700000e+02   4.7800000e+02   4.7800000e+02   4.8700000e+02   4.8700000e+02   4.9100000e+02   4.9100000e+02   4.9500000e+02   4.9500000e+02   4.9700000e+02   4.9700000e+02   5.0000000e+02   5.0000000e+02   5.0100000e+02   5.0100000e+02   5.0600000e+02   5.0600000e+02   5.0900000e+02   5.0900000e+02   5.1100000e+02   5.1100000e+02   5.1500000e+02   5.1500000e+02   5.2100000e+02   5.2100000e+02   5.3000000e+02   5.3000000e+02   5.3200000e+02   5.3200000e+02   5.4400000e+02   5.4400000e+02
   4.4707968e+02   2.1686206e+01   7.4654645e+02   2.7474348e+01   4.6963290e+02  -9.6174065e+00   2.5185129e+02  -1.4986813e+01   2.5442137e+02   9.0529170e+01   8.1611097e+02   2.8492090e+01   1.9051000e+02  -3.3566606e+01   4.2359194e+02  -2.6944516e+00   3.0052355e+02   9.4087613e+00   4.2608137e+02  -9.4836296e+00   3.2295645e+02   9.1880000e+00   6.4647742e+02  -1.8464516e-01   3.7594161e+02   2.2580155e+01   2.6510968e+02   2.3041290e+00   5.9389968e+02  -2.0368129e+00   4.0212677e+02   1.0859535e+01   1.1401155e+03  -6.1663355e+00   3.5915137e+02   6.6607704e+00   4.9018452e+02   4.8136774e-01   2.5455000e+02   1.3024065e+01   3.8645161e+02  -1.7317742e+01   3.0561677e+02   6.3200129e+00   3.3954065e+02  -2.4735742e+00   1.9005968e+02   8.1300645e+00   2.4432137e+02  -4.2852830e+01   1.9653871e+02  -1.2705677e+01   2.9978548e+02  -1.3099355e+00   1.7209000e+02   5.0216671e+01   3.1473387e+02   9.8083871e+00   1.7227032e+02   2.1345148e+01   5.3752742e+02   1.5299097e+01   5.0575677e+02   9.6288129e+00   4.0057710e+02   2.9996413e+01   3.7148161e+02   2.1596310e+01   2.9163419e+02  -3.9697677e+00   5.7322516e+02   3.6519871e+00   5.4218137e+02  -2.3516296e+00   3.6486452e+02   2.4663226e+00   3.8632137e+02   3.5217170e+01   2.7162613e+02   1.7876475e+02   3.2001935e+02  -1.1862194e+01   2.1650129e+02   1.1458861e+02   3.9061290e+02   2.5919032e+01   2.8592452e+02   2.3346361e+01   2.0243871e+02  -3.3209032e+00   3.2547129e+02   2.5021974e+01   3.6203065e+02   1.7720129e+01   4.2175129e+02   2.6514090e+01   5.0042516e+02   1.5057631e+02   4.6253032e+02   2.9655639e+01   6.1196226e+02   2.9834310e+01   2.9426903e+02   5.2813806e+00   1.4456290e+02   5.8392710e+01   4.0810129e+02   1.0308994e+01   3.0788935e+02   2.3833368e+01   3.6680161e+02   1.4459394e+02   3.4069323e+02   1.6329058e+01   4.5175137e+02   9.1227704e+00   1.9709484e+02   4.4434839e-01   6.4852452e+02   1.1158684e+01   3.1927137e+02   2.9611704e+00   3.9709065e+02   3.2667910e+01   2.9182774e+02   2.0841032e+00   3.8337137e+02   2.4073170e+01   2.8652903e+02   3.5459290e+01   5.3099774e+02   4.1870181e+01   4.8150355e+02   5.5953910e+01   2.2436968e+02   4.3057200e+01   6.4245097e+02  -3.2390916e+01   1.2498290e+02   1.6155234e+02   5.3810645e+02   3.8243097e+01   2.5513613e+02  -2.8592774e+00   3.3623137e+02   8.2224370e+01   2.9723548e+02   9.0959871e+01   4.2185323e+02   1.2748839e+01   5.3682484e+02   6.9629174e+01   6.2592581e+02   7.3164968e+01   4.5184871e+02   6.7818877e+01   4.0833548e+01   7.1958968e+00   2.6948613e+02   1.1800885e+02   3.2727129e+02   2.4488942e+01   3.0193258e+02  -8.0375097e+00   2.0211516e+02   2.0875626e+01   2.8523137e+02   3.7494370e+01   8.6247097e+01   1.0715830e+02   2.5013581e+02   2.0572430e+02   4.4299806e+02   2.3746710e+00   3.0012258e+02   2.3665032e+01   5.6211581e+02   1.7021703e+01   5.4370137e+02   4.5526770e+01   4.9819000e+02   4.4386090e+01   6.2597000e+02   2.9834981e+01   2.4268065e+02   9.8896516e+01   2.1058097e+02   7.8643523e+01   4.6405032e+02   2.8178555e+01   4.0532137e+02   3.2937170e+01   5.5279484e+02   7.4512516e+00   4.2429323e+02   2.3422348e+01   3.5856419e+02   1.9929381e+01   2.5427137e+02   5.2351170e+01   1.7529387e+02   2.6409520e+02   2.9980137e+02   1.5948770e+01   3.7829581e+02   2.5767948e+01   2.1666581e+02   3.1167355e+00   3.5827452e+02   1.5765781e+01   2.3714742e+02   9.0891742e+00   3.1329452e+02   8.8406323e+00   3.2417548e+02   7.4159613e+00   3.6414935e+02   1.8541600e+01   2.1708137e+02  -6.8136296e+00   2.4752323e+02   1.0497819e+01   2.9973871e+02   1.0498645e+01   3.7943129e+02   4.6157432e+01   3.6902097e+02   1.6996065e+01   2.4930000e+02   3.5336000e+01   2.8898581e+02  -6.1434839e-01   3.0656581e+02   9.6208645e+00   2.7708137e+02   2.0956370e+01   2.7227516e+02  -7.8613677e+00   4.0349806e+02   2.2886284e+01   3.8392548e+02   2.6534348e+01   8.3304137e+02   7.5569570e+01   2.8699097e+02   7.1319110e+01   3.5814710e+02   1.7103071e+01   5.0813065e+02   1.2907290e+01   2.8943419e+02  -1.5579613e+00   3.2152581e+02   1.1736000e+01   2.4908137e+02  -2.4713630e+01
   4.2416968e+02   3.3569006e+01   7.0539645e+02   2.4666348e+01   5.0768290e+02   2.1528594e+01   2.6538129e+02   5.3607871e+00   3.8613137e+02   4.4562370e+01   7.9968097e+02   3.5086490e+01   2.2751000e+02   1.1763394e+01   5.5297194e+02   9.5751484e+00   2.9295355e+02   2.4154361e+01   4.2965137e+02  -1.3892296e+00   3.4404645e+02   1.2020800e+01   6.3458742e+02   1.0816555e+01   2.8113161e+02  -2.5450452e+00   3.4368968e+02   4.3587729e+01   6.4884968e+02   2.3037187e+01   3.8226677e+02   1.4828335e+01   8.8492548e+02   1.8058865e+01   3.4447137e+02  -1.8448296e+00   4.4380452e+02   1.7051768e+01   2.8931000e+02   3.4433265e+01   3.5569161e+02   9.4830581e+00   3.2695677e+02   2.5702813e+01   4.0340065e+02  -6.3237419e-01   2.0372968e+02   6.9364645e+00   2.1465137e+02  -2.6909230e+01   2.4477871e+02  -3.8048774e+00   3.9816548e+02   2.9249665e+01   2.0961000e+02   1.0975071e+01   3.3243387e+02   5.4423871e+00   1.5579032e+02   2.9523548e+01   5.2476742e+02   2.7749897e+01   4.3751677e+02  -1.2019871e+00   3.1838710e+02   1.9531613e+01   2.8496161e+02   9.6579097e+00   3.5016419e+02   2.9178323e+00   3.9341516e+02   2.2267871e+00   5.0923137e+02   8.3343704e+00   2.6181452e+02   1.4660323e+01   3.7504137e+02   1.9399570e+01   1.5081613e+02   2.2742955e+02   2.9472935e+02   6.6810065e+00   1.9421129e+02   1.6594181e+02   3.6904290e+02   9.9746323e+00   2.6925452e+02   2.1969961e+01   2.7724871e+02   2.0342968e+00   2.8952129e+02  -3.4820258e+00   4.1087065e+02   2.7502929e+01   6.9490129e+02   3.4952090e+01   5.2975516e+02   1.8484991e+02   4.4905032e+02   5.8254039e+01   7.4577226e+02   2.4319510e+01   2.4921903e+02   1.0545381e+01   9.4562903e+01   5.2202710e+01   3.8695129e+02   3.7760994e+01   3.5869935e+02   2.3718568e+01   3.5242161e+02   1.8846434e+02   2.8231323e+02   1.7469458e+01   3.8556137e+02   2.0137970e+01   1.8552484e+02   2.3989948e+01   6.1295452e+02   7.4842839e+00   3.2232137e+02   3.5097170e+01   4.0881065e+02   3.8390310e+01   2.7758774e+02   9.3633032e+00   3.6180137e+02   3.2078770e+01   2.8090903e+02   3.7288890e+01   4.7599774e+02   2.8980181e+01   4.2007355e+02   4.3108310e+01   3.2460968e+02   5.3178000e+01   5.7516097e+02  -3.9577161e+00   1.1808290e+02   1.9620434e+02   5.9705645e+02   4.5907097e+01   2.3123613e+02   5.2432723e+01   3.4984137e+02   1.0518557e+02   2.9419548e+02   1.0982307e+02   4.0437323e+02   6.6527239e+01   5.4516484e+02   4.9731974e+01   5.1116581e+02   5.8775768e+01   4.4070871e+02   5.3320077e+01   5.5313548e+01   3.7557497e+01   2.5333613e+02   8.1730852e+01   4.1399129e+02   2.1981342e+01   3.3107258e+02  -4.9887097e+00   2.4402516e+02   2.4952826e+01   2.7823137e+02   3.2144370e+01   1.2200710e+02   9.0537497e+01   2.5970581e+02   1.5191870e+02   4.3704806e+02   7.4806710e+00   3.6383258e+02   1.2238232e+01   4.9421581e+02   4.4593703e+01   5.8042137e+02   3.6209170e+01   4.3776000e+02   2.9880490e+01   6.5078000e+02   2.4180181e+01   2.5145065e+02   1.1486492e+02   2.6824097e+02   1.1641072e+02   4.6539032e+02   2.0161355e+01   4.0308137e+02   3.8066370e+01   5.2465484e+02   3.0552452e+01   4.0567323e+02   2.7441948e+01   3.5722419e+02   3.3036581e+01   3.7032137e+02   5.8017170e+01   1.8948387e+02   2.9325000e+02   3.1761137e+02   1.5903970e+01   3.8810581e+02   2.0083148e+01   2.3742581e+02   6.0759355e+00   3.3141452e+02   2.6584581e+01   2.0910742e+02  -1.5957626e+01   2.9543452e+02   2.4179432e+01   2.7950548e+02   2.0699561e+01   3.3742935e+02   9.0092000e+00   2.1204137e+02  -2.8270430e+01   2.8395323e+02   1.1733419e+01   2.7540871e+02   4.7875045e+01   4.0534129e+02   4.6084632e+01   3.7921097e+02   2.5520865e+01   3.3101000e+02   2.6849200e+01   3.0360581e+02   2.3026052e+01   3.5099581e+02   3.2406465e+01   2.4551137e+02   2.9241970e+01   2.5599516e+02   2.4301032e+01   4.5230806e+02   3.4221484e+01   3.8649548e+02   4.8518748e+01   7.4218137e+02   1.2969837e+02   3.0865097e+02   9.5866310e+01   3.1875710e+02   2.7684271e+01   5.3874065e+02   4.4458490e+01   3.5986419e+02   2.7907639e+01   2.7118581e+02   4.5813200e+01   2.6956137e+02  -2.2962030e+01
   4.5388968e+02   2.3341406e+01   7.3973645e+02   5.0829148e+01   4.2773290e+02   8.8245935e+00   2.3799129e+02  -1.4258013e+01   3.7842137e+02   2.5709170e+01   7.9278097e+02   3.2584903e+00   2.1684000e+02   1.1806994e+01   4.7383194e+02   6.4363484e+00   3.0281355e+02   7.5555613e+00   4.3627137e+02  -7.2988296e+00   3.2185645e+02   1.9366000e+01   5.9673742e+02   2.4104555e+01   2.5842161e+02   2.4841755e+01   3.2444968e+02   2.5316929e+01   5.7327968e+02   2.6127871e+00   3.6726677e+02   1.1598335e+01   8.9350548e+02  -5.9075355e+00   3.3578137e+02   9.4803704e+00   4.5128452e+02   1.5783368e+01   2.7274000e+02   2.9378865e+01   3.1055161e+02   3.5144258e+01   2.9599677e+02   6.8996129e+00   3.7592065e+02   2.8060258e+00   1.9410968e+02   2.7516065e+01   2.1313137e+02  -2.9927630e+01   2.1482871e+02   1.3511226e+00   3.3173548e+02  -8.1959355e+00   2.5661000e+02   9.6450710e+00   3.1813387e+02   1.0486387e+01   1.3041032e+02   2.8653948e+01   5.2395742e+02   2.6434697e+01   4.2328677e+02   2.3846413e+01   3.1933710e+02   2.0455613e+01   2.6019161e+02   3.0539510e+01   3.1473419e+02  -1.0907768e+01   3.8950516e+02   9.8295871e+00   5.1170137e+02  -1.1433230e+01   2.5967452e+02   3.8551523e+01   3.7199137e+02   4.1643570e+01   1.3757613e+02   2.0938875e+02   3.4182935e+02  -1.1136994e+01   2.1212129e+02   1.5531901e+02   3.8347290e+02   3.0730232e+01   2.6987452e+02   2.4970361e+01   2.3752871e+02   1.6781897e+01   2.7966129e+02   1.0116774e+01   4.3761065e+02   3.4573729e+01   3.3290129e+02   4.4152090e+01   5.5861516e+02   1.9106111e+02   4.5191032e+02   4.5745239e+01   7.1629226e+02   3.1527910e+01   2.8978903e+02   2.2449781e+01   1.3041290e+02   7.4764710e+01   3.4710129e+02   3.4378994e+01   3.4392935e+02   2.1520168e+01   3.6428161e+02   1.9103554e+02   3.2212323e+02   3.5384658e+01   1.9213137e+02   2.2723704e+00   1.6628484e+02   2.9091484e+00   5.9880452e+02   5.1862839e+00   2.8618137e+02   5.4898370e+01   3.7667065e+02   3.9581510e+01   3.3339774e+02   4.5378503e+01   3.7580137e+02   4.3058770e+01   2.8338903e+02   4.0760490e+01   3.7170774e+02   3.9083381e+01   4.5326355e+02   3.7263110e+01   2.4789968e+02   5.4694800e+01   5.1993097e+02  -2.0729316e+01   1.4498290e+02   1.5795234e+02   6.2034645e+02   2.5703897e+01   2.7571613e+02   2.6204323e+01   3.3204137e+02   6.2129570e+01   3.5533548e+02   1.5707187e+02   3.2971323e+02   1.6740039e+01   5.2344484e+02   4.9609574e+01   5.9440581e+02   5.3736568e+01   3.8484871e+02   4.9268877e+01   5.2693548e+01   5.7147097e+01   2.3328613e+02   9.9574852e+01   4.4546129e+02   3.3323742e+01   3.0503258e+02   3.3814490e+01   2.8125516e+02   2.9494426e+01   2.9337137e+02   3.2653170e+01   8.3347097e+01   1.5020030e+02   3.4841581e+02   9.9241897e+01   4.0031806e+02   1.1049071e+01   3.4754258e+02   3.6401432e+01   4.1792581e+02   3.3796903e+01   5.6746137e+02   5.3965970e+01   4.6695000e+02   3.0505290e+01   5.9902000e+02   3.1270981e+01   2.4507065e+02   1.4489532e+02   2.1062097e+02   7.4160323e+01   5.2124032e+02   2.0503355e+01   3.8565137e+02   2.8130770e+01   4.5760484e+02   9.3964516e+00   3.9771323e+02   2.1268748e+01   3.1684419e+02   2.0556981e+01   4.7889137e+02   6.0761570e+01   1.4167387e+02   2.7445480e+02   3.2246137e+02   3.2415970e+01   3.9501581e+02   1.8100348e+01   2.6090581e+02   1.8147535e+01   3.9370452e+02   1.1271381e+01   2.9395742e+02   6.1143742e+00   3.1015452e+02   1.7091832e+01   2.6126548e+02   3.8638761e+01   2.9557935e+02   2.0547200e+01   1.8737137e+02  -1.2156830e+01   2.4842323e+02   1.2285819e+01   2.5887871e+02   4.0007445e+01   4.3143129e+02   6.9517432e+01   4.1092097e+02   5.6264065e+01   3.2568000e+02   4.3845600e+01   2.8602581e+02   4.2382452e+01   3.3227581e+02   3.8804065e+01   2.1808137e+02   1.3626370e+01   2.6451516e+02   1.6709432e+01   4.6783806e+02   2.7599084e+01   4.0792548e+02   4.5044348e+01   7.8608137e+02   8.3666370e+01   3.2880097e+02   9.5304310e+01   2.5047710e+02   2.3286671e+01   4.2870065e+02   5.5731690e+01   2.9643419e+02   2.7172039e+01   2.4071581e+02  -1.5592000e+00   2.4132137e+02  -8.0928296e+00
   4.1026968e+02   1.7591006e+01   7.5654645e+02   2.6054348e+01   3.6916290e+02   4.3460194e+01   2.5076129e+02   2.0430387e+01   2.4456137e+02   3.1077970e+01   8.6183097e+02   1.9214490e+01   2.0079000e+02  -5.6290065e+00   4.7440194e+02   4.8074839e-01   3.0033355e+02  -1.1916039e+01   4.6080137e+02   1.1018770e+01   3.7800645e+02   2.1304000e+01   6.1300742e+02   1.4929548e+00   3.4256161e+02   4.7805548e+00   2.8772968e+02   2.0734529e+01   6.1103968e+02   1.5591987e+01   3.7235677e+02  -2.8886452e-01   9.1521548e+02   6.6356645e+00   3.5757137e+02   2.1737170e+01   4.6280452e+02   2.4317677e+00   3.3541000e+02   8.5552645e+00   3.5326161e+02   2.3874581e+00   3.2195677e+02   7.9628129e+00   3.8344065e+02   2.3444258e+00   1.7739968e+02   2.8142865e+01   2.3375137e+02  -2.5387230e+01   2.0072871e+02   1.4339123e+01   3.0173548e+02   3.8640645e+00   1.8361000e+02   1.3815071e+01   2.8033387e+02  -1.2289613e+01   1.3517032e+02   8.0831484e+00   4.9695742e+02   2.2064697e+01   4.2823677e+02   1.0780413e+01   3.2281710e+02   1.6457213e+01   3.1186161e+02   3.7695910e+01   3.9292419e+02   4.8770323e+00   4.4012516e+02   2.8349987e+01   5.2561137e+02  -5.6860296e+00   2.8977452e+02   2.2333523e+01   4.0251137e+02   2.3921970e+01   2.3510613e+02   1.2858635e+02   3.4753935e+02   4.3162065e+00   1.8073129e+02   1.6921021e+02   3.2709290e+02   2.3810632e+01   2.8997452e+02   2.2972361e+01   2.1390871e+02   5.2914968e+00   3.5214129e+02   6.7483742e+00   4.1940065e+02   1.6870529e+01   3.7156129e+02   2.7909290e+01   5.5771516e+02   1.6747311e+02   4.9534032e+02   4.2890839e+01   6.0853226e+02   3.4678710e+01   2.6373903e+02   2.0773781e+01   1.6980290e+02   6.1953510e+01   3.6386129e+02   3.5988194e+01   3.2016935e+02   2.0990968e+01   2.9718161e+02   1.5197354e+02   3.7516323e+02   3.9471458e+01   2.6027137e+02   8.6811704e+00   1.7994484e+02   6.9163484e+00   6.4485452e+02  -2.3977161e+00   2.6742137e+02   2.8059170e+01   3.4633065e+02   1.3348710e+01   2.5825774e+02   5.3769703e+01   3.2451137e+02   4.7301970e+01   2.7643903e+02   3.8886490e+01   4.1670774e+02   4.7293381e+01   4.2526355e+02   4.9643110e+01   2.5655968e+02   4.5812000e+01   5.5993097e+02  -3.5993161e+00   1.4484290e+02   1.6734354e+02   5.6838645e+02   2.0910697e+01   2.5718613e+02   2.2786723e+01   3.0999137e+02   6.8993570e+01   3.1119548e+02   1.1598307e+02   4.2504323e+02   4.0873639e+01   6.2621484e+02   7.0577974e+01   6.3483581e+02   4.3592168e+01   4.1579871e+02   2.8742877e+01   5.8593548e+01   3.6295097e+01   2.4290613e+02   1.1213525e+02   4.1275129e+02   2.8940542e+01   3.2941258e+02   4.9814090e+01   2.3411516e+02   2.2885626e+01   2.8651137e+02   1.8201970e+01   7.8917097e+01   1.0808470e+02   2.9270581e+02   1.2593870e+02   4.2662806e+02   2.8584271e+01   3.4497258e+02   4.1077032e+01   4.5611581e+02   2.6071703e+01   3.4323137e+02   4.5854370e+01   4.9724000e+02   5.0312090e+01   6.1411000e+02   2.3543781e+01   2.6902065e+02   1.2559932e+02   2.0624097e+02   1.1708072e+02   4.8967032e+02   4.9698955e+01   4.1827137e+02   3.6991170e+01   2.5365484e+02   2.2572452e+01   4.0938323e+02   1.0335148e+01   3.0808419e+02   2.8347781e+01   4.8984137e+02   6.1835570e+01   1.5662387e+02   2.9915880e+02   3.2770137e+02   4.4766770e+01   4.2787581e+02   2.7571548e+01   2.2957581e+02  -1.4860645e+00   3.5012452e+02   1.9377781e+01   3.1853742e+02  -3.5120258e+00   3.4191452e+02   2.2651032e+01   2.8084548e+02   1.9302361e+01   3.4138935e+02   2.7502400e+01   1.9527137e+02  -1.6598830e+01   2.8342323e+02   4.5358194e+00   2.3968871e+02   4.2962645e+01   4.0648129e+02   6.6803432e+01   3.9245097e+02   1.9511665e+01   3.7806000e+02   2.5515200e+01   3.0660581e+02   2.3066052e+01   3.2756581e+02   4.9660865e+01   2.0346137e+02   7.4659704e+00   2.4942516e+02   6.8266323e+00   3.9849806e+02   1.8616284e+01   3.5887548e+02   2.1688348e+01   7.6789137e+02   1.1750157e+02   3.2837097e+02   7.2428710e+01   2.6152710e+02   1.2352671e+01   4.4527065e+02   5.6646090e+01   3.0529419e+02   2.3463239e+01   2.6699581e+02   7.8584000e+00   2.1632137e+02  -8.6628296e+00
   4.4712968e+02   3.3642206e+01   7.1730645e+02   2.2523548e+01   4.1835290e+02   2.2094994e+01   2.4766129e+02   2.1158387e+01   3.2089137e+02   4.1311570e+01   7.9959097e+02  -1.1136310e+01   2.4903000e+02   3.8017935e+00   4.6273194e+02  -7.5856516e+00   3.4957355e+02   1.1674761e+01   4.5299137e+02   1.5553570e+01   3.1100645e+02   2.5094000e+01   6.3815742e+02   1.5270955e+01   3.1418161e+02   3.5709548e+00   2.7272968e+02   1.2214529e+01   5.8213968e+02   2.2839871e+00   3.8102677e+02   1.7017535e+01   9.8897548e+02   1.9748645e+00   3.6873137e+02   9.3743704e+00   4.0394452e+02   3.2900568e+01   2.7322000e+02   1.5480465e+01   3.0060161e+02   8.9402581e+00   3.2875677e+02   1.2658813e+01   4.0973065e+02   1.4312258e+00   1.3372968e+02  -7.9353548e-01   2.5899137e+02  -3.8596430e+01   2.1844871e+02   2.5415226e+00   3.2216548e+02  -7.7033548e-01   2.3337000e+02  -1.6975729e+01   2.9253387e+02   7.0343871e+00   1.4117032e+02   3.2793148e+01   4.8252742e+02   1.9079097e+01   4.4123677e+02   1.9460413e+01   3.3181710e+02   1.8027213e+01   2.9319161e+02   1.2759510e+01   3.1854419e+02   8.0174323e+00   4.3836516e+02  -1.0792129e+00   5.8446137e+02  -9.9640296e+00   2.5981452e+02   1.7730323e+01   3.9046137e+02   1.3025970e+01   2.5019613e+02   1.9037915e+02   3.4758935e+02   1.1122206e+01   1.5440129e+02   1.6155661e+02   3.4585290e+02   2.0198323e+00   2.7183452e+02   2.5043561e+01   1.7724871e+02  -1.1157032e+00   3.5000129e+02   3.3019574e+01   3.5661065e+02   3.0423729e+01   3.2875129e+02   4.5004090e+01   5.4428516e+02   1.4978751e+02   4.1862032e+02   2.3878439e+01   6.5405226e+02   6.8471097e+00   2.4226903e+02  -3.4186194e+00   1.8851290e+02   4.7786710e+01   3.8010129e+02   1.3738994e+01   2.8021935e+02   1.7236968e+01   3.3904161e+02   1.3681474e+02   3.9431323e+02   3.5559458e+01   2.4937137e+02   1.0173170e+01   1.9847484e+02   2.2243948e+01   5.4804452e+02   1.3297084e+01   2.6832137e+02   3.6177170e+01   4.1028065e+02   8.5627097e+00   2.2296774e+02   3.7162903e+01   3.0170137e+02   3.8556770e+01   2.2419903e+02   1.2345690e+01   3.6413774e+02   4.4028981e+01   3.6650355e+02   3.6063910e+01   3.0370968e+02   4.0130000e+01   5.0940097e+02  -2.3986916e+01   1.4269290e+02   2.1442554e+02   7.1672645e+02   1.2523497e+01   2.4413613e+02   1.4110723e+01   3.1813137e+02   8.5342370e+01   3.0119548e+02   1.1659307e+02   3.4557323e+02   2.5761239e+01   6.8140484e+02   5.9162774e+01   5.6068581e+02   6.2334168e+01   3.0303871e+02   4.7293677e+01   4.0553548e+01   2.9648297e+01   2.5243613e+02   1.0590285e+02   4.7413129e+02   3.8801419e+00   3.0422258e+02   5.3349290e+01   2.3378516e+02   8.0620258e+00   2.6242137e+02   1.7939170e+01   9.7057097e+01   1.0934350e+02   2.4775581e+02   1.8058470e+02   4.8399806e+02  -3.4353290e+00   2.9831258e+02   2.6999832e+01   5.1388581e+02   3.2410103e+01   3.1865137e+02   3.0490770e+01   4.3419000e+02   5.9316090e+01   7.9416000e+02   2.5089781e+01   2.5588065e+02   1.0774052e+02   3.1386097e+02   9.6851123e+01   3.7986032e+02   7.1037548e+00   4.5651137e+02   3.5651970e+01   2.3122484e+02   2.3456852e+01   3.7633323e+02   9.2191484e+00   3.7027419e+02   2.4472581e+01   3.7918137e+02   9.4978370e+01   1.1372387e+02   3.0155080e+02   3.5680137e+02   1.1248770e+01   3.6210581e+02  -3.1685161e-01   2.0004581e+02   4.9663355e+00   3.1736452e+02   3.7518581e+01   2.6110742e+02   2.1652374e+01   3.0924452e+02   1.0694632e+01   2.4431548e+02   9.9447613e+00   3.5118935e+02   3.4528400e+01   2.1123137e+02  -2.3875630e+01   2.6271323e+02   4.3326194e+00   2.9287871e+02   7.0474452e+00   3.2777129e+02   2.2950232e+01   3.9111097e+02  -2.7211355e+00   2.7906000e+02  -1.5648000e+00   2.6007581e+02   2.5978452e+01   4.1851581e+02   2.0194865e+01   2.1170137e+02   2.4376770e+01   2.7527516e+02   4.8086323e+00   4.0997806e+02   3.1747884e+01   3.7758548e+02   8.3315484e+00   7.2294137e+02   1.0837757e+02   2.4027097e+02   4.2006710e+01   2.4161710e+02  -2.2445290e+00   4.8741065e+02   5.3754890e+01   2.8424419e+02   2.9857239e+01   2.1533581e+02   2.3371200e+01   2.3861137e+02  -2.8396030e+01
   4.1440968e+02   6.0698065e+00   7.2635645e+02   2.2799548e+01   4.3001290e+02   2.0122194e+01   2.6009129e+02   8.6839871e+00   3.3980137e+02   5.0798770e+01   7.8064097e+02  -4.2003097e+00   2.4103000e+02  -5.3682065e+00   4.5783194e+02   2.3286348e+01   3.0057355e+02   1.6476129e-01   4.3942137e+02   1.9639170e+01   3.4328645e+02   2.7791600e+01   8.6047742e+02   2.2325355e+01   3.1909161e+02   7.8881548e+00   3.0939968e+02   2.9810929e+01   6.2222968e+02   1.9646787e+01   3.5645677e+02   2.7531355e+00   1.0512655e+03   2.2511665e+01   3.4231137e+02  -1.1302030e+01   4.6109452e+02   1.9998568e+01   3.0664000e+02   1.3806865e+01   3.6141161e+02   1.4265458e+01   2.9809677e+02  -1.5083871e+00   3.8192065e+02   7.5660258e+00   2.0277968e+02   1.0624645e+00   2.3361137e+02  -3.2516030e+01   2.3548871e+02   5.7883226e+00   3.1020548e+02   8.9564645e+00   2.5875000e+02   3.1953871e+01   3.0513387e+02   3.6976387e+01   1.6079032e+02   1.7313548e+01   5.2838742e+02   1.9550297e+01   4.1256677e+02   1.8324013e+01   2.9747710e+02   2.9824413e+01   3.0524161e+02   2.8955097e+00   3.2187419e+02   1.4210323e+00   4.2603516e+02  -3.3328129e+00   6.8280137e+02  -1.5881230e+01   2.7072452e+02   3.9997523e+01   3.9799137e+02   2.3233570e+01   2.8033613e+02   1.3701795e+02   3.2186935e+02   1.8898065e+00   1.6931129e+02   1.5607381e+02   4.1875290e+02   1.6717832e+01   3.0649452e+02   2.9940761e+01   2.2352871e+02  -4.5781032e+00   3.0176129e+02   1.3487742e+00   3.8166065e+02   1.4939729e+01   3.7480129e+02   2.5180090e+01   5.9690516e+02   1.5861791e+02   4.5653032e+02   3.2845639e+01   6.2729226e+02   3.3507910e+01   2.3354903e+02   6.9489806e+00   9.2272903e+01   8.8865910e+01   3.1467129e+02   2.5923394e+01   3.1778935e+02   2.1901368e+01   3.3166161e+02   1.6416514e+02   3.8174323e+02   1.7755058e+01   2.2756137e+02   5.8179704e+00   2.1575484e+02   2.4815484e+00   5.7714452e+02   3.5439084e+01   2.4884137e+02   9.8355704e+00   3.6728065e+02  -4.1872903e+00   1.4325774e+02   2.4679703e+01   3.2370137e+02   1.6796770e+01   2.2848903e+02   2.3242490e+01   3.0699774e+02   2.9360181e+01   3.8569355e+02   3.3808710e+01   2.4951968e+02   2.7895200e+01   4.9016097e+02  -2.9257716e+01   1.2250290e+02   1.5080074e+02   5.0538645e+02   8.1069677e-01   2.3637613e+02   1.6161523e+01   3.0599137e+02   6.6073570e+01   3.1666548e+02   1.0402547e+02   3.4023323e+02   9.0384387e+00   5.3897484e+02   7.9871742e+00   5.6092581e+02   3.4644968e+01   2.5841871e+02   2.9713277e+01   4.3313548e+01   2.8567497e+01   2.2128613e+02   6.5394852e+01   2.6137129e+02   5.9009419e+00   2.5974258e+02   4.4817690e+01   2.1625516e+02   2.0034426e+01   2.2584137e+02   4.8557044e-01   1.0281710e+02   6.9742697e+01   3.2122581e+02   9.4707097e+01   4.3515806e+02  -4.5781290e+00   3.3902258e+02   2.8743032e+01   4.9292581e+02   3.0276903e+01   3.8751137e+02   2.1791970e+01   3.3076000e+02   6.6440490e+01   7.6097000e+02   1.5984981e+01   2.7064065e+02   1.0584972e+02   1.8624097e+02   9.7350723e+01   4.1515032e+02   7.7105548e+00   3.4765137e+02   4.1980770e+01   3.0018484e+02   1.8750052e+01   3.3319323e+02   1.3090348e+01   3.3518419e+02   2.8229781e+01   3.3823137e+02   7.3924370e+01   1.8496387e+02   2.8461160e+02   3.8413137e+02   2.3152370e+01   3.9787581e+02   3.1581548e+01   2.4928581e+02   1.7557135e+01   3.9751452e+02   1.8396581e+01   2.5486742e+02   7.7157419e-01   3.2100452e+02   3.5273832e+01   2.9179548e+02  -3.2836387e+00   3.2804935e+02   4.7519600e+01   1.7861137e+02  -1.2686030e+01   2.3347323e+02   2.2101819e+01   2.9949871e+02   2.0707845e+01   2.9210129e+02   5.8283832e+01   3.7487097e+02   1.3868065e+01   2.9892000e+02   2.7136400e+01   2.4974581e+02   2.8764852e+01   4.8680581e+02   5.1731665e+01   1.9465137e+02   7.7407704e+00   2.4470516e+02   1.3534232e+01   4.1821806e+02  -1.1581316e+01   3.5244548e+02   2.1862748e+01   7.4627137e+02   1.0680117e+02   3.4737097e+02   6.8488710e+01   2.9975710e+02   5.4442710e+00   4.3774065e+02   2.8198490e+01   2.7853419e+02   1.5984039e+01   2.1871581e+02   2.5150800e+01   2.4051137e+02  -2.8788030e+01
   3.9645968e+02   1.8695806e+01   7.3120645e+02   5.5891548e+01   4.1049290e+02   6.0493794e+01   2.6980129e+02   1.1387187e+01   2.4599137e+02   8.1633570e+01   7.5144097e+02   1.3805690e+01   2.0274000e+02  -2.2150065e+00   3.9045194e+02   6.5767484e+00   3.3810355e+02   8.3236129e-01   4.7304137e+02   2.2089570e+01   3.3176645e+02   9.5232000e+00   5.4952742e+02   6.5113548e+00   2.7942161e+02   9.4917548e+00   2.9739968e+02   2.6960929e+01   5.1837968e+02   1.5524787e+01   3.6645677e+02   9.1831355e+00   7.7659548e+02   1.7345265e+01   3.1336137e+02   2.1543970e+01   4.8832452e+02  -1.6179832e+01   2.6379000e+02   2.2424865e+01   3.5041161e+02   1.3335458e+01   3.2404677e+02   1.4175613e+01   4.0492065e+02   1.9396026e+01   1.9682968e+02   6.4384645e+00   2.4713137e+02  -4.8747630e+01   1.8882871e+02   8.7611226e+00   2.9401548e+02   6.3416645e+00   2.2190000e+02   6.0418710e+00   3.3673387e+02   1.2748387e+01   1.6336032e+02   1.7637948e+01   6.0505742e+02   1.8226697e+01   4.3771677e+02   1.0262013e+01   3.1795710e+02   1.2376013e+01   2.9572161e+02   1.0657110e+01   3.2063419e+02   1.2380232e+01   4.3550516e+02  -6.2304129e+00   5.5542137e+02  -7.4508296e+00   3.2010452e+02   4.4477123e+01   4.0808137e+02   1.5526370e+01   2.3595613e+02   1.6589835e+02   3.5982935e+02   1.2663006e+01   1.7745129e+02   1.4333261e+02   4.0909290e+02   2.4680632e+01   3.0164452e+02   2.9568761e+01   2.5738871e+02   1.3330968e+00   3.2419129e+02   6.5143742e+00   3.5813065e+02   3.4142129e+01   3.1913129e+02   2.7063690e+01   5.6671516e+02   1.3280311e+02   4.1281032e+02   1.0823239e+01   7.0143226e+02   1.5056710e+01   2.6383903e+02   2.8715781e+01   1.7461290e+02   7.6608710e+01   3.3929129e+02   2.3673794e+01   3.0007935e+02   2.2078168e+01   3.2133161e+02   1.5880154e+02   4.4559323e+02   2.3647058e+01   2.1732137e+02   4.0787170e+01   2.3061484e+02   1.4672748e+01   6.2080452e+02   5.2628387e-01   2.9356137e+02  -6.7920296e+00   3.1590065e+02   2.8213110e+01   1.6001774e+02   2.5488903e+01   3.5970137e+02   2.9156770e+01   2.5738903e+02   1.0030490e+01   3.7918774e+02   2.0824981e+01   3.8545355e+02   2.5067910e+01   2.1193968e+02   3.3471600e+01   5.2693097e+02  -4.5809316e+01   9.5222903e+01   1.4650314e+02   4.0267645e+02   4.5647497e+01   2.5028613e+02  -3.6612774e+00   3.0499137e+02   5.8623570e+01   3.0009548e+02   1.0002107e+02   3.3890323e+02   5.0814839e+01   4.7325484e+02   3.9194774e+01   5.5816581e+02   5.2775768e+01   2.5512871e+02   4.7696477e+01   3.5173548e+01   3.8838697e+01   2.0457613e+02   9.3681652e+01   3.8803129e+02   1.6768142e+01   2.7045258e+02   7.9608903e+00   2.1530516e+02   1.2250426e+01   2.5404137e+02   1.0279570e+01   6.1107097e+01   8.4269497e+01   3.0989581e+02   9.1993497e+01   4.8731806e+02   1.0779071e+01   3.0045258e+02   3.4208632e+01   4.3588581e+02   2.8360103e+01   3.4818137e+02   2.9383704e+00   4.1038000e+02   5.5120890e+01   5.3921000e+02   3.8295781e+01   2.7216065e+02   1.0772812e+02   2.3862097e+02   1.1935032e+02   4.1053032e+02   7.9801548e+00   3.9127137e+02   7.0531170e+01   3.2070484e+02   4.8778452e+01   4.2057323e+02   3.3149948e+01   3.1980419e+02   3.8650181e+01   4.6656137e+02   6.0557970e+01   1.5619387e+02   2.8943320e+02   3.1804137e+02   4.3959570e+01   3.3482581e+02  -4.6544516e+00   2.2719581e+02   2.8034335e+01   3.3874452e+02   2.7048181e+01   2.7157742e+02  -9.5225806e-02   3.3605452e+02   3.6169832e+01   3.3865548e+02   2.7347561e+01   3.4218935e+02   4.0248400e+01   2.0537137e+02  -1.4166830e+01   2.1599323e+02   1.4170219e+01   2.5202871e+02   1.2315445e+01   2.4677129e+02   4.7100232e+01   3.5473097e+02   1.6909265e+01   2.7734000e+02   1.9902800e+01   2.8850581e+02   3.6374052e+01   3.6837581e+02   4.1586065e+01   2.0942137e+02  -2.0630830e+01   2.7699516e+02   5.6141032e+01   3.7464806e+02   1.6814284e+01   3.5106548e+02   1.8643148e+01   8.0908137e+02   7.7396370e+01   3.1870097e+02   7.6872310e+01   2.8761710e+02   1.4935471e+01   4.2727065e+02   4.8846090e+01   3.4596419e+02   1.5539639e+01   2.2637581e+02   3.1208000e+01   2.7132137e+02  -1.3532830e+01
   3.8459968e+02   1.7846065e+00   7.4425645e+02   1.0037548e+01   3.7382290e+02   1.9277394e+01   2.7266129e+02   7.9183871e+00   2.1470137e+02   4.9946770e+01   7.9359097e+02   1.9623690e+01   2.1184000e+02   5.2069935e+00   3.7749194e+02   1.8563548e+01   3.1772355e+02   5.3127613e+00   4.3232137e+02   8.4371704e+00   3.2247645e+02  -7.1536000e+00   5.4121742e+02   3.5496155e+01   3.1209161e+02  -8.1218452e+00   3.0620968e+02   1.9016129e+01   5.1784968e+02  -2.3328129e+00   3.6531677e+02   4.0843355e+00   8.7964548e+02  -2.6518735e+01   3.3657137e+02   1.0717044e-01   4.6561452e+02   2.9636968e+01   2.7879000e+02   2.6514865e+01   3.1331161e+02  -1.0226542e+01   3.4228677e+02   1.7664129e+00   4.3283065e+02  -1.5176774e+01   2.0472968e+02  -1.4353548e-01   2.3527137e+02  -2.8458830e+01   2.1277871e+02  -7.4848774e+00   2.6806548e+02   1.7557665e+01   2.2014000e+02   2.0422671e+01   3.0673387e+02   1.5848387e+01   1.4946032e+02   1.5789948e+01   5.7376742e+02  -6.3601032e+00   4.1556677e+02   2.4934013e+01   2.9890710e+02   1.7090013e+01   2.6534161e+02   1.6507510e+01   3.3382419e+02   5.4150323e+00   4.0469516e+02   2.9944387e+01   5.8418137e+02   1.8058370e+01   3.3272452e+02   9.2775226e+00   4.0342137e+02   2.2279170e+01   1.7029613e+02   2.5592115e+02   3.2625935e+02   1.3398606e+01   1.9254129e+02   1.5135541e+02   3.9223290e+02   2.8359432e+01   3.6468452e+02   1.4715561e+01   1.8066871e+02   1.6606968e+00   3.4909129e+02  -1.9576258e+00   3.6676065e+02   7.8717290e+00   4.1709129e+02   4.4076890e+01   5.9618516e+02   1.4458551e+02   4.4186032e+02   3.0929239e+01   6.3791226e+02   2.5188310e+01   2.7254903e+02   1.8538981e+01   2.0746290e+02   4.1410710e+01   3.7914129e+02   1.5485794e+01   3.2726935e+02   1.8372968e+01   2.9909161e+02   1.3411074e+02   3.7993323e+02   1.4329858e+01   2.3180137e+02   1.8668770e+01   2.2313484e+02   2.2461148e+01   6.0000452e+02  -9.0971613e-01   2.6927137e+02   4.4811704e+00   3.8767065e+02   1.8271510e+01   2.6277774e+02   1.2168103e+01   3.1251137e+02   3.1719704e+00   2.2205903e+02  -6.2431097e+00   3.6213774e+02   1.4758981e+01   3.8821355e+02   3.7557110e+01   2.1951968e+02   4.4865200e+01   5.1864097e+02  -3.6626116e+01   8.2082903e+01   1.4289434e+02   3.6538645e+02   1.5910697e+01   2.4147613e+02   7.4235226e+00   2.9223137e+02   7.1794370e+01   2.5357548e+02   9.1972671e+01   4.1271323e+02   2.4480039e+01   5.5811484e+02   2.7545974e+01   5.7721581e+02   6.2251768e+01   2.5874871e+02   1.3686877e+01   4.9933548e+01   3.0797897e+01   2.1019613e+02   1.0837205e+02   4.8299129e+02   1.1371342e+01   2.6388258e+02   1.9966490e+01   2.2173516e+02   1.2976026e+01   2.9418137e+02   8.8283704e+00   6.8387097e+01   1.0668710e+02   2.9556581e+02   8.5759897e+01   4.1394806e+02  -1.4881329e+01   3.1416258e+02   2.2831832e+01   4.7807581e+02   3.5654903e+01   7.2894137e+02   3.0707570e+01   3.7052000e+02   4.7879690e+01   5.6883000e+02   3.1686181e+01   2.6992065e+02   1.4128732e+02   2.5053097e+02   1.1682752e+02   3.9891032e+02  -5.5202452e+00   4.0146137e+02   2.5675970e+01   3.0989484e+02   2.3923252e+01   3.6424323e+02   2.4276348e+01   3.1018419e+02   1.1609781e+01   4.7146137e+02   4.9785970e+01   1.4291387e+02   2.7502560e+02   3.1004137e+02   4.5649570e+01   3.3748581e+02   1.7082748e+01   2.2085581e+02   2.2921535e+01   3.2603452e+02   2.4394981e+01   3.5053742e+02   1.2079742e+00   3.3705452e+02   2.5279832e+01   2.9626548e+02   3.1598761e+01   3.2452935e+02   4.2231200e+01   2.1761137e+02  -1.3716030e+01   2.6566323e+02   5.2866194e+00   2.5306871e+02   1.9322245e+01   2.4629129e+02   6.8568632e+01   3.5911097e+02   1.9788865e+01   3.2120000e+02   1.4684000e+01   2.9107581e+02  -3.6915484e+00   4.1751581e+02   3.1124865e+01   2.6656137e+02  -1.3062030e+01   2.5480516e+02   7.6762323e+00   4.2135806e+02   8.9374839e+00   4.3111548e+02   1.2859148e+01   6.5084137e+02   8.1485570e+01   2.2889097e+02   7.0247110e+01   2.6680710e+02   7.5002710e+00   4.4146065e+02   1.9620890e+01   2.9500419e+02   3.9464387e+00   2.0980581e+02   2.7913600e+01   2.5218137e+02  -1.4531630e+01
   4.0088968e+02   1.1531406e+01   7.6420645e+02   3.0681548e+01   3.7863290e+02  -4.0574065e+00   2.7352129e+02  -2.5580413e+01   2.6956137e+02   4.8697970e+01   7.3092097e+02   2.7637290e+01   2.3651000e+02   9.0833935e+00   4.1821194e+02   1.9595948e+01   3.4933355e+02   2.2263961e+01   4.3151137e+02   6.0819704e+00   3.4843645e+02  -4.0004000e+00   5.8731742e+02   5.6981548e+00   3.4318161e+02  -1.4229045e+01   2.9291968e+02   1.9789329e+01   6.1751968e+02   2.2635871e+00   3.7464677e+02   1.5107935e+01   8.0926548e+02   1.5831665e+01   3.1652137e+02   1.2971170e+01   4.5794452e+02   2.0105677e+00   2.6545000e+02   1.6532065e+01   2.4793161e+02   1.1103858e+01   3.4409677e+02  -1.5183871e+00   3.4706065e+02   1.0404826e+01   1.5582968e+02   2.2958465e+01   2.2508137e+02  -3.8883630e+01   1.6710871e+02   1.3087226e+00   3.4125548e+02  -3.3753548e-01   1.7894000e+02   8.3528671e+01   2.7923387e+02   7.4983871e+00   1.7879032e+02   3.4035484e+00   5.5386742e+02   2.6851897e+01   4.4732677e+02   9.6332129e+00   3.3695710e+02   2.8086013e+01   2.8048161e+02  -4.5536903e+00   3.1982419e+02  -5.8849677e+00   4.4903516e+02   2.8117187e+01   5.8713137e+02   9.7223704e+00   3.0424452e+02   9.6959226e+00   4.2194137e+02   1.6697570e+01   1.7800613e+02   2.5201435e+02   3.2225935e+02  -7.1139355e-01   1.5050129e+02   1.3781861e+02   3.6085290e+02   4.5349832e+01   3.6173452e+02   9.4715613e+00   2.2924871e+02   1.2942968e+00   3.6214129e+02   2.5568374e+01   3.4745065e+02   1.7416529e+01   4.0618129e+02   3.7479690e+01   4.7299516e+02   1.3668071e+02   4.4472032e+02   5.0180439e+01   5.5467226e+02   1.8177510e+01   2.5869903e+02   9.6969806e+00   1.1184290e+02   7.5970310e+01   3.9500129e+02   4.6496994e+01   3.1231935e+02  -1.0711032e+01   2.8352161e+02   1.1778634e+02   3.4583323e+02   2.6627858e+01   2.2832137e+02   2.7097170e+01   2.2337484e+02   8.7194839e-01   6.0285452e+02   4.6222839e+00   3.0108137e+02   1.1706370e+01   3.5481065e+02   5.7030968e-01   2.4682774e+02   1.5584103e+01   2.8227137e+02   6.4911704e+00   2.1071903e+02   1.5384090e+01   3.9913774e+02   2.4748981e+01   3.4854355e+02   3.1730710e+01   2.6213968e+02   1.9795600e+01   4.4316097e+02  -4.6297716e+01   1.2550290e+02   1.6499074e+02   3.5724645e+02   1.2181897e+01   2.7794613e+02   1.0975923e+01   2.9680137e+02   6.0758770e+01   2.5319548e+02   9.1343071e+01   4.4971323e+02   2.2950039e+01   6.2216484e+02   7.1419742e+00   5.2530581e+02   4.1884568e+01   2.9827871e+02   3.6144477e+01   2.7263548e+01   1.7471497e+01   2.5038613e+02   8.2346852e+01   4.8551129e+02   1.7589742e+01   2.5203258e+02   1.4574490e+01   2.3487516e+02   2.1444826e+01   2.9537137e+02   2.6923170e+01   6.0487097e+01   9.0129097e+01   2.4808581e+02   9.0608297e+01   4.6647806e+02  -5.1837290e+00   3.5402258e+02   6.6303032e+01   5.4111581e+02   4.1231703e+01   7.7237137e+02   4.9813170e+01   3.8852000e+02   4.5539690e+01   5.8068000e+02   5.4788181e+01   2.6321065e+02   1.0087412e+02   1.9277097e+02   9.8118323e+01   3.4491032e+02   2.3659755e+01   4.2865137e+02   4.3920770e+01   3.2060484e+02   2.2356452e+01   4.4071323e+02   5.5778748e+01   3.4284419e+02   1.6856981e+01   4.3613137e+02   6.0372370e+01   1.4210387e+02   3.0251040e+02   3.2451137e+02   3.3251970e+01   3.7553581e+02   5.1874839e-01   2.1095581e+02   1.5903535e+01   3.1760452e+02   1.3499381e+01   2.4791742e+02   1.4987574e+01   3.2262452e+02   3.7524232e+01   2.8079548e+02   8.8363613e+00   3.3390935e+02   3.0630800e+01   1.9837137e+02  -1.2556830e+01   2.6623323e+02   9.5101935e-01   1.9516871e+02   3.6864245e+01   2.7272129e+02   6.4974232e+01   3.8973097e+02   1.1629265e+01   3.2863000e+02   2.2519600e+01   2.9669581e+02   3.3618852e+01   4.1918581e+02   9.3712645e+00   2.5665137e+02   3.5450770e+01   3.0208516e+02   4.5283832e+01   4.1040806e+02   3.8523484e+01   4.1825548e+02   1.2937948e+01   6.4651137e+02   9.0641970e+01   2.3680097e+02   6.2664310e+01   2.8128710e+02   2.2581871e+01   4.3022065e+02   2.5520090e+01   3.0810419e+02   2.1138439e+01   2.2375581e+02   1.5887600e+01   2.1408137e+02  -1.4103630e+01
   3.8869968e+02   8.5966065e+00   7.3944645e+02   2.6082348e+01   3.6563290e+02   4.7425935e+00   2.5857129e+02   1.2905587e+01   3.1008137e+02   3.4406370e+01   7.9630097e+02   1.6976890e+01   2.3279000e+02  -1.0089006e+01   3.9445194e+02   2.3636748e+01   3.4691355e+02   1.1457561e+01   3.9561137e+02   2.4563970e+01   3.9900645e+02   1.7144000e+01   5.0826742e+02   1.9872155e+01   2.6580161e+02   2.2391355e+01   3.1063968e+02  -2.7682710e+00   6.4070968e+02   2.5308387e+01   4.0778677e+02   1.2876735e+01   8.5954548e+02   8.7092645e+00   3.4215137e+02   5.1307704e+00   4.2656452e+02   1.7380968e+01   2.8464000e+02   2.4086865e+01   2.7422161e+02   1.8506581e+00   2.9009677e+02   3.1612903e-02   3.4935065e+02   6.5016258e+00   1.5410968e+02  -2.7713935e+01   2.3104137e+02  -2.8930430e+01   2.1615871e+02   1.8647226e+00   2.8382548e+02   3.1068645e+00   1.6447000e+02   5.3066271e+01   2.7168387e+02   1.3202387e+01   1.5584032e+02   2.6039548e+01   5.9100742e+02   9.9706968e+00   4.1937677e+02  -9.4607871e+00   3.4662710e+02  -5.2075871e+00   3.2405161e+02   1.5960710e+01   3.2459419e+02   8.4434323e+00   4.3574516e+02   6.6103871e+00   5.6865137e+02   2.0910770e+01   2.9129452e+02   2.8781923e+01   3.7946137e+02   2.1905970e+01   1.7262613e+02   2.4839475e+02   3.3505935e+02  -6.0653935e+00   1.6888129e+02   1.3939821e+02   3.9080290e+02   2.6903832e+01   3.1811452e+02   2.6771161e+01   2.1028871e+02   1.4911097e+01   3.3995129e+02   1.6253574e+01   3.8524065e+02   3.4283329e+01   3.9590129e+02   3.5352090e+01   5.5461516e+02   1.5977111e+02   4.4586032e+02   2.8609239e+01   6.5805226e+02   1.3767110e+01   2.5583903e+02   1.9305781e+01   1.2356290e+02   5.9552710e+01   3.6614129e+02   1.9285794e+01   2.8531935e+02   3.3538968e+01   2.8309161e+02   1.3929074e+02   2.8593323e+02   2.4469858e+01   1.9099137e+02   1.7703570e+01   2.0223484e+02   1.4033148e+01   6.4409452e+02   3.5893084e+01   2.4232137e+02  -4.5928296e+00   3.4681065e+02   2.0690310e+01   2.4344774e+02   1.0384503e+01   2.3727137e+02   2.2281170e+01   2.1743903e+02   2.6936490e+01   3.9423774e+02   9.1409806e+00   3.5707355e+02   2.4098310e+01   2.2660968e+02   1.6688000e+01   5.5516097e+02  -4.0597716e+01   1.2950290e+02   1.6324074e+02   2.9372645e+02   2.6173497e+01   2.2451613e+02   1.3400323e+01   3.1627137e+02   6.8441170e+01   2.4142548e+02   8.8094671e+01   3.9709323e+02   2.3259639e+01   6.5359484e+02   4.6387574e+01   5.6345581e+02   3.9542568e+01   2.9679871e+02   1.6832877e+01   3.5833548e+01   2.0835897e+01   2.4309613e+02   7.7460052e+01   4.0360129e+02   6.6225419e+00   2.6517258e+02   2.0243290e+01   1.8006516e+02  -2.6037419e-01   2.9661137e+02   1.7153970e+01   6.6387097e+01   1.0741710e+02   2.0532581e+02   7.1219097e+01   4.7394806e+02   1.8058671e+01   3.6540258e+02   2.6112632e+01   5.3007581e+02   2.4684903e+01   8.0042137e+02   2.9519170e+01   6.8357000e+02   1.0250569e+02   5.8045000e+02   3.3426581e+01   2.6478065e+02   7.5838516e+01   1.6510097e+02   1.0699192e+02   3.4053032e+02   5.1101548e+00   3.6827137e+02   1.6711170e+01   4.0298484e+02   1.9906052e+01   5.4500323e+02   2.1955548e+01   3.8989419e+02   1.0562981e+01   4.3037137e+02   5.3263170e+01   1.8538387e+02   2.2843800e+02   3.5999137e+02   4.0993570e+01   2.8620581e+02   2.2995148e+01   2.0842581e+02   1.8965935e+01   3.4965452e+02   8.3653806e+00   2.6495742e+02  -3.4656258e+00   3.5324452e+02   3.3644632e+01   2.7746548e+02   1.3722761e+01   3.2071935e+02   5.3536000e+01   1.9765137e+02  -3.8449230e+01   2.0890323e+02   3.6537419e+01   1.4273871e+02   3.3678645e+01   3.6429129e+02   4.0988632e+01   4.0292097e+02   1.1814065e+01   3.6244000e+02   1.1334800e+01   3.0940581e+02  -4.5879484e+00   3.9323581e+02   2.4687265e+01   2.9146137e+02   2.7855970e+01   3.0661516e+02   2.2531432e+01   4.1259806e+02   1.2828284e+01   3.8515548e+02   3.1295948e+01   7.1994137e+02   4.7387570e+01   2.5327097e+02   7.9536710e+01   2.9109710e+02   4.3847071e+01   4.8065065e+02   2.4955690e+01   3.2272419e+02   1.9968839e+01   2.4775581e+02   6.3976000e+00   2.1761137e+02  -2.3956030e+01
   3.9164968e+02   1.4650606e+01   6.9754645e+02   3.5914348e+01   4.1949290e+02   2.2583794e+01   2.4447129e+02  -2.1826413e+01   3.2446137e+02   4.4735970e+01   5.4830097e+02   1.9486890e+01   2.2589000e+02  -5.0170065e+00   4.1049194e+02   1.0973548e+01   3.1148355e+02   1.0721961e+01   4.4618137e+02  -1.3816296e+00   3.3181645e+02   1.0949200e+01   5.6315742e+02  -3.5190452e+00   2.9613161e+02   4.6349548e+00   3.0482968e+02   2.8646529e+01   6.1532968e+02   3.0908787e+01   3.5083677e+02   3.8227355e+00   9.8140548e+02  -5.5095355e+00   3.1336137e+02   5.6439704e+00   4.0823452e+02   2.4327368e+01   2.7869000e+02   2.2662865e+01   3.7664161e+02  -4.7229419e+00   2.7242677e+02   1.4785213e+01   3.2154065e+02   1.2206426e+01   1.9067968e+02   8.9804645e+00   1.8965137e+02  -4.5429230e+01   2.2434871e+02  -1.8270477e+01   3.4268548e+02  -6.4119355e+00   1.8442000e+02   7.8280271e+01   3.0218387e+02   1.7012387e+01   1.6575032e+02   1.2056748e+01   5.8772742e+02   2.5283097e+01   4.6961677e+02  -4.4299871e+00   3.4962710e+02  -1.3075871e+00   2.7996161e+02   1.6487910e+01   3.1673419e+02   9.2622323e+00   4.1222516e+02   4.0119871e+00   5.7765137e+02  -5.9992296e+00   2.9353452e+02   2.5502723e+01   4.2913137e+02   2.5552370e+01   1.7891613e+02   2.5380155e+02   3.3663935e+02   5.8982065e+00   1.5116129e+02   1.5043581e+02   3.4975290e+02   3.3997832e+01   3.2621452e+02   1.6123161e+01   2.3066871e+02   9.3306968e+00   3.0038129e+02   1.6419174e+01   4.1897065e+02   1.7274929e+01   3.8890129e+02   4.5332090e+01   5.0999516e+02   1.4924071e+02   4.4153032e+02   5.0435639e+01   6.6215226e+02   6.0991097e+00   2.8307903e+02   4.2226581e+01   1.1322290e+02   5.1569910e+01   3.4429129e+02   4.1503794e+01   3.1521935e+02   3.3916968e+01   3.5118161e+02   1.5656354e+02   3.0740323e+02   1.7182258e+01   2.1494137e+02   1.4117570e+01   2.1937484e+02   1.1381948e+01   5.9666452e+02   1.4547484e+01   2.6427137e+02   1.9691170e+01   3.9233065e+02   1.7948710e+01   2.1982774e+02   1.7704103e+01   3.0251137e+02   1.9061970e+01   2.6086903e+02   1.3720903e+00   3.6170774e+02   1.7453381e+01   3.7964355e+02   2.8772710e+01   1.4274968e+02   1.0106800e+01   5.6078097e+02  -3.5427316e+01   1.6508290e+02   1.5648434e+02   3.9338645e+02   3.7530697e+01   2.2328613e+02  -1.1271277e+01   3.1399137e+02   5.7093570e+01   2.5866548e+02   7.9855471e+01   4.2328323e+02   4.3924439e+01   6.0168484e+02   4.8010374e+01   5.9425581e+02   5.5178568e+01   2.9127871e+02   3.0704477e+01   4.7833548e+01   4.7825897e+01   2.7209613e+02   8.8280052e+01   3.8527129e+02   3.3708942e+01   2.6931258e+02   2.5912090e+01   1.7911516e+02   1.8656258e+00   2.6575137e+02   5.5727704e+00   5.8577097e+01   1.0023190e+02   2.7370581e+02   9.4318697e+01   4.6378806e+02  -6.8185290e+00   3.5050258e+02   2.6014632e+01   4.5545581e+02   4.4124503e+01   7.5123137e+02   1.9734370e+01   4.2209000e+02   6.0374090e+01   4.9487000e+02   3.3032981e+01   2.8621065e+02   1.3917412e+02   1.7220097e+02   9.5953923e+01   3.5062032e+02   1.9772955e+01   4.3880137e+02   4.9348770e+01   3.9046484e+02   1.1627652e+01   3.9129323e+02   8.4923484e+00   3.3684419e+02   2.0956981e+01   4.2208137e+02   7.8446370e+01   1.1972387e+02   2.5921080e+02   3.2142137e+02   1.7409170e+01   3.0010581e+02   1.6023148e+01   2.5057581e+02   1.7643935e+01   3.8346452e+02   7.9005806e+00   2.6291742e+02  -3.0224258e+00   3.2491452e+02   3.0911032e+01   2.9926548e+02   1.9208761e+01   3.0599935e+02   1.5093600e+01   1.7870137e+02  -1.7793230e+01   2.4971323e+02   2.0992619e+01   2.3406871e+02   2.0322245e+01   3.6210129e+02   5.5773832e+01   4.9621097e+02   4.3008645e+00   2.8472000e+02   9.2224000e+00   2.5679581e+02   1.2340852e+01   3.7047581e+02   2.6318065e+01   2.7765137e+02   9.8107704e+00   2.2851516e+02   4.7394323e+00   4.3764806e+02   1.1634284e+01   3.7092548e+02   2.1534348e+01   7.1599137e+02   6.1033570e+01   3.1113097e+02   4.4907910e+01   2.1942710e+02   1.5991067e+02   4.6251065e+02   5.8266890e+01   3.1277419e+02   8.6483871e-01   2.1304581e+02   3.0084400e+01   2.1299137e+02  -2.3726430e+01
   4.3288968e+02   2.0351406e+01   6.9378645e+02   1.0355148e+01   4.0339290e+02   2.6771794e+01   2.4166129e+02   2.5383871e+00   2.7246137e+02   4.6415970e+01   3.9287097e+02   1.7301290e+01   1.9741000e+02   9.5013935e+00   4.6759194e+02   2.1315548e+01   3.3352355e+02  -1.2141239e+01   4.3799137e+02  -1.3016430e+01   3.1147645e+02  -1.4636000e+00   5.5421742e+02  -3.3838452e+00   2.8737161e+02   3.1615755e+01   2.8006968e+02   1.7537329e+01   6.3498968e+02   1.0435987e+01   3.6802677e+02  -2.8924645e+00   1.0851655e+03   8.3296645e+00   3.5720137e+02   8.6067704e+00   4.1571452e+02  -1.8103226e-01   2.7584000e+02   4.8650865e+01   3.7836161e+02   3.4429458e+01   2.9080677e+02   2.9354813e+01   3.5564065e+02  -2.0415742e+00   2.1486968e+02  -3.5747355e+00   1.4794137e+02  -2.8042430e+01   2.2272871e+02  -4.4208774e+00   2.7254548e+02   3.2992645e+00   1.9661000e+02   1.0749507e+02   2.8443387e+02  -7.5676129e+00   1.7232032e+02   1.7531148e+01   5.1591742e+02   1.9217897e+01   3.7499677e+02   1.1419613e+01   3.3771710e+02   7.4521290e-01   2.9243161e+02   1.6680310e+01   3.1340419e+02  -2.2711368e+01   4.3703516e+02   2.5407187e+01   5.8532137e+02  -8.8028296e+00   2.1262452e+02   3.4935523e+01   4.4651137e+02   3.2491970e+01   1.7348613e+02   2.9513595e+02   3.6925935e+02   5.0486065e+00   1.5431129e+02   1.2994381e+02   3.5280290e+02   2.0083832e+01   3.4330452e+02   6.1859613e+00   1.8947871e+02   1.2335897e+01   3.0014129e+02  -7.0916258e+00   3.9197065e+02   1.7744929e+01   3.5085129e+02   5.5146090e+01   5.0356516e+02   1.5642511e+02   4.4081032e+02   4.9393239e+01   6.5058226e+02   1.0747097e+00   2.6435903e+02   8.0041806e+00   1.4984290e+02   6.3450310e+01   3.3748129e+02   3.7238594e+01   3.1426935e+02   1.6272968e+01   3.1766161e+02   1.5938514e+02   3.3016323e+02   2.8121458e+01   2.9675137e+02   4.0027704e+00   2.2704484e+02   2.9478348e+01   5.8909452e+02   1.2583084e+01   2.2208137e+02   1.5836370e+01   3.5105065e+02  -4.1788903e+00   2.1701774e+02   4.8289032e+00   2.7284137e+02  -6.7544296e+00   2.1233903e+02  -9.1755097e+00   3.5018774e+02   1.8954981e+01   3.7159355e+02   4.6176710e+01   1.8546968e+02   2.5309200e+01   5.0031097e+02  -3.5299716e+01   1.2131290e+02   1.4956594e+02   3.7581645e+02   1.8076297e+01   2.4623613e+02  -4.1072774e+00   2.8299137e+02   4.9433570e+01   2.9623548e+02   1.0484987e+02   3.8761323e+02   3.7108039e+01   6.2549484e+02   4.6775574e+01   5.3773581e+02   2.0170168e+01   2.8360871e+02   3.0798077e+01   4.1593548e+01   2.6705097e+01   2.4033613e+02   1.1954085e+02   4.2318129e+02   2.4676142e+01   2.9750258e+02   3.1986890e+01   2.1325516e+02   1.3244258e+00   2.6127137e+02  -4.7788296e+00   5.0147097e+01   1.0990630e+02   2.4551581e+02   9.1053897e+01   4.7536806e+02  -2.0549290e+00   3.1831258e+02   3.5499832e+01   4.7921581e+02   2.9993703e+01   7.6813137e+02   5.4323704e+00   4.7328000e+02   5.7088890e+01   5.0797000e+02   3.6364981e+01   2.9097065e+02   1.8936332e+02   2.6796097e+02   1.2362312e+02   4.2772032e+02   4.2084955e+01   4.2142137e+02   4.0649170e+01   3.5822484e+02   2.5636852e+01   4.5729323e+02   1.5972348e+01   3.0618419e+02   2.5929781e+01   4.4475137e+02   7.2682770e+01   2.1257387e+02   2.1107280e+02   3.2746137e+02   3.1355970e+01   3.3544581e+02   1.5865948e+01   2.3485581e+02   3.1371535e+01   3.3870452e+02   3.9481381e+01   2.2776742e+02   1.3319574e+01   3.5938452e+02   1.5823432e+01   3.0131548e+02   8.9047613e+00   2.9395935e+02   1.5536800e+01   1.8723137e+02  -3.2665630e+01   2.8504323e+02   7.8762194e+00   2.5854871e+02   5.2638452e+00   3.3548129e+02   3.8433432e+01   4.5425097e+02   2.5037665e+01   2.6372000e+02   4.5224000e+00   2.4969581e+02   2.4568852e+01   3.0561581e+02   3.2796865e+01   2.9956137e+02  -1.0172030e+01   2.6904516e+02   3.8497032e+01   4.1559806e+02   1.5208284e+01   3.9549548e+02   1.4138748e+01   6.3513137e+02   6.8452370e+01   2.6489097e+02   7.6557110e+01   1.8418710e+02   1.8815987e+02   4.7227065e+02   9.8660903e+00   2.5248419e+02   3.2308039e+01   2.3890581e+02   1.0915600e+01   2.0227137e+02  -1.6578830e+01
   4.1550968e+02  -6.0181935e+00   6.7606645e+02   3.3682748e+01   3.9506290e+02   4.8681935e+00   2.4033129e+02   1.8347871e+00   3.4280137e+02   2.5318770e+01   4.8368097e+02   1.4326490e+01   2.1584000e+02   6.5469935e+00   4.5206194e+02   6.1779484e+00   3.3495355e+02   9.6943613e+00   3.9799137e+02  -6.2642956e-01   3.1357645e+02   6.4084000e+00   6.3900742e+02   1.1672955e+01   2.9556161e+02  -1.7989445e+01   2.7182968e+02   3.7436529e+01   5.8827968e+02   3.3072787e+01   3.9897677e+02   2.8011535e+01   9.5069548e+02   1.8417265e+01   3.7136137e+02  -1.8736030e+01   4.3552452e+02   1.1184168e+01   2.2722000e+02   3.0260465e+01   4.0541161e+02   3.9405458e+01   3.1114677e+02   2.9877613e+01   3.0716065e+02   7.2568258e+00   2.0153968e+02   1.0211665e+01   1.6565137e+02  -3.2459230e+01   1.9406871e+02  -1.9380774e+00   2.8444548e+02   9.2472645e+00   1.7980000e+02   6.6649871e+01   3.0638387e+02   1.5976387e+01   1.5803032e+02   1.8674348e+01   5.2186742e+02   2.0121897e+01   4.2580677e+02  -1.3975187e+01   3.1057710e+02   1.9056413e+01   2.8629161e+02   3.3501510e+01   3.3597419e+02  -6.0869677e+00   4.3960516e+02  -2.1798413e+01   5.5446137e+02  -2.6754030e+01   2.7072452e+02   3.5675226e+00   3.8589137e+02  -9.1784296e+00   1.6962613e+02   3.0449475e+02   3.1482935e+02   3.3630065e+00   1.4969129e+02   1.3740341e+02   3.7499290e+02   2.4168632e+01   3.2868452e+02   1.7265561e+01   2.1728871e+02   1.1251097e+01   3.0809129e+02   1.0992374e+01   3.9187065e+02   1.0232929e+01   4.2037129e+02   2.3674490e+01   6.4713516e+02   1.8902951e+02   4.4510032e+02   4.4530039e+01   6.8858226e+02   1.2704710e+01   2.6859903e+02  -1.0665019e+01   1.7889290e+02   7.3836310e+01   3.0052129e+02   2.3965394e+01   2.5764935e+02   1.5232568e+01   3.3171161e+02   1.5007114e+02   3.3859323e+02   1.3877058e+01   2.2113137e+02   4.6723704e+00   2.4633484e+02  -3.5848516e+00   6.5619452e+02   1.6975084e+01   2.0870137e+02   9.4267704e+00   3.3528065e+02  -2.1072903e+00   3.1201774e+02   8.3289032e+00   2.9351137e+02   8.7319704e+00   2.3943903e+02   3.5936490e+01   3.6994774e+02   1.8984181e+01   3.5197355e+02   2.0226310e+01   1.8222968e+02   5.2708400e+01   4.5531097e+02  -2.9749716e+01   1.0322290e+02   1.6015314e+02   4.3615645e+02   2.0209097e+01   2.5242613e+02  -2.6424774e+00   3.4080137e+02   6.1188770e+01   2.9514548e+02   7.0507071e+01   3.2080323e+02   3.5362839e+01   5.5125484e+02   2.7764774e+01   5.0983581e+02   3.4592168e+01   3.0884871e+02   2.4258877e+01   4.6363548e+01   2.4753497e+01   2.2600613e+02   1.1358725e+02   4.3418129e+02   2.4416142e+01   2.6945258e+02   4.1040890e+01   2.0035516e+02  -8.8357419e-01   2.7237137e+02   1.0931704e+00   7.5627097e+01   8.7107897e+01   2.6389581e+02   8.6293497e+01   3.7920806e+02   7.7978710e+00   3.3221258e+02   3.9577832e+01   5.0254581e+02   5.7217303e+01   7.6008137e+02   5.2886370e+01   4.4814000e+02   3.5340090e+01   6.0325000e+02   5.0222581e+01   3.5788065e+02   1.2320052e+02   2.3834097e+02   1.1466272e+02   4.6943032e+02   3.8508155e+01   4.2365137e+02   4.1370770e+01   3.8018484e+02   3.3970052e+01   4.4667323e+02  -4.5805161e-01   2.8222419e+02   3.3606581e+01   4.6989137e+02   9.6391570e+01   1.4043387e+02   2.5350400e+02   3.3870137e+02   2.7506770e+01   3.2710581e+02   3.3863148e+01   2.3776581e+02   6.7587355e+00   3.1808452e+02   3.7980981e+01   2.2729742e+02   1.8397174e+01   3.6105452e+02   3.4069832e+01   2.9498548e+02   1.0321161e+01   3.2442935e+02   1.6859200e+01   1.7465137e+02  -4.1849230e+01   2.7814323e+02   8.1982194e+00   2.5016871e+02   7.2242452e+00   3.3820129e+02   2.7595832e+01   4.2521097e+02   1.0460865e+01   2.8658000e+02   2.2783600e+01   2.4793581e+02   2.0949652e+01   3.3942581e+02   1.7992065e+01   2.8108137e+02   1.6636370e+01   2.8156516e+02   2.0735432e+01   4.1159806e+02   1.4998284e+01   3.9149548e+02   1.9978748e+01   6.7765137e+02   9.8960770e+01   2.4532097e+02   6.9452710e+01   1.6390710e+02   1.3007227e+02   4.6355065e+02   2.7663690e+01   2.6091419e+02   3.0533639e+01   2.2014581e+02   1.1846400e+01   2.3265137e+02   8.0307704e+00
   3.8969968e+02   1.6896606e+01   7.3568645e+02   1.2343148e+01   3.9944290e+02   1.8997794e+01   2.3985129e+02   4.8731871e+00   2.9251137e+02   4.5771970e+01   5.3925097e+02   1.7730890e+01   2.2817000e+02  -2.0994065e+00   4.4716194e+02   1.0229948e+01   3.1676355e+02   4.7295613e+00   4.3780137e+02   2.8087704e+00   3.2609645e+02   1.2366800e+01   5.9468742e+02  -6.5714452e+00   2.5966161e+02  -3.5874452e+00   2.7825968e+02   1.8062129e+01   5.3846968e+02   1.9017587e+01   4.5707677e+02  -8.8264645e+00   8.8992548e+02  -1.6671135e+01   3.5394137e+02  -1.0922430e+01   4.2956452e+02   3.6209677e+00   2.6050000e+02   1.6806452e-01   3.5298161e+02   2.3599858e+01   3.4775677e+02  -2.0111871e+00   2.7864065e+02   2.0968426e+01   1.8277968e+02  -4.7753548e-01   1.4846137e+02  -3.2044030e+01   2.0025871e+02  -4.3327742e-01   3.0216548e+02   7.3596645e+00   2.0861000e+02   3.9395071e+01   3.2808387e+02  -6.3596129e+00   1.4308032e+02  -6.2696516e+00   5.2143742e+02  -7.2237032e+00   3.9913677e+02  -1.6941587e+01   3.1171710e+02  -8.9347871e+00   2.7481161e+02   3.1179910e+01   2.9982419e+02  -2.0094968e+01   4.2727516e+02   8.0479871e+00   4.8051137e+02  -2.0558030e+01   2.6234452e+02   1.8097923e+01   4.6194137e+02   2.7927570e+01   2.0205613e+02   2.1485035e+02   3.2348935e+02   2.2570206e+01   1.6635129e+02   1.9712061e+02   3.9437290e+02   1.8428232e+01   3.3016452e+02   9.7171613e+00   2.1628871e+02  -3.7589032e+00   2.8961129e+02   7.6107742e+00   3.5813065e+02   2.5242129e+01   4.0466129e+02   2.4881290e+01   4.6966516e+02   1.6456711e+02   3.9319032e+02   3.2442839e+01   7.1877226e+02   2.3189510e+01   2.4645903e+02   2.8346181e+01   1.7437290e+02   7.2627910e+01   3.0014129e+02   2.1415794e+01   2.8088935e+02   1.4993368e+01   2.9856161e+02   1.6062314e+02   3.4821323e+02   2.5247458e+01   2.0327137e+02   2.8811170e+01   2.2547484e+02   1.2739484e+00   6.3557452e+02   1.3244684e+01   2.3899137e+02  -7.4764296e+00   3.4952065e+02   1.5713510e+01   2.3520774e+02   9.9937032e+00   3.0199137e+02   1.6343570e+01   2.3614903e+02   5.4896903e+00   3.9704774e+02   2.6816181e+01   3.9759355e+02   2.2616710e+01   1.8155968e+02   1.3332000e+01   5.1540097e+02  -3.6176916e+01   1.1031290e+02   1.6967594e+02   3.5777645e+02   2.1859497e+01   2.5351613e+02   1.1170323e+01   3.0380137e+02   6.2718770e+01   2.6481548e+02   9.4933471e+01   3.3099323e+02   1.7017639e+01   4.9444484e+02   3.8589574e+01   5.6330581e+02   1.8554568e+01   2.5874871e+02   1.0356877e+01   4.2313548e+01   4.6077497e+01   2.1662613e+02   8.0287652e+01   4.5765129e+02   4.5538542e+01   2.7922258e+02   3.9159290e+01   2.0973516e+02   1.4366026e+01   2.2746137e+02   3.1015970e+01   6.1297097e+01   9.1494297e+01   2.6422581e+02   8.6177097e+01   3.8826806e+02  -1.6456929e+01   3.2926258e+02   1.3903832e+01   5.2654581e+02   1.6777303e+01   5.6589137e+02   2.3371570e+01   4.1005000e+02   4.7057290e+01   5.9602000e+02   1.4800981e+01   2.5345065e+02   9.8894916e+01   1.4505097e+02   9.6595923e+01   4.5853032e+02   3.3910155e+01   3.8746137e+02   3.3645970e+01   3.7903484e+02   2.0972052e+01   4.3095323e+02   1.7319548e+01   2.8484419e+02   1.6636981e+01   4.6775137e+02   6.8412770e+01   1.6753387e+02   2.2862600e+02   3.0975137e+02   4.0532770e+01   3.5834581e+02   1.1083948e+01   1.9328581e+02   2.1467135e+01   3.1808452e+02   1.2510981e+01   2.6353742e+02   1.3357974e+01   2.8505452e+02   1.0289832e+01   2.8160548e+02   1.5291561e+01   3.8247935e+02  -2.7348000e+00   2.1246137e+02  -5.6394030e+01   2.6723323e+02   2.4491019e+01   2.0392871e+02   3.8213445e+01   3.1301129e+02   2.6901032e+01   4.2164097e+02   2.6266465e+01   2.9796000e+02   1.4823200e+01   2.9526581e+02  -7.3674839e-01   3.0723581e+02   2.4327265e+01   2.7051137e+02   9.8119704e+00   2.3618516e+02   2.6455832e+01   4.2345806e+02   2.7389484e+01   3.7215548e+02   2.0855948e+01   7.1313137e+02   4.8552370e+01   2.6494097e+02   6.2223110e+01   1.5923710e+02   1.5410587e+02   4.5655065e+02   3.4033690e+01   3.1667419e+02   2.0502839e+01   2.3180581e+02   1.3623600e+01   2.1784137e+02  -2.9734430e+01
   4.1516968e+02   1.5049006e+01   7.3087645e+02  -1.1182052e+01   3.6873290e+02   1.6544594e+01   2.2566129e+02   1.2868387e+01   2.6299137e+02   8.5603570e+01   5.7311097e+02   1.5452090e+01   2.0151000e+02  -1.2496606e+01   3.9578194e+02  -2.7179652e+01   3.9743355e+02   5.7459613e+00   4.3251137e+02   4.7119704e+00   3.5057645e+02   3.7548400e+01   5.2952742e+02   1.6531355e+01   2.8599161e+02   9.0161548e+00   3.1477968e+02   1.0520529e+01   5.8146968e+02   2.3237587e+01   3.5159677e+02   3.0661935e+01   9.8326548e+02   1.4191665e+01   3.3973137e+02   2.4343704e+00   4.7280452e+02   2.0061768e+01   2.8722000e+02   1.9500465e+01   3.2850161e+02   4.8468258e+01   2.7933677e+02   7.8924129e+00   3.3344065e+02   4.2044258e+00   1.9967968e+02  -2.0295355e+00   1.5827137e+02  -2.8208830e+01   2.0667871e+02  -1.8376877e+01   3.2325548e+02  -2.1617535e+01   1.4799000e+02   2.0876467e+02   2.9713387e+02   3.4816387e+01   1.6113032e+02   4.2363484e+00   4.9948742e+02   1.1722297e+01   4.5318677e+02  -4.9558710e-01   3.0995710e+02   4.0106013e+01   2.6605161e+02   2.7550710e+01   3.4216419e+02  -6.5821677e+00   4.6127516e+02   2.9607987e+01   5.6442137e+02  -1.5750830e+01   2.5905452e+02   2.6601123e+01   4.5146137e+02   2.8435970e+01   1.5629613e+02   2.6970115e+02   3.4577935e+02   9.9770065e+00   2.4050129e+02   1.6537861e+02   3.8585290e+02   6.2498323e+00   2.9578452e+02   9.1775613e+00   1.6466871e+02   3.4606968e+00   3.4800129e+02   7.3195742e+00   3.9750065e+02   1.6992529e+01   3.9542129e+02   2.6960490e+01   4.8318516e+02   1.5095551e+02   4.9453032e+02   5.0715639e+01   6.7643226e+02   1.7626710e+01   2.5464903e+02   2.1160981e+01   1.6880290e+02   8.5503510e+01   3.8657129e+02   1.9701394e+01   2.1531935e+02   8.5189677e+00   3.0528161e+02   1.3451554e+02   4.1045323e+02   1.9458258e+01   2.5884137e+02   1.4125570e+01   2.1199484e+02   3.7732348e+01   6.1200452e+02   1.8940284e+01   2.1794137e+02   1.9637570e+01   3.6000065e+02   5.2051097e+00   2.3458774e+02   2.1943303e+01   2.7508137e+02   1.9786370e+01   2.4195903e+02   1.8694890e+01   3.9237774e+02   1.9289781e+01   4.3392355e+02   4.9190310e+01   1.9460968e+02   4.8388000e+01   5.3393097e+02  -1.6039316e+01   1.0308290e+02   1.1435434e+02   3.6038645e+02   2.6740697e+01   2.5980613e+02   1.2047123e+01   2.5727137e+02   5.3821170e+01   2.3152548e+02   1.1959667e+02   3.0090323e+02   9.8048387e+00   4.7468484e+02   3.0700374e+01   5.6392581e+02   3.9124968e+01   2.3484871e+02   3.1078877e+01   3.6073548e+01   3.8046697e+01   1.9752613e+02   8.4345652e+01   4.8646129e+02   1.0323742e+01   2.4560258e+02   1.5688903e+00   2.1935516e+02   2.1026426e+01   2.4742137e+02   1.0189170e+01   5.6247097e+01   7.6898297e+01   3.0389581e+02   9.0233497e+01   3.8678806e+02   2.8714710e+00   3.0735258e+02   2.1326632e+01   4.9392581e+02   4.3336903e+01   5.9604137e+02   3.1769570e+01   4.9790000e+02   5.9069290e+01   5.4678000e+02   1.4170181e+01   2.2130065e+02   1.0717692e+02   1.5343097e+02   1.1616552e+02   3.8510032e+02   4.6254555e+01   4.2194137e+02   3.9507570e+01   3.9789484e+02   3.0413252e+01   4.3200323e+02   2.5095548e+01   3.9418419e+02  -4.1602194e+00   3.9770137e+02   3.7926770e+01   1.9205387e+02   2.5061440e+02   2.9151137e+02   2.6661970e+01   3.2753581e+02   9.6387484e+00   2.2576581e+02   1.2058735e+01   3.0427452e+02   4.1895781e+01   2.9376742e+02   3.1079574e+01   3.1281452e+02   1.2119032e+01   2.8765548e+02   3.4997561e+01   3.1433935e+02   3.6476400e+01   2.0832137e+02  -1.5682830e+01   2.6256323e+02   1.3014619e+01   2.5459871e+02   2.2629845e+01   3.3158129e+02   1.3175432e+01   4.1373097e+02   6.1392645e+00   3.1882000e+02  -6.4560000e-01   3.2236581e+02   2.4752516e+00   2.7266581e+02   2.8902865e+01   2.6380137e+02   1.4828770e+01   2.5532516e+02   1.1874632e+01   4.0902806e+02   4.4938839e+00   3.5953548e+02   1.0065548e+01   6.6661137e+02   4.8553970e+01   2.9184097e+02   7.5021110e+01   1.5366710e+02   1.1670147e+02   3.4255065e+02   2.9723690e+01   3.0458419e+02   1.3520039e+01   2.3071581e+02   6.0508000e+00   2.1846137e+02  -2.2114030e+01
   4.3050968e+02   6.4018065e+00   6.9573645e+02   2.8869148e+01   4.2820290e+02   3.1836994e+01   2.5247129e+02   1.7203587e+01   2.7518137e+02   5.7248370e+01   4.9416097e+02   1.2438090e+01   1.9089000e+02  -2.7006452e-02   3.3802194e+02  -4.6885161e-01   3.0914355e+02  -2.8508387e+00   4.1999137e+02   2.3573570e+01   3.5890645e+02   5.8820000e+00   5.4226742e+02   2.0992155e+01   2.9504161e+02   1.4622155e+01   3.1910968e+02   4.1414129e+01   5.6075968e+02   3.0843871e+00   3.9555677e+02   1.6251355e+00   1.0291655e+03   6.9996645e+00   3.0789137e+02  -1.1448430e+01   4.7956452e+02   8.9509677e+00   3.0164000e+02   4.8726865e+01   3.3079161e+02   3.4905058e+01   2.4675677e+02  -7.5011871e+00   3.0573065e+02   2.5612258e+00   1.6786968e+02  -2.6094735e+01   1.5713137e+02  -4.0687630e+01   1.9596871e+02  -4.4700774e+00   2.4444548e+02  -7.5527355e+00   2.5566000e+02   8.9631071e+01   3.3063387e+02   3.6636387e+01   1.5341032e+02   2.3339484e+00   5.2233742e+02   7.7542968e+00   4.4480677e+02   1.5364813e+01   3.1328710e+02   1.3129613e+01   2.7115161e+02   4.7627097e+00   3.3673419e+02   9.9922323e+00   4.1893516e+02   4.8551871e+00   5.6051137e+02  -1.7958030e+01   2.7100452e+02   1.5835123e+01   4.2346137e+02   3.7815970e+01   1.2895613e+02   2.5126835e+02   3.4153935e+02   6.0762065e+00   1.2740129e+02   1.9994661e+02   3.8552290e+02   2.1706232e+01   2.8240452e+02   7.5779613e+00   2.2371871e+02   6.9669677e-01   3.5457129e+02   2.7173974e+01   4.0561065e+02   2.5603729e+01   4.2828129e+02   2.1421690e+01   5.4947516e+02   1.5451231e+02   4.2386032e+02   5.2459239e+01   6.2291226e+02   1.5618310e+01   2.6973903e+02   3.5053781e+01   1.3451290e+02   6.8726710e+01   3.7719129e+02   4.3681794e+01   2.8154935e+02   2.8220568e+01   3.1180161e+02   1.3995394e+02   3.2831323e+02   1.7599458e+01   2.1718137e+02   8.5083704e+00   2.1037484e+02   2.3621948e+01   6.0590452e+02   2.4478284e+01   2.3046137e+02   2.5635970e+01   2.8576065e+02   8.1443097e+00   1.9206774e+02  -7.5550968e+00   3.0818137e+02   1.1178370e+01   2.1138903e+02   1.3180490e+01   3.8651774e+02   1.4238581e+01   4.4378355e+02   1.9401510e+01   2.6770968e+02   1.9730000e+01   5.0264097e+02  -3.9676116e+01   1.1488290e+02   1.0212034e+02   3.9353645e+02   9.8986968e+00   2.7499613e+02   2.1261923e+01   2.7123137e+02   4.1094370e+01   1.9161548e+02   1.0954947e+02   3.6542323e+02   2.1793239e+01   5.1578484e+02   3.7362374e+01   5.5392581e+02   2.1594968e+01   2.7379871e+02   3.1962877e+01   4.5593548e+01   1.3285097e+01   2.0790613e+02   7.5515252e+01   4.8084129e+02   9.3933419e+00   2.5112258e+02   2.0887290e+01   2.1525516e+02   1.9544426e+01   2.3399137e+02   9.0235704e+00   5.1817097e+01   9.0252697e+01   2.4732581e+02   6.9669097e+01   4.4094806e+02  -4.9913290e+00   2.8754258e+02   1.6771432e+01   4.7964581e+02   2.7959303e+01   5.6213137e+02   1.0582370e+01   6.2643000e+02   6.8076890e+01   5.7945000e+02   3.0406581e+01   2.1183065e+02   7.2884516e+01   2.4205097e+02   1.5945592e+02   3.7267032e+02   9.2489548e+00   3.9580137e+02   2.2508770e+01   3.6232484e+02   7.4988516e+00   3.7824323e+02   7.1563484e+00   3.6775419e+02   2.9384181e+01   2.9408137e+02   4.8736370e+01   1.2996387e+02   1.8263160e+02   3.1727137e+02   8.5511704e+00   2.8029581e+02   2.8037948e+01   2.6128581e+02   2.0357135e+01   4.0936452e+02   7.4885806e+00   2.6576742e+02   1.5179574e+01   3.2834452e+02   7.1166323e+00   2.7350548e+02   1.8179561e+01   3.1157935e+02   3.6937200e+01   2.0099137e+02  -3.4196430e+01   2.5590323e+02   1.2167419e+01   3.2068871e+02   3.0482645e+01   3.1534129e+02   4.9754632e+01   4.2359097e+02   1.3490465e+01   3.5330000e+02   9.2060000e+00   3.8483581e+02  -4.9523484e+00   2.8061581e+02   2.1556865e+01   2.7627137e+02   4.0881170e+01   2.8089516e+02   9.0190323e+00   3.9745806e+02   2.1699484e+01   4.3796548e+02   2.5501148e+01   6.5656137e+02   5.8077970e+01   2.9075097e+02   4.8108310e+01   1.7252710e+02   1.1662267e+02   3.8313065e+02   3.1857290e+01   2.9296419e+02  -1.0803613e+00   2.5647581e+02  -7.8000000e-01   1.9904137e+02  -1.5940430e+01
   4.1155968e+02   1.5147806e+01   7.5582645e+02   1.3151948e+01   4.2120290e+02   2.7256994e+01   2.5752129e+02   5.1295871e+00   2.5556137e+02   6.3157970e+01   4.8864097e+02   1.6159690e+01   1.7917000e+02   1.2250594e+01   3.5830194e+02  -3.2312516e+00   3.0438355e+02   9.3399613e+00   4.4165137e+02   2.7740770e+01   3.6971645e+02   1.3967200e+01   5.9668742e+02   1.7058555e+01   2.9623161e+02   1.0386955e+01   3.0920968e+02   1.5916129e+01   5.3665968e+02   2.8582387e+01   4.2393677e+02   2.3114735e+01   1.0235955e+03   1.7255265e+01   3.2283137e+02   7.6263704e+00   4.6228452e+02   1.9573368e+01   2.7493000e+02   4.1963665e+01   3.7174161e+02   5.0149058e+01   3.1628677e+02   6.6064129e+00   3.3106065e+02   7.3048258e+00   1.8810968e+02  -1.8639355e+00   1.4894137e+02  -4.8702430e+01   1.9158871e+02  -7.2196774e+00   2.9187548e+02   2.0322865e+01   2.5290000e+02   1.0485187e+02   3.1638387e+02  -2.2361290e-01   1.5284032e+02   1.3759548e+01   5.6438742e+02   2.4530297e+01   4.3747677e+02   1.1711213e+01   3.1271710e+02   4.9352129e+00   3.1753161e+02   1.3052310e+01   3.4535419e+02   3.0226323e+00   4.2079516e+02  -4.5736129e+00   5.5446137e+02   2.2459704e+00   2.9196452e+02   2.3538323e+01   4.2618137e+02   2.8788370e+01   1.3595613e+02   2.6604835e+02   3.0586935e+02   2.1980645e-01   1.4145129e+02   1.6182261e+02   4.2023290e+02  -2.1056774e-01   2.7478452e+02   4.4775613e+00   2.5433871e+02  -1.2232903e+01   3.5542129e+02   2.2965974e+01   3.7840065e+02   2.2890529e+01   4.0123129e+02   8.4456903e+00   5.4618516e+02   1.5920551e+02   4.3005032e+02   6.4154039e+01   5.6810226e+02   5.1031097e+00   2.3297903e+02   8.2745806e+00   1.1299290e+02   7.2018310e+01   3.8619129e+02   1.8871794e+01   3.2321935e+02   2.6466968e+01   2.7694161e+02   1.3002274e+02   3.2826323e+02   2.1223458e+01   2.4142137e+02   2.3791704e+00   1.8794484e+02   5.6063484e+00   6.3138452e+02   1.2719884e+01   2.7561137e+02   1.8453970e+01   2.4009065e+02   7.4679097e+00   1.8387774e+02   2.0810103e+01   3.1894137e+02   1.2797570e+01   2.5286903e+02   3.5772090e+01   4.0256774e+02   3.7424581e+01   4.5531355e+02   3.0959110e+01   3.1989968e+02  -7.6352000e+00   5.2426097e+02  -2.9215716e+01   1.7708290e+02  -1.0565665e+01   3.6967645e+02   6.4274968e+00   2.4647613e+02   1.2873523e+01   2.5461137e+02   7.6133970e+01   2.3490548e+02   1.1404627e+02   3.3318323e+02   2.9322439e+01   5.0463484e+02   3.2584374e+01   5.9564581e+02   3.6447368e+01   2.8917871e+02   1.4442477e+01   4.8833548e+01   6.4058968e+00   1.9462613e+02   8.9287652e+01   4.6927129e+02   1.6128942e+01   2.5312258e+02   2.1057290e+01   2.1144516e+02   1.2079226e+01   2.6689137e+02   7.1015704e+00   5.3767097e+01   9.7136697e+01   1.7403581e+02   1.5819230e+02   3.9715806e+02   1.1671871e+01   3.3888258e+02   3.6474232e+01   4.9759581e+02   3.3093303e+01   6.6718137e+02   1.5318370e+01   5.5343000e+02   5.9486890e+01   5.9697000e+02   3.6724981e+01   2.3988065e+02   1.1074052e+02   2.5353097e+02   1.2720752e+02   3.9396032e+02   1.7265755e+01   3.0813137e+02   3.3992370e+01   3.6889484e+02   3.2823252e+01   4.1538323e+02   2.1375148e+01   3.6170419e+02   2.5868181e+01   3.2465137e+02   6.8290770e+01   1.5434387e+02   2.4030120e+02   3.8470137e+02   5.1056770e+01   3.0777581e+02   4.8369548e+01   2.7180581e+02   1.1945535e+01   3.2684452e+02   4.3620181e+01   3.1143742e+02   4.7435974e+01   3.3377452e+02   1.6872232e+01   2.9717548e+02   2.0905961e+01   3.0904935e+02   3.7899600e+01   1.7018137e+02  -1.6251630e+01   2.4633323e+02   3.7430194e+00   2.9640871e+02   2.4665045e+01   3.5115129e+02   4.6459832e+01   3.8906097e+02   1.0392865e+01   2.3863000e+02   1.9996000e+00   3.2245581e+02   2.4658052e+01   3.3166581e+02   2.1752865e+01   2.6875137e+02   1.3332770e+01   2.8656516e+02   2.7855432e+01   4.3649806e+02  -1.1083716e+01   4.0415548e+02   2.4965948e+01   6.3423137e+02   6.1334370e+01   3.3322097e+02   6.7040710e+01   1.7375710e+02   1.3633427e+02   3.4451065e+02   2.4466890e+01   3.2419419e+02   6.3312387e+00   2.8542581e+02   1.2714000e+01   2.2208137e+02  -2.6213630e+01
   4.0655968e+02   2.0357806e+01   7.0997645e+02   2.8209948e+01   3.5401290e+02   2.9052194e+01   2.5899129e+02   7.9119871e+00   2.0104137e+02   9.5559570e+01   5.0873097e+02   2.9172490e+01   2.0441000e+02   1.2991394e+01   3.9768194e+02  -7.5216516e+00   2.9700355e+02   4.1203613e+00   4.8018137e+02   8.6083704e+00   3.1109645e+02  -4.3432000e+00   6.5215742e+02   2.7780955e+01   2.8551161e+02   1.8624555e+01   2.9863968e+02   2.4571729e+01   5.7508968e+02   2.0317987e+01   4.8993677e+02   6.2647355e+00   9.4026548e+02   4.3441665e+01   3.9636137e+02   5.4739704e+00   4.9971452e+02   1.5238968e+01   2.7874000e+02   5.4368865e+01   3.6303161e+02   6.2655858e+01   2.7685677e+02  -6.9491871e+00   3.4659065e+02  -2.7757419e-01   1.5782968e+02  -8.1015355e+00   1.5894137e+02  -4.6972430e+01   1.6148871e+02  -1.4816774e+00   3.4563548e+02   1.2452065e+01   1.6094000e+02   1.0805867e+02   3.0313387e+02   3.4863871e+00   1.5651032e+02  -2.1540516e+00   4.6867742e+02   2.6997097e+01   4.1885677e+02   5.7708129e+00   3.0028710e+02   1.9259613e+01   3.8015161e+02   1.0852710e+01   3.4406419e+02  -4.4441677e+00   3.9241516e+02   8.7867871e+00   5.2504137e+02  -2.6042956e-01   2.5924452e+02   2.1535923e+01   3.7446137e+02   8.4959704e+00   1.4391613e+02   1.9769155e+02   3.4067935e+02   1.3385006e+01   1.9588129e+02   1.5737821e+02   3.7290290e+02   5.1458323e+00   2.5430452e+02   8.5959613e+00   3.3362871e+02   9.1838968e+00   3.4528129e+02   2.8827174e+01   3.7755065e+02   2.4268529e+01   3.7228129e+02   5.1281690e+01   4.9661516e+02   1.4931111e+02   4.7024032e+02   6.1848839e+01   6.3338226e+02   5.9707097e+00   2.6083903e+02   1.8525781e+01   1.2061290e+02   6.1408710e+01   4.4005129e+02   2.7462994e+01   2.7778935e+02   1.8381368e+01   2.8709161e+02   1.3364074e+02   3.5674323e+02   9.3250581e+00   2.6475137e+02   2.0272770e+01   2.0904484e+02   5.2583484e+00   5.5776452e+02   2.7948387e-01   2.7813137e+02  -2.3177630e+01   3.6895065e+02  -9.2708903e+00   3.0120774e+02   1.1853703e+01   2.7037137e+02   4.3531704e+00   2.7900903e+02   1.8580890e+01   3.6451774e+02   2.2708581e+01   4.0854355e+02   3.8930710e+01   2.2984968e+02   3.1138800e+01   4.9612097e+02  -2.0494516e+01   1.7355290e+02   2.2766735e+01   4.0172645e+02   2.1243497e+01   2.5256613e+02   8.0563226e+00   2.6927137e+02   6.7201170e+01   3.0419548e+02   5.7693071e+01   3.1461323e+02   1.1948039e+01   5.0101484e+02   4.1403974e+01   5.2916581e+02   2.5665768e+01   2.6489871e+02   1.9344877e+01   2.6643548e+01   1.1611097e+01   2.3890613e+02   7.7935252e+01   4.6299129e+02   1.8631342e+01   2.5888258e+02   6.1664903e+00   1.9397516e+02   1.5336826e+01   2.1313137e+02  -1.9447630e+01   8.1007097e+01   7.7627497e+01   1.1737581e+02   1.9563510e+02   4.6647806e+02   2.1446271e+01   3.3792258e+02   4.4831032e+01   4.1111581e+02   4.9531703e+01   7.7437137e+02   2.5503170e+01   5.2081000e+02   3.0336490e+01   6.1111000e+02   3.9453781e+01   2.2359065e+02   1.0209372e+02   1.4867097e+02   1.0902632e+02   3.4191032e+02   3.4659755e+01   3.6118137e+02   2.0128370e+01   3.5265484e+02   2.4082452e+01   4.0491323e+02   2.5972748e+01   3.5756419e+02   5.1093806e+00   3.2927137e+02   5.0541170e+01   1.4315387e+02   2.4995640e+02   3.3137137e+02   2.6473170e+01   2.7487581e+02   3.7001548e+01   2.5000581e+02   1.5019535e+01   4.1693452e+02   3.1642981e+01   3.2972742e+02   2.1632774e+01   3.0986452e+02   1.4975032e+01   2.8598548e+02   1.7941161e+01   3.4295935e+02   4.9946800e+01   1.8737137e+02  -1.0676830e+01   2.3790323e+02   1.2317419e+01   2.2916871e+02   2.4384245e+01   3.8858129e+02   2.4615432e+01   3.8787097e+02  -1.5519355e+00   1.9625000e+02   3.7920000e+01   4.1250581e+02   2.3644052e+01   3.2704581e+02   2.2082465e+01   2.8537137e+02   2.9343170e+01   2.6632516e+02   1.2284632e+01   4.1721806e+02   5.7386839e+00   3.7653548e+02   3.4275548e+01   6.7956137e+02   4.2137970e+01   3.0851097e+02   6.0877510e+01   1.5556710e+02   1.2349947e+02   4.0360065e+02   4.2549690e+01   3.2043419e+02   3.5342039e+01   1.9866581e+02   2.0614800e+01   2.1584137e+02   8.5655704e+00
   3.9955968e+02   1.4157806e+01   7.1816645e+02   2.0314748e+01   3.3811290e+02   9.6641935e+00   2.6199129e+02   3.6719871e+00   2.2204137e+02   6.0169570e+01   4.8740097e+02   4.6888903e+00   1.8055000e+02  -2.0598065e+00   4.1973194e+02  -3.9056516e+00   3.1624355e+02  -1.5708839e+01   4.6551137e+02   1.6691970e+01   2.9957645e+02   8.9084000e+00   6.1505742e+02   1.2638955e+01   2.7823161e+02   3.9269548e+00   2.6820968e+02   2.3056129e+01   5.0508968e+02   2.5017987e+01   5.9550677e+02   1.5669135e+01   1.0562155e+03   2.2115665e+01   2.8647137e+02  -3.0948296e+00   4.4828452e+02   3.9313368e+01   2.5312000e+02   1.8278465e+01   4.1545161e+02   4.7752258e+01   3.1099677e+02  -2.8830387e+01   3.3483065e+02  -1.3146774e+01   1.8582968e+02  -4.7215355e+00   1.6232137e+02  -4.0582830e+01   1.7667871e+02   8.9231226e+00   3.0778548e+02  -1.4699355e+00   1.5237000e+02   6.7744271e+01   3.0258387e+02  -7.6961290e-01   1.4270032e+02   9.0907484e+00   4.8362742e+02   1.7281097e+01   3.9799677e+02   2.6199613e+01   2.9090710e+02   3.4250013e+01   3.8872161e+02   2.9357110e+01   3.1482419e+02  -8.0649677e+00   4.4479516e+02   1.9736387e+01   3.9437137e+02   1.6283170e+01   2.6896452e+02   1.3088323e+01   3.8246137e+02   2.5905970e+01   1.8129613e+02   2.1451115e+02   3.1872935e+02   8.9510065e+00   1.6631129e+02   1.2936381e+02   3.9990290e+02  -7.3441677e+00   2.9654452e+02   8.3567613e+00   2.9085871e+02  -1.8645032e+00   3.6133129e+02   1.1543174e+01   3.3808065e+02   3.8586129e+01   3.9628129e+02   4.0271690e+01   5.4818516e+02   1.7432551e+02   4.6015032e+02   4.2896039e+01   6.3724226e+02   2.7811910e+01   2.3426903e+02   1.5031381e+01   1.2522290e+02   8.7089910e+01   4.5305129e+02   4.4852994e+01   3.2064935e+02   2.1862568e+01   3.2123161e+02   1.4804954e+02   4.0635323e+02   2.0926258e+01   2.6275137e+02   4.7812770e+01   1.9128484e+02   5.6791484e+00   6.4480452e+02  -1.0733716e+01   2.3923137e+02   1.1654370e+01   3.6495065e+02   2.1899110e+01   2.2511774e+02   2.2890903e+01   2.7870137e+02   3.2396770e+01   2.4214903e+02   2.4099690e+01   3.8809774e+02   2.5112181e+01   4.1950355e+02   4.5773910e+01   3.7765968e+02   3.2794000e+01   4.9364097e+02  -5.1536116e+01   1.6241290e+02   1.8177935e+01   3.7338645e+02   1.1270697e+01   2.7842613e+02  -6.2477419e-02   2.9842137e+02   5.9149170e+01   2.2633548e+02   9.2681871e+01   3.4809323e+02   1.4029639e+01   4.8278484e+02   3.8722374e+01   5.6764581e+02   4.8257368e+01   2.8174871e+02   2.9516877e+01   5.4503548e+01   2.2242297e+01   2.1148613e+02   7.1508852e+01   4.0741129e+02   4.8877419e+00   2.8355258e+02   6.7228903e+00   2.4663516e+02   1.9314026e+01   2.4294137e+02   4.4475704e+00   8.3867097e+01   8.3538697e+01   1.1237581e+02   1.8441510e+02   4.7241806e+02  -1.7189290e+00   3.6297258e+02   3.7737032e+01   3.7573581e+02   1.4272103e+01   6.8256137e+02   1.9417970e+01   4.5709000e+02   4.4814090e+01   6.1245000e+02   2.2196581e+01   2.3211065e+02   1.2522212e+02   1.5539097e+02   8.9678723e+01   3.6596032e+02  -1.1642452e+00   3.5884137e+02   2.3275570e+01   2.9779484e+02   2.5612516e+00   3.9543323e+02   2.0781148e+01   3.3089419e+02   3.1672981e+01   2.8737137e+02   4.7083170e+01   2.1553387e+02   2.2954600e+02   3.3418137e+02   1.6098370e+01   2.7448581e+02  -1.3572516e+00   2.7457581e+02   2.2293935e+01   3.9322452e+02   5.8978065e-01   2.7710742e+02  -1.0297626e+01   3.3948452e+02   9.1754323e+00   2.9622548e+02  -8.5480387e+00   3.3352935e+02   2.1421200e+01   1.8027137e+02  -1.6438830e+01   2.3976323e+02   1.0268619e+01   2.7130871e+02   2.1913045e+01   3.7020129e+02   4.4555832e+01   4.0849097e+02  -3.1115355e+00   2.1177000e+02   2.8198400e+01   2.5121581e+02  -2.1627484e+00   2.7670581e+02   1.9489665e+01   2.7556137e+02  -1.3020296e+00   2.6346516e+02   2.1133432e+01   4.0821806e+02   9.1786839e+00   3.5506548e+02   1.7133148e+01   8.1013137e+02   5.4932370e+01   3.5151097e+02   6.4197510e+01   1.7709710e+02   1.5572707e+02   3.9355065e+02   3.4303690e+01   3.4381419e+02  -3.2883613e+00   2.1423581e+02   1.5369200e+01   2.5675137e+02  -3.4087230e+01
   3.7459968e+02   1.0684606e+01   7.2187645e+02   2.6207948e+01   3.4801290e+02  -3.8478065e+00   2.4095129e+02  -1.9544813e+01   2.6270137e+02   1.8346770e+01   4.1402097e+02  -1.6340710e+01   2.2117000e+02  -6.5394065e+00   3.7597194e+02   1.9065148e+01   2.9495355e+02   1.1094361e+01   4.0937137e+02   3.4631704e+00   3.0381645e+02   1.4339200e+01   5.8273742e+02   3.3644555e+01   2.9828161e+02   9.6529548e+00   3.0463968e+02   8.1172903e-01   4.9951968e+02   3.9435871e+00   6.0545677e+02   3.7331355e+00   8.4269548e+02  -4.3727355e+00   3.2605137e+02  -6.1612296e+00   4.7342452e+02   1.9772168e+01   2.8226000e+02  -5.4827355e+00   4.1493161e+02   6.5933858e+01   2.8285677e+02   8.9508129e+00   3.0764065e+02  -9.4015742e+00   1.6682968e+02  -2.4631535e+01   1.5418137e+02  -3.7121630e+01   2.1653871e+02   1.1694323e+01   2.8211548e+02  -1.7706335e+01   1.6166000e+02   9.3381071e+01   2.7753387e+02  -9.7156129e+00   1.5298032e+02   1.0383484e+00   4.8033742e+02   9.7742968e+00   4.2266677e+02   1.1606013e+01   3.1943710e+02  -4.4123871e+00   4.0981161e+02   1.4339910e+01   3.6063419e+02   2.6502323e+00   4.4888516e+02  -6.4908129e+00   4.5456137e+02  -4.9620296e+00   2.5310452e+02   2.0787123e+01   3.9018137e+02   3.1668370e+01   2.2162613e+02   1.6057475e+02   3.1167935e+02   6.5500645e-01   1.4378129e+02   1.5216621e+02   3.9842290e+02   3.4842323e+00   2.7402452e+02   1.3538361e+01   2.6624871e+02  -6.4257032e+00   3.5685129e+02   2.0371574e+01   3.1571065e+02   3.5065729e+01   4.2404129e+02   3.3950890e+01   6.5994516e+02   1.8667471e+02   4.7486032e+02   3.5719239e+01   6.2753226e+02  -7.0129032e-01   2.3869903e+02  -7.5130194e+00   1.0718290e+02   8.9103110e+01   4.6548129e+02   3.3618594e+01   3.3926935e+02   3.2032968e+01   3.0185161e+02   1.1354994e+02   4.0035323e+02   3.8556258e+01   2.7565137e+02  -4.1692296e+00   1.9947484e+02   2.2683948e+01   6.5538452e+02   1.2139884e+01   2.8342137e+02  -9.9308296e+00   3.7228065e+02   9.9327097e+00   2.7463774e+02   2.1029303e+01   2.6289137e+02   2.9951570e+01   2.4033903e+02   3.0584490e+01   3.4723774e+02   2.5330981e+01   4.2792355e+02   3.2190310e+01   1.9789968e+02   3.3214800e+01   5.2712097e+02  -2.9444516e+01   2.2536290e+02   8.2819355e+00   3.9586645e+02   2.4712297e+01   2.5437613e+02   2.0811523e+01   2.7518137e+02   5.1488370e+01   2.7257548e+02   8.6222671e+01   3.4233323e+02   3.4830439e+01   4.5725484e+02   4.1284774e+01   5.2745581e+02   2.7712568e+01   2.8508871e+02   4.0299677e+01   5.0643548e+01   1.6881097e+01   2.0590613e+02   8.9145252e+01   3.9165129e+02   7.0985419e+00   2.4469258e+02   1.9021690e+01   2.2554516e+02   1.7761226e+01   2.6075137e+02   1.9122770e+01   6.7387097e+01   1.0795710e+02   8.8995806e+01   2.0052550e+02   4.5399806e+02   8.0246710e+00   3.7345258e+02   3.6328632e+01   4.5654581e+02   1.6377303e+01   6.9880137e+02   2.2598770e+01   4.7333000e+02   5.9184890e+01   5.5230000e+02   1.0868581e+01   2.4283065e+02   1.1788452e+02   2.1691097e+02   1.1337712e+02   4.2343032e+02   7.0981548e+00   4.0242137e+02   2.8069170e+01   3.8851484e+02   2.5303652e+01   3.0738323e+02   3.2825148e+01   3.3227419e+02   1.7982581e+01   2.9013137e+02   4.7722370e+01   1.3167387e+02   3.0068480e+02   3.4646137e+02   9.5959704e+00   3.0053581e+02   3.0758748e+01   2.6223581e+02   1.0411355e+00   3.8679452e+02   3.2584181e+01   2.3624742e+02   2.1117419e-01   3.1529452e+02   1.2730632e+01   2.6493548e+02   1.3485161e+01   3.3771935e+02   3.5226000e+01   1.7304137e+02  -2.5580430e+01   2.3990323e+02   8.7774194e+00   2.2011871e+02   3.5248245e+01   4.0215129e+02   3.3189832e+01   4.0392097e+02   1.5204065e+01   2.8034000e+02   3.1092800e+01   2.9360581e+02   2.4056052e+01   3.1861581e+02   2.4756865e+01   2.9561137e+02   2.3953970e+01   3.4165516e+02   5.3982323e+00   3.8206806e+02   1.2030684e+01   3.0787548e+02   9.9983484e+00   9.6318137e+02   6.1448370e+01   3.2713097e+02   7.4527910e+01   1.7180710e+02   1.4520027e+02   4.0532065e+02   3.4032090e+01   3.2219419e+02   2.2541239e+01   2.2409581e+02   3.6100400e+01   2.2508137e+02  -1.1403630e+01
   4.1055968e+02   1.9467806e+01   7.8887645e+02   2.6747948e+01   3.4406290e+02   3.0381935e+00   2.5171129e+02  -1.1835613e+01   2.4994137e+02   5.6457570e+01   4.7468097e+02   1.9706490e+01   1.8041000e+02   1.4381394e+01   3.8906194e+02   1.9407948e+01   3.1019355e+02   1.6155161e+01   4.2951137e+02   1.1711970e+01   3.0595645e+02  -8.0720000e+00   5.6315742e+02   1.4420955e+01   3.4609161e+02   2.1638155e+01   3.7277968e+02   1.0170529e+01   4.8470968e+02   1.4978387e+01   5.7902677e+02   1.6037535e+01   9.9221548e+02  -1.4474335e+01   3.6983137e+02  -1.5763630e+01   4.7494452e+02   1.5610568e+01   2.7888000e+02   1.1597665e+01   2.8831161e+02   1.8387346e+02   3.0314677e+02  -1.3862387e+01   3.3330065e+02  -7.0243742e+00   1.7844968e+02  -1.8901135e+01   1.6594137e+02  -3.9822430e+01   1.7691871e+02  -5.0460774e+00   2.5292548e+02   1.2488865e+01   1.6914000e+02   9.2932671e+01   2.9473387e+02  -2.9161290e-01   1.4394032e+02   2.3141548e+01   5.1129742e+02   8.2574968e+00   4.0604677e+02   8.4156129e+00   3.0205710e+02   1.5738013e+01   4.0991161e+02   2.3421910e+01   3.2935419e+02  -1.3173677e+00   4.2403516e+02  -2.7428129e+00   5.7599137e+02  -2.7866430e+01   2.6510452e+02   3.5967123e+01   3.7884137e+02   1.3195570e+01   2.3000613e+02   1.6561435e+02   2.9629935e+02   1.0354065e+00   1.3693129e+02   1.4142421e+02   3.8242290e+02   7.0942323e+00   2.6144452e+02   2.8404761e+01   2.7805871e+02  -9.9405032e+00   4.0838129e+02   2.3891742e+00   3.4176065e+02   3.0661729e+01   4.2561129e+02   4.1585290e+01   5.3037516e+02   1.8618031e+02   5.0415032e+02   3.4466039e+01   6.1348226e+02   2.0182710e+01   2.0135903e+02   5.8234181e+01   1.6041290e+02   7.6084710e+01   4.6767129e+02   4.0303394e+01   3.1940935e+02   5.1531768e+01   2.8509161e+02   1.5980074e+02   3.2997323e+02   1.2803666e+02   2.4708137e+02   1.9686370e+01   2.0371484e+02   2.4684748e+01   6.3614452e+02  -2.1809161e+00   2.6584137e+02  -1.9284430e+01   3.3943065e+02   7.8507097e+00   1.8082774e+02   7.6741032e+00   3.0142137e+02   1.6059170e+01   2.3533903e+02   1.0174490e+01   3.6756774e+02  -2.9541935e-01   3.8940355e+02   3.0851910e+01   2.8117968e+02   2.4702400e+01   5.2840097e+02  -3.7836916e+01   1.8031290e+02   1.2593548e-01   4.4448645e+02   6.4926968e+00   3.1004613e+02   3.9379226e+00   2.6013137e+02   9.0172370e+01   2.6790548e+02   8.1976271e+01   2.9604323e+02   1.5483639e+01   4.8387484e+02   5.8015174e+01   5.0235581e+02  -3.8094323e+00   2.7474871e+02   1.9366877e+01   4.6073548e+01   5.2466968e+00   2.2252613e+02   7.0765652e+01   3.7246129e+02   1.8237419e+00   2.4426258e+02   2.3866090e+01   2.1849516e+02   1.3522581e-01   2.5413137e+02  -3.5376296e+00   5.9107097e+01   9.1759497e+01   9.3895806e+01   1.8970350e+02   4.2615806e+02  -1.1748129e+01   3.2235258e+02   2.8606632e+01   4.2997581e+02   1.8162903e+01   7.4542137e+02   2.3539170e+01   5.9114000e+02   4.6190090e+01   5.7383000e+02   2.4096181e+01   2.1864065e+02   1.1052972e+02   2.5901097e+02   7.7339123e+01   3.8710032e+02   4.3845548e+00   3.8875137e+02   2.5692770e+01   3.6246484e+02   1.2437652e+01   3.8210323e+02   1.7367548e+01   3.2451419e+02   1.6563381e+01   3.9199137e+02   4.8813570e+01   2.1310387e+02   2.0064040e+02   3.7184137e+02   1.6705570e+01   2.9425581e+02   7.9711484e+00   2.2676581e+02   1.9218735e+01   3.9274452e+02   3.0678181e+01   2.6914742e+02  -1.3470826e+01   3.1229452e+02   4.2606323e+00   2.8022548e+02   1.5351961e+01   3.0961935e+02   3.3334000e+01   1.5237137e+02  -1.0016830e+01   3.2671323e+02   6.5026194e+00   1.8044871e+02   3.3941845e+01   3.8062129e+02   3.6532232e+01   5.0145097e+02   2.5501665e+01   3.1368000e+02   4.5656000e+00   2.5731581e+02   2.0819252e+01   3.1785581e+02   3.7907665e+01   2.3127137e+02   6.1411704e+00   3.7856516e+02   1.9545432e+01   4.2073806e+02   1.1607084e+01   4.0011548e+02   2.9859148e+01   8.7023137e+02   6.4984370e+01   2.8075097e+02   7.3428310e+01   2.0637710e+02   1.4714467e+02   4.2627065e+02   2.8926090e+01   3.2943419e+02   4.0102039e+01   2.0709581e+02   2.8130400e+01   2.2556137e+02  -2.5302030e+01
   3.9997968e+02   1.2934206e+01   7.8206645e+02   3.2962748e+01   3.5197290e+02   1.4985394e+01   2.5914129e+02   1.6569987e+01   2.9546137e+02   3.6435970e+01   5.1149097e+02   2.1521690e+01   1.7660000e+02   2.0306194e+01   3.5435194e+02   7.7047484e+00   3.0905355e+02  -1.7423639e+01   4.3989137e+02   6.5015704e+00   3.3333645e+02   6.3576000e+00   5.6668742e+02   1.4618555e+01   3.1004161e+02   1.0282155e+01   2.9691968e+02   3.8139329e+01   5.0217968e+02   4.0490787e+01   6.2821677e+02   2.2052335e+01   8.5188548e+02   6.1820645e+00   3.1752137e+02   2.0361170e+01   4.3956452e+02   2.9150968e+01   3.0031000e+02  -2.3967355e+00   2.1903161e+02   1.4522586e+02   2.5914677e+02   3.1317613e+01   3.2906065e+02  -1.2255174e+01   1.7848968e+02  -2.0334335e+01   1.8375137e+02  -2.7677230e+01   1.9101871e+02   1.9345923e+01   2.5430548e+02   1.2378465e+01   1.3790000e+02   1.2424187e+02   3.1258387e+02  -9.4196129e+00   1.6532032e+02   1.6381148e+01   5.0810742e+02   2.5222697e+01   4.2366677e+02   6.3860129e+00   3.3000710e+02   1.0362013e+01   4.1015161e+02   4.9727097e+00   3.2563419e+02   1.2023226e-01   4.5998516e+02  -7.7588129e+00   5.4242137e+02  -1.1220830e+01   2.8248452e+02   9.2467226e+00   3.6680137e+02   1.9687704e+00   1.3414613e+02   2.3566315e+02   3.0953935e+02  -3.7937935e+00   1.7173129e+02   1.0517021e+02   3.8414290e+02   1.3576632e+01   2.5311452e+02   3.4211161e+01   2.2743871e+02   6.3490968e+00   3.6966129e+02   2.4916774e+01   3.2666065e+02   2.3189729e+01   4.6971129e+02   3.5157290e+01   5.7233516e+02   1.6035351e+02   5.0705032e+02   3.3664039e+01   5.5962226e+02   4.5161510e+01   1.5897903e+02   1.2595458e+02   1.7203290e+02   7.7675110e+01   4.0862129e+02   3.3977394e+01   3.5754935e+02   7.1005677e+00   3.0537161e+02   1.7065834e+02   3.0245323e+02   1.6190826e+02   2.4399137e+02   9.6535704e+00   2.0480484e+02   2.4737548e+01   4.8161452e+02   3.0131484e+01   1.8246137e+02   2.2805970e+01   3.3938065e+02   1.8904710e+01   2.1825774e+02   1.5399703e+01   3.1632137e+02   2.3437170e+01   2.1281903e+02   4.7306090e+01   4.0713774e+02   8.4389806e+00   4.4016355e+02   7.0711097e+00   2.7336968e+02   2.6707200e+01   5.3388097e+02  -2.7555316e+01   1.5584290e+02   1.9563535e+01   3.8672645e+02  -4.1650323e-01   2.5604613e+02   4.1579226e+00   2.6389137e+02   7.4101570e+01   2.7504548e+02   7.7925071e+01   3.0723323e+02  -2.1215613e+00   4.6940484e+02   4.0022774e+01   4.9983581e+02  -2.8878323e+00   3.0055871e+02   1.0112077e+01   4.4743548e+01   2.6933097e+01   2.2881613e+02   9.5122452e+01   4.1099129e+02   3.5891342e+01   2.6160258e+02   8.1888903e+00   2.5392516e+02   7.7308258e+00   2.8018137e+02   2.2783704e+00   7.1627097e+01   8.7477897e+01   1.6603581e+02   2.1298230e+02   4.1983806e+02   1.4374710e+00   3.0116258e+02   2.6531832e+01   4.3721581e+02   2.5203703e+01   7.5699137e+02   2.1613570e+01   4.1181000e+02   5.4056490e+01   5.7997000e+02  -1.1485019e+01   2.4402065e+02   7.4649316e+01   2.0358097e+02   1.0210352e+02   4.2115032e+02   2.3660555e+01   3.8437137e+02   3.7703170e+01   3.3875484e+02   2.1814452e+01   3.7905323e+02   2.0381548e+01   2.8465419e+02  -6.1578194e+00   4.1356137e+02   6.3317970e+01   1.3772387e+02   2.9034080e+02   3.4408137e+02   3.4596370e+01   3.0329581e+02  -4.8020516e+00   2.3004581e+02   6.0963355e+00   3.6612452e+02   1.5237781e+01   3.0253742e+02  -2.1002026e+01   2.6096452e+02   9.0457032e+01   2.2836548e+02   1.6550761e+01   3.2166935e+02   3.2800000e+01   1.5156137e+02  -2.6622030e+01   3.4809323e+02  -1.9777806e+00   2.1559871e+02   4.0419845e+01   3.7705129e+02   4.5537832e+01   4.7735097e+02   2.4859665e+01   3.0425000e+02   1.2230000e+01   2.6007581e+02   1.3508452e+01   2.9851581e+02   3.0174865e+01   2.5584137e+02   2.4325570e+01   2.9427516e+02   1.0668632e+01   3.5630806e+02   2.5281484e+01   3.4734548e+02   2.4560748e+01   8.8308137e+02   8.0756370e+01   2.8770097e+02   7.2212310e+01   2.1414710e+02   1.7638307e+02   3.8132065e+02   2.9762090e+01   3.5229419e+02   1.7793239e+01   2.1552581e+02   3.5076000e+01   2.2442137e+02  -2.3970830e+01
   3.8716968e+02   8.0090065e+00   7.9720645e+02   1.9841548e+01   2.1939290e+02   1.6325179e+02   2.6542129e+02   7.9275871e+00   2.3142137e+02   3.2799170e+01   5.4597097e+02   4.0813290e+01   2.4303000e+02  -7.9082065e+00   3.6425194e+02  -1.8087252e+01   3.2381355e+02   6.5855613e+00   4.3527137e+02   7.2511704e+00   3.0014645e+02   1.6342800e+01   5.1647742e+02   2.3475355e+01   3.2885161e+02   7.9173548e+00   2.7430968e+02   3.3858129e+01   4.8013968e+02   2.0533987e+01   5.2340677e+02  -1.3286452e-01   9.0526548e+02   2.4816645e+00   3.3699137e+02  -1.7036430e+01   4.7585452e+02   3.7537768e+01   2.7698000e+02   1.9896645e+00   2.8045161e+02   1.4702226e+02   3.0875677e+02   1.0538813e+01   2.8683065e+02  -5.9667742e+00   1.8463968e+02   5.6536645e+00   1.6189137e+02  -2.5308430e+01   1.8834871e+02   1.8949523e+01   3.0616548e+02   6.0966452e-01   1.2152000e+02   1.2231227e+02   3.1948387e+02   2.6228387e+01   1.6370032e+02   1.5890748e+01   4.9833742e+02   2.6054297e+01   4.5013677e+02   9.8384129e+00   3.1181710e+02   1.0577213e+01   4.2767161e+02  -4.4788903e+00   3.0868419e+02   7.7662323e+00   4.0869516e+02   1.6154387e+01   5.7470137e+02  -7.6322956e-01   3.0715452e+02   3.2603123e+01   3.8537137e+02   4.0031704e+00   1.7791613e+02   2.1726155e+02   3.1425935e+02  -8.8813935e+00   1.8331129e+02   1.4200381e+02   4.0337290e+02   1.3758232e+01   2.6959452e+02   1.7527613e+00   2.6514871e+02   2.9282297e+01   4.6909129e+02   2.5323742e+00   3.3882065e+02   2.7869290e+00   4.1552129e+02  -3.1750968e-01   5.0713516e+02   1.4275951e+02   4.8853032e+02   4.0005639e+01   6.3334226e+02  -5.5460903e+00   1.3702903e+02   1.0276058e+02   1.3641290e+02   8.3284710e+01   4.2214129e+02   1.7085794e+01   3.6888935e+02   3.4383368e+01   3.6314161e+02   1.0741674e+02   2.7997323e+02   1.1084666e+02   2.7365137e+02   1.7750770e+01   1.8390484e+02   3.3095484e+00   5.4709452e+02   8.6530839e+00   2.4837137e+02   3.2031704e+00   3.4390065e+02   1.8823110e+01   2.8411774e+02   2.4750903e+01   3.4418137e+02  -2.8916296e+00   2.4905903e+02   1.5976890e+01   4.4951774e+02   6.9585806e+00   4.4445355e+02   3.7587910e+01   2.7636968e+02   5.9037200e+01   4.9193097e+02  -2.4679316e+01   1.8546290e+02  -1.2286065e+01   3.8319645e+02   1.2205897e+01   2.7318613e+02  -6.5932774e+00   2.9023137e+02   3.6474370e+01   3.0223548e+02   9.3229871e+01   2.0214323e+02   2.0285639e+01   4.9897484e+02   2.6757174e+01   5.1835581e+02   3.0630568e+01   2.6598871e+02   4.0827677e+01   7.7073548e+01   6.9866697e+01   1.8628613e+02   5.7094852e+01   4.0827129e+02   1.5628942e+01   2.1174258e+02   2.5557690e+01   2.0859516e+02  -2.6927742e+00   2.7542137e+02   1.4799170e+01   5.8677097e+01   9.1513897e+01   1.4370581e+02   1.8776870e+02   4.4320806e+02  -1.4692129e+01   2.7964258e+02   2.6733432e+01   4.0897581e+02   4.5629032e+00   7.2761137e+02   1.0343970e+01   5.6762000e+02   5.0401690e+01   5.9011000e+02   4.1893781e+01   2.2130065e+02   1.2655692e+02   1.8105097e+02   9.5145923e+01   4.1300032e+02  -1.8374452e+00   4.1604137e+02   2.4929570e+01   3.6732484e+02   6.1888516e+00   3.6529323e+02   7.1423484e+00   2.9770419e+02   9.2781806e+00   3.5223137e+02   5.3804370e+01   1.7415387e+02   1.8804640e+02   3.2699137e+02  -4.0364296e+00   2.6010581e+02   6.6531484e+00   2.4452581e+02   8.8379355e+00   3.5789452e+02   1.1136181e+01   2.4914742e+02  -6.9608258e+00   2.2519452e+02   1.2293863e+02   3.1779548e+02   7.0163613e+00   2.9728935e+02   1.2460400e+01   1.5923137e+02  -2.0045630e+01   2.8728323e+02   1.0370194e+00   2.7363871e+02   2.2586645e+01   4.0134129e+02   4.0254632e+01   5.1206097e+02   5.4128645e+00   2.9620000e+02   8.1140000e+00   2.7226581e+02   2.3433252e+01   2.7489581e+02   1.7294465e+01   2.3851137e+02   2.0919704e+00   2.6761516e+02   3.1421432e+01   3.6406806e+02   2.4280684e+01   3.6992548e+02   1.6514348e+01   7.6113137e+02   9.4802370e+01   2.6270097e+02   9.6592310e+01   2.0642710e+02   1.6038067e+02   4.0013065e+02   2.8587290e+01   3.1534419e+02   2.4609239e+01   2.1523581e+02   3.7092000e+00   2.2832137e+02   6.6671704e+00
   4.0202968e+02  -4.6597935e+00   7.7339645e+02   3.5606348e+01   2.2325290e+02   1.4942299e+02   2.5109129e+02   7.4039871e+00   2.3494137e+02   4.8037570e+01   4.9078097e+02   2.4228490e+01   2.1941000e+02  -1.8068606e+01   3.6830194e+02  -6.4612516e+00   3.3210355e+02  -1.2837639e+01   4.4361137e+02   2.0139704e+00   3.2871645e+02   5.9572000e+00   5.6673742e+02   3.0874555e+01   3.2561161e+02  -4.0134452e+00   2.8010968e+02   2.9584129e+01   5.2794968e+02   1.0709187e+01   5.0431677e+02   1.3734335e+01   9.1597548e+02   1.3244865e+01   3.1462137e+02  -1.2776830e+01   4.4632452e+02   1.1470168e+01   2.4679000e+02   2.7454865e+01   3.1436161e+02   1.1311946e+02   2.8771677e+02  -6.7279871e+00   3.2111065e+02   1.4520826e+01   1.5429968e+02  -9.1913548e-01   1.4156137e+02  -1.9492030e+01   2.1206871e+02  -6.8580774e+00   2.6735548e+02   2.2284465e+01   1.8147000e+02   4.8136271e+01   3.1053387e+02   2.8443871e+00   1.5813032e+02   2.2716348e+01   4.8157742e+02   2.5509677e-01   3.9071677e+02  -9.3079871e+00   3.3247710e+02   7.6444129e+00   3.5948161e+02  -1.0403690e+01   2.8830419e+02   9.8666323e+00   4.5750516e+02   9.8695871e+00   6.0565137e+02  -1.3709230e+01   2.0496452e+02  -1.6981677e+01   3.7880137e+02   7.2987704e+00   2.4157613e+02   1.3359875e+02   2.9301935e+02  -1.1042194e+01   1.2683129e+02   1.4509221e+02   3.7695290e+02   1.8531832e+01   2.7206452e+02   2.4075161e+01   2.0109871e+02  -6.6837032e+00   4.6352129e+02  -8.2202581e-01   3.0334065e+02   4.3653290e+00   3.7875129e+02   2.0334090e+01   5.6556516e+02   1.5193511e+02   4.1067032e+02   4.2044439e+01   6.0310226e+02   2.2633110e+01   1.1450903e+02   8.3422181e+01   1.4480290e+02   7.2093510e+01   3.9357129e+02   3.4281394e+01   3.0121935e+02   8.1769677e+00   3.2437161e+02   1.1379834e+02   2.8988323e+02   1.5453386e+02   2.2504137e+02  -4.5504296e+00   1.9028484e+02   4.1391484e+00   5.6709452e+02   9.6730839e+00   2.8027137e+02   7.8411704e+00   3.8495065e+02   2.4491097e+00   2.5739774e+02   1.6408503e+01   3.3451137e+02   1.4741970e+01   2.1424903e+02   2.2291690e+01   4.8061774e+02   3.0280581e+01   3.9773355e+02   4.7845510e+01   3.5460968e+02   2.3298000e+01   5.1250097e+02  -2.8084916e+01   1.7017290e+02   9.0771355e+00   4.1829645e+02   6.2478968e+00   2.6318613e+02   4.4206723e+01   2.7489137e+02   4.7271570e+01   3.2519548e+02   7.3293071e+01   1.3018323e+02   4.3702439e+01   4.9535484e+02   2.1286774e+01   5.1768581e+02   1.2154168e+01   2.5436871e+02   3.3277277e+01   8.9883548e+01   7.0271897e+01   1.9090613e+02   7.6255252e+01   3.8794129e+02   3.1585342e+01   2.2874258e+02   2.9917690e+01   2.1187516e+02   3.8148258e+00   2.6227137e+02  -1.2958830e+01   6.6537097e+01   8.2455097e+01   2.5513581e+02   7.6854297e+01   4.5415806e+02   1.0271871e+01   3.0526258e+02   3.7113832e+01   3.8188581e+02   2.8630103e+01   7.8023137e+02   2.0324370e+01   4.5243000e+02   4.7666890e+01   5.4145000e+02   2.7736581e+01   2.6068065e+02   1.1083652e+02   3.0529097e+02   8.8876723e+01   4.5510032e+02  -2.2054452e+00   3.8713137e+02  -5.6576296e+00   3.5827484e+02   4.8228516e+00   3.5333323e+02  -5.5608516e+00   2.9851419e+02   1.6403381e+01   3.2065137e+02   6.5750770e+01   1.2157387e+02   2.0439280e+02   3.1899137e+02   3.4693570e+01   3.0534581e+02   5.7939484e+00   2.2895581e+02  -5.9564645e+00   3.9565452e+02   2.0925381e+01   1.8981742e+02  -9.5544258e+00   2.4915452e+02   1.1897183e+02   2.6936548e+02   1.1080761e+01   3.0376935e+02   1.0042000e+01   1.5604137e+02  -1.3170430e+01   2.7371323e+02   2.0932619e+01   2.8835871e+02   3.7879045e+01   3.4972129e+02   4.1574232e+01   4.7454097e+02   1.0604465e+01   1.9592000e+02   3.1086400e+01   3.0831581e+02   3.9789252e+01   4.1613581e+02   2.0195265e+01   2.1199137e+02   1.2063570e+01   2.9894516e+02   1.9295032e+01   3.5311806e+02   1.1156684e+01   3.4849548e+02   2.7138748e+01   7.9084137e+02   8.9045570e+01   2.6594097e+02   8.6193110e+01   2.0509710e+02   1.4805707e+02   3.4293065e+02   3.3503290e+01   2.6929419e+02   1.3343239e+01   1.9452581e+02   2.6276000e+01   2.3104137e+02  -3.4980430e+01
   4.0931968e+02   2.0477006e+01   7.9754645e+02   5.3943484e+00   2.4054290e+02   1.5803979e+02   2.5823129e+02   2.5927871e+00   2.6280137e+02   7.3478770e+01   4.6411097e+02   4.3032090e+01   2.0789000e+02  -7.6700645e-01   3.9983194e+02   3.4463484e+00   2.9452355e+02   2.2028761e+01   4.4570137e+02   1.5746770e+01   3.2643645e+02   1.5239600e+01   6.5073742e+02   1.8734555e+01   3.1947161e+02   1.1007755e+01   3.0334968e+02  -8.9507097e-01   4.8184968e+02   3.2357187e+01   5.9488677e+02   2.0768735e+01   8.4111548e+02  -1.6006335e+01   3.0410137e+02   9.5947704e+00   5.2109452e+02  -3.7143226e-01   2.6741000e+02   2.0705265e+01   2.8464161e+02   1.7121706e+02   3.0171677e+02   1.0292013e+01   3.3654065e+02  -2.3357419e-01   1.5758968e+02   1.4876645e+00   1.6461137e+02  -2.6906030e+01   1.9201871e+02   1.9795923e+01   2.6425548e+02  -8.0875355e+00   1.4894000e+02   9.0118671e+01   3.0608387e+02   1.1550387e+01   1.5465032e+02   8.9447484e+00   4.7514742e+02   1.2809497e+01   3.6961677e+02   1.5380013e+01   3.1057710e+02   7.9664129e+00   3.8815161e+02   2.9022710e+01   2.7768419e+02   2.4056232e+01   4.0860516e+02   2.3681587e+01   5.9627137e+02  -1.1438830e+01   2.7415452e+02   1.5443123e+01   3.3304137e+02   2.2909570e+01   2.0224613e+02   1.8979515e+02   3.0877935e+02  -1.2442994e+01   1.6588129e+02   1.4629821e+02   3.8233290e+02   2.6531432e+01   2.4616452e+02   2.7007161e+01   1.3619871e+02   2.2682968e+00   4.4614129e+02   1.8708374e+01   3.1213065e+02   4.1822129e+01   4.1052129e+02   4.3562490e+01   5.6909516e+02   1.3999271e+02   4.1772032e+02   4.6910439e+01   5.7581226e+02   2.2916310e+01   1.2069903e+02   1.1359698e+02   1.7427290e+02   5.4165910e+01   3.5981129e+02   1.5642194e+01   3.0721935e+02   2.8936968e+01   2.7390161e+02   1.2383594e+02   2.8954323e+02   1.1718106e+02   2.2875137e+02  -1.5367230e+01   2.0513484e+02   9.5711484e+00   6.1480452e+02   2.2096284e+01   2.5056137e+02  -3.6420296e+00   3.4586065e+02   3.7766310e+01   2.4535774e+02   7.8517032e+00   3.2989137e+02   1.0491570e+01   2.1133903e+02   1.8854490e+01   3.8061774e+02   7.7505806e+00   3.8059355e+02   3.5316710e+01   2.7751968e+02   2.6565200e+01   4.8459097e+02  -3.5002116e+01   1.8403290e+02  -3.6166452e-01   3.1781645e+02   1.9866297e+01   2.6051613e+02   8.7503226e+00   2.6380137e+02   7.1298770e+01   2.7409548e+02   9.3951071e+01   2.6352323e+02   2.1085239e+01   4.6787484e+02   1.8195174e+01   5.3611581e+02   1.3539768e+01   2.6989871e+02   4.4414877e+01   8.0263548e+01   9.5371497e+01   1.9552613e+02   7.1315652e+01   3.7732129e+02   1.9344942e+01   2.4950258e+02   5.1568903e+00   2.0749516e+02   2.4735226e+01   2.3894137e+02  -1.1092430e+01   8.8107097e+01   9.7779497e+01   2.5175581e+02   6.0314697e+01   4.0778806e+02   1.4014710e+00   2.8640258e+02   1.5332632e+01   3.2935581e+02   3.4742503e+01   7.1589137e+02   7.5615704e+00   4.5843000e+02   2.9416890e+01   5.6130000e+02   8.1985806e+00   2.7221065e+02   1.0401412e+02   3.4367097e+02   9.5046323e+01   3.9496032e+02   1.8995755e+01   4.2394137e+02   1.3537570e+01   3.7332484e+02   2.1708852e+01   3.5419323e+02  -5.9651613e-02   2.9103419e+02   5.4317806e+00   3.7146137e+02   7.7355970e+01   1.1981387e+02   2.7382360e+02   3.1513137e+02   2.9123704e+00   3.1691581e+02  -6.1716516e+00   2.1661581e+02  -1.2549265e+01   3.4389452e+02   9.9661806e+00   1.8943742e+02  -4.4240258e+00   2.1248452e+02   1.2057543e+02   2.7731548e+02   1.2064761e+01   3.0909935e+02   2.3995600e+01   1.6561137e+02  -1.2456030e+01   2.7656323e+02  -3.3953806e+00   2.2625871e+02   4.2704516e-01   3.1677129e+02   1.0310232e+01   4.3625097e+02   8.8576645e+00   1.8130000e+02   9.3560000e+00   2.2860581e+02   1.2406052e+01   3.2132581e+02  -2.1509935e+01   1.9965137e+02   1.1820770e+01   2.7837516e+02  -2.7293677e+00   3.3564806e+02  -6.4957161e+00   3.3801548e+02   2.1207148e+01   6.7204137e+02   4.4839570e+01   2.0446097e+02   4.4251510e+01   1.8909710e+02   1.0033707e+02   3.7079065e+02   1.6504490e+01   3.0729419e+02   1.1163239e+01   1.7195581e+02  -2.5398400e+01   2.0046137e+02  -1.9434030e+01
   3.7707968e+02   1.3196206e+01   8.0320645e+02   1.7651548e+01   2.6011290e+02   1.2333419e+02   2.6404129e+02  -1.3722013e+01   1.7875137e+02   9.7912770e+01   5.1421097e+02   1.1404090e+01   1.7941000e+02  -5.2486065e+00   4.1916194e+02   2.3189948e+01   3.4191355e+02   6.9075613e+00   4.3775137e+02  -4.4672296e+00   3.2962645e+02   1.0884400e+01   6.6110742e+02   3.6534955e+01   2.9409161e+02   1.3558155e+01   2.8177968e+02   3.8450529e+01   4.9679968e+02   7.9611871e+00   6.2331677e+02   1.0643355e+00   6.6083548e+02  -1.3253935e+01   2.8752137e+02  -4.0288296e+00   4.4647452e+02   1.4408168e+01   2.6193000e+02   1.7483665e+01   2.8079161e+02   1.6856506e+02   2.9695677e+02  -5.3271871e+00   3.1287065e+02  -1.7719974e+01   1.3748968e+02   3.4425665e+01   1.6999137e+02  -4.4526430e+01   1.9672871e+02  -1.5680877e+01   2.7520548e+02   1.9276465e+01   1.2785000e+02   1.4232587e+02   2.9818387e+02   1.1432387e+01   1.3603032e+02   1.2774348e+01   5.0881742e+02   4.8305897e+01   3.9913677e+02   8.3984129e+00   3.3400710e+02   5.4220129e+00   3.6281161e+02   6.1899097e+00   3.0278419e+02  -7.4817677e+00   4.3241516e+02  -2.9313213e+01   5.4504137e+02  -4.4000430e+01   2.1777452e+02   4.2903523e+01   4.0389137e+02   1.9761570e+01   1.6081613e+02   2.3290955e+02   2.8153935e+02  -1.4037935e+00   1.2373129e+02   1.5824021e+02   4.0985290e+02   6.9498323e+00   2.6630452e+02   1.0775961e+01   2.3290871e+02   1.3101497e+01   3.9833129e+02   1.9583174e+01   3.4019065e+02   1.2887329e+01   4.1337129e+02   3.2804490e+01   5.5833516e+02   1.5108351e+02   4.4348032e+02   4.9939639e+01   6.5148226e+02   9.8127097e+00   1.2283903e+02   1.0551578e+02   1.2803290e+02   6.6195110e+01   3.2695129e+02   4.4890994e+01   3.2188935e+02  -1.0066323e+00   2.5633161e+02   1.3910154e+02   2.8588323e+02   1.2576386e+02   2.1404137e+02   6.0495704e+00   1.9771484e+02  -2.6052516e+00   6.3985452e+02   2.0332284e+01   2.3965137e+02  -1.7379230e+01   3.3243065e+02   1.7690710e+01   2.2111774e+02   2.5009032e+00   3.1832137e+02   1.4087170e+01   1.9295903e+02   1.7844890e+01   3.6856774e+02   2.1144581e+01   3.8464355e+02   2.1132710e+01   3.2122968e+02   1.2498400e+01   3.7526097e+02   6.9464284e+01   1.5288290e+02   2.3560335e+01   3.4805645e+02   6.1067097e+01   2.1913613e+02   1.0680723e+01   2.5461137e+02   3.2323970e+01   3.0881548e+02   7.7893471e+01   3.2623323e+02   1.1358439e+01   4.5097484e+02   3.6357174e+01   4.8402581e+02   1.9326968e+01   2.9122871e+02   6.6684774e+00   7.5503548e+01   9.2082297e+01   1.9757613e+02   6.6431652e+01   4.3775129e+02   4.3205419e+00   2.3469258e+02   1.2391690e+01   2.3378516e+02   1.8532026e+01   2.4489137e+02   1.2771570e+01   6.8437097e+01   8.9253097e+01   2.0794581e+02   1.7114950e+02   4.3415806e+02  -3.2881290e+00   3.4273258e+02   2.6066232e+01   4.2735581e+02   2.9992503e+01   7.9165137e+02   4.8690770e+01   3.8624000e+02   2.5622090e+01   5.4202000e+02   1.7210981e+01   2.6430065e+02   1.0016692e+02   2.4877097e+02   9.7778323e+01   3.7424032e+02   7.6933548e+00   4.0946137e+02   2.5645970e+01   4.5284484e+02   5.6872516e+00   3.9238323e+02   3.2151484e+00   2.9260419e+02  -1.0553819e+01   4.6461137e+02   3.2383970e+01   1.4296387e+02   2.6197160e+02   2.9704137e+02   3.6879570e+01   3.3710581e+02  -3.1668516e+00   2.3838581e+02  -1.2710865e+01   3.5908452e+02   2.6700981e+01   1.8281742e+02  -1.5704426e+01   2.8015452e+02   8.8591832e+01   2.8079548e+02   1.7166361e+01   3.2180935e+02   2.4928800e+01   1.7770137e+02  -2.6613230e+01   2.8685323e+02  -1.8385806e+00   2.6535871e+02  -1.1420955e+01   3.0739129e+02   2.3730632e+01   4.1911097e+02  -1.8051135e+01   1.7082000e+02   2.2344000e+00   2.3745581e+02  -1.1921948e+01   3.5147581e+02   1.4368065e+01   2.1132137e+02   7.9771704e+00   2.3580516e+02  -4.7537677e+00   3.5602806e+02   2.6393884e+01   3.1468548e+02   2.4793548e+01   6.4599137e+02   5.8393570e+01   2.2170097e+02   3.7062310e+01   1.7675710e+02   1.2232427e+02   3.5193065e+02   8.6332903e+00   2.9258419e+02   3.8100387e+00   1.4114581e+02   9.9764000e+00   2.1275137e+02  -4.4187230e+01
   3.8735968e+02  -8.3861935e+00   7.7778645e+02   6.3051484e+00   2.6211290e+02   1.7112419e+02   2.4285129e+02  -6.0681290e-01   1.7304137e+02   8.0559570e+01   5.3649097e+02  -3.7083097e+00   2.1536000e+02  -3.4146065e+00   3.3687194e+02   6.5831484e+00   3.5724355e+02   3.7211613e+00   4.2570137e+02   7.3967704e+00   3.3124645e+02   2.3348000e+00   6.4573742e+02  -1.4954452e+00   3.0575161e+02   3.7055355e+01   3.0187968e+02   4.3312529e+01   4.6532968e+02   2.4787871e+00   5.8683677e+02   4.4127355e+00   8.7902548e+02   9.7708645e+00   3.7205137e+02  -1.0012296e+00   4.6418452e+02   1.9231368e+01   2.8988000e+02  -2.5712335e+01   2.2241161e+02   1.5157546e+02   2.8528677e+02   1.1896413e+01   3.0797065e+02  -1.0517974e+01   1.5024968e+02  -2.0251355e+00   1.8499137e+02  -1.3056430e+01   1.9106871e+02   1.9301923e+01   2.7768548e+02  -1.4731935e+01   1.7375000e+02   9.4653871e+01   3.0348387e+02  -8.3916129e+00   1.3998032e+02   1.1978348e+01   5.0486742e+02   3.0481897e+01   4.4185677e+02  -6.9187097e-02   3.2314710e+02   1.9580813e+01   3.5958161e+02   1.1498310e+01   2.8601419e+02  -4.1801677e+00   4.1117516e+02   6.8559871e+00   5.6523137e+02  -8.7156296e+00   2.3638452e+02   2.2247226e+00   3.9365137e+02   1.1490770e+01   1.5172613e+02   2.0511675e+02   2.9763935e+02   1.3928206e+01   1.0721129e+02   1.4947181e+02   3.7004290e+02   1.3944632e+01   2.7002452e+02  -8.5163871e-01   2.7214871e+02  -1.7797703e+01   3.5447129e+02   9.0919742e+00   3.4582065e+02  -4.1930710e+00   3.8837129e+02   7.4244903e+00   4.9275516e+02   1.4909991e+02   4.4205032e+02   2.9624039e+01   6.1634226e+02   1.3483910e+01   1.2178903e+02   1.3502978e+02   1.4475290e+02   5.3567510e+01   3.3457129e+02   7.6613935e+00   2.9307935e+02   1.2158168e+01   2.9514161e+02   1.3218674e+02   2.8802323e+02   1.1468266e+02   2.1637137e+02  -2.1868296e+00   2.0085484e+02   6.6735484e+00   6.5680452e+02   6.9762839e+00   2.2580137e+02  -5.1122956e-01   3.3824065e+02   7.2759097e+00   2.5115774e+02   7.0077032e+00   3.0751137e+02   1.8041970e+01   1.6695903e+02   2.1648903e+00   3.3851774e+02   2.8648581e+01   3.7559355e+02   2.9096710e+01   3.0379968e+02   1.8362800e+01   3.3964097e+02   7.8593884e+01   1.6908290e+02   1.2504335e+01   3.2986645e+02   7.6372297e+01   2.6842613e+02   1.8457523e+01   2.1908137e+02   5.2026370e+01   2.6457548e+02   1.1909267e+02   3.0528323e+02   7.7944387e+00   4.5892484e+02   3.8481174e+01   5.3154581e+02   2.1953677e+00   2.3427871e+02   1.5414477e+01   5.3213548e+01   5.5675497e+01   1.8933613e+02   6.2710852e+01   4.3575129e+02   2.3670542e+01   2.2836258e+02   1.4328090e+01   2.0197516e+02  -4.5831742e+00   2.2589137e+02  -2.7842956e-01   4.9957097e+01   8.4871497e+01   1.5970581e+02   2.0819870e+02   4.1368806e+02  -1.9440529e+01   3.1731258e+02   2.3909832e+01   4.6283581e+02   2.7964103e+01   7.7880137e+02   2.7528770e+01   4.9800000e+02   4.8401290e+01   5.7264000e+02   2.1913806e+00   2.7611065e+02   8.3032116e+01   3.2453097e+02   7.6147523e+01   4.4391032e+02  -1.2830245e+01   4.1065137e+02   4.2207704e+00   2.9970484e+02   1.9408452e+01   3.9148323e+02   2.4857148e+01   2.6903419e+02   8.7117806e+00   4.6094137e+02   6.1007570e+01   1.5929387e+02   2.1513520e+02   2.8380137e+02   5.3687704e+00   3.2953581e+02   3.0628748e+01   2.3533581e+02   2.2431355e+00   3.5136452e+02   1.1128581e+01   1.9867742e+02  -1.8163226e+01   1.7772452e+02   2.0497623e+02   2.6641548e+02   1.3886761e+01   2.9680935e+02   3.9258800e+01   1.5480137e+02  -4.0931230e+01   2.4790323e+02   3.0874194e+00   2.8373871e+02   1.3398645e+01   4.1296129e+02   1.9235032e+01   4.2535097e+02   1.6449665e+01   2.1849000e+02  -8.3392000e+00   2.9955581e+02  -7.7999484e+00   4.0051581e+02   2.5824865e+01   1.9537137e+02  -5.2268296e+00   2.5094516e+02  -9.2449677e+00   3.5568806e+02   7.9510839e+00   3.5734548e+02   3.0950748e+01   7.0018137e+02   5.7488370e+01   2.6089097e+02   8.4067110e+01   2.4290710e+02   1.0984227e+02   3.5808065e+02   1.8861290e+01   3.4438419e+02   1.4476039e+01   2.5709581e+02  -1.7796000e+00   2.0308137e+02  -3.3033630e+01
   3.6350968e+02   1.0091806e+01   7.7116645e+02   2.8924748e+01   2.1001290e+02   1.5576219e+02   2.4904129e+02   9.9479871e+00   1.6751137e+02   8.6391970e+01   4.9473097e+02   2.6324903e+00   2.2498000e+02  -4.6542065e+00   3.7249194e+02  -4.2264516e+00   3.0657355e+02  -3.6952387e+00   4.7623137e+02   8.2643704e+00   3.1966645e+02   1.5351200e+01   6.0179742e+02   2.3969755e+01   2.7766161e+02  -7.2274452e+00   3.4334968e+02   1.6754929e+01   4.7222968e+02   2.3976787e+01   5.9893677e+02   6.4447355e+00   1.0419755e+03   2.9114865e+01   3.4131137e+02  -6.9120296e+00   4.5552452e+02  -4.6958323e+00   2.4793000e+02   8.6036645e+00   3.1722161e+02   1.1556066e+02   3.1109677e+02   2.6971613e+01   3.1659065e+02  -1.0397574e+01   1.4110968e+02   1.5756065e+01   1.6332137e+02  -4.6082830e+01   1.8625871e+02  -2.1232774e+00   2.7020548e+02  -1.5033535e+01   1.5566000e+02   1.0205107e+02   2.5693387e+02   1.9323871e+00   1.4294032e+02  -4.3984516e+00   5.3048742e+02   1.9052297e+01   4.1909677e+02   7.9916129e+00   2.9395710e+02  -1.4739871e+00   2.9381161e+02   5.6990968e-01   2.7382419e+02  -2.1734968e+01   4.2588516e+02  -3.9808129e+00   5.3294137e+02  -2.6562430e+01   2.5005452e+02   7.8411226e+00   3.6123137e+02   1.4034370e+01   1.2781613e+02   2.6221955e+02   3.2420935e+02  -1.9107394e+01   1.4164129e+02   1.1176741e+02   4.2247290e+02   3.3702323e+00   2.7035452e+02   9.9319613e+00   2.4781871e+02  -3.8113032e+00   3.7204129e+02  -1.0983626e+01   3.1550065e+02   1.0342529e+01   3.9523129e+02   3.4456903e+00   5.1775516e+02   1.4923991e+02   4.2010032e+02   3.8290039e+01   6.2838226e+02   1.0420710e+01   9.5889032e+01   8.1481781e+01   1.5237290e+02   1.0462791e+02   3.5176129e+02   1.9816194e+01   3.0688935e+02  -1.6276632e+01   2.4071161e+02   1.6011114e+02   3.2578323e+02   1.3004186e+02   2.3746137e+02  -2.3940296e+00   1.9818484e+02  -9.7285161e-01   6.7461452e+02  -1.7208516e+01   2.7561137e+02   1.3593970e+01   2.9919065e+02   6.2599097e+00   2.3192774e+02  -3.8838968e+00   3.2661137e+02  -5.5260296e+00   1.7676903e+02   4.3300903e+00   3.4199774e+02   1.4840181e+01   4.1697355e+02   1.5963097e+00   2.6451968e+02   3.0352000e+00   3.3716097e+02   1.1398228e+02   1.8522290e+02  -7.3686452e-01   2.7962645e+02   6.8631497e+01   2.5023613e+02   1.3432723e+01   2.5884137e+02   4.7695570e+01   2.7290548e+02   9.0476271e+01   2.6909323e+02   1.5019639e+01   4.5154484e+02   3.6071574e+01   5.0740581e+02   1.3126568e+01   2.1351871e+02   2.3595277e+01   5.1983548e+01   5.4393897e+01   1.8119613e+02   5.2792052e+01   3.5927129e+02   1.2218942e+01   2.3926258e+02   2.1260903e+00   2.4854516e+02  -2.1687742e+00   2.3927137e+02   3.6511704e+00   6.1107097e+01   9.7509497e+01   2.7541581e+02   6.7131897e+01   3.8104806e+02   1.5590671e+01   3.0188258e+02   1.3864232e+01   4.3859581e+02   4.5193303e+01   7.1318137e+02   3.2068370e+01   3.8657000e+02   5.2785690e+01   5.7359000e+02   7.4953806e+00   2.4035065e+02   1.3741292e+02   2.1462097e+02   9.4080323e+01   3.9762032e+02   1.9252955e+01   3.5856137e+02   2.1079704e+00   3.3075484e+02   2.3924452e+01   3.1010323e+02   1.4037548e+01   3.0175419e+02   1.3954181e+01   3.9599137e+02   3.5393570e+01   1.4005387e+02   2.1277440e+02   3.2975137e+02   2.0727704e+00   3.1368581e+02   2.1366748e+01   2.3085581e+02   5.3115355e+00   3.8155452e+02   4.3813381e+01   1.6905742e+02  -2.4273626e+01   2.1658452e+02   9.7957432e+01   2.6550548e+02   1.9529561e+01   2.7876935e+02   2.3042000e+01   1.8518137e+02  -3.8641630e+01   2.4423323e+02   4.6710194e+00   1.8473871e+02   1.5938645e+01   4.6091129e+02   3.7969032e+01   3.6811097e+02   3.2188645e+00   1.7511000e+02   1.4421200e+01   2.8550581e+02   3.4740516e+00   3.3708581e+02   1.7989265e+01   1.8304137e+02  -1.2804296e+00   2.3961516e+02  -8.4385677e+00   3.6797806e+02   7.1578839e+00   3.6011548e+02   2.0539148e+01   8.8508137e+02   6.8266370e+01   2.1222097e+02   5.3390710e+01   2.4814710e+02   9.5953071e+01   3.8855065e+02   1.4703690e+01   3.2305419e+02   3.7024387e+00   2.1218581e+02  -8.4680000e-01   1.7775137e+02  -2.3817230e+01
   3.7407968e+02   1.1526206e+01   8.6863645e+02   2.9037148e+01   2.3920290e+02   1.6138699e+02   2.5538129e+02  -2.9212903e-02   2.6423137e+02   2.1414370e+01   5.6316097e+02   6.2480903e+00   2.0289000e+02  -1.7987006e+01   3.4311194e+02   1.0553948e+01   3.1967355e+02   3.6867613e+00   4.2608137e+02   8.7963704e+00   3.3266645e+02  -2.1188000e+00   5.1405742e+02   4.1558955e+01   3.3466161e+02  -6.4974452e+00   2.9144968e+02   2.4369290e+00   4.8646968e+02   4.6027587e+01   6.5455677e+02   2.4095135e+01   1.1669755e+03   4.7848645e+00   3.8052137e+02   2.6411704e+00   4.8018452e+02   1.2141368e+01   2.4741000e+02   2.5545265e+01   2.6664161e+02   1.0360706e+02   3.2299677e+02   1.7499613e+01   3.3173065e+02  -2.1988774e+01   1.5605968e+02  -5.3399355e+00   1.6484137e+02  -2.5014430e+01   1.7591871e+02   8.5539226e+00   2.1768548e+02   1.2638065e+01   1.8547000e+02   1.1716271e+01   2.7253387e+02  -3.7156129e+00   1.5503032e+02   1.9494348e+01   4.9324742e+02   2.1031497e+01   4.0885677e+02   1.5810813e+01   3.3152710e+02   8.9104129e+00   2.6638161e+02   1.6243097e+00   2.5892419e+02  -8.7829677e+00   5.0569516e+02  -1.6895613e+01   5.3113137e+02  -1.1037630e+01   2.2881452e+02   8.2103226e+00   4.1499137e+02   2.5163570e+01   2.0972613e+02   1.6966675e+02   3.3658935e+02   9.0220645e-01   1.4045129e+02   1.3252261e+02   3.9304290e+02   3.4634632e+01   2.9316452e+02  -6.3228387e+00   2.6671871e+02   8.2966968e+00   3.0780129e+02   1.3915574e+01   3.5055065e+02   1.2428529e+01   3.3552129e+02   1.8942490e+01   5.1737516e+02   1.6936031e+02   3.9138032e+02   4.7017639e+01   5.9681226e+02   2.8963097e+00   1.3064903e+02   9.9460981e+01   1.5537290e+02   6.0767910e+01   3.6581129e+02   3.7421935e+00   2.7388935e+02  -1.2826632e+01   2.7423161e+02   1.3004954e+02   2.6797323e+02   1.2628666e+02   2.2656137e+02  -1.7220296e+00   2.2361484e+02  -2.6272516e+00   6.5666452e+02   2.9374839e+00   2.4642137e+02  -1.1608296e+00   3.1609065e+02   9.8079097e+00   2.0349774e+02   1.2010503e+01   3.1661137e+02   1.7503970e+01   2.3014903e+02   3.0596903e+00   3.5323774e+02   1.8420981e+01   4.1873355e+02   2.9835510e+01   3.0574968e+02   2.6016800e+01   3.3831097e+02   1.0680028e+02   1.4808290e+02   1.2804335e+01   3.1019645e+02   5.5565897e+01   2.5880613e+02   6.6071226e+00   2.5037137e+02   4.0523170e+01   2.9657548e+02   1.1453267e+02   2.8785323e+02   2.8428839e+01   4.6892484e+02   1.6301174e+01   4.8792581e+02   1.4394968e+01   2.2736871e+02   1.4347277e+01   7.6693548e+01   6.9327097e+01   1.8290613e+02   5.5655252e+01   3.7679129e+02   1.4057342e+01   2.5222258e+02   6.1792903e+00   2.1578516e+02   1.1452026e+01   2.4584137e+02  -1.5544430e+01   4.5677097e+01   7.4123897e+01   2.4703581e+02   6.4592297e+01   4.2847806e+02   2.2066271e+01   2.8735258e+02   1.1826632e+01   3.8683581e+02   1.5854103e+01   8.1384137e+02   1.5685570e+01   4.7171000e+02   3.9314490e+01   5.5792000e+02   1.9748981e+01   2.3635065e+02   9.9642916e+01   1.7867097e+02   1.0424632e+02   3.7586032e+02  -5.3862452e+00   3.5437137e+02   7.4431704e+00   3.6060484e+02   5.5364516e+00   3.4891323e+02  -1.6372516e+00   2.9313419e+02  -8.4562194e+00   4.0080137e+02   8.1058770e+01   1.2138387e+02   2.2178800e+02   3.2780137e+02   1.4088770e+01   3.2291581e+02  -1.1941652e+01   2.1971581e+02   1.5012735e+01   3.6032452e+02   8.7917806e+00   1.7533742e+02   5.1397419e-01   2.3610452e+02   1.0197583e+02   2.2903548e+02   1.2687161e+01   2.8509935e+02   8.4856000e+00   1.5156137e+02  -2.2242030e+01   2.3890323e+02  -6.7125806e+00   2.0087871e+02  -4.7825548e+00   3.8148129e+02   3.0273432e+01   4.0735097e+02  -1.1780335e+01   1.7334000e+02   4.7528000e+00   2.6993581e+02   1.6099652e+01   2.2599581e+02   3.4306465e+01   2.1423137e+02  -3.2556296e+00   2.1708516e+02  -4.3461677e+00   3.9078806e+02  -1.3236916e+01   3.3220548e+02   7.5319484e+00   8.4551137e+02   5.7241970e+01   2.1294097e+02   5.8713110e+01   2.6466710e+02   8.8201471e+01   3.6670065e+02   2.0071690e+01   3.0748419e+02   3.1998039e+01   1.7671581e+02  -2.2092000e+00   1.9032137e+02  -4.2482830e+01
   3.2835968e+02   4.4238065e+00   7.0801645e+02   3.2976748e+01   2.8411290e+02   7.4794194e+01   2.5176129e+02   4.5038710e-01   2.0313137e+02   9.5582370e+01   4.9330097e+02   3.6216890e+01   1.8017000e+02   7.2105935e+00   3.6454194e+02   2.0699548e+01   3.2467355e+02  -1.4053239e+01   4.0489137e+02  -1.6598430e+01   3.1028645e+02  -2.6584000e+00   5.9247742e+02   3.6345355e+01   3.6756161e+02   8.8705548e+00   2.7101968e+02   1.6831329e+01   4.8017968e+02   1.9010787e+01   6.0450677e+02  -4.2808645e+00   1.2007855e+03   3.6030065e+01   3.3673137e+02   1.2443704e+00   4.3309452e+02  -1.0914323e+00   2.8212000e+02   1.6338465e+01   2.5579161e+02   1.4542506e+02   3.0861677e+02   1.1220013e+01   3.2602065e+02   1.5898026e+01   1.3339968e+02   1.0662865e+01   1.7584137e+02  -2.4184430e+01   1.8910871e+02   2.8887226e+00   2.7982548e+02   5.1468645e+00   1.8185000e+02   9.4145871e+01   2.9633387e+02  -3.2696129e+00   1.5160032e+02   1.8098748e+01   5.0819742e+02   2.1975497e+01   4.1371677e+02  -7.0579871e+00   3.4052710e+02  -1.2479587e+01   2.9767161e+02   1.7161110e+01   2.6625419e+02  -1.2219368e+01   5.3446516e+02  -6.3372129e+00   5.7061137e+02  -4.1960296e+00   2.4481452e+02   1.0690323e+01   3.7751137e+02   4.1619704e+00   2.2429613e+02   1.8203115e+02   3.3396935e+02  -6.1681935e+00   1.5726129e+02   1.4441781e+02   3.4937290e+02   1.6028232e+01   2.6678452e+02   2.1687561e+01   2.1795871e+02  -6.1325032e+00   2.8795129e+02   3.4263574e+01   3.5276065e+02   7.0417290e+00   3.9399129e+02  -1.7851097e+00   5.8637516e+02   1.7575031e+02   4.2067032e+02   6.0144439e+01   6.9415226e+02   2.1209110e+01   1.4969903e+02   1.2960698e+02   1.2456290e+02   3.6472710e+01   3.1167129e+02   2.4163394e+01   3.5631935e+02   3.5048968e+01   3.1114161e+02   1.2461674e+02   2.4369323e+02   1.4674906e+02   2.3113137e+02   5.7223704e+00   2.2013484e+02   8.5611484e+00   6.2276452e+02   1.8369484e+01   2.5551137e+02  -4.3078030e+01   3.4252065e+02  -6.3964903e+00   9.8877742e+01  -3.8598968e+00   3.3504137e+02   1.0889570e+01   1.9200903e+02   1.5400890e+01   3.5180774e+02   1.7965381e+01   4.0531355e+02   2.8339110e+01   3.2798968e+02  -6.4724000e+00   3.3426097e+02   1.1555428e+02   1.8084290e+02  -1.5364645e+00   3.1024645e+02   9.3701897e+01   2.7328613e+02   2.0018723e+01   2.4180137e+02   3.8488770e+01   2.7471548e+02   7.7331471e+01   2.9542323e+02   2.5203239e+01   4.6225484e+02   4.7974774e+01   5.0887581e+02  -6.4210323e+00   2.7051871e+02   1.4085277e+01   6.8503548e+01   8.0412297e+01   1.9648613e+02   4.1808852e+01   3.6737129e+02   1.6000942e+01   2.0355258e+02   1.0932890e+01   1.8892516e+02   5.3608258e+00   2.5680137e+02  -7.1812296e+00   5.3537097e+01   8.5685097e+01   2.6465581e+02   9.0752697e+01   4.8410806e+02   8.5870968e-02   2.5483258e+02   3.5718232e+01   4.1264581e+02   2.3219303e+01   6.5170137e+02   3.7226770e+01   5.4652000e+02   4.0089690e+01   5.1106000e+02   2.1307781e+01   2.6273065e+02   1.1867252e+02   1.5905097e+02   8.5525923e+01   3.9243032e+02   2.4281548e+00   4.5418137e+02   2.5458370e+01   2.0656484e+02   2.0496516e+00   3.4491323e+02   1.6772748e+01   2.7827419e+02  -1.3697419e+01   3.3575137e+02   7.6832770e+01   1.0867387e+02   2.7104480e+02   3.2346137e+02   2.7865970e+01   3.2934581e+02   8.9239484e+00   2.3485581e+02   1.5141535e+01   3.3979452e+02   2.6741806e+00   2.1486742e+02  -1.2028426e+01   2.3543452e+02   1.2802943e+02   2.4407548e+02   3.7739613e+00   3.1209935e+02   2.4325600e+01   1.7527137e+02  -2.7418830e+01   2.5466323e+02   1.2216619e+01   1.8368871e+02   3.0592645e+01   4.2596129e+02   3.0005032e+01   4.1249097e+02   4.8584645e+00   1.8177000e+02   7.3584000e+00   2.4845581e+02   1.1058052e+01   2.5956581e+02   1.4808645e+00   1.4480137e+02   1.4778770e+01   2.6594516e+02   1.1555032e+01   3.7940806e+02   2.3243484e+01   3.6463548e+02  -9.3924516e+00   7.5223137e+02   4.9894370e+01   2.2589097e+02   5.1207110e+01   2.4052710e+02   1.0646267e+02   3.7527065e+02   2.9956090e+01   3.0453419e+02   1.3474039e+01   1.8899581e+02   1.8388400e+01   2.3623137e+02  -3.4915630e+01
   3.7964968e+02   4.1806065e+00   7.5478645e+02   4.5145148e+01   3.2811290e+02   1.1844194e+01   2.5495129e+02  -8.0448129e+00   2.4408137e+02   8.5836370e+01   4.7725097e+02   1.4508903e+00   2.1198000e+02  -1.4804206e+01   4.0073194e+02   1.3664348e+01   3.8505355e+02  -1.4023639e+01   3.7132137e+02   1.1417170e+01   3.3462645e+02   4.7244000e+00   5.4447742e+02   1.6285355e+01   2.7694161e+02  -2.9298452e+00   3.1572968e+02   1.8774529e+01   3.7832968e+02   7.9687871e+00   5.9102677e+02  -3.6824645e+00   1.0755455e+03  -3.8107355e+00   2.7931137e+02  -4.0020296e+00   4.7918452e+02   1.6411368e+01   2.8041000e+02   3.1095265e+01   3.2588161e+02   1.4910786e+02   3.2475677e+02  -1.2741187e+01   3.2378065e+02  -6.9277419e-01   1.6201968e+02  -6.2967355e+00   1.5146137e+02  -3.4994030e+01   1.8906871e+02   6.3119226e+00   3.1730548e+02   4.0084645e+00   1.7818000e+02   8.2539471e+01   3.0278387e+02   5.9643871e+00   1.2989032e+02   1.0265548e+01   6.1081742e+02   7.9158968e+00   3.9661677e+02  -1.0199871e+00   3.1367710e+02   1.1998413e+01   2.9905161e+02   3.6200710e+01   3.0882419e+02  -1.2964968e+01   5.4831516e+02  -2.3585213e+01   5.2451137e+02  -1.2078030e+01   2.4972452e+02   2.2867523e+01   3.8465137e+02   4.1020770e+01   2.3295613e+02   1.5771835e+02   3.1129935e+02  -4.9345935e+00   1.3897129e+02   1.6717101e+02   3.3961290e+02   1.6809032e+01   2.7159452e+02   6.4027613e+00   2.7385871e+02  -1.6084503e+01   2.8709129e+02   2.2332374e+01   3.5782065e+02   3.9376929e+01   3.6571129e+02  -4.8527097e+00   4.9623516e+02   1.6029151e+02   3.5800032e+02   5.4828039e+01   5.9591226e+02   1.0068310e+01   1.3083903e+02   1.0944578e+02   1.3422290e+02   4.8939910e+01   3.1743129e+02   1.5182594e+01   2.9264935e+02   1.4762568e+01   2.9914161e+02   1.4810674e+02   2.3045323e+02   1.0242826e+02   2.0504137e+02  -1.7950430e+01   1.9994484e+02   7.8863484e+00   5.7461452e+02   2.7261484e+01   2.4518137e+02  -5.9162956e-01   3.0252065e+02   1.3473510e+01   2.4882774e+02   7.1410323e-01   3.2318137e+02   1.7698370e+01   2.4224903e+02  -1.0483097e+00   3.2642774e+02   1.5665781e+01   4.1535355e+02   1.4965910e+01   1.5117968e+02  -6.3776000e+00   3.3064097e+02   1.3231388e+02   1.4808290e+02   3.5143355e+00   3.2486645e+02   5.4532297e+01   2.3785613e+02   1.2713123e+01   2.3265137e+02   4.9030770e+01   2.2571548e+02   9.1541471e+01   2.6637323e+02   4.1147239e+01   3.2340484e+02   3.1372774e+01   5.3459581e+02  -2.8586323e+00   3.2865871e+02   3.3340774e+00   6.6213548e+01   3.9305497e+01   1.9495613e+02   7.5071252e+01   3.7879129e+02   1.2734194e-01   2.2569258e+02  -7.4583097e+00   2.1392516e+02   1.6550826e+01   2.3056137e+02   1.1537970e+01   6.2387097e+01   7.5027097e+01   2.5122581e+02   1.6525710e+02   3.5010806e+02   9.5458710e+00   2.7012258e+02   1.6495032e+01   4.1897581e+02   3.3422903e+01   6.2427137e+02   1.2231170e+01   3.3938000e+02   7.5800890e+01   4.8083000e+02  -7.9338194e+00   2.6216065e+02   1.1562812e+02   3.5015097e+02   8.8617923e+01   3.9329032e+02  -1.3006452e+00   5.0299137e+02   2.3643570e+01   3.3170484e+02   5.0384516e+00   3.7919323e+02   1.4603484e+00   2.8646419e+02   3.0177381e+01   4.0894137e+02   5.4647570e+01   1.7405387e+02   2.3515440e+02   3.2946137e+02   1.9245970e+01   3.3344581e+02   1.0975948e+01   2.1633581e+02  -9.4268645e+00   3.1055452e+02  -7.3666194e+00   2.4786742e+02   3.9415742e+00   2.5343452e+02   1.3396943e+02   2.6250548e+02   2.7539561e+01   3.1333935e+02   3.9864000e+00   1.8532137e+02   1.4371704e+00   3.0714323e+02  -9.3617806e+00   2.4959871e+02   5.8398452e+00   3.5667129e+02   2.8068232e+01   4.1030097e+02   8.4136645e+00   1.6120000e+02   8.2940000e+00   2.7545581e+02   1.3418052e+01   2.6323581e+02   1.5807265e+01   2.4661137e+02   1.8103970e+01   2.8389516e+02  -1.1170968e+01   3.9654806e+02   3.6822839e+00   3.6482548e+02   1.4492348e+01   7.9342137e+02   4.9889170e+01   2.0394097e+02   5.3003110e+01   2.7761710e+02   1.2911547e+02   3.4732065e+02   2.2722090e+01   2.8891419e+02  -2.1363613e+00   1.9618581e+02   8.9532000e+00   2.5204137e+02  -1.8950430e+01
   4.0016968e+02   1.9019006e+01   7.7168645e+02   4.6983148e+01   3.0087290e+02   1.3643394e+01   2.8690129e+02  -5.2208129e+00   3.4127137e+02   3.1491170e+01   4.3954097e+02   2.5617690e+01   2.0713000e+02  -6.1862065e+00   4.3387194e+02  -1.4668516e+00   3.6910355e+02  -6.8876387e+00   3.7227137e+02  -1.0328830e+01   2.9224645e+02   1.8974800e+01   5.5958742e+02  -1.1334452e+00   3.1647161e+02   2.6197755e+01   3.4587968e+02   8.0825290e+00   5.1594968e+02   1.3339187e+01   5.6059677e+02   6.8019355e+00   1.1071655e+03   2.0849665e+01   3.0568137e+02   1.6783704e+00   4.5213452e+02   1.4335368e+01   2.6498000e+02  -1.0290335e+01   3.2607161e+02   1.5699266e+02   2.8004677e+02   1.0795613e+01   2.8783065e+02  -1.4426774e+01   1.5410968e+02  -5.5739355e+00   1.5337137e+02  -2.7196830e+01   1.9291871e+02  -1.6326077e+01   3.2473548e+02   4.9840645e+00   1.5775000e+02   1.5412387e+02   2.7713387e+02   2.5616387e+01   1.4651032e+02   3.6075948e+01   5.0752742e+02   3.6129097e+01   4.0656677e+02   1.4614013e+01   2.8486710e+02   7.4032129e+00   2.8858161e+02   1.7418310e+01   3.3535419e+02   1.1912632e+01   5.2227516e+02  -1.9082013e+01   5.2875137e+02   2.7227704e+00   2.1043452e+02   2.4110723e+01   3.6761137e+02   1.0903970e+01   1.6191613e+02   2.3706155e+02   3.1082935e+02  -2.2796994e+01   1.7535129e+02   1.3207061e+02   3.6090290e+02   1.6915832e+01   2.8330452e+02   8.2259613e+00   2.5057871e+02   8.6878968e+00   2.8190129e+02   3.3897574e+01   3.6966065e+02   3.1697290e+00   3.3232129e+02   7.1484903e+00   5.7504516e+02   1.4651671e+02   3.9305032e+02   8.3264039e+01   7.1024226e+02   1.0201910e+01   1.5145903e+02   1.1789618e+02   1.2641290e+02   4.3464710e+01   2.9986129e+02   2.8298194e+01   2.9992935e+02   2.8001677e+00   3.0690161e+02   1.4772594e+02   2.3364323e+02   1.1708306e+02   2.0080137e+02   6.9187704e+00   2.2913484e+02   3.3461148e+01   5.5061452e+02   1.1471484e+01   2.6375137e+02   1.1592770e+01   3.3181065e+02   1.9740310e+01   2.0492774e+02   2.4606103e+01   3.0808137e+02  -1.1663630e+01   1.9195903e+02   1.9974890e+01   3.3575774e+02   4.8009381e+01   3.8935355e+02   2.4565910e+01   3.2489968e+02   2.2014800e+01   3.3574097e+02   1.0248588e+02   1.5741290e+02  -3.0920645e+00   3.3167645e+02   8.5417497e+01   2.7651613e+02   1.4850323e+01   2.5308137e+02   6.0066370e+01   2.7433548e+02   6.0121871e+01   3.1771323e+02   2.1560039e+01   2.7111484e+02   4.5605974e+01   5.1397581e+02   3.1550968e+01   2.9493871e+02  -1.1628323e+01   7.8883548e+01   6.9961897e+01   1.8919613e+02   7.9432052e+01   3.7103129e+02  -2.7718581e+00   2.4422258e+02  -1.1130710e+01   2.0321516e+02   1.7787626e+01   2.6608137e+02   7.9263704e+00   5.4537097e+01   6.1075097e+01   1.7894581e+02   2.8094950e+02   3.5799806e+02   2.1246710e+00   2.5664258e+02   2.3953432e+01   4.5816581e+02   2.6867703e+01   6.7246137e+02   2.5805970e+01   4.2162000e+02   4.0511690e+01   4.7240000e+02   2.4780581e+01   2.3768065e+02   1.3372652e+02   1.5977097e+02   9.6518323e+01   4.1720032e+02   6.9765548e+00   4.6004137e+02   1.2179570e+01   3.9584484e+02   1.0472516e+00   3.1167323e+02   6.1019484e+00   2.7832419e+02   1.1778581e+01   4.7942137e+02   6.9199170e+01   1.6162387e+02   2.3352880e+02   3.0542137e+02   1.3169170e+01   3.4087581e+02   5.0515484e+00   2.1985581e+02  -4.9984645e+00   2.7760452e+02   4.4649381e+01   2.2181742e+02  -1.1014426e+01   2.1738452e+02   1.3028343e+02   2.6346548e+02  -2.2017239e+01   3.3118935e+02   3.8078400e+01   1.9551137e+02  -5.1518030e+01   2.5476323e+02  -1.1791381e+01   2.7502871e+02   3.3754452e+00   3.1915129e+02   2.8789832e+01   3.9125097e+02  -1.7012335e+01   2.0720000e+02  -2.5386000e+01   2.7260581e+02  -5.0639484e+00   2.6589581e+02   1.1824465e+01   2.0099137e+02   6.8535704e+00   2.6870516e+02  -8.9057677e+00   4.2168806e+02   2.3310839e+00   4.1572548e+02  -9.5296516e+00   7.1584137e+02   2.3615570e+01   1.8865097e+02   3.6086310e+01   2.4242710e+02   9.8360671e+01   3.5122065e+02   4.6220090e+01   2.8524419e+02   1.5447239e+01   1.3895581e+02  -1.2798400e+01   2.2999137e+02  -2.2946430e+01
   3.6421968e+02   2.2895006e+01   6.0778645e+02   2.1425148e+01   3.1873290e+02  -8.8540645e-01   2.5542129e+02   1.0387587e+01   3.3527137e+02   3.1251170e+01   4.2459097e+02   2.7636903e+00   2.0446000e+02   4.8873935e+00   3.9921194e+02   1.1685948e+01   3.6743355e+02   4.2959613e+00   3.9951137e+02  -5.5080296e+00   3.1290645e+02   4.6520000e+00   5.9858742e+02  -8.4134452e+00   3.8390161e+02  -7.0066452e+00   2.9434968e+02   2.4014929e+01   4.6198968e+02   1.6225987e+01   5.4340677e+02  -2.1632865e+01   1.1453155e+03   2.9876645e+00   3.0626137e+02  -1.4738030e+01   4.5780452e+02   1.7551768e+01   2.9512000e+02   6.9184645e+00   2.9922161e+02   1.4005066e+02   2.7833677e+02  -1.8775871e+00   3.0097065e+02  -8.9079742e+00   1.4105968e+02   4.3300645e+00   1.3461137e+02  -3.1936030e+01   1.8596871e+02   1.4199226e+00   3.2425548e+02   1.3452465e+01   1.4518000e+02   1.2088947e+02   3.1963387e+02   1.2516387e+01   1.3989032e+02   7.0355484e+00   5.2110742e+02   1.2372697e+01   3.4461677e+02   1.1420013e+01   2.6586710e+02   2.8732129e+00   2.7077161e+02   1.9331097e+00   4.0216419e+02  -3.3216774e-01   4.9855516e+02  -3.3084413e+01   4.7789137e+02  -3.6108430e+01   2.2191452e+02  -2.5776774e+00   3.6242137e+02   1.0839170e+01   1.5495613e+02   2.1680835e+02   2.8872935e+02  -2.9028994e+01   1.5554129e+02   1.1508541e+02   3.2723290e+02   7.0943226e-01   2.2383452e+02  -5.8764387e+00   2.5881871e+02  -1.9351303e+01   2.6319129e+02   1.2004374e+01   3.9603065e+02  -2.5198710e+00   3.3204129e+02   1.2070890e+01   5.8975516e+02   1.5652991e+02   4.3086032e+02   7.2519239e+01   7.7529226e+02   1.0577910e+01   1.0873903e+02   1.3969378e+02   1.0846290e+02   4.8710710e+01   2.8748129e+02   1.8048594e+01   2.6445935e+02   3.0447768e+01   3.2414161e+02   1.4991674e+02   2.2854323e+02   1.1677106e+02   1.9175137e+02  -6.8872296e+00   2.1818484e+02   1.3857148e+01   5.7971452e+02  -6.9065161e+00   2.3727137e+02   6.5711704e+00   3.2152065e+02   1.2853510e+01   2.5592774e+02  -1.3993897e+01   3.0223137e+02   2.5184370e+01   2.2395903e+02   1.4894890e+01   3.6913774e+02   1.8198981e+01   4.1173355e+02   3.4345510e+01   3.2403968e+02   2.6313600e+01   3.6335097e+02   8.5037084e+01   1.8131290e+02   9.8559355e+00   2.7929645e+02   9.0757897e+01   2.3494613e+02   1.6085923e+01   2.5813137e+02   6.1952370e+01   2.6628548e+02   9.5765871e+01   2.8028323e+02   9.3644387e+00   3.1768484e+02   1.7730374e+01   5.6821581e+02  -3.1282323e+00   3.1712871e+02   8.0164774e+00   5.0883548e+01   5.4911897e+01   2.0533613e+02   6.5530852e+01   3.7089129e+02   8.8593419e+00   2.0245258e+02  -6.3191097e+00   1.9663516e+02   2.9694026e+01   2.9327137e+02   8.1411704e+00   4.1627097e+01   9.3017897e+01   1.8337581e+02   2.4192510e+02   3.7957806e+02   1.8682710e+00   2.6226258e+02   2.8553832e+01   5.2131581e+02   6.1855703e+01   7.2337137e+02   4.2303170e+01   4.7514000e+02   5.0610090e+01   5.5264000e+02   1.0981381e+01   2.5383065e+02   9.6904516e+01   1.7967097e+02   1.2473632e+02   3.8891032e+02   7.0497548e+00   4.0375137e+02   1.7912770e+01   3.7156484e+02   8.5696516e+00   3.0171323e+02   1.3568748e+01   2.7580419e+02   1.8360181e+01   3.1356137e+02   8.2707970e+01   1.4986387e+02   2.6112960e+02   2.8323137e+02   1.3984370e+01   2.8706581e+02   2.8786348e+01   1.8571581e+02   3.8327355e+00   2.8089452e+02   2.5726181e+01   2.0886742e+02  -1.9078426e+01   2.2900452e+02   1.0777383e+02   2.3926548e+02   2.2818761e+01   3.6480935e+02   3.3488000e+00   2.0480137e+02  -3.3741230e+01   2.4909323e+02   9.2219355e-02   2.2087871e+02   1.2997445e+01   3.3558129e+02   6.8554323e+00   3.2411097e+02   6.8864516e-02   2.4311000e+02  -1.3258800e+01   2.6683581e+02  -1.8802348e+01   2.9180581e+02   7.8516645e+00   1.7661137e+02   1.2043970e+01   2.6465516e+02   1.2988232e+01   3.6602806e+02  -8.4461161e+00   4.8196548e+02   9.8411484e+00   7.2718137e+02   3.5658370e+01   2.1399097e+02   4.5059110e+01   2.4828710e+02   1.3213187e+02   4.2627065e+02   3.7736090e+01   3.2753419e+02   1.1154039e+01   1.8018581e+02   1.9032000e+00   2.2156137e+02  -3.3222030e+01
   3.5293968e+02  -1.7325935e+00   5.4949645e+02   1.6583484e+00   3.0354290e+02   1.5569794e+01   2.1528129e+02   1.8887871e+00   3.0499137e+02   4.9243570e+01   4.4473097e+02  -4.7475097e+00   2.0374000e+02   4.1849935e+00   4.1759194e+02  -7.1644516e+00   3.2424355e+02  -3.5388387e+00   3.8170137e+02   6.6367704e+00   3.0590645e+02  -8.2800000e-01   5.3579742e+02   2.2029755e+01   3.4971161e+02   2.0588555e+01   2.4630968e+02   1.3998129e+01   4.8270968e+02   2.5858387e+01   4.8426677e+02   2.6048335e+01   1.1397355e+03  -1.3325935e+01   2.9031137e+02   1.7970440e-02   4.1961452e+02   1.8869677e+00   2.6488000e+02   1.3376645e+00   2.7545161e+02   1.1466226e+02   2.7514677e+02   2.6576129e+00   3.0240065e+02   7.3576258e+00   1.6877968e+02  -2.6753548e-01   1.6584137e+02  -3.8434430e+01   2.0691871e+02   2.6933923e+01   2.6444548e+02   1.4947265e+01   1.7290000e+02   6.7531871e+01   3.0383387e+02   5.0303871e+00   1.4894032e+02   3.0641548e+01   4.7872742e+02   8.5730968e+00   3.5318677e+02  -1.6455587e+01   2.9714710e+02   1.6560813e+01   2.6838161e+02   1.0694310e+01   3.6301419e+02   1.5079832e+01   4.7617516e+02  -1.4914013e+01   4.5632137e+02  -3.0052830e+01   2.6134452e+02   1.6697923e+01   3.2432137e+02   1.3367170e+01   1.1276613e+02   2.0480355e+02   2.8791935e+02  -2.0254194e+01   1.4107129e+02   1.3971301e+02   3.2652290e+02   3.0426232e+01   2.6221452e+02   6.7731613e+00   2.7362871e+02  -2.4861032e+00   2.4657129e+02   1.4483974e+01   3.2950065e+02   2.7642529e+01   3.5961129e+02   1.7105290e+01   4.7475516e+02   1.2853991e+02   4.0148032e+02   6.4829639e+01   8.1219226e+02   8.3359097e+00   1.4469903e+02   1.1995698e+02   1.0822290e+02   5.8779910e+01   2.5771129e+02   2.2480194e+01   2.9478935e+02   2.0713677e+00   2.9156161e+02   1.4790314e+02   2.6850323e+02   9.5244258e+01   1.8018137e+02  -4.1516296e+00   1.7709484e+02  -2.6656516e+00   6.2380452e+02  -3.4837161e+00   2.5794137e+02  -6.8924296e+00   2.6724065e+02   1.0543591e+02   1.6592774e+02  -1.1653897e+01   3.4661137e+02   6.5339704e+00   2.0829903e+02  -1.1092310e+01   3.3685774e+02   2.9591381e+01   4.1445355e+02  -2.3020903e+00   2.9698968e+02   1.9627600e+01   3.4512097e+02   1.1325548e+02   2.0003290e+02  -6.2616645e+00   3.1634645e+02   4.5793897e+01   2.3809613e+02   1.0739226e+00   2.4046137e+02   4.3265970e+01   2.8142548e+02   1.0803467e+02   3.1028323e+02   3.5104439e+01   2.8187484e+02   3.2075174e+01   5.1840581e+02   1.3246568e+01   3.1717871e+02   3.3922477e+01   6.5173548e+01   7.2628697e+01   1.8786613e+02   5.1928452e+01   4.1975129e+02   2.0280542e+01   2.2855258e+02   1.0728903e+00   1.8706516e+02   2.3989626e+01   2.7151137e+02  -8.2180296e+00   6.1007097e+01   9.1177497e+01   1.8865581e+02   2.2383270e+02   3.8620806e+02   1.1387871e+01   2.3669258e+02   4.1309432e+01   4.9507581e+02   1.4004903e+01   8.2561137e+02   1.4783970e+01   6.1162000e+02   6.4021690e+01   6.1411000e+02   1.5443781e+01   2.8235065e+02   7.5912916e+01   1.3729097e+02   7.2316723e+01   3.9820032e+02   9.1165548e+00   4.6470137e+02   2.0566770e+01   3.6760484e+02   1.7546452e+01   2.7324323e+02   3.9363484e+00   2.4408419e+02   1.8707781e+01   3.1204137e+02   7.6159570e+01   1.2257387e+02   3.1179280e+02   3.1008137e+02   1.3163704e+00   3.0610581e+02   1.9453148e+01   2.0166581e+02   2.2673548e-01   3.2822452e+02   1.6549781e+01   2.0200742e+02  -3.7999626e+01   2.3334452e+02   1.2809663e+02   2.4107548e+02  -5.2260387e+00   3.3809935e+02   1.0195600e+01   1.8865137e+02  -3.0069230e+01   2.1447323e+02   1.2761819e+01   3.0244871e+02   7.0918452e+00   3.2748129e+02   2.4783432e+01   3.2397097e+02   1.3750065e+01   2.1515000e+02   1.1738000e+01   3.2707581e+02   1.8238452e+01   2.9323581e+02   1.9637265e+01   1.7104137e+02   2.5869570e+01   3.4142516e+02   2.4226632e+01   4.7616806e+02   1.9172684e+01   3.5082548e+02   3.8523484e+00   7.5808137e+02   6.1806370e+01   2.1575097e+02   7.4438310e+01   2.0366710e+02   8.7511471e+01   4.5555065e+02   9.4936903e+00   3.2677419e+02   1.0214839e+01   1.7947581e+02   2.5770000e+01   2.4204137e+02  -1.4810430e+01
   3.7064968e+02  -4.9993935e+00   5.3644645e+02   9.6123484e+00   3.0492290e+02   2.4599394e+01   2.3776129e+02   1.9420387e+01   3.1013137e+02   6.3502370e+01   4.2516097e+02   1.6428090e+01   1.9751000e+02  -8.5066065e+00   4.9392194e+02  -7.4608516e+00   3.3995355e+02  -1.5465639e+01   3.4437137e+02  -7.1682956e-01   2.9785645e+02  -2.4740000e+00   5.2721742e+02   2.5196155e+01   3.5856161e+02   1.2970555e+01   2.7082968e+02   3.3986529e+01   5.4032968e+02   1.1578787e+01   4.5355677e+02   5.3651355e+00   1.1134055e+03   1.6450465e+01   3.0931137e+02   2.8797044e-01   4.6437452e+02   5.2661677e+00   2.4293000e+02   3.3803665e+01   2.6636161e+02   1.7938946e+02   2.8056677e+02   9.5140129e+00   3.1454065e+02  -1.8233574e+01   1.4020968e+02   8.9680645e+00   1.4675137e+02  -3.6237230e+01   2.3320871e+02  -9.9292774e+00   3.1044548e+02  -9.4427355e+00   1.7475000e+02   6.7763871e+01   3.1228387e+02  -7.9456129e+00   1.3917032e+02   3.1831484e+00   4.8324742e+02   1.5831497e+01   3.6137677e+02   2.6699213e+01   3.0057710e+02   4.7641290e-01   2.6848161e+02   5.8763097e+00   3.1606419e+02   3.1583226e-01   5.2731516e+02  -3.2452129e+00   4.4880137e+02  -4.0111230e+01   2.4948452e+02   9.5067226e+00   3.2689137e+02   2.2781570e+01   1.4114613e+02   2.1534315e+02   2.6610935e+02  -9.2939355e-01   1.6016129e+02   1.3728581e+02   2.8556290e+02   1.6323032e+01   2.6883452e+02   1.5813561e+01   3.0524871e+02   1.7314297e+01   2.6452129e+02   1.6517974e+01   3.7803065e+02   1.5600129e+01   3.5375129e+02   1.9104090e+01   4.9442516e+02   1.6358631e+02   3.9038032e+02   5.5327639e+01   6.5381226e+02   2.2336310e+01   1.3802903e+02   1.0778058e+02   8.7992903e+01   3.8918310e+01   2.8881129e+02   8.1821935e+00   3.6750935e+02   9.5337677e+00   3.0747161e+02   1.2687034e+02   2.6140323e+02   1.1591226e+02   1.7365137e+02  -3.3892296e+00   1.9771484e+02  -8.3525161e-01   5.6100452e+02   8.4502839e+00   2.3770137e+02   9.1967704e+00   2.3900065e+02   1.2169511e+02   2.5163774e+02   8.6930323e-01   3.6180137e+02   1.1698770e+01   2.1200903e+02   1.6130890e+01   3.7518774e+02   1.9094981e+01   3.6664355e+02   2.1052710e+01   2.2908968e+02   3.2339600e+01   3.5097097e+02   1.0949748e+02   1.7160290e+02  -2.4572645e+00   3.3067645e+02   7.0457497e+01   2.3966613e+02   1.9468323e+01   2.5884137e+02   5.8745570e+01   2.9861548e+02   1.0089947e+02   3.4309323e+02   4.4796387e+00   1.6697484e+02   5.3317174e+01   5.5135581e+02  -1.7294323e+00   3.2551871e+02   2.4495277e+01   8.0883548e+01   7.5701897e+01   2.1019613e+02   9.5042052e+01   4.0508129e+02   9.4541419e+00   2.3517258e+02   1.5733290e+01   2.1578516e+02   1.0932026e+01   2.4861137e+02   3.3513970e+01   5.9297097e+01   8.5174297e+01   2.0241581e+02   1.8764190e+02   5.1510806e+02   8.6587097e-01   2.2840258e+02   1.1692632e+01   4.0297581e+02   5.3229032e+00   6.5361137e+02   1.9733970e+01   6.0719000e+02   5.7616090e+01   4.9540000e+02   1.8750581e+01   2.2154065e+02   8.2687716e+01   1.5953097e+02   1.0296752e+02   3.3286032e+02  -1.0326245e+01   4.2794137e+02   2.3507570e+01   3.9013484e+02   3.8940516e+00   3.0895323e+02   3.6954839e-01   3.5218419e+02   3.4978065e-01   3.6751137e+02   6.2241970e+01   1.6196387e+02   2.5254160e+02   3.1804137e+02   2.5199570e+01   2.8348581e+02   1.5162748e+01   1.7347581e+02  -1.5048065e+01   3.0303452e+02   2.1424981e+01   2.1005742e+02  -1.8123626e+01   2.1300452e+02   8.9483832e+01   2.5888548e+02  -1.1708387e+00   3.1952935e+02   2.2201200e+01   2.0137137e+02  -2.4746830e+01   2.2599323e+02   2.0370219e+01   2.0930871e+02   1.4163045e+01   2.8172129e+02   1.2824232e+01   3.3368097e+02  -6.2167355e+00   2.3758000e+02  -1.3864000e+00   3.1502581e+02   3.2152452e+01   2.8851581e+02   1.0924865e+01   2.1051137e+02   7.2819704e+00   2.8146516e+02   1.7743432e+01   4.3973806e+02   2.4507084e+01   4.2687548e+02   2.5783484e+00   7.6256137e+02   5.2597970e+01   2.3675097e+02   7.8238310e+01   2.7237710e+02   1.1848467e+02   3.9655065e+02   1.8253690e+01   3.1015419e+02   1.5734439e+01   1.8166581e+02  -1.4745200e+01   2.3613137e+02  -1.9387630e+01
   3.6493968e+02   1.8257406e+01   5.8816645e+02   3.6094748e+01   2.9301290e+02   9.6021935e+00   2.5038129e+02  -5.6292129e+00   2.6827137e+02   5.7421170e+01   3.8173097e+02  -4.5175097e+00   1.8441000e+02   1.5913935e+00   3.9183194e+02  -2.2813652e+01   3.2457355e+02  -1.1325239e+01   3.6394137e+02   1.1717570e+01   3.0095645e+02  -4.2420000e+00   5.2279742e+02   2.0919755e+01   3.2961161e+02   1.0666555e+01   3.0744968e+02   2.8669290e+00   4.5241968e+02   8.3215871e+00   4.6859677e+02  -6.9806452e-01   1.2818355e+03  -9.3393548e-01   3.0999137e+02  -2.0616430e+01   4.6218452e+02   9.1013677e+00   2.4479000e+02   2.1564865e+01   3.3498161e+02   1.8998986e+02   2.7556677e+02   8.1040129e+00   3.0511065e+02  -6.1991742e+00   1.8091968e+02  -1.4787355e+00   1.3942137e+02  -2.4460830e+01   2.2482871e+02  -3.4488774e+00   2.7101548e+02   9.3716645e+00   1.4199000e+02   1.1857467e+02   2.5863387e+02   3.3463871e+00   1.7570032e+02   1.1260748e+01   4.6138742e+02   1.3720297e+01   3.8318677e+02   1.3294413e+01   2.5233710e+02  -3.1843871e+00   2.9815161e+02   1.0172710e+01   3.1749419e+02   3.7714323e+00   5.5331516e+02  -2.0135213e+01   3.5313137e+02  -1.7987630e+01   2.3181452e+02  -9.3967742e-01   3.8570137e+02   1.3456770e+01   2.0243613e+02   1.9824995e+02   2.9820935e+02   1.2212606e+01   1.7350129e+02   1.3597861e+02   3.0566290e+02  -1.4764968e+01   2.9559452e+02   5.6227613e+00   2.0319871e+02   6.9982968e+00   2.7971129e+02   8.8327742e+00   3.6450065e+02   1.9425290e+00   4.0594129e+02   2.3988903e+00   5.4104516e+02   1.6299671e+02   4.2100032e+02   5.2738039e+01   6.7215226e+02  -7.7008903e+00   1.1021903e+02   1.4295538e+02   1.0884290e+02   2.8590310e+01   2.6033129e+02   2.1320594e+01   3.2283935e+02   1.7917368e+01   3.0952161e+02   1.4308634e+02   2.3293323e+02   1.0041986e+02   2.1584137e+02  -3.1944296e+00   2.0266484e+02   1.7687484e+00   5.6966452e+02  -2.1525161e+00   2.7980137e+02  -1.2612296e+00   2.3705065e+02   1.1080111e+02   3.2492774e+02   2.8956103e+01   3.5980137e+02   1.4908770e+01   2.2657903e+02   3.0155290e+01   3.5023774e+02   2.7900981e+01   4.3488355e+02   2.3973510e+01   2.6155968e+02   4.5172000e+01   3.5850097e+02   1.3375508e+02   1.9617290e+02   6.1971355e+00   3.1443645e+02   7.1986697e+01   2.5737613e+02   2.0671523e+01   2.9065137e+02   7.4490770e+01   2.5833548e+02   8.2071871e+01   3.6623323e+02   3.6628439e+01   3.3778484e+02   1.2842374e+01   5.8340581e+02  -3.2434323e+00   3.7265871e+02   2.1384077e+01   8.3363548e+01   7.2263497e+01   1.8705613e+02   1.0522325e+02   3.5951129e+02  -1.3702581e+00   2.3117258e+02   9.3832903e+00   2.0763516e+02   2.8104026e+01   2.6675137e+02   1.8112770e+01   5.5347097e+01   6.4400297e+01   1.9289581e+02   1.5868350e+02   5.2878806e+02   1.5614710e+00   2.6750258e+02   2.2034632e+01   5.1131581e+02   2.7945703e+01   6.9561137e+02   4.0663970e+01   4.6914000e+02   4.7140090e+01   5.3316000e+02   2.1159781e+01   2.2488065e+02   8.6460516e+01   2.1220097e+02   1.1013392e+02   3.2429032e+02   2.3499355e+01   3.8946137e+02   7.0535970e+01   3.9746484e+02   3.7276516e+00   3.7124323e+02  -7.1836516e+00   3.4699419e+02  -9.8550194e+00   3.8246137e+02   5.7425970e+01   1.2753387e+02   2.6587600e+02   2.8213137e+02   1.8832370e+01   3.1153581e+02  -1.3891252e+01   2.1685581e+02   1.9721535e+01   3.3746452e+02   4.8605806e+00   2.1914742e+02  -1.2280826e+01   2.1219452e+02   1.0421863e+02   3.1931548e+02  -1.4295239e+01   3.9566935e+02   2.8640000e+01   1.5046137e+02  -1.1724030e+01   2.3823323e+02   8.6710194e+00   2.3244871e+02   5.9718452e+00   2.7458129e+02   2.6255432e+01   3.4054097e+02   1.8324465e+01   2.2782000e+02   1.2044000e+00   2.9360581e+02   1.1060516e+00   2.9927581e+02   2.4014065e+01   1.9470137e+02   4.1667704e+00   2.2494516e+02   1.7785032e+01   4.0030806e+02   2.7141484e+01   3.6434548e+02   3.0107484e+00   7.4146137e+02   6.5895970e+01   2.5899097e+02   5.7029110e+01   2.1580710e+02   1.3982027e+02   3.9832065e+02   3.7642090e+01   2.6758419e+02   1.2430039e+01   1.8780581e+02  -7.7564000e+00   2.1884137e+02  -2.7334430e+01
   3.4321968e+02   3.4235006e+01   5.8244645e+02   1.7423484e+00   3.3120290e+02   9.6869935e+00   2.6319129e+02  -1.9514013e+01   3.1394137e+02   2.8097570e+01   5.2935097e+02  -1.2517110e+01   2.2379000e+02   1.9630994e+01   4.2240194e+02  -1.3739252e+01   3.4057355e+02  -4.3652387e+00   3.7075137e+02  -1.9487230e+01   2.7976645e+02   4.0320000e-01   7.7305742e+02   3.0418955e+01   3.1232161e+02  -3.1402452e+00   2.8410968e+02   6.4541290e+00   4.9084968e+02   1.6371871e+00   5.2664677e+02   1.3897935e+01   1.2951655e+03  -4.0403355e+00   3.2083137e+02  -1.5336296e+00   4.4075452e+02   2.8157677e+00   2.8174000e+02   2.5698865e+01   2.4898161e+02   2.1120986e+02   2.7371677e+02  -1.1417987e+01   3.2235065e+02   1.7041626e+01   1.6296968e+02  -2.5627355e+00   1.6537137e+02  -4.6246830e+01   2.2401871e+02  -1.3864077e+01   2.6897548e+02  -1.7051355e+00   2.2394000e+02   6.1258671e+01   2.9518387e+02   2.2387097e-02   1.3379032e+02  -2.6164516e+00   4.6938742e+02  -1.1059703e+01   3.7175677e+02   3.8288129e+00   2.9414710e+02   1.1470813e+01   3.5219161e+02   3.4695097e+00   3.0944419e+02   1.0354323e+00   5.6169516e+02  -8.5156129e+00   4.5180137e+02  -1.5211230e+01   2.3677452e+02   1.9283523e+01   3.7704137e+02  -2.6990430e+01   1.4572613e+02   2.2564675e+02   3.3239935e+02  -8.9525935e+00   1.6702129e+02   1.0996701e+02   3.5533290e+02   1.4791432e+01   2.9159452e+02   4.8927613e+00   1.9576871e+02  -1.1837303e+01   2.5385129e+02   2.1801574e+01   3.6997065e+02   5.4049290e+00   3.6713129e+02   2.3843690e+01   4.8828516e+02   1.4816751e+02   4.0381032e+02   5.2403239e+01   7.0505226e+02   5.5771097e+00   1.3935903e+02   1.0814418e+02   8.6182903e+01   4.9163110e+01   2.6300129e+02   2.5346994e+01   2.9545935e+02  -1.9822323e+00   3.0380161e+02   1.4244394e+02   2.4078323e+02   1.2303186e+02   2.1161137e+02  -8.9060296e+00   1.9018484e+02   9.5771484e+00   5.7619452e+02  -3.6749161e+00   2.8965137e+02  -6.8092296e+00   2.7452065e+02   1.3499351e+02   2.8244774e+02   1.6884503e+01   3.1051137e+02   1.2761970e+01   2.6462903e+02   7.6912903e+00   3.5299774e+02   1.6340181e+01   2.2983355e+02   1.5187510e+01   3.6089968e+02   2.0844800e+01   4.1245097e+02   1.0119908e+02   2.0136290e+02  -5.4580645e+00   3.2343645e+02   1.0069670e+02   2.6999613e+02   1.3319226e+00   3.4484137e+02   8.3395570e+01   3.4247548e+02   5.1200671e+01   3.1623323e+02   3.0488439e+01   3.2240484e+02   2.7212774e+01   5.5678581e+02   1.6026168e+01   3.9141871e+02   3.9173277e+01   7.6503548e+01   5.3392297e+01   2.0557613e+02   8.0601652e+01   3.1832129e+02   5.3949419e+00   2.2736258e+02   3.1168090e+01   1.9949516e+02   3.0425226e+01   2.8665137e+02   1.3307704e+00   7.8147097e+01   9.8666297e+01   2.0860581e+02   1.5842670e+02   4.8057806e+02  -2.2261729e+01   3.1816258e+02   1.5941832e+01   4.5216581e+02   2.5197703e+01   8.4646137e+02   1.7885970e+01   4.9981000e+02   3.9966490e+01   5.7268000e+02   2.3428181e+01   2.4288065e+02   9.3550516e+01   2.8691097e+02   8.7247123e+01   3.5139032e+02   2.5481355e+01   3.6456137e+02   5.9437970e+01   3.3756484e+02   1.0859652e+01   3.5605323e+02   2.8881548e+01   3.4108419e+02   2.6577806e+00   3.9656137e+02   6.3727970e+01   1.6924387e+02   2.7443920e+02   2.6165137e+02   3.9380770e+01   2.5444581e+02   2.5359484e+00   2.0619581e+02   4.3343355e+00   3.7603452e+02   6.3449806e+00   1.8886742e+02   5.2415742e+00   2.4472452e+02   1.2542623e+02   2.9731548e+02   2.2464761e+01   3.4561935e+02   2.1544000e+01   1.6823137e+02  -2.6385630e+01   1.7137323e+02  -2.7901806e+00   1.7082871e+02   2.4521445e+01   3.2434129e+02   3.0604632e+01   2.7773097e+02   1.3209265e+01   1.9772000e+02   1.4132400e+01   2.9674581e+02  -7.1514839e-01   3.0727581e+02   2.6284065e+01   1.9051137e+02   2.9319704e+00   2.2456516e+02   2.7335432e+01   3.5083806e+02  -5.2091613e-01   3.6820548e+02  -2.0580516e+00   7.4508137e+02   4.7086370e+01   2.4361097e+02   6.4499510e+01   2.2675710e+02   1.0523427e+02   4.2622065e+02   4.7650090e+01   3.2691419e+02   6.7836387e+00   1.6995581e+02   1.3051600e+01   2.2104137e+02  -3.7610430e+01
   3.6188968e+02   2.0891406e+01   7.3778645e+02   2.5745148e+01   3.5225290e+02   1.6729935e+00   2.3714129e+02  -1.6200129e+00   3.1646137e+02   3.0185970e+01   5.0111097e+02   1.4262090e+01   2.4146000e+02  -1.3832606e+01   4.5721194e+02   7.8559484e+00   3.4138355e+02  -4.5300387e+00   4.4227137e+02   7.4111704e+00   3.1928645e+02   4.8616000e+00   7.2842742e+02   9.0493548e+00   3.2980161e+02   8.1813548e+00   2.5363968e+02   4.6461729e+01   4.6351968e+02   2.4723587e+01   4.5645677e+02   1.6373135e+01   1.0892655e+03  -3.7583355e+00   3.4962137e+02   3.7431704e+00   4.1071452e+02   5.4089677e+00   2.4874000e+02   9.5886452e-01   2.8441161e+02   1.7003546e+02   2.8456677e+02  -3.0459871e+00   3.0454065e+02  -2.9535742e+00   1.9329968e+02   6.5808645e+00   1.5118137e+02  -3.0211630e+01   2.5029871e+02  -3.6264774e+00   3.0216548e+02   8.2196645e+00   1.6142000e+02   1.4007027e+02   3.1443387e+02   2.2582387e+01   1.3136032e+02  -2.3205161e-01   4.2891742e+02   8.7478968e+00   3.9490677e+02  -1.9263187e+01   2.6467710e+02   8.4484129e+00   3.3919161e+02   4.4095097e+00   3.2044419e+02  -1.0134568e+01   5.2069516e+02   1.9384387e+01   5.0813137e+02  -5.7676296e+00   2.3562452e+02   2.1525523e+01   3.6746137e+02  -1.4414030e+01   2.4543613e+02   1.7961995e+02   3.5020935e+02  -3.8073935e+00   1.4707129e+02   1.4256301e+02   3.9809290e+02   1.0420632e+01   2.8835452e+02   1.5631961e+01   2.0714871e+02   9.3022968e+00   3.0595129e+02   8.2535742e+00   3.7424065e+02   1.7063329e+01   3.0366129e+02   2.6961290e+01   5.3833516e+02   1.4659351e+02   4.0110032e+02   4.7900039e+01   6.4229226e+02  -5.2120903e+00   1.2816903e+02   1.3099938e+02   9.0322903e+01   3.9971910e+01   2.6267129e+02   2.0653394e+01   2.1102935e+02   9.7221677e+00   3.0385161e+02   1.2653994e+02   2.9193323e+02   1.0546986e+02   2.1542137e+02   5.1691704e+00   2.3652484e+02  -1.8040052e+01   5.9142452e+02   1.3966839e+00   2.2775137e+02   8.2827704e+00   2.5948065e+02   1.3200671e+02   2.4477774e+02   3.6468103e+01   2.5023137e+02   1.8534370e+01   2.2595903e+02   1.9304890e+01   4.0342774e+02   5.3557806e+00   3.9988355e+02   1.0723510e+01   3.9213968e+02   2.1015600e+01   3.4855097e+02   1.3631108e+02   1.8084290e+02   2.6135355e+00   3.0767645e+02   9.2487497e+01   2.4318613e+02  -1.9333277e+01   3.0699137e+02   4.7183570e+01   3.0304548e+02   5.3595071e+01   3.2809323e+02   2.4779639e+01   3.4278484e+02   1.1252374e+01   5.2792581e+02   2.9334968e+01   3.1017871e+02   1.8672477e+01   8.4593548e+01   6.3165097e+01   2.1252613e+02   7.9145652e+01   3.2037129e+02   1.0950942e+01   2.6698258e+02   1.4428490e+01   2.3435516e+02   7.5864258e+00   2.7275137e+02   9.3527704e+00   6.1437097e+01   8.6763097e+01   3.0275581e+02   7.6894697e+01   4.4752806e+02  -1.7457729e+01   2.9512258e+02   3.0545032e+01   4.1602581e+02   6.0489032e+00   7.9942137e+02   1.9219170e+01   5.9690000e+02   4.0109290e+01   5.3097000e+02   1.6144981e+01   2.8716065e+02   6.2388116e+01   2.1853097e+02   7.3477523e+01   4.0181032e+02  -1.7752245e+01   3.4975137e+02   1.0595277e+02   3.7079484e+02   3.5101252e+01   3.1671323e+02   1.3698748e+01   3.4860419e+02   1.7636181e+01   4.4575137e+02   8.3172770e+01   1.4581387e+02   2.4388360e+02   3.2989137e+02   2.6401570e+01   3.2691581e+02   1.2358348e+01   2.3919581e+02   1.5124335e+01   3.8036452e+02  -1.6621419e+01   1.9829742e+02  -1.4802826e+01   2.5500452e+02   1.0960383e+02   3.1260548e+02  -1.9468439e+01   2.5890935e+02   3.6290800e+01   1.8008137e+02  -2.7193630e+01   2.2837323e+02   5.0981935e-01   2.6197871e+02   7.6094452e+00   3.3605129e+02   4.1337832e+01   3.3035097e+02   1.6239665e+01   1.7058000e+02   3.1973600e+01   4.0050581e+02  -7.9159484e+00   3.1885581e+02   1.1676645e+00   1.9704137e+02  -7.6404296e+00   2.9365516e+02   1.3382323e+00   3.7821806e+02  -2.0913161e+00   4.1749548e+02   2.6187484e+00   8.2575137e+02   6.4872770e+01   2.5965097e+02   6.2836310e+01   1.7618710e+02   1.2332987e+02   3.5546065e+02   3.4450890e+01   2.9791419e+02   2.4523639e+01   2.1614581e+02   1.3066400e+01   2.2056137e+02  -3.0622030e+01
   3.4807968e+02   2.5466206e+01   6.9887645e+02   7.8079484e+00   3.3673290e+02   3.4344594e+01   2.3423129e+02  -4.7172129e+00   2.1718137e+02   9.2458370e+01   5.4006097e+02   4.6090323e-02   2.0041000e+02  -5.9860645e-01   4.1545194e+02  -7.5632516e+00   3.0300355e+02   7.3503613e+00   4.5337137e+02   9.5631704e+00   3.3571645e+02   2.2547200e+01   6.9331742e+02   1.9798155e+01   3.0113161e+02  -1.1525045e+01   2.9630968e+02  -4.0518710e+00   4.7194968e+02   1.4529187e+01   5.6259677e+02  -1.4648065e+01   1.3162155e+03   2.0985665e+01   3.3957137e+02   1.5471704e+00   4.7928452e+02   2.0733368e+01   2.2688000e+02   2.4327665e+01   2.7574161e+02   1.2339906e+02   2.8890677e+02  -4.3031871e+00   3.4378065e+02   1.4857226e+01   1.6572968e+02   2.9764645e+00   1.3532137e+02  -5.4562830e+01   2.1753871e+02  -3.8656774e+00   2.8387548e+02   6.0128645e+00   1.3423000e+02   5.2385471e+01   2.8083387e+02   3.9703871e+00   1.3422032e+02   7.2491484e+00   4.2638742e+02   3.0290297e+01   3.7213677e+02   7.2684129e+00   2.9747710e+02   2.2584413e+01   4.0510161e+02  -1.1863290e+01   3.2735419e+02   7.8426323e+00   5.3684516e+02  -9.9576129e+00   5.7584137e+02  -3.5754430e+01   2.1843452e+02   2.2750723e+01   3.6761137e+02  -1.8426030e+01   1.5210613e+02   1.9380635e+02   3.3172935e+02  -6.4689935e+00   1.4516129e+02   1.3752581e+02   3.1628290e+02   5.4354323e+00   2.8278452e+02   1.1977561e+01   2.5143871e+02  -5.2090323e-01   2.7342129e+02   1.3715974e+01   3.3824065e+02   1.6943329e+01   4.5147129e+02   1.6326490e+01   5.1637516e+02   1.5202031e+02   3.8977032e+02   7.5766439e+01   6.8586226e+02   2.6542310e+01   1.2902903e+02   1.7464058e+02   1.4103290e+02   6.8675110e+01   2.7719129e+02  -1.3182065e+00   2.9502935e+02  -3.3778323e+00   3.0023161e+02   1.5944954e+02   3.0535323e+02   1.1110626e+02   2.4365137e+02   8.9107704e+00   2.6475484e+02  -1.7284516e+00   6.2500452e+02  -1.6909716e+01   2.5608137e+02   9.1637044e-01   2.5867065e+02   1.1969151e+02   1.9211774e+02   1.5200903e+01   2.6346137e+02   2.0375970e+01   2.1190903e+02   2.4328890e+01   4.2294774e+02   2.3134181e+01   3.8802355e+02   1.3862310e+01   3.5051968e+02   3.1552000e+00   3.8231097e+02   1.2714028e+02   1.7469290e+02   1.3105535e+01   2.9848645e+02   7.3032697e+01   2.3275613e+02  -3.0887742e-01   3.0994137e+02   6.5187570e+01   2.7447548e+02   1.1683067e+02   3.7618323e+02   3.2832439e+01   3.5235484e+02   3.7436774e+01   3.7630581e+02   6.5145677e+00   4.0336871e+02   5.3072774e+00   7.3933548e+01   8.8977897e+01   2.9005613e+02   6.3273252e+01   3.2146129e+02   2.1523742e+01   2.9450258e+02   2.0036890e+01   2.0254516e+02   1.3751226e+01   2.6646137e+02   4.9459704e+00   7.5107097e+01   9.5099497e+01   2.8408581e+02   8.7248297e+01   4.8952806e+02  -3.5577290e+00   2.9883258e+02   2.0388232e+01   3.7635581e+02   3.7412503e+01   6.7665137e+02   2.1130770e+01   5.8762000e+02   6.3611690e+01   5.2292000e+02  -8.3101935e-01   2.5554065e+02   8.2727716e+01   2.2243097e+02   8.2975523e+01   3.3986032e+02   8.3537548e+00   3.7404137e+02   1.3452957e+02   3.5232484e+02   1.0338852e+01   3.3605323e+02  -9.1384516e+00   2.8056419e+02   1.5119381e+01   5.2337137e+02   6.8153170e+01   1.2281387e+02   2.5820360e+02   3.1061137e+02   1.4603970e+01   3.1234581e+02   7.1439484e+00   2.3695581e+02   1.2443535e+01   3.5627452e+02   2.0495781e+01   1.6748742e+02   2.2819742e+00   2.3477452e+02   1.3865223e+02   2.4122548e+02   2.8119613e+00   2.9833935e+02   5.3764000e+00   1.9856137e+02  -3.0812030e+01   2.5633323e+02   9.6030194e+00   2.3973871e+02   8.0586452e+00   3.9472129e+02   1.6974232e+01   3.6740097e+02   2.6275665e+01   1.9292000e+02  -1.3436000e+00   3.7336581e+02   3.0295252e+01   2.5613581e+02   7.5652645e+00   1.9132137e+02  -1.3228296e+00   3.2542516e+02   8.4166323e+00   3.7902806e+02   2.2943884e+01   3.5182548e+02   3.0442348e+01   7.6932137e+02   6.8857170e+01   2.5599097e+02   7.2509110e+01   2.1937710e+02   1.3606467e+02   3.7998065e+02   4.0199290e+01   2.8415419e+02   4.8443871e-01   1.8952581e+02   9.8660000e+00   2.1513137e+02  -3.3037630e+01
   3.3626968e+02   3.9810065e+00   7.5163645e+02   7.9171484e+00   3.4735290e+02  -1.1795006e+01   2.3333129e+02  -8.7452129e+00   2.2923137e+02   6.3544370e+01   4.4925097e+02   1.6080890e+01   1.8327000e+02   7.8725935e+00   3.6411194e+02  -2.2506052e+01   3.1852355e+02  -2.9601239e+01   3.7884137e+02   2.3145570e+01   3.3919645e+02   2.4698800e+01   7.2026742e+02  -7.0378452e+00   3.0204161e+02  -1.5978452e+00   2.8068968e+02  -4.2322710e+00   4.4146968e+02   2.1777587e+01   4.8497677e+02   4.3715355e+00   1.1750755e+03  -2.7731355e+00   2.8757137e+02  -3.5528296e+00   4.5747452e+02   8.7681677e+00   2.6955000e+02   3.0534065e+01   2.3398161e+02   1.2068986e+02   2.8952677e+02  -1.2027871e+00   3.4911065e+02  -3.6691742e+00   1.3677968e+02  -5.2775355e+00   1.7151137e+02  -4.0598030e+01   2.0767871e+02   1.1013123e+01   2.1487548e+02   8.1028645e+00   1.7623000e+02   1.0350547e+02   3.4168387e+02  -1.9997613e+01   1.3313032e+02   1.5263484e+00   4.9233742e+02   2.0584297e+01   4.4394677e+02  -1.9426387e+01   3.1686710e+02  -6.3678710e-01   3.3777161e+02   1.6623110e+01   2.5592419e+02  -1.9922968e+01   5.6831516e+02  -1.5955213e+01   5.0023137e+02  -7.9956296e+00   2.3891452e+02   4.2492323e+01   3.8280137e+02   5.2087704e+00   1.4562613e+02   2.6527475e+02   3.1744935e+02  -1.1706594e+01   1.6021129e+02   1.6080181e+02   4.5180290e+02   1.3263832e+01   2.7521452e+02   2.4063161e+01   2.4905871e+02   1.3189497e+01   2.9114129e+02   2.0968374e+01   3.4376065e+02   2.4971729e+01   4.3404129e+02   1.6820890e+01   5.4080516e+02   1.3753591e+02   4.0448032e+02   4.4299639e+01   5.7153226e+02   2.6348710e+01   1.4754903e+02   1.3048898e+02   1.2322290e+02   6.6149910e+01   3.0062129e+02  -3.8526065e+00   2.4021935e+02   9.2969677e+00   2.7914161e+02   1.1832674e+02   2.8802323e+02   1.6549266e+02   2.2170137e+02  -1.7132296e+00   1.8175484e+02   2.5315484e+00   6.1109452e+02   1.1723084e+01   2.6884137e+02   1.9945570e+01   2.3157065e+02   1.4033951e+02   1.8092774e+02   3.7096103e+01   3.1418137e+02   2.2038370e+01   2.6843903e+02   2.3526490e+01   5.6161774e+02  -6.1094194e+00   3.8031355e+02   2.0239110e+01   4.0460968e+02   2.9968000e+01   3.8112097e+02   1.3861548e+02   1.9069290e+02   2.2245535e+01   2.9081645e+02   8.6116297e+01   2.6475613e+02   4.6112258e-01   3.5842137e+02   6.2159170e+01   2.6495548e+02   7.3642271e+01   4.0466323e+02   2.1844039e+01   4.7744484e+02   4.6909574e+01   3.9006581e+02   3.1463768e+01   4.0312871e+02   2.7906477e+01   9.5503548e+01   9.0292297e+01   3.1033613e+02   8.3080852e+01   3.2346129e+02   4.4137419e+00   3.0284258e+02   1.3939690e+01   2.0525516e+02   4.8144258e+00   2.8680137e+02   5.2287704e+00   6.6867097e+01   9.9188697e+01   2.4351581e+02   6.2303897e+01   3.4678806e+02   2.3181471e+01   2.7873258e+02   1.3286232e+01   4.4954581e+02   3.7837303e+01   6.1651137e+02   2.2661970e+01   4.3533000e+02   5.5654890e+01   4.9011000e+02   1.9463781e+01   2.7230065e+02   9.5766916e+01   2.9253097e+02   9.6557523e+01   4.0391032e+02  -1.3440245e+01   3.8265137e+02   1.5456077e+02   3.3979484e+02   2.5312516e+00   3.6410323e+02   1.4477548e+01   2.4070419e+02   5.2181806e+00   5.0170137e+02   7.8986770e+01   1.1148387e+02   2.1716000e+02   2.7804137e+02   1.3399570e+01   3.5001581e+02   4.5603484e+00   2.1614581e+02   2.6383355e+00   2.9232452e+02   2.4231781e+01   2.0829742e+02  -5.5282581e-01   2.4100452e+02   1.2396383e+02   2.6307548e+02   3.3493961e+01   3.0971935e+02   2.3760000e+00   1.9365137e+02  -3.4419230e+01   2.8733323e+02   9.8301935e-01   2.4659871e+02   3.9079845e+01   3.8529129e+02   3.7208632e+01   3.2835097e+02   6.8296645e+00   1.8277000e+02   1.1884000e+00   3.7140581e+02   2.4452052e+01   2.4927581e+02   2.6544065e+01   2.3237137e+02   5.8631704e+00   2.4927516e+02   1.7318632e+01   3.9092806e+02   6.5118839e+00   3.6587548e+02   2.6028348e+01   7.0484137e+02   6.0165570e+01   3.0413097e+02   5.8897910e+01   2.3709710e+02   1.1087707e+02   3.3751065e+02   2.5556890e+01   3.3562419e+02   1.4936839e+01   2.0356581e+02   1.6882800e+01   2.3137137e+02  -1.4006830e+01
   3.4169968e+02   1.5836606e+01   7.3916645e+02   5.0647484e+00   3.1663290e+02  -1.2147406e+01   2.1947129e+02  -6.6364129e+00   2.4280137e+02   4.1788770e+01   4.5868097e+02   1.0746490e+01   2.1284000e+02   5.0269935e+00   3.9321194e+02   1.5975948e+01   3.4524355e+02  -1.2838839e+01   4.1151137e+02  -8.1280296e+00   3.0047645e+02  -6.0636000e+00   6.6973742e+02   2.1054555e+01   2.8690161e+02   1.5513355e+01   3.0849968e+02   1.8542929e+01   4.7451968e+02   1.7223587e+01   5.2712677e+02  -1.1090465e+01   1.1505055e+03  -7.0753548e-01   3.6689137e+02   4.9915704e+00   4.4485452e+02  -9.7922323e+00   2.4798000e+02   2.9209665e+01   1.8845161e+02   2.2462226e+02   3.2652677e+02   1.1687213e+01   3.5011065e+02   2.7308258e+00   1.1796968e+02   2.2657265e+01   1.7632137e+02  -3.9842830e+01   2.1658871e+02   4.2603226e+00   2.5935548e+02   1.6784465e+01   1.4456000e+02   1.3055907e+02   2.7783387e+02   1.7603871e+00   1.2360032e+02   8.9087484e+00   4.7391742e+02  -8.3221032e+00   4.3842677e+02  -7.0847871e+00   3.3781710e+02  -6.6427871e+00   3.6153161e+02   1.4392310e+01   2.5487419e+02  -1.3268968e+01   5.5222516e+02   4.2419871e+00   5.9146137e+02  -2.4004030e+01   2.2967452e+02   7.1152258e-01   3.0156137e+02  -9.1020296e+00   2.5691613e+02   1.6489155e+02   3.5001935e+02  -1.6262194e+01   1.9102129e+02   1.5228701e+02   4.8256290e+02  -1.0526968e+01   2.7635452e+02   5.3519613e+00   2.5124871e+02  -2.7570323e-01   3.2980129e+02   2.1555742e+00   3.3845065e+02   1.3556529e+01   4.3690129e+02  -8.7379097e+00   4.6785516e+02   1.7499191e+02   4.4224032e+02   4.6228839e+01   6.3986226e+02   3.1723097e+00   1.2926903e+02   1.2833138e+02   1.4694290e+02   6.2632310e+01   3.5733129e+02   2.9510594e+01   2.9231935e+02   6.5489677e+00   2.8104161e+02   1.1436474e+02   2.8040323e+02   1.5867226e+02   2.2818137e+02  -2.2421630e+01   2.0337484e+02   1.1281948e+01   6.5800452e+02  -1.3097161e+00   2.7818137e+02  -2.2421630e+01   2.4414065e+02   1.5833391e+02   2.2725774e+02   1.7579703e+01   2.6004137e+02   8.6495704e+00   2.2909903e+02  -6.9963097e+00   4.3056774e+02   1.1524581e+01   3.7516355e+02   9.2211097e+00   4.5270968e+02   3.4980000e+01   3.6840097e+02   1.1948308e+02   1.9484290e+02   3.2035355e+00   3.0929645e+02   1.0501790e+02   3.0804613e+02   3.2717923e+01   3.5404137e+02   6.2659570e+01   2.3557548e+02   1.0984267e+02   4.1385323e+02   4.5728839e+01   4.9744484e+02   3.3399574e+01   3.7345581e+02   4.7932568e+01   4.0036871e+02   4.2887277e+01   8.5693548e+01   8.3317097e+01   2.3062613e+02   8.1837652e+01   3.1179129e+02   3.0537342e+01   2.6284258e+02   5.9996903e+00   2.4306516e+02   2.2359626e+01   2.7856137e+02   2.1407970e+01   7.2487097e+01   9.0599097e+01   1.1308581e+02   1.6435830e+02   3.5268806e+02  -2.2405290e+00   2.6945258e+02   1.2498632e+01   3.4578581e+02   1.5378103e+01   7.7042137e+02   2.1159170e+01   5.3643000e+02   3.3606890e+01   5.0021000e+02   1.7985781e+01   2.2283065e+02   8.6244516e+01   1.3120097e+02   6.2703923e+01   3.9215032e+02   1.3360555e+01   3.3075137e+02   1.2966277e+02   4.0079484e+02   1.1812516e+00   4.1271323e+02   8.4487484e+00   2.6303419e+02   5.4817806e+00   4.5542137e+02   6.8689170e+01   1.2510387e+02   2.8021040e+02   3.1023137e+02   1.9924370e+01   2.8844581e+02   7.3359484e+00   2.1000581e+02   1.4699535e+01   2.7189452e+02   4.3461806e+00   1.4886742e+02  -6.0842581e-01   2.3738452e+02   8.7913432e+01   2.6122548e+02   1.7921961e+01   3.5295935e+02   7.8668000e+00   2.1027137e+02  -2.7508830e+01   2.2399323e+02  -3.9997806e+00   2.3544871e+02   2.0691845e+01   2.9586129e+02   2.8883032e+01   3.6306097e+02   1.2572865e+01   1.5549000e+02  -7.1592000e+00   3.6421581e+02  -1.2252748e+01   2.2694581e+02   2.4130465e+01   2.3227137e+02  -1.4588296e+00   3.0037516e+02   5.7506323e+00   3.4140806e+02   2.1183484e+01   3.4625548e+02  -5.5920516e+00   8.7661137e+02   5.1373970e+01   2.5299097e+02   5.0369110e+01   2.0352710e+02   1.8290267e+02   3.4489065e+02   2.1156490e+01   2.1700419e+02   1.2252644e+02   1.8414581e+02   1.5916400e+01   2.2956137e+02  -2.6862030e+01
   3.4416968e+02  -1.7220994e+01   6.9339645e+02   1.8663484e+00   2.9787290e+02  -2.2456606e+01   2.7066129e+02   5.5583871e+00   2.3537137e+02   2.2963170e+01   4.8830097e+02   1.5906890e+01   2.3265000e+02  -2.9747806e+01   3.7359194e+02  -8.6944516e+00   3.5567355e+02  -2.4323871e-01   4.0370137e+02   1.0677044e-01   3.3547645e+02  -2.0293600e+01   6.3752742e+02   2.5791355e+01   2.8947161e+02   1.5827755e+01   2.7320968e+02   5.2606129e+01   4.8384968e+02   2.8571871e+00   4.5202677e+02  -1.8182465e+01   1.1320755e+03  -2.4663135e+01   3.5194137e+02   6.6757044e-01   4.0628452e+02  -7.3266323e+00   2.9055000e+02   6.0440645e+00   3.1984161e+02   9.8161058e+01   3.8037677e+02   8.0921290e-01   3.4368065e+02  -6.3747742e+00   1.4086968e+02  -3.6047355e+00   1.6408137e+02  -3.0483630e+01   2.1091871e+02  -1.5626077e+01   2.4649548e+02   3.5232645e+00   1.6656000e+02   1.5246907e+02   2.9323387e+02   2.9283871e+00   1.3789032e+02   2.2855484e+00   4.4795742e+02  -1.7753032e+00   3.8423677e+02   4.9041290e-01   3.0705710e+02  -2.6619871e+00   3.0234161e+02   5.8127510e+01   2.7249419e+02  -8.0585677e+00   5.1546516e+02  -1.1472129e+00   5.7346137e+02  -7.0402956e-01   1.9458452e+02   1.3188723e+01   3.2108137e+02   8.9163704e+00   1.8057613e+02   1.8075875e+02   3.3053935e+02  -1.3083794e+01   1.7140129e+02   1.2704661e+02   4.5875290e+02   6.1378323e+00   2.8025452e+02   2.9179961e+01   2.1681871e+02  -7.1313032e+00   3.2300129e+02   3.5319574e+01   3.7550065e+02   1.0752529e+01   3.7661129e+02   1.3365290e+01   5.1756516e+02   1.4492511e+02   4.8143032e+02   3.9143639e+01   6.2691226e+02   4.3483097e+00   1.1873903e+02   1.1660378e+02   1.1018290e+02   6.6953110e+01   3.6067129e+02   3.9483394e+01   2.3540935e+02   1.4391768e+01   2.8937161e+02   1.2835834e+02   2.6374323e+02   1.2676506e+02   2.3699137e+02   1.2683570e+01   1.9161484e+02   2.6032748e+01   6.6133452e+02   8.4738839e+00   2.1661137e+02  -2.4960296e+00   2.4371065e+02   1.4712831e+02   2.7668774e+02   3.5055303e+01   3.0832137e+02   4.4571704e+00   1.9781903e+02   1.4796090e+01   3.9989774e+02   3.3358181e+01   3.4231355e+02   1.6189110e+01   3.9979968e+02   2.6112800e+01   5.2631097e+02  -3.2897161e+00   1.9079290e+02  -1.4724645e+00   3.4748645e+02   8.9112697e+01   2.8299613e+02   1.3811923e+01   3.4232137e+02   6.0117170e+01   2.6214548e+02   8.3387071e+01   3.9385323e+02   4.0748839e+01   5.5030484e+02   3.9080774e+01   2.3406581e+02   1.7365377e+02   4.2693871e+02   1.0421677e+01   7.0173548e+01   6.8178697e+01   2.6952613e+02   1.2753565e+02   3.2699129e+02   1.2131342e+01   2.3603258e+02   1.2844903e+00   2.1616516e+02   5.7016258e+00   2.5932137e+02   8.9471704e+00   7.1147097e+01   8.4226297e+01   1.2570581e+02   1.5320870e+02   3.9257806e+02   5.6682710e+00   2.6878258e+02  -7.0677677e+00   4.7850581e+02   3.0470503e+01   8.1642137e+02   3.8049170e+01   4.1438000e+02   4.3940890e+01   5.2983000e+02   1.6661806e+00   2.2654065e+02   1.0242772e+02   1.3601097e+02   7.9699123e+01   3.7686032e+02   2.3153755e+01   3.8165137e+02   1.0030077e+02   3.8546484e+02   2.4977652e+01   4.1062323e+02   4.3759484e+00   2.5527419e+02   2.1192581e+01   4.2842137e+02   8.6089170e+01   1.7796387e+02   3.2422160e+02   2.6823137e+02   3.0904370e+01   2.6839581e+02   2.0229948e+01   2.1552581e+02   2.0067935e+01   2.8955452e+02   2.3313381e+01   1.5710742e+02  -2.0937626e+01   2.1577452e+02   1.0974223e+02   2.4684548e+02   1.2262361e+01   3.0338935e+02   2.2402400e+01   2.2994137e+02  -2.6942430e+01   2.0214323e+02   1.3888219e+01   2.9135871e+02   1.5490452e+00   2.8539129e+02   5.6306323e+00   3.8706097e+02   5.0328645e+00   1.8544000e+02   6.9248000e+00   3.6760581e+02   9.7160516e+00   2.4261581e+02   2.9976865e+01   1.8751137e+02  -4.7380296e+00   3.0804516e+02   1.0137032e+01   3.4221806e+02  -4.2613161e+00   4.2482548e+02   2.2234839e-01   1.0145614e+03   5.9047970e+01   2.5184097e+02   5.0321110e+01   1.9971710e+02   1.0958747e+02   3.1917065e+02  -2.1259097e+00   1.8700419e+02   1.4020644e+02   2.1004581e+02  -2.3456000e+00   2.2046137e+02  -4.0840296e+00
   3.6397968e+02   9.1042065e+00   6.6549645e+02   1.6048348e+01   2.9787290e+02   6.4339355e-01   2.6223129e+02  -8.2472129e+00   2.8361137e+02   1.4003970e+01   5.3244097e+02   1.3805690e+01   2.7165000e+02   4.1821935e+00   4.2154194e+02   1.5195484e+00   3.5952355e+02  -4.4612387e+00   3.9299137e+02   2.7823570e+01   3.3747645e+02  -4.9736000e+00   6.6415742e+02   2.1550955e+01   3.1542161e+02  -5.8582452e+00   2.5768968e+02   1.0607729e+01   4.9332968e+02   1.6098787e+01   4.5559677e+02   3.0119355e+00   1.0678855e+03   1.1712065e+01   3.3199137e+02   1.9473570e+01   4.1299452e+02   7.7065677e+00   2.6560000e+02   1.3330065e+01   2.4198161e+02   1.2347986e+02   3.1866677e+02  -5.4439871e+00   3.5135065e+02  -1.7837419e-01   1.3648968e+02   7.4156645e+00   1.5875137e+02  -5.3577230e+01   2.4525871e+02  -1.7032774e+00   3.0987548e+02   2.3502865e+01   2.5333000e+02   4.2287471e+01   2.9323387e+02   8.5283871e+00   1.4265032e+02   8.0947484e+00   4.4105742e+02   2.3206697e+01   4.3590677e+02   3.1168129e+00   2.6767710e+02   1.0184129e+00   2.1353161e+02   1.7404231e+02   2.9854419e+02  -1.2852568e+01   5.0098516e+02   3.2011871e+00   5.2518137e+02  -7.9416296e+00   2.2481452e+02   3.1580323e+01   4.0861137e+02  -1.7706030e+01   2.5514613e+02   1.6513315e+02   3.5777935e+02  -2.4629935e+00   2.1259129e+02   1.4047141e+02   4.8537290e+02   1.7182323e+00   2.6621452e+02   1.6023161e+01   2.3728871e+02  -3.9189032e+00   3.3204129e+02   2.6356374e+01   3.6876065e+02   2.7451729e+01   4.2175129e+02   2.7514090e+01   5.3228516e+02   1.3916751e+02   4.7400032e+02   2.7498039e+01   5.9577226e+02   1.9319510e+01   9.9789032e+01   1.2511978e+02   1.2808290e+02   6.0331110e+01   4.0086129e+02   9.3581935e+00   2.6778935e+02   4.1313677e+00   3.0309161e+02   1.1622074e+02   2.6245323e+02   1.3020826e+02   2.0427137e+02   7.2611704e+00   1.9123484e+02  -5.4168516e+00   6.0490452e+02   9.8828387e-01   2.4775137e+02  -1.1317230e+01   2.3443065e+02   1.1111071e+02   2.6477774e+02   4.1081032e+00   3.8856137e+02   1.7417970e+01   2.5224903e+02   8.7216903e+00   4.0985774e+02   2.0461381e+01   3.3740355e+02   6.9119097e+00   4.1493968e+02   5.5851600e+01   5.7831097e+02  -1.9729716e+01   2.1427290e+02  -5.6408645e+00   4.3662645e+02   1.0555150e+02   3.0271613e+02   5.9943226e+00   3.4061137e+02   6.2303970e+01   2.3557548e+02   8.8032671e+01   4.2018323e+02   2.1792439e+01   3.8616484e+02   5.7111974e+01   1.9721581e+02   1.9574177e+02   4.6251871e+02   2.5535277e+01   8.8883548e+01   8.9011897e+01   2.4343613e+02   6.6142852e+01   3.0608129e+02   3.1524142e+01   2.5803258e+02   9.3344903e+00   2.3183516e+02   4.0280258e+00   2.4089137e+02   8.0415704e+00   8.0437097e+01   9.7583097e+01   1.3575581e+02   1.6930470e+02   4.5568806e+02  -6.0529032e-02   2.7792258e+02   2.4541032e+01   4.9826581e+02   3.4989703e+01   7.9984137e+02   3.2755570e+01   4.4747000e+02   4.8963690e+01   5.5740000e+02  -6.0594194e+00   1.7121065e+02   9.6324116e+01   2.1167097e+02   1.0393632e+02   3.3224032e+02   3.3153355e+01   3.7356137e+02   1.0328797e+02   4.1975484e+02  -5.5548387e-02   4.2429323e+02   2.9023484e+00   3.5832419e+02   4.6185806e+00   3.5889137e+02   7.8981570e+01   1.2767387e+02   2.8124480e+02   2.9508137e+02   1.3896370e+01   2.2615581e+02  -5.1008516e+00   1.8895581e+02   2.8353548e-01   2.9841452e+02   3.1794581e+01   1.3738742e+02  -1.9220026e+01   2.0058452e+02   9.8907432e+01   2.4688548e+02  -2.4830839e+01   3.2523935e+02   3.2654400e+01   1.6061137e+02  -3.1016030e+01   2.0356323e+02   7.3946194e+00   1.7621871e+02   1.4024516e-01   2.8786129e+02   1.6243032e+01   3.4130097e+02  -9.2063355e+00   2.0844000e+02   3.9848000e+00   3.8955581e+02   7.4800516e+00   2.4389581e+02  -4.6055355e+00   2.1380137e+02   2.9877044e-01   2.6675516e+02   2.0300232e+01   3.1402806e+02   1.2713884e+01   4.3687548e+02  -4.7416516e+00   8.0070137e+02   4.9736770e+01   2.6118097e+02   4.8183910e+01   2.0875710e+02   9.9864271e+01   1.3565065e+02   1.7085690e+01   2.1781419e+02   1.3698164e+02   1.7842581e+02   8.4640000e+00   2.6223137e+02  -1.0235630e+01
   3.7026968e+02  -2.0189935e+00   6.7478645e+02   7.0251484e+00   2.6278290e+02  -5.9294065e+00   2.6838129e+02  -3.5492129e+00   2.8604137e+02   2.7809570e+01   4.1754097e+02   8.2276903e+00   2.2213000e+02  -1.0616206e+01   4.5006194e+02   2.8337948e+01   3.3572355e+02   2.3062761e+01   4.0032137e+02   2.8571704e+00   3.1419645e+02  -1.0731200e+01   5.7126742e+02   3.6562155e+01   2.9090161e+02  -3.2664516e-01   2.8472968e+02   5.1645290e+00   5.0917968e+02   2.6450787e+01   5.9074677e+02   9.5993548e-01   1.1086955e+03   1.1877265e+01   3.3426137e+02   4.7619704e+00   4.3837452e+02   7.2616774e-01   2.4041000e+02   2.2005265e+01   3.0303161e+02   1.0464586e+02   2.8071677e+02   1.3162013e+01   3.4092065e+02   9.9860258e+00   1.2977968e+02   5.1824645e+00   1.4918137e+02  -4.5721630e+01   2.7677871e+02  -3.7948774e+00   2.9044548e+02   2.9726452e-01   1.8023000e+02   9.9375471e+01   2.7298387e+02   1.1698387e+01   1.2165032e+02   8.2047484e+00   4.0424742e+02  -7.9850323e-01   4.2885677e+02  -9.1691871e+00   3.3200710e+02   6.3201290e-01   2.5786161e+02   1.2777591e+02   3.0463419e+02  -1.5529768e+01   4.3274516e+02  -1.2339613e+01   5.4070137e+02  -3.6183230e+01   1.9234452e+02   1.3267923e+01   3.4756137e+02  -1.6062030e+01   2.2000613e+02   1.7289435e+02   3.5444935e+02  -2.1956594e+01   1.7583129e+02   1.3826221e+02   4.5180290e+02   5.5038323e+00   2.8316452e+02   1.0237161e+01   2.1681871e+02   7.6869677e-01   3.0033129e+02   2.9703174e+01   3.6540065e+02  -2.3019471e+01   3.4728129e+02   9.8516903e+00   4.7575516e+02   1.1935991e+02   4.2477032e+02   7.8436439e+01   5.9372226e+02   2.6333510e+01   1.0959903e+02   1.5205498e+02   1.0494290e+02   5.6522310e+01   3.2743129e+02   1.8525935e+00   2.7416935e+02  -2.1890323e+00   2.7761161e+02   1.3463914e+02   2.4350323e+02   7.0344258e+01   2.3999137e+02   1.4353570e+01   2.0466484e+02   1.9458748e+01   5.8409452e+02   1.5223084e+01   2.2408137e+02   9.1963704e+00   2.6590065e+02   1.1159311e+02   2.8215774e+02   3.3777032e+00   3.3170137e+02   7.9167704e+00   1.9090903e+02   2.4158890e+01   4.1613774e+02   8.8189806e+00   3.3378355e+02   1.1821510e+01   3.8298968e+02   2.4837600e+01   6.0202097e+02  -4.3396516e+01   1.8917290e+02   1.8087135e+01   3.5091645e+02   1.2059830e+02   2.7380613e+02   3.0687123e+01   3.7427137e+02   4.1801170e+01   2.6438548e+02   4.5587871e+01   4.2395323e+02   2.9820839e+01   3.5487484e+02   3.9565174e+01   2.6821581e+02   1.6268177e+02   4.3155871e+02   3.0252077e+01   8.3123548e+01   5.7192697e+01   2.0652613e+02   1.1614565e+02   2.8970129e+02  -3.3154581e+00   2.4593258e+02   9.5924903e+00   1.9354516e+02   2.2231226e+01   2.6218137e+02  -1.9916296e+00   5.8197097e+01   9.4172297e+01   9.0085806e+01   1.6224830e+02   3.9304806e+02  -1.5789329e+01   3.4531258e+02   3.5959832e+01   4.7064581e+02   3.5289303e+01   9.1580137e+02   2.9858770e+01   3.1219000e+02   5.1736090e+01   5.8835000e+02   2.7364581e+01   2.1645065e+02   1.2075492e+02   1.4510097e+02   8.1691923e+01   3.0867032e+02   3.1848955e+01   3.4761137e+02   7.9693970e+01   3.3727484e+02   2.0452852e+01   4.4871323e+02   1.1887484e+00   3.6222419e+02   1.2926581e+01   4.0313137e+02   7.2962370e+01   1.3167387e+02   2.3525480e+02   2.8723137e+02   1.7334370e+01   2.7377581e+02   7.0895484e+00   1.9890581e+02   2.5375355e+00   3.7660452e+02   1.6259381e+01   1.6105742e+02  -1.0203626e+01   2.5515452e+02   1.3302183e+02   2.5679548e+02   1.8086361e+01   3.3814935e+02   1.3431600e+01   1.2575137e+02  -3.4797230e+01   2.1314323e+02   7.2982194e+00   2.0682871e+02   3.4014452e+00   2.8929129e+02   4.4128632e+01   3.4654097e+02   1.0894465e+01   1.8992000e+02   7.0864000e+00   3.5255581e+02   3.1500516e+00   2.4466581e+02   1.4002865e+01   2.0718137e+02   6.6383704e+00   2.6299516e+02   8.0210323e+00   3.5106806e+02  -3.3493161e+00   3.4625548e+02   6.0279484e+00   7.3556137e+02   5.3657970e+01   3.1189097e+02   4.5557110e+01   2.3985710e+02   1.0108627e+02   1.6517065e+02   5.8140903e+00   2.0824419e+02   1.3522724e+02   1.7995581e+02   1.8011600e+01   2.2632137e+02  -2.6892830e+01
   3.4464968e+02   2.1206065e+00   6.4787645e+02  -6.1120516e+00   2.9330290e+02   1.1768994e+01   2.4899129e+02  -1.8801290e-01   2.6975137e+02   8.3782770e+01   3.6254097e+02   1.4107690e+01   2.2222000e+02  -5.1934065e+00   4.0683194e+02   1.9406348e+01   3.1605355e+02  -2.1453639e+01   3.9756137e+02   1.9507970e+01   3.3738645e+02   7.8836000e+00   5.1300742e+02   7.6429548e+00   2.4923161e+02  -2.8304516e-01   3.0134968e+02   2.3404929e+01   4.7117968e+02   2.4920787e+01   5.5469677e+02   8.7039355e+00   1.2195055e+03   4.2524645e+00   3.3152137e+02   1.2981170e+01   4.4842452e+02  -9.4178323e+00   2.8288000e+02   2.9847665e+01   2.8255161e+02   1.4752426e+02   2.2909677e+02  -2.0558387e+01   3.8935065e+02  -1.7383742e+00   1.4215968e+02  -4.2779355e+00   1.3542137e+02  -3.7280830e+01   2.1215871e+02   8.3247226e+00   2.7868548e+02  -2.4819355e+00   1.3218000e+02   1.4745947e+02   2.8013387e+02   1.0976387e+01   1.2627032e+02   2.6025148e+01   4.9095742e+02   1.5164697e+01   3.6113677e+02   1.4438413e+01   2.6724710e+02   9.2812903e-02   2.1362161e+02   1.3079511e+02   2.6054419e+02  -9.3825677e+00   5.2112516e+02  -1.9320013e+01   5.0765137e+02  -1.5439230e+01   2.2181452e+02   2.4150323e+01   3.6242137e+02  -1.8010830e+01   2.1053613e+02   1.8108195e+02   3.3648935e+02  -5.9897935e+00   1.8269129e+02   1.3191341e+02   4.9647290e+02   2.6590232e+01   2.5592452e+02   1.6366361e+01   2.1571871e+02   1.7716697e+01   2.7495129e+02   1.2643574e+01   3.4308065e+02   3.3461290e+00   3.7690129e+02   1.5102090e+01   4.5290516e+02   1.8456791e+02   4.1219032e+02   6.9392839e+01   6.0148226e+02  -1.2517290e+01   1.2735903e+02   1.2544418e+02   1.1984290e+02   4.7950310e+01   3.1605129e+02   6.1929935e+00   2.6616935e+02  -4.9903226e-01   3.1818161e+02   9.0863535e+01   2.1607323e+02   8.9108658e+01   2.1484137e+02  -1.0014430e+01   1.7552484e+02   9.6999484e+00   5.4000452e+02  -5.0597161e+00   2.2675137e+02   1.8827704e+00   2.4305065e+02   1.4794111e+02   1.8987774e+02   2.0501032e+00   2.8570137e+02   2.6546770e+01   1.8857903e+02   2.6485290e+01   3.8551774e+02   2.9838581e+01   3.2597355e+02   4.4016310e+01   4.7317968e+02   4.3342400e+01   5.5645097e+02  -3.9409161e+00   2.1188290e+02   1.0840335e+01   3.6605645e+02   1.0728710e+02   3.0571613e+02  -1.0575677e+01   3.2427137e+02   6.2271170e+01   2.5333548e+02   1.1238187e+02   3.2580323e+02   1.1052839e+01   4.5425484e+02   1.7147742e+00   2.3854581e+02   2.1382537e+02   3.7132871e+02   3.1450477e+01   6.6743548e+01   6.4023097e+01   2.5009613e+02   1.1033005e+02   3.2122129e+02   5.0729419e+00   2.4703258e+02   5.9244903e+00   2.0335516e+02   2.7156426e+01   2.1556137e+02   4.7379704e+00   7.4347097e+01   1.0645030e+02   1.5589581e+02   1.6603350e+02   4.0289806e+02   9.0267097e-01   3.3702258e+02   2.7130323e+00   4.2354581e+02   4.5777303e+01   7.9823137e+02   4.3024370e+01   4.5390000e+02   4.8589290e+01   6.3592000e+02   3.4798981e+01   2.4545065e+02   9.7154916e+01   2.7177097e+02   1.2169832e+02   2.7881032e+02   5.9517755e+01   3.8556137e+02   8.6227970e+01   3.0684484e+02   2.3557252e+01   3.6700323e+02   9.9155484e+00   3.1837419e+02   1.5574581e+01   4.1246137e+02   7.8885970e+01   1.0705387e+02   2.6370440e+02   3.1204137e+02   1.8399570e+01   2.7620581e+02   3.0851484e+00   2.4176581e+02   1.2087355e+00   3.6627452e+02   1.4225781e+01   2.3376742e+02  -1.5070426e+01   2.8505452e+02   1.2186983e+02   2.4860548e+02   5.2615613e+00   3.2342935e+02   1.3469200e+01   1.5908137e+02  -3.8033630e+01   2.3299323e+02  -2.1497806e+00   2.8197871e+02  -4.1305548e+00   3.0277129e+02   2.4240232e+01   3.3125097e+02   2.3117665e+01   2.0396000e+02   1.7732000e+00   3.3631581e+02  -1.1160748e+01   3.4032581e+02   2.3680065e+01   2.2489137e+02  -2.6284296e+00   2.4961516e+02   2.3711432e+01   3.4978806e+02  -1.9569161e+00   3.7201548e+02   8.0171484e+00   7.7337137e+02   5.0253170e+01   3.3584097e+02   6.8551110e+01   1.7547710e+02   1.2204667e+02   1.5274065e+02   1.8718490e+01   2.5410419e+02   1.0898844e+02   2.0590581e+02   1.5985600e+01   1.7970137e+02  -1.4113230e+01
   3.7597968e+02   9.5742065e+00   6.9663645e+02   7.8871484e+00   3.0530290e+02  -8.1100645e-01   2.7776129e+02  -5.1096129e+00   2.6199137e+02   3.9163570e+01   5.0883097e+02   4.5044903e+00   2.2013000e+02  -2.8862065e+00   4.7211194e+02   1.7803948e+01   3.2148355e+02   1.3631961e+01   3.7932137e+02   1.0017170e+01   3.2657645e+02   1.7748400e+01   5.6789742e+02   3.1521755e+01   2.7409161e+02   2.6208155e+01   2.8268968e+02   3.8417729e+01   4.9256968e+02   2.8729587e+01   5.6012677e+02  -2.7304645e+00   1.2624555e+03   2.2336465e+01   3.3073137e+02  -7.5356296e+00   4.7352452e+02   1.3294168e+01   2.7122000e+02   2.1260465e+01   3.0350161e+02   1.5784826e+02   2.6571677e+02   2.0032013e+01   3.6335065e+02   6.2916258e+00   1.4353968e+02   9.4216645e+00   1.5889137e+02  -2.4828430e+01   2.3677871e+02  -8.6948774e+00   3.0101548e+02   2.1166452e-01   1.3233000e+02   1.7668747e+02   2.6098387e+02   1.4408387e+01   1.2341032e+02   6.8739484e+00   4.2772742e+02   2.7463097e+01   3.6009677e+02   2.1416129e+00   2.9152710e+02  -6.5095871e+00   2.2286161e+02   1.0871591e+02   2.6749419e+02   4.5314323e+00   5.0212516e+02  -3.8900129e+00   5.7937137e+02  -8.5568296e+00   2.4777452e+02   4.2353523e+01   3.4489137e+02  -4.8484296e+00   1.3772613e+02   2.5295675e+02   3.2905935e+02  -1.2395394e+01   1.8202129e+02   9.9007006e+01   4.9466290e+02  -7.8849677e+00   2.7121452e+02   1.9863161e+01   1.4066871e+02   1.2967070e+02   2.5047129e+02   7.3619742e+00   4.1987065e+02   2.7622929e+01   3.6504129e+02   1.7708903e+00   4.9280516e+02   9.7325910e+01   3.9443032e+02   8.5243639e+01   6.6210226e+02   6.3931097e+00   1.3416903e+02   1.5013938e+02   1.2551290e+02   4.0346710e+01   2.7895129e+02   1.6260994e+01   2.7892935e+02   5.3401677e+00   3.1471161e+02   1.1414114e+02   2.6416323e+02   9.7691458e+01   2.0146137e+02   1.9765970e+01   2.1104484e+02   9.3283484e+00   6.0071452e+02   1.4983484e+01   2.5980137e+02  -7.5712296e+00   2.3090065e+02   1.1253311e+02   2.8187774e+02   5.5501032e+00   2.8699137e+02   7.4935704e+00   3.2186903e+02   2.8822090e+01   3.2004774e+02   4.7461806e+00   3.1892355e+02   2.2010310e+01   4.7422968e+02   5.1828400e+01   4.7174097e+02  -2.6784116e+01   2.0912290e+02   6.2011355e+00   3.3910645e+02   1.0120310e+02   3.0990613e+02   7.6591226e+00   3.1770137e+02   5.1756770e+01   2.8871548e+02   7.8741471e+01   3.7347323e+02   2.1289239e+01   4.9973484e+02   4.2316374e+01   2.1716581e+02   1.7814577e+02   4.2022871e+02  -7.2715226e+00   8.7263548e+01   8.1101497e+01   2.3633613e+02   1.0524085e+02   3.7837129e+02   6.1609419e+00   2.2517258e+02   1.3863290e+01   2.1059516e+02   2.4487226e+01   2.2846137e+02  -2.1540296e+00   6.9347097e+01   1.0432030e+02   1.3022581e+02   1.8727710e+02   3.9983806e+02  -7.4325290e+00   2.9364258e+02   4.4853432e+01   3.8264581e+02   6.2759303e+01   5.5461137e+02   4.1339704e+00   4.7328000e+02   6.8468890e+01   6.2778000e+02   2.9830181e+01   2.3868065e+02   8.8026516e+01   2.6081097e+02   1.1662512e+02   3.4229032e+02   1.0120935e+02   3.8380137e+02   7.7658770e+01   2.5627484e+02   7.1728516e+00   3.7805323e+02  -5.4984516e+00   2.7703419e+02   1.9831781e+01   4.8251137e+02   8.3331970e+01   1.0134387e+02   2.5225120e+02   3.1765137e+02   3.7850770e+01   2.9758581e+02   1.1944748e+01   2.2700581e+02  -2.3046452e-01   3.7536452e+02  -1.7414194e+00   2.6224742e+02  -1.8348826e+01   2.6953452e+02   8.5821432e+01   1.8846548e+02  -1.9672387e+00   2.7499935e+02  -1.6164000e+00   1.7937137e+02  -3.2176830e+01   2.6547323e+02   1.3921819e+01   1.8316871e+02   1.1064245e+01   4.0539129e+02   2.7406323e+00   2.8930097e+02   1.1093665e+01   1.7439000e+02   1.2568800e+01   2.9155581e+02   1.5100516e+00   3.0685581e+02   2.0697665e+01   2.1980137e+02   1.6438770e+01   1.9865516e+02  -4.0217677e+00   3.8797806e+02   7.6978839e+00   3.3830548e+02   3.1093948e+01   8.1880137e+02   1.0061877e+02   3.5180097e+02   7.9084310e+01   1.7575710e+02   1.3297427e+02   1.8793065e+02   1.4283290e+01   2.4824419e+02   1.2768724e+02   2.3333581e+02   1.1601200e+01   2.1099137e+02  -2.5856430e+01
   4.0831968e+02   8.3670065e+00   7.2611645e+02   1.8198748e+01   3.1582290e+02   2.3917394e+01   2.5723129e+02   1.6532787e+01   1.9232137e+02   1.0001717e+02   4.6344097e+02   4.3945690e+01   2.3565000e+02   9.8221935e+00   4.6345194e+02   9.5467484e+00   3.6481355e+02  -3.5443871e-01   4.6223137e+02   2.2004370e+01   3.7424645e+02   1.0364800e+01   6.8431742e+02   5.3518155e+01   2.9318161e+02   8.7309548e+00   3.2601968e+02   1.6861329e+01   5.0894968e+02   3.4469187e+01   5.4945677e+02   1.0833135e+01   1.1827355e+03  -1.8475935e+01   2.9452137e+02   1.5521170e+01   4.4299452e+02  -2.4134323e+00   2.5774000e+02   3.9818865e+01   3.0393161e+02   1.1571386e+02   2.8542677e+02   1.8315213e+01   3.7287065e+02   3.8002581e-01   1.4591968e+02  -5.5787355e+00   1.9794137e+02  -3.1522430e+01   2.1491871e+02   1.3203923e+01   3.3520548e+02   8.3864645e+00   1.6371000e+02   8.6267071e+01   3.0253387e+02   3.3584387e+01   1.4617032e+02   1.1393148e+01   4.8481742e+02   2.3758968e+00   3.8918677e+02   6.6244129e+00   3.0828710e+02   3.8096129e+00   2.3700161e+02   1.3287471e+02   3.2997419e+02   1.4253032e+01   4.7684516e+02  -3.7776129e+00   5.9265137e+02  -2.5579230e+01   2.3777452e+02   1.4353523e+01   3.7151137e+02   7.6419704e+00   1.3857613e+02   2.0630875e+02   3.1339935e+02   3.1374065e+00   1.8612129e+02   1.3534901e+02   4.6995290e+02  -2.4281677e+00   2.5283452e+02   2.4735613e+00   1.6447871e+02   1.4662590e+02   2.6828129e+02   2.5217174e+01   3.8340065e+02   1.9280529e+01   3.8085129e+02   4.1216090e+01   4.9447516e+02   1.5986231e+02   3.9291032e+02   6.9175239e+01   5.9758226e+02   1.4884710e+01   1.4897903e+02   1.2861458e+02   1.0989290e+02   5.2746310e+01   2.5657129e+02   7.3313935e+00   3.0231935e+02   2.1278968e+01   3.2047161e+02   1.3321034e+02   2.3683323e+02   1.2229786e+02   2.0475137e+02   3.0727704e+00   2.2623484e+02   1.9231484e+00   5.9723452e+02  -2.9281161e+00   2.8446137e+02   1.1695970e+01   2.2586065e+02   1.3379631e+02   2.9139774e+02  -1.2614968e+00   2.7280137e+02   2.7058770e+01   4.6624903e+02   6.3616903e+00   3.2113774e+02   3.0608981e+01   3.0792355e+02   2.7940310e+01   4.5913968e+02   4.5035600e+01   5.0864097e+02  -2.6016116e+01   1.8884290e+02   8.5835355e+00   2.9938645e+02   9.7100697e+01   2.9109613e+02   1.9403923e+01   2.7565137e+02   6.4210770e+01   2.9657548e+02   8.8492671e+01   3.4847323e+02   3.6619239e+01   3.6382484e+02   3.1469174e+01   3.4964581e+02   1.5407737e+02   4.5684871e+02   1.0508877e+01   8.5833548e+01   7.9165897e+01   2.4914613e+02   1.0678605e+02   3.3289129e+02   2.5609342e+01   3.1436258e+02   2.9208090e+01   1.9625516e+02   2.8874426e+01   2.1632137e+02  -1.0182830e+01   6.2247097e+01   1.2779830e+02   1.0594581e+02   1.6473950e+02   3.6720806e+02  -9.6121290e+00   2.6969258e+02   3.3479432e+01   4.6673581e+02   3.7702103e+01   6.4375137e+02   3.8292770e+01   4.5857000e+02   7.5745690e+01   5.8640000e+02   3.4090581e+01   2.8783065e+02   1.3157452e+02   4.1067097e+02   8.9916323e+01   3.6139032e+02   5.0631355e+01   3.9013137e+02   1.0729237e+02   3.7789484e+02  -1.1267484e+00   3.6743323e+02   1.8021148e+01   2.7389419e+02   1.4802981e+01   5.5651137e+02   7.2841970e+01   1.7605387e+02   2.3713440e+02   3.3275137e+02   2.7427704e+00   3.4839581e+02   1.5639948e+01   2.2328581e+02   3.4207135e+01   3.0384452e+02   2.9980181e+01   2.8391742e+02  -1.4702426e+01   2.2972452e+02   1.2362623e+02   1.9907548e+02   9.5139613e+00   3.3299935e+02   3.6983600e+01   2.2223137e+02  -9.1356296e+00   3.3280323e+02   6.4854194e+00   1.5702871e+02  -1.7804555e+01   3.7667129e+02   2.9418232e+01   3.1149097e+02  -1.3401535e+01   1.6449000e+02   1.1270800e+01   3.4488581e+02   6.4836516e+00   2.8380581e+02   9.5416645e+00   2.7399137e+02   8.8235704e+00   2.3289516e+02   1.5579032e+01   3.4078806e+02   2.8713084e+01   3.3534548e+02   1.2090748e+01   7.6037137e+02   8.4053170e+01   3.2951097e+02   5.8007510e+01   2.4828710e+02   1.3698187e+02   2.0532065e+02   1.6552090e+01   2.2377419e+02   1.8284484e+02   2.0918581e+02   4.9632000e+00   2.4261137e+02  -2.3386030e+01
   3.7169968e+02   1.2006606e+01   7.3801645e+02   1.6776748e+01   3.1978290e+02   3.7180594e+01   2.6699129e+02   8.7019871e+00   2.2289137e+02   5.6001570e+01   3.8430097e+02   3.6890323e-02   2.6903000e+02  -8.9882065e+00   4.0078194e+02   6.1303484e+00   3.5124355e+02  -7.9388387e+00   4.1870137e+02   2.5056770e+01   3.3324645e+02   1.2694800e+01   6.6552742e+02   9.2913548e+00   2.8247161e+02  -2.3222452e+00   3.0106968e+02   3.2873290e+00   5.1817968e+02   3.8450787e+01   5.4731677e+02   7.5243355e+00   1.0645455e+03   4.8792645e+00   3.4694137e+02   1.3857570e+01   4.0971452e+02   1.4678968e+01   2.7569000e+02   1.8952865e+01   2.3317161e+02   1.5194466e+02   3.1942677e+02  -1.2147871e+00   3.2740065e+02  -7.3123742e+00   1.5705968e+02   1.1100065e+01   1.2375137e+02   4.7502770e+01   2.3058871e+02  -6.3896774e+00   3.0492548e+02  -6.2411355e+00   1.9066000e+02   6.5591071e+01   2.8648387e+02  -4.8816129e+00   1.1941032e+02   1.7433948e+01   5.0710742e+02   5.4426968e+00   3.6256677e+02   9.3640129e+00   3.0438710e+02   1.3501613e+01   1.9872161e+02   1.3360711e+02   3.0620419e+02   6.7463226e-01   4.4279516e+02   5.1638710e-01   4.1956137e+02  -8.6320296e+00   2.4286452e+02   2.3176323e+01   3.0527137e+02   8.7511704e+00   1.2995613e+02   1.7085835e+02   2.5505935e+02  -2.9553935e+00   1.1964129e+02   1.0375741e+02   4.4428290e+02  -3.1845677e+00   2.6011452e+02   1.9551161e+01   2.0952871e+02   1.4859190e+02   2.8014129e+02   1.1558374e+01   3.5850065e+02   2.3852529e+01   4.2132129e+02   2.5648490e+01   4.5156516e+02   1.5762511e+02   4.0738032e+02   5.3017639e+01   6.6777226e+02   8.4595097e+00   1.3888903e+02   1.5966178e+02   1.3218290e+02   6.6623110e+01   2.7729129e+02  -4.1620645e-01   2.9340935e+02   1.2081768e+01   2.9033161e+02   1.1305154e+02   2.9578323e+02   1.2820186e+02   2.0846137e+02  -1.3694030e+01   2.2961484e+02   1.1272748e+01   6.1066452e+02  -2.5725161e+00   2.6404137e+02  -2.3304296e+00   2.3114065e+02   1.3660391e+02   1.6001774e+02   5.1489032e+00   2.9708137e+02   2.0836370e+01   1.3705903e+02   1.5556890e+01   3.5985774e+02   3.5031381e+01   3.6559355e+02   1.6466710e+01   4.0913968e+02   2.4465600e+01   5.1378097e+02  -5.0147316e+01   1.9250290e+02   8.0107355e+00   3.1715645e+02   8.9679097e+01   2.5818613e+02   6.7967226e+00   2.3694137e+02   3.5407570e+01   2.7690548e+02   9.1206271e+01   3.3690323e+02   9.1648387e+00   3.9987484e+02   4.6255174e+01   4.5640581e+02   1.8015657e+02   3.2484871e+02   1.7978877e+01   7.7213548e+01   7.0185497e+01   3.1019613e+02   6.2752052e+01   3.9875129e+02   1.5680542e+01   2.2907258e+02   2.2981290e+01   1.8663516e+02   3.1354026e+01   2.3970137e+02   2.1367704e+00   5.2487097e+01   8.6289097e+01   1.2351581e+02   1.7238390e+02   3.3989806e+02   8.5226710e+00   2.4597258e+02   2.3907032e+01   5.1683581e+02   1.4884103e+01   6.5561137e+02   1.4913970e+01   4.2976000e+02   6.9810490e+01   6.1483000e+02   1.7296181e+01   2.0111065e+02   8.7412116e+01   3.1810097e+02   7.4041923e+01   2.8929032e+02   1.6620935e+02   4.0461137e+02   8.3133970e+01   3.8622484e+02   2.1916852e+01   3.4605323e+02   1.4921548e+01   2.7408419e+02   2.2597781e+01   4.4380137e+02   7.1238770e+01   1.3700387e+02   2.8258840e+02   3.5327137e+02   1.5571170e+01   3.3268581e+02   1.6986748e+01   2.1695581e+02  -4.0964645e+00   2.8346452e+02   1.4850581e+01   2.5605742e+02  -2.2803626e+01   2.7419452e+02   9.8638632e+01   2.7303548e+02   2.3647161e+01   3.3823935e+02   2.4134400e+01   1.7742137e+02  -4.6170830e+01   2.9542323e+02   2.5665819e+01   2.2654871e+02   8.2384516e-01   3.8620129e+02  -5.3416774e-01   3.6092097e+02   3.3140645e+00   1.6801000e+02  -6.3508000e+00   3.4736581e+02   2.9552516e+00   2.8670581e+02   9.6966452e-01   3.0365137e+02   2.0920770e+01   2.3380516e+02   4.3976232e+01   3.7283806e+02   5.3890839e+00   3.3892548e+02  -9.4356516e+00   8.6851137e+02   1.4597197e+02   2.7118097e+02   6.1963910e+01   1.8480710e+02   1.3887027e+02   2.4789065e+02   5.1006490e+01   2.3024419e+02   1.8074724e+02   2.0585581e+02  -7.3904000e+00   1.9799137e+02  -2.7096430e+01
   4.0335968e+02   2.9183806e+01   6.9963645e+02   2.6037148e+01   3.1678290e+02   1.7420594e+01   2.6009129e+02   3.5398710e-01   1.9642137e+02   8.5549170e+01   4.6683097e+02   4.5674490e+01   2.3455000e+02  -1.4989806e+01   4.1683194e+02   1.8896348e+01   3.3633355e+02  -1.7026039e+01   3.7913137e+02   1.2792370e+01   3.5900645e+02   2.7340000e+00   6.7921742e+02   1.8776155e+01   2.9490161e+02   3.1783355e+01   2.9644968e+02   2.3466929e+01   5.8794968e+02   3.6009187e+01   5.9088677e+02   1.8428735e+01   1.2737355e+03   9.4840645e+00   3.2168137e+02   2.3028370e+01   4.5461452e+02   1.2046968e+01   2.9679000e+02   4.0544865e+01   3.0679161e+02   1.9624506e+02   3.2399677e+02  -5.8038710e-01   4.1283065e+02   1.4473226e+01   1.2796968e+02   2.6377265e+01   8.1991367e+01   5.1043570e+01   2.0201871e+02   1.4615923e+01   3.4163548e+02   5.2520645e+00   1.4028000e+02   1.0481147e+02   2.9928387e+02  -1.5555613e+01   1.5317032e+02   1.8923148e+01   5.2319742e+02  -4.0345032e+00   3.7971677e+02   1.1662013e+01   2.8495710e+02   2.2460129e+00   2.2524161e+02   1.2167551e+02   3.4363419e+02  -8.9397677e+00   5.0208516e+02  -1.8556813e+01   4.9851137e+02  -1.1328030e+01   2.4586452e+02   1.5126323e+01   3.5256137e+02  -1.6562030e+01   1.3143613e+02   1.8930995e+02   2.9325935e+02   2.2786065e+00   1.7688129e+02   1.4508821e+02   4.7142290e+02   8.3423226e-01   2.7544452e+02   2.3904761e+01   2.9500871e+02   5.6803497e+01   3.3409129e+02   2.8622374e+01   3.5734065e+02   1.5885329e+01   3.8752129e+02   1.0732490e+01   4.9199516e+02   1.4649071e+02   4.2262032e+02   5.5798439e+01   6.1815226e+02   1.4999110e+01   1.3531903e+02   1.5384738e+02   1.3375290e+02   5.8447510e+01   3.4533129e+02   8.0059355e-01   2.5631935e+02   1.5668968e+01   2.6647161e+02   1.1296034e+02   2.9269323e+02   1.7382906e+02   2.3756137e+02   2.4497970e+01   2.0990484e+02   1.7659548e+01   6.3985452e+02   3.0422839e+00   2.6361137e+02   5.7039704e+00   3.0071065e+02   1.2365831e+02   1.7201774e+02  -9.5710968e+00   2.8889137e+02   6.6315704e+00   4.2339032e+01   1.6614490e+01   3.7875774e+02   2.6239381e+01   3.4226355e+02   1.4731097e+00   3.2155968e+02   2.3992000e+01   5.0869097e+02  -3.6880116e+01   2.0560290e+02   6.0127355e+00   3.8715645e+02   9.5459097e+01   2.2894613e+02   3.0085923e+01   2.3994137e+02   3.6637570e+01   2.5561548e+02   9.1339471e+01   3.1833323e+02   9.0804387e+00   3.8601484e+02   2.5313974e+01   5.1135581e+02   1.8090057e+02   3.8793871e+02   8.2616774e+00   4.6983548e+01   5.1323897e+01   2.8786613e+02   9.9638452e+01   3.8779129e+02   6.6973419e+00   2.7174258e+02   1.3427690e+01   1.9559516e+02   1.8397226e+01   2.5289137e+02  -1.0208430e+01   6.4677097e+01   7.2743897e+01   1.1303581e+02   1.7074230e+02   3.7352806e+02  -7.9077290e+00   2.7554258e+02   3.8771432e+01   4.3707581e+02   5.0024903e+01   6.8008137e+02   3.4856370e+01   3.3109000e+02   5.8034090e+01   7.1487000e+02   1.4572981e+01   2.0192065e+02   1.2863732e+02   2.3324097e+02   9.2400723e+01   1.7843032e+02   2.7402815e+02   3.8289137e+02   9.0251570e+01   3.9537484e+02   2.2804852e+01   3.3643323e+02   2.0691148e+01   2.9508419e+02  -2.3222194e+00   4.8204137e+02   1.1793957e+02   2.4362387e+02   2.9600880e+02   3.1670137e+02   9.7867704e+00   3.1487581e+02   1.6611548e+01   2.1995581e+02   1.6803535e+01   3.2170452e+02   2.4031381e+01   2.0048742e+02  -1.6408026e+01   2.2643452e+02   1.3845943e+02   2.4055548e+02   1.5675561e+01   3.1599935e+02   8.5836000e+00   1.9537137e+02  -2.3696830e+01   2.3361323e+02  -1.3389381e+01   2.5182871e+02  -4.5785548e+00   2.8248129e+02   1.4673432e+01   3.5902097e+02   1.8846065e+01   1.8701000e+02   2.5592000e+00   3.7660581e+02   1.4086052e+01   2.7185581e+02   1.3737665e+01   2.8956137e+02  -8.0202956e-01   2.6251516e+02   3.3349432e+01   4.0221806e+02  -3.8713161e+00   3.2077548e+02  -8.3136516e+00   9.2070137e+02   6.3706770e+01   2.5984097e+02   5.7151110e+01   2.2475710e+02   1.5720427e+02   1.7827065e+02   1.2436090e+01   2.5424419e+02   2.1968724e+02   2.0099581e+02   1.0898400e+01   2.3861137e+02  -3.9446030e+01
   3.6821968e+02   2.3955006e+01   6.5701645e+02   1.9396748e+01   3.3058290e+02   1.9406594e+01   2.5309129e+02   3.6239871e+00   2.4180137e+02   7.9208770e+01   4.8997097e+02  -1.7567097e+00   1.9151000e+02  -1.5466065e+00   4.0040194e+02   2.8110748e+01   3.2248355e+02  -7.2080387e+00   4.2942137e+02   3.0991704e+00   3.6090645e+02  -6.5680000e+00   6.8163742e+02   2.6842555e+01   2.9880161e+02   1.9321355e+01   2.8349968e+02   1.9212929e+01   5.0389968e+02   2.1923187e+01   5.9188677e+02  -3.7126452e-01   1.1154555e+03  -7.8135355e+00   3.1857137e+02   1.3857170e+01   4.7013452e+02   1.6465368e+01   2.7426000e+02   4.4687265e+01   3.1188161e+02   1.7017786e+02   2.8447677e+02   2.2861213e+01   3.9030065e+02   2.8956258e+00   1.5391968e+02   9.6312645e+00   1.2399137e+02   9.2343570e+01   1.8510871e+02  -2.7012774e+00   3.2620548e+02   2.2106465e+01   1.2509000e+02   8.9496671e+01   2.7768387e+02  -1.1177613e+01   1.3384032e+02   4.2295484e+00   4.5991742e+02   4.1778968e+00   3.6090677e+02   7.4068129e+00   3.0100710e+02   3.4920129e+00   2.0524161e+02   1.4503551e+02   3.3816419e+02  -2.4521677e+00   5.1803516e+02  -3.8828129e+00   5.7942137e+02  -1.0420830e+01   2.5019452e+02   1.0399923e+01   4.3223137e+02   1.1254370e+01   1.3310613e+02   2.5860635e+02   2.7910935e+02  -2.2593935e+00   1.6312129e+02   9.5859006e+01   4.5171290e+02   8.0810323e+00   2.8773452e+02   1.7111561e+01   1.7833871e+02   1.5408710e+02   3.5085129e+02   1.9661574e+01   3.2913065e+02   1.6352129e+01   4.1537129e+02   3.1694490e+01   5.5042516e+02   1.7119631e+02   4.0305032e+02   4.3274039e+01   5.8486226e+02   2.3522310e+01   1.1921903e+02   1.2285538e+02   1.3851290e+02   6.7456710e+01   3.5357129e+02   2.3141394e+01   2.8221935e+02  -3.5430323e+00   2.7818161e+02   1.0764354e+02   3.6564323e+02   1.4766306e+02   2.4765137e+02  -4.0922956e-01   1.7342484e+02   2.8179484e+00   6.7319452e+02   1.3525084e+01   2.6299137e+02  -8.6764296e+00   2.4343065e+02   1.0401071e+02   2.2439774e+02   2.3998503e+01   3.3013137e+02   1.3852370e+01   6.7769032e+01   3.4860090e+01   4.4680774e+02   1.1415381e+01   3.7850355e+02  -1.1616090e+01   3.5979968e+02   4.8932800e+01   5.2678097e+02  -3.8517316e+01   1.9012290e+02   7.3911355e+00   3.4177645e+02   9.1229497e+01   2.2123613e+02  -3.3372774e+00   2.6261137e+02   3.0493970e+01   2.3942548e+02   7.9774671e+01   3.2790323e+02   1.9264839e+01   3.6449484e+02   3.5135574e+01   3.9154581e+02   2.1686537e+02   3.8174871e+02   3.3946877e+01   5.1123548e+01   7.6702697e+01   2.4005613e+02   8.6463252e+01   3.9499129e+02   3.1931342e+01   2.3726258e+02   2.2326090e+01   2.3149516e+02   2.0005226e+01   2.8670137e+02   1.9666770e+01   6.3437097e+01   8.8893097e+01   7.5655806e+01   1.5621270e+02   4.0389806e+02   7.6126710e+00   2.8264258e+02   1.0443432e+01   5.0173581e+02   1.2952103e+01   8.0751137e+02   2.6041970e+01   5.0495000e+02   5.4225290e+01   6.0840000e+02   3.2810581e+01   1.9249065e+02   9.9391716e+01   2.0910097e+02   7.2281923e+01   1.1739032e+02   2.5353135e+02   4.0275137e+02   8.1902770e+01   3.8032484e+02   1.2578852e+01   3.3843323e+02  -3.3688516e+00   3.9084419e+02   5.0169806e+00   3.8637137e+02   9.4073170e+01   1.8053387e+02   2.5167600e+02   3.1989137e+02   1.2811570e+01   2.8515581e+02   1.0409148e+01   1.6066581e+02   2.1673548e-01   3.0912452e+02   1.4077781e+01   1.7262742e+02  -4.8939226e+01   1.9434452e+02   9.0406632e+01   2.8879548e+02   1.9636129e-01   2.9490935e+02   6.5080000e-01   1.5175137e+02  -3.3877230e+01   1.9661323e+02   6.6706194e+00   2.0506871e+02   1.4732245e+01   3.1615129e+02   1.5599832e+01   3.3802097e+02  -1.2839355e+00   1.8268000e+02   5.1456000e+00   3.6850581e+02   6.7340516e+00   2.6380581e+02   2.2611665e+01   2.7589137e+02   8.7615704e+00   2.4661516e+02   7.1414323e+00   3.6197806e+02   1.0017884e+01   2.9492548e+02   1.0654348e+01   9.6232137e+02   1.1851717e+02   2.8089097e+02   4.6467110e+01   2.4475710e+02   1.1903427e+02   2.7251065e+02   6.4168903e+00   1.8953419e+02   1.5500404e+02   2.0256581e+02   3.0772800e+01   2.3646137e+02  -2.9894030e+01
   3.6202968e+02   1.7450206e+01   6.7530645e+02   1.4643548e+01   3.2297290e+02   1.4345394e+01   2.5509129e+02  -1.3246013e+01   2.1442137e+02   9.3209170e+01   5.6897097e+02   4.1113290e+01   2.1717000e+02   7.7305935e+00   3.8245194e+02   3.1936748e+01   3.3305355e+02  -6.1036387e+00   4.4027137e+02   5.3811704e+00   3.6881645e+02   1.8609200e+01   6.8358742e+02   1.5206555e+01   2.9694161e+02   1.3380155e+01   3.2239968e+02   1.9580929e+01   5.0156968e+02   7.0095871e+00   4.5464677e+02   9.0379355e+00   1.2624555e+03   9.7164645e+00   3.3173137e+02  -7.1956296e+00   4.6732452e+02   1.2450168e+01   2.6374000e+02   3.9568865e+01   3.0284161e+02   9.0041058e+01   2.6861677e+02   1.0420013e+01   3.7140065e+02   1.5476258e+00   1.8986968e+02   6.5652645e+00   2.2099137e+02   5.5393570e+01   1.8001871e+02  -9.7740774e+00   3.2954548e+02  -1.2160735e+01   1.2356000e+02   1.1423907e+02   2.7053387e+02   3.4443871e+00   1.2160032e+02   2.7068748e+01   4.0000742e+02   1.3060697e+01   4.0775677e+02   6.0881290e-01   2.7667710e+02  -2.0415871e+00   3.2005161e+02   6.3560710e+01   3.5020419e+02  -1.7953677e+00   4.9536516e+02   1.7880787e+01   6.5294137e+02  -1.3162430e+01   2.6353452e+02   9.0927226e+00   4.1089137e+02   8.6315704e+00   1.6048613e+02   2.7770595e+02   2.8220935e+02   1.8226065e+00   1.4969129e+02   1.4216341e+02   4.0371290e+02   1.7441032e+01   3.0821452e+02   1.8183161e+01   1.9405871e+02   1.5834950e+02   3.5828129e+02   8.5471742e+00   3.0461065e+02   1.3473729e+01   4.7004129e+02   1.7650890e+01   5.2656516e+02   1.7210511e+02   4.2210032e+02   4.3130039e+01   6.1538226e+02  -2.8192903e+00   8.8739032e+01   6.1193781e+01   1.2903290e+02   3.9785110e+01   3.3752129e+02   7.0953935e+00   2.5635935e+02  -3.2342323e+00   2.9190161e+02   1.4049594e+02   3.1926323e+02   1.2113346e+02   2.4870137e+02   1.1466770e+01   2.3333484e+02   2.1405148e+01   5.9128452e+02   1.6217884e+01   2.8518137e+02  -9.2116296e+00   2.5133065e+02   1.2075871e+02   2.3515774e+02   2.1287703e+01   2.6146137e+02   1.6725970e+01   2.3057903e+02   1.3315290e+01   5.8199774e+02   2.1701806e+00   3.3126355e+02   1.1131097e+00   3.3998968e+02   2.6947600e+01   5.9464097e+02  -3.4326116e+01   1.9765290e+02   1.6688735e+01   2.6481645e+02   1.0829630e+02   2.3432613e+02   6.4155226e+00   2.6908137e+02   6.9786370e+01   2.8361548e+02   8.2669471e+01   3.7461323e+02   2.5198039e+01   3.3316484e+02   3.8261974e+01   3.7225581e+02   2.0621857e+02   4.0317871e+02   5.2324774e+00   7.4403548e+01   6.1700297e+01   1.8462613e+02   8.0897652e+01   4.1846129e+02   2.0243742e+01   2.5055258e+02   2.4642890e+01   1.9916516e+02   1.2871626e+01   2.3294137e+02   3.9175704e+00   5.3057097e+01   1.1839350e+02   8.9035806e+01   1.6276230e+02   3.5694806e+02   8.4186710e+00   2.6892258e+02   1.4501032e+01   4.4959581e+02   1.2213303e+01   8.1451137e+02   1.2201970e+01   4.2662000e+02   7.8681690e+01   5.4668000e+02   2.7368181e+01   2.0911065e+02   6.9102116e+01   1.4458097e+02   9.8683523e+01   1.1786032e+02   2.9358375e+02   2.3361137e+02   1.2795397e+02   3.4018484e+02   6.8900516e+00   3.6814323e+02  -6.1256516e+00   3.8056419e+02   9.3093806e+00   4.3832137e+02   8.9337170e+01   9.4433871e+01   2.6147400e+02   3.1870137e+02   2.2436770e+01   2.9115581e+02  -4.4908516e+00   2.2576581e+02   9.0987355e+00   3.3232452e+02   4.2371781e+01   1.7338742e+02  -1.2810026e+01   2.4091452e+02   1.0721103e+02   2.4755548e+02  -1.8074439e+01   3.2795935e+02   2.1146800e+01   1.2832137e+02  -2.8862830e+01   2.2585323e+02   8.7614194e+00   1.7506871e+02   1.4662245e+01   2.5791129e+02  -1.7409677e+00   3.5035097e+02  -1.5840335e+01   3.1263000e+02   2.3849600e+01   3.8302581e+02   4.7624516e+00   2.8289581e+02   9.8944645e+00   2.4389137e+02   9.1315704e+00   2.0151516e+02   3.2794323e+00   3.4406806e+02   1.9690684e+01   3.2511548e+02   1.5289148e+01   8.6713137e+02   7.9422370e+01   3.0627097e+02   7.3006710e+01   1.8828710e+02   1.1821187e+02   1.6765065e+02   1.9335690e+01   2.2167419e+02   1.1943284e+02   2.2837581e+02  -2.4812000e+01   2.0980137e+02  -9.9912296e+00
   3.7774968e+02   2.9232606e+01   6.5387645e+02   1.4079484e+00   3.5997290e+02   2.0865394e+01   2.5261129e+02   2.1192387e+01   2.1146137e+02   8.9535970e+01   5.8844097e+02   4.2415690e+01   1.7970000e+02   6.3481935e+00   4.1302194e+02   1.9821148e+01   2.9724355e+02   2.2671161e+01   5.0294137e+02  -2.5924296e+00   3.9004645e+02   8.2080000e-01   6.6010742e+02   1.9349548e+00   3.6794161e+02  -1.5869845e+01   3.1401968e+02   2.8151329e+01   5.5632968e+02   2.1918787e+01   5.1840677e+02   2.3557135e+01   1.2042155e+03   1.0856645e+00   3.5494137e+02   6.3757044e-01   4.7666452e+02   1.2562968e+01   2.6107000e+02   5.3212465e+01   2.9560161e+02   1.1876026e+02   2.7980677e+02   2.0334813e+01   3.5783065e+02  -1.2506774e+01   1.5429968e+02  -2.2991355e+00   1.2851137e+02   7.1271970e+01   1.6353871e+02  -1.3975677e+01   2.8249548e+02   3.0553265e+01   1.4361000e+02   1.5654507e+02   2.7963387e+02   4.4163871e+00   1.3622032e+02   8.5691484e+00   4.7614742e+02   3.6394968e+00   3.8066677e+02   2.4016013e+01   3.0133710e+02  -9.0143871e+00   4.1243161e+02   8.6503097e+00   3.1687419e+02  -8.6989677e+00   4.4641516e+02  -2.5332129e+00   5.5456137e+02  -5.1520296e+00   2.5877452e+02   2.2813523e+01   3.5761137e+02  -1.9160296e+00   1.6033613e+02   2.6085795e+02   3.3977935e+02  -3.2129935e+00   1.1754129e+02   1.3616541e+02   4.2318290e+02   8.1734323e+00   3.1030452e+02  -1.3034039e+01   1.4385871e+02   1.6127550e+02   3.1800129e+02   1.9049574e+01   3.3897065e+02   9.8349290e+00   3.8666129e+02   1.6751290e+01   4.8947516e+02   1.4364231e+02   4.0662032e+02   4.4268439e+01   5.4481226e+02   2.1296310e+01   9.3269032e+01   6.7311381e+01   1.0632290e+02   7.2551910e+01   4.1743129e+02  -2.1867406e+01   2.3116935e+02   2.0060968e+01   3.2847161e+02   1.2081034e+02   3.5621323e+02   1.0813746e+02   2.4184137e+02   8.3455704e+00   1.8294484e+02   1.1536348e+01   5.7800452e+02   8.7502839e+00   2.6289137e+02   2.0711570e+01   2.7681065e+02   1.4776031e+02   2.6082774e+02   1.2754103e+01   3.3742137e+02   4.6991704e+00   2.3871903e+02   2.8764090e+01   5.3723774e+02   3.3080981e+01   3.1388355e+02   1.3033510e+01   3.1622968e+02   4.4328400e+01   5.4669097e+02  -4.0060116e+01   1.9155290e+02  -1.4863265e+01   3.1010645e+02   8.9333097e+01   2.1123613e+02   1.8262723e+01   2.8475137e+02   6.4012770e+01   3.0352548e+02   7.9316671e+01   3.6899323e+02   2.6127639e+01   3.7168484e+02   4.6510374e+01   4.4954581e+02   2.0589537e+02   4.4532871e+02   5.3404774e+00   7.9783548e+01   8.3929897e+01   2.3619613e+02   7.1152052e+01   3.9346129e+02   1.3333742e+01   2.3560258e+02  -3.0111097e+00   2.4640516e+02   3.4762426e+01   2.8218137e+02   3.6883704e+00   6.7817097e+01   8.0922697e+01   1.0265581e+02   1.6148270e+02   3.9004806e+02  -2.5179329e+01   2.8631258e+02   2.5529832e+01   4.9726581e+02   3.5159703e+01   8.4527137e+02   1.7171170e+01   4.4314000e+02   4.2880090e+01   5.8111000e+02   3.2183781e+01   2.3749065e+02   1.1188172e+02   1.9529097e+02   8.8766723e+01   1.0148032e+02   3.0356415e+02   2.0627137e+02   1.1100117e+02   3.7089484e+02   2.0433252e+01   4.6062323e+02   2.0185948e+01   3.2332419e+02   2.1798581e+01   4.2142137e+02   7.5689170e+01   1.2462387e+02   2.5971880e+02   3.2956137e+02   1.9567970e+01   2.8844581e+02   9.6259484e+00   2.2785581e+02  -9.0684645e+00   3.5808452e+02   6.2609806e+00   1.4510742e+02  -1.6637626e+01   2.1767452e+02   1.1378023e+02   2.8679548e+02  -9.7436387e+00   3.0061935e+02   1.8054000e+01   1.5923137e+02  -3.2665630e+01   2.3095323e+02  -2.3665806e+00   2.7597871e+02   1.7349445e+01   3.2681129e+02   5.1270323e+00   3.6330097e+02   1.2073665e+01   2.0844000e+02   3.8448000e+00   3.8255581e+02   2.3180052e+01   2.8051581e+02   7.5648645e+00   2.0113137e+02   4.4623704e+00   2.3842516e+02   9.3766323e+00   4.0287806e+02   1.2745884e+01   3.0644548e+02  -1.3927252e+01   8.7099137e+02   7.5533570e+01   3.0722097e+02   7.8740710e+01   2.1366710e+02   8.8941471e+01   1.9260065e+02   2.0719690e+01   1.9200419e+02   1.4942644e+02   2.0980581e+02   3.6000000e-03   1.9289137e+02  -1.3358430e+01
   4.0007968e+02   2.1546206e+01   6.7763645e+02   8.8871484e+00   3.2920290e+02   1.0136994e+01   2.4247129e+02   4.8135871e+00   2.2884137e+02   3.8905570e+01   4.5578097e+02   3.6558490e+01   2.2774000e+02  -1.0305006e+01   4.0164194e+02   1.0011548e+01   2.9643355e+02   1.3115961e+01   4.3923137e+02   2.2224370e+01   4.2871645e+02   1.8677200e+01   5.7505742e+02   1.7788955e+01   3.5466161e+02   3.2325548e+00   3.0425968e+02   9.8421290e+00   5.1051968e+02   3.0863587e+01   4.8107677e+02   1.9063535e+01   1.0798855e+03   1.9920645e+00   3.2452137e+02   2.3171170e+01   4.4542452e+02   9.9721677e+00   2.5055000e+02   4.8484065e+01   2.4064161e+02   1.7077706e+02   2.8885677e+02   8.7508129e+00   3.3025065e+02   1.3889626e+01   1.3886968e+02   2.8852645e+00   1.3361137e+02   7.1003970e+01   1.9296871e+02   5.2992258e-01   2.6654548e+02  -8.7407355e+00   1.5204000e+02   7.4200671e+01   2.9458387e+02   1.5420387e+01   1.1708032e+02   2.6100348e+01   4.6914742e+02   1.1009497e+01   4.0532677e+02   1.5943213e+01   2.6714710e+02  -1.3179187e+01   3.4248161e+02   8.2963097e+00   2.7016419e+02  -7.6821677e+00   4.2484516e+02   2.3870968e-03   6.0556137e+02   2.0579704e+00   2.9634452e+02   9.1879226e+00   2.9132137e+02  -2.0562830e+01   2.9314613e+02   1.7275315e+02   3.0201935e+02  -2.5192194e+01   1.5631129e+02   1.0021381e+02   4.4356290e+02   2.5493032e+01   2.7373452e+02   6.3715613e+00   1.3957871e+02   1.0037790e+02   3.0757129e+02  -8.1160258e+00   3.7350065e+02   1.8592529e+01   3.6475129e+02   1.3554090e+01   4.9680516e+02   1.2115591e+02   3.5624032e+02   4.4448839e+01   4.8034226e+02   1.5263910e+01   1.2821903e+02   9.8415381e+01   1.2756290e+02   5.0612710e+01   2.7000129e+02   1.5686994e+01   2.7988935e+02  -4.4966323e+00   3.1704161e+02   1.2533474e+02   3.2454323e+02   7.4621058e+01   1.9108137e+02   2.6463704e+00   2.0023484e+02   1.7103148e+01   6.1552452e+02   3.7986839e+00   2.4518137e+02   6.9837044e-01   2.8295065e+02   1.1264911e+02   2.5073774e+02   1.9421303e+01   2.7508137e+02   3.7926370e+01   2.1086903e+02   6.7520903e+00   3.8918774e+02   9.3549806e+00   3.6226355e+02   2.3873110e+01   4.4793968e+02   1.2881600e+01   5.6388097e+02  -2.9725316e+01   2.3827290e+02   1.4159135e+01   3.4410645e+02   1.1038310e+02   2.2371613e+02   3.9074323e+01   3.3999137e+02   6.5063570e+01   2.1990548e+02   6.8526271e+01   3.7604323e+02   3.1793639e+01   4.0121484e+02   4.4627974e+01   5.8725581e+02   1.2878568e+01   4.2046871e+02  -4.2007226e+00   6.0743548e+01   6.5263097e+01   2.6562613e+02   8.8277652e+01   2.6818129e+02   5.0261419e+00   2.4531258e+02   2.3112090e+01   2.0287516e+02   1.8154826e+01   2.8827137e+02   1.1170440e-02   6.5007097e+01   9.6387497e+01   8.3035806e+01   1.4747230e+02   4.0952806e+02  -1.2077290e+00   3.0721258e+02   1.1478323e+00   4.3354581e+02   4.6877303e+01   6.6204137e+02   3.8295704e+00   5.3052000e+02   3.1849690e+01   5.1378000e+02   3.1470181e+01   2.4878065e+02   1.0178852e+02   1.9891097e+02   9.1197123e+01   9.8050323e+01   3.5402855e+02   3.0627137e+02   1.5414117e+02   3.7479484e+02   9.8312516e+00   3.8067323e+02   1.2919484e+00   3.0846419e+02   1.0607381e+01   5.0156137e+02   1.0318797e+02   1.4181387e+02   2.8134360e+02   3.3808137e+02   2.3406370e+01   3.1348581e+02   8.2927484e+00   2.5647581e+02   2.5221935e+01   3.4446452e+02   3.1110581e+01   1.6238742e+02  -4.4640026e+01   2.3529452e+02   9.2940632e+01   2.5888548e+02   1.9191613e+00   2.7895935e+02  -8.3320000e-01   1.5342137e+02  -2.5770830e+01   2.8252323e+02   6.4781935e-01   1.9487871e+02  -9.4925548e+00   3.7853129e+02   2.2269432e+01   3.6059097e+02  -3.6095355e+00   1.8901000e+02  -2.7908000e+00   3.6079581e+02   9.4508516e+00   3.0313581e+02   4.5755265e+01   2.1808137e+02  -2.1836296e+00   2.3608516e+02   2.7843832e+01   3.9164806e+02   5.6942839e+00   3.0258548e+02   2.4231548e+01   8.9532137e+02   1.0330717e+02   2.9489097e+02   8.9257110e+01   2.5009710e+02   1.4702707e+02   2.6674065e+02   3.3218490e+01   1.9653419e+02   1.4030404e+02   2.0342581e+02  -2.9600000e-01   2.3170137e+02  -2.7983230e+01
   3.7493968e+02   3.0417406e+01   7.2035645e+02   1.7949548e+01   3.3111290e+02   1.8274194e+01   2.4585129e+02  -8.3668129e+00   1.7804137e+02   2.9739570e+01   5.4164097e+02   2.1919690e+01   2.2622000e+02   1.5006594e+01   3.9378194e+02   7.3103484e+00   2.9229355e+02   8.6371613e+00   5.1761137e+02  -6.0295601e-03   3.6757645e+02  -8.3816000e+00   5.3094742e+02   6.8977548e+00   2.3594161e+02   2.1260155e+01   4.8206968e+02   3.9847329e+01   5.0422968e+02   5.1896787e+01   4.8312677e+02   8.3295355e+00   1.1063555e+03  -5.7955355e+00   3.2426137e+02   8.9819704e+00   4.3423452e+02   6.5773677e+00   2.6326000e+02   4.2657265e+01   2.8588161e+02   1.7153786e+02   3.0014677e+02   2.6076129e+00   3.7254065e+02  -8.8235742e+00   1.8524968e+02   1.0514865e+01   1.1437137e+02   7.7213170e+01   1.6487871e+02   1.0347123e+01   2.8806548e+02   2.0677665e+01   1.6971000e+02   1.5311707e+02   2.6598387e+02   1.4158387e+01   1.5289032e+02   5.3255484e+00   5.0243742e+02   3.0006297e+01   4.0737677e+02  -1.3410787e+01   2.9938710e+02  -1.3838710e-01   2.6648161e+02   3.8276310e+01   3.1282419e+02  -7.5649677e+00   4.1865516e+02  -2.2072413e+01   5.2970137e+02  -6.8322956e-01   2.3834452e+02   3.9347923e+01   3.7570137e+02  -7.3229560e-02   2.0391613e+02   1.6380155e+02   3.3320935e+02  -4.3973935e+00   1.8821129e+02   1.4756181e+02   4.6123290e+02  -1.8705677e+00   2.4816452e+02   1.5071613e+00   2.5690871e+02   5.1801497e+01   2.7357129e+02   7.4139742e+00   3.5203065e+02   4.0001290e+00   3.6671129e+02   3.4729032e-01   5.5180516e+02   1.5518591e+02   4.2386032e+02   6.0039239e+01   4.7586226e+02   1.6532310e+01   1.1707903e+02   1.4178658e+02   1.3027290e+02   5.4205910e+01   2.5133129e+02   8.9405935e+00   2.5302935e+02   2.7362168e+01   2.7871161e+02   1.4712114e+02   2.3450323e+02   1.3572426e+02   2.0161137e+02   1.3423970e+01   1.7356484e+02   1.3566748e+01   6.2642452e+02   1.9686684e+01   2.1299137e+02  -1.2464296e+00   2.6133065e+02   1.5466871e+02   1.5268774e+02   4.3553032e+00   2.7008137e+02   2.0846370e+01   2.1348903e+02   1.1732490e+01   3.9880774e+02   1.2965381e+01   3.2269355e+02   1.8798710e+01   4.6208968e+02   2.7229600e+01   5.6488097e+02  -4.3035316e+01   1.9227290e+02   3.0979135e+01   3.1496645e+02   1.4951430e+02   2.3094613e+02   1.5305923e+01   3.2980137e+02   4.8258770e+01   2.3938548e+02   5.5447871e+01   3.8495323e+02   4.3940839e+01   4.7963484e+02   3.5394374e+01   5.8716581e+02   1.8215768e+01   4.4860871e+02   1.7408077e+01   6.1983548e+01   3.9693897e+01   2.4333613e+02   8.1300852e+01   3.0508129e+02   4.7441419e+00   2.4693258e+02   2.7412490e+01   1.7463516e+02   8.5040258e+00   2.6794137e+02  -3.0324296e+00   8.3867097e+01   6.6398697e+01   9.2605806e+01   1.8637670e+02   3.3415806e+02   7.9818710e+00   2.4688258e+02   4.5684232e+01   3.6402581e+02   3.8778903e+01   6.9294137e+02   1.3737570e+01   5.2543000e+02   6.6866890e+01   5.3516000e+02   3.4099781e+01   2.4621065e+02   1.3756412e+02   1.7762097e+02   9.3660323e+01   1.7577032e+02   3.3419095e+02   3.1527137e+02   1.0338117e+02   4.3051484e+02  -3.1063484e+00   3.6048323e+02   3.2907148e+01   2.6551419e+02   3.9423381e+01   4.9423137e+02   7.5104370e+01   1.3962387e+02   2.5370880e+02   3.6032137e+02   3.9917170e+01   2.9020581e+02  -5.5648516e+00   2.0071581e+02   9.3027355e+00   3.3774452e+02   3.1788181e+01   2.2338742e+02  -1.4760026e+01   2.0958452e+02   1.1756743e+02   2.5188548e+02  -7.0008387e+00   3.3128935e+02   7.0704000e+00   2.2304137e+02  -3.7240430e+01   2.4756323e+02   6.8746194e+00   2.6059871e+02   6.7984516e-01   4.0205129e+02   2.1967832e+01   3.7030097e+02   1.9093665e+01   1.8749000e+02   1.4080000e-01   3.9288581e+02   1.9073652e+01   2.6389581e+02  -2.2055355e+00   1.8718137e+02  -1.9611630e+01   2.5042516e+02   1.3606632e+01   4.6311806e+02  -4.3633161e+00   3.0663548e+02   1.3337548e+01   8.9189137e+02   8.3721570e+01   2.7294097e+02   7.7823110e+01   3.6847710e+02   3.6086671e+01   2.6884065e+02   1.8860490e+01   2.1815419e+02   1.1362444e+02   2.0937581e+02  -1.2000000e-02   2.1294137e+02  -1.1722430e+01
   3.7364968e+02   3.8006065e+00   6.7725645e+02   1.1207548e+01   3.6858290e+02   1.8796594e+01   2.4919129e+02   1.4035987e+01   2.6851137e+02   4.7451970e+01   5.2859097e+02   7.6443690e+01   2.1955000e+02  -6.3698065e+00   4.4183194e+02   2.5466348e+01   3.0610355e+02   2.3002361e+01   4.3780137e+02   1.1338770e+01   3.1800645e+02   1.0014000e+01   4.2447742e+02   1.4625355e+01   3.9899161e+02   6.6154839e-02   4.2120968e+02   2.0866129e+01   3.3337968e+02   2.3614787e+01   5.2102677e+02  -2.5124645e+00   1.0114555e+03   6.4664645e+00   3.4347137e+02  -1.0248296e+00   4.4399452e+02  -6.3034323e+00   2.9374000e+02   1.9698865e+01   2.8055161e+02   1.1330426e+02   2.8318677e+02   1.3064413e+01   3.6887065e+02  -1.6769974e+01   1.5272968e+02  -1.8835355e+00   8.2941367e+01   5.8767570e+01   1.7020871e+02   2.4007226e+00   2.8387548e+02  -2.3171355e+00   1.6652000e+02   1.1980227e+02   2.6678387e+02  -7.6056129e+00   1.3627032e+02   1.9605148e+01   2.8657742e+02   2.0285510e+02   3.9009677e+02  -1.3638387e+01   2.6338710e+02  -6.8783871e+00   2.8877161e+02  -6.6968903e+00   2.9963419e+02   1.2502323e+00   4.0055516e+02  -1.4004413e+01   5.7218137e+02   9.3983704e+00   2.6558452e+02   3.4128723e+01   3.7551137e+02  -2.1538030e+01   2.8019613e+02   1.0021915e+02   3.6415935e+02  -2.8683394e+01   1.6273129e+02   1.3312021e+02   4.6185290e+02   5.5498323e+00   2.7840452e+02   1.7327961e+01   1.2943871e+02   1.0713910e+02   2.5971129e+02   1.8672774e+01   3.5819065e+02   2.9817329e+01   3.7090129e+02   6.9220903e+00   4.9728516e+02   1.6877751e+02   3.8224032e+02   5.5838839e+01   4.2815226e+02  -1.8008903e+00   1.3550903e+02   1.5626218e+02   1.5013290e+02   5.7377110e+01   2.2067129e+02   3.0633935e+00   2.4678935e+02  -1.4568632e+01   2.7299161e+02   1.3909874e+02   2.6978323e+02   1.3781186e+02   2.0937137e+02  -8.9568296e+00   2.1075484e+02   1.0691548e+01   5.3414452e+02   1.1409084e+01   2.4789137e+02   1.5291570e+01   2.6367065e+02   1.3839151e+02   2.8039774e+02  -6.7214968e+00   3.7251137e+02   3.6411970e+01   2.1724903e+02   1.2141690e+01   3.4628774e+02   1.5026981e+01   3.1850355e+02   1.0993910e+01   1.4170968e+02   3.1140000e+01   5.2450097e+02  -2.3384916e+01   2.1260290e+02   2.7642735e+01   3.6343645e+02   1.1444670e+02   1.9909613e+02  -1.9806077e+01   3.4270137e+02   5.4036770e+01   2.5152548e+02   8.5566671e+01   3.8023323e+02   4.1558439e+01   4.4449484e+02   3.4015574e+01   5.2997581e+02   2.7550968e+01   5.1546871e+02  -2.5607226e+00   1.1988355e+02   9.3151897e+01   2.6090613e+02   1.1222525e+02   3.0056129e+02   2.1195742e+01   2.9769258e+02   1.1351690e+01   2.0359516e+02   1.6047226e+01   2.4556137e+02  -1.5382030e+01   5.6247097e+01   8.9558297e+01   1.2637581e+02   1.4577510e+02   3.6147806e+02   9.4627097e-01   2.6959258e+02   2.1487432e+01   4.0892581e+02   3.3756903e+01   6.8832137e+02   1.8247170e+01   6.0943000e+02   3.3626890e+01   5.0602000e+02   1.9509806e+00   2.2792065e+02   1.0178732e+02   1.8086097e+02   7.3921123e+01   1.7958032e+02   2.7864615e+02   2.7994137e+02   1.5091757e+02   3.8408484e+02   3.2948052e+01   4.3405323e+02  -9.6884516e+00   2.8903419e+02   1.7317806e+00   4.7537137e+02   8.0763170e+01   2.7491387e+02   1.5760560e+02   3.4132137e+02   2.1387170e+01   3.4525581e+02   4.0221148e+01   2.2276581e+02   1.9578735e+01   3.0812452e+02   3.7877781e+01   2.1376742e+02  -3.5604258e+00   2.2615452e+02   1.3119183e+02   2.8169548e+02  -2.6045639e+01   3.0609935e+02   1.6515600e+01   1.9551137e+02  -1.6238030e+01   2.8461323e+02   3.6806194e+00   2.4982871e+02  -5.7485548e+00   3.5753129e+02   1.8669432e+01   3.8687097e+02   2.2718065e+01   1.7439000e+02   1.0988000e+00   3.8155581e+02   1.4740052e+01   2.4366581e+02   1.9652865e+01   2.1080137e+02   6.0187704e+00   3.2646516e+02   8.3334323e+00   3.7930806e+02  -1.7368516e+01   3.0539548e+02   2.4867484e+00   7.2613137e+02   7.7982370e+01   2.5461097e+02   6.3759510e+01   3.7485710e+02   1.5096271e+01   2.3813065e+02   1.1547290e+01   1.5548419e+02   1.4096804e+02   1.7352581e+02   2.5626000e+01   2.0984137e+02  -2.6804430e+01
   3.6988968e+02   2.7821406e+01   7.2397645e+02   2.3749948e+01   2.8911290e+02   1.5914194e+01   2.5719129e+02   1.3535987e+01   2.2432137e+02   7.8417170e+01   5.4854097e+02   3.8277690e+01   2.3579000e+02   2.0240994e+01   4.1283194e+02   2.1976348e+01   3.3272355e+02  -1.5472387e+00   4.8570137e+02  -2.0232296e+00   3.3800645e+02   2.2364000e+01   4.2684742e+02   4.6457548e+00   4.2261161e+02   5.5165548e+00   2.7134968e+02   3.2324929e+01   3.4794968e+02  -3.3608129e+00   3.4674677e+02   1.9239935e+01   1.0398855e+03   6.5720645e+00   3.6678137e+02   3.1103704e+00   4.2509452e+02   2.1548568e+01   2.7864000e+02   3.2856865e+01   2.7122161e+02   1.4476066e+02   3.5047677e+02   1.3351213e+01   3.5606065e+02   2.6684826e+01   1.4924968e+02   2.3344865e+01   1.1318137e+02   5.8398370e+01   2.1810871e+02   1.4798723e+01   2.9335548e+02   9.7744645e+00   1.9885000e+02   4.8745871e+01   3.1293387e+02   2.0652387e+01   1.5308032e+02   1.4220348e+01   3.7533742e+02   2.0565430e+02   3.4851677e+02   2.1448013e+01   2.8019710e+02   1.0206813e+01   2.8862161e+02   3.8415110e+01   3.3506419e+02  -5.6841677e+00   3.8760516e+02  -6.3084129e+00   5.3027137e+02   9.9411704e+00   2.5924452e+02   1.0725923e+01   4.2165137e+02  -6.8992296e+00   2.5162613e+02   8.6984748e+01   3.1025935e+02   1.4886065e+00   2.4140129e+02   1.6082661e+02   4.1328290e+02  -6.8445677e+00   2.3225452e+02   2.8209961e+01   1.2971871e+02   1.0225670e+02   3.1376129e+02   1.5198774e+01   3.2734065e+02   2.2135329e+01   3.9766129e+02   2.9021290e+01   5.0309516e+02   1.4017271e+02   4.0200032e+02   5.3068039e+01   4.4329226e+02  -5.2020903e+00   1.1564903e+02   1.6823098e+02   1.2608290e+02   7.2111110e+01   3.0376129e+02   3.2556194e+01   2.3859935e+02  -1.3834323e+00   3.0466161e+02   9.9045135e+01   2.8412323e+02   1.5918466e+02   1.9123137e+02   1.4774370e+01   1.7752484e+02   8.8199484e+00   5.9690452e+02  -1.5217161e+00   2.4042137e+02  -1.2490830e+01   2.8205065e+02   1.4958111e+02   2.3668774e+02   3.1735303e+01   2.9537137e+02   8.1631704e+00   1.8919903e+02   5.4356903e+00   3.6104774e+02   1.4276181e+01   3.3440355e+02   1.3061910e+01   2.1279968e+02   1.3022800e+01   4.9197097e+02  -3.0352516e+01   1.9593290e+02   3.9763355e+00   3.2029645e+02   1.0647790e+02   2.2432613e+02   1.3215523e+01   2.8675137e+02   4.8042770e+01   2.5942548e+02   9.4224671e+01   3.6495323e+02   2.0350839e+01   4.5582484e+02   2.3349174e+01   5.8440581e+02   1.1436568e+01   4.1574871e+02   2.5516877e+01   8.3213548e+01   1.0913550e+02   2.3824613e+02   1.0884805e+02   3.3922129e+02   1.8872942e+01   2.3822258e+02   3.9692903e+00   2.0416516e+02   3.2471626e+01   2.3118137e+02   1.6338370e+01   7.2147097e+01   1.1452630e+02   1.0194581e+02   1.3995950e+02   3.2636806e+02  -9.3449290e+00   2.8216258e+02   3.3821832e+01   4.6883581e+02   1.4344103e+01   6.0737137e+02   1.5913170e+01   3.6890000e+02   4.6109290e+01   5.6673000e+02   3.9041806e+00   2.4930065e+02   8.1126916e+01   2.1210097e+02   1.0980192e+02   1.0267032e+02   3.0689895e+02   3.2051137e+02   1.1581197e+02   3.8132484e+02   1.8788516e+00   3.9671323e+02  -8.5112516e+00   3.0446419e+02   2.3827381e+01   4.2604137e+02   9.3939570e+01   1.8405387e+02   2.4092440e+02   3.5004137e+02   1.0019570e+01   3.1253581e+02   1.0368748e+01   1.8247581e+02   1.8421935e+01   2.8308452e+02   3.0210981e+01   1.6005742e+02  -6.1236258e+00   2.1410452e+02   7.6015832e+01   2.4812548e+02  -5.4600387e+00   3.1509935e+02   2.0225600e+01   1.6632137e+02  -4.7662830e+01   2.4076323e+02  -3.4813806e+00   2.3073871e+02   2.8728645e+01   2.8643129e+02   2.7827432e+01   3.1906097e+02   8.1428645e+00   1.6268000e+02   1.3645600e+01   4.1131581e+02   2.4069252e+01   2.5775581e+02  -1.2134335e+01   2.3765137e+02   2.1200770e+01   3.1008516e+02  -8.2161677e+00   3.8249806e+02  -5.5337161e+00   3.0744548e+02   2.1132748e+01   8.0746137e+02   7.4195970e+01   2.6142097e+02   7.0124710e+01   3.5537710e+02   2.0894671e+01   2.2236065e+02   2.3148890e+01   1.8805419e+02   1.1260244e+02   1.8123581e+02   1.6669200e+01   2.5089137e+02  -1.9328430e+01
   3.7431968e+02   1.6417006e+01   7.1130645e+02   2.4573548e+01   2.9211290e+02   2.6484194e+01   2.6847129e+02  -1.6266413e+01   2.3042137e+02   6.3359170e+01   5.0316097e+02   7.0980903e+00   2.0770000e+02   1.6198194e+01   4.7492194e+02   1.8009148e+01   2.8729355e+02   3.6177161e+01   4.9008137e+02   1.0563704e+00   3.0852645e+02   3.2424000e+00   4.1815742e+02   1.8810955e+01   3.6799161e+02   2.9761548e+00   2.9996968e+02   1.5275329e+01   3.4837968e+02   1.9224787e+01   4.8407677e+02  -5.9864645e+00   9.9688548e+02  -1.2037935e+01   3.2589137e+02   3.0641570e+01   4.0432452e+02   2.6110168e+01   2.6360000e+02   2.6960065e+01   3.5764161e+02   6.9417058e+01   3.4266677e+02  -1.1213987e+01   3.6868065e+02  -1.3234774e+01   1.0172968e+02   6.1906465e+01   1.0232137e+02   8.3027170e+01   1.8058871e+02  -3.1496774e+00   2.8578548e+02   2.2430065e+01   2.2666000e+02   1.2471107e+02   2.9083387e+02   1.8220387e+01   1.5484032e+02   1.3595484e+00   3.5900742e+02   1.0601070e+02   3.7761677e+02   1.3020013e+01   3.1509710e+02  -8.7751871e+00   2.4719161e+02   2.3199510e+01   3.3182419e+02  -4.5149677e+00   3.8484516e+02  -1.0887613e+01   5.0651137e+02  -2.6068030e+01   2.3991452e+02   3.9032323e+01   3.5632137e+02  -1.9102830e+01   2.4057613e+02   7.8338748e+01   2.7644935e+02  -2.2426594e+01   1.7645129e+02   1.5574261e+02   4.0480290e+02  -5.3561677e+00   2.4592452e+02   1.0216361e+01   1.5147871e+02   1.0094590e+02   3.2100129e+02   1.5579574e+01   3.2187065e+02   3.6462929e+01   3.8356129e+02   2.7949290e+01   4.6523516e+02   1.3872151e+02   4.0148032e+02   2.1779639e+01   4.3000226e+02   8.9111097e+00   1.4083903e+02   1.3679578e+02   1.3927290e+02   6.7915910e+01   3.3795129e+02   2.4970994e+01   2.2050935e+02   1.3063768e+01   2.7523161e+02   1.2725954e+02   2.7569323e+02   1.6152906e+02   2.3380137e+02  -1.6011230e+01   1.7561484e+02   2.4162748e+01   5.8909452e+02   1.0673084e+01   2.2865137e+02   3.2107704e+00   2.7814065e+02   9.7613910e+01   1.4630774e+02  -2.4642968e+00   2.5675137e+02   2.1027704e+00   2.2500903e+02   1.6760890e+01   3.5018774e+02   2.5284981e+01   3.1802355e+02  -9.6276903e+00   4.3008968e+02   1.7019600e+01   5.0221097e+02  -4.1931716e+01   2.0912290e+02   1.8541135e+01   3.4524645e+02   8.3091897e+01   2.1623613e+02   1.3532723e+01   3.5651137e+02   5.7361970e+01   2.7081548e+02   1.0407347e+02   3.6604323e+02   1.7453639e+01   4.3697484e+02   2.8807174e+01   5.9192581e+02   1.6554968e+01   4.3846871e+02   2.7929277e+01   6.6833548e+01   7.8635897e+01   2.7162613e+02   7.3457652e+01   3.3632129e+02   1.1714942e+01   2.4798258e+02   3.9468490e+01   1.9244516e+02   1.9179226e+01   2.4023137e+02   6.1843704e+00   8.3577097e+01   8.7091897e+01   1.0141581e+02   1.5948190e+02   3.9978806e+02  -5.7985290e+00   2.1550258e+02   2.0774632e+01   5.6202581e+02   2.2648903e+01   5.8213137e+02   4.5602370e+01   4.8471000e+02   5.7464490e+01   5.9206000e+02  -9.8221935e-01   2.2692065e+02   1.1958732e+02   2.3905097e+02   9.3265923e+01   1.2934032e+02   2.3171535e+02   2.9908137e+02   9.0056370e+01   3.4098484e+02   9.9660516e+00   4.4129323e+02   3.0112348e+01   3.4818419e+02   1.6709781e+01   3.4989137e+02   7.1891570e+01   1.4157387e+02   1.7875280e+02   3.4165137e+02   4.4220770e+01   2.9820581e+02   1.8325148e+01   2.0014581e+02  -1.0421665e+01   3.0079452e+02   1.2324181e+01   1.5081742e+02  -9.5244258e+00   2.0424452e+02   1.0856463e+02   2.6769548e+02   1.4404361e+01   3.2557935e+02   1.9387200e+01   1.7604137e+02  -8.0604296e+00   2.2890323e+02   1.6037419e+01   2.1035871e+02   4.4990452e+00   3.3201129e+02   7.6110323e+00   3.6349097e+02   2.1348465e+01   2.4239000e+02   6.6588000e+00   3.4679581e+02   5.0408516e+00   2.7585581e+02   3.0987665e+01   2.1180137e+02   8.0787704e+00   2.7527516e+02   1.9188632e+01   3.6273806e+02   9.8570839e+00   3.6244548e+02   2.7302748e+01   7.5513137e+02   7.8142370e+01   2.9808097e+02   5.7191910e+01   3.1833710e+02   1.7477871e+01   2.1779065e+02   1.3844490e+01   1.7810419e+02   1.1387844e+02   1.8580581e+02   2.9403600e+01   2.1813137e+02  -2.0897630e+01
   3.4840968e+02   1.6969806e+01   6.2711645e+02   2.3408748e+01   3.2401290e+02   1.3932194e+01   2.5395129e+02  -3.9148129e+00   2.3704137e+02   7.4729570e+01   5.0144097e+02   2.8475690e+01   2.0022000e+02   4.6065935e+00   4.2792194e+02   2.4149148e+01   3.2086355e+02  -1.1838439e+01   3.8404137e+02   1.7209570e+01   3.3009645e+02   1.1276800e+01   4.1405742e+02  -1.6510452e+00   3.7794161e+02   6.4701548e+00   2.9125968e+02   1.9452129e+01   3.7379968e+02   2.8951187e+01   5.8583677e+02   2.6872735e+01   1.1012655e+03   1.8166452e-01   3.2147137e+02   7.1551704e+00   4.4652452e+02   5.0741677e+00   2.7831000e+02   4.5553265e+01   4.2350161e+02   3.5298258e+01   3.1061677e+02   1.0250013e+01   3.9792065e+02   7.9960258e+00   8.1969677e+01   7.4197265e+01   1.3065137e+02   5.5100770e+01   1.7191871e+02   1.2783923e+01   2.7916548e+02  -1.4130335e+01   1.2875000e+02   1.5216387e+02   2.8573387e+02  -2.3716129e+00   1.4970032e+02   1.1580748e+01   3.1824742e+02   1.2451150e+02   3.4185677e+02   5.6408129e+00   3.2647710e+02   7.1644129e+00   3.0281161e+02   1.3659910e+01   2.9225419e+02  -6.7936774e-01   4.3084516e+02  -6.7176129e+00   5.3813137e+02  -3.6476296e+00   2.6724452e+02   1.7275923e+01   3.5551137e+02   3.7319704e+00   2.3314613e+02   1.2489315e+02   2.5667935e+02  -6.4149935e+00   2.1416129e+02   1.2143581e+02   4.1261290e+02   3.2879032e+01   2.4792452e+02   1.7246361e+01   2.3509871e+02   1.0225630e+02   3.4900129e+02  -1.8900426e+01   3.3234065e+02   2.1995329e+01   3.6085129e+02   4.9160903e+00   5.6285516e+02   1.1920191e+02   4.0700032e+02   3.8618039e+01   3.9119226e+02   1.0775910e+01   9.3219032e+01   1.4355538e+02   1.4213290e+02   7.1307110e+01   3.5681129e+02  -5.8780645e-01   2.8540935e+02   4.9176774e-01   2.7799161e+02   1.2103874e+02   2.8897323e+02   1.1451666e+02   2.3994137e+02   5.7375704e+00   1.9371484e+02   3.2947484e+00   6.2766452e+02   1.7017484e+01   2.3042137e+02  -5.5082956e-01   2.4452065e+02   1.1092351e+02   1.2335774e+02   3.5511703e+01   3.1080137e+02   1.3308770e+01   2.1376903e+02  -4.1999097e+00   3.3651774e+02   1.8518581e+01   2.9002355e+02   1.8612310e+01   4.2084968e+02   5.6688000e+00   4.6293097e+02  -2.6649316e+01   1.8479290e+02   2.0147535e+01   3.2119645e+02   8.5975897e+01   2.6471613e+02  -3.9656774e+00   3.0075137e+02   6.6202770e+01   2.3614548e+02   1.0703707e+02   3.0123323e+02   2.8928439e+01   3.9497484e+02   4.7217174e+01   6.0468581e+02  -4.3758323e+00   3.5465871e+02   6.9240774e+00   7.7173548e+01   8.4948697e+01   2.4043613e+02   6.2242852e+01   4.2665129e+02  -8.2214581e+00   2.3345258e+02   1.9680890e+01   2.0697516e+02   1.4206826e+01   1.8337137e+02  -1.0668296e+00   6.0147097e+01   1.1067630e+02   1.1151581e+02   1.3867390e+02   3.8557806e+02  -1.0241729e+01   3.2397258e+02   1.5667032e+01   4.4897581e+02   3.5602903e+01   6.3284137e+02   2.1395570e+01   5.1538000e+02   5.4340890e+01   5.5668000e+02   2.3278181e+01   2.2826065e+02   7.8670116e+01   2.7286097e+02   6.9471123e+01   1.0058032e+02   2.8811615e+02   2.9913137e+02   1.2571237e+02   3.3489484e+02   7.8332516e+00   3.9819323e+02   1.7510348e+01   3.5570419e+02   4.5881806e+00   3.8118137e+02   8.8008370e+01   1.8081387e+02   1.9122360e+02   3.2865137e+02   1.7540770e+01   2.7515581e+02   1.5589148e+01   2.0819581e+02  -5.4456645e+00   3.3274452e+02   1.5718181e+01   1.8667742e+02   7.3167742e+00   2.4600452e+02   1.2632383e+02   2.8446548e+02   8.8227613e+00   3.2152935e+02   1.5711200e+01   1.5204137e+02  -2.1760430e+01   2.1428323e+02   2.0207019e+01   3.4359871e+02   7.0798452e+00   2.8848129e+02  -9.4656774e-01   3.2206097e+02  -1.0071355e+00   2.0872000e+02   5.0624000e+00   3.1060581e+02   1.6560516e+00   2.8989581e+02   1.6954465e+01   1.9427137e+02   1.5861170e+01   2.6946516e+02   1.3933432e+01   4.0426806e+02   4.2046839e+00   4.3111548e+02  -3.7108516e+00   7.9475137e+02   7.6592770e+01   2.6261097e+02   7.2879510e+01   2.9085710e+02   6.4362710e+00   1.6127065e+02   2.1796090e+01   2.1829419e+02   1.4432324e+02   2.0047581e+02   9.0900000e+00   2.5746137e+02  -2.7234030e+01
   3.9455968e+02  -8.4921935e+00   6.4139645e+02  -1.9236516e+00   3.2420290e+02   2.9776994e+01   2.4166129e+02   6.7783871e+00   2.8623137e+02   5.4174370e+01   5.2735097e+02   2.2022890e+01   2.0527000e+02   1.2922594e+01   4.3592194e+02   3.4191484e+00   3.2438355e+02  -1.4030039e+01   3.8813137e+02   2.7162370e+01   2.9562645e+02  -1.2956000e+00   5.3263742e+02   5.2825548e+00   2.8118161e+02   1.6409548e+00   3.1791968e+02   3.4839329e+01   3.9651968e+02   1.8373587e+01   4.5278677e+02   1.0046735e+01   1.0641655e+03   1.9199665e+01   3.0578137e+02   2.8780370e+01   4.7642452e+02   1.1102168e+01   2.9241000e+02   2.2135265e+01   4.2231161e+02   7.8863458e+01   3.7433677e+02   6.2412903e-02   3.5159065e+02   8.1824258e+00   1.0296968e+02   8.3237265e+01   1.2746137e+02   5.4205970e+01   1.9629871e+02   6.4535226e+00   2.8268548e+02   1.9868065e+01   1.7280000e+02   8.4498710e+00   2.9918387e+02  -8.5476129e+00   1.6346032e+02  -2.1800516e+00   2.6900742e+02   1.4816070e+02   3.7409677e+02   1.3021613e+01   3.2509710e+02   7.0481290e-01   3.0796161e+02  -4.7020903e+00   2.9773419e+02  -1.1837768e+01   4.2846516e+02  -1.6667213e+01   5.4146137e+02  -1.1144030e+01   2.4591452e+02   1.9702323e+01   3.4970137e+02   2.0956770e+01   1.6862613e+02   1.7524475e+02   2.9744935e+02  -6.7659355e-01   1.7026129e+02   1.0856781e+02   3.8799290e+02  -3.3913677e+00   2.5478452e+02   1.6267561e+01   2.1047871e+02   1.5556590e+02   3.5933129e+02   6.2731742e+00   3.5371065e+02   5.3805729e+01   4.0047129e+02   2.4176490e+01   5.0628516e+02   1.1572751e+02   4.1253032e+02   6.4705639e+01   4.3491226e+02   3.2428310e+01   1.3064903e+02   1.1884098e+02   1.1484290e+02   6.3960310e+01   3.6233129e+02   2.9705935e+00   3.1859935e+02   1.4836568e+01   2.9171161e+02   1.2541114e+02   2.5316323e+02   1.2976146e+02   2.2189137e+02  -1.4388430e+01   1.8394484e+02   8.4963484e+00   6.2542452e+02   1.6576684e+01   2.2051137e+02  -4.5680296e+00   2.4671065e+02   1.1012831e+02   2.6896774e+02   2.1192903e+01   2.6175137e+02   1.1827704e+00   1.1552903e+02   1.3965929e+02   3.3294774e+02   6.7541806e+00   3.3373355e+02   3.3455097e+00   3.5208968e+02   5.2219600e+01   5.2321097e+02  -1.2901716e+01   2.0260290e+02   2.3582735e+01   3.3438645e+02   1.0654070e+02   3.5861613e+02   2.8623226e+00   2.9461137e+02   6.9123970e+01   2.4704548e+02   7.9595071e+01   2.9214323e+02   3.0085639e+01   4.0121484e+02   2.4047974e+01   6.0173581e+02   3.6190168e+01   3.7289871e+02   1.3084877e+01   8.7693548e+01   8.3687097e+01   2.2162613e+02   1.1169765e+02   4.2427129e+02   1.0728942e+01   2.7212258e+02   3.0107290e+01   2.5078516e+02   1.6842026e+01   2.4894137e+02   1.0757044e-01   6.1007097e+01   1.0379750e+02   9.7795806e+01   1.9820150e+02   4.4383806e+02  -1.3642529e+01   3.6392258e+02   2.4231032e+01   3.8288581e+02   1.2080103e+01   6.0861137e+02   2.3523970e+01   5.4314000e+02   6.4740090e+01   5.3621000e+02   6.8657806e+00   2.0949065e+02   1.0112172e+02   2.0715097e+02   8.7347923e+01   8.0620323e+01   3.3728295e+02   2.7613137e+02   1.1546237e+02   3.6537484e+02  -9.8514839e-01   4.1995323e+02   2.5009548e+01   2.9865419e+02   1.6862181e+01   3.1637137e+02   9.0813170e+01   1.9005387e+02   2.6834440e+02   3.2508137e+02   2.8206370e+01   3.2387581e+02   8.2715484e+00   2.4133581e+02  -1.4426865e+01   3.9893452e+02   1.2942981e+01   1.9191742e+02  -5.7224258e+00   2.3467452e+02   1.3028023e+02   2.7522548e+02   9.6119613e+00   2.8690935e+02   5.3080000e-01   1.4870137e+02  -3.0103230e+01   2.4437323e+02   3.0898194e+00   2.7840871e+02   3.9504516e-01   3.6224129e+02  -7.8973677e+00   3.3116097e+02   8.6048645e+00   2.0844000e+02   6.0480000e-01   3.5031581e+02   1.0992516e+00   2.7513581e+02   6.6652645e+00   1.8846137e+02  -1.1904030e+01   2.9704516e+02   1.2967032e+01   4.0111806e+02   2.8866839e+00   3.2239548e+02   1.0076748e+01   8.7508137e+02   6.5826370e+01   2.8975097e+02   5.3188310e+01   3.2095710e+02   2.2508271e+01   1.7079065e+02  -1.5355097e+00   1.8934419e+02   1.3535924e+02   2.0056581e+02   1.5882800e+01   2.4327137e+02  -2.7818830e+01
   3.9893968e+02   4.1174065e+00   6.3454645e+02   2.8714348e+01   2.9025290e+02   1.4822994e+01   2.5319129e+02   1.3235987e+01   3.3542137e+02   5.8099170e+01   5.5206097e+02   1.5376090e+01   2.0674000e+02   1.4514994e+01   4.7240194e+02   3.4160748e+01   3.2581355e+02   5.7556129e-01   4.1175137e+02   1.5612770e+01   3.2557645e+02   1.6598400e+01   5.4694742e+02   2.4137755e+01   3.0051161e+02  -2.8544516e-01   2.8230968e+02   4.9688129e+01   3.1794968e+02   1.7939187e+01   4.1440677e+02   9.0171355e+00   1.1324555e+03   2.3826465e+01   3.5515137e+02  -1.8329230e+01   4.6232452e+02   2.7470168e+01   2.5503000e+02   2.8035665e+01   3.8893161e+02   7.3253858e+01   3.9642677e+02  -7.0478710e-01   3.8844065e+02  -4.3355742e+00   1.2015968e+02   9.7242065e+01   1.1108137e+02   7.2136370e+01   2.0491871e+02   2.2333923e+01   3.0349548e+02   3.1443265e+01   1.5952000e+02   3.7922710e+00   2.6668387e+02   1.5302387e+01   1.2270032e+02   1.5270748e+01   2.7414742e+02   1.4684950e+02   3.8323677e+02   1.6140413e+01   2.7909710e+02   1.1294813e+01   3.1815161e+02   2.2142710e+01   3.0635419e+02   1.2612632e+01   4.4498516e+02  -1.8938813e+01   5.7618137e+02   4.5983704e+00   3.1191452e+02   1.2992323e+01   3.4937137e+02  -1.4206830e+01   1.6410613e+02   2.2855635e+02   2.8163935e+02   1.2018206e+01   1.7893129e+02   1.1559421e+02   3.9314290e+02   2.2666632e+01   3.0802452e+02  -2.0816387e+00   2.0357871e+02   7.1687897e+01   3.2871129e+02  -1.3947226e+01   3.7845065e+02   6.7265290e+00   4.7304129e+02   2.4940890e+01   5.6728516e+02   1.1684751e+02   4.2948032e+02   4.4249639e+01   3.8772226e+02  -3.6064903e+00   1.2616903e+02   1.1043938e+02   1.3789290e+02   7.2696310e+01   3.2576129e+02   1.1656194e+01   2.7688935e+02  -5.6366323e+00   2.9252161e+02   1.3153634e+02   2.1107323e+02   1.0440866e+02   1.9323137e+02   8.0437044e-01   1.8394484e+02   2.2356348e+01   5.5719452e+02  -2.5849161e+00   3.0894137e+02   6.1675704e+00   2.2957065e+02   1.5253951e+02   1.5263774e+02  -6.0206968e+00   2.8551137e+02   5.2819704e+00   1.6199032e+01   2.6998569e+02   3.6680774e+02   3.2095381e+01   3.2888355e+02   2.8213510e+01   3.8213968e+02   2.1475600e+01   5.7621097e+02  -4.5041716e+01   2.0203290e+02   1.7298335e+01   3.2072645e+02   9.0153497e+01   2.1642613e+02   2.1757523e+01   3.1070137e+02   6.1596770e+01   2.6252548e+02   8.8406671e+01   3.8771323e+02   2.0860039e+01   4.5168484e+02   2.3590374e+01   5.8364581e+02   2.8497368e+01   3.5803871e+02  -6.0663226e+00   5.8073548e+01   6.6866697e+01   2.5219613e+02   8.8822052e+01   3.8584129e+02  -5.9566581e+00   2.8041258e+02   8.3409032e-01   2.1202516e+02   1.4462826e+01   3.3823137e+02  -3.8856296e+00   7.4577097e+01   1.0724190e+02   1.4994581e+02   1.5811950e+02   3.9162806e+02  -3.2775729e+01   3.0821258e+02   2.0067832e+01   4.3121581e+02   7.4437032e+00   6.2680137e+02   2.6978770e+01   4.9790000e+02   4.1839290e+01   5.3049000e+02   2.8803381e+01   2.2621065e+02   1.1926412e+02   2.5362097e+02   9.8670323e+01   8.7530323e+01   3.3230015e+02   3.2584137e+02   1.3081557e+02   3.7618484e+02   4.4800516e+00   3.5948323e+02   9.7571484e+00   2.7703419e+02   2.8741781e+01   3.3604137e+02   8.2809570e+01   1.6315387e+02   2.2506640e+02   3.3456137e+02   1.0597970e+01   3.3072581e+02   7.2354839e-01   2.3680581e+02   9.3655355e+00   3.7898452e+02   2.4488981e+01   2.0386742e+02  -2.4678426e+01   2.6034452e+02   1.1345663e+02   2.6150548e+02   1.4039561e+01   2.8304935e+02   2.1409600e+01   1.5208137e+02  -2.2093630e+01   2.7499323e+02   1.0020219e+01   3.1644871e+02   1.1351845e+01   3.5915129e+02   2.4299832e+01   3.2921097e+02  -6.3391355e+00   1.6692000e+02   2.1696400e+01   3.0288581e+02   1.2463652e+01   2.7742581e+02   2.4482065e+01   1.8108137e+02   1.1826370e+01   2.3208516e+02   4.5438323e+00   3.9683806e+02  -6.5309161e+00   3.0149548e+02   8.0387484e+00   7.7823137e+02   4.1534370e+01   3.3646097e+02   4.4741510e+01   3.3875710e+02   1.8174271e+01   2.1827065e+02   3.9060903e+00   2.0015419e+02   1.4892444e+02   2.1328581e+02  -9.5548000e+00   2.5032137e+02  -1.7852830e+01
   3.9612968e+02   2.5572206e+01   6.8435645e+02   7.5895484e+00   3.6906290e+02   1.6038194e+01   2.5395129e+02   2.8315187e+01   3.0308137e+02   6.1563704e+00   5.8259097e+02   3.7023690e+01   1.7170000e+02   2.9881935e+00   3.6711194e+02   7.4439484e+00   3.3072355e+02   3.2761290e-02   4.3380137e+02  -8.4412296e+00   3.3924645e+02  -2.4052000e+00   6.0942742e+02   6.9293548e+00   2.9894161e+02   1.6690155e+01   3.5606968e+02   9.3573290e+00   3.3270968e+02   1.4238387e+01   2.3607677e+02   2.0035355e+00   1.0884055e+03   1.2690465e+01   3.3641137e+02   1.9269970e+01   5.2747452e+02  -3.6418323e+00   2.6945000e+02   2.9112065e+01   3.2660161e+02   7.1380258e+01   4.1328677e+02   6.5564129e+00   3.9916065e+02   1.6426826e+01   1.1529968e+02   1.0134086e+02   1.1475137e+02   6.9942770e+01   2.0501871e+02   2.2465923e+01   2.6201548e+02   7.1416645e+00   1.6623000e+02   7.9685471e+01   2.8358387e+02   2.4450387e+01   1.2546032e+02   1.9499484e+00   3.1052742e+02   1.2826910e+02   4.0818677e+02  -7.2355871e+00   3.1524710e+02  -2.0271871e+00   3.5638161e+02   2.0324310e+01   2.9349419e+02  -4.8785677e+00   5.0360516e+02  -9.6784129e+00   5.7023137e+02  -2.8445630e+01   2.8672452e+02   2.5387523e+01   3.7946137e+02  -5.4740296e+00   1.2024613e+02   2.3073515e+02   2.7367935e+02  -9.5349935e+00   1.3121129e+02   1.0903181e+02   4.1528290e+02   2.2275432e+01   2.6030452e+02   1.3395961e+01   1.8366871e+02   1.1271070e+02   2.5938129e+02  -1.5020826e+01   3.5387065e+02   7.0629290e+00   3.7223129e+02  -4.9943097e+00   4.9933516e+02   1.3376351e+02   3.7400032e+02   2.9498039e+01   4.5591226e+02  -5.9216903e+00   1.1926903e+02   1.2347138e+02   9.6992903e+01   8.3008310e+01   3.3157129e+02   1.3101394e+01   3.0111935e+02  -5.9150323e+00   3.1299161e+02   1.4465874e+02   1.9826323e+02   1.0891346e+02   1.9823137e+02   1.1314370e+01   1.6671484e+02  -1.3552516e+00   5.4423452e+02   4.9818839e+00   2.9780137e+02   1.9818770e+01   2.7848065e+02   1.0891671e+02   1.6696774e+02   2.0832903e+01   2.9018137e+02   5.0483704e+00   3.9389032e+01   2.4023049e+02   4.0204774e+02  -1.9381935e-01   3.0854355e+02   4.6507097e+00   3.4584968e+02   1.5668800e+01   5.7916097e+02  -1.3377716e+01   2.2050290e+02   7.2507355e+00   2.5672645e+02   1.0684350e+02   2.0075613e+02   7.6811226e+00   3.0694137e+02   8.5427570e+01   2.2228548e+02   9.1285871e+01   4.0633323e+02   3.2370439e+01   3.9359484e+02   2.7187574e+01   5.3311581e+02   1.0869768e+01   3.8246871e+02   1.3079277e+01   6.9833548e+01   6.2585897e+01   2.4890613e+02   1.0327525e+02   4.0213129e+02   2.1701419e+00   2.6822258e+02   2.8949290e+01   1.9683516e+02   9.9680258e+00   2.9694137e+02   1.2177570e+01   6.9537097e+01   1.1783510e+02   2.6013581e+02   7.1074297e+01   3.6989806e+02  -1.5097329e+01   2.5154258e+02   5.9814323e+00   3.5950581e+02   2.0610503e+01   4.2337137e+02   9.7731704e+00   5.1400000e+02   4.0591290e+01   5.2154000e+02   1.8709381e+01   2.3945065e+02   1.0096492e+02   2.1143097e+02   1.0481552e+02   1.0896032e+02   3.1425575e+02   3.1765137e+02   1.4871077e+02   4.3494484e+02   1.1069252e+01   3.5805323e+02   1.7821548e+01   2.5237419e+02   2.2754581e+01   3.4042137e+02   7.6699170e+01   1.3938387e+02   2.0939800e+02   3.5908137e+02   8.9163704e+00   2.7520581e+02   7.8751484e+00   2.8028581e+02   1.0127135e+01   3.5932452e+02   1.1111781e+01   2.1733742e+02  -1.3616026e+01   2.1810452e+02   1.0283583e+02   2.5898548e+02   6.3411613e+00   2.8176935e+02   1.6942000e+01   1.9713137e+02  -3.6787630e+01   3.4618323e+02   4.1750194e+00   1.9025871e+02  -5.2729548e+00   3.7086129e+02   2.6653032e+01   3.3730097e+02  -7.6963355e+00   1.7592000e+02   6.3564000e+00   2.3731581e+02   2.8492516e+00   2.9047581e+02   6.9080645e+00   2.3318137e+02   2.3468370e+01   2.2532516e+02   1.8704632e+01   3.6973806e+02   6.2970839e+00   3.3263548e+02   8.3575484e+00   8.3889137e+02   8.5101570e+01   2.7470097e+02   6.6442310e+01   3.4523710e+02  -7.3841290e+00   2.4270065e+02   7.2816903e+00   1.6591419e+02   1.1770364e+02   1.8652581e+02  -3.8440000e+00   2.2751137e+02  -1.6938030e+01
   3.4702968e+02  -3.1597935e+00   6.6192645e+02   7.6639484e+00   3.3773290e+02   1.3124594e+01   2.6561129e+02  -2.7761290e-01   3.2942137e+02   3.7719170e+01   5.2473097e+02   5.3232490e+01   1.9170000e+02  -1.1561806e+01   3.7811194e+02   1.9939484e+00   3.6938355e+02   3.8999613e+00   4.3370137e+02   2.3756770e+01   3.3762645e+02   2.2534400e+01   4.6410742e+02   2.9294955e+01   2.8261161e+02   1.1096555e+01   4.5120968e+02  -2.9638710e+00   3.4098968e+02   5.1459871e+00   2.7488677e+02   1.4187355e+00   1.1172155e+03   7.6656645e+00   3.3189137e+02  -8.7284296e+00   4.7099452e+02   1.5346568e+01   2.6907000e+02   8.0024645e+00   3.4603161e+02   3.5105858e+01   4.7547677e+02  -5.7987871e+00   4.4411065e+02  -1.6029174e+01   8.6589677e+01   7.6497665e+01   1.1089137e+02   7.7821570e+01   1.9072871e+02  -1.4240877e+01   2.5259548e+02   6.8452645e+00   1.7633000e+02   1.2292747e+02   2.8003387e+02   9.5843871e+00   1.2179032e+02   2.2153548e+01   2.8505742e+02   1.5220670e+02   4.1847677e+02  -1.8198787e+01   3.4690710e+02   1.2630013e+01   3.2372161e+02   1.3037110e+01   2.9359419e+02  -1.0696568e+01   4.1455516e+02   4.8755871e+00   5.5808137e+02  -7.6636296e+00   2.9643452e+02   8.5607226e+00   3.6604137e+02   5.7895704e+00   1.9233613e+02   2.1981795e+02   3.2234935e+02  -1.1768594e+01   1.3116129e+02   1.3236581e+02   4.4952290e+02   2.6256232e+01   2.4906452e+02   1.0865161e+01   1.2581871e+02   5.9858697e+01   2.5747129e+02  -1.3578026e+01   3.5255065e+02   3.4008529e+01   4.1366129e+02   1.0451290e+01   4.9237516e+02   1.5508031e+02   3.6586032e+02   2.7249239e+01   4.6305226e+02  -1.1972890e+01   1.5307903e+02   1.0776658e+02   1.3370290e+02   6.1311510e+01   2.4895129e+02   1.7990994e+01   2.9488935e+02  -2.8886632e+01   2.9237161e+02   1.5011834e+02   2.1293323e+02   8.3209858e+01   1.8680137e+02  -6.6812296e+00   1.9004484e+02   9.1583484e+00   5.7276452e+02   4.5094839e+00   3.0442137e+02  -1.1750830e+01   2.5824065e+02   1.1791591e+02   1.0815774e+02   3.5297703e+01   2.7623137e+02   2.0644370e+01   4.2869032e+01   2.2762209e+02   4.2209774e+02   3.5482181e+01   3.0240355e+02   9.9019097e+00   3.9260968e+02   2.5498000e+01   5.8574097e+02  -3.3944116e+01   2.1698290e+02  -1.8766452e-01   2.8910645e+02   9.1443097e+01   1.8851613e+02   6.1803226e+00   3.2751137e+02   5.4871970e+01   2.2795548e+02   8.2882271e+01   4.2709323e+02   4.2479639e+01   4.2068484e+02   2.9490374e+01   5.1502581e+02   5.9796968e+01   3.9517871e+02   1.5582477e+01   7.3173548e+01   7.4178697e+01   2.3352613e+02   1.1869565e+02   3.3551129e+02   1.9639742e+01   2.4655258e+02   2.9542890e+01   2.0392516e+02   1.7880826e+01   2.9604137e+02   2.9679570e+01   7.7767097e+01   1.3560670e+02   2.1079581e+02   1.4097150e+02   3.1526806e+02  -2.7269290e+00   2.7488258e+02   7.6342323e+00   5.0564581e+02   3.3969303e+01   4.4127137e+02   3.1201170e+01   4.9895000e+02   2.9605290e+01   5.2706000e+02   1.6647781e+01   2.6845065e+02   1.0421492e+02   2.2734097e+02   7.0062723e+01   1.7924032e+02   3.3386335e+02   3.5451137e+02   1.6195197e+02   3.9398484e+02   2.3916052e+01   3.2757323e+02   2.5589948e+01   2.4546419e+02  -5.3526194e+00   3.2832137e+02   8.1807170e+01   1.7215387e+02   2.6177640e+02   3.5942137e+02   2.3749170e+01   2.8348581e+02   2.7327484e+00   2.2838581e+02   7.3191355e+00   2.8932452e+02   3.5331781e+01   2.1857742e+02  -2.0475226e+01   2.6686452e+02   1.3498503e+02   2.7474548e+02   6.9403613e+00   3.3866935e+02   1.4820000e+01   2.2999137e+02  -5.1846430e+01   2.6828323e+02  -1.6212981e+01   2.0082871e+02   1.2614452e+00   3.4191129e+02   1.5249032e+01   3.7073097e+02  -1.2520735e+01   1.7711000e+02  -1.8838800e+01   2.4136581e+02  -3.9547484e+00   2.6327581e+02   1.5944065e+01   2.2813137e+02  -5.8876296e+00   2.4527516e+02   1.3538632e+01   3.7835806e+02  -4.7225161e+00   3.2863548e+02   8.5375484e+00   9.0037137e+02   9.5613170e+01   3.0103097e+02   5.5805910e+01   3.8233710e+02   1.6927871e+01   2.1170065e+02   1.8811690e+01   2.1091419e+02   1.1720364e+02   1.8004581e+02   6.8644000e+00   2.1313137e+02  -4.3547630e+01
   3.2821968e+02   2.6105006e+01   6.9316645e+02   2.3784748e+01   3.3216290e+02   8.9901935e+00   2.6661129e+02  -9.0776129e+00   2.9442137e+02   1.7189170e+01   5.2840097e+02   5.3078890e+01   2.3055000e+02  -1.1909806e+01   3.5154194e+02   2.7879548e+01   3.6114355e+02  -1.0608387e+00   4.8294137e+02   1.0867570e+01   3.9528645e+02   2.7971600e+01   5.1215742e+02   7.1909548e+00   2.6099161e+02   4.8261548e+00   4.4177968e+02   9.4605290e+00   3.2827968e+02   2.3442787e+01   2.4207677e+02   7.7135355e+00   1.1865955e+03  -2.6947355e+00   3.8199137e+02  -1.0642956e-01   4.2761452e+02   2.3106968e+01   2.6584000e+02   3.2210865e+01   3.4836161e+02   5.4779458e+01   4.2880677e+02   1.0084813e+01   4.2097065e+02  -8.0779742e+00   1.1024968e+02   7.5934865e+01   1.3942137e+02   7.7679170e+01   1.8867871e+02   1.4931226e+00   2.5206548e+02   2.6367665e+01   1.3261000e+02   7.6995071e+01   2.8688387e+02   1.5486387e+01   1.5389032e+02  -7.3744516e+00   2.6424742e+02   1.3911150e+02   4.0742677e+02  -3.1747871e+00   2.7028710e+02   6.1396129e+00   3.1162161e+02  -6.4748903e+00   2.7682419e+02  -2.6449677e+00   4.2098516e+02  -1.3928813e+01   6.7294137e+02  -1.9762430e+01   2.6105452e+02   4.7211226e+00   4.0742137e+02  -1.8190830e+01   2.1876613e+02   1.8013355e+02   3.2786935e+02  -1.3260194e+01   1.3350129e+02   1.4064861e+02   4.7080290e+02  -1.9976168e+01   3.0168452e+02   1.7135561e+01   9.4858710e+01   5.5665497e+01   2.6314129e+02   1.5918374e+01   3.8097065e+02   3.9414929e+01   4.0290129e+02   2.5020903e+00   4.8504516e+02   1.4385671e+02   3.9215032e+02   2.1476039e+01   4.2924226e+02   1.6419097e+00   1.3597903e+02   1.7656458e+02   1.0322290e+02   5.0559910e+01   2.6300129e+02   3.6269935e+00   2.2459935e+02   1.3826568e+01   3.0080161e+02   1.2940394e+02   2.3421323e+02   7.2507458e+01   2.4656137e+02   1.5727970e+01   1.8490484e+02   2.1379548e+01   5.6623452e+02   1.0551884e+01   2.4999137e+02   1.6553570e+01   2.7643065e+02   7.5080710e+01   7.7547742e+01  -2.5834968e+00   2.5904137e+02  -4.9304296e+00   1.3299032e+01   2.8621769e+02   4.2085774e+02   1.0441381e+01   3.0235355e+02   2.8005910e+01   2.7565968e+02   1.2804000e+01   6.3497097e+02  -3.2172516e+01   1.8393290e+02   6.9363355e+00   2.6105645e+02   1.0892710e+02   1.9556613e+02   8.5632258e-01   3.5246137e+02   6.5015970e+01   2.4923548e+02   6.8319871e+01   4.2518323e+02   2.5392439e+01   4.2278484e+02   4.6232374e+01   4.0211581e+02   2.9399768e+01   4.2632871e+02   3.0710477e+01   7.6833548e+01   4.9555897e+01   2.7533613e+02   9.8350852e+01   3.4694129e+02   1.9395342e+01   2.4079258e+02   1.7333690e+01   1.8183516e+02   1.4738026e+01   2.7518137e+02   1.1728370e+01   6.3817097e+01   9.8332697e+01   1.4946581e+02   1.6087790e+02   2.5357806e+02  -7.5217290e+00   2.4059258e+02   2.2957432e+01   4.2650581e+02   3.3490503e+01   5.0304137e+02   1.1159570e+01   4.7847000e+02   5.7913690e+01   5.3464000e+02   1.7611381e+01   2.0949065e+02   1.1269172e+02   2.3991097e+02   6.6627123e+01   1.7748032e+02   2.7967415e+02   3.5784137e+02   9.4015570e+01   4.2179484e+02  -1.1874839e-01   3.3886323e+02  -4.1232516e+00   3.0794419e+02   1.2218981e+01   3.9713137e+02   7.5352370e+01   1.1196387e+02   3.1431160e+02   3.4899137e+02  -2.4164296e+00   3.2306581e+02  -7.3336516e+00   1.9142581e+02  -1.3840645e+00   2.7332452e+02   3.2421781e+01   2.5919742e+02  -1.6384826e+01   2.6096452e+02   1.1326703e+02   2.6446548e+02   5.1927613e+00   3.0495935e+02   2.5656800e+01   1.9784137e+02  -2.1274430e+01   2.5933323e+02  -1.5586981e+01   2.5640871e+02  -7.8949548e+00   3.0139129e+02   2.8830632e+01   2.7968097e+02  -1.5466735e+01   1.6472000e+02   9.3424000e+00   2.3531581e+02  -1.0700748e+01   2.8161581e+02   1.1716865e+01   2.1599137e+02   6.0835704e+00   3.0227516e+02   1.4086323e+00   3.8668806e+02   3.0041084e+01   4.4892548e+02   8.9543484e+00   8.5137137e+02   9.1253170e+01   2.5156097e+02   5.3433510e+01   3.4171710e+02   1.1747471e+01   1.6855065e+02   2.7683690e+01   1.9372419e+02   1.2224884e+02   1.8885581e+02   2.4869600e+01   2.4461137e+02  -2.6166030e+01
   3.6026968e+02   9.1110065e+00   7.3968645e+02   1.3353148e+01   3.0549290e+02   1.9033794e+01   2.7028129e+02  -2.2712129e+00   2.2099137e+02   6.6723570e+01   5.5821097e+02   1.4974090e+01   3.0541000e+02   3.8139355e-01   4.0559194e+02   2.8845548e+01   2.8986355e+02   5.6915613e+00   4.3780137e+02   1.3338770e+01   3.8933645e+02   3.4760000e-01   4.0821742e+02   6.7661548e+00   2.4861161e+02  -1.2334452e+00   4.3010968e+02  -2.8958710e+00   3.4341968e+02   3.4191587e+01   1.8926677e+02   7.8883355e+00   1.0355955e+03   1.8152645e+00   3.7762137e+02   9.2431704e+00   3.9128452e+02   1.0873368e+01   2.7050000e+02   4.0938065e+01   3.5384161e+02   5.9681058e+01   3.7961677e+02   7.0600129e+00   4.3825065e+02  -2.8460374e+01   1.0558968e+02   9.4647665e+01   1.2175137e+02   9.7142770e+01   2.0720871e+02   8.2072258e-01   2.8306548e+02   3.0776645e+00   1.2494000e+02   1.3360867e+02   2.7608387e+02   1.4500387e+01   1.1698032e+02   1.1488348e+01   2.6038742e+02   1.6385030e+02   4.0118677e+02  -7.0555871e+00   3.1347710e+02  -1.3075587e+01   2.7524161e+02   1.0295510e+01   2.6620419e+02  -6.7953677e+00   3.8303516e+02  -1.2172813e+01   6.2727137e+02  -2.7578830e+01   2.5853452e+02   5.3527226e+00   3.9218137e+02   4.5083704e+00   1.6553613e+02   2.0725195e+02   3.3867935e+02   1.2150065e+00   1.2554129e+02   1.5348541e+02   3.1266290e+02   1.1853503e+02   2.4525452e+02   4.5499613e+00   1.7290871e+02   1.0071150e+02   2.7571129e+02  -3.3272258e+00   3.3282065e+02   2.3696929e+01   3.7637129e+02   1.3674490e+01   5.0075516e+02   1.0902991e+02   4.3258032e+02   2.1811639e+01   4.3196226e+02   3.7430968e-01   6.9409032e+01   2.6522018e+02   1.2099290e+02   7.0858310e+01   3.3881129e+02   7.5221935e+00   2.3973935e+02   1.5253677e+00   2.7080161e+02   1.3623394e+02   2.9331323e+02   1.6235946e+02   2.1846137e+02   9.9259704e+00   1.7713484e+02   1.6091148e+01   5.8652452e+02   3.3586839e+00   2.6899137e+02   5.5357044e-01   2.5590065e+02   1.1439311e+02   9.3687742e+01   1.7175303e+01   2.6427137e+02   1.8361170e+01   1.1059032e+01   1.8711689e+02   3.9875774e+02   1.1779381e+01   3.2669355e+02  -4.8012903e+00   3.2165968e+02   2.4414000e+01   5.8259097e+02  -2.1222116e+01   2.2008290e+02  -2.4566452e-01   3.3224645e+02   1.1809190e+02   2.0861613e+02   1.3323226e+00   3.5099137e+02   6.4663570e+01   2.5685548e+02   8.7480271e+01   4.0642323e+02   6.0893239e+01   3.9244484e+02   3.8609574e+01   4.1345581e+02   3.6872568e+01   4.4684871e+02   9.7888774e+00   7.9453548e+01   9.5156297e+01   2.6838613e+02   9.3246852e+01   2.9646129e+02   1.3953742e+01   2.2693258e+02   1.7722490e+01   2.0068516e+02   4.4040026e+01   3.0375137e+02   1.1912770e+01   5.4577097e+01   1.2636190e+02   1.3494581e+02   1.3003950e+02   2.3704806e+02   2.4480671e+01   2.2173258e+02   2.5936232e+01   4.9992581e+02   2.1236903e+01   5.3618137e+02   1.0898370e+01   3.6447000e+02   5.6463690e+01   5.6073000e+02   1.2574181e+01   1.8783065e+02   8.3474516e+01   2.1705097e+02   5.6885923e+01   1.2229032e+02   2.7818935e+02   3.1294137e+02   1.4417757e+02   4.3479484e+02   1.8891252e+01   4.8038323e+02   3.6505148e+01   3.6503419e+02   3.4791781e+01   3.9280137e+02   8.6028770e+01   1.1910387e+02   3.1202040e+02   3.2332137e+02   2.2497170e+01   2.9887581e+02   2.2081548e+01   2.0185581e+02   1.7821535e+01   2.9112452e+02   5.0997781e+01   2.3414742e+02  -1.7720826e+01   2.1853452e+02   1.0723143e+02   2.4465548e+02   5.2475613e+00   3.1218935e+02   2.1178400e+01   2.0142137e+02  -1.0320830e+01   1.9661323e+02  -6.8993806e+00   2.4268871e+02   6.7726452e+00   3.0562129e+02   5.1522323e+00   3.5806097e+02   2.4732865e+01   1.8715000e+02  -1.4542000e+01   2.5698581e+02   1.3375652e+01   2.8504581e+02   2.8252465e+01   1.8513137e+02   3.1223704e+00   2.8584516e+02   1.0963032e+01   3.7873806e+02   1.1537084e+01   3.6006548e+02   3.6831484e+00   7.9713137e+02   4.1592370e+01   2.5513097e+02   4.5097910e+01   3.5771710e+02   1.8227471e+01   2.7017065e+02   3.3944090e+01   2.2567419e+02   1.2888284e+02   1.8504581e+02   1.2244000e+00   2.4518137e+02  -2.4591630e+01
   3.9316968e+02   1.6099006e+01   7.2358645e+02   1.0121148e+01   2.9697290e+02  -4.7460645e-01   2.6838129e+02   1.7400787e+01   2.2399137e+02   6.4343570e+01   5.0121097e+02   4.4254090e+01   2.1046000e+02  -2.5426065e+00   4.0602194e+02   3.1861148e+01   3.2667355e+02   8.7467613e+00   4.8942137e+02   1.0399170e+01   3.8666645e+02  -1.2248800e+01   4.5705742e+02   1.6758955e+01   2.8423161e+02   2.0246955e+01   3.8539968e+02   4.0109290e+00   3.3541968e+02   1.7451587e+01   1.8812677e+02   1.4979535e+01   1.0721655e+03  -1.2920335e+01   3.3789137e+02   2.5211570e+01   4.5580452e+02   2.0711768e+01   2.4812000e+02   2.0158465e+01   3.5855161e+02   8.2494258e+01   4.3242677e+02   1.0455213e+01   4.6430065e+02   2.2545626e+01   1.0148968e+02   9.1065665e+01   1.2275137e+02   8.9442770e+01   2.0825871e+02   5.8267226e+00   3.6220548e+02   1.3986465e+01   1.5399000e+02   9.5804671e+01   2.7913387e+02   1.7406387e+01   1.6389032e+02   1.0655484e+00   2.5810742e+02   1.1246270e+02   3.9361677e+02   2.4930013e+01   2.3919710e+02   1.2766813e+01   2.9048161e+02  -2.4036903e+00   3.2063419e+02  -6.4297677e+00   3.9360516e+02  -8.7384129e+00   5.8113137e+02  -1.3557630e+01   2.6119452e+02   2.8519923e+01   3.7023137e+02  -7.6856296e+00   1.3967613e+02   2.2694075e+02   3.1148935e+02  -8.3697935e+00   1.5054129e+02   1.4662541e+02   2.6209290e+02   1.5396063e+02   2.2416452e+02   8.5716129e-01   1.6662871e+02   1.2659390e+02   2.6942129e+02   1.0859742e+00   3.6413065e+02  -4.1278710e+00   3.8732129e+02   5.4184903e+00   4.7790516e+02   1.6742791e+02   4.1558032e+02   6.9316387e+00   3.8738226e+02   2.7507097e+00   8.4029032e+01   2.1591058e+02   1.5556290e+02   8.0662710e+01   3.2776129e+02   2.4876194e+01   2.7478935e+02  -2.0886323e+00   2.5466161e+02   1.1061514e+02   3.2802323e+02   1.0605266e+02   1.9775137e+02  -1.1987230e+01   1.7328484e+02   2.1499148e+01   6.5695452e+02   2.7742839e+00   2.6551137e+02  -1.2580296e+00   2.4200065e+02   1.2588511e+02   2.1349774e+02   2.1630503e+01   2.8489137e+02   1.3711570e+01   1.3959032e+01   1.7440489e+02   3.8837774e+02   2.3799781e+01   3.2888355e+02   1.3783510e+01   3.8593968e+02   3.7841600e+01   6.0735097e+02  -1.0772916e+01   2.2150290e+02   1.4120735e+01   2.8677645e+02   1.0462950e+02   1.8332613e+02   3.7355226e+00   2.6684137e+02   7.5445570e+01   2.4828548e+02   1.0701587e+02   3.8876323e+02   2.0826039e+01   3.8449484e+02   4.9245574e+01   5.0173581e+02   3.7580168e+01   4.6008871e+02   4.8199677e+01   5.5983548e+01   4.8313897e+01   2.6914613e+02   9.0566052e+01   3.4332129e+02  -9.9850581e+00   2.8555258e+02   1.3082890e+01   2.0106516e+02  -6.9403742e+00   2.7870137e+02   1.7826770e+01   8.0627097e+01   9.7327897e+01   9.2705806e+01   1.3336870e+02   2.7968806e+02  -1.0300529e+01   2.4492258e+02   2.7321032e+01   4.7421581e+02   4.7813703e+01   6.8656137e+02   4.0717970e+01   4.3843000e+02   3.5496890e+01   5.6116000e+02   3.1449781e+01   1.8940065e+02   8.6588916e+01   2.1891097e+02   9.6307123e+01   1.2415032e+02   2.7232055e+02   2.6284137e+02   8.8045570e+01   3.8918484e+02  -6.6499484e+00   4.8538323e+02  -9.7048516e+00   3.9299419e+02  -5.1050194e+00   2.6584137e+02   3.7335570e+01   1.0453387e+02   2.6947600e+02   3.1970137e+02   3.1446770e+01   2.7558581e+02   3.4794748e+01   2.1814581e+02  -5.5216645e+00   3.0889452e+02   1.7246181e+01   2.5848742e+02  -3.0568026e+01   1.8910452e+02   1.1425583e+02   3.6065548e+02  -9.4624387e+00   2.9290935e+02   5.9508000e+00   1.3799137e+02  -2.0586430e+01   2.1833323e+02  -1.7306981e+01   3.4516871e+02   1.2104245e+01   3.3305129e+02   1.3577832e+01   3.2302097e+02   1.0160645e+00   2.0634000e+02  -1.5697200e+01   2.8421581e+02   1.1337252e+01   2.6180581e+02   3.9441665e+01   1.9356137e+02  -2.3120296e+00   2.8256516e+02   4.8854323e+00   3.9745806e+02  -1.4905161e+00   3.7372548e+02   1.9120348e+01   8.3394137e+02   5.0837570e+01   2.5227097e+02   6.0426710e+01   3.4899710e+02   2.5835071e+01   2.1927065e+02   3.3296090e+01   1.8358419e+02   1.3096004e+02   1.7056581e+02   2.0528000e+00   2.2156137e+02  -4.2362030e+01
   3.5988968e+02   8.4314065e+00   6.9030645e+02   1.2063548e+01   3.0806290e+02   2.0158194e+01   2.6519129e+02  -1.3440129e+00   2.1232137e+02   7.0137170e+01   5.3740097e+02   4.4498890e+01   2.3093000e+02  -4.7502065e+00   4.2040194e+02   4.7107484e+00   3.3652355e+02   1.1808761e+01   4.2404137e+02   1.3959570e+01   3.5633645e+02   4.1947600e+01   3.9942742e+02   2.2369355e+01   2.6256161e+02   1.0840555e+01   4.0053968e+02   8.3297290e+00   3.2446968e+02   2.9277587e+01   1.9883677e+02   1.9827355e+00   1.0720755e+03   1.7046865e+01   3.2805137e+02   9.2087704e+00   4.6323452e+02   6.3573677e+00   2.9545000e+02   1.9802065e+01   3.4217161e+02   7.5184658e+01   4.1514677e+02   1.9317613e+01   4.3340065e+02  -5.9823742e+00   1.0339968e+02   6.9672865e+01   9.7651367e+01   6.4210770e+01   1.9496871e+02   5.6099226e+00   3.3044548e+02   7.7672645e+00   1.9804000e+02   5.6330671e+01   2.8718387e+02   1.3562387e+01   1.4084032e+02  -1.3330452e+01   2.5014742e+02   1.1576950e+02   3.9547677e+02   7.4012129e+00   3.1414710e+02   7.8208129e+00   2.5096161e+02   3.0377910e+01   2.8425419e+02  -4.6593677e+00   3.9731516e+02  -9.6052129e+00   4.5437137e+02  -2.5036830e+01   2.6648452e+02   2.6336723e+01   3.5542137e+02  -1.1030830e+01   1.7757613e+02   1.8876875e+02   2.8729935e+02   1.2945406e+01   1.5493129e+02   1.0846421e+02   2.4099290e+02   1.6460863e+02   2.5544452e+02   1.7454761e+01   1.6633871e+02   1.9194710e+02   3.5714129e+02   2.1538374e+01   3.4413065e+02   1.5892129e+01   4.2518129e+02   9.7196903e+00   5.0647516e+02   1.4490231e+02   4.0562032e+02   2.4878439e+01   4.2510226e+02  -6.5568903e+00   5.7699032e+01   2.0034698e+02   1.6275290e+02   5.5897510e+01   4.0071129e+02   9.5019355e-01   2.6973935e+02   6.2653677e+00   2.6523161e+02   1.1838954e+02   2.7231323e+02   1.3736946e+02   2.6175137e+02  -6.7722956e-01   1.6766484e+02   1.2418748e+01   5.9357452e+02   1.4794684e+01   2.6694137e+02   3.3757044e-01   2.7305065e+02   1.6125111e+02   2.0868774e+02   1.6685303e+01   2.7261137e+02   2.8643970e+01   1.2769032e+01   2.1836009e+02   3.9951774e+02   2.6388581e+01   3.0435355e+02   9.0359097e+00   3.8579968e+02   2.1952800e+01   5.4959097e+02  -2.8482116e+01   2.0569290e+02   1.5195535e+01   3.4196645e+02   1.1212430e+02   2.0137613e+02   3.3631523e+01   3.1180137e+02   7.5368770e+01   2.2866548e+02   8.3495471e+01   3.6795323e+02   2.3540839e+01   4.8573484e+02   2.9716374e+01   5.6573581e+02   1.9410168e+01   4.5593871e+02   1.5101677e+01   6.5073548e+01   5.7206697e+01   3.0071613e+02   1.0556045e+02   3.0656129e+02  -2.9442581e+00   2.4950258e+02   3.4156890e+01   1.9892516e+02   1.2750826e+01   2.7784137e+02   1.3605570e+01   8.2347097e+01   1.1657030e+02   9.1275806e+01   1.4120310e+02   3.7889806e+02  -2.8732903e-01   2.5912258e+02   4.2425032e+01   4.7921581e+02   5.0323703e+01   6.9704137e+02   2.9409570e+01   4.7995000e+02   6.4175290e+01   5.6787000e+02   6.9129806e+00   2.0540065e+02   6.0738916e+01   2.3167097e+02   1.1295632e+02   1.1324032e+02   2.4438335e+02   2.8708137e+02   9.2246370e+01   3.5046484e+02   3.7967652e+01   3.9671323e+02   2.3488748e+01   4.0099419e+02   2.5824981e+01   2.6665137e+02   7.6650770e+01   1.5062387e+02   2.5168880e+02   3.3542137e+02   4.2999170e+01   2.9077581e+02   2.0919548e+01   2.0719581e+02  -4.1256645e+00   3.3279452e+02   1.6424181e+01   2.5843742e+02  -1.6564026e+01   2.3000452e+02   1.3350383e+02   3.5874548e+02   1.2120361e+01   3.2857935e+02   3.3872000e+00   1.9537137e+02  -2.9886830e+01   2.1876323e+02   1.3368619e+01   2.7630871e+02   1.5130452e+00   3.1891129e+02   2.4039032e+01   3.0730097e+02   1.7893665e+01   2.1882000e+02   1.6494400e+01   3.0260581e+02   6.3360516e+00   2.7775581e+02   4.0656645e+00   1.6880137e+02   4.2387704e+00   2.6584516e+02  -1.0776968e+01   3.7359806e+02   2.3988284e+01   4.0401548e+02   1.3507148e+01   8.0894137e+02   9.7167570e+01   2.7008097e+02   4.0711910e+01   3.1718710e+02   2.6239871e+01   2.2936065e+02   1.9818890e+01   1.7429419e+02   1.4270324e+02   1.5880581e+02   1.3273600e+01   2.2051137e+02  -4.3428030e+01
   3.7121968e+02   2.7425006e+01   6.3520645e+02   7.6154839e-01   3.0825290e+02  -4.2870065e+00   2.4142129e+02  -1.2924129e+00   2.3913137e+02   7.9942370e+01   4.8097097e+02   1.6963290e+01   1.9589000e+02   8.5229935e+00   4.4040194e+02   4.5807484e+00   3.5081355e+02   2.4425561e+01   4.3899137e+02   2.2953570e+01   3.4743645e+02   1.1319600e+01   4.2031742e+02   1.2488155e+01   2.7985161e+02   3.4073548e+00   3.9734968e+02   1.7294929e+01   3.4870968e+02  -4.8016129e+00   2.4055677e+02  -7.6948645e+00   1.0979255e+03   3.9788645e+00   3.9857137e+02  -1.0128296e+00   4.8723452e+02   1.6527368e+01   2.8717000e+02   2.5414465e+01   3.7260161e+02   4.5940258e+01   4.1756677e+02   5.5540129e+00   4.4016065e+02   3.8682581e-01   1.1053968e+02   1.0420166e+02   1.2494137e+02   6.4127570e+01   1.9867871e+02   6.1631226e+00   3.0825548e+02   1.6772465e+01   1.3309000e+02   1.4428667e+02   3.1133387e+02   2.3980387e+01   1.1051032e+02   1.0385948e+01   2.5267742e+02   1.1656710e+02   3.4651677e+02   1.2848013e+01   2.8047710e+02  -3.1555871e+00   2.9219161e+02   2.3789510e+01   3.0420419e+02   1.0644632e+01   4.0350516e+02  -2.5000413e+01   4.9180137e+02  -2.7321230e+01   2.6910452e+02   1.7177123e+01   3.6080137e+02   5.6387704e+00   1.2710613e+02   1.9932635e+02   2.9215935e+02  -1.4443394e+01   1.7616129e+02   1.2376581e+02   2.0037290e+02   1.6618823e+02   2.6502452e+02  -8.8816387e+00   1.7662871e+02   1.2536390e+02   2.6557129e+02   1.3243397e+02   3.6940065e+02   6.1305290e+00   3.7490129e+02   2.2072090e+01   5.2313516e+02   1.7204951e+02   4.5600032e+02   2.8658039e+01   4.7038226e+02  -5.7492903e+00   9.1319032e+01   1.2384738e+02   1.1384290e+02   6.8810310e+01   3.3300129e+02   1.8406994e+01   2.5678935e+02   9.7313677e+00   2.7033161e+02   9.4981535e+01   2.4735323e+02   1.3069626e+02   1.9723137e+02   1.7743704e+00   1.5266484e+02   1.7998748e+01   5.8952452e+02  -1.6641316e+01   2.2494137e+02   1.1797570e+01   2.5705065e+02   1.4320111e+02   2.4049774e+02   8.9505032e+00   2.4251137e+02   7.8619704e+00   2.7679032e+01   2.3630729e+02   3.4885774e+02   3.6911381e+01   2.9026355e+02  -5.7968903e+00   3.4908968e+02   2.5549600e+01   5.7035097e+02  -4.7762916e+01   2.4312290e+02   3.2961135e+01   3.9534645e+02   1.1799390e+02   2.3480613e+02   1.9767123e+01   4.4418137e+02   6.6018370e+01   2.5838548e+02   5.9977871e+01   4.1061323e+02   3.3368039e+01   4.7244484e+02   5.2549574e+01   4.9497581e+02   3.0709677e+00   5.1998871e+02   2.2937677e+01   5.1123548e+01   4.0802697e+01   2.4567613e+02   8.6823652e+01   3.3546129e+02   9.4037419e+00   2.7807258e+02   1.5021290e+01   2.0273516e+02   1.6356026e+01   2.4304137e+02   1.9769570e+01   7.0297097e+01   1.0881430e+02   9.8375806e+01   1.7353510e+02   3.6547806e+02   1.4162710e+00   3.1283258e+02   3.7078232e+01   4.2607581e+02   9.3349032e+00   7.0323137e+02   4.7294370e+01   3.4609000e+02   3.7074090e+01   5.7502000e+02   2.7960981e+01   2.2216065e+02   1.0258812e+02   2.2905097e+02   1.0521592e+02   1.1191032e+02   2.7810975e+02   3.1665137e+02   1.2988077e+02   3.7241484e+02  -1.2118348e+01   3.8857323e+02  -5.8100516e+00   3.2113419e+02   9.7337806e+00   3.0746137e+02   5.9665970e+01   1.1138387e+02   2.2635800e+02   3.4580137e+02   3.5268770e+01   3.3363581e+02   3.5110748e+01   2.2761581e+02   1.6670735e+01   3.6989452e+02   2.8126181e+01   1.8910742e+02  -2.9357626e+01   2.1700452e+02   1.1397383e+02   3.2579548e+02   3.4516361e+01   3.4371935e+02   9.1760000e+00   1.6532137e+02  -2.4962830e+01   2.3542323e+02   5.3258194e+00   1.8563871e+02   1.0816645e+01   3.1048129e+02   3.2953432e+01   2.9459097e+02  -9.2395355e+00   2.5496000e+02   1.7073200e+01   2.5064581e+02  -1.2407148e+01   2.6732581e+02   1.5290065e+01   1.5499137e+02   3.3935704e+00   2.4504516e+02  -1.0629677e+00   3.4492806e+02   5.5718839e+00   4.2420548e+02   2.4981948e+01   7.9370137e+02   6.4716770e+01   2.9646097e+02   8.3981510e+01   2.7771710e+02   2.6817471e+01   1.9913065e+02   1.3667290e+01   1.7843419e+02   1.2423204e+02   2.0799581e+02   1.1908400e+01   2.1556137e+02  -2.3932030e+01
   3.6897968e+02   9.8442065e+00   6.9525645e+02   4.5527548e+01   3.4073290e+02   2.6114594e+01   2.4933129e+02   1.2354787e+01   2.2875137e+02   1.1172277e+02   5.5202097e+02   1.6239290e+01   2.2365000e+02   2.2492194e+01   4.2097194e+02   1.6275148e+01   3.1043355e+02  -1.8814039e+01   4.6975137e+02   5.1492770e+01   3.8238645e+02   2.5953600e+01   4.4031742e+02   8.0381548e+00   3.2913161e+02   1.2944955e+01   3.5744968e+02   3.7106929e+01   3.6617968e+02   2.5700787e+01   2.3131677e+02   3.1943355e+00   1.0239755e+03   8.3648645e+00   4.1931137e+02   2.1537970e+01   4.5142452e+02   3.1202168e+01   2.7498000e+02   2.5579665e+01   3.7003161e+02   3.5905858e+01   3.4652677e+02   4.0872129e+00   3.8787065e+02   4.3300258e+00   1.0258968e+02   9.4267665e+01   1.1289137e+02   8.0371570e+01   2.4463871e+02   6.8663226e+00   3.0535548e+02   2.4724465e+01   1.4223000e+02   9.1515471e+01   2.9923387e+02   1.0898387e+01   1.4551032e+02   6.2959484e+00   2.9086742e+02   1.4470190e+02   3.9109677e+02  -2.3883871e+00   2.7214710e+02   3.8508129e+00   3.1567161e+02   1.7391110e+01   3.3530419e+02   5.9666323e+00   3.7484516e+02   4.5223871e+00   5.6946137e+02  -4.7640296e+00   2.6481452e+02   2.7900323e+01   3.5204137e+02  -8.9504296e+00   1.2467613e+02   2.2504075e+02   2.6344935e+02  -4.8165935e+00   1.6288129e+02   1.2025821e+02   2.0609290e+02   1.4911063e+02   2.8635452e+02   1.8451961e+01   1.6033871e+02   1.0080710e+02   2.3728129e+02   1.0636717e+02   3.5903065e+02   3.8020129e+01   3.7290129e+02   2.7120903e+00   5.3594516e+02   1.1640471e+02   3.9296032e+02   1.7081239e+01   5.2853226e+02  -6.4129032e-01   8.0599032e+01   1.1313498e+02   9.7942903e+01   4.6792310e+01   3.4867129e+02   2.2033935e+00   2.4921935e+02   1.3576968e+01   3.2309161e+02   9.3050735e+01   2.0564323e+02   8.6843058e+01   1.7899137e+02  -1.4106430e+01   1.4009484e+02   1.2344348e+01   4.7404452e+02  -1.2022916e+01   2.4127137e+02   2.0117044e-01   2.6305065e+02   1.3629111e+02   2.8235774e+02   2.9891703e+01   2.7089137e+02  -3.2184296e+00   6.7299032e+01   2.5175769e+02   3.5266774e+02   1.5416581e+01   3.0078355e+02   8.9815097e+00   3.4789968e+02   4.2694800e+01   3.1059097e+02  -2.8742116e+01   2.0803290e+02   1.3248335e+01   3.4038645e+02   1.1534070e+02   1.9247613e+02   1.3723523e+01   4.3408137e+02   5.7066370e+01   2.3133548e+02   7.6181871e+01   3.9399323e+02   4.7077639e+01   4.5168484e+02   3.9780374e+01   4.8183581e+02   5.6742168e+01   4.8998871e+02   2.4997677e+01   5.5073548e+01   7.7056697e+01   2.5267613e+02   9.8783652e+01   3.3784129e+02  -2.2566581e+00   2.6960258e+02   2.0648890e+01   2.3035516e+02   1.3236426e+01   2.4970137e+02   2.4286770e+01   9.9487097e+01   9.8479097e+01   1.0575581e+02   1.7499470e+02   4.0183806e+02   1.1374710e+00   2.8678258e+02   2.8972232e+01   4.4483581e+02   1.4504103e+01   4.6194137e+02   1.9257570e+01   2.8286000e+02   4.1992490e+01   5.6102000e+02   2.9840981e+01   2.2235065e+02   9.4282916e+01   1.2596097e+02   8.4463123e+01   1.0053032e+02   2.9874015e+02   3.0437137e+02   1.2772317e+02   3.6613484e+02   2.4044052e+01   3.9543323e+02   1.5911484e+00   3.4875419e+02   2.5004181e+01   3.5384137e+02   4.4335570e+01   1.1791387e+02   2.7021560e+02   3.4708137e+02   2.2306370e+01   2.9344581e+02   1.8705948e+01   2.1300581e+02   7.5995355e+00   3.6436452e+02  -1.6714194e+00   2.1838742e+02  -1.8930026e+01   2.1453452e+02   1.0660143e+02   2.5798548e+02   1.6901161e+01   3.0666935e+02   1.1810000e+01   1.3646137e+02  -2.3124030e+01   2.4399323e+02   1.9070219e+01   3.1725871e+02   1.7477045e+01   4.0134129e+02   3.7974632e+01   3.2487097e+02  -6.8519355e+00   2.4306000e+02   4.3152000e+00   2.6921581e+02   1.8487252e+01   2.6370581e+02   1.7909665e+01   1.8575137e+02  -9.2572296e+00   2.3708516e+02  -2.2996168e+01   3.7902806e+02   3.2388387e-01   2.9439548e+02   1.2036748e+01   6.4251137e+02   6.7721970e+01   3.2565097e+02   3.7556310e+01   3.6766710e+02   1.1961471e+01   2.4198065e+02   2.9149290e+01   2.2862419e+02   1.2345684e+02   2.0547581e+02   1.3350000e+01   2.2718137e+02  -1.6671630e+01
   3.9321968e+02  -9.5499355e-01   6.6787645e+02   1.1667948e+01   3.1639290e+02   1.8717935e+00   2.5495129e+02  -1.8764813e+01   1.9156137e+02   1.0136797e+02   5.1892097e+02  -2.2072710e+01   2.1689000e+02  -9.8670065e+00   3.6402194e+02  -9.1188516e+00   3.0772355e+02   4.0276129e-01   4.3718137e+02   2.3478370e+01   3.5104645e+02   9.5108000e+00   4.5405742e+02  -9.0104516e-01   2.9456161e+02   2.2760555e+01   3.6944968e+02   2.7056929e+01   3.1689968e+02   1.7973187e+01   3.8274677e+02   2.3119935e+01   1.0280755e+03  -4.7731355e+00   4.1373137e+02  -7.3856296e+00   4.1513452e+02   3.3453677e+00   2.6860000e+02   2.2470065e+01   3.4541161e+02   3.5965458e+01   4.0514677e+02   2.1167613e+01   4.2535065e+02   1.5851626e+01   1.1677968e+02   1.0922246e+02   1.3875137e+02   1.0726277e+02   1.7920871e+02   3.4907226e+00   3.3182548e+02   1.9986865e+01   1.3761000e+02   1.0445507e+02   2.3088387e+02   2.8166387e+01   1.3160032e+02   1.1458748e+01   2.8638742e+02   1.0677030e+02   3.7180677e+02   1.9054813e+01   3.1252710e+02   2.3520413e+01   3.3262161e+02  -2.6254890e+01   2.8187419e+02   7.6210323e+00   4.2684516e+02  -7.2476129e+00   5.3370137e+02  -1.4623230e+01   2.9777452e+02   1.2163523e+01   3.9737137e+02  -8.3368296e+00   1.5276613e+02   2.5936355e+02   2.8944935e+02   3.0534065e+00   1.4831129e+02   1.1623381e+02   2.1637290e+02   1.7590823e+02   3.0640452e+02  -1.4382039e+01   1.5609871e+02   1.2872630e+02   2.2595129e+02   9.3413574e+01   3.3976065e+02   8.6117290e+00   4.2823129e+02  -1.9714310e+01   5.0228516e+02   1.6052751e+02   4.4358032e+02   4.0171639e+01   4.7848226e+02   2.3792710e+01   1.1726903e+02   1.1720138e+02   1.2518290e+02   4.6183110e+01   3.0652129e+02   1.3055394e+01   2.9554935e+02   1.2905677e+00   3.1661161e+02   1.6117914e+02   1.8054323e+02   1.1204106e+02   1.7080137e+02   6.4877044e-01   2.0113484e+02   1.1031148e+01   5.7957452e+02   1.8584684e+01   2.5123137e+02   2.0454370e+01   2.3133065e+02   1.5906871e+02   2.2449774e+02   1.8040503e+01   2.9499137e+02   3.7135704e+00   2.8529032e+01   2.4099929e+02   3.2642774e+02   3.3325781e+01   2.9883355e+02   1.5327510e+01   4.2593968e+02   1.5831600e+01   3.1621097e+02  -3.3341716e+01   1.9017290e+02   3.3057135e+01   3.1524645e+02   1.0764190e+02   2.2947613e+02   1.3003523e+01   4.7742137e+02   6.8829170e+01   2.7019548e+02   1.1422307e+02   3.0918323e+02   2.5292439e+01   3.6421484e+02   2.2207974e+01   5.4064581e+02   2.4747368e+01   4.8265871e+02   3.6394077e+01   6.1553548e+01   8.4008297e+01   2.2886613e+02   7.1458452e+01   3.4332129e+02   8.4949419e+00   2.9979258e+02   9.7536903e+00   2.4383516e+02   3.8728026e+01   2.2451137e+02   6.5919704e+00   7.9247097e+01   1.1086830e+02   8.6945806e+01   1.8368950e+02   3.4131806e+02  -2.8109290e+00   2.8821258e+02   1.5757832e+01   3.7278581e+02   1.4548103e+01   2.7875137e+02   2.1252770e+01   4.3228000e+02   4.8368890e+01   4.7230000e+02  -7.5414194e+00   2.7040065e+02   1.2105892e+02   2.2858097e+02   1.3996352e+02   1.4753032e+02   3.5879015e+02   4.1080137e+02   1.3020877e+02   3.8918484e+02   2.8540052e+01   4.1610323e+02   1.8375484e+00   2.8532419e+02   3.5698581e+01   3.4284137e+02   6.7745570e+01   1.2915387e+02   2.9793640e+02   3.4799137e+02   4.4183570e+01   3.0582581e+02   2.9615548e+01   2.3219581e+02   1.8114335e+01   3.2098452e+02   1.3938981e+01   2.9614742e+02  -1.0770826e+01   2.5010452e+02   1.3042583e+02   2.5150548e+02   6.6995613e+00   2.8433935e+02   1.8736400e+01   1.6432137e+02  -3.5072830e+01   3.7214323e+02   7.0582194e+00   2.2768871e+02   5.9264516e-01   3.8134129e+02   2.0524632e+01   3.2511097e+02   1.3558865e+01   2.2063000e+02  -3.5104000e+00   2.9864581e+02   1.5422852e+01   2.7627581e+02   1.2094065e+01   2.2037137e+02   7.2031704e+00   1.9846516e+02   1.2663432e+01   4.1054806e+02  -3.1077161e+00   3.8892548e+02   1.4234348e+01   7.3323137e+02   3.8414370e+01   2.8903097e+02   6.8105910e+01   3.5747710e+02   8.1066710e+00   1.9055065e+02   2.5923690e+01   1.6567419e+02   1.3601284e+02   2.0461581e+02   2.3288000e+00   2.4846137e+02  -1.4944030e+01
   3.4955968e+02   4.9487806e+01   6.6030645e+02   4.0223548e+01   3.4497290e+02   2.6015394e+01   2.3757129e+02   1.5355871e+00   1.4946137e+02   8.3875970e+01   5.4525097e+02   2.0820890e+01   2.1579000e+02   3.7909935e+00   3.4068194e+02   2.4938348e+01   2.5143355e+02   2.3145961e+01   4.2908137e+02   4.3163704e+00   3.7424645e+02  -3.1052000e+00   4.8389742e+02   2.0341755e+01   2.9723161e+02   3.0695484e-01   3.9258968e+02   8.9157290e+00   3.7784968e+02   3.1057187e+01   4.4093677e+02   1.1134735e+01   1.1462155e+03   1.2965665e+01   3.9194137e+02   6.2575704e+00   4.3713452e+02   2.8775368e+01   2.5679000e+02   3.1794865e+01   4.0231161e+02   4.0603458e+01   4.2080677e+02   2.7674813e+01   3.8830065e+02  -1.0894374e+01   1.0615968e+02   7.9602065e+01   1.1037137e+02   9.1913170e+01   1.6296871e+02   1.6499923e+01   3.4354548e+02   2.7909265e+01   2.1328000e+02   7.2971471e+01   2.6823387e+02   1.8428387e+01   1.2632032e+02   6.0114839e-01   2.7072742e+02   1.4464310e+02   4.0490677e+02   1.0836813e+01   3.1519710e+02   2.1216813e+01   3.2810161e+02   8.3967097e+00   2.8016419e+02  -4.7621677e+00   3.5717516e+02  -2.4840129e+00   4.8561137e+02  -1.3826030e+01   3.1238452e+02   2.7854723e+01   3.3023137e+02   1.7943704e+00   2.2148613e+02   1.6829595e+02   2.8210935e+02   9.8060645e-01   1.4473129e+02   9.1750206e+01   2.2690290e+02   7.7445832e+01   2.8754452e+02   1.9886761e+01   1.6338871e+02   1.4433310e+02   1.9452129e+02   9.0167974e+01   4.0513065e+02   4.9332129e+01   4.0290129e+02   2.7932090e+01   5.2923516e+02   1.4375151e+02   4.0681032e+02   3.3403239e+01   4.6358226e+02  -1.2952903e+00   1.3573903e+02   1.1296378e+02   1.0637290e+02   5.5737910e+01   2.8362129e+02   1.3697394e+01   3.1750935e+02  -6.0623226e-01   3.1761161e+02   1.7652914e+02   2.5469323e+02   1.3758906e+02   2.2746137e+02   8.1659704e+00   2.0861484e+02   1.5862748e+01   5.4338452e+02   3.0909884e+01   2.4465137e+02   1.0980770e+01   2.3514065e+02   1.2300391e+02   1.2244774e+02   4.1045032e+00   3.0480137e+02   2.4358770e+01   2.9769032e+01   2.0305009e+02   2.9775774e+02   2.6529381e+01   2.7350355e+02   1.5693910e+01   4.5332968e+02   3.6400400e+01   5.0674097e+02  -2.4584116e+01   2.1250290e+02  -2.5779265e+01   3.0996645e+02   9.1874297e+01   2.4480613e+02   3.6677123e+01   4.1923137e+02   6.0964370e+01   2.7442548e+02   1.1497467e+02   3.0699323e+02   2.6697639e+01   3.7892484e+02   4.0981174e+01   5.2159581e+02   2.8751368e+01   3.8993871e+02   1.8291677e+01   5.4983548e+01   4.6443897e+01   2.5152613e+02   7.9875652e+01   3.4799129e+02   6.4513419e+00   2.3612258e+02   1.1987290e+01   2.8106516e+02   3.2709626e+01   2.2965137e+02   3.3370770e+01   6.7147097e+01   1.0959630e+02   1.4384581e+02   1.7913750e+02   3.1262806e+02   1.3754271e+01   2.6464258e+02   9.4534323e+00   3.6897581e+02   6.5092903e+01   5.3284137e+02   2.6065570e+01   3.7319000e+02   6.5856090e+01   4.8840000e+02   8.6905806e+00   3.0330065e+02   9.4996916e+01   1.6339097e+02   1.0826872e+02   1.3215032e+02   3.6635055e+02   3.8351137e+02   1.4815197e+02   4.3637484e+02  -4.3351484e+00   2.9986323e+02   1.0566748e+01   2.5537419e+02   2.3044581e+01   3.5832137e+02   4.5127170e+01   1.4472387e+02   3.1002080e+02   3.5237137e+02   1.0213170e+01   3.4701581e+02   2.3703484e+00   1.9833581e+02   2.0533135e+01   2.9103452e+02   1.4434981e+01   2.5200742e+02  -1.1619626e+01   2.1372452e+02   1.0718623e+02   2.5793548e+02   7.7151613e+00   2.9142935e+02   1.3839200e+01   1.9594137e+02  -2.7742430e+01   3.8971323e+02   2.3032619e+01   2.0021871e+02   1.4120245e+01   2.9191129e+02   2.2109032e+01   3.6116097e+02   8.6748645e+00   2.2044000e+02   5.3148000e+00   2.5360581e+02   5.6460516e+00   2.6656581e+02   2.3060865e+01   2.5299137e+02   7.6435704e+00   2.8046516e+02   1.6053432e+01   3.7526806e+02   9.1446839e+00   3.7715548e+02   6.3659484e+00   7.5665137e+02   5.4830770e+01   2.6565097e+02   4.7826310e+01   3.3166710e+02   1.1931471e+01   1.7713065e+02   1.6717290e+01   1.7610419e+02   1.1917844e+02   1.9771581e+02   8.1108000e+00   3.4380137e+02  -3.9671230e+01
   3.7064968e+02   1.5760606e+01   6.7554645e+02   5.6743484e+00   3.2535290e+02   2.2394994e+01   2.4114129e+02   1.7439987e+01   1.8265137e+02   9.0130770e+01   5.3544097e+02   1.1856903e+00   2.2013000e+02  -6.6962065e+00   3.3097194e+02  -3.9448516e+00   2.7991355e+02  -1.1824387e+00   4.1889137e+02   1.7751570e+01   3.6538645e+02   2.4413600e+01   4.3815742e+02   5.0009548e+00   3.1732161e+02   9.3697548e+00   3.8810968e+02   1.3174129e+01   3.3146968e+02   1.2427587e+01   5.4045677e+02   2.8653135e+01   1.1048855e+03   9.8920645e+00   4.0062137e+02   8.5031704e+00   4.5866452e+02   2.6142968e+01   2.5222000e+02   2.7260465e+01   3.8855161e+02   3.3704258e+01   4.1495677e+02   1.8572813e+01   4.7154065e+02  -4.1235742e+00   1.0996968e+02   6.9197265e+01   1.0227137e+02   7.7421170e+01   1.9196871e+02   4.2699226e+00   2.5830548e+02   1.4884645e+00   1.3571000e+02   1.4055707e+02   3.0518387e+02  -9.8276129e+00   1.3089032e+02   1.1805548e+01   2.7348742e+02   1.3080230e+02   3.8718677e+02   2.4594413e+01   2.7924710e+02  -6.9071871e+00   2.8900161e+02   1.4470968e-01   3.6130419e+02  -2.5353368e+01   3.4798516e+02  -1.8278813e+01   5.5642137e+02  -2.7390830e+01   2.9653452e+02   8.7927226e+00   3.7056137e+02  -2.0712030e+01   1.3257613e+02   1.7097875e+02   2.9444935e+02  -1.7866594e+01   1.5988129e+02   1.0511821e+02   2.2766290e+02   1.4028503e+02   2.9716452e+02   1.6547161e+01   1.6209871e+02   1.6862630e+02   2.1690129e+02   1.0413757e+02   4.1471065e+02   3.7825729e+01   3.7032129e+02  -3.1315097e+00   4.5942516e+02   1.4209631e+02   4.4138032e+02   3.0727639e+01   4.5924226e+02   2.3621910e+01   1.2735903e+02   1.3777418e+02   9.8222903e+01   6.3909910e+01   2.6514129e+02   5.6057935e+00   2.7611935e+02   9.0849677e+00   3.2014161e+02   1.5085674e+02   2.7207323e+02   1.2366866e+02   2.4065137e+02   7.7077044e-01   1.8752484e+02  -1.3600052e+01   5.4380452e+02   5.0162839e+00   2.6789137e+02   4.7815704e+00   2.4695065e+02   1.2067911e+02   1.1458774e+02   6.2133032e+00   3.5337137e+02   2.9993170e+01   4.2819032e+01   2.4428609e+02   3.0494774e+02   4.0524181e+01   3.3502355e+02   3.0432310e+01   3.8346968e+02   4.7039200e+01   5.3212097e+02  -3.7084516e+01   1.8169290e+02   4.4955355e+00   2.6310645e+02   7.6243097e+01   3.0718613e+02   2.1586723e+01   3.6432137e+02   7.5787170e+01   2.6328548e+02   1.1448587e+02   3.6080323e+02   4.2302839e+01   3.6349484e+02   4.8595574e+01   6.0925581e+02   4.4068568e+01   3.2479871e+02   3.5792877e+01   6.3593548e+01   6.5565097e+01   2.4024613e+02   8.8448052e+01   3.5437129e+02   2.5990942e+01   2.6150258e+02   8.4368903e+00   2.0263516e+02   2.6454026e+01   2.5780137e+02  -8.3122956e-01   7.0437097e+01   1.0428310e+02   1.0446581e+02   1.7814790e+02   2.8215806e+02  -3.0181290e+00   2.7312258e+02   2.3825032e+01   4.3164581e+02   2.9369303e+01   5.5051137e+02   4.0081970e+01   4.0862000e+02   5.1261690e+01   5.3568000e+02   3.3388181e+01   2.4245065e+02   9.6584916e+01   2.1772097e+02   1.0992232e+02   1.0462032e+02   3.4502295e+02   3.0451137e+02   1.6090197e+02   4.0741484e+02   8.7916516e+00   3.0591323e+02  -2.7272516e+00   2.5432419e+02   2.0698581e+01   3.7161137e+02   8.6583970e+01   1.4953387e+02   3.6720600e+02   3.2889137e+02   4.0015704e+00   3.4801581e+02  -2.2396516e+00   2.2161581e+02  -1.2949265e+01   2.8760452e+02   3.6379381e+01   1.8381742e+02  -1.2834426e+01   2.4262452e+02   1.1511423e+02   2.5898548e+02   2.6581161e+01   3.2938935e+02   1.1462400e+01   1.7765137e+02  -2.2759230e+01   3.5333323e+02  -2.9169806e+00   1.9463871e+02   7.5266452e+00   3.0039129e+02   3.4330632e+01   3.7116097e+02   3.0164865e+01   1.9825000e+02  -8.8100000e+00   2.7102581e+02   1.6062452e+01   2.4042581e+02   2.0822065e+01   2.5880137e+02   5.5587704e+00   2.6794516e+02   1.1055032e+01   3.4778806e+02   1.3823084e+01   3.7139548e+02  -8.8432516e+00   7.7618137e+02   5.2168370e+01   2.1484097e+02   7.6281110e+01   3.7533710e+02   3.2007871e+01   1.8174065e+02   1.9208490e+01   1.8500419e+02   1.1227644e+02   1.8485581e+02  -1.3140400e+01   2.6489137e+02  -3.9548430e+01
   3.5016968e+02   6.8690065e+00   7.2282645e+02   2.6271948e+01   3.1135290e+02   2.2424994e+01   2.7676129e+02  -2.0296129e+00   1.9518137e+02   5.7838370e+01   5.6292097e+02   2.7077290e+01   2.3127000e+02   1.4792594e+01   4.4283194e+02   4.4863484e+00   2.9452355e+02  -7.6812387e+00   4.9323137e+02   2.6714370e+01   3.7424645e+02   1.4934800e+01   4.5026742e+02   3.7721548e+00   2.8528161e+02   1.3882955e+01   4.1325968e+02   3.6592129e+01   3.6465968e+02   2.2682387e+01   4.5326677e+02   1.6148335e+01   1.0700255e+03   2.0108645e+00   4.2499137e+02  -1.1764296e+00   4.2980452e+02   8.3117677e+00   2.8226000e+02   3.8947265e+01   3.1288161e+02   4.1957858e+01   4.4752677e+02   1.0867213e+01   4.3916065e+02  -1.9231742e+00   1.2048968e+02   8.3735665e+01   1.3513137e+02   8.9932370e+01   2.1358871e+02   3.0703226e+00   3.2873548e+02   2.2474065e+01   1.6504000e+02   1.0569067e+02   2.6658387e+02  -7.9396129e+00   1.3256032e+02  -5.6805161e-01   2.6648742e+02   1.3803230e+02   3.8999677e+02   1.4509613e+01   2.8024710e+02  -1.8471871e+00   2.9705161e+02   1.4070710e+01   3.4973419e+02  -6.7077677e+00   3.6417516e+02   6.9959871e+00   4.9089137e+02  -2.5784296e+00   2.7858452e+02   1.3988723e+01   3.6404137e+02   2.7095704e+00   1.1491613e+02   1.8244155e+02   2.6410935e+02  -1.0299394e+01   1.4459129e+02   9.9241406e+01   1.9971290e+02   1.6243103e+02   2.6444452e+02   8.3047613e+00   1.4714871e+02   1.3134230e+02   2.2957129e+02   1.0417397e+02   3.6376065e+02  -2.4682710e+00   3.6494129e+02  -1.3411110e+01   4.7509516e+02   1.4674271e+02   4.2777032e+02   2.1536439e+01   4.7458226e+02   2.7964710e+01   1.0035903e+02   1.1107418e+02   1.5965290e+02   4.9475510e+01   2.9057129e+02   1.1181394e+01   2.5750935e+02   2.3337677e+00   3.0952161e+02   9.4986335e+01   2.7402323e+02   1.4223266e+02   2.5908137e+02   8.5863704e+00   1.9613484e+02   2.3951148e+01   6.2995452e+02  -9.8257161e+00   2.9932137e+02  -1.2772830e+01   2.1876065e+02   1.1321431e+02   9.9777742e+01  -5.0189677e-01   3.1584137e+02   1.1095570e+01   5.9099032e+01   2.2308369e+02   3.9456774e+02   2.4494581e+01   3.5307355e+02   2.9898310e+01   4.1422968e+02   2.8288400e+01   6.0731097e+02  -4.1629716e+01   1.7403290e+02   6.7283355e+00   2.5443645e+02   8.3556697e+01   2.1766613e+02   1.2848323e+01   3.3499137e+02   6.2563570e+01   2.2552548e+02   1.1655667e+02   3.7328323e+02   1.9974439e+01   3.2192484e+02   3.0971174e+01   6.2183581e+02  -2.1778323e+00   3.6270871e+02   2.5850077e+01   6.7643548e+01   3.9331097e+01   1.9395613e+02   6.1531252e+01   3.2913129e+02  -1.5598581e+00   2.4865258e+02   1.7564890e+01   1.7773516e+02   1.2826026e+01   2.8132137e+02   1.4771704e+00   1.2238710e+02   5.8507097e+01   1.1213581e+02   2.1472430e+02   2.7731806e+02  -9.8409290e+00   2.7902258e+02   3.9783032e+01   4.6859581e+02   2.6883303e+01   4.7275137e+02   3.2492770e+01   4.5262000e+02   5.4411690e+01   5.1064000e+02   1.3201381e+01   2.3764065e+02   1.0672972e+02   2.2862097e+02   1.3520032e+02   1.1696032e+02   3.0284575e+02   3.3418137e+02   1.8252837e+02   4.5032484e+02   2.1885161e-01   3.4714323e+02   7.7443484e+00   2.6908419e+02   9.1877806e+00   4.1065137e+02   7.4510770e+01   2.1019387e+02   2.4373320e+02   3.7256137e+02   2.5267970e+01   3.2182581e+02   3.2245548e+01   2.2109581e+02   2.4092335e+01   2.0274452e+02   1.6287818e+02   2.7276742e+02   4.2957419e-01   2.5286452e+02   1.1148503e+02   2.6403548e+02   1.0987161e+01   3.5490935e+02   1.2040800e+01   1.8913137e+02  -2.1767630e+01   3.5785323e+02   4.6214194e+00   2.5044871e+02   1.2631845e+01   3.1772129e+02   1.2324232e+01   3.5878097e+02   3.1052645e+00   3.3458000e+02   2.0563600e+01   2.3893581e+02   1.8239652e+01   2.3466581e+02   4.1662865e+01   2.3670137e+02   3.1946770e+01   2.7723516e+02   2.7183226e-01   3.5287806e+02  -1.1204116e+01   3.9801548e+02   1.3177148e+01   7.8794137e+02   7.1227570e+01   1.4256097e+02   1.4206351e+02   3.6799710e+02  -6.7849290e+00   1.4108065e+02   2.7881290e+01   2.4877419e+02   1.0717484e+02   2.5052581e+02   2.2600000e-01   2.4299137e+02  -2.6226430e+01
   3.4583968e+02   8.6954065e+00   7.1978645e+02   4.4251484e+00   2.9516290e+02   2.5480194e+01   2.2538129e+02   1.3650787e+01   2.1913137e+02   8.4112370e+01   4.9402097e+02   3.1109290e+01   2.2236000e+02  -1.0734606e+01   4.3902194e+02   8.4111484e+00   3.1319355e+02  -1.6048387e+00   4.4027137e+02   2.8041170e+01   3.3933645e+02   4.9676000e+00   3.7442742e+02   1.6049355e+01   2.5266161e+02   1.1922555e+01   4.1301968e+02   2.2813290e+00   3.3617968e+02   2.4480787e+01   5.4940677e+02   4.5471355e+00   1.1712655e+03   1.7216645e+00   3.9915137e+02   5.4107704e+00   3.8966452e+02   6.2429677e+00   2.5445000e+02   2.4222065e+01   3.4484161e+02   6.3061058e+01   4.3290677e+02   8.9868129e+00   3.7359065e+02  -1.1717574e+01   1.1610968e+02   9.0756065e+01   1.1523137e+02   1.0304437e+02   1.7544871e+02  -6.4984774e+00   2.9454548e+02   5.7792645e+00   1.9361000e+02   6.8545071e+01   2.7648387e+02  -8.8816129e+00   1.4651032e+02  -7.3540516e+00   2.7481742e+02   1.3783590e+02   4.1456677e+02   2.2874013e+01   2.6271710e+02   2.0985213e+01   3.0558161e+02   5.8309677e-02   3.7011419e+02  -1.0081677e+00   4.0922516e+02  -1.0938013e+01   6.0632137e+02  -2.6002830e+01   2.8567452e+02   2.0521523e+01   3.7227137e+02   5.2011704e+00   1.5853613e+02   2.1709195e+02   2.6386935e+02  -1.8040194e+01   1.6883129e+02   8.4872206e+01   1.7656290e+02   1.5485303e+02   3.2049452e+02   2.2630761e+01   2.6738871e+02   1.3010310e+02   2.3523129e+02   1.0401117e+02   3.4950065e+02   8.4625290e+00   3.9552129e+02   1.9249032e-01   5.1004516e+02   9.7476710e+01   4.5010032e+02   1.6410039e+01   4.3472226e+02  -8.3664903e+00   1.2702903e+02   1.2690058e+02   1.4837290e+02   6.9617910e+01   3.2548129e+02   9.9685935e+00   3.1540935e+02   2.3371768e+01   2.7742161e+02   1.5417434e+02   2.7431323e+02   1.5663946e+02   2.3375137e+02   4.8527704e+00   2.1566484e+02  -9.9125161e-01   5.6938452e+02  -1.0980116e+01   2.3965137e+02   1.6620770e+01   3.3738065e+02   8.6634710e+01   8.8397742e+01   3.0118503e+01   2.8346137e+02   8.8259704e+00   2.7869032e+01   2.3601209e+02   4.0870774e+02   1.5693381e+01   3.5350355e+02   1.5483910e+01   3.6774968e+02   3.5916800e+01   5.7593097e+02  -2.3209316e+01   2.0131290e+02   4.1065935e+01   2.9415645e+02   1.0956910e+02   2.2913613e+02   2.8790723e+01   3.1704137e+02   6.1899570e+01   2.1709548e+02   1.1399107e+02   3.9314323e+02   3.8905639e+01   4.1711484e+02   4.1115974e+01   4.9916581e+02   2.7975768e+01   4.4846871e+02   2.7492774e+00   6.5403548e+01   1.1032030e+02   2.1424613e+02   8.2238052e+01   3.0765129e+02   1.8628542e+01   2.4679258e+02   6.6636903e+00   2.0078516e+02   3.2322026e+01   2.8304137e+02   3.1339570e+01   1.3572710e+02   6.1919897e+01   1.7027581e+02   2.1059310e+02   2.6668806e+02  -1.1410529e+01   2.6935258e+02   3.3226632e+01   4.8435581e+02   5.1862503e+01   4.5199137e+02   4.0135704e+00   3.8414000e+02   5.8750090e+01   4.9206000e+02  -9.4022194e+00   1.9602065e+02   7.8769316e+01   2.0720097e+02   1.3600392e+02   1.1167032e+02   2.8655895e+02   3.2799137e+02   1.2059357e+02   4.2470484e+02   1.0788452e+01   4.5643323e+02   8.5711484e+00   3.1337419e+02   2.6544581e+01   4.4884137e+02   7.9405570e+01   2.1096387e+02   2.0762160e+02   3.0456137e+02   1.1277970e+01   2.7915581e+02  -1.7308516e+00   1.9547581e+02  -1.1858065e+01   1.9612452e+02   1.5050778e+02   2.5729742e+02  -4.7712826e+01   1.8800452e+02   8.8773832e+01   2.4746548e+02   1.5927613e+00   2.8790935e+02   1.2400800e+01   2.1037137e+02  -5.3656830e+01   3.0676323e+02  -5.7138065e-01   2.4206871e+02   9.1122452e+00   3.1010129e+02   4.4983832e+01   3.5825097e+02   9.7676645e+00   2.3477000e+02   2.0738400e+01   3.0417581e+02  -1.4639548e+01   2.3804581e+02   2.5392465e+01   1.8789137e+02   5.0915704e+00   3.0218516e+02   3.1845832e+01   3.5849806e+02   6.2962839e+00   4.2072548e+02   1.3260348e+01   8.5365137e+02   6.2730770e+01   1.9456097e+02   8.9043510e+01   3.7728710e+02   1.9331871e+01   1.4513065e+02  -8.9627097e+00   1.7281419e+02   1.0972164e+02   2.0547581e+02   1.6350000e+01   2.2880137e+02  -1.3801230e+01
   3.6750968e+02   6.8218065e+00   6.5606645e+02   2.7132748e+01   3.1263290e+02   2.1792594e+01   2.6399129e+02  -8.0129032e-03   2.2246137e+02   6.7275970e+01   5.2706097e+02  -4.3339097e+00   2.1522000e+02   5.7865935e+00   4.3578194e+02   1.1950348e+01   2.8233355e+02   8.1939613e+00   4.0532137e+02   3.7937170e+01   3.6547645e+02   1.8446400e+01   5.1115742e+02   1.4530955e+01   2.7766161e+02   2.1625548e+00   4.0368968e+02   4.7377290e+00   3.5208968e+02  -3.2220129e+00   4.3512677e+02   3.9295355e+00   1.0008355e+03   1.0166065e+01   3.8673137e+02   1.1304370e+01   4.1518452e+02   7.1513677e+00   2.3407000e+02   4.3662465e+01   3.7312161e+02   5.2088658e+01   4.1647677e+02   2.5591213e+01   4.4316065e+02   5.6168258e+00   9.1019677e+01   7.8093265e+01   1.3927137e+02   7.8601170e+01   1.8215871e+02  -1.4895277e+01   3.0192548e+02   1.1088865e+01   1.4352000e+02   1.2507227e+02   2.8868387e+02   7.7923871e+00   1.3151032e+02   2.3259484e+00   2.8619742e+02   1.3173550e+02   4.1947677e+02  -6.6587871e+00   2.7814710e+02   9.2208129e+00   3.1262161e+02   4.2051097e+00   3.9001419e+02   1.4498323e+00   4.2627516e+02   3.6979871e+00   5.9027137e+02  -2.7008830e+01   2.6134452e+02   2.6697923e+01   3.8513137e+02   1.6923704e+00   1.3048613e+02   2.4281595e+02   2.5525935e+02  -6.6413935e+00   1.7540129e+02   8.8876606e+01   2.1504290e+02   1.7634463e+02   3.0992452e+02   1.6906361e+01   1.3733871e+02   1.6974710e+02   2.5971129e+02   1.3590277e+02   3.2708065e+02   3.7786129e+01   4.2447129e+02   6.5864903e+00   4.8409516e+02   1.8693271e+02   4.3600032e+02   1.1080387e+00   4.4724226e+02   2.6861910e+01   1.2493903e+02   8.3537781e+01   1.4365290e+02   8.0465510e+01   3.6648129e+02   4.3085935e+00   2.6950935e+02   2.4573768e+01   2.9623161e+02   1.1957954e+02   2.8493323e+02   1.4225986e+02   2.1151137e+02  -1.6080296e+00   1.8404484e+02  -1.6271652e+01   6.2638452e+02   5.1198839e+00   2.4694137e+02   1.8937570e+01   3.8152065e+02   9.2103510e+01   1.5739774e+02   2.5508503e+01   2.5632137e+02   7.0471704e+00   5.2099032e+01   2.1430369e+02   3.9866774e+02   3.5596581e+01   3.2226355e+02   4.7931097e+00   4.6022968e+02   3.8038400e+01   5.9840097e+02  -3.3246916e+01   1.7808290e+02   2.6444335e+01   2.3853645e+02   7.5348697e+01   1.9880613e+02  -2.1287742e-01   3.7704137e+02   5.4439570e+01   2.1995548e+02   1.1214227e+02   4.1990323e+02   2.7094839e+01   3.8454484e+02   4.4381574e+01   5.8568581e+02   5.3194168e+01   4.3551871e+02   2.1165277e+01   5.8123548e+01   2.5432697e+01   2.2243613e+02   9.7352852e+01   3.0684129e+02   1.0173342e+01   3.1679258e+02   1.3153690e+01   1.7206516e+02   2.4469626e+01   2.9880137e+02   1.7498770e+01   6.1347097e+01   1.1044030e+02   1.7837581e+02   2.3065510e+02   3.7099806e+02   4.6046710e+00   2.4535258e+02  -5.6133677e+00   4.9940581e+02   2.2568503e+01   4.5137137e+02   1.2963170e+01   4.3571000e+02   4.6904490e+01   5.2059000e+02   3.1645381e+01   1.9173065e+02   9.0212516e+01   1.3181097e+02   8.6605123e+01   9.8770323e+01   3.0349095e+02   3.1261137e+02   1.2844397e+02   3.6260484e+02   1.9464516e+00   4.6671323e+02   1.6078748e+01   3.3018419e+02   3.9729781e+01   4.1427137e+02   9.4551170e+01   2.5667387e+02   1.2401480e+02   3.2704137e+02   2.1009570e+01   2.7144581e+02   5.2259484e+00   1.8890581e+02  -4.2246452e-01   1.8098452e+02   1.5809898e+02   1.8048742e+02  -9.4680258e+00   2.1677452e+02   9.2562232e+01   2.6460548e+02   1.7915613e+00   3.0595935e+02   9.8168000e+00   2.0684137e+02  -4.1944430e+01   2.9304323e+02  -4.0937806e+00   3.2706871e+02   5.7822452e+00   3.1101129e+02   2.7821032e+01   3.3687097e+02   8.4280645e+00   2.0292000e+02  -2.0233600e+01   2.6412581e+02   2.8444516e+00   2.6956581e+02   3.3060865e+01   1.7413137e+02   2.5572370e+01   2.8008516e+02   2.5638323e+00   3.9087806e+02   2.1465884e+01   3.4034548e+02   1.0880748e+01   8.7408137e+02   7.2866370e+01   8.9030968e+01   1.9657591e+02   3.2137710e+02   2.4714671e+01   1.8546065e+02   1.2480890e+01   2.1591419e+02   1.5142364e+02   1.8042581e+02   1.0974000e+01   2.1518137e+02  -3.2611630e+01
   3.5716968e+02   2.8599006e+01   6.9873645e+02   1.1679148e+01   2.9835290e+02   2.1749935e+00   2.4028129e+02   1.1028787e+01   1.9108137e+02   9.7026370e+01   4.6825097e+02   1.9320890e+01   2.1484000e+02   9.4869935e+00   4.1868194e+02  -1.1251652e+01   2.9291355e+02  -1.4512439e+01   4.0246137e+02   1.0875970e+01   3.0485645e+02   1.1776000e+01   4.1979742e+02   5.1839755e+01   2.8194161e+02   9.6301548e+00   3.6415968e+02   1.2140129e+01   3.4446968e+02   2.2007587e+01   4.6421677e+02   8.9823355e+00   9.5678548e+02  -6.0699355e+00   3.8041137e+02  -5.1400296e+00   4.6871452e+02   7.4389677e+00   2.4155000e+02   1.3114065e+01   3.2617161e+02   1.5694658e+01   3.9775677e+02   1.0888129e+00   4.1178065e+02   1.5467226e+01   1.0253968e+02   8.0271665e+01   9.5751367e+01   5.5552770e+01   2.1710871e+02   1.9548723e+01   3.8320548e+02  -1.2173535e+01   1.3599000e+02   9.5534671e+01   2.7903387e+02   6.0643871e+00   1.8046032e+02   1.8409948e+01   2.6276742e+02   1.2256990e+02   3.9090677e+02   2.4868129e+00   2.6338710e+02   7.5016129e+00   3.0510161e+02   1.8046710e+01   3.5630419e+02  -9.2833677e+00   3.8074516e+02  -1.0469613e+01   4.2394137e+02  -1.2032430e+01   3.3148452e+02   3.8567226e+00   3.5751137e+02  -3.5780296e+00   1.2153613e+02   2.5425195e+02   2.6358935e+02  -5.7277935e+00   1.7245129e+02   7.9062606e+01   1.8656290e+02   1.3929303e+02   2.9097452e+02   2.3232361e+01   1.6995871e+02   1.6232750e+02   2.7042129e+02   1.3728597e+02   2.5513065e+02   1.1385213e+02   4.3880129e+02   2.0390090e+01   5.2204516e+02   1.2903671e+02   4.4367032e+02   4.2924439e+01   4.0319226e+02   1.4675910e+01   1.5507903e+02   7.1416581e+01   1.3341290e+02   6.9764710e+01   3.8319129e+02   1.3061794e+01   2.5602935e+02  -7.3783226e-01   2.8775161e+02   1.6082794e+02   2.4026323e+02   1.3564346e+02   2.1042137e+02  -1.3430830e+01   1.7071484e+02   1.1414748e+01   6.6214452e+02  -1.1450916e+01   2.6923137e+02   1.3943704e+00   3.3767065e+02   1.4751510e+01   1.8977774e+02  -5.1189677e-01   2.6770137e+02   1.7606770e+01   3.5909032e+01   2.6874889e+02   3.2356774e+02   9.8464581e+01   3.1997355e+02   1.5406310e+01   4.1108968e+02   1.4589600e+01   5.6759097e+02  -1.4402116e+01   2.3655290e+02   1.6006735e+01   3.4334645e+02   3.4153897e+01   1.7918613e+02   1.9596723e+01   4.1699137e+02   6.6243570e+01   2.1857548e+02   1.0744267e+02   4.1171323e+02   1.2710039e+01   3.5806484e+02   1.4599974e+01   5.3254581e+02   2.3115368e+01   4.3817871e+02   1.9052477e+01   6.2643548e+01   3.6071097e+01   2.4195613e+02   7.6831252e+01   2.8513129e+02   1.6720142e+01   3.3541258e+02   1.5954090e+01   1.6983516e+02   2.8880258e+00   2.9356137e+02   1.7279704e+00   1.0095710e+02   1.0060150e+02   1.6932581e+02   2.3566910e+02   3.6947806e+02   2.3662710e+00   2.5083258e+02   2.7898232e+01   4.5707581e+02   3.3749032e+00   5.2594137e+02   1.3907570e+01   3.5252000e+02   4.4509690e+01   5.3897000e+02   1.0314981e+01   1.8830065e+02   8.4486916e+01   1.1843097e+02   8.1205523e+01   1.5686032e+02   2.3975375e+02   3.2956137e+02   1.3965797e+02   3.4441484e+02   1.8881652e+01   4.3705323e+02   1.3551548e+01   3.2170419e+02   3.0018181e+01   3.3046137e+02   5.5015970e+01   2.9996387e+02   1.4669160e+02   3.2899137e+02   3.8803570e+01   2.8687581e+02   1.8181548e+01   1.9942581e+02  -2.9840645e+00   2.0427452e+02   2.1132578e+02   2.2105742e+02  -4.0036258e+00   2.3219452e+02   9.8098632e+01   2.7317548e+02   1.0395961e+01   3.1814935e+02   2.3891600e+01   1.7008137e+02  -1.5583630e+01   2.2233323e+02   1.7563019e+01   2.6678871e+02   2.1564645e+01   2.9686129e+02   1.8523032e+01   3.4383097e+02  -1.6268735e+01   1.6815000e+02  -2.6200000e-01   2.3764581e+02   1.2872852e+01   2.7685581e+02   2.7377665e+01   2.1256137e+02   2.5117970e+01   2.4123516e+02   1.5761832e+01   3.8859806e+02   5.6982839e+00   3.4315548e+02   2.5415948e+01   9.6904137e+02   9.9789570e+01   8.1080968e+01   2.1493191e+02   3.0709710e+02   3.6857071e+01   1.9589065e+02   3.2076490e+01   2.1943419e+02   1.4214204e+02   2.0566581e+02   1.3904800e+01   2.0070137e+02  -1.5933230e+01
   3.8050968e+02   1.8401806e+01   6.2863645e+02   1.2667148e+01   3.3954290e+02   2.8639794e+01   2.4057129e+02   3.2625587e+01   1.9427137e+02   9.9861170e+01   4.7625097e+02   1.9060890e+01   2.1808000e+02   1.1377935e+00   4.3516194e+02   1.0139948e+01   3.2124355e+02   1.2941161e+01   4.1632137e+02   4.3867170e+01   3.4752645e+02   1.5602400e+01   5.2110742e+02   1.4684955e+01   2.6585161e+02   4.5437355e+01   3.8630968e+02   2.6368129e+01   3.6298968e+02   1.3005987e+01   5.5788677e+02   2.2587355e+00   1.1933155e+03   6.4376645e+00   3.6052137e+02   2.6611704e+00   4.8232452e+02   2.0210168e+01   2.4441000e+02   2.5355265e+01   3.1407161e+02   6.2622658e+01   3.4061677e+02   7.2800129e+00   4.2402065e+02   1.3338026e+01   1.2386968e+02   1.1075526e+02   1.2484137e+02   8.7945570e+01   2.1172871e+02   1.1409123e+01   2.7654548e+02   1.9839265e+01   1.3333000e+02   1.5217747e+02   3.0548387e+02   1.4948387e+01   1.4441032e+02   4.9139484e+00   2.5324742e+02   1.3404150e+02   3.4151677e+02  -1.2611987e+01   2.6819710e+02  -1.6503187e+01   3.0862161e+02   1.3145110e+01   3.5311419e+02   1.1618323e+00   3.7927516e+02   2.1279871e+00   5.4275137e+02  -1.6247230e+01   2.5843452e+02   8.1207226e+00   3.7346137e+02   7.4359704e+00   1.4591613e+02   2.7163155e+02   2.6091935e+02  -3.0374194e+01   1.2650129e+02   7.1688606e+01   1.7171290e+02   1.5805103e+02   2.9735452e+02   1.0721961e+01   1.6705871e+02   1.3022950e+02   2.5423129e+02   8.1721174e+01   2.4176065e+02   1.4040173e+02   4.1004129e+02   5.0308903e+00   4.4861516e+02   1.5767111e+02   4.5015032e+02   9.7603871e-01   4.6629226e+02   3.4379097e+00   1.7864903e+02   6.1190981e+01   9.5892903e+01   6.3436310e+01   3.1843129e+02   2.5102594e+01   2.3902935e+02  -4.7578323e+00   2.7323161e+02   1.3207954e+02   2.4121323e+02   1.0161746e+02   1.9070137e+02  -6.9932296e+00   1.8056484e+02   4.8667484e+00   6.1285452e+02   3.1302284e+01   2.3408137e+02   3.1206370e+01   3.3319065e+02   1.3059910e+01   2.7454774e+02   2.9416503e+01   3.1470137e+02   3.1516770e+01   8.0819032e+01   1.9053609e+02   2.8923774e+02   1.3935098e+02   3.2283355e+02   2.3675097e+00   5.4746968e+02   1.9399200e+01   5.8369097e+02  -2.2540116e+01   2.1012290e+02  -7.4488645e+00   3.7210645e+02   2.3043097e+01   1.8080613e+02   3.1847123e+01   4.0413137e+02   5.8742370e+01   2.1828548e+02   6.8795871e+01   2.3952323e+02   2.5435239e+01   4.5082484e+02   6.4799174e+01   5.6592581e+02   4.9294968e+01   4.6732871e+02   2.6704774e+00   7.5263548e+01   1.0977150e+02   1.6909613e+02   8.6900052e+01   3.2346129e+02   1.8553742e+01   2.9403258e+02   7.6444903e+00   1.8944516e+02   2.3509226e+01   2.6432137e+02  -2.6282956e-01   9.4577097e+01   1.0130190e+02   1.6079581e+02   1.6778150e+02   3.7226806e+02  -4.3869290e+00   2.3973258e+02   3.5116232e+01   5.1697581e+02   1.6352903e+01   4.5323137e+02   1.8434370e+01   3.9805000e+02   1.8777290e+01   5.5783000e+02   1.7616181e+01   1.8935065e+02   8.2732916e+01   1.3034097e+02   1.0015272e+02   8.6050323e+01   2.4803855e+02   2.4527137e+02   1.1774117e+02   3.3275484e+02   2.2144452e+01   4.1905323e+02   1.2801548e+01   4.1475419e+02   2.1724181e+01   3.7380137e+02   7.0168770e+01   2.7953387e+02   1.2151600e+02   3.7594137e+02  -8.6724296e+00   2.8420581e+02   1.0155148e+01   2.4157581e+02   4.3639355e+00   2.1179452e+02   1.6639418e+02   1.6076742e+02  -2.0610426e+01   1.9458452e+02   1.2329743e+02   2.6269548e+02   1.4424361e+01   3.0571935e+02   1.1696000e+01   1.5346137e+02  -2.2914030e+01   2.1642323e+02   2.4365819e+01   1.8521871e+02   2.5660245e+01   3.4905129e+02   2.2057832e+01   2.8449097e+02   1.2048465e+01   2.9472000e+02   1.6702400e+01   2.3236581e+02  -4.6474839e-01   2.6808581e+02   1.2989265e+01   1.6318137e+02   1.3498370e+01   2.5984516e+02   2.7753032e+01   3.5230806e+02   1.2346148e+02   3.3963548e+02   1.0797548e+01   8.8842137e+02   5.2949170e+01   1.1775097e+02   1.9075831e+02   3.3366710e+02  -8.9385290e+00   1.7189065e+02   3.7064903e+00   1.9781419e+02   1.0839164e+02   1.9037581e+02   7.1780000e+00   1.9927137e+02  -3.0058830e+01
   3.5364968e+02   1.7400606e+01   6.4539645e+02   3.3896348e+01   3.4197290e+02   2.1735394e+01   2.6066129e+02   1.4968387e+01   2.0280137e+02   7.5798770e+01   5.3797097e+02   2.5213290e+01   2.1484000e+02   6.3469935e+00   3.5030194e+02   1.3508748e+01   4.4838355e+02  -6.5200387e+00   4.7532137e+02  -4.9028296e+00   3.2676645e+02   1.1213200e+01   4.8163742e+02   1.8842555e+01   3.0518161e+02   1.2670955e+01   3.8377968e+02   2.8520529e+01   3.3222968e+02   1.1746787e+01   5.0197677e+02  -1.5084645e+00   1.0131155e+03   3.5636645e+00   4.1310137e+02   3.7747704e+00   4.2075452e+02   1.3845768e+01   2.5198000e+02   3.5889665e+01   3.1550161e+02   2.3078258e+01   2.8956677e+02   3.3640129e+00   3.8425065e+02  -1.1903742e+00   1.1891968e+02   1.1763126e+02   1.0765137e+02   8.2650770e+01   1.9620871e+02   1.2270723e+01   2.9554548e+02   2.1699265e+01   1.1880000e+02   1.4414987e+02   2.4363387e+02   2.9596387e+01   1.2198032e+02   6.7983484e+00   2.7538742e+02   1.4046030e+02   3.8437677e+02   4.8192129e+00   2.7252710e+02  -6.0895871e+00   3.1286161e+02   1.1855910e+01   3.0740419e+02  -1.7751368e+01   3.8312516e+02  -2.1180013e+01   5.0827137e+02  -2.0588296e+00   2.8677452e+02   2.6623523e+01   3.6065137e+02  -1.0539230e+01   1.7695613e+02   1.9100835e+02   2.7486935e+02  -3.9201935e+00   1.4369129e+02   8.8123406e+01   1.9199290e+02   1.6437863e+02   2.8659452e+02   3.6482761e+01   2.6728871e+02   1.3511110e+02   2.4819129e+02   1.0649437e+02   2.2787065e+02   1.4598293e+02   3.2337129e+02   2.3844903e+00   5.2380516e+02   1.3770591e+02   4.0524032e+02   3.0478839e+01   4.8577226e+02   4.3995097e+00   1.6635903e+02   4.5654181e+01   1.3080290e+02   5.7213510e+01   3.2443129e+02   3.0925935e+00   2.1331935e+02  -6.4610323e+00   2.7437161e+02   1.5308834e+02   2.6407323e+02   7.4028658e+01   1.8746137e+02   4.8359704e+00   1.7166484e+02   1.7668748e+01   5.9604452e+02   1.6407084e+01   2.2684137e+02   9.4555704e+00   3.8276065e+02   1.8144310e+01   1.9744774e+02   6.2045032e+00   2.6742137e+02   1.5209170e+01   5.7339032e+01   2.4869449e+02   2.6018774e+02   1.1472498e+02   3.0526355e+02   1.2483110e+01   2.7755968e+02   2.7272000e+01   5.1907097e+02  -4.2990516e+01   2.3993290e+02   1.0786335e+01   4.3472645e+02   2.5413497e+01   2.0447613e+02   2.6613523e+01   4.9637137e+02   5.6273170e+01   2.2614548e+02   8.0127071e+01   3.7595323e+02   3.3330839e+01   4.2487484e+02   4.3205174e+01   5.8945581e+02   3.5362568e+01   4.2674871e+02   2.6396877e+01   7.3123548e+01   8.9942697e+01   2.5024613e+02   1.1778805e+02   3.3646129e+02   9.6137419e+00   3.2826258e+02   1.2006090e+01   2.0949516e+02   2.8235226e+01   2.9156137e+02   1.0779704e+00   6.2057097e+01   1.1390350e+02   2.2360581e+02   1.4303670e+02   4.4126806e+02  -1.7746929e+01   2.5812258e+02   5.6950323e+00   4.4688581e+02   1.9770103e+01   4.6161137e+02   6.0093970e+01   4.4238000e+02   4.0130890e+01   5.3711000e+02   1.9373781e+01   1.9621065e+02   7.4754116e+01   2.2429097e+02   9.3686723e+01   1.0262032e+02   2.9257295e+02   2.5918137e+02   1.2800837e+02   2.9698484e+02   5.3605161e-01   3.4224323e+02   6.4663484e+00   3.2403419e+02   1.1411781e+01   3.9370137e+02   5.8196770e+01   3.5757387e+02   1.3847280e+02   3.4656137e+02   4.0537970e+01   2.8725581e+02  -2.5188516e+00   2.5261581e+02  -5.8992645e+00   2.3832452e+02   1.9841178e+02   2.4619742e+02  -1.8204826e+01   2.2291452e+02   1.0431103e+02   2.6188548e+02   6.2916129e-01   3.0642935e+02   6.9692000e+00   1.5780137e+02  -1.7221230e+01   2.4371323e+02   1.8902619e+01   1.4230871e+02  -2.7669548e+00   3.4834129e+02   1.6446323e+00   3.1725097e+02   3.5276645e+00   2.4558000e+02   3.0113600e+01   2.2655581e+02  -2.6699484e+00   3.2494581e+02   2.2290465e+01   1.9032137e+02   1.2947170e+01   2.5994516e+02   2.2885032e+01   3.1821806e+02   1.5575868e+02   3.2515548e+02  -4.9540516e+00   8.0632137e+02   5.6377170e+01   1.8427097e+02   1.6400671e+02   3.0318710e+02   6.3598710e+00   1.7336065e+02   2.4538890e+01   2.2267419e+02   1.3473284e+02   2.1980581e+02   9.3036000e+00   2.0108137e+02  -3.5723630e+01
   3.8831968e+02   1.6867006e+01   7.0806645e+02   1.6932748e+01   3.5806290e+02   4.1208194e+01   2.5980129e+02   2.8071871e+00   1.7227137e+02   9.3151170e+01   5.0292097e+02   1.3307290e+01   2.1822000e+02   9.2665935e+00   4.5645194e+02   1.0626748e+01   4.0586355e+02   2.8501561e+01   4.2618137e+02   1.8078370e+01   3.8200645e+02   1.2224000e+01   5.0121742e+02   2.3856155e+01   2.7832161e+02   2.9975484e-01   3.7377968e+02   2.6230529e+01   3.4722968e+02   1.8266787e+01   5.1850677e+02   2.3689135e+01   1.0802655e+03   1.2911665e+01   3.7726137e+02  -1.2080296e+00   4.7961452e+02   2.3996968e+01   2.9384000e+02   5.3210865e+01   3.1198161e+02   2.9689858e+01   2.9742677e+02   1.3445213e+01   3.8287065e+02   3.9002581e-01   9.9489677e+01   9.6945665e+01   1.2599137e+02   8.3613570e+01   1.9506871e+02   3.6021923e+01   2.6454548e+02   1.8892645e+00   1.7875000e+02   6.9823871e+01   2.7473387e+02   2.5208387e+01   1.4151032e+02  -7.4240516e+00   2.7624742e+02   1.3020150e+02   3.9042677e+02   6.7552129e+00   2.4128710e+02   8.8889613e+01   3.5162161e+02   3.4135110e+01   3.2116419e+02  -1.6612168e+01   3.8336516e+02  -9.8692129e+00   4.7313137e+02  -1.2727630e+01   2.8415452e+02   2.0973123e+01   3.3508137e+02  -7.4436296e+00   1.6386613e+02   2.2990555e+02   2.7344935e+02  -7.8565935e+00   1.7245129e+02   1.0796261e+02   1.6637290e+02   1.6947823e+02   3.1249452e+02   2.6320761e+01   2.5314871e+02   6.7102297e+01   1.8942129e+02   1.2081597e+02   2.6429065e+02   1.4806933e+02   3.3490129e+02   2.6120903e+00   4.7499516e+02   1.7328071e+02   4.0819032e+02   1.5432839e+01   5.1177226e+02   1.1369510e+01   1.7783903e+02   5.8835781e+01   1.0551290e+02   2.8376710e+01   2.6462129e+02   4.3073935e+00   2.7131935e+02   5.0889677e+00   3.0499161e+02   1.2801874e+02   2.2478323e+02   7.7691858e+01   1.8004137e+02   6.5795704e+00   2.2133484e+02   8.9351484e+00   5.7233452e+02   9.5438839e+00   2.3918137e+02  -1.5581630e+01   3.4371065e+02   3.2178310e+01   2.8287774e+02  -1.0098968e+00   2.7913137e+02   2.7602370e+01   4.5489032e+01   2.8960249e+02   2.4566774e+02   1.3016658e+02   3.1716355e+02   7.2011097e+00   3.1851968e+02   2.7095200e+01   5.1640097e+02  -2.1306916e+01   2.2950290e+02   3.7480735e+01   6.0800645e+02   1.3361097e+01   2.0280613e+02   4.1607123e+01   4.1256137e+02   5.3447970e+01   2.5433548e+02   8.6581871e+01   2.6623323e+02   3.3108439e+01   4.0740484e+02   6.0702774e+01   5.0264581e+02   6.4073677e+00   3.5327871e+02   2.1414477e+01   5.8783548e+01   4.8329897e+01   2.2538613e+02   1.0325685e+02   3.4813129e+02   2.3770142e+01   3.5350258e+02   1.8796890e+01   1.9154516e+02   3.7481226e+01   2.4365137e+02   2.5807704e+00   6.6867097e+01   1.1208870e+02   1.3027581e+02   1.1893310e+02   3.7568806e+02  -1.6610529e+01   2.8231258e+02   2.9809832e+01   4.7516581e+02   2.0117703e+01   5.5084137e+02   1.9765570e+01   3.6738000e+02   4.6850890e+01   5.3549000e+02   2.3923381e+01   2.5978065e+02   1.0447852e+02   2.4615097e+02   1.1874792e+02   1.3262032e+02   2.6531295e+02   2.5856137e+02   1.1762797e+02   2.9984484e+02   8.8772516e+00   3.4771323e+02  -6.2112516e+00   3.4670419e+02   4.0181806e+00   4.5084137e+02   8.5435570e+01   3.2257387e+02   1.4931280e+02   3.6637137e+02   2.4293170e+01   3.0772581e+02   4.0335484e+00   2.2157581e+02  -1.7136065e+01   2.1889452e+02   1.9948618e+02   1.6648742e+02  -7.9280258e+00   2.4624452e+02   1.1849463e+02   2.6803548e+02   7.2871613e+00   2.7714935e+02   1.3741600e+01   1.2818137e+02  -2.5321630e+01   2.3756323e+02  -9.8538065e-01   1.5959871e+02   1.4039845e+01   3.3415129e+02   1.7679832e+01   2.7916097e+02   1.2664865e+01   2.5592000e+02   1.4716400e+01   2.8021581e+02  -2.2027484e+00   2.7351581e+02   2.5074865e+01   2.0470137e+02   1.4126770e+01   2.2189516e+02  -3.8809677e+00   3.0916806e+02   1.5029268e+02   3.0392548e+02   1.6224348e+01   1.3098014e+03   3.0288770e+01   2.3189097e+02   1.5181711e+02   2.8461710e+02   3.1175471e+01   1.5213065e+02   2.8197290e+01   2.2686419e+02   1.2968764e+02   2.1733581e+02   3.1741200e+01   2.1756137e+02  -3.2332030e+01
   3.3602968e+02   2.4000206e+01   6.8049645e+02   1.6083484e+00   3.7087290e+02   8.0933935e+00   2.5080129e+02   3.3371871e+00   1.9080137e+02   6.6758770e+01   5.5716097e+02   1.3298090e+01   1.9293000e+02   5.1897935e+00   4.8235194e+02   1.1084748e+01   4.4286355e+02   6.1561290e-02   4.8099137e+02   2.2543570e+01   3.7571645e+02   1.8537200e+01   5.0337742e+02   3.9433548e+00   3.1037161e+02   2.0635755e+01   4.5282968e+02   1.8426529e+01   3.4084968e+02   1.0207187e+01   4.3483677e+02   1.0522735e+01   9.9373548e+02   5.0240645e+00   4.0610137e+02   1.4484770e+01   4.2447452e+02   7.9281677e+00   2.6074000e+02   2.7478865e+01   3.2403161e+02   1.4155858e+01   3.0104677e+02   4.9256129e+00   4.2949065e+02   2.1000426e+01   1.0558968e+02   6.6077665e+01   1.3856137e+02   6.3707970e+01   1.9772871e+02   1.4912258e-01   3.2359548e+02   6.0752645e+00   1.4866000e+02   7.9141071e+01   2.7008387e+02   1.9803871e+00   1.6346032e+02  -2.3570052e+01   2.7991742e+02   1.4428790e+02   4.2180677e+02   7.5348129e+00   2.2224710e+02   1.8665281e+02   3.6619161e+02   3.4950968e-01   3.2968419e+02   2.7962323e+00   3.6665516e+02  -1.6052413e+01   5.4946137e+02  -2.8694030e+01   2.7896452e+02  -9.4167742e-01   4.1975137e+02  -9.8872296e+00   1.9295613e+02   2.2372835e+02   2.9296935e+02  -2.1038194e+01   1.6435129e+02   1.0818061e+02   1.7123290e+02   1.5146943e+02   2.8559452e+02   1.1132761e+01   2.1547871e+02   5.2545897e+01   2.3095129e+02   1.0658357e+02   2.8097065e+02   1.3294493e+02   3.5361129e+02   1.6635290e+01   4.8990516e+02   1.5189791e+02   3.9124032e+02   8.2838839e+01   4.6800226e+02   1.1301110e+01   2.2302903e+02   5.5640581e+01   9.2842903e+01   5.9250310e+01   2.7300129e+02  -1.5793006e+01   2.5211935e+02   6.5749677e+00   3.1123161e+02   1.6718954e+02   2.5988323e+02   1.1407386e+02   1.6365137e+02   6.2707704e+00   2.2918484e+02  -1.5428516e+00   5.6780452e+02   2.3186284e+01   2.5537137e+02  -8.3068296e+00   3.6909065e+02  -1.4762090e+01   2.7306774e+02   2.0254903e+01   3.0223137e+02   3.1134370e+01   3.8769032e+01   2.4142009e+02   2.5651774e+02   9.5398581e+01   3.1483355e+02   1.4275097e+00   3.4274968e+02   1.3056800e+01   5.3259097e+02  -4.1262116e+01   2.0336290e+02   1.6331935e+01   4.7548645e+02   1.1872697e+01   2.1723613e+02   1.9072723e+01   3.7708137e+02   3.8906370e+01   2.2942548e+02   1.1067467e+02   3.3214323e+02   3.1885639e+01   3.6311484e+02   4.5625974e+01   5.6268581e+02   2.2084168e+01   3.8665871e+02   1.7407742e-01   6.0503548e+01   5.8762297e+01   2.0667613e+02   8.3843652e+01   3.1518129e+02   1.2596142e+01   3.1865258e+02   2.9344890e+01   1.9963516e+02   1.5884026e+01   2.1713137e+02   1.4562370e+01   6.9917097e+01   1.2123470e+02   1.0522581e+02   1.7312710e+02   3.8278806e+02  -6.7585290e+00   2.9040258e+02   1.4542632e+01   4.0788581e+02   3.1740103e+01   5.1518137e+02   2.0578370e+01   4.1514000e+02   6.3270090e+01   5.8706000e+02   1.7517781e+01   2.4768065e+02   6.8496516e+01   2.1072097e+02   1.3629232e+02   8.4860323e+01   2.8532375e+02   3.2604137e+02   1.2117957e+02   3.5356484e+02  -2.0990348e+01   2.6886323e+02   3.5286748e+01   3.2403419e+02   8.4517806e+00   4.0456137e+02   5.7807970e+01   5.1000387e+02   1.8141840e+02   3.3899137e+02   2.2813570e+01   3.0787581e+02   6.1215484e+00   2.3919581e+02   1.1884335e+01   2.4198452e+02   2.1816898e+02   2.1857742e+02  -9.9522581e-01   2.1453452e+02   1.2827143e+02   2.5607548e+02   2.4473961e+01   2.7223935e+02   2.2184400e+01   1.5165137e+02  -3.3869230e+01   2.2090323e+02   2.1107419e+01   1.1282871e+02   2.3514452e+00   3.8215129e+02   3.3129832e+01   2.6987097e+02  -2.6819355e+00   2.4806000e+02   1.5520000e-01   2.6502581e+02   2.7442452e+01   2.5694581e+02   2.8640465e+01   2.2513137e+02  -4.4576296e+00   2.6313516e+02  -1.0801677e+00   3.0697806e+02   1.4998788e+02   3.2611548e+02  -1.4608516e+00   8.8142137e+02   4.2279170e+01   2.1799097e+02   1.3130911e+02   3.5880710e+02   1.9670271e+01   2.2403065e+02   6.7252903e+00   1.8486419e+02   9.3857639e+01   1.7575581e+02  -3.4124000e+00   1.9684137e+02  -2.3004430e+01
   3.6659968e+02   1.5744606e+01   6.2687645e+02   3.2897948e+01   4.2668290e+02  -5.2140645e-01   2.7238129e+02  -1.5199213e+01   1.9742137e+02   9.9609170e+01   5.0173097e+02   3.1922490e+01   2.1755000e+02   9.3201935e+00   4.6564194e+02   1.4661548e+01   4.5819355e+02   3.4551613e+00   4.2427137e+02   1.9751170e+01   3.7185645e+02   3.6226000e+01   4.9579742e+02  -2.5240245e+01   2.9947161e+02  -1.6252245e+01   4.0596968e+02  -1.3154671e+01   3.5465968e+02   2.4912387e+01   5.2345677e+02   2.7583135e+01   9.9478548e+02   2.5890065e+01   4.0220137e+02  -1.2043230e+01   4.4685452e+02   2.1947768e+01   3.0193000e+02   3.8043665e+01   2.9150161e+02   2.5758258e+01   3.0999677e+02   8.4396129e+00   4.3940065e+02  -1.5523742e+00   1.0939968e+02   8.5622865e+01   1.2004137e+02   8.9899570e+01   1.6267871e+02   3.2831226e+00   2.5644548e+02   1.4967265e+01   1.8209000e+02   1.7432667e+02   2.6148387e+02   1.3718387e+01   1.4046032e+02   1.3699484e+00   2.3476742e+02   1.3708990e+02   4.0161677e+02   1.2960013e+01   1.6967710e+02   1.6013841e+02   3.4472161e+02   1.8397110e+01   3.0611419e+02  -9.5581677e+00   3.8179516e+02  -1.8223613e+01   5.7337137e+02  -3.9126830e+01   2.4486452e+02   3.1736323e+01   4.1680137e+02  -1.0361230e+01   1.6914613e+02   2.2344315e+02   3.3505935e+02   2.0074606e+01   1.7202129e+02   1.0890701e+02   2.2309290e+02   1.6970063e+02   2.9559452e+02   2.0672761e+01   1.5809871e+02   1.1360630e+02   2.1219129e+02   1.0675437e+02   2.5666065e+02   1.0125973e+02   4.0366129e+02   2.8111290e+01   4.1933516e+02   1.6506351e+02   3.6553032e+02   1.2884564e+02   4.6067226e+02   2.0457510e+01   1.7207903e+02   6.3626581e+01   1.3108290e+02   4.3281110e+01   2.7886129e+02   9.1181935e+00   2.7550935e+02  -1.0106232e+01   2.9209161e+02   9.7050735e+01   2.4031323e+02   1.5259946e+02   1.9413137e+02   1.9352370e+01   2.0142484e+02   5.3379484e+00   5.8138452e+02   6.3898839e+00   2.9284137e+02   2.3405570e+01   3.1405065e+02   1.9021110e+01   1.5554774e+02   2.9226503e+01   2.9832137e+02   2.6157170e+01   3.7579032e+01   2.2708529e+02   2.9680774e+02   1.0831538e+02   3.2364355e+02   8.9627097e+00   2.6355968e+02   2.0442000e+01   5.3583097e+02  -4.1911316e+01   1.7674290e+02   1.4615355e+00   3.4424645e+02   1.6981897e+01   2.4890613e+02   4.0059123e+01   3.2980137e+02   6.8168770e+01   2.8695548e+02   1.0307227e+02   2.9209323e+02   2.9799639e+01   3.2592484e+02   3.7411174e+01   4.4306581e+02   4.6313768e+01   3.2184871e+02   2.8788877e+01   7.1933548e+01   4.2227897e+01   1.8600613e+02   9.2687252e+01   3.4418129e+02  -1.9138581e+00   3.1126258e+02   1.3596090e+01   2.1335516e+02   1.3786426e+01   2.3399137e+02  -4.5642956e-01   7.5147097e+01   1.0619630e+02   1.3589581e+02   1.9567350e+02   3.5473806e+02   1.8015471e+01   3.1816258e+02   3.2361832e+01   4.4240581e+02   6.6985032e+00   5.5618137e+02   4.4148370e+01   3.9014000e+02   3.8080090e+01   5.7559000e+02   7.3353806e+00   2.2016065e+02   1.0288812e+02   1.8434097e+02   9.1982723e+01   1.5600032e+02   3.5263255e+02   3.0899137e+02   1.4292357e+02   3.1208484e+02   8.6580516e+00   2.6791323e+02   8.4127484e+00   3.3527419e+02   2.1552581e+01   4.3284137e+02   8.0355570e+01   4.5691387e+02   1.8756560e+02   3.7618137e+02   1.6408370e+01   2.9153581e+02   2.0428748e+01   2.3800581e+02   5.3195355e+00   2.2912452e+02   1.9500778e+02   2.3324742e+02  -1.7028826e+01   2.5567452e+02   1.0845023e+02   2.5988548e+02   1.8129161e+01   2.8109935e+02   3.0805600e+01   1.5537137e+02  -2.9826830e+01   2.3076323e+02  -3.0613806e+00   2.5825871e+02   2.7477045e+01   3.8310129e+02  -9.0616774e-01   3.0897097e+02   2.5040065e+01   1.7239000e+02   6.8800000e-02   2.6369581e+02   1.5688852e+01   2.5775581e+02   1.2665665e+01   1.9251137e+02   2.8671970e+01   3.0637516e+02   1.5840632e+01   2.7940806e+02   1.3814348e+02   3.6453548e+02  -1.1334452e+01   8.9432137e+02   4.3287170e+01   2.3589097e+02   1.9520711e+02   3.5528710e+02   2.9661871e+01   1.9946065e+02   4.0640890e+01   1.7315419e+02   1.1936444e+02   1.7533581e+02  -2.4288000e+00   2.0827137e+02  -2.4538830e+01
   3.1659968e+02   1.7604606e+01   6.5420645e+02  -2.1384516e+00   3.8173290e+02   7.6045935e+00   2.6342129e+02   1.3367587e+01   1.9975137e+02   5.3472770e+01   5.1330097e+02   1.8996890e+01   2.0284000e+02  -1.5033006e+01   3.9359194e+02  -2.2864452e+01   4.3276355e+02   2.6395613e+00   3.7256137e+02   1.6507970e+01   3.7900645e+02  -9.6760000e+00   3.8121742e+02   1.3296155e+01   2.7880161e+02   8.0213548e+00   3.7577968e+02   1.4590529e+01   3.0132968e+02  -4.8212129e+00   6.1326677e+02   7.6383355e+00   1.0552655e+03   2.1581665e+01   3.7052137e+02   4.9117044e-01   4.4909452e+02   1.1578568e+01   2.5760000e+02   2.7540065e+01   3.0598161e+02   5.5098581e+00   2.8195677e+02  -1.3571871e+00   4.1487065e+02   5.7400258e+00   9.1969677e+01   7.0357265e+01   1.2151137e+02   5.3591970e+01   1.7329871e+02  -7.6164774e+00   2.8206548e+02   2.3476645e+00   1.3337000e+02   1.4236427e+02   2.4928387e+02   1.3944387e+01   1.5284032e+02  -7.2045161e-01   2.4529742e+02   1.1424750e+02   4.2137677e+02   5.5192129e+00   2.0386710e+02   1.5002321e+02   3.2558161e+02   1.1830968e-01   2.8668419e+02  -2.7663768e+01   3.4446516e+02  -2.4047213e+01   6.0823137e+02  -2.3295630e+01   2.1991452e+02   2.9972323e+01   4.0132137e+02  -1.7028296e+00   2.3453613e+02   2.0063195e+02   3.6982935e+02  -1.4516994e+01   1.4859129e+02   9.0641406e+01   2.1666290e+02   1.4226503e+02   2.6664452e+02   2.6938761e+01   1.2538871e+02   6.6753097e+01   2.1928129e+02   1.1175717e+02   3.0113065e+02   9.3702129e+01   4.1113129e+02  -2.1563097e+00   5.1047516e+02   1.5282231e+02   3.6924032e+02   1.9663884e+02   4.9658226e+02  -3.7952903e+00   1.4631903e+02   1.1701738e+02   1.0075290e+02   5.6997510e+01   3.3729129e+02   2.5783794e+01   2.1802935e+02   3.8821677e+00   3.0771161e+02   1.1818114e+02   2.9974323e+02   1.3203506e+02   1.9461137e+02   1.2397044e-01   1.8094484e+02   6.4063484e+00   5.9704452e+02   3.1037084e+01   2.6751137e+02   2.5151970e+01   3.2009065e+02   7.0179097e+00   1.9135774e+02   2.3311703e+01   3.0584137e+02   2.2225570e+01   2.7439032e+01   2.4537649e+02   2.6694774e+02   1.1327418e+02   3.3373355e+02   1.7495510e+01   3.4670968e+02   1.7980000e+01   5.7355097e+02  -4.7828916e+01   1.7598290e+02   7.6123355e+00   3.5186645e+02   2.4902297e+01   2.1451613e+02   3.0390323e+01   3.9113137e+02   3.0922370e+01   2.6938548e+02   9.8907871e+01   3.1704323e+02   2.6373639e+01   3.6578484e+02   3.7842374e+01   3.6759581e+02   2.4451368e+01   2.9798871e+02   3.2597677e+01   6.8073548e+01   8.0676697e+01   1.6248613e+02   7.1858852e+01   4.3637129e+02   1.9520942e+01   3.3479258e+02   2.8053690e+01   2.1568516e+02   1.7320026e+01   2.6180137e+02   1.1268770e+01   5.4007097e+01   9.1267497e+01   2.0646581e+02   1.2602790e+02   3.7557806e+02  -8.4417290e+00   2.7454258e+02   2.2001432e+01   4.2988581e+02   2.5790103e+01   4.6518137e+02   3.1148370e+01   4.2790000e+02   5.2819290e+01   5.2521000e+02   2.7225781e+01   2.1164065e+02   1.0747972e+02   2.1729097e+02   1.0867672e+02   9.9720323e+01   3.2022495e+02   3.2946137e+02   1.5290597e+02   3.6537484e+02   2.0914852e+01   3.1267323e+02   1.9071948e+01   3.2632419e+02   1.8798581e+01   4.6337137e+02   6.3103170e+01   2.8477387e+02   1.2429680e+02   3.4113137e+02   1.4732370e+01   3.0258581e+02   9.0647484e+00   2.2547581e+02   7.9819355e+00   2.3741452e+02   1.8905458e+02   1.7781742e+02  -2.2304426e+01   2.4996452e+02   7.7957032e+01   2.5017548e+02   1.7855961e+01   2.6666935e+02   1.0960000e+01   1.8165137e+02  -4.3169230e+01   2.6961323e+02   3.5906194e+00   2.3359871e+02   1.0449845e+01   3.4786129e+02   2.0343032e+01   3.0683097e+02   7.7812645e+00   1.4830000e+02   8.7060000e+00   2.7507581e+02   1.6928452e+01   2.7942581e+02   1.1552065e+01   2.0223137e+02   2.1894370e+01   2.7123516e+02   3.2183226e-01   2.9259806e+02   1.2570828e+02   3.0558548e+02   7.9515484e+00   8.1623137e+02   3.8874370e+01   1.5184097e+02   2.7374111e+02   3.7137710e+02   3.4614671e+01   1.6898065e+02   1.1269290e+01   1.9881419e+02   9.8451639e+01   1.7914581e+02   1.0596400e+01   2.1837137e+02  -4.4536830e+01
   3.7193968e+02   2.7227406e+01   7.0644645e+02   1.9252348e+01   3.3897290e+02   3.5025394e+01   2.7057129e+02  -5.4412903e-02   1.9346137e+02   7.2025970e+01   5.7821097e+02   5.7664090e+01   2.3274000e+02   2.4004994e+01   4.3345194e+02   1.8376748e+01   4.7467355e+02  -2.5732387e+00   5.4094137e+02   2.6177570e+01   3.7452645e+02   1.4682400e+01   4.3937742e+02   3.7433548e+00   3.1694161e+02  -7.6498452e+00   4.2682968e+02   1.2176529e+01   3.3946968e+02   1.7547587e+01   5.2597677e+02   1.1421535e+01   1.0509255e+03   1.6828865e+01   4.0978137e+02   2.3930370e+01   3.8690452e+02   1.6313768e+01   2.6088000e+02   4.1847665e+01   3.6474161e+02   1.0890581e+00   3.1942677e+02   1.7165213e+01   4.6811065e+02   2.0380826e+01   1.1010968e+02   8.3426065e+01   1.3575137e+02   1.0716277e+02   2.0510871e+02   1.6128723e+01   3.3868548e+02   1.1818065e+01   1.4699000e+02   1.2617467e+02   2.6318387e+02   1.6232387e+01   1.3641032e+02   1.8593948e+01   2.4981742e+02   1.3645590e+02   3.9004677e+02   9.7456129e+00   1.6876710e+02   1.8107121e+02   2.9986161e+02   6.5159097e+00   2.7416419e+02  -2.7432168e+01   3.1665516e+02  -1.4772413e+01   5.9737137e+02  -1.6716830e+01   2.4458452e+02   1.9848723e+01   3.4704137e+02   5.1195704e+00   1.7467613e+02   2.1900075e+02   3.5196935e+02  -9.4819355e-01   1.0321129e+02   1.2922181e+02   1.7480290e+02   1.8847383e+02   2.8068452e+02   3.0715561e+01   1.3395871e+02   3.8107497e+01   2.7852129e+02   7.8687974e+01   2.6319065e+02   1.0152733e+02   3.8052129e+02  -3.6075097e+00   4.2918516e+02   1.3637551e+02   3.5296032e+02   1.6780124e+02   5.4253226e+02   5.8187097e+00   1.3978903e+02   1.3187978e+02   1.1365290e+02   4.6865510e+01   3.7262129e+02   3.2873935e+00   2.2888935e+02   2.9336774e-01   2.7347161e+02   1.2363034e+02   3.1174323e+02   5.0835058e+01   2.1199137e+02  -2.0264296e+00   2.0156484e+02   1.8856748e+01   6.1747452e+02   6.5526839e+00   2.7594137e+02   1.5237570e+01   3.5971065e+02  -1.0061690e+01   2.1806774e+02   7.3149032e+00   3.0484137e+02   1.7115570e+01   4.0149032e+01   2.2035969e+02   2.9175774e+02   1.9576938e+02   3.6340355e+02   2.2401910e+01   2.5079968e+02   4.4892800e+01   6.0097097e+02  -3.2642516e+01   1.6888290e+02   3.6103355e+00   3.0438645e+02   3.6506968e+00   2.3685613e+02   1.7312258e-01   3.3637137e+02   3.1113170e+01   2.6066548e+02   5.2555471e+01   3.5299323e+02   3.5117639e+01   3.7330484e+02   5.7900774e+01   4.4273581e+02  -1.2469832e+01   3.6951871e+02   1.4495277e+01   7.8743548e+01   7.0823097e+01   1.8286613e+02   4.4038452e+01   2.9970129e+02   1.8414542e+01   2.8341258e+02   6.3540903e+00   2.0040516e+02   2.7202426e+01   2.8870137e+02   4.2166770e+01   5.9627097e+01   8.6717897e+01   2.6118581e+02   5.9460297e+01   3.7241806e+02   1.4701071e+01   2.6792258e+02   3.5481032e+01   4.2935581e+02   2.4592503e+01   3.6404137e+02   1.3809570e+01   3.7952000e+02   4.9689690e+01   5.0859000e+02   3.0795381e+01   2.3530065e+02   1.0153692e+02   2.8677097e+02   1.1206832e+02   7.3720323e+01   3.6897495e+02   3.3332137e+02   1.6235717e+02   3.5822484e+02   1.3586852e+01   2.9324323e+02  -1.5236516e+00   3.6103419e+02   2.9681781e+01   3.2127137e+02   6.6371170e+01   2.5015387e+02   8.7726400e+01   3.3299137e+02   2.5003570e+01   3.2715581e+02   5.7914839e-01   2.0352581e+02   1.5357935e+01   2.1103452e+02   1.8940498e+02   2.2433742e+02  -1.7456026e+01   2.4786452e+02   6.1655032e+01   2.6155548e+02  -1.5744387e+00   2.7933935e+02   7.8964000e+00   1.9056137e+02  -3.4502030e+01   2.6271323e+02   1.5622619e+01   2.3149871e+02   1.9767845e+01   3.3034129e+02   2.6084632e+01   3.4454097e+02  -1.0185535e+01   1.7353000e+02  -5.3124000e+00   2.4317581e+02   3.2190452e+01   2.0961581e+02   1.5566865e+01   2.3137137e+02   4.8323170e+01   2.7313516e+02   1.8689832e+01   2.8773806e+02   1.2085708e+02   3.8249548e+02   6.1787484e+00   9.0556137e+02   5.2577970e+01   1.8246097e+02   1.5668151e+02   3.2742710e+02   8.0806710e+00   1.5684065e+02   7.8204903e+00   1.7434419e+02   1.4959924e+02   1.8661581e+02  -5.2812000e+00   2.8646137e+02  -5.0314030e+01
   3.9564968e+02  -7.6693935e+00   7.4182645e+02   1.5321948e+01   3.2692290e+02   3.8129394e+01   2.5723129e+02   7.5827871e+00   1.6146137e+02   1.2125597e+02   5.0154097e+02   2.0037690e+01   2.3946000e+02   1.7427394e+01   4.4540194e+02   1.0900748e+01   5.3119355e+02   2.1335161e+01   4.8589137e+02   1.4961570e+01   3.9576645e+02  -1.5206800e+01   3.4542742e+02   1.0839355e+01   2.9556161e+02   1.2630555e+01   4.2134968e+02   1.6754929e+01   3.5460968e+02   6.2463871e+00   3.2831677e+02   2.1234335e+01   1.0249755e+03   3.2348645e+00   3.5952137e+02   1.1691170e+01   3.4680452e+02   3.3761768e+01   2.4264000e+02   5.1826865e+01   3.0822161e+02   1.8280658e+01   3.0304677e+02   5.3756129e+00   4.0854065e+02  -5.7535742e+00   1.0705968e+02   9.0380065e+01   1.1151137e+02   8.7581970e+01   1.9739871e+02   1.3605523e+01   3.1797548e+02  -3.2851355e+00   1.2752000e+02   1.3173227e+02   2.9648387e+02   1.3518387e+01   1.3441032e+02   8.7139484e+00   2.5933742e+02   1.3522430e+02   3.8532677e+02   3.7832129e+00   1.7600710e+02   1.6296201e+02   2.9677161e+02   5.7310968e-01   2.7559419e+02  -1.2826568e+01   2.7193516e+02  -2.4524813e+01   5.4065137e+02  -2.1559230e+01   2.4419452e+02   2.0299226e+00   3.7761137e+02   6.0039704e+00   1.4457613e+02   2.4020875e+02   3.1001935e+02  -2.6421935e+00   1.4159129e+02   1.1310141e+02   2.0799290e+02   2.1495863e+02   2.3706452e+02   2.0595161e+01   1.9305871e+02   1.0014950e+02   2.6266129e+02   1.2043677e+02   2.8319065e+02   1.2487733e+02   3.6880129e+02   1.5610090e+01   5.4471516e+02   1.3451311e+02   3.8429032e+02   1.6872484e+02   4.9872226e+02   3.3603510e+01   1.3107903e+02   6.6426581e+01   1.4661290e+02   7.0568710e+01   3.8219129e+02   4.1917935e+00   3.0369935e+02  -1.8361432e+01   2.5909161e+02   1.1397074e+02   3.2926323e+02   2.7953458e+01   2.2813137e+02  -3.4576296e+00   2.1852484e+02   1.8799484e+00   6.1890452e+02   1.3908284e+01   2.5318137e+02   7.6283704e+00   3.8543065e+02   6.1207097e+00   2.4477774e+02   5.3181032e+00   3.3156137e+02   1.7307970e+01   1.1629032e+01   2.4764129e+02   3.4794774e+02   1.5227418e+02   3.7650355e+02   1.9543910e+01   3.0532968e+02   1.6340400e+01   6.0426097e+02  -2.0335716e+01   1.9669290e+02   1.5765535e+01   2.3696645e+02  -1.3857032e+00   2.2747613e+02   1.4163523e+01   3.9484137e+02   4.2105570e+01   2.3900548e+02   7.8338271e+01   3.7537323e+02   2.4187239e+01   3.4978484e+02   3.8122374e+01   4.5978581e+02   1.7936168e+01   3.5017871e+02   4.9524774e+00   6.9933548e+01   6.6337897e+01   1.9119613e+02   1.0061205e+02   3.0656129e+02   2.9335742e+01   2.7241258e+02   3.2340903e+00   1.7354516e+02   2.3451226e+01   2.8904137e+02   1.6759570e+01   6.7197097e+01   1.1416230e+02   2.7079581e+02   9.8841497e+01   3.3110806e+02  -1.0724129e+01   2.7259258e+02   1.7774323e+00   4.5488581e+02   3.7270103e+01   4.8899137e+02   3.0573570e+01   3.3724000e+02   4.7262090e+01   5.1645000e+02  -7.2134194e+00   2.1816065e+02   1.1595812e+02   1.9724097e+02   1.3556072e+02   2.6139032e+02   1.4334135e+02   3.4337137e+02   1.5951317e+02   3.6422484e+02   2.6268516e+00   3.2171323e+02   2.0778748e+01   2.3965419e+02   1.8112181e+01   3.6289137e+02   5.2661570e+01   2.8048387e+02   1.3706000e+02   3.8775137e+02   1.4002770e+01   3.0506581e+02   1.3816348e+01   2.3866581e+02   1.3836735e+01   1.7489452e+02   1.4053618e+02   2.3453742e+02  -1.7132026e+01   2.5896452e+02   9.9907032e+01   2.5236548e+02   2.1107613e+00   3.1761935e+02   1.2404000e+01   1.9194137e+02  -3.3232430e+01   2.6509323e+02   6.0922194e+00   1.8930871e+02  -1.3869548e+00   3.3677129e+02   9.1902323e+00   3.5206097e+02  -4.0671355e+00   1.9511000e+02  -8.1788000e+00   3.0045581e+02   3.9880516e+00   2.7418581e+02   9.4012645e+00   2.4751137e+02   3.9919704e+00   2.8232516e+02   2.0094632e+01   2.7249806e+02   1.3365628e+02   3.9744548e+02   4.3882748e+01   8.6904137e+02   2.2839570e+01   1.5965097e+02   1.0730631e+02   3.3861710e+02   1.0565471e+01   1.8589065e+02   4.2256490e+01   2.3029419e+02   1.1865324e+02   2.4685581e+02   2.7519600e+01   2.7094137e+02  -4.5932430e+01
   3.6074968e+02   9.1726065e+00   7.2578645e+02   1.9895148e+01   3.3968290e+02   2.5678594e+01   2.6461129e+02   1.6372387e+01   2.1580137e+02   9.2238770e+01   4.8159097e+02   4.4013690e+01   2.1627000e+02   2.3132594e+01   4.5892194e+02   4.6291484e+00   5.1038355e+02   8.8599613e+00   3.8680137e+02   1.9938770e+01   3.4295645e+02  -1.6020000e+00   4.2089742e+02   7.6517548e+00   2.7566161e+02   1.1552555e+01   5.2163968e+02  -3.9282710e+00   3.5484968e+02  -1.3428129e+00   5.7783677e+02   1.3727355e+00   1.0570755e+03   1.9956865e+01   3.5336137e+02   8.0239704e+00   3.5232452e+02   1.2460168e+01   2.4188000e+02   4.6797665e+01   2.6964161e+02   1.3127058e+01   3.3871677e+02  -8.3279871e+00   4.8092065e+02  -1.3593974e+01   9.5059677e+01   6.5440065e+01   1.1408137e+02   7.8376370e+01   1.8506871e+02   2.4211923e+01   3.0701548e+02  -4.4583355e+00   9.2610000e+01   1.6024507e+02   3.3203387e+02  -3.0756129e+00   1.5570032e+02   1.7530748e+01   3.2805742e+02   1.1243670e+02   4.0471677e+02   6.8520129e+00   1.8600710e+02   1.6107201e+02   2.8224161e+02  -5.0449032e-01   3.1559419e+02  -1.2976568e+01   3.2036516e+02  -1.3209213e+01   5.1970137e+02  -1.8783230e+01   2.6343452e+02   2.7820723e+01   3.7584137e+02   2.8155704e+00   1.5448613e+02   1.8965595e+02   3.1515935e+02  -2.9853394e+01   1.6131129e+02   1.3762381e+02   1.5680290e+02   2.0048383e+02   2.2616452e+02   3.2657161e+01   1.7162871e+02   1.1124390e+02   2.6261129e+02   1.1625077e+02   2.6624065e+02   1.2444333e+02   3.7832129e+02  -1.7771510e+01   5.3652516e+02   1.4773831e+02   3.9010032e+02   1.9883004e+02   4.5829226e+02   1.2977910e+01   1.3588903e+02   1.0633178e+02   1.3718290e+02   6.9513110e+01   4.0033129e+02   1.1640594e+01   2.4440935e+02   1.9617677e+00   2.8580161e+02   9.1503935e+01   3.2221323e+02   6.9474581e+00   2.3789137e+02  -2.1984296e+00   1.8328484e+02   6.7891484e+00   6.1966452e+02  -2.5532516e+01   2.7970137e+02   6.5567704e+00   3.8814065e+02  -1.2336090e+01   2.0735774e+02   1.4511703e+01   2.9523137e+02   8.2143704e+00   4.8769032e+01   2.2572009e+02   3.8418774e+02   1.3789498e+02   3.4078355e+02   6.9315097e+00   4.4251968e+02   2.1315200e+01   5.5731097e+02  -1.9959716e+01   1.9546290e+02   1.2773935e+01   2.1643645e+02   2.2546697e+01   2.5166613e+02   4.5083226e+00   4.1399137e+02   6.3573570e+01   2.1166548e+02   5.9565471e+01   4.5547323e+02   3.5299239e+01   4.1311484e+02   2.1055974e+01   4.0592581e+02   1.6474968e+01   4.1474871e+02   1.7786877e+01   5.8213548e+01   3.8085497e+01   2.2024613e+02   1.0766805e+02   3.1846129e+02   1.4433742e+01   2.6645258e+02  -1.0491097e+00   1.9859516e+02   1.7225806e-02   3.1142137e+02   1.7069170e+01   7.3007097e+01   1.1759750e+02   2.3037581e+02   1.2935510e+02   3.5668806e+02  -7.3505290e+00   2.7969258e+02   1.3109432e+01   4.1788581e+02   1.5280103e+01   4.3875137e+02   2.7642770e+01   4.4728000e+02   5.4218890e+01   4.9835000e+02   7.0445806e+00   2.7311065e+02   1.2565212e+02   2.2353097e+02   1.1155752e+02   3.2920032e+02   6.2826555e+01   3.2894137e+02   1.4385757e+02   4.0865484e+02  -2.2075484e+00   3.2591323e+02  -1.3272516e+00   2.5699419e+02   6.7498065e-01   4.6246137e+02   6.8215970e+01   2.7877387e+02   1.2815680e+02   3.1856137e+02   1.3157970e+01   3.0215581e+02   4.6691484e+00   2.1480581e+02   3.7455355e+00   2.2241452e+02   1.4882458e+02   1.8476742e+02  -2.7960426e+01   3.0791452e+02   9.4181032e+01   2.6193548e+02   1.6625161e+01   2.9980935e+02   1.5548800e+01   1.8618137e+02  -3.1911630e+01   2.5361323e+02   6.0619355e-02   2.2630871e+02   6.0330452e+00   3.1843129e+02   3.3227432e+01   3.4035097e+02   9.7196645e+00   2.4777000e+02   1.2078400e+01   2.4183581e+02   1.2677652e+01   2.4861581e+02   1.6976865e+01   2.5265137e+02   4.5807704e+00   2.6956516e+02   2.4215432e+01   3.1349806e+02   9.3326284e+01   4.0253548e+02  -1.1664452e+01   9.3013137e+02   4.2472370e+01   1.7046097e+02   1.2864151e+02   3.6156710e+02   1.2969471e+01   1.9213065e+02   8.8472903e+00   2.2196419e+02   1.1474964e+02   2.2314581e+02   5.4664000e+00   2.9670137e+02  -2.9093230e+01
   3.4288968e+02   3.3121406e+01   6.9263645e+02   1.3787148e+01   2.9216290e+02   3.3580194e+01   2.4152129e+02  -6.8304129e+00   1.9199137e+02   8.9813570e+01   4.2883097e+02   2.8754490e+01   2.3274000e+02   7.2949935e+00   4.5440194e+02   1.5220748e+01   3.2067355e+02   1.3796761e+01   4.0199137e+02  -2.2642956e-01   3.6019645e+02   1.5348800e+01   5.1563742e+02   1.7492555e+01   2.9518161e+02   1.4180955e+01   5.0730968e+02   2.9498129e+01   3.7651968e+02   2.7493587e+01   4.8502677e+02   1.2127535e+01   8.9207548e+02   1.7866865e+01   3.6220137e+02   2.2576770e+01   3.8223452e+02   2.4787368e+01   2.6460000e+02   2.0880065e+01   2.5755161e+02  -7.5257419e+00   2.9047677e+02   2.0341213e+01   4.6316065e+02  -1.3263174e+01   9.8059677e+01   6.1530065e+01   1.0127137e+02   7.7971170e+01   2.6177871e+02   7.4551226e+00   3.1811548e+02  -6.7633548e-01   1.4842000e+02   8.9780271e+01   3.3378387e+02   1.6384387e+01   1.3984032e+02   2.5609548e+01   2.5357742e+02   1.4887510e+02   3.4385677e+02   6.1508129e+00   2.4171710e+02   1.1328521e+02   2.7334161e+02  -1.6524903e+00   3.5730419e+02  -9.9333677e+00   3.1560516e+02  -7.3984129e+00   5.0980137e+02  -1.9661230e+01   1.6072452e+02   2.9227523e+01   3.7065137e+02   2.6560770e+01   2.0362613e+02   1.2310475e+02   3.0177935e+02   1.6217006e+01   1.3397129e+02   1.0757101e+02   1.4471290e+02   1.7797103e+02   2.8178452e+02   1.0437561e+01   1.7028871e+02   1.1259110e+02   2.6223129e+02   1.1094117e+02   2.3945065e+02   9.5896529e+01   4.0313129e+02  -5.6630968e-01   4.8533516e+02   1.3645351e+02   4.0662032e+02   1.6288844e+02   4.8024226e+02   9.8919097e+00   1.2026903e+02   1.3986138e+02   1.2589290e+02   5.7316310e+01   3.9438129e+02   1.6865935e+00   2.7692935e+02  -1.0019832e+01   3.0418161e+02   1.4232354e+02   3.3178323e+02   2.4511858e+01   2.1865137e+02  -4.2792296e+00   1.8109484e+02   5.6843484e+00   5.6485452e+02   1.9472284e+01   2.8384137e+02  -8.5844296e+00   3.6524065e+02   2.2545910e+01   2.4344774e+02   3.4904503e+01   2.6413137e+02   4.5123704e+00   8.4679032e+01   2.4855729e+02   3.9870774e+02   1.1992338e+02   3.0921355e+02  -2.5028903e+00   3.8284968e+02   1.7758800e+01   5.6083097e+02  -4.0671316e+01   2.1855290e+02   2.9926735e+01   2.9181645e+02   1.9656297e+01   1.8047613e+02   3.8583523e+01   4.3637137e+02   5.5163170e+01   2.5500548e+02   9.7288271e+01   4.0157323e+02   2.0711239e+01   4.1297484e+02   1.8877174e+01   4.8545581e+02   2.2567742e-02   4.2427871e+02   1.1544477e+01   6.4693548e+01   5.3047097e+01   1.9800613e+02   1.3149725e+02   3.1027129e+02   1.4518942e+01   2.4869258e+02   1.0601690e+01   1.8302516e+02   2.1782826e+01   2.9404137e+02   7.9570440e-02   5.5727097e+01   1.0064990e+02   1.5622581e+02   2.3642710e+02   3.1115806e+02  -1.6078129e+01   2.4031258e+02   1.9069832e+01   4.1773581e+02   1.6952103e+01   4.5413137e+02   1.8792370e+01   3.7590000e+02   5.4019290e+01   4.8721000e+02   1.1745781e+01   2.5311065e+02   1.0563212e+02   2.1577097e+02   1.1969832e+02   3.5886032e+02   5.6263755e+01   3.8380137e+02   1.5541877e+02   4.3779484e+02  -8.4987484e+00   3.6862323e+02  -9.7405161e-01   2.5441419e+02  -7.3586194e+00   4.4842137e+02   5.0249170e+01   3.2043387e+02   1.5563400e+02   3.1937137e+02   1.6523170e+01   2.9896581e+02   5.3543484e+00   2.0861581e+02   1.6240735e+01   2.0036452e+02   2.1220858e+02   2.4891742e+02  -3.3372426e+01   2.6086452e+02   7.8135032e+01   2.7079548e+02  -2.2736387e+00   2.3247935e+02   1.3405200e+01   1.9094137e+02  -4.0342430e+01   2.5095323e+02   1.1373419e+01   2.6863871e+02   1.5366645e+01   3.1153129e+02   2.8869432e+01   3.3935097e+02   9.7096645e+00   1.8211000e+02   4.5712000e+00   2.7083581e+02   8.4076516e+00   2.4742581e+02   3.3542065e+01   2.2718137e+02  -2.7716296e+00   2.2580516e+02   2.1766232e+01   2.9983806e+02   1.4922908e+02   3.8249548e+02   1.2988748e+01   7.6823137e+02   1.4234370e+01   8.4030968e+01   1.9740591e+02   3.3723710e+02   1.8055871e+01   2.6570065e+02   1.7251690e+01   1.8200419e+02   1.1894644e+02   1.8675581e+02   1.3187600e+01   3.2242137e+02  -3.0190830e+01
   3.8364968e+02   8.1506065e+00   6.7297645e+02   2.5689948e+01   3.3001290e+02   5.6421935e+00   2.4023129e+02  -4.4872129e+00   2.4223137e+02   6.0314370e+01   4.7873097e+02   3.1532490e+01   2.2565000e+02  -2.1378065e+00   4.2830194e+02   1.5458748e+01   3.6167355e+02   3.3986761e+01   4.3075137e+02   2.4727704e+00   3.5152645e+02   6.9424000e+00   4.8500742e+02   1.6882955e+01   2.9609161e+02   2.4828155e+01   4.6177968e+02  -1.5569471e+01   3.7122968e+02   1.8676787e+01   4.3526677e+02   1.5068335e+01   9.7450548e+02   1.0652465e+01   3.7099137e+02   2.4293570e+01   3.6018452e+02   1.6361368e+01   2.9560000e+02   2.6880065e+01   3.5098161e+02   2.1569858e+01   3.1323677e+02   2.5520413e+01   4.3897065e+02   6.5220258e+00   1.0905968e+02   8.3460065e+01   1.1618137e+02   7.9498370e+01   2.1501871e+02   6.6592258e-01   2.9697548e+02   8.4848645e+00   1.2914000e+02   1.1684267e+02   2.9573387e+02  -1.6721613e+01   9.8270323e+01   1.0505148e+01   2.8514742e+02   1.3377950e+02   3.3513677e+02   1.5088413e+01   2.0171710e+02   1.3138521e+02   3.2172161e+02   9.9710968e-01   3.5873419e+02  -1.0477768e+01   3.3679516e+02   7.1638710e-01   5.3213137e+02  -3.2737630e+01   2.4258452e+02   2.5678723e+01   3.6070137e+02  -1.7213230e+01   1.1914613e+02   2.4344315e+02   2.6772935e+02   1.3411006e+01   1.7154129e+02   1.1413541e+02   1.8099290e+02   1.4392863e+02   3.6259452e+02   2.2122761e+01   2.2485871e+02   8.2315497e+01   2.7780129e+02   1.0355557e+02   2.3408065e+02   1.1164613e+02   4.0913129e+02   1.1333690e+01   4.9004516e+02   1.3631671e+02   3.8772032e+02   1.4512044e+02   5.2862226e+02   2.7315097e+00   1.0588903e+02   1.0740178e+02   1.2813290e+02   7.0707110e+01   3.7943129e+02  -7.3074065e+00   2.8183935e+02  -5.6263226e-01   2.7285161e+02   1.5686994e+02   3.6035323e+02   5.2762581e+00   2.1837137e+02  -2.6916830e+01   1.7561484e+02   2.6262748e+01   4.7523452e+02   9.7188387e-01   2.2556137e+02  -7.0220296e+00   3.8009065e+02   8.1679097e+00   2.3611774e+02   5.3509032e+00   2.8494137e+02   2.7187570e+01   4.7909032e+01   2.1502889e+02   3.0170774e+02   1.0940338e+02   3.1207355e+02   9.5083097e+00   4.3098968e+02   2.5947600e+01   5.2564097e+02  -1.8186116e+01   2.1479290e+02   1.4227535e+01   3.5334645e+02  -4.8861032e+00   2.5090613e+02   2.9619123e+01   4.4227137e+02   5.4641170e+01   2.3423548e+02   1.0871987e+02   4.0180323e+02   3.9162839e+01   4.9187484e+02   3.4135174e+01   5.1925581e+02   2.2938568e+01   4.0303871e+02  -2.2363226e+00   5.4073548e+01   3.9656697e+01   2.0876613e+02   9.7636452e+01   3.3318129e+02   2.2306142e+01   3.0360258e+02   2.1118890e+01   2.1240516e+02   3.3722426e+01   2.7161137e+02   1.4873970e+01   7.5387097e+01   8.1797097e+01   1.9422581e+02   1.2691710e+02   3.2041806e+02  -1.1889290e+00   2.3569258e+02   2.5539432e+01   4.4083581e+02   1.5724103e+01   5.4808137e+02   5.2986370e+01   4.1214000e+02   3.3030090e+01   5.5125000e+02   1.8282581e+01   2.0335065e+02   1.0294292e+02   2.3534097e+02   1.4466272e+02   3.3886032e+02   5.1053755e+01   3.7227137e+02   1.4653117e+02   3.2346484e+02   1.5037652e+01   3.6300323e+02  -1.0524452e+01   2.5937419e+02   4.0045806e+00   4.4718137e+02   5.2108370e+01   3.4596387e+02   1.4882160e+02   3.7913137e+02   1.1462370e+01   3.3063581e+02   1.9010748e+01   1.7814581e+02  -2.4371665e+01   2.0917452e+02   1.6155378e+02   1.8000742e+02  -1.5149626e+01   2.3905452e+02   6.6309832e+01   2.2031548e+02  -4.3752387e+00   3.1609935e+02   3.7656000e+00   1.9213137e+02  -9.8676296e+00   2.4704323e+02  -1.1173781e+01   2.2649871e+02  -1.7362155e+01   3.1196129e+02   3.0985032e+01   3.2516097e+02   2.0604865e+01   1.9482000e+02  -4.2056000e+00   3.2364581e+02   2.1462852e+01   2.4504581e+02   1.6542465e+01   1.9999137e+02  -1.5964296e+00   2.5775516e+02   2.4920232e+01   3.7340806e+02   1.2158348e+02   3.8172548e+02   5.4803484e+00   7.5494137e+02   3.8397570e+01   7.5460968e+01   1.9828151e+02   3.3852710e+02  -1.4673290e+00   2.0127065e+02   3.4836090e+01   1.6634419e+02   1.1909924e+02   1.7495581e+02   1.5116000e+00   2.2718137e+02  -2.4151630e+01
   3.8474968e+02   2.4772606e+01   6.9030645e+02   2.5543548e+01   3.1444290e+02   1.9557794e+01   2.3361129e+02   1.7802387e+01   2.5365137e+02   8.1690770e+01   5.1178097e+02   1.3168490e+01   2.6246000e+02   1.1347394e+01   4.9073194e+02   1.7694348e+01   3.0719355e+02   2.7395161e+01   4.7580137e+02   8.5387704e+00   3.4309645e+02   1.7616800e+01   5.6084742e+02   2.2875755e+01   2.7675161e+02   9.0853548e+00   4.9006968e+02   6.6873290e+00   3.8889968e+02   3.5931871e+00   6.3164677e+02   1.6737935e+01   9.6126548e+02   1.0811665e+01   4.2610137e+02   4.2944770e+01   3.3485452e+02   4.6677677e+00   2.2179000e+02   3.8734865e+01   3.8760161e+02   6.0202581e+00   3.2442677e+02   2.8245213e+01   3.3935065e+02   6.4591626e+01   1.2167968e+02   1.1469046e+02   1.1794137e+02   6.4637570e+01   2.0710871e+02   4.2987226e+00   3.2868548e+02  -2.4193548e-01   1.1275000e+02   1.1644387e+02   2.6143387e+02  -8.7761290e-01   1.0832032e+02  -2.6788516e+00   2.7667742e+02   1.2049710e+02   4.0799677e+02  -7.6903871e+00   1.6109710e+02   1.9444481e+02   3.3934161e+02   1.8257510e+01   3.1987419e+02  -1.2798968e+01   3.9822516e+02  -1.6438013e+01   5.7408137e+02  -1.0993630e+01   3.0853452e+02   3.3492723e+01   3.5651137e+02   5.2219704e+00   1.4467613e+02   2.6887075e+02   2.6439935e+02  -1.5512594e+01   1.6178129e+02   9.6006206e+01   1.9795290e+02   1.4138183e+02   3.5049452e+02   2.7610761e+01   2.1290871e+02   8.1081497e+01   2.6380129e+02   1.0015557e+02   2.5340065e+02   1.0989053e+02   3.9647129e+02   4.8264903e+00   4.8485516e+02   1.4973191e+02   3.9186032e+02   1.6906924e+02   4.6810226e+02   2.8573110e+01   1.2554903e+02   1.2962898e+02   1.0475290e+02   5.3867510e+01   3.6357129e+02  -5.7486065e+00   2.2992935e+02   1.1930168e+01   2.9709161e+02   1.3232074e+02   4.0012323e+02   5.7146581e+00   2.2113137e+02  -1.9976296e+00   1.7856484e+02  -2.5932516e+00   4.2295452e+02   1.3014284e+01   2.3337137e+02   4.5931704e+00   3.0948065e+02  -7.0432903e+00   1.4473774e+02   2.3713032e+00   2.6908137e+02   7.7863704e+00   7.9249032e+01   2.2428169e+02   2.8104774e+02   1.1357618e+02   3.3154355e+02   5.3307097e+00   5.4327968e+02   2.9444400e+01   5.0535097e+02  -1.7852916e+01   2.3550290e+02   1.9710735e+01   3.9615645e+02   2.1599097e+01   2.1147613e+02   2.9483523e+01   4.2837137e+02   5.9853170e+01   2.5071548e+02   7.8011471e+01   3.8290323e+02   2.6748387e+00   4.8982484e+02   3.8059174e+01   5.8459581e+02   3.8521368e+01   4.4579871e+02   1.9392877e+01   8.8073548e+01   1.1003670e+02   2.5119613e+02   7.8812052e+01   3.7213129e+02   1.0090142e+01   3.1203258e+02   4.8444490e+01   2.0330516e+02   4.4260426e+01   2.7184137e+02  -8.7244296e+00   1.4143710e+02   6.7703097e+01   1.7275581e+02   2.1258470e+02   2.9968806e+02  -2.9005290e+00   2.4954258e+02   1.5141432e+01   4.3321581e+02   1.3953703e+01   6.0156137e+02   3.8277970e+01   4.2833000e+02   4.3354890e+01   5.6487000e+02   6.3829806e+00   2.4335065e+02   7.2942916e+01   2.5581097e+02   9.4785123e+01   3.0867032e+02   7.7318955e+01   4.2104137e+02   1.4962957e+02   3.6598484e+02   1.0966052e+01   3.7029323e+02   7.5523484e+00   2.6237419e+02   5.0045806e+00   4.1880137e+02   6.1518770e+01   3.0977387e+02   1.3609680e+02   3.3623137e+02  -5.3562956e-01   2.9053581e+02   1.3187484e+00   2.1761581e+02   6.1807355e+00   2.0184452e+02   1.4024018e+02   1.7457742e+02  -1.7385226e+01   2.5967452e+02   5.4230232e+01   2.3855548e+02   1.7925561e+01   3.0609935e+02   3.9956000e+00   2.0865137e+02  -1.1859230e+01   2.3790323e+02  -1.7492581e+01   2.8278871e+02   1.0134645e+01   3.1081129e+02   3.5977032e+01   3.1221097e+02   7.2108645e+00   2.2920000e+02   6.9940000e+00   2.6793581e+02  -7.3603484e+00   2.8270581e+02   2.4579665e+01   2.0775137e+02  -2.1257230e+01   3.0599516e+02   3.4581032e+01   3.2692806e+02   1.4782188e+02   3.6496548e+02   1.3341148e+01   7.6227137e+02   3.9191170e+01   8.0220968e+01   2.4343071e+02   2.9299710e+02   4.0455071e+01   1.9703065e+02   7.4552903e+00   2.2248419e+02   1.2379804e+02   1.9961581e+02   4.3888000e+00   3.1837137e+02  -1.8916830e+01
   3.6069968e+02   3.3026606e+01   6.7468645e+02   1.5173148e+01   3.5258290e+02   1.2026594e+01   2.4157129e+02   7.6955871e+00   2.1861137e+02   8.1683970e+01   5.4187097e+02   2.0512903e+00   2.9017000e+02   1.6650594e+01   4.2092194e+02   3.8591484e+00   3.2100355e+02  -2.5196387e+00   4.7042137e+02   2.5391704e+00   3.6762645e+02   6.7544000e+00   5.3315742e+02   4.0090955e+01   2.5451161e+02   2.8584555e+01   4.2791968e+02   2.0709329e+01   4.0689968e+02   2.3583187e+01   5.7378677e+02   1.7506735e+01   9.6969548e+02   9.2372645e+00   3.9852137e+02  -1.8958830e+01   3.7232452e+02   1.4820168e+01   3.0541000e+02   3.0285265e+01   3.6336161e+02  -3.4705419e+00   2.9023677e+02   1.1070413e+01   3.2949065e+02   8.8850426e+01   1.2777968e+02   9.3062465e+01   1.0294137e+02   9.1267570e+01   1.7958871e+02   5.9803226e+00   2.9959548e+02   1.1655265e+01   1.4447000e+02   8.6906271e+01   2.7048387e+02   1.0548387e+01   1.0027032e+02   4.9651484e+00   2.5833742e+02   1.5996430e+02   3.9804677e+02   2.3815613e+01   2.4681710e+02   1.2168721e+02   3.4872161e+02   1.6227110e+01   2.4916419e+02   1.8477832e+01   3.9517516e+02  -1.1244013e+01   6.0751137e+02  -1.3288030e+01   2.5319452e+02   2.6969923e+01   4.2784137e+02  -2.0914430e+01   2.1243613e+02   1.6944995e+02   2.5982935e+02  -1.3666994e+01   1.0778129e+02   1.1556621e+02   1.9680290e+02   1.4904383e+02   3.3473452e+02   3.8061561e+01   1.8143871e+02   1.5054910e+02   2.5180129e+02   8.7205574e+01   2.1466065e+02   1.6940973e+02   3.8380129e+02   1.1700090e+01   4.9518516e+02   1.3594551e+02   3.6372032e+02   1.5642044e+02   4.9958226e+02  -5.6552903e+00   1.1283903e+02   1.6198578e+02   1.0818290e+02   4.5883110e+01   3.5162129e+02   4.1073935e+00   2.4073935e+02  -1.2794632e+01   3.0099161e+02   9.2198735e+01   3.7016323e+02   1.2514581e+00   2.0665137e+02  -1.0129230e+01   1.9813484e+02   2.5221148e+01   4.6728452e+02   2.5678839e+00   2.1080137e+02  -7.8412296e+00   3.4652065e+02   2.7423510e+01   1.8596774e+02   4.2229032e+00   2.6951137e+02   3.7701970e+01   6.2529032e+01   2.1213929e+02   2.4928774e+02   1.2502698e+02   3.2831355e+02   2.1969110e+01   3.5055968e+02   3.0672000e+01   5.0588097e+02  -3.2795316e+01   2.1903290e+02   2.7128335e+01   3.3896645e+02   1.2794297e+01   2.2318613e+02  -1.1023277e+01   3.9518137e+02   5.6318370e+01   2.8171548e+02   9.0201471e+01   3.9685323e+02   2.9658839e+01   4.3606484e+02   3.8309974e+01   5.7130581e+02   4.1394568e+01   4.1265871e+02   1.9994077e+01   9.2693548e+01   6.4997097e+01   2.2495613e+02   1.1762125e+02   3.1856129e+02   1.0905742e+01   2.4565258e+02   3.5844890e+01   2.2521516e+02   3.5977626e+01   2.7280137e+02   9.3887704e+00   1.4314710e+02   4.9706297e+01   2.0079581e+02   1.1463150e+02   3.3420806e+02  -1.4182129e+01   2.3150258e+02   4.8494632e+01   4.1473581e+02   1.6912103e+01   5.5480137e+02   3.8928770e+01   3.8628000e+02   6.5238890e+01   5.0602000e+02   8.1098065e-01   2.1716065e+02   1.0498812e+02   1.9872097e+02   1.2192232e+02   2.0000032e+02   1.3763255e+02   3.8561137e+02   1.4398397e+02   3.8227484e+02   1.8182852e+01   3.6129323e+02   3.5842348e+01   3.2270419e+02   2.6278181e+01   4.5365137e+02   3.4350770e+01   2.9324387e+02   1.3075920e+02   3.6446137e+02   1.4015970e+01   3.2896581e+02  -1.0805652e+01   2.1442581e+02   1.6345935e+01   1.9308452e+02   1.7527098e+02   2.3967742e+02  -1.4203226e+01   2.4253452e+02   8.5791432e+01   2.3007548e+02   1.5893961e+01   2.9942935e+02  -5.7080000e-01   2.0237137e+02  -2.0496830e+01   2.3637323e+02  -7.8001806e+00   2.5159871e+02  -6.8001548e+00   3.4401129e+02   4.1991032e+01   2.9692097e+02   5.2440645e+00   2.6611000e+02  -5.6288000e+00   2.6274581e+02   6.6294852e+01   2.5632581e+02   1.3310065e+01   1.7408137e+02  -3.6636296e+00   2.3832516e+02   1.1946323e+00   3.0259806e+02   1.2052828e+02   3.4034548e+02   9.8307484e+00   6.5123137e+02   1.6354370e+01   7.4320968e+01   2.8266271e+02   3.7256710e+02   5.9994710e+00   1.2293065e+02   3.2863290e+01   1.7338419e+02   1.5953604e+02   1.8533581e+02   1.2871200e+01   2.3256137e+02  -3.6242030e+01
   3.8250968e+02   2.3141806e+01   6.8416645e+02   1.4647484e+00   3.4739290e+02   6.1617935e+00   2.1223129e+02  -3.5372129e+00   1.8123137e+02   9.8334370e+01   4.7230097e+02   1.1516890e+01   2.7365000e+02   5.0721935e+00   4.2473194e+02  -8.7356516e+00   3.5167355e+02  -2.9232387e+00   4.7861137e+02   1.3353970e+01   3.8219645e+02   9.2988000e+00   5.6437742e+02   1.8593355e+01   3.0723161e+02   4.6316955e+01   3.6939968e+02   7.4809290e+00   3.4932968e+02   3.3148787e+01   5.8883677e+02   1.3782735e+01   1.1288355e+03  -4.8339355e+00   3.7252137e+02   1.0231170e+01   3.9471452e+02   1.4838968e+01   2.5426000e+02   3.8477265e+01   3.5874161e+02  -6.2909419e+00   2.9675677e+02   4.2688129e+00   3.0240065e+02   1.1825763e+02   1.3377968e+02   1.0867246e+02   1.0732137e+02   7.9347170e+01   1.9058871e+02   1.0430323e+01   2.4730548e+02   7.6484645e+00   1.2294000e+02   1.1809867e+02   2.6248387e+02   1.8038387e+01   1.2722032e+02   2.2759148e+01   2.6029742e+02   1.2299750e+02   4.0580677e+02  -4.1851871e+00   2.8986710e+02   3.3332129e+00   3.5948161e+02  -2.4036903e+00   2.3897419e+02   8.2053032e+01   3.5774516e+02  -1.1719613e+01   5.1146137e+02  -2.7124030e+01   2.3338452e+02   1.1464723e+01   3.7923137e+02  -3.1595630e+01   1.4214613e+02   2.7117315e+02   3.2291935e+02  -2.6434194e+01   1.2483129e+02   1.3182221e+02   1.6247290e+02   1.5122023e+02   3.5792452e+02   2.2116361e+01   8.3578710e+01   8.0757897e+01   2.1638129e+02   9.1989174e+01   2.7497065e+02   1.3121493e+02   3.5742129e+02   4.6204903e+00   4.7813516e+02   1.5011951e+02   2.9919032e+02   1.0748284e+02   4.9362226e+02   1.2731510e+01   1.3707903e+02   9.5236581e+01   1.2056290e+02   6.2122710e+01   3.0462129e+02   1.4473935e+00   2.8311935e+02  -1.3750323e+00   2.6547161e+02   1.4870034e+02   3.4574323e+02  -1.0694942e+01   1.8904137e+02   1.2379570e+01   2.1956484e+02  -1.0823252e+01   4.8066452e+02  -4.2625161e+00   2.7046137e+02   6.8159704e+00   3.0805065e+02   8.2611097e+00   2.6887774e+02   3.5010323e-01   2.6399137e+02   7.7135704e+00   6.4529032e+01   1.7873929e+02   3.6913774e+02   7.7288981e+01   3.2750355e+02   1.3803910e+01   3.0027968e+02   2.8214400e+01   5.0755097e+02  -4.6978916e+01   1.7622290e+02   1.1643135e+01   3.9448645e+02   3.7822697e+01   2.3637613e+02   2.5061523e+01   4.5246137e+02   6.2735970e+01   1.8066548e+02   1.4485547e+02   2.9357323e+02   2.7011239e+01   3.5701484e+02   5.5633974e+01   5.4149581e+02   2.3399368e+01   3.6512871e+02   6.0864774e+00   8.0833548e+01   1.0051590e+02   1.9228613e+02   6.2384852e+01   3.4370129e+02   2.2654542e+01   2.5645258e+02   1.6460890e+01   2.1911516e+02   2.2235626e+01   2.8575137e+02   1.7832770e+01   5.5767097e+01   1.0931670e+02   2.1494581e+02   1.2591950e+02   3.3141806e+02  -8.9089290e+00   2.6026258e+02   1.6903832e+01   4.9192581e+02   2.9876903e+01   5.1580137e+02   5.6048770e+01   4.3462000e+02   4.3471690e+01   4.8502000e+02   7.3098065e-01   1.8902065e+02   8.1289316e+01   2.4053097e+02   1.0862752e+02   6.5340323e+01   2.8055535e+02   3.7527137e+02   1.4943117e+02   3.3798484e+02   1.1296052e+01   3.5010323e+02   2.9597548e+01   3.0789419e+02  -1.5701935e-01   4.0846137e+02   4.1495970e+01   3.5891387e+02   1.4955560e+02   3.6499137e+02   1.8163570e+01   2.9191581e+02   1.0108348e+01   2.2200581e+02  -1.8304645e+00   1.8132452e+02   1.4802178e+02   2.5243742e+02  -2.7754026e+01   2.1781452e+02   8.2389032e+01   2.1484548e+02   1.4632361e+01   3.3814935e+02   1.3861600e+01   1.6737137e+02  -1.4506830e+01   2.5180323e+02   8.1554194e+00   2.4106871e+02   2.6762245e+01   2.9953129e+02   3.4259432e+01   3.0711097e+02   1.6858865e+01   3.0206000e+02   6.4552000e+00   2.3540581e+02   5.1192052e+01   2.7689581e+02   3.5334465e+01   1.6051137e+02  -1.0198030e+01   2.2337516e+02   2.7860632e+01   3.0835806e+02   1.2444748e+02   3.5911548e+02   1.2289148e+01   6.5742137e+02   1.6199170e+01   1.3408097e+02   2.1407191e+02   3.0980710e+02   9.4002710e+00   1.4770065e+02  -1.0688310e+01   2.5372419e+02   1.4524884e+02   1.9804581e+02   2.2344000e+00   1.9423137e+02  -5.2935630e+01
   3.8297968e+02  -1.8957935e+00   6.8092645e+02   1.0343948e+01   3.8044290e+02   2.8127794e+01   2.2138129e+02  -2.0292129e+00   1.4423137e+02   1.3044437e+02   5.2268097e+02   1.6866490e+01   2.8203000e+02   2.5541794e+01   4.0087194e+02   3.6931484e+00   3.9967355e+02   8.5667613e+00   4.6061137e+02   9.5139704e+00   4.3085645e+02   7.6960000e+00   5.3821742e+02   6.6261548e+00   3.0294161e+02   3.1420155e+01   3.6591968e+02   4.6669329e+01   3.6813968e+02   1.5543987e+01   7.0393677e+02   9.9047355e+00   9.8307548e+02   1.3068645e+00   3.8831137e+02   1.3279704e+00   3.9194452e+02   2.0480568e+01   2.3198000e+02   5.1069665e+01   2.8669161e+02   1.7630581e+00   3.0623677e+02   1.2600413e+01   3.1473065e+02   9.8461226e+01   9.6679677e+01   9.8450465e+01   1.1323137e+02   9.2684370e+01   1.7582871e+02   2.7231123e+01   2.6216548e+02   2.6559665e+01   1.9652000e+02   4.5022271e+01   2.6088387e+02  -7.6836129e+00   1.0108032e+02   7.8103484e+00   2.9638742e+02   1.2349030e+02   3.9713677e+02   2.5598413e+01   3.1357710e+02  -2.5635871e+00   3.4324161e+02   2.3755097e+00   1.9340419e+02   5.5318632e+01   3.8284516e+02  -1.3727613e+01   4.6999137e+02   5.2357044e-01   2.1615452e+02   7.7363123e+01   3.6070137e+02  -2.4783230e+01   1.4891613e+02   2.8486155e+02   3.3934935e+02  -2.0078594e+01   1.5850129e+02   1.5064861e+02   2.0547290e+02   1.2449023e+02   4.5083452e+02   4.6533561e+01   1.2824871e+02   8.5094297e+01   2.1361129e+02   7.6450774e+01   2.8745065e+02   5.7426529e+01   3.3013129e+02   1.6803690e+01   4.7428516e+02   1.5923751e+02   2.6462032e+02   1.1381844e+02   4.7529226e+02   3.7337910e+01   1.3078903e+02   1.0168978e+02   1.0922290e+02   4.8319910e+01   2.7371129e+02   2.9490194e+01   2.6245935e+02   2.2937768e+01   2.9804161e+02   1.1938474e+02   3.3626323e+02   1.1534581e+00   1.7075137e+02  -3.0572296e+00   2.0099484e+02   1.3802348e+01   4.7585452e+02  -2.6477161e+00   2.6789137e+02   2.3115704e+00   3.0933065e+02   1.2448710e+01   2.8001774e+02   6.1189032e+00   3.0913137e+02  -1.7517630e+01   1.7600903e+02   1.8708903e+00   3.4947774e+02   7.4671781e+01   3.3445355e+02   2.0527910e+01   3.5608968e+02   2.2609600e+01   4.9674097e+02  -4.9164116e+01   1.8822290e+02   1.5683135e+01   3.8910645e+02   1.2163097e+01   2.2232613e+02   1.5575523e+01   3.5151137e+02   7.4951970e+01   2.2109548e+02   1.4277107e+02   3.2885323e+02   1.5528839e+01   3.7249484e+02   5.8445574e+01   5.1325581e+02  -1.3014323e+00   3.3012871e+02   1.3556477e+01   7.6933548e+01   7.2547897e+01   1.7019613e+02   7.3292052e+01   3.3708129e+02  -7.5358581e+00   2.8560258e+02   2.6888890e+01   2.2816516e+02   3.4171626e+01   2.7275137e+02   2.0582770e+01   5.5387097e+01   1.4015710e+02   1.5508581e+02   2.6023830e+02   3.5720806e+02  -2.2342129e+01   2.1564258e+02   8.6134323e+00   4.7702581e+02   2.4778903e+01   5.4037137e+02   3.2033170e+01   4.6395000e+02   4.0315290e+01   4.7516000e+02   3.0609781e+01   2.1326065e+02   6.9060116e+01   2.6810097e+02   1.3675192e+02   5.5150323e+01   3.0146055e+02   3.0170137e+02   1.2941677e+02   3.5879484e+02   9.1612516e+00   4.2524323e+02   1.9496348e+01   2.9765419e+02   2.3092181e+01   3.9446137e+02   6.6945970e+01   3.5205387e+02   1.7543440e+02   3.4675137e+02   3.8092770e+01   2.4720581e+02   2.7255148e+01   2.0009581e+02  -1.8647665e+01   2.1146452e+02   1.3656058e+02   2.6029742e+02  -3.1382826e+01   2.2686452e+02   6.7475032e+01   2.4741548e+02   1.7746761e+01   3.0104935e+02   6.3496000e+00   1.7956137e+02  -2.2622030e+01   2.4190323e+02   3.0974194e+00   2.6554871e+02   3.7133845e+01   2.9686129e+02   2.0430323e+00   3.2268097e+02   1.0323265e+01   2.8334000e+02  -5.4272000e+00   2.6164581e+02   5.6042852e+01   2.7732581e+02   3.4630065e+01   1.5942137e+02  -6.0108296e+00   2.6875516e+02   1.2800232e+01   2.9016806e+02   1.0819268e+02   3.6534548e+02   1.0600748e+01   6.3589137e+02   4.1111570e+01   1.6994097e+02   1.8401311e+02   3.5414710e+02   2.1563071e+01   1.7508065e+02   1.7971290e+01   1.7215419e+02   1.5087444e+02   2.0333581e+02   1.9661200e+01   2.1070137e+02  -2.7543230e+01
   3.6288968e+02  -9.0485935e+00   6.7420645e+02   2.7591548e+01   3.1511290e+02   1.0884194e+01   2.6423129e+02   1.7327871e+00   1.9037137e+02   8.8843170e+01   5.2797097e+02   2.4593290e+01   2.1313000e+02   4.4837935e+00   3.9025194e+02   9.0227484e+00   3.7248355e+02  -1.7780387e+00   4.4513137e+02   8.6523704e+00   3.6209645e+02   6.9068000e+00   4.5215742e+02   6.3609548e+00   2.8990161e+02   3.9413355e+01   4.0434968e+02   1.4404929e+01   3.0798968e+02   5.4959871e+00   5.0983677e+02  -1.7427265e+01   1.0628855e+03  -1.6177935e+01   3.8936137e+02  -1.0906030e+01   3.8785452e+02  -1.8332232e+01   3.1484000e+02   2.5820865e+01   1.7341161e+02   4.7754581e+00   2.8280677e+02   1.8184813e+01   3.1878065e+02   9.7907226e+01   8.6209677e+01   9.7288065e+01   1.2294137e+02   6.4147570e+01   1.8253871e+02   7.7943226e+00   2.8135548e+02   1.3644465e+01   1.5761000e+02   5.4855071e+01   3.2103387e+02  -6.5956129e+00   1.2698032e+02   2.9283484e+00   2.8886742e+02   1.2152190e+02   3.6371677e+02   1.8802013e+01   3.0009710e+02   2.1848129e+00   3.1829161e+02  -5.8490323e-02   2.0744419e+02   4.2005432e+01   3.4093516e+02  -1.1804813e+01   5.6761137e+02  -1.9096030e+01   1.4981452e+02   1.3034032e+02   3.6484137e+02  -7.5444296e+00   2.1367613e+02   1.9283075e+02   3.3172935e+02   1.4310065e+00   1.5088129e+02   1.2435821e+02   2.0790290e+02   1.5691583e+02   3.2811452e+02   4.4541161e+01   1.3685871e+02   1.4487550e+02   2.2233129e+02   9.3563174e+01   3.0024065e+02   1.0908333e+02   3.8875129e+02   2.0304090e+01   4.6761516e+02   1.5930111e+02   2.4205032e+02   1.4910404e+02   4.7091226e+02  -6.8416903e+00   1.1878903e+02   1.4631978e+02   1.3265290e+02   3.8205510e+01   2.8300129e+02   9.8369935e+00   2.4478935e+02   1.2741368e+01   2.7518161e+02   1.1735354e+02   4.0459323e+02  -7.8329419e+00   1.9475137e+02   2.5427704e+00   2.0409484e+02   1.2243484e+00   4.4695452e+02  -4.8557161e+00   2.6632137e+02   2.5057170e+01   3.2805065e+02  -6.9988903e+00   2.3525774e+02   3.2797032e+00   2.8670137e+02   2.1046770e+01   1.3214903e+02   1.5089690e+01   4.3409774e+02   1.1090218e+02   3.8026355e+02   2.5623110e+01   3.6917968e+02   5.4224000e+00   5.5307097e+02  -3.9760516e+01   1.8669290e+02   2.4715535e+01   3.3843645e+02   2.0926697e+01   2.5080613e+02   1.8717123e+01   3.9061137e+02   5.4393970e+01   2.6338548e+02   5.0187871e+01   3.9347323e+02   3.9779239e+01   3.0659484e+02   7.6577574e+01   5.6006581e+02   5.0713768e+01   3.3770871e+02   2.7420077e+01   5.1453548e+01   1.7156297e+01   1.8886613e+02   4.6748452e+01   3.0651129e+02   1.3439742e+01   2.2822258e+02   4.8239290e+01   2.2549516e+02   2.1385226e+01   2.8289137e+02   1.4541570e+01   6.7577097e+01   8.4031897e+01   1.6718581e+02   2.5089030e+02   3.4747806e+02   1.9436271e+01   2.3673258e+02   2.9786232e+01   4.6645581e+02   7.2045032e+00   4.0865137e+02   1.0520770e+01   4.3328000e+02   3.6048890e+01   4.7949000e+02   3.7833381e+01   2.1030065e+02   9.7056916e+01   2.2467097e+02   1.1765632e+02   1.2534032e+02   2.4936535e+02   3.1518137e+02   1.2518837e+02   4.0246484e+02   1.7047652e+01   4.0633323e+02   1.4791484e+00   3.8408419e+02  -1.3922194e+00   4.0042137e+02   4.9659170e+01   2.5062387e+02   1.6059880e+02   3.5023137e+02   1.8434370e+01   2.6096581e+02   1.3874348e+01   2.3385581e+02  -1.7548465e+01   2.0760452e+02   1.8019938e+02   2.1505742e+02  -8.9536258e+00   2.3515452e+02   4.9091832e+01   2.6012548e+02   1.8389961e+01   3.1528935e+02   1.3210400e+01   1.8456137e+02  -1.8742030e+01   2.5042323e+02  -4.7341806e+00   2.4878871e+02   4.3846452e+00   3.3672129e+02   2.4044232e+01   2.9006097e+02   1.8932865e+01   2.4849000e+02  -5.8292000e+00   3.0345581e+02   6.8748052e+01   2.9047581e+02   2.4380645e+00   1.7465137e+02   1.7480770e+01   2.4599516e+02   5.1010323e+00   3.3430806e+02   1.2185148e+02   3.8087548e+02   1.8358348e+01   7.6861137e+02   5.0343970e+01   1.9703097e+02   2.1270591e+02   3.3785710e+02   3.2062710e+00   1.3003065e+02   3.3155290e+01   2.1843419e+02   1.4646204e+02   2.0223581e+02  -6.3908000e+00   2.2508137e+02  -1.4173630e+01
   3.6207968e+02   4.7726206e+01   6.4554645e+02   1.9884348e+01   3.2373290e+02   2.7645935e+00   2.6299129e+02  -2.5448013e+01   1.8932137e+02   5.8977170e+01   4.7492097e+02   1.7407290e+01   1.9693000e+02  -3.7902065e+00   3.5168194e+02   1.2298348e+01   3.2652355e+02  -1.2771239e+01   5.0946137e+02  -1.1064030e+01   3.1543645e+02   2.1599600e+01   5.0173742e+02   3.8645548e+00   3.2351161e+02   2.9444555e+01   4.1982968e+02  -3.1347097e-01   2.9813968e+02   9.8539871e+00   4.9497677e+02   1.3431535e+01   1.0468855e+03  -4.5579355e+00   4.0099137e+02   2.8633570e+01   3.9047452e+02   2.3838168e+01   2.2617000e+02   3.5764465e+01   2.8131161e+02   7.6734581e+00   4.0966677e+02   1.0376013e+01   3.0425065e+02   1.2315963e+02   1.2920968e+02   7.8948065e+01   1.1418137e+02   7.6698370e+01   1.7091871e+02   1.4383923e+01   2.6787548e+02   1.7722865e+01   6.4330000e+01   7.3174710e+00   2.8768387e+02   5.4223871e+00   1.1236032e+02  -2.0020516e+00   2.8338742e+02   1.6382030e+02   3.9347677e+02  -6.2987871e+00   2.5757710e+02   1.2296413e+01   2.8210161e+02  -1.7832903e+00   2.2444419e+02   2.5645432e+01   3.4012516e+02  -8.9300129e+00   5.7218137e+02  -1.5941630e+01   1.9319452e+02   1.0110992e+02   4.3037137e+02  -7.7868296e+00   2.3124613e+02   1.7408515e+02   3.3977935e+02  -1.7212994e+01   1.3221129e+02   1.3537181e+02   1.7571290e+02   1.8840103e+02   3.2340452e+02   5.2067961e+01   1.9362871e+02   1.3329390e+02   2.0438129e+02   7.1139174e+01   2.6392065e+02   1.4320893e+02   3.8890129e+02   2.3292090e+01   5.5256516e+02   1.5497511e+02   2.4496032e+02   1.2473124e+02   4.9919226e+02   1.5805910e+01   1.3016903e+02   1.4659938e+02   1.2465290e+02   6.5755510e+01   2.6214129e+02  -1.1142065e+00   1.8311935e+02   8.9549677e+00   2.5375161e+02   1.0173794e+02   2.8393323e+02   1.9009858e+01   1.8861137e+02   1.1463970e+01   2.3209484e+02   3.0504348e+01   4.5714452e+02  -3.4091613e-01   2.4984137e+02   4.5155704e+00   3.3281065e+02   1.3710310e+01   2.3287774e+02   1.8901032e+00   3.0384137e+02   1.9055704e+00   1.9962903e+02   4.2212903e+00   3.3556774e+02   1.6312458e+02   3.6931355e+02   3.4929110e+01   3.3179968e+02   4.7362800e+01   5.9050097e+02  -2.4374916e+01   1.8688290e+02   1.4603355e+00   3.3529645e+02   2.2557897e+01   2.2099613e+02   1.4771923e+01   3.3499137e+02   5.1273570e+01   2.4147548e+02   1.0404067e+02   3.5609323e+02   4.6969639e+01   3.6144484e+02   3.0469574e+01   5.7568581e+02   1.9234168e+01   3.5565871e+02   3.0224077e+01   7.4743548e+01   1.1133310e+02   1.6081613e+02   6.1282452e+01   3.2051129e+02   2.5459742e+01   2.3088258e+02   2.3366490e+01   1.9983516e+02   1.7298026e+01   2.9213137e+02   2.5992370e+01   6.5727097e+01   8.8179897e+01   1.9118581e+02   9.4160297e+01   3.3120806e+02   1.3057871e+01   2.7154258e+02   1.3711432e+01   3.5002581e+02   2.7898903e+01   5.1508137e+02   3.3006370e+01   4.6309000e+02   6.2954090e+01   5.2464000e+02   2.6513806e+00   2.0973065e+02   8.0962516e+01   1.7339097e+02   1.1223872e+02   7.5150323e+01   2.2891055e+02   2.7051137e+02   1.0015197e+02   3.4265484e+02   1.9402452e+01   3.9410323e+02  -7.0124516e+00   4.0303419e+02   1.5611781e+01   3.7637137e+02   3.8963170e+01   1.6791387e+02   8.4835600e+01   3.4761137e+02   1.3553970e+01   3.0639581e+02   1.4949948e+01   2.2014581e+02  -3.6416645e+00   2.2493452e+02   2.0200298e+02   1.9305742e+02  -1.4763626e+01   2.8191452e+02   7.0401032e+01   2.6898548e+02   2.8441161e+01   2.7985935e+02   2.3474800e+01   1.4175137e+02  -3.6317230e+01   2.0447323e+02   1.5091819e+01   3.0582871e+02   4.8614452e+00   3.2305129e+02   2.1378323e+00   2.9583097e+02  -6.6873548e-01   2.0315000e+02  -5.1120000e+00   2.4369581e+02   7.8438852e+01   2.8366581e+02   2.4982865e+01   1.7146137e+02  -6.3140296e+00   2.4023516e+02   2.7271832e+01   3.1254806e+02   1.6002228e+02   3.7815548e+02  -1.2340516e+00   7.0627137e+02   2.0051170e+01   1.0746097e+02   2.7758151e+02   3.1809710e+02   1.9207071e+01   1.5079065e+02   2.7154490e+01   2.4872419e+02   1.3555884e+02   2.1142581e+02   4.8740000e+00   2.5675137e+02  -6.9872296e+00
   4.6612968e+02   4.9312206e+01   6.5682645e+02   2.1651948e+01   3.2497290e+02   1.2353935e+00   2.6723129e+02   8.5427871e+00   1.8508137e+02   1.0798637e+02   4.5406097e+02   2.3696090e+01   1.8674000e+02   2.4924994e+01   3.7345194e+02   1.5936748e+01   3.6438355e+02  -2.8000387e+00   4.6065137e+02   1.1270770e+01   3.3347645e+02  -3.3600000e-02   4.7110742e+02   9.9449548e+00   3.2637161e+02   5.4455755e+01   3.9653968e+02   1.3889729e+01   3.0394968e+02   4.1439187e+01   5.2097677e+02   3.0821535e+01   1.0915955e+03   2.4815265e+01   3.7931137e+02   3.2047970e+01   4.5785452e+02   1.0737768e+01   2.8845000e+02   5.6122065e+01   3.3674161e+02   3.1469058e+01   4.3109677e+02   7.5616129e+00   2.8606065e+02   1.2332483e+02   9.9539677e+01   6.5941665e+01   1.0556137e+02   7.8247970e+01   1.6096871e+02  -3.1000774e+00   2.9559548e+02   6.9752645e+00   7.1180000e+01  -1.5205290e+00   2.7563387e+02   2.6286387e+01   1.0022032e+02   9.5391484e+00   3.0757742e+02   1.2607510e+02   4.0090677e+02   2.2446813e+01   2.9105710e+02  -2.7119871e+00   2.3658161e+02   1.2478310e+01   2.2020419e+02   4.9934632e+01   2.9593516e+02  -8.8248129e+00   5.5484137e+02  -1.1024430e+01   1.5815452e+02   1.1819312e+02   3.5599137e+02  -5.9764296e+00   1.7700613e+02   2.0119435e+02   3.5634935e+02  -8.8685935e+00   1.5493129e+02   1.3736421e+02   2.1171290e+02   1.8175103e+02   3.1006452e+02   2.7985161e+01   2.4690871e+02   5.3221497e+01   2.3447129e+02   7.4261974e+01   2.7371065e+02   1.4494573e+02   3.9813129e+02   1.8453690e+01   5.1923516e+02   9.4021510e+01   2.5219032e+02   1.4267284e+02   4.9381226e+02  -8.0036903e+00   1.4269903e+02   1.6397698e+02   1.0541290e+02   5.1814710e+01   2.8533129e+02   2.2205935e+00   2.3254935e+02  -8.5694323e+00   2.9785161e+02   9.4589935e+01   3.5331323e+02   1.3459458e+01   1.9761137e+02   5.1239704e+00   1.9571484e+02   1.4704748e+01   4.3247452e+02   7.9226839e+00   2.1884137e+02  -1.2144430e+01   3.2638065e+02   2.8447097e+00   2.0854774e+02   3.3316503e+01   3.1170137e+02   3.4267704e+00   2.0709903e+02   1.6573690e+01   2.9461774e+02   1.5378058e+02   3.6726355e+02   3.9433110e+01   3.1522968e+02   2.1258400e+01   5.7035097e+02  -2.8672916e+01   1.4908290e+02   1.1814335e+01   3.0496645e+02   7.7042968e+00   2.2832613e+02   6.3755226e+00   3.4389137e+02   6.3421570e+01   2.1176548e+02   9.5607471e+01   3.8509323e+02   3.2689639e+01   3.5959484e+02   3.4477574e+01   5.5402581e+02   2.3436968e+01   3.6436871e+02   2.9627277e+01   5.3983548e+01   7.9613897e+01   1.5624613e+02   1.0316805e+02   2.9265129e+02   1.0185419e+00   2.7141258e+02   3.3140903e+00   1.8978516e+02   2.0202026e+01   3.1104137e+02   2.2619570e+01   6.1677097e+01   1.0160390e+02   2.6108581e+02   6.2038297e+01   3.2068806e+02   4.7894710e+00   2.4897258e+02   1.5807032e+01   3.1497581e+02   2.4512903e+01   4.1423137e+02   3.6074370e+01   4.8924000e+02   4.6382090e+01   5.2483000e+02   1.2736181e+01   2.2192065e+02   7.7267316e+01   1.3158097e+02   1.0696352e+02   7.6000323e+01   2.4236255e+02   2.9056137e+02   9.7737970e+01   3.1494484e+02   1.4099252e+01   3.4910323e+02   9.1575484e+00   3.6975419e+02   5.8441806e+00   4.0275137e+02   5.8522770e+01   3.1943387e+02   1.4494400e+02   3.3723137e+02   2.2714370e+01   2.7844581e+02   6.6594839e-01   1.5480581e+02   4.9755355e+00   2.0893452e+02   1.8338298e+02   2.0653742e+02  -1.5652026e+01   2.7124452e+02   7.5304632e+01   2.6355548e+02   7.5455613e+00   3.0371935e+02   1.3806000e+01   1.5513137e+02  -4.0197630e+01   2.2866323e+02   1.2296619e+01   2.0063871e+02   9.2366452e+00   3.6672129e+02  -8.4957677e+00   3.1187097e+02   6.4780645e+00   1.8834000e+02   7.4528000e+00   2.1402581e+02   1.2057245e+02   3.2747581e+02   1.9088065e+01   1.5184137e+02   1.6455704e+00   2.2480516e+02   2.4226232e+01   3.5511806e+02   1.2151668e+02   3.5644548e+02   9.8327484e+00   7.7437137e+02   3.9843170e+01   8.9800968e+01   3.0218431e+02   3.1795710e+02   1.7598271e+01   1.3736065e+02  -9.6110968e-01   2.2967419e+02   1.5879284e+02   2.2971581e+02   8.9408000e+00   2.4604137e+02  -3.6750430e+01
   4.0778968e+02   2.0929406e+01   6.4068645e+02  -1.0966852e+01   3.1930290e+02  -4.8310065e+00   2.3904129e+02   9.7979871e+00   1.8113137e+02   6.5532370e+01   4.4821097e+02   3.2540903e+00   2.3213000e+02   2.9637935e+00   4.0830194e+02   3.1987484e+00   3.4005355e+02   2.4146361e+01   4.2937137e+02   1.7823170e+01   3.2447645e+02   2.1256400e+01   4.4831742e+02   1.0281548e+00   2.8437161e+02   2.8955755e+01   3.4768968e+02   3.3177290e+00   3.4203968e+02   5.7719871e+00   5.2378677e+02   2.9836735e+01   1.0216455e+03  -1.9187355e+00   3.6978137e+02   3.5180370e+01   4.0561452e+02   2.9169677e+00   2.8003000e+02   3.4455665e+01   3.1888161e+02  -1.2382142e+01   5.0237677e+02  -9.1407871e+00   3.0568065e+02   9.7715226e+01   1.0282968e+02   8.2718465e+01   1.2432137e+02   9.4797170e+01   1.6420871e+02   1.9707226e+00   2.7278548e+02   1.5950065e+01   7.9660000e+01   5.2611071e+01   3.0863387e+02  -6.6536129e+00   1.1189032e+02   2.8845548e+01   2.8719742e+02   1.1256550e+02   3.8204677e+02   5.0956129e+00   3.0700710e+02  -3.4179871e+00   2.7819161e+02   2.1479510e+01   2.1606419e+02   4.9175832e+01   3.3565516e+02  -2.6342413e+01   5.4437137e+02  -1.0666830e+01   1.7838452e+02   1.1462472e+02   3.9051137e+02  -5.5480296e+00   2.2281613e+02   1.7523955e+02   3.6334935e+02   7.6214065e+00   1.1397129e+02   1.3107101e+02   1.9056290e+02   1.6492303e+02   2.8968452e+02   3.3855613e+00   2.7185871e+02   5.7695497e+01   2.0333129e+02   1.1027317e+02   2.6287065e+02   1.3507293e+02   3.3123129e+02   3.6045690e+01   4.9323516e+02   1.5144151e+02   2.7615032e+02   1.1756604e+02   4.8467226e+02  -3.5124903e+00   1.3912903e+02   1.2640258e+02   1.2327290e+02   3.8195910e+01   2.8662129e+02   2.1739355e-01   2.3773935e+02  -1.1744632e+01   2.4656161e+02   1.1626314e+02   3.4212323e+02   5.9746581e+00   1.8623137e+02   7.3643704e+00   2.5299484e+02  -1.3597652e+01   4.6914452e+02   6.6090839e+00   2.7789137e+02   1.4321570e+01   3.4576065e+02   9.2443097e+00   1.8130774e+02   2.6825703e+01   2.6589137e+02   8.7115704e+00   1.8605903e+02   2.0256890e+01   3.3537774e+02   1.5922978e+02   3.4659355e+02   1.3846710e+01   3.5755968e+02   4.1252000e+01   5.4221097e+02  -2.2321716e+01   1.9946290e+02   3.9783935e+01   3.0105645e+02   9.7770968e+00   2.1299613e+02   5.2719226e+00   3.7827137e+02   5.2481170e+01   2.3461548e+02   8.9779471e+01   4.3366323e+02   5.1094039e+01   4.1359484e+02   6.0537574e+01   5.9278581e+02   4.7246168e+01   4.0455871e+02   1.8320774e+00   3.1643548e+01   2.2691097e+01   2.3143613e+02   1.0391285e+02   3.0122129e+02   1.4242942e+01   2.8026258e+02  -3.9639097e+00   1.6992516e+02   2.1600826e+01   3.3889137e+02   2.5531570e+01   7.3007097e+01   8.7747497e+01   2.4756581e+02   7.3029897e+01   3.7162806e+02  -4.5957290e+00   2.6173258e+02   6.3562323e+00   3.0859581e+02   1.5493303e+01   3.9670137e+02   3.4146770e+01   4.4014000e+02   4.8790090e+01   5.6102000e+02   9.5009806e+00   2.9226065e+02   1.1150012e+02   2.2781097e+02   1.1583512e+02   7.5390323e+01   2.9446135e+02   2.4208137e+02   1.1484637e+02   2.3727484e+02  -1.0837148e+01   3.5262323e+02   5.3115948e+01   3.4608419e+02   4.5477806e+00   3.5913137e+02   4.5342370e+01   2.6457387e+02   1.2005280e+02   3.6984137e+02   2.3205570e+01   2.9225581e+02  -7.1588516e+00   2.4833581e+02   1.4931355e+00   2.1346452e+02   1.7931058e+02   2.6319742e+02  -1.8994826e+01   2.2338452e+02   8.5703432e+01   2.4503548e+02   4.8647161e+01   3.0357935e+02   2.7287200e+01   1.4804137e+02  -3.9010430e+01   2.3856323e+02   7.7846194e+00   2.0068871e+02   7.8926452e+00   3.5562129e+02   1.1022323e+00   3.0673097e+02   8.7892645e+00   2.1739000e+02   1.0178800e+01   3.1607581e+02   4.4258452e+01   2.7175581e+02   1.3785665e+01   2.0865137e+02  -7.5192296e+00   2.3837516e+02   1.9420632e+01   3.0426806e+02   1.3358468e+02   3.5834548e+02   4.2007484e+00   7.2646137e+02   5.3815970e+01   8.0940968e+01   2.9984311e+02   3.6152710e+02  -2.5973290e+00   1.6093065e+02   1.6103290e+01   1.8934419e+02   1.3706924e+02   1.9961581e+02   2.3298800e+01   1.9946137e+02  -3.0934030e+01
   4.3283968e+02   7.8540645e-01   6.7130645e+02   2.0153548e+01   3.0154290e+02   1.7299794e+01   2.5799129e+02  -9.5280129e+00   1.6375137e+02   9.8502770e+01   4.5411097e+02   1.5642090e+01   2.6370000e+02   2.8181935e+00   3.8449194e+02   9.3835484e+00   3.1857355e+02   1.7154761e+01   4.1937137e+02   1.2523170e+01   3.3581645e+02   1.1539200e+01   4.0410742e+02   5.5149548e+00   2.5999161e+02   3.2146155e+01   3.6949968e+02   2.0529290e+00   3.2460968e+02   2.0836387e+01   6.7097677e+02   5.7315355e+00   9.1840548e+02   2.0950465e+01   4.0626137e+02   1.4051970e+01   3.9161452e+02   6.2269677e+00   3.0241000e+02   1.9005265e+01   3.4403161e+02  -5.2041419e+00   4.4014677e+02   1.6837613e+01   3.3792065e+02   1.1984603e+02   9.3019677e+01   8.6033265e+01   1.2970137e+02   1.1488677e+02   1.7510871e+02  -1.6612774e+00   2.9425548e+02  -9.1475355e+00   1.5837000e+02   8.7604271e+01   2.9643387e+02   1.4322387e+01   9.9080323e+01   8.2034839e-01   2.5448742e+02   1.4656230e+02   3.6761677e+02   1.0010013e+01   3.0752710e+02   1.0210413e+01   2.5677161e+02   9.3431097e+00   2.3092419e+02   5.9987032e+01   3.1155516e+02   9.9255871e+00   5.6580137e+02  -2.7951230e+01   1.6662452e+02   1.3508552e+02   3.6823137e+02  -3.3955630e+01   1.3695613e+02   2.0891835e+02   2.8134935e+02  -8.1985935e+00   1.4840129e+02   1.5522661e+02   1.5409290e+02   1.8532063e+02   2.7787452e+02   1.6330361e+01   1.7643871e+02   1.3275910e+02   2.0085129e+02   1.2366157e+02   2.7397065e+02   1.2487493e+02   4.0275129e+02   3.3224090e+01   5.0161516e+02   1.3486111e+02   2.7753032e+02   1.3335564e+02   4.8505226e+02   3.8697110e+01   1.4283903e+02   1.4348578e+02   1.4261290e+02   4.4408710e+01   2.6952129e+02   9.2553935e+00   3.1031935e+02   1.0828968e+01   2.3714161e+02   1.3868674e+02   3.3012323e+02   1.6046581e+00   2.3151137e+02   1.1171970e+01   2.1818484e+02   1.3857148e+01   4.3666452e+02   1.8274839e+00   3.0465137e+02  -4.9192296e+00   3.1895065e+02   1.9869110e+01   1.0096774e+02   1.3029032e+00   2.2775137e+02   2.8902770e+01   1.1390903e+02   1.2698890e+01   3.5937774e+02   1.8002978e+02   3.3997355e+02   1.4706310e+01   4.2322968e+02   3.9288400e+01   5.5469097e+02  -1.9030116e+01   1.8988290e+02   2.3550335e+01   2.8681645e+02   5.9662968e+00   2.1037613e+02   2.8861523e+01   3.9084137e+02   6.3285570e+01   2.0566548e+02   1.0357547e+02   3.9247323e+02   5.4629239e+01   4.3697484e+02   2.4477174e+01   5.4935581e+02   4.4960568e+01   4.2593871e+02   2.5791677e+01   5.8173548e+01   6.7758697e+01   2.1252613e+02   1.2595565e+02   2.9375129e+02   2.2980542e+01   2.8160258e+02   1.6398890e+01   1.8859516e+02   1.1007226e+01   3.4056137e+02   1.3307970e+01   5.7817097e+01   1.1567270e+02   8.3415806e+01   2.3401897e+01   3.4989806e+02  -1.9067329e+01   3.1150258e+02   7.8046323e+00   3.0716581e+02   1.6757703e+01   4.6065137e+02   1.9130770e+01   4.2095000e+02   3.4805290e+01   4.9787000e+02   1.4172981e+01   2.6897065e+02   6.5313316e+01   2.4277097e+02   8.2498323e+01   7.5200323e+01   3.1890655e+02   2.9256137e+02   1.2142797e+02   2.7998484e+02  -1.1253948e+01   3.8829323e+02   1.5923484e+00   3.3351419e+02   1.6983381e+01   4.2065137e+02   5.1280770e+01   2.7467387e+02   1.2362480e+02   3.9375137e+02   4.0527704e+00   2.6415581e+02   7.9491484e+00   2.3595581e+02   2.5573535e+01   2.3912452e+02   2.2972778e+02   1.9067742e+02  -2.7813226e+01   2.1086452e+02   9.4185032e+01   2.3379548e+02   8.6463613e+00   2.7547935e+02   6.8752000e+00   1.5199137e+02  -1.5556430e+01   2.3042323e+02   1.0725819e+01   2.6840871e+02   1.3145045e+01   3.3834129e+02   1.7204632e+01   3.2906097e+02   2.4862865e+01   1.8430000e+02   6.9660000e+00   2.3721581e+02   8.5717252e+01   2.5842581e+02   2.2192065e+01   1.8908137e+02  -1.6913630e+01   2.4137516e+02   2.9906323e+00   2.7987806e+02   1.3339588e+02   3.5349548e+02   1.8968748e+01   8.4937137e+02   7.3743170e+01   8.7990968e+01   2.5523911e+02   3.5261710e+02   2.5975471e+01   1.6974065e+02   1.9168490e+01   1.9577419e+02   1.3036484e+02   2.0923581e+02   1.6769200e+01   2.0980137e+02  -3.1761230e+01
   4.5474968e+02   2.9072606e+01   7.4992645e+02   3.4153948e+01   2.9930290e+02   1.7478994e+01   2.6242129e+02   1.1167587e+01   1.4394137e+02   1.1079757e+02   4.8140097e+02   3.9358890e+01   2.8955000e+02  -3.5398065e+00   4.1773194e+02  -4.6056516e+00   3.8838355e+02   9.2799613e+00   5.4842137e+02   2.7679170e+01   3.2181645e+02   2.3279200e+01   4.2931742e+02   8.8181548e+00   3.0804161e+02   3.6632155e+01   4.0363968e+02   3.8417290e+00   3.7246968e+02   1.8675871e+00   6.7140677e+02   7.5971355e+00   9.4378548e+02   1.3500645e+00   4.0973137e+02  -3.0156296e+00   3.6685452e+02   1.9257768e+01   2.8388000e+02   3.0197665e+01   2.9926161e+02  -2.4325419e+00   3.9804677e+02   1.4635613e+01   3.5349065e+02   9.5170426e+01   9.2399677e+01   8.8172865e+01   1.1470137e+02   1.0613677e+02   2.1825871e+02   7.0767226e+00   3.1920548e+02   2.8964645e+00   1.3047000e+02   1.7649627e+02   2.9033387e+02   9.8103871e+00   9.6220323e+01   2.1009148e+01   2.4386742e+02   1.1317190e+02   3.4913677e+02   1.7778413e+01   2.8109710e+02   1.5464813e+01   2.7462161e+02   1.2451097e+00   2.5806419e+02   6.6905832e+01   3.5655516e+02  -2.2724413e+01   4.8108137e+02  -2.4463630e+01   1.8024452e+02   1.6428592e+02   3.1337137e+02  -6.2768296e+00   1.6705613e+02   1.3389035e+02   3.0796935e+02   1.2571806e+01   1.3416129e+02   1.4231581e+02   1.6299290e+02   1.6079863e+02   2.7287452e+02   1.2250361e+01   1.6481871e+02   1.1582870e+02   2.4219129e+02   8.7974374e+01   2.6913065e+02   1.1989213e+02   4.3347129e+02   4.5764903e+00   4.9618516e+02   1.5605551e+02   3.0038032e+02   1.5757764e+02   4.6181226e+02   1.1176310e+01   1.2197903e+02   1.1496458e+02   1.4032290e+02   6.0261910e+01   3.2781129e+02  -9.7478065e+00   2.6950935e+02   2.0373768e+01   2.4566161e+02   1.2057514e+02   3.5883323e+02  -5.0214194e-01   2.1989137e+02   1.2911570e+01   2.0113484e+02   1.8081148e+01   5.0290452e+02   1.9908284e+01   2.6246137e+02   1.9555970e+01   3.1690065e+02  -7.8668903e+00   1.7825774e+02   8.0697032e+00   3.1289137e+02   9.6615704e+00   8.6909032e+01   3.4288903e+00   3.3456774e+02   1.3258458e+02   3.4054355e+02   2.1710710e+01   4.6113968e+02   3.3395600e+01   5.7750097e+02  -1.2714916e+01   2.0503290e+02   2.9148335e+01   2.9357645e+02   1.4135497e+01   1.8794613e+02   2.9705923e+01   4.6246137e+02   4.8075970e+01   2.3133548e+02   6.2421871e+01   3.8890323e+02   3.4534839e+01   4.4159484e+02   4.8777574e+01   5.5587581e+02   3.9958968e+01   3.8517871e+02   1.8622477e+01   6.6693548e+01   4.5457097e+01   2.1919613e+02   8.7372052e+01   3.0679129e+02   7.5073419e+00   2.7974258e+02  -3.8323097e+00   2.0087516e+02   1.1784826e+01   3.4318137e+02   1.9618370e+01   7.2957097e+01   1.0970150e+02   5.2185806e+01   3.1330297e+01   3.4204806e+02  -1.5709329e+01   3.0816258e+02   1.3691832e+01   3.0316581e+02   3.1267703e+01   4.8332137e+02   3.6697170e+01   3.8162000e+02   4.8711690e+01   5.2911000e+02   4.1103781e+01   2.7468065e+02   1.1895652e+02   2.2948097e+02   5.8791523e+01   1.0734032e+02   2.8166535e+02   2.6123137e+02   1.1655437e+02   3.3675484e+02  -2.0745548e+01   3.6862323e+02   1.2785948e+01   3.2732419e+02  -1.5521419e+01   3.4184137e+02   4.9295570e+01   2.9015387e+02   1.2024640e+02   3.7999137e+02  -1.4164296e+00   2.6001581e+02   2.7103484e+00   2.3723581e+02   1.0611135e+01   2.3674452e+02   2.1282818e+02   2.0114742e+02  -1.8700826e+01   2.3010452e+02   6.7455832e+01   2.6584548e+02   2.3552361e+01   3.0176935e+02   7.9620000e+00   1.6851137e+02  -3.7458030e+01   2.4676323e+02   1.6086194e+00   1.8268871e+02   1.3912645e+01   3.6324129e+02   2.6642632e+01   3.1616097e+02  -2.1051355e+00   2.3534000e+02   9.5028000e+00   2.6736581e+02   7.7825252e+01   2.8670581e+02   1.4496645e+00   2.0665137e+02   2.4907704e+00   2.3737516e+02   1.1220632e+01   3.1297806e+02   1.2302788e+02   3.3549548e+02   3.6487484e+00   6.4637137e+02   2.4983170e+01   7.0840968e+01   2.7965111e+02   3.4166710e+02   3.0281471e+01   2.4027065e+02   8.3360903e+00   1.5529419e+02   1.5570324e+02   1.9885581e+02   2.0929600e+01   2.2027137e+02  -1.4548830e+01
[truncated: 5,752,189 more chars]
