# Supplementary material for: Specific structural elements of the T-box riboswitch drive the two-step binding of the tRNA ligand
Source: eLife. 2018 Sep 25;7:e39518. doi: 10.7554/eLife.39518 (PMC6197855; doi:10.7554/eLife.39518)
Supplement: Figure 6—source data 2. [file elife-39518-fig6-data2.zip › Repeat4.txt]

   9.0000000e+00   9.0000000e+00   1.0000000e+01   1.0000000e+01   1.3000000e+01   1.3000000e+01   1.4000000e+01   1.4000000e+01   1.7000000e+01   1.7000000e+01   2.0000000e+01   2.0000000e+01   2.4000000e+01   2.4000000e+01   2.9000000e+01   2.9000000e+01   3.0000000e+01   3.0000000e+01   3.2000000e+01   3.2000000e+01   3.7000000e+01   3.7000000e+01   4.6000000e+01   4.6000000e+01   4.9000000e+01   4.9000000e+01   6.4000000e+01   6.4000000e+01   6.6000000e+01   6.6000000e+01   6.7000000e+01   6.7000000e+01   6.8000000e+01   6.8000000e+01   7.5000000e+01   7.5000000e+01   7.8000000e+01   7.8000000e+01   8.3000000e+01   8.3000000e+01   8.4000000e+01   8.4000000e+01   9.1000000e+01   9.1000000e+01   9.2000000e+01   9.2000000e+01   1.2300000e+02   1.2300000e+02   1.2600000e+02   1.2600000e+02   1.2700000e+02   1.2700000e+02   1.2900000e+02   1.2900000e+02   1.3600000e+02   1.3600000e+02   1.3800000e+02   1.3800000e+02   1.3900000e+02   1.3900000e+02   1.4000000e+02   1.4000000e+02   1.4200000e+02   1.4200000e+02   1.5300000e+02   1.5300000e+02   1.5500000e+02   1.5500000e+02   1.6000000e+02   1.6000000e+02   1.6200000e+02   1.6200000e+02   1.6700000e+02   1.6700000e+02   1.6900000e+02   1.6900000e+02   1.7000000e+02   1.7000000e+02   1.7300000e+02   1.7300000e+02   1.7500000e+02   1.7500000e+02   1.7700000e+02   1.7700000e+02   1.8100000e+02   1.8100000e+02   1.8300000e+02   1.8300000e+02   1.8400000e+02   1.8400000e+02   1.8900000e+02   1.8900000e+02   1.9000000e+02   1.9000000e+02   1.9800000e+02   1.9800000e+02   1.9900000e+02   1.9900000e+02   2.0700000e+02   2.0700000e+02   2.1300000e+02   2.1300000e+02   2.1400000e+02   2.1400000e+02   2.1600000e+02   2.1600000e+02   2.2200000e+02   2.2200000e+02   2.3900000e+02   2.3900000e+02   2.4300000e+02   2.4300000e+02   2.4700000e+02   2.4700000e+02   2.4800000e+02   2.4800000e+02   2.5000000e+02   2.5000000e+02   2.5300000e+02   2.5300000e+02   2.5400000e+02   2.5400000e+02   2.5600000e+02   2.5600000e+02   2.5900000e+02   2.5900000e+02   2.6200000e+02   2.6200000e+02   2.6300000e+02   2.6300000e+02   2.6600000e+02   2.6600000e+02
   2.4690091e+02  -1.0505709e+01   1.6610364e+02   4.6617091e+00   1.5573636e+02   7.7023818e+01   4.1696000e+02   2.6959273e+00   6.3850067e+01  -2.9057158e+00   8.3444545e+01  -2.8942836e+01   2.4605000e+02   1.2405455e+00   1.3448364e+02  -8.3368727e+00   2.0281727e+02  -1.2603564e+01   3.1505273e+02  -8.9196727e+00   2.5472545e+02   9.0237818e+00   2.3639545e+02  -7.2234545e+00   2.6557007e+02   1.8956684e+01   2.3572545e+02   6.6265091e+00   5.0898727e+02  -1.3128982e+01   1.3256455e+02   1.0301200e+01   1.5622818e+02   2.2152655e+01   2.4002818e+02  -3.4049818e+00   5.3724545e+02   1.0552182e+01   3.3012091e+02   5.5057818e+00   1.2427091e+02  -3.9834909e+00   2.6885727e+02   1.5596000e+00   2.4387455e+02  -2.3220873e+01   2.7936091e+02   2.4565673e+01   2.0552545e+02  -3.8584000e+00   1.5890273e+02  -1.7885818e+00   1.5860636e+02   3.4483309e+01   2.5338007e+02   4.0218842e+00   2.3314007e+02   1.1741084e+01   1.8839273e+02  -7.4296000e+00   2.5509455e+02   1.1722436e+01   2.3306909e+02  -2.6928000e+00   2.2747007e+02  -2.5253158e+00   2.4266007e+02   2.7789484e+01   1.9161007e+02   1.7493484e+01   3.0201364e+02  -1.8684727e+01   3.1927364e+02  -1.9232800e+01   1.4615182e+02   6.1033309e+01   2.6960545e+02   1.2047927e+01   1.8981545e+02  -5.7125091e+00   1.7173455e+02   5.8621455e+00   1.6652182e+02  -6.6326545e+00   2.8027727e+02  -8.3581818e-01   4.1021273e+02   1.1193455e+00   2.1922818e+02  -4.4982545e+00   2.1105636e+02   1.1685491e+01   1.7318545e+02  -4.4430182e+00   2.9879636e+02  -5.1182545e+00   1.2596000e+02  -5.2558909e+00   2.2049909e+02   1.1594618e+01   3.8627636e+02  -4.6557455e+00   1.8871007e+02  -1.0804516e+01   1.8885007e+02  -1.5095716e+01   1.6717182e+02   3.5117091e+00   1.0577545e+02  -2.5629455e+00   1.3555091e+02  -3.6286182e+00   1.8243273e+02  -2.9329164e+01   1.5878909e+02  -9.8940364e+00   1.8452007e+02  -1.2279316e+01   1.6265455e+02  -4.8732727e+00   1.9135182e+02  -1.3506327e+01   1.7738007e+02  -1.4418116e+01   2.8631909e+02  -1.2305527e+01   1.1776007e+02  -1.4028516e+01   1.8396545e+02   1.6309127e+01   1.5698000e+02  -1.8175673e+01
   2.3224091e+02   2.8709091e-01   1.7891364e+02  -2.8830909e+00   1.9469636e+02   8.1437018e+01   2.0811000e+02   9.6939273e+00   6.5900067e+01   5.7402842e+00   9.3824545e+01   1.1746764e+01   2.6277000e+02   2.2829455e+00   1.2177364e+02  -6.1800727e+00   2.0385727e+02   4.6932364e+00   3.9615273e+02   1.1402327e+01   2.1843545e+02   8.5969818e+00   2.2277545e+02  -3.6138545e+00   2.8176007e+02   3.5561484e+01   2.3096545e+02   2.2437309e+01   4.4602727e+02   1.3577818e+01   1.0632455e+02   1.1604000e+00   1.8007818e+02   7.9546545e+00   2.1512818e+02   1.0867018e+01   5.1195545e+02  -2.0094618e+01   3.5917091e+02  -1.6438218e+01   1.1217091e+02  -7.5854909e+00   2.7471727e+02  -1.8379200e+01   1.7987455e+02  -4.8208727e+00   2.3522091e+02   2.4687273e-01   1.8643545e+02   2.7188000e+00   1.0828273e+02  -2.1838982e+01   1.8555636e+02   1.6907309e+01   3.2333007e+02   2.5565884e+01   2.7890007e+02   1.4600284e+01   2.2044273e+02   8.0564000e+00   2.5271455e+02   1.4252836e+01   2.5506909e+02   1.7887200e+01   3.0290007e+02   2.3730284e+01   2.8566007e+02   6.1594842e+00   2.1590007e+02   1.9830284e+01   2.4768364e+02   3.2421673e+01   3.1032364e+02   1.9393200e+01   2.4367182e+02   4.4661709e+01   3.3346545e+02   6.8991273e+00   1.8043545e+02   1.0277891e+01   1.5625455e+02   2.0770545e+01   2.1562182e+02   1.5349345e+01   2.9151727e+02   3.2504982e+01   4.2955273e+02   2.6672145e+01   2.3379818e+02   4.8561455e+00   2.4409636e+02  -2.2877091e+00   1.5789545e+02  -2.8898182e+00   3.2521636e+02   1.2238145e+01   1.6444000e+02  -1.3054291e+01   1.9725909e+02  -8.0261818e+00   3.5941636e+02   2.7203055e+01   1.7938007e+02  -3.3811582e-01   1.5199007e+02  -1.1386916e+01   2.0260182e+02  -3.2226909e+00   1.2586545e+02   6.4498545e+00   1.7336091e+02  -2.8934182e+00   2.0562273e+02   6.3856364e+00   1.9388909e+02   8.1796364e-01   2.6138007e+02   2.1811884e+01   2.1884455e+02   1.3441527e+01   1.9726182e+02   1.8808727e+00   2.2590007e+02   7.5602842e+00   2.8616909e+02   1.3764727e+00   1.8161007e+02  -2.7756516e+01   1.8944545e+02   1.0540727e+01   1.7313000e+02  -1.1227673e+01
   2.3357091e+02   3.7069091e-01   2.0287364e+02  -7.5989091e-01   1.8845636e+02   8.2266218e+01   2.6277000e+02   2.1211273e+00   6.8660067e+01   2.8494842e+00   1.1716455e+02  -7.3504364e+00   2.6434000e+02  -3.3626545e+00   1.1562364e+02  -9.8780727e+00   1.8347727e+02  -6.0563636e+00   3.6539273e+02   7.3431273e+00   2.4000545e+02   5.9213818e+00   1.9891545e+02   2.2964945e+01   2.8214007e+02   1.3961084e+01   1.5205545e+02   6.4701091e+00   3.4612727e+02  -1.3720182e+01   1.4042455e+02  -1.0847600e+01   1.8331818e+02   3.0854545e+00   2.5150818e+02   3.6266182e+00   4.9153545e+02  -7.5101818e-01   3.0741091e+02   1.5082582e+01   1.3022091e+02  -1.3929491e+01   2.4738727e+02  -1.6952800e+01   1.9092455e+02  -1.8034873e+01   2.6722091e+02   7.7768727e+00   1.8557545e+02  -2.0782400e+01   1.0319273e+02   2.0982182e+00   1.7084636e+02   2.5504109e+01   3.5385007e+02   1.8034284e+01   2.6566007e+02   1.5089484e+01   2.2020273e+02  -1.5014400e+01   2.2790455e+02   4.1876364e+00   2.6211909e+02   2.8932000e+00   2.2257007e+02   1.0866684e+01   2.5414007e+02   1.0581084e+01   1.8699007e+02   3.2903084e+01   1.6225364e+02   2.0016073e+01   3.2204364e+02   1.0305600e+01   2.2724182e+02   4.3016109e+01   2.9941545e+02   1.1931273e+00   1.7519545e+02   3.9370909e+00   1.8106455e+02  -1.4542545e+00   1.6119182e+02   1.0173745e+01   2.9970727e+02   5.3797818e+00   4.4750273e+02   1.9236145e+01   1.6355818e+02   1.1145345e+01   2.1524636e+02   1.5690291e+01   1.2403545e+02   1.3198982e+01   2.9264636e+02  -2.0676255e+01   1.3744000e+02  -5.5542909e+00   1.8958909e+02  -6.5025818e+00   3.2337636e+02   3.4756255e+01   1.9261007e+02  -1.2565158e+00   1.5828007e+02  -1.7320116e+01   1.8298182e+02  -5.1830909e+00   1.2086545e+02  -8.4401455e+00   1.2055091e+02  -7.4786182e+00   2.0091273e+02  -1.1907564e+01   1.6649909e+02   4.3916364e-01   1.2766007e+02   1.7649484e+01   2.1494455e+02   4.7535273e+00   1.8883182e+02  -2.3114727e+01   1.5785007e+02  -2.5757158e+00   2.6454909e+02  -3.5639273e+00   1.2352007e+02  -1.6729316e+01   1.8806545e+02  -1.2258873e+01   1.6594000e+02  -8.3224727e+00
   2.7690091e+02   5.2842909e+00   1.9201364e+02  -1.5601091e+01   1.6350636e+02   9.3642218e+01   1.9939000e+02  -2.0384727e+00   9.0990067e+01   1.6353084e+01   1.1130455e+02  -1.2501636e+01   2.5943000e+02   1.1600145e+01   1.4496364e+02   1.5472727e-01   2.1424727e+02  -2.6179636e+00   3.0867273e+02   6.9072727e-01   2.2820545e+02   1.0195382e+01   2.8058545e+02   1.2381345e+01   2.7538007e+02   8.0718842e+00   1.2763545e+02  -6.2962909e+00   3.6583727e+02  -7.3469818e+00   1.4342455e+02   4.2924000e+00   1.9522818e+02   2.7026545e+00   2.4378818e+02  -5.6578182e-01   4.8457545e+02   3.0145782e+01   3.1103091e+02   9.6029818e+00   1.2374091e+02   3.4889091e+00   2.9181727e+02  -7.3172000e+00   1.8973455e+02   1.5403273e+00   2.9165091e+02   3.0352473e+01   2.0052545e+02  -1.0548400e+01   8.3142727e+01  -4.7777818e+00   1.6493636e+02   1.5506909e+01   3.1295007e+02   1.9396284e+01   2.5766007e+02   2.7919484e+01   2.1530273e+02  -1.4824000e+00   2.5299455e+02   1.5890436e+01   2.3863909e+02   1.5581600e+01   1.9980007e+02   2.4928284e+01   2.7814007e+02   9.2310842e+00   2.0623007e+02   2.4133884e+01   2.4701364e+02   2.5252727e+00   3.0727364e+02   1.3397200e+01   1.9701182e+02   6.1674509e+01   3.3003545e+02   9.8835273e+00   1.7624545e+02   7.2330909e+00   1.7959455e+02  -2.3665455e-01   1.4857182e+02   3.9533455e+00   2.4313727e+02   8.1853818e+00   4.7397273e+02   1.4638545e+01   1.8779818e+02  -2.9838545e+00   1.7171636e+02   9.0226909e+00   1.7584545e+02   4.8241818e+00   2.9660636e+02   8.1469455e+00   1.1539000e+02  -7.1302909e+00   1.9568909e+02  -1.0470582e+01   3.5756636e+02   2.0921055e+01   2.1366007e+02  -6.6105158e+00   1.7618007e+02  -2.1702116e+01   1.4517182e+02   5.5617091e+00   1.1739545e+02  -7.0625455e+00   1.3703091e+02  -1.3417018e+01   1.8372273e+02   1.3567636e+01   1.8354909e+02  -5.5848364e+00   1.0257007e+02   1.0136684e+01   2.3527455e+02   2.1271273e+00   2.4588182e+02   9.7012727e+00   1.7357007e+02   1.1126684e+01   2.6554909e+02  -8.4039273e+00   1.3928007e+02  -1.4990116e+01   1.7158545e+02  -1.3030473e+01   1.4760000e+02   2.2814727e+01
   2.6571091e+02   3.9394909e+00   2.0710364e+02   4.0017091e+00   1.7031636e+02   1.0628742e+02   2.2125000e+02  -8.9772727e+00   9.7950067e+01   6.5562842e+00   1.2116455e+02  -2.4404364e+00   2.3296000e+02   1.4617745e+01   1.2739364e+02  -1.4009673e+01   2.2052727e+02   9.9796364e+00   3.2501273e+02  -9.0647273e-01   2.5853545e+02   1.5628982e+01   2.3477545e+02   2.2666145e+01   2.6047007e+02   3.5644684e+01   1.5053545e+02   1.5731709e+01   4.0402727e+02  -6.5921818e+00   1.5694455e+02   1.0880800e+01   1.9698818e+02   2.3181855e+01   2.5593818e+02  -1.2157782e+01   5.2348545e+02  -9.2070182e+00   3.1922091e+02   8.6177818e+00   1.2674091e+02  -6.3210909e+00   2.1247727e+02  -2.4500000e+00   2.0073455e+02  -8.8696727e+00   2.3894091e+02   2.8469273e+01   2.3886545e+02  -6.7156000e+00   1.4224273e+02  -4.7457818e+00   1.6669636e+02   8.0761091e+00   2.9047007e+02   1.7484684e+01   2.5266007e+02   2.0459484e+01   2.1535273e+02   1.1603600e+01   2.5651455e+02   1.8378836e+01   2.1272909e+02   4.6440000e-01   2.2118007e+02   3.7217884e+01   2.2576007e+02   2.7711484e+01   1.9628007e+02   2.6879884e+01   2.2539364e+02   9.2548727e+00   2.7175364e+02   1.2858800e+01   1.9039182e+02   8.5394109e+01   3.2779545e+02  -3.6727273e-01   1.4914545e+02  -1.3548909e+01   1.7435455e+02   1.5992545e+01   1.4790182e+02   4.6945455e-02   2.7594727e+02   1.8005818e+00   4.8093273e+02   5.4617455e+00   1.9241818e+02   1.3786545e+01   2.2771636e+02   3.4026909e+00   1.8813545e+02   1.9310982e+01   3.0574636e+02   2.0895745e+01   9.3440000e+01  -4.0842909e+00   1.9677909e+02   8.4422182e+00   3.7813636e+02   5.9954545e+00   2.0228007e+02   8.0198842e+00   1.7614007e+02  -2.1748916e+01   1.6617182e+02   1.0401709e+01   1.2015545e+02  -7.6334545e-01   1.5645091e+02  -5.0106182e+00   1.9176273e+02  -1.3935564e+01   1.9783909e+02  -6.7280364e+00   1.4380007e+02  -5.9171582e-01   1.9984455e+02   7.6815273e+00   2.2369182e+02   1.0464727e+00   1.8857007e+02  -2.7433158e+00   3.1602909e+02   1.8267673e+01   1.6052007e+02  -3.0639316e+01   1.8367545e+02   6.1923273e+00   1.3898000e+02  -8.7356727e+00
   2.7424091e+02   3.9709091e-01   2.4449364e+02  -2.2279491e+01   1.8892636e+02   7.2128618e+01   1.8816000e+02   8.9999273e+00   8.9950067e+01  -9.8537158e+00   1.0863455e+02   1.1819636e+00   2.1753000e+02   1.5182145e+01   1.3310364e+02   2.5335273e+00   1.9371727e+02  -1.1975564e+01   3.2801273e+02   1.0853527e+01   2.6943545e+02   3.1226982e+01   2.5400545e+02   1.4467745e+01   2.9866007e+02   1.4349484e+01   2.1225545e+02   3.2894109e+01   3.6307727e+02   2.2113818e+01   1.1442455e+02   1.4472400e+01   1.8088818e+02   7.4985455e-01   2.2978818e+02  -5.3457818e+00   4.5276545e+02  -5.1194182e+00   3.2822091e+02   7.9778182e-01   1.3093091e+02   7.3937091e+00   2.8914727e+02  -1.8393600e+01   1.7716455e+02   1.9445927e+01   2.5994091e+02   1.1979273e+01   1.9209545e+02   9.3600000e-01   1.4857273e+02  -2.2912182e+01   1.8222636e+02   7.1237091e+00   3.2390007e+02   9.5702842e+00   2.5557007e+02   1.9466684e+01   2.5568273e+02   2.1872000e+00   2.5556455e+02   5.4483636e-01   2.4815909e+02   2.1010000e+01   1.9823007e+02   1.1533884e+01   2.9757007e+02   1.0346684e+01   2.2514007e+02   7.0410842e+00   1.5616364e+02  -2.3067273e+00   2.9137364e+02   7.7192000e+00   2.1839182e+02   7.0154109e+01   3.2489545e+02   2.5624727e+01   1.7919545e+02   1.6570909e+00   1.5892455e+02  -3.3530545e+00   1.8328182e+02  -4.5434545e+00   2.8870727e+02   1.1589782e+01   4.9702273e+02   3.5145455e+00   2.1427818e+02   1.2947745e+01   2.4076636e+02   1.6598691e+01   1.6389545e+02   1.3920182e+01   2.9860636e+02   1.1126945e+01   1.1501000e+02   7.9001091e+00   2.1268909e+02   1.6119418e+01   3.2403636e+02   1.8983455e+01   1.8161007e+02  -2.9465158e+00   1.7033007e+02  -2.5044116e+01   1.4574182e+02  -4.8238909e+00   1.1601545e+02   1.0047855e+01   1.2898091e+02  -3.9130182e+00   1.9400273e+02  -1.7784764e+01   1.9678909e+02  -1.8554036e+01   1.1928007e+02   4.3198842e+00   2.1237455e+02   6.4891273e+00   2.1297182e+02   9.0407273e-01   1.5490007e+02  -1.7149716e+01   2.7702909e+02   1.0437673e+01   1.2171007e+02  -2.2494516e+01   2.1591545e+02   3.8431273e+00   1.4698000e+02  -7.2856727e+00
   2.5219091e+02  -5.5489091e+00   2.6196364e+02   2.3729091e+00   1.4745636e+02   1.1111622e+02   2.5216000e+02  -8.6000727e+00   8.4660067e+01   1.5239484e+01   9.5254545e+01  -7.9763636e-01   2.3734000e+02   1.2697345e+01   1.2534364e+02   3.1543273e+00   2.3200727e+02   1.9151236e+01   3.4824273e+02  -1.2848727e+00   2.4015545e+02   9.1393818e+00   2.5086545e+02   1.8718945e+01   2.3195007e+02   1.9076284e+01   1.9063545e+02   5.4737091e+00   3.7060727e+02   2.1801418e+01   2.0261455e+02  -8.9228000e+00   1.7226818e+02   1.9819455e+01   2.5355818e+02  -2.0297382e+01   5.1881545e+02  -9.8834182e+00   3.1555091e+02   1.5571382e+01   1.2098091e+02   1.5619709e+01   2.4262727e+02  -6.1020000e+00   2.0964455e+02  -1.4862473e+01   2.5479091e+02   2.3771273e+01   1.9205545e+02  -8.7080000e-01   1.0066273e+02  -1.0129382e+01   1.7541636e+02   2.1378509e+01   2.7461007e+02   5.0434842e+00   2.7961007e+02   4.7334842e+00   1.8606273e+02  -6.2320000e-01   2.3623455e+02   2.5091236e+01   2.3672909e+02   4.4444000e+00   2.1857007e+02   1.6376684e+01   2.5938007e+02   1.2111884e+01   1.9857007e+02   7.5966842e+00   1.4173364e+02  -2.3272727e-03   2.7775364e+02   1.6758800e+01   2.5024182e+02   6.1226109e+01   3.2808545e+02   1.3229527e+01   1.7828545e+02  -7.3101091e+00   1.8602455e+02   9.3389455e+00   1.8095182e+02   7.9329455e+00   3.0923727e+02   3.0277382e+01   4.5988273e+02   1.5625745e+01   2.6527818e+02   1.5867745e+01   2.3019636e+02  -1.6057091e+00   1.7494545e+02   2.3746182e+01   2.6750636e+02   3.6384945e+01   1.3282000e+02   1.7525309e+01   2.1120909e+02   1.6007818e+01   3.3094636e+02   8.2906545e+00   2.0838007e+02   4.6218842e+00   1.9904007e+02   2.8490842e+00   1.7379182e+02   2.3932109e+01   1.0544545e+02   5.6534545e+00   1.3012091e+02  -1.2244218e+01   2.2676273e+02  -3.3055636e+00   2.2254909e+02   1.6765164e+01   1.1918007e+02   2.4278842e+00   2.0918455e+02  -4.5456727e+00   2.1492182e+02   1.0508073e+01   1.9138007e+02   5.7018842e+00   2.8431909e+02  -6.8055273e+00   1.2366007e+02  -2.3460516e+01   1.8791545e+02  -1.2766873e+01   1.5427000e+02  -7.4888727e+00
   2.7319091e+02  -1.4228909e+01   2.6282364e+02  -1.3975891e+01   1.4278636e+02   9.0919818e+01   2.1135000e+02   2.8664727e+01   7.9900067e+01  -1.0289716e+01   1.1539455e+02   4.4511636e+00   2.4939000e+02   5.4033455e+00   1.4520364e+02  -1.4574473e+01   1.8638727e+02  -1.2009164e+01   4.4048273e+02   1.3855927e+01   2.5581545e+02   9.1765818e+00   2.0972545e+02   1.6701455e+00   2.6218007e+02   2.9937884e+01   2.1586545e+02   2.6125309e+01   3.8779727e+02   6.0862182e+00   2.0609455e+02  -8.7712000e+00   1.7626818e+02   9.8794545e+00   1.9945818e+02  -3.9693818e+00   5.3143545e+02  -3.1033018e+01   3.1593091e+02   4.5098182e-01   1.0984091e+02   7.2709091e+00   2.3881727e+02  -6.3672000e+00   1.8302455e+02  -9.3128727e+00   2.6903091e+02   5.4420727e+00   2.0238545e+02  -5.2172000e+00   1.6090273e+02   6.3314182e+00   1.9155636e+02   2.6947309e+01   2.9595007e+02   2.2336284e+01   2.6671007e+02   2.8435484e+01   2.0925273e+02   8.7116000e+00   2.3490455e+02   4.5276364e+00   2.4791909e+02   5.7892000e+00   2.7523007e+02   2.5223884e+01   2.3147007e+02   2.3634684e+01   2.1042007e+02   2.9798684e+01   1.5878364e+02  -3.4163273e+00   2.8561364e+02  -1.2540000e+01   2.0896182e+02   3.0818509e+01   3.0470545e+02  -1.9000073e+01   1.8462545e+02   1.0326909e+00   1.4687455e+02  -3.8905455e-01   1.5709182e+02   3.3117455e+00   2.9227727e+02  -2.6458182e+00   4.2921273e+02   1.3979345e+01   1.7475818e+02   1.5389345e+01   2.0081636e+02   5.0469091e-01   1.6565545e+02  -1.4840618e+01   2.9169636e+02  -1.0220255e+01   1.1020000e+02  -6.9450909e+00   1.9135909e+02   4.2558182e+00   3.5427636e+02   2.4754255e+01   1.7233007e+02   8.2258842e+00   1.7804007e+02  -1.6850916e+01   1.7665182e+02   2.9423309e+01   1.1610545e+02  -2.4059345e+01   1.4522091e+02  -6.4922182e+00   1.8595273e+02  -1.2090764e+01   2.1345909e+02  -1.7027636e+01   1.3614007e+02  -9.4089158e+00   1.7799455e+02  -2.2860473e+01   2.2011182e+02  -1.1857127e+01   1.6628007e+02   2.2798842e+00   2.8126909e+02  -2.0751527e+01   1.3980007e+02  -1.4551716e+01   1.8096545e+02  -2.5508727e+00   1.6270000e+02  -1.2923273e+01
   2.9605091e+02   2.5992291e+01   2.8268364e+02   2.0525309e+01   1.6740636e+02   1.0033022e+02   2.2482000e+02   1.1067127e+01   8.7850067e+01   1.6644284e+01   1.2239455e+02   2.5321164e+01   2.6324000e+02   4.1053455e+00   1.4967364e+02  -3.9820727e+00   2.2638727e+02  -4.1591636e+00   3.4524273e+02   2.1425127e+01   2.7796545e+02   8.8458182e-01   2.0820545e+02   2.0817455e+00   2.6595007e+02   4.3206284e+01   2.0782545e+02   1.4008509e+01   4.3583727e+02   1.7483018e+01   1.7366455e+02   8.7732000e+00   2.0479818e+02   1.6470545e+00   2.4283818e+02  -5.7297818e+00   5.7791545e+02   9.1485818e+00   3.1912091e+02   1.6525782e+01   1.3593091e+02   5.0337091e+00   2.5238727e+02  -1.7212800e+01   1.4326455e+02  -1.7652073e+01   2.4270091e+02   4.9648473e+01   1.8676545e+02  -1.4587600e+01   1.4743273e+02  -1.0160982e+01   9.4316364e+01   1.5182651e+02   2.8604007e+02   1.2319084e+01   2.6418007e+02   3.2967884e+01   1.8678273e+02  -8.3908000e+00   2.6437455e+02   9.3200364e+00   2.2830909e+02   1.7258000e+01   2.2314007e+02   4.3351084e+01   2.1514007e+02   1.8611084e+01   2.0999007e+02   1.8873084e+01   1.7682364e+02  -7.8095273e+00   2.7999364e+02  -5.9504000e+00   2.5353182e+02   5.8152909e+01   2.9546545e+02   8.3591273e+00   1.3048545e+02   6.3638909e+00   1.9264455e+02   1.1719345e+01   1.6809182e+02  -3.8082545e+00   2.4842727e+02   1.8812182e+01   4.8516273e+02   5.6933455e+00   1.9503818e+02   2.0436945e+01   2.1338636e+02  -1.2070909e+01   1.8699545e+02  -9.7781818e-01   3.1069636e+02  -2.6902545e+00   1.2068000e+02   5.4065091e+00   2.3906909e+02   8.4890182e+00   3.0960636e+02   1.4707855e+01   1.8561007e+02  -3.4565158e+00   1.5223007e+02  -6.7861158e+00   1.6236182e+02   2.1706509e+01   1.1910545e+02  -5.4393455e+00   1.3983091e+02   5.3189818e+00   2.0729273e+02   1.2012036e+01   2.5154909e+02  -2.3148364e+00   1.4652007e+02  -8.9993158e+00   2.0927455e+02   1.4971273e+00   2.0126182e+02  -1.0019127e+01   1.7899007e+02   2.9833084e+01   2.8173909e+02  -9.0791273e+00   1.2699007e+02  -1.4916916e+01   1.1606545e+02   4.7911273e+00   1.9170000e+02  -2.1932727e+00
   2.7538091e+02   6.4958909e+00   2.4077364e+02  -1.0691891e+01   2.1421636e+02   8.4635418e+01   2.0573000e+02   9.1143273e+00   8.9280067e+01   4.3898842e+00   1.1549455e+02  -8.9368364e+00   2.7796000e+02   7.8277455e+00   1.4520364e+02  -1.9054473e+01   2.4647727e+02   1.5636364e+00   3.5139273e+02   1.3131273e+00   2.7734545e+02   4.1641818e+00   2.0748545e+02   1.3039345e+01   2.7371007e+02   2.5155484e+01   2.4420545e+02   1.1618109e+01   3.1602727e+02   1.7167818e+01   1.8451455e+02   1.0815200e+01   1.9903818e+02   1.4247855e+01   2.4669818e+02  -1.9888582e+01   5.4129545e+02  -2.9441818e+01   2.9831091e+02  -4.6194182e+00   1.3336091e+02   3.1493091e+00   2.3533727e+02   2.3912000e+00   1.1678455e+02  -4.1536727e+00   2.4932091e+02   2.2118873e+01   2.1043545e+02   1.2288000e+00   1.4628273e+02   3.6010182e+00   8.5416364e+01   1.3814851e+02   2.7404007e+02   6.6590842e+00   2.3752007e+02   2.8860684e+01   2.4159273e+02  -1.1775600e+01   2.3213455e+02  -5.5307636e+00   2.3058909e+02   1.6315600e+01   2.9842007e+02   2.9368684e+01   2.3771007e+02   1.3515484e+01   1.6109007e+02   3.5450842e+00   1.9097364e+02   9.6284727e+00   2.5451364e+02   1.2138000e+01   1.9491182e+02   6.7892509e+01   2.8993545e+02   1.8152727e-01   7.8005455e+01  -4.0977091e+00   1.5668455e+02  -8.7438545e+00   1.4662182e+02  -4.9406545e+00   3.0785727e+02   2.5777818e+00   4.5078273e+02   1.9643745e+01   2.2708818e+02   1.6632945e+01   1.8519636e+02   3.9442909e+00   1.5789545e+02   8.4001818e+00   3.1069636e+02   5.3097455e+00   1.1472000e+02   7.9733091e+00   2.3139909e+02   2.3926182e+00   3.5851636e+02  -1.1294945e+01   1.7985007e+02  -1.0425716e+01   1.3742007e+02  -5.8913158e+00   2.1927182e+02  -1.7629091e-01   1.0834545e+02   7.2314545e+00   1.3222091e+02  -2.2622182e+00   2.4829273e+02  -1.4977964e+01   1.8388909e+02  -1.9332036e+01   1.1209007e+02   1.9450842e+00   2.3780455e+02   3.2147273e+00   2.0378182e+02  -1.4507273e+00   1.7042007e+02   1.1386842e+00   2.7569909e+02  -6.4559273e+00   1.4342007e+02  -2.5421316e+01   1.8525545e+02  -1.9604073e+01   1.5770000e+02   7.7167273e+00
   2.5714091e+02  -6.8949091e+00   1.8372364e+02   4.2021091e+00   2.3335636e+02   1.2381422e+02   1.5235000e+02   2.3847273e+00   9.1950067e+01   1.1656284e+01   1.0820455e+02   1.0406364e+01   2.6462000e+02   2.3749455e+00   1.5948364e+02   8.0931273e+00   2.1609727e+02  -5.8159636e+00   4.3182273e+02   4.1687273e+00   2.4539545e+02   6.4901818e+00   2.5081545e+02   1.6482945e+01   2.4685007e+02   3.1884284e+01   2.7239545e+02  -2.4970909e+00   3.7412727e+02   1.8039818e+01   1.1485455e+02  -7.7120000e+00   1.9136818e+02   4.8145455e-01   2.0659818e+02  -6.8058182e-01   4.8829545e+02   2.1888182e+01   3.1793091e+02  -1.8090182e+00   1.1674091e+02  -5.2109091e-01   2.8619727e+02   4.9824000e+00   1.3202455e+02  -1.2802873e+01   2.8246091e+02   3.1227673e+01   2.3481545e+02  -4.8116000e+00   1.3233273e+02   1.2767018e+01   8.6746364e+01   1.6409211e+02   2.9295007e+02   2.3046284e+01   2.0666007e+02   2.1759484e+01   2.2554273e+02  -1.8061600e+01   2.7923455e+02   9.1812364e+00   3.4320909e+02  -3.1640000e+00   2.3004007e+02   2.1229084e+01   2.6547007e+02   1.6104684e+01   1.9938007e+02   3.9618842e+00   1.3749364e+02   5.1868727e+00   3.2532364e+02   8.8532000e+00   2.7843182e+02   4.0780909e+01   3.0541545e+02  -2.6268727e+00   1.8471545e+02   4.3654909e+00   1.8244455e+02   1.9534545e-01   1.9495182e+02   1.3852945e+01   2.7418727e+02   1.2271382e+01   5.1050273e+02   2.2626145e+01   2.2260818e+02   2.3321345e+01   1.4647636e+02  -6.4281091e+00   1.9437545e+02   1.5381782e+01   3.4393636e+02   1.4310545e+01   1.1682000e+02   1.9235309e+01   2.3130909e+02  -1.9801818e+00   3.5989636e+02   9.7346545e+00   2.0595007e+02   1.1436284e+01   1.3128007e+02  -1.1601158e+00   1.4270182e+02   8.7593091e+00   1.1134545e+02  -7.2854545e-01   1.4150091e+02  -1.3244618e+01   2.7695273e+02  -2.2130764e+01   2.0168909e+02  -3.7603636e-01   1.2952007e+02  -7.4493158e+00   2.1242455e+02   1.9512727e-01   2.1873182e+02  -1.0316727e+01   1.8142007e+02   3.1186842e+00   2.4893909e+02  -5.5951273e+00   1.3347007e+02  -2.5285316e+01   2.1858545e+02   3.1595273e+00   1.7808000e+02  -5.8636727e+00
   2.6795091e+02   5.3802909e+00   1.9934364e+02  -1.3757491e+01   1.9897636e+02   7.3474618e+01   1.3377000e+02   9.3511273e+00   8.2520067e+01   1.8790684e+01   1.2911455e+02   3.5935636e+00   2.6900000e+02   1.5354545e+01   1.2001364e+02  -6.3692727e+00   2.3766727e+02   2.6984364e+00   3.8053273e+02  -2.1080727e+00   2.3420545e+02   2.1005382e+01   2.7596545e+02   2.8750945e+01   2.9718007e+02   1.2047884e+01   2.0367545e+02   1.2000509e+01   4.0941727e+02   7.5066182e+00   1.0028455e+02   1.7263600e+01   1.9836818e+02   2.8814545e+00   2.4859818e+02  -1.6140582e+01   4.2686545e+02   2.8258182e-01   2.6950091e+02   3.3925382e+01   1.4632091e+02  -7.9374909e+00   2.2719727e+02  -1.8107600e+01   1.5192455e+02  -1.4348727e+00   2.9003091e+02   2.4672073e+01   2.4143545e+02  -5.4912000e+00   1.1524273e+02  -1.9585782e+01   1.4174636e+02   6.3692109e+01   3.1433007e+02   1.9675884e+01   2.2171007e+02   3.6315484e+01   2.0892273e+02   2.0548000e+01   3.3023455e+02   1.6861236e+01   2.0872909e+02   3.8744000e+00   2.2923007e+02   1.9863884e+01   2.3533007e+02   2.3225884e+01   2.2333007e+02   2.0375884e+01   1.7349364e+02   2.0876873e+01   2.9508364e+02   1.5422400e+01   2.5596182e+02   4.7488509e+01   2.8255545e+02   2.1821927e+01   1.5614545e+02  -2.8289091e+00   1.4864455e+02  -6.5454545e-04   1.8090182e+02  -8.4430545e+00   2.7094727e+02   1.7480582e+01   4.3740273e+02   3.4094145e+01   2.2598818e+02   6.9609455e+00   2.0114636e+02   4.1982909e+00   1.6494545e+02   7.1161818e+00   2.8826636e+02   9.2441455e+00   1.8215000e+02   4.5289091e+00   2.0801909e+02   1.0733018e+01   3.6180636e+02   2.3201855e+01   2.4071007e+02  -4.0545158e+00   1.5504007e+02   3.1908418e-01   1.3598182e+02   3.1469091e+00   1.3663545e+02  -1.8701745e+01   1.2464091e+02  -8.9581818e-01   2.1015273e+02  -1.7867636e+00   2.0073909e+02   1.0849964e+01   1.0914007e+02   1.6421084e+01   2.7289455e+02  -2.4024727e+00   2.1950182e+02  -1.6278327e+01   1.6333007e+02  -1.2344116e+01   3.1159909e+02   2.7220727e+00   1.4204007e+02  -1.1020916e+01   2.4148545e+02   7.7975273e+00   1.6579000e+02  -1.0170473e+01
   2.5105091e+02  -2.4027709e+01   2.1620364e+02   3.2237091e+00   1.7821636e+02   1.0022542e+02   1.7449000e+02   1.5333527e+01   7.3610067e+01  -6.5965158e+00   1.1968455e+02  -1.1512036e+01   2.4100000e+02   1.2734545e+01   1.0967364e+02   3.4979273e+00   1.9857727e+02   8.1656364e+00   3.5101273e+02   1.3203527e+01   2.7024545e+02   1.6421818e+00   2.3229545e+02   7.4845455e+00   2.8347007e+02   3.6954684e+01   2.4291545e+02   1.2201309e+01   4.1674727e+02   3.4340218e+01   1.5856455e+02  -7.7880000e-01   2.1736818e+02   1.5361455e+01   2.7797818e+02   5.0390182e+00   5.4438545e+02   1.0070982e+01   2.8484091e+02   2.1268182e+01   1.2293091e+02  -1.0396291e+01   2.5647727e+02  -1.1590000e+01   1.3964455e+02   1.6375273e+00   2.8270091e+02   1.0588473e+01   1.9495545e+02  -8.6280000e-01   8.5002727e+01  -7.4065818e+00   1.6765636e+02   2.5619309e+01   3.3118007e+02   8.7978842e+00   2.2076007e+02   2.5301484e+01   2.1630273e+02   1.0076000e+00   2.0999455e+02  -7.5695636e+00   2.3472909e+02  -1.8825600e+01   2.1685007e+02   1.0514284e+01   2.5057007e+02   3.9166842e+00   1.9223007e+02   1.3103884e+01   1.3930364e+02   6.8020727e+00   3.0270364e+02   9.6628000e+00   2.5801182e+02   4.7134509e+01   3.0660545e+02  -1.0912073e+01   1.5443545e+02  -1.0221091e+00   2.0511455e+02   6.9117455e+00   1.7990182e+02  -4.5130545e+00   2.9218727e+02   1.1121382e+01   4.5616273e+02   1.6543345e+01   2.1851818e+02   2.4508545e+01   2.4605636e+02   1.1605491e+01   1.5051545e+02   1.5750582e+01   3.4298636e+02   1.2966545e+01   2.0363000e+02   9.6705091e+00   2.8692909e+02   2.0402182e+00   3.2180636e+02   1.7591855e+01   2.0318007e+02  -1.6721158e+00   1.4004007e+02  -2.5480916e+01   1.5608182e+02  -1.2691091e+01   1.6020545e+02   1.2742655e+01   1.6974091e+02  -3.8838182e+00   2.0210273e+02  -2.0527636e+00   2.2259909e+02   1.4241164e+01   1.1590007e+02   3.0690284e+01   3.4861455e+02   1.1779927e+01   2.1383182e+02   8.7852727e+00   1.8718007e+02  -5.1121158e+00   3.0578909e+02   5.4268727e+00   1.7042007e+02  -1.4721316e+01   2.3434545e+02   1.9138727e+01   1.8774000e+02   4.4535273e+00
   2.7514091e+02   1.1565091e+01   2.2610364e+02  -1.3829091e-01   1.7807636e+02   1.0785662e+02   1.8425000e+02   5.1727273e+00   1.2366007e+02  -1.8405158e+00   1.1001455e+02   2.2121564e+01   2.3262000e+02   9.7849455e+00   1.5539364e+02   2.9903273e+00   2.0566727e+02   8.4484364e+00   3.0905273e+02   7.5032727e-01   2.1424545e+02   1.1932182e+01   2.9129545e+02   2.0384545e+01   2.9114007e+02   2.5310842e+00   2.0077545e+02   8.2282509e+01   4.4474727e+02   8.2502182e+00   1.3009455e+02  -5.1612000e+00   2.1174818e+02  -1.9589455e+00   2.2650818e+02   1.3536618e+01   6.0572545e+02   1.6353782e+01   3.1217091e+02   1.6941782e+01   1.0255091e+02  -2.5625891e+01   3.0976727e+02  -3.4732000e+00   1.1459455e+02  -1.3448473e+01   3.0908091e+02   2.0578073e+01   2.3805545e+02  -8.8408000e+00   1.1319273e+02  -1.1281782e+01   1.5289636e+02   1.0900109e+01   3.1580007e+02   3.0978284e+01   2.3928007e+02   1.1339884e+01   1.9339273e+02   8.2704000e+00   2.4980455e+02   1.7765636e+01   2.2320909e+02  -7.5400000e-01   2.4118007e+02   3.8807884e+01   2.7757007e+02   3.0366842e+00   2.3728007e+02   6.3598842e+00   1.7439364e+02   9.5248727e+00   3.1965364e+02   1.9356800e+01   2.3967182e+02   3.8501709e+01   3.4193545e+02   1.1311527e+01   1.8252545e+02   3.1106909e+00   1.9935455e+02  -6.0574545e+00   1.8538182e+02   4.2885455e+00   2.8485727e+02   1.0227782e+01   4.6312273e+02   1.5986545e+01   2.6917818e+02   1.9355745e+01   1.8243636e+02  -3.7349091e+00   1.8741545e+02   1.7485818e+00   2.7250636e+02   1.1834945e+01   1.4111000e+02   9.2921091e+00   2.7744909e+02   7.7986182e+00   2.8813636e+02   2.0235455e+01   1.9404007e+02  -4.4709158e+00   2.1442007e+02  -5.9513158e+00   1.7108182e+02   6.4389091e+00   1.2582545e+02   3.8330545e+00   1.6064091e+02   4.1241818e+00   2.2829273e+02   6.6220364e+00   2.0307909e+02   1.3727636e+00   1.1042007e+02   3.6486842e+00   1.9108455e+02  -3.9576727e+00   1.9769182e+02  -3.9352727e-01   1.8409007e+02   1.5135084e+01   3.0664909e+02  -2.6419273e+00   1.4066007e+02  -9.5805158e+00   2.0534545e+02  -2.2261273e+01   1.6051000e+02   1.8219273e+00
   3.0471091e+02  -7.0405091e+00   1.7196364e+02  -6.2870909e+00   1.6740636e+02   8.9520218e+01   1.6930000e+02   1.8698727e+01   9.6180067e+01   9.7788418e-01   1.3182455e+02  -8.9532364e+00   2.2777000e+02   6.0829455e+00   1.4591364e+02   6.6987273e+00   2.3928727e+02   1.4758836e+01   5.3034273e+02   2.0617127e+01   2.4629545e+02   1.5608182e+01   2.9758545e+02   1.7931345e+01   2.7580007e+02   2.7038284e+01   1.7729545e+02   9.3490909e+01   4.9355727e+02  -4.3745818e+00   1.6509455e+02   2.4588000e+00   2.0865818e+02   1.6282545e+00   2.4064818e+02   4.4454182e+00   4.5338545e+02   3.5909818e+00   2.6579091e+02  -1.8727818e+01   1.4736091e+02  -6.8806909e+00   2.2062727e+02  -1.0772000e+01   1.1645455e+02  -1.7077273e+01   2.5279091e+02   2.1601273e+01   1.9267545e+02  -1.2730400e+01   9.6852727e+01  -8.2458182e-01   1.5455636e+02   3.8577309e+01   2.6133007e+02   2.0195884e+01   2.3357007e+02  -9.0133158e+00   1.6868273e+02  -6.6280000e-01   2.4404455e+02   9.9643636e-01   2.2634909e+02   1.3084800e+01   2.1328007e+02   2.8329884e+01   2.6561007e+02   3.3143484e+01   1.4790007e+02   2.2410284e+01   1.5749364e+02   2.3068727e+00   2.6094364e+02   2.6103600e+01   1.8343182e+02   8.4290909e+01   3.0798545e+02  -4.5424727e+00   1.6695545e+02  -2.1637091e+00   1.5525455e+02   1.4560545e+01   1.6957182e+02  -2.9666545e+00   3.0656727e+02   2.6300982e+01   5.4716273e+02   2.4313345e+01   2.1108818e+02   2.3622945e+01   1.5909636e+02  -1.1157709e+01   1.8784545e+02   8.6418182e-01   3.4145636e+02  -2.1510545e+00   1.3934000e+02   1.0370909e-01   2.5763909e+02   3.7134182e+00   3.5946636e+02   1.3249055e+01   2.3861007e+02   2.4443484e+01   1.8614007e+02   4.3110842e+00   1.9870182e+02   1.5089309e+01   1.2686545e+02   3.6498545e+00   1.3031091e+02  -7.8294182e+00   1.9138273e+02   3.0948364e+00   2.1183909e+02  -4.5680364e+00   1.2585007e+02   3.6042842e+00   2.2423455e+02  -1.2749673e+01   2.0554182e+02   1.5928473e+01   1.7271007e+02  -7.6145158e+00   2.8483909e+02  -2.1371273e+00   1.5018007e+02  -1.0382116e+01   2.3644545e+02  -1.1839273e+01   1.7989000e+02   1.3511527e+01
   2.9448091e+02  -1.0602109e+01   2.0591364e+02   2.8569091e+00   1.8154636e+02   9.9439018e+01   2.3011000e+02  -3.4060727e+00   7.7520067e+01   6.0406842e+00   1.1949455e+02   1.7263164e+01   2.5305000e+02   1.6305455e+00   1.4953364e+02  -1.2880873e+01   2.8119727e+02  -5.4039636e+00   3.4201273e+02   3.1135273e+00   2.5072545e+02   1.7583782e+01   2.2224545e+02   2.3428545e+01   2.9166007e+02   2.3529484e+01   1.7991545e+02   9.9711309e+01   4.9950727e+02   1.9059418e+01   1.7680455e+02   2.3242000e+01   2.4341818e+02   1.2557455e+01   2.5274818e+02  -2.3725818e+00   4.5076545e+02  -1.0094182e+00   3.0160091e+02   3.4067382e+01   1.4632091e+02   2.9725091e+00   2.3128727e+02   8.0520000e-01   1.5135455e+02  -4.4392727e+00   2.6084091e+02   1.1437273e+01   2.1952545e+02   1.6501600e+01   1.4785273e+02  -8.3845818e+00   2.1027636e+02   1.9349709e+01   2.8209007e+02   1.9635084e+01   2.3542007e+02   2.9318684e+01   1.9587273e+02   8.5920000e+00   2.6323455e+02  -5.5887636e+00   2.4106909e+02   1.3817200e+01   1.4842007e+02   3.0848684e+01   2.4933007e+02   5.3588418e-01   1.8985007e+02   1.0294284e+01   1.4506364e+02  -1.0748727e+01   2.9184364e+02   1.3491600e+01   2.4777182e+02   7.9763709e+01   3.3093545e+02   2.7811527e+01   1.7000545e+02   5.0622909e+00   1.7516455e+02   4.8277455e+00   1.8271182e+02  -8.2578545e+00   2.7775727e+02  -6.9642182e+00   5.5193273e+02   2.6741745e+01   2.8260818e+02   2.6671345e+01   1.6333636e+02   2.1503091e+01   2.0537545e+02   8.0817818e+00   3.5745636e+02   1.0758945e+01   1.0939000e+02   1.5449709e+01   2.8016909e+02   1.5871018e+01   3.5394636e+02   2.5070655e+01   1.8590007e+02  -4.6297158e+00   1.2571007e+02  -3.3234516e+01   1.7493182e+02   1.8940909e+01   1.0286545e+02   1.7598545e+00   1.5479091e+02   1.0552182e+01   2.1267273e+02   5.8163636e-01   2.3192909e+02  -1.4265236e+01   1.5657007e+02   1.4668418e-01   2.0275455e+02  -1.2411273e+01   2.1359182e+02  -1.3385527e+01   2.0576007e+02   1.5261484e+01   3.2369909e+02   1.4654073e+01   1.4142007e+02  -2.8161316e+01   1.7625545e+02  -5.2640727e+00   1.4822000e+02  -4.4872727e-02
   2.5533091e+02   6.9098909e+00   2.2844364e+02   1.7434509e+01   1.4659636e+02   1.1056502e+02   2.0616000e+02   1.0799273e+00   1.0104007e+02   1.3069084e+01   1.1968455e+02   1.1487964e+01   2.2762000e+02   1.2284945e+01   1.3424364e+02  -1.1776727e+00   2.2238727e+02   7.1608364e+00   3.9872273e+02   6.7667273e+00   2.5429545e+02   8.5881818e+00   2.3562545e+02  -5.2618545e+00   2.7623007e+02   1.3383884e+01   2.1048545e+02   6.0357091e+00   3.8860727e+02  -1.3085818e+00   1.7480455e+02   1.1452000e+01   2.2017818e+02   1.1516655e+01   2.5802818e+02   1.5915018e+01   4.7919545e+02  -9.0381818e-01   3.3979091e+02   1.6302182e+01   1.7079091e+02   1.0634909e+01   2.0895727e+02   1.7416000e+00   1.4206455e+02   1.1063927e+01   2.5432091e+02   4.2808873e+01   2.6276545e+02   1.0472400e+01   1.6447273e+02   9.6658182e+00   2.0541636e+02   2.1888509e+01   2.7818007e+02   1.3847884e+01   2.2818007e+02   2.0417884e+01   2.0563273e+02  -1.0138800e+01   2.2185455e+02  -9.4836364e-01   2.4901909e+02  -1.3438800e+01   2.4371007e+02   3.3515484e+01   2.6595007e+02   9.2562842e+00   1.9266007e+02   1.8599484e+01   1.4454364e+02  -1.8971273e+00   2.8442364e+02   2.2555200e+01   2.0977182e+02   6.6653709e+01   3.1998545e+02   4.3075273e+00   1.7162545e+02  -3.8273091e+00   2.1221455e+02  -1.8996255e+01   1.9795182e+02  -2.9570545e+00   2.9799727e+02  -1.8234182e+00   5.0378273e+02   2.2113745e+01   2.4032818e+02   1.9537455e+00   1.7457636e+02   9.0338909e+00   1.6075545e+02  -9.6886182e+00   3.1845636e+02  -6.6510545e+00   1.0311000e+02  -5.2789091e-01   2.8006909e+02  -1.5790982e+01   3.3965636e+02  -7.2161455e+00   2.3295007e+02  -2.2937158e+00   1.2504007e+02  -2.4040916e+01   1.5217182e+02   8.1917091e+00   1.1510545e+02   2.1606545e+00   1.7707091e+02   1.2339782e+01   2.0867273e+02  -2.6618364e+01   1.9421909e+02  -6.3984364e+00   1.6676007e+02  -2.3851582e-01   1.9513455e+02   1.3388327e+01   2.1826182e+02   8.3408727e+00   1.9938007e+02   6.9618842e+00   2.9278909e+02   1.1516873e+01   1.6228007e+02  -2.1970116e+01   1.5329545e+02  -7.2372727e+00   1.4198000e+02  -6.4567273e-01
   2.8267091e+02   8.8226909e+00   2.0149364e+02  -2.5994909e+00   1.5416636e+02   1.1252942e+02   2.2354000e+02   3.9549527e+01   1.1238007e+02  -5.5081158e+00   1.1544455e+02   1.0671636e+00   2.8372000e+02   9.7969455e+00   1.1291364e+02   7.7687273e+00   2.2671727e+02   1.4384436e+01   4.1334273e+02  -3.0228727e+00   2.4086545e+02   1.9082582e+01   2.0667545e+02  -1.4515855e+01   2.6095007e+02   1.1556284e+01   1.8048545e+02   6.3857091e+00   4.0322727e+02   2.1918182e+00   1.4194455e+02  -5.2992000e+00   1.8798818e+02  -1.2058145e+01   2.1050818e+02  -1.1853382e+01   3.7138545e+02  -5.4690182e+00   3.3574091e+02   1.3146182e+01   1.3846091e+02  -1.3086909e+00   1.7076727e+02  -1.3973200e+01   1.4678455e+02  -8.7436727e+00   1.9789091e+02   1.5853273e+01   2.5619545e+02   1.7668000e+01   1.4490273e+02   1.7114182e+00   1.8398636e+02   1.8742909e+01   2.5890007e+02   6.5302842e+00   2.1557007e+02   2.4476684e+01   2.6939273e+02  -7.9096000e+00   2.3485455e+02   2.2491636e+01   3.1030909e+02   2.3698000e+01   2.9938007e+02   3.6291884e+01   3.4790007e+02   8.2202842e+00   1.9018007e+02   2.1697884e+01   1.8897364e+02  -2.4015273e+00   3.4299364e+02   2.6869600e+01   1.7401182e+02   7.8664509e+01   3.1522545e+02   1.6638327e+01   1.8862545e+02   1.4572691e+01   1.6425455e+02   8.1805455e+00   1.7090182e+02   1.8356945e+01   3.2127727e+02   2.2554182e+01   5.9893273e+02   4.6417455e+00   1.7013818e+02   4.5618945e+01   2.5071636e+02   2.2702691e+01   1.9294545e+02   7.0761818e+00   3.4764636e+02   1.9973745e+01   1.5125000e+02  -5.9490909e+00   3.0368909e+02   2.2699418e+01   3.8408636e+02   1.7094545e+00   2.4995007e+02   3.2062842e+00   1.8047007e+02  -3.8531582e-01   2.1860182e+02   6.7773091e+00   8.0055455e+01  -9.6553455e+00   1.7817091e+02  -1.4178218e+01   2.1095273e+02   7.7192364e+00   2.0592909e+02  -4.2523636e-01   1.4266007e+02  -3.1205158e+00   2.1513455e+02   8.8883273e+00   2.2511182e+02   1.1932873e+01   1.7799007e+02  -2.8969158e+00   2.9550909e+02   1.0149273e+01   1.4895007e+02  -1.9283716e+01   1.7510545e+02  -4.7920727e+00   1.4894000e+02  -4.0124727e+00
   2.7157091e+02   1.8006909e+00   1.5415364e+02   8.6677091e+00   1.5369636e+02   8.9617018e+01   1.8968000e+02   1.2778327e+01   8.5040067e+01   2.3990842e+00   1.2173455e+02  -4.6260364e+00   2.8072000e+02   3.9369455e+00   1.1720364e+02  -7.7144727e+00   2.0443727e+02   1.2076836e+01   3.1020273e+02   3.3278327e+01   2.5653545e+02  -5.9310182e+00   1.9929545e+02   7.1245455e+00   2.6028007e+02   1.3569884e+01   2.2920545e+02   4.1981091e+00   3.7122727e+02   2.4618182e+00   1.2356455e+02  -6.0288000e+00   1.5522818e+02  -8.3873455e+00   2.0383818e+02  -6.8397818e+00   3.7310545e+02   9.4933818e+00   3.0550091e+02  -1.1384618e+01   9.7120909e+01  -3.0381491e+01   1.0528727e+02  -3.0354800e+01   1.4211455e+02  -2.8700073e+01   2.1727091e+02   5.3028727e+00   1.9290545e+02   7.3871200e+01   1.9281273e+02  -6.6913818e+00   1.4098636e+02   4.1329091e+00   3.2718007e+02   2.3027884e+01   2.2628007e+02   2.8329884e+01   2.4416273e+02   2.8018800e+01   2.6385455e+02   1.8211636e+01   2.7644909e+02   2.7506800e+01   2.4833007e+02   1.7805884e+01   3.0342007e+02   2.8968684e+01   1.0290007e+02   1.5630284e+01   1.8463364e+02   1.4035673e+01   3.2927364e+02   3.6687200e+01   1.6482182e+02   8.0869709e+01   3.6832545e+02  -2.1296727e+00   1.8052545e+02   7.9406909e+00   1.9254455e+02   2.6767345e+01   1.9343182e+02   1.4124545e+01   3.2570727e+02   1.0489782e+01   6.3007273e+02   3.5300545e+01   2.5022818e+02   2.1591745e+01   2.5295636e+02   1.0523491e+01   1.6232545e+02   1.3805782e+01   3.3317636e+02   2.0461345e+01   1.3734000e+02   1.4353709e+01   3.1468909e+02   1.1679418e+01   3.7908636e+02   5.2494545e+00   2.3099007e+02   2.2673084e+01   1.7909007e+02   4.6350842e+00   2.1993182e+02   6.3909091e+00   1.3572545e+02  -3.6789455e+00   1.7522091e+02  -1.3232218e+01   2.2748273e+02  -3.6931636e+00   2.0411909e+02   9.2895636e+00   1.6828007e+02   2.9689884e+01   2.1304455e+02   2.3865527e+01   2.1954182e+02   1.3948473e+01   1.8228007e+02  -4.3401158e+00   3.2473909e+02  -5.8491273e+00   1.5028007e+02  -1.2110116e+01   1.7596545e+02  -6.9608727e+00   1.5865000e+02   4.8307273e+00
   2.5681091e+02  -4.4885091e+00   2.9991364e+02  -1.0563091e+01   1.4550636e+02   6.8792218e+01   2.1844000e+02  -1.5282473e+01   8.7760067e+01  -5.7285158e+00   1.3754455e+02   1.2489164e+01   2.2777000e+02   1.2729455e+00   1.0586364e+02  -1.0047273e+01   1.8333727e+02   1.0994836e+01   3.9344273e+02  -3.2808727e+00   2.4843545e+02   4.5769818e+00   2.0829545e+02   1.6024545e+01   2.4166007e+02   1.1529484e+01   1.3144545e+02   1.4118909e+01   4.4779727e+02   1.9286218e+01   3.1361455e+02   2.7672000e+00   1.5303818e+02   1.3837855e+01   2.1450818e+02   3.4661818e-01   4.2424545e+02   1.4872182e+01   3.8665091e+02   9.4133818e+00   1.3389091e+02  -1.5630909e+00   1.2533727e+02  -1.8528800e+01   1.3978455e+02   1.4363273e+00   2.3075091e+02   2.2034473e+01   1.6809545e+02   9.7906000e+01   2.5938273e+02   8.0230182e+00   2.1346636e+02   1.0054509e+01   3.3066007e+02   2.2559484e+01   2.3495007e+02   1.4406284e+01   2.2511273e+02   3.3928000e+00   2.8975455e+02  -3.6603636e+00   2.5820909e+02  -2.2740000e+00   1.8371007e+02   2.6165484e+01   2.9585007e+02   1.5434284e+01   1.7590007e+02   1.1030284e+01   1.8816364e+02   2.7853273e+01   3.2113364e+02   1.5908400e+01   1.8424182e+02   4.9886109e+01   3.3708545e+02   3.8395273e+00   1.7528545e+02   1.2639891e+01   1.7878455e+02   1.4678145e+01   1.9128182e+02   1.4365455e+00   3.2180727e+02   1.7841782e+01   5.2650273e+02   3.4614545e-01   2.4117818e+02   9.1257455e+00   2.3052636e+02   5.1778909e+00   1.4108545e+02   3.3649818e+00   3.3621636e+02   1.6508145e+01   1.1663000e+02  -1.2694909e+00   2.8520909e+02  -6.2021818e+00   3.4975636e+02   1.3645855e+01   1.8576007e+02  -5.8485158e+00   1.6095007e+02  -6.0537158e+00   1.9893182e+02   9.4509091e+00   1.6244545e+02   1.7043455e+01   1.8531091e+02   4.1105818e+00   2.3834273e+02  -8.3319636e+00   2.2216909e+02   7.6055636e+00   1.6299007e+02   1.5683084e+01   2.1404455e+02   1.3355527e+01   2.2688182e+02  -3.6787273e+00   1.8961007e+02   1.3883484e+01   3.3840909e+02  -7.7527273e+00   1.4814007e+02  -1.3368916e+01   1.9591545e+02   8.4931273e+00   1.7427000e+02   1.3961127e+01
   2.6776091e+02  -4.2745091e+00   3.0187364e+02  -1.2909891e+01   1.5064636e+02   1.1686102e+02   2.0201000e+02   5.5119273e+00   1.0633007e+02   9.5058842e+00   9.6304545e+01  -4.0163636e-01   2.3548000e+02  -8.6338545e+00   1.2910364e+02  -5.5264727e+00   1.9162727e+02  -2.0998364e+01   4.4624273e+02  -6.9348727e+00   2.7439545e+02   1.3210182e+01   2.0358545e+02   8.3134545e-01   2.7290007e+02   8.7502842e+00   2.0353545e+02  -3.6982909e+00   3.9298727e+02  -1.8989818e+00   2.0385455e+02   1.1318000e+01   1.8017818e+02  -2.6633455e+00   2.2450818e+02   9.2666182e+00   4.9729545e+02   3.7481818e+00   3.5950091e+02   3.2055382e+01   1.3160091e+02  -4.0898909e+00   2.0009727e+02  -1.5169600e+01   1.5202455e+02   1.6712727e-01   2.5546091e+02   2.9337673e+01   1.9209545e+02   1.0745600e+02   2.2347273e+02   1.4665818e+01   1.7289636e+02   2.0440109e+01   2.9433007e+02   2.7885884e+01   2.4299007e+02   3.9853084e+01   2.2535273e+02   8.6136000e+00   2.6294455e+02   1.6094436e+01   2.3115909e+02  -8.8200000e+00   3.0071007e+02   3.8955484e+01   2.8990007e+02   2.7010284e+01   1.9957007e+02   1.8186684e+01   2.0973364e+02   1.4217673e+01   3.5665364e+02  -1.2320000e-01   2.1001182e+02   3.8824509e+01   3.3484545e+02   1.2828727e+01   2.2448545e+02   6.9438909e+00   1.8349455e+02   2.2541345e+01   2.0866182e+02  -7.6638545e+00   3.0870727e+02  -3.9202182e+00   5.2526273e+02   5.9153455e+00   2.0979818e+02   1.6106145e+01   2.0290636e+02   1.6387491e+01   1.4784545e+02  -2.0035818e+01   3.1383636e+02  -2.1281455e+01   1.1634000e+02  -1.3866291e+01   2.5597909e+02   2.6236218e+01   3.5441636e+02   1.6223055e+01   1.6114007e+02   5.5910842e+00   1.4809007e+02  -1.8884916e+01   1.8493182e+02   1.0280909e+01   1.3820545e+02   1.9792655e+01   1.8503091e+02   2.1729818e+00   2.5362273e+02  -1.0243636e+00   2.4888909e+02   1.7997964e+01   1.3114007e+02   1.9371084e+01   2.5404455e+02   1.2675527e+01   2.3869182e+02   2.9566473e+01   1.8557007e+02   3.6366842e+00   3.1969909e+02   1.1744073e+01   1.6252007e+02  -1.5193158e+00   1.8972545e+02   3.1783273e+00   1.8860000e+02  -3.4652727e+00
   2.7648091e+02  -1.2521091e+00   1.2649364e+02  -1.4259491e+01   1.4378636e+02   1.0207982e+02   2.4606000e+02  -2.2342073e+01   9.8710067e+01   1.4775484e+01   1.1858455e+02   2.5759636e+00   2.2648000e+02  -3.2438545e+00   1.7829364e+02   6.7283273e+00   2.5395727e+02  -3.0747636e+00   3.8691273e+02   1.0381527e+01   2.7372545e+02   2.7603782e+01   2.7091545e+02   1.7749455e+00   2.8033007e+02   4.1345884e+01   1.4939545e+02   2.0722909e+01   3.9226727e+02   2.0108618e+01   1.9604455e+02   7.8428000e+00   1.5088818e+02   1.2249855e+01   2.2545818e+02   6.4306182e+00   5.3410545e+02   3.7033818e+00   3.7284091e+02   8.8481818e+00   1.2655091e+02   2.5041091e+00   2.4824727e+02  -6.6416000e+00   1.8892455e+02  -3.4948727e+00   2.6798091e+02   5.1526073e+01   2.1619545e+02   8.8438000e+01   1.0824273e+02   7.8421818e-01   1.9960636e+02   7.0633091e+00   2.8218007e+02   3.3197884e+01   2.5018007e+02   2.0137884e+01   2.2630273e+02   1.0687600e+01   2.4994455e+02   2.9904436e+01   2.5001909e+02   1.7911200e+01   1.9633007e+02   2.0965884e+01   3.2199007e+02   3.8013084e+01   1.3809007e+02   2.5725084e+01   2.3463364e+02   3.4156727e+00   2.8456364e+02   1.9544000e+01   2.1134182e+02   4.3058109e+01   3.9941545e+02   1.4813127e+01   1.7138545e+02   1.1331891e+01   1.7797455e+02   2.4082945e+01   2.0523182e+02   1.2205455e+00   3.7527727e+02   2.6424182e+01   5.6350273e+02   4.0006145e+01   2.4589818e+02   2.2128145e+01   2.3076636e+02   1.7588691e+01   1.3565545e+02   3.5889382e+01   3.6236636e+02   1.0076145e+01   1.8568000e+02   6.5865091e+00   2.6668909e+02   3.2949418e+01   3.9975636e+02   4.3545855e+01   2.0733007e+02   7.5588418e-01   1.6942007e+02  -9.4513158e+00   2.1074182e+02   2.2406109e+01   1.1248545e+02   1.2560255e+01   1.8717091e+02   1.4317818e+00   2.1372273e+02   1.7167636e+01   2.1716909e+02   1.6725564e+01   1.4376007e+02  -3.4885158e+00   1.7842455e+02   4.0151273e+00   1.9859182e+02   1.4484473e+01   1.8018007e+02  -6.3621158e+00   3.3740909e+02   1.0037273e+01   1.4142007e+02  -2.4401316e+01   1.8086545e+02   3.9871273e+00   1.6117000e+02   1.4869127e+01
   2.7690091e+02  -4.2457091e+00   6.2343636e+01  -4.9374909e+00   1.6807636e+02   1.1646662e+02   2.2473000e+02   3.0743273e+00   9.5570067e+01   5.3166842e+00   1.0482455e+02   5.4367636e+00   2.6405000e+02   4.9905455e+00   1.6153364e+02   8.4991273e+00   2.1371727e+02  -1.1625564e+01   4.4482273e+02   1.2268727e+01   3.0939545e+02   1.6460182e+01   2.5186545e+02   3.0108945e+01   2.7747007e+02   3.4004684e+01   1.5953545e+02  -8.6082909e+00   3.9126727e+02   1.3908618e+01   1.7399455e+02   1.1606800e+01   1.9455818e+02   2.0376255e+01   2.0426818e+02   1.1658182e+00   4.4124545e+02   2.8521818e+00   3.8660091e+02   2.6457382e+01   1.4074091e+02  -1.6810909e+00   2.8771727e+02   3.9108000e+00   1.8711455e+02   1.4099273e+00   2.7365091e+02   2.6882473e+01   1.9338545e+02   1.1964280e+02   1.4066273e+02  -1.3569382e+01   1.8798636e+02   1.7612909e+01   2.7690007e+02   3.0240284e+01   2.1890007e+02   2.6160284e+01   2.3701273e+02   1.5540800e+01   2.6285455e+02   1.4011636e+01   2.7925909e+02   1.8520000e+00   2.4590007e+02   1.7100284e+01   2.9266007e+02   2.8309484e+01   1.7609007e+02   1.2875084e+01   1.8725364e+02  -4.7439273e+00   3.5523364e+02   1.5604000e+00   1.5234182e+02   7.2868109e+01   3.8374545e+02  -1.7327273e-01   2.1314545e+02   1.2611091e+01   1.9154455e+02  -1.5265455e-01   1.8943182e+02  -1.2745455e+01   3.4470727e+02   3.9919782e+01   5.3469273e+02   4.7210945e+01   1.8689818e+02   4.1228145e+01   2.6624636e+02   2.5130291e+01   1.5189545e+02  -4.4098182e+00   3.3831636e+02   2.6190145e+01   2.0039000e+02   2.5839709e+01   3.1606909e+02   4.0039018e+01   4.3751636e+02   1.0055055e+01   2.3709007e+02   4.8050842e+00   1.5671007e+02   1.8054842e+00   2.0355182e+02   2.2511309e+01   1.4239545e+02   1.2937455e+01   1.7574091e+02   6.7261818e+00   2.3648273e+02  -1.4133164e+01   2.2897909e+02   1.0607636e+00   1.4038007e+02   1.4731884e+01   1.9765455e+02   1.3996727e+01   2.4273182e+02  -1.3767273e+00   1.5904007e+02   2.3569084e+01   3.5535909e+02   9.0812727e+00   1.5766007e+02  -1.2600516e+01   2.0172545e+02  -6.6816727e+00   1.6360000e+02  -7.3752727e+00
   2.7429091e+02   1.0203091e+01   2.1206364e+02   9.4149091e+00   1.8731636e+02   1.0735742e+02   2.1496000e+02   9.4259273e+00   7.8990067e+01   9.6930842e+00   1.3120455e+02   8.5263636e+00   2.6034000e+02   4.7734545e-01   1.3862364e+02   1.0091927e+01   2.4366727e+02  -8.7815636e+00   4.2453273e+02   1.6131927e+01   3.0124545e+02  -1.2678182e+00   2.8386545e+02   3.9289455e+00   2.4738007e+02   3.1261884e+01   1.6301545e+02   1.6973309e+01   3.4841727e+02  -6.1338182e-01   2.2161455e+02   8.3272000e+00   1.6612818e+02   5.9306545e+00   1.9916818e+02   3.1038182e+00   4.7467545e+02  -1.0622182e+00   3.3755091e+02   1.8101382e+01   1.2017091e+02  -4.6554909e+00   2.9257727e+02  -2.2618000e+01   1.4792455e+02  -6.5948727e+00   2.5479091e+02   3.2721273e+01   2.3414545e+02   8.2712000e+01   1.4243273e+02   2.7859018e+01   1.5917636e+02   2.9437709e+01   3.0738007e+02   7.0818842e+00   2.4852007e+02   1.9320684e+01   2.4516273e+02   9.3188000e+00   3.2613455e+02   1.2139236e+01   2.4253909e+02   3.5319600e+01   2.8404007e+02   1.7139084e+01   2.9252007e+02   3.1750684e+01   1.9357007e+02   1.5756684e+01   2.3878364e+02   2.3373673e+01   3.3342364e+02   2.0585200e+01   1.2777182e+02   6.8163709e+01   3.3636545e+02   1.6377127e+01   1.9471545e+02   1.5995491e+01   1.7487455e+02   2.8009455e+00   1.8052182e+02  -1.3462655e+01   3.1432727e+02   9.3501818e+00   4.6188273e+02   1.8895745e+01   2.1755818e+02   6.8753455e+00   2.7328636e+02   1.5097091e+01   1.2413545e+02   1.6480982e+01   3.0864636e+02  -5.8162545e+00   1.9801000e+02  -7.5498909e+00   2.1468909e+02   1.5794182e+00   3.4160636e+02   6.5778545e+00   2.1138007e+02  -2.5808116e+01   1.9633007e+02  -6.1741158e+00   1.6436182e+02   2.7865091e+00   1.1186545e+02  -5.3014545e-01   1.8955091e+02  -6.7586182e+00   2.2295273e+02  -6.1907636e+00   2.0826909e+02  -4.4724364e+00   1.3385007e+02   4.8742842e+00   2.3384455e+02   7.0515273e+00   2.2411182e+02  -5.3671273e+00   1.3999007e+02   1.8530842e+00   3.3093909e+02   2.5604873e+01   1.5990007e+02  -7.2597158e+00   2.2372545e+02   4.3183273e+00   1.5589000e+02  -2.5184727e+00
   2.5990091e+02   1.1304291e+01   2.5344364e+02  -5.4154909e+00   2.0045636e+02   4.2686218e+01   2.5949000e+02   8.1535273e+00   1.2118007e+02   1.6837884e+01   1.4006455e+02   1.2477564e+01   2.2772000e+02   1.1086945e+01   1.2072364e+02   4.3339273e+00   2.1247727e+02  -1.7163636e+00   3.6634273e+02   3.3571273e+00   2.8281545e+02   5.7765818e+00   2.1939545e+02   8.6565455e+00   2.6604007e+02   1.7819084e+01   1.4820545e+02   1.7968109e+01   4.2536727e+02   2.1990618e+01   1.8980455e+02   2.6320000e+00   1.8755818e+02   3.5546255e+01   1.8226818e+02  -1.1644182e+01   4.4362545e+02  -3.1082182e+00   3.4522091e+02  -1.2992218e+01   1.1103091e+02  -4.7342909e+00   2.5666727e+02  -2.7505200e+01   1.3597455e+02  -2.9308873e+01   2.4784091e+02   1.5897273e+01   2.2757545e+02   7.6667600e+01   1.4209273e+02  -9.0637818e+00   1.4193636e+02   2.9690909e-01   2.9342007e+02  -4.7013158e+00   2.5409007e+02   2.4305084e+01   2.4482273e+02   9.2960000e+00   2.4899455e+02   1.3930436e+01   2.5763909e+02   1.4961600e+01   3.0914007e+02   8.1310842e+00   2.9138007e+02   2.1031884e+01   1.8638007e+02   1.4721884e+01   1.8220364e+02   2.0900073e+01   3.2365364e+02   3.6568000e+00   2.0267182e+02   5.9601709e+01   3.4270545e+02   2.5959927e+01   1.9705545e+02   4.0382909e+00   1.7978455e+02   3.4788145e+01   2.0438182e+02  -1.7371455e+01   3.5223727e+02   2.3977382e+01   4.6807273e+02   2.8490545e+01   3.2408818e+02   2.8252945e+01   2.8438636e+02   2.4009091e+01   1.5851545e+02   2.4060582e+01   3.2183636e+02   9.5085455e+00   1.9930000e+02   1.4776909e+01   2.3258909e+02   1.4374182e+00   3.3870636e+02   1.1149855e+01   2.4738007e+02   7.8418842e+00   2.1795007e+02   1.2576284e+01   2.1231182e+02   1.7470509e+01   9.5345455e+01  -1.1688545e+01   1.6850091e+02  -1.7314618e+01   2.1405273e+02  -8.7187636e+00   2.0049909e+02  -1.5560836e+01   1.2728007e+02   7.4498842e+00   2.1489455e+02  -5.3824727e+00   1.8130182e+02   7.7776727e+00   1.6595007e+02  -2.2223716e+01   3.7726909e+02   2.7984727e+00   1.4061007e+02   4.2334842e+00   2.2182545e+02  -4.7696727e+00   1.2889000e+02   2.5915273e+00
   2.9633091e+02  -8.6101091e+00   2.8325364e+02   2.0997091e+00   1.9102636e+02   1.8706182e+00   2.4835000e+02   1.9894727e+01   1.0066007e+02  -2.5205158e+00   1.0863455e+02   7.4219636e+00   2.6600000e+02   1.3784545e+01   1.4248364e+02   1.4931273e+00   2.3238727e+02   6.9808364e+00   4.4163273e+02   2.2003927e+01   3.2062545e+02   1.7851782e+01   2.6391545e+02   1.5764945e+01   2.9052007e+02   4.7290684e+01   1.8158545e+02   7.1977091e+00   4.6083727e+02   1.0053018e+01   1.6342455e+02   7.5524000e+00   1.9541818e+02   2.3637455e+01   1.8859818e+02  -3.5305818e+00   4.4362545e+02   9.5617818e+00   2.8817091e+02   1.6331782e+01   1.2922091e+02   3.3405091e+00   2.3209727e+02  -2.3639600e+01   1.3840455e+02  -1.7213273e+01   2.4241091e+02   9.1916727e+00   2.3905545e+02   1.0479920e+02   2.0590273e+02  -1.4978582e+01   1.3512636e+02   1.8981709e+01   3.4285007e+02   2.3724284e+01   2.4076007e+02   3.2411484e+01   2.2297273e+02   2.4284000e+01   2.4994455e+02   1.8614436e+01   2.8744909e+02   8.7268000e+00   2.9776007e+02   8.0014842e+00   3.3761007e+02   1.4903484e+01   2.1661007e+02   3.3253484e+01   2.0830364e+02   2.6242073e+01   3.2984364e+02   2.4871600e+01   1.7329182e+02   6.6522109e+01   3.7979545e+02   3.2092727e+01   2.4590545e+02  -1.1099709e+01   1.9449455e+02   1.2951345e+01   1.9400182e+02   7.6489455e+00   3.1046727e+02   1.7278982e+01   4.5974273e+02   3.0256945e+01   1.8670818e+02   2.2913345e+01   2.0076636e+02   1.1938691e+01   1.3784545e+02   9.1441818e+00   2.8788636e+02   5.7545455e+00   1.6630000e+02  -6.3930909e+00   2.0506909e+02   1.9399018e+01   3.0260636e+02   3.3937855e+01   2.3018007e+02  -1.5021158e+00   2.3409007e+02  -1.6484916e+01   1.8779182e+02   3.3192109e+01   8.7485455e+01  -2.3897455e+00   1.6660091e+02   3.7473818e+00   1.9938273e+02  -5.1651636e+00   2.0411909e+02  -5.9504364e+00   1.1347007e+02  -8.1653158e+00   2.0989455e+02   5.3975273e+00   1.8421182e+02  -2.2251273e+00   1.2166007e+02  -6.4905158e+00   2.9812909e+02   6.6096727e+00   1.1871007e+02  -9.2945158e+00   1.9415545e+02  -1.9360727e+00   1.2541000e+02  -1.6130073e+01
   3.0257091e+02   1.1280691e+01   2.5415364e+02   2.3667709e+01   2.6926636e+02  -1.5438582e+01   2.2958000e+02   1.6327273e-02   1.1233007e+02   1.6785884e+01   1.3935455e+02   1.9724364e+01   3.0948000e+02   1.5256145e+01   1.2558364e+02  -4.6248727e+00   2.4576727e+02   6.2043636e-01   4.2091273e+02   1.8561527e+01   3.0272545e+02   2.7043782e+01   2.2372545e+02   3.3550145e+01   2.9090007e+02   2.7550284e+01   2.0572545e+02   3.1836509e+01   4.7674727e+02   3.8070218e+01   1.5294455e+02   1.7480800e+01   2.0007818e+02   2.5504655e+01   2.2516818e+02   2.2638182e+00   5.3729545e+02  -4.2218182e+00   3.2112091e+02  -1.2924218e+01   9.8170909e+01  -5.0354909e+00   3.0276727e+02  -2.1573200e+01   1.7240455e+02  -1.4553273e+01   2.6089091e+02   2.8233273e+01   1.8319545e+02   8.6548000e+01   8.1052727e+01  -1.6605818e+00   1.3893636e+02   4.4056909e+01   3.4333007e+02   2.6858842e+00   2.4814007e+02   2.6631084e+01   2.6059273e+02   1.8414400e+01   2.7451455e+02   2.9888836e+01   2.6806909e+02   1.9037200e+01   3.3057007e+02   3.5416684e+01   3.0323007e+02   4.4133884e+01   2.1276007e+02   2.6941484e+01   2.5444364e+02   1.5500873e+01   3.3318364e+02   2.1794400e+01   1.8934182e+02   7.4528109e+01   3.9455545e+02   2.8341927e+01   2.1981545e+02   2.2937491e+01   1.7392455e+02  -9.1630545e+00   1.9219182e+02   1.9413745e+01   3.2213727e+02   2.5915382e+01   5.2150273e+02   1.7936145e+01   1.8398818e+02   2.8940945e+01   2.3595636e+02   9.1234909e+00   1.6156545e+02   1.7676582e+01   2.7260636e+02   8.3569455e+00   1.2815000e+02   1.1468909e+01   2.1563909e+02   2.1223418e+01   3.3746636e+02   2.4439055e+01   1.6976007e+02  -4.5685158e+00   2.1799007e+02   5.3330842e+00   1.8422182e+02   9.4377091e+00   1.2996545e+02   3.9318545e+00   1.9407091e+02  -1.2830218e+01   2.2000273e+02  -1.9094764e+01   2.1111909e+02  -6.1304364e+00   1.3442007e+02   7.2586842e+00   2.3132455e+02  -5.0687273e-01   2.0873182e+02   9.6232727e+00   1.5809007e+02   1.0315084e+01   3.1850909e+02  -3.1607273e+00   1.5642007e+02  -2.8413158e+00   1.7529545e+02   4.0927273e+00   1.1522000e+02   1.9215127e+01
   2.8357091e+02   9.9069091e-01   2.4477364e+02  -2.1118909e+00   1.8750636e+02   5.0122182e+00   2.2587000e+02   1.1463127e+01   9.3710067e+01   1.8085484e+01   1.1901455e+02   1.3921564e+01   2.7277000e+02  -8.2370545e+00   1.2248364e+02   1.2333127e+01   2.0743727e+02   1.3568364e+00   4.6582273e+02   1.0118727e+01   3.1086545e+02   1.8822582e+01   2.1453545e+02   2.2665345e+01   2.6171007e+02   2.7025484e+01   1.5072545e+02   2.3386509e+01   4.1036727e+02   2.3140618e+01   1.3490455e+02   3.5440000e+00   2.1312818e+02   1.1360655e+01   2.8440818e+02  -9.7653818e+00   6.0895545e+02   1.5955382e+01   3.9336091e+02   3.8486582e+01   1.2632091e+02   6.1250909e-01   3.7833727e+02   1.3381200e+01   1.7026455e+02   9.4779273e+00   3.2498091e+02   3.5776073e+01   1.7971545e+02   9.9446400e+01   9.1432727e+01  -1.4409818e+00   1.1293636e+02   1.2847691e+02   3.5485007e+02   2.7954284e+01   2.7195007e+02   3.3916284e+01   2.2125273e+02   5.5116000e+00   2.6771455e+02   1.9242836e+01   2.7306909e+02  -2.2280000e-01   2.8718007e+02   6.0267884e+01   2.7557007e+02   3.1816684e+01   2.7261007e+02   2.8823484e+01   2.2254364e+02   3.3102873e+01   3.3137364e+02   1.9179200e+01   1.8205182e+02   9.3971309e+01   3.3922545e+02   2.0338327e+01   2.5209545e+02   2.5305091e+01   2.0044455e+02   3.0805345e+01   2.1481182e+02   1.8554145e+01   2.7689727e+02   2.5294582e+01   5.0783273e+02   2.4097455e+00   1.9384818e+02   3.0052145e+01   1.5662636e+02   6.6198909e+00   1.6232545e+02   1.9855782e+01   2.9888636e+02  -1.8175455e+01   1.0939000e+02  -6.5002909e+00   2.2958909e+02   2.2474182e+00   3.4518636e+02   1.3721455e+01   1.8357007e+02  -1.4823316e+01   1.6061007e+02  -6.9865158e+00   1.9546182e+02   7.2985091e+00   1.2791545e+02  -2.0541455e+00   1.8917091e+02   9.9178182e-01   2.5300273e+02   8.6852364e+00   2.2430909e+02  -1.2256364e+00   1.3899007e+02   2.6223084e+01   2.6675455e+02   5.1387273e+00   2.2169182e+02   2.5206473e+01   1.6671007e+02  -2.8451582e-01   3.2369909e+02   3.8540727e+00   1.3914007e+02  -5.4891582e-01   1.7644545e+02   1.1050727e+01   1.3417000e+02   3.0291273e+00
   3.0929091e+02   1.1743091e+01   2.4930364e+02   2.3357091e+00   2.3092636e+02  -1.4213818e+00   1.8673000e+02  -3.9856727e+00   8.4900067e+01   1.0702842e+00   1.1897455e+02   2.0834764e+01   2.9143000e+02   1.1270145e+01   1.0253364e+02  -2.8808727e+00   2.3085727e+02  -1.2566764e+01   3.3072273e+02   1.0686727e+01   2.9353545e+02  -2.6171018e+01   1.9186545e+02   1.2908945e+01   2.8804007e+02   1.6679084e+01   2.0320545e+02   1.4138109e+01   4.3164727e+02   2.9678218e+01   1.1094455e+02  -3.1592000e+00   1.8174818e+02   1.1541055e+01   2.5955818e+02   2.4626182e+00   5.6838545e+02   9.6098182e-01   3.1479091e+02  -1.6077818e+01   1.1412091e+02  -1.8411491e+01   2.9309727e+02  -1.9189600e+01   1.2830455e+02  -1.5455273e+01   2.9365091e+02   7.5224727e+00   1.5386545e+02   9.2234400e+01   8.9712727e+01   3.9866182e+00   1.6079636e+02   2.5458109e+01   3.0209007e+02   1.7795084e+01   4.0209007e+02   2.5315084e+01   2.0659273e+02   1.5114400e+01   2.4671455e+02   1.3252836e+01   2.5468909e+02   1.5107600e+01   3.3580007e+02   3.2998284e+01   2.9104007e+02   4.9299084e+01   1.9614007e+02   1.2081084e+01   1.6330364e+02   7.6920727e+00   3.1289364e+02   1.0757600e+01   2.5639182e+02   7.4644109e+01   3.3817545e+02   1.8092327e+01   2.2443545e+02  -4.9121091e+00   1.9240455e+02   1.3158545e+01   1.9962182e+02   1.3529345e+01   2.7775727e+02   1.7655782e+01   5.1707273e+02   1.6290545e+01   2.9765818e+02   2.1127345e+01   1.7309636e+02   1.5492291e+01   1.9884545e+02   1.9364182e+01   3.2679636e+02   1.6971745e+01   1.2711000e+02   2.0222109e+01   2.6035909e+02   1.3975818e+01   3.6237636e+02   1.8486255e+01   1.8547007e+02   9.9346842e+00   1.3414007e+02   7.0910842e+00   1.5998182e+02   2.2706909e+01   1.2682545e+02   2.2943055e+01   1.8398091e+02   7.9769818e+00   2.0500273e+02  -3.8047636e+00   2.4073909e+02   1.6029964e+01   1.4342007e+02   2.5008684e+01   2.5284455e+02   2.1631527e+01   2.6478182e+02   1.3759273e+01   1.8638007e+02  -9.6681158e+00   3.4445909e+02   1.8663273e+01   1.6047007e+02  -1.9875316e+01   1.8320545e+02   7.9899273e+00   1.6384000e+02   3.1515527e+01
   3.0962091e+02  -8.8133091e+00   3.0658364e+02  -5.2669091e-01   2.0397636e+02   6.0246182e+00   1.8939000e+02  -2.2384727e+00   9.9710067e+01   2.8454842e+00   1.0863455e+02  -1.0080364e+00   2.6610000e+02   3.1256545e+01   1.3053364e+02  -1.0360873e+01   2.0038727e+02   6.6808364e+00   3.4429273e+02   2.6931127e+01   2.9548545e+02   3.7629818e+00   2.2410545e+02   1.3899745e+01   2.5352007e+02  -1.2799316e+01   1.6720545e+02   7.1581091e+00   4.0555727e+02   2.7154182e+00   1.3280455e+02  -1.1858000e+01   1.8455818e+02   9.8862545e+00   2.6736818e+02  -3.0721818e+00   6.0038545e+02  -8.4590182e+00   3.1331091e+02   7.3705818e+00   1.1784091e+02  -2.7849091e+01   2.1695727e+02  -1.1998400e+01   1.3011455e+02   7.2992727e-01   2.6122091e+02   2.1166873e+01   1.4105545e+02   8.2539200e+01   1.1438273e+02  -6.2769818e+00   1.7289636e+02   1.6820109e+01   2.7276007e+02   2.6331484e+01   3.9447007e+02   6.1146842e+00   2.3725273e+02  -3.2384000e+00   2.3461455e+02  -1.2869164e+01   2.6372909e+02   5.8144000e+00   2.9133007e+02   2.4655884e+01   2.8633007e+02   2.3435884e+01   1.7166007e+02   5.6094842e+00   1.5282364e+02  -4.6952727e-01   3.4223364e+02   7.0704000e+00   2.1634182e+02   5.4368109e+01   3.6946545e+02   9.8691273e+00   2.4362545e+02  -1.7773091e+00   1.7849455e+02  -4.8186545e+00   1.8400182e+02  -9.6910545e+00   2.7980727e+02   1.9251782e+01   5.2645273e+02   1.7010145e+01   2.6427818e+02   1.9467745e+01   1.8338636e+02  -4.1009091e+00   1.7680545e+02  -1.6261818e-01   3.5212636e+02   1.2425345e+01   1.2230000e+02  -1.2343091e+01   2.3277909e+02   1.4702218e+01   3.2803636e+02   1.4853455e+01   1.7866007e+02  -7.8105158e+00   1.4933007e+02  -3.5541158e+00   1.2255182e+02   1.5891309e+01   1.1815545e+02   9.3466545e+00   1.7603091e+02   5.7529818e+00   2.1181273e+02  -9.2995636e+00   2.4859909e+02   1.2781164e+01   1.7409007e+02   1.8655084e+01   2.7146455e+02   5.6119273e+00   2.1845182e+02   1.0805673e+01   1.7857007e+02  -1.0613316e+01   3.4521909e+02  -6.9675273e+00   1.6518007e+02   3.6978842e+00   1.7267545e+02   1.6162327e+01   1.3594000e+02  -2.5424727e+00
   2.9652091e+02  -7.0053091e+00   2.5253364e+02   1.4467309e+01   2.0502636e+02  -5.6793818e+00   2.1625000e+02  -5.0572727e+00   1.1357007e+02  -2.3133158e+00   1.0930455e+02  -1.3531636e+01   2.8591000e+02   1.4291745e+01   1.3905364e+02  -5.3224727e+00   2.3681727e+02  -5.7035636e+00   3.5663273e+02   1.2613927e+01   3.1396545e+02   1.9814582e+01   2.5248545e+02   3.5349345e+01   2.9180007e+02   3.1238284e+01   2.4129545e+02   1.9040909e+01   4.4755727e+02   2.6165418e+01   1.9918455e+02   1.7121600e+01   2.5650818e+02   1.5460255e+01   3.3278818e+02   1.3142182e+00   7.3248545e+02   1.9212982e+01   2.7222091e+02   1.3897782e+01   1.1993091e+02   1.6843709e+01   3.1090727e+02   9.1056000e+00   1.4635455e+02   4.9607273e+00   3.2922091e+02   2.7676873e+01   1.5300545e+02   6.5583200e+01   1.2600273e+02   6.7463418e+01   2.0650636e+02  -4.1086909e+00   2.9590007e+02   2.1380284e+01   3.7571007e+02   9.0954842e+00   2.0587273e+02   1.0322000e+01   2.1747455e+02   1.3520364e+00   2.2472909e+02  -2.9305600e+01   2.5776007e+02   2.4291484e+01   2.7423007e+02   1.0923884e+01   1.6690007e+02   1.3370284e+01   1.5587364e+02   4.9564727e+00   3.1384364e+02   1.7151600e+01   2.1415182e+02   4.7353309e+01   3.0846545e+02   5.8991273e+00   2.0495545e+02   1.5836291e+01   1.7302455e+02  -1.2571055e+01   1.8757182e+02  -1.2696655e+01   3.4189727e+02   2.0234582e+01   5.7374273e+02   2.6226945e+01   2.1122818e+02   1.9951745e+01   2.1276636e+02   2.0218691e+01   1.6080545e+02   1.3447382e+01   3.5660636e+02   1.5446945e+01   1.2068000e+02   1.1686509e+01   2.8173909e+02   1.1595418e+01   3.4722636e+02   1.8608255e+01   2.1333007e+02   3.0358842e+00   1.8485007e+02  -8.3557158e+00   2.2822182e+02   2.0677709e+01   1.1763545e+02  -3.8017455e+00   1.6507091e+02   1.4109782e+01   1.9162273e+02   7.8563636e-01   2.0240909e+02  -8.0936364e+00   1.8561007e+02   5.3034842e+00   3.2051455e+02   2.7379273e+00   2.0945182e+02   2.1325673e+01   1.4504007e+02  -1.2550916e+01   3.6269909e+02  -6.1759273e+00   1.3661007e+02  -4.4256516e+01   1.4701545e+02  -8.5948727e+00   1.3341000e+02  -2.2400727e+00
   3.0776091e+02  -3.0445091e+00   2.3425364e+02  -1.0360291e+01   2.2059636e+02   4.5550182e+00   1.9730000e+02   6.3587273e+00   9.3710067e+01   7.5554842e+00   1.2278455e+02   1.0479964e+01   3.0224000e+02   1.3025345e+01   1.2924364e+02  -3.3976727e+00   2.5914727e+02   5.6000364e+00   3.9410273e+02   5.8563273e+00   2.9058545e+02   3.0149818e+00   2.4200545e+02   1.0877455e+00   2.9776007e+02   2.3381484e+01   2.5382545e+02  -1.2414909e+00   4.1207727e+02   1.2333818e+01   1.6218455e+02  -4.7784000e+00   2.4660818e+02   1.2972255e+01   2.7264818e+02   2.7954182e+00   7.4462545e+02  -7.1882182e+00   1.6903091e+02   9.0529818e+00   1.1793091e+02  -1.6376291e+01   1.8162727e+02  -2.1842000e+01   1.2621455e+02  -1.2148073e+01   3.2089091e+02   5.3272727e-02   1.1943545e+02   6.3508800e+01   1.1238273e+02   7.1833018e+01   1.7203636e+02   5.8889091e+00   2.8509007e+02   1.7245084e+01   3.8266007e+02   3.0819484e+01   2.4378273e+02   1.9189200e+01   2.7794455e+02   1.4324436e+01   2.3177909e+02   2.0270400e+01   2.6257007e+02   2.4526684e+01   2.7471007e+02   2.2455484e+01   1.6676007e+02   1.8951484e+01   1.7411364e+02   2.1017273e+01   3.8575364e+02   1.3068800e+01   1.6182182e+02   8.0159709e+01   2.5741545e+02   5.7431273e+00   2.0600545e+02   1.2752291e+01   1.7630455e+02   1.0976545e+01   1.6862182e+02   1.6679345e+01   3.6051727e+02   4.0349818e+00   4.8964273e+02   2.1574945e+01   2.4279818e+02   4.1946145e+01   2.5457636e+02  -2.4561091e+00   1.1194545e+02   7.5061818e+00   3.2626636e+02  -1.7085855e+01   1.1958000e+02  -2.0354909e+00   2.1373909e+02   1.2225418e+01   3.3880636e+02   2.8041855e+01   2.0157007e+02  -1.0403316e+01   1.2214007e+02   5.1084175e-02   1.8984182e+02   1.3078109e+01   8.2395455e+01   9.6874545e+00   1.5550091e+02   3.9538182e-01   2.3243273e+02  -1.3279164e+01   1.9626909e+02   1.2975636e+00   1.3899007e+02   2.7030842e+00   2.6932455e+02  -1.3306873e+01   1.8702182e+02   1.2200727e+00   1.3509007e+02   7.2508418e-01   3.1435909e+02  -7.8872727e-01   1.5028007e+02  -4.0540116e+01   1.8515545e+02   2.2139273e+00   1.3270000e+02  -2.3283273e+01
   2.8843091e+02  -4.9781091e+00   2.6715364e+02   5.8177091e+00   2.0035636e+02  -5.0657818e+00   1.7677000e+02   2.6711273e+00   7.1900067e+01   4.9702842e+00   1.5001455e+02   4.0615636e+00   2.5305000e+02   6.7705455e+00   1.0301364e+02  -9.0592727e+00   2.5709727e+02   1.2940364e+00   3.1891273e+02  -6.0847273e-01   2.6020545e+02  -6.0746182e+00   2.2481545e+02   1.5752945e+01   2.2566007e+02   2.0959484e+01   2.6710545e+02   8.8610909e-01   3.6136727e+02   1.5390618e+01   1.3013455e+02  -5.3144000e+00   2.1084818e+02   5.7330545e+00   2.7464818e+02   4.4541818e-01   5.9657545e+02   1.5135782e+01   2.3750091e+02  -9.7046182e+00   1.4260091e+02  -1.1589891e+01   2.3043727e+02   2.0232000e+00   1.2859455e+02  -7.5284727e+00   2.9051091e+02   3.7253673e+01   1.3124545e+02   7.9184000e+01   3.8762727e+01   7.7912618e+01   1.7393636e+02   2.7976909e+01   2.7047007e+02   3.4324684e+01   4.8809007e+02   4.5815084e+01   2.4949273e+02   1.5642400e+01   2.7109455e+02   9.6824364e+00   3.1615909e+02   1.1230000e+01   2.9090007e+02   3.5640284e+01   2.9533007e+02   3.3615884e+01   1.8052007e+02   2.7760684e+01   2.8354364e+02   2.7982873e+01   3.9313364e+02   1.9428400e+01   2.1124182e+02   4.5206109e+01   3.3703545e+02   9.9935273e+00   1.8895545e+02   1.0736291e+01   2.1173455e+02   9.3321455e+00   1.7362182e+02   2.0329345e+01   3.1766727e+02   1.1602982e+01   4.4016273e+02   2.7103345e+01   2.2460818e+02   3.2451345e+01   2.4952636e+02   1.5897891e+01   1.2108545e+02   8.5849818e+00   3.1855636e+02   1.4010945e+01   1.3711000e+02   6.6121091e+00   2.0939909e+02  -2.2738182e-01   3.8380636e+02   1.8301855e+01   2.3095007e+02   1.5486284e+01   1.8185007e+02  -3.6635716e+01   1.9193182e+02   1.8480909e+01   1.4067545e+02   2.0495055e+01   1.8279091e+02  -1.3078182e+00   2.0005273e+02  -1.1648764e+01   2.3526909e+02   2.6575636e+00   1.3428007e+02   1.0269884e+01   1.9837455e+02   9.4191273e+00   2.0750182e+02   2.2291673e+01   1.7057007e+02  -9.1633158e+00   3.7450909e+02   7.9792727e+00   1.9585007e+02  -9.7057158e+00   1.8810545e+02  -2.0720727e+00   1.3060000e+02  -1.0875273e+01
   2.8329091e+02   1.1030909e+00   3.3382364e+02  -3.6558909e+00   1.7940636e+02   1.6270218e+01   2.5201000e+02   1.0891927e+01   1.0476007e+02   1.0514842e+00   1.3044455e+02   7.1971636e+00   2.5958000e+02   8.6814545e-01   1.2943364e+02   3.7271273e+00   2.2509727e+02   1.7804036e+01   3.1601273e+02   1.5143527e+01   2.8191545e+02   2.3658582e+01   2.7520545e+02   6.7217455e+00   2.5947007e+02   4.6344684e+01   2.3710545e+02   3.5326109e+01   4.2307727e+02   1.7603818e+01   1.7118455e+02   9.3116000e+00   2.3822818e+02   3.0592655e+01   2.5874818e+02  -1.5522582e+01   5.2519545e+02  -6.2538182e+00   2.1160091e+02   1.4177382e+01   1.7436091e+02  -6.4606909e+00   2.0300727e+02  -1.9642400e+01   1.4464455e+02  -1.5224727e+00   2.3665091e+02   9.3724727e+00   1.6343545e+02   8.5088800e+01   4.4762727e+01   6.8672618e+01   1.7317636e+02   8.8477091e+00   2.6209007e+02   2.4565084e+01   3.8799007e+02   3.8783084e+01   2.4030273e+02  -1.4912400e+01   2.9899455e+02   9.5004364e+00   2.4444909e+02   1.2446800e+01   3.0899007e+02   1.4573084e+01   2.6199007e+02   4.5903084e+01   1.8199007e+02  -6.8869158e+00   2.0978364e+02  -1.4546327e+01   3.7323364e+02  -5.6896000e+00   2.0710182e+02   4.7347309e+01   3.4008545e+02  -5.3004727e+00   1.5443545e+02   8.0278909e+00   2.1206455e+02   8.1157455e+00   1.5333182e+02   1.5725455e+00   3.3994727e+02   2.3490582e+01   4.9821273e+02   1.6989345e+01   2.2832818e+02   2.7393745e+01   2.5157636e+02   4.0303891e+01   1.5665545e+02   1.1639382e+01   2.9117636e+02   1.4871345e+01   1.4634000e+02   1.2773709e+01   2.2673909e+02  -1.8145818e+00   3.2789636e+02   1.1724655e+01   2.4971007e+02  -9.7745158e+00   2.0304007e+02   9.1490842e+00   1.8922182e+02   3.1697709e+01   1.4234545e+02   7.9814545e+00   1.8041091e+02  -4.2674182e+00   1.9838273e+02   3.0148364e+00   2.3178909e+02   8.2659636e+00   1.2952007e+02   1.3690684e+01   2.3775455e+02   1.4028727e+01   2.3550182e+02   1.8771673e+01   1.7490007e+02   1.5902842e+00   3.4631909e+02   1.6324473e+01   1.4614007e+02  -1.1538916e+01   1.6458545e+02   1.2895273e+00   1.4879000e+02   8.7195273e+00
   3.0624091e+02  -1.2302909e+01   2.7030364e+02  -2.2914291e+01   2.0616636e+02  -6.7058182e-01   1.9587000e+02  -5.3268727e+00   1.1518007e+02  -2.4921158e+00   1.0825455e+02  -1.1176364e+00   2.8477000e+02   1.8902945e+01   1.4562364e+02  -1.0948073e+01   2.2324727e+02   2.3203636e-01   3.4524273e+02  -1.4284873e+01   2.5677545e+02   6.9997818e+00   2.3000545e+02   1.2427745e+01   2.5809007e+02   1.9695084e+01   2.4458545e+02   1.6877709e+01   5.6060727e+02   1.4741418e+01   1.2804455e+02  -5.6672000e+00   1.7769818e+02  -1.5274945e+01   1.9874818e+02  -4.4325818e+00   2.2157545e+02   7.1857818e+00   2.5722091e+02   2.4767782e+01   1.2679091e+02   1.2864909e+01   1.8300727e+02  -1.8382400e+01   1.2997455e+02  -1.5678873e+01   2.2765091e+02   7.1324727e+00   1.9219545e+02   5.9258000e+01   2.5622727e+01   7.2153818e+01   1.7041636e+02   1.8068509e+01   2.1866007e+02   1.1519484e+01   3.3671007e+02   3.1154842e+00   2.4197273e+02   7.1400000e-01   2.7113455e+02   7.5392364e+00   1.9663909e+02  -5.7284000e+00   2.3080007e+02   2.2168284e+01   2.5223007e+02   6.8738842e+00   1.8376007e+02   2.1541484e+01   1.7225364e+02  -9.4939273e+00   3.3384364e+02   1.3616000e+00   1.5267182e+02   7.2031709e+01   3.2251545e+02  -3.8048727e+00   1.3143545e+02   1.6437891e+01   1.7254455e+02  -1.0962655e+01   1.1081182e+02  -1.1795855e+01   2.8637727e+02   1.9246182e+01   4.6393273e+02   8.4917455e+00   2.1484818e+02   3.3092145e+01   1.8633636e+02   9.2430909e+00   1.4132545e+02  -6.3742182e+00   2.4845636e+02   6.6689455e+00   1.1368000e+02   7.8665091e+00   1.6825909e+02   1.2343818e+01   3.0932636e+02   7.5002545e+00   1.7452007e+02  -1.9093158e+00   1.7090007e+02  -1.3849716e+01   1.9608182e+02   1.0438909e+01   1.0672545e+02  -2.1408945e+01   1.1131091e+02  -6.4494182e+00   1.7291273e+02   8.6243636e-01   1.9445909e+02  -7.5576364e+00   9.4800067e+01   2.4682842e+00   1.8642455e+02  -2.4674873e+01   1.6135182e+02   5.7036727e+00   1.3590007e+02  -2.1389716e+01   2.8878909e+02  -1.5931273e+00   1.4338007e+02  -2.5268116e+01   1.5706545e+02  -5.4488727e+00   1.3665000e+02  -1.5269273e+01
   2.8524091e+02   1.4047091e+01   2.6263364e+02   4.0793091e+00   2.7011636e+02  -4.0658182e-01   2.1116000e+02   1.2539927e+01   7.4090067e+01   1.1895084e+01   1.1078455e+02  -1.1700036e+01   3.1896000e+02   2.8547745e+01   1.4191364e+02  -6.6012727e+00   2.2214727e+02   2.4940036e+01   3.7191273e+02   2.1531527e+01   2.4815545e+02   5.4093818e+00   2.1781545e+02   2.8402945e+01   3.5852007e+02   2.0660684e+01   2.2063545e+02  -3.0629091e-01   6.1650727e+02   1.2219418e+01   1.2290455e+02  -1.6546000e+01   1.8465818e+02  -4.1174545e-01   1.7850818e+02   1.2796618e+01   2.5524545e+02   2.0492182e+01   2.6665091e+02   2.7343382e+01   1.3732091e+02  -2.6474909e+00   2.3181727e+02  -1.2047200e+01   1.6092455e+02   1.3651273e+00   2.5260091e+02   2.7426473e+01   1.9233545e+02   1.2215680e+02   7.1382727e+01   6.1263018e+01   1.9131636e+02   2.2866509e+01   2.4152007e+02   3.8730684e+01   3.7833007e+02   2.3555884e+01   2.3363273e+02   3.3120000e-01   2.9566455e+02   1.3336836e+01   2.2011909e+02   1.7873200e+01   2.2995007e+02   3.3186284e+01   2.6114007e+02   5.2311084e+01   2.0447007e+02   1.6884684e+01   3.0468364e+02   1.3531673e+01   3.6775364e+02   1.5458800e+01   1.9863182e+02   9.1404909e+01   3.3060545e+02   1.6597927e+01   1.9833545e+02   6.1758909e+00   1.5206455e+02   5.6257455e+00   1.6781182e+02   1.8694145e+01   2.8866727e+02   1.9402982e+01   4.7431273e+02   2.1991345e+01   2.0322818e+02   1.9217455e+00   1.1033636e+02   6.7703091e+01   1.8889545e+02   1.7160182e+01   2.8788636e+02   1.1604545e+01   1.1296000e+02   8.4441091e+00   2.0520909e+02   6.5278182e+00   3.2994636e+02   1.7560655e+01   1.5923007e+02  -3.2061158e+00   1.6342007e+02  -6.0213158e+00   1.9046182e+02   1.2648509e+01   1.3048545e+02   1.8790255e+01   9.8070909e+01  -1.5802182e+00   1.7267273e+02   1.0021636e+01   1.7916909e+02  -1.4574436e+01   1.1866007e+02   1.3609484e+01   1.8984455e+02   1.8431527e+01   2.2745182e+02   1.8456727e+00   1.7947007e+02   4.7946842e+00   2.7216909e+02  -2.8335273e+00   1.4252007e+02   1.0560684e+01   1.8877545e+02   1.7843273e+00   1.6317000e+02   4.6091273e+00
   2.6114091e+02  -2.1490909e-01   2.5034364e+02   2.9225091e+00   1.8231636e+02   1.5427418e+01   2.0244000e+02   8.9475273e+00   9.4520067e+01  -3.0293158e+00   1.3411455e+02   9.6235636e+00   3.0796000e+02  -4.0522545e+00   1.1743364e+02  -1.6592873e+01   2.1633727e+02   1.0404836e+01   4.0339273e+02   9.5331273e+00   2.5962545e+02   2.5731782e+01   2.1300545e+02   2.7077745e+01   3.6252007e+02   2.5670684e+01   2.6372545e+02   1.7386509e+01   5.8674727e+02   1.9030218e+01   1.6671455e+02   6.5192000e+00   2.0893818e+02   7.6958545e+00   1.4745818e+02   6.1818182e-04   4.7957545e+02   1.4305782e+01   2.7331091e+02   1.2670582e+01   1.0832091e+02  -9.1374909e+00   2.7685727e+02  -5.6004000e+00   1.6964455e+02  -1.5852473e+01   2.3970091e+02   3.1218473e+01   1.7071545e+02   1.0935640e+02   9.0282727e+01   8.7751018e+01   1.6484636e+02   1.5604109e+01   2.1961007e+02   2.7673484e+01   3.5766007e+02   1.3059484e+01   2.5782273e+02   1.2396000e+01   2.6637455e+02   3.7110036e+01   2.4258909e+02   1.4215600e+01   3.4076007e+02   2.2461484e+01   2.6276007e+02   2.4991484e+01   2.5295007e+02   1.2196284e+01   2.2668364e+02   1.5391673e+01   3.3518364e+02   2.1404400e+01   2.2377182e+02   6.9683709e+01   3.3927545e+02   1.9004327e+01   1.5995545e+02   3.9162909e+00   1.3849455e+02   2.7571345e+01   1.9343182e+02   1.2504545e+01   3.0456727e+02   1.4320982e+01   6.1469273e+02   7.7609455e+00   2.6894818e+02   2.8804145e+01   1.3252636e+02   9.1927891e+01   1.8522545e+02   2.3833782e+01   2.9498636e+02   3.6545455e-02   1.3963000e+02   3.7905091e+00   2.4525909e+02   1.5803818e+01   3.3922636e+02   2.4108255e+01   2.2552007e+02  -2.1293158e+00   1.3023007e+02   1.5923884e+01   2.0050182e+02   8.2753091e+00   1.5034545e+02   2.1101455e+01   1.4479091e+02   1.7732182e+01   2.2062273e+02   6.5156364e+00   2.0254909e+02   1.3085164e+01   1.1185007e+02   1.5254284e+01   1.9470455e+02   2.3232727e+01   2.2597182e+02   1.3344073e+01   1.9114007e+02   1.1001084e+01   2.7173909e+02  -7.5191273e+00   1.4304007e+02  -2.5100916e+01   2.0015545e+02   8.9139273e+00   1.7722000e+02   1.3865127e+01
   2.6681091e+02  -3.9085091e+00   2.3353364e+02   9.3730909e-01   1.6759636e+02  -7.1649818e+00   2.4377000e+02   7.4112727e-01   1.0999007e+02   1.5493084e+01   1.1782455e+02   1.2567636e+00   2.7953000e+02   1.8222145e+01   1.3296364e+02  -5.5552727e+00   1.9471727e+02   1.0444364e+00   3.6529273e+02   2.3391127e+01   2.3015545e+02  -5.1506182e+00   2.2839545e+02   6.8465455e+00   2.9733007e+02   1.7935884e+01   1.8525545e+02   1.1814109e+01   4.7569727e+02   9.3942182e+00   1.9009455e+02   8.3688000e+00   1.8279818e+02  -5.4529455e+00   2.0202818e+02   1.4255018e+01   4.6562545e+02   1.2701782e+01   2.9470091e+02   7.9093818e+00   1.2579091e+02  -1.5350909e+00   2.8995727e+02   2.8021600e+01   1.5992455e+02  -3.8848727e+00   2.8389091e+02   2.9823273e+01   1.7476545e+02   9.8892400e+01   7.2432727e+01   8.0319018e+01   1.6165636e+02   3.0199309e+01   2.3371007e+02   2.3785484e+01   3.7352007e+02   2.7068418e-01   1.7792273e+02  -1.3022000e+01   2.7461455e+02  -1.2979164e+01   2.4906909e+02   2.3647200e+01   2.0409007e+02  -7.1249158e+00   2.2318007e+02   2.9678842e+00   2.1390007e+02   7.8502842e+00   1.6844364e+02  -5.1891273e+00   2.6984364e+02  -1.0328400e+01   2.3815182e+02   4.0533309e+01   2.5555545e+02   3.7919273e+00   1.3971545e+02  -8.2245091e+00   1.4444455e+02   6.3353455e+00   1.7895182e+02   8.4729455e+00   3.0318727e+02   2.8901382e+01   4.9902273e+02   1.2204545e+01   2.9284818e+02   1.8662145e+01   1.3057636e+02   8.5413891e+01   1.9175545e+02   1.1713818e+00   3.3564636e+02  -1.5962545e+00   1.4115000e+02   9.3389091e+00   2.3982909e+02   6.2382182e+00   3.4665636e+02   2.6173855e+01   2.1657007e+02  -1.7123316e+01   1.5814007e+02  -1.7408916e+01   1.9784182e+02   9.1981091e+00   8.8445455e+01  -4.7465455e+00   1.4355091e+02  -7.5086182e+00   1.8743273e+02  -1.5639164e+01   1.7164909e+02  -5.1628364e+00   1.0638007e+02  -7.2181158e+00   9.7894545e+01   2.4575273e+00   1.9483182e+02   1.2025273e+01   1.5357007e+02   1.4366842e+00   2.5193909e+02  -4.0251273e+00   1.2399007e+02  -2.2906916e+01   1.9834545e+02  -9.4112727e+00   1.3784000e+02   9.9255273e+00
   2.8548091e+02   9.0678909e+00   2.4968364e+02   5.6953091e+00   2.5250636e+02   2.6092218e+01   2.1311000e+02  -1.6160727e+00   1.1338007e+02   1.0321884e+01   1.4301455e+02  -8.5684364e+00   3.4353000e+02   7.9121455e+00   1.3610364e+02   5.5335273e+00   2.1714727e+02   1.6390036e+01   3.0515273e+02   8.4423273e+00   2.6691545e+02   3.4718582e+01   2.9343545e+02   3.1923345e+01   3.3571007e+02   3.5345484e+01   2.2977545e+02   3.1152509e+01   5.2455727e+02   2.0005418e+01   2.5313455e+02   1.6185600e+01   1.8984818e+02   2.4893055e+01   2.3764818e+02   8.3054182e+00   5.1981545e+02   1.0846582e+01   2.4812091e+02   2.7257818e+00   9.5790909e+01  -2.4650909e+00   2.5019727e+02  -2.5987600e+01   2.0240455e+02  -8.5732727e+00   2.4827091e+02   1.7582873e+01   1.5962545e+02   8.9773600e+01   8.7382727e+01   4.7933018e+01   1.6560636e+02   2.6593309e+01   3.0342007e+02   1.8968684e+01   4.3947007e+02   4.5274684e+01   2.0197273e+02   1.4394000e+01   2.7966455e+02   1.3376836e+01   2.8496909e+02   2.3495200e+01   2.5252007e+02   1.7090684e+01   2.6209007e+02   2.4995084e+01   2.2228007e+02   5.9398842e+00   2.0692364e+02   1.3492473e+01   3.2346364e+02  -3.1380000e+00   2.6305182e+02   8.9921309e+01   3.0460545e+02   1.9297927e+01   2.0843545e+02   1.3797891e+01   2.4364455e+02   2.2729345e+01   2.1571182e+02  -1.7078545e+00   3.2375727e+02   1.3165782e+01   5.0026273e+02   1.6255345e+01   2.7470818e+02   1.3343345e+01   1.7219636e+02   1.0256429e+02   1.3427545e+02   2.1999782e+01   3.1169636e+02   1.7079745e+01   1.2701000e+02  -6.0098909e+00   2.1044909e+02  -2.8413818e+00   3.8284636e+02   6.5865455e-01   2.0114007e+02   8.3410842e+00   1.5542007e+02   2.5286842e+00   2.1660182e+02   8.5573091e+00   9.4635455e+01   1.5518255e+01   8.7640909e+01   2.2541818e+00   2.2815273e+02   6.9132364e+00   1.9740909e+02   7.3636364e-01   1.2771007e+02   7.9854842e+00   1.5932455e+02   2.9783127e+01   2.5269182e+02   9.8664727e+00   1.8285007e+02   1.8094284e+01   2.8407909e+02  -1.1316327e+01   1.2295007e+02  -1.4303716e+01   2.3706545e+02   8.0611273e+00   1.6336000e+02   1.2833927e+01
   2.5971091e+02   1.6709491e+01   1.9501364e+02  -1.2361091e+01   2.2564636e+02   1.2571018e+01   2.1335000e+02  -3.9527273e-01   8.1950067e+01   3.1662842e+00   1.1811455e+02  -7.8564364e+00   3.3600000e+02   2.1345455e+00   1.2439364e+02   1.1850327e+01   2.6495727e+02  -3.5347636e+00   3.6715273e+02  -2.8976727e+00   2.6062545e+02  -5.5882182e+00   2.1110545e+02   2.5229745e+01   2.8414007e+02   1.8091084e+01   2.0120545e+02   1.7678109e+01   3.9160727e+02   1.7401418e+01   2.3347455e+02   8.7084000e+00   1.6398818e+02   2.0241855e+01   2.4745818e+02   1.0860618e+01   5.5400545e+02  -1.0028618e+01   2.6441091e+02   7.1925818e+00   1.1422091e+02   6.1605091e+00   2.7847727e+02  -2.1600000e+00   1.4130455e+02   9.3472727e-01   3.0727091e+02   3.5622873e+01   1.6552545e+02   6.8201600e+01   4.9572727e+01   6.9907818e+01   1.5617636e+02   2.7827709e+01   2.3776007e+02   1.8611484e+01   5.5938007e+02   3.9641884e+01   1.9730273e+02   9.1476000e+00   2.6623455e+02  -2.5876364e-01   2.9791909e+02   1.9599200e+01   2.5780007e+02   2.0428284e+01   2.6385007e+02   3.0714284e+01   1.8490007e+02   7.4502842e+00   1.7339364e+02   1.0694873e+01   3.6070364e+02   2.1642800e+01   3.1043182e+02   7.6890909e+01   3.0812545e+02   2.1563273e+00   1.6195545e+02   6.9962909e+00   2.1902455e+02   5.7489455e+00   1.9452182e+02   1.5887345e+01   3.4856727e+02   8.2709818e+00   4.8516273e+02   8.7433455e+00   2.2689818e+02   3.2681455e+00   1.7847636e+02   1.3015189e+02   1.4280545e+02   2.2277382e+01   3.7960636e+02   1.4886945e+01   1.4382000e+02   5.7853091e+00   2.0597909e+02   2.8946218e+01   3.8670636e+02   4.8298545e+00   2.4314007e+02   1.5561084e+01   1.8499007e+02  -6.1269158e+00   2.0208182e+02   1.3858909e+01   9.9205455e+01   7.0026545e+00   1.7310909e+01  -1.0119418e+01   2.1581273e+02  -2.7669564e+01   2.3888909e+02  -2.8220364e+00   1.1195007e+02  -3.2337158e+00   1.8727455e+02  -4.2228727e+00   2.1973182e+02   4.0332727e+00   1.6514007e+02   1.2561084e+01   2.9497909e+02  -9.2383273e+00   1.3780007e+02   7.8284175e-02   1.9134545e+02  -3.8012727e+00   1.4551000e+02   1.6121927e+01
   2.7371091e+02   1.1199491e+01   2.1401364e+02  -1.2741091e+01   1.9107636e+02   2.6766182e+00   2.4573000e+02   1.8104327e+01   8.5710067e+01   3.3454842e+00   1.2582455e+02   1.0526764e+01   2.7720000e+02  -4.9214545e+00   1.4239364e+02  -1.0019673e+01   1.9066727e+02  -2.7821564e+01   3.9529273e+02   1.7331127e+01   2.9905545e+02   5.9573818e+00   2.1691545e+02   2.6284945e+01   2.8647007e+02   2.3944684e+01   2.0625545e+02   1.4754109e+01   4.0679727e+02   3.3046218e+01   2.5194455e+02  -4.3920000e-01   2.2126818e+02   1.2089455e+01   2.4483818e+02  -1.6497818e+00   5.7157545e+02   1.1135782e+01   2.3355091e+02  -2.1108618e+01   1.6055091e+02  -1.4058909e+00   2.1819727e+02  -8.1976000e+00   1.0726455e+02  -1.3292073e+01   2.8103091e+02   1.4432073e+01   1.3000545e+02   5.7803200e+01   4.6052727e+01   7.7949418e+01   1.6679636e+02   2.6118109e+01   2.1890007e+02   1.2970284e+01   5.8371007e+02   1.3595484e+01   2.0620273e+02  -8.6644000e+00   2.2556455e+02   1.4374836e+01   2.8120909e+02   2.3226000e+01   2.0418007e+02   1.7007884e+01   2.6414007e+02   2.5401084e+01   1.8595007e+02   8.2762842e+00   1.4254364e+02   1.0642873e+01   2.8232364e+02   1.1393200e+01   2.7939182e+02   7.0804109e+01   3.1232545e+02   1.5440327e+01   1.5943545e+02  -1.4721091e+00   2.1335455e+02   1.8962545e+01   1.7971182e+02  -8.0178545e+00   3.1494727e+02   2.5920582e+01   4.4426273e+02  -1.7465455e-01   1.8798818e+02   2.6050945e+01   1.5552636e+02   1.2646789e+02   1.5475545e+02   1.7891382e+01   3.5131636e+02   9.0601455e+00   1.2715000e+02   2.4118909e+01   1.7668909e+02   1.7189418e+01   3.2984636e+02   6.8086545e+00   2.3452007e+02   1.9440684e+01   2.4585007e+02   1.2104284e+01   2.2803182e+02   1.3022909e+01   1.1405545e+02   3.9146545e+00   1.2170909e+01  -1.6468218e+01   2.0910273e+02   2.1572364e+00   1.8354909e+02   1.1885164e+01   1.0771007e+02  -3.9845158e+00   1.5365455e+02  -5.3432727e+00   2.3735182e+02  -7.8563273e+00   1.6238007e+02  -1.4128116e+01   3.0554909e+02   1.2916073e+01   1.0742007e+02  -2.9351316e+01   1.7506545e+02  -8.6988727e+00   1.5613000e+02   2.4623273e+00
   2.9262091e+02  -7.5033091e+00   1.8806364e+02   8.1949091e+00   2.1345636e+02   4.9362182e+00   1.9849000e+02   5.9335273e+00   1.2585007e+02  -1.2457158e+00   1.3239455e+02   1.0811164e+01   2.8134000e+02   7.1273455e+00   1.2777364e+02  -1.5610073e+01   1.9976727e+02  -5.1695636e+00   4.2524273e+02   1.0835127e+01   2.8039545e+02  -1.3098182e+00   2.0662545e+02   7.8281455e+00   2.4642007e+02   2.1958684e+01   1.8677545e+02   1.9832509e+01   3.7369727e+02   1.0644218e+01   1.9528455e+02   7.6236000e+00   2.3745818e+02   1.5034255e+01   2.5026818e+02  -1.4641818e+00   5.3086545e+02   7.0625818e+00   2.0608091e+02   7.0489818e+00   1.3808091e+02   3.8217091e+00   2.4081727e+02   1.7628000e+00   1.2940455e+02   5.4567273e+00   2.9370091e+02   1.9138473e+01   1.3676545e+02   8.6412400e+01   1.2962273e+02   6.5263818e+01   1.8922636e+02   1.7893709e+01   3.3123007e+02   3.1743884e+01   6.1147007e+02   4.0994684e+01   2.1297273e+02   8.5140000e+00   2.5371455e+02   2.4692836e+01   2.9406909e+02   2.2287200e+01   2.5342007e+02   2.4588684e+01   2.6099007e+02   3.2553084e+01   2.0995007e+02   5.2546284e+01   1.4725364e+02   1.2126073e+01   3.3437364e+02   1.4469200e+01   2.6653182e+02   8.6492909e+01   3.0893545e+02   8.2815273e+00   2.2809545e+02  -2.7749091e+00   2.2206455e+02   2.4175745e+01   2.2738182e+02   9.5485455e+00   2.7318727e+02   1.2161382e+01   4.2731273e+02   8.0134545e-01   2.6036818e+02   4.4005455e+00   1.4281636e+02   8.7244691e+01   1.6927545e+02   1.2299782e+01   2.6631636e+02   6.3301455e+00   1.2877000e+02  -9.2906909e+00   1.7587909e+02   2.3544218e+01   3.2999636e+02   2.9866545e+00   1.8061007e+02   1.3734842e+00   2.3142007e+02  -3.7413158e+00   2.2389182e+02   1.3884109e+01   1.4339545e+02   8.7574545e+00   2.2260909e+01  -8.7054182e+00   2.3072273e+02  -9.4323636e+00   2.9121909e+02   1.2461564e+01   1.2042007e+02   2.6848684e+01   2.3670455e+02   3.0352727e+01   2.6840182e+02   6.0396727e+00   1.7776007e+02   1.4451484e+01   3.4112909e+02   2.2739673e+01   1.5923007e+02  -2.5776116e+01   2.0020545e+02   2.9099273e+00   1.5946000e+02   1.4525927e+01
   3.1429091e+02  -1.2136909e+01   1.6377364e+02  -5.9618909e+00   2.5854636e+02   6.2790182e+00   2.1968000e+02  -1.9167273e-01   1.2785007e+02   1.7924284e+01   1.2968455e+02  -3.2120364e+00   3.1358000e+02   1.9598145e+01   1.4729364e+02   8.5383273e+00   2.4566727e+02   8.3984364e+00   4.4958273e+02  -1.2072727e-02   2.9743545e+02   2.1276982e+01   2.5791545e+02   3.3434945e+01   2.3495007e+02   2.7356284e+01   1.5201545e+02   2.6753309e+01   4.5417727e+02   2.1445818e+01   2.7856455e+02  -7.5188000e+00   2.3460818e+02   2.5172255e+01   2.2355818e+02  -9.5173818e+00   4.8100545e+02   3.3951382e+01   2.0555091e+02   1.2611382e+01   1.5322091e+02   5.8505091e+00   1.7981727e+02   3.1128000e+00   1.4183455e+02  -6.1576727e+00   2.3270091e+02   2.2878473e+01   1.7090545e+02   7.0061200e+01   1.0524273e+02   5.4074218e+01   1.6398636e+02   6.5329091e+00   3.0252007e+02   2.6950684e+01   5.4199007e+02   1.5173084e+01   2.0492273e+02   6.2800000e-01   2.2123455e+02  -1.9887636e+00   3.0206909e+02   1.4572000e+00   2.7409007e+02   2.4845084e+01   2.6223007e+02   6.8838842e+00   1.5480007e+02   2.2198284e+01   1.3439364e+02   4.5348727e+00   2.9080364e+02   1.5044800e+01   2.6463182e+02   6.6314909e+01   2.9312545e+02   1.0696327e+01   1.9100545e+02   3.1922909e+00   1.8806455e+02   6.0574545e-01   2.0281182e+02   9.8041455e+00   2.7151727e+02   1.5104982e+01   4.4121273e+02   1.6309345e+01   2.6384818e+02   1.8832145e+01   1.1295636e+02   7.4723491e+01   1.8437545e+02   5.8517818e+00   2.7464636e+02   9.0437455e+00   1.4063000e+02   3.8505091e+00   2.1811909e+02   5.8350182e+00   3.7651636e+02   1.3545055e+01   1.1357007e+02   2.0066684e+01   1.6218007e+02  -4.6821158e+00   1.9341182e+02   1.6702509e+01   1.2434545e+02  -2.1985455e+00   1.0070909e+01  -7.3002182e+00   1.7500273e+02  -1.9594764e+01   2.1264909e+02  -1.8728364e+00   1.1880007e+02  -1.3831716e+01   1.7627455e+02  -4.6728727e+00   1.9764182e+02  -1.1299527e+01   1.4147007e+02  -1.6531582e-01   3.4254909e+02  -7.0439273e+00   1.2614007e+02  -2.0508916e+01   1.7729545e+02  -1.3827273e+01   1.1808000e+02  -3.6836727e+00
   3.0781091e+02   1.6661491e+01   1.9796364e+02  -1.1217091e+01   3.0350636e+02   1.5202218e+01   2.1449000e+02   1.1603527e+01   1.1957007e+02   2.2396684e+01   1.3644455e+02  -8.5283636e-01   2.9100000e+02   1.6354545e+01   1.2258364e+02  -8.7648727e+00   2.2138727e+02  -2.5191636e+00   4.9263273e+02  -4.7960727e+00   2.3048545e+02   1.9129818e+00   2.6400545e+02   1.7757745e+01   2.5633007e+02   7.0258842e+00   2.1901545e+02   9.7733091e+00   4.2417727e+02   7.6558182e+00   2.1318455e+02   1.2381600e+01   1.9345818e+02   2.7942545e+00   2.1612818e+02  -9.0629818e+00   4.5553545e+02   6.6589818e+00   2.3203091e+02   3.4782982e+01   1.2846091e+02  -1.9268691e+01   1.9862727e+02  -5.2000000e-02   1.3126455e+02  -3.1207273e-01   2.1794091e+02  -3.6107273e+00   1.8567545e+02   7.3779600e+01   9.8192727e+01   5.9348218e+01   1.9498636e+02   6.2429091e+00   3.0028007e+02   2.7649884e+01   6.0709007e+02   2.0445084e+01   2.1016273e+02   1.0688800e+01   2.4571455e+02   1.9432836e+01   2.6011909e+02   1.7053200e+01   2.3471007e+02   1.9755484e+01   2.5828007e+02   2.4439884e+01   2.1252007e+02   1.6010684e+01   1.4568364e+02   1.0821673e+01   3.0313364e+02   6.7284000e+00   2.6005182e+02   6.6971309e+01   3.8822545e+02   2.4038327e+01   1.9290545e+02  -9.9597091e+00   1.8764455e+02   1.3209345e+01   2.1871182e+02   1.5321455e+00   2.9332727e+02   1.3360182e+01   5.5188273e+02   1.3975745e+01   2.8227818e+02   1.5927745e+01   1.5009636e+02   9.7662291e+01   1.8622545e+02   1.1083782e+01   3.4221636e+02   3.0028145e+01   1.5853000e+02   1.2088509e+01   2.1768909e+02   1.9059418e+01   3.4541636e+02   3.2803055e+01   2.0333007e+02  -4.3041158e+00   1.8838007e+02  -7.6381158e+00   1.9712182e+02   1.0255709e+01   1.1429545e+02   2.1854545e+00   6.1260909e+01  -1.7775418e+01   1.9591273e+02   1.6972436e+01   2.4783909e+02   2.5501964e+01   1.0738007e+02   2.3801884e+01   2.2375455e+02   8.2387273e+00   2.1792182e+02   1.2558073e+01   1.5338007e+02  -1.6738116e+01   3.4202909e+02   3.3767273e-01   1.6066007e+02  -9.1805158e+00   1.9453545e+02   1.4635273e+00   1.3870000e+02  -1.4953273e+01
   2.9062091e+02   1.3656691e+01   2.4910364e+02  -1.2182909e+00   2.2707636e+02  -7.8733818e+00   1.9168000e+02   1.0428327e+01   7.7140067e+01   7.4610842e+00   1.5830455e+02  -7.8816364e+00   2.9091000e+02  -8.4882545e+00   1.2396364e+02  -6.0252727e+00   2.1814727e+02  -7.2599636e+00   4.0386273e+02   6.9755273e+00   2.4520545e+02   4.1505382e+01   2.4305545e+02   1.4433745e+01   2.7776007e+02   7.9814842e+00   2.7139545e+02   2.6772909e+01   4.6507727e+02   1.0053818e+01   2.1266455e+02   7.7532000e+00   2.2541818e+02   1.4377455e+01   2.0750818e+02   3.3866182e+00   4.6857545e+02   7.2357818e+00   2.9336091e+02   2.5865818e+00   1.2308091e+02  -7.4582909e+00   2.8104727e+02   9.6344000e+00   1.5449455e+02   1.3359527e+01   2.6327091e+02   4.5728727e+00   2.0748545e+02   1.0241480e+02   1.3038273e+02   7.9013018e+01   1.8431636e+02   1.4386509e+01   3.0566007e+02   8.3194842e+00   5.7357007e+02   3.0076684e+01   2.4859273e+02   1.4284400e+01   2.3256455e+02   1.7484836e+01   2.8544909e+02   8.4968000e+00   2.6114007e+02   3.2781084e+01   3.1485007e+02   4.3204284e+01   1.8018007e+02   3.1017884e+01   1.6001364e+02   9.1952727e+00   3.3565364e+02   3.6076800e+01   2.6386182e+02   5.8046509e+01   4.0460545e+02   8.2079273e+00   2.2667545e+02  -2.3130909e-01   1.6749455e+02   1.5491345e+01   2.3471182e+02   4.6321455e+00   3.0532727e+02   1.2450182e+01   5.3440273e+02   2.9234145e+01   2.8903818e+02   1.3676945e+01   1.3700636e+02   8.5419491e+01   1.5384545e+02   4.4841818e+00   3.5017636e+02   1.0051345e+01   1.4377000e+02  -4.6306909e+00   2.5835909e+02   2.8465818e+01   3.6494636e+02   1.2000655e+01   1.5885007e+02  -1.0035716e+01   1.6338007e+02   6.5188418e-01   2.3698182e+02   4.4969091e+00   1.6534545e+02   1.7614545e+00   1.8669091e+02  -2.9998182e+00   2.3629273e+02  -3.0679636e+00   2.1197909e+02  -3.7192364e+00   1.0118007e+02   4.3378842e+00   1.8799455e+02  -1.3704727e+00   1.9602182e+02   1.6880073e+01   1.6895007e+02  -2.2737158e+00   3.2364909e+02  -1.1001927e+01   1.7495007e+02  -7.4137158e+00   2.0586545e+02  -5.6828727e+00   1.5155000e+02  -3.7412727e+00
   2.4795091e+02  -8.2597091e+00   2.9772364e+02   5.3221091e+00   1.7240636e+02  -9.3097818e+00   2.1482000e+02  -2.3728727e+00   1.5552007e+02   8.6106842e+00   1.1849455e+02  -7.4683636e-01   3.1291000e+02  -7.7782545e+00   1.3586364e+02  -3.2572727e+00   2.0247727e+02   4.5136364e+00   4.4920273e+02   6.4483273e+00   1.9210545e+02  -7.5366182e+00   2.0310545e+02  -1.2800255e+01   2.7185007e+02   1.5164284e+01   2.0229545e+02   1.9110909e+01   5.0788727e+02   2.4790182e+00   2.2366455e+02  -7.3168000e+00   1.9250818e+02   4.0102545e+00   1.4007818e+02  -1.3738982e+01   4.9500545e+02  -3.0686182e+00   2.4331091e+02   1.7020582e+01   1.2284091e+02  -3.7690909e+00   2.9843727e+02   3.2432000e+00   1.4830455e+02  -1.4485273e+01   2.5017091e+02   2.3308727e+00   1.5662545e+02   7.9293600e+01   8.7332727e+01   6.0407018e+01   1.3146636e+02   1.3464509e+01   2.5842007e+02   1.0098684e+01   4.3728007e+02   1.8449884e+01   2.0906273e+02   1.1776800e+01   2.2966455e+02   4.7168364e+00   3.0515909e+02  -1.9300000e+00   1.9633007e+02   5.4958842e+00   2.5185007e+02   1.1714284e+01   1.5142007e+02   4.2786842e+00   1.4073364e+02  -4.3123273e+00   3.0813364e+02   8.2784000e+00   1.8267182e+02   3.2301709e+01   3.6232545e+02   5.5903273e+00   1.9571545e+02  -9.3745091e+00   8.9404545e+01   1.3788545e+01   1.6404182e+02   7.5657455e+00   3.4799727e+02   1.2276582e+01   4.4607273e+02   7.6805455e+00   2.9051818e+02   2.2418545e+01   1.5443636e+02   8.6075091e+01   1.3437545e+02  -1.1198218e+01   3.1179636e+02   1.0981745e+01   2.0596000e+02   2.9410909e-01   2.2963909e+02   2.6003418e+01   3.7175636e+02   9.5958545e+00   1.6738007e+02   8.2818842e+00   1.4914007e+02   2.3110842e+00   1.8850182e+02   2.0855309e+01   1.3591545e+02  -7.2141455e+00   1.5945091e+02  -8.2506182e+00   1.9215273e+02   5.1323636e-01   1.9983909e+02   1.1731964e+01   9.7280067e+01   3.4198842e+00   2.0170455e+02   8.2427273e+00   1.8064182e+02   9.0204727e+00   1.2661007e+02   5.3534842e+00   3.0002909e+02  -1.7323273e+00   1.4890007e+02  -2.1709716e+01   1.7077545e+02   5.6043273e+00   1.0941000e+02   6.1999273e+00
   2.9581091e+02   1.9614909e+00   2.4296364e+02  -7.3870909e+00   2.0421636e+02   1.1954182e+00   2.3387000e+02   1.8343127e+01   1.2871007e+02  -1.8645158e+00   1.1120455e+02   9.6963636e+00   3.1710000e+02   1.4076545e+01   1.3315364e+02  -1.7470473e+01   2.2609727e+02   1.7624036e+01   4.0201273e+02   1.0335273e+00   2.5881545e+02   3.1036582e+01   2.4462545e+02   2.9928145e+01   3.4290007e+02   2.1100284e+01   1.9458545e+02   1.7067709e+01   5.6807727e+02   1.8713818e+01   2.7275455e+02   1.3806000e+01   2.2193818e+02   1.4375855e+01   2.1297818e+02   2.7090182e+00   5.5472545e+02   1.2153782e+01   2.8055091e+02   2.6851382e+01   1.0955091e+02   3.1041091e+00   2.9395727e+02   9.0816000e+00   2.0583455e+02   1.0123273e+00   3.2455091e+02   2.4290473e+01   1.6857545e+02   9.2527600e+01   7.6052727e+01   7.4309418e+01   1.1408636e+02   9.9954909e+01   2.4785007e+02   2.0704284e+01   3.5338007e+02   1.6071884e+01   2.5273273e+02   1.4423200e+01   2.4504455e+02   2.8436436e+01   3.0030909e+02   1.5978000e+01   2.0261007e+02   3.5183484e+01   3.0142007e+02   3.7658684e+01   1.8099007e+02   3.0673084e+01   1.9697364e+02   2.0808473e+01   3.1337364e+02   2.2579200e+01   2.1915182e+02   6.1763309e+01   3.7012545e+02   6.2963273e+00   2.0486545e+02   1.9563491e+01   1.0002455e+02   1.2598945e+01   1.8119182e+02   2.3343745e+01   3.3542727e+02   1.1372182e+01   4.5531273e+02   1.6231345e+01   2.4175818e+02   2.4169345e+01   1.7671636e+02   1.3658269e+02   1.2432545e+02   3.2175782e+01   3.6783636e+02  -4.3614545e+00   2.1463000e+02   2.0890509e+01   2.0601909e+02   3.6530182e+00   3.6803636e+02   4.9934545e+00   2.2352007e+02   1.8320684e+01   1.8680007e+02  -7.1217158e+00   2.1993182e+02   2.2620909e+01   1.2705545e+02  -3.2253455e+00   1.5231091e+02   7.9405818e+00   2.2676273e+02  -1.6215564e+01   2.0268909e+02   8.0239636e+00   9.0230067e+01  -1.3306116e+01   2.1094455e+02   1.6035273e+00   2.2435182e+02   1.0943673e+01   1.6428007e+02   1.5529884e+01   2.6164909e+02   5.1480727e+00   1.9366007e+02  -1.1820516e+01   1.9639545e+02   3.6447273e+00   1.7427000e+02  -1.5898873e+01
   2.6790091e+02   2.8542909e+00   1.8182364e+02  -1.5685891e+01   1.8064636e+02   2.2210182e+00   2.4258000e+02   8.6463273e+00   1.3642007e+02   1.3568684e+01   1.1682455e+02   1.1476764e+01   2.4986000e+02  -2.7342545e+00   1.4105364e+02  -8.9124727e+00   2.3409727e+02  -1.5255964e+01   4.0172273e+02  -3.0932727e+00   2.4953545e+02  -7.0810182e+00   2.3496545e+02   4.6094545e-01   2.7090007e+02   2.7860284e+01   1.9634545e+02   2.2686909e+01   4.0864727e+02  -3.6217818e+00   1.8318455e+02  -1.0748400e+01   1.9079818e+02   8.3370545e+00   2.4364818e+02  -7.1745818e+00   5.7800545e+02   4.8138182e-01   2.2203091e+02   1.7812982e+01   1.0612091e+02  -8.5814909e+00   2.7604727e+02  -1.0675600e+01   1.4883455e+02  -2.0476727e+00   2.8808091e+02   1.0580727e+00   1.4514545e+02   6.8692000e+01   8.1622727e+01   7.4393818e+01   1.5927636e+02   1.8149709e+01   2.5580007e+02   8.3082842e+00   3.1752007e+02   1.4606842e+00   2.7259273e+02   7.1744000e+00   2.6175455e+02   2.8189636e+01   2.5720909e+02   3.2360000e+00   1.7418007e+02   2.6167884e+01   2.3099007e+02   1.3573084e+01   1.4538007e+02   1.1041884e+01   2.1501364e+02   2.1225273e+01   3.0513364e+02  -5.2416000e+00   1.8310182e+02   5.2647309e+01   2.9574545e+02   1.8167273e+00   1.8728545e+02  -4.9401091e+00   2.0083455e+02  -1.0845855e+01   1.3490182e+02   1.2946945e+01   2.7775727e+02   2.3795782e+01   4.6316273e+02   2.5693345e+01   2.5394818e+02   4.2384145e+01   1.7381636e+02   1.3652469e+02   1.5989545e+02   1.7910182e+01   2.9602636e+02   1.4334545e-01   1.9077000e+02   1.4839309e+01   2.2549909e+02   1.6764618e+01   3.1951636e+02   3.2205055e+01   2.3980007e+02   2.3982842e+00   2.6014007e+02   2.8241084e+01   2.9336182e+02   1.7516509e+01   1.0534545e+02  -1.1438545e+01   1.3326091e+02  -7.8754182e+00   1.8072273e+02  -9.6723636e+00   1.6516909e+02  -2.2834436e+01   9.3520067e+01  -2.1393158e+00   1.5204455e+02   1.5315527e+01   2.0221182e+02   1.1864873e+01   1.3371007e+02   2.1654842e+00   2.3131909e+02  -1.4805527e+01   1.2433007e+02  -1.4224116e+01   2.0272545e+02  -5.8116727e+00   1.4117000e+02  -9.4808727e+00
   2.2748091e+02   5.5178909e+00   2.0582364e+02  -1.4325891e+01   2.1092636e+02  -6.2513818e+00   2.7044000e+02   1.8607527e+01   1.0209007e+02   1.1415084e+01   1.3682455e+02  -6.2132364e+00   3.1577000e+02   2.0472945e+01   1.3172364e+02   5.4539273e+00   2.2228727e+02   9.4988364e+00   4.1334273e+02   1.9937127e+01   2.6862545e+02   2.2961782e+01   2.1639545e+02   3.5136545e+01   3.1661007e+02   3.4823484e+01   2.4553545e+02   2.1651709e+01   4.8769727e+02   5.7142182e+00   2.6713455e+02   3.9156000e+00   1.9917818e+02   7.9066545e+00   2.4093818e+02  -2.5777818e+00   4.2024545e+02   2.5292182e+01   2.5103091e+02   3.7162982e+01   1.2298091e+02   1.5499709e+01   2.6662727e+02  -6.5920000e+00   1.2092455e+02   7.8951273e+00   3.2160091e+02   1.6376473e+01   1.4971545e+02   6.4896400e+01   9.8902727e+01   8.0911418e+01   1.6546636e+02   2.0514509e+01   2.5404007e+02   3.7729084e+01   6.1276007e+02   3.5081484e+01   2.6254273e+02   2.0978400e+01   3.1666455e+02   3.7968364e+00   2.4572909e+02   2.8824400e+01   2.1728007e+02   1.5629884e+01   2.6714007e+02   3.7641084e+01   1.7823007e+02   2.3843884e+01   1.9525364e+02   3.3260727e+00   3.1394364e+02   1.5243600e+01   1.8143182e+02   6.0540909e+01   3.3784545e+02  -4.4512727e+00   1.9643545e+02   1.1807891e+01   1.7625455e+02   1.7880545e+01   1.6152182e+02   3.5273455e+00   2.6566727e+02   2.2332982e+01   4.1083273e+02  -4.6902545e+00   2.5060818e+02   2.2041345e+01   1.1409636e+02   8.8872291e+01   1.6984545e+02  -1.2365818e+01   2.5388636e+02   3.2454545e-01   1.7192000e+02   4.0173091e+00   2.1197909e+02   1.9416218e+01   2.8784636e+02   1.6548655e+01   1.8304007e+02  -1.0160916e+01   1.4776007e+02   6.8114842e+00   1.9470182e+02   4.6893091e+00   1.4958545e+02  -1.8977745e+01   1.9079091e+02   1.4622182e+01   2.0024273e+02   1.2436036e+01   2.4030909e+02   1.0014364e+01   1.0428007e+02   6.0498842e+00   1.8070455e+02   2.5642727e+01   2.5002182e+02   3.1130073e+01   1.7018007e+02   6.7278842e+00   3.0531909e+02   2.0554473e+01   1.8090007e+02  -4.7497158e+00   2.3677545e+02   1.7754327e+01   1.3784000e+02  -1.3644727e+00
   1.4576091e+02   6.2954909e+00   3.3049364e+02  -4.2494909e+00   2.0107636e+02   1.1116618e+01   1.6939000e+02   4.0152727e-01   9.1380067e+01   5.7418842e+00   1.3811455e+02   1.1353564e+01   2.8415000e+02   1.5282545e+01   1.5482364e+02   1.7592727e-01   1.9295727e+02   1.4565236e+01   4.2191273e+02   1.9341527e+01   2.7986545e+02   7.3525818e+00   2.0639545e+02   1.6846545e+01   2.4180007e+02   1.8188284e+01   2.0296545e+02   9.5373091e+00   3.9522727e+02   1.9401818e+01   2.4375455e+02   2.1260000e+00   1.9198818e+02  -1.2228145e+01   2.4955818e+02  -6.1673818e+00   4.0291545e+02  -8.7514182e+00   1.9965091e+02  -1.7206618e+01   1.2951091e+02   7.5973091e+00   2.0400727e+02  -2.5062400e+01   1.4249455e+02  -3.2830473e+01   2.9608091e+02   6.8980727e+00   1.4052545e+02   5.8061600e+01   7.5662727e+01   4.2150618e+01   1.7131636e+02   2.3086509e+01   2.2971007e+02   1.4965484e+01   5.8485007e+02   3.1364284e+01   2.8935273e+02  -3.5640000e-01   2.7361455e+02   1.9200836e+01   2.1330909e+02  -6.3420000e+00   2.4304007e+02   2.9949084e+01   2.3947007e+02   3.2424684e+01   1.8418007e+02   1.6578842e+00   1.9249364e+02   5.0886873e+01   3.3351364e+02   5.3880000e+00   2.5353182e+02   8.4442909e+01   2.9136545e+02   1.8927127e+01   1.6314545e+02   7.6610909e+00   1.7297455e+02   1.5102945e+01   1.5966182e+02   1.2636145e+01   2.6323727e+02   1.1627382e+01   5.1931273e+02   1.2821345e+01   2.7279818e+02   1.6026145e+01   1.3071636e+02   5.7452691e+01   1.8270545e+02   2.8953818e+00   2.8574636e+02   1.1574545e-01   1.9039000e+02  -7.9029091e-01   2.6944909e+02   2.5818618e+01   3.6756636e+02   1.8841055e+01   2.4523007e+02   1.2623884e+01   1.4533007e+02  -6.1411582e-01   1.9079182e+02   4.4321091e+00   1.0925545e+02  -1.4841345e+01   1.7907091e+02   7.0297818e+00   1.9857273e+02  -3.9603636e+00   2.3668909e+02  -1.4986036e+01   1.1595007e+02  -1.8883716e+01   1.7556455e+02  -8.5660727e+00   2.3859182e+02   7.5744727e+00   1.5390007e+02  -3.9197158e+00   2.5693909e+02   5.1448727e+00   1.3695007e+02  -3.0613716e+01   1.9163545e+02  -7.8744727e+00   1.4027000e+02  -1.6598873e+01
   2.1552091e+02  -6.5653091e+00   2.7896364e+02   9.3529091e+00   1.9840636e+02  -1.3629782e+01   2.4096000e+02   7.8259273e+00   8.6040067e+01   1.6649084e+01   1.3968455e+02   7.7479636e+00   2.6305000e+02   3.2310545e+01   1.3720364e+02   2.1055273e+00   2.2643727e+02   8.5468364e+00   3.8367273e+02   8.5407273e+00   3.0958545e+02   1.7204982e+01   2.3229545e+02   2.9154545e+01   2.6947007e+02   2.5494684e+01   1.8739545e+02   3.1262909e+01   4.1131727e+02   6.8746182e+00   2.5932455e+02   1.7730400e+01   2.4507818e+02   8.6146545e+00   2.3526818e+02  -2.3141818e+00   3.2319545e+02   2.1461818e+00   2.0479091e+02   2.0521818e+00   1.1598091e+02   7.0197091e+00   1.8266727e+02  -8.4952000e+00   1.4659455e+02  -1.2918473e+01   2.5675091e+02   7.9044727e+00   1.6514545e+02   7.4142000e+01   9.5052727e+01   4.3889418e+01   2.1531636e+02  -1.5234909e+00   2.3180007e+02  -6.7217158e+00   5.5899007e+02   1.2913084e+01   2.3035273e+02  -1.4256400e+01   2.7075455e+02   4.8096364e+00   2.2953909e+02  -6.0304000e+00   2.3276007e+02   1.5481484e+01   2.4009007e+02   1.3805084e+01   1.8580007e+02  -1.2817158e+00   1.8749364e+02   1.0390687e+02   2.9918364e+02   6.1344000e+00   2.1539182e+02   8.2064109e+01   3.4908545e+02  -1.3450473e+01   1.4186545e+02  -1.1156509e+01   2.3140455e+02   3.6185455e+00   1.8666182e+02  -1.1953855e+01   3.1618727e+02   2.5011382e+01   6.4878273e+02   1.3183745e+01   3.0351818e+02   9.6085455e+00   1.4214636e+02   1.0410829e+02   2.3937545e+02   6.0717818e+00   3.4436636e+02   9.7561455e+00   2.4239000e+02   1.2859709e+01   3.2977909e+02   7.9022182e+00   4.0708636e+02   1.8909455e+01   2.5418007e+02  -1.3721158e+00   1.9947007e+02  -2.2565316e+01   1.9627182e+02   2.6993709e+01   1.1677545e+02  -1.0542945e+01   1.8660091e+02   1.5097382e+01   2.2186273e+02  -1.3935636e+00   2.3059909e+02  -6.4988364e+00   1.1414007e+02   1.4591084e+01   2.1075455e+02   1.9858727e+01   2.5426182e+02  -4.1091273e+00   2.0366007e+02   1.5294842e+00   3.1921909e+02   8.4424727e+00   1.3514007e+02  -6.1389158e+00   1.6577545e+02  -9.4756727e+00   1.1165000e+02   7.3072727e-01
   2.1700091e+02   7.0762909e+00   2.5753364e+02   5.8673091e+00   1.9292636e+02  -4.7113818e+00   2.1635000e+02  -9.0152727e+00   1.1376007e+02   1.5571484e+01   1.3563455e+02   1.9021964e+01   3.0353000e+02   6.4521455e+00   1.2339364e+02  -4.0967273e-01   2.4095727e+02  -4.8047636e+00   3.5620273e+02   1.1168327e+01   2.5620545e+02   1.2475382e+01   2.1739545e+02  -5.0834545e+00   2.0047007e+02   3.9304684e+01   1.3196545e+02   4.9773091e+00   4.0102727e+02  -1.0621818e+00   2.2799455e+02  -1.4732000e+00   1.9498818e+02   1.4761855e+01   2.2483818e+02  -1.0497818e+00   3.1362545e+02   5.2017818e+00   2.3379091e+02   1.3972182e+01   1.7770091e+02  -7.1578909e+00   2.0257727e+02   1.5320000e+00   1.6021455e+02  -2.8180727e+00   2.1984091e+02   1.9187273e+01   1.7014545e+02   1.0740200e+02   1.2014273e+02   6.0832218e+01   2.0865636e+02   2.2289309e+01   2.4418007e+02   1.9327884e+01   6.2804007e+02   4.4579084e+01   2.1197273e+02   4.6440000e+00   2.8466455e+02   3.6506836e+01   2.9396909e+02   9.7752000e+00   2.8180007e+02   3.9608284e+01   2.7638007e+02   6.0941884e+01   1.9995007e+02   4.3056284e+01   2.0663364e+02   9.8895673e+01   3.3365364e+02   9.8068000e+00   2.9939182e+02   9.7344109e+01   3.9784545e+02   5.6487273e+00   1.3528545e+02   1.8269891e+01   2.1340455e+02   3.5285455e+00   1.5490182e+02   1.1156945e+01   3.3746727e+02   2.7588982e+01   5.2259273e+02   2.2938945e+01   2.7284818e+02   2.4542145e+01   1.5319636e+02   9.6364291e+01   1.6094545e+02   2.8661818e+00   3.3217636e+02   9.1613455e+00   2.4792000e+02  -3.0269091e-01   2.6649909e+02   7.6746182e+00   4.4418636e+02   1.3314545e+00   2.0157007e+02   2.6466842e+00   1.8471007e+02  -2.5345158e+00   1.9693182e+02   1.9230909e+01   1.2234545e+02   4.3014545e+00   2.1874091e+02  -2.0423818e+01   2.0148273e+02  -2.5231636e+00   1.8773909e+02   7.1199636e+00   1.4661007e+02   3.6634842e+00   2.2384455e+02  -5.5284727e+00   2.2226182e+02   1.0920873e+01   1.4461007e+02   1.5253484e+01   3.1473909e+02   7.8508727e+00   1.4695007e+02  -1.0173716e+01   1.9672545e+02  -1.8521673e+01   1.3184000e+02  -6.5944727e+00
   1.8248091e+02  -9.7210909e-01   2.1549364e+02  -8.7194909e+00   2.2097636e+02   1.4904618e+01   1.8754000e+02  -5.2404727e+00   1.0028007e+02  -7.9201158e+00   1.2801455e+02   1.5111564e+01   3.2658000e+02   1.5128145e+01   1.2772364e+02  -6.3260727e+00   1.9804727e+02   1.0968036e+01   4.2539273e+02   8.9231273e+00   2.6129545e+02   3.9068182e+01   2.3710545e+02   4.0619745e+01   2.8252007e+02   3.0070684e+01   1.6415545e+02   1.6402109e+01   4.1560727e+02   1.8391418e+01   2.3675455e+02  -1.0840000e+00   2.0807818e+02   8.6246545e+00   1.5155818e+02  -1.6657382e+01   2.8434545e+02  -1.4455818e+01   2.5160091e+02   3.3573818e+00   1.2565091e+02  -2.3473891e+01   2.1185727e+02  -2.1690400e+01   1.6030455e+02  -4.3452727e+00   2.0746091e+02   7.1776727e+00   1.7552545e+02   8.6541600e+01   8.7382727e+01   8.8743018e+01   1.3584636e+02   8.5441091e+00   2.7742007e+02   2.2908684e+01   5.3114007e+02   1.5331084e+01   1.9787273e+02  -1.2088000e+01   2.5509455e+02   1.8442436e+01   2.5468909e+02   2.7276000e+00   2.2928007e+02   1.5329884e+01   2.1238007e+02   3.2021884e+01   2.0795007e+02   7.7062842e+00   9.7493636e+01   6.1196873e+01   3.0418364e+02   1.4834400e+01   3.0658182e+02   6.5528909e+01   2.7874545e+02  -2.5332727e+00   1.7557545e+02  -9.8133091e+00   2.3430455e+02   2.2865455e+00   1.8690182e+02  -1.1313055e+01   3.3837727e+02   6.2361818e+00   4.5374273e+02  -3.7430545e+00   2.8989818e+02  -1.0618545e+00   1.8433636e+02   1.1492309e+02   1.5080545e+02   6.3738182e-01   3.0598636e+02  -1.0603455e+01   2.0749000e+02   4.0717091e+00   2.1739909e+02   2.8982618e+01   4.2456636e+02   1.4661055e+01   2.4852007e+02   9.9406842e+00   2.0957007e+02  -1.9093316e+01   2.1312182e+02   1.5057091e+00   1.2391545e+02   1.6315855e+01   2.1431091e+02   1.8305818e+00   2.0986273e+02   1.5136436e+01   2.2626909e+02  -1.0524364e+00   1.3609007e+02   1.3265084e+01   2.2118455e+02  -2.0695673e+01   2.4845182e+02  -1.5214327e+01   1.6347007e+02  -2.1645316e+01   3.9521909e+02   5.5247273e-01   1.8409007e+02  -8.5249158e+00   1.7848545e+02   5.1275273e+00   1.2732000e+02   2.9071273e+00
   1.8971091e+02  -1.5505091e+00   2.4677364e+02  -5.0718909e+00   2.3350636e+02  -1.0527782e+01   1.7392000e+02  -3.3408727e+00   9.2610067e+01   6.4134842e+00   1.3006455e+02   2.8707564e+01   3.0039000e+02   2.5753345e+01   1.4043364e+02  -1.6382873e+01   2.2462727e+02  -1.7688364e+01   3.8034273e+02   7.6171273e+00   2.4524545e+02  -1.0497818e+01   2.1905545e+02  -6.2662545e+00   2.5366007e+02   3.5999484e+01   1.8567545e+02  -8.5994909e+00   4.5826727e+02   8.3086182e+00   1.8009455e+02  -2.0451200e+01   1.9212818e+02   3.0906545e+00   2.0616818e+02  -2.5061818e+00   3.2534545e+02   1.2074182e+01   2.6589091e+02   2.9594182e+01   1.3036091e+02  -2.4206909e+00   3.0900727e+02  -1.6262400e+01   2.1859455e+02  -8.1984727e+00   2.7141091e+02   3.7821673e+01   2.7952545e+02   4.5801600e+01   8.7282727e+01   8.7991018e+01   1.5974636e+02   1.3872109e+01   3.2514007e+02   2.5041084e+01   6.2585007e+02   4.8604284e+01   1.9444273e+02   2.9516400e+01   2.6071455e+02   2.9612836e+01   3.9801909e+02   2.0261200e+01   2.2209007e+02   4.4665084e+01   3.0023007e+02   3.2703884e+01   2.2533007e+02   2.7405884e+01   1.3144364e+02   6.9050873e+01   3.2446364e+02   8.8820000e+00   2.9410182e+02   7.3147309e+01   3.0574545e+02   1.3496727e+01   1.4886545e+02  -5.5265091e+00   2.5292455e+02   8.4669455e+00   1.9533182e+02   2.0125455e+00   3.3185727e+02   1.7707782e+01   4.0664273e+02   2.8314945e+01   2.9017818e+02   8.4857455e+00   1.7281636e+02   1.4189469e+02   1.4270545e+02   2.2325382e+01   3.0064636e+02   3.9637455e+00   1.8877000e+02   1.7189309e+01   2.5230909e+02   1.7379818e+01   3.8513636e+02   9.7154545e+00   2.4085007e+02   1.0504284e+01   2.2528007e+02   3.3698842e+00   2.1974182e+02   2.2256109e+01   1.8010545e+02   1.9630655e+01   2.1088091e+02  -5.1350182e+00   2.0057273e+02   5.4096364e+00   1.8992909e+02   7.5647636e+00   1.5580007e+02   2.5828284e+01   2.1970455e+02   2.3372727e+01   2.6664182e+02   1.6800473e+01   1.8371007e+02   2.1355484e+01   3.6873909e+02   1.0630873e+01   1.8452007e+02  -6.7493158e+00   1.9563545e+02   3.8555273e+00   1.4698000e+02  -2.9056727e+00
   1.9871091e+02   2.9694909e+00   1.2563364e+02   7.9999309e+01   1.7569636e+02   7.2870182e+00   1.9668000e+02   7.1283273e+00   1.0885007e+02  -1.5605716e+01   1.3444455e+02   2.0837164e+01   3.0900000e+02  -1.6465455e+01   1.4058364e+02  -8.2487273e-01   2.0633727e+02  -5.2251636e+00   3.1929273e+02  -7.3887273e-01   2.5558545e+02   2.2384982e+01   2.2743545e+02   3.7593345e+01   3.2042007e+02   2.5038684e+01   2.3125545e+02   2.3794109e+01   5.9460727e+02   1.5541418e+01   1.8137455e+02   1.3966400e+01   2.2688818e+02   2.8069855e+01   2.2816818e+02  -1.8861818e+00   3.0072545e+02   1.1703782e+01   2.4465091e+02   2.0533818e+00   9.3220909e+01  -1.7829491e+01   2.7828727e+02  -9.7148000e+00   1.7478455e+02  -1.8073673e+01   2.9441091e+02   1.2651673e+01   2.3205545e+02  -1.3360800e+01   5.9002727e+01   6.1483418e+01   1.3779636e+02   1.8148109e+01   3.3390007e+02   4.9202842e+00   5.5418007e+02   3.5527884e+01   2.1144273e+02  -6.0336000e+00   2.3961455e+02   8.8708364e+00   2.7391909e+02   1.3999200e+01   1.4457007e+02   1.4396684e+01   2.5352007e+02   1.4010684e+01   2.1480007e+02   5.8682842e+00   1.4168364e+02   5.2471673e+01   2.9289364e+02  -1.0832400e+01   2.6801182e+02   7.1664509e+01   2.6422545e+02   8.0983273e+00   2.1776545e+02  -2.0385091e+00   2.0521455e+02   3.9437455e+00   1.8833182e+02   7.2425455e+00   2.8523727e+02   1.7387382e+01   3.6226273e+02   1.4435345e+01   2.8070818e+02   1.0863345e+01   1.8081636e+02   1.0353469e+02   1.6703545e+02   9.0989818e+00   3.0031636e+02   1.4470145e+01   1.8663000e+02   1.0410509e+01   2.2082909e+02   2.1758218e+01   3.5189636e+02   2.5044655e+01   2.4009007e+02  -5.1549158e+00   2.2271007e+02   3.5754842e+00   2.2174182e+02   2.7336109e+01   1.4625545e+02   1.1238655e+01   1.6255091e+02  -1.8218618e+01   1.8943273e+02  -1.0889164e+01   1.9511909e+02  -1.7004364e+00   1.2199007e+02   3.3430842e+00   1.8256455e+02   3.1539273e+00   2.5764182e+02   3.0004727e+00   1.7290007e+02  -1.0589716e+01   3.2121909e+02  -1.4775273e+00   2.2909007e+02  -2.6464916e+01   1.8572545e+02  -9.0216727e+00   1.3908000e+02  -6.6936727e+00
   2.2486091e+02   7.2574909e+00   1.5544364e+02   1.1989451e+02   2.1178636e+02   1.5981818e-01   1.7311000e+02   6.9639273e+00   1.2076007e+02   8.3014842e+00   1.4282455e+02   9.9767636e+00   2.9881000e+02  -1.6320255e+01   1.4124364e+02   1.1212327e+01   2.2947727e+02  -5.4963636e+00   3.4791273e+02   1.6021527e+01   2.2310545e+02  -2.9166182e+00   1.8620545e+02   5.5174545e-01   2.5995007e+02   1.1306284e+01   1.5191545e+02  -4.7586909e+00   4.6598727e+02   6.4101818e-01   2.3866455e+02  -3.8068000e+00   1.8203818e+02   2.1878545e+00   2.6955818e+02   5.1261818e-01   3.7305545e+02  -1.2462618e+01   2.5350091e+02   3.9653818e+00   1.2627091e+02   2.6165091e+00   2.6890727e+02  -9.7744000e+00   1.3473455e+02   6.7403273e+00   3.2213091e+02   1.7864073e+01   2.0233545e+02  -9.6932000e+00   9.2052727e+01   6.3839418e+01   8.9126364e+01   1.8209171e+02   3.4618007e+02   9.7878842e+00   5.1352007e+02   3.7160684e+01   2.2625273e+02  -5.9284000e+00   2.6432455e+02  -5.8596364e-01   2.8530909e+02  -2.5200000e-01   2.8238007e+02   2.0321884e+01   3.1090007e+02   1.2850284e+01   2.2761007e+02   3.3753484e+01   1.4735364e+02   8.7158073e+01   3.3546364e+02   2.2320000e+00   2.4691182e+02   6.1872509e+01   3.6617545e+02   9.6623273e+00   1.8424545e+02   1.6923091e+01   1.8864455e+02   9.0393455e+00   2.1300182e+02  -4.4010545e+00   2.6746727e+02   2.5808982e+01   3.9678273e+02   2.0153745e+01   2.5960818e+02   2.7031345e+01   1.2390636e+02   1.0051749e+02   2.0199545e+02   1.5442182e+01   2.8269636e+02   9.0197455e+00   1.9158000e+02  -1.8454909e+00   2.3068909e+02   2.4399418e+01   3.6222636e+02   3.6118255e+01   1.9180007e+02  -9.0517158e+00   1.5380007e+02  -7.7217158e+00   1.8355182e+02   2.0111309e+01   1.4734545e+02   1.8111455e+01   1.7574091e+02  -3.4638182e+00   2.0995273e+02   8.1792364e+00   2.1192909e+02   8.5476364e-01   1.0709007e+02   2.4485084e+01   1.9884455e+02   1.3815273e+00   2.7545182e+02   3.0245673e+01   1.7461007e+02   1.4943484e+01   2.9816909e+02   1.3366473e+01   2.0985007e+02  -1.8205716e+01   2.2434545e+02   1.5508727e+01   1.5932000e+02  -6.3128727e+00
   2.3086091e+02   5.6774909e+00   1.7610364e+02   7.5811709e+01   3.2411636e+02   7.9334182e+00   1.9758000e+02   1.0536327e+01   9.9850067e+01   2.5164284e+01   1.2211455e+02   1.0013564e+01   3.1853000e+02   1.0492145e+01   1.5829364e+02  -2.0516727e+00   2.6128727e+02   1.8588364e+00   3.4020273e+02  -4.1167273e-01   2.7934545e+02   1.8584182e+01   2.1062545e+02   1.6838145e+01   3.2676007e+02   1.8201484e+01   1.3025545e+02   9.4541091e+00   5.0064727e+02  -9.5117818e+00   2.4513455e+02   1.7105600e+01   2.0241818e+02   1.8977455e+01   2.4593818e+02   6.0222182e+00   3.9638545e+02   5.8609818e+00   2.2822091e+02   2.3677818e+00   1.0803091e+02   3.6057091e+00   2.6219727e+02  -3.1876000e+00   1.2626455e+02  -9.2920727e+00   3.2103091e+02   4.4720727e+00   1.7052545e+02  -3.2884000e+00   1.1200273e+02   6.7013418e+01   9.0556364e+01   1.9640731e+02   2.7661007e+02   9.0734842e+00   4.9999007e+02   2.4433084e+01   2.0959273e+02   1.6304400e+01   2.7071455e+02   1.2142836e+01   2.6591909e+02   1.1969200e+01   2.2038007e+02   1.8001884e+01   2.9390007e+02   3.7730284e+01   2.0438007e+02   2.2371884e+01   1.3949364e+02   1.0445687e+02   3.2146364e+02   8.9720000e+00   1.9053182e+02   7.2242909e+01   3.2489545e+02   1.7344727e+01   2.2028545e+02   1.4569891e+01   1.9935455e+02   2.0272545e+01   2.0652182e+02   7.3734545e-01   3.0094727e+02   1.9405818e+00   4.1721273e+02   3.9345455e-02   2.4098818e+02   1.2809455e+00   1.3028636e+02   7.5147091e+01   1.9089545e+02   1.1190182e+01   3.3083636e+02   1.3788545e+01   1.8620000e+02   1.2974909e+01   3.2854909e+02   5.2406182e+00   3.5680636e+02   6.5118545e+00   2.0709007e+02  -1.3704916e+01   1.4671007e+02   4.6054842e+00   1.6031182e+02   9.7305091e+00   1.3172545e+02  -6.8945455e-02   1.0936091e+02  -1.2293418e+01   1.9315273e+02  -2.0426764e+01   1.3521909e+02   5.0915636e+00   8.0520067e+01   5.6106842e+00   1.9932455e+02   9.1312727e-01   2.3059182e+02   1.7254473e+01   1.6328007e+02   2.1039884e+01   3.1702909e+02  -2.3823273e+00   1.4090007e+02  -1.4879716e+01   2.3258545e+02   1.6279527e+01   1.3298000e+02  -1.3255673e+01
   1.8609091e+02   4.3590909e+00   1.7882364e+02   6.6454109e+01   2.8159636e+02   1.0095018e+01   2.3587000e+02   1.4513127e+01   8.8380067e+01  -9.1581158e+00   1.2687455e+02   5.9627636e+00   3.0720000e+02   2.6398545e+01   1.3182364e+02  -9.1740727e+00   2.2366727e+02   1.6248436e+01   4.0882273e+02   1.1818727e+01   3.1310545e+02   7.7333818e+00   1.9539545e+02   5.7665455e+00   2.7404007e+02   2.1319084e+01   1.8367545e+02   5.9405091e+00   4.5722727e+02   1.4918182e+00   2.4532455e+02   1.3804000e+00   2.1436818e+02  -1.3258545e+01   2.1750818e+02  -3.6033818e+00   2.9305545e+02  -4.2526182e+00   1.9389091e+02   4.7841818e+00   1.3117091e+02  -2.9549091e-01   2.3438727e+02  -2.3872800e+01   1.2006455e+02  -1.7176073e+01   2.7675091e+02   2.2544727e+00   1.7933545e+02  -9.0320000e-01   5.7002727e+01   7.9603418e+01   1.7760636e+02   7.8683309e+01   2.2271007e+02   1.2575484e+01   4.5790007e+02   1.8380284e+01   2.3692273e+02   1.9978000e+01   2.2747455e+02   1.7702036e+01   2.3634909e+02  -4.2352000e+00   2.4618007e+02   1.2357884e+01   2.4571007e+02   2.2395484e+01   2.1676007e+02   2.4521484e+01   1.3039364e+02   8.7754873e+01   3.5508364e+02   1.1952400e+01   2.1877182e+02   3.9463709e+01   3.1936545e+02   5.5971273e+00   1.7619545e+02  -7.7629091e+00   1.8230455e+02   6.2565455e+00   1.7890182e+02   6.2369455e+00   3.2370727e+02   1.0599782e+01   4.2526273e+02   1.3105345e+01   3.4389818e+02   1.4188145e+01   1.6362636e+02   1.0357989e+02   1.8127545e+02   1.6959782e+01   3.0502636e+02  -4.6654545e-02   2.5115000e+02   1.1158909e+01   3.3501909e+02   1.8293018e+01   3.9489636e+02   1.9794655e+01   2.6480007e+02   1.8298284e+01   1.7309007e+02  -4.9849158e+00   1.8393182e+02   9.6509091e+00   1.2558545e+02   9.7522545e+00   1.5731091e+02   1.1150582e+01   2.1876273e+02   7.2344364e+00   1.7459909e+02   2.5791164e+01   1.3738007e+02   1.2781884e+01   1.9856455e+02   2.7403927e+01   2.9340182e+02   2.3379673e+01   1.8980007e+02   1.1158284e+01   3.7578909e+02   1.6726873e+01   1.7166007e+02  -1.6060516e+01   2.2291545e+02   4.6231273e+00   1.3217000e+02  -2.4308727e+00
   1.8967091e+02  -9.9773091e+00   1.6182364e+02   1.0457411e+02   3.1945636e+02  -1.0833782e+01   1.9806000e+02   1.1257927e+01   8.0420067e+01   5.4786842e+00   1.2916455e+02   7.0695636e+00   2.8824000e+02   7.0053455e+00   1.3786364e+02  -1.5672727e+00   2.1033727e+02   6.4148364e+00   4.1086273e+02  -9.9644727e+00   2.6758545e+02   4.9449818e+00   2.8053545e+02   5.5753455e+00   2.6747007e+02   2.2754684e+01   1.9353545e+02   1.7861709e+01   4.7360727e+02   1.2131418e+01   2.3251455e+02  -1.4048000e+00   1.9312818e+02  -2.4193455e+00   2.2564818e+02  -7.1645818e+00   2.9191545e+02   2.1858182e-01   2.4493091e+02   1.9320982e+01   1.5627091e+02   7.7465091e+00   1.8390727e+02   7.8356000e+00   1.4821455e+02  -8.6680727e+00   2.5227091e+02   6.3128727e+00   2.3871545e+02   8.2064000e+00   9.3522727e+01   8.4721818e+01   2.1169636e+02   2.5146109e+01   3.5804007e+02   2.0269084e+01   5.1666007e+02   4.0579484e+01   2.5482273e+02   1.6926000e+01   2.8461455e+02   2.2220836e+01   3.1596909e+02   5.9152000e+00   3.4776007e+02   4.9091484e+01   2.8609007e+02   1.3785084e+01   1.6823007e+02   1.7503884e+01   1.8635364e+02   8.8948073e+01   3.3118364e+02   1.9154400e+01   1.9301182e+02   5.9234509e+01   3.1508545e+02  -1.3004727e+00   1.9095545e+02   7.9562909e+00   2.1664455e+02   4.0793455e+00   1.7200182e+02   2.6458945e+01   3.1318727e+02   1.7631382e+01   4.0178273e+02   9.0837455e+00   2.9808818e+02   1.3142945e+01   1.5843636e+02   1.1428509e+02   1.3303545e+02   5.8981818e-02   3.5326636e+02   1.3854145e+01   2.3525000e+02  -4.7909091e-01   2.5430909e+02   2.2198182e+00   3.9894636e+02   1.4750655e+01   2.2190007e+02  -4.0971582e-01   1.3118007e+02  -9.5821158e+00   1.7250182e+02   1.8953091e+00   1.2063545e+02  -2.0181745e+01   1.5507091e+02  -3.7102182e+00   2.0895273e+02  -8.2607636e+00   1.6116909e+02   3.9655636e+00   1.1214007e+02   4.9910842e+00   1.5465455e+02  -1.9993273e+01   2.5869182e+02  -7.0352727e-01   1.5838007e+02   2.1518842e+00   3.2516909e+02   2.0256473e+01   1.4923007e+02  -6.6961158e+00   1.8396545e+02   5.3591273e+00   1.2222000e+02   6.4151273e+00
   1.8133091e+02   1.6898909e+00   1.8849364e+02   1.1554051e+02   2.7431636e+02   1.0741818e-01   2.1068000e+02   8.3272727e-03   7.7420067e+01   1.2668684e+01   1.4558455e+02   1.0175964e+01   2.7110000e+02   9.7565455e+00   1.4824364e+02  -5.1576727e+00   2.0785727e+02  -2.2296764e+01   3.7858273e+02  -1.1142073e+01   3.0896545e+02   1.8924582e+01   2.8062545e+02   2.4428145e+01   2.2909007e+02   2.4155084e+01   2.1491545e+02   4.1513091e+00   3.9374727e+02   2.7610218e+01   2.8056455e+02  -1.0880000e-01   2.4331818e+02   1.6705455e+01   1.6464818e+02  -1.1424582e+01   2.8248545e+02  -1.2027018e+01   2.4846091e+02  -5.2514182e+00   1.1489091e+02  -1.9043091e+01   2.0409727e+02  -2.2869600e+01   1.3168455e+02   1.3564327e+01   1.8789091e+02   1.9332727e+00   2.3290545e+02  -1.1888000e+00   8.4242727e+01   6.3894218e+01   1.7289636e+02   1.0490109e+01   3.0942007e+02   1.2068684e+01   4.9571007e+02   1.1355484e+01   2.3444273e+02  -1.2036000e+00   2.7671455e+02   1.3472836e+01   2.3377909e+02  -8.6996000e+00   2.5523007e+02   1.5443884e+01   2.3518007e+02   2.0007884e+01   1.6085007e+02   8.3742842e+00   1.5292364e+02   7.7522473e+01   3.3232364e+02   1.6063200e+01   1.8777182e+02   5.1653709e+01   2.8865545e+02   4.1939273e+00   1.7200545e+02   2.2952291e+01   1.7159455e+02   4.3533455e+00   1.5209182e+02  -3.4282545e+00   3.3013727e+02   1.7275382e+01   3.3731273e+02   2.0761345e+01   2.0146818e+02   8.3525455e+00   1.8724636e+02   1.2436029e+02   1.3884545e+02   2.4041818e+00   3.4850636e+02   1.6649455e+00   1.9196000e+02   1.1704109e+01   1.7577909e+02  -2.8777818e+00   3.9351636e+02   2.3765055e+01   2.1704007e+02   1.2549084e+01   2.0409007e+02   3.3950842e+00   1.8093182e+02   4.7909091e+00   1.1725545e+02   8.2286545e+00   2.1960091e+02   5.2173818e+00   2.0553273e+02   1.1872836e+01   2.2492909e+02   2.2814764e+01   1.4299007e+02   2.2523084e+01   2.2813455e+02   7.6083273e+00   3.0430182e+02   2.3737673e+01   1.4442007e+02   7.8868418e-01   3.0388909e+02   1.8588727e+00   1.6280007e+02  -2.6817158e+00   1.8886545e+02  -5.0828727e+00   1.5570000e+02  -6.0232727e+00
   1.9571091e+02  -7.2705091e+00   1.9968364e+02   9.5405309e+01   2.4821636e+02  -6.1845818e+00   2.1587000e+02   6.9731273e+00   1.0276007e+02   1.7881484e+01   1.2473455e+02  -1.2196036e+01   2.2362000e+02   8.4945455e-02   1.4439364e+02  -5.6096727e+00   1.9552727e+02  -1.7803636e+00   2.8291273e+02   1.9701527e+01   2.5796545e+02   3.1954582e+01   2.5553545e+02   1.2955345e+01   2.2376007e+02   2.3301484e+01   2.2729545e+02   1.1830909e+01   3.9060727e+02   1.0621418e+01   2.6475455e+02   6.4860000e+00   2.1169818e+02  -2.6149455e+00   1.5555818e+02  -6.4738182e-01   3.0491545e+02   1.4558582e+01   2.5136091e+02  -6.7341818e-01   1.1298091e+02   2.8697091e+00   2.9809727e+02  -1.1096000e+00   1.7721455e+02  -7.1280727e+00   2.5294091e+02  -1.7407273e+00   2.6681545e+02   9.1484000e+00   1.2619273e+02   9.5728218e+01   1.6479636e+02   1.4088109e+01   2.9880007e+02   2.5148284e+01   5.2918007e+02   3.7527884e+01   2.7806273e+02  -2.2632000e+00   2.7523455e+02   2.7351236e+01   2.1672909e+02   2.0804400e+01   3.1228007e+02   2.8499884e+01   2.7023007e+02   3.4773884e+01   2.2761007e+02   2.8273484e+01   1.8930364e+02   1.0433207e+02   3.6284364e+02  -4.9984000e+00   2.4667182e+02   4.8461709e+01   4.0174545e+02   2.8236727e+01   2.1728545e+02   1.1898909e+00   2.1625455e+02   1.1160545e+01   1.8971182e+02   5.6121455e+00   3.0313727e+02   1.7715382e+01   3.6074273e+02   1.8746945e+01   2.1855818e+02   2.3653455e+00   1.9290636e+02   1.1304749e+02   1.6360545e+02   2.4613382e+01   3.0579636e+02   1.9751745e+01   2.1649000e+02   9.2117091e+00   1.9182909e+02   5.7482182e+00   3.3570636e+02   1.6959855e+01   2.1495007e+02  -7.0437158e+00   2.0790007e+02  -4.2971582e-01   1.8003182e+02  -1.7970909e+00   1.0786545e+02  -1.0701455e+00   2.1660091e+02  -9.0626182e+00   2.4743273e+02  -7.8191636e+00   2.1688909e+02   2.1279636e+00   1.2814007e+02   2.7110842e+00   1.9637455e+02   8.6691273e+00   3.1140182e+02   5.7496727e+00   1.4347007e+02  -1.0845316e+01   3.0593909e+02   1.2504873e+01   1.4476007e+02  -1.7668516e+01   1.7391545e+02  -5.9868727e+00   1.2674000e+02  -9.4647273e-01
   2.1933091e+02  -6.0201091e+00   1.7206364e+02   8.7994909e+01   2.6826636e+02  -1.5738582e+01   2.3544000e+02   2.8375273e+00   9.7850067e+01   1.2564284e+01   1.0701455e+02  -4.8284364e+00   2.3643000e+02   2.4801455e+00   1.4139364e+02  -4.6996727e+00   2.5200727e+02   8.6012364e+00   3.9720273e+02  -1.4631673e+01   2.7824545e+02   1.5382182e+01   2.2615545e+02   2.3405745e+01   2.6909007e+02   1.7145084e+01   1.5105545e+02   2.1701091e+00   5.3207727e+02   1.3593818e+01   1.9832455e+02   1.9800400e+01   1.9422818e+02   5.2526545e+00   2.0026818e+02  -6.9841818e+00   3.2467545e+02   4.3177818e+00   2.5798091e+02   3.7969818e+00   1.2622091e+02  -1.6189491e+01   2.8862727e+02  -1.4022000e+01   1.9340455e+02   4.6667273e+00   2.2189091e+02   4.5327273e-01   2.4005545e+02   5.5692000e+00   7.5762727e+01   8.0952618e+01   1.0574636e+02   9.9622109e+01   2.3752007e+02  -1.0179316e+01   5.2985007e+02   1.3714284e+01   2.4101273e+02  -5.4492000e+00   2.6761455e+02   1.2960836e+01   2.1358909e+02   8.0156000e+00   2.6166007e+02   4.5994842e+00   2.2942007e+02   2.1558684e+01   1.9680007e+02   7.4982842e+00   1.3468364e+02   1.0913167e+02   3.2156364e+02   1.8114000e+01   2.2286182e+02   7.1086509e+01   2.3903545e+02  -2.7464727e+00   1.8238545e+02   2.4018909e+00   1.6625455e+02   1.1640545e+01   1.4914182e+02  -1.3522255e+01   2.7746727e+02   1.1728982e+01   3.5812273e+02   4.3365455e+00   2.1065818e+02   1.5617345e+01   1.4743636e+02   7.5585091e+01   1.8132545e+02   1.4955782e+01   3.1360636e+02  -4.3030545e+00   1.7930000e+02  -3.3309091e-01   2.2587909e+02   1.9024218e+01   3.7756636e+02   6.7510545e+00   1.8495007e+02   1.2446284e+01   1.7295007e+02  -7.5937158e+00   1.9522182e+02   1.4077709e+01   1.2205545e+02   6.4646545e+00   1.8674091e+02   3.0361818e+00   2.4343273e+02  -5.6391636e+00   2.7921909e+02   1.5191564e+01   1.6690007e+02   8.1302842e+00   2.3837455e+02   1.2069127e+01   2.7202182e+02   2.9990073e+01   1.8118007e+02   3.5578842e+00   3.1954909e+02   1.8960727e+00   1.5790007e+02  -2.0999716e+01   1.8806545e+02   9.2611273e+00   1.1217000e+02   1.5269127e+01
   2.2248091e+02  -5.6021091e+00   1.4044364e+02   5.6334509e+01   2.9383636e+02   1.4075818e+01   2.3520000e+02   1.8326727e+01   1.0742007e+02   3.1318684e+01   1.3030455e+02  -2.1716364e+00   2.5934000e+02   9.5573455e+00   1.4629364e+02  -1.8331673e+01   2.3033727e+02  -2.0451636e+00   3.1577273e+02   3.8827273e+00   2.2396545e+02   2.4845818e+00   1.7562545e+02   6.0681455e+00   2.8418007e+02   2.0847884e+01   1.8882545e+02   7.3385091e+00   4.8222727e+02   2.5101818e+01   1.8790455e+02   5.0240000e+00   2.0407818e+02   1.5844655e+01   2.1759818e+02   8.0594182e+00   3.4014545e+02   9.6001818e+00   2.5931091e+02  -8.4994182e+00   1.1036091e+02  -1.4920691e+01   2.9333727e+02  -1.3158800e+01   1.7397455e+02  -1.5198873e+01   2.6870091e+02   2.7847273e-01   2.3271545e+02  -1.6883600e+01   1.1690273e+02   5.9231418e+01   1.3769636e+02   8.2636109e+01   3.0118007e+02   1.3487884e+01   5.2861007e+02   2.5723484e+01   2.4716273e+02   7.1588000e+00   2.8890455e+02   7.5976364e+00   2.9501909e+02   3.2612000e+00   2.3804007e+02   2.8249084e+01   2.5147007e+02   3.8554684e+01   2.4661007e+02   2.1183484e+01   1.9830364e+02   8.2662073e+01   3.1008364e+02   1.3842400e+01   2.9805182e+02   6.8401309e+01   2.2822545e+02   1.4548327e+01   1.8995545e+02  -3.6237091e+00   1.8397455e+02   1.6172945e+01   1.6833182e+02  -7.9674545e+00   2.5689727e+02   2.9994582e+01   3.9178273e+02   2.3073745e+01   1.8175818e+02   2.1019345e+01   1.2228636e+02   5.8647091e+01   1.8851545e+02   1.7380582e+01   3.2545636e+02   1.8838945e+01   1.9282000e+02  -1.8446909e+00   2.4197909e+02   2.1662182e+00   3.4313636e+02   1.7315455e+01   2.0147007e+02   3.1468418e-01   1.4380007e+02  -1.5417158e+00   1.8350182e+02   1.4453091e+00   1.2605545e+02  -2.1853455e+00   2.0269091e+02  -2.5698182e+00   1.9181273e+02  -3.5595636e+00   2.3997909e+02  -8.9092364e+00   1.5295007e+02  -9.4637158e+00   1.6799455e+02   1.1319527e+01   2.8002182e+02   6.8800727e+00   1.7542007e+02  -1.1311316e+01   3.2650909e+02  -2.1407273e+00   1.5399007e+02  -1.8116916e+01   1.9201545e+02  -1.1434873e+01   1.4065000e+02   2.2707273e+00
   1.8105091e+02  -6.2377091e+00   1.7491364e+02   4.6006909e+01   3.0692636e+02  -6.3513818e+00   2.4416000e+02  -2.8600727e+00   8.9660067e+01  -4.7405158e+00   1.3635455e+02   4.0143636e+00   2.9229000e+02   1.5731345e+01   1.1515364e+02  -2.8904727e+00   2.3638727e+02  -4.0091636e+00   4.3982273e+02   4.0987273e+00   2.5662545e+02  -2.6821818e-01   2.1129545e+02   1.3114545e+01   2.9318007e+02   2.8217884e+01   1.2382545e+02   2.0538509e+01   5.8717727e+02   1.6805818e+01   2.1099455e+02   2.1746800e+01   1.9545818e+02   5.4442545e+00   2.8550818e+02   1.4666618e+01   3.7476545e+02  -1.2194182e+00   2.4812091e+02   1.3635782e+01   1.0270091e+02  -3.9178909e+00   2.6762727e+02   2.1328000e+01   1.4511455e+02  -3.0400727e+00   3.1122091e+02   1.7356873e+01   2.3767545e+02   1.9096000e+00   5.3662727e+01   6.4870618e+01   1.9255636e+02   2.3107309e+01   3.1928007e+02   1.6129884e+01   5.4185007e+02   1.0994284e+01   1.8744273e+02  -1.9873600e+01   2.5409455e+02   2.1852436e+01   2.9977909e+02   1.5500400e+01   1.8080007e+02   3.5498284e+01   2.3438007e+02   1.4831884e+01   2.2414007e+02   1.4791084e+01   1.7144364e+02   7.2380873e+01   2.8956364e+02   2.4244000e+01   2.8896182e+02   5.8318509e+01   2.2379545e+02   6.4727273e+00   1.8062545e+02  -5.0273091e+00   1.4373455e+02  -1.2847855e+01   2.0400182e+02   1.9389455e+00   2.8366727e+02   2.9562982e+01   4.4259273e+02   1.5058945e+01   2.1427818e+02   1.2707745e+01   1.4190636e+02   8.9797491e+01   2.0456545e+02   4.8065818e+00   3.0017636e+02   2.6531345e+01   2.2972000e+02  -3.0866909e+00   2.8901909e+02   2.4303018e+01   3.9903636e+02   3.9413455e+01   2.1633007e+02  -9.2541158e+00   1.6871007e+02   1.6054842e+00   1.3579182e+02   5.8452109e+01   1.5153545e+02   7.9662545e+00   1.9474091e+02   1.0736182e+01   1.8057273e+02   3.0596364e+00   2.6445909e+02  -1.1247636e+01   1.2485007e+02   1.1142842e+00   2.0413455e+02   2.7148327e+01   2.8388182e+02   2.5371273e+01   1.9599007e+02   1.1953084e+01   2.9502909e+02   6.3376727e+00   1.8628007e+02   1.0299884e+01   1.9667545e+02   8.4823273e+00   1.5436000e+02   1.9339273e+00
   2.1186091e+02  -7.1825091e+00   1.7206364e+02   6.2704909e+01   2.9497636e+02  -3.8253818e+00   2.0787000e+02   7.9931273e+00   7.7610067e+01   5.7034842e+00   1.2920455e+02   7.5863636e+00   2.7224000e+02   1.8665345e+01   1.3639364e+02   1.0360327e+01   2.0904727e+02   4.3280364e+00   3.1053273e+02   1.3519273e+00   2.2843545e+02   1.6606982e+01   1.7720545e+02   1.5511745e+01   2.6809007e+02   4.0895084e+01   1.1248545e+02  -6.2742909e+00   5.3217727e+02   3.2958182e+00   2.4780455e+02  -1.3678000e+01   1.7884818e+02  -7.9469455e+00   2.5416818e+02  -2.2206182e+01   3.3872545e+02   8.9037818e+00   1.9017091e+02  -1.3538218e+01   1.0312091e+02   1.5088509e+01   2.4152727e+02   2.0360000e+00   1.4673455e+02  -1.7219673e+01   2.8832091e+02   5.1888727e+00   1.7314545e+02   5.9720000e+00   8.1092727e+01   4.5386218e+01   1.4408636e+02   5.4554909e+01   4.2733007e+02   3.4585884e+01   6.2366007e+02   3.2069484e+01   2.5082273e+02   1.7196000e+01   2.6461455e+02   1.8300836e+01   3.5391909e+02   2.2359200e+01   1.9128007e+02   3.0419884e+01   2.7976007e+02   3.0531484e+01   2.3633007e+02   2.3955884e+01   1.1078364e+02   9.4183673e+01   3.4199364e+02   1.0139600e+01   2.9543182e+02   9.9710909e+01   2.0432545e+02   1.8750327e+01   2.0943545e+02   1.1237891e+01   2.6640455e+02   1.5768545e+01   2.0904182e+02   6.6857455e+00   3.1185727e+02   2.0257782e+01   4.2459273e+02   2.3688945e+01   1.8989818e+02   1.6468145e+01   1.4043636e+02   1.1172509e+02   1.5618545e+02   9.5869818e+00   3.5840636e+02   2.2962945e+01   2.2925000e+02   5.1409091e+00   3.0820909e+02   6.5278182e+00   4.1413636e+02  -2.8445455e+00   1.6547007e+02  -8.4153158e+00   2.0347007e+02  -2.6053158e+00   1.4865182e+02   1.0666331e+02   1.1534545e+02  -1.5668545e+01   1.3260091e+02  -1.2526182e+00   1.5267273e+02  -1.6183636e+00   2.0849909e+02  -1.9608364e+00   1.1247007e+02  -9.5153158e+00   1.9446455e+02   4.9719273e+00   2.6911182e+02  -1.2247127e+01   1.8180007e+02   4.6582842e+00   2.7850909e+02  -3.4907273e+00   1.4609007e+02  -2.4584916e+01   2.0386545e+02   2.9571273e+00   1.4236000e+02  -2.7660727e+00
   1.7776091e+02   1.4065491e+01   1.7844364e+02   7.6344509e+01   1.6864636e+02  -1.0089818e+00   2.1696000e+02   5.5959273e+00   8.8900067e+01  -5.7697158e+00   1.4763455e+02   2.6819636e+00   2.6024000e+02   2.9153455e+00   1.2558364e+02   7.0351273e+00   1.8185727e+02   1.1023236e+01   3.3310273e+02   1.5463273e+00   2.8086545e+02   1.4742582e+01   2.0381545e+02   3.0712945e+01   2.6261007e+02   2.9143484e+01   1.6748545e+02   3.8057091e+00   4.8274727e+02   1.1970218e+01   2.4999455e+02   5.1468000e+00   2.0322818e+02   2.1062655e+01   2.6069818e+02   1.0841418e+01   3.4672545e+02   4.3137818e+00   1.9979091e+02   5.5521818e+00   1.3436091e+02  -1.8806909e+00   2.3262727e+02  -9.9220000e+00   1.3821455e+02  -9.4880727e+00   2.6479091e+02   2.1591273e+01   2.2295545e+02   2.5467200e+01   7.1572727e+01   5.4247818e+01   2.0960636e+02   2.5403309e+01   3.5495007e+02   1.5466284e+01   4.6733007e+02   2.4525884e+01   2.2620273e+02  -1.1264400e+01   2.4961455e+02   1.2260836e+01   2.7620909e+02   3.0960000e+00   1.8480007e+02   5.5082842e+00   2.8742007e+02   2.5638684e+01   2.0161007e+02   1.1543484e+01   1.4730364e+02   5.1932073e+01   2.9227364e+02  -1.0932800e+01   2.6848182e+02   6.5196909e+01   1.5836545e+02   2.3137127e+01   1.2190545e+02   6.6302909e+00   1.8164455e+02   2.0069345e+01   1.5447182e+02  -3.1886545e+00   3.3704727e+02   3.0392582e+01   3.8126273e+02   1.1915345e+01   1.9060818e+02   9.0713455e+00   1.6890636e+02   1.0834749e+02   1.4189545e+02   3.3250182e+01   3.0983636e+02  -2.9114545e+00   2.0549000e+02  -8.6182909e+00   2.8030909e+02   2.1949818e+01   4.1927636e+02   1.3464255e+01   1.7718007e+02  -4.4521158e+00   1.7004007e+02  -2.2109158e+00   1.1784182e+02   7.5178109e+01   1.1496545e+02   1.7418545e+00   1.3069091e+02   1.3301818e+00   2.0667273e+02   4.6816364e+00   1.5359909e+02  -3.2888364e+00   9.8470067e+01  -5.8253158e+00   2.1146455e+02   1.5841927e+01   2.5669182e+02   1.6216473e+01   1.7842007e+02   5.3986842e+00   2.6416909e+02  -1.1243527e+01   1.3971007e+02  -1.8544516e+01   1.9886545e+02   1.7127273e-02   1.7394000e+02   5.9375273e+00
   1.9419091e+02   9.0910909e+00   2.0982364e+02   1.1411411e+02   2.0240636e+02  -1.0897818e+00   1.9535000e+02  -1.2385273e+01   9.7230067e+01   1.2893884e+01   1.3630455e+02   7.7283636e+00   2.6348000e+02  -2.5338545e+00   1.2953364e+02   2.4912727e-01   1.8652727e+02  -7.2103636e+00   4.0577273e+02   1.6327273e+00   2.9539545e+02   1.0820182e+01   2.1810545e+02   1.3529745e+01   2.6514007e+02   1.2131084e+01   2.3782545e+02   1.9368509e+01   4.8236727e+02   4.0906182e+00   2.4709455e+02   1.5948800e+01   2.2684818e+02  -1.0976945e+01   2.2483818e+02  -8.3297818e+00   2.9034545e+02  -5.6058182e+00   2.4270091e+02   1.3259382e+01   1.3341091e+02  -1.2184691e+01   2.0809727e+02  -1.0909600e+01   1.5364455e+02  -2.0382473e+01   2.1813091e+02   1.7994073e+01   2.5695545e+02  -6.8228000e+00   8.4902727e+01   5.3561418e+01   1.2469636e+02   1.0386611e+02   3.7209007e+02   5.8150842e+00   5.2528007e+02   3.5129884e+01   2.1454273e+02  -8.6116000e+00   2.3618455e+02   8.3352364e+00   2.9091909e+02   1.5920000e-01   2.8866007e+02   2.3394842e+00   2.9509007e+02   3.4445084e+01   2.1052007e+02   2.5550684e+01   1.4359364e+02   8.4658873e+01   3.3665364e+02   1.3806800e+01   2.6258182e+02   5.7958909e+01   2.0003545e+02   2.1233527e+01   2.4876545e+02   5.2414909e+00   1.8335455e+02   1.0122545e+01   2.1352182e+02   4.5173455e+00   3.7775727e+02   3.2935782e+01   3.3240273e+02   1.1444145e+01   1.8965818e+02   1.3957345e+01   2.0362636e+02   1.2204989e+02   1.4165545e+02   9.4593818e+00   3.2169636e+02   1.0709745e+01   2.1249000e+02   1.8061709e+01   2.2849909e+02   3.0954618e+01   4.0265636e+02   1.3173855e+01   2.3442007e+02   9.4886842e+00   1.8999007e+02  -1.0336916e+01   1.3622182e+02   1.0403771e+02   1.1220545e+02   9.6265455e-01   1.5722091e+02   4.0677818e+00   2.0462273e+02   1.6745636e+01   1.6235909e+02   4.6803636e+00   1.3099007e+02   5.5330842e+00   1.9570455e+02  -1.2557273e+01   2.6526182e+02   6.8208727e+00   1.6290007e+02   1.0120284e+01   2.5959909e+02  -8.7792727e-01   1.4123007e+02  -2.4336116e+01   2.2115545e+02  -1.4260727e+00   1.6913000e+02   1.9023273e+00
   2.2033091e+02   1.9659891e+01   1.3196364e+02   1.2525291e+02   3.0011636e+02  -1.4956582e+01   2.0830000e+02   3.2887273e+00   1.1671007e+02  -2.9945158e+00   1.2435455e+02   1.2734364e+01   2.6120000e+02   2.9285455e+00   1.4253364e+02   6.9691273e+00   2.2943727e+02  -4.9316364e-01   4.1372273e+02  -5.7632727e+00   2.9886545e+02   2.1442582e+01   2.1196545e+02   1.9440945e+01   2.3061007e+02   2.3603484e+01   1.1615545e+02   1.3482109e+01   4.0402727e+02   5.9778182e+00   2.3661455e+02   8.7872000e+00   2.4988818e+02   1.3709855e+01   1.5202818e+02  -1.1124982e+01   2.8481545e+02  -6.6834182e+00   2.1250091e+02   7.7653818e+00   1.3355091e+02  -4.3858909e+00   1.6262727e+02  -1.4602000e+01   1.4126455e+02  -1.2252073e+01   2.3594091e+02   4.4292727e+00   2.3105545e+02  -4.2808000e+00   5.9092727e+01   4.2146218e+01   1.2274636e+02   7.7452109e+01   3.8204007e+02   1.4890842e+00   4.9395007e+02   2.5206284e+01   2.1701273e+02  -6.0992000e+00   2.6256455e+02   1.8364836e+01   2.6039909e+02  -1.3992000e+00   2.1985007e+02   9.2342842e+00   2.5599007e+02   2.6103084e+01   1.8052007e+02   5.4206842e+00   1.2882364e+02   6.8550473e+01   2.9056364e+02   4.9240000e+00   1.9239182e+02   2.9804109e+01   1.5874545e+02   6.3967273e+00   1.7343545e+02   1.4167891e+01   1.6287455e+02  -3.1890545e+00   2.0809182e+02  -1.5858255e+01   2.9723727e+02   2.7097382e+01   3.3469273e+02  -1.9290545e+00   1.8808818e+02   1.4082945e+01   1.6505636e+02   1.1922549e+02   1.4032545e+02   2.2357818e+00   2.8445636e+02  -2.5410545e+00   1.6734000e+02  -4.0962909e+00   2.0263909e+02  -3.2665818e+00   4.0918636e+02   1.9131455e+01   1.8685007e+02  -7.0357158e+00   2.6914007e+02   6.7108418e-01   1.2050182e+02   9.9725309e+01   8.8205455e+01   2.2265455e-01   1.3917091e+02   3.6017818e+00   2.0243273e+02   9.6908364e+00   1.7368909e+02  -1.8960364e+00   1.2418007e+02  -4.8821158e+00   1.9637455e+02  -2.0408727e+00   3.2283182e+02   3.1152727e+00   1.4809007e+02   1.1205084e+01   2.7393909e+02  -8.5051273e+00   1.3780007e+02  -1.3491716e+01   1.9772545e+02  -1.6516727e+00   1.5794000e+02   6.8875273e+00
   2.0443091e+02   1.1791891e+01   1.6210364e+02   9.1841709e+01   1.9978636e+02   1.0029818e+01   2.1873000e+02  -1.0305673e+01   7.3180067e+01  -5.6121158e+00   1.2358455e+02  -5.5340364e+00   2.5210000e+02  -1.3913455e+01   1.3891364e+02  -1.6261273e+01   2.4785727e+02  -7.7367636e+00   3.4239273e+02   2.0831273e+00   2.7677545e+02   3.6897818e+00   2.1781545e+02   2.2629455e+00   2.3676007e+02   2.3491484e+01   1.9925545e+02   2.0741091e+00   3.5993727e+02   1.0415018e+01   2.7071455e+02   8.4392000e+00   2.3884818e+02  -1.4069455e+00   1.5774818e+02  -2.2112582e+01   2.9381545e+02  -5.5341818e-01   3.1112091e+02  -7.8421818e-01   1.2055091e+02   1.2641091e+00   2.8362727e+02   7.9080000e+00   1.7602455e+02  -1.7287273e-01   2.4365091e+02   3.2042473e+01   2.5609545e+02  -8.5400000e-01   8.2952727e+01   9.4097418e+01   1.6255636e+02   1.8317309e+01   3.2680007e+02   1.7628284e+01   5.1604007e+02   2.5389084e+01   2.6625273e+02   1.0771600e+01   2.8594455e+02   6.4044364e+00   3.0411909e+02  -3.3268000e+00   3.0676007e+02   3.4371484e+01   2.7757007e+02   3.9806684e+01   1.7666007e+02   2.8349484e+01   1.1606364e+02   9.0051273e+01   3.0918364e+02   2.7244400e+01   1.5953182e+02   8.8052909e+01   2.0712545e+02   1.5856327e+01   1.9405545e+02   9.8082909e+00   2.0954455e+02   1.3457345e+01   1.7566182e+02  -7.9338545e+00   3.2470727e+02   5.1397818e+00   3.4793273e+02   2.6961745e+01   1.9851818e+02   2.3348545e+01   1.4838636e+02   1.2736909e+02   1.6356545e+02   1.6426582e+01   2.4383636e+02   2.1898545e+01   1.9849000e+02   2.7017091e+00   2.5316909e+02   8.0310182e+00   3.8937636e+02   3.0566255e+01   1.7023007e+02   2.6053884e+01   2.5633007e+02  -1.6114116e+01   1.7165182e+02   8.5873309e+01   1.1572545e+02   1.1105455e-01   1.5731091e+02   3.8705818e+00   2.2648273e+02  -3.7131636e+00   2.1159909e+02  -2.0978836e+01   1.4461007e+02   6.5834842e+00   2.2694455e+02   3.3235273e+00   3.3197182e+02   3.5240727e+00   2.0733007e+02  -1.4294116e+01   2.9907909e+02   8.1536727e+00   1.3609007e+02  -1.7544916e+01   1.7544545e+02  -1.6959273e+01   1.3727000e+02   3.4011273e+00
   2.2767091e+02   7.2226909e+00   1.4777364e+02   9.0848109e+01   2.6645636e+02   6.3062182e+00   2.6568000e+02  -5.7716727e+00   9.9900067e+01   2.3730284e+01   1.5073455e+02   1.2293964e+01   2.5353000e+02   6.7821455e+00   1.6562364e+02   1.5501927e+01   2.4190727e+02   2.0309236e+01   5.1301273e+02   2.2913527e+01   2.4272545e+02   9.3378182e-01   2.0477545e+02   1.5496145e+01   2.4514007e+02   1.8211084e+01   1.6772545e+02   1.5465091e+00   3.9898727e+02   7.4310182e+00   2.0128455e+02  -9.3864000e+00   2.2307818e+02   1.7854655e+01   1.9526818e+02  -2.0344182e+01   3.1457545e+02  -1.5874218e+01   2.8779091e+02   1.2222182e+01   9.1360909e+01   1.6889309e+01   3.1566727e+02  -1.3515200e+01   1.4978455e+02   6.9263273e+00   2.5617091e+02  -1.2891273e+00   2.3167545e+02  -1.3950400e+01   7.6282727e+01   6.2251018e+01   1.5736636e+02   8.4925091e+00   3.3842007e+02   2.3128684e+01   5.1485007e+02   2.2774284e+01   2.4611273e+02  -1.3772000e+00   2.8909455e+02   2.3342436e+01   2.6634909e+02   1.2984800e+01   3.2352007e+02   2.3790684e+01   2.5271007e+02  -3.9451582e-01   2.0633007e+02   4.8405884e+01   1.2692364e+02   1.0156247e+02   2.9518364e+02   2.1984400e+01   1.6701182e+02   8.1834509e+01   1.5579545e+02   1.4632727e+01   1.5919545e+02   1.1837091e+01   1.8073455e+02   1.9712145e+01   1.4723182e+02   2.5305455e+00   2.4904727e+02   3.0812582e+01   3.5988273e+02   1.6915745e+01   2.3113818e+02   2.6688945e+01   1.1528636e+02   9.3777091e+01   2.6327545e+02   6.3997818e+00   2.8698636e+02   1.3296545e+01   1.6096000e+02   1.5654109e+01   2.2306909e+02   8.4390182e+00   3.9727636e+02   2.1414255e+01   2.0733007e+02  -1.4344116e+01   1.7323007e+02  -2.4661158e+00   1.2865182e+02   9.9733309e+01   1.0405545e+02  -1.0285345e+01   1.7450091e+02  -3.1461818e-01   1.9795273e+02  -1.1380764e+01   2.1354909e+02   1.2535164e+01   1.4728007e+02  -3.5401158e+00   2.3299455e+02  -3.1104727e+00   2.7592182e+02   3.2538073e+01   1.6728007e+02   6.6298842e+00   3.1926909e+02   1.5398473e+01   1.2371007e+02  -2.2844516e+01   1.7386545e+02   3.4971273e+00   1.2603000e+02   3.9603273e+00
   1.9095091e+02  -5.6997091e+00   1.6730364e+02   7.8995709e+01   2.4578636e+02   2.6298182e+00   2.1630000e+02   8.7987273e+00   8.2990067e+01   9.3730842e+00   1.4154455e+02  -2.8808364e+00   2.5262000e+02   4.6649455e+00   1.2762364e+02   2.8319273e+00   2.2943727e+02  -3.0316364e-01   4.8691273e+02  -7.6684727e+00   2.8224545e+02   1.6821818e+00   2.3972545e+02   2.4460145e+01   2.5895007e+02   3.9916284e+01   1.5577545e+02   1.2692509e+01   5.3669727e+02   1.6554218e+01   1.9075455e+02   6.5060000e+00   2.6041818e+02  -1.6625455e+00   2.5612818e+02  -5.4129818e+00   3.2995545e+02   7.6553818e+00   2.7884091e+02  -4.2018182e+00   1.2198091e+02   1.5797091e+00   3.0385727e+02  -9.4304000e+00   1.8435455e+02   1.5807273e+00   3.0265091e+02  -6.8175273e+00   2.0152545e+02  -8.9584000e+00   8.0052727e+01   5.3279418e+01   1.9560636e+02   4.4953309e+01   2.4714007e+02   2.8241084e+01   5.5171007e+02   2.8065484e+01   2.1711273e+02   1.5128000e+00   2.8718455e+02   1.5585236e+01   2.3634909e+02   5.0048000e+00   2.4738007e+02   2.7171884e+01   2.5590007e+02   1.6390284e+01   1.6990007e+02   1.7840284e+01   1.6835364e+02   1.1328807e+02   2.8908364e+02  -5.4776000e+00   2.4843182e+02   6.1320909e+01   1.6008545e+02   9.9095273e+00   1.8333545e+02   8.8558909e+00   1.4511455e+02   9.2317455e+00   1.5085182e+02   1.0720945e+01   2.8313727e+02   2.6555382e+01   4.0593273e+02   1.1131745e+01   1.7008818e+02   1.2002945e+01   1.0157636e+02   7.5403891e+01   2.4927545e+02   1.3709782e+01   3.1007636e+02   7.0693455e+00   1.8439000e+02   1.5019709e+01   2.2477909e+02   7.7722182e+00   3.7113636e+02   1.0265455e+01   1.9342007e+02   1.8686842e+00   1.3471007e+02   3.1354842e+00   8.7271818e+01   7.7423709e+01   1.2934545e+02  -9.7885455e+00   1.8683091e+02   6.5589818e+00   2.3415273e+02   4.5332364e+00   2.1659909e+02   1.3291164e+01   1.4395007e+02  -6.3637158e+00   2.1123455e+02   1.1720327e+01   2.7988182e+02   1.2981273e+01   1.6180007e+02   8.0182842e+00   3.4393909e+02  -1.1951273e+00   1.5880007e+02  -2.9461716e+01   1.7839545e+02   1.1847273e+00   1.4060000e+02   7.8947273e+00
   1.9543091e+02   1.5231891e+01   1.5520364e+02   7.2253709e+01   2.3407636e+02  -5.1933818e+00   2.5787000e+02  -1.7668727e+00   6.6570067e+01   1.0446684e+01   1.3958455e+02   1.6159636e+00   2.0781000e+02  -4.0402545e+00   1.2253364e+02  -3.1908727e+00   2.2481727e+02  -4.6356364e-01   4.1839273e+02   1.3573127e+01   2.1329545e+02   4.6781818e+00   1.9015545e+02   4.9557455e+00   2.7418007e+02   7.6978842e+00   1.6915545e+02   2.2812109e+01   4.7641727e+02   4.1466182e+00   1.3828455e+02   2.0336000e+00   1.7312818e+02   5.9906545e+00   1.9616818e+02   8.0243818e+01   3.5776545e+02  -1.6694182e+00   2.3036091e+02   1.0386582e+01   1.5103091e+02   3.4057091e+00   2.9481727e+02   1.2528000e+00   1.1830455e+02  -1.2465273e+01   2.8508091e+02   1.1968073e+01   1.6243545e+02  -1.4501200e+01   5.0812727e+01   4.4758618e+01   1.6074636e+02   8.7421091e+00   2.2918007e+02   2.9677884e+01   5.4523007e+02   1.8963884e+01   1.6973273e+02   9.3032000e+00   3.0132455e+02   1.8214036e+01   2.1611909e+02   1.0032000e+00   2.7033007e+02   2.9045884e+01   2.4590007e+02   2.0050284e+01   1.9842007e+02   3.6518684e+01   1.5425364e+02   7.2896073e+01   2.6904364e+02  -1.0544400e+01   2.6624182e+02   9.7896109e+01   1.7189545e+02  -7.9852727e+00   1.6581545e+02   1.0877491e+01   1.7749455e+02   5.6913455e+00   1.8633182e+02   4.3125455e+00   2.7242727e+02   1.6272182e+01   5.0497273e+02   2.0068545e+01   1.8070818e+02   8.5833455e+00   1.8052636e+02   7.2987891e+01   2.4075545e+02   4.2631382e+01   3.4826636e+02   2.6354145e+01   2.0477000e+02   1.2819309e+01   2.8616909e+02   1.2671018e+01   3.8494636e+02   2.3590655e+01   2.8066007e+02   2.8894842e+00   1.7818007e+02  -7.8621158e+00   1.2927182e+02   8.9733709e+01   1.5582545e+02  -1.0906945e+01   1.7312091e+02  -4.3442182e+00   1.8634273e+02   9.0180364e+00   2.2816909e+02   7.9355636e+00   1.6657007e+02   4.6866842e+00   1.9794455e+02   1.5435273e+00   2.7435182e+02   1.5523673e+01   1.7738007e+02   4.0118842e+00   3.4102909e+02   4.8876727e+00   1.6204007e+02   1.0709084e+01   1.8553545e+02   5.2335273e+00   1.4741000e+02   2.0992727e-01
   1.9076091e+02   3.2254909e+00   2.0325364e+02   2.3739709e+01   2.7402636e+02   3.3706182e+00   2.1011000e+02   1.3673927e+01   8.4280067e+01   1.4409884e+01   1.7606455e+02  -1.4452436e+01   2.9015000e+02   4.3725455e+00   1.2443364e+02   5.2271273e+00   2.2057727e+02  -4.3643636e+00   3.4420273e+02   5.5083273e+00   2.4591545e+02   2.2068582e+01   2.3567545e+02   4.0241455e+00   2.9842007e+02   2.8038684e+01   1.1501545e+02  -3.7166909e+00   4.7269727e+02   1.0864218e+01   1.7832455e+02   1.7450400e+01   2.0341818e+02   2.3667455e+01   1.4688818e+02   1.8342622e+02   2.9543545e+02  -1.6203018e+01   1.9789091e+02  -1.4915818e+01   1.2446091e+02  -1.2758691e+01   2.9819727e+02  -1.6397600e+01   1.2164455e+02   9.3752727e-01   3.2903091e+02   2.1452073e+01   1.5448545e+02   6.5480000e-01   7.4092727e+01   7.2706218e+01   1.9912636e+02   1.7671709e+01   2.6328007e+02  -1.8601158e+00   5.1195007e+02   1.4866284e+01   1.7001273e+02   5.0408000e+00   2.6532455e+02   2.5240364e+00   2.6287909e+02   1.7882400e+01   2.4152007e+02   1.7540684e+01   2.8957007e+02   3.8986684e+01   1.8799007e+02   1.4593084e+01   1.3059364e+02   7.8738873e+01   2.7956364e+02   1.0044000e+01   2.6434182e+02   6.9148109e+01   2.2441545e+02   6.6231273e+00   1.4290545e+02  -2.2397091e+00   2.1740455e+02   1.1448545e+01   2.1300182e+02  -1.1061055e+01   2.9985727e+02   2.0977782e+01   4.9126273e+02   2.1495345e+01   2.0994818e+02   2.5624145e+01   1.5328636e+02   5.9497091e+01   1.7622545e+02   5.4137818e+00   3.1545636e+02  -1.5171055e+01   2.1430000e+02   1.0956909e+01   3.1073909e+02   3.6515418e+01   3.9384636e+02   8.3986545e+00   2.4985007e+02   1.8404284e+01   2.1528007e+02  -3.0880116e+01   1.1927182e+02   8.6103709e+01   1.0801545e+02  -8.2145455e-02   1.6703091e+02  -4.4770182e+00   2.0915273e+02  -5.8467636e+00   2.5516909e+02   2.5556364e-01   1.2823007e+02   2.0983884e+01   2.1908455e+02   9.7123273e+00   2.5769182e+02   3.1706473e+01   1.7523007e+02   8.5638842e+00   3.2683909e+02   2.9122873e+01   1.7347007e+02  -5.8653158e+00   1.8344545e+02   1.8680727e+01   1.4489000e+02  -9.2847273e-01
   1.9590091e+02   8.5242909e+00   2.0210364e+02  -8.9782909e+00   2.1402636e+02   4.7906182e+00   1.9139000e+02   2.3615273e+00   9.3570067e+01   7.1668418e-01   1.5954455e+02   1.0639164e+01   2.9820000e+02   1.0728545e+01   1.0415364e+02   8.7495273e+00   1.9190727e+02  -1.1070764e+01   3.8896273e+02   2.2175273e+00   2.3686545e+02  -9.5974182e+00   2.1153545e+02   8.0053455e+00   2.6952007e+02   1.1870684e+01   2.0577545e+02  -2.0174909e+00   4.5126727e+02  -4.5613818e+00   2.6732455e+02   2.0904000e+00   1.5874818e+02   8.0510545e+00   1.3126818e+02   2.2615582e+02   3.3281545e+02   5.6658182e-01   2.2446091e+02   1.6858582e+01   1.3965091e+02  -1.0543891e+01   2.0538727e+02   3.1172000e+00   1.4926455e+02   1.4297927e+01   2.7884091e+02   1.0897273e+01   2.0928545e+02   1.1370800e+01   1.0909273e+02   6.1336218e+01   1.7141636e+02   2.4748509e+01   2.5433007e+02   3.6565884e+01   5.8047007e+02   1.4614684e+01   1.7830273e+02   2.5676000e+00   2.4304455e+02   1.2596436e+01   3.3658909e+02  -5.9744000e+00   2.5966007e+02   3.7279484e+01   2.7890007e+02   2.8700284e+01   1.7614007e+02   2.6341084e+01   1.1701364e+02   8.1585273e+01   2.7004364e+02   1.1615600e+01   2.3329182e+02   9.8062109e+01   1.6903545e+02   1.8243527e+01   1.9476545e+02   1.0371491e+01   1.8040455e+02   7.8854545e-01   2.2543182e+02   5.8945455e+00   3.3594727e+02   5.3810582e+01   4.2674273e+02   1.9326945e+01   3.0513818e+02   2.7768945e+01   2.2543636e+02   9.9685091e+01   1.5956545e+02   3.0266582e+01   3.4879636e+02   1.9971745e+01   2.4768000e+02   4.9565091e+00   3.3030909e+02   1.0329818e+01   4.3003636e+02   2.8263455e+01   2.2090007e+02   1.1860284e+01   1.6804007e+02  -2.4091582e-01   1.2379182e+02   9.0842109e+01   1.2053545e+02   2.9206255e+01   1.3055091e+02  -1.3278618e+01   2.0757273e+02  -1.9010364e+01   1.6597909e+02   1.0763636e-02   1.2295007e+02  -1.1137158e+00   2.4689455e+02   1.5677527e+01   2.9354182e+02  -2.0161527e+01   1.7299007e+02   1.4530842e+00   2.5226909e+02   6.1384727e+00   1.3652007e+02  -3.2493158e+00   2.0586545e+02   2.2712727e-01   1.4851000e+02  -4.0280727e+00
   1.9109091e+02   4.3890909e+00   3.0539364e+02   3.9985091e+00   2.1359636e+02   1.2685018e+01   2.3744000e+02   2.2957527e+01   1.0457007e+02   7.9266842e+00   1.6035455e+02   1.7994364e+01   2.6148000e+02   2.1766145e+01   1.4558364e+02  -8.4487273e-01   2.1862727e+02  -5.9683636e+00   4.2939273e+02   1.5363127e+01   2.8205545e+02   1.7367382e+01   2.1367545e+02   1.0214145e+01   2.8085007e+02   3.4204284e+01   2.4848545e+02   4.9457091e+00   4.5422727e+02   3.2301818e+01   3.0523455e+02   5.2476000e+00   2.0869818e+02   2.5905055e+01   1.0307818e+02   1.4393102e+02   2.6905545e+02   6.1973818e+00   2.0812091e+02   1.1578182e-01   1.2346091e+02  -1.6538691e+01   1.6714727e+02  -2.5963600e+01   1.3445455e+02  -2.5187273e+01   2.1765091e+02   7.4124727e+00   2.3095545e+02  -6.3128000e+00   9.1852727e+01   6.9665418e+01   1.6303636e+02   2.3418909e+01   3.5742007e+02   1.9418684e+01   5.7390007e+02   5.8102842e+00   2.1273273e+02  -7.7068000e+00   2.4828455e+02   2.9372364e+00   4.5463909e+02   1.7731600e+01   2.2566007e+02   1.6339484e+01   2.9376007e+02   2.3601484e+01   2.0252007e+02   2.9810684e+01   1.0497364e+02   7.5508473e+01   2.8527364e+02   9.4372000e+00   2.6558182e+02   7.7098909e+01   1.5141545e+02   1.3313127e+01   1.8414545e+02   8.6510909e+00   1.6135455e+02   2.4692545e+01   1.6566182e+02   2.4361455e+00   3.2408727e+02   1.0469382e+01   4.5821273e+02   2.3469345e+01   2.5594818e+02   5.2741455e+00   2.4657636e+02   7.3893891e+01   1.3518545e+02   1.8306982e+01   3.3988636e+02  -9.4554545e+00   2.1592000e+02   1.6017309e+01   2.8911909e+02   1.0435018e+01   4.1960636e+02   1.7867855e+01   3.0099007e+02  -1.0669158e+00   1.7918007e+02  -1.1042116e+01   1.3174182e+02   8.8106109e+01   1.2015545e+02   1.3236655e+01   1.2574091e+02   1.1066182e+01   2.0115273e+02  -1.2496764e+01   2.0302909e+02   1.4566764e+01   1.1314007e+02   7.2108418e-01   2.3137455e+02  -1.6508727e+00   2.5797182e+02   1.2544073e+01   1.6799007e+02   2.7630842e+00   2.8197909e+02   7.6167273e-01   1.3057007e+02  -2.7963316e+01   2.2425545e+02   4.6559273e+00   1.6860000e+02  -7.2452727e+00
   2.0562091e+02  -1.1873309e+01   2.1806364e+02  -3.3550909e+00   1.8940636e+02  -1.9097818e+00   2.4235000e+02   3.1447273e+00   9.2660067e+01   1.6394842e+00   1.0716455e+02   1.9195636e+00   2.7934000e+02   1.7817345e+01   1.5886364e+02   1.3327273e+00   2.1795727e+02  -3.6747636e+00   3.7215273e+02  -4.3476727e+00   2.9467545e+02   9.6377818e+00   2.0200545e+02   3.8177455e+00   2.3714007e+02   2.1131084e+01   2.2048545e+02  -5.3442909e+00   3.7674727e+02   6.8302182e+00   2.4761455e+02  -9.4728000e+00   1.9631818e+02   2.8454545e+00   1.0640818e+02   1.0556462e+02   2.7424545e+02   1.2492182e+01   2.4912091e+02   1.1265782e+01   1.5179091e+02  -3.8050909e+00   2.4262727e+02   2.4708000e+01   1.3006455e+02  -8.2160727e+00   2.1827091e+02   3.0792873e+01   2.6543545e+02   7.4488000e+00   5.4712727e+01   5.6446618e+01   1.7469636e+02  -5.8938909e+00   3.4152007e+02   1.7590684e+01   5.0504007e+02   3.8419084e+01   2.7020273e+02   9.9856000e+00   2.3637455e+02   1.1800036e+01   3.5930909e+02   4.1180000e+00   2.7804007e+02   1.8389084e+01   2.9123007e+02   3.2523884e+01   2.2528007e+02   2.6559884e+01   1.1511364e+02   7.6737273e+01   2.8561364e+02   4.6500000e+00   2.8134182e+02   5.4928109e+01   1.9293545e+02   2.4141527e+01   2.1195545e+02  -1.6737091e+00   1.6425455e+02   1.3560545e+01   1.8090182e+02   8.3169455e+00   3.2146727e+02   2.1348982e+01   4.0174273e+02   7.3269455e+00   2.5651818e+02   3.2608545e+01   2.4524636e+02   8.8380291e+01   1.4665545e+02  -3.6506182e+00   3.1040636e+02   1.0142945e+01   2.2596000e+02   2.6174109e+01   2.2377909e+02   1.3812218e+01   4.1003636e+02   1.9063455e+01   2.9404007e+02  -1.1809158e+00   2.3818007e+02  -1.4662116e+01   1.4527182e+02   9.2693709e+01   1.0882545e+02   9.2830545e+00   1.5864091e+02   1.0941818e+00   1.9372273e+02  -1.7332364e+01   1.9702909e+02  -6.3832364e+00   1.1409007e+02   1.3305084e+01   3.5394455e+02   2.2443527e+01   2.6497182e+02   1.7224073e+01   1.4633007e+02   4.4588418e-01   2.8488909e+02   5.9988727e+00   1.5128007e+02  -1.8860116e+01   2.8696545e+02   1.0879127e+01   1.5146000e+02   8.0259273e+00
   2.3543091e+02   3.5018909e+00   2.2739364e+02   1.6188509e+01   1.9192636e+02   1.7658618e+01   2.5182000e+02   1.4577127e+01   8.9660067e+01   1.3359484e+01   1.7101455e+02  -2.0568436e+01   2.4796000e+02   4.0377455e+00   1.3248364e+02  -4.5168727e+00   2.4881727e+02   6.8064364e+00   3.9629273e+02   1.1961127e+01   3.1396545e+02   2.2524582e+01   2.7029545e+02   3.2045455e+00   2.7142007e+02   3.7338684e+01   2.4348545e+02   1.0965709e+01   4.3822727e+02   1.5151818e+01   3.2056455e+02   1.6311200e+01   2.5150818e+02   2.1860255e+01   7.7028182e+01   8.5775018e+01   2.5676545e+02  -1.2249418e+01   2.2403091e+02  -8.0570182e+00   9.0600909e+01  -1.3949891e+01   2.9138727e+02  -2.1002800e+01   1.6206455e+02  -2.5056073e+01   2.1755091e+02  -3.6795273e+00   2.5067545e+02  -1.2130400e+01   3.3622727e+01   9.3373818e+01   1.9136636e+02   2.1912509e+01   3.2247007e+02   1.1684684e+01   5.2804007e+02   8.1890842e+00   2.2054273e+02   9.3384000e+00   2.7232455e+02   3.9240364e+00   3.7596909e+02   1.7165200e+01   1.3447007e+02   1.1154684e+01   2.9323007e+02   1.9743884e+01   2.0595007e+02   1.8386284e+01   1.1001364e+02   8.6485273e+01   2.9784364e+02   1.3201600e+01   1.9582182e+02   5.4629709e+01   2.6041545e+02   4.0312727e-01   1.2886545e+02   3.8834909e+00   1.6097455e+02  -5.2270545e+00   2.0181182e+02   1.5164145e+01   3.2870727e+02   3.1389782e+01   3.4050273e+02   1.8416145e+01   2.9794818e+02   4.5154145e+01   2.3019636e+02   1.0168429e+02   1.4894545e+02   2.0786182e+01   3.1593636e+02   1.5170545e+01   2.0792000e+02   1.6757309e+01   2.2901909e+02   3.4330182e+00   4.2232636e+02   1.1550255e+01   2.6109007e+02   3.8835084e+01   2.7438007e+02   1.0118842e+00   1.5508182e+02   1.0333891e+02   9.5635455e+01  -4.1317455e+00   1.7588091e+02   1.6664982e+01   2.0429273e+02  -7.8379636e+00   2.2640909e+02   3.9863636e+00   1.0266007e+02   1.3269484e+01   4.4056455e+02   9.7039273e+00   2.6778182e+02  -2.4307273e+00   1.6947007e+02   1.0784684e+01   2.8026909e+02   8.4684727e+00   1.5433007e+02  -1.2144116e+01   2.4558545e+02  -4.4304727e+00   1.2146000e+02  -1.0764073e+01
   2.2905091e+02   4.6322909e+00   1.9677364e+02   9.3981091e+00   2.3745636e+02  -9.3237818e+00   2.4449000e+02   1.1923527e+01   9.8660067e+01   1.1194842e+00   1.6249455e+02   7.4931636e+00   2.7010000e+02   1.7465455e+00   1.6115364e+02  -3.8504727e+00   2.3990727e+02  -3.6207636e+00   4.0458273e+02  -1.2720727e+00   2.7010545e+02   4.9333818e+00   2.2710545e+02   8.5197455e+00   2.2361007e+02   1.8593484e+01   2.4253545e+02   1.6801709e+01   4.0374727e+02  -2.6197818e+00   3.0309455e+02   7.5880000e-01   2.2741818e+02   1.1977455e+01   1.0674818e+02   1.2815742e+02   2.9614545e+02   1.4601818e+00   2.8865091e+02   3.2293382e+01   1.0889091e+02   6.0569091e+00   4.0909727e+02   6.7304000e+00   2.0840455e+02   1.5276727e+01   2.7213091e+02   8.6407273e-01   2.6748545e+02   6.1448000e+00   8.2662727e+01   8.7780618e+01   1.6879636e+02  -2.0418909e+00   3.1585007e+02   2.2504284e+01   7.1642007e+02   2.9028684e+01   2.3068273e+02   9.0472000e+00   2.9823455e+02   7.3212364e+00   3.4920909e+02   2.8760000e+00   2.2138007e+02   1.4921884e+01   2.4509007e+02   2.1595084e+01   1.5804007e+02   1.1559084e+01   1.3649364e+02   9.3366873e+01   2.7380364e+02   3.3148000e+00   2.3401182e+02   3.5904509e+01   2.1617545e+02   3.9132327e+01   2.0576545e+02   1.7151491e+01   1.6725455e+02   2.3130545e+01   1.8100182e+02   1.5208945e+01   2.9337727e+02   1.5596182e+01   3.6940273e+02   1.3484145e+01   2.7994818e+02   7.7341455e+00   1.4928636e+02   3.5537091e+01   1.4741545e+02   3.7378582e+01   2.7831636e+02  -8.1498545e+00   1.9953000e+02   1.7478509e+01   1.8868909e+02   8.5694182e+00   3.1670636e+02  -6.6701455e+00   2.1504007e+02  -3.0509158e+00   2.4166007e+02  -2.3051582e-01   1.7417182e+02   6.0281709e+01   1.0758545e+02   7.3322545e+00   1.9812091e+02   2.1757818e+00   2.1372273e+02  -8.1223636e+00   2.3668909e+02   1.4733964e+01   1.0995007e+02   8.2562842e+00   5.1513455e+02   4.8383273e+00   2.8026182e+02   2.8050873e+01   1.5228007e+02  -5.9401158e+00   3.2140909e+02   1.1507273e+01   1.6623007e+02  -2.5386116e+01   1.4020545e+02   3.6699273e+00   1.2836000e+02  -1.6460727e+00
   1.8290091e+02  -1.9385709e+01   1.9615364e+02   1.0877709e+01   2.2573636e+02   3.1838182e+00   2.2144000e+02   3.4275273e+00   8.7800067e+01  -3.3017158e+00   1.5430455e+02   2.6628364e+01   2.8820000e+02   1.4338545e+01   1.3996364e+02   2.8447273e+00   2.6609727e+02   6.9040364e+00   4.3577273e+02   1.5372727e+01   2.9396545e+02   6.3645818e+00   2.4491545e+02   2.2764945e+01   2.4909007e+02   3.1415084e+01   2.4882545e+02   4.1085091e+00   3.7655727e+02   2.4985418e+01   2.7423455e+02   1.1447600e+01   2.4288818e+02   2.7398545e+00   1.0574818e+02   1.6242742e+02   3.1867545e+02  -4.3022182e+00   2.8412091e+02  -1.8774218e+01   1.0308091e+02   5.5717091e+00   3.1433727e+02   4.3112000e+00   1.6573455e+02  -1.2349673e+01   2.8303091e+02  -4.3792727e-01   2.1424545e+02   1.2684000e+01   6.3332727e+01   5.9477018e+01   1.7479636e+02   1.0098109e+01   2.4742007e+02   1.5738684e+01   5.5799007e+02   1.7793084e+01   2.3963273e+02  -3.2888000e+00   2.9990455e+02  -3.0923636e+00   2.8891909e+02  -5.7308000e+00   2.1023007e+02   1.3813884e+01   2.2061007e+02   3.8743484e+01   1.6490007e+02   9.3902842e+00   1.2659364e+02   7.2538873e+01   2.7984364e+02  -1.5548400e+01   2.0486182e+02   1.3806509e+01   2.5108545e+02   7.2495273e+00   1.7371545e+02   2.0954909e+00   1.3921455e+02   1.2413745e+01   1.5809182e+02  -6.5782545e+00   2.9713727e+02   4.3105382e+01   3.4997273e+02   2.6418545e+01   2.5613818e+02   2.3638945e+01   1.7962636e+02   6.9059891e+01   1.9856545e+02   1.0386582e+01   2.2883636e+02   3.4328545e+01   2.1401000e+02   7.8401091e+00   2.0625909e+02   1.6443818e+01   2.2341636e+02   1.6413055e+01   1.9004007e+02   2.1429084e+01   2.3695007e+02   1.3816284e+01   1.4812182e+02   1.0641571e+02   1.3110545e+02   1.5450655e+01   1.9117091e+02  -2.2682182e+00   1.9176273e+02   6.3443636e-01   2.5102909e+02   6.8267636e+00   1.5009007e+02   5.3350842e+00   4.6827455e+02   1.9107127e+01   2.5902182e+02   1.3360073e+01   1.7685007e+02   3.6742842e+00   3.3488909e+02   1.0998873e+01   1.5328007e+02  -2.7830116e+01   1.8486545e+02  -1.6432873e+01   1.2455000e+02  -3.9127273e-01
   1.9443091e+02   2.5918909e+00   1.5849364e+02   8.9905091e+00   2.0840636e+02   1.4430218e+01   2.2277000e+02   6.3211273e+00   7.5520067e+01   2.9440684e+01   1.4101455e+02   2.0261564e+01   2.8620000e+02  -3.2114545e+00   1.4067364e+02   7.4979273e+00   2.3785727e+02  -3.8367636e+00   4.5196273e+02  -6.3524727e+00   2.3672545e+02  -7.9662182e+00   2.3229545e+02   1.5774545e+01   2.1418007e+02   2.9017884e+01   2.1601545e+02  -2.6066909e+00   4.2117727e+02  -1.9141818e+00   2.0123455e+02   1.1147600e+01   2.1726818e+02   2.2369455e+01   1.3316818e+02   1.9619382e+02   4.1076545e+02   2.1570582e+01   2.5155091e+02  -1.5886182e+00   1.3084091e+02   1.4830909e+01   3.4657727e+02  -7.5580000e+00   1.5097455e+02   9.0211273e+00   3.1022091e+02   1.0956873e+01   1.9409545e+02  -7.7040000e+00   1.0424273e+02   7.8244218e+01   1.6850636e+02   2.4613091e+00   2.4404007e+02   1.0579084e+01   8.1738007e+02   4.5381884e+01   2.4544273e+02   8.3464000e+00   2.6404455e+02   2.0396436e+01   2.7220909e+02   4.8460000e+00   2.7499007e+02   2.4633084e+01   2.6890007e+02   2.9970284e+01   1.5342007e+02   1.5018684e+01   1.2835364e+02   8.0918073e+01   3.0037364e+02   8.9992000e+00   2.2391182e+02   1.0952509e+01   1.7527545e+02   1.6834327e+01   1.7324545e+02   1.5423091e+01   1.9002455e+02   2.0688945e+01   1.7895182e+02  -6.4370545e+00   2.5351727e+02   1.8214982e+01   3.1069273e+02   2.4230945e+01   2.1470818e+02   2.5913345e+01   1.7271636e+02   3.7182691e+01   1.6532545e+02   1.2357818e+00   2.4274636e+02   4.0574545e-01   1.8315000e+02   1.3358909e+01   1.7939909e+02  -8.2173818e+00   2.0332636e+02   2.0310255e+01   1.7909007e+02   9.6850842e+00   1.3514007e+02  -1.2568916e+01   1.1650182e+02   9.1665309e+01   1.1496545e+02   7.1318545e+00   2.1155091e+02   2.5313818e+00   2.3767273e+02  -4.2283636e+00   2.2640909e+02  -5.8236364e+00   1.4523007e+02   1.2153884e+01   2.0232455e+02   8.6231273e+00   2.7450182e+02  -4.7283273e+00   2.1195007e+02   1.3866284e+01   3.1521909e+02  -1.0807527e+01   1.8242007e+02   2.0786842e+00   2.2353545e+02  -2.2864727e+00   1.1560000e+02   1.1604727e+01
   1.8581091e+02   1.3471491e+01   1.8268364e+02   9.3353091e+00   2.0778636e+02   1.0199818e+01   2.3163000e+02   1.4712327e+01   1.1318007e+02   4.1478842e+00   1.2111455e+02   5.1835636e+00   2.5548000e+02   2.7261455e+00   1.2058364e+02  -5.5148727e+00   2.1695727e+02   7.6952364e+00   4.9796273e+02   2.6067527e+01   2.8653545e+02   1.9288982e+01   2.5105545e+02   2.5553745e+01   2.6542007e+02   3.3818684e+01   2.0820545e+02   2.2498109e+01   5.0445727e+02   4.5134182e+00   1.7804455e+02   1.3828000e+00   2.4798818e+02  -6.5681455e+00   1.2364818e+02   1.7980542e+02   4.2476545e+02  -3.6394182e+00   2.0346091e+02  -1.8914182e+00   1.1341091e+02   2.2530909e-01   3.0219727e+02  -2.8197600e+01   1.1211455e+02  -2.1400073e+01   2.4789091e+02  -3.2467273e+00   1.8133545e+02  -1.6113200e+01   4.4282727e+01   4.0761018e+01   1.5741636e+02   7.9185091e+00   2.0938007e+02   1.2971884e+01   8.5480007e+02   8.4782842e+00   2.3435273e+02  -2.4364000e+00   2.4871455e+02   1.7092836e+01   2.1806909e+02   2.2772000e+00   2.5661007e+02   1.2573484e+01   2.2295007e+02   2.2126284e+01   1.1838007e+02   9.5818842e+00   1.2763364e+02   1.1693567e+02   2.7880364e+02   3.0954800e+01   2.4834182e+02   1.3378109e+01   1.8503545e+02  -6.8064727e+00   1.7214545e+02   1.5511091e+01   8.2254545e+01   1.1450545e+01   1.9023182e+02  -6.9994545e+00   2.6689727e+02   3.2234582e+01   4.3040273e+02   1.6694145e+01   2.4865818e+02   2.2477345e+01   1.9219636e+02   6.1774291e+01   2.1594545e+02   2.8236182e+01   2.7745636e+02   2.3348945e+01   1.8182000e+02   1.5795309e+01   2.1639909e+02   7.3026182e+00   2.0956636e+02   2.2331055e+01   2.5347007e+02   1.0146842e+00   1.6785007e+02  -5.7557158e+00   1.6284182e+02   9.4618109e+01   1.1115545e+02   1.0716655e+01   1.5250091e+02  -7.4618182e-02   2.2038273e+02  -3.2751636e+00   2.4083909e+02   6.4019636e+00   1.6890007e+02   1.1640284e+01   2.2513455e+02   1.4988327e+01   2.6259182e+02   3.6044727e+00   2.2395007e+02   9.0628418e-01   3.3945909e+02  -3.7967273e+00   1.6928007e+02  -1.4440116e+01   2.5853545e+02   6.7352727e-01   1.4241000e+02   1.1509927e+01
   1.9095091e+02   6.0290909e-02   2.4825364e+02   5.1897091e+00   2.5488636e+02  -7.3381818e+00   2.3287000e+02  -5.8168727e+00   9.3280067e+01   9.5898842e+00   1.3401455e+02  -5.8484364e+00   2.6529000e+02  -8.2486545e+00   1.1910364e+02   4.2735273e+00   2.3524727e+02   3.9920364e+00   4.8586273e+02   1.0515527e+01   2.2058545e+02   1.6894982e+01   2.7043545e+02   6.0533455e+00   2.6085007e+02   2.1564284e+01   1.9763545e+02  -5.6562909e+00   5.0102727e+02  -2.6821818e+00   1.3432455e+02   6.3504000e+00   1.8207818e+02  -8.5353455e+00   1.3359818e+02   1.9491942e+02   3.7814545e+02   1.7280182e+01   2.3536091e+02  -7.3934182e+00   1.7008091e+02  -6.2182909e+00   3.0762727e+02   1.9380000e+00   1.4149455e+02   8.6295273e+00   2.9360091e+02   8.2364727e+00   2.2095545e+02   1.2717200e+01   5.3052727e+01   7.1819418e+01   2.0389636e+02   4.8601091e+00   1.6461007e+02   1.2883484e+01   7.4218007e+02   4.1017884e+01   2.1387273e+02   5.3920000e+00   2.5951455e+02   2.1518836e+01   2.5020909e+02   2.4316000e+01   2.4433007e+02   3.8035884e+01   2.6676007e+02   3.1711484e+01   2.1290007e+02   2.3790284e+01   1.6649364e+02   9.4676873e+01   2.7408364e+02   1.6672400e+01   2.9229182e+02   4.9121091e+00   2.4455545e+02   2.9581927e+01   1.8019545e+02   1.6727091e+01   1.9764455e+02   1.3549345e+01   2.3795182e+02   9.4294545e-01   2.4885727e+02   8.9177818e+00   4.0912273e+02   1.6865455e+00   2.4713818e+02   7.8894545e-01   1.8228636e+02   5.2227091e+01   1.9632545e+02   2.3845782e+01   3.0555636e+02  -5.9490545e+00   1.5192000e+02   1.2907309e+01   2.6273909e+02   6.5954182e+00   1.9403636e+02   1.3434545e+00   2.1361007e+02   9.8234842e+00   1.4490007e+02   5.2702842e+00   1.0917182e+02   8.4911709e+01   9.5725455e+01  -4.6189455e+00   1.4555091e+02  -1.5808618e+01   1.9948273e+02   7.3968364e+00   2.0721909e+02   8.5215636e+00   1.2066007e+02  -6.0051582e-01   1.9170455e+02   1.0382727e+01   2.3040182e+02  -3.1103273e+00   1.8133007e+02  -1.1354116e+01   3.2664909e+02  -1.4001927e+01   1.4080007e+02  -2.7401716e+01   1.3291545e+02  -1.3896873e+01   1.4136000e+02  -1.0876073e+01
   1.9533091e+02   1.8998909e+00   1.3882364e+02   1.7894109e+01   2.5126636e+02  -1.4238582e+01   1.8811000e+02   7.3839273e+00   7.0280067e+01   6.6698842e+00   1.4368455e+02   4.0479636e+00   2.5910000e+02   4.6265455e+00   1.0729364e+02   7.0783273e+00   2.1033727e+02  -1.5305164e+01   4.1824273e+02  -1.6934873e+01   2.4120545e+02   1.7015382e+01   2.8867545e+02   6.4041455e+00   2.9133007e+02   2.0795884e+01   1.4196545e+02   1.8707309e+01   4.9522727e+02   2.2831818e+01   1.6123455e+02  -4.2240000e-01   2.1336818e+02  -6.0885455e+00   1.1978818e+02   1.4516422e+02   3.0895545e+02   2.2955382e+01   2.3155091e+02   1.0771382e+01   1.2317091e+02  -1.9605491e+01   2.0728727e+02  -2.5414800e+01   1.2983455e+02   1.3232327e+01   2.1646091e+02  -2.1232727e-01   2.2833545e+02  -8.4932000e+00   6.0382727e+01   4.8423018e+01   1.8236636e+02   1.1125091e+00   2.3099007e+02   2.7813084e+01   5.1876007e+02   4.2511484e+01   2.5392273e+02   5.3780000e+00   2.4966455e+02   1.9926836e+01   2.6530909e+02  -5.5020000e+00   2.1633007e+02   1.9935884e+01   2.4271007e+02   1.9215484e+01   1.7738007e+02   1.5671884e+01   1.2268364e+02   7.4421673e+01   2.5770364e+02   1.8502800e+01   3.3153182e+02   3.9629091e+00   1.7189545e+02   9.3947273e+00   1.8871545e+02  -1.2814509e+01   1.7454455e+02   2.3827345e+01   1.8566182e+02  -1.0633855e+01   2.8451727e+02   4.8114982e+01   4.4907273e+02   3.7540545e+01   2.8955818e+02   2.2495345e+01   1.9833636e+02   7.7323091e+01   1.7875545e+02   9.7313818e+00   3.4260636e+02  -3.0530545e+00   2.1625000e+02   3.5209091e+00   2.8211909e+02   5.0950182e+00   2.2322636e+02   2.7682545e+00   1.9499007e+02   1.9693084e+01   1.8314007e+02   2.8310842e+00   1.2870182e+02   1.0487931e+02   1.5282545e+02   1.9433055e+01   1.6712091e+02  -3.3442182e+00   2.0567273e+02  -4.8583636e+00   2.3602909e+02   9.7867636e+00   1.3380007e+02   1.1448284e+01   2.3794455e+02   1.8063527e+01   2.8630182e+02   2.1607673e+01   1.8718007e+02   1.2847884e+01   3.3583909e+02   1.8882873e+01   1.6628007e+02  -3.4011582e-01   1.2725545e+02   8.4592727e-01   1.4117000e+02   5.1912727e-01
   1.9633091e+02   1.8059891e+01   1.7991364e+02  -3.3930909e+00   2.3631636e+02   1.9337418e+01   2.4554000e+02   1.7789527e+01   9.9420067e+01   1.6098684e+01   1.6597455e+02   3.7847636e+00   2.6991000e+02   2.4141745e+01   1.2972364e+02   8.3739273e+00   1.9976727e+02   3.3160436e+01   3.8958273e+02   3.6637927e+01   2.2072545e+02   9.6937818e+00   2.0653545e+02   2.6355345e+01   3.0557007e+02   3.2516684e+01   1.7620545e+02   1.1388109e+01   4.7850727e+02   2.3639418e+01   2.0742455e+02  -1.1576000e+00   2.1326818e+02  -5.6005455e+00   1.1121818e+02   1.8041982e+02   2.8643545e+02  -5.6730182e+00   2.5541091e+02  -3.0874182e+00   1.6103091e+02   9.5057091e+00   2.1290727e+02  -1.9644000e+00   1.6630455e+02  -2.0652727e+00   2.2575091e+02  -8.8055273e+00   2.4643545e+02  -1.2271200e+01   8.4622727e+01   7.1153818e+01   1.7569636e+02   1.1161091e+00   2.8885007e+02   3.5904284e+01   5.9023007e+02   2.9453884e+01   3.1201273e+02  -3.4092000e+00   2.9399455e+02   1.6190436e+01   3.5725909e+02   2.4220000e+00   2.2790007e+02   3.3060284e+01   2.7666007e+02   3.6729484e+01   2.3528007e+02   3.6039884e+01   1.0354364e+02   8.0662873e+01   2.8794364e+02   1.6463600e+01   3.4191182e+02   2.8132509e+01   2.0079545e+02   1.9272727e+01   1.8481545e+02   1.2407491e+01   1.3173455e+02   1.5632145e+01   2.1990182e+02   7.9569455e+00   3.0561727e+02   1.9756982e+01   4.6593273e+02  -1.1568255e+01   2.7646818e+02   1.2682545e+01   1.5585636e+02   6.0491491e+01   1.8984545e+02   8.1241818e+00   3.0940636e+02   1.0072945e+01   2.2906000e+02  -5.7938909e+00   2.7568909e+02   3.1079418e+01   2.2489636e+02   2.3394655e+01   2.1242007e+02   1.1438684e+01   1.7190007e+02   7.6402842e+00   1.2255182e+02   9.9411309e+01   1.1125545e+02  -9.7713455e+00   1.1679091e+02  -1.8457818e+01   1.7972273e+02  -1.2782364e+01   2.0216909e+02  -5.7444364e+00   1.0242007e+02   6.9586842e+00   2.1351455e+02   9.4479273e+00   2.4578182e+02   5.1892727e+00   1.5714007e+02   3.2910842e+00   2.6254909e+02  -1.4539273e+00   1.3876007e+02  -1.4468516e+01   7.9155455e+01  -5.0260727e+00   1.3646000e+02   9.0359273e+00
   1.7719091e+02  -1.7688909e+01   2.2977364e+02   1.7581091e+00   1.7878636e+02   3.0398182e+00   2.4368000e+02  -3.8216727e+00   9.9090067e+01   6.2250842e+00   1.4125455e+02   1.5812364e+01   2.8386000e+02   1.0305745e+01   1.1286364e+02  -6.7972727e+00   1.9414727e+02  -1.9819964e+01   4.1134273e+02   1.2707127e+01   2.2705545e+02   1.0377382e+01   1.8915545e+02   5.5057455e+00   2.6361007e+02   1.7203484e+01   2.0405545e+02   1.2970109e+01   4.5274727e+02  -1.7109782e+01   2.5618455e+02  -1.1588400e+01   1.6641818e+02   6.3374545e+00   1.1769818e+02   6.4331418e+01   3.1019545e+02   6.7561818e+00   2.5041091e+02   2.1692582e+01   1.4265091e+02  -7.2138909e+00   2.1747727e+02  -2.3990000e+01   1.7649455e+02  -1.3020473e+01   2.1346091e+02  -5.3923273e+00   2.4367545e+02   7.4296000e+00   7.8522727e+01   6.4211818e+01   1.9503636e+02   1.4238909e+01   3.0395007e+02   1.1596284e+01   5.3918007e+02   2.3777884e+01   2.8797273e+02   3.2240000e+00   2.1547455e+02  -6.2796364e-01   2.6387909e+02  -1.4587600e+01   2.1404007e+02   5.9908418e-01   2.5266007e+02   1.0179484e+01   2.1809007e+02   8.5150842e+00   8.6543636e+01   3.8362873e+01   2.6389364e+02   3.2476000e+00   3.1124182e+02   1.2346109e+01   1.7970545e+02   6.9099273e+00   1.7176545e+02  -7.3185091e+00   1.6659455e+02   1.0613345e+01   2.3062182e+02  -1.1190655e+01   3.0737727e+02   2.7161818e+00   3.9645273e+02   1.9750145e+01   2.4613818e+02   2.0398945e+01   1.6985636e+02   7.6371491e+01   1.6132545e+02   5.0257818e+00   3.0521636e+02   7.9381455e+00   2.0663000e+02  -2.9994909e+00   2.3763909e+02   5.9834182e+00   2.2022636e+02   1.9958255e+01   1.8195007e+02  -4.9737158e+00   1.5495007e+02  -1.1813716e+01   1.5493182e+02   7.0680909e+01   1.3067545e+02   1.7915055e+01   1.3826091e+02  -8.3654182e+00   1.8043273e+02   4.7808364e+00   2.0364909e+02  -6.3828364e+00   1.0014007e+02   4.0010842e+00   2.0065455e+02   2.2756727e+01   2.6959182e+02  -3.1955273e+00   1.8504007e+02   1.8690842e+00   2.7121909e+02   5.7247273e-01   1.6595007e+02  -1.0503716e+01   8.6445455e+01  -2.9892727e+00   1.5536000e+02   2.0663927e+01
   2.0771091e+02   1.3529491e+01   3.0791364e+02   2.0369091e+00   2.0164636e+02  -5.6989818e+00   2.4616000e+02  -2.1007273e-01   1.2290007e+02   6.9402842e+00   1.5020455e+02   1.1046364e+01   3.1143000e+02   1.9820145e+01   1.2877364e+02  -3.7400727e+00   2.0600727e+02   8.5212364e+00   4.4824273e+02  -1.3348727e+00   2.7286545e+02   6.6225818e+00   2.6172545e+02   4.4130145e+01   2.8818007e+02   3.9427884e+01   3.2658545e+02   5.9777091e+00   4.8464727e+02   3.0628218e+01   2.6585455e+02   2.4480000e+00   2.0169818e+02   1.5705055e+01   1.3226818e+02   1.1158182e+00   3.0862545e+02  -2.6382182e+00   2.5565091e+02  -2.8446618e+01   1.1312091e+02   2.6685091e+00   2.3162727e+02  -2.5982000e+01   1.1464455e+02  -4.4524727e+00   2.1127091e+02  -5.6971273e+00   2.8171545e+02  -3.5236000e+00   6.1052727e+01   7.2699418e+01   1.2936636e+02   9.4925091e+00   3.8033007e+02   3.2675884e+01   6.3866007e+02   3.7199484e+01   2.3354273e+02   8.9628400e+01   2.5232455e+02   1.2044036e+01   2.7977909e+02   2.6910400e+01   2.4080007e+02   2.5218284e+01   2.8276007e+02   4.1961484e+01   6.6180067e+01   1.1667884e+01   1.4416364e+02   5.7613273e+01   2.9451364e+02   2.1468000e+01   3.1348182e+02   2.9886909e+01   2.1579545e+02   1.9112727e+01   1.7290545e+02  -2.4497091e+00   2.0940455e+02   2.6518545e+01   2.1300182e+02   1.7078945e+01   3.4932727e+02   2.0740182e+01   4.2121273e+02   1.9149345e+01   2.8070818e+02   1.4823345e+01   2.4252636e+02   7.4077891e+01   1.3794545e+02   1.6996182e+01   3.5988636e+02  -1.5754545e+00   2.4944000e+02   1.6385709e+01   2.8354909e+02   1.4030618e+01   2.3418636e+02   2.5551455e+01   2.3757007e+02   4.0096684e+01   1.4923007e+02  -1.6836116e+01   1.5974182e+02   8.5726109e+01   1.2382545e+02  -9.6694545e-01   1.6060091e+02   1.3173818e+00   1.9891273e+02   8.0124364e+00   2.2216909e+02  -6.3944364e+00   1.1190007e+02  -1.2971582e-01   1.9861455e+02   4.2999273e+00   2.8597182e+02  -7.2659273e+00   1.5842007e+02   1.4618684e+01   2.9931909e+02  -2.1955273e+00   1.6795007e+02  -9.2837158e+00   1.0739545e+02   2.8647273e+00   1.5551000e+02   1.0651927e+01
   2.0648091e+02   2.0867891e+01   3.3339364e+02  -3.6214909e+00   2.7016636e+02   1.0729418e+01   2.4125000e+02   1.8082727e+01   9.2610067e+01   1.4933484e+01   1.3163455e+02   7.6819636e+00   2.7796000e+02  -1.0322545e+00   1.4891364e+02   1.2028727e+01   2.0624727e+02  -1.1597964e+01   4.5301273e+02   9.3735273e+00   2.7048545e+02   5.9029818e+00   2.5777545e+02  -8.1238545e+00   3.2533007e+02   2.8985884e+01   1.7363545e+02   2.7453709e+01   4.8512727e+02   1.0639818e+01   2.4032455e+02   2.7804000e+00   2.1036818e+02   8.8214545e+00   1.2302818e+02   8.5750182e+00   3.3824545e+02   1.1852182e+01   2.6712091e+02   6.9757818e+00   1.2008091e+02  -4.1182909e+00   2.9290727e+02   7.4456000e+00   1.8592455e+02   1.6951273e+00   2.5208091e+02   2.5748073e+01   3.2433545e+02   9.6368000e+00   1.2505273e+02   5.5629418e+01   1.6498636e+02   1.3932909e+01   3.2138007e+02   2.9391884e+01   5.5204007e+02   9.6090842e+00   1.7078273e+02   7.6359200e+01   2.5775455e+02  -1.3903636e+00   2.8630909e+02   1.5148000e+01   2.7057007e+02   2.6746684e+01   2.9371007e+02   2.3365484e+01   1.7380007e+02   3.0728284e+01   1.0568364e+02   6.0301673e+01   2.9784364e+02   2.0516000e+00   2.4248182e+02   1.5606909e+01   2.3755545e+02   1.5091927e+01   2.2114545e+02  -8.8890909e-01   1.6173455e+02   4.3321455e+00   1.8704182e+02   1.4875745e+01   3.1951727e+02   1.5174982e+01   3.7326273e+02   4.8853455e+00   2.3108818e+02   1.1982945e+01   2.3724636e+02   5.0210291e+01   1.2303545e+02  -3.1910182e+00   3.5631636e+02  -5.8698545e+00   2.2330000e+02   7.6169091e+00   2.1225909e+02   1.2873818e+01   2.1446636e+02   1.1799055e+01   2.2909007e+02  -4.1749158e+00   1.3880007e+02  -6.2171582e-01   1.2298182e+02   8.6286909e+01   1.0872545e+02  -8.1789455e+00   1.5488091e+02   9.4449818e+00   1.8557273e+02  -3.1110364e+01   2.0940909e+02  -1.1613636e+01   1.0066007e+02  -3.0005158e+00   1.7718455e+02  -1.5505673e+01   2.7078182e+02   1.0419273e+01   1.4776007e+02   2.3148418e-01   2.3483909e+02  -2.5171273e+00   1.6733007e+02  -2.4144116e+01   7.1635455e+01  -2.2804473e+01   1.3770000e+02   5.9867273e+00
   2.2957091e+02   1.3970691e+01   3.0306364e+02  -6.7750909e+00   2.3473636e+02  -8.7661818e+00   2.5396000e+02   1.7305927e+01   1.0299007e+02   9.1530842e+00   1.4520455e+02   8.3563636e+00   2.6705000e+02   3.7054545e-01   1.5496364e+02   5.4947273e+00   2.2290727e+02   7.0692364e+00   3.9529273e+02   1.1281127e+01   2.7429545e+02  -6.7818182e+00   2.1953545e+02   1.1225345e+01   3.1138007e+02   3.4911884e+01   1.6777545e+02   5.0625091e+00   5.1050727e+02   2.0889418e+01   2.3156455e+02   8.0512000e+00   1.7455818e+02  -8.3137455e+00   1.5583818e+02  -2.8978182e-01   3.3867545e+02  -3.9022182e+00   2.7565091e+02   1.5813382e+01   1.4555091e+02  -1.2535891e+01   3.5495727e+02  -4.8984000e+00   1.6221455e+02  -2.4648073e+01   2.6403091e+02   1.4272073e+01   2.8009545e+02  -1.4774000e+01   8.6572727e+01   5.5617818e+01   1.3993636e+02   1.0746909e+01   3.1795007e+02   1.9962842e+00   4.8123007e+02   2.7413884e+01   1.7606273e+02   9.4366800e+01   2.3766455e+02   2.2668364e+00   2.3796909e+02   4.7252000e+00   1.1518007e+02   2.1027884e+01   2.7066007e+02   6.3594842e+00   1.6509007e+02   1.0325084e+01   1.3373364e+02   7.4397673e+01   2.7461364e+02   6.5800000e+00   2.6677182e+02   2.0143709e+01   1.7974545e+02   2.5767273e+00   1.8200545e+02  -1.3277091e+00   1.5316455e+02   1.7297745e+01   2.0043182e+02  -9.8654545e+00   3.2932727e+02   1.6620182e+01   3.4588273e+02   9.0757455e+00   2.5255818e+02   2.2885345e+01   2.4885636e+02   1.0705149e+02   1.4070545e+02   7.9153818e+00   3.4236636e+02   9.2461455e+00   2.5106000e+02   1.7361091e+00   2.3320909e+02   1.1287818e+01   1.9818636e+02   3.5201455e+01   2.3338007e+02   2.8618842e+00   2.0647007e+02  -2.2531582e-01   1.5712182e+02   6.3175709e+01   1.2491545e+02   1.2095855e+01   1.7574091e+02   1.0296182e+01   2.4834273e+02   6.6780364e+00   2.6021909e+02   1.7511564e+01   1.5414007e+02   1.2201084e+01   2.0304455e+02  -2.3844727e+00   2.8897182e+02   4.1140727e+00   1.9804007e+02   4.8290842e+00   3.1550909e+02   1.7409273e+01   1.6576007e+02  -2.4348516e+01   1.0877545e+02  -9.1956727e+00   1.8460000e+02   3.6647273e+00
   2.2233091e+02   2.7898909e+00   2.6372364e+02   7.8521091e+00   2.3740636e+02   1.4780218e+01   2.5196000e+02   1.8959273e+00   1.0257007e+02  -3.5733158e+00   1.4230455e+02  -2.1316364e+00   2.8996000e+02   9.4377455e+00   1.6062364e+02  -4.0980727e+00   2.6395727e+02   9.0252364e+00   4.1839273e+02   4.1931273e+00   3.2024545e+02  -5.9781818e-01   2.3477545e+02   1.6336145e+01   2.9661007e+02   3.7373484e+01   2.5248545e+02   1.1145709e+01   4.5383727e+02   2.7803018e+01   1.5013455e+02   5.0856000e+00   2.1036818e+02   1.2531455e+01   2.2564818e+02  -2.2045818e+00   3.3910545e+02   2.3381818e-02   2.7412091e+02  -6.4442182e+00   2.0684091e+02   3.5109091e+00   3.0276727e+02  -1.8132000e+00   1.5149455e+02  -1.6210473e+01   2.7355091e+02  -1.3629527e+01   2.6990545e+02  -1.4288000e+00   5.3662727e+01   8.5010618e+01   1.6589636e+02   4.7101091e+00   3.2014007e+02   2.6251084e+01   5.2466007e+02   5.7079484e+01   2.0173273e+02   1.2155320e+02   2.8509455e+02   1.3992436e+01   2.8791909e+02   1.4109200e+01   1.6885007e+02   3.8644284e+01   2.9252007e+02   4.2180684e+01   1.8523007e+02   2.8383884e+01   1.4935364e+02   1.0699807e+02   3.1913364e+02   6.7284000e+00   2.4105182e+02   3.3821309e+01   1.9860545e+02   4.3487927e+01   1.9067545e+02   2.9698691e+01   1.9697455e+02   3.1082945e+01   1.9885182e+02   6.6409455e+00   3.5656727e+02   2.1440982e+01   3.6935273e+02   3.6728145e+01   2.5898818e+02   1.4750945e+01   2.6995636e+02   8.8833491e+01   1.5970545e+02  -1.0884618e+01   3.8612636e+02  -2.1046545e+00   2.4577000e+02   1.9209309e+01   2.1477909e+02  -4.3777818e+00   2.3137636e+02   1.9736255e+01   2.5385007e+02   1.5324284e+01   2.7028007e+02   2.3898842e+00   1.9431182e+02   8.1670509e+01   1.0939545e+02   1.7674545e+00   1.9360091e+02  -4.2726182e+00   1.8995273e+02   1.2592364e+00   2.5849909e+02  -2.1108364e+00   1.4171007e+02  -1.9045158e+00   2.2080455e+02   1.7194727e+01   3.0226182e+02   7.4308727e+00   1.7223007e+02   1.1893884e+01   2.7421909e+02   7.2324727e+00   1.3514007e+02  -1.3038916e+01   9.4065455e+01   6.5511273e+00   1.5308000e+02  -3.9636727e+00
   2.2981091e+02  -1.5758509e+01   2.0710364e+02   2.4817091e+00   2.1811636e+02  -9.5865818e+00   2.4487000e+02  -4.4468727e+00   9.7420067e+01  -3.1613158e+00   1.3044455e+02  -1.2992836e+01   2.2505000e+02  -5.8894545e+00   1.3301364e+02   1.0440727e+01   2.3890727e+02  -6.8307636e+00   4.7982273e+02  -1.0191273e+01   3.0610545e+02   1.5673382e+01   2.7777545e+02   1.5176145e+01   2.4280007e+02   2.9678284e+01   2.4544545e+02   5.4289091e+00   3.8974727e+02   4.1021818e-01   1.1585455e+02   4.0180000e+00   2.1484818e+02   1.6513055e+01   2.0907818e+02   1.6021018e+01   3.8262545e+02   1.7821782e+01   3.0750091e+02   1.0695382e+01   1.8984091e+02   5.0609091e+00   3.1571727e+02   2.0580800e+01   1.9026455e+02  -4.6020727e+00   3.0108091e+02   1.8788073e+01   2.7328545e+02   2.4908000e+00   7.7522727e+01   3.9911818e+01   1.9189636e+02   2.0490109e+01   2.4095007e+02   3.5636284e+01   4.4618007e+02   3.8027884e+01   2.0392273e+02   1.1532800e+02   2.3328455e+02   2.3772364e+00   2.7511909e+02   2.0803200e+01   2.0071007e+02   1.9285484e+01   2.4847007e+02   1.5554684e+01   1.3638007e+02   1.3911884e+01   1.7711364e+02   7.5257273e+01   2.9280364e+02  -1.5200000e-02   2.3977182e+02   1.6203709e+01   1.7403545e+02   2.6535273e+00   1.7590545e+02   1.2260291e+01   1.5097455e+02   5.8129455e+00   1.9133182e+02  -7.8574545e+00   2.9046727e+02   9.6889818e+00   3.4835273e+02   3.0681455e+00   2.1603818e+02   4.8069455e+00   2.2266636e+02   7.6236691e+01   1.4999545e+02  -3.2978182e+00   3.5531636e+02  -7.4998545e+00   1.7449000e+02   7.6217091e+00   1.8392909e+02  -5.4297818e+00   2.1218636e+02   5.8914545e+00   2.0471007e+02  -1.2274516e+01   2.5661007e+02  -5.2365158e+00   1.5608182e+02   7.8538909e+01   1.2915545e+02  -2.3933455e+00   1.9941091e+02  -8.7374182e+00   1.9724273e+02  -7.3239636e+00   2.3516909e+02  -4.0944364e+00   1.3742007e+02   8.2986842e+00   2.0727455e+02  -2.1528727e+00   3.0630182e+02   1.2247673e+01   1.7318007e+02   2.0197884e+01   2.7693909e+02   4.9248727e+00   1.3366007e+02  -1.6400516e+01   8.8675455e+01  -8.0176727e+00   1.2351000e+02   8.7819273e+00
   1.9824091e+02   1.5770909e+00   2.0425364e+02   1.7799709e+01   2.4169636e+02   6.0570182e+00   2.2035000e+02   7.6147273e+00   1.1842007e+02   2.4958684e+01   1.4311455e+02   1.6233564e+01   3.0381000e+02   1.3279745e+01   1.5701364e+02  -3.4792727e+00   2.5076727e+02   1.9404364e+00   4.3715273e+02   3.0723273e+00   2.6600545e+02  -6.3861818e-01   2.1100545e+02   2.0047745e+01   2.0190007e+02   1.8760284e+01   2.1648545e+02  -2.3834291e+01   3.5331727e+02   4.2246182e+00   2.3551455e+02   1.7305200e+01   2.1669818e+02   5.6050545e+00   1.8969818e+02   1.1414182e+00   3.5614545e+02   2.3460182e+01   2.2527091e+02  -1.2106218e+01   1.8584091e+02  -2.0859091e+01   2.7309727e+02  -2.6199600e+01   1.0235455e+02  -1.0859273e+01   2.9984091e+02   2.2117273e+01   1.8967545e+02  -1.9300400e+01   2.1192727e+01   4.0418218e+01   1.4560636e+02   1.6623309e+01   2.4795007e+02   2.4936284e+01   4.7971007e+02   3.6485484e+01   1.8001273e+02   1.0572080e+02   2.6499455e+02   6.7404364e+00   2.6525909e+02  -1.1308000e+01   2.1542007e+02   5.8686842e+00   2.4880007e+02   2.5768284e+01   1.6238007e+02   2.1884175e-02   1.2787364e+02   7.0196473e+01   2.6546364e+02  -3.2080000e+00   2.1601182e+02   1.2964509e+01   1.7441545e+02  -4.9568727e+00   1.7900545e+02   5.9622909e+00   1.8411455e+02  -1.6982545e+00   1.5214182e+02  -1.7912255e+01   3.0032727e+02   3.0040182e+01   3.4626273e+02   2.5425345e+01   2.4055818e+02   3.0125345e+01   1.9924636e+02   9.2440291e+01   1.5146545e+02   1.4244582e+01   2.7798636e+02  -3.0734545e+00   2.0687000e+02   3.8413091e+00   1.8335909e+02   1.6565818e+01   1.9575636e+02   7.9658545e+00   2.1147007e+02   4.4246842e+00   2.6304007e+02   2.5890842e+00   1.9465182e+02   7.2643309e+01   1.3467545e+02   1.1125055e+01   2.0436091e+02  -6.1334182e+00   2.1829273e+02   1.9182036e+01   2.7145909e+02   1.6522364e+01   1.5871007e+02   2.4645484e+01   2.4546455e+02   3.0221927e+01   3.0178182e+02   1.3709273e+01   1.6409007e+02   1.2505084e+01   3.3221909e+02  -1.7875273e+00   1.3690007e+02  -1.7089716e+01   8.7345455e+01   2.1287273e+00   1.3551000e+02   2.5419273e+00
   1.9109091e+02   5.7690909e+00   2.4225364e+02  -3.6202909e+00   1.9445636e+02  -5.4537818e+00   1.9830000e+02  -1.9431273e+01   7.5520067e+01   5.3006842e+00   1.8130455e+02   5.5836364e-01   2.6796000e+02   4.5777455e+00   1.2562364e+02  -5.2980727e+00   2.5576727e+02  -2.4599564e+01   4.3886273e+02   4.6085527e+01   2.9024545e+02   1.2942182e+01   2.5753545e+02   1.1565345e+01   2.4942007e+02   1.8908684e+01   2.3344545e+02   1.4238909e+01   4.0283727e+02   1.3263018e+01   3.1271455e+02   3.7992000e+00   2.3593818e+02   1.5825855e+01   2.1978818e+02  -9.0757818e+00   3.8738545e+02  -1.0390182e+00   2.3365091e+02   4.7933818e+00   1.2903091e+02  -1.7984291e+01   3.0800727e+02  -1.0762400e+01   1.0911455e+02  -1.1300073e+01   2.9660091e+02   1.3286473e+01   1.9486545e+02  -8.6156000e+00   6.8522727e+01   4.2101818e+01   1.4593636e+02   2.8646909e+01   3.2699007e+02   2.8663084e+01   5.3599007e+02   3.5223084e+01   2.1187273e+02   1.2660200e+02   3.0080455e+02   2.3255636e+01   2.5439909e+02   2.1220800e+01   2.5457007e+02   4.2686684e+01   2.6542007e+02   3.8918684e+01   1.9495007e+02   2.4456284e+01   1.8639364e+02   1.2880487e+02   2.8865364e+02   2.6596800e+01   2.6048182e+02   2.5696909e+01   1.6232545e+02   7.7303273e+00   1.1862545e+02   8.6526909e+00   2.1202455e+02   1.5498945e+01   1.9000182e+02   9.5389455e+00   2.8413727e+02   2.9005382e+01   3.2383273e+02   1.7179745e+01   2.4794818e+02   2.2864145e+01   2.2862636e+02   7.2709891e+01   1.6275545e+02   4.4913818e+00   2.2769636e+02   1.0999745e+01   1.8111000e+02   6.4221091e+00   1.8206909e+02   1.6099018e+01   2.0932636e+02   1.7730255e+01   1.6033007e+02  -1.9411582e-01   1.9361007e+02  -1.5265158e+00   2.0908182e+02   8.5158909e+01   1.3077545e+02   9.0570545e+00   1.8745091e+02  -1.8020618e+01   1.7257273e+02  -6.0203636e+00   2.4126909e+02   1.1457564e+01   1.5242007e+02   2.1528684e+01   1.7932455e+02   1.6031273e+00   3.0021182e+02   8.7487273e-01   1.9585007e+02   3.4428418e-01   3.5669909e+02  -1.7592727e-01   1.4309007e+02  -1.2434916e+01   9.1395455e+01   4.9547273e+00   1.3094000e+02  -6.0024727e+00
   2.3167091e+02  -2.7673091e+00   2.0587364e+02   2.1810109e+01   2.6240636e+02   9.3002182e+00   2.2958000e+02   1.8976327e+01   1.0347007e+02   2.2774684e+01   1.9358455e+02   1.1955964e+01   3.2791000e+02   2.0451745e+01   1.2796364e+02   1.0894727e+01   2.4866727e+02   2.1488436e+01   4.6063273e+02   7.5053927e+01   3.0981545e+02   1.5476582e+01   2.5839545e+02  -8.1734545e+00   2.4771007e+02   4.3575484e+01   1.7310545e+02   6.6109091e-02   4.4779727e+02   1.1716218e+01   2.9137455e+02   2.1664000e+00   2.4993818e+02   7.8458545e+00   2.3402818e+02   2.4550182e+00   4.0691545e+02  -1.2791418e+01   2.3865091e+02   1.9253382e+01   1.1760091e+02  -3.9698909e+00   2.4528727e+02   3.3052000e+00   1.3392455e+02   1.1425127e+01   3.1679091e+02   4.8127273e-01   2.1614545e+02   1.0822000e+01   4.9572727e+01   4.9957818e+01   1.6389636e+02   2.7060109e+01   2.4433007e+02   7.9858842e+00   5.4738007e+02   4.1718842e+00   1.6373273e+02   9.5593200e+01   2.4194455e+02   6.5444364e+00   3.1487909e+02  -7.5176000e+00   2.2576007e+02   1.3041484e+01   2.2171007e+02   2.8745484e+01   1.5118007e+02   1.7767884e+01   1.5206364e+02   1.0250127e+02   2.6199364e+02   3.1596000e+00   2.5510182e+02   6.4573091e+00   1.9284545e+02  -1.0851273e+01   1.4809545e+02   2.7250909e+00   1.6444455e+02   9.4453455e+00   1.4652182e+02  -8.4265455e-01   2.6061727e+02   9.7869818e+00   3.6516273e+02   1.8393345e+01   1.5879818e+02   1.1386145e+01   1.6724636e+02   5.2960291e+01   1.6837545e+02   9.9417818e+00   2.6602636e+02  -8.9766545e+00   1.7377000e+02  -1.8069091e-01   1.8987909e+02  -1.1457818e+00   1.6322636e+02   1.3998255e+01   1.7009007e+02  -9.5949158e+00   1.3828007e+02  -1.2290116e+01   1.6489182e+02   8.1214109e+01   1.7186545e+02  -2.1900145e+01   2.0560091e+02  -6.1326182e+00   2.0615273e+02  -5.2767636e+00   2.3592909e+02  -2.6852364e+00   1.3023007e+02   3.9063884e+01   1.8642455e+02  -4.8487273e-01   2.7626182e+02   6.4108727e+00   1.8114007e+02  -6.6689158e+00   3.1935909e+02   4.6712727e+00   1.9876007e+02  -2.4318516e+01   8.2585455e+01   7.9395273e+00   1.0541000e+02  -2.9100727e+00
   1.7486091e+02   7.2974909e+00   2.6010364e+02  -3.7582909e+00   2.4340636e+02  -1.0079782e+01   2.2430000e+02  -3.2127273e-01   8.5520067e+01  -6.8793158e+00   1.5558455e+02  -4.2403636e-01   2.8172000e+02   1.7046945e+01   1.1667364e+02  -1.5342073e+01   2.2276727e+02   2.8404364e+00   4.0801273e+02   7.0553527e+01   2.6786545e+02   1.9832582e+01   2.9134545e+02   1.0380545e+01   2.1466007e+02   3.7929484e+01   2.3420545e+02  -1.5818909e+00   3.9517727e+02   2.1581818e-01   2.0909455e+02  -3.6312000e+00   2.1393818e+02  -7.8441455e+00   2.1040818e+02  -6.8453818e+00   3.4948545e+02   5.1429818e+00   2.1912091e+02  -1.1524218e+01   1.1693091e+02  -8.7762909e+00   1.7900727e+02  -1.0482400e+01   1.3397455e+02  -7.4288727e+00   3.0208091e+02   1.8480727e+00   1.9543545e+02  -4.2812000e+00   5.0572727e+01   3.9727818e+01   1.7289636e+02   6.5801091e+00   2.6318007e+02   3.6617884e+01   5.4714007e+02   3.4051084e+01   1.7211273e+02   9.1682800e+01   2.5351455e+02   9.8488364e+00   2.3172909e+02   1.6654400e+01   2.5809007e+02   1.7645084e+01   2.1380007e+02   2.3758284e+01   1.8342007e+02   1.1338684e+01   2.0159364e+02   1.2415887e+02   2.5413364e+02   5.9784000e+00   3.0439182e+02   1.9941091e+00   1.5489545e+02   1.0844727e+01   1.3638545e+02   1.1751891e+01   2.0959455e+02   8.5933455e+00   1.9343182e+02  -6.9254545e+00   2.7470727e+02   1.6089782e+01   3.8697273e+02   8.0785455e+00   1.7365818e+02   2.4287345e+01   1.7114636e+02   6.3788291e+01   1.8856545e+02   6.3765818e+00   3.1231636e+02   1.6890145e+01   2.0311000e+02  -3.5778909e+00   2.2077909e+02   1.4762218e+01   1.8208636e+02   2.6629455e+01   2.1995007e+02   1.5456284e+01   1.4714007e+02   2.9010842e+00   1.9912182e+02   1.0000571e+02   1.4529545e+02   2.8935455e+01   2.1693091e+02   1.6720982e+01   2.2472273e+02   1.1427636e+01   2.5921909e+02   2.7551564e+01   1.5057007e+02   1.7486684e+01   2.3232455e+02   1.9083127e+01   2.6873182e+02   3.0393273e+01   1.7671007e+02   1.1915484e+01   3.6145909e+02   2.6023273e+01   2.0552007e+02  -8.2893158e+00   1.1048545e+02   6.6752727e-01   1.3084000e+02  -5.7044727e+00
   1.9152091e+02   1.0734691e+01   2.8049364e+02  -3.5794909e+00   1.9254636e+02   1.9799018e+01   1.9006000e+02  -1.5202073e+01   6.5230067e+01  -1.4016116e+01   1.5487455e+02   3.2027636e+00   2.9329000e+02   3.7413455e+00   1.2677364e+02   2.5599273e+00   2.1495727e+02   3.6652364e+00   4.0410273e+02   5.0716327e+01   2.7277545e+02  -5.0402182e+00   2.2586545e+02   2.8098945e+01   2.1195007e+02   3.6866284e+01   1.9777545e+02  -7.4774909e+00   4.4088727e+02  -4.9209818e+00   1.9066455e+02   2.1373200e+01   2.1388818e+02  -1.8410145e+01   2.3478818e+02  -3.6578182e-01   3.9291545e+02  -2.2814182e+00   2.0679091e+02  -2.0578182e+00   1.2993091e+02  -1.8056291e+01   2.6171727e+02  -8.1492000e+00   1.3692455e+02   9.3351273e+00   2.7313091e+02  -7.8592727e-01   2.0667545e+02  -8.0040000e-01   3.8952727e+01   6.2857418e+01   1.5965636e+02   7.6893091e+00   3.1604007e+02   3.0729084e+01   5.2614007e+02   1.6771084e+01   1.5339273e+02   1.2509040e+02   2.8690455e+02   2.6797636e+01   2.7306909e+02   2.5917200e+01   2.0938007e+02   4.0491884e+01   2.3885007e+02   2.6904284e+01   2.1490007e+02   3.7630284e+01   1.6339364e+02   8.9454873e+01   3.1375364e+02   2.0778800e+01   3.4182182e+02   1.2519709e+01   1.9251545e+02   2.7125127e+01   1.2781545e+02   1.3577491e+01   1.7711455e+02   2.6771745e+01   2.2828182e+02   1.2365455e+00   2.3204727e+02   1.1592582e+01   3.8364273e+02   1.3449455e+00   1.9136818e+02   2.6870545e+01   1.4957636e+02   8.2603891e+01   2.0608545e+02   2.7349818e+00   3.0126636e+02   1.8444145e+01   1.7482000e+02  -2.8846909e+00   2.1263909e+02   1.1793418e+01   2.1356636e+02   1.2351055e+01   2.0657007e+02   1.2716684e+01   1.5161007e+02  -7.5465158e+00   1.4574182e+02   7.9176109e+01   1.6472545e+02   2.5710545e+00   2.0755091e+02   9.6613818e+00   1.9724273e+02  -5.8039636e+00   2.8111909e+02   1.2229564e+01   1.2780007e+02   2.4068284e+01   2.2142455e+02  -8.5487273e-01   2.7735182e+02   1.7423673e+01   2.1314007e+02  -5.1891582e-01   3.5273909e+02  -8.0912727e-01   1.8828007e+02  -1.9960116e+01   1.2444545e+02   9.5507273e+00   1.3217000e+02  -8.4808727e+00
   2.0176091e+02   1.1055491e+01   3.0258364e+02   5.8433091e+00   2.3954636e+02   2.9390182e+00   2.8135000e+02   6.8472727e-01   9.0420067e+01   2.3728684e+01   1.7292455e+02   1.8898764e+01   2.7010000e+02   1.8646545e+01   1.4039364e+02   9.5703273e+00   2.3562727e+02   1.8151636e+01   4.2015273e+02   6.1862327e+01   2.9020545e+02   2.7855382e+01   2.3058545e+02   3.2431345e+01   2.9718007e+02   3.2857884e+01   1.3739545e+02   1.0262909e+01   5.5093727e+02   2.3795018e+01   2.0913455e+02   1.9705600e+01   2.4007818e+02   2.8746545e+00   2.2069818e+02  -7.2885818e+00   3.3391545e+02  -5.3714182e+00   2.3960091e+02   1.1697382e+01   1.4074091e+02   1.3748909e+01   2.1366727e+02   9.6448000e+00   1.5016455e+02   1.4985927e+01   2.9679091e+02  -2.7787273e+00   2.9490545e+02   5.4212000e+00   6.9092727e+01   8.1016218e+01   2.5093636e+02   4.0296909e+01   2.8985007e+02   2.3914284e+01   5.2028007e+02   2.0769884e+01   1.4144273e+02   9.5476400e+01   2.3075455e+02   9.3396364e+00   2.7039909e+02   1.0560800e+01   1.8952007e+02   3.0320684e+01   2.2990007e+02   2.8190284e+01   1.6595007e+02   7.5862842e+00   1.3787364e+02   7.9586473e+01   2.9204364e+02   4.2560000e-01   3.5463182e+02   5.3049091e+00   1.9836545e+02   1.2177127e+01   1.3243545e+02  -1.7421091e+00   1.8964455e+02   2.0809345e+01   1.8885182e+02   6.7709455e+00   2.6704727e+02  -4.5374182e+00   3.8712273e+02   1.5306545e+01   1.6608818e+02   2.5129455e+00   1.4862636e+02   5.8919891e+01   1.7484545e+02   1.1094182e+01   3.2083636e+02   4.2085455e+00   1.6987000e+02   2.6613091e+00   2.1658909e+02   1.7197418e+01   1.9694636e+02   1.4820655e+01   3.2404007e+02   1.8509084e+01   1.9342007e+02  -6.7013158e+00   1.4689182e+02   6.0854109e+01   1.2244545e+02   1.3193455e+01   1.7426091e+02  -9.5354182e+00   1.5486273e+02  -1.5693564e+01   1.7964909e+02  -1.4322836e+01   8.5140067e+01  -1.3278916e+01   1.5370455e+02  -1.6107273e+01   2.2935182e+02  -2.4063273e+00   1.7218007e+02  -1.7532116e+01   3.2650909e+02  -1.9180727e+01   1.4318007e+02  -2.1062116e+01   8.7915455e+01  -1.3386873e+01   1.3474000e+02  -9.6364727e+00
   1.7952091e+02  -1.8753091e+00   2.7282364e+02  -1.7115891e+01   1.8940636e+02  -9.9781818e-02   1.9496000e+02  -2.0874073e+01   9.3800067e+01   1.4128284e+01   1.3239455e+02   6.7611636e+00   2.7386000e+02  -7.6542545e+00   1.3220364e+02   9.8552727e-01   1.8357727e+02   1.1756364e+00   3.5996273e+02   5.5157527e+01   2.3229545e+02   2.8578182e+01   2.1777545e+02   8.0261455e+00   2.9614007e+02   3.3651084e+01   2.4505545e+02   3.2650109e+01   4.6488727e+02   2.7109018e+01   1.9080455e+02  -4.6880000e+00   2.3150818e+02   2.6990255e+01   1.7902818e+02   5.8550182e+00   3.2367545e+02  -2.5122182e+00   2.0908091e+02   1.6758982e+01   1.4503091e+02  -4.9429091e-01   1.9790727e+02  -1.1184400e+01   1.2006455e+02  -1.4696073e+01   2.4503091e+02   7.0207273e-01   3.0628545e+02  -6.9192000e+00   5.8142727e+01   6.2172218e+01   9.3416364e+01   1.3646851e+02   4.0223007e+02   3.0063884e+01   5.3857007e+02   1.1776684e+01   1.3892273e+02   9.0908000e+01   2.8818455e+02   4.4152364e+00   3.1782909e+02   1.3196400e+01   1.8661007e+02   1.9083484e+01   1.4152007e+02   2.1350684e+01   1.2995007e+02  -1.2103716e+01   8.9593636e+01   7.2258873e+01   2.5951364e+02   6.8880000e+00   3.6215182e+02   3.2330909e-01   1.5903545e+02   3.2352727e-01   1.4114545e+02  -3.7689091e+00   1.9402455e+02   1.9128945e+01   2.1047182e+02  -5.8086545e+00   2.9546727e+02   1.2328982e+01   4.3183273e+02   9.4897455e+00   1.5622818e+02   3.9161745e+01   1.8733636e+02   7.9873091e+01   2.1127545e+02   9.3197818e+00   3.9126636e+02   1.9624145e+01   2.0539000e+02  -4.4202909e+00   3.4073909e+02   1.0835418e+01   2.3818636e+02   1.7571455e+01   3.7414007e+02   1.8031084e+01   1.8152007e+02   1.4630684e+01   1.6079182e+02   1.0002211e+02   1.8472545e+02   1.9161055e+01   1.4988091e+02   1.6984982e+01   1.9515273e+02   6.3632364e+00   2.0216909e+02  -1.7444364e+00   8.8140067e+01   5.6710842e+00   2.2170455e+02   1.7832727e+01   2.5269182e+02   1.2866473e+01   1.8585007e+02  -1.4815716e+01   2.9412909e+02   1.8549673e+01   1.8418007e+02  -1.8392116e+01   7.1345455e+01  -1.0351273e+01   1.4741000e+02   6.7299273e+00
   1.9714091e+02   4.5150909e+00   2.8625364e+02   1.8909709e+01   2.1321636e+02   1.7145418e+01   2.3849000e+02   1.9493527e+01   1.1038007e+02   4.1651884e+01   1.6258455e+02   1.6055964e+01   2.3120000e+02   1.1088545e+01   1.4043364e+02  -1.0432873e+01   1.8914727e+02   1.2920036e+01   4.7124273e+02   9.1205127e+01   2.2034545e+02  -2.6958182e+00   1.7915545e+02  -5.3542545e+00   2.5423007e+02   2.8143884e+01   2.1353545e+02   3.0071709e+01   4.8726727e+02   2.8886182e+00   1.7566455e+02  -4.0968000e+00   2.0917818e+02  -3.2733455e+00   1.4616818e+02  -3.8461818e+00   2.9348545e+02  -9.5270182e+00   2.1160091e+02   1.2747382e+01   2.1327091e+02  -7.7634909e+00   2.0195727e+02   4.9616000e+00   1.2806455e+02  -1.4296073e+01   2.0365091e+02   6.3924727e+00   2.8624545e+02  -8.7360000e+00   5.8092727e+01   8.4126218e+01   8.5896364e+01   1.7778011e+02   4.8657007e+02   3.0086684e+01   6.4371007e+02   1.2325484e+01   2.1225273e+02   1.0071160e+02   3.3166455e+02   2.0406836e+01   3.3439909e+02   3.2110800e+01   2.2285007e+02   2.3944284e+01   2.6685007e+02   3.7754284e+01   1.8671007e+02   1.2405484e+01   1.1378364e+02   8.2563673e+01   2.9832364e+02   1.7443200e+01   3.3815182e+02   5.0033091e+00   1.6017545e+02   1.4712327e+01   1.3290545e+02   1.7600291e+01   1.8992455e+02   1.7836945e+01   2.0738182e+02   5.4785455e+00   2.4842727e+02   6.9021818e+00   3.9907273e+02  -4.2694545e+00   1.6984818e+02   1.5732145e+01   1.7462636e+02   5.5079891e+01   1.6760545e+02  -3.7066182e+00   2.9464636e+02  -6.1262545e+00   1.9920000e+02  -1.1265091e+01   2.9439909e+02   1.1542618e+01   2.1132636e+02   7.2902545e+00   2.3814007e+02  -7.3789158e+00   1.6566007e+02  -1.6200516e+01   1.2608182e+02   5.7278909e+01   1.9634545e+02   2.2191455e+01   1.7493091e+02   2.7270982e+01   2.2976273e+02   1.6694436e+01   2.1359909e+02   1.6771164e+01   7.7280067e+01   1.9059884e+01   2.6084455e+02   1.3751527e+01   1.9578182e+02   3.2927273e-01   1.8009007e+02   4.0250842e+00   3.1126909e+02   3.3684727e+00   1.6866007e+02   1.7994842e+00   8.9725455e+01   1.4228327e+01   1.7765000e+02  -3.4992727e+00
   2.2195091e+02  -1.6129709e+01   2.9368364e+02  -6.9246909e+00   1.5235636e+02  -3.5657818e+00   2.2868000e+02  -6.4316727e+00   1.0942007e+02   8.6786842e+00   1.4625455e+02  -1.0727636e+01   2.2710000e+02   9.4654545e-01   1.4077364e+02  -4.8000727e+00   1.9185727e+02  -1.4776764e+01   3.7286273e+02   6.7885527e+01   2.6062545e+02   5.9817818e+00   2.3391545e+02   3.1454945e+01   1.8923007e+02   4.1873884e+01   1.8339545e+02   1.5912909e+01   5.3531727e+02   2.3194618e+01   2.2709455e+02   1.2548800e+01   2.4155818e+02   1.4426255e+01   1.4974818e+02   1.5247418e+01   2.9643545e+02   2.7766982e+01   2.5265091e+02   2.3893382e+01   3.1189091e+02   1.1726909e+01   2.2833727e+02  -1.0428800e+01   1.7054455e+02   5.7355273e+00   2.3408091e+02   1.8958073e+01   2.8467545e+02  -1.2804000e+00   1.0933273e+02   1.0426702e+02   7.5226364e+01   1.6806371e+02   4.2423007e+02   2.2693884e+01   6.3199007e+02   3.6833084e+01   1.9754273e+02   7.8888400e+01   2.6428455e+02   1.1847236e+01   3.6006909e+02   1.1577200e+01   2.3842007e+02   2.9838684e+01   3.4199007e+02   1.9843084e+01   1.8628007e+02   1.3389884e+01   1.1454364e+02   5.9172873e+01   3.0918364e+02   4.6244000e+00   3.2824182e+02   2.4466109e+01   1.6722545e+02   2.0098327e+01   1.2886545e+02   3.0734909e+00   1.9944455e+02   1.6265345e+01   2.0452182e+02   1.1857345e+01   3.6961727e+02   1.3686982e+01   4.1478273e+02   1.6373745e+01   1.6313818e+02   3.3988945e+01   1.9843636e+02   7.1415091e+01   1.6189545e+02   2.3170182e+01   3.3198636e+02   1.6656545e+01   2.2530000e+02   1.1936909e+01   3.3973909e+02   2.4295418e+01   2.4594636e+02   1.2190655e+01   2.3109007e+02  -3.4349158e+00   1.6061007e+02  -3.9865158e+00   1.2689182e+02   7.7974109e+01   1.5863545e+02  -1.4941745e+01   1.4098091e+02  -4.7730182e+00   2.1753273e+02  -4.7071636e+00   1.6335909e+02   3.0363636e-02   8.6760067e+01  -3.8385158e+00   2.7780455e+02  -2.6552727e+00   2.2340182e+02  -1.5003273e+00   1.6276007e+02  -4.7785158e+00   2.6935909e+02  -8.9487273e+00   1.5133007e+02  -8.3341158e+00   7.8295455e+01  -1.3807273e+01   1.3917000e+02   1.2991273e+00
   2.1809091e+02  -4.8709091e+00   3.0401364e+02   9.2489091e+00   2.1459636e+02  -5.6349818e+00   2.0468000e+02   1.3628327e+01   1.0795007e+02   3.6062842e+00   1.2401455e+02   1.3671564e+01   2.4948000e+02  -6.7938545e+00   1.2710364e+02   1.8235273e+00   2.2338727e+02   5.2208364e+00   3.7663273e+02   4.5633927e+01   2.4953545e+02   2.5538982e+01   2.7505545e+02   6.6337455e+00   2.7138007e+02   1.9581884e+01   3.4825545e+02   1.3204109e+01   5.4326727e+02   2.5838618e+01   2.5671455e+02   3.9892000e+00   2.3545818e+02   2.5294255e+01   1.7536818e+02  -1.2332182e+01   2.2619545e+02   5.8161818e+00   2.4798091e+02   2.7596982e+01   2.7698091e+02   5.5197091e+00   2.7895727e+02   3.9416000e+00   1.9883455e+02  -4.2767273e-01   2.5684091e+02   1.4987273e+01   3.0243545e+02   1.0488800e+01   7.8522727e+01   5.6831818e+01   8.4506364e+01   1.6151131e+02   4.1104007e+02   1.1129084e+01   5.8718007e+02   2.5267884e+01   1.3425273e+02   8.4001600e+01   2.3028455e+02  -3.9027636e+00   3.9958909e+02   9.7556000e+00   2.1780007e+02   9.8682842e+00   2.3709007e+02   1.1085084e+01   1.5399007e+02  -4.5469158e+00   8.5823636e+01   6.2560473e+01   3.1618364e+02  -1.0605600e+01   3.2220182e+02  -5.0006909e+00   1.5193545e+02   6.0315273e+00   1.1319545e+02  -4.8229091e+00   1.5616455e+02  -1.7422545e+00   1.8223182e+02  -6.5994545e+00   3.3832727e+02   3.3140182e+01   3.8493273e+02   1.1481745e+01   1.6751818e+02   1.9918545e+01   2.2690636e+02   7.3087491e+01   1.8680545e+02  -5.5826182e+00   3.3021636e+02   1.8078145e+01   2.4644000e+02   2.4385709e+01   2.9892909e+02  -5.2997818e+00   2.6713636e+02   2.1065455e+01   3.1318007e+02   1.2527884e+01   1.7247007e+02   2.1468418e-01   1.4650182e+02   8.4835309e+01   1.3510545e+02  -2.3893455e+00   1.3860091e+02   1.7177382e+01   2.2300273e+02  -1.7004764e+01   1.4507909e+02  -2.2272364e+00   6.0140067e+01  -1.1798916e+01   2.1513455e+02   3.6483273e+00   2.5940182e+02  -5.5703273e+00   1.5714007e+02   4.6310842e+00   2.4707909e+02   5.5936727e+00   1.1161007e+02  -1.2826516e+01   7.4065455e+01  -6.1887273e-01   1.3298000e+02  -3.2556727e+00
   2.0795091e+02   1.8230291e+01   2.8225364e+02   6.0897091e+00   2.4002636e+02   1.4230618e+01   2.7092000e+02   4.2391273e+00   1.2709007e+02   1.4415084e+01   1.3492455e+02   1.0938764e+01   2.4729000e+02   8.7113455e+00   1.7105364e+02   1.3307527e+01   2.4981727e+02   4.9164364e+00   3.8134273e+02   6.6017127e+01   2.4243545e+02   1.1866982e+01   2.5196545e+02  -1.2469055e+01   3.6499007e+02   4.8130842e+00   2.2353545e+02  -1.4348291e+01   4.8474727e+02   3.3802182e+00   2.6937455e+02  -3.5360000e-01   1.8207818e+02   1.6274655e+01   1.3940818e+02  -7.2153818e+00   1.9243545e+02  -6.8230182e+00   2.2927091e+02   6.0937818e+00   1.9889091e+02  -6.7630909e+00   2.7028727e+02  -3.4048000e+00   1.6916455e+02   5.0359273e+00   2.2975091e+02   1.7744727e+00   2.4195545e+02   1.6572000e+00   7.3002727e+01   6.4083418e+01   8.3936364e+01   1.2584691e+02   3.4590007e+02   2.1190284e+01   5.3128007e+02   5.2889884e+01   1.7268273e+02   8.4637200e+01   2.4851455e+02   1.8018836e+01   4.1920909e+02   8.1360000e+00   2.5595007e+02   2.3436284e+01   2.8214007e+02   3.2011084e+01   1.8033007e+02   7.7258842e+00   1.2159364e+02   6.4178873e+01   3.1032364e+02   2.2583200e+01   2.9029182e+02   1.2692109e+01   1.5789545e+02   5.9847273e+00   1.7586545e+02   7.5934909e+00   2.0025455e+02   1.3005455e+00   1.7743182e+02   7.2145455e+00   3.0946727e+02   1.2498982e+01   3.6288273e+02   5.0957455e+00   1.6308818e+02   2.8082945e+01   1.6938636e+02   8.0689091e+01   1.4427545e+02  -1.0802182e+00   3.0921636e+02  -1.3191855e+01   2.0934000e+02   7.5037091e+00   1.8639909e+02   1.0702618e+01   2.3718636e+02   1.1031455e+01   2.9066007e+02   3.6094842e+00   1.5642007e+02  -2.6311316e+01   1.3103182e+02   6.2502909e+01   1.3658545e+02   3.3162255e+01   1.5922091e+02  -4.4722182e+00   2.7591273e+02   2.6224364e+00   1.8683909e+02   1.2481964e+01   6.9800067e+01   1.5848284e+01   1.9970455e+02   3.6972727e+01   2.9345182e+02   7.7556727e+00   1.8442007e+02  -5.1713158e+00   2.7821909e+02   2.4492473e+01   1.8580007e+02  -1.4141716e+01   9.9295455e+01   1.3272727e-01   1.5951000e+02   1.2571927e+01
   2.2024091e+02   4.9570909e+00   2.3815364e+02   8.0377091e+00   1.5992636e+02  -2.5641382e+01   2.5101000e+02   1.2021927e+01   1.0361007e+02   1.1193484e+01   1.2392455e+02  -1.1181236e+01   1.9858000e+02   7.9381455e+00   1.5529364e+02   5.3783273e+00   2.4124727e+02  -1.7727964e+01   3.4905273e+02   6.7740327e+01   2.1858545e+02   1.4534982e+01   2.0886545e+02  -1.8810545e+00   3.3052007e+02   2.7950684e+01   2.3482545e+02   1.7468509e+01   4.0841727e+02   6.2966182e+00   2.5718455e+02  -8.3284000e+00   1.6593818e+02  -8.1041455e+00   1.7088818e+02  -1.0973782e+01   1.9062545e+02   7.0417818e+00   2.3279091e+02  -2.7781818e-01   1.1232091e+02  -1.1357491e+01   2.9971727e+02  -9.5692000e+00   1.7368455e+02  -6.3256727e+00   2.1189091e+02   9.4932727e+00   2.7700545e+02  -1.5768000e+00   2.6052727e+01   5.0979418e+01   7.0226364e+01   1.5032371e+02   3.2471007e+02   4.0754842e+00   6.5723007e+02   2.2143884e+01   1.8754273e+02   1.1468840e+02   2.3251455e+02   3.2578836e+01   3.7644909e+02   1.5068000e+00   2.3852007e+02   3.9690684e+01   2.8166007e+02   2.2429484e+01   2.6471007e+02   4.7925484e+01   1.3816364e+02   9.4803273e+01   3.6223364e+02   4.9430400e+01   3.3348182e+02   1.3046909e+01   1.5103545e+02   3.2583527e+01   1.6424545e+02   1.7473091e+01   2.0878455e+02   7.3781455e+00   2.1476182e+02   1.6988145e+01   3.7256727e+02   6.9709818e+00   4.1316273e+02   4.0413345e+01   1.4775818e+02   7.7219345e+01   1.9638636e+02   1.0576909e+02   1.5870545e+02   4.1425382e+01   3.8860636e+02   3.2926945e+01   2.3296000e+02   2.7084109e+01   2.2197909e+02   2.7766218e+01   2.4946636e+02   2.5239055e+01   3.8609007e+02   2.2595084e+01   1.8442007e+02  -4.6131582e-01   1.6455182e+02   1.0272131e+02   1.3967545e+02   2.6155055e+01   1.8364091e+02   1.4714182e+01   3.1224273e+02   1.5476036e+01   1.8488909e+02  -2.8420364e+00   7.7040067e+01   1.3559084e+01   2.1646455e+02   1.7871927e+01   2.5540182e+02   1.1179673e+01   1.5804007e+02   8.7890842e+00   2.8688909e+02   1.5128873e+01   1.7542007e+02  -1.3211316e+01   7.9445455e+01   1.9720727e+01   1.8422000e+02   9.7351273e+00
   2.1876091e+02   2.6505491e+01   2.4358364e+02  -6.1066909e+00   2.1792636e+02   1.1858618e+01   2.0658000e+02   1.5386327e+01   1.2495007e+02   2.6296284e+01   1.4130455e+02   1.4808364e+01   3.2396000e+02   1.1097745e+01   1.5677364e+02   1.6159927e+01   2.8490727e+02   7.5892364e+00   3.5610273e+02   5.9366327e+01   2.6191545e+02   2.1208582e+01   2.0834545e+02   1.5020545e+01   3.2080007e+02   3.1248284e+01   2.2801545e+02   1.1053309e+01   4.7731727e+02   1.4494618e+01   2.5251455e+02   1.1135200e+01   2.0807818e+02   8.0046545e+00   2.1293818e+02   6.0422182e+00   3.3014545e+02   1.7401818e+00   3.0341091e+02   9.5425818e+00   1.2889091e+02   1.1456909e+01   3.7809727e+02   1.3680400e+01   2.3497455e+02   5.3011273e+00   2.7427091e+02   6.2628727e+00   2.7386545e+02  -3.2756000e+00   1.0247273e+02   5.9485818e+01   9.3846364e+01   1.5881411e+02   3.7576007e+02   1.5091484e+01   4.9080007e+02   1.6218284e+01   1.8878273e+02   9.2399200e+01   2.3180455e+02  -7.0743636e+00   2.5077909e+02   1.4800400e+01   2.9614007e+02   2.7891084e+01   2.4823007e+02   3.7053884e+01   1.5790007e+02   1.3800284e+01   9.7823636e+01   6.2170473e+01   2.9994364e+02  -9.1164000e+00   2.7972182e+02   4.6277091e+00   1.9984545e+02  -3.3212727e+00   1.4343545e+02   1.2667891e+01   1.8954455e+02   7.7273455e+00   2.2038182e+02  -1.1131455e+01   3.0585727e+02   3.5597782e+01   3.7797273e+02   1.6178545e+01   1.3746818e+02   8.8852545e+01   2.5124636e+02   1.0743029e+02   1.4156545e+02  -1.7234182e+00   2.9679636e+02  -4.2982545e+00   2.3201000e+02   2.9400109e+01   2.3835909e+02   1.1685818e+01   2.3027636e+02   2.9014255e+01   2.7909007e+02   5.9650842e+00   2.1357007e+02  -1.3133158e+00   1.8055182e+02   7.1251309e+01   1.0572545e+02   3.5310545e+00   1.7422091e+02  -8.3422182e+00   2.6491273e+02   4.0724364e+00   1.6592909e+02  -8.5552364e+00   6.7710067e+01  -5.9451582e-01   1.8318455e+02   7.5843273e+00   2.6759182e+02  -6.4155273e+00   1.7147007e+02   9.1946842e+00   2.9216909e+02  -8.6352727e-01   1.6871007e+02  -2.6154516e+01   6.3485455e+01  -1.1622473e+01   1.4494000e+02  -8.5024727e+00
   2.4909091e+02   1.4269091e+01   2.2149364e+02  -1.1494909e+00   1.9897636e+02   1.2614618e+01   2.5896000e+02   8.7659273e+00   8.1520067e+01   1.4906842e+00   1.2320455e+02   7.6363636e+00   2.6367000e+02  -3.5905455e-01   1.7334364e+02  -2.9256727e+00   2.4571727e+02   8.5344364e+00   3.7686273e+02   6.4615527e+01   2.7186545e+02   6.5625818e+00   2.2448545e+02   1.9869345e+01   3.4157007e+02   3.3776684e+01   1.8834545e+02   9.6569091e+00   5.5126727e+02   9.9186182e+00   2.3590455e+02   8.5640000e+00   2.0865818e+02   1.4388255e+01   2.2369818e+02   7.6141818e-01   3.2629545e+02   1.9708182e+01   3.1250091e+02   1.2485382e+01   1.2432091e+02  -3.3174909e+00   3.4666727e+02   1.1004800e+01   1.8635455e+02  -6.0492727e+00   2.7655091e+02   3.7904727e+00   2.4167545e+02   2.5729600e+01   1.2238273e+02   4.9513018e+01   8.2416364e+01   1.8005851e+02   3.1671007e+02   5.7548418e-01   4.9414007e+02   1.2241084e+01   2.0916273e+02   1.1376880e+02   2.3409455e+02   3.0224364e+00   3.2077909e+02   4.7204000e+00   2.7157007e+02   2.0286684e+01   2.3457007e+02   1.5336684e+01   1.3628007e+02   1.0389884e+01   1.1616364e+02   9.1893273e+01   3.1308364e+02   8.5524000e+00   2.2215182e+02   7.7633091e+00   2.3255545e+02  -6.0807273e-01   1.3181545e+02   5.2574909e+00   1.8925455e+02  -5.4894545e+00   1.7038182e+02  -1.3411455e+01   3.0404727e+02   7.8325818e+00   3.3588273e+02   1.6305745e+01   1.2541818e+02   8.1666545e+01   2.1300636e+02   7.4059491e+01   1.4580545e+02   1.7077382e+01   2.7883636e+02  -9.0914545e+00   1.9001000e+02   1.6620109e+01   2.5335909e+02   2.9158182e+00   2.0441636e+02   2.5313055e+01   2.6157007e+02   1.3176684e+01   2.1047007e+02  -6.6353158e+00   1.5674182e+02   8.3106109e+01   1.0696545e+02  -1.5708145e+01   1.7583091e+02  -8.8010182e+00   2.8824273e+02  -1.9513964e+01   1.7840909e+02  -8.4636364e+00   7.3330067e+01   1.0958842e+00   2.1104455e+02   1.3445527e+01   2.6130182e+02   3.5676727e+00   1.4318007e+02   7.5978842e+00   2.6326909e+02  -1.9121527e+01   1.5799007e+02  -2.4396916e+01   7.5865455e+01  -2.2828727e+00   1.1970000e+02  -1.4913273e+01
   1.6919091e+02   1.2091091e+01   2.2615364e+02  -1.9192291e+01   1.8040636e+02  -3.4697818e+00   2.0868000e+02   1.7383273e+00   8.9330067e+01   1.5758842e+00   1.2068455e+02  -6.2520364e+00   3.2624000e+02   2.1053455e+00   1.4767364e+02   1.5079273e+00   2.1443727e+02  -3.8731636e+00   3.7124273e+02   5.9535127e+01   2.7277545e+02  -1.3702182e+00   2.0962545e+02   4.1081455e+00   3.1638007e+02   4.3601884e+01   1.7239545e+02   8.0829091e+00   5.1150727e+02   1.6429418e+01   2.6556455e+02  -9.3388000e+00   2.1479818e+02  -6.8229455e+00   1.9759818e+02  -4.3405818e+00   3.1691545e+02  -3.0614182e+00   2.4593091e+02   6.7098182e-01   1.1689091e+02   8.9690909e-01   2.9981727e+02  -1.5387200e+01   1.8806455e+02  -1.4046073e+01   2.6589091e+02  -5.4467273e+00   2.1533545e+02  -2.3213200e+01   7.1002727e+01   4.0383418e+01   1.2612636e+02   9.1131709e+01   3.1138007e+02   2.8618842e+00   5.2557007e+02   3.4726684e+01   2.4325273e+02   1.1494160e+02   2.4190455e+02   5.6376364e+00   3.1477909e+02   2.1340400e+01   2.9214007e+02   4.3731084e+01   2.7190007e+02   3.3260284e+01   1.4995007e+02   2.1726284e+01   1.5692364e+02   8.9062473e+01   3.3184364e+02   1.8241600e+01   2.6334182e+02   2.1608109e+01   1.9803545e+02   1.8203527e+01   1.5576545e+02  -3.8509091e-02   1.9192455e+02   3.3966945e+01   2.0300182e+02   1.7018945e+01   3.4113727e+02   2.9535382e+01   3.6945273e+02   1.4340145e+01   1.4441818e+02   1.0119655e+02   2.4166636e+02   1.0500669e+02   1.6065545e+02   5.6093818e+00   2.8083636e+02   1.7168545e+01   2.0444000e+02   8.5709091e-02   2.6549909e+02   1.6424618e+01   2.1308636e+02   2.0619455e+01   3.0357007e+02   1.9146684e+01   2.3423007e+02   8.6038842e+00   1.8317182e+02   9.9951709e+01   1.1301545e+02   1.0757855e+01   1.8560091e+02  -7.5326182e+00   2.7676273e+02   7.6444364e+00   2.0726909e+02  -2.6324364e+00   8.6570067e+01   4.1266842e+00   2.2827455e+02   1.7167127e+01   3.5216182e+02   1.7298873e+01   1.9476007e+02   4.4714842e+00   2.9435909e+02   1.8911273e+01   1.4495007e+02  -2.6583716e+01   1.1448545e+02  -1.2892473e+01   1.2551000e+02   1.5192727e-01
   2.3709091e+02  -2.1009091e+00   1.6725364e+02   1.0497091e+00   2.1531636e+02   5.5974182e+00   2.3592000e+02   4.4691273e+00   8.7990067e+01   6.5430842e+00   1.3163455e+02   9.3919636e+00   3.8700000e+02   8.7245455e+00   1.5777364e+02   1.7989927e+01   2.4957727e+02  -9.3443636e+00   4.3610273e+02   8.4206327e+01   2.9229545e+02  -4.2218182e+00   1.7596545e+02  -5.9054545e-02   3.0333007e+02   2.6405884e+01   2.1177545e+02   3.8325091e+00   4.3036727e+02  -3.5993818e+00   2.3913455e+02  -2.2244000e+00   2.1417818e+02  -2.0193345e+01   1.8069818e+02  -8.1785818e+00   3.5181545e+02  -2.0713418e+01   2.4641091e+02   1.7225818e+00   1.0784091e+02  -1.1519091e+01   3.3462727e+02   1.0680000e+00   2.0940455e+02  -1.9432727e+00   3.1113091e+02  -8.9759273e+00   1.9152545e+02  -7.5884000e+00   4.8382727e+01   6.7003018e+01   1.5150636e+02   2.3341309e+01   2.5214007e+02   3.7171084e+01   4.8909007e+02   3.0785084e+01   2.2497273e+02   1.0555400e+02   2.7094455e+02   1.1934436e+01   2.9706909e+02   2.0427200e+01   2.9123007e+02   3.6183884e+01   2.6509007e+02   3.2185084e+01   1.6157007e+02   1.7466684e+01   1.6297364e+02   8.8768473e+01   3.4523364e+02   3.0170400e+01   2.3396182e+02  -9.4149091e-01   1.9546545e+02   2.5549127e+01   1.5590545e+02  -5.9997091e+00   1.6902455e+02   1.0798945e+01   1.8752182e+02   1.8373455e+00   3.1070727e+02   1.6779782e+01   3.3112273e+02   1.0016545e+01   1.4189818e+02   8.9018145e+01   2.3571636e+02   4.7482691e+01   1.7503545e+02   1.8508982e+01   2.5417636e+02   6.7813455e+00   1.6396000e+02   1.2274109e+01   2.1730909e+02   1.9039818e+01   2.0580636e+02   1.8541855e+01   2.3009007e+02   1.2455084e+01   2.2957007e+02   4.5668418e-01   2.0098182e+02   8.0236909e+01   1.3515545e+02   1.9036655e+01   2.1488091e+02   1.4314982e+01   3.4629273e+02   3.9420364e+00   2.4983909e+02   4.0301964e+01   9.2280067e+01   3.4398842e+00   2.4051455e+02   3.0567927e+01   3.0159182e+02   1.8054473e+01   1.8385007e+02   2.1114284e+01   3.0359909e+02   1.1362073e+01   1.4966007e+02  -9.3005158e+00   9.8965455e+01   2.9191273e+00   1.3984000e+02   1.2385527e+01
   2.0962091e+02  -6.7133091e+00   1.4739364e+02   2.0850909e-01   2.2750636e+02  -8.0477818e+00   2.1677000e+02   6.1112727e-01   6.9760067e+01   1.5281484e+01   1.4578455e+02   2.0199636e+00   3.0572000e+02   3.4169455e+00   1.2620364e+02  -4.3447273e-01   2.1647727e+02   2.6836364e+00   4.1605273e+02   9.0620327e+01   3.2972545e+02   2.5973782e+01   2.6343545e+02   1.2043345e+01   2.9290007e+02   2.9620284e+01   2.4405545e+02   1.7730109e+01   5.2555727e+02   2.4875418e+01   2.5175455e+02   1.9246000e+01   2.4660818e+02  -3.3677455e+00   2.0797818e+02   7.5890182e+00   3.9686545e+02   4.0125818e+00   2.8027091e+02   3.2583782e+01   1.0498091e+02   1.9939709e+01   3.2024727e+02   5.2184000e+00   2.0526455e+02   9.0579273e+00   3.6789091e+02   2.2963273e+01   2.0852545e+02   1.9331600e+01   6.4622727e+01   9.8753818e+01   1.7927636e+02   3.9829709e+01   2.1233007e+02   2.4115884e+01   4.8585007e+02   6.0442842e+00   2.4211273e+02   1.2532280e+02   2.4228455e+02  -2.1027636e+00   2.5244909e+02  -5.0032000e+00   1.6261007e+02   1.8003484e+01   2.3204007e+02   1.8539084e+01   1.7299007e+02   2.3630842e+00   1.1573364e+02   8.2117673e+01   2.8299364e+02   1.7196000e+00   2.4324182e+02   1.0166109e+01   2.4265545e+02   1.2203927e+01   1.3095545e+02   9.4629091e-01   1.5816455e+02   5.3277455e+00   1.1328182e+02   1.2626545e+01   3.0537727e+02   5.1161818e+00   3.1283273e+02   1.6339745e+01   1.1736818e+02   7.3890545e+01   2.2338636e+02   4.3179091e+01   1.6246545e+02   5.7045818e+00   3.2045636e+02   8.0489455e+00   1.7644000e+02  -1.2942909e+00   2.0763909e+02  -7.1865818e+00   1.9899636e+02   1.6946655e+01   1.6171007e+02  -6.5045158e+00   2.1495007e+02  -1.5613716e+01   1.9903182e+02   7.1342909e+01   9.2535455e+01  -4.5037455e+00   1.8741091e+02   5.0325818e+00   2.8438273e+02  -1.3585164e+01   1.9711909e+02  -7.6304364e+00   1.0023007e+02   2.1563884e+01   2.2984455e+02   2.3152727e-01   2.7292182e+02   1.1538073e+01   1.5285007e+02  -3.5057158e+00   2.8883909e+02   4.0228727e+00   1.2866007e+02  -2.5620516e+01   8.0585455e+01  -6.9004727e+00   1.4479000e+02  -1.2390473e+01
   1.7967091e+02  -1.1277309e+01   2.1401364e+02  -7.1210909e+00   2.1388636e+02   4.2181818e-01   2.1620000e+02  -1.5327273e-01   8.5610067e+01  -2.6515825e-02   1.1649455e+02  -5.7268364e+00   2.7886000e+02   5.3757455e+00   1.2796364e+02  -6.0052727e+00   1.9843727e+02  -3.6831636e+00   4.5648273e+02   4.2675927e+01   3.1524545e+02   6.4721818e+00   2.6410545e+02   1.6699745e+01   2.6228007e+02   2.8499884e+01   1.5358545e+02   1.3867709e+01   4.4545727e+02   1.2043418e+01   3.0061455e+02   1.7337200e+01   2.4831818e+02   4.3054545e+00   2.2536818e+02   2.8178182e+00   3.9291545e+02   5.7585818e+00   2.4741091e+02   5.8325818e+00   9.2510909e+01  -1.7962691e+01   3.1457727e+02  -1.9518000e+01   1.3840455e+02  -3.6432727e+00   3.3641091e+02   1.1431673e+01   1.7790545e+02  -6.5488000e+00   8.7002727e+01   6.4723418e+01   1.7141636e+02   1.0228509e+01   2.0895007e+02   9.7162842e+00   5.2699007e+02   1.3233084e+01   1.8935273e+02   1.3568360e+02   2.5485455e+02   5.6016364e+00   2.4277909e+02   1.7204000e+00   2.9652007e+02   1.1710684e+01   2.3838007e+02   2.7791884e+01   1.5818007e+02   3.1678842e+00   1.2682364e+02   9.9380473e+01   2.7646364e+02   1.3102000e+01   2.3839182e+02  -1.7205891e+01   2.4412545e+02  -7.9536727e+00   1.3476545e+02  -1.7738509e+01   1.5649455e+02   1.2461345e+01   1.3995182e+02   4.7829455e+00   3.1346727e+02   2.4178982e+01   3.2188273e+02   1.9525745e+01   1.7355818e+02   9.9625345e+01   1.9943636e+02   8.1005091e+01   1.7527545e+02   1.5579782e+01   3.0421636e+02   1.0728145e+01   1.9325000e+02   1.9210909e+01   2.6182909e+02   1.9768218e+01   2.0751636e+02   1.8785055e+01   1.8976007e+02   1.7781484e+01   2.0052007e+02  -1.5509316e+01   2.1789182e+02   8.8744109e+01   1.0986545e+02  -6.0401455e+00   1.4793091e+02  -3.2890182e+00   2.6557273e+02  -2.4840364e+01   1.9945909e+02  -1.2007636e+01   8.2570067e+01   9.5466842e+00   1.7513455e+02  -1.2481673e+01   2.7078182e+02   1.2229273e+01   1.4347007e+02  -2.3253158e+00   3.0902909e+02   2.6876727e+00   1.1957007e+02  -1.7363316e+01   5.1865455e+01  -4.6428727e+00   1.1855000e+02  -1.1961273e+01
   2.4829091e+02   1.7903091e+01   2.1810364e+02   2.4517091e+00   2.4083636e+02  -3.1641818e+00   2.6020000e+02   1.5236727e+01   9.5850067e+01   8.4342842e+00   1.4920455e+02   1.0316364e+01   3.0848000e+02   2.5716145e+01   1.3596364e+02  -2.0252727e+00   2.6590727e+02   6.5892364e+00   3.3448273e+02   6.9815927e+01   2.6358545e+02  -3.4950182e+00   2.1348545e+02  -6.2506545e+00   2.8957007e+02  -6.4433158e+00   1.9625545e+02   7.4410909e-01   4.4964727e+02  -6.8117818e+00   2.3328455e+02  -1.3276400e+01   2.1436818e+02   5.3114545e+00   1.7345818e+02   2.2200618e+01   2.7991545e+02   1.5658582e+01   2.2112091e+02  -9.8742182e+00   1.1436091e+02  -1.9330691e+01   2.3009727e+02  -3.0099600e+01   1.3911455e+02  -1.3700073e+01   3.2160091e+02  -2.3335273e+00   1.7243545e+02   5.5088000e+00   5.8902727e+01   6.9731418e+01   1.4960636e+02   1.6923309e+01   2.2995007e+02   3.1756284e+01   6.1738007e+02   4.6091884e+01   2.1244273e+02   1.1140640e+02   3.1137455e+02   2.1700036e+01   2.3591909e+02   3.4179200e+01   3.6480007e+02   5.1778284e+01   2.6061007e+02   4.4203484e+01   1.8152007e+02   3.5200684e+01   1.8135364e+02   1.0791807e+02   3.3213364e+02   4.3358400e+01   3.1391182e+02   3.0372509e+01   1.9474545e+02   9.7567273e+00   1.4995545e+02  -9.8537091e+00   1.9664455e+02   1.1019345e+01   1.8062182e+02   1.9093455e+00   3.0389727e+02   1.8754582e+01   3.8807273e+02   2.2705455e+00   1.4398818e+02   9.0950945e+01   1.8252636e+02   5.1877891e+01   1.8556545e+02   7.5665818e+00   2.6574636e+02   1.3285745e+01   1.7930000e+02   6.5269091e+00   2.4549909e+02   1.3834618e+01   2.0756636e+02   2.3111055e+01   2.0599007e+02  -9.3269158e+00   1.2780007e+02  -6.9317158e+00   1.7617182e+02   8.6891709e+01   2.0801545e+02   1.7587855e+01   1.9945091e+02   7.8293818e+00   3.2262273e+02   6.2656364e+00   2.5792909e+02   4.7947636e+00   1.0152007e+02   1.3700684e+01   2.1756455e+02   3.2139273e+00   2.6416182e+02   2.1718873e+01   1.7947007e+02  -2.6853158e+00   3.5273909e+02  -7.9991273e+00   1.5528007e+02   8.8698842e+00   7.0865455e+01  -3.6928727e+00   1.4274000e+02  -4.1764727e+00
   2.2757091e+02   2.9406909e+00   2.7925364e+02   8.7497091e+00   1.7869636e+02  -8.8129818e+00   2.3306000e+02   1.4407927e+01   9.0180067e+01   5.8878842e+00   1.5135455e+02   1.6384364e+01   3.7224000e+02  -1.0946545e+00   1.3548364e+02  -7.1368727e+00   2.2214727e+02   3.0700036e+01   2.9124273e+02   2.6505127e+01   2.6291545e+02   4.1285818e+00   3.0167545e+02   6.0741455e+00   2.6423007e+02   2.1773884e+01   9.5205455e+01   5.0181091e+00   4.0760727e+02  -5.7385818e+00   2.7856455e+02  -1.5658800e+01   2.3122818e+02   4.0526545e+00   2.2093818e+02   3.6922182e+00   3.5838545e+02   2.7109818e+00   2.3184091e+02   1.6558182e+01   1.0908091e+02   5.9017091e+00   2.4328727e+02  -1.2948000e+00   1.5468455e+02  -8.1356727e+00   3.3989091e+02   2.1873273e+01   1.6681545e+02   3.5284000e+00   6.8762727e+01   7.1702618e+01   2.3246636e+02   4.9914509e+01   2.2966007e+02   2.3589484e+01   6.1304007e+02   3.7629084e+01   2.0835273e+02   9.6693600e+01   2.7618455e+02   3.3465236e+01   2.7968909e+02   1.2197600e+01   2.1357007e+02   2.3966684e+01   2.4852007e+02   3.5460684e+01   2.2038007e+02   1.6141884e+01   1.9944364e+02   1.0019087e+02   2.7713364e+02   2.0998400e+01   2.6891182e+02   1.5682509e+01   2.1122545e+02   1.7248327e+01   1.3757545e+02   1.3376691e+01   2.1244455e+02   2.4135345e+01   1.4562182e+02   1.1893455e+00   2.7542727e+02  -2.5781818e-01   3.7050273e+02   1.2776145e+01   1.2303818e+02   6.6526945e+01   1.9019636e+02   5.1834291e+01   1.6208545e+02   1.8249818e+00   2.7798636e+02   5.1165455e+00   1.5868000e+02   6.5065091e+00   2.3887909e+02   1.5124218e+01   2.0922636e+02   1.9548255e+01   2.1323007e+02  -5.2361158e+00   1.5676007e+02   6.6148418e-01   1.9450182e+02   6.3045309e+01   1.9201545e+02   7.1578545e+00   2.5198091e+02   1.2196982e+01   3.5548273e+02   1.8296836e+01   2.5597909e+02   1.0090764e+01   1.2214007e+02   8.4310842e+00   2.0394455e+02   1.4403527e+01   3.1069182e+02   2.8036473e+01   2.0052007e+02   3.9706842e+00   3.6793909e+02   1.9074873e+01   1.8299007e+02  -8.0069158e+00   7.2775455e+01   5.1043273e+00   1.2732000e+02   3.0071273e+00
   1.9738091e+02   3.0589091e-01   2.4906364e+02  -1.8750909e+00   1.9907636e+02   7.5066182e+00   1.9777000e+02   1.1421127e+01   7.9380067e+01   1.3611884e+01   1.6792455e+02   3.9187636e+00   2.6291000e+02  -1.0588255e+01   1.2996364e+02  -4.1652727e+00   1.7885727e+02   1.2933236e+01   2.6401273e+02   4.4303527e+01   2.9805545e+02   1.2037382e+01   3.7262545e+02   1.6448145e+01   2.6699007e+02   3.2743084e+01   1.7386545e+02   1.7105309e+01   5.1855727e+02   2.8654182e+00   2.4337455e+02   1.6296400e+01   2.6584818e+02   3.6730545e+00   2.5883818e+02   2.1140218e+01   4.0662545e+02   3.3761782e+01   2.4484091e+02   9.3281818e+00   1.3455091e+02   1.3054109e+01   2.8043727e+02   6.0632000e+00   1.5826455e+02  -6.2820727e+00   3.9117091e+02   2.7860873e+01   1.9309545e+02  -5.1940000e+00   1.0771273e+02   8.4016618e+01   1.7898636e+02   5.0852909e+01   1.9776007e+02   2.3001484e+01   5.2933007e+02   1.5755884e+01   1.4235273e+02   8.6403600e+01   2.4613455e+02   1.8692364e+00   2.3711909e+02  -1.1826800e+01   2.6061007e+02   2.2063484e+01   2.2385007e+02   1.3244284e+01   1.7052007e+02   1.9460684e+01   2.6501364e+02   8.2655273e+01   2.2518364e+02   2.4824400e+01   2.7696182e+02  -3.5714909e+00   2.5408545e+02   1.2529527e+01   1.3862545e+02  -1.2477309e+01   1.4716455e+02   1.5737745e+01   1.4295182e+02   9.3529455e+00   2.7889727e+02   3.7374582e+01   4.0883273e+02   3.4039745e+01   1.6003818e+02   9.5896945e+01   1.9438636e+02   7.7879091e+01   2.1027545e+02   2.2539782e+01   3.3088636e+02   7.9745455e+00   1.8934000e+02   1.1293709e+01   2.7168909e+02   5.6394182e+00   2.0251636e+02   3.7275055e+01   2.3618007e+02   2.0637884e+01   1.5361007e+02  -3.3765158e+00   1.3950182e+02   8.7055309e+01   1.7310545e+02   8.1906545e+00   2.1769091e+02   8.8501818e+00   3.0295273e+02   5.4923636e-01   2.1297909e+02  -1.2609236e+01   1.1333007e+02   1.1175884e+01   1.8656455e+02  -2.4460727e+00   2.9307182e+02   2.1026073e+01   1.6785007e+02   1.2624284e+01   3.3473909e+02   2.9820873e+01   1.8952007e+02  -1.7339316e+01   6.2965455e+01   5.0791273e+00   1.2117000e+02   3.8291273e+00
   2.2438091e+02  -5.6141091e+00   2.7153364e+02   1.5177309e+01   2.1292636e+02  -6.1213818e+00   2.2349000e+02   8.3635273e+00   9.4040067e+01  -1.5109158e+00   1.5311455e+02   1.5533564e+01   2.8005000e+02   3.1850545e+01   1.4096364e+02  -1.1235273e+01   2.1057727e+02   1.2205636e+01   2.6296273e+02   3.4917527e+01   2.9872545e+02   2.8123782e+01   3.5886545e+02   1.2458945e+01   2.9557007e+02   3.1986684e+01   2.3720545e+02   1.7988109e+01   5.6126727e+02   1.6638618e+01   2.0618455e+02   6.4616000e+00   2.5079818e+02   1.1347055e+01   2.2050818e+02   1.4106618e+01   3.5357545e+02   7.5257818e+00   2.2198091e+02   9.0069818e+00   1.2260091e+02  -9.8998909e+00   1.9771727e+02   7.3008000e+00   1.2445455e+02  -5.8172727e+00   2.9665091e+02   1.4612473e+01   1.7452545e+02   3.5816000e+00   1.1190273e+02   7.0111418e+01   2.0127636e+02   1.5029709e+01   2.2785007e+02   1.9494284e+01   5.7357007e+02   2.0836684e+01   1.6716273e+02   7.8798800e+01   2.7890455e+02   3.7437636e+01   2.5463909e+02   2.1921600e+01   2.4023007e+02   4.3313884e+01   2.2890007e+02   3.3410284e+01   2.0590007e+02   1.4680284e+01   2.7206364e+02   1.1099127e+02   2.6608364e+02   6.6424000e+00   3.4534182e+02  -9.0918909e+00   2.7265545e+02   2.1143927e+01   1.4286545e+02   6.7134909e+00   1.7211455e+02   1.3021745e+01   1.9809182e+02   1.5841745e+01   2.6623727e+02   3.0147382e+01   4.1416273e+02   3.3733455e+00   1.5160818e+02   7.7761345e+01   1.8152636e+02   8.1717891e+01   2.1046545e+02   1.2384582e+01   3.0807636e+02   2.3089345e+01   1.9815000e+02   1.3158909e+01   3.5158909e+02   2.1974182e+00   1.9832636e+02   1.4660255e+01   2.4799007e+02   1.1313084e+01   1.4899007e+02  -9.6915825e-02   1.4417182e+02   7.5071709e+01   1.2148545e+02  -1.8589745e+01   2.1564091e+02  -1.3465818e+01   3.0881273e+02  -1.7299564e+01   1.9788909e+02   3.8379636e+00   1.1333007e+02  -2.2774116e+01   1.7365455e+02   4.2067273e+00   2.6421182e+02  -5.1272727e-03   1.7209007e+02  -3.1849158e+00   3.2588909e+02   2.5008873e+01   1.5057007e+02  -1.8413316e+01   7.3445455e+01  -6.6592727e+00   1.2127000e+02   1.4111127e+01
   2.2133091e+02  -2.8401091e+00   3.2091364e+02  -4.1530909e+00   1.9092636e+02   3.7068618e+01   2.3754000e+02  -8.6047273e-01   1.2095007e+02   4.6662842e+00   1.7611455e+02  -2.5964364e+00   2.6739000e+02   3.2673345e+01   1.4848364e+02   1.1493127e+01   2.0614727e+02  -4.4399636e+00   2.6267273e+02   8.7890727e+01   2.6043545e+02   2.1046982e+01   2.8343545e+02   1.8913345e+01   2.5133007e+02   3.3565884e+01   1.5305545e+02   3.3010109e+01   5.5455727e+02   8.4541818e-01   2.3056455e+02  -1.6918800e+01   2.3631818e+02   1.9315455e+01   1.9683818e+02  -2.9709782e+01   2.7667545e+02  -1.9652218e+01   2.1189091e+02  -1.2755818e+01   1.1560091e+02  -1.2909891e+01   1.1985727e+02  -2.9710400e+01   9.9684545e+01  -2.6115673e+01   2.9198091e+02   4.2260727e+00   1.7162545e+02  -1.3756400e+01   8.4812727e+01   5.9378618e+01   1.6460636e+02   2.1533309e+01   2.2547007e+02   3.9824684e+01   5.6895007e+02   3.1876284e+01   1.4463273e+02   9.7411200e+01   2.9609455e+02   3.9492436e+01   3.0653909e+02   1.0149600e+01   2.3480007e+02   4.0648284e+01   2.5961007e+02   4.2383484e+01   2.1895007e+02   1.4016284e+01   1.7768364e+02   8.3831673e+01   2.8984364e+02   3.2171600e+01   3.7096182e+02   7.4785091e+00   2.8603545e+02   1.6733527e+01   1.6543545e+02   1.8097891e+01   1.7530455e+02   1.3576545e+01   2.1719182e+02   4.1237455e+00   2.4961727e+02   3.6169818e+00   3.5121273e+02   1.4179345e+01   1.7722818e+02   8.5431745e+01   1.4452636e+02   4.7627891e+01   1.7313545e+02   9.2309818e+00   3.3264636e+02  -3.9625455e-01   1.9711000e+02   2.6721091e+00   3.3025909e+02   4.2938182e+00   1.9999636e+02  -3.2333455e+00   2.1190007e+02   9.0102842e+00   1.6880007e+02  -3.7317158e+00   1.2460182e+02   8.6867309e+01   1.1272545e+02  -1.0118945e+01   1.9083091e+02  -7.6710182e+00   2.4038273e+02  -6.1551636e+00   1.7792909e+02  -1.1352364e+00   8.0850067e+01  -9.0757158e+00   1.7208455e+02  -8.8576727e+00   2.9716182e+02  -9.2112727e-01   1.6252007e+02  -5.5693158e+00   3.2821909e+02   3.1524727e+00   1.4338007e+02  -1.3078116e+01   6.6205455e+01  -2.0940073e+01   1.0965000e+02   7.6107273e+00
   2.1057091e+02   5.8306909e+00   3.0782364e+02   1.4374109e+01   1.6721636e+02  -7.4645818e+00   2.1392000e+02   3.9891273e+00   8.8990067e+01   1.2123084e+01   1.2501455e+02  -1.8884364e+00   3.4429000e+02   5.3313455e+00   1.2243364e+02  -1.1902873e+01   1.9666727e+02  -6.8715636e+00   1.5282273e+02   1.5853873e+02   2.5358545e+02  -4.9750182e+00   2.9962545e+02   1.2338145e+01   2.4376007e+02   2.7321484e+01   1.8572545e+02   4.2965091e+00   5.6322727e+02  -9.6581818e+00   1.9323455e+02   3.0760000e-01   2.2441818e+02   1.4747455e+01   2.6121818e+02  -1.1010182e+01   3.2881545e+02  -1.0393418e+01   2.0960091e+02   1.0387382e+01   1.5755091e+02   1.4304109e+01   2.1857727e+02  -4.2280000e+00   1.2606455e+02  -6.2260727e+00   2.8855091e+02   3.4980473e+01   2.0295545e+02  -3.5028000e+00   9.2432727e+01   5.8579018e+01   1.6308636e+02   5.9794909e+01   2.4995007e+02   1.6056284e+01   5.6161007e+02   3.2653484e+01   1.3478273e+02   7.9289200e+01   2.6318455e+02   4.3652364e+00   2.5930909e+02  -1.8820000e+00   1.4090007e+02   4.9302842e+00   1.9676007e+02   1.1651484e+01   1.8228007e+02   2.2429884e+01   1.5216364e+02   7.0923273e+01   2.5675364e+02  -2.9412000e+00   3.6343182e+02   1.4700909e+01   2.3246545e+02   9.5891273e+00   1.3833545e+02  -3.0741091e+00   1.9030455e+02  -2.0034545e+00   1.6219182e+02   1.2003745e+01   3.2246727e+02   2.4078982e+01   4.5083273e+02   2.3869745e+01   2.1022818e+02   1.1255175e+02   1.8519636e+02   7.4804291e+01   2.1222545e+02   1.4763782e+01   3.0521636e+02   3.2268145e+01   2.1401000e+02   1.3460109e+01   3.7273909e+02   2.0035418e+01   2.1046636e+02   3.9409055e+01   2.0604007e+02  -4.3809158e+00   1.9552007e+02  -1.1629316e+01   1.8527182e+02   8.2443709e+01   1.6586545e+02   1.0859855e+01   2.3045091e+02   1.1879382e+01   2.7248273e+02   7.5168364e+00   2.2968909e+02   1.8639636e+00   1.2928007e+02   5.4298842e+00   2.5342455e+02  -1.3248727e+00   2.9430182e+02   1.2017673e+01   1.7780007e+02   1.6208284e+01   3.8707909e+02   8.6336727e+00   1.6938007e+02  -1.5398116e+01   6.5965455e+01   1.1419127e+01   1.4108000e+02  -5.2367273e-01
   2.4233091e+02  -3.2520109e+01   3.0277364e+02  -3.0818909e+00   1.7592636e+02   1.0788618e+01   2.3416000e+02   5.3699273e+00   1.0166007e+02   6.6894842e+00   1.0373455e+02   2.5523964e+01   3.3486000e+02   3.6057455e+00   1.2986364e+02  -3.3472727e+00   2.2500727e+02  -3.6187636e+00   3.1558273e+02  -2.0120727e+00   2.6434545e+02   1.2354182e+01   2.5220545e+02   9.9174545e-01   2.2109007e+02   1.3175084e+01   2.5120545e+02  -8.5118909e+00   5.6331727e+02  -1.5253818e+00   2.0923455e+02  -1.1922400e+01   2.3336818e+02   6.0145455e-01   2.5988818e+02   2.7662182e+00   3.6438545e+02   2.3850982e+01   2.4508091e+02   1.3018982e+01   1.5884091e+02   1.5730909e+01   1.7904727e+02   6.8444000e+00   1.1797455e+02  -2.3918873e+01   2.8589091e+02   1.7763273e+01   2.3543545e+02  -2.4812000e+00   8.5282727e+01   8.6151018e+01   7.5176364e+01   2.5796771e+02   2.8118007e+02   1.8747884e+01   6.0352007e+02   1.6730684e+01   1.4992273e+02   7.5028000e+01   2.6347455e+02  -6.5579636e+00   3.0001909e+02  -8.2388000e+00   2.0961007e+02   2.0953484e+01   2.4466007e+02   4.0289484e+01   1.8142007e+02   1.5348684e+01   1.2444364e+02   6.6610873e+01   2.5513364e+02  -1.6716000e+00   8.3721818e+01   7.7377091e+00   2.1955545e+02   1.6671927e+01   1.5367545e+02   4.4186909e+00   1.7411455e+02   1.6051745e+01   2.0895182e+02  -8.3570545e+00   2.9423727e+02   4.2857382e+01   4.7340273e+02   3.4354145e+01   1.9351818e+02   1.2488855e+02   1.7914636e+02   5.1198291e+01   2.0532545e+02   3.2225782e+01   3.2564636e+02   1.5733745e+01   2.0896000e+02   1.5294109e+01   3.2001909e+02   1.3203018e+01   2.2237636e+02   1.4786255e+01   2.3528007e+02   2.4849884e+01   1.8385007e+02   7.8242842e+00   1.7798182e+02   5.7646909e+01   1.4972545e+02   1.8921055e+01   2.1598091e+02   1.1936982e+01   2.7838273e+02   4.5148364e+00   2.4654909e+02   2.7516364e-01   1.1276007e+02   9.0314842e+00   2.6384455e+02   2.4031527e+01   3.0440182e+02   2.2829673e+01   2.1780007e+02  -1.1791716e+01   3.9778909e+02   9.4468727e+00   1.7566007e+02  -2.9005158e+00   7.6725455e+01  -1.2211673e+01   1.4970000e+02  -5.4032727e+00
   2.6181091e+02  -6.2685091e+00   3.1506364e+02   2.1884909e+01   2.1764636e+02  -1.4989818e+00   2.4677000e+02   3.2791127e+01   1.1652007e+02   2.5540684e+01   1.3087455e+02   7.1227636e+00   3.4567000e+02   1.7890945e+01   1.4929364e+02   2.2518327e+01   2.4619727e+02   2.7306036e+01   3.4020273e+02   2.8588327e+01   2.6686545e+02   3.1622582e+01   2.5286545e+02   2.8508945e+01   4.0890007e+02   5.5580284e+01   1.4420545e+02   9.3381091e+00   6.3802727e+02   1.3447818e+01   2.3061455e+02   2.0027200e+01   2.3936818e+02   2.0981455e+01   2.0059818e+02   1.5609418e+01   2.8619545e+02   5.4461818e+00   2.4936091e+02   1.1065818e+00   1.4051091e+02  -1.7752691e+01   1.0385727e+02  -1.3140400e+01   1.3416455e+02  -2.0544073e+01   2.3627091e+02   2.5287273e-01   2.3133545e+02  -6.3432000e+00   6.8052727e+01   5.6099418e+01   7.7176364e+01   1.8819771e+02   3.7833007e+02   3.2315884e+01   6.4033007e+02   3.3975884e+01   1.6454273e+02   1.2057840e+02   3.0194455e+02   3.0264436e+01   3.4801909e+02   1.7541200e+01   2.1452007e+02   3.6180684e+01   2.4952007e+02   3.8900684e+01   2.3999007e+02   2.5233084e+01   1.5473364e+02   8.6097673e+01   3.1751364e+02   1.6768000e+01   4.2391818e+01   1.0954109e+01   1.9827545e+02   3.3904327e+01   1.3419545e+02   7.1170909e+00   2.4173455e+02   1.6072145e+01   2.1638182e+02   1.7378545e+01   2.9480727e+02   1.8117818e+00   3.7135273e+02   5.3281455e+00   1.6979818e+02   8.9306145e+01   1.5795636e+02   4.9893491e+01   1.5194545e+02   1.2826182e+01   3.1264636e+02  -7.0625455e-01   1.7877000e+02   7.3693091e+00   2.9906909e+02   9.8790182e+00   2.5575636e+02   4.1658545e+00   2.0304007e+02   7.1490842e+00   1.5566007e+02  -2.1440516e+01   1.6417182e+02   1.1041709e+01   1.4148545e+02   2.9602545e+00   1.5322091e+02   1.0817782e+01   3.2795273e+02   1.2192364e+00   2.2745909e+02   1.9423636e+00   1.0809007e+02   2.0695084e+01   2.1051455e+02   1.0487927e+01   2.2945182e+02   1.3456727e+00   1.2699007e+02  -6.3869158e+00   3.1469909e+02  -5.4259273e+00   1.6961007e+02  -7.0865158e+00   7.2345455e+01   9.1887273e+00   1.4822000e+02   9.8051273e+00
   2.4905091e+02  -3.0577091e+00   2.3553364e+02   1.7273091e+00   2.5540636e+02  -3.2978182e-01   2.3596000e+02   4.5059273e+00   1.3609007e+02   4.0250842e+00   1.4620455e+02  -1.1203636e+01   3.1043000e+02   3.8001455e+00   1.5520364e+02   9.1955273e+00   2.1700727e+02   7.9212364e+00   3.7710273e+02   1.8363273e+00   2.5705545e+02   3.7837382e+01   2.9886545e+02   2.3588945e+01   3.8623007e+02   4.1343884e+01   2.7548545e+02   1.6305709e+01   7.3217727e+02   1.8295818e+01   2.3728455e+02  -2.0264000e+00   2.3174818e+02   2.8061055e+01   1.3421818e+02  -1.6130182e+01   2.4629545e+02   7.9681818e+00   2.0993091e+02   2.4009818e+00   1.3051091e+02  -1.1332691e+01   1.1633727e+02  -1.9488000e+00   1.1154455e+02  -2.2734473e+01   2.2775091e+02   1.2447273e-01   2.2905545e+02  -1.7830800e+01   7.1052727e+01   5.3189418e+01   5.2656364e+01   1.7500931e+02   3.4718007e+02   1.3377884e+01   6.6695007e+02   4.5846284e+01   1.8992273e+02   9.4498000e+01   2.4142455e+02   1.9916036e+01   3.9006909e+02   5.3172000e+00   2.2466007e+02   3.5039484e+01   3.3614007e+02   4.1401084e+01   2.3328007e+02   2.3249884e+01   1.3030364e+02   7.7102073e+01   3.3727364e+02   1.8137200e+01   5.2291818e+01   2.7202109e+01   2.2270545e+02   2.1609927e+01   1.3324545e+02   5.0530909e+00   2.0768455e+02   1.8516145e+01   2.0862182e+02  -8.9506545e+00   3.4818727e+02   2.4161382e+01   4.3707273e+02   3.0120545e+01   1.1432818e+02   9.7943745e+01   1.9614636e+02   6.1738291e+01   1.4984545e+02   2.5241818e+00   3.0174636e+02   1.5957455e+00   2.2287000e+02   9.1313091e+00   3.5973909e+02   1.6125418e+01   2.3794636e+02   2.0060655e+01   2.1018007e+02  -9.2115825e-02   1.6690007e+02   1.0700284e+01   1.9198182e+02  -3.3330909e+00   1.4658545e+02   1.0222545e+00   1.6722091e+02   2.1778182e-01   2.3419273e+02  -1.4329964e+01   1.5868909e+02  -7.8860364e+00   8.0990067e+01   9.9130842e+00   2.5442455e+02  -9.4448727e+00   3.1469182e+02  -4.9435273e+00   1.5976007e+02   4.4214842e+00   2.7997909e+02  -1.9798327e+01   1.5609007e+02  -2.4004916e+01   5.5205455e+01   9.2799273e+00   1.2251000e+02   7.1519273e+00
   2.3400091e+02  -1.5737091e+00   2.0730364e+02  -1.7064291e+01   1.9021636e+02   7.0754182e+00   2.2320000e+02  -1.1563273e+01   9.1950067e+01   6.8462842e+00   1.0663455e+02   6.5319636e+00   3.0096000e+02  -1.3922545e+00   1.2458364e+02   7.3551273e+00   2.3600727e+02  -8.4087636e+00   2.5067273e+02  -2.0992727e+00   2.3786545e+02   2.8562582e+01   2.3177545e+02   2.0436145e+01   2.7590007e+02   3.2750284e+01   2.5048545e+02   1.7635709e+01   6.4098727e+02   8.6910182e+00   2.5237455e+02   1.6096400e+01   2.1503818e+02  -1.0172145e+01   1.4783818e+02   4.9021818e-01   2.5238545e+02  -4.2901818e-01   2.3631091e+02   4.3960582e+01   1.2841091e+02   1.4405309e+01   1.7128727e+02  -3.7748000e+00   1.6211455e+02   1.4979927e+01   2.4089091e+02   1.1603273e+01   2.4528545e+02  -6.0792000e+00   1.6066273e+02   6.3450618e+01   9.1226364e+01   1.7745371e+02   3.4461007e+02   1.2723484e+01   6.0161007e+02   1.4923484e+01   1.5530273e+02   7.7647600e+01   2.0975455e+02   2.5896364e+00   3.0649909e+02  -2.1037200e+01   1.5180007e+02   2.0628284e+01   2.5638007e+02   1.1691884e+01   1.8285007e+02  -6.1571582e-01   1.0301364e+02   6.7375273e+01   3.1484364e+02  -7.8284000e+00   3.4341818e+01  -1.2641891e+01   1.7574545e+02  -6.4432727e+00   1.1614545e+02  -1.7148909e+01   1.3097455e+02  -2.2777055e+01   1.8090182e+02  -2.4253055e+01   3.5189727e+02   1.1104582e+01   4.3778273e+02   9.5837455e+00   1.2622818e+02   1.1460175e+02   1.6966636e+02   9.0856691e+01   1.8418545e+02   1.2156982e+01   3.1226636e+02   4.2741455e+00   2.5301000e+02   1.8580109e+01   3.1187909e+02   1.5094218e+01   2.8870636e+02   2.3479855e+01   2.5504007e+02   1.3029084e+01   1.9490007e+02   7.2702842e+00   2.4084182e+02   2.1138109e+01   1.1510545e+02   2.8306545e+00   1.4483091e+02  -1.5941018e+01   2.3062273e+02  -1.6524364e+01   1.6892909e+02  -1.0895236e+01   7.8470067e+01  -3.3653158e+00   2.6546455e+02   2.5719273e+00   2.5892182e+02  -1.8219273e+00   1.4614007e+02  -2.8398916e+01   2.8945909e+02   7.7832727e+00   1.8504007e+02  -1.3980916e+01   5.0775455e+01  -1.9325673e+01   1.0946000e+02  -9.5640727e+00
   2.8862091e+02  -6.6533091e+00   2.6339364e+02   3.7885091e+00   2.0502636e+02   1.8406182e+00   2.4368000e+02  -1.2151673e+01   1.1223007e+02   7.2638842e+00   1.2939455e+02   1.4141164e+01   3.1529000e+02  -5.9186545e+00   1.5201364e+02   7.3072727e-01   2.6828727e+02   1.6288364e+00   3.0072273e+02  -3.4327273e-01   2.4310545e+02  -1.7706618e+01   2.3200545e+02   1.7747745e+01   2.7490007e+02   2.6020284e+01   2.3039545e+02  -7.9709091e-01   5.9245727e+02   1.5523418e+01   2.1809455e+02   5.4088000e+00   1.9541818e+02  -1.0312545e+01   1.4150818e+02   2.1476618e+01   3.3514545e+02   1.8480182e+01   2.4946091e+02   2.4785818e+00   2.0055091e+02   2.7064109e+01   1.4928727e+02  -1.4448000e+00   2.0954455e+02   7.1855273e+00   2.3394091e+02   1.1869273e+01   2.9038545e+02  -8.2172000e+00   1.9047273e+02  -6.2641818e+00   8.2936364e+01   1.8763691e+02   3.8033007e+02   3.4005884e+01   5.7409007e+02   1.2125084e+01   1.6620273e+02   9.5635600e+01   2.4823455e+02   1.2131236e+01   2.7506909e+02   5.0472000e+00   1.2957007e+02   2.8216684e+01   2.6433007e+02   2.7285884e+01   2.5538007e+02   3.2961884e+01   1.2378364e+02   8.5813673e+01   3.1684364e+02   1.0011600e+01   3.5821818e+01   1.7197091e+00   1.9017545e+02  -5.9276727e+00   1.5605545e+02   1.3468291e+01   1.8164455e+02   2.5993455e+00   2.4385182e+02  -5.1490545e+00   3.5880727e+02   2.1601782e+01   4.3055273e+02   1.3021455e+00   1.0741818e+02   9.0636545e+01   1.4519636e+02   1.0634429e+02   1.8084545e+02   2.6514182e+01   3.1912636e+02   2.2485345e+01   2.4953000e+02   2.3808509e+01   3.4373909e+02  -3.5045818e+00   2.5213636e+02   1.6405455e+01   2.3485007e+02  -2.6357158e+00   1.6380007e+02  -4.3317158e+00   2.3717182e+02   1.4531709e+01   1.2886545e+02   2.3998545e+00   1.5869091e+02   1.7140182e+01   2.5172273e+02  -1.4162364e+01   1.3507909e+02  -3.7572364e+00   7.4520067e+01   1.5710684e+01   1.9704455e+02   7.1855273e+00   2.6488182e+02  -4.1087273e+00   1.6647007e+02   2.0746842e+00   2.5973909e+02   5.1608727e+00   1.5657007e+02  -1.0943316e+01   8.2485455e+01  -1.5724727e+00   1.3936000e+02  -6.6760727e+00
   2.5319091e+02   1.7801091e+01   2.5134364e+02   5.6025091e+00   2.9411636e+02   2.9863418e+01   2.8477000e+02   2.7511273e+00   9.9990067e+01  -1.1369158e+00   1.3201455e+02   1.3071564e+01   3.3091000e+02   2.0261745e+01   1.6301364e+02  -2.3392727e+00   2.5324727e+02   3.4742036e+01   3.5867273e+02  -1.4092727e+00   2.1543545e+02  -1.6930182e+00   2.0734545e+02   1.8390545e+01   2.4976007e+02   1.5551484e+01   2.0310545e+02   3.1961091e+00   6.1464727e+02  -4.8217818e+00   2.3123455e+02  -1.0162400e+01   2.1007818e+02   8.0846545e+00   1.2364818e+02   2.4754182e+00   2.7695545e+02  -2.2446182e+00   2.5470091e+02  -4.5606182e+00   2.0032091e+02   1.7932509e+01   2.3890727e+02   4.4856000e+00   1.6064455e+02  -7.9424727e+00   2.1784091e+02   2.0107273e+01   2.2995545e+02   6.2372000e+00   1.5866273e+02   1.1806182e+00   6.9796364e+01   1.5082811e+02   3.6714007e+02   3.2921084e+01   6.1871007e+02   3.8085484e+01   1.7782273e+02   9.8566000e+01   2.6890455e+02   1.9007636e+01   3.0749909e+02   1.8972800e+01   2.6833007e+02   4.1205884e+01   2.9466007e+02   1.9249484e+01   2.2290007e+02   3.3560284e+01   1.3044364e+02   9.6710873e+01   3.2746364e+02   4.9720000e+00   5.1671818e+01   3.2351709e+01   1.9065545e+02   2.0983927e+01   1.5133545e+02   1.2845891e+01   2.1944455e+02   1.4285345e+01   2.3219182e+02   7.7337455e+00   3.2075727e+02   1.5165782e+01   3.7050273e+02   5.2061455e+00   8.9708182e+01   8.6573345e+01   1.4562636e+02   9.1309891e+01   1.5108545e+02   1.8324982e+01   3.2679636e+02  -6.7382545e+00   2.2458000e+02  -1.8815491e+01   2.6177909e+02   4.6722182e+00   2.3284636e+02   1.6238655e+01   2.0814007e+02   5.0710842e+00   1.3852007e+02   4.5006842e+00   1.6531182e+02   7.2805091e+00   1.5001545e+02   1.6937855e+01   1.6464091e+02   4.7641818e+00   2.9872273e+02  -1.3012364e+01   1.9083909e+02   2.6641964e+01   7.2180067e+01   1.9657884e+01   2.3584455e+02   3.2891527e+01   3.0464182e+02   2.5620473e+01   1.7652007e+02   1.8510684e+01   2.9978909e+02   1.4996873e+01   1.8638007e+02  -1.6898116e+01   9.2065455e+01   1.8751127e+01   1.3532000e+02   4.5712727e-01
   1.9152091e+02  -3.3153091e+00   1.8330364e+02   8.5757091e+00   1.9883636e+02  -5.7541818e+00   2.5020000e+02   7.1767273e+00   1.0076007e+02   3.8514842e+00   1.3268455e+02   6.9779636e+00   2.7772000e+02  -1.2030545e+00   1.6072364e+02  -5.9660727e+00   2.3333727e+02   4.3848364e+00   3.6196273e+02   9.6575273e+00   2.7629545e+02   1.3108182e+01   2.4405545e+02   1.5783745e+01   2.8504007e+02   1.2349084e+01   1.5286545e+02   1.5925309e+01   6.9907727e+02  -1.3386182e+01   3.0056455e+02   9.2912000e+00   2.1965818e+02   1.0978255e+01   1.1683818e+02   5.6402182e+00   2.3772545e+02  -2.0776218e+01   2.0993091e+02   1.5009818e+00   9.0790909e+01  -5.2550909e+00   2.7128727e+02  -2.4154800e+01   1.9526455e+02  -2.5762073e+01   2.0336091e+02  -1.2043273e+00   2.6162545e+02   4.7036000e+00   1.9476273e+02  -1.7567382e+01   6.4276364e+01   1.3617971e+02   2.9604007e+02   9.0390842e+00   5.1718007e+02   2.1727884e+01   1.5278273e+02   1.1189920e+02   2.3109455e+02   1.2224364e+00   2.8001909e+02   9.9312000e+00   1.4480007e+02   3.2898284e+01   2.6233007e+02   3.3115884e+01   1.8780007e+02   1.3182842e+00   1.0863364e+02   7.8595673e+01   3.0099364e+02   1.7039600e+01   3.0771818e+01   8.3137091e+00   2.0079545e+02   4.9327273e+00   1.5824545e+02   6.8630909e+00   1.7278455e+02   2.0688145e+01   2.2652182e+02   1.1873455e+00   3.4351727e+02   1.4914982e+01   3.6978273e+02   9.0737455e+00   9.1558182e+01   7.4475345e+01   1.6376636e+02   1.1842869e+02   1.2894545e+02   6.2861818e+00   3.1764636e+02   8.4637455e+00   1.8877000e+02   1.5049309e+01   2.8054909e+02   4.8406182e+00   2.3127636e+02   2.0264255e+01   2.7918007e+02   2.8527884e+01   1.7385007e+02  -1.1475716e+01   2.0450182e+02   2.2245309e+01   1.4039545e+02   3.4287455e+01   1.5288091e+02   1.6844982e+01   2.7624273e+02   1.1406036e+01   2.0821909e+02   1.2871564e+01   9.3420067e+01   8.6786842e+00   2.3661455e+02   2.7119927e+01   3.4654182e+02   2.5748473e+01   2.1166007e+02  -1.5400516e+01   3.0140909e+02   6.5872727e+00   2.3728007e+02  -1.6011582e-01   8.2825455e+01   7.6803273e+00   1.6751000e+02   1.1501927e+01
   2.6405091e+02  -2.8257709e+01   2.3530364e+02  -6.8242909e+00   1.9421636e+02  -8.4345818e+00   2.3730000e+02  -5.3112727e+00   8.8040067e+01   6.2908418e-01   1.1101455e+02   3.0915636e+00   2.9572000e+02   7.4569455e+00   1.3648364e+02  -4.5968727e+00   2.4009727e+02  -1.3065964e+01   2.3682273e+02   2.0248727e+01   2.3858545e+02   2.3844982e+01   2.4915545e+02   2.5855745e+01   3.5614007e+02   3.6561084e+01   1.6925545e+02   1.7614109e+01   6.3602727e+02   3.3137818e+01   2.6113455e+02   2.7735600e+01   2.1926818e+02   1.5399455e+01   1.6445818e+02  -4.2193818e+00   2.8967545e+02  -7.2218182e-02   2.9765091e+02   2.5333818e+00   1.3479091e+02  -2.4295091e+01   2.9543727e+02  -2.3268000e+00   2.4897455e+02  -9.1088727e+00   2.6041091e+02   1.5701673e+01   2.7114545e+02   1.2322000e+01   2.1690273e+02  -8.0858182e-01   8.9796364e+01   1.6994811e+02   2.7633007e+02   5.1358842e+00   5.0828007e+02   7.1598842e+00   1.8525273e+02   3.2821600e+01   2.1609455e+02   3.1324364e+00   2.6887909e+02   8.7824000e+00   2.3257007e+02  -2.5933158e+00   2.5699007e+02   2.1403084e+01   1.8009007e+02   1.3605084e+01   1.0744364e+02   5.8690873e+01   2.9956364e+02   5.6840000e+00   3.9051818e+01  -1.9686909e+00   1.8412545e+02  -6.7336727e+00   1.3471545e+02   1.6954909e+00   1.5806455e+02  -5.9442545e+00   2.1385182e+02   1.1150945e+01   3.8885727e+02   2.3717782e+01   4.3750273e+02   2.8506145e+01   1.1822818e+02   1.0239175e+02   1.6795636e+02   1.5275349e+02   1.6260545e+02   3.4403382e+01   3.1879636e+02   2.9711745e+01   2.4630000e+02   5.1169091e+00   3.5325909e+02   1.1873818e+01   2.5370636e+02   2.5089855e+01   2.3599007e+02   2.3943084e+01   1.6499007e+02  -7.9069158e+00   2.1289182e+02   1.3284109e+01   1.2515545e+02   7.8866545e+00   1.9364091e+02   2.2441818e+00   2.9395273e+02  -8.7307636e+00   2.1078909e+02  -5.9140364e+00   5.3330067e+01  -1.6341158e+00   2.5365455e+02   1.6616727e+01   2.9992182e+02   2.9088073e+01   1.6652007e+02   6.4506842e+00   2.9902909e+02   1.9777673e+01   1.5309007e+02  -2.1094916e+01   7.3635455e+01   8.5527273e-02   1.4351000e+02   1.5471927e+01
   2.5629091e+02  -1.6909091e-02   2.5972364e+02  -8.7789091e-01   2.0592636e+02   1.8058618e+01   2.2216000e+02  -1.1000727e+00   9.9710067e+01   1.5554842e+00   1.4806455e+02   1.5507564e+01   3.8567000e+02   1.6450945e+01   1.5262364e+02   2.1021927e+01   2.6457727e+02  -8.6443636e+00   3.3529273e+02   1.2221127e+01   2.4772545e+02  -7.8462182e+00   2.2948545e+02   2.2329345e+01   3.0442007e+02   2.1988684e+01   1.5467545e+02   3.2450509e+01   6.6226727e+02   1.2698618e+01   2.4756455e+02   7.6712000e+00   1.9979818e+02   1.2477055e+01   1.7269818e+02  -4.6885818e+00   3.4572545e+02   3.5837818e+00   3.0212091e+02   1.4785782e+01   1.2112091e+02  -3.3514909e+00   3.4185727e+02  -9.9404000e+00   2.6387455e+02  -1.5680873e+01   2.4727091e+02   1.6372873e+01   3.3052545e+02   2.2416000e+00   2.1271273e+02   9.5661818e-01   9.0696364e+01   1.6139611e+02   2.7328007e+02   2.2398842e+00   5.6671007e+02   2.0005484e+01   2.6678273e+02  -7.2708000e+00   2.2485455e+02   3.6381636e+01   2.6934909e+02   2.4074800e+01   3.3828007e+02   2.0519884e+01   2.5399007e+02   3.7353084e+01   1.8561007e+02   2.3973484e+01   1.1373364e+02   6.5997673e+01   3.2794364e+02   9.6436000e+00   4.9721818e+01   1.0887709e+01   2.3489545e+02  -5.5527273e-01   1.5043545e+02   6.6778909e+00   2.3754455e+02   1.5887345e+01   1.9766182e+02  -7.8385455e-01   3.4151727e+02   1.5174982e+01   4.2512273e+02   4.5166545e+01   1.9889818e+02   1.0712815e+02   1.7028636e+02   1.2661709e+02   1.5689545e+02   1.9430182e+01   3.2488636e+02   2.7264545e+01   2.3382000e+02   3.0445309e+01   2.9292909e+02   2.7850218e+01   2.3832636e+02   3.4990255e+01   2.6495007e+02   2.6576284e+01   1.6590007e+02   1.0970284e+01   2.3455182e+02   2.2071309e+01   1.1763545e+02  -2.5617455e+00   1.5369091e+02   1.6401818e+00   2.6519273e+02  -1.2379964e+01   1.5997909e+02  -2.0269236e+01   6.8950067e+01   6.3628418e-01   2.1051455e+02   1.4879273e+00   3.0250182e+02   7.9816727e+00   1.7428007e+02   2.2919884e+01   2.8093909e+02  -1.6255127e+01   1.1952007e+02  -2.5979316e+01   7.7485455e+01   1.1917527e+01   1.6213000e+02   2.6523273e+00
   2.3638091e+02   2.7185891e+01   2.6301364e+02   1.2858909e+01   2.6402636e+02  -6.4993818e+00   2.4149000e+02   4.4035273e+00   1.2123007e+02   3.4163884e+01   1.4625455e+02   2.9702364e+01   4.6500000e+02   1.9534545e+01   1.5367364e+02   1.0077927e+01   2.6866727e+02   1.6028436e+01   3.6363273e+02   3.1333927e+01   2.3191545e+02  -2.9114182e+00   2.1624545e+02   1.0388545e+01   2.9423007e+02   4.0323884e+01   2.1072545e+02   2.0396509e+01   6.2455727e+02   6.8654182e+00   2.5171455e+02   4.5292000e+00   1.7850818e+02  -7.8697455e+00   1.7978818e+02  -1.1495782e+01   2.8919545e+02  -1.7223818e+01   2.7955091e+02   1.5121382e+01   1.1751091e+02  -1.6062691e+01   2.1904727e+02  -6.8560000e-01   2.2373455e+02  -1.8799673e+01   2.7165091e+02   1.5952473e+01   2.6219545e+02   5.1800000e-01   1.6752273e+02   1.2818182e+00   8.2936364e+01   1.5763691e+02   3.0590007e+02   1.6920284e+01   5.3004007e+02   2.7319084e+01   2.6759273e+02   9.4244000e+00   2.3656455e+02   3.2924836e+01   3.3177909e+02   2.0460400e+01   3.4976007e+02   3.0361484e+01   2.9671007e+02   2.7365484e+01   2.1966007e+02   2.9389484e+01   1.3449364e+02   9.4146873e+01   2.9999364e+02   2.3599600e+01   5.2961818e+01   3.2728509e+01   2.0817545e+02   1.8532327e+01   1.7833545e+02   4.8758909e+00   2.7225455e+02   2.4580545e+01   2.0385182e+02   1.0140945e+01   2.8985727e+02   6.7777818e+00   3.5226273e+02   1.8855345e+01   1.9508818e+02   8.2762945e+01   1.8885636e+02   1.1770149e+02   1.2499545e+02   1.5032182e+01   3.1988636e+02   1.3004545e+01   1.9068000e+02   6.3765091e+00   2.5977909e+02   1.2262218e+01   2.1946636e+02   1.2879055e+01   2.4047007e+02   5.4684175e-02   1.3999007e+02   1.2330842e+00   2.0403182e+02   8.8029091e+00   1.1367545e+02   2.9450545e+00   1.7326091e+02   2.4545818e+00   2.7362273e+02  -4.7243636e+00   1.5007909e+02   1.1827636e+00   7.8380067e+01  -1.8408116e+01   1.9080455e+02  -9.8852727e+00   2.7526182e+02   1.0208727e+00   1.5361007e+02  -8.1365158e+00   2.5531909e+02  -8.2552727e-01   1.4318007e+02  -2.1822116e+01   7.7585455e+01  -6.4704727e+00   1.0227000e+02   3.7211273e+00
   2.2548091e+02  -2.7210909e-01   2.1410364e+02  -2.3508291e+01   1.7764636e+02  -1.3889818e+00   2.0082000e+02  -8.6328727e+00   9.4850067e+01   1.3754284e+01   1.3087455e+02   4.9327636e+00   4.5496000e+02  -2.2322545e+00   1.3653364e+02  -1.2220873e+01   2.2562727e+02   8.1163636e-01   3.9139273e+02  -7.4068727e+00   2.6972545e+02  -1.8416218e+01   2.0039545e+02   1.0036545e+01   2.7328007e+02   9.2398842e+00   2.0867545e+02   3.0805091e+00   5.9450727e+02   1.8889418e+01   2.6171455e+02   2.7792000e+00   2.1103818e+02  -1.6562145e+01   1.6736818e+02  -1.4402182e+01   2.5900545e+02   2.2813818e+00   2.4270091e+02  -5.8406182e+00   8.6840909e+01  -1.8749091e+01   2.3062727e+02  -1.6662000e+01   1.6192455e+02   1.6995127e+01   2.2117091e+02   2.3208727e+00   2.2176545e+02  -5.3760000e-01   9.9382727e+01  -1.0269818e+00   6.5466364e+01   1.6451451e+02   2.9471007e+02   2.9145484e+01   4.7518007e+02   2.3087884e+01   2.5949273e+02   2.7072400e+01   2.4304455e+02   2.8876436e+01   3.0620909e+02   9.5560000e+00   1.7999007e+02   1.6843084e+01   2.7904007e+02   3.9069084e+01   2.3976007e+02   3.4111484e+01   1.8797364e+02   9.6148473e+01   3.3423364e+02   1.7520400e+01   5.3631818e+01  -4.3250909e+00   1.6736545e+02   5.5171273e+00   1.4371545e+02   1.6455491e+01   2.1149455e+02   5.1613455e+00   1.8204182e+02   3.7957455e+00   3.4461727e+02   2.7306982e+01   3.2331273e+02   1.8071345e+01   1.5536818e+02   9.1660545e+01   1.9224636e+02   1.0743029e+02   1.5603545e+02   1.0308982e+01   2.8698636e+02   1.0676545e+01   2.0168000e+02  -1.3634909e+00   2.4901909e+02   1.2503018e+01   2.1265636e+02  -1.4361455e+00   2.6885007e+02   1.3454284e+01   2.1914007e+02   5.9010842e+00   2.0189182e+02   2.8741091e+00   1.0353545e+02  -5.3745455e-02   1.3345091e+02  -9.1706182e+00   2.6453273e+02   1.0242836e+01   1.7478909e+02   1.0545964e+01   6.7990067e+01  -3.9069158e+00   2.1113455e+02  -6.0316727e+00   2.9469182e+02   2.1606473e+01   1.5576007e+02   4.7814842e+00   2.7378909e+02   1.5568727e+00   1.2842007e+02  -2.0221316e+01   7.3015455e+01  -1.2724873e+01   1.1536000e+02   7.6239273e+00
   2.2214091e+02  -6.9049091e+00   2.0310364e+02  -3.5382909e+00   1.9564636e+02  -1.3408982e+01   1.7501000e+02  -8.8980727e+00   1.0109007e+02   6.1550842e+00   1.2363455e+02   5.5119636e+00   3.4524000e+02  -5.9346545e+00   1.1996364e+02  -1.5895273e+01   1.9009727e+02  -7.0159636e+00   3.2091273e+02   1.1281527e+01   2.3796545e+02   9.1745818e+00   1.9886545e+02   6.3489455e+00   2.5952007e+02   3.2480684e+01   2.0144545e+02   8.3689091e+00   5.5345727e+02   1.3023418e+01   2.0942455e+02   2.3424000e+00   1.9184818e+02   2.1630545e+00   1.9274818e+02  -7.3825818e+00   3.1995545e+02  -2.1874618e+01   2.4979091e+02  -7.1678182e+00   1.1155091e+02  -4.1058909e+00   2.0938727e+02  -1.4202800e+01   1.2668455e+02  -5.1567273e-01   3.1298091e+02   9.7860727e+00   1.9128545e+02   1.1570800e+01   1.8902727e+01  -1.2538582e+01   9.3746364e+01   1.0101211e+02   2.4590007e+02   1.3100284e+01   4.8771007e+02   2.3415484e+01   2.5573273e+02   4.7132000e+00   2.4809455e+02  -1.2427564e+01   2.5782909e+02  -4.3836000e+00   3.3466007e+02   3.2859484e+01   2.4899007e+02   1.5903084e+01   1.7614007e+02   2.7631084e+01   1.4382364e+02   6.9680473e+01   3.1175364e+02   1.4038800e+01   5.2391818e+01   1.7294109e+01   1.2898545e+02  -3.0324727e+00   9.7435455e+01   9.5378909e+00   1.3959455e+02   8.4333455e+00   1.6914182e+02   2.1077455e+00   3.4056727e+02   6.8098182e-01   3.7850273e+02   2.3086145e+01   1.7789818e+02   1.1961815e+02   1.6709636e+02   1.4625229e+02   1.6137545e+02   1.1741782e+01   3.4574636e+02   1.0505745e+01   2.1972000e+02   1.9713309e+01   2.4016909e+02   1.5641018e+01   2.1180636e+02   7.5318545e+00   2.8090007e+02   3.0440284e+01   2.2128007e+02   5.7798842e+00   2.5870182e+02  -2.0506909e+00   1.2053545e+02   1.0826255e+01   2.1193091e+02   1.7880982e+01   2.8862273e+02   2.0835636e+01   2.1764909e+02   2.0637164e+01   7.4470067e+01   3.0574684e+01   2.1637455e+02   2.0739127e+01   2.7202182e+02   2.3700727e+00   2.1676007e+02  -3.1885158e+00   3.1202909e+02   1.6587673e+01   1.5385007e+02  -1.2557158e+00   8.4725455e+01   1.5388327e+01   1.5660000e+02  -1.7652727e+00
   2.3743091e+02   1.7341891e+01   2.1163364e+02  -2.7906909e+00   2.2421636e+02  -1.4264582e+01   2.4630000e+02   4.2487273e+00   1.1395007e+02   1.4936284e+01   1.2401455e+02   2.1861564e+01   4.0758000e+02   3.2078145e+01   1.4648364e+02  -1.1776873e+01   2.4619727e+02   1.7546036e+01   3.6972273e+02   1.2086727e+01   2.6796545e+02  -5.6954182e+00   2.4848545e+02   1.0239345e+01   2.7890007e+02   1.8410284e+01   2.1467545e+02   1.9840509e+01   6.3207727e+02   2.0693818e+01   2.2080455e+02  -4.7080000e+00   1.8984818e+02   2.4753055e+01   2.0921818e+02   2.3389818e+01   3.8281545e+02   1.1996582e+01   2.3674091e+02   8.1661818e+00   1.1493091e+02   2.7953709e+01   2.0776727e+02  -1.4783200e+01   2.0292455e+02   3.7335127e+01   3.1789091e+02   1.8253273e+01   2.0705545e+02   1.0599200e+01   2.0902727e+01  -2.4748582e+01   1.5208636e+02   2.4394909e+01   2.6733007e+02   1.0058842e+00   4.0966007e+02   7.5694842e+00   2.3978273e+02   9.3692000e+00   2.1247455e+02   9.6120364e+00   3.3015909e+02   7.4000000e+00   3.8542007e+02   9.6486842e+00   2.3271007e+02   1.6105484e+01   2.0385007e+02   7.6042842e+00   1.3635364e+02   6.9468073e+01   2.8499364e+02   1.9459600e+01   4.0631818e+01   6.9949091e+00   1.4479545e+02   7.7527273e+00   1.3014545e+02  -1.0368909e+01   1.6716455e+02   1.9227745e+01   1.4690182e+02  -6.6330545e+00   3.3099727e+02   2.1586582e+01   3.7093273e+02   2.1791745e+01   2.1008818e+02   9.6702945e+01   2.0400636e+02   1.3943949e+02   1.6165545e+02   2.1529382e+01   3.1807636e+02   1.3239345e+01   2.4144000e+02   1.7595709e+01   2.3811909e+02   2.0085018e+01   2.0346636e+02   2.9059055e+01   2.4918007e+02   1.5887884e+01   2.2904007e+02  -2.0809158e+00   2.6103182e+02   2.0142909e+01   1.0391545e+02   2.9015855e+01   2.0279091e+02   3.2218182e-01   2.9786273e+02   7.5264364e+00   2.1949909e+02   1.6729164e+01   9.3380067e+01  -1.0781158e+00   2.3856455e+02   1.9533927e+01   3.7954182e+02   2.0868473e+01   2.1676007e+02   1.0001484e+01   3.0288909e+02   1.1898873e+01   1.7066007e+02  -1.4360516e+01   6.4445455e+01   4.9607273e+00   1.4727000e+02   1.6071127e+01
   2.6809091e+02   1.5939091e+01   2.4077364e+02   3.2118109e+01   2.4859636e+02   1.8075018e+01   2.6301000e+02   3.4061927e+01   9.7990067e+01   1.6073084e+01   1.4920455e+02   2.6366364e+01   3.1367000e+02   8.1109455e+00   1.5767364e+02   6.9479273e+00   2.6019727e+02   6.0460364e+00   3.9115273e+02   8.5623273e+00   3.0839545e+02   3.5870182e+01   2.7267545e+02   3.2114145e+01   3.8328007e+02   9.5398842e+00   2.2915545e+02   1.4152109e+01   6.7983727e+02   2.9063018e+01   3.0390455e+02   2.3074000e+01   2.4736818e+02   7.2414545e+00   2.5359818e+02   3.8394182e+00   3.5114545e+02   6.2001818e+00   2.8017091e+02  -8.2582182e+00   9.8360909e+01   1.0393091e+00   2.4533727e+02   1.0831200e+01   1.8959455e+02   3.8641527e+01   3.6322091e+02  -9.0312727e-01   1.6705545e+02   1.7799200e+01   3.7002727e+01   4.9134182e+00   1.2408636e+02   6.8724909e+01   2.6999007e+02   1.5073084e+01   4.6266007e+02   2.0569484e+01   2.5354273e+02   1.0978400e+01   2.7409455e+02   1.5782436e+01   3.2853909e+02   2.2289600e+01   3.4847007e+02   2.6554684e+01   2.5185007e+02   2.1194284e+01   2.2423007e+02   3.9643884e+01   1.2968364e+02   9.7151673e+01   3.1818364e+02   1.6994400e+01   5.1341818e+01   5.2381091e+00   2.2212545e+02   3.3263273e+00   1.3086545e+02   6.5734909e+00   1.7359455e+02   1.7333345e+01   1.5723182e+02  -6.4945455e-01   3.3270727e+02   2.8399782e+01   3.2783273e+02   4.4797455e+00   1.9803818e+02   1.0938695e+02   1.8419636e+02   1.4102429e+02   1.6132545e+02   2.6125782e+01   2.8964636e+02   1.3613745e+01   2.2520000e+02   1.5134909e+01   2.7416909e+02   1.2441018e+01   2.1094636e+02   9.1306545e+00   2.5199007e+02  -2.2969158e+00   2.0657007e+02   2.1196684e+01   2.8170182e+02   1.8969309e+01   9.5585455e+01   1.5632255e+01   2.0183091e+02   1.5489818e+00   2.6391273e+02   3.0024364e+00   2.0507909e+02   9.0227636e+00   9.2470067e+01  -1.3725316e+01   2.3918455e+02   7.0543273e+00   3.5264182e+02   1.8640473e+01   1.8509007e+02   1.8245084e+01   2.9907909e+02   1.3393673e+01   1.5190007e+02   3.9502842e+00   6.8865455e+01  -7.2928727e+00   1.4727000e+02   1.1411127e+01
   2.2781091e+02   2.3491491e+01   2.3191364e+02  -4.1230909e+00   2.8283636e+02  -5.2341818e+00   2.4325000e+02   1.0682727e+01   9.4710067e+01   8.9054842e+00   1.6220455e+02   1.8276364e+01   3.5120000e+02   1.4298545e+01   1.3210364e+02   1.1943527e+01   2.6181727e+02   7.2964364e+00   3.4010273e+02   2.0646327e+01   3.1705545e+02   2.5377382e+01   2.8720545e+02   3.0141745e+01   3.2671007e+02   3.3445484e+01   2.9620545e+02   8.0781091e+00   6.5422727e+02   7.5318182e+00   2.4437455e+02   1.0264000e+00   2.2484818e+02   6.8530545e+00   2.1750818e+02  -6.9833818e+00   3.2691545e+02  -7.1014182e+00   2.0993091e+02  -1.3929018e+01   8.0700909e+01   6.2221091e+00   2.1681727e+02  -2.8472000e+00   1.2192455e+02  -2.6424873e+01   3.2051091e+02   1.4943673e+01   1.4995545e+02  -1.3742800e+01   1.2952727e+01  -9.7825818e+00   5.5656364e+01   1.9291931e+02   2.5076007e+02   2.4331484e+01   5.9733007e+02   2.3225884e+01   3.2811273e+02   3.9280000e-01   2.8737455e+02   1.3430036e+01   2.6077909e+02   2.5000400e+01   3.0199007e+02   3.1373084e+01   3.1352007e+02   8.1206842e+00   2.0114007e+02   3.6821084e+01   1.3873364e+02   1.0075767e+02   2.7256364e+02   1.5040000e+00   4.5671818e+01   1.0401709e+01   2.3203545e+02   2.1773527e+01   1.6309545e+02   2.3145091e+01   1.9044455e+02   1.0845345e+01   1.6476182e+02   2.1781455e+00   3.0570727e+02   1.4469782e+01   3.3878273e+02   1.6437455e+00   1.6713818e+02   1.1394895e+02   1.4395636e+02   1.2248349e+02   1.3484545e+02  -9.8558182e+00   2.5031636e+02  -4.9854545e-02   1.8849000e+02   9.1717091e+00   2.2820909e+02   1.5117818e+01   1.6365636e+02   1.5773855e+01   2.2476007e+02  -5.8851582e-01   1.9566007e+02   1.5494842e+00   2.2041182e+02  -1.6474909e+00   9.9155455e+01   1.9665455e-01   1.9217091e+02   1.4617818e+00   2.8734273e+02  -8.1019636e+00   1.8388909e+02  -1.5612036e+01   1.0880007e+02  -1.3411716e+01   2.0365455e+02   1.1946727e+01   3.0311182e+02   9.5528727e+00   1.6699007e+02  -1.5776916e+01   2.7488909e+02  -9.2911273e+00   1.7280007e+02  -2.9391716e+01   4.5395455e+01  -1.0175273e+01   1.4455000e+02   2.8187273e+00
   2.1405091e+02  -1.7027709e+01   2.1258364e+02   5.6133091e+00   1.8678636e+02  -8.4601818e+00   1.9677000e+02   1.3111273e+00   6.3040067e+01  -4.6109158e+00   1.3954455e+02  -5.1908364e+00   2.4015000e+02  -1.2147455e+01   1.1124364e+02  -1.4907673e+01   1.9714727e+02   4.0400364e+00   2.9229273e+02   4.3311273e+00   3.1020545e+02   1.8495382e+01   2.1724545e+02   8.2085455e+00   2.9571007e+02   4.4305484e+01   2.6296545e+02   1.2787309e+01   5.9407727e+02   1.3013818e+01   2.3885455e+02   6.8980000e+00   2.4017818e+02   2.2336655e+01   1.9164818e+02  -1.5344582e+01   3.0481545e+02  -2.2043418e+01   1.9812091e+02  -5.7442182e+00   1.0455091e+02  -3.0545891e+01   2.2438727e+02  -2.4112800e+01   1.6683455e+02  -1.7297673e+01   3.0960091e+02  -2.0323527e+01   1.3686545e+02  -1.5265600e+01   2.9952727e+01  -1.0712582e+01   5.0506364e+01   1.9118131e+02   2.4118007e+02   2.7187884e+01   4.7818007e+02   3.0417884e+01   2.6554273e+02   1.2358400e+01   2.7928455e+02  -6.2763636e-02   2.1125909e+02   1.4292000e+01   2.7366007e+02   2.3639484e+01   2.9847007e+02   3.8794684e+01   2.3966007e+02   2.6739484e+01   1.3725364e+02   1.0325607e+02   2.9665364e+02  -8.9320000e-01   5.7391818e+01   3.1341091e+00   2.0298545e+02   9.6175273e+00   1.5671545e+02  -1.0344509e+01   2.0240455e+02   8.6485455e+00   1.8523182e+02  -3.4094545e+00   3.3327727e+02   1.2784182e+01   3.4140273e+02   1.1624145e+01   2.9975818e+02   1.0200935e+02   1.7314636e+02   1.0652829e+02   1.5989545e+02   1.2430182e+01   1.9674636e+02   1.0855745e+01   1.8263000e+02   2.2830509e+01   2.2001909e+02   7.5830182e+00   2.0727636e+02   1.6184255e+01   2.2785007e+02   7.8742842e+00   2.0452007e+02  -5.3931582e-01   2.3255182e+02   2.1471309e+01   1.1815545e+02  -4.0833455e+00   2.0560091e+02  -1.0902618e+01   2.9019273e+02   8.4300364e+00   2.2188909e+02  -6.5120364e+00   1.2642007e+02   2.0886842e+00   1.9661455e+02  -4.3500727e+00   2.9954182e+02   7.4084727e+00   1.5757007e+02  -1.4533158e+00   2.9802909e+02  -9.5223273e+00   1.6038007e+02  -8.1581158e+00   6.5255455e+01  -1.5764073e+01   1.1479000e+02   7.6695273e+00
   2.0271091e+02  -8.8050909e-01   2.1953364e+02   7.2973091e+00   1.9631636e+02  -3.1225818e+00   2.4601000e+02   4.8019273e+00   7.2090067e+01  -7.5249158e+00   1.4763455e+02  -1.1780364e+00   2.8567000e+02   9.0209455e+00   1.0596364e+02  -1.5395273e+01   2.1390727e+02   1.1889236e+01   2.8205273e+02   1.0340327e+01   3.0196545e+02  -3.0354182e+00   2.3600545e+02  -5.7122545e+00   2.7080007e+02   1.5868284e+01   2.2444545e+02   1.4198909e+01   5.5545727e+02   1.1673418e+01   6.2184545e+01   2.0881600e+01   2.1045818e+02   3.5742545e+00   2.2374818e+02  -3.8625818e+00   3.6538545e+02   2.0390982e+01   2.2431091e+02   9.9705818e+00   1.1612091e+02   2.1238509e+01   2.6271727e+02   2.5808000e+00   1.3573455e+02   4.5703273e+00   3.5446091e+02  -1.5252327e+01   1.5395545e+02  -6.8728000e+00   3.3622727e+01  -5.8161818e+00   6.0746364e+01   2.3898211e+02   2.0571007e+02   1.0695484e+01   4.6480007e+02   3.2968284e+01   1.9197273e+02  -4.3360000e+00   2.5456455e+02   3.2948364e+00   1.9620909e+02  -4.1740000e+00   2.6733007e+02   1.9955884e+01   2.1790007e+02   2.2960284e+01   2.2542007e+02   2.3118684e+01   1.1401364e+02   1.0173527e+02   2.4261364e+02   9.2800000e+00   3.4581818e+01   8.1489091e+00   2.0260545e+02  -1.3782073e+01   1.2300545e+02  -1.2797709e+01   1.4744455e+02  -2.2846545e+00   1.5266182e+02  -2.4763855e+01   3.4904727e+02   7.0425818e+00   3.9769273e+02   3.0270945e+01   2.5122818e+02   9.1221745e+01   1.5995636e+02   9.0963491e+01   1.7856545e+02   8.2665818e+00   2.5969636e+02   2.6199745e+01   1.6539000e+02   1.0882971e+02   2.0616909e+02   1.6361018e+01   2.3018636e+02   2.8541455e+01   1.9595007e+02   3.0476284e+01   2.2490007e+02   2.8702842e+00   2.5179182e+02   1.4312109e+01   1.2544545e+02  -4.1365455e+00   1.9269091e+02   1.0800182e+01   3.1334273e+02  -1.4471964e+01   2.2954909e+02   2.7751636e+00   1.5266007e+02   1.9219484e+01   1.7451455e+02   8.5179273e+00   3.5783182e+02   3.4152727e+00   1.6723007e+02  -3.2761158e+00   3.1816909e+02  -5.4735273e+00   1.5133007e+02  -1.2441158e+00   7.5395455e+01  -5.6252727e+00   1.4527000e+02   1.0901127e+01
   2.3109091e+02   1.4089091e+01   2.8825364e+02   7.0297091e+00   2.5707636e+02   2.1676618e+01   2.3001000e+02   2.2701927e+01   8.9570067e+01   1.5366684e+01   1.6806455e+02   1.6617564e+01   3.1077000e+02   2.3152945e+01   1.4129364e+02   1.0258327e+01   2.4338727e+02   1.1620836e+01   2.8763273e+02   7.9392727e-01   2.9348545e+02   1.9229818e+00   2.8662545e+02   1.1568145e+01   2.4766007e+02   3.1199484e+01   2.3229545e+02   2.9009091e+00   5.2288727e+02   1.5469018e+01   1.7913455e+02  -6.4244000e+00   2.0136818e+02  -3.5854545e-01   2.3302818e+02   9.4850182e+00   3.9405545e+02   6.6738182e-01   1.9608091e+02   3.0988982e+01   1.6955091e+02   1.2541091e+00   2.1014727e+02   8.0264000e+00   1.8068455e+02   5.7843273e+00   3.6327091e+02   2.8332873e+01   1.4948545e+02   1.8148000e+00   3.8472727e+01   2.0358182e+00   5.6986364e+01   2.2347291e+02   2.1552007e+02   2.1910684e+01   4.9466007e+02   1.8529484e+01   2.3049273e+02   2.1582400e+01   2.5232455e+02   4.2840364e+00   2.1306909e+02   4.7720000e-01   2.6138007e+02   2.2721884e+01   2.3752007e+02   1.6960684e+01   1.8552007e+02   2.2170684e+01   1.9854364e+02   1.0526287e+02   2.7623364e+02  -1.4096000e+00   3.7721818e+01  -5.3229091e-01   1.8727545e+02   1.2974327e+01   1.4052545e+02  -4.7930909e-01   1.5687455e+02   4.3409455e+00   1.8095182e+02  -1.0270545e+00   3.1308727e+02   3.0499382e+01   3.8097273e+02   2.6854545e-01   2.1636818e+02   1.0730055e+02   1.9209636e+02   9.6972291e+01   1.7660545e+02   3.3663382e+01   2.7593636e+02   2.8900545e+01   1.5768000e+02   1.2148651e+02   3.1230909e+02   1.6389818e+01   2.2184636e+02   2.3398655e+01   2.0414007e+02   8.8210842e+00   2.3009007e+02  -2.4449158e+00   2.5293182e+02   2.1600909e+01   1.3429545e+02   2.1485455e+01   2.4603091e+02  -8.9870182e+00   3.0438273e+02  -6.1516364e-01   2.5554909e+02   4.8851636e+00   1.1357007e+02   2.5926684e+01   2.0013455e+02   1.8418327e+01   2.9192182e+02   4.3018073e+01   1.9457007e+02   1.1486684e+01   3.7631909e+02   1.7874473e+01   2.2609007e+02  -1.3934916e+01   9.3395455e+01   6.4147273e+00   1.3336000e+02   1.8473927e+01
   2.2114091e+02   5.2150909e+00   2.2030364e+02   1.0275709e+01   2.9740636e+02   1.5120218e+01   2.0482000e+02   3.7171273e+00   1.0504007e+02   1.4509084e+01   1.8492455e+02  -8.2123636e-01   2.9381000e+02   1.5509745e+01   1.1967364e+02   4.6079273e+00   2.2057727e+02   1.8635636e+01   2.7615273e+02   2.9482327e+01   2.4743545e+02   2.1036982e+01   2.6148545e+02   8.8193455e+00   2.2604007e+02   2.8639084e+01   2.3425545e+02  -6.3458909e+00   4.3979727e+02  -1.1263782e+01   2.5118455e+02  -7.8084000e+00   1.8417818e+02   2.4866545e+00   2.4831818e+02   1.8818182e+00   3.7557545e+02   7.2457818e+00   2.0474091e+02   2.1916182e+01   1.4179091e+02   1.1424909e+01   2.4343727e+02  -1.8116800e+01   1.6468455e+02   1.6874327e+01   3.3365091e+02   2.3222473e+01   1.6938545e+02   5.3728000e+00   2.2522727e+01   7.2118182e+00   5.7176364e+01   2.2412771e+02   2.4976007e+02   2.3791484e+01   5.7085007e+02   4.4004284e+01   2.2863273e+02   3.0541200e+01   3.1932455e+02   1.5734036e+01   2.6601909e+02   1.1151200e+01   2.2233007e+02   5.8745884e+01   2.0495007e+02   3.1326284e+01   2.2914007e+02   9.3010842e+00   1.5544364e+02   9.0710873e+01   3.2327364e+02   3.3017200e+01   6.5631818e+01   2.4249091e+00   2.8832545e+02   1.8310327e+01   1.4528545e+02   5.5698909e+00   1.5911455e+02   1.6541745e+01   2.1895182e+02   2.7294545e-01   2.9975727e+02   3.2275782e+01   3.8426273e+02   1.2915345e+01   1.6746818e+02   1.1664255e+02   2.0309636e+02   1.3804229e+02   1.6427545e+02  -6.7802182e+00   2.9121636e+02  -8.5618545e+00   1.3806000e+02   1.0529611e+02   2.6030909e+02   2.2739818e+01   2.2560636e+02   3.1907855e+01   2.1961007e+02  -1.8965158e+00   1.8623007e+02   9.0638842e+00   2.4093182e+02   3.6609091e+00   1.3477545e+02   1.5470545e+00   2.3812091e+02   6.1157818e+00   3.1615273e+02  -2.5067636e+00   2.1054909e+02  -2.2248364e+00   1.2161007e+02   1.0903484e+01   2.1142455e+02   1.5275127e+01   3.1173182e+02   1.4863273e+01   2.1585007e+02   3.7784284e+01   3.6002909e+02   5.1376727e+00   1.8347007e+02  -3.0453158e+00   6.8205455e+01   1.2469927e+01   1.6146000e+02   1.3655927e+01
   1.9048091e+02   4.4778909e+00   2.4020364e+02   1.1783709e+01   2.0288636e+02  -2.8881818e+00   2.2220000e+02   1.2756727e+01   8.2990067e+01   9.9930842e+00   1.5358455e+02   1.0775964e+01   2.5224000e+02   8.9853455e+00   1.2143364e+02   2.8971273e+00   1.7033727e+02  -2.4516364e-01   2.5739273e+02   1.0231273e+00   2.9758545e+02   1.4974982e+01   3.4100545e+02   1.3507745e+01   2.6857007e+02   3.8806684e+01   2.7963545e+02  -3.7862909e+00   4.2593727e+02   1.4135018e+01   3.0228455e+02   7.6736000e+00   2.4412818e+02   1.2410655e+01   1.8783818e+02  -5.5978182e-01   2.9172545e+02  -1.1426218e+01   2.3179091e+02   9.9421818e+00   1.1436091e+02   7.0993091e+00   1.9043727e+02   7.5032000e+00   1.1002455e+02  -5.8028727e+00   2.8532091e+02   2.1708873e+01   1.4871545e+02  -1.0163600e+01   2.0572727e+01  -1.6152182e+01   6.4086364e+01   1.9847491e+02   2.3038007e+02   2.4621884e+01   5.9685007e+02   2.5074284e+01   2.4478273e+02  -5.3208000e+00   2.8466455e+02   8.8683636e-01   2.5444909e+02   3.5968000e+00   2.4499007e+02   4.7793084e+01   2.4109007e+02   1.5195084e+01   2.0661007e+02   2.2863484e+01   1.3935364e+02   8.8568073e+01   3.1965364e+02   1.9786800e+01   5.9201818e+01   1.7559309e+01   2.9779545e+02   8.2227273e+00   1.1757545e+02   5.4466909e+00   1.5778455e+02   2.2181455e+00   2.0571182e+02  -1.0237855e+01   2.5785727e+02  -1.1472218e+01   3.0783273e+02   1.4689745e+01   2.0889818e+02   6.8758145e+01   1.2428636e+02   7.5247091e+01   1.5203545e+02   2.7438982e+01   2.5012636e+02   9.4353455e+00   1.4092000e+02   6.1927309e+01   2.1406909e+02   9.6290182e+00   1.8289636e+02   1.9464655e+01   1.4176007e+02   3.5714842e+00   1.7814007e+02   1.4210842e+00   2.4260182e+02   2.7173091e+00   1.2220545e+02   1.8826545e+00   2.5979091e+02   1.2622182e+01   2.8200273e+02   2.8452364e+00   2.0188909e+02   1.4277964e+01   1.1999007e+02  -7.1669158e+00   1.9565455e+02  -6.8932727e+00   3.0197182e+02   1.3454073e+01   1.8333007e+02   3.4358842e+00   3.7269909e+02   1.3540727e+00   2.1228007e+02  -1.3210116e+01   6.9445455e+01   1.6607273e+00   1.2860000e+02  -1.3765273e+01
   2.0690091e+02   1.0454291e+01   2.5258364e+02  -1.3156691e+01   1.9988636e+02  -1.0128182e+01   2.5025000e+02   2.2727273e+00   6.9280067e+01   4.6988418e-01   1.3968455e+02   1.2679636e+00   2.3958000e+02   7.5181455e+00   1.0839364e+02  -5.1596727e+00   1.7933727e+02   3.1748364e+00   1.7877273e+02  -5.2572727e+00   3.2453545e+02   1.5108982e+01   2.9781545e+02   2.1812945e+01   2.7066007e+02   4.6739484e+01   2.7720545e+02   1.8738109e+01   4.8864727e+02   1.5588218e+01   2.6699455e+02   3.6076800e+01   2.2841818e+02   2.7897455e+01   2.1212818e+02  -1.2742982e+01   3.1753545e+02  -8.7810182e+00   1.9189091e+02  -1.1395818e+01   1.2717091e+02  -6.7354909e+00   1.9424727e+02  -3.2611600e+01   1.1916455e+02   1.4659273e+00   2.5136091e+02  -4.7643273e+00   1.5167545e+02  -2.2880400e+01   1.1952727e+01  -5.7925818e+00   8.1696364e+01   1.2230611e+02   2.2304007e+02   5.9790842e+00   5.4580007e+02   1.9868284e+01   1.9416273e+02   1.5968800e+01   2.7580455e+02  -1.0243636e+00   2.5844909e+02   1.9046800e+01   1.9742007e+02   2.7878684e+01   2.0409007e+02   1.2065084e+01   1.9609007e+02   9.0850842e+00   1.0673364e+02   5.2217673e+01   2.5694364e+02  -1.3526400e+01   3.0101818e+01   1.6077309e+01   1.9589545e+02   1.6184727e+01   1.2633545e+02  -1.8241091e+00   2.0378455e+02   1.0728145e+01   2.0371182e+02  -8.6978545e+00   2.8227727e+02   8.2941818e+00   3.5488273e+02   9.2657455e+00   2.1046818e+02   9.8012545e+01   1.2519636e+02   8.0084291e+01   1.9441545e+02   9.1485818e+00   2.8360636e+02   2.1856945e+01   1.2520000e+02   8.8804909e+01   2.1373909e+02   6.4654182e+00   1.7951636e+02   3.1650545e+00   2.3866007e+02   1.0299484e+01   1.5585007e+02   3.9642842e+00   2.3746182e+02   1.1508509e+01   1.4458545e+02   1.0372255e+01   2.0912091e+02  -7.7042182e+00   2.4143273e+02  -2.8591636e+00   2.3864909e+02  -3.4728364e+00   1.1223007e+02   2.9838842e+00   1.8127455e+02  -1.8122873e+01   2.5450182e+02   3.1116727e+00   1.6499007e+02   5.7130842e+00   3.6597909e+02   2.0081673e+01   2.0823007e+02  -2.1936116e+01   7.0255455e+01  -1.1114073e+01   1.1589000e+02  -1.2558473e+01
   2.1467091e+02  -7.4973091e+00   3.1063364e+02  -1.3806909e+00   1.7816636e+02  -8.4305818e+00   2.1720000e+02   1.9156727e+01   8.9280067e+01   6.1998842e+00   1.5049455e+02  -6.5468364e+00   2.7486000e+02   1.7125745e+01   1.3901364e+02   1.0680727e+01   1.8743727e+02   1.1576836e+01   2.7277273e+02   3.5627273e+00   2.7310545e+02   8.7933818e+00   2.8386545e+02   1.9458945e+01   2.7361007e+02   3.1453484e+01   3.2810545e+02   1.3906109e+01   4.9817727e+02   4.0658182e+00   3.2090455e+02  -6.7160000e+00   2.7460818e+02   1.1252255e+01   1.9331818e+02  -1.9908182e+01   3.1105545e+02   1.9787382e+01   2.0022091e+02   7.9877818e+00   1.4003091e+02  -2.2942909e+00   1.8095727e+02  -2.0184000e+00   1.3573455e+02  -4.5296727e+00   2.5775091e+02   5.1044727e+00   1.6500545e+02  -8.7568000e+00   2.2052727e+01  -2.2270582e+01   1.9641636e+02   3.3185091e+00   2.7747007e+02  -4.1853158e+00   5.4147007e+02   1.4884684e+01   2.5201273e+02   2.7208000e+00   2.5042455e+02   2.9816036e+01   2.7453909e+02  -7.9604000e+00   2.0647007e+02   2.1494684e+01   1.7928007e+02   2.3569884e+01   1.6961007e+02   2.5293484e+01   9.7733636e+01   5.5037673e+01   2.9223364e+02   2.3104000e+00   3.5771818e+01  -5.4762909e+00   1.7512545e+02   4.6632727e-01   1.3567545e+02  -1.2471309e+01   1.6230455e+02   7.1865455e+00   1.8881182e+02  -1.2605855e+01   2.6999727e+02   2.5796582e+01   3.6535273e+02   1.7478145e+01   2.4132818e+02   1.1882375e+02   1.4333636e+02   9.8293091e+01   1.7975545e+02   1.4271382e+01   3.0221636e+02   2.2798145e+01   1.5825000e+02   8.3350909e+01   2.8420909e+02   1.7827818e+01   2.0556636e+02   2.9841055e+01   2.6571007e+02   7.5654842e+00   1.7899007e+02  -1.0736916e+01   2.1212182e+02   6.3457091e+00   1.3915545e+02   8.9566545e+00   2.1003091e+02  -1.3397018e+01   2.5957273e+02   7.1196364e+00   1.9364909e+02   1.3171636e+00   1.0090007e+02  -7.9697158e+00   2.0061455e+02   1.4089927e+01   3.2135182e+02   3.2283673e+01   1.7847007e+02   4.7346842e+00   3.5016909e+02  -2.8435273e+00   1.4457007e+02  -1.3223316e+01   8.7965455e+01   6.9912727e-01   1.1774000e+02   5.2935273e+00
   1.9109091e+02   6.4290909e+00   2.8825364e+02   1.8939709e+01   2.1878636e+02   6.2198182e+00   3.2263000e+02   7.2923273e+00   1.1690007e+02   1.9890284e+01   1.6520455e+02   7.5163636e+00   2.9153000e+02   1.6882145e+01   1.3101364e+02   6.0072727e-01   2.0785727e+02   1.2183236e+01   2.8415273e+02   5.1723273e+00   2.4172545e+02   1.7683782e+01   2.3872545e+02  -5.9298545e+00   2.3409007e+02   3.4565084e+01   2.7801545e+02   2.4203309e+01   4.7893727e+02  -8.6749818e+00   2.3980455e+02   2.5820000e+00   2.2922818e+02   6.9826545e+00   1.9264818e+02   2.1575418e+01   3.3395545e+02   1.4665382e+01   2.4931091e+02   2.4970582e+01   1.6770091e+02   5.7321091e+00   1.8985727e+02  -5.1204000e+00   1.3964455e+02   3.2575273e+00   2.7665091e+02   3.1972473e+01   2.4400545e+02   1.6923200e+01   2.7662727e+01   4.8006182e+00   1.9889636e+02   2.5310109e+01   2.6714007e+02   3.4021084e+01   6.3228007e+02   3.7519884e+01   2.4259273e+02   1.1994400e+01   2.7171455e+02   7.0628364e+00   2.9734909e+02   1.7024800e+01   1.4504007e+02   3.7029084e+01   2.4718007e+02   2.6377884e+01   2.1766007e+02   2.1829484e+01   1.3339364e+02   7.5274873e+01   2.9927364e+02   2.3317200e+01   5.6101818e+01   2.1287309e+01   1.8746545e+02   1.8479127e+01   1.0986545e+02   1.8493491e+01   2.2249455e+02   1.0091345e+01   1.8152182e+02   1.4027345e+01   2.9875727e+02   6.1115782e+01   3.8878273e+02   2.6933745e+01   2.1755818e+02   9.2775345e+01   1.3905636e+02   1.1621549e+02   2.1251545e+02   3.5270582e+01   2.7331636e+02   1.7870145e+01   1.3534000e+02   8.8753709e+01   2.8958909e+02   1.5877418e+01   1.9799636e+02   3.4216655e+01   2.7676007e+02   1.3061484e+01   1.4299007e+02   7.0930842e+00   2.6946182e+02   1.4518509e+01   1.6120545e+02   2.4042655e+01   2.2364091e+02  -8.1058182e+00   2.7072273e+02   2.4457636e+01   2.0502909e+02   1.5967636e+00   1.2704007e+02   7.4190842e+00   2.5127455e+02   2.1087127e+01   3.0802182e+02   3.1060073e+01   1.7071007e+02   6.1154842e+00   3.5264909e+02   1.2488073e+01   1.4280007e+02   5.8828418e-01   8.0155455e+01   1.4753927e+01   1.3084000e+02   2.7295527e+01
   2.4976091e+02   9.0754909e+00   2.9806364e+02   5.7749091e+00   1.9788636e+02   4.9418182e+00   2.5425000e+02   1.7802727e+01   1.0438007e+02   1.9081884e+01   1.6906455e+02   6.8775636e+00   2.8472000e+02   1.5906945e+01   1.5129364e+02  -1.5871673e+01   1.9324727e+02   8.8720364e+00   3.4658273e+02   2.4507927e+01   2.6400545e+02   1.4571382e+01   2.8086545e+02   1.6698945e+01   2.3538007e+02   1.9561884e+01   2.3620545e+02   1.6381091e+00   4.3774727e+02   1.0190218e+01   2.2199455e+02   2.3486800e+01   2.3284818e+02  -6.5469455e+00   2.2274818e+02   1.5474182e+00   3.1529545e+02   1.7968182e+01   2.6241091e+02   1.5302582e+01   1.3455091e+02   2.1004109e+01   1.9166727e+02   2.4800000e-02   1.6354455e+02   6.5855273e+00   2.7403091e+02  -3.9079273e+00   2.2909545e+02   4.6460000e+00   4.2052727e+01   1.0839418e+01   1.9179636e+02   3.0978109e+01   2.9271007e+02   3.0115484e+01   5.6676007e+02   3.8711484e+01   2.1059273e+02  -1.7256000e+00   3.0204455e+02   2.0356436e+01   3.3872909e+02   3.5814400e+01   1.6904007e+02   5.4009084e+01   2.5342007e+02   2.0928684e+01   2.5718007e+02   3.6477884e+01   1.0954364e+02   8.2472873e+01   2.8837364e+02   1.6289200e+01   4.4241818e+01   3.1706109e+01   1.7093545e+02   6.6115273e+00   1.6033545e+02  -9.7410909e-01   2.2425455e+02   1.6230545e+01   2.0514182e+02  -2.9622545e+00   2.6580727e+02   2.4281782e+01   4.2326273e+02   2.5415345e+01   2.2917818e+02   8.9845745e+01   1.3576636e+02   1.0018869e+02   2.2484545e+02   2.3944182e+01   3.0798636e+02   1.5856545e+01   1.5463000e+02   9.9300509e+01   2.8387909e+02   3.0194218e+01   1.9160636e+02   1.3957855e+01   2.8295007e+02   1.3706284e+01   1.3614007e+02   1.2831084e+01   2.0841182e+02   1.9212509e+01   1.6382545e+02   2.0413055e+01   2.3674091e+02   4.0861818e+00   2.7315273e+02   5.8832364e+00   2.6683909e+02   1.3321964e+01   1.2028007e+02   1.2809884e+01   2.3404455e+02   2.2552727e-01   3.0864182e+02   3.0440473e+01   1.7471007e+02   1.1754842e+00   3.8864909e+02  -5.1519273e+00   2.1157007e+02  -1.6683316e+01   1.0248545e+02   9.1752727e-01   1.4551000e+02  -4.5480727e+00
   2.0390091e+02   7.5042909e+00   2.7791364e+02   1.3869091e+00   2.1659636e+02   7.4450182e+00   2.1592000e+02   1.0779127e+01   1.1552007e+02  -4.7093158e+00   1.4630455e+02   1.4978364e+01   2.6739000e+02  -5.9466545e+00   1.5320364e+02   1.5455273e+00   1.9371727e+02  -1.1545564e+01   3.0144273e+02   2.5219127e+01   2.5281545e+02   3.5165818e+00   2.1272545e+02   5.0145455e-02   2.2795007e+02   3.3246284e+01   2.8363545e+02  -6.3462909e+00   4.2288727e+02   3.2901818e-01   1.9899455e+02  -4.6332000e+00   2.4765818e+02   9.0282545e+00   1.6636818e+02   9.2478182e+00   2.6453545e+02   8.0289818e+00   2.1008091e+02  -4.8510182e+00   1.2370091e+02  -8.0278909e+00   1.8471727e+02  -1.3709200e+01   1.5887455e+02  -1.3380873e+01   2.3560091e+02  -1.5035273e+00   1.9457545e+02   1.6687600e+01   3.1432727e+01  -9.1209818e+00   1.6065636e+02   1.3659309e+01   2.7423007e+02   2.5263884e+01   2.6085007e+02   3.2614284e+01   2.0354273e+02   1.3738400e+01   2.4809455e+02   2.3952436e+01   2.9811909e+02   1.3103200e+01   2.5433007e+02   2.1235884e+01   2.1371007e+02   3.5575484e+01   2.3514007e+02   1.5391084e+01   1.0630364e+02   8.0922073e+01   2.9570364e+02   5.1328000e+00   3.2671818e+01   1.6011709e+01   1.6427545e+02  -2.2356727e+00   1.4062545e+02   4.6269091e-01   2.0840455e+02   8.1185455e+00   2.0062182e+02  -1.9600655e+01   2.4108727e+02  -6.0061818e-01   3.4955273e+02   1.2642145e+01   1.6055818e+02   7.3625345e+01   1.2538636e+02   8.0309091e+01   1.8175545e+02  -2.3186182e+00   2.9283636e+02   7.3854545e-01   1.3063000e+02   7.5560509e+01   3.0316909e+02  -1.4688982e+01   1.7651636e+02   1.6165055e+01   2.5499007e+02   3.5130842e+00   1.5480007e+02  -7.4717158e+00   2.1622182e+02   1.1207709e+01   1.4991545e+02   1.1945855e+01   1.7898091e+02   1.1326982e+01   2.3738273e+02   3.6483636e-01   2.4059909e+02  -9.3888364e+00   1.0599007e+02  -6.0869158e+00   2.6199455e+02  -9.4304727e+00   2.4230182e+02   1.6797673e+01   1.0738007e+02  -1.1298116e+01   3.3540909e+02  -1.3892727e+01   1.8795007e+02  -1.0603716e+01   7.7675455e+01   9.9023273e+00   1.1194000e+02   5.6752727e-01
   2.1686091e+02  -1.2392509e+01   3.3444364e+02  -8.1854909e+00   1.6707636e+02  -1.3693382e+01   2.3587000e+02   4.0831273e+00   1.0742007e+02  -5.5813158e+00   1.2687455e+02  -4.2467236e+01   2.5348000e+02  -5.4385455e-01   9.9863636e+01  -8.4772727e+00   1.8162727e+02  -1.6683636e+00   2.7072273e+02  -9.9432727e+00   2.8700545e+02  -7.5586182e+00   2.1881545e+02   1.8372945e+01   2.1680007e+02   2.3858284e+01   2.8115545e+02   4.6121091e+00   6.0836727e+02  -5.2193818e+00   1.2518455e+02   4.6116000e+00   2.1793818e+02  -4.0741455e+00   1.5326818e+02   3.2058182e+00   2.5924545e+02  -1.1397818e+01   2.2193091e+02  -7.4090182e+00   1.1160091e+02  -2.3779891e+01   1.5238727e+02  -2.0352800e+01   1.3697455e+02  -9.0088727e+00   2.1736091e+02   5.1456727e+00   1.8438545e+02  -2.0017200e+01   1.8002727e+01  -1.5806582e+01   1.5660636e+02   2.4133091e+00   2.7576007e+02   1.2711484e+01   2.5171007e+02   1.5775484e+01   1.8992273e+02   3.5800000e-01   2.1375455e+02  -1.3003636e+00   2.6672909e+02   3.2844000e+00   2.1614007e+02   2.6721084e+01   1.9766007e+02   1.7389484e+01   1.9590007e+02   1.5620284e+01   1.7730364e+02   6.2432073e+01   2.8642364e+02   1.3052000e+00   2.0581818e+01   1.5978909e+01   1.5693545e+02  -1.4408473e+01   1.2205545e+02  -3.0517091e+00   2.1506455e+02   1.3255745e+01   1.6981182e+02  -1.3555855e+01   2.2904727e+02   1.2692582e+01   3.6902273e+02   1.9184545e+01   1.3579818e+02   7.9126145e+01   1.0319636e+02   6.3744291e+01   2.0656545e+02   9.0765818e+00   2.8026636e+02  -1.3165855e+01   1.4063000e+02   7.5950509e+01   2.7206909e+02  -4.4098182e-01   1.8237636e+02   2.5062545e+00   2.1738007e+02  -1.2618116e+01   1.2995007e+02  -1.2863716e+01   2.0979182e+02   2.3921091e+00   1.3182545e+02   1.4583055e+01   1.2983091e+02  -5.3110182e+00   2.4600273e+02  -1.7224764e+01   1.3126909e+02   1.6756364e-01   7.6950067e+01  -1.7723716e+01   1.6618455e+02   1.0614327e+01   2.6454182e+02   2.0118473e+01   1.0423007e+02  -9.0611582e-01   3.1288909e+02  -1.3141127e+01   1.4676007e+02  -2.3538516e+01   6.3725455e+01  -9.6416727e+00   1.0355000e+02  -4.9512727e+00
   2.6857091e+02   1.5420691e+01   2.4149364e+02   2.0540509e+01   1.9931636e+02   1.0207418e+01   2.4787000e+02   6.2731273e+00   1.1842007e+02   1.4768684e+01   1.4282455e+02   7.2567636e+00   2.9762000e+02   4.4494545e-01   1.4610364e+02   1.0633527e+01   2.2928727e+02   1.4188364e+00   2.6891273e+02   9.1015273e+00   2.9648545e+02   8.3029818e+00   2.6905545e+02   1.9063745e+01   2.4357007e+02   2.6616684e+01   2.9667545e+02   4.0560509e+01   6.4664727e+02   2.8288218e+01   2.3166455e+02   1.0523200e+01   2.6850818e+02   1.2930255e+01   1.4074818e+02   4.4874182e+00   2.7791545e+02   6.4885818e+00   2.9855091e+02   2.9813818e+00   1.5855091e+02  -9.5358909e+00   1.7495727e+02   1.9311600e+01   1.6821455e+02   2.3019273e+00   2.2203091e+02   3.8732073e+01   1.8909545e+02   1.0076000e+01   3.0242727e+01  -4.6857818e+00   1.4769636e+02   2.6266109e+01   2.9480007e+02   5.2782842e+00   2.6261007e+02   2.8473484e+01   1.8968273e+02   3.1872000e+00   3.1285455e+02   3.7716364e+00   2.6077909e+02   2.6660400e+01   1.9595007e+02   1.9996284e+01   2.4866007e+02   2.3739484e+01   2.2657007e+02   1.7886684e+01   1.7378364e+02   9.1523673e+01   2.5370364e+02  -7.4720000e-01   2.1151818e+01  -1.9666909e+00   2.2598545e+02   1.7917527e+01   1.3500545e+02  -2.7577091e+00   1.9016455e+02  -1.4622545e+00   1.9547182e+02   1.2341345e+01   2.4489727e+02   1.2044582e+01   4.1183273e+02   8.6097455e+00   1.3598818e+02   7.8160945e+01   1.3033636e+02   7.5193091e+01   2.0818545e+02   3.5669818e+00   2.7969636e+02  -1.7802545e+00   1.2658000e+02   8.3124509e+01   2.8935909e+02  -3.2941818e+00   1.7365636e+02   1.4013855e+01   2.1709007e+02   2.4405084e+01   1.6542007e+02  -8.0813158e+00   2.0746182e+02   9.4785091e+00   1.4301545e+02  -8.4021455e+00   1.0336091e+02  -5.7234182e+00   2.4010273e+02  -6.3227636e+00   1.7330909e+02   5.7543636e+00   8.8710067e+01   6.4854842e+00   1.5589455e+02  -1.9852473e+01   2.7583182e+02   2.7305273e+01   1.1880007e+02   2.1682842e+00   3.0835909e+02   5.1712727e+00   1.4142007e+02  -1.0541316e+01   5.6105455e+01  -2.3942073e+01   1.4132000e+02  -1.2352873e+01
   3.1148091e+02   1.0378909e+00   2.5006364e+02   1.0894909e+01   1.9883636e+02   3.2575818e+01   2.0601000e+02   5.1419273e+00   1.5571007e+02   2.1315484e+01   1.4854455e+02   5.4191636e+00   2.7548000e+02   3.0266145e+01   1.9034364e+02  -7.6567273e-01   2.6419727e+02   2.8006036e+01   3.2020273e+02   1.5668327e+01   2.8281545e+02   2.8876582e+01   3.0372545e+02   1.9680145e+01   2.5514007e+02   3.4411084e+01   2.9725545e+02   1.1804109e+01   5.9807727e+02   2.0023818e+01   2.0732455e+02   1.6850400e+01   2.6807818e+02   2.7746545e+00   1.6831818e+02   5.9518182e+00   3.5295545e+02   2.5625382e+01   1.7179091e+02   1.2321218e+02   1.3884091e+02   9.0009091e+00   2.2500727e+02   1.1457600e+01   2.1345455e+02  -3.8872727e+00   2.4070091e+02   1.5184727e+00   2.1533545e+02   8.8868000e+00   2.3052727e+01   3.9294182e+00   1.0646636e+02   1.4485451e+02   3.4033007e+02   1.5065884e+01   2.6233007e+02   1.6685884e+01   1.8225273e+02   2.7591600e+01   3.3337455e+02   1.9040036e+01   2.9677909e+02   1.7550400e+01   2.1718007e+02   3.1867884e+01   2.5285007e+02   2.2114284e+01   2.5533007e+02   2.7815884e+01   1.9430364e+02   6.3122073e+01   3.3161364e+02   2.5070000e+01   3.1101818e+01   3.5673091e+00   1.9603545e+02   1.4503527e+01   1.4567545e+02   1.1958691e+01   1.7792455e+02   1.3556945e+01   2.1328182e+02  -6.2734545e+00   2.8275727e+02   2.2395782e+01   4.5693273e+02   1.7241745e+01   1.9784818e+02   9.5352145e+01   1.3176636e+02   8.9368691e+01   1.8370545e+02   1.4235382e+01   3.1826636e+02   2.6041455e+00   1.7363000e+02   8.2830509e+01   3.6582909e+02   1.8682182e+00   2.3675636e+02   2.5585855e+01   2.2728007e+02  -2.2201158e+00   1.7185007e+02   1.5442842e+00   2.2508182e+02   2.0168909e+01   1.8096545e+02   2.7371855e+01   1.6164091e+02   6.2341818e+00   2.5472273e+02   3.8876364e+00   1.8235909e+02  -2.6396364e+00   9.3330067e+01   9.3958842e+00   2.2051455e+02   1.6407927e+01   2.5421182e+02   1.4174873e+01   1.2709007e+02  -1.1114916e+01   3.0964909e+02   7.6880727e+00   1.7171007e+02  -1.1154516e+01   6.4915455e+01  -5.4568727e+00   1.7794000e+02  -2.8024727e+00
   2.6843091e+02  -2.0381091e+00   2.9220364e+02   1.7383709e+01   2.3569636e+02  -1.0329818e+00   2.4144000e+02   5.6375273e+00   1.1890007e+02  -5.8797158e+00   1.4054455e+02   3.4391636e+00   2.6905000e+02   1.0450545e+01   1.5272364e+02   1.6739273e+00   2.5424727e+02   1.2942036e+01   2.8491273e+02  -8.6484727e+00   2.8829545e+02   2.5718182e+01   2.6762545e+02   2.0758145e+01   2.7180007e+02   3.9598284e+01   2.4720545e+02   2.3188109e+01   6.0855727e+02   1.0955418e+01   2.1928455e+02   9.5136000e+00   2.6807818e+02   1.0304655e+01   1.5116818e+02  -5.2961818e+00   3.4453545e+02   2.5388982e+01   1.2160091e+02   2.3665738e+02   1.4784091e+02  -5.9090909e-02   1.9271727e+02   9.8908000e+00   2.0216455e+02   1.5585927e+01   2.5494091e+02   1.9569273e+01   2.6300545e+02  -3.2168000e+00   3.7382727e+01   7.3130182e+00   8.7896364e+01   1.4386011e+02   3.3490007e+02   1.8690284e+01   2.9285007e+02   3.2484284e+01   2.6892273e+02   2.8178000e+01   3.2047455e+02   1.5072036e+01   3.0611909e+02   2.8133200e+01   2.4804007e+02   2.4739084e+01   2.6428007e+02   3.4059884e+01   2.4957007e+02   3.1856684e+01   2.1739364e+02   8.2274873e+01   3.1356364e+02   2.0984000e+01   4.6151818e+01   2.7273309e+01   1.7727545e+02   1.8914327e+01   1.3895545e+02   1.4406291e+01   1.5978455e+02   9.6781455e+00   1.8914182e+02   1.6077455e+00   3.1613727e+02   2.6105382e+01   4.7493273e+02   2.3901745e+01   1.5051818e+02   1.0080855e+02   1.4424636e+02   8.5420291e+01   2.1084545e+02   2.0784182e+01   3.1655636e+02   1.2120945e+01   1.5515000e+02   1.0902891e+02   3.0835909e+02  -2.1941818e+00   2.9608636e+02   1.5939455e+01   2.4509007e+02   8.4450842e+00   2.0038007e+02   1.0831884e+01   2.4022182e+02   1.5097709e+01   2.2639545e+02  -5.0254545e-01   1.5617091e+02   2.5441782e+01   2.7529273e+02  -7.4779636e+00   1.8430909e+02  -1.6956364e+00   1.0480007e+02   1.4858284e+01   2.5675455e+02   2.4218727e+01   2.5850182e+02   1.9121673e+01   1.3357007e+02  -7.2533158e+00   3.0278909e+02   3.5268727e+00   1.7928007e+02   1.0759884e+01   7.5255455e+01   8.5259273e+00   1.4670000e+02   9.3567273e+00
   2.5386091e+02  -6.1125091e+00   2.8396364e+02   3.1829091e+00   2.4154636e+02   2.9190182e+00   2.6044000e+02   1.4977527e+01   1.1542007e+02   1.6818684e+01   1.2063455e+02   4.2219636e+00   2.9967000e+02   1.5000945e+01   1.5424364e+02   8.6523273e+00   2.0766727e+02   3.4384364e+00   2.7744273e+02   3.8991273e+00   2.5820545e+02   1.6605382e+01   2.9996545e+02   1.7070945e+01   2.3980007e+02   2.9488284e+01   9.8255455e+01  -8.3258909e+00   6.6745727e+02   1.2003418e+01   2.3528455e+02  -1.1564000e+00   2.5317818e+02  -1.2733455e+00   1.5978818e+02   6.4442182e+00   3.0572545e+02   2.8837818e+00   1.6550091e+02   2.1257538e+02   1.4412091e+02   6.8085091e+00   1.4476727e+02   7.4868000e+00   2.1449455e+02   9.1295273e+00   2.7479091e+02   1.4461273e+01   2.3714545e+02  -7.9980000e+00   3.5242727e+01  -1.9425782e+01   5.0086364e+01   1.7093491e+02   2.9223007e+02   1.5913884e+01   2.8423007e+02   2.9843884e+01   2.5006273e+02   2.8166800e+01   3.2918455e+02   6.5152364e+00   3.0391909e+02   2.5929200e+01   2.3457007e+02   3.5196684e+01   2.4338007e+02   2.6921884e+01   2.6557007e+02   2.4716684e+01   1.6154364e+02   9.5412873e+01   3.0461364e+02   1.8320000e+01   5.7821818e+01   2.1569709e+01   1.9165545e+02   9.8139273e+00   1.5781545e+02  -4.8625091e+00   1.7878455e+02   1.9248145e+01   1.9104182e+02   2.2215745e+01   2.7418727e+02   2.0371382e+01   4.5545273e+02   1.6460145e+01   2.1503818e+02   8.5596945e+01   1.3776636e+02   8.4458691e+01   1.9675545e+02   2.0001382e+01   3.1226636e+02   1.3034145e+01   1.6711000e+02   1.1745211e+02   3.3601909e+02   1.7973018e+01   2.7441636e+02   2.7953055e+01   2.3638007e+02   8.6218842e+00   1.8495007e+02  -8.2137158e+00   2.5465182e+02   3.6703309e+01   1.6458545e+02   9.2522545e+00   1.5383091e+02  -5.0910182e+00   2.3248273e+02   8.1868364e+00   1.6592909e+02   1.3154764e+01   9.3800067e+01   1.7648284e+01   2.7446455e+02   1.2181927e+01   2.2664182e+02   1.0570473e+01   1.2757007e+02   2.1226684e+01   3.2488909e+02   2.0088873e+01   2.1204007e+02  -2.4309158e+00   8.7535455e+01   3.9735273e+00   1.4927000e+02   3.1011273e+00
   2.8229091e+02   9.4309091e-01   1.8091364e+02  -1.2523091e+01   2.2635636e+02  -1.8715782e+01   1.9558000e+02  -1.6367273e-01   8.8140067e+01  -5.1889158e+00   1.1692455e+02   1.0468764e+01   2.6662000e+02   9.1649455e+00   1.4486364e+02  -7.0772727e+00   2.0471727e+02  -1.4255636e+00   2.5267273e+02   3.0207273e+00   2.5667545e+02   6.9177818e+00   2.2862545e+02   1.8348145e+01   2.4133007e+02   1.2085884e+01   2.3382545e+02   4.5018509e+01   6.2674727e+02  -6.8797818e+00   1.5490455e+02  -1.5576000e+01   2.3545818e+02   1.6864255e+01   1.4212818e+02   3.4770182e+00   2.8148545e+02  -1.3517018e+01   1.1250091e+02   2.0581538e+02   1.2046091e+02   6.2313091e+00   2.1814727e+02  -2.4233600e+01   2.0897455e+02  -2.0148873e+01   2.1594091e+02   1.3409273e+01   2.1595545e+02  -2.2628000e+00   4.7242727e+01   6.3342182e+00   4.2986364e+01   1.4040291e+02   2.1395007e+02   1.0556284e+01   2.7499007e+02   1.2533084e+01   1.9025273e+02   1.4611600e+01   2.3918455e+02   2.8552364e+00   2.8715909e+02  -8.5400000e+00   1.9138007e+02   1.4891884e+01   2.4047007e+02   3.1244684e+01   2.4528007e+02   2.1339884e+01   1.0120364e+02   6.1620073e+01   2.7451364e+02   8.1080000e+00   2.5051818e+01   4.9613091e+00   2.1289545e+02   3.6847273e+00   1.6905545e+02   2.6182909e+00   1.9554455e+02  -5.0426545e+00   2.0600182e+02   8.7789455e+00   2.8704727e+02   1.8482582e+01   4.6064273e+02   1.3514945e+01   2.1355818e+02   6.1425345e+01   1.2357636e+02   6.9493891e+01   1.7856545e+02  -1.8234182e+00   2.6102636e+02  -4.5766545e+00   1.6087000e+02   1.1428131e+02   3.4158909e+02   1.6337418e+01   2.0251636e+02   2.3995055e+01   2.2257007e+02   1.4916684e+01   1.6580007e+02  -5.9217158e+00   2.2131182e+02   2.2700509e+01   1.2525545e+02   1.6878655e+01   1.3536091e+02   7.1658182e-01   2.5786273e+02  -5.5356364e-01   1.5640909e+02   7.8663636e+00   7.8380067e+01   1.2401884e+01   2.2094455e+02   2.5233527e+01   2.1283182e+02   2.2155273e+01   1.1071007e+02   4.3854842e+00   3.8959909e+02   1.3862073e+01   1.7614007e+02  -1.4988916e+01   5.6635455e+01   7.7355273e+00   1.6294000e+02  -8.9424727e+00
   2.4981091e+02   1.9451491e+01   1.6120364e+02   5.7370909e-01   2.1288636e+02  -1.0598182e+01   2.7663000e+02  -1.4576727e+00   9.9710067e+01   2.2075484e+01   1.3082455e+02   4.7867636e+00   2.6434000e+02   7.5873455e+00   1.5020364e+02  -5.4544727e+00   2.5628727e+02   8.0188364e+00   3.0196273e+02   9.8875273e+00   2.4558545e+02   8.9449818e+00   2.5277545e+02   1.9461455e+00   2.3628007e+02   3.9629884e+01   1.9110545e+02   1.0006109e+01   6.1169727e+02  -4.5357818e+00   1.2461455e+02   1.8127200e+01   2.3298818e+02  -6.7481455e+00   1.2650818e+02  -2.5563382e+01   1.8395545e+02  -9.8546182e+00   1.3389091e+02   1.3753418e+02   1.9222091e+02  -1.4699491e+01   1.2928727e+02  -1.8314800e+01   1.7545455e+02  -6.0872727e+00   2.3094091e+02   1.6019273e+01   1.6628545e+02   1.1090800e+01   9.3327273e+00  -2.5298182e-01   5.5416364e+01   1.2440851e+02   2.3138007e+02   4.0218842e+00   2.5823007e+02   1.0733884e+01   1.7601273e+02  -2.4199200e+01   2.2109455e+02  -2.1407564e+01   2.8149909e+02  -1.1277200e+01   1.5028007e+02   2.4939884e+01   2.3576007e+02   1.5481484e+01   2.0747007e+02   1.6984684e+01   1.4049364e+02   4.4706873e+01   2.8061364e+02   1.0670000e+01   3.5671818e+01  -2.5582909e+00   2.3974545e+02   1.6296727e+01   1.5005545e+02  -1.0481709e+01   2.0597455e+02  -1.0397055e+01   2.0843182e+02   8.9245455e+00   2.5032727e+02   9.4201818e+00   3.8331273e+02   2.4613455e+00   1.8946818e+02  -8.8774545e+00   1.1147636e+02   9.3461891e+01   1.8060545e+02   1.1913382e+01   2.4969636e+02   4.8497455e+00   1.5615000e+02   9.9898909e+01   3.0558909e+02  -5.0225818e+00   2.0422636e+02   6.6682545e+00   1.7761007e+02  -1.1196516e+01   1.4190007e+02  -2.7299716e+01   1.9960182e+02  -5.0826909e+00   1.4348545e+02  -9.3897455e+00   1.5707091e+02   9.4097818e+00   2.3381273e+02  -9.2995636e+00   1.6654909e+02   7.7251636e+00   8.3330067e+01   1.4358842e+00   2.0608455e+02  -7.8176727e+00   2.3259182e+02   1.0144473e+01   1.1966007e+02   4.2894842e+00   3.6635909e+02   9.3412727e+00   1.5233007e+02  -2.6944116e+01   6.7155455e+01  -1.7826073e+01   1.3927000e+02  -1.4858873e+01
   2.7081091e+02   4.3621491e+01   2.8034364e+02   1.3472509e+01   3.0035636e+02   8.6942182e+00   2.5525000e+02   1.2012727e+01   9.1990067e+01   2.3033084e+01   1.4297455e+02   2.2154764e+01   3.0877000e+02   1.7462945e+01   1.9201364e+02   3.4720727e+01   3.0266727e+02   8.4984364e+00   3.2015273e+02   1.1722327e+01   2.3820545e+02   9.7753818e+00   2.2020545e+02   1.8501745e+01   2.9304007e+02   1.2949084e+01   2.6748545e+02   7.2757091e+00   6.1669727e+02   2.2254218e+01   2.2271455e+02  -4.6208000e+00   2.2988818e+02  -1.5030145e+01   1.8936818e+02  -8.9221818e+00   2.4129545e+02   6.8881818e+00   1.5279091e+02   2.4226218e+02   2.1884091e+02  -9.9290909e+00   2.1047727e+02  -8.2400000e+00   1.7749455e+02  -1.6804727e+00   2.6679091e+02  -7.1887273e+00   1.9171545e+02  -6.3236000e+00   9.8527273e+00  -2.1204582e+01   8.3746364e+01   1.4390211e+02   3.5104007e+02   1.9689084e+01   2.1742007e+02   2.3238684e+01   2.0411273e+02   3.0328000e+00   2.5771455e+02  -4.8171636e+00   2.6382909e+02   1.7376400e+01   2.4933007e+02   2.2635884e+01   2.8785007e+02   2.5934284e+01   2.1685007e+02  -4.9157158e+00   1.2235364e+02   8.1398073e+01   3.1470364e+02   1.7422800e+01   3.0861818e+01   2.0165091e+00   2.3512545e+02  -4.3672727e-02   1.7157545e+02   2.6126691e+01   1.9030455e+02   3.3666545e+01   2.1171182e+02   2.0421455e+00   3.1618727e+02   8.6313818e+00   4.1559273e+02   5.5489455e+00   2.3775818e+02   2.2779345e+01   1.4062636e+02   7.5749891e+01   1.5732545e+02   1.6065782e+01   2.7712636e+02   3.1235345e+01   1.4406000e+02   1.2148611e+02   3.2973909e+02   6.1454182e+00   2.4527636e+02   2.1854255e+01   1.4571007e+02   1.0775484e+01   1.4390007e+02   8.6902842e+00   2.1636182e+02   1.6096509e+01   1.3339545e+02  -2.8225455e+00   1.3598091e+02  -1.8043018e+01   2.0181273e+02  -9.4495636e+00   1.4754909e+02  -6.8548364e+00   7.2990067e+01  -4.5969158e+00   1.6951455e+02   1.6779273e+00   2.4830182e+02  -6.1623273e+00   1.1461007e+02   1.2413484e+01   3.3978909e+02  -1.2723127e+01   1.2576007e+02  -2.1668516e+01   5.3105455e+01  -2.9820727e+00   1.4527000e+02  -9.7188727e+00
   2.8909091e+02   2.2449091e+01   2.8601364e+02  -5.2610909e+00   1.8116636e+02  -1.0150582e+01   2.2396000e+02   3.7135927e+01   1.0733007e+02   2.5135884e+01   1.4516455e+02   1.1309564e+01   2.7686000e+02   2.3105745e+01   1.6167364e+02   9.1979273e+00   2.8271727e+02   1.8194436e+01   2.9615273e+02   1.5692327e+01   2.2724545e+02  -5.8278182e+00   2.8510545e+02  -1.0202545e+00   2.4166007e+02   2.8009484e+01   2.3644545e+02  -2.7610909e+00   5.9760727e+02   4.5914182e+00   2.4166455e+02   5.8132000e+00   2.2160818e+02   4.0622545e+00   1.6926818e+02   5.6358182e+00   2.6357545e+02   1.1585782e+01   1.6408091e+02   2.1873898e+02   2.0365091e+02  -7.6389091e-01   2.5181727e+02   7.9728000e+00   2.4178455e+02   8.1363273e+00   2.5536091e+02   1.5065673e+01   2.3862545e+02   5.9236000e+00   2.4002727e+01   1.5853418e+01   6.7226364e+01   1.4718371e+02   3.9076007e+02   1.9701484e+01   2.1971007e+02   4.7095484e+01   2.0092273e+02   2.9080000e+00   2.6975455e+02   4.3359636e+01   3.3425909e+02   1.1402000e+01   2.7104007e+02   3.6179084e+01   2.7133007e+02   3.8065884e+01   2.3228007e+02   4.4519884e+01   1.3854364e+02   5.6582873e+01   3.2846364e+02   1.2082000e+01   5.4671818e+01   4.1631709e+01   2.2108545e+02   1.6459527e+01   1.6128545e+02   7.7098909e+00   1.9644455e+02   1.0745345e+01   2.4900182e+02   7.6289455e+00   3.1989727e+02   2.2714582e+01   4.0474273e+02   2.6036945e+01   1.8908818e+02   5.9129455e+00   1.8000636e+02   7.1649491e+01   1.7499545e+02   1.3312182e+01   3.1812636e+02   6.4753455e+00   1.6749000e+02   1.5323171e+02   3.3116909e+02   2.5501018e+01   2.4099636e+02   2.3776655e+01   2.0490007e+02   9.7102842e+00   1.2085007e+02  -1.8705716e+01   2.4046182e+02   3.0168509e+01   1.2453545e+02   6.9762545e+00   1.7698091e+02   8.4869818e+00   2.0453273e+02  -1.3387164e+01   1.9611909e+02  -9.3104364e+00   7.3660067e+01  -8.4051582e-01   1.8304455e+02  -2.0244727e+00   1.9130182e+02   9.8776727e+00   1.3728007e+02  -6.0201158e+00   2.8159909e+02   2.4120727e+00   1.4647007e+02  -2.1515316e+01   5.6155455e+01   6.2392727e-01   1.2646000e+02  -6.7340727e+00
   2.4662091e+02  -6.7233091e+00   2.1568364e+02  -2.6346909e+00   2.0040636e+02   8.5902182e+00   2.6087000e+02  -2.1468727e+00   1.1814007e+02   1.6010842e+00   1.2568455e+02  -2.5620364e+00   2.8653000e+02   2.0142145e+01   1.6405364e+02  -1.0272473e+01   2.5804727e+02   2.0180364e+00   3.0953273e+02   1.4571927e+01   2.4753545e+02   1.6698982e+01   3.0191545e+02   3.0104945e+01   2.6114007e+02   1.3274108e+02   2.4863545e+02   3.6173709e+01   6.7855727e+02   7.2554182e+00   2.8575455e+02   2.4906000e+01   2.2822818e+02   1.3872655e+01   2.0402818e+02   1.2475018e+01   3.7614545e+02  -2.9898182e+00   2.1841091e+02   2.3363258e+02   2.2693091e+02   1.8037091e+00   2.9643727e+02   9.3532000e+00   1.6854455e+02   9.3255273e+00   2.5375091e+02   7.0444727e+00   2.1481545e+02   1.4168400e+01   5.1662727e+01  -4.8293818e+00   1.1193636e+02   1.1669691e+02   3.9861007e+02   4.2693484e+01   2.4309007e+02   4.7755084e+01   2.2201273e+02   1.3030800e+01   2.7509455e+02   2.4172436e+01   2.9130909e+02   1.7318000e+01   2.8138007e+02   4.0881884e+01   2.8014007e+02   3.8501084e+01   2.5366007e+02   1.6669484e+01   1.1606364e+02   7.3901273e+01   3.4175364e+02   5.3880000e-01   5.0481818e+01   7.3069091e+00   3.1327545e+02   4.3124327e+01   1.8381545e+02   4.0574909e+00   2.3978455e+02   8.4814545e-01   2.4676182e+02   1.9618145e+01   2.7789727e+02   6.7345818e+00   4.4159273e+02   1.3518945e+01   1.8855818e+02   3.2335345e+01   2.0209636e+02   1.9172291e+01   1.5280545e+02   3.5377382e+01   3.0355636e+02   1.4880945e+01   1.5753000e+02   1.4140851e+02   3.6554909e+02   3.1280618e+01   2.2975636e+02   3.4485855e+01   2.1604007e+02   1.6729084e+01   1.4852007e+02  -2.7293158e+00   2.3765182e+02   1.8593309e+01   1.4101545e+02   8.1878545e+00   1.7712091e+02   6.1457818e+00   2.2819273e+02  -3.6996364e-01   2.1968909e+02   2.5239636e+00   7.1040067e+01   1.3279084e+01   2.0923455e+02   1.0310327e+01   2.7716182e+02   6.6788727e+00   1.4871007e+02   1.0305484e+01   2.9326909e+02   1.7328473e+01   1.7218007e+02  -6.4321158e+00   6.5775455e+01  -3.5256727e+00   1.4698000e+02   1.4343273e+00
   2.0752091e+02  -6.3153091e+00   1.6891364e+02  -3.7530909e+00   1.7826636e+02   7.8414182e+00   2.2754000e+02   5.3295273e+00   9.4710067e+01  -1.4944516e+01   1.2806455e+02  -1.9942436e+01   2.6777000e+02  -3.6370545e+00   1.3696364e+02  -2.2535273e+01   2.1509727e+02  -1.8115964e+01   3.3596273e+02  -1.1492473e+01   2.7058545e+02   2.1474982e+01   2.7467545e+02   2.9144145e+01   3.4971007e+02   7.6605484e+01   2.8344545e+02   2.4198909e+01   7.0664727e+02   2.6768218e+01   2.3618455e+02   5.9616000e+00   2.3198818e+02   2.6521855e+01   1.8374818e+02   1.8767418e+01   3.6638545e+02   1.6500982e+01   1.5660091e+02   2.3623738e+02   2.0812091e+02   2.2185091e+00   3.0819727e+02  -8.0076000e+00   2.4235455e+02  -5.5792727e+00   3.1475091e+02   1.5694473e+01   2.1657545e+02  -3.8824000e+00   3.3142727e+01   5.3222182e+00   1.6741636e+02   1.1448509e+01   3.9828007e+02   1.3149884e+01   2.5599007e+02   3.6053084e+01   2.1011273e+02   7.9280000e-01   2.8313455e+02   2.0092364e+00   2.8339909e+02   3.6208000e+00   2.6942007e+02   3.9498684e+01   2.6166007e+02   2.3359484e+01   2.1699007e+02   1.1843084e+01   1.3839364e+02   8.0454873e+01   3.1270364e+02   8.5328000e+00   2.2481818e+01   6.9769091e+00   2.0541545e+02   1.4993127e+01   1.6357545e+02   1.3766691e+01   1.9916455e+02   9.4277455e+00   2.3904182e+02   5.0457455e+00   3.2885727e+02   3.1567782e+01   4.1450273e+02   1.7446145e+01   1.8236818e+02   1.7500545e+01   2.0519636e+02   1.5874291e+01   1.7489545e+02   4.0710182e+01   2.8902636e+02   3.1613345e+01   1.9272000e+02   1.1683331e+02   3.1677909e+02   1.4892218e+01   2.4675636e+02   4.1545855e+01   2.0885007e+02   7.9242842e+00   1.4523007e+02  -1.8461158e+00   2.2241182e+02   2.7712509e+01   1.1777545e+02   1.8705455e-01   1.9298091e+02   6.9169818e+00   2.2591273e+02   2.6282436e+01   2.0854909e+02   5.3151636e+00   8.3280067e+01   7.6798842e+00   2.1370455e+02   2.3812727e+01   2.2311182e+02   1.7852873e+01   1.1161007e+02   1.4223484e+01   2.8659909e+02   1.4102073e+01   1.6747007e+02  -2.2005316e+01   8.2725455e+01   1.7028327e+01   1.3827000e+02   1.1701127e+01
   2.7509091e+02  -2.1050909e+01   2.3115364e+02  -2.1122909e+00   1.9031636e+02  -1.5692582e+01   2.0158000e+02   5.8763273e+00   9.2950067e+01  -3.4237158e+00   1.4382455e+02   7.6067636e+00   2.6972000e+02  -1.3730545e+00   1.3810364e+02   9.9352727e-01   2.3947727e+02  -1.2346364e+01   2.6715273e+02  -6.5176727e+00   2.3834545e+02   2.7244182e+01   2.9434545e+02   2.2760545e+01   3.5409007e+02   3.2205084e+01   2.9148545e+02   2.5125709e+01   6.8964727e+02   3.4468218e+01   2.4361455e+02   1.7367200e+01   2.2650818e+02   1.8770255e+01   1.7402818e+02  -1.0749818e+00   3.9500545e+02   8.2613818e+00   1.4993091e+02   2.2887098e+02   1.3417091e+02   1.6604509e+01   2.4247727e+02  -9.8500000e+00   1.8473455e+02  -2.0596727e+00   2.9175091e+02   7.8644727e+00   1.8305545e+02   2.0392000e+00   4.2432727e+01  -8.0909818e+00   1.4446636e+02   3.1284509e+01   3.6328007e+02   2.9089884e+01   2.2528007e+02   1.3989884e+01   2.0797273e+02  -2.0516000e+01   1.9599455e+02  -4.0695636e+00   2.8415909e+02  -1.3920000e+01   2.3504007e+02  -1.0650916e+01   2.5123007e+02   3.8533884e+01   1.8904007e+02   7.2690842e+00   1.4368364e+02   7.8791673e+01   2.9370364e+02   4.1028000e+00   2.6821818e+01   1.7697091e+00   1.5712545e+02   8.5632727e-01   1.5148545e+02   8.7389091e-01   1.6721455e+02  -1.2866255e+01   1.9723182e+02   1.9340545e+01   2.8342727e+02   3.1342182e+01   4.3759273e+02   4.9289455e+00   2.0675818e+02   1.7393455e+00   1.9143636e+02   4.4509091e-01   1.4737545e+02   6.4317818e+00   2.8940636e+02   1.5582945e+01   1.6344000e+02   1.2540571e+02   3.0092909e+02   4.3002182e+00   2.2203636e+02   6.4834545e+00   2.3328007e+02  -2.7011582e-01   1.2547007e+02  -2.0745316e+01   2.2479182e+02   1.6282109e+01   1.2510545e+02   1.2650655e+01   1.8598091e+02  -2.0930182e+00   2.0910273e+02  -2.7027636e+00   1.9116909e+02   2.8455636e+00   9.7180067e+01   2.2517884e+01   2.1204455e+02   6.9855273e+00   2.7292182e+02   2.0828073e+01   1.3699007e+02   1.6193084e+01   2.7735909e+02   1.1361273e+01   1.9042007e+02  -1.7461316e+01   8.4345455e+01  -6.5312727e+00   1.5484000e+02   7.8555273e+00
   2.6014091e+02  -1.8049091e+00   2.1853364e+02   7.5730909e-01   2.0183636e+02   1.5815818e+01   2.7196000e+02   1.1485927e+01   1.0818007e+02   5.3078842e+00   1.4673455e+02   1.6083964e+01   2.8991000e+02   1.7971745e+01   1.7558364e+02  -3.3848727e+00   2.8776727e+02   1.5500436e+01   3.5272273e+02   8.0667273e+00   2.6334545e+02   8.1441818e+00   2.8358545e+02   2.7141345e+01   3.0142007e+02   2.0658684e+01   2.4720545e+02   1.1238109e+01   6.2960727e+02  -1.5108582e+01   1.7656455e+02   5.9312000e+00   2.0003818e+02   9.3178545e+00   1.8178818e+02  -8.8457818e+00   3.5176545e+02   8.8105818e+00   1.6303091e+02   1.9539298e+02   9.0360909e+01  -1.1170691e+01   2.3847727e+02  -3.2150000e+01   1.6411455e+02  -1.4410073e+01   2.7222091e+02  -2.9531273e+00   1.7890545e+02  -7.9588000e+00   2.1332727e+01  -1.8502982e+01   1.3850636e+02   1.0191309e+01   3.2633007e+02   1.9755884e+01   2.2823007e+02   5.1338842e+00   2.0644273e+02   7.5564000e+00   2.6780455e+02  -1.1443636e+00   2.7872909e+02  -1.3105600e+01   1.8561007e+02   4.0253484e+01   2.2018007e+02   4.6278842e+00   1.7509007e+02  -3.8549158e+00   1.4701364e+02   6.9235273e+01   2.6542364e+02   3.0555200e+01   3.1201818e+01  -7.6806909e+00   1.7441545e+02   4.3331273e+00   1.4724545e+02   4.8830909e+00   1.4668455e+02   6.9661455e+00   1.7366182e+02  -7.8238545e+00   2.9142727e+02   6.2721818e+00   4.1897273e+02   2.6138545e+01   2.4132818e+02   1.2113745e+01   1.8457636e+02   9.3338909e+00   1.5141545e+02   3.9185818e+00   2.5955636e+02   9.6809455e+00   1.4544000e+02   9.3325709e+01   2.9835909e+02  -6.8741818e+00   1.9446636e+02   2.5905455e-01   2.0885007e+02  -5.5571582e-01   1.3176007e+02  -3.2108516e+01   2.2836182e+02  -1.3903491e+01   1.0101545e+02   7.2878545e+00   1.5874091e+02  -1.8913818e+01   2.0719273e+02  -1.9119964e+01   1.9316909e+02  -1.2454436e+01   9.0330067e+01  -6.6941158e+00   1.8356455e+02   2.6793927e+01   2.2830182e+02  -2.7523273e+00   1.2676007e+02  -4.0385158e+00   2.4688909e+02  -1.6531127e+01   1.3728007e+02  -3.2020116e+01   7.5065455e+01  -6.9288727e+00   1.5046000e+02   1.3959273e+00
   2.8895091e+02   1.8790291e+01   2.8096364e+02   2.4192909e+01   2.7869636e+02   1.5997018e+01   2.7616000e+02   4.3199927e+01   1.3499007e+02   1.6923084e+01   1.6982455e+02   2.0666764e+01   3.4048000e+02   2.6586145e+01   1.7182364e+02   1.1955927e+01   3.2747727e+02   1.4373636e+01   3.3944273e+02   2.7889127e+01   2.5915545e+02   1.1009382e+01   2.4281545e+02   2.3212945e+01   2.8766007e+02   5.7094842e+00   1.7853545e+02   1.1011709e+01   5.7136727e+02  -2.9381818e-02   2.4899455e+02   1.0868000e+00   1.9350818e+02   1.4602545e+00   1.7821818e+02  -1.2750182e+01   4.3205545e+02  -1.0412618e+01   1.5122091e+02   1.7938778e+02   7.5650909e+01  -4.0438909e+00   2.3347727e+02  -1.4650000e+01   1.6059455e+02   6.5815273e+00   2.8965091e+02  -1.5207527e+01   1.6748545e+02  -2.3905200e+01   2.6002727e+01  -1.4156582e+01   1.2274636e+02   1.0932109e+01   3.6418007e+02   2.7397884e+01   2.3814007e+02   1.6911084e+01   2.4492273e+02   1.1718000e+01   3.2823455e+02   1.4871236e+01   3.0211909e+02   2.5693200e+01   3.0418007e+02   2.4387884e+01   3.0076007e+02   3.1091484e+01   1.9904007e+02  -5.2009158e+00   1.5068364e+02   1.1061167e+02   3.2699364e+02   2.6296000e+00   4.3391818e+01   6.9641091e+00   1.5927545e+02   7.0643273e+00   1.5771545e+02   2.0475491e+01   2.1835455e+02  -4.0574545e+00   1.8171182e+02  -2.8478545e+00   3.4118727e+02  -1.9278618e+01   3.9497273e+02   1.2108545e+01   2.8332818e+02   2.1463745e+01   2.0881636e+02  -1.1085309e+01   1.4465545e+02  -2.0606182e+00   2.9960636e+02   6.5769455e+00   1.7758000e+02   1.3613451e+02   3.2120909e+02   1.6397818e+01   2.2837636e+02   7.4962545e+00   2.3738007e+02   5.6818842e+00   1.4742007e+02  -1.4021316e+01   2.0984182e+02   1.9238109e+01   1.0167545e+02   7.6150545e+00   1.6050091e+02  -1.1384618e+01   2.0891273e+02  -4.3575636e+00   1.9968909e+02   6.4039636e+00   7.5760067e+01  -8.1485158e+00   1.6932455e+02  -1.0686873e+01   2.2264182e+02  -5.7695273e+00   1.0290007e+02  -1.2219716e+01   2.4254909e+02  -5.1392727e-01   1.4928007e+02  -2.9890116e+01   6.5395455e+01  -9.8752727e+00   1.1965000e+02  -3.8092727e+00
   2.7638091e+02   1.5415891e+01   2.5615364e+02  -1.5352291e+01   2.6292636e+02   1.7788618e+01   2.4401000e+02   6.8619273e+00   1.0204007e+02   1.5939084e+01   1.5273455e+02   1.6563964e+01   3.7443000e+02  -1.1129855e+01   1.7915364e+02   1.8995273e+00   3.0966727e+02   6.6084364e+00   3.6472273e+02   7.8667273e+00   2.6586545e+02  -7.4874182e+00   2.1543545e+02   3.0733455e+00   2.8614007e+02   1.1261084e+01   1.8734545e+02  -5.4530909e+00   6.1783727e+02   1.1630182e+00   2.0042455e+02  -6.6976000e+00   2.1174818e+02  -4.4789455e+00   2.0231818e+02  -1.4908182e+01   3.6700545e+02   4.0138182e-01   1.6346091e+02   1.5564858e+02   8.3550909e+01  -2.1958909e+00   2.2295727e+02  -2.5908400e+01   1.5373455e+02  -3.8696727e+00   3.0503091e+02   7.3220727e+00   1.6733545e+02   3.7768000e+00   1.4902727e+01   6.6814182e+00   1.5531636e+02   1.4226509e+01   3.5457007e+02   2.6646684e+01   2.2228007e+02   3.2609884e+01   2.3592273e+02   1.4488000e+01   3.4947455e+02   2.7032036e+01   2.9411909e+02   1.4383200e+01   3.3366007e+02   3.2079484e+01   2.6323007e+02   4.3903884e+01   1.8642007e+02   3.0718684e+01   1.7130364e+02   1.1872207e+02   3.2389364e+02   2.2687600e+01   3.4531818e+01   2.5582909e+01   2.0803545e+02   8.8352727e-01   1.8414545e+02   2.4501091e+01   2.4783455e+02   3.7344145e+01   2.1519182e+02   1.2523745e+01   3.4051727e+02   7.0649818e+00   4.2169273e+02   2.8770945e+01   1.7070818e+02   2.6333345e+01   2.4376636e+02   3.9548691e+01   1.5822545e+02   2.7563782e+01   2.6840636e+02  -3.0705455e-01   1.8053000e+02   1.4713851e+02   3.3220909e+02   1.9037818e+01   2.5303636e+02   3.6383455e+01   2.8014007e+02  -6.2589158e+00   1.5261007e+02  -3.2465158e+00   2.1408182e+02  -3.7610909e+00   1.2658545e+02   4.2922545e+00   2.0031091e+02   4.3058182e-01   1.9429273e+02  -2.9617964e+01   1.7278909e+02   2.5059636e+00   9.4180067e+01   5.0478842e+00   2.2132455e+02   2.1583127e+01   2.4021182e+02   7.3448727e+00   1.1209007e+02   1.4235084e+01   2.7559909e+02   8.9820727e+00   1.4280007e+02  -3.7917158e+00   7.3485455e+01  -5.4224727e+00   1.4503000e+02  -1.0319673e+01
   2.0800091e+02   9.3162909e+00   2.0787364e+02   6.9401091e+00   2.9540636e+02  -4.0497818e+00   2.3116000e+02   7.4992727e-01   9.1950067e+01  -2.6837158e+00   1.6144455e+02   3.8171636e+00   3.5805000e+02   1.2090545e+01   1.4334364e+02  -1.9235673e+01   2.7485727e+02  -2.7467636e+00   3.4529273e+02   8.0112727e-01   2.1758545e+02   1.1424982e+01   2.1329545e+02   2.3345455e+00   2.7571007e+02   2.0285484e+01   1.8053545e+02   1.3191709e+01   5.5212727e+02   6.7998182e+00   2.1009455e+02   1.3768800e+01   1.9593818e+02   6.0758545e+00   1.8288818e+02   4.9262182e+00   3.9095545e+02   9.2553818e+00   1.8827091e+02   1.4932378e+02   9.5030909e+01   1.3115709e+01   2.7171727e+02  -1.8992000e+00   1.4973455e+02  -9.1196727e+00   3.2965091e+02   2.7832473e+01   1.9186545e+02   1.1664400e+01   3.7852727e+01  -1.0145818e+00   1.5589636e+02   7.2801091e+00   3.5547007e+02   2.0044684e+01   2.3214007e+02   3.6631084e+01   2.5825273e+02  -1.1728400e+01   2.6490455e+02   1.0747636e+01   3.0139909e+02   3.0750800e+01   2.4666007e+02   3.0419484e+01   2.7104007e+02   2.6039084e+01   1.8952007e+02   2.8850684e+01   1.8920364e+02   1.2181007e+02   3.4280364e+02   1.6554800e+01   4.4481818e+01   1.3216909e+01   2.3851545e+02   8.7512727e-01   1.6148545e+02   1.7938909e+00   2.0906455e+02   1.5445745e+01   2.0904182e+02   5.6857455e+00   3.4027727e+02   3.0034182e+01   4.3759273e+02   1.1118945e+01   2.1179818e+02   3.7426145e+01   2.2924636e+02   1.6420291e+01   1.9856545e+02   2.6146582e+01   3.0436636e+02   1.3336145e+01   2.0906000e+02   1.4571611e+02   3.2273909e+02   3.3705418e+01   2.6099636e+02   2.2366655e+01   3.0785007e+02   8.3342842e+00   1.6304007e+02   1.3539084e+01   1.9908182e+02   2.9868909e+01   1.1458545e+02   1.3522545e+00   1.8383091e+02   2.0289818e+00   2.3000273e+02  -4.8547636e+00   2.1773909e+02   3.5299636e+00   1.0947007e+02   1.3444684e+01   2.3532455e+02   1.4603127e+01   2.4269182e+02   6.0964727e+00   1.2618007e+02   2.6197884e+01   2.8064909e+02   3.0980727e+00   1.7204007e+02  -4.6109158e+00   8.1725455e+01   2.6783273e+00   1.6136000e+02   2.7539273e+00
   2.1186091e+02   1.8174909e+00   1.9791364e+02  -5.9730909e+00   3.0211636e+02  -9.1165818e+00   2.4625000e+02   6.8327273e+00   8.5990067e+01  -5.0169158e+00   1.2639455e+02  -1.5998836e+01   2.9324000e+02  -1.6346545e+00   1.2324364e+02   9.0823273e+00   2.1338727e+02   8.2108364e+00   3.0624273e+02  -3.4048727e+00   2.7596545e+02  -5.9154182e+00   2.3029545e+02   1.6024545e+01   2.6652007e+02   2.0210684e+01   1.2786545e+02   1.8785309e+01   6.0050727e+02   2.2594182e+00   2.2009455e+02   6.5388000e+00   2.0722818e+02   1.0122655e+01   2.2197818e+02   2.5129018e+01   4.2776545e+02   3.0590582e+01   1.7612091e+02   1.9325578e+02   1.0722091e+02   8.8605091e+00   2.4490727e+02   5.8656000e+00   1.7140455e+02  -3.6632727e+00   3.1789091e+02   4.9632727e+00   2.2162545e+02  -3.7640000e-01   4.2762727e+01  -5.4738182e-01   1.4389636e+02   2.2090109e+01   5.7328007e+02   3.4339884e+01   2.5618007e+02   2.3607884e+01   2.5025273e+02   1.0861600e+01   2.9823455e+02   2.1611236e+01   2.8620909e+02   3.7760000e+00   2.1861007e+02   2.5613484e+01   2.8457007e+02   3.8576684e+01   2.1457007e+02   3.2416684e+01   2.5463364e+02   9.8915673e+01   3.4413364e+02   1.7308400e+01   5.8721818e+01   1.6267709e+01   1.8855545e+02   5.4419273e+00   1.6367545e+02   2.0428691e+01   2.2702455e+02   2.6348945e+01   2.0581182e+02   1.8894145e+01   3.3961727e+02   3.8896982e+01   4.1726273e+02   1.5125345e+01   2.4651818e+02   1.8168545e+01   2.8671636e+02   1.4682691e+01   1.9184545e+02   2.6304182e+01   3.3502636e+02  -9.8766545e+00   1.8858000e+02   1.3254451e+02   3.2273909e+02   1.5085418e+01   2.6546636e+02   1.2819055e+01   3.8447007e+02  -4.7053158e+00   1.6285007e+02  -1.3305716e+01   2.6336182e+02   3.5336509e+01   1.3372545e+02   1.0531055e+01   1.9188091e+02   9.9649818e+00   2.7510273e+02  -6.7427636e+00   2.4711909e+02   3.0949564e+01   1.0352007e+02   1.0730684e+01   2.3113455e+02   3.1128327e+01   2.7426182e+02   1.3240873e+01   1.0985007e+02   2.0034284e+01   3.2426909e+02   6.8484727e+00   1.5871007e+02  -9.1145158e+00   8.6065455e+01   1.1571127e+01   1.6670000e+02   1.3286727e+01
   2.5481091e+02  -9.9485091e+00   1.8591364e+02  -1.6783091e+01   3.0116636e+02   8.3894182e+00   1.6644000e+02   8.3575273e+00   8.2760067e+01   6.1514842e+00   1.2539455e+02  -7.5888364e+00   3.2272000e+02  -1.8323055e+01   1.1001364e+02   5.6607273e+00   2.1200727e+02  -1.9098764e+01   3.5529273e+02  -1.1568873e+01   2.9077545e+02  -1.2402182e+00   2.4300545e+02   3.3537745e+01   2.8499007e+02   2.9923084e+01   1.6063545e+02   9.9237091e+00   5.9283727e+02   1.3213018e+01   2.4190455e+02   2.2240000e+00   2.2088818e+02   5.5498545e+00   2.1116818e+02   4.6638182e+00   4.2462545e+02   1.7701782e+01   1.6427091e+02   1.6801378e+02   1.1846091e+02   7.2413091e+00   2.5857727e+02   5.3420000e+00   2.2664455e+02  -5.6124727e+00   3.5427091e+02   9.4328727e+00   1.8295545e+02   7.9072000e+00   2.6382727e+01  -9.9069818e+00   1.4484636e+02   7.4441091e+00   5.6366007e+02   2.4769484e+01   2.5347007e+02   2.2774684e+01   2.3444273e+02  -1.1360000e-01   2.3471455e+02  -7.0271636e+00   2.7334909e+02   1.7084800e+01   2.7214007e+02   2.4621084e+01   2.6195007e+02   3.4576284e+01   1.9714007e+02   2.3861084e+01   2.4954364e+02   9.6272873e+01   3.0637364e+02   2.5519200e+01   5.0291818e+01   2.3132109e+01   1.4246545e+02   8.3912727e-01   1.4309545e+02   5.4050909e+00   1.9268455e+02   1.5946145e+01   1.7176182e+02  -1.1101855e+01   3.5346727e+02   1.9788982e+01   3.6345273e+02   2.2720145e+01   2.0641818e+02   1.7096545e+01   2.7628636e+02   1.9087091e+01   1.3722545e+02  -5.4262182e+00   2.8931636e+02   1.1400145e+01   1.8972000e+02   1.3645331e+02   3.2220909e+02   1.0127818e+01   2.4418636e+02   1.9711455e+01   2.3523007e+02   1.6383884e+01   1.8266007e+02   1.8694842e+00   2.0527182e+02   1.4603709e+01   9.8345455e+01   3.8414545e+00   1.9745091e+02   6.3293818e+00   2.4415273e+02   6.4932364e+00   2.0902909e+02   9.8967636e+00   1.0942007e+02   2.2986842e+00   2.3461455e+02  -6.3007273e-01   2.4769182e+02   1.5076473e+01   1.2785007e+02  -1.0505716e+01   3.4531909e+02   1.5834473e+01   1.6818007e+02   4.3178842e+00   1.0567545e+02   6.9023273e+00   1.4441000e+02   1.1779927e+01
   2.1114091e+02  -5.2149091e+00   2.1506364e+02  -1.5065091e+01   2.7869636e+02   1.4907018e+01   2.2463000e+02   3.0823273e+00   8.5800067e+01   6.7682842e+00   1.1854455e+02   4.7291636e+00   3.7062000e+02  -2.5505455e-01   1.3096364e+02  -7.7252727e+00   2.0414727e+02  -4.8999636e+00   3.4677273e+02   2.4027273e+00   3.1553545e+02   2.2298982e+01   2.3672545e+02   2.5080145e+01   3.7142007e+02   3.9578684e+01   2.6410545e+02   8.9361091e+00   7.3536727e+02   3.8106182e+00   2.8847455e+02   2.3638400e+01   2.2669818e+02   3.7505455e-01   2.4759818e+02   2.8894182e+00   4.5719545e+02  -3.7138182e+00   2.0946091e+02   1.6086858e+02   1.2551091e+02   2.0017309e+01   2.7904727e+02  -1.7256000e+00   1.6973455e+02  -1.5796727e+00   3.6036091e+02   1.5895673e+01   1.5748545e+02   1.7944800e+01   3.5002727e+01   3.3134182e+00   1.7689636e+02   1.2740109e+01   3.2061007e+02   7.9834842e+00   2.5752007e+02   6.1706842e+00   3.2059273e+02  -7.0456000e+00   2.3037455e+02  -1.9819964e+01   3.9839909e+02   2.9990800e+01   2.6671007e+02   6.1454842e+00   2.3580007e+02   2.7338284e+01   1.9661007e+02   1.8423484e+01   1.4754364e+02   8.8812873e+01   3.0204364e+02  -9.1844000e+00   4.0341818e+01  -5.5518909e+00   1.6522545e+02  -2.8416727e+00   1.0495545e+02   1.1176291e+01   1.8954455e+02  -9.9265455e-01   1.6895182e+02   5.8929455e+00   2.9527727e+02   1.3824182e+01   3.7107273e+02  -1.1794545e+00   1.3513818e+02   9.1289455e+00   2.3847636e+02   5.6818909e+00   1.2613545e+02   3.8409818e+00   2.6255636e+02  -1.2179055e+01   1.3706000e+02   1.0766611e+02   3.2763909e+02  -8.7865818e+00   2.2460636e+02   3.7478545e+00   2.3323007e+02   1.1733884e+01   1.8195007e+02  -1.3693716e+01   2.2350182e+02   1.6625309e+01   1.1396545e+02   1.1591855e+01   2.2650091e+02   7.2853818e+00   2.2367273e+02  -8.3483636e+00   2.2711909e+02   7.4995636e+00   1.5166007e+02   3.3994842e+00   1.9099455e+02   1.5249527e+01   2.5359182e+02   9.7044727e+00   1.2438007e+02  -6.6081158e+00   4.0212909e+02   5.2396727e+00   1.3490007e+02  -5.4497158e+00   6.8255455e+01  -3.6740727e+00   1.5046000e+02   7.2059273e+00
   2.8143091e+02   6.1890909e-02   2.1887364e+02   2.1540109e+01   3.0440636e+02   1.0700218e+01   2.1877000e+02   1.6361127e+01   1.0180007e+02   2.7182842e+00   1.5306455e+02   7.7275636e+00   3.8258000e+02   3.1318145e+01   1.3820364e+02  -4.5944727e+00   2.5576727e+02   7.3504364e+00   3.6277273e+02   1.1262727e+01   3.4377545e+02   2.1519782e+01   2.3624545e+02   3.8838545e+01   3.2328007e+02   4.7809884e+01   2.4472545e+02   1.5146509e+01   6.1864727e+02   4.4718218e+01   3.1523455e+02   4.0760000e-01   2.3426818e+02   8.3394545e+00   2.2731818e+02   1.9471818e+01   3.9810545e+02   1.4303382e+01   1.2622091e+02   1.6843778e+02   1.2070091e+02  -7.7478909e+00   1.5138727e+02   1.1537200e+01   1.7268455e+02  -5.6256727e+00   3.2379091e+02  -7.0787273e+00   1.7038545e+02  -1.0137200e+01   3.3522727e+01  -1.5681818e+00   1.6184636e+02   1.9844109e+01   3.3252007e+02  -3.5931582e-01   2.1976007e+02   1.4714842e+00   2.4420273e+02   5.7256000e+00   2.3261455e+02   1.4430836e+01   3.1182909e+02   1.4536400e+01   2.7423007e+02   2.2263884e+01   2.1733007e+02   1.9385884e+01   1.6933007e+02   1.4125884e+01   1.4663364e+02   1.0269567e+02   3.0427364e+02   2.0067200e+01   3.0481818e+01   2.2869091e+00   2.0622545e+02   4.5483273e+00   1.3428545e+02   7.7989091e-01   2.0349455e+02   3.0561345e+01   1.6138182e+02  -6.4114545e+00   3.2808727e+02   9.5293818e+00   3.4255273e+02   3.1521455e+00   1.9327818e+02  -8.5225455e-01   2.3957636e+02   9.5938909e+00   1.3422545e+02   2.0343782e+01   2.6145636e+02  -4.1810545e+00   1.7834000e+02   1.2679371e+02   3.3206909e+02   3.9590182e+00   2.1380636e+02   1.0471855e+01   2.8099007e+02   2.1930842e+00   2.1114007e+02  -7.5989158e+00   1.9389182e+02   1.2044109e+01   9.0105455e+01   1.0160655e+01   2.3355091e+02  -1.7486182e+00   2.3348273e+02  -2.6531636e+00   1.6421909e+02   6.4315636e+00   1.4885007e+02  -6.2357158e+00   1.8532455e+02  -4.9668727e+00   2.2759182e+02   3.9744727e+00   1.1933007e+02  -9.9641158e+00   3.3764909e+02  -7.0719273e+00   1.4314007e+02  -2.5918916e+01   5.7775455e+01  -5.2656727e+00   1.3408000e+02   2.7463273e+00
   2.6629091e+02   7.7530909e+00   1.8239364e+02   6.6485091e+00   2.0283636e+02   8.0355818e+01   2.9401000e+02   5.1519273e+00   1.0257007e+02  -7.4333158e+00   1.5673455e+02   1.8639636e+00   4.0762000e+02   1.9314945e+01   1.4953364e+02   3.9291273e+00   2.4304727e+02   1.5838036e+01   3.9082273e+02   1.6158727e+01   3.0658545e+02   2.0444982e+01   2.3729545e+02   1.4414545e+01   2.9418007e+02   4.3377884e+01   2.3815545e+02   1.2342109e+01   5.5983727e+02  -4.3369818e+00   1.8918455e+02   5.0116000e+00   2.2293818e+02   9.7158545e+00   2.2664818e+02  -1.0764582e+01   3.7653545e+02  -6.8810182e+00   9.4270909e+01   1.5880378e+02   1.6955091e+02  -7.4158909e+00   2.4714727e+02  -8.9836000e+00   1.5087455e+02   1.8391273e+00   3.1179091e+02   2.1272727e-02   1.3409545e+02  -4.6640000e+00   2.7052727e+01  -2.2390582e+01   1.7350636e+02   2.0101309e+01   3.0528007e+02   8.3998842e+00   2.4833007e+02   1.1955884e+01   2.2530273e+02   3.5776000e+00   2.7271455e+02   5.5028364e+00   3.1263909e+02   2.5231600e+01   3.0442007e+02   1.1558684e+01   2.2061007e+02   4.0263484e+01   1.9833007e+02   2.7955884e+01   1.4311364e+02   9.3267273e+01   2.9099364e+02  -4.4404000e+00   4.9961818e+01  -3.5114909e+00   2.2912545e+02   1.1386327e+01   1.3586545e+02   2.1793491e+01   2.0430455e+02   7.6865455e+00   1.8209182e+02  -1.0968255e+01   3.4304727e+02   4.9622582e+01   3.3678273e+02   2.2903745e+01   2.0546818e+02   5.5525455e+00   3.0081636e+02   1.6794691e+01   1.5099545e+02   3.5952182e+01   2.8674636e+02   1.7574545e-01   1.5482000e+02   1.2914531e+02   2.9563909e+02   4.0153418e+01   2.0437636e+02   2.5176255e+01   2.9223007e+02   1.8723884e+01   2.4676007e+02  -9.0685158e+00   2.4450182e+02   3.2515309e+01   1.1439545e+02  -3.4425455e+00   1.8583091e+02  -1.6081018e+01   2.2148273e+02  -1.1833164e+01   1.8202909e+02  -4.3232364e+00   1.2614007e+02  -5.5589158e+00   1.9465455e+02  -1.5232727e+00   2.3473182e+02   9.3032727e+00   1.0509007e+02  -3.3949158e+00   3.1959909e+02   8.9420727e+00   1.1857007e+02  -2.9663316e+01   5.1915455e+01  -8.1768727e+00   1.2003000e+02   6.5903273e+00
   2.3381091e+02   3.8441491e+01   1.6587364e+02   2.3250109e+01   1.6221636e+02   8.3845418e+01   2.5416000e+02   1.6909927e+01   1.0599007e+02   7.5330842e+00   1.6711455e+02   1.1313564e+01   3.9377000e+02   1.5322945e+01   1.2972364e+02   9.9392727e-01   2.0490727e+02   1.6989236e+01   3.8810273e+02   8.3363273e+00   3.2610545e+02   1.1553382e+01   2.3886545e+02   3.0868945e+01   3.1057007e+02   3.4166684e+01   2.7963545e+02  -4.3062909e+00   5.5626727e+02   2.6708618e+01   7.6944545e+01   3.7508000e+00   2.4631818e+02   1.6325455e+01   2.0036818e+02  -9.9921818e+00   3.7595545e+02   8.3553818e+00   7.9080909e+01   1.3148898e+02   1.7327091e+02  -3.1803491e+01   2.2781727e+02  -1.2347200e+01   1.2845455e+02  -2.2137273e+01   2.7875091e+02  -1.7765527e+01   1.2976545e+02  -1.7476000e+00   1.6192727e+01  -2.1851782e+01   8.3936364e+01   1.4326691e+02   3.1923007e+02   2.6093884e+01   2.5333007e+02   4.1265884e+01   2.8382273e+02   9.4160000e+00   2.8437455e+02   3.6430036e+01   2.7320909e+02   4.2460000e+00   3.9638007e+02   1.9251884e+01   2.5809007e+02   3.6455084e+01   1.9261007e+02   3.0363484e+01   1.6482364e+02   1.0386047e+02   3.5732364e+02   1.5823200e+01   7.0771818e+01   6.3937091e+00   2.4622545e+02   2.3158327e+01   1.4000545e+02   2.2652291e+01   2.3511455e+02   1.4221745e+01   1.9543182e+02   2.7245455e+00   3.1470727e+02   2.6559782e+01   3.8007273e+02   2.3060545e+01   2.5451818e+02   2.3248545e+01   2.5562636e+02   3.0839891e+01   1.6199545e+02   2.0592182e+01   2.7626636e+02   3.4824145e+01   1.6596000e+02   1.3959411e+02   2.8725909e+02   3.0113818e+01   2.3408636e+02   1.6179455e+01   2.9433007e+02   1.3225884e+01   2.2599007e+02  -1.6869158e+00   2.9165182e+02   2.4073309e+01   1.1772545e+02   1.1191055e+01   2.4483091e+02  -5.5110182e+00   2.1653273e+02   4.3228364e+00   2.2311909e+02   6.0595636e+00   9.3760067e+01  -3.5385158e+00   1.7465455e+02  -1.8332727e+00   2.4507182e+02   5.7660727e+00   1.2128007e+02  -7.2701158e+00   3.3697909e+02  -1.3583273e+00   1.5747007e+02  -1.9115316e+01   6.1725455e+01  -1.9116727e+00   1.2974000e+02   6.2435273e+00
   2.0338091e+02   6.9015891e+01   2.0825364e+02  -9.0029091e-01   1.3873636e+02   5.2573818e+01   2.5935000e+02  -1.6885273e+01   1.0466007e+02   4.1094842e+00   1.8744455e+02   2.4027164e+01   3.8281000e+02   2.5199745e+01   1.2596364e+02  -2.0852727e+00   1.9757727e+02   1.7285636e+01   3.2491273e+02   4.4315273e+00   3.1039545e+02  -7.9998182e+00   2.3648545e+02   1.5099345e+01   2.5923007e+02   2.6553884e+01   2.1472545e+02   3.9265091e+00   4.7969727e+02   5.4542182e+00   3.0423455e+02   3.3276000e+00   2.3303818e+02  -1.1422145e+01   2.0783818e+02  -1.7499782e+01   3.9805545e+02  -3.9826182e+00   1.4141091e+02   1.3955258e+02   1.1365091e+02  -8.2738909e+00   2.4833727e+02  -1.7408800e+01   1.2502455e+02   6.9471273e+00   2.8527091e+02   5.7628727e+00   1.5038545e+02  -1.0297200e+01   1.1812727e+01  -4.2113818e+00   3.7556364e+01   1.5545731e+02   3.1280007e+02   3.1938284e+01   2.2904007e+02   2.8790842e+00   3.4397273e+02   1.3654000e+01   2.7985455e+02   1.4031636e+01   2.8030909e+02  -2.3720000e+00   3.7661007e+02   4.7643484e+01   2.5614007e+02   2.5181084e+01   2.3633007e+02   9.1458842e+00   2.3501364e+02   3.3145273e+01   3.3437364e+02   1.5559200e+01   6.3961818e+01   1.1128509e+01   2.3222545e+02   7.7083273e+00   1.5871545e+02   2.7685491e+01   2.3649455e+02   1.1921345e+01   1.8928182e+02  -5.9234545e+00   3.5213727e+02   2.6415382e+01   3.6221273e+02   1.0729345e+01   2.4760818e+02   3.8281345e+01   2.5757636e+02   1.0303891e+01   1.4565545e+02   1.6999382e+01   3.0040636e+02   9.1829455e+00   1.8906000e+02   1.1921611e+02   3.2054909e+02   2.0780618e+01   2.1227636e+02   1.5494255e+01   3.0633007e+02  -1.2544116e+01   2.1514007e+02   3.4610842e+00   2.9165182e+02   1.5693309e+01   1.0763545e+02   1.3668255e+01   2.3507091e+02   4.3197818e+00   2.4295273e+02   5.3923636e-01   1.9445909e+02   5.4923636e+00   1.5004007e+02   1.5819084e+01   2.0051455e+02   7.0979273e+00   2.6659182e+02   2.2234473e+01   1.4618007e+02   1.8697884e+01   4.2459909e+02   2.3732073e+01   2.0904007e+02  -7.6091582e-01   7.5485455e+01   1.0267527e+01   1.3770000e+02   3.3167273e+00
   2.0162091e+02   4.8116691e+01   2.0191364e+02  -4.8730909e+00   1.7583636e+02   5.4365818e+01   1.8820000e+02  -3.3332727e+00   8.8040067e+01   7.1590842e+00   1.5201455e+02   3.9015636e+00   4.0924000e+02   3.4653455e+00   1.3215364e+02  -1.3904727e+00   1.9809727e+02  -2.3655964e+01   1.7467273e+02   5.0707273e+00   3.0053545e+02   1.1648982e+01   2.3110545e+02   1.1249745e+01   2.7290007e+02   2.9130284e+01   2.1858545e+02   6.9977091e+00   5.0307727e+02   6.3438182e+00   2.8823455e+02  -1.2432400e+01   2.3345818e+02  -5.1257455e+00   2.2083818e+02  -6.0097818e+00   3.4243545e+02  -8.0530182e+00   1.3089091e+02   1.2620418e+02   1.1865091e+02  -8.1538909e+00   1.9228727e+02   3.8352000e+00   1.6178455e+02  -3.1613673e+01   2.7960091e+02   1.1026473e+01   1.1757545e+02   2.5676000e+00   2.1762727e+01  -1.8577382e+01   4.4086364e+01   2.0969491e+02   3.2852007e+02   5.4300684e+01   2.4566007e+02   3.1399484e+01   3.3292273e+02   1.8818000e+01   3.4409455e+02   2.7752436e+01   3.5001909e+02   1.6571200e+01   3.0499007e+02   3.6613084e+01   2.5685007e+02   3.2414284e+01   2.0914007e+02   1.4611084e+01   2.0825364e+02   2.5526073e+01   3.0113364e+02   1.8648400e+01   5.6241818e+01   2.3936109e+01   2.1165545e+02   9.4039273e+00   1.5162545e+02   4.7726909e+00   2.1697455e+02   1.3392945e+01   1.6114182e+02   7.2777455e+00   3.5270727e+02   3.3989782e+01   4.0412273e+02   3.2376545e+01   2.4555818e+02   2.6915345e+01   2.5824636e+02   1.5630291e+01   1.6375545e+02   3.3881382e+01   2.6093636e+02   2.0430545e+01   1.8315000e+02   1.1754891e+02   2.9397909e+02   1.1146218e+01   2.2422636e+02   2.6778255e+01   2.7861007e+02   2.0034842e+00   2.5899007e+02   1.2523084e+01   3.0279182e+02   1.1662109e+01   1.0720545e+02   1.0412655e+01   2.5769091e+02   2.2360182e+01   2.7005273e+02  -5.7687636e+00   2.5326909e+02   2.1175636e+00   1.3638007e+02   2.1521884e+01   1.9780455e+02  -9.0152727e+00   2.5054182e+02   1.3568473e+01   1.7895007e+02   1.8862842e+00   4.6088909e+02  -2.8411273e+00   1.8899007e+02  -2.2069158e+00   7.3535455e+01   1.2903527e+01   1.7770000e+02   1.4166727e+01
   1.8986091e+02   5.1057491e+01   2.0163364e+02   9.3893091e+00   1.3459636e+02   5.4475018e+01   1.8144000e+02   6.7275273e+00   8.2140067e+01   1.3911084e+01   2.1916455e+02   1.4895636e+00   3.9272000e+02  -8.3305455e-01   1.3143364e+02  -2.3142873e+01   2.3781727e+02  -6.4035636e+00   3.1463273e+02   4.4039273e+00   2.8272545e+02   1.2163782e+01   2.0905545e+02  -1.0086255e+01   2.2047007e+02   2.5894684e+01   2.1848545e+02  -9.8042909e+00   4.8531727e+02  -7.8553818e+00   2.5861455e+02   7.0272000e+00   2.1017818e+02  -3.4533455e+00   2.3050818e+02   5.0666182e+00   3.2510545e+02  -4.3366182e+00   1.1322091e+02   1.7442778e+02   1.2751091e+02   3.8073091e+00   1.9614727e+02  -1.6003600e+01   1.4645455e+02  -4.8072727e+00   3.0813091e+02   9.9840727e+00   1.5848545e+02   3.8648000e+00   2.5622727e+01  -3.1761818e+00   4.8416364e+01   2.2163851e+02   2.9414007e+02   1.7481084e+01   2.5514007e+02   9.9810842e+00   3.2073273e+02   1.2553200e+01   3.7456455e+02   1.9554836e+01   3.0077909e+02   2.1230400e+01   3.1176007e+02   3.8781484e+01   2.2295007e+02   3.0216284e+01   1.8438007e+02   2.1881884e+01   1.7882364e+02   1.6640473e+01   3.3208364e+02   2.1272400e+01   4.9821818e+01  -5.5029091e-01   2.5636545e+02   1.9397127e+01   1.5628545e+02  -2.5501091e+00   2.2792455e+02   1.7656945e+01   1.6233182e+02  -5.8674545e+00   3.2975727e+02   1.1875782e+01   3.2126273e+02   1.5475345e+01   2.4132818e+02   5.7337455e+00   2.4295636e+02   3.7753491e+01   1.5656545e+02   3.2696582e+01   2.2750636e+02   1.8864945e+01   1.4944000e+02   1.3786571e+02   2.9363909e+02   2.0833418e+01   2.2694636e+02   1.2230655e+01   2.2266007e+02  -3.7605158e+00   2.1361007e+02  -2.6565158e+00   3.1036182e+02   7.1565091e+00   1.3558545e+02  -1.3277455e+00   2.2722091e+02   1.4227782e+01   2.3719273e+02   3.3290036e+01   2.6526909e+02   1.4157564e+01   1.5004007e+02   1.7149084e+01   2.0680455e+02   2.0884727e+01   2.1197182e+02   2.7940727e+00   1.1942007e+02   2.2408684e+01   3.7178909e+02  -3.7131273e+00   1.8323007e+02   4.7738842e+00   7.9105455e+01  -4.7820727e+00   1.6489000e+02   1.0051527e+01
   2.1729091e+02   5.6103091e+01   2.0672364e+02  -1.9677891e+01   1.3511636e+02   4.7963418e+01   2.0082000e+02  -1.5632873e+01   1.0047007e+02  -8.2153158e+00   1.5073455e+02  -4.6603636e-01   3.5948000e+02  -1.1553855e+01   1.1515364e+02  -1.3604727e+00   2.0552727e+02   8.3696364e+00   3.2286273e+02   9.7855273e+00   2.6943545e+02  -1.1030182e+00   2.2315545e+02   2.8265745e+01   2.6047007e+02   1.2364684e+01   2.2501545e+02   3.8733091e+00   4.6341727e+02  -1.5338182e-01   2.9251455e+02   4.4152000e+00   2.2331818e+02  -6.5445455e+00   2.2436818e+02   1.9327818e+01   3.8986545e+02   1.6912582e+01   1.1512091e+02   2.2584578e+02   1.5155091e+02   2.0124109e+01   2.0095727e+02   8.4216000e+00   1.4668455e+02  -9.8756727e+00   3.1241091e+02   3.6916727e+00   1.5157545e+02   2.6760000e-01   2.2522727e+01   2.4018182e+00   5.7606364e+01   2.3837331e+02   2.6285007e+02  -3.4957158e+00   2.3780007e+02   1.7482842e+00   2.7530273e+02  -2.4000000e-03   3.4132455e+02   2.4064036e+01   2.5372909e+02   5.3744000e+00   1.9018007e+02   1.9127884e+01   2.3747007e+02   2.4014684e+01   1.8604007e+02   9.6990842e+00   2.4816364e+02  -1.4566727e+01   3.0837364e+02  -7.7408000e+00   5.1051818e+01   7.6413091e+00   2.0751545e+02  -1.6448727e+00   1.4414545e+02   7.5610909e+00   2.0421455e+02   9.4137455e+00   1.5981182e+02  -2.9958545e+00   3.0108727e+02  -2.3106182e+00   3.1026273e+02   6.4534545e-01   2.2184818e+02  -2.0997855e+01   2.3781636e+02   9.7346909e+00   1.2418545e+02   1.4769818e+00   2.1307636e+02   1.8929345e+01   1.8468000e+02   7.7566509e+01   2.6839909e+02   4.5226182e+00   1.8046636e+02   1.8949055e+01   1.9695007e+02   5.8628418e-01   2.0747007e+02  -4.4531582e-01   2.2084182e+02   1.3938109e+01   1.3744545e+02  -8.6654545e-01   2.3222091e+02   2.5447782e+01   2.2491273e+02   5.3624364e+00   2.0883909e+02   3.3961964e+01   1.5438007e+02   6.9418842e+00   1.9499455e+02   1.1399527e+01   2.6988182e+02   2.2831273e+01   1.3190007e+02   7.9028418e-01   3.8126909e+02   1.2288473e+01   1.8080007e+02   4.5882842e+00   7.0205455e+01   9.2699273e+00   1.7984000e+02   1.3045527e+01
   2.1267091e+02   4.2562691e+01   2.6258364e+02  -3.1466909e+00   2.0740636e+02   6.5940218e+01   2.2296000e+02   1.4695927e+01   9.6180067e+01   1.5978842e+00   1.6482455e+02   1.3256764e+01   3.7077000e+02   2.2352945e+01   1.3829364e+02  -8.4016727e+00   2.1228727e+02  -1.0411164e+01   2.8648273e+02  -8.8740727e+00   2.8596545e+02  -2.9954182e+00   2.3877545e+02   4.0161455e+00   2.6718007e+02   9.1078842e+00   2.1625545e+02   1.3044109e+01   4.2831727e+02   1.9704618e+01   2.7204455e+02  -6.5172000e+00   2.1426818e+02   1.8889455e+01   2.6545818e+02  -5.6793818e+00   4.0929545e+02   3.5818182e-01   1.5850091e+02   1.8827538e+02   1.5270091e+02  -1.0497891e+01   1.9633727e+02  -2.5108800e+01   1.5221455e+02   1.2341927e+01   2.8622091e+02   2.0826873e+01   1.7828545e+02  -2.3392000e+00   2.7242727e+01  -5.4578182e-01   7.0936364e+01   2.1935691e+02   2.3742007e+02   1.4108684e+01   2.0304007e+02   2.4189084e+01   2.6168273e+02   8.1372000e+00   3.6937455e+02  -1.4609964e+01   2.6482909e+02  -1.4043600e+01   2.0990007e+02   6.4502842e+00   2.1418007e+02   2.4537884e+01   1.8423007e+02   6.8438842e+00   1.7978364e+02   1.0903673e+01   2.6123364e+02   1.0550400e+01   2.6291818e+01  -1.4047891e+01   1.8503545e+02  -1.6466473e+01   1.0686545e+02   1.7334909e+00   1.7540455e+02   2.0328545e+01   1.5438182e+02  -1.1901455e+01   2.9237727e+02   8.1961818e+00   3.1455273e+02   1.4112145e+01   1.8536818e+02   7.8054545e-01   2.2657636e+02  -2.1661091e+00   1.3327545e+02  -2.8202182e+00   2.2193636e+02  -5.1194545e+00   1.2477000e+02   9.2739309e+01   2.2430909e+02   7.9998182e+00   2.0608636e+02   1.1794545e+00   1.9099007e+02  -3.6069158e+00   1.7338007e+02   4.8018842e+00   2.2531182e+02   9.2405091e+00   1.5025545e+02   6.8286545e+00   2.6931091e+02  -3.2941818e-01   2.3915273e+02   1.6653236e+01   2.5045909e+02   6.0123636e+00   1.3014007e+02   1.7931084e+01   1.9980455e+02   1.5634727e+01   2.3064182e+02   1.9110473e+01   1.4738007e+02   6.3118842e+00   4.0469909e+02  -6.5859273e+00   1.7128007e+02  -1.3880116e+01   8.3535455e+01   8.5335273e+00   1.6903000e+02  -8.9967273e-01
   1.8762091e+02   5.2666691e+01   2.1425364e+02   1.8669709e+01   1.7640636e+02   5.9040218e+01   1.7768000e+02   9.6983273e+00   9.7330067e+01   1.0315884e+01   1.7658455e+02   1.6895964e+01   4.4020000e+02   2.9885455e+00   1.2839364e+02  -6.5967273e-01   2.2809727e+02   8.3740364e+00   2.8882273e+02   1.5848727e+01   2.6805545e+02  -6.0926182e+00   2.2467545e+02   1.1814145e+01   2.4109007e+02   2.2815084e+01   1.5696545e+02  -1.0642691e+01   4.8445727e+02   2.6503418e+01   1.7342455e+02  -3.0576000e+00   2.2841818e+02  -5.5225455e+00   2.6693818e+02   5.7722182e+00   3.7345455e+01   2.9641818e+00   1.7127091e+02   1.7740378e+02   1.7689091e+02  -1.1243091e+01   1.7600727e+02   2.4176000e+00   1.6178455e+02   2.0063273e+00   3.0151091e+02   2.5223673e+01   1.6071545e+02   3.3464000e+00   1.6622727e+01   5.0638182e+00   6.4746364e+01   2.5385211e+02   2.4909007e+02   6.1250842e+00   2.2957007e+02   1.5456684e+01   2.6730273e+02   1.6760000e-01   3.2723455e+02   1.0241236e+01   2.1663909e+02   4.8616000e+00   1.5290007e+02   2.7400284e+01   2.2490007e+02   5.8702842e+00   1.7066007e+02   2.1639484e+01   1.7368364e+02   7.5316727e+00   2.7546364e+02   2.3752000e+01   3.4101818e+01   9.5173091e+00   1.9351545e+02  -9.5248727e+00   1.1728545e+02  -8.2401091e+00   1.6597455e+02   2.1612945e+01   1.2571182e+02  -1.2507855e+01   3.0604727e+02   3.1582582e+01   3.4012273e+02   8.2965455e+00   2.7308818e+02   7.5729455e+00   2.6514636e+02   1.6788291e+01   2.1199545e+02   1.3742182e+01   2.2331636e+02   9.5401455e+00   1.4730000e+02   1.0003691e+02   2.4401909e+02   2.4763018e+01   2.0122636e+02   2.5098255e+01   2.3399007e+02  -6.2869158e+00   2.2385007e+02  -4.2357158e+00   2.8498182e+02   1.1996909e+01   1.4120545e+02   1.1882655e+01   2.1207091e+02   1.3897818e+00   1.8810273e+02  -1.1502764e+01   2.4526909e+02  -8.5724364e+00   9.7900067e+01   1.0130284e+01   2.0037455e+02  -9.4108727e+00   1.8888182e+02   6.9312727e+00   1.1514007e+02   8.9910842e+00   3.7431909e+02   4.6544727e+00   1.6433007e+02  -2.4854116e+01   6.6825455e+01  -4.5596727e+00   1.3741000e+02  -5.1800727e+00
   2.1676091e+02   7.8905491e+01   2.7530364e+02   6.6457091e+00   1.9359636e+02   9.7945018e+01   2.2116000e+02   2.2359927e+01   9.9660067e+01   9.0794842e+00   1.9330455e+02   1.8458364e+01   4.2886000e+02   5.4275745e+01   1.4991364e+02   2.6187273e+00   2.2147727e+02   1.1943636e+01   3.1596273e+02   1.2487527e+01   3.0605545e+02   1.1157382e+01   2.7648545e+02   2.1669345e+01   2.3023007e+02   2.1543884e+01   2.1391545e+02   2.4711309e+01   4.8702727e+02   1.5577818e+01   2.6423455e+02   1.5917600e+01   2.7498818e+02   1.9841855e+01   2.5407818e+02  -6.2898182e-01   3.9345455e+01  -8.5758182e+00   1.2436091e+02   1.7748658e+02   1.8170091e+02   1.0282109e+01   2.3095727e+02   8.3160000e-01   1.5230455e+02   1.9674727e+01   3.0465091e+02   1.3932473e+01   1.4333545e+02  -5.3032000e+00   3.4092727e+01   4.3862182e+00   1.6584636e+02   9.2054109e+01   2.4242007e+02   1.3948684e+01   2.3847007e+02   5.1646842e+00   3.1168273e+02  -1.2928000e+00   2.5490455e+02   1.5597636e+01   2.2668909e+02   1.3437600e+01   3.3133007e+02   2.5925884e+01   2.5218007e+02   1.0167884e+01   2.0166007e+02   2.2689484e+01   2.0911364e+02   1.9837273e+01   3.0084364e+02   8.1160000e-01   5.3431818e+01   1.4920909e+01   2.2841545e+02  -6.8968727e+00   1.4076545e+02  -1.2928509e+01   1.7249455e+02   1.3331345e+01   1.5609182e+02  -1.0608255e+01   3.0270727e+02   3.4139782e+01   3.6735273e+02   3.3598145e+01   2.6189818e+02   2.6088145e+01   2.7747636e+02   3.4281891e+01   2.0880545e+02   2.9517382e+01   2.1688636e+02   1.1434545e+01   1.8430000e+02   1.1212691e+02   2.7111909e+02   1.3305018e+01   2.3275636e+02   3.9955855e+01   2.1390007e+02   8.9402842e+00   2.1923007e+02   6.2838842e+00   2.9570182e+02   8.4693091e+00   1.2296545e+02   4.5818545e+00   2.4931091e+02   2.2205818e+00   1.9295273e+02  -9.8407636e+00   1.9407909e+02  -4.1472364e+00   1.0428007e+02   9.3298842e+00   2.1418455e+02  -9.0856727e+00   1.9807182e+02  -1.7853927e+01   1.2352007e+02  -7.3493158e+00   3.4254909e+02  -2.3392727e-01   1.5214007e+02  -1.4538916e+01   5.3635455e+01   4.9552727e-01   1.1436000e+02   1.1839273e+00
   2.1295091e+02   7.8870291e+01   2.6825364e+02   9.8197091e+00   1.8140636e+02   6.5730218e+01   2.2501000e+02   1.7671927e+01   1.1980007e+02   9.4682842e+00   1.9087455e+02   6.6027636e+00   3.9172000e+02   1.1966945e+01   1.3415364e+02   1.2589527e+01   1.9009727e+02   2.5174036e+01   3.1596273e+02   2.7527527e+01   3.0629545e+02   2.4568182e+01   2.5648545e+02   2.6119345e+01   2.5061007e+02   3.9863484e+01   2.5058545e+02   2.0437709e+01   4.5660727e+02  -5.6085818e+00   3.3332455e+02   1.2810400e+01   2.9098818e+02   1.8271855e+01   2.8302818e+02   5.3450182e+00   5.3345455e+01   9.1141818e+00   1.3746091e+02   2.2176858e+02   1.7193091e+02  -4.3662909e+00   2.2447727e+02  -1.4100000e+00   1.9635455e+02  -8.8992727e+00   3.0236091e+02   2.0065673e+01   1.5567545e+02  -4.7704000e+00   3.3282727e+01   1.0161018e+01   2.0260636e+02   3.5873309e+01   1.9847007e+02   3.9754684e+01   2.4304007e+02   1.6419084e+01   2.7063273e+02   9.9012000e+00   2.7980455e+02   2.0135636e+01   2.2596909e+02   8.5452000e+00   2.9947007e+02   3.4054684e+01   2.4033007e+02   2.6925884e+01   2.0157007e+02   9.8866842e+00   1.8916364e+02   8.1327273e-01   2.9623364e+02   7.8004000e+00   4.6341818e+01  -4.6189091e-01   2.7108545e+02   8.9795273e+00   1.1019545e+02   1.6070909e+00   1.6402455e+02   2.3858945e+01   1.6928182e+02   1.8665455e+00   3.3370727e+02   3.9269782e+01   3.6516273e+02   2.7683345e+01   2.2994818e+02   3.4214145e+01   2.4652636e+02   1.7617891e+01   1.7189545e+02   2.5040182e+01   2.4912636e+02   1.3615345e+01   1.5977000e+02   1.0517931e+02   2.6430909e+02   1.3609818e+01   2.3170636e+02   1.3609855e+01   2.0095007e+02   5.9362842e+00   1.9676007e+02   2.8311484e+01   2.6184182e+02   2.2318109e+01   1.0334545e+02  -3.5185455e+00   2.2503091e+02  -8.7870182e+00   1.8034273e+02   6.7880364e+00   1.9207909e+02   2.5427636e+00   1.3499007e+02   1.4430842e+00   2.0275455e+02  -2.4171273e+01   2.1859182e+02   5.9447273e-01   1.3304007e+02  -1.2160916e+01   3.4302909e+02   9.0676727e+00   1.3723007e+02  -3.1206116e+01   5.5065455e+01   1.3861127e+01   1.1908000e+02   1.0326327e+01
   2.0605091e+02   3.6422291e+01   2.5544364e+02   1.5994509e+01   1.7778636e+02   7.0449818e+01   1.7892000e+02   3.6891273e+00   8.7040067e+01   1.4999084e+01   1.6887455e+02  -5.1572364e+00   4.1020000e+02   2.7918545e+01   1.2762364e+02  -5.2180727e+00   1.9176727e+02  -6.3895636e+00   3.0201273e+02   7.2635273e+00   2.9086545e+02   5.1325818e+00   3.0139545e+02   1.4906545e+01   2.5309007e+02   4.1525084e+01   2.3867545e+02   1.8300509e+01   5.7331727e+02   2.0774618e+01   2.0875455e+02   1.0066000e+01   2.8088818e+02   1.2559855e+01   2.3645818e+02  -2.2739382e+01   6.8145455e+01   1.9980182e+01   1.2317091e+02   1.6868178e+02   1.6298091e+02   2.4497091e+00   1.7200727e+02  -8.5424000e+00   1.5030455e+02   4.2147273e+00   2.7979091e+02  -2.7987273e+00   1.8528545e+02  -9.8092000e+00   3.0902727e+01  -7.0785818e+00   2.0808636e+02   2.2244909e+01   2.4457007e+02   1.4016684e+01   2.6152007e+02   2.8420684e+01   2.3078273e+02   2.4899200e+01   3.1399455e+02   1.4680436e+01   2.4349909e+02   1.8332800e+01   2.8476007e+02   3.0271484e+01   2.4428007e+02   2.4889884e+01   2.2780007e+02   2.8258284e+01   2.2482364e+02   1.9060473e+01   3.2137364e+02  -6.4508000e+00   4.1051818e+01   2.3301309e+01   2.4341545e+02   1.5333127e+01   1.5671545e+02   1.7935491e+01   2.0749455e+02   1.3191345e+01   1.9700182e+02  -3.1105455e-01   3.3089727e+02   1.4734582e+01   4.0497273e+02   8.0185455e+00   2.1803818e+02   4.4166945e+01   2.6047636e+02   1.3691891e+01   1.7184545e+02   4.1284182e+01   2.4140636e+02   1.0232945e+01   1.9649000e+02   1.6341709e+01   2.8397909e+02   1.0226218e+01   2.4013636e+02   8.6954545e+00   1.9576007e+02   2.3061484e+01   1.9090007e+02  -1.7397158e+00   2.8470182e+02   2.9919309e+01   1.3434545e+02   8.7214545e+00   2.2741091e+02  -1.1117418e+01   1.8076273e+02  -1.1145564e+01   2.3483909e+02  -7.5480364e+00   1.0833007e+02  -6.1341158e+00   2.4775455e+02  -4.2512727e+00   2.1350182e+02   4.3916727e+00   1.2518007e+02  -1.1532116e+01   3.4412909e+02   1.3596727e+00   1.5933007e+02  -1.7784116e+01   5.6295455e+01   1.0422727e+01   1.3194000e+02   1.3537527e+01
   1.6438091e+02   6.2665891e+01   2.7220364e+02  -4.6862909e+00   1.7969636e+02   5.1537018e+01   1.9687000e+02   3.0631273e+00   8.5520067e+01   2.6068418e-01   1.3011455e+02   1.0613564e+01   3.8958000e+02   1.7468145e+01   1.1862364e+02  -3.8280727e+00   1.8404727e+02   6.4680364e+00   3.1329273e+02   8.4611273e+00   3.2010545e+02   1.1933382e+01   3.6829545e+02   3.1464545e+01   2.4666007e+02   4.9989484e+01   2.8539545e+02   1.4992909e+01   5.4726727e+02   5.4786182e+00   5.8994545e+01   1.8806800e+01   3.2136818e+02   2.2841455e+01   2.2888818e+02  -8.3237818e+00   6.5575455e+01  -9.0042182e+00   1.7955091e+02   1.5240138e+02   2.1732091e+02  -6.9974909e+00   1.1795727e+02  -1.8218400e+01   1.3202455e+02  -3.5462873e+01   2.4251091e+02  -3.7163273e+00   1.9705545e+02  -1.2790800e+01   1.8382727e+01  -5.6469818e+00   1.5917636e+02   2.8587709e+01   2.9423007e+02   5.8938842e+00   2.5966007e+02   1.6999484e+01   2.5992273e+02  -4.0520000e+00   2.8475455e+02   1.5879636e+01   2.7501909e+02   4.5212000e+00   3.0190007e+02   2.6480284e+01   2.3495007e+02   2.6686284e+01   2.0638007e+02   4.0401884e+01   1.9878364e+02   2.5333673e+01   3.0713364e+02   1.8498400e+01   4.6201818e+01   2.0119309e+01   2.5222545e+02   2.4818327e+01   1.3367545e+02   3.9686909e+00   1.9230455e+02   1.7596545e+01   1.5714182e+02   1.1787745e+01   3.1708727e+02   1.1599382e+01   3.2640273e+02   2.5164145e+01   2.0870818e+02   3.2583345e+01   2.3795636e+02   2.7063491e+01   1.5737545e+02   1.3771782e+01   2.3069636e+02   9.5597455e+00   1.9134000e+02  -4.4362909e+00   2.4549909e+02   2.1461818e-01   2.3737636e+02   2.4106255e+01   1.6057007e+02  -1.0693316e+01   2.0099007e+02  -7.0269158e+00   2.9441182e+02   2.0525091e+00   1.3701545e+02   1.8317855e+01   2.1455091e+02  -8.8618182e-02   1.7686273e+02  -2.4793564e+01   1.9583909e+02  -7.6180364e+00   1.1209007e+02  -1.6249158e+00   2.5408455e+02  -4.1767273e-01   1.9250182e+02   4.7316727e+00   9.5140067e+01  -1.5089158e+00   3.3564909e+02   2.9380727e+00   1.1914007e+02  -2.0998916e+01   4.4485455e+01  -1.2052473e+01   1.1594000e+02  -7.6524727e+00
   1.8533091e+02   4.6889891e+01   2.5101364e+02   6.6289091e+00   1.9107636e+02   2.8576618e+01   1.8754000e+02   3.0495273e+00   1.0018007e+02   1.8478842e+00   1.5601455e+02   7.6315636e+00   2.9015000e+02  -1.1957455e+01   1.1534364e+02  -2.0855673e+01   2.3024727e+02  -7.8479636e+00   2.7953273e+02   3.7819273e+00   3.1567545e+02  -5.6221818e-01   2.9924545e+02   3.6888545e+01   2.5823007e+02   3.9353884e+01   3.0239545e+02   8.2929091e+00   5.3436727e+02   1.5320618e+01   2.2542455e+02   2.1922400e+01   3.0074818e+02   3.1451055e+01   2.1155818e+02   4.4426182e+00   5.0675455e+01  -1.8812218e+01   1.3822091e+02   1.7889778e+02   2.9241091e+02   4.7530909e-01   1.2771727e+02  -3.8592000e+00   1.2968455e+02  -4.6556727e+00   2.2103091e+02   1.4622073e+01   1.8971545e+02  -1.1636000e+00   7.8527273e+00  -5.5145818e+00   5.5556364e+01   1.8696731e+02   2.9480007e+02   2.7048284e+01   2.4785007e+02   1.3134284e+01   2.0873273e+02   5.9932000e+00   2.5737455e+02   2.4260036e+01   2.6968909e+02   8.8576000e+00   2.9918007e+02   1.2547884e+01   2.4185007e+02   3.4044284e+01   2.3247007e+02   6.9846842e+00   2.4063364e+02   3.1756727e+00   3.3051364e+02   2.4800000e-01   4.1011818e+01   1.5345091e+00   2.7174545e+02   4.0267273e+00   1.5086545e+02   5.9349091e-01   2.2702455e+02   7.0089455e+00   1.7319182e+02  -8.2625455e-01   2.7137727e+02   6.0661818e+00   3.0069273e+02  -3.6890545e+00   2.4013818e+02   1.9158945e+01   2.1828636e+02  -1.1602909e+01   1.5503545e+02   1.4908982e+01   2.1288636e+02   5.1454545e-01   1.7130000e+02   1.3569091e+00   2.5535909e+02   8.9458182e+00   2.0860636e+02  -2.5214545e-01   1.9099007e+02   5.9230842e+00   1.6509007e+02   4.2508418e-01   2.1527182e+02   2.6763709e+01   1.4644545e+02   5.7534545e+00   2.0003091e+02  -1.4070182e+00   1.7691273e+02  -1.6887564e+01   2.3340909e+02  -9.1936364e+00   1.1047007e+02  -3.0531582e-01   2.2375455e+02   2.6287273e+00   2.0283182e+02   9.2852727e+00   1.1123007e+02  -3.3161158e+00   3.3035909e+02  -9.4887273e+00   1.5033007e+02   3.6058842e+00   7.2865455e+01  -5.7528727e+00   1.3498000e+02  -3.2567273e-01
   1.8690091e+02   6.3384291e+01   2.6353364e+02  -6.0326909e+00   1.6440636e+02   5.3710218e+01   2.0196000e+02  -1.3244073e+01   8.3470067e+01   4.2346842e+00   1.4244455e+02   8.5271636e+00   3.0443000e+02  -4.2898545e+00   9.5823636e+01  -2.2624073e+01   1.8338727e+02   4.1408364e+00   2.9477273e+02  -2.8672727e+00   2.4872545e+02   6.8437818e+00   2.2229545e+02   8.0454545e-01   2.9142007e+02   3.5508684e+01   3.1686545e+02   1.7135309e+01   5.2955727e+02   2.5054182e+00   2.4194455e+02   2.6220800e+01   2.7098818e+02   6.2618545e+00   1.8764818e+02  -7.7845818e+00   5.3145455e+01  -1.0598182e+00   1.4236091e+02   1.4699658e+02   2.0532091e+02   1.3342509e+01   1.3514727e+02  -1.3743600e+01   1.0797455e+02   5.3611273e+00   2.0779091e+02  -1.4128727e+01   1.7381545e+02  -2.2160000e-01   1.9002727e+01   5.9734182e+00   8.7896364e+01   1.3776011e+02   2.2871007e+02   2.2715484e+01   2.3861007e+02   3.0113484e+01   2.4544273e+02   2.1964000e+00   2.6818455e+02   6.9652364e+00   1.9649909e+02   9.0280000e-01   1.3447007e+02   9.1046842e+00   2.0618007e+02   2.8707884e+01   1.9304007e+02   3.1469084e+01   2.9144364e+02   8.4008727e+00   3.2913364e+02   5.1684000e+00   3.7721818e+01   7.4177091e+00   2.3160545e+02   1.4047927e+01   1.1495545e+02   2.2762909e+00   3.0854455e+02   1.9587345e+01   1.6628182e+02  -1.5803455e+01   2.5218727e+02   2.8791382e+01   3.1069273e+02   7.1309455e+00   2.6055818e+02   8.3353455e+00   1.9600636e+02   1.7469491e+01   1.4503545e+02   1.6858982e+01   2.3169636e+02  -1.9902545e+00   1.4906000e+02  -7.7738909e+00   2.6749909e+02  -4.3053818e+00   1.8875636e+02   9.9958545e+00   1.8190007e+02   1.4410284e+01   1.4242007e+02  -1.8381316e+01   2.1893182e+02   1.4090909e+01   1.4325545e+02   3.8686545e+00   2.1598091e+02  -4.1530182e+00   1.9405273e+02   1.2451236e+01   2.2645909e+02   2.2623636e+00   8.7520067e+01   1.8050684e+01   2.8384455e+02   9.7715273e+00   2.3016182e+02  -2.8112727e-01   1.0761007e+02   2.3034842e+00   3.3497909e+02  -1.0198327e+01   1.4952007e+02  -2.5139316e+01   6.3345455e+01   1.2887273e+00   1.4560000e+02   1.2544727e+01
   1.9948091e+02   3.8717891e+01   2.9706364e+02  -6.3350909e+00   1.3659636e+02   6.4935018e+01   2.7363000e+02   4.9232727e-01   9.1180067e+01   2.2667884e+01   1.6249455e+02  -1.1696836e+01   3.1781000e+02   6.2597455e+00   1.2229364e+02  -2.6016727e+00   1.7133727e+02  -2.0451636e+00   3.0344273e+02   1.1991273e+00   2.6610545e+02   1.6253382e+01   2.2034545e+02   5.8705455e+00   2.8399007e+02   2.4003084e+01   2.6258545e+02   2.2387709e+01   4.5683727e+02   4.9930182e+00   1.9809455e+02   6.8688000e+00   2.3712818e+02   2.6680655e+01   1.5793818e+02  -4.8377818e+00   3.4324545e+02   1.1972182e+01   1.2103091e+02   1.3985298e+02   1.4570091e+02  -4.8878909e+00   1.3538727e+02  -1.9282800e+01   1.0797455e+02  -9.4488727e+00   2.4422091e+02  -1.3283127e+01   1.7733545e+02  -1.8553200e+01   3.4812727e+01  -1.1671382e+01   1.4912636e+02   1.2481709e+01   2.3685007e+02   1.2444284e+01   2.2071007e+02   1.7925484e+01   2.5620273e+02   7.8156000e+00   2.4437455e+02  -2.0299636e+00   1.9677909e+02  -5.9796000e+00   2.2871007e+02   2.0615484e+01   2.2471007e+02   1.1935484e+01   1.4995007e+02  -1.1753716e+01   2.1916364e+02   1.0753273e+01   3.2389364e+02  -1.0032400e+01   4.3581818e+01  -2.2381091e+01   2.1941545e+02   2.1063127e+01   1.3676545e+02  -8.3285091e+00   1.9006455e+02  -7.7942545e+00   1.4914182e+02  -5.5222545e+00   2.5380727e+02   2.8091782e+01   3.7669273e+02   6.9009455e+00   2.5646818e+02   1.5662545e+01   2.1476636e+02   1.2158691e+01   1.9718545e+02   2.4346982e+01   2.2779636e+02   1.2791745e+01   1.7158000e+02   2.8564509e+01   2.5144909e+02   1.6828618e+01   2.0832636e+02   1.7910255e+01   2.1318007e+02   8.7178842e+00   1.6357007e+02  -4.1233158e+00   2.3560182e+02   9.6073091e+00   2.0820545e+02   1.7472655e+01   2.1898091e+02   6.8869818e+00   1.9443273e+02   5.7608364e+00   2.2716909e+02   5.0155636e+00   1.0952007e+02  -1.7993158e+00   2.5227455e+02   1.2147127e+01   2.1159182e+02   1.0634473e+01   1.2752007e+02   3.2660684e+01   3.5597909e+02   2.0791673e+01   1.9023007e+02  -6.2561158e+00   6.7345455e+01   6.1587273e+00   1.5622000e+02   2.3551273e+00
   1.7124091e+02   7.5357091e+01   2.4020364e+02   5.4937091e+00   1.9269636e+02   6.0117018e+01   2.7596000e+02   1.3115927e+01   1.0228007e+02   6.9698842e+00   1.6511455e+02   3.1813564e+01   3.3267000e+02   1.6930945e+01   1.4296364e+02  -1.0255273e+01   2.0866727e+02  -9.8156364e-01   2.9239273e+02   7.1331273e+00   2.5048545e+02   1.1742982e+01   2.2000545e+02   2.0087745e+01   2.6614007e+02   2.6341084e+01   1.2701545e+02   3.4233091e+00   4.9245727e+02   1.1713418e+01   2.3323455e+02  -2.6524000e+00   2.5326818e+02   1.4579455e+01   1.9497818e+02  -1.3940982e+01   3.3034545e+02  -8.6658182e+00   7.9360909e+01   1.8541658e+02   1.4060091e+02  -1.2569891e+01   1.3085727e+02  -1.9204000e+00   1.0130455e+02  -1.8345273e+01   2.3436091e+02   3.6456727e+00   1.8600545e+02  -1.4196800e+01   3.8192727e+01  -7.8517818e+00   1.4041636e+02   2.7708509e+01   2.1818007e+02   1.1647884e+01   2.0671007e+02  -2.3845158e+00   2.3049273e+02  -1.4176000e+00   2.5880455e+02  -8.4743636e+00   2.2653909e+02  -1.0020400e+01   2.6680007e+02   1.4618284e+01   1.9861007e+02   1.8334842e+00   1.5609007e+02   9.1450842e+00   2.0468364e+02  -1.0618327e+01   2.9794364e+02  -1.8906400e+01   3.3821818e+01   3.1097091e+00   2.1098545e+02   1.1117527e+01   9.7245455e+01  -5.8769091e+00   1.8354455e+02  -2.6526545e+00   1.2700182e+02   7.0989455e+00   2.9918727e+02   1.9221382e+01   3.5493273e+02   2.1111745e+01   2.7979818e+02   2.6176145e+01   1.9881636e+02   1.1854691e+01   2.0813545e+02   1.6000982e+01   2.5393636e+02   1.7900545e+01   2.0020000e+02   2.3894909e+01   2.6858909e+02  -6.2525818e+00   2.0170636e+02   2.5959855e+01   2.3399007e+02   8.8130842e+00   1.4290007e+02   1.9602842e+00   2.5779182e+02   6.2621091e+00   2.5715545e+02   1.3665455e-01   2.0922091e+02   6.5777818e+00   1.8876273e+02  -2.3655636e+00   2.1726909e+02   5.6175636e+00   1.2790007e+02   1.7730284e+01   2.4418455e+02   3.3743273e+00   2.2697182e+02   9.5040727e+00   1.3933007e+02   2.0285884e+01   3.3221909e+02  -3.2575273e+00   1.8423007e+02  -1.3346116e+01   8.3915455e+01  -7.3687273e-01   1.7303000e+02   7.5903273e+00
   2.0595091e+02   7.1910291e+01   3.2306364e+02   5.9649091e+00   1.8611636e+02   6.4313418e+01   2.7239000e+02  -3.1684727e+00   1.3347007e+02   1.7094684e+01   1.6835455e+02   1.7594364e+01   2.6143000e+02   1.9060145e+01   1.3543364e+02   1.1727127e+01   1.8424727e+02   1.7072036e+01   3.4182273e+02   5.9887273e+00   3.0396545e+02   3.0345818e+00   2.3510545e+02   8.0197455e+00   2.1595007e+02   3.1396284e+01   2.1953545e+02  -2.8290909e-02   5.1312727e+02   1.2819818e+01   2.0137455e+02  -3.5336000e+00   2.5055818e+02   3.3662545e+00   1.7345818e+02  -9.6993818e+00   3.7295545e+02   1.1505382e+01   1.5184091e+02   1.7242818e+02   1.7141091e+02   1.1675309e+01   1.7195727e+02   1.0816000e+00   1.5411455e+02   6.0999273e+00   2.1979091e+02  -2.1387273e+00   1.8395545e+02   1.8672000e+00   2.7902727e+01  -1.9785818e+00   1.6198636e+02   2.4642909e+01   2.3804007e+02   4.2969084e+01   2.4833007e+02   2.7285884e+01   2.9682273e+02   2.5160000e+00   2.7404455e+02  -2.1735636e+00   2.3987909e+02   1.5722400e+01   2.8461007e+02   3.0093484e+01   2.2780007e+02   2.5878284e+01   1.9604007e+02   1.9089084e+01   2.0739364e+02  -7.4451273e+00   3.1361364e+02   3.9890000e+01   4.3391818e+01   9.2041091e+00   2.5036545e+02  -4.3628727e+00   1.3433545e+02   1.4775891e+01   1.9906455e+02   1.2015745e+01   1.6733182e+02   2.8325455e+00   2.6380727e+02   9.8617818e+00   3.8731273e+02   1.4134545e-01   2.8684818e+02   9.5221455e+00   2.0866636e+02   2.1496691e+01   2.3575545e+02   1.5013818e+00   2.6755636e+02   2.2610945e+01   2.1253000e+02   3.3668509e+01   2.9735909e+02   2.5115818e+01   2.3422636e+02   9.1682545e+00   2.4233007e+02   2.7145884e+01   1.4047007e+02   5.1946842e+00   2.7146182e+02   1.4218509e+01   2.0210545e+02   1.2110655e+01   2.1507091e+02   7.4897818e+00   1.9600273e+02   1.2952364e+00   2.0002909e+02   2.9806764e+01   1.3452007e+02  -3.3693158e+00   2.1313455e+02   1.0088327e+01   2.3516182e+02   2.0798873e+01   1.4714007e+02   3.4571084e+01   3.4478909e+02   1.8546873e+01   1.8838007e+02  -2.1968116e+01   8.3155455e+01  -1.0106073e+01   1.6603000e+02  -1.0759673e+01
   2.2152091e+02   6.0854691e+01   3.3949364e+02   1.6650509e+01   2.3407636e+02   6.9426618e+01   2.6206000e+02   9.3279273e+00   1.3718007e+02   1.5177884e+01   1.8006455e+02   2.9757564e+01   2.3720000e+02   1.3468545e+01   1.8324364e+02   1.2902327e+01   2.3971727e+02   8.6844364e+00   3.4091273e+02   2.6441527e+01   2.8420545e+02   1.1335382e+01   2.1986545e+02   1.0998945e+01   3.0538007e+02   1.5771884e+01   1.7896545e+02  -2.9226909e+00   4.6555727e+02  -4.5145818e+00   1.9651455e+02   1.3752000e+00   2.5007818e+02   1.3124655e+01   1.8450818e+02  -8.7338182e-01   3.8224545e+02   2.8572182e+01   1.6379091e+02   1.6814218e+02   1.5536091e+02  -1.3206909e+00   1.8585727e+02  -3.9610400e+01   1.8064455e+02  -1.4212473e+01   2.3455091e+02   5.8704727e+00   1.8019545e+02  -2.6212000e+01   4.0952727e+01  -4.2625818e+00   1.5560636e+02   2.2823309e+01   2.3685007e+02   2.0774284e+01   2.6595007e+02   2.6686284e+01   2.0849273e+02   1.4582400e+01   2.5513455e+02   2.1149236e+01   2.3753909e+02   1.1669600e+01   2.3271007e+02   3.7625484e+01   2.4433007e+02   3.4085884e+01   1.8276007e+02   1.6671484e+01   2.3587364e+02   5.5564727e+00   3.1656364e+02   1.7464000e+01   7.0671818e+01   7.4517091e+00   2.4098545e+02   1.6297527e+01   1.5343545e+02   1.5577891e+01   1.9625455e+02   4.4705455e+00   1.7066182e+02   3.6561455e+00   2.8342727e+02   1.2532182e+01   4.0345273e+02   3.8810145e+01   2.4846818e+02   1.4922545e+01   1.8138636e+02   1.9829091e+01   1.9818545e+02   1.8746982e+01   2.6740636e+02   2.3432945e+01   1.6939000e+02   7.7897091e+00   3.0339909e+02   2.1532618e+01   2.3951636e+02   2.0365055e+01   2.3985007e+02   2.5634284e+01   1.8752007e+02   7.7706842e+00   2.5584182e+02   1.7708109e+01   1.9177545e+02   1.1027055e+01   2.2450091e+02   5.5853818e+00   1.7581273e+02  -1.3295636e+00   2.2635909e+02   6.4603636e+00   1.0499007e+02   1.8183084e+01   2.3965455e+02   7.1167273e+00   2.3378182e+02   3.2392727e+00   1.4585007e+02   1.0534284e+01   3.1083909e+02   9.3028727e+00   2.1718007e+02  -7.4121158e+00   7.8395455e+01  -3.7652727e+00   1.5189000e+02   8.5115273e+00
   1.9933091e+02   7.2819891e+01   2.8977364e+02   1.4008109e+01   2.2531636e+02   6.5317418e+01   2.7096000e+02  -6.3340727e+00   1.4323007e+02   1.4973884e+01   1.7092455e+02   7.2487636e+00   2.8424000e+02   2.2753455e+00   1.6077364e+02   1.1079927e+01   2.1976727e+02  -6.0095636e+00   3.2701273e+02  -3.9647273e-01   2.3696545e+02  -3.7454182e+00   2.1529545e+02   2.8364545e+01   2.8299007e+02   3.2943084e+01   1.5710545e+02   1.1636109e+01   4.9255727e+02   5.3254182e+00   3.1651455e+02  -9.7448000e+00   2.7365818e+02   7.0825455e-01   1.6950818e+02   1.8566182e+00   4.0224545e+02   1.1492182e+01   1.3308091e+02   1.6654898e+02   1.6574091e+02   4.8489091e+00   1.9257727e+02  -1.4338000e+01   1.8206455e+02  -3.6160727e+00   2.7227091e+02   1.2562873e+01   1.8038545e+02   1.3772800e+01   5.0522727e+01   4.2618182e+00   1.9327636e+02   4.1619709e+01   2.6171007e+02   2.8405484e+01   2.6252007e+02   3.7960684e+01   2.3549273e+02   5.1824000e+00   2.7999455e+02   2.1880436e+01   2.6668909e+02  -1.2324000e+00   2.8523007e+02   4.3523884e+01   2.4233007e+02   2.7475884e+01   2.0204007e+02   2.0699084e+01   2.7359364e+02   1.7448873e+01   3.2356364e+02   1.8714000e+01   5.0341818e+01   1.8598109e+01   2.1203545e+02   2.2463527e+01   1.4148545e+02   1.3673891e+01   2.0554455e+02   9.9173455e+00   1.6638182e+02   9.7185455e+00   2.3332727e+02   8.1601818e+00   3.9902273e+02   1.2874545e+01   2.7241818e+02   2.0956545e+01   1.9895636e+02   2.2993491e+01   2.3518545e+02   4.7976982e+01   2.6817636e+02  -1.4865455e-01   1.6853000e+02   3.1885091e+00   2.7654909e+02   5.5906182e+00   2.0546636e+02   1.4949055e+01   1.9676007e+02   2.0461484e+01   1.8899007e+02  -7.5869158e+00   2.1489182e+02   2.1694109e+01   1.9796545e+02   1.0961855e+01   1.7507091e+02   2.5499782e+01   2.1638273e+02   2.7648364e+00   2.0454909e+02   1.5965164e+01   1.2795007e+02   2.4726284e+01   2.5856455e+02   1.2933927e+01   2.5464182e+02   1.5000473e+01   1.9347007e+02   3.5104684e+01   3.1116909e+02   7.1864727e+00   1.8123007e+02  -1.0726116e+01   9.2205455e+01  -8.9200727e+00   1.5932000e+02   1.1687127e+01
   1.5986091e+02   9.8027491e+01   2.1801364e+02   3.7989091e+00   2.2288636e+02   3.9321818e+01   2.3739000e+02  -1.1368473e+01   1.2438007e+02   6.3418842e+00   1.4658455e+02   7.9559636e+00   3.4520000e+02  -5.3614545e+00   1.3558364e+02  -1.6714873e+01   2.0852727e+02   2.4596364e+00   3.2244273e+02   1.9059127e+01   3.1553545e+02  -4.0310182e+00   2.0262545e+02   1.8188145e+01   3.3057007e+02   4.5946684e+01   1.9848545e+02   1.8515709e+01   5.3041727e+02   2.5866182e+00   2.3075455e+02  -3.7440000e+00   2.5284818e+02   2.3233055e+01   1.9916818e+02  -1.1896182e+01   3.7014545e+02   7.4901818e+00   2.0455091e+02   1.7612138e+02   1.7527091e+02  -3.1534909e+00   2.1162727e+02   8.5800000e-01   1.4311455e+02   9.8799273e+00   2.6065091e+02   3.8724727e+00   2.0857545e+02  -1.6192400e+01   3.3382727e+01   1.8230182e+00   1.8060636e+02   2.4063309e+01   2.5333007e+02   2.4695884e+01   2.1904007e+02   3.4529084e+01   2.7901273e+02   1.3700800e+01   3.0818455e+02  -3.9947636e+00   2.5344909e+02   8.0168000e+00   3.0561007e+02   3.8513484e+01   2.4747007e+02   3.2734684e+01   2.0628007e+02   7.6998842e+00   2.3587364e+02   3.3164727e+00   3.2661364e+02  -3.6800000e+00   5.8011818e+01   1.6794509e+01   2.5289545e+02   3.8647273e+00   1.7043545e+02   1.7457891e+01   1.8740455e+02  -2.1014545e+00   1.6623182e+02  -1.0394545e+00   2.2704727e+02   4.5225818e+00   3.5740273e+02   4.4414545e-01   1.6975818e+02   1.5093455e+00   1.7895636e+02   1.3543491e+01   1.8413545e+02   1.8209818e+00   2.1855636e+02  -8.5090545e+00   1.6187000e+02   4.6813091e+00   2.6730909e+02   7.0981818e-01   1.6513636e+02  -6.8454545e-01   2.1557007e+02  -1.9333316e+01   1.6166007e+02  -2.9705158e+00   1.9550182e+02   1.9005309e+01   2.2944545e+02   3.3393455e+01   1.9012091e+02   9.7657818e+00   2.2191273e+02   1.4082436e+01   2.4383909e+02   3.5196364e-01   9.5900067e+01   3.1502842e+00   2.5384455e+02  -7.9784727e+00   2.6211182e+02   3.8828727e+00   1.7871007e+02   1.6185484e+01   3.2731909e+02   1.4324473e+01   1.8023007e+02  -1.4176116e+01   7.1065455e+01   2.1201127e+01   1.4660000e+02   1.3654727e+01
   1.3419091e+02   9.6321091e+01   3.1444364e+02  -4.2054909e+00   1.7302636e+02   4.9360618e+01   2.5577000e+02  -8.6488727e+00   1.1147007e+02  -7.7653158e+00   1.3306455e+02  -1.0532436e+01   3.4824000e+02   2.1305345e+01   1.5401364e+02  -3.3139273e+01   1.8309727e+02   5.6340364e+00   3.1986273e+02   1.5645527e+01   3.3558545e+02  -1.3775018e+01   1.9281545e+02   1.5022945e+01   3.1304007e+02   2.1869084e+01   2.1967545e+02  -9.9894909e+00   6.0122727e+02   1.7681818e+01   1.8523455e+02   1.0376000e+00   2.5669818e+02  -5.5549455e+00   1.7764818e+02   2.5825418e+01   4.0386545e+02   1.9262582e+01   1.6812091e+02   1.9303578e+02   1.5722091e+02  -8.9994909e+00   1.7038727e+02  -1.3132800e+01   1.8392455e+02  -1.0144873e+01   2.6698091e+02   1.7946073e+01   1.9857545e+02   1.5747600e+01   3.2142727e+01   1.4492218e+01   1.8469636e+02   2.2256109e+01   2.0952007e+02   1.6010684e+01   2.6385007e+02   1.8234284e+01   2.6049273e+02   5.9024000e+00   2.8337455e+02   3.4230036e+01   2.6272909e+02   3.1034400e+01   3.3190007e+02   3.3500284e+01   2.3942007e+02   2.0048684e+01   2.0385007e+02   1.1414284e+01   2.1487364e+02   3.5426473e+01   3.3318364e+02   1.4374400e+01   4.9101818e+01   1.6227309e+01   2.3951545e+02   1.2885127e+01   1.6933545e+02   1.5355891e+01   2.5054455e+02   8.2773455e+00   1.6033182e+02   4.5825455e+00   2.3523727e+02  -1.0426182e+00   3.6088273e+02   1.2255745e+01   1.9755818e+02   2.1755345e+01   1.6338636e+02  -6.1609091e+00   1.8946545e+02   1.2584582e+01   2.2731636e+02  -2.6398545e+00   1.5320000e+02  -1.7865091e+01   2.7444909e+02  -1.1911382e+01   1.8756636e+02   6.5710545e+00   1.7890007e+02   5.0802842e+00   1.6585007e+02  -2.1975716e+01   1.9631182e+02  -1.1494909e+00   1.8286545e+02   3.4739855e+01   1.9607091e+02   1.1099782e+01   2.1457273e+02   1.6719636e+01   2.0997909e+02   1.0110764e+01   1.1033007e+02   1.2465884e+01   2.6237455e+02   1.8149127e+01   2.7502182e+02   5.8900727e+00   1.9452007e+02   2.1110684e+01   3.7402909e+02  -2.4623273e+00   2.2171007e+02  -7.9145158e+00   7.7915455e+01   7.7931273e+00   1.5989000e+02   2.4781527e+01
   1.3005091e+02   9.5362291e+01   2.9091364e+02   1.4966909e+01   1.5535636e+02   5.1004218e+01   2.6163000e+02   6.1223273e+00   1.1499007e+02  -2.8069158e+00   1.1116455e+02   2.0795636e+00   3.3958000e+02  -7.0518545e+00   1.2258364e+02  -2.3344873e+01   2.0200727e+02   5.1712364e+00   3.3639273e+02   2.2831273e+00   2.6981545e+02   6.7665818e+00   1.7039545e+02   1.3866545e+01   2.0733007e+02   2.1515884e+01   3.0272545e+02  -1.5493491e+01   5.7360727e+02   5.5614182e+00   1.8499455e+02  -7.6532000e+00   2.6498818e+02   6.2618545e+00   1.8483818e+02   1.2290218e+01   3.9110545e+02   9.0933818e+00   2.0341091e+02   1.8773258e+02   1.6317091e+02   1.1094509e+01   1.7928727e+02   1.2395200e+01   1.8049455e+02   3.9395273e+00   2.7598091e+02   3.1366073e+01   2.5328545e+02   2.1308000e+00   2.8952727e+01   7.8474182e+00   1.9008636e+02   1.6254909e+01   2.4480007e+02   3.0378284e+01   2.7276007e+02   2.8091484e+01   2.5739273e+02   1.1430400e+01   2.5971455e+02   1.9692836e+01   2.2396909e+02   2.0845200e+01   2.9442007e+02   2.0878684e+01   2.3038007e+02   3.9531884e+01   1.7504007e+02   2.1669084e+01   2.0630364e+02   2.9442073e+01   3.2242364e+02   8.5652000e+00   5.0581818e+01   1.8918909e+01   2.6336545e+02   1.8887127e+01   1.4400545e+02   1.2712291e+01   2.0878455e+02   1.2708145e+01   1.6257182e+02  -9.7466545e+00   2.8523727e+02   1.2727382e+01   3.9040273e+02   3.0804145e+01   2.3794818e+02   2.9954145e+01   1.6405636e+02  -2.4509091e-02   2.0203545e+02   3.6768982e+01   2.9236636e+02   8.1561455e+00   1.9363000e+02   9.6605091e+00   3.4335909e+02   2.1525818e+01   2.0460636e+02   1.3347855e+01   2.1199007e+02  -1.6426916e+01   1.9633007e+02  -8.9841158e+00   1.8265182e+02   1.2413309e+01   1.9958545e+02   2.5882255e+01   1.8283091e+02   2.9689818e+00   2.1629273e+02  -3.7796364e-01   1.8207909e+02   1.3622764e+01   1.0118007e+02   9.1078842e+00   2.5523455e+02   1.6530327e+01   2.8759182e+02   1.5844473e+01   2.2385007e+02   1.1144284e+01   3.5526909e+02   1.0228473e+01   2.0599007e+02  -2.3046916e+01   7.1255455e+01   9.9959273e+00   1.5584000e+02   7.9155273e+00
   1.4062091e+02   8.6326691e+01   3.1353364e+02  -1.2226909e+00   2.5378636e+02   7.1559818e+01   2.1254000e+02  -2.3050473e+01   1.0990007e+02  -6.0697158e+00   1.3597455e+02   3.9947636e+00   2.9086000e+02   1.1985745e+01   1.2882364e+02  -9.2640727e+00   2.1766727e+02  -1.2461564e+01   4.1096273e+02  -2.0724727e+00   3.0305545e+02   1.4727382e+01   2.3110545e+02   2.1389745e+01   2.9357007e+02   3.4906684e+01   2.6453545e+02   5.9917091e+00   5.4231727e+02   2.6634618e+01   1.8261455e+02   1.6247200e+01   2.8907818e+02  -1.0453455e+00   1.4069818e+02   1.5401418e+01   3.7172545e+02   1.1213782e+01   1.3627091e+02   2.1591378e+02   1.6603091e+02   1.9825709e+01   2.1643727e+02   3.0432000e+00   1.7564455e+02  -1.5002473e+01   2.7141091e+02  -9.6083273e+00   2.1219545e+02  -3.7220000e+00   4.3572727e+01  -1.1042182e+01   8.1936364e+01   2.0914691e+02   2.6199007e+02   2.0193084e+01   2.4266007e+02   2.8639484e+01   2.6835273e+02  -1.0256400e+01   2.8137455e+02   1.2400364e+00   2.2696909e+02   1.3252000e+00   2.4671007e+02   2.0125484e+01   2.2895007e+02   1.7596284e+01   1.8495007e+02   8.7628418e-01   3.1639364e+02   2.6784873e+01   2.6237364e+02   1.3609200e+01   3.7481818e+01   1.0106909e+01   1.9436545e+02   9.9271273e+00   1.2909545e+02  -3.9449091e+00   1.9859455e+02   1.5053345e+01   1.6123182e+02  -8.3994545e+00   2.9346727e+02   2.0778982e+01   4.1745273e+02   3.9201455e+00   2.7913818e+02   2.3608945e+01   1.8262636e+02   1.7389891e+01   2.2584545e+02  -1.7058182e+00   2.2512636e+02   1.3953455e+00   1.8930000e+02  -5.1309091e-01   2.1720909e+02   2.3757818e+01   2.2708636e+02   7.1194545e+00   2.2480007e+02   8.1182842e+00   1.7561007e+02   7.2348418e-01   2.2670182e+02   7.7993091e+00   1.6620545e+02   2.7926545e+00   1.7769091e+02   1.4810182e+01   2.0195273e+02   1.2159236e+01   2.5330909e+02   1.1544364e+01   1.4114007e+02   1.8001084e+01   2.2113455e+02   7.3583273e+00   2.5021182e+02   6.6848727e+00   1.9580007e+02   2.2058284e+01   3.4297909e+02   1.6641673e+01   1.5933007e+02  -1.6164116e+01   7.5725455e+01  -2.9416727e+00   1.5960000e+02   1.2664727e+01
   1.4405091e+02   9.3912291e+01   2.9706364e+02   2.9949091e+00   1.8292636e+02   5.3568618e+01   1.9716000e+02  -7.6700727e+00   9.7850067e+01   7.2242842e+00   1.1754455e+02   4.1891636e+00   2.7024000e+02  -6.0746545e+00   1.2348364e+02  -1.0746873e+01   2.1538727e+02  -1.6229164e+01   2.9634273e+02  -1.6802873e+01   3.0777545e+02   2.0499782e+01   1.9953545e+02   7.8653455e+00   3.2261007e+02   1.9243484e+01   1.2253545e+02   1.5071709e+01   5.4869727e+02   5.5042182e+00   2.0128455e+02  -3.4364000e+00   2.3307818e+02   2.1946545e+00   1.7040818e+02   3.1146182e+00   4.1653545e+02   1.7018982e+01   1.3789091e+02   1.8850418e+02   1.6217091e+02  -3.3454909e+00   1.6119727e+02   5.8924000e+00   1.7521455e+02   5.4619273e+00   2.7260091e+02  -5.9835273e+00   1.9076545e+02   2.3240000e-01   3.5522727e+01   2.7918182e+00   9.1746364e+01   1.4179211e+02   2.8133007e+02   7.6458842e+00   2.2428007e+02   2.1589884e+01   2.5949273e+02   2.8424000e+00   2.6090455e+02  -5.4023636e+00   2.1296909e+02  -8.0348000e+00   2.7814007e+02   2.1901084e+01   2.0657007e+02   2.6906684e+01   1.8280007e+02   3.0482842e+00   2.0939364e+02   1.0584873e+01   2.9313364e+02  -7.1160000e-01   5.4631818e+01  -3.0250909e+00   2.2865545e+02   5.6639273e+00   1.2390545e+02  -3.3897091e+00   2.1097455e+02   1.2062945e+01   1.4509182e+02  -4.7682545e+00   2.6389727e+02   3.8094582e+01   4.4959273e+02   3.4068945e+01   3.0794818e+02   3.0784145e+01   1.7747636e+02   1.0951891e+01   2.3308545e+02  -7.1501818e-01   2.3783636e+02   3.1418545e+01   1.9039000e+02   1.6439709e+01   2.6211909e+02   2.3265018e+01   2.2889636e+02   9.5046545e+00   2.2933007e+02   2.0895884e+01   1.7528007e+02   6.1298842e+00   2.6508182e+02   2.2248909e+01   1.6301545e+02   9.1378545e+00   1.7431091e+02  -7.1094182e+00   2.2195273e+02   2.9392364e+00   1.7811909e+02  -7.6804364e+00   1.5561007e+02   1.1703484e+01   2.2661455e+02   1.6299927e+01   1.7797182e+02   3.2614073e+01   2.1271007e+02   1.2375484e+01   3.4050909e+02   2.4092727e+00   1.5204007e+02  -2.1150916e+01   8.6635455e+01   7.6552727e-01   1.4322000e+02   1.5305127e+01
   1.5324091e+02   9.7177091e+01   2.9639364e+02   1.3385091e+00   2.0173636e+02   5.6633818e+01   2.2054000e+02   1.7929527e+01   1.1038007e+02   1.0411884e+01   1.2625455e+02   1.6682364e+01   2.4986000e+02   8.4057455e+00   1.2548364e+02  -7.2368727e+00   2.4124727e+02   1.9842036e+01   3.2596273e+02   1.3967527e+01   2.8196545e+02   5.9445818e+00   1.9343545e+02   5.5033455e+00   3.4023007e+02   2.9363884e+01   1.0086545e+02   2.2530909e-01   5.6974727e+02   2.2910218e+01   2.1466455e+02   4.5432000e+00   2.4898818e+02  -7.8381455e+00   1.3983818e+02   6.8902182e+00   3.4010545e+02   1.7083382e+01   1.1198091e+02   1.8028698e+02   1.4222091e+02  -9.0394909e+00   2.5095727e+02  -1.7684000e+00   6.9644545e+01   9.8075273e+00   2.2860091e+02   1.5396473e+01   2.0233545e+02  -8.1232000e+00   1.1952727e+01   6.0574182e+00   1.7774636e+02   2.5152109e+01   2.4271007e+02   1.3305484e+01   2.1128007e+02   1.1869884e+01   2.3639273e+02  -3.2696000e+00   2.5851455e+02   2.2358836e+01   2.0977909e+02  -6.9696000e+00   2.6585007e+02   2.5542842e+00   2.3395007e+02   9.9162842e+00   1.6942007e+02   5.9786842e+00   1.9244364e+02  -1.4829127e+01   3.1308364e+02  -1.4017600e+01   2.3431818e+01   2.3280909e+01   1.5993545e+02  -5.1284727e+00   1.2495545e+02   5.9562909e+00   1.9459455e+02  -4.8665455e-01   1.4219182e+02  -1.4446255e+01   2.5913727e+02   2.0905382e+01   4.4264273e+02   2.0674945e+01   2.1522818e+02   2.8911745e+01   2.1366636e+02   3.4866691e+01   2.1322545e+02   1.9783782e+01   2.8517636e+02   1.7813455e+00   1.9206000e+02   1.9886109e+01   2.5597909e+02   3.6186218e+01   2.1980636e+02   3.3321855e+01   2.3838007e+02   1.5841884e+01   1.9271007e+02   1.8165484e+01   2.4131182e+02   2.4630509e+01   1.6548545e+02   1.5660255e+01   1.4855091e+02   6.1413818e+00   1.8834273e+02   4.8180364e+00   2.0068909e+02   2.3853964e+01   1.0561007e+02   7.8934842e+00   1.8746455e+02   3.3571927e+01   2.1840182e+02   3.3189673e+01   2.0957007e+02   2.3246684e+01   3.2631909e+02  -2.0255273e+00   1.7790007e+02  -3.2509716e+01   7.6295455e+01  -1.3672727e+00   1.4489000e+02   6.0315273e+00
   1.9719091e+02   9.4091091e+01   2.8053364e+02   1.8507309e+01   2.7388636e+02   1.0395182e+02   2.1035000e+02   2.4894727e+01   1.2476007e+02   1.8501484e+01   1.7130455e+02   4.5083636e+00   3.3610000e+02  -2.5345455e-01   1.5710364e+02   7.0352727e-01   2.3633727e+02   5.4248364e+00   2.9524273e+02   1.1855127e+01   3.1039545e+02   7.7101818e+00   2.3539545e+02   2.4666545e+01   3.6266007e+02   2.7229484e+01   2.0358545e+02  -3.3222909e+00   6.0122727e+02   6.9718182e+00   1.7837455e+02  -3.6036000e+00   2.3655818e+02  -2.2237455e+00   1.5378818e+02  -3.0757818e+00   3.4114545e+02  -1.8598182e+00   1.6008091e+02   1.9386898e+02   1.3903091e+02  -7.6342909e+00   2.0662727e+02  -5.3620000e+00   8.9264545e+01  -2.1420727e+00   2.4755091e+02   1.3970473e+01   2.0690545e+02  -4.3888000e+00   2.3572727e+01   4.1778182e+00   1.4650636e+02   2.1031309e+01   2.4733007e+02   2.6555884e+01   2.2447007e+02   3.0864684e+01   2.1649273e+02  -3.0767600e+01   2.6842455e+02   9.2360364e+00   2.0968909e+02   6.9476000e+00   2.1557007e+02   2.7236684e+01   2.2371007e+02   1.5585484e+01   1.5128007e+02   2.4909884e+01   2.0478364e+02   7.3736727e+00   2.8827364e+02   7.2720000e-01   3.0911818e+01  -3.7974909e+00   2.0765545e+02  -4.6560727e+00   1.3076545e+02   3.5314909e+00   1.9649455e+02   7.8313455e+00   1.3585182e+02  -4.8390545e+00   3.0566727e+02   3.2472982e+01   4.4078273e+02   1.4583745e+01   1.7546818e+02   1.2432545e+01   1.7695636e+02   8.3734909e+00   2.0332545e+02   9.2857818e+00   2.4450636e+02  -8.2050545e+00   1.8834000e+02   6.4137091e+00   2.4173909e+02   6.3754182e+00   2.1056636e+02   2.2631055e+01   2.4166007e+02   2.2494842e+00   1.8042007e+02  -2.1041316e+01   2.2536182e+02   1.3376509e+01   1.5691545e+02   4.0558545e+00   1.7798091e+02  -1.1073018e+01   2.1072273e+02   6.7636364e-02   2.0426909e+02   4.7975636e+00   8.2850067e+01   1.3664284e+01   2.1218455e+02  -4.3556727e+00   2.0064182e+02   1.5890473e+01   1.9376007e+02   2.1314842e+00   3.1178909e+02  -3.4331273e+00   1.6190007e+02  -2.7497158e+00   7.2105455e+01   1.2637927e+01   1.5632000e+02   6.0671273e+00
   1.8381091e+02   1.2830149e+02   3.3168364e+02  -5.2546909e+00   3.3054636e+02   9.7469018e+01   2.0963000e+02   1.0612327e+01   1.4799007e+02   1.9593084e+01   1.4897455e+02   2.4674764e+01   4.0377000e+02   2.8622945e+01   1.6372364e+02  -2.3960727e+00   2.8095727e+02   7.5252364e+00   3.0520273e+02   3.1918327e+01   2.8424545e+02   2.5952182e+01   2.5158545e+02   1.5041345e+01   3.6590007e+02   3.0640284e+01   1.5863545e+02  -3.4862909e+00   6.2169727e+02   1.2094218e+01   1.9975455e+02   1.9836000e+01   2.5874818e+02   2.4310545e+00   1.2107818e+02  -1.5318982e+01   3.1086545e+02   2.3258182e-01   1.4189091e+02   1.3608418e+02   1.6632091e+02  -2.5487491e+01   1.6043727e+02   2.1932000e+00   1.7568455e+02  -7.5356727e+00   2.5132091e+02   9.4288727e+00   1.9109545e+02  -4.1400000e-01   2.1282727e+01  -1.2928982e+01   1.5322636e+02   2.7113709e+01   2.3780007e+02   2.7028284e+01   2.6376007e+02   9.1014842e+00   2.7925273e+02   7.3516000e+00   2.8251455e+02  -1.3661164e+01   2.1482909e+02   1.4866400e+01   2.4523007e+02   3.1153884e+01   2.3823007e+02   2.5803884e+01   1.6871007e+02   9.9354842e+00   2.4220364e+02   1.0570073e+01   2.9584364e+02   1.1501600e+01   4.7531818e+01  -1.1507091e+01   2.3560545e+02   1.4767927e+01   1.5133545e+02  -7.2041091e+00   2.3106455e+02   1.5645745e+01   1.6028182e+02   1.2465455e+00   2.6375727e+02  -1.5514218e+01   4.1569273e+02  -1.6990545e+00   1.5789818e+02   2.0498145e+01   1.9081636e+02   6.9246909e+00   1.9751545e+02   9.9405818e+00   2.4793636e+02  -1.2579455e+01   2.0911000e+02  -2.9578909e+00   2.3458909e+02   2.2467418e+01   1.8927636e+02   1.4624255e+01   1.7990007e+02  -5.7197158e+00   1.4399007e+02   7.6330842e+00   1.8927182e+02   6.7437091e+00   1.5215545e+02   2.3486655e+01   1.7041091e+02   1.0532582e+01   2.2743273e+02   2.0970836e+01   1.8145909e+02   6.8123636e+00   8.3800067e+01   4.6382842e+00   2.1846455e+02   2.0191927e+01   2.3026182e+02   2.2050873e+01   2.2547007e+02   2.3874684e+01   3.3412909e+02  -5.5103273e+00   1.4561007e+02  -3.0165158e+00   9.6915455e+01  -7.3968727e+00   1.6294000e+02   1.8917527e+01
   1.7681091e+02   1.2643149e+02   3.0649364e+02   1.2380509e+01   3.0235636e+02   7.0484218e+01   2.7211000e+02   1.5283927e+01   1.2266007e+02   2.4199484e+01   1.8611455e+02   1.6323564e+01   3.1053000e+02   4.6272145e+01   1.8105364e+02   3.9775273e+00   2.5843727e+02   2.9086836e+01   3.2548273e+02   2.2005927e+01   2.5986545e+02  -6.6674182e+00   2.2824545e+02   1.0998545e+01   3.9185007e+02   3.6234284e+01   2.7220545e+02   1.7478109e+01   6.3450727e+02   1.7209418e+01   1.2290455e+02   1.6644000e+01   2.9045818e+02   1.7654255e+01   1.3893818e+02  -4.3677818e+00   3.2576545e+02   1.0700582e+01   1.4870091e+02   1.6601938e+02   1.5698091e+02   2.5497091e+00   1.7224727e+02  -6.7116000e+00   1.6264455e+02   2.2607527e+01   2.2784091e+02   1.0027273e+01   2.1295545e+02  -1.5302800e+01   2.1282727e+01   6.6910182e+00   1.7103636e+02   1.3258909e+01   2.4985007e+02   2.5974284e+01   2.5195007e+02   3.2616284e+01   2.2573273e+02   1.8153200e+01   2.7656455e+02   3.0548364e+00   2.5420909e+02  -4.0440000e+00   3.0023007e+02   2.8563884e+01   2.4504007e+02   2.5309084e+01   1.8852007e+02   1.8450684e+01   2.0239364e+02   1.8614873e+01   3.1665364e+02   9.5468000e+00   3.2391818e+01   9.2241091e+00   2.3765545e+02   1.5133927e+01   1.5514545e+02   2.1541091e+01   2.0830455e+02   1.2086545e+01   1.8362182e+02  -8.5065455e-01   2.7442727e+02   5.0121818e+00   4.1297273e+02   2.1885455e+00   1.4022818e+02  -1.3518255e+01   1.8143636e+02  -3.2249091e+00   1.7337545e+02   1.0591782e+01   2.4755636e+02  -1.9069055e+01   1.7292000e+02   4.4173091e+00   1.9963909e+02   1.7353418e+01   1.9699636e+02   6.0066545e+00   1.6847007e+02  -2.0275316e+01   1.3033007e+02  -1.7034116e+01   1.8179182e+02  -8.1378909e+00   1.6225545e+02  -1.7651345e+01   1.7469091e+02   4.8018182e-01   1.8505273e+02  -1.6887636e+00   2.0602909e+02  -6.5732364e+00   1.1261007e+02   2.1043484e+01   2.1980455e+02  -1.5825273e+01   2.1902182e+02   3.4330073e+01   1.9252007e+02   8.2306842e+00   3.1512909e+02  -3.5103273e+00   1.8757007e+02  -1.5733158e+00   7.8825455e+01   1.0580327e+01   1.3851000e+02   1.2771927e+01
   1.6590091e+02   1.1759429e+02   2.4253364e+02   1.3547309e+01   2.0745636e+02   6.0416218e+01   2.4325000e+02   3.0452727e+01   1.2057007e+02   1.5746684e+01   1.3044455e+02   2.2777164e+01   3.1139000e+02   1.8723345e+01   1.6582364e+02  -5.8940727e+00   2.7824727e+02   6.4520364e+00   3.3272273e+02   3.2867273e+00   2.3710545e+02   1.8863382e+01   2.4929545e+02   8.2245455e+00   4.0180007e+02   2.8718284e+01   2.1805545e+02   1.0430109e+01   6.2750727e+02   9.9094182e+00   1.2856455e+02   2.5241200e+01   2.6488818e+02   8.5598545e+00   1.2174818e+02  -7.7025818e+00   3.4448545e+02  -2.1701818e-01   1.6284091e+02   1.4135818e+02   1.3751091e+02  -1.2992691e+01   2.1557727e+02  -2.5748000e+01   1.4440455e+02   5.1167273e+00   2.0351091e+02  -9.7632727e-01   1.6390545e+02  -2.8088000e+00   9.5727273e+00  -3.8921818e+00   1.2393636e+02  -3.3530909e+00   2.4314007e+02   3.2891084e+01   2.5718007e+02   2.5817884e+01   2.4720273e+02   2.0775600e+01   2.9009455e+02   4.7824364e+00   2.5663909e+02   1.2816000e+00   3.2147007e+02   3.8194684e+01   2.3909007e+02   2.8165084e+01   2.1218007e+02   1.7417884e+01   3.2639364e+02   1.0264873e+01   3.3637364e+02   1.3539200e+01   4.6961818e+01   1.4208509e+01   2.2174545e+02   8.9267273e+00   1.2262545e+02   2.5232691e+01   2.1030455e+02   3.3016545e+01   1.9323182e+02   9.8505455e+00   2.9894727e+02   3.2010582e+01   3.9983273e+02   1.0379745e+01   2.1370818e+02   1.4843345e+01   1.8305636e+02   2.1315491e+01   1.7237545e+02   1.3861782e+01   2.5493636e+02   1.7205455e+00   2.0563000e+02   1.0560509e+01   2.2963909e+02  -2.7565818e+00   2.0389636e+02   9.7446545e+00   2.1733007e+02   2.0625884e+01   1.3466007e+02  -2.7290516e+01   2.3012182e+02   1.8905709e+01   1.5658545e+02   7.3222545e+00   1.4850091e+02  -2.4746182e+00   2.0419273e+02   8.9300364e+00   1.8483909e+02  -4.6880364e+00   9.7760067e+01   7.1148418e-01   2.0480455e+02  -1.4525273e+01   2.5088182e+02   2.5161273e+01   1.9447007e+02   1.3974684e+01   3.1035909e+02   7.1512727e+00   1.9299007e+02  -1.3369158e+00   7.5675455e+01   1.1623273e+00   1.6517000e+02   3.7391273e+00
[truncated: 4,885,257 more chars]
