# Supplementary material for: Specific structural elements of the T-box riboswitch drive the two-step binding of the tRNA ligand
Source: eLife. 2018 Sep 25;7:e39518. doi: 10.7554/eLife.39518 (PMC6197855; doi:10.7554/eLife.39518)
Supplement: Figure 6—source data 3. [file elife-39518-fig6-data3.zip › Repeat1.txt]

   1.3000000e+01   1.3000000e+01   2.8000000e+01   2.8000000e+01   8.5000000e+01   8.5000000e+01   1.3400000e+02   1.3400000e+02   1.3500000e+02   1.3500000e+02   1.5600000e+02   1.5600000e+02   1.6000000e+02   1.6000000e+02   1.6400000e+02   1.6400000e+02   1.6900000e+02   1.6900000e+02   1.9800000e+02   1.9800000e+02   2.0800000e+02   2.0800000e+02   2.1100000e+02   2.1100000e+02   2.3200000e+02   2.3200000e+02   2.6500000e+02   2.6500000e+02   2.7000000e+02   2.7000000e+02   2.7300000e+02   2.7300000e+02   3.2100000e+02   3.2100000e+02   3.2500000e+02   3.2500000e+02   3.3000000e+02   3.3000000e+02   3.3800000e+02   3.3800000e+02   3.5300000e+02   3.5300000e+02   3.8000000e+02   3.8000000e+02   4.1100000e+02   4.1100000e+02   4.3100000e+02   4.3100000e+02   4.3500000e+02   4.3500000e+02   4.4900000e+02   4.4900000e+02   4.6700000e+02   4.6700000e+02   4.8300000e+02   4.8300000e+02   4.9800000e+02   4.9800000e+02   5.0100000e+02   5.0100000e+02   5.0200000e+02   5.0200000e+02   5.1700000e+02   5.1700000e+02   5.2000000e+02   5.2000000e+02   5.2600000e+02   5.2600000e+02   5.4000000e+02   5.4000000e+02   5.4200000e+02   5.4200000e+02   5.5500000e+02   5.5500000e+02   5.5800000e+02   5.5800000e+02   5.7400000e+02   5.7400000e+02   6.1300000e+02   6.1300000e+02   6.5300000e+02   6.5300000e+02   6.9900000e+02   6.9900000e+02   7.0600000e+02   7.0600000e+02   7.5000000e+02   7.5000000e+02   7.7600000e+02   7.7600000e+02   7.7700000e+02   7.7700000e+02   8.0000000e+02   8.0000000e+02   8.0200000e+02   8.0200000e+02   8.0300000e+02   8.0300000e+02   8.1500000e+02   8.1500000e+02   8.3100000e+02   8.3100000e+02   8.7700000e+02   8.7700000e+02   9.0700000e+02   9.0700000e+02   9.1200000e+02   9.1200000e+02   9.1700000e+02   9.1700000e+02   9.4500000e+02   9.4500000e+02   9.6600000e+02   9.6600000e+02   9.7100000e+02   9.7100000e+02   9.8000000e+02   9.8000000e+02   9.8200000e+02   9.8200000e+02   9.8600000e+02   9.8600000e+02   9.9200000e+02   9.9200000e+02
   3.7546273e+02   7.2020727e+00   2.2810727e+02   1.6572778e+02   3.4354000e+02  -1.3950182e+00   3.3096455e+02  -2.0183527e+01   1.8050818e+02   2.3184800e+01   2.2444727e+02   9.0978545e+00   4.3719091e+01   1.7669338e+02   2.8820182e+02  -1.9800691e+01   2.4580455e+02  -2.1118909e+01   1.3908545e+02   2.6618618e+01   2.6351091e+02  -2.3172691e+01   1.9820818e+02  -5.1112000e+00   4.0870182e+02   6.9602182e+00   2.5125909e+02  -2.7539818e+01   2.1020818e+02  -4.2313927e+01   1.0954545e+02   9.0975455e+01   3.9958000e+02  -1.4518218e+01   4.0302455e+02  -1.9578327e+01   3.7892364e+02  -4.6395709e+01   4.9512636e+02   9.7568073e+01   1.3825091e+02  -8.9391636e+00   1.8439545e+02  -2.1181636e+01   1.8616909e+02   5.6714655e+01   3.5853727e+02  -1.5349345e+01   5.6826000e+02  -5.0635273e+00   4.0124909e+02  -3.5999018e+01   1.9070909e+02  -1.3411273e+01   2.3359727e+02  -9.7605091e+00   4.7343182e+02   5.4233636e+01   3.7213182e+02  -9.9587273e+00   3.1697818e+02  -1.0169164e+01   3.1897818e+02   3.0492720e+02   3.8625909e+02  -1.2749818e+01   3.2718364e+02  -2.2289236e+01   4.5435455e+02  -2.2739273e+01   4.9657564e+02   7.5125525e+01   2.9551727e+02  -1.0325927e+01   3.1933273e+02  -2.5133891e+01   1.4593273e+02  -6.7825455e-01   2.9421636e+02   3.4808145e+01   3.8087182e+02  -1.3072473e+01   3.2632273e+02  -2.2208545e+01   2.1326273e+02  -3.2372836e+01   3.5015727e+02   1.5583782e+01   1.8100091e+02  -1.0838255e+01   4.0043636e+02   1.4775091e+01   2.3921182e+02  -8.2742182e+00   2.9656273e+02  -3.3125018e+01   4.6348818e+02  -1.5309964e+01   2.6928545e+02  -3.5014655e+01   5.8784727e+02   1.0000400e+01   2.6988636e+02  -7.8636364e+00   1.2350273e+02  -1.1602945e+01   5.5778818e+02   1.9402400e+01   4.2456455e+02  -2.9786073e+01   2.9596564e+02  -2.4856746e+00   3.2617545e+02  -1.3747673e+01   4.1006455e+02  -4.1024364e+00   2.5958636e+02  -3.7931455e+01   3.6396091e+02  -9.8014182e+00   3.0483000e+02  -2.0886400e+01   1.9024909e+02  -8.3499273e+00
   3.4560273e+02  -1.0599127e+01   2.4705727e+02   2.1264178e+02   3.3345000e+02   2.0312182e+01   3.5625455e+02  -2.1596727e+01   2.0921818e+02   4.7318000e+01   2.2301727e+02   1.5882255e+01   6.3059091e+01   1.8109618e+02   2.8958182e+02  -4.0010909e+00   3.0056455e+02   1.1310291e+01   1.3931545e+02   1.3690218e+01   2.0670091e+02  -1.4778909e+00   2.2410818e+02  -7.0832000e+00   3.5185182e+02   3.6482182e+00   2.6383909e+02  -3.5462182e+00   2.2020818e+02  -1.5013927e+01   1.3906545e+02   9.1703855e+01   4.8410000e+02  -9.8998182e+00   3.4649455e+02   5.5140727e+00   2.4963364e+02  -4.4812509e+01   3.9051636e+02   7.8226873e+01   1.8925091e+02  -1.5069164e+01   2.1153545e+02  -1.1452836e+01   9.8789091e+01   4.2565055e+01   3.4087727e+02   8.7734545e+00   5.5126000e+02  -2.7553527e+01   3.6767909e+02  -4.6123418e+01   1.4250909e+02  -7.8052727e+00   2.3992727e+02  -1.6226909e+01   4.4867182e+02   6.8834436e+01   3.8084182e+02  -2.8795527e+01   3.2330818e+02   3.2344364e+00   3.3878818e+02   2.8763240e+02   3.8968909e+02  -1.4542182e+00   3.3903364e+02  -2.9147236e+01   4.4545455e+02  -8.5272727e+00   5.0786564e+02   5.9792325e+01   2.8237727e+02  -1.4794727e+01   1.7423273e+02  -3.5258909e+00   1.4217273e+02  -4.9667455e+01   2.3821636e+02   1.1378145e+01   3.9249182e+02   1.4277927e+01   3.1751273e+02  -8.3374545e-01   2.3802273e+02  -3.9203636e+01   3.4972727e+02   2.8808182e+01   1.9414091e+02   1.3020545e+01   3.6338636e+02   2.6599091e+01   2.6849182e+02   1.8243382e+01   3.1208273e+02  -1.5066182e+00   4.8172818e+02   2.0470836e+01   3.2284545e+02  -3.9639455e+01   5.5396727e+02  -1.5179200e+01   2.8248636e+02  -7.3216364e+00   1.4611273e+02   2.0018255e+01   4.8187818e+02   9.1852000e+00   4.6697455e+02  -2.0348873e+01   2.5310564e+02   1.4843125e+01   3.4745545e+02  -1.0350073e+01   4.0482455e+02   2.2076764e+01   2.8044636e+02  -1.0220255e+01   4.2144091e+02   1.2740182e+01   2.9930000e+02  -2.3324000e+01   2.0357909e+02  -6.5663273e+00
   3.3756273e+02  -1.9155927e+01   2.5644727e+02   1.7822058e+02   3.0559000e+02  -3.4590182e+00   3.4396455e+02   1.0436473e+01   2.3031818e+02   3.2870000e+01   2.3858727e+02   3.4966655e+01   6.1909091e+01   2.0471818e+02   2.9582182e+02  -3.6002909e+00   3.2685455e+02   1.0727091e+01   1.3293545e+02   2.4300618e+01   1.9432091e+02   1.0842509e+01   2.0848818e+02  -1.2833600e+01   3.6761182e+02  -4.0425818e+00   2.5068909e+02  -3.6114218e+01   2.7082818e+02  -1.1633527e+01   1.0844545e+02   1.1382345e+02   4.6991000e+02   1.2665382e+01   3.6325455e+02  -1.6636727e+01   3.0306364e+02  -4.7466909e+01   3.8212636e+02   1.1851807e+02   1.4577091e+02  -1.7250764e+01   2.4267545e+02  -7.6540364e+00   2.0964909e+02   6.8886255e+01   3.1330727e+02  -1.3880945e+01   5.0931000e+02  -1.8107527e+01   3.1505909e+02  -5.3393818e+01   1.2880909e+02  -2.4409273e+01   2.3573727e+02  -2.6031709e+01   3.2567182e+02   8.6724436e+01   3.5832182e+02  -2.8993927e+01   2.8397818e+02  -1.7669164e+01   3.4464818e+02   2.5635360e+02   4.2521909e+02  -1.1486618e+01   2.9494364e+02  -9.4300364e+00   4.3900455e+02  -5.4112727e+00   5.2310564e+02   5.2483125e+01   2.9084727e+02  -1.5752327e+01   3.1590273e+02  -2.5899491e+01   1.1593273e+02  -3.5898255e+01   2.8459636e+02   1.9377745e+01   4.0073182e+02  -9.4712727e+00   3.0484273e+02  -6.3200145e+01   2.5226273e+02  -3.1492836e+01   3.2558727e+02   9.4493818e+00   1.9204091e+02  -1.1141455e+01   3.1238636e+02   7.9190909e+00   2.6140182e+02   5.0905818e+00   3.0018273e+02  -2.8446182e+00   5.1153818e+02  -1.4863964e+01   3.5073545e+02  -4.6640655e+01   5.9284727e+02   2.4040000e-01   2.3458636e+02   1.7410364e+01   1.9259273e+02  -4.2801455e+00   4.9092818e+02   9.3612000e+00   4.3386455e+02  -2.4470073e+01   3.0857564e+02   6.9552543e-01   3.2093545e+02  -6.0384727e+00   3.8310455e+02   1.1434364e+01   2.8215636e+02  -9.9270545e+00   4.3658091e+02  -4.5710182e+00   3.6747000e+02   8.2724000e+00   2.2962909e+02  -1.2120327e+01
   3.2708273e+02  -1.3217527e+01   2.3153727e+02   1.7921338e+02   2.9897000e+02   1.0020582e+01   3.7677455e+02  -2.9483273e+00   2.3888818e+02   2.6564400e+01   3.0892727e+02   4.7769455e+01   5.6099091e+01   2.4127298e+02   3.0701182e+02   6.9845091e+00   2.8094455e+02   1.3998909e+00   1.5308545e+02   2.0738618e+01   1.9313091e+02  -8.3022909e+00   2.0734818e+02  -2.7502400e+01   4.1323182e+02   5.6478182e+00   2.5678909e+02   2.1177818e+00   2.5825818e+02  -2.3197927e+01   9.9065455e+01   1.2257385e+02   4.7210000e+02  -6.7998182e+00   3.8845455e+02  -2.0552727e+01   4.3230364e+02  -5.3896109e+01   4.2865636e+02   1.3260567e+02   1.3987091e+02  -9.3087636e+00   3.2519545e+02  -6.0656364e+00   2.7268909e+02   6.4413055e+01   2.9444727e+02   9.4378545e+00   4.7636000e+02  -1.8281527e+01   3.7810909e+02  -3.4437818e+01   1.7160909e+02  -9.5332727e+00   2.4897727e+02  -3.7109091e+00   3.2939182e+02   1.1228684e+02   3.6175182e+02  -3.0783273e+00   2.4221818e+02  -5.9483636e+00   3.2754818e+02   2.6157160e+02   3.0087909e+02  -1.3499418e+01   3.2170364e+02  -3.3570836e+01   4.0315455e+02  -2.8432727e+00   5.0519564e+02   7.8585925e+01   2.9165727e+02  -9.4371273e+00   3.3728273e+02  -3.0949891e+01   1.4369273e+02  -3.7119055e+01   2.4459636e+02  -1.1322545e+00   3.3554182e+02   5.5392727e-01   2.8460273e+02  -1.1010945e+01   2.4845273e+02  -2.0278036e+01   3.0211727e+02   1.4376982e+01   1.6942091e+02  -3.5718545e+00   3.4934636e+02   1.5442291e+01   2.9449182e+02   6.3033818e+00   2.5675273e+02  -2.6460218e+01   4.9015818e+02   2.4466436e+01   3.1217545e+02  -2.3785855e+01   4.7784727e+02   2.7090400e+01   2.7068636e+02   8.6223636e+00   1.6297273e+02  -1.8570545e+01   5.2526818e+02   1.4400000e-01   5.0156455e+02  -5.1236073e+01   2.5605564e+02   2.1417125e+01   2.9126545e+02   3.1451273e+00   2.5363455e+02   4.5196364e-01   3.0468636e+02  -2.1499455e+01   4.5468091e+02   5.8909818e+00   3.7447000e+02  -7.2876000e+00   2.2238909e+02  -4.1611273e+00
   3.5822273e+02   1.0721273e+01   2.4063727e+02   1.8705538e+02   3.1749000e+02   2.2258982e+01   3.5839455e+02   1.4572073e+01   2.0926818e+02   3.4834000e+01   2.2296727e+02   4.5886255e+01   5.1199091e+01   2.2723498e+02   2.7754182e+02  -1.3517891e+01   2.6347455e+02   4.7474909e+00   1.4988545e+02   2.2704618e+01   2.3532091e+02  -9.9574909e+00   2.0539818e+02   2.5536000e+00   4.1961182e+02   5.7074182e+00   2.6916909e+02  -6.4526182e+00   2.8863818e+02  -2.7868327e+01   1.1096545e+02   8.0951855e+01   4.3272000e+02   2.4260582e+01   4.0259455e+02   8.8607273e-01   3.5549364e+02  -4.1421309e+01   4.4455636e+02   1.2566367e+02   1.2511091e+02  -3.7479636e+00   3.3881545e+02   5.0476364e-01   2.0854909e+02   7.7024255e+01   3.3915727e+02  -1.2518945e+01   4.8955000e+02  -2.3867273e+00   3.5981909e+02  -2.3064618e+01   1.4650909e+02  -5.0752727e+00   2.4363727e+02   2.7162909e+00   4.3020182e+02   8.5412036e+01   3.7041182e+02  -3.0821127e+01   2.7264818e+02  -1.6727636e+00   3.7964818e+02   1.4369360e+02   3.1944909e+02  -1.4075018e+01   3.5351364e+02  -5.2395636e+01   3.4660455e+02   4.9807273e+00   5.0667564e+02   4.7607525e+01   2.9103727e+02  -1.9752727e-01   3.4156273e+02  -2.1102291e+01   1.4441273e+02  -9.1766545e+00   2.6269636e+02   2.1989745e+01   3.4896182e+02   4.9103273e+00   3.0717273e+02  -1.4726545e+01   2.2126273e+02  -3.3482836e+01   3.0058727e+02   6.2093818e+00   1.7385091e+02  -1.0546255e+01   3.4153636e+02   8.2070909e+00   2.6540182e+02  -2.2294182e+00   2.6803273e+02  -1.5702618e+01   5.3100818e+02  -1.8281564e+01   3.1134545e+02  -3.6489455e+01   6.6720727e+02  -1.6878400e+01   2.7818636e+02   3.5122364e+01   1.6021273e+02  -1.2097455e+00   5.9654818e+02  -4.1284000e+00   4.3921455e+02  -3.8308073e+01   2.7643564e+02   3.0646725e+01   2.8969545e+02   2.5650727e+01   2.0810455e+02   1.5194364e+01   2.9106636e+02   1.9301455e+00   4.6663091e+02   4.2649818e+00   3.6447000e+02   1.0222400e+01   2.2929909e+02   6.1860727e+00
   3.9408273e+02  -9.5275273e+00   2.4186727e+02   1.9405698e+02   3.1340000e+02   1.5726182e+01   3.5177455e+02   2.0721673e+01   2.1607818e+02   3.5289200e+01   2.3453727e+02   4.9910655e+01   4.3149091e+01   1.7982898e+02   2.6501182e+02  -2.7554909e+00   3.1442455e+02   1.0911491e+01   1.4469545e+02   1.6789818e+01   2.3436091e+02  -7.6406909e+00   2.4401818e+02   7.2740000e+00   4.0523182e+02   2.8781818e-01   2.4840909e+02   7.9781818e+00   2.6168818e+02  -2.0952327e+01   1.1063545e+02   1.1007825e+02   4.5548000e+02  -2.6602182e+00   3.4864455e+02  -1.1707927e+01   3.6206364e+02  -4.0566909e+01   3.9222636e+02   1.0690007e+02   1.5077091e+02  -7.4207636e+00   3.2829545e+02  -1.1313636e+01   2.0516909e+02   7.1524655e+01   3.1639727e+02  -7.3681455e+00   5.1912000e+02  -2.0323273e+00   3.3824909e+02  -1.5909018e+01   1.7350909e+02  -2.2735273e+01   2.6154727e+02   6.8034909e+00   4.1277182e+02   5.1896436e+01   3.7527182e+02  -1.6399927e+01   2.6187818e+02  -2.1621164e+01   3.8226818e+02   7.8434000e+01   4.1859909e+02  -6.5270182e+00   3.1041364e+02  -5.3776364e+00   4.0825455e+02  -2.8512727e+00   4.3700564e+02   7.8461125e+01   2.8370727e+02  -2.4711273e+00   3.2776273e+02  -3.1188291e+01   9.7602727e+01  -1.2201855e+01   2.8907636e+02   2.3449345e+01   2.9935182e+02   7.2912727e-01   3.9179273e+02  -3.2966145e+01   2.3197273e+02  -3.6679636e+01   3.1672727e+02   7.5381818e+00   1.7390091e+02  -4.7402545e+00   2.9919636e+02  -1.5457091e+00   2.8854182e+02  -7.0306182e+00   2.9756273e+02  -3.6205018e+01   5.7324818e+02   1.2859236e+01   3.3795545e+02  -1.1398255e+01   6.1820727e+02  -4.1384000e+00   3.1598636e+02   1.7098364e+01   2.0845273e+02  -5.0189455e+00   4.8221818e+02  -1.0412000e+01   6.1721455e+02  -4.8958073e+01   2.9829564e+02  -3.4820746e+00   3.0503545e+02   5.4735273e+00   3.7220455e+02  -4.6036364e+00   3.0834636e+02  -7.9322545e+00   4.7444091e+02  -7.2098182e+00   3.9977000e+02   3.6384000e+00   2.0038909e+02   7.6888727e+00
   3.7075273e+02  -2.1951127e+01   2.8544727e+02   2.0652058e+02   3.0897000e+02   1.1650582e+01   4.5901455e+02   1.8662473e+01   2.3202818e+02   3.3353200e+01   2.8539727e+02   6.2701855e+01   6.3819091e+01   2.1979538e+02   3.2234182e+02  -8.2418909e+00   2.8566455e+02   1.3502291e+01   1.4012545e+02   1.5965418e+01   2.0655091e+02  -3.9458909e+00   2.1696818e+02   3.7578000e+01   3.8789182e+02  -9.4498182e-01   2.6616909e+02  -8.0226182e+00   2.3116818e+02  -3.3650727e+01   1.2715545e+02   9.0516655e+01   4.8068000e+02   5.8037818e+00   3.7259455e+02  -1.3243927e+01   3.7721364e+02  -4.0398909e+01   4.1351636e+02   1.3890687e+02   1.5434091e+02  -2.2796364e+01   3.0000545e+02   1.1469564e+01   2.0592909e+02   4.7613855e+01   3.8401727e+02   2.8022545e+00   5.8345000e+02  -2.0318727e+01   3.2543909e+02  -3.3984218e+01   1.5350909e+02   4.0147273e+00   2.7611727e+02   7.6378909e+00   4.2520182e+02   3.2002036e+01   3.5465182e+02  -1.2840327e+01   2.5816818e+02  -3.7443636e+00   2.9473818e+02   1.1291640e+02   4.2263909e+02  -1.5620218e+01   2.8841364e+02  -1.8567636e+01   4.2295455e+02  -9.8272727e+00   5.5210564e+02   6.7403125e+01   2.9884727e+02  -2.8162327e+01   2.1752273e+02  -7.4190909e+00   1.2284273e+02  -1.1831055e+01   2.6574636e+02   1.4175745e+01   3.4920182e+02  -2.1348873e+01   3.7655273e+02  -1.5176945e+01   2.7235273e+02  -3.9950036e+01   3.0272727e+02   6.1881818e+00   1.9647091e+02   4.5041455e+00   3.2991636e+02   2.0656691e+01   2.6663182e+02  -7.9878182e+00   2.9532273e+02  -3.3505818e+01   5.9215818e+02   5.6364364e+00   3.9250545e+02  -2.6212255e+01   3.6302727e+02   3.3626000e+01   3.4798636e+02   2.3038364e+01   2.2507273e+02  -5.8785455e+00   4.6640818e+02  -1.4477200e+01   5.3333455e+02  -2.1837673e+01   3.0181564e+02   1.6566325e+01   3.0717545e+02  -3.1776727e+00   3.7368455e+02   4.1379636e+00   2.8582636e+02  -1.5750655e+01   3.8368091e+02   1.2660982e+01   3.4577000e+02   3.9778400e+01   2.4062909e+02   2.2189673e+01
   3.7346273e+02  -2.9779273e+00   2.1796727e+02   2.0524898e+02   3.0535000e+02  -1.3898182e+00   3.5120455e+02   1.5097273e+01   2.5574818e+02   4.5075600e+01   2.4092727e+02   4.6729455e+01   5.1629091e+01   1.9749058e+02   3.2239182e+02  -2.1145891e+01   2.9480455e+02  -2.9889091e+00   1.4455545e+02   2.4231018e+01   2.0917091e+02   4.1450909e-01   1.6415818e+02  -5.8172000e+00   4.0018182e+02   1.4541818e+01   2.8321909e+02   7.1338182e-01   2.6554818e+02  -3.8361127e+01   1.0349545e+02   8.6549455e+01   3.1815000e+02  -3.9538182e+00   3.7654455e+02  -6.8399273e+00   3.1297364e+02  -3.3069709e+01   4.0265636e+02   1.1506567e+02   1.1149091e+02  -3.2798364e+01   2.4296545e+02   2.1602764e+01   2.1449909e+02   6.2778255e+01   3.4768727e+02   9.0386545e+00   5.5255000e+02  -2.6186727e+01   3.1057909e+02  -4.6054182e+00   1.9285909e+02  -6.9332727e+00   2.3544727e+02   9.8914909e+00   4.7396182e+02   2.9571236e+01   3.9427182e+02  -2.0589927e+01   2.5492818e+02  -6.0151636e+00   4.0764818e+02   1.6064360e+02   4.4868909e+02   1.0535782e+01   3.4256364e+02  -4.7596364e+00   4.0385455e+02  -4.6492727e+00   4.8591564e+02   6.2408325e+01   2.8365727e+02   2.1028727e+00   3.0037273e+02  -2.4897091e+01   1.1646273e+02  -2.0510655e+01   2.8112636e+02   3.5085345e+01   3.2339182e+02  -1.7614073e+01   3.9322273e+02  -2.9800545e+01   2.5492273e+02  -3.9555636e+01   3.0744727e+02   3.7605818e+00   2.0185091e+02  -1.0546255e+01   3.6029636e+02  -1.2037091e+00   2.8102182e+02   5.2098182e-01   2.7970273e+02  -2.1776218e+01   5.3486818e+02  -4.0203636e+00   3.6484545e+02  -4.3159455e+01   5.0784727e+02   3.8704000e+00   3.6018636e+02  -1.2837636e+01   1.8511273e+02  -1.7341745e+01   5.7097818e+02   7.1972000e+00   4.3391455e+02  -1.8474073e+01   2.6110564e+02   2.8533125e+01   2.8279545e+02  -2.7972727e+00   4.1344455e+02  -7.7128364e+00   2.8582636e+02  -1.0610655e+01   4.3363091e+02   1.8474982e+01   3.5465000e+02   1.4248000e+01   2.2352909e+02   2.2676727e+00
   3.7070273e+02   2.6228727e+00   2.3415727e+02   1.9357378e+02   3.4616000e+02  -6.2746182e+00   3.5082455e+02   8.6976727e+00   2.4788818e+02   2.2794400e+01   2.6382727e+02   6.8237455e+01   4.7199091e+01   9.3604982e+01   2.8568182e+02  -1.0499091e+01   2.6394455e+02  -1.0501091e+00   1.4384545e+02  -3.6721818e+00   2.2436091e+02  -1.0800691e+01   1.8053818e+02  -5.5760000e-01   4.5766182e+02   4.1834182e+00   2.6259909e+02  -1.7017018e+01   2.6835818e+02  -1.9585927e+01   1.2477545e+02   1.1317705e+02   3.1206000e+02   1.6673382e+01   3.6425455e+02  -2.7096727e+01   3.0116364e+02  -5.8744909e+01   3.6793636e+02   9.7653273e+01   1.6115091e+02  -9.7211636e+00   2.0596545e+02  -7.5272364e+00   2.0449909e+02   2.2298255e+01   3.5820727e+02  -7.4729455e+00   5.4688000e+02  -2.8731273e+00   3.3167909e+02   5.2765818e+00   1.4255909e+02  -1.0809273e+01   2.4497727e+02  -1.2910909e+01   4.6834182e+02   4.8070836e+01   3.8356182e+02  -9.7731273e+00   2.8864818e+02   2.8723636e-01   4.7878818e+02   1.6714240e+02   4.0340909e+02   4.5381818e+00   2.9951364e+02   5.4943636e+00   4.1120455e+02  -2.8727273e-01   5.3053564e+02   8.5028725e+01   3.4113727e+02   1.2314473e+01   3.4947273e+02  -1.5445091e+01   1.4860273e+02  -1.7661855e+01   2.7488636e+02   4.5544545e+01   3.0973182e+02  -3.8612727e+00   3.9794273e+02  -1.2508145e+01   2.4064273e+02  -2.7373236e+01   3.0506727e+02   6.3309818e+00   1.6900091e+02  -5.4482545e+00   2.9534636e+02   2.5222909e+00   2.5411182e+02  -1.2036218e+01   2.6370273e+02  -3.6876218e+01   5.6291818e+02   1.7856364e+00   2.7917545e+02  -2.1975855e+01   6.3967727e+02   1.5434000e+01   2.8693636e+02  -7.8276364e+00   1.6430273e+02  -8.1569455e+00   5.1402818e+02   8.0432000e+00   4.1497455e+02  -4.1668873e+01   2.9991564e+02  -4.9016746e+00   2.7774545e+02   4.2267273e+00   3.7877455e+02   1.1920764e+01   3.0411636e+02   2.9836145e+01   4.8210091e+02  -2.4426182e+00   3.6324000e+02  -1.5439200e+01   2.3286909e+02  -4.8095273e+00
   3.7784273e+02  -2.7583273e+00   2.2829727e+02   2.0537258e+02   3.0945000e+02   1.0752182e+01   3.3839455e+02   5.0320727e+00   2.2264818e+02   4.2763600e+01   2.3872727e+02   5.0905455e+01   4.0669091e+01   1.4912738e+02   2.7949182e+02  -9.1438909e+00   3.0971455e+02  -7.6117091e+00   1.1265545e+02   3.2973018e+01   2.0770091e+02   8.2921091e+00   1.6229818e+02   2.2916000e+00   3.6651182e+02   1.0475418e+01   2.8825909e+02  -2.1019818e+01   2.2111818e+02  -8.0867273e+00   1.0830545e+02   1.0421465e+02   2.7134000e+02   6.4098182e-01   4.3064455e+02  -2.4167927e+01   3.6840364e+02  -5.2364109e+01   3.5165636e+02   9.6765673e+01   1.2777091e+02  -2.8770764e+01   2.0800545e+02  -7.6504364e+00   2.6011909e+02   4.1518655e+01   3.4091727e+02  -1.2797455e+00   5.4955000e+02  -1.4276727e+01   4.1014909e+02  -1.0761018e+01   1.7550909e+02   1.0754727e+01   2.5292727e+02   2.1130909e+00   4.3077182e+02   4.2316436e+01   3.7622182e+02  -5.2592727e-01   2.2487818e+02   1.1148836e+01   4.2069818e+02   1.7473960e+02   4.6111909e+02   8.3138182e-01   2.9927364e+02  -1.1206436e+01   3.9570455e+02   1.5302727e+01   4.4948564e+02   6.4132725e+01   2.5656727e+02  -1.2819927e+01   3.0899273e+02  -7.6866909e+00   1.0293273e+02  -1.4908255e+01   2.3702636e+02   6.9033455e+00   2.9868182e+02   4.0272727e-01   2.8203273e+02  -4.9995345e+01   2.4497273e+02  -5.7669636e+01   2.9301727e+02   3.5849818e+00   1.8071091e+02  -8.4250545e+00   3.3634636e+02  -2.6677091e+00   2.9116182e+02  -2.0380218e+01   2.6156273e+02  -1.2805018e+01   5.4115818e+02  -2.5043564e+01   3.4823545e+02  -2.4610655e+01   6.6479727e+02   4.1954400e+01   3.6438636e+02   1.4276364e+01   1.5330273e+02   2.4430545e+00   5.2278818e+02  -2.8976000e+00   5.1544455e+02  -2.5936473e+01   2.8181564e+02   7.4963254e+00   2.7188545e+02  -1.5784473e+01   3.7801455e+02  -1.6688436e+01   2.3211636e+02   4.7356145e+01   4.0834091e+02   3.9781818e+00   3.3765000e+02   1.0180000e+00   2.0071909e+02  -9.0475273e+00
   3.4970273e+02   9.1128727e+00   2.7001727e+02   2.1089498e+02   3.4149000e+02   2.9148982e+01   3.8492455e+02   5.9696727e+00   2.6526818e+02   3.8974000e+01   2.4092727e+02   5.0589455e+01   5.4389091e+01   1.4916978e+02   2.7749182e+02  -1.4033891e+01   3.2742455e+02  -5.3685091e+00   1.3441545e+02   2.5562218e+01   1.8546091e+02  -1.5538691e+01   2.0582818e+02   2.2039200e+01   3.9585182e+02   3.0382182e+00   3.0249909e+02  -2.4589018e+01   2.5663818e+02  -1.1878327e+01   1.0315545e+02   9.2386655e+01   3.1844000e+02  -9.7470182e+00   3.9216455e+02   3.0004727e+00   3.3344364e+02  -3.0377309e+01   3.8712636e+02   1.2025807e+02   1.6354091e+02  -1.6532364e+01   2.1519545e+02  -1.0885636e+01   2.2187909e+02   5.4717855e+01   2.3672727e+02  -1.5844545e+01   5.4393000e+02  -1.1637127e+01   3.4443909e+02  -7.2142182e+00   1.7080909e+02   2.8807273e+00   2.6035727e+02   1.2378691e+01   4.9491182e+02   7.4565236e+01   4.1875182e+02   1.0361673e+01   2.9887818e+02   4.7588364e+00   4.0797818e+02   1.3613720e+02   4.5259909e+02   3.9429818e+00   2.8746364e+02  -1.8211636e+01   3.8075455e+02  -2.0127273e-01   5.4862564e+02   9.8531525e+01   3.0565727e+02  -1.1897127e+01   2.9352273e+02  -1.8209091e+01   1.5122273e+02   6.7485455e+00   2.5645636e+02   3.2628945e+01   2.8468182e+02  -1.1372727e+00   3.9132273e+02  -3.2928545e+01   2.9288273e+02  -3.5072436e+01   2.9087727e+02   3.8466182e+01   1.3352091e+02  -8.5598545e+00   3.2905636e+02   1.0675491e+01   2.6459182e+02   4.3153818e+00   2.4522273e+02  -2.0687818e+01   5.3129818e+02  -7.3547636e+00   3.1656545e+02  -3.0967055e+01   6.0567727e+02   1.6840000e+00   3.0438636e+02   3.2763636e+00   1.3159273e+02   1.3699855e+01   5.1207818e+02  -4.7080000e-01   4.6191455e+02  -3.8124073e+01   2.8576564e+02   2.5203254e+00   2.9283545e+02   1.2209527e+01   3.8672455e+02   2.2347636e+00   2.5411636e+02   4.4126145e+01   3.9096091e+02  -8.2014182e+00   3.4242000e+02  -2.1336000e+00   2.3262909e+02  -1.4700327e+01
   4.2413273e+02  -4.6915273e+00   2.5620727e+02   2.0623978e+02   3.0740000e+02   4.0686182e+01   3.3382455e+02   8.5876727e+00   2.3678818e+02   4.3492400e+01   2.5958727e+02   3.0666655e+01   4.8769091e+01   1.3718938e+02   2.8615182e+02   8.9330909e-01   3.0652455e+02  -5.5965091e+00   1.6198545e+02   2.7496618e+01   1.8903091e+02   4.0257091e+00   2.3124818e+02   1.9560000e-01   4.0166182e+02   1.0853418e+01   2.7364909e+02  -7.2810182e+00   2.9020818e+02  -2.7539273e+00   1.2844545e+02   1.1274345e+02   2.6391000e+02  -8.1946182e+00   4.6468455e+02  -1.8801127e+01   3.9002364e+02  -2.4043709e+01   3.6103636e+02   1.1224527e+02   1.4439091e+02  -2.9036364e-01   2.1581545e+02  -6.2752364e+00   2.4906909e+02   4.8872655e+01   2.8596727e+02   7.6862545e+00   5.2360000e+02  -2.7490727e+01   3.5986909e+02  -1.1738618e+01   1.5930909e+02  -1.1349273e+01   2.7916727e+02  -9.5561091e+00   3.7967182e+02   3.6874436e+01   4.0603182e+02  -9.3407273e+00   2.5721818e+02  -2.2198364e+01   3.2492818e+02   8.9361200e+01   4.6297909e+02  -2.4607418e+01   3.3489364e+02  -1.7286036e+01   3.4905455e+02  -1.2065273e+01   4.5496564e+02   5.6314325e+01   3.1022727e+02   5.2672727e+00   2.3499273e+02  -7.6666909e+00   1.3384273e+02  -4.1051055e+01   2.3917636e+02   2.9401345e+01   3.7654182e+02  -4.2060727e+00   2.7603273e+02  -3.4425345e+01   2.6602273e+02  -3.0873636e+01   2.9534727e+02   1.7438582e+01   1.5742091e+02   8.1981455e+00   3.3343636e+02   3.7550909e+00   2.7225182e+02   7.2225818e+00   2.5213273e+02  -1.6710618e+01   4.9286818e+02  -1.6180364e+01   3.1112545e+02   5.5781455e+00   6.2155727e+02   4.5336000e+00   3.6813636e+02   1.3776364e+01   1.2330273e+02   1.1123055e+01   5.2002818e+02   4.5132000e+00   4.6121455e+02  -3.2418073e+01   2.8181564e+02   1.8356325e+01   2.7274545e+02  -4.7327273e-01   3.9106455e+02   5.5575636e+00   2.7382636e+02   5.5019345e+01   4.4410091e+02   3.2027382e+01   3.1047000e+02  -1.8107600e+01   2.1867909e+02   7.6056727e+00
   4.2222273e+02  -1.3688727e+01   2.5167727e+02   2.3674218e+02   1.4997000e+02   1.3661058e+02   3.0116455e+02   1.9200473e+01   2.2069818e+02   2.4399600e+01   2.6739727e+02   7.9018545e+00   6.0769091e+01   9.2419382e+01   3.0006182e+02   6.4905091e+00   2.6437455e+02   5.9654909e+00   1.4046545e+02   1.8368218e+01   2.3589091e+02  -1.8053091e+01   2.1967818e+02   5.2712000e+00   3.7504182e+02   1.2123018e+01   2.7154909e+02  -3.5430182e+00   2.7235818e+02   1.0940727e+00   1.1058545e+02   1.3927225e+02   3.1963000e+02   1.0257782e+01   4.4340455e+02  -8.7187273e+00   4.6321364e+02  -2.0758909e+01   3.7260636e+02   1.2117967e+02   1.7777091e+02  -1.9670764e+01   2.1710545e+02  -8.1884364e+00   2.6697909e+02   7.6919855e+01   2.5087727e+02  -1.3936545e+01   5.3550000e+02   3.7472727e+00   2.4005909e+02  -2.6153818e+01   2.0910909e+02  -1.0683273e+01   2.9425727e+02  -4.7633091e+00   4.1824182e+02   5.4788836e+01   3.7518182e+02  -1.2772727e+01   2.6792818e+02  -1.8151636e+00   3.7559818e+02   1.4482760e+02   4.2606909e+02  -2.4646182e+00   3.2689364e+02  -1.6316036e+01   3.7190455e+02  -1.4643273e+01   4.5629564e+02   7.8687925e+01   2.8956727e+02   1.9600727e+00   2.9999273e+02  -1.3016691e+01   1.6722273e+02  -2.2191455e+01   2.6788636e+02   8.7145455e+00   3.0196182e+02  -5.7096727e+00   3.6708273e+02  -5.6369345e+01   2.3783273e+02  -5.2668436e+01   2.8858727e+02   1.7169382e+01   1.7538091e+02  -1.9718655e+01   4.8186636e+02  -1.0689309e+01   2.7349182e+02  -6.3466182e+00   2.7508273e+02  -3.2456618e+01   5.4715818e+02  -1.6383564e+01   3.2639545e+02   2.6856545e+01   6.1267727e+02   9.4840000e+00   3.7503636e+02   1.9243636e+00   1.9859273e+02  -8.0401455e+00   4.6264818e+02  -1.5086400e+01   4.4156455e+02  -2.1086073e+01   3.3391564e+02   3.6183254e+00   3.0745545e+02   2.0709927e+01   3.8077455e+02  -6.7592364e+00   2.5777636e+02   4.1353345e+01   4.1601091e+02   6.4645818e+00   3.9206000e+02   5.5452000e+00   2.0395909e+02   6.6432727e+00
   2.6584273e+02  -9.4183273e+00   2.4691727e+02   1.7265298e+02   8.7490000e+01   1.8584898e+02   3.4487455e+02   1.4653673e+01   2.2978818e+02   3.8912400e+01   2.6011727e+02   2.5342545e+00   7.1439091e+01   9.6855782e+01   2.5430182e+02   4.4413091e+00   2.5437455e+02  -4.9945091e+00   1.4336545e+02   1.9276218e+01   2.4132091e+02   2.5125091e+00   1.6691818e+02  -1.0780000e+00   3.6875182e+02   6.7621818e-01   2.4506909e+02   1.3525382e+01   2.3958818e+02  -1.7543273e+00   1.4725545e+02   1.3556865e+02   2.7182000e+02   3.7258182e-01   3.7945455e+02  -1.7927273e+00   4.3006364e+02  -3.5246909e+01   3.8179636e+02   1.0444447e+02   1.9244091e+02  -7.1343636e+00   2.0705545e+02  -1.1144436e+01   2.6930909e+02   7.8633455e+01   3.3158727e+02  -1.3393345e+01   5.4103000e+02   6.6848727e+00   3.3824909e+02  -2.0679018e+01   2.0180909e+02  -9.7492727e+00   2.5706727e+02   1.1261891e+01   2.2482182e+02   2.7812244e+02   4.0294182e+02   8.1064727e+00   2.4564818e+02   2.9723636e-01   4.6492818e+02   1.9749120e+02   4.4116909e+02   1.2757382e+01   3.4284364e+02  -2.5212036e+01   4.0570455e+02  -6.6972727e+00   4.6224564e+02   6.8161925e+01   3.2075727e+02   4.9448727e+00   3.0709273e+02  -1.5624691e+01   1.5650273e+02  -4.3763855e+01   2.7188636e+02   2.1634545e+01   3.2525182e+02  -1.1432873e+01   3.8960273e+02  -3.8370945e+01   2.5145273e+02  -4.4948036e+01   3.0930727e+02   2.4217818e+00   1.7566091e+02   1.6448945e+01   3.8534636e+02   1.0822909e+00   3.0116182e+02  -1.7230218e+01   2.5756273e+02  -2.4055018e+01   5.4581818e+02   3.6336364e+00   3.3423545e+02   2.5619345e+01   6.0273727e+02   1.1219200e+01   3.6258636e+02   5.6703636e+00   1.6983273e+02   8.6406545e+00   4.8097818e+02  -1.1362800e+01   5.5533455e+02  -3.5187673e+01   2.9929564e+02   8.9579254e+00   2.9831545e+02   7.1011273e+00   4.0306455e+02   7.5975636e+00   2.9025636e+02   4.8614945e+01   4.2301091e+02   1.5474582e+01   3.6130000e+02   1.7246000e+01   2.3833909e+02   5.7028727e+00
   3.4770273e+02   1.5422873e+01   2.7663727e+02   2.1365538e+02   1.3316000e+02   1.9685538e+02   3.5720455e+02   1.3757273e+01   2.3864818e+02   5.9483600e+01   2.6034727e+02   4.6605855e+01   5.2099091e+01   2.0297298e+02   3.5973182e+02   9.8169091e+00   3.5199455e+02  -1.7141091e+00   1.5988545e+02   3.9814618e+01   1.9365091e+02  -2.9138909e+00   1.8767818e+02   4.5912000e+00   3.6580182e+02  -5.5177818e+00   3.0035909e+02  -1.9417818e+01   2.7411818e+02  -9.4672727e-01   1.0911545e+02   1.1071985e+02   2.6848000e+02  -3.0802182e+00   3.9878455e+02   6.0008727e+00   4.0116364e+02  -2.2504909e+01   3.7598636e+02   1.4609927e+02   1.4177091e+02   1.5892364e+00   1.9805545e+02   3.6255636e+00   3.0735909e+02   1.0477945e+02   3.5344727e+02  -1.4372145e+01   5.2522000e+02  -1.9570327e+01   3.1838909e+02  -2.5280218e+01   1.3845909e+02   6.3187273e+00   2.3830727e+02  -6.3373091e+00   1.5972182e+02   4.0666044e+02   3.5413182e+02  -1.1228727e+01   2.7035818e+02  -5.4895636e+00   4.6554818e+02   1.2934160e+02   3.8878909e+02  -8.9122182e+00   3.1208364e+02  -2.8751236e+01   3.9895455e+02  -1.2707273e+01   5.1967564e+02   7.9807525e+01   3.2560727e+02  -1.6331273e+00   2.7347273e+02  -1.8705091e+01   1.3627273e+02  -2.1715455e+01   2.0350636e+02   4.1774945e+01   3.1192182e+02   5.4935273e+00   3.9470273e+02  -3.7198945e+01   1.9021273e+02  -2.8098836e+01   3.2196727e+02   3.1028982e+01   1.6419091e+02  -4.1034545e+00   3.1486636e+02   3.1006909e+00   2.4006182e+02  -3.9122182e+00   2.7213273e+02  -2.8790618e+01   4.9377818e+02  -3.0316364e-01   2.8928545e+02   1.2215345e+01   5.0943727e+02   6.2320000e-01   3.3588636e+02   6.4063636e+00   1.5983273e+02  -1.8493455e+00   5.9221818e+02  -7.8200000e-01   4.1391455e+02  -1.8140727e+00   2.9005564e+02  -6.3028746e+00   2.9493545e+02  -6.6284727e+00   4.1077455e+02   1.1740764e+01   2.5915636e+02   5.3242945e+01   3.4691091e+02   4.2225818e+00   3.3606000e+02   1.6265200e+01   2.4790909e+02   7.7472727e+00
   3.5775273e+02   2.5688727e+00   2.6439727e+02   1.5448458e+02   1.0240000e+02   1.5965618e+02   3.3049455e+02   2.2374073e+01   2.5535818e+02   4.7336800e+01   3.0582727e+02   2.8537455e+01   4.8669091e+01   2.1153738e+02   3.1277182e+02   1.0003709e+01   3.3304455e+02   1.8181891e+01   1.4417545e+02   5.2071418e+01   2.0389091e+02   4.6969091e+00   1.8853818e+02   2.7612400e+01   4.0489182e+02   1.7025018e+01   2.6164909e+02  -1.2751018e+01   2.5058818e+02  -2.1924327e+01   8.8395455e+01   1.1127745e+02   3.1696000e+02   1.1231382e+01   3.8173455e+02   5.1748727e+00   3.3663364e+02  -2.5242509e+01   3.8446636e+02   1.3728087e+02   1.1658091e+02  -2.9155636e+00   1.8262545e+02  -4.0036364e-02   3.4783909e+02   1.1197105e+02   3.5563727e+02   2.7326545e+00   5.2936000e+02  -2.4901527e+01   3.4710909e+02  -1.5767818e+01   1.6345909e+02  -7.4312727e+00   2.3354727e+02   8.9534909e+00   1.8620182e+02   4.6016204e+02   3.6051182e+02  -2.8269127e+01   2.4949818e+02   1.3519236e+01   4.1769818e+02   1.7950960e+02   3.2049909e+02  -9.2090182e+00   3.0741364e+02   7.1423636e+00   4.0800455e+02  -2.0312727e+00   3.7653564e+02   1.3539873e+02   3.0222727e+02   1.3907273e+01   2.3014273e+02  -2.8948691e+01   1.2193273e+02  -4.9482545e+00   2.7088636e+02   1.9524545e+01   2.6092182e+02   2.5043527e+01   3.5055273e+02  -4.5286945e+01   2.4002273e+02  -3.6036364e+00   3.2687727e+02   3.6066182e+01   1.7085091e+02  -5.5962545e+00   3.0805636e+02   2.3745491e+01   2.9511182e+02  -1.6062182e+00   2.3537273e+02  -3.1179818e+01   5.7343818e+02  -1.3815964e+01   3.2200545e+02   1.1427745e+01   6.0690727e+02  -5.8844000e+00   3.5863636e+02   1.4686364e+01   2.1916273e+02   7.1742545e+00   4.6845818e+02   1.4488000e+00   3.9286455e+02  -3.8660073e+01   3.1019564e+02  -4.8640746e+00   3.1360545e+02   2.4647927e+01   3.9291455e+02   4.2195636e+00   2.8115636e+02   4.5912945e+01   3.9272091e+02   9.7477818e+00   3.5559000e+02   2.9752800e+01   2.2776909e+02   2.5484727e+00
   3.8836273e+02   9.4000727e+00   2.3815727e+02   1.8311378e+02   8.7450000e+01   1.4999218e+02   3.6249455e+02   7.1407273e-01   2.7064818e+02   4.8353600e+01   2.7611727e+02   3.1254255e+01   4.9579091e+01   2.3660458e+02   2.8801182e+02   1.7445091e+00   3.4913455e+02  -3.9153091e+00   1.6569545e+02   2.6159818e+01   1.7598091e+02  -4.1202909e+00   1.6858818e+02   2.9828400e+01   4.3651182e+02   8.5854182e+00   2.5235909e+02  -1.2057818e+01   2.5163818e+02   7.1816727e+00   1.2954545e+02   1.0908545e+02   2.4139000e+02  -2.1930182e+00   3.4635455e+02  -5.4747273e+00   2.9730364e+02  -4.2576109e+01   3.7865636e+02   7.9175673e+01   1.5015091e+02   8.7788364e+00   2.5610545e+02  -1.1728436e+01   3.1068909e+02   9.7893055e+01   3.4487727e+02   1.2313455e+01   5.5331000e+02  -1.3875273e+00   3.6033909e+02  -1.5866218e+01   1.4120909e+02   2.8487273e+00   2.7640727e+02  -8.0453091e+00   2.5210182e+02   4.9723004e+02   3.4384182e+02   2.6734473e+01   3.1416818e+02   2.1056364e+00   4.5749818e+02   3.1198560e+02   4.0330909e+02   3.8861818e+00   3.2741364e+02   6.1623636e+00   4.0715455e+02   1.6036727e+01   5.0619564e+02   7.3025925e+01   3.3984727e+02   1.0517673e+01   2.8018273e+02  -1.0041891e+01   1.7593273e+02  -9.1782545e+00   2.9102636e+02   2.8063345e+01   1.9220182e+02  -1.3268873e+01   3.5203273e+02  -6.5505345e+01   2.3088273e+02  -3.3302436e+01   2.9491727e+02   2.4332982e+01   1.8533091e+02  -1.1034655e+01   3.0805636e+02   3.1254909e+00   3.0678182e+02  -3.5539818e+01   2.8932273e+02  -4.2975818e+01   5.5329818e+02  -4.8247636e+00   2.8928545e+02   3.4155345e+01   5.9373727e+02   2.9109200e+01   3.4638636e+02   1.3516364e+01   2.6197273e+02   9.9394545e+00   4.3964818e+02   2.0083600e+01   4.8344455e+02  -2.0496473e+01   2.9157564e+02   9.4755254e+00   3.1736545e+02   1.0347127e+01   3.4249455e+02  -5.0683636e-01   2.7811636e+02   4.7536145e+01   4.4558091e+02   1.1668982e+01   3.6859000e+02   3.7132800e+01   2.5638909e+02   6.1188727e+00
   5.2294273e+02   9.2536727e+00   2.4777727e+02   2.0215418e+02   1.0621000e+02   1.3882138e+02   4.2701455e+02   2.0172473e+01   2.7131818e+02   5.8110000e+01   3.1696727e+02   2.5556255e+01   7.1869091e+01   2.2058138e+02   3.3434182e+02   1.6798109e+01   4.0880455e+02   1.3121091e+01   1.4874545e+02   2.6465818e+01   2.0555091e+02   1.2804109e+01   1.7596818e+02   4.2388000e+01   7.0661182e+02   2.3597418e+01   2.6764909e+02  -5.5610182e+00   3.0573818e+02  -2.0666327e+01   1.3230545e+02   1.4124465e+02   3.2610000e+02  -1.0019818e+01   3.8716455e+02  -1.2499527e+01   3.2821364e+02  -1.5289091e+00   3.4646636e+02   1.1575087e+02   1.8306091e+02  -1.2423964e+01   3.4967545e+02  -1.5540364e+00   3.4792909e+02   7.2203855e+01   3.6453727e+02   2.3400655e+01   4.8236000e+02   8.9584727e+00   4.1967909e+02   4.7658182e-01   1.4570909e+02  -1.2261273e+01   2.8359727e+02   3.8994909e+00   3.0972182e+02   4.5195044e+02   3.7946182e+02  -5.3051273e+00   3.1040818e+02   1.3064364e+00   2.7654818e+02   5.2865160e+02   3.6573909e+02   2.3981782e+01   3.5146364e+02  -7.9916364e+00   4.1830455e+02  -1.4052727e+00   4.6248564e+02   1.1552273e+02   3.3113727e+02   1.7974473e+01   3.3995273e+02  -8.4434909e+00   1.7636273e+02  -7.6926545e+00   2.8902636e+02   3.3173345e+01   7.6771818e+01  -7.4144727e+00   2.7841273e+02  -3.7755745e+01   2.2331273e+02  -4.2646836e+01   2.8449727e+02   3.3266582e+01   1.5161091e+02   1.8512945e+01   3.1305636e+02   7.3454909e+00   2.5763182e+02  -1.1507818e+01   2.6465273e+02  -4.2902218e+01   5.8153818e+02  -1.4133964e+01   3.3228545e+02   1.9215345e+01   6.1890727e+02   1.0395600e+01   3.6358636e+02   2.5490364e+01   1.5721273e+02   6.8402545e+00   4.7502818e+02  -9.8368000e+00   5.5303455e+02  -2.3413673e+01   3.5138564e+02   2.9310725e+01   3.1060545e+02   1.0217927e+01   3.3496455e+02   2.4425564e+01   2.8430636e+02   7.2090945e+01   4.8268091e+02   3.4130982e+01   3.9336000e+02   4.2612000e+00   2.6662909e+02   2.8196727e+00
   4.6603273e+02   7.6164727e+00   2.5401727e+02   1.7165498e+02   9.5400000e+01   1.5602618e+02   3.1916455e+02  -6.0495273e+00   2.3507818e+02   3.3869200e+01   2.6272727e+02   1.5225455e+01   6.4909091e+01   1.2594818e+02   2.8334182e+02   1.9308109e+01   3.3690455e+02  -9.9769091e+00   1.2560545e+02  -8.2298182e-01   2.2913091e+02  -1.3722909e+00   1.6805818e+02   1.2830800e+01   7.8304182e+02  -6.5169818e+00   2.4973909e+02   4.2917818e+00   2.7635818e+02  -1.7555927e+01   1.2554545e+02   1.1778545e+02   2.9182000e+02   2.5725818e+00   4.1683455e+02   9.7968727e+00   3.6373364e+02  -1.6800509e+01   3.5722636e+02   1.4903007e+02   1.4777091e+02   4.2492364e+00   3.5686545e+02  -9.8892364e+00   3.1521909e+02   9.9530655e+01   4.2153727e+02   2.5130655e+01   5.5584000e+02   1.1500073e+01   3.6672909e+02  -6.2874182e+00   1.6865909e+02  -3.0972727e+00   2.6221727e+02   3.2469891e+01   2.3548182e+02   4.8612964e+02   3.7075182e+02   5.3416727e+00   3.1216818e+02   1.6215636e+01   3.0540818e+02   4.9006280e+02   3.6311909e+02  -1.0188618e+01   3.0937364e+02   1.1985564e+01   3.9935455e+02   1.1607273e+00   4.9200564e+02   1.0030113e+02   3.6099727e+02   7.1056727e+00   4.0542273e+02   1.0289091e+00   1.9307273e+02  -1.9794545e+00   2.9726636e+02   3.8414145e+01   1.7425182e+02   1.3171273e+00   3.1546273e+02  -2.2819745e+01   2.3126273e+02  -2.7332836e+01   3.2863727e+02   1.0965382e+01   1.4433091e+02   9.8653455e+00   2.6610636e+02   6.4814909e+00   2.7597182e+02  -1.1545018e+01   2.5775273e+02  -1.1450218e+01   5.4420818e+02  -4.9575636e+00   3.5606545e+02   4.6982945e+01   7.0202727e+02  -6.2540000e+00   3.3358636e+02   1.2890364e+01   1.7002273e+02   9.9054545e+00   4.2468818e+02  -2.1396000e+00   5.1744455e+02  -1.5746473e+01   2.8967564e+02  -3.0324746e+00   2.8826545e+02   6.7151273e+00   2.9977455e+02   8.9107636e+00   2.6920636e+02   5.3248945e+01   4.1082091e+02  -5.4602182e+00   3.9000000e+02  -1.1880000e+01   2.8324909e+02  -1.2599927e+01
   4.6375273e+02   3.3688727e+00   2.5248727e+02   2.2886738e+02   1.0630000e+02   2.1643418e+02   3.5249455e+02  -5.5259273e+00   2.5659818e+02   4.2577600e+01   2.8392727e+02   1.6149455e+01   6.1389091e+01   1.5808978e+02   3.1206182e+02  -2.0129491e+01   3.3547455e+02   7.2274909e+00   1.5265545e+02   3.6203018e+01   3.1041091e+02   6.3653091e+00   2.0148818e+02   4.9536400e+01   7.0513182e+02   1.5625818e+01   2.9725909e+02   9.6901818e+00   2.9497818e+02   1.7644727e+00   1.2401545e+02   1.0966785e+02   3.0663000e+02   2.0537782e+01   4.8806455e+02   1.3328473e+01   3.9521364e+02  -8.9789091e+00   3.8060636e+02   1.4948967e+02   1.9587091e+02   1.8311236e+01   3.4734545e+02  -8.6476364e+00   3.0840909e+02   1.0507545e+02   4.0020727e+02   2.2027055e+01   5.7764000e+02   8.0960727e+00   3.3014909e+02  -1.5551018e+01   1.8440909e+02   3.9927273e+00   3.2782727e+02   2.3081091e+01   2.4567182e+02   5.0398444e+02   3.4522182e+02   1.1914073e+01   2.9630818e+02   7.7744364e+00   2.8030818e+02   4.7369080e+02   3.5154909e+02   1.7356982e+01   3.1322364e+02  -2.7024364e+00   4.2965455e+02   7.9867273e+00   5.9138564e+02   9.2920725e+01   3.0494727e+02   2.4209673e+01   2.8133273e+02  -5.7138909e+00   1.8531273e+02  -1.5486545e+00   2.9631636e+02   3.9020145e+01   2.3777182e+02  -1.1054473e+01   2.8560273e+02  -5.8090945e+01   2.6588273e+02  -2.8912436e+01   3.2149727e+02   3.7536582e+01   1.4942091e+02  -7.8318545e+00   3.3595636e+02   2.1933491e+01   3.0097182e+02   1.7784982e+01   2.6751273e+02  -2.0851018e+01   5.6234818e+02  -5.0787636e+00   3.4612545e+02   2.8558145e+01   6.2055727e+02   9.0236000e+00   4.1138636e+02   5.8163636e+00   2.4250273e+02   1.9157055e+01   4.0140818e+02  -1.3707200e+01   5.3827455e+02  -1.6172873e+01   3.0919564e+02   2.2405925e+01   2.9422545e+02   5.2883273e+00   3.8558455e+02   7.8559636e+00   2.9039636e+02   3.7693745e+01   4.5410091e+02   7.7473818e+00   3.6883000e+02   1.6463600e+01   2.6243909e+02   1.3724873e+01
   2.9975273e+02  -2.4551127e+01   2.4096727e+02   1.7735898e+02   1.0568000e+02   2.1215378e+02   3.5125455e+02   2.9532727e+00   1.9631818e+02   3.7160000e+01   2.1672727e+02   1.5525455e+01   3.8289091e+01   1.2469778e+02   2.4949182e+02   1.5726109e+01   2.6204455e+02   5.9618909e+00   1.4503545e+02   1.6952618e+01   2.4660091e+02  -2.2909891e+01   1.7801818e+02   3.8224000e+01   6.3609182e+02   1.7049018e+01   2.8683909e+02   2.9437818e+00   2.7987818e+02  -1.2077527e+01   1.4134545e+02   1.1395145e+02   3.1958000e+02   5.5917818e+00   4.0602455e+02   3.2081673e+01   4.2787364e+02  -2.1211709e+01   3.5412636e+02   1.5470807e+02   2.0658091e+02   9.7844364e+00   3.7186545e+02  -2.5692364e+00   2.8940909e+02   8.1405455e+01   3.5710727e+02  -9.0449455e+00   5.3593000e+02   2.1928727e+00   3.9557909e+02   6.8345818e+00   1.3325909e+02  -1.8615273e+01   2.6916727e+02   2.4963891e+01   2.8782182e+02   4.4137244e+02   3.9575182e+02   1.2631673e+01   3.3445818e+02   7.8624364e+00   2.6359818e+02   4.9107760e+02   4.3721909e+02  -2.1661818e-01   3.2561364e+02   1.0786364e+01   3.9465455e+02   1.1036727e+01   5.0748564e+02   8.2732725e+01   3.4946727e+02   2.9780727e+00   2.5380273e+02  -1.2741491e+01   1.9750273e+02   3.7161455e+00   3.0536636e+02   1.6146145e+01   3.3125182e+02   2.7037127e+01   3.2689273e+02  -4.5774145e+01   2.5659273e+02  -3.3409236e+01   2.7963727e+02   1.0869538e+02   1.7800091e+02   1.1791745e+01   3.5595636e+02  -7.2365091e+00   2.8644182e+02   1.4273818e+00   2.8008273e+02  -1.8046618e+01   5.4415818e+02   7.8064364e+00   3.4595545e+02   3.6217455e+00   6.9231727e+02   1.5752800e+01   3.4883636e+02   6.2036364e-01   2.1197273e+02   1.3889455e+01   4.5040818e+02   1.8182800e+01   5.6927455e+02  -1.5422873e+01   2.9543564e+02   4.3076725e+01   2.9283545e+02   1.6159527e+01   2.2972455e+02   4.1747636e+00   3.0315636e+02   3.1052945e+01   4.6534091e+02   3.7481818e+00   3.5565000e+02   3.0338000e+01   2.6243909e+02   6.3948727e+00
   3.0527273e+02  -2.6127273e+00   2.9739727e+02   2.4237458e+02   1.1468000e+02   2.7433378e+02   3.1849455e+02   3.4384073e+01   2.6355818e+02   5.9970800e+01   3.4077727e+02   1.5651455e+01   6.8869091e+01   1.4396138e+02   3.4696182e+02   3.0928509e+01   2.8533455e+02  -2.5713091e+00   1.6227545e+02   4.2473418e+01   2.6589091e+02   9.4069091e+00   1.6234818e+02   6.7997600e+01   6.6942182e+02   3.5672618e+01   2.5545909e+02   2.5794182e+01   2.6549818e+02   1.0312873e+01   1.2763545e+02   1.0228825e+02   3.3587000e+02   2.4958582e+01   3.7783455e+02   2.0676873e+01   4.0530364e+02  -2.2506109e+01   3.1898636e+02   1.3865927e+02   2.0492091e+02  -3.2763636e-02   3.7953545e+02   7.3471636e+00   2.7311909e+02   5.2618655e+01   3.4582727e+02   2.0047455e+01   5.6212000e+02  -1.1332327e+01   3.7700909e+02  -1.0869818e+01   1.5470909e+02  -3.8812727e+00   3.1040727e+02   6.5646909e+00   2.2882182e+02   5.2666244e+02   3.9089182e+02   4.6404727e+00   3.4207818e+02   1.8202836e+01   3.0083818e+02   5.3699840e+02   3.8040909e+02   8.9481818e+00   3.1646364e+02   9.4183636e+00   3.8935455e+02  -2.8392727e+00   4.9476564e+02   9.5180325e+01   3.0241727e+02   2.5322073e+01   2.5899273e+02   2.1793309e+01   1.5665273e+02  -2.5115855e+01   2.6412636e+02   3.9635345e+01   3.8158182e+02   7.6307273e+00   3.7741273e+02  -6.3535745e+01   2.3540273e+02  -3.6284036e+01   2.8944727e+02   4.4580582e+01   1.6990091e+02   1.2479745e+01   3.6724636e+02   1.3340291e+01   2.7559182e+02   1.3295382e+01   2.5751273e+02  -1.8571018e+01   5.5272818e+02  -3.7539164e+01   3.1156545e+02   1.3042945e+01   6.0667727e+02   1.9134000e+01   3.4373636e+02   1.8028364e+01   1.6102273e+02   1.4055455e+01   4.3187818e+02   2.2995200e+01   4.0721455e+02  -1.3048073e+01   3.5605564e+02   1.3277125e+01   2.9455545e+02   7.5919273e+00   2.8877455e+02   1.1880764e+01   2.7177636e+02   7.4133345e+01   4.0539091e+02   5.6941818e+00   3.5953000e+02   2.7437600e+01   2.8024909e+02   1.0870073e+01
   2.7503273e+02   5.5664727e+00   2.5034727e+02   2.2322858e+02   1.0035000e+02   2.0696018e+02   3.6396455e+02   1.2176473e+01   2.3045818e+02   4.0568800e+01   3.0039727e+02   3.4931855e+01   4.6629091e+01   1.6970058e+02   3.0306182e+02  -1.2194909e+00   3.3837455e+02   5.9454909e+00   1.6755545e+02   1.7621018e+01   2.2336091e+02  -2.6810691e+01   1.4334818e+02   5.3807600e+01   7.7151182e+02  -2.1064582e+01   2.8787909e+02  -1.5594182e+00   2.6292818e+02   4.3784727e+00   1.0096545e+02   1.1342185e+02   3.2320000e+02   2.0112182e+01   3.3559455e+02  -5.3739273e+00   3.7944364e+02   7.6626909e+00   3.3146636e+02   1.3309087e+02   2.0173091e+02   1.0652436e+01   3.4624545e+02   2.2820364e+01   1.6325909e+02   2.7027455e+01   3.5020727e+02   1.1507055e+01   5.3136000e+02   5.5584727e+00   3.7072909e+02  -1.5507418e+01   1.8455909e+02  -9.2192727e+00   3.1573727e+02  -8.1917091e+00   3.2020182e+02   3.9292204e+02   3.6632182e+02   1.7226073e+01   3.1968818e+02   1.9044036e+01   2.4321818e+02   4.5831800e+02   4.0816909e+02  -3.1226182e+00   2.8994364e+02  -1.3930036e+01   4.3310455e+02   6.5607273e+00   5.3929564e+02   6.4807925e+01   3.1037727e+02   5.3952727e+00   3.2599273e+02   9.8633091e+00   1.6188273e+02   3.2574545e-01   2.5440636e+02   3.6182945e+01   3.9282182e+02   2.5915273e+00   2.8275273e+02  -3.5912945e+01   1.9359273e+02  -2.7989236e+01   2.9991727e+02   9.9692982e+01   1.8766091e+02   7.8689455e+00   3.5243636e+02   4.4765091e+01   2.7097182e+02   2.2854982e+01   2.9170273e+02  -1.2926218e+01   5.0767818e+02  -6.7051636e+00   2.9039545e+02   2.3406545e+01   6.0996727e+02   3.4930800e+01   4.3303636e+02   4.2784364e+01   1.8345273e+02   2.8881055e+01   5.2568818e+02  -2.8396000e+00   4.5386455e+02  -3.2300073e+01   2.8043564e+02   2.2136725e+01   3.1360545e+02   2.8379273e+00   2.8068455e+02   1.5007964e+01   2.6987636e+02   2.7335345e+01   4.3191091e+02   8.2825818e+00   3.4906000e+02   7.6952000e+00   2.6995909e+02  -7.9167273e+00
   3.2132273e+02  -6.1867273e+00   2.6505727e+02   1.5177178e+02   9.8970000e+01   1.4064058e+02   3.5163455e+02   1.0442873e+01   2.3269818e+02   4.2299600e+01   2.6806727e+02  -7.7174545e-01   4.4579091e+01   2.0395458e+02   3.1368182e+02  -5.4990909e+00   3.5528455e+02   2.2502691e+01   1.4888545e+02   3.4924618e+01   1.9051091e+02  -1.5182691e+01   1.8139818e+02   3.5523600e+01   6.7204182e+02   3.3943018e+01   2.8397909e+02   1.1942582e+01   2.7601818e+02  -4.0487273e+00   1.1344545e+02   1.7361345e+02   3.2387000e+02   1.1588582e+01   3.6968455e+02   1.2518873e+01   3.2997364e+02  -2.3899709e+01   3.5979636e+02   1.2077447e+02   1.7392091e+02   8.3072364e+00   3.4058545e+02   2.3631636e+00   2.1259909e+02   3.7130255e+01   3.8787727e+02   3.0823455e+01   5.1998000e+02  -1.0011127e+01   3.4410909e+02   2.1921818e+00   1.8340909e+02   1.9227273e+00   3.6149727e+02  -6.6250909e-01   4.0920182e+02   1.6542204e+02   3.9751182e+02   5.9208727e+00   2.4792818e+02   3.5448364e+00   2.9445818e+02   4.4350880e+02   4.3725909e+02   4.7801818e+00   3.0527364e+02   1.4033564e+01   4.3925455e+02   2.4268727e+01   4.4996564e+02   1.0895433e+02   3.0589727e+02   3.2513673e+01   3.3276273e+02   6.1317091e+00   1.4436273e+02  -1.3702655e+01   2.4464636e+02   2.6623745e+01   4.0963182e+02   1.4676727e+01   3.1441273e+02  -1.7305745e+01   2.1854273e+02  -1.9985236e+01   2.5515727e+02   8.3703782e+01   1.8333091e+02   1.5785345e+01   3.5872636e+02   2.1111891e+01   2.6359182e+02  -3.2246182e+00   2.9803273e+02  -1.8192618e+01   5.4224818e+02  -4.6607636e+00   3.2045545e+02   3.2721745e+01   6.0937727e+02  -1.2520000e+00   4.3373636e+02   2.4283636e+00   1.4073273e+02  -3.1345455e-02   5.8807818e+02   1.3259200e+01   5.2103455e+02  -1.5153673e+01   3.0596564e+02   8.8543254e+00   3.1864545e+02   3.9547273e+00   4.2968455e+02   1.5227964e+01   2.7177636e+02   6.2853345e+01   4.0706091e+02   1.4130582e+01   3.1212000e+02   1.2940400e+01   2.8643909e+02  -6.3851273e+00
   4.5903273e+02   4.1764727e+00   2.6353727e+02   2.1879338e+02   1.1264000e+02   1.3611698e+02   3.7896455e+02  -2.1735273e+00   2.8864818e+02   5.4483600e+01   3.2453727e+02   1.8620655e+01   7.0629091e+01   1.8182058e+02   3.1863182e+02   1.1574909e+01   3.3190455e+02  -2.1969091e+00   1.4308545e+02   4.4298618e+01   1.9589091e+02   1.9569091e+00   1.5696818e+02   3.4328000e+01   7.0194182e+02   3.6551018e+01   3.0473909e+02  -9.9082182e+00   2.5211818e+02   2.2432727e+00   1.4363545e+02   1.2143825e+02   2.9320000e+02   1.2372182e+01   4.5797455e+02   9.5056727e+00   3.6649364e+02  -2.5731309e+01   3.6160636e+02   1.2191967e+02   2.1854091e+02   1.1576364e+00   2.1781545e+02   1.5647636e+00   1.9906909e+02   5.9492655e+01   3.2596727e+02   1.5866255e+01   5.1545000e+02   9.2612727e+00   3.8572909e+02  -1.4287418e+01   1.7410909e+02   1.4966727e+01   3.1325727e+02   2.6766691e+01   4.2677182e+02   8.3536436e+01   3.9480182e+02   1.8227673e+01   3.2592818e+02   1.4404836e+01   2.5121818e+02   4.3458800e+02   4.1140909e+02  -1.6911818e+01   3.5961364e+02  -8.3636364e+00   3.8395455e+02   6.5427273e+00   5.4524564e+02   1.2980193e+02   3.7265727e+02   2.1728727e+00   3.5909273e+02   6.9753091e+00   1.7879273e+02   4.1129455e+00   2.6693636e+02   5.2030545e+01   3.2744182e+02   2.1519273e+00   3.6132273e+02  -2.4108545e+01   2.3002273e+02  -4.4043636e+01   2.9749727e+02   8.6986582e+01   1.7166091e+02   1.7248945e+01   3.5776636e+02   4.8086909e+00   3.0649182e+02   1.3533382e+01   2.5484273e+02  -2.3457418e+01   5.1020818e+02   3.1924364e+00   2.9595545e+02   5.3071745e+01   5.6826727e+02   8.7968000e+00   5.0893636e+02   4.6123636e+00   1.3259273e+02   1.8985455e-01   4.9726818e+02   3.3840000e+00   3.7868455e+02  -6.5856727e+00   2.9148564e+02   1.6822725e+01   3.0064545e+02   1.4947273e+00   3.7372455e+02   5.1347636e+00   2.3201636e+02   8.0794145e+01   4.5629091e+02   5.0021818e+00   3.3783000e+02   4.4736000e+00   2.4405909e+02   1.3535273e+01
   4.9756273e+02   1.0904073e+01   2.4377727e+02   1.7513418e+02   8.5780000e+01   1.5174578e+02   3.9892455e+02   2.1949673e+01   2.5783818e+02   4.5098400e+01   3.2596727e+02   2.5926255e+01   4.1959091e+01   2.1021418e+02   3.3292182e+02  -1.4188291e+01   3.4785455e+02  -9.7629091e+00   1.5579545e+02   3.9041818e+01   2.7127091e+02  -2.0793491e+01   1.7558818e+02   4.3798400e+01   7.0132182e+02   6.3106182e+00   3.1030909e+02   6.2161818e+00   2.5887818e+02  -6.3752727e-01   1.2025545e+02   1.7511865e+02   3.1134000e+02   3.5630982e+01   4.7135455e+02  -2.3747273e+00   4.0892364e+02  -4.7957091e+00   3.8003636e+02   1.3753527e+02   1.8896091e+02  -6.8959636e+00   2.9434545e+02   1.3062364e+01   1.8568909e+02   3.7473055e+01   3.8015727e+02   1.5631055e+01   5.7131000e+02  -1.4737527e+01   4.1910909e+02   2.2821818e+00   2.0520909e+02  -1.1371273e+01   3.1297727e+02   4.5490909e+00   4.0624182e+02   6.2898836e+01   4.5951182e+02   8.8608727e+00   3.1535818e+02  -2.5095636e+00   2.1749818e+02   4.7214560e+02   4.1078909e+02   7.4277818e+00   3.9856364e+02  -3.3796364e+00   4.1065455e+02   2.5067273e+00   5.4696564e+02   1.0366433e+02   3.7151727e+02   1.4124073e+01   3.4037273e+02   1.8472909e+01   1.8027273e+02   7.6454545e-01   2.6659636e+02   5.3967745e+01   4.0044182e+02   2.2192727e-01   3.7213273e+02  -3.5683345e+01   2.5092273e+02  -2.8425636e+01   3.0130727e+02   8.8921782e+01   2.0390091e+02   5.3297455e+00   3.9857636e+02  -1.6166109e+01   2.8287182e+02   1.0132982e+01   2.6351273e+02  -1.3151018e+01   5.0643818e+02   3.3444036e+01   2.8884545e+02   1.1810545e+01   4.4279727e+02  -2.4105600e+01   4.2313636e+02   2.7926364e+01   1.5288273e+02   3.9466545e+00   4.0864818e+02   1.0436000e+00   4.7062455e+02  -2.4700873e+01   2.9910564e+02   2.4531254e+00   2.8403545e+02  -3.4164727e+00   2.2339455e+02  -7.8883636e-01   1.2596636e+02   1.2846815e+02   4.2872091e+02   6.4477818e+00   3.3265000e+02   2.0418000e+01   2.8533909e+02  -3.1071273e+00
   4.2784273e+02   9.7216727e+00   2.2134727e+02   1.8954858e+02   1.0206000e+02   1.9692338e+02   3.4173455e+02   4.0448727e+00   2.3840818e+02   2.4222800e+01   2.4239727e+02   3.1521855e+01   5.1819091e+01   1.6947538e+02   2.5992182e+02   1.7517091e+00   2.7252455e+02   3.0734909e+00   1.3274545e+02   1.6605818e+01   2.3998091e+02  -1.4760291e+01   1.6705818e+02   6.7430800e+01   7.8280182e+02   2.3792218e+01   3.0245909e+02   1.1241818e+00   2.8449818e+02   2.7172873e+01   1.1649545e+02   1.3322945e+02   2.6691000e+02   1.9805382e+01   4.9159455e+02   2.9906073e+01   4.1044364e+02  -1.3537309e+01   4.1717636e+02   1.4523407e+02   1.8634091e+02   1.3643636e+01   2.4391545e+02  -5.3332364e+00   2.1906909e+02   1.0184265e+02   4.3263727e+02  -3.5673455e+00   5.1764000e+02  -1.2939273e+00   3.9943909e+02  -1.3614218e+01   1.9895909e+02  -8.2712727e+00   2.8521727e+02  -3.3201091e+00   4.4729182e+02   7.5374836e+01   3.8480182e+02  -4.9223273e+00   3.2726818e+02   1.0297636e+01   2.3121818e+02   4.8670800e+02   3.5673909e+02  -1.0578218e+01   3.8603364e+02   1.0092764e+01   4.2995455e+02   1.5912727e+01   5.0438564e+02   9.8840725e+01   3.6746727e+02  -1.6019273e+00   3.1918273e+02  -3.9718909e+00   1.6212273e+02  -1.1743455e+01   3.1917636e+02   5.5571345e+01   3.0492182e+02  -7.6664727e+00   3.7298273e+02  -7.9913455e+00   2.4740273e+02  -4.0574036e+01   3.4063727e+02   7.5385382e+01   2.1090091e+02   1.0199745e+01   3.2619636e+02  -8.7057091e+00   2.3506182e+02  -1.1652218e+01   3.0365273e+02  -2.2452218e+01   5.1648818e+02  -1.0929964e+01   3.0034545e+02  -6.0945455e-01   4.5520727e+02   3.1160000e-01   4.3088636e+02   3.0506364e+01   1.4250273e+02   2.0017055e+01   5.1868818e+02   1.6720400e+01   4.0456455e+02  -2.4006073e+01   2.6900564e+02   1.1761125e+01   2.9145545e+02   1.7699927e+01   2.3649455e+02   2.3683164e+01   1.6858636e+02   1.2957855e+02   3.9725091e+02   3.0553818e+00   3.6653000e+02   5.1827600e+01   2.8681909e+02   2.5964473e+01
   3.2994273e+02   1.1736727e+00   2.4553727e+02   1.7899338e+02   1.0916000e+02   2.1416538e+02   3.1016455e+02   1.0430473e+01   2.3016818e+02   4.4122000e+01   2.5653727e+02   1.6580655e+01   5.2909091e+01   1.2390818e+02   2.9330182e+02  -6.7869091e-01   2.6380455e+02  -1.7988909e+01   1.2517545e+02   3.6011418e+01   2.4441091e+02  -1.3546909e+00   1.9334818e+02   3.6377600e+01   7.6923182e+02  -5.6021818e+00   2.9845909e+02   9.7841818e+00   3.1101818e+02   7.3912727e+00   1.1092545e+02   1.2552505e+02   3.0887000e+02   8.5485818e+00   5.1011455e+02  -2.1455273e+00   4.3816364e+02  -3.0414909e+01   4.1951636e+02   1.3733687e+02   1.2977091e+02  -2.5260764e+01   2.2172545e+02   7.0219636e+00   2.4611909e+02   7.7298655e+01   3.3434727e+02   7.0058545e+00   5.2017000e+02  -1.3976327e+01   3.5757909e+02  -1.7795418e+01   1.4635909e+02  -1.0132727e+00   3.1078727e+02   9.7242909e+00   4.6848182e+02   6.4769636e+01   3.8370182e+02   8.0256727e+00   3.3097818e+02  -1.0619164e+01   2.1635818e+02   4.3670680e+02   3.9568909e+02   2.9157818e+00   3.2641364e+02  -6.7076364e+00   4.2095455e+02   1.9882727e+01   4.8838564e+02   1.0002073e+02   3.7218727e+02  -4.3595273e+00   3.1428273e+02  -3.0098909e+00   1.8436273e+02   4.9573455e+00   2.7336636e+02   3.3046145e+01   3.6792182e+02   1.0013527e+01   2.6517273e+02  -2.9986545e+01   2.5435273e+02  -2.0270036e+01   2.8920727e+02   8.6599782e+01   1.6290091e+02   1.6419745e+01   3.1862636e+02   2.8989891e+01   2.8744182e+02   3.2973818e+00   2.5313273e+02  -2.1980618e+01   5.4681818e+02   6.6436364e+00   3.3456545e+02   2.3262945e+01   3.0696727e+02  -8.2992000e+00   3.4898636e+02   4.7583636e+00   1.1840273e+02   3.9450545e+00   5.2659818e+02   5.3277600e+01   5.1727455e+02  -2.3792873e+01   2.7376564e+02   1.6190325e+01   3.1441545e+02   2.9243127e+01   2.9339455e+02   1.6271164e+01   2.3815636e+02   7.4012945e+01   4.2591091e+02   9.2425818e+00   3.1171000e+02   4.0443200e+01   2.8752909e+02   1.1907673e+01
   2.9298273e+02   7.7004727e+00   2.2901727e+02   1.9912498e+02   1.0868000e+02   1.7091378e+02   3.5916455e+02   2.0940473e+01   2.3697818e+02   5.1767200e+01   2.9025727e+02   1.9593055e+01   4.2479091e+01   1.5160258e+02   3.1163182e+02   6.9049091e+00   2.7771455e+02   5.2782909e+00   1.6274545e+02   2.9775818e+01   2.1941091e+02   5.4553091e+00   1.7472818e+02   4.0717200e+01   7.6889182e+02   7.9050182e+00   2.8973909e+02   1.1917818e+00   3.1963818e+02   5.1216727e+00   1.2296545e+02   9.5901855e+01   3.0672000e+02   6.2405818e+00   3.7683455e+02   2.8656873e+01   4.0216364e+02  -3.3064909e+01   3.8827636e+02   1.4387607e+02   1.6330091e+02  -6.5316364e-01   2.0977545e+02   1.9167964e+01   1.8587909e+02   1.0802785e+02   3.1263727e+02   1.4742655e+01   5.1812000e+02   1.9187673e+01   3.3457909e+02   5.4245818e+00   2.1410909e+02   2.4667273e+00   2.9221727e+02   1.3209891e+01   4.4458182e+02   7.0871636e+01   4.2751182e+02  -4.0091273e+00   2.4592818e+02   2.2184836e+01   2.2445818e+02   3.7243880e+02   4.5530909e+02   2.3861818e+00   2.8732364e+02   1.4749564e+01   3.4745455e+02  -2.3372727e+00   4.8953564e+02   5.4118725e+01   2.9665727e+02   2.5112873e+01   2.7704273e+02   3.4589309e+01   1.3931273e+02  -3.3578655e+01   2.4726636e+02   3.1364145e+01   3.0415182e+02   3.0651273e+00   2.9646273e+02  -2.6489745e+01   2.7640273e+02  -1.2754036e+01   2.5311727e+02   9.6056982e+01   1.8276091e+02  -1.1190545e+00   3.1367636e+02   2.0295891e+01   2.5706182e+02   3.5587782e+01   2.8599273e+02  -2.6559418e+01   5.6048818e+02  -7.5899636e+00   3.3412545e+02   5.0568145e+01   3.3379727e+02   1.5854400e+01   3.1458636e+02   6.8103636e+00   1.4854273e+02   3.4913855e+01   4.3183818e+02   6.3784000e+00   4.5250455e+02  -2.2081273e+01   3.0496564e+02   2.6074325e+01   2.6874545e+02   2.5706727e+01   2.9463455e+02   1.3651964e+01   2.5658636e+02   7.0118545e+01   4.4191091e+02   3.6225818e+00   3.4900000e+02   2.0340000e+01   2.8267909e+02  -1.4894327e+01
   3.8903273e+02  -4.1352727e-01   2.6458727e+02   2.0846938e+02   9.9400000e+01   1.2632618e+02   3.4973455e+02   2.0504873e+01   2.5150818e+02   4.2314800e+01   3.0468727e+02   3.2828655e+01   2.2833909e+02   7.4683782e+01   3.3654182e+02  -6.1789091e-01   2.9742455e+02   2.5461491e+01   1.8674545e+02   3.5615818e+01   1.6232091e+02  -9.8774909e+00   1.8191818e+02   1.8192000e+01   7.0932182e+02   6.9606182e+00   2.6635909e+02  -7.1278182e+00   3.1187818e+02   4.1724727e+00   1.1773545e+02   1.3170025e+02   3.0234000e+02   1.3500982e+01   5.1202455e+02   1.7916727e+00   4.0011364e+02  -2.3470909e+01   3.9003636e+02   1.2573527e+02   2.0725091e+02  -4.2191636e+00   2.5500545e+02   1.6019564e+01   2.1206909e+02   5.9502655e+01   3.1587727e+02   3.0863455e+01   5.0288000e+02   1.2687273e-01   3.5495909e+02  -1.7435818e+01   1.4555909e+02   2.0007273e+00   2.9721727e+02  -2.6601091e+00   5.2472182e+02   6.3270436e+01   2.9094182e+02   1.2826473e+01   3.1087818e+02   4.1883636e-01   2.3873818e+02   4.2206640e+02   4.1668909e+02  -1.0184218e+01   2.8956364e+02  -1.4709636e+01   3.9420455e+02   1.2227273e+00   5.6338564e+02   7.9020725e+01   3.1213727e+02   1.1584473e+01   3.0166273e+02  -4.4802909e+00   1.0231273e+02  -2.4378655e+01   2.6102636e+02   2.1603345e+01   3.5392182e+02  -2.7264727e+00   2.9232273e+02  -5.6678545e+01   2.2931273e+02  -2.7366836e+01   2.7339727e+02   9.1814582e+01   1.8733091e+02   1.4185345e+01   3.2081636e+02   3.1484691e+01   2.7035182e+02  -5.0554182e+00   2.7380273e+02  -3.0204218e+01   5.7581818e+02  -6.0563636e+00   3.2439545e+02   2.8686545e+01   3.0926727e+02   7.2268000e+00   3.0863636e+02  -1.9713636e+01   1.6297273e+02   1.1999455e+01   4.8816818e+02  -2.4180000e+00   3.4168455e+02  -1.5915673e+01   2.6586564e+02   1.1252325e+01   2.8869545e+02   1.6110727e+01   3.1325455e+02   8.4023636e+00   1.3591636e+02   1.5253215e+02   4.1196091e+02  -5.9814182e+00   3.3347000e+02   2.3762400e+01   2.7700909e+02   2.2792727e+00
   5.1941273e+02  -1.8939273e+00   2.4305727e+02   1.8377178e+02   1.0549000e+02   1.3925898e+02   3.6873455e+02  -1.2051273e+00   2.6135818e+02   3.6096800e+01   2.9130727e+02   2.3509055e+01   4.3166909e+02   3.7973818e+00   3.0715182e+02   1.5023309e+01   2.8742455e+02   2.1501491e+01   1.7184545e+02   3.5477818e+01   1.6979091e+02   9.0949091e+00   1.3382818e+02   7.0609200e+01   6.9632182e+02   2.3040618e+01   2.8230909e+02   7.6861818e+00   2.6863818e+02  -3.8883273e+00   1.2744545e+02   2.2244345e+02   2.8853000e+02   4.1578182e-01   4.9559455e+02   2.3396073e+01   4.1844364e+02  -6.8873091e+00   3.7503636e+02   1.5431527e+02   1.9620091e+02   2.1804836e+01   3.4300545e+02   2.0295636e+00   2.2425909e+02   7.1097455e+01   3.5477727e+02   6.6614545e+00   5.0245000e+02   2.6301273e+01   3.8343909e+02  -1.5814218e+01   2.2350909e+02   7.8647273e+00   3.3459727e+02   7.8694909e+00   3.9810182e+02   6.5830036e+01   3.8627182e+02  -8.2799273e+00   3.2897818e+02   1.3780836e+01   2.3573818e+02   4.5020640e+02   3.4106909e+02  -4.5246182e+00   3.5680364e+02  -1.7898836e+01   3.8050455e+02   8.3187273e+00   5.7110564e+02   9.4073125e+01   3.9646727e+02   2.5218073e+01   3.6333273e+02  -7.9838909e+00   1.6055273e+02  -7.3778545e+00   2.8698636e+02   3.6286545e+01   4.0882182e+02  -3.2584727e+00   2.8170273e+02  -2.3308945e+01   2.6111273e+02  -4.0200836e+01   3.0091727e+02   4.3952982e+01   2.0142091e+02  -1.6371855e+01   3.5091636e+02   1.3596691e+01   2.6982182e+02  -2.3930182e+00   2.7218273e+02  -1.2694618e+01   5.5062818e+02  -1.8661164e+01   2.6056545e+02   6.6122945e+01   3.6961727e+02   6.1588000e+00   3.2398636e+02  -6.8916364e+00   1.9988273e+02   6.3766545e+00   5.4973818e+02   1.3264000e+00   3.6156455e+02  -7.3960727e+00   2.7743564e+02   2.6466725e+01   3.2831545e+02   7.9911273e+00   3.3058455e+02  -6.0403636e-01   1.5811636e+02   1.2856615e+02   4.5848091e+02   1.7016982e+01   3.2336000e+02   1.6281200e+01   2.3895909e+02   6.1732727e+00
   4.8184273e+02  -1.6483273e+00   2.4886727e+02   2.1496698e+02   1.1078000e+02   1.6203578e+02   3.1463455e+02   4.2628727e+00   2.2878818e+02   1.8942400e+01   2.6592727e+02   3.6499455e+01   2.8447909e+02  -1.8947418e+01   2.9425182e+02   1.3815309e+01   2.9818455e+02  -6.8793091e+00   1.4174545e+02   3.1265818e+01   2.7470091e+02  -3.7827891e+01   1.9886818e+02   4.2026000e+01   6.9537182e+02  -5.6933818e+00   2.8430909e+02   1.8106182e+01   2.9620818e+02  -1.6623927e+01   1.2782545e+02   1.4551305e+02   2.6768000e+02   8.6037818e+00   4.4878455e+02   1.7710873e+01   4.3130364e+02  -1.3206109e+01   3.8979636e+02   1.5232447e+02   1.5154091e+02   9.3276364e+00   3.3443545e+02   3.7151636e+00   2.4821909e+02   9.0320655e+01   4.0763727e+02   1.1052655e+01   5.1307000e+02  -1.0783273e+00   3.4186909e+02  -1.1008618e+01   2.0510909e+02  -8.0132727e+00   2.7135727e+02   6.8869091e-01   4.3653182e+02   7.3905636e+01   3.9427182e+02   4.5100727e+00   3.0683818e+02   1.0832036e+01   2.5307818e+02   4.8686920e+02   4.1144909e+02  -1.0155018e+01   3.6684364e+02  -8.8420364e+00   4.2680455e+02   2.8014727e+01   4.9834564e+02   7.5653925e+01   3.3637727e+02   2.3645273e+01   3.1004273e+02  -7.9106909e+00   1.4360273e+02   1.4081455e+00   2.8317636e+02   5.2731345e+01   3.0077182e+02  -5.2447273e-01   3.2565273e+02  -3.5014945e+01   2.5611273e+02  -2.7220836e+01   3.2801727e+02   7.5204982e+01   1.7966091e+02   1.7558945e+01   3.3695636e+02   2.0034909e+00   2.6944182e+02   1.9207382e+01   2.8294273e+02  -1.3175418e+01   5.7596818e+02  -2.1208364e+01   2.6367545e+02   4.5704145e+01   3.6937727e+02   2.2008000e+01   1.6813636e+02  -7.3636364e-02   1.9364273e+02   5.4458545e+00   5.3749818e+02   1.0215600e+01   3.7456455e+02  -3.0846073e+01   3.0915564e+02   2.9359125e+01   3.3712545e+02   2.4996327e+01   2.5172455e+02   3.1134764e+01   1.3749636e+02   1.5830575e+02   4.1782091e+02   1.6979782e+01   3.8395000e+02   1.9664000e+01   2.5209909e+02  -1.2079273e+00
   3.1065273e+02  -8.9531273e+00   2.4848727e+02   1.9575738e+02   1.0206000e+02   2.0844338e+02   3.3111455e+02   1.9754473e+01   2.1126818e+02   2.9244000e+01   2.9282727e+02   1.5577455e+01   2.9900909e+02   5.1701818e+00   2.8058182e+02  -4.2310909e+00   2.7485455e+02   9.8709091e-01   1.5546545e+02   1.7118218e+01   2.8860091e+02  -1.6749891e+01   1.9839818e+02   3.8593600e+01   9.2985182e+02   1.8168218e+01   2.9797909e+02   8.3925818e+00   3.5539818e+02   5.6408727e+00   1.1668545e+02   9.4734255e+01   2.8487000e+02   3.3278582e+01   4.0692455e+02   1.3496727e+00   4.4016364e+02  -4.1049091e+00   3.5365636e+02   1.7164567e+02   1.4706091e+02  -3.5939636e+00   2.6772545e+02   2.9051964e+01   2.2697909e+02   6.9069855e+01   4.5334727e+02   8.7758545e+00   4.5974000e+02   2.1480727e+00   3.2119909e+02  -3.1405018e+01   1.8635909e+02  -1.2663273e+01   2.9954727e+02   1.1913491e+01   3.1434182e+02   4.0525084e+02   3.4084182e+02  -1.2552727e-01   2.9297818e+02  -1.8579164e+01   1.9135818e+02   4.3875680e+02   4.0968909e+02   2.3085782e+01   3.5084364e+02  -7.8520364e+00   4.3235455e+02   2.9370727e+01   5.0105564e+02   4.0337125e+01   3.5018727e+02   1.1110473e+01   2.6376273e+02  -2.5382909e+00   1.6312273e+02  -1.0293455e+01   2.3793636e+02   5.8260545e+01   3.3963182e+02   1.4696727e+01   2.9498273e+02  -2.5561345e+01   2.7211273e+02  -6.7908364e+00   3.3020727e+02   7.3269782e+01   1.7809091e+02   4.8745455e+00   3.4976636e+02   2.7498691e+01   3.1621182e+02   9.1857818e+00   2.5284273e+02  -1.0247418e+01   5.9962818e+02  -1.4821164e+01   2.8889545e+02   3.2916545e+01   3.8620727e+02   2.5661600e+01   2.0818636e+02   8.2236364e-01   2.6388273e+02   6.6866545e+00   4.0492818e+02   3.2012000e+00   4.4668455e+02  -3.7856727e+00   3.0281564e+02  -5.1367457e-01   3.0107545e+02  -1.1967273e-01   3.1791455e+02  -1.0780436e+01   1.6749636e+02   9.9905745e+01   4.0834091e+02   8.0781818e+00   3.9283000e+02   4.6036000e+00   2.2448909e+02   7.3308727e+00
   3.0703273e+02  -2.9935273e+00   2.6115727e+02   2.2579378e+02   1.1816000e+02   1.7796538e+02   3.4144455e+02   8.0180727e+00   2.1288818e+02   3.5164400e+01   2.9087727e+02   8.0234545e+00   3.0714909e+02   8.5189818e+00   3.1958182e+02   6.7389091e+00   2.9461455e+02   4.7362909e+00   1.5312545e+02   3.5685418e+01   2.2336091e+02   7.5193091e+00   1.8239818e+02   2.7103600e+01   7.2904182e+02  -2.1969818e+00   2.8316909e+02   1.8387382e+01   3.1044818e+02   1.1236873e+01   1.6401545e+02   1.1189785e+02   3.1301000e+02   6.0273818e+00   3.5002455e+02   2.4661673e+01   4.0430364e+02  -1.7561091e+00   3.2451636e+02   1.4454687e+02   1.8758091e+02   1.1114436e+01   2.4415545e+02  -4.6324364e+00   2.2930909e+02   7.2263455e+01   3.1963727e+02   2.1042655e+01   5.2650000e+02   1.6172727e+00   3.9348909e+02  -1.6288218e+01   1.6630909e+02   1.1340727e+01   3.1940727e+02   1.6604691e+01   5.2210182e+02   1.8463004e+02   3.8894182e+02  -5.9735273e+00   2.2502818e+02   1.2616836e+01   1.7983818e+02   3.4419840e+02   4.4511909e+02   6.5813818e+00   3.0718364e+02  -2.9236364e-02   4.1605455e+02   5.3247273e+00   4.9848564e+02   2.9312725e+01   2.9399727e+02  -1.0043273e+00   2.7514273e+02  -5.3586909e+00   1.1169273e+02  -1.9559055e+01   2.4574636e+02   1.9395745e+01   3.6739182e+02   1.1525927e+01   3.7998273e+02  -2.6071345e+01   2.7692273e+02  -3.1795636e+01   3.1606727e+02   5.7450982e+01   1.8685091e+02   3.6537455e+00   3.4719636e+02   2.4034291e+01   3.2459182e+02   1.0795382e+01   2.5222273e+02  -1.9578182e+00   5.4891818e+02   6.8056364e+00   3.9039545e+02   5.8846545e+01   5.8426727e+02   1.6986800e+01   1.7193636e+02   2.2872364e+01   2.5021273e+02  -6.3597455e+00   5.1721818e+02   6.4080000e+00   4.7162455e+02  -1.4087273e-01   2.8767564e+02   6.2175254e+00   3.1274545e+02   2.8476727e+01   2.3615455e+02  -1.0496364e+00   2.5230636e+02   3.7460945e+01   4.0663091e+02   2.0974982e+01   3.4395000e+02   1.2634000e+01   2.1295909e+02  -6.4567273e+00
   4.0698273e+02   1.5870473e+01   2.1072727e+02   1.9930818e+02   2.3345000e+02   7.1452182e+01   4.0473455e+02   9.7248727e+00   2.4212818e+02   7.2585200e+01   3.4930727e+02   1.8299055e+01   2.6200909e+02   1.3018182e-01   2.9358182e+02   3.7689091e+00   2.9994455e+02  -8.5501091e+00   1.4774545e+02   2.3875818e+01   1.7451091e+02   8.0730909e-01   1.7986818e+02   2.6026000e+01   7.1404182e+02   2.6230182e+00   2.8730909e+02  -1.7473818e+01   2.6758818e+02   4.5756727e+00   1.1411545e+02   1.2450985e+02   3.2196000e+02  -2.0286182e+00   4.0168455e+02   6.8188727e+00   4.3702364e+02  -1.4563709e+01   3.4098636e+02   1.4922927e+02   1.7815091e+02  -6.6111636e+00   3.0105545e+02  -3.2443636e-01   2.0559909e+02   3.2350255e+01   3.6177727e+02   1.9614545e+00   5.5450000e+02  -8.5827273e+00   4.3300909e+02  -1.7209818e+01   2.0560909e+02   5.5967273e+00   2.9506727e+02   8.2218909e+00   4.9396182e+02   1.4812124e+02   4.3394182e+02   1.0526473e+01   3.1816818e+02   1.1563636e-01   2.2711818e+02   3.6265600e+02   4.2273909e+02   1.1091782e+01   3.3822364e+02  -1.5222436e+01   3.8545455e+02  -5.5272727e+00   5.3372564e+02   3.0013525e+01   3.4241727e+02   1.3642073e+01   3.3452273e+02   5.6090909e-01   1.6036273e+02  -2.8326545e+00   2.6083636e+02   3.0758545e+01   4.5301182e+02  -1.5603673e+01   3.9003273e+02  -3.2635345e+01   2.4154273e+02  -3.6635236e+01   3.0434727e+02   7.9958582e+01   1.7823091e+02  -2.0226655e+01   3.5714636e+02   1.0478291e+01   2.9311182e+02   2.0313782e+01   2.6418273e+02  -1.7624618e+01   5.1910818e+02   1.3530436e+01   3.0034545e+02   3.4940545e+01   6.0279727e+02   1.7384400e+01   3.9738636e+02   1.3236364e+01   1.9464273e+02   7.3658545e+00   5.4916818e+02   1.5092000e+01   5.1968455e+02  -3.2745673e+01   2.6129564e+02   1.5327925e+01   2.7845545e+02  -1.0020073e+01   2.4334455e+02   8.4651636e+00   2.5525636e+02   6.6414945e+01   3.4982091e+02   9.2797818e+00   3.5936000e+02  -7.7880000e-01   2.5776909e+02   1.1818473e+01
   5.1003273e+02   1.5196473e+01   2.4882727e+02   1.5764018e+02   1.8687000e+02   1.2436858e+02   4.4749455e+02   7.4440727e+00   2.5864818e+02   5.1743600e+01   3.0896727e+02   1.7246255e+01   1.8509909e+02  -3.1617018e+01   3.0939182e+02  -2.7258909e+00   3.1285455e+02   9.2270909e+00   1.3384545e+02   3.0367818e+01   2.4922091e+02  -1.5499491e+01   1.7567818e+02   4.5501200e+01   6.9504182e+02   8.3830182e+00   2.9759909e+02   3.0829818e+00   2.6439818e+02   7.2108727e+00   1.5292545e+02   1.6731505e+02   2.7796000e+02   1.3831382e+01   4.8078455e+02   2.1508727e+00   4.2840364e+02  -2.4304109e+01   3.9532636e+02   1.6627207e+02   1.7563091e+02   2.2604364e+00   3.3996545e+02  -1.3487236e+01   1.9730909e+02   6.6303455e+01   4.1244727e+02   1.6907855e+01   5.7498000e+02  -2.1711273e+00   3.8400909e+02  -2.8339818e+01   2.2630909e+02   3.2907273e+00   2.7092727e+02   2.9630909e+00   2.6043182e+02   2.8656364e+02   4.0784182e+02   1.0904473e+01   2.9383818e+02   1.1120364e+00   2.5121818e+02   4.6210800e+02   4.5444909e+02   8.1249818e+00   3.6446364e+02   1.6578364e+01   4.0370455e+02  -7.8727273e-01   5.3657564e+02   2.2165525e+01   3.2099727e+02   2.9785673e+01   3.4409273e+02   9.2653091e+00   1.6236273e+02  -8.4226545e+00   2.9321636e+02   2.3358145e+01   3.6473182e+02  -9.7127273e-01   3.2160273e+02  -2.6070945e+01   1.9859273e+02  -3.6692364e+00   2.9687727e+02   7.8746182e+01   1.6847091e+02   1.2124145e+01   3.3976636e+02   2.9488691e+01   2.5878182e+02  -8.3981818e-01   2.6446273e+02  -8.7470182e+00   5.0567818e+02  -2.9651636e+00   2.4939545e+02   3.1846545e+01   6.4702727e+02   1.2060000e+00   4.1988636e+02   4.6863636e+00   2.2540273e+02   1.6675055e+01   4.7383818e+02   4.0684000e+00   5.3009455e+02  -2.8108473e+01   2.6757564e+02   2.4545525e+01   2.9141545e+02   2.5703127e+01   2.9087455e+02  -1.1287236e+01   2.5591636e+02   5.4312145e+01   4.8820091e+02  -9.8061818e-01   3.7618000e+02   3.3635600e+01   2.4319909e+02   1.2364073e+01
   4.1113273e+02   1.4488473e+01   2.6467727e+02   1.7604218e+02   3.0945000e+02   5.7232182e+01   3.2835455e+02   1.2115273e+01   2.6045818e+02   5.7498800e+01   2.4982727e+02   3.3117455e+01   1.9519909e+02   2.3764982e+01   2.6739182e+02   1.6914109e+01   3.2390455e+02   2.2103091e+01   1.6041545e+02   1.3672218e+01   2.4213091e+02  -6.8422909e+00   1.8501818e+02   3.7754000e+01   7.6556182e+02   2.0121418e+01   2.8364909e+02  -2.6991018e+01   3.0663818e+02   5.0716727e+00   1.3425545e+02   1.3551865e+02   2.6291000e+02   7.9538182e-01   4.8721455e+02   1.0546473e+01   4.6168364e+02  -3.6246509e+01   3.8408636e+02   1.9236127e+02   1.2873091e+02   3.7724364e+00   2.4062545e+02   5.0299636e+00   2.0178909e+02   7.0375055e+01   3.9115727e+02   8.7510545e+00   5.3374000e+02   1.5038073e+01   3.7000909e+02   1.5001818e+00   1.8080909e+02   3.8307273e+00   2.8425727e+02   2.8226691e+01   2.6867182e+02   3.9490444e+02   3.2780182e+02   1.3777673e+01   3.1578818e+02  -5.8339636e+00   2.4773818e+02   4.7338640e+02   4.1702909e+02   6.8581818e-02   3.5456364e+02   4.8503636e+00   4.3965455e+02   1.3386727e+01   5.5591564e+02   2.1858325e+01   3.6775727e+02   1.7474873e+01   3.0756273e+02   1.6147709e+01   1.7341273e+02  -1.5546655e+01   2.9483636e+02   4.1468545e+01   2.5377182e+02   2.6425527e+01   3.9217273e+02  -2.7336545e+01   2.4935273e+02  -7.0700364e+00   3.2963727e+02   8.3555382e+01   1.7109091e+02  -3.7054545e+00   3.1562636e+02   6.6598909e+00   2.7168182e+02  -2.4918182e+00   2.5856273e+02  -3.1515018e+01   5.5191818e+02   1.9556364e+00   3.3117545e+02   3.9534145e+01   5.9737727e+02   1.2380000e+00   3.5418636e+02   2.1142364e+01   2.4230273e+02   7.8430545e+00   5.6221818e+02  -1.0342000e+01   4.5086455e+02  -8.5400727e+00   2.8091564e+02   1.4238325e+01   2.8793545e+02   1.3791527e+01   2.7044455e+02   4.7771636e+00   2.6734636e+02   4.1017745e+01   4.0687091e+02  -4.7142182e+00   3.6000000e+02   1.8200000e+00   2.3833909e+02   7.0287273e-01
   2.8232273e+02  -4.9267273e+00   2.5234727e+02   2.2283858e+02   3.7302000e+02   8.1386582e+01   3.3201455e+02   2.5202473e+01   1.9131818e+02   6.1750000e+01   2.2025727e+02   4.4533055e+01   1.5586909e+02  -7.4186182e+00   2.8915182e+02   6.6533091e+00   2.7604455e+02   1.6018909e+00   1.5312545e+02   2.0775418e+01   2.6346091e+02  -7.8786909e+00   1.8615818e+02   4.1382800e+01   7.8594182e+02   6.4010182e+00   2.5506909e+02  -5.9846182e+00   3.2992818e+02   6.9184727e+00   9.9875455e+01   1.1150905e+02   3.0077000e+02   2.1465818e+00   3.6916455e+02   2.2610473e+01   4.1411364e+02  -2.8300909e+01   3.4751636e+02   1.2590687e+02   1.4044091e+02  -1.7924364e+01   2.7181545e+02   9.0547636e+00   2.3611909e+02   8.6908655e+01   3.6487727e+02   1.3143455e+01   5.5769000e+02   1.5072073e+01   3.7338909e+02  -1.1770218e+01   1.8090909e+02   1.5227273e+00   3.0216727e+02   5.3638909e+00   2.2486182e+02   4.6678924e+02   3.9770182e+02   2.9425673e+01   2.7083818e+02   1.7142036e+01   2.0649818e+02   5.0573560e+02   4.9411909e+02   7.1413818e+00   3.1880364e+02  -9.8836364e-02   3.6030455e+02   1.2784727e+01   4.9634564e+02   7.9539254e+00   3.4889727e+02   1.4603673e+01   2.3442273e+02   1.1708909e+01   1.3741273e+02  -1.0146655e+01   1.6907636e+02   1.0161935e+02   3.5830182e+02  -3.1687273e-01   3.4855273e+02  -1.9936945e+01   2.8450273e+02  -1.5922036e+01   2.9253727e+02   6.2233382e+01   1.6895091e+02   1.8315745e+01   3.4353636e+02  -1.5229091e+00   2.7335182e+02   1.0184582e+01   2.5775273e+02  -5.6402182e+00   5.5691818e+02  -8.2143636e+00   3.2284545e+02   5.4530545e+01   4.9108727e+02   1.5211200e+01   3.0198636e+02   1.5868364e+01   1.4773273e+02   1.5458655e+01   5.6554818e+02   5.6316000e+00   5.6397455e+02  -2.4878873e+01   2.7415564e+02   2.8449125e+01   2.7812545e+02   1.8816327e+01   2.3091455e+02   1.8129564e+01   2.5849636e+02   5.4575745e+01   3.9515091e+02  -3.2966182e+00   3.3377000e+02   2.3858400e+01   2.3433909e+02  -3.5471273e+00
   3.0870273e+02   8.6328727e+00   2.3405727e+02   1.9915178e+02   1.0206000e+02   1.4363338e+02   3.6735455e+02   2.2135273e+01   2.6169818e+02   6.8879600e+01   2.7982727e+02   1.3097455e+01   1.9433909e+02   3.9737818e+00   3.1720182e+02   1.1930909e-01   2.8899455e+02  -2.5241091e+00   1.4498545e+02   3.4196618e+01   1.9874091e+02   4.3489091e+00   1.5424818e+02   2.9975600e+01   6.8789182e+02   1.0905018e+01   2.6492909e+02   1.6176582e+01   2.7663818e+02  -4.6683273e+00   1.3111545e+02   1.1443985e+02   2.9220000e+02  -8.9778182e+00   4.0816455e+02   1.5580473e+01   4.2811364e+02  -2.6900909e+01   3.3541636e+02   1.3777487e+02   1.7582091e+02  -6.2747636e+00   3.9048545e+02  -9.2888364e+00   1.7430909e+02   9.1193455e+01   4.0153727e+02   2.0730655e+01   5.1612000e+02   5.0676727e+00   3.6962909e+02  -1.6089418e+01   1.1805909e+02   1.3000727e+01   2.8954727e+02   1.1713491e+01   5.3010182e+02   1.9456004e+02   3.9941182e+02  -3.8112727e-01   3.1921818e+02   3.1841636e+01   2.3302818e+02   3.8490320e+02   4.3678909e+02   1.3967782e+01   3.3380364e+02  -3.6788364e+00   4.2705455e+02   4.5947273e+00   6.3110564e+02   2.8463125e+01   2.9770727e+02   1.9648873e+01   3.1118273e+02   7.5681091e+00   1.1227273e+02  -8.5154545e+00   2.4017636e+02   2.6271345e+01   4.1035182e+02  -2.2908727e+00   2.8427273e+02  -2.5984545e+01   2.4521273e+02  -1.3498836e+01   2.6934727e+02   8.0998582e+01   2.0880091e+02  -1.4582255e+01   3.5257636e+02   2.0793891e+01   2.7030182e+02   5.4785818e+00   2.6770273e+02  -1.2246218e+01   5.3362818e+02  -1.9211636e+00   3.0217545e+02   3.0294145e+01   5.6661727e+02   2.5458800e+01   2.9683636e+02  -1.9696364e+00   1.5130273e+02   1.3403055e+01   4.4678818e+02  -2.9760000e-01   5.0944455e+02  -3.5806473e+01   3.4400564e+02   2.6381125e+01   2.4407545e+02   5.9203273e+00   2.6468455e+02  -5.4320364e+00   2.2749636e+02   6.5105745e+01   4.3925091e+02  -1.4014618e+01   3.8047000e+02  -2.4676000e+00   2.3286909e+02   3.3760473e+01
   4.3032273e+02   2.3193273e+01   2.7144727e+02   2.1173058e+02   8.6020000e+01   1.4162658e+02   3.7225455e+02   1.2173273e+01   2.0902818e+02   9.4193200e+01   2.9177727e+02   2.7091455e+01   2.4647909e+02   7.4725818e+00   3.0420182e+02   2.1349309e+01   3.1604455e+02   5.0218909e+00   1.5193545e+02   2.3590618e+01   1.8165091e+02   1.4666109e+01   1.6177818e+02   4.8943200e+01   6.7213182e+02   2.7455818e+01   2.6659909e+02   3.2329818e+00   2.3439818e+02  -1.2491273e+00   1.3620545e+02   1.2988265e+02   3.2601000e+02   1.8607382e+01   4.4045455e+02   1.4807273e+01   4.5692364e+02  -2.8657091e+00   3.3436636e+02   1.6175887e+02   1.5992091e+02  -6.0027636e+00   2.6472545e+02   2.1581964e+01   2.2383909e+02   6.7891055e+01   3.6268727e+02  -1.1731345e+01   5.4769000e+02  -7.5579273e+00   4.0914909e+02  -1.6810182e+00   1.7240909e+02   2.0152727e+01   2.9968727e+02   5.5622909e+00   2.8329182e+02   2.5192484e+02   4.3327182e+02  -3.1992727e-01   3.7297818e+02   2.0350836e+01   2.4859818e+02   4.1546760e+02   4.4440909e+02   1.7598182e+01   3.9170364e+02  -5.6908364e+00   4.1970455e+02  -3.7172727e+00   6.0281564e+02   2.4776325e+01   3.4313727e+02   2.2104473e+01   2.8699273e+02  -8.2066909e+00   2.0655273e+02  -8.2978545e+00   1.1959636e+02   9.2537745e+01   3.2811182e+02  -1.6661673e+01   3.4246273e+02  -1.4119745e+01   2.1511273e+02  -3.0710836e+01   2.7634727e+02   5.3388582e+01   1.6723091e+02   2.1693345e+01   3.6034636e+02   8.5122909e+00   2.5425182e+02  -4.8074182e+00   2.5932273e+02  -1.7425818e+01   5.4591818e+02  -2.9043636e+00   8.9895455e+01   1.9033655e+02   5.4202727e+02   5.8360000e+00   3.0273636e+02   2.5308364e+01   2.5902273e+02   2.8854545e+00   4.5873818e+02   7.9364000e+00   4.7774455e+02  -5.2330473e+01   2.9586564e+02   2.0712325e+01   2.4193545e+02   1.0761527e+01   2.2358455e+02   2.3425964e+01   2.5439636e+02   7.6193745e+01   3.9501091e+02   6.6458182e-01   3.3336000e+02   1.6771200e+01   2.2919909e+02  -4.9459273e+00
   4.9808273e+02  -3.7575273e+00   2.1953727e+02   1.6465338e+02   1.2354000e+02   1.5101498e+02   2.8211455e+02   2.1384473e+01   2.4726818e+02   6.0364000e+01   2.6682727e+02   1.4757455e+01   2.1695909e+02  -5.4581818e-01   3.1692182e+02  -8.5182909e+00   3.3918455e+02   1.0806909e+00   1.3793545e+02   4.1710618e+01   2.4313091e+02  -8.7722909e+00   1.7772818e+02   2.9337200e+01   6.1442182e+02   3.5742618e+01   2.7864909e+02   5.0289818e+00   2.5930818e+02  -1.7619273e+00   1.2515545e+02   1.2429665e+02   3.0896000e+02   6.1381818e-02   4.7254455e+02   1.0720073e+01   4.6873364e+02  -2.5100509e+01   3.8355636e+02   1.6697367e+02   1.8377091e+02   2.2792364e+00   2.2715545e+02   1.2777564e+01   1.3402909e+02   5.0505855e+01   3.2925727e+02   2.4843055e+01   5.2384000e+02  -3.7899273e+00   3.9805909e+02  -1.9338182e+00   1.6085909e+02  -6.7327273e-01   3.2635727e+02   8.7686909e+00   2.2429182e+02   4.5745484e+02   3.8522182e+02   8.9940727e+00   3.3111818e+02   5.5096364e+00   2.8316818e+02   4.8631200e+02   4.4830909e+02   9.8961818e+00   3.9803364e+02   1.3422764e+01   4.2450455e+02   3.6548727e+01   4.6653564e+02   4.2528725e+01   3.3094727e+02   1.8459673e+01   2.7733273e+02  -1.1813891e+01   1.8298273e+02  -4.5022545e+00   1.3478636e+02   1.1346255e+02   2.3073182e+02   1.7698727e+01   3.8651273e+02   6.8362545e+00   2.1931273e+02  -1.3616836e+01   3.0334727e+02   9.2368582e+01   1.5347091e+02  -3.7758545e+00   3.4591636e+02   7.5266909e+00   2.2235182e+02   3.4045818e+00   2.8541273e+02  -1.2233018e+01   5.0439818e+02   9.8972364e+00   1.1895545e+02   1.8067175e+02   5.3043727e+02   3.9293200e+01   3.1378636e+02   3.3024364e+01   2.0702273e+02   2.2615455e+01   5.8016818e+02   2.6032000e+01   4.5486455e+02  -1.4210073e+01   2.9467564e+02   2.9327525e+01   2.7422545e+02   1.7028327e+01   2.7596455e+02   4.0955636e+00   2.6687636e+02   2.8005345e+01   3.8915091e+02   6.2733818e+00   3.5412000e+02   2.5460400e+01   2.3457909e+02  -2.6663273e+00
   4.0656273e+02   5.8540727e+00   2.4124727e+02   1.8943658e+02   1.2768000e+02   2.0834378e+02   3.1925455e+02   2.2753273e+01   2.8512818e+02   3.1335200e+01   2.8372727e+02   1.0695455e+01   1.6952909e+02   2.4385818e+00   2.4849182e+02   1.5336109e+01   2.8204455e+02   1.1311891e+01   1.4250545e+02   3.6535018e+01   3.0317091e+02  -5.6754909e+00   2.1448818e+02   2.7876400e+01   6.9947182e+02  -2.0351382e+01   2.7497909e+02   6.8025818e+00   3.4549818e+02  -1.0657127e+01   1.1858545e+02   1.1634225e+02   2.9310000e+02   1.2950182e+01   4.7292455e+02   1.5779673e+01   3.7249364e+02  -1.3211309e+01   3.3151636e+02   1.9375687e+02   1.1144091e+02  -5.7943636e+00   2.5086545e+02  -1.0979236e+01   9.8119091e+01   6.8758655e+01   2.6196727e+02   8.4625455e-01   5.9784000e+02   6.7600727e+00   3.6100909e+02  -3.9698182e+00   1.7550909e+02   1.2954727e+01   3.0954727e+02   7.2534909e+00   2.1034182e+02   4.9576084e+02   3.4822182e+02  -6.9959273e+00   2.8145818e+02   2.3722436e+01   2.2083818e+02   3.8549840e+02   4.4773909e+02  -2.2882182e+00   3.0332364e+02  -5.9504364e+00   4.0345455e+02   1.3232727e+01   4.6243564e+02   3.1336725e+01   3.1265727e+02   1.4072873e+01   3.2404273e+02  -1.4360691e+01   1.7222273e+02   7.5985455e+00   1.2507636e+02   7.9669345e+01   4.2468182e+02   1.8927273e+00   3.7298273e+02  -4.4371345e+01   2.7097273e+02  -3.5699636e+01   2.6568727e+02   1.0358138e+02   1.5090091e+02   1.3239745e+01   3.2357636e+02   9.0238909e+00   3.0740182e+02  -3.4941818e-01   2.9284273e+02  -1.1017418e+01   5.4215818e+02   1.3206436e+01   1.1800545e+02   2.0230775e+02   5.6255727e+02   2.1843600e+01   2.7693636e+02   1.2572364e+01   2.1459273e+02   2.1629855e+01   5.3402818e+02   2.0253200e+01   4.5203455e+02  -2.0573673e+01   2.8315564e+02   2.2489125e+01   2.4726545e+02   2.7565127e+01   2.5968455e+02   6.4979636e+00   2.8996636e+02   3.7638145e+01   3.9377091e+02  -4.9962182e+00   3.4559000e+02   5.4428000e+00   2.1767909e+02  -3.9243273e+00
   2.5675273e+02   1.6078873e+01   2.8282727e+02   2.0092018e+02   9.6920000e+01   2.6290458e+02   3.6011455e+02   2.5244727e+00   2.3807818e+02  -9.8008000e+00   2.9353727e+02   2.2330655e+01   1.8157909e+02   2.7184582e+01   3.1525182e+02  -1.7246909e+00   2.8242455e+02   9.1414909e+00   1.5527545e+02   2.0563418e+01   2.2589091e+02  -8.1130909e+00   2.0177818e+02   2.3133200e+01   7.0261182e+02   2.4447418e+01   2.5768909e+02  -4.4342182e+00   3.0749818e+02  -6.5671273e+00   9.7585455e+01   1.1321225e+02   3.0277000e+02   2.9865818e+00   3.5092455e+02   2.1779673e+01   3.9563364e+02  -1.4962509e+01   3.5293636e+02   1.3951327e+02   1.5654091e+02   1.3787636e+01   2.9958545e+02   8.2131636e+00   8.9929091e+01   7.9363855e+01   3.2591727e+02   2.6402545e+00   5.3498000e+02   1.3888873e+01   3.5024909e+02  -2.0829018e+01   1.1630909e+02   2.7240727e+01   2.7187727e+02   1.1267091e+01   2.7258182e+02   4.2168164e+02   3.9237182e+02   9.1820727e+00   2.5292818e+02   7.9548364e+00   2.5654818e+02   3.6049160e+02   4.6516909e+02   2.4073818e+00   2.8556364e+02  -6.4396364e+00   4.0900455e+02   4.9887273e+00   4.7905564e+02   1.7767125e+01   3.2994727e+02   1.3829673e+01   2.7742273e+02   8.8890909e-01   1.1193273e+02  -1.3882545e+00   1.2693636e+02   6.7520545e+01   3.4920182e+02  -1.0878873e+01   3.9336273e+02  -1.3761745e+01   2.2550273e+02  -2.4252036e+01   2.5177727e+02   9.9694182e+01   1.8476091e+02   9.7209455e+00   3.4148636e+02   2.8591091e+01   2.5773182e+02  -7.9458182e+00   2.7665273e+02  -1.1102218e+01   4.8005818e+02  -8.2555636e+00   2.8223545e+02   3.8669345e+01   6.2567727e+02  -7.9160000e+00   3.4073636e+02   2.5918364e+01   2.6435273e+02   1.6789055e+01   4.9335818e+02   7.4568000e+00   4.7244455e+02  -3.8616473e+01   2.8410564e+02   1.9073125e+01   2.8069545e+02  -2.6792727e+00   2.6396455e+02   2.2775564e+01   2.7844636e+02   2.7699745e+01   4.9134091e+02  -9.5618182e+00   3.1859000e+02   8.0128000e+00   2.0590909e+02   2.9672727e+00
   3.5460273e+02   1.0580873e+01   2.5239727e+02   2.1168458e+02   1.0302000e+02   1.3322658e+02   5.0739455e+02   8.5520727e+00   2.8764818e+02   8.4736000e+00   3.1120727e+02   2.2967055e+01   2.2328909e+02   7.1567782e+01   3.2477182e+02   8.6137091e+00   2.8456455e+02   2.0202909e+00   1.6084545e+02   2.3307818e+01   1.6803091e+02  -1.0914291e+01   1.5243818e+02   4.5030400e+01   6.6994182e+02   2.9911018e+01   2.8502909e+02   1.0948582e+01   2.6668818e+02   1.4787673e+01   1.3925545e+02   1.1059865e+02   3.0953000e+02  -1.4542182e+00   3.6887455e+02   7.7236727e+00   3.4625364e+02  -2.6972109e+01   3.1008636e+02   1.3442127e+02   1.7692091e+02  -2.7027636e+00   2.3862545e+02   7.8999636e+00   9.8739091e+01   4.2519055e+01   3.7106727e+02   1.7548255e+01   5.1088000e+02  -1.9931273e+00   3.8672909e+02   1.3682582e+01   1.6310909e+02  -2.0032727e+00   2.9673727e+02   5.9882909e+00   4.7139182e+02   3.7776836e+01   3.8027182e+02  -6.2299273e+00   3.6302818e+02   3.7716836e+01   2.4564818e+02   3.6089360e+02   4.1354909e+02  -2.6530182e+00   3.3356364e+02  -5.7096364e+00   3.8975455e+02   2.3378727e+01   5.3062564e+02   1.1741525e+01   3.3041727e+02  -1.4479273e+00   3.5418273e+02  -1.2441891e+01   1.9365273e+02  -1.6885855e+01   1.2817636e+02   6.1231345e+01   2.5982182e+02   6.8991527e+01   3.3446273e+02  -2.7619745e+01   2.6683273e+02  -2.8228436e+01   2.3553727e+02   6.7653382e+01   1.3466091e+02   1.6868945e+01   3.3791636e+02   7.6866909e+00   2.5973182e+02   1.1464182e+01   2.6808273e+02   7.8733818e+00   5.6500818e+02  -2.0241564e+01   3.3812545e+02   4.1588145e+01   5.3020727e+02   1.4611600e+01   4.7658636e+02   2.6750364e+01   2.1878273e+02   2.1154655e+01   5.7592818e+02  -2.3388000e+00   4.9839455e+02  -1.1862473e+01   2.5491564e+02   2.5408325e+01   2.9688545e+02  -1.6404473e+01   2.6077455e+02  -3.1592364e+00   2.2339636e+02   7.1773745e+01   3.6134091e+02   1.8688182e+01   3.2542000e+02   3.2116400e+01   2.1405909e+02   2.1745273e+01
   4.4560273e+02  -4.3191273e+00   2.6048727e+02   1.4075738e+02   1.0387000e+02   1.3310858e+02   3.8811455e+02   1.3624473e+01   2.6302818e+02   2.0533200e+01   3.0182727e+02   2.9057455e+01   1.9809909e+02   6.7202982e+01   2.9120182e+02   1.5679309e+01   3.1123455e+02  -1.2453309e+01   1.3469545e+02   4.0679818e+01   1.7865091e+02   3.3361091e+00   1.7515818e+02   5.5592800e+01   6.7213182e+02   2.5785818e+01   2.9454909e+02   1.5236982e+01   2.2268818e+02  -1.6423273e+00   1.3906545e+02   1.4308385e+02   3.2529000e+02   9.3749818e+00   6.1787455e+02   2.2423673e+01   3.8740364e+02  -1.9404109e+01   4.0332636e+02   1.4301207e+02   1.5558091e+02   4.1544364e+00   3.3705545e+02   1.0455564e+01   1.0578909e+02   5.0475055e+01   3.1425727e+02   2.6630545e+00   5.2393000e+02   9.2928727e+00   3.5695909e+02  -9.8581818e-01   2.0480909e+02   1.7010727e+01   3.0201727e+02   1.2765891e+01   2.9448182e+02   2.4173964e+02   4.4670182e+02  -2.6164327e+01   2.8968818e+02  -2.5559636e+00   2.8892818e+02   4.5281120e+02   3.5859909e+02   9.6172982e+01   3.6599364e+02   1.1985964e+01   4.7870455e+02  -3.9872727e+00   6.1472564e+02   3.4433525e+01   3.4122727e+02   1.4357273e+01   3.5542273e+02  -4.5910909e+00   1.7579273e+02  -1.7647055e+01   1.3155636e+02   1.2010095e+02   9.8821818e+01   5.2921527e+01   3.0703273e+02  -5.5525345e+01   2.2888273e+02  -3.1662436e+01   2.3477727e+02   7.7244182e+01   1.5928091e+02   5.1893455e+00   3.4667636e+02   1.0035891e+01   2.8944182e+02  -4.4326182e+00   2.4927273e+02   2.6178182e+01   5.2243818e+02  -1.0405964e+01   2.7267545e+02   2.5484145e+01   5.1784727e+02   5.6604000e+00   3.2208636e+02   2.1760364e+01   1.8897273e+02   1.8349455e+01   4.9592818e+02   1.3391200e+01   4.4509455e+02  -3.3718473e+01   2.9510564e+02   2.3963125e+01   2.7664545e+02   7.5547273e+00   3.3910455e+02   1.6643636e+00   2.7115636e+02   3.8472945e+01   4.6382091e+02  -6.1702182e+00   3.3247000e+02   2.8072400e+01   2.6276909e+02  -1.4581527e+01
   4.6475273e+02   1.6768873e+01   2.4291727e+02   1.5968298e+02   1.0406000e+02   1.9966338e+02   3.1349455e+02   1.0594073e+01   2.5164818e+02   1.1633600e+01   2.3787727e+02   2.1263455e+01   1.8386909e+02   3.4671382e+01   2.8477182e+02   9.6237091e+00   2.8661455e+02   4.4262909e+00   1.3679545e+02   2.1701818e+01   2.6917091e+02  -8.9054909e+00   1.7329818e+02   2.7411600e+01   5.9685182e+02   1.7288218e+01   2.5587909e+02   1.5705818e+00   3.0120818e+02   7.1260727e+00   1.4692545e+02   1.4488505e+02   2.7434000e+02   1.5740982e+01   5.9111455e+02   7.0444727e+00   4.0744364e+02  -3.3767309e+01   4.1717636e+02   1.4504407e+02   1.5492091e+02   1.2157236e+01   3.1634545e+02  -1.7647636e+01   1.1340909e+02   6.8445455e+01   3.5106727e+02  -4.2317455e+00   5.8664000e+02  -1.0193927e+01   3.5824909e+02  -2.9469018e+01   1.4400909e+02  -1.1225273e+01   2.7068727e+02  -2.4477091e+00   3.2224182e+02   3.3037884e+02   3.8775182e+02  -7.5883273e+00   3.4092818e+02   1.2584836e+01   2.3678818e+02   4.4388240e+02   2.8725909e+02   1.3983018e+02   3.5222364e+02  -1.0912436e+01   3.9385455e+02  -1.1949273e+01   5.3591564e+02   8.1283254e+00   3.4841727e+02   3.0620727e+00   2.8095273e+02  -1.4393491e+01   2.0422273e+02  -1.5771455e+01   1.4131636e+02   1.1984015e+02   9.1491818e+01   5.1457927e+01   3.5684273e+02  -4.7890145e+01   2.0845273e+02  -1.3838036e+01   3.0434727e+02   7.7388582e+01   1.4080091e+02   8.5774545e-01   3.5338636e+02   9.7790909e+00   2.5740182e+02  -2.2994182e+00   2.5960273e+02   3.9591782e+01   5.1953818e+02  -1.5039636e+00   2.8223545e+02   8.9993455e+00   5.6767727e+02   1.5194000e+01   3.6933636e+02   9.1303636e+00   1.9359273e+02   3.6219855e+01   3.7745818e+02  -4.6512000e+00   5.0739455e+02  -2.9352473e+01   2.5567564e+02   1.3967525e+01   2.5879545e+02   9.4527273e+00   2.3458455e+02  -2.8740364e+00   2.4944636e+02   6.4069745e+01   4.0582091e+02  -3.4021818e-01   3.9053000e+02   2.8847600e+01   2.4448909e+02   6.8808727e+00
   3.3298273e+02  -9.7395273e+00   2.4663727e+02   1.5771538e+02   8.6350000e+01   2.3065018e+02   3.1425455e+02  -1.1236727e+01   2.3274818e+02   2.4335600e+01   2.5192727e+02   2.4569455e+01   1.4181909e+02   3.6655382e+01   2.6649182e+02  -1.8873891e+01   2.6861455e+02   2.8162909e+00   1.6022545e+02   3.5547418e+01   2.3274091e+02   5.4389091e+00   1.5586818e+02   3.6186000e+01   5.9070182e+02   1.3490218e+01   2.8092909e+02   1.1516582e+01   3.0611818e+02  -9.4167273e+00   1.3325545e+02   1.3788865e+02   2.4696000e+02   3.7813818e+00   3.7940455e+02   8.9312727e+00   3.9716364e+02  -8.9949091e+00   3.7679636e+02   1.3836447e+02   1.0849091e+02  -1.3183636e+00   3.1134545e+02   2.9923636e+00   1.7821909e+02   7.2210655e+01   3.6091727e+02   8.1702545e+00   5.0507000e+02   1.5616727e+00   3.2500909e+02  -6.5981818e-01   1.5740909e+02   4.4027273e+00   2.6254727e+02   1.2493491e+01   4.6772182e+02   6.0020436e+01   3.7741182e+02  -2.2711127e+01   2.1459818e+02  -1.8387636e+00   2.6035818e+02   3.6794680e+02   2.9678909e+02   1.5944778e+02   3.2565364e+02  -6.5468364e+00   4.0645455e+02   2.3692727e+01   4.3710564e+02   2.9453125e+01   3.0403727e+02   2.3824727e+00   3.1442273e+02  -9.5510909e+00   1.1646273e+02   2.9593455e+00   9.1316364e+01   8.3080145e+01   7.7391818e+01   3.6725927e+01   3.8294273e+02  -2.3258145e+01   2.7326273e+02  -3.4832836e+01   2.7091727e+02   6.1162982e+01   1.4461091e+02   1.4362945e+01   3.3853636e+02   7.3470909e+00   2.5435182e+02  -1.1675418e+01   2.7303273e+02   3.5997382e+01   5.2743818e+02  -7.0859636e+00   2.9667545e+02   2.8734145e+01   5.4643727e+02   1.9073200e+01   3.4833636e+02  -2.5396364e+00   1.7754273e+02   1.7838545e+00   5.0183818e+02   1.5158400e+01   4.3209455e+02  -3.3388473e+01   2.5396564e+02   2.1964325e+01   2.7912545e+02   1.8016327e+01   2.3877455e+02  -2.7392364e+00   2.5901636e+02   3.8964145e+01   3.9944091e+02   1.5501818e+00   3.4724000e+02   1.4310800e+01   2.2052909e+02   1.2847673e+01
   3.0089273e+02   7.3076727e+00   2.5839727e+02   2.0796458e+02   9.7110000e+01   1.7492938e+02   3.7073455e+02   2.2948727e+00   2.6655818e+02   2.9010800e+01   3.2706727e+02   1.8268255e+01   1.9819909e+02   4.0234982e+01   3.1082182e+02   1.8197091e+00   2.8575455e+02   1.9545091e+01   1.4893545e+02   1.1400618e+01   1.8313091e+02   7.8777091e+00   1.4743818e+02   4.4760400e+01   6.2699182e+02   1.8067018e+01   2.8497909e+02  -9.5674182e+00   3.1449818e+02   9.3428727e+00   1.4625545e+02   1.2484865e+02   3.0353000e+02   1.2025782e+01   3.5840455e+02   1.0851273e+01   3.4616364e+02  -1.6104909e+01   3.3860636e+02   1.4599967e+02   1.6625091e+02   5.6308364e+00   2.9686545e+02   1.7207636e+00   1.9768909e+02   6.4843055e+01   4.1844727e+02   3.6237855e+01   5.2379000e+02   1.5254073e+01   3.6305909e+02   8.1961818e+00   1.3440909e+02   2.9272727e-01   2.6501727e+02   6.4858909e+00   4.5739182e+02   4.8086836e+01   3.6218182e+02   1.1937273e+01   3.3583818e+02   2.9752036e+01   2.7816818e+02   4.0600200e+02   2.4706909e+02   1.5547538e+02   3.1761364e+02   1.2426364e+01   3.8740455e+02   3.0266727e+01   5.3148564e+02   1.3382725e+01   3.2718727e+02   1.4950473e+01   3.0114273e+02  -1.2008691e+01   1.7660273e+02  -1.2231855e+01   1.2017636e+02   9.1441345e+01   6.1771818e+01   3.3595527e+01   3.2841273e+02  -2.6425745e+01   2.4040273e+02  -3.0874036e+01   2.0458727e+02   9.3939382e+01   1.5404091e+02   8.5585455e+00   3.5267636e+02   1.8315891e+01   3.0111182e+02   1.1153782e+01   2.2246273e+02   3.4712982e+01   6.4324818e+02  -1.5907636e+00   2.8839545e+02   8.8956545e+01   5.7879727e+02   1.7014400e+01   3.4463636e+02   8.9063636e+00   1.7421273e+02   1.3050255e+01   5.6540818e+02   9.6928000e+00   4.7297455e+02  -6.0088727e+00   2.8296564e+02   1.1834325e+01   2.7860545e+02  -2.2207273e-01   3.0349455e+02   1.1513164e+01   2.7125636e+02   6.9844945e+01   4.1601091e+02  -8.6354182e+00   3.4742000e+02   5.7664000e+00   2.4395909e+02   1.1132727e+00
   3.8822273e+02   1.8461273e+01   2.4101727e+02   1.9354498e+02   8.5450000e+01   1.1001218e+02   4.2568455e+02   3.4848873e+01   2.8907818e+02   1.8499200e+01   2.9130727e+02   2.5469055e+01   2.2695909e+02   4.9794182e+01   2.7592182e+02  -1.8628291e+01   3.0261455e+02   1.0096291e+01   1.6022545e+02   3.7927418e+01   1.8032091e+02  -2.1937491e+01   1.1958818e+02   6.8848400e+01   4.5709182e+02   6.8990182e+00   2.8235909e+02  -1.1927818e+01   2.4749818e+02  -1.2627127e+01   1.3220545e+02   1.2330265e+02   2.8172000e+02   2.6720582e+01   4.7416455e+02  -3.1295273e+00   3.7602364e+02  -1.7873709e+01   3.7622636e+02   1.2761007e+02   1.7196091e+02   1.4554036e+01   3.3743545e+02   3.4251636e+00   2.0049909e+02   4.7758255e+01   3.8306727e+02   2.1688255e+01   4.9945000e+02   1.8351273e+01   4.2091909e+02  -1.0522618e+01   2.1975909e+02   1.3064727e+01   2.8259727e+02   1.1119491e+01   3.8729182e+02   2.8364836e+01   4.3865182e+02   2.6629673e+01   3.4611818e+02   1.8789636e+01   2.4492818e+02   4.6718120e+02   2.9306909e+02   1.3041538e+02   4.0651364e+02   1.1243636e+00   4.1740455e+02   8.6167273e+00   5.6057564e+02   2.8915525e+01   3.5118727e+02  -9.1995273e+00   2.9280273e+02   9.6085091e+00   1.3684273e+02  -5.8110545e+00   1.1117636e+02   9.8351345e+01   8.2871818e+01   6.0817527e+01   3.5817273e+02  -3.2856545e+01   2.4807273e+02  -1.2917636e+01   2.6530727e+02   6.3461782e+01   1.7509091e+02  -5.8854545e+00   3.4805636e+02   8.0154909e+00   2.8425182e+02  -5.8774182e+00   2.5389273e+02   2.2668582e+01   5.8734818e+02   1.1641236e+01   3.3417545e+02   2.4684145e+01   5.7014727e+02  -1.8173600e+01   3.3783636e+02   2.1503636e+00   1.6983273e+02   1.1606545e+00   4.9911818e+02  -4.6240000e+00   4.7550455e+02  -9.6212727e+00   2.9148564e+02   2.4102725e+01   2.6041545e+02   8.2331273e+00   2.4510455e+02   2.0184364e+01   2.4120636e+02   4.2058945e+01   4.3229091e+02  -1.4607818e+01   3.8183000e+02   1.3893600e+01   2.2038909e+02   9.3788727e+00
   4.4384273e+02  -4.0383273e+00   2.2358727e+02   1.7960938e+02   8.7830000e+01   1.7796178e+02   3.6325455e+02  -4.6767273e+00   2.7045818e+02   1.8278800e+01   2.8277727e+02   2.0001455e+01   1.9847909e+02   5.2692582e+01   3.2096182e+02   1.2538509e+01   2.9580455e+02  -1.4089091e+00   1.3512545e+02   1.9175418e+01   2.0636091e+02   6.8930909e-01   2.0420818e+02   5.7078800e+01   6.2780182e+02   2.1002218e+01   2.7164909e+02   3.8289818e+00   2.7611818e+02   1.1133273e+01   1.1163545e+02   1.4441825e+02   2.2201000e+02   7.7738182e-01   4.7873455e+02   3.8034873e+01   4.1692364e+02  -3.4385709e+01   4.0927636e+02   1.6886607e+02   1.7496091e+02   2.4934036e+01   2.3472545e+02   3.9319636e+00   2.0597909e+02   5.8459855e+01   3.7006727e+02   2.8958255e+01   4.3822000e+02   1.9719673e+01   3.7710909e+02  -1.3877818e+01   1.2885909e+02   1.5286727e+01   2.9059727e+02   6.4794909e+00   3.7586182e+02   3.1856924e+02   3.7946182e+02  -4.6851273e+00   3.5930818e+02   1.3874436e+01   2.6169818e+02   4.9693960e+02   2.9106909e+02   9.9055382e+01   3.2361364e+02  -1.4483636e+01   4.3280455e+02   2.0847273e+00   5.1396564e+02   3.3024325e+01   3.4860727e+02   9.1468727e+00   3.0304273e+02  -7.2606909e+00   2.3569273e+02  -1.6439055e+01   1.2831636e+02   1.1003015e+02   3.5682182e+02   7.0471527e+01   3.7146273e+02  -3.5439745e+01   2.2331273e+02  -1.2366836e+01   2.8296727e+02   8.8808982e+01   1.5519091e+02   6.1365455e+00   3.3638636e+02   1.1379091e+01   2.6882182e+02  -1.0543018e+01   2.4651273e+02   5.0688982e+01   5.3534818e+02  -1.7768764e+01   2.9445545e+02  -1.7758255e+01   6.1655727e+02   9.8736000e+00   3.0553636e+02   2.7234364e+01   1.9302273e+02   6.4954545e+00   4.1040818e+02   2.1192800e+01   4.7791455e+02  -2.9940727e+00   3.3405564e+02   4.2277125e+01   2.6236545e+02   1.0267127e+01   2.6301455e+02   1.2801564e+01   2.8039636e+02   3.4683745e+01   4.1896091e+02   1.0888582e+01   3.9553000e+02   2.2797600e+01   2.3114909e+02   1.3658073e+01
   3.7789273e+02   9.9576727e+00   2.2405727e+02   1.6738178e+02   6.6400000e+01   2.0796618e+02   3.3439455e+02   1.7720727e+00   2.5516818e+02   1.3122000e+01   2.3963727e+02   3.8792655e+01   1.8152909e+02   2.4858582e+01   2.5401182e+02  -1.6354909e+00   2.9237455e+02   7.8654909e+00   1.5355545e+02   1.7361018e+01   2.7827091e+02  -1.8303491e+01   1.6096818e+02   4.3158000e+01   7.4009182e+02   2.0159018e+01   2.8249909e+02   1.5340982e+01   3.3078818e+02   7.9996727e+00   1.4158545e+02   1.4231225e+02   2.4982000e+02  -1.4967418e+01   3.9692455e+02   4.7239673e+01   3.7782364e+02  -1.4207709e+01   3.8179636e+02   1.7016447e+02   1.3044091e+02  -1.2694364e+01   3.0019545e+02   5.2643636e+00   2.1687909e+02   9.4877855e+01   3.1468727e+02   2.1298655e+01   4.9664000e+02  -2.6639273e+00   3.2805909e+02  -1.2243818e+01   1.4850909e+02   1.3014727e+01   2.9878727e+02   1.9824291e+01   2.1272182e+02   4.4842044e+02   4.0099182e+02  -8.8375273e+00   2.8983818e+02   8.3320364e+00   2.0764818e+02   3.7840360e+02   4.5487909e+02   2.1090582e+01   2.7894364e+02  -1.9430036e+01   3.7780455e+02   2.6334727e+01   4.4619564e+02   2.7875925e+01   3.1913727e+02   3.4044727e+00   2.6147273e+02  -1.4885091e+01   1.5436273e+02  -5.3526545e+00   1.4126636e+02   8.5894145e+01   3.3125182e+02   7.4847127e+01   2.7955273e+02  -3.5466945e+01   2.3873273e+02  -4.2500436e+01   2.7658727e+02   9.7939382e+01   1.7338091e+02   3.0441345e+01   3.1043636e+02   2.9505091e+01   2.8044182e+02   1.3187382e+01   2.3446273e+02   5.3362982e+01   5.7948818e+02   1.0320036e+01   2.9706545e+02  -1.4967055e+01   5.1684727e+02   6.3804000e+00   2.9753636e+02   2.5824364e+01   2.4035273e+02   2.1759055e+01   5.7892818e+02   1.3941200e+01   4.1833455e+02  -2.7757673e+01   2.9119564e+02   3.9555925e+01   2.4483545e+02   3.2895273e+00   2.8149455e+02  -1.0206836e+01   2.4349636e+02   5.3065745e+01   3.9991091e+02  -6.9174182e+00   3.8189000e+02   1.6768800e+01   2.0343909e+02  -1.5951273e+00
   2.5617273e+02  -1.2114727e+01   2.3934727e+02   1.9839858e+02   1.0326000e+02   2.5601738e+02   3.0920455e+02   2.7697273e+01   2.1964818e+02  -3.4264000e+00   2.5963727e+02   1.4232655e+01   1.5309909e+02   2.3942982e+01   2.9725182e+02  -5.7546909e+00   2.6499455e+02  -3.7041091e+00   1.2331545e+02   1.7400218e+01   2.3979091e+02   1.0584909e+01   1.5610818e+02   5.0116800e+01   6.5109182e+02   1.8229018e+01   2.7978909e+02  -1.7532218e+01   3.0263818e+02   1.6961673e+01   1.2487545e+02   1.0435905e+02   2.6382000e+02   3.4258182e-01   3.9645455e+02   3.8757273e+01   3.4511364e+02  -2.1350909e+01   3.4541636e+02   1.5335487e+02   1.7934091e+02  -1.8366364e+01   2.3929545e+02   3.7636364e-01   2.4740909e+02   8.1385455e+01   3.0530727e+02   2.8859055e+01   5.3188000e+02   9.3768727e+00   3.6076909e+02  -4.7606182e+00   1.4505909e+02   2.5790727e+01   1.4921727e+02   3.4098909e+00   2.2091182e+02   5.0967524e+02   4.1456182e+02  -1.4431273e+00   2.7159818e+02  -8.6876364e-01   2.4116818e+02   3.3401200e+02   4.0473909e+02   1.5861782e+01   3.1151364e+02  -8.9456364e+00   4.0320455e+02  -5.4727273e-01   5.7034564e+02   3.9843925e+01   3.0299727e+02   2.1845673e+01   3.0780273e+02  -3.8714909e+00   1.3141273e+02   3.3333455e+00   1.3150636e+02   6.2204945e+01   3.4306182e+02   5.7192327e+01   2.6208273e+02  -3.7589345e+01   2.5173273e+02  -2.9450436e+01   2.6934727e+02   8.2288582e+01   1.6466091e+02   9.2789455e+00   3.6238636e+02   3.4909091e-01   2.7354182e+02   1.1029382e+01   2.6737273e+02   2.9540182e+01   5.6181818e+02   1.0303636e+01   3.6228545e+02  -4.5794655e+01   5.7243727e+02  -1.5368000e+00   2.6808636e+02   9.8803636e+00   2.1516273e+02   1.1444255e+01   5.3640818e+02   2.4112800e+01   5.4291455e+02  -1.5134073e+01   2.7638564e+02   4.8930725e+01   2.6312545e+02   1.9826327e+01   2.6058455e+02  -9.5403636e-01   1.6268636e+02   1.2034055e+02   3.6815091e+02   1.6243382e+01   3.3524000e+02   1.3090800e+01   2.2162909e+02   9.4696727e+00
   3.0817273e+02   1.6295273e+01   2.5320727e+02   2.1699978e+02   9.9970000e+01   1.6775058e+02   3.3482455e+02   3.0457673e+01   2.7140818e+02   1.9102800e+01   3.1839727e+02   2.5871855e+01   2.2186909e+02   5.7721382e+01   3.1730182e+02   2.1021309e+01   3.0804455e+02   5.7618909e+00   1.6569545e+02   2.7539818e+01   1.9451091e+02   8.4973091e+00   1.5472818e+02   3.1847200e+01   6.4699182e+02  -4.2029818e+00   2.6449909e+02   1.4690982e+01   2.4287818e+02   6.4524727e+00   1.3230545e+02   1.3981465e+02   2.4929000e+02  -8.5450182e+00   3.9797455e+02   4.3395673e+01   3.8278364e+02  -1.6934509e+01   3.4165636e+02   1.3532567e+02   1.7144091e+02  -6.6843636e+00   3.3515545e+02  -6.0524364e+00   2.1278909e+02   8.1775055e+01   3.4196727e+02   2.4736255e+01   5.0307000e+02   1.9151673e+01   4.1076909e+02   7.3293818e+00   1.7475909e+02  -5.2852727e+00   2.3592727e+02   2.4523091e+01   3.1001182e+02   2.6235724e+02   4.1322182e+02   3.3240727e+00   3.0702818e+02   2.1436836e+01   2.5407818e+02   3.6911920e+02   4.6259909e+02   1.6142982e+01   3.5599364e+02   1.3559636e+00   3.6445455e+02   4.9527273e+00   5.3981564e+02   3.6096325e+01   3.6560727e+02  -2.8331273e+00   3.2385273e+02  -6.3054909e+00   2.0998273e+02  -7.5722545e+00   1.2012636e+02   7.5065345e+01   2.7735182e+02   4.8589127e+01   2.8579273e+02  -4.2536145e+01   2.7531273e+02  -2.6336836e+01   1.0896727e+02   1.7049898e+02   2.1466091e+02  -1.3410545e+00   3.2634636e+02   1.6282291e+01   2.9611182e+02   1.0737818e+00   2.6832273e+02   2.5184182e+01   5.4310818e+02  -3.0095636e+00   3.2900545e+02   9.2774545e-01   5.6126727e+02   5.4768000e+00   3.4678636e+02   3.6843636e+00   1.9792273e+02  -7.9654545e-01   4.9140818e+02   3.6628000e+00   4.4303455e+02  -3.5493673e+01   2.7100564e+02   4.0511125e+01   2.3460545e+02  -4.2220727e+00   2.6410455e+02  -5.2356364e+00   3.2825636e+02   3.7904945e+01   4.3353091e+02   9.2029818e+00   3.3677000e+02   4.7088400e+01   2.3395909e+02  -2.1867273e+00
   3.9403273e+02   2.8564727e+00   2.6382727e+02   1.6682018e+02   1.0378000e+02   1.5616578e+02   4.4882455e+02   1.3667673e+01   2.6812818e+02   1.6125200e+01   2.6253727e+02   6.4910655e+01   1.8238909e+02   6.6689782e+01   3.0249182e+02   5.6361091e+00   3.1661455e+02   1.6456291e+01   1.4746545e+02   3.1948218e+01   1.3946091e+02  -6.3386909e+00   1.6643818e+02   1.2720400e+01   6.6942182e+02   3.1572618e+01   2.9597909e+02   6.0725818e+00   2.3535818e+02   2.9344073e+01   1.3696545e+02   1.3497185e+02   2.4634000e+02   2.8550982e+01   3.9373455e+02   4.5254873e+01   4.0682364e+02  -5.9077091e+00   3.7793636e+02   1.6708327e+02   1.6982091e+02  -1.7134764e+01   2.5381545e+02  -6.5052364e+00   1.9964909e+02   8.2066255e+01   3.2225727e+02  -1.0786945e+01   5.0388000e+02   3.4516873e+01   4.5138909e+02  -7.3402182e+00   1.8970909e+02  -8.4312727e+00   2.7192727e+02   8.2130909e+00   4.0296182e+02   2.6681236e+01   3.7870182e+02   7.1856727e+00   2.9073818e+02   3.0460036e+01   2.3669818e+02   3.9426960e+02   3.7973909e+02   8.2917818e+00   4.3408364e+02  -2.5991236e+01   4.1940455e+02   2.3156727e+01   5.1405564e+02   2.2967125e+01   3.6332727e+02   1.4109273e+01   2.7180273e+02   6.5785091e+00   1.8122273e+02  -6.0814545e+00   1.3283636e+02   9.0908545e+01   2.9220182e+02   9.3681127e+01   2.9360273e+02  -3.4830945e+01   2.4350273e+02  -2.8742036e+01   1.5515727e+02   1.2256378e+02   2.8057091e+02   2.6486145e+01   3.5548636e+02  -8.1890909e-01   2.8363182e+02  -4.3478182e+00   2.5727273e+02   2.2208182e+01   5.0529818e+02  -7.5547636e+00   3.2000545e+02  -4.2242255e+01   5.7320727e+02   9.1116000e+00   2.8553636e+02   1.0934364e+01   2.6250273e+02   2.4557055e+01   4.3892818e+02   2.9431200e+01   4.8668455e+02  -1.5405673e+01   2.8743564e+02   3.5196725e+01   2.6688545e+02   8.6655273e+00   2.6701455e+02   5.1381564e+01   2.8730636e+02   3.0560945e+01   4.8725091e+02  -2.1284618e+01   2.7765000e+02   1.4210800e+02   2.1200909e+02  -1.0710727e+01
   4.8603273e+02   1.9826473e+01   2.3701727e+02   2.1972498e+02   1.2026000e+02   1.4641738e+02   3.7235455e+02   7.4552727e+00   2.6445818e+02   5.4688000e+00   2.8687727e+02   6.2773455e+01   2.5752909e+02   6.7678582e+01   3.0949182e+02   1.0456109e+01   2.9128455e+02   6.9672691e+01   1.4908545e+02   1.3768618e+01   1.9679091e+02  -6.9250909e+00   1.9362818e+02   1.5685200e+01   6.2161182e+02  -1.6425818e+00   2.9868909e+02  -1.3144218e+01   3.0373818e+02  -6.2663273e+00   1.4982545e+02   1.5898305e+02   2.3225000e+02  -4.1818182e+00   4.4725455e+02   4.6973273e+01   4.2930364e+02  -4.4326109e+01   4.4512636e+02   1.7794807e+02   1.4025091e+02  -8.7691636e+00   1.9181545e+02   2.2124764e+01   2.2616909e+02   9.7184655e+01   3.4434727e+02  -4.6441455e+00   5.3341000e+02  -1.2605527e+01   3.7076909e+02  -8.5606182e+00   1.9640909e+02  -4.1172727e+00   2.8473727e+02   6.6682909e+00   4.5515182e+02   5.1366036e+01   3.9603182e+02   2.3799273e+01   2.7302818e+02   8.7268364e+00   2.3726818e+02   4.3227400e+02   4.1173909e+02  -1.4788218e+01   3.7022364e+02   4.0775636e+00   3.8985455e+02  -4.7792727e+00   5.2548564e+02   2.0482725e+01   3.4703727e+02  -9.6775273e+00   3.2390273e+02   2.1840509e+01   2.2379273e+02  -3.4487055e+01   1.0798636e+02   1.0893655e+02   2.6496182e+02   8.0340327e+01   3.2303273e+02  -2.6375345e+01   2.5173273e+02  -1.9210436e+01   1.4139727e+02   1.7390458e+02   2.9109091e+02   1.0504545e+01   3.4943636e+02   2.2715091e+01   2.8535182e+02   5.1458182e-01   2.5922273e+02   2.6292182e+01   5.3205818e+02  -1.9695564e+01   3.2323545e+02  -8.0006545e+00   5.1579727e+02   2.4294400e+01   3.1078636e+02   8.1143636e+00   2.7778273e+02   1.2524655e+01   5.2683818e+02   7.2084000e+00   3.2980455e+02  -2.7952727e+00   2.7681564e+02   3.0516325e+01   2.7560545e+02   9.8279273e+00   2.7487455e+02   9.4802764e+01   2.9920636e+02   6.1748945e+01   3.8068091e+02   9.1009818e+00   2.7324000e+02   9.1400800e+01   2.3976909e+02   5.1084727e+00
   3.9084273e+02  -5.1283273e+00   2.2439727e+02   1.8392458e+02   8.5060000e+01   1.8232338e+02   2.9687455e+02   2.6303673e+01   2.6926818e+02  -1.0346000e+01   2.3149727e+02   6.6203855e+01   2.0852909e+02   5.3128582e+01   2.8063182e+02   6.6149091e+00   2.4366455e+02   8.0622291e+01   1.4674545e+02   2.4385818e+01   2.8627091e+02  -1.3223491e+01   1.9162818e+02   4.4175200e+01   6.4232182e+02   2.6080618e+01   2.7973909e+02   1.2701782e+01   3.4054818e+02   6.8887273e-01   1.2758545e+02   1.0457225e+02   2.5382000e+02   4.8525818e+00   4.6111455e+02   6.0064473e+01   3.7002364e+02  -1.1343709e+01   4.0398636e+02   1.5114927e+02   1.2715091e+02  -7.1911636e+00   2.0496545e+02   2.0727636e+00   1.1145909e+02   8.1021455e+01   3.4896727e+02   1.8646255e+01   5.1031000e+02   2.7624727e+00   3.6491909e+02  -4.3326182e+00   1.5185909e+02  -5.7532727e+00   2.7321727e+02   1.5589891e+01   4.8439182e+02   4.8116836e+01   3.8027182e+02  -7.0799273e+00   3.0807818e+02   3.0728364e+00   2.0892818e+02   4.0835120e+02   4.4135909e+02  -6.6878182e+00   2.9189364e+02   1.0483964e+01   4.1550455e+02   9.8187273e+00   4.0257564e+02   1.5365525e+01   3.4784727e+02   1.6587673e+01   3.4890273e+02  -1.8639491e+01   1.8093273e+02  -3.5282545e+00   1.1998636e+02   8.4976545e+01   1.5306182e+02   6.9242327e+01   3.6236273e+02  -3.0141745e+01   1.9102273e+02  -2.2923636e+01   2.6620727e+02   7.4959782e+01   3.1523091e+02   1.0713345e+01   3.6772636e+02   2.4581891e+01   3.4216182e+02   2.6539782e+01   2.4927273e+02   4.6658182e+01   5.8558818e+02   1.8162036e+01   3.0962545e+02  -3.5351855e+01   4.9202727e+02   4.5546000e+01   3.2883636e+02   1.2520364e+01   1.5416273e+02  -1.7435745e+01   5.8521818e+02  -1.9892000e+01   5.6986455e+02  -2.8820073e+01   2.5386564e+02   2.8782325e+01   2.6188545e+02   8.7855273e+00   3.5096455e+02   7.2625564e+01   2.2682636e+02   5.3209345e+01   3.4625091e+02   1.2135382e+01   2.8642000e+02   7.1936400e+01   2.3590909e+02   5.1372727e+00
   3.1841273e+02   1.5476073e+01   2.5167727e+02   1.6046218e+02   1.0797000e+02   2.2521058e+02   3.3620455e+02   1.5347273e+01   2.5097818e+02   9.6472000e+00   2.5830727e+02   3.8819055e+01   1.5976909e+02   4.5839382e+01   2.4782182e+02  -3.3302909e+00   2.7733455e+02   7.9358691e+01   1.4384545e+02   3.5427818e+01   2.2370091e+02   6.6321091e+00   1.6762818e+02   1.6245200e+01   6.2942182e+02   3.0261818e-01   2.6206909e+02   5.1653818e+00   3.3687818e+02  -1.9675273e+00   9.3345455e+01   9.3271455e+01   2.4510000e+02   1.7650182e+01   3.7768455e+02   4.5588873e+01   3.2959364e+02  -1.5729309e+01   3.8889636e+02   1.6468647e+02   1.5539091e+02  -4.3103636e+00   2.1462545e+02   1.5249964e+01   1.2021909e+02   5.7280655e+01   3.1910727e+02   1.6415055e+01   4.8655000e+02  -5.2867273e+00   3.1314909e+02  -2.8951018e+01   1.6505909e+02  -1.5809273e+01   3.1244727e+02   1.8401491e+01   4.7201182e+02   5.4347236e+01   3.6794182e+02  -9.1435273e+00   2.2935818e+02   1.6130436e+01   3.5873818e+02   1.9884640e+02   4.6130909e+02   6.5261818e+00   3.3084364e+02  -4.4203636e-01   3.9580455e+02   2.0947273e+00   5.0496564e+02   8.4043254e+00   2.4184727e+02  -5.0723273e+00   3.2395273e+02  -1.8453491e+01   1.1846273e+02  -1.9720655e+01   1.1359636e+02   8.0637745e+01   2.5854182e+02   4.4713927e+01   3.8455273e+02  -2.9296945e+01   2.4378273e+02  -4.5044436e+01   2.8920727e+02   5.4739782e+01   2.7628091e+02   6.9693455e+00   3.4776636e+02   6.8486909e+00   2.6478182e+02  -4.0298182e+00   2.3413273e+02   2.9869382e+01   5.5558818e+02   1.8020364e+00   3.1650545e+02  -6.4522255e+01   5.3237727e+02   1.9258000e+01   2.3543636e+02   2.3592364e+01   1.7340273e+02  -7.0749455e+00   4.9940818e+02   7.7328000e+00   5.1968455e+02  -1.5985673e+01   2.3581564e+02   3.9516325e+01   2.8107545e+02  -7.4196727e+00   1.5444455e+02   1.3134716e+02   2.2868636e+02   3.6730545e+01   3.3468091e+02  -5.2690182e+00   2.7847000e+02   9.2282400e+01   2.1486909e+02   1.5340473e+01
   2.9508273e+02  -2.2657527e+01   2.3263727e+02   2.1802538e+02   9.8540000e+01   1.4929498e+02   3.1963455e+02   8.9528727e+00   2.3507818e+02   1.6729200e+01   2.9339727e+02   5.7961855e+01   1.4647909e+02   2.5902582e+01   2.9063182e+02  -4.1850909e+00   2.9009455e+02   7.1957891e+01   1.9993545e+02   1.8800618e+01   1.9103091e+02   2.4570909e-01   1.4829818e+02   2.8501600e+01   6.3856182e+02   1.7951418e+01   2.7130909e+02   5.9061818e+00   2.6011818e+02   5.9832727e+00   1.4273545e+02   1.2098025e+02   2.6882000e+02   3.6752582e+01   3.6516455e+02   3.8450473e+01   3.5711364e+02  -4.8170909e+01   3.6132636e+02   1.2484207e+02   2.7163091e+02   1.9580436e+01   2.5824545e+02   1.5620364e+01   1.1287909e+02   4.1627855e+01   4.0144727e+02   1.7687855e+01   4.5922000e+02   9.7096727e+00   3.0348909e+02  -1.2938218e+01   1.8255909e+02   1.0640727e+01   3.3549727e+02   6.1274909e+00   3.0505182e+02   3.1261404e+02   3.9899182e+02  -1.1917527e+01   3.7149818e+02  -1.6200764e+01   4.5211818e+02   1.2186000e+01   4.2021909e+02  -3.2766182e+00   3.4384364e+02  -8.4820364e+00   3.8295455e+02   5.0727273e+00   5.5972564e+02   3.8503525e+01   3.4651727e+02   1.2744073e+01   2.5937273e+02   1.2282909e+01   1.7950273e+02  -1.4603855e+01   1.3521636e+02   9.6098145e+01   3.0954182e+02   6.5583927e+01   3.5408273e+02  -1.7669345e+01   2.6283273e+02  -3.1048436e+01   3.0015727e+02   5.3103782e+01   1.8561091e+02   3.7929455e+00   3.7291636e+02   2.0596691e+01   2.6282182e+02   1.4406982e+01   2.2527273e+02   5.7488182e+01   5.0048818e+02  -5.0799636e+00   3.4578545e+02  -2.9084655e+01   5.3561727e+02   9.3880000e-01   2.7618636e+02   1.1882364e+01   1.4750273e+02   2.2907055e+01   4.4721818e+02   2.3008000e+01   5.7033455e+02  -2.9147673e+01   2.7843564e+02  -3.6132746e+00   2.3769545e+02   1.9190727e+01   2.0677455e+02   5.0680764e+01   2.3253636e+02   4.2132545e+01   4.2848091e+02   2.3796982e+01   2.6700000e+02   1.0479000e+02   2.3586909e+02  -1.1859527e+01
   3.3698273e+02   5.3204727e+00   2.5067727e+02   1.9820218e+02   1.1673000e+02   1.6478978e+02   3.7744455e+02  -1.5521927e+01   2.8759818e+02   1.6667600e+01   2.7553727e+02   5.4390655e+01   1.7443909e+02   4.8855782e+01   3.1477182e+02   1.2073709e+01   3.5147455e+02   8.4807491e+01   2.1993545e+02   3.9010618e+01   1.9608091e+02  -9.2982909e+00   1.5886818e+02   3.7566000e+01   7.3218182e+02   9.1718182e+00   2.7425909e+02  -1.0949818e+01   2.3754818e+02   1.4498873e+01   1.1820545e+02   1.3423265e+02   2.5925000e+02   3.8181818e-02   3.8859455e+02   1.8006073e+01   4.0125364e+02  -1.9702109e+01   3.6465636e+02   1.8024567e+02   2.6563091e+02   1.1250436e+01   2.1381545e+02  -1.8752364e+00   1.0473909e+02   4.3709055e+01   4.4325727e+02   3.7153055e+01   4.9474000e+02   4.7780727e+00   3.1976909e+02  -1.6340618e+01   2.0390909e+02   8.3272727e-01   2.3601727e+02   4.9958909e+00   4.5367182e+02   5.4864436e+01   4.0784182e+02  -9.0552727e-01   3.8616818e+02  -1.0464364e+01   5.5835818e+02   4.3968000e+00   4.9883909e+02   1.2853782e+01   4.3218364e+02   9.7807636e+00   4.4945455e+02   1.5252727e+01   5.3624564e+02   3.9001925e+01   3.2508727e+02   1.9284727e+00   3.6847273e+02  -1.9650909e+00   1.9727273e+02  -1.1745455e+01   1.5150636e+02   1.0674495e+02   2.9763182e+02   5.5016727e+01   3.6889273e+02  -1.6284145e+01   2.6673273e+02  -3.2310436e+01   2.2449727e+02   1.0367658e+02   2.2261091e+02   1.7452945e+01   3.3934636e+02  -1.8807709e+01   2.8182182e+02   3.5069818e+00   2.6360273e+02   2.5841782e+01   5.4834818e+02   1.0621236e+01   3.5106545e+02  -1.1227055e+01   5.7402727e+02   1.5396000e+01   2.7038636e+02   1.5196364e+01   1.5640273e+02   2.5145055e+01   4.2173818e+02   4.0464000e+00   6.0391455e+02  -1.6364073e+01   2.6072564e+02   1.4143525e+01   2.5255545e+02   7.3819273e+00   1.4830455e+02   2.2448364e+01   2.3925636e+02   2.7834945e+01   4.2744091e+02   9.3101818e+00   2.6795000e+02   1.2023400e+02   2.1167909e+02   1.0075673e+01
   4.4803273e+02   2.1564727e+00   2.6015727e+02   1.7201378e+02   1.0906000e+02   1.5707338e+02   3.7616455e+02   2.4670473e+01   3.1464818e+02   2.2973600e+01   3.7934727e+02   6.9135855e+01   2.7338909e+02   7.6509782e+01   3.2725182e+02   7.7453091e+00   3.8428455e+02   7.3852691e+01   1.6827545e+02   2.1903418e+01   1.8760091e+02  -1.3859891e+01   1.8482818e+02   5.6099200e+01   7.1780182e+02   1.1662218e+01   3.2302909e+02  -7.9014182e+00   3.0578818e+02   5.5196727e+00   1.0868545e+02   9.9084255e+01   2.4539000e+02   1.0336982e+01   3.9387455e+02   4.1773673e+01   4.0930364e+02  -3.7016109e+01   4.2484636e+02   1.6381047e+02   2.6887091e+02   1.4421236e+01   2.8786545e+02   1.3007636e+00   1.0006909e+02   7.2462655e+01   4.2706727e+02  -2.6174545e-01   5.2964000e+02  -8.9239273e+00   3.2252909e+02  -9.8914182e+00   1.3410909e+02   9.1667273e+00   2.5725727e+02   4.8669091e-01   4.2048182e+02   1.1499964e+02   3.8370182e+02  -2.1214327e+01   3.4745818e+02   1.5112436e+01   4.9935818e+02   1.6636800e+01   4.7949909e+02   5.9809818e+00   3.5275364e+02  -1.7864836e+01   4.4280455e+02   3.7847273e+00   5.7334564e+02   2.1653925e+01   3.2765727e+02   1.5342873e+01   2.9480273e+02   3.6885091e+00   2.1260273e+02  -1.1591855e+01   1.3417636e+02   2.7321345e+01   3.4487182e+02   6.8467527e+01   2.7846273e+02  -3.2797455e+00   2.7959273e+02  -3.2099236e+01   2.8415727e+02   6.5863782e+01   1.9809091e+02  -6.9654545e+00   3.4914636e+02   1.2458291e+01   2.7978182e+02   6.1501818e+00   2.6584273e+02   3.5142582e+01   5.4886818e+02  -2.7230364e+01   3.5550545e+02  -1.5022255e+01   5.1861727e+02   1.3888800e+01   3.1558636e+02  -2.4696364e+00   1.5164273e+02   2.5575855e+01   5.1868818e+02  -5.4296000e+00   4.3709455e+02   4.4515273e+00   2.9253564e+02   7.7387254e+00   2.8869545e+02   1.7680727e+01   2.6263455e+02   1.0164196e+02   2.4525636e+02   3.7404945e+01   4.2010091e+02   1.1177382e+01   2.7765000e+02   1.0545800e+02   2.4300909e+02   1.9239273e+01
   5.0032273e+02   6.6332727e+00   2.5986727e+02   1.9061698e+02   1.0711000e+02   1.6898938e+02   3.4101455e+02   1.7532473e+01   2.9007818e+02  -4.0108000e+00   2.5311727e+02   4.8234255e+01   2.0533909e+02   5.0953782e+01   3.0825182e+02   1.4645309e+01   3.5080455e+02   8.6341091e+01   1.1188545e+02   3.0124618e+01   2.2236091e+02   7.4593091e+00   1.4986818e+02   6.6376000e+01   8.0166182e+02   1.5333418e+01   3.0659909e+02   8.0829818e+00   3.3320818e+02   1.0186073e+01   1.2934545e+02   9.3431455e+01   2.8539000e+02   1.2756982e+01   3.9659455e+02   4.6646073e+01   4.3406364e+02  -1.2846909e+01   3.7703636e+02   1.5773527e+02   2.2092091e+02  -1.3502764e+01   2.3639545e+02   4.3078364e+01   1.0192909e+02   9.0403855e+01   4.0020727e+02   1.0507055e+01   5.0103000e+02   1.1034873e+01   3.1572909e+02  -3.9207418e+01   1.5215909e+02   6.8727273e+00   2.5173727e+02   6.6382909e+00   4.7205182e+02   7.3634036e+01   3.2632182e+02   1.4516073e+01   2.8726818e+02   1.2877636e+01   4.4297818e+02   2.9247200e+01   4.5263909e+02   2.0839782e+01   3.0203364e+02  -1.0617236e+01   4.4020455e+02   1.7742727e+01   4.9615564e+02   2.7349125e+01   3.3703727e+02   1.2352473e+01   2.4637273e+02  -9.3870909e+00   1.6188273e+02  -1.3434255e+01   1.0940636e+02  -5.7970545e+00   2.6558182e+02   4.9100727e+01   3.0860273e+02   2.7790545e+00   2.3540273e+02  -8.9540364e+00   2.7415727e+02   7.4323782e+01   2.2495091e+02   8.0357455e+00   3.1467636e+02   2.2545891e+01   2.5073182e+02   1.2904182e+01   2.6170273e+02   5.1333782e+01   4.9705818e+02  -3.9455636e+00   3.3150545e+02  -3.4602255e+01   5.6526727e+02   2.5386800e+01   3.1308636e+02  -4.3696364e+00   1.5807273e+02   7.7714545e+00   6.2640818e+02   2.9280000e-01   5.9009455e+02  -1.3378473e+01   2.3576564e+02   1.9280325e+01   2.5474545e+02   8.0667273e+00   1.1125455e+02   2.9022236e+02   2.3253636e+02   3.5272545e+01   3.3868091e+02   6.2209818e+00   2.4095000e+02   1.0434400e+02   2.1329909e+02   8.9460727e+00
   4.5608273e+02  -5.1075273e+00   2.0729727e+02   2.1063258e+02   9.7870000e+01   1.8920858e+02   3.1768455e+02   2.2158873e+01   2.6845818e+02   2.7858800e+01   2.1944727e+02   8.6357855e+01   1.8528909e+02   2.5267782e+01   2.5187182e+02   3.6357091e+00   2.7494455e+02   6.7789891e+01   1.4522545e+02   2.3987418e+01   2.9093091e+02  -1.6506291e+01   1.5391818e+02   7.0192000e+01   7.6089182e+02   1.9115018e+01   2.9616909e+02   1.5107382e+01   3.3758818e+02   1.7265673e+01   1.0677545e+02   8.9197055e+01   2.4177000e+02   2.4726582e+01   3.6749455e+02   5.1354073e+01   4.2792364e+02  -2.2975709e+01   3.9093636e+02   1.6495327e+02   2.2220091e+02   7.2948364e+00   2.3339545e+02   5.5608364e+01   2.3364909e+02   8.8676255e+01   4.0039727e+02   5.6201855e+01   5.3784000e+02  -4.0999273e+00   2.8310909e+02  -1.5167818e+01   1.4275909e+02   4.1747273e+00   2.5906727e+02   9.4818909e+00   5.3286182e+02   6.8669236e+01   3.9632182e+02  -7.4139273e+00   2.7873818e+02   1.1420036e+01   4.3321818e+02   1.5788000e+01   4.3935909e+02   2.2002182e+01   2.7737364e+02   1.5955636e+00   4.5015455e+02  -1.3753273e+01   5.0462564e+02   1.6771525e+01   3.2160727e+02   1.0926873e+01   2.8990273e+02   1.1460509e+01   1.1984273e+02  -9.1710545e+00   1.1659636e+02   3.1247745e+01   3.5301182e+02   6.4586327e+01   2.9555273e+02  -1.4506945e+01   2.4702273e+02  -1.8973636e+01   2.9487727e+02   7.4096182e+01   1.1242091e+02  -5.4918545e+00   3.6010636e+02   1.2581491e+01   3.0544182e+02   5.1373818e+00   2.5051273e+02   3.0848982e+01   6.0972818e+02   1.3708364e+00   3.5456545e+02  -2.6177055e+01   5.5914727e+02  -2.2003600e+01   3.0348636e+02   5.5483636e+00   1.6664273e+02  -1.2441455e+00   5.4964818e+02   1.1953600e+01   5.1068455e+02  -3.0845673e+01   2.5553564e+02   3.8698725e+01   2.5222545e+02   1.3458327e+01   1.1363455e+02   2.0713196e+02   2.5087636e+02   3.0995345e+01   3.6015091e+02   9.0733818e+00   2.6806000e+02   1.1775520e+02   2.4876909e+02   8.4384727e+00
   3.7622273e+02  -3.9587273e+00   2.4967727e+02   1.9638218e+02   9.9490000e+01   2.2250898e+02   3.0611455e+02   2.0274473e+01   2.6902818e+02   1.4293200e+01   2.2030727e+02   8.7859055e+01   1.5914909e+02   3.1888982e+01   2.6958182e+02   1.9458909e+01   2.4537455e+02   4.9055491e+01   1.5184545e+02   3.8267818e+01   2.6741091e+02  -6.2446909e+00   2.1043818e+02   4.7100400e+01   7.3913182e+02   2.6665818e+01   2.7140909e+02   1.7658182e+01   2.9101818e+02   8.0312727e+00   1.2992545e+02   1.0634505e+02   2.9658000e+02  -1.5418218e+01   3.5349455e+02   5.3674073e+01   4.2330364e+02  -9.2261091e+00   3.4074636e+02   1.5396847e+02   2.6030091e+02   9.7268364e+00   3.6339545e+02   3.5108364e+01   2.2545909e+02   8.2481455e+01   3.9849727e+02   3.2733855e+01   4.7650000e+02   1.5037273e+01   3.2600909e+02  -2.0119818e+01   1.3155909e+02   2.0170727e+01   2.7573727e+02   2.1818291e+01   3.5839182e+02   2.5838684e+02   4.0432182e+02   3.6072727e-02   3.5326818e+02   5.9776364e+00   4.7930818e+02   1.3820800e+01   4.5692909e+02   8.4065818e+00   3.1937364e+02  -2.1944364e+00   3.4135455e+02   3.0150727e+01   6.4638564e+02   3.5480725e+01   3.4837727e+02   1.2115273e+01   3.1237273e+02   1.1282909e+01   1.9065273e+02   1.3164145e+01   1.2521636e+02   2.7848145e+01   4.0258182e+02   4.3090727e+01   3.2717273e+02  -2.4176545e+01   3.2359273e+02  -3.1669236e+01   2.5320727e+02   9.7909782e+01   1.1038091e+02  -2.9986545e+00   3.6224636e+02   2.1410291e+01   2.6987182e+02   1.0752982e+01   2.1889273e+02   6.0848582e+01   5.8020818e+02   1.1112436e+01   3.5095545e+02  -3.0608255e+01   5.6902727e+02   2.8506000e+01   3.0748636e+02   1.8478364e+01   1.2788273e+02   3.1896655e+01   5.4030818e+02   6.5608000e+00   5.9903455e+02  -3.8213673e+01   2.7257564e+02   2.0195525e+01   2.6660545e+02   9.0679273e+00   1.3734455e+02   7.1045164e+01   2.1696636e+02   4.7518145e+01   4.0796091e+02   1.4148582e+01   2.8989000e+02   1.3859880e+02   2.2600909e+02  -3.1072727e-01
   3.0375273e+02   4.5488727e+00   2.9196727e+02   2.2351898e+02   1.0135000e+02   2.4379018e+02   3.3201455e+02   3.1732473e+01   3.0378818e+02   2.3132400e+01   2.5544727e+02   1.1299785e+02   1.6986909e+02   7.3841382e+01   3.1601182e+02   1.1974509e+01   3.0504455e+02   8.3331891e+01   1.8512545e+02   3.8455418e+01   2.2265091e+02   1.6096109e+01   1.7120818e+02   3.2998800e+01   7.2623182e+02   1.6127818e+01   2.8292909e+02  -1.3123418e+01   2.4068818e+02  -5.9823273e+00   1.2168545e+02   1.1404425e+02   2.4748000e+02   6.4097818e+00   3.3897455e+02   2.1835673e+01   3.3987364e+02  -1.6841709e+01   3.2365636e+02   1.4261567e+02   2.6339091e+02  -2.3036364e-01   4.0339545e+02   6.7183636e+00   1.9921909e+02   7.7580655e+01   3.9306727e+02   5.4982545e+00   4.5555000e+02   8.0032727e+00   3.2510909e+02  -1.5767818e+01   2.0705909e+02  -2.1692727e+00   2.8859727e+02   1.4449491e+01   2.0063182e+02   3.0115764e+02   4.0822182e+02   9.4840727e+00   3.4264818e+02   1.3537236e+01   5.7611818e+02   2.5460000e+00   4.8073909e+02   1.3071782e+01   3.9794364e+02   1.3519964e+01   4.3415455e+02   2.7267273e+00   6.0138564e+02   1.5790725e+01   2.8884727e+02   3.7497673e+01   3.2418273e+02   9.3881091e+00   1.7269273e+02  -1.4439055e+01   1.3350636e+02   3.1804945e+01   2.9711182e+02   4.8768327e+01   3.0470273e+02  -2.7618945e+01   2.5478273e+02  -1.6834436e+01   3.1634727e+02   6.8378582e+01   9.7760909e+01  -5.7490545e+00   3.4610636e+02  -4.9185091e+00   2.7640182e+02   9.2705818e+00   2.6508273e+02   2.1873382e+01   5.5439818e+02   4.1723636e-01   3.1506545e+02  -1.2287055e+01   5.4896727e+02   4.7508000e+00   3.2048636e+02   1.6238364e+01   1.2121273e+02   2.2050255e+01   4.4021818e+02  -5.1020000e+00   5.1209455e+02  -1.3198473e+01   2.7605564e+02   2.8677125e+01   2.6850545e+02   6.5859273e+00   1.2301455e+02   6.7615636e+00   2.5715636e+02   4.7262945e+01   4.6491091e+02  -5.4474182e+00   2.7012000e+02   9.4120400e+01   2.3143909e+02   3.7748727e+00
   3.5160273e+02  -1.9391273e+00   2.3534727e+02   1.8276858e+02   8.1450000e+01   1.5042218e+02   3.7173455e+02   8.0748727e+00   2.6140818e+02   6.3328000e+00   2.1149727e+02   1.2385385e+02   2.3162909e+02   1.5900582e+01   2.7944182e+02   1.0810109e+01   3.1209455e+02   7.7047891e+01   1.8408545e+02   2.8108618e+01   1.8251091e+02  -1.3882691e+01   1.4405818e+02   3.1080800e+01   6.4199182e+02   8.2470182e+00   2.7902909e+02   2.3385818e+00   2.2035818e+02   3.3540727e+00   1.1934545e+02   1.2861145e+02   2.7706000e+02   1.1373382e+01   4.4173455e+02   1.6224873e+01   4.3802364e+02  -1.5023709e+01   3.9517636e+02   1.1556407e+02   2.5463091e+02   1.2370436e+01   3.5100545e+02   9.3895636e+00   2.0197909e+02   6.1069855e+01   4.1201727e+02   2.1132255e+01   5.0803000e+02   7.8048727e+00   3.2724909e+02  -1.0939018e+01   1.9460909e+02  -7.4732727e+00   3.1921727e+02   2.4719891e+01   1.7815182e+02   3.0042604e+02   4.1580182e+02  -1.1642327e+01   3.6207818e+02   1.0828364e+00   5.5649818e+02   1.5456000e+00   4.9906909e+02  -1.2254618e+01   3.9365364e+02  -4.1683636e-01   4.2230455e+02  -6.2752727e+00   5.7915564e+02   1.8759125e+01   3.2308727e+02   7.6184727e+00   3.5433273e+02   3.5610909e-01   2.0584273e+02  -1.1431055e+01   1.4436636e+02   2.7836145e+01   2.8592182e+02   5.4233527e+01   3.0994273e+02  -2.5088145e+01   2.4478273e+02  -2.1984436e+01   2.7330727e+02   6.7391782e+01   1.2966091e+02   3.1289455e+00   3.0534636e+02   4.2572291e+01   2.7344182e+02   3.5573818e+00   2.5308273e+02   2.4683382e+01   5.4920818e+02  -9.5975636e+00   3.3428545e+02  -3.1714655e+01   5.5973727e+02   6.8892000e+00   3.2143636e+02   8.0123636e+00   1.8421273e+02  -2.6097455e+00   4.5264818e+02   1.5763600e+01   4.1109455e+02  -4.6708473e+01   3.1191564e+02   2.9378325e+01   2.6464545e+02   3.5147273e+00   1.7849455e+02   2.0183164e+01   3.1172636e+02   4.6747345e+01   4.2858091e+02   2.8408982e+01   2.7912000e+02   1.1682040e+02   2.2938909e+02   3.4938873e+01
   4.2141273e+02   2.3566073e+01   2.3967727e+02   2.3089218e+02   9.5260000e+01   1.7250738e+02   3.5982455e+02   1.7217673e+01   3.0645818e+02   6.1088000e+00   2.1734727e+02   1.2795585e+02   2.5205909e+02   1.6026182e+01   2.9420182e+02   1.0489309e+01   3.4528455e+02   7.7112691e+01   1.9427545e+02   3.2683418e+01   1.6570091e+02  -3.1978909e+00   1.1796818e+02   6.8028000e+01   7.5975182e+02   3.7762182e+00   3.0592909e+02   5.0865818e+00   2.7463818e+02   5.6316727e+00   1.4949545e+02   1.4581945e+02   2.3210000e+02   2.3400182e+01   4.0478455e+02   2.0140873e+01   4.2006364e+02  -2.8016909e+01   3.9522636e+02   1.6994007e+02   2.4396091e+02   2.2414036e+01   2.9800545e+02   1.7339564e+01   2.0725909e+02   7.7697455e+01   4.4410727e+02   1.5655055e+01   3.6636000e+02   2.5708473e+01   3.4033909e+02   1.6253782e+01   1.2615909e+02   5.4527273e+00   2.6740727e+02   1.3864691e+01   2.2153182e+02   3.2291564e+02   3.5699182e+02   1.7442473e+01   3.6640818e+02  -1.4213564e+01   6.0521818e+02   1.5788000e+01   4.6754909e+02   2.0886982e+01   3.5489364e+02  -8.3660364e+00   4.1665455e+02   1.5267273e+00   6.2138564e+02   2.3520725e+01   3.7756727e+02   9.2600727e+00   3.2814273e+02  -1.5118691e+01   2.1122273e+02  -1.4145455e-01   1.2336636e+02   1.3856145e+01   2.7420182e+02   9.3031127e+01   2.8979273e+02  -2.0286145e+01   2.3492273e+02  -5.3765636e+01   2.6777727e+02   8.6364182e+01   9.7090909e+01  -2.0935455e+01   3.6314636e+02  -7.6170909e-01   2.5559182e+02   3.7465382e+01   2.1341273e+02   4.7856982e+01   5.3439818e+02   1.4972364e+00   3.1345545e+02  -3.7888255e+01   5.8596727e+02   4.6208000e+00   3.7268636e+02  -5.6876364e+00   1.5030273e+02   2.6723055e+01   5.2721818e+02   8.7980000e+00   4.3068455e+02   2.1024327e+01   2.9557564e+02   3.1925525e+01   2.6760545e+02   6.6579273e+00   2.9439455e+02   1.2761164e+01   3.0049636e+02   3.6835745e+01   3.8401091e+02   6.7345818e+00   2.7959000e+02   8.5832800e+01   2.1038909e+02   2.7848873e+01
   4.9075273e+02   2.3208873e+01   2.6415727e+02   2.0803378e+02   1.0306000e+02   1.3617338e+02   3.4644455e+02   3.5528073e+01   2.8355818e+02   1.1320800e+01   1.7234727e+02   1.2983585e+02   2.4247909e+02   1.1725818e+00   3.4163182e+02   2.6454909e+01   2.9542455e+02   9.6861491e+01   1.2927545e+02   2.5113418e+01   1.6351091e+02  -3.5926909e+00   1.5534818e+02   6.4267600e+01   7.2670182e+02   2.2280218e+01   2.6854909e+02   1.9369818e+00   3.3173818e+02   1.0443673e+01   1.0663545e+02   1.0648825e+02   2.0634000e+02   9.2709818e+00   4.7259455e+02  -8.5392727e-01   4.1354364e+02  -8.0153091e+00   4.0484636e+02   1.6089047e+02   2.4839091e+02   6.4396364e+00   2.2134545e+02  -6.2876364e+00   1.9906909e+02   6.0822655e+01   4.3091727e+02  -9.9997455e+00   5.0622000e+02  -1.2140327e+01   3.0724909e+02  -2.5149018e+01   1.6210909e+02   2.9276727e+01   2.9544727e+02   9.5149091e-01   2.4582182e+02   3.6868244e+02   3.6160182e+02   1.9073673e+01   2.6207818e+02   3.0602836e+01   4.5326818e+02   1.1134000e+01   4.4216909e+02   5.8673818e+00   3.3508364e+02   2.1187636e+00   4.4080455e+02   2.5244727e+01   4.0638564e+02   4.5580725e+01   2.8770727e+02   3.5968873e+01   2.1966273e+02   1.2799709e+01   1.3422273e+02   8.9685455e+00   1.3045636e+02   4.1138945e+01   2.6939182e+02   3.9365927e+01   3.0855273e+02   5.6430545e+00   2.6588273e+02  -3.3242436e+01   2.7072727e+02   6.4838182e+01   1.1785091e+02   8.6937455e+00   2.9700636e+02   2.3719491e+01   2.3887182e+02   3.2372982e+01   2.3780273e+02   6.4245782e+01   5.6886818e+02   3.2096364e+00   3.7545545e+02  -3.7958255e+01   5.3902727e+02   2.4256000e+01   2.4913636e+02   1.1963636e+00   2.1873273e+02   1.6968655e+01   5.8468818e+02   1.9250400e+01   6.6697455e+02  -8.2988727e+00   2.6800564e+02   2.3511125e+01   3.0179545e+02  -9.8727273e-01   3.3706455e+02  -8.5024364e+00   2.2911636e+02   5.8976145e+01   3.7477091e+02   3.3737818e+00   2.4400000e+02   1.0398000e+02   2.0490909e+02   3.4757273e+01
   4.9717273e+02   2.2885273e+01   2.2058727e+02   2.1789938e+02   7.8350000e+01   1.3777018e+02   3.3373455e+02  -7.2651273e+00   2.8069818e+02   7.3596000e+00   2.4977727e+02   8.9931455e+01   2.4038909e+02   7.6697818e+00   2.8515182e+02   1.1330909e-01   3.1485455e+02   7.4407091e+01   1.7322545e+02   2.0557418e+01   1.9632091e+02  -1.2887491e+01   1.5486818e+02   5.5696000e+01   7.0542182e+02   4.6222618e+01   2.9621909e+02   1.3003382e+01   3.3954818e+02   1.1868873e+01   9.4775455e+01   1.1481705e+02   2.0920000e+02   1.6042182e+01   4.8197455e+02   8.3456727e+00   4.2540364e+02  -5.7341091e+00   3.7698636e+02   1.3339927e+02   1.9834091e+02   3.9236364e+00   2.0615545e+02  -1.7824364e+00   2.2311909e+02   9.1618655e+01   3.7315727e+02   1.6281055e+01   5.2493000e+02  -1.6117127e+01   3.4810909e+02  -7.5578182e+00   1.5875909e+02  -6.8552727e+00   2.7035727e+02  -4.6113091e+00   3.0186182e+02   3.4176924e+02   3.9289182e+02   7.7604727e+00   2.5459818e+02   1.0151236e+01   3.6297818e+02   7.5972000e+00   4.8168909e+02   3.2805782e+01   3.0070364e+02   1.2679164e+01   3.8750455e+02   3.0758727e+01   4.6962564e+02   3.8571525e+01   3.2527727e+02   5.9132727e+00   3.5737273e+02  -9.4570909e+00   1.4874273e+02  -2.5730545e+00   1.1902636e+02   8.7233455e+00   2.7806182e+02   7.2862327e+01   3.0441273e+02  -1.8025745e+01   2.4726273e+02  -1.6802836e+01   2.5244727e+02   8.3250582e+01   1.0652091e+02   1.1700145e+01   3.4205636e+02   1.0445491e+01   2.5211182e+02   7.3833782e+01   2.6608273e+02   4.5883382e+01   5.3391818e+02  -1.9084364e+01   3.5245545e+02  -7.1682545e+00   5.3220727e+02  -2.5484000e+00   2.6113636e+02   2.6336364e+01   1.1416273e+02   1.8144255e+01   5.6111818e+02   1.2656000e+01   4.2033455e+02  -2.2037673e+01   2.9229564e+02   5.5037925e+01   3.0703545e+02   3.2635273e+00   2.8034455e+02   1.3175164e+01   2.5011636e+02   5.0586145e+01   3.8091091e+02   8.5025818e+00   2.6877000e+02   1.0940840e+02   2.3871909e+02   3.6342473e+01
   4.5213273e+02   1.2678473e+01   2.5691727e+02   1.6837298e+02   9.5020000e+01   2.0724658e+02   3.6849455e+02   1.5284073e+01   2.6416818e+02   1.7492000e+01   2.6087727e+02   4.8093455e+01   2.1114909e+02   8.1898182e-01   2.5692182e+02   1.3371709e+01   2.7242455e+02   7.8991491e+01   1.4893545e+02   6.4450618e+01   2.4770091e+02  -8.5789091e-01   2.1886818e+02   4.7186000e+01   8.0099182e+02   1.6387018e+01   2.7192909e+02   1.9965818e+00   3.1273818e+02  -5.6563273e+00   1.3277545e+02   1.1868705e+02   2.4944000e+02   9.9229818e+00   4.5673455e+02   7.0748727e+00   3.7702364e+02  -3.7953709e+01   3.3379636e+02   1.1109447e+02   2.3411091e+02   4.7220364e+00   2.1629545e+02  -2.3136364e+00   2.5635909e+02   6.6579455e+01   3.4582727e+02   7.9474545e+00   4.6641000e+02   1.1344727e+00   3.0176909e+02  -2.5040618e+01   1.3975909e+02  -1.4885273e+01   2.6768727e+02   1.0842291e+01   2.6286182e+02   3.8402924e+02   3.3080182e+02  -4.7423273e+00   2.9207818e+02   7.6328364e+00   4.3192818e+02   1.1031200e+01   3.9268909e+02   2.8735782e+01   3.1913364e+02   1.3924764e+01   3.9360455e+02   2.0370727e+01   5.1467564e+02   5.4627525e+01   3.3299727e+02   8.7256727e+00   2.4271273e+02  -7.3842909e+00   1.5027273e+02  -1.1455455e+01   1.2898636e+02   8.9265455e+00   3.2187182e+02   3.7077527e+01   2.8870273e+02  -2.9438945e+01   2.2935273e+02  -2.5370036e+01   2.7253727e+02   8.4883382e+01   1.7128091e+02   6.9393455e+00   3.6434636e+02   1.0952291e+01   9.4061818e+01   2.2966778e+02   2.4541273e+02   4.5536982e+01   5.8724818e+02   3.0292364e+00   3.4189545e+02  -9.4934545e+00   4.8961727e+02   5.7988000e+00   2.9388636e+02  -8.7336364e+00   1.8969273e+02   1.4811855e+01   5.3597818e+02   2.4857200e+01   8.3944455e+02   2.5535273e+00   2.8257564e+02   2.7055525e+01   3.0117545e+02   1.5872327e+01   3.4649455e+02   1.2783164e+01   2.5277636e+02   4.7563345e+01   4.4320091e+02   2.4949382e+01   2.5930000e+02   1.0516600e+02   2.3567909e+02   1.8635673e+01
   3.1132273e+02  -2.1467273e+00   2.1948727e+02   1.9288738e+02   9.2780000e+01   2.1618578e+02   2.5320455e+02   1.5697273e+01   2.4326818e+02   5.5440000e+00   2.2572727e+02   2.3905455e+01   1.3909909e+02   7.2529818e+00   2.4363182e+02  -1.8050909e+00   2.6485455e+02   6.7877091e+01   1.1703545e+02   2.1522618e+01   2.6208091e+02  -2.1718291e+01   1.8077818e+02   1.5853200e+01   7.0389182e+02   5.1950182e+00   2.6611909e+02   1.3791382e+01   3.0544818e+02   1.7868727e+00   1.2325545e+02   7.2538655e+01   2.6553000e+02   8.2557818e+00   3.3802455e+02   1.2001673e+01   3.9740364e+02  -3.4914109e+01   3.4074636e+02   1.3553847e+02   2.5977091e+02  -2.6850764e+01   2.2991545e+02   5.0676364e-01   2.1792909e+02   5.3893855e+01   3.6072727e+02   2.3254545e+00   4.6731000e+02  -6.0752727e-01   3.4643909e+02  -1.7284218e+01   1.6620909e+02   9.1487273e+00   3.0863727e+02   1.2236291e+01   2.3082182e+02   3.2340244e+02   4.1184182e+02  -5.2755273e+00   3.4740818e+02   1.4966436e+01   4.2716818e+02   5.8420000e+00   5.1525909e+02   1.3540182e+01   3.8561364e+02  -3.4936364e+00   3.0435455e+02  -8.8892727e+00   5.9034564e+02   3.4913925e+01   3.7065727e+02   8.7628727e+00   3.2385273e+02  -9.2054909e+00   1.4131273e+02  -1.8698655e+01   1.1936636e+02   2.2646145e+01   2.5468182e+02   8.8882727e+01   3.0760273e+02  -1.9810945e+01   2.5669273e+02  -2.8367236e+01   2.7006727e+02   6.5230982e+01   1.9628091e+02  -4.1506545e+00   3.4653636e+02   2.4947091e+01   2.2302182e+02   1.1692098e+02   2.3132273e+02   5.9384182e+01   5.7253818e+02  -1.9839636e+00   3.3273545e+02  -3.5700655e+01   6.1014727e+02   2.1326400e+01   2.6718636e+02   7.8523636e+00   2.2188273e+02   7.7166545e+00   4.3078818e+02   9.2224000e+00   5.9356455e+02  -1.0246073e+01   3.0824564e+02   4.5291925e+01   3.0983545e+02   1.2759527e+01   2.6620455e+02   5.2563636e+00   2.5401636e+02   4.5134145e+01   4.5677091e+02  -3.7062182e+00   2.9995000e+02   1.1744400e+02   1.9348909e+02   7.3908727e+00
   3.1422273e+02   1.7811273e+01   2.4148727e+02   2.1603738e+02   1.2587000e+02   2.4643858e+02   3.3063455e+02   1.5552873e+01   2.2450818e+02   9.6648000e+00   2.9777727e+02   7.7951455e+01   1.9428909e+02   3.0777818e+00   3.0301182e+02   3.2494509e+01   2.8928455e+02   6.1162691e+01   1.5155545e+02   2.6621018e+01   2.5517091e+02   5.3545091e+00   1.5672818e+02   4.7347200e+01   7.0999182e+02   3.1567018e+01   3.0535909e+02  -1.1197818e+01   2.7082818e+02  -1.3973527e+01   1.1906545e+02   1.3563385e+02   2.3458000e+02   3.5178182e-01   3.6816455e+02   3.4300473e+01   3.5587364e+02  -1.4641709e+01   3.3612636e+02   1.1581807e+02   2.9311091e+02   5.8120364e+00   2.4867545e+02   3.2859636e+00   1.9845909e+02   7.8021455e+01   4.8649727e+02  -3.0614545e-01   4.2707000e+02  -2.2383273e+00   2.8838909e+02  -9.5902182e+00   2.2125909e+02  -5.9552727e+00   2.4278727e+02  -3.1115709e+01   1.8858182e+02   3.2883164e+02   4.3189182e+02  -2.2095273e+00   3.1764818e+02   2.6372364e+00   4.2964818e+02   1.4403600e+01   4.4663909e+02   3.0989782e+01   3.9527364e+02  -1.3646436e+01   3.6820455e+02  -1.6347273e+01   5.7076564e+02   4.1620325e+01   3.3775727e+02   9.3948727e+00   3.6537273e+02  -3.8170909e+00   1.3117273e+02   1.2352545e+01   1.0712636e+02   2.8005345e+01   3.5196182e+02   1.0538033e+02   2.8217273e+02  -2.9916545e+01   2.4731273e+02  -4.6186836e+01   2.8111727e+02   8.0726982e+01   1.5095091e+02   5.9057455e+00   4.4848636e+02  -7.2890909e-01   2.2497182e+02   5.0964982e+01   2.1808273e+02   4.7723382e+01   5.5705818e+02  -6.8455636e+00   3.4784545e+02  -3.6139455e+01   5.2096727e+02   2.2170800e+01   2.5963636e+02   1.6756364e+01   1.8373273e+02   3.7618655e+01   4.4221818e+02   1.5598000e+01   5.3650455e+02  -1.8612727e+00   2.8857564e+02   1.4625525e+01   2.8583545e+02   2.4795273e+00   3.4782455e+02  -6.2232364e+00   2.5739636e+02   4.9573745e+01   4.2677091e+02  -1.5066218e+01   2.6236000e+02   1.1398120e+02   2.0395909e+02   2.5123273e+01
   3.0417273e+02  -1.2864727e+01   2.4363727e+02   2.2481538e+02   8.3640000e+01   1.6091698e+02   2.9354455e+02  -8.9999273e+00   2.4112818e+02   1.1715200e+01   2.6772727e+02   5.8355455e+01   1.4947909e+02   6.4725818e+00   2.8458182e+02   6.2989091e+00   2.4928455e+02   4.0792691e+01   1.2827545e+02   7.4834182e+00   2.2703091e+02  -2.0104291e+01   1.2639818e+02   3.3443600e+01   6.4766182e+02   1.5223418e+01   2.5692909e+02   1.4386582e+01   2.3711818e+02  -1.6796727e+01   1.2711545e+02   1.1384985e+02   2.6053000e+02   1.9125782e+01   4.5106455e+02   1.3478473e+01   3.9949364e+02  -2.0371309e+01   3.6432636e+02   1.5441207e+02   2.4054091e+02   1.5476364e+00   2.8815545e+02  -1.9872436e+01   1.7468909e+02   4.8493055e+01   4.3687727e+02   4.0613455e+01   3.8936000e+02  -3.4115273e+00   4.0505909e+02  -7.3538182e+00   1.9540909e+02   1.2812727e+01   2.8068727e+02   2.4892291e+01   2.0596182e+02   3.4649124e+02   4.0803182e+02   3.8889273e+01   3.2773818e+02   8.1600364e+00   5.4307818e+02   2.6192000e+00   4.8473909e+02   2.1791782e+01   4.2013364e+02  -1.9485236e+01   3.7790455e+02   6.2767273e+00   5.6762564e+02   3.7631525e+01   3.4856727e+02   1.5670073e+01   2.5656273e+02  -2.6152291e+01   1.9717273e+02   1.8172545e+01   1.3221636e+02   2.3618145e+01   2.8515182e+02   7.9295127e+01   3.1251273e+02  -3.0723745e+01   2.4826273e+02  -6.0728364e+00   2.6415727e+02   8.7313782e+01   1.7695091e+02   4.9657455e+00   3.9734636e+02   3.0722909e+00   2.3454182e+02   5.0429382e+01   2.5841273e+02   4.4116982e+01   5.6039818e+02  -2.4582764e+01   3.3428545e+02  -2.5714655e+01   5.4584727e+02  -3.2296000e+00   2.8858636e+02   2.0940364e+01   2.7683273e+02   2.9080655e+01   4.5087818e+02   2.9952000e+00   4.8115455e+02  -6.3313273e+01   2.7415564e+02   2.1729125e+01   3.2607545e+02   6.0032727e-01   3.1187455e+02   2.0032764e+01   2.4272636e+02   4.8937345e+01   4.1491091e+02  -2.6874182e+00   3.0736000e+02   1.1038120e+02   2.0367909e+02   2.9995673e+01
   3.1860273e+02   3.6360873e+01   2.5467727e+02   2.3365218e+02   1.0830000e+02   1.8299418e+02   3.9306455e+02   2.5698473e+01   2.7269818e+02   2.5239600e+01   2.8796727e+02   8.0396255e+01   2.0657909e+02   2.5424582e+01   2.9430182e+02  -3.7086909e+00   3.0523455e+02   7.4126691e+01   1.6227545e+02   3.1283418e+01   2.6836091e+02   7.1593091e+00   1.3762818e+02   6.2025200e+01   5.6799182e+02   3.9837018e+01   3.2935909e+02  -1.8357818e+01   2.4944818e+02   1.4026873e+01   1.5311545e+02   1.6133985e+02   2.2782000e+02   1.7932582e+01   4.9697455e+02   7.2356727e+00   4.1330364e+02  -8.6161091e+00   3.6346636e+02   1.3791087e+02   2.9463091e+02   5.2704364e+00   3.1434545e+02   1.9322364e+01   1.3954909e+02   2.8774255e+01   3.7625727e+02  -7.7269455e+00   4.5079000e+02   2.0814073e+01   3.5133909e+02   7.2337818e+00   1.7680909e+02   1.2400727e+01   2.4668727e+02   1.2332291e+01   2.4229182e+02   3.2967484e+02   4.2084182e+02   1.5524473e+01   3.6321818e+02  -8.8183636e+00   2.5383818e+02   6.2384000e+00   4.3878909e+02   1.1707782e+01   3.9937364e+02   1.0405564e+01   3.8745455e+02   1.4162727e+01   5.8738564e+02   2.4290725e+01   3.3489727e+02   1.5763673e+01   3.1423273e+02  -5.8909091e-03   2.1784273e+02   1.1758945e+01   1.3902636e+02   1.0073345e+01   1.8201182e+02   7.8266327e+01   2.8970273e+02  -1.3138945e+01   2.5564273e+02  -3.1333236e+01   2.5068727e+02   7.9681382e+01   1.6709091e+02   1.8545455e+00   4.1119636e+02   2.4154291e+01   2.5630182e+02   4.2548582e+01   2.4227273e+02   3.4888182e+01   6.1691818e+02  -9.4443636e+00   3.0356545e+02  -1.5097055e+01   4.7696727e+02  -4.5992000e+00   3.7828636e+02   4.1436364e-01   2.2373273e+02   2.1386545e+00   5.9773818e+02   5.2464000e+00   4.9003455e+02  -2.7023673e+01   2.6548564e+02   4.5232725e+01   2.5660545e+02  -1.3132073e+01   3.0325455e+02   7.7236364e-01   2.2520636e+02   5.3668945e+01   3.7372091e+02   1.6077782e+01   2.7383000e+02   1.1476360e+02   2.1619909e+02  -9.5592727e-01
   3.4484273e+02   1.3361673e+01   2.3386727e+02   1.9978698e+02   9.5300000e+01   1.3379418e+02   3.7544455e+02   1.7780727e+00   2.3712818e+02   1.4152000e+00   2.6215727e+02   3.1181055e+01   1.9976909e+02  -9.7406182e+00   2.6011182e+02  -4.6934909e+00   2.9999455e+02   6.7735891e+01   1.3346545e+02   2.1968218e+01   2.0946091e+02  -9.8486909e+00   1.2143818e+02   4.3080400e+01   3.7518182e+02   5.0718182e+00   3.0968909e+02  -3.2642182e+00   2.7225818e+02   5.9620727e+00   1.2211545e+02   1.4219985e+02   2.4858000e+02   2.3891782e+01   4.9725455e+02  -1.2596727e+01   4.5692364e+02  -1.1675709e+01   4.2274636e+02   1.9073847e+02   2.9154091e+02   1.2037636e+01   2.1929545e+02   1.0216364e+01   1.7968909e+02   1.1204305e+02   3.2344727e+02   1.5737855e+01   4.7212000e+02   1.2917673e+01   2.9110909e+02  -1.9078182e+00   1.5310909e+02   8.8967273e+00   2.5444727e+02   7.7614909e+00   2.3934182e+02   3.3634084e+02   3.7813182e+02  -2.1487273e+00   3.6197818e+02  -1.0909164e+01   2.3521818e+02   2.9728000e+01   4.0997909e+02   1.9112582e+01   3.2299364e+02   1.7559636e+00   3.5225455e+02   2.3678727e+01   5.1291564e+02   2.4158325e+01   3.1646727e+02   1.2668073e+01   2.7856273e+02   1.8877091e+00   1.6084273e+02  -9.6410545e+00   1.1536636e+02   2.5346145e+01   2.7630182e+02   4.3433127e+01   3.1479273e+02  -3.1996145e+01   2.4416273e+02  -3.3794836e+01   2.5830727e+02   8.0551782e+01   1.7347091e+02   3.7641455e+00   5.0386636e+02   2.4980691e+01   2.8978182e+02   8.4780182e+01   2.5260273e+02   4.0871782e+01   6.2191818e+02   1.6635636e+01   3.5084545e+02  -2.0539455e+01   5.4461727e+02  -8.1912000e+00   3.7468636e+02   1.1952364e+01   1.6750273e+02   1.0537055e+01   5.6187818e+02   1.7785200e+01   4.6621455e+02  -4.2118073e+01   2.9829564e+02   3.1937925e+01   2.6069545e+02  -8.8892727e+00   3.2668455e+02  -1.0912036e+01   2.5863636e+02   3.7094545e+01   3.9639091e+02  -3.9581818e-01   2.5177000e+02   1.0494840e+02   2.1857909e+02   3.4763673e+01
   4.6770273e+02   1.0862873e+01   2.6248727e+02   2.3002738e+02   1.0526000e+02   1.5370738e+02   4.7282455e+02   2.5417673e+01   3.2074818e+02   2.0395600e+01   3.1487727e+02   6.6533455e+01   2.2471909e+02  -2.2266618e+01   3.2473182e+02   4.2769091e+00   3.3537455e+02   8.2235491e+01   2.1255545e+02   3.2171018e+01   1.9084091e+02   6.9090909e-01   9.3868182e+01   5.3856000e+01   3.4704182e+02   1.1983018e+01   2.8573909e+02  -4.0082182e+00   3.0558818e+02  -9.9843273e+00   1.0668545e+02   1.0439425e+02   2.2920000e+02   6.5821818e+00   4.4497455e+02   3.0015673e+01   4.0192364e+02  -8.8957091e+00   4.0970636e+02   1.7954167e+02   2.5730091e+02  -1.1983164e+01   2.1419545e+02   1.4764364e+01   2.2506909e+02   8.7512655e+01   4.2344727e+02   1.8547855e+01   5.0707000e+02  -6.8832727e-01   3.2486909e+02  -3.0786182e+00   1.4875909e+02   1.8447273e+00   2.5659727e+02   2.7249491e+01   2.3486182e+02   3.5307924e+02   3.7556182e+02   1.9196873e+01   3.3826818e+02  -4.0623636e+00   2.9588818e+02   1.9394400e+01   4.3283909e+02   2.2837818e+00   3.2880364e+02   1.4101164e+01   3.4700455e+02  -7.5127273e-01   5.3143564e+02   2.1196725e+01   3.1237727e+02  -3.3472727e-01   3.3876273e+02   1.6017091e+00   1.5855273e+02  -3.1178545e+00   1.1064636e+02   1.9103745e+01   2.9001182e+02   4.9056327e+01   3.0146273e+02  -3.8509745e+01   2.4631273e+02  -2.8156836e+01   2.3296727e+02   9.0148982e+01   1.7590091e+02  -5.0902545e+00   4.0219636e+02   3.1974291e+01   2.4040182e+02   7.4870582e+01   2.4051273e+02   5.0118982e+01   5.7367818e+02   2.5948364e+00   3.4839545e+02  -2.4793455e+01   5.1837727e+02   3.7558000e+01   3.1833636e+02   2.6110364e+01   1.6473273e+02   3.5686545e+00   6.1183818e+02   4.2408400e+01   4.2444455e+02  -4.2306473e+01   2.9915564e+02   1.4869125e+01   2.9850545e+02   1.0855927e+01   3.5310455e+02   9.2543636e+00   2.7763636e+02   2.3094545e+01   2.5382091e+02   4.8197818e+00   2.2812000e+02   1.0266040e+02   2.2205909e+02   1.5915273e+01
   4.2889273e+02   3.0676727e+00   2.2529727e+02   1.6595258e+02   8.8590000e+01   1.1438098e+02   3.4320455e+02  -3.2127273e+00   2.4435818e+02   8.4068000e+00   2.6982727e+02   6.4657455e+01   1.9252909e+02  -7.9714182e+00   2.8920182e+02  -2.5350691e+01   2.6971455e+02   6.3538291e+01   1.1484545e+02   2.1457818e+01   1.5389091e+02  -1.6443091e+01   1.4243818e+02   2.7970400e+01   3.7775182e+02   1.4526218e+01   2.6473909e+02   1.2571782e+01   3.2044818e+02  -1.1133127e+01   1.0096545e+02   1.0789185e+02   2.7425000e+02   1.9318182e+01   4.4778455e+02   1.2030873e+01   4.6759364e+02  -4.5793091e+00   4.1070636e+02   1.8956167e+02   2.1625091e+02   1.1440836e+01   2.1891545e+02  -2.9932364e+00   2.0883909e+02   8.1191055e+01   4.1534727e+02   2.4525855e+01   4.5622000e+02  -7.2032727e-01   3.4991909e+02  -1.5626182e+00   1.4160909e+02  -1.8183273e+01   2.4325727e+02   8.3666909e+00   2.7363182e+02   3.8645764e+02   3.7194182e+02   2.1726473e+01   2.4245818e+02  -1.2297564e+01   3.0426818e+02   2.2014000e+01   4.7663909e+02  -4.7002182e+00   3.0251364e+02  -1.3275636e+01   3.1790455e+02  -1.7473273e+01   4.5191564e+02   1.9318325e+01   2.9337727e+02   1.8325273e+01   3.1942273e+02  -1.9421091e+01   1.4617273e+02  -2.6847455e+01   2.4340636e+02   1.0152945e+01   3.0030182e+02   9.8273127e+01   3.7851273e+02  -1.7093745e+01   2.1954273e+02  -3.8445236e+01   2.5063727e+02   1.0306538e+02   1.8961091e+02  -1.1567055e+01   4.3153636e+02  -2.4729091e+00   2.7135182e+02   4.7254582e+01   2.4937273e+02   4.6320182e+01   5.2343818e+02   9.8040364e+00   2.8984545e+02  -2.4659455e+01   5.4343727e+02   4.0832000e+00   3.4378636e+02  -1.6875636e+01   2.1640273e+02   1.7675055e+01   5.4454818e+02   2.1691600e+01   5.0597455e+02  -5.2118873e+01   2.9467564e+02   1.2327525e+01   2.9645545e+02   1.8729927e+01   3.4439455e+02   1.8381164e+01   2.6991636e+02   2.8002145e+01   2.9158091e+02  -1.7710182e+00   2.6865000e+02   1.1735800e+02   2.1805909e+02   3.5515273e+01
   5.5970273e+02   1.6932873e+01   2.3263727e+02   2.3964538e+02   1.0135000e+02   1.7950018e+02   3.8735455e+02   4.1015273e+01   3.0488818e+02   2.0144400e+01   3.0372727e+02   7.6905455e+01   2.4857909e+02   1.2204582e+01   3.0044182e+02   1.3560109e+01   2.5337455e+02   7.6415491e+01   1.4631545e+02   2.5130218e+01   2.4041091e+02   3.3953091e+00   1.5186818e+02   4.9696000e+01   3.7313182e+02   2.2565818e+01   2.8606909e+02   1.7753818e+00   3.2558818e+02  -1.9114327e+01   1.1911545e+02   1.1724985e+02   2.5148000e+02   8.2297818e+00   4.1740455e+02   6.5127273e-01   4.9640364e+02  -2.8124109e+01   3.6774636e+02   1.6180847e+02   2.3596091e+02   1.4964036e+01   2.1367545e+02  -2.1440364e+00   2.4911909e+02   8.2678655e+01   3.8401727e+02   2.4412255e+01   1.6922000e+02   2.3396727e+00   4.1176909e+02   4.2093818e+00   1.5845909e+02   1.1268727e+01   2.4240727e+02   4.1946909e+00   2.6705182e+02   3.9331404e+02   3.6165182e+02  -4.2103273e+00   3.1711818e+02   2.2729636e+01   3.4592818e+02   1.4251200e+01   4.4373909e+02   1.3841782e+01   3.3870364e+02  -2.8808364e+00   3.1565455e+02   7.0567273e+00   5.1429564e+02   8.4279254e+00   2.9760727e+02   8.3668727e+00   3.3071273e+02  -1.1614291e+01   1.2917273e+02  -4.3874545e+00   2.4917636e+02  -7.4486545e+00   2.5520182e+02   5.9261127e+01   3.4789273e+02  -2.0694145e+01   2.5407273e+02  -2.3967636e+01   2.7820727e+02   7.3999782e+01   1.8957091e+02  -1.1803855e+01   3.5972636e+02   1.8421891e+01   2.3892182e+02   6.7748982e+01   2.7532273e+02   4.0144182e+01   5.5048818e+02  -2.5649964e+01   3.1512545e+02  -2.7911855e+01   5.1567727e+02   2.0040000e+00   3.3358636e+02   2.4890364e+01   2.2083273e+02   1.0040655e+01   4.9887818e+02  -1.2480000e-01   4.5821455e+02  -2.0478073e+01   2.9162564e+02   4.4901525e+01   2.5441545e+02  -7.1687273e-01   2.6987455e+02   6.9627636e+00   2.6420636e+02   5.6928945e+01   3.9782091e+02   1.2997818e+00   2.0700000e+02   7.6000000e+01   2.2105909e+02   2.6085273e+01
   3.9679273e+02   1.4345673e+01   2.3920727e+02   1.5711978e+02   7.3730000e+01   1.7541978e+02   3.2087455e+02   1.9036727e+00   2.5764818e+02   5.6836000e+00   2.2853727e+02   2.5440655e+01   1.8919909e+02   2.0624982e+01   2.5477182e+02  -1.3646291e+01   2.4080455e+02   3.6471091e+01   1.2850545e+02   2.1085018e+01   2.0474091e+02   2.7689091e+00   1.3477818e+02   4.5963200e+01   4.3742182e+02   1.7232618e+01   2.7145909e+02   6.4641818e+00   3.5035818e+02  -1.3565927e+01   1.0454545e+02   1.0413545e+02   2.5887000e+02   8.2085818e+00   3.6340455e+02   1.4451273e+01   4.7697364e+02  -1.8089709e+01   3.8546636e+02   1.6863087e+02   2.6663091e+02  -1.0019564e+01   2.4086545e+02   2.2007636e+00   2.2259909e+02   6.5130255e+01   3.5849727e+02   1.7173855e+01   4.1826000e+02  -7.5835273e+00   4.2110909e+02   1.1721818e+00   1.8020909e+02   1.1178727e+01   2.8278727e+02  -1.9315709e+01   2.1910182e+02   3.3968004e+02   4.4051182e+02   1.3620873e+01   3.3302818e+02   1.4166836e+01   3.6902818e+02  -1.2026800e+01   4.6044909e+02  -1.2165018e+01   3.5584364e+02   1.2457964e+01   3.4850455e+02   2.2028727e+01   5.2819564e+02   8.0259254e+00   3.4384727e+02   7.2876727e+00   3.1699273e+02   4.1033091e+00   1.6698273e+02   5.5377455e+00   2.6031636e+02  -9.2898545e+00   2.7163182e+02   4.5666727e+01   3.7332273e+02  -2.4968545e+01   2.4854273e+02  -2.2715236e+01   2.9015727e+02   6.7853782e+01   1.9628091e+02   1.6279345e+01   4.3072636e+02   1.6351891e+01   1.6906182e+02   1.4119778e+02   1.9432273e+02   9.0724182e+01   5.9024818e+02   6.4923636e-01   3.0600545e+02  -3.5342255e+01   5.5314727e+02   2.7126400e+01   2.9458636e+02  -5.0896364e+00   2.7383273e+02  -5.3493455e+00   3.8726818e+02   7.0400000e-01   5.5621455e+02  -2.7488073e+01   3.0467564e+02   1.8237525e+01   2.5669545e+02   4.3407273e+00   2.8949455e+02   5.4316364e-01   2.4449636e+02   3.6465745e+01   4.4429091e+02   3.2722182e+01   2.2900000e+02   1.3735000e+02   2.0519909e+02   1.4784073e+01
   3.7960273e+02   2.4820873e+01   2.5653727e+02   2.1264338e+02   1.0668000e+02   2.2497378e+02   3.3320455e+02   1.1917273e+01   2.4974818e+02   5.0756000e+00   2.5715727e+02   6.8911055e+01   1.8562909e+02   1.0820582e+01   2.2049182e+02   8.4261091e+00   2.4404455e+02   6.5641891e+01   1.4955545e+02   4.9211018e+01   2.7508091e+02   3.7617091e+00   1.4162818e+02   3.1985200e+01   4.5228182e+02   9.3238182e+00   2.9264909e+02   8.7189818e+00   2.9406818e+02   9.0772727e+00   1.4801545e+02   1.4027785e+02   2.4429000e+02   3.3349818e+00   4.8068455e+02   2.4258873e+01   4.2097364e+02  -1.1279709e+01   3.4846636e+02   1.4902087e+02   2.7887091e+02  -1.6518764e+01   2.1967545e+02   8.2259636e+00   2.0440909e+02   6.6255455e+01   4.2258727e+02  -1.7763345e+01   4.2817000e+02  -4.4763273e+00   4.1029909e+02   4.9869818e+00   1.8360909e+02   9.0567273e+00   2.4021727e+02   2.1849891e+01   2.2401182e+02   3.1971724e+02   3.9718182e+02   8.1772727e+00   3.2121818e+02  -2.7883636e+00   4.4807818e+02   5.2692000e+00   4.9673909e+02   1.3791782e+01   3.5232364e+02   1.5095636e+00   3.0650455e+02   2.3988727e+01   5.5191564e+02   2.1228325e+01   3.3932727e+02   1.3192727e+00   3.7876273e+02  -2.4082909e+00   1.8588273e+02   1.0595745e+01   2.8893636e+02   2.4370545e+01   2.5454182e+02   1.1422393e+02   3.8160273e+02   5.5905455e-01   2.5121273e+02  -8.2588364e+00   2.7425727e+02   9.1795782e+01   1.7609091e+02   1.3944545e+01   3.8386636e+02   2.8706909e+00   1.8602182e+02   1.3831098e+02   2.3580273e+02   5.9305782e+01   6.1491818e+02  -4.7436364e-01   3.6478545e+02  -4.0214655e+01   5.6555727e+02   4.2360000e-01   2.9833636e+02   1.1610364e+01   2.5816273e+02   1.7194255e+01   3.7964818e+02  -1.2346400e+01   4.6362455e+02  -2.8140873e+01   2.9596564e+02   4.3654325e+01   2.4736545e+02   6.2271273e+00   3.1120455e+02  -1.5913636e+01   2.3549636e+02   6.4705745e+01   4.3339091e+02  -7.8358182e+00   2.3706000e+02   1.5676520e+02   2.1567909e+02   2.7275673e+01
   3.7551273e+02   3.2048073e+01   2.5144727e+02   2.3576058e+02   1.1949000e+02   2.6537898e+02   3.2363455e+02   2.5592873e+01   2.6231818e+02   2.0200000e+00   3.3120727e+02   7.3797055e+01   1.7676909e+02  -2.8106182e+00   2.4563182e+02   3.3034909e+01   2.3499455e+02   6.8745891e+01   1.5041545e+02   3.1712218e+01   2.9251091e+02   4.1773091e+00   1.4815818e+02   4.1032800e+01   4.4956182e+02   1.9501418e+01   2.6945909e+02   1.0434182e+01   2.6739818e+02   1.9070873e+01   1.2211545e+02   1.3853985e+02   2.5077000e+02   1.2476582e+01   3.8283455e+02   2.1326873e+01   4.6802364e+02  -2.9043709e+01   3.4793636e+02   1.6925327e+02   3.3882091e+02   7.2552364e+00   3.4377545e+02   7.7279636e+00   1.7540909e+02   5.8905455e+01   4.2744727e+02   1.6607855e+01   4.0031000e+02   1.4562473e+01   3.7995909e+02  -2.0015818e+01   2.2775909e+02   8.4747273e+00   2.8830727e+02   6.8126909e+00   2.0591182e+02   2.6596524e+02   4.2965182e+02   1.0249673e+01   3.4568818e+02   1.0914036e+01   4.0107818e+02  -1.2350800e+01   5.2521909e+02   3.4363382e+01   4.1994364e+02  -2.0050036e+01   2.7495455e+02   1.0112727e+01   5.6072564e+02   1.9935254e+00   3.5151727e+02   2.5964073e+01   3.3495273e+02   7.9565091e+00   1.5512273e+02   2.5865455e+00   3.1383636e+02  -2.8114545e+00   2.8168182e+02   1.1476273e+02   3.0117273e+02  -7.9065455e+00   2.3664273e+02  -2.2093236e+01   2.7644727e+02   4.8620582e+01   1.9671091e+02   6.7649455e+00   4.1443636e+02   3.4185091e+01   1.6235182e+02   1.5220458e+02   2.4513273e+02   3.9039382e+01   5.5362818e+02  -6.0411636e+00   3.5028545e+02  -2.6224655e+01   5.2420727e+02  -3.2684000e+00   3.3483636e+02   1.4890364e+01   1.5969273e+02   2.3518545e+00   4.6692818e+02   1.6091200e+01   5.1615455e+02  -4.6053273e+01   2.7124564e+02   2.5151925e+01   2.4179545e+02   1.9622727e+01   3.1410455e+02   1.6904364e+01   1.5439636e+02   1.2219375e+02   4.4906091e+02   1.9860582e+01   2.2295000e+02   1.1401400e+02   1.9724909e+02   6.2300727e+00
   2.6146273e+02  -3.0179273e+00   2.2929727e+02   1.9568258e+02   9.0540000e+01   2.2503498e+02   2.6130455e+02   3.5292727e+00   2.0964818e+02   1.0233600e+01   2.6253727e+02   3.4620655e+01   1.4124909e+02  -1.4779018e+01   2.4277182e+02   5.4537091e+00   2.3028455e+02   6.5792691e+01   1.4565545e+02   2.0043018e+01   2.0413091e+02  -3.2722909e+00   1.2439818e+02   1.0083600e+01   4.2970182e+02   2.9370218e+01   2.9911909e+02  -5.8486182e+00   2.2663818e+02  -8.3272727e-03   1.3325545e+02   9.6168655e+01   2.5958000e+02   1.0681782e+01   4.0759455e+02   6.6760727e+00   4.1430364e+02  -1.8506109e+01   3.6189636e+02   1.4570647e+02   3.0744091e+02  -1.4094364e+01   2.7800545e+02   1.4039564e+01   2.1697909e+02   6.5159855e+01   4.2568727e+02   1.5586545e+00   4.5026000e+02  -3.9035273e+00   4.2819909e+02  -1.2950182e+00   2.4165909e+02   5.8627273e+00   1.5787727e+02   1.6957091e+01   1.9320182e+02   2.9322204e+02   4.3722182e+02  -3.9759273e+00   2.8492818e+02   6.7248364e+00   3.3745818e+02   1.1928800e+01   5.8559909e+02   2.7492982e+01   3.7637364e+02   8.3955636e+00   3.6025455e+02   2.6288727e+01   5.4819564e+02   1.6665925e+01   3.5551727e+02  -1.3785927e+01   3.7580273e+02   6.7785091e+00   1.4055273e+02  -6.2978545e+00   3.4512636e+02  -4.5546545e+00   3.5163182e+02   6.3646727e+01   3.1051273e+02  -2.2993745e+01   2.3940273e+02  -2.7034036e+01   2.9349727e+02   2.1306582e+01   1.4266091e+02   5.1894545e-01   4.4410636e+02   2.3711491e+01   7.8111818e+01   1.8523378e+02   2.6351273e+02   7.3378982e+01   5.0020818e+02  -5.7756364e-01   3.1362545e+02  -2.5341855e+01   4.7267727e+02  -1.9060000e+00   3.6673636e+02   1.8738364e+01   2.3016273e+02   1.1714255e+01   5.4121818e+02   2.9580000e+00   5.5091455e+02  -2.7184073e+01   3.1696564e+02   2.5254325e+01   2.9536545e+02   1.1917127e+01   2.7091455e+02   7.9795636e+00   2.4553636e+02   5.0572545e+01   4.2306091e+02   7.1058182e-01   2.6830000e+02   6.5736000e+01   1.9767909e+02   2.0865673e+01
   3.2798273e+02   1.0280473e+01   2.7748727e+02   2.1386738e+02   1.2073000e+02   2.1846978e+02   3.2892455e+02   2.4829673e+01   2.5035818e+02   6.5968000e+00   2.7606727e+02   7.8728255e+01   1.6300909e+02   5.9101818e+00   3.1377182e+02   3.0303709e+01   2.8756455e+02   7.7540291e+01   1.5679545e+02   4.8531818e+01   2.1455091e+02  -1.6358909e+00   1.1405818e+02   4.8480800e+01   3.7037182e+02   4.5466182e+00   3.0411909e+02   2.0901382e+01   2.1601818e+02  -3.9187273e+00   1.1882545e+02   1.0842305e+02   2.1829000e+02   9.3649818e+00   4.4825455e+02   4.5132727e+00   4.8254364e+02  -2.2345309e+01   3.5879636e+02   1.5890447e+02   2.9325091e+02  -1.7619164e+01   3.3215545e+02  -8.1243636e-01   1.4602909e+02   5.1925855e+01   3.5901727e+02   1.0822545e+00   4.6060000e+02  -5.9707273e+00   4.0529909e+02  -8.6530182e+00   1.4690909e+02   2.7427273e+00   1.1087727e+02   1.6337091e+01   2.4272182e+02   3.5774044e+02   3.5956182e+02  -1.1423127e+01   3.4764818e+02   1.4272364e+00   3.6940818e+02   9.1828000e+00   4.1383909e+02   1.8423782e+01   3.3122364e+02   1.1047564e+01   3.1695455e+02   8.1027273e+00   6.1076564e+02   2.8180325e+01   3.8432727e+02   9.3392727e+00   2.9795273e+02  -1.5513491e+01   1.9917273e+02  -8.0374545e+00   3.4445636e+02   1.4258945e+01   2.1901182e+02   7.1686327e+01   3.7170273e+02  -3.0358945e+01   2.4492273e+02  -3.7665636e+01   3.1577727e+02   1.7144182e+01   1.5657091e+02  -5.7338545e+00   4.1419636e+02   9.5842909e+00   7.8161818e+01   2.0712978e+02   2.7989273e+02   3.6158582e+01   5.1196818e+02  -8.5683636e+00   3.0195545e+02  -2.1468255e+01   6.0061727e+02  -7.9120000e-01   3.1563636e+02   2.2076364e+01   1.3250273e+02   1.1938705e+02   5.2211818e+02   2.7536000e+01   4.3580455e+02  -2.2505273e+01   2.7372564e+02   4.4623525e+01   2.5793545e+02  -4.7847273e-01   3.1187455e+02   6.8927636e+00   2.6772636e+02   2.7697345e+01   3.9029091e+02   5.2218182e-01   2.6065000e+02   8.7118000e+01   1.9748909e+02   2.7160873e+01
   3.2917273e+02   1.4752727e+00   2.5091727e+02   1.6761298e+02   8.5110000e+01   1.9327938e+02   3.2454455e+02  -9.2899273e+00   2.5764818e+02   8.8736000e+00   4.2420727e+02   5.9167055e+01   1.8686909e+02   1.8001382e+01   2.9244182e+02   3.2340109e+01   3.0485455e+02   7.3537091e+01   1.8898545e+02   4.1716618e+01   2.1870091e+02   1.1132109e+01   1.1962818e+02   2.5315200e+01   3.9399182e+02   1.0417018e+01   3.0159909e+02  -3.2370182e+00   2.6801818e+02  -5.5087273e+00   1.1230545e+02   1.3236465e+02   2.2525000e+02  -5.0518182e+00   5.0811455e+02  -1.4655273e+00   4.7354364e+02   2.1846909e+00   3.7970636e+02   1.7694167e+02   2.7601091e+02   1.4003636e-01   3.3267545e+02  -4.6640364e+00   1.2687909e+02   7.6507855e+01   3.8277727e+02   2.0941455e+01   4.6269000e+02  -2.0707927e+01   3.5238909e+02  -8.6602182e+00   1.4460909e+02  -4.2232727e+00   1.2397727e+02   1.1669091e+01   2.4591182e+02   3.6796524e+02   3.9218182e+02   3.0867273e+01   3.3526818e+02   1.7897636e+01   3.8464818e+02   6.0536000e+00   4.4325909e+02  -7.8981818e-01   3.5741364e+02  -8.8076364e+00   3.1980455e+02   1.7747273e+00   6.1905564e+02   3.7617125e+01   3.6489727e+02   1.1363673e+01   2.6728273e+02  -1.4679891e+01   2.0279273e+02   9.0029455e+00   3.3831636e+02   3.7560145e+01   2.2711182e+02   8.2318327e+01   4.0413273e+02  -2.3723345e+01   2.3892273e+02  -1.4185636e+01   2.8944727e+02   3.2100582e+01   1.6438091e+02   6.4134545e-01   4.1210636e+02   1.6651491e+01   8.0971818e+01   2.0514498e+02   2.5894273e+02   3.5024582e+01   5.2505818e+02  -2.2355636e+00   3.4623545e+02  -3.3560655e+01   4.7508727e+02   1.2901200e+01   3.5363636e+02   1.0086364e+01   1.5821273e+02   8.5330255e+01   5.3768818e+02   1.7720400e+01   2.3491455e+02  -5.6314073e+01   2.6538564e+02   1.2000725e+01   2.8812545e+02   1.7496327e+01   3.1168455e+02  -5.9020364e+00   2.4453636e+02   3.9982545e+01   4.1082091e+02   1.2489782e+01   1.9036000e+02   9.6861200e+01   2.1981909e+02   1.0854473e+01
   3.0417273e+02  -5.2847273e+00   2.3910727e+02   1.8936778e+02   9.4300000e+01   1.3825418e+02   3.4516455e+02   1.2490473e+01   2.7116818e+02   1.1452000e+01   2.5311727e+02   6.4284255e+01   2.0390909e+02  -6.5518182e+00   2.7087182e+02  -1.1174291e+01   2.5109455e+02   6.6737891e+01   1.5503545e+02   3.1152618e+01   1.6593091e+02  -1.5126291e+01   1.1986818e+02   1.5446000e+01   4.3128182e+02   5.6433818e+01   3.0106909e+02   5.8053818e+00   2.5958818e+02  -2.4327273e-02   1.3796545e+02   2.4251185e+02   2.1096000e+02  -6.6186182e+00   4.2749455e+02   2.3134073e+01   5.1868364e+02  -2.7666509e+01   4.0793636e+02   1.8478327e+02   2.7792091e+02   4.5723636e-01   3.7748545e+02  -1.3298836e+01   1.5897909e+02   8.0889855e+01   3.9477727e+02   9.0814545e+00   4.9231000e+02  -6.0775273e+00   3.5338909e+02   6.3978182e-01   1.4765909e+02   1.7582727e+01   2.6754727e+02   2.2613491e+01   2.1096182e+02   3.3142124e+02   3.3760182e+02   7.8536727e+00   3.0164818e+02   3.0437236e+01   3.7292818e+02   3.3661200e+01   4.6192909e+02   3.2365818e+00   3.3361364e+02   5.7163636e+00   3.3570455e+02   7.0027273e+00   4.5548564e+02   6.2032725e+01   3.2789727e+02   1.3803673e+01   3.0647273e+02  -2.1005091e+01   1.8117273e+02   7.0725455e+00   2.9098636e+02  -2.2173455e+01   2.1668182e+02   5.2532727e+01   3.9108273e+02  -1.8769345e+01   2.4359273e+02  -2.1749236e+01   3.4034727e+02   3.5178582e+01   1.5628091e+02   1.3293455e+00   3.4943636e+02   1.1855091e+01   8.4441818e+01   2.4853738e+02   2.5827273e+02   4.5608182e+01   5.5248818e+02   2.0520036e+01   3.4956545e+02  -3.2497055e+01   5.3108727e+02   2.5541200e+01   3.3483636e+02   6.8403636e+00   1.3035273e+02   8.5989055e+01   5.6616818e+02   2.0682000e+01   1.7709455e+02  -3.7638473e+01   2.5496564e+02   1.4454325e+01   2.8717545e+02   2.3182327e+01   2.6306455e+02   2.3657564e+01   2.2330636e+02   4.4200945e+01   4.1077091e+02  -1.1162182e+00   2.3659000e+02   1.0163280e+02   2.2705909e+02   1.3795273e+01
   4.3527273e+02   8.6072727e+00   2.8196727e+02   2.3698898e+02   1.0016000e+02   1.4945538e+02   5.1896455e+02   1.3776473e+01   2.9421818e+02   2.1038000e+01   3.1887727e+02   6.6783455e+01   2.9057909e+02  -5.7254182e+00   2.8939182e+02   1.4774109e+01   2.9823455e+02   9.5116691e+01   1.5012545e+02   2.5685418e+01   1.2132091e+02  -1.6474909e+00   1.6334818e+02   5.4867600e+01   4.4361182e+02   9.0217418e+01   2.9530909e+02  -1.5873818e+01   2.6835818e+02  -1.0005927e+01   1.4401545e+02   1.3497785e+02   2.1020000e+02   9.3021818e+00   4.1111455e+02   8.4844727e+00   5.0397364e+02  -2.0919709e+01   3.7784636e+02   1.9614047e+02   2.7582091e+02  -5.1476364e-01   2.3510545e+02   1.8421564e+01   1.5525909e+02   7.9857455e+01   3.9953727e+02   1.6460655e+01   4.6617000e+02   8.3436727e+00   3.6767909e+02  -2.9834182e+00   1.8070909e+02   9.0387273e+00   2.9278727e+02   1.9742909e+00   5.1767182e+02   1.0998444e+02   3.3260182e+02   1.0136727e+00   2.6749818e+02   2.4219236e+01   3.8654818e+02   1.6851600e+01   4.6844909e+02  -1.0135018e+01   3.0984364e+02  -1.4203636e-01   3.2570455e+02   1.4002727e+01   4.5867564e+02   2.8877525e+01   3.1846727e+02   1.6128073e+01   2.7756273e+02  -7.8822909e+00   1.4169273e+02  -1.9629055e+01   2.7683636e+02   2.7198545e+01   2.3192182e+02   5.1793527e+01   3.1513273e+02  -3.2073345e+01   2.5464273e+02  -2.3633236e+01   3.2553727e+02   3.2553382e+01   1.7442091e+02   9.9781455e+00   3.5895636e+02   1.1243491e+01   8.1161818e+01   1.9779978e+02   2.6589273e+02   6.4618582e+01   5.1620818e+02  -1.3907564e+01   2.9523545e+02  -8.2606545e+00   5.1079727e+02   2.3574400e+01   3.7028636e+02   1.4004364e+01   1.4369273e+02   5.2301855e+01   6.4373818e+02   1.5716400e+01   1.7815455e+02  -5.6953273e+01   2.4405564e+02   3.4477125e+01   2.3303545e+02   1.8283527e+01   3.2458455e+02   8.3459636e+00   2.4715636e+02   7.0682945e+01   4.1372091e+02   1.9837782e+01   2.6895000e+02   1.1763400e+02   2.0814909e+02   3.0408073e+01
   4.0132273e+02  -1.4776727e+01   2.7110727e+02   2.0118778e+02   1.0002000e+02   1.3608658e+02   4.0835455e+02   8.5527273e-01   2.4174818e+02  -2.7714400e+01   2.7853727e+02   5.6060655e+01   1.9262909e+02  -1.2739418e+01   3.0077182e+02  -1.3566291e+01   2.3909455e+02   6.1747891e+01   1.3988545e+02  -6.8538182e-01   1.5779091e+02   2.2094909e+01   7.4588182e+01   5.7258400e+01   4.3628182e+02   9.7843818e+01   2.8416909e+02  -4.1261818e-01   2.6244818e+02   2.4276873e+01   8.7685455e+01   8.3104255e+01   2.6148000e+02  -5.4202182e+00   3.9311455e+02  -3.8835527e+01   4.9744364e+02  -2.6107309e+01   3.8198636e+02   1.7171927e+02   2.1101091e+02  -1.4999964e+01   1.7748545e+02  -5.8688364e+00   1.2835909e+02   7.0389455e+01   3.9820727e+02   2.5807055e+01   4.5550000e+02   8.8672727e+00   3.2300909e+02  -6.5998182e+00   1.5790909e+02  -3.3372727e+00   2.8763727e+02  -3.1337091e+00   3.4629182e+02   2.7521484e+02   3.8832182e+02   1.6746073e+01   2.6511818e+02   1.1269636e+01   4.4764818e+02   1.8683600e+01   4.7673909e+02   2.5201782e+01   2.9480364e+02   4.3911636e+00   3.7575455e+02   2.2748727e+01   4.6391564e+02   1.7978325e+01   3.3022727e+02   4.3772727e+00   2.9480273e+02  -3.6149091e-01   1.2550273e+02  -1.3853855e+01   2.8559636e+02   9.4977455e+00   2.7620182e+02   6.3821127e+01   3.0517273e+02  -2.8566545e+01   2.5569273e+02  -3.3717236e+01   2.9763727e+02   1.6825382e+01   1.5747091e+02  -8.4258545e+00   3.9234636e+02   1.6572291e+01   9.4681818e+01   2.2623818e+02   2.3313273e+02   2.5239382e+01   5.5748818e+02  -1.4919964e+01   3.8995545e+02  -2.4838255e+01   4.8079727e+02   1.3624400e+01   3.4328636e+02   4.0414364e+01   1.3616273e+02   6.7194255e+01   5.9549818e+02   1.7095600e+01   2.8597455e+02  -1.8168873e+01   2.5376564e+02   4.2120325e+01   2.6422545e+02   6.3583273e+00   3.6382455e+02   6.1667636e+00   2.6311636e+02   4.3976145e+01   4.1987091e+02  -7.8442182e+00   2.5806000e+02   1.1020520e+02   2.1624909e+02   2.5760073e+01
   5.0960273e+02  -4.8912727e-01   2.3677727e+02   1.8565418e+02   1.0040000e+02   1.6409618e+02   3.3268455e+02   4.7688727e+00   2.3393818e+02   1.0150400e+01   2.5906727e+02   5.5808255e+01   1.9828909e+02   5.5677818e+00   3.0863182e+02   6.6149091e+00   2.7147455e+02   8.7397491e+01   1.2012545e+02   2.1565418e+01   1.9098091e+02  -6.5029091e-01   1.2558818e+02   4.9418400e+01   4.3637182e+02   8.2126618e+01   2.7978909e+02  -1.1122182e+00   3.2963818e+02   3.3716727e+00   1.1092545e+02   1.2471505e+02   2.2434000e+02  -8.4990182e+00   3.9954455e+02   2.0750073e+01   4.1773364e+02  -1.8920509e+01   4.0898636e+02   1.3802927e+02   2.2520091e+02   1.3774836e+01   3.1410545e+02  -1.7898436e+01   1.8859909e+02   6.0050255e+01   4.1982727e+02   3.0457455e+01   4.6964000e+02   6.8760727e+00   3.8781909e+02  -1.5354618e+01   1.4330909e+02   1.1130727e+01   2.6601727e+02   1.2355891e+01   3.5248182e+02   3.0647964e+02   3.1613182e+02   4.3127273e-01   2.6873818e+02   5.9800364e+00   3.2754818e+02   6.1516000e+00   4.6578909e+02   1.0927782e+01   3.2389364e+02  -2.8860364e+00   3.2195455e+02   3.5852727e+01   4.2819564e+02   2.5975925e+01   3.0780727e+02   3.2410873e+01   3.2604273e+02   5.2893091e+00   1.5703273e+02  -2.2862545e+00   2.7645636e+02  -1.7491055e+01   3.3963182e+02   6.3316727e+01   3.6613273e+02  -2.8393345e+01   2.4450273e+02  -2.8720364e+00   2.6496727e+02   1.3588982e+01   1.4419091e+02   1.3826545e+01   4.5372636e+02   6.4718909e+00   9.7441818e+01   2.3420738e+02   2.3832273e+02   3.5054182e+01   5.7762818e+02  -1.5116364e-01   3.5917545e+02  -3.9265855e+01   7.0226727e+02   1.4606800e+01   3.3593636e+02   2.0302364e+01   8.6072727e+01   1.3043145e+02   4.1868818e+02   7.0240400e+01   1.3027455e+02  -2.3242873e+01   2.8110564e+02   5.2731254e+00   2.6117545e+02  -7.2576727e+00   3.0458455e+02   1.2235964e+01   2.5677636e+02   5.5763345e+01   4.7334091e+02   7.3981818e+00   2.9283000e+02   1.1919360e+02   2.3005909e+02   4.0125273e+01
   5.1679273e+02   2.7745673e+01   2.4991727e+02   1.4407298e+02   9.5640000e+01   1.4690698e+02   3.6392455e+02  -1.1032727e-01   2.8255818e+02   8.8808000e+00   2.4196727e+02   5.8176255e+01   2.5114909e+02   4.9989818e+00   3.2687182e+02   1.0635709e+01   2.9004455e+02   9.7101891e+01   1.4984545e+02   6.3657818e+01   2.3113091e+02  -3.1022909e+00   1.8434818e+02   6.3907600e+01   4.2547182e+02   7.9858618e+01   2.5259909e+02  -3.5070182e+00   2.9206818e+02  -1.2427273e+00   1.0354545e+02   9.3455455e+01   2.4196000e+02  -1.0628618e+01   3.8364455e+02   2.6062073e+01   4.0782364e+02  -2.5577091e+00   4.0374636e+02   1.3230847e+02   2.0615091e+02   3.8688364e+00   2.3267545e+02   1.6159636e+00   5.8219091e+01   6.7050655e+01   2.8882727e+02   3.6974545e+00   4.6307000e+02  -2.4983273e+00   4.3924909e+02   2.1509818e+00   1.4880909e+02   2.3907273e+00   2.5116727e+02   8.9238909e+00   4.5205182e+02   1.5785404e+02   3.7665182e+02  -7.5103273e+00   3.2421818e+02   2.3681636e+01   4.0407818e+02  -1.7408000e+00   4.9430909e+02   1.4176182e+01   2.8880364e+02   8.5911636e+00   3.0865455e+02   1.2116727e+01   4.7167564e+02   2.3837525e+01   3.1841727e+02   8.7520727e+00   3.2437273e+02   2.8929091e+00   1.2627273e+02  -1.4585455e+01   2.5126636e+02   3.3341455e+00   3.7344182e+02   5.3951927e+01   3.4655273e+02   4.6305455e-01   2.8016273e+02  -4.3054836e+01   2.8853727e+02   1.4323382e+01   1.6652091e+02  -3.1498545e+00   4.3595636e+02   2.0653491e+01   1.1249182e+02   2.1672338e+02   2.3975273e+02   4.3279782e+01   5.7762818e+02  -1.9251164e+01   3.7717545e+02  -2.7315855e+01   6.9926727e+02  -1.5032000e+00   3.5793636e+02   4.9423636e+00   1.5250273e+02   4.5787055e+01   3.5683818e+02   1.4742840e+02   2.5227455e+02  -9.5328727e+00   2.6024564e+02   3.0221925e+01   2.5283545e+02   1.1952727e-01   3.1663455e+02   1.8419636e+00   2.5925636e+02   6.2714945e+01   4.8258091e+02   3.9889818e+00   2.8700000e+02   7.5830000e+01   2.0643909e+02   3.4684873e+01
   4.0875273e+02   3.5788727e+00   2.0324727e+02   1.6761658e+02   8.0920000e+01   1.4470458e+02   3.1368455e+02   2.2858873e+01   2.3340818e+02   6.9528000e+00   2.2820727e+02   3.3797055e+01   1.4981909e+02  -2.0314618e+01   2.0520182e+02   1.1319309e+01   2.7990455e+02   5.6913091e+01   1.4046545e+02   2.2458218e+01   2.7589091e+02  -2.3963091e+01   7.7108182e+01   5.3816800e+01   4.5785182e+02   8.3458218e+01   2.4925909e+02  -1.3429818e+01   3.1268818e+02   9.9176727e+00   9.8155455e+01   1.1169665e+02   2.5734000e+02   3.0509818e+00   3.9449455e+02   3.3624073e+01   3.8106364e+02  -2.1416909e+01   3.8451636e+02   1.3317687e+02   1.4958091e+02  -4.1755636e+00   2.4905545e+02  -1.4934436e+01   5.8979091e+01   5.9459855e+01   3.3977727e+02   1.9761455e+01   4.8274000e+02   4.9680727e+00   3.4762909e+02   4.5705818e+00   1.3660909e+02  -2.5332727e+00   2.7625727e+02   7.9166909e+00   3.5953182e+02   3.6358564e+02   3.7308182e+02   4.2952727e+00   2.7911818e+02   6.1896364e+00   3.9783818e+02  -7.7116000e+00   4.8168909e+02   6.5157818e+00   2.9856364e+02  -2.4296364e+00   3.5660455e+02   4.2807273e+00   5.1038564e+02   2.8450725e+01   3.1960727e+02   1.5846873e+01   3.2337273e+02   5.0290909e-01   1.3703273e+02  -5.1162545e+00   2.5874636e+02   1.8595745e+01   3.2739182e+02   6.3015927e+01   3.7003273e+02  -3.3655345e+01   2.5764273e+02  -2.8013236e+01   2.8896727e+02   3.1389818e+00   1.7533091e+02   1.2235345e+01   3.6348636e+02   4.3121091e+01   7.8681818e+01   1.7699818e+02   2.7532273e+02   3.6714182e+01   5.7800818e+02   2.0528436e+01   3.5423545e+02  -1.3370655e+01   6.8843727e+02   6.3632000e+00   3.4623636e+02   3.2836364e-01   1.4464273e+02   8.4515855e+01   2.8511818e+02   1.0397600e+02   3.3727455e+02  -4.1862873e+01   2.5024564e+02   2.5121925e+01   2.7250545e+02   4.2159273e+00   2.9868455e+02   1.1757964e+01   2.4925636e+02   4.6124945e+01   4.5729091e+02   1.6872182e+01   2.7695000e+02   1.3116400e+02   1.8538909e+02   1.8178873e+01
   4.5703273e+02   1.0906473e+01   2.2134727e+02   2.4397858e+02   8.8020000e+01   2.2889658e+02   3.3754455e+02   7.8600727e+00   2.5483818e+02   1.5478400e+01   2.5868727e+02   5.0168655e+01   1.7114909e+02   2.6688982e+01   2.6901182e+02   1.3074509e+01   3.1080455e+02   6.7771091e+01   1.5674545e+02   5.4155818e+01   3.2065091e+02  -1.7933891e+01   9.7678182e+01   6.3931200e+01   4.7685182e+02   8.1078218e+01   2.3959909e+02   9.7229818e+00   2.7254818e+02  -3.3411273e+00   1.0415545e+02   8.4596655e+01   2.4696000e+02   1.7413818e+00   3.5616455e+02   1.9360473e+01   3.4568364e+02  -3.1016509e+01   3.4332636e+02   1.4066207e+02   1.8215091e+02   8.8788364e+00   2.0853545e+02   1.0457164e+01   1.3354909e+02   6.7024255e+01   3.5182727e+02   2.7074545e+00   4.6241000e+02  -1.0975527e+01   4.3076909e+02  -1.1360618e+01   2.1345909e+02  -1.1831273e+01   3.2944727e+02   1.2041491e+01   1.9929182e+02   4.0992484e+02   4.7094182e+02   4.8064727e+00   3.3316818e+02   2.1105636e+01   3.5273818e+02   3.0516400e+01   4.9740909e+02   2.9168182e+01   3.8713364e+02  -5.2752364e+00   3.6385455e+02  -1.2999273e+01   4.6072564e+02   2.4143525e+01   3.2080727e+02   2.1808727e+00   3.0809273e+02  -1.1424691e+01   1.3717273e+02  -9.5974545e+00   2.8259636e+02   1.6827745e+01   2.9273182e+02   7.6218727e+01   3.1008273e+02   1.0760655e+01   2.5126273e+02  -1.4552836e+01   2.8234727e+02   2.3008582e+01   1.9600091e+02   6.4917455e+00   3.6676636e+02   1.0948691e+01   1.1230182e+02   1.8930858e+02   2.6470273e+02   2.4903782e+01   5.5053818e+02   2.0866036e+01   4.0956545e+02  -5.2127055e+01   5.6973727e+02   1.2859200e+01   3.5888636e+02   1.2516364e+01   1.5454273e+02   3.1533855e+01   2.5726818e+02   3.8534000e+01   4.5144455e+02  -8.9964727e+00   2.8181564e+02   4.1116325e+01   2.6693545e+02   1.8851527e+01   3.0591455e+02   2.4889564e+01   2.1101636e+02   6.1094145e+01   4.4591091e+02  -8.3574182e+00   3.0442000e+02   1.1626640e+02   1.9005909e+02   1.3185273e+01
   4.0232273e+02   7.8132727e+00   2.6434727e+02   1.9563858e+02   1.0826000e+02   2.6413738e+02   3.5606455e+02   8.2284727e+00   2.6807818e+02   1.2792000e+00   2.5834727e+02   4.2245855e+01   1.3138909e+02   8.5797818e+00   2.5958182e+02   4.3489091e+00   2.6375455e+02   7.3585091e+01   1.4698545e+02   5.4746618e+01   2.9065091e+02  -6.0538909e+00   9.2438182e+01   7.8780400e+01   3.7366182e+02   7.1523418e+01   2.6949909e+02  -4.6190182e+00   2.6268818e+02  -1.1462327e+01   1.3830545e+02   1.3809465e+02   2.5658000e+02   2.4631782e+01   4.6921455e+02   3.3506473e+01   3.8378364e+02  -9.5445091e+00   3.3789636e+02   1.2052647e+02   1.9520091e+02  -5.3051636e+00   2.3472545e+02   1.4451964e+01   1.4083909e+02   5.8911055e+01   3.9682727e+02   1.3007455e+01   5.0598000e+02   1.2778873e+01   3.3572909e+02  -1.5047418e+01   1.9680909e+02   2.1250727e+01   3.2487727e+02  -3.4929091e+00   1.5896182e+02   4.1758124e+02   4.0913182e+02   7.5612727e+00   3.1349818e+02   8.2092364e+00   3.0916818e+02   1.2332000e+01   5.0092909e+02  -1.0453418e+01   3.6827364e+02  -1.5364364e+00   3.5745455e+02   9.1627273e+00   4.3176564e+02   2.8840325e+01   3.0970727e+02  -1.9691127e+01   3.4080273e+02  -1.8471491e+01   1.6165273e+02   5.8414545e-01   2.9250636e+02  -8.3950545e+00   3.8511182e+02   4.6588327e+01   3.7317273e+02  -2.3476545e+01   2.0769273e+02  -9.9272364e+00   2.9511727e+02   2.2886982e+01   1.8152091e+02   1.7650145e+01   4.3091636e+02   2.1336691e+01   9.6251818e+01   2.0145258e+02   2.4718273e+02   3.0735382e+01   5.8381818e+02   3.7336364e+00   2.9256545e+02  -1.6657055e+01   5.8526727e+02   1.4968000e+00   2.8193636e+02   1.7822364e+01   1.4073273e+02   8.0248655e+01   2.2097818e+02   9.8767200e+01   5.9709455e+02  -3.1178473e+01   2.8948564e+02   3.9412725e+01   3.1374545e+02   1.3866727e+01   3.3977455e+02   4.5660764e+01   2.4858636e+02   4.5468545e+01   4.7091091e+02   9.1125818e+00   2.5847000e+02   9.8762400e+01   2.1357909e+02   2.3923673e+01
   3.0408273e+02   4.9124727e+00   2.4682727e+02   1.5861018e+02   1.0354000e+02   2.2618498e+02   3.3968455e+02  -4.2211273e+00   2.5545818e+02   1.1948800e+01   2.5744727e+02   5.1367855e+01   1.4443909e+02   1.0115782e+01   2.6911182e+02  -6.4134909e+00   2.3647455e+02   5.6957491e+01   1.4108545e+02   1.2508618e+01   2.2146091e+02  -3.8086909e+00   5.6678182e+01   6.1831200e+01   4.3528182e+02   8.8783818e+01   2.5530909e+02  -4.0038182e+00   2.5763818e+02   5.9416727e+00   1.4482545e+02   1.9557305e+02   2.7258000e+02   1.0451782e+01   3.3283455e+02   1.0276873e+01   3.6754364e+02  -1.3005309e+01   3.5779636e+02   1.3603447e+02   1.8996091e+02  -1.0695964e+01   2.3262545e+02   5.6699636e+00   1.5145909e+02   4.4971455e+01   4.4287727e+02   1.1513455e+01   5.1198000e+02   1.5778873e+01   3.3629909e+02   1.0569818e+00   1.9430909e+02   5.8507273e+00   2.0987727e+02   2.4797091e+01   1.7143182e+02   3.7125364e+02   4.0075182e+02   9.5116727e+00   2.9930818e+02   3.5744364e+00   2.1921818e+02   8.8180000e+00   5.0163909e+02   7.4897818e+00   4.0246364e+02   4.9836364e-01   3.3030455e+02   3.1084727e+01   2.9376564e+02   2.8350325e+01   3.3227727e+02   1.4313273e+01   3.0742273e+02   9.6890909e-01   1.7341273e+02  -2.7866545e+00   3.1574636e+02   2.9357455e+00   3.8368182e+02   8.9427273e+00   3.7970273e+02  -2.5238945e+01   2.2416273e+02  -2.7384836e+01   2.8491727e+02   1.8892982e+01   2.0985091e+02   1.2243745e+01   3.7738636e+02   9.7190909e+00   1.2368182e+02   2.5101818e+02   2.5141273e+02   3.7346982e+01   5.6905818e+02  -2.4705564e+01   3.4667545e+02   1.5294145e+01   6.2373727e+02  -2.3080000e-01   3.4033636e+02   1.6750364e+01   1.7502273e+02   4.9655455e+01   2.9954818e+02   1.5439160e+02   4.6768455e+02  -1.7405673e+01   2.3867564e+02   1.3567525e+01   2.9345545e+02   5.3992727e-01   3.2101455e+02   1.1111564e+01   2.2396636e+02   3.6388145e+01   3.6910091e+02   2.0977382e+01   2.4524000e+02   9.4820800e+01   2.1981909e+02   1.8324473e+01
   3.1398273e+02   2.1830473e+01   2.6339727e+02   2.0856458e+02   1.0445000e+02   2.3363218e+02   3.8587455e+02   2.0033673e+01   2.4021818e+02   1.4978000e+01   3.3958727e+02   6.5126655e+01   1.6766909e+02  -3.8426182e+00   3.1558182e+02  -1.6510909e+00   2.9490455e+02   7.2093091e+01   1.7198545e+02   3.1986618e+01   2.3674091e+02  -3.7910909e+00   6.8868182e+01   8.7996000e+01   4.0047182e+02   9.0618618e+01   2.7159909e+02   1.9329818e+00   2.1492818e+02  -1.7451527e+01   1.4277545e+02   2.0021705e+02   2.6282000e+02   3.0802582e+01   4.0987455e+02   1.1543673e+01   4.7378364e+02  -3.1644509e+01   3.2593636e+02   1.1910327e+02   1.7839091e+02  -7.3903636e+00   2.8534545e+02   4.9723636e+00   1.4264909e+02   5.0106255e+01   4.0139727e+02   9.6918545e+00   4.5712000e+02   2.3547673e+01   3.9229909e+02   1.2869818e+00   1.9085909e+02   9.5267273e+00   2.5211727e+02   1.6557891e+01   2.3253182e+02   3.9626564e+02   3.9099182e+02   2.9247273e-01   3.2711818e+02   1.8739636e+01   2.6183818e+02  -2.1160000e-01   4.6216909e+02   3.4177382e+01   3.9222364e+02   1.6975636e+00   3.7395455e+02   3.2292727e+01   4.7548564e+02   3.8622725e+01   3.4832727e+02   9.8392727e+00   3.2352273e+02  -1.2229091e+01   1.7950273e+02   1.2461455e+00   3.1069636e+02  -1.2470255e+01   2.5049182e+02   1.0117927e+01   3.6841273e+02  -1.6435745e+01   2.4188273e+02  -2.9992436e+01   2.8663727e+02   4.2805382e+01   1.9323091e+02   2.1803345e+01   3.9210636e+02   3.8714909e+00   2.6216182e+02   6.2599782e+01   2.4356273e+02   2.6974982e+01   5.6005818e+02  -6.7455636e+00   3.5817545e+02  -6.1858545e+00   5.6467727e+02   2.2964000e+01   3.7648636e+02   2.4108364e+01   1.5302273e+02   8.2465455e+01   3.2302818e+02   9.9703200e+01   4.8550455e+02  -3.1421273e+01   2.2462564e+02   5.9791525e+01   2.9498545e+02   2.6327527e+01   3.0168455e+02   8.3279636e+00   2.7163636e+02   5.3054545e+01   4.2872091e+02  -8.2218182e-02   2.3359000e+02   1.0369280e+02   1.9429909e+02   2.6986073e+01
   3.1370273e+02  -4.7671273e+00   2.6634727e+02   2.1737858e+02   1.0687000e+02   1.7672858e+02   3.6268455e+02   1.1988873e+01   2.7383818e+02   8.6284000e+00   2.9530727e+02   6.1999055e+01   1.2662909e+02   1.2010582e+01   3.2192182e+02   3.8417091e+00   3.0523455e+02   8.5696691e+01   1.7569545e+02   4.2169818e+01   2.4422091e+02  -2.9529491e+01   1.1634818e+02   4.3867600e+01   3.8885182e+02   7.5828218e+01   2.8135909e+02  -6.3778182e+00   2.5501818e+02   1.8771273e+01   1.0968545e+02   1.7857425e+02   2.5253000e+02   1.4715782e+01   4.5011455e+02   2.6084473e+01   4.9263364e+02  -3.3722509e+01   3.8374636e+02   1.6180847e+02   1.6601091e+02   1.7360036e+01   3.3829545e+02   6.9636364e-01   1.5511909e+02   5.4628655e+01   3.8825727e+02   2.5933055e+01   4.9050000e+02   1.4347273e+01   4.2691909e+02   1.7277382e+01   1.6035909e+02   1.2666727e+01   2.5882727e+02   1.7311091e+01   2.1639182e+02   4.0679684e+02   3.5399182e+02   2.3492473e+01   3.5445818e+02   8.5924364e+00   3.3069818e+02   1.8039600e+01   4.2044909e+02   1.2174982e+01   4.4551364e+02  -8.5656364e+00   3.6335455e+02   1.1540727e+01   4.3619564e+02   3.0105925e+01   3.8875727e+02   4.3648727e+00   3.3276273e+02  -2.4882909e+00   1.5793273e+02  -1.5738255e+01   3.1631636e+02  -2.1098545e+00   3.3287182e+02  -2.4224727e+00   3.6275273e+02  -3.6742945e+01   2.5383273e+02  -2.5038436e+01   3.0006727e+02   5.5909818e+00   1.5428091e+02   5.2093455e+00   4.2757636e+02   1.9793891e+01   8.1871818e+01   2.3126298e+02   2.3546273e+02   3.1282982e+01   5.5596818e+02  -2.6228364e+01   2.8684545e+02  -4.6494545e+00   5.4908727e+02   9.9812000e+00   3.3983636e+02   1.8440364e+01   6.9452727e+01   1.6072105e+02   2.6864818e+02   9.3723600e+01   5.8356455e+02  -3.5096073e+01   2.8467564e+02   3.8747525e+01   3.0050545e+02   2.4975927e+01   3.0177455e+02   1.0980764e+01   2.3672636e+02   6.0037345e+01   4.4877091e+02   2.5503782e+01   2.7195000e+02   9.0504000e+01   1.8981909e+02   8.5844727e+00
   3.4022273e+02   5.2112727e+00   2.4763727e+02   1.9459538e+02   8.1540000e+01   1.4956498e+02   3.0739455e+02  -6.6379273e+00   2.7283818e+02   1.2128400e+01   2.6401727e+02   3.3172255e+01   1.3924909e+02   2.9509818e+00   2.7320182e+02   3.3093091e+00   2.9356455e+02   7.3770291e+01   1.8184545e+02   1.6677818e+01   1.7341091e+02  -1.0814691e+01   1.0762818e+02   1.2615200e+01   3.6423182e+02   8.4467818e+01   2.9392909e+02  -5.3834182e+00   2.4339818e+02   1.7840873e+01   9.0875455e+01   2.0117905e+02   2.4801000e+02   6.0773818e+00   3.9764455e+02   6.2320727e+00   4.8149364e+02  -9.3113091e+00   3.8251636e+02   1.6486687e+02   1.6777091e+02   2.8392364e+00   2.4096545e+02  -1.6667236e+01   1.5887909e+02   7.3377855e+01   3.6753727e+02   1.9930655e+01   4.6998000e+02  -8.3911273e+00   4.0405909e+02  -2.3363818e+01   1.8635909e+02  -4.2632727e+00   2.0549727e+02   3.6057491e+01   1.9010182e+02   4.2576004e+02   3.3165182e+02  -1.1530327e+01   3.2021818e+02   3.2416364e+00   3.2302818e+02   1.7123200e+01   4.1263909e+02  -1.3860218e+01   3.6318364e+02   7.8307636e+00   4.1385455e+02   2.8050727e+01   4.9805564e+02  -2.4228746e+00   3.3503727e+02   1.1662473e+01   2.9461273e+02  -7.8662909e+00   1.9303273e+02   9.8337455e+00   3.4602636e+02  -8.3366545e+00   3.7706182e+02   1.4042327e+01   3.5722273e+02  -2.7300545e+01   2.1435273e+02  -4.6220036e+01   2.8101727e+02   1.5964982e+01   1.5180091e+02  -1.3122545e+00   4.0719636e+02   2.6384291e+01   6.5731818e+01   2.0065418e+02   2.7222273e+02   5.0582182e+01   5.3081818e+02  -2.2936364e+01   3.3106545e+02  -4.1237055e+01   4.3484727e+02   7.1204000e+00   2.6038636e+02  -1.2403636e+01   1.7340273e+02   6.9835055e+01   3.6726818e+02   5.7644000e+01   5.6468455e+02  -2.9465673e+01   2.2076564e+02   2.1620325e+01   3.0860545e+02   2.3277927e+01   3.3620455e+02   1.1896364e+01   2.5058636e+02   4.5828545e+01   4.2191091e+02   2.5992582e+01   2.1859000e+02   1.0213280e+02   2.3729909e+02  -1.7353927e+01
   3.7356273e+02   2.9240727e+00   2.7415727e+02   2.3742378e+02   1.1306000e+02   1.9099338e+02   3.5520455e+02   4.0827273e+01   2.9040818e+02   2.3682800e+01   3.1225727e+02   6.9743055e+01   1.6581909e+02   1.3355382e+01   3.0301182e+02   8.5945091e+00   3.1247455e+02   8.9017491e+01   1.6508545e+02   3.9868618e+01   1.8408091e+02   2.9517091e+00   1.2339818e+02   3.8733600e+01   4.9842182e+02   8.4062618e+01   2.8945909e+02   3.1641818e+00   2.5216818e+02   9.4792727e+00   1.0768545e+02   1.9826425e+02   2.3296000e+02  -8.2386182e+00   4.2849455e+02   1.7334073e+01   5.0349364e+02  -1.4831309e+01   3.7565636e+02   1.5250567e+02   1.9282091e+02   3.5552364e+00   2.1972545e+02   7.1319636e+00   1.5854909e+02   6.9834255e+01   3.4849727e+02  -3.1646145e+01   4.2864000e+02  -1.0843927e+01   4.3957909e+02  -1.8545418e+01   1.7780909e+02   1.7620727e+01   2.5744727e+02   1.5131491e+01   1.8191182e+02   4.5660524e+02   3.8275182e+02   2.0811673e+01   3.3102818e+02   1.9466836e+01   3.8721818e+02  -1.4012000e+01   4.4968909e+02  -5.6842182e+00   3.6037364e+02  -1.5754436e+01   3.5410455e+02  -4.0692727e+00   3.6834564e+02   3.9193925e+01   3.1608727e+02   1.0798473e+01   3.0266273e+02  -6.9902909e+00   1.8822273e+02  -1.2451455e+01   2.8236636e+02  -2.1293855e+01   3.1415182e+02   5.0251273e+00   3.2098273e+02  -5.5211345e+01   2.1259273e+02  -2.5699236e+01   2.8277727e+02   1.0214182e+01   1.7052091e+02   3.9101455e+00   4.1067636e+02   8.5758909e+00   8.3871818e+01   1.9272298e+02   2.5427273e+02   2.3548182e+01   5.4586818e+02  -7.5203636e+00   2.9884545e+02  -3.2549455e+01   3.4614727e+02   2.8216400e+01   2.8493636e+02   1.3823636e+00   8.9352727e+01   9.1699055e+01   3.3459818e+02   6.9257600e+01   4.1439455e+02  -3.6912473e+01   2.3400564e+02   3.2701125e+01   3.0131545e+02   1.2481127e+01   3.3315455e+02  -1.0149636e+01   3.0296636e+02   4.3448145e+01   4.1696091e+02   2.4618582e+01   2.2442000e+02   1.4213640e+02   2.3862909e+02   5.9696727e+00
   4.4941273e+02   1.3096073e+01   2.8867727e+02   2.1964218e+02   8.9020000e+01   1.4157658e+02   3.9468455e+02   1.6238873e+01   2.9407818e+02   1.6192000e+00   3.0792727e+02   5.4179455e+01   1.9362909e+02  -8.5394182e+00   3.0396182e+02   1.9938509e+01   3.5628455e+02   1.0142269e+02   1.5150545e+02   1.5245018e+01   1.7513091e+02  -1.6222909e+00   1.0786818e+02   2.6976000e+01   4.1475182e+02   9.8476218e+01   3.2468909e+02  -1.2744218e+01   2.6911818e+02   2.9332727e+00   1.2658545e+02   1.4818225e+02   2.3310000e+02   4.7001818e+00   4.5116455e+02  -1.1379527e+01   4.3716364e+02   1.1185091e+01   3.9632636e+02   1.6333207e+02   1.6425091e+02   9.0808364e+00   2.2019545e+02   2.3743636e+00   1.4659909e+02   3.3410255e+01   2.5810727e+02   9.1050545e+00   4.6941000e+02   1.0464473e+01   3.6819909e+02  -1.6215018e+01   2.1445909e+02   2.8887273e+00   2.7706727e+02   2.7618909e+00   1.9096182e+02   4.6712124e+02   3.8684182e+02   1.1864473e+01   3.2483818e+02   2.7252036e+01   3.4026818e+02   2.4984000e+01   4.9716909e+02  -1.8626182e+00   3.1518364e+02  -3.5692364e+00   3.7950455e+02   4.5987273e+00   3.8319564e+02   3.4245925e+01   3.1089727e+02  -7.0263273e+00   3.4790273e+02  -1.1079491e+01   1.7265273e+02   1.2704145e+01   2.9664636e+02  -5.9162545e+00   2.0339182e+02   1.8745927e+01   3.2184273e+02  -1.2420145e+01   2.3926273e+02  -2.5592836e+01   2.9158727e+02   2.0269382e+01   1.8304091e+02  -1.4714545e+00   3.7519636e+02   3.4184291e+01   1.4792182e+02   1.5192898e+02   2.6418273e+02   4.5185382e+01   5.1048818e+02   1.7120036e+01   2.8367545e+02  -3.4055855e+01   5.2255727e+02   1.5393600e+01   2.7168636e+02   3.9092364e+01   9.8592727e+01   5.7239855e+01   2.6840818e+02   6.5502800e+01   4.9250455e+02  -1.2041273e+01   2.4000564e+02   2.7841125e+01   3.0298545e+02   2.4687527e+01   3.2668455e+02  -4.2920364e+00   2.8530636e+02   4.8860945e+01   4.2482091e+02   3.9139782e+01   2.2842000e+02   7.7816400e+01   2.2876909e+02  -6.1515273e+00
   4.4570273e+02   3.2428727e+00   2.5048727e+02   1.9288738e+02   8.4730000e+01   1.0525978e+02   3.3506455e+02  -2.6615273e+00   2.3721818e+02  -8.7320000e+00   2.7296727e+02   3.6646255e+01   1.5352909e+02  -2.4901418e+01   3.0401182e+02  -2.9915491e+01   2.8109455e+02   4.4057891e+01   1.0241545e+02   3.2602218e+01   1.5722091e+02  -1.2949491e+01   1.0872818e+02  -5.0428000e+00   4.7318182e+02   8.8801818e+01   3.0106909e+02   3.0453818e+00   2.9982818e+02  -2.3835273e+00   1.2039545e+02   1.3976745e+02   2.4577000e+02  -9.3534182e+00   5.2787455e+02   1.4863673e+01   4.2725364e+02  -1.0492109e+01   4.1346636e+02   1.3663087e+02   1.7482091e+02   5.4252364e+00   2.1458545e+02   5.6831636e+00   1.2887909e+02   4.4157855e+01   3.5601727e+02   2.1322545e+00   4.0712000e+02   8.8776727e+00   3.7638909e+02  -2.5802182e+00   1.6700909e+02   6.2347273e+00   2.4982727e+02   1.1941091e+01   2.6382182e+02   3.5643244e+02   3.9937182e+02   2.5342073e+01   3.3283818e+02   1.3612036e+01   2.9645818e+02   1.8058800e+01   4.4830909e+02   2.9756182e+01   3.1775364e+02  -6.1048364e+00   3.9495455e+02   2.2912727e+01   3.6519564e+02   3.4975925e+01   3.3346727e+02   1.7978073e+01   3.3785273e+02  -2.0515491e+01   1.3817273e+02  -1.1637455e+01   2.7569636e+02  -7.9102545e+00   3.3035182e+02   1.9919127e+01   3.1808273e+02  -3.2449345e+01   2.4154273e+02  -1.6725236e+01   3.3968727e+02   2.1661382e+01   1.9147091e+02  -1.0525855e+01   3.2367636e+02   1.1875891e+01   2.6544182e+02   3.8577382e+01   2.0856273e+02   4.6434982e+01   5.0667818e+02  -7.6516364e-01   3.1067545e+02  -2.1715855e+01   5.1437727e+02   3.8168000e+01   3.9068636e+02   5.7723636e+00   1.1069273e+02   3.1651855e+01   3.0440818e+02   9.6432800e+01   4.3950455e+02  -4.8681273e+01   2.7191564e+02   1.4248325e+01   2.7603545e+02   2.4635273e+00   3.4663455e+02   6.4419636e+00   1.7596636e+02   1.1098815e+02   4.6234091e+02   1.2228182e+01   2.3430000e+02   1.2245600e+02   2.3019909e+02   6.8407273e-01
   4.8927273e+02   2.5807273e+01   2.6029727e+02   1.9439258e+02   1.2102000e+02   1.7616658e+02   3.4596455e+02   3.1326473e+01   2.6331818e+02   6.9900000e+00   3.5739727e+02   8.1131855e+01   1.6595909e+02  -7.5581818e-01   2.8744182e+02   1.5170109e+01   3.6790455e+02   8.0543091e+01   1.2746545e+02   3.7928218e+01   2.0760091e+02  -1.1499891e+01   1.4972818e+02   2.9677200e+01   4.4994182e+02   8.1091018e+01   2.6787909e+02  -8.0094182e+00   3.1849818e+02   1.1832873e+01   1.3054545e+02   1.1343545e+02   2.3891000e+02  -5.5246182e+00   4.8597455e+02   4.0685673e+01   4.8368364e+02  -1.8296509e+01   3.7546636e+02   1.4795087e+02   1.5225091e+02   4.0836364e-02   2.6639545e+02   1.0683636e+00   1.4306909e+02   6.0452655e+01   3.5877727e+02   1.9771455e+01   4.9093000e+02  -1.8727127e+01   3.4962909e+02  -2.7439418e+01   1.5620909e+02   1.9248727e+01   2.4273727e+02   1.6698291e+01   3.1001182e+02   4.4202724e+02   3.4075182e+02   2.7221673e+01   2.6283818e+02   6.0220364e+00   2.6026818e+02   1.5144000e+01   4.2573909e+02   1.8091782e+01   2.9189364e+02   1.1433964e+01   3.1455455e+02  -9.6052727e+00   3.6967564e+02   3.8277525e+01   3.1160727e+02   3.8168727e+00   3.1018273e+02  -2.7818909e+00   1.1303273e+02   1.2473745e+01   2.5702636e+02  -4.5665455e-01   1.5444182e+02   1.5751927e+01   3.2836273e+02  -4.0891745e+01   2.3226273e+02  -1.7312836e+01   2.8796727e+02   3.3698982e+01   1.6376091e+02  -2.9054545e-02   3.1343636e+02   1.8505091e+01   2.9921182e+02   2.3215782e+01   2.3746273e+02   2.1172982e+01   5.4320818e+02  -2.0927564e+01   3.2717545e+02  -2.5095855e+01   5.5226727e+02  -5.6832000e+00   3.0168636e+02   1.4923636e+00   1.0659273e+02   3.4749855e+01   2.6616818e+02   1.5101200e+02   5.1027455e+02  -4.2642873e+01   2.7624564e+02   2.6751925e+01   2.8683545e+02  -2.2104727e+00   3.0915455e+02   5.3903636e+00   2.5315636e+02   4.5482945e+01   4.6839091e+02  -7.7258182e+00   2.0583000e+02   1.1785360e+02   2.2686909e+02   7.1404727e+00
   5.1603273e+02   1.9186473e+01   2.3710727e+02   2.0609778e+02   9.0210000e+01   1.6268138e+02   3.6244455e+02   1.7388073e+01   2.9526818e+02   5.1940000e+00   3.3120727e+02   4.6897055e+01   1.9466909e+02   2.3327382e+01   2.8920182e+02   2.0459309e+01   2.9852455e+02   9.9423491e+01   1.2369545e+02   3.2939818e+01   2.1027091e+02   6.0865091e+00   1.5096818e+02   2.7718000e+01   3.7056182e+02   9.0481418e+01   2.5564909e+02   8.3989818e+00   3.3416818e+02   4.3892727e+00   1.0073545e+02   1.4029025e+02   2.4944000e+02   7.6829818e+00   3.9735455e+02   2.2635273e+01   4.3144364e+02  -1.4927309e+01   4.1246636e+02   1.3337087e+02   1.6720091e+02   1.4554836e+01   2.9786545e+02   8.2107636e+00   1.5978909e+02   6.5635055e+01   3.9801727e+02   3.6392255e+01   5.3412000e+02   5.6676727e+00   3.5433909e+02  -1.3536218e+01   1.5465909e+02   6.2727273e+00   2.3249727e+02   5.1774909e+00   3.4715182e+02   3.8828604e+02   3.4189182e+02  -1.3589527e+01   2.3092818e+02   1.6284836e+01   3.3692818e+02  -1.4458800e+01   4.4963909e+02   1.0509782e+01   3.1041364e+02   1.2902364e+01   3.3615455e+02   4.0667273e+00   3.6338564e+02   6.0120725e+01   2.9603727e+02   6.2472727e-02   3.2847273e+02   1.6944909e+01   1.3374273e+02  -5.3730545e+00   2.5845636e+02  -5.7105455e-01   4.4921818e+01   3.8035273e+00   3.2960273e+02  -3.0660945e+01   2.3940273e+02  -7.1740364e+00   2.9396727e+02   2.3458982e+01   1.7190091e+02  -2.5025455e-01   3.0148636e+02   9.6010909e+00   2.4302182e+02   4.2180982e+01   2.6289273e+02   4.6858582e+01   5.4443818e+02   6.1240364e+00   3.2100545e+02  -3.3042255e+01   6.5084727e+02   3.1250400e+01   3.3103636e+02   3.1844364e+01   1.3073273e+02   4.9098655e+01   2.8254818e+02   7.7841600e+01   4.4962455e+02  -3.2730873e+01   2.7719564e+02   3.3825925e+01   3.0750545e+02   1.3035927e+01   2.2182455e+02  -1.5813236e+01   2.3649636e+02   7.5335745e+01   5.1506091e+02   1.4680582e+01   2.3330000e+02   1.0577600e+02   2.2790909e+02   9.9672727e+00
   4.4622273e+02   1.3821273e+01   2.3444727e+02   2.0665058e+02   8.8300000e+01   1.6206418e+02   2.7244455e+02   8.1580727e+00   2.5264818e+02  -8.6764000e+00   1.9758727e+02   2.2726655e+01   1.3624909e+02  -2.2709018e+01   2.2654182e+02   4.2109091e-02   2.3690455e+02   6.4303091e+01   1.0108545e+02   9.2286182e+00   2.3260091e+02  -4.5498909e+00   4.5058182e+01   9.7760800e+01   3.4037182e+02   6.1756618e+01   2.6540909e+02   2.8081818e+00   3.0597818e+02  -5.7355273e+00   9.6545455e+01   1.5215545e+02   2.5982000e+02  -1.6247418e+01   3.9778455e+02   2.3980873e+01   3.9706364e+02  -2.8696909e+01   3.3570636e+02   1.1627167e+02   1.7206091e+02   9.3060364e+00   2.8091545e+02   5.4767636e+00   1.4787909e+02   4.5067855e+01   3.5682727e+02   3.7357455e+01   4.9307000e+02  -1.4783273e+00   3.3867909e+02   6.7658182e-01   1.4240909e+02   1.6002727e+01   2.5797727e+02   9.1390909e+00   4.9115182e+02   1.1376604e+02   3.4789182e+02   9.3104727e+00   3.0249818e+02   3.4749236e+01   3.0254818e+02   1.6101600e+01   4.5021909e+02  -4.6366182e+00   2.7280364e+02   2.3011636e+00   2.8835455e+02   6.6407273e+00   4.0224564e+02   1.6391925e+01   3.0541727e+02   2.3552073e+01   3.4804273e+02   1.2139309e+01   1.4327273e+02  -2.0854545e+00   2.6336636e+02   6.9614545e-01   4.1921818e+01   1.1283527e+01   2.9336273e+02  -3.0281745e+01   2.5926273e+02   3.0471636e+00   3.0091727e+02   1.6902982e+01   1.5600091e+02   1.2311745e+01   3.3534636e+02   9.1322909e+00   2.4892182e+02   6.5238982e+01   2.1775273e+02   2.7699782e+01   5.5862818e+02   1.4608836e+01   3.1717545e+02  -3.0075855e+01   4.7096727e+02   1.1170800e+01   3.2343636e+02  -5.4476364e+00   1.3950273e+02   3.9967055e+01   2.5721818e+02   1.1348000e+01   5.2839455e+02  -1.5562473e+01   3.0848564e+02   3.0932725e+01   2.8993545e+02  -7.4847273e-01   2.3768455e+02  -1.0082036e+01   1.1925636e+02   1.4938495e+02   4.9829091e+02  -1.0647818e+01   2.1118000e+02   9.8835600e+01   1.8305909e+02  -3.3047273e+00
   4.4413273e+02   1.7988473e+01   2.2491727e+02   2.0964298e+02   9.8300000e+01   2.2350418e+02   3.2120455e+02   1.9927273e+01   2.7340818e+02  -1.1337200e+01   2.4625727e+02   6.3593055e+01   1.4771909e+02   4.8533818e+00   2.5044182e+02   6.1301091e+00   2.2833455e+02   5.6328691e+01   1.3769545e+02   2.3399818e+01   2.7641091e+02  -2.4469091e-01   7.2018182e+01   1.0141400e+02   3.9089182e+02   7.2575018e+01   3.0792909e+02   1.2356582e+01   2.9444818e+02   2.0516873e+01   1.0763545e+02   1.5102825e+02   2.4672000e+02   3.5140582e+01   4.8764455e+02   2.2552073e+01   3.5282364e+02  -3.0727709e+01   3.6274636e+02   1.0396847e+02   1.9663091e+02  -1.5595636e+00   3.6205545e+02   8.7455636e+00   1.6497909e+02   6.6889855e+01   3.6568727e+02   1.6598655e+01   4.5884000e+02   1.2310073e+01   3.9652909e+02   2.8985818e+00   1.9595909e+02   3.8687273e+00   2.8387727e+02   5.7370909e+00   1.8239182e+02   4.7904684e+02   4.1351182e+02   1.4540873e+01   3.0240818e+02   1.8666436e+01   3.8026818e+02   1.2834000e+01   4.8616909e+02   1.0447382e+01   3.2113364e+02  -4.0452364e+00   3.3570455e+02  -1.2097273e+01   3.8872564e+02   4.5943525e+01   2.9951727e+02   2.2644073e+01   3.1185273e+02   1.4944509e+01   1.3807273e+02   1.9005455e+00   2.3698636e+02   7.3365455e+00   3.8061818e+01   8.5423273e+00   2.9684273e+02  -5.2660145e+01   2.6573273e+02  -9.8004364e+00   2.9291727e+02   1.9922982e+01   1.2285091e+02   3.7237455e+00   3.4072636e+02   3.0271891e+01   2.4802182e+02   8.8260982e+01   2.4327273e+02   1.4428182e+01   5.4481818e+02   1.7133636e+01   3.5517545e+02  -8.7258545e+00   5.1355727e+02   1.5236000e+00   2.6183636e+02   9.2303636e+00   1.3445273e+02   9.9331055e+01   2.6997818e+02  -3.1928000e+00   3.7597455e+02  -1.0248873e+01   2.9462564e+02   2.1471525e+01   2.9126545e+02  -4.6148727e+00   3.0177455e+02   2.7890764e+01   1.2649636e+02   1.3194575e+02   4.5134091e+02   1.4058182e+01   2.7406000e+02   1.0180520e+02   2.0905909e+02   6.6652727e+00
   4.1122273e+02   1.5191273e+01   2.3477727e+02   2.1600418e+02   1.0002000e+02   2.4250658e+02   3.4887455e+02   3.6383673e+01   2.9969818e+02   4.4459600e+01   2.4663727e+02   5.9992655e+01   1.5443909e+02   1.8165782e+01   2.4830182e+02   1.5441309e+01   2.5380455e+02   8.4481091e+01   1.3755545e+02   4.4791018e+01   3.1127091e+02   6.4365091e+00   9.7778182e+01   9.7063200e+01   3.6194182e+02   6.7511018e+01   2.6287909e+02   3.4530582e+01   2.8835818e+02  -7.5592727e-01   1.3049545e+02   1.2686945e+02   2.6015000e+02   7.3961818e+00   4.0368455e+02   2.0318873e+01   3.1325364e+02  -3.6092109e+01   3.2636636e+02   1.0592887e+02   1.8915091e+02   1.5468836e+01   3.4043545e+02   4.5163636e-02   1.2735909e+02   4.6609455e+01   3.9172727e+02   3.4995455e+01   5.0764000e+02   1.8316073e+01   4.5048909e+02  -2.0698218e+01   2.3850909e+02  -5.4852727e+00   3.0321727e+02   4.4189891e+01   2.7867182e+02   3.0072444e+02   3.9632182e+02   5.4360727e+00   3.3021818e+02   7.9116364e+00   2.6354818e+02  -4.2584000e+00   4.0478909e+02   1.3617782e+01   3.6075364e+02  -4.8348364e+00   3.2865455e+02   3.5667273e+00   4.5576564e+02   1.1340325e+01   3.0132727e+02   2.5069273e+01   3.6837273e+02  -4.5270909e+00   2.0736273e+02   2.2877345e+01   1.9059636e+02   3.2427745e+01   4.2821818e+01   4.3015273e+00   2.6217273e+02  -1.6786545e+01   2.7664273e+02  -1.7153236e+01   2.8639727e+02   4.0444582e+01   1.2547091e+02   3.7541455e+00   3.4767636e+02   3.4805891e+01   2.2811182e+02   7.0943782e+01   2.4194273e+02   3.7244582e+01   5.0777818e+02   4.9568364e+00   3.3239545e+02  -1.2563455e+01   5.9308727e+02   2.8111200e+01   2.8488636e+02   2.0186364e+01   1.4407273e+02   4.8651455e+01   2.8764818e+02  -6.9464000e+00   4.3044455e+02  -4.7726473e+01   2.8676564e+02   4.1150325e+01   2.8422545e+02   1.7468327e+01   3.3153455e+02   5.9799636e+00   2.5720636e+02   5.2678945e+01   4.6020091e+02   2.4639382e+01   2.8889000e+02   1.0708880e+02   2.3552909e+02   2.4976727e+00
   3.0584273e+02  -5.8083273e+00   1.6310727e+02   1.6335778e+02   9.4540000e+01   2.0194498e+02   3.1644455e+02  -1.2071927e+01   2.3212818e+02   1.2055200e+01   2.1515727e+02   4.2321055e+01   1.1705909e+02  -2.5538182e+00   2.3139182e+02  -9.0158909e+00   1.8656455e+02   4.6330291e+01   1.0950545e+02   4.6655018e+01   2.8389091e+02  -1.9430909e+00   1.0410818e+02   7.4606800e+01   2.9056182e+02   9.6031418e+01   2.6292909e+02  -5.3734182e+00   2.6668818e+02  -7.3023273e+00   8.7345455e+01   1.7508145e+02   2.8934000e+02   7.3098182e-01   3.5683455e+02   2.2876873e+01   3.7054364e+02  -1.1195309e+01   3.3522636e+02   1.2827007e+02   1.9530091e+02  -3.4031636e+00   3.7215545e+02  -2.1542436e+01   1.2302909e+02   3.5435855e+01   4.1549727e+02   1.0663855e+01   4.8169000e+02   1.7772073e+01   3.9610909e+02  -1.4877818e+01   2.0755909e+02   2.2340727e+01   2.9854727e+02   5.1349091e-01   1.8382182e+02   4.3102244e+02   4.3770182e+02   9.4156727e+00   3.4026818e+02   1.6067636e+01   2.8097818e+02   5.9172000e+00   4.0416909e+02   3.0907382e+01   3.6251364e+02  -1.1563636e-01   3.0695455e+02   2.5527273e+00   4.5672564e+02   2.7603525e+01   3.3632727e+02   9.1792727e+00   3.0480273e+02  -9.4014909e+00   1.5474273e+02  -1.9630545e+00   1.0559636e+02   1.9037745e+01   5.5771818e+01   9.1255273e+00   3.4498273e+02  -1.7461345e+01   2.5716273e+02  -1.5404836e+01   2.4320727e+02   3.5989782e+01   1.7938091e+02   4.3631345e+01   3.3357636e+02   1.0463891e+01   2.2192182e+02   8.5818982e+01   2.7399273e+02   4.0780582e+01   5.2420818e+02   5.6924364e+00   3.6050545e+02  -3.4702255e+01   5.3090727e+02  -6.8644000e+00   2.9003636e+02   1.2574364e+01   1.2673273e+02   6.6798655e+01   3.7007818e+02   1.3939200e+01   4.9380455e+02  -2.5385273e+01   2.6186564e+02   4.3852325e+01   3.0260545e+02  -5.0020727e+00   3.0039455e+02   1.2281164e+01   3.1168636e+02   2.9560545e+01   4.2029091e+02   2.3121818e+00   2.8577000e+02   1.2198840e+02   2.0519909e+02  -6.3159273e+00
   2.1456273e+02  -1.5459273e+00   2.6734727e+02   2.0048858e+02   8.6640000e+01   2.2505698e+02   3.1839455e+02   2.1152073e+01   2.4121818e+02   1.2758000e+01   2.6496727e+02   5.1616255e+01   1.2424909e+02   9.1109818e+00   3.0034182e+02   7.3281091e+00   2.4871455e+02   4.4358291e+01   1.2693545e+02   4.4640618e+01   3.0460091e+02   1.7401091e+00   1.2624818e+02   2.7265600e+01   2.9875182e+02   1.1027622e+02   2.9159909e+02  -8.5770182e+00   2.0501818e+02  -7.0887273e+00   1.2182545e+02   1.4503305e+02   2.4820000e+02   3.8872182e+01   3.8645455e+02   2.1267273e+01   4.0944364e+02  -3.0547309e+01   3.7603636e+02   1.1223527e+02   1.8025091e+02   2.0320836e+01   3.2496545e+02   1.2092764e+01   1.3906909e+02   4.7672655e+01   4.0496727e+02   9.3162545e+00   4.8336000e+02   9.1847273e-01   3.6414909e+02  -1.9511018e+01   2.0785909e+02   2.1166727e+01   3.1182727e+02   2.3071091e+01   3.8201182e+02   6.4597236e+01   3.9403182e+02   2.7339273e+01   3.0964818e+02   1.4327236e+01   3.4507818e+02  -1.0608000e+00   4.0868909e+02   5.1157818e+00   3.7646364e+02  -3.0416364e+00   3.7395455e+02   3.4427273e+00   4.6067564e+02   2.3717525e+01   3.5294727e+02  -1.2770327e+01   3.0947273e+02  -2.7775091e+01   1.5274273e+02  -6.6130545e+00   1.2264636e+02   2.0293745e+01   3.1541818e+01  -4.3660727e+00   3.3427273e+02  -2.2654545e+01   2.6245273e+02  -1.7498036e+01   7.5587273e+01   3.3069382e+01   1.8647091e+02   1.4014145e+01   3.1657636e+02   1.5343891e+01   2.3816182e+02   6.0379782e+01   2.6427273e+02   2.3508182e+01   5.6543818e+02  -2.2259636e+00   3.3428545e+02  -3.8384655e+01   4.7731727e+02   1.9662800e+01   3.3263636e+02   1.9516364e+01   1.6521273e+02   1.2158025e+02   3.5468818e+02  -5.9696000e+00   3.6721455e+02  -3.9958073e+01   2.8781564e+02   3.2876325e+01   3.0964545e+02   2.1047273e+00   2.8610455e+02   1.6664364e+01   2.7111636e+02   5.0666145e+01   4.4168091e+02   1.2500982e+01   2.0600000e+02   9.8960000e+01   2.0338909e+02  -5.0112727e-01
   2.3708273e+02  -2.7775273e+00   2.7872727e+02   2.0300818e+02   1.2302000e+02   2.5357658e+02   3.3011455e+02   1.3304473e+01   2.5464818e+02   1.8163600e+01   2.8596727e+02   7.1656255e+01   1.5557909e+02  -8.8254182e+00   2.9411182e+02   1.1916509e+01   2.7352455e+02   8.6853491e+01   1.3893545e+02   2.7910618e+01   3.0365091e+02   3.2861091e+00   1.3358818e+02   5.4248400e+01   3.5309182e+02   1.1530902e+02   2.4997909e+02   1.2562582e+01   2.2416818e+02  -1.8607273e+00   1.3601545e+02   1.8027785e+02   2.4796000e+02   1.3081382e+01   4.7578455e+02  -5.3491273e+00   4.5563364e+02   9.8474909e+00   3.4898636e+02   1.2935927e+02   1.7311091e+02   2.1082036e+01   2.1119545e+02   1.6019436e+02   9.0259091e+01   4.4577455e+01   3.8939727e+02   1.0561855e+01   4.4193000e+02  -5.3871273e+00   3.8610909e+02  -1.1077818e+01   1.9925909e+02  -1.5452727e+00   2.9625727e+02   1.1606691e+01   2.6082182e+02   2.6196244e+02   3.8903182e+02   6.9292727e+00   3.2283818e+02   2.6082036e+01   4.2116818e+02   7.1320000e+00   3.9068909e+02   1.3657818e+00   4.1218364e+02  -3.1392364e+00   3.8390455e+02   3.5967273e+00   4.6186564e+02   2.8622325e+01   3.4022727e+02   1.1437273e+01   4.2180273e+02  -9.7614909e+00   1.8403273e+02   1.0313745e+01   1.2712636e+02   2.9505345e+01   4.8541818e+01  -1.0966073e+01   3.6641273e+02  -2.5555745e+01   2.7835273e+02  -2.8670036e+01   1.0468727e+02  -6.8861818e-01   1.5214091e+02   1.6760545e+01   3.1157636e+02   2.4173891e+01   2.0602182e+02   6.0620982e+01   2.7275273e+02   3.5779782e+01   5.8667818e+02  -1.1516364e-01   3.0362545e+02  -1.1541855e+01   5.5249727e+02   2.5528400e+01   3.4328636e+02   2.5414364e+01   1.3535273e+02   1.5977905e+02   4.4897818e+02   2.1057200e+01   4.7474455e+02  -3.6450473e+01   2.9710564e+02   5.2513125e+01   2.6979545e+02   2.4242727e+01   3.2872455e+02   2.4164764e+01   2.9901636e+02   3.9954145e+01   3.6791091e+02   1.3452582e+01   2.7542000e+02   1.3305640e+02   2.0095909e+02   1.1263273e+01
   2.4403273e+02  -5.7135273e+00   2.5477727e+02   2.0278418e+02   1.0840000e+02   1.9836618e+02   3.2554455e+02   2.1580073e+01   2.3374818e+02   1.0355600e+01   2.7758727e+02   5.2606655e+01   1.2781909e+02  -3.6461818e-01   2.7873182e+02  -1.0183091e+01   2.3523455e+02   9.2726691e+01   1.5179545e+02   4.5311818e+01   2.7127091e+02  -7.5034909e+00   1.0034818e+02   2.1907600e+01   3.7718182e+02   1.3710182e+02   2.7259909e+02   1.3232982e+01   2.2892818e+02  -4.0015273e+00   1.1173545e+02   1.6608025e+02   2.4482000e+02   2.0572582e+01   4.3654455e+02  -2.5899273e+00   3.6873364e+02  -1.1340509e+01   3.1746636e+02   2.2788087e+02   1.9054091e+02   2.5307636e+01   2.2334545e+02   1.6784236e+02   1.3311909e+02   2.6488655e+01   4.1887727e+02   2.9134545e+00   4.6055000e+02   1.0033273e+01   3.9872909e+02   9.8725818e+00   2.0760909e+02   1.7686727e+01   2.7968727e+02   2.7212291e+01   1.9148182e+02   3.9973964e+02   3.4551182e+02   1.8908727e+00   3.5007818e+02   1.1182836e+01   4.1673818e+02   1.5396400e+01   4.2054909e+02   1.8836982e+01   3.9589364e+02   1.1063964e+01   3.8325455e+02  -9.1012727e+00   5.2191564e+02   3.0148325e+01   3.4794727e+02   1.0339673e+01   2.8866273e+02   1.7970909e-01   1.9827273e+02   8.0845455e+00   1.2578636e+02   3.5182545e+01   5.9011818e+01   1.8246327e+01   3.0775273e+02  -1.0052945e+01   2.5383273e+02  -2.9848436e+01   8.9017273e+01   2.0184982e+01   1.7233091e+02   1.0005345e+01   3.5614636e+02   7.4368291e+01   2.6454182e+02   7.1989382e+01   2.5213273e+02   2.2289382e+01   5.6696818e+02  -1.0538364e+01   3.3312545e+02  -4.6621855e+01   4.3196727e+02  -1.2992000e+00   3.0153636e+02  -1.0595636e+01   7.3112727e+01   1.5813825e+02   4.8321818e+02   2.4318000e+01   4.9768455e+02  -1.6105673e+01   2.7724564e+02   2.0581925e+01   3.7541545e+02   1.5131273e+00   3.0568455e+02   3.4097964e+01   2.7206636e+02   7.4880145e+01   3.2515091e+02   5.5833818e+00   2.5565000e+02   1.1798800e+02   2.1800909e+02   5.0492727e+00
   2.2894273e+02  -6.9363273e+00   2.3605727e+02   1.8633178e+02   9.5060000e+01   1.4481338e+02   3.7277455e+02   2.2316727e+00   2.2845818e+02   2.1678800e+01   2.6620727e+02   5.7997055e+01   1.5738909e+02   5.5997818e+00   2.6777182e+02  -8.7629091e-01   2.8428455e+02   5.6322691e+01   1.5203545e+02   2.9482618e+01   1.9384091e+02   3.9309091e+00   1.0982818e+02   1.1149200e+01   3.8609182e+02   1.3923902e+02   2.7587909e+02  -1.3194182e+00   2.7039818e+02   1.6087273e-01   1.1087545e+02   1.9038905e+02   2.3529000e+02   9.4349818e+00   4.0902455e+02   1.8271673e+01   3.1873364e+02  -1.5340509e+01   5.1784636e+02   9.1560473e+01   1.6563091e+02   7.1104364e+00   2.4986545e+02   1.5019076e+02   9.9689091e+01   2.6543055e+01   3.3149727e+02   1.9003855e+01   4.3526000e+02   1.4006473e+01   3.7862909e+02  -1.6379418e+01   1.5880909e+02  -1.8092727e+00   2.2406727e+02  -2.4281091e+00   1.7877182e+02   4.2804644e+02   3.4460182e+02   3.1936727e+00   3.5192818e+02  -1.0245164e+01   2.5226818e+02   1.2984000e+01   3.9411909e+02   3.7951382e+01   3.9451364e+02   6.3243636e+00   3.3015455e+02   2.1996727e+01   4.2553564e+02   1.8338725e+01   3.4589727e+02   2.8643673e+01   3.3123273e+02  -1.6555891e+01   1.7441273e+02   6.4633455e+00   2.1964636e+02   2.3053745e+01   5.7871818e+01  -1.9024727e+00   3.1541273e+02  -5.8625745e+01   2.5388273e+02   4.6175636e+00   1.0701727e+02   2.1794982e+01   1.8738091e+02  -1.0058655e+01   3.6905636e+02   6.6525491e+01   2.3125182e+02   8.5032582e+01   2.6789273e+02   5.1218582e+01   5.9215818e+02  -1.9883564e+01   3.4945545e+02  -1.3988255e+01   3.9726727e+02   1.7476800e+01   2.9323636e+02  -1.2431636e+01   9.5022727e+01   1.5495545e+02   4.6754818e+02   5.0916000e+00   4.7939455e+02  -4.8642473e+01   2.6605564e+02   3.6097125e+01   3.1317545e+02  -8.6576727e+00   3.2282455e+02   2.3967636e+00   1.9606636e+02   1.0272015e+02   3.1368091e+02   8.3609818e+00   2.4942000e+02   1.2142640e+02   2.0005909e+02   6.7527273e-01
   2.8927273e+02   2.6667273e+01   2.4372727e+02   2.3985818e+02   1.0111000e+02   1.5246938e+02   3.7201455e+02   8.6724727e+00   2.8059818e+02   2.1887600e+01   3.1449727e+02   7.4943855e+01   1.5743909e+02   1.0875782e+01   3.0363182e+02   1.2544909e+01   2.8766455e+02   8.5482291e+01   1.7927545e+02   4.4453418e+01   2.3432091e+02  -1.3167491e+01   1.2491818e+02   3.0892000e+01   3.3947182e+02   1.4787862e+02   2.7987909e+02   8.8805818e+00   2.5654818e+02  -7.6411273e+00   1.3325545e+02   1.5783865e+02   2.3725000e+02  -7.0618182e+00   5.1554455e+02  -1.8699273e+00   3.3192364e+02  -3.0157091e+00   4.1179636e+02   1.5556447e+02   2.0411091e+02   7.5520364e+00   2.4481545e+02   1.4917476e+02   8.1219091e+01   5.4006545e+00   4.2972727e+02   2.0905455e+01   5.1431000e+02  -3.8875273e+00   4.1486909e+02  -2.2518618e+01   1.4275909e+02   3.6247273e+00   2.8249727e+02  -6.2025091e+00   2.1515182e+02   3.6961604e+02   3.8994182e+02   1.1856473e+01   3.4764818e+02   3.2757236e+01   4.6364818e+02   5.8736000e+00   4.0159909e+02   1.6302982e+01   4.2675364e+02  -6.3048364e+00   3.2250455e+02   9.5872727e-01   4.9081564e+02   8.7763254e+00   3.7160727e+02  -5.5312727e-01   3.5209273e+02  -7.9446909e+00   2.0593273e+02  -1.2388255e+01   3.0669636e+02  -6.1002545e+00   4.9921818e+01   2.2303527e+01   3.6594273e+02  -2.5998145e+01   2.4902273e+02  -2.4233636e+01   8.7207273e+01   8.5197818e+00   1.8685091e+02   5.2237455e+00   3.6091636e+02   6.3516691e+01   2.9878182e+02   6.8630182e+01   2.6651273e+02   3.2328982e+01   5.9553818e+02   1.2260364e+00   2.8400545e+02  -3.4142255e+01   5.6831727e+02   4.7382800e+01   2.8863636e+02   5.1863636e+00   1.2207273e+02   1.2298145e+02   3.7654818e+02   1.1661600e+01   4.5144455e+02  -1.2286473e+01   2.8676564e+02   2.9820325e+01   3.5441545e+02   1.1431273e+00   3.4030455e+02   2.4278364e+01   2.4225636e+02   1.1411495e+02   3.5139091e+02   7.7741818e+00   2.6436000e+02   1.1858120e+02   2.1376909e+02   6.6684727e+00
   2.5536273e+02   1.3040073e+01   2.3405727e+02   2.5515178e+02   9.3160000e+01   1.4382538e+02   4.3873455e+02   2.2614873e+01   2.5421818e+02   1.8808000e+01   3.2811727e+02   6.8374255e+01   1.5500909e+02   2.0120182e+01   2.9487182e+02  -6.2342909e+00   3.3894455e+02   6.6139891e+01   1.4617545e+02   3.7431418e+01   1.7684091e+02  -2.3790909e+00   1.1620818e+02   4.7978800e+01   3.6899182e+02   1.2732702e+02   3.0549909e+02   2.1830982e+01   2.7449818e+02   4.8328727e+00   1.1525545e+02   5.4658655e+01   2.4239000e+02   2.5676982e+01   4.4311455e+02   2.1694473e+01   3.3692364e+02  -9.9857091e+00   4.0027636e+02   1.4529607e+02   1.9982091e+02   5.8552364e+00   2.2719545e+02   1.5696436e+02   1.1740909e+02   4.9595455e+01   3.2082727e+02   2.0567455e+01   4.8364000e+02   2.6756073e+01   3.1600909e+02   9.0601818e+00   1.5315909e+02   4.3427273e+00   2.8497727e+02   2.1599091e+01   1.8758182e+02   4.3782164e+02   3.3856182e+02   4.6768727e+00   3.3240818e+02   1.4696436e+01   3.3411818e+02   7.6260000e+00   3.1687909e+02   2.8800582e+01   3.1927364e+02  -4.7064364e+00   3.3455455e+02   1.3644727e+01   4.0848564e+02   1.5552725e+01   3.2141727e+02  -1.1079273e+00   2.5423273e+02  -1.2015891e+01   1.7412273e+02   1.1916545e+01   2.8193636e+02   1.0205455e+00   5.4541818e+01   1.6539273e+00   3.9622273e+02  -3.8850545e+01   2.4778273e+02  -1.6794436e+01   9.7307273e+01   1.4141782e+01   1.7300091e+02   1.8471745e+01   3.6562636e+02   4.6139891e+01   2.7082182e+02   5.4246982e+01   2.6951273e+02   5.2948982e+01   6.4772818e+02   9.9508364e+00   3.4200545e+02  -4.7332255e+01   6.1967727e+02   8.4540000e+00   3.3333636e+02   1.8910364e+01   1.3640273e+02   9.6025055e+01   3.8502818e+02   1.8173200e+01   5.0433455e+02  -1.0476727e+00   2.8081564e+02   8.1063254e+00   3.1512545e+02   1.9063273e+00   2.1596455e+02   6.4255636e+00   2.7072636e+02   5.0267345e+01   3.5272091e+02   2.3047782e+01   2.5830000e+02   1.0700600e+02   2.3281909e+02  -1.0665527e+01
   2.5489273e+02  -9.0623273e+00   2.1101727e+02   1.8390498e+02   1.0978000e+02   1.5211578e+02   3.8416455e+02  -8.2095273e+00   2.6202818e+02  -2.4268000e+00   2.6501727e+02   4.4522255e+01   1.3386909e+02   1.9961382e+01   3.0873182e+02  -4.6330909e+00   3.2661455e+02   7.5086291e+01   6.7275455e+01   1.1679342e+02   1.6013091e+02  -2.0282291e+01   3.2398182e+01   1.0110360e+02   3.5928182e+02   1.0934382e+02   2.5821909e+02   1.2093382e+01   3.0287818e+02  -2.4375273e+00   1.0820545e+02   1.0831265e+02   2.6196000e+02   1.6731382e+01   4.5554455e+02   7.2200727e+00   3.2025364e+02  -1.2932109e+01   2.8555636e+02   2.3124367e+02   1.4273091e+02  -1.3577564e+01   1.3591545e+02   8.9596764e+01   1.4673909e+02   8.4779055e+01   2.9534727e+02   2.6058545e+00   4.7893000e+02  -1.1767127e+01   2.5586909e+02  -1.1848618e+01   1.7225909e+02   1.1764727e+01   2.7940727e+02   1.6854691e+01   3.0477182e+02   2.5210644e+02   3.6603182e+02   2.0529273e+01   2.7497818e+02   2.3290836e+01   3.7935818e+02   1.3576800e+01   4.1954909e+02  -5.7530182e+00   2.8880364e+02   1.0591164e+01   3.3145455e+02   1.4492727e+01   3.6767564e+02   4.4197525e+01   3.2875727e+02   6.4948727e+00   3.1171273e+02   1.0385709e+01   1.7807273e+02  -3.4945455e-01   2.6774636e+02  -7.7442545e+00   3.4351818e+01   1.0029127e+01   3.1679273e+02  -2.5496145e+01   2.2564273e+02  -2.7933236e+01   1.1296727e+02   5.5989818e+00   1.8847091e+02   3.9541455e+00   3.3629636e+02   5.6006291e+01   2.2906182e+02   3.5247782e+01   2.4675273e+02   5.2669782e+01   5.1400818e+02  -1.5111564e+01   3.1778545e+02  -1.9504655e+01   5.5802727e+02   7.9600000e-01   3.3513636e+02   3.8816364e+01   1.0578273e+02   8.6814655e+01   4.3411818e+02   1.6626000e+01   4.1444455e+02  -1.7326473e+01   2.5686564e+02   3.6922325e+01   2.9574545e+02   2.3216727e+01   2.9868455e+02   2.8997964e+01   2.8239636e+02   6.9243745e+01   3.4468091e+02   1.4009818e+00   2.3871000e+02   1.2481320e+02   2.3081909e+02  -7.4552727e-01
   3.1308273e+02   3.9024727e+00   2.5953727e+02   2.2421338e+02   1.1764000e+02   1.7752698e+02   3.8930455e+02   1.5719273e+01   2.8359818e+02   1.7037600e+01   2.6458727e+02   6.1176655e+01   2.0738909e+02   4.1197818e+00   2.7754182e+02   2.9722109e+01   2.8818455e+02   7.3630691e+01   7.8275455e+01   1.2300342e+02   1.6993091e+02  -4.2962909e+00   1.0348818e+02   5.9326400e+01   3.4751182e+02   1.5042542e+02   3.0140909e+02   7.4481818e+00   3.1063818e+02  -6.7283273e+00   1.2849545e+02   9.4739455e+01   2.6163000e+02   3.6577818e+00   5.4278455e+02   2.1050873e+01   3.3673364e+02  -1.1590509e+01   4.3698636e+02   8.1939273e+01   1.2082091e+02   7.9752364e+00   1.7862545e+02   1.2279996e+02   1.4873909e+02   7.4899055e+01   3.4049727e+02   2.5138545e+00   4.8174000e+02  -3.4219273e+00   3.8600909e+02  -1.9818182e-02   1.9805909e+02   1.8050727e+01   2.7944727e+02  -1.0718509e+01   2.1796182e+02   4.5262124e+02   3.7537182e+02   7.8320727e+00   2.6692818e+02   7.7448364e+00   4.4302818e+02   1.0863200e+01   3.6263909e+02  -7.7702182e+00   3.3027364e+02  -3.4464364e+00   3.4485455e+02   2.4870727e+01   4.2019564e+02   3.9995925e+01   3.2660727e+02   2.5336873e+01   3.6280273e+02  -1.9041491e+01   1.4869273e+02  -9.2890545e+00   2.8136636e+02   8.8761455e+00   6.2301818e+01   6.2731273e+00   3.2870273e+02  -3.4208945e+01   2.3588273e+02  -1.5412436e+01   9.7307273e+01   2.7951782e+01   1.9228091e+02   1.2259345e+01   3.5281636e+02   4.7354691e+01   2.2440182e+02   2.6200582e+01   2.7256273e+02   5.5654982e+01   4.9691818e+02  -5.0436364e-01   3.3650545e+02  -3.2892255e+01   5.2737727e+02   2.1248000e+01   3.4883636e+02   2.7070364e+01   1.1040273e+02   8.3155055e+01   4.5768818e+02   2.3310400e+01   3.1686455e+02  -2.0170073e+01   2.4686564e+02   4.2862325e+01   2.9798545e+02  -4.1524727e+00   3.7139455e+02   2.7701164e+01   2.5453636e+02   8.1132545e+01   3.6648091e+02   1.4946982e+01   2.6318000e+02   9.7565600e+01   2.3419909e+02   1.1514073e+01
   3.5346273e+02   4.7720727e+00   2.5567727e+02   1.7880218e+02   1.0754000e+02   1.5224498e+02   3.7316455e+02   3.3250473e+01   2.2802818e+02   1.7523200e+01   3.2044727e+02   5.8087855e+01   1.7424909e+02   6.1109818e+00   2.9896182e+02   1.7628509e+01   2.9328455e+02   6.3982691e+01   8.2555455e+01   9.5471018e+01   1.7008091e+02  -6.5482909e+00   5.5158182e+01   1.0128280e+02   3.7366182e+02   1.5504342e+02   2.8602909e+02   5.1985818e+00   2.8849818e+02   1.9028727e+00   1.1139545e+02   1.3572745e+02   2.5472000e+02   5.1605818e+00   5.0240455e+02   1.7991273e+01   3.0902364e+02  -1.9703709e+01   4.7665636e+02   7.8335673e+01   1.1325091e+02   6.8208364e+00   1.3000545e+02   1.1573956e+02   1.3797909e+02   6.8669855e+01   3.4749727e+02   7.5738545e+00   4.7298000e+02  -1.1061127e+01   3.3114909e+02  -1.1491018e+01   1.6045909e+02   1.1258727e+01   2.7301727e+02  -2.2254109e+01   1.7991182e+02   4.4071524e+02   3.9737182e+02   5.3120727e+00   3.2230818e+02   6.8844364e+00   3.8816818e+02  -2.2280000e+00   3.2144909e+02   5.5749818e+00   3.2151364e+02   1.8254364e+01   3.7190455e+02   1.7206727e+01   4.3215564e+02   2.4569125e+01   2.9713727e+02   1.7744473e+01   3.2637273e+02   2.4529091e+00   1.6822273e+02   1.1958545e+01   2.6855636e+02   9.8609455e+00   5.4681818e+01   6.4027273e+00   3.0375273e+02  -1.1022945e+01   2.5273273e+02  -1.5670436e+01   1.0239727e+02   4.6354582e+01   1.9100091e+02   7.7917455e+00   3.6400636e+02   4.3979491e+01   2.5530182e+02  -1.5131418e+01   2.5346273e+02   4.8842982e+01   5.2796818e+02  -1.7178364e+01   3.1117545e+02  -1.2815855e+01   4.4043727e+02   1.8793200e+01   3.4768636e+02   1.7562364e+01   1.1559273e+02   1.0230985e+02   4.3207818e+02   6.4992000e+00   4.0321455e+02  -4.5078073e+01   3.2000564e+02   3.3921125e+01   3.1626545e+02  -1.8487273e-01   3.4715455e+02   2.5003636e+00   1.5187636e+02   1.6563535e+02   4.2001091e+02   2.1445818e+00   2.6536000e+02   1.1415120e+02   2.2414909e+02   9.5580727e+00
   3.4822273e+02   4.0412727e+00   2.4039727e+02   2.1940458e+02   9.1210000e+01   1.3874138e+02   4.1020455e+02   7.2372727e+00   2.3964818e+02   1.3453600e+01   2.6158727e+02   7.2556655e+01   1.6228909e+02  -1.9652218e+01   2.9282182e+02   2.5497091e+00   2.9185455e+02   6.9437091e+01   6.3315455e+01   9.9770218e+01   1.7332091e+02   8.0925091e+00   9.3678182e+01   5.4871200e+01   3.4128182e+02   1.3292382e+02   2.7145909e+02  -2.0445818e+01   3.2806818e+02  -9.9327273e+00   1.2725545e+02   1.1602865e+02   2.0810000e+02   3.1320182e+01   4.0549455e+02  -6.1059273e+00   3.0268364e+02  -5.8106509e+01   4.5870636e+02   8.0011673e+01   1.6368091e+02   1.9456436e+01   1.6477545e+02   1.0352796e+02   1.3825909e+02   5.2077455e+01   3.4039727e+02   1.9951855e+01   4.7403000e+02   4.1954873e+01   3.6952909e+02  -1.6511418e+01   1.2265909e+02   2.7732727e+01   2.6454727e+02   1.3423491e+01   2.3234182e+02   5.8290084e+02   3.2551182e+02   2.9720873e+01   2.6559818e+02   7.8912364e+00   3.3678818e+02  -9.7376000e+00   3.2221909e+02  -4.1566182e+00   2.9803364e+02   8.1827636e+00   3.7080455e+02   3.1947273e+00   3.9457564e+02   1.8905525e+01   3.0251727e+02   1.9240727e+00   3.4728273e+02  -3.1989091e-01   1.3541273e+02  -1.9026655e+01   2.2964636e+02   1.9063745e+01   5.1871818e+01  -9.0924727e+00   2.9736273e+02  -3.0031745e+01   2.3783273e+02  -1.9528436e+01   8.7637273e+01   2.6055382e+01   1.7966091e+02  -8.2510545e+00   3.3243636e+02   4.7215091e+01   2.6035182e+02  -1.0445418e+01   2.3313273e+02   4.7429382e+01   5.7253818e+02  -9.0339636e+00   3.5278545e+02  -3.0144655e+01   6.0884727e+02   1.0960400e+01   2.5723636e+02   1.8248364e+01   1.1545273e+02   1.0013105e+02   3.6392818e+02   1.1331200e+01   3.3003455e+02  -3.7693673e+01   2.6262564e+02   3.2371525e+01   2.9469545e+02   7.4907273e+00   3.1758455e+02   2.6385964e+01   1.3815636e+02   1.6401295e+02   3.5629091e+02  -3.6178182e+00   2.7853000e+02   1.2338760e+02   2.5619909e+02   4.7940727e+00
   4.2770273e+02   3.8112873e+01   2.6701727e+02   2.7185498e+02   1.0583000e+02   1.2581178e+02   4.3206455e+02   1.1818473e+01   2.8231818e+02   1.1230000e+01   3.1092727e+02   5.1709455e+01   1.9166909e+02   5.6173818e+00   3.0292182e+02   1.6311709e+01   2.8947455e+02   1.0209749e+02   6.5845455e+01   1.3980782e+02   2.3374091e+02  -3.8810909e+00   1.4624818e+02   8.4995600e+01   3.6975182e+02   1.4321622e+02   2.4006909e+02   2.2785382e+01   2.9116818e+02   2.1499273e+01   1.0268545e+02   1.3913425e+02   2.5491000e+02   1.1105382e+01   4.1059455e+02   4.4360727e+00   2.9802364e+02  -2.9543709e+01   4.1617636e+02   6.9984073e+01   2.0439091e+02  -1.6603636e+00   2.0281545e+02   1.4062476e+02   1.4487909e+02   6.8637855e+01   4.2977727e+02   3.9091455e+01   4.7607000e+02   2.1361673e+01   3.9724909e+02  -2.7109018e+01   1.3345909e+02  -8.8127273e-01   2.5659727e+02   2.1199491e+01   2.1482182e+02   5.3630244e+02   3.2660182e+02   9.4936727e+00   2.8368818e+02   2.7304036e+01   3.0702818e+02  -7.8768000e+00   3.1178909e+02   4.8778182e-01   2.8689364e+02  -7.8260364e+00   3.5810455e+02   1.0510727e+01   4.1086564e+02   3.7792325e+01   3.2222727e+02   2.2067273e+01   2.8509273e+02  -9.7746909e+00   1.3479273e+02  -1.0837055e+01   2.2312636e+02   1.4295345e+01   6.7201818e+01   2.2111273e+00   3.2136273e+02  -2.5717455e+00   2.4169273e+02   8.3276364e-01   1.0263727e+02   1.9575382e+01   1.7390091e+02   1.4497455e+00   2.9205636e+02   6.1445491e+01   2.7602182e+02   5.8309818e+00   2.5432273e+02   4.7584182e+01   5.8896818e+02   2.2751636e+01   3.0600545e+02  -4.0342255e+01   5.9955727e+02   1.6593600e+01   2.6628636e+02   2.9874364e+01   1.3011273e+02   5.0298255e+01   3.3987818e+02   2.9645200e+01   2.1521455e+02  -2.3328073e+01   2.7986564e+02   3.6082325e+01   3.0055545e+02  -1.3580727e+00   2.9491455e+02   3.1009564e+01   2.8220636e+02   7.8878945e+01   4.5239091e+02  -1.6358182e+00   3.4059000e+02   7.4012800e+01   2.3181909e+02   9.5544727e+00
   3.6817273e+02   1.2115273e+01   2.4786727e+02   1.3728698e+02   9.1590000e+01   1.5485098e+02   3.8711455e+02   1.9844473e+01   2.4040818e+02  -2.3672000e+00   2.5315727e+02   4.6751055e+01   1.1971909e+02   1.1323382e+01   3.1230182e+02   2.2661309e+01   3.0123455e+02   7.2156691e+01   6.1695455e+01   9.7949818e+01   2.3489091e+02  -1.7593091e+01   1.1848818e+02   7.9366400e+01   3.1318182e+02   1.2665182e+02   2.7830909e+02   1.5361818e+00   2.8916818e+02   7.6092727e+00   9.5495455e+01   1.2399945e+02   2.4401000e+02   3.6373818e+00   4.3592455e+02   1.7219673e+01   3.0621364e+02  -1.1338909e+01   3.9446636e+02   8.0150873e+01   1.9906091e+02  -2.1839636e+00   1.9510545e+02   1.3800156e+02   1.4116909e+02   5.7644655e+01   4.0987727e+02   3.3633455e+01   5.2650000e+02   1.2757273e+01   3.3700909e+02  -4.4798182e+00   1.2130909e+02   1.9890727e+01   2.7116727e+02   5.7538909e+00   2.2377182e+02   5.2473644e+02   3.5894182e+02   1.3906473e+01   2.9868818e+02   5.2040364e+00   3.7702818e+02   1.3332000e+00   3.1421909e+02   3.8633818e+00   2.7299364e+02  -4.5240364e+00   3.3485455e+02  -4.1292727e+00   4.1505564e+02   1.5647125e+01   3.0660727e+02  -6.1631273e+00   2.7952273e+02  -1.2189091e+01   1.3217273e+02  -1.2107455e+01   2.3531636e+02  -1.5819855e+01   5.3871818e+01   2.1327527e+01   3.9055273e+02  -3.9966945e+01   2.6935273e+02  -2.3860036e+01   8.8067273e+01   1.2640982e+01   1.9071091e+02   3.3849455e+00   3.6486636e+02   6.6050691e+01   2.6725182e+02  -1.3187418e+01   2.6184273e+02   4.2892582e+01   5.7005818e+02   7.3044364e+00   3.2884545e+02  -3.7669455e+01   5.5302727e+02   1.0256000e+01   3.2723636e+02   2.8448364e+01   1.2792273e+02   1.0123345e+02   3.8521818e+02   1.0628000e+01   5.6586455e+02  -3.8380073e+01   2.9476564e+02   2.2320325e+01   2.9117545e+02   2.9672327e+01   1.0977455e+02  -2.2292364e+00   3.0582636e+02   6.7649345e+01   4.3534091e+02  -6.1318182e+00   3.7047000e+02   8.4524000e+00   2.4357909e+02   4.2367273e-01
   3.2536273e+02   4.2500727e+00   2.2744727e+02   1.7402058e+02   8.4350000e+01   1.7381018e+02   2.9573455e+02   7.0148727e+00   2.4935818e+02  -1.3943200e+01   1.9606727e+02   4.3898255e+01   1.2624909e+02   2.9909818e+00   2.3449182e+02  -9.1638909e+00   2.6804455e+02   6.5381891e+01   5.7365455e+01   1.0829622e+02   2.1803091e+02  -2.0294291e+01   1.4239818e+02   3.2073600e+01   3.3704182e+02   1.3764302e+02   2.9678909e+02   1.4007782e+01   2.9135818e+02   1.0914073e+01   8.4875455e+01   8.4899055e+01   2.4763000e+02  -4.6221818e-01   4.1016455e+02   3.0230473e+01   3.0640364e+02  -1.8784109e+01   3.4870636e+02   1.3428167e+02   2.0030091e+02   7.0968364e+00   1.6362545e+02   1.2928996e+02   1.4578909e+02   3.3615055e+01   3.9782727e+02   1.7117455e+01   4.7607000e+02  -3.9832727e-01   4.1095909e+02  -1.1685818e+01   1.5505909e+02  -1.0592727e+00   2.6211727e+02  -4.9021091e+00   2.1277182e+02   5.0337644e+02   3.4541182e+02   1.5318873e+01   3.2683818e+02   3.5422036e+01   2.7911818e+02   3.1660000e+00   3.1225909e+02  -2.4998182e+00   2.8313364e+02   1.5564764e+01   3.6200455e+02  -2.5012727e+00   4.3400564e+02   1.0701125e+01   3.1932727e+02   8.6927273e-01   2.4261273e+02  -2.0186291e+01   1.5741273e+02  -1.0556655e+01   2.4431636e+02   2.0030145e+01   4.3441818e+01   6.3019273e+00   3.4294273e+02  -1.4438145e+01   2.3940273e+02  -4.1274036e+01   1.0911727e+02   1.4436982e+01   1.7680091e+02  -2.2622545e+00   3.7591636e+02   6.5126691e+01   3.1273182e+02   1.8604182e+01   2.4265273e+02   5.9517782e+01   5.6948818e+02  -2.1996364e-01   3.1256545e+02  -5.2207055e+01   6.0837727e+02   5.7080000e+00   3.4418636e+02   1.4542364e+01   1.4054273e+02   9.8263855e+01   3.4092818e+02   1.1561200e+01   5.0191455e+02  -2.3144073e+01   2.6196564e+02   3.6994325e+01   2.7464545e+02   2.4474727e+01   7.9874545e+01   2.0692764e+01   2.3687636e+02   7.2305345e+01   4.3358091e+02   2.8338982e+01   3.7647000e+02   1.7612400e+01   2.3590909e+02   9.9727273e-01
   3.4641273e+02   5.8560727e+00   2.6005727e+02   2.1822178e+02   8.7350000e+01   2.5724018e+02   3.3177455e+02   2.1751673e+01   2.8535818e+02   1.2606800e+01   1.9887727e+02   6.1053455e+01   1.3300909e+02   1.6220182e+01   2.6515182e+02   1.0853309e+01   3.1980455e+02   8.2341091e+01   7.3415455e+01   1.1968222e+02   2.5208091e+02  -8.9182909e+00   1.9810818e+02   3.8896800e+01   2.6932182e+02   1.2196062e+02   2.7235909e+02   1.1392182e+01   2.4101818e+02  -1.5488727e+01   1.3744545e+02   9.6163455e+01   2.7329000e+02   1.7154982e+01   4.9392455e+02   1.4479673e+01   3.0049364e+02  -3.8881309e+01   3.8760636e+02   7.1699673e+01   2.4611091e+02  -4.9979636e+00   1.6877545e+02   1.3120796e+02   8.1169091e+01   4.2354655e+01   4.5158727e+02   1.6006655e+01   4.9760000e+02  -2.3107273e+00   3.5714909e+02  -7.0010182e+00   2.2540909e+02   8.6627273e+00   2.9344727e+02  -2.2185091e+00   1.8058182e+02   3.5914164e+02   4.0989182e+02   1.0400473e+01   3.0383818e+02   1.9792036e+01   3.7016818e+02   1.4402000e+01   4.3716909e+02   1.4177382e+01   3.6513364e+02   1.9334764e+01   3.6380455e+02  -4.1952727e+00   4.4296564e+02   2.2224325e+01   3.1756727e+02   3.0007273e-01   2.6409273e+02  -1.8994691e+01   1.6717273e+02  -5.3374545e+00   2.3145636e+02   1.0438945e+01   4.6391818e+01  -1.1554073e+01   2.5594273e+02  -5.1678145e+01   2.3759273e+02  -3.1599236e+01   8.1307273e+01   1.0521782e+01   1.8790091e+02  -8.2402545e+00   3.2676636e+02   1.0547869e+02   3.0368182e+02  -7.1018182e+00   2.4770273e+02   6.6073782e+01   5.5820818e+02   6.8243636e-01   3.5912545e+02  -1.8311855e+01   5.1731727e+02   7.1728000e+00   3.1703636e+02  -1.6856364e+00   1.9059273e+02   1.1764985e+02   3.0516818e+02   7.1820000e+00   3.9880455e+02  -4.0015273e+01   2.8091564e+02   1.7288325e+01   2.8522545e+02  -4.9916727e+00   7.2014545e+01  -2.0843636e-01   1.6096636e+02   1.6757815e+02   4.3977091e+02   1.4323782e+01   4.0418000e+02   2.0335600e+01   1.9800909e+02   9.7892727e+00
   3.3084273e+02   1.3861673e+01   2.6177727e+02   1.9684418e+02   9.1970000e+01   2.1244058e+02   3.1792455e+02   1.9859673e+01   2.9355818e+02   1.3190800e+01   2.3739727e+02   5.8111855e+01   1.5714909e+02  -2.2410182e+00   2.4382182e+02   2.3749709e+01   3.0047455e+02   7.0977491e+01   9.0745455e+01   1.2029582e+02   2.7422091e+02   1.2170509e+01   7.7678182e+01   1.1867120e+02   2.6485182e+02   1.3246822e+02   2.8311909e+02  -1.6468618e+01   2.3235818e+02   1.7344073e+01   1.4001545e+02   8.9197855e+01   2.6306000e+02  -9.7366182e+00   3.6411455e+02   2.4824473e+01   3.0797364e+02  -4.4909709e+01   3.6341636e+02   7.2294873e+01   2.1106091e+02  -1.9623964e+01   1.6824545e+02   1.4053036e+02   1.4049909e+02   6.4988255e+01   4.0658727e+02   3.8066545e+00   4.8379000e+02   1.6454073e+01   3.9500909e+02   4.9301818e+00   2.1100909e+02   2.0914727e+01   2.6963727e+02  -7.1737091e+00   1.6258182e+02   4.1805164e+02   4.3541182e+02   1.8698873e+01   3.6802818e+02   4.2768364e+00   3.0778818e+02   1.8922400e+01   4.5321909e+02  -3.9661818e-01   3.7099364e+02  -1.5084036e+01   3.5515455e+02   2.6467273e+00   4.5619564e+02   1.3925925e+01   3.2875727e+02   1.4874873e+01   3.4437273e+02  -5.6709091e-01   1.6103273e+02  -1.1762545e+00   2.8002636e+02   1.7703345e+01   6.5491818e+01   2.1579273e+00   2.9322273e+02  -4.3230545e+01   2.6188273e+02  -2.4782436e+01   8.1637273e+01   2.1305382e+01   1.7776091e+02   6.3309455e+00   1.8153636e+02   1.5967709e+02   2.2630182e+02   4.0485818e+00   2.3618273e+02   3.5465382e+01   5.9105818e+02  -9.5655636e+00   3.6550545e+02  -2.6992255e+01   5.3714727e+02   5.8764000e+00   3.0043636e+02   2.0892364e+01   1.7583273e+02   1.5154065e+02   3.3249818e+02   1.2325600e+01   4.0733455e+02  -4.8577673e+01   2.7938564e+02   6.8807254e+00   2.8664545e+02  -9.7752727e+00   5.8344545e+01   1.1175164e+01   1.5325636e+02   1.7299495e+02   4.0468091e+02   1.4790982e+01   3.7783000e+02   2.2803600e+01   2.2286909e+02  -4.3895273e+00
   2.4303273e+02   5.8364727e+00   2.1605727e+02   1.8416178e+02   8.0450000e+01   1.8526218e+02   3.0930455e+02   4.3592727e+00   2.4707818e+02   1.1149200e+01   1.9263727e+02   3.6792655e+01   9.8149091e+01  -3.4210182e+00   2.2173182e+02  -5.2430909e+00   2.4033455e+02   4.5888691e+01   5.3175455e+01   1.0811142e+02   2.3746091e+02   6.1309091e-02   1.0996818e+02   6.5758000e+01   2.8747182e+02   1.4389862e+02   2.8787909e+02  -4.5594182e+00   2.6516818e+02   1.6859273e+01   1.1368545e+02   1.3335425e+02   2.9748000e+02   6.7397818e+00   3.3421455e+02   1.0166473e+01   2.9582364e+02   2.1229091e-01   3.6646636e+02   6.7000873e+01   2.2330091e+02   2.9768364e+00   1.6324545e+02   1.4870036e+02   1.1816909e+02   3.8294655e+01   3.9130727e+02   3.7390545e+00   4.5984000e+02  -1.5199927e+01   3.7714909e+02   8.1189818e+00   2.4090909e+02  -7.4272727e+00   2.6925727e+02   2.5476691e+01   1.8267182e+02   4.1211444e+02   3.8432182e+02   2.7396073e+01   4.0578818e+02   3.2346036e+01   3.8964818e+02   1.1993600e+01   4.8278909e+02   1.2997782e+01   3.3580364e+02   2.7061164e+01   3.9200455e+02   1.4898727e+01   4.3229564e+02   1.4457925e+01   3.4170727e+02   6.0788727e+00   3.5018273e+02   1.5688109e+01   1.6298273e+02  -1.4812255e+01   2.5869636e+02   8.7397455e+00   4.5821818e+01   1.4391527e+01   2.5698273e+02  -2.4091345e+01   2.8692273e+02  -2.9265636e+01   9.6877273e+01   1.3466182e+01   1.3738091e+02   1.3461345e+01   1.7314636e+02   1.8095829e+02   2.3016182e+02   1.0309782e+01   2.7275273e+02   4.3069782e+01   5.4981818e+02  -4.5463636e+00   3.5512545e+02  -2.1551855e+01   5.4302727e+02   2.9346000e+01   4.4908636e+02   3.9800364e+01   1.5269273e+02   1.5891185e+02   3.1687818e+02  -1.1994800e+01   4.5774455e+02  -1.9140473e+01   3.1067564e+02   9.8575254e+00   2.9560545e+02   1.4227927e+01   7.5634545e+01   6.9196364e-01   2.0087636e+02   1.3280535e+02   4.4629091e+02   2.7372182e+01   3.5436000e+02   1.1512000e+00   2.3467909e+02  -9.0543273e+00
   2.4713273e+02   1.0368473e+01   2.5615727e+02   1.7914378e+02   9.8020000e+01   2.5581658e+02   3.7873455e+02   2.3844873e+01   2.4431818e+02   1.8840000e+01   2.7258727e+02   6.8536655e+01   1.3562909e+02   1.6480582e+01   2.9330182e+02   1.6221309e+01   2.4571455e+02   5.4168291e+01   8.5085455e+01   1.3045862e+02   3.0193091e+02   8.0370909e-01   6.0058182e+01   8.6700800e+01   2.9323182e+02   1.3114782e+02   2.8783909e+02  -1.5796218e+01   2.1739818e+02   6.7808727e+00   1.2520545e+02   1.1348265e+02   2.7682000e+02   7.8725818e+00   3.6383455e+02   8.2668727e+00   3.0492364e+02  -1.7475709e+01   3.6241636e+02   6.1904873e+01   2.0811091e+02   2.9020364e+00   1.7039545e+02   1.3826836e+02   1.2402909e+02   5.1445855e+01   4.1034727e+02   1.2595855e+01   4.6074000e+02  -4.8919273e+00   4.3857909e+02  -1.1254182e+00   2.1015909e+02  -1.0667273e+01   2.5925727e+02   6.6566909e+00   2.3991182e+02   3.3082524e+02   4.3741182e+02   7.0088727e+00   3.3597818e+02   1.8170836e+01   3.3302818e+02  -2.8668000e+00   3.8416909e+02   4.4573818e+00   3.5318364e+02   1.6870764e+01   3.4165455e+02   1.0876727e+01   4.6291564e+02   2.6868325e+01   2.8927727e+02   9.8432727e+00   3.6280273e+02  -1.5041491e+01   1.6498273e+02   1.6747745e+01   2.6288636e+02   2.4644545e+01   5.7581818e+01   1.5310727e+01   2.9679273e+02  -6.7961455e+00   2.5383273e+02  -1.8328436e+01   8.3257273e+01   5.7857818e+00   1.6823091e+02   1.3993345e+01   1.7272636e+02   1.6657189e+02   2.5911182e+02  -1.3436218e+01   2.4865273e+02   1.1137782e+01   5.1286818e+02   2.5789636e+01   3.6617545e+02  -2.5715855e+01   5.8102727e+02   4.0716000e+01   3.9113636e+02   1.5886364e+01   1.5040273e+02   1.4352505e+02   2.7435818e+02   7.1668000e+00   4.3727455e+02  -2.9802873e+01   2.7267564e+02   2.5037525e+01   3.0883545e+02   3.0069527e+01   6.3534545e+01   1.2139964e+01   1.5625636e+02   1.8285495e+02   4.1672091e+02  -1.2642218e+01   3.4765000e+02   1.6158000e+01   2.3081909e+02  -2.9355273e+00
   2.3560273e+02   3.8608727e+00   2.7501727e+02   1.9759498e+02   1.0478000e+02   2.3736578e+02   3.5782455e+02   1.6427673e+01   2.6812818e+02   4.4985200e+01   2.7434727e+02   6.5585855e+01   1.2914909e+02   3.4948982e+01   2.7901182e+02  -8.4454909e+00   2.3613455e+02   6.6604691e+01   7.7935455e+01   1.5384062e+02   2.7379091e+02  -1.9950909e+00   8.2728182e+01   6.9987200e+01   2.6313182e+02   9.0985818e+01   2.6502909e+02   3.0358582e+01   1.7758818e+02   3.1556727e+00   1.1330545e+02   1.4528465e+02   2.6939000e+02  -6.1530182e+00   4.0821455e+02   3.8164727e+00   3.7444364e+02  -3.1987309e+01   4.0522636e+02   4.8620073e+01   1.9920091e+02   3.4248364e+00   1.5558545e+02   1.0616316e+02   1.3397909e+02   2.6609855e+01   4.1630727e+02   2.0359055e+01   4.7045000e+02   1.6951273e+01   3.9462909e+02  -2.2899418e+01   1.8760909e+02   2.1586727e+01   2.6392727e+02   5.1430909e+00   2.7443182e+02   2.8277364e+02   3.9951182e+02   4.3308727e+00   3.6316818e+02   3.4565636e+01   5.1207818e+02   2.0149200e+01   4.0387909e+02   3.1120582e+01   3.4575364e+02  -1.2964836e+01   4.4390455e+02   2.0496727e+01   4.4900564e+02   2.0031125e+01   3.3660727e+02   3.0916873e+01   3.2085273e+02   1.2984509e+01   2.1512273e+02  -1.6123455e+01   3.1702636e+02  -6.6654545e-02   4.6681818e+01   1.9092727e+01   3.1884273e+02  -2.0800145e+01   2.5664273e+02  -2.9743236e+01   7.8537273e+01   3.9883382e+01   1.6619091e+02   7.4965455e+00   1.7929636e+02   1.6199629e+02   2.5268182e+02   2.8788182e+01   2.5818273e+02   5.8085382e+01   4.8486818e+02   5.1696364e+00   2.9978545e+02  -2.8454655e+01   5.3349727e+02   1.7638400e+01   3.5493636e+02   1.3182364e+01   1.9059273e+02   1.0716985e+02   3.4440818e+02   3.2942800e+01   3.6933455e+02  -6.1017673e+01   2.9029564e+02   1.6677925e+01   2.9750545e+02   1.4025927e+01   7.9914545e+01   1.0539564e+01   2.4696636e+02   8.5358145e+01   4.0858091e+02   3.7388982e+01   3.4924000e+02   5.3808000e+00   2.0319909e+02  -1.1345927e+01
   2.1060273e+02   8.2408727e+00   2.5063727e+02   1.9520538e+02   8.6540000e+01   1.9492498e+02   2.7882455e+02   1.4077673e+01   2.0269818e+02  -4.1104000e+00   2.7234727e+02   4.6885855e+01   1.0800909e+02   1.8310182e+01   2.6030182e+02  -6.4686909e+00   2.0261455e+02   5.8956291e+01   8.1035455e+01   1.1102262e+02   2.2498091e+02   1.3397091e+00   1.0629818e+02   3.6151600e+01   2.9313182e+02   1.1744582e+02   2.7916909e+02   1.4897382e+01   2.1901818e+02   1.1651273e+01   1.2415545e+02   1.4884665e+02   2.6339000e+02   1.5086982e+01   4.6245455e+02   2.3772727e+00   3.4097364e+02  -2.0169709e+01   4.2203636e+02   8.2225273e+01   2.0396091e+02  -9.5963636e-02   1.5619545e+02   1.2640436e+02   1.0240909e+02   3.9745455e+01   4.2039727e+02   4.3618545e+00   5.0726000e+02  -1.3223527e+01   4.2800909e+02  -8.3798182e+00   1.8730909e+02   5.4107273e+00   2.6644727e+02   4.8914909e+00   1.5639182e+02   3.7864684e+02   3.7599182e+02   1.7972473e+01   3.2292818e+02   1.1024836e+01   6.2335818e+02   9.2468000e+00   4.0297909e+02   6.9525818e+00   3.8613364e+02   2.9947636e+00   4.5390455e+02   1.7946727e+01   4.6453564e+02   3.1738725e+01   3.4437727e+02  -1.2747273e+00   3.1071273e+02  -2.0534291e+01   1.6379273e+02   4.0329455e+00   3.4817636e+02   9.7713455e+00   5.2391818e+01   8.7759273e+00   3.3908273e+02  -2.9799345e+01   2.1459273e+02  -1.3809236e+01   6.7687273e+01   1.4461382e+01   1.4471091e+02   2.1164945e+01   1.7191636e+02   1.6567669e+02   2.4587182e+02   9.5729818e+00   2.7280273e+02   4.9015782e+01   5.2805818e+02  -3.5255636e+00   3.0223545e+02  -4.1930655e+01   4.7361727e+02   7.4288000e+00   4.5173636e+02   3.8138364e+01   1.5911273e+02   8.7358255e+01   3.4468818e+02   1.1450400e+01   3.5197455e+02  -2.3858873e+01   2.7524564e+02   4.0021925e+01   2.7022545e+02   6.4983273e+00   7.5634545e+01   2.9741964e+01   2.6239636e+02   5.2983745e+01   4.1720091e+02   1.8393818e+00   3.5200000e+02   1.2040000e+01   1.8929909e+02  -1.0653927e+01
   2.1246273e+02   1.1242073e+01   2.3353727e+02   1.8486338e+02   9.1210000e+01   1.7626138e+02   2.9501455e+02  -1.7375273e+00   2.2731818e+02   1.3900000e+00   2.6568727e+02   4.5708655e+01   1.0328909e+02  -2.7922182e+00   2.6749182e+02   1.7006109e+01   2.6161455e+02   7.4186291e+01   4.5695455e+01   1.1694982e+02   2.0070091e+02  -1.2337891e+01   1.0772818e+02   7.3672000e+00   2.8018182e+02   1.1905182e+02   3.3149909e+02  -4.5790182e+00   2.4920818e+02   1.3426073e+01   1.1296545e+02   1.4351185e+02   2.5591000e+02   1.5255382e+01   5.2935455e+02  -2.0472727e-01   3.6349364e+02  -8.6813091e+00   4.5532636e+02   7.5662073e+01   2.2768091e+02   2.3643636e-01   1.5219545e+02   1.3153436e+02   1.1959909e+02   3.2610255e+01   3.5449727e+02   1.7738545e+00   4.6655000e+02  -8.6367273e+00   3.5691909e+02  -1.0882618e+01   2.0225909e+02   9.1647273e+00   3.0254727e+02   2.5234909e+00   1.7610182e+02   4.3064004e+02   3.8065182e+02   9.8396727e+00   2.9887818e+02   2.4608836e+01   4.7173818e+02   2.1896400e+01   4.4102909e+02   9.1985818e+00   3.8832364e+02   1.5295636e+00   3.9085455e+02  -3.5592727e+00   4.8672564e+02   3.4963525e+01   3.4213727e+02   2.4424473e+01   2.7695273e+02  -9.1234909e+00   1.6146273e+02  -2.8806545e+00   3.4378636e+02   6.4254545e-01   4.6921818e+01  -5.9647273e-01   3.3289273e+02  -1.4494145e+01   2.1854273e+02  -2.5985236e+01   7.1727273e+01   2.0618182e+01   1.9033091e+02   2.0895345e+01   1.5991636e+02   1.5125669e+02   2.3359182e+02  -1.7746182e+00   1.8594273e+02   8.7534582e+01   4.9686818e+02   9.1196364e+00   2.7456545e+02  -4.3107055e+01   5.8914727e+02   1.9426400e+01   3.8413636e+02   1.6196364e+01   1.5864273e+02   1.0786585e+02   4.1564818e+02   4.5053600e+01   3.5027455e+02   5.0712727e-01   2.4962564e+02   5.1715254e+00   2.8807545e+02   1.2970327e+01   6.9964545e+01   2.8655636e+00   2.3811636e+02   1.1692615e+02   3.8706091e+02   3.0970582e+01   3.6406000e+02   2.0375200e+01   2.0390909e+02  -2.4027273e+00
   2.4375273e+02   2.3968873e+01   2.5777727e+02   2.1749418e+02   1.0702000e+02   1.8575658e+02   3.7973455e+02   1.4144873e+01   2.7216818e+02   1.2992000e+01   3.0030727e+02   4.8029055e+01   1.3638909e+02   4.6597818e+00   2.8349182e+02   6.5761091e+00   3.2899455e+02   7.2985891e+01   8.0935455e+01   1.4679062e+02   2.4889091e+02   8.1969091e+00   1.2067818e+02   4.7951200e+01   3.1318182e+02   1.0160182e+02   2.8121909e+02   1.4303382e+01   2.5697818e+02   3.9444727e+00   1.2477545e+02   1.4451705e+02   2.3882000e+02   2.4812582e+01   4.9011455e+02   1.9264473e+01   3.7573364e+02  -1.9850509e+01   4.3308636e+02   1.3186127e+02   2.0925091e+02  -6.1891636e+00   1.4577545e+02   1.1194796e+02   1.2816909e+02   4.9404655e+01   3.4634727e+02   2.9005855e+01   4.1617000e+02   1.9533673e+01   3.8143909e+02  -3.3174218e+01   1.5775909e+02   2.6224727e+01   2.9640727e+02   1.1824691e+01   1.8963182e+02   3.9160764e+02   3.5718182e+02   2.5187273e+01   3.2211818e+02   2.0989636e+01   4.6426818e+02   3.6494000e+01   8.7119091e+01   4.6138182e-01   3.9513364e+02   4.8947636e+00   4.3790455e+02   1.4976727e+01   4.9857564e+02   1.6495525e+01   3.4303727e+02   2.7922473e+01   3.2714273e+02  -1.1038691e+01   1.8646273e+02   1.9499345e+01   3.0764636e+02   2.3683745e+01   4.0111818e+01  -6.8616727e+00   3.1541273e+02  -1.7815745e+01   2.0059273e+02  -1.1692364e+00   8.5777273e+01   3.2634182e+01   1.8904091e+02   2.8085455e+00   1.5786636e+02   1.6237069e+02   2.3573182e+02  -1.4095818e+01   8.8802727e+01   1.1640578e+02   4.7139818e+02   8.1723636e-01   3.4128545e+02  -2.9724655e+01   5.2443727e+02   3.6243200e+01   3.4798636e+02   3.6838364e+01   1.6664273e+02   8.4565855e+01   4.0583818e+02   1.4458400e+01   4.3286455e+02  -2.7570073e+01   2.7715564e+02   1.5159125e+01   2.8374545e+02  -4.1132727e+00   6.7344545e+01   6.4516364e-01   1.3187636e+02   1.9209535e+02   4.2815091e+02   1.7733818e+00   3.2730000e+02  -4.3340000e+00   2.0981909e+02   6.7444727e+00
   2.5832273e+02   7.2832727e+00   2.5877727e+02   2.0389418e+02   8.3020000e+01   1.5634658e+02   4.0944455e+02   1.2818073e+01   2.4883818e+02   2.0084000e+00   2.7201727e+02   7.2442255e+01   1.2243909e+02   4.5357818e+00   2.6287182e+02   2.2845709e+01   3.0109455e+02   6.9977891e+01   1.0003545e+02   1.4698262e+02   1.7579091e+02   4.5994909e+01   1.2062818e+02   2.8005200e+01   3.2813182e+02   1.5687582e+02   3.0011909e+02  -3.9286182e+00   2.9754818e+02   2.1888873e+01   1.3887545e+02   1.4404905e+02   2.2325000e+02   1.3538182e+01   5.3640455e+02  -1.8687273e+00   3.3787364e+02  -3.3251709e+01   2.6927636e+02   4.2158607e+02   2.2244091e+02   1.3565636e+01   1.6919545e+02   1.0641436e+02   1.5521909e+02   5.3050655e+01   3.3130727e+02   2.5779055e+01   4.6588000e+02  -7.6331273e+00   3.3924909e+02  -7.9901818e-01   1.4690909e+02  -9.4572727e+00   2.9178727e+02   9.6242909e+00   3.3843182e+02   1.7065364e+02   3.6856182e+02   1.4516873e+01   4.3049818e+02   2.9079236e+01   4.4230818e+02   1.3200800e+01   6.8789091e+01  -4.6422182e+00   3.5227364e+02   2.4943564e+01   3.9930455e+02   1.1147273e+00   4.6786564e+02   3.1802325e+01   3.4351727e+02   1.3074073e+01   3.5185273e+02  -4.6854909e+00   2.2788273e+02   5.2857455e+00   1.1826636e+02   8.3414545e-01   3.6301818e+01   2.4013127e+01   3.1389273e+02  -2.7594145e+01   2.3126273e+02  -1.3472836e+01   9.0117273e+01   2.3476982e+01   1.9471091e+02   1.5974945e+01   1.6624636e+02   1.5461029e+02   2.3478182e+02   8.2201818e+00   9.8802727e+01   1.3288578e+02   4.7862818e+02  -6.8011636e+00   3.1306545e+02  -2.5577055e+01   5.1355727e+02   2.5173600e+01   3.7498636e+02   5.1283636e+00   2.4192273e+02   5.9493455e+01   4.7826818e+02   1.4234000e+01   4.3656455e+02  -3.9626073e+01   2.4148564e+02   2.1912725e+01   2.8645545e+02   2.0669927e+01   6.1874545e+01   1.5942764e+01   2.3482636e+02   8.5859345e+01   2.8777091e+02  -1.2762182e+00   3.0142000e+02   1.6206400e+01   2.2424909e+02   1.2640073e+01
   2.4370273e+02  -1.2117127e+01   2.1548727e+02   1.7863738e+02   7.0060000e+01   1.3224338e+02   3.4863455e+02  -7.0271273e+00   2.4293818e+02   7.5204000e+00   2.6611727e+02   5.4674255e+01   1.4543909e+02  -3.2542182e+00   2.4187182e+02  -2.0614291e+01   2.8885455e+02   3.4487091e+01   6.2465455e+01   1.0302822e+02   1.0917091e+02   4.0944509e+01   2.5778182e+01   7.4213200e+01   3.2609182e+02   1.4937902e+02   2.6368909e+02   9.2757818e+00   2.8016818e+02   4.3292727e+00   1.1501545e+02   1.2443785e+02   2.5187000e+02   7.2858182e-01   4.5716455e+02   9.7604727e+00   3.6459364e+02  -3.4869309e+01   2.8470636e+02   3.9545167e+02   2.2468091e+02  -2.9935636e+00   2.1105545e+02   1.7091556e+02   1.3564909e+02   7.0896255e+01   2.8720727e+02   7.6370545e+00   5.2955000e+02   4.5632727e+00   3.7757909e+02  -1.8245418e+01   1.9630909e+02   1.9990727e+01   2.7073727e+02   1.5218291e+01   4.2029182e+02   8.6674836e+01   3.5284182e+02  -2.3655273e+00   3.8568818e+02   6.0940364e+00   4.4497818e+02   3.1987200e+01   8.3169091e+01   1.9397382e+01   2.9913364e+02  -1.3385236e+01   4.0350455e+02   1.9278727e+01   4.6405564e+02   1.6447125e+01   3.8122727e+02   1.6057273e+01   3.4490273e+02  -1.6839491e+01   2.2450273e+02   7.0761455e+00   1.1917636e+02   2.9191345e+01   5.1491818e+01  -6.0120727e+00   3.5246273e+02  -3.3779745e+01   2.1173273e+02  -7.7204364e+00   1.1211727e+02  -2.6130182e+00   1.6761091e+02   1.2422945e+01   1.6272636e+02   1.3879189e+02   2.3154182e+02  -4.7606182e+00   8.7372727e+01   1.2790018e+02   4.8110818e+02   1.4000436e+01   3.2134545e+02  -3.6629455e+01   4.6579727e+02   1.1344400e+01   3.5863636e+02   1.5036364e+01   2.4302273e+02   5.7305455e+01   5.0368818e+02   1.9150400e+01   4.7315455e+02  -4.2373273e+01   2.7134564e+02   4.1953925e+01   2.9588545e+02   1.3775527e+01   9.1344545e+01   3.9516364e-01   2.6534636e+02   6.2177745e+01   4.1834091e+02   6.8481818e+00   3.1506000e+02   1.6295200e+01   2.2219909e+02   3.3740727e+00
   3.1465273e+02   2.7586873e+01   2.5286727e+02   1.9959698e+02   1.2597000e+02   1.6753058e+02   4.1920455e+02   4.5672727e+00   3.0093818e+02   6.3104000e+00   2.8934727e+02   6.6335855e+01   3.7647909e+02   1.2162582e+01   2.9373182e+02   1.1756909e+01   3.1171455e+02   7.1988291e+01   6.5885455e+01   1.3414462e+02   1.4284091e+02   1.0870909e+01   1.2134818e+02   7.9476000e+00   2.6432182e+02   1.5836062e+02   2.8192909e+02   1.5006582e+01   2.7158818e+02   2.0735673e+01   1.3006545e+02   1.5171385e+02   2.3634000e+02   1.1780982e+01   4.0606455e+02   1.1418473e+01   3.4335364e+02  -4.7500109e+01   2.5241636e+02   4.3312487e+02   2.0201091e+02  -1.5849964e+01   2.0296545e+02   1.0966276e+02   1.6221909e+02   1.0977065e+02   3.4215727e+02  -1.1658945e+01   3.1764000e+02  -5.9139273e+00   1.2343909e+02   1.4175782e+01   1.5620909e+02  -2.6512727e+00   2.7325727e+02   8.2066909e+00   4.4486182e+02   5.4089236e+01   3.7856182e+02   1.6906873e+01   3.9459818e+02   3.1861236e+01   4.4173818e+02   1.4916400e+01   5.3739091e+01   2.1851782e+01   3.3956364e+02   6.2403636e+00   4.0920455e+02   1.7727273e+00   4.9334564e+02   2.8293925e+01   3.6808727e+02   5.3984727e+00   2.8271273e+02  -1.8864291e+01   2.1555273e+02  -1.2978545e+00   1.1117636e+02   2.4111345e+01   6.6011818e+01   1.1546327e+01   3.7613273e+02  -1.4623345e+01   2.0150273e+02  -1.5812036e+01   1.7211727e+02   3.6346982e+01   1.7490091e+02   2.2079745e+01   1.6553636e+02   1.5499709e+02   2.5930182e+02   3.6385818e+00   1.0908273e+02   1.0463338e+02   4.6158818e+02  -2.1677964e+01   3.2767545e+02  -5.4075855e+01   5.4814727e+02   2.5936400e+01   3.7363636e+02   1.1486364e+01   2.0959273e+02   6.3459855e+01   3.7954818e+02   6.4216000e+00   4.4003455e+02  -2.0143673e+01   2.7286564e+02   3.2782325e+01   3.1393545e+02   1.6215273e+00   6.9204545e+01   1.6166364e+01   2.4511636e+02   8.3936145e+01   3.9539091e+02  -7.1758182e+00   3.0000000e+02   1.2910000e+01   2.3529909e+02  -5.7639273e+00
   3.2746273e+02   3.6992073e+01   2.5286727e+02   2.4174698e+02   1.0416000e+02   1.7113538e+02   4.1330455e+02   2.5799273e+01   3.2107818e+02   4.5092000e+00   2.9972727e+02   9.6075455e+01   3.2419909e+02   2.3774982e+01   3.1492182e+02   2.0641709e+01   3.4209455e+02   7.7797891e+01   1.0293545e+02   1.4403062e+02   1.7103091e+02   3.6275709e+01   1.1743818e+02   2.7070400e+01   3.3975182e+02   1.7932622e+02   3.0192909e+02   1.3216582e+01   3.1373818e+02  -1.7026327e+01   1.0358545e+02   1.2006225e+02   2.8629000e+02   4.2684982e+01   4.1021455e+02   1.6846473e+01   3.0816364e+02  -3.1544909e+01   2.4303636e+02   4.1197527e+02   1.8515091e+02   9.2883636e-01   1.6924545e+02   1.0741036e+02   1.3125909e+02   5.0347455e+01   2.8677727e+02   1.8341455e+01   3.8588000e+02   2.8168727e+00   9.9729091e+01  -1.1597418e+01   1.5690909e+02  -1.7257273e+01   2.6511727e+02   1.5617891e+01   4.1472182e+02   5.2980436e+01   3.3737182e+02   1.4062073e+01   3.6426818e+02   1.1577636e+01   4.1188818e+02   2.8404400e+01   6.1549091e+01  -1.2303018e+01   3.1046364e+02  -1.5331636e+01   3.7805455e+02   2.0014727e+01   4.5157564e+02   4.2205525e+01   3.3280727e+02   1.3220873e+01   3.1514273e+02  -9.7986909e+00   1.8698273e+02   8.5077455e+00   1.1607636e+02   2.7193455e+00   5.9351818e+01  -6.9208727e+00   2.9008273e+02  -2.9309345e+01   2.3750273e+02  -2.0732036e+01   1.7701727e+02   1.9384982e+01   1.4261091e+02   2.8129455e+00   1.6081636e+02   1.4790469e+02   2.3035182e+02  -1.1705418e+01   9.7752727e+01   1.1306978e+02   4.9781818e+02   6.4736364e+00   3.0745545e+02  -1.3848255e+01   5.4596727e+02  -8.2920000e-01   3.6688636e+02   3.6226364e+01   1.8311273e+02   6.4388255e+01   4.2578818e+02   1.1672400e+01   3.8997455e+02  -3.1248873e+01   2.6776564e+02   8.9603254e+00   3.3612545e+02   1.2846327e+01   7.2824545e+01  -8.9832364e+00   2.7782636e+02   7.4129345e+01   3.3463091e+02   4.0149818e+00   3.1365000e+02   1.2228000e+01   2.3709909e+02  -4.1479273e+00
   3.6475273e+02   1.5768873e+01   2.4715727e+02   1.7077378e+02   1.0240000e+02   1.4908618e+02   3.8473455e+02  -2.6751273e+00   2.8616818e+02   1.5592000e+01   2.0772727e+02   1.4653545e+02   3.4271909e+02   8.5333818e+00   3.6749182e+02   4.0961091e+00   2.9142455e+02   7.7901491e+01   8.6415455e+01   1.2092222e+02   7.0410909e+01   1.0147531e+02   1.2843818e+02   2.0950400e+01   2.8628182e+02   1.7665382e+02   2.9030909e+02  -2.1713818e+01   3.2263818e+02  -1.0208327e+01   1.0434545e+02   1.1715145e+02   2.4339000e+02   3.7869818e+00   4.8230455e+02   3.3599273e+01   3.2844364e+02  -2.1687309e+01   2.3455636e+02   4.1751367e+02   1.4454091e+02   1.4417636e+01   1.9539545e+02   1.0902836e+02   1.6711909e+02   7.9998655e+01   3.7039727e+02   1.0701855e+01   3.1617000e+02  -5.3263273e+00   1.5086909e+02  -1.6878618e+01   1.7620909e+02   7.7987273e+00   2.9401727e+02   1.0158909e+00   4.5105182e+02   5.2834036e+01   3.7565182e+02   5.9996727e+00   2.7835818e+02   3.3020436e+01   3.5354818e+02   1.7641600e+01   5.7639091e+01   1.1439782e+01   3.1637364e+02  -5.6144364e+00   3.2040455e+02   2.1726727e+01   3.6096564e+02   1.9834325e+01   3.0756727e+02  -7.0992727e-01   3.1904273e+02  -9.3906909e+00   1.1631273e+02  -5.8886545e+00   9.6506364e+01   2.4904945e+01   5.5391818e+01   8.5359273e+00   3.2308273e+02  -2.1139345e+01   2.0850273e+02  -1.8032036e+01   1.7296727e+02   1.5708982e+01   1.7395091e+02  -4.6425455e-01   1.3467636e+02   1.5894589e+02   2.3906182e+02   9.3077818e+00   9.5602727e+01   1.3924178e+02   4.9491818e+02  -8.6343636e+00   3.2128545e+02  -3.7234655e+01   5.1590727e+02   1.8515600e+01   3.2373636e+02   2.2428364e+01   1.6426273e+02   4.7946255e+01   4.5202818e+02   2.0003200e+01   4.0039455e+02  -3.2912473e+01   2.6343564e+02   2.8206725e+01   3.1388545e+02   2.4195527e+01   6.9774545e+01   2.0880764e+01   2.7044636e+02   8.2529745e+01   4.0629091e+02  -3.0478182e+00   3.3247000e+02   2.4432400e+01   2.3962909e+02   5.5996727e+00
   3.2103273e+02  -1.7403527e+01   2.3096727e+02   1.5649898e+02   9.7210000e+01   1.2316138e+02   3.4930455e+02   1.3539273e+01   2.5750818e+02   6.4548000e+00   1.3234727e+02   1.7475585e+02   1.4086909e+02  -1.8368618e+01   2.5820182e+02  -1.7630691e+01   2.1842455e+02   3.7501491e+01   6.2985455e+01   9.3946618e+01   4.1510909e+01   6.5547309e+01   1.3562818e+02   3.3755200e+01   3.3561182e+02   1.5870742e+02   3.0654909e+02  -1.8483018e+01   3.2835818e+02   9.6640727e+00   9.6115455e+01   1.2127985e+02   2.5277000e+02   8.9658182e-01   4.6916455e+02  -2.4395273e+00   4.5140364e+02  -3.3814109e+01   2.4951636e+02   4.0983687e+02   1.4387091e+02  -1.1958764e+01   1.9219545e+02   1.4114436e+02   1.3373909e+02   5.4149055e+01   3.8910727e+02   1.2535055e+01   5.5922000e+02  -1.0810327e+01   3.1700909e+02  -1.1639818e+01   1.7295909e+02   1.5587273e+00   3.1797727e+02   2.3289091e+01   4.6872182e+02   6.1370436e+01   3.2413182e+02   1.7261273e+01   2.8859818e+02   1.6481236e+01   3.0073818e+02   3.0106400e+01   7.3169091e+01   6.6273818e+00   2.9089364e+02   3.0803964e+01   4.4915455e+02   1.3326727e+01   3.4505564e+02   5.4867125e+01   3.0694727e+02   1.4289673e+01   2.9209273e+02  -1.9804691e+01   1.5584273e+02   6.0489455e+00   1.0217636e+02   2.3641345e+01   6.1061818e+01   4.8923273e+00   4.5541273e+02  -2.7295745e+01   2.1788273e+02  -2.8642436e+01   1.7320727e+02   3.0779782e+01   2.1114091e+02   4.0905455e+00   1.6376636e+02   1.4323869e+02   2.4449182e+02   1.2543382e+01   1.0108273e+02   1.1861338e+02   4.8210818e+02   1.4010436e+01   2.8912545e+02  -3.2271855e+01   4.5155727e+02   1.0843600e+01   4.4998636e+02   8.2283636e+00   2.0192273e+02   5.4263455e+01   3.2045818e+02   2.2048800e+01   3.6191455e+02  -3.3474073e+01   2.6976564e+02   1.7030325e+01   3.3217545e+02   5.3923273e+00   1.7120455e+02  -4.5736364e+00   2.6553636e+02   6.0782545e+01   4.0129091e+02   1.1642182e+01   3.2606000e+02   7.6452000e+00   2.0671909e+02   1.0142473e+01
   3.9127273e+02   2.7977273e+01   3.7772727e+02   4.8568182e+01   1.1049000e+02   1.4509898e+02   3.5377455e+02  -1.0083273e+00   2.9893818e+02   2.3470400e+01   2.3192727e+02   8.7119455e+01   1.6024909e+02   4.0981818e-02   2.9696182e+02   1.4888509e+01   2.7813455e+02   7.5764691e+01   7.0175455e+01   1.1765142e+02   4.7130909e+01   7.9187709e+01   7.6018182e+01   8.4334000e+01   3.7342182e+02   1.2335262e+02   2.3773909e+02  -3.2698218e+01   3.4039818e+02   1.2230873e+01   1.0092545e+02   8.1615055e+01   2.5501000e+02   4.1373818e+00   3.7906455e+02   2.5388473e+01   5.2440364e+02  -1.7934109e+01   2.4717636e+02   3.9669407e+02   1.2525091e+02   5.6208364e+00   1.6015545e+02   1.1389756e+02   1.5011909e+02   6.3788655e+01   3.4739727e+02   1.5301855e+01   4.5560000e+02   2.8329273e+01   3.7967909e+02  -4.3234182e+00   1.6210909e+02   2.1076727e+01   2.8844727e+02  -1.2438509e+01   4.8777182e+02   6.5276436e+01   3.8146182e+02   8.3448727e+00   2.7773818e+02   1.7690036e+01   3.5135818e+02  -2.2832000e+00   5.2499091e+01  -3.0490182e+00   2.6489364e+02   1.2883964e+01   4.2345455e+02   3.2727273e-02   3.4672564e+02   1.7493525e+01   3.4294727e+02   3.6409673e+01   2.7814273e+02  -1.0358691e+01   1.4036273e+02  -1.7952655e+01   9.4506364e+01   1.8304945e+01   4.6391818e+01   1.4959273e+00   3.2170273e+02  -8.2689455e+00   2.2169273e+02  -5.0657236e+01   1.8415727e+02   2.6903782e+01   2.0828091e+02   4.6993455e+00   1.7567636e+02   1.4742589e+02   2.6749182e+02  -1.1966618e+01   1.0199273e+02   1.3396058e+02   4.7653818e+02  -1.1303964e+01   3.3339545e+02  -2.4253455e+01   4.6667727e+02   2.0864000e+01   3.0078636e+02   1.7914364e+01   1.5950273e+02   5.4467055e+01   3.9097818e+02   2.5887200e+01   3.3580455e+02  -5.3915273e+01   2.8057564e+02   1.4025525e+01   2.9245545e+02   6.1992727e-01   3.5177455e+02   1.7650764e+01   2.7030636e+02   3.6160945e+01   4.2277091e+02   7.9237818e+00   3.3653000e+02   1.4927600e+01   2.3571909e+02   1.5962473e+01
   4.0508273e+02   9.7324727e+00   3.5291727e+02   1.0112298e+02   1.0187000e+02   1.6026858e+02   4.1863455e+02   2.9462873e+01   2.7035818e+02   1.7666800e+01   2.7639727e+02   7.5321855e+01   2.1057909e+02   1.1344582e+01   1.7892182e+02   1.0804171e+02   2.8447455e+02   1.0487749e+02   7.7695455e+01   9.5149818e+01   6.7840909e+01   1.0487091e+02   1.0672818e+02   7.8067200e+01   3.2537182e+02   1.2000662e+02   2.2402909e+02  -1.2121418e+01   2.7182818e+02   2.2716473e+01   8.8495455e+01   9.2419455e+01   2.6901000e+02   1.1167382e+01   3.4483455e+02   9.8868727e+00   4.0763364e+02  -2.7352509e+01   2.3984636e+02   3.7113047e+02   1.8692091e+02   1.8457236e+01   1.6824545e+02   1.2901036e+02   1.3654909e+02   5.7634255e+01   3.9396727e+02   1.8196255e+01   5.4145000e+02  -2.1587273e+00   3.4481909e+02  -1.6154618e+01   1.6375909e+02   8.8947273e+00   2.5125727e+02   5.8266909e+00   4.3934182e+02   6.4250836e+01   3.5070182e+02  -6.0043273e+00   2.6164818e+02   2.3307236e+01   4.1854818e+02   1.7201600e+01   5.2549091e+01   1.9896982e+01   2.7389364e+02   3.8239636e+00   4.1270455e+02   6.6427273e+00   3.6629564e+02   3.3077925e+01   3.2989727e+02   1.8453673e+01   3.2890273e+02  -4.5594909e+00   1.3850273e+02  -1.9803855e+01   9.3746364e+01   1.7795745e+01   6.2491818e+01   2.0792727e-01   3.1960273e+02  -3.4000945e+01   2.2469273e+02  -2.1477236e+01   8.2827273e+01  -9.9898182e+00   1.6747091e+02   5.5341455e+00   1.6386636e+02   1.5870069e+02   2.5411182e+02   1.1913782e+01   9.1752727e+01   8.8739782e+01   5.1605818e+02  -4.0855636e+00   3.0467545e+02  -2.4575855e+01   5.7514727e+02  -5.8736000e+00   3.4313636e+02   3.4576364e+01   1.4945273e+02   8.2271055e+01   3.6911818e+02   3.5726000e+01   4.6533455e+02  -3.3217673e+01   2.4872564e+02   3.5383525e+01   2.8660545e+02   3.0879273e+00   2.9458455e+02   6.5159636e+00   2.7763636e+02   3.9524545e+01   3.8058091e+02   7.8689818e+00   3.6553000e+02   2.7876000e+00   2.2529909e+02  -4.6339273e+00
   3.8413273e+02   5.3584727e+00   3.4667727e+02   7.3242182e+01   8.7640000e+01   1.7164698e+02   3.8258455e+02   3.9726873e+01   2.9293818e+02  -1.0049600e+01   2.2268727e+02   5.7668655e+01   1.6633909e+02   5.0237818e+00   1.0039182e+02   1.2608411e+02   2.4518455e+02   8.2980691e+01   6.1885455e+01   9.7984618e+01   5.9030909e+01   1.0204571e+02   4.1628182e+01   7.3605200e+01   2.8347182e+02   8.5118618e+01   2.8073909e+02  -7.9821818e-01   2.7644818e+02  -1.6653127e+01   1.2473545e+02   1.1171025e+02   2.5439000e+02  -4.5730182e+00   3.8302455e+02  -1.0888327e+01   3.4449364e+02  -4.9731309e+01   2.4236636e+02   3.3902887e+02   2.3811091e+02  -1.2079636e+00   1.9596545e+02   1.1070276e+02   1.1268909e+02   4.3733055e+01   3.3020727e+02  -7.9429455e+00   5.4164000e+02   2.2560727e+00   3.3657909e+02  -1.7205418e+01   1.4775909e+02   2.5624727e+01   2.6016727e+02   6.5838909e+00   4.3248182e+02   5.7699636e+01   3.6551182e+02   1.8620873e+01   3.2230818e+02  -5.9755636e+00   4.0349818e+02   1.2835600e+01   5.3599091e+01   2.1192982e+01   2.8641364e+02   8.4923636e+00   4.0390455e+02   2.8196727e+01   3.4948564e+02   6.1272543e-01   3.4313727e+02  -1.8955273e+00   3.2547273e+02  -1.3765091e+01   1.4417273e+02  -5.0174545e+00   9.4746364e+01   9.9057455e+00   3.4681818e+01   1.8002727e+01   3.6665273e+02  -5.8334945e+01   2.0016273e+02  -2.2084836e+01   1.5006727e+02   1.6110982e+01   1.5257091e+02   3.1626145e+01   1.4800636e+02   1.3520949e+02   2.2878182e+02   9.4018182e-01   9.9602727e+01   1.0749178e+02   4.9139818e+02  -1.9352764e+01   2.9684545e+02  -3.9169455e+01   5.8814727e+02  -2.0360000e-01   3.4963636e+02   1.5306364e+01   1.3654273e+02   5.5683855e+01   3.4073818e+02   2.3764000e+00   4.3974455e+02  -2.0470473e+01   2.6757564e+02   2.7785525e+01   2.9812545e+02   2.2166327e+01   3.1668455e+02   2.8317964e+01   2.6953636e+02   6.9412545e+01   4.1025091e+02   1.5445382e+01   3.6871000e+02   7.3532000e+00   2.3695909e+02  -1.8186727e+01
   3.2489273e+02  -4.9423273e+00   2.9110727e+02   5.0447782e+01   7.8870000e+01   1.4386858e+02   3.1035455e+02  -1.6347273e+00   2.6674818e+02   1.6145600e+01   2.2539727e+02   3.2501855e+01   1.2505909e+02  -3.4003818e+01   6.3541818e+01   7.8652109e+01   2.2371455e+02   5.2268291e+01   5.7175455e+01   9.5411418e+01   4.4740909e+01   7.8808909e+01   1.7828182e+01   6.7229200e+01   2.5051182e+02   6.3325418e+01   2.7249909e+02  -5.9090182e+00   3.0697818e+02   2.1714473e+01   1.1401545e+02   9.2617855e+01   2.5968000e+02  -8.2362182e+00   4.6335455e+02   2.4735273e+01   3.4802364e+02  -2.4113709e+01   2.2998636e+02   3.4191927e+02   2.1439091e+02  -1.0600364e+01   1.9800545e+02   1.1714956e+02   1.4721909e+02   4.8550655e+01   3.6077727e+02   5.4214545e+00   3.9645000e+02   2.2161273e+01   3.5643909e+02  -1.8414218e+01   1.5235909e+02  -3.4432727e+00   2.5306727e+02  -4.1810909e-01   4.6391182e+02   4.9995236e+01   3.4756182e+02   5.6268727e+00   2.7378818e+02   3.0196036e+01   4.0888818e+02   1.8744000e+00   8.4979091e+01   1.8682582e+01   2.6108364e+02  -1.0911236e+01   3.9155455e+02   4.5334727e+01   3.9434564e+02   3.2303925e+01   3.5613727e+02   2.6844727e+00   2.6476273e+02   5.4217091e+00   1.3684273e+02   1.0898945e+01   8.1786364e+01   7.9425455e+00   4.8111818e+01  -6.3616727e+00   3.8941273e+02  -3.4115745e+01   1.9021273e+02  -2.9758836e+01   1.2601727e+02   2.8754982e+01   1.8042091e+02   6.4981455e+00   1.6800636e+02   1.3755949e+02   2.3230182e+02  -6.1514182e+00   9.7892727e+01   1.3867858e+02   5.2343818e+02  -5.2959636e+00   2.8156545e+02  -4.0337055e+01   6.2296727e+02   1.6008000e+00   3.8773636e+02   3.0836364e-01   1.6792273e+02   6.3463455e+01   3.0430818e+02  -1.1792000e+00   4.6615455e+02  -2.8933273e+01   2.8929564e+02   3.8757925e+01   2.7874545e+02   9.3367273e+00   3.1444455e+02   2.9777164e+01   3.0820636e+02   6.7798945e+01   4.3563091e+02   5.3149818e+00   3.5065000e+02   2.9780000e+00   2.2771909e+02   7.8824727e+00
   3.3784273e+02   1.7681673e+01   3.2348727e+02   4.9427382e+01   1.0235000e+02   2.2318018e+02   3.0739455e+02   2.0222073e+01   2.5802818e+02  -6.7268000e+00   2.4263727e+02   4.4832655e+01   1.2671909e+02  -6.8566182e+00   7.4341818e+01   8.5788109e+01   2.8909455e+02   5.3367891e+01   5.2175455e+01   1.3100142e+02   6.9650909e+01   1.5914611e+02   1.4105818e+02   6.2180800e+01   2.9142182e+02   1.0139262e+02   2.5659909e+02   2.6652982e+01   3.0944818e+02   2.7276873e+01   1.1977545e+02   9.5437055e+01   2.1358000e+02   1.8601782e+01   3.5392455e+02   2.5019673e+01   4.0987364e+02  -1.6771709e+01   2.0898636e+02   3.6102927e+02   2.1177091e+02  -5.7707636e+00   2.1267545e+02   1.5431596e+02   1.2373909e+02   6.6709055e+01   4.3944727e+02   4.3457855e+01   4.5488000e+02  -3.8031273e+00   3.4619909e+02   3.2649818e+00   1.3450909e+02   1.1347273e+00   3.0882727e+02   1.5261091e+01   4.2124182e+02   7.9508836e+01   3.8141182e+02  -3.7011273e+00   3.5035818e+02   1.4590436e+01   3.0178818e+02   4.0624000e+00   5.1259091e+01   2.4240182e+01   2.7108364e+02  -6.6112364e+00   3.9150455e+02   1.7388727e+01   4.5800564e+02   1.3071125e+01   3.3032727e+02   2.1559273e+01   2.7823273e+02  -1.7465891e+01   1.2650273e+02   2.5206145e+01   9.0596364e+01   1.6047745e+01   4.2731818e+01   1.4688727e+01   4.2684273e+02  -4.3540145e+01   2.1726273e+02  -4.0452836e+01   1.6391727e+02   3.8432982e+01   1.7695091e+02  -8.7442545e+00   1.7767636e+02   1.2436589e+02   2.5154182e+02   1.4493818e+00   9.6462727e+01   1.3445298e+02   5.2343818e+02   9.9440364e+00   2.9128545e+02  -3.6884655e+01   6.1131727e+02   2.8822800e+01   3.7818636e+02   1.6772364e+01   2.1678273e+02   4.5454655e+01   3.5597818e+02   1.5737200e+01   6.2556455e+02  -3.6156073e+01   2.7481564e+02   1.7246325e+01   2.9169545e+02   1.1780727e+01   3.1225455e+02   4.1023636e+00   2.4039636e+02   1.1245375e+02   4.0887091e+02   8.8857818e+00   3.6218000e+02   1.3465600e+01   2.1633909e+02  -1.6771273e+00
   3.6384273e+02   1.6171673e+01   2.9905727e+02   6.6621782e+01   1.1402000e+02   2.2053658e+02   3.5335455e+02   2.7445273e+01   2.8412818e+02   2.0845200e+01   2.3092727e+02   4.4249455e+01   1.2571909e+02   1.5373382e+01   1.0692182e+02   1.0861171e+02   3.2575455e+02   7.9485091e+01   6.9505455e+01   1.0951502e+02   6.1130909e+01   1.6597771e+02   1.6782818e+02   7.7699200e+01   2.4594182e+02   8.2071018e+01   2.9073909e+02   1.4061782e+01   2.7320818e+02   8.2160727e+00   1.1263545e+02   1.1133825e+02   2.3853000e+02   1.4075782e+01   3.7545455e+02   2.4577273e+01   3.7987364e+02  -1.9231709e+01   2.0522636e+02   3.3024007e+02   2.3644091e+02   7.5856364e+00   2.2667545e+02   1.7019596e+02   1.2064909e+02   5.4286255e+01   4.4163727e+02   2.8092655e+01   5.1541000e+02   1.4024473e+01   3.6576909e+02   1.4119382e+01   1.4205909e+02  -1.5419273e+01   2.6011727e+02   3.9678909e+00   4.1572182e+02   1.1376044e+02   3.7227182e+02  -4.8699273e+00   3.0778818e+02   1.8960364e+00   2.9973818e+02   1.6796400e+01   3.7219091e+01   1.4023382e+01   2.3184364e+02   1.1907964e+01   3.5335455e+02   1.7140727e+01   4.7105564e+02   4.1117125e+01   3.1156727e+02  -2.1799273e+00   3.0237273e+02  -3.0967091e+01   1.3679273e+02  -4.0470545e+00   7.6506364e+01  -1.1115055e+01   5.4821818e+01   3.3915273e+00   3.1898273e+02  -1.3051345e+01   2.2431273e+02  -9.5868364e+00   1.7011727e+02   4.6606982e+01   1.7780091e+02  -2.7722545e+00   1.3067636e+02   1.5097589e+02   2.5025182e+02  -3.1574182e+00   1.0408273e+02   1.3170338e+02   5.2272818e+02  -1.1099164e+01   3.1145545e+02  -2.9888255e+01   5.7949727e+02  -1.5716000e+00   3.8963636e+02   3.2556364e+01   2.2692273e+02   7.6783455e+01   3.3630818e+02   2.1730800e+01   6.7603455e+02  -1.6723673e+01   3.1015564e+02   2.8799125e+01   3.0831545e+02   3.1611273e+00   3.4177455e+02   8.0707636e+00   1.3001636e+02   1.8952415e+02   4.1148091e+02   1.5966982e+01   3.7742000e+02   1.4956400e+01   2.1224909e+02   1.6030073e+01
   2.8970273e+02   8.9128727e+00   3.5339727e+02   6.2324582e+01   8.7490000e+01   2.4965898e+02   3.7039455e+02   2.5182073e+01   2.6878818e+02   2.4312400e+01   2.4272727e+02   5.1585455e+01   1.3152909e+02   1.7185818e+00   8.7581818e+01   1.1586891e+02   2.6528455e+02   5.0372691e+01   7.8795455e+01   1.1268182e+02   6.9170909e+01   1.4528451e+02   1.8129818e+02   4.5811600e+01   2.2689182e+02   7.9695018e+01   2.5968909e+02   4.1495782e+01   1.9701818e+02   2.7411273e+01   1.3920545e+02   1.4036265e+02   2.6701000e+02   8.3673818e+00   4.2483455e+02   3.6268727e+00   3.6468364e+02  -4.5676509e+01   2.1670636e+02   2.7960167e+02   3.1144091e+02   1.8015636e+01   2.2562545e+02   1.6074996e+02   1.0549909e+02   3.7358255e+01   3.8906727e+02   1.4868255e+01   5.8336000e+02   2.3158473e+01   3.8362909e+02  -4.5894182e+00   1.3525909e+02   6.2747273e+00   2.7840727e+02  -2.5530909e-01   3.9643182e+02   6.3723636e+01   3.2932182e+02   5.9960727e+00   2.8968818e+02   7.4940364e+00   3.4916818e+02   8.8920000e+00   4.8069091e+01   2.1153818e+00   2.8532364e+02   9.0995636e+00   3.7360455e+02   2.0970727e+01   4.0834564e+02   1.0713925e+01   3.7670727e+02   3.9888727e+00   3.0723273e+02   1.4124109e+01   1.8198273e+02   1.1527745e+01   8.7216364e+01   1.3558145e+01   4.7111818e+01   1.2488327e+01   3.2517273e+02  -3.4356545e+01   2.2835273e+02  -1.6960036e+01   1.7939727e+02   2.4864582e+01   1.4985091e+02  -5.2962545e+00   1.4400636e+02   1.2028949e+02   2.4968182e+02  -4.3518182e+00   7.5412727e+01   1.2328698e+02   5.1943818e+02   3.6940364e+00   3.1456545e+02  -4.3977055e+01   5.7414727e+02   1.6326400e+01   3.7818636e+02   1.1422364e+01   2.5721273e+02   6.0550255e+01   3.5692818e+02  -5.8800000e-02   4.8656455e+02  -1.0446073e+01   2.9653564e+02   3.1798725e+01   3.1636545e+02  -1.1152873e+01   2.6710455e+02   2.2284364e+01   2.7506636e+02   6.2490145e+01   3.8287091e+02   1.8395782e+01   3.5112000e+02   5.8804000e+00   2.1776909e+02   3.5884727e+00
   2.7475273e+02  -1.4221127e+01   3.1901727e+02   4.4214982e+01   9.1450000e+01   2.3281218e+02   2.8439455e+02  -1.2127927e+01   2.2216818e+02   4.7120000e+00   2.2572727e+02   4.8045455e+01   1.0405909e+02   4.1061818e+00   8.6631818e+01   8.3714909e+01   1.8252455e+02   3.5703491e+01   6.9505455e+01   1.1523502e+02   4.5930909e+01   9.6903709e+01   8.8018182e+01   6.4324000e+01   2.8199182e+02   7.2147018e+01   2.6430909e+02   5.0986182e+01   2.0949818e+02   1.6412873e+01   1.3092545e+02   1.1326505e+02   2.8348000e+02   2.7289782e+01   3.7811455e+02   1.3744473e+01   3.9759364e+02  -2.4789309e+01   2.2679636e+02   2.9051447e+02   2.9277091e+02   1.6992364e+00   2.4177545e+02   1.3603796e+02   1.3268909e+02   3.2663055e+01   4.7958727e+02   2.3816655e+01   5.3864000e+02   4.7360727e+00   3.8776909e+02  -1.0350618e+01   2.3235909e+02   1.5106727e+01   2.8592727e+02  -4.2869091e+00   3.8477182e+02   5.4656436e+01   4.3522182e+02  -6.4359273e+00   3.6987818e+02   3.3188364e+00   4.0411818e+02   8.5960000e+00   4.1219091e+01   1.6943382e+01   3.3741364e+02   2.6602364e+01   4.0155455e+02  -1.1415273e+01   3.6062564e+02   2.3811525e+01   3.4794727e+02   2.6289673e+01   2.9728273e+02  -8.3698909e+00   1.3846273e+02  -1.4040655e+01   1.1831636e+02   6.0701455e+00   5.7921818e+01  -1.2336473e+01   2.8517273e+02  -8.7265455e+00   2.2126273e+02  -3.4482836e+01   4.4397273e+01   1.2704582e+01   1.5309091e+02   1.3114545e+01   1.4219636e+02   1.1820429e+02   2.9640182e+02  -3.9494182e+00   8.7752727e+01   1.3405978e+02   5.6458818e+02  -1.2867964e+01   3.0300545e+02  -2.4882255e+01   5.4484727e+02   3.6610400e+01   3.8503636e+02   2.0874364e+01   2.0978273e+02   5.6154655e+01   2.8364818e+02   7.4736000e+00   4.2244455e+02  -5.6164727e+00   2.7343564e+02   3.0696725e+01   2.8045545e+02   1.4629927e+01   2.9072455e+02   8.4847636e+00   2.5868636e+02   5.9520545e+01   3.9401091e+02  -1.4165418e+01   3.4283000e+02   2.8833600e+01   2.1314909e+02   5.0980727e+00
   2.3475273e+02  -3.9711273e+00   2.9196727e+02   6.2948982e+01   9.5640000e+01   2.2166698e+02   3.1620455e+02  -8.9127273e+00   2.2678818e+02   2.9124000e+00   2.5730727e+02   5.1039055e+01   1.1366909e+02   1.7527382e+01   7.3491818e+01   9.5906109e+01   1.8290455e+02   6.2533091e+01   8.1085455e+01   8.6968618e+01   7.0220909e+01   4.8060509e+01   1.2639818e+02   2.2063600e+01   2.1147182e+02   7.0068618e+01   2.4030909e+02   4.4956182e+01   2.2006818e+02  -5.8627273e+00   1.1834545e+02   1.3693145e+02   2.6406000e+02   3.5633818e+00   4.4611455e+02   1.4734473e+01   3.9668364e+02  -1.1816509e+01   2.3384636e+02   3.0609047e+02   3.2625091e+02  -4.7391636e+00   1.7177545e+02   1.4701796e+02   1.1954909e+02   3.8184255e+01   4.4172727e+02   1.0895455e+01   4.9455000e+02   3.3453273e+01   3.5614909e+02  -1.1921018e+01   2.2540909e+02   1.5462727e+01   2.9135727e+02  -1.2101309e+01   4.2553182e+02   6.8495636e+01   4.2137182e+02   9.9620727e+00   3.6397818e+02   2.4120836e+01   5.2059818e+02   1.8467600e+01   5.3879091e+01   6.2605818e+00   3.3518364e+02   1.3450764e+01   4.1585455e+02  -5.0927273e-01   3.9238564e+02   2.7130725e+01   3.3922727e+02   1.3987273e+01   3.7061273e+02  -6.9962909e+00   1.6241273e+02  -4.5266545e+00   9.3176364e+01   1.6651345e+01   4.5731818e+01   2.4828727e+01   2.9341273e+02  -2.2195745e+01   2.2131273e+02   1.6031636e+00   1.5591727e+02   3.2502982e+01   1.6785091e+02  -1.1162545e+00   1.5910636e+02   1.4180149e+02   3.0368182e+02  -9.3318182e+00   9.3842727e+01   1.2504258e+02   5.0953818e+02  -6.3239636e+00   3.0450545e+02  -1.2942255e+01   5.7402727e+02   2.7516000e+01   3.2833636e+02   1.9810364e+01   1.6873273e+02   3.4818655e+01   2.9026818e+02   1.4754000e+01   5.3227455e+02  -3.9052873e+01   2.8000564e+02   5.7911254e+00   2.7345545e+02   2.1859927e+01   3.1144455e+02   1.4067164e+01   2.7020636e+02   4.9358945e+01   4.5782091e+02  -1.6002182e+00   3.8353000e+02   1.8287600e+01   2.4024909e+02  -1.1209927e+01
   2.1579273e+02   3.4015673e+01   3.4429727e+02   6.1862582e+01   1.1649000e+02   2.3852898e+02   3.0930455e+02   1.2879273e+01   2.3550818e+02   3.4048000e+00   2.4372727e+02   4.8315455e+01   1.1543909e+02   1.1235782e+01   1.0425182e+02   1.2668531e+02   2.0890455e+02   7.6973091e+01   6.8935455e+01   1.4032062e+02   1.0365091e+02   9.6146109e+01   1.2034818e+02   5.0167600e+01   2.4789182e+02   4.9675018e+01   2.4654909e+02   6.2786982e+01   2.0354818e+02  -7.7311273e+00   1.1430545e+02   1.2897465e+02   2.6539000e+02   1.0596982e+01   3.8845455e+02   3.0157273e+01   3.8706364e+02  -7.7569091e+00   2.1641636e+02   3.6048487e+02   2.8930091e+02   1.2356836e+01   1.5967545e+02   1.2183596e+02   1.1430909e+02   5.1993455e+01   4.1596727e+02   2.5626255e+01   6.1345000e+02   2.6851273e+01   3.5824909e+02   8.3009818e+00   1.9935909e+02   9.4967273e+00   3.1301727e+02   1.5075891e+01   3.4858182e+02   1.9451164e+02   4.0813182e+02   1.9021273e+01   3.3864818e+02   2.7527236e+01   4.6607818e+02   1.2639200e+01   5.6219091e+01   2.3133818e+00   3.4008364e+02  -1.2812364e+00   3.8000455e+02  -8.2912727e+00   4.2362564e+02   3.3341525e+01   3.5022727e+02   4.9672727e+00   2.7537273e+02   3.1929091e+00   1.6865273e+02  -1.4355855e+01   1.2598636e+02   2.5736545e+01   4.8871818e+01   1.8677527e+01   3.0336273e+02  -2.0511745e+01   2.3859273e+02  -4.5009236e+01   1.9949727e+02   2.2536582e+01   1.3295091e+02  -7.0425455e-01   1.5410636e+02   1.1696149e+02   2.9806182e+02   9.1577818e+00   9.0462727e+01   1.4241298e+02   5.2343818e+02  -1.2155964e+01   3.4617545e+02  -1.2335855e+01   3.7108727e+02   1.3041200e+01   4.4993636e+02   2.1082364e+01   1.5250273e+02   4.9217055e+01   3.6254818e+02  -1.2648400e+01   3.0356455e+02  -4.6226073e+01   3.0448564e+02   2.7542725e+01   2.9288545e+02   1.6395527e+01   3.1344455e+02   2.7717164e+01   3.0725636e+02   4.6534945e+01   4.2325091e+02   2.6405382e+01   3.8189000e+02   3.0828800e+01   2.3176909e+02   1.8484727e+00
   2.4127273e+02   2.2407273e+01   3.4129727e+02   6.7192582e+01   1.1711000e+02   2.9818938e+02   3.2263455e+02   5.3092873e+01   2.5135818e+02   4.6706800e+01   2.9134727e+02   7.0315855e+01   1.0895909e+02   4.5241818e+00   1.1387182e+02   1.3095571e+02   2.7675455e+02   7.2685091e+01   9.3175455e+01   1.2010142e+02   8.8170909e+01   1.4743451e+02   1.1577818e+02   3.3673200e+01   2.8918182e+02   7.4711818e+01   2.4978909e+02   7.4097782e+01   2.5482818e+02   7.7364727e+00   1.1368545e+02   1.4097425e+02   2.4053000e+02   1.6757818e+00   4.7354455e+02   2.3400073e+01   4.2902364e+02  -2.0683709e+01   2.3722636e+02   3.9577007e+02   2.8268091e+02   5.2264364e+00   1.5262545e+02   1.4006996e+02   1.2449909e+02   3.7838255e+01   4.4077727e+02  -5.8885455e+00   4.5893000e+02   1.5782873e+01   3.7886909e+02  -2.3398618e+01   2.0835909e+02   6.5267273e+00   2.8711727e+02   1.1717891e+01   1.5901182e+02   4.1095724e+02   3.8741182e+02   5.8872727e-02   3.0587818e+02   1.0908836e+01   4.1883818e+02   2.6798400e+01   5.9309091e+01   1.5216182e+01   3.0989364e+02   4.2396364e-01   4.2365455e+02   1.0167273e+00   4.6510564e+02   1.4933125e+01   3.2684727e+02   1.7217673e+01   2.8037273e+02  -1.1447091e+01   1.9660273e+02  -1.3921855e+01   1.0531636e+02   2.5110145e+01   4.5351818e+01   1.2099127e+01   3.8141273e+02  -9.6157455e+00   2.4073273e+02  -2.1570436e+01   9.3017273e+01   3.0534982e+01   1.8204091e+02   2.0038545e+01   1.3105636e+02   1.3623549e+02   2.7944182e+02   1.5177382e+01   9.0942727e+01   1.3913458e+02   5.5667818e+02  -7.5251636e+00   3.6256545e+02  -3.6757055e+01   3.4926727e+02   2.2846800e+01   3.6873636e+02   1.1283636e+00   2.1254273e+02   5.0313855e+01   3.4335818e+02   1.0646800e+01   4.0221455e+02  -3.7698073e+01   2.7576564e+02   3.2080325e+01   2.9974545e+02   8.9867273e+00   3.1125455e+02   3.2236364e-01   2.6806636e+02   4.6050145e+01   3.8115091e+02   8.0133818e+00   3.4312000e+02  -1.5599600e+01   1.9848909e+02  -1.0489127e+01
   2.5689273e+02   7.1576727e+00   3.4182727e+02   8.1200182e+01   1.2197000e+02   2.3999058e+02   3.6463455e+02   8.9728727e+00   2.5088818e+02   1.9554400e+01   2.8015727e+02   4.1121055e+01   1.4824909e+02  -6.7690182e+00   1.1382182e+02   1.3433971e+02   2.7794455e+02   8.7499891e+01   8.2315455e+01   1.2159022e+02   8.7130909e+01   1.0074771e+02   1.2796818e+02   6.0558000e+01   3.0851182e+02   9.7495418e+01   2.7573909e+02   5.2831782e+01   2.4773818e+02   1.5833673e+01   1.4539545e+02   1.2505745e+02   2.5634000e+02   2.9460982e+01   4.0578455e+02   3.8440873e+01   4.0502364e+02  -1.0523709e+01   2.1889636e+02   3.5709647e+02   2.8054091e+02   5.5376364e+00   2.3086545e+02   1.0991076e+02   1.1730909e+02   3.5463455e+01   3.8006727e+02   2.0638255e+01   4.6850000e+02   8.8772727e+00   3.6714909e+02  -1.4081018e+01   2.2155909e+02   2.4920727e+01   2.4263727e+02   6.3162909e+00   1.6224182e+02   3.9541884e+02   4.6884182e+02  -7.6455273e+00   3.1883818e+02   3.9220364e+00   3.1416818e+02   8.9320000e+00   6.6499091e+01  -7.6490182e+00   3.5827364e+02   6.5356364e-01   4.0740455e+02   1.5616727e+01   4.2376564e+02   1.1330325e+01   3.7322727e+02  -1.0492727e+01   2.5171273e+02  -1.8384291e+01   1.5860273e+02   6.1581455e+00   1.0374636e+02   4.1357455e+00   4.0391818e+01   1.0875927e+01   3.7370273e+02  -3.2998945e+01   2.6673273e+02  -2.2030436e+01   1.2672727e+02   7.4981818e+00   1.5657091e+02  -1.2638545e+00   1.5395636e+02   1.2083349e+02   2.6606182e+02  -4.9022182e+00   1.0480273e+02   1.2235578e+02   5.7358818e+02  -1.0777964e+01   3.9523545e+02  -1.2930655e+01   2.6931727e+02   3.6542800e+01   3.1398636e+02   3.1258364e+01   2.3378273e+02   6.8854655e+01   4.0668818e+02   1.6150400e+01   3.3056455e+02  -2.7146073e+01   2.5448564e+02   4.0642725e+01   3.2588545e+02   1.2325527e+01   2.5106455e+02  -4.2424364e+00   2.9915636e+02   4.5372945e+01   3.8315091e+02   2.9033818e+00   3.4312000e+02  -1.0419600e+01   1.8971909e+02   7.1624727e+00
   2.5694273e+02   1.3443673e+01   3.3372727e+02   5.5988182e+01   1.0749000e+02   1.9771898e+02   3.3058455e+02   1.9076873e+01   2.2569818e+02   2.3619600e+01   2.6558727e+02   3.3046655e+01   1.2928909e+02   2.2517782e+01   1.1192182e+02   1.1335171e+02   2.8556455e+02   9.3700291e+01   8.0275455e+01   1.2570342e+02   8.8130909e+01   8.5387709e+01   1.3796818e+02   3.6808000e+01   2.8937182e+02   6.2406618e+01   2.8811909e+02   7.1561382e+01   2.2144818e+02   4.0268727e+00   1.2239545e+02   1.2584745e+02   2.5687000e+02   1.8898582e+01   5.9916455e+02   2.9590473e+01   4.0916364e+02  -2.5194909e+01   3.7851636e+02   1.1008687e+02   2.8511091e+02   4.7420364e+00   2.6034545e+02   1.1031236e+02   1.2930909e+02   5.9313455e+01   3.6668727e+02  -3.7713455e+00   3.9822000e+02   1.0879673e+01   4.3395909e+02   8.7641818e+00   1.6710909e+02  -7.8732727e+00   2.7930727e+02   1.4192691e+01   1.7510182e+02   4.2182004e+02   3.6708182e+02   2.0685273e+01   3.3045818e+02   6.6243636e-01   3.2069818e+02   2.0169600e+01   5.0689091e+01  -4.0042182e+00   3.2613364e+02   2.2884764e+01   3.8160455e+02   2.1930727e+01   4.7481564e+02   2.1436325e+01   3.6613727e+02   4.9844727e+00   2.8733273e+02  -1.6473891e+01   1.5936273e+02  -8.1426545e+00   1.2198636e+02   9.2965455e+00   4.8541818e+01   1.2843927e+01   3.4789273e+02  -1.5504145e+01   2.3921273e+02  -1.5448836e+01   1.8844727e+02   4.4705818e+00   1.4752091e+02   2.0370145e+01   1.5062636e+02   1.3280989e+02   2.5430182e+02  -8.1141818e-01   8.9412727e+01   1.0982698e+02   5.5805818e+02   1.1934436e+01   3.9106545e+02  -2.4647055e+01   3.1643727e+02   1.6473200e+01   2.9358636e+02   1.8490364e+01   1.5154273e+02   4.2003855e+01   4.0521818e+02   9.9380000e+00   4.6950455e+02  -6.6611273e+01   2.8648564e+02   5.0842725e+01   2.8241545e+02   1.7663127e+01   3.2496455e+02   1.4935564e+01   2.9530636e+02   6.8250945e+01   3.8682091e+02   1.2649782e+01   3.4295000e+02   1.3294000e+01   1.9305909e+02   6.7552727e+00
   2.3108273e+02  -1.3247527e+01   2.8082727e+02   6.3270182e+01   9.4490000e+01   1.7528898e+02   2.7316455e+02   1.3580473e+01   2.3588818e+02   1.7514400e+01   2.4468727e+02   2.6478655e+01   1.0238909e+02   6.1897818e+00   9.2731818e+01   1.1283691e+02   2.3118455e+02   5.5380691e+01   7.4795455e+01   1.0552182e+02   7.3740909e+01   8.3158909e+01   9.2058182e+01   3.7620800e+01   3.0104182e+02   6.0573018e+01   2.5111909e+02   6.5571382e+01   2.0058818e+02   5.4156727e+00   1.2720545e+02   1.5322265e+02   2.2887000e+02   2.3468582e+01   5.9259455e+02   1.3306073e+01   4.8087364e+02  -1.3021709e+01   3.8822636e+02   1.3317007e+02   2.6611091e+02   1.0832036e+01   3.5943545e+02   1.3905164e+01   1.0583909e+02   3.3091055e+01   3.7015727e+02  -8.6189455e+00   4.9155000e+02   5.6932727e+00   3.4314909e+02   5.0898182e-01   1.7800909e+02  -1.3952727e+00   2.5773727e+02   4.7782909e+00   2.0182182e+02   4.3010244e+02   3.3641182e+02   2.7948873e+01   2.9530818e+02   7.5644364e+00   4.5121818e+02   5.0680000e+00   6.2169091e+01   3.8873818e+00   3.6041364e+02   8.8123636e+00   4.1335455e+02   3.5190727e+01   5.3157564e+02   5.6805525e+01   3.2427727e+02   1.8473273e+01   3.1185273e+02  -5.4354909e+00   1.7793273e+02   5.2817455e+00   1.2540636e+02   1.6502945e+01   2.2301818e+01   1.3853127e+01   3.7184273e+02  -2.9750145e+01   3.0359273e+02  -2.5169236e+01   1.6520727e+02   1.3709782e+01   1.6152091e+02  -4.9898545e+00   1.5476636e+02   1.3838869e+02   2.3892182e+02  -2.4910182e+00   1.0294273e+02   9.7694582e+01   5.8643818e+02   6.5740364e+00   3.7923545e+02  -2.7700655e+01   2.5773727e+02   7.2292000e+00   3.4508636e+02   2.1770364e+01   1.6850273e+02   4.9607055e+01   3.4192818e+02   9.6712000e+00   2.9421455e+02  -3.7768073e+01   2.7457564e+02   2.5075525e+01   3.0950545e+02   1.4459273e+00   2.5949455e+02   3.3163636e-02   2.8239636e+02   6.5863745e+01   3.9577091e+02   9.6537818e+00   3.2159000e+02   9.1828000e+00   2.0905909e+02   1.3335273e+01
   2.1370273e+02  -5.7671273e+00   3.0424727e+02   5.9586582e+01   7.0970000e+01   1.4436058e+02   3.0916455e+02   7.8404727e+00   2.6031818e+02   2.9900000e+00   2.5382727e+02   3.7317455e+01   1.0800909e+02  -1.1198182e+00   8.6251818e+01   1.1859531e+02   2.1447455e+02   5.6247491e+01   6.1795455e+01   9.6511818e+01   5.6170909e+01   6.7614509e+01   8.2918182e+01   2.8542000e+01   2.9718182e+02   4.8541818e+01   2.8459909e+02   3.2842982e+01   2.3973818e+02  -1.4863273e+00   9.7585455e+01   1.5074225e+02   2.4225000e+02   2.4828182e+01   6.6354455e+02   4.6870073e+01   4.9254364e+02  -1.5715309e+01   4.4093636e+02   1.2971327e+02   3.0144091e+02   2.4435636e+01   3.2172545e+02   2.2021964e+01   1.2968909e+02   3.3423055e+01   4.2972727e+02   4.4335455e+01   4.2707000e+02   3.0916727e+00   4.2233909e+02  -7.1662182e+00   1.8040909e+02  -5.7372727e+00   2.6463727e+02  -4.0537091e+00   2.6601182e+02   2.7515724e+02   3.6699182e+02   2.6924727e+00   3.8930818e+02   2.2344364e+00   4.9940818e+02   2.7328000e+00   6.5739091e+01   4.8917818e+00   3.7180364e+02   2.1041164e+01   4.4350455e+02   1.5928727e+01   4.7153564e+02   4.3128725e+01   3.3860727e+02   1.3706873e+01   2.9318273e+02   6.0081091e+00   2.0607273e+02  -2.4259455e+01   1.2417636e+02   1.5121345e+01   6.2771818e+01   1.2615527e+01   3.7070273e+02  -1.5758945e+01   2.8578273e+02  -6.3644364e+00   1.8177727e+02   4.0624182e+01   1.3138091e+02   1.4471345e+01   1.7257636e+02   1.1872389e+02   2.4611182e+02  -5.1562182e+00   1.0732273e+02   1.1201418e+02   5.0729818e+02   4.7523636e-01   3.4456545e+02  -4.0647055e+01   2.8543727e+02   1.3423200e+01   3.1163636e+02   2.1463636e+00   1.6340273e+02   7.2535055e+01   4.6735818e+02   2.8268000e+00   3.3903455e+02  -5.5113673e+01   2.4862564e+02   2.5821525e+01   3.0450545e+02   1.6035927e+01   3.2749455e+02   8.6931636e+00   1.1134636e+02   1.9982775e+02   3.7744091e+02  -5.6398182e+00   3.2718000e+02   1.0025600e+01   2.3709909e+02   7.9920727e+00
   2.3475273e+02   1.8838873e+01   3.7629727e+02   5.8012582e+01   1.1749000e+02   1.7058898e+02   3.7887455e+02   5.2136727e+00   2.4983818e+02   4.3548400e+01   2.9030727e+02   4.6879055e+01   1.2852909e+02   8.8085818e+00   8.8961818e+01   1.3599851e+02   2.8723455e+02   8.9086691e+01   8.0555455e+01   1.2254102e+02   6.9080909e+01   9.3961709e+01   6.3248182e+01   7.5495600e+01   3.7718182e+02   1.1431818e+01   2.5240909e+02   5.8038182e+01   2.7739818e+02  -6.8291273e+00   1.3849545e+02   1.3807945e+02   2.3515000e+02  -3.8938182e+00   4.4059455e+02   1.3986073e+01   4.3663364e+02  -2.4912509e+01   4.3117636e+02   1.4506407e+02   2.7154091e+02   2.6376364e+00   3.0600545e+02   2.7956364e-01   1.5430909e+02   6.1123455e+01   3.7644727e+02   3.3117855e+01   4.6426000e+02   4.7864727e+00   3.9524909e+02  -1.4849018e+01   2.0305909e+02  -2.9927273e-01   2.8335727e+02   2.1018691e+01   3.9120182e+02   1.4653204e+02   3.6608182e+02   1.2625273e+01   3.6545818e+02   5.7124364e+00   5.5554818e+02   2.3101600e+01   4.4549091e+01  -1.9930182e+00   3.6532364e+02  -8.7204364e+00   4.0785455e+02   2.3030727e+01   4.2824564e+02   2.2831925e+01   3.5380727e+02   1.1730873e+01   3.2499273e+02   6.1733091e+00   1.4746273e+02   3.4293455e+00   1.1445636e+02   5.1889455e+00   6.4061818e+01  -4.3476727e+00   2.9932273e+02  -2.9528545e+01   2.7721273e+02  -3.5528836e+01   1.9763727e+02   2.5685382e+01   1.6880091e+02   1.3327745e+01   1.7219636e+02   1.4999429e+02   2.4292182e+02  -3.9510182e+00   9.7182727e+01   1.1430538e+02   5.7267818e+02  -5.0951636e+00   3.6539545e+02  -4.7373455e+01   2.7690727e+02   2.3165600e+01   2.8303636e+02   2.4343636e+00   1.6088273e+02   5.7596655e+01   4.0664818e+02  -1.3086400e+01   4.1427455e+02  -3.0312873e+01   2.4619564e+02   3.3459254e+00   2.9812545e+02   2.2456327e+01   3.2496455e+02  -2.5844364e+00   2.0682636e+02   1.3809935e+02   4.0477091e+02   1.5213782e+01   3.2865000e+02   1.6798000e+01   2.1814909e+02  -1.1119273e+00
   2.6175273e+02   1.1868873e+01   3.7744727e+02   7.1970582e+01   1.0011000e+02   1.6911938e+02   4.4292455e+02   2.7089673e+01   2.8783818e+02   3.0928400e+01   2.1558727e+02   1.8414665e+02   1.4743909e+02  -1.5414218e+01   1.1306182e+02   1.3826051e+02   3.2556455e+02   9.6360291e+01   9.1035455e+01   1.2222262e+02   7.7700909e+01   1.2150211e+02   1.3096818e+02   2.4078000e+01   4.0623182e+02   1.9677818e+01   2.8221909e+02   6.8223382e+01   2.5606818e+02   1.7372727e+00   1.2682545e+02   1.2935305e+02   2.1601000e+02   1.5787382e+01   4.2197455e+02   1.4615673e+01   4.1544364e+02  -1.2647309e+01   4.0865636e+02   1.3596567e+02   2.8120091e+02   2.1194836e+01   2.1177545e+02   1.7007964e+01   1.6864909e+02   7.4646255e+01   3.8615727e+02  -4.2289455e+00   4.3564000e+02  -2.4939273e+00   3.4876909e+02  -2.2520618e+01   1.7850909e+02   4.5647273e+00   2.8192727e+02   1.8930909e+00   1.9101182e+02   4.1796724e+02   3.6822182e+02  -7.7359273e+00   3.1268818e+02   3.7654036e+01   5.4392818e+02   6.5120000e-01   4.9929091e+01   2.4966582e+01   3.3127364e+02  -2.2856436e+01   4.0565455e+02   1.3006727e+01   4.8367564e+02   3.8067525e+01   3.2403727e+02   4.3542473e+01   3.1128273e+02  -3.9198909e+00   1.6288273e+02  -5.6142545e+00   1.1478636e+02   3.2012545e+01   4.0391818e+01  -1.0124073e+01   2.9646273e+02  -2.7149745e+01   2.5226273e+02  -3.4102836e+01   1.4987727e+02   7.3661818e+00   2.0585091e+02   1.8437455e+00   1.6334636e+02   1.3184229e+02   3.1787182e+02   1.4912982e+01   1.1251273e+02   1.1569898e+02   5.9015818e+02  -7.4935636e+00   3.6934545e+02  -2.1359455e+01   2.8173727e+02   3.1069200e+01   3.0593636e+02   2.2902364e+01   2.4697273e+02   4.6609455e+01   3.6497818e+02   2.8677200e+01   4.6868455e+02  -4.3545673e+01   2.5029564e+02   2.4827925e+01   2.9864545e+02   1.6034727e+01   3.2525455e+02   3.3923636e+00   2.1887636e+02   1.1860535e+02   3.0234091e+02   1.3078182e+01   4.1153000e+02  -1.3302400e+01   1.9867909e+02   8.6856727e+00
   2.8875273e+02   2.5658873e+01   3.5429727e+02   1.1872258e+02   9.5400000e+01   1.5887618e+02   4.3416455e+02   3.6560473e+01   3.0597818e+02   2.7717200e+01   2.2196727e+02   1.1872625e+02   1.6447909e+02   1.2842582e+01   1.0934182e+02   1.5612811e+02   3.0147455e+02   8.4947491e+01   7.7315455e+01   1.5375022e+02   7.9740909e+01   9.3388909e+01   1.2701818e+02   2.8684000e+01   3.3118182e+02   2.6318182e+00   2.7654909e+02   5.4346982e+01   2.4511818e+02   1.5423273e+01   1.0677545e+02   1.3009705e+02   2.1606000e+02   1.2533818e+00   4.7902455e+02   1.9101673e+01   4.1192364e+02  -2.9655709e+01   4.6684636e+02   1.3431047e+02   2.7082091e+02   2.4405236e+01   2.0405545e+02  -1.5754436e+01   1.3006909e+02   5.2962655e+01   3.2291727e+02  -1.2699745e+01   4.5055000e+02  -1.3026727e+01   4.0381909e+02  -1.0064618e+01   1.5345909e+02   1.5668727e+01   2.6378727e+02   2.1042909e+00   2.0896182e+02   4.6011124e+02   3.2656182e+02   7.8768727e+00   2.4535818e+02   1.9610436e+01   3.5178818e+02   4.0224000e+00   4.4359091e+01   1.3692182e+01   2.6484364e+02  -1.2022036e+01   3.7520455e+02   7.9427273e+00   3.6010564e+02   4.1993125e+01   3.6641727e+02   1.2672073e+01   3.4433273e+02  -1.0843891e+01   1.5860273e+02   2.0118145e+01   1.2688636e+02   1.7904545e+01   6.0681818e+01   1.3682727e+01   3.4141273e+02  -2.7175745e+01   2.3807273e+02  -1.9357636e+01   8.9017273e+01   2.4374982e+01   2.2009091e+02   2.4564545e+01   1.5186636e+02   1.4166069e+02   3.0663182e+02   9.0021818e+00   9.8372727e+01   1.2402018e+02   5.6496818e+02   3.2051636e+01   3.5939545e+02  -2.9893455e+01   3.0920727e+02   3.3516000e+00   3.1118636e+02  -1.7636364e-02   2.3426273e+02   5.6766255e+01   3.3330818e+02   8.1208000e+00   5.1909455e+02  -2.1638473e+01   2.7810564e+02   4.8431254e+00   3.3317545e+02  -1.5107673e+01   3.7049455e+02   1.1483164e+01   2.8449636e+02   4.4265745e+01   3.8206091e+02   9.6505818e+00   3.4436000e+02  -2.2880000e-01   2.0181909e+02  -2.5155273e+00
   2.6260273e+02   6.9408727e+00   3.5348727e+02   6.0167382e+01   1.0930000e+02   1.7315418e+02   3.8744455e+02   1.7868073e+01   2.5988818e+02   2.6934400e+01   1.9739727e+02   1.2117185e+02   1.6224909e+02   3.5909818e+00   1.2192182e+02   1.3498171e+02   2.4904455e+02   7.2671891e+01   6.6935455e+01   1.3439062e+02   7.4220909e+01   8.4500509e+01   1.4977818e+02   3.8003200e+01   3.8985182e+02   2.1468218e+01   2.4611909e+02   5.3111382e+01   2.6625818e+02   3.2302073e+01   8.7965455e+01   1.5598185e+02   2.7625000e+02   1.0538182e+01   4.4435455e+02   1.5355273e+01   4.0692364e+02  -3.1205709e+01   4.4103636e+02   1.5803527e+02   2.3234091e+02  -8.6563636e+00   2.0324545e+02   1.7690364e+01   1.3687909e+02   6.4757855e+01   3.3853727e+02   2.3150655e+01   4.9974000e+02  -5.8192727e-01   3.7705909e+02  -1.5013818e+01   1.5360909e+02   1.2806727e+01   2.8949727e+02   5.6749091e-01   1.6972182e+02   4.6982044e+02   3.4913182e+02  -3.1187273e+00   2.5107818e+02  -7.2771636e+00   4.0349818e+02   1.6265600e+01   6.5409091e+01  -1.0818182e+00   3.0546364e+02  -3.9816364e+00   4.5360455e+02   7.2072727e-01   3.6519564e+02   3.5355925e+01   3.5170727e+02   8.7588727e+00   3.0818273e+02  -2.5861891e+01   1.5546273e+02  -2.8060655e+01   1.1888636e+02   1.2214545e+01   3.3731818e+01   9.0287273e+00   3.5613273e+02  -4.6213345e+01   2.8759273e+02  -3.3169236e+01   1.9334727e+02   2.6028582e+01   2.0733091e+02   4.2953455e+00   1.6743636e+02   1.5513509e+02   3.0492182e+02   2.8989818e+00   9.9562727e+01   1.2135498e+02   5.6186818e+02  -7.5603636e+00   3.5450545e+02  -1.6562255e+01   2.9314727e+02   9.8640000e-01   3.7133636e+02  -1.9796364e+00   1.7173273e+02   5.1628655e+01   3.5749818e+02   8.3256000e+00   5.6374455e+02  -4.7210473e+01   2.7486564e+02   5.9432325e+01   3.0155545e+02   4.0819273e+00   3.5487455e+02   2.4527636e+00   2.7472636e+02   4.2617345e+01   3.7729091e+02   3.5621818e+00   3.4689000e+02   2.7868800e+01   2.2009909e+02   1.4520727e+00
   2.6232273e+02  -1.4136727e+01   3.6334727e+02   6.8718582e+01   7.0920000e+01   1.2288458e+02   3.3087455e+02  -2.5663273e+00   2.4735818e+02  -1.0353200e+01   1.6353727e+02   1.3002065e+02   1.4133909e+02  -1.0876218e+01   8.6011818e+01   1.0942451e+02   2.2909455e+02   6.2077891e+01   5.2175455e+01   1.2571142e+02   6.0700909e+01   6.4252109e+01   1.2862818e+02  -1.4948000e+00   4.0718182e+02  -2.2981818e+00   2.8540909e+02   7.4108182e+01   2.6520818e+02  -1.2839273e+00   7.1155455e+01   1.1051665e+02   2.4815000e+02   1.0406182e+01   4.8106455e+02   1.3798473e+01   4.4778364e+02  -2.7374509e+01   3.9332636e+02   1.3162207e+02   2.0996091e+02   1.5084036e+01   2.9591545e+02   1.9367636e+00   1.6664909e+02   7.6416255e+01   2.8439727e+02   2.2481855e+01   5.7026000e+02   1.2346473e+01   3.6024909e+02  -7.5290182e+00   1.4155909e+02   2.3670727e+01   2.7178727e+02   2.3274291e+01   1.8091182e+02   4.8206524e+02   3.5080182e+02   3.0507673e+01   2.5340818e+02   2.6364364e+00   2.8692818e+02   2.2871200e+01   7.0549091e+01   1.4836982e+01   2.9570364e+02  -2.2508364e+00   3.9680455e+02  -8.2852727e+00   4.0448564e+02   4.0832725e+01   3.3046727e+02   2.0118073e+01   3.1890273e+02  -1.1859491e+01   1.4536273e+02   1.3173455e+00   1.1740636e+02   1.6662945e+01   4.9921818e+01  -2.8864727e+00   3.7170273e+02  -4.6168945e+01   2.4740273e+02  -1.2384036e+01   1.7587727e+02   1.5906182e+01   2.0490091e+02   1.1109745e+01   1.6919636e+02   1.4070429e+02   3.0706182e+02  -8.3722182e+00   1.0089273e+02   1.1809858e+02   5.4791818e+02  -2.5436364e-01   3.7106545e+02  -3.6267055e+01   2.7655727e+02   1.5313600e+01   2.9673636e+02  -3.5116364e+00   1.2554273e+02   1.2893855e+01   3.6878818e+02   3.4224000e+00   4.3686455e+02  -2.1360073e+01   2.7353564e+02   3.4398725e+01   3.0798545e+02   8.8075273e+00   3.8420455e+02   7.4863636e+00   1.5220636e+02   1.5607895e+02   3.4963091e+02   5.8149818e+00   3.4477000e+02  -8.2616000e+00   2.3757909e+02   9.1436727e+00
   2.3670273e+02   1.4962873e+01   3.2153727e+02   4.9153382e+01   7.4970000e+01   1.0885058e+02   3.2768455e+02   1.1218873e+01   2.6940818e+02  -1.0217200e+01   1.8801727e+02   7.1112255e+01   1.3290909e+02  -1.5631818e+01   7.8201818e+01   1.1166931e+02   2.0985455e+02   5.3567091e+01   5.2505455e+01   1.1340502e+02   3.2550909e+01   6.0544109e+01   6.9728182e+01   3.7357200e+01   3.6609182e+02  -9.2098182e-01   2.4992909e+02   6.2666582e+01   3.0144818e+02   4.1568727e+00   1.2420545e+02   1.4970265e+02   2.4358000e+02   2.8911782e+01   5.4202455e+02  -6.9883273e+00   4.2197364e+02  -4.9970909e-01   3.7893636e+02   1.4553327e+02   2.5558091e+02   2.1864436e+01   3.1481545e+02  -4.8052364e+00   1.5149909e+02   6.4918255e+01   3.0710727e+02   1.7045055e+01   4.9641000e+02   2.3044727e+00   3.4100909e+02  -2.1129818e+01   1.1940909e+02   1.1442727e+01   2.7459727e+02   1.1049491e+01   1.9315182e+02   4.1541604e+02   3.4822182e+02   2.1144073e+01   2.7830818e+02   3.2354436e+01   2.5835818e+02   1.2568000e+00   7.0879091e+01  -8.2394182e+00   2.9218364e+02  -6.2992364e+00   3.9480455e+02   2.2747273e+00   4.4610564e+02   3.1353125e+01   3.4422727e+02   8.5472727e+00   3.0495273e+02   7.3650909e-01   1.7465273e+02   7.8741455e+00   9.3886364e+01   3.9024545e+01   6.8111818e+01   3.2783273e+00   3.9941273e+02  -3.3345745e+01   2.5388273e+02  -6.0024364e+00   2.0930727e+02   6.3217818e+00   2.3328091e+02  -3.5906545e+00   2.2034636e+02   1.4499229e+02   3.0578182e+02   7.4501818e+00   9.3752727e+01   1.3666978e+02   5.8000818e+02  -5.7715636e+00   3.8623545e+02  -1.8820655e+01   3.1973727e+02  -1.0550800e+01   3.0298636e+02   2.5738364e+01   1.5040273e+02   4.3435055e+01   4.0664818e+02   1.2393600e+01   3.8503455e+02  -3.6503673e+01   2.5400564e+02   2.9631125e+01   3.0812545e+02   1.5316327e+01   3.9487455e+02  -1.0607236e+01   1.1858636e+02   1.8029855e+02   3.4268091e+02  -2.4901818e-01   2.6342000e+02   1.2246400e+01   2.5176909e+02   1.2058473e+01
   3.0251273e+02  -1.7681927e+01   3.4324727e+02   7.1896582e+01   8.9300000e+01   1.2870418e+02   3.6458455e+02   1.0786873e+01   2.6812818e+02   3.2745200e+01   2.2030727e+02   4.6579055e+01   1.5724909e+02  -4.4890182e+00   1.1201182e+02   1.1696451e+02   2.5775455e+02   9.4825091e+01   5.9845455e+01   1.0919782e+02   5.1700909e+01   8.5872109e+01   4.2348182e+01   6.5167600e+01   3.1770182e+02   4.5190218e+01   2.7616909e+02   5.7327382e+01   2.5882818e+02   1.2136473e+01   9.6155455e+01   1.4365665e+02   2.5377000e+02  -7.1341818e-01   5.6187455e+02   1.6093673e+01   3.7192364e+02  -8.5957091e+00   3.9465636e+02   1.4227567e+02   2.4882091e+02   3.5052364e+00   2.6453545e+02  -8.6428364e+00   9.9309091e+01   9.8763455e+01   3.2939727e+02   2.5361855e+01   3.8945000e+02   5.3127273e-01   3.8614909e+02  -6.7410182e+00   1.5710909e+02   1.9026727e+01   2.7749727e+02   6.1974909e+00   3.5058182e+02   2.4749164e+02   3.4227182e+02   3.3400727e+00   2.8849818e+02   1.5489236e+01   2.8540818e+02   1.8752800e+01   6.1169091e+01  -1.4412618e+01   2.7684364e+02  -3.9320364e+00   3.8595455e+02   1.8682727e+01   3.8486564e+02   3.9012325e+01   3.0751727e+02  -1.2565927e+01   3.0076273e+02  -2.1408291e+01   1.7279273e+02  -1.7017055e+01   1.2517636e+02   2.0751345e+01   4.8441818e+01   1.4711927e+01   3.6808273e+02  -1.9879345e+01   2.6521273e+02  -2.4238836e+01   1.6691727e+02   2.0762982e+01   2.1685091e+02   2.9374545e-01   1.9224636e+02   1.5958029e+02   2.9382182e+02   4.1169818e+00   8.7372727e+01   1.1937018e+02   5.7553818e+02  -6.0839636e+00   3.4156545e+02  -3.5967055e+01   3.0237727e+02   1.8008000e+01   3.1188636e+02   2.8126364e+01   1.7521273e+02   1.5880255e+01   3.9802818e+02   1.6273200e+01   4.1015455e+02  -2.6753273e+01   2.8762564e+02   2.7601525e+01   3.3464545e+02   1.6104727e+01   4.2191455e+02   1.9849564e+01   2.1187636e+02   9.6075345e+01   3.3896091e+02   6.6285818e+00   2.8447000e+02   6.5024000e+00   2.1667909e+02   1.6345673e+01
   3.0856273e+02   3.3640727e+00   3.2667727e+02   5.8222182e+01   8.7590000e+01   1.5141098e+02   3.9211455e+02   3.0584473e+01   2.9307818e+02   2.9089200e+01   3.1101727e+02   5.3122255e+01   1.5705909e+02   9.8661818e+00   8.4341818e+01   1.3627811e+02   2.3723455e+02   7.7806691e+01   7.5035455e+01   1.1445262e+02   4.5220909e+01   7.3870509e+01   7.3488182e+01   7.7346400e+01   3.3089182e+02   4.6325018e+01   2.6492909e+02   6.4796582e+01   2.8516818e+02  -1.7540727e+01   7.1345455e+01   1.4779145e+02   2.4682000e+02   2.8602582e+01   4.1706455e+02   1.6298473e+01   4.0592364e+02  -3.0695709e+01   4.0060636e+02   1.6184967e+02   2.3925091e+02  -7.7916364e-01   1.8591545e+02   7.1167636e+00   1.2002909e+02   8.0535855e+01   3.3977727e+02   1.1341455e+01   5.1455000e+02  -8.5672727e-01   4.0138909e+02  -1.7770218e+01   1.4060909e+02   2.9396727e+01   2.8944727e+02   1.3481491e+01   2.4105182e+02   2.0782404e+02   3.5122182e+02   4.9540727e+00   2.6654818e+02   5.8523636e-01   3.2111818e+02  -9.3340000e+00   5.8029091e+01   1.3408582e+01   2.4799364e+02   1.8059636e+00   3.9775455e+02   1.7488727e+01   3.8462564e+02   3.7801525e+01   3.3918727e+02  -4.1495273e+00   3.6790273e+02   5.1705091e+00   1.1560273e+02  -1.0351855e+01   9.1986364e+01   6.1265455e+00   3.8351818e+01   4.9491273e+00   3.8417273e+02  -3.3456545e+01   2.5902273e+02  -4.1933636e+01   1.9801727e+02   3.0464982e+01   1.9304091e+02   2.4538545e+01   1.5819636e+02   1.2796429e+02   2.9787182e+02   1.4032982e+01   1.0132273e+02   1.3235418e+02   5.3234818e+02  -3.8187636e+00   3.3412545e+02  -4.9981855e+01   3.1549727e+02   1.4078400e+01   2.5458636e+02   3.0910364e+01   1.8992273e+02   1.9173455e+01   4.2059818e+02   6.2276000e+00   4.3774455e+02  -1.1250473e+01   2.3024564e+02   1.5151925e+01   3.0564545e+02   1.5944727e+01   3.6406455e+02   7.1756364e-01   1.2320636e+02   1.6535895e+02   4.2691091e+02  -3.2174182e+00   2.9842000e+02   3.3686400e+01   1.3448909e+02   7.9630873e+01
   3.1413273e+02   1.1578473e+01   3.1263727e+02   3.3535382e+01   1.0830000e+02   1.4780418e+02   4.0387455e+02   1.2636727e+00   2.8335818e+02   1.4386800e+01   3.0934727e+02   6.2645855e+01   1.6800909e+02   1.2610182e+01   7.8151818e+01   1.4348331e+02   2.3966455e+02   1.0018229e+02   8.9035455e+01   1.2543262e+02   6.9890909e+01   6.5796909e+01   1.4172818e+02   3.3547200e+01   4.2866182e+02   6.8363418e+01   2.5021909e+02   6.2873382e+01   2.9297818e+02   8.9744727e+00   9.5545455e+01   1.2918545e+02   2.5825000e+02   1.7548182e+01   4.3668455e+02   1.1628873e+01   4.2830364e+02   5.1338909e+00   4.1079636e+02   1.4488447e+02   1.9763091e+02  -3.9695636e+00   1.9710545e+02   2.4221564e+01   1.4130909e+02   7.5303455e+01   3.9472727e+02   1.0945455e+01   4.7674000e+02   1.1118073e+01   3.8981909e+02   4.8153818e+00   1.7100909e+02   1.1814727e+01   2.4211727e+02  -1.3021091e+00   2.0534182e+02   3.0535084e+02   3.7303182e+02   1.2829273e+01   2.0659818e+02  -7.1876364e-01   2.8040818e+02   1.9628000e+00   7.9599091e+01   1.0252982e+01   2.5865364e+02  -9.2868364e+00   4.2715455e+02   2.3136727e+01   3.5129564e+02  -1.9120746e+00   3.0760727e+02   3.1868727e+00   3.1452273e+02   1.7970909e+01   1.0831273e+02   1.0941345e+01   1.0712636e+02   2.5535345e+01   6.1441818e+01  -1.6180727e+00   3.8503273e+02  -4.1953455e+00   2.1683273e+02  -5.2284364e+00   1.6939727e+02   3.2994582e+01   1.7280091e+02   2.8107745e+01   1.7805636e+02   1.5285549e+02   2.6206182e+02   8.2777818e+00   8.8752727e+01   1.5468978e+02   5.7539818e+02   5.3572364e+00   2.8328545e+02  -1.8864655e+01   2.9749727e+02   3.4048400e+01   2.7963636e+02   1.7306364e+01   1.5226273e+02   7.1862545e+00   3.6959818e+02  -1.6452400e+01   4.0456455e+02  -2.4716073e+01   2.8400564e+02   2.7231125e+01   2.9312545e+02   1.1186327e+01   2.8249455e+02   1.2953164e+01   1.8644636e+02   1.4562975e+02   3.7068091e+02   1.0409818e+00   2.7000000e+02   6.6000000e+00   1.7600909e+02   6.4499273e+01
   3.1760273e+02   3.8308727e+00   3.9767727e+02   1.5112182e+01   2.1697000e+02   1.1011058e+02   3.7087455e+02   1.1383673e+01   2.8302818e+02   1.6932000e+00   3.0772727e+02   5.4815455e+01   1.6971909e+02   2.2803382e+01   9.5871818e+01   1.4292571e+02   2.6004455e+02   8.5981891e+01   7.2275455e+01   1.0505342e+02   5.7600909e+01   7.1070109e+01   1.2377818e+02   3.3083200e+01   3.9928182e+02   6.3713818e+01   2.5611909e+02   5.5641382e+01   3.4054818e+02   4.4088727e+00   8.7545455e+01   1.1187545e+02   2.6482000e+02  -1.3574182e+00   4.6221455e+02   2.0066473e+01   3.5825364e+02  -1.1882109e+01   4.2384636e+02   1.3656047e+02   2.2715091e+02   2.1948836e+01   1.9534545e+02   1.9423636e+00   1.5078909e+02   6.9025055e+01   3.6296727e+02   2.2962545e+00   3.5541000e+02  -7.0755273e+00   3.4076909e+02   3.1029382e+01   1.4495909e+02   1.1987273e+00   2.2401727e+02   2.6805891e+01   2.3253182e+02   3.0041564e+02   3.5594182e+02   2.4866473e+01   2.1516818e+02  -1.8304364e+01   4.5507818e+02   3.5192000e+00   8.0119091e+01   3.8261382e+01   2.6356364e+02  -1.5679636e+01   3.9570455e+02   9.4527273e+00   3.6576564e+02   2.6400325e+01   2.8627727e+02   4.6327273e-01   2.7680273e+02  -1.3771491e+01   1.2107273e+02  -6.5494545e+00   1.0512636e+02   2.1455345e+01   4.3821818e+01   9.5115273e+00   4.4389273e+02  -2.3094145e+01   2.3316273e+02  -3.6344836e+01   4.4777273e+01   2.5914182e+01   1.7795091e+02  -3.9742545e+00   1.7581636e+02   1.4603469e+02   2.2978182e+02  -1.3759818e+01   1.0908273e+02   1.1992338e+02   5.4520818e+02  -4.7475636e+00   2.9434545e+02  -2.3749455e+01   2.7573727e+02   1.9092000e+00   3.3908636e+02   1.3200364e+01   1.3211273e+02   3.6898255e+01   4.0492818e+02  -2.8988000e+00   3.6439455e+02  -3.4672473e+01   2.9167564e+02   3.1087525e+01   3.1136545e+02   6.9671273e+00   3.1458455e+02   1.1915964e+01   2.3968636e+02   1.1718055e+02   4.2287091e+02   6.5757818e+00   3.6942000e+02  -2.0583600e+01   1.6714909e+02   5.5688073e+01
   3.4094273e+02  -3.8463273e+00   3.7229727e+02   9.5225818e+00   1.7535000e+02   1.2701018e+02   4.2306455e+02   2.8868473e+01   2.7545818e+02   4.0068800e+01   3.2672727e+02   6.8255455e+01   1.8124909e+02   2.9309818e+00   1.0068182e+02   1.6606091e+02   2.6433455e+02   7.6298691e+01   7.9605455e+01   1.2861702e+02   4.3600909e+01   9.3190109e+01   1.5977818e+02   4.4913200e+01   3.5942182e+02   4.3952618e+01   2.3778909e+02   7.0677782e+01   3.0649818e+02   8.8428727e+00   7.2345455e+01   9.1661455e+01   2.7196000e+02   1.0071382e+01   4.9773455e+02   1.6704873e+01   3.9025364e+02  -1.5582109e+01   3.8603636e+02   1.4820527e+02   2.0125091e+02   4.6908364e+00   1.8153545e+02   2.2427164e+01   1.5573909e+02   6.3629055e+01   4.0558727e+02  -4.4033455e+00   4.9717000e+02   1.6433673e+01   3.3786909e+02  -7.5486182e+00   1.6760909e+02  -1.3463273e+01   2.7125727e+02   1.4936691e+01   1.9153182e+02   3.2535564e+02   3.8760182e+02   3.3736727e+00   2.3207818e+02  -9.7071636e+00   3.9311818e+02   1.4616000e+01   7.1879091e+01  -9.9894182e+00   2.6170364e+02   7.5916364e-01   3.9980455e+02   1.0674727e+01   3.7172564e+02   4.2543525e+01   3.1675727e+02   1.3934873e+01   3.5804273e+02  -2.7006909e+00   1.2888273e+02   3.4457455e+00   9.6936364e+01   1.9300545e+01   5.3681818e+01  -1.1847273e+01   3.3022273e+02  -3.9620545e+01   2.1764273e+02  -3.1103236e+01   4.6157273e+01   2.3663782e+01   1.6814091e+02   5.1505455e+00   1.8238636e+02   1.2755909e+02   2.4359182e+02   2.4753818e+00   9.3562727e+01   1.2930498e+02   5.5529818e+02  -1.4224764e+01   3.1134545e+02  -3.9439455e+01   2.3284727e+02   1.2510400e+01   3.0913636e+02   2.3046364e+01   1.3450273e+02   1.4670545e+00   3.8092818e+02   3.5261200e+01   4.5021455e+02  -2.6308073e+01   2.5057564e+02   2.7525525e+01   3.2269545e+02   6.8072727e-01   2.6872455e+02   2.3154764e+01   1.2458636e+02   1.9100855e+02   4.2029091e+02   7.0221818e+00   3.4865000e+02   1.0838000e+01   1.5057909e+02   7.9963673e+01
   3.8579273e+02   2.5565673e+01   3.6953727e+02   2.8073382e+01   1.6997000e+02   1.0987058e+02   3.7987455e+02   2.0713673e+01   2.4197818e+02   2.4027200e+01   2.9606727e+02   6.4278255e+01   1.8357909e+02   3.1554582e+01   1.0987182e+02   1.6765571e+02   2.5080455e+02   1.0562109e+02   7.4985455e+01   1.1855662e+02   4.6790909e+01   7.1364909e+01   1.1124818e+02   7.4135600e+01   3.7375182e+02   7.2086218e+01   2.4430909e+02   7.4876182e+01   3.0173818e+02   6.4136727e+00   9.1255455e+01   9.6438655e+01   2.6329000e+02   9.5749818e+00   4.1459455e+02   1.0016073e+01   4.0749364e+02  -9.3013091e+00   4.1436636e+02   1.6902887e+02   1.6968091e+02   1.9546436e+01   1.6939545e+02   8.2083636e+00   1.5235909e+02   7.2749455e+01   3.5468727e+02   1.1808655e+01   4.2703000e+02   4.1448727e+00   3.8010909e+02  -1.4167818e+01   1.5340909e+02  -1.0377273e+01   2.7606727e+02   1.8841891e+01   2.0829182e+02   3.1235484e+02   3.3818182e+02   1.0757273e+01   1.9802818e+02  -3.5131636e+00   4.1959818e+02   5.9760000e-01   6.0029091e+01   1.5785818e+00   2.7361364e+02  -1.0763636e+01   4.1840455e+02  -1.3132727e+00   3.7262564e+02   2.3381525e+01   3.0822727e+02   2.6947273e+01   3.2242273e+02  -1.0761091e+01   1.0422273e+02  -7.0114545e+00   1.0521636e+02   2.9208145e+01   4.6151818e+01  -7.2948727e+00   2.9865273e+02  -1.5704945e+01   2.4245273e+02  -3.8848036e+01   3.8447273e+01   1.7660582e+01   2.0433091e+02   7.7534545e-01   1.7267636e+02   1.1271589e+02   2.4211182e+02  -1.1076218e+01   9.0892727e+01   1.2504858e+02   5.3496818e+02   3.0641636e+01   3.4989545e+02  -5.1463455e+01   2.8908727e+02  -3.1588000e+00   3.2113636e+02   9.8863636e+00   1.2573273e+02   2.5258655e+01   3.7340818e+02   1.5052800e+01   4.2997455e+02  -4.1688873e+01   2.7596564e+02   3.6924325e+01   3.0450545e+02   2.4515927e+01   2.7944455e+02   1.2971636e+00   1.6234636e+02   1.2822775e+02   4.0496091e+02   6.9585818e+00   3.2806000e+02  -1.0274800e+01   1.6224909e+02   5.4220073e+01
   3.4813273e+02   4.2384727e+00   3.6163727e+02   4.3705382e+01   2.5073000e+02   6.2259782e+01   3.5420455e+02  -2.2827273e+00   2.6735818e+02   7.5268000e+00   3.0234727e+02   5.9205855e+01   1.6238909e+02   6.5797818e+00   9.5631818e+01   1.4689491e+02   2.4199455e+02   8.3325891e+01   7.1035455e+01   9.9922618e+01   6.1650909e+01   7.6936109e+01   1.1882818e+02   7.6049200e+01   3.8666182e+02   1.7813418e+01   2.4616909e+02   5.7627382e+01   3.1530818e+02   1.0808073e+01   1.0039545e+02   1.2579745e+02   2.4606000e+02   1.1813382e+01   4.1397455e+02   8.9256727e+00   4.1382364e+02  -1.2567709e+01   3.9074636e+02   1.6015847e+02   2.0382091e+02   2.7652364e+00   1.9162545e+02   8.4996364e-01   1.6845909e+02   8.2851455e+01   2.8039727e+02   2.5041855e+01   4.6745000e+02  -7.3287273e+00   3.8086909e+02   8.0113818e+00   1.8640909e+02   1.6482727e+01   2.6659727e+02   6.0694909e+00   1.8239182e+02   3.3170684e+02   3.7822182e+02   1.0314073e+01   1.9578818e+02  -8.1839636e+00   4.1449818e+02   1.5335600e+01   7.2259091e+01   2.4460182e+01   2.7508364e+02   9.9187636e+00   3.9110455e+02   2.6770727e+01   3.6153564e+02   2.5358725e+01   2.9046727e+02   2.5658073e+01   3.5733273e+02  -9.7438909e+00   1.3560273e+02  -2.8091855e+01   9.4176364e+01   1.3611345e+01   4.6391818e+01   1.3459273e+00   3.2670273e+02  -2.4048945e+01   1.9497273e+02  -1.8859636e+01   4.5587273e+01   1.9419382e+01   2.0628091e+02   1.3429345e+01   1.7924636e+02   1.3286029e+02   2.3016182e+02   1.9259782e+01   1.0518273e+02   1.0623538e+02   5.2234818e+02   6.0312364e+00   3.1545545e+02  -2.0488255e+01   2.6755727e+02   1.9683600e+01   3.1183636e+02   3.4630364e+01   1.3683273e+02   9.1806545e+00   3.7159818e+02   1.0577600e+01   3.9997455e+02  -3.9578873e+01   2.5957564e+02   1.4995525e+01   2.8598545e+02   1.1707527e+01   3.0120455e+02   1.9266364e+01   2.7315636e+02   4.9212945e+01   4.1677091e+02   6.1637818e+00   3.9718000e+02   2.6056000e+00   2.0148909e+02   3.8410873e+01
   3.1179273e+02  -1.3432727e-01   3.4110727e+02   6.2077818e+00   2.4640000e+02   4.0376182e+01   3.1873455e+02   7.2148727e+00   2.6159818e+02  -1.2162400e+01   2.2463727e+02   5.8892655e+01   1.4814909e+02   2.1489818e+00   9.2581818e+01   1.3603891e+02   2.6209455e+02   6.5197891e+01   7.3845455e+01   8.8837818e+01   4.4550909e+01   8.9684109e+01   1.0301818e+02   5.8454000e+01   3.8928182e+02   1.5133818e+01   2.6716909e+02   6.0377382e+01   3.2697818e+02   6.5344727e+00   1.0277545e+02   1.0460705e+02   2.4529000e+02   2.1154982e+01   3.8725455e+02   2.1203273e+01   3.8182364e+02  -2.2007709e+01   3.3603636e+02   1.2929527e+02   2.5777091e+02   6.0692364e+00   2.4739545e+02   8.6283636e+00   1.8240909e+02   1.0020545e+02   3.7434727e+02   2.6905855e+01   4.8660000e+02  -5.9107273e+00   4.3800909e+02  -5.4698182e+00   1.3450909e+02   1.8334727e+01   2.7416727e+02   2.9993891e+01   2.0305182e+02   2.7758404e+02   3.2770182e+02   2.0756727e+00   2.0230818e+02  -1.4615564e+01   3.4716818e+02   3.4320000e+00   4.6449091e+01   7.5749818e+00   2.5189364e+02   2.8013964e+01   4.0190455e+02   1.5156727e+01   3.4129564e+02   4.7077925e+01   3.1408727e+02  -2.4215273e+00   3.1237273e+02  -7.3370909e+00   1.5327273e+02  -2.5505455e+01   9.7176364e+01   1.1901345e+01   4.3631818e+01   2.4766727e+01   3.3327273e+02  -3.6474545e+01   1.7835273e+02  -7.9100364e+00   5.9067273e+01   7.1509818e+00   1.8233091e+02   5.8534545e-01   1.6734636e+02   1.2104229e+02   2.2940182e+02   8.3705818e+00   8.7322727e+01   1.3261418e+02   5.1915818e+02   1.9096436e+01   2.8839545e+02  -4.2713455e+01   2.8690727e+02   2.5015600e+01   2.8028636e+02   2.8454364e+01   1.9188273e+02   2.1356655e+01   3.7483818e+02   8.4840000e-01   4.1797455e+02  -4.7548873e+01   2.7067564e+02   1.6627525e+01   2.9331545e+02  -9.0188727e+00   3.2330455e+02   2.5598364e+01   2.7730636e+02   7.5840945e+01   4.6148091e+02   1.0866982e+01   3.0353000e+02   1.3037600e+01   1.4538909e+02   9.0898873e+01
   3.0422273e+02  -1.4868727e+01   3.0758727e+02   7.0293818e+00   2.2340000e+02   3.4876182e+01   3.3577455e+02  -7.1883273e+00   2.2145818e+02   2.7148800e+01   2.4472727e+02   6.0665455e+01   1.4690909e+02  -1.1801818e+01   7.2251818e+01   1.1066531e+02   2.8937455e+02   1.0072549e+02   7.0885455e+01   1.0083462e+02   5.1170909e+01   7.3154509e+01   6.4728182e+01   7.4187200e+01   3.8004182e+02   1.3493018e+01   2.3725909e+02   6.0100182e+01   3.3525818e+02  -9.3179273e+00   1.1787545e+02   1.0072905e+02   2.4144000e+02   8.4298182e-01   4.0521455e+02   3.6536473e+01   3.6959364e+02  -3.0169309e+01   3.6555636e+02   1.3293367e+02   2.7192091e+02   2.0372364e+00   2.0596545e+02   1.2702764e+01   1.8187909e+02   8.0297855e+01   3.5791727e+02   2.1030255e+01   3.7284000e+02   3.8007273e-01   3.6267909e+02   1.8965818e+00   1.4255909e+02   1.5740727e+01   2.5954727e+02   6.3534909e+00   2.0939182e+02   3.1278684e+02   3.8441182e+02   9.2488727e+00   2.3173818e+02   2.5220036e+01   3.3526818e+02   7.9540000e+00   5.3119091e+01   1.9281382e+01   2.6265364e+02   1.9253164e+01   3.9090455e+02   3.0786727e+01   3.9562564e+02   1.8821525e+01   3.0275727e+02   2.9487273e-01   2.6599273e+02  -8.1966909e+00   1.3522273e+02  -1.7301455e+01   8.4936364e+01   1.4260545e+01   4.6301818e+01  -4.7868727e+00   3.1765273e+02  -4.4894945e+01   2.0911273e+02  -2.1320836e+01   4.6067273e+01   1.2240982e+01   1.8866091e+02   1.0548945e+01   1.6343636e+02   1.1992509e+02   2.5592182e+02   1.9288982e+01   8.2602727e+01   1.2466178e+02   5.4239818e+02   2.6427236e+01   3.0389545e+02  -5.0013455e+01   3.0161727e+02  -4.4612000e+00   3.4478636e+02   1.2944364e+01   1.5811273e+02   2.0668255e+01   3.0673818e+02   2.1964000e+00   5.1080455e+02  -1.6975273e+01   2.8748564e+02   3.9282725e+01   2.9955545e+02   2.2291927e+01   3.3958455e+02  -7.5403636e-01   2.8611636e+02   7.1416145e+01   4.4034091e+02   1.8798182e+01   3.8300000e+02   5.9800000e+00   2.0781909e+02   3.8434473e+01
   2.9256273e+02  -6.2159273e+00   3.4310727e+02   9.4777818e+00   2.5311000e+02   4.3549382e+01   3.3525455e+02   1.0753273e+01   2.7493818e+02  -2.0989600e+01   2.4020727e+02   2.2317055e+01   1.5281909e+02  -1.6464618e+01   8.3631818e+01   1.2737491e+02   2.7009455e+02   7.4797891e+01   4.6655455e+01   1.0225302e+02   3.7790909e+01   7.1464909e+01   9.6248182e+01   5.8335600e+01   3.6861182e+02   5.9774182e+00   2.4159909e+02   5.3942982e+01   3.3158818e+02   1.4215673e+01   1.1234545e+02   9.1841455e+01   2.5920000e+02   1.4852182e+01   4.5045455e+02   4.5772727e+00   3.7306364e+02  -1.7636909e+01   3.9455636e+02   1.5466367e+02   2.5020091e+02  -2.2465164e+01   2.1677545e+02   7.0379636e+00   1.4125909e+02   7.8687455e+01   3.5401727e+02   1.5342255e+01   4.0641000e+02   8.3144727e+00   3.8957909e+02   4.5458182e-01   1.6835909e+02   1.7226727e+01   2.6578727e+02   9.2664291e+01   2.0972182e+02   3.0057044e+02   3.5241182e+02  -1.2811273e+00   2.2292818e+02  -4.4551636e+00   3.6216818e+02  -2.3380000e+00   5.6839091e+01   4.1378182e-01   2.4089364e+02   1.6133964e+01   3.7905455e+02  -9.4152727e+00   3.9324564e+02   4.9871925e+01   3.5118727e+02   6.8904727e+00   2.8799273e+02  -1.3866691e+01   1.4684273e+02  -4.3310545e+00   9.7176364e+01   3.4421345e+01   3.7581818e+01   1.2150727e+01   3.1779273e+02  -3.6146145e+01   2.2416273e+02   5.6516364e-01   2.9827273e+01   1.7300182e+01   1.6971091e+02   1.1784945e+01   1.5814636e+02   1.2063829e+02   2.8949182e+02   1.5223382e+01   9.4992727e+01   1.3824058e+02   5.1405818e+02   8.0744364e+00   3.0712545e+02  -1.1431855e+01   2.6926727e+02   2.4836800e+01   3.1238636e+02   3.1436364e+01   1.2969273e+02   1.5421855e+01   3.0511818e+02  -1.6624000e+01   4.7609455e+02  -5.0668473e+01   2.8886564e+02   2.9122325e+01   2.7807545e+02   6.1503273e+00   2.5601455e+02   1.6915636e+00   2.1930636e+02   9.4480945e+01   4.8415091e+02   1.9103382e+01   3.1995000e+02   1.7374000e+01   1.3409909e+02   8.1712073e+01
   3.6384273e+02   7.0816727e+00   3.4348727e+02   3.8877382e+01   2.9497000e+02   5.7960582e+01   3.3844455e+02   1.9218073e+01   2.5269818e+02  -4.9040000e-01   2.8115727e+02   2.6181055e+01   1.5195909e+02   4.6041818e+00   1.0158182e+02   1.3322891e+02   3.4371455e+02   6.1328291e+01   7.0175455e+01   1.1837142e+02   5.5030909e+01   9.7605709e+01   1.3429818e+02   7.3241600e+01   3.4570182e+02  -1.0909782e+01   2.7106909e+02   6.1065382e+01   3.2035818e+02  -2.1745927e+01   8.6115455e+01   1.0074985e+02   2.5606000e+02   2.0633382e+01   4.0449455e+02   2.1140727e+00   3.6035364e+02  -3.6430109e+01   3.7612636e+02   1.5484807e+02   2.6634091e+02   1.4103636e+01   2.1939545e+02   1.7108364e+01   1.4316909e+02   7.3874655e+01   3.9906727e+02   2.9548255e+01   4.0107000e+02  -6.8327273e-02   3.4848909e+02  -2.3208218e+01   1.2555909e+02  -4.1992727e+00   2.5244727e+02   1.3158149e+02   1.9829182e+02   3.2810484e+02   3.2918182e+02   1.1477273e+01   2.3168818e+02   1.3374036e+01   3.4454818e+02  -2.0684000e+00   5.0219091e+01  -6.8266182e+00   2.8189364e+02  -3.4260364e+00   4.3180455e+02   1.2964727e+01   3.8619564e+02   4.5245925e+01   3.0056727e+02   1.7040073e+01   3.1380273e+02  -8.3149091e-01   1.0998273e+02  -1.5472255e+01   9.5886364e+01   1.0284545e+01   4.7201818e+01  -2.0988727e+00   2.9479273e+02  -2.6496145e+01   2.3207273e+02  -3.6727636e+01   4.8497273e+01   3.0336582e+01   1.6052091e+02  -1.1998545e+00   1.5157636e+02   9.8733891e+01   2.5049182e+02   1.3683382e+01   1.0294273e+02   1.2022458e+02   5.6620818e+02   1.7572436e+01   3.1689545e+02  -1.3773455e+01   3.4273727e+02   4.4489200e+01   3.3013636e+02   1.9266364e+01   1.6654273e+02   2.3333855e+01   3.0816818e+02  -7.2800000e-01   7.4197455e+02  -1.2468873e+01   3.1357564e+02   3.9055525e+01   3.2103545e+02   2.4383527e+01   2.9144455e+02   3.0477164e+01   1.2915636e+02   2.1402295e+02   5.0215091e+02  -4.0066182e+00   3.9753000e+02   1.7287600e+01   1.4514909e+02   6.6348073e+01
   4.2298273e+02   1.3820473e+01   3.3658727e+02   9.9993818e+00   2.6911000e+02   5.8079382e+01   3.5368455e+02   1.9568873e+01   2.6297818e+02   2.1637200e+01   2.3901727e+02   8.1882255e+01   1.5490909e+02   1.7818182e-01   8.0201818e+01   1.2531931e+02   3.2499455e+02   1.1049589e+02   6.4745455e+01   1.0808582e+02   5.4550909e+01   1.0888411e+02   1.5339818e+02   7.7713600e+01   3.9513182e+02   1.5615818e+01   2.6102909e+02   6.4918582e+01   3.1330818e+02  -2.4119273e+00   9.5635455e+01   8.0368255e+01   2.6591000e+02  -3.9646182e+00   4.1978455e+02   8.1708727e+00   3.8092364e+02  -2.3885709e+01   3.7965636e+02   1.0471567e+02   2.7787091e+02   1.9081236e+01   1.9200545e+02  -5.6043636e-01   1.3864909e+02   6.5896255e+01   3.9577727e+02   2.2901455e+01   5.1403000e+02   1.5134873e+01   3.3624909e+02   1.5809818e+00   9.6159091e+01   2.6702727e+01   2.7597727e+02   1.5007909e+02   2.1777182e+02   3.4392644e+02   3.5889182e+02  -2.7659527e+01   2.0907818e+02   1.8928364e+00   3.7502818e+02   3.3113200e+01   7.3499091e+01   1.3220982e+01   2.6584364e+02   1.5857964e+01   3.6035455e+02  -5.9192727e+00   4.0319564e+02   3.2545925e+01   3.0384727e+02  -1.2223273e+00   3.1261273e+02  -5.7362909e+00   1.6731273e+02  -1.1248655e+01   9.8786364e+01   6.3425455e+00   5.2151818e+01   9.6051273e+00   3.2141273e+02  -3.5675745e+01   2.4402273e+02  -2.1593636e+01   5.3207273e+01   8.1897818e+00   1.6400091e+02   1.3711745e+01   1.5043636e+02   1.4016509e+02   2.6921182e+02   3.5157818e+00   9.9222727e+01   1.2823218e+02   6.1124818e+02   1.1969236e+01   3.0350545e+02  -1.6592255e+01   2.9626727e+02  -1.2143200e+01   3.4643636e+02   2.4712364e+01   1.4007273e+02   3.4261455e+01   3.0630818e+02  -3.1669200e+01   9.5915455e+02  -1.4903273e+01   2.5919564e+02   2.2159254e+00   3.2655545e+02   4.8019273e+00   3.1410455e+02   2.0374364e+01   2.5311636e+02   6.5396145e+01   5.0387091e+02   1.6335782e+01   3.8895000e+02   2.7794000e+01   1.5814909e+02   6.0448073e+01
   4.1489273e+02   5.7576727e+00   3.4915727e+02   4.3283782e+01   2.7268000e+02   5.6273782e+01   3.1020455e+02   1.9897273e+01   2.6407818e+02   3.6929200e+01   2.0439727e+02   8.7991855e+01   1.5571909e+02   2.2533818e+00   9.0201818e+01   1.4980931e+02   3.0233455e+02   1.0787869e+02   6.3505455e+01   1.0433502e+02   6.7270909e+01   1.1829651e+02   1.1905818e+02   7.1980800e+01   3.9904182e+02  -5.1269818e+00   1.9487909e+02   7.5490582e+01   2.3511818e+02   9.8832727e+00   1.2839545e+02   1.0193745e+02   2.7044000e+02   2.7522982e+01   4.2245455e+02   1.1007273e+01   3.9425364e+02  -6.2821091e+00   3.8617636e+02   1.3038407e+02   3.2487091e+02  -2.2487636e+00   3.4781545e+02   1.0784764e+01   1.3140909e+02   5.6045455e+01   3.7358727e+02   1.0586655e+01   5.5507000e+02   7.3316727e+00   3.5210909e+02  -2.9778182e+00   1.1540909e+02  -9.0872727e+00   1.5687727e+02   1.5070709e+02   1.9720182e+02   3.1943204e+02   3.5151182e+02   3.1830873e+01   2.2502818e+02  -6.3831636e+00   3.8702818e+02  -2.9968000e+00   6.5639091e+01   3.3697818e+00   2.3741364e+02  -4.2976364e+00   4.1455455e+02   1.4894727e+01   4.6462564e+02   4.1161525e+01   2.9913727e+02   8.5844727e+00   3.1985273e+02  -1.9835491e+01   1.2207273e+02  -2.0679455e+01   9.2836364e+01   1.1085455e+00   5.4351818e+01   1.8909127e+01   3.0475273e+02  -3.4052945e+01   2.4445273e+02  -3.3098036e+01   5.4637273e+01   1.6985382e+01   1.6657091e+02  -6.0138545e+00   1.4700636e+02   1.2971949e+02   2.7425182e+02   3.4925818e+00   1.1341273e+02   1.2419698e+02   5.2891818e+02   1.9265636e+01   3.5950545e+02  -3.3842255e+01   3.2302727e+02  -1.2340000e+00   3.0263636e+02   3.9066364e+01   2.1250273e+02   1.2087055e+01   2.7164818e+02   1.1383600e+01   8.9674455e+02  -1.3090473e+01   2.7967564e+02   2.9767525e+01   3.2341545e+02   2.8383127e+01   3.0220455e+02   2.9136364e+01   2.8172636e+02   5.9337345e+01   4.1834091e+02  -1.2961818e+01   3.9012000e+02   2.8700400e+01   1.8490909e+02   4.1497273e+01
   4.7022273e+02   1.2001273e+01   3.6548727e+02   2.0737382e+01   2.9302000e+02   6.0456582e+01   3.2682455e+02   8.3776727e+00   2.7445818e+02   4.2618800e+01   2.6739727e+02   6.4331855e+01   1.7605909e+02   8.0061818e+00   9.5201818e+01   1.4092931e+02   3.0223455e+02   1.0807669e+02   7.1125455e+01   1.4224542e+02   8.1320909e+01   1.3264251e+02   1.2658818e+02   7.6618400e+01   4.2523182e+02   8.1078182e+00   7.7979091e+01   1.4689258e+02   2.4030818e+02   1.3758073e+01   1.3544545e+02   1.0156345e+02   2.7344000e+02   1.3622982e+01   4.1654455e+02   3.1720073e+01   3.3359364e+02  -1.8809309e+01   4.1170636e+02   1.3257167e+02   3.0173091e+02  -9.2575636e+00   3.8096545e+02   1.1042764e+01   1.1816909e+02   6.2584655e+01   3.9739727e+02   3.1251855e+01   4.8112000e+02  -6.5623273e+00   3.3776909e+02   1.4839382e+01   1.3730909e+02  -9.4892727e+00   9.0017273e+01   1.1991589e+02   1.9920182e+02   3.0450204e+02   3.4980182e+02   1.2687673e+01   2.5587818e+02  -1.0141164e+01   3.4830818e+02   2.4200800e+01   4.8739091e+01  -3.5582182e+00   2.5118364e+02  -2.0192364e+00   4.2460455e+02  -1.3509273e+01   4.5172564e+02   1.7713525e+01   3.4622727e+02   2.4047273e+01   3.5747273e+02  -2.6150909e+00   1.2331273e+02  -6.3486545e+00   9.3936364e+01   1.6590545e+01   3.8681818e+01  -1.4797273e+01   3.1241273e+02  -2.4045745e+01   2.2040273e+02  -2.9794036e+01   5.0397273e+01   3.1844582e+01   1.5938091e+02   1.0991345e+01   1.4357636e+02   1.1590389e+02   3.3430182e+02   8.0685818e+00   8.8602727e+01   1.0446178e+02   5.7710818e+02   1.7170436e+01   3.6556545e+02  -2.5557055e+01   3.0884727e+02   1.6320400e+01   2.9338636e+02   2.6956364e+01   2.1383273e+02   2.3020655e+01   2.7040818e+02   1.1432800e+01   8.8444455e+02  -1.7696473e+01   2.2819564e+02   3.2125925e+01   3.2012545e+02   2.3456327e+01   3.2834455e+02   2.7525164e+01   2.9249636e+02   5.0665745e+01   3.8453091e+02  -5.4701818e-01   3.5824000e+02   1.9070800e+01   2.0333909e+02   2.9792873e+01
   4.1332273e+02   9.8832727e+00   3.6372727e+02   4.4878182e+01   2.7349000e+02   6.0628982e+01   3.1539455e+02   2.7962073e+01   2.9326818e+02   2.0644000e+01   2.7211727e+02   4.6524255e+01   1.5643909e+02   2.2385782e+01   1.0325182e+02   1.5185531e+02   2.9923455e+02   9.9696691e+01   7.0605455e+01   1.0733702e+02   6.1740909e+01   9.2118909e+01   8.3968182e+01   1.5440800e+02   4.4270182e+02   7.4302182e+00   7.9219091e+01   1.4417338e+02   2.3425818e+02   2.2722073e+01   1.5087545e+02   1.5275905e+02   2.6582000e+02   1.1702582e+01   3.8797455e+02   2.3715673e+01   3.8330364e+02  -1.5786109e+01   3.6765636e+02   1.4852567e+02   2.7449091e+02   1.4781636e+01   2.5134545e+02  -7.3976364e+00   1.4892909e+02   6.2983855e+01   4.3906727e+02   2.8488255e+01   4.9655000e+02   1.0327273e-01   3.8729909e+02   9.3569818e+00   1.6885909e+02   5.2367273e+00   1.1992727e+02   1.2671309e+02   1.6591182e+02   2.7759524e+02   3.7337182e+02   2.4220727e+00   3.2840818e+02   1.9664364e+00   3.3383818e+02  -7.3116000e+00   6.1359091e+01  -7.1781818e-01   2.9970364e+02   1.1239164e+01   3.8065455e+02   8.1067273e+00   3.6457564e+02   4.0445525e+01   3.1446727e+02   9.4980727e+00   3.1818273e+02  -2.8661891e+01   1.6965273e+02  -1.7345855e+01   1.1959636e+02   6.6277455e+00   5.1731818e+01  -5.3112727e+00   2.9717273e+02  -2.3066545e+01   2.4835273e+02  -3.3790036e+01   4.4637273e+01   2.2025382e+01   1.5433091e+02   1.9395345e+01   1.7153636e+02   1.4237709e+02   2.7468182e+02  -1.1118182e+00   8.8412727e+01   9.6816982e+01   5.9524818e+02   2.3289236e+01   3.5300545e+02  -2.8552255e+01   2.9455727e+02   1.6343600e+01   3.2723636e+02  -1.8516364e+00   1.7759273e+02   3.0198545e+00   2.8102818e+02  -1.1768000e+00   6.4550455e+02  -6.8521273e+01   2.9343564e+02   3.0046725e+01   3.0869545e+02  -1.2492727e+00   3.1730455e+02  -2.6163636e-01   2.7291636e+02   3.8852145e+01   4.5834091e+02   1.1358182e+01   3.6424000e+02   2.9590800e+01   1.5824909e+02   6.1540073e+01
   4.4517273e+02   2.5815273e+01   3.7034727e+02   4.5348582e+01   2.6416000e+02   7.4995382e+01   3.1958455e+02   1.5196873e+01   2.7507818e+02   3.7719200e+01   1.9153727e+02   1.3916065e+02   1.7571909e+02   6.4633818e+00   9.9341818e+01   1.4102811e+02   2.8923455e+02   9.9306691e+01   6.6605455e+01   1.3674702e+02   6.1510909e+01   1.0584731e+02   1.5786818e+02   6.7406000e+01   4.3875182e+02  -2.8237818e+00   6.6879091e+01   1.3664058e+02   2.5178818e+02   2.5739673e+01   1.0654545e+02   1.3649545e+02   2.5720000e+02   7.0621818e+00   4.0240455e+02   1.5141273e+01   3.6754364e+02  -2.4865309e+01   3.6298636e+02   1.2837927e+02   2.9354091e+02   6.0676364e+00   3.4805545e+02  -2.7443636e-01   1.3464909e+02   5.0506255e+01   3.8710727e+02   2.1265055e+01   4.7331000e+02   1.6102473e+01   3.7914909e+02  -2.4761018e+01   1.6425909e+02   2.6504727e+01   1.1363727e+02   1.3259629e+02   1.6496182e+02   2.6815124e+02   3.8270182e+02   1.2105673e+01   3.1440818e+02   1.9516436e+01   3.3954818e+02   4.7116000e+00   5.6309091e+01  -1.6938182e+00   2.8846364e+02   5.4283636e+00   4.0790455e+02  -5.2232727e+00   3.9467564e+02   4.2757525e+01   3.2832727e+02   2.0492727e+00   3.2285273e+02   1.1634509e+01   1.8555273e+02  -9.9785455e-01   1.0674636e+02   1.7845745e+01   6.1921818e+01  -1.9316473e+01   2.8332273e+02  -2.7478545e+01   2.8116273e+02  -1.3483636e-01   4.1687273e+01   2.2021382e+01   1.5609091e+02  -3.1254545e+00   1.4862636e+02   1.2449989e+02   2.8563182e+02   4.9621818e+00   1.2170273e+02   9.5773782e+01   6.1253818e+02   8.5760364e+00   3.8845545e+02  -4.6218255e+01   2.8331727e+02   7.8928000e+00   3.3433636e+02   9.4803636e+00   2.2516273e+02  -1.1885745e+01   3.0307818e+02   1.4439200e+01   7.7568455e+02  -4.2856727e+00   2.8005564e+02   2.8547125e+01   3.1336545e+02   9.3271273e+00   3.3649455e+02   2.8353164e+01   2.7515636e+02   9.8242945e+01   4.2396091e+02   1.0438582e+01   4.0195000e+02   1.1464000e+01   1.7257909e+02   8.1583673e+01
   3.7765273e+02   2.1066873e+01   3.4415727e+02   1.9583782e+01   2.9335000e+02   5.6280182e+01   3.6073455e+02   1.5814873e+01   2.9793818e+02   1.8170400e+01   1.2630727e+02   1.9823905e+02   1.7305909e+02   6.4861818e+00   1.1644182e+02   1.0033011e+02   2.5542455e+02   8.9011491e+01   6.5175455e+01   1.2753142e+02   8.1170909e+01   1.2203451e+02   8.2058182e+01   9.8610800e+01   3.8947182e+02   1.2348618e+01   7.3409091e+01   1.2944818e+02   2.1082818e+02  -1.9833527e+01   1.3149545e+02   1.8511945e+02   2.2901000e+02   2.5973818e+00   4.4802455e+02   2.6251673e+01   3.4463364e+02  -3.8552509e+01   3.8327636e+02   1.2242607e+02   3.0568091e+02   1.1186436e+01   2.2496545e+02   3.1827636e+00   1.3497909e+02   5.8949855e+01   4.2063727e+02   1.8632655e+01   4.5322000e+02   1.3569673e+01   3.8286909e+02  -8.8186182e+00   1.8770909e+02  -8.2212727e+00   1.1678727e+02   1.1129429e+02   1.4548182e+02   2.7470964e+02   3.9860182e+02  -7.5063273e+00   2.7545818e+02   4.5324364e+00   3.0935818e+02   1.0366800e+01   5.4069091e+01  -2.2746182e+00   2.8508364e+02   7.1687636e+00   3.8085455e+02   8.5907273e+00   3.9429564e+02   2.1457925e+01   3.5984727e+02   1.1957673e+01   2.8176273e+02  -8.8882909e+00   1.5946273e+02  -1.1000655e+01   1.1017636e+02   8.4313455e+00   4.8351818e+01   9.3391273e+00   3.0370273e+02  -2.5398945e+01   2.5892273e+02  -1.4925636e+01   6.9777273e+01   9.0141818e+00   1.8033091e+02  -5.4465455e-01   1.5819636e+02   1.4311429e+02   2.5811182e+02   7.8378182e-01   8.1462727e+01   9.4182982e+01   6.0039818e+02   2.1407236e+01   3.9723545e+02  -2.3480655e+01   2.8696727e+02   4.5770800e+01   4.0668636e+02   1.3892364e+01   2.4073273e+02  -6.2713455e+00   2.8183818e+02  -6.5716000e+00   6.1686455e+02  -3.8580073e+01   2.7000564e+02   2.7161125e+01   3.1183545e+02  -1.0020473e+01   3.1415455e+02   2.4703636e+00   2.0930636e+02   1.1156095e+02   3.7696091e+02   7.3485818e+00   3.6442000e+02   1.5516400e+01   1.5109909e+02   6.6872073e+01
   3.0765273e+02   5.6668727e+00   2.8805727e+02   8.6917818e+00   2.7459000e+02   5.2640982e+01   2.8192455e+02  -9.7403273e+00   2.3221818e+02   1.7580000e+00   6.0927273e+01   2.0760945e+02   1.2386909e+02  -6.1486182e+00   7.6491818e+01   8.4856109e+01   2.2437455e+02   6.9025491e+01   6.4555455e+01   1.1563102e+02   8.2510909e+01   1.0426731e+02   1.3805818e+02   6.3270800e+01   3.5694182e+02   3.0531018e+01   6.7739091e+01   1.2676178e+02   2.2820818e+02  -1.2893927e+01   1.1806545e+02   1.7786385e+02   2.2634000e+02   3.4809818e+00   4.0592455e+02   2.4329673e+01   3.7944364e+02  -2.8097309e+01   3.7612636e+02   1.2208807e+02   3.0301091e+02  -5.8299636e+00   2.1296545e+02   5.4827636e+00   1.2049909e+02   6.5448255e+01   3.5330727e+02   8.2990545e+00   5.0017000e+02   2.2003673e+01   3.7976909e+02  -2.7040618e+01   1.5910909e+02   2.1066727e+01   9.9447273e+01   1.2463149e+02   1.6386182e+02   2.6523924e+02   3.9265182e+02   8.5396727e+00   3.1797818e+02   1.3610836e+01   3.2740818e+02   1.5352800e+01   7.0359091e+01   2.1821818e+00   3.0751364e+02   1.1564364e+01   3.4570455e+02  -1.9727273e-01   4.4815564e+02   3.5669125e+01   3.4484727e+02   4.2576727e+00   2.8342273e+02  -1.1731091e+01   1.5865273e+02   2.6841455e+00   1.2064636e+02   1.7693745e+01   5.4921818e+01   3.4143527e+01   2.6389273e+02  -2.1544145e+01   2.7383273e+02  -2.9284364e+00   3.9447273e+01   1.9480582e+01   1.3933091e+02   1.3215345e+01   2.0057636e+02   1.4838389e+02   2.7673182e+02  -1.8755818e+01   8.6132727e+01   1.5132938e+02   5.6120818e+02   3.2212436e+01   3.9445545e+02  -2.1418255e+01   2.9943727e+02   7.1332000e+00   4.3433636e+02   2.7530364e+01   2.4059273e+02   2.9029855e+01   2.9030818e+02   7.8408000e+00   4.5221455e+02  -1.8998073e+01   2.5791564e+02   1.1508325e+01   3.3317545e+02  -8.2076727e+00   2.5630455e+02   3.9583636e+00   2.9315636e+02   6.3382945e+01   4.5844091e+02  -5.6498182e+00   3.3577000e+02  -4.0716000e+00   1.0748909e+02   8.5840873e+01
   3.0275273e+02  -1.5841127e+01   2.8639727e+02   7.0145818e+00   2.4916000e+02   6.3485382e+01   2.6477455e+02  -1.4178327e+01   2.5726818e+02  -2.0856000e+01   3.5537273e+01   1.9731065e+02   1.0900909e+02  -2.1859818e+01   7.4201818e+01   7.7039309e+01   2.6661455e+02   7.9546291e+01   6.0175455e+01   8.8501418e+01   6.5510909e+01   1.1866731e+02   1.1677818e+02   2.4933200e+01   3.3318182e+02   1.5141818e+01   9.7689091e+01   1.3184578e+02   2.1487818e+02  -1.9207527e+01   1.3058545e+02   1.1919225e+02   2.5815000e+02   1.0656182e+01   3.9968455e+02   3.4688873e+01   3.8725364e+02  -3.4722109e+01   3.3303636e+02   1.5534527e+02   2.6444091e+02   1.7065636e+01   3.1477545e+02  -9.0203636e-01   1.5725909e+02   3.0507455e+01   4.2834727e+02   1.6725855e+01   5.2893000e+02   1.4652873e+01   4.1348909e+02   1.9071782e+01   1.8340909e+02   1.5772727e+01   1.3501727e+02   1.2859589e+02   1.8143182e+02   2.6792364e+02   3.8699182e+02   2.9142473e+01   2.5449818e+02   1.1929236e+01   3.7754818e+02   1.3416000e+00   4.9739091e+01   1.3021782e+01   3.1122364e+02   1.4367564e+01   3.6670455e+02   4.4227273e+00   4.1262564e+02   2.0791525e+01   3.2070727e+02   1.6138873e+01   2.9099273e+02   1.3233091e+00   1.6927273e+02  -1.2154545e+00   9.4456364e+01   4.1189455e+00   5.2011818e+01   3.0236327e+01   3.5422273e+02  -2.4770545e+01   2.6426273e+02  -1.8328364e+00   3.4917273e+01   1.6082982e+01   1.4023091e+02  -1.3186655e+01   1.7834636e+02   1.4021229e+02   2.1944182e+02  -3.8326182e+00   7.4412727e+01   1.2164698e+02   5.7577818e+02   2.5186836e+01   3.7084545e+02  -1.0589455e+01   2.9237727e+02   5.1458000e+01   4.6438636e+02   1.4226364e+01   2.4235273e+02   1.5490545e+00   3.3107818e+02  -4.1308000e+00   4.0497455e+02  -3.4388873e+01   2.4357564e+02   4.2125525e+01   3.0498545e+02   1.5997527e+01   2.7253455e+02   1.3899964e+01   2.5796636e+02   8.7718145e+01   4.3025091e+02  -1.5444618e+01   3.5589000e+02   1.2498800e+01   1.4043909e+02   8.2154873e+01
   2.4265273e+02  -1.3173127e+01   2.9029727e+02  -9.6774182e+00   2.3373000e+02   7.0959782e+01   2.6992455e+02  -5.9203273e+00   2.1993818e+02   1.2080400e+01   5.0257273e+01   1.9337305e+02   9.1059091e+01  -1.8003818e+01   7.1151818e+01   6.8093309e+01   2.3256455e+02   6.0370291e+01   5.3745455e+01   8.4255818e+01   3.9080909e+01   9.7361709e+01   1.2105818e+02   1.2250800e+01   3.0994182e+02  -2.6689818e+00   7.8309091e+01   1.4562618e+02   1.8978818e+02  -7.8703273e+00   1.0982545e+02   1.0647305e+02   2.3625000e+02  -2.6181818e-01   4.2749455e+02   2.1654073e+01   4.4406364e+02  -1.8456909e+01   3.8255636e+02   1.4781367e+02   2.9106091e+02   1.3836036e+01   3.3200545e+02   4.5295636e+00   1.2916909e+02   6.4844655e+01   3.6787727e+02   5.8534545e+00   4.9303000e+02   2.1524873e+01   4.2562909e+02  -8.8594182e+00   1.9030909e+02   1.6270727e+01   1.0873727e+02   1.3764829e+02   2.0491182e+02   2.3904524e+02   3.8441182e+02  -1.6841127e+01   2.7983818e+02  -3.0097964e+01   3.7897818e+02   1.8797200e+01   7.9309091e+01   1.8618182e-01   2.9284364e+02  -1.1620364e+00   4.2740455e+02   1.7466727e+01   4.1910564e+02   3.6233125e+01   3.3399727e+02   1.8595673e+01   3.0928273e+02   1.1501091e+00   1.6646273e+02  -1.3420655e+01   1.1478636e+02   2.2252545e+01   4.2441818e+01  -6.6807273e-01   3.4641273e+02  -2.6385745e+01   2.8216273e+02  -2.8974836e+01   3.9117273e+01   2.7126982e+01   1.5890091e+02   1.6079745e+01   1.8305636e+02   1.5245549e+02   2.3825182e+02   1.2562582e+01   7.9512727e+01   1.1571898e+02   5.6300818e+02   1.0588436e+01   3.7278545e+02  -4.7964655e+01   2.8602727e+02   5.1146000e+01   3.0373636e+02   7.4783636e+00   2.5021273e+02   2.9590255e+01   3.0545818e+02  -6.4612000e+00   3.4839455e+02  -2.8982473e+01   2.5648564e+02   1.4002725e+01   3.1950545e+02  -8.2407273e-01   3.4853455e+02   1.0099964e+01   2.9058636e+02   7.4678545e+01   4.8520091e+02   3.7393818e+00   3.3842000e+02   2.1656400e+01   1.7714909e+02   6.3788073e+01
   2.7736273e+02   1.2520073e+01   3.4682727e+02   1.2560182e+01   2.8368000e+02   8.9913782e+01   2.8444455e+02   2.4380727e+00   2.3312818e+02  -3.9748000e+00   5.2447273e+01   2.2928785e+02   1.0947909e+02  -2.6237418e+01   8.5961818e+01   1.0004851e+02   2.1390455e+02   5.8193091e+01   8.2795455e+01   1.2888182e+02   7.0130909e+01   1.2696771e+02   1.3734818e+02   3.3997600e+01   3.0180182e+02   1.5222218e+01   8.9789091e+01   1.3899778e+02   2.4535818e+02   8.5440727e+00   9.9875455e+01   1.4145905e+02   2.2544000e+02   1.1842982e+01   4.2730455e+02   3.0669273e+01   3.7887364e+02  -1.8011709e+01   4.0070636e+02   1.4088167e+02   2.2839091e+02   3.9496364e+00   3.0005545e+02   1.3375564e+01   1.3164909e+02   5.6936255e+01   3.7077727e+02   1.8471455e+01   4.2360000e+02   4.7992727e+00   4.1548909e+02  -2.1882182e+00   1.9145909e+02   1.6228727e+01   1.1511727e+02   1.5161789e+02   1.7663182e+02   2.5630764e+02   4.3213182e+02   2.1961273e+01   2.6302818e+02   6.7668364e+00   3.6269818e+02   1.7909600e+01   6.9499091e+01   4.5909818e+00   2.8680364e+02  -7.2088364e+00   4.1935455e+02  -1.3239273e+01   4.5876564e+02   3.4060325e+01   3.6818727e+02   1.3150473e+01   3.3080273e+02  -8.0514909e+00   1.7536273e+02  -2.7272655e+01   1.0064636e+02   1.1003745e+01   4.4251818e+01   1.5327127e+01   3.2727273e+02  -2.7044545e+01   2.4869273e+02  -3.6207236e+01   5.5447273e+01   3.6780582e+01   1.6442091e+02   6.1081455e+00   1.8114636e+02   1.5260829e+02   2.6044182e+02  -1.2302618e+01   8.4512727e+01   1.1250898e+02   5.3781818e+02   2.4793636e+01   3.6873545e+02  -8.1065455e-01   2.4602727e+02   6.9226000e+01   3.0538636e+02   9.3463636e+00   1.6321273e+02   1.8220255e+01   3.0978818e+02   1.2622400e+01   4.1633455e+02  -3.1887673e+01   2.6938564e+02   1.4920725e+01   2.7850545e+02   1.4355927e+01   3.0910455e+02   3.8254364e+01   2.5682636e+02   8.0759345e+01   4.3177091e+02  -8.6218182e-02   3.4112000e+02   1.7740400e+01   1.7648909e+02   5.8130873e+01
   3.5356273e+02  -2.8159273e+00   2.8315727e+02   2.3793782e+01   3.0992000e+02   8.0334582e+01   3.1458455e+02   2.2026873e+01   2.5626818e+02   3.2240000e+00   1.8925727e+02   1.1720305e+02   1.4452909e+02   2.3885818e+00   9.2961818e+01   8.9488509e+01   2.2837455e+02   5.9325491e+01   5.3935455e+01   1.1900062e+02   8.6840909e+01   1.2454091e+02   1.5705818e+02   4.6660800e+01   3.0313182e+02   2.7355818e+01   7.9549091e+01   1.2224698e+02   2.0830818e+02   2.3318073e+01   9.6775455e+01   1.4799705e+02   2.5106000e+02  -1.8766182e+00   4.5764455e+02   1.5862073e+01   3.6335364e+02  -2.8910109e+01   3.9346636e+02   1.4327087e+02   2.4987091e+02   1.5041236e+01   3.3296545e+02   1.3402764e+01   1.5968909e+02   6.9833055e+01   3.8344727e+02   2.6417855e+01   5.2322000e+02  -4.7903273e+00   3.8081909e+02   1.2585382e+01   2.0210909e+02  -1.5732727e+00   7.4547273e+01   1.0929349e+02   1.7163182e+02   2.9104764e+02   3.9308182e+02   2.3655273e+01   2.4578818e+02   9.9560364e+00   4.0854818e+02   2.9761600e+01   4.9029091e+01  -3.6314182e+00   3.1308364e+02   4.1187636e+00   4.1115455e+02  -6.1832727e+00   4.2296564e+02   1.3634325e+01   4.2694727e+02   4.2589673e+01   3.6833273e+02   8.0961091e+00   1.7250273e+02   4.3361455e+00   9.6076364e+01   2.4593455e+00   5.0151818e+01  -3.8548727e+00   3.5846273e+02  -5.5779745e+01   3.0511273e+02  -2.6860836e+01   4.8727273e+01   3.3978182e+01   1.6985091e+02  -3.0362545e+00   1.8176636e+02   1.3884869e+02   2.4235182e+02   2.5745818e+00   8.7132727e+01   1.2653938e+02   6.2377818e+02   8.0068364e+00   3.8412545e+02  -5.3481855e+01   2.7337727e+02   2.0038000e+01   2.5873636e+02   6.2836364e-01   1.6540273e+02   1.0085055e+01   3.2935818e+02   1.2906800e+01   3.2344455e+02  -1.5516473e+01   2.8753564e+02   3.0278725e+01   2.8088545e+02   1.0975527e+01   2.7896455e+02   1.8995564e+01   2.9301636e+02   7.1964145e+01   3.8277091e+02   3.1263782e+01   3.4012000e+02   2.0170400e+01   1.3143909e+02   8.7634873e+01
   2.9536273e+02  -5.7799273e+00   3.5286727e+02   6.1269818e+00   3.5035000e+02   8.6440182e+01   3.1501455e+02   4.6232473e+01   2.4602818e+02   3.2423200e+01   2.4220727e+02   3.8677055e+01   1.7786909e+02   2.3913818e+00   8.5921818e+01   1.2177171e+02   2.3747455e+02   7.2357491e+01   7.0885455e+01   1.2816462e+02   6.5030909e+01   1.7551571e+02   1.5886818e+02   5.3466000e+01   3.0547182e+02  -8.2613818e+00   6.9359091e+01   1.6520218e+02   2.2773818e+02   1.5243673e+01   1.2387545e+02   1.4024905e+02   2.5791000e+02   2.0553818e+00   4.5368455e+02   2.2988873e+01   3.2959364e+02  -3.1449309e+01   4.3679636e+02   1.5690447e+02   2.5654091e+02   5.6476364e+00   2.7348545e+02   2.2351164e+01   1.1864909e+02   4.5116255e+01   3.6539727e+02   1.7431855e+01   4.6664000e+02   3.9260727e+00   3.8700909e+02  -2.4909818e+01   1.6575909e+02   5.3847273e+00   1.0335727e+02   1.3384869e+02   3.1186182e+02   1.5248924e+02   4.0941182e+02   8.7788727e+00   2.7987818e+02   2.2328836e+01   4.0626818e+02   1.1084000e+01   6.0309091e+01  -2.6738182e+00   2.9522364e+02   5.9275636e+00   3.4240455e+02   7.8167273e+00   4.3448564e+02   4.5762725e+01   4.5389727e+02   1.8963673e+01   2.9047273e+02  -8.2509091e-01   1.6312273e+02   1.5165455e+00   1.0598636e+02   1.7056545e+01   5.3391818e+01   9.8359273e+00   3.4094273e+02  -1.8568145e+01   2.5983273e+02  -1.3708436e+01   3.5157273e+01   1.0873782e+01   1.7128091e+02   2.2229345e+01   1.7643636e+02   1.3893509e+02   2.3235182e+02  -1.5854182e+00   9.5032727e+01   1.2523738e+02   5.9620818e+02   5.3742436e+01   3.5223545e+02  -2.0600655e+01   2.6784727e+02   6.3890400e+01   3.0703636e+02   2.5514364e+01   1.5673273e+02   2.2878655e+01   3.3868818e+02   9.0204000e+00   4.2627455e+02  -1.5092873e+01   2.9005564e+02   2.8367125e+01   2.9855545e+02   1.4271927e+01   3.0920455e+02   2.5576364e+01   2.5363636e+02   5.5494545e+01   4.0006091e+02   6.6905818e+00   3.1759000e+02   4.9128000e+00   1.9424909e+02   5.6990073e+01
   2.6284273e+02   1.0301673e+01   3.4596727e+02   1.6768982e+01   3.9826000e+02   1.1288738e+02   3.5544455e+02   3.1758073e+01   2.0316818e+02   1.8752000e+01   2.9982727e+02   5.5597455e+01   2.6452909e+02   3.8268582e+01   1.0282182e+02   1.1202971e+02   2.9275455e+02   7.8365091e+01   7.1125455e+01   1.4995542e+02   7.0080909e+01   1.7554171e+02   2.0720818e+02   4.8358800e+01   3.0642182e+02   3.3802618e+01   6.8069091e+01   1.6506538e+02   2.3725818e+02   4.3207273e-01   1.0992545e+02   1.1736505e+02   2.0948000e+02   1.6969782e+01   4.3430455e+02   3.2299273e+01   3.5721364e+02   7.2510909e+00   4.2789636e+02   1.4708647e+02   2.2644091e+02  -8.9943636e+00   3.7567545e+02  -1.4914036e+01   1.2778909e+02   4.0105055e+01   3.7968727e+02   2.1568655e+01   4.7860000e+02  -1.5507273e+00   3.8562909e+02  -2.0559418e+01   2.1650909e+02   1.7472727e-01   1.0901727e+02   1.2058589e+02   3.9148182e+02   5.7029636e+01   4.1680182e+02   1.8327673e+01   2.6183818e+02  -5.6796364e-01   3.7730818e+02   1.5500800e+01   6.3259091e+01   7.7501818e+00   2.9137364e+02   2.6765564e+01   3.9010455e+02  -1.4549273e+01   4.1900564e+02   3.8811125e+01   2.2694727e+02   1.6111967e+02   2.5242273e+02   6.4089091e+00   1.4298273e+02   1.3597745e+01   1.0840636e+02   1.4472945e+01   3.8061818e+01  -7.4767273e-01   3.4741273e+02  -1.5895745e+01   2.7645273e+02  -1.7038036e+01   3.7397273e+01  -2.0154182e+00   1.8385091e+02   2.0223745e+01   1.6576636e+02   1.2988869e+02   2.8902182e+02   9.1709818e+00   9.4322727e+01   8.6004182e+01   5.7858818e+02   1.2202036e+01   3.8717545e+02  -3.7725855e+01   2.8449727e+02   4.8618400e+01   3.1378636e+02   1.6124364e+01   1.5216273e+02   7.8642545e+00   3.4768818e+02   1.0920400e+01   4.5768455e+02  -4.1965673e+01   2.5100564e+02   1.6151125e+01   2.9641545e+02  -1.0268727e+00   2.8482455e+02   2.5336764e+01   2.5077636e+02   7.7483345e+01   4.1939091e+02   2.6334182e+01   3.2071000e+02   1.8603200e+01   1.6305909e+02   3.3245273e+01
   2.7589273e+02   1.8637673e+01   3.5067727e+02   3.6162182e+01   3.8406000e+02   8.4643382e+01   3.3035455e+02   2.0195273e+01   1.8588818e+02   3.2044400e+01   2.3944727e+02   8.7757855e+01   2.4814909e+02   5.3388982e+01   8.6921818e+01   1.1221171e+02   3.0756455e+02   9.0410291e+01   5.9085455e+01   1.1801862e+02   9.7790909e+01   1.3723491e+02   1.6996818e+02   6.1578000e+01   3.1542182e+02   2.0422618e+01   8.3649091e+01   1.4077898e+02   2.0368818e+02   8.3576727e+00   9.6205455e+01   1.7237265e+02   2.4277000e+02   1.7356582e+01   4.3149455e+02   4.3854073e+01   3.6573364e+02  -1.9860509e+01   3.5679636e+02   1.2587447e+02   2.7696091e+02  -6.5559636e+00   3.4667545e+02   7.1659636e+00   1.3873909e+02   5.1649055e+01   4.1901727e+02   9.3322545e+00   4.4479000e+02  -3.8959273e+00   4.0338909e+02  -1.0080218e+01   1.9165909e+02  -4.5372727e+00   1.2125727e+02   1.4702669e+02   3.3463182e+02   1.1362764e+02   3.8322182e+02   5.0640727e+00   2.2102818e+02  -2.0131636e+00   3.7421818e+02   1.0838000e+01   3.5839091e+01   1.4423782e+01   3.0946364e+02   2.0783636e+00   3.6025455e+02  -1.7911273e+01   3.9872564e+02   6.8635254e+00   1.0575727e+02   2.1790487e+02   2.7542273e+02  -1.0331091e+01   1.5769273e+02  -1.0149055e+01   1.2421636e+02   9.4981455e+00   3.7061818e+01  -1.6176727e+00   3.6198273e+02  -1.9921345e+01   2.8321273e+02  -2.7578836e+01   3.8207273e+01   2.1059782e+01   2.1852091e+02   2.6640145e+01   1.3524636e+02   1.3433029e+02   2.8749182e+02  -6.1661818e-01   8.7842727e+01   9.6332582e+01   6.0605818e+02   3.3194436e+01   3.7928545e+02  -2.6484655e+01   2.7926727e+02   3.8446800e+01   3.1223636e+02   1.6348364e+01   1.5950273e+02   1.7847055e+01   4.0254818e+02   2.0531600e+01   4.1703455e+02  -4.4533673e+01   2.6615564e+02   2.9279125e+01   3.2183545e+02   6.9895273e+00   2.9696455e+02   9.0355636e+00   2.5591636e+02   8.5982145e+01   4.1734091e+02   4.9281818e+00   3.4671000e+02  -1.9706800e+01   1.8638909e+02   6.6098873e+01
   2.9660273e+02   9.5508727e+00   3.3439727e+02   2.6604582e+01   3.7297000e+02   8.9630582e+01   3.1896455e+02   9.7264727e+00   2.4340818e+02   3.1252800e+01   1.7153727e+02   1.3533065e+02   2.5409909e+02   1.6242982e+01   1.0873182e+02   9.7556909e+01   3.1071455e+02   7.9018291e+01   4.9125455e+01   1.3662542e+02   7.6460909e+01   1.5808131e+02   1.6782818e+02   5.6749200e+01   3.3809182e+02   4.2690182e+00   7.2739091e+01   1.5465178e+02   2.0411818e+02  -5.9667273e+00   1.3292545e+02   1.7633505e+02   2.2482000e+02   2.0702582e+01   3.9216455e+02   8.4480473e+01   4.3359364e+02  -1.6339309e+01   4.4336636e+02   1.4194887e+02   2.4192091e+02   3.0817236e+01   3.2177545e+02  -4.4620364e+00   1.3702909e+02   7.1215855e+01   3.4325727e+02   1.1583055e+01   2.3188000e+02   1.0368727e+00   3.4591909e+02   8.2373818e+00   1.9955909e+02   1.8630727e+01   8.5877273e+01   1.3571709e+02   2.7782182e+02   1.5150244e+02   3.5332182e+02   2.4876073e+01   2.3268818e+02  -9.4596364e-01   4.0616818e+02   1.7622000e+01   5.6979091e+01  -6.0274182e+00   2.8199364e+02  -7.4340364e+00   3.8065455e+02   1.4567273e+00   4.9653564e+02   2.8128725e+01   9.5037273e+01   2.3243247e+02   3.0471273e+02   2.5605709e+01   1.5469273e+02  -6.3390545e+00   1.1564636e+02   1.8943745e+01   6.6111818e+01   1.6058327e+01   3.6422273e+02  -3.3950545e+01   2.6878273e+02  -2.0954436e+01   4.7877273e+01   3.6046182e+01   1.5833091e+02   9.9753455e+00   1.6586636e+02   1.7288069e+02   3.0282182e+02  -6.9830182e+00   6.0802727e+01   1.2249578e+02   5.9872818e+02   4.3508364e+00   3.7889545e+02  -2.9623455e+01   2.4679727e+02   5.5754400e+01   3.2263636e+02   4.2163636e+00   2.2373273e+02   2.9518655e+01   3.2421818e+02  -3.3020000e+00   3.7715455e+02  -2.6873273e+01   2.8757564e+02   2.0085525e+01   2.8964545e+02   2.6374727e+01   2.7453455e+02   9.1599636e+00   2.6472636e+02   5.2887345e+01   3.7244091e+02  -7.6981818e-01   3.3453000e+02   2.6760000e-01   1.5262909e+02   4.4559673e+01
   2.6851273e+02   4.1380727e+00   3.3786727e+02   3.6416982e+01   3.6306000e+02   7.8893382e+01   3.3777455e+02   1.4171673e+01   2.7816818e+02   1.4752000e+01   1.6939727e+02   1.2612185e+02   2.4428909e+02   3.8877818e+00   1.0149182e+02   9.9096109e+01   2.5209455e+02   5.3277891e+01   6.9655455e+01   1.2669302e+02   7.9700909e+01   1.8534211e+02   1.9339818e+02   4.3223600e+01   3.3066182e+02   1.7013418e+01   9.1499091e+01   1.3443098e+02   2.0016818e+02   1.0927273e-01   1.0920545e+02   1.9581265e+02   2.2258000e+02   2.4451782e+01   3.3945455e+02   1.0288727e+02   4.1135364e+02  -9.8001091e+00   4.5565636e+02   1.3805567e+02   2.4606091e+02  -8.6139636e+00   3.2519545e+02   1.5314364e+01   1.0683909e+02   5.1011055e+01   3.3291727e+02   1.0740255e+01   4.7850000e+02   1.3077273e+01   3.7491909e+02  -3.9926182e+00   2.2655909e+02  -1.1429273e+01   9.7497273e+01   1.5864749e+02   2.2934182e+02   2.0557084e+02   3.7918182e+02  -7.6627273e+00   2.9145818e+02   1.4012436e+01   3.9073818e+02  -1.1713600e+01   5.5259091e+01   7.2001818e+00   3.2699364e+02   8.1059636e+00   3.7805455e+02   2.7664727e+01   3.9553564e+02   2.3068725e+01   9.2947273e+01   2.4540967e+02   2.9028273e+02  -1.4519891e+01   1.4931273e+02  -1.3338655e+01   1.1745636e+02   1.9328945e+01   5.4491818e+01   3.6417927e+01   3.4808273e+02  -1.6139345e+01   2.7183273e+02  -2.3438436e+01   5.3967273e+01   3.4608982e+01   2.1238091e+02   1.6181345e+01   1.6810636e+02   1.1889149e+02   3.1659182e+02   1.1435382e+01   9.4942727e+01   1.1048458e+02   6.1881818e+02   4.6936364e+00   3.7295545e+02  -4.0918255e+01   2.6814727e+02   4.8866400e+01   4.0463636e+02   1.1706364e+01   2.5059273e+02   2.9898545e+00   3.9378818e+02   2.0232400e+01   4.1727455e+02  -1.3372873e+01   2.5729564e+02   1.7417925e+01   2.9864545e+02   8.8472727e-01   2.9058455e+02   2.8685964e+01   2.9630636e+02   3.3460945e+01   3.7825091e+02   7.4353818e+00   3.4142000e+02   1.6776400e+01   1.8914909e+02   4.9968073e+01
   2.6756273e+02   2.0304073e+01   3.0634727e+02   1.8708582e+01   3.9597000e+02   1.1355058e+02   3.8192455e+02   3.4499673e+01   2.5840818e+02   1.5472800e+01   2.0925727e+02   1.2060305e+02   2.5357909e+02   2.7614582e+01   9.3011818e+01   1.0929451e+02   2.2937455e+02   1.0600549e+02   7.5505455e+01   1.2127502e+02   8.8170909e+01   1.7471451e+02   2.0201818e+02   5.7724000e+01   3.0947182e+02   6.4186182e+00   9.1499091e+01   1.6215098e+02   2.1568818e+02   3.2976727e+00   1.2006545e+02   1.4322385e+02   2.3239000e+02   2.7326982e+01   3.9135455e+02   8.1445273e+01   3.5282364e+02  -4.2537709e+01   4.0384636e+02   1.5692047e+02   2.3649091e+02   6.4416364e+00   2.8005545e+02  -8.6944364e+00   1.2078909e+02   5.3325055e+01   3.3525727e+02   3.4793055e+01   4.2479000e+02  -1.7625927e+01   3.7367909e+02  -3.2413418e+01   1.7980909e+02  -1.4539273e+01   1.0440727e+02   1.2209469e+02   3.6591182e+02   7.9505236e+01   3.5718182e+02   2.1377273e+01   3.1011818e+02   1.1669636e+01   3.7526818e+02   6.0940000e+00   6.1219091e+01  -1.2656618e+01   3.5341364e+02   1.5272364e+01   4.5125455e+02   1.6158727e+01   4.3186564e+02   6.0623254e+00   9.1227273e+01   2.6268727e+02   2.9128273e+02  -5.1298909e+00   1.4427273e+02   6.5445455e+00   1.1055636e+02   1.8020945e+01   4.1961818e+01   2.5470327e+01   3.6217273e+02  -2.2976545e+01   2.9340273e+02  -3.5114036e+01   3.6157273e+01  -1.4446218e+01   1.9580091e+02  -4.7322545e+00   1.5505636e+02   1.3383549e+02   3.1678182e+02   9.1901818e+00   8.8562727e+01   1.1656498e+02   5.4767818e+02   3.2904836e+01   3.7084545e+02  -3.3249455e+01   2.9379727e+02   5.6224400e+01   3.6168636e+02   2.0542364e+01   2.4145273e+02   2.6911055e+01   4.1835818e+02   2.0268000e+00   3.4956455e+02  -3.4016073e+01   2.6515564e+02   2.5589125e+01   3.1807545e+02   2.2290327e+01   3.1691455e+02   2.5009564e+01   2.5820636e+02   4.5938945e+01   3.8220091e+02  -4.8806182e+00   3.1553000e+02  -1.2124000e+00   8.6679091e+01   9.2455673e+01
   2.5779273e+02   2.0135673e+01   3.8024727e+02   1.7406582e+01   4.1154000e+02   9.8114982e+01   3.6668455e+02   2.6618873e+01   2.7855818e+02   4.8340800e+01   1.7125727e+02   1.2659305e+02   2.2481909e+02   2.4065382e+01   1.1254182e+02   9.4252109e+01   2.1937455e+02   7.8515491e+01   7.8935455e+01   1.4419062e+02   6.9410909e+01   1.5507531e+02   9.8538182e+01   9.5672400e+01   3.0747182e+02   2.1958618e+01   7.8169091e+01   1.4701738e+02   2.4187818e+02   4.8724727e+00   1.0496545e+02   1.6134185e+02   2.1982000e+02   2.4812582e+01   3.2997455e+02   1.4616567e+02   3.4178364e+02  -2.0324509e+01   3.9641636e+02   1.4256487e+02   2.2915091e+02   4.0288364e+00   3.1291545e+02   1.3867636e+00   1.6116909e+02   6.5434655e+01   3.4720727e+02   1.2557055e+01   4.7117000e+02   6.1836727e+00   4.2276909e+02  -1.8606182e+00   1.8240909e+02   1.4602727e+01   1.2573727e+02   1.2690829e+02   3.8834182e+02   4.6760836e+01   3.8075182e+02   2.6021673e+01   2.6621818e+02   6.8416364e+00   3.6245818e+02   4.2588000e+00   5.8979091e+01  -7.1741818e-01   3.4556364e+02   4.8330364e+01   4.1665455e+02   8.7767273e+00   4.9443564e+02   4.8676725e+01   1.1046727e+02   2.3657807e+02   3.4914273e+02  -7.5586909e+00   1.6655273e+02   2.4214545e-01   1.4555636e+02   1.5460945e+01   6.2541818e+01  -1.2796073e+01   3.3517273e+02  -3.9726545e+01   2.5907273e+02  -1.5847636e+01   3.6967273e+01   5.4889818e+00   2.0080091e+02   3.7057745e+01   1.9138636e+02   1.3083909e+02   3.0278182e+02   1.5500182e+01   1.0875273e+02   1.1580978e+02   5.8105818e+02   1.4714436e+01   3.4406545e+02  -3.3227055e+01   2.5626727e+02   7.4346800e+01   4.1103636e+02   2.0044364e+01   2.1559273e+02  -1.9301455e+00   3.1254818e+02   1.2401600e+01   3.8786455e+02  -3.7080073e+01   2.7434564e+02   3.0243925e+01   2.6422545e+02   1.0738327e+01   2.9139455e+02  -3.0888364e+00   2.5972636e+02   4.7337345e+01   3.6434091e+02  -1.7181818e-01   3.3147000e+02   1.1632400e+01   1.5776909e+02   6.8478473e+01
   2.9232273e+02   1.6323273e+01   3.3720727e+02   1.6849782e+01   3.1740000e+02   1.6697618e+02   3.6411455e+02   4.3924473e+01   2.4993818e+02   3.2540400e+01   1.5130727e+02   1.3066905e+02   2.5333909e+02   1.8493782e+01   9.2921818e+01   9.7301709e+01   2.9380455e+02   9.1611091e+01   8.3465455e+01   1.3868822e+02   9.1930909e+01   1.1836371e+02   1.7991818e+02   5.1452000e+01   3.2313182e+02   4.5158182e+00   6.3879091e+01   1.3388058e+02   2.6278818e+02  -6.8503273e+00   1.3039545e+02   1.7120745e+02   2.3053000e+02   6.6257818e+00   2.3545455e+02   2.1844727e+02   3.3078364e+02  -2.6774509e+01   4.2612636e+02   1.7380807e+02   2.4868091e+02  -2.0356364e-01   3.2172545e+02  -3.9380364e+00   1.5102909e+02   6.6855855e+01   3.9663727e+02   2.6426545e+00   4.3641000e+02   5.8244727e+00   4.0224909e+02  -2.4939018e+01   1.5910909e+02   8.6672727e-01   1.0397727e+02   1.3464909e+02   3.6777182e+02   6.0736436e+01   3.8446182e+02   1.3814873e+01   2.9549818e+02   2.4309236e+01   4.2349818e+02  -4.0044000e+00   5.5259091e+01  -4.3198182e+00   3.2384364e+02   2.3497964e+01   4.0810455e+02   1.1760727e+01   5.6005564e+02   2.1857125e+01   1.3337727e+02   2.7122527e+02   2.5456273e+02  -1.7572291e+01   1.7250273e+02  -1.6423855e+01   1.2017636e+02   3.7961345e+01   4.5251818e+01   5.4371273e+00   3.5475273e+02  -2.3532945e+01   2.7616273e+02  -1.0164836e+01   4.3307273e+01   1.1981782e+01   1.8057091e+02   1.4536145e+01   2.0243636e+02   1.2214509e+02   3.1654182e+02   1.7109382e+01   9.7942727e+01   1.1457458e+02   4.8762818e+02   3.9668836e+01   3.8289545e+02  -1.5833455e+01   2.6867727e+02   5.8174000e+01   3.3183636e+02  -1.5696364e+00   1.4392273e+02   5.7853455e+01   3.4330818e+02  -3.0592000e+00   3.9962455e+02  -3.1380873e+01   2.8153564e+02   2.9808725e+01   2.9769545e+02   9.7707273e+00   2.9720455e+02   2.6206364e+01   2.7787636e+02   6.2075345e+01   3.8334091e+02   9.1681818e+00   2.9247000e+02   2.2102400e+01   1.9681909e+02   4.5164473e+01
   2.3498273e+02   8.8204727e+00   3.2696727e+02   1.5198982e+01   3.7102000e+02   9.0926582e+01   3.1711455e+02   2.6014473e+01   2.5545818e+02   2.4758800e+01   1.1687727e+02   2.2385345e+02   2.3652909e+02   1.3218582e+01   1.0858182e+02   1.3442891e+02   2.7256455e+02   8.3550291e+01   5.1655455e+01   1.1642302e+02   9.1320909e+01   1.3337251e+02   1.3062818e+02   5.8965200e+01   2.8928182e+02   1.6223818e+01   8.2359091e+01   1.2768218e+02   2.3668818e+02  -7.5223273e+00   1.1825545e+02   1.3369865e+02   2.3668000e+02   1.3793782e+01   2.9725455e+02   2.9078327e+02   3.7606364e+02  -2.4306909e+01   4.0370636e+02   1.2193167e+02   2.6082091e+02   6.4452364e+00   2.6991545e+02   1.6763636e-02   1.5787909e+02   6.4507855e+01   3.2644727e+02   2.5447855e+01   4.4317000e+02  -1.3486327e+01   3.2652909e+02  -1.0714182e+00   1.9030909e+02   4.8207273e+00   8.9167273e+01   1.0240389e+02   4.3215182e+02   9.6676036e+01   3.7141182e+02   9.1488727e+00   2.5902818e+02  -1.6731636e+00   4.7126818e+02   1.8794000e+01   8.6689091e+01   1.5685782e+01   3.5303364e+02   1.6427636e+00   3.9125455e+02   3.6408727e+01   4.9553564e+02   3.2068725e+01   1.1265727e+02   2.6964287e+02   3.1533273e+02  -8.4738909e+00   1.7550273e+02   1.7661455e+00   1.1874636e+02   3.5265745e+01   4.9681818e+01   1.7702727e+01   3.1794273e+02  -2.9778145e+01   2.6221273e+02   3.9011636e+00   4.2117273e+01   1.6886982e+01   2.2100091e+02   4.7317455e+00   1.5453636e+02   1.4306709e+02   3.2497182e+02   1.0194982e+01   9.9182727e+01   1.3199538e+02   5.9691818e+02   6.3445636e+01   3.8223545e+02  -3.8330655e+01   2.4179727e+02   6.9324400e+01   2.6478636e+02   1.0044364e+01   1.4250273e+02   1.0687055e+01   3.6249818e+02   3.6545600e+01   4.3668455e+02  -4.4405673e+01   2.8338564e+02   3.2470725e+01   3.2898545e+02  -1.1352473e+01   3.4206455e+02   2.1137564e+01   2.6687636e+02   5.4485345e+01   3.4210091e+02   1.0467382e+01   2.9342000e+02   1.0256400e+01   1.7143909e+02   6.5724873e+01
   2.4941273e+02   2.3706073e+01   3.2553727e+02   3.4983382e+01   3.9026000e+02   7.9337382e+01   3.1887455e+02   8.4436727e+00   2.8164818e+02   1.1383600e+01   2.1039727e+02   1.1456185e+02   1.5343909e+02   1.0585782e+01   7.4391818e+01   9.9924109e+01   2.3466455e+02   5.6052291e+01   7.9275455e+01   1.2792342e+02   7.6740909e+01   1.5657891e+02   1.3924818e+02   9.7985600e+01   3.0542182e+02   1.0692618e+01   9.1879091e+01   1.3454058e+02   2.5139818e+02   3.2300873e+01   1.3030545e+02   1.6650465e+02   2.3029000e+02   3.2454982e+01   2.6840455e+02   3.0695127e+02   3.0778364e+02  -2.3414509e+01   4.0984636e+02   1.7453047e+02   2.2934091e+02   2.1103636e+01   3.1753545e+02   1.1687164e+01   1.4725909e+02   5.8687455e+01   3.6420727e+02   2.1147055e+01   5.1441000e+02   1.5154473e+01   3.9281909e+02   1.1295382e+01   1.8145909e+02   1.8128727e+01   1.3187727e+02   1.1513709e+02   2.3567182e+02   2.3620444e+02   3.7708182e+02   4.4315273e+01   2.6264818e+02   5.7972364e+00   4.0616818e+02   7.1920000e+00   7.6219091e+01  -4.2661818e-01   3.4818364e+02   1.1600764e+01   4.0875455e+02   1.4708727e+01   4.1367564e+02   4.2517525e+01   1.1694727e+02   2.7410967e+02   3.2242273e+02   6.1489091e+00   2.0031273e+02  -7.0786545e+00   1.4455636e+02   2.8250945e+01   6.3581818e+01   4.0072727e-01   3.2913273e+02  -2.0433345e+01   2.5540273e+02  -1.6884036e+01   4.6397273e+01   2.5945818e+00   1.7842091e+02   2.3758145e+01   1.5295636e+02   1.5143349e+02   3.3463182e+02  -1.6178182e+00   7.9182727e+01   1.2074538e+02   6.2448818e+02   8.3190036e+01   3.6900545e+02  -3.0602255e+01   2.5431727e+02   7.3622800e+01   2.7168636e+02   3.5942364e+01   1.2859273e+02   2.9559855e+01   4.2902818e+02   1.3363200e+01   6.0121455e+02  -2.2918073e+01   2.4200564e+02   3.5401125e+01   2.9874545e+02   6.5467273e+00   3.0725455e+02   3.8832364e+01   2.0572636e+02   1.2475735e+02   3.6872091e+02   2.3197782e+01   3.1989000e+02   9.1388000e+00   7.4149091e+01   1.3316807e+02
   2.2746273e+02  -1.1677927e+01   2.9396727e+02   6.5489818e+00   3.8106000e+02   7.7933382e+01   3.0339455e+02  -7.7879273e+00   2.3164818e+02   1.1143600e+01   1.8449727e+02   9.6673855e+01   1.0233909e+02  -6.7562182e+00   9.0151818e+01   1.1423331e+02   1.9342455e+02   7.1261491e+01   7.4745455e+01   1.2762582e+02   7.7550909e+01   9.8134109e+01   1.0096818e+02   8.4908000e+01   3.3280182e+02   8.7422182e+00   8.4789091e+01   1.4191778e+02   2.3506818e+02   3.0507273e+01   1.2420545e+02   1.4570265e+02   2.4877000e+02   1.1636582e+01   4.3102455e+02   8.5231673e+01   2.4992364e+02  -3.1305709e+01   4.3836636e+02   1.7739887e+02   2.1539091e+02   5.1796364e+00   3.2653545e+02   1.6537164e+01   1.2806909e+02   5.7982655e+01   3.8134727e+02   8.5358545e+00   4.9317000e+02  -1.1963273e+00   3.9319909e+02   4.9749818e+00   1.5005909e+02  -6.8092727e+00   1.1735727e+02   1.1214869e+02   1.7691182e+02   2.5552524e+02   3.6165182e+02   6.1196727e+00   2.6778818e+02  -5.7539636e+00   3.6021818e+02  -3.1820000e+00   5.4499091e+01  -6.2590182e+00   3.5008364e+02   1.8763636e-02   4.4480455e+02  -1.1075273e+01   5.0910564e+02   1.4413125e+01   1.1465727e+02   2.1962287e+02   3.2066273e+02   1.3809709e+01   1.8322273e+02  -6.0514545e+00   1.0378636e+02   2.8322545e+01   5.8151818e+01  -8.0148727e+00   3.7298273e+02  -3.8081345e+01   2.6364273e+02  -1.0063236e+01   3.7157273e+01   4.8053782e+01   2.3780091e+02   7.8577455e+00   1.7619636e+02   1.2471429e+02   3.2030182e+02   2.4785818e+00   8.8842727e+01   1.3182258e+02   5.4324818e+02   3.9219236e+01   3.6950545e+02  -2.1532255e+01   2.6302727e+02   6.7516000e+01   3.3128636e+02   3.0324364e+01   1.1350273e+02   7.0470545e+00   4.0464818e+02   3.1793600e+01   5.1533455e+02  -2.7217673e+01   2.7576564e+02   3.2840325e+01   2.7893545e+02   7.3715273e+00   2.7896455e+02   9.4255636e+00   2.7972636e+02   8.5167345e+01   3.8725091e+02   1.4765382e+01   3.0200000e+02   1.5400000e+01   1.0338909e+02   9.8448873e+01
   2.2817273e+02   6.6952727e+00   3.5739727e+02   3.5245818e+00   3.6945000e+02   7.4002182e+01   3.1554455e+02   8.1400727e+00   2.2440818e+02  -1.1417200e+01   1.7806727e+02   8.8428255e+01   9.9059091e+01   1.3596182e+01   7.8201818e+01   9.8389309e+01   2.2413455e+02   6.1044691e+01   6.5125455e+01   1.1534542e+02   7.4320909e+01   1.0706251e+02   7.6248182e+01   9.0505600e+01   3.0999182e+02   1.0377018e+01   8.7549091e+01   1.5765698e+02   1.9816818e+02  -8.2007273e+00   1.1668545e+02   1.2792425e+02   2.4087000e+02   8.0785818e+00   4.9016455e+02   1.0374047e+02   2.5249364e+02  -4.0471309e+01   3.9232636e+02   1.5893207e+02   2.5182091e+02   2.4735236e+01   2.2915545e+02  -8.6224364e+00   1.4111909e+02   6.8418655e+01   3.6601727e+02   2.7812255e+01   4.9564000e+02   2.7416073e+01   3.4919909e+02   4.1649818e+00   1.6075909e+02   4.8347273e+00   8.1787273e+01   1.4704429e+02   1.6639182e+02   2.4665684e+02   4.0018182e+02  -8.6727273e+00   2.8221818e+02   6.1371636e+01   4.1478818e+02  -4.9776000e+00   8.0499091e+01   1.1040982e+01   3.4213364e+02   1.1224764e+01   4.5160455e+02   1.0630727e+01   4.6105564e+02   2.6877125e+01   1.0046727e+02   2.4908807e+02   2.7890273e+02  -8.9490909e-02   1.7884273e+02   3.5389455e+00   1.2155636e+02   1.0620945e+01   5.4111818e+01  -7.2716727e+00   3.7570273e+02  -2.8208945e+01   2.6892273e+02   1.9274364e+01   3.9117273e+01   2.0036982e+01   1.9204091e+02   1.3328545e+01   1.7676636e+02   1.4500869e+02   2.9702182e+02   8.9609818e+00   8.6652727e+01   8.0187782e+01   5.3329818e+02   1.8725236e+01   3.4295545e+02  -2.4578255e+01   2.5284727e+02   5.4270400e+01   2.8568636e+02   2.6372364e+01   1.9764273e+02   3.8085855e+01   4.0026818e+02   1.2334000e+01   4.3868455e+02  -4.2385673e+01   2.7838564e+02   1.3250725e+01   2.7545545e+02   4.7899273e+00   2.6101455e+02   1.7771564e+01   2.3282636e+02   8.2059345e+01   3.5301091e+02   2.2974582e+01   2.7930000e+02  -2.2540000e+00   1.5648909e+02   7.8440873e+01
   2.0932273e+02   1.4873273e+01   3.3796727e+02  -7.6310182e+00   3.5826000e+02   5.9277382e+01   3.1320455e+02   1.1617273e+01   2.3207818e+02   5.7920000e-01   1.7844727e+02   1.2896785e+02   9.4249091e+01   4.9309818e+00   8.6631818e+01   9.8944909e+01   2.0833455e+02   3.5118691e+01   5.9125455e+01   1.0077542e+02   7.1030909e+01   1.1680571e+02   1.4448818e+02   4.0096400e+01   3.5680182e+02  -7.0377818e+00   8.6029091e+01   1.1953858e+02   2.6601818e+02  -3.0087273e+00   1.1292545e+02   1.1579505e+02   2.4982000e+02   1.3602582e+01   3.9654455e+02   1.0042007e+02   2.3435364e+02  -3.2210109e+01   4.0260636e+02   1.4587967e+02   2.3701091e+02   1.1880036e+01   1.9348545e+02   7.2311636e+00   1.6711909e+02   9.6768655e+01   3.8944727e+02   3.5407855e+01   4.7869000e+02  -2.5579273e+00   4.1043909e+02  -1.3024218e+01   1.3400909e+02   1.0274727e+01   8.6787273e+01   1.4517429e+02   1.9220182e+02   2.4783204e+02   3.7199182e+02   7.6224727e+00   2.5187818e+02   7.2988836e+01   4.5230818e+02   1.0930800e+01   6.7309091e+01  -9.0038182e+00   3.2075364e+02   2.4985164e+01   4.5625455e+02  -7.4127273e-01   4.7024564e+02   3.4091925e+01   1.0970727e+02   2.4720887e+02   2.5618273e+02   6.1581091e+00   1.8903273e+02   1.6337455e+00   1.4378636e+02   3.6032545e+01   5.1301818e+01  -6.1687273e-01   3.8394273e+02  -3.3058145e+01   2.3335273e+02  -1.6830036e+01   4.3777273e+01   1.5134182e+01   1.5890091e+02   4.4597455e+00   1.8062636e+02   1.3188989e+02   2.4878182e+02   1.7200182e+01   8.4082727e+01   1.3625338e+02   5.1624818e+02   1.2659236e+01   2.9550545e+02  -3.6562255e+01   2.7343727e+02   3.6383200e+01   2.9028636e+02  -9.5636364e-02   2.2007273e+02   3.8145455e-01   2.9435818e+02   1.9756800e+01   4.0968455e+02  -1.6295673e+01   2.4619564e+02   2.0395925e+01   2.8969545e+02   7.9807273e+00   3.1625455e+02   2.3162364e+01   2.4749636e+02   9.3075745e+01   4.2134091e+02   8.6981818e+00   2.7959000e+02   3.7228000e+00   1.1376909e+02   1.3276847e+02
   1.9360273e+02  -3.0489127e+01   3.0448727e+02   4.2738182e-01   3.3402000e+02   6.5076582e+01   2.9344455e+02   1.0578073e+01   2.1950818e+02  -8.9352000e+00   2.0039727e+02   7.8691855e+01   8.2959091e+01   1.2264182e+01   6.7581818e+01   8.5238909e+01   2.4718455e+02   4.7290691e+01   4.8695455e+01   6.9519818e+01   7.2740909e+01   1.0223891e+02   1.2758818e+02   2.2778400e+01   3.7909182e+02   1.3329018e+01   7.0359091e+01   1.4550218e+02   2.9744818e+02   8.2768727e+00   1.1896545e+02   1.3707185e+02   2.3772000e+02   1.2140582e+01   3.9059455e+02   1.0265607e+02   2.6249364e+02  -1.2171309e+01   4.2036636e+02   1.4268887e+02   2.3734091e+02   7.7536364e+00   1.9753545e+02   1.1477164e+01   1.3564909e+02   6.9376255e+01   3.3839727e+02   7.5418545e+00   4.7479000e+02   2.1514073e+01   3.9924909e+02  -9.1690182e+00   1.3280909e+02   9.6207273e+00   9.0977273e+01   8.1879091e+01   1.7210182e+02   3.1396004e+02   3.9360182e+02   4.6136727e+00   2.4673818e+02   6.0260036e+01   4.3778818e+02  -2.5007600e+01   7.1309091e+01   2.4256182e+01   3.4156364e+02   1.4030364e+01   4.3605455e+02   4.6247273e+00   4.7581564e+02   1.8596325e+01   2.0070727e+02   1.7816887e+02   2.9885273e+02  -2.6854909e+00   1.6260273e+02  -2.4401855e+01   1.2817636e+02   3.2471345e+01   3.9301818e+01   1.6583127e+01   3.7336273e+02  -2.4871745e+01   2.2626273e+02  -1.1172836e+01   2.6587273e+01   2.9089382e+01   1.6876091e+02   8.3309455e+00   1.9976636e+02   1.4501869e+02   2.8916182e+02  -7.5021818e-01   9.4942727e+01   1.2100458e+02   5.0791818e+02   4.8056364e+00   3.7495545e+02  -2.9528255e+01   2.5696727e+02   4.2230800e+01   2.8953636e+02   3.6814364e+01   1.3840273e+02   6.5350545e+00   3.6097818e+02  -2.1572800e+01   4.0086455e+02  -2.5900727e+00   2.6448564e+02   4.1262725e+01   2.9503545e+02   8.3235273e+00   2.5158455e+02  -4.2340364e+00   2.6996636e+02   5.3468145e+01   3.5420091e+02   4.1693818e+00   2.9112000e+02   8.8604000e+00   8.6439091e+01   1.1090487e+02
   2.0417273e+02  -1.8647273e+00   3.0872727e+02   3.7481818e+00   3.1830000e+02   6.0194182e+01   2.6387455e+02   1.1083673e+01   1.8826818e+02  -1.0956000e+01   1.6320727e+02   5.7047055e+01   8.3249091e+01  -1.1189018e+01   8.5341818e+01   6.5668109e+01   2.2456455e+02   4.1290291e+01   6.8175455e+01   7.5671418e+01   4.7980909e+01   6.9359709e+01   1.1662818e+02   2.7325200e+01   3.4104182e+02   1.3373018e+01   6.5499091e+01   1.7551098e+02   2.8816818e+02   5.7892727e+00   1.0754545e+02   1.4579545e+02   2.4139000e+02   3.7698182e-01   3.8435455e+02   1.0534527e+02   2.3682364e+02  -1.3067709e+01   4.0889636e+02   1.5108647e+02   2.3663091e+02   2.0140436e+01   2.0610545e+02   1.7601564e+01   1.5878909e+02   6.3665055e+01   3.6749727e+02   1.5503855e+01   4.9322000e+02  -4.6303273e+00   3.7310909e+02   6.5821818e+00   1.5035909e+02   1.7167273e+00   8.5017273e+01   1.1621589e+02   1.9972182e+02   2.9137044e+02   3.6303182e+02   1.0389273e+01   2.1887818e+02   5.2158836e+01   1.4778818e+02   7.4324000e+00   7.7499091e+01  -1.2289018e+01   3.1761364e+02  -1.0193636e+01   3.9740455e+02   3.5866727e+01   4.7638564e+02   2.7550725e+01   4.0541727e+02   1.2055207e+02   2.9880273e+02  -2.5814909e+00   1.4303273e+02  -1.2066255e+01   1.0574636e+02   2.5355745e+01   3.4581818e+01   1.5680727e+01   4.0246273e+02  -3.8399745e+01   2.3378273e+02  -2.5394436e+01   5.1587273e+01   5.9893818e+00   1.5485091e+02   1.0063745e+01   1.7291636e+02   1.6074669e+02   2.6997182e+02   1.7264982e+01   8.5942727e+01   1.2491458e+02   5.3458818e+02  -7.0796364e-01   3.1039545e+02  -2.1473455e+01   2.3937727e+02   7.1168000e+01   2.9778636e+02   3.7704364e+01   2.1164273e+02   2.7815855e+01   3.6702818e+02   7.8032000e+00   3.8615455e+02  -3.5473273e+01   2.2786564e+02   4.4052325e+01   2.9636545e+02  -9.9728727e+00   3.1506455e+02   2.0397564e+01   2.4225636e+02   6.5834945e+01   4.0172091e+02   7.3677818e+00   2.5630000e+02   2.3936000e+01   7.0579091e+01   1.8998367e+02
   1.7213273e+02  -2.0011527e+01   3.0686727e+02   1.3769818e+00   3.2087000e+02   5.7988582e+01   2.9168455e+02   3.9988727e+00   2.1131818e+02  -1.7600000e+00   2.4353727e+02   1.1050655e+01   7.8959091e+01  -6.5058182e+00   7.3681818e+01   8.3750909e+01   2.1861455e+02   4.9486291e+01   4.1795455e+01   8.0021818e+01   6.2740909e+01   1.0179891e+02   9.5438182e+01   9.3004000e+00   3.8728182e+02   3.4338182e+00   7.3979091e+01   1.4155258e+02   2.5763818e+02  -2.3818327e+01   1.1477545e+02   1.3607705e+02   2.3982000e+02   3.3882582e+01   3.5087455e+02   1.4554367e+02   2.4687364e+02  -5.4917091e+00   3.1874636e+02   2.3710847e+02   2.4530091e+02   2.3568364e+00   2.2334545e+02   9.5523636e+00   1.7111909e+02   9.4348655e+01   3.3672727e+02  -6.3745455e+00   4.5584000e+02   8.2700727e+00   3.8205909e+02   2.7761818e+00   1.5625909e+02   2.2644727e+01   1.1411727e+02   1.2007789e+02   2.0520182e+02   3.0193204e+02   3.6741182e+02   3.8658873e+01   2.6645818e+02   4.4782436e+01   1.5459818e+02   1.7976000e+00   5.4929091e+01   1.5226582e+01   3.7313364e+02   2.6314764e+01   4.6110455e+02  -9.2792727e+00   4.8696564e+02   4.5274325e+01   4.0160727e+02   1.1199687e+02   3.3904273e+02   5.6293091e+00   1.6927273e+02   1.6594545e+01   1.2950636e+02   3.1554945e+01   5.7491818e+01  -2.1302073e+01   3.3317273e+02  -3.2136545e+01   2.5926273e+02  -1.5228364e+00   5.1067273e+01   9.3209818e+00   1.9676091e+02   2.2140945e+01   1.6548636e+02   1.5581109e+02   2.8802182e+02   1.6720982e+01   7.7322727e+01   1.1446418e+02   5.5539818e+02   4.8672364e+00   3.3284545e+02  -5.2694545e+00   2.6284727e+02   6.2820400e+01   3.3288636e+02   2.2246364e+01   2.2121273e+02   3.0960255e+01   3.5530818e+02   2.0740800e+01   4.3103455e+02  -2.5593673e+01   2.8662564e+02   3.8451525e+01   3.1169545e+02   1.6370727e+01   3.0768455e+02   1.9879636e+00   2.7549636e+02   7.9175745e+01   4.0582091e+02   1.5179782e+01   3.2606000e+02   1.0052000e+00   1.5471909e+02   8.3202473e+01
   1.8065273e+02  -2.2503127e+01   3.3134727e+02   1.1848582e+01   3.5073000e+02   4.1689782e+01   2.7268455e+02  -2.3521127e+01   2.0569818e+02   5.4960000e-01   2.2153727e+02   1.1406545e+00   7.5579091e+01  -1.1855418e+01   9.3681818e+01   1.0276091e+02   2.4313455e+02   6.4374691e+01   5.1315455e+01   7.8590218e+01   5.8840909e+01   1.1416091e+02   1.1491818e+02   1.1932000e+01   3.2951182e+02   3.1105418e+01   8.3459091e+01   9.7174182e+01   2.9082818e+02  -5.8035273e+00   1.2687545e+02   1.8719905e+02   1.9048000e+02   1.9781818e-02   1.7006455e+02   3.7705847e+02   2.5963364e+02  -2.7472509e+01   3.6198636e+02   1.8935927e+02   2.3015091e+02   1.6658836e+01   3.3300545e+02  -1.3980436e+01   1.7506909e+02   6.7082655e+01   3.2115727e+02   1.6061055e+01   3.7141000e+02   1.6254473e+01   3.9981909e+02  -2.2646182e+00   1.5610909e+02   5.2567273e+00   8.6737273e+01   1.5588829e+02   1.7010182e+02   2.6898004e+02   3.6989182e+02   4.1047273e-01   2.3211818e+02   5.4239636e+01   1.3340818e+02  -1.2417200e+01   6.3309091e+01   3.3161818e+00   3.1841364e+02   1.2222364e+01   3.6275455e+02   2.8438727e+01   4.8129564e+02   1.5347925e+01   3.9780727e+02   9.2400873e+01   2.9090273e+02   5.0909091e-04   1.9027273e+02  -2.8085455e+01   1.1874636e+02   2.0985745e+01   4.3821818e+01   7.5515273e+00   2.9265273e+02  -3.0704945e+01   2.4640273e+02  -1.0304036e+01   4.0447273e+01   2.8880582e+01   1.7580091e+02   1.1577455e+00   1.9434636e+02   1.4645229e+02   2.7802182e+02   1.0000982e+01   8.5462727e+01   1.2952298e+02   5.7139818e+02   6.6772364e+00   3.4406545e+02  -2.8607055e+01   3.3290727e+02   5.3975600e+01   3.3733636e+02   1.2590364e+01   2.0759273e+02   3.1398545e+00   4.0440818e+02   8.7128000e+00   4.8862455e+02  -4.3200873e+01   2.4496564e+02   9.3114325e+01   3.1631545e+02   2.1001127e+01   3.1801455e+02   2.4301564e+01   2.7506636e+02   6.6830145e+01   3.9063091e+02   6.7749818e+00   2.8289000e+02   8.8088000e+00   1.6786909e+02   8.2860473e+01
   2.0489273e+02   5.7976727e+00   3.5029727e+02   2.3332582e+01   3.2392000e+02   1.1874458e+02   3.0125455e+02   1.9763273e+01   2.2459818e+02   1.6567600e+01   3.2144727e+02   1.8907855e+01   1.3090909e+02  -1.1761818e+01   1.1592182e+02   1.0746171e+02   2.6899455e+02   7.4215891e+01   4.2845455e+01   7.6177818e+01   7.9740909e+01   8.7008909e+01   1.1729818e+02   4.4311600e+01   3.9504182e+02   2.4903018e+01   7.3069091e+01   1.6781538e+02   2.7473818e+02   1.0936727e+00   1.2201545e+02   1.4597785e+02   2.3087000e+02  -2.3401418e+01   1.3840455e+02   3.8673127e+02   2.4316364e+02  -3.3194909e+01   3.6012636e+02   1.7631807e+02   2.3001091e+02  -7.5996364e-01   2.8462545e+02   7.1299636e+00   1.5878909e+02   7.1625055e+01   3.2153727e+02   1.8650655e+01   4.1226000e+02   1.5136473e+01   4.0452909e+02  -3.4514182e+00   1.5300909e+02   7.1547273e+00   1.0240727e+02   1.3253469e+02   1.9215182e+02   3.1383604e+02   3.7365182e+02   1.5967273e-01   2.8064818e+02   4.2407236e+01   3.4516818e+02   1.8832000e+01   7.8069091e+01   6.7153818e+00   3.0965364e+02  -6.7468364e+00   4.1265455e+02   1.0996727e+01   4.5086564e+02   3.1022325e+01   3.8037727e+02   9.4465273e+01   2.8390273e+02  -2.7009491e+01   1.8731273e+02  -2.6086545e+00   1.3150636e+02   2.9154945e+01   4.8151818e+01  -2.3744873e+01   3.2127273e+02  -2.5944545e+01   2.5040273e+02   2.0805964e+01   3.6727273e+01   4.4798182e+01   1.7138091e+02   1.0221345e+01   1.7705636e+02   1.3636549e+02   2.6725182e+02  -2.7074182e+00   9.4272727e+01   1.4605818e+02   5.3634818e+02   2.0291236e+01   3.0378545e+02  -2.5834655e+01   2.9979727e+02   5.8274400e+01   3.9118636e+02   4.5932364e+01   1.6188273e+02   5.7566545e+00   3.4854818e+02   9.6116000e+00   4.1491455e+02  -1.0714073e+01   2.3276564e+02   1.0071033e+02   3.1736545e+02   1.1387127e+01   3.5163455e+02   1.6801964e+01   2.5672636e+02   4.0297345e+01   4.0939091e+02  -1.0345818e+01   3.1147000e+02  -5.2976000e+00   6.5529091e+01   1.4247767e+02
   1.9456273e+02  -1.4759273e+00   3.3310727e+02   2.5277782e+01   3.3368000e+02   1.0943378e+02   2.9120455e+02   7.2272727e+00   2.3969818e+02   7.6396000e+00   2.2949727e+02   1.7843855e+01   8.2389091e+01   3.4997818e+00   9.5201818e+01   1.2730931e+02   2.7494455e+02   6.7119891e+01   5.1745455e+01   6.7175818e+01   7.0220909e+01   1.3534051e+02   1.2815818e+02   4.1972800e+01   4.1023182e+02   1.1357818e+01   9.0309091e+01   1.4238618e+02   2.7963818e+02  -7.1832727e-01   1.2363545e+02   1.5041825e+02   2.1220000e+02  -1.4781818e-01   1.3587455e+02   3.3117367e+02   2.5892364e+02  -3.2657091e+00   3.6051636e+02   1.9995687e+02   2.0039091e+02   2.1329636e+01   2.9296545e+02   1.4082764e+01   1.4883909e+02   6.5231055e+01   3.3268727e+02   1.8618655e+01   3.9793000e+02   7.0928727e+00   3.4938909e+02  -1.8900218e+01   1.4430909e+02  -9.0992727e+00   9.8167273e+01   9.4923891e+01   2.4020182e+02   3.1427204e+02   3.4780182e+02   3.9376727e+00   2.2954818e+02   5.8925236e+01   4.1416818e+02   3.1200000e-01   4.5639091e+01   1.5689782e+01   3.3275364e+02  -4.4048364e+00   3.8325455e+02   9.4987273e+00   5.1267564e+02   1.6597525e+01   3.9984727e+02   9.7757673e+01   3.4314273e+02  -1.6586909e+00   1.6412273e+02  -2.3345455e-01   9.4176364e+01   2.2661345e+01   5.5871818e+01  -1.1072473e+01   3.2636273e+02  -1.3831745e+01   2.4950273e+02  -1.0502036e+01   5.4587273e+01   2.1369382e+01   2.2357091e+02   2.1906145e+01   1.7976636e+02   1.5538869e+02   2.8454182e+02   3.8669382e+01   1.0370273e+02   1.1997378e+02   5.2005818e+02   4.7884436e+01   3.2550545e+02  -4.7622255e+01   2.8879727e+02   3.0984400e+01   3.0023636e+02   1.8508364e+01   1.3988273e+02   2.9126655e+01   2.9511818e+02   4.4160000e+00   3.6850455e+02  -3.3471273e+01   2.2934564e+02   8.3793925e+01   2.9931545e+02  -1.1638873e+01   2.7853455e+02   3.5749964e+01   1.6544636e+02   1.4968975e+02   3.7039091e+02   2.1114182e+01   3.0583000e+02   5.3236000e+00   1.4119909e+02   1.0890407e+02
   2.2156273e+02   1.7654073e+01   3.6105727e+02   3.5331782e+01   1.1526000e+02   2.3019738e+02   3.4463455e+02  -5.4671273e+00   2.4002818e+02   3.0563200e+01   1.6625727e+02   3.3323055e+01   1.2309909e+02   7.4329818e+00   1.1358182e+02   1.1693891e+02   2.7947455e+02   8.7377491e+01   5.1845455e+01   8.4597818e+01   7.1320909e+01   1.1763251e+02   9.1108182e+01   5.9836800e+01   3.9713182e+02   1.2785818e+01   8.7069091e+01   1.4830538e+02   2.9316818e+02   1.2579273e+01   1.1539545e+02   1.3573745e+02   2.1368000e+02   1.1683782e+01   2.6468455e+02   2.1296887e+02   2.3763364e+02  -3.0092509e+01   4.3989636e+02   6.9316473e+01   1.9134091e+02  -6.8963636e+00   3.2086545e+02   1.5990764e+01   1.4578909e+02   6.5855055e+01   3.2158727e+02   1.1366655e+01   5.3993000e+02  -1.5747127e+01   3.6505909e+02  -1.1243818e+01   1.5190909e+02  -7.7072727e+00   7.8927273e+01   1.1975309e+02   1.9072182e+02   2.6923044e+02   3.6146182e+02   3.0754873e+01   1.9897818e+02   4.6890836e+01   4.0378818e+02   3.0952400e+01   5.6739091e+01   1.1317818e+00   2.9275364e+02  -4.0148364e+00   3.8065455e+02  -2.5432727e+00   4.7848564e+02   3.2572725e+01   4.0146727e+02   1.0681807e+02   2.6509273e+02  -9.3646909e+00   1.8579273e+02   5.8929455e+00   1.3678636e+02   1.8112545e+01   3.9871818e+01  -4.2224727e+00   3.7879273e+02  -2.5546145e+01   2.3802273e+02  -2.2063636e+01   3.4257273e+01   2.5615782e+01   1.8757091e+02   1.7786145e+01   1.6176636e+02   1.4458869e+02   2.9597182e+02   7.3749818e+00   1.0037273e+02   1.0843018e+02   5.4658818e+02   1.9902036e+01   3.5067545e+02  -2.8755855e+01   2.5520727e+02   1.5721600e+01   2.3328636e+02   1.7643636e+00   1.9626273e+02   1.1716255e+01   3.7283818e+02  -1.7141600e+01   4.6539455e+02  -2.0222473e+01   2.1791564e+02   9.7228325e+01   3.1926545e+02   1.3575127e+01   2.9872455e+02   8.0476364e-01   2.5634636e+02   5.1897745e+01   3.3820091e+02   1.0449382e+01   2.6747000e+02   8.2724000e+00   8.1149091e+01   1.4332807e+02
   2.0779273e+02  -5.1943273e+00   3.6124727e+02   1.9646582e+01   1.0054000e+02   2.3551498e+02   3.3416455e+02   1.3080473e+01   2.4997818e+02   2.4437200e+01   2.9301727e+02   3.0282255e+01   1.3786909e+02   4.1113818e+00   1.0330182e+02   1.4242131e+02   2.3847455e+02   7.1137491e+01   4.2845455e+01   6.0597818e+01   9.8030909e+01   1.4497571e+02   7.4298182e+01   7.4421600e+01   4.4823182e+02   1.7747818e+01   2.5306909e+02   7.4745382e+01   2.7930818e+02   1.5158073e+01   1.0968545e+02   1.4310425e+02   2.3815000e+02   3.1561818e+00   3.8283455e+02   8.5126873e+01   2.5554364e+02  -3.2375309e+01   4.5446636e+02   1.1135087e+02   2.2796091e+02   1.2074036e+01   2.7558545e+02   1.2993164e+01   1.5787909e+02   6.3457855e+01   3.5634727e+02   1.3395855e+01   4.2326000e+02   2.7764727e+00   4.5719909e+02  -1.4145018e+01   1.2855909e+02   1.1760727e+01   8.0017273e+01   1.2694589e+02   1.6010182e+02   3.1502004e+02   3.6360182e+02   2.6336727e+00   2.6478818e+02   5.9916036e+01   4.5369818e+02   2.2389600e+01   4.6739091e+01   1.9317818e+00   3.1513364e+02  -1.5135236e+01   4.1220455e+02   3.9327273e+00   4.8176564e+02   2.5460325e+01   3.8218727e+02   8.7170473e+01   2.4504273e+02  -1.5140691e+01   2.0027273e+02  -5.8354545e+00   1.2036636e+02   1.5186145e+01   4.1301818e+01   1.4312727e-01   3.3232273e+02  -5.3448545e+01   2.4635273e+02  -5.8300364e+00   2.5877273e+01   3.7096182e+01   1.9214091e+02  -2.8694545e+00   1.7667636e+02   1.3782589e+02   3.0135182e+02   1.1345818e+00   9.2562727e+01   1.2814498e+02   5.4953818e+02   8.5260364e+00   3.4628545e+02  -1.6784655e+01   2.7773727e+02   4.0992000e+00   2.7033636e+02   1.0850364e+01   1.3511273e+02   2.7038255e+01   3.4373818e+02   1.4906400e+01   4.7544455e+02  -3.5916473e+01   2.2162564e+02   8.7271525e+01   3.1626545e+02   9.5251273e+00   3.1849455e+02   1.4643164e+01   2.6291636e+02   7.3802145e+01   4.2982091e+02   4.6897818e+00   2.6471000e+02   1.6732000e+00   7.9869091e+01   1.3581047e+02
   2.0646273e+02   1.6432073e+01   3.8163727e+02   3.9875382e+01   1.2121000e+02   2.5881138e+02   3.3220455e+02   2.9857273e+01   2.6812818e+02   1.0225200e+01   2.7001727e+02   1.9452255e+01   1.2347909e+02   4.5025818e+00   9.0541818e+01   1.2401211e+02   2.0852455e+02   8.0103491e+01   4.6315455e+01   5.0660218e+01   8.0410909e+01   1.6090531e+02   9.8588182e+01   8.1238400e+01   4.1637182e+02   2.3296618e+01   2.3735909e+02   5.2812182e+01   2.6330818e+02   1.1208073e+01   1.2506545e+02   1.4644385e+02   2.0882000e+02   2.6172582e+01   3.3630455e+02   8.9659273e+01   2.3502364e+02  -1.5303709e+01   4.7422636e+02   8.0150073e+01   2.5363091e+02  -3.0695636e+00   2.4277545e+02   8.6679636e+00   1.4140909e+02   7.9965455e+01   3.5201727e+02   6.2122545e+00   3.9912000e+02  -1.0672327e+01   3.8067909e+02  -1.5353418e+01   1.5840909e+02   2.6972727e+01   9.6117273e+01   1.0384789e+02   1.8777182e+02   2.9556644e+02   3.7437182e+02  -6.1879273e+00   2.2697818e+02   3.5320836e+01   3.2002818e+02   1.4413200e+01   3.7549091e+01  -1.7193018e+01   3.3380364e+02   9.6511636e+00   3.8925455e+02   1.0068727e+01   5.2510564e+02   4.0603125e+01   3.8103727e+02   1.0560247e+02   2.7837273e+02  -2.3517091e+01   1.9203273e+02  -1.7756255e+01   1.1440636e+02   2.2572945e+01   3.5961818e+01   1.5900327e+01   2.8098273e+02  -2.7441345e+01   2.5026273e+02   1.3907164e+01   4.4587273e+01   3.2359382e+01   1.7823091e+02  -1.4266545e+00   1.6967636e+02   1.6528589e+02   2.8549182e+02   1.1833382e+01   1.1003273e+02   1.1846738e+02   5.5405818e+02   3.5164436e+01   3.4278545e+02  -1.6174655e+01   2.7473727e+02   4.5192000e+00   2.6868636e+02   1.9682364e+01   1.2578273e+02  -3.1653455e+00   3.8187818e+02   3.8895200e+01   4.0456455e+02  -4.0716073e+01   2.0719564e+02   6.8225925e+01   3.1426545e+02   6.6351273e+00   3.0282455e+02   2.2326764e+01   2.7872636e+02   5.2867345e+01   4.0339091e+02   5.3741818e+00   2.7524000e+02  -1.4819200e+01   8.1529091e+01   1.5776767e+02
   2.0727273e+02   2.6747273e+01   3.5729727e+02   4.0342582e+01   1.0106000e+02   2.3433338e+02   2.7525455e+02   1.7883273e+01   2.6312818e+02   1.7285200e+01   3.1468727e+02   2.0168655e+01   1.1909909e+02  -7.0181818e-03   1.0849182e+02   1.2991611e+02   2.3152455e+02   6.1113491e+01   6.2035455e+01   7.7832618e+01   8.1080909e+01   1.5281171e+02   1.1858818e+02   4.0448400e+01   3.6613182e+02   2.2745818e+01   2.4973909e+02   7.0011782e+01   2.6968818e+02   1.3547673e+01   1.2682545e+02   1.3863305e+02   2.4834000e+02   1.8200982e+01   3.9040455e+02   9.4951273e+01   2.6044364e+02  -2.3677309e+01   4.7970636e+02   6.8521673e+01   2.3196091e+02   4.3740364e+00   2.1162545e+02   8.1599636e+00   1.7387909e+02   6.8697855e+01   3.4634727e+02   2.3815855e+01   4.7307000e+02   2.1221673e+01   3.9072909e+02  -2.1074182e+00   1.5940909e+02   2.3942727e+01   1.0206727e+02   1.1371189e+02   1.6682182e+02   3.0076244e+02   3.6832182e+02   1.3446073e+01   2.3987818e+02   5.2528836e+01   2.6378818e+02   2.6722400e+01   3.9929091e+01   2.2906582e+01   3.0684364e+02  -6.6620364e+00   3.6925455e+02   2.0818727e+01   5.0191564e+02   1.6228325e+01   3.1951727e+02   1.9123407e+02   2.6871273e+02  -1.3174291e+01   2.0198273e+02  -1.9932255e+01   9.2836364e+01   1.9198545e+01   2.9581818e+01  -1.4492727e+00   3.5679273e+02  -4.6316145e+01   1.8883273e+02  -4.7484364e+00   4.0727273e+01   2.6181818e+00   1.7928091e+02   3.4893455e+00   1.9119636e+02   1.3190429e+02   2.7482182e+02  -5.6030182e+00   8.2512727e+01   1.2232898e+02   4.9420818e+02   5.5724364e+00   3.0362545e+02  -1.4321855e+01   3.1090727e+02   2.5095600e+01   2.8383636e+02  -2.6796364e+00   1.2535273e+02  -4.1309455e+00   3.7235818e+02   1.2946800e+01   3.4915455e+02  -1.0403273e+01   2.4419564e+02   1.1241593e+02   3.1893545e+02   8.9315273e+00   3.5782455e+02   3.5467636e+00   2.4239636e+02   8.0863745e+01   3.8020091e+02  -2.8606182e+00   2.6553000e+02   6.3176000e+00   8.1579091e+01   1.4315367e+02
   2.0136273e+02   8.2200727e+00   3.5967727e+02   2.0772182e+01   1.0916000e+02   2.6625538e+02   3.0654455e+02   1.4480073e+01   2.4231818e+02   2.1000000e+00   2.7411727e+02   2.9794255e+01   1.1576909e+02   1.8309382e+01   9.4441818e+01   1.2389011e+02   2.4080455e+02   6.5041091e+01   4.4695455e+01   9.7219818e+01   8.5740909e+01   1.1690891e+02   1.5410818e+02   4.1176800e+01   4.1394182e+02   9.8710182e+00   2.3521909e+02   4.5653382e+01   1.7073818e+02   1.3367273e-01   8.9305455e+01   1.2697465e+02   2.4944000e+02   6.7329818e+00   3.7130455e+02   1.0438927e+02   2.3544364e+02  -1.5107309e+01   4.3160636e+02   9.5939673e+01   2.2625091e+02   2.6400836e+01   1.8262545e+02   1.4189964e+01   9.8029091e+01   9.5955855e+01   2.5930727e+02   2.9969055e+01   4.1169000e+02   2.5620727e+00   3.2833909e+02  -1.5116218e+01   1.7830909e+02  -4.6192727e+00   6.8497273e+01   1.0710749e+02   1.7196182e+02   2.9397124e+02   3.6837182e+02   5.2920727e+00   1.2949818e+02   1.0092924e+02   3.4964818e+02   1.3663600e+01   4.2219091e+01   1.1243382e+01   3.2032364e+02  -3.6043636e-01   3.7255455e+02   1.4604727e+01   4.9291564e+02   5.8983254e+00   3.6303727e+02   9.1942473e+01   3.2099273e+02   1.1330909e-01   1.5931273e+02  -1.4368655e+01   1.0088636e+02   1.5554545e+01   3.7151818e+01  -1.2814873e+01   3.2022273e+02  -1.9670545e+01   2.3759273e+02   1.4490764e+01   3.9777273e+01   2.4984182e+01   1.8261091e+02   3.5629455e+00   1.5367636e+02   1.4737589e+02   2.5892182e+02  -3.0910182e+00   7.6372727e+01   1.1049018e+02   5.1181818e+02  -2.3163636e+00   3.0256545e+02  -4.8907055e+01   2.6796727e+02   1.5880800e+01   2.4108636e+02   1.1040364e+01   1.3797273e+02   9.2394545e+00   2.9554818e+02   9.7116000e+00   4.9944455e+02  -3.4946473e+01   2.6034564e+02   7.8453925e+01   3.1188545e+02  -1.9844727e+00   2.9696455e+02   9.7455636e+00   2.6868636e+02   3.4860545e+01   3.7882091e+02   7.6297818e+00   3.1271000e+02   2.1363200e+01   1.8676909e+02   8.9158473e+01
   1.9413273e+02   1.7518473e+01   3.5972727e+02   1.9908182e+01   1.1059000e+02   2.5452098e+02   2.9692455e+02   2.9349673e+01   2.6235818e+02  -8.6032000e+00   2.9263727e+02   2.2692655e+01   1.2795909e+02  -3.3358182e+00   1.1220182e+02   1.3751931e+02   2.8985455e+02   5.1257091e+01   5.0555455e+01   7.2791018e+01   6.4170909e+01   1.1768451e+02   1.1110818e+02   5.1046800e+01   3.9375182e+02   1.2916218e+01   2.2706909e+02   4.7495382e+01   2.9649818e+02   1.6832873e+01   9.1445455e+01   9.7423455e+01   2.3791000e+02   2.1315382e+01   2.7330455e+02   2.0122927e+02   2.4773364e+02  -2.0560509e+01   4.4732636e+02   8.3492073e+01   2.5039091e+02   1.3229636e+01   1.9539545e+02   2.0268364e+01   3.5789091e+01   6.9175055e+01   3.2763727e+02   3.0592655e+01   4.4226000e+02   9.2564727e+00   3.8529909e+02   3.6698182e-01   1.6065909e+02   2.3592727e+01   1.0787727e+02   1.1843709e+02   2.2848182e+02   2.5782964e+02   3.4765182e+02  -8.8603273e+00   8.0358182e+01   1.3486044e+02   3.6345818e+02   5.9388000e+00   4.7979091e+01   1.6425818e+00   2.9646364e+02  -9.9316364e+00   4.2915455e+02  -3.9732727e+00   4.0648564e+02   4.0812725e+01   3.5170727e+02   9.2568873e+01   2.7704273e+02   5.7793091e+00   1.7512273e+02  -2.6973455e+01   9.8176364e+01   1.7251345e+01   6.0201818e+01  -5.0888727e+00   4.4446273e+02  -3.7849745e+01   1.7454273e+02  -1.9605236e+01   5.6917273e+01   1.8298182e-01   1.8533091e+02  -2.8946545e+00   1.4824636e+02   1.2376029e+02   2.4782182e+02  -6.4830182e+00   7.8412727e+01   1.3304698e+02   4.9543818e+02   1.3994036e+01   3.1500545e+02  -1.6232255e+01   3.0055727e+02   1.5360000e-01   2.4883636e+02   9.5703636e+00   1.8102273e+02   3.4985455e+01   3.0526818e+02   1.2264000e+01   4.2850455e+02  -4.1331273e+01   2.1348564e+02   1.0068273e+02   3.5193545e+02   2.2101527e+01   3.2487455e+02   1.5942764e+01   2.5406636e+02   6.3080145e+01   3.9377091e+02   1.8137818e+00   2.8400000e+02   1.0010000e+01   1.0176909e+02   1.2795847e+02
   2.1394273e+02  -1.0596327e+01   3.7363727e+02   7.7053818e+00   1.0983000e+02   2.0396178e+02   3.2649455e+02   1.3504073e+01   2.5897818e+02   1.4337200e+01   2.7920727e+02   2.7577055e+01   1.2652909e+02   1.7828582e+01   8.0151818e+01   1.3570331e+02   2.6023455e+02   8.0106691e+01   6.7275455e+01   8.4413418e+01   5.9320909e+01   1.8716251e+02   8.0158182e+01   7.0332800e+01   4.3880182e+02   2.1022218e+01   2.4635909e+02   5.7662182e+01   2.8463818e+02  -7.6483273e+00   1.2925545e+02   1.6120865e+02   2.2163000e+02   3.8577818e+00   3.5530455e+02   7.4329273e+01   2.4825364e+02  -1.1172109e+01   4.4412636e+02   8.6598073e+01   2.3958091e+02  -2.8556364e-01   2.0162545e+02   6.7199636e+00   2.8029091e+01   5.4605855e+01   3.4744727e+02   3.6917855e+01   4.8117000e+02   1.8433673e+01   2.8624909e+02   4.9109818e+00   1.4880909e+02   1.2090727e+01   8.3117273e+01   1.0365789e+02   1.8505182e+02   2.6402404e+02   3.3522182e+02   6.5240727e+00   7.4118182e+01   1.1658964e+02   3.7202818e+02   1.2633200e+01   5.3689091e+01   1.8057818e+00   2.9056364e+02   9.7036364e-01   4.0745455e+02   1.1272727e-01   4.1296564e+02   2.4574325e+01   3.4541727e+02   1.0111207e+02   2.8576273e+02   1.4601709e+01   1.7584273e+02  -1.3311055e+01   1.0731636e+02   3.7180145e+01   4.7491818e+01  -2.2312073e+01   4.7660273e+02  -3.6090945e+01   1.9288273e+02  -1.3524364e+00   5.3397273e+01   1.6754582e+01   1.8538091e+02   1.4721345e+01   1.5853636e+02   1.5722709e+02   2.4316182e+02   2.1979782e+01   6.0892727e+01   1.4448858e+02   5.0462818e+02   1.8788364e+00   3.4117545e+02  -4.3935855e+01   3.0279727e+02   3.8504400e+01   3.0663636e+02   2.6796364e+01   1.9116273e+02   2.2604255e+01   3.8373818e+02   6.6564000e+00   3.4874455e+02  -2.3600473e+01   2.3324564e+02   1.1610193e+02   2.9903545e+02   4.2335273e+00   3.2034455e+02   3.6851636e+00   2.2377636e+02   7.8403345e+01   3.6215091e+02   2.2913382e+01   3.0836000e+02   2.5421200e+01   1.5348909e+02   9.2590873e+01
[truncated: 2,580,501 more chars]
