# Supplementary material for: Specific structural elements of the T-box riboswitch drive the two-step binding of the tRNA ligand
Source: eLife. 2018 Sep 25;7:e39518. doi: 10.7554/eLife.39518 (PMC6197855; doi:10.7554/eLife.39518)
Supplement: Figure 6—source data 3. [file elife-39518-fig6-data3.zip › Repeat2.txt]

   6.0000000e+00   6.0000000e+00   1.1000000e+01   1.1000000e+01   1.9000000e+01   1.9000000e+01   2.3000000e+01   2.3000000e+01   5.2000000e+01   5.2000000e+01   7.6000000e+01   7.6000000e+01   8.0000000e+01   8.0000000e+01   1.0200000e+02   1.0200000e+02   1.0800000e+02   1.0800000e+02   1.0900000e+02   1.0900000e+02   1.1400000e+02   1.1400000e+02   1.2000000e+02   1.2000000e+02   1.3900000e+02   1.3900000e+02   1.5100000e+02   1.5100000e+02   1.5500000e+02   1.5500000e+02   1.6800000e+02   1.6800000e+02   1.8100000e+02   1.8100000e+02   1.8200000e+02   1.8200000e+02   1.8300000e+02   1.8300000e+02   1.9200000e+02   1.9200000e+02   2.1300000e+02   2.1300000e+02   2.1500000e+02   2.1500000e+02   2.2900000e+02   2.2900000e+02   2.9700000e+02   2.9700000e+02   3.1000000e+02   3.1000000e+02   3.2600000e+02   3.2600000e+02   3.5900000e+02   3.5900000e+02   3.6400000e+02   3.6400000e+02   3.9100000e+02   3.9100000e+02   3.9500000e+02   3.9500000e+02   4.1200000e+02   4.1200000e+02   4.9800000e+02   4.9800000e+02   5.0200000e+02   5.0200000e+02   5.3200000e+02   5.3200000e+02   5.3800000e+02   5.3800000e+02   5.5600000e+02   5.5600000e+02   5.8100000e+02   5.8100000e+02   5.9700000e+02   5.9700000e+02   1.4000000e+01   1.4000000e+01   1.9000000e+01   1.9000000e+01   2.2000000e+01   2.2000000e+01   2.6000000e+01   2.6000000e+01   3.9000000e+01   3.9000000e+01   4.8000000e+01   4.8000000e+01   4.9000000e+01   4.9000000e+01   5.7000000e+01   5.7000000e+01   5.8000000e+01   5.8000000e+01   5.9000000e+01   5.9000000e+01   6.1000000e+01   6.1000000e+01   7.1000000e+01   7.1000000e+01   8.0000000e+01   8.0000000e+01   8.4000000e+01   8.4000000e+01   9.1000000e+01   9.1000000e+01   9.8000000e+01   9.8000000e+01   1.0000000e+02   1.0000000e+02   1.1800000e+02   1.1800000e+02   1.2600000e+02   1.2600000e+02   1.3700000e+02   1.3700000e+02   1.4700000e+02   1.4700000e+02   1.5100000e+02   1.5100000e+02   1.5900000e+02   1.5900000e+02   1.6700000e+02   1.6700000e+02   1.7500000e+02   1.7500000e+02   1.7700000e+02   1.7700000e+02   1.9000000e+02   1.9000000e+02   2.0100000e+02   2.0100000e+02   2.0500000e+02   2.0500000e+02   2.0600000e+02   2.0600000e+02   2.0900000e+02   2.0900000e+02
   5.6585636e+02   1.6435127e+01   6.5660636e+02   2.1526945e+01   2.5110091e+02   5.1647273e-01   2.2126364e+02   5.4800000e-01   1.0995455e+02   9.8332727e+01   5.6066545e+02   5.9540364e+00   5.0157909e+02   7.4320945e+01   5.8414000e+02   2.7506073e+01   6.1718091e+02   2.8331891e+01   7.0503636e+02   4.6998000e+01   5.7434273e+02  -7.4392364e+00   2.7038273e+02  -2.4324364e+00   3.9700727e+02   2.0290327e+01   4.7065818e+02   2.1000727e+00   4.5260182e+02   2.7030036e+01   2.7258182e+01   1.0530025e+02   7.8952273e+02   8.5354545e+01   2.5052273e+02  -5.3654545e+00   7.0151091e+02   1.1949127e+01   2.8124182e+02   1.7671564e+01   4.0955091e+02  -5.4313455e+00   4.5150273e+02   4.7888727e+00   7.5069273e+02   1.4288218e+01   3.2860091e+02  -2.0807273e-01   3.3749364e+02  -3.3605855e+01   1.7390364e+02   1.4213135e+02   3.6683182e+02   9.4898182e+00   3.0955273e+02   2.3207600e+01   4.8112398e+02   1.7170013e+01   9.4885545e+02  -1.1577527e+01   3.9307000e+02  -1.0423782e+01   3.4064545e+02  -1.5439818e+01   7.2639727e+02  -1.9632691e+01   8.3370455e+02  -2.2672727e+00   3.3821398e+02   3.2412813e+01   2.7179909e+02  -1.8684727e+00   2.4521909e+02  -5.0220727e+00   1.7738000e+02   1.5314324e+02   1.5811484e+02   5.2842748e+01   2.4135323e+02  -3.5591161e+01   2.1978065e+02  -7.5537419e+00   2.7568161e+02  -3.4321303e+01   1.8238581e+02  -4.6890865e+01   2.6394645e+02  -1.0908297e+01   4.9834097e+02  -3.0069548e+00   3.0948387e+02  -6.1390323e+00   3.4314742e+02  -1.0440181e+01   9.7470323e+01   1.4733419e+00   2.1366677e+02  -1.5685032e+00   2.6900903e+02  -9.2668516e+00   6.1797605e+02   1.2785382e+01   2.9013581e+02   2.2891716e+01   3.0419742e+02   7.5496774e-02   2.8907742e+01   9.8906090e+01   2.8714419e+02   2.9797548e+00   4.1148871e+02  -4.0844258e+01   3.9188935e+02  -1.1540826e+01   2.3344323e+02   3.3687123e+01   1.2687581e+02   1.6220865e+02   1.4397129e+02   1.3318326e+02   2.5377516e+02  -1.5709110e+01   3.3000806e+02   4.6099032e+01   3.8156097e+02   1.0516835e+02   3.7796000e+02  -1.6095510e+01   2.1773258e+02  -1.8476994e+01   3.4021605e+02   2.4816182e+01   3.5226323e+02   5.0791523e+01   4.0592581e+01   1.6869453e+02   4.2437129e+02   6.1168684e+01
   6.7681636e+02   2.9278327e+01   7.0617636e+02   2.4601345e+01   3.1029091e+02   1.3301273e+01   2.4707364e+02   2.0533200e+01   9.7904545e+01   9.6206727e+01   5.6004545e+02  -4.0463636e+00   4.2338909e+02   5.1486145e+01   4.8038000e+02   4.0326873e+01   5.6551091e+02   1.9954909e+00   7.3403636e+02  -4.2200000e-01   5.4457273e+02  -2.6776364e+00   2.9643273e+02   8.9035636e+00   4.3800727e+02   1.7480327e+01   4.5351818e+02   9.3812727e+00   4.4494182e+02   2.8312836e+01   1.6211818e+02   8.6561455e+01   7.8795273e+02   1.0253015e+02   2.6538273e+02  -2.2084255e+01   6.7741091e+02   3.3737127e+01   2.8943182e+02   1.7396364e+01   3.7498091e+02  -1.2575745e+01   5.0107273e+02  -4.9367273e+00   6.4022273e+02   1.3435818e+01   3.7037091e+02  -7.9296727e+00   3.4873364e+02  -4.1250545e+00   1.7694364e+02   9.1598145e+01   3.4293182e+02   4.0718182e+00   3.7184273e+02  -7.9656000e+00   4.5588398e+02   8.1392130e+00   1.0229955e+03  -3.3187273e+00   3.4203000e+02   5.8494182e+00   3.0597545e+02   9.9537818e+00   6.2524727e+02   1.5839309e+01   5.5203455e+02   8.8763273e+00   2.8107398e+02   3.8414013e+01   4.0774909e+02   9.4955273e+00   2.6697909e+02   2.3712727e-01   2.2495000e+02   2.5281764e+02   1.6459484e+02   2.5143484e+00   2.3463323e+02  -1.9533561e+01   1.8183065e+02  -1.9277742e+01   2.7440161e+02  -2.1938903e+01   2.1338581e+02  -3.4320865e+01   2.6584645e+02   7.4197032e+00   5.1387097e+02  -7.6693548e+00   3.0215387e+02   6.2073677e+00   3.1709742e+02  -6.7361806e+00   1.1037032e+02  -5.8986581e+00   2.3280677e+02   1.8002968e+00   2.6395903e+02  -1.3002852e+01   4.8264605e+02   3.4611782e+01   2.7985581e+02   4.6141161e+00   3.7242742e+02  -7.2429032e+00   3.6387742e+01   9.2877690e+01   2.9152419e+02  -2.3306452e+00   4.5300871e+02  -2.7455858e+01   2.9107935e+02  -1.1426026e+01   1.9853323e+02   4.2619923e+01   1.3611581e+02   1.5118945e+02   1.6059129e+02   1.2904366e+02   3.1954516e+02   1.4309290e+01   4.0253806e+02   9.5446632e+01   4.0437097e+02   1.0896355e+02   3.1448000e+02   1.0828903e+00   2.3287258e+02  -1.5788194e+01   3.4726605e+02   3.5962182e+01   3.1645323e+02   4.5936323e+01   3.6402581e+01   1.7069973e+02   3.8285129e+02   6.8920284e+01
   5.7414636e+02   1.6821927e+01   6.7189636e+02   2.4493745e+01   3.7363091e+02  -5.2859273e+00   2.0459364e+02   2.0641600e+01   5.6524545e+01   1.1889713e+02   5.0995545e+02  -1.3691636e+00   5.3115909e+02   4.1004545e+01   4.7776000e+02   4.6536473e+01   6.5218091e+02  -5.1781091e+00   6.9203636e+02   2.4698000e+01   5.7448273e+02   1.3309564e+01   2.8886273e+02  -2.8208364e+00   4.2124727e+02  -1.1028873e+01   4.0246818e+02   6.4652727e+00   3.5851182e+02   1.8087236e+01   1.3544818e+02   7.6925055e+01   8.3828273e+02   1.0831375e+02   2.8904273e+02  -1.6067055e+01   6.8213091e+02   6.0295273e+00   2.5576182e+02   1.2799636e+00   3.6717091e+02  -7.5709455e+00   4.5735273e+02  -1.4539127e+01   7.0585273e+02  -1.0864582e+01   3.1960091e+02  -9.2980727e+00   2.7816364e+02  -9.3394545e+00   1.5385364e+02   1.0697535e+02   3.5345182e+02  -1.8597818e+00   3.3146273e+02  -1.1685200e+01   4.4764398e+02   1.9558413e+01   1.0168955e+03   9.3592727e+00   3.7288000e+02  -4.0485818e+00   3.7435545e+02   1.7293382e+01   7.0434727e+02  -2.1058691e+01   6.1136455e+02   4.5199273e+00   2.6931398e+02   4.3014813e+01   3.4412909e+02   7.6751273e+00   2.9168909e+02   2.6903273e+00   2.3533000e+02   1.8536724e+02   1.9597484e+02  -6.7160516e+00   2.3673323e+02  -8.0815613e+00   1.7393065e+02  -9.6457419e+00   3.3111161e+02  -2.2755703e+01   2.3857581e+02  -2.4716065e+01   2.8323645e+02   6.1185032e+00   5.5577097e+02   7.4986452e+00   3.0953387e+02   1.3576968e+01   3.4419742e+02   1.4425819e+01   9.7230323e+01   1.4912542e+01   2.4308677e+02   1.3267897e+01   1.8228903e+02  -1.5329252e+01   4.6236605e+02  -1.3245818e+01   2.7970581e+02  -7.0338839e+00   3.2671742e+02  -4.8610323e-01   1.5147742e+01   8.2576890e+01   2.1128419e+02   5.6585548e+00   4.2014871e+02  -9.0170581e+00   3.0384935e+02  -1.0067626e+01   1.9692323e+02   8.2948723e+01   8.6025806e+01   2.1719665e+02   1.7516129e+02   1.2763806e+02   3.3630516e+02   1.6884903e+00   4.1857806e+02   7.0823432e+01   4.0718097e+02   1.2173875e+02   3.4682000e+02   1.5015690e+01   2.6154258e+02  -2.2717935e+00   4.0550605e+02   3.4022982e+01   3.2174323e+02   3.8943123e+01   4.6162581e+01   2.1243893e+02   4.2161129e+02   6.5769484e+01
   5.9419636e+02   2.5787927e+01   7.0370636e+02   1.6188945e+01   3.8982091e+02   3.1748873e+01   2.2988364e+02   7.3384000e+00   7.7574545e+01   9.8973127e+01   5.2933545e+02   3.4840436e+01   5.2248909e+02   7.6078145e+01   4.3542000e+02   4.5403673e+01   6.0513091e+02   2.4775891e+01   7.5665636e+02   3.5958400e+01   6.2691273e+02  -3.9748364e+00   2.8486273e+02   2.0499164e+01   5.8524727e+02   3.1611127e+01   4.9293818e+02   2.0507673e+01   3.7065182e+02   4.1256036e+01   1.3273818e+02   1.5176185e+02   8.8381273e+02   1.1391135e+02   3.4238273e+02  -3.0442545e+00   6.8579091e+02   2.0686727e+01   2.3614182e+02   7.2295636e+00   4.3479091e+02  -9.4005455e+00   4.6792273e+02  -4.3347273e+00   7.7780273e+02   1.8689418e+01   3.0627091e+02   1.8388327e+01   3.0744364e+02  -1.7541855e+01   1.7342364e+02   6.3169745e+01   2.9798182e+02   8.9078182e+00   3.5198273e+02   2.3003200e+01   4.9212398e+02   1.3340013e+01   1.0340955e+03   3.8432727e+00   3.4260000e+02   4.3738182e+00   3.2726545e+02   1.5150582e+01   6.6291727e+02   1.1925709e+01   5.6560455e+02  -5.8192727e+00   3.3979398e+02   5.4666413e+01   3.6641909e+02   2.9561927e+01   2.7459909e+02   1.1717527e+01   2.5072000e+02   2.1960604e+02   1.8497484e+02  -8.8605161e-01   2.3306323e+02  -6.6879613e+00   2.5307065e+02   1.6930581e+00   3.8187161e+02  -2.2246503e+01   2.6252581e+02  -2.4542065e+01   2.8704645e+02  -4.7062968e+00   5.4544097e+02   2.2845045e+01   3.3186387e+02   2.1640568e+01   3.5914742e+02  -3.2401806e+00   9.5660323e+01  -2.0018581e+00   2.2089677e+02  -4.4369032e+00   1.7514903e+02  -1.7708052e+01   4.2740605e+02   2.5080982e+01   2.0251581e+02   3.6281316e+01   2.9328742e+02   1.6088297e+01   3.7767742e+01   6.8907290e+01   2.0752419e+02   6.2935484e-01   4.4581871e+02  -1.3740658e+01   3.6003935e+02   4.0971742e+00   1.9134323e+02   5.8865123e+01   9.6025806e+01   2.3325665e+02   1.5392129e+02   2.1067726e+02   3.5406516e+02   1.7077690e+01   4.7305806e+02   1.0503503e+02   3.8937097e+02   1.1297355e+02   3.4348000e+02   2.1422890e+01   2.3107258e+02   3.6458065e+00   3.7726605e+02   6.0232182e+01   3.9555323e+02   2.6178323e+01   4.6692581e+01   1.5187653e+02   3.9618129e+02   4.9753884e+01
   6.4100636e+02   2.0523127e+01   6.2017636e+02   1.5061345e+01   4.1339091e+02   1.1823273e+01   2.3064364e+02   1.1897600e+01   9.9574545e+01   1.4097313e+02   5.3333545e+02   5.3804364e+00   4.9257909e+02   6.3900945e+01   4.9790000e+02   4.7265273e+01   5.8508091e+02   2.1329891e+01   6.9189636e+02   3.0519200e+01   5.8843273e+02   1.0003564e+01   2.8205273e+02   1.6443964e+01   5.0186727e+02   3.4371527e+01   4.8179818e+02   2.3118873e+01   3.9408182e+02   4.5431636e+01   1.3239818e+02   1.4945905e+02   8.3547273e+02   7.8918545e+01   2.9247273e+02   2.1368545e+01   7.3489091e+02   1.9658727e+01   2.9419182e+02  -7.2644364e+00   4.4046091e+02  -4.1454545e-03   4.1754273e+02   1.1455673e+01   7.2906273e+02   2.6168618e+01   3.1437091e+02   1.5790327e+01   2.9987364e+02  -2.4836255e+01   1.5690364e+02   1.3173135e+02   3.1198182e+02   1.0927818e+01   3.3198273e+02   2.9033200e+01   4.6093398e+02   2.8835213e+01   1.0219955e+03   7.0012727e+00   3.5407000e+02   4.0786218e+01   3.1588545e+02   2.6400982e+01   6.9072727e+02   7.0809091e+00   6.1665455e+02  -5.0932727e+00   3.6988398e+02   3.6069213e+01   3.2364909e+02   1.5653527e+01   2.9159909e+02  -3.4924727e+00   2.2824000e+02   2.2545444e+02   1.8116484e+02  -2.7712516e+00   2.2944323e+02  -2.2448361e+01   2.3050065e+02   8.8286581e+00   3.5592161e+02  -1.2980503e+01   2.5943581e+02  -2.5764865e+01   2.2932645e+02  -6.6086968e+00   5.0144097e+02   1.8225045e+01   3.0396387e+02   1.0492568e+01   3.2819742e+02  -6.1941806e+00   9.7370323e+01   1.8613419e+00   2.2766677e+02   5.2114968e+00   2.0247903e+02  -4.0344516e+00   5.4183605e+02   1.5016582e+01   3.0642581e+02   3.5968516e+01   2.5919742e+02   1.3585497e+01   3.9437742e+01   1.3287369e+02   2.1542419e+02  -2.9526452e+00   3.9224871e+02  -1.7405058e+01   3.1265935e+02  -1.7252426e+01   1.8049323e+02   9.8263123e+01   9.7545806e+01   2.1908505e+02   1.7030129e+02   1.4693686e+02   2.6896516e+02   2.0645690e+01   3.8034806e+02   6.8031832e+01   3.5694097e+02   9.3757948e+01   3.7472000e+02   5.9736903e+00   2.3716258e+02  -5.8913935e+00   3.4393605e+02   3.8188582e+01   3.7074323e+02   5.4073123e+01   3.4212581e+01   1.8568493e+02   3.7637129e+02   5.6388684e+01
   6.5571636e+02   2.2296327e+01   6.8179636e+02   4.3617455e+00   4.2720091e+02   2.9984727e+00   2.3174364e+02  -3.1904000e+00   7.7474545e+01   1.0912113e+02   5.1747545e+02   2.5739236e+01   5.2062909e+02   8.6326945e+01   4.6647000e+02   1.3969673e+01   5.7484091e+02   1.7869091e+01   7.3865636e+02   4.6348400e+01   6.3067273e+02  -1.3756364e+00   2.7067273e+02  -1.5605636e+01   4.5224727e+02   1.3961127e+01   4.4898818e+02   2.5743673e+01   4.5618182e+02   4.6463636e+01   1.3197818e+02   1.5430265e+02   8.5171273e+02   1.0190935e+02   3.0242273e+02   8.8125455e+00   7.0746091e+02   6.6231273e+00   2.8433182e+02   3.0374364e+01   3.7203091e+02   3.2000255e+01   4.0235273e+02   4.8087273e-01   6.7527273e+02   1.8471818e+01   2.8503091e+02   1.3747527e+01   3.2697364e+02  -8.3442545e+00   1.5185364e+02   1.3189535e+02   3.6536182e+02  -1.0862582e+01   2.7608273e+02   1.7075200e+01   5.2669398e+02   3.4854413e+01   9.8556545e+02  -4.0343273e+00   4.1164000e+02   1.8280618e+01   3.1840545e+02   3.2149382e+01   7.0272727e+02   2.9309091e+00   4.1808455e+02   1.5172327e+01   3.8255398e+02   3.5675613e+01   3.6798909e+02   2.1626327e+01   2.5073909e+02  -1.0803673e+01   2.2733000e+02   2.4109724e+02   1.4911484e+02  -3.3972516e+00   2.3668323e+02  -1.4127561e+01   1.9812065e+02   3.2290581e+00   3.4278161e+02   2.2606968e+00   2.1543581e+02  -2.8244865e+01   2.3361645e+02   1.3810323e-01   5.1463097e+02   2.5498452e+00   3.2944387e+02   1.2644168e+01   3.3976742e+02   3.7302194e+00   9.2560323e+01   1.3861419e+00   2.1985677e+02   5.7462968e+00   1.7323903e+02   8.6847484e+00   5.6040605e+02   1.6390982e+01   3.1023581e+02   2.4473716e+01   3.1623742e+02   1.1352297e+01   3.1007742e+01   1.0582809e+02   2.2709419e+02   2.2203755e+01   4.0938871e+02  -1.3106258e+01   3.6550935e+02  -7.8104258e+00   1.8773323e+02   1.0263392e+02   1.0892581e+02   2.1588465e+02   1.7387129e+02   1.3012126e+02   2.9330516e+02   7.2184903e+00   3.7686806e+02   7.4730232e+01   3.9275097e+02   1.4170315e+02   3.7858000e+02  -1.3851097e+00   1.5545258e+02   1.9595406e+01   3.2383605e+02   3.3456582e+01   3.5674323e+02   3.5763123e+01   4.4072581e+01   1.8470613e+02   4.3385129e+02   8.1030284e+01
   6.8309636e+02   8.0559273e+00   6.7555636e+02   4.5010945e+01   4.0449091e+02   3.1675273e+01   2.3402364e+02   3.7437200e+01   8.6004545e+01   1.0453873e+02   5.5385545e+02   2.8738836e+01   4.0700909e+02   1.6831655e+02   5.0104000e+02   4.0394073e+01   6.3499091e+02   9.1970909e+00   7.3022636e+02   2.1452800e+01   5.8986273e+02   8.3191636e+00   3.0300273e+02  -1.2002036e+01   5.1053727e+02   2.3207927e+01   4.5898818e+02   1.7436727e+00   4.3294182e+02   2.4462836e+01   1.1825818e+02   1.2621025e+02   8.4295273e+02   1.1242015e+02   3.0781273e+02   4.8134545e-01   7.0913091e+02   8.7695273e+00   2.5576182e+02   2.5279964e+01   3.9812091e+02  -5.6169455e+00   4.1564273e+02   1.1776727e+00   6.8206273e+02   1.1558618e+01   2.9965091e+02  -5.9920727e+00   2.8901364e+02  -2.0537455e+01   1.4733364e+02   1.3230695e+02   3.3783182e+02   1.0339818e+01   3.1408273e+02   2.1425200e+01   4.6436398e+02   3.3990813e+01   9.8318545e+02   1.0156073e+01   3.6922000e+02   2.8484218e+01   3.5526545e+02   3.2060582e+01   7.4829727e+02  -2.6674691e+01   3.9722455e+02  -1.2498873e+01   3.8321398e+02   3.4482813e+01   3.8279909e+02  -1.3684727e+00   3.3926909e+02   3.0739273e+00   2.4267000e+02   2.6230004e+02   1.8373484e+02   5.6431484e+00   2.4201323e+02  -3.6593961e+01   2.4731065e+02  -5.0361419e+00   2.9368161e+02  -2.2141303e+01   2.5771581e+02  -2.9627265e+01   1.9784645e+02  -1.1900297e+01   5.1129097e+02   7.6270452e+00   2.8558387e+02   1.4582968e+01   3.2557742e+02  -2.0944581e+01   8.1040323e+01   6.1677419e+00   2.4485677e+02   2.5456297e+01   1.8162903e+02   3.6735484e+00   4.9940605e+02   2.0940982e+01   3.1042581e+02   1.1928516e+01   2.9804742e+02  -7.6250323e-01   3.3767742e+01   7.4607290e+01   2.1418419e+02   9.7665548e+00   4.5567871e+02  -8.4294581e+00   3.2765935e+02  -9.2242581e-01   2.3030323e+02   4.3368323e+01   9.0455806e+01   2.1951225e+02   1.5754129e+02   1.4061766e+02   2.9906516e+02   1.0807690e+01   3.9886806e+02   5.7780232e+01   3.6394097e+02   1.2362795e+02   3.7296000e+02  -2.7855097e+00   1.9121258e+02  -4.6953935e+00   3.5064605e+02   5.4361782e+01   3.7441323e+02   3.8019523e+01   4.1072581e+01   1.8794613e+02   3.8366129e+02   6.1615484e+01
   4.4295636e+02  -5.7828727e+00   6.6051636e+02   3.3874145e+01   4.1925091e+02   1.7354473e+01   2.2012364e+02   1.3499200e+01   9.2954545e+01   1.3579273e+02   5.3909545e+02   1.1009636e+01   4.3824909e+02   1.8134735e+02   4.5466000e+02   2.0774473e+01   5.6822091e+02   1.2778691e+01   8.2365636e+02   2.3318400e+01   5.5867273e+02   9.3843636e+00   2.5676273e+02   4.0607164e+01   4.6834727e+02   3.9823127e+01   4.8703818e+02   3.1309673e+01   4.3337182e+02   4.9568436e+01   1.1197818e+02   1.2247265e+02   7.7076273e+02   8.6525345e+01   3.1009273e+02   4.7289455e+00   7.9236091e+02   3.4971127e+01   2.9990182e+02   1.6558764e+01   4.6212091e+02  -5.8269455e+00   4.3911273e+02  -1.8169927e+01   7.2853273e+02   8.6910182e+00   3.0427091e+02   5.7383273e+00   3.4673364e+02  -2.5155055e+01   1.4913364e+02   1.1854295e+02   3.4612182e+02   1.9536618e+01   3.0403273e+02   2.6079200e+01   4.4883398e+02   4.0233213e+01   1.0358955e+03   8.3592727e+00   3.3803000e+02   1.2839418e+01   3.8211545e+02   3.0812582e+01   6.4344727e+02   2.4833091e+00   4.8103455e+02   5.0863273e+00   4.0550398e+02   3.9409613e+01   3.4693909e+02  -2.8296727e+00   2.4311909e+02   1.8855927e+01   2.2076000e+02   2.1029284e+02   1.8926484e+02  -1.9459252e+01   2.2444323e+02  -9.0983613e+00   2.4255065e+02  -2.0605342e+01   2.7911161e+02  -2.5355703e+01   2.0991581e+02  -3.3093265e+01   2.1489645e+02  -8.2642968e+00   5.3772097e+02   1.8942645e+01   3.0391387e+02   9.1665677e+00   3.3176742e+02  -1.9597806e+00   1.0066032e+02  -1.5501858e+01   2.3475677e+02  -2.9757032e+00   1.8904903e+02   7.5099484e+00   4.6440605e+02   1.6930982e+01   3.0623581e+02  -1.0662839e+00   2.5585742e+02   9.9926968e+00   1.6477742e+01   8.8090490e+01   1.9056419e+02   4.3161548e+00   4.7895871e+02  -1.6151858e+01   3.0884935e+02   1.3622374e+01   2.3053323e+02   8.2209923e+01   1.0278581e+02   2.4756585e+02   1.4387129e+02   1.2652126e+02   2.9373516e+02   9.5409032e-01   4.1286806e+02   8.1000232e+01   3.8032097e+02   9.3367548e+01   3.3391000e+02   1.9288490e+01   2.3307258e+02   1.1675806e+01   3.8569605e+02   5.8657782e+01   3.6788323e+02   5.4441923e+01   4.0022581e+01   1.7269013e+02   3.7785129e+02   7.0080284e+01
   3.6504636e+02   7.1699273e+00   6.8436636e+02   2.3156145e+01   4.4953091e+02   3.0972073e+01   2.3059364e+02   8.2316000e+00   1.0595455e+02   1.5522273e+02   5.4095545e+02   3.2380836e+01   4.7257909e+02   1.3441095e+02   4.8466000e+02   4.8984473e+01   6.5180091e+02  -2.5777091e+00   7.5332636e+02   1.9654800e+01   5.6014273e+02   1.6126764e+01   2.5319273e+02   3.1172764e+01   4.6715727e+02   2.5298327e+01   4.7303818e+02   3.1769673e+01   4.7022182e+02   5.9670436e+01   1.2830818e+02   1.1040625e+02   8.2162273e+02   1.1107655e+02   3.0923273e+02  -1.9682255e+01   6.7846091e+02   2.9513127e+01   3.2014182e+02   8.8956364e-01   3.9436091e+02  -1.5166145e+01   4.5964273e+02   2.3467673e+01   6.8801273e+02   2.2612618e+01   3.5132091e+02   5.4943273e+00   2.9449364e+02  -7.1658545e+00   1.6199364e+02   1.4179415e+02   3.4412182e+02   1.0836618e+01   3.4108273e+02  -4.5048000e+00   4.5793398e+02   1.8925213e+01   1.0732855e+03   6.0807273e-01   3.2593000e+02   1.8757418e+01   4.0840545e+02   4.3659382e+01   7.9115727e+02   3.7065091e+00   4.5313455e+02   3.1783273e+00   3.9117398e+02   5.8606013e+01   3.1174909e+02   6.6055273e+00   2.4335909e+02  -1.3253273e+01   1.9781000e+02   2.4517884e+02   1.8397484e+02   1.1939484e+00   2.2320323e+02  -3.0379161e+01   2.1383065e+02  -1.3597742e+01   3.0354161e+02  -1.7690103e+01   1.9867581e+02  -3.0004065e+01   2.4337645e+02   1.0217303e+01   5.5806097e+02  -1.0164555e+01   3.0777387e+02   2.7177677e+00   2.4671742e+02   9.6794219e+01   7.9180323e+01  -1.2403458e+01   2.3432677e+02   2.8686968e+00   2.0509903e+02  -1.7724052e+01   5.4202605e+02   9.4813820e+00   2.7842581e+02   9.0685161e+00   3.2323742e+02   3.6229677e-01   3.0287742e+01   6.6265690e+01   2.0190419e+02   2.8954839e-02   4.8519871e+02  -1.9131058e+01   2.9612935e+02   1.5549974e+01   1.9073323e+02   7.4723923e+01   1.7616581e+02   1.2507545e+02   1.5859129e+02   1.3682366e+02   2.5544516e+02  -1.2082710e+01   3.3472806e+02   7.7911432e+01   3.5442097e+02   1.0524955e+02   3.5139000e+02   8.4600903e+00   2.1187258e+02   1.4651806e+01   3.4555605e+02   4.4438982e+01   3.3498323e+02   4.3503923e+01   3.9452581e+01   2.1311573e+02   3.5923129e+02   6.8619884e+01
   3.3252636e+02   1.4011527e+01   7.1365636e+02   3.1722945e+01   3.9729091e+02   1.2201273e+01   2.5678364e+02   4.6566400e+01   1.2309455e+02   1.4614153e+02   5.5328545e+02   2.1164436e+01   4.8510909e+02   1.2563855e+02   4.6861000e+02   4.0698473e+01   6.2913091e+02   2.0095891e+01   6.6703636e+02   2.8888000e+01   5.5248273e+02   2.1689564e+01   1.7414273e+02   7.8976764e+01   4.4900727e+02   7.7003273e+00   4.9679818e+02   9.4388727e+00   4.7537182e+02   3.3168436e+01   1.1611818e+02   1.6409145e+02   8.3457273e+02   8.2660545e+01   2.8781273e+02   1.0511345e+01   7.0836091e+02   3.4071127e+01   2.8181182e+02   1.2055964e+01   4.0432091e+02   2.7077055e+01   3.7745273e+02   1.3232873e+01   6.4443273e+02   1.9099018e+01   2.8265091e+02  -1.7772073e+01   2.9059364e+02  -2.9573855e+01   1.4013364e+02   1.0759295e+02   3.2598182e+02   5.0617818e+01   4.0150273e+02   1.2316000e+00   4.8121398e+02   9.7828130e+00   1.0414755e+03   1.3722873e+01   3.5769000e+02  -6.8833818e+00   3.5573545e+02   2.6162982e+01   8.3434727e+02   2.3513091e+00   4.3460455e+02  -6.1992727e+00   3.7650398e+02   4.7019613e+01   3.5245909e+02   5.8187273e+00   2.5987909e+02  -1.0154873e+01   2.6881000e+02   2.0125884e+02   1.9273484e+02  -5.7868516e+00   2.5001323e+02  -2.2523961e+01   2.3840065e+02  -1.2733419e+00   2.7902161e+02  -2.5828503e+01   2.1500581e+02  -3.4310465e+01   2.1551645e+02  -2.6073897e+01   5.3615097e+02   1.5118245e+01   3.5386387e+02   1.2056774e-01   9.3097419e+01   1.3765382e+02   9.3900323e+01  -4.3410581e+00   1.9318677e+02   4.4498968e+00   2.0795903e+02  -7.2328516e+00   5.8121605e+02   1.4296182e+01   2.7327581e+02  -4.9483871e-02   3.6514742e+02   1.4299497e+01   3.7957742e+01   8.7562090e+01   2.1380419e+02  -2.4930452e+00   4.7743871e+02  -2.6002581e+00   2.9517935e+02   1.0385974e+01   2.0139323e+02   1.0106112e+02   1.4435581e+02   2.4886025e+02   1.7226129e+02   1.4264006e+02   2.5820516e+02   1.3406490e+01   4.3653806e+02   7.0336632e+01   3.5837097e+02   9.1023548e+01   2.9520000e+02   3.3529032e-01   2.7887258e+02   7.7180645e-01   3.4683605e+02   4.5046582e+01   3.4884323e+02   3.5305123e+01   4.4452581e+01   1.9224573e+02   3.0575129e+02   7.5128284e+01
   3.0890636e+02   2.3901127e+01   8.1612636e+02   1.6575345e+01   3.8087091e+02   1.5648727e+00   2.2364364e+02  -1.7824000e+00   1.1085455e+02   1.3593073e+02   5.2776545e+02   1.7106036e+01   5.0015909e+02   1.3529455e+02   3.5638000e+02   2.8056873e+01   5.7122091e+02   1.2918691e+01   7.7699636e+02   4.7851200e+01   6.4895273e+02   2.4351964e+01   2.2157273e+02   6.5802364e+01   4.6900727e+02   9.3403273e+00   4.8608818e+02   1.2385673e+01   4.7165182e+02   2.1936036e+01   1.2578818e+02   1.1208785e+02   9.2428273e+02   9.4623745e+01   2.9871273e+02  -8.0806545e+00   7.1446091e+02   2.5153127e+01   3.0271182e+02  -2.6660364e+00   3.9717091e+02   2.6649055e+01   4.7564273e+02   7.7176727e+00   5.8022273e+02   2.9495818e+01   2.9799091e+02  -1.4759273e+01   2.7287364e+02   1.6413745e+01   1.3747364e+02   1.4004575e+02   3.5745182e+02   3.6720218e+01   3.1503273e+02   2.2539200e+01   4.4260398e+02   1.6541613e+01   1.0898955e+03  -3.2407273e+00   3.6417000e+02   4.8382182e+00   3.4549545e+02   1.2032182e+01   8.0367727e+02   2.5649091e+00   4.4008455e+02   4.5023273e+00   3.7217398e+02   4.6176013e+01   3.2250909e+02   2.4364727e+01   2.2854909e+02   6.0215273e+00   2.1805000e+02   2.2864964e+02   1.8859484e+02   7.1643484e+00   2.0687323e+02  -1.3402761e+01   2.3002065e+02   2.7270581e+00   2.7392161e+02  -1.5850503e+01   2.2843581e+02  -2.2854865e+01   2.1399645e+02   4.8977032e+00   5.1134097e+02   5.6230452e+00   3.0182387e+02   6.2837677e+00   1.0400742e+02   1.3831102e+02   1.0480032e+02  -2.1630581e+00   2.3218677e+02   9.5698968e+00   2.6500903e+02  -6.1868516e+00   6.9017605e+02   3.1199382e+01   2.7851581e+02  -1.1786839e+00   3.2357742e+02  -4.0949032e+00   3.1437742e+01   9.7223690e+01   2.7537419e+02   1.2871355e+01   4.2414871e+02  -2.1197058e+01   2.9441935e+02   3.4926774e+01   2.2711323e+02   8.2953523e+01   1.2521581e+02   1.8687145e+02   1.7897129e+02   1.5595326e+02   2.7644516e+02   4.0472903e+00   3.6534806e+02   4.4081832e+01   3.7899097e+02   1.0061395e+02   3.7382000e+02   1.1425690e+01   2.4935258e+02   7.9434065e+00   3.1802605e+02   3.6731382e+01   3.3960323e+02   4.3994323e+01   3.2592581e+01   1.6114453e+02   3.2085129e+02   3.1210284e+01
   3.4195636e+02   1.4777127e+01   8.2379636e+02   3.6191745e+01   4.5558091e+02   1.2728073e+01   2.2793364e+02   2.0874400e+01   1.6280455e+02   9.9154727e+01   5.4433545e+02   1.0450436e+01   4.2510909e+02   1.4215855e+02   4.0476000e+02   4.3096473e+01   5.9270091e+02  -6.7097091e+00   6.5484636e+02   2.3963200e+01   5.5110273e+02   1.1039964e+01   2.1048273e+02   5.4069564e+01   5.7748727e+02   8.5619273e+00   4.4651818e+02   2.4131273e+01   4.7884182e+02   3.6550836e+01   1.2744818e+02   1.5380505e+02   8.8119273e+02   9.5120945e+01   3.1723273e+02   1.5767745e+01   6.9713091e+02   1.9829527e+01   2.6786182e+02   2.9319636e+00   4.3012091e+02  -1.5069455e+00   4.7540273e+02  -2.0173127e+01   6.6985273e+02   4.3535418e+01   3.0870091e+02   1.9283927e+01   2.9492364e+02  -2.6820255e+01   1.2775364e+02   1.5877335e+02   3.6126182e+02   3.1515418e+01   2.6927273e+02   1.6580000e+01   4.7040398e+02   3.6977613e+01   9.2756545e+02  -1.7824327e+01   3.5722000e+02  -6.4157818e+00   3.3573545e+02   3.4002982e+01   7.7496727e+02  -8.4682909e+00   4.1232455e+02  -1.7468727e+00   3.5721398e+02   5.3792813e+01   3.2522909e+02   2.7717127e+01   2.7797909e+02   1.5447127e+01   2.4900000e+02   2.2655364e+02   1.9854484e+02  -4.9716516e+00   2.5330323e+02  -1.4547161e+01   2.2716065e+02  -3.9941419e+00   2.8283161e+02  -3.7413303e+01   2.9467581e+02  -3.8684065e+01   2.0227645e+02  -1.6014697e+01   5.0520097e+02   9.4942452e+00   3.0163387e+02  -1.5110323e+00   1.1433742e+02   1.5076462e+02   8.1750323e+01   7.9609419e+00   2.2180677e+02   3.0202968e+00   2.0871903e+02   8.6348387e-02   5.9236605e+02   6.8841820e+00   2.7442581e+02   6.4285161e+00   3.5342742e+02  -8.6290323e-01   2.9387742e+01   1.0138769e+02   2.2747419e+02   1.2843355e+01   4.4900871e+02  -2.4135858e+01   3.3522935e+02  -1.1678026e+01   2.1982323e+02   7.0496723e+01   1.8583581e+02   1.7340185e+02   1.3749129e+02   1.7913166e+02   2.2363516e+02   6.5620903e+00   4.0105806e+02   8.7515032e+01   3.9342097e+02   1.1702955e+02   3.7962000e+02   2.5316903e+00   1.7273258e+02   1.6300645e-01   3.0450605e+02   4.6812982e+01   3.6936323e+02   6.7183523e+01   3.9362581e+01   1.9484293e+02   3.1842129e+02   4.5304684e+01
   3.8047636e+02   2.0605527e+01   8.0903636e+02   5.7612545e+01   4.0472091e+02   7.7968727e+00   2.2431364e+02   7.4040000e+00   2.6219455e+02   5.3483527e+01   5.5704545e+02   6.0536364e+00   5.0043909e+02   1.2046215e+02   3.6257000e+02   4.3281673e+01   5.3451091e+02   1.3855491e+01   7.3965636e+02   4.9748400e+01   5.7234273e+02   1.4100764e+01   2.7210273e+02   4.4849964e+01   4.5076727e+02   1.1699527e+01   4.6822818e+02   5.1044727e+00   4.6208182e+02   4.1271636e+01   1.2916818e+02   1.1828745e+02   7.8504273e+02   8.0142945e+01   3.8166273e+02  -9.6666545e+00   7.3598091e+02   4.8961527e+01   2.6290182e+02   2.9708764e+01   4.4665091e+02   1.5690655e+01   4.4188273e+02   1.1078473e+01   6.9938273e+02   1.4123018e+01   3.1046091e+02   9.4331273e+00   3.1197364e+02  -1.5184255e+01   1.2694364e+02   1.2550815e+02   3.9274182e+02   1.7327018e+01   2.9274273e+02   1.6842400e+01   4.5836398e+02   3.2320813e+01   8.1185545e+02   2.9024727e+00   3.6550000e+02   2.4831818e+01   3.7626545e+02   1.2520582e+01   9.0491727e+02   7.9570909e-01   4.5917455e+02   2.0885127e+01   3.4855398e+02   4.9635613e+01   3.1860909e+02   6.5767273e+00   2.4659909e+02   1.2487527e+01   2.5038000e+02   2.4582324e+02   1.9564484e+02   1.5220348e+01   2.5711323e+02  -1.9381961e+01   2.2031065e+02  -2.6356142e+01   2.6597161e+02  -1.8264503e+01   2.7462581e+02  -1.1600065e+01   2.1265645e+02   7.9149032e+00   5.0639097e+02   3.0190452e+00   3.2529387e+02   2.9761677e+00   1.1076742e+02   1.5677022e+02   8.6800323e+01   2.6569419e+00   2.2423677e+02   9.6589677e-01   1.9547903e+02   7.8555484e+00   5.3140605e+02   2.2850982e+01   2.8285581e+02   1.0184116e+01   3.2971742e+02   1.2738968e+00   2.0477742e+01   7.8100490e+01   2.6714419e+02   8.7197548e+00   4.4419871e+02  -1.6041058e+01   2.9279935e+02  -2.9853626e+01   2.0225323e+02   6.6752323e+01   1.6664581e+02   6.0607045e+01   1.6030129e+02   1.1378686e+02   3.1696516e+02   1.2945690e+01   3.9991806e+02   8.5886232e+01   3.5961097e+02   1.0831435e+02   3.1243000e+02   2.2526890e+01   2.5135258e+02   1.3063406e+01   3.3307605e+02   3.2147382e+01   3.7326323e+02   4.4351523e+01   3.4162581e+01   2.2373893e+02   3.1947129e+02   7.7890684e+01
   3.0000636e+02   3.2083127e+01   7.2765636e+02   1.0982945e+01   4.2072091e+02   1.2376873e+01   2.1088364e+02  -3.8160000e-01   1.5742455e+02   7.9865127e+01   5.3814545e+02  -9.5843636e+00   5.2896909e+02   8.8319745e+01   3.5181000e+02   4.3612473e+01   5.3089091e+02   1.9955091e+01   7.8465636e+02   5.4668400e+01   5.9081273e+02   1.8953164e+01   2.8367273e+02   3.5124364e+01   4.2610727e+02  -1.3776727e+00   4.5027818e+02   1.0250473e+01   4.9737182e+02   2.9448436e+01   1.1949818e+02   2.0744105e+02   6.6238273e+02   7.8285745e+01   3.5919273e+02   2.8009455e+00   6.9455091e+02   9.6559273e+00   2.5400182e+02   1.3950764e+01   3.7579091e+02   1.3549455e+01   4.4140273e+02   1.7496873e+01   5.8527273e+02   2.9831818e+01   3.2756091e+02   7.6351273e+00   3.0997364e+02  -2.7264255e+01   1.5490364e+02   1.1941135e+02   3.3379182e+02   1.3943018e+01   4.0484273e+02   2.5874400e+01   4.8531398e+02   4.1504813e+01   8.6756545e+02   1.4405673e+01   3.9255000e+02   5.5178182e+00   2.9978545e+02   2.8398982e+01   7.0472727e+02  -3.4190909e+00   4.0774455e+02   1.1189527e+01   3.8950398e+02   4.6309613e+01   4.1412909e+02   1.0365127e+01   2.6406909e+02   4.2799273e+00   2.5605000e+02   2.8584964e+02   1.8916484e+02   1.0588748e+01   2.4597323e+02  -1.5200761e+01   2.2193065e+02  -3.5757419e+00   2.8721161e+02  -2.0343703e+01   2.0438581e+02  -1.6120865e+01   2.3532645e+02  -6.0886968e+00   5.3606097e+02   9.5054452e+00   2.9853387e+02   5.6869677e+00   1.1995742e+02   1.5193502e+02   7.5040323e+01   5.2177419e+00   2.1532677e+02   1.2388697e+01   1.8890903e+02  -1.6378852e+01   4.3736605e+02   1.1334182e+01   2.7942581e+02   9.3185161e+00   3.1423742e+02   9.5622968e+00   3.5047742e+01   1.2445489e+02   2.6952419e+02   9.8593548e+00   3.9167871e+02  -1.5549458e+01   3.9303935e+02  -2.4428258e+00   2.2030323e+02   5.4118323e+01   8.1875806e+01   2.5385865e+02   1.4492129e+02   1.1643726e+02   2.6444516e+02  -5.4727097e+00   3.6667806e+02   7.3265432e+01   3.4403097e+02   1.0941075e+02   3.5053000e+02  -7.6611097e+00   1.9807258e+02   4.5258065e+00   3.5888605e+02   3.7272582e+01   2.9731323e+02   6.8327523e+01   5.3122581e+01   1.7550213e+02   2.9185129e+02   6.4340284e+01
   3.2790636e+02   1.3311273e+00   7.5841636e+02   1.4662145e+01   4.6863091e+02   2.1784073e+01   2.7274364e+02   5.1896000e+00   9.1574545e+01   1.6009313e+02   5.7719545e+02   3.5681636e+01   4.8981909e+02   4.4691745e+01   4.2685000e+02   2.1279273e+01   5.8932091e+02   1.7320691e+01   7.3680636e+02   5.1786400e+01   5.8334273e+02   3.1707636e+00   3.1710273e+02   3.8489964e+01   4.4481727e+02   3.1935527e+01   5.0089818e+02   1.5590873e+01   5.0646182e+02   2.5771236e+01   1.8720818e+02   9.6644255e+01   9.9338273e+02   1.2499575e+02   3.1133273e+02  -1.4702545e+00   6.8270091e+02   3.1833927e+01   2.6076182e+02   3.6549964e+01   3.5903091e+02  -6.2997455e+00   4.3473273e+02  -3.2995273e+00   6.1385273e+02   1.9654182e+00   3.0856091e+02   3.0345127e+01   2.9640364e+02  -6.7486545e+00   1.3894364e+02   1.3963815e+02   3.2936182e+02  -4.5125818e+00   4.2703273e+02   3.1099200e+01   4.3898398e+02   9.5412130e+00   8.6394545e+02  -2.3784727e+01   3.9755000e+02   5.3578182e+00   3.1416545e+02  -2.4614182e+00   6.9567727e+02  -1.9350909e+00   4.9460455e+02   7.9507273e+00   3.7436398e+02   6.6900813e+01   4.8598909e+02   3.3856327e+01   2.8311909e+02   2.0945927e+01   3.0114000e+02   2.5405244e+02   1.8935484e+02  -1.3645161e-01   2.4263323e+02  -2.0933561e+01   2.0635065e+02  -8.4793419e+00   3.1130161e+02  -6.6009032e+00   2.0886581e+02  -3.5199265e+01   1.9061645e+02  -4.4718968e+00   5.2187097e+02   4.7806452e+00   3.0486387e+02   2.9905677e+00   1.1443742e+02   1.2875662e+02   8.1330323e+01  -9.8154581e+00   2.2513677e+02   1.0323897e+01   2.5581903e+02  -3.2061652e+01   5.1597605e+02  -9.1546180e+00   2.6804581e+02   4.1289161e+00   3.0333742e+02   2.0042968e+00   3.5437742e+01   6.7813690e+01   2.1633419e+02   1.2214555e+01   4.8229871e+02  -1.7899058e+01   3.2765935e+02   4.0775742e+00   1.8268323e+02   6.7227923e+01   8.1405806e+01   2.1546625e+02   1.4930129e+02   1.1604686e+02   2.6482516e+02  -8.8310968e-01   3.1748806e+02   5.9100632e+01   3.5108097e+02   8.1606748e+01   3.8043000e+02   2.0946890e+01   1.9921258e+02   8.6246065e+00   3.2412605e+02   4.6053382e+01   3.7688323e+02   3.0441923e+01   5.3162581e+01   1.3792893e+02   3.4013129e+02   6.2997884e+01
   3.2885636e+02   2.5451273e+00   7.5898636e+02   3.2996545e+01   4.4234091e+02   4.8872727e+00   2.3307364e+02   9.2732000e+00   6.7664545e+01   9.9905927e+01   5.3223545e+02   2.5508436e+01   5.0334909e+02   5.8279345e+01   4.0933000e+02   4.0780873e+01   5.7713091e+02   1.9065891e+01   6.8475636e+02   5.4190400e+01   4.9576273e+02   5.1371636e+00   2.5614273e+02   5.2086764e+01   4.3734727e+02   2.4493127e+01   5.3032818e+02   2.7656473e+01   4.9298182e+02   2.0089636e+01   1.5301818e+02   1.1471945e+02   8.0143273e+02   1.0178175e+02   3.1190273e+02   2.3104145e+01   6.2651091e+02   3.5909127e+01   2.5009182e+02   1.1213564e+01   3.5808091e+02   1.0496255e+01   3.5716273e+02   5.0060727e+00   6.0785273e+02   3.6925418e+01   2.8608091e+02   4.0535273e+00   2.7354364e+02  -9.2598545e+00   1.3442364e+02   1.8423975e+02   3.2979182e+02   2.4363018e+01   2.9098273e+02   5.1232000e+00   4.2693398e+02   2.5555213e+01   8.5280545e+02  -7.0352727e-01   3.8764000e+02   2.4200618e+01   2.7783545e+02   2.0724982e+01   7.4096727e+02   4.6817091e+00   3.9446455e+02  -3.9380727e+00   3.3826398e+02   5.9118813e+01   4.0788909e+02   2.2764327e+01   2.4897909e+02   1.5717127e+01   2.3648000e+02   2.2693524e+02   2.1149484e+02   1.8523484e+00   2.4987323e+02  -3.3227613e+00   2.5407065e+02  -5.9569419e+00   2.9754161e+02  -1.8740103e+01   2.0038581e+02  -3.5040865e+01   1.8808645e+02   4.2105032e+00   5.2758097e+02  -1.6726155e+01   3.2063387e+02   1.2089677e+00   1.0014742e+02   1.5680982e+02   7.9940323e+01  -7.5542581e+00   2.2485677e+02   3.0562968e+00   2.4223903e+02   6.6847484e+00   5.2945605e+02   9.8669820e+00   2.8099581e+02  -3.3770839e+00   3.0761742e+02  -3.2481032e+00   1.7767742e+01   8.7317290e+01   2.2980419e+02   1.5706955e+01   4.0048871e+02  -1.1142581e+00   2.9407935e+02   1.9939742e+00   2.0106323e+02   8.9327523e+01   7.9255806e+01   2.6540825e+02   1.7716129e+02   9.3008065e+01   2.8611516e+02   4.6369032e-01   3.0891806e+02   6.6976232e+01   3.6270097e+02   7.6487148e+01   3.5943000e+02   3.1336890e+01   2.3140258e+02   9.8094065e+00   3.3112605e+02   5.5593382e+01   3.6455323e+02   5.0618323e+01   4.4162581e+01   2.1431893e+02   3.4880129e+02   6.1974284e+01
   3.3314636e+02   3.7201927e+01   7.1336636e+02   4.0696145e+01   5.3649091e+02   1.1527273e-01   2.0059364e+02   2.7491600e+01   1.4990455e+02   8.0376727e+01   5.3104545e+02   7.9836364e+00   4.6067909e+02   1.1521295e+02   3.6257000e+02   4.8801673e+01   5.9318091e+02   3.9971891e+01   6.9418636e+02   3.4056000e+01   4.4948273e+02   7.6895636e+00   2.4757273e+02   4.8242364e+01   4.6910727e+02  -2.0076727e+00   4.7236818e+02   1.4343273e+01   4.7751182e+02   3.3567236e+01   1.5268818e+02   1.2102585e+02   7.7985273e+02   8.5748145e+01   2.8642273e+02   6.8525455e+00   6.6332091e+02   8.7743273e+00   2.4276182e+02   5.6099636e+00   3.5927091e+02  -1.7358945e+01   3.8035273e+02  -1.5139127e+01   6.3280273e+02   2.3029418e+01   2.9608091e+02   2.2203527e+01   2.8825364e+02  -1.9066545e+00   1.6675364e+02   1.3480335e+02   4.0769182e+02   9.1310182e+00   2.9274273e+02  -5.0676000e+00   4.1117398e+02   3.9626013e+01   7.9147545e+02  -1.0607127e+01   3.6874000e+02   2.1426182e+00   3.5888545e+02   1.6150982e+01   7.5029727e+02   7.7853091e+00   4.1822455e+02  -1.9938873e+01   3.0531398e+02   2.7564813e+01   3.5555909e+02   1.1910727e+01   2.4445909e+02   9.0387273e+00   2.1533000e+02   1.9820724e+02   1.9616484e+02  -6.4412516e+00   2.5949323e+02  -1.5382361e+01   1.9688065e+02  -1.5191742e+01   2.7749161e+02  -1.9796103e+01   2.2691581e+02  -2.8733265e+01   2.0189645e+02  -4.5642968e+00   5.3634097e+02   1.0103045e+01   3.2244387e+02  -1.2885832e+01   9.5197419e+01   1.5682582e+02   7.6940323e+01  -2.7442581e+00   2.1527677e+02  -1.7473032e+00   2.0776903e+02  -1.8937652e+01   5.8293605e+02   2.1778582e+01   2.8551581e+02   1.9161316e+01   3.0480742e+02   7.0266968e+00   2.5627742e+01   8.8688490e+01   2.6585419e+02  -1.5570452e+00   4.2805871e+02  -4.9798581e+00   3.0627935e+02  -1.0692026e+01   1.7201323e+02   5.7461523e+01   8.6645806e+01   2.6671705e+02   1.5468129e+02   8.3136465e+01   2.6011516e+02   5.1136903e+00   3.4419806e+02   5.2153832e+01   3.4261097e+02   1.0919435e+02   2.9558000e+02   8.2489032e-01   2.0340258e+02  -2.4059355e-01   3.5878605e+02   1.9040582e+01   3.3917323e+02   5.5688723e+01   4.1882581e+01   1.6507133e+02   3.2985129e+02   4.9490284e+01
   3.6871636e+02   1.6736327e+01   6.9989636e+02   2.7203745e+01   4.1729091e+02   2.4131273e+01   2.1612364e+02   1.9339200e+01   1.0438455e+02   1.1201833e+02   5.3385545e+02   2.0718836e+01   3.9481909e+02   2.0158175e+02   3.9566000e+02   3.4444473e+01   6.1332091e+02   1.6210691e+01   6.8132636e+02   3.0124800e+01   4.7500273e+02   2.8647964e+01   2.4419273e+02   6.0702764e+01   4.4353727e+02   5.5679273e+00   5.2317818e+02   9.1884727e+00   4.6603182e+02   4.1675636e+01   1.3192818e+02   1.3840665e+02   8.3419273e+02   1.1007095e+02   3.0900273e+02   4.8561455e+00   7.2255091e+02  -8.2407273e-01   2.9005182e+02   2.2296764e+01   3.8674091e+02   1.9634545e+00   3.3064273e+02  -1.0642327e+01   5.8622273e+02   7.5958182e+00   3.2913091e+02   1.0609527e+01   3.0197364e+02   1.9457455e+00   1.2099364e+02   1.6541415e+02   3.7131182e+02   2.8521418e+01   2.5931273e+02   3.2326800e+01   4.7145398e+02   2.7423613e+01   8.2975545e+02   5.5704727e+00   3.8122000e+02   1.0044218e+01   3.7554545e+02   2.6248182e+01   8.3301727e+02  -2.4642291e+01   5.3046455e+02   3.7321927e+01   4.3379398e+02   4.9386413e+01   3.9612909e+02   3.7475127e+01   3.1978909e+02   8.2923273e+00   2.3243000e+02   2.1706924e+02   2.0692484e+02  -1.2922052e+01   2.5011323e+02  -6.3919613e+00   2.0597065e+02  -2.3018942e+01   2.7097161e+02  -2.1234503e+01   1.8829581e+02  -8.3136645e+00   2.1780645e+02  -5.5470968e+00   5.4053097e+02   3.8907845e+01   3.1258387e+02  -4.6270323e+00   1.1843742e+02   1.5948662e+02   9.4330323e+01   1.9814542e+01   2.3118677e+02   2.6549897e+01   2.8166903e+02  -9.3965161e-01   4.7745605e+02   3.6969820e+00   3.2818581e+02   1.1987716e+01   3.0842742e+02   7.4570968e+00   1.9007742e+01   7.7078090e+01   2.7514419e+02  -4.1602452e+00   4.2052871e+02  -1.2757458e+01   2.8865935e+02  -8.8024258e+00   1.7734323e+02   7.5465123e+01   1.6145581e+02   1.7830225e+02   1.5687129e+02   1.3748126e+02   2.9601516e+02  -5.3283097e+00   4.0310806e+02   5.9301032e+01   3.4670097e+02   1.0167715e+02   3.2110000e+02   1.8503290e+01   2.1316258e+02  -7.0713935e+00   3.3136605e+02   3.7144182e+01   3.3660323e+02   4.6894323e+01   5.7592581e+01   1.3795453e+02   2.6337129e+02   4.3048684e+01
   3.3143636e+02   4.6187273e+00   6.2498636e+02   2.3246545e+01   4.7301091e+02   1.8433673e+01   2.3016364e+02   9.5060000e+00   1.5561455e+02   5.7109927e+01   5.1581545e+02   1.9162036e+01   3.9048909e+02   1.6549815e+02   4.1490000e+02   4.9235273e+01   6.3899091e+02   8.6370909e+00   7.3280636e+02   1.7056400e+01   4.5538273e+02   2.4075636e+00   2.1319273e+02   4.4612764e+01   4.8424727e+02   9.8311273e+00   4.9474818e+02  -5.2071273e+00   3.6194182e+02   2.5092836e+01   7.8788182e+01   1.3803785e+02   8.7033273e+02   7.5559745e+01   2.7785273e+02   1.9538145e+01   6.5570091e+02  -6.1607273e-01   2.5081182e+02   1.0915964e+01   4.3851091e+02   1.1101855e+01   3.9145273e+02  -3.4571273e+00   6.1695273e+02  -1.4012582e+01   3.3056091e+02   1.0651273e+00   3.1920364e+02  -4.4326545e+00   1.6252364e+02   1.3618175e+02   3.4221182e+02   8.7994182e+00   2.8736273e+02   8.3628000e+00   4.4069398e+02   3.5114413e+01   8.0694545e+02   1.8055273e+01   2.9703000e+02   2.5829418e+01   4.6364545e+02   3.6770182e+01   9.3634727e+02   1.9281309e+01   5.2622455e+02   2.9411273e+00   4.0217398e+02   5.7196013e+01   3.5660909e+02   1.4016727e+01   3.0530909e+02  -7.0692727e+00   1.9862000e+02   2.5682404e+02   2.0383484e+02  -9.5848516e+00   2.3206323e+02  -4.3779613e+00   1.9564065e+02   1.3374581e+00   2.7487161e+02  -3.4776503e+01   2.1152581e+02  -3.4552065e+01   2.4213645e+02   9.2665032e+00   5.7758097e+02   9.4638452e+00   3.0282387e+02   3.6837677e+00   1.0209742e+02   1.4312382e+02   9.6470323e+01   1.1073342e+01   2.0594677e+02   1.3379097e+01   1.8538903e+02  -1.3147252e+01   4.5545605e+02   8.5469820e+00   2.6737581e+02   2.7662516e+01   2.9485742e+02   1.4922697e+01   2.5197742e+01   9.1912890e+01   2.4599419e+02   9.0317548e+00   3.9862871e+02  -1.9345458e+01   3.2174935e+02   2.7803742e+00   1.7682323e+02   8.2556723e+01   1.2911581e+02   1.4802945e+02   1.5259129e+02   1.1335366e+02   3.0082516e+02  -6.8531097e+00   3.9634806e+02   6.7601832e+01   3.4242097e+02   1.0863955e+02   3.9510000e+02   5.6332903e+00   2.0778258e+02  -5.8709935e+00   3.5040605e+02   4.2520982e+01   3.3931323e+02   3.7017523e+01   3.8452581e+01   1.8605573e+02   3.0666129e+02   5.0535484e+01
   3.0690636e+02   2.9061127e+01   6.4960636e+02   2.7796945e+01   5.2558091e+02   1.9418073e+01   2.1374364e+02   3.2629600e+01   1.2504455e+02   9.7175527e+01   6.3395545e+02   2.1470836e+01   3.5243909e+02   2.0682215e+02   3.1409000e+02   3.8250073e+01   5.3789091e+02   8.6750909e+00   7.1932636e+02   6.5044800e+01   4.2095273e+02   2.1781964e+01   2.1853273e+02   5.5665564e+01   5.1538727e+02   9.9927273e-02   5.5065818e+02   1.3320073e+01   3.6032182e+02   2.9982436e+01   1.0225818e+02   1.4454025e+02   8.6385273e+02   8.2458145e+01   2.5890273e+02   6.8241455e+00   6.8746091e+02   7.8831273e+00   2.1871182e+02   1.4583964e+01   4.5265091e+02   7.5506545e+00   3.9978273e+02   8.4064727e+00   6.9985273e+02   1.5565418e+01   3.5208091e+02  -1.3326473e+01   3.2368364e+02  -1.7651055e+01   1.5256364e+02   1.3393855e+02   3.4298182e+02   2.0637818e+01   3.5098273e+02   5.2732000e+00   4.8388398e+02   1.7519213e+01   8.0470545e+02   7.5244727e+00   3.4331000e+02  -5.6329818e+00   3.5049545e+02   1.6582182e+01   7.2910727e+02   7.5305091e+00   4.5417455e+02   2.4565127e+01   4.1879398e+02   6.5296413e+01   3.6941909e+02   3.4031927e+01   2.9921909e+02   3.3507927e+01   2.4724000e+02   1.9079444e+02   1.6592484e+02  -6.9320516e+00   2.4973323e+02  -1.3641561e+01   2.0388065e+02  -2.1471742e+01   2.8530161e+02  -1.8230903e+01   2.2752581e+02  -3.3832065e+01   1.9099645e+02   1.0267703e+01   5.5029097e+02  -1.3962955e+01   2.7953387e+02  -2.7430323e+00   1.0943742e+02   1.2125662e+02   8.4990323e+01   2.1817419e+00   2.2037677e+02   2.2746968e+00   1.7557903e+02   3.7375484e+00   4.7583605e+02   4.4465820e+00   2.8623581e+02   9.3937161e+00   2.5947742e+02   8.0830968e+00   2.5237742e+01   8.6199690e+01   2.8128419e+02  -1.5114452e+00   4.6791871e+02  -2.8598658e+01   4.1093935e+02  -9.9748258e+00   1.8849323e+02   1.2157312e+02   1.8559581e+02   8.3701045e+01   1.4573129e+02   1.2971246e+02   2.6587516e+02  -9.9671097e+00   3.5481806e+02   6.1494232e+01   3.2932097e+02   9.1497548e+01   3.8972000e+02  -1.0656310e+01   2.2226258e+02   9.2506065e+00   3.5140605e+02   2.3060982e+01   3.4498323e+02   6.3513923e+01   4.0782581e+01   1.6396933e+02   3.2923129e+02   7.1109884e+01
   3.4466636e+02   2.0660327e+01   6.0665636e+02   2.8182945e+01   4.3129091e+02   2.8621273e+01   2.3569364e+02   1.7533600e+01   1.4257455e+02   9.6773127e+01   5.8333545e+02   2.0330436e+01   3.2996909e+02   2.7200975e+02   4.0661000e+02   3.5568473e+01   4.8351091e+02   9.3154909e+00   8.4341636e+02   7.5967600e+01   4.0024273e+02   2.8187636e+00   2.9829273e+02   6.4234764e+01   4.5205727e+02   3.0263273e+00   5.1351818e+02   2.5001273e+01   3.9565182e+02   1.6876036e+01   8.5118182e+01   1.6576145e+02   9.1390273e+02   9.0024145e+01   2.5514273e+02  -1.2650545e+00   7.1489091e+02   6.3087273e+00   2.2824182e+02   6.5315636e+00   4.0755091e+02  -1.3713455e+00   3.7969273e+02   1.8723673e+01   6.0848273e+02   7.1350182e+00   3.4280091e+02   1.8415927e+01   3.0573364e+02  -1.1495055e+01   1.4347364e+02   1.7418575e+02   2.9412182e+02   4.4166618e+01   3.9541273e+02   3.3868800e+01   4.8174398e+02   3.7500413e+01   8.6628545e+02   2.6978073e+01   3.9745000e+02  -4.4841818e+00   3.9559545e+02   2.1354182e+01   7.8991727e+02   3.1957091e+00   3.7565455e+02  -1.9132727e+00   3.8588398e+02   4.9459213e+01   3.1955909e+02   1.8600727e+01   2.8154909e+02  -7.2184727e+00   1.8519000e+02   2.3203844e+02   1.9169484e+02  -1.3373652e+01   2.4035323e+02  -1.6321161e+01   2.1074065e+02  -1.4680542e+01   2.8749161e+02   3.9238968e+00   2.1624581e+02  -1.4979665e+01   1.9908645e+02  -2.0339497e+01   5.3153097e+02   8.1078452e+00   2.8891387e+02   1.6965677e+00   1.0566742e+02   1.5431822e+02   8.4850323e+01  -2.5170581e+00   2.0304677e+02  -1.9890323e-01   2.1557903e+02  -1.8372452e+01   4.9707605e+02   9.5073820e+00   2.8999581e+02   1.8562916e+01   3.0838742e+02   4.5502968e+00   3.9627742e+01   9.2858490e+01   2.2480419e+02   4.0069548e+00   4.4005871e+02  -4.8498581e+00   3.2327935e+02   6.9479742e+00   2.0982323e+02   6.9626723e+01   9.4065806e+01   2.0360345e+02   1.4854129e+02   1.1210766e+02   3.1573516e+02   1.1194090e+01   4.2157806e+02   7.5063432e+01   3.5223097e+02   9.7514748e+01   3.1901000e+02  -7.4695097e+00   2.4864258e+02   3.6702065e+00   3.3940605e+02   5.0400982e+01   3.4574323e+02   3.9643123e+01   2.8782581e+01   1.5392933e+02   3.1361129e+02   1.0968948e+02
   3.7900636e+02   1.8053127e+01   6.1965636e+02   3.5912945e+01   3.8934091e+02   2.5027273e+01   2.0864364e+02   9.0376000e+00   1.0147455e+02   1.0972113e+02   6.0947545e+02   1.5669236e+01   3.5715909e+02   2.2211455e+02   3.9981000e+02   2.5062473e+01   5.2822091e+02   1.7928691e+01   6.8165636e+02   5.7628400e+01   4.5086273e+02   1.2389164e+01   3.2895273e+02   3.5921964e+01   4.7191727e+02   8.1975273e+00   4.8179818e+02   2.9918873e+01   3.5265182e+02   2.8936036e+01   1.5301818e+02   1.4904945e+02   7.9681273e+02   8.5111345e+01   2.8071273e+02  -3.7806545e+00   7.1813091e+02   2.8239527e+01   2.8167182e+02   1.8257164e+01   3.8184091e+02   4.1154545e+00   4.0411273e+02   9.6300727e+00   6.3201273e+02  -2.3007382e+01   3.9180091e+02  -9.5040727e+00   3.2978364e+02  -1.6590545e+00   1.7813364e+02   1.5455295e+02   3.3483182e+02   3.8598182e+00   3.5546273e+02   3.7874800e+01   4.4388398e+02   6.5339213e+01   8.0099545e+02   3.9612727e+00   4.2250000e+02   1.1361818e+01   2.1597545e+02   3.4103782e+01   6.2953727e+02  -1.8883891e+01   4.1665455e+02   2.8806727e+01   4.0040398e+02   7.2297613e+01   4.4541909e+02   1.3101927e+01   3.2802909e+02   3.2923127e+01   9.4140000e+01   2.6823244e+02   1.9921484e+02  -6.2152516e+00   2.3487323e+02  -2.4072761e+01   2.0040065e+02  -1.4233342e+01   3.2087161e+02  -1.2416503e+01   2.0829581e+02  -1.8673665e+01   1.8727645e+02  -1.1484697e+01   5.6420097e+02  -2.3657548e+00   2.7620387e+02   1.3333677e+00   5.6627419e+01   1.1234142e+02   8.3850323e+01   1.1329419e+00   2.0699677e+02   5.2950968e+00   1.6000903e+02  -7.4968516e+00   5.1317605e+02  -2.2606180e+00   2.7018581e+02   2.2477161e+00   3.3542742e+02  -1.0322903e+01   1.3237742e+01   7.9729690e+01   2.4314419e+02   1.9754839e-02   4.0038871e+02   2.7037419e+00   2.5922935e+02  -6.3080258e+00   2.0687323e+02   1.0638272e+02   1.1754581e+02   1.7176505e+02   1.3664129e+02   1.1824966e+02   2.7506516e+02   1.0967690e+01   3.6481806e+02   5.3414232e+01   3.7151097e+02   1.1521235e+02   3.4534000e+02   1.2894090e+01   2.4145258e+02   1.3245406e+01   4.1878605e+02   3.9480582e+01   3.3026323e+02   5.7171523e+01   3.0122581e+01   1.7001213e+02   3.1309129e+02   6.9781084e+01
   3.6571636e+02   2.8596327e+01   6.5332636e+02   2.4789345e+01   3.9472091e+02   9.1268727e+00   2.0035364e+02   3.7008000e+00   1.6828455e+02   7.9376327e+01   5.6071545e+02   1.2380036e+01   3.7434909e+02   2.2316935e+02   3.0704000e+02   5.2344073e+01   5.5365091e+02   9.1742909e+00   7.5770636e+02   3.9874400e+01   4.0681273e+02  -1.7556836e+01   3.0248273e+02   2.1139564e+01   4.6553727e+02   2.1997927e+01   4.9936818e+02   1.1903273e+01   3.9622182e+02   3.9640436e+01   1.0659818e+02   1.5385305e+02   9.0428273e+02   1.0941375e+02   2.7309273e+02   1.5918945e+01   7.1313091e+02   2.7789527e+01   3.0748182e+02   1.5952364e+01   3.4474091e+02   1.2563455e+01   3.7621273e+02  -2.2879273e+00   6.2632273e+02   5.5978182e+00   3.1870091e+02   1.5913927e+01   3.1254364e+02  -1.7949855e+01   1.4147364e+02   1.5877575e+02   3.5407182e+02   2.2180618e+01   2.6231273e+02   1.2756800e+01   4.4998398e+02   2.9561213e+01   8.5218545e+02   2.3246073e+01   3.7303000e+02   3.3194182e+00   3.0816545e+02   1.6018582e+01   5.7863727e+02  -3.2918909e+00   4.1436455e+02  -6.4900727e+00   3.4498398e+02   4.7251213e+01   4.2460909e+02   1.7616727e+01   2.8892909e+02  -1.3478873e+01   5.3860000e+01   2.4878484e+02   2.1978484e+02   7.0914839e-01   2.2435323e+02   5.0088387e+00   2.2416065e+02  -1.2324142e+01   2.9387161e+02  -2.1446503e+01   2.2733581e+02  -1.3576865e+01   2.2913645e+02  -1.1403497e+01   5.5872097e+02   2.6742645e+01   3.2515387e+02   2.5897368e+01   8.2437419e+01   1.5222662e+02   9.6520323e+01   1.0159342e+01   2.2913677e+02   2.0143897e+01   1.9752903e+02  -5.1684516e+00   4.6450605e+02   5.8729820e+00   2.8551581e+02  -7.4086839e+00   3.3085742e+02   9.3226968e+00   2.3287742e+01   8.1685690e+01   2.2823419e+02   1.4025548e+00   4.0824871e+02  -1.9015058e+01   2.5293935e+02  -1.1614826e+01   2.1106323e+02   8.1387523e+01   1.3468581e+02   2.5816385e+02   1.8335129e+02   1.1575286e+02   3.3792516e+02   1.8128890e+01   4.1176806e+02   9.2988232e+01   3.3299097e+02   1.4272395e+02   3.5891000e+02   1.1484903e+00   2.3792258e+02   2.6427806e+01   4.0055605e+02   4.7418982e+01   3.3098323e+02   3.7443923e+01   2.8552581e+01   1.8760773e+02   3.0828129e+02   3.5405884e+01
   3.7324636e+02   6.6539273e+00   6.5803636e+02   3.4982545e+01   4.0315091e+02   2.4452473e+01   2.0412364e+02   1.8349200e+01   1.5090455e+02   8.8676727e+01   5.6119545e+02   3.4341636e+01   3.9491909e+02   2.2033375e+02   3.0290000e+02   4.7865273e+01   5.5403091e+02   5.5738909e+00   7.2641636e+02   4.5897600e+01   4.7810273e+02   1.5879964e+01   3.1467273e+02   1.4214364e+01   4.7872727e+02   3.4322727e+01   4.7927818e+02   1.6650473e+01   3.7922182e+02   3.8670436e+01   1.2197818e+02   1.5658265e+02   9.3114273e+02   1.0588495e+02   2.3423273e+02  -1.3782255e+01   7.2465091e+02   2.6097927e+01   2.9324182e+02   1.8331564e+01   3.8132091e+02  -9.5529455e+00   3.7488273e+02   1.5847273e-01   6.1522273e+02   2.9335818e+01   3.0894091e+02   1.0314727e+01   2.9292364e+02   7.0997455e+00   1.5766364e+02   1.5795055e+02   3.6964182e+02   3.3845018e+01   2.8517273e+02  -2.5520000e+00   4.8526398e+02   4.9128813e+01   8.4399545e+02  -1.9098727e+01   3.4803000e+02   2.5094182e+00   2.4483545e+02   3.2744982e+01   5.7248727e+02  -2.1939891e+01   4.5193455e+02   6.5432727e-01   3.7512398e+02   4.8080013e+01   4.2974909e+02   9.7855273e+00   2.4726909e+02   2.5383927e+01   9.8050000e+01   2.1629964e+02   1.8583484e+02   1.0095148e+01   2.3635323e+02  -1.1481161e+01   2.2807065e+02  -1.1926942e+01   2.8711161e+02  -1.5145703e+01   2.9262581e+02  -3.6610065e+01   2.2118645e+02   1.3132503e+01   5.2367097e+02   7.2566452e+00   3.5763387e+02   1.2298968e+01   6.7437419e+01   1.4904662e+02   9.6900323e+01   1.1178942e+01   2.0675677e+02   6.3142968e+00   2.8981903e+02   1.1118348e+01   6.1969605e+02   3.1647782e+01   3.0661581e+02   1.4523316e+01   3.5280742e+02   1.4666697e+01   3.1387742e+01   7.4557690e+01   2.8528419e+02   9.9385548e+00   4.6262871e+02   1.0914542e+01   3.1522935e+02   7.7819742e+00   1.9368323e+02   1.0400792e+02   1.1592581e+02   2.4247465e+02   1.5802129e+02   1.2938926e+02   2.3582516e+02   3.1068903e+00   2.6757806e+02   3.9663432e+01   2.9870097e+02   1.0256715e+02   2.9910000e+02   1.2883290e+01   2.3573258e+02   1.8223006e+01   3.6226605e+02   3.7572182e+01   3.2793323e+02   5.6167923e+01   4.1452581e+01   1.9338573e+02   3.2161129e+02   4.8429484e+01
   3.4062636e+02   4.1735273e+00   7.1789636e+02   2.4523745e+01   4.1715091e+02   1.0372473e+01   2.3312364e+02   3.9792000e+00   1.8366455e+02   8.4105927e+01   5.6357545e+02   1.8481236e+01   4.3119909e+02   1.9438135e+02   3.7247000e+02   3.5919673e+01   6.2584091e+02   2.2549091e+01   7.3937636e+02   3.2340800e+01   5.1857273e+02   1.8882364e+01   2.7181273e+02   3.1131636e+00   4.7048727e+02   2.8031927e+01   5.0051818e+02   2.5571273e+01   4.1451182e+02   3.0647236e+01   9.7018182e+01   1.9938945e+02   9.5514273e+02   9.9484945e+01   2.6600273e+02  -9.7038545e+00   7.2008091e+02   3.0033527e+01   3.2933182e+02   2.1014364e+01   3.7922091e+02   1.2235055e+01   4.0897273e+02  -6.4287273e+00   6.6869273e+02   3.9318218e+01   2.9375091e+02   1.7239927e+01   3.3382364e+02  -8.2722545e+00   1.3109364e+02   1.5803615e+02   3.3421182e+02   4.1994182e+00   3.6674273e+02   1.1012400e+01   5.0517398e+02   4.4536013e+01   7.9323545e+02   9.5820727e+00   3.5903000e+02   8.7794182e+00   2.1964545e+02   4.1000182e+01   7.4205727e+02   1.7114509e+01   4.4903455e+02   3.5963273e+00   3.9955398e+02   6.4215613e+01   3.6174909e+02   7.0255273e+00   2.9730909e+02   7.8107273e+00   1.0905000e+02   1.9136964e+02   1.9683484e+02  -7.0648516e+00   2.3973323e+02  -1.6751561e+01   2.1945065e+02  -1.0997342e+01   2.8940161e+02  -2.8608903e+01   2.4433581e+02  -2.3936865e+01   2.2123645e+02  -6.3914968e+00   5.3782097e+02   2.5364645e+01   3.1215387e+02   1.9457368e+01   8.6627419e+01   1.5003142e+02   1.0818032e+02  -2.3434581e+00   2.1604677e+02   1.7901097e+01   1.9014903e+02  -3.9580516e+00   5.2436605e+02  -2.0581803e-01   2.8804581e+02   2.3908916e+01   3.1423742e+02  -6.2977032e+00   3.3667742e+01   1.0009529e+02   2.1604419e+02  -1.3322452e+00   4.3714871e+02   3.0029419e+00   3.1360935e+02  -6.1884258e+00   2.0115323e+02   7.7370323e+01   1.1078581e+02   2.2221585e+02   1.6897129e+02   1.2332326e+02   2.1106516e+02   3.7076903e+00   3.3572806e+02   8.8451432e+01   2.9046097e+02   1.2879635e+02   3.4305000e+02  -9.7270968e-01   1.9964258e+02   8.2020645e-01   3.2293605e+02   4.4868582e+01   3.7784323e+02   2.5595123e+01   3.1452581e+01   1.7733573e+02   3.5551129e+02   5.2767484e+01
   3.4504636e+02   1.0859927e+01   6.2570636e+02   3.0708945e+01   4.5406091e+02   1.3709673e+01   2.4050364e+02  -3.3712000e+00   1.1771455e+02   1.1266193e+02   5.3800545e+02   9.7668364e+00   4.4019909e+02   1.5004135e+02   4.7542000e+02   3.8773673e+01   6.2570091e+02   2.9940291e+01   7.2751636e+02   3.8389600e+01   4.8086273e+02   2.5419164e+01   1.9362273e+02   1.3608364e+01   5.1224727e+02   2.6161127e+01   5.7036818e+02   2.6883273e+01   4.1337182e+02   4.0268436e+01   9.4068182e+01   1.5128545e+02   8.4919273e+02   1.1653095e+02   2.5814273e+02   9.7494545e-01   7.2422091e+02   3.4562327e+01   2.6181182e+02   1.7515964e+01   3.6155091e+02  -1.2591345e+01   4.2402273e+02   1.7797273e+01   7.1406273e+02  -6.0013818e+00   2.9651091e+02  -9.1208727e+00   3.6320364e+02  -7.2426545e+00   1.1880364e+02   1.3039935e+02   2.9679182e+02   2.0930182e+00   4.1693273e+02  -1.2828000e+00   4.8936398e+02   2.6600813e+01   8.3266545e+02  -1.9232727e-01   4.0069000e+02   1.8966618e+01   2.0359545e+02   2.4284182e+01   7.3720727e+02  -8.2574909e+00   5.1541455e+02   9.4759273e+00   3.8907398e+02   6.3674013e+01   3.3498909e+02   2.3506327e+01   2.8411909e+02   1.7625927e+01   8.8480000e+01   1.6863524e+02   1.9402484e+02  -2.3370052e+01   2.4520323e+02  -2.3519161e+01   2.4064065e+02   7.1574581e+00   3.0083161e+02  -4.0533032e+00   2.0267581e+02  -3.0414065e+01   2.2342645e+02   1.4383303e+01   5.5220097e+02  -1.7405755e+01   2.8925387e+02   6.4793677e+00   7.5147419e+01   1.1589982e+02   1.0661032e+02   6.8321419e+00   2.4151677e+02   1.4203497e+01   2.3204903e+02  -6.7400516e+00   5.3259605e+02   2.5425782e+01   9.9705806e+01   2.4176116e+01   3.4419742e+02   1.9495497e+01   1.4857742e+01   9.1030090e+01   1.9366419e+02   5.2681548e+00   4.1776871e+02   8.8833419e+00   3.2465935e+02   1.9267574e+01   2.1234323e+02   3.3135123e+01   9.9735806e+01   2.2290985e+02   1.8383129e+02   1.0971446e+02   2.2601516e+02   1.7511690e+01   2.6395806e+02   1.0991303e+02   3.8827097e+02   1.2897155e+02   3.4253000e+02   4.9889032e-01   1.7930258e+02   2.4977406e+01   3.4426605e+02   5.0682182e+01   3.2050323e+02   3.3712323e+01   2.4832581e+01   2.3033533e+02   3.9261129e+02   6.9469484e+01
   3.7638636e+02   7.4027273e+00   5.8603636e+02   1.7932545e+01   5.3177091e+02   1.0252873e+01   2.1302364e+02   1.5067200e+01   1.0890455e+02   1.0032673e+02   5.7676545e+02   2.2716036e+01   3.8891909e+02   1.9133375e+02   4.1942000e+02   5.0593673e+01   6.1203091e+02   1.6893891e+01   5.9951636e+02   3.3289600e+01   4.5914273e+02   1.5296764e+01   2.7333273e+02   5.0415636e+00   5.2105727e+02   3.6836327e+01   5.9055818e+02   1.4888073e+01   4.3084182e+02   2.5820836e+01   1.4092818e+02   1.7710665e+02   7.8776273e+02   1.2878535e+02   2.6514273e+02  -2.0675055e+01   6.5660091e+02   8.6419273e+00   2.4305182e+02   2.5966764e+01   4.2684091e+02   5.3754545e+00   4.1145273e+02   8.8928727e+00   6.8532273e+02   6.6678182e+00   3.6837091e+02   2.1180327e+01   3.2963364e+02   7.3294545e-01   1.7490364e+02   9.0571345e+01   3.5098182e+02   1.1477818e+01   2.8869273e+02   2.3406400e+01   4.1083398e+02   9.1232130e+00   8.1894545e+02   2.0485273e+01   3.6826000e+02   1.0991018e+01   2.5916545e+02   4.2508582e+01   7.6815727e+02  -9.5934909e+00   5.0693455e+02   3.1543273e+00   3.9721398e+02   5.2592813e+01   3.7212909e+02   1.3395127e+01   2.9726909e+02   5.3927273e-02   9.2100000e+01   1.3958564e+02   1.7697484e+02  -1.0960516e+00   2.3749323e+02  -1.4902361e+01   2.3626065e+02  -1.0292142e+01   2.7335161e+02  -1.6274903e+01   2.5629581e+02  -1.2083665e+01   2.4165645e+02  -2.5025097e+01   5.6591097e+02   2.9977445e+01   2.9148387e+02  -5.9390323e+00   7.4287419e+01   1.2392862e+02   9.2750323e+01   2.2309419e+00   2.4723677e+02   3.0215897e+01   2.9142903e+02   2.8495484e+00   5.5712605e+02   3.8463382e+01   1.0818581e+02   2.1107716e+01   2.7771742e+02   1.2053897e+01   2.4007742e+01   8.5148090e+01   1.9880419e+02   7.6569548e+00   4.7191871e+02   1.0741342e+01   2.9250935e+02   1.1079574e+01   2.0101323e+02   8.3711523e+01   2.1402581e+02   1.8404665e+02   1.7516129e+02   1.3354806e+02   2.6158516e+02   2.3666090e+01   2.8157806e+02   1.1040343e+02   3.5589097e+02   1.0665195e+02   3.1691000e+02   2.0408490e+01   2.3840258e+02   2.8959406e+01   3.4759605e+02   4.3935782e+01   3.2631323e+02   2.7957523e+01   3.9362581e+01   2.0055293e+02   3.3775129e+02   7.9188284e+01
   3.4081636e+02   9.1832727e-01   6.5489636e+02   2.5423745e+01   5.6010091e+02   1.9126473e+01   2.0426364e+02   2.5818000e+01   1.0400455e+02   1.3761873e+02   6.5647545e+02   3.2529236e+01   4.1272909e+02   2.1795895e+02   3.8919000e+02   2.6152073e+01   5.8222091e+02   1.3938691e+01   7.8203636e+02   4.7218000e+01   4.7810273e+02  -1.0070036e+01   3.0248273e+02   1.1709564e+01   4.7224727e+02   2.6131127e+01   5.7155818e+02   4.5168073e+01   4.3837182e+02   3.9508436e+01   1.4359818e+02   1.8466305e+02   8.8838273e+02   1.4268575e+02   2.6152273e+02   1.0994545e+01   7.6179091e+02   1.5606727e+01   2.9043182e+02   1.1506364e+01   4.4722091e+02   6.2150545e+00   3.6992273e+02   6.7952727e+00   6.3774273e+02   8.5342182e+00   3.5446091e+02   1.0863127e+01   3.2278364e+02  -1.2909055e+01   1.2223364e+02   1.4493495e+02   3.7860182e+02   2.6078218e+01   2.7003273e+02   1.4519200e+01   4.3093398e+02   4.5705213e+01   7.5470545e+02   4.4344727e+00   3.4212000e+02   7.2222182e+00   2.6278545e+02   3.4458982e+01   8.0705727e+02  -1.5465491e+01   4.8893455e+02   2.4124327e+01   4.1331398e+02   6.3304813e+01   3.5583909e+02   2.7598327e+01   3.0921909e+02   1.5377927e+01   6.7100000e+01   2.7029564e+02   2.2797484e+02   8.5839484e+00   2.4792323e+02  -1.5736761e+01   2.2964065e+02   4.1874581e+00   2.7559161e+02  -7.3141032e+00   3.1300581e+02  -3.3960465e+01   2.1904645e+02  -4.4562968e+00   5.5496097e+02  -4.5365548e+00   3.3991387e+02   1.7716568e+01   8.9907419e+01   1.3024902e+02   8.9990323e+01  -7.3182581e+00   2.0408677e+02   2.6767897e+01   2.0857903e+02   3.1875484e+00   5.4164605e+02   2.1701782e+01   9.4465806e+01   8.9253161e+00   2.3338742e+02   2.6930297e+01   4.1387742e+01   1.0994769e+02   1.8633419e+02  -4.9154452e+00   4.5410871e+02   1.9746142e+01   3.3788935e+02   3.7791742e+00   1.9382323e+02   6.7526723e+01   2.5021581e+02   1.6273145e+02   1.8307129e+02   1.0015526e+02   2.7334516e+02   7.9152903e+00   2.4295806e+02   1.6811303e+02   3.3989097e+02   1.0755195e+02   3.4710000e+02   2.3993290e+01   2.7945258e+02   1.7625406e+01   3.9264605e+02   4.7331782e+01   3.3503323e+02   4.6019923e+01   5.5932581e+01   2.6503733e+02   3.5190129e+02   4.2436284e+01
   3.9090636e+02   2.0001127e+01   7.2632636e+02   3.8899345e+01   5.2682091e+02   2.1078873e+01   2.1540364e+02   2.1496800e+01   8.7574545e+01   1.4845313e+02   6.4466545e+02   6.5640364e+00   3.5562909e+02   1.9566695e+02   4.3819000e+02   4.3042073e+01   5.5042091e+02   7.7269091e-01   7.9832636e+02   4.4144800e+01   3.8953273e+02   2.2955636e+00   3.0933273e+02   1.6831564e+01   5.0772727e+02  -1.4137273e+01   4.4384818e+02   4.6574873e+01   4.3865182e+02   4.1866036e+01   1.4016818e+02   1.6612745e+02   9.5881273e+02   1.2767135e+02   2.8342273e+02  -1.4527455e+01   7.3627091e+02   2.3508327e+01   2.6767182e+02  -1.6728364e+00   4.5336091e+02   3.9138545e+00   3.4621273e+02   1.2692073e+01   6.5190273e+02   1.1451418e+01   2.8899091e+02   1.4720727e+01   3.0706364e+02  -2.6561455e+01   1.2290364e+02   1.5721135e+02   3.4917182e+02   3.6226182e+00   3.3293273e+02   1.7672000e+00   5.1855398e+02   4.6935613e+01   8.6694545e+02  -1.4124727e+01   3.4631000e+02   3.0027018e+01   2.2078545e+02   1.8858982e+01   4.6001727e+02  -1.1322291e+01   3.9741455e+02   1.0345927e+01   3.6907398e+02   6.0944013e+01   4.2874909e+02   6.6655273e+00   2.4526909e+02   1.3493927e+01   7.5720000e+01   2.6903604e+02   1.9483484e+02   8.5151484e+00   2.4297323e+02  -2.0720761e+01   2.1283065e+02   4.8225806e-01   2.9964161e+02  -9.1481032e+00   3.0100581e+02  -2.3900465e+01   2.1627645e+02  -1.2134697e+01   5.5225097e+02   4.2602452e+00   2.9548387e+02   1.5840968e+01   6.2817419e+01   1.4960622e+02   1.0956032e+02   5.0261419e+00   2.0689677e+02   3.6330968e+00   2.0038903e+02  -2.9172516e+00   5.7069605e+02   1.8327782e+01   9.7425806e+01   2.1398516e+01   3.4395742e+02  -6.9653032e+00   2.8387742e+01   1.3456769e+02   1.7804419e+02  -2.4422452e+00   4.2748871e+02   1.5445742e+01   3.0731935e+02   1.0894774e+01   2.0782323e+02   4.1686723e+01   9.4065806e+01   2.1450345e+02   1.7145129e+02   1.4341486e+02   2.7006516e+02   4.4176903e+00   3.5781806e+02   1.0740423e+02   3.5008097e+02   1.2092675e+02   3.7858000e+02   2.5144890e+01   2.1240258e+02   1.3794065e+00   3.7555605e+02   2.1798982e+01   3.2893323e+02   6.2417923e+01   3.0502581e+01   2.2888173e+02   2.8713129e+02   5.4617884e+01
   3.5100636e+02   2.6863127e+01   6.6541636e+02   2.3252145e+01   4.7349091e+02   2.7825273e+01   2.2631364e+02   9.4340000e+00   1.3142455e+02   1.1542513e+02   5.7785545e+02   2.4148836e+01   4.0096909e+02   2.0146975e+02   4.0961000e+02   1.7708473e+01   5.4694091e+02   2.9291091e+01   7.2584636e+02   2.1333200e+01   4.5000273e+02   9.0279636e+00   3.1095273e+02   5.1196364e-01   5.8495727e+02   1.0914327e+01   5.7527818e+02   1.7640473e+01   4.3551182e+02   3.8877236e+01   1.1063818e+02   2.0695985e+02   9.0157273e+02   1.1973055e+02   2.9342273e+02   2.3582545e+01   7.6555091e+02   1.9305927e+01   2.8605182e+02   2.9856764e+01   3.8479091e+02   8.7894545e+00   4.0464273e+02   6.8676727e+00   6.0301273e+02   5.8326182e+00   3.0580091e+02   1.1895927e+01   3.1673364e+02  -3.0995055e+01   1.4113364e+02   1.5785295e+02   3.0474182e+02  -3.3029818e+00   3.7865273e+02   4.0196000e+00   4.7526398e+02   2.7498813e+01   7.6080545e+02  -7.4835273e+00   3.6598000e+02   1.5643418e+01   2.5097545e+02   4.4633782e+01   5.9458727e+02  -1.2778909e+00   4.1498455e+02  -3.8967273e-01   3.6198398e+02   4.1941213e+01   3.6269909e+02   1.7339527e+01   2.5968909e+02  -1.3609673e+01   7.6050000e+01   1.8676964e+02   2.0049484e+02  -2.1027652e+01   2.5516323e+02  -1.2885961e+01   2.2183065e+02  -1.2377742e+01   3.1078161e+02  -1.7039303e+01   2.9005581e+02  -2.0354465e+01   2.4542645e+02   1.9143303e+01   5.4972097e+02  -1.5967355e+01   3.0553387e+02   3.1696968e+01   6.5097419e+01   1.4808382e+02   9.5940323e+01   5.9257419e+00   2.7418677e+02   1.2589897e+01   1.9381903e+02   1.3088348e+01   5.5250605e+02   6.7829820e+00   6.9995806e+01   5.2129161e+00   2.4447742e+02  -5.6669032e+00   2.5717742e+01   1.1806129e+02   2.0128419e+02   6.9885548e+00   4.1633871e+02  -3.0022581e+00   3.1484935e+02  -4.4776258e+00   1.8992323e+02   5.9598723e+01   1.1506581e+02   2.3001345e+02   1.5287129e+02   1.4790126e+02   2.9096516e+02   5.1756903e+00   3.3572806e+02   5.6601432e+01   3.6103097e+02   9.5810748e+01   3.3691000e+02   1.1238490e+01   2.1254258e+02   7.8882065e+00   3.3517605e+02   4.7079382e+01   3.4926323e+02   5.1461523e+01   2.9592581e+01   1.6971453e+02   3.1871129e+02   4.6861484e+01
   3.4343636e+02   1.7568727e+01   6.3432636e+02   3.9779345e+01   4.0972091e+02   2.2496873e+01   1.9302364e+02   3.1097200e+01   7.3424545e+01   1.3454513e+02   5.6376545e+02   1.3656036e+01   4.3434909e+02   1.8769935e+02   3.5414000e+02   3.2196073e+01   5.7946091e+02   2.1159491e+01   7.3308636e+02   3.4174000e+01   4.3757273e+02   1.1172364e+01   2.9333273e+02   1.2581564e+01   4.8053727e+02   3.4747927e+01   5.3060818e+02   6.1640727e+00   4.3432182e+02   2.9872436e+01   9.9598182e+01   1.7613305e+02   8.9295273e+02   1.4094015e+02   3.2381273e+02   8.3913455e+00   7.7017091e+02   2.5176327e+01   2.7905182e+02   2.3276764e+01   3.8232091e+02   1.5267055e+01   4.6607273e+02   5.3272727e-02   5.7911273e+02   3.5694618e+01   2.9727091e+02   1.7388327e+01   2.9897364e+02  -2.0244255e+01   1.3699364e+02   1.4222415e+02   3.2045182e+02   1.7490218e+01   2.9422273e+02   1.9244000e+01   4.2593398e+02   1.3585213e+01   8.3794545e+02   8.9152727e+00   4.7341000e+02   3.4669018e+01   3.2830545e+02   3.7217382e+01   6.9829727e+02   8.3253091e+00   4.0513455e+02  -2.2081673e+01   3.7550398e+02   5.8669613e+01   3.3364909e+02   1.1613527e+01   2.6078909e+02   1.1232727e-01   6.2670000e+01   2.3789004e+02   2.0011484e+02  -1.6757252e+01   2.3644323e+02  -1.9008361e+01   2.4688065e+02   1.1378258e+01   2.7902161e+02  -4.9185032e+00   3.0776581e+02  -2.7251265e+01   2.9184645e+02   1.0389703e+01   4.8753097e+02   1.4627845e+01   3.5129387e+02  -2.4838323e+00   8.0097419e+01   1.8012382e+02   9.5370323e+01   8.4913419e+00   2.2689677e+02   7.4630968e+00   1.9914903e+02  -4.8805161e-01   4.8502605e+02   2.2321382e+01   9.9755806e+01   1.8832116e+01   2.9666742e+02   6.7778968e+00   2.3627742e+01   8.2138490e+01   2.1861419e+02  -1.7845161e-02   4.2281871e+02  -2.1940658e+01   2.9698935e+02   1.7331174e+01   2.1753323e+02   1.0214992e+02   1.9106581e+02   1.1165345e+02   1.4059129e+02   1.3045366e+02   2.6544516e+02   1.5472903e+00   3.0505806e+02   6.0715032e+01   3.5532097e+02   1.2236755e+02   3.2505000e+02   8.5172903e+00   2.0492258e+02   5.8780645e-01   3.0483605e+02   3.0696582e+01   3.4960323e+02   2.9384323e+01   4.0932581e+01   1.9119733e+02   3.2566129e+02   7.9345484e+01
   3.2566636e+02   1.3990327e+01   6.7293636e+02   3.8550545e+01   4.1253091e+02   1.7322073e+01   2.2040364e+02  -7.1932000e+00   1.5190455e+02   8.7686727e+01   5.4247545e+02   1.7739236e+01   4.1272909e+02   1.8557895e+02   3.8357000e+02   4.1501673e+01   5.9680091e+02   1.3872291e+01   6.7589636e+02   2.9609200e+01   4.5295273e+02   6.1719636e+00   2.9453273e+02   1.6915564e+01   4.9795727e+02   1.6304327e+01   5.4136818e+02   1.4923273e+01   3.9656182e+02   5.3613236e+01   1.1159818e+02   1.6745305e+02   8.6519273e+02   1.1844095e+02   3.0723273e+02   1.5807745e+01   7.2779091e+02   3.9706727e+01   2.6033182e+02   3.0444364e+01   4.0532091e+02   1.9187055e+01   4.0073273e+02   1.2950473e+01   6.6432273e+02   1.9617818e+01   3.2494091e+02   1.5514727e+01   3.1625364e+02  -1.7296655e+01   1.3766364e+02   1.6079055e+02   3.6021182e+02   3.5169418e+01   2.7665273e+02   2.0649600e+01   4.1102398e+02   3.5018013e+01   8.4251545e+02   1.7019673e+01   3.6464000e+02  -2.0769382e+01   2.8235545e+02   2.1503382e+01   8.7105727e+02   2.7945091e+00   3.9789455e+02   2.1547527e+01   3.7379398e+02   7.9566413e+01   4.0093909e+02   3.4890327e+01   3.1878909e+02   9.8023273e+00   6.6140000e+01   1.5595244e+02   1.9692484e+02   6.6379484e+00   2.3430323e+02  -6.2171613e+00   2.0383065e+02   2.6822581e+00   2.7102161e+02  -1.0278503e+01   2.8110581e+02  -2.5118465e+01   2.9132645e+02  -7.1386968e+00   4.8525097e+02   1.9810245e+01   3.1596387e+02   1.7392568e+01   5.8287419e+01   1.3062862e+02   8.5330323e+01  -2.0854581e+00   1.9699677e+02   1.8525097e+01   1.8723903e+02  -1.6055252e+01   6.1217605e+02   6.6293820e+00   9.5135806e+01   2.0961716e+01   3.0861742e+02   3.6318968e+00   2.0287742e+01   1.2330569e+02   1.9976419e+02   1.1490155e+01   4.3348871e+02  -1.3794258e+01   3.6136935e+02  -4.9592258e+00   2.0358323e+02   6.1745923e+01   2.0716581e+02   8.3695445e+01   1.7930129e+02   1.2835686e+02   2.6482516e+02   2.5356890e+01   3.1491806e+02   6.2546232e+01   3.1551097e+02   1.1417235e+02   3.6977000e+02   2.2296903e+00   2.2430258e+02   4.1874065e+00   3.1926605e+02   3.0302182e+01   3.0931323e+02   2.7227523e+01   4.1122581e+01   1.8632213e+02   3.6199129e+02   7.5869084e+01
   3.5219636e+02   2.7867927e+01   6.4208636e+02   3.4498545e+01   4.7215091e+02   1.2882473e+01   3.5559364e+02   4.4991600e+01   1.6738455e+02   1.0635833e+02   6.5395545e+02   1.3150836e+01   4.2315909e+02   1.9697455e+02   4.0619000e+02   5.0262073e+01   5.0394091e+02   5.3510909e+00   8.7027636e+02   5.0158800e+01   4.5562273e+02   3.9918364e+01   2.9757273e+02   4.8236364e-01   5.2715727e+02   2.2498327e+01   5.5960818e+02   2.6554073e+01   4.0003182e+02   4.2615636e+01   1.2782818e+02   1.5087465e+02   9.9376273e+02   1.2749535e+02   3.3104273e+02   1.2282945e+01   7.8065091e+02   4.9047927e+01   3.1057182e+02   4.2135164e+01   4.1755091e+02   6.9786545e+00   4.6145273e+02   2.3132873e+01   6.4164273e+02  -6.0477818e+00   3.2827091e+02   1.2818327e+01   3.2744364e+02  -1.8331855e+01   1.0966364e+02   1.8737055e+02   2.9731182e+02   6.2014182e+00   3.0612273e+02   7.6320000e+00   5.2140398e+02   1.5807613e+01   8.6009545e+02   1.1932727e+00   3.1950000e+02   2.2461818e+01   2.6992545e+02   1.0457782e+01   7.5744727e+02   1.4313309e+01   3.5617455e+02  -4.8348727e+00   4.0350398e+02   6.6139613e+01   3.5988909e+02   1.8564327e+01   2.6168909e+02   7.6603273e+00   6.4000000e+01   1.8140364e+02   1.7630484e+02  -6.4724516e+00   2.5073323e+02  -2.4681561e+01   2.4355065e+02   1.4046581e+00   2.9245161e+02  -2.1522903e+01   2.6933581e+02  -3.7968645e+00   3.1023645e+02   2.2538503e+01   5.6906097e+02   1.9335445e+01   3.1653387e+02   4.8169677e+00   7.1147419e+01   1.3998982e+02   9.9940323e+01   5.6557419e+00   2.2885677e+02   4.0262968e+00   2.3404903e+02  -7.6600516e+00   5.2264605e+02  -3.4882180e+00   7.9045806e+01   1.6538916e+01   2.9685742e+02   9.9026968e+00   2.6817742e+01   1.0569329e+02   2.1385419e+02  -4.9270452e+00   4.4152871e+02  -8.8674581e+00   2.7665935e+02   7.7275742e+00   2.2211323e+02   9.2883523e+01   2.0921581e+02   1.0648145e+02   1.8368129e+02   1.3805646e+02   2.9077516e+02   1.9230890e+01   4.0319806e+02   9.4243832e+01   3.8542097e+02   1.0605955e+02   3.0967000e+02   2.6976903e+00   2.8621258e+02   1.7754606e+01   3.6412605e+02   7.0573382e+01   3.0941323e+02   4.6979523e+01   4.0882581e+01   1.8615133e+02   3.4832129e+02   6.1252684e+01
   3.3324636e+02   1.1423927e+01   6.3298636e+02   1.5036545e+01   4.8806091e+02   2.3939673e+01   4.1421364e+02   2.7062000e+01   9.9334545e+01   7.3422327e+01   6.4166545e+02   1.3324036e+01   3.7957909e+02   1.9065095e+02   4.1681000e+02   4.0272473e+01   5.2227091e+02   1.6884691e+01   7.0070636e+02   6.5624400e+01   4.6134273e+02   1.2500764e+01   2.8638273e+02   2.0097564e+01   4.6786727e+02   1.7191527e+01   5.2989818e+02   2.5120873e+01   3.8518182e+02   5.3903636e+01   1.1139818e+02   1.5499905e+02   8.4081273e+02   1.0363135e+02   3.4200273e+02   3.1646145e+01   7.4070091e+02   3.0433927e+01   2.6990182e+02   2.8868764e+01   4.1846091e+02   1.1235855e+01   3.7221273e+02   1.7020727e+00   6.7559273e+02   1.9926218e+01   3.4013091e+02   4.8952727e-01   3.3678364e+02  -3.7029055e+01   1.4023364e+02   1.8292495e+02   2.7612182e+02   1.1136618e+01   3.8893273e+02   1.0097200e+01   4.9045398e+02   1.3361304e-01   8.7070545e+02  -7.8055273e+00   3.6379000e+02   5.8861818e-01   2.1464545e+02   2.0920182e+01   6.8177727e+02   3.7969091e+00   3.4374455e+02  -1.8650473e+01   3.4683398e+02   5.0393213e+01   3.7679909e+02   2.0971527e+01   2.9911909e+02   7.2859273e+00   8.2240000e+01   2.4337444e+02   1.8521484e+02   1.7954748e+01   2.4768323e+02  -5.2475613e+00   2.3969065e+02   9.2834581e+00   2.9273161e+02  -1.7355303e+01   2.1581581e+02  -3.6135265e+01   2.4637645e+02   1.8737303e+01   5.3748097e+02  -2.2815484e-01   3.2058387e+02   9.6429677e+00   6.0387419e+01   1.1708062e+02   8.5560323e+01   2.5161419e+00   2.2608677e+02   6.3378968e+00   2.1723903e+02   2.9747484e+00   5.3164605e+02   2.0261782e+01   9.9275806e+01   1.6110516e+01   2.5738742e+02   3.3440297e+01   4.1857742e+01   9.0440090e+01   3.3123419e+02  -8.8374452e+00   4.3952871e+02  -1.1187458e+01   3.3193935e+02  -6.0748258e+00   1.8858323e+02   9.3995923e+01   1.6073581e+02   1.8788985e+02   1.7307129e+02   1.5337526e+02   2.4687516e+02   7.6528903e+00   3.6781806e+02   7.7934232e+01   3.1237097e+02   1.1509355e+02   3.5201000e+02   8.6004903e+00   2.9145258e+02   7.9054065e+00   3.7612605e+02   3.3753382e+01   3.1393323e+02   4.7427923e+01   4.0782581e+01   2.1324933e+02   3.3651129e+02   3.3007484e+01
   3.7047636e+02   1.9975527e+01   6.2789636e+02   2.0633745e+01   4.1534091e+02   2.3097273e+01   4.2802364e+02   3.9057200e+01   1.4504455e+02   1.2285553e+02   6.3138545e+02   3.3246436e+01   4.4876909e+02   1.7554575e+02   3.8561000e+02   2.5488473e+01   5.3103091e+02   3.0083891e+01   7.7341636e+02   3.7237600e+01   4.7995273e+02  -1.5080364e+00   2.7957273e+02   3.0832364e+01   5.3719727e+02   2.3975127e+01   5.6674818e+02   1.6552873e+01   3.8684182e+02   5.6860836e+01   1.1430818e+02   1.5014625e+02   8.0428273e+02   1.1017375e+02   3.0938273e+02   5.1395745e+01   6.8241091e+02   4.8571273e+00   2.5333182e+02   2.5094364e+01   3.9027091e+02   1.3871055e+01   3.7250273e+02   1.3248873e+01   6.9006273e+02  -3.9213818e+00   3.0718091e+02   3.3655273e+00   2.5135364e+02  -1.9294655e+01   1.5599364e+02   1.5042415e+02   3.2374182e+02   2.1327018e+01   3.0827273e+02   5.7400000e+00   4.6055398e+02   3.2865613e+01   8.4066545e+02   1.4787673e+01   4.3431000e+02   1.7707018e+01   2.7088545e+02   2.3809818e+00   5.3067727e+02  -1.4495091e+01   3.2760455e+02   7.8307273e+00   3.6002398e+02   7.5338013e+01   3.4455909e+02   3.5400727e+01   2.5335909e+02   1.7136727e+01   8.5000000e+01   2.5524364e+02   1.5702484e+02   6.9299484e+00   2.3644323e+02  -1.3058361e+01   2.3345065e+02   5.7326581e+00   2.9664161e+02  -1.6238103e+01   2.6033581e+02  -2.4746865e+01   2.3884645e+02   2.2959703e+01   5.9196097e+02   3.3173445e+01   3.2639387e+02   4.9881677e+00   6.5857419e+01   1.5426302e+02   7.5610323e+01   2.1721419e+00   2.2080677e+02   1.0900297e+01   1.8709903e+02   5.8559484e+00   5.3093605e+02   1.6078582e+01   8.0425806e+01   1.5478516e+01   2.6785742e+02   8.6526968e+00   2.0907742e+01   1.0368609e+02   3.0114419e+02   3.9497548e+00   4.5619871e+02   2.0489419e+00   3.4431935e+02   1.0214774e+01   2.0439323e+02   6.5251123e+01   1.2411581e+02   2.1381945e+02   1.3687129e+02   8.4561265e+01   2.6049516e+02   2.4463290e+01   3.4319806e+02   6.9953832e+01   3.5161097e+02   1.2528435e+02   4.0815000e+02   2.3629290e+01   2.1330258e+02   1.7257406e+01   3.4136605e+02   3.2964182e+01   3.3941323e+02   3.7909523e+01   3.9122581e+01   1.3814213e+02   3.2851129e+02   5.4217484e+01
   3.3833636e+02   2.0396727e+01   5.7246636e+02   3.5298145e+01   4.5596091e+02   1.8987673e+01   4.6054364e+02   1.8835600e+01   1.9014455e+02   8.4057527e+01   5.9861545e+02   1.5058036e+01   5.4424909e+02   9.2627345e+01   4.7452000e+02   2.6655673e+01   6.3261091e+02   8.0974909e+00   7.0113636e+02   4.5120000e+01   4.8619273e+02   2.4902764e+01   3.2062273e+02   4.8283636e+00   3.8862727e+02   2.4050727e+01   5.2489818e+02   2.3710873e+01   3.9427182e+02   4.5316436e+01   9.8308182e+01   1.6566625e+02   8.1895273e+02   9.7140145e+01   3.0709273e+02   1.8348945e+01   7.6270091e+02   2.7343927e+01   3.1728182e+02   3.4598364e+01   3.5498091e+02   2.2594255e+01   3.7402273e+02  -1.0012727e+01   6.6380273e+02   9.0194182e+00   3.1227091e+02   1.6188327e+01   3.0763364e+02  -5.0270545e+00   1.3647364e+02   1.2322575e+02   3.5112182e+02   1.9466618e+01   2.4188273e+02   7.1012000e+00   4.7155398e+02   2.6935613e+01   7.3961545e+02   1.2111673e+01   4.0331000e+02   5.8470182e+00   3.2188545e+02   2.4150982e+01   5.8291727e+02   8.7557091e+00   3.7398455e+02   3.6650327e+01   3.7802398e+02   5.5178013e+01   3.3217909e+02  -4.4088727e+00   2.7506909e+02   1.7589927e+01   7.5910000e+01   1.9340084e+02   1.6654484e+02  -2.0031652e+01   2.2649323e+02   3.0676387e+00   2.1878065e+02  -8.9437419e+00   2.8273161e+02  -2.1365303e+01   2.4586581e+02  -5.0192645e+00   2.3784645e+02   1.3849703e+01   5.8720097e+02   4.1242452e+00   3.1934387e+02   3.3621677e+00   5.0717419e+01   1.1909422e+02   8.9660323e+01  -9.5185806e-01   2.3337677e+02   1.6374697e+01   2.6838903e+02  -9.0272516e+00   5.1574605e+02   2.6863782e+01   1.1066581e+02   3.6529316e+01   3.1280742e+02   2.8166968e+00   2.7527742e+01   9.8586490e+01   2.0376419e+02  -1.1019845e+01   4.1752871e+02  -1.1517458e+01   2.9469935e+02  -2.0056258e+00   2.0577323e+02   7.6140723e+01   1.1697581e+02   2.1391065e+02   1.6840129e+02   1.4898886e+02   2.5834516e+02   2.5685290e+01   3.2524806e+02   8.7049832e+01   3.4442097e+02   1.3037955e+02   3.4191000e+02   1.3698490e+01   2.0607258e+02   1.6885806e+01   2.9636605e+02   5.3374182e+01   3.4193323e+02   5.0047923e+01   3.5692581e+01   1.5322653e+02   3.6623129e+02   8.4439884e+01
   3.3824636e+02   1.4793927e+01   6.8222636e+02   2.5707345e+01   4.7553091e+02   1.2662073e+01   4.5302364e+02   1.9437200e+01   1.5900455e+02   1.2259873e+02   6.6276545e+02   2.2026036e+01   5.5843909e+02   5.9582145e+01   4.4123000e+02   7.5088727e+00   5.8699091e+02   1.4987091e+01   6.9037636e+02   2.5930800e+01   4.6105273e+02   7.5239636e+00   2.6524273e+02   4.2087636e+00   4.7043727e+02   6.9859273e+00   5.1332818e+02   4.8636473e+01   3.9241182e+02   3.1995236e+01   1.3078818e+02   1.5320785e+02   9.0485273e+02   1.2450815e+02   2.9195273e+02   8.7501455e+00   6.8193091e+02   2.0665527e+01   2.4109182e+02   3.0983564e+01   4.0232091e+02   1.3337055e+01   4.3554273e+02   9.6856727e+00   7.0138273e+02   3.2863018e+01   3.4160091e+02  -2.0538073e+01   3.2397364e+02  -3.2714255e+01   1.4375364e+02   1.3735335e+02   4.0393182e+02   2.8671818e+01   3.0927273e+02   2.2190000e+01   5.2798398e+02   2.5851213e+01   8.5456545e+02  -1.3084327e+01   4.1779000e+02  -2.1138182e-01   2.9730545e+02   2.5977382e+01   7.0086727e+02   5.1197091e+00   4.1989455e+02   5.6875273e+00   4.3483398e+02   5.5773213e+01   3.5517909e+02   3.8461127e+01   3.4140909e+02   3.2272727e-01   6.6140000e+01   1.8404244e+02   1.9097484e+02  -1.5506052e+01   2.5044323e+02  -4.8883613e+00   2.3012065e+02  -1.0230942e+01   2.5273161e+02  -1.2725303e+01   2.1714581e+02  -2.8721665e+01   2.4032645e+02   2.2271303e+01   5.4944097e+02   1.1865045e+01   3.2182387e+02   5.0137677e+00   6.5907419e+01   1.5121902e+02   9.8180323e+01  -4.5834581e+00   2.4808677e+02   2.8107897e+01   2.5490903e+02  -6.7988516e+00   4.9431605e+02   2.2008182e+01   9.5945806e+01   2.1706916e+01   2.0661742e+02   2.0071897e+01   2.3667742e+01   1.0717529e+02   2.2585419e+02   1.8782955e+01   4.7386871e+02   1.2825342e+01   2.9650935e+02  -1.9530426e+01   2.3996323e+02   8.1545523e+01   1.4287581e+02   1.9997865e+02   1.6340129e+02   1.0872886e+02   2.5382516e+02  -3.6631097e+00   3.0910806e+02   5.7681032e+01   3.4656097e+02   8.8448348e+01   4.0196000e+02  -8.4455097e+00   2.4059258e+02   1.2784206e+01   3.2412605e+02   2.8393382e+01   3.2464323e+02   5.9381123e+01   5.2022581e+01   1.7950013e+02   3.5628129e+02   6.4425884e+01
   3.6109636e+02   2.4625927e+01   6.7455636e+02   2.3040945e+01   5.1910091e+02   2.9746473e+01   4.5426364e+02   2.1718000e+01   1.2004455e+02   1.0971553e+02   6.1876545e+02   3.0446036e+01   5.6138909e+02   7.4346145e+01   3.6038000e+02   1.2546873e+01   5.8027091e+02   7.0046909e+00   7.8018636e+02   3.9366000e+01   4.6567273e+02  -8.8856364e+00   2.9972273e+02  -4.4963636e-01   4.5276727e+02   5.7295273e+00   5.1413818e+02   2.3761673e+01   3.5627182e+02   2.3076436e+01   9.4018182e+01   1.8043945e+02   8.6214273e+02   1.1040495e+02   2.4928273e+02   1.3543745e+01   7.6941091e+02   1.3897127e+01   3.0571182e+02   3.6283964e+01   4.4722091e+02   1.1885055e+01   4.7950273e+02   2.3978873e+01   6.1174273e+02   3.7344218e+01   3.6480091e+02   9.2759273e+00   3.2120364e+02  -1.8302655e+01   1.1633364e+02   1.5525695e+02   3.3288182e+02   1.1165818e+01   4.1746273e+02   8.6248000e+00   4.9612398e+02   1.9920013e+01   8.4304545e+02  -8.9727273e+00   3.7769000e+02  -6.9533818e+00   3.8945545e+02   3.2175382e+01   9.5534727e+02   1.5341309e+01   3.2617455e+02  -1.0048727e+00   3.9121398e+02   7.4982813e+01   3.2760909e+02   1.8376727e+01   2.8540909e+02   6.1927273e+00   8.9950000e+01   2.0661764e+02   1.8716484e+02  -1.5125161e-01   2.3144323e+02  -6.1383613e+00   2.3807065e+02   1.4630581e+00   3.1249161e+02  -8.0761032e+00   2.1486581e+02  -3.3392645e+00   2.2965645e+02   1.8404903e+01   6.1177097e+02   1.5638645e+01   3.3010387e+02   8.9713677e+00   6.2527419e+01   1.9886942e+02   8.5850323e+01  -2.1270581e+00   2.1313677e+02   1.3373897e+01   1.9752903e+02  -1.0928452e+01   4.8274605e+02   2.6273782e+01   6.4425806e+01   3.4088516e+01   2.2500742e+02   7.5506968e+00   4.2627742e+01   1.8223849e+02   2.7833419e+02   1.6845548e+00   4.5424871e+02   1.6874942e+01   3.0598935e+02   3.6111742e+00   2.0501323e+02   1.2506152e+02   9.5835806e+01   2.8179185e+02   1.6240129e+02   1.5570886e+02   2.7058516e+02   9.6560903e+00   3.8572806e+02   5.9741432e+01   3.2837097e+02   1.2271355e+02   3.7005000e+02   2.1257290e+01   2.5597258e+02   1.2503806e+01   3.9631605e+02   3.7518182e+01   3.7488323e+02   2.4831923e+01   3.1312581e+01   1.8872693e+02   3.2994129e+02   8.1343084e+01
   3.1876636e+02   4.0632327e+01   6.4403636e+02   5.2382545e+01   5.2249091e+02   1.4945273e+01   3.5507364e+02   1.5413200e+01   1.2609455e+02   9.0331527e+01   5.8047545e+02   3.1269236e+01   4.9967909e+02   7.0902945e+01   4.3919000e+02   2.2772073e+01   5.5351091e+02   6.4754909e+00   6.0875636e+02   4.5740400e+01   4.1553273e+02   2.2155636e+00   3.1457273e+02   2.9032364e+01   5.2953727e+02   1.4587927e+01   5.1727818e+02   2.8230473e+01   4.0370182e+02   2.2992036e+01   1.0268818e+02   1.9612585e+02   8.9681273e+02   5.2201345e+01   3.0485273e+02   5.9981455e+00   7.6608091e+02   2.2163527e+01   2.6505182e+02   3.5396764e+01   2.6617091e+02   1.5603905e+02   4.8830273e+02   1.2224873e+01   7.0748273e+02   1.9895018e+01   2.9837091e+02   7.5903273e+00   3.1187364e+02  -9.4625455e-01   1.3661364e+02   1.9154455e+02   3.1079182e+02   1.5163018e+01   3.2084273e+02   1.0544400e+01   4.4850398e+02   5.7679613e+01   8.0161545e+02   2.2961673e+01   3.6017000e+02   1.2018218e+01   3.4511545e+02   4.2152582e+01   9.5905727e+02  -2.2625491e+01   3.3946455e+02   2.1171927e+01   3.8345398e+02   5.2413613e+01   3.8812909e+02   8.2551273e+00   3.0830909e+02   2.5690727e+01   7.8530000e+01   2.3538124e+02   1.8388484e+02  -4.6488516e+00   2.2949323e+02  -1.3552361e+01   2.1726065e+02   5.5578581e+00   3.0197161e+02  -9.4450323e-01   2.0895581e+02  -3.0826465e+01   2.5175645e+02   1.3786903e+01   5.6701097e+02   1.2169445e+01   3.3739387e+02   2.4728168e+01   6.3047419e+01   1.7344782e+02   9.5230323e+01   3.7425419e+00   2.0908677e+02   2.9077897e+01   1.9671903e+02   2.5163484e+00   5.4578605e+02   2.2460582e+01   1.1180581e+02   2.3968116e+01   2.9109742e+02   1.0363497e+01   3.5817742e+01   1.9101329e+02   2.5014419e+02   1.2409755e+01   4.2795871e+02  -5.8818581e+00   1.7512935e+02   9.7499742e+00   1.9730323e+02   6.6438323e+01   1.2959581e+02   2.4114105e+02   1.4845129e+02   1.3563486e+02   2.4801516e+02   1.2651690e+01   3.7791806e+02   5.3796232e+01   3.6061097e+02   1.0380435e+02   3.5024000e+02  -4.4790968e-01   2.3302258e+02   6.5298065e+00   3.7069605e+02   3.7087782e+01   3.0045323e+02   3.1456323e+01   3.3162581e+01   1.8104893e+02   2.6909129e+02   3.8921084e+01
   3.3814636e+02   2.4321927e+01   6.3322636e+02   4.6537345e+01   5.4687091e+02   2.3714873e+01   3.3750364e+02   2.6198800e+01   1.3647455e+02   8.7781127e+01   6.0714545e+02   1.6565636e+01   5.4610909e+02   9.8188545e+01   3.6957000e+02   2.6961673e+01   5.3456091e+02   2.1561491e+01   5.8880636e+02   3.9436400e+01   4.5034273e+02   2.3430764e+01   3.0024273e+02   7.0787636e+00   4.5710727e+02   1.7292327e+01   5.2846818e+02   3.0335273e+01   4.1494182e+02   3.4142836e+01   1.9073818e+02   1.2908185e+02   8.3871273e+02   1.0679935e+02   2.6504273e+02  -2.7097055e+01   7.5555091e+02   1.6245927e+01   3.0924182e+02   2.5571564e+01   3.6393091e+02   5.0268255e+01   4.5926273e+02  -9.7192727e-01   5.9969273e+02   2.8208218e+01   3.0660091e+02   4.6019273e+00   3.0992364e+02  -2.7740255e+01   1.4928364e+02   1.5396095e+02   3.6460182e+02   3.7338218e+01   2.5341273e+02   1.3658800e+01   4.4383398e+02   2.7863213e+01   7.7832545e+02  -1.5075127e+01   3.4779000e+02   4.0586182e+00   2.8369545e+02  -3.0738182e+00   6.2129727e+02   4.8253091e+00   3.4879455e+02  -1.7054473e+01   3.5574398e+02   6.5290413e+01   4.1479909e+02   2.2211527e+01   2.8516909e+02  -1.8748073e+01   7.7050000e+01   2.5230964e+02   1.7321484e+02   6.3447484e+00   2.3378323e+02  -1.3365561e+01   2.2797065e+02   5.0310581e+00   3.4959161e+02  -6.7141032e+00   2.4100581e+02  -3.0010465e+01   2.4380645e+02   1.3752903e+01   5.6091097e+02   2.6657445e+01   3.5325387e+02  -5.5006323e+00   8.2337419e+01   9.3944619e+01   9.7230323e+01   4.3425419e+00   1.9589677e+02  -8.6269032e+00   1.9742903e+02   1.1319548e+01   5.0855605e+02   2.0158982e+01   1.1318581e+02   2.1517716e+01   2.6271742e+02   1.1393897e+01   3.8097742e+01   1.5374089e+02   2.5852419e+02  -6.9064516e-01   4.7124871e+02   1.2604942e+01   1.4179355e+01  -5.4240258e+00   1.7839323e+02   1.1181112e+02   1.4945581e+02   1.8979225e+02   1.5068129e+02   9.5746465e+01   2.6754516e+02   1.8429290e+01   3.8476806e+02   6.1528232e+01   3.9094097e+02   1.2418795e+02   3.8510000e+02   1.8663290e+01   2.1521258e+02   4.2946065e+00   3.2845605e+02   3.6426982e+01   3.3184323e+02   4.4185123e+01   4.1262581e+01   1.9969093e+02   3.4680129e+02   4.7994284e+01
   3.5947636e+02   2.3185527e+01   6.3851636e+02   1.7784145e+01   3.9563091e+02   1.6194073e+01   4.0483364e+02   2.0524000e+00   1.5014455e+02   8.8407527e+01   5.3623545e+02   2.3188436e+01   5.2143909e+02   6.4732145e+01   3.7557000e+02   1.1241673e+01   6.3494091e+02   2.2101091e+01   5.9294636e+02   5.5535200e+01   4.9919273e+02   1.3472764e+01   3.1138273e+02   1.5997564e+01   4.4186727e+02  -1.5884727e+00   5.6170818e+02   1.3386073e+01   4.6579182e+02   2.9074836e+01   1.0349818e+02   1.6468105e+02   9.2947273e+02   9.7638545e+01   3.0376273e+02   1.6995345e+01   7.1127091e+02   2.7838327e+01   2.9533182e+02   3.2784364e+01   3.6198091e+02   6.1844255e+01   4.8092273e+02   6.1952727e+00   5.3632273e+02   5.1487818e+01   3.1370091e+02   4.8839273e+00   3.2554364e+02  -1.4839855e+01   1.1942364e+02   1.3900975e+02   3.1431182e+02   1.6931418e+01   3.0203273e+02   3.0769200e+01   5.0279398e+02   1.1386413e+01   8.2256545e+02  -2.3432727e-01   3.6017000e+02   4.6258218e+01   2.3059545e+02   1.0794182e+01   8.6491727e+02  -8.5429091e-01   3.7427455e+02  -5.0928727e+00   3.6869398e+02   4.6164413e+01   3.2655909e+02   1.5040727e+01   2.6102909e+02   2.2373127e+01   7.6860000e+01   1.4685484e+02   1.8616484e+02  -5.4512516e+00   2.2706323e+02  -1.8167961e+01   2.3202065e+02   1.5707058e+01   2.9578161e+02  -1.5493032e+00   2.9910581e+02  -1.8278465e+01   2.4661645e+02   1.0958103e+01   5.6896097e+02   8.8234452e+00   3.0986387e+02   2.9210568e+01   6.7667419e+01   1.5826822e+02   8.6660323e+01   3.8081419e+00   1.9618677e+02   9.1098968e+00   1.7290903e+02  -2.7188516e+00   4.9388605e+02   2.2232582e+01   1.0646581e+02   1.1965316e+01   2.8661742e+02  -6.5810323e-01   4.1437742e+01   7.5423690e+01   2.6804419e+02  -3.9222452e+00   2.6595871e+02  -9.1118581e+00   1.5003935e+02  -5.1028258e+00   2.1377323e+02   8.3360723e+01   1.9959581e+02   1.1235105e+02   1.5330129e+02   1.2410686e+02   2.7225516e+02   8.9024903e+00   3.9705806e+02   8.8925032e+01   3.2132097e+02   9.8137548e+01   3.4482000e+02   1.2745690e+01   2.2083258e+02  -1.9149935e+00   3.0788605e+02   4.4022582e+01   3.4393323e+02   5.7167923e+01   1.7022581e+01   1.7953013e+02   3.9894129e+02   6.3393084e+01
   3.5795636e+02   1.6737127e+01   6.1160636e+02   3.3506945e+01   4.1315091e+02   7.5024727e+00   4.0564364e+02  -5.8224000e+00   1.4885455e+02   9.8130727e+01   5.3971545e+02   2.7680036e+01   4.8072909e+02   1.6175895e+02   3.1214000e+02   1.1506073e+01   5.7061091e+02   2.4777491e+01   6.1003636e+02   5.3408000e+01   4.6638273e+02   2.8675636e+00   3.1814273e+02  -2.3236364e-02   4.6205727e+02   4.5563273e+00   5.6141818e+02   1.9169273e+01   4.0122182e+02   6.9104364e+00   1.0344818e+02   1.5006505e+02   8.7352273e+02   1.1563455e+02   3.0495273e+02   1.0710145e+01   7.1541091e+02  -6.8287273e-01   2.8871182e+02   3.2453964e+01   4.0193091e+02   4.9698255e+01   4.4497273e+02  -4.9872727e-01   5.7501273e+02   2.1652618e+01   3.7532091e+02   5.8143273e+00   3.0025364e+02  -1.7436655e+01   1.5513364e+02   1.0487295e+02   2.8012182e+02   3.9566182e+00   3.7941273e+02   2.5528800e+01   5.2545398e+02   1.8243613e+01   8.4713545e+02   2.2890073e+01   4.1079000e+02   1.3588618e+01   1.9488545e+02   1.4500982e+01   8.4786727e+02   7.2197091e+00   4.2851455e+02   3.3377927e+01   3.8340398e+02   5.9987613e+01   3.5083909e+02   1.0478327e+01   3.2645909e+02   1.5187273e+00   1.0772000e+02   1.8828604e+02   1.7845484e+02  -2.9844516e+00   2.2678323e+02  -2.0995561e+01   2.4116065e+02  -2.0024142e+01   3.2068161e+02  -1.6111303e+01   3.1024581e+02  -6.0696645e+00   2.4961645e+02   1.7908103e+01   5.3777097e+02   9.6486452e+00   3.4382387e+02   1.2873768e+01   7.6097419e+01   1.5197382e+02   9.0850323e+01   2.3329419e+00   1.9380677e+02   1.2780297e+01   1.9928903e+02   4.6507484e+00   5.4897605e+02   4.0595382e+01   2.8051581e+02   2.7281316e+01   3.0266742e+02   1.0717897e+01   1.5147742e+01   1.1114689e+02   2.6590419e+02   1.6388955e+01   2.5252871e+02  -2.2177458e+01   2.6889355e+01  -1.1290826e+01   1.7934323e+02   7.6875123e+01   1.5525581e+02   1.6551825e+02   1.0730129e+02   1.2863686e+02   2.6749516e+02   1.8193290e+01   3.6919806e+02   3.7063832e+01   3.7123097e+02   1.0914475e+02   3.4443000e+02  -8.1231097e+00   2.0835258e+02   2.1234065e+00   2.8783605e+02   3.2766582e+01   3.4303323e+02   3.7149923e+01   3.7742581e+01   1.8473253e+02   3.7713129e+02   6.5187884e+01
   3.4790636e+02   1.2401127e+01   6.1665636e+02   4.2052945e+01   5.6939091e+02   1.3773273e+01   4.2740364e+02   9.9668000e+00   1.1504455e+02   1.2035553e+02   5.6919545e+02   2.1601636e+01   4.9619909e+02   2.0094135e+02   3.2561000e+02   2.8568473e+01   5.6884091e+02   3.5390909e+00   7.5575636e+02   4.8460400e+01   4.7419273e+02   5.7276364e-01   3.0857273e+02  -5.8763636e-01   5.0810727e+02   6.0623273e+00   4.9865818e+02   1.6620073e+01   3.6984182e+02   2.9180836e+01   1.0159818e+02   1.6944305e+02   8.7395273e+02   1.1546015e+02   2.8719273e+02  -1.5905455e-01   7.3022091e+02   2.4942327e+01   2.9452182e+02   1.9849164e+01   3.7041091e+02   5.9979855e+01   4.4902273e+02  -8.7272727e-01   5.3374273e+02   3.8114218e+01   3.0984091e+02   8.1027273e+00   2.9301364e+02  -4.7174545e+00   1.0480364e+02   1.0241935e+02   3.3755182e+02   7.2622182e+00   3.0984273e+02   6.6144000e+00   4.2031398e+02   2.0174813e+01   7.6570545e+02   2.7744473e+01   4.4103000e+02   2.6069418e+01   2.6726545e+02   2.4670582e+01   8.8686727e+02  -1.3610291e+01   3.2636455e+02  -4.9007273e-01   3.4583398e+02   5.0563213e+01   3.4569909e+02  -4.0204727e+00   2.8697909e+02   8.6771273e+00   7.5670000e+01   2.1871004e+02   1.8007484e+02   1.8465948e+01   2.3787323e+02  -7.0727613e+00   2.6835065e+02  -8.8193419e+00   3.1435161e+02  -3.4649032e+00   3.0119581e+02  -2.6585665e+01   2.8551645e+02   2.5746103e+01   5.7044097e+02   2.8325045e+01   3.3225387e+02   1.8493677e+00   8.0147419e+01   1.5207982e+02   9.4750323e+01   1.5830942e+01   2.2908677e+02   1.0437897e+01   2.3309903e+02   2.5159484e+00   4.7750605e+02   9.0229820e+00   2.4580581e+02   1.6248116e+01   2.7242742e+02   7.2870968e+00   3.5627742e+01   1.0293849e+02   2.3528419e+02   4.3585548e+00   3.0338871e+02  -2.1346258e+01   3.1127935e+02  -5.8120258e+00   2.1044323e+02   1.0376712e+02   2.3825581e+02   9.4488245e+01   1.1854129e+02   1.5097766e+02   2.6506516e+02   1.9957690e+01   3.0853806e+02   9.7106632e+01   3.5656097e+02   1.0159835e+02   3.4882000e+02   2.4955690e+01   2.6283258e+02   7.9550065e+00   3.0469605e+02   3.3327782e+01   3.1169323e+02   4.6177123e+01   3.7502581e+01   2.1756173e+02   3.6990129e+02   7.0766284e+01
   3.2528636e+02   2.4590727e+01   6.3855636e+02   3.2060945e+01   5.3191091e+02   2.0671673e+01   4.1974364e+02   4.4796000e+00   1.1566455e+02   9.9925927e+01   5.7781545e+02   2.0532036e+01   4.7734909e+02   1.5821935e+02   4.1042000e+02  -8.4563273e+00   5.0127091e+02   2.6134691e+01   5.9322636e+02   4.3652800e+01   4.3095273e+02   2.9321964e+01   3.2024273e+02   2.0668764e+01   4.2281727e+02   4.4415527e+01   5.2679818e+02   2.5468873e+01   3.6503182e+02   5.9945636e+01   1.6806818e+02   1.4931545e+02   8.2447273e+02   1.1184855e+02   2.9423273e+02   1.2377745e+01   7.3879091e+02   1.9926727e+01   2.3776182e+02   1.5719964e+01   2.7036091e+02   1.0613385e+02   4.1969273e+02   1.3763673e+01   5.7306273e+02   2.6758618e+01   2.8789091e+02   2.4287273e+00   3.1625364e+02  -2.5716655e+01   1.1561364e+02   1.1317455e+02   2.9407182e+02   1.2740618e+01   2.5598273e+02   1.6073200e+01   4.9036398e+02   3.2240813e+01   7.7485545e+02   2.8624727e+00   3.3183000e+02   2.2475418e+01   2.2164545e+02   1.1320182e+01   7.8205727e+02  -1.2465491e+01   3.6689455e+02   1.6875273e+00   3.4969398e+02   3.8734413e+01   3.9283909e+02   2.3398327e+01   2.8111909e+02  -8.0407273e-01   9.2760000e+01   2.4901284e+02   1.9321484e+02  -1.8585252e+01   2.7306323e+02  -1.8367961e+01   2.4374065e+02   3.1494581e+00   3.1168161e+02  -6.8130323e-01   3.0405581e+02  -1.3714465e+01   2.4023645e+02   1.4518503e+01   5.4582097e+02   5.4346452e+00   2.9520387e+02  -9.9966323e+00   7.9717419e+01   1.6520422e+02   1.1009032e+02   1.0463742e+01   2.3542677e+02   1.3930697e+01   2.0504903e+02  -1.3050052e+01   4.4607605e+02   3.3347382e+01   2.9346581e+02   1.2385316e+01   2.3171742e+02   5.3038968e+00   1.3817742e+01   1.0863329e+02   1.7637419e+02   2.9813548e+00   2.6548871e+02   1.3835742e+01   3.1574935e+02   1.2830374e+01   2.1987323e+02   4.8912723e+01   2.5930581e+02   1.2623425e+02   1.1783129e+02   1.2594446e+02   2.6611516e+02   3.0013690e+01   1.6767806e+02   2.4023543e+02   3.4332097e+02   1.0022755e+02   3.3891000e+02  -6.1509677e-02   2.6792258e+02   2.8597806e+01   4.0721605e+02   3.5266182e+01   3.4945323e+02   4.4296323e+01   3.4212581e+01   2.3044493e+02   3.5818129e+02   6.2463884e+01
   3.3171636e+02   1.1836327e+01   5.6593636e+02   2.4870545e+01   3.7958091e+02   2.5478073e+01   4.6293364e+02   1.9934400e+01   1.0638455e+02   1.1347833e+02   5.5871545e+02   2.0870036e+01   4.8657909e+02   1.3890095e+02   4.0257000e+02   1.4981673e+01   6.1161091e+02   3.3537491e+01   6.1889636e+02   5.3499200e+01   4.7091273e+02   2.0925164e+01   2.9310273e+02   1.1319964e+01   4.0929727e+02   2.8967127e+01   5.0079818e+02   2.8928873e+01   3.9970182e+02   3.8742036e+01   1.1211818e+02   1.5651145e+02   9.9609273e+02   9.9398945e+01   3.0057273e+02   2.3910545e+01   6.6408091e+02   2.4373527e+01   2.6567182e+02   6.6777164e+01   2.0170091e+02   1.5319665e+02   4.6826273e+02   2.0208073e+01   5.2732273e+02   1.4157818e+01   2.6960091e+02  -5.8680727e+00   3.0440364e+02  -2.7058655e+01   1.2499364e+02   8.7714145e+01   3.3693182e+02   2.7741818e+01   3.4584273e+02   2.3784400e+01   4.9255398e+02   2.3545613e+01   8.1309545e+02   1.0993273e+01   4.1083000e+02   4.8254182e+00   2.3607545e+02   1.5255782e+01   8.2758727e+02   4.9421091e+00   3.1289455e+02  -1.8222473e+01   3.3302398e+02   4.4588013e+01   3.9445909e+02   1.1648727e+01   2.2883909e+02   4.2758327e+01   7.3290000e+01   1.9666044e+02   1.6578484e+02   5.0291484e+00   2.3963323e+02  -4.9835613e+00   2.1897065e+02  -1.0589419e+00   2.7845161e+02  -3.6429032e+00   3.1771581e+02  -1.8187265e+01   2.9123645e+02   1.4098503e+01   5.9748097e+02   1.9261845e+01   3.1572387e+02   5.3117677e+00   7.1957419e+01   1.5134502e+02   1.2475032e+02   9.0009419e+00   2.5380677e+02   1.3790297e+01   1.8909903e+02   2.7594839e-01   5.4664605e+02   3.5391782e+01   2.9151581e+02   1.6831316e+01   2.6476742e+02   4.9898968e+00   1.9577742e+01   7.3462490e+01   1.9404419e+02  -5.0522452e+00   2.9500871e+02   2.8541419e+00   3.0569935e+02   1.1214374e+01   1.9458323e+02   7.6745923e+01   2.3783581e+02   8.0001845e+01   1.1135129e+02   1.2774286e+02   2.5215516e+02   2.7700490e+01   1.8105806e+02   2.5130503e+02   3.5261097e+02   1.0910435e+02   3.3748000e+02   1.8432890e+01   2.4707258e+02   2.5058065e+00   3.2574605e+02   3.5643782e+01   2.9679323e+02   2.9509123e+01   3.2552581e+01   2.4838773e+02   3.4771129e+02   3.9541484e+01
   3.1319636e+02   2.1697927e+01   5.5836636e+02   2.9716145e+01   3.6663091e+02   2.2514073e+01   4.0078364e+02   2.4186400e+01   8.0524545e+01   1.8616713e+02   6.2152545e+02   3.5705236e+01   5.4034909e+02   1.3888935e+02   4.2766000e+02   3.0264473e+01   5.7461091e+02   1.2457491e+01   6.5846636e+02   3.8573600e+01   4.8134273e+02   2.1000764e+01   2.9943273e+02   1.8953564e+01   5.0967727e+02   7.0672727e-01   5.1670818e+02   1.2706073e+01   4.1075182e+02   2.8238036e+01   1.0778818e+02   1.4456785e+02   8.8176273e+02   1.1835535e+02   2.9161273e+02   7.5373455e+00   4.7122091e+02   1.3942327e+01   2.8238182e+02   2.7490364e+01   1.8474091e+02   2.2336345e+02   4.8426273e+02  -3.6919273e+00   5.4490273e+02   2.4814182e+00   3.3108091e+02   9.3535273e+00   2.9530364e+02  -1.2000655e+01   1.2875364e+02   5.3123345e+01   2.8160182e+02   9.8382182e+00   3.5874273e+02   1.6752400e+01   4.8626398e+02   2.0278813e+01   8.5509545e+02  -3.3667273e+00   3.9417000e+02   8.6782182e+00   2.4911545e+02   2.4362582e+01   7.0177727e+02   7.2869091e+00   4.3484455e+02   3.8315273e+00   3.8269398e+02   6.2234413e+01   3.5255909e+02  -8.5192727e+00   2.8521909e+02   1.5587927e+01   1.0200000e+02   1.8379364e+02   1.5359484e+02   5.4343484e+00   2.5978323e+02  -3.4305561e+01   2.4688065e+02   1.4898258e+01   2.8387161e+02  -2.3166503e+01   3.0162581e+02   7.5993548e-01   2.9118645e+02   5.8250323e-01   5.7106097e+02   1.0465445e+01   3.3215387e+02   6.1873677e+00   6.3577419e+01   1.4520542e+02   9.8750323e+01   2.6509419e+00   2.3675677e+02  -1.0357032e+00   2.1752903e+02   9.1548387e-02   5.2012605e+02   2.1563382e+01   3.1346581e+02   4.1115316e+01   2.8295742e+02   1.5394697e+01   2.9627742e+01   1.4631849e+02   1.8523419e+02   1.0602555e+01   3.0691871e+02   1.5613419e+00   2.7984935e+02   1.3092374e+01   1.9977323e+02   8.7810723e+01   2.6368581e+02   9.7173845e+01   8.3301290e+01   1.7022686e+02   2.7701516e+02   1.1001690e+01   1.5095806e+02   2.7414303e+02   3.7508097e+02   1.1164675e+02   3.8886000e+02   1.6222490e+01   2.0616258e+02   1.4258606e+01   3.4497605e+02   3.3005382e+01   3.5884323e+02   5.5505123e+01   2.5072581e+01   1.5279613e+02   4.0894129e+02   8.3353084e+01
   3.3166636e+02   1.7460327e+01   5.9265636e+02   3.1072945e+01   3.4025091e+02   2.2384473e+01   4.0888364e+02   2.2584000e+00   1.1176455e+02   1.1637793e+02   6.1085545e+02   2.4988836e+01   5.1600909e+02   1.1497655e+02   3.9733000e+02   8.2108727e+00   5.8165091e+02   2.0034291e+01   6.9099636e+02   6.0501200e+01   4.4276273e+02  -1.1528364e+00   3.2881273e+02   2.9273164e+01   5.2829727e+02   3.3071273e+00   4.9489818e+02   1.9640873e+01   4.1379182e+02   3.7564836e+01   1.0868818e+02   1.5468585e+02   9.4719273e+02   1.2512095e+02   2.9928273e+02   5.1637455e+00   4.4717091e+02  -1.1513673e+01   2.6314182e+02   3.2879564e+01   1.9603091e+02   2.3198025e+02   4.1183273e+02   1.5482473e+01   5.6801273e+02   3.8162618e+01   3.3141091e+02  -1.9128727e+00   3.1263364e+02  -1.6667055e+01   1.3566364e+02   1.2890055e+02   3.2245182e+02   2.6202182e+00   3.1850273e+02   2.6681600e+01   4.3560398e+02   3.9901613e+01   7.9980545e+02   5.6472727e-02   3.6974000e+02   1.6012618e+01   2.3373545e+02  -1.0837018e+01   5.8286727e+02  -9.4802909e+00   3.9260455e+02   2.9730727e+01   4.0202398e+02   4.6978013e+01   3.9536909e+02   4.2865927e+01   3.2978909e+02  -9.3767273e-01   7.4430000e+01   2.6789924e+02   1.8378484e+02  -5.1208516e+00   2.4825323e+02  -2.0143161e+01   2.1712065e+02  -1.3000942e+01   2.9245161e+02  -3.6629032e+00   2.8814581e+02  -4.3016645e+00   2.5804645e+02   2.7537032e+00   5.9291097e+02   1.4274452e+00   3.5277387e+02  -3.2232258e-02   8.8437419e+01   1.5931662e+02   1.0671032e+02   1.8634142e+01   2.5351677e+02   2.6143497e+01   1.9376903e+02  -5.0576516e+00   5.5312605e+02  -6.3166180e+00   2.9989581e+02   2.5160916e+01   2.7947742e+02   4.1530968e+00   2.8527742e+01   1.0302649e+02   2.7785419e+02  -7.0470452e+00   3.2919871e+02   9.4989419e+00   2.8688935e+02  -1.2860826e+01   2.3268323e+02   8.6367923e+01   2.0740581e+02   9.8916245e+01   1.4149129e+02   1.4162166e+02   2.6687516e+02   2.6242890e+01   1.4524806e+02   2.3554983e+02   3.6156097e+02   1.4810835e+02   3.0077000e+02  -4.5903097e+00   2.4187258e+02   6.5918065e+00   3.4978605e+02   4.9620582e+01   3.2736323e+02   3.1873523e+01   6.1972581e+01   2.4860413e+02   3.8742129e+02   8.8454684e+01
   3.5928636e+02   2.1200727e+01   5.7317636e+02   3.4051345e+01   4.4358091e+02   1.9688073e+01   3.9035364e+02   3.5160800e+01   8.9474545e+01   1.4788113e+02   5.8157545e+02   4.9471236e+01   4.0415909e+02   1.7973455e+02   4.5442000e+02   8.2636727e+00   5.4842091e+02   2.9122691e+01   5.9132636e+02   6.4564800e+01   4.1472273e+02   2.6420364e+01   3.3514273e+02   7.9067636e+00   4.6867727e+02   2.4567273e+00   5.3255818e+02   2.5818073e+01   3.8941182e+02   2.4515236e+01   1.3059818e+02   1.6770305e+02   9.3576273e+02   1.0346535e+02   3.0971273e+02   1.3659345e+01   4.6798091e+02   1.6871527e+01   2.1562182e+02   2.6831164e+01   1.7341091e+02   2.3407985e+02   3.7902273e+02   5.6872727e+00   5.6832273e+02   1.7557818e+01   3.1008091e+02  -4.9664727e+00   2.7759364e+02  -1.9153855e+01   1.3580364e+02   2.0822935e+02   3.2483182e+02   9.7098182e+00   2.2346273e+02   4.6248000e+00   4.1726398e+02   2.2988813e+01   7.5456545e+02  -1.3224327e+01   4.3041000e+02   7.1090182e+00   2.6692545e+02   1.1977782e+01   8.1996727e+02   1.2831709e+01   3.8060455e+02   7.5007273e+00   3.6150398e+02   6.2879613e+01   3.5941909e+02  -2.5807273e-01   2.6511909e+02  -7.9040727e+00   7.8430000e+01   2.7762924e+02   1.9407484e+02  -1.2740516e+00   2.1206323e+02   2.0320387e+00   2.1264065e+02  -1.1602542e+01   2.5140161e+02  -1.4998903e+01   2.9967581e+02  -2.5984065e+01   2.2008645e+02  -8.1094968e+00   5.8329097e+02  -1.4752955e+01   3.0634387e+02   2.0252168e+01   1.0062742e+02   1.5058142e+02   1.2423032e+02   6.7125419e+00   2.3985677e+02   1.3526297e+01   2.1638903e+02  -1.4372516e+00   4.7574605e+02   2.2593782e+01   3.0246581e+02   1.0955316e+01   2.7923742e+02   1.8452297e+01   2.8717742e+01   1.0735129e+02   2.8042419e+02   1.8797355e+01   2.7757871e+02  -1.0421458e+01   2.9922935e+02   4.7319742e+00   1.9220323e+02   1.2093632e+02   2.1949581e+02   1.1998905e+02   1.4973129e+02   1.4382246e+02   2.6154516e+02   1.8092903e+00   1.9662806e+02   2.0119943e+02   3.3761097e+02   1.1326435e+02   3.7310000e+02   1.2773290e+01   2.3968258e+02   7.9070065e+00   3.4069605e+02   3.1587782e+01   3.5912323e+02   5.8572723e+01   3.4212581e+01   2.1782493e+02   3.5423129e+02   6.6629884e+01
   3.5090636e+02   2.8491127e+01   5.9532636e+02   1.8089345e+01   4.7934091e+02   1.7877273e+01   4.6493364e+02   2.9774400e+01   9.7804545e+01   1.0811473e+02   5.8795545e+02   1.8910836e+01   4.2676909e+02   1.7383575e+02   3.9547000e+02   1.3739673e+01   5.2251091e+02   3.0195491e+01   5.7818636e+02   6.0476000e+01   4.6724273e+02   7.3187636e+00   2.9953273e+02   4.2355636e+00   4.3100727e+02   2.8620327e+01   5.4970818e+02   2.4016073e+01   4.1584182e+02   4.3020836e+01   1.1159818e+02   1.5017305e+02   8.6481273e+02   7.8431345e+01   2.9957273e+02   7.1054545e-01   4.5789091e+02   1.7287273e+00   3.0581182e+02   2.1185964e+01   1.8489091e+02   1.8349145e+02   3.9016273e+02   9.5060727e+00   5.6606273e+02   1.0688618e+01   3.0037091e+02  -5.0896727e+00   3.0306364e+02  -1.8711455e+01   1.1747364e+02   1.5945575e+02   3.5669182e+02   3.1691018e+01   2.7974273e+02   3.5312400e+01   4.4821398e+02   2.3752813e+01   8.3394545e+02   2.1135273e+01   6.3307000e+02   5.2362182e+00   2.3164545e+02   1.7710182e+01   7.3472727e+02  -2.3490909e+00   3.3932455e+02   5.8531273e+00   3.4707398e+02   5.0464013e+01   3.7398909e+02   2.1956327e+01   2.8245909e+02   5.6587273e+00   5.6100000e+01   2.2365564e+02   1.6392484e+02   1.1707948e+01   2.3211323e+02  -9.9519613e+00   2.3069065e+02   5.4834581e+00   2.9407161e+02  -1.4552503e+01   2.8767581e+02  -2.6454065e+01   2.3018645e+02   7.6525032e+00   5.5339097e+02   7.6890452e+00   2.9867387e+02   1.3675768e+01   8.9767419e+01   1.4669022e+02   8.9230323e+01   1.7552542e+01   2.4437677e+02   1.5214697e+01   1.7028903e+02   2.4110748e+01   5.2631605e+02   2.9018182e+01   3.0480581e+02   1.7858116e+01   2.9533742e+02   1.5264297e+01   3.8287742e+01   9.3435690e+01   2.4576419e+02   1.4140155e+01   2.8510871e+02  -7.6938581e+00   3.7546935e+02   5.0527742e+00   2.0058323e+02   5.9225923e+01   1.0535581e+02   2.7436025e+02   1.7226129e+02   1.3640006e+02   2.6315516e+02   1.0870490e+01   1.8357806e+02   2.1281343e+02   3.6646097e+02   1.3209635e+02   3.3196000e+02   1.7244903e+00   2.3083258e+02   2.3565006e+01   3.5878605e+02   3.6420582e+01   3.4836323e+02   5.3573523e+01   2.1212581e+01   2.5115493e+02   3.3256129e+02   5.3273484e+01
   3.4785636e+02   1.3925127e+01   5.8632636e+02   5.5669345e+01   4.0463091e+02   3.0524073e+01   3.9469364e+02   1.5433600e+01   1.5295455e+02   8.8322727e+01   5.6590545e+02   1.8674836e+01   5.8286909e+02   5.7777455e+00   3.8347000e+02   4.2799673e+01   6.4356091e+02   3.8981491e+01   6.3665636e+02   3.1508400e+01   4.4757273e+02   1.1823636e+00   3.0272273e+02   3.9803636e+00   4.9800727e+02  -1.6996727e+00   5.4651818e+02   9.8912727e+00   4.0227182e+02   3.5676436e+01   1.5925818e+02   1.5064025e+02   8.9419273e+02   4.9740945e+01   3.1790273e+02   1.4384145e+01   4.5693091e+02   4.2755527e+01   2.5805182e+02   1.1956764e+01   1.8751091e+02   1.8961185e+02   4.4750273e+02  -2.0751127e+01   5.6311273e+02   4.0294618e+01   3.3080091e+02  -1.3840727e+00   2.9501364e+02  -1.6745455e-01   1.2728364e+02   1.2615095e+02   2.9474182e+02   7.4970182e+00   3.7993273e+02   7.6720000e-01   5.1721398e+02   1.3372813e+01   8.5694545e+02   6.6752727e+00   5.6955000e+02   1.1647818e+01   2.4797545e+02   3.4037818e+00   5.8434727e+02  -9.8886909e+00   3.1851455e+02  -4.6720727e+00   3.6769398e+02   4.0814413e+01   3.8569909e+02   3.4995273e+00   2.8145909e+02   2.8887273e+00   8.0670000e+01   1.9326004e+02   1.9002484e+02  -7.0000516e+00   2.3701323e+02   1.5660387e+00   2.3997065e+02  -3.3989419e+00   2.5683161e+02   4.8066968e+00   2.8543581e+02  -1.4414865e+01   2.3508645e+02   1.7360503e+01   5.5567097e+02   3.1216645e+01   3.0029387e+02   2.6506168e+01   9.0097419e+01   1.3666382e+02   9.9370323e+01   3.3213419e+00   2.5066677e+02   2.6851497e+01   1.9347903e+02   9.4955484e+00   5.9474605e+02   2.1933782e+01   2.7623581e+02   9.6637161e+00   2.3452742e+02   2.4369097e+01   2.9047742e+01   1.3174489e+02   2.6585419e+02  -7.3170452e+00   2.7748871e+02  -1.1554258e+01   3.1974935e+02   3.3203742e+00   2.3415323e+02   3.8160323e+01   1.0464581e+02   2.7422705e+02   1.5487129e+02   1.2569126e+02   2.7944516e+02   1.0757290e+01   1.9815806e+02   2.7750703e+02   3.4894097e+02   1.1516795e+02   3.3720000e+02   1.7975290e+01   2.1778258e+02   2.9609006e+01   3.3207605e+02   5.5227382e+01   3.3193323e+02   6.2507923e+01   2.8692581e+01   1.7112653e+02   2.7894129e+02   5.9653084e+01
   3.6014636e+02   2.3271927e+01   6.1112636e+02   1.8115345e+01   4.9710091e+02   1.5216473e+01   4.6997364e+02   1.4701200e+01   1.0395455e+02   1.3748273e+02   5.6990545e+02   2.1483636e-01   6.3505909e+02   2.9502545e+01   3.9042000e+02   1.4293673e+01   6.1480091e+02   3.1952291e+01   6.9789636e+02   4.7469200e+01   4.7114273e+02   3.4056764e+01   2.7333273e+02   1.1371564e+01   5.1062727e+02  -7.7992727e+00   5.5551818e+02   1.6361273e+01   4.3560182e+02   3.0820036e+01   1.3868818e+02   1.9390585e+02   8.9043273e+02   3.1761745e+01   3.2171273e+02  -1.3590655e+01   5.4227091e+02   1.7408327e+01   2.7962182e+02   2.0091164e+01   1.8593091e+02   2.3383825e+02   4.2826273e+02  -2.1619273e+00   5.6443273e+02   5.1549018e+01   3.6503091e+02   7.1175273e+00   3.1244364e+02  -6.2718545e+00   1.3780364e+02   1.4820935e+02   2.9012182e+02   5.4366182e+00   3.4027273e+02   1.9750000e+01   4.6050398e+02   3.1389613e+01   8.9213545e+02   6.7700727e+00   5.3893000e+02  -4.0925818e+00   2.9211545e+02   5.0625818e+00   7.8886727e+02   1.2469709e+01   4.2441455e+02   1.7375927e+01   4.0669398e+02   4.7744413e+01   3.4422909e+02  -1.0852873e+01   2.8716909e+02  -7.1880727e+00   8.0240000e+01   1.5448444e+02   1.9897484e+02  -1.6816052e+01   2.4539323e+02   1.4845639e+01   2.3912065e+02  -1.0860942e+01   2.8378161e+02  -6.1093032e+00   2.9419581e+02  -2.4215665e+01   2.4708645e+02   3.3005032e+00   5.2320097e+02   1.8394245e+01   3.4039387e+02  -2.3183226e-01   9.9247419e+01   1.6831182e+02   8.9230323e+01  -3.9674581e+00   2.6270677e+02   1.2598297e+01   1.8166903e+02  -9.7096516e+00   5.2845605e+02   4.0236982e+01   2.6170581e+02   1.9066116e+01   2.2261742e+02   2.1891897e+01   2.4577742e+01   8.6632490e+01   2.5118419e+02   2.2616555e+01   2.6343871e+02  -1.0340258e+01   2.8998935e+02   3.0911742e+00   2.5753323e+02   2.7099923e+01   1.5587581e+02   1.9374865e+02   1.5792129e+02   1.1554726e+02   2.6658516e+02   4.1736090e+01   2.1834806e+02   2.9160183e+02   3.2213097e+02   1.0545275e+02   3.8348000e+02   1.9322890e+01   2.2002258e+02   1.4529806e+01   3.6755605e+02   3.3818982e+01   3.2879323e+02   2.4569123e+01   3.3592581e+01   1.9049453e+02   3.3171129e+02   7.4051484e+01
   3.6024636e+02   2.4453927e+01   6.0512636e+02   3.1215345e+01   4.9972091e+02   1.0436873e+01   4.2583364e+02   2.1232400e+01   1.3171455e+02   1.0335193e+02   5.7966545e+02   2.2624036e+01   5.5343909e+02  -4.1078545e+00   3.5204000e+02  -7.3592727e-01   5.6813091e+02   1.2875891e+01   7.9599636e+02   4.0191200e+01   4.5957273e+02   1.9602364e+01   3.1386273e+02  -2.8208364e+00   4.6229727e+02   2.5871273e+00   5.2446818e+02   1.4415273e+01   4.4694182e+02   3.7052836e+01   1.3535818e+02   1.9503225e+02   9.3871273e+02   5.0559345e+01   3.5100273e+02   3.1596145e+01   5.0779091e+02   2.1116727e+01   2.4919182e+02   3.3235564e+01   1.6751091e+02   2.6531185e+02   3.9921273e+02  -7.9279273e+00   6.1632273e+02   4.2397818e+01   3.4460091e+02  -3.6780727e+00   3.8887364e+02  -2.4246255e+01   1.2018364e+02   1.6880895e+02   3.2374182e+02   8.8970182e+00   2.4779273e+02   3.3628400e+01   4.2436398e+02   3.0760813e+01   7.7928545e+02   2.8418073e+01   4.4831000e+02   1.4967018e+01   2.4107545e+02   7.6657818e+00   8.7377727e+02  -3.2330909e+00   3.9393455e+02  -5.9956727e+00   4.4183398e+02   4.1403213e+01   3.3650909e+02   1.2814727e+01   2.9535909e+02   2.6246727e+01   8.1910000e+01   1.7202084e+02   1.5802484e+02   8.4994839e-01   2.2701323e+02   2.3126039e+01   2.4197065e+02   1.2721058e+01   2.6035161e+02  -2.4144903e+01   2.3119581e+02   1.4443355e+00   2.0756645e+02   5.4621032e+00   5.9077097e+02   4.8386452e+00   3.1263387e+02   2.1418968e+01   8.4907419e+01   1.6988902e+02   9.6610323e+01   1.6062142e+01   2.4280677e+02   8.7202968e+00   2.1162903e+02   3.4735484e+00   5.4088605e+02   2.8762582e+01   1.7604581e+02   1.3638916e+01   2.2557742e+02   1.4655097e+01   1.7667742e+01   8.6755290e+01   2.6828419e+02   1.5388555e+01   2.6371871e+02  -7.9826581e+00   3.3093935e+02  -6.0448258e+00   2.4587323e+02   5.8312723e+01   1.5302581e+02   2.0935665e+02   1.5335129e+02   1.4848286e+02   2.6777516e+02   3.1260890e+01   1.8576806e+02   2.7273823e+02   3.7018097e+02   1.2146875e+02   3.5358000e+02   2.1664890e+01   2.1030258e+02   1.3017406e+01   3.5678605e+02   3.5490582e+01   3.7641323e+02   1.6379523e+01   4.0832581e+01   1.8305533e+02   3.5937129e+02   7.5838684e+01
   3.0047636e+02   2.2765527e+01   5.7774636e+02   4.1355745e+01   3.6196091e+02   1.5837673e+01   4.6221364e+02   1.9892000e+01   1.4847455e+02   9.2351127e+01   5.7433545e+02   8.4804364e+00   5.5791909e+02   6.7737455e+00   4.3252000e+02   7.1156727e+00   5.5732091e+02   3.3080691e+01   7.3922636e+02   4.2922800e+01   3.9024273e+02   1.5048764e+01   3.5214273e+02  -1.4023236e+01   5.1743727e+02   1.3795927e+01   4.8084818e+02   2.3284873e+01   4.3522182e+02   4.0470436e+01   1.2949818e+02   1.9588105e+02   9.0114273e+02   5.4334945e+01   2.9181273e+02   1.0901345e+01   5.1751091e+02   3.7529127e+01   2.3700182e+02   4.0020764e+01   1.8884091e+02   2.0131545e+02   4.6640273e+02   3.5468727e+00   5.4216273e+02   1.2750618e+01   2.7189091e+02   3.4228727e+01   2.4282364e+02  -1.0372255e+01   1.1528364e+02   1.5725095e+02   3.5483182e+02   1.2309818e+01   2.8884273e+02   1.9244400e+01   4.4593398e+02   2.8465213e+01   9.0770545e+02   1.4904473e+01   5.8645000e+02  -1.0224182e+01   2.4226545e+02   3.0240582e+01   9.4439727e+02   1.5407309e+01   3.0484455e+02   4.8915273e+00   4.1217398e+02   4.3546013e+01   3.1703909e+02   1.2372327e+01   2.8916909e+02   4.0319273e+00   7.0430000e+01   1.9864924e+02   1.8311484e+02   4.2627484e+00   2.2820323e+02   1.3170839e+01   2.4997065e+02   5.9910581e+00   2.7183161e+02  -9.0133032e+00   2.0438581e+02  -1.9500865e+01   2.6075645e+02  -6.0309677e-01   5.3477097e+02  -4.1113548e+00   3.2272387e+02   8.7117677e+00   1.0228742e+02   1.3720862e+02   9.1750323e+01   1.9020942e+01   2.5670677e+02   2.2508297e+01   1.9404903e+02  -7.1700516e+00   5.5045605e+02   2.0706982e+01   2.2666581e+02   1.5299316e+01   2.5185742e+02   3.0072697e+01   3.5097742e+01   1.8407089e+02   2.4342419e+02   1.2047355e+01   2.9181871e+02   1.0934194e-01   3.0774935e+02   1.3140374e+01   2.3320323e+02   8.4046323e+01   9.3925806e+01   2.6542465e+02   1.5316129e+02   1.0596806e+02   2.7096516e+02   8.7256903e+00   1.6410806e+02   2.4637103e+02   3.3727097e+02   1.2910155e+02   3.6682000e+02   2.4655690e+01   2.4883258e+02   5.5050065e+00   3.7507605e+02   2.6647382e+01   3.1684323e+02   4.5285123e+01   2.0262581e+01   1.9756093e+02   3.3499129e+02   5.8169084e+01
   3.4700636e+02   1.9183127e+01   5.8627636e+02   2.2293345e+01   3.5749091e+02   1.2675273e+01   4.1464364e+02   9.8876000e+00   1.1533455e+02   1.4923233e+02   5.3500545e+02   1.2286836e+01   5.5205909e+02   2.9522545e+01   3.9481000e+02   7.5247273e-01   5.6346091e+02   4.2389491e+01   7.3837636e+02   3.5750800e+01   4.7067273e+02   1.1443636e+00   2.9705273e+02   2.6639636e+00   3.2219727e+02   1.3705127e+01   4.3160818e+02  -1.0205927e+01   4.8489182e+02   2.1216836e+01   1.6116818e+02   2.1167745e+02   8.6990273e+02   2.6544145e+01   2.5033273e+02  -2.0254545e-02   4.8279091e+02   1.2636727e+01   2.7238182e+02   3.6760364e+01   1.8703091e+02   1.4375025e+02   4.9235273e+02  -3.9591273e+00   5.0569273e+02   2.5618218e+01   2.5532091e+02   6.2844327e+01   2.7835364e+02  -1.4164655e+01   9.7233636e+01   9.8834945e+01   3.2602182e+02   3.5804618e+01   3.6203273e+02   2.8539200e+01   5.0360398e+02   6.5116130e+00   1.0152355e+03  -9.1279273e+00   4.7483000e+02   5.2754182e+00   2.3392545e+02   1.9577782e+01   7.7948727e+02  -1.0689891e+01   3.2541455e+02  -4.1407273e-01   3.6098398e+02   5.0781213e+01   3.8441909e+02   1.2411927e+01   2.6730909e+02   6.3507273e+00   6.2720000e+01   1.7802604e+02   1.9559484e+02   5.5543484e+00   1.9858323e+02   2.9400439e+01   2.4578065e+02   1.3662581e+00   2.4792161e+02  -1.5480503e+01   2.1357581e+02  -3.4286065e+01   2.5194645e+02   1.6241703e+01   4.1348097e+02   3.6184516e-01   3.3115387e+02   3.6227368e+01   8.5047419e+01   1.3201782e+02   7.6990323e+01   1.2921742e+01   2.4546677e+02   1.9887497e+01   2.1323903e+02   1.2484748e+01   5.8993605e+02   7.2685820e+00   2.7061581e+02   1.2833316e+01   2.4352742e+02   1.2689097e+01   1.0237742e+01   1.0972969e+02   1.9514419e+02   2.2897548e+00   2.9957871e+02  -8.1458065e-02   3.1212935e+02   4.0299742e+00   2.3149323e+02   7.2983123e+01   1.8897581e+02   1.9396065e+02   2.0364129e+02   1.2350966e+02   2.6458516e+02   2.0096090e+01   2.4038806e+02   1.7793863e+02   3.4561097e+02   1.0028435e+02   3.4901000e+02   2.0890490e+01   2.4526258e+02   2.2600606e+01   3.7017605e+02   3.4899382e+01   3.4169323e+02   3.8587123e+01   1.8122581e+01   1.6640213e+02   3.1937129e+02   6.8998684e+01
   3.4890636e+02   7.4611273e+00   6.3408636e+02   4.0138545e+01   3.6282091e+02   1.6098873e+01   4.4616364e+02   1.9036000e+01   1.0919455e+02   1.5958353e+02   5.0400545e+02   1.5246836e+01   6.2657909e+02   9.0945455e-02   4.3785000e+02   2.8729273e+01   7.1175091e+02   1.3362909e+00   7.2999636e+02   4.9611200e+01   4.9567273e+02  -2.3356364e+00   2.7772273e+02   9.0203636e+00   4.4200727e+02   2.5500327e+01   4.0703818e+02   2.3759673e+01   4.6265182e+02   2.9516036e+01   1.1835818e+02   1.8768225e+02   9.5752273e+02   4.4584545e+01   2.5738273e+02  -1.9484255e+01   4.3827091e+02   1.8198327e+01   2.4995182e+02   1.1034764e+01   1.7736091e+02   2.2371385e+02   4.0921273e+02   1.6502073e+01   5.7759273e+02  -1.2233782e+01   2.9127091e+02   5.1638327e+01   3.3978364e+02  -1.5649055e+01   1.3694364e+02   1.3051815e+02   2.9107182e+02   4.3790618e+01   3.9517273e+02  -5.4020000e+00   4.7812398e+02   2.9170013e+01   1.0187555e+03   1.0400473e+01   6.4174000e+02   2.4822618e+01   2.3421545e+02   1.5784582e+01   5.6544727e+02  -2.4666909e+00   2.8855455e+02  -1.1845273e+01   3.4540398e+02   5.9407613e+01   3.5274909e+02   1.7955273e+00   2.6221909e+02  -5.4320727e+00   1.1857000e+02   1.5070804e+02   1.7764484e+02   5.6103484e+00   2.0382323e+02   2.8071239e+01   2.3116065e+02   8.3958581e+00   2.6578161e+02  -1.2199303e+01   2.0733581e+02  -1.5936865e+01   2.7032645e+02  -4.7486968e+00   5.6434097e+02   9.7630452e+00   3.2891387e+02   2.1546568e+01   1.0162742e+02   1.3293142e+02   8.1280323e+01   2.0238542e+01   2.5975677e+02   4.6442968e+00   1.9690903e+02   4.7911484e+00   6.1683605e+02   4.9016582e+01   3.0842581e+02   2.2898516e+01   2.7495742e+02  -1.5303226e-02   2.1337742e+01   6.2601690e+01   2.4685419e+02   2.8129548e+00   2.7710871e+02  -2.0038581e+00   3.5869935e+02   4.2824374e+01   1.9744323e+02   7.6757123e+01   1.6178581e+02   2.3356585e+02   1.7426129e+02   1.6214006e+02   2.9530516e+02  -7.1715097e+00   3.6195806e+02   6.8783032e+01   3.2832097e+02   1.3128755e+02   3.6596000e+02   6.0044903e+00   2.2983258e+02   2.0075006e+01   3.7983605e+02   1.7216582e+01   3.2522323e+02   1.7424723e+01   2.1262581e+01   2.4586093e+02   2.8456129e+02   6.1203484e+01
   3.2947636e+02   1.8295527e+01   5.4451636e+02   1.0494145e+01   4.1049091e+02   3.0195273e+01   3.9126364e+02   3.0708000e+01   8.6144545e+01   1.5637753e+02   5.2404545e+02   4.8836364e+00   6.1943909e+02   1.3372145e+01   4.5904000e+02  -8.1959273e+00   6.3089091e+02   1.3615091e+01   7.3722636e+02   3.1232800e+01   4.9534273e+02   1.7640764e+01   2.8667273e+02   8.0743636e+00   4.6129727e+02   1.5147127e+01   4.4741818e+02   2.3289273e+01   4.9275182e+02   4.4488036e+01   1.5820818e+02   1.9168425e+02   1.0157627e+03   5.0875345e+01   2.8342273e+02  -2.9974545e+00   4.9365091e+02  -4.6207273e-01   2.4190182e+02   2.5008764e+01   2.0803091e+02   2.4050025e+02   4.6602273e+02   1.3057273e+01   5.4906273e+02   1.5938618e+01   3.1165091e+02   8.4197927e+01   3.0192364e+02  -4.4302545e+00   1.1171364e+02   1.5762655e+02   3.1545182e+02   2.7021818e-01   2.9646273e+02   1.8734800e+01   4.0026398e+02   1.1828813e+01   1.0530955e+03   4.9832727e+00   5.5998000e+02   4.0334182e+00   1.9330545e+02  -1.6602618e+01   5.0486727e+02  -1.1810291e+01   2.6255455e+02   6.8047273e+00   3.2912398e+02   6.7620013e+01   3.2245909e+02   3.0698727e+01   2.6497909e+02   5.7771273e+00   2.4176000e+02   1.0132836e+01   2.0949484e+02   4.9234839e-01   2.0406323e+02   1.3722039e+01   2.5531065e+02  -1.6626142e+01   2.5921161e+02  -2.3837032e+00   1.9767581e+02  -2.4014065e+01   2.5927645e+02   7.8453032e+00   5.7777097e+02  -1.9713548e+00   3.2329387e+02   1.1426168e+01   9.3527419e+01   1.2628942e+02   9.2800323e+01   3.2986942e+01   2.4808677e+02   7.0078968e+00   1.5890903e+02   3.0711484e+00   5.2574605e+02   3.7833782e+01   2.7946581e+02   2.6695316e+01   2.5442742e+02   3.4197097e+01   2.0437742e+01   9.5773690e+01   2.7447419e+02   4.4633548e+00   2.5014871e+02   8.2929419e+00   3.0646935e+02   2.5242774e+01   2.2449323e+02   9.2933123e+01   1.3611581e+02   2.0856945e+02   1.5345129e+02   1.7028486e+02   2.5101516e+02  -4.3983097e+00   3.7400806e+02   6.3299032e+01   3.4165097e+02   1.1275115e+02   3.8077000e+02   2.4159690e+01   2.1116258e+02   1.0088606e+01   3.0840605e+02   3.6260982e+01   3.5360323e+02   3.4494323e+01   3.6402581e+01   1.5283973e+02   3.3085129e+02   8.4170284e+01
   3.4771636e+02   2.4076327e+01   5.8308636e+02   2.7308545e+01   4.1882091e+02   6.4788727e+00   4.1707364e+02   1.4793200e+01   2.1195455e+02   5.9842727e+01   5.7166545e+02   2.3454036e+01   5.6857909e+02   1.3060945e+01   4.0204000e+02   1.4264073e+01   5.4556091e+02   4.6781491e+01   7.8751636e+02   3.0399600e+01   4.2872273e+02   1.4160364e+01   3.0829273e+02   2.0047636e+00   4.0529727e+02   5.4371273e+00   4.2936818e+02   6.0232727e+00   4.0189182e+02   2.5656836e+01   1.6044818e+02   1.7378505e+02   9.5076273e+02   4.8365345e+01   2.7195273e+02   1.0970145e+01   5.4441091e+02   1.9287127e+01   2.9714182e+02   5.5539564e+01   1.5389091e+02   2.2749145e+02   2.9692273e+02  -7.1747273e+00   7.0085273e+02   3.0905418e+01   1.0965091e+02   1.2573793e+02   2.9587364e+02  -3.0426255e+01   1.3247364e+02   1.4030575e+02   3.1107182e+02   7.0506182e+00   2.5136273e+02   2.6632800e+01   4.5955398e+02   1.7085613e+01   9.7185545e+02   7.0624727e+00   4.8403000e+02   8.8694182e+00   2.6111545e+02   2.6112582e+01   7.7320727e+02  -1.2517491e+01   4.0189455e+02  -2.5247273e-01   4.2921398e+02   8.4182813e+01   3.3222909e+02   6.0571273e+00   3.2497909e+02   3.6371273e+00   2.4357000e+02   2.4138036e+01   1.7397484e+02  -6.6660516e+00   2.5030323e+02   9.9728387e+00   2.1178065e+02  -3.5337419e+00   3.3192161e+02  -1.6250503e+01   2.0143581e+02  -2.6414865e+01   2.3642645e+02   2.1863303e+01   5.7267097e+02   9.2466452e+00   3.1244387e+02   1.9104168e+01   8.6527419e+01   1.5641942e+02   1.0628032e+02   4.4378542e+01   2.4861677e+02   2.0654968e+00   2.1481903e+02   2.8283484e+00   5.6474605e+02   9.8037820e+00   2.8556581e+02   3.4687316e+01   2.6166742e+02  -7.4721032e+00   3.9147742e+01   7.8606890e+01   2.2523419e+02   2.4352555e+01   3.0543871e+02  -1.4102581e+00   3.6041935e+02  -5.9322581e-01   1.8368323e+02   1.0442792e+02   9.8305806e+01   2.5316425e+02   1.7026129e+02   2.2251006e+02   2.7749516e+02   3.8232903e+00   3.8976806e+02   7.4558232e+01   3.5356097e+02   9.9798348e+01   3.6515000e+02   2.9290323e-02   2.0687258e+02   1.2101806e+01   3.3155605e+02   5.1508982e+01   3.5841323e+02   2.1439523e+01   2.3642581e+01   2.4905053e+02   3.5685129e+02   6.0710284e+01
   3.5257636e+02   5.9275273e+00   4.9632636e+02   3.6249345e+01   3.9591091e+02   1.2171673e+01   4.3412364e+02   8.8092000e+00   1.5771455e+02   9.9891927e+01   5.4847545e+02   2.4639236e+01   6.0910909e+02   1.9578545e+01   4.2309000e+02   2.5200073e+01   5.1175091e+02   4.6436291e+01   8.6270636e+02   4.6474400e+01   4.4610273e+02   2.8529964e+01   2.9129273e+02   1.4314764e+01   5.4676727e+02  -1.7410473e+01   5.1065818e+02   1.4610073e+01   4.1975182e+02   3.8618036e+01   1.6339818e+02   2.1516905e+02   1.0827127e+03   5.1569345e+01   2.4561273e+02   3.8787345e+01   5.2751091e+02   3.2589127e+01   2.5400182e+02   2.8660764e+01   1.5655091e+02   2.0265865e+02   2.8311273e+02   2.3930073e+01   5.0964273e+02   1.9202218e+01   1.1875091e+02   1.0719993e+02   2.5573364e+02  -2.0975055e+01   1.4333364e+02   1.6071695e+02   3.2431182e+02   5.5114182e+00   3.1688273e+02   2.7911200e+01   4.8860398e+02   1.5331613e+01   9.8161545e+02   3.8041673e+01   5.3083000e+02   4.6954182e+00   3.0945545e+02   4.2953818e+00   7.7715727e+02   5.9650909e-01   3.4693455e+02  -2.4256727e+00   4.2479398e+02   6.0626413e+01   3.5336909e+02   2.7655927e+01   3.0306909e+02  -8.8000727e+00   2.3776000e+02   1.7312836e+01   2.0378484e+02  -6.7085161e-01   1.7335323e+02   4.2748839e+01   2.7374065e+02  -9.7705419e+00   3.0402161e+02  -4.2585032e+00   2.0848581e+02  -1.3258865e+01   2.1808645e+02   4.1405032e+00   5.4853097e+02   5.5578452e+00   3.2420387e+02   6.4033677e+00   1.0395742e+02   1.5683502e+02   8.5330323e+01   4.2154542e+01   2.3946677e+02   1.9937497e+01   2.0285903e+02   9.3151484e+00   5.3940605e+02   2.5210982e+01   2.6880581e+02   1.8598116e+01   2.4619742e+02   1.9665497e+01   2.4387742e+01   9.3407690e+01   1.9995419e+02   1.5764955e+01   2.4333871e+02  -1.2062258e+01   3.2036935e+02   1.7800774e+01   1.9773323e+02   1.1149392e+02   6.8685806e+01   2.6858385e+02   1.6202129e+02   1.9178926e+02   2.9554516e+02   1.4089290e+01   3.8091806e+02   7.3886232e+01   3.7165097e+02   9.6251148e+01   3.3443000e+02   1.2716890e+01   2.4092258e+02   7.0780645e-01   4.1126605e+02   4.6842182e+01   3.2626323e+02   3.4961523e+01   4.0362581e+01   2.0871293e+02   3.3509129e+02   6.2971084e+01
   3.6490636e+02   8.5112727e-01   5.5670636e+02   2.3708945e+01   4.2844091e+02  -4.3072727e-01   4.5297364e+02   2.6111200e+01   2.5438455e+02   4.9018327e+01   5.7514545e+02   5.2256364e+00   6.6600909e+02   1.6166545e+01   3.8776000e+02   1.8076473e+01   5.3603091e+02   3.4493891e+01   6.5399636e+02   2.2081200e+01   4.4391273e+02   2.6151636e+00   3.2433273e+02   9.7715636e+00   4.5924727e+02   1.9311127e+01   5.0489818e+02   1.4980873e+01   4.5798182e+02   4.2219636e+01   1.7654818e+02   1.7978705e+02   8.5071273e+02   3.1369345e+01   3.1623273e+02   2.8427745e+01   5.4874091e+02   2.9740727e+01   2.7486182e+02   1.1801964e+01   1.7084091e+02   1.9666545e+02   3.3330273e+02   6.1048727e+00   6.1816273e+02   1.8890618e+01   1.1756091e+02   8.6335127e+01   2.7316364e+02  -3.7494545e+00   1.2337364e+02   1.4412375e+02   3.2688182e+02   3.1355818e+01   4.0936273e+02   2.1512800e+01   4.1398398e+02   3.2441213e+01   1.0749955e+03   4.4212727e+00   5.8550000e+02   3.8018182e+00   3.5016545e+02   5.8485818e+00   7.8058727e+02   1.5942109e+01   2.9946455e+02  -1.9388073e+01   3.9702398e+02   3.2848013e+01   3.9688909e+02   2.0124327e+01   2.7973909e+02  -8.9336727e+00   1.8538000e+02  -7.0167636e+00   1.6307484e+02  -2.4640516e+00   8.3973226e+01   1.4799924e+02   2.4278065e+02  -1.7623742e+01   2.7754161e+02  -8.4201032e+00   2.0257581e+02  -5.6460645e+00   2.8942645e+02  -1.8669677e-01   5.6582097e+02   1.8124645e+01   3.1358387e+02   1.5292968e+01   8.5577419e+01   1.5573542e+02   9.8660323e+01   2.5658142e+01   2.1689677e+02   7.9330968e+00   2.4128903e+02  -6.7092516e+00   5.2326605e+02   2.5552182e+01   3.0189581e+02   7.4709161e+00   2.3385742e+02  -2.6773032e+00   1.9817742e+01   8.7913290e+01   2.2666419e+02  -8.6618452e+00   2.6481871e+02   1.2359342e+01   3.4203935e+02  -3.2728258e+00   2.3706323e+02   6.1777523e+01   2.2706581e+02   9.7433445e+01   1.4773129e+02   1.1455246e+02   2.4373516e+02   3.4740903e+00   3.5515806e+02   7.2657032e+01   3.7746097e+02   1.0592635e+02   3.5996000e+02   5.9144903e+00   2.4040258e+02   1.5849406e+01   3.5464605e+02   6.4331782e+01   3.3679323e+02   3.7649123e+01   4.8882581e+01   2.5446133e+02   3.2456129e+02   6.9103484e+01
   3.6709636e+02   2.3385927e+01   5.4332636e+02   4.0249345e+01   3.8453091e+02   4.4892073e+01   4.4531364e+02   2.7864000e+01   2.1666455e+02   4.9465927e+01   5.7923545e+02   5.5843636e-01   6.2967909e+02   1.3629455e+00   3.7138000e+02   8.9068727e+00   5.5813091e+02   2.6015891e+01   8.6132636e+02   5.7874800e+01   4.8557273e+02   1.7852364e+01   2.9276273e+02   5.3057164e+01   4.5905727e+02   2.6706327e+01   5.6455818e+02   1.7298073e+01   4.5727182e+02   2.5946436e+01   1.3982818e+02   1.6429465e+02   9.4662273e+02   3.6076545e+01   3.4376273e+02   4.3175345e+01   4.7036091e+02   3.8541127e+01   3.3986182e+02   1.8461964e+01   1.9032091e+02   1.8291705e+02   3.4945273e+02  -4.9471273e+00   6.7427273e+02   1.2501818e+01   1.2294091e+02   1.1314473e+02   2.8330364e+02  -2.1370655e+01   1.0833364e+02   1.1708695e+02   2.6812182e+02   1.3386618e+01   3.8717273e+02   2.7668000e+01   4.3864398e+02   3.3808413e+01   9.5704545e+02  -9.0927273e+00   5.0198000e+02  -1.0046582e+01   3.4202545e+02   3.9697818e+00   6.6524727e+02  -2.5830691e+01   3.5622455e+02  -1.2928873e+01   3.7231398e+02   6.2354813e+01   4.3693909e+02  -5.0796727e+00   2.7216909e+02   1.7581927e+01   1.1814000e+02   1.6172436e+01   1.9830484e+02   3.1975484e+00   1.9633226e+01   1.3128644e+02   2.2683065e+02  -1.3777742e+01   3.4264161e+02  -7.7281032e+00   2.7110581e+02  -1.1508465e+01   2.6818645e+02   2.8025032e+00   5.2872097e+02   1.8372645e+01   3.0610387e+02   8.4213677e+00   9.1337419e+01   1.3232462e+02   9.0900323e+01   4.5758942e+01   2.6499677e+02   5.1750968e+00   2.7419903e+02   1.7077948e+01   5.1440605e+02   9.5509820e+00   2.9180581e+02   1.6848116e+01   2.3695742e+02   9.5046968e+00   2.7437742e+01   9.2113690e+01   2.6337419e+02  -3.9786452e+00   3.0233871e+02  -5.2122581e+00   3.4550935e+02   4.7395742e+00   1.9182323e+02   3.6736723e+01   1.8525581e+02   1.3234825e+02   1.5030129e+02   1.7210686e+02   2.3430516e+02   1.3608490e+01   3.5115806e+02   5.0837032e+01   3.7818097e+02   1.2196875e+02   3.5958000e+02   2.3614890e+01   2.6811258e+02   4.2026065e+00   3.9245605e+02   4.5206982e+01   3.1188323e+02   5.7451923e+01   4.8362581e+01   1.5269293e+02   3.0594129e+02   6.5923084e+01
   3.3124636e+02   3.3013927e+01   5.3527636e+02   4.1753345e+01   4.1753091e+02   3.4062073e+01   4.3359364e+02   7.6116000e+00   2.7161455e+02   7.6899273e+00   5.3385545e+02   1.7948836e+01   5.5091909e+02   2.6993745e+01   4.7733000e+02   2.3530873e+01   6.6584091e+02   2.4589091e+01   7.3856636e+02   5.2695600e+01   4.5934273e+02   7.5207636e+00   3.1191273e+02   1.4575164e+01   4.6048727e+02   2.2401927e+01   5.3593818e+02   8.3976727e+00   4.7275182e+02   5.1798036e+01   1.6173818e+02   1.8021185e+02   9.5981273e+02   4.9831345e+01   2.8014273e+02  -5.5950545e+00   4.5041091e+02   2.7607127e+01   2.1490182e+02   4.4508764e+01   2.1732091e+02   2.2699705e+02   3.5854273e+02   7.9356727e+00   6.2190273e+02   1.6951418e+01   1.1851091e+02   1.3292913e+02   2.8463364e+02  -1.4477055e+01   1.2209364e+02   1.4260615e+02   2.9431182e+02   3.3631418e+01   2.9555273e+02   1.3617600e+01   4.1402398e+02   1.5438013e+01   1.0258955e+03  -9.7407273e+00   4.8503000e+02   5.0794182e+00   2.6583545e+02  -1.8175018e+01   4.3567727e+02   1.3864909e+01   3.3927455e+02  -2.1902873e+01   3.9717398e+02   6.2746013e+01   4.1312909e+02   2.5445127e+01   2.5487909e+02   1.6155127e+01   1.2814000e+02   1.1842436e+01   1.9545484e+02  -8.1444516e+00   1.4393226e+01   1.4646564e+02   2.5883065e+02  -6.0977419e+00   3.4749161e+02  -6.0661032e+00   2.8386581e+02  -6.6692645e+00   2.5784645e+02   4.5797032e+00   5.5039097e+02   7.9790452e+00   3.3105387e+02   1.6995368e+01   7.5577419e+01   1.4363542e+02   8.3660323e+01   2.7718142e+01   2.5989677e+02   1.0493097e+01   2.4414903e+02  -1.0518052e+01   5.2231605e+02   2.5108182e+01   3.0594581e+02   7.6769161e+00   2.5233742e+02  -9.1570323e-01   1.9577742e+01   8.3412490e+01   2.2509419e+02  -5.6245161e-02   3.1595871e+02   3.6081419e+00   3.1322935e+02   1.6561974e+01   1.9892323e+02   7.6688723e+01   1.7106581e+02   1.0182345e+02   1.5978129e+02   1.1682846e+02   2.7815516e+02   6.7204903e+00   3.6119806e+02   6.7893832e+01   3.1851097e+02   1.2221235e+02   3.3115000e+02   7.2192903e+00   2.3707258e+02   9.3558065e+00   3.6283605e+02   3.1576582e+01   3.3384323e+02   5.4505123e+01   5.1882581e+01   2.2327133e+02   3.1842129e+02   5.5594684e+01
   3.6347636e+02   4.4055527e+01   5.1960636e+02   3.5766945e+01   5.3120091e+02   2.8058473e+01   3.9597364e+02  -6.3288000e+00   3.0661455e+02   8.2199273e+00   5.5276545e+02   1.4486036e+01   6.7096909e+02   1.2579745e+01   3.4152000e+02   1.0865673e+01   6.8013091e+02   1.5395891e+01   7.4299636e+02   5.0911200e+01   4.9181273e+02   2.8213164e+01   3.1143273e+02   7.4235636e+00   4.2886727e+02   2.0211527e+01   5.1493818e+02   3.2367673e+01   4.5175182e+02   4.3628036e+01   1.5282818e+02   1.8430465e+02   8.9709273e+02   3.6278945e+01   2.2804273e+02   2.1432945e+01   5.4484091e+02   1.8862727e+01   2.7386182e+02   2.3591964e+01   4.5774091e+02   6.3473455e+01   3.8150273e+02  -1.7111273e+00   6.3016273e+02   6.0710618e+01   1.1208091e+02   1.4611353e+02   2.9987364e+02  -2.3026255e+01   8.6373636e+01   5.5183745e+01   3.2798182e+02   3.6478182e+00   2.7760273e+02   4.6723600e+01   4.1560398e+02   3.1701613e+01   1.0211855e+03  -7.3139273e+00   4.9922000e+02  -1.7345782e+01   2.1021545e+02   3.0944582e+01   4.5567727e+02   5.1649091e+00   3.2808455e+02   7.3723273e+00   3.5769398e+02   5.7284413e+01   3.4569909e+02   2.5929527e+01   2.5540909e+02   2.7252727e+01   1.2700000e+02   4.4136364e+00   1.6378484e+02   9.4291484e+00   2.0203226e+01   1.4405084e+02   2.0112065e+02   1.5039058e+01   3.0183161e+02  -3.6533032e+00   2.7162581e+02  -1.8880065e+01   2.7242645e+02   5.9833032e+00   5.6501097e+02   6.2794452e+00   3.2967387e+02   2.1557677e+00   7.4907419e+01   1.4796902e+02   8.5470323e+01   3.2903342e+01   3.5685677e+02   2.1686297e+01   2.5681903e+02  -5.3416516e+00   5.2331605e+02  -6.9181803e-01   2.6780581e+02   3.1248116e+01   2.1995742e+02   6.6246968e+00   2.5957742e+01   7.9372090e+01   2.7218419e+02  -1.6253445e+01   2.5871871e+02  -4.9126581e+00   3.2384935e+02  -2.6676258e+00   1.9558323e+02   1.1205592e+02   1.8630581e+02   1.1279425e+02   1.6330129e+02   1.5487686e+02   2.6511516e+02   2.2436903e+00   4.4153806e+02   8.4326632e+01   3.6437097e+02   1.0545355e+02   3.3577000e+02   7.0896903e+00   1.5797258e+02   5.2038065e+00   3.1917605e+02   3.8259382e+01   3.3764323e+02   5.3581123e+01   3.4742581e+01   1.8230253e+02   3.5347129e+02   6.1030684e+01
   3.3100636e+02   1.5373127e+01   5.5732636e+02   3.8749345e+01   4.5806091e+02   1.8769673e+01   4.2693364e+02   4.3904400e+01   2.4066455e+02   2.9255927e+01   5.8738545e+02   3.1576436e+01   7.5134909e+02   1.2629345e+01   4.0500000e+02   1.0547273e+01   6.2637091e+02   7.2666909e+00   8.6713636e+02   4.9030000e+01   4.2738273e+02   2.6177564e+01   3.1481273e+02   3.3053164e+01   4.8476727e+02   2.8129527e+01   4.6817818e+02   1.3158473e+01   3.9475182e+02   4.6758036e+01   1.0735818e+02   1.8503225e+02   9.1852273e+02   3.7374545e+01   2.7090273e+02   1.7194145e+01   5.2893091e+02   2.9375527e+01   2.8157182e+02   4.4025164e+01   4.6370091e+02   2.5166545e+00   3.3445273e+02  -1.0177127e+01   6.7516273e+02   3.4170618e+01   1.1651091e+02   1.1003913e+02   2.9378364e+02  -3.2990545e+00   1.2404364e+02   1.8969015e+02   3.5160182e+02   3.8428218e+01   3.0746273e+02   1.1664800e+01   5.0098398e+02   2.4961213e+01   9.7009545e+02   1.2243273e+01   4.9498000e+02  -5.7658182e-01   1.7869545e+02  -4.2038182e+00   6.1753727e+02  -5.5438909e+00   3.8117455e+02   7.5051273e+00   4.2202398e+02   5.2328013e+01   3.3364909e+02   2.2663527e+01   2.9159909e+02  -1.2624727e+00   1.1733000e+02   1.5187236e+01   1.8816484e+02   1.8187484e+00   1.3543226e+01   1.3958364e+02   2.3145065e+02  -6.2473419e+00   3.4168161e+02  -7.7913032e+00   3.0419581e+02  -1.7205665e+01   2.8056645e+02  -1.3277897e+01   5.8239097e+02  -2.8209548e+00   3.3925387e+02   1.0769368e+01   7.0907419e+01   1.6400902e+02   1.5080032e+02   4.6776942e+01   3.5770677e+02   2.3338297e+01   2.7052903e+02   3.4215484e+00   5.8355605e+02   3.2058982e+01   2.8589581e+02   2.0320916e+01   2.4880742e+02   8.9366968e+00   3.5857742e+01   1.1506009e+02   2.4799419e+02  -8.8482452e+00   2.8886871e+02   8.1053419e+00   3.1731935e+02   1.1804774e+01   1.8592323e+02   8.7968723e+01   1.9102581e+02   6.6266645e+01   1.6202129e+02   1.2492926e+02   2.6396516e+02   9.4256903e+00   3.9624806e+02   5.1519832e+01   3.4327097e+02   1.3623155e+02   4.0982000e+02   1.6215690e+01   2.1173258e+02   3.1473006e+01   3.4602605e+02   5.0441382e+01   3.2464323e+02   3.8111226e+00   3.0312581e+01   2.2789693e+02   3.5809129e+02   6.1511084e+01
   3.5719636e+02   1.8467927e+01   5.8741636e+02   5.5962145e+01   3.5129091e+02   1.3121273e+01   4.6502364e+02   1.8072000e+00   3.0409455e+02   1.8611527e+01   5.7285545e+02   1.4408836e+01   5.2448909e+02   2.7538145e+01   4.2728000e+02   1.4764873e+01   5.8084091e+02   2.9909091e+01   8.6184636e+02   3.9923200e+01   4.4405273e+02  -1.3396036e+01   3.6753273e+02   1.6935564e+01   5.1400727e+02   1.8400327e+01   5.4593818e+02   1.2747673e+01   3.4632182e+02   5.4252436e+01   1.4511818e+02   1.8582145e+02   8.5462273e+02   4.7626545e+01   2.9404273e+02   1.9292945e+01   5.0165091e+02   2.6847927e+01   2.4338182e+02   1.7610364e+01   4.8917091e+02  -3.9909455e+00   3.5150273e+02   8.9288727e+00   6.1932273e+02   2.7157818e+01   1.0384091e+02   8.1392727e+01   2.4073364e+02  -4.9915055e+01   9.6133636e+01   1.3154295e+02   3.9336182e+02   2.6327418e+01   3.4046273e+02   1.6544800e+01   4.5279398e+02   5.9336413e+01   9.6804545e+02   5.0772727e+00   4.7750000e+02   7.3018182e+00   2.3102545e+02   1.8949782e+01   6.7210727e+02   1.1380509e+01   4.2008455e+02  -1.7767273e-01   4.1117398e+02   9.1336013e+01   4.0426909e+02   2.1103927e+01   3.1306909e+02   1.0449927e+01   2.0910000e+02   1.0225636e+01   1.8192484e+02   3.5794839e-01   2.2633226e+01   1.4704644e+02   2.3193065e+02   1.1942581e+00   3.1230161e+02  -2.5409032e+00   2.9876581e+02  -1.8721265e+01   2.6661645e+02   2.7118103e+01   5.7729097e+02   1.0704516e-01   3.2910387e+02   1.1513677e+00   5.3527419e+01   1.5272942e+02   1.5414032e+02   5.2979742e+01   3.3223677e+02   2.0945897e+01   2.0228903e+02   1.0930748e+01   3.7531605e+02   5.6298182e+01   2.9913581e+02  -3.7382839e+00   2.1595742e+02   1.5564697e+01   2.4147742e+01   8.9756890e+01   2.2590419e+02   1.5018955e+01   3.0700871e+02  -1.0445858e+01   3.2407935e+02  -6.0660258e+00   2.1277323e+02   8.5770723e+01   1.7483581e+02   9.7371845e+01   1.6878129e+02   4.9578465e+01   2.8011516e+02   3.8936903e+00   3.8405806e+02   8.0535032e+01   3.4646097e+02   1.0831635e+02   3.7048000e+02   8.7928903e+00   2.0364258e+02   9.6902065e+00   3.3926605e+02   3.7702182e+01   3.3084323e+02   3.2785123e+01   3.7832581e+01   1.8058533e+02   3.2828129e+02   5.9285884e+01
   3.4657636e+02   2.2507527e+01   5.4551636e+02   2.1794145e+01   3.6072091e+02   2.8036873e+01   4.7140364e+02   1.3586800e+01   2.6847455e+02   1.7321127e+01   6.5271545e+02   1.5490036e+01   5.3796909e+02   2.1129745e+01   3.9376000e+02   8.4964727e+00   5.3046091e+02   1.9229491e+01   7.6103636e+02   2.0368000e+01   4.2595273e+02  -1.1088036e+01   3.2314273e+02   1.7816764e+01   4.4115727e+02   2.3038327e+01   4.8965818e+02   2.3680073e+01   4.3189182e+02   3.6256836e+01   8.9878182e+01   1.7519065e+02   8.4000273e+02   5.7366145e+01   2.8847273e+02  -1.4931455e+01   5.7598091e+02   3.0231527e+01   2.9809182e+02   3.5943564e+01   4.3732091e+02   1.6777055e+01   3.4554273e+02  -1.9243273e+00   6.6227273e+02  -1.3281818e+00   1.1422091e+02   1.1860233e+02   2.9625364e+02  -9.3566545e+00   1.4909364e+02   9.4636145e+01   3.1450182e+02   1.9346218e+01   3.7712273e+02   1.9522000e+01   4.5893398e+02   6.0995213e+01   8.5489545e+02  -5.9707273e+00   5.9745000e+02   1.3655818e+01   3.3383545e+02   9.6498182e-01   8.1705727e+02  -9.7549091e-01   3.8574455e+02   1.0279527e+01   4.2217398e+02   4.1936013e+01   3.3483909e+02   2.3038327e+01   2.4435909e+02  -2.0523273e+01   2.7900000e+02   6.5836364e+00   1.7216484e+02  -2.8112516e+00   3.3443226e+01   1.4656164e+02   2.5983065e+02  -6.3277419e+00   3.5430161e+02  -5.6609032e+00   2.6810581e+02  -2.5268465e+01   2.5470645e+02   1.7790903e+01   5.4558097e+02   2.2638452e+00   2.8263387e+02   1.7338968e+01   7.0907419e+01   1.4442902e+02   1.4014032e+02   3.0909742e+01   3.4237677e+02   9.2746968e+00   1.8328903e+02  -4.7892516e+00   5.2969605e+02   1.9484778e+02   2.7346581e+02   2.0745316e+01   2.5171742e+02   9.9389677e-01   2.7667742e+01   8.7575290e+01   2.6566419e+02   3.1598155e+01   2.8191871e+02  -1.0578658e+01   3.1765935e+02  -5.6024258e+00   1.9692323e+02   5.3228723e+01   1.6221581e+02   1.2834145e+02   1.3197129e+02   1.2738326e+02   2.6106516e+02   1.2776903e+00   4.0067806e+02   8.8165432e+01   3.4546097e+02   1.1286635e+02   3.3548000e+02   2.4832890e+01   2.5902258e+02   2.7549806e+01   3.7212605e+02   3.7693382e+01   3.2893323e+02   5.4607923e+01   3.9362581e+01   1.8603293e+02   3.1918129e+02   6.2623884e+01
   3.3938636e+02   2.0172727e+01   5.3874636e+02   1.7235745e+01   4.2934091e+02   6.0172727e+00   4.4969364e+02   7.6036000e+00   2.9090455e+02   2.4267273e+00   5.2785545e+02  -6.2811636e+00   5.4629909e+02   9.7433455e+00   3.7438000e+02   3.2196873e+01   5.8332091e+02   2.1610691e+01   8.0370636e+02   5.4764400e+01   4.5038273e+02   1.5567564e+01   2.9610273e+02   1.9799636e+00   3.8205727e+02   7.7663273e+00   4.7465818e+02   3.3260073e+01   4.6232182e+02   4.3822436e+01   1.1620818e+02   1.5861425e+02   8.7147273e+02   3.4988545e+01   2.6481273e+02   2.8351345e+01   5.3355091e+02   1.9675927e+01   2.7728182e+02   4.1228364e+01   3.4636091e+02  -4.3261455e+00   3.8078273e+02   3.2564727e+00   6.4159273e+02   3.1166218e+01   1.1846091e+02   1.0903313e+02   2.9806364e+02  -2.2311455e+01   1.1747364e+02   1.1107575e+02   2.8750182e+02   3.0266218e+01   3.6755273e+02   2.9857600e+01   4.2521398e+02   4.7932813e+01   8.0218545e+02  -6.4639273e+00   5.9617000e+02   1.0378218e+01   3.2145545e+02   1.2995382e+01   6.2215727e+02  -2.2934909e+00   3.9708455e+02  -1.1107673e+01   3.6845398e+02   4.4893613e+01   4.0479909e+02   4.1391527e+01   2.8330909e+02  -3.3592727e+00   2.4876000e+02  -1.7237164e+01   2.0249484e+02   4.9023484e+00   2.6733226e+01   1.5247844e+02   2.0878065e+02   2.3625806e-01   2.9030161e+02  -1.4010903e+01   2.1110581e+02  -6.5184645e+00   2.4751645e+02   1.3506103e+01   5.7782097e+02   1.1734645e+01   3.2491387e+02   9.9165677e+00   7.1577419e+01   1.5090542e+02   1.5314032e+02   6.1629742e+01   3.2046677e+02   1.3217497e+01   2.6571903e+02   5.7163484e+00   4.6002605e+02   1.6775138e+02   2.5475581e+02   6.2421161e+00   2.4861742e+02   9.0918968e+00   4.4097742e+01   1.0373089e+02   2.4928419e+02  -1.8661445e+01   2.7062871e+02  -1.5354581e+00   2.9674935e+02   1.2260374e+01   1.8258323e+02   9.9895923e+01   1.3106581e+02   2.1821345e+02   1.4926129e+02   9.7570065e+01   2.4639516e+02   1.2071290e+01   3.3581806e+02   6.3394232e+01   3.3465097e+02   1.2864115e+02   4.1948000e+02   2.4822890e+01   2.7035258e+02   1.4034065e+00   4.2164605e+02   5.7011782e+01   3.5217323e+02   4.0888723e+01   7.2312581e+01   2.3434693e+02   3.1799129e+02   6.3339084e+01
   3.3766636e+02  -1.5896727e+00   6.2622636e+02   1.5577345e+01   4.5601091e+02   2.3636727e+00   4.6550364e+02   2.6288000e+00   3.0061455e+02  -1.2100727e+00   4.8776545e+02   1.9066036e+01   5.5105909e+02   1.1322545e+01   4.1623000e+02   3.0508873e+01   7.5422091e+02   1.6278691e+01   6.6375636e+02   2.8530400e+01   4.7867273e+02   1.1734364e+01   3.1248273e+02   1.3719564e+01   5.4867727e+02   3.0156727e+01   5.6593818e+02   3.1717673e+01   4.7170182e+02   4.4842036e+01   1.0563818e+02   1.7711985e+02   9.4147273e+02   4.2058545e+01   3.1909273e+02   3.6238945e+01   4.6517091e+02   2.8236327e+01   2.1567182e+02   4.0967164e+01   4.2436091e+02   1.1523855e+01   3.1883273e+02   2.9542473e+01   6.4564273e+02   2.1632218e+01   1.2018091e+02   1.1093553e+02   2.8025364e+02  -2.8796655e+01   1.0390364e+02   1.5287135e+02   3.2941182e+02   3.0583418e+01   2.9841273e+02   3.9198800e+01   4.2821398e+02   2.4072813e+01   8.4480545e+02   9.1764727e+00   5.3974000e+02   2.8702618e+01   3.0235545e+02   1.7003382e+01   6.2815727e+02   1.4606509e+01   3.7927455e+02  -1.8392873e+01   3.7779398e+02   7.4626413e+01   4.7341909e+02   3.2051927e+01   2.9106909e+02   1.7399927e+01   2.5019000e+02  -5.7315636e+00   1.7349484e+02   8.8923484e+00   2.2203226e+01   1.4560084e+02   2.5012065e+02   1.6890581e+00   3.0216161e+02  -2.2769703e+01   2.3410581e+02  -1.8118465e+01   2.2384645e+02   1.8539703e+01   5.3487097e+02  -5.1193548e+00   3.3910387e+02   5.5913677e+00   7.4717419e+01   1.4446422e+02   1.5209032e+02   4.3293742e+01   3.1575677e+02   8.4042968e+00   2.6042903e+02   1.4849548e+01   4.6231605e+02   1.8294818e+02   2.7523581e+02   1.9653716e+01   2.2590742e+02   2.0478697e+01   4.1007742e+01   1.7878809e+02   1.9828419e+02   4.7485548e+00   2.7086871e+02   1.4953419e+00   3.6846935e+02   6.6277419e-01   1.9877323e+02   7.8750723e+01   1.8192581e+02   1.1657465e+02   1.4387129e+02   6.0521265e+01   2.3634516e+02  -7.4709677e-02   3.1938806e+02   6.1998632e+01   3.6018097e+02   1.2426875e+02   3.6210000e+02   3.7932903e+00   2.1087258e+02   1.5418065e+00   3.6707605e+02   2.3757382e+01   3.1612323e+02   3.0872723e+01   3.0742581e+01   1.7939253e+02   3.3213129e+02   9.4357884e+01
   3.2019636e+02   2.1237927e+01   5.7641636e+02   3.4412145e+01   4.6663091e+02   1.0414073e+01   3.3845364e+02  -1.1067200e+01   3.2142455e+02   9.0851273e+00   5.0857545e+02   1.8261236e+01   5.5315909e+02   1.8104545e+01   3.8938000e+02   2.6416873e+01   7.1122091e+02   2.3958691e+01   5.4051636e+02   5.4249600e+01   4.7900273e+02   2.3279636e+00   2.8067273e+02   1.5454364e+01   4.8415727e+02   2.6128327e+01   5.4170818e+02   3.7846073e+01   4.2751182e+02   2.8607236e+01   1.0678818e+02   1.7488785e+02   9.2504273e+02   3.0232945e+01   3.2866273e+02   3.3903345e+01   5.0070091e+02   4.1353927e+01   2.5714182e+02   1.9029564e+01   4.5412091e+02   6.8130545e+00   2.9797273e+02   1.5881273e+01   6.3159273e+02   3.6496218e+01   1.3208091e+02   1.3779353e+02   2.8949364e+02  -2.1485855e+01   1.1309364e+02   1.5513615e+02   3.3769182e+02   3.4441018e+01   2.6341273e+02   1.6238800e+01   3.9398398e+02   2.7001213e+01   8.0213545e+02  -2.8399273e+00   4.8988000e+02   6.9214182e+00   1.9864545e+02   9.7801818e+00   5.8153727e+02  -9.4389091e-01   3.0374455e+02  -7.8704727e+00   3.3574398e+02   9.0230413e+01   3.6926909e+02   1.1043927e+01   2.4640909e+02   8.7327273e+00   9.1620000e+01  -1.9459636e+00   1.8778484e+02  -5.0608516e+00   2.1013226e+01   1.4122604e+02   2.2588065e+02  -4.2174194e-01   2.7116161e+02   3.2802968e+00   2.4986581e+02  -8.6192645e+00   2.2023645e+02  -1.3551497e+01   5.2625097e+02   1.7340245e+01   3.0801387e+02   3.3168568e+01   6.6767419e+01   1.5229022e+02   1.5166032e+02   4.2608142e+01   3.4094677e+02   1.0249097e+01   2.6990903e+02  -6.3388516e+00   3.9112605e+02   1.4707338e+02   2.8770581e+02   1.3176116e+01   2.4000742e+02   2.7450697e+01   1.8437742e+01   1.5136369e+02   1.9142419e+02   1.0207355e+01   3.0191871e+02   1.0771342e+01   3.0698935e+02  -8.8882581e-01   1.7149323e+02   5.7363123e+01   1.5149581e+02   1.3119905e+02   1.3873129e+02   1.1860246e+02   2.8396516e+02   4.7756903e+00   4.0767806e+02   4.8645432e+01   3.6513097e+02   9.9822748e+01   3.0910000e+02   1.4513290e+01   2.4321258e+02   1.7574606e+01   3.3940605e+02   6.5450982e+01   3.1617323e+02   3.0678723e+01   3.7972581e+01   1.7095413e+02   2.3047129e+02   9.3770684e+01
   3.1838636e+02  -4.6172727e+00   5.7784636e+02   2.5057745e+01   4.7053091e+02   2.9207273e-01   4.1945364e+02   1.5932800e+01   3.1071455e+02   5.6519273e+00   5.7138545e+02   9.9964364e+00   6.4396909e+02  -1.7802545e+00   3.3109000e+02   2.0510073e+01   5.8556091e+02   2.4531491e+01   6.2522636e+02   2.3952800e+01   5.2386273e+02   1.6079164e+01   3.1948273e+02   1.9259564e+01   3.9200727e+02  -4.4496727e+00   5.4398818e+02   2.0283673e+01   3.8484182e+02   5.6310836e+01   1.7144818e+02   1.7657505e+02   8.9290273e+02   3.6464145e+01   2.8066273e+02   1.2693345e+01   4.7651091e+02   2.3429127e+01   2.7881182e+02   3.6775964e+01   5.2146091e+02   1.4755855e+01   3.5626273e+02   8.0280727e+00   5.9169273e+02   1.7268218e+01   1.2241091e+02   1.2518713e+02   2.7054364e+02  -1.3489855e+01   1.0913364e+02   1.5579295e+02   3.2731182e+02   5.6114182e+00   2.7222273e+02   2.4400000e-01   3.8350398e+02  -5.6903870e+00   7.7170545e+02  -5.6455273e+00   3.3574000e+02   4.7326182e+00   2.3645545e+02   2.3135382e+01   5.4677727e+02   2.8446909e+01   3.1046455e+02  -4.4580727e+00   2.9079398e+02   7.6106413e+01   3.8598909e+02   1.0136327e+01   2.5864909e+02   5.4735273e+00   1.2595000e+02   6.6876364e+00   2.1364484e+02  -3.1965161e-01   1.6253226e+01   1.2807684e+02   2.1974065e+02  -4.0205419e+00   2.8892161e+02  -5.0503226e-02   2.7362581e+02  -1.2620065e+01   2.4784645e+02   9.8097032e+00   5.4496097e+02  -1.3876555e+01   3.0796387e+02   1.3625677e+00   6.4147419e+01   1.3844982e+02   1.6399032e+02   3.4001742e+01   3.3927677e+02   1.2282697e+01   2.2162903e+02   1.7135484e+00   4.9155605e+02   1.7308898e+02   2.9680581e+02   2.4981161e+00   2.4361742e+02   1.9441897e+01   1.7957742e+01   8.7302090e+01   2.0923419e+02   4.6825548e+00   2.6833871e+02  -3.1122581e+00   3.2993935e+02  -2.1048258e+00   1.8815323e+02   8.9260323e+01   1.5730581e+02   1.6320425e+02   1.5202129e+02   1.5729926e+02   2.7606516e+02  -8.2523097e+00   3.3638806e+02   7.4828632e+01   3.5856097e+02   1.1462835e+02   3.4453000e+02   1.8248890e+01   2.2311258e+02  -9.7673935e+00   3.2831605e+02   1.7718182e+01   3.1569323e+02   1.2957123e+01   4.1312581e+01   1.6820693e+02   7.9611290e+01   2.1536948e+02
   3.4533636e+02   3.3126727e+01   4.6641636e+02   3.4642145e+01   4.9382091e+02   1.8238873e+01   4.4654364e+02   1.9765600e+01   3.1161455e+02   2.1439927e+01   5.8542545e+02   5.7832364e+00   5.9553909e+02   1.2854145e+01   3.5457000e+02   2.1391673e+01   5.3337091e+02   4.2376691e+01   6.6837636e+02   3.3540800e+01   4.5638273e+02   8.4275636e+00   2.8643273e+02   1.4943564e+01   5.0872727e+02   3.5012727e+01   5.4327818e+02   3.6910473e+01   3.7175182e+02   3.9118036e+01   1.1668818e+02   1.3923585e+02   1.0292427e+03   5.2366945e+01   2.7966273e+02   1.1823345e+01   5.2474091e+02  -1.7289273e+01   2.3109182e+02   4.5253564e+01   4.8717091e+02   2.5259055e+01   2.9340273e+02   1.4916873e+01   6.1748273e+02   3.7625018e+01   1.1708091e+02   1.3099353e+02   2.8997364e+02  -1.0144255e+01   9.6423636e+01   1.3637975e+02   3.9274182e+02  -7.7298182e-01   2.9779273e+02   2.5058400e+01   4.4845398e+02   4.8113613e+01   1.0131855e+03  -6.8239273e+00   3.3293000e+02  -1.2562582e+01   1.7964545e+02  -8.3198182e+00   5.0096727e+02   4.5170909e-01   3.7970455e+02  -7.4772727e+00   3.8255398e+02   3.7295613e+01   3.6450909e+02   3.7614727e+01   2.7702909e+02   1.2193127e+01   2.0800000e+02  -1.4736364e+01   1.8154484e+02  -7.2316516e+00   3.2203226e+01   1.4728084e+02   2.5364065e+02  -7.4925419e+00   2.7645161e+02  -2.4292903e+01   2.5462581e+02  -7.9100645e+00   2.4108645e+02   1.7920503e+01   5.7010097e+02   4.0224516e-01   3.2120387e+02   3.3213368e+01   7.5287419e+01   1.3093862e+02   1.5742032e+02   4.4057342e+01   3.2470677e+02   2.0168297e+01   2.8428903e+02   2.3207484e+00   4.3078605e+02   1.7295058e+02   2.8846581e+02   2.0253161e+00   2.4442742e+02   1.4337097e+01   2.6667742e+01   7.7555290e+01   2.0523419e+02  -1.0707445e+01   2.8143871e+02   7.8974194e-01   3.7336935e+02  -2.5349226e+01   1.9068323e+02   4.7917923e+01   2.1773581e+02   7.3039845e+01   1.3740129e+02   9.6468865e+01   2.4044516e+02   1.1547290e+01   3.7124806e+02   9.4559832e+01   3.5651097e+02   9.2652348e+01   3.9810000e+02   1.0823290e+01   1.9730258e+02   1.0917406e+01   3.3136605e+02   2.1234182e+01   3.2050323e+02   2.8182323e+01   3.8452581e+01   2.2558573e+02   7.6561290e+01   2.1794348e+02
   3.6057636e+02   6.3875273e+00   5.3074636e+02   1.0215745e+01   4.8310091e+02   3.2864727e+00   4.4383364e+02   1.3172400e+01   2.7523455e+02   1.3250327e+01   5.4066545e+02   4.3454036e+01   6.2776909e+02   8.2757455e+00   4.4542000e+02   1.9703673e+01   5.4408091e+02  -3.9601091e+00   6.1708636e+02   3.8034000e+01   4.0710273e+02   1.6839964e+01   3.5810273e+02   2.4069964e+01   4.8862727e+02  -1.4379273e+01   5.2898818e+02   3.1763673e+01   3.8365182e+02   2.9696036e+01   1.0678818e+02   1.7321785e+02   8.1538273e+02   9.8557455e+00   3.1919273e+02   2.3420945e+01   4.9041091e+02   3.1557127e+01   2.3390182e+02   3.1838764e+01   4.5384091e+02  -3.6445455e+00   3.0997273e+02   5.0612727e+00   5.9185273e+02   9.9354182e+00   1.2522091e+02   8.3302327e+01   2.3582364e+02  -2.1432255e+01   1.9261364e+02   1.3373455e+02   3.4407182e+02   7.4606182e+00   3.3936273e+02   3.3492800e+01   4.7769398e+02   2.5924413e+01   9.8975545e+02  -8.9895273e+00   3.7298000e+02  -1.5626582e+01   2.3030545e+02   3.1437382e+01   5.9496727e+02   2.5791709e+01   3.7698455e+02   1.0840327e+01   4.2302398e+02   7.7678013e+01   3.6893909e+02   1.8260327e+01   3.0683909e+02  -1.0191673e+01   2.4786000e+02   2.4644836e+01   1.7021484e+02   9.6474839e-01   1.5253226e+01   1.5515684e+02   2.3778065e+02  -1.4183742e+01   2.5626161e+02  -2.0097703e+01   2.1933581e+02  -1.5746865e+01   2.4665645e+02   1.9474903e+01   5.7734097e+02   1.2913045e+01   3.5396387e+02   1.2062568e+01   7.6287419e+01   1.6252862e+02   1.6294032e+02   4.7235742e+01   3.3342677e+02   1.0906968e+00   2.5004903e+02  -4.0800516e+00   3.6169605e+02   1.3661778e+02   1.9166581e+02   5.4293161e+00   2.2090742e+02   3.5869677e-01   3.5907742e+01   7.9866090e+01   1.9142419e+02   1.1587355e+01   2.2481871e+02  -3.7206581e+00   3.7231935e+02   1.5834774e+01   2.0530323e+02   7.0508323e+01   1.0378581e+02   2.1020585e+02   1.4568129e+02   7.0766465e+01   3.1887516e+02   4.5128903e+00   4.2581806e+02   1.0910423e+02   3.7008097e+02   1.2780675e+02   4.0067000e+02   1.4277690e+01   1.9707258e+02   1.0125806e+01   3.5364605e+02   4.9501782e+01   3.3203323e+02   4.2359923e+01   2.9832581e+01   1.9322533e+02   8.3941290e+01   2.1092308e+02
   3.1624636e+02   4.1239273e+00   5.5846636e+02   2.6328145e+01   4.7101091e+02   7.4936727e+00   4.3654364e+02   2.5185600e+01   2.8895455e+02   1.8252727e+01   5.8347545e+02   2.9459236e+01   5.8091909e+02   2.5213745e+01   3.6947000e+02   1.6969673e+01   4.9337091e+02   3.5236691e+01   7.0594636e+02   1.5065200e+01   4.4453273e+02   1.6185564e+01   3.1948273e+02   1.9869564e+01   4.8910727e+02   2.9542327e+01   4.4955818e+02   1.6498073e+01   3.6632182e+02   5.7652436e+01   1.0635818e+02   1.8921225e+02   8.8776273e+02   4.9785345e+01   2.9381273e+02   2.8931345e+01   4.8674091e+02   8.6607273e+00   2.3486182e+02   3.0331964e+01   4.6708091e+02   5.7262545e+00   3.0735273e+02   8.3208727e+00   6.4316273e+02   4.2506182e+00   1.0456091e+02   8.5375127e+01   3.2363364e+02  -2.6497055e+01   2.8404364e+02  -1.2998545e+00   2.9083182e+02   2.1239818e+01   4.2660273e+02   3.6373600e+01   4.7893398e+02   3.2245213e+01   1.1169455e+03   2.0875273e+01   3.6274000e+02  -9.4738182e-01   2.1216545e+02  -1.4261418e+01   5.4624727e+02   5.0193091e+00   3.5284455e+02   1.4341527e+01   4.5264398e+02   6.8258413e+01   3.5117909e+02   4.3511273e+00   3.2254909e+02   3.2791527e+01   1.8248000e+02  -3.3147636e+00   1.6278484e+02  -2.6808516e+00   2.7733226e+01   1.5077844e+02   2.4955065e+02   1.3354658e+01   2.6945161e+02   4.7970968e+00   2.0214581e+02  -1.9231665e+01   2.3794645e+02   6.5517032e+00   5.2467097e+02   1.6176645e+01   3.3015387e+02   1.5067368e+01   7.1247419e+01   1.2669182e+02   1.6904032e+02   2.1267742e+01   3.0070677e+02   4.7482968e+00   2.7119903e+02  -6.5820516e+00   4.5936605e+02   2.1104418e+02   3.2251581e+02   3.9061316e+01   2.1680742e+02  -7.4330323e-01   2.6957742e+01   1.0339209e+02   1.9556419e+02   4.7261548e+00   2.9905871e+02  -1.3298581e+00   3.3155935e+02   1.5525574e+01   1.9449323e+02   1.7037312e+02   1.0949581e+02   2.2969905e+02   1.3673129e+02   6.2522465e+01   2.8054516e+02   1.1819290e+01   4.0215806e+02   8.4857032e+01   3.3475097e+02   1.0377315e+02   3.3520000e+02   2.0135290e+01   2.3811258e+02   1.4892606e+01   3.4797605e+02   2.2525382e+01   3.1403323e+02   5.3179923e+01   4.5642581e+01   1.9791053e+02   6.9091290e+01   1.8883108e+02
   3.5552636e+02   3.4211527e+01   5.9936636e+02   4.1056145e+01   3.7301091e+02   1.2523673e+01   4.0545364e+02   7.1428000e+00   2.8623455e+02   2.3140327e+01   6.1461545e+02   8.2580364e+00   5.8029909e+02   1.9173345e+01   3.5414000e+02   2.6476073e+01   5.4718091e+02   1.3891891e+01   7.0670636e+02   1.4334400e+01   4.0729273e+02   6.7847636e+00   3.2153273e+02   2.2565564e+01   3.7753727e+02   1.5579273e+00   4.3746818e+02   1.5805273e+01   4.0360182e+02   4.7570036e+01   1.3463818e+02   1.7037985e+02   8.1314273e+02   4.6804945e+01   2.8257273e+02   2.4780545e+01   4.9384091e+02   3.8712727e+01   2.7257182e+02   3.8275164e+01   3.9846091e+02  -1.5784145e+01   3.5702273e+02   6.2072727e+00   6.2095273e+02   2.0557418e+01   1.1560091e+02   8.6971927e+01   2.7925364e+02  -3.9996655e+01   2.7204364e+02   1.1901455e+00   2.6821182e+02  -1.5205818e+00   3.5641273e+02   3.1888800e+01   4.8440398e+02   2.1197613e+01   1.0318055e+03  -1.9735273e+00   3.6622000e+02   7.5842182e+00   2.3545545e+02   2.5545382e+01   3.1972727e+02   1.2533091e+02   3.6098455e+02   9.3103273e+00   4.1740398e+02   4.9217613e+01   3.6831909e+02   9.8399273e+00   2.8345909e+02   1.0578727e+01   1.8967000e+02   1.1400036e+01   1.7430484e+02   1.1547548e+01   1.1203226e+01   1.4696084e+02   2.0816065e+02  -1.2854142e+01   2.8830161e+02  -4.5209032e+00   2.0781581e+02  -2.1305265e+01   2.0646645e+02   1.3600103e+01   5.7639097e+02   1.3139045e+01   3.1896387e+02   2.1672568e+01   7.5527419e+01   1.4805942e+02   1.5166032e+02   2.2898142e+01   3.1018677e+02   4.4698968e+00   2.4604903e+02   9.5699484e+00   4.4655605e+02   1.6192898e+02   2.9561581e+02   3.1733316e+01   2.3547742e+02   1.4830968e+00   3.6237742e+01   1.6421969e+02   1.8976419e+02   1.4340155e+01   3.3786871e+02   1.6153419e+00   3.7979935e+02   1.9516374e+01   2.1330323e+02   1.4139832e+02   7.3685806e+01   2.4942385e+02   1.3564129e+02   4.9609665e+01   2.9944516e+02   2.8017290e+01   3.9967806e+02   1.1038543e+02   3.6332097e+02   1.1953755e+02   3.8405000e+02  -2.0127097e+00   2.6526258e+02  -8.9939355e-01   4.0021605e+02   3.9536182e+01   3.3555323e+02   2.2078323e+01   3.2972581e+01   2.1873413e+02   6.0131290e+01   1.8644788e+02
   4.0347636e+02  -4.2447273e-01   6.0451636e+02   3.8734145e+01   4.9910091e+02   2.1396473e+01   4.3078364e+02   8.5464000e+00   2.9242455e+02   1.0685127e+01   5.2152545e+02   3.0655236e+01   5.2862909e+02   3.0826945e+01   3.7257000e+02   1.6621673e+01   5.6708091e+02   3.5909891e+01   8.1941636e+02   3.7697600e+01   4.7114273e+02   3.7626764e+01   2.8895273e+02   1.4031964e+01   4.7095727e+02   2.1754327e+01   3.1241818e+02   6.1927273e-01   4.5765182e+02   4.9346036e+01   1.3244818e+02   1.6697505e+02   8.2557273e+02   2.6900545e+01   2.7938273e+02   5.1357455e+00   4.7755091e+02   1.1205927e+01   2.7305182e+02   1.9046764e+01   3.8336091e+02   1.6093855e+01   3.0726273e+02   6.4280727e+00   6.5701273e+02   7.4126182e+00   1.1260091e+02   1.1307193e+02   2.9773364e+02  -9.3350545e+00   3.1628364e+02  -5.6890545e+00   3.0117182e+02   1.9512618e+01   3.4031273e+02   2.4656800e+01   4.2750398e+02   1.0599613e+01   1.0570955e+03   2.0383273e+01   3.6945000e+02   2.2365818e+01   2.1111545e+02   1.3302582e+01   2.3210727e+02   1.4186051e+02   3.2108455e+02   2.4212327e+01   3.7936398e+02   5.0980813e+01   3.4860909e+02   1.1226727e+01   2.9226909e+02   7.6439273e+00   2.8119000e+02   1.2598436e+01   1.8388484e+02   9.1611484e+00   1.8443226e+01   1.0809164e+02   2.1607065e+02   4.6530581e+00   2.7878161e+02  -2.0479303e+01   2.3748581e+02  -6.3488645e+00   2.3713645e+02   6.7165032e+00   5.6744097e+02   1.6665045e+01   3.3491387e+02   9.1565677e+00   9.1817419e+01   1.3456622e+02   1.5747032e+02   5.0053342e+01   3.3356677e+02   1.3119497e+01   2.7323903e+02   2.0584748e+01   3.5921605e+02   1.8043618e+02   2.6689581e+02   5.2209161e+00   2.2376742e+02   2.4369897e+01   3.2857742e+01   9.9060090e+01   2.1623419e+02   7.2554839e-02   3.0091871e+02  -6.2886581e+00   3.8431935e+02  -2.1752258e+00   1.7982323e+02   1.3188672e+02   9.0595806e+01   2.8326105e+02   1.5854129e+02   1.3125766e+02   2.4668516e+02   3.8580903e+00   3.3395806e+02   5.3543032e+01   2.9399097e+02   1.1141395e+02   3.7834000e+02   8.2040903e+00   2.3802258e+02   1.9519806e+01   3.4026605e+02   5.5672182e+01   3.3193323e+02   3.6607923e+01   4.1362581e+01   2.1587293e+02   7.4851290e+01   1.7513028e+02
   3.7209636e+02   2.1085927e+01   5.2374636e+02   2.6585745e+01   4.3620091e+02   8.8084727e+00   5.2316364e+02   2.2560000e+00   2.9900455e+02   1.6018727e+01   5.9461545e+02   1.5048036e+01   5.6505909e+02   1.3202545e+01   3.6566000e+02   7.3144727e+00   5.5199091e+02   2.6457091e+01   8.8599636e+02   3.4181200e+01   4.8557273e+02   2.6802364e+01   3.1367273e+02   1.5954364e+01   3.3381727e+02   1.2915527e+01   3.1936818e+02   3.5533273e+01   5.0284182e+02   2.8490836e+01   1.1916818e+02   1.6989745e+02   8.7271273e+02   2.3839345e+01   3.3404273e+02   5.8622945e+01   4.8432091e+02   2.8944327e+01   2.7538182e+02   3.4760364e+01   3.9036091e+02   8.8138545e+00   3.5054273e+02  -7.4643273e+00   6.6548273e+02   7.2050182e+00   1.2246091e+02   1.2147313e+02   2.2611364e+02  -8.5554545e+00   2.8409364e+02   7.7961455e+00   3.6050182e+02   5.0426218e+01   2.9012273e+02   2.7532000e+01   4.1669398e+02   1.7804413e+01   1.0289455e+03  -7.8947273e+00   3.5117000e+02   1.7788218e+01   2.4088545e+02   1.2350982e+01   2.9429727e+02   2.0784531e+02   3.3932455e+02  -1.8526873e+01   4.1436398e+02   6.1510813e+01   4.1174909e+02   3.7935527e+01   3.0464909e+02   1.0033527e+01   2.2748000e+02   3.1615236e+01   1.9064484e+02   9.8103484e+00   2.7303226e+01   1.5167284e+02   2.1816065e+02   1.2625858e+01   2.8416161e+02  -8.0997032e+00   2.1171581e+02  -2.3667265e+01   2.1565645e+02  -8.0450968e+00   5.7577097e+02   2.3898645e+01   3.1505387e+02  -8.9646323e+00   7.8477419e+01   1.7830342e+02   1.6285032e+02   3.8282942e+01   3.2532677e+02   1.2448697e+01   2.6871903e+02  -9.1936516e+00   4.1597605e+02   1.7980538e+02   2.7180581e+02   3.0448116e+01   2.3923742e+02   1.9272297e+01   2.0857742e+01   7.4930090e+01   2.1480419e+02   1.7716955e+01   2.8500871e+02  -5.7258581e+00   3.3365935e+02  -2.3124258e+00   1.5439323e+02   8.1871123e+01   1.0787581e+02   2.5791865e+02   1.5597129e+02   8.9363265e+01   2.6363516e+02   5.7820903e+00   3.6776806e+02   5.5418232e+01   3.1137097e+02   1.1059355e+02   4.1715000e+02   5.4892903e+00   2.2673258e+02   7.4230065e+00   3.6693605e+02   3.4538582e+01   3.4212323e+02   5.4032723e+01   3.3782581e+01   1.6685933e+02   5.9751290e+01   1.7023828e+02
   3.2528636e+02   2.7630727e+01   5.7460636e+02   4.8086945e+01   3.1315091e+02   2.0882473e+01   4.5602364e+02   2.7172000e+00   2.6909455e+02   2.9815273e+00   5.1919545e+02   2.1551636e+01   6.7057909e+02   3.5570945e+01   4.1323000e+02   1.6468873e+01   6.7165091e+02   4.5024291e+01   6.7999636e+02   5.5141200e+01   4.8110273e+02   7.6899636e+00   2.7638273e+02   8.9875636e+00   5.0034727e+02  -1.0596873e+01   2.8713818e+02   8.4211673e+01   4.2903182e+02   3.0825636e+01   9.8118182e+01   1.6334145e+02   9.1266273e+02   4.0883345e+01   2.9104273e+02   3.1062945e+01   4.5389091e+02   3.3288727e+01   2.1590182e+02   5.4188764e+01   4.1489091e+02   7.2814545e+00   3.4088273e+02   7.5884727e+00   6.7701273e+02   3.2962618e+01   1.4351091e+02   1.3687913e+02   3.0125364e+02  -1.1136655e+01   3.0623364e+02   1.0924945e+01   3.2102182e+02   2.1734618e+01   2.7869273e+02   1.6726400e+01   3.9750398e+02   1.4809613e+01   9.5161545e+02   1.6771673e+01   3.4474000e+02   8.8226182e+00   2.1411545e+02   6.2581818e-02   2.0529727e+02   1.4886531e+02   3.4784455e+02  -2.5208473e+01   3.6921398e+02   3.3642813e+01   3.7741909e+02   9.3519273e+00   2.8049909e+02   1.0105527e+01   2.8433000e+02  -5.5527636e+00   1.7673484e+02  -1.2416852e+01   1.7163226e+01   1.3024404e+02   1.8874065e+02   7.4594581e+00   2.8526161e+02  -1.7807703e+01   2.1605581e+02  -3.3204465e+01   2.4408645e+02  -1.5699497e+01   5.6939097e+02  -1.7020955e+01   3.2239387e+02   2.4018168e+01   6.3197419e+01   1.5552582e+02   1.6056032e+02   2.3086142e+01   3.4361677e+02   4.9555497e+01   1.6447903e+02   1.8855548e+01   2.6626605e+02   9.4352182e+01   2.8699581e+02   3.4422916e+01   2.4666742e+02   1.1197897e+01   2.3237742e+01   1.0668969e+02   2.1061419e+02   1.4321548e+00   2.7148871e+02  -1.0224258e+01   3.5250935e+02  -1.3404258e+00   1.2492323e+02   1.5598872e+02   1.5845581e+02   1.4797225e+02   1.5845129e+02   1.1945486e+02   2.6054516e+02   1.1029290e+01   3.7819806e+02   7.0153832e+01   3.5837097e+02   1.1998355e+02   3.6215000e+02   1.8119290e+01   2.2626258e+02  -8.1593935e+00   3.7874605e+02   3.9923782e+01   3.4955323e+02   2.8008323e+01   5.2742581e+01   2.0063253e+02   8.6511290e+01   1.6619748e+02
   2.8300636e+02   1.4783127e+01   5.7279636e+02   2.9181745e+01   3.6501091e+02   4.8336727e+00   3.9826364e+02   6.2480000e+00   2.6523455e+02  -2.4696727e+00   5.5609545e+02   2.8369636e+01   5.7581909e+02   1.6481745e+01   4.2342000e+02   1.5536727e+00   6.6561091e+02   1.4937491e+01   6.7132636e+02   4.2024800e+01   4.7234273e+02   2.0290764e+01   2.6795273e+02  -8.9580364e+00   5.0262727e+02   2.4607273e+00   2.7817818e+02   4.2208473e+01   4.5860182e+02   3.9270036e+01   1.1668818e+02   1.9709585e+02   9.0557273e+02   1.1260545e+01   3.1033273e+02   2.5899745e+01   4.9827091e+02   2.3448327e+01   2.7381182e+02   3.6505964e+01   4.1251091e+02   1.3231855e+01   4.4940273e+02   2.3868727e+00   6.5332273e+02   2.6437818e+01   1.1270091e+02   1.0539393e+02   2.8087364e+02  -1.3176255e+01   2.6194364e+02  -1.8431855e+01   3.5407182e+02   2.1510618e+01   2.5736273e+02   1.4962800e+01   4.3045398e+02   2.5223613e+01   9.4680545e+02   2.8726473e+01   3.5798000e+02   1.1283418e+01   2.4578545e+02  -1.3761018e+01   2.1358727e+02   1.5472211e+02   3.5132455e+02  -1.1966873e+01   4.2079398e+02   6.4046413e+01   4.0569909e+02   2.9989527e+01   2.3749909e+02   1.8975527e+01   3.0481000e+02   3.1898836e+01   1.6983484e+02   7.2851484e+00   2.3973226e+01   1.3322924e+02   2.2645065e+02  -2.2734194e-01   3.3487161e+02  -6.4865032e+00   2.7310581e+02  -3.4718465e+01   2.0404645e+02  -8.9262968e+00   5.3325097e+02   1.9730245e+01   3.3153387e+02   1.7716968e+01   6.6857419e+01   1.6366302e+02   1.7152032e+02   1.1593419e+00   3.2213677e+02   4.4703897e+01   2.1157903e+02  -1.1424516e+00   1.9221605e+02   7.9946182e+01   2.7842581e+02   1.6158516e+01   2.1766742e+02   7.4778968e+00   3.5147742e+01   9.9496890e+01   2.0018419e+02   6.9365548e+00   2.8410871e+02   3.8661419e+00   3.5184935e+02   3.9423742e+00   1.8739323e+02   1.0094112e+02   2.6664581e+02   5.8177045e+01   1.4497129e+02   1.2967326e+02   2.7649516e+02   2.2943290e+01   4.4619806e+02   9.4853832e+01   3.6680097e+02   1.2934915e+02   3.1039000e+02   2.3120090e+01   2.3711258e+02  -6.6473935e+00   3.8440605e+02   3.5090982e+01   3.0160323e+02   2.6844323e+01   4.5452581e+01   2.2844573e+02   8.2851290e+01   1.7749028e+02
   3.5957636e+02   2.0087527e+01   6.0689636e+02   5.0783745e+01   3.8258091e+02   2.4998073e+01   4.2902364e+02   3.4307200e+01   2.6795455e+02   3.0552727e+01   5.6442545e+02   3.3743236e+01   7.4724909e+02   1.3287345e+01   3.5428000e+02   2.9324873e+01   5.6394091e+02   5.0710909e+00   8.2056636e+02   5.6325600e+01   4.9810273e+02   6.3699636e+00   3.0219273e+02   9.3527636e+00   5.3934727e+02   1.0663127e+01   2.8465818e+02   6.2740073e+01   3.7946182e+02   1.0741236e+01   8.1978182e+01   1.6887265e+02   8.8500273e+02   6.6246145e+01   3.0690273e+02   5.0454145e+01   4.7808091e+02   1.9253527e+01   2.6548182e+02   3.7262364e+01   4.1308091e+02  -2.0037455e+00   3.5140273e+02   1.7276873e+01   6.7238273e+02   8.9130182e+00   1.3422091e+02   1.3967233e+02   3.1463364e+02  -1.4017055e+01   3.0385364e+02   4.2165345e+01   3.4060182e+02   2.9498218e+01   2.5979273e+02   3.0858400e+01   4.4445398e+02   4.9636130e+00   9.4232545e+02  -1.7195127e+01   2.7636000e+02  -1.7946982e+01   3.2197545e+02   6.7378182e-01   2.3029727e+02   1.3910531e+02   2.8360455e+02  -3.6069273e+01   3.0745398e+02   4.8153613e+01   3.3122909e+02   9.8071273e+00   2.3421909e+02  -6.5720727e+00   1.7524000e+02  -1.1925564e+01   1.9035484e+02  -5.8364516e+00   2.2443226e+01   1.4963164e+02   2.3035065e+02   6.0806581e+00   2.4745161e+02  -6.4929032e+00   3.0410581e+02  -2.4008465e+01   2.1665645e+02   1.6924903e+01   5.7715097e+02   1.5688245e+01   3.1082387e+02   1.7183768e+01   6.9717419e+01   1.7071422e+02   1.6352032e+02   1.0759342e+01   3.7242677e+02   2.8580697e+01   2.0381903e+02   8.1383484e+00   3.2302605e+02   1.0076138e+02   2.9842581e+02   1.4988516e+01   2.4733742e+02   1.0542968e+00   3.6667742e+01   1.1647529e+02   2.0099419e+02   1.2911755e+01   2.6910871e+02   2.2116142e+01   3.9084935e+02   1.9723742e+00   1.9482323e+02   1.3896672e+02   1.9278581e+02   1.4308585e+02   1.6130129e+02   1.4341686e+02   2.7692516e+02   2.8768890e+01   3.9162806e+02   5.8839432e+01   3.5180097e+02   1.0540915e+02   3.4962000e+02  -4.4983097e+00   2.3073258e+02   1.4830065e+00   3.1802605e+02   3.3451382e+01   3.7760323e+02   6.2044323e+01   3.3162581e+01   2.0876893e+02   8.1181290e+01   1.9500388e+02
   3.5928636e+02   1.4680727e+01   5.7774636e+02   4.9115745e+01   3.8887091e+02   1.4014873e+01   4.6726364e+02   2.0008000e+01   2.5985455e+02   6.8207273e+00   6.1400545e+02   3.2686836e+01   6.9448909e+02   1.5128145e+01   3.4061000e+02   2.5898473e+01   6.1737091e+02   2.5656691e+01   8.5132636e+02   4.8674800e+01   5.0581273e+02   7.1316364e-01   3.2362273e+02   1.2828364e+01   4.3657727e+02   1.8744727e+01   2.4046818e+02   4.9805273e+01   3.8322182e+02   2.2580436e+01   1.0354818e+02   1.9828705e+02   9.6238273e+02   5.1095745e+01   2.8176273e+02   2.9755345e+01   5.0708091e+02   2.7033527e+01   2.4690182e+02   3.5328764e+01   4.1979091e+02   5.5994545e+00   3.5897273e+02   6.6712727e+00   7.1622273e+02   5.8858182e+00   9.8750909e+01   1.1017993e+02   2.6740364e+02  -7.4286545e+00   3.0180364e+02   8.9345455e-02   3.5074182e+02   2.3637018e+01   2.8079273e+02   1.2178400e+01   4.7821398e+02   1.6162813e+01   1.0378055e+03  -6.1735273e+00   3.0355000e+02   1.0827818e+01   2.4192545e+02  -3.9722182e+00   2.1039727e+02   1.2316731e+02   3.4936455e+02  -4.2400727e+00   3.7679398e+02   3.6946413e+01   3.2117909e+02   6.5111273e+00   2.6630909e+02  -6.7592727e+00   2.7572000e+02   2.3756036e+01   1.8392484e+02  -6.0820516e+00   2.8783226e+01   1.5555444e+02   2.4131065e+02  -1.3036142e+01   2.8197161e+02  -1.1545032e+00   2.9205581e+02  -2.9514465e+01   2.0827645e+02   9.3553032e+00   5.7977097e+02   1.0628645e+01   3.2467387e+02   8.9757677e+00   5.8247419e+01   1.7244182e+02   1.6518032e+02   5.5265419e+00   3.4370677e+02   8.7829677e-01   2.1285903e+02   1.7951484e+00   4.7240605e+02   1.5948098e+02   3.0342581e+02   3.2085161e+00   2.1380742e+02  -1.9333032e+00   2.8767742e+01   1.6476729e+02   1.8718419e+02   1.1165548e+00   2.6900871e+02   5.7841419e+00   3.5750935e+02   5.3995742e+00   1.7582323e+02   1.1420672e+02   1.4054581e+02   1.3964505e+02   1.3892129e+02   1.5739726e+02   2.3463516e+02   3.8220903e+00   3.9057806e+02   7.8013432e+01   3.5889097e+02   1.1275195e+02   3.6310000e+02   2.3523290e+01   2.5783258e+02   6.4500645e-01   3.4850605e+02   4.9012982e+01   3.7988323e+02   6.4671923e+01   3.4932581e+01   1.4805733e+02   6.8091290e+01   2.1257108e+02
   3.6547636e+02   2.6325527e+01   5.9541636e+02   3.1612145e+01   3.2501091e+02   1.6536727e+00   4.7745364e+02   2.8292800e+01   2.0790455e+02   2.2256727e+01   5.6738545e+02   9.0764364e+00   6.6234909e+02   7.9393455e+00   4.3100000e+02   9.7572727e+00   5.1484091e+02   2.1279091e+01   8.3384636e+02   6.9453200e+01   4.0424273e+02   1.5168764e+01   3.5991273e+02   1.3875164e+01   4.4772727e+02   1.4702727e+01   2.8008818e+02   6.3585673e+01   3.4679182e+02   3.8684836e+01   9.0738182e+01   1.9450185e+02   8.8562273e+02   6.1236545e+01   2.9866273e+02   6.5933455e+00   4.6365091e+02   1.8357927e+01   2.6724182e+02   3.3411564e+01   4.2341091e+02   7.9854545e-02   3.2835273e+02   1.3640873e+01   6.9143273e+02   1.5129018e+01   1.8260091e+02   5.5181927e+01   2.4278364e+02  -2.8989055e+01   3.3194364e+02  -2.1601855e+01   3.5031182e+02   3.1151418e+01   3.4965273e+02   1.1999600e+01   4.7102398e+02   2.0978013e+01   1.0197555e+03   1.3080473e+01   3.5579000e+02   1.0078618e+01   2.6659545e+02   3.3534182e+01   2.5029727e+02   1.8021531e+02   3.2103455e+02  -1.8443673e+01   3.3364398e+02   2.9018413e+01   3.0460909e+02  -6.9732727e+00   2.4592909e+02  -1.4608873e+01   2.0719000e+02  -1.2001564e+01   1.8835484e+02   1.6513548e+01   4.3163226e+01   1.3745404e+02   2.3702065e+02   7.6470581e+00   2.8635161e+02  -6.0849032e+00   2.6338581e+02  -5.8408645e+00   2.0556645e+02   2.6432103e+01   5.2272097e+02   2.0472645e+01   2.9039387e+02   1.9818168e+01   7.0717419e+01   1.2792422e+02   1.5975032e+02  -3.9058065e-02   3.1827677e+02   2.2302697e+01   2.1152903e+02   5.8115484e+00   4.5059605e+02   1.5717578e+02   2.8723581e+02   1.4173716e+01   2.0542742e+02   1.9737097e+01   2.4237742e+01   9.0849690e+01   1.9166419e+02   1.3815484e-01   3.0605871e+02   3.5401419e+00   3.7827935e+02   2.7379742e+00   1.9015323e+02   1.1663032e+02   2.0883581e+02   8.2231845e+01   1.4392129e+02   1.4042726e+02   2.7830516e+02   1.0378490e+01   3.8367806e+02   8.9145432e+01   4.0646097e+02   1.0989635e+02   3.8191000e+02   1.0968490e+01   2.2187258e+02   1.3851806e+01   3.3155605e+02   2.9028982e+01   3.6279323e+02   3.3791226e+00   5.5692581e+01   1.8843653e+02   8.3851290e+01   1.9950028e+02
   3.1924636e+02   1.9313927e+01   5.3265636e+02   3.9152945e+01   4.3358091e+02   4.4348073e+01   4.7497364e+02   4.0112000e+00   3.1914455e+02   2.0597527e+01   5.9033545e+02   6.7043636e-01   5.7738909e+02   2.4061455e+00   4.5271000e+02   1.4260473e+01   5.8394091e+02   1.3371091e+01   8.7270636e+02   3.4394400e+01   4.1805273e+02   9.4439636e+00   3.5533273e+02   1.3341564e+01   4.7400727e+02   6.2203273e+00   3.0455818e+02   7.2008073e+01   4.5003182e+02   3.8475636e+01   1.6149818e+02   1.8604105e+02   8.2238273e+02   2.9395745e+01   2.9400273e+02   1.6016145e+01   4.3470091e+02   6.6339273e+00   2.1095182e+02   3.3294764e+01   3.9317091e+02   1.9309055e+01   3.5202273e+02   4.5572727e+00   6.6690273e+02   1.4721418e+01   2.6227091e+02   4.3618327e+01   2.9301364e+02  -2.1974545e+00   3.9252364e+02   7.4174545e-01   3.1931182e+02   1.3011418e+01   3.8674273e+02   1.8024000e+00   4.7693398e+02   5.0252130e+00   1.0702355e+03  -2.1527927e+01   3.2088000e+02  -1.0168582e+01   2.2683545e+02   9.0498182e-01   2.2263727e+02   1.3909811e+02   4.2255455e+02   1.7334727e+01   3.6550398e+02   7.0229613e+01   3.7255909e+02   2.1500727e+01   3.1106909e+02   1.0949927e+01   1.6186000e+02  -8.2351636e+00   1.8049484e+02  -1.4765161e-01   1.2683226e+01   1.0736244e+02   2.2155065e+02  -3.5534194e-01   2.6283161e+02   1.7966968e+00   1.9048581e+02  -8.8188645e+00   2.2746645e+02   2.5630103e+01   5.9748097e+02   3.2831845e+01   3.0658387e+02   1.3382968e+01   6.2287419e+01   1.6097862e+02   1.6580032e+02   6.4769419e+00   3.2461677e+02   3.9354968e+00   2.0809903e+02   1.6895948e+01   4.1045605e+02   1.3924698e+02   2.9546581e+02   3.2753161e+00   2.2885742e+02   1.2822697e+01   2.8957742e+01   1.3471209e+02   2.0247419e+02   1.0323355e+01   2.6619871e+02  -7.9410581e+00   3.6827935e+02   1.8247974e+01   1.8263323e+02   1.5394192e+02   1.0492581e+02   1.9125465e+02   1.5502129e+02   1.4224926e+02   2.3463516e+02   7.2520903e+00   3.8238806e+02   7.2438632e+01   3.7727097e+02   1.0537155e+02   3.9891000e+02   1.3418490e+01   2.2578258e+02   1.1919006e+01   3.6483605e+02   3.6416582e+01   3.4536323e+02   3.9053523e+01   3.7262581e+01   1.9663093e+02   8.2041290e+01   2.1840508e+02
   3.4571636e+02   3.5763273e+00   4.6622636e+02   4.5567345e+01   3.5506091e+02   2.0819673e+01   4.9269364e+02   1.7593600e+01   2.7209455e+02   3.1791527e+01   5.5481545e+02   3.1132036e+01   6.5896909e+02   6.3497455e+00   3.7485000e+02   2.7489273e+01   5.3532091e+02   2.8406909e+00   7.7513636e+02   3.0430000e+01   4.2753273e+02   2.4685564e+01   3.6781273e+02   4.1031636e+00   4.7776727e+02   2.7159527e+01   3.3489818e+02   5.1670873e+01   4.0951182e+02   3.8717236e+01   1.2530818e+02   1.7759625e+02   8.9738273e+02   3.0775745e+01   2.7919273e+02  -4.1390545e+00   5.2736091e+02   3.0501127e+01   2.1605182e+02   2.8986764e+01   4.0660091e+02   1.7134655e+01   3.4440273e+02   1.7926873e+01   6.4711273e+02   1.9514618e+01   1.6551091e+02   9.4459127e+01   2.6163364e+02  -2.9637055e+01   2.9418364e+02   2.3689455e+00   3.0026182e+02   4.1775418e+01   3.8003273e+02   4.9200000e-02   5.5145398e+02   3.0543613e+01   1.0918955e+03   3.9689273e+01   3.6822000e+02   2.3424218e+01   2.7483545e+02   1.8749818e+00   1.8786727e+02   1.8139971e+02   3.8508455e+02  -1.2376727e+00   4.3445398e+02   6.4383613e+01   4.2445909e+02   1.6588727e+01   3.1783909e+02   1.9018327e+01   9.8670000e+01   1.5540036e+01   2.1173484e+02   3.5314839e-01   2.9783226e+01   1.5257444e+02   2.2450065e+02   6.0686581e+00   3.0183161e+02  -4.0833032e+00   1.9300581e+02  -1.1310465e+01   2.0270645e+02   2.5209032e+00   5.6272097e+02   4.9426452e+00   3.0520387e+02   1.5063368e+01   7.1287419e+01   1.2597862e+02   1.4885032e+02   1.1502942e+01   3.1561677e+02   1.7054968e+00   2.0409903e+02   9.4959484e+00   4.1274605e+02   1.5739378e+02   2.7713581e+02   2.9981716e+01   2.5395742e+02   2.8814697e+01   3.9047742e+01   9.6564890e+01   2.1661419e+02   9.1921548e+00   2.6648871e+02  -2.1054258e+01   3.4236935e+02   4.9007742e+00   1.8753323e+02   1.2645992e+02   9.9645806e+01   2.0772705e+02   1.4568129e+02   1.2076646e+02   2.6187516e+02   1.8832890e+01   3.9705806e+02   5.6545032e+01   3.1470097e+02   9.8757148e+01   3.4024000e+02   7.4020903e+00   2.2316258e+02  -3.4139355e-01   3.5264605e+02   7.4251782e+01   3.4088323e+02   7.0741923e+01   4.9502581e+01   2.1417173e+02   9.5711290e+01   2.0012148e+02
   4.1243636e+02   1.0428727e+01   4.4912636e+02   3.7555345e+01   3.5501091e+02   3.1253673e+01   4.0459364e+02   1.2021600e+01   3.0985455e+02   5.8207273e+00   6.3542545e+02   1.2253236e+01   7.3900909e+02   5.3765455e+00   3.5928000e+02   1.1254873e+01   4.2827091e+02   2.2824691e+01   7.2556636e+02   1.2685600e+01   4.4124273e+02   1.1728764e+01   3.4148273e+02  -2.8904364e+00   5.3081727e+02   7.3455273e+00   2.8513818e+02   4.1461673e+01   4.3718182e+02   3.6453636e+01   1.3887818e+02   1.6118065e+02   8.7624273e+02   5.5176945e+01   2.7761273e+02   4.9277345e+01   5.0789091e+02   1.9208727e+01   2.6219182e+02   4.1625564e+01   3.9174091e+02   1.9083455e+01   3.7007273e+02  -2.5596727e+01   6.1664273e+02   1.5852218e+01   1.1575091e+02   8.6679927e+01   2.6082364e+02  -3.6192255e+01   2.6823364e+02  -5.5550545e+00   2.6321182e+02   1.8309418e+01   3.6741273e+02   1.1538800e+01   4.4207398e+02   1.2584013e+01   9.3980545e+02   2.1464727e+00   3.5117000e+02  -1.1121782e+01   3.2402545e+02   3.9029782e+01   2.9329727e+02   1.8268531e+02   3.3189455e+02   1.1157527e+01   3.8750398e+02   5.3749613e+01   3.2083909e+02   2.6208327e+01   2.7678909e+02  -1.8167673e+01   1.4972000e+02   7.1160364e+00   1.7969484e+02  -4.8836516e+00   3.0632258e+00   1.3661204e+02   2.0621065e+02  -8.0381419e+00   2.9635161e+02  -4.0490323e-01   2.8438581e+02  -3.7000865e+01   2.1775645e+02   1.4126903e+01   5.8348097e+02   7.9018452e+00   3.3015387e+02   9.1173677e+00   7.6097419e+01   1.5444382e+02   1.5166032e+02  -7.2018581e+00   4.1094677e+02   2.0409097e+01   2.0590903e+02   7.9711484e+00   4.0288605e+02   1.3132258e+02   2.8523581e+02   1.9803716e+01   2.2542742e+02   2.5477097e+01   1.7437742e+01   1.2486369e+02   2.4809419e+02  -3.7624516e-01   2.5838871e+02   6.3374194e-01   3.6888935e+02   1.1591742e+00   2.0973323e+02   1.0801392e+02   5.8545806e+01   2.1958505e+02   1.6283129e+02   1.5119446e+02   2.6930516e+02   5.4284903e+00   3.9424806e+02   5.3819832e+01   3.6494097e+02   8.8167948e+01   3.8548000e+02   9.7328903e+00   2.3978258e+02   6.6090065e+00   3.4893605e+02   4.2688582e+01   3.2541323e+02   2.7409523e+01   2.7452581e+01   1.8546573e+02   6.6511290e+01   1.9198748e+02
   3.6647636e+02   1.2575527e+01   4.8103636e+02   9.1925455e+00   3.6929091e+02   1.1061273e+01   4.3816364e+02   3.8196000e+01   2.9347455e+02   2.1031127e+01   6.0971545e+02   2.4310036e+01   6.6491909e+02   1.1113745e+01   3.6681000e+02   1.2222473e+01   4.5594091e+02   9.3810909e+00   7.1227636e+02   1.7368800e+01   4.5029273e+02   1.3964764e+01   3.4233273e+02  -2.0768436e+01   4.7143727e+02   5.1959273e+00   2.7013818e+02   6.9191673e+01   4.4108182e+02   4.9381636e+01   1.4939818e+02   1.3947905e+02   8.4243273e+02   5.4981745e+01   2.8057273e+02   2.5990545e+01   4.9127091e+02   2.5768327e+01   2.5557182e+02   3.3445164e+01   3.5708091e+02  -5.7374545e-01   3.7792273e+02   8.9652727e+00   6.2174273e+02   1.4074218e+01   1.3865091e+02   8.3887927e+01   3.1840364e+02   7.3134545e-01   3.0718364e+02  -1.3910545e+00   2.9141182e+02   1.4483418e+01   3.6241273e+02   2.0748800e+01   5.1607398e+02   1.1274013e+01   1.0811355e+03  -1.4499273e+00   3.8812000e+02   1.1402218e+01   2.7826545e+02   4.5005818e+00   2.0205727e+02   1.6793451e+02   3.5846455e+02  -1.3480727e+00   3.6221398e+02   6.0112813e+01   3.7826909e+02   1.2753927e+01   2.6987909e+02   7.4751273e+00   1.9662000e+02   8.9403636e-01   2.0497484e+02   4.6639484e+00   1.6443226e+01   1.3954164e+02   2.0712065e+02   2.8390581e+00   3.2064161e+02  -1.7728103e+01   3.0305581e+02  -1.6824465e+01   2.0137645e+02   1.3857303e+01   6.0534097e+02   3.4343045e+01   3.3267387e+02   1.1435768e+01   8.0577419e+01   1.2651542e+02   1.5671032e+02   1.0114142e+01   3.1946677e+02   1.1867497e+01   1.8819903e+02  -4.2051613e-02   3.7926605e+02   1.7336218e+02   2.7556581e+02   2.3197316e+01   2.1742742e+02   2.3970968e+00   3.5767742e+01   8.4307290e+01   2.3323419e+02   2.1862555e+01   2.4243871e+02  -8.6102581e+00   3.4027935e+02   2.9207974e+01   1.8463323e+02   1.1535192e+02   1.4240581e+02   1.5568625e+02   1.3407129e+02   1.4497526e+02   2.8463516e+02   6.2520903e+00   3.2995806e+02   7.9823032e+01   3.5542097e+02   1.1611955e+02   3.5148000e+02  -4.0271097e+00   2.5507258e+02  -6.9941935e+00   3.6417605e+02   3.4849382e+01   3.2198323e+02   3.0873923e+01   2.7642581e+01   2.2749053e+02   5.9041290e+01   2.0405508e+02
   3.2900636e+02   1.0293127e+01   4.9803636e+02   2.8642545e+01   3.9729091e+02   1.5251273e+01   4.4374364e+02   4.1296000e+00   3.0466455e+02   1.7235927e+01   5.3861545e+02   4.4288036e+01   5.8924909e+02   2.8407345e+01   4.1657000e+02   1.5391673e+01   5.7256091e+02   2.8331491e+01   8.3322636e+02   5.3592800e+01   4.7019273e+02   3.8512764e+01   3.3919273e+02   2.8912764e+01   4.3910727e+02   2.6972327e+01   2.7917818e+02   6.1228473e+01   4.4218182e+02   2.6483636e+01   1.6035818e+02   1.3346225e+02   7.9966273e+02   6.8683345e+01   2.6661273e+02   3.2817345e+01   5.3755091e+02   5.4059273e+00   2.5828182e+02   4.1078364e+01   3.4951091e+02   2.7221855e+01   3.6607273e+02   6.2932727e+00   6.0443273e+02   2.3929018e+01   9.7370909e+01   7.2050327e+01   2.4844364e+02  -1.9391855e+01   3.0423364e+02  -4.8150545e+00   3.2174182e+02   5.4370182e+00   3.1374273e+02   1.8782400e+01   4.3269398e+02   2.5524413e+01   1.0470455e+03  -9.5727273e+00   3.8655000e+02   2.6147818e+01   2.6597545e+02   5.3378182e-01   2.6234727e+02   1.8287131e+02   3.4217455e+02  -2.2944873e+01   3.3155398e+02   5.0945613e+01   3.1493909e+02  -3.2296727e+00   2.7840909e+02   6.1327273e+00   1.0186000e+02  -6.1951636e+00   1.9702484e+02   7.2994839e-01   1.0733226e+01   1.3490844e+02   2.2831065e+02  -2.8561419e+00   3.0235161e+02  -2.7594903e+01   2.7733581e+02  -1.0146865e+01   2.0513645e+02   1.4366503e+01   5.2939097e+02   2.1509045e+01   3.2672387e+02   1.7391768e+01   6.0907419e+01   1.1522902e+02   1.5880032e+02   4.5669419e+00   3.2894677e+02   4.0399097e+01   2.2881903e+02   8.9483484e+00   3.7469605e+02   1.8362778e+02   2.6846581e+02   1.0195316e+01   2.1028742e+02   8.4982968e+00   1.9957742e+01   1.2938209e+02   1.9547419e+02  -4.9766452e+00   2.8967871e+02  -1.7579458e+01   3.7417935e+02   1.5974194e-02   2.0901323e+02   1.1040152e+02   1.2049581e+02   2.1243905e+02   1.4078129e+02   1.0910846e+02   2.1525516e+02   7.0424903e+00   3.8267806e+02   6.3125432e+01   3.2570097e+02   1.2363715e+02   3.9115000e+02   1.4379290e+01   2.2507258e+02   1.2695806e+01   3.1469605e+02   3.8047782e+01   3.3407323e+02   2.2816723e+01   3.5592581e+01   1.9852453e+02   8.9091290e+01   1.8737108e+02
   3.3914636e+02   2.8911927e+01   5.1589636e+02   4.1253745e+01   3.8749091e+02   8.0352727e+00   4.5645364e+02   2.8832800e+01   3.1485455e+02   6.4207273e+00   5.8371545e+02   3.5110036e+01   5.2629909e+02   3.3303345e+01   4.1223000e+02   1.0928873e+01   7.0027091e+02   9.0246909e+00   8.1703636e+02   5.7888000e+01   4.4953273e+02   6.4955636e+00   3.1638273e+02   1.3027564e+01   4.6281727e+02   1.3835527e+01   2.9979818e+02   5.2148873e+01   3.6456182e+02   1.1643236e+01   8.7978182e+01   1.2506265e+02   8.6595273e+02   4.5670145e+01   3.1147273e+02   3.4898545e+01   5.1227091e+02   1.3658327e+01   2.4262182e+02   4.8381164e+01   3.9541091e+02   3.7029855e+01   3.1307273e+02   2.0433273e+01   6.6101273e+02   1.0772618e+01   1.2265091e+02   1.1716793e+02   2.6473364e+02  -1.4455055e+01   2.9537364e+02   3.5537455e+00   2.7864182e+02   2.0355018e+01   2.7888273e+02   1.8001200e+01   4.1479398e+02   1.8666413e+01   1.1098555e+03  -2.3175273e+00   3.7426000e+02   1.5610182e+00   2.5640545e+02   6.3493818e+00   2.6658727e+02   2.1848211e+02   3.6613455e+02  -7.0116727e+00   3.5031398e+02   6.7064813e+01   3.8255909e+02   8.5107273e+00   3.3240909e+02   2.1192727e+01   2.3562000e+02   5.3940364e+00   2.1235484e+02  -3.8864516e+00   1.5543226e+01   1.6480364e+02   2.3855065e+02  -2.4095342e+01   3.3459161e+02  -1.5274103e+01   2.6195581e+02  -9.5364645e+00   3.4942645e+02   1.0163303e+01   5.6872097e+02   5.4626452e+00   3.0777387e+02   1.2907768e+01   7.3627419e+01   1.5769142e+02   1.6937032e+02   5.1341935e-02   3.3770677e+02   5.6788297e+01   3.0819903e+02   8.5079484e+00   4.4540605e+02   1.6826098e+02   2.8651581e+02   1.1131316e+01   2.0890742e+02   8.8869677e-01   1.5667742e+01   7.8195290e+01   1.9114419e+02   7.5097548e+00   2.9167871e+02   2.8305419e+00   3.1012935e+02   2.4189974e+01   2.1525323e+02   1.0186232e+02   7.2405806e+01   2.9885625e+02   1.5268129e+02   1.2591646e+02   2.1873516e+02   1.8994090e+01   3.3681806e+02   4.7314232e+01   3.2794097e+02   1.2650795e+02   3.9996000e+02   1.1524490e+01   2.5111258e+02   7.7526065e+00   3.9717605e+02   4.0689382e+01   2.8536323e+02   4.8853523e+01   4.4362581e+01   2.1915293e+02   8.1231290e+01   2.0004988e+02
   3.5133636e+02   3.3696727e+01   4.0679636e+02   1.0031745e+01   4.3520091e+02   1.6648473e+01   4.3988364e+02   1.4488400e+01   3.0495455e+02   3.2542727e+01   4.8161545e+02   1.1848036e+01   5.4243909e+02   1.4342145e+01   3.8581000e+02   3.2422473e+01   6.5627091e+02   1.8494691e+01   6.5356636e+02   4.1255600e+01   4.7862273e+02   2.2698364e+01   2.7905273e+02   1.2533964e+01   4.9100727e+02   1.0910327e+01   2.9113818e+02   7.6791673e+01   4.1918182e+02   1.1853636e+01   6.3788182e+01   1.2694785e+02   9.0143273e+02   2.2931745e+01   3.1081273e+02   3.1141345e+01   4.3465091e+02   2.2447927e+01   2.2557182e+02   3.0225164e+01   4.1651091e+02   5.6318545e+00   3.0688273e+02  -6.0215273e+00   7.1064273e+02   1.6802218e+01   1.3799091e+02   1.5990073e+02   2.7001364e+02  -1.4974545e+00   2.9623364e+02   1.4204945e+01   3.4426182e+02   3.8915418e+01   2.7046273e+02   2.2434800e+01   4.8007398e+02   4.5824013e+01   1.0722355e+03   1.7742073e+01   3.6769000e+02   1.6416618e+01   2.0211545e+02  -2.2674182e+00   1.8439727e+02   1.9048731e+02   3.7732455e+02  -3.5186873e+01   3.5464398e+02   5.5808413e+01   4.0507909e+02   2.1469127e+01   3.0216909e+02   1.1941927e+01   2.4400000e+02   2.5913636e+01   2.0092484e+02  -1.4012052e+01   1.5203226e+01   1.4878084e+02   2.2850065e+02  -7.0113419e+00   2.6916161e+02  -1.9897032e+00   2.6471581e+02  -1.7907265e+01   2.5342645e+02   1.4653303e+01   5.4172097e+02   3.1926452e+00   3.1739387e+02  -4.5818323e+00   6.5907419e+01   1.4649902e+02   1.7852032e+02  -2.0606581e+00   3.5156677e+02   2.4249497e+01   2.7538903e+02   7.7027484e+00   4.3740605e+02   1.4537098e+02   2.6623581e+02   1.6853716e+01   2.1500742e+02   1.2070697e+01   2.5767742e+01   1.2062729e+02   1.8199419e+02   8.2917548e+00   2.8033871e+02  -1.4882258e+01   3.3284935e+02   2.0272374e+01   1.8573323e+02   7.4933923e+01   1.2678581e+02   1.9869585e+02   1.6292129e+02   1.8295726e+02   2.5277516e+02   6.4608903e+00   3.0410806e+02   5.1361032e+01   2.9475097e+02   1.1483315e+02   3.8853000e+02   2.2008890e+01   2.2797258e+02  -2.5361935e+00   4.0617605e+02   5.6249382e+01   3.2879323e+02   2.9519123e+01   3.8162581e+01   2.0869893e+02   6.8661290e+01   2.0233548e+02
   3.3090636e+02  -1.6198873e+01   4.3270636e+02   3.5528945e+01   3.8634091e+02  -1.6392727e+01   4.9807364e+02   1.0732000e+00   3.1533455e+02   1.8523273e+00   4.8771545e+02   2.9790036e+01   5.3057909e+02   2.4910945e+01   3.6933000e+02   1.4880873e+01   6.5461091e+02   2.4627491e+01   6.7622636e+02   3.0962800e+01   4.9572273e+02   2.2140364e+01   2.8524273e+02   3.3228764e+01   4.7319727e+02   5.6251273e+00   2.6593818e+02   5.1767673e+01   3.9756182e+02   1.5243236e+01   6.1258182e+01   1.8196025e+02   1.0156227e+03   5.9076545e+01   3.0633273e+02   2.8639745e+01   5.2093091e+02   9.6552727e-01   2.4081182e+02   3.5095964e+01   4.0503091e+02   2.7402545e+00   3.2969273e+02  -2.6563273e+00   6.4153273e+02   1.2961018e+01   1.2722091e+02   1.2556233e+02   2.5740364e+02  -1.7818655e+01   2.7352364e+02  -7.3582545e+00   3.2383182e+02   4.5981818e-01   2.3936273e+02  -1.7747200e+01   4.0964398e+02   1.5748413e+01   1.1114755e+03  -1.7967127e+01   2.9498000e+02  -1.0056582e+01   3.1478545e+02   1.8189818e+00   2.3129727e+02   1.7454531e+02   3.1913455e+02  -2.3631673e+01   3.7226398e+02   4.2258813e+01   4.0355909e+02   1.0970727e+01   2.5254909e+02  -1.9088473e+01   2.8605000e+02   1.3096364e+00   1.9849484e+02   7.9423484e+00   1.7923226e+01   1.3147324e+02   2.4335065e+02   1.1610658e+01   2.7068161e+02  -1.0211303e+01   2.8691581e+02  -3.7732645e+00   2.2313645e+02  -2.8334968e+00   5.0325097e+02   2.5130245e+01   3.5115387e+02   1.4007368e+01   4.3717419e+01   2.2879422e+02   1.4018032e+02   1.4866542e+01   3.3146677e+02   2.9387497e+01   2.3928903e+02  -1.0889252e+01   3.4745605e+02   1.6499698e+02   3.3389581e+02   2.6150916e+01   2.3390742e+02   2.1608697e+01   2.6857742e+01   1.0788009e+02   2.1161419e+02   1.3021548e+00   2.9843871e+02  -2.4202581e+00   3.5879935e+02   2.1436374e+01   1.7568323e+02   1.2373792e+02   9.3785806e+01   2.5109585e+02   1.5926129e+02   1.3410006e+02   2.5192516e+02   2.3488890e+01   4.3448806e+02   9.0220632e+01   3.4475097e+02   9.8263148e+01   3.4224000e+02   2.0382090e+01   2.3578258e+02   2.3839006e+01   4.0040605e+02   3.7330982e+01   3.5669323e+02   4.1247123e+01   4.6022581e+01   2.2455013e+02   7.5231290e+01   1.8804988e+02
   3.2019636e+02   2.1807927e+01   4.6322636e+02   1.8757345e+01   4.5029091e+02   3.0151273e+01   4.2893364e+02  -1.2056000e+00   3.3676455e+02   1.8079273e+00   5.1157545e+02  -4.3087636e+00   5.5586909e+02   1.8647745e+01   3.9390000e+02   2.0155273e+01   6.9594091e+02   3.5031091e+01   6.6037636e+02   3.5900800e+01   4.9419273e+02   1.6062764e+01   2.7867273e+02  -7.2456364e+00   4.7081727e+02   1.9552727e-01   2.9255818e+02   5.7208073e+01   3.7351182e+02   3.0647236e+01   6.5928182e+01   1.3815665e+02   9.0266273e+02   2.9253345e+01   2.8352273e+02   1.1854545e+01   4.9327091e+02   3.7898327e+01   2.8252182e+02   3.0949164e+01   3.8960091e+02   6.1646545e+00   3.2307273e+02  -3.6067273e+00   6.4443273e+02   1.3209018e+01   1.1932091e+02   1.4462433e+02   2.9763364e+02  -2.2037055e+01   2.6794364e+02  -7.4418545e+00   3.5136182e+02   3.2157418e+01   2.6022273e+02   2.0534000e+01   4.0821398e+02   2.4192813e+01   9.8794545e+02   6.1952727e+00   4.5283000e+02   1.8315418e+01   3.2254545e+02  -1.1991818e+01   2.4058727e+02   1.5556211e+02   3.4265455e+02   1.8536727e+01   3.7788398e+02   5.5189213e+01   4.4012909e+02   1.6995127e+01   3.0206909e+02   1.9429927e+01   1.9995000e+02   6.3376364e+00   1.8197484e+02   1.5163948e+01   1.6683226e+01   1.7571244e+02   2.0850065e+02  -4.5513419e+00   2.7078161e+02  -1.8549303e+01   2.5710581e+02  -6.0584645e+00   2.1004645e+02   1.6973703e+01   5.4148097e+02   3.3741845e+01   3.2205387e+02   3.4995368e+01   6.1717419e+01   1.4240422e+02   1.4223032e+02  -5.3974581e+00   3.6237677e+02   3.1244697e+01   2.5209903e+02   1.8425948e+01   3.8931605e+02   1.5378818e+02   3.2846581e+02   5.7485316e+01   2.1542742e+02   1.0797097e+01   2.9577742e+01   1.0370249e+02   1.9195419e+02   1.0634955e+01   2.7667871e+02   1.2700542e+01   3.3798935e+02   5.3911742e+00   1.5863323e+02   1.4243192e+02   7.2925806e+01   2.4048465e+02   1.6259129e+02   1.8483366e+02   2.4096516e+02  -5.8243097e+00   3.8619806e+02   5.0563832e+01   3.1018097e+02   1.2068875e+02   3.5377000e+02   1.8939690e+01   2.1707258e+02   7.4258065e+00   3.4759605e+02   3.3985782e+01   3.4598323e+02   3.5003923e+01   4.4022581e+01   1.7409013e+02   7.0511290e+01   1.7271748e+02
   3.1443636e+02   1.2648727e+01   4.4993636e+02   2.1530545e+01   4.5649091e+02   1.4655273e+01   4.2002364e+02   2.4747200e+01   3.6433455e+02   1.0272327e+01   5.4109545e+02   1.6659636e+01   6.6848909e+02   1.3778145e+01   3.5642000e+02   1.6583673e+01   5.6646091e+02   2.9109491e+01   8.9180636e+02   4.7866400e+01   4.9105273e+02   4.8439636e+00   3.1900273e+02   1.8717964e+01   4.2967727e+02   9.5767273e+00   2.6736818e+02   5.9793273e+01   3.5798182e+02   4.4839636e+01   8.7498182e+01   1.8210105e+02   9.0109273e+02   5.1098945e+01   2.7171273e+02   1.8219345e+01   5.0084091e+02   3.5772727e+01   2.8448182e+02   1.4552364e+01   3.9703091e+02   9.2302545e+00   3.2935273e+02   1.1750873e+01   6.7332273e+02   1.3627818e+01   1.0680091e+02   1.4758593e+02   3.0325364e+02  -2.2156655e+01   3.1490364e+02   1.2813455e+00   3.7655182e+02   1.0482218e+01   2.2717273e+02   1.9848000e+01   4.3040398e+02   6.5176130e+00   1.0768055e+03   2.6164727e+00   3.3526000e+02   2.3061018e+01   2.8292545e+02  -3.9622182e+00   2.2858727e+02   1.1657211e+02   3.1479455e+02  -1.4094473e+01   3.0831398e+02   2.5664813e+01   3.7555909e+02   1.4260727e+01   2.8568909e+02  -2.1829673e+01   8.0620000e+01   2.3140364e+00   1.7569484e+02  -7.0936516e+00   6.9732258e+00   1.3781924e+02   1.7259065e+02  -3.9185419e+00   3.0492161e+02  -3.2760503e+01   1.9576581e+02  -2.3961265e+01   2.4827645e+02   4.3953032e+00   5.5282097e+02   1.1634645e+01   3.2520387e+02   2.1893368e+01   4.9147419e+01   1.2493982e+02   1.5109032e+02   6.9937419e+00   3.2642677e+02   2.2840697e+01   2.2062903e+02  -4.0564516e+00   4.3464605e+02   1.3845178e+02   2.9366581e+02   2.3849316e+01   2.2690742e+02   4.3986968e+00   3.1147742e+01   8.7866890e+01   2.0580419e+02  -3.3730452e+00   2.5824871e+02   3.9849419e+00   3.4860935e+02   5.4915742e+00   2.0177323e+02   1.2489072e+02   6.6545806e+01   2.5922505e+02   1.5349129e+02   1.6118166e+02   2.8339516e+02   1.7681290e+01   3.4262806e+02   9.3519432e+01   3.3946097e+02   1.1568635e+02   3.6391000e+02   1.2268490e+01   2.3416258e+02   3.0348606e+01   3.3759605e+02   5.0265782e+01   2.9926323e+02   4.5931523e+01   3.3742581e+01   1.9410253e+02   7.7231290e+01   1.7093988e+02
   3.1319636e+02   1.6987927e+01   4.4717636e+02   8.9413455e+00   4.7187091e+02   2.1764873e+01   4.9964364e+02   2.5847600e+01   3.3304455e+02   1.1395527e+01   5.5561545e+02   1.1928036e+01   6.0072909e+02   7.8689455e+00   3.8142000e+02   2.9583673e+01   5.3780091e+02   1.9212291e+01   9.7165636e+02   4.0568400e+01   4.8181273e+02   4.4431636e+00   3.2038273e+02   1.1707564e+01   5.1834727e+02   1.4633127e+01   2.6974818e+02   6.7082873e+01   3.7946182e+02   2.5981236e+01   9.8638182e+01   1.8877985e+02   9.1504273e+02   4.4222945e+01   2.4171273e+02   1.0429345e+01   4.4517091e+02   4.0886327e+01   2.8595182e+02   3.7014764e+01   3.7732091e+02   2.9970545e+00   3.4221273e+02   4.0120727e+00   7.0143273e+02   2.5390182e+00   1.0975091e+02   1.0838993e+02   2.7597364e+02  -6.3042545e+00   2.9485364e+02  -1.6465455e-01   3.2517182e+02   2.7326182e+00   2.5012273e+02   2.3772000e+01   4.2788398e+02   2.2099213e+01   1.0306155e+03  -4.5983273e+00   3.1236000e+02   6.3630182e+00   2.9369545e+02   1.9556182e+01   2.8977727e+02   1.4196691e+02   3.1036455e+02  -2.3600727e+00   3.3921398e+02   5.1762813e+01   4.1717909e+02  -6.3887273e-01   2.7787909e+02   1.2215127e+01   1.1219000e+02  -1.6161564e+01   2.0307484e+02   2.1959484e+00   3.0783226e+01   1.7810444e+02   2.0569065e+02   2.9534581e+00   2.7721161e+02  -1.5203703e+01   1.9438581e+02  -1.8090865e+01   2.1851645e+02  -7.1238968e+00   5.6958097e+02   2.3723845e+01   3.4391387e+02   1.2726568e+01   6.2147419e+01   1.4498982e+02   1.6861032e+02   1.3162142e+01   3.3380677e+02   3.4010297e+01   2.6690903e+02   2.4711484e+00   3.5221605e+02   1.5580618e+02   2.6832581e+02   1.3256516e+01   2.3738742e+02   1.0470297e+01   2.0007742e+01   7.2328090e+01   2.3714419e+02   1.5549755e+01   1.9100871e+02  -1.4975858e+01   3.3579935e+02   1.8186374e+01   1.8330323e+02   1.6317832e+02   6.4975806e+01   2.8126065e+02   1.3559129e+02   1.2823366e+02   2.6958516e+02   4.2660903e+00   3.4119806e+02   7.7303832e+01   3.2265097e+02   1.0812115e+02   3.9229000e+02   1.5428090e+01   2.5140258e+02   2.2539406e+01   3.3978605e+02   5.6520582e+01   3.4931323e+02   4.1167523e+01   3.8072581e+01   1.8418613e+02   7.6661290e+01   2.0431548e+02
   3.3514636e+02   2.8271927e+01   4.9493636e+02   4.8650545e+01   4.6329091e+02   2.7451273e+01   4.6012364e+02   8.5792000e+00   3.0700455e+02   2.6518727e+01   5.6381545e+02   1.2132036e+01   5.9196909e+02   5.6597455e+00   3.1976000e+02   4.8464727e+00   5.4308091e+02   1.6829891e+01   8.7594636e+02   5.7705200e+01   4.8324273e+02   6.8987636e+00   2.8853273e+02   1.5445564e+01   4.8286727e+02   2.2701527e+01   2.7055818e+02   4.0298073e+01   3.7032182e+02   2.2662436e+01   8.9828182e+01   1.7757465e+02   8.8114273e+02   4.4124945e+01   2.4176273e+02   1.1095345e+01   5.2965091e+02   1.6747927e+01   2.4986182e+02   4.0041964e+01   3.6965091e+02  -5.1893455e+00   2.8697273e+02   2.4381273e+01   6.8743273e+02  -5.0209818e+00   1.2475091e+02   1.2747993e+02   2.6740364e+02   2.0013455e+00   3.7204364e+02   2.4280145e+01   3.7207182e+02   2.4880618e+01   3.5103273e+02  -4.9080000e-01   4.9612398e+02   4.0160013e+01   1.0645655e+03   1.5405673e+01   3.7293000e+02   2.9237418e+01   1.9345545e+02   5.2853818e+00   2.2805727e+02   1.2818451e+02   3.1179455e+02   1.6755273e+00   3.5498398e+02   8.1501213e+01   3.4583909e+02   1.6538327e+01   3.4840909e+02   2.5242727e+01   2.7291000e+02   1.2020836e+01   1.8607484e+02   1.6459484e+00   1.3032258e+00   1.3870284e+02   2.2102065e+02   9.4970581e+00   2.6049161e+02  -1.0561032e+00   1.8119581e+02  -5.6056645e+00   2.4942645e+02  -6.1766968e+00   5.1663097e+02   2.2769845e+01   3.1767387e+02  -1.0342323e+00   5.7247419e+01   1.4381182e+02   1.7404032e+02  -8.6522581e+00   3.5556677e+02   3.4119497e+01   2.2495903e+02   1.5971484e+00   4.2736605e+02   1.0513418e+02   2.6537581e+02   1.0625161e+00   2.0966742e+02   2.4978968e+00   2.3477742e+01   8.1620490e+01   2.2885419e+02   1.1682955e+01   2.8067871e+02  -1.6194581e+00   3.6612935e+02   8.9499742e+00   2.0044323e+02   8.2857123e+01   8.6785806e+01   2.3351585e+02   1.3397129e+02   1.2931326e+02   2.6939516e+02  -2.8187097e+00   4.0253806e+02   7.1256632e+01   3.6423097e+02   1.0360475e+02   4.3653000e+02  -9.5911097e+00   2.1773258e+02   5.5630065e+00   3.4278605e+02   4.9560582e+01   2.9874323e+02   3.3693123e+01   2.6782581e+01   1.9541933e+02   8.1991290e+01   1.9431908e+02
   3.3876636e+02  -1.5876727e+00   4.6327636e+02   1.9423345e+01   3.8591091e+02   2.2491673e+01   4.5059364e+02  -1.3684000e+00   2.9890455e+02   3.7867273e+00   6.3876545e+02   1.2556036e+01   5.7848909e+02   6.3581455e+00   3.9466000e+02   1.9574473e+01   4.6399091e+02   2.9347091e+01   8.3460636e+02   4.6392400e+01   4.4014273e+02   2.7676764e+01   3.4033273e+02   8.7315636e+00   5.7867727e+02   9.7067273e+00   2.9732818e+02   5.8156473e+01   3.6222182e+02   2.6070436e+01   1.0949818e+02   1.9124105e+02   8.7471273e+02   4.0879345e+01   2.3538273e+02   5.7057455e+00   4.6198091e+02   3.7351527e+01   2.0062182e+02   3.0931164e+01   3.7565091e+02  -1.4393455e+00   3.2616273e+02  -9.8039273e+00   6.0395273e+02   2.0337418e+01   1.4208091e+02   1.0771353e+02   2.3559364e+02  -1.1263855e+01   3.1213364e+02   1.9742945e+01   3.3207182e+02   1.1750618e+01   3.5165273e+02   1.6649600e+01   4.5512398e+02   1.6680013e+01   1.0382355e+03  -1.0057927e+01   3.3283000e+02   2.4454182e+00   2.0640545e+02   1.2779382e+01   1.6905727e+02   1.2371451e+02   3.1503455e+02  -2.6823673e+01   3.4331398e+02   4.5144813e+01   3.0826909e+02   9.0739273e+00   3.1316909e+02  -3.0280727e+00   2.1453000e+02  -2.6258764e+01   1.8269484e+02   2.4463484e+00   2.1823226e+01   1.4892124e+02   2.1407065e+02   8.5230581e+00   3.1454161e+02  -1.9760103e+01   2.4486581e+02  -1.1889265e+01   2.7604645e+02   5.7937032e+00   5.6153097e+02   2.6177845e+01   3.1072387e+02   4.2417677e+00   5.1857419e+01   1.3938302e+02   1.6742032e+02   1.8773419e+00   3.4504677e+02   4.4871097e+01   1.9195903e+02  -1.5192852e+01   4.2912605e+02   1.8841338e+02   2.8418581e+02   1.7457716e+01   2.3438742e+02   8.9502968e+00   9.0477419e+00   1.0915489e+02   2.6676419e+02   1.1370155e+01   2.5871871e+02   8.5673419e+00   3.8103935e+02   1.1757174e+01   1.5668323e+02   1.2101792e+02   1.2787581e+02   1.4441865e+02   1.4568129e+02   1.3833646e+02   2.7068516e+02   2.4078090e+01   4.0519806e+02   6.5753832e+01   4.0494097e+02   9.7067948e+01   3.7543000e+02   1.5246890e+01   2.0726258e+02  -2.8293935e+00   3.6107605e+02   4.6097382e+01   3.2655323e+02   2.6748323e+01   2.2162581e+01   1.8316893e+02   7.3471290e+01   1.7957068e+02
   4.1000636e+02   2.5003127e+01   4.5903636e+02   1.8902545e+01   5.0110091e+02   1.7656473e+01   3.9607364e+02   2.2563200e+01   2.8276455e+02   5.0279273e+00   6.2814545e+02   1.6056364e+00   5.0657909e+02   9.9709455e+00   4.3823000e+02   1.1888873e+01   4.7703091e+02   1.9303891e+01   7.9008636e+02   2.1854000e+01   4.2010273e+02   2.6419964e+01   2.9629273e+02   6.7247636e+00   5.4019727e+02   2.4975127e+01   2.9574818e+02   6.4902873e+01   3.5322182e+02   2.4700436e+01   8.3928182e+01   2.0176665e+02   8.4757273e+02   2.9430545e+01   2.4409273e+02  -7.6105455e-01   5.0736091e+02   2.8771127e+01   1.8305182e+02   2.6006764e+01   3.5289091e+02  -1.8048545e+01   3.6878273e+02   5.5464727e+00   6.1738273e+02   2.2373018e+01   1.1037091e+02   8.0960327e+01   2.2478364e+02  -3.2209055e+01   2.5652364e+02   1.5717455e+00   3.0102182e+02  -2.4353818e+00   3.4427273e+02   1.9860000e+01   4.6426398e+02   3.9038813e+01   9.5194545e+02   7.9352727e+00   3.3560000e+02   9.0338182e+00   2.2616545e+02   1.6668582e+01   1.6396727e+02   2.0041171e+02   4.2322455e+02   1.6951127e+01   3.8750398e+02   5.4469613e+01   3.4636909e+02   1.5495927e+01   3.9106909e+02   6.3992727e-01   2.5172000e+02   1.5146036e+01   2.0173484e+02   1.0063148e+01   2.5013226e+01   1.3556604e+02   2.0659065e+02  -1.0878542e+01   2.7921161e+02  -9.0337032e+00   2.7319581e+02  -3.9345665e+01   2.5965645e+02   3.0534903e+01   5.5715097e+02   6.7682452e+00   2.7244387e+02   4.4064168e+01   6.0527419e+01   1.4216942e+02   1.6794032e+02   1.1545742e+01   2.8780677e+02   2.5740297e+01   2.1138903e+02   6.7727484e+00   4.3207605e+02   1.5479738e+02   2.7127581e+02   3.3540516e+01   2.2885742e+02   1.4532697e+01   3.8007742e+01   7.6508090e+01   2.6609419e+02   1.1893755e+01   3.2276871e+02  -1.4036658e+01   3.6993935e+02   8.4951742e+00   1.7430323e+02   1.1851832e+02   6.2925806e+01   2.5228465e+02   1.6392129e+02   1.2577726e+02   2.5511516e+02   1.0133690e+01   4.1810806e+02   3.2101032e+01   3.6446097e+02   9.1116348e+01   3.8420000e+02   1.8352903e+00   2.1540258e+02   1.1419406e+01   3.7931605e+02   4.9738182e+01   3.0850323e+02   3.0192323e+01   4.2312581e+01   1.3250693e+02   8.4711290e+01   1.9458148e+02
   3.5585636e+02   2.4525127e+01   4.3203636e+02   2.0012545e+01   5.0153091e+02  -5.6792727e-01   4.6035364e+02   6.2808000e+00   2.7233455e+02   2.9392327e+01   5.6981545e+02   1.3072036e+01   5.3015909e+02   3.1324545e+01   3.6081000e+02   1.0472473e+01   4.7046091e+02  -4.4505091e+00   7.7703636e+02   2.8188000e+01   3.7367273e+02   1.1134364e+01   2.9910273e+02   1.0689964e+01   5.4467727e+02   3.0286727e+01   3.0155818e+02   6.2248073e+01   3.5846182e+02   2.5131236e+01   1.1430818e+02   1.9123625e+02   8.4900273e+02   4.4886145e+01   2.4214273e+02  -1.7505055e+01   5.0884091e+02   1.5362727e+01   2.2224182e+02   4.2011564e+01   3.6593091e+02   2.7768255e+01   3.7607273e+02   9.3432727e+00   6.3322273e+02   9.0458182e+00   1.0689091e+02   1.1485873e+02   2.8430364e+02  -1.3880655e+01   3.0752364e+02   1.0541745e+01   3.2150182e+02   3.9736218e+01   3.7708273e+02   1.1425200e+01   4.6669398e+02   2.0464413e+01   1.0633255e+03   2.9748727e+00   4.4098000e+02   2.4983418e+01   2.3040545e+02   1.2619382e+01   1.4105727e+02   1.8571451e+02   4.5227455e+02  -3.6128727e+00   4.2545398e+02   4.6243613e+01   3.4707909e+02   2.0059127e+01   3.7392909e+02   1.8391127e+01   2.0129000e+02  -1.3959564e+01   1.9173484e+02   1.0243148e+01   3.2203226e+01   4.0760839e+01   2.1616065e+02  -2.4041419e+00   2.7868161e+02  -1.8913032e+00   3.0067581e+02  -2.5064065e+01   2.7927645e+02   2.9775303e+01   5.6058097e+02   1.8013845e+01   2.9786387e+02   7.0550568e+01   5.0247419e+01   1.3042182e+02   1.6552032e+02   9.1693419e+00   3.3551677e+02   3.2533497e+01   2.2019903e+02   1.4977948e+01   3.8469605e+02   1.4906778e+02   2.5166581e+02  -1.7506839e+00   2.3571742e+02  -1.5861032e+00   2.9477742e+01   1.1138049e+02   2.7271419e+02  -6.5358452e+00   2.7810871e+02   2.7206142e+01   3.7798935e+02   9.5117419e-01   1.6482323e+02   1.2417672e+02   1.3616581e+02   1.4961545e+02   1.4435129e+02   1.1087286e+02   2.7958516e+02   1.3696090e+01   4.2191806e+02   8.2936232e+01   3.8884097e+02   1.1416595e+02   3.5677000e+02   1.0409690e+01   2.2364258e+02   2.5090206e+01   3.7702605e+02   4.9821382e+01   3.2174323e+02   2.4273123e+01   4.2212581e+01   2.0766493e+02   1.1247129e+02   1.6774068e+02
   3.5495636e+02   4.7067127e+01   4.2622636e+02   3.0667345e+01   4.9291091e+02  -2.7283273e+00   4.3959364e+02  -1.6784000e+00   2.9233455e+02   2.0452327e+01   5.8666545e+02  -7.4596364e-01   5.7367909e+02   1.1172945e+01   3.0661000e+02   2.5684727e+00   4.3656091e+02   3.3311491e+01   8.2565636e+02   2.9488400e+01   4.6672273e+02   2.5460364e+01   3.1138273e+02   9.7575636e+00   5.1086727e+02   3.7271527e+01   3.1851818e+02   5.4791273e+01   3.5894182e+02   9.3052836e+01   1.0111818e+02   1.5667145e+02   7.7914273e+02   2.1564945e+01   2.3728273e+02   1.5537455e+00   4.9022091e+02   7.8123273e+00   2.9433182e+02   1.2194364e+01   3.3717091e+02   2.4639055e+01   3.5492273e+02  -9.1472727e-01   6.7864273e+02   3.1022182e+00   1.0032091e+02   1.2110433e+02   2.6973364e+02  -1.4575055e+01   2.7299364e+02   7.7414545e-01   3.0041182e+02   1.3763418e+01   3.7860273e+02   5.1136000e+00   4.6093398e+02   4.5452130e+00   9.1094545e+02  -3.5947273e+00   3.3355000e+02  -1.3712182e+01   3.3392545e+02   2.1807782e+01   1.6924727e+02   2.3445931e+02   3.4517455e+02  -1.3994873e+01   3.8474398e+02   6.8400413e+01   2.8841909e+02  -6.0080727e+00   3.1783909e+02  -1.7416727e+00   2.6938000e+02  -6.7867636e+00   2.0211484e+02   1.0552748e+01   2.7493226e+01   1.7763871e-01   1.7497065e+02  -2.1728942e+01   2.4687161e+02  -2.5365032e+00   2.5429581e+02  -1.1833665e+01   2.7861645e+02   3.2581032e+00   5.7548097e+02   2.9718452e+00   2.9825387e+02   7.6709368e+01   6.1577419e+01   1.4836542e+02   1.5428032e+02   1.4688542e+01   3.1285677e+02   2.3306297e+01   2.2523903e+02  -3.7152516e+00   4.3674605e+02   1.4857378e+02   2.9661581e+02   2.1333161e+00   2.4885742e+02   1.3792697e+01   5.0237742e+01   9.8479690e+01   2.8456419e+02   2.3756155e+01   2.4500871e+02   4.5134142e+01   3.1769935e+02   1.1584374e+01   1.8758323e+02   1.6135592e+02   9.1975806e+01   2.5291065e+02   1.6859129e+02   1.4297366e+02   2.9082516e+02   4.7068903e+00   4.1091806e+02   8.3816232e+01   3.6308097e+02   1.1836675e+02   3.6520000e+02   2.6495290e+01   1.8483258e+02   1.5725006e+01   3.7059605e+02   2.2625782e+01   3.4445323e+02   1.1126323e+01   3.9692581e+01   2.0319653e+02   3.2042129e+02   5.0004684e+01
   3.5095636e+02   2.5107127e+01   4.3170636e+02   4.6988945e+01   4.3039091e+02  -1.9167273e+00   4.3702364e+02   9.1472000e+00   2.8619455e+02   2.7853527e+01   6.5547545e+02  -1.3907636e+00   5.3829909e+02   2.8003345e+01   3.4176000e+02   2.0516473e+01   5.0437091e+02   3.1596691e+01   7.9313636e+02   3.1040000e+01   4.3376273e+02   9.8971636e+00   3.0072273e+02   2.0900364e+01   5.1324727e+02  -3.1988727e+00   2.6146818e+02   5.6835273e+01   3.9365182e+02   8.2796036e+01   7.8548182e+01   1.7600705e+02   8.6119273e+02   5.2340945e+01   2.3442273e+02   1.6732545e+01   4.9546091e+02   4.8203127e+01   3.8843182e+02   2.0046364e+01   3.4093091e+02   1.2678255e+01   4.3026273e+02  -1.3081927e+01   6.7659273e+02  -5.2378182e-01   1.1641091e+02   6.7907127e+01   2.8340364e+02  -1.3468655e+01   2.7123364e+02  -1.2705055e+01   2.9926182e+02   3.0475418e+01   3.9260273e+02   2.1613600e+01   4.6974398e+02   2.1130413e+01   9.6666545e+02   1.7477673e+01   3.8050000e+02   2.1671818e+01   3.2688545e+02  -1.0590182e+00   1.6848727e+02   2.1976011e+02   3.9636455e+02   3.7619927e+01   4.3817398e+02   7.8936013e+01   3.1341909e+02   1.2561927e+01   2.6006909e+02   3.0309927e+01   2.4919000e+02   2.2968436e+01   1.7988484e+02   4.1411484e+00   2.2063226e+01   1.5382039e+01   2.2131065e+02  -6.0561419e+00   2.7830161e+02  -1.2960903e+01   2.7176581e+02  -9.7512645e+00   2.8713645e+02   2.6665032e+00   5.6087097e+02   7.5206452e+00   3.0796387e+02   5.7602568e+01   5.5477419e+01   1.3600342e+02   1.4290032e+02   1.5548942e+01   3.5499677e+02   9.0250968e+00   2.4228903e+02   2.4780748e+01   4.3731605e+02   1.4118818e+02   3.0832581e+02   3.5576516e+01   2.2176742e+02   2.8289897e+01   3.1527742e+01   1.1978649e+02   2.6533419e+02   1.8954555e+01   2.8781871e+02   6.7859342e+01   2.6007935e+02   2.0953974e+01   2.2553323e+02   1.0841992e+02   8.6405806e+01   2.4602625e+02   1.4911129e+02   1.2977206e+02   2.7887516e+02   2.6952890e+01   3.9215806e+02   8.6127032e+01   3.7289097e+02   1.0934195e+02   3.1677000e+02   6.2296903e+00   2.5440258e+02   9.1094065e+00   3.3850605e+02   3.7382982e+01   3.3669323e+02   4.8127123e+01   3.8212581e+01   2.3926493e+02   3.6285129e+02   6.0990284e+01
   3.6181636e+02   6.9483273e+00   4.1127636e+02   1.5963345e+01   4.2044091e+02   1.1159273e+01   4.6778364e+02   1.9066400e+01   2.5623455e+02   2.4540327e+01   5.6195545e+02   1.9610836e+01   5.2805909e+02  -1.3507455e+01   3.4614000e+02   2.3836073e+01   5.3665091e+02   2.3204291e+01   7.5556636e+02   4.9285600e+01   4.7095273e+02   2.2451964e+01   2.6238273e+02   2.7275636e+00   3.4462727e+02   2.8530727e+01   2.6536818e+02   6.4953273e+01   3.6337182e+02   2.3838436e+01   1.5939818e+02   1.2381905e+02   7.8766273e+02   2.9123345e+01   2.5457273e+02   2.1205455e+00   4.4398091e+02   1.0221527e+01   2.4895182e+02   4.1824764e+01   3.4536091e+02  -1.0916145e+01   3.5835273e+02   1.4190873e+01   7.2616273e+02   1.0300618e+01   1.4356091e+02   1.1311513e+02   2.8673364e+02  -7.0250545e+00   2.8452364e+02   2.9521745e+01   2.9398182e+02   3.2087818e+01   3.8741273e+02   1.0648800e+01   4.4712398e+02   3.3180013e+01   9.4366545e+02  -1.6232727e-01   4.0969000e+02   2.4866182e+00   3.1978545e+02  -6.1010182e+00   2.1734727e+02   2.1223131e+02   3.1517455e+02   6.8751273e+00   4.1517398e+02   4.2066013e+01   2.3274909e+02  -3.4144727e+00   2.7097909e+02   3.2471273e+00   2.1991000e+02  -7.0191636e+00   1.8878484e+02   2.5339148e+01   3.4543226e+01   1.9803639e+01   1.6593065e+02   4.2842581e+00   2.9235161e+02  -1.1134903e+01   2.7876581e+02  -1.3501265e+01   2.2237645e+02   3.7303226e-02   5.7910097e+02   4.8722452e+00   2.9444387e+02   7.4304168e+01   3.4527419e+01   1.6252942e+02   1.5480032e+02   1.8456942e+01   3.5913677e+02   3.4793897e+01   2.8033903e+02   3.2567484e+00   4.8521605e+02   1.7626618e+02   2.7337581e+02   1.0282516e+01   2.0871742e+02   3.0438968e+00   2.3047742e+01   1.3789489e+02   1.9804419e+02   8.0577548e+00   2.3143871e+02   3.5029742e+01   3.7207935e+02   9.9397419e-01   1.9834323e+02   1.3721512e+02   9.6115806e+01   2.1995945e+02   1.5378129e+02   1.5444846e+02   2.1839516e+02  -2.0788710e+01   3.2129806e+02   6.5555832e+01   3.5561097e+02   1.0067435e+02   3.3586000e+02   7.9924903e+00   2.3154258e+02  -1.0581794e+01   2.9874605e+02   5.1133782e+01   3.0236323e+02   1.8163523e+01   2.8552581e+01   2.1870773e+02   3.0642129e+02   5.5174684e+01
   3.5919636e+02   3.1687927e+01   3.9641636e+02   3.6432145e+01   4.2139091e+02   2.0513273e+01   4.3702364e+02   8.2872000e+00   2.8576455e+02   2.6217927e+01   5.4561545e+02   1.3058036e+01   5.8824909e+02   2.3007345e+01   3.9742000e+02   4.3543673e+01   6.8289091e+02   4.2505091e+01   8.4089636e+02   4.5649200e+01   4.8624273e+02   2.1898764e+01   2.8881273e+02   2.4373164e+01   5.0557727e+02   1.1074727e+01   2.7955818e+02   5.5578073e+01   3.5056182e+02   2.8343236e+01   2.4025818e+02   6.6070255e+01   7.8990273e+02   3.4514145e+01   2.4928273e+02   1.8403745e+01   4.3651091e+02   3.1249127e+01   2.5324182e+02   3.1481564e+01   3.7593091e+02   1.8208255e+01   3.4259273e+02  -1.0068327e+01   7.1164273e+02   1.8982218e+01   1.2399091e+02   1.4811073e+02   3.0140364e+02  -2.3148655e+01   2.9628364e+02   3.6309455e+00   3.1750182e+02   2.7206218e+01   3.0022273e+02  -4.4660000e+00   3.7474398e+02   1.4200413e+01   8.8489545e+02   2.1629273e+01   3.3898000e+02   1.9803418e+01   3.0078545e+02   2.9608982e+01   2.3458727e+02   2.1723211e+02   3.3446455e+02  -1.0238073e+01   3.6479398e+02   4.1286413e+01   3.2679909e+02   1.3871527e+01   2.9245909e+02  -1.3471273e+01   2.8900000e+02   7.2136364e+00   1.8978484e+02  -1.0220852e+01   2.7493226e+01   1.5657639e+01   1.8735065e+02  -1.9669342e+01   2.7935161e+02   5.2450968e+00   3.1019581e+02  -4.2395665e+01   2.7965645e+02   1.8349032e+00   5.8520097e+02   7.1942452e+00   3.0544387e+02   6.3804168e+01   5.5767419e+01   1.5288022e+02   1.5980032e+02   1.0386942e+01   3.4094677e+02   1.3769097e+01   2.6528903e+02   9.4074839e-01   5.2021605e+02   1.4393618e+02   2.6489581e+02   1.5380916e+01   2.4576742e+02   8.7498968e+00   2.0477742e+01   1.3039049e+02   1.9595419e+02   2.3649548e+00   3.0619871e+02   2.9958942e+01   3.6750935e+02   7.8395742e+00   1.9353323e+02   1.5259992e+02   1.3483581e+02   1.9438185e+02   1.5516129e+02   1.8704806e+02   2.4154516e+02   2.7979290e+01   3.2300806e+02   9.3229032e+01   3.3165097e+02   1.1464115e+02   3.5210000e+02   6.0732903e+00   2.4045258e+02   1.7985406e+01   3.9755605e+02   4.9748982e+01   3.0598323e+02   2.9583923e+01   4.6502581e+01   2.4722173e+02   3.0785129e+02   7.6870284e+01
   3.1333636e+02   1.9586727e+01   4.1651636e+02   1.4634145e+01   4.8258091e+02   2.3858073e+01   3.7012364e+02   8.2920000e-01   3.1623455e+02   4.4003273e+00   5.4109545e+02   8.2296364e+00   5.7491909e+02   1.0363745e+01   4.0338000e+02   5.8768727e+00   5.6146091e+02   1.9409491e+01   7.5765636e+02   4.4208400e+01   5.0210273e+02   1.0389964e+01   2.9448273e+02   2.0159564e+01   5.0062727e+02   8.7607273e+00   2.4584818e+02   3.8224873e+01   3.6279182e+02   1.6404836e+01   3.0663818e+02   2.3189855e+01   8.4943273e+02   3.7091745e+01   2.2766273e+02   4.2233455e+00   4.6755091e+02   1.7195927e+01   2.3043182e+02   4.6863636e+00   4.0032091e+02   2.0307055e+01   3.1492273e+02  -7.6472727e-01   6.5285273e+02   1.9795418e+01   1.2422091e+02   1.2109233e+02   2.4340364e+02  -3.3558655e+01   2.7894364e+02  -2.0031855e+01   3.9207182e+02   7.4706182e+00   3.1627273e+02   1.6290000e+01   4.3483398e+02   2.0493213e+01   1.0903255e+03   4.9148727e+00   3.5579000e+02   1.8078618e+01   2.9688545e+02  -4.5090182e+00   1.3896727e+02   1.7774171e+02   4.0413455e+02   1.8478327e+01   4.1026398e+02   7.5788813e+01   3.4864909e+02   1.2933527e+01   3.3640909e+02   5.9627273e+00   2.3162000e+02   6.2424036e+01   1.7607484e+02  -1.7644052e+01   1.9303226e+01   3.3362839e+01   2.1474065e+02  -1.4770542e+01   2.7597161e+02   1.9854968e+00   2.0176581e+02  -1.3871265e+01   2.9751645e+02   1.1216103e+01   5.5801097e+02   2.8889445e+01   2.7139387e+02   3.7008168e+01   4.3387419e+01   1.4844062e+02   1.6133032e+02   8.0245419e+00   3.2327677e+02   6.0926968e+00   2.7800903e+02  -4.5685161e-01   4.9836605e+02   1.2311418e+02   2.2889581e+02  -2.0019084e+01   2.3728742e+02  -5.8517032e+00   2.3237742e+01   9.2309690e+01   2.1733419e+02   3.8445548e+00   2.5910871e+02   3.0576142e+01   3.5393935e+02   9.6351742e+00   1.7630323e+02   1.2430832e+02   7.8925806e+01   2.3709465e+02   1.7211129e+02   1.0593206e+02   2.2154516e+02   2.6792903e+00   3.8500806e+02   7.3699032e+01   1.8565097e+02   1.1865115e+02   3.5034000e+02   9.7340903e+00   2.1997258e+02  -3.2261935e+00   3.9202605e+02   4.6051382e+01   3.2488323e+02   2.9021923e+01   2.6932581e+01   1.7788733e+02   2.8813129e+02   5.7067884e+01
   3.3890636e+02   2.7411273e+00   4.7589636e+02   4.1603745e+01   5.2201091e+02   2.0336727e+00   4.1307364e+02   1.8013200e+01   2.9100455e+02   3.0887273e+00   5.2547545e+02  -6.9507636e+00   5.6834909e+02   9.1293455e+00   3.8961000e+02   1.2498473e+01   6.7927091e+02   1.2084691e+01   6.9051636e+02   4.5109600e+01   4.7781273e+02   9.9031636e+00   2.9343273e+02   9.1435636e+00   4.9786727e+02   2.2691527e+01   2.7746818e+02   6.3175273e+01   3.6503182e+02   1.1375636e+01   3.1573818e+02   1.8361855e+01   9.1257273e+02   5.5940545e+01   2.6961273e+02  -2.8026545e+00   4.7379091e+02   1.8166727e+01   2.3867182e+02   2.1027164e+01   3.7979091e+02   2.4194545e+00   3.4654273e+02   2.3515673e+01   6.7211273e+02  -2.5215382e+01   1.2889091e+02   1.3762873e+02   2.8620364e+02  -3.6082655e+01   2.6985364e+02   7.5345455e-02   3.4160182e+02   2.0508218e+01   2.5169273e+02   3.0456400e+01   4.2140398e+02   3.3776130e+00   9.5004545e+02   1.2947273e+01   3.2455000e+02  -2.4221818e+00   3.0816545e+02   1.8918582e+01   2.2982727e+02   1.4828291e+02   3.2408455e+02  -1.7027673e+01   3.3712398e+02   4.4640013e+01   3.6136909e+02   7.9659273e+00   2.1216909e+02  -2.3908073e+01   6.0950000e+01   2.7312764e+02   1.7692484e+02   3.9479484e+00   2.8203226e+01   1.6600839e+01   2.5731065e+02   6.1638581e+00   2.8249161e+02  -1.4246103e+01   2.8486581e+02  -2.4179265e+01   3.0213645e+02   2.2706503e+01   5.8687097e+02   2.1680645e+01   2.6744387e+02   3.5894168e+01   6.2247419e+01   1.3827182e+02   1.7075032e+02   1.5700942e+01   3.6108677e+02   5.3917897e+01   2.6747903e+02   1.9855548e+01   4.7907605e+02   1.4499738e+02   2.5370581e+02   4.8561161e+00   2.2128742e+02   8.0382968e+00   2.2287742e+01   9.4715690e+01   2.1295419e+02   2.2334955e+01   2.6457871e+02   6.3288542e+01   3.7869935e+02   1.2374374e+01   1.7973323e+02   1.2365392e+02   9.1545806e+01   2.6289505e+02   1.6097129e+02   9.9203265e+01   2.3987516e+02   1.6922890e+01   4.1834806e+02   9.1701832e+01   3.5684097e+02   1.1253595e+02   3.7834000e+02   1.5874090e+01   2.2749258e+02   2.3552206e+01   3.5359605e+02   5.8415782e+01   3.2022323e+02   2.6974723e+01   2.4592581e+01   2.0788453e+02   2.8175129e+02   6.2618284e+01
   3.1881636e+02   3.2728327e+01   4.9065636e+02   4.1512945e+01   4.7858091e+02   1.0078073e+01   4.2712364e+02   1.1509200e+01   3.4180455e+02   1.4164727e+01   5.5571545e+02   4.3000364e+00   6.8272909e+02   2.0548945e+01   3.7157000e+02   7.0816727e+00   6.0994091e+02   1.7871091e+01   7.4351636e+02   6.5869600e+01   5.2062273e+02   8.9083636e+00   2.7114273e+02   4.4067636e+00   5.2134727e+02   1.8913127e+01   2.4413818e+02   5.2701673e+01   3.7108182e+02   3.1891636e+01   3.4306818e+02   3.3125455e+01   8.8528273e+02   2.4173745e+01   2.7661273e+02   1.3073455e+00   5.0327091e+02   3.2288327e+01   2.5067182e+02   2.1117164e+01   3.6032091e+02   8.4070545e+00   3.4369273e+02   9.7036727e+00   7.0216273e+02   1.0270618e+01   1.2060091e+02   1.1486193e+02   2.8192364e+02  -3.1025455e-01   3.1318364e+02  -1.2510545e+00   3.3598182e+02  -3.9421818e+00   2.4265273e+02  -9.2504000e+00   4.2536398e+02   6.3008130e+00   7.7918545e+02  -5.6239273e+00   3.2507000e+02  -4.3137818e+00   3.0040545e+02   1.2449382e+01   1.8082727e+02   1.4406291e+02   2.8393455e+02  -2.6525673e+01   3.4512398e+02   5.0050013e+01   4.0998909e+02   2.0746327e+01   2.3683909e+02  -7.3116727e+00   6.0620000e+01   3.2448404e+02   1.8454484e+02  -1.1041652e+01   1.6353226e+01   3.0838839e+01   2.0231065e+02   7.7538581e+00   2.5602161e+02  -1.5748503e+01   2.1848581e+02  -1.3298865e+01   3.0937645e+02   1.2417303e+01   5.3848097e+02   1.0311845e+01   2.8525387e+02   2.3849368e+01   5.7957419e+01   1.5199502e+02   1.6580032e+02   2.7286942e+01   3.3885677e+02   1.2606297e+01   2.8695903e+02   3.2071484e+00   4.7612605e+02   1.6437338e+02   3.0394581e+02   1.4256916e+01   2.4171742e+02  -3.2061032e+00   1.7817742e+01   1.4141329e+02   2.0771419e+02   2.7141548e+00   2.5229871e+02   4.1500942e+01   3.0998935e+02   1.8341174e+01   1.6720323e+02   1.0146632e+02   8.4405806e+01   2.2651625e+02   1.6492129e+02   1.1845726e+02   2.8925516e+02   1.2922490e+01   4.1667806e+02   1.0102543e+02   3.6475097e+02   1.1909315e+02   3.5991000e+02   1.3638490e+01   2.3268258e+02   1.0087006e+01   3.6836605e+02   1.2424182e+01   3.2593323e+02   2.4607923e+01   4.1022581e+01   2.2685013e+02   3.5532129e+02   7.0402684e+01
   3.2471636e+02   2.6763273e+00   4.7593636e+02   7.4505455e+00   4.2706091e+02   7.2496727e+00   3.9893364e+02   3.1764400e+01   3.7571455e+02   9.0219273e+00   5.6438545e+02  -6.4935636e+00   6.6605909e+02   2.0502545e+01   3.4214000e+02   1.4296073e+01   6.1646091e+02   1.5009491e+01   7.1156636e+02   5.0895600e+01   4.9476273e+02   3.2357164e+01   2.4048273e+02   3.1049564e+01   4.1976727e+02  -2.3340473e+01   2.5670818e+02   3.3456073e+01   3.4203182e+02   3.3925636e+01   3.0697818e+02   2.3162655e+01   7.8838273e+02   4.6015745e+01   2.7628273e+02   1.6903745e+01   4.6127091e+02   2.5358327e+01   2.6133182e+02   2.5794364e+01   4.0732091e+02   9.3170545e+00   3.1116273e+02   5.1160727e+00   7.1164273e+02  -7.9077818e+00   1.0660091e+02   1.1312193e+02   2.7987364e+02  -4.0186255e+01   2.9318364e+02   5.1589455e+00   3.8674182e+02   1.8137018e+01   2.5341273e+02   2.3278800e+01   4.7174398e+02   2.0210413e+01   7.6299545e+02  -1.3088727e+01   3.6812000e+02   2.4712218e+01   2.7249545e+02  -7.5078182e+00   1.1677727e+02   1.4594691e+02   3.0317455e+02   2.0265127e+01   4.1821398e+02   6.5342813e+01   4.1726909e+02   3.3939273e+00   2.5768909e+02   2.8260327e+01   7.3430000e+01   2.4631924e+02   1.7826484e+02  -3.5392516e+00   4.1733226e+01   1.8658439e+01   2.1107065e+02   1.6623058e+01   2.6387161e+02  -3.4946503e+01   1.8338581e+02  -2.5870865e+01   2.4775645e+02   8.1969032e+00   5.7144097e+02   7.4350452e+00   3.0158387e+02   6.9729677e+00   4.1667419e+01   1.5300822e+02   1.5309032e+02   3.0374194e-01   3.5251677e+02   9.4134968e+00   2.6500903e+02  -1.8846852e+01   4.4407605e+02   1.4388738e+02   2.5208581e+02   2.3405716e+01   2.2328742e+02   2.3788297e+01   3.0667742e+01   1.9147529e+02   2.1566419e+02   9.7881548e+00   2.4100871e+02   3.6314142e+01   3.0422935e+02   2.3951974e+01   1.7163323e+02   1.1087192e+02   1.1630581e+02   2.1401425e+02   1.8678129e+02   1.4127846e+02   2.6054516e+02   1.7219290e+01   3.0848806e+02   7.9820632e+01   3.3475097e+02   9.6343148e+01   3.3691000e+02   2.1618490e+01   2.4059258e+02   1.3074206e+01   3.7212605e+02   6.4783382e+01   3.5593323e+02   2.2537923e+01   4.2262581e+01   2.0185093e+02   3.1442129e+02   8.3434684e+01
   3.4381636e+02   3.0768327e+01   3.3632636e+02   3.5619345e+01   3.5444091e+02   1.8109273e+01   4.7997364e+02   1.3091200e+01   3.5233455e+02   1.9752327e+01   6.1281545e+02   2.0732036e+01   6.2129909e+02   2.7553345e+01   3.2447000e+02   1.1709673e+01   5.9932091e+02   8.3306909e+00   7.6832636e+02   5.0074800e+01   4.3324273e+02   8.3287636e+00   2.6567273e+02   1.0794364e+01   4.4272727e+02   6.5327273e+00   2.7355818e+02   5.7678073e+01   3.7070182e+02   2.8392036e+01   3.4073818e+02   2.7311855e+01   8.7143273e+02   2.9521745e+01   2.6052273e+02   8.9745455e+00   4.7679091e+02   1.0786727e+01   2.5624182e+02   3.7715636e+00   3.8741091e+02   9.6198545e+00   3.9154273e+02   9.9156727e+00   6.8180273e+02   4.3529418e+01   1.0989091e+02   1.0704873e+02   2.6916364e+02  -2.0999455e+01   3.3209364e+02  -4.2338545e+00   3.4755182e+02   1.9652218e+01   2.4593273e+02   1.5727200e+01   4.2107398e+02   2.5264013e+01   7.7513545e+02  -3.7799273e+00   3.4683000e+02   7.1754182e+00   2.1673545e+02   1.2612982e+01   1.7844727e+02   1.9839331e+02   2.0641455e+02  -1.3274073e+01   3.3402398e+02   5.4318013e+01   3.5045909e+02   7.2187273e+00   2.0606909e+02  -1.2130073e+01   4.3000000e+01   2.1132364e+02   1.8283484e+02  -1.9664852e+01   3.4973226e+01   1.4439239e+01   2.2793065e+02   9.1342581e+00   2.7954161e+02   2.7459897e+01   1.7895581e+02  -8.2364645e+00   2.2461645e+02   1.6288103e+01   5.6020097e+02   5.6242452e+00   2.8825387e+02   4.1039368e+01   5.3147419e+01   1.3180982e+02   1.6728032e+02   4.4985419e+00   3.4085677e+02   1.9536297e+01   3.2371903e+02   3.7863484e+00   3.8502605e+02   9.9801382e+01   2.5708581e+02   5.3571613e-01   2.1404742e+02   1.7287497e+01   1.0047742e+01   1.1998489e+02   1.8537419e+02   1.8813548e+00   2.9914871e+02   4.1372942e+01   4.0127935e+02   2.7037974e+01   1.6949323e+02   1.2966312e+02   1.7916581e+02   1.1336545e+02   1.2354129e+02   1.0886766e+02   2.6011516e+02   1.6973690e+01   3.3819806e+02   7.8633832e+01   3.3418097e+02   1.1553875e+02   3.4767000e+02   2.2567690e+01   1.9868258e+02  -2.0529935e+00   3.6045605e+02   5.0956982e+01   3.8222323e+02   4.1484723e+01   2.5262581e+01   1.8559093e+02   3.1775129e+02   5.3648284e+01
   3.4033636e+02   1.4386727e+01   3.9546636e+02   2.0128145e+01   4.0044091e+02   3.8089273e+01   3.8278364e+02   4.6764000e+00   2.9771455e+02   3.0171927e+01   6.1571545e+02   3.7930036e+01   6.9196909e+02   9.5197455e+00   3.5095000e+02   6.8712727e+00   5.6518091e+02   9.5418909e+00   9.6941636e+02   4.5267600e+01   4.8405273e+02   8.1639636e+00   3.0138273e+02   6.1775636e+00   4.5053727e+02   1.8907927e+01   2.5846818e+02   3.9935273e+01   3.7051182e+02   2.8127236e+01   3.1601818e+02   1.3679455e+01   8.5862273e+02   6.0496545e+01   2.7423273e+02   2.2827745e+01   4.5374091e+02   2.1770727e+01   2.3224182e+02   3.3401564e+01   3.7270091e+02   5.6066545e+00   3.4164273e+02   4.9076727e+00   6.9711273e+02   2.0354618e+01   1.3589091e+02   1.3734873e+02   2.8349364e+02  -1.1715855e+01   3.8985364e+02   2.6145345e+01   3.2126182e+02   1.0454182e+00   2.6012273e+02   3.1620000e+00   4.1036398e+02  -2.4591870e+00   7.5770545e+02   1.1954473e+01   2.9960000e+02  -1.3326182e+01   2.2054545e+02  -1.1451818e+01   1.4039727e+02   1.7419731e+02   2.7679455e+02  -7.6244727e+00   3.2345398e+02   5.5643613e+01   3.4579909e+02  -3.9784727e+00   2.2778909e+02   1.3372327e+01   9.4910000e+01   2.2855084e+02   2.0602484e+02  -1.5230052e+01   2.9443226e+01   2.6501639e+01   2.4588065e+02   2.2682581e+00   2.8278161e+02  -1.4029303e+01   1.9719581e+02  -3.1125665e+01   2.3704645e+02   1.8623703e+01   5.8996097e+02   1.6763445e+01   2.8586387e+02   1.1320568e+01   4.5957419e+01   1.7171502e+02   1.7794032e+02   9.8574194e-01   3.2666677e+02   9.7714968e+00   2.6404903e+02  -3.1100516e+00   4.3702605e+02   1.1759138e+02   3.0489581e+02   9.7109161e+00   2.0538742e+02   2.4550297e+01   3.5957742e+01   1.1353209e+02   2.5499419e+02   4.9317548e+00   2.7795871e+02   2.7258142e+01   3.4017935e+02   2.8455974e+01   1.8482323e+02   1.4952672e+02   1.1330581e+02   2.0458425e+02   1.5173129e+02   1.4599246e+02   2.8234516e+02   7.4752903e+00   3.7948806e+02   8.4480632e+01   3.4770097e+02   1.0054715e+02   3.4291000e+02   8.8084903e+00   2.2597258e+02   8.8138065e+00   3.3507605e+02   5.8127382e+01   4.6274323e+02   2.9613123e+01   1.7932581e+01   1.8960733e+02   3.4318129e+02   5.7703884e+01
   2.9943636e+02   1.9698727e+01   4.6460636e+02   3.0786945e+01   4.4849091e+02   3.4055273e+01   4.0469364e+02   2.9013600e+01   2.5823455e+02   2.0760327e+01   5.7681545e+02   2.9942036e+01   6.0472909e+02   4.8688945e+01   3.5819000e+02   2.1682073e+01   5.8556091e+02   1.7241491e+01   8.9099636e+02   4.6071200e+01   4.6386273e+02   1.6259164e+01   3.0453273e+02   9.2155636e+00   4.8924727e+02   1.5571127e+01   2.6722818e+02   5.5514473e+01   3.5132182e+02   2.8422436e+01   3.8063818e+02   3.3169855e+01   8.0371273e+02   3.9979345e+01   2.7123273e+02   4.0447745e+01   4.6655091e+02   1.3605927e+01   2.1028182e+02   2.1208364e+01   3.9336091e+02   3.2438545e+00   3.2969273e+02   1.7723673e+01   6.9816273e+02  -3.1493818e+00   1.1651091e+02   8.5139127e+01   2.4073364e+02  -2.2950545e+00   2.9461364e+02  -1.0615455e+01   3.7631182e+02   2.1591418e+01   3.2693273e+02   1.3107200e+01   4.7769398e+02   4.7584413e+01   8.3432545e+02   2.2724873e+01   4.0712000e+02   1.0312218e+01   1.9254545e+02  -1.2071818e+01   1.6686727e+02   1.3617971e+02   3.2441455e+02  -2.4244073e+01   3.2483398e+02   5.8913213e+01   3.6812909e+02  -4.4348727e+00   2.6345909e+02   2.2658727e+01   9.6910000e+01   2.2220084e+02   1.8554484e+02  -8.3516516e+00   2.4493226e+01   1.6897639e+01   2.2631065e+02   5.2638581e+00   2.7783161e+02  -1.6493303e+01   3.0962581e+02  -3.7310065e+01   2.0113645e+02   9.8765032e+00   5.2587097e+02  -4.0593548e+00   2.9229387e+02   2.3336168e+01   4.4337419e+01   1.5246462e+02   1.5609032e+02   1.0783742e+01   3.0713677e+02   2.3853897e+01   2.5795903e+02   9.0471484e+00   4.4855605e+02   1.7723898e+02   2.6927581e+02   2.5940516e+01   2.5785742e+02   2.8326968e+00   1.8337742e+01   1.1741169e+02   2.6047419e+02   1.1335484e-01   2.4024871e+02   3.7754942e+01   3.7427935e+02  -1.0042026e+01   1.7587323e+02   9.4912723e+01   9.9595806e+01   1.9273105e+02   1.6530129e+02   1.3128686e+02   2.4911516e+02  -5.7630968e-01   3.6362806e+02   9.2369432e+01   3.3065097e+02   1.0529115e+02   3.3167000e+02   1.9987690e+01   2.4349258e+02   8.7422065e+00   3.4031605e+02   4.8328182e+01   3.7950323e+02   5.2652323e+01   3.3832581e+01   1.9947533e+02   3.5880129e+02   6.6654284e+01
   3.1028636e+02  -7.3927273e-01   4.3046636e+02   6.8481455e+00   4.2820091e+02   3.0068473e+01   4.7940364e+02   1.0846800e+01   2.6623455e+02   3.3503273e+00   5.2985545e+02   1.3748836e+01   5.4653909e+02   5.1041455e+00   3.6771000e+02   2.3004727e+00   4.8551091e+02   1.6295491e+01   8.5060636e+02   5.4922400e+01   3.9243273e+02  -1.3164364e+00   2.8195273e+02   3.3921964e+01   4.4572727e+02   2.7012727e+01   2.9122818e+02   5.2124473e+01   3.0784182e+02   3.4420836e+01   2.9563818e+02   3.0779855e+01   7.7852273e+02   2.6334545e+01   2.8614273e+02   1.0214945e+01   4.8736091e+02   1.2801127e+01   1.9428182e+02   1.5628364e+01   3.5812091e+02  -1.9369455e+00   2.9302273e+02  -9.9627273e+00   7.1432273e+02   8.9278182e+00   7.8080909e+01   9.9263527e+01   2.6073364e+02  -4.1045055e+01   2.9004364e+02   6.6501455e+00   3.7021182e+02   1.5989418e+01   3.0179273e+02   3.4068400e+01   5.0136398e+02   1.2980813e+01   9.0542545e+02   2.9416873e+01   3.7574000e+02   5.0526182e+00   2.0683545e+02   1.4214982e+01   1.7529727e+02   1.9512531e+02   2.8493455e+02  -3.2275673e+01   3.2450398e+02   3.4459613e+01   3.1274909e+02   9.5527273e-02   2.4721909e+02   1.3857927e+01   4.7190000e+01   1.5665844e+02   1.6011484e+02  -2.7072516e+00   1.6163226e+01   2.0044039e+01   3.0316065e+02  -1.4414142e+01   2.6559161e+02  -1.6034103e+01   2.7833581e+02  -3.7516865e+01   2.0942645e+02   1.9213303e+01   5.7787097e+02   1.2590645e+01   2.8382387e+02   1.9633768e+01   6.0767419e+01   1.6834022e+02   1.4894032e+02   1.8825742e+01   3.5037677e+02   2.0494697e+01   2.3428903e+02   7.0807484e+00   3.7883605e+02   1.3786658e+02   2.5356581e+02   3.7673161e+00   2.0695742e+02   1.2904697e+01   3.1147742e+01   1.2281689e+02   1.8856419e+02  -6.5638452e+00   2.9652871e+02  -1.0507458e+01   3.8312935e+02   4.3997419e-01   1.6734323e+02   1.1978512e+02   8.9685806e+01   2.1076385e+02   2.2668129e+02   2.4426465e+01   2.5444516e+02   1.2427290e+01   4.2915806e+02   9.6407032e+01   3.3318097e+02   1.0084875e+02   4.0720000e+02   2.2995290e+01   2.5097258e+02   3.8380645e-01   3.7164605e+02   3.3011782e+01   3.5469323e+02   1.8737123e+01   3.7832581e+01   1.9139533e+02   3.4104129e+02   7.6835084e+01
   3.4247636e+02   1.9645527e+01   5.7008636e+02   2.6258545e+01   4.5296091e+02   2.5747673e+01   4.4621364e+02   2.1982000e+01   2.8866455e+02   5.3659273e+00   5.8804545e+02   1.9903636e+01   4.8234909e+02   1.8193455e+00   3.4061000e+02   1.6468473e+01   4.4918091e+02   3.1581891e+01   7.5308636e+02   1.9964000e+01   4.0757273e+02   6.0923636e+00   2.8472273e+02   2.5040364e+01   4.9262727e+02   2.0350727e+01   2.7093818e+02   6.7317673e+01   3.5903182e+02   9.4756364e+00   2.8339818e+02   2.8289055e+01   8.3438273e+02   3.2765745e+01   3.0133273e+02  -1.3860255e+01   4.5213091e+02  -3.8047273e-01   2.0705182e+02   4.2176764e+01   3.9660091e+02   1.2246545e+00   2.6588273e+02  -4.1152727e-01   7.0053273e+02   1.5611018e+01   1.1903091e+02   1.2193753e+02   2.7816364e+02  -1.5794545e+00   3.0023364e+02  -4.9250545e+00   3.0745182e+02   4.6302182e+00   3.3541273e+02  -1.2412000e+00   4.1507398e+02   2.1354013e+01   7.9470545e+02   4.7044727e+00   3.6083000e+02   1.4015418e+01   2.0069545e+02   2.7376182e+01   1.8682727e+02   1.9967291e+02   3.7265455e+02   5.9467273e+00   4.0326398e+02   5.4298813e+01   3.4179909e+02   2.0515273e+00   2.9087909e+02   2.2512727e-01   4.7190000e+01   1.9893844e+02   1.9254484e+02   2.6583484e+00   1.8063226e+01   2.2552039e+01   2.4121065e+02  -4.8881419e+00   2.8854161e+02  -2.5350103e+01   2.9795581e+02  -2.8464645e+00   2.0018645e+02   2.0722503e+01   5.6258097e+02   1.9813845e+01   2.9296387e+02   1.4132568e+01   4.8437419e+01   1.5084662e+02   1.5856032e+02   3.8161419e+00   3.2580677e+02   2.8270297e+01   2.0162903e+02   2.9335484e+00   4.5593605e+02   1.7945858e+02   3.2508581e+02   1.9945716e+01   2.3300742e+02   8.4906968e+00   2.9627742e+01   1.0903849e+02   1.8961419e+02  -1.2178452e+00   3.0219871e+02   1.5589419e+00   3.4850935e+02   1.6929574e+01   1.5706323e+02   1.3593752e+02   6.5685806e+01   2.5587385e+02   2.6554129e+02  -2.9223355e+00   2.5177516e+02   9.5908903e+00   3.9581806e+02   6.2214232e+01   3.2556097e+02   1.0250835e+02   3.8901000e+02   2.2260490e+01   2.1187258e+02   1.4991806e+01   3.6564605e+02   3.6681782e+01   3.7074323e+02   5.1353123e+01   2.0502581e+01   1.8554173e+02   3.6499129e+02   8.3919084e+01
   3.3281636e+02   1.5798327e+01   5.4360636e+02   1.3226945e+01   3.5887091e+02   3.0994873e+01   4.6688364e+02   2.7038400e+01   2.5619455e+02   1.1352727e-01   6.1081545e+02   1.9920364e+00   5.0957909e+02   1.4909455e+00   3.5409000e+02   1.7910073e+01   4.6651091e+02   7.8154909e+00   8.0041636e+02   3.1977600e+01   4.2553273e+02   9.8556364e-01   2.9872273e+02   1.9680364e+01   4.9253727e+02   1.7547927e+01   2.5493818e+02   5.2547673e+01   3.6303182e+02   1.4155636e+01   3.1978818e+02   2.0607855e+01   8.5704273e+02   6.6952945e+01   2.8519273e+02  -1.2790545e+00   4.9141091e+02   2.7717127e+01   2.2776182e+02   2.4669964e+01   3.5208091e+02   2.2636255e+01   3.5164273e+02  -1.3602327e+01   7.2211273e+02   2.6094618e+01   1.1880091e+02   8.3385927e+01   3.3511364e+02  -1.4325455e+01   2.9261364e+02   1.3114545e+01   3.1669182e+02   6.1210182e+00   3.4131273e+02  -3.5232000e+00   4.3360398e+02   2.8781613e+01   7.6528545e+02  -5.4119273e+00   3.3917000e+02  -1.3971782e+01   2.6054545e+02   1.3828182e+01   2.1139727e+02   1.6566731e+02   3.8427455e+02   2.2257127e+01   4.6760398e+02   6.2391613e+01   3.4760909e+02   9.9267273e+00   3.0383909e+02   2.4428327e+01   1.0214000e+02   1.8597244e+02   2.0340484e+02   1.5259548e+01   3.8303226e+01   1.7502839e+01   2.2669065e+02   1.1563458e+01   2.6759161e+02  -1.4344103e+01   1.7833581e+02  -3.9706865e+01   2.0175645e+02  -5.5530968e+00   4.9358097e+02   2.4183845e+01   2.7301387e+02   1.6778568e+01   4.8007419e+01   1.5698102e+02   1.6728032e+02   1.1358542e+01   2.9270677e+02   2.0388297e+01   1.8290903e+02   1.1051148e+01   4.2069605e+02   1.8151778e+02   3.5466581e+02   2.5299316e+01   2.0809742e+02   2.5734968e+00   2.7577742e+01   1.2434249e+02   2.2561419e+02   7.4721548e+00   3.0471871e+02   8.6473419e+00   3.4307935e+02  -1.0660258e+00   1.6977323e+02   1.2183072e+02   9.8405806e+01   2.1225625e+02   2.0387129e+02   1.1112645e+00   2.7577516e+02   1.6960890e+01   3.8800806e+02   7.2839032e+01   3.6084097e+02   1.2125595e+02   3.8320000e+02   8.3952903e+00   2.2278258e+02   2.5349006e+01   3.2821605e+02   3.2346182e+01   3.2064323e+02   2.2221123e+01   2.1592581e+01   2.2154453e+02   3.5080129e+02   7.3484284e+01
   3.0881636e+02   3.2528327e+01   4.8322636e+02   2.8397345e+01   4.6434091e+02   1.9597273e+01   4.3183364e+02   2.2132400e+01   2.6766455e+02   1.8235927e+01   6.1500545e+02   2.8266836e+01   5.4691909e+02   2.6983745e+01   3.1128000e+02   3.1854873e+01   4.2689091e+02   1.7985091e+01   7.3165636e+02   4.1198400e+01   4.4510273e+02   2.1799964e+01   3.0010273e+02   2.5189964e+01   4.4876727e+02  -9.4204727e+00   2.6498818e+02   4.8553673e+01   3.4879182e+02   3.3434836e+01   2.5882818e+02   1.7104655e+01   7.7966273e+02   4.5483345e+01   2.7166273e+02   1.9133345e+01   4.4679091e+02   8.5667273e+00   2.5748182e+02   8.9023636e+00   2.9608091e+02   1.7862545e+00   3.3464273e+02   2.0377673e+01   6.4290273e+02   1.7481418e+01   1.1103091e+02   9.7717527e+01   2.6463364e+02  -2.5927055e+01   2.7975364e+02  -2.6426655e+01   3.3321182e+02   1.4279418e+01   4.1474273e+02   3.2272400e+01   4.8979398e+02   4.4806413e+01   8.1480545e+02  -5.7352727e-01   4.1693000e+02   1.7757418e+01   3.2169545e+02   2.6646182e+01   2.4786727e+02   2.1469971e+02   2.8817455e+02  -2.5964873e+01   3.4740398e+02   4.0197613e+01   3.2403909e+02   5.7623273e+00   2.6926909e+02   3.4339273e+00   5.7620000e+01   1.5172404e+02   1.8073484e+02  -1.4966852e+01   2.8733226e+01   2.3178439e+01   2.4093065e+02  -1.4625742e+01   2.7402161e+02  -2.0138503e+01   2.0700581e+02  -1.1910465e+01   2.3294645e+02   1.5001703e+01   5.2620097e+02   2.1244245e+01   2.5796387e+02   3.2462568e+01   4.6667419e+01   1.3079822e+02   1.7866032e+02   8.9281419e+00   3.2542677e+02   1.6390697e+01   1.7585903e+02   5.2514839e-01   4.3293605e+02   1.3277858e+02   2.4099581e+02   5.9629161e+00   1.8352742e+02   4.4490968e+00   1.9667742e+01   1.2521529e+02   1.6514419e+02   1.5929755e+01   2.8510871e+02   3.9761419e+00   3.3712935e+02   2.9649974e+01   2.0777323e+02   1.2765072e+02   7.1545806e+01   2.8206505e+02   1.7207129e+02   1.0985265e+01   3.0058516e+02  -5.5939097e+00   4.5819806e+02   7.4943832e+01   3.4580097e+02   9.1319148e+01   3.7305000e+02   5.0172903e+00   2.0040258e+02   9.5694065e+00   3.4326605e+02   3.5622182e+01   3.3117323e+02   2.3808723e+01   3.1452581e+01   2.2647573e+02   3.3828129e+02   6.8865884e+01
   2.9200636e+02   7.3203127e+01   4.7246636e+02   1.2728145e+01   3.6234091e+02   1.2667273e+01   4.4493364e+02   2.8604400e+01   2.7771455e+02   1.4531927e+01   5.7971545e+02   2.5700364e+00   5.3857909e+02   9.7409455e+00   3.1933000e+02   1.6550873e+01   4.4756091e+02   7.8614909e+00   7.8360636e+02   5.9942400e+01   4.2957273e+02   2.9523636e+00   3.0010273e+02   4.5199636e+00   4.0786727e+02   2.8515273e+00   2.5132818e+02   5.8746473e+01   3.8494182e+02   2.5632836e+01   2.6492818e+02   1.0766655e+01   8.2804273e+02   3.2992945e+01   2.5095273e+02   2.2740145e+01   4.8608091e+02   3.4233527e+01   2.7928182e+02  -1.4116364e+00   2.8812091e+02   2.8803055e+01   3.4845273e+02  -4.8671273e+00   6.5611273e+02   2.6164618e+01   1.1141091e+02   9.8357127e+01   2.6668364e+02  -1.4371055e+01   2.7113364e+02  -1.3457055e+01   2.5993182e+02   1.8951818e+01   3.7941273e+02   2.0768800e+01   5.1031398e+02   1.7024813e+01   8.1194545e+02   3.0852727e+00   3.7098000e+02  -9.1365818e+00   3.2645545e+02  -9.7346182e+00   2.1158727e+02   1.8374211e+02   2.7374455e+02   2.0049527e+01   2.9264398e+02   5.3058413e+01   2.6336909e+02   2.1895927e+01   2.6435909e+02  -9.8932727e+00   6.6290000e+01   1.7146044e+02   2.0107484e+02   1.5959484e+00   3.5783226e+01   1.0184439e+01   2.3064065e+02  -1.4942542e+01   2.4745161e+02  -1.1822903e+01   2.4500581e+02  -2.4230465e+01   2.2661645e+02   9.1781032e+00   5.1767097e+02   2.4306645e+01   2.9286387e+02   4.0290568e+01   5.5047419e+01   1.2036782e+02   1.4961032e+02   2.6772142e+01   3.6208677e+02   1.3937897e+01   2.2100903e+02   1.2573148e+01   4.0683605e+02   1.1015658e+02   2.5466581e+02   5.9693161e+00   1.9995742e+02  -1.9153032e+00   1.4767742e+01   1.0484729e+02   1.9018419e+02   5.0165548e+00   2.8752871e+02  -2.5217458e+01   3.6193935e+02   1.7805174e+01   1.7015323e+02   1.2109032e+02   6.1835806e+01   2.3608185e+02   1.6459129e+02   1.3936645e+00   2.7373516e+02  -1.0305910e+01   3.8229806e+02   8.9065832e+01   3.2542097e+02   1.2299955e+02   3.4339000e+02   1.0480090e+01   2.0045258e+02  -1.2845935e+00   3.4707605e+02   3.6317382e+01   3.0445323e+02   3.6996323e+01   3.3452581e+01   1.8788573e+02   3.2409129e+02   7.2381084e+01
   3.4714636e+02   6.6651927e+01   4.6889636e+02   2.2443745e+01   3.6020091e+02   1.6458473e+01   4.7050364e+02   3.0988800e+01   2.6814455e+02   1.7157527e+01   5.8123545e+02   2.0158436e+01   5.5219909e+02   4.4891345e+01   3.2157000e+02   1.8751673e+01   4.3737091e+02   2.1336691e+01   8.8270636e+02   5.8304400e+01   4.4714273e+02   1.3786764e+01   3.0914273e+02   2.5886764e+01   4.7481727e+02  -3.4472727e-02   2.7793818e+02   6.2377673e+01   3.6898182e+02   3.1909636e+01   3.0239818e+02   1.8189055e+01   7.9500273e+02   2.6776145e+01   2.3871273e+02   9.0493455e+00   4.5022091e+02   5.4823273e+00   2.8705182e+02   3.2826764e+01   3.3660091e+02   8.0646545e+00   3.2359273e+02  -1.2548327e+01   6.6527273e+02   1.1061818e+01   1.3484091e+02   1.2510273e+02   3.4330364e+02  -2.7740655e+01   2.7399364e+02   1.8884145e+01   2.7012182e+02   4.3766182e+00   3.5550273e+02   2.3916000e+00   4.7583398e+02   6.2643213e+01   7.9737545e+02  -2.1889127e+01   3.4926000e+02  -2.9898182e-01   2.2211545e+02   1.1422582e+01   1.8124727e+02   2.0073931e+02   3.0255455e+02   4.1504727e+01   2.9712398e+02   7.4270013e+01   3.0060909e+02   9.0167273e+00   2.4973909e+02  -7.4836727e+00   7.2810000e+01   1.7545884e+02   1.9945484e+02   2.2955484e+00   2.7493226e+01  -3.8223613e+00   2.1316065e+02   2.3745858e+01   2.6083161e+02  -2.3233303e+01   2.1857581e+02  -8.5460645e+00   1.8475645e+02   1.0096903e+01   5.5358097e+02   7.7238452e+00   2.9920387e+02   8.6493368e+01   4.7047419e+01   1.7838782e+02   1.7137032e+02   5.9413419e+00   3.2261677e+02   3.5995497e+01   2.3609903e+02  -4.4440516e+00   4.7117605e+02   1.5838938e+02   3.1494581e+02   1.5756916e+01   2.4871742e+02   1.3893897e+01   2.5667742e+01   1.2406529e+02   2.5509419e+02   8.4937548e+00   2.7238871e+02   2.6637419e+00   3.3460935e+02   1.0611574e+01   2.2558323e+02   1.6998592e+02   1.9521581e+02   7.2361445e+01   1.7430129e+02  -1.9523135e+01   2.5106516e+02   1.6027690e+01   3.1938806e+02   7.7288632e+01   3.2994097e+02   1.4396795e+02   3.2829000e+02   2.2928090e+01   2.1921258e+02   1.0064606e+01   3.7088605e+02   4.3222582e+01   3.3345323e+02   7.5726323e+01   3.9552581e+01   2.0472773e+02   3.4651129e+02   4.3777484e+01
   3.3143636e+02   4.3568727e+01   5.0436636e+02   1.9706145e+01   5.1187091e+02   3.1374873e+01   4.4212364e+02  -7.1208000e+00   3.2047455e+02   9.3011273e+00   5.5314545e+02   5.1256364e+00   5.3438909e+02   2.7656145e+01   3.2404000e+02   1.7264073e+01   5.2356091e+02   1.3111491e+01   7.2703636e+02   2.6238000e+01   4.6219273e+02   1.3202764e+01   2.9853273e+02   7.1255636e+00   4.4172727e+02   8.8027273e+00   2.8679818e+02   7.5668873e+01   4.0113182e+02   3.3817636e+01   2.7987818e+02   2.6090655e+01   8.4800273e+02   3.9246145e+01   2.4785273e+02   3.0318145e+01   4.8951091e+02   2.1491273e+00   2.8124182e+02   3.4961564e+01   3.1355091e+02   2.2388655e+01   3.1026273e+02  -4.5319273e+00   6.6969273e+02   7.2382182e+00   1.3327091e+02   1.1984833e+02   2.8487364e+02  -5.2062545e+00   2.8342364e+02   6.3197455e+00   3.0231182e+02   1.7941418e+01   4.1612273e+02   3.3062000e+01   3.6602398e+02   2.7088013e+01   8.2566545e+02   6.6576727e+00   3.5464000e+02   1.0306182e+00   3.0769545e+02   2.8661818e+00   2.3224727e+02   2.4308931e+02   2.7574455e+02  -3.2104727e+00   2.9345398e+02   3.6373613e+01   3.1945909e+02   8.7987273e+00   2.7145909e+02  -2.6012727e+00   6.6380000e+01   1.9121324e+02   1.7430484e+02   1.2347548e+01   1.4733226e+01   2.1984387e+00   2.1750065e+02   2.3488658e+01   2.7273161e+02  -2.6325303e+01   1.7305581e+02  -1.7994465e+01   2.0427645e+02  -6.5146968e+00   5.5825097e+02   1.2730245e+01   2.6015387e+02   7.4667368e+01   6.9667419e+01   1.6562822e+02   1.5423032e+02   1.5932542e+01   3.2966677e+02   2.9771497e+01   2.1176903e+02   2.0362348e+01   4.7578605e+02   1.7116058e+02   2.9913581e+02  -8.3082839e+00   2.2595742e+02   1.6664697e+01   1.2287742e+01   1.4875569e+02   2.6671419e+02  -9.3458452e+00   2.8014871e+02  -2.1577058e+01   3.4965935e+02   9.7875742e+00   2.0387323e+02   1.1353272e+02   1.4964581e+02   1.4300705e+02   1.4149129e+02   7.7616645e+00   2.6349516e+02   9.8932903e+00   3.9319806e+02   8.0143832e+01   3.7056097e+02   1.0924835e+02   3.4591000e+02   4.3784903e+00   2.6887258e+02   1.3281806e+01   3.5050605e+02   1.8892982e+01   2.8460323e+02   2.6204323e+01   1.7362581e+01   1.9103293e+02   3.2361129e+02   7.6229484e+01
   3.7714636e+02   3.5061927e+01   5.1093636e+02   2.7080545e+01   3.8687091e+02   2.4984873e+01   4.6683364e+02   3.6952400e+01   2.6576455e+02  -3.4620727e+00   4.7766545e+02   1.1304036e+01   4.9191909e+02  -3.1362545e+00   3.7023000e+02   2.7188873e+01   5.6903091e+02   1.1853891e+01   6.1765636e+02   2.0798400e+01   4.4491273e+02   1.5915164e+01   2.8072273e+02  -1.7896364e+00   4.5391727e+02   1.2067527e+01   2.6332818e+02   4.4066473e+01   3.6213182e+02   1.2887636e+01   3.0682818e+02   2.5124655e+01   8.6433273e+02   1.7369745e+01   2.6238273e+02   1.5395745e+01   4.6484091e+02   2.4452727e+01   2.0967182e+02   3.1727164e+01   3.4003091e+02  -5.2097455e+00   3.9521273e+02   1.2432073e+01   7.4669273e+02  -1.5017818e+00   1.0622091e+02   1.2677233e+02   2.6111364e+02  -1.8645455e+01   2.8056364e+02   7.3585455e+00   3.2445182e+02   3.8550218e+01   3.4665273e+02   3.2389600e+01   4.1898398e+02   4.9281213e+01   9.7632545e+02   1.5554873e+01   4.2279000e+02   3.3058618e+01   1.9930545e+02   2.5817382e+01   2.0910727e+02   1.6551051e+02   3.1555455e+02  -1.1052727e+00   3.1712398e+02   6.3960013e+01   3.7003909e+02  -4.2076727e+00   2.4387909e+02  -2.1634873e+01   3.9480000e+01   2.5260524e+02   1.9640484e+02   2.3495484e+00   1.2353226e+01   3.9188387e+00   2.0093065e+02   1.9764258e+01   2.5802161e+02  -4.7185032e+00   2.0895581e+02  -2.7776465e+01   2.1556645e+02   4.3392103e+01   5.2644097e+02   2.8945045e+01   3.0553387e+02   8.1466968e+01   4.8147419e+01   1.7805982e+02   1.6475032e+02   2.3130942e+01   3.6599677e+02   3.5285097e+01   1.9995903e+02  -1.0832852e+01   3.7717605e+02   1.2190938e+02   2.3551581e+02   3.5413161e+00   2.2761742e+02  -5.5081032e+00   2.9477742e+01   1.1229049e+02   2.1037419e+02  -1.4498645e+01   2.7481871e+02  -7.9106581e+00   3.3807935e+02   3.1939742e+00   2.0777323e+02   1.3565072e+02   1.2040581e+02   2.4763625e+02   1.7287129e+02  -1.0368735e+01   2.4977516e+02   2.3420890e+01   3.6391806e+02   5.7766232e+01   3.6399097e+02   1.1453395e+02   3.4567000e+02   9.8176903e+00   2.6859258e+02   1.1594206e+01   3.4740605e+02   3.1190982e+01   2.9041323e+02   2.5019523e+01   3.4742581e+01   2.4040253e+02   3.4399129e+02   7.5689084e+01
   3.0981636e+02   5.5828327e+01   5.1565636e+02   2.0272945e+01   4.0072091e+02   1.5468727e+00   4.0754364e+02   3.2315600e+01   3.0466455e+02   7.0859273e+00   5.5676545e+02   3.8886036e+01   5.8172909e+02   2.6008945e+01   4.0733000e+02   2.0700873e+01   6.6380091e+02   3.7842291e+01   6.7508636e+02   3.5964000e+01   4.8886273e+02   2.4729164e+01   2.7776273e+02   1.7371636e+00   4.6219727e+02   9.7512727e-01   2.6789818e+02   8.0510873e+01   3.6718182e+02   2.0723636e+01   2.8606818e+02   1.1455455e+01   9.8157273e+02   3.2990545e+01   2.5081273e+02   2.2081345e+01   4.2203091e+02   3.4837527e+01   2.1838182e+02   1.8370364e+01   3.4579091e+02   8.2894545e+00   3.1883273e+02  -1.2117527e+01   6.7338273e+02   2.7833018e+01   1.1951091e+02   1.3860913e+02   2.8663364e+02  -3.8257055e+01   2.7890364e+02  -7.0286545e+00   3.5360182e+02   4.5821818e-01   2.8798273e+02   2.9223200e+01   3.8950398e+02   3.5399613e+01   1.0093255e+03  -1.5275127e+01   3.2503000e+02  -2.0305818e+00   2.0321545e+02  -3.8254182e+00   1.4101727e+02   1.6186771e+02   3.2974455e+02   1.3239527e+01   2.9783398e+02   5.8313213e+01   3.8522909e+02   1.8537127e+01   3.3654909e+02   2.2521527e+01   5.3570000e+01   2.8885804e+02   2.0588484e+02   1.6401148e+01   2.9113226e+01   3.0668039e+01   2.3050065e+02   2.1258658e+01   2.5440161e+02  -1.8238903e+01   1.9686581e+02  -2.7329265e+01   2.5532645e+02   1.3641303e+01   5.4434097e+02   1.9223045e+01   3.0653387e+02   4.9146968e+01   6.3147419e+01   1.6738982e+02   1.6675032e+02   3.3020942e+01   3.0608677e+02   2.8037897e+01   2.4323903e+02   2.8947484e+00   4.4583605e+02   1.1669658e+02   2.7794581e+02   1.6196916e+01   2.1600742e+02   1.1130697e+01   3.3957742e+01   1.2893209e+02   2.6342419e+02   6.6873548e+00   2.7319871e+02   1.1218942e+01   3.5607935e+02  -8.6602581e-01   2.0715323e+02   1.4017032e+02   2.5106581e+02   7.4183445e+01   1.5602129e+02  -2.3507355e+00   2.3877516e+02   2.1870890e+01   3.6072806e+02   5.9981432e+01   3.2899097e+02   1.0318395e+02   4.0577000e+02   2.0969032e-01   2.3811258e+02  -1.5739355e-01   3.8302605e+02   4.3961382e+01   3.3650323e+02   2.3712323e+01   2.4592581e+01   2.1573453e+02   3.3113129e+02   5.2577884e+01
   3.0209636e+02   5.1015927e+01   5.5141636e+02   3.6892145e+01   3.7415091e+02   1.9392473e+01   4.2159364e+02   2.0811600e+01   2.7147455e+02   3.5111273e+00   5.7200545e+02   2.6326836e+01   5.9305909e+02   3.2425455e+00   4.2490000e+02   2.3675273e+01   6.6256091e+02   3.1814909e+00   6.6580636e+02   2.6846400e+01   4.4272273e+02   2.8180364e+01   2.3557273e+02   2.5236364e-01   4.8300727e+02   5.5503273e+00   2.6532818e+02   3.7476473e+01   4.5051182e+02   2.2057236e+01   3.1759818e+02   9.2630545e+00   9.9176273e+02   2.7985345e+01   3.0000273e+02   4.0296145e+01   4.4922091e+02   9.5623273e+00   2.2167182e+02   1.4967164e+01   3.6841091e+02   9.8098545e+00   3.1707273e+02  -1.5836727e+01   7.6448273e+02   1.1125018e+01   1.3999091e+02   1.5302073e+02   3.2335364e+02  -2.7664655e+01   2.6933364e+02   2.5016945e+01   3.2717182e+02   1.6226182e+00   2.5022273e+02   1.2334000e+01   3.9607398e+02   2.9684013e+01   9.7275545e+02   4.6047273e-01   3.1260000e+02  -2.0861818e+00   2.2102545e+02   1.8839782e+01   2.0034727e+02   1.8616131e+02   3.0398455e+02   8.7703273e+00   3.0693398e+02   6.8055213e+01   4.3860909e+02   3.3646727e+01   3.0183909e+02   1.0918327e+01   8.2330000e+01   2.3688724e+02   1.7349484e+02   6.3723484e+00   2.8393226e+01   2.6685639e+01   1.8197065e+02   3.9241058e+01   2.8235161e+02  -1.9994903e+01   2.5200581e+02  -8.0304645e+00   3.0994645e+02   3.8917032e+00   5.1877097e+02  -8.2513548e+00   2.9929387e+02   5.3966168e+01   4.2527419e+01   1.3712942e+02   1.6466032e+02   2.5681419e+00   2.9527677e+02   2.3562697e+01   2.7366903e+02  -3.8296516e+00   5.4397605e+02   1.3222538e+02   2.8813581e+02   1.5101716e+01   2.3319742e+02   1.4425497e+01   2.6147742e+01   1.0559689e+02   2.6452419e+02   1.1359355e+01   2.9791871e+02  -1.4048658e+01   3.5831935e+02   3.6247742e+00   1.7211323e+02   1.4135352e+02   1.8145581e+02   5.9232245e+01   1.3502129e+02  -6.9107355e+00   2.2287516e+02   1.1282890e+01   3.9334806e+02   6.3511832e+01   3.6980097e+02   1.2568915e+02   3.6767000e+02   2.2727690e+01   2.4716258e+02   2.3308606e+01   3.7226605e+02   3.0302182e+01   3.7103323e+02   2.3809923e+01   3.2452581e+01   2.0301573e+02   3.4442129e+02   5.1604684e+01
   3.2638636e+02   6.0212727e+01   5.1179636e+02   2.5921745e+01   4.4801091e+02   2.3053673e+01   4.4850364e+02   2.0698800e+01   2.6247455e+02   4.8911273e+00   5.4200545e+02   2.5636836e+01   5.7334909e+02   3.1059345e+01   3.7071000e+02   1.0580473e+01   6.6199091e+02   7.8470909e+00   6.4660636e+02   2.3762400e+01   4.3443273e+02   1.0183564e+01   2.4514273e+02   1.1106764e+01   4.4719727e+02   3.4151273e+00   2.9074818e+02   6.6732873e+01   3.1565182e+02   4.1656036e+01   3.2759818e+02   2.4513055e+01   9.1300273e+02   1.9616145e+01   2.7990273e+02   7.1841455e+00   4.7213091e+02   2.1449527e+01   2.2743182e+02   3.2166364e+01   3.6851091e+02  -6.6281455e+00   3.0402273e+02   5.4472727e+00   7.7480273e+02   1.3199418e+01   1.1627091e+02   9.6868327e+01   2.9235364e+02  -2.3144655e+01   3.2304364e+02  -2.1298545e+00   3.2612182e+02   1.2176618e+01   2.6560273e+02   1.4153600e+01   4.6455398e+02   2.7305613e+01   1.0623255e+03   1.1104873e+01   3.9803000e+02  -1.3405818e+00   2.2111545e+02   2.5982582e+01   1.4310727e+02   1.8479051e+02   2.3932455e+02  -4.6296873e+01   3.0060398e+02   5.0371613e+01   3.1741909e+02   7.0519273e+00   2.8492909e+02  -7.9188727e+00   5.5910000e+01   1.7477084e+02   1.9430484e+02  -1.3252452e+01   3.7443226e+01   1.4911639e+01   1.5535065e+02   5.7840658e+01   2.5935161e+02  -2.1874903e+01   2.2362581e+02  -1.5810065e+01   2.5346645e+02   4.2500103e+01   5.7539097e+02   8.7890452e+00   3.1120387e+02   9.1203368e+01   5.3287419e+01   1.6636862e+02   1.5433032e+02   1.2114542e+01   3.9132677e+02   2.1118697e+01   2.6776903e+02   1.3642348e+01   4.3559605e+02   1.5347578e+02   2.8475581e+02   2.1982116e+01   2.2833742e+02  -5.6657032e+00   2.6097742e+01   1.5060089e+02   2.5676419e+02   6.2201548e+00   2.7733871e+02  -5.8822581e+00   3.8498935e+02   1.3411742e+00   1.6330323e+02   1.3082832e+02   1.0045581e+02   2.1690225e+02   1.6164129e+02  -4.2303355e+00   2.4458516e+02  -4.9239097e+00   3.3395806e+02   7.1973032e+01   3.2708097e+02   1.0405675e+02   3.3315000e+02   1.4679290e+01   2.3430258e+02   9.6274065e+00   3.8426605e+02   3.4432182e+01   3.9531323e+02   2.6967523e+01   2.8452581e+01   1.6761573e+02   3.2999129e+02   6.2339084e+01
   3.3000636e+02   8.3453127e+01   4.3646636e+02   3.0568145e+01   4.3334091e+02   1.0177273e+01   4.3535364e+02   1.3610800e+01   2.6828455e+02  -6.6636727e+00   5.4471545e+02   9.7000364e+00   5.9786909e+02   1.6767745e+01   2.9995000e+02   6.6712727e+00   6.0042091e+02   2.4152691e+01   7.2199636e+02   7.2641200e+01   4.9205273e+02   2.3339636e+00   2.5948273e+02   2.0339564e+01   4.6386727e+02   1.0181527e+01   2.7517818e+02   6.4688473e+01   3.3813182e+02   4.1957636e+01   3.0239818e+02   1.3569055e+01   8.3343273e+02   4.9411745e+01   2.4485273e+02   1.1418145e+01   5.0203091e+02   4.7337527e+01   2.2557182e+02   2.7505164e+01   3.8122091e+02   4.3550545e+00   3.1178273e+02  -7.0835273e+00   6.4969273e+02   1.5308218e+01   1.0375091e+02   1.0548993e+02   2.9287364e+02  -3.3756255e+01   3.6690364e+02   5.7913455e+00   3.5831182e+02   3.9561418e+01   2.3879273e+02   3.3158400e+01   4.7645398e+02   4.3303613e+01   1.1000955e+03   2.1183273e+01   3.9560000e+02  -2.5361818e+00   1.6997545e+02   8.0237818e+00   1.6748727e+02   1.4560011e+02   2.9660455e+02   1.9550727e+01   3.3564398e+02   6.5898413e+01   3.5160909e+02   2.2886727e+01   2.6621909e+02  -3.6120727e+00   5.9190000e+01   2.3988844e+02   2.0464484e+02   4.7803484e+00   3.2873226e+01   4.4517239e+01   7.8310645e+01   1.5024386e+02   2.9607161e+02  -1.8282503e+01   2.4324581e+02  -1.7039665e+01   2.9632645e+02  -7.3869677e-01   5.8187097e+02   6.7406452e+00   2.7834387e+02   7.1922168e+01   5.3577419e+01   1.6005542e+02   1.5909032e+02   1.4493742e+01   2.9889677e+02   2.4083097e+01   2.8842903e+02  -3.2504516e+00   3.6797605e+02   1.1749538e+02   2.7142581e+02   1.1528516e+01   1.9828742e+02   1.9458297e+01   1.1197742e+01   6.5702890e+01   1.9276419e+02   5.4301548e+00   2.8529871e+02  -5.5905806e-01   3.5660935e+02   2.4141574e+01   1.4973323e+02   1.0905392e+02   1.2954581e+02   2.0604505e+02   1.6383129e+02   1.3214465e+01   2.8334516e+02   1.2165290e+01   3.4815806e+02   5.7797032e+01   3.6432097e+02   9.7597548e+01   3.2182000e+02   3.1015690e+01   2.5630258e+02  -5.2259355e-01   3.7193605e+02   6.7708582e+01   3.3531323e+02   2.2667523e+01   2.7362581e+01   2.3485293e+02   3.1161129e+02   1.1380948e+02
   3.1214636e+02   3.0301927e+01   3.9451636e+02   1.4394145e+01   5.0934091e+02   8.8572727e+00   4.7016364e+02   3.3876000e+01   2.4333455e+02   1.2042327e+01   5.3066545e+02   2.1304036e+01   6.3272909e+02   4.1598945e+01   3.2133000e+02   1.7580873e+01   6.5294091e+02   3.1141091e+01   7.0322636e+02   4.5182800e+01   5.0157273e+02   4.1092364e+01   2.5010273e+02   1.6469964e+01   4.2710727e+02   5.5923273e+00   2.3689818e+02   7.7280873e+01   4.2722182e+02   2.2060436e+01   3.3944818e+02   1.0755055e+01   8.7333273e+02   3.6649745e+01   2.2766273e+02   1.9793345e+01   4.4941091e+02   5.9077127e+01   2.4467182e+02   2.3571636e+00   3.6112091e+02   1.0823055e+01   3.7864273e+02  -3.0923273e+00   6.9011273e+02   5.1346182e+00   1.0403091e+02   1.2218753e+02   2.5235364e+02  -3.8564655e+01   3.2837364e+02  -7.4662545e+00   3.4531182e+02  -2.5485818e+00   2.4798273e+02   7.9932000e+00   4.1074398e+02   1.0230413e+01   9.5389545e+02   1.4109273e+01   3.1974000e+02   7.3261818e-01   2.0188545e+02   1.9940982e+01   2.4434727e+02   1.2279131e+02   2.6851455e+02   1.7327927e+01   3.1207398e+02   4.9454013e+01   3.5822909e+02   3.0977127e+01   2.6706909e+02   2.1699927e+01   7.8430000e+01   3.2405924e+02   1.9597484e+02  -5.0960516e+00   2.3543226e+01   8.0236387e+00   2.3002065e+02   3.2777058e+01   2.9502161e+02  -5.1585032e+00   2.5210581e+02  -2.0748465e+01   2.9456645e+02   1.0212103e+01   5.4101097e+02   1.2629445e+01   2.9144387e+02   6.7684168e+01   4.5007419e+01   1.5279102e+02   1.8037032e+02   1.9651342e+01   3.2556677e+02   3.7949497e+01   2.1342903e+02   5.2795484e+00   4.2917605e+02   1.6098938e+02   2.7289581e+02   1.7790916e+01   2.1142742e+02   1.8977097e+01   2.2387742e+01   1.6285769e+02   2.4923419e+02   1.9102555e+01   3.2048871e+02   1.6657419e+00   3.9736935e+02   2.0774194e-02   1.5968323e+02   9.7017923e+01   2.1283581e+02   7.5571845e+01   4.0016129e+02   8.5480645e+00   2.9258516e+02   2.6560903e+00   4.0738806e+02   6.5868632e+01   3.4175097e+02   1.0745315e+02   3.2324000e+02   2.0142090e+01   2.0721258e+02   3.6834606e+01   3.7007605e+02   3.4287382e+01   3.1312323e+02   2.6962723e+01   2.9592581e+01   2.1186453e+02   3.0585129e+02   7.7690284e+01
   3.1519636e+02   4.0637927e+01   4.1474636e+02   4.6725745e+01   5.9229091e+02   3.0511273e+01   4.0283364e+02   1.1932400e+01   2.8209455e+02   1.5991527e+01   5.8800545e+02   8.0468364e+00   5.9181909e+02   1.3011745e+01   3.2423000e+02   9.9188727e+00   6.0689091e+02  -7.4490909e-01   7.1841636e+02   5.3207600e+01   5.1719273e+02   1.0480276e+02   2.5695273e+02   9.1119636e+00   3.9310727e+02   6.2623273e+00   1.9860818e+02   9.5914073e+01   4.5860182e+02   3.4930036e+01   2.7168818e+02   1.5985855e+01   9.9881273e+02   3.4991345e+01   2.5285273e+02   1.6068145e+01   4.8327091e+02   5.8938327e+01   2.8300182e+02   1.8580764e+01   3.8717091e+02   1.8689055e+01   3.6373273e+02   1.2950473e+01   6.6069273e+02   1.7328218e+01   1.4465091e+02   1.2897793e+02   2.7106364e+02   1.0368545e+01   3.2375364e+02   5.0933455e+00   3.4679182e+02   1.4193018e+01   2.1979273e+02   3.2484000e+00   4.0764398e+02   1.4428413e+01   8.9613545e+02  -8.7992727e-01   2.9150000e+02  -1.1818182e+01   3.1673545e+02   8.2329818e+00   2.8724727e+02   1.6420931e+02   2.1493455e+02  -2.5485673e+01   2.5131398e+02   4.1124813e+01   3.2969909e+02   1.8789527e+01   2.3030909e+02   5.2107273e+00   4.5530000e+01   2.0131124e+02   1.8521484e+02   9.5474839e-01   1.2203226e+01   3.0310839e+01   1.8631065e+02   4.7793858e+01   2.6202161e+02  -1.4368503e+01   2.5062581e+02  -3.4110065e+01   2.8351645e+02  -1.1233897e+01   5.4977097e+02   8.5486452e+00   3.1053387e+02   9.4446968e+01   6.6627419e+01   1.5501142e+02   1.5942032e+02   1.0277342e+01   3.4504677e+02   2.4731097e+01   1.9928903e+02  -4.0692516e+00   4.4088605e+02   1.4133258e+02   2.8294581e+02   2.4466916e+01   2.4357742e+02   4.6850968e+00   1.3627742e+01   1.4364849e+02   3.3314419e+02   1.0529755e+01   2.5543871e+02  -6.3602581e+00   3.2417935e+02   2.4205974e+01   1.8811323e+02   6.8653523e+01   2.5549581e+02   7.2879045e+01   4.0459129e+02   1.5663665e+01   2.6915516e+02  -6.5950968e-01   4.3986806e+02   6.8650232e+01   3.4718097e+02   1.0677875e+02   3.1424000e+02   7.6209032e-01   2.1130258e+02   8.0374065e+00   3.5897605e+02   4.1125382e+01   3.0922323e+02   1.1854723e+01   3.6162581e+01   1.8480893e+02   3.2690129e+02   7.2866284e+01
   3.2319636e+02   3.8277927e+01   5.0351636e+02   5.6394145e+01   6.6272091e+02   2.0446873e+01   4.1674364e+02   2.8629600e+01   2.6323455e+02   2.2690327e+01   5.4176545e+02   2.1760364e+00   5.4453909e+02  -4.2558545e+00   2.8304000e+02  -2.3885927e+01   5.2056091e+02   1.8631491e+01   7.4284636e+02   3.0493200e+01   3.7753273e+02   7.2355564e+01   2.6453273e+02  -5.7744364e+00   4.3319727e+02  -4.4648727e+00   1.7732818e+02   9.2376473e+01   4.2241182e+02   2.3405236e+01   3.0535818e+02   3.2422545e+00   9.4771273e+02   5.8799345e+01   2.5352273e+02   2.2064545e+01   4.8393091e+02   6.5545527e+01   3.0509182e+02   2.2523564e+01   3.7532091e+02   1.0170545e+00   4.2221273e+02   2.8752073e+01   6.9580273e+02  -9.0058182e-01   1.2741091e+02   1.0331713e+02   2.4406364e+02  -2.0041455e+01   3.0361364e+02  -1.4854545e+00   3.6412182e+02   1.9896618e+01   2.7722273e+02   2.2464000e+01   4.3793398e+02   3.6245213e+01   1.0470455e+03   6.3772727e+00   3.5174000e+02   2.1726182e+00   2.0459545e+02   1.1254182e+01   2.0782727e+02   1.6995291e+02   2.8489455e+02  -4.2652473e+01   3.0083398e+02   3.9213213e+01   3.1493909e+02   2.7300327e+01   2.7949909e+02   8.9955273e+00   9.9530000e+01   1.5042124e+02   1.7354484e+02   1.0178348e+01   2.8253226e+01   5.2168387e+00   2.1535065e+02   4.3850658e+01   2.7826161e+02  -1.1097703e+01   3.0219581e+02  -1.0525665e+01   3.0313645e+02   1.0336503e+01   5.8834097e+02   1.4463045e+01   3.1077387e+02   9.3237768e+01   6.7767419e+01   1.6507022e+02   1.5980032e+02   1.3369419e+00   3.3013677e+02   2.6963897e+01   2.3171903e+02  -9.9365161e-01   4.6269605e+02   1.5406778e+02   2.6113581e+02   2.6211716e+01   2.4580742e+02   8.0366968e+00   2.6957742e+01   1.2049209e+02   2.4152419e+02   1.0389355e+01   2.7691871e+02  -1.1368658e+01   3.8965935e+02   7.9175742e+00   1.2639323e+02   1.5373112e+02   1.8045581e+02   8.2502245e+01   3.4278129e+02   1.1328465e+01   2.9815516e+02   2.6830490e+01   4.2191806e+02   7.4466232e+01   3.2708097e+02   1.0429675e+02   3.2310000e+02   1.4343290e+01   2.2540258e+02  -1.0190594e+01   3.6059605e+02   4.8515782e+01   2.9150323e+02   2.1502323e+01   3.3972581e+01   1.9865413e+02   3.1937129e+02   5.5608684e+01
   3.1109636e+02   5.5575927e+01   4.2803636e+02   1.6282545e+01   5.5510091e+02   9.5264727e+00   4.5597364e+02   5.2912000e+00   2.6990455e+02   1.6156727e+01   5.2566545e+02   7.6540364e+00   6.7005909e+02  -1.4627455e+01   3.9261000e+02   6.7384727e+00   5.3884091e+02   4.7269091e+01   7.9927636e+02   5.2598800e+01   3.3919273e+02   4.9232764e+01   3.1233273e+02   1.0251564e+01   4.2719727e+02   1.8925127e+01   2.0355818e+02   9.1568073e+01   3.2756182e+02   3.1513236e+01   3.2016818e+02   1.0437455e+01   8.6433273e+02   5.3899745e+01   2.5285273e+02   1.4348145e+01   4.7955091e+02   6.7135927e+01   2.9143182e+02   2.4336364e+01   3.5655091e+02   8.0865455e-01   3.4807273e+02  -1.2836727e+01   7.2011273e+02   2.8994618e+01   9.7460909e+01   1.0237313e+02   2.3278364e+02  -2.5809055e+01   2.7737364e+02  -1.4096255e+01   3.5050182e+02  -1.6863782e+01   2.9969273e+02   1.9996400e+01   5.1436398e+02   4.2840813e+01   1.0803755e+03   1.2090873e+01   3.3164000e+02   8.4906182e+00   1.4016545e+02  -1.0541418e+01   1.3491727e+02   1.5249571e+02   3.2313455e+02   1.2148327e+01   2.9117398e+02   4.1656013e+01   3.5341909e+02   7.0319273e+00   2.8726909e+02   1.2563927e+01   1.1610000e+02   1.4556564e+02   1.8321484e+02   1.3304748e+01   1.7443226e+01   1.3941639e+01   2.3683065e+02   1.6462258e+01   2.6054161e+02  -4.6301032e+00   2.3176581e+02  -1.3171265e+01   3.0237645e+02   9.1173032e+00   5.5287097e+02   4.3506452e+00   2.9339387e+02   9.5768168e+01   3.3907419e+01   1.5834902e+02   1.6423032e+02   1.3172542e+01   3.3518677e+02   2.0749897e+01   2.9319903e+02   1.3657948e+01   4.2531605e+02   1.1424818e+02   2.4489581e+02   3.1709161e+00   2.0185742e+02   1.1692697e+01   1.5767742e+01   9.3997290e+01   1.7114419e+02  -3.3202452e+00   2.7814871e+02   2.1029419e+00   3.6784935e+02   7.7623742e+00   2.1196323e+02   9.8645523e+01   7.5065806e+01   2.7597345e+02   4.1007129e+02   2.7052645e+00   2.4715516e+02   1.0010490e+01   3.9476806e+02   6.3158232e+01   3.3746097e+02   1.3350635e+02   3.5301000e+02   3.3660490e+01   2.1702258e+02   3.5798065e+00   3.2907605e+02   3.9897382e+01   3.0745323e+02   3.4326323e+01   2.4832581e+01   1.9438533e+02   3.2671129e+02   4.9071484e+01
   3.0285636e+02   7.0095127e+01   4.6522636e+02   2.1497345e+01   5.5920091e+02   1.9058473e+01   4.3531364e+02   1.5994000e+01   3.2700455e+02   3.9872727e-01   5.3900545e+02   3.4306836e+01   6.3148909e+02   1.0268145e+01   3.9228000e+02   1.0994873e+01   5.6494091e+02   2.6371091e+01   8.6284636e+02   4.1323200e+01   3.7062273e+02   5.4568364e+01   3.0295273e+02   1.8581964e+01   4.9357727e+02   7.5147273e+00   2.5765818e+02   4.5240073e+01   3.1189182e+02   3.5856836e+01   2.9411818e+02   2.8621455e+01   8.7771273e+02   2.2729345e+01   2.5342273e+02   2.8402545e+01   4.4813091e+02   3.0129527e+01   1.9495182e+02   2.0194764e+01   3.6546091e+02   1.2358545e+00   3.2521273e+02  -2.1207927e+01   7.1974273e+02   2.6444218e+01   1.2175091e+02   6.8769927e+01   2.2982364e+02  -1.8472255e+01   2.7590364e+02  -2.3268655e+01   3.2717182e+02   2.1952618e+01   2.9755273e+02   1.6027600e+01   4.4498398e+02   5.7961213e+01   1.0573755e+03   2.3550873e+01   3.6655000e+02   5.0781818e-01   2.0249545e+02   1.6422182e+01   1.8277727e+02   1.8490691e+02   2.7679455e+02   3.0615527e+01   3.2679398e+02   4.5566413e+01   3.6141909e+02   2.7721927e+01   3.2768909e+02   9.6603273e+00   6.5240000e+01   2.8468444e+02   2.1088484e+02  -1.1378852e+01   2.0393226e+01   2.2756387e+00   2.0835065e+02   2.5550658e+01   2.5740161e+02   2.0410968e+00   2.0038581e+02  -2.9090865e+01   2.8265645e+02   1.9594903e+01   5.6729097e+02   2.1970452e+00   2.6586387e+02   8.3780568e+01   3.9857419e+01   1.6339302e+02   1.5542032e+02   2.3573419e+00   2.9285677e+02   1.3186297e+01   2.3371903e+02   2.1763484e+00   3.5769605e+02   1.1455778e+02   2.3827581e+02   6.8005161e+00   2.6500742e+02  -1.0693032e+00   1.0337742e+01   1.4039169e+02   2.0690419e+02  -5.3210452e+00   2.7633871e+02  -1.9082258e+01   3.4117935e+02   1.0605974e+01   1.6034323e+02   1.1648512e+02   7.3785806e+01   2.8636585e+02   3.9602129e+02   1.5639265e+01   2.3006516e+02  -2.4230968e-01   3.3676806e+02   7.7798232e+01   3.4918097e+02   1.0090875e+02   3.2558000e+02   6.2848903e+00   2.1935258e+02   3.5053406e+01   3.1731605e+02   3.1938182e+01   3.0198323e+02   3.1573923e+01   5.1832581e+01   1.8117533e+02   3.6637129e+02   7.3428684e+01
   2.7985636e+02   4.2035127e+01   4.7503636e+02   2.8142545e+01   5.3106091e+02   1.7929673e+01   4.7378364e+02   1.0676400e+01   1.1233455e+02   5.2423273e+00   5.6033545e+02   1.4360436e+01   6.0424909e+02   4.3973455e+00   3.6419000e+02   2.7720727e+00   5.2799091e+02   2.4467091e+01   6.7680636e+02   5.7346400e+01   3.2900273e+02   4.3327964e+01   2.3824273e+02   9.7087636e+00   4.6257727e+02   5.1847273e+00   2.4493818e+02   7.5017673e+01   3.0246182e+02   2.0851236e+01   3.1620818e+02   2.7994255e+01   7.9881273e+02   5.2711345e+01   2.6081273e+02   2.4431345e+01   4.5122091e+02   6.2592327e+01   1.9667182e+02   7.6271636e+00   3.6546091e+02   1.2335855e+01   3.5659273e+02  -5.0983273e+00   7.5295273e+02   1.7527418e+01   1.2794091e+02   1.1008473e+02   2.5906364e+02  -3.3671455e+01   2.8680364e+02   1.6769345e+01   3.1474182e+02  -8.6298182e-01   3.1036273e+02   7.2428000e+00   4.2755398e+02   3.3556130e+00   1.0038555e+03  -7.2675273e+00   3.2003000e+02  -1.4340582e+01   2.1359545e+02   2.1484182e+01   2.5305727e+02   2.0209451e+02   2.7417455e+02   2.1725127e+01   3.2545398e+02   5.8953613e+01   3.0045909e+02  -2.4912727e+00   3.0249909e+02   1.6675527e+01   5.5620000e+01   1.9998404e+02   1.7430484e+02  -1.5312452e+01   6.7203226e+01   1.6960839e+01   2.0545065e+02   3.8362658e+01   2.6783161e+02   5.1166968e+00   2.7381581e+02  -2.3535265e+01   3.0442645e+02   1.9523303e+01   5.4553097e+02   1.0887845e+01   3.0267387e+02   8.3735768e+01   5.5437419e+01   1.5790662e+02   1.7094032e+02   1.6165742e+01   3.1285677e+02   1.9736297e+01   2.1638903e+02  -3.3872516e+00   5.0055605e+02   1.7055898e+02   2.8337581e+02   1.8812516e+01   2.1852742e+02   2.0599097e+01   1.9237742e+01   1.6910969e+02   2.7123419e+02   1.6482555e+01   2.8257871e+02  -2.7214581e+00   3.5988935e+02   2.1449174e+01   1.5553323e+02   1.4282992e+02   1.0687581e+02   1.8723865e+02   4.3016129e+02  -1.6381935e+01   2.5701516e+02   3.1216903e+00   3.8257806e+02   9.1893432e+01   3.4761097e+02   1.3203435e+02   3.4091000e+02  -1.4181510e+01   2.0645258e+02  -1.3445935e+00   3.5188605e+02   6.5172582e+01   3.8584323e+02   3.7055123e+01   2.4452581e+01   2.1517573e+02   3.2242129e+02   6.6894684e+01
   3.4090636e+02   5.8671127e+01   4.5727636e+02   4.5283345e+01   4.1934091e+02   1.5007273e+01   4.8793364e+02   1.0734400e+01   2.2828455e+02   6.0063273e+00   5.3490545e+02  -1.0895164e+01   5.6762909e+02  -6.2430545e+00   3.2942000e+02   1.3503673e+01   4.7194091e+02   3.8109091e-01   4.4156636e+02   5.9756000e+00   2.8781273e+02   5.0433164e+01   2.3710273e+02   4.4599636e+00   5.0243727e+02  -7.3840727e+00   2.2251818e+02   6.2761273e+01   3.5237182e+02   3.6428436e+01   2.9163818e+02   2.5009855e+01   7.8271273e+02   4.4189345e+01   2.4838273e+02   1.1375745e+01   4.2793091e+02   5.3175527e+01   2.0524182e+02   2.8471564e+01   3.4398091e+02   8.6425455e-01   3.4559273e+02  -1.8783273e+00   7.0943273e+02   2.8799018e+01   1.0246091e+02   8.2833127e+01   2.2754364e+02  -1.8999855e+01   2.8275364e+02   2.8533455e+00   3.3526182e+02   2.8735418e+01   3.6508273e+02   3.7385200e+01   4.9845398e+02   5.3113613e+01   1.0423755e+03  -3.5791273e+00   3.3855000e+02   1.8317818e+01   2.2583545e+02   6.2649818e+00   1.7882727e+02   1.6488291e+02   2.8098455e+02   4.0327273e-02   3.1155398e+02   5.4545613e+01   3.0164909e+02   1.5413527e+01   2.9630909e+02  -1.5892727e+00   6.4860000e+01   1.8495484e+02   2.1907484e+02   2.1385948e+01   8.3353226e+01   1.6948839e+01   2.0431065e+02   4.0353858e+01   2.6402161e+02  -1.3488503e+01   2.8662581e+02  -3.3280065e+01   2.9284645e+02   3.4019703e+01   5.7125097e+02   1.6120245e+01   2.8986387e+02   5.2910568e+01   5.4287419e+01   1.7633862e+02   1.5794032e+02   3.2457419e+00   3.2604677e+02   1.8681097e+01   2.3695903e+02   1.4157148e+01   4.0793605e+02   1.7263858e+02   2.9542581e+02   2.5368516e+01   2.1528742e+02   1.7758297e+01   2.5717742e+01   1.3254129e+02   2.7199419e+02   7.9017548e+00   2.5829871e+02   8.5509419e+00   3.6631935e+02  -1.0652258e+00   1.7734323e+02   1.1193512e+02   9.3025806e+01   2.5906665e+02   4.1192129e+02  -3.6327355e+00   2.6630516e+02  -3.1915097e+00   4.2286806e+02   8.1240232e+01   3.4323097e+02   1.1471475e+02   3.4634000e+02   9.0540903e+00   2.4849258e+02   9.7722065e+00   3.5531605e+02   4.1698182e+01   3.5388323e+02   3.5281923e+01   4.2742581e+01   2.1333253e+02   3.6228129e+02   8.9755884e+01
   3.4143636e+02   6.5148727e+01   4.6874636e+02   2.1595745e+01   5.1401091e+02   1.7736727e+00   4.4374364e+02   2.2749600e+01   1.0076455e+02   2.1447927e+01   6.6890545e+02   2.9344836e+01   5.9943909e+02   4.1302145e+01   3.8628000e+02   1.9004873e+01   4.8237091e+02  -4.3133091e+00   7.7246636e+02   3.9413600e+01   3.4524273e+02   2.4408764e+01   2.8967273e+02  -1.0785636e+01   4.8019727e+02   2.9651273e+00   2.9041818e+02   4.9899273e+01   3.4684182e+02   3.3540836e+01   3.2982818e+02   2.8374655e+01   8.1895273e+02   3.0480145e+01   2.5595273e+02   1.2100145e+01   4.4436091e+02   7.6711127e+01   1.9728182e+02   2.9108364e+01   3.5255091e+02   9.7486545e+00   3.8359273e+02   1.8916727e+00   7.0485273e+02   2.0475418e+01   1.1022091e+02   9.2312327e+01   2.7182364e+02  -7.0222545e+00   2.7128364e+02   9.6709455e+00   3.5193182e+02   1.4781818e+01   2.8322273e+02   1.6584400e+02   5.3498398e+02   5.3531213e+01   1.0503755e+03  -3.1791273e+00   3.7403000e+02   2.7694182e+00   1.9292545e+02  -4.6722182e+00   1.8667727e+02   1.4983491e+02   3.2870455e+02   5.9427273e+00   3.5621398e+02   8.6062813e+01   3.3422909e+02   5.9971273e+00   2.9440909e+02   4.7027273e+00   7.6950000e+01   2.2603764e+02   1.8316484e+02   3.2587484e+00   9.0683226e+01  -9.2075613e+00   1.7726065e+02   4.2037858e+01   2.8440161e+02  -1.9448903e+01   2.6448581e+02  -3.7078865e+01   2.9308645e+02   1.3050503e+01   4.8620097e+02   6.5924245e+01   2.8296387e+02   8.7892568e+01   5.5387419e+01   1.5120062e+02   1.5252032e+02   2.2593419e+00   3.0327677e+02   2.2302697e+01   2.6066903e+02   5.5503484e+00   4.0964605e+02   1.3397178e+02   3.3032581e+02   1.6866516e+01   2.1809742e+02   2.2683497e+01   2.4817742e+01   1.0351329e+02   2.2133419e+02  -1.1615445e+01   2.7905871e+02  -6.3985806e-01   3.7022935e+02   1.1241974e+01   1.6887323e+02   8.3522723e+01   7.5925806e+01   2.1947465e+02   4.0773129e+02   5.1324645e+00   2.7382516e+02  -3.2231097e+00   3.7000806e+02   8.7139032e+01   3.4889097e+02   1.0959195e+02   4.1472000e+02   1.9583690e+01   2.0859258e+02   1.9294206e+01   3.5026605e+02   7.3582182e+01   3.3445323e+02   1.8166323e+01   4.6552581e+01   2.1435773e+02   3.4285129e+02   6.3210284e+01
   3.3714636e+02   5.2971927e+01   4.0732636e+02   4.0369345e+01   6.6287091e+02   3.7384873e+01   5.0159364e+02   2.7221600e+01   7.8474545e+01  -1.3958873e+01   6.5057545e+02   2.3851236e+01   5.1829909e+02   2.0793345e+01   4.0847000e+02   9.6996727e+00   4.0942091e+02   3.0026909e+00   5.9413636e+02   4.3290000e+01   3.7134273e+02   5.3890764e+01   3.0105273e+02  -6.9603636e-01   5.1148727e+02   8.0319273e+00   2.7341818e+02   7.7449273e+01   3.4370182e+02   3.2512036e+01   3.1120818e+02   1.9294255e+01   7.6600273e+02   4.1146145e+01   2.5971273e+02   1.7899345e+01   4.4903091e+02   7.6957527e+01   2.0709182e+02   3.4135636e+00   3.2308091e+02   5.2962545e+00   3.1654273e+02  -9.0343273e+00   7.2259273e+02  -3.4137818e+00   9.7460909e+01   1.0033313e+02   2.4540364e+02  -3.5478655e+01   2.5004364e+02   2.9501455e+00   2.5479182e+02   2.2313018e+01   1.9693273e+02   2.0955720e+02   4.8921398e+02   2.3612813e+01   9.5489545e+02   2.0292727e+00   3.9369000e+02   5.7666182e+00   2.0602545e+02   2.1519782e+01   2.0067727e+02   1.8394491e+02   3.1398455e+02  -6.4596727e+00   3.4993398e+02   7.1995213e+01   3.0403909e+02   2.5982327e+01   3.5583909e+02  -1.1631673e+01   6.7860000e+01   2.0700484e+02   1.6788484e+02   9.2911484e+00   4.8163226e+01  -5.8059613e+00   1.7574065e+02   5.7259458e+01   2.7711161e+02  -1.4915703e+01   1.9991581e+02  -1.9533265e+01   2.8056645e+02  -4.1378968e+00   5.1210097e+02   7.5802245e+01   3.0748387e+02   6.4540968e+01   5.7857419e+01   1.6605302e+02   1.5604032e+02  -2.8322581e+00   3.4375677e+02   1.4454297e+01   2.2404903e+02  -8.0000516e+00   3.2378605e+02   1.5246058e+02   2.8394581e+02   1.8386916e+01   2.0576742e+02   4.2798968e+00   1.4527742e+01   9.7816490e+01   1.7866419e+02   2.2681548e+00   2.6029871e+02  -1.1390581e+00   3.6288935e+02   5.4491742e+00   1.8234323e+02   1.1015512e+02   9.3165806e+01   2.2848545e+02   4.2183129e+02  -1.4255355e+00   3.0630516e+02   2.5138490e+01   3.8195806e+02   5.9853032e+01   3.5365097e+02   9.8791148e+01   3.6715000e+02  -1.3320710e+01   2.6983258e+02   2.5065006e+01   3.5607605e+02   1.0544738e+02   3.9031323e+02   3.8787523e+01   4.4782581e+01   1.9859933e+02   3.5694129e+02   8.4893084e+01
   3.3690636e+02   4.9751127e+01   4.1674636e+02   4.4257455e+00   6.2163091e+02   1.2304073e+01   4.9564364e+02   1.3117600e+01   5.6004545e+01   9.1287273e+00   6.2838545e+02   1.1106436e+01   5.7976909e+02   2.3165745e+01   3.9300000e+02   2.4277273e+01   3.7932091e+02   5.9306909e+00   6.7203636e+02   1.9678000e+01   3.5895273e+02   5.9601964e+01   2.7172273e+02   7.5003636e+00   3.8900727e+02   9.7403273e+00   2.5570818e+02   4.8106073e+01   3.5979182e+02   3.6454836e+01   3.1687818e+02   1.2220655e+01   7.9119273e+02   4.0650945e+01   2.4885273e+02   1.1478145e+01   4.6889091e+02   5.0178727e+01   2.2552182e+02   1.0459164e+01   3.4341091e+02   9.9854545e-02   2.8216273e+02  -1.9039273e+00   6.4248273e+02   1.0885018e+01   1.3341091e+02   1.3945713e+02   2.8997364e+02  -2.8042545e+00   3.3090364e+02   1.7951345e+01   2.6536182e+02  -2.2425818e+00   1.2293273e+02   2.4323720e+02   4.1312398e+02  -4.9099870e+00   1.0118955e+03  -2.0430727e+01   3.3479000e+02  -8.1138182e-01   2.5816545e+02   1.3985818e+00   2.1358727e+02   1.9801211e+02   3.0198455e+02  -5.8967273e-01   3.3283398e+02   6.1223213e+01   3.0122909e+02  -4.7428727e+00   3.4645909e+02   4.2587273e+00   7.8760000e+01   1.9960284e+02   2.0907484e+02   6.5259484e+00   6.9783226e+01  -2.1055613e+00   2.5093065e+02   1.8104258e+01   3.1126161e+02   8.2622968e+00   1.8691581e+02  -1.6153265e+01   2.3727645e+02   6.4153032e+00   5.4696097e+02   1.0930345e+02   3.0063387e+02   7.0758968e+01   6.0247419e+01   1.2547182e+02   1.9637032e+02   3.0313419e+00   3.7751677e+02   3.1653497e+01   2.0566903e+02   8.1403484e+00   4.2502605e+02   1.6227138e+02   2.7913581e+02   1.0011716e+01   2.2490742e+02   3.2088697e+01   2.2007742e+01   1.1168809e+02   2.3176419e+02   1.6790155e+01   2.7124871e+02  -2.9155058e+01   3.9441935e+02   3.5867742e+00   1.7906323e+02   1.4922752e+02   1.1221581e+02   2.1486145e+02   4.0673129e+02  -8.6475355e+00   2.5611516e+02   2.2433690e+01   4.2067806e+02   9.2085432e+01   3.9194097e+02   1.1314795e+02   3.4758000e+02   5.3848903e+00   2.5202258e+02   4.2489806e+01   3.6102605e+02   1.1158138e+02   3.0412323e+02   2.2162723e+01   3.4882581e+01   2.1801133e+02   3.2418129e+02   7.8083884e+01
   4.1228636e+02   4.8340727e+01   5.0274636e+02   1.3025745e+01   5.9782091e+02   3.5638873e+01   4.2307364e+02   3.4973200e+01   7.3044545e+01   9.4755273e+00   5.5519545e+02   6.7216364e+00   5.0500909e+02  -6.9534545e+00   2.6738000e+02   7.4668727e+00   3.4980091e+02   4.0622909e+00   6.1394636e+02   1.9185200e+01   3.2705273e+02   5.1433964e+01   2.8043273e+02   2.4735636e+00   4.4134727e+02   1.6933127e+01   2.6232818e+02   5.9716473e+01   3.3056182e+02   4.1943236e+01   2.9416818e+02   3.8327455e+01   7.9795273e+02   4.0970145e+01   2.5447273e+02  -2.5145455e-01   4.2570091e+02   4.7113927e+01   2.3433182e+02   1.8564364e+01   3.6370091e+02   2.6666545e+00   3.7026273e+02   1.3808073e+01   6.7869273e+02  -1.9481782e+01   1.6389091e+02   1.1677873e+02   2.6063364e+02  -2.1507055e+01   2.6742364e+02  -3.3002545e+00   2.6369182e+02   2.4791018e+01   2.2003273e+02   2.0660920e+02   4.5293398e+02   1.6995213e+01   1.0238555e+03  -1.3375273e+00   3.4712000e+02  -2.6577818e+00   2.4473545e+02   1.3229818e+00   2.3929727e+02   1.9557531e+02   2.7808455e+02  -1.0107673e+01   2.7964398e+02   4.5768413e+01   2.7622909e+02  -1.3082873e+01   2.9516909e+02  -1.5118073e+01   3.3950000e+01   2.1709764e+02   2.0459484e+02   6.1643484e+00   4.5583226e+01   5.3104387e+00   2.0835065e+02   3.1740658e+01   3.8083161e+02  -6.2533032e+00   2.5567581e+02  -2.0564065e+01   2.7394645e+02   2.9771703e+01   5.3601097e+02   9.2369445e+01   3.0291387e+02   6.8386568e+01   5.1907419e+01   1.3109902e+02   1.6275032e+02   2.5060942e+01   3.4994677e+02   1.9239097e+01   2.3419903e+02   1.5997948e+01   4.7388605e+02   1.8474258e+02   2.6618581e+02   2.4567716e+01   2.6938742e+02   1.1480297e+01   2.3237742e+01   1.7382969e+02   2.1533419e+02   9.4345548e+00   2.9886871e+02   3.9753419e+00   3.2893935e+02   3.5015174e+01   1.5092323e+02   1.3457872e+02   1.2159581e+02   1.9478105e+02   4.1649129e+02   6.2166452e-01   2.9492516e+02   8.0889032e-01   4.4653806e+02   7.2446632e+01   3.3794097e+02   1.5180795e+02   3.6024000e+02   2.5372090e+01   1.6949258e+02   2.3422206e+01   3.1721605e+02   7.9846182e+01   3.2103323e+02   2.5329923e+01   4.4932581e+01   2.3077733e+02   3.2209129e+02   6.2921084e+01
   3.3924636e+02   7.5803927e+01   4.7893636e+02   3.8170545e+01   6.5715091e+02   9.2724727e+00   4.0335364e+02   4.6508000e+00   6.6194545e+01   1.1073527e+01   6.2128545e+02   1.2814436e+01   5.7529909e+02   5.3833455e+00   3.3676000e+02  -3.2735273e+00   5.0737091e+02   1.1266691e+01   6.4546636e+02   5.7763600e+01   3.6667273e+02   6.0794364e+01   2.9553273e+02   1.8455564e+01   4.5034727e+02  -7.1668727e+00   2.6351818e+02   6.1771273e+01   3.6703182e+02   3.5355636e+01   3.2311818e+02   9.1514545e+00   7.8157273e+02   3.3420545e+01   2.5652273e+02   2.1964545e+01   4.6065091e+02   5.6787927e+01   2.4157182e+02   5.0035164e+01   3.2093091e+02   4.9882545e+00   3.0545273e+02   1.0232873e+01   6.1843273e+02   3.0190182e+00   1.1946091e+02   1.2938313e+02   2.3149364e+02  -3.5845855e+01   2.8775364e+02   5.2133455e+00   3.1288182e+02   4.5905818e+01   3.9522273e+02   6.9644000e+01   4.9850398e+02   5.7779613e+01   1.1181855e+03   2.5016073e+01   4.0026000e+02   3.5671018e+01   2.1745545e+02   2.8225382e+01   2.8439727e+02   1.6058731e+02   2.7065455e+02  -1.2373273e+01   3.3502398e+02   5.4528013e+01   2.8069909e+02   1.2179527e+01   3.0778909e+02  -1.7647673e+01   5.3910000e+01   3.1312084e+02   1.8602484e+02  -3.9005161e-01   5.9543226e+01   4.9036387e+00   2.4231065e+02   1.5363858e+01   3.3768161e+02  -1.2611303e+01   2.7833581e+02  -2.2768645e+00   2.0937645e+02   1.9647303e+01   5.0125097e+02   8.1190245e+01   2.8210387e+02   5.5771368e+01   4.9857419e+01   1.4740302e+02   1.7099032e+02   1.6817419e+00   3.3989677e+02   1.6573097e+01   2.6800903e+02   1.5314839e-01   4.0055605e+02   1.7269898e+02   2.9208581e+02   1.1925716e+01   2.2852742e+02   2.2799097e+01   1.4147742e+01   1.1370689e+02   2.6771419e+02   2.8641548e+00   2.9962871e+02  -4.4754581e+00   3.3498935e+02  -2.1088826e+01   1.9892323e+02   1.2501872e+02   1.7549581e+02   1.0046905e+02   3.6073129e+02   8.4246452e-01   3.0115516e+02   1.4310490e+01   3.8567806e+02   1.1188543e+02   3.3265097e+02   1.3447115e+02   3.8210000e+02   2.2573290e+01   2.1292258e+02   7.2878065e+00   3.3002605e+02   1.0306138e+02   3.3260323e+02   4.4504323e+01   4.8692581e+01   1.4799653e+02   3.4504129e+02   7.2175084e+01
   3.5885636e+02   7.2375127e+01   4.4403636e+02   1.7962545e+01   5.2034091e+02   2.6837273e+01   4.1654364e+02   9.8756000e+00   6.1284545e+01   1.9176327e+01   5.9619545e+02   1.2961636e+01   5.8929909e+02   3.3023345e+01   3.3057000e+02   1.1741673e+01   4.8551091e+02   2.9155491e+01   6.5137636e+02   2.5710800e+01   3.9676273e+02   6.9477164e+01   2.8291273e+02   1.7375164e+01   3.6419727e+02   1.8575127e+01   2.7132818e+02   5.2956473e+01   3.5394182e+02   2.7212836e+01   2.8287818e+02   4.8006545e+00   8.9104273e+02   3.2762945e+01   2.4190273e+02   1.1374145e+01   4.4846091e+02   6.3343127e+01   2.1790182e+02   6.2838764e+01   3.5760091e+02  -1.5153455e+00   3.4469273e+02  -2.3763273e+00   6.4590273e+02  -1.2808582e+01   1.0913091e+02   1.2191953e+02   2.2859364e+02  -2.9853855e+01   2.6409364e+02   1.4346145e+01   3.1974182e+02   2.3117018e+01   3.5488273e+02   4.3351200e+01   4.4126398e+02   3.0788813e+01   9.0937545e+02  -2.0039127e+01   4.0150000e+02   2.1918182e+00   1.8049545e+02  -1.0627818e+01   1.9629727e+02   1.6882531e+02   2.7598455e+02  -3.3196727e+00   3.1469398e+02   5.4864413e+01   3.1822909e+02   2.8937127e+01   3.5078909e+02   2.1342327e+01   5.5950000e+01   3.2861764e+02   1.7897484e+02   4.0239484e+00   6.4113226e+01  -1.1841961e+01   2.3055065e+02   4.3684658e+01   3.4135161e+02   1.0095097e+01   2.8071581e+02  -1.5897265e+01   2.2118645e+02   2.8925032e+00   4.9158097e+02   6.3683845e+01   3.0239387e+02   7.2098168e+01   4.2387419e+01   1.4900062e+02   1.6790032e+02  -2.3881058e+01   3.3408677e+02   1.7797897e+01   2.4104903e+02   7.3999484e+00   3.4817605e+02   1.2984938e+02   2.5951581e+02  -9.4186839e+00   2.3928742e+02  -6.7317032e+00   2.0147742e+01   9.9886890e+01   2.6147419e+02  -5.8266452e+00   2.8024871e+02  -1.8255058e+01   3.4679935e+02   2.0736374e+01   1.9073323e+02   1.3215392e+02   1.5530581e+02   1.4212425e+02   3.6130129e+02  -8.3931355e+00   2.8582516e+02   1.7726890e+01   3.5757806e+02   9.5653432e+01   3.5846097e+02   1.2382635e+02   3.2310000e+02   2.2583290e+01   2.3430258e+02   3.0974065e+00   3.4783605e+02   1.1401658e+02   3.0979323e+02   1.1189123e+01   3.4932581e+01   2.0852733e+02   2.8880129e+02   8.6914284e+01
   3.1562636e+02   6.7123527e+01   4.4017636e+02   3.0931345e+01   5.2482091e+02   4.0428873e+01   4.4369364e+02   1.5893600e+01   5.6574545e+01   1.0553127e+01   5.5957545e+02   8.0123636e-01   5.9176909e+02   1.5775745e+01   3.7276000e+02   9.3647273e-01   5.1013091e+02   3.7085891e+01   6.3132636e+02   3.9934800e+01   3.6062273e+02   7.5468364e+01   2.7395273e+02   8.7519636e+00   4.2043727e+02  -5.4440727e+00   2.6860818e+02   3.7404073e+01   3.6241182e+02   3.6675236e+01   3.1568818e+02   2.8465855e+01   8.6333273e+02   6.1449745e+01   2.5909273e+02   3.5518945e+01   4.1251091e+02   5.1599127e+01   2.1057182e+02   6.5375164e+01   3.3936091e+02   1.4753855e+01   1.6621273e+02   1.1623207e+02   6.4948273e+02   2.3695018e+01   1.4527091e+02   1.6302833e+02   3.1140364e+02  -1.3286545e+00   2.9352364e+02   4.3717455e+00   3.0112182e+02   7.0866182e+00   2.8308273e+02   4.4855200e+01   3.6926398e+02   2.4548813e+01   9.5613545e+02   1.6000727e+00   3.5455000e+02   5.2778182e+00   2.8202545e+02   1.8489782e+01   1.8253727e+02   1.7882611e+02   3.7313455e+02  -6.3816727e+00   3.6964398e+02   4.8988413e+01   3.8964909e+02   3.3033527e+01   3.3654909e+02   1.3621527e+01   7.1910000e+01   3.4439084e+02   1.7573484e+02   8.4731484e+00   6.4063226e+01   2.5203871e-01   2.3812065e+02   3.2699058e+01   3.2630161e+02  -6.6609032e+00   1.8348581e+02  -8.0288645e+00   2.6942645e+02   1.0083303e+01   4.7582097e+02   9.6134645e+01   2.8758387e+02   7.1132968e+01   5.3857419e+01   1.8618302e+02   1.5928032e+02   1.2528542e+01   3.5751677e+02   4.5203497e+01   2.5262903e+02   1.2093548e+01   2.7526605e+02   8.7012182e+01   2.6280581e+02   1.5978116e+01   1.9071742e+02   3.0638968e+00   1.8237742e+01   9.4709690e+01   2.3085419e+02  -2.9470452e+00   2.3952871e+02   6.0025419e+00   3.2907935e+02   4.2939742e+00   1.8668323e+02   1.4504792e+02   1.4692581e+02   1.1056465e+02   4.4345129e+02   1.7844865e+01   2.2468516e+02   1.2478090e+01   3.9843806e+02   8.5864632e+01   3.1470097e+02   1.2942715e+02   3.8782000e+02   2.0545690e+01   2.5468258e+02   1.0607006e+01   3.3783605e+02   1.0819658e+02   3.3064323e+02   4.0371123e+01   5.6502581e+01   2.1214173e+02   3.1423129e+02   9.7929884e+01
   3.1262636e+02   7.9363527e+01   3.9546636e+02   1.2888145e+01   5.6706091e+02   1.8619673e+01   4.6716364e+02   1.1636000e+01   5.1714545e+01   5.7519273e+00   4.7109545e+02   2.3119636e+01   5.4329909e+02  -1.4466545e+00   3.7100000e+02  -3.3027273e+00   5.4361091e+02   4.6974909e+00   5.1732636e+02   2.1624800e+01   3.5067273e+02   3.8544364e+01   2.4367273e+02   2.2934364e+01   5.0424727e+02   2.2801127e+01   2.8046818e+02   7.3225273e+01   4.1965182e+02   2.5956036e+01   3.1568818e+02   1.1935855e+01   8.2552273e+02   5.2044545e+01   2.4923273e+02   3.5477455e+00   4.4770091e+02   6.2403927e+01   1.7057182e+02   4.4765164e+01   3.1470091e+02  -1.5703345e+01   1.1697273e+02   1.2279127e+02   5.5395273e+02   4.3874182e+00   1.2418091e+02   1.3728553e+02   3.5668364e+02   1.5189455e+00   2.5785364e+02   2.0353455e+00   2.4602182e+02   1.6014618e+01   2.4098273e+02   2.6033200e+01   3.4526398e+02   2.4798813e+01   1.0279455e+03  -1.1814727e+01   3.2226000e+02  -1.5618982e+01   3.1464545e+02   3.0350182e+01   1.9015727e+02   2.2969651e+02   3.0541455e+02   1.5805927e+01   3.0264398e+02   6.7448413e+01   3.7445909e+02   1.8687273e+00   3.1145909e+02   2.8148727e+01   6.1860000e+01   3.2686484e+02   1.7578484e+02   2.0809148e+01   5.9203226e+01   5.4108387e+00   1.9045065e+02   2.3652658e+01   2.8245161e+02  -2.6229032e+00   1.9162581e+02  -3.6820065e+01   2.8018645e+02   2.0362503e+01   5.1972097e+02   8.5902645e+01   2.8577387e+02   7.8517768e+01   5.2577419e+01   1.2042542e+02   1.4618032e+02   1.2336542e+01   3.4808677e+02   3.5717897e+01   2.3095903e+02  -1.0742852e+01   2.7469605e+02   1.2238778e+02   2.9737581e+02   7.7425161e+00   2.2695742e+02   8.3946968e+00   1.6717742e+01   1.0364129e+02   2.6647419e+02  -7.3266452e+00   2.7043871e+02  -7.9002581e+00   3.4555935e+02   5.2555742e+00   2.0958323e+02   1.2902592e+02   1.7330581e+02   1.1726425e+02   3.6426129e+02   1.9080065e+01   2.5334516e+02   1.5152903e+00   3.4700806e+02   7.7549032e+01   3.5356097e+02   1.2026835e+02   3.7567000e+02   2.8897690e+01   2.5149258e+02   1.6632206e+01   3.3083605e+02   1.1680658e+02   3.7717323e+02   1.0888723e+01   2.5122581e+01   1.8012213e+02   3.1390129e+02   8.9626284e+01
   3.3947636e+02   7.4595527e+01   4.0974636e+02   4.5465745e+01   7.0101091e+02   1.5663673e+01   4.3331364e+02   6.1540000e+00   4.3854545e+01  -3.2927273e-01   4.6542545e+02  -3.4267636e+00   5.1234909e+02   8.6093455e+00   4.2157000e+02  -2.2983273e+00   6.0237091e+02   2.2046691e+01   5.2503636e+02   3.3868000e+01   3.7834273e+02   5.0050764e+01   2.6986273e+02   1.0079164e+01   4.3124727e+02   1.8211127e+01   2.9922818e+02   5.9624473e+01   4.1227182e+02   3.9066436e+01   2.8859818e+02   2.6913055e+01   7.7504273e+02   3.4562945e+01   2.5019273e+02   1.4850945e+01   4.0989091e+02   5.9618727e+01   1.9771182e+02   3.1973964e+01   2.5732091e+02   9.2170545e+00   6.7112727e+01   1.5244007e+02   5.6016273e+02  -8.9493818e+00   9.1890909e+01   1.3177873e+02   2.8587364e+02  -3.2666255e+01   2.9066364e+02  -1.6399455e+01   3.6521182e+02   3.2099418e+01   1.2436273e+02   1.5612280e+02   4.2374398e+02   3.1240413e+01   1.0518555e+03  -4.1075273e+00   3.6988000e+02   4.6714182e+00   3.2569545e+02   2.5756182e+01   2.3024727e+02   2.0781931e+02   2.8479455e+02   3.7855273e+00   3.1779398e+02   5.8946413e+01   3.7883909e+02   5.4283273e+00   3.2345909e+02   2.7187273e+00   4.7950000e+01   2.7768764e+02   2.0064484e+02   6.5803484e+00   6.1493226e+01  -4.2023613e+00   1.2983065e+02   3.2692258e+01   2.9773161e+02  -4.1853032e+00   1.8581581e+02  -2.3355265e+01   2.5475645e+02   2.6256903e+01   4.2001097e+02   8.3119445e+01   3.0191387e+02   6.3656568e+01   1.5352742e+02   9.8819419e+01   1.5556032e+02   6.2961419e+00   3.0727677e+02   4.5132697e+01   1.8528903e+02   7.9107484e+00   4.7217605e+02   9.5499382e+01   2.8194581e+02   2.5786916e+01   2.4500742e+02   1.4050697e+01   1.5477742e+01   9.6740490e+01   2.3576419e+02   1.1230155e+01   2.4371871e+02   3.0973419e+00   3.7155935e+02   7.9455742e+00   1.8158323e+02   1.2759592e+02   1.6945581e+02   8.1192245e+01   4.1002129e+02  -3.3807355e+00   2.1777516e+02   1.4790890e+01   3.5491806e+02   9.9206232e+01   3.3432097e+02   1.1633755e+02   3.6701000e+02   1.0540490e+01   2.5192258e+02   4.1678065e+00   3.6150605e+02   1.0368298e+02   3.4903323e+02   3.6759923e+01   4.3402581e+01   1.7194973e+02   3.2866129e+02   9.0255484e+01
   3.5933636e+02   6.4486727e+01   4.1303636e+02   4.2582545e+01   6.9749091e+02   2.0755273e+01   4.1616364e+02   4.0476000e+01   5.3474545e+01  -3.8887273e-01   5.1661545e+02   3.0378036e+01   5.6000909e+02   1.1646545e+01   4.2842000e+02   3.3936727e+00   4.6494091e+02   3.2131091e+01   5.0665636e+02   3.1678400e+01   3.9076273e+02   8.4247164e+01   2.3505273e+02   1.9533964e+01   5.0667727e+02   2.2946727e+01   2.6146818e+02   8.0265273e+01   4.3641182e+02   3.0185236e+01   2.9759818e+02   2.9723055e+01   8.0238273e+02   3.5085745e+01   2.4947273e+02   5.0288545e+01   4.3874091e+02   6.9740727e+01   1.9871182e+02   7.1413964e+01   2.9560091e+02   8.2465455e-01   8.5922727e+01   1.7141527e+02   5.1601273e+02  -2.7097382e+01   9.8270909e+01   1.2159833e+02   2.9444364e+02  -2.2451855e+01   3.0585364e+02  -2.5904655e+01   3.2017182e+02   3.7272618e+01   1.2008273e+02   1.7403520e+02   3.9421398e+02   1.0982813e+01   1.0978055e+03  -5.9235273e+00   3.2255000e+02   1.9977818e+01   3.2502545e+02   4.0289782e+01   2.7324727e+02   1.8394931e+02   2.5360455e+02  -4.3199273e+01   2.9931398e+02   5.1424813e+01   3.8398909e+02  -9.8936727e+00   2.5054909e+02  -2.0168473e+01   2.9140000e+01   2.0057244e+02   1.6678484e+02  -1.0430852e+01   4.5443226e+01   6.7916387e+00   9.4690645e+01   1.3664346e+02   2.8211161e+02   9.9742968e+00   1.9591581e+02   2.7867355e+00   2.1213645e+02   1.3806503e+01   2.2287097e+02   6.7420645e+01   9.5863871e+01   1.4800057e+02   2.8176742e+02   1.2750219e+01   1.5575032e+02   1.9850942e+01   2.9813677e+02   1.4913897e+01   1.8895903e+02   1.8567148e+01   4.1878605e+02   1.5162058e+02   2.8913581e+02   1.5591716e+01   2.3780742e+02   1.1466968e+00   1.0337742e+01   5.1151690e+01   2.8733419e+02  -3.8054452e+00   2.2405871e+02  -2.0398581e+00   3.4503935e+02   1.1967174e+01   1.9501323e+02   1.3910152e+02   1.0906581e+02   2.0430345e+02   3.9902129e+02  -9.4107355e+00   2.3792516e+02   5.1788903e+00   3.6662806e+02   7.1699432e+01   3.0070097e+02   1.2892715e+02   3.7924000e+02   1.0662090e+01   2.6021258e+02   1.6404606e+01   3.2888605e+02   1.0120258e+02   3.6003323e+02   3.9549923e+01   3.7122581e+01   1.8354213e+02   3.7494129e+02   6.2973084e+01
   3.5300636e+02   8.6803127e+01   5.3922636e+02   3.8577345e+01   7.1349091e+02   2.7955273e+01   4.2059364e+02   2.3221600e+01   4.6854545e+01  -2.4292727e+00   5.2866545e+02   5.4134036e+01   5.3586909e+02   2.0817745e+01   4.3285000e+02   2.6799273e+01   4.6075091e+02   1.5846291e+01   6.2013636e+02   4.6600000e+01   3.8557273e+02   8.4612364e+01   2.5786273e+02   1.0329164e+01   4.7072727e+02   1.9822727e+01   2.7360818e+02   7.0004073e+01   3.9522182e+02   4.0960436e+01   2.7287818e+02   2.1220655e+01   9.3352273e+02   4.5554545e+01   2.7514273e+02   1.9474945e+01   4.3813091e+02   5.0449527e+01   1.8143182e+02   6.8376364e+01   3.3284091e+02  -6.2445455e+00   5.9782727e+01   1.7326647e+02   5.7427273e+02  -2.1178182e+01   8.9510909e+01   1.3138913e+02   3.3087364e+02  -4.2266255e+01   2.9023364e+02  -2.0750545e+00   2.8312182e+02  -1.3833818e+00   1.6203273e+02   7.5249200e+01   4.0264398e+02   8.1584130e+00   9.7570545e+02  -1.9345527e+01   2.9907000e+02   6.9062182e+00   2.7897545e+02  -5.0621818e-01   1.8196727e+02   1.3416171e+02   2.8360455e+02   7.1607273e+00   3.6126398e+02   4.1088813e+01   4.4841909e+02   2.5951927e+01   2.8897909e+02   1.2871273e+00   6.7570000e+01   2.7649804e+02   2.3969484e+02   2.3596348e+01   6.1203226e+01   1.4100839e+01   5.3640645e+01   2.0131746e+02   2.9245161e+02   1.8170968e+00   2.0691581e+02  -3.8532645e+00   2.2146645e+02   9.4001032e+00   2.6048097e+02   5.8411845e+01   6.2863871e+01   1.6459057e+02   2.6500742e+02   4.8101935e-01   1.6490032e+02   6.7389419e+00   2.9489677e+02   8.0230968e+00   2.0895903e+02  -1.6528516e+00   3.4240605e+02   1.6569098e+02   2.6670581e+02   5.7661161e+00   2.2119742e+02   3.2525497e+01   2.8767742e+01   1.0795729e+02   2.1485419e+02   3.3295484e-01   2.5538871e+02  -6.3562581e+00   3.6188935e+02   7.9091742e+00   1.6292323e+02   7.9188723e+01   8.2355806e+01   2.6554025e+02   4.6354129e+02   2.1097665e+01   2.5049516e+02   2.3693290e+01   3.5867806e+02   4.4335432e+01   3.2289097e+02   1.0967195e+02   4.0220000e+02   2.1155290e+01   2.4045258e+02   4.3654065e+00   3.3864605e+02   9.7841782e+01   3.6736323e+02   4.5623523e+01   1.8072581e+01   2.1449613e+02   3.4047129e+02   7.1260684e+01
   3.5285636e+02   6.0625127e+01   4.9541636e+02   4.6562145e+01   5.0410091e+02   2.7756473e+01   4.1950364e+02   2.0408800e+01   6.5144545e+01   4.6275273e+00   5.3157545e+02   1.7331236e+01   5.1676909e+02   1.0535745e+01   4.7181000e+02   1.4782473e+01   4.9389091e+02   1.9625091e+01   6.2703636e+02   3.8618000e+01   4.1667273e+02   7.2124364e+01   2.4153273e+02   1.3065564e+01   5.6086727e+02   2.0941527e+01   2.6860818e+02   4.0074073e+01   3.5113182e+02   5.0577636e+01   3.0335818e+02   3.8882255e+01   8.7862273e+02   3.1946545e+01   2.5919273e+02   4.8610945e+01   4.4927091e+02   3.6508327e+01   7.8521818e+01   1.3341916e+02   3.2751091e+02   2.7461855e+01   9.0302727e+01   1.8697487e+02   5.9659273e+02   2.5556218e+01   1.1284091e+02   1.0400273e+02   3.2373364e+02  -5.5550545e+00   3.1880364e+02   3.4399345e+01   3.3417182e+02  -1.0367382e+01   1.7855273e+02   5.6787600e+01   3.8388398e+02   1.8569213e+01   1.0652855e+03  -1.9271927e+01   3.1803000e+02  -2.3520582e+01   2.5040545e+02  -2.4270618e+01   1.7315727e+02   1.1124651e+02   2.6146455e+02   8.9192727e-01   3.2131398e+02   5.9764813e+01   3.8174909e+02   2.7815527e+01   2.7002909e+02   6.5131273e+00   8.6480000e+01   2.7460524e+02   1.9969484e+02  -2.0253652e+01   5.4303226e+01  -1.1577161e+01   1.9035065e+02   3.0420658e+01   2.9059161e+02  -2.5141032e+00   2.6329581e+02  -3.2603665e+01   2.1523645e+02   2.2285032e+00   2.7520097e+02   8.9944245e+01   6.9583871e+01   2.2167297e+02   2.8247742e+02   1.3413419e+01   1.5666032e+02   1.0878142e+01   2.8523677e+02   2.3325897e+01   1.9857903e+02   2.5417548e+01   2.6155605e+02   1.3186898e+02   2.5213581e+02  -4.1182839e+00   2.1366742e+02   1.9507897e+01   8.7677419e+00   8.1847290e+01   1.8918419e+02  -7.4734452e+00   2.4919871e+02   2.6089419e+00   2.9327935e+02  -7.0202581e-01   1.5892323e+02   1.1169872e+02   6.6835806e+01   2.7449185e+02   4.2159129e+02   6.0736645e+00   2.3444516e+02   2.2407290e+01   3.5681806e+02   6.6714232e+01   3.2827097e+02   1.1763155e+02   3.9029000e+02   2.6248090e+01   2.2240258e+02   1.4769406e+01   3.2940605e+02   1.0449098e+02   3.8612323e+02   4.9222723e+01   3.9402581e+01   9.4929729e+01   3.4609129e+02   6.0621084e+01
   3.4819636e+02   5.0037927e+01   4.6936636e+02   3.7076145e+01   5.3577091e+02   2.9412873e+01   4.1812364e+02   1.1659200e+01   4.9334545e+01   2.1662327e+01   4.9128545e+02   7.6444364e+00   5.6600909e+02   2.2166545e+01   3.5966000e+02  -5.9655273e+00   4.5480091e+02   1.3662291e+01   5.0132636e+02   1.6674800e+01   3.6153273e+02   5.2295564e+01   2.1833273e+02   1.2351564e+01   5.0234727e+02   1.8053127e+01   2.8632818e+02   6.2846473e+01   3.7251182e+02   1.7867236e+01   2.6997818e+02   3.7932655e+01   8.7204273e+02   3.4562945e+01   2.7047273e+02   2.2708545e+01   4.0174091e+02   4.8650727e+01   5.4241818e+01   1.4464156e+02   3.4027091e+02   7.2010545e+00   9.2502727e+01   1.6969887e+02   6.1169273e+02   1.8458218e+01   1.0951091e+02   1.2374913e+02   3.0249364e+02  -9.4258545e+00   2.9352364e+02   4.2174545e-01   3.2874182e+02   3.4257018e+01   1.7888273e+02   7.7951200e+01   4.6674398e+02   2.7840413e+01   1.0310455e+03   1.1607273e+01   2.9007000e+02   1.4386218e+01   2.5830545e+02   1.5287382e+01   1.3363727e+02   1.3926811e+02   2.2770455e+02  -3.0272727e+00   3.3664398e+02   6.9298413e+01   4.5507909e+02   2.7089127e+01   2.4473909e+02   1.6726327e+01   5.5810000e+01   2.3519884e+02   2.0059484e+02  -7.8456516e+00   6.8443226e+01  -5.0483613e+00   2.0731065e+02   1.5683858e+01   3.2435161e+02  -2.0314903e+01   2.8786581e+02  -4.0892645e+00   2.2180645e+02   7.8429032e+00   2.5472097e+02   6.7482645e+01   6.3343871e+01   1.8331217e+02   3.6028742e+02   1.2758619e+01   1.5356032e+02   9.5961419e+00   2.8304677e+02   2.1351097e+01   1.9571903e+02   1.1836348e+01   2.2593605e+02   1.1676858e+02   2.5485581e+02  -1.2858839e+00   2.1014742e+02   7.2194968e+00   8.2877419e+00   8.3595690e+01   1.7599419e+02  -8.0882452e+00   3.1662871e+02  -4.6454581e+00   3.6774935e+02   7.2503742e+00   1.6153323e+02   1.1677992e+02   7.2835806e+01   2.7058185e+02   4.4821129e+02   5.7940645e+00   3.0096516e+02   1.4465690e+01   4.2948806e+02   9.2810632e+01   3.4789097e+02   1.0772195e+02   3.6667000e+02   2.6137690e+01   2.3221258e+02   2.1404606e+01   1.5217605e+02   2.1380938e+02   4.2226323e+02   3.4091523e+01   2.0832581e+01   1.4603533e+02   3.1756129e+02   6.3473484e+01
   3.1985636e+02   1.0735127e+01   4.8779636e+02   3.2217455e+00   6.8910091e+02   1.7386473e+01   3.6874364e+02   6.0960000e-01   4.1194545e+01   3.6435273e+00   5.3195545e+02   2.3770836e+01   6.1915909e+02  -2.1254545e+00   3.5957000e+02   2.5716727e+00   4.9189091e+02   1.6925091e+01   6.1994636e+02   7.3185200e+01   4.0062273e+02   6.7028364e+01   2.5381273e+02   2.7843164e+01   4.4886727e+02   2.4521527e+01   2.5208818e+02   5.3105673e+01   3.4394182e+02   1.3722836e+01   2.4620818e+02   3.0974255e+01   9.7490273e+02   4.4334145e+01   2.2595273e+02   1.0500145e+01   3.8041091e+02   7.0067127e+01   8.1711818e+01   1.8368396e+02   3.2403091e+02   7.5502545e+00   1.3535273e+02   1.5398087e+02   5.8711273e+02   2.7734618e+01   1.0165091e+02   1.2356793e+02   2.6482364e+02   3.2077455e+00   3.2423364e+02  -2.3250545e+00   3.7502182e+02   2.3694618e+01   1.5936273e+02   1.2422280e+02   4.7550398e+02   3.6189613e+01   1.0050955e+03  -1.0176727e+01   3.5360000e+02   1.6873818e+01   2.5526545e+02   2.7205818e+00   1.6091727e+02   1.6998571e+02   2.6874455e+02   1.2829527e+01   3.0760398e+02   6.2101613e+01   4.4112909e+02   2.0535127e+01   3.1359909e+02   1.1837527e+01   6.5720000e+01   2.4098604e+02   1.7535484e+02  -2.7496452e+01   5.0203226e+01   6.4608387e+00   2.1340065e+02   3.0486658e+01   2.8526161e+02  -1.7707703e+01   3.1067581e+02  -6.6740645e+00   1.8842645e+02  -6.1066968e+00   2.1544097e+02   7.4105045e+01   7.3153871e+01   1.6762737e+02   3.3614742e+02   1.2209819e+01   1.6009032e+02   6.1237419e+00   2.5804677e+02   2.4311097e+01   1.2576903e+02   4.7223484e+00   2.1631605e+02   1.0524818e+02   2.6961581e+02   7.7233161e+00   2.3923742e+02   1.0182297e+01   1.7387742e+01   7.6057690e+01   1.9409419e+02   9.3737548e+00   2.0262871e+02   8.7434542e+01   3.7379935e+02   3.8426374e+01   1.3639323e+02   5.9171123e+01   1.0840581e+02   2.1992625e+02   4.7211129e+02   1.6020645e+00   2.9058516e+02   2.1016090e+01   4.1705806e+02   5.8895032e+01   2.9823097e+02   1.5022475e+02   3.7962000e+02   1.2101690e+01   2.3787258e+02   8.2918065e+00   1.2355605e+02   1.9704898e+02   3.2731323e+02   1.7447523e+01   2.7452581e+01   2.0617573e+02   3.1156129e+02   3.7433484e+01
   3.2395636e+02   2.7357127e+01   4.3965636e+02   3.4212945e+01   5.6682091e+02   1.4588873e+01   3.6535364e+02   2.7880800e+01   6.0474545e+01   8.4311273e+00   5.6581545e+02   3.7162036e+01   6.7357909e+02   3.4520945e+01   3.7347000e+02   4.2196727e+00   4.7161091e+02   1.6317491e+01   7.2284636e+02   7.1233200e+01   3.9786273e+02   7.9349164e+01   2.6081273e+02   1.0563164e+01   3.8710727e+02   1.9982327e+01   2.2236818e+02   2.9343273e+01   3.5813182e+02   1.6687636e+01   2.6906818e+02   2.1045455e+01   8.6390273e+02   2.8934145e+01   2.4719273e+02   3.4900945e+01   4.3960091e+02   7.0281927e+01   9.9951818e+01   1.8603476e+02   3.8927091e+02   1.1041055e+01   2.6521273e+02   5.1452073e+01   6.4611273e+02   2.8046182e+00   1.0294091e+02   1.2074473e+02   2.6644364e+02  -1.1021855e+01   3.1790364e+02   3.2521345e+01   3.5469182e+02   1.3751018e+01   2.5569273e+02   2.7136400e+01   4.3640398e+02   3.6227613e+01   1.0184255e+03  -1.2831273e+00   2.8755000e+02  -1.1032182e+01   2.0297545e+02   2.9193782e+01   1.9982727e+02   1.6730291e+02   2.6174455e+02  -1.4990473e+01   3.0902398e+02   4.5318013e+01   4.3169909e+02   1.1289527e+01   2.8806909e+02   1.6589927e+01   6.7860000e+01   2.4552484e+02   2.0464484e+02   9.9203484e+00   5.5393226e+01   1.0375639e+01   2.0264065e+02   7.5374581e+00   2.5935161e+02  -5.4449032e+00   3.0395581e+02  -4.6164645e+00   2.7294645e+02   1.5421703e+01   2.2010097e+02   5.3022245e+01   7.4293871e+01   1.6205617e+02   2.8766742e+02   1.1998219e+01   1.6390032e+02   1.5348942e+01   2.7142677e+02   2.1000697e+01   1.9747903e+02   1.2215548e+01   2.7145605e+02   1.0974698e+02   2.8227581e+02   2.0520516e+01   2.2876742e+02   1.0198968e+00   1.4857742e+01   1.0650009e+02   2.2071419e+02   1.9054155e+01   2.1248871e+02   6.7785742e+01   3.4122935e+02  -1.6280258e+00   1.9120323e+02   1.0301632e+02   1.4273581e+02   1.3874985e+02   4.4626129e+02   1.7330065e+01   2.6020516e+02   6.2064903e+00   3.7329806e+02   1.0054583e+02   3.5923097e+02   1.3695475e+02   3.4467000e+02   2.5617690e+01   2.2730258e+02   1.9277406e+01   1.2674605e+02   1.9846378e+02   3.2331323e+02   2.0487523e+01   4.1882581e+01   2.2259133e+02   3.1451129e+02   6.3957484e+01
   3.1495636e+02   1.5987127e+01   4.8074636e+02   2.8825745e+01   5.5091091e+02   8.8616727e+00   4.0007364e+02   9.6232000e+00   4.1334545e+01   2.4112327e+01   5.4057545e+02   1.1701236e+01   6.4334909e+02   8.1693455e+00   3.5557000e+02   3.5516727e+00   4.7713091e+02   2.3965891e+01   7.3180636e+02   5.0046400e+01   4.0372273e+02   8.0070364e+01   2.5905273e+02   2.7943964e+01   4.3519727e+02  -5.0548727e+00   2.3827818e+02   5.2930473e+01   4.1398182e+02   6.4596364e+00   2.5835818e+02   1.3382255e+01   9.1066273e+02   3.1953345e+01   2.7085273e+02   3.7578145e+01   4.4574091e+02   5.1080727e+01   1.1224182e+02   1.8348156e+02   3.5003091e+02   2.1760255e+01   2.4530273e+02   5.0334873e+01   6.2880273e+02   2.3139418e+01   1.0237091e+02   1.0903033e+02   2.4325364e+02  -1.0786655e+01   2.8213364e+02  -8.7170545e+00   3.3717182e+02  -1.0517382e+01   2.5598273e+02   3.5493200e+01   3.8779398e+02   4.5776413e+01   1.0461355e+03  -1.0169927e+01   2.8088000e+02   1.2691418e+01   2.5459545e+02   7.3441818e+00   1.4429727e+02   1.8484531e+02   1.8779455e+02  -2.9404473e+01   2.8579398e+02   4.2416413e+01   3.6664909e+02  -9.7464727e+00   2.3702909e+02  -4.7068727e+00   5.6570000e+01   1.8442804e+02   2.1902484e+02   9.9483871e-03   9.7923226e+01   4.3532387e+00   1.6083065e+02   6.1932258e+01   2.5973161e+02  -1.0235303e+01   2.1633581e+02  -1.4656865e+01   2.6313645e+02  -2.5034968e+00   2.3782097e+02   5.0074645e+01   3.7963871e+01   1.8701257e+02   2.7104742e+02  -1.5912181e+01   1.5109032e+02  -6.8662581e+00   2.7461677e+02   1.6215497e+01   1.9262903e+02  -2.9645161e-01   2.9383605e+02   1.4657658e+02   2.4904581e+02   3.7508916e+01   2.7247742e+02   8.7130968e+00   1.4527742e+01   1.3814649e+02   1.9347419e+02   7.6633548e+00   1.7062871e+02   8.2804542e+01   3.6079935e+02  -5.3362581e-01   7.8683226e+01   2.1244792e+02   1.5935581e+02   1.5371025e+02   4.6126129e+02   1.5560065e+01   2.3520516e+02  -2.4135097e+00   3.3767806e+02   7.3825432e+01   3.1532097e+02   1.1732755e+02   3.3424000e+02   9.5920903e+00   2.4068258e+02   1.2347006e+01   1.1717605e+02   2.0789938e+02   3.3703323e+02   6.0819923e+01   2.6402581e+01   1.9463973e+02   3.2690129e+02   7.7246284e+01
   2.7962636e+02   3.6713527e+01   4.7046636e+02   1.6081455e+00   6.4649091e+02   4.0752727e+00   3.6188364e+02  -2.0316000e+00   5.4804545e+01   9.0347273e+00   5.4266545e+02   2.1054036e+01   5.8176909e+02   1.7815745e+01   3.3414000e+02   6.1260727e+00   4.2027091e+02   4.7546909e+00   8.0946636e+02   5.1163600e+01   4.1286273e+02   5.6529164e+01   2.2300273e+02   2.0447964e+01   4.1053727e+02   1.6207927e+01   2.1955818e+02   5.0998073e+01   3.9622182e+02   2.9640436e+01   2.0687818e+02   4.8806545e+00   8.7738273e+02   2.9045745e+01   2.7438273e+02  -7.8442545e+00   3.8779091e+02   6.3286727e+01   9.7331818e+01   1.7362436e+02   3.8889091e+02  -1.1854545e-01   2.2854273e+02   7.5765673e+01   6.0248273e+02   5.7150182e+00   9.9700909e+01   1.0700393e+02   2.7135364e+02  -3.1364655e+01   3.1299364e+02   1.0004145e+01   3.1836182e+02   2.3087418e+01   2.7165273e+02   5.2199600e+01   4.3731398e+02   3.5674813e+01   9.2823545e+02   5.0220727e+00   2.9598000e+02  -2.4165818e+00   1.8854545e+02   9.8681818e+00   1.4482727e+02   2.0589291e+02   2.0813455e+02  -2.8991673e+01   2.2840398e+02   1.8817613e+01   3.2879909e+02   3.8152727e-01   2.3449909e+02  -1.8644473e+01   4.7860000e+01   1.6274484e+02   7.2264839e+01   7.5607484e+00   1.1720323e+02   1.2430839e+01   1.9869065e+02   2.2853458e+01   2.5473161e+02  -1.9125303e+01   1.6871581e+02  -1.2937265e+01   2.9123645e+02   9.5785032e+00   2.4572097e+02   5.9592645e+01   6.7483871e+01   1.7879097e+02   3.2128742e+02  -4.2113806e+00   1.7209032e+02   9.8837419e+00   3.6423677e+02   3.0195897e+01   2.8809903e+02   5.2559484e+00   3.4626605e+02   1.3166218e+02   2.8270581e+02   1.2296116e+01   2.5847742e+02   2.3023097e+01   3.9007742e+01   1.0232809e+02   1.6876419e+02   1.3780155e+01   2.2267871e+02   7.8160542e+01   3.7450935e+02   6.3295742e+00   3.2633226e+01   2.4528192e+02   1.7468581e+02   1.0200385e+02   4.0216129e+02   2.1288065e+01   2.4444516e+02   1.3557290e+01   3.7886806e+02   6.1380232e+01   3.3256097e+02   1.4537835e+02   3.5196000e+02   2.9604490e+01   2.1564258e+02   1.8920206e+01   1.0478605e+02   1.9974058e+02   3.3541323e+02   1.4849523e+01   3.2212581e+01   1.9060493e+02   3.2599129e+02   4.4079084e+01
   3.1000636e+02   1.9573127e+01   4.8970636e+02   2.5258945e+01   6.1715091e+02   2.4182473e+01   2.5045364e+02   1.9212800e+01   4.2764545e+01  -7.2207273e-01   5.5061545e+02   9.2280364e+00   5.0110909e+02  -5.0214545e+00   3.4290000e+02   1.5755273e+01   3.8984091e+02  -1.1910909e+01   8.2165636e+02   2.3478400e+01   3.6462273e+02  -9.1636364e-02   2.3138273e+02   2.1637564e+01   4.7643727e+02  -1.1204073e+01   2.3874818e+02   6.0982873e+01   3.7827182e+02   4.8696436e+01   2.8563818e+02   2.8959855e+01   8.0495273e+02   2.4930145e+01   2.2442273e+02   1.7052545e+01   4.3679091e+02   5.9226727e+01   1.0871182e+02   1.8809396e+02   3.9736091e+02   5.8238545e+00   2.4230273e+02   5.6424873e+01   6.3822273e+02   2.8495818e+01   1.1884091e+02   1.3557273e+02   2.6578364e+02  -2.5109055e+01   3.4433364e+02  -1.9830545e+00   3.5174182e+02   2.4177018e+01   1.4055273e+02   2.0368760e+02   4.8193398e+02   6.4865213e+01   1.0084255e+03   2.5896873e+01   3.1903000e+02   2.3879418e+01   1.7445545e+02   1.6135382e+01   1.8639727e+02   1.3480731e+02   2.5436455e+02   4.8899273e+00   2.8817398e+02   5.8226013e+01   3.6098909e+02   4.0863273e+00   2.7326909e+02   3.4939273e+00   6.9330000e+01   2.0764724e+02   1.6421484e+02  -2.5552516e+00   1.7278323e+02  -1.1155561e+01   1.8435065e+02   2.9470658e+01   2.9811161e+02   5.0429677e-01   1.9071581e+02  -1.9177265e+01   3.0780645e+02   1.9112903e+01   2.4548097e+02   6.3701845e+01   7.0393871e+01   1.4708817e+02   3.4747742e+02   2.2833419e+01   1.6661032e+02   1.7602142e+01   3.5885677e+02   1.7056297e+01   2.8066903e+02   2.8090348e+01   2.5807605e+02   1.4457738e+02   2.8261581e+02   2.0923316e+01   2.4100742e+02   1.3460697e+01   2.0857742e+01   1.2969009e+02   1.9852419e+02   2.3639355e+01   1.0952871e+02   1.9207254e+02   3.5755935e+02   1.8345574e+01   2.4253226e+01   2.7514232e+02   6.9875806e+01   2.8819865e+02   3.8792129e+02   2.1472645e+00   2.6420516e+02   5.4564903e+00   3.2438806e+02   8.3028632e+01   3.4056097e+02   1.0202835e+02   3.4724000e+02   1.0982090e+01   2.2064258e+02   3.3720206e+01   1.3540605e+02   1.9482098e+02   3.2879323e+02   3.7479123e+01   3.2592581e+01   2.1247453e+02   3.5047129e+02   6.5980684e+01
   3.1409636e+02   1.4675927e+01   4.8684636e+02   2.8957745e+01   5.2449091e+02   2.4265273e+01   4.0564364e+02   9.0876000e+00   3.6614545e+01  -7.0400727e+00   5.2995545e+02   2.4460836e+01   5.1843909e+02  -2.2178545e+00   3.9395000e+02   9.8212727e+00   3.6261091e+02  -5.7325091e+00   7.4565636e+02   5.7458400e+01   3.6576273e+02   4.4871636e+00   2.4781273e+02  -1.9296836e+01   4.5700727e+02  -2.1296727e+00   2.1013818e+02   5.3271673e+01   3.9598182e+02   2.4179636e+01   2.6968818e+02   6.9558545e+00   8.3876273e+02   5.1175345e+01   2.3638273e+02   2.1525745e+01   4.4898091e+02   5.5491527e+01   1.0667182e+02   1.7635716e+02   4.3232091e+02   3.7317055e+01   2.4421273e+02   3.8132073e+01   6.4306273e+02   2.2158618e+01   9.2600909e+01   9.4291927e+01   2.5063364e+02  -2.2617055e+01   2.5785364e+02   5.3653455e+00   3.5402182e+02   3.8994618e+01   1.3174273e+02   2.4439240e+02   5.1321398e+02   3.5462813e+01   1.0274255e+03   5.5186873e+01   3.7088000e+02   1.1251418e+01   2.4135545e+02   7.2133818e+00   1.8020727e+02   1.4063251e+02   2.7174455e+02   3.1595273e+00   2.9955398e+02   6.6985613e+01   4.0445909e+02  -1.0001273e+01   2.9383909e+02   9.8832727e-01   6.9000000e+01   1.9105364e+02   1.8216484e+02  -3.7512516e+00   1.3211323e+02  -8.3819613e+00   2.0955065e+02   1.9694658e+01   2.6259161e+02  -1.0084103e+01   1.8586581e+02  -1.5739265e+01   2.7418645e+02   8.6525032e+00   2.3696097e+02   4.8243445e+01   7.0823871e+01   1.8305377e+02   2.5838742e+02   1.0290619e+01   1.5675032e+02   7.3909419e+00   3.1837677e+02   5.0094697e+01   2.6500903e+02   4.1531484e+00   2.6359605e+02   1.2294578e+02   2.5432581e+02   1.2036516e+01   2.3004742e+02   9.8174968e+00   8.9077419e+00   1.2469609e+02   1.9676419e+02  -1.0079845e+01   1.9295871e+02   9.6538142e+01   4.0788935e+02   1.5749174e+01   3.0303226e+01   2.9093832e+02   1.3078581e+02   2.2837585e+02   3.7892129e+02  -5.8027355e+00   2.5206516e+02   2.4776903e+00   3.1795806e+02   6.4823032e+01   3.5394097e+02   1.3523795e+02   3.5320000e+02   2.5290323e-02   2.2283258e+02   3.5115006e+01   9.9696046e+01   1.9867778e+02   3.4150323e+02   2.7842323e+01   3.7692581e+01   2.0306653e+02   3.4418129e+02   5.1013884e+01
   3.2681636e+02   3.5558327e+01   4.7103636e+02   1.6032545e+01   5.9406091e+02   1.5799673e+01   4.1407364e+02   2.5453200e+01   6.3854545e+01   1.6160727e+01   5.9947545e+02   4.0659236e+01   5.1762909e+02   1.4416945e+01   4.6047000e+02   1.6349673e+01   4.2151091e+02   1.4845491e+01   7.8680636e+02   6.6066400e+01   3.6562273e+02   1.2638364e+01   3.1438273e+02   6.5675636e+00   4.5700727e+02   6.1103273e+00   2.4122818e+02   6.0264473e+01   4.1113182e+02   4.6587636e+01   3.0416818e+02   4.4287455e+01   9.9462273e+02   5.0136545e+01   2.5090273e+02   8.5041455e+00   4.8489091e+02   9.8658727e+01   1.1038182e+02   1.8282036e+02   4.1579091e+02   2.5589455e+01   2.6202273e+02   5.6567273e+01   6.7080273e+02   1.9309418e+01   1.0032091e+02   1.0819433e+02   2.6535364e+02  -1.0644655e+01   2.4561364e+02  -1.1085455e+01   3.1960182e+02   3.4582182e+00   1.2050273e+02   2.1324160e+02   5.2536398e+02   3.1250813e+01   9.4647545e+02   2.4228727e+00   3.5450000e+02  -2.7681818e+00   2.2697545e+02  -4.8662182e+00   1.1934727e+02   1.6274131e+02   2.6551455e+02  -1.9862073e+01   2.8798398e+02   5.9861213e+01   3.5279909e+02   1.1551527e+01   3.2378909e+02   1.6502327e+01   9.2720000e+01   2.2005604e+02   2.1449484e+02   7.6123484e+00   1.0982323e+02   7.8123871e-01   1.9493065e+02   3.0914258e+01   2.7468161e+02  -1.6571303e+01   1.7562581e+02  -2.2730065e+01   2.8327645e+02   7.7853032e+00   2.3687097e+02   9.1720645e+01   5.8393871e+01   1.8180817e+02   3.2500742e+02   1.8061019e+01   1.8690032e+02   6.8389419e+00   3.1213677e+02   6.7938968e+00   2.6814903e+02   8.3719484e+00   2.4845605e+02   1.1915698e+02   2.5132581e+02   1.4665161e+00   2.3538742e+02  -2.6097032e+00   2.4817742e+01   1.2480329e+02   1.9871419e+02   1.3904155e+01   1.5700871e+02   1.0298414e+02   3.7046935e+02   8.6527742e+00   3.5583226e+01   2.9532592e+02   1.3745581e+02   1.4594225e+02   3.9764129e+02  -8.8203355e+00   2.5911516e+02   6.2436903e+00   3.9991806e+02   7.6936232e+01   3.7194097e+02   1.3736795e+02   3.8001000e+02   2.8980490e+01   2.6126258e+02   7.4206065e+00   1.9388605e+02   1.4538258e+02   2.9403323e+02   4.0259923e+01   2.8642581e+01   2.4618053e+02   3.6056129e+02   9.9033484e+01
   3.2752636e+02   8.7415273e+00   4.0451636e+02   2.6074145e+01   5.7815091e+02   2.3732473e+01   4.5497364e+02   1.0421200e+01   3.8664545e+01   1.8605927e+01   5.7519545e+02   3.4691636e+01   5.2996909e+02   2.8769745e+01   4.5038000e+02   2.8726873e+01   4.0794091e+02   1.7831091e+01   8.0122636e+02   4.9532800e+01   3.5900273e+02   2.2179636e+00   3.2724273e+02   1.1728764e+01   4.3300727e+02   2.4650327e+01   2.6051818e+02   6.3961273e+01   3.8270182e+02   1.9532036e+01   3.2406818e+02   4.1745455e+01   9.6957273e+02   7.7140545e+01   2.6938273e+02   4.6457455e+00   4.5274091e+02   6.3710727e+01   1.2295182e+02   1.8990476e+02   3.7517091e+02   4.0029055e+01   2.2521273e+02   1.0222207e+02   7.1316273e+02   1.3760618e+01   1.0480091e+02   8.6405927e+01   2.6606364e+02  -3.8321455e+01   2.5123364e+02  -7.6750545e+00   2.7712182e+02   1.3626618e+01   1.3898273e+02   2.2395320e+02   4.6317398e+02   1.1316013e+01   9.3294545e+02   3.7852727e+00   3.0326000e+02   5.7610182e+00   2.9654545e+02   8.5181818e+00   2.2644727e+02   1.8603331e+02   3.0322455e+02  -1.4548873e+01   3.1888398e+02   5.4289213e+01   3.3069909e+02   9.7495273e+00   3.0406909e+02   1.8929927e+01   6.7910000e+01   2.2471084e+02   1.9173484e+02   3.5731484e+00   1.3406323e+02  -6.1079613e+00   1.8597065e+02   3.7491058e+01   2.9897161e+02  -3.1345032e+00   1.7581581e+02  -3.1252645e+00   2.2761645e+02   1.1148103e+01   2.4829097e+02   5.1387045e+01   4.9443871e+01   1.9095417e+02   2.5771742e+02   3.1634219e+01   1.3118032e+02   1.8816542e+01   3.0556677e+02   2.0549497e+01   2.8114903e+02   9.1194839e-01   3.1655605e+02   8.9568982e+01   2.5751581e+02  -2.1686839e+00   1.9685742e+02   1.8472697e+01   4.0857742e+01   8.8990090e+01   2.3795419e+02   6.9549548e+00   2.3395871e+02   5.7548142e+01   4.8369355e+01   1.5750774e+01   4.7113226e+01   2.7964352e+02   1.0035581e+02   2.2648025e+02   3.8287129e+02   3.5012645e+00   2.8844516e+02   1.2417290e+01   4.0915806e+02   6.8107032e+01   3.5413097e+02   1.1056275e+02   3.5739000e+02   1.3120090e+01   2.4754258e+02   1.3328206e+01   3.2978605e+02   1.0351058e+02   3.5736323e+02   3.1383523e+01   4.8022581e+01   2.0615013e+02   3.0866129e+02   6.3325484e+01
   3.2585636e+02   1.7585127e+01   4.2903636e+02   4.1162545e+01   6.6529091e+02   3.3761273e+01   4.7888364e+02   1.7748400e+01   7.2954545e+01  -3.5172727e+00   5.1957545e+02   1.8381236e+01   6.2886909e+02   2.7377745e+01   4.8719000e+02   1.0882073e+01   3.6742091e+02   2.5122691e+01   7.9099636e+02   3.3591200e+01   3.6981273e+02   2.3113164e+01   2.9357273e+02   2.8232364e+01   3.8915727e+02  -1.1461673e+01   2.2593818e+02   4.3437673e+01   3.9237182e+02   1.7088436e+01   2.8939818e+02   2.6279055e+01   8.8381273e+02   2.5341345e+01   2.5781273e+02   2.0721345e+01   4.2113091e+02   2.2189527e+01   9.4141818e+01   1.7320956e+02   4.2203091e+02   2.9420255e+01   2.1383273e+02   8.4562473e+01   6.9595273e+02   1.2237418e+01   1.0546091e+02   6.5923127e+01   2.6820364e+02  -1.7302655e+01   2.5852364e+02  -1.4588255e+01   2.9664182e+02  -9.7049818e+00   2.0665273e+02   1.7858960e+02   4.4436398e+02   2.7440813e+01   9.8999545e+02   1.7461273e+01   3.0383000e+02  -1.6645818e+00   2.8569545e+02   3.0906182e+01   1.6829727e+02   2.1815531e+02   3.0579455e+02   9.4355273e+00   3.3169398e+02   6.7604413e+01   3.5941909e+02   1.6211927e+01   3.2316909e+02  -8.2807273e-01   8.1000000e+01   2.1818364e+02   1.8669484e+02   1.1316348e+01   6.9633226e+01   7.4764387e+00   1.7031065e+02   7.0693858e+01   2.6826161e+02  -1.0917703e+01   2.5343581e+02  -8.6648645e+00   2.2661645e+02  -5.8189677e-01   2.1815097e+02   6.1318245e+01   4.9583871e+01   1.6017297e+02   2.7190742e+02   1.4449019e+01   1.3485032e+02  -9.1870581e+00   3.0656677e+02   3.8039497e+01   2.2652903e+02   5.8515484e+00   2.8483605e+02   1.0748658e+02   2.6342581e+02   1.4085161e+00   2.3747742e+02  -1.2866903e+01   1.0047742e+01   9.2794890e+01   2.4947419e+02   4.1335484e-01   1.7357871e+02   8.7948542e+01   3.9699355e+01  -4.4656258e+00   3.9533226e+01   2.1786992e+02   1.2221581e+02   2.0411145e+02   3.6521129e+02   2.0624065e+01   2.9654516e+02   1.8299290e+01   3.8538806e+02   7.2198632e+01   3.8380097e+02   1.1951915e+02   3.6815000e+02   7.8792903e+00   2.3735258e+02   1.6333406e+01   3.1659605e+02   1.0384578e+02   3.7579323e+02   4.4479123e+01   3.1782581e+01   1.5149933e+02   3.2775129e+02   5.1608284e+01
   3.0485636e+02   2.3745127e+01   4.1841636e+02   2.8912145e+01   6.0306091e+02   1.3739673e+01   5.2645364e+02   3.5132800e+01   3.3854545e+01   4.6107273e+00   5.8438545e+02   2.3146436e+01   6.0772909e+02   1.9308945e+01   4.6781000e+02   2.8192473e+01   3.8094091e+02   1.4571091e+01   7.1194636e+02   3.2825200e+01   3.4362273e+02   2.2068364e+01   3.3462273e+02   1.8378364e+01   4.5757727e+02   1.0344727e+01   2.3003818e+02   2.9159673e+01   2.8546182e+02   1.0212364e+00   3.3011818e+02   1.7931455e+01   7.7714273e+02   2.6444945e+01   1.8433273e+02  -1.2210255e+01   3.9060091e+02   5.4591927e+01   6.0811818e+01   1.7259596e+02   3.5651091e+02   4.0018545e+00   2.2864273e+02   2.3757673e+01   6.7432273e+02   2.8497818e+01   1.0675091e+02   8.0629927e+01   2.4949364e+02  -1.6045855e+01   2.2685364e+02  -1.4294655e+01   2.9212182e+02   2.5706618e+01   4.2808273e+02   7.8155200e+01   5.2036398e+02   5.5550813e+01   9.6899545e+02  -1.4787273e+00   4.2374000e+02   3.1692618e+01   2.6992545e+02   2.6307782e+01   2.3248727e+02   1.7255011e+02   3.7503455e+02   4.6632727e-01   3.0721398e+02   5.0032813e+01   3.5474909e+02   1.3205527e+01   3.3021909e+02   3.2607927e+01   8.8000000e+01   1.9834364e+02   1.9435484e+02  -1.4156452e+01   5.3823226e+01  -1.0308761e+01   1.0178065e+02   1.7065626e+02   2.8826161e+02   1.0342297e+01   2.7643581e+02  -8.7448645e+00   2.7204645e+02   5.4437032e+00   2.2429097e+02   5.6207045e+01   5.3483871e+01   1.6658097e+02   2.5414742e+02   9.5398194e+00   1.7361032e+02  -9.0978581e+00   3.2199677e+02   2.0005097e+01   2.6938903e+02   1.1372748e+01   3.0817605e+02   1.3908938e+02   2.6404581e+02   1.2828916e+01   2.1857742e+02   3.9250968e+00   1.7387742e+01   1.3020769e+02   2.6537419e+02   9.3313548e+00   1.8486871e+02   9.8855342e+01   2.8922935e+02   2.3811974e+01   2.0773226e+01   2.7542072e+02   1.1611581e+02   2.2111945e+02   3.7264129e+02   1.0409665e+01   2.6120516e+02  -1.4873510e+01   4.5667806e+02   6.8535432e+01   3.6384097e+02   1.2563595e+02   3.8143000e+02   3.9916890e+01   2.1697258e+02   2.6343806e+01   3.5645605e+02   1.0889698e+02   3.3893323e+02   3.1097923e+01   3.8502581e+01   2.8391173e+02   3.3723129e+02   6.5849884e+01
   3.7033636e+02   1.8867273e+00   4.2736636e+02   4.2956145e+01   5.8406091e+02   1.2829673e+01   4.9297364e+02   1.1291200e+01   4.8044545e+01   7.0955273e+00   5.4214545e+02   1.1905636e+01   4.4881909e+02  -1.5408255e+01   3.6471000e+02   3.1604727e+00   3.4603091e+02   6.4538909e+00   5.5837636e+02   3.2630800e+01   2.8810273e+02   2.7499636e+00   2.7181273e+02  -1.6468364e+00   4.5248727e+02   2.9091927e+01   2.2970818e+02   4.6996073e+01   3.0332182e+02   1.5542436e+01   2.5139818e+02   9.0390545e+00   8.4433273e+02   1.7539745e+01   1.8447273e+02  -2.2081455e+01   3.6717091e+02   5.4606327e+01   6.7761818e+01   1.3941996e+02   4.1298091e+02  -1.4135745e+01   2.1845273e+02   4.2952873e+01   7.5822273e+02   2.9785818e+01   9.8560909e+01   8.9575127e+01   2.6878364e+02  -7.8290545e+00   2.3728364e+02  -5.9890545e+00   2.8702182e+02   1.1834618e+01   4.3241273e+02   1.8568800e+01   4.8693398e+02   3.5995213e+01   1.0696155e+03  -2.9983273e+00   4.8450000e+02   2.6641818e+01   2.9540545e+02   6.2293818e+00   1.7277727e+02   1.8732691e+02   2.7203455e+02  -1.0523673e+01   3.0621398e+02   5.6062813e+01   3.2941909e+02   1.0419273e+00   3.0349909e+02   2.3165527e+01   4.3380000e+01   1.0891324e+02   2.0330484e+02  -1.0442452e+01   1.4482323e+02  -4.9187613e+00   1.4478065e+02   1.2926258e+01   2.8411161e+02  -9.8057032e+00   2.6062581e+02  -1.6390065e+01   2.8180645e+02   1.7282903e+01   2.4463097e+02   7.5289845e+01   5.3963871e+01   1.8049257e+02   2.8262742e+02   2.3514194e+00   1.8609032e+02  -4.1462581e+00   2.9694677e+02   3.2669097e+01   2.2223903e+02   8.3347484e+00   2.5507605e+02   1.8457738e+02   3.2861581e+02   1.1903316e+01   2.3652742e+02   2.0399097e+01   9.7177419e+00   9.5391290e+01   2.6171419e+02  -1.5658452e+00   2.0295871e+02   8.0218142e+01   3.1222935e+02   1.3119742e+00   3.1633226e+01   3.0493192e+02   8.4875806e+01   2.4271865e+02   3.7911129e+02  -8.5779355e+00   2.6387516e+02   4.6722890e+01   4.1053806e+02   7.8136632e+01   3.6323097e+02   1.2644475e+02   3.6753000e+02   1.3028890e+01   2.3330258e+02  -1.3425935e+00   3.7740605e+02   1.0060098e+02   3.5703323e+02   4.4069923e+01   4.7932581e+01   1.8582733e+02   3.2928129e+02   7.6965884e+01
   3.4490636e+02   4.2731127e+01   4.6760636e+02   2.9686945e+01   6.1463091e+02   2.6914073e+01   4.4850364e+02   1.5468800e+01   5.5574545e+01   9.8731273e+00   5.8719545e+02   1.2451636e+01   4.5129909e+02  -1.4936655e+01   3.8919000e+02   6.8620727e+00   3.0889091e+02   2.4750909e+00   6.4137636e+02   1.1900800e+01   2.8910273e+02   8.0499636e+00   2.6824273e+02  -6.7912364e+00   4.4905727e+02  -1.2536727e+00   2.2360818e+02   4.0104073e+01   3.0941182e+02  -3.1347636e+00   2.8606818e+02   1.7354545e+00   8.4657273e+02   3.6320545e+01   1.8981273e+02  -2.8698655e+01   4.2160091e+02   4.1961927e+01   1.7109182e+02   9.7153564e+01   3.6203091e+02   6.5025455e-01   2.1483273e+02   3.0292473e+01   7.4406273e+02   3.8128618e+01   1.3594091e+02   1.1653473e+02   3.1340364e+02  -2.0108655e+01   2.4961364e+02   1.2364545e+01   2.3788182e+02   8.5758182e+00   3.1546273e+02   1.3784800e+01   4.3369398e+02   3.2674413e+01   9.6337545e+02   1.1310873e+01   3.8722000e+02  -1.4757818e+00   2.1226545e+02   2.9450582e+01   3.0115727e+02   1.2657651e+02   2.7503455e+02  -1.9053673e+01   3.1017398e+02   4.5416013e+01   3.3779909e+02   2.8091527e+01   2.9202909e+02   1.0753127e+01   4.2530000e+01  -9.1187636e+00   2.0040484e+02   1.8069548e+01   6.6393226e+01  -1.2436129e-01   1.0116065e+02   1.7845858e+01   3.1973161e+02   1.6746968e+00   2.1052581e+02  -2.0992065e+01   2.7418645e+02   3.8462503e+01   2.2863097e+02   7.1809845e+01   6.6863871e+01   1.6951057e+02   2.9590742e+02   2.7009019e+01   1.6828032e+02   2.5848542e+01   3.1637677e+02   2.8684697e+01   2.5033903e+02   8.2267484e+00   3.0940605e+02   1.1414098e+02   3.2651581e+02   2.1881316e+01   2.3776742e+02   5.9598968e+00   2.2667742e+01   1.0921529e+02   2.0799419e+02   2.6417548e+00   1.3705871e+02   1.4311014e+02   3.8298935e+02   1.9361174e+01   1.6683226e+01   3.0836792e+02   1.0540581e+02   2.4135625e+02   4.0445129e+02   1.9648645e+00   2.6715516e+02   4.3104903e+00   3.8981806e+02   8.1464232e+01   3.2846097e+02   1.2456635e+02   3.8786000e+02   1.4972490e+01   2.2835258e+02   2.5623406e+01   3.6974605e+02   9.9123782e+01   3.6579323e+02   3.8659123e+01   3.7402581e+01   2.1251973e+02   3.1799129e+02   8.0109084e+01
   3.4947636e+02   8.9845527e+01   4.4512636e+02   1.1345345e+01   5.4963091e+02   1.6064073e+01   3.9759364e+02   4.1921600e+01   5.3804545e+01   6.4447273e+00   5.9476545e+02   2.5466036e+01   5.3034909e+02   2.5829345e+01   3.8557000e+02   5.4416727e+00   3.3813091e+02   1.9085891e+01   7.1651636e+02   2.8119600e+01   3.4372273e+02   2.1630364e+01   3.3219273e+02   1.2142764e+01   4.5348727e+02  -5.7580727e+00   2.2427818e+02   3.7240473e+01   2.9484182e+02   5.1308364e+00   2.7549818e+02  -2.4189455e+00   8.9785273e+02   3.4068145e+01   2.4209273e+02  -5.2610545e+00   4.2103091e+02   4.1387527e+01   2.0671182e+02   4.3113964e+01   4.0008091e+02   1.1136255e+01   1.8569273e+02   8.0003673e+01   7.3469273e+02   4.3828218e+01   9.4840909e+01   9.3682727e+01   3.1011364e+02   1.1344545e+01   3.1275364e+02   2.2543345e+01   2.8417182e+02  -1.1937382e+01   3.2746273e+02   2.9064800e+01   3.9712398e+02   2.2840013e+01   1.0218555e+03   3.6724727e+00   3.7912000e+02   1.3212218e+01   1.8516545e+02  -4.5214182e+00   5.8186727e+02  -4.0202909e+00   2.7308455e+02  -3.3807673e+01   2.8788398e+02   3.5579213e+01   2.8098909e+02  -2.6553673e+01   2.9687909e+02  -2.7304873e+01   2.6810000e+01  -4.4811636e+00   2.2321484e+02   1.1484748e+01   5.2253226e+01   1.8296839e+01   1.6645065e+02   2.2812658e+01   2.8502161e+02  -1.8068503e+01   1.5481581e+02  -1.3495265e+01   2.9251645e+02   1.4286103e+01   2.2929097e+02   5.4717045e+01   5.3443871e+01   1.7044417e+02   2.6662742e+02   8.1614194e+00   1.7547032e+02   5.7033419e+00   2.9661677e+02   3.4265497e+01   2.3052903e+02   7.7215484e+00   4.4040605e+02   1.7656098e+02   3.2585581e+02   3.1794116e+01   2.4823742e+02   3.2296774e-02   7.3377419e+00   1.3967169e+02   2.3490419e+02  -1.0271045e+01   1.8733871e+02   1.0417774e+02   3.8388935e+02   1.1529174e+01   5.3113226e+01   3.1049352e+02   1.8587581e+02   1.0787865e+02   4.2259129e+02  -1.0563355e+00   2.8025516e+02   1.7692490e+01   3.7100806e+02   1.0553903e+02   2.7865097e+02   1.4055115e+02   2.2258000e+02  -2.1851097e+00   2.4349258e+02   1.2602206e+01   3.6050605e+02   1.2681298e+02   3.4007323e+02   4.9956723e+01   2.2262581e+01   2.2721093e+02   3.4551129e+02   7.4377484e+01
   3.5476636e+02   7.3232327e+01   4.5512636e+02   3.5785345e+01   4.7596091e+02   2.0477673e+01   4.7235364e+02   1.6080800e+01   5.1234545e+01   6.7003273e+00   6.0833545e+02   2.4990436e+01   5.5219909e+02   2.5991345e+01   3.5876000e+02   1.4246473e+01   3.0865091e+02   2.4254291e+01   6.8627636e+02   3.3588800e+01   4.2100273e+02   1.6777964e+01   2.9967273e+02   1.6174364e+01   4.9648727e+02  -1.2380727e+00   2.2484818e+02   4.3904873e+01   3.2070182e+02   2.8720364e+00   2.4792818e+02  -1.4493345e+01   8.8324273e+02   3.7146945e+01   2.5390273e+02  -9.7358545e+00   3.9636091e+02   4.6981127e+01   2.0309182e+02   5.2873564e+01   4.0593091e+02   1.5908255e+01   2.4950273e+02   5.5998873e+01   7.0369273e+02   2.0518218e+01   1.0365091e+02   1.2135793e+02   2.7797364e+02   1.1957455e+00   2.8204364e+02   2.2580145e+01   2.8136182e+02  -1.7242582e+01   2.6722273e+02   2.5264000e+01   3.7583398e+02   2.4543213e+01   1.0600455e+03   2.0972727e+00   3.9660000e+02   7.4338182e+00   1.9759545e+02   9.9541818e+00   5.4010727e+02   1.2030509e+01   2.5803455e+02  -2.3263673e+01   3.2955398e+02   8.1865613e+01   2.5760909e+02   1.5356727e+01   3.0216909e+02   9.8519273e+00   6.3140000e+01   5.1382436e+01   1.8673484e+02   9.1631484e+00   4.9493226e+01  -1.2923613e+00   1.1912065e+02   3.1119058e+01   2.7164161e+02  -1.1808103e+01   1.7033581e+02  -1.3396865e+01   2.6789645e+02   1.0495703e+01   2.6063097e+02   5.9059845e+01   6.3483871e+01   1.9640097e+02   2.6614742e+02   3.0049819e+01   1.9528032e+02   1.8028542e+01   2.8399677e+02   1.0850968e+00   2.0928903e+02   1.4130748e+01   3.2193605e+02   1.6122858e+02   2.9846581e+02   2.4225316e+01   2.3761742e+02   1.1781897e+01   1.7147742e+01   8.4936890e+01   2.4080419e+02   9.6869548e+00   1.8538871e+02   7.2143742e+01   3.9322935e+02   1.2061974e+01   6.0632258e+00   2.9192752e+02   1.1268581e+02   2.3320385e+02   4.3816129e+02   1.3680645e+00   2.7811516e+02   2.2936903e+00   3.5310806e+02   8.2591032e+01   3.2184097e+02   1.1737595e+02   3.5182000e+02   1.9285690e+01   2.4930258e+02   2.3567406e+01   2.7345605e+02   1.0191698e+02   3.3631323e+02   5.7207523e+01   3.7742581e+01   2.0340253e+02   3.1537129e+02   8.1268684e+01
   3.1209636e+02   7.4835927e+01   4.2251636e+02   2.5824145e+01   5.2639091e+02   1.5163273e+01   4.3454364e+02   6.9156000e+00   6.0764545e+01  -3.8220727e+00   5.8485545e+02   2.6298836e+01   5.0119909e+02   2.4311345e+01   3.9695000e+02   2.4961273e+01   3.4789091e+02   2.0735091e+01   7.3780636e+02   3.0376400e+01   3.8986273e+02   2.9409164e+01   3.0581273e+02  -8.2268364e+00   4.0781727e+02   2.4475527e+01   2.1884818e+02   5.7624873e+01   3.7503182e+02   2.2235636e+01   2.6944818e+02   1.3165055e+01   8.1781273e+02   5.1521345e+01   1.9766273e+02   1.2913345e+01   3.8446091e+02   7.7173127e+01   1.9562182e+02   5.1331164e+01   4.0408091e+02   1.9625455e-01   1.3550273e+02   1.7177887e+02   7.6464273e+02   6.2532218e+01   1.1651091e+02   1.1727913e+02   2.8701364e+02  -1.9097455e+01   2.6633364e+02  -2.1743055e+01   3.1036182e+02   2.8157418e+01   2.5560273e+02   1.5053600e+01   4.0479398e+02   2.0566413e+01   1.0708555e+03   7.1424727e+00   4.1817000e+02   6.5682182e+00   1.9026545e+02   1.4970582e+01   5.9186727e+02  -1.7490291e+01   2.5965455e+02   2.0936727e+01   3.7407398e+02   6.9354013e+01   3.0388909e+02   2.0044327e+01   2.8145909e+02   8.0408727e+01   5.4620000e+01   2.2253404e+02   1.7792484e+02   6.9179484e+00   5.1353226e+01  -9.2511613e+00   6.9590645e+01   2.5614581e+00   3.1035161e+02  -3.6284903e+01   2.4676581e+02  -7.2312645e+00   2.1951645e+02   3.7461032e+00   2.2791097e+02   6.7157445e+01   4.7823871e+01   1.9170377e+02   2.7562742e+02   2.9481419e+01   1.6642032e+02   1.5997342e+01   2.6142677e+02   3.4650697e+01   1.9423903e+02   3.0814748e+01   3.3664605e+02   1.1843178e+02   2.8166581e+02   5.6593161e+00   2.4042742e+02  -1.2722903e+01   1.3237742e+01   8.2439690e+01   2.5418419e+02  -1.5723445e+01   1.3895871e+02   1.3361814e+02   3.4684935e+02   1.3923742e+00   3.4113226e+01   2.9197352e+02   1.6806581e+02   1.1082345e+02   3.2292129e+02   9.7272645e+00   2.0996516e+02   4.5415690e+01   3.7600806e+02   9.1469032e+01   3.3865097e+02   1.3994115e+02   3.2443000e+02   4.8806890e+01   2.3807258e+02   1.8085806e+01   3.6645605e+02   1.1723698e+02   3.1593323e+02   9.5079226e+00   3.3742581e+01   2.1277253e+02   3.1380129e+02   7.7484284e+01
   3.0566636e+02   5.4870327e+01   4.0384636e+02   4.1977745e+01   5.8287091e+02   2.6544873e+01   4.3497364e+02   1.4311200e+01   6.0714545e+01   8.0819273e+00   5.8981545e+02   2.6712036e+01   5.9519909e+02   1.0601345e+01   3.6600000e+02   4.9072727e+00   3.7927091e+02   8.9469091e-01   8.1684636e+02   4.6863200e+01   3.6781273e+02   5.7931636e+00   2.8829273e+02   2.9984764e+01   4.0762727e+02  -4.4192727e+00   2.4284818e+02   5.2184873e+01   3.3822182e+02   2.6230436e+01   2.4949818e+02   2.5141055e+01   8.5524273e+02   1.5576945e+01   2.3085273e+02   2.3298145e+01   3.6889091e+02   5.6848727e+01   1.8524182e+02   4.5591564e+01   3.7979091e+02  -1.0390545e+01   2.9064273e+02   4.2277673e+01   7.0853273e+02   2.7761018e+01   7.7130909e+01   1.2066953e+02   2.6192364e+02  -8.8002545e+00   2.6304364e+02   1.4520145e+01   3.6812182e+02   3.0486618e+01   2.7708273e+02   3.3335200e+01   3.9631398e+02   3.5814813e+01   1.1256655e+03   2.4177673e+01   4.6607000e+02   4.8762182e+00   2.1864545e+02   2.4101818e+00   6.6958727e+02   3.0121091e+00   3.3146455e+02   1.4431927e+01   3.8250398e+02   6.1109613e+01   2.9026909e+02   1.6703927e+01   2.4264909e+02   7.9513527e+01   6.0430000e+01   1.7463924e+02   2.0630484e+02  -1.0352452e+01   7.0063226e+01   7.6320387e+00   1.5874065e+02   4.4239458e+01   2.6907161e+02  -1.5222503e+01   2.7010581e+02  -2.8288465e+01   2.1670645e+02   1.4250903e+01   2.2710097e+02   5.9552245e+01   5.7153871e+01   1.9171737e+02   2.7424742e+02   1.1618194e+00   1.5785032e+02   1.1112942e+01   2.5404677e+02   3.0631097e+01   2.6323903e+02   2.3447484e+00   3.4026605e+02   1.1924218e+02   2.4637581e+02  -1.5947484e+01   2.4995742e+02   1.0514697e+01   1.9437742e+01   6.5323690e+01   2.4109419e+02  -3.7662452e+00   5.9488710e+01   2.2226574e+02   3.1069935e+02   1.7143742e+00   3.1153226e+01   2.5649032e+02   1.4868581e+02   1.6580385e+02   4.0692129e+02  -5.2273548e-01   2.6358516e+02   1.8406090e+01   3.6348806e+02   9.2660632e+01   3.5194097e+02   1.3234795e+02   3.5767000e+02   5.7176903e+00   2.5668258e+02   1.3927006e+01   3.5083605e+02   1.2577658e+02   2.6807323e+02   2.9566723e+01   5.5022581e+01   2.4378013e+02   3.4604129e+02   6.8475084e+01
   3.2314636e+02   9.3901927e+01   4.6127636e+02   1.5673345e+01   6.0263091e+02   2.6014073e+01   3.7921364e+02   3.5862000e+01   5.0714545e+01   7.1719273e+00   6.1061545e+02   2.6668036e+01   5.4348909e+02   1.0638145e+01   3.6371000e+02   1.2240473e+01   3.4589091e+02   7.7950909e+00   6.0680636e+02   4.6466400e+01   3.7448273e+02   1.2409564e+01   2.8562273e+02   9.1983636e+00   4.0448727e+02  -2.8072727e-02   2.6803818e+02   6.5409673e+01   3.2189182e+02   1.7346836e+01   2.8449818e+02   2.3621055e+01   9.3738273e+02   3.4955745e+01   2.6361273e+02   2.2867345e+01   3.9384091e+02   8.0232727e+01   2.1886182e+02   5.0191964e+01   4.0379091e+02   3.9794545e+00   2.5178273e+02   4.8386473e+01   6.8274273e+02   6.5642182e+00   1.2480091e+02   9.2095927e+01   2.4535364e+02  -4.1524655e+01   2.7652364e+02  -6.0282545e+00   3.3869182e+02   3.5601018e+01   2.7479273e+02   6.4758400e+01   4.1331398e+02   3.4834813e+01   1.2232355e+03   2.4182073e+01   3.9560000e+02   1.1753818e+01   2.7702545e+02   1.2889782e+01   7.0067727e+02   2.8234909e+01   3.2422455e+02   1.8011127e+01   3.4860398e+02   5.1251613e+01   2.7207909e+02   2.5391273e+00   2.1464909e+02   1.2751353e+02   5.4720000e+01   1.6638604e+02   2.1321484e+02   3.0814748e+01   6.0683226e+01  -3.2756129e-01   1.9397065e+02   3.0701058e+01   2.6645161e+02  -1.0152903e+01   2.9867581e+02   3.2359355e+00   2.0308645e+02   1.5580503e+01   2.5744097e+02   8.4505045e+01   5.2153871e+01   2.0044737e+02   2.9819742e+02   5.3581935e-01   1.7380032e+02   1.5456942e+01   2.5342677e+02   1.0770697e+01   2.7666903e+02   1.2550348e+01   2.9883605e+02   1.3593658e+02   2.7980581e+02  -1.9471884e+01   2.4233742e+02  -2.1157032e+00   9.7177419e+00   9.9061290e+01   2.2814419e+02  -1.5902452e+00   1.4524871e+02   1.3802494e+02   3.7417935e+02   4.2059742e+00   4.0393226e+01   2.8456112e+02   1.6635581e+02   7.9860245e+01   3.8645129e+02  -1.2595135e+01   2.4249516e+02   2.3433290e+01   4.1405806e+02   6.8855032e+01   3.4418097e+02   1.2501875e+02   3.0920000e+02  -1.3547097e+00   2.1397258e+02   1.0533806e+01   3.0959605e+02   9.1975782e+01   2.7484323e+02   8.9351226e+00   3.0782581e+01   2.0395933e+02   2.8485129e+02   7.4140284e+01
   3.7709636e+02   6.1635927e+01   4.6022636e+02   1.8047345e+01   7.5215091e+02   1.5382473e+01   4.1440364e+02   2.5616800e+01   4.4334545e+01   1.1682327e+01   5.6538545e+02   1.2816436e+01   4.5072909e+02  -3.8410545e+00   3.2128000e+02   7.1048727e+00   3.1589091e+02  -1.2749091e+00   7.0799636e+02   1.5521200e+01   3.3248273e+02   2.1809564e+01   2.6548273e+02   2.1859564e+01   4.5924727e+02  -1.0688873e+01   2.5941818e+02   5.5519273e+01   3.5394182e+02   1.5162836e+01   2.2039818e+02   2.9179055e+01   8.4871273e+02   2.1239345e+01   2.2181273e+02   9.7413455e+00   4.2160091e+02   4.2631927e+01   1.9219182e+02   4.1745564e+01   3.6360091e+02  -4.6653455e+00   2.5278273e+02   5.7976473e+01   6.7269273e+02   1.5098218e+01   1.0537091e+02   1.2265033e+02   2.7030364e+02  -2.6470655e+01   2.6466364e+02  -1.7749455e+01   3.1202182e+02  -2.6453818e+00   2.1246273e+02   1.3594800e+01   3.8169398e+02   2.7024413e+01   1.1412855e+03   3.0928073e+01   3.8531000e+02   2.1907018e+01   2.2269545e+02   2.5136182e+01   7.5229727e+02   5.3453091e+00   3.3755455e+02   2.0374727e+01   3.3783398e+02   9.6633213e+01   2.3060909e+02   3.8716727e+01   2.4630909e+02   9.9360727e+01   7.0140000e+01   1.7348244e+02   2.1464484e+02  -1.0196516e+00   6.5823226e+01   8.7312387e+00   2.0293065e+02   3.9944258e+01   2.5092161e+02  -3.5390503e+01   1.9529581e+02  -4.9366452e-01   1.9613645e+02  -2.2434968e+00   2.4001097e+02   6.6659445e+01   3.7583871e+01   1.8866297e+02   2.5381742e+02   1.3416219e+01   1.5023032e+02   9.7225419e+00   2.7756677e+02   2.4219497e+01   2.3119903e+02  -2.6720516e+00   2.1559605e+02   1.2078578e+02   2.7637581e+02   1.2322516e+01   1.9852742e+02   1.5290968e+00   2.5287742e+01   1.3581569e+02   2.3971419e+02  -1.2758452e+00   1.9191871e+02   5.6241342e+01   3.0946935e+02  -3.8972258e+00   3.0443226e+01   2.5592712e+02   1.8106581e+02   9.3733445e+01   3.7659129e+02  -8.1863355e+00   2.8096516e+02   1.7255690e+01   3.9981806e+02   8.2184232e+01   3.5184097e+02   1.4078595e+02   3.5396000e+02   2.6634490e+01   2.0721258e+02   2.9846065e+00   3.0402605e+02   1.3885138e+02   3.1184323e+02   2.9835123e+01   3.6742581e+01   2.7043253e+02   3.6994129e+02   5.9473084e+01
   3.2914636e+02   6.2751927e+01   4.3246636e+02   2.8118145e+01   4.9053091e+02   2.0602073e+01   4.2083364e+02  -1.2760000e-01   5.2524545e+01  -7.4528727e+00   5.3490545e+02  -1.4135164e+01   4.7972909e+02  -7.1610545e+00   3.3257000e+02  -1.1783273e+00   3.2737091e+02  -3.1933091e+00   7.3403636e+02   1.4388000e+01   3.4210273e+02  -9.6200364e+00   2.6667273e+02   5.1443636e+00   4.0643727e+02  -9.5640727e+00   2.5336818e+02   5.2533273e+01   3.7432182e+02   2.6772436e+01   2.6468818e+02  -5.2641455e+00   7.7357273e+02   8.4905455e+00   2.6800273e+02   3.9856145e+01   4.0093091e+02   5.7905527e+01   1.5505182e+02   4.7486764e+01   3.9655091e+02   2.3078655e+01   2.4826273e+02   3.7858073e+01   6.7838273e+02   1.0543018e+01   1.0360091e+02   1.0584193e+02   2.2597364e+02  -3.0454255e+01   3.1023364e+02   6.3249455e+00   3.0793182e+02   2.7818182e+00   2.1131273e+02   6.8768000e+00   3.5845398e+02   2.1653613e+01   9.6561545e+02  -8.1083273e+00   3.2779000e+02   1.5608618e+01   2.5592545e+02   3.0197782e+01   5.4358727e+02   1.6422109e+01   3.1832455e+02  -1.2896873e+01   3.0898398e+02   6.8131213e+01   3.2969909e+02   1.5169527e+01   2.3754909e+02   1.2278153e+02   5.9430000e+01   1.4843924e+02   2.1892484e+02   5.2579484e+00   5.8203226e+01   1.5808387e+00   2.0726065e+02   2.3257858e+01   2.8764161e+02   7.5318968e+00   1.6752581e+02  -2.0272065e+01   1.9484645e+02   3.4797032e+00   2.1729097e+02   4.8097045e+01   4.9863871e+01   1.7501057e+02   2.7866742e+02   7.6182194e+00   1.4152032e+02   5.1934194e-01   2.9613677e+02   2.0163897e+01   1.6509903e+02   1.2385948e+01   2.6140605e+02   1.1698098e+02   2.6151581e+02  -8.3486839e+00   2.2780742e+02   2.3266968e+00   1.8007742e+01   1.0181809e+02   1.8785419e+02   1.5492955e+01   1.6548871e+02   7.2785742e+01   3.6446935e+02   4.8427742e+00   1.6203226e+01   2.7825632e+02   1.6887581e+02   8.1998645e+01   4.3364129e+02  -7.9403355e+00   2.7492516e+02   9.6888903e+00   3.8848806e+02   8.7180632e+01   3.5180097e+02   1.3840915e+02   3.5129000e+02  -6.3919097e+00   2.2154258e+02  -2.1217935e+00   3.0950605e+02   9.9272982e+01   2.9279323e+02   3.0739123e+01   1.4552581e+01   1.9715773e+02   3.4932129e+02   5.4552684e+01
   3.5528636e+02   6.6000727e+01   4.2365636e+02   2.8392945e+01   5.9039091e+02   1.1563273e+01   4.4564364e+02   1.0357600e+01   4.6284545e+01   6.2363273e+00   5.4923545e+02   7.8684364e+00   5.1329909e+02   2.7623345e+01   3.9785000e+02   2.4839273e+01   4.1451091e+02   9.9254909e+00   7.4651636e+02   2.9489600e+01   4.0505273e+02   1.3439636e+00   2.9172273e+02   2.9520364e+01   4.2610727e+02   4.0152327e+01   2.3917818e+02   4.2908473e+01   3.9832182e+02   3.6472436e+01   2.7606818e+02   3.3915455e+01   8.3404273e+02   3.2792945e+01   2.3714273e+02   3.1324945e+01   4.2822091e+02   7.4772327e+01   2.1681182e+02   3.9635964e+01   3.8084091e+02   3.6754545e+00   2.6792273e+02   5.0665273e+01   7.0180273e+02  -5.2305818e+00   1.3594091e+02   1.1015473e+02   2.4911364e+02  -8.3054545e+00   3.2294364e+02  -1.6518545e+00   3.2893182e+02  -3.5181818e+00   1.8574273e+02   1.0262400e+01   3.1298398e+02   5.0621213e+01   9.0980545e+02   1.6306473e+01   3.3988000e+02  -2.3458582e+01   2.6978545e+02   2.4708982e+01   6.0139727e+02   3.0773091e+00   3.2732455e+02  -2.0336873e+01   3.3717398e+02   7.5826013e+01   3.3379909e+02   7.6515273e+00   2.5749909e+02   8.3235527e+01   5.0760000e+01   1.8565284e+02   1.8397484e+02  -1.3846052e+01   5.7493226e+01  -1.3623613e+00   2.2183065e+02   3.5902258e+01   2.5987161e+02  -1.1065032e+00   1.5748581e+02   4.2011355e+00   2.6061645e+02   2.9028103e+01   2.5282097e+02   6.7594645e+01   5.0103871e+01   1.7871137e+02   3.1471742e+02   6.9742194e+00   1.8142032e+02   6.7073419e+00   2.7880677e+02   3.0460297e+01   2.1019903e+02   3.0579484e+00   2.5540605e+02   1.3846098e+02   2.4218581e+02   3.8677161e+00   2.1138742e+02  -6.5497032e+00   2.3437742e+01   1.1319369e+02   1.6628419e+02  -2.1614452e+00   1.5591871e+02   8.6411342e+01   4.0622935e+02   1.2197419e-01   7.4253226e+01   2.3804232e+02   1.9273581e+02   1.2508985e+02   4.1954129e+02   6.3776645e+00   2.8958516e+02   1.6136090e+01   3.7343806e+02   7.4484632e+01   3.4013097e+02   1.3082275e+02   3.5077000e+02  -4.7803097e+00   2.1764258e+02   1.0860206e+01   3.3355605e+02   9.1728982e+01   2.9207323e+02   3.3986723e+01   4.3782581e+01   1.9848933e+02   2.9594129e+02   1.0334308e+02
   3.7638636e+02   7.2402727e+01   4.3103636e+02   3.9952545e+01   6.1134091e+02   4.2607273e+01   4.4064364e+02   3.1667600e+01   6.6764545e+01   7.7927273e-02   5.3652545e+02   3.6315236e+01   4.9857909e+02   1.6130945e+01   4.2009000e+02  -5.0992727e-01   4.3608091e+02   2.9539891e+01   6.6999636e+02   3.1461200e+01   3.8986273e+02   2.9269164e+01   2.7881273e+02   4.9331636e+00   4.5257727e+02   9.1747273e+00   2.1227818e+02   5.6820473e+01   3.9646182e+02   3.4671236e+01   2.0016818e+02   2.0467455e+01   9.0033273e+02   3.1349745e+01   2.5400273e+02   2.9216145e+01   4.1055091e+02   5.4945927e+01   2.0319182e+02   6.1345564e+01   3.8170091e+02   6.0665455e-01   2.1935273e+02   6.0600873e+01   7.4369273e+02   1.4528218e+01   1.2375091e+02   1.4093993e+02   3.1268364e+02  -7.2910545e+00   3.1104364e+02   1.5260145e+01   2.9860182e+02   3.5282182e+00   1.8812273e+02   3.1112000e+01   2.8226398e+02   8.8888813e+01   8.3909545e+02  -3.4667273e+00   3.5069000e+02  -1.0553382e+01   2.6111545e+02   2.2062582e+01   5.9434727e+02   7.0713091e+00   2.6865455e+02  -9.7332727e+00   3.2440398e+02   7.4327613e+01   3.2793909e+02   2.3540327e+01   2.2916909e+02   1.2002193e+02   8.2140000e+01   1.7538244e+02   1.8040484e+02  -1.7040452e+01   5.4543226e+01  -1.2176361e+01   2.5855065e+02   1.6444658e+01   2.3421161e+02  -5.6237032e+00   1.4843581e+02  -1.0364865e+01   2.5508645e+02   1.9905032e+00   2.1425097e+02   8.4490245e+01   4.3203871e+01   1.9383337e+02   2.4976742e+02   2.2220219e+01   1.6347032e+02   2.2283342e+01   2.5785677e+02   4.1086297e+01   1.9104903e+02   1.6399948e+01   2.9497605e+02   1.4976538e+02   2.5223581e+02   3.8737161e+00   2.4528742e+02  -5.2117032e+00   1.2817742e+01   1.2076329e+02   2.1433419e+02  -6.2954452e+00   1.8386871e+02   1.1217534e+02   3.4227935e+02   2.2237974e+01   1.6839323e+02   1.1927112e+02   1.4235581e+02   1.3621025e+02   4.2754129e+02  -1.4023355e+00   2.6458516e+02   9.1860903e+00   3.9281806e+02   7.7984232e+01   3.1670097e+02   1.2974715e+02   3.8615000e+02   1.6389290e+01   2.0987258e+02   2.6218065e+00   3.2464605e+02   1.0525178e+02   3.3355323e+02   3.7048323e+01   3.1022581e+01   2.3170013e+02   3.5290129e+02   6.0886284e+01
   3.7285636e+02   7.0825127e+01   4.2127636e+02   1.6063345e+01   6.0577091e+02   2.1282873e+01   4.4835364e+02   1.4380800e+01   7.0904545e+01   1.2667273e+00   5.8076545e+02   2.3676036e+01   4.7186909e+02   1.6037745e+01   4.4628000e+02  -9.0851273e+00   4.7075091e+02   1.3196291e+01   5.9899636e+02   4.5901200e+01   4.2110273e+02   1.0299964e+01   2.7029273e+02   6.1447636e+00   4.9548727e+02  -9.4980727e+00   2.6679818e+02   5.6458873e+01   3.8603182e+02   1.3885636e+01   2.8668818e+02   2.1445855e+01   8.3476273e+02   3.4975345e+01   2.4890273e+02   3.2334145e+01   4.2784091e+02   7.0032727e+01   1.8552182e+02   2.5949164e+01   3.6255091e+02   1.5568655e+01   1.8197273e+02   1.1811127e+02   7.3501273e+02   9.3826182e+00   1.3246091e+02   1.5110313e+02   2.8735364e+02  -2.5594655e+01   3.2109364e+02   1.6116145e+01   3.1569182e+02   1.4541018e+01   1.3060273e+02   5.9333600e+01   1.6202398e+02   2.2307801e+02   9.7066545e+02  -3.6462327e+01   3.3617000e+02   9.1282182e+00   2.7569545e+02   3.3466182e+01   6.6991727e+02   2.5057091e+00   3.4822455e+02   8.3311273e+00   3.3693398e+02   7.1225213e+01   2.8445909e+02  -4.6912727e+00   2.1635909e+02   1.2761673e+02   6.9190000e+01   1.9265844e+02   1.8945484e+02   1.3554839e-01   5.6543226e+01  -2.3636129e-01   1.9121065e+02   2.1591858e+01   2.3826161e+02  -2.6377703e+01   1.7000581e+02  -2.2090465e+01   2.9499645e+02   1.1327703e+01   9.7250968e+01   2.0923025e+02   4.8343871e+01   1.7947217e+02   3.2352742e+02   4.5941935e-01   1.8985032e+02   5.2729419e+00   3.5075677e+02   1.8174297e+01   2.1652903e+02  -8.2845161e-01   3.2183605e+02   1.1904658e+02   2.6718581e+02  -9.2722839e+00   2.2214742e+02  -1.3120503e+01   2.3287742e+01   1.2549569e+02   1.9633419e+02   2.4345548e+00   1.9748871e+02   1.0946574e+02   3.6117935e+02   1.9915974e+01   1.7639323e+02   1.2097112e+02   1.4064581e+02   1.6572705e+02   4.0845129e+02  -1.2545135e+01   2.9282516e+02   1.5976890e+01   4.1981806e+02   8.4584232e+01   3.1680097e+02   1.4587915e+02   3.8767000e+02   1.3747690e+01   2.1011258e+02   8.8426065e+00   3.4283605e+02   1.1689658e+02   3.0793323e+02   5.6767923e+01   2.9592581e+01   2.1562453e+02   3.2847129e+02   5.0930684e+01
   3.2676636e+02   6.6472327e+01   4.1403636e+02   3.6162545e+01   5.7153091e+02   3.4402073e+01   4.2226364e+02   3.2088000e+01   5.4664545e+01  -5.8640727e+00   4.9476545e+02   1.3696036e+01   5.2624909e+02   2.5117345e+01   4.9328000e+02  -4.5551273e+00   4.0451091e+02   3.9065491e+01   7.1308636e+02   2.8444000e+01   4.5105273e+02   3.7539636e+00   2.5372273e+02   8.9003636e+00   4.3676727e+02   8.2495273e+00   2.5970818e+02   5.0886073e+01   3.9056182e+02   4.7423236e+01   2.5278818e+02   2.3157855e+01   8.1390273e+02   3.9834145e+01   2.0981273e+02   2.6221345e+01   4.4617091e+02   5.5906327e+01   1.9748182e+02   1.1512364e+01   3.6384091e+02   8.6954545e+00   2.1216273e+02   1.0326607e+02   6.6932273e+02   9.2178182e+00   1.2532091e+02   1.5705433e+02   2.6973364e+02  -2.7285055e+01   2.9137364e+02  -7.2162545e+00   3.4369182e+02  -1.1228982e+01   1.4298273e+02   1.0830320e+02   1.7079398e+02   2.7628641e+02   9.9632545e+02   6.5248727e+00   3.4364000e+02   2.8530618e+01   2.6464545e+02   3.9350182e+01   7.4253727e+02   1.0026109e+01   2.7627455e+02   2.0607127e+01   3.0931398e+02   5.3964813e+01   2.7060909e+02  -6.0632727e+00   2.0659909e+02   1.0034753e+02   5.6000000e+01   1.7266364e+02   2.0235484e+02   1.2493548e+01   5.9253226e+01  -1.5531613e+00   1.9216065e+02   4.7425858e+01   2.4849161e+02  -6.9061032e+00   1.5224581e+02  -1.5809665e+01   2.2337645e+02   3.0677303e+01   2.1425097e+02   6.9340245e+01   6.0013871e+01   1.6586857e+02   3.0114742e+02   2.2199819e+01   1.5014032e+02   1.9489742e+01   2.9685677e+02   3.0626297e+01   2.1842903e+02  -7.4104516e+00   3.0988605e+02   1.4910258e+02   2.9323581e+02  -3.3562839e+00   2.2947742e+02  -5.6690323e-01   1.6007742e+01   1.3431809e+02   2.3937419e+02   1.4081355e+01   2.0357871e+02   7.9638542e+01   3.9012935e+02   6.5499742e+00   1.5663323e+02   1.4674192e+02   1.3425581e+02   1.9776825e+02   4.2311129e+02  -3.0479355e+00   2.6082516e+02   1.5726890e+01   3.5015806e+02   7.8057032e+01   3.6418097e+02   1.1651875e+02   3.2886000e+02   2.6262490e+01   2.4159258e+02   6.9942065e+00   3.0055605e+02   1.0346898e+02   3.1255323e+02   5.0628323e+01   4.7072581e+01   2.7498613e+02   3.4771129e+02   5.0491484e+01
   3.5862636e+02   6.1923527e+01   4.4584636e+02   8.8577455e+00   5.7782091e+02   4.5478873e+01   3.6478364e+02   8.6864000e+00   3.8664545e+01   1.4275927e+01   4.8042545e+02   1.2843236e+01   5.9048909e+02   1.7381455e+00   4.0309000e+02   1.3420073e+01   4.3870091e+02   2.3090291e+01   6.3037636e+02   3.8250800e+01   4.4300273e+02  -1.3982036e+01   2.7757273e+02   3.3612364e+01   4.5176727e+02   1.6195273e+00   2.4074818e+02   5.7062873e+01   3.6646182e+02   1.9491236e+01   2.6159818e+02   2.1793055e+01   7.4181273e+02   5.5081345e+01   2.2457273e+02   1.4470545e+01   4.2589091e+02   7.6098727e+01   2.1400182e+02   2.4290764e+01   3.7217091e+02  -1.8390945e+01   1.5173273e+02   1.5453047e+02   6.9316273e+02   1.6200618e+01   1.0708091e+02   1.4308353e+02   2.8368364e+02  -2.5491055e+01   2.9747364e+02   2.9557455e+00   3.8345182e+02   2.6310218e+01   2.4712273e+02   5.0492000e+01   1.8445398e+02   3.1023361e+02   1.0382355e+03  -7.4879273e+00   3.3874000e+02   3.8162618e+01   2.4811545e+02   2.7722582e+01   7.2434727e+02   3.1513091e+00   2.6965455e+02  -1.3003273e+01   3.4840398e+02   4.3737613e+01   2.5536909e+02  -1.5314073e+01   2.0754909e+02   8.7461527e+01   4.6000000e+01   1.7289364e+02   2.0659484e+02   1.3054348e+01   5.5353226e+01  -1.1411613e+00   1.9640065e+02   3.5896658e+01   2.8521161e+02  -1.3513703e+01   1.6462581e+02  -3.2230065e+01   2.1161645e+02   1.8981032e+00   2.7110097e+02   5.8372245e+01   4.3963871e+01   1.7243257e+02   2.7019742e+02   1.0105819e+01   1.7780032e+02   1.6466942e+01   2.9775677e+02   1.9794297e+01   2.1076903e+02  -3.2676516e+00   2.7445605e+02   1.6916698e+02   3.0961581e+02   2.0993316e+01   2.4247742e+02   1.7253097e+01   3.5287742e+01   1.6710569e+02   2.3366419e+02   7.6781548e+00   1.8300871e+02   1.4314414e+02   3.5798935e+02   1.6411174e+01   1.1644323e+02   1.5318712e+02   5.4115806e+01   2.8474945e+02   4.5792129e+02   1.1397265e+01   2.4258516e+02   3.7046090e+01   3.9734806e+02   8.7521832e+01   3.4651097e+02   1.3974235e+02   3.1743000e+02  -1.2531097e+00   2.4040258e+02   3.6039406e+01   3.2150605e+02   8.5362982e+01   3.3193323e+02   7.8077923e+01   3.3452581e+01   2.1036573e+02   3.5690129e+02   7.2946284e+01
   3.2524636e+02   6.5833927e+01   4.1584636e+02   2.7167745e+01   6.5591091e+02   3.7611673e+01   4.0969364e+02   3.5763600e+01   4.4004545e+01   7.8487273e+00   4.9042545e+02   4.1953236e+01   5.1372909e+02   8.0189455e+00   4.2490000e+02   2.7005273e+01   4.5175091e+02   3.5662909e+00   6.2975636e+02   6.0540400e+01   4.0614273e+02   1.2067636e+00   2.7638273e+02   1.5847564e+01   5.8048727e+02  -1.2980727e+00   2.6589818e+02   4.8960873e+01   3.8570182e+02   1.6532036e+01   2.6273818e+02   1.2221855e+01   9.2038273e+02   4.0985745e+01   2.6328273e+02   2.9943745e+01   4.3684091e+02   6.3172727e+01   2.2767182e+02   2.2487164e+01   3.1970091e+02   1.5326655e+01   1.7364273e+02   1.3272767e+02   7.3659273e+02  -1.2483782e+01   1.4289091e+02   1.2592873e+02   3.3392364e+02  -9.8502545e+00   3.1385364e+02  -5.9646545e+00   3.6845182e+02   8.3602182e+00   2.4712273e+02   2.7542000e+01   4.0398398e+02   1.3148121e+02   1.0962355e+03  -5.5792727e-01   3.3650000e+02   1.7581818e+01   2.3683545e+02   1.8344982e+01   5.5905727e+02  -1.0915491e+01   2.2893455e+02  -2.7315673e+01   3.1050398e+02   2.9339613e+01   2.7698909e+02  -6.6367273e-01   2.0968909e+02   7.3150327e+01   5.1430000e+01   1.7478924e+02   1.7302484e+02   5.9994839e-01   5.7823226e+01   3.9912387e+00   2.3312065e+02   1.0809058e+01   2.8259161e+02  -2.1204103e+01   2.1757581e+02  -1.0516065e+01   2.1546645e+02   3.0310103e+01   2.5977097e+02   5.8128645e+01   4.6203871e+01   1.8040337e+02   2.7962742e+02   3.5451419e+01   1.6666032e+02   2.6698142e+01   2.8666677e+02   2.1631497e+01   2.0666903e+02  -1.7496516e+00   2.7469605e+02   1.2853778e+02   2.7446581e+02   1.1805316e+01   2.4061742e+02   3.7881897e+01   3.2957742e+01   1.2758209e+02   2.7199419e+02   2.7281755e+01   1.9186871e+02   1.0529534e+02   3.8979935e+02   1.5716374e+01   1.3644323e+02   1.5673712e+02   1.0621581e+02   2.3591145e+02   3.9702129e+02   2.4319265e+01   2.8468516e+02   8.8680903e+00   4.6057806e+02   7.8033432e+01   3.0818097e+02   1.5670875e+02   3.0805000e+02   8.5972903e+00   2.2059258e+02   2.9334206e+01   3.4197605e+02   9.2485382e+01   3.5888323e+02   7.3591923e+01   3.0022581e+01   1.7454013e+02   3.3537129e+02   7.5858684e+01
   3.3976636e+02   7.3572327e+01   4.2322636e+02   4.4237345e+01   6.0672091e+02   4.7826873e+01   3.9488364e+02   2.1378400e+01   5.9714545e+01   1.0731927e+01   4.6309545e+02   4.2296364e+00   4.7329909e+02  -7.3166545e+00   3.9628000e+02   1.9774873e+01   4.3222091e+02   1.8798691e+01   5.0256636e+02   1.3855600e+01   3.6048273e+02   9.5695636e+00   2.6372273e+02  -8.9963636e-01   9.0143727e+02   7.4059273e+00   2.9055818e+02   8.2748073e+01   3.4679182e+02   8.2648364e+00   2.9287818e+02   2.2950655e+01   8.8309273e+02   6.3398945e+01   2.5790273e+02   3.7514145e+01   3.4517091e+02   4.7026327e+01   2.5357182e+02   2.2215164e+01   3.3346091e+02   1.7745855e+01   1.2221273e+02   2.0351207e+02   7.0195273e+02  -5.5025818e+00   9.4890909e+01   1.3105873e+02   2.7868364e+02  -2.6521055e+01   2.9333364e+02   6.8669455e+00   3.5864182e+02   2.1005018e+01   1.3208273e+02   1.4559520e+02   2.1588398e+02   2.5809921e+02   1.0908555e+03  -1.1657527e+01   3.2064000e+02   5.5106182e+00   1.9473545e+02   1.8902982e+01   6.7963727e+02  -1.7181891e+01   2.4151455e+02   1.4107927e+01   2.8807398e+02   4.3044013e+01   3.0469909e+02   4.3995273e+00   2.0754909e+02   1.2865153e+02   5.1190000e+01   1.9699844e+02   1.9764484e+02  -1.5089652e+01   4.9823226e+01   5.8212387e+00   1.8545065e+02   2.8812658e+01   2.5402161e+02  -2.7348503e+01   2.6357581e+02  -1.2906065e+01   2.9808645e+02  -1.0194968e+00   2.4772097e+02   6.1812645e+01   4.6053871e+01   1.5807537e+02   3.1033742e+02   1.5664619e+01   1.4704032e+02   5.4077419e+00   2.9699677e+02   2.3235097e+01   2.6328903e+02   3.8607484e+00   3.5564605e+02   3.1017820e+00   2.2413581e+02   1.2641716e+01   2.5028742e+02   5.1982968e+00   2.2857742e+01   1.5282009e+02   1.9518419e+02   8.9465548e+00   1.6710871e+02   9.9986142e+01   3.4336935e+02   2.3430774e+01   1.5873323e+02   9.7333923e+01   8.7875806e+01   2.3761865e+02   4.3607129e+02  -3.6647355e+00   2.6801516e+02   1.9861690e+01   3.7643806e+02   6.2244632e+01   3.1675097e+02   1.3431315e+02   3.1877000e+02   4.0879690e+01   2.3592258e+02   1.9917806e+01   3.3002605e+02   1.0839138e+02   3.2574323e+02   7.5193123e+01   2.1122581e+01   2.1792213e+02   2.8075129e+02   2.7418284e+01
   3.2404636e+02   5.8879927e+01   4.4151636e+02   1.6014145e+01   6.6368091e+02   2.9510073e+01   4.3007364e+02  -5.3968000e+00   4.4194545e+01  -1.1646473e+01   4.7395545e+02  -8.1091636e+00   4.9672909e+02  -8.7210545e+00   3.9747000e+02   3.7296727e+00   4.2132091e+02  -1.5429309e+01   5.3789636e+02   5.3692000e+00   3.8653273e+02  -3.2443636e-01   2.2972273e+02   8.9103636e+00   9.1057727e+02   2.7774727e+01   2.5670818e+02   4.7316073e+01   3.5541182e+02   3.3575236e+01   2.7211818e+02   6.2314545e+00   8.3019273e+02   3.1720945e+01   2.7771273e+02   4.5409345e+01   3.6993091e+02   4.3575527e+01   2.3162182e+02   3.0881164e+01   3.5927091e+02   7.1110545e+00   2.5059273e+02   1.0962167e+02   6.9095273e+02   4.4697418e+01   1.0394091e+02   1.3271473e+02   2.9192364e+02  -1.9820255e+01   9.3283636e+01  -1.2790545e+00   3.1431182e+02   1.6601418e+01   9.8222727e+01   1.5183400e+02   1.7021398e+02   2.4190281e+02   8.9542545e+02  -1.9163127e+01   3.3393000e+02  -1.0742582e+01   2.2030545e+02  -1.1926182e+00   5.5791727e+02  -8.8642909e+00   2.6170455e+02  -1.1557273e+01   3.3502398e+02   4.5478013e+01   3.1917909e+02   1.1581127e+01   2.3206909e+02   1.2416993e+02   6.5190000e+01   1.5802844e+02   2.0969484e+02   1.9463484e+00   5.1113226e+01  -6.9419613e+00   1.9640065e+02   2.5936658e+01   2.4545161e+02  -2.2662903e+01   2.3233581e+02  -3.1696865e+01   2.7451645e+02   1.0061032e+00   2.6039097e+02   6.1459045e+01   5.1203871e+01   1.7147337e+02   2.4309742e+02   1.8893819e+01   1.6694032e+02   1.3625742e+01   2.8066677e+02   1.6161497e+01   2.4290903e+02   1.0581148e+01   4.1659605e+02   4.1375782e+01   2.9613581e+02   1.5841716e+01   2.7276742e+02   2.7798968e+00   3.4237742e+01   1.2151969e+02   1.9352419e+02   2.5093548e+00   1.8300871e+02   1.0609414e+02   3.6341935e+02   7.1167742e+00   1.4749323e+02   1.2690312e+02   1.1502581e+02   2.4187665e+02   4.0726129e+02   1.2550065e+01   2.5725516e+02   6.2524903e+00   3.8338806e+02   8.1638632e+01   3.3303097e+02   1.1705075e+02   3.7362000e+02  -1.5798310e+01   2.3273258e+02  -4.4869935e+00   3.6331605e+02   1.2934818e+02   2.9555323e+02   8.7898323e+01   3.9162581e+01   2.1266893e+02   3.7109129e+02   1.3810839e+00
   3.2190636e+02   5.1381127e+01   3.9503636e+02   4.0072545e+01   5.6420091e+02   1.5518473e+01   3.7897364e+02   1.7841200e+01   5.7194545e+01  -7.5364727e+00   5.1861545e+02   1.1788036e+01   4.9034909e+02   9.8893455e+00   4.7628000e+02   2.4804873e+01   4.8189091e+02   2.6350909e+00   5.8451636e+02   3.1449600e+01   4.3157273e+02   2.1122364e+01   2.1743273e+02   1.6083564e+01   9.0219727e+02   1.4535127e+01   2.2665818e+02   6.5000073e+01   3.8175182e+02   3.0268036e+01   2.8073818e+02   2.9351855e+01   8.1404273e+02   6.6872945e+01   2.2723273e+02   1.0207745e+01   4.0889091e+02   4.8218727e+01   2.6548182e+02   2.3072364e+01   3.2727091e+02  -7.1889455e+00   3.6454273e+02  -3.1543273e+00   6.9838273e+02   2.9683018e+01   1.0813091e+02   1.2713953e+02   2.5511364e+02  -3.4445455e+01   7.9043636e+01  -1.5989855e+01   3.3326182e+02   5.8035418e+01   8.1172727e+01   1.5300800e+02   1.3750398e+02   2.4984961e+02   9.7766545e+02  -1.7262327e+01   3.1474000e+02  -3.2073818e+00   2.2445545e+02   2.1353818e+00   6.2444727e+02  -8.5666909e+00   3.0470455e+02  -2.8907273e+01   3.1512398e+02   5.6350013e+01   3.2369909e+02   2.5169527e+01   2.2659909e+02   9.4987527e+01   4.6240000e+01   2.7234444e+02   2.1664484e+02   1.1490348e+01   6.8163226e+01  -3.4559613e+00   2.0707065e+02   3.2183058e+01   2.7197161e+02  -3.2454503e+01   2.3233581e+02  -1.8596865e+01   2.2761645e+02   6.2881032e+00   2.2606097e+02   4.4975445e+01   3.6673871e+01   1.3649577e+02   2.8276742e+02  -9.3978065e-01   1.4733032e+02   9.5745419e+00   2.0085677e+02  -1.1637032e+00   2.4838903e+02   1.2927484e+00   3.7259605e+02   4.7457820e+00   2.8542581e+02   2.2508516e+01   2.3947742e+02   2.9633097e+01   1.3197742e+01   1.6297289e+02   2.4561419e+02  -2.7784516e-01   1.6195871e+02   6.3778142e+01   2.2946935e+02  -1.3572258e+00   1.6677323e+02   1.4497072e+02   9.7645806e+01   2.7045705e+02   3.7949129e+02   7.2916645e+00   2.6263516e+02   2.4052090e+01   3.5738806e+02   8.0958632e+01   3.4161097e+02   1.1970435e+02   3.3786000e+02   2.0442490e+01   2.2297258e+02   2.1673806e+01   3.6074605e+02   1.1669378e+02   3.0412323e+02   5.3262723e+01   3.0212581e+01   1.4647493e+02   3.2494129e+02   1.5833084e+01
   2.9490636e+02   5.9021127e+01   3.9893636e+02   1.8090545e+01   6.1810091e+02   2.4676473e+01   3.9983364e+02   7.5524000e+00   4.9614545e+01   1.0259927e+01   5.4542545e+02   4.0363236e+01   5.1176909e+02   2.0505745e+01   4.3833000e+02   4.1840873e+01   4.9889091e+02   1.3555091e+01   6.3351636e+02   3.1379600e+01   4.4343273e+02  -6.6764364e+00   2.7124273e+02   2.0918764e+01   9.2086727e+02   7.5215273e+00   2.7555818e+02   5.2708073e+01   4.3232182e+02   3.0372436e+01   2.4673818e+02   2.7831855e+01   7.9143273e+02   3.0871745e+01   2.3814273e+02   1.4294945e+01   3.7303091e+02   5.2797527e+01   2.9143182e+02   5.1463636e+00   3.2460091e+02   2.0884655e+01   3.7411273e+02  -3.3999273e+00   6.9338273e+02   2.9763018e+01   1.0460091e+02   1.2533193e+02   2.4616364e+02  -1.7539455e+01   8.4423636e+01  -1.2520255e+01   2.8421182e+02   5.3579418e+01   9.4742727e+01   1.4839240e+02   1.5050398e+02   2.3775961e+02   9.4389545e+02   5.5292727e+00   3.0288000e+02  -2.3085818e+00   2.0073545e+02  -2.4870182e+00   5.7786727e+02  -8.4602909e+00   3.1370455e+02  -2.8572727e+00   3.1312398e+02   7.0990013e+01   3.8726909e+02   3.4273927e+01   2.4802909e+02   1.3399313e+02   6.4290000e+01   2.3905044e+02   2.1883484e+02   1.4505148e+01   6.1633226e+01  -2.0235613e+00   1.8912065e+02   3.3479058e+01   2.5492161e+02  -8.1805032e+00   1.2562581e+02   9.5699935e+01   1.9023645e+02  -4.6314968e+00   2.1625097e+02   5.3760245e+01   5.1203871e+01   1.2028337e+02   2.4943742e+02   1.5386619e+01   1.5209032e+02  -1.3666258e+01   2.5246677e+02   8.0874968e+00   2.0557903e+02  -1.8662452e+01   3.3445605e+02   1.8606982e+01   2.9437581e+02   1.1225161e+00   2.4857742e+02  -1.9664903e+01   3.0077419e+00   9.9358090e+01   1.9185419e+02   4.0262955e+01   2.1391871e+02   8.7621342e+01   2.2246935e+02   6.9627742e+00   1.6882323e+02   1.3204672e+02   9.7785806e+01   2.8468585e+02   3.8583129e+02   7.6444645e+00   2.3154516e+02   2.3209290e+01   3.3243806e+02   4.7764632e+01   3.2537097e+02   1.0781355e+02   3.6201000e+02   1.5104903e+00   2.5445258e+02   6.9154065e+00   3.8450605e+02   1.2103298e+02   2.8788323e+02   6.6031923e+01   3.9122581e+01   1.9743213e+02   3.5980129e+02   2.8714284e+01
   3.4200636e+02   7.1063127e+01   4.1798636e+02   2.3846545e+01   5.8672091e+02   2.7576873e+01   3.8978364e+02   9.7864000e+00   4.9334545e+01   1.0992327e+01   5.3190545e+02   3.1494836e+01   5.4096909e+02   6.8897455e+00   4.0704000e+02   4.4534073e+01   4.3170091e+02   1.4700291e+01   5.2922636e+02   2.7342800e+01   4.3438273e+02   7.8075636e+00   2.5229273e+02   5.4763636e-02   4.5586727e+02   1.2291527e+01   2.7679818e+02   6.3938873e+01   4.1656182e+02   2.0583236e+01   2.4911818e+02   1.6981455e+01   7.5076273e+02   4.9935345e+01   2.3647273e+02   1.5898545e+01   3.5384091e+02   5.0482727e+01   2.1038182e+02   3.5960364e+01   3.5560091e+02  -4.0534545e-01   3.2292273e+02   1.5455273e+01   7.1701273e+02   1.4662618e+01   9.6080909e+01   1.2429353e+02   3.1806364e+02  -3.0671455e+01   1.1118364e+02  -1.1331055e+01   3.1293182e+02   5.8281818e+01   9.2742727e+01   1.4174240e+02   1.5340398e+02   2.2800761e+02   1.0009455e+03  -1.4224727e+01   2.9883000e+02  -2.4934582e+01   1.9340545e+02  -5.7606182e+00   6.7263727e+02   6.3381091e+00   3.1236455e+02   7.0499273e+00   3.0845398e+02   6.6603613e+01   3.9998909e+02   2.2066327e+01   2.4592909e+02   1.4720113e+02   6.5760000e+01   3.8945284e+02   1.9864484e+02   7.5503484e+00   5.6683226e+01   6.5624387e+00   2.0983065e+02   3.2392258e+01   2.4978161e+02  -1.1349303e+01   1.7691581e+02   7.0546735e+01   2.1651645e+02   5.4161032e+00   2.6677097e+02   3.0808645e+01   6.4633871e+01   1.6782897e+02   2.9352742e+02  -2.2305806e+00   1.6866032e+02  -1.3321858e+01   2.9166677e+02   3.8571497e+01   2.4857903e+02   7.9754839e-01   3.6636605e+02   4.3941820e+00   2.7637581e+02   8.4225161e+00   2.4214742e+02   5.5194968e+00   2.2627742e+01   1.1063849e+02   1.8199419e+02   4.2581755e+01   2.1091871e+02   9.5811342e+01   4.3750935e+02   1.8619574e+01   1.7982323e+02   1.2521672e+02   1.4630581e+02   1.6408425e+02   4.0021129e+02   1.7924065e+01   2.3192516e+02   6.8988903e+00   3.6238806e+02   5.0038632e+01   3.3084097e+02   1.0699595e+02   3.3453000e+02   2.4618890e+01   2.2626258e+02   1.5120606e+01   3.4926605e+02   1.0161218e+02   2.8945323e+02   6.3906323e+01   3.1502581e+01   1.8080173e+02   3.3085129e+02   1.8270284e+01
   2.8428636e+02   4.9250727e+01   3.9989636e+02   3.1443745e+01   6.3634091e+02   3.0937273e+01   3.4621364e+02   2.3792000e+01   3.3044545e+01   8.7755273e+00   5.2428545e+02   3.9054436e+01   5.1815909e+02   1.7145455e+00   4.0447000e+02   2.2879673e+01   4.9818091e+02   4.8518909e+00   6.2608636e+02   4.0214000e+01   4.0748273e+02   2.4429564e+01   2.3748273e+02   2.4389564e+01   5.2367727e+02  -2.9083273e+01   2.7489818e+02   6.8000873e+01   3.9951182e+02   2.8657236e+01   2.7416818e+02   3.2067455e+01   7.6985273e+02   3.3978145e+01   2.4914273e+02   7.2149455e+00   3.7379091e+02   7.3836727e+01   2.5267182e+02   2.0767164e+01   3.2017091e+02   1.9049055e+01   3.2907273e+02   2.9913273e+01   6.4464273e+02  -3.0777818e+00   1.1389091e+02   1.0491873e+02   2.8673364e+02  -2.6885055e+01   8.1473636e+01   8.5574545e-01   2.9607182e+02   3.4680618e+01   1.0160273e+02   1.4013360e+02   1.5555398e+02   2.6269561e+02   1.0059455e+03  -1.6054727e+01   3.1126000e+02   1.6410182e+00   1.9988545e+02  -9.8990182e+00   5.6515727e+02   6.5065091e+00   3.0665455e+02   1.5656727e+01   3.2160398e+02   6.7601613e+01   3.7122909e+02   1.8177127e+01   2.5849909e+02   1.3181553e+02   5.6810000e+01   2.4892884e+02   1.9845484e+02  -1.4844516e+00   5.9203226e+01   1.3220839e+01   1.9916065e+02   3.5475858e+01   2.5397161e+02  -2.9824503e+01   2.1410581e+02   4.0191535e+01   3.0951645e+02   7.4461032e+00   2.8467097e+02   7.2236645e+01   2.2910387e+02   1.0486137e+02   2.9147742e+02   3.2453419e+01   1.6023032e+02  -9.6474581e+00   2.9394677e+02   2.3769097e+01   2.7519903e+02   1.0237948e+01   2.6402605e+02   1.7811382e+01   2.4737581e+02   2.4122516e+01   2.2476742e+02   7.9098968e+00   1.3527742e+01   1.0889649e+02   1.6490419e+02   4.0518955e+01   1.6843871e+02   1.1049974e+02   3.3527935e+02   1.6417974e+01   1.9758323e+02   1.1017592e+02   1.2525581e+02   2.4000825e+02   3.6368129e+02   7.7964645e+00   2.6320516e+02   1.5649032e-01   3.4448806e+02   7.3470632e+01   3.2146097e+02   1.2874635e+02   3.5210000e+02   1.9403290e+01   2.2468258e+02   2.7537006e+01   3.5250605e+02   9.7122982e+01   4.5736323e+02   8.5953523e+01   2.2782581e+01   2.1097933e+02   3.2937129e+02  -2.3313161e+00
   3.2724636e+02   5.5523927e+01   3.8698636e+02   1.3616545e+01   5.0310091e+02   4.3116473e+01   3.0464364e+02   2.3687600e+01   5.7234545e+01   1.3930327e+01   5.1304545e+02   3.2233636e+01   5.2386909e+02   1.9177455e+00   4.0781000e+02   2.9372473e+01   4.4561091e+02   1.5157491e+01   4.3251636e+02   3.0129600e+01   4.3929273e+02   2.8847636e+00   2.5238273e+02   2.1147564e+01   4.5515727e+02  -1.0461673e+01   2.5198818e+02   5.9973673e+01   4.4684182e+02   2.9020836e+01   2.9335818e+02   3.6912255e+01   8.9724273e+02   2.1596945e+01   2.7514273e+02   5.1854945e+01   3.5660091e+02   5.8641927e+01   2.3695182e+02   1.9544764e+01   3.0884091e+02   6.2854545e+00   2.9197273e+02   1.0501273e+01   6.8959273e+02   2.5486218e+01   8.7080909e+01   1.1768353e+02   2.9749364e+02  -1.7645855e+01   9.3133636e+01  -1.2497055e+01   3.1407182e+02   6.6760618e+01   1.2455273e+02   1.9524760e+02   1.9940398e+02   2.6846761e+02   1.0279955e+03   1.2521273e+01   3.5855000e+02  -6.0921818e+00   1.7735545e+02  -1.6666618e+01   5.8734727e+02  -2.5368691e+01   3.2203455e+02   1.5663273e+00   3.0107398e+02   8.3524013e+01   3.6869909e+02   1.2619527e+01   2.7564909e+02   1.4287353e+02   9.6380000e+01   2.3981324e+02   1.8916484e+02  -1.3501252e+01   1.8573323e+02  -4.3815613e+00   1.8797065e+02   1.7231058e+01   3.0402161e+02   8.1496774e-02   1.4929581e+02   7.2706335e+01   2.5694645e+02   1.4461703e+01   2.4534097e+02   8.7193045e+01   3.0167387e+02   1.1120577e+02   2.8709742e+02   2.6903819e+01   1.8418032e+02  -1.7034581e+00   2.6046677e+02   2.5257497e+01   2.5757903e+02   2.2175484e+00   3.2850605e+02   2.5322982e+01   3.0442581e+02   1.9268516e+01   2.1561742e+02   4.8318968e+00   2.1957742e+01   1.8417209e+02   1.4614419e+02   3.6259755e+01   1.7429871e+02   6.5890942e+01   3.3822935e+02   1.3321974e+01   1.9253323e+02   1.4976992e+02   1.5621581e+02   2.1320145e+02   3.7726129e+02   1.8900065e+01   2.6530516e+02  -7.3915097e+00   3.5067806e+02   6.5405432e+01   3.4370097e+02   1.2039715e+02   3.5372000e+02   6.9436903e+00   2.2240258e+02  -4.2059355e-01   3.6807605e+02   1.2763738e+02   3.0203323e+02   7.3809923e+01   3.3742581e+01   1.6500253e+02   3.7499129e+02   2.9359084e+01
   2.7876636e+02   7.0832327e+01   4.1012636e+02   1.6055345e+01   6.7772091e+02   9.6768727e+00   3.5164364e+02   2.5167600e+01   2.8004545e+01   1.5078727e+01   5.1366545e+02   1.9804036e+01   4.7796909e+02   1.7449745e+01   4.2214000e+02   1.3416073e+01   4.2042091e+02   1.6362691e+01   6.2732636e+02   3.5634800e+01   3.8329273e+02   3.0844764e+01   2.4491273e+02   2.5551636e+00   4.9648727e+02   3.4571927e+01   2.8903818e+02   7.9489673e+01   4.1841182e+02   4.6752364e+00   2.9106818e+02   1.4435455e+01   8.3947273e+02   2.9218545e+01   2.8590273e+02   5.4324145e+01   3.9341091e+02   6.0457127e+01   2.4419182e+02   2.1395564e+01   3.5074091e+02  -1.3486545e+01   2.5188273e+02   1.3784727e+00   7.1932273e+02   1.9897818e+01   1.2084091e+02   1.0446273e+02   2.9587364e+02  -4.9462545e+00   8.6473636e+01   7.8857455e+00   3.4669182e+02   7.8201018e+01   3.2850273e+02   4.1651600e+01   4.6212398e+02   5.0780013e+01   1.0877555e+03   3.5120473e+01   3.5088000e+02  -1.0485818e+00   2.9869545e+02  -2.2183818e+01   6.1853727e+02  -4.1438909e+00   3.5479455e+02  -1.2624473e+01   2.5302398e+02   8.8748013e+01   3.6612909e+02  -1.3654873e+01   2.5568909e+02   1.4123033e+02   6.9910000e+01   2.0288084e+02   2.0449484e+02   9.8423484e+00   1.6239323e+02   1.8915639e+01   1.4307065e+02   9.1253058e+01   3.3226161e+02   9.6229677e-01   1.6752581e+02   6.7057935e+01   2.0704645e+02   2.6403703e+01   2.8558097e+02   5.3253845e+01   3.0372387e+02   7.9701768e+01   2.5304742e+02   3.6197819e+01   1.8304032e+02   1.9097742e+01   2.3085677e+02   2.8716297e+01   3.0814903e+02   1.4461948e+01   3.3488605e+02   1.5812582e+01   2.7466581e+02   1.1599316e+01   2.1171742e+02   1.0853897e+01   2.4147742e+01   1.5280689e+02   1.6571419e+02   4.6354155e+01   1.8248871e+02   8.3475742e+01   3.6303935e+02   1.7047174e+01   1.8234323e+02   1.4530512e+02   9.2405806e+01   2.5273625e+02   3.8145129e+02  -2.7151355e+00   2.6034516e+02   2.5235290e+01   3.8238806e+02   7.0718632e+01   3.6627097e+02   1.3682155e+02   3.6648000e+02   1.7392890e+01   2.1892258e+02   7.2778065e+00   3.7574605e+02   1.2754378e+02   2.8822323e+02   7.5154723e+01   5.8742581e+01   1.5867253e+02   3.5556129e+02   2.8523484e+01
   2.8690636e+02   6.7281127e+01   3.9051636e+02   4.0044145e+01   5.3429091e+02   1.4241273e+01   3.6154364e+02   2.5945600e+01   4.6144545e+01   1.1197527e+01   5.6338545e+02   9.8264364e+00   4.9838909e+02  -4.2338545e+00   4.0042000e+02   1.6113673e+01   4.0203091e+02   1.0643891e+01   4.9218636e+02   2.8446000e+01   3.9134273e+02   6.8076364e-01   2.3353273e+02   2.8455636e+00   4.5048727e+02   2.6341927e+01   2.6884818e+02   5.9344873e+01   4.1565182e+02   5.1136036e+01   3.0701818e+02   7.8694545e+00   8.5647273e+02   4.5378545e+01   2.9219273e+02   4.1540945e+01   4.0327091e+02   7.2238327e+01   2.1005182e+02   2.7746764e+01   3.4098091e+02  -4.4257455e+00   2.5454273e+02   1.4956727e+00   7.5722273e+02   1.5915818e+01   7.9940909e+01   1.0973473e+02   2.9130364e+02  -2.3100655e+01   8.1283636e+01  -1.0079055e+01   3.1960182e+02   5.5078218e+01   3.0269273e+02   6.2526400e+01   4.6831398e+02   4.0864813e+01   1.0735655e+03   3.0635673e+01   3.4693000e+02   8.2174182e+00   2.3221545e+02   1.1944582e+01   5.6629727e+02  -2.9646909e+00   3.1403455e+02   5.3963273e+00   3.1960398e+02   5.1331613e+01   3.7374909e+02   1.2545527e+01   2.3659909e+02   1.1428753e+02   6.8480000e+01   2.5804524e+02   2.0140484e+02   2.9895484e+00   6.0013226e+01   1.1626039e+01   1.0459065e+02   1.2562146e+02   3.1154161e+02  -7.2401032e+00   1.6029581e+02   7.2496335e+01   2.2199645e+02   2.2167703e+01   2.9025097e+02   6.7902452e+00   3.2777387e+02   9.4967768e+01   2.7295742e+02   4.9850194e+00   1.5485032e+02  -4.0270581e+00   2.2618677e+02   1.9519897e+01   2.9438903e+02   2.1082748e+01   3.2112605e+02  -1.1176618e+01   2.6570581e+02   1.9796116e+01   2.0614742e+02   1.9639497e+01   1.2817742e+01   8.4383290e+01   2.1709419e+02   2.1723755e+01   2.1881871e+02   8.9089342e+01   3.3788935e+02   5.0191742e+00   1.7049323e+02   1.3320312e+02   1.1521581e+02   2.9824145e+02   3.5030129e+02   5.8668645e+00   2.3792516e+02   1.0988890e+01   3.1381806e+02   7.2254232e+01   3.1989097e+02   1.1344195e+02   3.5167000e+02   3.0147690e+01   2.2849258e+02   2.0942206e+01   3.8045605e+02   1.2530698e+02   3.2445323e+02   6.9296323e+01   2.6832581e+01   2.6870533e+02   3.9475129e+02   1.1538284e+01
   3.1781636e+02   6.1138327e+01   3.9270636e+02   3.0538945e+01   5.5506091e+02   2.7249673e+01   3.6102364e+02   1.2227200e+01   3.7664545e+01   9.2159273e+00   4.7700545e+02   5.3068364e+00   4.7496909e+02  -4.0202545e+00   2.9557000e+02   1.3516727e+00   3.8199091e+02  -1.0562909e+01   4.5022636e+02   1.2662800e+01   4.0391273e+02  -1.4714836e+01   2.1881273e+02  -9.0768364e+00   4.5800727e+02   1.7310327e+01   2.9317818e+02   6.4348473e+01   4.1446182e+02   4.4511236e+01   2.5887818e+02   3.9530655e+01   8.3171273e+02   4.4269345e+01   2.3966273e+02   2.1593345e+01   3.7527091e+02   6.1338327e+01   2.2562182e+02   2.2411164e+01   3.5774091e+02   1.5523455e+01   2.6326273e+02   2.2038073e+01   8.2148273e+02  -7.4349818e+00   9.7560909e+01   1.2317513e+02   2.4730364e+02  -3.6300655e+01   8.0943636e+01  -1.5671855e+01   3.2845182e+02   8.0330218e+01   2.5108273e+02   4.0125200e+01   4.7521398e+02   7.2262813e+01   1.0750455e+03  -2.0527273e+00   3.6693000e+02   1.0567418e+01   2.0792545e+02   2.4987782e+01   5.1629727e+02  -1.6724691e+01   2.7913455e+02  -7.2416727e+00   3.0331398e+02   8.0584813e+01   3.9960909e+02   7.1967273e+00   2.4759909e+02   1.1149753e+02   6.0670000e+01   2.4086004e+02   2.0373484e+02   6.7131484e+00   3.4113226e+01  -4.0119613e+00   2.3302065e+02   1.7297058e+01   3.3521161e+02  -4.2737032e+00   9.4865806e+01   1.2121074e+02   2.3408645e+02   9.2405032e+00   2.8396097e+02   2.1623445e+01   2.9953387e+02   8.2376968e+01   2.8847742e+02  -9.7365806e+00   1.8994032e+02   1.4355742e+01   2.4018677e+02   1.3589897e+01   2.5942903e+02   2.8839548e+01   2.9950605e+02   1.5882982e+01   2.6827581e+02  -7.8948387e-01   2.0266742e+02  -7.5210323e-01   6.3377419e+00   1.1509169e+02   1.5014419e+02   4.3459755e+01   2.0652871e+02   1.2216254e+02   3.4403935e+02   1.1907174e+01   1.9092323e+02   1.0670872e+02   6.4785806e+01   3.0632585e+02   2.3345129e+02  -1.2025135e+01   2.5296516e+02   1.6635690e+01   3.1895806e+02   6.3943032e+01   2.8789097e+02   1.5100195e+02   3.5553000e+02   2.6268890e+01   2.3973258e+02   1.8283006e+01   3.4212605e+02   1.2304338e+02   2.9036323e+02   8.6883523e+01   4.3212581e+01   2.2091493e+02   3.4680129e+02   2.1844284e+01
   3.4257636e+02   4.1017527e+01   4.0584636e+02   1.2677745e+01   6.2782091e+02   2.6378873e+01   3.7654364e+02   2.5935600e+01   5.2904545e+01   2.3996727e+01   4.7828545e+02   1.0354436e+01   5.5776909e+02   3.6857455e+00   2.7852000e+02   9.1956727e+00   4.2318091e+02   2.1231891e+01   4.9199636e+02   2.6321200e+01   4.1257273e+02   5.8323636e+00   2.1772273e+02  -3.7496364e+00   4.6734727e+02   4.8373127e+01   3.0403818e+02   6.4529673e+01   4.5227182e+02   1.3776436e+01   2.3916818e+02   3.7487455e+01   8.6576273e+02   3.9255345e+01   2.6452273e+02   3.7945455e+00   3.6165091e+02   4.8477927e+01   2.0814182e+02   3.1569564e+01   3.4574091e+02   3.1433455e+01   2.5469273e+02  -2.5663273e+00   8.1906273e+02   4.5986182e+00   1.4227091e+02   1.3121833e+02   3.1697364e+02  -1.8154255e+01   1.1109364e+02   1.7761455e+00   2.8902182e+02   8.5144618e+01   1.1241273e+02   1.3408800e+01   4.7188398e+02   3.4339213e+01   1.0791355e+03  -1.5479927e+01   3.5807000e+02   2.1276218e+01   2.2192545e+02   2.0147782e+01   5.4553727e+02   2.6461091e+00   2.7493455e+02   2.2574327e+01   3.0188398e+02   7.9989213e+01   3.9560909e+02   2.3086727e+01   2.5964909e+02   8.0203527e+01   4.6810000e+01   2.9749884e+02   1.8216484e+02   2.7718748e+01   4.1493226e+01   9.1763871e-01   2.0816065e+02   3.3855858e+01   3.3616161e+02  -1.9703226e-02   1.5781581e+02   8.2074735e+01   2.0575645e+02   7.4669032e+00   2.6906097e+02   1.0005445e+01   3.2682387e+02   2.3803768e+01   2.8995742e+02   5.2450194e+00   1.6642032e+02   1.6477342e+01   2.6051677e+02   1.7533497e+01   2.1157903e+02   4.4775484e+00   3.1650605e+02  -1.6237018e+01   2.8194581e+02  -1.9330839e+00   2.3933742e+02  -2.3557032e+00   1.1437742e+01   1.1763369e+02   1.8366419e+02   4.1068155e+01   1.5348871e+02   1.2160574e+02   3.1855935e+02   1.3605574e+01   1.7630323e+02   1.1535832e+02   1.1892581e+02   2.2746465e+02   3.8330129e+02   5.7568645e+00   2.6358516e+02   3.0556090e+01   3.0591806e+02   8.7746232e+01   2.8584097e+02   1.2744595e+02   3.9324000e+02   1.4682090e+01   2.0721258e+02   3.4046065e+00   3.4088605e+02   1.1943258e+02   3.1879323e+02   7.5039123e+01   2.8552581e+01   2.2441773e+02   3.5618129e+02   1.4283884e+01
   3.1681636e+02   6.1268327e+01   4.5751636e+02   2.3074145e+01   6.0044091e+02   2.4292727e+00   3.8745364e+02   1.4772800e+01   5.0094545e+01   6.6915273e+00   5.5533545e+02   2.7850436e+01   6.0053909e+02   1.0594145e+01   3.2176000e+02   1.6786473e+01   4.4222091e+02   1.3998691e+01   5.6822636e+02   3.3702800e+01   4.5834273e+02   1.1980764e+01   2.5324273e+02   1.3938764e+01   5.2610727e+02   9.1232727e-01   2.9413818e+02   5.8651673e+01   4.6241182e+02   5.3775236e+01   2.3397818e+02   2.5812655e+01   8.7424273e+02   3.9146945e+01   2.5790273e+02   4.7944145e+01   3.4770091e+02   1.1497393e+02   1.9576182e+02   2.4269964e+01   3.7241091e+02  -1.8014545e-01   2.8111273e+02   1.7180073e+01   8.0822273e+02   1.2465818e+01   1.0889091e+02   1.4845873e+02   3.2168364e+02  -1.7631055e+01   1.2547364e+02  -9.2842545e+00   3.0226182e+02   5.4425418e+01   1.1693273e+02   1.6807200e+01   4.2750398e+02   6.7509613e+01   1.0077555e+03   3.1610473e+01   3.5555000e+02   1.8287818e+01   2.2216545e+02   5.1858182e-01   6.2282727e+02   1.7892909e+01   3.2379455e+02   4.0805527e+01   2.7221398e+02   5.1072813e+01   4.2307909e+02   2.0649127e+01   2.5211909e+02   9.7135927e+01   5.5240000e+01   2.9429444e+02   1.9226484e+02   2.3907484e+00   5.3303226e+01   7.9228387e+00   2.0155065e+02   2.1904658e+01   2.9826161e+02  -2.0127703e+01   1.1919581e+02   1.3388434e+02   2.4023645e+02   3.1328503e+01   2.6839097e+02   1.0969045e+01   3.3001387e+02   1.6078568e+01   2.6762742e+02   2.0221419e+01   1.8314032e+02   3.2797419e+00   2.7218677e+02   3.1789897e+01   1.5723903e+02   1.9204748e+01   3.8764605e+02   1.4691782e+01   2.6704581e+02   1.6068916e+01   2.2261742e+02   9.4118968e+00   2.4197742e+01   9.4372890e+01   1.5942419e+02   5.4527355e+01   1.7838871e+02   1.1246374e+02   3.3679935e+02   2.3006374e+01   2.2111323e+02   9.8103523e+01   1.0754581e+02   2.7071505e+02   3.8630129e+02   7.5568645e+00   2.4349516e+02   1.6443290e+01   3.4224806e+02   6.5599832e+01   3.0365097e+02   1.1969115e+02   3.6386000e+02   1.6412490e+01   2.2735258e+02   2.2463406e+01   3.7036605e+02   1.0902418e+02   3.0445323e+02   8.9326323e+01   3.0072581e+01   2.1886613e+02   3.6756129e+02   4.4234839e+00
   3.1514636e+02   5.0111927e+01   4.3012636e+02   4.2405345e+01   5.0729091e+02   3.9311273e+01   3.4345364e+02   1.2442800e+01   4.6424545e+01   5.6051273e+00   5.5542545e+02   4.3843236e+01   6.2310909e+02   3.1458545e+01   2.9366000e+02   1.6264473e+01   4.5027091e+02   2.4684691e+01   7.5322636e+02   4.0092800e+01   4.5805273e+02   2.2673964e+01   2.6762273e+02   1.1208364e+01   5.0053727e+02   2.1527927e+01   2.9032818e+02   6.2096473e+01   5.7418182e+02   3.9263636e+01   2.4144818e+02   3.1025055e+01   9.2509273e+02   1.2888945e+01   2.5047273e+02   3.3498545e+01   2.6527091e+02   1.7313833e+02   1.8895182e+02   2.9154764e+01   3.3346091e+02   8.0858545e+00   2.5540273e+02   8.8568727e+00   8.1438273e+02   2.7763018e+01   1.2194091e+02   1.3541473e+02   3.1316364e+02  -6.3294545e+00   1.0371364e+02   1.0365455e+00   2.9098182e+02   2.9277818e+01   1.0093273e+02   4.8072000e+00   4.2069398e+02   4.9334413e+01   1.0737055e+03  -2.6655273e+00   3.6131000e+02   7.8270182e+00   2.2049545e+02   2.8932182e+01   6.2329727e+02   1.5135309e+01   2.3865455e+02   4.2236727e+01   1.8698398e+02   6.5651213e+01   4.1550909e+02   2.2444727e+01   2.2311909e+02   1.2374593e+02   6.3620000e+01   2.8248404e+02   2.1659484e+02   2.0734348e+01   6.1063226e+01   1.8972039e+01   2.4483065e+02  -2.4457742e+01   2.5449161e+02   1.3238968e+00   1.5095581e+02   1.0467354e+02   2.0465645e+02   1.2694903e+01   2.6939097e+02   8.6490452e+00   2.9791387e+02   6.1165677e+00   3.0519742e+02   1.5265819e+01   1.6875032e+02  -4.1905806e-01   3.0385677e+02   1.2026297e+01   2.4862903e+02   4.5535484e+00   1.6759605e+02   6.0557820e+00   2.6242581e+02   9.5385161e+00   2.5519742e+02   1.4285497e+01   2.5197742e+01   1.0124289e+02   1.5576419e+02   2.6440155e+01   1.8876871e+02   1.0844334e+02   3.4222935e+02   3.4951974e+01   1.7587323e+02   1.1391272e+02   9.0405806e+01   2.9070625e+02   3.9678129e+02   1.3288465e+01   2.6073516e+02   2.5544090e+01   3.1038806e+02   4.8578632e+01   3.1413097e+02   1.2076275e+02   3.9701000e+02   2.4330490e+01   1.9454258e+02   2.0758206e+01   3.3550605e+02   1.1700298e+02   2.9731323e+02   6.0187523e+01   2.5312581e+01   1.6729693e+02   2.8442129e+02   1.0604684e+01
   2.9452636e+02   5.9521527e+01   4.5593636e+02   2.8200545e+01   6.2053091e+02  -7.0792727e-01   3.4007364e+02   1.7853200e+01   3.8714545e+01  -3.8280727e+00   5.2723545e+02   3.0908436e+01   6.1443909e+02   2.9912145e+01   3.8190000e+02   9.3052727e+00   4.3137091e+02   1.4346691e+01   6.9875636e+02   3.8070400e+01   4.3434273e+02   2.6520764e+01   2.6562273e+02   1.7328364e+01   4.6905727e+02   1.7996327e+01   2.6113818e+02   7.0481673e+01   4.2603182e+02   8.7256364e+00   2.6501818e+02   3.8329455e+01   8.6604273e+02   2.4422945e+01   2.4881273e+02   4.9113455e+00   2.0613091e+02   2.2729953e+02   2.0038182e+02   3.4703636e+00   3.3898091e+02   2.0974255e+01   2.2888273e+02   1.0838473e+01   6.5301273e+02   1.6412618e+01   1.2708091e+02   1.3819353e+02   3.2520364e+02  -2.1026545e+00   1.1213364e+02   2.2122945e+01   2.7631182e+02   8.0451418e+01   9.8312727e+01  -1.3933200e+01   4.1107398e+02   6.6104013e+01   9.4413545e+02  -1.9199273e+00   3.5488000e+02   4.0114182e+00   2.6864545e+02  -4.4898182e+00   3.9372727e+02  -1.4109091e+01   3.1398455e+02   1.7210327e+01   2.1126398e+02   7.3808813e+01   3.9883909e+02   2.6158327e+01   2.3206909e+02   1.2497993e+02   7.4760000e+01   2.3764284e+02   1.8297484e+02   1.5753948e+01   6.9583226e+01   8.0004387e+00   2.2369065e+02  -1.4246542e+01   2.6297161e+02  -3.7845032e+00   8.7005806e+01   1.4397954e+02   2.5689645e+02  -6.8642968e+00   2.5244097e+02   5.3850452e+00   3.0901387e+02   1.7808568e+01   2.4147742e+02  -8.1165806e+00   1.5804032e+02  -1.5622581e+00   2.2361677e+02   4.9654968e+00   1.9704903e+02   2.9199484e+00   3.3712605e+02  -7.7466180e+00   2.8599581e+02  -5.7770839e+00   2.4390742e+02  -1.1911303e+01   1.7577742e+01   1.0700249e+02   1.6142419e+02   2.7177355e+01   1.7095871e+02   9.0728142e+01   3.1946935e+02   5.1127742e+00   2.0382323e+02   1.2215672e+02   9.1975806e+01   2.8172065e+02   3.9726129e+02   1.0540065e+01   2.4925516e+02   1.3602490e+01   3.8229806e+02   6.1825832e+01   3.1808097e+02   1.1972675e+02   4.0729000e+02   7.9380903e+00   2.3173258e+02   1.6403006e+01   3.4659605e+02   9.9785782e+01   3.2288323e+02   6.9991923e+01   3.3262581e+01   2.4252093e+02   3.0309129e+02   2.9011084e+01
   3.2914636e+02   4.1281927e+01   4.9674636e+02   2.7595745e+01   6.7891091e+02   3.5151673e+01   2.6554364e+02   2.7815600e+01   3.5524545e+01   9.7671273e+00   5.5219545e+02   4.7061636e+01   6.1310909e+02   3.4168545e+01   3.1538000e+02   1.2816873e+01   4.5322091e+02   1.6788691e+01   7.7851636e+02   6.6209600e+01   4.4614273e+02   6.9067636e+00   2.6995273e+02  -7.8780364e+00   5.0467727e+02  -9.7532727e+00   2.5365818e+02   7.3030073e+01   4.0270182e+02   4.3792036e+01   2.7954818e+02   3.4547055e+01   7.4938273e+02   2.6615745e+01   2.3561273e+02   3.6877345e+01   2.6432091e+02   1.5816433e+02   1.9295182e+02   8.3547636e+00   3.6332091e+02   7.0770545e+00   2.8721273e+02   8.7920727e+00   6.0059273e+02   8.8662182e+00   1.3389091e+02   1.3931873e+02   2.9063364e+02  -7.7670545e+00   1.3485364e+02   8.4453455e+00   2.3526182e+02   4.2735418e+01   1.1703273e+02   1.2569200e+01   4.0317398e+02   4.5546013e+01   9.7609545e+02  -3.5516727e+01   3.4593000e+02  -1.4942582e+01   3.3764545e+02   9.7501818e+00   6.3224727e+02   1.0139309e+01   2.8670455e+02   2.3962727e+01   2.1807398e+02   5.2114013e+01   4.2322909e+02   8.6371273e+00   2.7740909e+02   8.6442727e+01   6.1910000e+01   2.7662084e+02   1.9878484e+02   2.8779148e+01   5.5253226e+01  -6.3731613e+00   2.3135065e+02   1.0430658e+01   2.5892161e+02   9.2594968e+00   1.9657581e+02   5.0503935e+01   2.1384645e+02  -4.5602968e+00   2.5106097e+02  -5.3145548e+00   2.9377387e+02  -6.4223226e-01   2.8000742e+02  -1.1298981e+01   1.4318032e+02  -1.5043458e+01   2.1389677e+02   9.4530968e+00   1.9819903e+02   3.6379484e+00   4.1421605e+02   3.3261820e+00   2.8308581e+02   1.5457161e+00   2.2038742e+02   1.5970297e+01   1.1957742e+01   1.3988209e+02   1.4747419e+02   7.8813355e+01   1.6776871e+02   1.0850334e+02   3.3384935e+02   2.1023742e+00   1.9549323e+02   9.1723123e+01   9.6645806e+01   2.5734705e+02   4.0930129e+02   2.6006865e+01   2.5339516e+02   1.6031290e+01   3.2786806e+02   9.3750232e+01   3.3242097e+02   1.3005955e+02   4.1501000e+02   1.6420490e+01   2.2045258e+02   2.7535406e+01   3.4112605e+02   1.2055338e+02   3.2760323e+02   8.5004323e+01   2.4592581e+01   2.1254453e+02   3.5571129e+02   1.0801484e+01
   3.1943636e+02   9.6578727e+01   4.8455636e+02   3.3760945e+01   6.1677091e+02   1.4072873e+01   3.0150364e+02   2.8128800e+01   5.1094545e+01   4.9915273e+00   5.9276545e+02   2.8196036e+01   5.4267909e+02   2.9372945e+01   3.0266000e+02   8.9744727e+00   4.4503091e+02   1.6773891e+01   6.8565636e+02   5.5828400e+01   4.5248273e+02  -7.4043636e-01   2.9719273e+02   9.4227636e+00   3.6434727e+02   1.0473127e+01   2.2560818e+02   8.4134073e+01   4.2503182e+02   3.2005636e+01   3.2568818e+02   1.8855855e+01   8.5828273e+02   2.0233745e+01   2.4242273e+02   2.6282545e+01   4.0679091e+02   5.4006727e+01   1.8124182e+02   3.7391564e+01   3.2527091e+02  -9.3589455e+00   3.2602273e+02   1.9672727e+00   5.2411273e+02   2.7834618e+01   1.2170091e+02   1.3043393e+02   2.7525364e+02  -1.0586655e+01   1.0075364e+02  -6.1566545e+00   2.2674182e+02   3.2697018e+01   1.2917273e+02  -8.3120000e+00   4.0717398e+02   4.6086013e+01   9.8356545e+02  -2.5974327e+01   4.2026000e+02  -2.1358982e+01   2.7245545e+02   8.9653818e+00   6.4239727e+02   1.8847309e+01   2.8293455e+02   2.0404327e+01   1.8812398e+02   4.8230013e+01   4.2360909e+02   2.7506727e+01   2.0397909e+02   1.1251713e+02   4.8240000e+01   2.2576444e+02   2.1178484e+02  -1.0790852e+01   6.0583226e+01   2.6804387e+00   2.1583065e+02  -1.0327742e+01   2.6711161e+02   9.8429677e-01   9.6865806e+01   1.1567074e+02   2.6413645e+02   1.5226503e+01   2.5496097e+02  -1.4146555e+01   3.0267387e+02   7.6457677e+00   2.6090742e+02  -8.8109806e+00   1.4494032e+02  -4.9942581e+00   2.2561677e+02  -1.0384503e+01   1.5652903e+02  -4.1184516e+00   4.3731605e+02   2.1528182e+01   2.8213581e+02   1.0531716e+01   2.5023742e+02   2.7302297e+01   2.0007742e+01   1.0575809e+02   1.6390419e+02   8.5928955e+01   1.5919871e+02   1.3142894e+02   3.4798935e+02   2.0021174e+01   1.9930323e+02   8.2088323e+01   1.0368581e+02   2.2578385e+02   3.6873129e+02   7.5324645e+00   2.5249516e+02   5.6332903e+00   3.0405806e+02   6.7655032e+01   2.7375097e+02   1.3808315e+02   3.9591000e+02   4.1378490e+01   1.9807258e+02   1.4475806e+01   2.9307605e+02   1.0767738e+02   3.0784323e+02   8.5295123e+01   1.5122581e+01   1.8673213e+02   3.8951129e+02   1.0387484e+01
   3.4490636e+02   5.1401127e+01   4.3489636e+02   1.5263745e+01   6.1449091e+02   2.7495273e+01   2.8954364e+02   3.9135600e+01   3.9764545e+01  -6.8120727e+00   5.6285545e+02   3.4058836e+01   6.1138909e+02   4.2446145e+01   2.9009000e+02   1.0170073e+01   3.5932091e+02   9.1506909e+00   7.7675636e+02   3.3260400e+01   4.4581273e+02   3.4133164e+01   2.8343273e+02   4.1943564e+01   4.6748727e+02   1.5551927e+01   2.6127818e+02   5.9470473e+01   4.2713182e+02   2.7307636e+01   2.7363818e+02   3.8869855e+01   7.9228273e+02   4.6423745e+01   2.6390273e+02   1.4844145e+01   3.9551091e+02   7.8769127e+01   1.9067182e+02  -1.2228364e+00   3.1970091e+02   1.0226655e+01   2.8669273e+02   1.8543673e+01   5.5843273e+02   3.0769018e+01   1.3599091e+02   1.1906073e+02   2.9225364e+02  -1.5376655e+01   1.2304364e+02  -1.2659855e+01   2.7221182e+02   3.6209418e+01   9.6932727e+01   2.3672000e+00   4.3798398e+02   3.9051213e+01   9.4237545e+02  -1.9912727e-01   3.9883000e+02  -1.0264582e+01   2.3907545e+02   1.1355782e+01   6.3072727e+02   3.8020909e+01   2.9132455e+02   4.6453127e+01   1.8374398e+02   4.4820413e+01   4.0603909e+02   1.3062327e+01   2.2983909e+02   9.3298327e+01   5.1330000e+01   2.1784724e+02   1.8673484e+02   5.0314839e-01   4.7633226e+01  -5.2835613e+00   2.3259065e+02  -2.9618542e+01   2.9116161e+02  -7.9970323e-01   1.5038581e+02   1.0209914e+02   1.8937645e+02  -1.1182697e+01   2.4767097e+02  -4.5233548e+00   3.1725387e+02  -7.5706323e+00   3.0552742e+02   2.1894194e+00   1.2933032e+02   1.0064542e+01   2.6775677e+02   5.0042968e+00   2.0485903e+02  -6.3748516e+00   4.2640605e+02   3.2509820e+00   2.6327581e+02   1.1320516e+01   2.3409742e+02   1.1783497e+01   1.4767742e+01   1.2022729e+02   1.9285419e+02   5.6612955e+01   1.7862871e+02   9.3544542e+01   3.4669935e+02   8.8843742e+00   2.2892323e+02   5.8768723e+01   9.6455806e+01   2.7326225e+02   4.1207129e+02   5.7852645e+00   2.1287516e+02  -3.7271097e+00   3.3195806e+02   4.8373032e+01   3.3084097e+02   1.1361595e+02   4.2243000e+02   1.4156890e+01   1.9535258e+02   1.3073406e+01   2.9583605e+02   8.8456582e+01   3.3560323e+02   6.4974323e+01   2.4212581e+01   2.3086493e+02   3.4747129e+02   1.1600684e+01
[truncated: 2,915,881 more chars]
