# Supplementary material for: Specific structural elements of the T-box riboswitch drive the two-step binding of the tRNA ligand
Source: eLife. 2018 Sep 25;7:e39518. doi: 10.7554/eLife.39518 (PMC6197855; doi:10.7554/eLife.39518)
Supplement: Figure 6—source data 3. [file elife-39518-fig6-data3.zip › Repeat3.txt]

   1.0000000e+00   1.0000000e+00   6.0000000e+00   6.0000000e+00   1.3000000e+01   1.3000000e+01   2.2000000e+01   2.2000000e+01   3.0000000e+01   3.0000000e+01   6.4000000e+01   6.4000000e+01   6.6000000e+01   6.6000000e+01   6.7000000e+01   6.7000000e+01   7.0000000e+01   7.0000000e+01   7.3000000e+01   7.3000000e+01   9.1000000e+01   9.1000000e+01   9.2000000e+01   9.2000000e+01   1.0100000e+02   1.0100000e+02   1.0300000e+02   1.0300000e+02   1.0600000e+02   1.0600000e+02   1.0800000e+02   1.0800000e+02   1.3100000e+02   1.3100000e+02   1.3400000e+02   1.3400000e+02   1.4600000e+02   1.4600000e+02   1.6000000e+02   1.6000000e+02   1.7200000e+02   1.7200000e+02   1.7800000e+02   1.7800000e+02   1.8000000e+02   1.8000000e+02   1.8200000e+02   1.8200000e+02   1.8700000e+02   1.8700000e+02   1.9300000e+02   1.9300000e+02   1.9600000e+02   1.9600000e+02   2.0300000e+02   2.0300000e+02   2.0400000e+02   2.0400000e+02   2.1800000e+02   2.1800000e+02   2.2000000e+02   2.2000000e+02   2.2300000e+02   2.2300000e+02   2.2500000e+02   2.2500000e+02   2.3100000e+02   2.3100000e+02   2.3500000e+02   2.3500000e+02   2.3800000e+02   2.3800000e+02   2.5400000e+02   2.5400000e+02   2.6400000e+02   2.6400000e+02   2.9200000e+02   2.9200000e+02   2.9300000e+02   2.9300000e+02   3.0100000e+02   3.0100000e+02   3.0300000e+02   3.0300000e+02   3.1000000e+02   3.1000000e+02   3.1600000e+02   3.1600000e+02   3.2400000e+02   3.2400000e+02   3.3200000e+02   3.3200000e+02   3.3700000e+02   3.3700000e+02   3.3800000e+02   3.3800000e+02   3.4500000e+02   3.4500000e+02   3.6300000e+02   3.6300000e+02   3.7000000e+02   3.7000000e+02   3.7700000e+02   3.7700000e+02   3.7800000e+02   3.7800000e+02   3.8100000e+02   3.8100000e+02   3.8400000e+02   3.8400000e+02   3.8600000e+02   3.8600000e+02   3.8900000e+02   3.8900000e+02   4.1100000e+02   4.1100000e+02   4.1200000e+02   4.1200000e+02   4.2900000e+02   4.2900000e+02   4.3000000e+02   4.3000000e+02   4.6800000e+02   4.6800000e+02   4.7400000e+02   4.7400000e+02   4.7900000e+02   4.7900000e+02   5.1000000e+02   5.1000000e+02   5.1400000e+02   5.1400000e+02
   2.3189091e+02   1.5596964e+02   3.6866727e+02   2.6484364e+00   5.9855455e+02  -1.5475273e+01   3.8489273e+02   1.1032131e+02   5.7894273e+02   4.5537309e+01   6.0607636e+02   1.9011164e+01   2.6826545e+02  -1.4870327e+01   4.2466182e+02   5.0796364e-01   2.0270182e+02   3.2834764e+01   4.2490727e+02  -1.3366218e+01   2.2822455e+02   1.8340658e+02   4.2663182e+02   6.7890364e+01   3.5570545e+02   1.0686993e+02   3.8489909e+02   1.3359891e+01   2.2703455e+02   1.8857724e+02   4.2084727e+02   3.3028582e+01   1.0540191e+03   2.7449382e+01   4.6098273e+02  -3.4766800e+01   9.8571818e+01   3.8812153e+02   5.6122091e+02   1.7554145e+01   2.3899273e+02  -4.3621455e+00   3.8806455e+02   3.9903927e+01   6.3669545e+02  -4.8974545e+00   2.9373455e+02  -1.8696727e+00   3.4686455e+02   2.7447273e-01   2.4999182e+02   5.0110655e+01   2.1944545e+02  -4.7907455e+01   1.8403182e+02   2.7756018e+02   2.5373455e+02   5.5123636e-01   3.6661091e+02   6.2356582e+01   4.4226000e+02   1.1205564e+01   7.1430818e+02   2.4083527e+01   4.8411364e+02   3.1601636e+02   2.8804455e+02   1.4230073e+01   2.8695091e+02  -1.5352436e+01   5.1299273e+02   3.2865127e+01   4.4965545e+02  -5.3588000e+00   6.4691636e+02  -2.2178545e+00   5.6952364e+02  -7.8882545e+00   3.0425455e+02   4.7465091e+01   4.8682545e+02   1.8297600e+01   2.4840091e+02   2.3085611e+02   6.0287273e+02  -3.3098182e+00   2.7611091e+02   4.1564764e+01   4.7973364e+02   3.4089491e+01   4.1780364e+02   4.5765709e+01   7.2224273e+02   7.2778545e+00   3.7233909e+02   2.7553105e+02   2.7185909e+02   9.9200364e+01   5.7594455e+02   5.9817091e+00   3.9311364e+02  -3.5850909e+01   3.1325909e+02   1.8267455e+01   4.8302727e+01   2.7405124e+02   5.3155636e+02   2.4002764e+01   7.9879545e+02   3.7527273e+01   3.0752909e+02   7.7297547e-02   4.0503455e+02   8.4763273e+00   5.0011545e+02   1.6217127e+01   5.7719909e+02   3.8503698e+01   2.9805364e+02   9.1794800e+01   2.9855455e+02   3.3048109e+02   3.2219909e+02  -1.9763025e+00   3.2518727e+02   2.8482138e+02   2.0743000e+02   3.6974691e+01   3.1809545e+02   1.8523418e+02   2.6209727e+02   1.9895676e+02
   2.5300091e+02   7.1620836e+01   3.3377727e+02   1.8329636e+01   5.0800455e+02  -1.3121273e+01   3.9155273e+02   9.7008509e+01   5.0138273e+02   6.3852109e+01   5.0018636e+02   1.5262364e+01   3.4192545e+02  -4.8731273e+00   4.6221182e+02  -5.2660364e+00   2.7893182e+02   2.2863636e+00   3.0357727e+02  -2.1329818e+01   2.1389455e+02   2.2222298e+02   1.8608182e+02   5.0746436e+02   4.4481545e+02   6.5521127e+01   3.7000909e+02   1.9881091e+01   9.5804545e+01   3.8762564e+02   6.2684727e+02   2.7998582e+01   1.0960191e+03   3.6529382e+01   4.8820273e+02  -1.7164400e+01   7.5801818e+01   4.0917313e+02   5.9756091e+02  -8.9030545e+00   2.8654273e+02   1.4503855e+01   4.2617455e+02  -1.3364873e+01   6.8636545e+02  -3.1651055e+01   3.1218455e+02  -1.7465673e+01   3.8764455e+02   1.5232073e+01   2.4566182e+02   6.8457055e+01   2.2455545e+02  -5.4262545e+00   1.1703182e+02   1.7036018e+02   2.8829455e+02  -4.8993564e+01   2.6006091e+02   9.8990582e+01   5.2248000e+02   1.5227964e+01   7.5852818e+02   2.5775927e+01   4.8166364e+02   2.6421236e+02   2.5137455e+02   1.6367273e-01   3.1584091e+02   1.2676364e+01   4.7621273e+02  -2.9632473e+01   5.5676545e+02   6.6742400e+01   7.3791636e+02  -2.3937855e+01   5.6386364e+02  -1.6205455e+01   3.1558455e+02   6.3778691e+01   5.0627545e+02   6.7416000e+00   2.0129091e+02   2.7106491e+02   4.7864273e+02  -1.0151418e+01   1.7244091e+02   4.5748364e+01   4.5918364e+02   5.1843491e+01   4.6236364e+02   6.9809091e+00   7.0768273e+02  -2.1073455e+00   4.6233909e+02   1.8699105e+02   2.3174909e+02   9.2519164e+01   5.2216455e+02   1.6394109e+01   4.1333364e+02  -2.9028509e+01   3.1170909e+02   7.1621455e+01   5.9412727e+01   3.6661244e+02   5.4599636e+02   3.8177564e+01   7.0846545e+02   6.1533673e+01   3.1719909e+02  -1.8916302e+01   4.3814455e+02   3.7387527e+01   5.6044545e+02   2.6270727e+01   6.6141909e+02   6.4766098e+01   2.9138364e+02   1.1643840e+02   3.5643455e+02   3.6147069e+02   3.0819909e+02   2.0803698e+01   2.9573727e+02   2.5250738e+02   3.6877000e+02   3.9287491e+01   2.2343545e+02   2.0758698e+02   4.1420727e+02   1.8801796e+02
   2.2455091e+02   6.9336836e+01   3.5399727e+02  -1.1287964e+01   4.9488455e+02   3.6983273e+00   4.0244273e+02   8.5697309e+01   2.6905273e+02   3.1878509e+01   4.9941636e+02   3.5983964e+01   2.9859545e+02  -2.9567273e+00   4.3821182e+02   2.2653964e+01   1.6537182e+02   8.0411636e+00   4.8123727e+02   2.5797382e+01   2.4700455e+02   2.7657418e+02   5.3663182e+02   1.0642036e+02   4.5392545e+02   8.0122327e+01   3.5367909e+02   1.5187491e+01   1.0769455e+02   4.4556444e+02   4.8562727e+02   7.5846182e+01   1.1072391e+03   6.1301782e+01   5.1031273e+02  -2.5043200e+01   1.0046182e+02   3.4097033e+02   5.7922091e+02  -1.1215855e+01   1.6476273e+02  -1.6437455e+00   4.9650455e+02   4.3448727e+01   7.3013545e+02  -1.3042655e+01   3.6262455e+02  -9.6108727e+00   3.7809455e+02   2.9960727e+00   2.1754182e+02   7.6706655e+01   2.2988545e+02  -1.9082655e+01   1.7458182e+02   2.0909618e+02   2.9140455e+02  -5.5723636e+00   2.3628091e+02   7.3672982e+01   4.8071000e+02  -7.0904364e+00   7.2218818e+02   1.9793127e+01   4.8333364e+02   3.4752876e+02   2.4848455e+02   4.2394873e+01   2.2039091e+02   1.3082364e+01   4.7376273e+02  -2.3264727e+00   4.5443545e+02   6.3688000e+00   8.2169636e+02  -2.2310255e+01   4.2786364e+02   3.2894545e+01   3.0647455e+02   1.1762749e+02   3.5471545e+02  -3.5836000e+00   2.3407091e+02   2.5122251e+02   4.8531273e+02  -9.4650182e+00   5.5300091e+02   5.7533564e+01   4.6062364e+02   6.2618291e+01   4.4803364e+02   3.2567309e+01   7.6168273e+02   3.0462655e+01   4.6411909e+02   1.1529865e+02   2.4574909e+02   9.5739164e+01   5.4249455e+02   1.0547709e+01   1.0925536e+03  -4.0136109e+01   3.3303909e+02   2.8135055e+01   5.4192727e+01   3.9069004e+02   5.4044636e+02   4.5731564e+01   7.9468545e+02   3.5196073e+01   3.4397909e+02  -5.4987025e+00   4.7414455e+02   2.8167527e+01   5.1188545e+02   1.3605527e+01   8.1775909e+02   5.2588975e+00   3.0583364e+02   1.3750240e+02   3.6768455e+02   3.0995069e+02   3.2964909e+02   1.1647698e+01   2.1484727e+02   2.5775858e+02   1.4466000e+02   4.2162909e+00   2.3721545e+02   2.1159458e+02   2.6565727e+02   1.8156196e+02
   1.8800091e+02   9.7260836e+01   3.1488727e+02   1.6170836e+01   2.5988455e+02   3.5278327e+01   3.9411273e+02   1.1647371e+02   3.2083273e+02   6.2516109e+01   4.9363636e+02   1.3116364e+01   3.3048545e+02   2.9272073e+01   4.2843182e+02  -1.1793636e+01   1.6948182e+02   8.6023636e+00   4.6612727e+02   1.2261818e+00   2.5077455e+02   2.0493258e+02   4.2330182e+02   1.0770676e+02   4.0459545e+02   1.2050873e+02   3.4033909e+02   1.7254691e+01   1.1280455e+02   5.0337564e+02   3.3240727e+02   3.6323782e+01   9.7423909e+02   2.3381782e+01   4.7375273e+02   4.6211600e+01   8.4911818e+01   4.1166433e+02   5.5000091e+02   3.3901745e+01   2.0510273e+02  -7.4309455e+00   4.2972455e+02   4.7681127e+01   7.5647545e+02  -4.7985455e-01   4.1395455e+02   1.4282727e+01   3.2231455e+02  -1.3871527e+01   2.3388182e+02   8.1729455e+01   1.9655545e+02  -1.4746255e+01   1.3470182e+02   1.7694658e+02   1.8873455e+02  -9.4687636e+00   1.9861091e+02   1.0346658e+02   4.8648000e+02   1.9337964e+01   7.0196818e+02   3.7190727e+01   5.0022364e+02   3.4328756e+02   2.4459455e+02   5.9816073e+01   3.1961091e+02   1.0924764e+01   4.7532273e+02   5.9987273e+00   5.0465545e+02   1.2801200e+01   6.3636636e+02  -1.7038545e+00   4.5708364e+02   3.7226945e+01   3.0680455e+02   7.0601091e+01   3.4505545e+02   6.7492000e+00   2.4496091e+02   2.7624131e+02   5.0064273e+02   3.0978582e+01   6.6100091e+02   1.1443564e+01   3.0496364e+02   7.7071091e+01   4.4558364e+02   4.9933091e+00   7.7435273e+02   5.1090545e+00   5.4200909e+02   1.0339745e+02   2.9174909e+02   1.1849916e+02   5.1594455e+02   5.0671709e+01   4.4566364e+02  -2.5614909e+01   3.5503909e+02   3.4265055e+01   3.2286273e+02   2.1742644e+02   5.5544636e+02   4.4531564e+01   5.9646545e+02   2.5603673e+01   3.1319909e+02  -4.9926302e+01   4.7169455e+02   6.1435273e+00   4.6766545e+02   3.4143127e+01   6.9841909e+02   3.7476098e+01   2.8760364e+02   1.0174080e+02   3.5318455e+02   3.2373069e+02   3.5264909e+02   4.1807698e+01   2.8173727e+02   2.2729738e+02   2.7043000e+02   2.3154691e+01   1.7143545e+02   2.2785698e+02   1.7932727e+02   3.8880836e+02
   2.9055091e+02   1.2294684e+02   3.8288727e+02  -9.8191636e+00   6.3877455e+02   2.3527127e+01   4.7555273e+02   8.6728509e+01   3.0905273e+02   4.9238509e+01   5.5063636e+02   3.0556364e+01   2.5415545e+02   1.4928473e+01   4.3277182e+02   6.6391636e+00   1.3770182e+02   1.9247636e+00   4.6501727e+02  -1.0465018e+01   2.8655455e+02   2.1485018e+02   3.6152182e+02   9.8649164e+01   4.9459545e+02   9.9868727e+01   3.1233909e+02   3.3164691e+01   1.2214455e+02   4.5451844e+02   5.2751727e+02   2.9384982e+01   9.7490909e+02   1.2778182e+01   4.0331273e+02  -7.2632000e+00   8.2691818e+01   4.3073193e+02   5.9033091e+02   1.9225345e+01   2.5721273e+02  -2.2597455e+00   4.7983455e+02   4.0452327e+01   7.1269545e+02  -2.8527455e+01   4.3762455e+02   1.3499127e+01   3.6253455e+02   1.8570873e+01   2.5688182e+02   7.0009455e+01   2.5422545e+02   1.0200145e+01   1.3370182e+02   1.2847658e+02   2.6573455e+02  -1.5628764e+01   2.9695091e+02   1.2703938e+02   4.9148000e+02   3.1579636e+00   9.2441818e+02   5.4724727e+01   4.5289364e+02   3.0785396e+02   3.6615455e+02   3.1651273e+01   3.0328091e+02  -1.2088364e+00   6.2699273e+02  -1.2024873e+01   4.9787545e+02   1.7453600e+01   5.6558636e+02   4.3985455e+00   4.7319364e+02   1.0488145e+01   3.1614455e+02   7.8963891e+01   3.7349545e+02  -4.3060000e+00   1.9363091e+02   2.5579771e+02   3.6064273e+02   2.1848582e+01   7.1544091e+02   5.4538364e+01   4.1762364e+02   8.6388291e+01   4.7880364e+02   1.3885709e+01   6.6991273e+02   3.0914255e+01   4.6167909e+02   1.1793385e+02   2.5885909e+02   1.1257036e+02   5.4271455e+02   7.3101091e+00   9.5688364e+02  -1.3842509e+01   3.4536909e+02   6.2258655e+01   5.0441273e+02   7.3424364e+00   6.1199636e+02   3.5677564e+01   6.8168545e+02   3.2006073e+01   3.4475909e+02  -1.7011102e+01   4.0358455e+02   1.6152327e+01   3.6622545e+02   2.9808327e+01   5.3552909e+02   4.0617298e+01   2.9583364e+02   1.0063240e+02   3.4443455e+02   3.1756069e+02   3.1097909e+02  -3.9687025e+00   2.4384727e+02   2.2210858e+02   3.1710000e+02   5.8971091e+01   1.9076545e+02   2.7931058e+02   2.8209727e+02   2.0513676e+02
   2.7755091e+02   9.7986836e+01   3.3733727e+02  -1.1845164e+01   6.3911455e+02   2.0159927e+01   3.9811273e+02   1.0159371e+02   2.5316273e+02   5.0819709e+01   5.5218636e+02   7.9823636e+00   2.8215545e+02   6.4684727e+00   4.9721182e+02   2.9043964e+01   1.8526182e+02   2.4779964e+01   3.7335727e+02   4.2778182e-01   2.3000455e+02   2.1382418e+02   4.5697182e+02   1.0024316e+02   4.1970545e+02   8.8969927e+01   3.3822909e+02   2.2873491e+01   1.3014455e+02   3.1709844e+02   3.3740727e+02   9.1263782e+01   9.3457909e+02   3.1444582e+01   5.3253273e+02  -6.2708000e+00   1.0313182e+02   4.5364673e+02   4.8533091e+02   1.2625345e+01   2.2165273e+02   1.7465055e+01   4.1328455e+02   4.3886327e+01   6.3947545e+02   2.1440145e+01   4.2518455e+02  -6.1567273e-01   4.3642455e+02  -5.3403273e+00   2.2621182e+02   7.5903055e+01   2.3710545e+02  -3.7770255e+01   1.2458182e+02   1.5653618e+02   2.5984455e+02  -2.0475636e+00   2.4873091e+02   6.6116982e+01   4.7837000e+02  -2.1793236e+01   7.2807818e+02   2.8981927e+01   1.4866364e+02   2.7996236e+02   3.2426455e+02   1.9552473e+01   3.0884091e+02   1.2006364e+01   4.5276273e+02  -1.3164727e+00   4.0998545e+02   2.1264800e+01   6.4469636e+02   7.3974545e-01   4.3530364e+02   4.4969345e+01   3.2614455e+02   3.6163891e+01   3.6871545e+02   3.6076400e+01   2.1163091e+02   1.8201771e+02   5.2420273e+02  -8.7962182e+00   6.4355091e+02   5.5399564e+01   4.6329364e+02   6.1404691e+01   3.8480364e+02   1.1625709e+01   5.8968273e+02   2.6882655e+01   3.3700909e+02   2.4223745e+02   2.5430909e+02   1.0160436e+02   5.2716455e+02   4.2334109e+01   4.4555364e+02   1.4503891e+01   3.3547909e+02   5.6379855e+01   4.9763273e+02   6.3348364e+00   5.2688636e+02   4.1156364e+01   7.7835545e+02   1.9424727e+00   3.1975909e+02  -3.8231102e+01   4.3814455e+02  -5.8424727e+00   4.5822545e+02   1.4898327e+01   4.9786909e+02   3.9520098e+01   3.8227364e+02   1.2349720e+02   3.3318455e+02   3.0446069e+02   3.0675909e+02   2.4588898e+01   2.5729727e+02   2.8503258e+02   2.4977000e+02   4.8697491e+01   1.8043545e+02   1.7636698e+02   2.6820727e+02   1.9724796e+02
   2.5122091e+02   8.2203236e+01   3.7988727e+02   2.3420836e+01   4.9877455e+02   1.1167127e+01   4.7678273e+02   1.2541011e+02   4.9694273e+02   3.0427309e+01   5.1907636e+02   8.9711636e+00   3.4626545e+02  -2.9903273e+00   4.4354182e+02  -9.8824364e+00   1.9504182e+02   3.1175636e+00   5.0957727e+02   7.5018182e-01   2.2211455e+02   2.0256538e+02   4.2541182e+02   1.2420796e+02   3.9903545e+02   8.5403527e+01   3.3156909e+02   2.0956291e+01   1.2747455e+02   3.4109204e+02   4.2484727e+02   7.7038582e+01   6.5290909e+02   7.4281818e+00   4.7475273e+02   4.9116000e+00   9.6461818e+01   3.2129033e+02   4.8878091e+02   3.5349345e+01   2.5387273e+02   2.4227455e+01   5.6206455e+02   1.7763927e+01   7.0669545e+02  -1.1167455e+01   4.1584455e+02   3.2361527e+01   3.9875455e+02  -1.5106727e+01   2.6410182e+02   7.5981855e+01   2.4110545e+02   1.9249745e+01   9.3811818e+01   1.7388778e+02   2.7784455e+02  -3.9937564e+01   2.0261091e+02   7.1926582e+01   4.7626000e+02   2.7925564e+01   6.1418818e+02   2.9653127e+01   1.5477364e+02   2.7714356e+02   3.7204455e+02   1.6200727e+00   2.0895091e+02   3.6337564e+01   4.5076273e+02  -2.2664727e+00   4.9654545e+02  -2.4660000e+01   7.7013636e+02  -1.2405455e+01   4.4119364e+02   1.1938145e+01   2.9969455e+02   2.6389891e+01   3.9716545e+02   1.4800400e+01   2.0985091e+02   2.3394011e+02   4.8920273e+02   4.1893782e+01   5.3689091e+02  -5.4076364e+00   4.0851364e+02   9.5227091e+01   4.5714364e+02   8.2885091e+00   6.8068273e+02  -1.0727345e+01   2.6322909e+02   3.8047985e+02   2.8063909e+02   5.8717964e+01   5.5105455e+02   9.7290909e-01   4.8722364e+02  -4.5997091e+00   3.3059909e+02   6.6880255e+01   5.5952273e+02   1.7153636e+01   1.0255636e+02   4.3232276e+02   7.4135545e+02   3.8462473e+01   3.4864909e+02  -1.4322302e+01   4.0858455e+02   3.6862327e+01   5.0988545e+02   1.5315527e+01   6.3497909e+02   2.7221298e+01   3.9271364e+02   1.2811200e+02   3.7843455e+02   3.2571069e+02   3.5864909e+02   3.5987698e+01   2.3140727e+02   2.9288378e+02   2.7655000e+02   4.1555091e+01   1.9854545e+02   1.2846818e+02   2.4620727e+02   1.7434796e+02
   2.8078091e+02   1.1250844e+02   3.6066727e+02   1.1848436e+01   7.0744455e+02   3.0363527e+01   3.9000273e+02   8.9802509e+01   4.7716273e+02   2.8559709e+01   5.2518636e+02  -4.6276364e+00   3.0337545e+02  -1.0559127e+01   4.6732182e+02   1.1765164e+01   1.8970182e+02  -6.5752364e+00   3.7201727e+02   1.2534982e+01   2.5889455e+02   2.2962298e+02   5.3363182e+02   1.2522036e+02   4.4426545e+02   7.0115127e+01   3.6222909e+02   1.3283491e+01   1.0625455e+02   5.3089964e+02   3.1251727e+02   4.1144982e+01   6.0179909e+02   3.9286982e+01   3.8442273e+02  -2.2422000e+01   8.3351818e+01   4.3300913e+02   4.6789091e+02  -9.9794545e+00   2.7332273e+02   1.7561455e+01   5.0606455e+02   1.6133927e+01   7.2736545e+02   1.1958945e+01   4.0762455e+02   3.0569127e+01   3.9231455e+02  -9.7015273e+00   2.6077182e+02   6.2578255e+01   2.8355545e+02   2.4183745e+01   1.8614182e+02   1.6794138e+02   2.1751455e+02  -1.4331164e+01   2.8739091e+02   7.4694182e+01   4.7582000e+02  -4.2592364e+00   6.5330818e+02   5.9743527e+01   1.8689364e+02   3.6835396e+02   3.1559455e+02   2.9356073e+01   3.0439091e+02   2.6922364e+01   5.7088273e+02  -9.6072727e-02   5.0754545e+02   2.1350000e+01   7.4325636e+02   2.0404945e+01   4.7652364e+02   1.1221745e+01   3.1969455e+02   3.9339891e+01   3.2482545e+02   1.9276000e+00   2.0496091e+02   2.8177131e+02   3.4020273e+02  -9.4062182e+00   3.7555091e+02   6.1695636e+00   4.4729364e+02   9.7124691e+01   4.1614364e+02   6.7850909e-01   6.9557273e+02   4.8081455e+01   4.2333909e+02   2.1667105e+02   2.5552909e+02   7.2616764e+01   5.2005455e+02   5.6902909e+01   5.1899364e+02  -3.6811309e+01   3.0070909e+02   7.4941455e+01   4.5774273e+02   5.2960364e+00   1.2966636e+02   3.1770396e+02   9.2824545e+02   1.6511273e+01   3.0541909e+02  -3.3039025e+00   4.9180455e+02   3.0864727e+01   3.9566545e+02   1.3343127e+01   5.7375909e+02   2.8668898e+01   3.2471364e+02   8.0992000e+01   3.3718455e+02   3.7089069e+02   2.9652909e+02   1.7077298e+01   2.9118727e+02   1.5510138e+02   3.3043000e+02   6.7946909e+00   1.9687545e+02   2.1860178e+02   2.7287727e+02   1.8887436e+02
   2.6922091e+02   1.0121324e+02   3.7366727e+02  -3.9715636e+00   5.4811455e+02   1.2669927e+01   4.4111273e+02   1.3826371e+02   3.0771273e+02   4.5565709e+01   4.8341636e+02   8.1539636e+00   3.0581545e+02   2.1015673e+01   4.2532182e+02  -1.4204836e+01   1.1959182e+02   2.1593564e+01   3.3046727e+02   1.5189818e+00   2.3677455e+02   1.6405258e+02   4.3041182e+02   1.8625796e+02   4.4159545e+02   1.1010873e+02   3.3156909e+02   2.5186291e+01   9.4694545e+01   4.0549444e+02   3.0073727e+02   5.2747382e+01   6.5312909e+02   1.6630582e+01   3.9709273e+02   4.5440000e-01   1.0980182e+02   3.5456313e+02   4.3656091e+02   1.8636945e+01   2.0865273e+02   6.6250545e+00   4.8461455e+02   2.1069927e+01   6.7680545e+02  -3.7546255e+01   3.9818455e+02   1.4544327e+01   3.8986455e+02  -3.2755273e+00   2.4043182e+02   1.1132545e+02   2.7510545e+02   3.5189745e+01   1.5503182e+02   1.4666018e+02   2.3973455e+02  -6.8328764e+01   2.2761091e+02   2.8696582e+01   4.5815000e+02   2.3743636e+00   6.1730818e+02   3.7513527e+01   1.4244364e+02   3.1134996e+02   2.4848455e+02   2.3834873e+01   2.4484091e+02  -3.0936364e+00   5.0465273e+02   2.1652327e+01   4.6121545e+02   1.3276400e+01   8.4869636e+02  -1.9250255e+01   5.3597364e+02   5.9245745e+01   2.8325455e+02   7.4595091e+01   3.0660545e+02   6.4952000e+00   2.2774091e+02   2.3228891e+02   2.9653273e+02  -2.2582618e+01   6.1222091e+02   2.7125964e+01   4.1173364e+02   1.0018949e+02   4.4180364e+02   2.6515709e+01   7.4391273e+02   3.9994255e+01   5.8345909e+02   1.6341145e+02   2.4685909e+02   1.3798036e+02   5.3727455e+02   4.0855309e+01   4.3077364e+02  -1.8193709e+01   2.9803909e+02   4.0485055e+01   4.9808273e+02   2.9588364e+00   1.3033636e+02   5.1965036e+02   8.2024545e+02   4.3811273e+01   2.9452909e+02   6.4572975e+00   4.6991455e+02   4.0395927e+01   5.0477545e+02  -2.5495673e+01   4.7697909e+02   2.0081298e+01   3.1349364e+02   9.3779600e+01   3.5080455e+02   3.5955109e+02   3.5775909e+02   3.5508898e+01   2.2140727e+02   1.9601378e+02   2.0143000e+02   8.8946909e+00   2.6709545e+02   1.6831418e+02   2.9343727e+02   1.8667956e+02
   2.5211091e+02   1.7158204e+02   3.6444727e+02   1.9206036e+01   5.1088455e+02   1.1308327e+01   4.2378273e+02   8.5100109e+01   5.3538273e+02   2.0352109e+01   5.7107636e+02   1.7251164e+01   3.1670545e+02   8.1444727e+00   4.8177182e+02  -6.6108364e+00   2.1693182e+02   2.3806364e+01   4.1923727e+02   9.7573818e+00   2.7489455e+02   2.1345298e+02   6.7363182e+02   1.0380036e+02   4.1759545e+02   8.2028727e+01   2.9378909e+02   2.1208691e+01   7.8804545e+01   3.9232564e+02   3.1117727e+02   7.6022182e+01   6.3646909e+02   2.8183382e+01   4.1375273e+02   2.1341600e+01   6.6801818e+01   3.6011313e+02   4.2945091e+02  -1.6674255e+01   2.7365273e+02   2.7425055e+01   5.1772455e+02   1.2421127e+01   6.9080545e+02  -1.5562545e+00   3.7684455e+02   1.5361527e+01   4.6009455e+02  -9.7839273e+00   2.0743182e+02   1.1418545e+02   2.2466545e+02  -6.7750545e+00   7.7141818e+01   1.8378138e+02   2.3107455e+02  -1.8195964e+01   3.1817091e+02   1.0834178e+02   4.6393000e+02  -2.8638036e+01   6.6285818e+02   5.0895273e+00   1.7344364e+02   2.5975996e+02   3.1748455e+02   5.1094873e+01   3.0295091e+02  -1.7962436e+01   5.0699273e+02  -2.3534873e+01   4.3232545e+02   2.4587600e+01   7.5269636e+02  -3.4602545e+00   3.6930364e+02   2.9249345e+01   3.4925455e+02   4.0755091e+01   3.4427545e+02   7.9216000e+00   2.3029091e+02   2.2319491e+02   4.8842273e+02   3.0661818e+00   6.1478091e+02   5.7471164e+01   5.3307364e+02   1.2182229e+02   4.4658364e+02  -9.4266909e+00   8.2902273e+02  -2.7045455e+00   5.0256909e+02   1.2588265e+02   2.4763909e+02   9.8027964e+01   6.0227455e+02   7.8215309e+01   4.6177364e+02  -2.3563709e+01   3.2214909e+02   5.2116255e+01   4.7241273e+02   2.2122436e+01   1.4066636e+02   1.7216396e+02   7.4602545e+02   4.3858873e+01   3.1019909e+02  -2.2136302e+01   4.7391455e+02   9.0759273e+00   4.8611545e+02   2.4217127e+01   4.7864909e+02   4.8277698e+01   2.8716364e+02   9.9556000e+01   3.4118455e+02   3.0194069e+02   3.9764909e+02   2.9867698e+01   3.1518727e+02   2.1895138e+02   3.2032000e+02  -1.3946509e+01   1.7265545e+02   1.3720938e+02   4.3676727e+02   5.2653164e+01
   2.8155091e+02   1.2011684e+02   3.3244727e+02  -1.5013964e+01   3.7022455e+02   4.6711273e+00   4.4533273e+02   7.2266109e+01   2.7671273e+02   6.8375709e+01   5.4985636e+02  -8.9412364e+00   3.2581545e+02  -1.7244327e+01   4.7221182e+02   3.9339636e+00   1.7482182e+02   6.1751636e+00   4.6501727e+02  -1.5245018e+01   2.5922455e+02   1.8037658e+02   4.2997182e+02   1.3029316e+02   3.2448545e+02   1.3025753e+02   3.2233909e+02  -1.1855309e+01   1.3314455e+02   4.2652844e+02   3.5451727e+02   4.4444982e+01   6.5201909e+02   8.1499382e+01   4.9853273e+02  -2.6550800e+01   8.5021818e+01   3.8987553e+02   3.9611091e+02   4.0322945e+01   4.2399273e+02   2.8837855e+01   5.7239455e+02   1.1937527e+01   6.8625545e+02  -2.1642255e+01   5.0107455e+02  -4.4568727e+00   4.2720455e+02  -1.1527273e+00   2.7154182e+02   8.2386655e+01   2.0555545e+02  -1.3625455e-01   1.0536182e+02   1.4863378e+02   2.5962455e+02  -3.4919964e+01   3.1150091e+02   8.4985382e+01   4.3582000e+02  -5.4992364e+00   7.3230818e+02   1.6423527e+01   1.5400364e+02   3.2731516e+02   3.8393455e+02   3.6668873e+01   3.3028091e+02   3.0401164e+01   5.8521273e+02   2.0317527e+01   5.5387545e+02   1.4753600e+01   6.1180636e+02  -2.2519055e+01   4.2219364e+02   4.5568145e+01   1.7769455e+02   1.2825989e+02   3.5249545e+02  -2.7626000e+01   2.2485091e+02   2.3396011e+02   4.9131273e+02   1.0834982e+01   6.7978091e+02   4.4501164e+01   5.1429364e+02   9.8204691e+01   4.6392364e+02   3.5406109e+01   6.3924273e+02   3.6367855e+01   5.0822909e+02   1.0809985e+02   2.2041909e+02   5.9765564e+01   5.8549455e+02   6.5667709e+01   4.2822364e+02   1.2302909e+00   3.0603909e+02   6.3075055e+01   4.9997273e+02   3.4587636e+01   1.0711636e+02   2.4962796e+02   7.7813545e+02   3.8070073e+01   2.9975909e+02  -4.8071102e+01   5.3091455e+02   6.6259273e+00   4.6877545e+02   3.0604327e+01   6.7564909e+02   4.3857698e+01   2.5283364e+02   1.0185240e+02   3.5530455e+02   3.0781109e+02   2.6819909e+02   2.3223698e+01   2.2506727e+02   2.1350098e+02   2.3788000e+02   5.3086909e+00   9.8325455e+01   1.6859578e+02   4.3643727e+02   3.9789564e+01
   2.8767091e+02   5.2177236e+01   3.7244727e+02   1.8676036e+01   6.6611455e+02   3.9669927e+01   4.4378273e+02   1.1127011e+02   2.9594273e+02   4.1507309e+01   6.0574636e+02   3.0477564e+01   2.5570545e+02   1.2804473e+01   5.0743182e+02   1.8776364e+01   1.3648182e+02  -2.3647636e+01   4.0512727e+02   1.1436182e+01   1.9233455e+02   2.1016778e+02   3.7152182e+02   1.3851916e+02   3.7970545e+02   1.2194993e+02   3.4500909e+02   3.4410909e+00   6.8584545e+01   3.8602324e+02   3.7584727e+02   7.0078582e+01   6.5579909e+02   6.4169818e+00   4.4364273e+02   9.6204000e+00   7.2911818e+01   3.9006433e+02   3.6400091e+02   1.1117455e+00   3.8343273e+02   7.9726545e+00   5.4250455e+02   8.1087273e+00   7.2202545e+02  -1.3503855e+01   3.2129455e+02   4.1365527e+01   4.5020455e+02  -2.4427273e+00   2.6777182e+02   6.0358255e+01   2.9999545e+02   3.0885455e+00   1.2558182e+02   2.0756618e+02   2.4684455e+02  -3.9897564e+01   3.0450091e+02   6.8655382e+01   4.3293000e+02   2.7171964e+01   6.9896818e+02   3.5760727e+01   1.7755364e+02   3.1210116e+02   2.6181455e+02   6.2184727e+00   3.3228091e+02   4.1131164e+01   5.3799273e+02  -1.2904873e+01   4.6332545e+02   8.3276000e+00   7.3969636e+02  -1.2200255e+01   4.9263364e+02   1.4932945e+01   2.7625455e+02   7.0265091e+01   3.2527545e+02  -2.4888400e+01   2.3240091e+02   2.5746611e+02   3.4842273e+02   2.6596182e+01   4.9889091e+02   5.6742364e+01   4.3462364e+02   7.4358291e+01   4.5058364e+02   5.4143309e+01   6.9268273e+02   2.1982655e+01   7.0478909e+02   1.4559505e+02   2.6596909e+02   1.0467156e+02   5.6794455e+02   2.5401709e+01   5.6155364e+02  -1.9996109e+01   3.8447909e+02   5.2569855e+01   4.7074273e+02   3.7366036e+01   8.4776364e+01   3.0196516e+02   7.5346545e+02   2.6036727e+00   3.7952909e+02  -3.7682702e+01   5.6869455e+02   2.2735273e+00   4.7188545e+02   4.2355527e+01   6.4108909e+02   3.1622498e+01   2.8427364e+02   1.2600720e+02   3.5868455e+02   3.4979069e+02   3.4286909e+02   2.0810098e+01   2.5618727e+02   2.1545138e+02   1.8066000e+02   9.4462909e+00   1.2809545e+02   2.0699418e+02   4.9165727e+02   5.1041964e+01
   2.9667091e+02   9.1907236e+01   3.6533727e+02   1.8048364e+00   6.0566455e+02  -8.8240727e+00   3.5755273e+02   9.4288509e+01   5.3405273e+02   8.2898509e+01   3.0952636e+02   2.7395164e+01   2.7881545e+02   2.6515673e+01   4.1177182e+02   1.0319164e+01   1.7259182e+02   1.1335636e+00   4.5957727e+02   1.0530182e+01   2.4055455e+02   2.7087018e+02   3.5530182e+02   1.6237676e+02   4.3492545e+02   1.0019233e+02   3.6789909e+02   4.9398909e+00   1.2091455e+02   4.0183684e+02   2.8351727e+02   8.1794982e+01   6.9212909e+02   1.7950582e+01   4.4498273e+02  -1.7376800e+01   9.0801818e+01   3.7219313e+02   4.3545091e+02   3.7257455e+00   3.0465273e+02  -1.3284945e+01   5.3183455e+02   3.0512327e+01   7.3247545e+02  -1.1999855e+01   3.1062455e+02   2.0779127e+01   4.6098455e+02   6.4748727e+00   2.6354182e+02   9.4476655e+01   2.6222545e+02  -2.6698545e+00   1.2481182e+02   2.0418778e+02   2.9451455e+02  -6.3161164e+01   2.1717091e+02   7.3421782e+01   5.0926000e+02   1.6065564e+01   7.4374818e+02   6.4068327e+01   1.8177364e+02   3.2554356e+02   2.5826455e+02   3.6832473e+01   2.7561091e+02   4.3554764e+01   4.8221273e+02  -2.6724727e+00   4.0976545e+02   1.0942400e+01   4.3769636e+02  -1.7002545e+00   4.2486364e+02   4.9244545e+01   3.1080455e+02   7.1391091e+01   3.3171545e+02  -2.1743600e+01   1.9685091e+02   2.3042011e+02   4.9920273e+02  -1.3562182e+00   6.1533091e+02   6.3767164e+01   5.7296364e+02  -1.7598909e+01   4.4725364e+02  -1.4802909e+00   6.8780273e+02  -9.2969455e+00   4.7456909e+02   1.3679265e+02   2.0885909e+02   8.4570364e+01   4.9094455e+02   2.3417091e+00   5.3422364e+02  -4.5359709e+01   3.0781909e+02   4.6042655e+01   4.9630273e+02  -7.8987636e+00   1.1688636e+02   3.2095636e+02   6.1168545e+02   2.1606073e+01   3.1764909e+02  -2.7732302e+01   4.8969455e+02   3.0263527e+01   3.9244545e+02   6.0507273e+00   7.3141909e+02   2.8396098e+01   3.1949364e+02   1.1029960e+02   4.0643455e+02   2.8772069e+02   3.6308909e+02  -6.0275025e+00   2.5773727e+02   2.1432738e+02   1.8588000e+02   6.4686909e+00   2.0454545e+02   2.1131818e+02   5.1654727e+02   6.3270764e+01
   2.7533091e+02   9.8494436e+01   3.6477727e+02   2.8289636e+01   5.8711455e+02  -1.8010073e+01   4.0889273e+02   1.0651131e+02   3.5894273e+02   1.1401731e+02   5.3152636e+02  -1.8914836e+01   3.1170545e+02   6.2144727e+00   3.9966182e+02   5.0737964e+01   2.4248182e+02  -5.4576364e+00   3.5623727e+02   1.4347382e+01   2.7966455e+02   2.2018138e+02   3.0586182e+02   1.5099196e+02   4.8570545e+02   9.4579927e+01   3.8200909e+02   5.0310909e+00   1.1480455e+02   3.6188564e+02   3.3206727e+02   7.7910982e+01   5.9535909e+02   2.8692182e+01   4.2442273e+02  -2.1392000e+01   8.2241818e+01   3.9287793e+02   4.5900091e+02   4.6217455e+00   3.4510273e+02  -6.8509455e+00   5.3483455e+02   6.0162327e+01   7.9536545e+02   2.0738945e+01   3.4573455e+02  -2.4369673e+01   4.2142455e+02  -5.0303273e+00   2.8888182e+02   7.0109455e+01   2.2577545e+02  -1.8638545e+00   1.4070182e+02   1.9369658e+02   2.6040455e+02  -5.5542364e+01   2.6628091e+02   6.4832982e+01   5.3548000e+02   3.6077964e+01   6.7774818e+02   6.7348327e+01   1.0477364e+02   3.1614356e+02   3.3748455e+02   2.2494873e+01   3.8595091e+02   3.4177564e+01   4.6854273e+02   1.7611273e+00   4.7432545e+02   7.7776000e+00   2.8613636e+02   1.5754545e+01   4.7486364e+02   1.0574545e+01   2.4525455e+02   2.1174509e+02   3.1016545e+02  -1.4789600e+01   1.8129091e+02   1.6322491e+02   4.2842273e+02  -2.7463818e+01   6.2833091e+02   2.8277164e+01   5.6507364e+02   1.4592291e+01   4.6847364e+02   9.4921091e+00   7.4602273e+02   2.7605455e+01   5.9989909e+02   1.1165625e+02   2.6563909e+02   8.7257964e+01   5.8194455e+02  -8.2829091e-01   6.2077364e+02  -1.4843709e+01   3.0992909e+02   5.1423855e+01   5.2052273e+02   1.8833636e+01   1.1144636e+02   4.6783156e+02   7.9913545e+02   7.0170073e+01   3.2808909e+02  -4.1337502e+01   5.2191455e+02   1.0159273e+00   3.2533545e+02   3.8639527e+01   7.7241909e+02   4.3116098e+01   3.3349364e+02   9.7849600e+01   3.4493455e+02   3.3102069e+02   3.8030909e+02   3.2254898e+01   2.1106727e+02   1.6606098e+02   1.6988000e+02   2.4868691e+01   2.4621545e+02   1.7487458e+02   1.7365727e+02   2.6737196e+02
   2.5400091e+02   9.0200836e+01   4.1133727e+02   1.5674836e+01   4.8055455e+02   2.7184727e+01   4.6566273e+02   8.1969709e+01   4.7305273e+02   6.8008509e+01   4.8674636e+02  -7.1124364e+00   3.4148545e+02   2.3832073e+01   4.3821182e+02   3.1763964e+01   1.8915182e+02  -7.1912364e+00   5.4546727e+02   2.1428982e+01   2.4589455e+02   1.9266298e+02   3.5130182e+02   1.7169676e+02   3.8103545e+02   7.1843527e+01   4.3522909e+02   7.4434909e+00   7.7804545e+01   3.8928564e+02   2.6740727e+02   6.4753782e+01   6.3779909e+02  -8.9230182e+00   3.8231273e+02   6.9768000e+00   8.0241818e+01   4.2414793e+02   4.4156091e+02   3.7969455e+00   2.9143273e+02   1.5112655e+01   5.5772455e+02   4.5221127e+01   7.5425545e+02  -5.7422545e+00   2.5695455e+02   6.2272727e-01   4.2120455e+02  -1.1782727e+01   2.6454182e+02   6.5946655e+01   2.7322545e+02  -1.0769855e+01   1.4558182e+02   1.7274618e+02   2.3829455e+02  -1.0663564e+01   1.9739091e+02   1.1200418e+02   5.8660000e+02   1.2878364e+01   6.3030818e+02   6.6693527e+01   1.4444364e+02   2.7818996e+02   4.1993455e+02   3.3788873e+01   3.6828091e+02   1.6591164e+01   4.6476273e+02   3.1393527e+01   4.2476545e+02   3.6522400e+01   9.8780636e+02  -3.2159055e+01   4.9575364e+02   3.4243345e+01   2.6380455e+02   1.8981109e+02   3.8827545e+02  -8.2684000e+00   2.3096091e+02   2.4981131e+02   5.2464273e+02  -9.6114182e+00   4.3666091e+02   1.0060764e+01   4.4096364e+02   2.2521091e+01   4.0925364e+02   3.6119709e+01   6.7413273e+02   1.8236655e+01   4.2422909e+02   2.4203985e+02   2.2130909e+02   8.9354364e+01   5.1616455e+02   2.3324109e+01   4.1099364e+02  -3.1391309e+01   2.9925909e+02   5.8387455e+01   4.7652273e+02  -1.3976364e+01   1.0977636e+02   3.9918516e+02   8.8746545e+02   5.1213673e+01   3.1875909e+02  -2.7261102e+01   5.2169455e+02   2.0363527e+01   4.4466545e+02   3.1653127e+01   7.3552909e+02   4.1067298e+01   3.6894364e+02   8.5673600e+01   3.2468455e+02   2.9114069e+02   3.5741909e+02   5.9206098e+01   2.4640727e+02   2.7434378e+02   4.3488000e+02   8.5486909e+00   2.3354545e+02   2.3344818e+02   3.7609727e+02   1.5650676e+02
   2.2511091e+02   8.8962036e+01   3.6344727e+02  -1.0713964e+01   5.2744455e+02   1.8093527e+01   3.6689273e+02   1.2587131e+02   4.0605273e+02   2.9808509e+01   5.4185636e+02   1.0258764e+01   3.5503545e+02  -1.4192727e-01   4.1699182e+02  -1.1648436e+01   2.5015182e+02  -1.0181236e+01   5.0657727e+02  -8.1198182e+00   2.2977455e+02   1.9039258e+02   4.2908182e+02   8.5474364e+01   4.3870545e+02   7.6119927e+01   2.9211909e+02   2.1672291e+01   1.0347455e+02   5.4757204e+02   2.5295727e+02   1.4909782e+01   6.6335909e+02   9.4721818e+00   4.4287273e+02  -9.8000000e-02   9.2691818e+01   4.4693193e+02   4.3356091e+02   7.6569455e+00   3.2643273e+02  -8.0273455e+00   4.9861455e+02   4.6619927e+01   7.2636545e+02  -1.4961055e+01   3.0118455e+02  -5.2456727e+00   3.4742455e+02  -2.5000327e+01   2.3477182e+02   6.0108255e+01   3.1355545e+02  -5.1062545e+00   1.1781182e+02   1.3407778e+02   2.4596455e+02  -1.7827164e+01   2.7284091e+02   6.2858182e+01   5.2737000e+02   2.7176764e+01   6.2407818e+02   4.2641927e+01   1.2489364e+02   3.0697396e+02   3.2915455e+02   3.4051273e+01   3.2339091e+02   1.2732364e+01   4.7843273e+02   8.9699273e+00   3.9709545e+02   3.7736000e+01   7.3625636e+02  -1.1035055e+01   4.8197364e+02   2.7895745e+01   2.2236455e+02   2.2212629e+02   3.3438545e+02   2.7042800e+01   2.0874091e+02   2.5024891e+02   4.7820273e+02   2.5773782e+01   5.7133091e+02   4.4947164e+01   5.2218364e+02   8.0234909e+00   4.2180364e+02   2.6657091e+00   6.3546273e+02   1.6000255e+01   4.0033909e+02   3.4951105e+02   2.3430909e+02   9.8984364e+01   5.8705455e+02   3.1322909e+01   4.3388364e+02  -2.9112509e+01   3.6847909e+02   3.1629855e+01   4.6308273e+02   1.4098836e+01   1.2511636e+02   5.8662796e+02   8.2690545e+02   4.0388473e+01   3.0975909e+02  -1.8761102e+01   4.3947455e+02   3.6501127e+01   5.1911545e+02  -6.0828727e+00   7.1164909e+02   3.7977698e+01   3.3783364e+02   9.5382400e+01   3.7193455e+02   3.3411069e+02   3.3419909e+02  -5.2763025e+00   1.6762727e+02   1.9831618e+02   2.2266000e+02   1.8976291e+01   2.4043545e+02   1.5500698e+02   1.1476727e+02   2.6219316e+02
   2.6478091e+02   9.7008436e+01   3.5844727e+02   2.2460364e+00   5.3177455e+02   3.4977127e+01   4.5100273e+02   1.0503251e+02   3.8094273e+02   3.3377309e+01   4.9763636e+02   5.0016364e+01   2.8037545e+02   3.0610873e+01   4.0210182e+02  -2.2797236e+01   1.5237182e+02  -6.9883636e-01   6.2568727e+02  -1.0758618e+01   2.4877455e+02   2.2876258e+02   4.2930182e+02   9.6566764e+01   4.6370545e+02   9.4009927e+01   3.2256909e+02   6.3462909e+00   1.6758455e+02   3.3355324e+02   3.6417727e+02   6.8672182e+01   6.1401909e+02  -4.2406182e+00   5.0609273e+02  -2.7265600e+01   8.2241818e+01   4.7354793e+02   4.4456091e+02   1.4226945e+01   2.7099273e+02   1.4078545e+00   6.3472455e+02   5.0731127e+01   6.8102545e+02  -1.7113855e+01   2.9884455e+02   2.2381527e+01   3.6386455e+02   3.1024473e+01   2.9132182e+02   6.9364255e+01   2.3966545e+02   1.2914945e+01   9.6031818e+01   1.4771018e+02   2.4284455e+02  -3.7357564e+01   2.6928091e+02   9.3252982e+01   5.0737000e+02   3.7556764e+01   6.2930818e+02   2.7663527e+01   1.4722364e+02   2.8030756e+02   3.8126455e+02   3.6882473e+01   3.3950091e+02   2.3113564e+01   4.8643273e+02   5.3299273e+00   3.7987545e+02   1.6223600e+01   7.7947636e+02  -3.1602655e+01   4.8430364e+02   4.0599345e+01   3.2614455e+02   9.2163891e+01   3.4527545e+02   2.2951600e+01   1.9718091e+02   2.4473371e+02   5.0209273e+02   4.8625818e+00   6.5178091e+02   3.5851164e+01   4.7684364e+02  -3.6793091e+00   4.3080364e+02   1.8285709e+01   7.2813273e+02   4.9256655e+01   4.3367909e+02   1.9528385e+02   2.8974909e+02   1.0076916e+02   6.0749455e+02   2.7347709e+01   4.5666364e+02  -4.0494909e+01   3.2125909e+02   3.4747455e+01   4.7808273e+02  -3.1011636e+00   9.6996364e+01   5.2398756e+02   7.5046545e+02   3.7623673e+01   3.2664909e+02  -2.7892302e+01   3.8947455e+02   3.9391127e+01   4.7211545e+02  -1.1772873e+01   4.8552909e+02   6.8067298e+01   2.9727364e+02   7.3187200e+01   3.4568455e+02   3.5846069e+02   3.4741909e+02  -7.7739025e+00   2.3229727e+02   1.9536258e+02   3.7177000e+02   5.2674909e+00   1.7865545e+02   1.4850938e+02   4.5320727e+02   5.0007964e+01
   2.0555091e+02   8.6966836e+01   3.1144727e+02  -4.8839636e+00   5.1188455e+02  -1.7881673e+01   4.0955273e+02   7.1678509e+01   5.4760273e+02   2.9264509e+01   6.0263636e+02   1.5286364e+01   2.9615545e+02   3.0348473e+01   3.5866182e+02   1.5017964e+01   2.0726182e+02   2.9099636e+00   5.6968727e+02  -1.3618618e+01   1.8522455e+02   2.2762658e+02   4.6786182e+02   1.1592196e+02   4.0637545e+02   7.1476327e+01   3.1400909e+02   1.5811091e+01   9.9914545e+01   3.4040684e+02   2.8051727e+02   5.8364982e+01   6.5946909e+02   1.9343382e+01   4.5542273e+02   1.7348000e+01   7.4571818e+01   5.3649153e+02   4.3167091e+02  -8.5185455e-01   2.1843273e+02   1.0172655e+01   4.6039455e+02   6.2117527e+01   7.0725545e+02  -1.2432255e+01   3.9562455e+02   3.1419127e+01   4.2198455e+02  -3.5515127e+01   2.3599182e+02   9.1900655e+01   2.3388545e+02   1.3267345e+01   1.3281182e+02   1.3320778e+02   1.8929455e+02  -2.5963564e+01   2.1706091e+02   7.2430582e+01   4.6360000e+02   2.0168364e+01   6.7218818e+02   1.2343127e+01   1.2922364e+02   3.3851756e+02   3.2926455e+02  -1.4847527e+01   3.4806091e+02   3.2758764e+01   4.7421273e+02   2.1087527e+01   5.2909545e+02   9.2860000e+00   7.3936636e+02  -1.6053855e+01   4.4619364e+02   1.9648145e+01   4.0014455e+02   8.8793891e+01   3.6349545e+02  -1.3056000e+01   1.6629091e+02   2.4931491e+02   4.5731273e+02  -1.4225018e+01   5.6589091e+02   2.0612364e+01   5.5707364e+02  -3.5437709e+01   4.6069364e+02  -1.8995491e+01   6.7624273e+02   1.5847855e+01   3.6989909e+02   2.5805625e+02   3.0307909e+02   9.4702764e+01   5.1260455e+02   3.2938909e+01   6.0011364e+02  -4.6520909e+01   2.7614909e+02   1.7126255e+01   5.1619273e+02   2.9960036e+01   8.0226364e+01   2.4510916e+02   7.6202545e+02   4.0468873e+01   3.1452909e+02  -9.7027025e+00   4.9525455e+02   3.8727273e-02   5.3911545e+02   1.1317127e+01   5.6475909e+02   4.6278898e+01   2.5849364e+02   9.4399600e+01   3.7143455e+02   3.1977069e+02   3.3464909e+02  -3.5092302e+01   2.1462727e+02   1.9955618e+02   2.2521000e+02   5.6102291e+01   1.6165545e+02   1.7852938e+02   4.0598727e+02   1.0356556e+02
   1.9011091e+02   5.4202036e+01   3.4633727e+02  -2.4005164e+01   6.7655455e+02   2.8347273e+00   3.9611273e+02   1.2197371e+02   5.4216273e+02   4.3589709e+01   5.5252636e+02   3.7955164e+01   3.1426545e+02   3.0899673e+01   4.3121182e+02   2.4983964e+01   1.4226182e+02  -7.5500364e+00   2.8446727e+02   5.3898182e-01   2.0944455e+02   2.0335898e+02   4.7163182e+02   9.4070364e+01   3.5481545e+02   7.2601127e+01   4.2389909e+02   3.1569891e+01   1.3647455e+02   3.1148204e+02   2.6595727e+02   4.3869782e+01   6.2635909e+02   3.4321818e+00   5.4020273e+02  -9.4344000e+00   1.2535182e+02   3.9686913e+02   4.6167091e+02   3.7481455e+00   2.3365273e+02   1.7065055e+01   5.1917455e+02   4.7085127e+01   6.8769545e+02  -1.5274545e+00   3.2707455e+02  -2.4766873e+01   3.8409455e+02  -3.0703927e+01   2.5077182e+02   7.9378255e+01   2.6355545e+02   2.0223745e+01   6.0581818e+01   1.1910618e+02   2.0440455e+02  -5.0502364e+01   2.1328091e+02   8.0842982e+01   5.1715000e+02   1.7434364e+01   6.5096818e+02   4.0490727e+01   1.2577364e+02   3.1168356e+02   2.6715455e+02   3.8451273e+01   2.5306091e+02  -1.1301236e+01   5.1676273e+02   1.3453527e+01   5.9287545e+02   1.5236000e+00   7.5436636e+02   9.1861455e+00   4.2363364e+02   4.4782945e+01   2.8414455e+02   2.0963891e+01   4.7971545e+02   7.5640000e-01   2.0551091e+02   2.1584731e+02   4.0998273e+02  -1.3658618e+01   7.5978091e+02   2.6871164e+01   4.8218364e+02   1.6773491e+01   4.2158364e+02   4.6833091e+00   5.7280273e+02  -1.2316945e+01   6.0167909e+02   9.6953855e+01   2.6107909e+02   9.1512764e+01   4.6738455e+02   3.5226509e+01   4.8111364e+02  -2.6110909e+01   2.4725909e+02   1.0488745e+02   4.5408273e+02   9.2588364e+00   9.5446364e+01   3.7611156e+02   7.6613545e+02   2.1590073e+01   3.3086909e+02  -2.0789902e+01   5.7903455e+02   1.4556327e+01   4.0611545e+02   1.8067127e+01   6.6364909e+02   2.9037698e+01   2.6627364e+02   9.6447200e+01   3.5080455e+02   2.9855109e+02   3.4886909e+02   3.3770098e+01   2.3818727e+02   1.8234138e+02   3.1521000e+02   2.4902291e+01   1.2109545e+02   1.7066418e+02   3.0754727e+02   1.2732076e+02
   1.6678091e+02   8.3408436e+01   3.6710727e+02   2.3883236e+01   6.4477455e+02   1.9487127e+01   3.9444273e+02   9.0107309e+01   3.2383273e+02   4.6166109e+01   5.6463636e+02   1.1063636e+00   3.0926545e+02  -6.8103273e+00   4.2788182e+02   2.3703636e+00   1.8826182e+02  -1.7900364e+00   3.9423727e+02  -2.0132618e+01   2.2433455e+02   2.0293778e+02   3.5530182e+02   1.1037676e+02   4.2970545e+02   1.0605993e+02   3.9556909e+02   2.7946291e+01   8.1144545e+01   4.7435844e+02   3.0484727e+02   5.2638582e+01   6.9412909e+02   3.5058182e-01   5.2709273e+02   2.0834400e+01   1.0080182e+02   4.3372313e+02   4.0522091e+02   2.1924145e+01   2.7376273e+02   1.5186255e+01   5.8739455e+02   6.8177527e+01   6.3380545e+02   9.6637455e+00   4.3318455e+02   2.5854327e+01   4.0286455e+02   2.4564473e+01   2.7077182e+02   2.1778255e+01   1.8822545e+02   2.5590145e+01   1.0670182e+02   1.3207658e+02   2.0684455e+02  -4.2257564e+01   2.2739091e+02   4.4164182e+01   4.6793000e+02  -7.1780364e+00   6.5218818e+02   4.5393127e+01   1.5933364e+02   2.7444876e+02   2.6315455e+02   2.8891273e+01   2.9273091e+02  -3.7034836e+01   5.1276273e+02   1.6443527e+01   5.3276545e+02   1.4992400e+01   7.0458636e+02  -3.6161455e+01   3.7530364e+02   3.3989345e+01   2.9847455e+02   2.0267491e+01   4.5316545e+02   5.4304000e+00   1.6540091e+02   2.0660611e+02   4.1698273e+02  -1.2218618e+01   7.2100091e+02   3.9313564e+01   5.4818364e+02   1.9053491e+01   4.6425364e+02  -3.8840291e+01   6.5446273e+02   3.2370255e+01   4.6822909e+02   9.5739855e+01   2.7107909e+02   8.1712764e+01   4.7471455e+02   1.0860109e+01   8.5977364e+02  -5.9637091e+00   3.3781909e+02   6.0972655e+01   5.4930273e+02   5.7641236e+01   8.2886364e+01   2.8578636e+02   8.6279545e+02   2.0077273e+01   2.9264909e+02   1.6076975e+00   6.2847455e+02  -1.8178873e+01   4.3788545e+02  -7.9244727e+00   6.8030909e+02   4.3254898e+01   3.1305364e+02   9.2144800e+01   3.7005455e+02   3.6188109e+02   4.1497909e+02   1.5601298e+01   2.0073727e+02   1.9044738e+02   3.0477000e+02   8.9574909e+00   8.7435455e+01   1.0402698e+02   2.8898727e+02   9.5695564e+01
   1.5400091e+02   8.4320836e+01   3.4022727e+02   8.2536364e+00   6.9133455e+02   4.8723273e+00   4.0011273e+02   1.1199371e+02   2.6649273e+02   2.2864331e+02   5.1718636e+02   2.5122364e+01   2.8270545e+02   2.6094473e+01   4.5054182e+02  -6.3324364e+00   1.6893182e+02   3.2063636e+00   3.3368727e+02  -1.3848618e+01   1.9755455e+02   2.1708018e+02   3.5008182e+02   1.3323436e+02   3.9570545e+02   9.6889927e+01   4.2333909e+02   1.2614691e+01   9.0584545e+01   3.7749324e+02   4.1617727e+02   2.3402182e+01   5.6468909e+02   9.1457818e+00   3.6242273e+02   1.3678000e+01   1.1302182e+02   4.0119553e+02   4.1645091e+02   1.0135745e+01   2.5876273e+02  -1.8943745e+01   5.6406455e+02   6.1933927e+01   7.6713545e+02   1.6673455e+00   4.6784455e+02   2.2971527e+01   4.1364455e+02   3.5920727e+00   2.4154182e+02   1.3334665e+02   2.4955545e+02   4.0903745e+01   1.2214182e+02   1.3118138e+02   2.2251455e+02  -1.3841164e+01   2.4528091e+02   7.2172982e+01   3.4048000e+02  -8.0920364e+00   6.2452818e+02   4.7385927e+01   1.5289364e+02   2.6818396e+02   2.4870455e+02   2.0047273e+01   2.7106091e+02   2.0918764e+01   5.2765273e+02  -1.1747673e+01   4.5476545e+02   1.9232400e+01   8.0802636e+02  -1.3326655e+01   3.6297364e+02   5.1957455e+00   2.9014455e+02   3.0703891e+01   3.7427545e+02  -9.5884000e+00   1.6674091e+02   2.2216891e+02   5.2609273e+02   2.7225818e+00   7.5744091e+02   1.7728364e+01   5.0984364e+02   9.1206909e+00   4.4458364e+02  -1.6266691e+01   7.0091273e+02   1.1984255e+01   4.1978909e+02   9.2955055e+01   2.4130909e+02   9.5974364e+01   4.1816455e+02   4.1834109e+01   9.0766364e+02  -1.7574909e+01   3.4292909e+02   5.0673855e+01   5.1863273e+02   1.9314836e+01   9.6666364e+01   2.4490396e+02   9.1757545e+02   5.1254873e+01   3.2319909e+02  -3.0726302e+01   6.1758455e+02   1.5823273e+00   3.9177545e+02  -1.5656727e+00   6.0130909e+02   3.0024898e+01   2.9794364e+02   9.2693600e+01   3.5380455e+02   3.0456109e+02   4.0586909e+02   3.3990098e+01   2.0518727e+02   2.6264138e+02   2.0021000e+02  -6.4477091e+00   1.6332545e+02   1.0684578e+02   2.6598727e+02   2.0320556e+02
   1.5622091e+02   1.1880324e+02   3.7644727e+02  -1.8753964e+01   6.0488455e+02   6.6783273e+00   3.9800273e+02   9.7602509e+01   1.0127273e+02   3.0386091e+02   5.1630636e+02   4.2852764e+01   3.3915545e+02   6.3484727e+00   4.2466182e+02   8.6279636e+00   2.6015182e+02   1.3128764e+01   4.6957727e+02   2.5001818e+00   2.1300455e+02   1.8262418e+02   3.6863182e+02   1.7742036e+02   3.3815545e+02   9.1493927e+01   4.6033909e+02   4.0434691e+01   1.0980455e+02   4.4961564e+02   2.5862727e+02   6.2786182e+01   5.8712909e+02   2.1800582e+01   4.1309273e+02  -2.2605600e+01   8.6131818e+01   3.9511673e+02   3.9011091e+02  -1.0087055e+01   2.1910273e+02   2.2559055e+01   5.4450455e+02   3.0728727e+01   6.7380545e+02  -4.9762545e+00   4.1695455e+02  -1.9067273e+01   4.0653455e+02   2.9160873e+01   2.6032182e+02   7.9954255e+01   1.3355545e+02   4.6237455e+00   1.1192182e+02   1.4610898e+02   2.0162455e+02  -1.9729964e+01   2.6639091e+02   6.7704182e+01   5.1748000e+02   9.0779636e+00   6.4274818e+02   6.3258327e+01   1.3100364e+02   3.2215516e+02   2.7170455e+02   3.4977273e+01   3.5661091e+02  -5.5852364e+00   4.8254273e+02   1.5861127e+01   4.4454545e+02   3.3940000e+01   7.3280636e+02   5.0209455e+00   3.8886364e+02   5.2454545e+01   2.5358455e+02   1.6968691e+01   3.8160545e+02  -3.0394800e+01   1.6296091e+02   1.9025131e+02   4.3031273e+02  -1.4505018e+01   5.9233091e+02   5.3497164e+01   5.1307364e+02   2.8752291e+01   4.6814364e+02  -2.9314909e+00   6.4424273e+02  -8.1214545e-01   4.0089909e+02   1.2835625e+02   2.3463909e+02   8.1287964e+01   4.7027455e+02   2.3775309e+01   3.7255364e+02  -5.2206109e+01   2.6603909e+02   3.6935055e+01   5.5530273e+02  -7.7287636e+00   1.1944636e+02   3.5486156e+02   7.2157545e+02   3.2374873e+01   2.7852909e+02  -2.4482702e+01   5.2136455e+02   1.8399273e+00   3.9522545e+02  -1.1731673e+01   6.3797909e+02   1.8712975e+00   2.4371364e+02   1.0491200e+02   3.5080455e+02   2.9205109e+02   3.6064909e+02  -7.7223025e+00   2.1340727e+02   1.7987378e+02   2.9777000e+02   5.5174909e+00   1.9943545e+02   1.4584698e+02   1.9598727e+02   2.6391556e+02
   9.3110909e+01   1.6652204e+02   3.6833727e+02   3.2348364e+00   6.7166455e+02  -1.4324073e+01   3.4533273e+02   1.2548611e+02   5.3583273e+02   3.8536109e+01   4.9730636e+02   6.4042764e+01   2.8681545e+02   3.0956727e+00   4.6321182e+02  -3.2456036e+01   2.5126182e+02  -3.9400364e+00   5.3223727e+02  -8.2826182e+00   2.2255455e+02   2.1675018e+02   2.4608182e+02   2.7811436e+02   4.1859545e+02   5.8388727e+01   4.1200909e+02   7.9710909e+00   1.4247455e+02   3.4678204e+02   2.4684727e+02   7.0948582e+01   6.1957909e+02  -1.5465418e+01   3.9320273e+02  -2.7234400e+01   6.4241818e+01   4.2742793e+02   4.3045091e+02   2.4125745e+01   2.1932273e+02   1.1881455e+01   5.7294455e+02   3.9113527e+01   6.9836545e+02  -2.9941055e+01   4.5962455e+02   3.5969127e+01   4.3131455e+02   1.5738473e+01   1.5099182e+02   1.5503065e+02   1.1477545e+02   1.8246145e+01   1.8658182e+02   1.6346618e+02   2.2262455e+02  -1.9519964e+01   2.7628091e+02   8.6472982e+01   4.8671000e+02   3.3649564e+01   6.3152818e+02   3.1265927e+01   1.1711364e+02   3.1626636e+02   3.3893455e+02   2.5488873e+01   2.8061091e+02   7.1476364e-01   4.6254273e+02   1.9681127e+01   3.7109545e+02  -1.1854000e+01   8.4325636e+02  -3.3705055e+01   4.5986364e+02   9.6114545e+01   2.9269455e+02   1.8949891e+01   3.3205545e+02  -2.9430800e+01   1.9429091e+02   2.3840491e+02   5.9420273e+02  -1.0836218e+01   4.6211091e+02   4.0684764e+01   5.0307364e+02   5.0332291e+01   4.4125364e+02  -9.8902909e+00   7.0968273e+02   2.2282655e+01   4.8445909e+02   8.5001455e+01   2.2607909e+02   1.0864276e+02   4.6082455e+02   3.7191309e+01   4.2499364e+02  -2.9291309e+01   3.0781909e+02   6.3372655e+01   5.3752273e+02   2.0913636e+01   9.1776364e+01   2.0085516e+02   7.7079545e+02   2.3272727e+00   3.0775909e+02  -2.9051102e+01   4.8747455e+02   1.1771127e+01   3.7588545e+02  -6.2447273e-01   5.3375909e+02   4.3538898e+01   2.9394364e+02   1.2856360e+02   3.3455455e+02   3.3797109e+02   3.2886909e+02   3.1500975e+00   1.7929727e+02   2.1805258e+02   2.3755000e+02   6.8950909e+00   1.5909545e+02   1.5162418e+02   4.0065727e+02   1.3410196e+02
   9.3780909e+01   8.3468436e+01   3.2988727e+02  -3.5916364e-01   7.4844455e+02   1.9352727e-01   3.5755273e+02   1.2805851e+02   4.8238273e+02   2.2812109e+01   5.0385636e+02   1.9518764e+01   2.6981545e+02   3.3235673e+01   4.2488182e+02  -9.4963636e-01   1.3970182e+02   1.2424764e+01   5.4779727e+02  -1.8527418e+01   2.4966455e+02   2.0247138e+02   4.1652182e+02   5.6589164e+01   4.5281545e+02   1.1321113e+02   3.2322909e+02   2.2963491e+01   6.8804545e+01   5.6812564e+02   3.0262727e+02   3.3486182e+01   5.9868909e+02   3.2875782e+01   4.0642273e+02  -1.8072000e+01   8.9021818e+01   3.7788553e+02   3.8378091e+02   6.8593455e+00   3.4487273e+02   5.7454545e-02   5.2728455e+02   2.6216327e+01   7.5080545e+02   1.5423745e+01   4.8262455e+02   2.3129127e+01   4.5075455e+02  -2.5486727e+01   1.8554182e+02   1.3715665e+02   8.0445455e+01  -8.3474545e+00   1.4103182e+02   1.4533018e+02   2.7007455e+02  -2.4315964e+01   2.5895091e+02   1.1196938e+02   5.6671000e+02   2.4249564e+01   6.4385818e+02   4.1719527e+01   1.2955364e+02   3.0738116e+02   3.2337455e+02   6.4036727e+00   2.9784091e+02   9.2263636e+00   5.4432273e+02   7.4787273e+00   3.9209545e+02   2.7586000e+01   8.9891636e+02  -2.1937855e+01   4.4419364e+02   8.4698145e+01   2.4947455e+02   8.7297491e+01   4.6971545e+02   1.3996400e+01   1.9696091e+02   2.0308131e+02   5.6198273e+02   1.4621382e+01   4.0322091e+02   2.4625964e+01   5.5507364e+02   1.8942291e+01   3.7136364e+02   1.0590909e+01   7.7368273e+02   8.5026545e+00   5.0900909e+02   1.1859745e+02   3.6807909e+02   1.1783276e+02   4.5549455e+02   1.0067709e+01   4.4233364e+02  -4.1458509e+01   2.9614909e+02   6.4976255e+01   4.8363273e+02   2.2784836e+01   1.0911636e+02   3.3890796e+02   7.8946545e+02   3.6723673e+01   3.1141909e+02  -4.3783902e+01   4.1347455e+02  -1.6388727e+00   4.0277545e+02   2.7554327e+01   4.1452909e+02   1.7407298e+01   3.0771364e+02   1.2679200e+02   3.5580455e+02   2.9702109e+02   3.3319909e+02   3.5023698e+01   1.8573727e+02   2.0808738e+02   3.6399000e+02   3.4449891e+01   2.1987545e+02   1.8309178e+02   4.9932727e+02   3.3538364e+01
   1.5789091e+02   2.0544964e+02   3.6933727e+02   5.2648364e+00   6.3266455e+02   1.3675927e+01   4.4855273e+02   1.3066851e+02   4.8538273e+02   5.9352109e+01   5.3818636e+02   6.7723636e+00   2.7515545e+02   9.5784727e+00   4.0010182e+02   4.0702764e+01   1.7037182e+02  -1.3358836e+01   3.6479727e+02  -2.6674182e+00   2.3289455e+02   2.2114298e+02   3.4052182e+02   1.1655916e+02   4.6148545e+02   1.1662753e+02   3.0100909e+02   1.0961091e+01   9.3474545e+01   3.4981204e+02   3.3173727e+02   4.2827382e+01   5.9068909e+02   2.0405782e+01   4.1253273e+02  -2.7670800e+01   6.8351818e+01   4.3053913e+02   4.2911091e+02   1.0462945e+01   2.7465273e+02  -1.1654945e+01   5.2883455e+02   1.1642327e+01   6.3069545e+02  -3.2197455e+01   4.4551455e+02   2.2097927e+01   4.1564455e+02  -6.7792727e-01   2.4077182e+02   7.4178255e+01   1.3188545e+02  -2.7926545e+00   2.0625182e+02   1.5178258e+02   2.5218455e+02  -2.2147636e+00   2.7217091e+02   9.0241782e+01   5.1204000e+02   1.6953164e+01   6.4730818e+02   2.1135273e+00   9.2333636e+01   3.3702876e+02   3.4870455e+02   3.1927273e+01   2.4873091e+02  -5.9548364e+00   4.9510273e+02  -3.7036727e+00   3.6876545e+02   2.1222400e+01   8.6847636e+02  -6.5026545e+00   4.8586364e+02   9.5364545e+01   2.3947455e+02   1.4207491e+01   3.9727545e+02  -7.2084000e+00   1.9818091e+02   1.9665371e+02   5.9542273e+02  -4.8238182e+00   5.4900091e+02   2.5853564e+01   3.1729364e+02  -3.3653091e+00   4.3780364e+02   1.8055709e+01   7.2624273e+02  -1.0372145e+01   4.6633909e+02   1.0067105e+02   3.6907909e+02   7.1752764e+01   4.8060455e+02   2.7498909e+01   3.4855364e+02   1.0438909e+00   2.9447909e+02   5.6999855e+01   4.6174273e+02  -1.2439636e+00   9.4886364e+01   3.2971636e+02   7.3724545e+02   2.8681273e+01   2.6897909e+02  -2.4608702e+01   4.2814455e+02   1.8187527e+01   3.7911545e+02  -1.0332873e+01   5.6352909e+02   1.0472975e+00   2.7427364e+02   9.8587200e+01   2.9768455e+02   2.8280069e+02   2.4908909e+02   4.4422498e+01   2.2040727e+02   2.6431378e+02   1.8699000e+02  -1.5060109e+01   1.6243545e+02   1.7335698e+02   4.3632727e+02   4.6883636e+00
   2.0700091e+02   1.2819084e+02   3.0677727e+02  -2.8403636e+00   6.0133455e+02   9.8523273e+00   3.7722273e+02   9.7824909e+01   4.7383273e+02   5.8826109e+01   5.0507636e+02   4.2641164e+01   3.2548545e+02   1.0332073e+01   4.4577182e+02  -1.3950836e+01   2.8426182e+02   4.0899636e+00   4.7146727e+02   5.6889818e+00   1.9433455e+02   2.4222778e+02   4.3619182e+02   9.5235564e+01   3.8448545e+02   1.1211753e+02   3.2156909e+02   2.5426291e+01   1.1769455e+02   4.1321444e+02   3.2384727e+02   7.2898582e+01   6.2490909e+02  -2.2218182e+00   3.4720273e+02  -6.6440000e-01   5.9911818e+01   4.2155433e+02   4.2678091e+02   3.3759345e+01   2.0754273e+02  -1.6261455e+00   6.1061455e+02   8.3199273e+00   6.5647545e+02  -2.3029855e+01   3.7384455e+02  -9.5084727e+00   4.4131455e+02  -6.8415273e+00   2.3954182e+02   6.5056655e+01   2.4444545e+02   1.2752545e+01   1.0092182e+02   1.5687898e+02   2.5707455e+02  -3.0935964e+01   2.2684091e+02   8.7868182e+01   5.4582000e+02   1.6140764e+01   8.1385818e+02   5.1899527e+01   1.0555364e+02   3.3008116e+02   3.5193455e+02   4.7118873e+01   2.6084091e+02   6.9563636e+00   5.2410273e+02   4.2536327e+01   4.1076545e+02   3.7532400e+01   6.5591636e+02   1.0732145e+01   4.7352364e+02   7.3571745e+01   2.9469455e+02   3.2789891e+01   4.3193545e+02  -1.3201200e+01   2.3318091e+02   1.8096371e+02   5.4475273e+02  -1.7770218e+01   6.0255091e+02   9.6795636e+00   4.8784364e+02  -6.6793091e+00   4.7858364e+02  -1.1206691e+01   6.4602273e+02   1.8375455e+01   4.9489909e+02   1.6505625e+02   2.7896909e+02   7.5301564e+01   5.2649455e+02   3.7497709e+01   4.2055364e+02  -5.7046109e+01   3.2959909e+02   5.3190255e+01   4.2319273e+02  -1.7099636e+00   1.4155636e+02   3.9398276e+02   7.6657545e+02   2.4104873e+01   3.0230909e+02  -4.1725102e+01   3.8558455e+02   1.9142327e+01   5.7633545e+02   1.4449527e+01   5.1852909e+02   3.6757298e+01   2.7294364e+02   8.7133600e+01   2.9405455e+02   3.0909109e+02   3.0241909e+02   6.1046098e+01   2.0218727e+02   2.3988138e+02   2.7788000e+02   2.2338691e+01   1.7343545e+02   2.6158698e+02   4.6998727e+02   4.9995564e+01
   1.4000091e+02   1.0955084e+02   3.3388727e+02   3.5650836e+01   7.1200455e+02   4.3888727e+01   3.8222273e+02   8.8534909e+01   3.6683273e+02   4.8506109e+01   6.0952636e+02   2.5955164e+01   3.5059545e+02   4.0993273e+01   4.1643182e+02   3.6616364e+01   2.8348182e+02  -1.4187636e+01   5.8223727e+02  -1.7512618e+01   2.3811455e+02   1.9472538e+02   4.0130182e+02   1.3380676e+02   3.9137545e+02   8.0456327e+01   3.3556909e+02   1.2196291e+01   8.3144545e+01   3.8808844e+02   3.4673727e+02   1.1517382e+01   6.0768909e+02   2.0375782e+01   3.7653273e+02  -2.2790800e+01   7.0461818e+01   4.1326033e+02   4.0533091e+02   1.8255345e+01   2.8087273e+02  -1.0712545e+01   5.1928455e+02  -1.0253673e+01   6.8713545e+02  -1.8482655e+01   3.1184455e+02   2.3341527e+01   3.9364455e+02   9.9720727e+00   2.3954182e+02   3.8506655e+01   2.8255545e+02   3.0483745e+01   1.7536182e+02   1.9169378e+02   2.3296455e+02  -3.8127164e+01   2.4461091e+02   7.3006582e+01   4.7882000e+02  -1.5049236e+01   7.8685818e+02   4.8729527e+01   1.5233364e+02   3.0422876e+02   3.1748455e+02  -1.2795127e+01   3.3728091e+02   1.5401164e+01   5.4499273e+02   5.9751273e+00   4.1443545e+02   3.4568800e+01   8.1413636e+02  -2.1925455e+01   5.3408364e+02   6.8726945e+01   2.4591455e+02   3.6132291e+01   4.3682545e+02  -2.7152400e+01   1.9496091e+02   1.9569131e+02   3.5931273e+02  -1.2750182e+00   4.4978091e+02   3.5791164e+01   3.6429364e+02  -7.1253091e+00   3.8547364e+02   1.7242109e+01   7.2780273e+02  -1.8386945e+01   5.6456909e+02   1.1781265e+02   3.2418909e+02   1.1357396e+02   4.7982455e+02   2.2671309e+01   3.5233364e+02  -4.8368509e+01   2.6270909e+02   3.8201455e+01   5.7219273e+02   1.1920036e+01   1.2411636e+02   4.0092796e+02   8.0613545e+02   2.5500073e+01   3.0364909e+02  -4.9382302e+01   3.7136455e+02   6.2799273e+00   4.4955545e+02  -2.6858073e+01   6.3286909e+02   4.1720098e+01   3.0671364e+02   1.3387200e+02   3.0580455e+02   2.3340109e+02   3.4330909e+02  -3.5551025e+00   2.4062727e+02   2.4303618e+02   1.6355000e+02   1.1925091e+01   1.9643545e+02   1.4108698e+02   4.7720727e+02   4.2747964e+01
   1.7433091e+02   1.5480444e+02   3.4522727e+02  -3.1463636e+00   7.5044455e+02   1.6593527e+01   3.8789273e+02   1.0486131e+02   2.6671273e+02   3.9735709e+01   5.8396636e+02   3.3889964e+01   3.2137545e+02   2.8808727e+00   4.2188182e+02  -6.3796364e+00   2.3593182e+02   2.8286364e+01   5.6535727e+02   1.3397782e+01   2.6444455e+02   2.1995898e+02   3.2375182e+02   1.5623076e+02   4.5959545e+02   1.0755873e+02   3.6645909e+02   8.2750909e+00   1.1347455e+02   4.7310204e+02   2.2284727e+02   1.5648582e+01   6.8257909e+02   4.1645818e+00   4.2809273e+02  -1.7245600e+01   3.0380182e+02   1.7437313e+02   4.2400091e+02   9.5317455e+00   2.3110273e+02  -6.9509455e+00   4.4339455e+02  -1.6632473e+01   7.1725545e+02  -4.4522545e+00   4.2984455e+02   2.7241527e+01   3.6331455e+02   1.9728473e+01   2.2388182e+02   6.5529455e+01   2.1810545e+02   1.6397455e+00   1.7003182e+02   3.1823018e+02   2.2618455e+02  -5.4914764e+01   2.0217091e+02   6.6731782e+01   4.7393000e+02  -3.2803636e-01   7.3407818e+02   2.7731927e+01   1.5233364e+02   3.1177876e+02   2.8970455e+02  -4.7927273e+00   3.6095091e+02   2.5287564e+01   5.0388273e+02   4.9823927e+01   4.3254545e+02  -8.5400000e+00   9.1513636e+02   9.4345455e+00   4.8775364e+02   1.0110335e+02   3.0247455e+02   2.0607491e+01   3.6193545e+02   4.2888000e+00   2.1696091e+02   2.3437131e+02   4.3298273e+02   5.0138182e-01   5.0489091e+02   4.6712364e+01   5.3973364e+02   1.1509491e+01   4.7269364e+02  -1.0065491e+01   7.0413273e+02  -1.3043345e+01   3.7978909e+02   1.7848505e+02   2.2930909e+02   9.3604364e+01   5.1027455e+02   8.0153091e+00   3.6866364e+02  -3.0454909e+01   2.9414909e+02   4.1466255e+01   5.4941273e+02  -8.0756364e-01   1.0844636e+02   5.1507156e+02   7.7535545e+02   2.8852473e+01   3.5208909e+02  -5.8817502e+01   3.5280455e+02  -1.0125273e+01   3.3633545e+02  -7.4604727e+00   6.4464909e+02   6.4667698e+01   2.4671364e+02   8.3122000e+01   3.0005455e+02   2.8948109e+02   3.6530909e+02   2.8344898e+01   2.5195727e+02   1.8167978e+02   2.4210000e+02   6.0910909e+00   1.5954545e+02   1.7258818e+02   5.5732727e+02   7.4568364e+01
   2.4455091e+02   4.4296836e+01   2.9933727e+02  -3.4751636e+00   6.0233455e+02  -1.0447673e+01   3.5789273e+02   9.2811309e+01   2.9360273e+02   4.1474509e+01   4.9230636e+02   3.5002764e+01   3.1681545e+02  -7.1943273e+00   3.7810182e+02  -1.0877236e+01   1.6993182e+02  -3.3236364e+00   5.4435727e+02  -4.7142218e+01   2.3000455e+02   2.2048418e+02   3.4697182e+02   1.0659316e+02   4.9059545e+02   1.0140873e+02   3.2222909e+02   1.0153491e+01   9.8804545e+01   3.7294564e+02   3.6773727e+02   7.7167382e+01   7.1157909e+02   1.6734582e+01   5.0387273e+02  -1.0880000e+00   2.8169182e+02   1.5170193e+02   4.5556091e+02   1.2006945e+01   2.9543273e+02   3.9562655e+01   5.2617455e+02   2.7745127e+01   7.0436545e+02  -1.0531055e+01   4.2095455e+02   4.9527273e+00   3.6931455e+02  -3.3631527e+01   1.8899182e+02   1.0644065e+02   2.8588545e+02  -1.3442655e+01   1.4547182e+02   2.5131498e+02   2.0884455e+02  -4.2307564e+01   2.5428091e+02   6.2232982e+01   5.6948000e+02   3.1807964e+01   7.4485818e+02   4.2199527e+01   1.2733364e+02   3.2322876e+02   3.0426455e+02   2.6372473e+01   3.4117091e+02   1.2419964e+01   5.1410273e+02   1.9006327e+01   4.4009545e+02   3.1860000e+00   8.3936636e+02  -1.3938545e+00   4.6830364e+02   1.6743935e+02   2.9569455e+02   5.8929891e+01   3.5749545e+02  -6.4660000e+00   1.7496091e+02   1.9640131e+02   4.2353273e+02   2.6147382e+01   4.4422091e+02   2.6005964e+01   5.1262364e+02  -2.6321709e+01   4.2169364e+02   3.4674509e+01   6.9180273e+02   1.2823055e+01   4.8856909e+02   1.2456265e+02   2.8818909e+02   7.3113964e+01   5.5727455e+02   1.8925309e+01   4.6644364e+02  -4.9047309e+01   3.0547909e+02   5.7229855e+01   3.9830273e+02   1.7721236e+01   1.2222636e+02   5.0007916e+02   7.2535545e+02   3.0742473e+01   3.0097909e+02  -1.6948702e+01   3.8680455e+02  -6.5272727e-02   3.3877545e+02   2.7124327e+01   6.0064909e+02   2.4187698e+01   2.8971364e+02   1.0035200e+02   3.4755455e+02   2.9568109e+02   3.3286909e+02  -1.6099025e+00   2.2006727e+02   2.1290098e+02   2.8666000e+02   9.7462909e+00   7.8765455e+01   1.8283058e+02   5.0454727e+02   3.9560764e+01
   2.7900091e+02   5.8980836e+01   3.3710727e+02  -8.4967636e+00   6.1122455e+02   1.4391127e+01   3.9878273e+02   8.3760109e+01   5.0349273e+02   4.0793309e+01   5.4274636e+02   3.6297564e+01   2.9315545e+02   1.0368473e+01   3.8754182e+02  -1.3852436e+01   3.0237182e+02  -2.6988364e+00   6.0412727e+02   7.9661818e+00   1.5322455e+02   2.1662658e+02   3.1408182e+02   1.3378436e+02   4.1681545e+02   7.0421127e+01   3.4611909e+02   1.0902291e+01   8.2364545e+01   4.6792084e+02   3.6462727e+02   4.1746182e+01   6.7035909e+02   1.6692182e+01   4.5964273e+02  -9.5496000e+00   4.2724182e+02   1.1182793e+02   4.4567091e+02   9.1381455e+00   2.9987273e+02   2.4374545e+00   4.3161455e+02   1.1639927e+01   5.9013545e+02  -2.4062655e+01   3.7173455e+02   1.9330327e+01   3.8653455e+02   2.0540873e+01   2.7188182e+02   8.2139455e+01   2.5877545e+02   1.3276145e+01   1.7936182e+02   2.1693378e+02   2.0196455e+02  -2.7197164e+01   1.7806091e+02   3.8330582e+01   5.2571000e+02   1.9309564e+01   6.7007818e+02   5.1741927e+01   1.0866364e+02   3.3327236e+02   2.3670455e+02   3.0227273e+01   2.7895091e+02  -6.8224364e+00   5.1421273e+02  -1.1342473e+01   4.8443545e+02   2.0528800e+01   7.1402636e+02  -1.9256655e+01   1.5041364e+02   3.2164055e+02   3.4980455e+02   2.4161091e+01   3.1849545e+02   3.2654000e+01   1.9274091e+02   2.1252891e+02   4.2875273e+02   1.7399782e+01   5.6400091e+02   2.8983564e+01   5.0584364e+02  -1.0999309e+01   3.9358364e+02   4.9813309e+01   7.0435273e+02   3.9390545e+00   5.8478909e+02   2.2853505e+02   3.8430909e+02   4.5984364e+01   5.6905455e+02   8.4229091e+00   4.0777364e+02  -7.3537091e+00   2.9959909e+02   4.0360255e+01   4.4886273e+02   1.2116436e+01   8.3556364e+01   4.3617276e+02   7.4168545e+02   3.0206073e+01   4.0075909e+02  -4.0601102e+01   3.6391455e+02   4.3765927e+01   3.5477545e+02   2.9284327e+01   5.6508909e+02   1.4702498e+01   3.0271364e+02   9.6422000e+01   3.5730455e+02   2.7390109e+02   3.5375909e+02   2.8828898e+01   2.7051727e+02   2.4808498e+02   4.0110000e+02   3.7811091e+01   7.1985455e+01   1.7270298e+02   5.4487727e+02   8.9784364e+01
   2.1511091e+02   8.4312036e+01   3.5322727e+02  -1.2263636e+00   7.7288455e+02   4.4583273e+00   4.1433273e+02   1.0662611e+02   5.5783273e+02   2.0886109e+01   5.4107636e+02   2.5541164e+01   3.1681545e+02  -9.7432727e-01   3.9632182e+02  -1.2774836e+01   1.0082182e+02   1.1709516e+02   4.7712727e+02  -1.6213818e+01   1.9455455e+02   2.1566018e+02   3.3952182e+02   1.0363916e+02   3.6948545e+02   9.8427527e+01   4.0545909e+02  -4.8449091e+00   1.0669455e+02   2.7497444e+02   4.7495727e+02   6.0809782e+01   6.2401909e+02   6.3179382e+01   3.5831273e+02  -6.2232000e+00   2.8591182e+02   1.6847433e+02   4.1989091e+02   8.4205455e+00   1.8921273e+02  -2.9269745e+01   5.2006455e+02  -4.3607273e-01   6.7358545e+02  -1.2958655e+01   3.2218455e+02   6.2432727e-01   4.1853455e+02  -2.6019127e+01   2.3310182e+02   8.9131855e+01   2.4133545e+02   2.5613455e+00   1.8925182e+02   2.0892258e+02   2.1929455e+02  -1.6913564e+01   2.4039091e+02   6.3014182e+01   4.7971000e+02   1.7099564e+01   6.5952818e+02   4.6695927e+01   1.1955364e+02   3.1874116e+02   2.7893455e+02   3.4178873e+01   3.9673091e+02   1.2645164e+01   4.9776273e+02  -2.0576473e+01   4.9932545e+02   4.8227600e+01   8.0591636e+02  -2.4267855e+01   3.9752364e+02   4.5431745e+01   2.6158455e+02   1.3658691e+01   3.8993545e+02   8.1588000e+00   2.4485091e+02   1.7870011e+02   6.2920273e+02  -2.3526218e+01   5.1611091e+02   7.5704764e+01   5.7629364e+02  -8.0853091e+00   4.4258364e+02  -6.2166909e+00   7.3646273e+02   7.8102545e+00   3.2400909e+02   2.8727745e+02   3.1141909e+02   8.0705564e+01   4.6771455e+02   9.6401091e+00   4.5599364e+02  -1.4211309e+01   3.0781909e+02   2.2482655e+01   4.6186273e+02   2.8966436e+01   9.4116364e+01   1.8188796e+02   6.9879545e+02   4.1757273e+01   3.1597909e+02  -5.7038702e+01   5.2991455e+02  -2.0740727e+00   4.2922545e+02   1.2218327e+01   5.7264909e+02   5.4537698e+01   2.6071364e+02   1.0989200e+02   3.7968455e+02   3.1911069e+02   2.6730909e+02   2.4148975e+00   2.6718727e+02   2.8457138e+02   3.4755000e+02   1.2205091e+01   6.0985455e+01   2.5936298e+02   4.8209727e+02   5.9916764e+01
   2.4455091e+02   1.1495684e+02   2.9022727e+02   4.3636364e+00   7.0877455e+02   1.7367127e+01   3.9378273e+02   9.2830109e+01   4.9871273e+02   6.8285709e+01   4.7941636e+02   5.8253964e+01   3.4548545e+02   3.6220727e+00   3.9532182e+02   2.4195164e+01   5.2041818e+01   1.5632756e+02   6.1957727e+02   1.2390182e+01   1.9944455e+02   2.2348898e+02   3.8597182e+02   8.9813164e+01   3.4648545e+02   7.7497527e+01   3.5822909e+02   3.2734909e+00   1.5991455e+02   2.4671684e+02   4.4740727e+02   5.6793782e+01   6.4101909e+02   5.2489382e+01   4.0298273e+02   9.2032000e+00   2.7969182e+02   1.3219193e+02   4.2678091e+02  -1.4130655e+01   2.0254273e+02  -1.8861455e+00   3.8394455e+02   7.7935273e+00   7.0658545e+02   1.4841345e+01   3.1329455e+02   2.9565527e+01   3.8264455e+02  -9.8179273e+00   1.9543182e+02   1.0925545e+02   2.7755545e+02  -1.3896255e+01   1.7014182e+02   2.0656138e+02   2.4907455e+02  -3.4295964e+01   2.4417091e+02   9.6931782e+01   5.3871000e+02   4.9295636e+00   6.2741818e+02   5.4374727e+01   1.2422364e+02   3.1369756e+02   1.3870455e+02   6.1772727e+00   2.2295091e+02   1.5767564e+01   4.6743273e+02   3.2399927e+01   4.9854545e+02  -2.3820000e+01   6.8891636e+02  -2.7978545e+00   4.2530364e+02   1.0764935e+02   2.9158455e+02   5.9368691e+01   4.3171545e+02  -1.4293600e+01   2.1840091e+02   1.8714611e+02   4.4887273e+02  -2.8549818e+01   6.0578091e+02   3.6421164e+01   3.6940364e+02   4.0025891e+01   4.6047364e+02  -1.1197891e+01   9.1291273e+02   1.7914255e+01   2.7567909e+02   3.7414385e+02   3.1352909e+02   1.0631676e+02   4.2760455e+02   5.1889091e+00   5.8433364e+02  -8.3478509e+01   2.7170909e+02   3.4041455e+01   4.0886273e+02   8.5464364e+00   1.0144636e+02   1.9008156e+02   8.0857545e+02  -8.5851273e+00   3.1875909e+02  -6.0041102e+01   4.7580455e+02   1.1254727e+01   5.3488545e+02   3.3155273e+00   7.0997909e+02   2.5111298e+01   2.8960364e+02   9.8360800e+01   3.5805455e+02   2.4172109e+02   2.8152909e+02   4.9729755e-01   2.0806727e+02   1.9564098e+02   1.4966000e+02  -1.9293709e+01   1.5009545e+02   2.1556418e+02   5.8820727e+02   9.5987964e+01
   2.2922091e+02   1.1174324e+02   2.5710727e+02  -2.8536764e+01   5.2100455e+02   4.7287273e+00   3.8289273e+02   8.3701309e+01   4.6027273e+02   4.4690909e+01   5.0496636e+02   2.6499636e+00   3.1526545e+02   2.9819673e+01   4.0754182e+02  -1.4524364e+00   6.8041818e+01   1.5160756e+02   4.2868727e+02  -8.8861818e-01   1.7789455e+02   1.7932298e+02   3.3919182e+02   6.6215564e+01   2.8415545e+02   6.8593927e+01   3.8322909e+02   4.7134909e+00   1.8391455e+02   1.9013684e+02   1.6662727e+02   1.4603618e+02   5.6623909e+02   2.8691782e+01   3.7564273e+02   1.0840400e+01   3.7791182e+02   8.4554327e+01   4.5356091e+02  -1.4273055e+01   3.3365273e+02   7.3505455e-01   4.4328455e+02   1.7706327e+01   7.2858545e+02  -1.5578655e+01   2.2484455e+02   2.5971527e+01   3.5098455e+02  -1.0055127e+01   1.9932182e+02   8.4834255e+01   2.1877545e+02  -4.4138545e+00   1.2992182e+02   2.4121898e+02   2.8484455e+02  -4.1575636e+00   2.2995091e+02   5.3739382e+01   5.1682000e+02   2.5240764e+01   7.0530818e+02   1.0143527e+01   1.4389364e+02   3.4645396e+02   2.6437455e+02   3.0453673e+01   2.7384091e+02  -7.5236364e+00   4.9399273e+02  -3.2748727e+00   3.7365545e+02   1.0831200e+01   8.6225636e+02  -1.9775055e+01   4.8441364e+02   7.8700545e+01   2.7614455e+02   3.3053891e+01   4.4482545e+02   8.3276000e+00   1.8085091e+02   2.4904011e+02   4.5464273e+02   1.6585818e+00   5.8933091e+02   1.5507164e+01   4.2862364e+02  -2.3941709e+01   4.2847364e+02   2.5802109e+01   6.9013273e+02   2.3186655e+01   4.9733909e+02   1.4786105e+02   2.2985909e+02   1.3001036e+02   5.1627455e+02   3.0755309e+01   4.3288364e+02  -5.0812509e+01   2.9759909e+02   2.4520255e+01   3.8474273e+02   2.3660364e+00   1.1755636e+02   9.6012764e+01   5.9457545e+02  -2.1351273e+00   3.0852909e+02  -1.3552702e+01   3.4091455e+02  -8.0640727e+00   5.3044545e+02  -1.8792727e+00   6.8086909e+02   3.4440098e+01   3.0071364e+02   9.8132000e+01   3.3893455e+02   2.8400069e+02   3.2075909e+02   1.4908898e+01   1.6595727e+02   1.7966978e+02   1.2055000e+02   5.6950909e+00   1.9321545e+02   1.9034458e+02   4.8187727e+02   7.4714364e+01
   1.6244091e+02   8.8305636e+01   3.8199727e+02  -4.6379636e+00   3.6400455e+02  -1.8271273e+01   4.6333273e+02   7.9936109e+01   4.6938273e+02   4.2632109e+01   4.9085636e+02   1.6008764e+01   3.4581545e+02   9.5956727e+00   4.4166182e+02  -2.8520364e+00   9.4481818e+01   1.3760236e+02   6.0557727e+02   1.0290182e+01   2.0533455e+02   2.4545778e+02   3.8175182e+02   1.3292076e+02   3.7326545e+02   1.0368513e+02   2.9233909e+02   1.3764691e+01   1.6103455e+02   2.4607724e+02   7.8067273e+01   2.3712098e+02   6.2557909e+02   2.2384582e+01   4.3231273e+02  -7.8032000e+00   3.2257182e+02   1.4509153e+02   4.7811091e+02  -2.7970545e+00   3.5010273e+02   2.9189055e+01   5.8850455e+02   2.0758727e+01   6.5636545e+02  -2.2021055e+01   3.4673455e+02  -1.2559673e+01   4.8409455e+02   1.1296073e+01   2.3710182e+02   1.0870185e+02   3.2722545e+02   9.0201455e+00   1.4525182e+02   3.4788258e+02   2.7018455e+02  -3.6984764e+01   2.1928091e+02   8.1362982e+01   4.9693000e+02  -8.3880364e+00   6.6841818e+02   1.8644727e+01   1.1533364e+02   2.9162876e+02   2.4304455e+02   3.5050073e+01   3.2828091e+02   1.5341164e+01   4.5321273e+02   3.4275273e+00   4.5776545e+02   4.8332400e+01   8.2858636e+02  -2.2191455e+01   4.5441364e+02   6.4880545e+01   3.1547455e+02   2.9457491e+01   4.1527545e+02  -5.3840000e-01   1.9251091e+02   2.3376731e+02   4.1098273e+02   1.1591382e+01   4.3278091e+02   2.1481164e+01   4.7362364e+02  -8.0917091e+00   4.2880364e+02  -4.2909091e-03   6.8224273e+02   3.6785455e-01   3.7222909e+02   3.0586985e+02   2.7452909e+02   1.3765676e+02   5.1949455e+02  -2.0392291e+01   4.7233364e+02  -1.7485091e+00   2.7236909e+02   6.0538655e+01   5.1019273e+02  -5.4499636e+00   1.2388636e+02   1.8494636e+02   5.5146545e+02  -6.1263273e+00   3.0730909e+02  -1.8015102e+01   3.4369455e+02   1.3383527e+01   4.6299545e+02   1.0186727e+01   6.9130909e+02   4.1604898e+01   3.0583364e+02   7.0942400e+01   7.0804545e+01   1.4020109e+02   4.4886909e+02   4.1100975e+00   1.6162727e+02   2.0601618e+02   2.4277000e+02   2.0257491e+01   4.2215455e+01   2.5953458e+02   4.2898727e+02   9.2055564e+01
   1.5989091e+02   1.4684964e+02   3.0744727e+02   2.4106036e+01   6.0066455e+02   2.3559273e+00   4.0133273e+02   7.1226109e+01   5.5205273e+02   4.0018509e+01   5.5985636e+02   3.8818764e+01   3.2370545e+02   2.1364473e+01   4.5232182e+02  -1.7924836e+01   9.5041818e+01   1.5433756e+02   3.8168727e+02  -3.1286182e+00   2.2700455e+02   1.9995418e+02   4.2386182e+02   1.5255196e+02   2.8726545e+02   1.3045513e+02   3.1845909e+02  -1.8544909e+01   1.1147455e+02   3.5471204e+02   7.5177273e+01   2.5401218e+02   4.8046909e+02   5.1443382e+01   3.9298273e+02  -1.4656800e+01   3.9880182e+02   1.4933313e+02   4.1378091e+02   1.1689345e+01   3.2143273e+02  -8.3973455e+00   5.3172455e+02   5.3011273e+00   7.4213545e+02  -6.0026545e+00   4.0695455e+02   3.2732727e+01   3.6942455e+02  -4.3103273e+00   2.2499182e+02   9.6220655e+01   2.9355545e+02   3.1637455e+00   1.4958182e+02   3.0820618e+02   2.7618455e+02  -1.5914764e+01   2.0861091e+02   5.9216582e+01   5.1815000e+02  -1.0755636e+01   6.9018818e+02   1.7931273e+00   9.9113636e+01   2.4270636e+02   2.2637455e+02   1.2943673e+01   3.0006091e+02   3.7048764e+01   4.9032273e+02   1.8238727e+01   4.5665545e+02   1.4081200e+01   8.6836636e+02  -1.3823855e+01   4.0163364e+02   1.1621295e+02   3.6247455e+02   3.6587491e+01   3.5171545e+02   3.5464000e+00   1.9596091e+02   2.6827131e+02   4.6375273e+02   1.2709782e+01   4.1744091e+02   2.3783636e+00   4.1951364e+02   1.8787091e+01   4.6747364e+02   1.5352109e+01   7.1735273e+02  -2.4409455e+00   5.4411909e+02   1.7078865e+02   2.7296909e+02   1.1978156e+02   5.7438455e+02   1.9446509e+01   5.5722364e+02  -3.1869709e+01   2.3870909e+02   3.0351455e+01   4.0719273e+02   1.0010036e+01   1.2199636e+02   2.6465756e+02   6.8446545e+02   5.3453673e+01   3.6719909e+02  -3.8806302e+01   4.1703455e+02  -7.7036727e+00   4.2166545e+02   2.2263127e+01   5.1541909e+02   5.4566098e+01   3.1605364e+02   5.7574800e+01   3.0105455e+02   3.0178109e+02   4.2297909e+02   7.3129755e-01   1.9573727e+02   1.8806738e+02   2.6210000e+02  -6.6289091e+00   1.3932545e+02   1.7220578e+02   3.5098727e+02   9.3845564e+01
   1.6155091e+02   2.1371684e+02   2.5833727e+02  -1.3965164e+01   5.8233455e+02  -5.7376727e+00   3.8866273e+02   5.6799709e+01   3.7660273e+02   5.9164509e+01   4.7407636e+02   4.0791164e+01   2.6515545e+02  -3.7315273e+00   4.2254182e+02   2.2375636e+00   4.8931818e+01   1.5746636e+02   3.2657727e+02  -2.1698182e+00   2.1844455e+02   1.9751898e+02   5.2386182e+02   9.8221964e+01   3.9715545e+02   1.1944393e+02   3.7489909e+02   1.1049891e+01   1.8547455e+02   1.9790204e+02   5.5517273e+01   2.2658498e+02   5.1801909e+02   6.2659382e+01   4.9909273e+02   9.7444000e+00   3.7391182e+02   7.2324327e+01   4.1489091e+02   3.0600545e+01   2.7387273e+02   2.1774545e+00   5.6861455e+02   3.0799927e+01   6.8247545e+02  -9.2298545e+00   4.6395455e+02   3.2282727e+01   4.5586455e+02   6.9944727e+00   1.8743182e+02   1.1689545e+02   2.9110545e+02   2.8909745e+01   1.5558182e+02   2.5738618e+02   2.3862455e+02  -3.0689964e+01   3.2317091e+02   6.2721782e+01   5.3193000e+02   2.0591964e+01   6.1518818e+02   7.7133127e+01   1.1722364e+02   2.7158756e+02   3.4881455e+02   3.9368473e+01   3.0850091e+02  -9.9664364e+00   4.8588273e+02  -1.2516073e+01   4.6909545e+02   3.1536000e+01   8.1236636e+02  -6.5638545e+00   4.3119364e+02   8.9518145e+01   3.4303455e+02   6.3812691e+01   3.5771545e+02  -1.7263600e+01   1.8374091e+02   2.0902891e+02   4.2875273e+02  -5.0218182e-02   5.9444091e+02   4.2548364e+01   4.6573364e+02   4.1539491e+01   4.6803364e+02   2.6077309e+01   7.3157273e+02   2.1761455e+01   3.4000909e+02   2.5977745e+02   3.6996909e+02   1.1124156e+02   5.3327455e+02  -3.1044691e+01   4.5444364e+02  -1.1757309e+01   3.0270909e+02   4.0561455e+01   4.0074273e+02   3.2306036e+01   1.3455636e+02   4.0254276e+02   6.7290545e+02   3.7598473e+01   3.3341909e+02   7.8609755e-01   4.8025455e+02  -8.4312727e+00   3.6688545e+02  -1.3544727e+00   5.3019909e+02   2.4493698e+01   3.1616364e+02   1.1211600e+02   3.6555455e+02   3.1937109e+02   3.4164909e+02   2.5467698e+01   1.8695727e+02   2.4120978e+02   2.3577000e+02   3.3597491e+01   1.3165545e+02   1.5703938e+02   2.7976727e+02   1.9877316e+02
   1.6378091e+02   1.9708844e+02   3.0022727e+02   2.3436364e+00   5.7155455e+02   1.0124727e+01   4.1933273e+02   1.3134611e+02   5.0660273e+02   7.5654509e+01   4.2130636e+02   2.4452764e+01   2.6281545e+02   1.3455673e+01   4.0988182e+02   8.1403636e+00   9.5481818e+01   9.5302364e+01   3.5368727e+02  -1.6686182e+00   1.8266455e+02   2.4627138e+02   3.1730182e+02   2.0974676e+02   4.4492545e+02   8.9622327e+01   3.8211909e+02   2.9912291e+01   1.5836455e+02   2.9773084e+02   5.9297273e+01   2.3962258e+02   4.8357909e+02   1.4524582e+01   4.4553273e+02   3.4689200e+01   3.5457182e+02   1.3342153e+02   3.9578091e+02  -6.2106545e+00   2.2387273e+02   1.3287455e+01   5.2328455e+02   2.6196327e+01   7.2647545e+02  -4.0985455e-01   4.2851455e+02   9.5679273e+00   4.0642455e+02   2.2796727e+00   2.4232182e+02   8.0724255e+01   2.7933545e+02   7.6313455e+00   1.4103182e+02   2.6322018e+02   2.0573455e+02  -1.3498764e+01   2.8473091e+02   3.5686982e+01   4.3971000e+02   9.5195636e+00   6.6596818e+02   3.6840727e+01   1.1577364e+02   3.1393356e+02   4.1959455e+02   2.8706073e+01   2.9906091e+02   1.4788764e+01   4.6310273e+02   4.1963273e+00   6.1643545e+02   9.0788000e+00   7.7580636e+02  -3.6749055e+01   3.6119364e+02   1.0277815e+02   3.2291455e+02   6.5972291e+01   3.4138545e+02   3.3262800e+01   1.8363091e+02   2.2747771e+02   5.4131273e+02  -5.8350182e+00   6.3644091e+02   2.9078364e+01   3.6518364e+02  -2.0196509e+01   4.0447364e+02  -5.8378909e+00   7.3246273e+02   1.7020255e+01   4.0856909e+02   2.7851265e+02   2.8630909e+02   7.4604364e+01   4.5082455e+02  -1.9898691e+01   4.8633364e+02  -3.3978509e+01   2.8536909e+02   3.7388655e+01   4.0886273e+02   2.5436436e+01   7.8446364e+01   4.0947156e+02   7.1268545e+02   2.9760727e+00   2.9097909e+02  -3.0038702e+01   4.9203455e+02   1.9626327e+01   3.5077545e+02   1.3494327e+01   6.8197909e+02   4.6791298e+01   3.1160364e+02   1.0193080e+02   3.3893455e+02   3.3200069e+02   3.2464909e+02   3.4827698e+01   2.3062727e+02   2.8083618e+02   1.0810000e+02  -2.5308909e+01   2.6832545e+02   9.7335782e+01   2.7176727e+02   1.9474316e+02
   1.5533091e+02   1.2609444e+02   3.5566727e+02   2.1798436e+01   6.2322455e+02   3.8881127e+01   4.0322273e+02   8.6634909e+01   4.9494273e+02   5.0027309e+01   4.6685636e+02   2.6258764e+01   3.0470545e+02   6.8844727e+00   4.2199182e+02  -2.7388436e+01   4.8261818e+01   1.2318996e+02   2.8690727e+02   1.1378182e-01   1.7989455e+02   1.6116298e+02   4.9730182e+02   9.0906764e+01   4.1348545e+02   1.0668753e+02   3.8878909e+02  -1.6213091e+00   1.1191455e+02   3.6855684e+02   1.0140727e+02   2.0247378e+02   4.3468909e+02  -1.1142182e+00   4.1653273e+02   1.4459200e+01   2.9446182e+02   1.4057033e+02   4.2078091e+02  -2.6320655e+01   2.1787273e+02  -1.0232545e+01   6.4761455e+02   3.0359927e+01   7.3536545e+02  -3.7910545e+00   4.0484455e+02   3.3461527e+01   3.8586455e+02  -5.1075527e+01   2.3532182e+02   4.9614255e+01   2.6777545e+02  -1.3113855e+01   1.2181182e+02   1.7231778e+02   2.8729455e+02  -2.6353564e+01   2.7095091e+02   2.0789382e+01   4.8271000e+02   3.3189564e+01   6.9518818e+02   5.5503127e+01   1.2111364e+02   3.4205636e+02   2.8048455e+02   3.7164873e+01   3.2650091e+02   4.4483564e+01   4.5710273e+02  -4.5436727e+00   4.5143545e+02   2.7880000e-01   7.7302636e+02  -1.4416655e+01   4.6975364e+02   9.2433345e+01   3.2058455e+02   3.1378691e+01   2.9805545e+02  -9.2708000e+00   2.1407091e+02   2.6816251e+02   4.6664273e+02  -6.6314182e+00   4.0133091e+02   1.0547164e+01   5.1262364e+02   2.6898291e+01   4.2236364e+02   2.8509091e+00   6.8413273e+02   5.3776655e+01   4.8778909e+02   1.4817505e+02   2.9541909e+02   6.9315564e+01   5.2594455e+02  -2.6568291e+01   3.6722364e+02  -2.6999709e+01   3.2814909e+02   3.1966255e+01   4.9130273e+02   1.3391236e+01   1.1055636e+02   6.6701276e+02   7.5924545e+02   1.2801273e+01   2.9541909e+02  -5.6173902e+01   4.0903455e+02  -1.0283673e+01   4.5566545e+02  -7.7868727e+00   7.6130909e+02   3.6774898e+01   3.8905364e+02   6.6514800e+01   3.7480455e+02   2.8600109e+02   3.3719909e+02   1.2373698e+01   2.8962727e+02   2.1444618e+02   9.4430000e+01  -1.4215309e+01   9.4765455e+01   1.8366058e+02   3.1620727e+02   2.0340796e+02
   2.1222091e+02   1.1277324e+02   3.4122727e+02   2.2403636e+01   4.7377455e+02  -1.0612873e+01   4.2689273e+02   9.4291309e+01   5.9427273e+02   5.4420909e+01   5.6830636e+02   1.9142764e+01   3.2381545e+02   3.0465673e+01   4.6477182e+02  -3.3140836e+01   7.4931818e+01   1.4305636e+02   4.3168727e+02  -6.0186182e+00   1.8555455e+02   1.5715018e+02   3.7908182e+02   1.2080436e+02   4.5203545e+02   8.8163527e+01   3.5300909e+02   2.0241091e+01   1.0825455e+02   4.4862964e+02   7.6847273e+01   2.2765858e+02   5.0179909e+02   3.8469818e+00   4.7209273e+02  -2.1875600e+01   3.7557182e+02   9.3631527e+01   4.2900091e+02   1.7361745e+01   2.0021273e+02   1.8960255e+01   5.3439455e+02   6.8197527e+01   7.2969545e+02   2.8825455e+00   4.2984455e+02   2.4121527e+01   4.7398455e+02  -2.0675127e+01   2.3254182e+02   8.0176655e+01   2.6122545e+02  -2.2919855e+01   1.4081182e+02   1.2601778e+02   2.6173455e+02  -1.5978764e+01   2.1661091e+02   1.0026582e+01   5.4715000e+02   5.9243636e+00   7.1363818e+02   1.3807127e+01   1.3255364e+02   2.8581116e+02   3.0281455e+02   1.5598473e+01   2.6828091e+02   2.9921164e+01   5.6888273e+02  -6.6060727e+00   4.1787545e+02   4.3523600e+01   6.1969636e+02  -1.7370255e+01   5.0130364e+02   1.0601935e+02   2.8980455e+02   5.6071091e+01   3.6216545e+02  -4.8729600e+01   1.9151091e+02   2.7584731e+02   3.7020273e+02   6.6337818e+00   4.7378091e+02   3.5201164e+01   4.0262364e+02   1.5478291e+01   3.8858364e+02   2.9323309e+01   6.6680273e+02   7.4930545e+00   6.4978909e+02   1.1610505e+02   2.6674909e+02   6.7059164e+01   5.5538455e+02   8.1865091e+00   4.1177364e+02  -1.7903709e+01   2.7703909e+02   5.3505055e+01   4.6108273e+02  -2.3011636e+00   1.3877636e+02   5.0553516e+02   8.1646545e+02   2.6563673e+01   3.5297909e+02  -2.3998702e+01   4.1769455e+02   3.2573527e+01   4.0333545e+02  -5.7104727e+00   7.2975909e+02   1.6298898e+01   3.3016364e+02   1.0888600e+02   3.5980455e+02   3.2920109e+02   3.2152909e+02  -1.0427025e+00   2.3718727e+02   1.8153138e+02   2.2988000e+02   6.9486909e+00   6.0765455e+01   2.3349058e+02   4.0420727e+02   1.2025796e+02
   2.5111091e+02   9.9552036e+01   2.4999727e+02  -2.1879636e+00   5.8466455e+02   1.0295927e+01   3.9722273e+02   8.9114909e+01   5.3871273e+02   8.5525709e+01   5.6952636e+02   1.5045164e+01   2.8137545e+02   3.9708727e+00   4.0288182e+02   7.0036364e-01   9.2261818e+01   1.5644996e+02   4.4535727e+02   8.7777818e+00   2.0966455e+02   2.4689138e+02   5.5686182e+02   1.3014196e+02   4.6570545e+02   9.5849927e+01   3.5856909e+02  -7.6437091e+00   7.5364545e+01   4.6426084e+02   4.0957273e+01   2.3052978e+02   4.8146909e+02  -3.3856618e+01   3.9231273e+02   1.3968000e+00   3.5446182e+02   1.2332033e+02   4.1911091e+02   8.2629455e+00   1.9943273e+02   2.3626545e+00   4.1028455e+02   3.8576327e+01   7.1525545e+02  -5.1822545e+00   3.9851455e+02   9.6279273e+00   4.0031455e+02  -2.5451527e+01   2.2566182e+02   8.0387055e+01   2.6877545e+02   2.4586145e+01   1.4781182e+02   1.3400778e+02   2.7573455e+02  -3.4988764e+01   3.6228091e+02   2.8262982e+01   5.8026000e+02   1.4835564e+01   6.7474818e+02   3.5588327e+01   7.6773636e+01   3.3116356e+02   2.6304455e+02  -1.2989927e+01   3.4661091e+02   2.3214764e+01   4.7099273e+02  -1.1048727e+00   4.6832545e+02   3.0597600e+01   7.2947636e+02  -4.2626545e+00   2.7597364e+02   2.2759575e+02   3.4780455e+02   7.5651091e+01   3.8060545e+02   2.1685200e+01   2.1851091e+02   2.0135731e+02   2.8820273e+02  -2.7356218e+01   4.7933091e+02   1.8427164e+01   5.3984364e+02   2.2940691e+01   4.4192364e+02   1.9461091e+00   8.1480273e+02   8.9830545e+00   6.7433909e+02   1.0981105e+02   2.6685909e+02   1.4071036e+02   5.0349455e+02   5.3667709e+01   4.7722364e+02  -3.5579709e+01   2.6225909e+02   2.5017455e+01   5.3352273e+02  -3.6426364e+01   7.1446364e+01   2.5703156e+02   7.9057545e+02   1.3414873e+01   3.5519909e+02  -3.7396302e+01   4.7880455e+02  -1.5425273e+01   2.8899545e+02   4.3267273e+00   5.8486909e+02   5.5560098e+01   3.2549364e+02   1.2948960e+02   3.1493455e+02   3.2842069e+02   3.5886909e+02   3.1860098e+01   2.1406727e+02   2.7282098e+02   3.9010000e+02   4.5801091e+01   4.5875455e+01   1.4879178e+02   2.6298727e+02   1.5288556e+02
   2.2989091e+02   8.7909636e+01   3.6022727e+02  -1.8006364e+01   6.3133455e+02   4.5902327e+01   4.5722273e+02   1.0631491e+02   4.8027273e+02   2.7650909e+01   4.8530636e+02   3.2002764e+01   2.8181545e+02   4.9356727e+00   3.7410182e+02   1.3332764e+01   9.2041818e+01   1.1390756e+02   4.7479727e+02   9.4225818e+00   2.2600455e+02   1.5814418e+02   4.0575182e+02   7.2670764e+01   3.0626545e+02   7.5155127e+01   3.4622909e+02   4.8013491e+01   1.0347455e+02   2.5290204e+02   6.9517273e+01   1.7491498e+02   4.8146909e+02   1.1693382e+01   4.0531273e+02   5.3568000e+00   3.6513182e+02   1.4424673e+02   4.2045091e+02  -1.2404255e+01   2.7354273e+02   3.6538545e+00   3.8761455e+02   2.0499927e+01   7.7825545e+02  -1.7002255e+01   2.4595455e+02   1.9282727e+01   3.9275455e+02  -8.0667273e+00   2.4777182e+02   1.1428825e+02   1.8955545e+02  -7.6262545e+00   1.4236182e+02   1.2111378e+02   2.2729455e+02  -1.8673564e+01   3.6517091e+02   6.0141782e+01   5.5671000e+02  -1.0060436e+01   6.7196818e+02   4.9030727e+01   9.6113636e+01   3.1227636e+02   2.5381455e+02   2.0858473e+01   3.5117091e+02  -4.8200364e+00   5.0988273e+02  -2.0996073e+01   4.1854545e+02   2.9130000e+01   7.0802636e+02  -2.5466545e+00   4.0041364e+02   1.2464055e+02   2.7769455e+02   3.5699891e+01   3.4793545e+02  -2.9212000e+00   1.8151091e+02   1.9920731e+02   3.4798273e+02   1.4631382e+01   7.0911091e+02   3.1924764e+01   3.7084364e+02   3.0570691e+01   4.1014364e+02  -2.9514909e+00   8.5846273e+02  -2.5059745e+01   4.6322909e+02   9.2139855e+01   3.6230909e+02   6.0744364e+01   4.9327455e+02  -7.8446909e+00   4.3711364e+02  -4.2370909e+01   2.8814909e+02   1.5616255e+01   4.4508273e+02  -1.6801164e+01   1.1222636e+02   2.2165916e+02   8.1935545e+02   3.3992473e+01   2.8908909e+02  -5.3667502e+01   4.9636455e+02  -8.2700727e+00   4.6799545e+02   2.8336727e+01   4.7519909e+02   4.1893698e+01   2.5005364e+02   8.0964800e+01   3.3643455e+02   2.9257069e+02   2.7830909e+02   2.1974898e+01   1.6762727e+02   2.0209618e+02   3.2177000e+02   3.7267491e+01   3.8875455e+01   2.1935178e+02   2.4043727e+02   1.3313956e+02
   1.8889091e+02   1.7329964e+02   3.4099727e+02  -2.6137964e+01   5.6077455e+02   5.8771273e+00   3.7811273e+02   8.7643709e+01   5.5827273e+02   7.1300909e+01   5.4118636e+02   1.9982364e+01   2.8137545e+02   1.5200873e+01   4.4410182e+02   2.4072764e+01   8.4821818e+01   1.1704516e+02   4.5412727e+02  -2.0143818e+01   1.7377455e+02   1.8354258e+02   4.6752182e+02   1.1105916e+02   4.3637545e+02   1.1496633e+02   3.5033909e+02  -1.1095309e+01   8.6474545e+01   3.7304204e+02   8.5957273e+01   2.2203978e+02   5.4457909e+02   5.5644582e+01   5.1698273e+02  -2.0916800e+01   3.8602182e+02   1.2846553e+02   4.5767091e+02  -5.0518545e+00   2.2765273e+02   1.9655055e+01   4.3461455e+02   4.6069927e+01   6.5713545e+02   4.7467345e+01   2.7095455e+02   7.6127273e+00   3.6764455e+02  -1.1837927e+01   2.3066182e+02   1.2576705e+02   2.4555545e+02  -1.4446255e+01   1.1870182e+02   1.3100658e+02   2.3818455e+02   2.0152364e+00   2.6317091e+02   4.3521782e+01   6.0682000e+02   3.5930764e+01   7.7018818e+02   2.2843127e+01   1.1711364e+02   3.2626636e+02   3.6637455e+02   2.6403673e+01   3.1995091e+02   1.0457564e+01   5.2676273e+02   8.1035273e+00   4.5787545e+02  -1.8676400e+01   6.6747636e+02   2.1697345e+01   3.6219364e+02   7.8588145e+01   2.7280455e+02  -7.6789091e+00   4.5993545e+02   2.9778800e+01   2.3207091e+02   1.8194251e+02   2.6209273e+02   6.8425818e+00   6.8111091e+02   5.6944764e+01   3.9251364e+02   5.9470909e+00   4.1969364e+02  -9.2754909e+00   7.4491273e+02  -1.2975745e+01   4.4845909e+02   1.0988145e+02   2.6730909e+02   1.1356436e+02   4.8194455e+02   2.8611709e+01   3.1766364e+02  -3.4484909e+01   2.7359909e+02   2.8220255e+01   4.7874273e+02   3.9603636e-01   9.2336364e+01   2.1192036e+02   7.7246545e+02   1.2303673e+01   2.8552909e+02  -2.1492702e+01   4.1625455e+02   1.1018727e+01   4.7044545e+02   1.0030727e+01   5.8319909e+02   1.3253698e+01   2.6727364e+02   1.0536720e+02   3.1943455e+02   2.5618069e+02   2.7397909e+02   1.6321298e+01   2.7206727e+02   2.9885098e+02   1.8399000e+02   2.2399891e+01   3.9215455e+01   1.9143458e+02   2.7565727e+02   2.1732196e+02
   1.3678091e+02   1.9569844e+02   2.3910727e+02   4.2683236e+01   4.6977455e+02   5.0471273e+00   4.2000273e+02   8.8622509e+01   2.5138273e+02   1.8374211e+02   5.0963636e+02   1.8506364e+01   3.1359545e+02   3.8283273e+01   4.3310182e+02  -3.8723636e-01   7.9931818e+01   1.5620636e+02   6.1412727e+02  -1.9393818e+01   2.1622455e+02   2.0058658e+02   3.5986182e+02   1.0034196e+02   3.9026545e+02   1.1321513e+02   3.5845909e+02   2.9475091e+01   9.2474545e+01   4.7856204e+02   9.6847273e+01   1.6139858e+02   5.1246909e+02   2.5433382e+01   3.8987273e+02   1.3720000e+00   4.1613182e+02   1.2649673e+02   4.3189091e+02   1.2130545e+01   3.1043273e+02   2.4142655e+01   4.8683455e+02   2.7002327e+01   7.3869545e+02   1.9392545e+01   2.5429455e+02   8.0555273e+00   4.0920455e+02  -1.3822727e+01   2.2710182e+02   8.9391855e+01   2.3955545e+02  -3.0186255e+01   1.0436182e+02   1.4115378e+02   2.7984455e+02  -1.8537564e+01   2.6073091e+02   7.5496982e+01   5.4271000e+02   5.7389564e+01   5.7263818e+02   7.4307127e+01   1.2433364e+02   2.7957876e+02   3.4659455e+02  -1.0903927e+01   3.0484091e+02   4.5556364e+01   5.0610273e+02   1.4536327e+01   4.2921545e+02   2.6386400e+01   7.8691636e+02  -1.9778545e+00   4.1541364e+02   8.4440545e+01   3.1780455e+02   7.9491091e+01   4.4249545e+02   2.9844000e+01   2.2340091e+02   2.3629611e+02   2.8853273e+02   1.2947382e+01   5.2478091e+02   1.1211636e+00   4.3718364e+02  -3.4286509e+01   3.9680364e+02   1.7005709e+01   7.1702273e+02  -2.1524545e+01   4.0322909e+02   1.2116985e+02   3.1363909e+02   2.8307964e+01   5.4327455e+02   2.7155309e+01   5.6677364e+02  -5.4073709e+01   2.6992909e+02   4.4293855e+01   5.0230273e+02  -1.4818764e+01   4.9226364e+01   4.3913916e+02   7.6424545e+02   3.8071273e+01   3.0019909e+02  -4.4556302e+01   3.8469455e+02  -7.7864727e+00   3.9755545e+02   1.8421927e+01   7.7086909e+02   3.2790098e+01   3.2083364e+02   1.1830240e+02   3.4693455e+02   3.2848069e+02   3.5230909e+02   8.6148975e+00   2.7929727e+02   2.6094258e+02   1.4855000e+02  -2.1654909e+01   4.9095455e+01   2.3153418e+02   2.6465727e+02   2.1275196e+02
   1.6189091e+02   1.5868964e+02   3.1777727e+02   1.9396364e+00   6.0111455e+02  -4.2400727e+00   3.9755273e+02   8.1528509e+01   4.0494273e+02   1.6356731e+02   5.8441636e+02   1.0633964e+01   2.9170545e+02  -2.3515527e+01   4.3866182e+02  -3.0520364e+00   8.3151818e+01   1.3350876e+02   3.9557727e+02  -1.3459818e+01   2.0489455e+02   1.8638298e+02   4.0130182e+02   1.0302676e+02   4.0970545e+02   8.2329927e+01   3.5056909e+02   1.0546291e+01   1.0047455e+02   4.3325204e+02   7.3957273e+01   1.6133978e+02   4.9379909e+02   4.7706982e+01   3.9464273e+02   8.7604000e+00   3.9613182e+02   1.2954673e+02   4.6489091e+02   3.6490545e+01   2.6310273e+02   2.3819055e+01   4.5206455e+02   4.4233927e+01   6.7469545e+02   2.3282545e+01   3.0595455e+02  -1.8472727e+00   4.4153455e+02  -2.9912727e-01   2.5110182e+02   6.4021855e+01   2.6399545e+02  -2.9581455e+01   1.0881182e+02   1.4690778e+02   2.2807455e+02  -3.0735964e+01   2.2984091e+02   7.2968182e+01   6.1771000e+02   6.2795636e+00   8.0485818e+02   2.1959527e+01   1.3089364e+02   3.0783396e+02   3.0048455e+02   4.5454873e+01   3.0239091e+02   1.1522364e+01   4.3410273e+02   1.7176327e+01   4.6532545e+02   5.6076000e+00   6.7069636e+02   1.4439745e+01   4.4063364e+02   6.3202945e+01   2.9425455e+02   4.2825091e+01   4.8993545e+02   1.9488800e+01   1.9140091e+02   2.1674611e+02   4.5364273e+02   2.9178582e+01   5.3889091e+02   1.7882364e+01   3.1718364e+02  -1.4466509e+01   4.0003364e+02   3.0187309e+01   7.0646273e+02   2.8802545e+00   5.5122909e+02   1.4009985e+02   2.1063909e+02   1.4754796e+02   5.6516455e+02   2.8294109e+01   4.8399364e+02  -2.7901309e+01   3.0525909e+02   3.7357455e+01   4.5586273e+02  -2.7735636e+00   1.3899636e+02   3.3640756e+02   7.6413545e+02   1.8600727e+00   3.4575909e+02  -3.2981102e+01   4.1480455e+02   1.3024727e+01   3.5133545e+02  -7.0004727e+00   7.2975909e+02   2.9528898e+01   2.5183364e+02   8.2262400e+01   3.8393455e+02   2.7840069e+02   3.7452909e+02   1.9607298e+01   1.8762727e+02   1.8882618e+02   2.0710000e+02  -1.5448909e+01   1.6095455e+01   2.0384418e+02   2.5376727e+02   2.3485316e+02
   1.9822091e+02   8.1783236e+01   3.3566727e+02  -1.7151564e+01   4.2933455e+02  -2.4277673e+01   4.4166273e+02   1.0966971e+02   2.4449273e+02   6.9733309e+01   5.6785636e+02   2.2508764e+01   3.0103545e+02   2.5178073e+01   3.7799182e+02   2.5581564e+01   7.3371818e+01   1.3585116e+02   5.3957727e+02  -1.8698182e+00   2.6866455e+02   2.0639138e+02   4.5486182e+02   8.0411964e+01   4.3170545e+02   1.0456993e+02   4.0700909e+02   1.2591091e+01   1.1903455e+02   3.4721724e+02   8.8067273e+01   2.2621098e+02   5.1757909e+02   6.4745818e+00   4.0142273e+02  -5.5520000e+00   3.4346182e+02   1.5987033e+02   4.4178091e+02   4.6693455e+00   2.8976273e+02   5.4662545e+00   4.6350455e+02   2.7088727e+01   7.8058545e+02  -1.4298655e+01   4.1451455e+02  -1.2982073e+01   3.7842455e+02   3.2639673e+01   2.2388182e+02   1.0097945e+02   2.9322545e+02  -3.3699855e+01   1.6625182e+02   1.5342258e+02   2.5184455e+02  -4.1875636e+00   2.2661091e+02   5.0116582e+01   5.4160000e+02   2.6258364e+01   7.9052818e+02   5.7985927e+01   1.3155364e+02   3.1678116e+02   2.5404455e+02   3.8620073e+01   3.2628091e+02  -4.2788364e+00   5.4343273e+02  -4.5007273e-01   5.0009545e+02   2.8716000e+01   5.8291636e+02   2.0342145e+01   3.9441364e+02   1.5868055e+02   2.5469455e+02   5.7099891e+01   4.2582545e+02  -3.8240000e-01   2.0729091e+02   2.0692491e+02   5.1709273e+02  -4.6674182e+00   4.6800091e+02   3.1773564e+01   4.0440364e+02  -1.1334109e+01   4.0392364e+02  -6.5638909e+00   8.1635273e+02   1.4309055e+01   5.4211909e+02   1.2782865e+02   3.2985909e+02   6.8450364e+01   5.2427455e+02   2.6785309e+01   4.6122364e+02  -1.0749709e+01   3.1303909e+02   1.4285055e+01   4.2686273e+02  -2.6735636e+00   6.6556364e+01   3.4253276e+02   7.9924545e+02   1.7381273e+01   3.4108909e+02  -5.2607502e+01   4.5869455e+02   5.0735273e+00   3.9188545e+02  -1.9244473e+01   5.4030909e+02   5.6574898e+01   3.1416364e+02   9.4056000e+01   3.2605455e+02   2.5315109e+02   3.6575909e+02   4.6868898e+01   2.0251727e+02   2.4663498e+02   1.8055000e+02   1.4895091e+01   3.5545455e+01   2.5295818e+02   2.7254727e+02   1.6090076e+02
   1.5678091e+02   2.1931844e+02   3.4566727e+02   3.2684364e+00   5.0555455e+02   5.4047273e+00   4.3233273e+02   6.8746109e+01   2.8094273e+02   4.0927309e+01   5.3530636e+02   2.8782764e+01   3.2981545e+02   2.0325673e+01   4.3577182e+02   3.8959164e+01   6.7481818e+01   1.4609236e+02   5.4657727e+02   1.0101818e+00   2.1433455e+02   1.7484778e+02   3.8786182e+02   8.3661964e+01   3.8359545e+02   1.0829873e+02   3.9556909e+02  -1.0933709e+01   1.3214455e+02   3.1049844e+02   9.9407273e+01   2.0063378e+02   5.6023909e+02   4.3061782e+01   4.5720273e+02   9.9856000e+00   3.7880182e+02   1.3393313e+02   3.9222091e+02  -5.6958545e+00   3.2810273e+02   4.5090545e+00   5.4739455e+02   3.8377527e+01   7.5336545e+02  -3.3121055e+01   4.3562455e+02  -5.0008727e+00   4.3564455e+02   1.1612073e+01   2.3221182e+02   8.4423055e+01   2.5922545e+02  -2.9798545e+00   1.1681182e+02   1.9782778e+02   2.1607455e+02   5.6403636e-01   2.3384091e+02   6.9538182e+01   5.6382000e+02   5.2607636e+00   7.3663818e+02   8.9417127e+01   1.3622364e+02   3.8118756e+02   3.6048455e+02   1.5104873e+01   3.7495091e+02   6.4057564e+01   5.9432273e+02  -1.2081273e+01   5.3709545e+02   1.2986000e+01   7.1113636e+02  -3.4575455e+01   3.7419364e+02   7.3298145e+01   2.8903455e+02   5.1462691e+01   4.6593545e+02  -2.7012000e+00   2.0585091e+02   2.0848011e+02   4.7009273e+02   2.5325818e+00   6.4044091e+02   4.0418364e+01   4.4440364e+02   1.6858909e+00   4.6114364e+02  -1.2031491e+01   9.1313273e+02  -4.3334545e-01   6.4311909e+02   8.2528655e+01   3.3418909e+02   6.9773964e+01   4.4438455e+02  -1.1263491e+01   4.3544364e+02   4.3269091e-01   3.0847909e+02  -1.6801455e+00   5.0441273e+02  -1.0327564e+01   7.9336364e+01   1.2007036e+02   8.4990545e+02   2.1668473e+01   2.9008909e+02  -4.3187502e+01   4.6703455e+02  -3.2636727e+00   5.7466545e+02   6.9131273e+00   4.6775909e+02   2.9928898e+01   2.7338364e+02   8.7988400e+01   3.3480455e+02   2.7358109e+02   3.1764909e+02   3.2047698e+01   3.5618727e+02   2.0501138e+02   3.9743000e+02   2.4346909e+00   3.8545455e+01   1.6959818e+02   1.9520727e+02   1.7197796e+02
   1.6322091e+02   1.1402324e+02   2.9022727e+02  -8.6363636e+00   3.7288455e+02   7.9083273e+00   3.6478273e+02   7.2710109e+01   3.1438273e+02   2.9252109e+01   5.3063636e+02   2.4486364e+01   3.3848545e+02   2.8962073e+01   4.3499182e+02   3.5156364e-01   8.3261818e+01   1.7127996e+02   5.7235727e+02  -1.9722218e+01   2.6777455e+02   2.1369258e+02   2.5030182e+02   1.7688676e+02   4.4526545e+02   1.0225513e+02   3.3156909e+02   2.7296291e+01   7.3254545e+01   3.8153964e+02   1.0851727e+02   1.9534498e+02   4.7401909e+02  -3.7106182e+00   4.6609273e+02   1.1714400e+01   4.2513182e+02   1.6177673e+02   4.1533091e+02   1.2565345e+01   1.9565273e+02  -3.0049455e+00   5.2594455e+02   1.5433527e+01   7.1213545e+02   1.9573455e+00   4.4262455e+02   3.2989127e+01   4.5109455e+02   6.0460727e+00   2.4121182e+02   7.7593055e+01   2.5644545e+02  -1.5087455e+01   1.3003182e+02   1.4632018e+02   2.5962455e+02  -1.2369964e+01   2.2350091e+02   9.1915382e+01   5.3693000e+02   2.5521964e+01   7.6841818e+02   4.5984727e+01   1.4066364e+02   3.6105236e+02   3.2604455e+02   5.4300073e+01   3.2795091e+02   3.5875636e+00   5.3565273e+02  -4.9767273e-01   4.3643545e+02   3.5038800e+01   7.7636636e+02  -2.3903855e+01   4.2152364e+02   5.1841745e+01   2.6147455e+02   1.9887491e+01   4.6516545e+02  -2.9529600e+01   1.7963091e+02   2.1746771e+02   5.2653273e+02  -3.1261818e-01   6.1322091e+02   3.2375964e+01   4.2851364e+02   7.6270909e+00   4.3336364e+02  -1.9149091e+01   6.9768273e+02   1.4912655e+01   2.5100909e+02   3.0556745e+02   2.2707909e+02   9.7112764e+01   5.1527455e+02   2.2853091e+00   4.0233364e+02  -6.4785091e+00   2.6147909e+02   3.4299855e+01   4.6830273e+02   6.3412364e+00   1.1077636e+02   3.8966516e+02   7.7746545e+02   1.1233673e+01   2.8019909e+02  -6.1176302e+01   3.8903455e+02   8.6327273e-02   4.8155545e+02  -1.3638073e+01   5.6308909e+02   3.2752498e+01   3.0638364e+02   9.0568400e+01   3.2168455e+02   2.8100069e+02   3.0386909e+02   7.1009755e-01   2.1440727e+02   1.8590378e+02   8.8770000e+01   7.2374909e+00   5.3215455e+01   2.5320458e+02   3.0232727e+02   2.1996836e+02
   1.7022091e+02   2.0846324e+02   3.5299727e+02   3.7920364e+00   6.6377455e+02   1.8417127e+01   3.7666273e+02   1.3763971e+02   2.7260273e+02   2.3704509e+01   5.5318636e+02  -1.2647636e+01   3.0592545e+02   1.3116873e+01   4.4843182e+02  -1.4163636e+01   7.7591818e+01   1.2517356e+02   3.4979727e+02   2.2422582e+01   2.3044455e+02   2.5678898e+02   1.8986182e+02   3.1694196e+02   4.7403545e+02   9.1843527e+01   3.8978909e+02   1.7528691e+01   1.5103455e+02   3.5654724e+02   6.7517273e+01   2.0907498e+02   5.0179909e+02   2.1396982e+01   3.4275273e+02   6.9160000e-01   3.9924182e+02   1.4662793e+02   4.6111091e+02  -1.1097055e+01   2.6876273e+02   2.6696255e+01   5.9306455e+02   4.8283927e+01   7.0502545e+02  -1.5913855e+01   4.3340455e+02  -2.8603273e+01   3.6053455e+02   7.3087273e-01   2.2410182e+02   1.0040185e+02   3.0999545e+02   2.0288545e+01   1.2247182e+02   1.3448498e+02   2.4907455e+02  -3.0965964e+01   2.1328091e+02   5.2512982e+01   6.0348000e+02   2.0417964e+01   6.6174818e+02   3.1408327e+01   1.1444364e+02   3.3947996e+02   2.4481455e+02   6.7984727e+00   2.7584091e+02   2.2096364e+01   4.8754273e+02   3.4791127e+01   4.7554545e+02   1.9350000e+01   7.3047636e+02  -1.4342655e+01   3.6797364e+02   1.4179575e+02   2.7669455e+02   7.7989091e-01   4.0582545e+02   1.2447600e+01   1.9207091e+02   2.2880251e+02   4.8042273e+02   4.4861818e+00   5.5511091e+02   3.4244764e+01   4.3918364e+02  -3.1666509e+01   4.1647364e+02  -1.4907891e+01   6.4791273e+02   1.7842545e+00   4.4089909e+02   2.1515625e+02   2.7541909e+02   8.1245564e+01   6.2694455e+02  -9.2082909e+00   4.7499364e+02  -6.5071309e+01   3.3292909e+02   2.0923855e+01   4.8341273e+02   1.7802436e+01   1.0388636e+02   4.4176636e+02   8.3779545e+02   3.4407273e+01   3.0086909e+02  -6.5609902e+01   3.9569455e+02   8.0035273e+00   3.8611545e+02   5.4471273e+00   7.5186909e+02   2.2090098e+01   2.1960364e+02   1.2240080e+02   3.3918455e+02   3.2560069e+02   3.7530909e+02  -2.6751025e+00   2.3529727e+02   1.5834258e+02   1.1999000e+02   7.0798909e+00   3.7215455e+01   2.0115458e+02   3.2143727e+02   1.9732956e+02
   1.4689091e+02   2.0488964e+02   3.7155727e+02  -2.4802764e+01   7.1444455e+02   1.8035273e+00   4.2511273e+02   9.1433709e+01   2.9883273e+02   4.8166109e+01   5.9052636e+02   1.4035164e+01   2.8103545e+02   2.3448073e+01   4.0566182e+02   2.4257964e+01   5.9931818e+01   1.7280636e+02   3.9968727e+02  -3.9348618e+01   1.9189455e+02   1.9264298e+02   3.2819182e+02   1.1798556e+02   4.1803545e+02   8.2663527e+01   3.6467909e+02  -8.0250909e-01   8.7584545e+01   4.3728324e+02   1.1384727e+02   1.7736858e+02   4.5546909e+02   5.7733818e+00   3.7575273e+02   5.8316000e+00   4.9546182e+02   1.0337033e+02   3.7345091e+02   8.0257455e+00   2.2576273e+02   2.4762545e+00   5.1917455e+02   4.0525127e+01   6.3080545e+02   1.3793745e+01   3.2307455e+02   2.9333127e+01   3.9553455e+02  -1.3509127e+01   2.6943182e+02   5.0775455e+01   2.7022545e+02   1.1140145e+01   1.6781182e+02   1.9163778e+02   2.8307455e+02  -2.1135964e+01   2.9917091e+02   6.3751782e+01   5.9337000e+02   1.3336764e+01   6.4185818e+02   5.4329527e+01   1.1422364e+02   3.0582756e+02   2.8215455e+02   5.9701273e+01   3.0884091e+02   2.2236364e+01   4.6465273e+02  -8.7076727e+00   4.1776545e+02   2.5412400e+01   7.0758636e+02   6.3685455e+00   5.0586364e+02   6.5434545e+01   3.7136455e+02   6.2062909e+00   4.6427545e+02   1.3101600e+01   1.8774091e+02   2.4359891e+02   4.2231273e+02   1.7091498e+02   5.1722091e+02   2.7165964e+01   4.5029364e+02  -8.3353091e+00   4.0936364e+02  -9.3390909e+00   5.8546273e+02   1.0780255e+01   4.7778909e+02   1.2153505e+02   2.4152909e+02   1.4107676e+02   5.7582455e+02   9.9130909e-01   4.4488364e+02  -1.4442509e+01   2.5992909e+02   1.0983855e+01   5.1341273e+02   2.5732436e+01   5.8666364e+01   1.2516396e+02   9.1990545e+02   1.5728473e+01   3.2575909e+02  -5.6821102e+01   4.1303455e+02  -1.6036727e+00   4.3011545e+02   2.0147127e+01   5.7575909e+02   3.0958898e+01   3.0327364e+02   8.1597200e+01   3.1305455e+02   3.0857109e+02   3.4719909e+02  -3.2063025e+00   1.5151727e+02   1.5293498e+02   2.7310000e+02   2.1941091e+01   3.4325455e+01   2.3516578e+02   3.2120727e+02   1.3056796e+02
   1.9944091e+02   1.6256564e+02   3.4144727e+02  -2.0733964e+01   5.9488455e+02   3.4368327e+01   3.5744273e+02   1.1506731e+02   3.9716273e+02   6.0409709e+01   5.3407636e+02   2.6101164e+01   2.6648545e+02   2.9272073e+01   4.2477182e+02  -4.7208364e+00   8.4701818e+01   1.1016476e+02   3.1835727e+02  -7.2822182e+00   1.9833455e+02   1.8890778e+02   3.8930182e+02   7.6426764e+01   4.1026545e+02   1.3094513e+02   2.6656909e+02   6.0462909e+00   1.1236455e+02   1.6986084e+02   5.9847273e+01   1.9523858e+02   4.5335909e+02  -2.8167818e+01   4.1287273e+02  -3.0918000e+01   3.6913182e+02   1.4403673e+02   3.8522091e+02   7.1634145e+01   1.8087273e+02  -4.2545455e-02   3.9483455e+02   5.8142327e+01   7.6358545e+02   1.9841345e+01   2.9429455e+02   3.4305527e+01   3.6020455e+02  -6.5727273e+00   2.7466182e+02   6.5807055e+01   2.7610545e+02  -1.4440255e+01   1.1425182e+02   1.4325258e+02   2.3040455e+02  -3.0323636e+00   3.8906091e+02   4.6450582e+01   5.9771000e+02   1.7695636e+00   7.5285818e+02   4.7669527e+01   1.2011364e+02   3.4602636e+02   2.3070455e+02   3.4367273e+01   3.7095091e+02   1.0037564e+01   5.0365273e+02   7.9523273e+00   4.8087545e+02   2.1483600e+01   7.2147636e+02  -1.8526545e+00   4.7963364e+02   4.6752945e+01   3.5291455e+02   1.7132291e+01   4.3405545e+02   6.9200000e-02   1.7974091e+02   2.0490891e+02   4.0587273e+02   2.0789018e+02   6.6766091e+02   7.1800764e+01   4.9473364e+02  -3.2560509e+01   4.7236364e+02  -2.7379091e+01   6.3735273e+02   1.1849055e+01   4.5956909e+02   1.0077265e+02   2.7085909e+02   6.4840364e+01   4.7871455e+02   2.7430109e+01   4.6844364e+02  -4.0987309e+01   2.7570909e+02   3.9831455e+01   4.6363273e+02  -7.1751636e+00   6.4776364e+01   1.7178516e+02   7.5068545e+02  -2.0623927e+01   2.8586909e+02  -1.4629902e+01   4.7247455e+02   1.6191127e+01   4.7844545e+02   1.1170727e+01   4.6764909e+02   2.6607698e+01   3.2983364e+02   1.0258240e+02   3.7443455e+02   3.0816069e+02   3.4064909e+02   4.7987698e+01   1.6895727e+02   1.5653978e+02   4.5077000e+02  -8.8325091e+00   3.6655455e+01   1.9208938e+02   2.7687727e+02   1.6689436e+02
   1.8411091e+02   1.6057204e+02   2.6299727e+02   3.5432036e+01   4.8766455e+02  -3.3384073e+01   3.1444273e+02   6.9287309e+01   3.6683273e+02   7.0166109e+01   5.4796636e+02   3.7209964e+01   2.4526545e+02   1.4639673e+01   4.3066182e+02   6.5879636e+00   5.5821818e+01   1.2758516e+02   4.3090727e+02  -6.1762182e+00   2.0900455e+02   2.1994418e+02   4.2375182e+02   1.2912076e+02   3.5981545e+02   5.7871127e+01   4.1211909e+02   7.1822909e+00   2.3347455e+02   1.7228204e+02   7.8297273e+01   1.8343258e+02   4.8501909e+02  -5.0306182e+00   3.8653273e+02  -2.6810800e+01   4.3024182e+02   1.3192793e+02   4.0633091e+02   1.4725345e+01   2.6199273e+02  -3.9821455e+00   4.8839455e+02   3.1437527e+01   7.0269545e+02  -2.2874545e+00   2.5051455e+02   1.8807927e+01   4.0042455e+02  -1.2240327e+01   2.2899182e+02   1.0601065e+02   2.8933545e+02   2.1051345e+01   1.2847182e+02   1.0867498e+02   2.9184455e+02  -3.9717564e+01   3.1695091e+02   7.4779382e+01   5.7804000e+02   3.6343164e+01   7.7196818e+02   3.1810727e+01   1.0822364e+02   2.9930756e+02   2.3081455e+02   2.4138473e+01   2.9817091e+02  -9.9100364e+00   5.7754273e+02   2.0481127e+01   5.4109545e+02   6.3260000e+00   5.7280636e+02   2.2040945e+01   3.6263364e+02   1.1455295e+02   3.1336455e+02   7.4406291e+01   4.6938545e+02   5.1328000e+00   1.9618091e+02   2.0036371e+02   2.5364273e+02   2.6095858e+02   5.8322091e+02   3.8775964e+01   3.6184364e+02   2.3290691e+01   4.1025364e+02  -2.2070291e+01   6.4680273e+02  -1.0576945e+01   4.4245909e+02   1.7647145e+02   3.0441909e+02   1.4770556e+02   4.4116455e+02   1.2104109e+01   3.8155364e+02  -3.8036109e+01   2.6170909e+02   2.3731455e+01   5.4752273e+02   2.4563636e+01   8.7226364e+01   1.5987916e+02   9.0746545e+02   1.5503673e+01   2.7419909e+02  -5.4806302e+01   3.8436455e+02   8.1299273e+00   4.8433545e+02   3.0295273e+00   4.9186909e+02   6.3300975e+00   3.2194364e+02   1.2699360e+02   3.3080455e+02   2.6465109e+02   2.7208909e+02   2.4362498e+01   2.1318727e+02   1.6645138e+02   3.0599000e+02   2.9798909e+00   3.7435455e+01   1.7113698e+02   2.9665727e+02   1.5031196e+02
   2.2244091e+02   7.4725636e+01   1.4522727e+02   1.3441364e+02   6.2100455e+02   2.1058727e+01   3.4933273e+02   1.1716611e+02   5.8894273e+02   6.0287309e+01   5.5930636e+02   3.3192764e+01   3.1548545e+02   1.8020727e+00   4.4488182e+02   2.9010364e+01   6.8371818e+01   1.4936116e+02   5.7023727e+02   2.6337382e+01   1.5689455e+02   2.3444298e+02   2.8030182e+02   1.3470676e+02   4.4137545e+02   7.5126327e+01   3.3956909e+02   1.9206291e+01   1.3136455e+02   1.9134084e+02   8.2957273e+01   2.1227978e+02   4.7712909e+02  -3.0399418e+01   4.8298273e+02   2.0253200e+01   4.0935182e+02   1.1525913e+02   3.8189091e+02   1.0680545e+01   3.0310273e+02   4.7949055e+01   3.5206455e+02   3.8453927e+01   6.4747545e+02   9.1014545e-01   3.0707455e+02   2.9431273e+00   3.7775455e+02  -1.0867273e+00   2.2577182e+02   7.8158255e+01   2.6855545e+02  -1.8362545e+00   1.9025182e+02   1.5295258e+02   2.6607455e+02  -3.1545964e+01   3.1884091e+02   6.2848182e+01   4.6304000e+02   3.1213164e+01   7.2918818e+02   5.8233127e+01   1.0666364e+02   3.6399236e+02   2.5081455e+02   6.4648473e+01   3.8239091e+02   4.8122364e+01   4.9921273e+02   3.0875273e+00   4.3843545e+02   3.3428800e+01   6.7402636e+02  -2.0056655e+01   4.4419364e+02   3.5028145e+01   2.8747455e+02  -1.5412509e+01   4.7471545e+02   1.0266400e+01   1.5707091e+02   1.8072251e+02   2.4364273e+02   2.4486858e+02   6.4889091e+02   6.1923636e+00   4.3551364e+02   1.7847091e+01   4.6514364e+02   7.8685091e+00   6.9368273e+02   1.1342655e+01   4.2445909e+02   9.0801455e+01   2.5096909e+02   9.6091564e+01   5.4938455e+02   2.2446509e+01   4.0466364e+02  -3.6664909e+01   2.7247909e+02   2.4529855e+01   5.1586273e+02  -3.7793564e+01   8.7556364e+01   1.1741276e+02   7.5268545e+02   1.2776073e+01   2.8197909e+02   1.5712975e+00   3.4769455e+02   5.7335273e+00   3.6033545e+02  -4.6004727e+00   5.5052909e+02   3.8867298e+01   2.4805364e+02   9.3234800e+01   3.1555455e+02   2.5549109e+02   3.2841909e+02  -1.3923902e+01   1.7151727e+02   2.0567498e+02   2.6555000e+02   3.8875091e+01   5.4875455e+01   2.1363178e+02   3.9043727e+02   1.5024956e+02
   2.5622091e+02   1.0936324e+02   1.0844727e+02   2.3546604e+02   6.5833455e+02   3.1072327e+01   4.1944273e+02   8.5337309e+01   2.9483273e+02   4.2706109e+01   4.6474636e+02   9.9775636e+00   3.1881545e+02  -2.4432727e-01   3.9488182e+02   4.3403636e+00   9.6821818e+01   1.8452516e+02   3.7712727e+02  -1.9983818e+01   2.1544455e+02   1.6898898e+02   3.7008182e+02   1.4008436e+02   4.1215545e+02   1.0213393e+02   3.1089909e+02  -1.5001091e+00   9.9804545e+01   3.9119564e+02   5.3067273e+01   1.9112098e+02   4.7635909e+02  -1.2117818e+01   4.3398273e+02  -1.6716800e+01   4.0991182e+02   1.3733433e+02   4.3300091e+02   4.6261745e+01   3.0154273e+02   2.6963855e+01   5.4028455e+02   4.9946327e+01   6.5058545e+02   4.4134545e-01   2.6073455e+02   8.8803273e+00   3.6086455e+02   1.6044473e+01   2.3810182e+02   7.1061855e+01   2.8455545e+02  -5.0062545e+00   1.5681182e+02   3.0262778e+02   2.4329455e+02  -2.6503564e+01   3.6395091e+02   6.7789382e+01   4.7871000e+02   3.3399564e+01   8.2796818e+02   1.5660727e+01   1.5877364e+02   3.6004356e+02   2.8959455e+02   2.0326073e+01   3.4650091e+02   2.4883564e+01   5.6988273e+02   4.6433927e+01   4.9098545e+02   3.5114800e+01   8.1269636e+02   2.5197455e+00   3.9041364e+02   1.1222055e+02   3.0058455e+02   3.8978691e+01   4.2927545e+02  -2.4988400e+01   2.1807091e+02   2.2639251e+02   3.8209273e+02   7.3572582e+01   5.7578091e+02  -1.7388364e+00   3.7618364e+02  -1.7406509e+01   4.3292364e+02  -1.2553891e+01   6.8246273e+02   2.2690255e+01   4.9533909e+02   8.9241055e+01   3.2985909e+02   6.1560364e+01   5.9816455e+02   4.3204109e+01   5.3833364e+02  -4.4248509e+01   2.9203909e+02  -2.4364945e+01   4.9986273e+02  -8.4356364e-01   9.3336364e+01   2.3161036e+02   6.9013545e+02   2.7000073e+01   3.6519909e+02  -3.8646302e+01   3.7747455e+02  -5.9888727e+00   4.4811545e+02   2.9377127e+01   6.2608909e+02   3.2822498e+01   3.5916364e+02   1.0223600e+02   3.1993455e+02   3.0827069e+02   3.4708909e+02   2.1692498e+01   1.8806727e+02   1.7657098e+02   1.5221000e+02   3.2822909e+00   3.7545455e+01   2.7256818e+02   4.0876727e+02   1.6434316e+02
   3.0800091e+02   1.2033084e+02   1.1344727e+02   1.5484604e+02   6.5077455e+02   1.3117127e+01   2.8022273e+02   1.0547491e+02   2.6605273e+02   5.8338509e+01   5.7818636e+02  -2.9317636e+01   3.0892545e+02   4.4766873e+01   4.4588182e+02   3.0930364e+01   5.8151818e+01   1.3983876e+02   5.2868727e+02   3.6221382e+01   1.8722455e+02   2.2890658e+02   5.3252182e+02   1.4530916e+02   3.1948545e+02   9.5427527e+01   3.8767909e+02  -1.7082509e+01   9.1804545e+01   4.4416564e+02   5.1177273e+01   2.1005218e+02   4.5779909e+02   1.4698182e-01   4.0353273e+02  -6.0608000e+00   3.5691182e+02   1.5734433e+02   4.0933091e+02   7.6375345e+01   2.7110273e+02  -8.2609455e+00   4.4794455e+02   3.8673527e+01   6.5025545e+02   1.0467745e+01   2.4062455e+02  -3.2908727e+00   3.9853455e+02   3.3608727e+00   2.3799182e+02   1.0674065e+02   2.0366545e+02   2.2244945e+01   1.7103182e+02   2.8193018e+02   2.4596455e+02  -1.1937164e+01   3.6939091e+02   8.5694182e+01   5.2215000e+02   1.5924364e+01   6.5007818e+02   1.0891927e+01   1.1977364e+02   3.4338356e+02   2.1193455e+02   2.1428873e+01   3.1917091e+02  -1.3260036e+01   5.4743273e+02   1.6229927e+01   4.7476545e+02   9.9724000e+00   9.0925636e+02  -1.6315055e+01   4.2352364e+02   1.1991175e+02   2.9980455e+02   1.9931091e+01   4.6316545e+02   3.5204000e+00   1.9451091e+02   1.6149731e+02   2.1153273e+02   4.5888738e+02   4.8400091e+02   4.6383564e+01   5.0073364e+02  -2.9305091e+00   4.2447364e+02   1.8562109e+01   7.3335273e+02   1.3169055e+01   4.3167909e+02   1.6400385e+02   2.9241909e+02   7.8445564e+01   5.7116455e+02   3.0814109e+01   5.2122364e+02  -5.4549709e+01   3.1003909e+02   4.5305055e+01   5.9008273e+02   1.0048836e+01   1.0522636e+02   2.3888916e+02   6.8246545e+02   1.6136727e+00   3.3586909e+02  -5.2849902e+01   4.4925455e+02  -3.2812727e+00   4.3033545e+02   8.0195273e+00   5.9597909e+02   6.1212975e+00   2.5338364e+02   7.4138400e+01   3.1868455e+02   2.9162069e+02   3.8541909e+02   9.6609755e-01   1.7351727e+02   1.5873498e+02   2.0810000e+02  -1.8748909e+01   3.1095455e+01   2.5564418e+02   4.1165727e+02   1.2177196e+02
   2.6189091e+02   5.3019636e+01   9.7667273e+01   1.3321844e+02   4.8433455e+02  -1.0897673e+01   3.0433273e+02   1.2720611e+02   2.4005273e+02   6.5308509e+01   5.0996636e+02   5.4029964e+01   2.5359545e+02   4.0533273e+01   3.6488182e+02   3.5740364e+01   6.1041818e+01   1.3538756e+02   5.6835727e+02   1.8937782e+01   2.1211455e+02   1.6769538e+02   3.4030182e+02   2.0879676e+02   3.6603545e+02   9.7703527e+01   3.4978909e+02  -1.0501309e+01   1.1758455e+02   4.6844324e+02   7.2847273e+01   2.2875858e+02   4.6390909e+02  -1.2121818e+01   4.0631273e+02   6.6068000e+00   4.5546182e+02   6.8910327e+01   4.1133091e+02   9.0995345e+01   3.0976273e+02   3.6462545e+00   5.5528455e+02   4.6866327e+01   7.9702545e+02  -3.7273855e+01   4.8051455e+02   2.3067927e+01   3.7231455e+02   2.3484727e+00   2.0799182e+02   1.4558065e+02   2.3522545e+02   9.0501455e+00   1.6003182e+02   1.6992018e+02   2.9207455e+02  -3.6075964e+01   2.5339091e+02   6.6524182e+01   5.5382000e+02   1.1170764e+01   6.1907818e+02   4.2591927e+01   1.1389364e+02   3.0052396e+02   2.3481455e+02   2.6158473e+01   3.7484091e+02   1.4616364e+01   5.8732273e+02   8.5887273e+00   4.8187545e+02   2.8063600e+01   9.4436636e+02  -8.2338545e+00   4.3830364e+02   7.8389345e+01   2.5347455e+02   2.5977491e+01   4.7005545e+02   1.7749200e+01   1.8451091e+02   2.3440731e+02   2.5298273e+02   3.8079138e+02   6.2055091e+02   1.6239564e+01   3.7662364e+02  -1.1170909e-01   4.7914364e+02   9.9685091e+00   7.4013273e+02   3.3956655e+01   4.2456909e+02   9.1462655e+01   3.3330909e+02   9.2064364e+01   4.8882455e+02   1.9181309e+01   4.5166364e+02  -3.5534909e+01   2.9736909e+02   1.1208655e+01   4.6441273e+02   3.0652436e+01   7.1996364e+01   1.6276756e+02   6.2679545e+02  -3.9327273e+00   3.0097909e+02  -1.6168702e+01   4.8936455e+02   2.7509927e+01   2.9488545e+02   3.0855527e+01   5.4864909e+02   6.0237698e+01   3.2827364e+02   1.0914720e+02   3.4018455e+02   3.4402069e+02   3.8164909e+02   1.0927698e+01   1.6318727e+02   1.4456138e+02   3.2277000e+02   2.2857491e+01   7.1215455e+01   1.6632458e+02   4.2198727e+02   6.0615564e+01
   2.5155091e+02   7.9176836e+01   1.0699727e+02   1.4147204e+02   5.0055455e+02   2.1134727e+01   4.2300273e+02   3.8712509e+01   3.3449273e+02   4.8313309e+01   4.7963636e+02   5.2346364e+01   2.7281545e+02   2.9215673e+01   3.9788182e+02   1.0650364e+01   8.2371818e+01   1.3790116e+02   5.6057727e+02   3.5110182e+01   2.8911455e+02   2.1186538e+02   4.8030182e+02   1.3481676e+02   4.6381545e+02   7.6551127e+01   3.2245909e+02   2.2355091e+01   1.0269455e+02   4.3296444e+02   8.6177273e+01   2.0580218e+02   4.0935909e+02  -3.8678182e+00   4.4153273e+02  -5.1008000e+00   4.0880182e+02   9.3303127e+01   3.7611091e+02   9.6362945e+01   2.9799273e+02   2.7697855e+01   4.7906455e+02   3.9843927e+01   7.8458545e+02  -3.5618655e+01   4.2140455e+02   2.5466727e+01   3.5986455e+02  -1.1325527e+01   2.5288182e+02   9.9329455e+01   2.9344545e+02  -3.8274545e+00   1.5614182e+02   1.2712138e+02   2.4196455e+02  -2.2507164e+01   1.8828091e+02   6.2732982e+01   5.5548000e+02   1.0707964e+01   7.0663818e+02   5.2697127e+01   1.4000364e+02   3.0699516e+02   3.5670455e+02   2.9957273e+01   2.9184091e+02   3.1146364e+01   5.3388273e+02  -1.5806073e+01   4.4765545e+02   3.3801200e+01   8.7002636e+02   1.0823345e+01   3.9752364e+02   8.3211745e+01   3.0336455e+02   7.2876291e+01   3.7249545e+02   2.9940000e+00   1.7685091e+02   2.0047011e+02   5.1687273e+02   1.0612018e+02   6.7878091e+02   5.7131164e+01   3.6562364e+02  -6.7817091e+00   4.2992364e+02  -2.0423891e+01   7.2568273e+02  -1.1073455e+00   5.4133909e+02   1.1301105e+02   3.3663909e+02   8.2017964e+01   4.3627455e+02   9.8253091e+00   4.8811364e+02  -3.5560909e+01   3.0203909e+02  -1.8349455e+00   4.7286273e+02  -3.0463564e+01   3.1688636e+02   2.4095636e+02   9.0179545e+02   1.1517273e+01   3.0741909e+02  -4.4683902e+01   4.7525455e+02   4.5287273e+00   4.7833545e+02  -6.4904727e+00   5.5419909e+02   3.2343698e+01   2.5627364e+02   5.9467200e+01   3.3293455e+02   2.8210069e+02   2.5441909e+02   4.3326098e+01   2.5240727e+02   1.8153378e+02   3.1655000e+02   4.7795091e+01   2.1875455e+01   1.4716178e+02   3.8298727e+02   6.1955564e+01
   1.4033091e+02   1.8785444e+02   1.2577727e+02   1.9363964e+02   6.6377455e+02   1.3527127e+01   4.2378273e+02   1.4076011e+02   3.0494273e+02   5.6007309e+01   4.2185636e+02   1.4528764e+01   2.6526545e+02   6.9929673e+01   3.9099182e+02  -8.4584364e+00   7.5041818e+01   1.5771756e+02   5.8301727e+02   6.4249818e+00   1.9033455e+02   1.5810778e+02   4.0197182e+02   8.1533164e+01   4.2759545e+02   1.0111873e+02   3.8445909e+02  -6.6049091e+00   1.5647455e+02   3.2066204e+02   7.5067273e+01   2.1325098e+02   5.2746909e+02  -3.6656618e+01   4.4864273e+02  -1.3329600e+01   3.3746182e+02   1.4446033e+02   3.8433091e+02   1.0559535e+02   3.2465273e+02   7.8950545e+00   5.0472455e+02   5.0241127e+01   6.6336545e+02   1.1748945e+01   2.8051455e+02   1.1737927e+01   4.3042455e+02  -1.9190327e+01   2.7999182e+02   3.9160655e+01   2.5366545e+02   1.0354945e+01   1.8292182e+02   1.5319898e+02   2.2784455e+02  -2.1597564e+01   2.2984091e+02   7.1858182e+01   4.9760000e+02   2.8558364e+01   6.6130818e+02   1.4213527e+01   1.2066364e+02   3.1698236e+02   2.6415455e+02   4.0251273e+01   3.3350091e+02   3.4263564e+01   4.5732273e+02   2.4878727e+01   6.3021545e+02   2.6416400e+01   8.3747636e+02   9.7573455e+00   4.3030364e+02   1.0858935e+02   2.9425455e+02   3.6045091e+01   3.2982545e+02   3.1527600e+01   1.8107091e+02   2.3391251e+02   5.1042273e+02   1.3041618e+02   6.7033091e+02   4.0697164e+01   3.8407364e+02   6.0722909e+00   4.6747364e+02   1.7122109e+01   7.3246273e+02   2.7690255e+01   4.6378909e+02   5.2435055e+01   2.8474909e+02   6.2729164e+01   4.8694455e+02   3.7991709e+01   8.3099364e+02  -5.4211309e+01   2.9936909e+02   1.1048655e+01   5.1697273e+02  -1.0992364e+01   7.1022636e+02   2.6489164e+01   7.9646545e+02   2.4943673e+01   2.9208909e+02  -2.2347502e+01   4.1814455e+02   1.0537527e+01   4.1622545e+02   1.5698327e+01   6.0230909e+02   5.7054898e+01   2.8094364e+02   9.1383600e+01   3.4105455e+02   2.6333109e+02   2.6397909e+02   1.1451298e+01   1.5429727e+02   1.3327258e+02   1.7143000e+02   3.2744691e+01   5.7985455e+01   2.0982298e+02   5.1732727e+02   3.9658364e+01
   1.2022091e+02   1.7368324e+02   9.3777273e+01   1.8130964e+02   5.3888455e+02  -6.1516727e+00   4.2778273e+02   8.7000109e+01   4.2338273e+02   8.9982109e+01   4.9041636e+02   2.1043964e+01   2.5315545e+02   8.4458473e+01   4.0410182e+02   2.5152764e+01   9.1041818e+01   1.5931756e+02   5.7246727e+02   1.3938982e+01   3.9044455e+02   1.1564898e+02   3.5797182e+02   8.5383164e+01   4.0703545e+02   1.4320353e+02   3.1945909e+02   2.0035091e+01   1.3847455e+02   3.8299204e+02   8.8737273e+01   2.3104738e+02   5.1868909e+02  -1.3942182e+00   4.7620273e+02  -2.5764400e+01   3.6413182e+02   1.3176673e+02   4.0378091e+02   1.0992935e+02   2.9154273e+02  -8.5661455e+00   4.7739455e+02   1.2867527e+01   6.8769545e+02   1.1912545e+01   3.9740455e+02   5.8056727e+01   4.5664455e+02  -8.2879273e+00   2.2366182e+02   1.0699705e+02   2.5822545e+02  -1.9459855e+01   1.4058182e+02   1.6703618e+02   2.8451455e+02  -3.1471164e+01   2.7561091e+02   7.4416582e+01   5.1348000e+02   6.3979636e+00   7.1374818e+02   4.0018327e+01   1.3700364e+02   3.5356516e+02   3.1826455e+02   2.4252473e+01   3.4395091e+02   1.3075636e+00   5.0810273e+02   1.7256327e+01   4.1732545e+02   2.9117600e+01   7.7980636e+02   1.7370945e+01   5.0563364e+02   8.1452945e+01   3.2347455e+02   2.6037491e+01   4.5871545e+02  -3.6783600e+01   1.5551091e+02   2.6917731e+02   4.5509273e+02   1.2806258e+02   6.0200091e+02   1.7943564e+01   4.0029364e+02  -2.1225309e+01   4.4280364e+02   4.3215709e+01   6.0324273e+02   4.7978545e+00   3.6300909e+02   1.5649745e+02   2.8863909e+02   8.1417964e+01   6.0338455e+02   1.2566509e+01   7.0955364e+02  -5.4166109e+01   2.9870909e+02   4.1014545e+00   4.1374273e+02  -6.7339636e+00   6.6022636e+02   4.4929164e+01   7.0479545e+02   1.2387273e+01   3.0997909e+02  -1.7668702e+01   3.8047455e+02   3.1551127e+01   6.2611545e+02  -1.8628727e+00   5.9430909e+02   1.7914898e+01   2.6738364e+02   8.6248400e+01   3.1318455e+02   2.8306069e+02   3.9586909e+02   6.9000975e+00   1.1218727e+02   1.5864138e+02   1.7543000e+02   1.6424691e+01   3.1985455e+01   2.4190298e+02   4.0909727e+02   2.1431676e+02
   1.1855091e+02   2.6459684e+02   1.1577727e+02   1.6187964e+02   6.0233455e+02   1.0102327e+01   4.0966273e+02   8.6229709e+01   3.9660273e+02   6.5564509e+01   5.6552636e+02   2.0805164e+01   2.5481545e+02   7.2325673e+01   3.4932182e+02   4.1425164e+01   9.0371818e+01   1.3949116e+02   5.8335727e+02   2.3957782e+01   2.2266455e+02   2.0618138e+02   3.6775182e+02   1.3315076e+02   3.9381545e+02   1.4926113e+02   3.2067909e+02   5.1674909e+00   1.6736455e+02   2.8968084e+02   7.1407273e+01   2.0131378e+02   5.3968909e+02   2.9257818e+00   4.6531273e+02  -2.7553200e+01   5.2157182e+02   1.2740153e+02   3.7567091e+02   1.0906815e+02   2.1376273e+02  -1.9013745e+01   5.1317455e+02   4.7675127e+01   6.5002545e+02   3.6614545e-01   4.7384455e+02  -1.0838473e+01   3.5331455e+02   1.3088473e+01   2.3432182e+02   1.2525425e+02   2.4922545e+02  -1.9289855e+01   1.8214182e+02   1.6949138e+02   2.3207455e+02  -2.9385964e+01   3.0639091e+02   3.3064182e+01   5.9426000e+02   2.5935564e+01   7.2830818e+02   2.1413527e+01   1.2955364e+02   3.5394116e+02   2.1548455e+02   4.5254873e+01   3.1195091e+02   4.4537564e+01   5.3710273e+02   3.0563273e+00   2.7298545e+02   5.2248000e+00   9.9669636e+02  -1.4310255e+01   4.5686364e+02   7.7244545e+01   2.8647455e+02   2.6777491e+01   4.4838545e+02   2.6922800e+01   2.0307091e+02   2.1126251e+02   5.1220273e+02   1.1627378e+02   5.7355091e+02   7.9549564e+01   4.0929364e+02  -2.9615309e+01   4.2703364e+02  -6.6426909e+00   6.9968273e+02   1.5326545e+00   2.5067909e+02   4.3970385e+02   3.2563909e+02   8.8897964e+01   5.6816455e+02   4.6834109e+01   4.6655364e+02  -4.1396109e+01   2.8647909e+02   5.3859855e+01   4.8652273e+02  -4.4636364e-01   6.3366636e+02   4.3839636e+00   8.9790545e+02   9.2684727e+00   3.5375909e+02  -3.3841102e+01   4.4458455e+02   6.4223273e+00   2.6433545e+02   7.9595273e+00   7.7730909e+02   4.8274898e+01   2.9216364e+02   8.6926000e+01   3.3068455e+02   3.0641069e+02   4.0619909e+02   5.8536975e+00   1.6118727e+02   1.5416138e+02   2.1199000e+02  -3.2801091e+00   4.3875455e+01   2.3562178e+02   2.9576727e+02   2.6149316e+02
   1.1833091e+02   1.8239444e+02   1.0710727e+02   1.5535324e+02   4.7011455e+02   1.9927273e-02   2.7189273e+02   1.2169131e+02   4.2494273e+02   6.3737309e+01   6.0730636e+02   3.6912764e+01   2.3403545e+02   7.4538073e+01   3.5988182e+02   1.8920364e+01   7.2261818e+01   1.3470996e+02   5.1057727e+02  -4.5498182e+00   2.2466455e+02   1.7836138e+02   4.6219182e+02   1.0037556e+02   4.5615545e+02   6.8493927e+01   3.4678909e+02  -7.9213091e+00   7.7364545e+01   3.9044084e+02   8.1297273e+01   1.4008258e+02   5.1857909e+02  -2.4385418e+01   4.3598273e+02  -9.3168000e+00   4.9869182e+02   8.3001927e+01   3.6556091e+02   1.1243695e+02   1.7354273e+02  -4.5661455e+00   3.6794455e+02   6.2733527e+01   6.8225545e+02  -7.6225455e-01   4.0862455e+02   6.1379127e+01   4.2853455e+02  -1.6929127e+01   2.1943182e+02   7.3775455e+01   2.5522545e+02   2.7560145e+01   2.1714182e+02   1.5502138e+02   3.2273455e+02  -6.5968764e+01   2.7317091e+02   5.9941782e+01   5.4548000e+02   1.4617964e+01   8.6318818e+02   3.5843127e+01   9.2773636e+01   3.4199356e+02   2.4781455e+02   3.4668473e+01   3.5717091e+02   3.6699964e+01   5.4632273e+02   1.4978727e+01   3.4076545e+02   4.2802400e+01   8.4480636e+02  -8.2905455e-01   4.4997364e+02   8.1125745e+01   2.8980455e+02   2.7071091e+01   4.6560545e+02   2.9325200e+01   1.7385091e+02   2.2315011e+02   5.0098273e+02   1.4150138e+02   2.8000091e+02   1.7373564e+01   4.7684364e+02   1.4090691e+01   3.8303364e+02   1.9657309e+01   6.8280273e+02   9.3230545e+00   1.6711909e+02   3.4105865e+02   2.9352909e+02   2.7136764e+01   5.2394455e+02   3.0317091e+00   4.3444364e+02  -2.2827309e+01   2.6959909e+02   1.9430255e+01   3.8363273e+02   5.0784836e+01   4.4099636e+02   1.5577564e+01   5.4713545e+02   2.6600727e+00   3.3152909e+02  -2.3612702e+01   4.9825455e+02   1.2238727e+01   3.5988545e+02   1.0435527e+01   6.6997909e+02   3.8201298e+01   2.3038364e+02   1.0242840e+02   3.5680455e+02   2.6519109e+02   4.0630909e+02  -2.0595102e+01   1.2040727e+02   2.7909378e+02   1.9143000e+02   2.1694691e+01   4.9875455e+01   2.3247178e+02   3.3720727e+02   1.2939796e+02
   9.0220909e+01   2.6875324e+02   1.2188727e+02   1.2761084e+02   5.0822455e+02   1.3011273e+00   8.0332727e+01   2.3946611e+02   3.8605273e+02   1.9373851e+02   5.5174636e+02   2.3907564e+01   2.8070545e+02   6.6584473e+01   3.6021182e+02   1.6443964e+01   9.2371818e+01   1.2577116e+02   4.5379727e+02  -9.2374182e+00   2.3233455e+02   2.1707778e+02   3.6930182e+02   9.0026764e+01   4.2559545e+02   7.9718727e+01   3.0645909e+02   3.9745091e+01   1.1325455e+02   3.0378964e+02   7.4957273e+01   1.9480978e+02   5.1957909e+02  -2.2355418e+01   3.7720273e+02   1.7156000e+00   4.1991182e+02   1.1097433e+02   3.3345091e+02   4.9665745e+01   2.2254273e+02   7.9538545e+00   5.1406455e+02   2.6713927e+01   7.2025545e+02  -1.8362255e+01   4.2129455e+02   1.6365527e+01   3.5275455e+02   3.4913273e+01   2.1343182e+02   5.2815455e+01   2.6122545e+02   2.6640145e+01   1.4670182e+02   1.3832658e+02   2.4351455e+02  -1.6521164e+01   3.1050091e+02   4.1295382e+01   6.1871000e+02   3.9089564e+01   7.9685818e+02   2.1149527e+01   1.2600364e+02   3.1477516e+02   2.0737455e+02   6.5736727e+00   3.2373091e+02   6.3751636e+00   4.6454273e+02   4.9711273e+00   3.0421545e+02   1.6496400e+01   1.0056964e+03   5.2997455e+00   3.9119364e+02   7.2498145e+01   2.8336455e+02   2.8136291e+01   4.5193545e+02  -3.3612000e+00   1.4929091e+02   1.5500491e+02   5.0453273e+02   1.3521738e+02   2.1011091e+02   1.1624764e+01   4.6829364e+02  -6.4453091e+00   4.3892364e+02  -2.3143891e+01   8.0446273e+02   2.2700255e+01   2.0300909e+02   3.4073745e+02   2.3285909e+02   1.6754036e+02   4.7094455e+02   2.9271709e+01   4.7033364e+02  -6.4478509e+01   2.6503909e+02   3.7795055e+01   5.0708273e+02   5.1288364e+00   6.3933636e+02   1.7270364e+01   7.5179545e+02   2.7627273e+01   3.1186909e+02  -3.4269902e+01   4.8269455e+02  -2.4064727e+00   4.1311545e+02   3.0571273e+00   5.2575909e+02   2.9738898e+01   2.8094364e+02   1.1605360e+02   3.1568455e+02   3.3361069e+02   3.4741909e+02   2.0336098e+01   1.9484727e+02   2.0002858e+02   2.5510000e+02   4.1610909e+00   5.2765455e+01   2.2202058e+02   4.9820727e+02   3.7627964e+01
   1.1189091e+02   1.9034964e+02   1.1333727e+02   1.3518484e+02   5.6133455e+02   1.0052327e+01   1.0089273e+02   2.2682131e+02   3.5460273e+02   1.4503451e+02   5.5330636e+02   1.1012764e+01   2.9448545e+02   5.7482073e+01   4.1388182e+02   1.4150364e+01   7.8151818e+01   1.3268876e+02   4.4079727e+02  -1.1417418e+01   2.2666455e+02   2.1009138e+02   2.1352182e+02   4.8609164e+01   3.5003545e+02   1.0298353e+02   3.2400909e+02   7.4510909e+00   1.0280455e+02   3.8928564e+02   5.4847273e+01   2.0486858e+02   4.0823909e+02   1.2881782e+01   3.8087273e+02   2.2312000e+01   4.4546182e+02   1.0837033e+02   3.8256091e+02   6.0186945e+01   2.9332273e+02   1.9614545e+00   5.1550455e+02   4.1378727e+01   7.3336545e+02  -2.8510545e+00   3.9018455e+02   5.3184327e+01   3.9264455e+02   1.3612073e+01   2.5021182e+02   9.6763055e+01   3.3388545e+02  -1.7062655e+01   1.4147182e+02   1.3640498e+02   2.1729455e+02  -9.2035636e+00   2.6306091e+02   9.6420582e+01   5.2737000e+02  -1.3493236e+01   6.6496818e+02   4.6480727e+01   1.3711364e+02   3.5177636e+02   2.4704455e+02   3.7620073e+01   2.9528091e+02   3.9651164e+01   5.1043273e+02   5.8499273e+00   2.6687545e+02   5.4483600e+01   8.4325636e+02  -8.0350545e+00   3.8875364e+02   1.1869335e+02   2.6969455e+02  -9.9010909e-01   5.0305545e+02   8.6692000e+00   1.8474091e+02   2.2527891e+02   4.4242273e+02   1.0296618e+02   2.6866091e+02   1.4500764e+01   5.3618364e+02   5.7349091e-01   3.8280364e+02   3.2895709e+01   7.3313273e+02   9.7466545e+00   2.1022909e+02   4.4382985e+02   3.0430909e+02   7.1934364e+01   5.3749455e+02   1.6617709e+01   3.7022364e+02  -3.7579709e+01   2.4781909e+02   1.1622655e+01   4.4252273e+02  -1.7036364e+01   6.4288636e+02   5.5986364e+01   7.5568545e+02   1.5086073e+01   2.7219909e+02  -2.0096302e+01   4.4391455e+02  -9.4140727e+00   4.5999545e+02   2.8086727e+01   6.4608909e+02   3.6442498e+01   3.0605364e+02   1.0381480e+02   3.1393455e+02   3.0275069e+02   3.0019909e+02  -1.1336302e+01   1.9940727e+02   2.1199378e+02   2.8043000e+02   2.2134691e+01   8.7435455e+01   1.6791698e+02   4.4932727e+02   4.2428364e+01
   1.1100091e+02   1.7753084e+02   1.2310727e+02   1.9907324e+02   6.2266455e+02   1.6475927e+01   1.0044273e+02   2.3140731e+02   2.5894273e+02   5.3687309e+01   4.5230636e+02   7.5327636e+00   2.1081545e+02   6.4065673e+01   4.4543182e+02   2.0076364e+01   5.9371818e+01   1.2474116e+02   5.5368727e+02  -2.5998618e+01   2.4555455e+02   1.8135018e+02   3.8975182e+02   1.1051076e+02   3.6392545e+02   7.9542327e+01   5.0733909e+02   1.6746909e+00   1.0280455e+02   3.2840564e+02   9.8517273e+01   1.7170498e+02   5.2023909e+02   6.0417818e+00   4.5542273e+02  -1.5102000e+01   4.6102182e+02   1.1268553e+02   3.5545091e+02   1.3301575e+02   3.4154273e+02   2.7763855e+01   4.7161455e+02   2.0329927e+01   7.8380545e+02  -2.3776255e+01   2.9795455e+02   7.1672727e+01   3.9286455e+02   2.0144473e+01   2.5321182e+02   7.0303055e+01   3.6910545e+02  -3.0770255e+01   1.6147182e+02   1.3936498e+02   2.2284455e+02  -3.7087564e+01   2.2750091e+02   8.1935382e+01   6.1671000e+02   1.0579564e+01   8.1830818e+02   3.0433527e+01   1.1089364e+02   2.8309396e+02   2.6404455e+02   2.5040073e+01   2.3517091e+02   1.5459964e+01   4.8888273e+02   1.0463927e+01   3.7621545e+02   4.3856400e+01   8.3869636e+02  -1.8902545e+00   4.4697364e+02   4.7585745e+01   2.6469455e+02   1.1519891e+01   4.4516545e+02  -1.8039600e+01   1.7351091e+02   2.1495731e+02   4.0031273e+02   1.1978498e+02   2.7766091e+02   4.8780764e+01   5.7496364e+02   2.6581091e+01   4.5725364e+02   6.0970909e-01   6.7580273e+02   6.8830545e+00   2.6845909e+02   3.1828145e+02   2.2374909e+02   9.9829164e+01   4.8338455e+02   4.6056509e+01   3.9099364e+02  -3.9901309e+01   2.4059909e+02   2.1310255e+01   5.2563273e+02   2.5314836e+01   6.3066636e+02   2.5623964e+01   7.8879545e+02   3.5572727e+00   2.5330909e+02  -1.5025102e+01   3.8669455e+02   1.6613527e+01   5.2611545e+02   2.4017127e+01   5.3997909e+02   5.3261298e+01   3.0905364e+02   1.2935480e+02   3.1118455e+02   2.8222069e+02   3.4152909e+02  -3.1927025e+00   2.8718727e+02   1.9419138e+02   1.6532000e+02   2.8893491e+01   2.4655455e+01   2.7082938e+02   2.4209727e+02   2.5433676e+02
   1.5678091e+02   2.4031844e+02   1.4388727e+02   1.8207084e+02   6.0688455e+02  -1.9371673e+01   7.5002727e+01   2.0477251e+02   2.8427273e+02   5.3440909e+01   6.2752636e+02   2.5955164e+01   2.4359545e+02   1.1410327e+02   4.6477182e+02   6.3916364e-01   8.1371818e+01   1.4621116e+02   5.6968727e+02   1.8161382e+01   2.4222455e+02   1.9128658e+02   3.5152182e+02   1.0433916e+02   4.1481545e+02   1.0358113e+02   2.7445909e+02   1.5525091e+01   7.6584545e+01   4.3383324e+02   7.0177273e+01   2.5586218e+02   5.8379909e+02   5.5069818e+00   5.0720273e+02   1.4755600e+01   4.2135182e+02   1.2385913e+02   4.1300091e+02   6.3861745e+01   3.1654273e+02   5.2873855e+01   6.3861455e+02   4.2749927e+01   6.8925545e+02   1.6007745e+01   2.9551455e+02   1.0553793e+02   4.1864455e+02   9.3020727e+00   2.6177182e+02   1.6161825e+02   2.3877545e+02   2.6766145e+01   1.6514182e+02   1.9918138e+02   2.2962455e+02  -1.6519964e+01   2.5761091e+02   1.1685658e+02   5.2648000e+02   3.3137964e+01   7.5330818e+02   5.8303527e+01   1.4277364e+02   3.0154356e+02   2.8448455e+02   5.9404873e+01   3.1017091e+02   2.1299636e+00   5.4832273e+02   2.3787273e+00   3.5176545e+02   7.0324000e+00   8.3113636e+02  -1.6515455e+01   4.6186364e+02   5.0844545e+01   3.0169455e+02   3.8339891e+01   2.9393545e+02  -8.1612000e+00   1.9185091e+02   2.3682011e+02   5.4353273e+02   1.3921738e+02   2.0655091e+02   2.6129564e+01   5.1573364e+02  -9.0205091e+00   3.9680364e+02   1.6895709e+01   5.9657273e+02   1.0111455e+01   1.9022909e+02   3.7809985e+02   1.8074909e+02   1.2948916e+02   6.1094455e+02   2.6521709e+01   4.6422364e+02  -3.1539709e+01   3.3159909e+02   1.2140255e+01   4.1619273e+02   1.0180036e+01   7.3844636e+02   1.3891564e+01   6.8435545e+02   1.6824727e+00   3.3764909e+02  -3.9442302e+01   4.0636455e+02   2.7589927e+01   4.4766545e+02  -3.1468727e+00   8.3941909e+02   2.9866098e+01   3.5949364e+02   1.0531960e+02   3.7218455e+02   3.4909069e+02   4.0786909e+02   1.8720098e+01   2.0473727e+02   1.1001738e+02   1.6421000e+02  -2.1017709e+01   7.7095455e+01   2.7707418e+02   2.2054727e+02   3.3328076e+02
   1.7478091e+02   1.6098844e+02   1.2422727e+02   1.5020364e+02   5.5144455e+02  -6.9364727e+00   1.3322273e+02   2.1956491e+02   2.4627273e+02   8.7260909e+01   6.1352636e+02   7.1305164e+01   2.4481545e+02   4.6345673e+01   4.1532182e+02   1.7815164e+01   9.8371818e+01   1.4496116e+02   5.4979727e+02   9.8625818e+00   2.0033455e+02   1.9385778e+02   2.5697182e+02   2.0957316e+02   4.9370545e+02   9.4049927e+01   3.2600909e+02   2.3401091e+01   1.0480455e+02   5.0335564e+02   8.8737273e+01   2.3059738e+02   4.3868909e+02   9.7857818e+00   4.9320273e+02  -2.7844000e+00   4.8157182e+02   1.1604153e+02   4.0145091e+02   6.3445745e+01   2.9410273e+02   2.2229055e+01   3.5350455e+02   3.1888727e+01   7.2202545e+02   1.4961455e+00   4.1907455e+02   1.3132313e+02   3.7942455e+02  -1.5890327e+01   2.3299182e+02   1.9214065e+02   2.9444545e+02  -4.5774545e+00   1.8814182e+02   1.4812138e+02   2.3640455e+02  -1.2952364e+01   2.0595091e+02   1.1409938e+02   5.2782000e+02   4.5920764e+01   7.1730818e+02   3.7513527e+01   1.2544364e+02   3.3892996e+02   2.6904455e+02   3.2420073e+01   2.6628091e+02   2.8521164e+01   5.3610273e+02  -2.6643673e+01   3.7554545e+02   2.1460000e+01   8.3469636e+02  -4.9102545e+00   4.8230364e+02   8.2319345e+01   3.0414455e+02   1.0036389e+02   3.4282545e+02  -1.5182400e+01   1.5140091e+02   2.2061611e+02   5.4087273e+02   9.8650182e+01   5.9789091e+02   4.9272364e+01   4.7573364e+02   1.4069491e+01   4.8880364e+02   4.2305709e+01   6.0157273e+02  -8.1785455e+00   2.3356909e+02   4.4663265e+02   3.1252909e+02   1.0261676e+02   5.8527455e+02   2.8905309e+01   1.0029936e+03  -4.6421309e+01   3.0103909e+02   1.9135055e+01   4.4274273e+02   3.4960364e+00   6.9255636e+02   2.8012764e+01   7.4613545e+02   2.1300073e+01   3.4608909e+02  -4.3557502e+01   4.1280455e+02   7.7447273e+00   3.3588545e+02  -3.1447273e-01   8.3652909e+02   3.2207298e+01   1.6960364e+02   8.2180800e+01   3.7080455e+02   2.7782109e+02   4.1119909e+02   1.0673698e+01   2.3884727e+02   1.4539858e+02   1.6421000e+02   1.2872291e+01   6.9215455e+01   2.8926458e+02   4.1209727e+02   8.7626764e+01
   1.6167091e+02   1.7481724e+02   9.3997273e+01   1.3573204e+02   6.4177455e+02  -1.3712873e+01   1.0278273e+02   2.5178011e+02   4.8627273e+02   6.6610909e+01   5.3118636e+02   3.2222364e+01   2.1548545e+02   7.6472073e+01   4.5566182e+02  -3.1522036e+01   1.1682182e+02   2.1292516e+02   5.5357727e+02   3.9560182e+01   2.3333455e+02   2.3244778e+02   3.7619182e+02   1.5592556e+02   4.0581545e+02   9.9191127e+01   3.2011909e+02   1.7102291e+01   1.1514455e+02   5.5141844e+02   6.6517273e+01   2.1226498e+02   5.3946909e+02  -6.3866182e+00   4.4409273e+02  -1.5965600e+01   4.4791182e+02   9.2294327e+01   3.5456091e+02   7.1756945e+01   3.0243273e+02  -1.2997345e+01   2.8272455e+02   2.7001127e+01   7.2291545e+02  -1.9465055e+01   3.8151455e+02   1.1565793e+02   4.1275455e+02   2.0893273e+01   2.1277182e+02   1.0541825e+02   2.3455545e+02  -1.6336255e+01   1.2458182e+02   1.7675618e+02   2.8696455e+02  -2.8887164e+01   2.9284091e+02   1.0747818e+02   5.5393000e+02   2.1161964e+01   7.7252818e+02   3.2315927e+01   1.4422364e+02   3.8131756e+02   3.1470455e+02   6.1427273e+01   2.8828091e+02   1.1651164e+01   5.5943273e+02   4.3489927e+01   4.2443545e+02  -1.2120000e-01   7.7391636e+02  -2.9157855e+01   4.2897364e+02   8.6805745e+01   3.2491455e+02   1.0637229e+02   3.4538545e+02  -3.8372000e+00   1.7596091e+02   2.0809131e+02   5.2453273e+02   1.2706738e+02   4.2455091e+02   2.9579564e+01   4.2518364e+02  -1.2886509e+01   4.0403364e+02   1.6317309e+01   6.4780273e+02  -2.7096945e+01   2.1445909e+02   4.2882145e+02   3.0230909e+02   4.5874364e+01   5.4371455e+02   2.4010109e+01   4.2399364e+02  -2.0321309e+01   3.1070909e+02   1.7031455e+01   4.5908273e+02  -3.0921164e+01   4.9366636e+02   2.9363964e+01   8.0602545e+02   4.0588727e+00   3.6175909e+02  -4.0261102e+01   4.9458455e+02   4.8723273e+00   4.1755545e+02   8.8219273e+00   6.0319909e+02   1.2313698e+01   2.5294364e+02   8.8063600e+01   2.9193455e+02   2.7826069e+02   3.7752909e+02   9.2729755e-01   1.7606727e+02   1.2464098e+02   2.3499000e+02  -2.4790109e+01   7.7875455e+01   2.5545178e+02   3.9576727e+02   6.8043164e+01
   1.6155091e+02   1.8582684e+02   1.0422727e+02   1.2747364e+02   5.4600455e+02  -1.0391273e+01   1.1711273e+02   2.3885371e+02   6.1316273e+02   3.9019709e+01   4.7441636e+02   7.5439636e+00   7.5035455e+01   1.6325807e+02   4.4088182e+02   1.4660364e+01   9.0481818e+01   1.4459236e+02   3.9990727e+02   1.1303782e+01   2.6522455e+02   1.7989658e+02   4.5019182e+02   1.3544556e+02   3.9826545e+02   1.3657513e+02   3.7211909e+02  -8.7277091e+00   1.1814455e+02   4.2428844e+02   6.9297273e+01   2.1582258e+02   4.9279909e+02  -1.8993018e+01   4.1342273e+02  -8.7420000e+00   4.0880182e+02   1.3697313e+02   2.9811091e+02   8.2492945e+01   3.0232273e+02   1.1241455e+01   4.6950455e+02   3.2838727e+01   7.7991545e+02  -2.7950545e+00   2.0451455e+02   9.9597927e+01   4.1109455e+02   8.6860727e+00   2.3899182e+02   3.7320655e+01   2.7644545e+02   8.1925455e+00   1.9258182e+02   1.5854618e+02   2.7384455e+02  -1.5727564e+01   2.3239091e+02   6.1984182e+01   5.3215000e+02  -7.3156364e+00   7.4574818e+02   6.3908327e+01   7.7893636e+01   3.3440396e+02   2.6870455e+02   2.6887273e+01   2.9817091e+02   8.0899636e+00   5.0988273e+02   2.6233927e+01   4.7087545e+02   1.7943600e+01   9.3958636e+02  -1.2191455e+01   3.5175364e+02   6.8423345e+01   2.7136455e+02   5.8096291e+01   3.2305545e+02   3.7179200e+01   1.4863091e+02   2.4172771e+02   5.4087273e+02   1.1543018e+02   6.0389091e+02   7.9023636e+00   4.3629364e+02  -1.3325309e+01   4.3836364e+02  -1.8790909e+00   8.0113273e+02   8.7466545e+00   1.9167909e+02   3.8064385e+02   2.5741909e+02   1.0068556e+02   4.3527455e+02   1.4345309e+01   4.9211364e+02  -2.7550909e+01   3.2792909e+02   3.2763855e+01   4.6997273e+02   7.6763636e-01   5.7166636e+02   1.7793964e+01   8.2568545e+02   2.0716073e+01   3.1797909e+02  -7.4187025e+00   4.7569455e+02  -1.5064727e+00   4.4211545e+02  -2.1142873e+01   5.1275909e+02   5.4438898e+01   2.9449364e+02   1.2618960e+02   3.2968455e+02   2.9086069e+02   3.1464909e+02   1.6397698e+01   1.1040727e+02   1.6211378e+02   2.9466000e+02   8.7662909e+00   4.4985455e+01   2.3731298e+02   2.8087727e+02   1.0134436e+02
   2.4211091e+02   1.1738204e+02   8.7997273e+01   1.6343204e+02   7.0300455e+02   1.1718727e+01   8.6222727e+01   1.7165491e+02   3.6371273e+02   5.1085709e+01   5.1663636e+02   4.0716364e+01   9.0375455e+01   1.4681087e+02   4.5632182e+02   7.4251636e+00   1.0326182e+02   1.5900996e+02   5.9001727e+02   2.5644982e+01   2.3333455e+02   1.9866778e+02   3.3219182e+02   1.2455556e+02   4.0826545e+02   6.3885127e+01   3.3978909e+02  -1.4921309e+01   1.1025455e+02   5.3468964e+02   6.0627273e+01   2.1329618e+02   4.5457909e+02  -2.1935418e+01   4.0153273e+02  -1.7900800e+01   3.5369182e+02   1.5416193e+02   4.0122091e+02   7.7134145e+01   3.1265273e+02   8.4150545e+00   3.6906455e+02   2.8739273e+00   7.1580545e+02   5.9937455e+00   2.5107455e+02   1.2265313e+02   4.1442455e+02  -3.4470327e+01   2.0854182e+02   8.1206655e+01   2.4822545e+02   3.8120145e+01   1.8836182e+02   1.7510378e+02   2.4429455e+02  -3.9693564e+01   2.1495091e+02   8.1379382e+01   6.0082000e+02   2.2300764e+01   7.6918818e+02   3.5473127e+01   1.0122364e+02   3.2220756e+02   2.4859455e+02   4.6386073e+01   4.0950091e+02   3.2733564e+01   5.2454273e+02   9.3911273e+00   4.7076545e+02   2.8424000e+00   5.8069636e+02   9.5197455e+00   3.9130364e+02   7.5149345e+01   2.8803455e+02   3.9872691e+01   3.2427545e+02  -1.3478400e+01   1.7240091e+02   2.5749611e+02   3.1375273e+02   2.8659978e+02   5.7711091e+02   3.1044764e+01   4.6084364e+02  -1.1849309e+01   5.3158364e+02   6.7733091e+00   6.9313273e+02  -1.0613345e+01   1.8278909e+02   3.6924505e+02   2.8307909e+02   9.9082764e+01   5.8094455e+02   1.8811709e+01   5.4866364e+02  -1.2854909e+01   3.0092909e+02   1.4703855e+01   4.1919273e+02   2.9400364e+00   5.7155636e+02   4.3802764e+01   7.2535545e+02   2.5402473e+01   2.5886909e+02  -4.5469902e+01   4.7891455e+02  -3.7640727e+00   4.4899545e+02  -3.2532727e+00   6.5275909e+02   2.3908898e+01   2.8627364e+02   5.7847200e+01   3.2993455e+02   2.8734069e+02   3.3008909e+02   6.5024975e+00   1.7495727e+02   1.2461978e+02   2.4799000e+02  -1.8270109e+01   4.4435455e+01   2.1746698e+02   2.6120727e+02   1.7025796e+02
   1.9000091e+02   6.7880836e+01   1.2544727e+02   1.9954604e+02   8.5833455e+02   1.6182327e+01   6.8002727e+01   2.3522251e+02   2.5227273e+02   7.8780909e+01   5.0274636e+02   1.3827564e+01   3.4705455e+01   1.5204447e+02   3.9299182e+02   6.4915636e+00   5.2151818e+01   1.3831876e+02   3.7857727e+02   2.8230182e+01   2.1944455e+02   2.2921898e+02   4.5063182e+02   8.6520364e+01   4.3092545e+02   6.3402327e+01   3.7933909e+02  -1.2865309e+01   7.9474545e+01   3.6604204e+02   5.5627273e+01   1.6735618e+02   4.3479909e+02  -3.6243018e+01   4.4675273e+02  -2.0068400e+01   4.8635182e+02   6.9219127e+01   3.9122091e+02   8.9934145e+01   2.7865273e+02   5.1350545e+00   4.8217455e+02   1.3045127e+01   7.0791545e+02   2.9494545e-01   2.4973455e+02   8.4650327e+01   3.7520455e+02  -7.8827273e+00   2.4966182e+02   6.1247055e+01   3.4622545e+02  -6.0985455e-01   2.2570182e+02   1.1522658e+02   2.0484455e+02  -2.3757564e+01   2.3295091e+02   5.5269382e+01   6.0482000e+02  -1.3359236e+01   7.5585818e+02   5.8989527e+01   1.1166364e+02   3.2937236e+02   2.5893455e+02   4.9778873e+01   3.7317091e+02   1.8419964e+01   5.5132273e+02   1.1798727e+01   4.3854545e+02   1.1420000e+01   4.5036636e+02   1.9946145e+01   4.2163364e+02   8.1502945e+01   2.5191455e+02  -9.8977091e+00   3.3293545e+02  -8.6112000e+00   1.8274091e+02   2.3821891e+02   5.0242273e+02   1.1105618e+02   5.5178091e+02   5.8961164e+01   3.7373364e+02  -8.1005091e+00   4.4625364e+02   1.7379709e+01   7.9535273e+02  -7.9009455e+00   3.9011909e+02   2.0610865e+02   3.0863909e+02   1.1725796e+02   5.1138455e+02  -8.7434909e+00   4.0155364e+02  -1.9306109e+01   2.7236909e+02   2.8768655e+01   4.3774273e+02   4.0060364e+00   7.2699636e+02   8.1475636e+00   6.5557545e+02   2.7648727e+00   2.6886909e+02  -5.0709902e+01   3.2436455e+02  -1.1800727e+00   4.2933545e+02   1.7319527e+01   5.8052909e+02   3.3357298e+01   2.2038364e+02   9.8118400e+01   3.7730455e+02   2.7843109e+02   2.5430909e+02   2.4004898e+01   1.6851727e+02   1.7824498e+02   1.9566000e+02  -2.5423709e+01   5.0875455e+01   1.7695178e+02   2.4087727e+02   1.8588436e+02
   1.9878091e+02   8.9068436e+01   1.4822727e+02   1.9395364e+02   7.0166455e+02   1.5592727e-01   1.1600273e+02   2.4116251e+02   4.3949273e+02   4.4243309e+01   4.9585636e+02   1.6608764e+01   6.4595455e+01   1.7798327e+02   3.8166182e+02   1.7067964e+01   9.4821818e+01   7.8575164e+01   4.3390727e+02   1.6913782e+01   2.2733455e+02   2.1036778e+02   4.0441182e+02   9.6447964e+01   4.2526545e+02   1.1163513e+02   4.3689909e+02   1.1979891e+01   1.4436455e+02   3.3374084e+02   5.5957273e+01   2.0843978e+02   4.5390909e+02  -1.2541818e+01   4.4220273e+02  -7.3744000e+00   4.2969182e+02   9.1301927e+01   3.6489091e+02   1.0226055e+02   2.2776273e+02   1.7866255e+01   3.8394455e+02   9.0135273e+00   7.1791545e+02  -8.2850545e+00   3.6140455e+02   1.7682673e+02   3.8120455e+02  -1.0142727e+01   2.5610182e+02   1.0462185e+02   2.7766545e+02   1.6214945e+01   2.1492182e+02   9.1088982e+01   2.5607455e+02  -9.5259636e+00   3.2373091e+02   8.0566982e+01   5.5793000e+02   4.3391964e+01   8.7152818e+02   5.8065927e+01   1.2277364e+02   3.5626356e+02   2.4781455e+02   3.0448473e+01   3.9450091e+02   1.3263564e+01   5.0932273e+02  -1.7212727e+00   3.6887545e+02   2.2773600e+01   4.0091636e+02  -3.4278545e+00   4.5541364e+02   8.0910545e+01   3.1347455e+02   2.3727491e+01   3.3827545e+02  -2.9598400e+01   1.6540091e+02   2.1471611e+02   3.1264273e+02   2.1412858e+02   2.3644091e+02   8.5183636e+00   4.0929364e+02  -5.7253091e+00   4.0425364e+02   3.5197091e+00   4.6313273e+02   1.1236655e+01   3.8622909e+02   1.6329985e+02   2.8774909e+02   4.0489164e+01   5.4738455e+02   2.6376509e+01   1.0143336e+03  -1.8218509e+01   2.8070909e+02   7.6514545e+00   4.7474273e+02  -4.0503964e+01   2.8522636e+02  -1.2908364e+00   6.1479545e+02   2.0587273e+01   3.0252909e+02  -4.9962702e+01   4.0936455e+02   2.0569927e+01   4.9522545e+02   1.7268327e+01   6.4097909e+02   4.8961298e+01   2.7594364e+02   9.9673600e+01   3.7880455e+02   3.0056109e+02   3.0686909e+02  -4.8869902e+01   1.3106727e+02   1.5735098e+02   1.4843000e+02   7.5846909e+00   3.7655455e+01   2.0789938e+02   2.5820727e+02   1.7538796e+02
   2.3200091e+02   8.0740836e+01   1.1544727e+02   1.6946604e+02   8.9000455e+02   2.0208727e+01   1.0033273e+02   2.0197611e+02   5.3038273e+02   6.7422109e+01   5.8541636e+02   2.1443964e+01   6.2485455e+01   1.5115207e+02   4.2199182e+02  -2.1828436e+01   7.5591818e+01   7.5443564e+01   4.8346727e+02   3.6388982e+01   2.7955455e+02   2.1575018e+02   4.6786182e+02   9.4261964e+01   3.9381545e+02   7.6371127e+01   3.3933909e+02   2.5004691e+01   9.8364545e+01   4.5498084e+02   6.6517273e+01   1.9948498e+02   5.3590909e+02  -3.3318182e+00   5.0120273e+02   2.3235600e+01   4.5224182e+02   9.2057927e+01   3.8156091e+02   1.0159695e+02   2.8832273e+02  -2.3085455e+00   4.3494455e+02   2.3823527e+01   7.0147545e+02  -1.8519855e+01   3.1295455e+02   1.0747273e+02   3.8009455e+02  -1.0723927e+01   2.1299182e+02   1.0085065e+02   2.5888545e+02   7.4873455e+00   1.8670182e+02   1.5012658e+02   2.6029455e+02  -1.4313564e+01   3.8473091e+02   1.1057698e+02   5.7804000e+02   1.9343164e+01   8.0474818e+02   2.6188327e+01   1.4144364e+02   3.2842996e+02   2.5348455e+02   1.4544873e+01   3.2384091e+02  -2.0836364e+00   5.0610273e+02   2.5866327e+01   5.1432545e+02   2.0917600e+01   4.5658636e+02  -2.6614545e+00   4.5875364e+02   1.0409335e+02   2.6791455e+02   4.7932291e+01   3.8216545e+02   6.2204000e+00   1.7418091e+02   2.6735371e+02   1.5098273e+02   4.4873138e+02   2.2766091e+02   3.4330764e+01   4.9540364e+02   3.7158909e+00   4.2747364e+02   3.4421091e+00   6.3413273e+02  -1.2563345e+01   2.5522909e+02   2.1344985e+02   2.0774909e+02   6.3999164e+01   5.3327455e+02   7.9845309e+01   4.2044364e+02  -3.3037309e+01   3.3581909e+02   1.3352655e+01   4.5752273e+02  -4.0163636e+00   6.5433636e+02   7.4003636e+00   7.7513545e+02   2.2420073e+01   3.3241909e+02  -1.9793902e+01   3.6147455e+02   1.1811273e+00   4.4599545e+02   6.3167273e+00   8.0364909e+02  -4.6123025e+00   3.3694364e+02   9.0683600e+01   2.9630455e+02   3.1628109e+02   2.7352909e+02  -1.3312702e+01   1.4406727e+02   2.0453098e+02   1.4466000e+02  -1.6003709e+01   1.1176545e+02   2.3897058e+02   2.6154727e+02   2.1078076e+02
   2.2044091e+02   9.2775636e+01   1.0910727e+02   1.5808324e+02   6.2522455e+02   1.1941127e+01   9.5782727e+01   2.4800011e+02   3.5338273e+02   7.2022109e+01   4.8607636e+02   1.2611164e+01   6.6375455e+01   1.8784087e+02   4.5210182e+02  -1.1457236e+01   7.1481818e+01   1.1622236e+02   5.6079727e+02   5.4432582e+01   2.2744455e+02   1.4213898e+02   3.5219182e+02   1.0717556e+02   3.7826545e+02   5.5615127e+01   3.8800909e+02   2.5441091e+01   1.2225455e+02   3.8517964e+02   4.7177273e+01   1.9703218e+02   4.8035909e+02  -3.3278182e+00   4.3675273e+02  -3.2684000e+00   4.1613182e+02   1.0527673e+02   3.6700091e+02   9.4871745e+01   2.4499273e+02   2.7827855e+01   3.2583455e+02   2.9992327e+01   7.1791545e+02   1.8824945e+01   4.6484455e+02   1.0766153e+02   3.9620455e+02  -3.7902727e+01   2.3666182e+02   7.9627055e+01   2.5155545e+02  -1.3662545e+00   1.5492182e+02   1.3855898e+02   2.2707455e+02  -3.1205964e+01   3.0728091e+02   1.0732298e+02   5.5404000e+02  -1.2066836e+01   6.8518818e+02   7.6431273e+00   1.2666364e+02   3.0383236e+02   2.6493455e+02   3.1858873e+01   2.3161091e+02   4.0634764e+01   5.1399273e+02   1.3455127e+01   6.1454545e+02  -8.5500000e+00   4.2925636e+02  -2.8050545e+00   4.9108364e+02   9.8946945e+01   2.4147455e+02   3.1937491e+01   4.5549545e+02  -3.2526000e+01   2.0018091e+02   2.3915371e+02   2.8853273e+02   2.1583738e+02   1.8166091e+02   4.1900764e+01   4.9729364e+02   9.9046909e+00   4.6247364e+02   3.3082109e+01   6.0824273e+02   1.8737855e+01   2.3300909e+02   3.0055745e+02   3.0096909e+02   1.0898156e+02   5.5649455e+02   3.2077091e+00   3.9044364e+02  -3.6197309e+01   3.1225909e+02   8.7974545e+00   5.1674273e+02  -4.5339636e+00   6.3588636e+02   9.3263636e+00   5.9235545e+02   6.8382473e+01   3.0952909e+02  -4.3852702e+01   4.2625455e+02   1.8778727e+01   2.5744545e+02   2.5407073e+02   7.2708909e+02   1.5182498e+01   2.8427364e+02   9.9117200e+01   3.2880455e+02   2.6143109e+02   2.9652909e+02   3.7407298e+01   2.0840727e+02   1.4605378e+02   1.6566000e+02   1.1206291e+01   7.4875455e+01   1.9347178e+02   3.0443727e+02   2.7179956e+02
   2.2400091e+02   7.7490836e+01   1.1510727e+02   1.4393324e+02   5.5500455e+02   1.5448727e+01   9.0112727e+01   2.2179371e+02   2.4038273e+02   7.4502109e+01   5.0563636e+02   3.0596364e+01   1.1848545e+02   1.6189207e+02   4.3010182e+02   3.2632764e+01   1.0948182e+02   1.4629236e+02   4.9601727e+02   3.7724982e+01   2.3355455e+02   1.8131018e+02   3.4697182e+02   6.8263164e+01   4.4937545e+02   1.0692633e+02   3.3756909e+02   6.1462909e+00   1.2036455e+02   4.5077084e+02   8.6297273e+01   2.1579258e+02   5.1179909e+02  -2.4623018e+01   4.5498273e+02   3.4043200e+01   3.1391182e+02   1.4712433e+02   4.4222091e+02   7.7414145e+01   2.5999273e+02   2.1627855e+01   4.4961455e+02   1.9759927e+01   6.5369545e+02  -1.3037455e+01   4.4118455e+02   1.0321433e+02   3.9031455e+02  -2.6091527e+01   2.5710182e+02   1.1232185e+02   2.8677545e+02  -3.4038545e+00   2.3403182e+02   1.5634018e+02   2.4362455e+02  -2.7859964e+01   2.2739091e+02   7.9054182e+01   5.2615000e+02  -9.5056364e+00   6.8941818e+02   4.8547273e+00   1.1000364e+02   3.3205516e+02   2.9893455e+02   2.2468873e+01   2.4295091e+02   3.0507564e+01   4.7243273e+02   1.4889927e+01   5.1909545e+02   8.4260000e+00   3.1891636e+02  -7.6478545e+00   4.3308364e+02   6.0476945e+01   3.1891455e+02   6.4852291e+01   4.7893545e+02  -6.0712000e+00   1.6251091e+02   2.5928731e+02   1.5220273e+02   2.7852378e+02   1.7344091e+02   3.7668364e+01   5.4840364e+02  -1.3074109e+01   3.8225364e+02  -2.3720291e+01   6.9168273e+02   1.4722655e+01   4.7767909e+02   1.8821385e+02   2.9885909e+02   1.1293036e+02   5.7527455e+02   1.7375309e+01   4.4933364e+02  -5.4678509e+01   2.9625909e+02   6.4077455e+01   5.2908273e+02   5.4788364e+00   5.7777636e+02   2.8085164e+01   7.4468545e+02   5.5260727e+00   3.7008909e+02  -3.2927502e+01   4.6436455e+02   3.3289927e+01   2.7885455e+01   3.8354553e+02   7.0641909e+02   2.4506098e+01   2.7616364e+02   9.8096000e+01   3.5743455e+02   2.9164069e+02   3.7186909e+02  -2.1069902e+01   1.8695727e+02   1.6465978e+02   1.8866000e+02  -3.8637091e+00   7.6875455e+01   2.6120178e+02   4.4598727e+02   7.1805564e+01
   2.0755091e+02   9.4696836e+01   8.6667273e+01   1.2309844e+02   4.8633455e+02   1.6832327e+01   9.0332727e+01   1.9743611e+02   4.6938273e+02   4.1302109e+01   5.6285636e+02   1.3128764e+01   4.8925455e+01   1.7290687e+02   4.0888182e+02   7.4403636e+00   8.5371818e+01   1.6000116e+02   4.7479727e+02   5.8625818e+00   2.5011455e+02   2.0054538e+02   3.5975182e+02   1.2668076e+02   3.7703545e+02   1.3505353e+02   3.3267909e+02   3.3317491e+01   8.7914545e+01   4.7292684e+02   6.9177273e+01   1.8816218e+02   4.8101909e+02  -2.5270618e+01   4.5175273e+02   5.5316000e+00   3.8424182e+02   1.1349793e+02   3.6645091e+02   9.9915745e+01   3.0887273e+02  -8.1725455e+00   3.2017455e+02   1.5225127e+01   6.3025545e+02  -1.3162255e+01   3.6007455e+02   7.6373127e+01   4.1642455e+02  -1.5070327e+01   2.3066182e+02   4.6217055e+01   2.4066545e+02   3.4724945e+01   1.5792182e+02   1.7464898e+02   2.6840455e+02  -4.5512364e+01   2.4717091e+02   7.1021782e+01   6.1137000e+02   4.7896764e+01   7.3496818e+02   4.1990727e+01   1.4855364e+02   3.9486116e+02   3.4993455e+02   4.0608873e+01   2.7528091e+02   2.1921164e+01   5.2332273e+02   3.1378727e+01   4.1254545e+02   1.6950000e+01   3.3180636e+02   3.1009455e+00   3.9519364e+02   6.3728145e+01   3.5725455e+02   8.0005091e+01   4.9016545e+02  -2.7496000e+00   1.4740091e+02   2.3137611e+02   2.1320273e+02   4.0997378e+02   2.5589091e+02   4.1182364e+01   5.2640364e+02   2.8015891e+01   3.9225364e+02   1.9139709e+01   6.2802273e+02  -1.1845455e+00   3.2189909e+02   3.1578625e+02   1.1152909e+02   2.7635676e+02   5.3060455e+02   1.8498909e+01   4.7199364e+02  -6.4941309e+01   3.2581909e+02   4.8822655e+01   5.3108273e+02  -9.4611636e+00   5.9322636e+02   3.8959164e+01   7.3824545e+02   6.0412727e+00   2.9164909e+02  -4.9092302e+01   5.2891455e+02   9.5659273e+00   2.3577545e+02   9.8364327e+01   6.9719909e+02   3.8463698e+01   2.7938364e+02   9.7058400e+01   3.2430455e+02   3.7642109e+02   3.2075909e+02  -2.0110245e-01   2.5162727e+02   1.4615618e+02   1.5743000e+02   1.4304691e+01   6.1985455e+01   3.2361298e+02   5.0476727e+02   5.6883164e+01
   2.9533091e+02   9.3344436e+01   1.0488727e+02   1.5131084e+02   5.1000455e+02   1.9828727e+01   6.3442727e+01   2.3147731e+02   5.5894273e+02   2.8137309e+01   5.9274636e+02   2.5857564e+01   3.6925455e+01   1.7597687e+02   4.0299182e+02   2.1581564e+01   8.6591818e+01   2.2067356e+02   3.7912727e+02   1.2736182e+01   2.9877455e+02   1.1643258e+02   3.9463182e+02   8.5780364e+01   4.3726545e+02   8.5785127e+01   3.5167909e+02   1.4017491e+01   9.8914545e+01   4.4604684e+02   6.0737273e+01   1.7672738e+02   4.8379909e+02   1.1286982e+01   4.1175273e+02  -4.0048400e+01   4.4769182e+02   1.1142193e+02   3.7400091e+02   1.1698175e+02   2.8043273e+02   5.4265455e-01   3.7828455e+02   1.4796327e+01   7.9291545e+02  -3.1395055e+01   4.2362455e+02   9.0069127e+01   4.2175455e+02   4.8283273e+01   2.3899182e+02   1.3199065e+02   2.8388545e+02   2.1487345e+01   1.6414182e+02   1.6393138e+02   2.7984455e+02  -5.4275636e+00   2.6806091e+02   8.4910582e+01   6.1593000e+02   3.1311964e+01   8.1452818e+02   3.2735927e+01   1.4611364e+02   3.3461636e+02   3.2715455e+02   2.6541273e+01   3.6773091e+02   2.4405164e+01   4.6765273e+02  -1.2837673e+01   4.1765545e+02  -1.1288000e+00   3.8036636e+02   6.6614545e-01   4.0763364e+02   7.2842945e+01   2.6980455e+02   1.9331091e+01   3.7127545e+02   2.0916000e+00   1.5885091e+02   2.3069011e+02   4.7820273e+02   2.1899378e+02   2.6833091e+02   1.8571636e+00   6.5162364e+02   6.6682909e+00   3.9292364e+02  -2.4683891e+01   6.4502273e+02   1.6015455e+01   5.0967909e+02   1.4776385e+02   6.4079091e+01   2.2393276e+02   4.4394455e+02   3.2991709e+01   4.2544364e+02  -3.7997309e+01   3.3092909e+02   3.3413855e+01   4.8441273e+02   4.2612436e+01   5.1544636e+02   5.2401564e+01   7.7024545e+02   4.8041273e+01   3.3075909e+02  -2.7001102e+01   5.8425455e+02   3.7808727e+01   2.0777545e+02   1.7437433e+02   6.3619909e+02   3.1343698e+01   3.0005364e+02   1.5863480e+02   3.2618455e+02   2.7177069e+02   3.2808909e+02   2.8432498e+01   2.3584727e+02   2.4285858e+02   2.4999000e+02   1.6789891e+01   9.1985455e+01   1.8588298e+02   3.9576727e+02   1.5138316e+02
   2.7678091e+02   1.0904844e+02   1.0855727e+02   1.4534724e+02   5.0844455e+02  -6.9364727e+00   7.4782727e+01   2.0679011e+02   4.5660273e+02   2.3984509e+01   4.7807636e+02   1.8361164e+01   6.6925455e+01   1.3612687e+02   4.0732182e+02  -4.2148364e+00   8.5931818e+01   1.4017636e+02   4.5068727e+02   6.2413818e+00   2.6211455e+02   1.9002538e+02   5.2741182e+02   8.6937964e+01   4.0715545e+02   7.6413927e+01   3.7267909e+02  -2.3325091e+00   1.0347455e+02   3.0579204e+02   7.4297273e+01   1.8308258e+02   4.3801909e+02   3.8389382e+01   3.3520273e+02  -3.7484400e+01   4.7013182e+02   7.4626727e+01   4.0133091e+02   1.1401535e+02   2.8254273e+02   8.9338545e+00   4.1272455e+02   3.1821127e+01   3.9336545e+02   3.2067895e+02   4.5762455e+02   8.2899127e+01   3.7520455e+02  -6.4427273e+00   2.6677182e+02   7.3328255e+01   2.8488545e+02   2.3637345e+01   1.6714182e+02   2.3546138e+02   2.9707455e+02  -3.3255964e+01   2.4273091e+02   6.6936982e+01   5.7093000e+02   1.9119636e+00   7.9785818e+02   6.5629527e+01   4.5811364e+02   2.3854636e+02   3.9326455e+02   4.1032473e+01   3.7506091e+02   3.7158764e+01   5.5032273e+02   1.9328727e+01   4.5354545e+02   4.7000000e+01   3.6491636e+02   1.2321455e+00   3.8530364e+02   3.0629345e+01   2.5325455e+02   2.7995091e+01   4.0116545e+02  -4.0696000e+00   1.7029091e+02   2.0699491e+02   3.0664273e+02   2.9249858e+02   2.9122091e+02   7.1359636e+00   7.0251364e+02  -5.4029091e+00   4.5792364e+02  -1.3333891e+01   6.6313273e+02   1.9236655e+01   4.2356909e+02   1.1054265e+02   2.8174909e+02   1.1696916e+02   4.7049455e+02   2.6197709e+01   4.2099364e+02  -9.9713091e+00   2.9770909e+02   2.8961455e+01   4.3197273e+02   7.3576364e+00   5.9599636e+02   9.5175636e+00   8.0957545e+02   3.6894873e+01   2.9297909e+02  -4.7978702e+01   5.2869455e+02   2.5693527e+01   1.2411545e+02   2.4917713e+02   5.3864909e+02   3.0257698e+01   3.8016364e+02   8.7886000e+01   2.9543455e+02   2.9085069e+02   4.1464909e+02   2.3976975e+00   2.2818727e+02   2.4258138e+02   2.8155000e+02   6.4850909e+00   5.4435455e+01   1.9621698e+02   3.2287727e+02   1.3109436e+02
   1.8944091e+02   9.9815636e+01   1.0999727e+02   1.5312204e+02   5.5577455e+02   7.8271273e+00   9.1782727e+01   2.6132011e+02   5.1227273e+02   3.0420909e+01   5.0963636e+02   4.2506364e+01   6.6265455e+01   1.3273967e+02   4.4288182e+02   2.6280364e+01   6.7701818e+01   1.2652476e+02   6.1179727e+02   3.4792582e+01   2.4966455e+02   1.3525138e+02   4.7075182e+02   1.6358076e+02   4.2948545e+02   8.4747527e+01   2.9533909e+02   3.0469091e-01   7.0034545e+01   4.6024724e+02   4.9957273e+01   1.9102978e+02   5.1468909e+02  -3.5142182e+00   4.3442273e+02  -2.2972000e+01   4.8557182e+02   1.1405153e+02   3.7678091e+02   6.8649345e+01   3.2576273e+02   2.8586255e+01   4.1039455e+02   2.6337527e+01   2.4680545e+02   4.5829375e+02   2.9673455e+02   7.4660327e+01   3.8509455e+02   1.4876073e+01   2.3866182e+02   9.7347055e+01   2.4399545e+02  -1.9871455e+01   1.0370182e+02   1.0709658e+02   2.5807455e+02  -1.7245964e+01   2.3006091e+02   8.6390582e+01   5.7160000e+02   1.8528364e+01   9.5152818e+02  -4.0727273e-03   4.6011364e+02   1.0804636e+02   2.9015455e+02   6.0612727e+00   3.8539091e+02   8.1123636e+00   5.2699273e+02   3.1195127e+01   4.6821545e+02   1.4376400e+01   3.1902636e+02  -1.3546655e+01   4.3819364e+02   6.4508145e+01   2.7325455e+02   6.1055091e+01   3.8982545e+02  -1.9942400e+01   1.6996091e+02   2.3602131e+02   2.0153273e+02   3.0501738e+02   2.0678091e+02   3.4116364e-01   7.7807364e+02   1.5522909e+00   4.4169364e+02   1.7184509e+01   6.8191273e+02   9.3942545e+00   3.2333909e+02   1.6989105e+02   3.1530909e+02   9.7284364e+01   4.9794455e+02   2.0001709e+01   3.8033364e+02  -5.9048509e+01   2.9936909e+02   3.0608655e+01   4.4397273e+02   2.3507636e+01   6.4411636e+02  -1.3112036e+01   7.3235545e+02   2.1732473e+01   2.3052909e+02  -3.3982702e+01   4.1303455e+02   1.1506327e+01   3.4322545e+02   1.7009833e+02   6.1052909e+02   6.8837298e+01   3.2716364e+02   6.1016000e+01   3.2880455e+02   2.8631109e+02   3.5752909e+02  -4.8027025e+00   2.6040727e+02   2.3733378e+02   3.4355000e+02   2.7415091e+01  -2.1784545e+01   2.3298458e+02   2.8720727e+02   1.6050796e+02
   1.4344091e+02   3.5495636e+01   1.2610727e+02   1.9049324e+02   5.6433455e+02   8.7023273e+00   9.7892727e+01   2.6283131e+02   3.3116273e+02   4.9129709e+01   5.4941636e+02  -4.5603636e-01   5.2035455e+01   1.8009807e+02   4.2677182e+02  -4.3770836e+01   5.7151818e+01   1.4580876e+02   5.3501727e+02   8.3849818e+00   1.7400455e+02   1.1907418e+02   5.6886182e+02   1.2662196e+02   3.8615545e+02   9.0433927e+01   3.3211909e+02  -1.3197709e+01   8.3034545e+01   3.2042724e+02   8.9627273e+01   1.8408618e+02   5.2001909e+02   3.1693818e+00   4.7809273e+02  -2.8135600e+01   4.5913182e+02   9.7396727e+01   3.9167091e+02   1.2445815e+02   2.9687273e+02   6.1174545e+00   2.6550455e+02   2.9048727e+01   2.9347545e+02   3.7512015e+02   2.9851455e+02   1.3007793e+02   4.0620455e+02   1.6637273e+01   2.1654182e+02   3.6006655e+01   2.8933545e+02   8.7213455e+00   1.4414182e+02   2.0330138e+02   2.4707455e+02  -1.3255964e+01   2.4361091e+02   1.0097658e+02   6.1260000e+02   3.7983636e+00   6.9441818e+02   4.2454727e+01   2.5089364e+02   2.0134396e+02   2.7181455e+02   3.5078473e+01   2.9384091e+02  -3.7936364e+00   4.9310273e+02   1.0346327e+01   4.5709545e+02   2.0716000e+01   3.0580636e+02  -3.9290545e+00   4.3786364e+02   8.0424545e+01   3.3291455e+02   3.4842291e+01   4.7471545e+02  -3.0636000e+00   1.6629091e+02   2.2109491e+02   2.4187273e+02   3.5757018e+02   2.7400091e+02   2.8623564e+01   6.0307364e+02   4.4102291e+01   4.9269364e+02   9.3345091e+00   8.1746273e+02   1.2660255e+01   2.6478909e+02   3.2801505e+02   3.6696909e+02   9.5371564e+01   4.5482455e+02   1.2901309e+01   3.3144364e+02  -5.7587309e+01   3.1036909e+02   3.0058655e+01   5.3141273e+02  -2.8175636e+00   5.8511636e+02  -1.2282036e+01   9.1690545e+02   2.1078473e+01   2.3264909e+02  -5.1262302e+01   4.5380455e+02  -5.2052727e+00   4.5322545e+02   8.8738327e+01   4.8508909e+02   3.6322498e+01   3.1505364e+02   9.4434800e+01   2.7418455e+02   2.5793069e+02   3.3919909e+02  -4.7863025e+00   1.6718727e+02   2.6846138e+02   5.1443000e+02   1.1854691e+01   5.5655455e+01   2.0089938e+02   2.5409727e+02   1.4815676e+02
   2.3133091e+02   7.8134436e+01   1.2699727e+02   1.8520204e+02   5.1411455e+02   1.0829927e+01   1.0211273e+02   2.1472371e+02   5.0360273e+02   3.1444509e+01   5.1863636e+02   1.7666364e+01   6.8485455e+01   1.9223207e+02   4.5043182e+02  -3.4336364e+00   8.2041818e+01   1.4215756e+02   4.3135727e+02   3.1117782e+01   2.4689455e+02   1.5791298e+02   4.7597182e+02   1.4783316e+02   4.4492545e+02   6.8622327e+01   4.0789909e+02   3.6298909e+00   1.0036455e+02   3.3004084e+02   6.3737273e+01   2.1748738e+02   4.0790909e+02  -2.1861818e+01   4.4920273e+02  -2.9264400e+01   3.2191182e+02   1.5648433e+02   3.5722091e+02   7.9544145e+01   3.2621273e+02  -6.3397455e+00   3.3150455e+02   5.0208727e+01   2.5336545e+02   3.9421895e+02   2.5262455e+02   7.9639127e+01   3.6664455e+02  -4.8679273e+00   2.4177182e+02   9.1768255e+01   2.9877545e+02  -2.5385455e-01   1.2481182e+02   1.5140778e+02   2.6084455e+02  -2.5907564e+01   2.4684091e+02   3.8718182e+01   5.9782000e+02   5.6200764e+01   6.7996818e+02   6.6107273e+00   9.2223636e+01   3.3192756e+02   2.1470455e+02   5.7207273e+01   3.2573091e+02   4.3995164e+01   4.4865273e+02   2.4132327e+01   3.8443545e+02   2.8418800e+01   4.2258636e+02   2.2885455e+00   4.9708364e+02   1.0957695e+02   3.6525455e+02   6.4255091e+01   4.2960545e+02   1.3205200e+01   1.6285091e+02   2.6459011e+02   4.0553273e+02   8.5367382e+01   2.3244091e+02   3.3838364e+01   6.8307364e+02  -9.2977091e+00   4.1825364e+02   1.9839709e+01   6.9057273e+02  -1.4085455e+00   4.4245909e+02   1.2292145e+02   3.7685909e+02   1.0969036e+02   5.2749455e+02   8.5770909e-01   7.0188364e+02  -3.5552509e+01   3.2781909e+02   1.9442655e+01   5.0708273e+02  -1.1651164e+01   5.8788636e+02   4.6496364e+01   6.0224545e+02   5.8811273e+01   3.2752909e+02  -2.1962702e+01   3.7114455e+02   1.1517527e+01   6.7199545e+02   7.1576727e+01   5.4475909e+02   3.6768898e+01   2.5894364e+02   1.1492360e+02   3.0055455e+02   2.6482109e+02   3.4875909e+02   2.9898898e+01   2.6318727e+02   2.4478138e+02   2.4288000e+02  -3.0913091e+00   5.1325455e+01   1.9235578e+02   2.4832727e+02   1.4917836e+02
   2.7667091e+02   8.7277236e+01   1.1822727e+02   1.5801364e+02   6.5522455e+02   8.3211273e+00   7.8332727e+01   2.3206611e+02   2.7749273e+02   5.0093309e+01   4.8874636e+02   2.0617564e+01   4.9705455e+01   1.5361447e+02   4.2199182e+02  -2.1388436e+01   6.4701818e+01   1.3720476e+02   5.6712727e+02   2.8926182e+01   2.3466455e+02   1.5000138e+02   4.7952182e+02   1.5376916e+02   4.3848545e+02   9.8797527e+01   4.0378909e+02  -1.0821309e+01   1.1880455e+02   2.7100564e+02   5.1067273e+01   1.7894098e+02   4.6301909e+02   2.1499382e+01   4.1742273e+02   5.2780000e+00   4.5580182e+02   1.0354313e+02   3.4333091e+02   1.1276535e+02   2.8465273e+02   2.3545055e+01   3.8928455e+02   4.2696327e+01   2.7558545e+02   3.3521135e+02   3.3607455e+02   1.0007313e+02   3.8720455e+02   9.9372727e+00   2.0343182e+02   8.7055455e+01   2.5510545e+02   2.3899745e+01   1.7014182e+02   1.1378138e+02   2.6673455e+02  -7.5987636e+00   2.2839091e+02   9.3524182e+01   5.9882000e+02   5.0460764e+01   5.8752818e+02   1.9225927e+01   1.0244364e+02   3.3976996e+02   1.8648455e+02   5.1904873e+01   3.3306091e+02   2.3738764e+01   5.1432273e+02  -3.9571273e+01   3.7487545e+02   4.0843600e+01   4.7613636e+02   5.5454545e-01   4.6908364e+02   1.1648695e+02   2.7047455e+02   1.0861749e+02   4.2282545e+02  -2.3362400e+01   1.4585091e+02   2.7062011e+02   3.8953273e+02   2.0641738e+02   2.1266091e+02   1.0200764e+01   6.1729364e+02   1.2304691e+01   4.2447364e+02   2.5012109e+01   8.3191273e+02   6.5042545e+00   4.4333909e+02   1.0807105e+02   3.4452909e+02   4.8276764e+01   6.0382455e+02   1.5311309e+01   4.0199364e+02  -4.3561309e+01   2.7370909e+02  -1.4448545e+01   5.2263273e+02   9.7748364e+00   6.6233636e+02   2.8090364e+01   7.5902545e+02   1.1818873e+01   3.3219909e+02  -1.4006302e+01   3.7880455e+02  -8.2052727e+00   2.3733545e+02   3.7534953e+02   5.4764909e+02   5.5987698e+01   3.2383364e+02   1.1817240e+02   3.4880455e+02   2.6446109e+02   3.0164909e+02  -1.1230245e-01   2.1162727e+02   2.2957618e+02   2.4532000e+02   8.7134909e+00   3.4985455e+01   2.9211298e+02   2.5109727e+02   1.6661676e+02
   2.2155091e+02   1.0802684e+02   1.0199727e+02   1.7398204e+02   6.9733455e+02  -2.6767273e-01   7.9892727e+01   2.4783131e+02   3.6227273e+02   4.2980909e+01   5.8263636e+02   4.0666364e+01   5.7375455e+01   1.1989087e+02   4.1210182e+02  -2.1147236e+01   4.7591818e+01   1.4891356e+02   6.5135727e+02   4.5177818e+00   2.5333455e+02   2.0850778e+02   4.1497182e+02   8.8373164e+01   4.1670545e+02   6.7319927e+01   3.4178909e+02  -3.9713091e+00   1.3591455e+02   1.8997684e+02   8.0297273e+01   1.8827258e+02   4.8123909e+02  -1.5508218e+01   4.5120273e+02  -2.8764400e+01   4.0369182e+02   1.3560193e+02   3.8189091e+02   1.0701055e+02   2.9243273e+02   1.3922655e+01   3.7028455e+02   3.1326327e+01   3.4569545e+02   4.4349255e+02   3.2973455e+02   9.5130327e+01   3.6164455e+02   1.1202073e+01   2.3943182e+02   1.3540545e+02   2.4422545e+02   3.8901455e+00   1.2170182e+02   1.3932658e+02   2.7351455e+02  -4.6811164e+01   2.0384091e+02   8.7378182e+01   5.4704000e+02   4.1531636e+00   6.6063818e+02   4.4047127e+01   1.6811364e+02   2.4051636e+02   2.4293455e+02   3.9728873e+01   2.7961091e+02   2.8904764e+01   4.5843273e+02   1.2119927e+01   4.7465545e+02   3.7751200e+01   7.0458636e+02   1.7278545e+01   4.6263364e+02   9.1332945e+01   3.6058455e+02   4.4298691e+01   4.2760545e+02  -1.1074800e+01   1.7063091e+02   2.4785771e+02   4.5664273e+02   1.0182858e+02   1.9989091e+02   3.9112364e+01   6.4562364e+02   2.6038291e+01   4.3980364e+02   2.4895709e+01   7.8724273e+02  -1.8032145e+01   4.2056909e+02   1.2544265e+02   2.6652909e+02   7.5296764e+01   5.7538455e+02   1.4366509e+01   4.6122364e+02  -1.3189709e+01   3.1270909e+02   5.1431455e+01   3.9830273e+02  -5.2787636e+00   6.5211636e+02   9.3579636e+00   6.5902545e+02   3.5488873e+01   3.5119909e+02  -6.7296302e+01   3.8625455e+02  -1.8012727e+00   7.4995455e+01   4.5699673e+02   6.1152909e+02   1.5647298e+01   3.2883364e+02   5.2102400e+01   3.2018455e+02   3.1062069e+02   3.3430909e+02  -1.5051025e+00   2.3295727e+02   2.3041978e+02   1.6788000e+02  -2.1091309e+01   3.0765455e+01   2.7967058e+02   2.8409727e+02   1.7164676e+02
   1.3900091e+02   2.3929084e+02   1.2499727e+02   2.0570204e+02   4.4366455e+02   5.2459273e+00   6.4332727e+01   2.2329611e+02   3.9716273e+02   7.8409709e+01   4.6418636e+02   7.3623636e+00   5.1155455e+01   1.3838847e+02   4.1499182e+02  -1.5984364e+00   6.8041818e+01   1.2971756e+02   5.8435727e+02   2.3317782e+01   2.0622455e+02   1.8661658e+02   3.4341182e+02   1.0576796e+02   3.4681545e+02   8.5581127e+01   3.7267909e+02   2.4337491e+01   1.1725455e+02   2.0757964e+02   7.9847273e+01   1.8308858e+02   4.3835909e+02   2.9362182e+01   4.0564273e+02   1.3110400e+01   3.6324182e+02   1.2683793e+02   3.9978091e+02   5.0029345e+01   2.8543273e+02   8.0326545e+00   3.6528455e+02   4.6506327e+01   2.9036545e+02   4.7069895e+02   2.8840455e+02   7.9326727e+01   3.7331455e+02  -2.1071527e+01   2.1099182e+02   7.2120655e+01   2.3588545e+02  -1.3326545e+00   1.8581182e+02   9.9967782e+01   2.5896455e+02   3.7928364e+00   2.9895091e+02   6.3439382e+01   5.5682000e+02   1.4820764e+01   7.2796818e+02   7.8440727e+01   4.5289364e+02   1.1473396e+02   3.8259455e+02   3.7886073e+01   3.4950091e+02   1.5863564e+01   4.4643273e+02   7.9699273e+00   5.0609545e+02   3.3796000e+01   7.8580636e+02   8.6709455e+00   4.5708364e+02   9.3776945e+01   3.5558455e+02   4.8138691e+01   4.4505545e+02  -1.8470800e+01   1.8674091e+02   2.2978891e+02   4.9409273e+02   1.0328258e+02   2.3589091e+02   5.6236364e-01   6.1062364e+02  -1.3161709e+01   4.1347364e+02   3.5332109e+01   6.6002273e+02  -2.1964545e+01   4.0033909e+02   1.2629105e+02   3.2363909e+02   6.3057964e+01   5.6049455e+02   6.0217709e+01   4.5055364e+02  -4.3006109e+01   3.0881909e+02   3.4292655e+01   4.6741273e+02   1.0302436e+01   6.4688636e+02  -1.1003636e+01   6.2568545e+02  -8.3939273e+00   3.0952909e+02  -9.4127025e+00   4.4314455e+02   7.0975273e+00   6.9775455e+01   2.8419433e+02   6.2797909e+02   5.4221298e+01   2.3160364e+02   8.8220800e+01   3.8668455e+02   3.2868069e+02   3.8097909e+02   2.3651298e+01   1.6951727e+02   1.6672498e+02   2.9810000e+02   3.4161091e+01   2.7985455e+01   2.4356298e+02   3.1998727e+02   1.9677556e+02
   2.2167091e+02   1.0190724e+02   1.2944727e+02   1.6467604e+02   6.0300455e+02  -1.5501273e+01   6.9112727e+01   1.9980371e+02   4.7194273e+02   5.4207309e+01   4.9363636e+02   5.0666364e+01   5.2925455e+01   1.3613687e+02   4.3388182e+02   1.9220364e+01   7.6481818e+01   1.2837236e+02   3.8290727e+02   7.1037818e+00   2.0644455e+02   1.5370898e+02   3.1508182e+02   1.5925436e+02   3.3203545e+02   7.4873527e+01   4.1578909e+02   3.7328691e+01   9.9474545e+01   5.0189204e+02   8.4407273e+01   2.2527378e+02   4.8957909e+02  -1.1845418e+01   4.7242273e+02   1.2318000e+01   3.4369182e+02   1.3129193e+02   3.9011091e+02   9.1132945e+01   2.6187273e+02   1.0587455e+01   4.6583455e+02   7.0242327e+01   2.4758545e+02   3.9056135e+02   3.0718455e+02   9.7824327e+01   4.4320455e+02   2.3372727e+00   2.3810182e+02   7.5621855e+01   2.8333545e+02   3.1421345e+01   1.2825182e+02   1.3002258e+02   2.5562455e+02  -1.9159964e+01   3.4795091e+02   1.9849382e+01   5.0315000e+02   1.8114364e+01   6.2807818e+02   1.1321193e+02   4.5889364e+02   1.2192396e+02   2.2570455e+02   3.3997273e+01   3.1639091e+02   3.1823636e+00   5.5799273e+02   1.3851273e+00   5.2998545e+02   3.7994800e+01   8.4980636e+02  -1.5229055e+01   4.3330364e+02   8.7789345e+01   2.9769455e+02   2.7989891e+01   4.8416545e+02   1.9180400e+01   1.7929091e+02   2.2816491e+02   2.3998273e+02   1.8483138e+02   1.6800091e+02   3.1443564e+01   5.1673364e+02  -3.4430509e+01   3.8580364e+02   1.2105709e+01   5.8913273e+02   4.3036655e+01   4.9189909e+02   8.2966255e+01   3.0807909e+02   9.6192764e+01   6.0438455e+02   3.7266509e+01   5.3655364e+02  -3.4216109e+01   3.0459909e+02   3.5630255e+01   4.8563273e+02   1.5174836e+01   6.0466636e+02   2.5373964e+01   6.6202545e+02   1.2488727e+00   3.6241909e+02  -2.8533902e+01   1.1736455e+02   2.4926993e+02   2.0277545e+02   1.9233433e+02   6.6041909e+02   4.8186098e+01   3.0849364e+02   6.0289600e+01   3.1168455e+02   3.5330069e+02   4.1430909e+02  -9.5751025e+00   1.3295727e+02   1.9286978e+02   2.1810000e+02  -1.3768909e+01   9.4095455e+01   2.4282418e+02   3.0976727e+02   2.0014316e+02
   1.7467091e+02   1.1054724e+02   1.0999727e+02   1.0978204e+02   5.0333455e+02   1.8692327e+01   9.1442727e+01   2.2223731e+02   5.2583273e+02   4.2786109e+01   5.7463636e+02   4.5746364e+01   5.6375455e+01   1.5697087e+02   4.3766182e+02   1.9807964e+01   8.3701818e+01   1.2102476e+02   3.1612727e+02   5.8961818e+00   2.2733455e+02   1.6836778e+02   3.8341182e+02   1.0456796e+02   3.4192545e+02   8.6082327e+01   3.5889909e+02   1.0879891e+01   1.0125455e+02   3.7240964e+02   7.9627273e+01   1.9721618e+02   4.7823909e+02   6.1781818e-02   4.5575273e+02  -1.2898400e+01   3.8457182e+02   1.4547153e+02   3.8178091e+02   5.7359345e+01   3.1732273e+02   3.3261455e+01   4.0228455e+02   2.4436327e+01   2.2258545e+02   3.6979135e+02   2.4340455e+02   6.1706727e+01   3.9042455e+02  -2.9903273e+00   2.1421182e+02   8.6423055e+01   2.8733545e+02  -3.2448655e+01   1.4670182e+02   1.1276658e+02   2.9107455e+02  -3.7325964e+01   4.2961091e+02   9.0876582e+01   4.6860000e+02   1.3183636e+00   6.1774818e+02   1.3292833e+02   4.8522364e+02   1.4370756e+02   3.0093455e+02   6.4188727e+00   2.9906091e+02   4.1678764e+01   5.1554273e+02   2.4551127e+01   6.4632545e+02   9.9076000e+00   9.5447636e+02  -9.2626545e+00   3.9152364e+02   8.4131745e+01   2.8969455e+02   6.5198909e+00   5.8882545e+02   2.2476000e+00   1.6774091e+02   1.9241891e+02   1.8509273e+02   2.9289258e+02   1.8122091e+02  -1.2174036e+01   5.4362364e+02  -1.5141709e+01   4.3325364e+02   3.2089709e+01   7.5957273e+02  -7.0854545e-01   5.1767909e+02   1.2034385e+02   3.6918909e+02   7.1413964e+01   5.4671455e+02  -7.2298909e+00   5.2466364e+02  -2.2264909e+01   2.9481909e+02   2.6192655e+01   4.9941273e+02  -2.0367564e+01   5.7744636e+02   2.7661564e+01   6.9402545e+02   1.8358873e+01   3.6475909e+02  -2.5501102e+01   5.7144545e+01   2.8652753e+02   4.4225455e+01   3.5190833e+02   6.8319909e+02   6.2693698e+01   3.4705364e+02   1.1587480e+02   3.3668455e+02   3.1605069e+02   3.5652909e+02   1.8277298e+01   1.0551727e+02   1.9672498e+02   1.2943000e+02   3.4346909e+00   4.4985455e+01   2.6186298e+02   3.8832727e+02   1.5897836e+02
   1.4155091e+02   1.5197684e+02   9.9337273e+01   1.4186484e+02   4.5688455e+02   2.1738327e+01   8.4662727e+01   1.6999971e+02   5.7594273e+02   5.3217309e+01   5.3174636e+02   3.5507564e+01   5.9925455e+01   2.2046687e+02   4.7410182e+02   3.0552764e+01   5.1591818e+01   1.1370356e+02   5.9801727e+02   1.9454982e+01   2.4233455e+02   1.7594778e+02   3.9175182e+02   1.1546076e+02   3.1826545e+02   1.0941513e+02   3.8667909e+02   1.1437491e+01   8.9254545e+01   3.1981964e+02   3.3407273e+01   2.1647378e+02   4.7879909e+02   2.0466982e+01   5.0220273e+02  -3.2394400e+01   4.6124182e+02   1.2588793e+02   4.1100091e+02   7.5801745e+01   3.3054273e+02   1.4423855e+01   3.3817455e+02   4.3675127e+01   2.1302545e+02   4.3966615e+02   3.1584455e+02   8.5241527e+01   4.0998455e+02   8.5548727e+00   2.2077182e+02   1.3933825e+02   2.5888545e+02   1.7157345e+01   1.8836182e+02   1.4988378e+02   2.5062455e+02  -4.4089964e+01   3.7095091e+02   1.2178938e+02   4.9993000e+02   2.2591964e+01   7.7563818e+02   9.8847127e+01   4.5866364e+02   1.1239236e+02   2.5981455e+02   3.9598473e+01   3.2161091e+02   4.0214764e+01   5.4532273e+02   2.3987273e+00   5.1565545e+02   1.9701200e+01   7.8891636e+02   9.0921455e+00   3.5775364e+02   5.0283345e+01   2.7403455e+02   2.9332691e+01   4.6860545e+02   1.5535200e+01   1.6507091e+02   2.0263251e+02   1.5442273e+02   2.5600618e+02   1.9166091e+02  -1.9009236e+01   4.6473364e+02   3.3399491e+01   4.3169364e+02  -3.5235491e+01   7.1980273e+02   2.9230545e+00   5.1145909e+02   8.8401455e+01   3.3574909e+02   6.5539164e+01   5.4138455e+02   1.6636509e+01   4.0255364e+02  -3.5276109e+01   3.2792909e+02   2.4213855e+01   3.9319273e+02   2.0350036e+01   5.2399636e+02   2.6277564e+01   7.3813545e+02   2.2490073e+01   3.4119909e+02  -2.8166302e+01   6.5914545e+01   2.9638593e+02   2.0499545e+02   2.1126673e+02   6.3097909e+02   7.5321298e+01   2.5816364e+02   1.0909600e+02   3.5943455e+02   2.4648069e+02   3.5964909e+02  -2.4642302e+01   1.8051727e+02   2.0172498e+02   3.0477000e+02   3.8474909e+00   4.6095455e+01   2.2866418e+02   2.9732727e+02   1.6047836e+02
   1.4078091e+02   2.4537844e+02   1.1977727e+02   1.3933964e+02   4.7688455e+02   1.3698327e+01   5.9662727e+01   1.9333971e+02   5.9138273e+02   2.3202109e+01   5.9918636e+02   1.1562364e+01   7.7155455e+01   1.5608847e+02   4.5210182e+02   1.7092764e+01   6.5041818e+01   1.3839756e+02   4.0312727e+02   3.9486182e+01   2.5255455e+02   1.8557018e+02   2.6830182e+02   1.0155676e+02   3.9881545e+02   9.9421127e+01   3.4745909e+02   3.1915091e+01   1.6147455e+02   3.4337204e+02   5.6847273e+01   1.5825858e+02   4.6801909e+02   1.2549382e+01   4.7542273e+02  -1.6472000e+01   3.7835182e+02   1.5129913e+02   4.0867091e+02   7.9538145e+01   2.7065273e+02   8.6650545e+00   3.3272455e+02   1.2111127e+01   2.8747545e+02   3.6393015e+02   3.3251455e+02   1.4502793e+02   3.9786455e+02   1.1854473e+01   2.2110182e+02   1.0209185e+02   3.0099545e+02   1.9228545e+01   1.1747182e+02   2.0621498e+02   2.9151455e+02  -1.5691164e+01   4.7384091e+02   9.3228182e+01   5.1482000e+02  -3.5599236e+01   7.2763818e+02   1.5679713e+02   4.3977364e+02   1.0823356e+02   2.5881455e+02   4.7238473e+01   3.7850091e+02   3.0323564e+01   5.0976273e+02   1.4903527e+01   4.3576545e+02   3.5862400e+01   8.8913636e+02  -2.1375455e+01   3.7330364e+02   5.0929345e+01   2.7380455e+02   2.5461091e+01   3.4560545e+02   1.4375200e+01   1.4563091e+02   2.4018771e+02   2.0109273e+02   1.9727258e+02   2.4289091e+02   1.2892364e+01   6.2440364e+02  -1.7141091e+00   4.6480364e+02   2.5005709e+01   7.0913273e+02   9.4366545e+00   4.6456909e+02   1.2226265e+02   2.6974909e+02   9.4819164e+01   4.7649455e+02  -1.2392291e+01   3.7744364e+02  -6.2157309e+01   3.0903909e+02   7.3850545e+00   5.5408273e+02   2.4038836e+01   4.9622636e+02   1.9829164e+01   8.6546545e+02   1.1423673e+01   3.2275909e+02  -2.3471102e+01   8.7254545e+01   3.2556873e+02   7.2665455e+01   3.0552313e+02   5.3175909e+02   2.3138898e+01   3.1716364e+02   9.1376000e+01   3.4955455e+02   2.2177109e+02   3.9275909e+02  -5.8511025e+00   1.0173727e+02   2.6091738e+02   1.9977000e+02   2.1807491e+01   7.6765455e+01   2.8577058e+02   3.1320727e+02   1.5520796e+02
   2.6655091e+02   9.3536836e+01   9.7997273e+01   1.5608204e+02   5.7622455e+02  -2.0578873e+01   8.2112727e+01   1.9543371e+02   5.9894273e+02   6.4597309e+01   5.6985636e+02   6.6688764e+01   6.6815455e+01   2.0969567e+02   3.9666182e+02   3.0879636e+00   7.5041818e+01   1.9026756e+02   4.9435727e+02   1.1747782e+01   2.7455455e+02   1.8837018e+02   3.8830182e+02   1.3306676e+02   3.9181545e+02   9.9091127e+01   3.5356909e+02  -2.1573709e+01   1.1880455e+02   3.7789564e+02   8.4957273e+01   1.6500978e+02   4.1235909e+02   4.3321818e+00   3.9353273e+02  -5.5908000e+00   3.6891182e+02   1.5138433e+02   3.8756091e+02   6.3896945e+01   3.0865273e+02   4.7350545e+00   3.1906455e+02   1.3983927e+01   2.5225545e+02   3.6085775e+02   2.1962455e+02   7.9499127e+01   4.0820455e+02   2.1697273e+01   2.2799182e+02   7.9980655e+01   2.5610545e+02   1.1379745e+01   1.3681182e+02   1.8644778e+02   2.6696455e+02  -3.2617164e+01   3.5695091e+02   6.3019382e+01   5.3504000e+02   1.0783164e+01   8.9018818e+02   1.9379313e+02   5.6477364e+02   1.4412356e+02   3.4526455e+02   4.9652473e+01   4.4828091e+02   1.7301164e+01   5.9243273e+02  -3.6000727e+00   4.3187545e+02   1.0953600e+01   7.1647636e+02  -2.1126545e+00   3.5975364e+02   4.7343345e+01   2.9158455e+02   2.6038691e+01   3.6560545e+02   2.4885200e+01   1.5607091e+02   1.8968251e+02   1.2864273e+02   5.4206858e+02   2.3855091e+02  -2.6504364e+00   5.2384364e+02  -1.2109309e+01   4.6447364e+02   2.9702109e+01   7.5757273e+02   2.0114545e+00   4.7056909e+02   1.0522265e+02   2.6152909e+02   9.0356764e+01   4.6138455e+02   4.1036509e+01   4.5644364e+02  -1.7477309e+01   2.9425909e+02   8.9074545e+00   4.6641273e+02   9.2724364e+00   5.0266636e+02   7.3139636e+00   9.2113545e+02   2.5630073e+01   2.5964909e+02  -2.3862302e+01   2.3858455e+02   1.7123233e+02   1.2999545e+02   3.1193673e+02   5.3952909e+02   5.6967298e+01   3.7171364e+02   6.7452000e+01   3.4280455e+02   2.5219109e+02   3.2697909e+02   2.3301298e+01   1.1718727e+02   1.7368138e+02   2.2643000e+02  -9.3253091e+00   3.9655455e+01   2.8273938e+02   3.2798727e+02   1.0024556e+02
   2.3033091e+02   6.1984436e+01   1.3710727e+02   1.7328324e+02   6.6044455e+02  -1.0426473e+01   6.8552727e+01   2.7940851e+02   4.2105273e+02   6.6168509e+01   5.7918636e+02   3.6382364e+01   4.1155455e+01   1.7485847e+02   4.1188182e+02   1.5303636e+00   7.9481818e+01   1.5291236e+02   3.3568727e+02   2.0101382e+01   2.6644455e+02   2.1356898e+02   4.6808182e+02   1.1490436e+02   4.3748545e+02   1.0065753e+02   3.0789909e+02   4.4098909e+00   7.6474545e+01   3.9984204e+02   7.3067273e+01   2.3818098e+02   5.0257909e+02   9.1145818e+00   4.0398273e+02   9.3532000e+00   4.1057182e+02   8.5611527e+01   4.1611091e+02   2.2392945e+01   3.0354273e+02   1.6803855e+01   3.0672455e+02   2.1751127e+01   2.9258545e+02   4.6574135e+02   3.2684455e+02   1.5314153e+02   4.0831455e+02  -4.0915273e+00   1.8810182e+02   7.8281855e+01   2.1866545e+02  -6.6250545e+00   1.0625182e+02   1.0811258e+02   2.7451455e+02  -7.3311636e+00   3.5839091e+02   5.5124182e+01   4.9760000e+02   3.3558364e+01   9.1541818e+02   1.7844473e+02   5.1977364e+02   1.0650356e+02   2.4837455e+02   4.7403673e+01   3.3217091e+02   9.1996364e-01   5.3410273e+02   1.9516327e+01   4.4909545e+02   3.9356000e+01   7.6225636e+02   1.0334945e+01   4.2130364e+02   8.7639345e+01   1.8069455e+02   3.3689891e+01   3.2327545e+02  -6.9484000e+00   1.7763091e+02   2.0673771e+02   1.4742273e+02   4.4023618e+02   2.6966091e+02   6.2007636e+00   5.4818364e+02   2.0943491e+01   4.8047364e+02  -1.7467891e+01   7.8291273e+02   6.6542545e+00   5.2556909e+02  -1.5073455e+00   3.0374909e+02   5.7759164e+01   4.1505455e+02   5.8529091e+00   3.9011364e+02  -4.2830909e+01   2.9981909e+02   1.5462655e+01   4.7919273e+02  -9.4199636e+00   5.9366636e+02   4.2143964e+01   7.2035545e+02   2.0802473e+01   2.8652909e+02  -2.1572702e+01   4.5725455e+02   1.2968727e+01   4.3995455e+01   3.4614673e+02   3.9519909e+02   4.3063698e+01   3.0271364e+02   9.5422000e+01   3.9418455e+02   2.8095069e+02   3.4741909e+02   4.4776098e+01   1.0051727e+02   2.2824498e+02   2.3421000e+02   1.0162291e+01   7.2095455e+01   2.5880418e+02   2.9109727e+02   1.6497676e+02
   2.7167091e+02   1.1401724e+02   1.1877727e+02   1.7296964e+02   6.8988455e+02  -2.7561673e+01   1.1033273e+02   2.2072611e+02   5.6338273e+02   4.5332109e+01   5.2618636e+02   2.7182364e+01   4.6155455e+01   1.6234847e+02   3.8066182e+02   2.1147964e+01   8.3261818e+01   1.0716996e+02   5.8068727e+02   7.5611382e+01   2.2477455e+02   1.6013258e+02   4.7286182e+02   1.1119196e+02   4.1303545e+02   9.0613527e+01   3.5500909e+02  -1.9189091e+00   1.0336455e+02   3.3691084e+02   1.6362727e+02   1.7016618e+02   4.8168909e+02   1.8957818e+00   3.9887273e+02   1.4312000e+01   4.4146182e+02   6.6690327e+01   4.0045091e+02   1.1852575e+02   3.0987273e+02   1.5274545e+00   3.3572455e+02   3.0201127e+01   2.8236545e+02   4.1433895e+02   4.2640455e+02   8.1286727e+01   4.2653455e+02   2.1900873e+01   2.6354182e+02   8.1356655e+01   2.4122545e+02  -1.9898545e+00   2.0370182e+02   7.9986582e+01   2.8196455e+02  -2.3377164e+01   4.0806091e+02   6.6710582e+01   5.3793000e+02   2.5519636e+00   7.9652818e+02   1.5906593e+02   4.7177364e+02   1.1822356e+02   2.3170455e+02  -1.5712727e+01   3.5095091e+02   3.7747564e+01   5.3032273e+02   1.1487273e+00   4.4309545e+02   3.7056000e+01   7.9525636e+02  -3.9195055e+01   4.2675364e+02   1.0220335e+02   3.1625455e+02   4.0395091e+01   3.7805545e+02  -4.7808000e+00   1.5429091e+02   2.2482491e+02   3.4142273e+02   1.7693618e+02   2.6811091e+02   1.3204764e+01   4.8629364e+02   2.1334691e+01   4.5569364e+02  -4.8549091e-01   6.4524273e+02   3.1887855e+01   5.5056909e+02   8.7126545e+00   2.8863909e+02   9.5417964e+01   4.2727455e+02   2.8765309e+01   4.3766364e+02  -3.6414909e+01   3.0392909e+02   2.3353855e+01   4.7019273e+02   1.9190036e+01   7.0166636e+02   2.5833964e+01   7.5702545e+02   2.2868873e+01   3.1975909e+02  -4.6561102e+01   3.2869455e+02  -3.9976473e+01   3.6445455e+01   2.5486073e+02   5.5275909e+02   3.0018898e+01   3.9327364e+02   6.3177200e+01   3.3455455e+02   2.7222109e+02   3.2508909e+02   4.5012498e+01   1.1940727e+02   1.9395378e+02   2.5477000e+02   3.8737491e+01   4.3215455e+01   1.9645458e+02   2.8387727e+02   1.6999436e+02
   2.2767091e+02   7.9087236e+01   1.2522727e+02   1.8423364e+02   5.0800455e+02   8.8787273e+00   8.1222727e+01   2.3272491e+02   4.0060273e+02   2.2464509e+01   5.5718636e+02   5.6032364e+01   5.3705455e+01   1.8729447e+02   4.4266182e+02  -1.4592036e+01   9.1931818e+01   1.5613636e+02   6.3368727e+02   2.7371382e+01   2.1422455e+02   1.7541658e+02   4.4063182e+02   1.0844036e+02   4.1848545e+02   9.2627527e+01   3.7911909e+02  -2.2877091e+00   7.5364545e+01   3.8726084e+02   4.1306727e+02   5.8980982e+01   5.4123909e+02   2.0471782e+01   3.7953273e+02  -2.0030800e+01   4.0891182e+02   4.5634327e+01   3.3089091e+02   7.5320545e+01   3.3843273e+02   1.2654545e-02   3.6261455e+02  -7.7200727e+00   3.0891545e+02   3.5632495e+02   3.1707455e+02   8.3263127e+01   3.3775455e+02  -1.9886727e+01   2.2932182e+02   1.0387425e+02   2.8788545e+02   7.2734545e-01   1.1481182e+02   3.8767782e+01   2.7618455e+02  -2.3584764e+01   5.6728091e+02   6.9522982e+01   5.7971000e+02   2.7099564e+01   4.9563818e+02   2.7713713e+02   4.7211364e+02   1.0431636e+02   2.7181455e+02   2.1638473e+01   3.4406091e+02   4.4187636e+00   5.9476273e+02   3.1323527e+01   4.6787545e+02   5.0523600e+01   8.8180636e+02   2.3100945e+01   4.4275364e+02   8.6923345e+01   3.6791455e+02   2.5822291e+01   4.3527545e+02  -1.1798400e+01   1.6196091e+02   2.6221131e+02   2.8242273e+02   2.5065618e+02   2.8878091e+02   3.7671164e+01   5.3051364e+02  -1.5422909e+01   4.6147364e+02  -1.0397891e+01   7.9180273e+02  -7.2869455e+00   5.2345909e+02   6.5514545e+00   2.9263909e+02   8.7987964e+01   4.8449455e+02   9.8577091e+00   3.9266364e+02  -2.0704909e+01   2.5714909e+02   2.3096255e+01   5.8030273e+02   7.4912364e+00   6.5955636e+02   2.6652764e+01   7.4379545e+02   1.8927273e+01   2.3497909e+02  -2.3448702e+01   3.9258455e+02   3.0252327e+01   3.8955545e+02   1.1828193e+02   5.4386909e+02   2.8060098e+01   2.6049364e+02   1.2923960e+02   3.5168455e+02   3.1923069e+02   3.0464909e+02   7.1976975e+00   1.6406727e+02   2.6116098e+02   2.1743000e+02   7.2469091e-01   2.2875455e+01   2.1241178e+02   2.3898727e+02   1.6169556e+02
   2.4267091e+02   9.6557236e+01   1.3988727e+02   1.6539084e+02   5.9000455e+02  -3.2412727e+00   1.0089273e+02   2.3737131e+02   3.2460273e+02   3.7654509e+01   5.9474636e+02   2.3467564e+01   6.4705455e+01   1.6508447e+02   4.2677182e+02   2.2899164e+01   8.7261818e+01   1.1828996e+02   4.8579727e+02   3.2432582e+01   2.0433455e+02   1.2820778e+02   5.6286182e+02   1.2799196e+02   4.0992545e+02   7.3862327e+01   3.8778909e+02   1.4348691e+01   1.0247455e+02   4.6376204e+02   2.1840727e+02   4.9673782e+01   4.2990909e+02  -1.5961818e+01   4.1809273e+02  -1.1885600e+01   3.9102182e+02   7.1065527e+01   4.3667091e+02   8.5858145e+01   3.3254273e+02   6.7138545e+00   3.1594455e+02   4.6453527e+01   2.9191545e+02   2.7490495e+02   2.8829455e+02   1.1544553e+02   3.5764455e+02  -4.0379273e+00   2.4221182e+02   1.2873305e+02   3.0022545e+02  -6.5898545e+00   1.3258182e+02   1.0145618e+02   2.4996455e+02  -2.4147164e+01   4.5461091e+02   5.1766582e+01   5.0282000e+02   1.6250764e+01   5.8552818e+02   1.3694593e+02   4.8922364e+02   7.1827564e+01   2.3493455e+02   7.4148873e+01   2.7895091e+02   3.7397564e+01   5.5121273e+02   1.1477527e+01   5.0243545e+02   2.2758800e+01   8.8402636e+02  -2.0406655e+01   4.9341364e+02   7.6980545e+01   3.6380455e+02   5.5910909e+00   4.5671545e+02   1.7064000e+00   1.8751091e+02   2.3861731e+02   2.7953273e+02   2.5010738e+02   4.4678091e+02   3.7361164e+01   5.1096364e+02   3.3591091e+01   4.6880364e+02  -2.1984291e+01   7.3068273e+02   3.6026545e+00   6.8422909e+02  -7.8701455e+00   2.6774909e+02   6.5199164e+01   5.8105455e+02   2.8029091e+00   4.0077364e+02  -4.2243709e+01   2.7581909e+02   2.5262655e+01   4.4630273e+02   4.4412364e+00   7.2777636e+02   2.2855164e+01   7.0357545e+02   4.3924873e+01   2.9452909e+02  -2.8542702e+01   2.9391455e+02   1.3925927e+01   3.7088545e+02   1.8066553e+02   4.2119909e+02   1.7543698e+01   3.0594364e+02   5.3273600e+01   3.3180455e+02   2.5644109e+02   2.7686909e+02   1.0420098e+01   1.6362727e+02   2.5296618e+02   3.2632000e+02   1.6013491e+01   2.7215455e+01   1.7750458e+02   2.5476727e+02   1.8388316e+02
   2.6444091e+02   9.1485636e+01   1.1622727e+02   1.7173364e+02   4.7355455e+02   2.0854727e+01   5.8112727e+01   2.3012371e+02   2.6527273e+02   3.4630909e+01   5.4452636e+02   2.8935164e+01   7.6375455e+01   1.5626087e+02   4.4343182e+02  -8.3236364e+00   8.7371818e+01   1.5484116e+02   3.7712727e+02   1.0676182e+01   2.2744455e+02   2.0624898e+02   4.8819182e+02   1.4196556e+02   4.4048545e+02   9.8197527e+01   3.4056909e+02   1.6796291e+01   1.0325455e+02   3.2291964e+02   2.9395727e+02   2.3069782e+01   4.5368909e+02  -2.9974218e+01   4.0020273e+02  -3.5014400e+01   3.6991182e+02   6.1194327e+01   3.7900091e+02   6.3911745e+01   3.4476273e+02   3.7736255e+01   3.6228455e+02   1.4526327e+01   6.5947545e+02  -1.2609855e+01   2.9773455e+02   7.1030327e+01   3.8342455e+02   1.3496727e+00   2.4477182e+02   1.1030825e+02   2.5666545e+02  -5.8850545e+00   1.5947182e+02   5.3964982e+01   2.7418455e+02  -1.9534764e+01   4.1695091e+02   8.2109382e+01   5.9515000e+02   2.2304364e+01   5.9918818e+02   8.4073127e+01   4.8166364e+02   1.0610236e+02   2.5948455e+02   3.7514873e+01   2.8728091e+02   3.0711636e+00   4.7176273e+02   1.8943527e+01   5.1798545e+02   5.9064800e+01   1.0129164e+03  -1.6497855e+01   4.9919364e+02   7.4968145e+01   3.9380455e+02  -6.9890909e-01   3.7627545e+02  -1.7968400e+01   1.8396091e+02   2.7045131e+02   2.1831273e+02   2.9323498e+02   5.9066091e+02   5.5180764e+01   4.8584364e+02   1.6710691e+01   4.9369364e+02   1.6694509e+01   7.4735273e+02  -7.9509455e+00   6.5922909e+02  -2.0014545e-01   3.7063909e+02   4.5627964e+01   5.3727455e+02   1.5855309e+01   4.6899364e+02  -5.1921309e+01   3.2614909e+02   1.6016255e+01   4.6330273e+02   1.5212364e+00   5.1611636e+02   2.9017964e+01   7.2202545e+02  -6.9911273e+00   3.2541909e+02  -4.3233902e+01   3.5369455e+02  -6.7464727e+00   3.3444545e+02   1.2313073e+02   3.9586909e+02   3.5130098e+01   3.5671364e+02   1.0554200e+02   3.4118455e+02   2.6144069e+02   2.7341909e+02  -6.0739025e+00   1.8751727e+02   2.4705498e+02   2.1021000e+02  -3.4697709e+01   3.5985455e+01   2.3703298e+02   3.0109727e+02   1.1317676e+02
   2.7733091e+02   4.4004436e+01   1.3910727e+02   1.8568324e+02   5.3555455e+02  -4.3252727e+00   6.9782727e+01   1.6731011e+02   3.5394273e+02   7.0977309e+01   4.8107636e+02   1.1561164e+01   5.2155455e+01   1.6330847e+02   3.9788182e+02  -2.3496364e+00   6.3041818e+01   1.6111756e+02   4.6201727e+02  -1.4335018e+01   2.5111455e+02   1.9479538e+02   3.9297182e+02   3.0402316e+02   4.2503545e+02   1.1065353e+02   3.5578909e+02  -2.5313091e+00   1.6214455e+02   2.6220844e+02   2.7551727e+02   6.6104982e+01   4.3368909e+02  -2.8814218e+01   4.2498273e+02  -2.1216800e+01   4.3524182e+02   7.7187927e+01   2.8922091e+02   1.1242415e+02   3.1476273e+02   1.3686255e+01   3.4017455e+02   1.6405127e+01   6.4702545e+02   1.0561455e+00   2.2729455e+02   8.9555527e+01   4.5475455e+02  -2.4667273e+00   2.4954182e+02   6.7926655e+01   2.4566545e+02  -1.1785055e+01   1.9536182e+02   2.0203782e+01   2.5718455e+02  -2.4394764e+01   2.8473091e+02   9.6016982e+01   6.9137000e+02   1.3496764e+01   6.1818818e+02   1.2489313e+02   4.7177364e+02   1.2011356e+02   2.3193455e+02   5.8388873e+01   3.5239091e+02   2.9302364e+01   5.9643273e+02  -2.2810073e+01   4.1298545e+02   2.6914800e+01   1.1335864e+03  -2.3714545e+00   4.6875364e+02   6.9513345e+01   3.8869455e+02  -1.8180109e+01   3.5716545e+02   1.8670400e+01   1.8829091e+02   2.3422491e+02   3.4064273e+02   1.0644858e+02   7.3400091e+02  -4.0664364e+00   5.3496364e+02  -1.8998909e+01   4.7480364e+02   2.5655709e+01   7.5535273e+02   5.9690545e+00   5.4189909e+02  -5.1537455e+00   3.3996909e+02   5.9081564e+01   6.3260455e+02   7.8890909e-01   4.2566364e+02  -1.9904909e+01   2.9914909e+02   7.7516255e+01   4.8230273e+02   8.1112364e+00   7.0644636e+02  -1.4384364e+00   8.8913545e+02   1.4300073e+01   3.0108909e+02  -4.5847502e+01   3.3847455e+02   4.5801127e+01   1.6522545e+02   3.1166833e+02   3.7286909e+02   3.7850098e+01   2.8360364e+02   8.6500800e+01   3.1968455e+02   2.2479069e+02   2.8419909e+02   3.2943698e+01   1.1162727e+02   2.6323618e+02   1.9532000e+02  -6.5065091e+00   3.8985455e+01   2.4034298e+02   2.8620727e+02   1.6858796e+02
   2.5267091e+02   8.9427236e+01   1.0610727e+02   2.2387324e+02   5.2811455e+02   2.4899273e+00   1.0022273e+02   2.1153491e+02   2.4060273e+02   8.1714509e+01   5.9552636e+02   3.9405164e+01   6.5485455e+01   1.4947207e+02   3.7799182e+02   3.5815636e+00   4.6701818e+01   1.0931476e+02   3.4035727e+02  -2.1272218e+01   2.9333455e+02   1.4419778e+02   5.1852182e+02   1.1408916e+02   4.3937545e+02   8.7066327e+01   3.7322909e+02  -1.6706509e+01   1.2491455e+02   2.2263684e+02   3.6262727e+02   6.6906182e+01   4.6612909e+02  -1.1859418e+01   5.0675273e+02  -6.2084000e+00   3.6557182e+02   5.0101527e+01   3.5067091e+02   5.4738145e+01   3.7276273e+02   2.4962545e+00   4.2406455e+02   8.6133927e+01   7.0813545e+02   1.7607345e+01   3.0195455e+02   1.2480273e+02   3.5031455e+02   3.7684727e+00   3.2121182e+02   9.4633055e+01   2.8799545e+02   2.5388545e+01   9.7921818e+01   4.7778982e+01   2.6529455e+02  -3.2043564e+01   2.9317091e+02   5.9561782e+01   5.8426000e+02  -7.1443636e-01   6.2530818e+02   1.4920353e+02   4.8344364e+02   1.1873996e+02   2.5315455e+02   3.1021273e+01   2.8628091e+02   2.8701164e+01   5.1076273e+02  -1.3616473e+01   4.0521545e+02   2.9756400e+01   8.0780636e+02  -2.9199055e+01   4.0230364e+02   4.6049345e+01   3.6558455e+02  -2.8331309e+01   4.7449545e+02   1.2174000e+01   2.0774091e+02   1.7032891e+02   2.9475273e+02   1.6077978e+02   6.3789091e+02   4.2962364e+01   4.4607364e+02   4.4662291e+01   4.6780364e+02   1.3095709e+01   7.6146273e+02   1.9700255e+01   5.0833909e+02  -1.1468945e+01   2.5585909e+02   8.5040364e+01   5.7238455e+02  -8.0634909e+00   5.1322364e+02  -4.2129709e+01   3.2114909e+02   2.2306255e+01   4.7841273e+02   6.2024364e+00   6.3611636e+02   3.3187964e+01   6.5913545e+02   1.4370073e+01   3.2641909e+02  -2.3983902e+01   4.5414455e+02   3.4547527e+01   2.3188545e+02   3.0944553e+02   6.1152909e+02   4.4207298e+01   2.7116364e+02   1.1149600e+02   3.2093455e+02   2.2056069e+02   3.7697909e+02   1.0301298e+01   1.6262727e+02   2.2204618e+02   2.1943000e+02   2.1904691e+01   4.2545455e+01   2.6616818e+02   2.7332727e+02   1.8517836e+02
   2.9378091e+02   4.5578436e+01   1.2710727e+02   1.6775324e+02   5.7411455e+02  -2.9700727e+00   6.1782727e+01   2.3183011e+02   2.3605273e+02   6.2188509e+01   5.5630636e+02   1.5322764e+01   8.7375455e+01   1.5116087e+02   4.6132182e+02  -2.9194836e+01   5.6151818e+01   1.2822876e+02   5.0901727e+02   1.8684982e+01   2.4844455e+02   1.9767898e+02   5.1075182e+02   5.6160764e+01   4.3281545e+02   1.0236113e+02   3.0245909e+02   2.9395091e+01   1.1925455e+02   3.0141964e+02   3.5573727e+02   6.4797382e+01   4.7768909e+02  -1.2894218e+01   5.0164273e+02  -2.5129600e+01   4.5513182e+02   4.7266727e+01   3.6289091e+02   9.2650545e+01   3.7799273e+02  -1.7922145e+01   3.9306455e+02  -9.2760727e+00   7.4636545e+02  -2.1781055e+01   2.8673455e+02   1.1335033e+02   3.9131455e+02   2.8268473e+01   2.0021182e+02   1.1398305e+02   2.5622545e+02  -1.4739855e+01   1.6536182e+02   6.7723782e+01   2.6173455e+02  -3.1088764e+01   3.5873091e+02   5.5436982e+01   5.2715000e+02   3.1414364e+01   6.0985818e+02   1.7010953e+02   4.7866364e+02   8.4012364e+01   2.3259455e+02   7.5666073e+01   3.5550091e+02   2.3613564e+01   5.4310273e+02   2.9686327e+01   4.5132545e+02   3.0067600e+01   8.4625636e+02   1.9504945e+01   3.8852364e+02   1.1226175e+02   3.7025455e+02  -1.3814909e+01   4.6160545e+02   3.6755200e+01   2.0740091e+02   2.2713611e+02   3.9020273e+02   9.7593782e+01   6.3278091e+02   4.1811164e+01   5.3818364e+02  -1.5926509e+01   5.2092364e+02  -5.4838909e+00   7.3380273e+02   3.5830545e+00   5.0178909e+02  -5.1649455e+00   2.9918909e+02   6.3903964e+01   5.7705455e+02   1.2342909e+01   4.6144364e+02  -3.4207309e+01   3.0514909e+02   2.7586255e+01   4.9608273e+02   2.5338836e+01   6.9322636e+02   1.4289164e+01   7.3735545e+02  -1.3997527e+01   2.7608909e+02  -3.6847502e+01   4.2614455e+02   5.5675273e+00   3.9699545e+02   1.5201673e+02   5.3997909e+02   4.7112975e+00   3.2249364e+02   1.0160960e+02   3.1080455e+02   2.9225109e+02   3.6386909e+02   1.4240098e+01   1.2118727e+02   1.6281138e+02   2.2255000e+02   4.2095091e+01   6.6655455e+01   2.5890938e+02   3.2709727e+02   2.1220676e+02
   2.5867091e+02   6.1717236e+01   1.3177727e+02   1.6970964e+02   5.1111455e+02   4.4179927e+01   1.0433273e+02   2.6487611e+02   5.1638273e+02   3.8422109e+01   5.3485636e+02   2.2258764e+01   6.9705455e+01   1.9846447e+02   4.3966182e+02   5.7579636e+00   5.5371818e+01   1.2429116e+02   5.3312727e+02  -2.4638182e+00   2.3044455e+02   1.5111898e+02   5.3797182e+02   3.8203164e+01   4.1670545e+02   8.7209927e+01   4.2967909e+02   1.5107491e+01   8.9034545e+01   4.1705724e+02   2.2695727e+02   6.7099782e+01   5.3168909e+02  -2.6104218e+01   4.7331273e+02  -2.2643200e+01   4.3080182e+02   4.6663127e+01   3.1722091e+02   1.3441415e+02   2.9387273e+02  -1.8532545e+01   3.5894455e+02   7.0573527e+01   7.1436545e+02   1.1888945e+01   4.3573455e+02   1.3143033e+02   3.7875455e+02  -2.6056727e+01   2.3877182e+02   1.0678825e+02   2.4788545e+02  -2.4522655e+01   1.1636182e+02   7.0973782e+01   2.5907455e+02  -3.9655964e+01   3.2850091e+02   4.9405382e+01   5.3082000e+02  -5.4392364e+00   6.7052818e+02   1.8381593e+02   4.8477364e+02   1.2107356e+02   2.5104455e+02   2.3520073e+01   3.5406091e+02   2.6058764e+01   5.0099273e+02   3.7151273e+00   4.4298545e+02   3.2284800e+01   8.0002636e+02  -4.5766545e+00   4.2919364e+02   6.8568145e+01   3.6347455e+02   9.0674909e+00   5.1538545e+02   1.8342800e+01   2.4151091e+02   2.3040731e+02   3.9887273e+02   1.1990018e+02   6.2389091e+02   5.2082364e+01   5.4907364e+02   8.0922909e+00   4.0058364e+02  -1.2186691e+01   8.1457273e+02  -1.2768545e+01   4.4100909e+02  -1.1852545e+01   3.0274909e+02   3.3509164e+01   5.5582455e+02  -1.1298691e+01   4.4522364e+02  -4.9909709e+01   2.6870909e+02   3.8061455e+01   4.7963273e+02   4.2654836e+01   6.1633636e+02   1.9000364e+01   5.6879545e+02   5.2672727e+00   3.3064909e+02  -3.4652302e+01   4.3914455e+02   1.7747527e+01   3.8033545e+02   1.3145953e+02   4.7886909e+02   2.9150098e+01   3.2849364e+02   1.1201960e+02   3.4393455e+02   3.3897069e+02   3.9019909e+02  -1.0646302e+01   1.1718727e+02   2.0713138e+02   1.5410000e+02  -1.5389091e+00   2.5215455e+01   2.4289458e+02   3.6987727e+02   1.5789436e+02
   2.4967091e+02   3.3887236e+01   1.4044727e+02   1.6546604e+02   4.4300455e+02  -5.0701273e+01   1.1989273e+02   1.8552131e+02   3.2060273e+02   5.2974509e+01   5.3418636e+02  -1.0347636e+01   5.5265455e+01   1.7739967e+02   4.8577182e+02   1.1509164e+01   4.7481818e+01   1.4658236e+02   3.9190727e+02   3.5713782e+01   2.4589455e+02   1.8644298e+02   5.5052182e+02   3.3091636e+00   3.4915545e+02   1.0417393e+02   4.0778909e+02   2.8418691e+01   2.8680455e+02   8.0685636e+01   2.1151727e+02   6.2104982e+01   4.9390909e+02   1.5478182e+01   5.1331273e+02  -1.0173200e+01   3.9080182e+02   8.5743127e+01   4.2011091e+02   1.0229295e+02   2.9032273e+02   1.3751455e+01   3.8361455e+02   2.2929927e+01   6.9125545e+02  -3.7042255e+01   2.6962455e+02   1.2049913e+02   4.1631455e+02  -1.1715273e+00   2.5710182e+02   1.3299185e+02   2.7099545e+02   3.9685455e+00   1.7381182e+02   4.0597782e+01   2.7740455e+02  -4.4012364e+01   3.8939091e+02   7.8864182e+01   5.1193000e+02   2.5071964e+01   6.6163818e+02   1.2618713e+02   4.5611364e+02   1.3592636e+02   3.1259455e+02   3.2046073e+01   3.2161091e+02   2.9094764e+01   5.1099273e+02  -1.7084873e+01   6.6787545e+02   1.6183600e+01   8.5413636e+02  -2.5125455e+01   3.9641364e+02   6.0300545e+01   4.0503455e+02  -9.1473091e+00   4.9193545e+02   3.8438800e+01   1.9574091e+02   2.1350891e+02   3.8787273e+02   1.9411018e+02   4.9611091e+02   5.9414764e+01   5.2796364e+02  -3.7689091e+00   4.0725364e+02   5.0597091e+00   8.6824273e+02  -8.5121455e+00   4.8922909e+02  -1.6014545e-01   2.3641909e+02   7.1815564e+01   4.9871455e+02  -2.6499891e+01   5.3399364e+02  -2.9571309e+01   3.1236909e+02   1.0118655e+01   5.0397273e+02   2.7157636e+01   5.8322636e+02   1.1991636e+00   6.3613545e+02   9.3200727e+00   3.4286909e+02  -4.0409902e+01   5.2247455e+02   3.1861127e+01   4.9866545e+02   6.3773127e+01   5.5952909e+02   2.9037298e+01   2.3538364e+02   1.0535840e+02   3.8255455e+02   3.0701109e+02   3.7030909e+02   2.0724898e+01   1.6884727e+02   2.1088858e+02   1.9921000e+02  -9.1477091e+00   6.3545455e+01   3.0159818e+02   3.9354727e+02   1.9422076e+02
   2.5900091e+02   5.5800836e+01   9.6667273e+01   1.8562844e+02   3.3300455e+02   4.2318727e+01   8.6222727e+01   1.8221491e+02   2.7549273e+02   4.2363309e+01   5.0685636e+02   3.0728764e+01   6.2375455e+01   1.5927087e+02   4.7043182e+02   6.4063636e+00   5.3591818e+01   1.1531356e+02   3.2579727e+02   2.9342582e+01   2.7111455e+02   1.7808538e+02   5.9430182e+02   2.0366764e+01   3.9015545e+02   8.7443927e+01   4.0500909e+02   1.3971091e+01   3.1558455e+02   4.3263236e+01   4.2217727e+02   7.1142182e+01   4.9790909e+02   1.9381818e+00   5.3498273e+02  -2.4686800e+01   4.2057182e+02   2.8031527e+01   3.9745091e+02   9.6435745e+01   2.1665273e+02   2.5205055e+01   3.3583455e+02   1.0192327e+01   6.3147545e+02  -2.5259855e+01   2.5762455e+02   1.0678913e+02   3.9109455e+02  -1.7153927e+01   2.7099182e+02   1.3399065e+02   2.3988545e+02   1.3007345e+01   1.9092182e+02   8.2008982e+01   3.1618455e+02  -2.9114764e+01   3.4173091e+02   1.1934698e+02   5.2426000e+02   1.6425564e+01   6.6141818e+02   1.3676473e+02   4.4722364e+02   1.2185756e+02   3.0448455e+02   3.8134873e+01   2.6284091e+02  -7.2036364e+00   5.1054273e+02   2.6061127e+01   6.1176545e+02   3.6342400e+01   8.1102636e+02  -1.9346655e+01   4.3119364e+02   7.0298145e+01   3.7214455e+02   1.1438909e+00   4.9960545e+02   3.9452000e+00   2.0507091e+02   2.2054251e+02   1.8598273e+02   3.6870138e+02   3.6433091e+02   4.6737164e+01   5.1551364e+02  -2.0662909e+01   4.3892364e+02   4.3076109e+01   6.1291273e+02   2.4024255e+01   7.1211909e+02   9.8986545e+00   2.7874909e+02   7.3099164e+01   4.2794455e+02   2.6381709e+01   4.3744364e+02  -3.8617309e+01   2.7025909e+02  -1.0732545e+01   5.0619273e+02   3.0900364e+00   5.4322636e+02   1.9591636e+00   7.1246545e+02   1.1663673e+01   3.1708909e+02  -2.3457502e+01   5.4814455e+02   1.0357527e+01   4.1433545e+02   7.5959527e+01   4.7297909e+02   4.4731298e+01   2.3071364e+02   1.2140200e+02   3.3643455e+02   2.9820069e+02   3.6464909e+02   1.3067698e+01   1.1018727e+02   2.2802138e+02   1.3232000e+02   8.5334909e+00   2.9215455e+01   3.1146458e+02   3.2520727e+02   1.5802796e+02
   2.8622091e+02   5.5513236e+01   1.2199727e+02   1.4782204e+02   4.5033455e+02   2.0602327e+01   7.7552727e+01   1.7923851e+02   3.2683273e+02   5.6706109e+01   5.3763636e+02   5.9263636e+00   6.8035455e+01   1.7748807e+02   4.7666182e+02  -6.7620364e+00   2.8591818e+01   7.0873564e+01   4.4901727e+02   2.1704982e+01   1.8389455e+02   1.5984298e+02   5.2497182e+02   3.3133164e+01   4.1237545e+02   9.0666327e+01   3.4122909e+02   1.5073491e+01   4.2391455e+02  -6.9531636e+00   2.0706727e+02   5.1580982e+01   4.8346909e+02   1.3313382e+01   4.7209273e+02  -2.9435600e+01   4.0013182e+02   4.9556727e+01   1.9967091e+02   1.4203815e+02   2.2221273e+02   3.0650255e+01   3.3017455e+02   8.8751273e+00   6.5369545e+02   1.3852545e+01   3.4029455e+02   6.3955527e+01   4.4398455e+02  -2.1495127e+01   2.1954182e+02   7.9106655e+01   2.6966545e+02  -1.3485055e+01   1.5814182e+02   7.7411382e+01   2.9496455e+02  -3.0417164e+01   3.5384091e+02   8.9378182e+01   5.5815000e+02   1.2604364e+01   7.2774818e+02   1.8023833e+02   4.5955364e+02   1.0098116e+02   3.4170455e+02   1.9717273e+01   3.3628091e+02   9.7011636e+00   4.9543273e+02   4.0499273e+00   6.1343545e+02   4.9428800e+01   7.2536636e+02   9.1761455e+00   4.4752364e+02   1.1610175e+02   3.5158455e+02   1.5686909e+00   3.4349545e+02   1.2874000e+01   1.7518091e+02   1.6960371e+02   5.0720273e+02   1.4378378e+02   3.1233091e+02   1.3557164e+01   4.8629364e+02  -9.5553091e+00   3.9458364e+02  -2.8376691e+01   5.7324273e+02   3.3647855e+01   8.0345909e+02   1.0041455e+01   2.5841909e+02   1.0038556e+02   4.4916455e+02   1.0684109e+01   4.6133364e+02  -1.7088509e+01   2.8925909e+02   6.3747455e+01   5.0341273e+02   1.7422436e+01   5.0011636e+02   5.2957964e+01   8.4168545e+02   9.8607273e-01   3.1086909e+02  -5.2409902e+01   6.7058455e+02  -2.3987673e+01   3.9499545e+02   4.2736727e+01   4.5341909e+02   3.9966098e+01   2.5460364e+02   7.5600800e+01   3.3655455e+02   2.9931109e+02   3.7008909e+02  -8.0750245e-01   9.6297273e+01   2.2691258e+02   2.7866000e+02  -3.7283709e+01   4.2215455e+01   3.0108458e+02   3.2876727e+02   1.5051316e+02
   2.5089091e+02   1.7679636e+01   1.2244727e+02   1.7578604e+02   5.8555455e+02   5.2224727e+01   7.5552727e+01   2.2861851e+02   2.6794273e+02   4.4747309e+01   5.5674636e+02   3.4847564e+01   9.0155455e+01   2.0993847e+02   4.9332182e+02  -4.7548364e+00   5.4821818e+01   1.2033516e+02   5.8735727e+02   2.0857782e+01   2.3389455e+02   1.8928298e+02   4.7375182e+02   3.3450764e+01   3.8303545e+02   1.5446353e+02   2.8833909e+02   2.4146909e+00   4.4758455e+02  -6.0667636e+00   2.6217727e+02   7.6392182e+01   4.3257909e+02   1.2745818e+00   4.3498273e+02   3.9832000e+00   4.0713182e+02   4.2106727e+01   7.5450909e+01   2.3119575e+02   2.7476273e+02   1.2666255e+01   3.1861455e+02   5.7999273e+00   6.3480545e+02  -3.5186255e+01   3.9362455e+02   9.4909127e+01   3.8675455e+02   6.7432727e+00   2.2877182e+02   1.0113825e+02   2.5133545e+02   6.6513455e+00   1.0381182e+02   1.0997778e+02   2.4096455e+02  -8.9871636e+00   4.0795091e+02   7.1499382e+01   5.7260000e+02   5.6218364e+01   7.3374818e+02   1.1352833e+02   5.3166364e+02   1.3477236e+02   2.7637455e+02  -9.8363273e+00   3.1406091e+02   7.1487636e+00   5.8788273e+02   2.2993927e+01   4.8554545e+02   5.6600000e+00   7.9747636e+02  -4.1526545e+00   3.8697364e+02   8.2715745e+01   3.5014455e+02   2.3463891e+01   3.3916545e+02   6.7804000e+00   1.6685091e+02   2.2849011e+02   4.8575273e+02   1.8505978e+02   4.8466091e+02   2.9330764e+01   5.2262364e+02   4.5768291e+01   3.6280364e+02  -2.1642909e+00   6.8091273e+02   1.5144255e+01   7.6211909e+02   2.2865455e-01   2.5474909e+02   8.9349164e+01   4.9871455e+02  -1.3839891e+01   4.0933364e+02  -1.3038509e+01   2.6170909e+02   3.3511455e+01   5.0230273e+02   1.5841236e+01   5.8622636e+02   1.7739164e+01   8.7190545e+02   3.6678473e+01   2.8308909e+02  -1.4967502e+01   4.5703455e+02   8.7563273e+00   4.5911545e+02   7.5827127e+01   4.7086909e+02   3.2350098e+01   2.3527364e+02   9.6587200e+01   3.2643455e+02   2.9537069e+02   3.6986909e+02   6.5400975e+00   1.5706727e+02   1.8894098e+02   2.6199000e+02  -2.6201091e+00   2.8095455e+01   3.2032418e+02   2.9487727e+02   1.5489436e+02
   2.5844091e+02   6.8185636e+01   1.1166727e+02   1.5264844e+02   6.1544455e+02  -9.0564727e+00   6.7112727e+01   2.1574371e+02   5.4305273e+02   5.2958509e+01   5.6774636e+02   4.6857564e+01   5.1705455e+01   1.5990447e+02   4.7488182e+02   2.8830364e+01   1.1182182e+02   1.4499516e+02   5.9912727e+02   3.9161818e+00   1.6100455e+02   2.0745418e+02   3.8675182e+02   1.6190764e+01   3.8337545e+02   9.6436327e+01   3.3456909e+02   2.6386291e+01   4.6803455e+02   4.0067236e+01   3.2773727e+02   8.8697382e+01   5.1990909e+02  -6.0518182e+00   3.5420273e+02   7.2256000e+00   4.1102182e+02   8.8245527e+01   1.1278091e+02   2.0898935e+02   3.1921273e+02  -1.0974545e-01   3.6294455e+02   1.8253527e+01   7.7736545e+02   1.7894545e-01   3.0662455e+02   7.2979127e+01   3.9631455e+02  -2.0791527e+01   2.8332182e+02   1.5789425e+02   2.6866545e+02   2.3749455e+00   1.6458182e+02   6.9336182e+01   2.7440455e+02  -5.5236364e-01   4.3950091e+02   9.9745382e+01   5.8360000e+02  -9.3216364e+00   8.1085818e+02   1.2413953e+02   5.7055364e+02   1.2555116e+02   2.5626455e+02   6.1442473e+01   3.6628091e+02   3.0641164e+01   6.4532273e+02  -2.3381273e+01   4.3787545e+02   1.5363600e+01   4.1036636e+02   4.5961455e+00   4.3819364e+02   9.3398145e+01   3.5936455e+02   1.3166291e+01   4.2560545e+02  -2.9914800e+01   1.9696091e+02   2.2964131e+02   3.7598273e+02   2.5450138e+02   5.5033091e+02   4.7297164e+01   5.9362364e+02   2.8858291e+01   5.0680364e+02   1.7095709e+01   6.3091273e+02   2.0342545e+00   5.7089909e+02   1.1306255e+01   2.2752909e+02   6.9636764e+01   4.5327455e+02   2.5465309e+01   4.9711364e+02  -2.3620909e+01   2.7592909e+02   1.8813855e+01   4.4197273e+02   2.9667636e+01   5.7066636e+02   2.0939636e+00   9.3435545e+02   3.4682473e+01   2.9052909e+02  -3.3892702e+01   3.5636455e+02   5.0399273e+00   4.0188545e+02   6.9295527e+01   4.1019909e+02   3.8313698e+01   3.2338364e+02   8.8098400e+01   3.3418455e+02   3.2675069e+02   3.3130909e+02   3.6404898e+01   1.3618727e+02   1.9883138e+02   3.4343000e+02   6.2046909e+00   2.4435455e+01   2.6728698e+02   2.9576727e+02   1.2593316e+02
   2.0700091e+02   6.5080836e+01   1.2488727e+02   1.7593084e+02   4.6922455e+02  -5.9088727e+00   1.0366273e+02   2.3070971e+02   5.7027273e+02   4.3780909e+01   5.1085636e+02   3.0958764e+01   6.3265455e+01   2.1441967e+02   4.2921182e+02   2.2593964e+01   9.1261818e+01   1.6918996e+02   6.3346727e+02   1.6728982e+01   2.1666455e+02   2.2522138e+02   5.6352182e+02   1.2829164e+01   4.3259545e+02   1.1693873e+02   3.3989909e+02  -1.1820109e+01   4.2714455e+02  -1.7715636e+00   2.8140727e+02   8.8293782e+01   4.5257909e+02  -6.2154182e+00   4.5309273e+02  -7.3556000e+00   4.7302182e+02   1.2294553e+02   6.7780909e+01   2.7080935e+02   3.2187273e+02   2.1174545e+00   4.4683455e+02   4.0762327e+01   7.6402545e+02  -3.8523855e+01   4.1595455e+02   1.0135273e+02   4.0886455e+02  -1.5915527e+01   3.7101818e+01   2.3514185e+02   2.9044545e+02  -5.1474545e+00   1.2836182e+02   9.2343782e+01   2.7651455e+02  -2.2491164e+01   2.9450091e+02   7.6455382e+01   5.8826000e+02   2.3085564e+01   6.7052818e+02   1.3203593e+02   5.2700364e+02   1.8092516e+02   3.3470455e+02   3.3607273e+01   2.7984091e+02   2.5563636e+00   5.7888273e+02   8.7139273e+00   4.1298545e+02   1.7024800e+01   5.5569636e+02   1.8409745e+01   4.2275364e+02   4.6853345e+01   3.7236455e+02  -3.6533709e+01   4.2516545e+02  -5.6596000e+00   2.2540091e+02   1.6847611e+02   3.4953273e+02   3.4717738e+02   5.9155091e+02   1.9559564e+01   5.3296364e+02   1.4491091e+01   4.4280364e+02   2.0765709e+01   7.6324273e+02  -1.1222145e+01   5.2145909e+02   8.7114545e+00   2.0952909e+02   8.6076764e+01   4.3582455e+02   2.8861309e+01   4.9433364e+02  -2.8058509e+01   2.7859909e+02   1.0930255e+01   4.5863273e+02  -1.8775164e+01   5.5566636e+02   1.9513964e+01   9.2302545e+02  -2.1181127e+01   2.8464909e+02  -4.3972302e+01   3.3369455e+02   6.5135273e+00   1.8155545e+02   2.3903193e+02   5.0397909e+02   2.1251298e+01   3.9038364e+02   1.1773840e+02   2.9155455e+02   3.0241109e+02   3.6208909e+02   1.4492498e+01   1.3740727e+02   2.0362378e+02   2.7243000e+02   3.0664691e+01  -1.5454545e+01   2.9025818e+02   2.8043727e+02   1.6104956e+02
   2.0011091e+02   6.8852036e+01   1.5777727e+02   1.5384964e+02   5.5366455e+02   5.4459273e+00   9.7112727e+01   2.5234371e+02   3.3005273e+02   3.2218509e+01   4.9085636e+02   4.7888764e+01   7.6925455e+01   1.3621687e+02   4.6466182e+02  -7.1320364e+00   8.9371818e+01   1.6679116e+02   3.4323727e+02   4.9473818e+00   1.8689455e+02   2.4993298e+02   5.6608182e+02   8.8443636e+00   4.4915545e+02   9.2943927e+01   3.7400909e+02   6.6710909e+00   3.2225455e+02   2.9069636e+01   2.6562727e+02   1.3522618e+02   4.7490909e+02   1.7108182e+01   3.4442273e+02  -3.2662000e+01   4.8457182e+02   1.1769153e+02   1.0345091e+02   2.2706575e+02   3.0654273e+02  -1.4096145e+01   3.5383455e+02   4.2422327e+01   7.6836545e+02   5.0189455e+00   4.0495455e+02   8.3782727e+01   3.1586455e+02  -4.7552727e-01   2.7211818e+01   2.1782305e+02   2.2855545e+02   2.3253745e+01   1.3270182e+02   7.1216582e+01   2.8707455e+02  -1.8785964e+01   2.3550091e+02   4.9405382e+01   5.6315000e+02   2.8094364e+01   6.8096818e+02   1.5264073e+02   5.4444364e+02   1.4985996e+02   2.7104455e+02   8.5920073e+01   2.8939091e+02   5.6723636e+00   5.1565273e+02   4.5423273e+00   3.4887545e+02   5.4703600e+01   8.3391636e+02  -3.2878545e+00   4.7552364e+02   8.4081745e+01   3.2903455e+02   6.9932691e+01   4.3627545e+02   1.7816000e+00   1.9863091e+02   2.1950771e+02   5.8298273e+02   8.3721382e+01   6.5844091e+02   5.7098364e+01   4.9773364e+02  -8.0205091e+00   4.3525364e+02  -1.6302909e+00   6.8468273e+02   2.0062655e+01   4.7945909e+02   1.0621455e+01   2.9507909e+02   6.8452764e+01   4.8127455e+02   6.0785309e+01   4.5111364e+02   1.7949091e+01   2.8181909e+02   2.0782655e+01   4.8274273e+02   7.9660364e+00   6.8377636e+02   2.2715164e+01   8.5190545e+02   2.9278473e+01   2.8130909e+02  -3.4265102e+01   2.9914455e+02   3.4387527e+01   2.3888545e+02   5.6322553e+02   4.7019909e+02   2.1403698e+01   3.5116364e+02   6.6986000e+01   3.3455455e+02   3.3647109e+02   2.9486909e+02   1.0980098e+01   3.1929727e+02   7.7962582e+01   2.4132000e+02   4.3153491e+01   9.5454545e+00   2.2869818e+02   2.9276727e+02   1.6539316e+02
   2.3889091e+02   8.7859636e+01   1.1566727e+02   1.7499844e+02   6.5022455e+02   1.9161127e+01   8.5892727e+01   2.3690131e+02   2.0871273e+02   3.2485709e+01   5.8263636e+02   2.6996364e+01   7.9265455e+01   1.5836967e+02   4.8866182e+02  -2.3162036e+01   8.1041818e+01   1.6867756e+02   5.9779727e+02  -1.3527418e+01   1.6300455e+02   2.2984418e+02   5.9008182e+02   1.1814364e+01   3.2959545e+02   1.2806873e+02   3.9622909e+02   1.5453491e+01   2.8636455e+02  -6.2791636e+00   1.6962727e+02   9.1686182e+01   4.9412909e+02  -2.0539418e+01   3.6187273e+02   2.3722000e+01   4.3057182e+02   8.2791527e+01   4.1330909e+01   2.5103535e+02   2.3610273e+02   3.0890545e+00   3.1306455e+02   7.9392727e-01   6.5525545e+02   2.3977455e+00   2.1718455e+02   7.9914327e+01   3.7864455e+02   1.2842073e+01   1.1881818e+01   1.8193945e+02   2.9433545e+02   1.7431345e+01   1.3414182e+02   8.4771382e+01   1.8873455e+02  -2.0248764e+01   2.7961091e+02   7.5646582e+01   5.0637000e+02   7.7467636e+00   7.3352818e+02   1.5854593e+02   5.6444364e+02   1.0036996e+02   2.0437455e+02   1.2070367e+02   3.7695091e+02   3.3447564e+01   5.3432273e+02   2.5048727e+01   4.7843545e+02   5.4788800e+01   8.2313636e+02  -1.1535455e+01   4.0652364e+02   8.3271745e+01   6.5584545e+01   3.9033869e+02   4.4193545e+02  -6.7812000e+00   1.8807091e+02   2.4257251e+02   5.4775273e+02   2.2649782e+01   5.8700091e+02   5.0583564e+01   4.8884364e+02   7.1306909e+00   4.7314364e+02  -5.5514909e+00   6.6224273e+02   3.2747855e+01   5.6167909e+02  -1.9506145e+01   3.5107909e+02   6.3082764e+01   5.7249455e+02   2.2487709e+01   3.4177364e+02  -9.6370909e-01   2.6903909e+02   4.7145055e+01   4.7163273e+02  -2.7585164e+01   5.5922636e+02   2.5789164e+01   8.3368545e+02  -1.5703927e+01   2.8964909e+02  -3.9932302e+01   3.0925455e+02   2.3578727e+01   1.9999545e+02   4.6322673e+02   5.9764909e+02   2.7207698e+01   3.4327364e+02   9.3727200e+01   3.8943455e+02   3.6183069e+02   3.4330909e+02   1.6884898e+01   4.7029727e+02   1.4432582e+01   2.9888000e+02   6.8786909e+00   2.5545455e+01   2.7052818e+02   3.8320727e+02   1.2771796e+02
   2.2878091e+02   9.1558436e+01   1.5310727e+02   2.0400324e+02   6.3244455e+02   2.7143527e+01   1.1222273e+02   2.4102491e+02   2.8194273e+02   8.0517309e+01   5.4618636e+02   3.4352364e+01   6.7815455e+01   1.9939567e+02   4.3699182e+02   1.8081564e+01   7.1041818e+01   1.5825756e+02   5.4201727e+02   2.8594982e+01   2.2511455e+02   2.0010538e+02   5.2408182e+02   1.3764364e+01   3.5359545e+02   9.2038727e+01   4.2067909e+02   1.2827491e+01   2.8969455e+02  -1.3105564e+01   3.3906727e+02   3.0020982e+01   4.6190909e+02  -3.7961818e+01   4.0731273e+02   3.0868000e+00   4.3269182e+02   1.1051193e+02   5.9000909e+01   2.0818175e+02   2.5254273e+02   6.8838545e+00   2.9772455e+02  -2.7588727e+00   5.9680545e+02  -1.8146255e+01   2.5529455e+02   5.8425527e+01   3.8520455e+02  -1.1132727e+01   2.9991818e+01   2.6682065e+02   2.6822545e+02   8.1901455e+00   1.2592182e+02   6.5318982e+01   2.4551455e+02  -1.7901164e+01   2.2073091e+02   6.4586982e+01   5.3526000e+02   1.6325564e+01   7.1485818e+02   1.5492953e+02   4.5489364e+02   1.3513396e+02   1.8393455e+02   1.9299887e+02   3.4817091e+02   5.2639964e+01   5.2321273e+02   3.7277527e+01   4.6987545e+02   2.1913600e+01   8.7113636e+02   2.1844545e+01   4.3586364e+02   2.4034545e+01   2.4714455e+02   1.8514389e+02   4.4471545e+02  -2.5333600e+01   2.3351091e+02   2.2848731e+02   5.1087273e+02  -5.1698182e+00   6.5400091e+02   1.8113564e+01   4.1962364e+02   4.2282909e+00   4.7780364e+02  -6.8142909e+00   8.3513273e+02   1.0476655e+01   7.2100909e+02   2.3857455e+01   3.4307909e+02   5.4172764e+01   5.2905455e+02  -1.6597091e+01   4.3677364e+02  -5.2013709e+01   2.9514909e+02   3.9496255e+01   6.2186273e+02   1.2056436e+01   5.0911636e+02   9.9079636e+00   8.1802545e+02   2.7688727e+00   3.1430909e+02  -5.8575102e+01   2.9914455e+02   9.3875273e+00   4.9775455e+01   6.2390433e+02   5.4819909e+02   4.3383698e+01   4.0983364e+02   9.0402400e+01   3.1443455e+02   3.1721069e+02   3.2875909e+02   3.0378898e+01   4.1529727e+02   2.7612582e+01   2.3221000e+02  -2.0787709e+01   1.2325455e+01   2.4336578e+02   3.2320727e+02   1.2340796e+02
   2.0567091e+02   1.0718724e+02   1.4044727e+02   2.1146604e+02   6.7411455e+02   4.7919927e+01   7.9442727e+01   2.3430731e+02   2.6827273e+02   5.0050909e+01   5.9530636e+02   2.0762764e+01   5.1705455e+01   1.4323447e+02   4.9166182e+02   2.1927964e+01   6.6481818e+01   1.5428236e+02   4.8535727e+02   3.9077818e+00   2.7922455e+02   2.1965658e+02   5.7719182e+02   4.0175564e+01   3.9581545e+02   8.7551127e+01   3.5011909e+02  -1.0747709e+01   2.3947455e+02  -3.4307964e+01   2.6384727e+02   4.3698582e+01   4.9146909e+02   1.2673382e+01   4.1075273e+02  -2.6858400e+01   4.0102182e+02   9.2485527e+01   9.3670909e+01   2.2995815e+02   3.4343273e+02  -4.1717345e+01   3.0939455e+02   1.2977527e+01   6.0302545e+02  -3.4533855e+01   2.7851455e+02   1.0300793e+02   3.8931455e+02   5.5384727e+00   3.5991818e+01   2.2812065e+02   2.7199545e+02   1.1438545e+01   1.7581182e+02   6.9547782e+01   2.4062455e+02  -3.2509964e+01   2.8750091e+02   6.0015382e+01   5.1993000e+02   5.3219636e+00   7.2285818e+02   1.7262953e+02   4.9844364e+02   9.7869964e+01   1.5837455e+02   1.2227367e+02   3.1650091e+02  -1.2046436e+01   4.6554273e+02   3.6001127e+01   5.2509545e+02   3.6056000e+01   7.4013636e+02  -1.0115455e+01   3.8408364e+02   8.7726945e+01   3.8680455e+02   2.1201091e+01   4.0893545e+02  -2.7801200e+01   1.7974091e+02   2.5601891e+02   5.1153273e+02  -3.3002618e+01   5.0033091e+02   2.7077164e+01   4.3396364e+02   1.0751091e+01   4.7725364e+02  -2.3660291e+01   9.4680273e+02   2.5423055e+01   7.6389909e+02   1.4646255e+01   3.2996909e+02   5.9001564e+01   5.2727455e+02   3.7325309e+01   3.9811364e+02  -3.2360909e+01   3.3203909e+02   3.9545055e+01   5.6352273e+02   3.9436364e+00   6.8011636e+02   7.2667964e+01   6.7602545e+02   6.8887273e-01   3.4297909e+02  -5.0308702e+01   2.6169455e+02   5.0352727e-01   7.0665455e+01   5.2112313e+02   5.1752909e+02   5.5397298e+01   3.2416364e+02   1.2125600e+02   3.7880455e+02   3.0218109e+02   3.4575909e+02   4.7988975e+00   4.4718727e+02  -5.3786182e+00   1.6477000e+02   1.6937491e+01   1.4765455e+01   2.2428058e+02   2.6098727e+02   1.3216556e+02
   2.5611091e+02   9.4812036e+01   1.5655727e+02   2.1094724e+02   6.6811455e+02   5.0992727e-01   7.6892727e+01   2.3251131e+02   3.6527273e+02   2.3510909e+01   5.2352636e+02   3.4395164e+01   6.4265455e+01   1.4311967e+02   4.7943182e+02   6.3563636e+00   7.2151818e+01   1.9827876e+02   4.1290727e+02   3.5937818e+00   2.3555455e+02   1.4593018e+02   5.6275182e+02   1.3670764e+01   4.1559545e+02   9.7518727e+01   3.4078909e+02   1.2108691e+01   3.7425455e+02   2.6909636e+01   2.4495727e+02   3.0769782e+01   4.9657909e+02  -8.9554182e+00   4.0675273e+02   6.4616000e+00   3.8024182e+02   5.8587927e+01   9.3890909e+01   2.2305055e+02   2.9321273e+02   2.5970255e+01   3.6839455e+02   3.2477527e+01   5.8580545e+02   1.6063745e+01   2.9740455e+02   9.2496727e+01   3.7453455e+02  -4.6091273e+00   1.2321818e+01   1.5245425e+02   2.7399545e+02   2.6278545e+01   1.5036182e+02   8.4803782e+01   2.8829455e+02  -1.2883564e+01   2.2195091e+02   6.1599382e+01   6.5860000e+02   2.8898364e+01   6.8163818e+02   1.3058713e+02   4.6477364e+02   1.2345356e+02   1.3226455e+02   1.4702247e+02   3.0795091e+02   1.5187564e+01   5.1276273e+02  -3.7886473e+01   4.6898545e+02   4.4204800e+01   8.4736636e+02  -3.5363855e+01   4.8297364e+02   5.8375745e+01   4.1591455e+02  -1.2247709e+01   3.4460545e+02   9.8952000e+00   2.1940091e+02   2.2039611e+02   4.7298273e+02   2.1913818e+00   6.9222091e+02   3.3055964e+01   4.4318364e+02   5.4534909e+00   4.2825364e+02   1.0259709e+01   9.6213273e+02   2.8866655e+01   5.6122909e+02  -3.1401455e+00   4.0596909e+02   5.3251564e+01   6.4616455e+02   6.5941091e+00   5.1255364e+02  -6.5736109e+01   3.3425909e+02   7.0745455e-01   5.1241273e+02   1.0324364e+00   6.4688636e+02   7.6663636e+00   7.1490545e+02   1.9128473e+01   4.1219909e+02  -3.2406302e+01   3.3369455e+02   1.4035273e+00   2.5722545e+02   2.1908833e+02   5.8208909e+02   4.4342498e+01   3.2327364e+02   7.5437200e+01   3.5080455e+02   2.7567109e+02   3.1975909e+02   2.5768898e+01   4.8173727e+02   6.5173818e+00   2.1832000e+02   4.5434909e+00   2.7654545e+00   2.2069058e+02   2.5865727e+02   1.7323196e+02
   1.7255091e+02   1.3816684e+02   1.4366727e+02   1.4564844e+02   6.4855455e+02   1.2524727e+01   5.6892727e+01   2.5011131e+02   2.2060273e+02   3.6534509e+01   5.1585636e+02   1.3778764e+01   7.3155455e+01   1.7085847e+02   4.4943182e+02   2.9756364e+01   7.8821818e+01   1.3052516e+02   5.2768727e+02   2.5971382e+01   2.4155455e+02   1.8467018e+02   4.6663182e+02   2.1910364e+01   4.5748545e+02   6.8167527e+01   2.9689909e+02   2.0698909e+00   2.6703455e+02   1.1817236e+01   2.7840727e+02   5.7093782e+01   4.5379909e+02  -4.6430182e+00   4.3975273e+02  -2.3508400e+01   4.5869182e+02   8.2651927e+01   9.5890909e+01   1.9101055e+02   3.4376273e+02  -4.4633745e+01   3.7450455e+02  -7.9012727e+00   6.2325545e+02  -1.7822255e+01   4.3295455e+02   8.8652727e+01   3.9986455e+02  -8.3055273e+00   1.8101818e+01   1.8088185e+02   3.1210545e+02   2.5459745e+01   1.2014182e+02   7.8221382e+01   2.3007455e+02  -1.7555964e+01   2.9373091e+02   3.9966982e+01   6.2782000e+02  -1.3529236e+01   6.1885818e+02   1.6771953e+02   4.7833364e+02   1.4681876e+02   1.5726455e+02   1.5802247e+02   3.8150091e+02   4.5863564e+01   4.8021273e+02   1.9047527e+01   2.9421545e+02   4.6076400e+01   7.5047636e+02   9.2773455e+00   4.3675364e+02   8.1073345e+01   3.0680455e+02   5.0601091e+01   3.5638545e+02   2.3842800e+01   2.0618091e+02   2.8590371e+02   4.3575273e+02   2.2059782e+01   6.2955091e+02   3.7849564e+01   3.8084364e+02   5.2206909e+00   4.5169364e+02   3.9614509e+01   8.8235273e+02  -2.1909455e+00   4.3467909e+02  -9.0161455e+00   3.7663909e+02   5.4927964e+01   5.6794455e+02   2.5511709e+01   4.1988364e+02  -2.7322509e+01   2.9781909e+02   3.2392655e+01   4.9552273e+02   7.1636364e+00   6.7555636e+02   1.9372764e+01   6.6157545e+02   5.5048727e+00   3.6230909e+02  -1.6965102e+01   2.7280455e+02   2.8614727e+01   2.9344545e+02   2.0552073e+02   6.5730909e+02   2.4654898e+01   2.5083364e+02   8.6572400e+01   3.4918455e+02   2.8330069e+02   2.9041909e+02   9.3360975e+00   3.9873727e+02  -1.6732618e+01   1.2999000e+02   1.5829891e+01   2.5095455e+01   2.6967418e+02   2.2520727e+02   1.3368796e+02
   1.6344091e+02   1.7300564e+02   1.2144727e+02   2.0720604e+02   3.1855455e+02   1.0474727e+01   8.4782727e+01   2.0022011e+02   4.1527273e+02   6.4740909e+01   4.7563636e+02   5.5556364e+01   8.5375455e+01   1.7965087e+02   4.4688182e+02  -6.7096364e+00   8.0931818e+01   1.5412636e+02   4.2257727e+02   3.3820182e+01   3.0400455e+02   1.9167418e+02   6.6186182e+02   1.5851964e+01   4.9781545e+02   1.0216113e+02   3.2589909e+02   2.6398909e+00   2.3447455e+02   3.5202036e+01   2.1717727e+02   3.3432182e+01   4.9723909e+02  -1.4458218e+01   4.0620273e+02  -4.8244000e+00   4.3080182e+02   3.8323127e+01   8.2890909e+01   2.2616055e+02   3.2743273e+02   1.5232655e+01   4.3394455e+02   3.5233527e+01   7.0980545e+02  -2.0636255e+01   2.7951455e+02   8.4487927e+01   3.5798455e+02  -7.6151273e+00   4.2661818e+01   1.2969705e+02   2.8422545e+02   1.6800145e+01   9.5471818e+01   6.8314982e+01   2.4651455e+02  -2.5211164e+01   2.2650091e+02   6.1565382e+01   6.2293000e+02  -1.1468036e+01   6.2352818e+02   1.4301593e+02   5.3600364e+02   1.1086516e+02   2.0659455e+02   1.6174607e+02   3.3728091e+02   3.6621164e+01   4.4310273e+02   2.8576327e+01   3.4332545e+02   2.4487600e+01   9.5313636e+02   2.1504545e+01   4.7730364e+02   6.7829345e+01   3.4425455e+02   5.3750909e+00   4.7249545e+02  -1.6446000e+01   2.0896091e+02   2.5434131e+02   3.9720273e+02  -2.1856218e+01   1.0610009e+03   3.2773564e+01   4.8884364e+02  -1.5639309e+01   4.6436364e+02   2.4710909e+01   8.1946273e+02   1.6102545e+00   5.0111909e+02   2.3778655e+01   3.9530909e+02   6.9544364e+01   5.9405455e+02   1.2202909e+01   5.4744364e+02  -2.5867309e+01   3.4259909e+02  -2.0849745e+01   3.8597273e+02   5.3776364e+00   6.6522636e+02   2.7639164e+01   8.1968545e+02   1.3746073e+01   3.4552909e+02  -4.6962702e+01   2.7991455e+02  -7.4040727e+00   2.8299545e+02   2.0135673e+02   5.9386909e+02   4.0060098e+01   3.4071364e+02   1.0915200e+02   3.1005455e+02   2.6918109e+02   2.9686909e+02   1.3490098e+01   4.1595727e+02   1.1197818e+00   1.0143000e+02   2.9894691e+01   2.8545455e+01   2.7328818e+02   3.5820727e+02   1.7015796e+02
   2.4422091e+02   1.2865324e+02   1.4499727e+02   1.7887204e+02   4.8400455e+02   3.4568727e+01   1.1889273e+02   2.2838131e+02   3.4271273e+02   5.6315709e+01   5.3318636e+02   9.8423636e+00   5.1265455e+01   2.0460967e+02   4.9221182e+02   1.2993964e+01   6.5261818e+01   1.5337996e+02   4.8235727e+02   3.1477818e+00   2.8133455e+02   1.7504778e+02   5.1808182e+02   9.5743636e+00   4.3215545e+02   1.3197393e+02   3.4367909e+02   1.1217491e+01   3.5425455e+02   3.5289636e+01   2.8673727e+02  -2.4261818e-01   5.3779909e+02  -7.0301818e-01   4.6053273e+02   1.1049200e+01   3.1269182e+02   5.7331927e+01   9.4890909e+01   1.7964055e+02   3.2521273e+02   3.2850255e+01   3.4650455e+02   1.2228727e+01   7.0469545e+02  -2.2274545e+00   2.8595455e+02   1.3230273e+02   3.7498455e+02   1.5354873e+01   3.5431818e+01   3.2372545e+02   2.8055545e+02  -1.1246255e+01   1.3614182e+02   3.1171382e+01   2.5162455e+02  -1.5949964e+01   2.6839091e+02   5.5434182e+01   5.8415000e+02  -2.8925636e+01   6.5752818e+02   1.3840593e+02   4.6366364e+02   1.5032236e+02   1.5826455e+02   1.2094247e+02   3.4684091e+02   1.9416364e+01   4.9599273e+02   3.7851273e+00   3.9821545e+02   3.0866400e+01   8.5125636e+02  -4.8950545e+00   1.6552364e+02   3.0910175e+02   4.2958455e+02   2.6658691e+01   4.4171545e+02   1.5236400e+01   2.4396091e+02   2.5365131e+02   4.0375273e+02  -1.1602182e+00   7.9911091e+02   5.9064764e+01   4.2073364e+02  -1.9705091e+00   4.7303364e+02   2.2907309e+01   8.7646273e+02   1.0610255e+01   4.5700909e+02   1.6087455e+01   3.7452909e+02   4.9096764e+01   5.8849455e+02   1.2647709e+01   9.5388364e+02  -9.2725091e+00   2.9159909e+02   2.7230255e+01   4.3752273e+02  -1.4163636e+00   6.4455636e+02   3.0292764e+01   7.2302545e+02   5.8188727e+00   3.5730909e+02  -6.8125102e+01   3.7136455e+02   1.0059927e+01   3.3844545e+02   2.1248073e+02   5.9752909e+02   2.9547298e+01   3.0360364e+02   1.3279080e+02   3.4255455e+02   2.6883109e+02   2.9975909e+02   3.7818898e+01   4.4462727e+02  -1.5843818e+01   1.7255000e+02   2.6875091e+01   8.2545455e+01   3.0263818e+02   3.0809727e+02   1.8716676e+02
   2.1778091e+02   1.2421844e+02   1.6066727e+02   1.2195844e+02   4.2288455e+02  -7.9816727e+00   8.3552727e+01   2.5286851e+02   2.9216273e+02   1.4699709e+01   5.0307636e+02   3.0691164e+01   9.0485455e+01   1.4202207e+02   4.7732182e+02  -1.1704836e+01   5.3591818e+01   1.3587356e+02   5.6890727e+02  -4.4776218e+01   2.5044455e+02   1.8084898e+02   4.9730182e+02   1.2456764e+01   4.4437545e+02   1.2310633e+02   3.3022909e+02   2.3293491e+01   1.6025455e+02  -3.9703636e+00   4.1206727e+02   8.0840982e+01   5.0157909e+02   1.1974582e+01   4.9909273e+02   8.2944000e+00   3.8757182e+02   6.2781527e+01   7.3670909e+01   1.8689815e+02   2.5887273e+02  -6.3925455e+00   4.2250455e+02   2.2488727e+01   6.8636545e+02  -4.1201055e+01   2.5607455e+02   9.1473127e+01   3.4942455e+02   6.7296727e+00   2.5101818e+01   2.6788185e+02   2.4522545e+02  -1.0798545e+00   1.0381182e+02   7.0867782e+01   2.7129455e+02  -9.7435636e+00   3.2073091e+02   6.6476982e+01   5.8571000e+02   1.2289564e+01   5.9230818e+02   8.3073527e+01   4.1077364e+02   1.2555356e+02   1.2270455e+02   1.6189727e+02   2.5628091e+02   1.8321164e+01   5.5010273e+02   1.2236327e+01   4.6187545e+02   2.5773600e+01   8.4391636e+02  -1.0977855e+01   4.2730364e+02   9.1939345e+01   3.9991455e+02   5.2372291e+01   4.7493545e+02   7.9188000e+00   1.9951091e+02   2.2343731e+02   4.6320273e+02  -2.0586218e+01   6.0978091e+02   4.3211164e+01   4.6651364e+02   2.4477091e+01   3.9503364e+02   1.0807309e+01   7.5613273e+02   1.7796655e+01   5.4511909e+02  -1.1181345e+01   2.5118909e+02   1.0285396e+02   5.0560455e+02   1.7948909e+01   4.7511364e+02   3.6909091e-01   3.1559909e+02   1.3970255e+01   2.6197273e+02   6.5176364e+00   5.4066636e+02   1.9493964e+01   7.5390545e+02   1.8458473e+01   3.4886909e+02  -4.5559902e+01   3.7714455e+02  -1.2292473e+01   2.7744545e+02   1.5536073e+02   6.8675909e+02   3.2408898e+01   2.9371364e+02   9.8252000e+01   2.9405455e+02   4.3359109e+02   2.9386909e+02  -2.4599902e+01   5.1062727e+02   4.4361818e+00   1.5421000e+02   1.3782291e+01   1.6435455e+01   2.9303698e+02   3.1554727e+02   2.0868076e+02
   8.7550909e+01   2.5429684e+02   1.2988727e+02   1.2875084e+02   5.0677455e+02   1.8307127e+01   7.7552727e+01   2.0456851e+02   4.4005273e+02   6.7648509e+01   5.2441636e+02   9.0939636e+00   7.1595455e+01   1.8586327e+02   4.2677182e+02   4.8789164e+01   7.3371818e+01   1.1940116e+02   2.7457727e+02   4.1001818e+00   2.6111455e+02   2.0122538e+02   5.9741182e+02  -2.2220364e+00   4.6692545e+02   9.6192327e+01   3.5445909e+02  -1.0874909e+01   2.2558455e+02  -6.0867636e+00   3.3895727e+02   9.9359782e+01   5.4846909e+02   8.8933818e+00   5.3253273e+02  -1.3600800e+01   4.1946182e+02   5.1230327e+01   7.1890909e+01   2.3004055e+02   2.6310273e+02  -1.4009455e+00   4.3039455e+02   2.1187527e+01   6.6847545e+02  -1.4439855e+01   2.1495455e+02   1.0598273e+02   3.9120455e+02   3.3497273e+01   3.1771818e+01   2.3589825e+02   2.4488545e+02  -1.8052655e+01   1.6625182e+02   3.0762582e+01   2.5096455e+02  -2.3227164e+01   3.4306091e+02   7.0460582e+01   6.4748000e+02  -4.3220364e+00   6.2463818e+02   1.1159713e+02   4.2655364e+02   1.4251116e+02   2.1604455e+02   1.2777007e+02   2.8539091e+02   1.9332364e+01   5.0110273e+02   3.9596327e+01   5.3376545e+02   4.0582400e+01   9.4491636e+02  -3.1057855e+01   4.5630364e+02   8.7169345e+01   2.9103455e+02   6.7522691e+01   4.7882545e+02  -1.0622400e+01   2.3785091e+02   1.9337011e+02   4.8120273e+02  -2.6466218e+01   6.2866091e+02   7.4807636e+00   5.1296364e+02  -5.2389091e+00   4.5314364e+02  -4.7314909e+00   8.3291273e+02   1.6534255e+01   5.2333909e+02   1.2001055e+01   1.9207909e+02   1.1069276e+02   5.3971455e+02  -2.3779891e+01   4.5655364e+02  -2.2486109e+01   2.6114909e+02   5.1062545e+00   4.6862727e+01   2.3276436e+01   6.4011636e+02   3.6207964e+01   7.2190545e+02   2.5458473e+01   3.2286909e+02  -5.0299025e+00   3.4280455e+02   2.7784727e+01   4.2445455e+01   4.1127073e+02   8.1697909e+02   4.7551298e+01   3.9027364e+02   5.4172000e+00   2.7780455e+02   5.1326109e+02   4.0808909e+02   2.8262498e+01   3.7951727e+02   1.2924982e+01   1.6310000e+02  -1.7588909e+01   7.2154545e+00   2.9866458e+02   2.7620727e+02   2.0238796e+02
   1.3744091e+02   1.1819564e+02   1.5466727e+02   1.3343844e+02   5.5055455e+02  -1.1755273e+01   8.1442727e+01   2.0903731e+02   5.6094273e+02   5.4527309e+01   4.3007636e+02  -1.3908836e+01   8.5375455e+01   1.2643087e+02   4.0710182e+02  -4.7472364e+00   7.9821818e+01   1.1044516e+02   2.3723727e+02   2.2757382e+01   3.1611455e+02   2.0593538e+02   3.9563182e+02   9.1503636e+00   4.5303545e+02   1.0019353e+02   3.6733909e+02  -1.3453091e+00   3.7536455e+02   6.7108364e+00   5.1351727e+02   8.2834982e+01   4.8490909e+02  -2.0911818e+01   5.0909273e+02  -8.2856000e+00   3.7691182e+02   9.9974327e+01   2.9200091e+02   1.2776175e+02   2.6287273e+02  -2.4925455e+00   4.9350455e+02   4.5028727e+01   5.6113545e+02  -1.8632655e+01   1.8373455e+02   2.3748033e+02   3.8075455e+02   8.0032727e+00   3.8541818e+01   1.4558665e+02   2.6377545e+02   7.0961455e+00   1.4525182e+02   1.9552582e+01   2.8040455e+02  -2.9802364e+01   3.4539091e+02   6.0724182e+01   6.5271000e+02   3.0395636e+00   6.5363818e+02   1.3716713e+02   3.4889364e+02   2.0350396e+02   1.3593455e+02   1.7661887e+02   3.3517091e+02   1.1009964e+01   5.0776273e+02  -2.4486473e+01   4.9654545e+02  -8.6600000e+00   8.6558636e+02  -2.2381455e+01   3.9041364e+02   8.8110545e+01   2.9280455e+02   6.4161091e+01   4.5738545e+02   2.9652800e+01   2.1440091e+02   2.3479611e+02   4.8209273e+02   1.7925818e+00   3.6833091e+02   2.1857164e+01   4.7096364e+02   1.3121091e+01   4.1258364e+02  -6.1466909e+00   8.2191273e+02   1.3754255e+01   7.2456909e+02  -3.8987345e+01   2.4863909e+02   6.6167964e+01   5.5994455e+02   3.5931709e+01   4.4111364e+02  -2.3580909e+01   3.1036909e+02   1.7286545e+00   3.6862727e+01   2.6306436e+01   4.7566636e+02   3.7143964e+01   7.5090545e+02  -8.6152727e-01   3.3241909e+02  -4.9243902e+01   1.5014455e+02  -1.6924727e+00   5.1885455e+01   4.0262553e+02   6.8641909e+02   2.2766098e+01   3.3749364e+02   1.3409600e+01   3.4243455e+02   3.2409069e+02   3.9341909e+02   1.6766098e+01   4.2662727e+02   2.5486182e+01   1.6066000e+02   3.4156291e+01  -1.1344545e+01   2.7947938e+02   2.6687727e+02   1.8902436e+02
   1.7467091e+02   1.0666724e+02   1.3633727e+02   1.5679484e+02   4.6122455e+02   4.9511273e+00   8.2222727e+01   2.0253491e+02   5.5005273e+02   3.9958509e+01   4.0996636e+02   4.0139964e+01   4.3925455e+01   1.4952687e+02   4.5754182e+02   2.7767564e+01   6.9481818e+01   9.6272364e+01   2.6123727e+02   1.2837382e+01   2.6922455e+02   1.8168658e+02   5.6108182e+02   5.9143636e+00   3.0092545e+02   8.9032327e+01   4.5067909e+02  -9.1225091e+00   3.0269455e+02   1.6074436e+01   2.7173727e+02   6.5847382e+01   4.7479909e+02   1.6336982e+01   4.5253273e+02  -5.4208000e+00   4.1735182e+02   6.7959127e+01   3.6189091e+02   9.8500545e+01   3.2532273e+02   8.4014545e+00   5.2072455e+02   3.9071127e+01   5.5713545e+02   2.0357345e+01   1.1673455e+02   3.2617033e+02   3.9086455e+02  -1.9805527e+01   3.4101818e+01   2.2860185e+02   2.8933545e+02   2.1831345e+01   1.4336182e+02   8.1033782e+01   2.3618455e+02  -4.7044764e+01   2.9261091e+02   2.7056582e+01   5.2882000e+02  -1.1829236e+01   7.9874818e+02   9.7888327e+01   4.7789364e+02   9.3733964e+01   1.8359455e+02   2.3513607e+02   2.7850091e+02   5.8835636e+00   5.1399273e+02   3.0015127e+01   4.5221545e+02   1.8106400e+01   9.1969636e+02  -1.1480255e+01   3.4163364e+02   1.0768295e+02   2.9991455e+02   2.8152291e+01   4.6005545e+02  -8.8908000e+00   1.7729091e+02   1.9510491e+02   5.2864273e+02   1.8288582e+01   4.7389091e+02   3.1302364e+01   4.3118364e+02   1.2193491e+01   4.1203364e+02   7.8730909e-01   7.4802273e+02  -3.7784545e+01   6.8167909e+02  -2.5996145e+01   2.6652909e+02   2.6516764e+01   4.6427455e+02   6.9153091e+00   4.6722364e+02  -4.6449709e+01   2.4303909e+02   4.9555055e+01   1.4972727e+01   1.9947636e+01   5.7322636e+02   1.1669164e+01   7.9457545e+02  -1.6851273e+00   3.1441909e+02  -5.2583902e+01   1.3144545e+01   3.9827527e+01   1.2099545e+02   2.4076673e+02   6.1541909e+02   2.7566098e+01   2.7349364e+02  -1.0910400e+01   3.4755455e+02   2.8731109e+02   3.6386909e+02   9.3500975e+00   4.1373727e+02  -7.4826182e+00   2.3210000e+02  -6.2289091e+00   1.0095455e+01   2.7399418e+02   2.6809727e+02   1.8203676e+02
   2.0889091e+02   7.8369636e+01   1.3577727e+02   1.4927964e+02   4.3177455e+02   9.7712727e-01   9.0552727e+01   1.8830851e+02   4.6260273e+02   9.7844509e+01   5.0985636e+02   5.9818764e+01   8.2595455e+01   1.3176327e+02   4.5154182e+02   1.5027564e+01   8.1931818e+01   1.2082636e+02   4.2412727e+02   6.3661818e+00   2.2300455e+02   1.8027418e+02   5.5852182e+02   1.8009164e+01   3.8759545e+02   1.3253873e+02   4.7078909e+02  -5.4013091e+00   2.8747455e+02  -2.2147964e+01   1.7184727e+02   1.0694858e+02   4.8035909e+02  -5.1078182e+00   4.6542273e+02  -4.6720000e+00   4.1646182e+02   7.4810327e+01   1.0033091e+02   1.8676535e+02   3.0165273e+02   2.9065055e+01   3.8228455e+02   2.7256327e+01   6.0358545e+02   9.0813455e+00   7.7404545e+01   3.0587673e+02   3.9398455e+02  -2.1605127e+01   3.9881818e+01   2.6880945e+02   2.5055545e+02  -8.4625455e-01   6.8581818e+01   1.1634618e+02   2.6251455e+02  -1.7111636e+00   3.9328091e+02   8.0782982e+01   5.2393000e+02  -2.1803636e-01   6.2918818e+02   1.1267313e+02   4.6833364e+02   1.6972876e+02   2.1881455e+02   2.0876847e+02   3.4295091e+02   1.1947564e+01   4.5221273e+02   2.1847527e+01   5.4243545e+02   4.7888800e+01   7.3925636e+02   3.9494545e-01   3.3852364e+02   5.9261745e+01   2.9247455e+02   6.6407491e+01   3.4338545e+02  -4.6897200e+01   1.4685091e+02   1.9520011e+02   5.9098273e+02   1.0531382e+01   5.3578091e+02   1.3116364e-01   4.7062364e+02   1.5928291e+01   4.1580364e+02  -2.2854291e+01   7.3557273e+02  -8.5454545e-03   5.7578909e+02   4.1135055e+01   2.5330909e+02   8.6574364e+01   4.6016455e+02   3.3914109e+01   4.4333364e+02  -1.1088509e+01   2.9736909e+02   2.8208655e+01   4.7972727e+01  -6.1423636e+00   5.2666636e+02   1.9063964e+01   8.5579545e+02   2.4197273e+01   2.8730909e+02  -1.6745102e+01   3.7804545e+01   3.1634727e+01   2.1499545e+02   2.0357673e+02   6.2430909e+02   2.3514898e+01   3.0127364e+02   2.5372000e+00   3.7193455e+02   3.4998069e+02   4.2308909e+02   3.1062498e+01   3.9329727e+02  -3.6274182e+00   1.7532000e+02   3.7634909e+00   5.8754545e+00   3.4633178e+02   3.3876727e+02   7.5713164e+01
   2.4111091e+02   6.9462036e+01   1.3610727e+02   1.5014324e+02   5.2333455e+02  -2.1276727e+00   7.0662727e+01   1.7867971e+02   4.2794273e+02   2.5497309e+01   4.9763636e+02   4.7796364e+01   9.1375455e+01   1.4717087e+02   4.4866182e+02  -4.2920364e+00   7.6371818e+01   1.3216116e+02   3.8701727e+02   5.6649818e+00   2.5522455e+02   1.7457658e+02   5.2497182e+02  -3.8668364e+00   3.5803545e+02   1.2557353e+02   4.3111909e+02  -4.4477091e+00   2.6203455e+02   6.7772364e+00   2.1917727e+02   4.9492182e+01   5.1557909e+02   3.4145818e+00   5.4675273e+02  -2.5068400e+01   3.5724182e+02   5.3767927e+01   9.9780909e+01   2.2546935e+02   2.3743273e+02   7.2026545e+00   4.9183455e+02   1.8492327e+01   6.4002545e+02  -2.8273855e+01   9.4074545e+01   3.0187313e+02   4.2586455e+02   4.0644727e+00   3.2101818e+01   2.0499185e+02   2.3722545e+02   1.2780145e+01   9.1811818e+01   1.1182778e+02   2.6807455e+02  -1.9815964e+01   4.1528091e+02   6.7352982e+01   5.5048000e+02   4.2327964e+01   6.4407818e+02   1.6170193e+02   4.4777364e+02   1.6814356e+02   2.1148455e+02   1.3802487e+02   2.7228091e+02   4.8711164e+01   4.9110273e+02   3.0736327e+01   5.8865545e+02   4.0191200e+01   9.6013636e+02  -2.2385455e+01   3.6097364e+02   5.3685745e+01   2.9914455e+02   6.9983891e+01   3.4471545e+02   3.1106400e+01   2.1551091e+02   2.3859731e+02   6.0498273e+02   2.8411382e+01   4.8111091e+02   4.0614764e+01   4.2029364e+02  -2.1495309e+01   3.7380364e+02  -1.5264291e+01   7.8902273e+02   1.6054545e+00   5.8311909e+02   1.1778655e+01   3.0374909e+02   7.7319164e+01   4.7238455e+02   1.8156509e+01   4.3899364e+02  -4.6081309e+01   2.7814909e+02   3.4416255e+01   3.2632727e+01  -2.2451636e+00   5.4533636e+02  -9.8796364e+00   8.5213545e+02   6.4900727e+00   2.8286909e+02  -4.5499902e+01   1.0914545e+01   5.6759273e+00   2.8533545e+02   3.2795273e+00   6.0041909e+02   2.3536098e+01   3.1760364e+02   1.1450800e+01   3.7768455e+02   2.6790069e+02   4.6619909e+02   3.5053698e+01   3.2284727e+02  -3.3214182e+00   1.9155000e+02   1.2575091e+01   1.8325455e+01   3.5366578e+02   2.9032727e+02   1.6703836e+02
   2.1211091e+02   1.1544204e+02   1.3633727e+02   1.6690484e+02   6.7177455e+02   2.9437127e+01   7.3782727e+01   1.7943011e+02   2.6716273e+02   3.6479709e+01   4.8974636e+02  -2.0902436e+01   6.3595455e+01   1.1906327e+02   4.3732182e+02   3.4275164e+01   6.4701818e+01   9.4094764e+01   4.3335727e+02   3.7737782e+01   2.4422455e+02   1.8734658e+02   4.8308182e+02   9.1543636e+00   4.6148545e+02   7.2847527e+01   3.7811909e+02   5.7229091e-01   2.4025455e+02   2.1959636e+01   2.3895727e+02   7.0359782e+01   4.9746909e+02   2.1303382e+01   4.0675273e+02  -1.8758400e+01   4.3291182e+02   5.0714327e+01   8.7000909e+01   2.0094175e+02   2.8887273e+02  -2.0682545e+01   3.6906455e+02   5.3983927e+01   5.2058545e+02   3.8281345e+01   8.1074545e+01   3.1425313e+02   3.5986455e+02   2.7674473e+01   2.4211818e+01   2.7306305e+02   2.9533545e+02   1.1351345e+01   1.5770182e+02   6.8666582e+01   2.6996455e+02  -1.4637164e+01   3.5361091e+02   3.4956582e+01   5.0082000e+02  -2.1809236e+01   6.6418818e+02   1.2232313e+02   4.7833364e+02   1.1681876e+02   1.9381455e+02   1.2976847e+02   3.2017091e+02  -7.9000364e+00   5.5565273e+02  -1.7676727e+00   5.3643545e+02  -4.0812000e+00   8.3647636e+02  -5.2726545e+00   3.6797364e+02   8.2465745e+01   3.0803455e+02   8.8502691e+01   3.1505545e+02  -1.3410800e+01   2.0729091e+02   2.0236491e+02   4.9364273e+02   3.0868582e+01   5.1066091e+02  -2.8592364e+00   4.5973364e+02   3.3239491e+01   4.4580364e+02  -1.1804291e+01   7.2080273e+02   1.6953055e+01   5.8756909e+02  -3.2473455e+00   2.2941909e+02   7.6045564e+01   4.7905455e+02  -8.9270909e+00   3.6888364e+02  -6.0472509e+01   3.0192909e+02   1.5513855e+01   2.3862727e+01  -4.7635636e+00   5.4766636e+02   1.3713964e+01   8.7035545e+02   3.4362473e+01   2.8964909e+02  -2.0602302e+01   3.7694545e+01   4.3303527e+01   3.0766545e+02   5.3127273e-02   5.7008909e+02   2.1412498e+01   3.4838364e+02   7.0984000e+00   3.2543455e+02   2.9608069e+02   3.9419909e+02  -1.4296302e+01   3.5073727e+02  -8.3326182e+00   2.6955000e+02   4.3115091e+01   2.7545455e+01   3.6181818e+02   2.8387727e+02   1.6399436e+02
   2.2489091e+02   4.1759636e+01   1.5322727e+02   1.8044364e+02   8.1955455e+02   3.7504727e+01   9.5662727e+01   2.3600971e+02   4.0160273e+02   7.7724509e+01   5.0041636e+02   1.6463964e+01   8.0265455e+01   1.2794967e+02   4.6232182e+02  -1.1274836e+01   4.3151818e+01   8.5708764e+01   4.5290727e+02   7.6137818e+00   2.3955455e+02   1.4950018e+02   4.1252182e+02   2.4591636e+00   4.7726545e+02   1.1369513e+02   3.5378909e+02   4.1738691e+01   2.3791455e+02   1.2706836e+01   3.7806727e+02   6.6230982e+01   5.1801909e+02   2.5219382e+01   3.7620273e+02  -9.4244000e+00   4.3635182e+02   8.2099127e+01   1.0111091e+02   1.9725295e+02   2.2943273e+02   1.0402655e+01   3.5594455e+02   3.2143527e+01   6.7180545e+02  -2.0596255e+01   9.4624545e+01   3.5260913e+02   4.0198455e+02   1.0194873e+01   3.5418182e+00   2.7949665e+02   2.0288545e+02  -4.7265455e-01   1.6547182e+02   8.8714982e+01   3.6173455e+02   5.8012364e+00   3.9361091e+02   5.9526582e+01   5.5193000e+02  -1.3480364e+00   6.9330818e+02   8.2883527e+01   5.0011364e+02   1.5662636e+02   1.3970455e+02   1.7587727e+02   3.0750091e+02   3.1223564e+01   4.8554273e+02   2.3061127e+01   4.3576545e+02   1.4312400e+01   8.5602636e+02   4.2733455e+00   3.7886364e+02   9.5924545e+01   2.7169455e+02   3.9519891e+01   3.3305545e+02   1.5709200e+01   1.5607091e+02   1.9302251e+02   5.0853273e+02   4.5673818e+00   5.2366091e+02   7.1760764e+01   4.3962364e+02  -1.1517091e+00   4.4503364e+02   8.6973091e+00   7.9068273e+02   1.6912655e+01   5.2667909e+02  -7.5961455e+00   2.7952909e+02   9.6256764e+01   5.0294455e+02  -6.3982909e+00   4.0799364e+02  -5.9711309e+01   2.6659909e+02   5.8890255e+01   1.4632727e+01  -9.2551636e+00   7.4611636e+02  -5.1620364e+00   6.9513545e+02   2.5710073e+01   3.2219909e+02  -5.2316302e+01   4.4745455e+00   4.4111273e+00   2.7733545e+02  -4.4080473e+01   6.0264909e+02   4.4587698e+01   3.1994364e+02   3.7483600e+01   3.0055455e+02   2.7244109e+02   3.1941909e+02   1.3016098e+01   4.2562727e+02   2.6236182e+01   1.6177000e+02  -1.8225091e+00   1.8655455e+01   2.8996938e+02   3.0909727e+02   1.2908676e+02
   1.8333091e+02   9.0414436e+01   1.6455727e+02   2.0586724e+02   6.0900455e+02   1.7688727e+01   9.5112727e+01   2.7094371e+02   4.3227273e+02   5.8490909e+01   4.9107636e+02   2.2991164e+01   9.9265455e+01   1.3387967e+02   4.2610182e+02  -1.0937236e+01   6.4481818e+01   9.8782364e+01   5.5446727e+02   2.3268982e+01   2.1833455e+02   1.8819778e+02   4.7852182e+02   1.1519164e+01   4.2459545e+02   9.5358727e+01   3.7956909e+02  -3.2103709e+01   2.7569455e+02   1.4574436e+01   2.9206727e+02   6.7660982e+01   4.7512909e+02  -2.5129418e+01   3.9209273e+02  -1.0365600e+01   4.6480182e+02   1.1194313e+02   8.0110909e+01   2.2438295e+02   1.9932273e+02  -1.2985455e+00   2.6261455e+02   6.3049927e+01   6.3880545e+02  -6.6254545e-02   2.0429455e+02   1.5228553e+02   3.7898455e+02   1.7254873e+01   5.7431818e+01   1.8418545e+02   2.5677545e+02   1.6106145e+01   1.8247182e+02   5.8574982e+01   2.9707455e+02  -1.3585964e+01   5.4373091e+02   5.0406982e+01   5.0382000e+02   2.8076364e-01   7.6285818e+02   1.7564953e+02   6.0733364e+02   1.4415876e+02   1.8681455e+02   2.0210847e+02   3.3417091e+02   2.3979964e+01   5.7632273e+02   3.2028727e+01   4.5132545e+02   1.7397600e+01   7.8025636e+02  -8.2150545e+00   4.1241364e+02   5.8800545e+01   2.2525455e+02   4.4675091e+01   3.1338545e+02   2.1612800e+01   1.7996091e+02   2.1977131e+02   5.4198273e+02  -2.6586182e+00   6.4678091e+02   2.2581164e+01   4.2773364e+02  -1.3310509e+01   4.1769364e+02  -2.9225491e+01   9.2802273e+02   4.2155455e+01   5.2178909e+02  -8.4249455e+00   2.8718909e+02   1.1242396e+02   4.5216455e+02   2.7884109e+01   3.9122364e+02  -2.1149709e+01   2.9747909e+02   4.8529855e+01   5.0742727e+01   6.3603636e-01   7.3455636e+02  -1.6567236e+01   8.8135545e+02  -1.9077527e+01   2.6975909e+02  -3.3121102e+01   1.7914545e+01   1.6115927e+01   2.4611545e+02   5.9771273e+00   4.6897909e+02   5.0501298e+01   4.0394364e+02   7.7636000e+00   3.3868455e+02   3.0777069e+02   3.7719909e+02   5.7336975e+00   4.7029727e+02   1.3992582e+01   4.2832000e+02   4.9633491e+01   1.1215455e+01   3.0312458e+02   3.0232727e+02   1.5651836e+02
   1.8678091e+02   1.1980844e+02   1.5866727e+02   1.5888844e+02   3.9188455e+02   4.2783273e+00   9.2662727e+01   2.4547971e+02   3.2283273e+02   2.8356109e+01   5.9541636e+02   2.7643964e+01   1.0615545e+02   2.0854847e+02   4.7699182e+02   1.3211564e+01   7.4151818e+01   1.2278876e+02   2.6768727e+02   2.7771382e+01   2.6200455e+02   1.3381418e+02   5.0386182e+02   4.7119636e+00   4.0781545e+02   1.0336113e+02   3.8911909e+02   7.3522909e+00   2.5158455e+02   2.1613236e+01   4.3040727e+02   4.7593782e+01   5.0935909e+02  -1.1427818e+01   4.3042273e+02  -1.3542000e+01   3.8969182e+02   8.2831927e+01   8.8110909e+01   2.1085295e+02   2.6787273e+02  -9.4525455e+00   3.3572455e+02   3.9541127e+01   6.1558545e+02  -2.3538655e+01   2.5895455e+02   1.2657273e+02   3.5798455e+02  -1.0725127e+01   5.5771818e+01   2.8131825e+02   2.6433545e+02   2.3611345e+01   1.9081182e+02   7.3567782e+01   2.9540455e+02  -2.7672364e+01   4.7439091e+02   5.5734182e+01   5.3193000e+02   1.0361964e+01   7.2118818e+02   1.7676313e+02   5.3933364e+02   1.6470876e+02   2.5604455e+02   2.1179007e+02   3.3084091e+02   1.5026364e+01   5.5299273e+02   1.5665127e+01   4.9287545e+02  -1.7596400e+01   7.9991636e+02   1.1102145e+01   4.3119364e+02   1.4408145e+01   2.4214455e+02   5.1038909e+00   3.1660545e+02  -7.4148000e+00   1.6007091e+02   2.4825251e+02   4.9487273e+02  -5.7798182e+00   5.0322091e+02   1.2735964e+01   4.0629364e+02   6.1846909e+00   5.3436364e+02  -7.1090909e+00   8.2402273e+02   7.8025455e+01   5.4845909e+02   2.7101455e+01   3.0618909e+02   8.7013964e+01   5.1549455e+02  -1.6512291e+01   3.6766364e+02  -4.4264909e+01   3.1636909e+02   3.3358655e+01   2.2972727e+01  -3.4472364e+01   7.2188636e+02   1.6326364e+01   8.5135545e+02   5.7724727e+00   3.2130909e+02  -4.0685102e+01   3.4545455e-02   1.3986327e+01   3.2555545e+02   2.5291927e+01   4.5019909e+02   5.9333698e+01   4.0805364e+02  -2.1152000e+00   3.3730455e+02   3.0100109e+02   3.6819909e+02  -1.3656302e+01   4.8029727e+02  -8.5874182e+00   4.1888000e+02  -1.0171309e+01   2.4765455e+01   2.9759058e+02   2.3620727e+02   1.2580796e+02
   1.5178091e+02   1.2326844e+02   1.0988727e+02   1.7079084e+02   6.7766455e+02   9.5259273e+00   7.4662727e+01   2.5102971e+02   3.6516273e+02   2.8519709e+01   5.2485636e+02   5.0948764e+01   1.2070545e+02   1.8371447e+02   4.4277182e+02  -5.8208364e+00   8.0821818e+01   1.3336516e+02   3.0079727e+02  -1.1074182e+00   2.3755455e+02   1.7077018e+02   4.8863182e+02  -6.3996364e+00   4.7381545e+02   1.1575113e+02   4.3522909e+02  -3.5336509e+01   2.0869455e+02  -3.0405564e+01   4.2784727e+02   9.0028582e+01   4.9690909e+02  -2.1981818e+01   3.5487273e+02   7.9420000e+00   3.8169182e+02   5.5471927e+01   7.5000909e+01   2.5990175e+02   2.9899273e+02   3.2778545e+00   3.2761455e+02   2.0799273e+00   6.1036545e+02  -2.4571055e+01   3.3395455e+02   3.4462727e+01   3.8598455e+02  -9.1951273e+00   5.6771818e+01   2.0512825e+02   2.4299545e+02   3.2208545e+01   1.4181182e+02   7.4267782e+01   2.8340455e+02  -3.1382364e+01   4.9284091e+02   6.4928182e+01   5.1448000e+02   1.1647964e+01   7.2007818e+02   1.8174193e+02   5.6133364e+02   1.3805876e+02   1.3093455e+02   1.6768887e+02   3.7461091e+02   3.9194764e+01   5.0165273e+02   1.8222327e+01   3.8409545e+02   1.7446000e+01   3.8469636e+02  -8.8002545e+00   4.4975364e+02   1.2923345e+01   2.5580455e+02   4.2681091e+01   3.3082545e+02   1.8997600e+01   1.5496091e+02   2.3066131e+02   6.3964273e+02   8.2985818e+00   6.9033091e+02   5.1987164e+01   4.5851364e+02   1.5007091e+01   4.9225364e+02  -2.5630291e+01   7.3724273e+02   9.9678545e+00   5.4689909e+02  -1.0374545e-01   3.0352909e+02   6.5226764e+01   4.9049455e+02   5.0477091e+00   3.4888364e+02  -1.7982509e+01   3.0125909e+02   5.7227455e+01   4.1972727e+01  -4.3323636e+00   6.1188636e+02   1.5246364e+01   7.4702545e+02   2.7228873e+01   2.6119909e+02  -4.1216302e+01   4.9145455e+00   1.6595927e+01   3.5766545e+02  -6.6168727e+00   6.3408909e+02   8.4622498e+01   3.3260364e+02   3.6030800e+01   3.4230455e+02   2.5685109e+02   3.5275909e+02  -9.7611025e+00   4.9673727e+02   1.3097382e+01   1.9155000e+02   1.7465091e+01   1.5985455e+01   2.2518298e+02   9.9437273e+01   8.8089564e+01
   1.3700091e+02   1.7045084e+02   1.6066727e+02   2.0072844e+02   6.2433455e+02   1.2462327e+01   5.2332727e+01   2.3370611e+02   5.6238273e+02   5.0302109e+01   5.5363636e+02   2.7756364e+01   8.5705455e+01   1.4318447e+02   4.1321182e+02   1.8313964e+01   8.5261818e+01   1.6944996e+02   4.9212727e+02  -1.5523818e+01   2.4455455e+02   1.4743018e+02   6.4275182e+02   6.4907636e+00   4.3859545e+02   8.8348727e+01   3.4378909e+02   6.8686909e+00   3.1914455e+02   2.0208436e+01   4.0851727e+02   6.0344982e+01   4.7990909e+02   2.7928182e+01   4.3231273e+02  -2.4253200e+01   4.6157182e+02   6.3971527e+01   5.6330909e+01   2.5850535e+02   2.7154273e+02  -6.5261455e+00   3.7594455e+02  -1.7864727e+00   6.9536545e+02  -2.1811055e+01   4.0518455e+02   6.3764327e+01   3.8131455e+02   1.7847273e-01   3.7991818e+01   2.2496065e+02   2.4822545e+02   6.0101455e+00   1.7881182e+02   5.2757782e+01   2.8607455e+02  -1.6815964e+01   4.3428091e+02   8.8272982e+01   5.6093000e+02  -2.9618036e+01   6.8996818e+02   1.3670073e+02   4.5444364e+02   1.4216996e+02   1.4437455e+02   1.8183367e+02   2.9295091e+02   6.2775636e+00   4.9376273e+02  -1.5036473e+01   3.8832545e+02   2.3887600e+01   4.6269636e+02   1.3629745e+01   4.3508364e+02   1.7756945e+01   2.9914455e+02   6.0763891e+01   2.7371545e+02  -1.1433600e+01   1.8674091e+02   2.4522891e+02   5.0220273e+02  -2.7062182e+00   5.0766091e+02  -1.6069236e+01   5.4096364e+02   2.5961091e+01   4.2603364e+02  -3.7826909e+00   8.9113273e+02   3.1106655e+01   5.0589909e+02   8.9562545e+00   3.0841909e+02   5.7605564e+01   5.5382455e+02   1.9641309e+01   4.7433364e+02  -3.5908509e+01   3.1981909e+02   2.8412655e+01   2.3972727e+01   1.5576364e+00   6.9722636e+02  -7.0308364e+00   1.6602545e+02   1.8928873e+01   2.9819909e+02  -2.4726302e+01   3.2034545e+01   4.2986327e+01   4.5977545e+02   1.0994327e+01   6.2797909e+02   5.0891298e+01   4.0949364e+02   1.9879600e+01   3.3780455e+02   3.1221109e+02   3.4886909e+02   1.5440098e+01   4.5973727e+02  -2.4926182e+00   3.4288000e+02   1.6886909e+00   1.7095455e+01   2.1809418e+02   7.9657273e+01   8.0891964e+01
   1.7967091e+02   2.1326724e+02   1.7177727e+02   1.6272964e+02   6.2377455e+02   3.8837127e+01   1.0489273e+02   2.6338131e+02   5.2816273e+02   6.0259709e+01   5.7863636e+02   9.4263636e+00   6.2595455e+01   1.9403327e+02   4.2632182e+02   1.1265164e+01   7.2591818e+01   1.7368356e+02   5.4090727e+02   1.2133782e+01   2.6277455e+02   2.0209258e+02   5.7786182e+02   2.7791964e+01   3.8848545e+02   1.2768753e+02   3.8200909e+02  -7.6289091e+00   3.0747455e+02  -2.7857964e+01   3.7062727e+02   9.8826182e+01   3.9501909e+02   1.2059382e+01   4.6109273e+02   2.3444400e+01   4.0413182e+02   8.6016727e+01   5.7890909e+01   2.3438055e+02   2.5776273e+02   1.6466255e+01   4.8983455e+02   3.9872327e+01   6.7747545e+02  -2.7098545e+00   5.1640455e+02   8.0426727e+01   3.9664455e+02  -1.0707927e+01   2.8211818e+01   2.0452305e+02   2.7155545e+02   4.7037455e+00   1.2336182e+02   1.0741378e+02   2.5096455e+02  -2.8227164e+01   4.7584091e+02   6.7178182e+01   4.9271000e+02   1.4609564e+01   7.2974818e+02   1.5573833e+02   2.9622364e+02   2.4826756e+02   1.5059455e+02   1.9177607e+02   3.7361091e+02   3.1054764e+01   5.6188273e+02   1.2843927e+01   4.6898545e+02   2.2204800e+01   8.1747636e+02   5.4673455e+00   4.6908364e+02   9.8169455e+00   3.1980455e+02   8.5001091e+01   3.2716545e+02  -1.1709600e+01   1.7274091e+02   1.7723891e+02   4.5409273e+02   5.0325818e+00   5.7978091e+02   4.1161164e+01   4.9618364e+02   5.0323491e+01   4.6614364e+02  -4.9914909e+00   8.3468273e+02   4.4622655e+01   5.4678909e+02   4.9050545e+00   2.7218909e+02   8.0503964e+01   5.8260455e+02  -5.5109091e-01   4.2555364e+02  -3.1226109e+01   2.6292909e+02   3.9633855e+01   2.5082727e+01   2.8358836e+01   6.8611636e+02   9.3079636e+00   6.9724545e+02   1.8541273e+01   3.1775909e+02  -4.1961102e+01   7.0345455e+00   3.2096327e+01   4.0344545e+02  -1.5279273e+01   5.4408909e+02   6.1524975e+00   3.1338364e+02   4.0338400e+01   3.5218455e+02   2.6169069e+02   3.4475909e+02   1.4438898e+01   5.0429727e+02   1.9382582e+01   2.5088000e+02   9.0268691e+01   3.4215455e+01   2.3272458e+02   1.0087727e+02   1.0074436e+02
   1.4567091e+02   2.0042724e+02   1.6744727e+02   1.8574604e+02   4.8055455e+02   9.9647273e+00   8.5222727e+01   2.3073491e+02   4.4460273e+02   7.1284509e+01   5.4685636e+02   1.0298764e+01   6.4155455e+01   1.4112847e+02   4.3454182e+02   5.8375636e+00   9.7701818e+01   1.5578476e+02   5.6735727e+02   2.6907782e+01   1.5955455e+02   1.7768018e+02   5.9319182e+02   4.6455564e+01   4.8048545e+02   1.2054753e+02   3.8756909e+02   8.2562909e+00   2.0369455e+02   1.6884436e+01   2.1240727e+02   5.8593782e+01   3.9501909e+02  -1.3170618e+01   4.2987273e+02  -1.4718000e+01   3.3246182e+02   7.4750327e+01   1.0422091e+02   2.4278415e+02   2.0310273e+02   1.3990545e+00   5.1694455e+02   9.5263527e+01   6.4569545e+02  -1.8617455e+01   3.4218455e+02   9.1474327e+01   3.3475455e+02   4.4632727e+00   2.9661818e+01   3.1651705e+02   2.6888545e+02  -3.4422655e+01   1.1514182e+02   9.0741382e+01   2.2773455e+02  -4.7876364e-01   4.2061091e+02   7.1596582e+01   5.4571000e+02   3.4369564e+01   5.8163818e+02   1.5614713e+02   1.1677364e+02   3.2085356e+02   1.5504455e+02   1.6542007e+02   2.9661091e+02   1.7874764e+01   4.9421273e+02   6.5975273e+00   4.5321545e+02   1.4916400e+01   6.7291636e+02   1.0262145e+01   4.6963364e+02   3.6662945e+01   4.0758455e+02   8.8308691e+01   4.0960545e+02   1.3475200e+01   2.3807091e+02   2.1924251e+02   5.9020273e+02   1.5923782e+01   6.1322091e+02   3.8595964e+01   4.8651364e+02   2.3987091e+01   4.5347364e+02   3.9582109e+01   8.8257273e+02   2.7341455e+01   5.9122909e+02   2.8899855e+01   3.2796909e+02   6.8491564e+01   5.9960455e+02   2.2428909e+01   3.9133364e+02  -5.5598509e+01   3.4847909e+02   2.8569855e+01   3.6522727e+01  -3.7763636e+00   6.8811636e+02   5.4917964e+01   7.1546545e+02   2.2533673e+01   3.1875909e+02  -5.0371102e+01  -1.1085455e+01   9.4359273e+00   3.7455545e+02  -9.4080727e+00   4.5952909e+02   3.5917298e+01   3.9694364e+02   3.5543600e+01   3.4843455e+02   3.1286069e+02   2.7497909e+02   1.0911298e+01   6.4951727e+02  -1.9235018e+01   2.0943000e+02   7.0364691e+01   1.8875455e+01   2.2073178e+02   1.4054727e+02   1.1446076e+02
   1.6733091e+02   1.3947444e+02   2.1544727e+02   2.1134604e+02   6.3922455e+02   1.0411273e+00   7.5662727e+01   2.1994971e+02   2.6960273e+02   4.2504509e+01   5.2452636e+02   3.8195164e+01   6.1375455e+01   1.9113087e+02   4.5621182e+02  -1.5566036e+01   8.1261818e+01   1.3765996e+02   3.3501727e+02  -1.8735018e+01   1.7166455e+02   2.4349138e+02   5.3641182e+02   5.6217964e+01   4.2448545e+02   1.2058753e+02   3.3900909e+02   2.7361091e+01   2.9136455e+02  -1.1349164e+01   2.5251727e+02   1.0505498e+02   4.1890909e+02  -1.2851818e+01   4.5475273e+02   1.4016000e+00   3.3135182e+02   9.2169127e+01   8.0330909e+01   2.4447535e+02   2.7432273e+02   1.3251455e+01   5.1094455e+02   4.0073527e+01   6.5858545e+02   4.3513455e+00   2.8584455e+02   8.9641527e+01   3.6164455e+02  -1.1577927e+01   3.5211818e+01   3.2496305e+02   2.6377545e+02  -2.6903855e+01   1.6692182e+02   6.0478982e+01   2.6584455e+02  -9.7575636e+00   3.5506091e+02   3.9610582e+01   5.5437000e+02   2.5796764e+01   6.4230818e+02   1.6729353e+02   1.1244364e+02   3.1452996e+02   1.7448455e+02   1.8198487e+02   3.5673091e+02   4.4285164e+01   5.5710273e+02   1.0896327e+01   5.0609545e+02   2.6796000e+01   8.7558636e+02  -8.0714545e+00   5.6697364e+02   8.3157455e+00   3.2614455e+02   7.8933891e+01   4.6482545e+02   3.7276000e+00   2.2463091e+02   2.1064771e+02   6.0098273e+02  -8.4986182e+00   5.0011091e+02   1.5874764e+01   5.7007364e+02  -8.3677091e+00   4.6803364e+02  -6.9269091e-01   7.8235273e+02   2.0290545e+00   6.6589909e+02  -1.3953745e+01   3.6063909e+02   6.2987964e+01   5.7505455e+02   7.7229091e+00   4.1811364e+02  -5.1180909e+01   3.3603909e+02  -8.5549455e+00   3.9972727e+01   1.2717636e+01   7.2311636e+02  -7.2120364e+00   7.4190545e+02   1.5418473e+01   3.2952909e+02  -7.6827025e+00   2.8144545e+01  -1.0262473e+01   4.3488545e+02  -1.4472727e-02   4.5364909e+02   2.6617698e+01   3.6216364e+02  -1.4004000e+01   2.9230455e+02   2.4698109e+02   2.4652909e+02   1.6187298e+01   5.4284727e+02  -6.1414182e+00   1.7332000e+02   5.4813491e+01   1.7655455e+01   2.4038938e+02   1.3609727e+02   1.3081676e+02
   1.8067091e+02   1.3940724e+02   1.6444727e+02   1.7565604e+02   5.9833455e+02   2.5762327e+01   8.5002727e+01   2.2864251e+02   4.1660273e+02   6.0634509e+01   5.0485636e+02  -9.2312364e+00   5.8595455e+01   1.2746327e+02   4.0421182e+02   1.8593964e+01   1.1337182e+02   1.4065116e+02   4.4501727e+02   2.7024982e+01   2.2333455e+02   1.6146778e+02   3.9263182e+02   6.1603636e+00   3.9659545e+02   1.1081873e+02   3.7811909e+02   1.8122291e+01   3.4136455e+02   2.3430836e+01   1.8717727e+02   4.2172182e+01   3.2679909e+02  -1.8230182e+00   4.1998273e+02   1.9632000e+00   4.1280182e+02   8.0763127e+01   1.0389091e+02   1.7825055e+02   3.0687273e+02  -1.7122545e+01   4.4350455e+02   7.1138727e+01   6.2080545e+02  -9.5162545e+00   2.7162455e+02   8.2449127e+01   3.4698455e+02   7.0487273e-01   1.2431818e+01   2.8189545e+02   2.7022545e+02   4.7014545e-01   1.4125182e+02   7.5762582e+01   2.5851455e+02  -3.1171164e+01   4.3739091e+02   5.5804182e+01   5.1948000e+02   4.9179636e+00   7.5052818e+02   1.1541593e+02   1.0711364e+02   2.4084636e+02   1.3870455e+02   1.4972727e+02   2.1217091e+02   9.2999636e+00   4.7199273e+02   3.0145127e+01   4.4065545e+02  -7.8800000e-02   1.0036964e+03   1.2397455e+00   4.6452364e+02  -2.3708255e+01   2.7391455e+02   4.2232291e+01   4.6627545e+02  -1.2168400e+01   2.0951091e+02   2.4907731e+02   5.7453273e+02   1.8397382e+01   5.9322091e+02  -3.1340364e+00   5.7551364e+02   2.1977091e+01   4.6136364e+02   8.1709091e+00   8.1857273e+02   1.3801455e+01   4.8545909e+02   4.3614545e+00   3.1885909e+02   3.6220364e+01   6.1960455e+02   6.9389091e+00   4.3322364e+02  -5.3279709e+01   3.0214909e+02   4.0716255e+01   5.2192727e+01  -2.0699964e+01   6.7522636e+02   3.7291636e+00   7.4546545e+02   3.0243673e+01   3.4764909e+02  -4.0682302e+01   3.2364545e+01   1.7959927e+01   5.2744545e+02  -4.7492727e+00   5.0819909e+02   5.9143698e+01   3.2660364e+02   3.0280800e+01   2.7393455e+02   2.8907069e+02   2.6852909e+02   1.5757298e+01   5.0673727e+02   1.7187382e+01   8.7880000e+01   1.7808869e+02   6.9854545e+00   2.2024298e+02   9.7437273e+01   9.0249564e+01
   1.2711091e+02   1.4535204e+02   1.2655727e+02   1.3401724e+02   6.2600455e+02   3.7658727e+01   5.7002727e+01   2.3899251e+02   5.3994273e+02   6.9537309e+01   5.1496636e+02   4.8959964e+01   4.8155455e+01   1.3251847e+02   4.2966182e+02  -1.6620364e+00   7.5371818e+01   2.0157116e+02   5.2879727e+02  -1.0007418e+01   1.9866455e+02   1.4422138e+02   5.4441182e+02   1.9907964e+01   4.4581545e+02   5.8771127e+01   4.0111909e+02   1.8732291e+01   2.8903455e+02   1.5837236e+01   4.6906727e+02   5.9840982e+01   3.4390909e+02  -2.5851818e+01   4.2842273e+02  -2.4920000e+00   3.9669182e+02   8.1051927e+01   7.0670909e+01   2.4368815e+02   3.0999273e+02   3.0517855e+01   3.3872455e+02   3.5851127e+01   5.5402545e+02  -9.5038545e+00   2.4251455e+02   8.7227927e+01   3.6609455e+02  -1.6043927e+01   3.2431818e+01   3.0629545e+02   2.7810545e+02  -2.4902545e+00   1.0681182e+02   8.4067782e+01   2.6496455e+02  -4.4907164e+01   5.0973091e+02   9.2016982e+01   6.2760000e+02   1.1708364e+01   7.8318818e+02   1.4902313e+02   1.2100364e+02   3.8751516e+02   2.2081455e+02   2.2615847e+02   4.3128091e+02   2.5321164e+01   4.9332273e+02  -6.1112727e+00   3.4565545e+02   3.5741200e+01   1.0473664e+03   2.4746145e+01   4.3608364e+02   1.0676945e+01   3.6769455e+02   1.8949891e+01   4.3505545e+02  -4.6708000e+00   2.0474091e+02   2.6378891e+02   5.7264273e+02   2.9985818e+00   8.1111091e+02   3.8654764e+01   5.4407364e+02   9.7122909e+00   4.6236364e+02   8.5309091e+00   7.8513273e+02   3.5866545e+00   5.9122909e+02  -2.4980145e+01   2.6418909e+02   3.7373964e+01   5.9694455e+02   3.1301709e+01   5.3599364e+02  -5.4391309e+01   3.3036909e+02   4.9238655e+01   1.2412727e+01   9.0324364e+00   6.1055636e+02  -4.7672364e+00   6.6479545e+02   4.7137273e+01   3.8386909e+02  -4.2499025e+00   2.0694545e+01   3.7663527e+01   3.9833545e+02   8.3595273e+00   5.0797909e+02   4.2821298e+01   3.1649364e+02   3.9319600e+01   3.8268455e+02   2.4750069e+02   2.6708909e+02  -7.2375025e+00   4.3906727e+02  -1.6729018e+01   3.6770000e+01   3.2806749e+02   3.7215455e+01   2.6493458e+02   2.8487727e+02   1.6825436e+02
   1.9978091e+02   1.4665844e+02   1.4310727e+02   1.6225324e+02   5.5077455e+02   1.0677127e+01   5.2552727e+01   2.5645851e+02   4.5338273e+02   2.5242109e+01   4.9030636e+02   1.9602764e+01   4.6155455e+01   1.5278847e+02   5.1432182e+02   1.9115164e+01   8.4041818e+01   1.5365756e+02   5.6179727e+02   3.6825818e+00   2.5533455e+02   1.7745778e+02   6.5752182e+02   3.4199164e+01   4.4348545e+02   8.8847527e+01   3.6033909e+02  -7.3453091e+00   1.8891455e+02   2.8286836e+01   2.0329727e+02   2.5992582e+01   3.3690909e+02   5.8818182e-01   3.8909273e+02  -1.3125600e+01   4.4446182e+02   6.1120327e+01   1.1611091e+02   1.9039295e+02   3.7154273e+02  -3.2636145e+01   3.7861455e+02   3.1109927e+01   6.1625545e+02  -1.7482255e+01   2.8862455e+02   1.3286913e+02   3.8909455e+02   3.3607273e-01   1.9541818e+01   7.3266545e+00   3.0833545e+02  -9.0865455e-01   1.8147182e+02   2.9434982e+01   2.7862455e+02  -2.3109964e+01   3.9617091e+02   9.6441782e+01   5.9382000e+02   3.6300764e+01   6.5152818e+02   1.5788593e+02   8.0553636e+01   3.2641116e+02   2.3415455e+02   1.9187127e+02   3.7350091e+02   5.2393564e+01   5.0310273e+02   2.9656327e+01   3.5609545e+02   8.5760000e+00   1.0038064e+03   9.0109455e+00   5.0097364e+02   4.7045745e+01   2.5658455e+02   5.5728691e+01   4.9238545e+02   5.0728000e+00   1.9951091e+02   2.7032731e+02   6.3942273e+02  -8.1238182e+00   7.5033091e+02   4.2297164e+01   5.3840364e+02   4.4275891e+01   4.7347364e+02   1.4982109e+01   7.7802273e+02  -2.6245455e+00   5.2945909e+02   6.7314545e+00   2.2785909e+02   6.1280364e+01   6.0516455e+02   3.9094109e+01   5.3122364e+02  -3.5119709e+01   3.4525909e+02   3.9157455e+01   2.9192727e+01  -1.1309964e+01   6.9799636e+02  -4.7624364e+00   6.7102545e+02   1.1418873e+01   3.3597909e+02  -4.2968702e+01   2.1254545e+01   3.2738727e+01   3.6899545e+02   3.6727273e-02   5.1664909e+02   2.7687698e+01   3.5271364e+02   2.7422000e+01   3.6705455e+02   3.0825109e+02   3.1130909e+02  -8.7751025e+00   4.3751727e+02   2.3834982e+01   2.0321000e+02   6.2312291e+01   1.6215455e+01   2.9205458e+02   3.1409727e+02   1.7846676e+02
   2.4044091e+02   9.1175636e+01   1.5333727e+02   1.2687484e+02   4.0944455e+02   2.0313527e+01   8.2332727e+01   2.8185611e+02   5.6483273e+02   2.9216109e+01   5.2530636e+02   4.5362764e+01   4.4925455e+01   1.6244687e+02   4.8132182e+02   7.9751636e+00   4.5481818e+01   1.3596236e+02   5.5668727e+02   1.7761382e+01   2.5733455e+02   1.8496778e+02   6.1152182e+02   3.8099164e+01   4.2126545e+02   1.1762513e+02   3.3422909e+02   2.3413491e+01   2.2069455e+02   2.3414436e+01   1.7584727e+02   5.3518582e+01   4.4701909e+02  -2.0770618e+01   4.1209273e+02   3.2034400e+01   3.8669182e+02   5.4411927e+01   4.7780909e+01   2.4340935e+02   3.4010273e+02   3.4219055e+01   3.9872455e+02   3.1391127e+01   5.9958545e+02   1.8181345e+01   2.8418455e+02   1.0800433e+02   3.7531455e+02   5.4384727e+00   1.9881818e+01  -1.9590545e+01   2.0877545e+02   2.6061455e+00   1.7536182e+02   6.3143782e+01   2.5429455e+02  -9.0535636e+00   3.7306091e+02   4.1290582e+01   6.1160000e+02   2.2548364e+01   5.7652818e+02   1.4522593e+02   1.2933364e+02   3.6739876e+02   2.1693455e+02   2.1135887e+02   3.6950091e+02   2.8263564e+01   5.4421273e+02   2.9597527e+01   3.5465545e+02   1.2351200e+01   8.5513636e+02   2.5645455e+00   5.8519364e+02   5.0088145e+01   2.8458455e+02   7.7086909e+00   3.5227545e+02  -2.4158400e+01   2.0240091e+02   2.5220611e+02   5.0920273e+02   7.2937818e+00   7.0544091e+02   4.6448364e+01   4.6584364e+02  -2.3139309e+01   4.3903364e+02   1.6177309e+01   6.8280273e+02   1.3993055e+01   5.7733909e+02  -5.2648945e+01   3.0118909e+02   5.8853964e+01   5.1905455e+02  -1.1127091e+01   4.3733364e+02  -5.8838509e+01   3.6225909e+02   4.6577455e+01   4.0862727e+01   5.5364364e+00   6.2755636e+02   5.5427636e+00   7.0302545e+02   4.1188873e+01   3.6508909e+02  -5.6407502e+01   2.7584545e+01   3.8002327e+01   3.7866545e+02  -6.8468727e+00   6.3730909e+02   5.0144898e+01   3.9927364e+02   4.5027200e+01   3.1268455e+02   2.9935069e+02   3.4897909e+02   8.5412975e+00   4.0162727e+02   2.8266182e+01   6.7210000e+01   2.3522291e+01   2.5765455e+01   3.4329058e+02   2.7554727e+02   1.3922076e+02
   1.9867091e+02   5.7517236e+01   1.0799727e+02   1.5128204e+02   4.1566455e+02   1.2815927e+01   6.2662727e+01   2.0975971e+02   4.9916273e+02   4.6919709e+01   5.2918636e+02   4.8712364e+01   6.7485455e+01   1.6742207e+02   4.3654182e+02   2.8787564e+01   6.9151818e+01   1.3406876e+02   4.8401727e+02   1.2349818e+00   2.2733455e+02   1.6669778e+02   5.3108182e+02   2.9424364e+01   3.9681545e+02   9.5131127e+01   3.6645909e+02   8.0550909e+00   2.9825455e+02  -1.0010364e+01   2.6773727e+02   7.9167382e+01   3.8568909e+02   3.3557818e+00   4.0842273e+02  -7.1120000e+00   3.8091182e+02   8.3094327e+01   7.3110909e+01   2.1716295e+02   3.2587273e+02   2.2907455e+01   3.2228455e+02   1.1386327e+01   6.2291545e+02  -9.7950545e+00   2.6284455e+02   9.5481527e+01   3.1142455e+02   1.5549673e+01   3.4661818e+01  -3.4442945e+01   2.7377545e+02  -2.0703855e+01   1.7470182e+02   7.5856582e+01   2.7240455e+02  -2.7942364e+01   3.9006091e+02   3.2150582e+01   5.4137000e+02   2.3836764e+01   6.3696818e+02   1.6327073e+02   1.0711364e+02   3.3428636e+02   2.0915455e+02   1.4987127e+02   3.7695091e+02  -6.7724364e+00   4.7510273e+02  -9.8367273e-01   4.1954545e+02  -7.6100000e+00   1.0358064e+03  -4.1769055e+01   5.2830364e+02   1.9409345e+01   3.8891455e+02   1.3692291e+01   3.6827545e+02   1.3221600e+01   1.7440091e+02   2.2799611e+02   4.8120273e+02  -1.4662182e+00   6.6266091e+02   3.2530764e+01   5.7140364e+02  -1.9364109e+01   4.0169364e+02  -1.5615491e+01   6.8980273e+02   1.7543055e+01   4.8911909e+02   5.5186545e+00   2.8652909e+02   8.9586764e+01   5.1382455e+02   1.9731309e+01   6.0488364e+02  -4.3462509e+01   3.6414909e+02   3.3536255e+01   4.4522727e+01   1.4023636e+01   4.3633636e+02  -1.4896364e+00   6.4057545e+02   1.5854873e+01   3.1119909e+02  -3.0766302e+01   1.1474545e+01   1.5521127e+01   3.8288545e+02  -4.0447273e-01   6.1964909e+02   3.1777698e+01   3.9838364e+02   2.4538400e+01   3.8505455e+02   2.7393109e+02   3.3086909e+02  -1.2299025e+00   4.2540727e+02   2.1913782e+01   1.4021000e+02  -1.1877709e+01   3.5215455e+01   3.1720458e+02   3.0654727e+02   1.6352076e+02
   2.1367091e+02   4.9987236e+01   1.3855727e+02   1.5516724e+02   5.1344455e+02   1.0443527e+01   9.9782727e+01   2.5957011e+02   3.3960273e+02   5.2344509e+01   5.4741636e+02   2.2033964e+01   4.9925455e+01   1.1359687e+02   4.6254182e+02   1.1475636e+00   7.7701818e+01   1.3883476e+02   3.2290727e+02   5.0137818e+00   1.7555455e+02   1.6562018e+02   5.2975182e+02   1.2080764e+01   4.3148545e+02   9.0357527e+01   3.4211909e+02   8.6722909e+00   2.8647455e+02   4.2036364e-02   2.0762727e+02   4.2756182e+01   3.4968909e+02  -1.0434218e+01   4.6709273e+02  -6.2695600e+01   4.1857182e+02   4.1301527e+01   9.7220909e+01   1.8278415e+02   2.8910273e+02   4.8490545e+00   2.9161455e+02  -2.7820073e+01   6.1058545e+02  -3.7588655e+01   2.2029455e+02   6.2555527e+01   4.3898455e+02  -3.4205127e+01   5.7771818e+01  -4.0617455e+00   2.6177545e+02  -1.8073855e+01   2.2814182e+02   7.8141382e+01   2.7262455e+02  -1.4629964e+01   3.2750091e+02   5.7705382e+01   6.0182000e+02   1.5507636e+00   5.6918818e+02   1.3036313e+02   1.1566364e+02   2.8027236e+02   1.9615455e+02   1.8513127e+02   3.9484091e+02   2.3563636e+00   4.6032273e+02  -3.2512727e+00   4.9309545e+02   2.3166000e+01   1.0433664e+03   1.7846145e+01   4.8641364e+02   5.7880545e+01   3.4203455e+02   4.8662691e+01   3.8493545e+02  -1.8551200e+01   2.0296091e+02   2.1049131e+02   5.6587273e+02  -6.5698182e+00   5.2511091e+02   5.8984764e+01   5.5851364e+02  -9.4429091e+00   4.4080364e+02  -2.9514291e+01   6.1635273e+02   8.1990545e+00   5.2389909e+02   9.7362545e+00   2.9607909e+02   5.3482764e+01   5.1060455e+02  -5.9010909e+00   4.0544364e+02  -5.6057309e+01   3.3503909e+02   7.1950545e+00   3.0972727e+01   4.0437636e+01   6.3622636e+02   4.4629164e+01   6.5790545e+02   2.8578473e+01   3.2919909e+02  -3.1206302e+01   3.0034545e+01  -7.1936727e+00   4.3544545e+02  -2.1499273e+01   6.7708909e+02   3.8962498e+01   3.9994364e+02   4.4753600e+01   3.6430455e+02   3.3872109e+02   3.8097909e+02   4.8712975e+00   4.5440727e+02   2.8137818e+00   1.9932000e+02   2.5173491e+01   2.7435455e+01   4.0782698e+02   3.0176727e+02   1.9734316e+02
   2.2489091e+02   7.0199636e+01   1.4510727e+02   1.3909324e+02   4.1766455e+02   1.9545927e+01   1.3011273e+02   1.8803371e+02   2.6283273e+02   2.6266109e+01   4.4552636e+02   4.6185164e+01   3.8705455e+01   1.7594447e+02   4.5232182e+02   1.4745164e+01   9.4821818e+01   1.5224516e+02   4.6168727e+02   2.5691382e+01   2.6200455e+02   1.5381418e+02   4.6197182e+02   2.1063164e+01   4.5759545e+02   7.0158727e+01   4.5022909e+02   3.2913491e+01   3.7514455e+02  -1.3815636e+00   2.1673727e+02   4.3357382e+01   3.5246909e+02  -1.0876618e+01   4.8442273e+02  -1.0642000e+01   3.7046182e+02   7.8820327e+01   8.4780909e+01   2.1877935e+02   3.0776273e+02   8.0625455e-01   3.0683455e+02   5.2923273e+00   6.3313545e+02  -7.5026545e+00   3.1640455e+02   8.5536727e+01   3.7253455e+02  -5.5912727e-01   3.2101818e+01  -3.7458145e+01   2.8999545e+02  -2.7331455e+01   1.3558182e+02   2.4766182e+01   2.8851455e+02  -3.7901164e+01   2.9528091e+02   4.8732982e+01   6.3760000e+02   3.1358364e+01   6.3463818e+02   1.5534713e+02   1.1233364e+02   2.9786876e+02   1.7837455e+02   1.8111367e+02   3.3573091e+02   1.4855164e+01   5.0354273e+02   4.2511127e+01   5.1121545e+02   6.2764000e+00   9.8358636e+02   2.0848545e+01   3.8908364e+02   1.6776945e+01   3.1136455e+02   2.7116291e+01   3.5205545e+02  -1.4140800e+01   1.9107091e+02   2.3666251e+02   5.2798273e+02   7.3413818e+00   6.1966091e+02   2.7640764e+01   5.0340364e+02   2.4415891e+01   4.2269364e+02  -2.7625491e+01   6.4313273e+02   2.4606655e+01   6.0822909e+02   1.6429855e+01   2.9563909e+02   8.4857964e+01   5.5727455e+02   8.2553091e+00   5.1522364e+02  -5.1179709e+01   3.0603909e+02   1.2735055e+01   2.5412727e+01  -2.4777564e+01   4.3377636e+02   4.6155164e+01   6.4646545e+02   2.8383673e+01   3.2530909e+02  -7.3451025e+00   2.2804545e+01   9.3847273e+00   3.5833545e+02  -3.3047273e-01   6.7630909e+02  -9.7551025e+00   3.0194364e+02   4.9033600e+01   3.9705455e+02   3.1085109e+02   3.8697909e+02   3.3171298e+01   3.4418727e+02  -4.6478618e+01   1.3721000e+02   6.1422909e+00   3.8765455e+01   2.6792058e+02   2.7009727e+02   1.8976676e+02
   1.7533091e+02   1.5394444e+02   1.1533727e+02   1.0813484e+02   3.2400455e+02   2.3687273e+00   7.3552727e+01   2.6566851e+02   3.1383273e+02   7.8076109e+01   4.6207636e+02   5.1191164e+01   7.0155455e+01   1.6464847e+02   5.1510182e+02   1.3612764e+01   8.3151818e+01   1.2283876e+02   5.6290727e+02  -1.1516218e+01   2.0855455e+02   2.0043018e+02   5.6597182e+02   2.0413164e+01   4.0592545e+02   6.8292327e+01   3.5978909e+02   5.6986909e+00   2.7025455e+02  -1.2770364e+01   2.1751727e+02   6.6854982e+01   4.0701909e+02  -3.1900618e+01   4.2309273e+02  -9.2856000e+00   3.7446182e+02   8.8830327e+01   7.9670909e+01   2.5174815e+02   3.3010273e+02   4.0569055e+01   3.4783455e+02   3.8572327e+01   6.4036545e+02   1.7138945e+01   2.7151455e+02   1.1756793e+02   4.5953455e+02   2.2810873e+01   3.3661818e+01   5.0870545e+00   2.9166545e+02   5.6449455e+00   1.0781182e+02   9.4437782e+01   2.5596455e+02  -5.0737164e+01   3.0061091e+02   4.9746582e+01   6.5893000e+02   4.0761964e+01   6.5185818e+02   1.4252953e+02   1.1400364e+02   3.2762516e+02   1.6281455e+02   1.3979847e+02   3.0717091e+02  -3.0003636e-01   4.6510273e+02   2.6036327e+01   5.0554545e+02   1.8170000e+01   1.0089164e+03  -7.1778545e+00   5.0897364e+02   2.3405745e+01   3.8191455e+02  -2.0777091e+00   3.6127545e+02  -1.9878400e+01   1.9618091e+02   1.9336371e+02   4.3987273e+02   1.6840182e+01   4.8000091e+02   2.0923564e+01   5.4462364e+02   1.8668291e+01   4.4625364e+02   2.3819709e+01   6.1313273e+02  -2.9993345e+01   8.2256909e+02   2.3062655e+01   3.1107909e+02   7.3392764e+01   5.6327455e+02   1.6335309e+01   4.8755364e+02  -2.6856109e+01   3.2225909e+02   1.6327455e+01   1.5632727e+01   1.0224836e+01   2.6788636e+02  -1.1353636e+01   6.5246545e+02   1.6463673e+01   2.8497909e+02  -5.6558702e+01   2.8144545e+01  -9.3247273e-01   4.0211545e+02   5.8271273e+00   6.7808909e+02   4.1772498e+01   3.0527364e+02   5.2107200e+01   3.2430455e+02   2.7767109e+02   4.2352909e+02   9.4672975e+00   3.2918727e+02   1.8281382e+01   3.2421000e+02  -3.9707709e+01   3.3215455e+01   2.9314458e+02   3.3620727e+02   2.0058796e+02
   2.0244091e+02   1.2799564e+02   1.3099727e+02   1.5199204e+02   4.3466455e+02   2.9515927e+01   1.0733273e+02   2.0763611e+02   2.4805273e+02   3.8888509e+01   5.5441636e+02   2.9803964e+01   5.0485455e+01   1.2178207e+02   4.9199182e+02   1.4241564e+01   6.3931818e+01   1.3660636e+02   5.2157727e+02   3.5340182e+01   2.4377455e+02   1.2216258e+02   6.3652182e+02  -4.3508364e+00   2.7815545e+02   9.3623927e+01   3.2533909e+02  -2.6205309e+01   1.3369455e+02   8.3744364e+00   2.6829727e+02   6.5902582e+01   4.1690909e+02   3.7481818e+00   4.4820273e+02   7.5856000e+00   4.1435182e+02   3.0639127e+01   5.2780909e+01   2.0811935e+02   2.9921273e+02   2.5820255e+01   4.3961455e+02   3.7779927e+01   7.0736545e+02  -4.2221055e+01   2.7518455e+02   8.8724327e+01   3.7253455e+02  -1.1119127e+01   2.6101818e+01   1.5471855e+01   2.5566545e+02   4.9084945e+01   1.4547182e+02   4.6644982e+01   2.4796455e+02   1.1562836e+01   3.2117091e+02   7.9771782e+01   5.2404000e+02   8.8316364e-01   8.0541818e+02   1.8657473e+02   1.3144364e+02   3.0656996e+02   1.6581455e+02   1.7933847e+02   3.3650091e+02   6.6835636e+00   4.8388273e+02   2.8639273e+00   4.8365545e+02   1.3031200e+01   9.0058636e+02  -1.9951455e+01   4.1252364e+02   1.4561745e+01   3.0358455e+02   7.6286909e+00   3.6282545e+02   3.8767600e+01   2.2751091e+02   1.9608731e+02   3.9575273e+02  -4.9602182e+00   6.0466091e+02   3.9170764e+01   5.0151364e+02   3.1347091e+01   4.2047364e+02   2.3772109e+01   6.1191273e+02  -1.8005745e+01   6.7700909e+02   2.0377455e+01   2.8196909e+02   9.7061564e+01   4.8371455e+02   2.5470109e+01   4.7033364e+02  -4.9358509e+01   2.9181909e+02   4.9652655e+01   4.6327273e+00  -1.4115164e+01   4.8333636e+02  -1.7589636e+01   6.9824545e+02   1.5712727e+00   3.2797909e+02  -3.5438702e+01   1.5804545e+01   6.7247273e+00   2.7766545e+02   3.5631273e+00   7.7719909e+02   2.6843698e+01   3.1571364e+02   2.2382000e+01   3.4043455e+02   3.2300069e+02   3.1908909e+02  -1.5507502e+01   3.9895727e+02   1.6919782e+01   2.3532000e+02  -1.5706509e+01   5.4985455e+01   2.6828298e+02   2.7654727e+02   1.4492076e+02
   2.1344091e+02   1.5900564e+02   1.5399727e+02   1.4749204e+02   4.1733455e+02   1.9242327e+01   8.5662727e+01   1.7947971e+02   3.3883273e+02   3.5856109e+01   4.9030636e+02   3.2052764e+01   7.3485455e+01   1.1516207e+02   5.6066182e+02  -2.4482036e+01   6.0371818e+01   1.2233116e+02   5.5223727e+02  -2.5332618e+01   2.0077455e+02   1.2938258e+02   4.4686182e+02   2.0941964e+01   2.7537545e+02   5.1186327e+01   3.6256909e+02   1.2706291e+01   3.8536455e+02   1.4020836e+01   2.5784727e+02   4.8738582e+01   3.6101909e+02  -2.4780618e+01   5.2464273e+02  -1.0299600e+01   3.9391182e+02   7.5494327e+01   7.6110909e+01   2.3536295e+02   3.1443273e+02   1.7042655e+01   4.4594455e+02   2.8613527e+01   6.2347545e+02   1.1940145e+01   2.6040455e+02   1.0223673e+02   3.4198455e+02   1.0214873e+01   2.7661818e+01  -3.2652945e+01   2.4155545e+02   2.9837455e+00   7.9581818e+01   3.7916182e+01   2.7773455e+02  -2.9038764e+01   3.3795091e+02   2.2429382e+01   5.3260000e+02   5.3836364e-01   7.1707818e+02   1.4986193e+02   1.1155364e+02   2.9471116e+02   1.7559455e+02   1.9444607e+02   3.6961091e+02   5.0704764e+01   4.5810273e+02   3.4816327e+01   4.7565545e+02   2.7671200e+01   8.7469636e+02  -1.0440255e+01   3.9608364e+02   3.8766945e+01   3.2703455e+02  -1.4357309e+01   3.3282545e+02   1.6837600e+01   1.9274091e+02   2.2674891e+02   4.6753273e+02  -2.2932618e+01   5.8478091e+02   2.1101164e+01   5.4307364e+02   1.9902291e+01   3.8647364e+02   2.7210909e-01   5.9891273e+02   1.5924255e+01   5.2100909e+02   5.1874545e+00   3.2974909e+02   5.6239164e+01   4.5194455e+02   1.9351709e+01   5.1033364e+02  -6.4008509e+01   2.7436909e+02   2.1608655e+01   5.3862727e+01   2.0716436e+01   6.6633636e+02  -4.4496364e+00   7.3613545e+02   4.5400727e+00   3.3697909e+02  -4.1278702e+01  -1.0415455e+01   4.2272327e+01   2.8755545e+02   1.5221927e+01   7.5752909e+02   6.8572975e+00   3.3505364e+02   3.0548000e+00   2.9943455e+02   3.4603069e+02   3.7208909e+02  -7.3075025e+00   3.5018727e+02  -1.5958618e+01   2.1732000e+02  -7.5965091e+00   3.4095455e+01   3.0229418e+02   3.6532727e+02   2.0203836e+02
   1.5155091e+02   1.3639684e+02   1.2144727e+02   1.1320604e+02   4.6255455e+02   5.1472727e-01   8.0552727e+01   1.6688851e+02   5.5860273e+02   6.0824509e+01   5.0552636e+02   2.3605164e+01   4.1485455e+01   1.7827207e+02   4.8088182e+02  -2.4649636e+01   4.7821818e+01   7.2335164e+01   5.3490727e+02   9.4378182e-01   2.4677455e+02   2.1737258e+02   5.3497182e+02   2.5443164e+01   3.6648545e+02   1.1911753e+02   3.3333909e+02   3.8146909e+00   2.6125455e+02   2.9729636e+01   3.4351727e+02   1.0377498e+02   3.8179909e+02  -8.8830182e+00   5.0231273e+02  -2.9073200e+01   3.7691182e+02   7.0084327e+01   1.0633091e+02   1.7083535e+02   2.8187273e+02  -1.1012545e+01   3.4094455e+02   2.7013527e+01   6.0980545e+02  -2.0746255e+01   1.9829455e+02   1.3431553e+02   4.0386455e+02   7.7144727e+00   1.7881818e+01   1.7009455e+01   2.8444545e+02   5.4425455e+00   8.4031818e+01   6.0230182e+01   2.4196455e+02  -3.9617164e+01   3.6973091e+02   1.0855698e+02   5.8793000e+02  -1.7780364e+00   3.8318818e+02   4.2724313e+02   1.2811364e+02   2.7883636e+02   1.5604455e+02   1.3801007e+02   2.4617091e+02   3.5469964e+01   5.1643273e+02  -1.7520073e+01   5.4043545e+02   4.4048800e+01   8.8602636e+02  -3.4566545e+00   4.4630364e+02   2.3859345e+01   2.9436455e+02   5.4706291e+01   3.9382545e+02   3.3847600e+01   1.9640091e+02   1.9645611e+02   5.6487273e+02   2.6840182e+01   5.6722091e+02   1.0275964e+01   4.6396364e+02   1.3231091e+01   4.2925364e+02  -1.5820291e+01   7.2213273e+02   8.9566545e+00   5.3689909e+02   7.9246255e+01   3.5696909e+02   7.4281564e+01   4.0149455e+02   2.3167709e+01   6.8933364e+02  -3.1108509e+01   2.8514909e+02   1.2856255e+01   4.5412727e+01  -1.8157564e+01   5.5166636e+02   3.9833964e+01   7.8113545e+02   4.6720073e+01   2.7519909e+02  -3.8216302e+01   4.0254545e+01   1.0098727e+01   3.4411545e+02   7.3571273e+00   6.5497909e+02  -1.4718702e+01   3.5927364e+02   2.0227200e+01   3.2855455e+02   2.8208109e+02   4.0308909e+02   7.2124975e+00   3.1829727e+02  -1.0517418e+01   1.6499000e+02   3.4809891e+01   3.2215455e+01   3.0044458e+02   3.2909727e+02   1.8315676e+02
   1.3289091e+02   1.9611964e+02   1.6877727e+02   1.4163964e+02   5.0233455e+02   2.9222327e+01   8.9332727e+01   1.8185611e+02   4.2171273e+02   6.9555709e+01   5.2974636e+02  -2.0992436e+01   5.7155455e+01   1.7213847e+02   4.7332182e+02  -6.6048364e+00   8.2481818e+01   1.1400236e+02   4.8323727e+02  -4.4726182e+00   2.5689455e+02   1.8789298e+02   5.1841182e+02   2.3097964e+01   4.3159545e+02   8.8348727e+01   3.3545909e+02   1.1315091e+01   3.3980455e+02  -1.5674364e+01   2.3295727e+02   7.0839782e+01   3.3235909e+02   2.9218182e-01   4.4175273e+02   8.6616000e+00   3.9135182e+02   6.3149127e+01   8.4780909e+01   2.5433935e+02   2.3132273e+02  -1.0308545e+01   4.8617455e+02   5.0615127e+01   5.7480545e+02  -8.9462545e+00   2.8384455e+02   1.1480153e+02   3.9931455e+02  -9.7015273e+00   3.2431818e+01   4.2954545e+00   2.2910545e+02   1.0759745e+01   1.7703182e+02   7.3670182e+01   2.9229455e+02  -4.4423564e+01   4.4150091e+02   8.7145382e+01   6.5193000e+02   4.0991964e+01   3.1430818e+02   5.8042353e+02   2.5000364e+02   2.5252516e+02   1.3881455e+02   1.9627847e+02   3.8128091e+02   2.0991164e+01   4.7265273e+02   1.5092327e+01   4.9043545e+02   9.1158800e+01   9.0725636e+02  -2.3155055e+01   3.9963364e+02   1.4822945e+01   2.8947455e+02   5.3317491e+01   4.8127545e+02   1.4181600e+01   2.2163091e+02   2.0666771e+02   3.5809273e+02  -9.7274182e+00   4.0011091e+02   2.7204764e+01   4.9529364e+02  -9.1553091e+00   4.3292364e+02  -1.3993891e+01   6.3713273e+02   4.8866655e+01   5.1467909e+02   1.0914385e+02   4.5685909e+02   3.5510364e+01   4.5971455e+02  -1.1719891e+01   4.0599364e+02  -2.9441309e+01   2.3581909e+02   2.5352655e+01   6.5192727e+01  -2.2999636e+00   5.8677636e+02   8.5851636e+00   7.7390545e+02   4.8298473e+01   2.3197909e+02  -3.8988702e+01   3.8584545e+01   1.5682327e+01   4.2199545e+02   2.0167273e+00   6.3919909e+02   1.7433698e+01   2.8716364e+02   2.5996000e+01   3.1905455e+02   2.9634109e+02   3.4986909e+02   4.1920098e+01   4.2173727e+02   1.4207382e+01   1.1143000e+02  -5.7530909e-01   3.3545455e+01   2.8488818e+02   3.0932727e+02   1.4629836e+02
   1.2633091e+02   1.8019444e+02   1.1666727e+02   1.3224844e+02   4.9766455e+02   2.3815927e+01   2.3811273e+02   1.8517371e+02   4.7405273e+02   3.9808509e+01   4.5107636e+02   5.9611636e+00   7.4925455e+01   1.9771687e+02   5.0788182e+02  -3.5029636e+01   6.5041818e+01   7.2067564e+01   3.7301727e+02   2.8245498e+02   2.3789455e+02   1.8830298e+02   4.3375182e+02   1.4100764e+01   3.8948545e+02   9.0497527e+01   3.5611909e+02  -1.5227709e+01   3.8025455e+02   2.7979636e+01   2.3029727e+02   7.0832582e+01   3.6023909e+02   1.7281782e+01   4.6187273e+02  -9.1680000e+00   3.6791182e+02   1.0035433e+02   4.6450909e+01   2.0129575e+02   2.9899273e+02   2.4277855e+01   4.1961455e+02   4.2379927e+01   5.9647545e+02   8.5401455e+00   2.1473455e+02   8.4000327e+01   4.4575455e+02   2.1583273e+01   3.7101818e+01   9.9218545e+00   2.9499545e+02   3.9938545e+01   2.1225182e+02   6.4522582e+01   3.0107455e+02  -1.2575964e+01   3.8595091e+02   1.0391938e+02   5.7371000e+02   3.0909564e+01   2.2752818e+02   5.7514593e+02   5.2400364e+02   1.4238516e+02   1.3959455e+02   1.8999607e+02   2.9495091e+02   3.5567564e+01   4.6199273e+02   2.1175127e+01   5.1209545e+02   5.6866000e+01   9.7625636e+02  -2.8565055e+01   4.2052364e+02   4.0371745e+01   3.0569455e+02   8.2129891e+01   3.6560545e+02  -1.5674800e+01   1.9163091e+02   2.2828771e+02   4.8031273e+02   1.8604982e+01   4.5089091e+02   2.3252364e+01   5.9273364e+02  -1.1180509e+01   4.6669364e+02   6.3045091e+00   6.1246273e+02   2.0602545e+00   5.1300909e+02   9.9277455e+01   2.8663909e+02   3.0907964e+01   4.6227455e+02  -2.1446909e+00   4.1099364e+02  -4.2281309e+01   2.5281909e+02   5.0662655e+01   3.0302727e+01   2.0601236e+01   6.0499636e+02  -1.4542436e+01   7.3646545e+02   9.4036727e+00   2.4741909e+02  -5.3773902e+01   1.8034545e+01   7.8763273e+00   4.8788545e+02   3.1525527e+01   6.5819909e+02   2.9583698e+01   3.9983364e+02   3.9312400e+01   3.0018455e+02   3.3660069e+02   3.5819909e+02   2.7693698e+01   4.4240727e+02   8.7737818e+00   2.1177000e+02   1.3957491e+01   2.5095455e+01   2.8156418e+02   2.8709727e+02   1.6962676e+02
   1.3078091e+02   1.7650844e+02   1.1210727e+02   1.7195324e+02   5.2544455e+02   1.4373527e+01   3.9644273e+02   1.0461731e+02   3.3749273e+02   7.9073309e+01   4.9541636e+02   2.0523964e+01   3.6485455e+01   1.8456207e+02   4.7821182e+02   5.8939636e+00   6.4481818e+01   9.8332364e+01   3.1012727e+02   2.8548618e+02   2.3677455e+02   1.4939258e+02   5.0875182e+02   4.5407636e+00   4.1915545e+02   1.1512393e+02   3.4645909e+02   1.4655091e+01   2.8891455e+02   2.1846836e+01   2.9806727e+02   1.1585098e+02   3.3112909e+02  -9.4994182e+00   4.0987273e+02   5.4200000e-01   4.2302182e+02   9.5395527e+01   8.1000909e+01   2.2097175e+02   2.6832273e+02  -2.6854545e-01   3.4050455e+02   2.7928727e+01   5.4269545e+02  -1.9707455e+01   2.3618455e+02   9.9734327e+01   3.7175455e+02  -1.8826727e+01   9.8818182e+00  -1.3230545e+01   2.9655545e+02   1.1473745e+01   1.3403182e+02   5.4340182e+01   3.1807455e+02  -2.4045964e+01   4.6906091e+02   8.7720582e+01   5.4726000e+02   1.8055636e+00   2.0052818e+02   5.0607593e+02   5.1589364e+02   1.4358396e+02   1.6159455e+02   1.5645607e+02   2.9828091e+02  -4.8088364e+00   5.0410273e+02  -6.5336727e+00   4.8865545e+02   8.2411200e+01   8.9613636e+02  -3.8935455e+01   4.0397364e+02   2.4915745e+01   3.1958455e+02   6.6798691e+01   3.4593545e+02   1.1188000e+00   2.0118091e+02   2.2919371e+02   6.7175273e+02   1.0729782e+01   6.2455091e+02   2.4359564e+01   5.1118364e+02   2.3233491e+01   4.3992364e+02  -1.7893891e+01   7.2068273e+02  -5.4873455e+00   6.3578909e+02   6.7895055e+01   1.9418909e+02   5.3413964e+01   4.2505455e+02   4.5282909e+01   4.3077364e+02  -1.7533709e+01   2.8836909e+02   5.4148655e+01   1.2302727e+01   4.1236364e-02   7.2088636e+02  -1.2363636e+01   8.3835545e+02   1.6812473e+01   2.3875909e+02  -4.2421102e+01   3.3914545e+01  -6.8340727e+00   5.2499545e+02   3.5567273e+00   5.6130909e+02   3.3774898e+01   3.8271364e+02   7.6820000e+00   3.3805455e+02   2.9769109e+02   3.3752909e+02   3.7972975e+00   4.1984727e+02  -1.6301418e+01   2.1543000e+02   1.4554691e+01   4.1765455e+01   2.9746058e+02   2.5998727e+02   1.6757556e+02
   1.5122091e+02   2.0254324e+02   1.2433727e+02   1.9441484e+02   6.9911455e+02  -4.8600727e+00   3.9200273e+02   8.0752509e+01   5.3838273e+02   3.5442109e+01   4.2630636e+02   4.1832764e+01   5.7705455e+01   2.0453447e+02   4.9899182e+02   2.3681564e+01   5.2931818e+01   1.3925636e+02   3.0890727e+02   2.3369378e+02   2.1711455e+02   1.8685538e+02   4.5286182e+02   1.0461964e+01   4.0159545e+02   9.9198727e+01   3.0045909e+02   3.1335091e+01   2.4669455e+02   9.7744364e+00   1.9517727e+02   9.0642182e+01   3.3223909e+02  -3.0382182e+00   3.7675273e+02   2.1421600e+01   3.7546182e+02   7.7200327e+01   5.8560909e+01   2.2376695e+02   2.0965273e+02  -8.7949455e+00   3.2661455e+02   1.7159927e+01   5.7591545e+02  -2.5505455e-01   2.8851455e+02   8.4547927e+01   4.2086455e+02  -4.3155273e+00   1.1881818e+01  -5.6950545e+01   2.4110545e+02  -1.4090255e+01   1.4547182e+02   8.8534982e+01   2.8718455e+02  -1.5124764e+01   4.4850091e+02   1.1802538e+02   5.1871000e+02   1.2869564e+01   2.0352818e+02   5.6128593e+02   1.2200364e+02   3.1754516e+02   1.5548455e+02   1.5550487e+02   3.2850091e+02   2.3433564e+01   4.9665273e+02   9.2923273e+00   4.5587545e+02   1.1514360e+02   8.6513636e+02  -2.5895455e+01   3.5863364e+02   3.6982945e+01   2.6603455e+02  -2.1807309e+01   3.2205545e+02   9.2592000e+00   2.1474091e+02   1.8954891e+02   5.3420273e+02  -6.4862182e+00   4.6555091e+02   3.6969564e+01   5.7707364e+02  -2.4777091e+00   4.6492364e+02  -1.2673891e+01   7.1657273e+02   1.5621455e+01   5.2478909e+02   9.7335055e+01   2.5896909e+02   9.4341564e+01   4.2682455e+02   2.1801309e+01   4.5911364e+02  -7.3020909e+01   2.7103909e+02   2.0645055e+01   2.9862727e+01   1.4756436e+01   5.8088636e+02   2.2386364e+01   8.7013545e+02   4.4490073e+01   2.9786909e+02  -3.8919902e+01   6.2545455e+00   4.6708727e+01   4.7533545e+02   2.8969527e+01   5.4352909e+02   1.6977298e+01   4.6860364e+02  -1.2992000e+00   4.5468455e+02   1.1986069e+02   3.5919909e+02   2.1723698e+01   3.7295727e+02  -9.6702182e+00   3.4788000e+02  -1.0151309e+01   4.1435455e+01   2.9059698e+02   2.9698727e+02   2.0416556e+02
   2.0222091e+02   9.8123236e+01   1.5455727e+02   1.9333724e+02   6.0711455e+02  -1.6100727e+00   3.9878273e+02   1.4654011e+02   3.7994273e+02   4.5117309e+01   5.0752636e+02   2.6005164e+01   4.3815455e+01   1.7020567e+02   5.4610182e+02  -1.7867236e+01   2.6371818e+01   1.2849116e+02   2.5312727e+02   2.1848618e+02   2.1577455e+02   1.3362258e+02   4.3075182e+02   2.2110764e+01   4.3715545e+02   1.0001393e+02   3.8678909e+02   1.1538691e+01   2.5158455e+02   1.6613236e+01   2.0240727e+02   5.6173782e+01   2.9657909e+02  -1.0654182e+00   3.8542273e+02   1.8948000e+01   3.5669182e+02   6.3921927e+01   9.9450909e+01   1.7249575e+02   2.5987273e+02   6.5274545e+00   1.8561455e+02   3.8879927e+01   6.0058545e+02  -1.1008655e+01   2.4573455e+02   8.2630327e+01   4.1631455e+02  -5.7315273e+00   3.5211818e+01  -2.1816945e+01   3.0333545e+02  -5.9586545e+00   1.4370182e+02   5.4896582e+01   2.7751455e+02  -3.2571164e+01   4.6028091e+02   8.9532982e+01   5.7282000e+02   3.0870764e+01   1.9730818e+02   5.9400353e+02   1.1944364e+02   2.8563996e+02   1.5793455e+02   1.4774887e+02   3.3117091e+02   3.6999964e+01   5.2165273e+02   3.6622327e+01   4.3021545e+02   9.5416400e+01   8.6825636e+02  -1.2365055e+01   4.4863364e+02   3.4012945e+01   2.6280455e+02   5.5671091e+01   3.2293545e+02   1.7408800e+01   2.0963091e+02   2.5239771e+02   4.1942273e+02   1.7146182e+01   6.3478091e+02   3.2431164e+01   5.0918364e+02   1.8503491e+01   4.8236364e+02  -2.1289091e+01   6.4835273e+02   1.6529055e+01   6.2022909e+02   6.7469855e+01   2.4185909e+02   7.1380364e+01   4.7060455e+02   1.0968909e+01   4.3144364e+02  -6.8137309e+01   3.2059909e+02   4.5570255e+01   4.0412727e+01   2.1682436e+01   5.7744636e+02  -1.6684364e+00   8.8602545e+02   2.4108873e+01   2.9119909e+02  -3.5276302e+01   4.9145455e+00   4.1705927e+01   3.6688545e+02   2.2095527e+01   4.8941909e+02   5.9306098e+01   4.5971364e+02   2.8192000e+01   4.9530455e+02  -1.2638909e+01   3.4864909e+02   2.8237698e+01   4.5051727e+02  -5.9850182e+00   3.0855000e+02   1.1885091e+01   7.4545455e+01   2.3760818e+02   2.5220727e+02   1.5030796e+02
   1.7489091e+02   1.2641964e+02   1.4010727e+02   1.6371324e+02   6.5933455e+02   5.4232727e-01   4.3689273e+02   1.0705131e+02   2.9227273e+02   4.1690909e+01   4.6996636e+02   2.1009964e+01   5.0155455e+01   1.6513847e+02   4.9788182e+02   1.3880364e+01   5.5931818e+01   7.5576364e+01   2.1046727e+02   2.1367898e+02   2.5244455e+02   2.1368898e+02   4.5775182e+02   5.1076364e-01   4.5248545e+02   1.0056753e+02   4.1522909e+02  -2.7365091e+00   2.8258455e+02   1.7793236e+01   1.9584727e+02   7.6588582e+01   3.6512909e+02  -3.1329418e+01   4.2553273e+02  -1.2260800e+01   4.4113182e+02   5.4056727e+01   8.2780909e+01   2.5527935e+02   2.3765273e+02   1.6965055e+01   3.4394455e+02   1.4543527e+01   5.7758545e+02  -1.6058655e+01   2.7751455e+02   6.8307927e+01   4.3764455e+02  -2.8437927e+01   3.9771818e+01  -1.0181745e+01   2.9433545e+02  -1.0008655e+01   1.5170182e+02   6.5146582e+01   3.1440455e+02  -6.0823636e+00   3.8884091e+02   1.2913818e+02   4.8571000e+02  -4.6004364e+00   1.8196818e+02   6.9901073e+02   1.3077364e+02   3.1962356e+02   1.4837455e+02   1.3673367e+02   2.7584091e+02   2.3206364e+01   5.2710273e+02   2.2406327e+01   3.5343545e+02   9.3558800e+01   7.5713636e+02   7.5245455e+00   4.2497364e+02  -2.0204255e+01   2.1858455e+02   4.5428691e+01   3.4138545e+02  -2.9627200e+01   1.7340091e+02   2.4441611e+02   5.0853273e+02  -4.8726182e+00   6.8378091e+02   2.9401164e+01   5.8251364e+02  -1.8582909e+01   4.7869364e+02   2.7224509e+01   6.1013273e+02  -5.1933455e+00   5.1900909e+02   9.7797455e+01   2.4363909e+02   7.3127964e+01   5.3116455e+02   2.3564109e+01   3.7733364e+02  -5.1918509e+01   2.7747909e+02   1.0579855e+01   1.9412727e+01  -1.9675636e+00   7.0011636e+02   1.8796364e-01   8.0057545e+02  -8.8351273e+00   2.9286909e+02  -2.9749902e+01   1.1914545e+01   1.8035927e+01   5.7566545e+02  -1.2056873e+01   4.8475909e+02   4.4238898e+01   3.9938364e+02   5.8908400e+01   5.3218455e+02   3.7540691e+01   4.4064909e+02  -1.1012302e+01   3.9506727e+02  -9.0990182e+00   2.4477000e+02   2.2987491e+01   5.8985455e+01   2.3374298e+02   2.5832727e+02   1.5181836e+02
   1.9522091e+02   4.8023236e+01   1.6233727e+02   1.5259484e+02   7.0733455e+02   1.5702327e+01   3.2844273e+02   1.2538731e+02   3.7127273e+02   3.0030909e+01   4.3674636e+02   2.6777564e+01   4.7485455e+01   1.4524207e+02   4.8066182e+02   7.8079636e+00   7.5821818e+01   8.5875164e+01   1.9946727e+02   2.3522898e+02   2.3366455e+02   1.7608138e+02   4.4663182e+02   2.8290364e+01   4.3037545e+02   1.2167633e+02   3.5367909e+02   2.4187491e+01   2.9014455e+02  -8.0315636e+00   2.4473727e+02   9.4337382e+01   3.6035909e+02   6.0521818e+00   4.3864273e+02  -1.3979600e+01   3.8380182e+02   5.6423127e+01   7.1780909e+01   2.3681935e+02   2.8854273e+02   2.5003855e+01   3.0417455e+02   5.8351273e+00   6.1169545e+02   9.5525455e+00   3.5407455e+02   9.4413127e+01   3.9842455e+02   2.1149673e+01   4.0541818e+01   2.5976655e+01   2.6088545e+02  -6.8926545e+00   1.5081182e+02   7.5327782e+01   3.4040455e+02   4.2776364e+00   4.1861091e+02   7.9306582e+01   5.4326000e+02   3.9015564e+01   2.6441818e+02   7.6296473e+02   1.4700364e+02   3.9843516e+02   2.0693455e+02   2.0604887e+02   3.1050091e+02   2.9323564e+01   6.5821273e+02   2.3917527e+01   4.2209545e+02   9.8626000e+01   8.4613636e+02  -2.6545455e-01   4.6663364e+02   1.7572945e+01   2.7114455e+02   6.1223891e+01   2.8427545e+02  -1.0278400e+01   2.2696091e+02   2.0613131e+02   4.8275273e+02  -7.4802182e+00   6.2089091e+02   2.9432364e+01   4.7329364e+02  -1.8285309e+01   5.1025364e+02  -6.9602909e+00   7.8568273e+02   8.9826545e+00   5.7045909e+02   1.4901455e+01   3.7252909e+02   2.8036764e+01   5.3060455e+02  -8.9410909e+00   3.5499364e+02  -5.2581309e+01   2.9592909e+02   2.8103855e+01   4.7192727e+01  -1.9749964e+01   4.4966636e+02   3.5103964e+01   8.2335545e+02  -1.4375273e+00   3.0152909e+02  -3.8102702e+01   9.5845455e+00   2.4112327e+01   4.9088545e+02   9.6155273e+00   5.7652909e+02   3.7897298e+01   3.7371364e+02  -2.0380000e+00   4.4405455e+02   3.7841091e+01   2.3230909e+02   2.9764898e+01   4.4206727e+02  -9.6390182e+00   2.4699000e+02  -1.6300109e+01   8.2095455e+01   1.8611418e+02   2.3832727e+02   1.4385836e+02
   2.3755091e+02   7.5186836e+01   1.5922727e+02   1.8529364e+02   6.1111455e+02   9.8499273e+00   3.8322273e+02   9.5564909e+01   4.8838273e+02   7.3332109e+01   5.0930636e+02   6.9727636e+00   1.8848545e+02   1.0551207e+02   4.3210182e+02   6.9276364e-01   5.0371818e+01   1.1524116e+02   2.6635727e+02   2.0675778e+02   2.1922455e+02   2.1579658e+02   4.6319182e+02   2.7745564e+01   4.6515545e+02   7.1773927e+01   4.1945909e+02   2.6925091e+01   3.4036455e+02  -1.9489164e+01   2.6317727e+02   4.2422182e+01   3.2935909e+02  -7.9178182e+00   4.6353273e+02   1.7359200e+01   3.9613182e+02   7.8436727e+01   8.5890909e+01   2.1469055e+02   2.5976273e+02  -6.0237455e+00   3.4194455e+02  -7.9564727e+00   7.2380545e+02   7.8037455e+00   3.1407455e+02   7.7053127e+01   4.0420455e+02   1.3472727e+00   4.9431818e+01  -4.1954545e+01   2.9166545e+02  -8.3550545e+00   2.0647182e+02   6.1654982e+01   2.9429455e+02  -3.5143564e+01   3.8561091e+02   8.7836582e+01   5.6437000e+02   2.0216764e+01   4.2274818e+02   5.2385833e+02   1.2466364e+02   4.1966236e+02   1.8715455e+02   1.5363127e+02   3.3850091e+02   1.4973564e+01   5.2776273e+02   1.3573527e+01   1.8509545e+02   1.7369600e+02   8.4258636e+02  -1.0761455e+01   4.5963364e+02   1.1132945e+01   3.3080455e+02   5.0681091e+01   3.2593545e+02  -1.6391200e+01   1.8229091e+02   2.0203491e+02   4.5420273e+02   4.7378182e-01   6.1155091e+02   1.1795636e+00   5.0251364e+02  -2.3622909e+01   4.4592364e+02   6.6261091e+00   6.3446273e+02  -3.1397455e+00   5.0600909e+02  -2.0942545e+01   3.6507909e+02   7.6852764e+01   5.5005455e+02  -5.8370909e+00   4.0777364e+02  -6.4023709e+01   2.8170909e+02   2.0461455e+01   3.6082727e+01   5.5888364e+00   2.5655636e+02   1.2442764e+01   6.8190545e+02   7.4384727e+00   3.0619909e+02  -2.5696302e+01   6.2545455e+00   4.2708727e+01   4.9944545e+02   3.9270727e+01   5.2930909e+02   6.8674898e+01   3.5805364e+02   8.3248000e+00   5.0193455e+02   3.5330691e+01   2.9141909e+02  -3.0739025e+00   4.8718727e+02   3.7513818e+00   3.0855000e+02   4.0885091e+01   4.3985455e+01   1.9772298e+02   2.2532727e+02   1.0223836e+02
   1.6811091e+02   1.7174204e+02   1.3822727e+02   1.4719364e+02   6.9977455e+02   1.1867127e+01   4.2311273e+02   1.1381371e+02   4.2738273e+02   7.4992109e+01   4.7018636e+02   9.9236364e-01   2.7603545e+02   7.0738073e+01   4.3466182e+02  -1.1720364e+00   8.2931818e+01   1.1030636e+02   2.4812727e+02   2.1610618e+02   2.7789455e+02   1.5876298e+02   4.4919182e+02   3.1525564e+01   5.0581545e+02   1.1419113e+02   3.5156909e+02   1.5696291e+01   3.9914455e+02   3.4918436e+01   2.0329727e+02   7.0882582e+01   3.5435909e+02   2.3532182e+01   3.8953273e+02   1.2729200e+01   4.2146182e+02   8.1740327e+01   7.1670909e+01   1.9138815e+02   2.9687273e+02  -2.4325455e+00   4.3239455e+02   1.6027527e+01   6.8769545e+02   3.7582545e+01   2.6329455e+02   1.3156553e+02   3.7742455e+02  -2.7840327e+01   4.1541818e+01  -2.5103345e+01   3.0477545e+02   1.7376145e+01   1.6692182e+02   9.4598982e+01   3.0351455e+02  -2.3771164e+01   4.2061091e+02   5.8486582e+01   6.2371000e+02   3.2249564e+01   7.3385818e+02   1.6574953e+02   1.4666364e+02   3.6323236e+02   1.6215455e+02   1.6874127e+02   2.7450091e+02   4.8203564e+01   5.3721273e+02   2.5817527e+01   3.2609545e+02   7.9086000e+01   8.0891636e+02  -1.5847855e+01   4.9819364e+02   2.9268145e+01   3.6214455e+02   2.0173891e+01   3.3749545e+02   6.7940000e+00   1.8151091e+02   2.1720731e+02   4.0175273e+02  -1.0440218e+01   6.3189091e+02   4.4992364e+01   5.2273364e+02   2.1649491e+01   4.4803364e+02  -2.3202691e+01   7.8524273e+02   3.1278545e+00   5.2833909e+02  -5.1789455e+00   3.3507909e+02   9.3702764e+01   4.7460455e+02  -5.1310909e+00   3.1733364e+02  -2.8898509e+01   2.8892909e+02   3.9213855e+01   3.2302727e+01  -2.4108764e+01   4.2811636e+02   2.9717964e+01   7.6802545e+02   2.4548873e+01   2.8808909e+02  -4.0697502e+01   1.6945455e+00   5.0735273e+00   4.5511545e+02   7.9271273e+00   5.4408909e+02   1.9822498e+01   3.5116364e+02  -1.5014000e+01   3.9180455e+02   3.8141091e+01   2.7908909e+02   1.6472498e+01   4.8506727e+02  -1.4299018e+01   3.2955000e+02  -2.2684909e+01   3.8765455e+01   1.9225058e+02   1.8932727e+02   1.2222836e+02
   1.0122091e+02   1.3998324e+02   1.6710727e+02   1.9333324e+02   6.2311455e+02   2.5329927e+01   4.6266273e+02   1.0553971e+02   5.2505273e+02   4.0068509e+01   4.9874636e+02   1.1707564e+01   2.4515545e+02   5.3318473e+01   4.5921182e+02   2.4193964e+01   8.3701818e+01   1.0779476e+02   3.0590727e+02   2.4559378e+02   2.8122455e+02   1.6072658e+02   4.4986182e+02  -2.8580364e+00   4.7259545e+02   6.1848727e+01   3.2811909e+02  -6.9877091e+00   2.8636455e+02  -6.8391636e+00   3.0440727e+02   8.0453782e+01   3.6757909e+02  -2.3195418e+01   4.0787273e+02  -2.2068000e+01   4.1835182e+02   8.4099127e+01   9.2000909e+01   2.3576175e+02   2.4176273e+02  -6.3637455e+00   3.5006455e+02   3.9163927e+01   6.3080545e+02  -3.6462545e+00   2.5273455e+02   1.0074033e+02   3.3086455e+02  -2.7855273e+00   2.2771818e+01  -2.7601745e+01   2.8166545e+02   1.5774945e+01   1.3725182e+02   5.8742582e+01   3.0840455e+02  -3.0042364e+01   3.3784091e+02   5.9548182e+01   6.2915000e+02  -1.5745636e+01   7.7630818e+02   1.4135353e+02   1.5755364e+02   3.5981116e+02   1.1826455e+02   1.6525247e+02   3.3795091e+02   5.1677564e+01   5.4010273e+02  -6.0736727e+00   3.9532545e+02   7.1877600e+01   7.6391636e+02   2.0202145e+01   4.8097364e+02   6.3157455e+00   3.8058455e+02   1.3138691e+01   3.0582545e+02  -2.4892400e+01   1.8829091e+02   2.5944491e+02   3.5842273e+02  -5.3138182e+00   6.3655091e+02   2.0849564e+01   4.4051364e+02  -8.5529091e+00   4.8803364e+02   2.0707309e+01   7.6646273e+02  -6.3697455e+00   5.3122909e+02  -1.7401455e+00   4.7907909e+02   7.9622764e+01   5.6694455e+02   2.4817091e+00   2.8677364e+02  -3.8343709e+01   3.0592909e+02   2.4138545e+00   2.1412727e+01   1.4432436e+01   3.6277636e+02   1.8175164e+01   8.0690545e+02   6.2184727e+00   2.9341909e+02  -1.8793902e+01   1.1584545e+01   3.0172327e+01   3.7033545e+02   8.2595273e+00   5.0841909e+02   2.3566098e+01   2.5883364e+02   1.6482400e+01   4.4468455e+02   1.2040691e+01   3.2486909e+02   3.3600975e+00   5.1606727e+02   3.4409818e+00   2.0543000e+02   6.4646909e+00   9.8754545e+00   2.2356178e+02   2.4665727e+02   1.2297196e+02
   2.0167091e+02   1.3672724e+02   1.6933727e+02   1.7837484e+02   7.5977455e+02   6.3067127e+01   4.2222273e+02   1.0611491e+02   4.6083273e+02   1.1931611e+02   4.5463636e+02   2.0163636e+00   1.7092545e+02   8.7806873e+01   5.0077182e+02  -2.0836364e-02   9.0821818e+01   1.1411516e+02   2.6435727e+02   2.4703778e+02   2.7900455e+02   1.6023418e+02   4.1463182e+02  -1.2596364e+00   4.9992545e+02   8.8772327e+01   3.2956909e+02   5.6456291e+01   3.4625455e+02   2.0039636e+01   3.0629727e+02   9.0192582e+01   3.6912909e+02  -7.6494182e+00   3.8142273e+02   1.2158000e+01   4.0946182e+02   1.1403033e+02   7.3000909e+01   2.0850175e+02   2.4443273e+02   2.3982655e+01   3.9861455e+02   5.5839927e+01   6.6325545e+02  -1.1462255e+01   3.4762455e+02   9.4369127e+01   3.6320455e+02   1.0407273e+01   1.3431818e+01  -1.1514545e+01   3.3377545e+02   4.9614545e-01   1.4081182e+02   1.2523778e+02   2.6396455e+02  -4.0607164e+01   4.3095091e+02   3.9429382e+01   4.8615000e+02  -3.5256364e+00   7.3052818e+02   1.7123593e+02   1.0766364e+02   3.0847236e+02   1.0959455e+02   2.0394607e+02   3.6484091e+02   2.6976364e+01   4.9710273e+02  -6.3036727e+00   3.6421545e+02   7.1366400e+01   8.5425636e+02   1.4524945e+01   4.3430364e+02   1.9599345e+01   2.5347455e+02   2.6637491e+01   3.1182545e+02   1.5077600e+01   2.1963091e+02   1.5659771e+02   3.9753273e+02   1.6897382e+01   5.7833091e+02   1.9617164e+01   5.5551364e+02   1.6137091e+01   4.8414364e+02   8.3485091e+00   6.4413273e+02   3.1196655e+01   6.9945909e+02   2.2414545e+00   3.8107909e+02   9.1022764e+01   5.1827455e+02   2.2825309e+01   3.2999364e+02  -9.6913091e+00   2.9592909e+02   7.7738545e+00   3.8742727e+01   7.7060364e+00   3.8822636e+02   2.5139164e+01   8.4302545e+02   1.4768873e+01   3.3386909e+02  -4.2469902e+01   8.0454545e-01   1.3144727e+01   3.8555545e+02   2.8219273e+00   5.4441909e+02   2.7246098e+01   3.5038364e+02   1.2048400e+01   4.8918455e+02   3.4730691e+01   3.7430909e+02  -5.1451025e+00   5.2306727e+02  -1.0119018e+01   2.4810000e+02   3.6051091e+01   2.9095455e+01   1.5669418e+02   2.8954727e+02   8.1990764e+01
   2.1689091e+02   1.2072964e+02   1.8322727e+02   1.4704364e+02   6.2388455e+02   1.4326833e+02   3.9366273e+02   9.9399709e+01   5.5394273e+02   2.5977309e+01   4.9785636e+02  -4.5512364e+00   7.6705455e+01   1.9101447e+02   4.4566182e+02  -3.0520364e+00   3.5371818e+01   1.3922116e+02   3.2401727e+02   2.6326498e+02   2.5911455e+02   1.7538538e+02   4.8852182e+02   1.2159164e+01   4.4903545e+02   7.2953527e+01   3.1989909e+02  -2.0440109e+01   2.7158455e+02  -3.2167636e+00   3.1906727e+02   8.3840982e+01   3.7946909e+02  -3.7146618e+01   4.0575273e+02  -1.2384000e+00   4.1546182e+02   3.8770327e+01   1.0300091e+02   2.0899175e+02   2.5076273e+02   6.5862545e+00   3.4372455e+02  -1.2658873e+01   6.2347545e+02  -3.1729855e+01   2.5762455e+02   1.0356913e+02   4.2220455e+02  -2.9827273e+00   4.6431818e+01  -2.6494545e+01   2.4177545e+02   2.0856145e+01   1.3570182e+02   4.7646582e+01   2.4351455e+02  -2.4971164e+01   4.2828091e+02   3.6312982e+01   5.1426000e+02   1.9885564e+01   7.9707818e+02   1.0135193e+02   1.4011364e+02   2.4842636e+02   1.9459455e+02   1.4514607e+02   3.0573091e+02   1.1595164e+01   5.0176273e+02  -8.2364727e+00   3.6632545e+02   8.4307600e+01   7.7869636e+02   2.9097455e+00   4.7363364e+02   2.5452945e+01   3.2058455e+02   6.1158691e+01   3.1093545e+02  -1.5741200e+01   1.7685091e+02   2.4880011e+02   4.2242273e+02  -2.2983818e+01   5.8955091e+02   2.6829564e+01   4.0462364e+02  -1.5717091e+00   4.4314364e+02   2.3408509e+01   5.9980273e+02   1.7743055e+01   6.0356909e+02   2.4252655e+01   3.2796909e+02   5.3711564e+01   6.0971455e+02   1.5950109e+01   4.7099364e+02  -6.6531309e+01   3.0559909e+02   2.9660255e+01   1.2522727e+01   1.8036364e+00   4.4633636e+02   1.0260364e+01   7.6779545e+02  -2.3227273e+00   3.2275909e+02  -3.0141102e+01   2.0474545e+01   4.1311273e+00   5.7744545e+02   9.8007273e+00   4.9475909e+02   5.0768898e+01   3.6960364e+02   1.8400800e+01   4.9330455e+02   3.1771091e+01   3.0397909e+02  -6.3870245e-01   4.9418727e+02   1.2411382e+01   2.3777000e+02  -5.4525091e+00   5.3655455e+01   1.9705938e+02   2.5443727e+02   1.3923956e+02
   1.5655091e+02   1.2188684e+02   1.4977727e+02   1.7582964e+02   5.6822455e+02   1.1328113e+02   4.1778273e+02   1.4047011e+02   4.6583273e+02   7.2356109e+01   5.5763636e+02   2.0886364e+01   7.1925455e+01   1.2528687e+02   4.2688182e+02   1.4330364e+01   5.9261818e+01   1.2541996e+02   3.0290727e+02   2.4061378e+02   2.6011455e+02   1.8318538e+02   5.3275182e+02  -1.6159236e+01   4.9948545e+02   9.6027527e+01   3.5678909e+02   6.7186909e+00   1.8747455e+02   4.3962036e+01   3.4029727e+02   6.1032582e+01   3.9735909e+02   9.2021818e+00   3.8720273e+02  -7.7544000e+00   4.3380182e+02   1.0242313e+02   7.4000909e+01   2.6853175e+02   2.2265273e+02   9.3850545e+00   4.2561455e+02   2.3679927e+01   6.7702545e+02   1.3876145e+01   3.0107455e+02   1.2909313e+02   3.9864455e+02  -3.5379273e+00   1.4661818e+01  -1.4842945e+01   3.0399545e+02  -2.5011455e+01   1.5825182e+02   3.3402582e+01   2.2773455e+02  -2.9478764e+01   6.0873091e+02   1.8206982e+01   5.9960000e+02   2.5398364e+01   6.9318818e+02   1.6089313e+02   1.6189364e+02   3.5746396e+02   2.0415455e+02   1.8438127e+02   4.0250091e+02   1.8853564e+01   5.5932273e+02  -2.5281273e+01   4.5143545e+02   9.8498800e+01   7.8613636e+02  -1.9465455e+01   5.0086364e+02   9.0545455e+00   3.2514455e+02   8.0138909e+00   3.5093545e+02   1.3058800e+01   1.5518091e+02   2.2564371e+02   4.3175273e+02  -3.1840218e+01   5.7689091e+02   1.7236364e-01   4.9662364e+02   1.0068291e+01   4.0403364e+02  -2.0912691e+01   6.2768273e+02  -1.7487345e+01   5.8222909e+02   8.0698545e+00   4.0085909e+02   9.1990364e+01   5.6727455e+02   2.3530909e-01   3.1255364e+02  -8.4061091e+00   2.6625909e+02   1.8587455e+01   1.6522727e+01   1.6703636e+01   3.6199636e+02   1.8975636e+00   8.2390545e+02   1.8748473e+01   3.2497909e+02  -1.1088702e+01   2.0254545e+01   1.0387273e+00   3.7611545e+02   7.9712727e-01   4.8364909e+02   4.5877698e+01   2.9683364e+02   3.4424000e+00   4.7868455e+02   3.5820691e+01   3.0597909e+02   4.8712975e+00   5.5695727e+02  -8.0502182e+00   2.7299000e+02   1.7729891e+01   7.0325455e+01   1.9294578e+02   2.5887727e+02   1.6988436e+02
   1.9289091e+02   1.1431964e+02   1.5966727e+02   2.0203844e+02   4.1444455e+02   1.1936353e+02   3.6411273e+02   1.1253371e+02   2.3038273e+02   5.9532109e+01   5.1063636e+02   2.2646364e+01   7.6155455e+01   2.1527847e+02   4.7521182e+02  -2.4416036e+01   9.0041818e+01   1.2606756e+02   2.9468727e+02   2.8927138e+02   2.5266455e+02   2.0123138e+02   5.6797182e+02   3.4731636e+00   4.8359545e+02   9.2528727e+01   3.6711909e+02  -1.1217709e+01   2.2325455e+02  -3.2303636e+00   4.1795727e+02   7.0039782e+01   3.3612909e+02   1.8880582e+01   4.3042273e+02  -8.5420000e+00   3.7913182e+02   6.7126727e+01   6.5000909e+01   2.2403175e+02   2.5665273e+02   6.7850545e+00   4.2206455e+02   3.1073927e+01   6.1736545e+02  -2.5791055e+01   2.2984455e+02   8.4901527e+01   3.6275455e+02  -1.1226727e+01   2.9881818e+01  -1.7170545e+01   2.7855545e+02  -8.6362545e+00   1.9803182e+02   8.3330182e+01   2.6884455e+02  -3.0997564e+01   5.5217091e+02   6.5731782e+01   5.5737000e+02   3.6556764e+01   7.0030818e+02   1.2487353e+02   1.3855364e+02   3.2633116e+02   1.6670455e+02   2.0971727e+02   3.7206091e+02  -8.6012364e+00   5.4476273e+02   2.1553527e+01   4.6998545e+02   1.2346480e+02   8.2325636e+02  -2.3250545e+00   4.5419364e+02   1.6118145e+01   2.8647455e+02  -3.4425091e+00   3.3238545e+02  -8.0172000e+00   2.0207091e+02   2.5567251e+02   4.6698273e+02  -1.7548618e+01   7.5833091e+02  -7.8283636e-01   5.5640364e+02   1.5065891e+01   4.7892364e+02  -1.5638909e+00   7.0846273e+02   3.5940255e+01   5.3333909e+02   2.5651055e+01   4.5541909e+02   3.4965564e+01   5.7838455e+02   2.7016509e+01   3.2588364e+02  -5.8692509e+01   3.2281909e+02  -5.8273455e+00   1.3027273e+00   2.6921236e+01   3.1344636e+02  -3.7684364e+00   7.1002545e+02  -1.2031127e+01   2.7819909e+02  -2.4016302e+01   8.8045455e+00   9.7347273e+00   3.9377545e+02  -1.3615673e+01   4.8675909e+02   1.6968898e+01   3.0260364e+02   2.5320800e+01   4.5268455e+02   3.3020691e+01   3.4041909e+02   5.6609755e-01   5.3751727e+02   1.6394982e+01   2.7143000e+02   7.4690909e-02   3.4325455e+01   2.2205578e+02   2.7409727e+02   1.4655676e+02
   1.5655091e+02   1.9899684e+02   1.2044727e+02   1.7517604e+02   5.6044455e+02   1.3579353e+02   4.3333273e+02   8.2106109e+01   3.4016273e+02   5.5189709e+01   5.3241636e+02   2.9453964e+01   3.9375455e+01   1.6078087e+02   4.6899182e+02  -8.0843636e-01   1.0004182e+02   1.2848756e+02   3.2690727e+02   2.4980378e+02   2.1722455e+02   2.0695658e+02   4.8852182e+02   2.3719164e+01   4.9537545e+02   9.6356327e+01   2.9756909e+02   2.4236291e+01   2.5114455e+02   7.8684364e+00   3.9773727e+02   5.0877382e+01   3.5457909e+02  -1.2705418e+01   3.7409273e+02  -1.2035600e+01   3.5913182e+02   4.9836727e+01   6.1780909e+01   2.1595935e+02   2.8943273e+02   2.0382655e+01   4.0350455e+02   4.2668727e+01   6.3413545e+02  -5.1326545e+00   2.5884455e+02   1.0114153e+02   3.3998455e+02  -4.2851273e+00   3.5321818e+01  -3.6155745e+01   2.6710545e+02   8.6097455e+00   1.6392182e+02   7.5948982e+01   2.2084455e+02  -2.1267564e+01   5.2028091e+02   5.0392982e+01   6.1293000e+02   3.0661964e+01   6.8730818e+02   1.5636353e+02   1.2111364e+02   3.0494636e+02   1.7248455e+02   1.4758487e+02   3.3150091e+02   2.5973564e+01   5.7154273e+02   8.1811273e+00   3.9132545e+02   1.2841760e+02   5.1491636e+02   1.1902145e+01   4.8163364e+02   6.8129455e+00   3.0058455e+02   8.2538691e+01   3.8682545e+02  -2.9224000e+00   1.9996091e+02   2.3506131e+02   4.9887273e+02  -1.4659818e+01   7.3111091e+02   4.7284764e+01   5.0340364e+02   3.8855891e+01   4.4547364e+02  -2.4667891e+01   7.4013273e+02   1.9406655e+01   5.3645909e+02   2.1281455e+01   3.9907909e+02   2.2692764e+01   5.7149455e+02   2.5227709e+01   3.8511364e+02  -7.2540909e+01   2.8859909e+02   3.7690255e+01   1.8192727e+01   3.4240036e+01   3.8222636e+02   3.8949164e+01   6.8990545e+02   2.9238473e+01   3.3908909e+02  -2.3327502e+01   4.1445455e+00   6.6575273e+00   4.3788545e+02  -5.8044727e+00   4.6386909e+02   1.7350098e+01   2.7516364e+02   1.8956000e+01   4.1068455e+02   5.1630691e+01   3.3441909e+02  -2.6239025e+00   5.1584727e+02   2.0458582e+01   3.4421000e+02   6.9229091e-01   3.7655455e+01   2.0744938e+02   1.4065727e+02   1.3690196e+02
   1.8578091e+02   1.8465844e+02   1.1844727e+02   1.8322604e+02   2.7755455e+02   9.4644727e+01   3.8800273e+02   1.1896251e+02   4.3849273e+02   3.9883309e+01   5.7063636e+02   5.0176364e+01   5.4265455e+01   1.4769967e+02   3.8577182e+02   1.3509164e+01   1.0126182e+02   1.5094996e+02   3.3123727e+02   2.7668738e+02   2.3555455e+02   1.9960018e+02   4.9863182e+02   7.9103636e+00   4.3681545e+02   8.3601127e+01   3.2900909e+02   3.0510909e+00   3.8158455e+02  -1.3786764e+01   3.1440727e+02   2.1873782e+01   3.3412909e+02   1.6930582e+01   4.2087273e+02   8.4420000e+00   3.6157182e+02   1.0820153e+02   8.3220909e+01   2.4390415e+02   3.4421273e+02   3.1890255e+01   3.7217455e+02   3.3065127e+01   6.0025545e+02   2.4677455e+00   3.9573455e+02   1.1519033e+02   3.4920455e+02   1.1857273e+01   2.4881818e+01  -1.9430545e+01   2.6722545e+02   2.8201455e+00   1.9236182e+02   6.2333782e+01   2.6296455e+02  -1.3077164e+01   5.5995091e+02   2.3559382e+01   5.9382000e+02   5.8300764e+01   7.0396818e+02   1.2914073e+02   1.4300364e+02   3.3552516e+02   2.4059455e+02   2.1046607e+02   3.1861091e+02  -4.4352364e+00   5.5721273e+02   2.5777527e+01   3.9387545e+02   9.8443600e+01   7.2569636e+02   5.1497455e+00   4.7608364e+02   2.1586945e+01   3.4603455e+02   6.6682691e+01   3.8460545e+02   1.1025200e+01   1.8563091e+02   2.5120771e+02   4.5098273e+02  -9.2686182e+00   7.7044091e+02   5.4683636e+00   5.6496364e+02   1.2931091e+01   4.7880364e+02   2.2105709e+01   7.1502273e+02   1.9525455e+01   5.8233909e+02  -4.8289455e+00   2.5630909e+02   1.0111436e+02   5.9305455e+02   1.3172909e+01   3.7344364e+02  -3.0387309e+01   3.1247909e+02   1.6889855e+01   2.9302727e+01  -3.6487636e+00   1.3199636e+02   1.6077564e+01   6.9868545e+02   1.2536073e+01   3.5664909e+02  -3.4512302e+01   2.3364545e+01   1.7899927e+01   4.1233545e+02  -2.5320473e+01   5.3152909e+02   1.8827298e+01   3.4283364e+02   2.8762400e+01   3.7305455e+02   3.5141091e+01   3.1908909e+02   1.2152498e+01   3.9773727e+02   4.5347382e+01   2.9321000e+02   7.4422909e+00   3.0545455e+01   2.5157818e+02   2.9120727e+02   1.7462796e+02
   1.3944091e+02   1.8570564e+02   1.4910727e+02   1.6410324e+02   2.3155455e+02   1.1288473e+02   4.4955273e+02   1.0114851e+02   5.5038273e+02   7.9482109e+01   5.4807636e+02   2.6311164e+01   6.5595455e+01   1.7257327e+02   4.2410182e+02   3.0027636e+00   6.2261818e+01   1.2639996e+02   3.0268727e+02   2.7330138e+02   2.9077455e+02   2.2007258e+02   4.9875182e+02   5.1207636e+00   4.5881545e+02   6.3951127e+01   3.1567909e+02   4.3337491e+01   2.2747455e+02   1.3202036e+01   2.0017727e+02   1.9902182e+01   3.2457909e+02  -2.8425418e+01   3.7098273e+02  -1.6116800e+01   3.7124182e+02   6.2757927e+01   6.3890909e+01   1.8990055e+02   3.2710273e+02   4.2590545e+00   3.4306455e+02   3.4843927e+01   5.6458545e+02   1.0913455e+00   4.0084455e+02   7.7671527e+01   3.6809455e+02  -1.4093927e+01   3.0661818e+01  -7.4529455e+00   3.1733545e+02  -3.0786545e+00   1.8881182e+02   4.0507782e+01   2.5207455e+02  -4.4205964e+01   4.0706091e+02   2.2120582e+01   5.2071000e+02  -1.5850436e+01   7.8785818e+02   1.2253953e+02   1.0844364e+02   3.1562996e+02   2.2893455e+02   2.2328887e+02   3.0439091e+02   2.7472364e+01   5.2388273e+02   2.3663927e+01   3.8187545e+02   1.1673360e+02   3.6447636e+02   4.0597345e+01   4.8519364e+02   1.7088145e+01   3.7825455e+02   5.5995091e+01   3.2027545e+02   1.6841600e+01   2.1229091e+02   2.2996491e+02   4.3053273e+02  -1.4192618e+01   6.1266091e+02   2.7870764e+01   5.3729364e+02  -1.9075309e+01   5.3114364e+02   1.2148509e+01   7.0035273e+02   3.6479055e+01   6.5900909e+02   4.7745455e-01   2.8385909e+02   9.1130364e+01   5.4194455e+02   3.9481709e+01   4.1944364e+02  -1.4957309e+01   3.7114909e+02   5.0636255e+01   1.1742727e+01   1.4646036e+01   3.8088636e+02  -8.0536364e+00   6.4968545e+02   1.3236073e+01   3.6430909e+02  -6.1905102e+01   1.1445455e+00   1.8975273e+00   4.2522545e+02  -1.2416727e+00   5.9364909e+02   1.4176975e+00   3.0894364e+02  -4.6364000e+00   3.8293455e+02   2.7230691e+01   3.0064909e+02   1.1876975e+00   5.2251727e+02  -9.7450182e+00   3.2899000e+02   1.2498909e+00   4.5435455e+01   2.2016698e+02   2.9465727e+02   1.6302196e+02
   1.3522091e+02   1.7215324e+02   1.2288727e+02   1.6320084e+02   1.2666455e+02   1.9727593e+02   3.5122273e+02   1.0412491e+02   4.2294273e+02   1.7127309e+01   4.9763636e+02   1.9906364e+01   7.1705455e+01   2.1219447e+02   4.3377182e+02  -1.0550836e+01   8.1481818e+01   1.6075236e+02   3.1046727e+02   2.8111898e+02   2.3911455e+02   2.3064538e+02   6.0041182e+02   1.9767964e+01   4.6637545e+02   9.2566327e+01   2.8989909e+02   1.3069891e+01   1.7336455e+02   3.2420836e+01   3.0706727e+02  -6.5390182e+00   3.6457909e+02  -3.1285418e+01   4.1298273e+02  -1.0146800e+01   4.2957182e+02   7.9981527e+01   7.0450909e+01   2.1326575e+02   2.7843273e+02  -6.2973455e+00   3.6450455e+02   6.1348727e+01   5.8380545e+02   2.2237455e+00   2.2673455e+02   7.8490327e+01   3.9653455e+02  -3.3691273e+00   1.7321818e+01  -6.4957455e+00   2.6577545e+02   3.3166145e+01   1.7225182e+02   9.3392582e+01   2.6640455e+02  -2.8682364e+01   3.7561091e+02   5.4196582e+01   6.1126000e+02   8.7955636e+00   7.1952818e+02   1.2233593e+02   7.8443636e+01   3.2146996e+02   1.5159455e+02   1.7858607e+02   3.5273091e+02  -1.0504836e+01   4.5832273e+02  -5.0912727e+00   2.0343545e+02   2.2033880e+02   6.1225636e+02   1.9994945e+01   4.7052364e+02   6.4817455e+00   3.0569455e+02   1.1623989e+02   3.7593545e+02  -1.8941200e+01   1.5874091e+02   2.3780891e+02   4.6653273e+02  -2.6742618e+01   6.7800091e+02   5.3193564e+01   5.7696364e+02   3.8610909e+00   5.0903364e+02   2.5137309e+01   7.5780273e+02   3.1993055e+01   6.2645909e+02   1.4531455e+01   2.2063909e+02   9.9407964e+01   5.6349455e+02   3.1207709e+01   6.7344364e+02  -8.1837309e+01   3.4036909e+02   4.4878655e+01   1.2082727e+01   3.5088364e+00   3.4822636e+02   1.7219164e+01   7.8146545e+02  -2.0863273e+00   3.4119909e+02  -5.6616302e+01   1.4804545e+01   9.1347273e+00   5.5522545e+02   2.6688327e+01   5.6897909e+02   3.3721298e+01   2.9127364e+02  -6.4428000e+00   4.3418455e+02   2.0500691e+01   3.0119909e+02  -1.0416302e+01   5.0029727e+02  -2.9077418e+01   2.1499000e+02   1.5589891e+01   7.0325455e+01   2.2928578e+02   2.5332727e+02   1.5821836e+02
   1.3933091e+02   2.1504444e+02   1.0266727e+02   2.3848844e+02   2.1055455e+02   1.2422473e+02   4.0966273e+02   2.0229709e+01   2.6083273e+02   3.3986109e+01   5.4818636e+02   9.4223636e+00   5.7035455e+01   1.5925807e+02   4.2799182e+02   1.4715636e+00   8.0481818e+01   1.3216236e+02   4.3346727e+02   4.2838982e+01   3.5433455e+02   1.2998778e+02   6.5186182e+02  -1.2128036e+01   4.5248545e+02   9.5017527e+01   4.3133909e+02  -7.6853091e+00   2.5803455e+02   3.4272364e+00   3.6117727e+02   2.5218182e-01   3.8035909e+02   1.7562182e+01   3.9164273e+02   7.1104000e+00   4.5791182e+02   5.1154327e+01   8.9000909e+01   1.9689175e+02   2.9299273e+02  -1.6462145e+01   3.5717455e+02   4.6935127e+01   6.0258545e+02  -2.4718655e+01   2.2907455e+02   8.6183127e+01   4.1375455e+02  -2.3856727e+01   3.9541818e+01  -3.1493345e+01   2.5333545e+02   7.6013455e+00   9.1141818e+01   9.3101382e+01   2.2884455e+02  -1.3567564e+01   3.6039091e+02   2.6744182e+01   4.7737000e+02   9.5067636e+00   6.8174818e+02   1.3991833e+02   1.0811364e+02   3.3231636e+02   1.3937455e+02   1.6512367e+02   2.5739091e+02   1.1122364e+01   4.6765273e+02   1.5052327e+01   3.7865545e+02   1.5432120e+02   9.4836636e+02   2.0226145e+01   5.2952364e+02  -2.9908255e+01   2.7658455e+02   1.1678869e+02   4.6038545e+02  -2.1697200e+01   1.7874091e+02   2.0298891e+02   4.6264273e+02  -4.4314182e+00   7.2922091e+02   1.0875964e+01   4.2284364e+02  -3.3593091e+00   4.0514364e+02  -1.6891491e+01   7.3591273e+02   2.6964255e+01   6.1411909e+02   9.4086545e+00   1.7152909e+02   9.8336764e+01   6.0394455e+02   1.8971709e+01   4.3211364e+02  -1.5080909e+01   3.3792909e+02   2.2183855e+01   1.9972727e+01  -1.2452364e+01   3.4788636e+02   6.8063636e+00   9.7235545e+02   5.9824727e+00   2.9608909e+02  -3.6447502e+01   1.9144545e+01   3.1275273e+00   3.5866545e+02  -5.1368727e+00   5.0941909e+02   6.5706098e+01   4.1860364e+02   2.2260800e+01   4.2905455e+02   1.6041091e+01   3.3797909e+02  -4.2387025e+00   5.7429727e+02   1.0452582e+01   1.7399000e+02   1.5539891e+01   6.0765455e+01   2.9027058e+02   2.8998727e+02   1.4228556e+02
   1.8733091e+02   1.8309444e+02   1.4044727e+02   1.8790604e+02   2.7322455e+02   1.3121113e+02   4.7322273e+02   4.9149091e+00   4.6827273e+02   5.2940909e+01   5.6118636e+02   7.9323636e+00   4.4705455e+01   1.4946447e+02   3.9777182e+02  -1.4220836e+01   9.5591818e+01   1.1495356e+02   3.7635727e+02  -1.5372218e+01   2.0633455e+02   2.1382778e+02   5.3141182e+02   5.8727964e+01   3.9003545e+02   1.2623353e+02   3.2045909e+02   7.0750909e+00   1.8725455e+02   4.2869636e+01   2.6584727e+02  -2.2414182e+00   3.5046909e+02   9.5338182e-01   4.6298273e+02  -1.2706800e+01   4.2280182e+02   6.6413127e+01   5.7560909e+01   2.5562695e+02   3.1943273e+02   2.1092655e+01   2.7083455e+02   2.8423273e+00   5.0291545e+02   1.6694945e+01   1.9829455e+02   8.9765527e+01   3.9231455e+02  -2.4361527e+01   2.6211818e+01  -2.1986945e+01   2.9233545e+02  -7.5186545e+00   1.0770182e+02   8.5106582e+01   3.0107455e+02  -2.3125964e+01   3.8761091e+02   7.5236582e+01   5.8837000e+02   2.5406764e+01   6.7152818e+02   1.4295593e+02   1.2422364e+02   3.7625756e+02   2.8204455e+02   2.1038007e+02   3.7028091e+02   1.8201164e+01   5.5076273e+02   2.2733527e+01   2.8721545e+02   8.2196400e+01   8.6991636e+02   2.2722145e+01   4.8119364e+02   1.2408145e+01   3.4703455e+02   7.0262691e+01   3.8338545e+02  -2.8097200e+01   2.2040091e+02   2.4520611e+02   5.2064273e+02   2.8378582e+01   5.6300091e+02   2.4613564e+01   4.7807364e+02   8.7722909e+00   5.0158364e+02  -1.7166909e+00   6.7646273e+02   5.5500255e+01   5.2989909e+02   2.9262545e+00   2.0952909e+02   1.0007676e+02   5.6716455e+02   4.1244109e+01   4.3355364e+02  -3.9866109e+01   3.2359909e+02   3.4780255e+01   1.1082727e+01   2.5883636e-01   2.8822636e+02  -1.6408364e+00   8.0046545e+02   3.2173673e+01   3.2764909e+02  -4.0642302e+01   2.5804545e+01   2.6374727e+01   3.9322545e+02  -5.9016727e+00   5.7575909e+02   2.2888975e+00   2.8538364e+02   9.2484000e+00   4.8393455e+02   1.6900691e+01   3.2430909e+02  -1.1265102e+01   9.7940727e+02  -1.1186218e+01   1.4221000e+02   2.9412291e+01   3.0215455e+01   2.7182458e+02   2.8032727e+02   1.4116836e+02
   2.5689091e+02   6.8529636e+01   1.1377727e+02   2.0347964e+02   2.5000455e+02   9.1408727e+01   3.9366273e+02  -1.3802909e+00   4.2783273e+02   3.7736109e+01   5.8863636e+02   1.6736364e+01   4.2035455e+01   1.3289807e+02   4.0532182e+02  -2.2748364e+00   7.3821818e+01   1.5225516e+02   4.8546727e+02  -7.4310182e+00   2.8500455e+02   1.7164418e+02   4.9808182e+02   1.3064364e+01   3.0270545e+02   1.0110993e+02   2.8645909e+02  -6.3249091e+00   3.1780455e+02   1.8535636e+01   3.5006727e+02   1.2690982e+01   3.7012909e+02   2.9490582e+01   5.0020273e+02  -1.1684400e+01   3.5646182e+02   8.8160327e+01   4.1780909e+01   1.9221935e+02   3.4387273e+02   3.4687455e+01   3.7250455e+02   2.5038727e+01   6.9969545e+02  -7.6074545e+00   2.3473455e+02   6.0960327e+01   4.0753455e+02  -9.2491273e+00   7.9918182e+00  -3.2529345e+01   3.0710545e+02   1.0299745e+01   1.4125182e+02   3.0762582e+01   2.3651455e+02  -4.0631164e+01   4.5050091e+02   5.2205382e+01   5.9526000e+02   2.6185564e+01   6.7707818e+02   1.9373193e+02   1.2189364e+02   3.5277396e+02   2.4704455e+02   1.8551007e+02   5.2961091e+02   1.3014764e+01   5.2232273e+02   1.3678727e+01   1.7798545e+02   1.1948480e+02   7.2780636e+02  -1.1909055e+01   4.4541364e+02   3.5600545e+01   3.4125455e+02   3.3845091e+01   4.6105545e+02  -7.3108000e+00   1.8696091e+02   1.7955131e+02   4.1653273e+02   1.2037382e+01   6.1655091e+02   7.6695636e+00   5.5118364e+02   2.2534909e+00   4.4414364e+02   1.9885091e+00   6.9924273e+02   1.3457855e+01   4.6233909e+02  -6.3389455e+00   2.5518909e+02   4.1093964e+01   5.6760455e+02  -5.3510909e+00   4.1933364e+02  -5.9948509e+01   3.2525909e+02   2.0537455e+01   2.1632727e+01   2.4148364e+00   2.0133636e+02   4.2036364e-01   6.8702545e+02   2.3918873e+01   3.2430909e+02  -1.8265102e+01   3.8474545e+01   3.3131127e+01   3.6944545e+02   7.0007273e+00   5.9830909e+02   1.9594898e+01   3.2705364e+02   7.8024800e+01   4.6393455e+02   3.1500691e+01   2.7564909e+02   2.2407698e+01   5.2051727e+02   4.7414982e+01   2.9410000e+02  -6.5189091e+00   4.2095455e+01   2.6554418e+02   3.2420727e+02   1.5332796e+02
   2.0100091e+02   9.4330836e+01   9.6227273e+01   1.7288364e+02   3.3800455e+02   1.0336873e+02   4.1678273e+02   1.0770109e+01   3.2238273e+02   5.9832109e+01   5.3874636e+02   2.2397564e+01   8.2375455e+01   1.2567087e+02   3.6499182e+02  -1.1718436e+01   7.8481818e+01   1.6655236e+02   4.0279727e+02  -1.3267418e+01   2.1777455e+02   2.1502258e+02   5.5175182e+02  -1.5119236e+01   4.1259545e+02   7.3648727e+01   3.1545909e+02   1.7915091e+01   2.9303455e+02  -1.9812764e+01   7.6407273e+01  -2.9526218e+01   3.6368909e+02   4.6757818e+00   4.2442273e+02  -1.4062000e+01   4.1146182e+02   7.0870327e+01   8.5000909e+01   2.2010175e+02   4.0954273e+02   1.2103855e+01   4.9828455e+02   4.7196327e+01   6.3236545e+02  -1.8881055e+01   2.8018455e+02   9.9544327e+01   3.5464455e+02   8.0920727e+00   4.4321818e+01  -1.7655745e+01   3.1033545e+02  -2.2398655e+01   1.0125182e+02   3.6072582e+01   2.6184455e+02  -3.6097564e+01   5.0206091e+02   4.5740582e+01   6.4426000e+02   2.3485564e+01   6.7607818e+02   1.2214193e+02   1.4200364e+02   3.7649516e+02   2.4515455e+02   2.0910127e+02   4.4061091e+02   3.8354764e+01   5.2554273e+02  -1.5788727e+00   3.0987545e+02   1.0382360e+02   8.9736636e+02  -1.2143855e+01   4.2552364e+02   2.9411745e+01   2.8814455e+02   7.2313891e+01   5.0360545e+02  -2.1044800e+01   1.7318091e+02   2.5898371e+02   4.6498273e+02  -1.2728618e+01   6.6255091e+02   1.6319564e+01   5.1407364e+02   2.1222291e+01   4.6025364e+02   1.7259709e+01   7.9024273e+02   2.0617855e+01   5.6989909e+02   1.0562545e+00   2.2374909e+02   6.8499164e+01   5.5505455e+02  -1.1117091e+01   4.0833364e+02  -4.3848509e+01   3.5047909e+02   4.2179855e+01   2.2192727e+01   2.7000364e+00   3.0288636e+02   1.4186364e+01   7.0768545e+02   3.6266073e+01   2.4586909e+02  -1.1989902e+01   3.1445455e+00  -1.5702473e+01   3.9544545e+02   1.4700727e+01   6.7708909e+02   3.2292498e+01   3.2671364e+02   5.8722000e+01   4.6368455e+02   1.3640691e+01   2.8252909e+02   1.5652730e+02   5.2573727e+02  -1.7112618e+01   1.2632000e+02   7.2334909e+00   2.5875455e+01   2.5884178e+02   3.5109727e+02   1.7261676e+02
   2.3111091e+02   8.8482036e+01   1.2755727e+02   1.3949724e+02   4.7444455e+02   1.7522353e+02   4.0500273e+02  -2.4177491e+01   2.6683273e+02   4.4166109e+01   5.2185636e+02   3.2638764e+01   5.8375455e+01   1.4048087e+02   4.4010182e+02   2.3927636e+00   6.6151818e+01   1.6842876e+02   5.0646727e+02   2.0108982e+01   1.9622455e+02   2.2752658e+02   4.4808182e+02   2.5394364e+01   4.5459545e+02   1.0495873e+02   3.2522909e+02  -1.4866509e+01   2.8814455e+02  -1.1201564e+01   2.5957273e+01  -1.2820218e+01   4.1435909e+02   3.0621818e+00   4.5309273e+02  -1.9805600e+01   3.7246182e+02   4.3330327e+01   8.7000909e+01   2.1105175e+02   3.0099273e+02   2.9117855e+01   5.0194455e+02  -1.4756473e+01   6.8013545e+02   2.9734545e-01   2.1762455e+02   9.5549127e+01   3.8875455e+02  -8.0767273e+00   1.5101818e+01  -1.2988145e+01   8.2335455e+01  -7.2786545e+00   1.1603182e+02   7.5330182e+01   2.5807455e+02  -3.1015964e+01   5.2739091e+02   5.5164182e+01   6.0704000e+02   4.9353164e+01   6.9674818e+02   1.2782833e+02   1.3177364e+02   3.5042356e+02   2.6104455e+02   2.1439007e+02   3.7384091e+02   3.7256364e+01   4.8943273e+02   1.5749927e+01   3.2509545e+02   7.2276000e+01   7.7902636e+02   8.5433455e+00   4.4452364e+02  -1.0328255e+01   2.6547455e+02   7.2567491e+01   3.9038545e+02   5.9028000e+00   1.9551091e+02   1.7586731e+02   5.0209273e+02   2.3302582e+01   6.3711091e+02   2.6574764e+01   5.2162364e+02   8.3982909e+00   4.5047364e+02  -4.7378909e+00   7.5968273e+02   3.4512655e+01   4.3045909e+02   1.3651455e+01   2.1918909e+02   1.0174396e+02   5.4438455e+02   1.9616509e+01   3.5011364e+02  -4.1080909e+01   3.4803909e+02   3.0715055e+01   1.7192727e+01   9.5400364e+00   3.3466636e+02   3.5973964e+01   6.3213545e+02   1.9090073e+01   3.4308909e+02  -4.0097502e+01   4.1144545e+01   2.8587527e+01   3.9499545e+02  -9.1532727e+00   7.0897909e+02   1.8081298e+01   3.9594364e+02  -1.1486400e+01   5.0993455e+02   4.4190691e+01   3.0352909e+02   1.0095730e+02   5.4262727e+02  -1.3573818e+01   4.9100000e+01  -2.1028909e+01   8.6554545e+00   2.8565938e+02   3.1543727e+02   2.0946956e+02
   1.4967091e+02   2.1621724e+02   1.1833727e+02   2.0223484e+02   5.3877455e+02   7.5077127e+01   3.9533273e+02   1.7061091e+00   4.7994273e+02   1.5677309e+01   5.0541636e+02   8.6139636e+00   5.8485455e+01   1.0736207e+02   4.4754182e+02  -1.4652436e+01   7.0371818e+01   1.5086116e+02   5.3868727e+02   2.3091382e+01   2.0289455e+02   1.6032298e+02   3.8019182e+02  -8.6144364e+00   4.4659545e+02   1.0470873e+02   3.3511909e+02  -1.3657709e+01   1.9714455e+02   2.5858436e+01   4.1737273e+01  -1.0826182e+00   3.0379909e+02  -2.2093018e+01   4.7253273e+02   2.0759200e+01   3.9146182e+02   7.5580327e+01   9.5000909e+01   2.3241175e+02   3.0299273e+02  -1.0482145e+01   3.9961455e+02   3.1199927e+01   6.8402545e+02  -1.4123855e+01   2.3040455e+02   9.9526727e+01   3.9109455e+02  -2.6933927e+01   1.0101818e+01   2.0751855e+01   3.4399545e+02   1.4128545e+01   1.0014182e+02   8.4051382e+01   2.0484455e+02   3.0124364e+00   4.0750091e+02   5.0305382e+01   5.0137000e+02   4.2916764e+01   5.9896818e+02   1.3598073e+02   9.9773636e+01   3.5765356e+02   2.7193455e+02   2.0618887e+02   4.2406091e+02  -3.8712364e+00   5.3465273e+02   8.3623273e+00   3.0398545e+02   1.0018480e+02   7.9369636e+02  -1.6520255e+01   3.8252364e+02   2.5851745e+01   2.9069455e+02   6.8769891e+01   3.6916545e+02   2.7490400e+01   1.5696091e+02   2.1961131e+02   4.0953273e+02  -1.6182618e+01   6.6744091e+02   9.7083636e+00   5.3351364e+02   4.6670909e+00   4.5569364e+02   3.4514509e+01   6.7946273e+02   5.1480255e+01   4.6222909e+02  -1.4401455e+00   2.5807909e+02   6.1632764e+01   5.5527455e+02  -2.2546909e+00   4.3277364e+02  -4.3353709e+01   3.0136909e+02   1.2186545e+00   3.6862727e+01   2.0636436e+01   2.7633636e+02  -1.6689636e+01   6.8902545e+02   1.7538873e+01   3.3630909e+02  -3.1665102e+01   4.5845455e+00   4.1823273e+00   3.3133545e+02   4.2695273e+00   7.6697909e+02   4.3321298e+01   4.0805364e+02   4.1324800e+01   5.0793455e+02   3.9480691e+01   3.1364909e+02   1.2492770e+02   4.5995727e+02  -1.1740218e+01   1.4110000e+02   1.1831091e+01   2.0095455e+01   2.6063418e+02   4.4309727e+02   1.7803676e+02
   1.3067091e+02   2.2906724e+02   9.5777273e+01   1.6147964e+02   4.5300455e+02   1.5371873e+02   3.8011273e+02   3.5937091e+00   2.2938273e+02   9.6382109e+01   4.9263636e+02   2.4526364e+01   2.6265455e+01   1.1704967e+02   4.2432182e+02  -1.8464836e+01   6.6151818e+01   1.2619876e+02   5.0690727e+02  -6.8162182e+00   1.8455455e+02   2.1346018e+02   5.3819182e+02  -2.5944364e+00   4.2559545e+02   1.6516873e+02   3.4633909e+02   1.6224691e+01   2.3136455e+02   2.1780836e+01   1.9957273e+01   1.9429782e+01   3.8346909e+02   6.5333818e+00   4.4342273e+02  -1.8582000e+01   3.5913182e+02   7.0396727e+01   9.0110909e+01   2.0624295e+02   3.4499273e+02   5.1578545e+00   4.5583455e+02   3.2372327e+01   6.2280545e+02   1.0103745e+01   2.4073455e+02   5.9140327e+01   3.4842455e+02   8.0967273e-01   1.6991818e+01   7.9706545e+00   2.6577545e+02  -1.6138545e+00   8.5251818e+01   6.6902582e+01   2.6062455e+02  -5.1669964e+01   4.4073091e+02   9.6469818e+00   5.4015000e+02   2.8264364e+01   6.1852818e+02   1.8852593e+02   1.2044364e+02   3.7288996e+02   2.5948455e+02   2.2973487e+02   3.5117091e+02   3.0699636e+00   5.3576273e+02   4.4043527e+01   3.5932545e+02   6.0867600e+01   5.8302636e+02  -1.8326655e+01   3.9875364e+02  -1.9446655e+01   3.1903455e+02  -1.1607309e+01   3.5227545e+02   2.6061600e+01   1.8363091e+02   1.9036771e+02   4.0098273e+02  -7.0486182e+00   5.7466091e+02   4.9240764e+01   5.7773364e+02   1.1019491e+01   4.5447364e+02  -2.5607891e+01   8.2068273e+02  -1.7367345e+01   4.1689909e+02   1.3076255e+01   2.4907909e+02   5.3692764e+01   3.8782455e+02   1.2141309e+01   3.8677364e+02  -2.4563709e+01   2.9892909e+02   1.0973855e+01   2.0972727e+01  -5.0923636e+00   2.7455636e+02  -1.8327236e+01   6.3990545e+02   1.6798473e+01   2.9286909e+02   1.5250098e+01   2.6144545e+01   2.0677527e+01   4.5344545e+02  -1.4499273e+01   7.4286909e+02   1.7140098e+01   4.2160364e+02   3.5910800e+01   4.2968455e+02   5.7240691e+01   2.9164909e+02   1.5601770e+02   4.9051727e+02   6.7049818e+00   1.2988000e+02  -2.1051309e+01   2.0875455e+01   3.0224178e+02   3.0932727e+02   1.4462836e+02
   1.3578091e+02   1.3232844e+02   9.6887273e+01   1.7861084e+02   4.4177455e+02   1.5861713e+02   4.0644273e+02   1.7147309e+01   3.1160273e+02   1.1536451e+02   4.9907636e+02   4.4461164e+01   4.3705455e+01   1.5498447e+02   4.0788182e+02   2.9300364e+01   7.5701818e+01   1.3821476e+02   5.0101727e+02   8.6549818e+00   2.3844455e+02   2.2414898e+02   5.1097182e+02   1.7583164e+01   4.0081545e+02   1.1559113e+02   3.6500909e+02   2.2391091e+01   3.0436455e+02   2.8083636e-01   3.7067273e+01   3.0510982e+01   3.2257909e+02   2.4294582e+01   4.0398273e+02   4.4243200e+01   3.7180182e+02   1.0282313e+02   6.4000909e+01   2.1911175e+02   3.7510273e+02   2.8419055e+01   3.8061455e+02   2.6059927e+01   6.6036545e+02  -1.1341055e+01   3.3584455e+02   1.2531153e+02   4.0964455e+02   1.5820727e+00   1.5991818e+01  -2.6389345e+01   2.8266545e+02   9.2494545e-01   1.1881182e+02   6.6777782e+01   2.4196455e+02   2.8228364e+00   4.0873091e+02   6.7316982e+01   5.4282000e+02   3.7490764e+01   6.0163818e+02   1.4076713e+02   1.2711364e+02   3.3368636e+02   1.7626455e+02   1.5072247e+02   3.1639091e+02   5.8523636e+00   5.1821273e+02   1.0447527e+01   3.2932545e+02   5.7487600e+01   6.4113636e+02  -1.3085455e+01   4.1308364e+02   1.3406945e+01   3.0680455e+02   2.8821091e+01   3.4393545e+02  -1.0721200e+01   1.4707091e+02   1.8763251e+02   4.4053273e+02   2.0073818e+00   6.6222091e+02   3.5565964e+01   5.5518364e+02   1.3053491e+01   5.1692364e+02  -8.3838909e+00   7.3291273e+02   5.4242545e+00   4.3767909e+02   3.9183855e+01   2.5396909e+02   6.6301564e+01   4.5027455e+02   8.5953091e+00   1.1538836e+03  -2.5602509e+01   3.0892909e+02   2.9283855e+01   2.2632727e+01  -2.6651636e+00   2.7744636e+02  -6.6684364e+00   7.2657545e+02   6.0414873e+01   3.4786909e+02  -1.9809902e+01   2.4034545e+01   8.6263273e+00   3.2166545e+02  -1.2868727e+00   7.4241909e+02   4.0846098e+01   3.4816364e+02   7.5560000e+00   5.7043455e+02   5.7600691e+01   3.1608909e+02   1.3751250e+02   5.8284727e+02   8.9885818e+00   1.0532000e+02  -1.2746509e+01   7.6554545e+00   2.8184938e+02   5.1043727e+02   1.8642956e+02
   1.4911091e+02   1.9182204e+02   1.2433727e+02   2.2075484e+02   4.7777455e+02   1.0462713e+02   4.6400273e+02   1.3542509e+01   3.2571273e+02   1.7379571e+02   4.8807636e+02   3.2341164e+01   4.2155455e+01   1.3766847e+02   3.3110182e+02  -2.3557236e+01   5.6821818e+01   1.1472516e+02   4.8546727e+02   7.6789818e+00   1.8833455e+02   1.9926778e+02   5.3252182e+02   5.6391636e+00   3.4759545e+02   1.0695873e+02   3.9656909e+02   3.9316291e+01   2.6958455e+02   2.6943236e+01   4.8297273e+01   1.2825818e+00   3.2201909e+02  -2.2770618e+01   4.6153273e+02  -1.7008000e+00   3.5013182e+02   8.1666727e+01   7.3000909e+01   1.8350175e+02   3.2665273e+02   4.4050545e+00   4.1061455e+02   4.3439927e+01   6.8058545e+02  -2.9298655e+01   3.1818455e+02   8.6944327e+01   3.1520455e+02   2.8357273e+01   3.5101818e+01  -5.6981455e+00   2.8166545e+02  -1.9665055e+01   1.1481182e+02   8.4277818e+00   2.4562455e+02  -4.6359964e+01   4.7950091e+02   3.8545382e+01   5.8993000e+02   1.7951964e+01   6.6930818e+02   1.8657353e+02   1.3077364e+02   3.0306356e+02   1.9770455e+02   1.6056727e+02   2.8617091e+02   1.7269964e+01   4.7721273e+02  -3.1524727e+00   2.9909545e+02   9.0466000e+01   7.2991636e+02   9.0321455e+00   4.3841364e+02   2.8830545e+01   2.4680455e+02   3.5731091e+01   3.1771545e+02  -7.1736000e+00   1.6451091e+02   1.7900731e+02   5.5631273e+02   2.7744982e+01   6.3800091e+02   1.5953564e+01   4.9396364e+02  -1.6498909e+01   4.6836364e+02  -3.1690909e+00   6.3702273e+02   2.0875455e+01   5.9067909e+02   2.6833855e+01   2.2152909e+02   9.9116764e+01   4.0394455e+02   1.4117091e+00   1.0978836e+03  -1.0012509e+01   2.7392909e+02  -5.4661455e+00   4.0862727e+01  -1.7573564e+01   2.4444636e+02   2.6415636e+00   7.2913545e+02   3.4660073e+01   3.3497909e+02  -3.1998702e+01   1.3694545e+01  -3.9964727e+00   3.8655545e+02   2.4301927e+01   7.1241909e+02   4.0356098e+01   3.1549364e+02   2.3619600e+01   5.2143455e+02   1.3650691e+01   3.0830909e+02   1.2468490e+02   5.2351727e+02   2.3844982e+01   1.4832000e+02  -4.5265091e+00   2.5435455e+01   2.8776698e+02   3.8109727e+02   1.9799676e+02
   2.0978091e+02   6.9298436e+01   1.2455727e+02   1.8350724e+02   4.9622455e+02   1.0426113e+02   4.3244273e+02   4.2627309e+01   5.5160273e+02   6.4944509e+01   4.4496636e+02   1.8899964e+01   5.0035455e+01   1.5070807e+02   3.8766182e+02   6.5879636e+00   5.5261818e+01   1.3262996e+02   5.5690727e+02  -2.4596218e+01   1.7755455e+02   2.0691018e+02   5.2341182e+02  -5.7420364e+00   2.8670545e+02   1.0371993e+02   3.9067909e+02  -1.9102509e+01   2.2903455e+02  -1.1252764e+01   4.0627273e+01   4.6661818e+00   3.6735909e+02   2.4712182e+01   4.3853273e+02  -6.6408000e+00   3.8657182e+02   9.0861527e+01   5.0220909e+01   2.6954415e+02   2.8599273e+02  -6.1221455e+00   4.5239455e+02   6.6427527e+01   6.0602545e+02   3.7761455e+00   2.3051455e+02   8.5067927e+01   3.7564455e+02  -3.0807927e+01   2.8211818e+01  -4.1696945e+01   2.9177545e+02  -1.2253855e+01   9.2361818e+01   5.2113782e+01   2.9562455e+02  -4.2469964e+01   3.3784091e+02   1.6328182e+01   6.0293000e+02   8.6819636e+00   5.7430818e+02   1.7384353e+02   1.3466364e+02   3.3197236e+02   2.2893455e+02   1.9850887e+02   2.8717091e+02   1.7739964e+01   4.7799273e+02   2.0785127e+01   3.3209545e+02   2.6156000e+01   7.7802636e+02  -1.4706655e+01   4.1963364e+02   3.6332945e+01   3.1280455e+02   3.7891091e+01   3.8227545e+02  -2.0118400e+01   1.8351091e+02   2.1504731e+02   5.1520273e+02  -7.2962182e+00   4.9489091e+02   3.5292364e+01   5.0129364e+02  -9.1953091e+00   4.2336364e+02   8.2109091e+00   6.8757273e+02   6.2831455e+01   6.9711909e+02  -4.5713455e+00   2.8674909e+02   4.4459164e+01   4.0216455e+02  -1.2258909e+00   3.3633364e+02  -5.2088509e+01   3.4114909e+02   5.5926255e+01   1.0412727e+01  -4.4675636e+00   2.6188636e+02  -1.9313636e+01   6.6390545e+02   3.0318473e+01   2.9375909e+02  -3.8591102e+01  -1.8554545e+00   1.8357527e+01   3.7544545e+02   9.3007273e+00   7.2486909e+02   4.3580098e+01   3.5138364e+02  -4.8116000e+00   5.1780455e+02   2.8191091e+01   3.1164909e+02   1.1786770e+02   4.9818727e+02   1.9761382e+01   1.6555000e+02  -1.8014909e+01   2.2875455e+01   2.7408178e+02   4.0520727e+02   1.8662796e+02
   2.3355091e+02   9.9286836e+01   1.4388727e+02   1.4996084e+02   4.2855455e+02   1.2256473e+02   3.4589273e+02  -9.1186909e+00   5.4594273e+02   5.2177309e+01   5.0530636e+02   4.2292764e+01   6.8925455e+01   1.4696687e+02   3.6854182e+02  -8.7724364e+00   7.9261818e+01   1.4092996e+02   2.6523727e+02  -1.1592618e+01   1.9333455e+02   1.4141778e+02   5.4275182e+02  -3.1792364e+00   4.5570545e+02   9.8759927e+01   3.2056909e+02   2.0726291e+01   2.2847455e+02   4.4620364e+00   5.0627273e+01   1.4261818e+00   3.8579909e+02   4.2369818e+00   4.7775273e+02  -2.4384000e+00   3.4169182e+02   5.7561927e+01   6.3220909e+01   1.8084415e+02   2.8610273e+02   2.0869055e+01   5.2772455e+02   9.1811273e+00   5.6369545e+02  -1.4057455e+01   2.5162455e+02   8.4719127e+01   4.4331455e+02  -2.5515273e+00   3.8321818e+01  -5.2395745e+01   3.0755545e+02  -8.1762545e+00   1.6547182e+02   6.8594982e+01   3.0907455e+02   1.4036364e-02   3.1984091e+02   6.0878182e+01   6.9848000e+02   1.1147964e+01   6.8252818e+02   1.5340593e+02   1.2089364e+02   3.8663396e+02   2.9826455e+02   1.9030247e+02   3.5073091e+02   3.8215164e+01   5.0221273e+02   9.6175273e+00   3.2554545e+02   7.2350000e+01   1.1039164e+03  -8.6678545e+00   4.7986364e+02   2.0734545e+01   3.5025455e+02   4.4005091e+01   3.7616545e+02  -1.6296000e+00   1.7596091e+02   2.0976131e+02   4.4909273e+02   1.9925818e+00   2.7378091e+02   1.9871164e+01   2.6707364e+02   2.1432291e+01   4.1192364e+02   5.4561091e+00   6.4391273e+02   1.7544255e+01   7.4100909e+02   6.1474545e+00   3.1574909e+02   5.1019164e+01   3.8938455e+02   2.3906509e+01   4.2255364e+02  -4.1876109e+01   2.8492909e+02   5.2038545e+00   2.4632727e+01  -1.2751636e+00   2.2244636e+02   4.5281564e+01   8.0568545e+02   8.2060727e+00   3.3419909e+02  -4.9386302e+01  -3.3054545e+00   1.4583527e+01   3.8688545e+02   2.8255273e+00   6.8519909e+02   4.4313698e+01   3.6460364e+02   1.6020800e+01   4.6368455e+02   2.1270691e+01   2.7319909e+02   1.0882370e+02   4.6651727e+02   2.2734982e+01   1.7699000e+02   2.6409891e+01   6.7654545e+00   3.4559058e+02   4.1909727e+02   1.8017676e+02
   2.6067091e+02   1.1822724e+02   1.1277727e+02   1.5567964e+02   4.9800455e+02   1.2122873e+02   3.5911273e+02   2.4937091e+00   5.1360273e+02   4.3984509e+01   4.7330636e+02   3.5182764e+01   4.4485455e+01   1.5659207e+02   3.9454182e+02   2.1147564e+01   5.8041818e+01   1.0840756e+02   3.3712727e+02  -2.2453818e+01   2.0555455e+02   1.6367018e+02   6.4219182e+02   2.8975564e+01   4.4148545e+02   8.6117527e+01   3.3122909e+02   1.8734909e+00   3.0603455e+02   2.1697236e+01   3.4847273e+01   1.9688582e+01   3.8357909e+02   3.3084582e+01   4.8175273e+02   4.7916000e+00   3.6480182e+02   4.8163127e+01   4.5220909e+01   2.1894415e+02   3.0587273e+02   7.9574545e+00   3.8383455e+02   5.8022327e+01   5.7069545e+02   1.3492545e+01   2.4540455e+02   1.1787673e+02   4.8142455e+02  -7.0503273e+00   4.5991818e+01  -5.4349345e+01   3.2688545e+02   2.5827345e+01   1.2847182e+02   8.2784982e+01   2.6351455e+02  -4.1011164e+01   4.1606091e+02   6.6730582e+01   6.6337000e+02   1.3736764e+01   6.5074818e+02   2.2694833e+02   1.2377364e+02   3.0951356e+02   1.9693455e+02   1.3573887e+02   2.9161091e+02   5.4274764e+01   4.4676273e+02   2.1503527e+01   3.5487545e+02   5.4673600e+01   8.3702636e+02  -1.2986655e+01   3.8763364e+02   6.5529455e+00   3.2047455e+02   3.8617491e+01   3.5538545e+02  -1.2297200e+01   1.4518091e+02   1.9255371e+02   5.2375273e+02   4.9097818e+00   1.7455091e+02   5.1395636e+00   5.0351364e+02   4.4070909e+00   3.5869364e+02   2.5054509e+01   7.1124273e+02   1.6717855e+01   5.9767909e+02  -5.9461455e+00   1.9930909e+02   1.4289436e+02   3.9894455e+02   3.3251709e+01   4.3122364e+02  -4.3789709e+01   3.2359909e+02   5.6110255e+01   1.6972727e+01  -4.5523636e+00   2.7333636e+02   1.3303636e+00   7.8524545e+02  -4.7187273e+00   3.1875909e+02  -4.3931102e+01   8.5845455e+00   2.4082327e+01   3.7399545e+02   5.3067273e+00   7.6941909e+02   4.3576098e+01   3.6283364e+02   2.3612400e+01   5.0405455e+02   2.2661091e+01   2.7852909e+02   1.1473730e+02   5.0629727e+02   9.6625818e+00   1.6910000e+02   6.9310909e+00   2.7654545e+00   3.1480058e+02   3.7076727e+02   1.7149316e+02
   1.3511091e+02   1.8694204e+02   9.5447273e+01   1.6894604e+02   4.8144455e+02   1.3144353e+02   4.0566273e+02   9.6597091e+00   4.5327273e+02   8.7700909e+01   5.1696636e+02   3.4579964e+01   5.3705455e+01   1.4296447e+02   3.6010182e+02   3.8452764e+01   5.5821818e+01   7.9135164e+01   4.2035727e+02  -9.6722182e+00   2.2022455e+02   1.8937658e+02   5.8319182e+02   2.1475564e+01   4.7959545e+02   7.7178727e+01   2.7245909e+02   3.3915091e+01   2.4336455e+02   5.2708364e+00   3.8957273e+01   4.7997818e+00   3.9579909e+02   4.2106982e+01   5.1953273e+02  -7.8908000e+00   3.3491182e+02   6.8554327e+01   8.0670909e+01   2.2299815e+02   2.9010273e+02   2.6329055e+01   4.6606455e+02   1.1773927e+01   5.5680545e+02   1.3823745e+01   2.5362455e+02   9.8889127e+01   4.3298455e+02   2.2748727e+00   3.7541818e+01  -3.4433455e+00   3.6388545e+02   7.7573455e+00   1.2125182e+02   2.9252582e+01   2.9440455e+02  -2.2262364e+01   4.0406091e+02   4.1030582e+01   5.5860000e+02  -2.1163636e-01   7.4418818e+02   1.3314313e+02   1.4044364e+02   3.5250996e+02   2.7937455e+02   2.3281367e+02   2.8650091e+02  -7.5364364e+00   5.0643273e+02  -1.9490073e+01   2.9487545e+02   9.3243600e+01   9.3413636e+02  -1.4865455e+01   3.6252364e+02   2.2011745e+01   3.0169455e+02   4.1669891e+01   3.0716545e+02   3.4000400e+01   2.0463091e+02   2.4068771e+02   4.2164273e+02  -1.8921418e+01   1.9744091e+02   3.8583636e+00   5.8951364e+02  -3.5472909e+01   4.0814364e+02  -1.6814909e+00   6.9902273e+02   1.5025455e+01   5.2745909e+02   6.0014545e+00   2.8418909e+02   3.9663964e+01   3.9805455e+02  -1.7337091e+01   3.1477364e+02  -5.6143709e+01   2.9692909e+02   1.8573855e+01   4.1972727e+01   9.3376364e+00   2.3311636e+02   2.1547964e+01   9.2479545e+02   8.9727273e-01   3.7941909e+02  -1.8893902e+01   2.0364545e+01   2.5809927e+01   3.4799545e+02   1.8266727e+01   6.6430909e+02   6.9204898e+01   4.5271364e+02  -4.2480000e+00   5.5418455e+02   4.5780691e+01   2.9075909e+02   1.0830890e+02   5.1484727e+02  -2.3901418e+01   2.4143000e+02   3.0144691e+01   6.1545455e+01   3.0909818e+02   3.1265727e+02   2.0725196e+02
   2.4211091e+02   6.9042036e+01   1.0733727e+02   1.2688484e+02   5.1114545e+01   9.9199927e+01   3.4311273e+02  -6.7862909e+00   5.5171273e+02   3.4375709e+01   4.7885636e+02   2.2628764e+01   4.9815455e+01   1.5249567e+02   3.6254182e+02   1.9037564e+01   6.8701818e+01   1.1199476e+02   2.6346727e+02  -6.2310182e+00   1.5889455e+02   1.9662298e+02   5.3575182e+02   1.4050764e+01   4.1092545e+02   8.5782327e+01   3.0722909e+02   1.4634909e+00   1.7303455e+02   9.3372364e+00   3.0957273e+01  -6.6702182e+00   3.8912909e+02  -1.1249418e+01   5.3031273e+02  -5.7532000e+00   3.9046182e+02   1.1155033e+02   3.3890909e+01   2.3830055e+02   2.7599273e+02   1.6347855e+01   3.1917455e+02   5.4415127e+01   5.5825545e+02  -4.5292255e+01   2.7284455e+02   1.1257153e+02   4.8220455e+02  -7.1127273e+00   5.1881818e+01  -5.3820545e+01   3.0755545e+02  -2.4176255e+01   1.3581182e+02   6.3967782e+01   2.7518455e+02  -2.8614764e+01   4.0339091e+02   6.6744182e+01   5.8004000e+02   8.5316364e-01   6.8263818e+02   1.5750713e+02   1.1322364e+02   3.2635756e+02   2.5126455e+02   2.1195247e+02   3.2150091e+02   4.1103564e+01   4.8165273e+02  -2.7397673e+01   3.3576545e+02   1.5862400e+01   8.9169636e+02   6.5297455e+00   4.2163364e+02   6.1729455e+00   2.5236455e+02   4.0726291e+01   3.8293545e+02  -1.9512000e+00   1.8940091e+02   2.4868611e+02   4.4175273e+02   4.4909782e+01   1.8122091e+02  -9.5403636e-01   4.7173364e+02  -1.3830509e+01   4.1025364e+02  -4.3002909e+00   7.1902273e+02   4.8985455e+01   6.8133909e+02   1.0921055e+01   1.9930909e+02   5.5454364e+01   3.4649455e+02   2.5337709e+01   4.5433364e+02  -5.5308509e+01   2.9714909e+02  -1.3443745e+01   1.4522727e+01  -1.5763636e+00   2.4655636e+02   2.4132764e+01   8.8613545e+02  -3.5699273e+00   3.0275909e+02  -1.7611025e+00   3.9144545e+01   9.1875273e+00   3.5711545e+02   6.5712727e-01   7.7164909e+02   2.5067698e+01   3.4438364e+02   6.7978400e+01   4.7980455e+02   6.5351091e+01   3.0852909e+02   1.0622730e+02   4.9262727e+02   1.9206182e+01   2.0666000e+02   3.2696291e+01   8.2655455e+01   2.8951938e+02   3.5976727e+02   1.5648316e+02
   2.7989091e+02   1.9469636e+01   1.2188727e+02   1.4372084e+02   2.7155455e+02   1.0423473e+02   3.7111273e+02  -1.3629091e-01   3.3805273e+02   8.7688509e+01   4.8452636e+02   1.7351636e+00   6.1815455e+01   1.3620567e+02   4.1610182e+02   5.0827636e+00   6.7041818e+01   1.1757756e+02   3.5990727e+02  -1.4606218e+01   2.4900455e+02   1.6107418e+02   4.6097182e+02   7.3631636e+00   3.8692545e+02   9.6262327e+01   2.7811909e+02   2.3122291e+01   2.8447455e+02   1.7312036e+01   2.1517273e+01  -4.3550182e+00   4.1090909e+02   5.3381818e+00   5.2031273e+02   1.3936800e+01   3.8802182e+02   8.5195527e+01   3.8733091e+02   7.5575345e+01   2.7721273e+02   9.3602545e+00   4.2394455e+02   1.7143527e+01   5.1991545e+02   3.0049455e+00   2.2507455e+02   9.2503127e+01   4.3920455e+02   1.8872727e+00   4.3211818e+01  -2.4456945e+01   3.3499545e+02   5.6285455e+00   1.7770182e+02   5.8736582e+01   2.7396455e+02  -1.7407164e+01   4.1528091e+02   4.8682982e+01   5.0904000e+02   1.0508316e+02   6.5896818e+02   1.1751073e+02   1.3166364e+02   3.4610236e+02   2.3415455e+02   2.6043127e+02   3.3528091e+02  -3.7688364e+00   4.9176273e+02   3.2563527e+01   3.0654545e+02   6.9650000e+01   9.7080636e+02  -2.3905455e-01   3.7975364e+02   3.6333455e+00   3.1914455e+02   2.4613891e+01   3.6882545e+02  -4.2152400e+01   2.3574091e+02   1.8675891e+02   6.0264273e+02   2.4818582e+01   1.8378091e+02   1.4511164e+01   5.6296364e+02   1.8710909e+00   4.3392364e+02  -1.2963891e+01   6.8891273e+02   2.0284255e+01   7.7389909e+02  -5.0437455e+00   2.6052909e+02   7.1326764e+01   3.7538455e+02  -2.7434909e+00   3.9811364e+02  -2.1810909e+01   2.8903909e+02   1.2655055e+01   9.7427273e+00  -4.3039636e+00   3.2177636e+02   4.8951636e+00   6.8913545e+02   2.7410073e+01   2.9464909e+02  -4.1442302e+01   3.4745455e+00   3.1491127e+01   3.4288545e+02   1.5345527e+01   6.4952909e+02   5.8372975e+00   4.2860364e+02   5.7835080e+02   4.9518455e+02   4.3370691e+01   3.1619909e+02   1.8405370e+02   4.9973727e+02   4.6373818e+00   1.9966000e+02   5.0362909e+00   5.8875455e+01   2.9497178e+02   3.6120727e+02   1.3214796e+02
   3.0755091e+02   3.1806836e+01   1.5177727e+02   1.4443964e+02   4.9366455e+02   1.1213593e+02   3.9033273e+02  -6.0038909e+00   5.3005273e+02   7.6668509e+01   4.1841636e+02   3.0243964e+01   7.0375455e+01   1.3485087e+02   4.0088182e+02   1.5303636e+00   9.3821818e+01   9.1215164e+01   6.4179727e+02   7.9525818e+00   2.4489455e+02   1.8518298e+02   6.3641182e+02   3.3217964e+01   3.0515545e+02   1.1113393e+02   2.9411909e+02  -1.4877091e+00   2.7280455e+02   1.5025636e+01   3.6407273e+01  -2.0546218e+01   3.2223909e+02   1.3431782e+01   4.2842273e+02  -1.0942000e+01   3.0746182e+02   7.1750327e+01   3.9033091e+02   1.0878535e+02   2.8821273e+02   5.2700255e+01   4.0850455e+02   6.0487273e+00   5.6636545e+02   4.3989455e+00   2.9584455e+02   5.7961527e+01   3.7875455e+02   2.2723273e+01   4.9211818e+01  -4.8606945e+01   2.7122545e+02  -3.6098545e+00   1.0747182e+02   4.4354982e+01   2.7540455e+02   7.3676364e+00   3.6684091e+02   3.6228182e+01   5.3704000e+02   1.5173316e+02   7.0507818e+02   7.2491927e+01   1.2722364e+02   3.3134756e+02   2.8448455e+02   2.1984487e+02   3.7817091e+02   2.2399636e+00   4.7021273e+02   1.5287527e+01   3.2143545e+02   6.5788800e+01   8.7602636e+02  -2.4106655e+01   4.5463364e+02   4.2294545e-01   2.7658455e+02   4.4018691e+01   3.5582545e+02  -1.9782400e+01   1.9774091e+02   2.2446891e+02   5.4075273e+02  -1.5010218e+01   4.6689091e+02   1.2642364e+01   5.3429364e+02   1.2944691e+01   4.4647364e+02  -1.3527891e+01   7.7402273e+02   1.3135455e+01   5.5233909e+02   7.4610545e+00   3.0052909e+02   5.1236764e+01   3.6582455e+02   3.3791309e+01   4.8866364e+02  -4.8714909e+01   3.1903909e+02   1.8925055e+01   4.7972727e+01   6.3076364e+00   2.9344636e+02  -2.9484364e+00   7.7735545e+02   7.1324727e+00   3.1552909e+02  -4.7442702e+01   1.4914545e+01  -1.3534073e+01   4.2588545e+02   1.6925527e+01   6.1841909e+02   4.5436098e+01   4.2471364e+02   6.1488200e+02   5.0093455e+02   3.4410691e+01   3.1308909e+02   8.5632498e+01   5.1829727e+02   1.6042582e+01   1.8255000e+02   2.7295091e+01   7.3325455e+01   2.5281578e+02   3.3954727e+02   1.9488076e+02
   2.5222091e+02   5.6573236e+01   1.2177727e+02   1.4561964e+02   5.2122455e+02   9.5931127e+01   3.9755273e+02  -4.1414909e+00   5.1227273e+02   6.8750909e+01   4.9107636e+02   4.2321164e+01   3.3035455e+01   1.6572807e+02   4.1221182e+02   1.6239636e+00   5.8821818e+01   1.3978516e+02   4.1946727e+02  -1.8711018e+01   2.4044455e+02   1.8553898e+02   5.2863182e+02   7.5103636e+00   3.5248545e+02   1.2412753e+02   2.6411909e+02  -1.9770909e-01   2.6169455e+02   6.8044364e+00   4.2847273e+01  -5.8414182e+00   4.0790909e+02  -9.4218182e+00   4.3142273e+02   3.3780000e+00   3.6513182e+02   7.2686727e+01   4.0433091e+02   1.1733535e+02   2.5254273e+02  -1.2666145e+01   3.2561455e+02  -4.1000727e+00   4.8936545e+02   2.6689455e+00   2.0684455e+02   1.3152153e+02   4.0020455e+02  -1.4427273e+00   4.2431818e+01   6.0545455e-01   2.8455545e+02  -2.4562545e+00   1.1903182e+02   6.8540182e+01   3.1373455e+02  -3.0028764e+01   4.4006091e+02   1.8700582e+01   5.0293000e+02   1.3568196e+02   7.7763818e+02   2.7797127e+01   1.3755364e+02   3.5963116e+02   2.4448455e+02   2.2793487e+02   3.6450091e+02  -1.6996436e+01   4.8799273e+02   1.2645127e+01   2.8943545e+02   3.8568800e+01   9.2480636e+02   2.5509455e+00   4.3819364e+02   3.0681455e+00   3.2191455e+02   7.9392291e+01   3.7505545e+02  -2.5540800e+01   2.0396091e+02   2.4297131e+02   5.7809273e+02  -3.0667418e+01   5.2066091e+02   6.4507636e+00   4.9584364e+02   1.4460691e+01   3.9003364e+02   1.0767309e+01   7.1946273e+02   7.1702545e+00   6.4633909e+02  -1.2838945e+01   3.7374909e+02   6.7939164e+01   3.3416455e+02  -2.0115891e+01   4.1944364e+02  -3.7287309e+01   3.4870909e+02   1.2991455e+01   6.0972727e+01   2.8176364e+00   3.0244636e+02   1.9331564e+01   7.4668545e+02   1.2256073e+01   3.0952909e+02  -6.3412702e+01  -1.4154545e+00  -7.8767273e-01   3.7744545e+02   5.1407273e+00   7.4397909e+02   5.3281298e+01   3.7805364e+02   2.2504800e+01   4.6718455e+02   2.7740691e+01   3.3875909e+02   1.1469890e+02   5.3795727e+02  -3.7502182e+00   1.4132000e+02   6.1534909e+00   5.7875455e+01   2.4361178e+02   3.2032727e+02   1.8263836e+02
   2.6855091e+02   4.6266836e+01   9.3337273e+01   1.5978484e+02   3.0377455e+02   6.3437127e+01   3.5733273e+02   2.5966109e+01   2.7994273e+02   5.5457309e+01   4.3785636e+02   3.4128764e+01   6.1375455e+01   1.2680087e+02   3.8354182e+02  -1.0082436e+01   4.4261818e+01   1.4061996e+02   5.6268727e+02  -1.8718618e+01   1.8744455e+02   1.7822898e+02   6.4952182e+02   1.7279164e+01   2.6092545e+02   8.1562327e+01   2.3811909e+02   5.4229091e-01   2.4147455e+02   3.1082036e+01   2.7737273e+01   9.5873818e+00   4.0312909e+02  -2.3589418e+01   4.2609273e+02   5.6944000e+00   4.0880182e+02   5.9973127e+01   3.5656091e+02   1.1403695e+02   2.6743273e+02   2.5362655e+01   3.0928455e+02   4.2766327e+01   5.6158545e+02  -3.2218655e+01   2.0484455e+02   9.0011527e+01   4.2353455e+02   2.7250873e+01   2.5771818e+01  -2.4951745e+01   2.7399545e+02   5.8545455e-02   1.3958182e+02   4.9896182e+01   2.8896455e+02  -2.6487164e+01   4.0817091e+02   2.6361782e+01   5.0126000e+02   1.9537556e+02   7.6885818e+02  -1.3904727e+00   1.3466364e+02   3.1431236e+02   2.8904455e+02   1.7293007e+02   3.0684091e+02   1.8166364e+01   4.4832273e+02   2.5488727e+01   2.8454545e+02   6.2520000e+01   8.4413636e+02   2.0045455e+00   3.7230364e+02  -1.4880655e+01   3.8025455e+02   5.1275091e+01   3.4593545e+02   8.1188000e+00   2.2574091e+02   2.4788891e+02   7.2198273e+02   9.4138182e-01   6.6655091e+02   4.6559564e+01   5.7429364e+02  -2.1595309e+01   3.8103364e+02  -1.1292691e+01   7.4735273e+02   5.3790545e+00   5.6445909e+02  -5.1785455e+00   2.9574909e+02   7.6619164e+01   3.5716455e+02   2.7264109e+01   2.3922364e+02   1.0035029e+02   2.9447909e+02   1.8999855e+01   1.6632727e+01   1.7694836e+01   2.5622636e+02   2.7249164e+01   8.3402545e+02   1.0708873e+01   2.9197909e+02  -3.9228702e+01   1.0345455e+00  -2.1873673e+01   4.0633545e+02   2.0599527e+01   7.2419909e+02   6.6413698e+01   3.3183364e+02   3.9092400e+01   4.8105455e+02   2.1631091e+01   3.2308909e+02   1.3083250e+02   5.1995727e+02   2.6569782e+01   1.2532000e+02  -3.3465091e+00   3.4476545e+02   1.2377058e+02   3.3454727e+02   1.0505076e+02
   2.1855091e+02   2.1376836e+01   8.6447273e+01   1.5166604e+02   5.8600455e+02   8.7408727e+01   4.0444273e+02  -4.5826909e+00   3.0049273e+02   4.8583309e+01   4.7196636e+02   9.2899636e+00   5.9375455e+01   1.4184087e+02   3.9099182e+02  -1.3798436e+01   5.6151818e+01   8.2228764e+01   3.2301727e+02  -4.8850182e+00   2.3555455e+02   2.1327018e+02   5.4575182e+02  -3.5292364e+00   4.7992545e+02   8.6042327e+01   2.9745909e+02   2.3465091e+01   3.8614455e+02  -1.4041564e+01   5.1847273e+01  -1.6671418e+01   3.7190909e+02  -2.7761818e+01   4.3998273e+02  -3.1968000e+00   3.6824182e+02   8.7107927e+01   3.6767091e+02   8.3488145e+01   2.4165273e+02  -2.0149455e+00   3.2739455e+02   1.7317527e+01   5.2847545e+02   4.3201455e+00   4.1373455e+02   8.8410327e+01   4.0464455e+02   1.6202073e+01  -4.3381818e+00  -1.6542945e+01   2.9733545e+02  -2.2358655e+01   2.0914182e+02   7.7771382e+01   2.9907455e+02  -1.8855964e+01   3.5628091e+02   3.7632982e+01   5.1371000e+02   1.3615956e+02   6.9174818e+02   2.0888327e+01   1.2889364e+02   3.2765396e+02   2.1515455e+02   1.6439127e+02   2.7328091e+02   3.0961164e+01   4.9765273e+02   1.6523273e+00   2.6298545e+02   3.9354800e+01   4.2136636e+02   1.2716145e+01   4.0841364e+02  -4.1094545e+00   3.2003455e+02   3.1312691e+01   3.2393545e+02  -1.0671200e+01   2.1874091e+02   2.4555891e+02   5.9375273e+02   9.6978182e-01   6.1366091e+02   3.0230764e+01   5.7629364e+02  -3.8653091e+00   4.1669364e+02   2.7445091e+00   6.6568273e+02   1.3802655e+01   5.2745909e+02  -8.3285455e+00   3.2841909e+02   5.7235564e+01   3.7727455e+02  -5.6746909e+00   1.6899364e+02   2.5829869e+02   2.8725909e+02   2.8577455e+01   3.3412727e+01  -1.0087564e+01   2.7255636e+02   3.7832764e+01   8.4646545e+02   1.5273673e+01   3.1252909e+02  -3.4762702e+01   2.7474545e+01  -1.4098873e+01   3.5244545e+02   1.1030727e+01   6.4019909e+02   4.1913698e+01   2.8183364e+02   3.8624000e+00   4.3543455e+02   3.1530691e+01   3.5230909e+02   1.3783490e+02   4.6129727e+02   2.7822582e+01   1.9477000e+02   9.7490909e-02   3.1365545e+02   1.2892938e+02   2.4998727e+02   1.7148556e+02
   2.4944091e+02   4.7015636e+01   1.1255727e+02   1.3713724e+02   3.5800455e+02   1.2409873e+02   4.9255273e+02   5.0385091e+00   3.2683273e+02   6.4256109e+01   4.8218636e+02   2.0812364e+01   4.9155455e+01   1.5554847e+02   3.8388182e+02  -3.6696364e+00   5.4261818e+01   1.3237996e+02   4.0768727e+02  -4.5486182e+00   2.5900455e+02   1.4005418e+02   4.4875182e+02   2.7120764e+01   4.6648545e+02   9.0227527e+01   2.7356909e+02   2.2662909e+00   4.2925455e+02   1.3729636e+01   6.6517273e+01  -2.0175018e+01   3.4690909e+02  -2.1981818e+01   4.5253273e+02  -1.4208000e+00   3.3835182e+02   6.4059127e+01   4.1178091e+02   7.2849345e+01   2.5776273e+02   3.5136255e+01   3.2917455e+02   3.3175127e+01   5.7336545e+02  -7.0510545e+00   3.3551455e+02   8.9447927e+01   4.2898455e+02   9.9248727e+00   1.6541818e+01  -3.1103345e+01   2.7399545e+02  -2.1161455e+01   1.3614182e+02   4.6171382e+01   2.8807455e+02  -3.2305964e+01   3.2573091e+02   1.9846982e+01   4.5004000e+02   1.3469316e+02   3.9085818e+02   3.2739527e+01   1.1933364e+02   2.8264876e+02   2.1148455e+02   2.0146487e+02   3.0039091e+02   8.4623636e+00   4.4243273e+02   1.0849927e+01   3.8965545e+02   7.2661200e+01   9.5836636e+02  -9.2438545e+00   4.0263364e+02  -4.1970545e+00   2.4103455e+02   1.2972691e+01   3.2571545e+02   1.0764000e+00   1.9285091e+02   2.2808011e+02   4.9820273e+02   6.5037818e+00   5.2155091e+02   4.5995636e+00   4.7707364e+02   1.7632291e+01   4.0436364e+02   8.2909091e+00   6.9668273e+02   1.3212655e+01   5.3967909e+02   2.9803855e+01   3.3696909e+02   5.3211564e+01   3.8282455e+02   9.5413091e+00   1.4488364e+02   1.3000749e+02   3.1892909e+02   1.5813855e+01   5.1927273e+00   7.9500364e+00   2.4188636e+02   4.0846364e+01   8.5413545e+02   2.6440073e+01   3.3197909e+02  -1.5428702e+01   3.2144545e+01   2.7197527e+01   2.9999545e+02   7.6667273e+00   7.0952909e+02   5.7037298e+01   2.4060364e+02  -4.8392000e+00   5.2680455e+02   6.7210909e+00   2.8964909e+02   1.4195770e+02   4.1229727e+02   2.0852582e+01   1.4555000e+02  -4.9649091e+00   3.6221545e+02   8.4044582e+01   3.6465727e+02   1.9453196e+02
   1.8989091e+02   2.5329636e+01   1.4266727e+02   1.6639844e+02   4.1033455e+02   1.2902233e+02   3.9844273e+02   1.1127309e+01   2.6838273e+02   4.2932109e+01   5.4863636e+02   1.6046364e+01   4.9925455e+01   1.4959687e+02   4.4688182e+02  -1.2819636e+01   9.0481818e+01   1.1392236e+02   5.6657727e+02  -1.7809818e+01   2.0777455e+02   1.6304258e+02   5.9430182e+02   7.1467636e+00   4.0270545e+02   9.7109927e+01   3.5578909e+02   7.0186909e+00   3.0069455e+02   1.2014436e+01   6.1772727e+00  -6.7978182e+00   3.5879909e+02   4.3969818e+00   4.6220273e+02   1.3245600e+01   3.3524182e+02   6.8747927e+01   3.8156091e+02   8.2036945e+01   2.5265273e+02  -1.8234945e+01   2.8006455e+02  -4.4560727e+00   5.9725545e+02  -1.2962255e+01   2.2473455e+02   7.4090327e+01   4.0086455e+02  -5.6055273e+00   1.7991818e+01  -2.4439345e+01   3.1188545e+02  -1.9265455e-01   1.6347182e+02   5.6204982e+01   2.4873455e+02  -2.4608764e+01   2.8306091e+02   1.8710582e+01   5.2493000e+02   1.8726196e+02   4.0563818e+02   4.4337127e+01   9.2553636e+01   3.0423116e+02   2.1804455e+02   2.5361007e+02   2.5928091e+02   1.7971164e+01   5.0554273e+02   1.0021127e+01   3.6043545e+02   6.7668800e+01   9.4858636e+02   4.2085455e+00   4.1686364e+02  -1.1545455e-01   2.8825455e+02   4.8550909e+00   4.3260545e+02  -8.0348000e+00   2.0907091e+02   2.5244251e+02   5.0475273e+02  -1.0020218e+01   4.7278091e+02   3.2061164e+01   5.4562364e+02   3.0698291e+01   3.8758364e+02  -1.1466909e+00   6.7135273e+02  -6.7609455e+00   6.0689909e+02  -1.5737455e+00   3.4296909e+02   8.6841564e+01   3.8594455e+02  -2.9928291e+01   1.6499364e+02   1.4506869e+02   2.8447909e+02   3.4459855e+01  -1.0137273e+01   2.1726436e+01   2.6966636e+02   3.8439636e+00   8.6679545e+02   7.2537273e+01   2.5341909e+02  -2.4703902e+01   1.6034545e+01  -3.2936727e+00   3.2877545e+02   1.1804327e+01   6.3708909e+02   2.2602498e+01   2.3983364e+02   1.6672400e+01   4.5843455e+02   3.4810691e+01   3.2597909e+02   1.2472130e+02   4.6395727e+02  -9.9502182e+00   2.1332000e+02   1.9273491e+01   4.6932545e+02   9.5915782e+01   3.0165727e+02   2.0502196e+02
   2.4567091e+02   3.8427236e+01   1.2866727e+02   1.5417844e+02   4.1044455e+02   1.2068353e+02   4.5278273e+02   9.0001091e+00   2.9394273e+02   3.1557309e+01   4.9707636e+02   3.6391164e+01   6.2265455e+01   1.6005967e+02   4.3666182e+02  -3.3203636e-01   5.3591818e+01   8.5983564e+01   5.7890727e+02  -1.2796218e+01   2.2511455e+02   2.0921538e+02   4.9086182e+02   1.9301964e+01   4.2992545e+02   9.3592327e+01   3.1611909e+02   5.8622909e+00   3.7169455e+02   1.0004436e+01   4.3737273e+01  -2.2692618e+01   3.8390909e+02   1.9481818e+00   3.9287273e+02   7.9020000e+00   3.1969182e+02   6.8991927e+01   3.8833091e+02   8.8495345e+01   3.2799273e+02   1.2978545e+00   3.0550455e+02   9.5872727e-01   6.0413545e+02  -6.2926545e+00   2.2162455e+02   8.3899127e+01   4.1731455e+02   3.1298473e+01   5.6321818e+01  -2.8505745e+01   2.9466545e+02   3.2949455e+00   1.4170182e+02   8.1946582e+01   2.9284455e+02  -2.6357564e+01   3.4850091e+02   6.5805382e+01   5.7360000e+02   1.5225836e+02   4.2452818e+02   5.1495927e+01   1.0489364e+02   2.9224396e+02   2.5948455e+02   2.2795487e+02   2.7606091e+02   1.9628764e+01   5.2665273e+02   5.6892327e+01   3.7421545e+02   7.5346400e+01   1.1294764e+03  -2.7126545e+00   4.3586364e+02   9.4745455e+00   3.2014455e+02   4.3973891e+01   3.8982545e+02   2.2727600e+01   2.1174091e+02   2.2278891e+02   5.0464273e+02  -1.7671418e+01   5.2366091e+02   3.2990764e+01   5.7118364e+02  -2.1786509e+01   4.2892364e+02  -3.0453891e+01   8.1846273e+02   9.0302545e+00   6.9033909e+02   1.4421055e+01   3.1885909e+02   1.0144036e+02   3.8538455e+02   2.3006509e+01   1.2655364e+02   3.0280389e+02   3.0414909e+02   6.6556255e+01   2.4302727e+01  -1.5358764e+01   2.6877636e+02  -9.8648364e+00   8.0879545e+02   2.1617273e+01   2.6219909e+02  -2.6176302e+01   1.9254545e+01  -1.4661273e+01   3.0633545e+02  -1.2804727e+00   6.0286909e+02   1.5230098e+01   3.0494364e+02   9.7936000e+00   4.7380455e+02   2.1831091e+01   3.1319909e+02   1.3340370e+02   4.9484727e+02   9.3585818e+00   3.1099000e+02   2.1799891e+01   5.7875455e+01   2.9272178e+02   2.8720727e+02   2.0561796e+02
   2.4589091e+02   2.4079636e+01   1.1788727e+02   1.4293084e+02   3.9455455e+02   1.0828473e+02   4.4333273e+02   2.0306109e+01   3.8005273e+02   6.3778509e+01   5.8774636e+02   2.8367564e+01   5.3035455e+01   1.5434807e+02   4.2121182e+02   1.4783964e+01   4.3701818e+01   1.0666476e+02   4.1557727e+02  -1.2898182e+00   2.8300455e+02   2.1235418e+02   5.6875182e+02   1.0850764e+01   3.4192545e+02   1.2452233e+02   3.6800909e+02   1.5601091e+01   3.0114455e+02   9.6484364e+00   5.8472727e+00  -1.1771418e+01   3.6779909e+02  -3.0103018e+01   4.1031273e+02  -1.5823200e+01   3.9891182e+02   7.7094327e+01   3.6689091e+02   1.1110055e+02   3.4043273e+02  -7.4773455e+00   4.1372455e+02   3.1521127e+01   5.9013545e+02  -2.9526545e+00   2.5362455e+02   7.6779127e+01   3.5953455e+02   1.0308727e+00   2.6431818e+01  -1.9674545e+01   2.7422545e+02  -1.7179855e+01   1.3470182e+02   5.4946582e+01   2.9618455e+02  -3.9064764e+01   3.4917091e+02   6.9971782e+01   4.5448000e+02   1.7044796e+02   4.4518818e+02   2.1953127e+01   1.2777364e+02   3.2230356e+02   2.5026455e+02   2.2958247e+02   2.9817091e+02  -3.3600364e+00   4.2476273e+02   4.8703527e+01   3.8076545e+02   2.2492400e+01   1.0044764e+03  -9.3826545e+00   4.8563364e+02   2.2822945e+01   2.9436455e+02   3.9926291e+01   4.1038545e+02  -1.2037200e+01   1.9018091e+02   2.1740371e+02   5.2998273e+02   3.1741382e+01   5.3111091e+02   4.3054764e+01   5.9173364e+02  -1.6320509e+01   3.9736364e+02  -7.0390909e+00   6.7646273e+02  -1.4997455e+00   7.3522909e+02  -2.9501455e+00   3.2418909e+02   7.7013964e+01   3.4916455e+02   8.3541091e+00   1.4666364e+02   3.3497509e+02   2.7425909e+02   2.9617455e+01   2.5227273e+00   1.6163636e+01   2.3122636e+02   1.9359164e+01   7.2746545e+02   4.6463673e+01   3.1075909e+02  -3.4061102e+01   2.2804545e+01   4.9447273e+00   3.0377545e+02   4.4034327e+01   6.2897909e+02   1.5141298e+01   2.1483364e+02   1.2562400e+01   4.2855455e+02   3.5831091e+01   3.6841909e+02   8.4096098e+01   7.2151727e+02   1.8334982e+01   1.1388000e+02   2.1788691e+01   9.3095455e+01   2.4646418e+02   4.0354727e+02   1.9276076e+02
   2.5255091e+02   2.1876836e+01   1.1922727e+02   1.5116364e+02   4.4066455e+02   9.4485927e+01   4.5178273e+02   5.4080109e+01   2.8460273e+02   7.5634509e+01   5.6407636e+02   1.3701164e+01   3.2375455e+01   1.2167087e+02   4.0054182e+02  -4.4424364e+00   5.1371818e+01   6.7611164e+01   6.0157727e+02   8.1701818e+00   2.7166455e+02   2.1449138e+02   5.2508182e+02   1.2904364e+01   4.4870545e+02   6.8649927e+01   3.4300909e+02   9.0410909e+00   3.0814455e+02   1.4088436e+01   1.0847273e+01   4.4388582e+01   3.4212909e+02   1.7290582e+01   4.3364273e+02  -1.6799600e+01   3.9013182e+02   8.3796727e+01   2.9678091e+02   1.4993935e+02   2.9132273e+02   1.2231455e+01   4.0450455e+02   2.8148727e+01   6.4202545e+02   2.1566145e+01   2.3540455e+02   1.0545673e+02   3.7186455e+02   1.2604473e+01   2.3211818e+01  -3.0636945e+01   2.7610545e+02   1.1889745e+01   1.3003182e+02   4.3430182e+01   3.5740455e+02  -2.8082364e+01   3.2706091e+02   7.1905818e+00   4.8471000e+02   1.8280956e+02   4.2796818e+02   2.2550727e+01   1.0600364e+02   2.7460516e+02   2.4048455e+02   2.7314487e+02   2.7528091e+02  -3.1418836e+01   4.7032273e+02   5.9508727e+01   2.9698545e+02   8.3414800e+01   9.1391636e+02  -9.5778545e+00   4.3719364e+02   4.4781455e+00   3.4025455e+02   5.4145091e+01   4.6127545e+02   2.4891600e+01   2.2207091e+02   2.4096251e+02   5.5431273e+02   9.0149818e+00   5.5533091e+02   3.4457164e+01   5.3162364e+02   5.4882909e+00   4.1558364e+02  -8.6066909e+00   7.2191273e+02   7.0414255e+01   7.3245909e+02   7.1614545e+00   2.9474909e+02   8.1259164e+01   3.5882455e+02  -1.8088691e+01   1.9566364e+02   1.1616509e+02   3.0514909e+02   2.5625455e-01   1.1412727e+01   5.0024364e+00   2.3422636e+02  -8.7708364e+00   8.3246545e+02   2.3613673e+01   3.0541909e+02  -4.3193902e+01   2.7364545e+01   1.3799927e+01   3.5333545e+02   9.2895273e+00   6.4352909e+02   8.8672975e+00   2.7649364e+02   1.3849600e+01   4.8943455e+02   2.8330691e+01   3.3697909e+02   1.4584130e+02   4.4062727e+02   2.9806182e+01   1.2577000e+02   5.2774909e+00   1.1954545e+02   2.0745818e+02   4.3832727e+02   1.6397836e+02
   2.1378091e+02   2.0198436e+01   9.7557273e+01   1.5789724e+02   3.9255455e+02   1.2433473e+02   4.3344273e+02  -9.2326909e+00   3.4371273e+02   6.9355709e+01   4.7341636e+02   6.9539636e+00   4.1815455e+01   1.7558567e+02   3.5921182e+02   4.0863964e+01   5.6931818e+01   9.1166364e+01   6.0712727e+02  -2.8053818e+01   2.4289455e+02   2.3201298e+02   5.8063182e+02   4.7903636e+00   4.2237545e+02   1.0842633e+02   3.6956909e+02   1.6146291e+01   3.1847455e+02  -2.1077964e+01   4.7067273e+01  -4.3990182e+00   3.5679909e+02  -7.4430182e+00   4.3942273e+02   8.7380000e+00   3.6657182e+02   7.1021527e+01   8.1890909e+01   1.9613055e+02   3.1476273e+02   7.1362545e+00   3.0617455e+02   7.9125127e+01   6.0080545e+02  -7.6962545e+00   2.0495455e+02   1.3145273e+02   3.8798455e+02   1.2094873e+01   2.4431818e+01  -4.7345455e+00   2.7977545e+02  -2.0738545e+00   1.5758182e+02   6.6896182e+01   3.3484455e+02   1.5952436e+01   3.3584091e+02   4.1488182e+01   5.5337000e+02   1.3664676e+02   5.1852818e+02   4.8525927e+01   1.4900364e+02   2.9238516e+02   1.9048455e+02   2.5147487e+02   3.8384091e+02   6.3636364e-03   4.7310273e+02   3.6836327e+01   3.2121545e+02   5.1476400e+01   8.2336636e+02  -5.1138545e+00   3.9952364e+02   2.9491745e+01   3.4191455e+02   4.7672291e+01   3.7005545e+02  -1.4360800e+01   1.7740091e+02   2.1697611e+02   4.7120273e+02   1.6333782e+01   5.4500091e+02  -2.0276436e+01   4.6029364e+02  -3.3553091e+00   4.2280364e+02  -1.4074291e+01   7.5668273e+02   2.9972655e+01   7.0545909e+02   1.3101455e+01   3.4841909e+02   4.9185564e+01   3.3716455e+02   5.3974109e+01   2.0788364e+02   2.1718749e+02   2.9047909e+02   3.3429855e+01   3.0632727e+01   5.6948364e+00   2.7099636e+02  -5.7124364e+00   7.3835545e+02   9.9224727e+00   2.7708909e+02  -3.5597502e+01   1.4474545e+01   4.5011273e+00   3.6211545e+02   8.8071273e+00   6.3330909e+02   3.3014898e+01   2.9349364e+02   3.0049600e+01   4.4780455e+02   5.5410909e+00   3.7475909e+02   1.1503890e+02   5.0773727e+02  -5.2226182e+00   2.5232000e+02   1.6273491e+01   6.5215455e+01   2.5991458e+02   2.8609727e+02   1.1770676e+02
   2.7100091e+02   3.3070836e+01   1.2610727e+02   1.7338324e+02   4.2788455e+02   1.2772833e+02   4.8644273e+02   3.5087309e+01   4.8949273e+02   7.3693309e+01   4.7674636e+02   4.5357564e+01   5.0925455e+01   1.4885687e+02   3.8188182e+02   1.3930364e+01   6.8821818e+01   8.1655164e+01   5.5535727e+02   2.5867782e+01   1.9644455e+02   2.2905898e+02   4.8697182e+02   1.8733164e+01   3.8637545e+02   9.2856327e+01   3.9567909e+02   2.3874909e+00   3.7114455e+02   1.4884364e+00   3.0517273e+01  -5.4150182e+00   3.4579909e+02  -5.2330182e+00   4.7353273e+02   1.0339200e+01   3.1191182e+02   4.8284327e+01   6.6220909e+01   2.0671415e+02   3.1076273e+02   1.3566255e+01   2.6217455e+02   2.7645127e+01   6.3213545e+02  -2.5642655e+01   4.3940455e+02   1.2647673e+02   3.9820455e+02   2.6167273e+01   2.3321818e+01  -4.6085745e+01   2.6410545e+02   4.2179745e+01   1.7858182e+02   7.8776182e+01   3.4307455e+02  -3.0459636e+00   3.3273091e+02   3.1626982e+01   5.7393000e+02   1.1556196e+02   4.8207818e+02   5.1661927e+01   1.1244364e+02   3.1230996e+02   1.9937455e+02   2.1176367e+02   3.5273091e+02   2.7055164e+01   4.7388273e+02   1.4663927e+01   2.7932545e+02   5.8827600e+01   1.0006964e+03  -3.4102545e+00   4.3041364e+02   2.3690545e+01   3.6214455e+02   5.7238909e+00   3.0938545e+02   2.0162800e+01   2.0951091e+02   2.5240731e+02   4.9175273e+02   2.2909782e+01   5.0266091e+02   3.6330764e+01   5.6629364e+02   6.3846909e+00   4.7903364e+02   3.5647309e+01   7.5702273e+02   3.4954545e+00   6.3467909e+02   5.7638545e+00   3.0063909e+02   4.4007964e+01   3.6194455e+02   3.4331709e+01   1.7844364e+02   2.0887269e+02   2.8670909e+02   2.5281455e+01   2.1632727e+01   2.1634836e+01   2.6722636e+02   2.3259164e+01   8.6413545e+02   7.7500727e+00   2.8152909e+02  -6.6502702e+01   5.2545455e+00   1.5238727e+01   2.2266545e+02  -1.1706873e+01   6.3108909e+02   4.8752498e+01   2.6660364e+02   2.9200800e+01   4.8618455e+02   5.6720691e+01   3.4875909e+02   1.0977890e+02   3.8862727e+02   1.9746182e+01   2.3610000e+02   2.6231091e+01   1.0276545e+02   2.2913058e+02   3.3987727e+02   2.1807436e+02
   2.3822091e+02   6.2913236e+01   1.3444727e+02   2.3671604e+02   3.9688455e+02   1.4120833e+02   4.4189273e+02   7.9813091e+00   3.1583273e+02   3.9026109e+01   4.5141636e+02   4.1043964e+01   7.2375455e+01   1.5358087e+02   4.0777182e+02  -1.0470836e+01   6.3931818e+01   7.4266364e+01   3.0057727e+02  -1.0859818e+01   1.9777455e+02   2.3195258e+02   5.1486182e+02   2.0381964e+01   3.5515545e+02   9.2023927e+01   3.4533909e+02   1.4634691e+01   3.2103455e+02   1.4607236e+01   3.8177273e+01   1.7752182e+01   3.9057909e+02   3.4145818e+00   4.3864273e+02   7.4704000e+00   2.9013182e+02   3.3796727e+01   2.0890909e+01   1.9867055e+02   3.0932273e+02   2.2231455e+01   4.0150455e+02   4.8048727e+01   6.4425545e+02  -1.3502255e+01   1.8318455e+02   6.9304327e+01   4.7486455e+02   2.9694473e+01   3.5321818e+01   1.0174255e+01   2.7555545e+02   1.2493745e+01   1.8470182e+02   7.5836582e+01   3.2784455e+02   1.4062436e+01   3.4428091e+02   3.0362982e+01   5.0582000e+02   1.4168076e+02   4.3785818e+02   9.0895273e+00   1.1633364e+02   3.4877876e+02   2.4093455e+02   2.2588887e+02   2.9406091e+02   1.8418764e+01   5.1465273e+02   4.3072327e+01   2.9365545e+02   5.7011200e+01   9.4458636e+02  -1.0921455e+01   4.7152364e+02   2.3951745e+01   3.3880455e+02  -7.8909091e-02   3.2282545e+02  -2.3142400e+01   2.1218091e+02   2.3186371e+02   4.2975273e+02   7.7597818e+00   6.9055091e+02   5.0529564e+01   6.5740364e+02   1.0875891e+01   4.6125364e+02  -1.5820291e+01   7.6913273e+02   8.3066545e+00   6.4433909e+02   8.6510545e+00   2.8630909e+02   8.0264364e+01   3.4838455e+02   5.0636509e+01   1.2499364e+02   2.8637869e+02   3.3759909e+02   2.5770255e+01   2.7192727e+01   1.1300036e+01   2.4488636e+02   1.0826364e+01   8.3468545e+02   2.9326073e+01   2.9208909e+02  -4.4907502e+01   1.0584545e+01   1.4032327e+01   3.6388545e+02   3.6655273e+00   6.4897909e+02   4.5101298e+01   2.7683364e+02   1.3932400e+01   5.5930455e+02   5.1621091e+01   1.5875909e+02   3.4542890e+02   4.5429727e+02   1.5822582e+01   2.1888000e+02   1.7186909e+00   9.6985455e+01   2.0426298e+02   3.0220727e+02   1.8597796e+02
   2.3555091e+02   1.2796836e+01   1.0433727e+02   1.6112484e+02   4.1855455e+02   1.4003473e+02   4.7378273e+02   6.9901091e+00   2.4471273e+02   6.1045709e+01   5.0841636e+02   2.6263964e+01   4.2815455e+01   1.5350567e+02   4.2666182e+02  -1.9422036e+01   7.1261818e+01   9.6569964e+01   5.2412727e+02   1.8806182e+01   2.2377455e+02   2.1321258e+02   5.8575182e+02  -2.1619236e+01   3.6103545e+02   1.1688353e+02   3.4167909e+02   3.8707491e+01   3.0680455e+02  -1.4804364e+01   3.7177273e+01   1.7221818e+00   3.5501909e+02   1.8093818e+00   3.8531273e+02  -1.8823200e+01   3.6435182e+02   7.0309127e+01   6.8560909e+01   2.1185695e+02   3.0965273e+02   2.8095055e+01   3.3683455e+02   7.7452327e+01   6.2047545e+02   8.0701455e+00   1.9273455e+02   7.4980327e+01   3.9342455e+02   3.7696727e+00   2.7541818e+01   6.6866545e+00   2.7799545e+02  -1.4811455e+01   1.5292182e+02   8.7938982e+01   3.3629455e+02  -2.9503564e+01   4.2539091e+02   3.9104182e+01   5.2648000e+02   1.5202796e+02   4.5930818e+02   1.1603527e+01   1.0433364e+02   3.6428876e+02   2.2215455e+02   2.0683127e+02   2.7150091e+02   4.7553564e+01   5.2032273e+02   5.8387273e+00   2.9021545e+02   6.6736400e+01   1.0978064e+03  -2.1619055e+01   4.6986364e+02   1.6644545e+01   3.0780455e+02   6.4851091e+01   3.4449545e+02   1.1234000e+01   2.0796091e+02   2.6531131e+02   5.6987273e+02   2.5440182e+01   6.6966091e+02   2.2310764e+01   4.7784364e+02   5.9006909e+00   4.3325364e+02  -2.7020291e+01   7.8302273e+02   5.5755455e+01   4.4278909e+02  -1.1994945e+01   2.8263909e+02   5.9787964e+01   3.1416455e+02  -1.1625891e+01   1.3133364e+02   3.0242149e+02   2.9447909e+02   2.2659855e+01   3.0522727e+01   8.7036364e+00   2.9966636e+02   3.7103964e+01   8.6135545e+02   4.9412473e+01   2.2986909e+02  -4.9479902e+01   3.0364545e+01   3.3779927e+01   3.2677545e+02  -1.5695673e+01   7.0586909e+02   1.6330098e+01   3.3805364e+02  -4.7452000e+00   4.2768455e+02   5.7706909e+00   1.0375909e+02   4.5371890e+02   3.7418727e+02   3.5138182e-01   3.2977000e+02   1.6627491e+01   4.8655455e+01   2.8467938e+02   3.1532727e+02   1.6192836e+02
   2.4744091e+02   2.7505636e+01   1.7477727e+02   1.8171964e+02   4.0255455e+02   8.8204727e+01   4.3655273e+02   3.0408509e+01   3.6871273e+02   4.6015709e+01   5.4018636e+02   9.9423636e+00   6.5705455e+01   1.6222447e+02   4.6088182e+02  -1.5609636e+01   6.6041818e+01   1.1065756e+02   5.2523727e+02  -2.9952618e+01   2.0122455e+02   1.9645658e+02   6.1152182e+02  -1.0108364e+00   4.0870545e+02   7.6959927e+01   3.8689909e+02   5.7598909e+00   3.6480455e+02  -7.5543636e+00   6.5737273e+01   2.4373818e+00   3.6379909e+02   3.4369818e+00   3.6987273e+02   2.2522000e+01   3.3857182e+02   1.1826153e+02   6.7890909e+01   2.6602055e+02   3.0332273e+02   9.0514545e+00   4.3983455e+02   1.0643233e+02   6.7791545e+02  -2.4195055e+01   3.0329455e+02   1.1558553e+02   4.7398455e+02   1.6654873e+01   3.3101818e+01   1.7918545e+00   2.8688545e+02  -1.5082655e+01   1.1681182e+02   5.2157782e+01   2.9840455e+02  -1.9912364e+01   3.4006091e+02   6.0260582e+01   4.4226000e+02   1.3153556e+02   4.4918818e+02  -2.9268727e+00   1.0822364e+02   2.9419756e+02   3.0937455e+02   1.8741367e+02   3.1150091e+02   2.7353564e+01   5.2854273e+02   1.9071127e+01   2.8487545e+02   1.1527360e+02   8.5369636e+02   7.7997455e+00   4.5197364e+02  -5.9425455e-01   2.9147455e+02   8.2749091e-01   3.5816545e+02   2.8700400e+01   1.8685091e+02   2.5856011e+02   5.7409273e+02  -1.1787418e+01   6.1166091e+02   7.6107636e+00   5.3340364e+02   2.6235891e+01   4.4492364e+02   1.2486109e+01   7.6813273e+02   4.1666545e+00   4.5633909e+02   5.9210545e+00   2.7652909e+02   6.0046764e+01   3.2871455e+02   6.6501091e+00   2.3022364e+02   1.5062029e+02   2.9292909e+02   4.3453855e+01   2.3302727e+01  -1.7498764e+01   2.6199636e+02   9.7875636e+00   8.8179545e+02   6.3447273e+01   2.6552909e+02  -3.4892702e+01  -8.5454545e-02   1.6215927e+01   3.2955545e+02  -3.2580727e+00   6.8730909e+02   2.2144898e+01   3.1727364e+02  -1.8528000e+00   4.8018455e+02   4.8450691e+01   8.4759091e+01   4.6678890e+02   4.0118727e+02   2.9613818e+00   1.8921000e+02  -7.6777091e+00   2.7655455e+01   3.2880938e+02   2.9854727e+02   1.4971076e+02
   2.8722091e+02   6.3663236e+01   1.3522727e+02   1.9799364e+02   4.1977455e+02   1.2970713e+02   4.2400273e+02   1.6325091e+00   4.3916273e+02   4.8719709e+01   4.0630636e+02   5.5772764e+01   5.3705455e+01   1.7796447e+02   4.7443182e+02  -1.2436364e+00   4.9151818e+01   6.0228764e+01   4.9135727e+02  -1.5902218e+01   1.9344455e+02   2.1885898e+02   4.6963182e+02  -3.2999636e+01   3.7281545e+02   8.8051127e+01   3.0633909e+02   3.7424691e+01   3.0158455e+02   9.5032364e+00   4.3847273e+01   2.5078582e+01   3.6701909e+02   2.6293818e+00   4.1720273e+02   4.7356000e+00   4.1791182e+02   1.1302433e+02   8.4890909e+01   2.3389055e+02   3.2421273e+02   1.7260255e+01   4.0139455e+02   6.5397527e+01   6.0169545e+02  -1.6474545e+00   2.0807455e+02   9.8203127e+01   4.1264455e+02  -1.7679273e+00   1.9431818e+01  -2.7774545e+01   2.9866545e+02   3.9749455e+00   1.4581182e+02   7.0167782e+01   3.2062455e+02  -3.5139964e+01   4.3228091e+02   6.2662982e+01   4.5904000e+02   1.2342316e+02   4.5141818e+02   2.7674727e+01   9.8003636e+01   3.1201516e+02   2.7215455e+02   2.1605127e+02   3.0473091e+02   1.6785164e+01   5.3643273e+02   2.6659927e+01   2.7098545e+02   5.2824800e+01   7.5358636e+02  -9.7514545e+00   4.0030364e+02  -4.3506545e+00   2.8569455e+02   4.7949891e+01   3.3249545e+02  -2.7806000e+01   1.7840091e+02   2.5278611e+02   5.9220273e+02  -1.7456218e+01   5.2189091e+02   2.4572364e+01   5.5040364e+02   1.4315891e+01   4.4803364e+02   1.3797309e+01   7.0680273e+02   9.5130545e+00   6.3100909e+02  -3.0612545e+01   3.2330909e+02   5.8974364e+01   4.1949455e+02   8.3877091e+00   1.6044364e+02   1.9654269e+02   3.2825909e+02   1.8517455e+01  -4.8072727e+00   7.8600364e+00   2.9211636e+02   1.3377964e+01   8.8024545e+02   2.7681273e+01   2.7164909e+02  -4.3492302e+01   3.5804545e+01   2.2454727e+01   4.3266545e+02   6.1631273e+00   6.2219909e+02   2.1023698e+01   3.2894364e+02   1.5763600e+01   5.2468455e+02   4.8640691e+01   9.8089091e+01   4.9428250e+02   4.9840727e+02  -1.0362182e+00   1.5288000e+02  -1.6441309e+01   8.1765455e+01   2.4848058e+02   3.0454727e+02   1.5512076e+02
   2.4355091e+02   3.1156836e+01   1.7899727e+02   1.5949204e+02   4.0422455e+02   1.0651113e+02   4.1855273e+02   1.3408509e+01   1.6271273e+02   2.6294571e+02   5.4230636e+02   1.6002764e+01   5.3705455e+01   1.5307447e+02   4.4966182e+02  -8.6020364e+00   5.4261818e+01   1.3037996e+02   4.9635727e+02   1.5877818e+00   1.6555455e+02   2.3231018e+02   6.0752182e+02   2.6529164e+01   4.0359545e+02   9.6038727e+01   3.3289909e+02  -1.7001091e+00   3.0269455e+02   2.0854436e+01   2.9627273e+01   1.6216182e+01   3.3368909e+02   4.9657818e+00   4.5764273e+02  -1.1279600e+01   3.9902182e+02   7.3315527e+01   7.3110909e+01   2.5083295e+02   2.2743273e+02   6.5626545e+00   3.2906455e+02   1.2696393e+02   6.4813545e+02  -4.3626545e+00   2.1318455e+02   1.0334433e+02   3.8964455e+02  -8.2579273e+00   2.2881818e+01  -3.4720545e+01   2.6477545e+02  -1.6093855e+01   1.7825182e+02   9.9242582e+01   3.0762455e+02  -3.1996364e-01   3.8695091e+02   3.2399382e+01   5.3837000e+02   1.2318676e+02   4.8585818e+02   3.1359527e+01   1.1977364e+02   3.1594356e+02   2.3081455e+02   2.0947847e+02   2.9806091e+02   3.6538764e+01   4.8654273e+02   5.4211127e+01   1.9909545e+02   1.3679600e+02   7.7002636e+02  -1.6626655e+01   4.1608364e+02   1.8506945e+01   2.9669455e+02   2.2629891e+01   3.3793545e+02  -7.0112000e+00   2.0529091e+02   2.1908491e+02   6.9064273e+02   2.2328582e+01   5.6655091e+02   2.1109564e+01   6.0729364e+02   2.2884691e+01   4.4336364e+02  -4.3949091e+01   6.9713273e+02  -4.0433455e+00   4.7978909e+02   2.1045055e+01   3.2930909e+02   6.2934364e+01   4.2149455e+02   6.6777091e+00   1.3411364e+02   1.2753909e+02   3.3659909e+02   1.8025455e-01   2.6632727e+01  -2.8751636e+00   2.7044636e+02   2.0015636e+00   7.1335545e+02   1.3592473e+01   2.4986909e+02  -5.5969902e+01   2.3914545e+01   3.8635927e+01   5.1466545e+02  -1.8368727e+00   6.3119909e+02   3.1633698e+01   2.1805364e+02   1.9194800e+01   5.2930455e+02   4.2771091e+01   8.4649091e+01   4.9035770e+02   4.9195727e+02  -1.8410218e+01   2.3721000e+02   1.9252291e+01   7.4985455e+01   2.9602298e+02   2.7132727e+02   1.4988836e+02
   2.5111091e+02   6.6212036e+01   1.4766727e+02   1.9188844e+02   4.2555455e+02   1.2269473e+02   3.7522273e+02   2.9874909e+01   1.1083273e+02   3.1764611e+02   5.1418636e+02   3.4022364e+01   3.1595455e+01   1.5818327e+02   4.6410182e+02  -3.4172364e+00   5.1481818e+01   1.0693236e+02   4.2812727e+02   6.5961818e+00   1.8533455e+02   2.0661778e+02   5.8186182e+02   3.7911964e+01   4.2103545e+02   1.2030353e+02   3.2022909e+02   4.4234909e+00   3.4658455e+02  -2.6436764e+01   2.9737273e+01   2.5647382e+01   3.5268909e+02   2.4995782e+01   3.7387273e+02  -3.0180000e+00   3.7535182e+02   3.7649127e+01   1.1256091e+02   2.4755695e+02   2.4899273e+02   7.2785455e-01   3.1050455e+02   6.9668727e+01   6.3769545e+02   8.9125455e+00   2.1118455e+02   9.0394327e+01   4.1086455e+02  -2.4295527e+01   1.7661818e+01  -1.4412945e+01   2.8299545e+02  -1.1991455e+01   1.6758182e+02   4.6986182e+01   3.0696455e+02  -2.2817164e+01   3.7339091e+02   3.5704182e+01   5.0060000e+02   1.3275836e+02   4.3663818e+02   6.0967127e+01   9.9443636e+01   3.4000996e+02   2.0259455e+02   2.3606607e+02   3.3950091e+02   3.2553564e+01   5.1065273e+02   4.3722327e+01   1.6621545e+02   1.8820640e+02   8.6791636e+02  -2.4897855e+01   4.0419364e+02   3.9788145e+01   3.1547455e+02   2.8347491e+01   3.6893545e+02   1.0588000e+00   2.3329091e+02   2.2839491e+02   7.8164273e+02  -3.8171418e+01   5.8700091e+02   2.9033564e+01   5.2318364e+02   2.6833491e+01   4.9269364e+02  -2.2775491e+01   7.8068273e+02   1.3942655e+01   4.7856909e+02  -1.4307345e+01   3.1907909e+02   6.9202764e+01   3.5571455e+02   1.2710109e+01   2.4933364e+02   4.3541491e+01   3.2025909e+02   2.9374545e+00   1.5302727e+01   1.2512364e+00   2.9422636e+02  -2.1790836e+01   7.7657545e+02   4.2534873e+01   2.6775909e+02  -5.4621102e+01   2.6364545e+01   2.4989927e+01   4.4811545e+02   8.4871273e+00   7.5019909e+02   6.8333698e+01   2.9538364e+02   7.3384000e+00   4.6818455e+02   5.1660691e+01   2.5852909e+02   2.5455730e+02   4.0373727e+02   1.4867382e+01   1.3466000e+02   1.2456291e+01   6.0985455e+01   2.6492298e+02   3.1520727e+02   1.5093796e+02
   2.7922091e+02   3.8853236e+01   1.3010727e+02   1.7229324e+02   4.1711455e+02   1.5580993e+02   4.3655273e+02  -3.1490909e-02   4.6371273e+02   1.1397571e+02   4.9430636e+02   3.8612764e+01   6.7155455e+01   1.6077847e+02   4.5954182e+02   2.3837564e+01   8.6371818e+01   8.3921164e+01   3.8468727e+02   2.9613818e+00   1.6211455e+02   2.2769538e+02   5.3041182e+02  -8.6203636e-01   3.8981545e+02   5.3801127e+01   3.5222909e+02  -5.0265091e+00   4.2980455e+02   3.0795636e+01   4.8847273e+01   1.5458582e+01   3.2712909e+02   3.3705818e+00   3.5542273e+02   2.0080000e+00   3.6269182e+02   5.3771927e+01   7.6110909e+01   2.4747295e+02   2.4432273e+02   1.6651455e+01   3.9050455e+02   4.7598727e+01   5.7169545e+02  -2.7477455e+01   2.1851455e+02   8.6697927e+01   3.6309455e+02   2.0196073e+01   1.7101818e+01  -2.2698145e+01   3.7188545e+02   1.3337345e+01   1.9925182e+02   7.2342582e+01   3.0340455e+02  -1.6312364e+01   2.1884091e+02   7.6068182e+01   4.1304000e+02   1.5154316e+02   5.2307818e+02   2.9611927e+01   1.0311364e+02   3.6449636e+02   1.8848455e+02   2.0630487e+02   2.9473091e+02   1.3135164e+01   5.4710273e+02   5.4916327e+01   1.2521545e+02   2.1248640e+02   7.6658636e+02   2.0098545e+01   3.4508364e+02  -6.3730545e+00   2.6736455e+02   7.9306291e+01   2.9593545e+02   1.4238800e+01   1.8063091e+02   2.4694771e+02   7.7931273e+02   6.8498182e-01   4.6778091e+02   1.9351164e+01   5.7762364e+02   7.4782909e+00   4.8925364e+02   1.2499709e+01   7.9335273e+02   8.5890545e+00   5.0133909e+02  -4.5894545e-01   2.6352909e+02   8.2086764e+01   3.5982455e+02   4.7611309e+01   1.4399364e+02   1.4474869e+02   2.9014909e+02   2.4236255e+01   3.1972727e+01  -3.2752364e+01   3.0677636e+02   1.6655164e+01   8.2602545e+02   3.1288727e+00   2.7541909e+02  -4.0683902e+01  -1.3525455e+01   3.3291127e+01   4.4755545e+02   1.0641927e+01   6.6464909e+02   1.8737698e+01   2.5716364e+02   4.4616000e+01   4.8605455e+02   1.5481091e+01   3.9564909e+02   1.5902770e+02   3.6673727e+02  -5.5026182e+00   2.8110000e+02  -4.3689091e+00   5.1435455e+01   3.0001698e+02   3.0909727e+02   1.6042676e+02
   2.6589091e+02   2.5249636e+01   1.1633727e+02   1.7772484e+02   4.7144455e+02   1.4269353e+02   4.3166273e+02  -7.4202909e+00   4.9371273e+02   3.1685709e+01   3.3530636e+02   3.6892764e+01   5.4155455e+01   1.7025847e+02   3.9877182e+02   6.4691636e+00   6.5481818e+01   1.1381236e+02   2.5779727e+02  -8.3274182e+00   2.0377455e+02   2.0414258e+02   5.2197182e+02  -5.5168364e+00   3.7470545e+02   1.0789993e+02   4.3867909e+02   3.9057491e+01   4.6747455e+02  -1.1079636e+00   5.5957273e+01   2.3329782e+01   3.6546909e+02  -2.1136618e+01   3.7964273e+02  -2.3259600e+01   3.6757182e+02   7.8381527e+01   7.6670909e+01   2.1920815e+02   2.9510273e+02   3.5259055e+01   4.2328455e+02   3.4976327e+01   6.4369545e+02   5.5425455e+00   2.1584455e+02   1.0191153e+02   3.8898455e+02   1.2487273e-01   9.3218182e+00  -1.9415745e+01   3.2644545e+02  -1.3807455e+01   1.4236182e+02   1.1756378e+02   3.2684455e+02  -3.2407564e+01   2.6073091e+02   4.4716982e+01   5.2071000e+02   1.6192956e+02   3.7896818e+02   3.6030727e+01   1.0411364e+02   2.9152636e+02   2.1648455e+02   1.8284487e+02   3.3739091e+02   1.3172364e+01   4.8454273e+02   1.7031127e+01   1.7698545e+02   2.9523480e+02   8.0402636e+02   4.3233455e+00   3.6597364e+02  -1.1714255e+01   3.0003455e+02   3.8022691e+01   3.1227545e+02   5.1516000e+00   1.9985091e+02   1.9818011e+02   7.1931273e+02   6.9249818e+00   5.8433091e+02   1.5027164e+01   5.4618364e+02  -1.6896509e+01   4.6058364e+02  -1.8206691e+01   7.1380273e+02   6.6230545e+00   4.5511909e+02  -8.6513455e+00   2.7041909e+02   4.5205564e+01   3.1860455e+02   7.5128909e+01   1.2544364e+02   2.6145269e+02   3.0770909e+02   4.3491455e+01   4.9302727e+01   1.6081236e+01   3.0833636e+02   9.1903636e+00   7.5224545e+02   3.3591273e+01   2.5197909e+02  -5.5698702e+01   2.8364545e+01   6.3899273e+00   5.1177545e+02  -7.9456727e+00   7.1952909e+02   3.5347298e+01   3.3960364e+02   4.9910800e+01   4.4818455e+02   4.5510691e+01   3.8975909e+02   1.5749890e+02   2.7262727e+02   1.4761818e+00   2.3899000e+02   2.6779891e+01   6.3765455e+01   3.2214058e+02   2.8409727e+02   1.9753676e+02
[truncated: 2,772,257 more chars]
