# Supplementary material for: Specific structural elements of the T-box riboswitch drive the two-step binding of the tRNA ligand
Source: eLife. 2018 Sep 25;7:e39518. doi: 10.7554/eLife.39518 (PMC6197855; doi:10.7554/eLife.39518)
Supplement: Figure 6—source data 4. [file elife-39518-fig6-data4.zip › Repeat1.txt]

   2.1000000e+01   2.1000000e+01   2.8000000e+01   2.8000000e+01   3.1000000e+01   3.1000000e+01   3.4000000e+01   3.4000000e+01   7.7000000e+01   7.7000000e+01   1.0400000e+02   1.0400000e+02   1.0700000e+02   1.0700000e+02   1.2900000e+02   1.2900000e+02   1.5200000e+02   1.5200000e+02   1.5500000e+02   1.5500000e+02   1.5800000e+02   1.5800000e+02   1.8500000e+02   1.8500000e+02   2.0000000e+02   2.0000000e+02   2.0200000e+02   2.0200000e+02   2.1800000e+02   2.1800000e+02   2.2300000e+02   2.2300000e+02   2.4600000e+02   2.4600000e+02   2.5800000e+02   2.5800000e+02   2.6100000e+02   2.6100000e+02   2.8000000e+02   2.8000000e+02   2.9200000e+02   2.9200000e+02   2.9400000e+02   2.9400000e+02   2.9800000e+02   2.9800000e+02
   4.0116273e+02  -3.6287564e+01   3.8340273e+02   2.6350545e+00   2.4396372e+02   1.5546495e+01   2.1552636e+02   6.2334545e-01   4.8862909e+02   3.2312400e+01   5.5350727e+02   1.0483964e+01   3.9824727e+02  -2.7952364e+00   4.7520273e+02   2.8083273e+00   4.3691372e+02   3.4880495e+01   6.8915000e+02  -2.3920000e+00   5.6507273e+02   6.9287273e+00   3.6264455e+02  -1.7152000e+00   5.2848455e+02   9.5176000e+00   6.1873636e+02   6.4567455e+01   5.9443636e+02   2.2337818e+01   5.0982909e+02   2.5405491e+01   3.9782455e+02   1.8698582e+01   2.8796545e+02  -2.4645091e+00   6.3186455e+02   3.1265382e+01   3.3168636e+02   1.5183273e+01   2.4431182e+02   5.0386909e+00   2.2307727e+02   8.7638182e+00   1.7345636e+02  -2.2974182e+00
   5.0116273e+02  -1.1975636e+00   4.0159273e+02  -1.5110145e+01   2.6757372e+02   1.2897695e+01   1.8642636e+02   1.5801345e+01   4.9143909e+02   3.2327600e+01   5.4960727e+02   3.7175964e+01   4.2552727e+02   1.3402364e+01   3.9881273e+02   1.4689527e+01   4.2400372e+02   7.3053295e+01   6.4939000e+02  -2.8812000e+00   4.5955273e+02   2.0990327e+01   3.0474455e+02  -8.0832000e+00   5.4677455e+02   3.1624400e+01   6.2425636e+02   4.3925855e+01   5.6539636e+02   2.0371018e+01   5.2220909e+02   4.5795091e+01   3.6187455e+02   4.0424582e+01   3.9901545e+02   3.3981491e+01   5.9274455e+02   3.1334982e+01   4.2833636e+02   2.5512727e+00   2.5483182e+02   2.8427091e+01   2.7730727e+02   1.6665418e+01   1.5964636e+02  -6.1926182e+00
   4.5544273e+02   4.3200364e+00   3.1382273e+02   1.6861455e+01   2.3600372e+02   1.3763295e+01   1.9057636e+02  -4.3306545e+00   4.9434909e+02   1.8144800e+01   5.5598727e+02   1.5235564e+01   4.3533727e+02   1.0475636e+00   3.5000273e+02   1.6784327e+01   4.8796372e+02   3.8406495e+01   7.2953000e+02   5.5176000e+00   4.4598273e+02   1.1835927e+01   3.1793455e+02   5.8616000e+00   5.1944455e+02   1.9380800e+01   6.5663636e+02   2.9105455e+01   5.7686636e+02   2.9413418e+01   4.8377909e+02   4.7819491e+01   3.6091455e+02   2.2841382e+01   2.9963545e+02  -6.6881091e+00   6.6299455e+02  -8.5501818e-01   3.9703636e+02   5.2727273e-03   2.7107182e+02   4.0378909e+00   2.3588727e+02   1.7029018e+01   1.5283636e+02  -3.7317818e+01
   4.6620273e+02  -4.5907636e+00   3.8363273e+02   2.5236655e+01   2.7776372e+02   1.2724952e+00   1.7966636e+02  -2.8478545e+00   2.1391909e+02   2.9199200e+01   6.0031727e+02  -1.7830836e+01   4.3476727e+02   2.3831636e+00   3.5339273e+02  -3.0168727e+00   4.3800372e+02   6.6833295e+01   6.5462000e+02   1.8040000e-01   4.3046273e+02   2.1647527e+01   2.8731455e+02   1.0021200e+01   4.9844455e+02   3.0200800e+01   4.4563636e+02   4.7745455e+01   6.1829636e+02   4.4949018e+01   5.8063909e+02   3.6260691e+01   3.5048455e+02   2.7575782e+01   3.1058545e+02   5.5858909e+00   6.3899455e+02   1.2884982e+01   3.5513636e+02   3.0072727e+00   2.0635182e+02  -1.1164509e+01   2.2854727e+02   4.7162182e+00   1.4311636e+02  -5.4002182e+00
   4.3282273e+02  -6.5903636e+00   3.5697273e+02  -1.3440545e+01   2.5524372e+02   4.0240952e+00   1.9490636e+02   9.6029455e+00   2.2972909e+02   2.2404400e+01   6.1822727e+02   3.4636364e+01   3.3828727e+02  -1.0188436e+01   2.8705273e+02  -2.0396727e+00   4.3496372e+02   6.4226495e+01   7.2510000e+02   2.1682000e+01   4.7050273e+02   1.8874327e+01   3.0731455e+02   7.1120000e-01   6.7158455e+02   3.5896000e+00   4.9730636e+02   5.2471855e+01   6.6096636e+02   2.3725418e+01   5.6701909e+02   3.7110291e+01   3.4153455e+02   2.3961782e+01   3.4491545e+02   3.9409491e+01   6.7774455e+02   2.6654982e+01   4.1038636e+02   4.9872727e+00   2.3531182e+02   1.2418691e+01   2.4250727e+02   1.3599418e+01   1.1830636e+02   4.6345818e+00
   4.6106273e+02  -6.0795636e+00   3.3216273e+02   1.1204255e+01   2.0791372e+02   2.1530495e+01   1.9733636e+02  -1.0261455e+01   1.9581909e+02   2.2117200e+01   5.8226727e+02   1.0653164e+01   4.0100727e+02  -4.8760364e+00   3.4467273e+02  -8.8392727e+00   4.3748372e+02   5.5024895e+01   6.5943000e+02   5.1756000e+00   4.6703273e+02   1.4391927e+01   3.0650455e+02   5.8160000e+00   5.2763455e+02   1.9865600e+01   4.7801636e+02   2.9015055e+01   6.3777636e+02   1.9200618e+01   5.6258909e+02   3.1464691e+01   3.4553455e+02   2.6881782e+01   3.2920545e+02   1.0962909e+00   7.0705455e+02   1.5620182e+01   3.4653636e+02   1.9195273e+01   2.4050182e+02   1.8634909e+00   2.6154727e+02   1.3546218e+01   1.7540636e+02   5.8265818e+00
   4.3240273e+02  -5.8867636e+00   3.6854273e+02   1.1823855e+01   2.3048372e+02   2.1434895e+01   2.1671636e+02   1.6181455e+00   2.0634909e+02   2.4274800e+01   5.1917727e+02   8.8903636e+00   3.6509727e+02  -5.7132364e+00   3.5500273e+02  -7.4756727e+00   4.5448372e+02   5.4664895e+01   7.7096000e+02   1.8203200e+01   6.0350273e+02   3.5474327e+01   3.2907455e+02   1.6970400e+01   6.2501455e+02   2.2752000e+00   4.0344636e+02   7.9806545e+00   5.9110636e+02   1.0314218e+01   5.6763909e+02   2.1260691e+01   3.2853455e+02   2.6281782e+01   2.8791545e+02   1.7969491e+01   6.9755455e+02   4.0880182e+01   3.6323636e+02   5.0092727e+00   2.1226182e+02  -7.5473091e+00   2.6559727e+02  -4.2477818e+00   2.6892636e+02  -2.2465018e+01
   4.0716273e+02   3.7524364e+00   3.8944273e+02   1.8545455e-03   2.4400372e+02   1.2503295e+01   2.2323636e+02   3.2465455e+00   2.3743909e+02   2.1077600e+01   4.8998727e+02   1.4225564e+01   3.9481727e+02  -4.7108364e+00   3.9605273e+02   4.2903273e+00   4.3500372e+02   4.0693295e+01   7.6086000e+02   1.0061200e+01   5.8922273e+02   2.2756727e+01   3.4664455e+02  -1.1865200e+01   4.9287455e+02   3.3036400e+01   4.1020636e+02   2.7859855e+01   6.1291636e+02   3.0859418e+01   5.4558909e+02   3.9114691e+01   3.4596455e+02   4.5267382e+01   3.1791545e+02   1.5949491e+01   7.1199455e+02   1.5044982e+01   4.0218636e+02  -7.4067273e+00   2.2764182e+02   9.2722909e+00   2.5954727e+02  -1.1913782e+01   2.2378636e+02  -1.5853818e+01
   4.7735273e+02  -2.5327636e+00   3.5844273e+02   2.1581855e+01   2.7496372e+02   1.6976495e+01   1.9190636e+02   1.6362945e+01   2.3139909e+02   9.0408000e+00   5.9669727e+02   9.9287636e+00   3.6666727e+02  -6.8888364e+00   3.2705273e+02   2.3470327e+01   4.6091372e+02   8.9770495e+01   7.2405000e+02   1.3956000e+01   5.0627273e+02   4.9252727e+01   3.1269455e+02   6.8508000e+00   5.2358455e+02   1.6389600e+01   4.0425636e+02   4.6195855e+01   6.0124636e+02   3.6793018e+01   5.6725909e+02   3.2861091e+01   3.8153455e+02   2.9521782e+01   3.3058545e+02  -5.8241091e+00   7.3280455e+02   2.5380182e+01   3.8553636e+02   7.2252727e+00   2.1021182e+02  -2.0933091e+00   2.6150727e+02   4.8794182e+00   2.5221636e+02  -2.0282182e+00
   4.7520273e+02  -4.6407636e+00   3.0335273e+02  -1.4820945e+01   3.1438372e+02   1.4532895e+01   1.5119636e+02   1.1389745e+01   2.2605909e+02   1.1748000e+01   5.4884727e+02   9.8567636e+00   3.6128727e+02   8.2115636e+00   3.0643273e+02   1.4359927e+01   4.3710372e+02   4.6095295e+01   6.9048000e+02   6.9160000e-01   4.5846273e+02   3.5077527e+01   3.1864455e+02   2.7480000e-01   4.5763455e+02   2.0235600e+01   4.3168636e+02   4.0241455e+01   6.1982636e+02   9.6866182e+00   5.3082909e+02   3.5725491e+01   3.8515455e+02   1.5802182e+01   2.8901545e+02   8.9314909e+00   7.6911455e+02   1.4285382e+01   4.0718636e+02  -9.2567273e+00   2.6631182e+02   1.3228691e+01   2.8702727e+02   2.0457818e+01   2.5940636e+02  -2.0033418e+01
   4.6316273e+02  -1.4537564e+01   3.0720273e+02   8.9610545e+00   2.7019372e+02   7.1180952e+00   2.0576636e+02   1.8341455e+00   2.0748909e+02   3.9903600e+01   6.0969727e+02   1.8228764e+01   3.5904727e+02   2.5720764e+01   3.3015273e+02  -3.9676727e+00   4.2434372e+02   3.3076095e+01   7.0924000e+02  -5.7192000e+00   4.2265273e+02   1.7272327e+01   3.1807455e+02  -6.1996000e+00   6.2253455e+02   1.6373600e+01   4.6639636e+02   2.7944655e+01   5.7115636e+02   1.2060218e+01   4.6611909e+02   2.3092291e+01   3.8367455e+02   2.3640582e+01   2.9010545e+02   1.7604291e+01   6.8111455e+02   1.0445382e+01   3.4868636e+02   2.7732727e+00   1.3816182e+02   1.5290691e+01   2.6240727e+02   1.7907418e+01   1.9050636e+02   2.5285818e+00
   5.0106273e+02  -1.4479564e+01   3.2530273e+02  -3.3694545e-01   2.7134372e+02  -1.2873905e+01   1.9119636e+02   8.6197455e+00   1.9819909e+02   3.2696800e+01   6.1107727e+02   1.1208364e+01   3.6138727e+02   1.7913564e+01   3.4253273e+02   1.3001927e+01   4.3862372e+02   5.8743695e+01   7.7786000e+02   3.1561200e+01   5.3707273e+02   1.9068727e+01   3.5188455e+02   2.7755600e+01   5.7596455e+02   2.1909200e+01   3.8606636e+02   2.6131055e+01   5.7972636e+02   3.3704618e+01   5.1454909e+02   3.7307891e+01   3.7891455e+02   2.3631382e+01   3.7253545e+02   1.8698909e+00   6.7261455e+02   2.8195382e+01   3.9553636e+02  -1.3324727e+01   1.2183182e+02   6.1170909e+00   2.2111727e+02  -5.8393818e+00   2.2997636e+02  -1.1990182e+00
   3.9578273e+02   3.8028364e+00   3.1363273e+02  -7.0233455e+00   3.0457372e+02  -3.9223048e+00   2.1862636e+02   9.7553455e+00   1.7467909e+02   1.4148400e+01   5.2307727e+02   2.8628364e+01   3.8281727e+02   1.1539164e+01   3.6048273e+02  -1.9054073e+01   4.1434372e+02   5.9296095e+01   7.7158000e+02   2.0360000e-01   4.9607273e+02   3.6728727e+01   3.4126455e+02   4.5652000e+00   4.7801455e+02   3.2505200e+01   4.0168636e+02   2.8731455e+01   6.3072636e+02   1.3764618e+01   5.5997909e+02   2.3013491e+01   3.8967455e+02   2.2540582e+01   3.2487545e+02   6.6826909e+00   7.1774455e+02   4.5644982e+01   4.0118636e+02   8.8232727e+00   1.4802182e+02   3.2618909e+00   2.1992727e+02   1.6875818e+01   2.5730636e+02  -2.1195418e+01
   4.1673273e+02  -2.7731636e+00   3.4411273e+02   1.8398255e+01   3.2329372e+02   1.6390095e+01   2.0990636e+02   2.4212945e+01   1.9929909e+02   1.0938800e+01   6.3598727e+02   2.7355564e+01   3.5938727e+02   5.3635636e+00   3.4791273e+02   7.9015273e+00   4.3672372e+02   3.7985695e+01   6.7234000e+02   7.2328000e+00   5.3246273e+02   3.0157527e+01   3.2231455e+02   4.0812000e+00   5.0844455e+02   1.5830800e+01   3.6987636e+02   3.5046255e+01   5.5543636e+02   2.1027818e+01   5.6463909e+02   1.5210691e+01   4.1453455e+02   4.0261782e+01   3.3601545e+02  -1.6018509e+01   7.0555455e+02   4.0870182e+01   3.7183636e+02   2.1821273e+01   1.4478182e+02   1.0331091e+01   2.5083727e+02   3.1733018e+01   2.0326636e+02   1.3507782e+01
   4.8282273e+02   2.4596364e+00   3.1816273e+02   2.7425455e-01   3.1196372e+02   2.6364952e+00   2.2009636e+02   1.5827745e+01   1.9872909e+02   1.7414400e+01   6.1226727e+02   1.7973164e+01   4.0328727e+02  -1.7008436e+01   3.6553273e+02   3.7319273e+00   4.0610372e+02   4.2915295e+01   6.7339000e+02   2.7688000e+00   5.9360273e+02   4.3266327e+01   3.0812455e+02   2.6864000e+00   5.1753455e+02   2.2533600e+01   4.1673636e+02   3.3957455e+01   6.0591636e+02   2.7089418e+01   6.0716909e+02   5.2382909e+00   3.5477455e+02   1.7522582e+01   3.0229545e+02   1.1009091e+01   7.6974455e+02   2.7424982e+01   3.7873636e+02   3.3692727e+00   2.5607182e+02   1.4707891e+01   2.5592727e+02  -2.1441818e+00   2.3745636e+02  -7.1774182e+00
   5.0963273e+02  -8.0151636e+00   3.0863273e+02  -7.0533455e+00   2.8996372e+02   1.7264952e+00   2.2895636e+02   2.5989455e+00   2.3100909e+02   1.3732000e+01   6.3931727e+02  -1.4083636e-01   3.5909727e+02  -4.9032364e+00   3.6991273e+02   3.4215273e+00   4.3476372e+02   3.9622495e+01   6.7167000e+02  -9.0360000e-01   5.6246273e+02   2.7757527e+01   2.9226455e+02   2.2915200e+01   5.1520455e+02   7.8200000e+00   3.8492636e+02   4.4122255e+01   6.2434636e+02   1.1325018e+01   5.9058909e+02   9.8046909e+00   4.2120455e+02   9.2481818e+00   3.2125545e+02   2.1302291e+01   7.2543455e+02   3.1779782e+01   4.5358636e+02   2.2531273e+01   2.7335182e+02  -5.4845091e+00   2.2526727e+02   8.0186182e+00   2.4435636e+02   7.4105818e+00
   4.8340273e+02  -8.3467636e+00   3.5416273e+02   2.2924255e+01   2.6991372e+02   2.5204952e+00   2.2219636e+02   2.7497455e+00   2.0605909e+02   1.6778000e+01   6.0346727e+02   8.1971636e+00   3.4028727e+02   3.8511564e+01   3.8658273e+02  -9.2420727e+00   4.0438372e+02   6.8432895e+01   7.3819000e+02   4.3734800e+01   4.7346273e+02   9.8775273e+00   3.3078455e+02  -7.1264000e+00   5.1368455e+02   1.9031600e+01   3.6882636e+02   2.4460255e+01   6.2620636e+02   3.4162182e+00   5.6249909e+02   3.9521891e+01   3.9629455e+02   1.6150982e+01   3.3177545e+02  -1.4893091e+00   7.1836455e+02   3.5595382e+01   4.3168636e+02   1.9683273e+01   2.5750182e+02   1.2634909e+00   2.2250727e+02   8.6694182e+00   1.8354636e+02  -9.1461818e-01
   4.5744273e+02  -2.0509964e+01   3.0035273e+02   2.7749055e+01   2.9115372e+02   1.8631295e+01   1.8204636e+02   1.6631745e+01   2.0977909e+02   2.1960400e+01   5.9836727e+02   1.4935164e+01   3.7757727e+02   1.8836364e-01   3.1924273e+02   1.0715127e+01   4.8543372e+02   6.3518895e+01   4.8996000e+02   2.5113200e+01   4.8617273e+02   5.0430727e+01   3.0564455e+02  -1.9925200e+01   5.3291455e+02   1.5163200e+01   4.1663636e+02   3.2635455e+01   6.5624636e+02   2.0913018e+01   5.8354909e+02   3.5367891e+01   3.0348455e+02   2.9475782e+01   3.1087545e+02  -2.3777309e+01   6.0280455e+02   5.5650182e+01   4.0553636e+02  -4.7747273e+00   2.6964182e+02  -4.8477091e+00   2.3535727e+02   9.2114182e+00   1.8869636e+02  -1.4476618e+01
   5.0997273e+02  -1.3572364e+01   2.9606273e+02  -7.4277455e+00   2.4986372e+02   2.1794495e+01   2.3714636e+02   1.0793745e+01   2.3172909e+02   2.4824400e+01   5.6493727e+02   1.0189564e+01   3.9928727e+02   1.6261564e+01   3.3748273e+02  -1.1884073e+01   4.3253372e+02   6.9370895e+01   5.3819000e+02   7.3948000e+00   5.2465273e+02   1.3352327e+01   3.4378455e+02  -9.0164000e+00   6.0920455e+02  -5.0400000e+00   4.2077636e+02   1.4974255e+01   6.2205636e+02   2.9988218e+01   5.7120909e+02   6.2050909e+00   2.9196455e+02   2.2117382e+01   3.3310545e+02  -1.5215709e+01   6.4455455e+02   2.2060182e+01   4.0303636e+02   2.1252727e+00   2.7197182e+02   6.8258909e+00   2.5559727e+02   1.3122182e+00   2.0383636e+02   1.4462182e+01
   4.6520273e+02  -4.9907636e+00   3.0987273e+02   2.2797455e+01   2.6810372e+02   2.7665295e+01   1.9133636e+02   1.8698545e+01   1.9786909e+02   1.1533200e+01   5.5431727e+02   1.0509164e+01   3.7162727e+02   1.6814364e+01   3.2420273e+02   1.5038327e+01   4.4619372e+02   4.9898095e+01   4.9243000e+02   2.1775600e+01   4.9731273e+02   2.9299527e+01   3.1164455e+02   1.8594800e+01   5.5934455e+02   1.6858800e+01   3.9239636e+02   2.4144655e+01   6.9434636e+02   2.1625018e+01   6.2330909e+02   2.0037091e+01   2.5944455e+02   9.2389818e+00   3.3215545e+02  -5.3297091e+00   6.2111455e+02   2.4745382e+01   4.3128636e+02   2.7915273e+01   2.4112182e+02   6.6738909e+00   2.9383727e+02  -6.6069818e+00   2.4711636e+02  -3.4802182e+00
   4.8835273e+02  -1.3127636e+00   3.4406273e+02   1.8112255e+01   3.2548372e+02  -4.4451048e+00   2.4847636e+02   8.0373455e+00   2.0400909e+02   1.6512000e+01   4.7326727e+02   1.7093164e+01   3.7828727e+02   3.4215636e+00   3.2134273e+02  -2.0728727e+00   4.3938372e+02   8.0062895e+01   4.5277000e+02  -1.4316000e+00   4.6265273e+02   2.2642327e+01   2.9931455e+02   3.2012000e+00   5.8006455e+02   3.2912000e+00   4.5892636e+02   6.2022545e+00   7.4024636e+02   1.8863018e+01   5.8073909e+02   3.3732691e+01   3.1101455e+02   1.0543382e+01   3.8448545e+02   1.0389091e-01   6.9249455e+02   5.7914982e+01   4.4893636e+02   1.6103273e+01   2.5535182e+02  -3.2450909e-01   2.8378727e+02   6.2970182e+00   1.9507636e+02   9.2529818e+00
   4.8382273e+02  -2.3303636e+00   3.7654273e+02   1.3993855e+01   3.2438372e+02   7.3028952e+00   2.0100636e+02   2.0974945e+01   2.0067909e+02   3.0158400e+01   5.7055727e+02   1.1449964e+01   3.9938727e+02  -8.4564364e+00   2.9577273e+02  -3.4072727e+00   2.4729372e+02   5.8190095e+01   5.0658000e+02   8.7336000e+00   5.0574273e+02   3.4145127e+01   3.1493455e+02   1.7331600e+01   5.3539455e+02   2.4244800e+01   4.2273636e+02   3.2387455e+01   6.8886636e+02   1.8643418e+01   6.2044909e+02   3.4745891e+01   3.2739455e+02   6.6129818e+00   3.5501545e+02   1.0031491e+01   6.7711455e+02   3.8765382e+01   5.0958636e+02   1.8301273e+01   2.5888182e+02   1.7343091e+01   2.5645727e+02   1.4283418e+01   1.9826636e+02  -1.1852218e+01
   4.5220273e+02  -6.2807636e+00   3.2068273e+02   2.3222655e+01   2.5138372e+02  -1.9471048e+00   2.0966636e+02   4.3321455e+00   2.3496909e+02   1.8655200e+01   5.0098727e+02   3.8255636e+00   3.8690727e+02  -7.5580364e+00   3.4515273e+02  -1.9167673e+01   2.7681372e+02   2.9918495e+01   4.1067000e+02  -2.3536000e+00   5.8879273e+02   3.2891127e+01   2.7859455e+02  -1.6281200e+01   5.3325455e+02   2.9706000e+01   4.3239636e+02   4.3044655e+01   6.7186636e+02   1.3853418e+01   6.0530909e+02   3.7287091e+01   2.8006455e+02   1.4779382e+01   3.2787545e+02  -1.0467309e+01   6.7968455e+02   2.6059782e+01   4.3048636e+02   3.3292727e+00   2.3345182e+02  -1.6052509e+01   2.3426727e+02  -6.1313818e+00   1.8626636e+02  -2.1802218e+01
   4.4311273e+02  -2.0793564e+01   3.0916273e+02  -1.4574545e-01   2.9767372e+02  -5.6503048e+00   2.2385636e+02   1.8716945e+01   2.4948909e+02   3.4013600e+01   5.3731727e+02  -4.7008364e+00   3.5981727e+02   5.7591636e+00   3.5515273e+02   3.9423273e+00   3.7538372e+02   5.4802895e+01   3.5186000e+02  -7.8388000e+00   5.5207273e+02   3.5588727e+01   2.5369455e+02   1.7800800e+01   5.9163455e+02   2.9655600e+01   4.3368636e+02   4.0701455e+01   6.2710636e+02   2.5434218e+01   5.8963909e+02   4.5880691e+01   2.5553455e+02   2.2217818e+00   3.2267545e+02  -1.7761309e+01   5.9193455e+02   2.3149782e+01   4.2673636e+02  -1.1570727e+01   2.1116182e+02  -1.1930909e-01   2.1207727e+02  -2.3061818e+00   1.7735636e+02  -8.3294182e+00
   4.6473273e+02  -1.3043164e+01   2.5706273e+02   9.9322545e+00   2.7724372e+02   8.6940952e+00   2.6171636e+02   1.5588145e+01   1.9000909e+02  -5.3680000e+00   5.6236727e+02   1.5965164e+01   3.7062727e+02  -3.2056364e+00   3.4253273e+02  -2.1388073e+01   4.7096372e+02   4.0296495e+01   3.3162000e+02   9.6404000e+00   5.9665273e+02   2.7872327e+01   2.3502455e+02  -1.3125600e+01   5.0444455e+02   2.5870800e+01   4.0144636e+02   3.1330655e+01   6.2705636e+02   2.7538218e+01   6.2130909e+02   4.4677091e+01   2.7306455e+02   2.5629382e+01   2.9058545e+02  -5.2441091e+00   6.3211455e+02   2.4435382e+01   4.1228636e+02  -6.5147273e+00   2.1164182e+02   3.6522909e+00   2.3726727e+02  -2.4131382e+01   1.4235636e+02   4.7605818e+00
   4.5520273e+02  -7.1076364e-01   3.7382273e+02   2.7111455e+01   2.1024372e+02   3.7240952e+00   2.2914636e+02   1.0483745e+01   1.8381909e+02   2.2607200e+01   5.7022727e+02  -1.8613636e+01   3.2895727e+02   1.2679636e+00   3.3367273e+02  -1.6249273e+01   4.4681372e+02   4.3128495e+01   4.3377000e+02   5.9384000e+00   5.6950273e+02   2.0764327e+01   2.4178455e+02  -3.3640000e-01   5.7253455e+02   4.4736000e+00   4.4515636e+02   2.0973855e+01   6.9186636e+02   1.1973418e+01   5.7668909e+02   3.8336691e+01   2.7753455e+02   1.5841782e+01   3.4177545e+02  -2.0669309e+01   6.0199455e+02   1.6404982e+01   4.3048636e+02  -1.4320727e+01   2.2578182e+02  -1.4438909e+01   2.2345727e+02  -1.5465818e+00   1.5145636e+02   9.7025818e+00
   4.5201273e+02  -6.6955636e+00   4.1211273e+02  -4.7117455e+00   2.7919372e+02  -6.9319048e+00   2.2414636e+02   5.5537455e+00   2.0086909e+02   1.5763200e+01   6.0165727e+02   8.9619636e+00   3.5866727e+02   3.0371164e+01   2.6462273e+02   2.6547273e+00   4.6476372e+02   3.3122495e+01   5.0100000e+02  -4.8000000e-01   5.2298273e+02  -5.6407273e-01   2.5340455e+02  -5.0760000e+00   5.4948455e+02   1.8697600e+01   4.6363636e+02   3.2585455e+01   5.9758636e+02   3.3275818e+01   5.4401909e+02   3.8720291e+01   2.7353455e+02   6.0217818e+00   3.4367545e+02   2.5086909e+00   6.3755455e+02   1.4301818e+00   4.4498636e+02   5.7692727e+00   2.6469182e+02  -9.4517091e+00   2.0911727e+02   1.1206182e+00   1.6783636e+02  -3.0878182e+00
   4.1244273e+02   1.3800364e+00   3.5635273e+02  -3.1609455e+00   2.6329372e+02   6.3400952e+00   2.0704636e+02   2.4111745e+01   2.0510909e+02   2.7640000e+00   5.9703727e+02  -1.8808436e+01   3.7681727e+02   1.7791636e+00   3.3629273e+02  -1.8458873e+01   4.2386372e+02   2.2394495e+01   5.7096000e+02   4.3932000e+00   5.4974273e+02   2.1551273e+00   2.1616455e+02  -3.9968000e+00   5.0310455e+02   8.9280000e+00   4.4501636e+02   2.0225055e+01   6.0534636e+02  -2.0498182e-01   5.8473909e+02   1.1742691e+01   2.5363455e+02   4.1337818e+00   3.1596545e+02  -1.1704509e+01   5.6999455e+02   2.9834982e+01   4.4138636e+02   2.3072727e+00   2.0497182e+02  -6.2410909e-01   2.2259727e+02  -8.0077818e+00   1.9250636e+02   1.4185818e+00
   4.4987273e+02  -1.7764364e+01   3.8187273e+02   1.3707455e+01   2.7500372e+02   8.2532952e+00   2.2666636e+02   2.4782145e+01   2.2777909e+02   1.4470400e+01   5.9474727e+02   1.2804764e+01   3.5704727e+02  -5.4992364e+00   3.3453273e+02   8.2119273e+00   4.1034372e+02   4.3196095e+01   5.1981000e+02  -9.4480000e-01   5.1827273e+02   8.0527273e+00   2.4421455e+02  -1.6240800e+01   5.1691455e+02   8.8232000e+00   4.8082636e+02   3.1500255e+01   6.2215636e+02   1.8500218e+01   5.5387909e+02   2.2361491e+01   2.1763455e+02  -7.6218182e-02   3.3067545e+02  -9.8813091e+00   5.6686455e+02   3.0405382e+01   4.2808636e+02  -6.3287273e+00   2.4978182e+02  -2.4208909e+01   2.2764727e+02  -4.0217818e+00   1.4145636e+02  -4.9741818e-01
   3.3287273e+02  -2.2494364e+01   3.2797273e+02   5.5894545e+00   2.8000372e+02  -4.1867048e+00   2.3238636e+02   2.1984545e+01   1.5753909e+02   2.9519600e+01   5.9822727e+02   1.2756364e+01   3.5104727e+02  -5.9692364e+00   3.0439273e+02   2.0531273e+00   4.3815372e+02   2.4441295e+01   4.6072000e+02   4.5924000e+00   4.6993273e+02   2.4489927e+01   2.5483455e+02  -5.8104000e+00   5.2834455e+02   4.6718800e+01   5.0144636e+02   4.1710655e+01   6.4315636e+02   1.4870218e+01   5.9535909e+02   5.5323091e+01   2.3677455e+02   1.5532582e+01   3.0048545e+02  -1.8706109e+01   5.8755455e+02   2.2500182e+01   4.2033636e+02  -1.3708727e+01   2.4988182e+02  -1.6469091e+00   2.5135727e+02  -1.5158582e+01   1.5030636e+02   5.0458182e-01
   4.4359273e+02  -1.6491964e+01   3.3068273e+02   5.6626545e+00   2.4186372e+02  -2.3515505e+01   2.1338636e+02   2.9124545e+01   1.6691909e+02  -1.4950800e+01   6.4069727e+02   1.3598764e+01   3.3919727e+02  -1.0351236e+01   3.2639273e+02  -5.1368727e+00   4.3372372e+02   3.5705695e+01   4.7905000e+02  -9.5840000e+00   5.1869273e+02   2.0259127e+01   2.6188455e+02  -1.4244000e+00   5.6901455e+02   1.7515200e+01   5.1454636e+02   3.0852655e+01   6.5134636e+02   2.6925018e+01   5.7949909e+02   1.7351891e+01   2.8248455e+02   2.0305782e+01   3.2539545e+02  -2.0318909e+01   5.9555455e+02   2.4790182e+01   4.3848636e+02  -1.4107273e+00   2.4307182e+02  -4.4210909e-01   2.4530727e+02  -4.1045818e+00   2.2197636e+02  -2.8490182e+00
   4.5611273e+02  -9.5935636e+00   3.1320273e+02  -2.4689455e+00   2.4353372e+02   1.9160895e+01   2.2500636e+02   2.1914945e+01   2.0896909e+02   2.2975200e+01   6.3441727e+02  -3.6883636e-01   3.5281727e+02  -1.0440836e+01   2.8267273e+02  -4.2592727e+00   4.2243372e+02   6.8268895e+01   5.0358000e+02   1.2360000e-01   5.0807273e+02   2.0538727e+01   2.8864455e+02  -9.4152000e+00   5.4682455e+02   1.0910400e+01   4.7392636e+02   1.1002255e+01   6.7782636e+02   1.4136618e+01   5.8101909e+02   2.7570291e+01   2.5334455e+02   2.8966982e+01   3.3844545e+02   4.4970909e+00   6.3161455e+02   4.7655382e+01   4.4458636e+02   6.2012727e+00   2.5212182e+02  -2.9261091e+00   2.6130727e+02   1.8235418e+01   2.1797636e+02   1.0900982e+01
   4.3382273e+02  -3.3480364e+01   2.8344273e+02   4.7218545e+00   2.6767372e+02   4.9396952e+00   2.1385636e+02  -6.1030545e+00   1.9443909e+02   1.1467600e+01   5.3988727e+02  -3.2864364e+00   3.8247727e+02   5.1363636e+00   2.8424273e+02  -1.5748727e+00   4.7948372e+02   7.4804895e+01   5.2700000e+02   2.2500000e+00   5.0336273e+02   2.3485527e+01   2.6864455e+02   7.5148000e+00   5.8925455e+02   1.8366000e+01   4.6630636e+02   4.8371855e+01   6.7196636e+02   3.2515418e+01   5.8977909e+02   3.7909491e+01   3.2658455e+02   1.5587782e+01   3.5206545e+02   1.2027491e+01   5.9236455e+02   4.2115382e+01   4.5633636e+02   2.2461273e+01   2.5764182e+02   7.5422909e+00   2.8292727e+02   3.3405818e+01   2.6559636e+02   1.4761382e+01
   4.6292273e+02  -2.1468364e+01   2.9197273e+02   1.4659455e+01   2.7315372e+02   1.4451295e+01   2.4395636e+02  -3.2710545e+00   2.2277909e+02   1.2490400e+01   4.4026727e+02  -7.1768364e+00   3.7543727e+02   5.4595636e+00   3.4867273e+02   1.7907273e+00   3.4272372e+02   3.9745695e+01   5.2658000e+02   4.6636000e+00   4.8593273e+02   1.7929927e+01   2.6664455e+02  -8.3252000e+00   5.8553455e+02   2.7473600e+01   4.4963636e+02   1.5515455e+01   6.4801636e+02   1.1721418e+01   5.5082909e+02   2.9795491e+01   2.9339455e+02   4.8629818e+00   2.9934545e+02  -1.2944909e+01   5.4461455e+02   2.7935382e+01   3.7928636e+02  -8.6247273e+00   2.0316182e+02  -1.6479309e+01   2.6607727e+02  -8.0561818e+00   2.6083636e+02   6.2321818e+00
   4.1478273e+02   3.2828364e+00   3.0606273e+02   9.8222545e+00   2.1119372e+02   1.8748095e+01   2.2304636e+02   1.5921745e+01   2.1586909e+02   1.5853200e+01   4.5579727e+02  -5.4192364e+00   3.9419727e+02   1.0388764e+01   2.8648273e+02   7.6592727e-01   3.2353372e+02   2.8660895e+01   4.8672000e+02   1.0424000e+00   4.5288273e+02  -4.3860727e+00   2.5883455e+02  -3.2080400e+01   5.5853455e+02   2.3443600e+01   3.3992636e+02   3.8532255e+01   6.3296636e+02   2.1155418e+01   5.5801909e+02   2.2930291e+01   2.8510455e+02   1.1361818e+00   3.0682545e+02  -4.0733091e+00   5.7149455e+02   2.3654982e+01   3.6958636e+02  -8.1987273e+00   2.0478182e+02  -1.1658909e+01   2.3216727e+02   3.8466182e+00   2.0735636e+02  -1.7969418e+01
   4.2268273e+02  -9.7791636e+00   3.1520273e+02   1.2810545e+00   2.2043372e+02   3.0088952e+00   2.3019636e+02   2.0499745e+01   2.0458909e+02   4.7945600e+01   4.2069727e+02  -8.2712364e+00   3.7452727e+02   7.6723636e+00   3.0472273e+02   7.5467273e+00   4.0372372e+02   5.2145695e+01   5.6710000e+02   1.8702000e+01   5.1146273e+02   2.5077527e+01   3.0050455e+02   1.5586000e+01   5.5896455e+02   3.3939200e+01   3.2696636e+02   2.2949055e+01   5.9862636e+02   3.2902618e+01   5.8887909e+02   2.8791491e+01   3.3682455e+02   1.1998582e+01   2.8215545e+02  -1.0497091e+00   6.4705455e+02   1.7800182e+01   3.8393636e+02  -1.1146727e+01   2.2426182e+02  -6.2173091e+00   2.5578727e+02   6.9170182e+00   2.4135636e+02  -1.6919418e+01
   4.4963273e+02   4.3548364e+00   2.6173273e+02   4.4086545e+00   2.3972372e+02   6.0569524e-01   2.2847636e+02   3.2867345e+01   1.8967909e+02   1.9568400e+01   3.6431727e+02  -8.6083636e-01   3.7890727e+02   1.4891964e+01   3.0553273e+02   9.6192727e-01   3.8229372e+02   5.2150095e+01   5.9024000e+02   1.5420800e+01   6.2212273e+02   2.2504727e+01   2.9921455e+02   1.8929200e+01   5.4748455e+02   1.2237600e+01   4.1101636e+02   2.9795055e+01   5.8848636e+02   4.2093818e+01   5.9897909e+02   2.3463491e+01   2.8391455e+02   4.5713818e+00   3.3187545e+02  -4.6473091e+00   7.0849455e+02   2.4324982e+01   4.2293636e+02  -1.2667273e+00   2.3497182e+02   1.0785891e+01   2.8311727e+02   7.4406182e+00   2.7740636e+02   1.8146582e+01
   4.1020273e+02  -3.7160764e+01   2.7001273e+02  -1.1293745e+01   2.5200372e+02   3.6732952e+00   2.0304636e+02   1.6951745e+01   1.8248909e+02   2.2283600e+01   3.7736727e+02   1.2851636e+00   3.9933727e+02   1.0597564e+01   3.2215273e+02  -1.6897673e+01   3.3491372e+02   3.2270495e+01   4.8953000e+02  -9.5224000e+00   4.1446273e+02   9.4075273e+00   2.7055455e+02  -2.1638000e+01   5.1239455e+02   2.7134800e+01   3.3082636e+02   3.1550255e+01   6.1724636e+02  -6.7698182e-01   5.7868909e+02   2.4946691e+01   3.1658455e+02   4.2778182e-01   3.0682545e+02   2.5066909e+00   6.7268455e+02   5.1749782e+01   4.1903636e+02  -5.6547273e+00   2.6593182e+02   6.3909091e-01   2.3635727e+02   3.3214182e+00   2.7550636e+02   2.7818582e+01
   4.1711273e+02  -6.6135636e+00   3.4901273e+02   3.3362545e+00   2.4305372e+02   2.0992952e+00   2.3623636e+02   4.3654545e-01   2.0853909e+02   3.2909600e+01   4.2407727e+02  -2.7316364e+00   4.2247727e+02   5.0763636e+00   3.3267273e+02  -1.3689273e+01   3.8072372e+02   1.8565695e+01   4.8086000e+02   1.6791200e+01   4.0512273e+02   1.5104727e+01   2.5431455e+02   8.4212000e+00   5.4168455e+02   2.8891600e+01   3.3220636e+02   3.5629855e+01   6.4958636e+02   1.9735818e+01   5.9711909e+02   2.2752291e+01   3.8025455e+02  -2.7558182e+00   2.6115545e+02   8.4902909e+00   6.9418455e+02   3.4697818e+00   3.8433636e+02   8.4712727e+00   2.0893182e+02  -1.3610909e+01   1.9259727e+02   1.0782218e+01   2.6521636e+02   1.2178182e-01
   4.4887273e+02  -2.0584364e+01   2.9840273e+02   1.5625055e+01   2.5286372e+02  -1.2205505e+01   2.1862636e+02  -3.4346545e+00   1.9481909e+02   1.9387200e+01   4.2236727e+02  -3.6483636e-01   3.8728727e+02   2.4701564e+01   3.0496273e+02   4.2752727e-01   4.1729372e+02   4.9680095e+01   5.7039000e+02   7.5388000e+00   4.1427273e+02   3.2372727e+01   3.0331455e+02   1.6261200e+01   5.9982455e+02   3.4190400e+01   3.8682636e+02   3.1310255e+01   6.3186636e+02   1.6013418e+01   5.9092909e+02   2.2537491e+01   3.3753455e+02   1.7181782e+01   2.5167545e+02   8.7286909e+00   6.5493455e+02   6.6697818e+00   4.2853636e+02  -9.5647273e+00   2.1935182e+02  -1.4064509e+01   2.2397727e+02   1.0318182e+00   2.2992636e+02   3.1514982e+01
   4.3968273e+02  -7.5191636e+00   3.8030273e+02   1.8163055e+01   2.4981372e+02   4.4184952e+00   2.1376636e+02   3.1334145e+01   1.8524909e+02   3.1352800e+01   4.2693727e+02  -3.2004364e+00   3.7804727e+02  -8.0392364e+00   2.9729273e+02  -6.9988727e+00   3.8319372e+02   2.2938095e+01   5.6167000e+02   3.8064000e+00   3.6012273e+02   1.2134727e+01   2.9307455e+02  -1.1996000e+00   5.5434455e+02   2.6498800e+01   4.1739636e+02   1.7384655e+01   6.1620636e+02   3.5546218e+01   6.8177909e+02   3.9169491e+01   3.6829455e+02   1.4340982e+01   2.8110545e+02   7.6042909e+00   6.6149455e+02   4.6894982e+01   3.8578636e+02   2.7552727e+00   1.7997182e+02   2.1515891e+01   2.4150727e+02   6.7694182e+00   2.4621636e+02   4.1971782e+01
   4.0011273e+02  -2.3353564e+01   3.3992273e+02  -2.1765455e+00   2.2296372e+02   8.4649524e-01   2.4642636e+02   3.2913455e+00   1.8029909e+02   3.5318800e+01   4.1441727e+02  -2.7678836e+01   3.6352727e+02  -2.0176364e+00   2.6924273e+02  -6.9948727e+00   4.3334372e+02   5.4166095e+01   5.8129000e+02   8.5668000e+00   3.7350273e+02   2.1394327e+01   2.3588455e+02   3.3225600e+01   5.0577455e+02   2.4524400e+01   3.4501636e+02   1.6985055e+01   6.2434636e+02   3.4565018e+01   5.8777909e+02   3.9979491e+01   2.7363455e+02   1.3533782e+01   2.4953545e+02  -4.8701091e+00   6.1180455e+02  -2.4398182e+00   3.7568636e+02  -7.9867273e+00   1.4254182e+02  -2.3159709e+01   1.6121727e+02  -1.2427382e+01   1.6211636e+02   7.2697818e+00
   3.9916273e+02  -2.1897564e+01   3.5111273e+02  -2.3161745e+01   2.0543372e+02  -1.2181105e+01   2.1366636e+02   1.4321455e+00   2.2834909e+02   1.2664800e+01   3.8822727e+02  -6.6336364e+00   3.7676727e+02   6.3163636e-02   2.8086273e+02  -2.2544727e+00   4.7776372e+02   4.3082495e+01   5.9891000e+02   1.4537200e+01   5.1241273e+02   2.8421527e+01   2.5016455e+02   1.2508320e+02   5.1644455e+02   1.4150800e+01   3.6277636e+02   2.7274255e+01   6.4215636e+02   7.8002182e+00   5.5473909e+02   9.8126909e+00   3.2058455e+02   6.2077818e+00   2.8801545e+02   7.5814909e+00   6.4680455e+02   2.0510182e+01   4.2843636e+02   3.9432727e+00   1.6664182e+02  -2.8477091e+00   2.1473727e+02   5.2410182e+00   1.8083636e+02   2.2392182e+01
   4.2568273e+02  -2.5449164e+01   3.1897273e+02  -1.3260545e+01   2.6972372e+02   9.6569524e-01   2.1933636e+02  -9.6314545e+00   1.8943909e+02   1.1297600e+01   3.6003727e+02  -8.5184364e+00   3.8809727e+02   2.5496764e+01   3.4072273e+02  -2.7093273e+01   4.6829372e+02   3.3940095e+01   5.5105000e+02   1.1260000e+00   4.9917273e+02   2.1060727e+01   2.6721455e+02   9.8769200e+01   5.8353455e+02   2.6253600e+01   4.8268636e+02   3.1921455e+01   6.6386636e+02   4.8734182e+00   6.0397909e+02   3.5873491e+01   2.9325455e+02   3.6484182e+01   3.2853545e+02  -2.5701091e+00   6.2474455e+02   2.1704982e+01   4.8798636e+02   5.6292727e+00   2.0531182e+02   1.3008691e+01   1.9959727e+02  -5.9677818e+00   1.8897636e+02  -5.2990182e+00
   4.1544273e+02   1.6600364e+00   3.0430273e+02  -8.0694545e-01   2.4234372e+02  -3.2739048e+00   2.5795636e+02   2.8798945e+01   1.9562909e+02   2.8042400e+01   4.8746727e+02  -1.7628364e+00   3.5181727e+02   2.9691636e+00   3.1320273e+02  -1.7841673e+01   4.5848372e+02   4.9674895e+01   5.4377000e+02   8.6184000e+00   4.1407273e+02   2.4098727e+01   2.3083455e+02   1.0758960e+02   5.2863455e+02   4.2365600e+01   4.4739636e+02   1.4414655e+01   6.0029636e+02   4.5790182e+00   6.1268909e+02   2.7036691e+01   2.8753455e+02   3.0331782e+01   3.5234545e+02  -3.8049091e+00   5.8536455e+02   1.0485382e+01   4.2998636e+02  -2.9280727e+01   2.2259182e+02  -1.2753709e+01   2.2888727e+02  -1.9809818e+00   1.6188636e+02  -2.2371818e+01
   4.6354273e+02  -2.4517964e+01   3.5254273e+02   6.7385455e-01   2.5624372e+02  -2.3859048e+00   1.9866636e+02   1.5732145e+01   2.0158909e+02   1.8375600e+01   4.4407727e+02  -3.1916364e+00   3.3776727e+02  -1.8568364e+00   2.9067273e+02   3.6207273e+00   4.8538372e+02   5.5712895e+01   6.2391000e+02   9.5872000e+00   4.9612273e+02   8.2047273e+00   2.6293455e+02   1.0949160e+02   5.8215455e+02   2.1364000e+01   4.0706636e+02   2.8401055e+01   5.9415636e+02   2.6980218e+01   6.0273909e+02   2.3302691e+01   2.4206455e+02   2.2009382e+01   3.1282545e+02  -4.5933091e+00   5.6511455e+02   2.7355382e+01   4.4063636e+02   7.1727273e-01   2.5559182e+02  -1.2153709e+01   2.7221727e+02  -1.3067382e+01   2.0430636e+02  -1.2295418e+01
   4.5901273e+02  -3.3965564e+01   2.8868273e+02  -1.1267345e+01   2.4538372e+02   9.1528952e+00   1.9995636e+02  -6.9410545e+00   2.2848909e+02   2.8313600e+01   5.2217727e+02  -3.8196364e+00   3.3381727e+02   3.3091636e+00   2.8705273e+02   1.2770327e+01   4.4643372e+02   3.6688895e+01   5.7110000e+02   9.2420000e+00   4.4117273e+02   8.6507273e+00   2.0535455e+02   9.8058000e+01   5.1220455e+02   3.2440000e+01   3.2258636e+02   2.4109455e+01   5.9110636e+02   3.4364218e+01   6.0697909e+02   3.4913491e+01   2.6887455e+02   3.1774582e+01   3.0672545e+02   2.3844691e+01   6.9486455e+02   1.1035382e+01   3.9193636e+02  -4.0867273e+00   2.4573182e+02   8.8750909e+00   3.3007727e+02   1.9633818e+01   2.1340636e+02  -1.0023418e+01
   4.5363273e+02  -1.0065164e+01   2.8530273e+02  -1.4236945e+01   2.3919372e+02   3.7880952e+00   1.7952636e+02  -9.7665455e-01   1.8448909e+02   3.6603600e+01   5.2836727e+02   2.2255164e+01   3.2485727e+02   1.4559636e+00   2.8905273e+02  -7.1996727e+00   4.3791372e+02   2.8700495e+01   4.6153000e+02  -8.3224000e+00   4.6098273e+02   2.3059273e+00   2.1397455e+02   6.5788400e+01   5.7029455e+02   1.8652800e+01   3.0549636e+02   2.0046655e+01   6.4572636e+02   2.5184618e+01   5.5244909e+02   4.1945891e+01   2.8434455e+02   1.4486982e+01   3.3744545e+02   4.7709091e-01   6.2961455e+02   2.1315382e+01   3.6098636e+02  -9.9107273e+00   1.9902182e+02   1.1421891e+01   2.5721727e+02   1.2802618e+01   1.9526636e+02   1.9778182e-01
   4.3540273e+02  -1.3176764e+01   2.8397273e+02   2.3994545e+00   2.5167372e+02   5.0969524e-01   1.7362636e+02   5.1153455e+00   2.2396909e+02   1.6395200e+01   5.0598727e+02  -2.0944364e+00   3.3776727e+02   2.1523164e+01   2.8300273e+02  -7.8156727e+00   3.8053372e+02   5.8430895e+01   5.3591000e+02   2.0072000e+00   4.8988273e+02   1.8083927e+01   2.1969455e+02   1.1148080e+02   5.5487455e+02   1.7456400e+01   3.1792636e+02   2.2052255e+01   6.8486636e+02   2.4623418e+01   5.9020909e+02   3.7875091e+01   2.8310455e+02   1.8586182e+01   3.5796545e+02   1.7035491e+01   6.9236455e+02   2.9175382e+01   3.9623636e+02  -2.9807273e+00   1.8697182e+02  -2.3741091e+00   2.9421727e+02  -1.1967382e+01   2.1264636e+02   9.3773818e+00
   4.3354273e+02  -1.9307964e+01   2.6978273e+02   2.3864655e+01   2.3729372e+02   1.1510095e+01   2.0585636e+02   9.7769455e+00   2.0524909e+02   1.3412800e+01   4.8626727e+02   1.1103164e+01   3.3928727e+02  -6.7884364e+00   2.9934273e+02  -1.3642873e+01   3.9848372e+02   4.8184895e+01   5.3067000e+02   9.2864000e+00   4.9888273e+02   2.6313927e+01   2.1183455e+02   7.2729600e+01   5.7072455e+02   1.7758400e+01   3.0773636e+02   3.9247455e+01   6.6367636e+02   2.3748618e+01   5.7254909e+02   2.8437891e+01   3.1006455e+02   4.3429382e+01   3.0658545e+02  -1.5764109e+01   7.4293455e+02   2.7249782e+01   4.3603636e+02  -1.3664727e+01   2.4169182e+02   4.5282909e+00   2.3211727e+02  -5.9993818e+00   2.2102636e+02   3.2466982e+01
   3.7520273e+02   9.9292364e+00   3.2378273e+02   7.3046545e+00   2.2100372e+02  -1.9467048e+00   2.1781636e+02   1.3060145e+01   1.8362909e+02   1.2762400e+01   4.9003727e+02  -2.1084364e+00   3.8371727e+02  -1.2062836e+01   3.0862273e+02   1.1347273e+00   3.1538372e+02   1.8792895e+01   5.4134000e+02   6.5728000e+00   4.4493273e+02   1.0589927e+01   2.0659455e+02   5.9478800e+01   5.3368455e+02   2.0721600e+01   2.8363636e+02   3.2175455e+01   5.9824636e+02   2.4703018e+01   6.1039909e+02   5.3119891e+01   3.0020455e+02   6.3181818e+00   2.8829545e+02  -1.4730909e+01   7.2699455e+02   1.7404982e+01   3.9633636e+02   3.2612727e+00   2.2907182e+02  -1.6222109e+01   2.2526727e+02  -4.5513818e+00   2.1973636e+02   2.9660182e+01
   4.2368273e+02   8.3636364e-04   3.0906273e+02   7.1522545e+00   2.0791372e+02   2.1290495e+01   2.1390636e+02   2.1652945e+01   2.0334909e+02   5.3748000e+00   4.2798727e+02  -1.6664436e+01   3.4304727e+02   4.0007636e+00   2.9334273e+02   1.6971273e+00   3.7915372e+02   3.9021295e+01   6.0772000e+02   4.5240000e-01   4.4665273e+02   3.3782327e+01   2.3021455e+02   1.0282920e+02   5.0529455e+02   2.6702800e+01   3.1506636e+02   2.2091055e+01   6.0220636e+02   1.4046218e+01   5.9216909e+02   3.8718291e+01   3.7258455e+02   3.4757782e+01   2.8148545e+02   2.0153891e+01   7.8249455e+02   4.7024982e+01   4.2883636e+02   5.4112727e+00   2.5045182e+02  -4.9325091e+00   2.2973727e+02   1.9571018e+01   2.6207636e+02  -9.5701818e-01
   3.5468273e+02  -8.5291636e+00   3.8006273e+02   1.3472255e+01   1.8010372e+02   1.4425295e+01   2.2304636e+02   2.1301745e+01   2.1639909e+02   9.8108000e+00   4.6141727e+02   1.7701164e+01   3.6757727e+02   2.4683636e+00   2.9353273e+02  -1.5128073e+01   3.8938372e+02   3.0772895e+01   5.0600000e+02   1.3930000e+01   4.0427273e+02   8.5027273e+00   2.3231455e+02   1.0394120e+02   5.4529455e+02   1.9842800e+01   3.8282636e+02   4.1340255e+01   6.8924636e+02   3.4083018e+01   6.1992909e+02   2.2597491e+01   3.8987455e+02   7.4245818e+00   2.1229545e+02  -1.1550909e+01   6.7724455e+02   2.0074982e+01   3.7508636e+02   2.0612727e+00   1.7445182e+02   1.5274909e+00   1.9516727e+02   1.2996618e+01   1.9583636e+02   6.6812182e+01
   3.8097273e+02  -4.4236364e-01   3.5968273e+02   2.0672655e+01   2.5415372e+02  -1.8887048e+00   1.8833636e+02   2.7985455e+00   1.7253909e+02   7.0296000e+00   4.7126727e+02   4.9131636e+00   3.6262727e+02   2.1043636e+00   3.0634273e+02  -4.3928727e+00   4.1853372e+02   2.6870895e+01   4.9558000e+02  -6.1964000e+00   3.2555273e+02   2.2520327e+01   2.1059455e+02   7.3968800e+01   7.2106455e+02   3.1491200e+01   3.8449636e+02   3.8536655e+01   6.4434636e+02   2.9245018e+01   5.9744909e+02   4.0535891e+01   3.2620455e+02   2.5428182e+01   2.4748545e+02   3.2938909e+00   7.4524455e+02   2.8564982e+01   4.2598636e+02   2.4392727e+00   1.7093182e+02   9.4290909e+00   2.0678727e+02  -1.5029818e+00   2.1078636e+02   7.1146182e+01
   4.1259273e+02   5.7480364e+00   3.5759273e+02   3.1198545e+00   2.4005372e+02   8.4392952e+00   2.1338636e+02   2.5744545e+01   1.8443909e+02   1.7747600e+01   4.7765727e+02   1.3619636e+00   3.3300727e+02   1.7539636e+00   2.8139273e+02  -8.2568727e+00   4.3534372e+02   4.0426095e+01   5.6358000e+02   1.6363600e+01   4.4617273e+02   1.1630727e+01   2.4488455e+02   9.5085600e+01   5.7682455e+02   3.5360400e+01   3.4215636e+02   3.9113855e+01   6.4572636e+02   3.1904618e+01   5.9677909e+02   1.4589491e+01   1.5072455e+02   2.4316582e+01   2.5677545e+02   2.1030691e+01   6.1786455e+02   3.2385382e+01   4.4038636e+02  -2.6062727e+01   1.8069182e+02  -2.2117091e+00   1.9716727e+02   1.7966182e+00   1.4330636e+02   6.4964582e+01
   4.1016273e+02   5.2724364e+00   3.7330273e+02   1.0063055e+01   2.5929372e+02   8.6600952e+00   1.9014636e+02   2.3843745e+01   1.9662909e+02   3.3292400e+01   5.1722727e+02   1.9063636e+00   3.1285727e+02  -3.3940364e+00   2.6662273e+02  -1.3455273e+01   4.3996372e+02   6.4826495e+01   5.8848000e+02   2.3716000e+00   5.0484273e+02   2.1697127e+01   2.2850455e+02   1.1224600e+02   5.4087455e+02   1.1476400e+01   4.1887636e+02   3.2076255e+01   6.1443636e+02   1.8167818e+01   6.0101909e+02   2.0490291e+01   2.6672455e+02   2.5706582e+01   3.0015545e+02   1.6990291e+01   5.9280455e+02   3.0760182e+01   4.4763636e+02   7.9072727e+00   1.9873182e+02   5.3450909e+00   1.8288727e+02  -1.0209818e+00   1.4802636e+02   1.0546982e+01
   4.5468273e+02  -1.0809164e+01   2.9678273e+02   3.0034655e+01   2.4400372e+02   1.4163295e+01   1.7023636e+02   1.1096545e+01   1.9677909e+02  -7.1960000e-01   4.5746727e+02  -2.1122836e+01   3.4943727e+02   4.3956364e-01   2.9920273e+02   1.8883273e+00   4.8924372e+02   4.2544095e+01   5.8629000e+02   7.5068000e+00   4.3955273e+02   1.9680327e+01   2.2783455e+02   8.4399600e+01   5.2182455e+02   2.0760400e+01   3.6677636e+02   2.7624255e+01   6.3810636e+02   2.9844218e+01   5.9473909e+02   3.1752691e+01   2.8382455e+02   3.2668582e+01   3.1982545e+02   9.2266909e+00   5.8636455e+02   2.6715382e+01   4.9853636e+02   1.6985273e+01   2.3007182e+02   1.6837891e+01   2.7288727e+02   8.6890182e+00   1.7359636e+02   4.1541382e+01
   4.6549273e+02  -1.1203964e+01   2.8478273e+02  -8.5253455e+00   2.6496372e+02   2.9664952e+00   2.0671636e+02   1.4798145e+01   2.0077909e+02   2.4870400e+01   3.4350727e+02   1.3993964e+01   3.4952727e+02   7.6723636e+00   3.2020273e+02   4.4832727e-01   4.2157372e+02   6.3197695e+01   6.2305000e+02   1.4086000e+01   5.7931273e+02   4.7219527e+01   2.6259455e+02   1.1508880e+02   5.4939455e+02   3.7514800e+01   4.1315636e+02   2.9483855e+01   6.2834636e+02   1.6435018e+01   5.7473909e+02   4.8592691e+01   2.2625455e+02  -6.9158182e+00   3.0915545e+02   3.0290909e-02   5.6849455e+02   1.3144982e+01   4.0648636e+02   1.0992727e+00   2.1383182e+02  -2.2812909e+01   2.6883727e+02   3.0630182e+00   1.9188636e+02   2.5988182e+01
   4.6706273e+02  -3.7559564e+01   3.2820273e+02   8.8110545e+00   2.5929372e+02   8.7500952e+00   2.0114636e+02   1.2293745e+01   1.9034909e+02   7.7948000e+00   4.2946727e+02   1.6497164e+01   3.7390727e+02   1.6319636e+00   3.1667273e+02  -8.7892727e+00   4.1186372e+02   3.9974495e+01   4.9772000e+02   5.8224000e+00   4.6165273e+02   4.1523273e+00   2.2678455e+02   9.6343600e+01   4.9187455e+02   3.2346400e+01   4.0420636e+02   2.8059855e+01   6.0205636e+02   2.7298218e+01   6.1111909e+02   1.5492291e+01   2.5391455e+02   2.0681382e+01   3.1948545e+02   6.1138909e+00   5.4268455e+02   2.4339782e+01   4.1143636e+02   2.2403273e+01   2.2502182e+02   2.4381891e+01   2.9064727e+02   1.1938218e+01   2.0135636e+02   2.5900582e+01
   4.6716273e+02   1.5724364e+00   2.6440273e+02  -1.0374945e+01   2.8724372e+02  -1.7005905e+01   1.9919636e+02   1.9069745e+01   2.1100909e+02   9.0520000e+00   3.6212727e+02  -3.9656364e+00   3.7128727e+02   8.7915636e+00   2.6710273e+02  -7.1136727e+00   4.1819372e+02   5.7468095e+01   4.7643000e+02   1.0005600e+01   4.4893273e+02   2.9927273e-02   1.8574455e+02   7.7766800e+01   6.7025455e+02   3.4556000e+01   3.8325636e+02   3.2205855e+01   6.6162636e+02   2.0392618e+01   5.8349909e+02   4.2991891e+01   3.0972455e+02   1.2786582e+01   3.1434545e+02  -1.9490909e-01   5.5924455e+02   2.0264982e+01   3.7028636e+02  -1.9354727e+01   1.8297182e+02   6.0858909e+00   2.7159727e+02  -8.3977818e+00   1.9902636e+02   5.7969818e+00
   4.7587273e+02   5.7356364e+00   2.4216273e+02   6.5542545e+00   2.8000372e+02  -2.5267048e+00   1.8981636e+02   1.0580145e+01   1.9215909e+02   3.9900000e+00   3.4874727e+02   1.1047636e+00   3.4347727e+02   5.6363636e+00   2.7477273e+02  -5.7272727e+00   4.5286372e+02   3.5264495e+01   4.3481000e+02   2.4005200e+01   5.3084273e+02   3.8717127e+01   2.2545455e+02   9.3260000e+01   5.5472455e+02   4.4368400e+01   4.2215636e+02   4.0293855e+01   6.2058636e+02   1.8915818e+01   5.9916909e+02   1.1928291e+01   3.0553455e+02   3.7417818e+00   3.0482545e+02   1.4766909e+00   6.5111455e+02   6.2975382e+01   4.0778636e+02   8.9452727e+00   2.2707182e+02  -1.1922109e+01   2.7454727e+02   2.7076218e+01   1.8811636e+02  -3.7602182e+00
   2.4944273e+02  -3.2679964e+01   3.6316273e+02  -1.0357455e+00   2.2115372e+02  -7.6287048e+00   2.1571636e+02  -4.9185455e-01   1.9800909e+02   1.2472000e+01   4.1122727e+02   3.0563636e+00   3.5295727e+02  -8.1220364e+00   2.6577273e+02   2.7127273e+00   3.9596372e+02   3.8916495e+01   4.1339000e+02  -3.7112000e+00   5.2003273e+02   2.1101927e+01   2.0650455e+02   6.4576000e+01   5.3377455e+02   2.5234400e+01   3.6563636e+02  -5.7645455e+00   6.1905636e+02   2.7608218e+01   6.4744909e+02   3.2345891e+01   3.6934455e+02   1.3736982e+01   2.9220545e+02   1.6486291e+01   6.9555455e+02   5.5540182e+01   4.0433636e+02   1.2821273e+01   2.5312182e+02  -5.5261091e+00   2.9526727e+02   6.3286182e+00   2.1802636e+02   3.2756982e+01
   2.2392273e+02  -3.8283636e+00   3.3859273e+02   2.1739855e+01   2.6257372e+02   5.1076952e+00   2.4047636e+02  -8.5265455e-01   1.9900909e+02   1.5672000e+01   4.5574727e+02   1.1344764e+01   3.5138727e+02   1.0763564e+01   2.8905273e+02   2.1130327e+01   3.6115372e+02   3.2171295e+01   5.8615000e+02  -1.1202000e+01   4.8079273e+02  -7.3788727e+00   2.2040455e+02   9.5894000e+01   5.1925455e+02   3.3256000e+01   4.2354636e+02   1.5322655e+01   6.7067636e+02   1.4288618e+01   6.1982909e+02   4.8655491e+01   3.4758455e+02   9.3277818e+00   2.5482545e+02   5.0866909e+00   6.6661455e+02   3.1485382e+01   3.8708636e+02  -1.0098727e+01   2.4250182e+02  -8.0165091e+00   2.4826727e+02   1.4708618e+01   2.3792636e+02   2.4634982e+01
   2.4192273e+02   5.2516364e+00   3.5811273e+02   8.6082545e+00   2.2596372e+02   9.7064952e+00   1.8519636e+02   4.0239745e+01   2.4515909e+02   1.5220000e+01   4.4526727e+02   9.0316364e-01   3.5471727e+02   3.5471636e+00   2.2986273e+02  -1.8704473e+01   3.8529372e+02   6.4530095e+01   5.8877000e+02   8.4484000e+00   4.4155273e+02   1.8620327e+01   2.5359455e+02   9.2198800e+01   5.1901455e+02   2.5365200e+01   4.2482636e+02   3.5030255e+01   6.3082636e+02   3.8566182e+00   6.0130909e+02   2.9947091e+01   3.4587455e+02   2.5804582e+01   2.5615545e+02   1.3650291e+01   6.8393455e+02   2.5969782e+01   4.1683636e+02  -3.0787273e+00   2.0640182e+02  -1.7838509e+01   2.0988727e+02  -6.0809818e+00   2.1088636e+02   4.9608182e+01
   2.5968273e+02  -3.0689164e+01   3.0187273e+02   4.5774545e+00   2.2162372e+02  -6.9963048e+00   2.2362636e+02   1.1635345e+01   2.0943909e+02   3.2177600e+01   4.1807727e+02   1.1358364e+01   3.0404727e+02   1.6507636e+00   1.9905273e+02  -6.3796727e+00   3.5438372e+02   2.4902895e+01   4.7262000e+02   1.2360400e+01   3.4536273e+02   2.6955273e+00   2.1274455e+02   7.9846800e+01   4.0877455e+02   2.1954400e+01   3.0763636e+02   6.1455455e+01   6.6420636e+02   1.5846218e+01   5.9273909e+02   3.8202691e+01   3.8553455e+02   2.6441782e+01   2.3572545e+02  -8.1453091e+00   6.8018455e+02   3.3589782e+01   4.1718636e+02   2.2932727e+00   1.7254182e+02   3.6302909e+00   1.9216727e+02   6.6181818e-03   1.8611636e+02   9.7969782e+01
   2.7830273e+02  -2.1368764e+01   3.1473273e+02   2.6865455e-01   2.1910372e+02   1.6345295e+01   2.2385636e+02   1.2616945e+01   2.1072909e+02   2.8974400e+01   4.8946727e+02   6.8871636e+00   3.1804727e+02  -8.0923636e-01   2.7320273e+02  -2.0071673e+01   4.0072372e+02   5.4105695e+01   6.1981000e+02  -1.2374800e+01   3.4727273e+02   2.2727273e-02   1.9745455e+02   9.5880000e+01   5.4839455e+02   2.0354800e+01   3.0954636e+02   2.5582655e+01   6.2272636e+02   2.9644618e+01   5.7977909e+02   2.4709491e+01   3.8072455e+02   9.9165818e+00   2.7653545e+02  -1.3450109e+01   6.9699455e+02   4.2304982e+01   4.5743636e+02  -8.7267273e+00   1.8273182e+02   2.0050909e+00   2.4530727e+02   1.1655418e+01   1.5597636e+02   1.5860982e+01
   3.1049273e+02  -4.0339636e+00   3.4178273e+02   1.2194655e+01   2.2743372e+02  -2.1311048e+00   2.1347636e+02   1.9547345e+01   2.0748909e+02  -3.3640000e-01   4.5274727e+02   6.8476364e-01   3.1209727e+02  -6.5232364e+00   2.5429273e+02   1.5311273e+00   4.8110372e+02   4.9625295e+01   5.8362000e+02   1.9190400e+01   4.4169273e+02   2.0229127e+01   2.6745455e+02   1.1832000e+02   5.7263455e+02   7.5056000e+00   3.8230636e+02   2.1521855e+01   6.1386636e+02   3.4034182e+00   5.5435909e+02   2.3653091e+01   2.9315455e+02   2.5642182e+01   2.5706545e+02   1.1577491e+01   6.0805455e+02   2.7901818e+00   4.3643636e+02  -8.0967273e+00   1.8764182e+02  -3.3770909e-01   1.7673727e+02   7.9510182e+00   1.1954636e+02  -9.4461818e-01
   2.9630273e+02  -1.8478764e+01   3.4930273e+02   2.1305455e-01   2.2386372e+02  -1.3265505e+01   2.3738636e+02   1.7584545e+01   1.8710909e+02   1.3724000e+01   4.5607727e+02  -1.6201636e+01   3.2933727e+02   4.1475636e+00   2.7910273e+02  -1.0163673e+01   4.3591372e+02   4.0000495e+01   5.3286000e+02   1.7491200e+01   4.4098273e+02   3.4259273e+00   2.2878455e+02   1.0218360e+02   5.9887455e+02   1.2506400e+01   3.8101636e+02   2.7245055e+01   6.1524636e+02   2.3763018e+01   5.7668909e+02   2.8766691e+01   3.2939455e+02   4.5312982e+01   2.9744545e+02   3.9670909e+00   6.1336455e+02   3.4495382e+01   4.9513636e+02   3.2657273e+01   2.3983182e+02  -6.0329091e+00   2.5197727e+02   6.9818182e+00   1.5426636e+02  -2.2002218e+01
   2.9920273e+02  -6.9907636e+00   3.5435273e+02   1.0990545e+00   2.5205372e+02  -1.3807048e+00   1.8219636e+02   1.4139745e+01   1.7719909e+02   1.9186800e+01   4.3326727e+02   8.0031636e+00   3.0766727e+02  -8.8788364e+00   2.9367273e+02   4.7207273e+00   4.0648372e+02   4.1544895e+01   4.7486000e+02   1.8412000e+00   4.9917273e+02   2.6580727e+01   2.8169455e+02   1.0299080e+02   5.3944455e+02   9.2108000e+00   3.6525636e+02   5.0745855e+01   5.9758636e+02   3.1705818e+01   6.7392909e+02   1.9657491e+01   2.9301455e+02   2.7503382e+01   3.2753545e+02   1.1849891e+01   5.5843455e+02   1.1329782e+01   4.4978636e+02  -6.4147273e+00   2.3797182e+02  -2.7034109e+01   2.3816727e+02   6.2266182e+00   1.7354636e+02  -2.5214618e+01
   2.6116273e+02  -3.7075636e+00   2.9363273e+02   8.0066545e+00   2.6972372e+02  -1.0704305e+01   1.7347636e+02   1.1273455e+00   1.5077909e+02   2.5060400e+01   4.0936727e+02   3.5851636e+00   3.7614727e+02  -5.2172364e+00   2.6153273e+02   2.8619273e+00   5.3162372e+02   3.1723695e+01   5.8391000e+02   1.7307200e+01   4.7327273e+02   1.2222727e+01   3.0897455e+02   9.7684000e+00   5.1596455e+02   4.5949200e+01   3.5892636e+02   1.0582255e+01   5.7153636e+02   3.1409818e+01   6.1839909e+02   2.4859891e+01   2.5187455e+02   2.4134582e+01   3.3653545e+02   2.4699891e+01   6.0536455e+02   1.3255382e+01   4.4213636e+02   3.5472727e+00   2.2793182e+02  -6.5109091e+00   2.9264727e+02   4.8682182e+00   2.1150636e+02  -1.2151418e+01
   2.4001273e+02  -4.7355636e+00   2.9316273e+02   4.7425455e-01   2.7953372e+02   1.1808952e+00   2.0047636e+02   1.3257345e+01   1.7677909e+02   8.2604000e+00   4.2888727e+02   1.4035636e+00   3.7647727e+02  -2.1243636e+01   3.0224273e+02   6.9512727e-01   4.1691372e+02   2.2710495e+01   4.4858000e+02   1.2903600e+01   4.2655273e+02  -6.0967273e-01   2.5478455e+02  -2.7564000e+00   5.5310455e+02   9.5480000e+00   3.9106636e+02   2.8201055e+01   3.6115636e+02   1.3520218e+01   5.9668909e+02   2.5886691e+01   2.5025455e+02   2.9264182e+01   3.0115545e+02  -1.3849709e+01   5.5955455e+02   1.0920182e+01   3.7453636e+02  -2.9947273e+00   1.8412182e+02   3.1838909e+00   2.7045727e+02  -2.5965818e+00   1.8759636e+02  -7.9086182e+00
   2.3954273e+02  -1.9787964e+01   3.0487273e+02   9.8174545e+00   2.5834372e+02  -1.2239048e+00   2.0609636e+02   1.0657745e+01   1.6819909e+02   2.7566800e+01   4.0898727e+02  -2.5744364e+00   3.4785727e+02   1.1665964e+01   2.5967273e+02   5.7207273e+00   4.8567372e+02   5.2069695e+01   4.7705000e+02  -1.0940000e+00   5.9993273e+02   2.2899927e+01   2.4655455e+02   2.2232000e+01   5.4725455e+02   3.2016000e+01   3.7849636e+02   2.9976655e+01   5.7286636e+02   2.5963418e+01   6.1925909e+02   4.2361091e+01   2.8053455e+02   1.5891782e+01   3.1172545e+02  -2.2605309e+01   5.6486455e+02   4.2935382e+01   3.8168636e+02   3.6832727e+00   1.6183182e+02  -2.5412909e+01   2.5983727e+02   1.2213018e+01   2.2059636e+02  -8.8786182e+00
   2.3740273e+02  -1.2716764e+01   3.1359273e+02   5.9985455e-01   2.8334372e+02   1.7776095e+01   1.7476636e+02  -7.4058545e+00   2.0462909e+02   3.3942400e+01   4.2393727e+02   3.1956364e-01   3.3776727e+02  -8.2368364e+00   2.7743273e+02  -1.6270073e+01   4.2543372e+02   5.4178895e+01   5.0348000e+02   5.8916000e+00   5.3331273e+02   3.9139527e+01   2.7088455e+02  -2.6644000e+00   6.1682455e+02  -1.1696000e+00   4.2906636e+02   3.3541055e+01   6.5667636e+02   4.2448618e+01   6.4054909e+02   1.0847891e+01   3.3801455e+02   2.1093382e+01   2.9634545e+02   2.1950909e+00   6.2736455e+02   2.7815382e+01   4.2598636e+02   1.3639273e+01   2.2140182e+02   1.3581491e+01   2.5683727e+02  -3.5698182e-01   2.4869636e+02  -2.1986618e+01
   2.2082273e+02  -1.4820364e+01   2.9697273e+02  -1.5505455e+00   2.1519372e+02   3.2809524e-01   1.6142636e+02   1.9661345e+01   1.6615909e+02   2.9210000e+01   4.3488727e+02  -9.9864364e+00   3.2885727e+02   5.4259636e+00   2.4581273e+02  -1.4880473e+01   3.7110372e+02   2.9185295e+01   3.7077000e+02  -1.6416000e+00   5.6227273e+02   3.9622727e+01   2.2964455e+02   3.3048000e+00   5.6534455e+02   1.9898800e+01   4.0087636e+02   3.7326255e+01   6.5572636e+02   1.0434618e+01   5.6458909e+02   5.0694691e+01   2.8915455e+02   1.9052182e+01   2.6982545e+02  -6.1133091e+00   6.6630455e+02   1.8070182e+01   3.4268636e+02  -1.3346727e+01   2.3645182e+02  -6.1425091e+00   2.5502727e+02  -6.2621818e+00   2.3407636e+02  -9.5270182e+00
   2.7030273e+02  -7.7787636e+00   3.3935273e+02   8.8690545e+00   2.2367372e+02   1.6749695e+01   2.1462636e+02   1.2153455e+00   1.8391909e+02   1.1499200e+01   4.4650727e+02  -1.2436036e+01   2.4071727e+02   1.0527164e+01   2.5110273e+02  -2.0236727e+00   3.9110372e+02   5.7255295e+01   5.5043000e+02   9.1756000e+00   5.3388273e+02   2.8283927e+01   2.7845455e+02  -9.4000000e-01   3.9477455e+02   2.4594400e+01   4.1111636e+02   1.9217055e+01   6.5010636e+02   3.4784218e+01   5.9901909e+02   3.2700291e+01   3.0353455e+02   4.0621782e+01   2.7810545e+02  -3.4857091e+00   7.2530455e+02   2.1100182e+01   3.8813636e+02   1.7667273e+01   2.4716182e+02   3.0906909e+00   2.3283727e+02   1.0083018e+01   2.2788636e+02  -1.0801818e+01
   2.7201273e+02  -1.2535564e+01   3.0340273e+02   1.3650545e+00   2.7005372e+02   9.8392952e+00   2.2166636e+02  -1.2397855e+01   1.9443909e+02   4.0376000e+00   4.3817727e+02   2.6603636e+00   3.0795727e+02  -9.3320364e+00   3.0720273e+02   1.6968327e+01   3.9615372e+02   2.3091295e+01   4.9477000e+02   6.2084000e+00   4.1074273e+02   9.2251273e+00   2.5740455e+02  -2.0600000e-01   6.3772455e+02   1.3488400e+01   4.2177636e+02   3.5174255e+01   6.1905636e+02   3.0648218e+01   5.4616909e+02   2.0068291e+01   2.8548455e+02   5.1557818e+00   2.2320545e+02  -9.3709091e-02   6.0149455e+02   3.8884982e+01   3.6673636e+02   9.7927273e-01   2.2207182e+02  -2.1902109e+01   2.0773727e+02  -4.2389818e+00   2.1430636e+02  -1.9185418e+01
   3.0387273e+02  -9.8436364e-01   3.0559273e+02   1.9569855e+01   2.7715372e+02   5.3712952e+00   2.4966636e+02   2.9742145e+01   1.7372909e+02   1.2884400e+01   4.3093727e+02  -1.9760436e+01   3.1028727e+02   9.1156364e-01   2.8005273e+02   4.7603273e+00   3.9110372e+02   5.2015295e+01   4.9986000e+02   5.1312000e+00   3.8322273e+02   3.2426727e+01   2.8602455e+02   1.5314400e+01   5.4644455e+02   3.5170800e+01   4.0906636e+02   3.1761055e+01   5.7429636e+02   3.3379018e+01   5.6849909e+02   4.0951891e+01   3.0234455e+02   1.7169818e+00   2.6329545e+02   1.6990909e+00   7.1055455e+02   3.1970182e+01   4.4333636e+02   7.3512727e+00   1.6193182e+02   7.9590909e+00   2.1302727e+02   1.4097818e+01   1.7911636e+02   7.5297818e+00
   2.9244273e+02  -1.5209964e+01   2.7401273e+02   2.9062545e+00   2.4186372e+02   1.4449524e-01   1.8666636e+02   2.2592145e+01   1.8619909e+02   2.8796800e+01   5.2003727e+02   7.8715636e+00   2.8685727e+02  -6.4040364e+00   2.7929273e+02  -1.5088873e+01   4.2019372e+02   5.4448095e+01   5.4167000e+02   1.6876400e+01   4.0993273e+02   1.3909927e+01   3.1269455e+02   4.0800000e-02   5.8715455e+02   1.9584000e+01   3.0944636e+02   2.2450655e+01   6.5086636e+02   7.9634182e+00   6.1882909e+02   2.9965491e+01   3.1001455e+02  -1.3766182e+00   2.9815545e+02  -7.7597091e+00   6.1480455e+02  -2.7498182e+00   3.7638636e+02  -9.2927273e+00   1.7150182e+02  -1.4426509e+01   1.9259727e+02  -1.7477818e+00   1.8659636e+02  -6.4486182e+00
   2.9497273e+02   3.9676364e+00   3.2006273e+02  -3.8277455e+00   2.3657372e+02   5.9076952e+00   1.8871636e+02   2.0478145e+01   1.9962909e+02   3.4324000e+00   4.7403727e+02   6.9156364e-01   2.7257727e+02  -1.8691636e+01   2.4324273e+02  -2.5348727e+00   4.4091372e+02   4.2270495e+01   5.6448000e+02   1.1600000e-02   4.4441273e+02   2.9341527e+01   2.9916455e+02   1.2403200e+01   5.4663455e+02   3.0825600e+01   3.7244636e+02   2.9030655e+01   6.3215636e+02   4.2700218e+01   5.7658909e+02   4.7684691e+01   3.0415455e+02   2.9472182e+01   3.3177545e+02   5.5069091e-01   6.3330455e+02   2.0020182e+01   4.7268636e+02  -1.2967273e+00   2.0997182e+02  -1.2554109e+01   1.8988727e+02  -1.0050982e+01   1.6350636e+02  -2.0601418e+01
   2.8030273e+02  -1.7478764e+01   2.7897273e+02  -1.9205455e+00   2.7991372e+02  -1.3709505e+01   1.8533636e+02   4.2285455e+00   2.2491909e+02   8.4092000e+00   4.9974727e+02  -2.5552364e+00   2.5738727e+02   9.7635636e+00   2.8029273e+02  -1.1887273e-01   4.8457372e+02   4.2967695e+01   5.4605000e+02   2.6766000e+01   4.0312273e+02   2.1454727e+01   2.8264455e+02   4.5848000e+00   5.1353455e+02   1.1383600e+01   3.8658636e+02   4.2899455e+01   6.2858636e+02   1.3655818e+01   6.0406909e+02   4.4006291e+01   3.1967455e+02  -8.6694182e+00   3.4753545e+02   1.1389891e+01   6.0799455e+02   2.1864982e+01   4.5008636e+02  -7.3387273e+00   2.2402182e+02   1.7518909e+00   2.3407727e+02  -1.3066182e+01   1.7626636e+02  -1.5332218e+01
   2.6868273e+02  -5.1191636e+00   2.7678273e+02  -1.3125345e+01   2.7224372e+02   9.0040952e+00   2.0962636e+02  -2.3846545e+00   1.6505909e+02   1.3480000e+00   4.6536727e+02  -2.0424836e+01   2.6081727e+02  -2.3083636e-01   2.1172273e+02  -6.1132727e+00   4.0624372e+02   4.9714095e+01   5.5796000e+02  -1.5376800e+01   4.2450273e+02   2.7074327e+01   2.8935455e+02  -1.7852000e+01   4.9096455e+02   3.2292000e+00   4.0106636e+02   2.0741055e+01   6.1782636e+02   4.4706618e+01   6.3697909e+02   3.4423491e+01   3.3453455e+02   1.3331782e+01   3.8334545e+02   4.7650909e+00   6.6405455e+02   3.4810182e+01   4.5173636e+02  -2.2420727e+01   2.1626182e+02  -1.2527309e+01   2.7116727e+02   1.4396618e+01   1.8359636e+02  -8.4886182e+00
   2.1173273e+02   7.1468364e+00   3.2849273e+02   3.3578545e+00   2.8805372e+02   3.3592952e+00   2.1571636e+02  -1.1854545e-02   2.0253909e+02   1.2109600e+01   4.8765727e+02   5.1196364e-01   3.1495727e+02   7.5379636e+00   2.7967273e+02  -4.0192727e+00   4.5886372e+02   4.7884495e+01   4.9743000e+02   2.2560000e-01   4.3012273e+02   3.6104727e+01   2.6355455e+02   1.0592000e+01   5.6715455e+02   5.6424000e+01   4.0034636e+02   2.9268655e+01   6.6048636e+02   1.6723818e+01   6.4058909e+02   3.6844691e+01   2.6601455e+02   2.5143382e+01   3.3110545e+02   8.8442909e+00   5.9786455e+02   3.7045382e+01   3.9623636e+02  -3.2307273e+00   1.9040182e+02  -3.6085091e+00   2.4145727e+02   1.5293418e+01   2.2511636e+02  -1.9290218e+01
   2.5063273e+02  -1.2205164e+01   4.0444273e+02   1.3611855e+01   2.1286372e+02   5.1344952e+00   2.4052636e+02   7.8133455e+00   1.8772909e+02   1.4384400e+01   4.9698727e+02   9.8555636e+00   3.1304727e+02  -3.0292364e+00   2.6381273e+02  -6.3704727e+00   4.4753372e+02   6.4260895e+01   3.6362000e+02   6.3604000e+00   4.8188273e+02   7.3439273e+00   2.5716455e+02  -1.1326800e+01   6.1720455e+02   4.6600000e+00   3.9692636e+02   4.8882255e+01   5.7458636e+02   1.9205818e+01   6.0177909e+02   2.8619491e+01   2.8106455e+02   1.3939382e+01   3.5448545e+02  -9.7610909e-01   6.8005455e+02   2.6350182e+01   4.2308636e+02   1.3271273e+01   2.3321182e+02   2.4966909e+00   2.5883727e+02   7.9030182e+00   2.5826636e+02   1.6777818e+00
   2.5563273e+02  -3.1795164e+01   3.6701273e+02   5.7062545e+00   2.1476372e+02  -6.3075048e+00   2.1923636e+02   1.0796545e+01   2.0453909e+02   5.3296000e+00   4.7774727e+02  -2.3455236e+01   3.2676727e+02  -3.6468364e+00   2.4686273e+02  -7.5344727e+00   3.8153372e+02   5.3970895e+01   4.9939000e+02   6.4880000e-01   6.5322273e+02   1.3206727e+01   2.7216455e+02  -7.2468000e+00   5.3839455e+02   4.3004800e+01   3.7020636e+02   3.5019855e+01   5.9396636e+02   1.1705418e+01   6.2149909e+02   4.7561891e+01   2.8887455e+02  -5.1654182e+00   3.0591545e+02  -4.0405091e+00   5.5536455e+02   2.0753818e+00   4.0628636e+02  -1.0347273e+00   2.3788182e+02  -1.3026909e+01   2.2854727e+02   1.1666218e+01   2.1650636e+02   6.2258582e+01
   2.9082273e+02  -8.8003636e+00   3.7592273e+02   1.2334545e+00   2.2553372e+02   1.6070895e+01   2.1862636e+02   1.4085345e+01   2.0996909e+02   1.9175200e+01   3.5679727e+02   7.5507636e+00   3.4738727e+02  -3.8664364e+00   2.5748273e+02  -3.9640727e+00   4.0905372e+02   5.1149295e+01   6.0415000e+02   1.0498000e+01   6.1088273e+02   9.6439273e+00   2.7597455e+02  -2.3311600e+01   4.0968455e+02   1.6881600e+01   4.8496636e+02   2.0879055e+01   6.2748636e+02   2.4403818e+01   5.7554909e+02   3.8197891e+01   3.4701455e+02  -1.1526618e+01   3.3087545e+02   9.6726909e+00   7.5186455e+02   2.4785382e+01   4.0813636e+02   1.1617273e+01   2.5283182e+02   1.3970909e+00   2.5583727e+02   1.7243018e+01   2.7169636e+02   2.3223382e+01
   2.7830273e+02  -7.5087636e+00   4.0273273e+02  -6.8134545e-01   2.1329372e+02   9.1900952e+00   2.0928636e+02   3.2125455e+00   1.9319909e+02   1.3186800e+01   3.7826727e+02   4.5316364e-01   3.4995727e+02   1.5547964e+01   2.6815273e+02   1.8712327e+01   3.5605372e+02   8.8192952e+00   5.2329000e+02   6.3680000e-01   5.1779273e+02   1.2901127e+01   2.5497455e+02  -1.1631600e+01   5.4391455e+02   1.1043200e+01   3.3030636e+02   2.7541855e+01   6.3958636e+02   1.0535818e+01   6.0316909e+02   1.7178291e+01   3.4163455e+02  -1.1526218e+01   2.7691545e+02  -4.7705091e+00   7.2536455e+02   3.3655382e+01   3.7458636e+02  -1.2748727e+01   1.7726182e+02   3.4026909e+00   1.9673727e+02   1.4910182e+00   2.1997636e+02   2.3930982e+01
   2.9825273e+02   5.1752364e+00   3.7240273e+02  -5.2949455e+00   2.3748372e+02   9.6448952e+00   2.1457636e+02   5.5093455e+00   1.7986909e+02   1.8303200e+01   3.9169727e+02   2.6687636e+00   3.4504727e+02  -2.7292364e+00   2.7805273e+02  -6.0796727e+00   3.6453372e+02   4.0330895e+01   6.6967000e+02   2.4964000e+00   4.2969273e+02   4.3089127e+01   2.8340455e+02  -6.6600000e-01   5.2153455e+02   3.8313600e+01   3.1996636e+02   2.3799055e+01   6.4948636e+02   4.3173818e+01   5.8301909e+02   2.6310291e+01   2.2858455e+02   3.9477818e+00   2.3591545e+02  -5.4905091e+00   6.1568455e+02   1.6999782e+01   4.0543636e+02   1.6333273e+01   1.3202182e+02  -5.0810909e-01   1.8083727e+02  -6.1369818e+00   2.0530636e+02   5.5294582e+01
   2.8540273e+02  -1.8646764e+01   3.4801273e+02   1.9416255e+01   2.0824372e+02  -6.6359048e+00   1.7628636e+02   5.0925455e+00   2.5091909e+02   1.7092000e+00   3.6212727e+02  -1.5965636e+01   3.5576727e+02   1.0653164e+01   2.3053273e+02  -2.6228073e+01   3.4529372e+02   3.8490095e+01   5.2824000e+02  -1.8429200e+01   4.6684273e+02   1.6217127e+01   2.5359455e+02  -7.4212000e+00   5.8758455e+02   2.1499600e+01   3.3082636e+02   2.7880255e+01   6.1343636e+02   1.9957818e+01   5.1016909e+02   2.2428291e+01   3.7320455e+02   3.2898182e+01   2.5877545e+02   2.0106909e+00   7.2149455e+02   4.4594982e+01   4.6603636e+02   7.3352727e+00   1.7759182e+02  -9.2937091e+00   1.9945727e+02   6.0434182e+00   1.9707636e+02   1.1066298e+02
   2.8878273e+02  -7.3471636e+00   2.9349273e+02  -4.7921455e+00   2.4572372e+02   9.6956952e+00   1.5019636e+02  -1.0580255e+01   2.0224909e+02   3.1562800e+01   4.1774727e+02  -1.1995236e+01   3.1347727e+02   2.2706364e+01   2.8472273e+02  -1.0613273e+01   4.6376372e+02   5.3772495e+01   6.1353000e+02  -1.0532400e+01   4.2912273e+02   1.1424727e+01   2.7950455e+02   9.0260000e+00   5.7001455e+02   6.0952000e+00   4.0777636e+02   2.7724255e+01   6.7215636e+02   3.8450218e+01   5.9668909e+02   2.8836691e+01   2.4006455e+02  -1.2450618e+01   2.6425545e+02  -4.4277091e+00   6.2786455e+02  -1.2946182e+00   4.7573636e+02   9.0092727e+00   1.8497182e+02  -1.4984109e+01   1.9402727e+02   6.6678182e+00   2.1721636e+02   2.3481782e+01
   2.5978273e+02  -1.2317164e+01   2.4711273e+02   5.6282545e+00   2.4805372e+02   6.4592952e+00   1.6609636e+02   2.9097745e+01   2.0867909e+02   2.1238400e+01   4.7036727e+02   5.4151636e+00   2.3504727e+02  -8.1692364e+00   2.6948273e+02  -1.0634073e+01   4.2748372e+02   2.4294895e+01   5.4934000e+02  -1.4397200e+01   3.7774273e+02   1.6751273e+00   2.8035455e+02   8.8180000e+00   5.1810455e+02   1.8778000e+01   3.6939636e+02   2.1604655e+01   6.6762636e+02   2.6622618e+01   6.1416909e+02   3.3678291e+01   3.2872455e+02   1.4226582e+01   4.3563545e+02  -1.0468109e+01   6.5724455e+02   3.4234982e+01   4.9653636e+02   6.2452727e+00   2.1845182e+02   7.6274909e+00   2.2883727e+02   1.0113018e+01   1.5054636e+02   1.2385382e+01
   2.6959273e+02   7.3280364e+00   2.4425273e+02  -5.7629455e+00   2.9181372e+02  -2.7015048e+00   1.5962636e+02  -8.4346545e+00   1.9848909e+02   2.5763600e+01   5.0579727e+02   1.0010764e+01   2.3243727e+02   6.8495636e+00   2.7824273e+02  -5.6648727e+00   4.3148372e+02   4.2784895e+01   5.7691000e+02  -1.8222800e+01   4.1274273e+02   2.9115127e+01   3.0469455e+02   1.9060800e+01   4.4758455e+02   1.7849600e+01   3.3877636e+02   4.4384255e+01   6.3477636e+02   7.3006182e+00   6.3977909e+02   2.9489491e+01   2.6515455e+02   1.2022182e+01   4.5177545e+02  -6.7593091e+00   5.5230455e+02   3.1190182e+01   4.1833636e+02   8.0127273e-01   1.8740182e+02  -1.8385091e+00   2.2330727e+02   4.2754182e+00   1.7788636e+02  -2.1181818e+01
   2.6473273e+02  -1.5333164e+01   3.2630273e+02  -9.0369455e+00   2.5196372e+02  -4.5635048e+00   2.2214636e+02   8.6637455e+00   2.1177909e+02   3.3990400e+01   4.8698727e+02  -4.4363636e-03   2.7947727e+02   8.8063636e+00   2.9505273e+02  -4.5396727e+00   4.8338372e+02   5.2632895e+01   5.8381000e+02   1.3225200e+01   4.2293273e+02  -3.6100727e+00   3.1240455e+02  -5.6960000e+00   5.2563455e+02   7.0756000e+00   3.0173636e+02   3.8587455e+01   6.6048636e+02   4.7573818e+01   4.9111909e+02   3.9472291e+01   2.2806455e+02   2.2293818e+00   4.8467545e+02   2.6558691e+01   6.3843455e+02   3.4239782e+01   4.2808636e+02   1.5721273e+01   2.4202182e+02  -1.4738109e+01   2.4921727e+02   2.9202618e+01   2.9192636e+02  -1.1635018e+01
   2.2663273e+02  -1.1325164e+01   3.1835273e+02   1.5259055e+01   2.6415372e+02  -1.1258705e+01   2.3595636e+02   4.8389455e+00   1.6010909e+02   4.8340000e+00   4.6760727e+02  -2.0214036e+01   2.1038727e+02  -1.5246436e+01   2.6358273e+02  -9.5420727e+00   4.1257372e+02   5.4967695e+01   4.7929000e+02   1.2068000e+00   4.5412273e+02  -7.4852727e+00   2.7650455e+02   9.0760000e+00   5.1968455e+02   2.5081600e+01   3.6263636e+02   4.2525455e+01   6.1748636e+02   2.0381818e-01   6.2744909e+02   3.8085891e+01   2.4534455e+02   1.7466982e+01   3.6110545e+02   1.3042909e+00   5.5618455e+02   1.9439782e+01   3.8503636e+02  -6.1847273e+00   1.7812182e+02  -1.6261091e+00   2.2221727e+02   1.0226182e+00   3.0921636e+02  -1.6538218e+01
   2.8363273e+02  -1.1275164e+01   3.1763273e+02   9.4166545e+00   2.1096372e+02   1.0464952e+00   2.5490636e+02   1.0372945e+01   2.0048909e+02   5.2736000e+00   4.5950727e+02   1.4339636e+00   1.8166727e+02   3.9611636e+00   2.8262273e+02   8.3472727e-01   4.9248372e+02   6.0624895e+01   4.7205000e+02   4.5960000e+00   4.7555273e+02   2.9800327e+01   2.9326455e+02   1.0252000e+00   5.5877455e+02   3.6574400e+01   3.6573636e+02   3.0807455e+01   6.1520636e+02   1.5866218e+01   6.5544909e+02   2.9805891e+01   2.6634455e+02  -8.5930182e+00   3.5906545e+02  -9.5325091e+00   5.8074455e+02   1.0354982e+01   4.1518636e+02   1.3453273e+01   1.7807182e+02   3.9978909e+00   2.5311727e+02   3.2206182e+00   3.3364636e+02  -1.8642618e+01
   2.2930273e+02  -2.0968764e+01   3.0778273e+02   1.0774655e+01   1.7810372e+02  -1.7547048e+00   2.1133636e+02  -6.2814545e+00   2.6410909e+02   7.7540000e+00   4.8612727e+02  -1.1315636e+01   2.1628727e+02  -2.5184364e+00   2.8000273e+02   1.2843273e+00   3.8257372e+02   3.9317695e+01   4.9024000e+02  -3.6692000e+00   5.6112273e+02   1.0054727e+01   2.4045455e+02  -8.6600000e+00   5.7506455e+02   2.5071200e+01   4.0515636e+02   3.6123855e+01   6.4958636e+02   3.6495818e+01   5.4420909e+02   3.2795091e+01   2.8425455e+02   5.1641818e+00   2.8706545e+02   7.8474909e+00   7.4718455e+02   4.4349782e+01   4.4093636e+02   5.7432727e+00   2.7816182e+02   2.3069091e-01   2.9759727e+02   1.9992218e+01   3.4050636e+02  -1.6761418e+01
   2.6201273e+02  -4.0655636e+00   2.7563273e+02  -2.0413345e+01   2.1291372e+02   2.9404952e+00   2.1209636e+02   1.1227745e+01   1.9424909e+02   1.1528000e+00   4.2903727e+02   8.2515636e+00   2.2885727e+02   5.7059636e+00   2.5786273e+02   8.3855273e+00   4.0429372e+02   4.1490095e+01   5.6719000e+02  -5.8520000e-01   5.0246273e+02   2.4837527e+01   2.7131455e+02   7.3912000e+00   5.3468455e+02   3.0451600e+01   3.9377636e+02   2.8794255e+01   6.2748636e+02   1.5313818e+01   4.9897909e+02   4.6463491e+01   2.8944455e+02   5.5989818e+00   2.6325545e+02  -2.0587709e+01   6.2580455e+02   4.4060182e+01   3.9678636e+02  -1.6824727e+01   2.5497182e+02   2.0858909e+00   2.2407727e+02  -6.3561818e+00   2.9378636e+02   5.8861818e+00
   2.6535273e+02  -1.3812764e+01   3.2854273e+02  -9.1261455e+00   2.1672372e+02  -2.4604305e+01   2.2347636e+02   1.8177345e+01   1.9024909e+02   9.5280000e-01   4.0360727e+02   3.4259636e+00   2.3138727e+02  -5.8764364e+00   2.7629273e+02   5.3911273e+00   4.3553372e+02   4.0840895e+01   5.5881000e+02   1.8985200e+01   5.3569273e+02   2.1469127e+01   2.6359455e+02   9.5388000e+00   5.5220455e+02   3.5480000e+01   3.0815636e+02   2.4173855e+01   6.8039636e+02   2.2221018e+01   5.2725909e+02   3.7531091e+01   2.8210455e+02   1.3426182e+01   2.7844545e+02   7.3470909e+00   7.1418455e+02   6.0239782e+01   4.2208636e+02   1.3251273e+01   2.6502182e+02   4.0918909e+00   2.4650727e+02   3.4194182e+00   3.1773636e+02   4.1920182e+01
   2.5111273e+02  -4.7135636e+00   4.3468273e+02   5.7226545e+00   2.1972372e+02  -1.2844305e+01   2.2476636e+02   3.1641455e+00   1.9753909e+02   2.4459600e+01   4.5426727e+02  -1.0106836e+01   2.1066727e+02   9.3111636e+00   3.3772273e+02  -3.0093273e+01   3.0186372e+02   4.0824495e+01   5.4158000e+02  -8.7640000e-01   4.7122273e+02   2.2196727e+01   2.4078455e+02  -7.4464000e+00   6.1820455e+02   2.2150000e+01   3.8930636e+02   3.4721855e+01   6.4877636e+02   2.1560618e+01   5.3492909e+02   2.2587491e+01   2.7334455e+02   3.5796982e+01   2.7334545e+02  -1.3104909e+01   7.5599455e+02   3.3584982e+01   3.9858636e+02   1.1581273e+01   2.3273182e+02   7.6250909e+00   2.2735727e+02   5.8514182e+00   3.5835636e+02  -6.1894182e+00
   2.8187273e+02  -1.7654364e+01   4.7116273e+02   7.4242545e+00   2.8900372e+02   1.8329524e-01   2.0923636e+02   8.4565455e+00   1.8062909e+02   2.6952400e+01   4.9774727e+02   1.7184764e+01   2.5395727e+02   1.9557964e+01   2.8081273e+02   7.4952727e-01   3.5981372e+02   4.8428495e+01   5.7039000e+02   2.0728800e+01   5.2822273e+02   2.8206727e+01   2.7935455e+02  -4.4420000e+00   5.4891455e+02   2.1643200e+01   4.3563636e+02   3.6015455e+01   6.2377636e+02   2.5270618e+01   5.0849909e+02   3.6181891e+01   3.1448455e+02  -2.0642182e+00   2.1934545e+02  -8.3549091e+00   6.8149455e+02   1.0164982e+01   3.6733636e+02  -4.9187273e+00   2.0183182e+02  -8.8029091e+00   2.0240727e+02  -9.8125818e+00   2.5297636e+02   2.8580982e+01
   2.8406273e+02  -2.6395636e+00   3.7278273e+02   1.7294655e+01   2.4138372e+02   2.2828952e+00   1.9500636e+02  -2.6450545e+00   1.7391909e+02   7.6392000e+00   4.2474727e+02  -1.4505236e+01   2.3147727e+02  -2.3213636e+01   2.8243273e+02  -3.2810073e+01   3.3881372e+02   4.8338495e+01   4.6886000e+02   8.8512000e+00   3.6803273e+02   2.9451927e+01   2.8583455e+02   2.9496000e+00   5.1258455e+02   2.2839600e+01   4.0811636e+02   3.2747055e+01   6.3748636e+02   2.7603818e+01   4.8658909e+02   2.5454691e+01   2.8801455e+02  -1.4266182e+00   2.1548545e+02   2.8623891e+01   6.5436455e+02   3.1965382e+01   4.1318636e+02  -4.1367273e+00   1.8473182e+02   8.5150909e+00   1.9354727e+02   1.6176218e+01   3.2721636e+02   2.9491782e+01
   2.7363273e+02  -1.2375164e+01   3.1087273e+02  -8.0254545e-01   2.2496372e+02   1.7364952e+00   2.0414636e+02   3.5053745e+01   1.7872909e+02   1.5014400e+01   3.7279727e+02   7.0307636e+00   2.2862727e+02  -1.2256364e+00   3.0877273e+02   1.0172727e+01   3.5629372e+02   3.3990095e+01   4.1162000e+02  -1.2759600e+01   4.1398273e+02   1.2725927e+01   2.5612455e+02  -9.0036000e+00   5.3463455e+02   1.8405600e+01   3.8049636e+02   3.2476655e+01   6.3777636e+02   3.0730618e+01   4.6468909e+02   3.4256691e+01   3.4667455e+02   1.3640582e+01   2.4610545e+02  -1.1925709e+01   7.0386455e+02   3.0315382e+01   4.5268636e+02  -5.3967273e+00   1.6202182e+02   5.3318909e+00   2.0121727e+02   1.3232618e+01   2.4173636e+02   7.2810182e+01
   3.0249273e+02  -1.0923964e+01   3.4801273e+02   2.2656255e+01   2.8119372e+02   2.7580952e+00   1.7747636e+02   1.4237345e+01   2.0762909e+02   1.3082400e+01   4.1517727e+02  -5.3096364e+00   2.5843727e+02  -9.5104364e+00   3.3067273e+02  -1.8592727e+00   5.0910372e+02   4.7195295e+01   4.2677000e+02  -8.5016000e+00   4.8846273e+02   3.1007527e+01   2.9697455e+02  -8.2316000e+00   6.0487455e+02   1.9596400e+01   4.4234636e+02   3.3288655e+01   7.1524636e+02   3.4723018e+01   5.1992909e+02   3.6457491e+01   2.4591455e+02  -1.4861818e-01   2.3348545e+02  -1.5726109e+01   6.5474455e+02   3.0374982e+01   4.4683636e+02  -2.5178727e+01   1.7735182e+02  -1.5145091e+00   1.5797727e+02  -2.7548182e+01   2.4030636e+02   2.3204582e+01
   2.7720273e+02  -1.2470764e+01   3.1549273e+02   8.2078545e+00   3.0191372e+02   7.6804952e+00   1.7033636e+02   1.5898545e+01   1.8496909e+02   3.3752000e+00   3.7688727e+02   1.5563564e+01   2.5657727e+02  -1.1601636e+01   3.3172273e+02   4.0067273e+00   4.6596372e+02   5.0166495e+01   5.4443000e+02   6.3256000e+00   5.2588273e+02   3.4823927e+01   3.4664455e+02   9.6048000e+00   6.3129455e+02   8.3428000e+00   4.4930636e+02   4.4121855e+01   6.4001636e+02   3.1741418e+01   4.8825909e+02   2.6751091e+01   2.8348455e+02   2.3795782e+01   2.8306545e+02  -2.0122509e+01   6.9293455e+02   1.8379782e+01   4.7843636e+02  -1.4356727e+01   1.7716182e+02   6.5506909e+00   1.8411727e+02  -6.2593818e+00   2.1983636e+02   1.0118218e+02
   2.8706273e+02  -4.0695636e+00   2.4378273e+02  -1.8153455e+00   2.7229372e+02  -1.0759905e+01   1.7633636e+02  -2.8614545e+00   1.8591909e+02   2.0579200e+01   4.2107727e+02   1.5083636e+00   2.0928727e+02  -9.2984364e+00   2.6977273e+02  -9.4672727e+00   4.3219372e+02   3.3918095e+01   4.1853000e+02   4.7776000e+00   4.7412273e+02   2.1774727e+01   3.1193455e+02  -2.0568400e+01   5.8739455e+02   2.2994800e+01   3.9515636e+02   4.5643855e+01   5.9886636e+02   3.0363418e+01   5.0301909e+02   5.3430291e+01   2.8620455e+02  -5.2318182e+00   3.3829545e+02   2.2799091e+01   6.7318455e+02   4.5329782e+01   5.5093636e+02   6.9432727e+00   2.4569182e+02   8.8282909e+00   2.2178727e+02   3.3970182e+00   2.3673636e+02   1.3445018e+02
   2.3640273e+02  -3.5867636e+00   2.6978273e+02   1.4484655e+01   2.4772372e+02   1.8155695e+01   1.6890636e+02   8.3029455e+00   2.0439909e+02   1.1100800e+01   4.1326727e+02  -1.7156836e+01   2.1381727e+02   1.9091636e+00   2.6353273e+02  -1.2448073e+01   4.0924372e+02   5.0374095e+01   4.1367000e+02   1.5216400e+01   4.2074273e+02   1.1665127e+01   3.2212455e+02   2.0236400e+01   6.0620455e+02   2.9300000e+01   3.8696636e+02   3.1869055e+01   6.5143636e+02   1.5297818e+01   5.3844909e+02   5.6015891e+01   2.8206455e+02   7.5693818e+00   2.9477545e+02   1.8180691e+01   6.0999455e+02  -2.9501818e-01   4.6738636e+02   8.8772727e+00   2.8702182e+02   1.7118909e+00   2.3407727e+02  -2.6361818e+00   2.3516636e+02   3.9905782e+01
   2.4468273e+02  -5.4391636e+00   2.6016273e+02  -5.8457455e+00   2.5857372e+02   1.1857695e+01   1.9104636e+02   2.1241745e+01   2.2777909e+02   3.7504000e+00   4.4236727e+02   1.3705164e+01   1.8552727e+02   1.7552364e+01   3.2886273e+02  -1.1144473e+01   4.9267372e+02   3.4799695e+01   4.5500000e+02   2.4050000e+01   4.2607273e+02   3.5188727e+01   3.3069455e+02   2.7408000e+00   5.5815455e+02   2.8284000e+01   3.7154636e+02   2.2292655e+01   6.4182636e+02   1.5016618e+01   5.2277909e+02   4.0394909e+00   2.9453455e+02   1.5051782e+01   2.9101545e+02   6.2414909e+00   6.4243455e+02   1.4419782e+01   4.6313636e+02   4.2672727e+00   2.0331182e+02  -1.1613091e+00   2.2273727e+02   3.6510182e+00   2.4192636e+02  -9.2501818e-01
   2.3168273e+02  -1.5879164e+01   2.9730273e+02   8.4230545e+00   2.1834372e+02  -2.1390476e-01   1.8633636e+02   3.3854545e-01   2.1153909e+02   8.1996000e+00   4.2784727e+02  -5.6532364e+00   1.7914727e+02   1.0402764e+01   2.8786273e+02  -2.5534473e+01   5.2715372e+02   4.0081295e+01   4.5600000e+02   1.2020000e+01   4.4860273e+02   2.7866327e+01   2.7412455e+02  -5.9236000e+00   5.1953455e+02   2.6283600e+01   3.2968636e+02   3.6451455e+01   6.4210636e+02   3.3384218e+01   5.6139909e+02   2.5849891e+01   2.7925455e+02   1.0224182e+01   3.2039545e+02   2.4801091e+01   6.3868455e+02   3.8589782e+01   4.3048636e+02  -1.9707273e+00   2.9116182e+02   1.2670691e+01   2.4707727e+02   5.1838182e+00   2.8411636e+02   4.6597818e+00
   2.0987273e+02  -2.0274364e+01   3.6073273e+02  -4.9813455e+00   2.4672372e+02   1.6615695e+01   2.1438636e+02   1.1564545e+01   2.0329909e+02  -6.2120000e-01   4.2193727e+02   6.2895636e+00   1.9038727e+02   5.7435636e+00   2.4848273e+02  -1.6904073e+01   5.1419372e+02   2.8408095e+01   3.9281000e+02  -1.4048000e+00   4.2803273e+02  -3.0180727e+00   2.3150455e+02   2.6260000e+00   4.8420455e+02   3.0680000e+01   3.3492636e+02   1.8362255e+01   6.6505636e+02   4.2548218e+01   5.4244909e+02   2.7845891e+01   3.0796455e+02   2.5647382e+01   3.1596545e+02  -1.4754509e+01   6.2068455e+02   3.5409782e+01   3.7808636e+02  -8.7872727e-01   2.5978182e+02   5.1109091e-01   2.5902727e+02   1.8747818e+01   2.8807636e+02  -3.8470182e+00
   2.1949273e+02  -1.3663964e+01   3.2906273e+02   1.7922545e+00   2.3724372e+02   1.7994095e+01   2.4714636e+02   1.7663745e+01   2.4248909e+02   8.1936000e+00   4.5741727e+02   8.9811636e+00   2.2262727e+02  -4.8856364e+00   2.9986273e+02  -2.6734473e+01   4.7096372e+02   4.5726495e+01   4.0205000e+02   4.4360000e+00   5.0398273e+02   1.7145927e+01   2.8688455e+02   3.5756000e+00   5.4682455e+02   2.5860400e+01   3.2811636e+02   2.9667055e+01   6.5986636e+02   1.9533418e+01   5.6982909e+02   2.6795491e+01   2.2758455e+02  -5.4221818e-01   2.7134545e+02  -1.7944909e+01   6.0343455e+02   1.2539782e+01   3.7948636e+02  -2.0140727e+01   2.0293182e+02   6.5390909e+00   2.5064727e+02   1.7038218e+01   3.0621636e+02  -2.2398218e+01
   2.1440273e+02  -1.4396764e+01   3.3340273e+02   2.0865055e+01   2.1929372e+02   1.1620095e+01   2.1433636e+02   9.0985455e+00   2.2167909e+02   1.4668400e+01   4.2179727e+02  -1.3269236e+01   2.1890727e+02  -3.5380364e+00   2.7067273e+02   5.5107273e+00   4.7667372e+02   5.6699695e+01   4.0600000e+02   2.7310000e+01   5.9417273e+02   3.1930727e+01   3.1635455e+02   1.0558000e+01   4.9644455e+02   3.1270800e+01   3.0568636e+02   2.3941455e+01   6.1372636e+02   3.1314618e+01   5.1954909e+02   3.5247891e+01   2.8525455e+02   1.0341818e+00   2.9910545e+02  -9.4057091e+00   6.2799455e+02   1.6444982e+01   4.1083636e+02   1.6251273e+01   2.2588182e+02   4.1730909e+00   2.8030727e+02   1.1285418e+01   2.3811636e+02   2.8479782e+01
   1.9673273e+02  -3.2223164e+01   3.2806273e+02   1.3152255e+01   2.6243372e+02   7.2188952e+00   2.3519636e+02  -6.2025455e-01   1.7453909e+02   2.1589600e+01   4.3493727e+02  -1.8370436e+01   1.9971727e+02   7.4671636e+00   2.9496273e+02  -1.1912473e+01   5.2434372e+02   5.7886095e+01   4.2496000e+02   1.0073200e+01   5.4203273e+02   1.8341927e+01   3.0959455e+02   4.5288000e+00   5.2315455e+02   1.1274000e+01   3.4215636e+02   2.8838545e+00   6.4372636e+02   5.0146182e+00   5.7101909e+02   1.4600291e+01   2.7520455e+02  -2.4731818e+01   3.7015545e+02   1.9960291e+01   5.9124455e+02   4.2204982e+01   4.3018636e+02  -1.0796727e+01   2.2202182e+02   9.1518909e+00   2.6492727e+02   2.0465818e+01   3.3292636e+02  -1.7865018e+01
   2.2649273e+02  -2.3463964e+01   2.8125273e+02   1.1807055e+01   2.4262372e+02   3.8036952e+00   2.1857636e+02   4.6934545e-01   2.2100909e+02   2.5320000e+00   4.8307727e+02  -4.0716364e+00   2.0895727e+02  -5.0820364e+00   2.4905273e+02  -2.7596727e+00   4.0943372e+02   3.5408895e+01   3.8839000e+02  -1.1471200e+01   5.3984273e+02   1.2187127e+01   2.5788455e+02  -8.8144000e+00   5.4772455e+02   1.0458400e+01   3.9406636e+02   4.8151055e+01   6.6691636e+02   7.6294182e+00   5.2825909e+02   3.8601091e+01   1.8977455e+02  -1.2467418e+01   3.1034545e+02  -1.6849091e+00   5.9261455e+02   1.2155382e+01   4.0018636e+02   9.1032727e+00   2.2193182e+02  -1.7509091e+00   2.6783727e+02   2.1430182e+00   2.6226636e+02  -2.8122218e+01
   2.5287273e+02  -1.1144364e+01   2.6597273e+02   1.0259455e+01   2.4857372e+02   8.4676952e+00   2.2542636e+02   1.3491345e+01   1.8253909e+02   4.3296000e+00   4.5998727e+02   1.8965564e+01   1.9428727e+02  -3.6184364e+00   2.5010273e+02  -1.2603673e+01   3.9667372e+02   2.5239695e+01   5.3186000e+02  -4.7880000e-01   5.8131273e+02   3.0819527e+01   2.1674455e+02  -9.3200000e-02   5.7453455e+02   1.5023600e+01   4.2034636e+02   6.0908655e+01   6.4743636e+02   2.5667818e+01   5.5173909e+02   3.8242691e+01   2.3587455e+02  -9.6854182e+00   3.2891545e+02   1.5494909e+00   4.5243455e+02   1.9989782e+01   3.7103636e+02  -1.4264727e+01   1.9402182e+02  -1.4658109e+01   2.5135727e+02  -3.2068582e+01   3.0750636e+02  -2.8981418e+01
   2.6749273e+02  -2.0743964e+01   3.0001273e+02  -1.2933745e+01   2.4343372e+02  -1.6451105e+01   2.2923636e+02   2.4616545e+01   3.1567909e+02   7.7184000e+00   4.4660727e+02  -2.3584036e+01   2.0781727e+02  -8.9083636e-01   3.0486273e+02   4.2955273e+00   4.4219372e+02   4.3498095e+01   5.0362000e+02  -4.5960000e-01   5.0769273e+02   3.8189127e+01   2.7469455e+02   4.6008000e+00   5.7344455e+02   2.9400800e+01   3.6320636e+02   2.5479855e+01   6.8096636e+02   2.3555418e+01   4.9916909e+02   1.4968291e+01   2.3277455e+02  -1.0767418e+01   3.7072545e+02   1.8864691e+01   6.6393455e+02   4.2949782e+01   4.1863636e+02  -1.0772727e+01   2.5002182e+02   1.0811891e+01   2.9135727e+02   5.7814182e+00   3.4959636e+02  -1.7108618e+01
   2.8173273e+02  -4.9331636e+00   2.9011273e+02   1.2668255e+01   2.2715372e+02   1.3212952e+00   2.3466636e+02   1.5182145e+01   3.2481909e+02   1.2847200e+01   4.5622727e+02   5.8863636e+00   1.9347727e+02  -7.1736364e+00   2.3396273e+02  -5.1224727e+00   4.4391372e+02   4.0130495e+01   5.3096000e+02   5.6932000e+00   5.4860273e+02   3.4716327e+01   2.8759455e+02   1.2898800e+01   5.5482455e+02   1.1930400e+01   3.9296636e+02   3.6049055e+01   6.6867636e+02   1.7588618e+01   5.2087909e+02   2.8421491e+01   3.3206455e+02   3.9093818e+00   3.8634545e+02  -8.1490909e-01   6.4336455e+02   1.5721538e+02   4.5238636e+02   1.0177273e+01   2.7369182e+02   2.2068291e+01   2.6992727e+02   1.5925818e+01   2.9121636e+02  -1.8008218e+01
   3.0297273e+02  -2.0822364e+01   2.4540273e+02   1.6575055e+01   2.2953372e+02  -2.2819105e+01   2.1309636e+02  -9.9225455e-01   3.1934909e+02   8.8548000e+00   4.9236727e+02   8.3751636e+00   2.0209727e+02  -3.2432364e+00   2.4053273e+02  -1.2028073e+01   3.5515372e+02   5.0651295e+01   5.5567000e+02   4.6664000e+00   4.8127273e+02   9.4427273e+00   2.6759455e+02   3.9288000e+00   5.2548455e+02   3.7277600e+01   4.0068636e+02   3.2431455e+01   6.2182636e+02   1.9066182e+00   4.7568909e+02   3.1806691e+01   2.9334455e+02  -4.2330182e+00   2.6553545e+02  -4.5701091e+00   6.3230455e+02   1.5310018e+02   3.8178636e+02  -6.2747273e+00   2.6407182e+02  -8.0721091e+00   2.4311727e+02  -1.4993818e+00   2.7583636e+02  -1.0727818e+01
   3.0611273e+02  -3.2973564e+01   3.5544273e+02  -5.5081455e+00   2.1353372e+02   1.0890895e+01   2.2481636e+02   1.1120145e+01   3.4796909e+02   1.9715200e+01   4.5074727e+02   2.8947636e+00   2.1481727e+02  -1.1740836e+01   3.0348273e+02  -1.5404073e+01   3.5367372e+02   2.8439695e+01   4.5943000e+02  -9.1544000e+00   5.3269273e+02   1.8469127e+01   2.5359455e+02  -1.8901200e+01   5.2091455e+02   2.2603200e+01   3.9106636e+02   2.0251055e+01   6.3905636e+02   1.3098218e+01   5.1306909e+02   4.4196291e+01   2.8506455e+02  -5.2406182e+00   2.7634545e+02   2.4650909e+00   6.2549455e+02   1.5608498e+02   4.0518636e+02  -8.4672727e-01   2.3645182e+02  -1.5725091e+00   2.6959727e+02   7.3322182e+00   3.2492636e+02  -3.1565018e+01
   2.9216273e+02  -1.9187564e+01   3.3501273e+02   6.4625455e-01   2.6557372e+02  -3.2230476e-01   2.0733636e+02   1.9088545e+01   2.1505909e+02   1.0678000e+01   4.1931727e+02   3.0291636e+00   2.1704727e+02  -4.6292364e+00   2.6181273e+02  -8.4004727e+00   3.4167372e+02   1.5399695e+01   5.0200000e+02   3.5800000e+00   5.0027273e+02  -4.9872727e+00   2.3812455e+02  -1.5523600e+01   5.4396455e+02   2.9139200e+01   4.4454636e+02   1.6352655e+01   6.3453636e+02   1.4369818e+01   4.6130909e+02   1.3907091e+01   3.3677455e+02  -2.2757418e+01   2.5706545e+02   5.5774909e+00   6.6318455e+02   1.7987978e+02   3.5043636e+02   1.8332727e+00   3.0740182e+02   1.2131491e+01   2.4759727e+02  -2.9577818e+00   2.4102636e+02  -4.5130182e+00
   2.9282273e+02  -2.1150364e+01   3.1801273e+02   5.6762545e+00   2.2272372e+02  -8.4643048e+00   2.0352636e+02   7.8633455e+00   2.1734909e+02   1.6494800e+01   4.0084727e+02  -4.9232364e+00   2.3176727e+02  -1.1956836e+01   2.7500273e+02   3.8743273e+00   4.0919372e+02   3.7478095e+01   5.2553000e+02   8.2176000e+00   4.4422273e+02   9.8367273e+00   2.8635455e+02   7.3380000e+00   4.8568455e+02   1.1511600e+01   4.2625636e+02   3.1625855e+01   5.9443636e+02   2.1287818e+01   4.9187909e+02   3.7981491e+01   3.1063455e+02  -2.8562182e+00   2.6525545e+02   4.8322909e+00   5.6280455e+02   1.6823018e+02   3.3968636e+02  -1.2156727e+01   2.4835182e+02   2.2354909e+00   2.2430727e+02   8.0054182e+00   1.8569636e+02  -2.4086618e+01
   2.9730273e+02  -2.8558764e+01   2.8059273e+02   1.3709855e+01   2.3919372e+02   1.3028095e+01   1.7904636e+02   4.5417455e+00   2.7753909e+02  -8.5604000e+00   3.8907727e+02  -4.1716364e+00   2.1109727e+02   2.5567636e+00   2.8610273e+02  -2.0873673e+01   4.0691372e+02   3.5420495e+01   5.6624000e+02   1.1250800e+01   4.7636273e+02   2.6785527e+01   2.7116455e+02   2.0173200e+01   5.1672455e+02   3.5028400e+01   4.1606636e+02   3.9781055e+01   5.9201636e+02   2.2811418e+01   4.9520909e+02   1.7815091e+01   3.0287455e+02  -7.0541818e-01   2.1510545e+02  -5.8257091e+00   7.2343455e+02   6.4939782e+01   3.4448636e+02   7.0592727e+00   2.1593182e+02  -2.1709091e+00   2.3545727e+02   7.1134182e+00   2.1097636e+02  -2.3969018e+01
   2.9920273e+02  -1.5470764e+01   2.8187273e+02  -1.4822545e+01   2.5738372e+02  -2.0667105e+01   1.8209636e+02  -1.3182255e+01   2.6662909e+02   3.1312400e+01   3.6079727e+02  -8.5923636e-01   1.7752727e+02  -1.4277636e+01   2.9677273e+02  -1.2817273e+01   4.1286372e+02   1.4464495e+01   5.5072000e+02   1.0442400e+01   3.9536273e+02   3.8855273e+00   2.7740455e+02   7.5240000e+00   5.2744455e+02   3.1550800e+01   4.1515636e+02   1.9043855e+01   6.2548636e+02   2.6138182e+00   5.0554909e+02   4.7077891e+01   3.7825455e+02  -5.9581818e-01   2.7820545e+02  -9.9237091e+00   8.1749455e+02   3.6854982e+01   4.1998636e+02  -6.4807273e+00   2.3135182e+02   2.0595491e+01   2.7407727e+02   4.7838182e+00   2.3283636e+02  -9.2878182e+00
   3.0830273e+02  -1.5438764e+01   3.3192273e+02   1.1083455e+01   2.7724372e+02  -4.9659048e+00   1.8752636e+02  -2.2866545e+00   2.4805909e+02   3.4178000e+01   3.8312727e+02  -7.3656364e+00   2.1909727e+02   6.4467636e+00   2.8610273e+02  -2.1536727e+00   3.7100372e+02   3.2433295e+01   5.0491000e+02   4.8672000e+00   4.5046273e+02   1.5237527e+01   2.6921455e+02  -2.0960800e+01   5.0577455e+02   1.6144400e+01   3.8230636e+02   1.3521855e+01   6.5543636e+02   1.4597818e+01   4.7549909e+02   4.2721891e+01   3.4029455e+02   1.2340982e+01   2.3325545e+02   6.5822909e+00   7.2018455e+02   1.6949782e+01   3.6558636e+02   1.7571273e+01   2.1278182e+02  -7.2089091e+00   2.2221727e+02   1.0072618e+01   2.1659636e+02  -1.6658618e+01
   2.6159273e+02  -1.0361964e+01   2.4678273e+02   1.8464655e+01   2.1972372e+02   2.1255695e+01   1.8771636e+02   7.1281455e+00   2.7348909e+02   4.0053600e+01   3.8165727e+02  -7.1080364e+00   2.2362727e+02   7.0343636e+00   2.7429273e+02  -5.3488727e+00   3.7529372e+02   1.4280095e+01   5.3086000e+02  -1.4018800e+01   4.1998273e+02   1.6105927e+01   2.8488455e+02  -1.4494400e+01   5.8568455e+02   1.1081600e+01   3.8806636e+02   1.9921055e+01   6.3743636e+02   1.9327818e+01   5.2344909e+02   4.5935891e+01   3.4701455e+02  -3.6266182e+00   2.1296545e+02  -2.2174509e+01   6.8386455e+02   1.5165382e+01   3.7308636e+02  -7.7287273e+00   1.6397182e+02  -8.7341091e+00   1.8421727e+02  -2.8547382e+01   2.4597636e+02  -2.9479018e+01
   2.5487273e+02  -8.0643636e+00   2.3197273e+02   1.1599455e+01   2.7300372e+02  -2.3967048e+00   1.7714636e+02   6.3137455e+00   2.2510909e+02   2.9444000e+01   3.9550727e+02   8.7839636e+00   2.6519727e+02   9.0887636e+00   2.3286273e+02  -1.6754473e+01   4.2557372e+02   5.1497695e+01   5.7358000e+02  -1.2526400e+01   3.9846273e+02  -3.9824727e+00   3.0959455e+02  -9.3312000e+00   5.3610455e+02   1.5098000e+01   3.8539636e+02   2.4464655e+01   6.4367636e+02   1.7968618e+01   4.8316909e+02   2.9628291e+01   3.6320455e+02   9.6581818e+00   2.3972545e+02   1.1774691e+01   9.1736455e+02   2.3175382e+01   4.3258636e+02   7.0112727e+00   1.7650182e+02  -7.7765091e+00   1.8802727e+02   3.3781818e-01   2.3859636e+02  -1.2178618e+01
   2.6211273e+02  -2.1783564e+01   2.7935273e+02   3.5290545e+00   2.7462372e+02   5.9036952e+00   1.6742636e+02  -3.3865455e-01   2.2205909e+02   7.3080000e+00   4.3588727e+02  -1.1866436e+01   2.4790727e+02  -9.3380364e+00   2.3572273e+02  -6.6032727e+00   4.5257372e+02   5.1767695e+01   5.3481000e+02   2.3855200e+01   4.0555273e+02   2.0740327e+01   3.1716455e+02  -1.2986800e+01   5.2906455e+02   1.6371200e+01   3.4830636e+02   2.8341855e+01   6.0177636e+02   2.3560618e+01   5.6682909e+02   3.8655491e+01   3.4015455e+02   1.3882182e+01   4.0015545e+02   2.7320291e+01   8.2199455e+02   5.5494982e+01   5.1833636e+02  -3.3487273e+00   1.8840182e+02  -1.4068509e+01   1.8826727e+02   1.0938618e+01   2.0245636e+02  -1.4857418e+01
   2.4701273e+02  -9.0555636e+00   2.4240273e+02   1.8335055e+01   2.7605372e+02  -1.0830705e+01   1.9081636e+02   2.6310145e+01   2.4643909e+02   1.4687600e+01   4.0436727e+02   3.7951636e+00   2.5747727e+02  -4.5836364e+00   3.6939273e+02  -1.2436873e+01   4.8291372e+02   6.8430495e+01   6.0600000e+02   3.1780000e+01   4.6603273e+02   2.7321927e+01   3.5507455e+02   3.6790400e+01   6.1120455e+02   3.4990000e+01   3.9854636e+02   6.7526545e+00   6.3558636e+02   1.1325818e+01   5.3477909e+02   4.1119491e+01   3.1848455e+02   2.8515782e+01   3.2763545e+02  -1.3538109e+01   6.6124455e+02   2.7849818e+00   4.1303636e+02   7.2752727e+00   2.0397182e+02  -1.3164109e+01   1.8807727e+02   4.4238182e+00   1.8488636e+02  -1.6501818e+01
   2.5040273e+02  -3.0367636e+00   2.9573273e+02   1.8928655e+01   3.2829372e+02  -3.0099048e+00   1.9700636e+02   3.1384945e+01   2.5410909e+02   1.1604000e+01   3.2155727e+02  -5.0100364e+00   2.3995727e+02  -6.7520364e+00   3.2767273e+02  -2.1719273e+01   4.5962372e+02   4.3583695e+01   4.9243000e+02   8.7756000e+00   4.0836273e+02   8.7055273e+00   3.0355455e+02   1.0200000e-01   6.6906455e+02   3.4221200e+01   3.9696636e+02   2.9159055e+01   6.6672636e+02   2.1644618e+01   5.2058909e+02   3.8924691e+01   2.8977455e+02   7.1025818e+00   3.0144545e+02  -4.7829091e+00   6.9930455e+02   9.9901818e+00   4.6238636e+02  -8.1727273e+00   1.9426182e+02  -1.7767309e+01   1.8469727e+02   2.4142182e+00   1.6935636e+02  -2.0689418e+01
   2.4130273e+02  -6.0287636e+00   2.3954273e+02  -1.1461455e+00   2.6953372e+02   4.9308952e+00   2.2414636e+02   2.1023745e+01   2.4577909e+02   2.1410400e+01   3.3046727e+02  -1.8432836e+01   2.7004727e+02  -2.7292364e+00   3.3105273e+02  -5.7496727e+00   4.5386372e+02   3.4994495e+01   5.1610000e+02   1.4352000e+01   3.9565273e+02   1.6572327e+01   2.5688455e+02  -1.2494400e+01   4.0639455e+02   4.0144800e+01   3.5649636e+02   1.0876655e+01   7.2086636e+02   1.6793418e+01   5.5454909e+02   3.2107891e+01   2.8334455e+02   1.3769818e+00   2.6777545e+02  -1.4693091e+00   7.4018455e+02   3.1849782e+01   4.5843636e+02  -1.4356727e+01   2.2112182e+02  -1.0966109e+01   1.7978727e+02   6.5701818e-01   2.3092636e+02  -4.7565018e+01
   2.8682273e+02  -1.9910364e+01   2.4759273e+02   1.1919855e+01   2.7534372e+02   1.1036095e+01   1.9085636e+02   2.2786945e+01   2.6153909e+02   6.3396000e+00   3.6279727e+02  -1.4549236e+01   2.4176727e+02  -3.5168364e+00   2.9843273e+02  -6.3800727e+00   2.8386372e+02   3.4934495e+01   5.3448000e+02   1.3931600e+01   4.3336273e+02   1.4465527e+01   2.6626455e+02  -1.0480000e-01   5.5144455e+02   2.3300800e+01   3.1092636e+02   3.9612255e+01   6.3162636e+02   3.2072618e+01   4.8120909e+02   5.1405091e+01   3.0677455e+02   1.6022582e+01   2.8896545e+02   4.8854909e+00   7.6811455e+02   4.0985382e+01   4.9193636e+02  -2.4367273e+00   2.4897182e+02   9.2758909e+00   2.1597727e+02   5.1818182e-02   2.2430636e+02  -9.5154182e+00
   2.5549273e+02   1.3660364e+00   3.8378273e+02  -6.7753455e+00   2.3372372e+02   1.1945695e+01   2.1014636e+02   3.6903745e+01   2.6577909e+02   2.1710400e+01   2.9622727e+02  -1.3636364e+00   2.4081727e+02   6.7491636e+00   2.2115273e+02   9.9023273e+00   2.2334372e+02   5.7156095e+01   5.2767000e+02   1.6956400e+01   4.3479273e+02   1.7541127e+01   2.9831455e+02   6.2812000e+00   5.2425455e+02   2.5906000e+01   3.2739636e+02   4.2914655e+01   6.4396636e+02   2.7995418e+01   4.3035909e+02   5.2093091e+01   3.1144455e+02   5.1289818e+00   2.9096545e+02  -5.2745091e+00   7.4205455e+02   5.6140182e+01   5.0753636e+02   4.7652727e+00   2.3954182e+02   8.9902909e+00   2.0221727e+02   1.8292618e+01   2.4016636e+02  -3.1304218e+01
   2.3792273e+02   1.1516364e+00   3.9949273e+02   7.6278545e+00   2.0329372e+02  -7.5799048e+00   1.9219636e+02   2.1299745e+01   2.6862909e+02   1.8102400e+01   3.5898727e+02   1.6135564e+01   2.4833727e+02   4.1075636e+00   2.7186273e+02   1.2655273e+00   3.8881372e+02   4.9058495e+01   5.1848000e+02  -5.6484000e+00   4.5065273e+02   1.1752327e+01   2.9945455e+02   4.4800000e+00   5.2491455e+02   4.2283200e+01   2.3258636e+02   4.0169455e+01   6.5801636e+02   2.2341418e+01   5.1306909e+02   2.4096291e+01   3.0339455e+02  -4.6070182e+00   2.7701545e+02  -2.1108509e+01   6.4030455e+02   2.4280182e+01   4.5663636e+02  -1.4812727e+01   2.1335182e+02  -8.5845091e+00   2.1573727e+02   5.8810182e+00   2.2550636e+02  -1.2131418e+01
   2.4940273e+02  -1.2536764e+01   3.9682273e+02   3.7914545e+00   2.6281372e+02   9.6184952e+00   1.9904636e+02  -4.6282545e+00   2.9119909e+02   1.3468000e+00   3.6736727e+02   9.8951636e+00   2.1538727e+02   1.4553564e+01   2.6320273e+02  -1.8041673e+01   5.2700372e+02   5.4383295e+01   5.5181000e+02   3.5405200e+01   4.8465273e+02   3.2312327e+01   3.1550455e+02   1.6956000e+01   5.1615455e+02   3.6644000e+01   2.7644636e+02   4.9560655e+01   5.9853636e+02   1.5289818e+01   4.3235909e+02   2.7843091e+01   2.4725455e+02  -1.0215818e+01   2.9058545e+02  -1.6674109e+01   5.5699455e+02  -6.8501818e-01   4.1408636e+02  -1.3558727e+01   2.0069182e+02   9.4829091e-01   2.2778727e+02   5.2970182e+00   2.4245636e+02  -2.3577418e+01
   2.7178273e+02  -1.7716364e-01   4.0668273e+02   2.7052655e+01   1.9648372e+02  -3.8851048e+00   2.0209636e+02  -3.2522545e+00   3.1548909e+02   2.0736000e+00   3.4826727e+02  -8.1683636e-01   2.5024727e+02  -1.2145236e+01   2.3391273e+02  -2.9168473e+01   4.1624372e+02   4.8914095e+01   4.8686000e+02   9.8120000e-01   5.0460273e+02   1.8006327e+01   2.6621455e+02  -4.3908000e+00   5.2768455e+02   1.2441600e+01   2.4382636e+02   2.4940255e+01   5.9496636e+02   1.1675418e+01   4.9758909e+02   2.1474691e+01   2.7029455e+02   8.4209818e+00   2.8067545e+02   1.6386909e+00   5.7680455e+02   3.0670182e+01   4.9338636e+02   1.7097273e+01   2.0335182e+02   2.9754909e+00   2.3321727e+02   1.3862618e+01   2.3569636e+02   5.1033818e+00
   2.7454273e+02  -2.3497964e+01   3.8511273e+02  -1.7417455e+00   2.0262372e+02   1.8536952e+00   2.2619636e+02  -3.0402545e+00   2.4400909e+02   2.7502000e+01   3.6212727e+02   1.1414364e+01   2.3247727e+02  -7.7236364e+00   2.5710273e+02  -1.0453673e+01   4.3262372e+02   4.0073695e+01   4.6905000e+02  -1.5644000e+01   6.0322273e+02   1.9116727e+01   2.7350455e+02   1.2836000e+01   5.0025455e+02   2.0600000e-01   2.6373636e+02   2.8867455e+01   6.7410636e+02   1.1014218e+01   4.9330909e+02   2.1157091e+01   2.2491455e+02   1.1761382e+01   3.0287545e+02   3.5826909e+00   6.2111455e+02   3.3565382e+01   4.2368636e+02  -5.7672727e-01   2.4840182e+02   1.0851491e+01   2.3973727e+02   4.1010182e+00   2.5864636e+02  -7.1126182e+00
   2.4635273e+02  -1.1242764e+01   3.4635273e+02  -9.4509455e+00   2.0486372e+02   1.9644952e+00   2.3285636e+02   1.1476945e+01   2.2586909e+02   9.0032000e+00   3.3874727e+02   2.2284764e+01   2.4343727e+02   4.1595636e+00   2.6781273e+02  -1.2790473e+01   3.5700372e+02   2.2553295e+01   4.8658000e+02  -8.3764000e+00   5.5660273e+02   2.5506327e+01   2.3093455e+02   5.5316000e+00   5.3672455e+02   1.4808400e+01   3.1982636e+02   3.3760255e+01   6.3729636e+02   1.8189018e+01   4.8739909e+02   5.9149891e+01   2.4715455e+02  -1.8827818e+01   2.8525545e+02   4.4222909e+00   6.2511455e+02   2.1995382e+01   3.8563636e+02   2.1172727e+00   2.0716182e+02  -2.0469309e+01   2.3978727e+02   9.5701818e-01   2.1126636e+02  -2.6232218e+01
   3.1278273e+02  -1.6417164e+01   3.5940273e+02   2.2645055e+01   2.2457372e+02   2.9076952e+00   1.8814636e+02   2.3863745e+01   2.5662909e+02   2.7592400e+01   3.7174727e+02  -5.6952364e+00   2.1366727e+02  -1.2458836e+01   2.6758273e+02  -3.7002073e+01   4.5024372e+02   3.1234095e+01   3.9358000e+02  -1.1986400e+01   6.2960273e+02   9.8163273e+00   2.5031455e+02   5.0120000e-01   5.4006455e+02   1.1301200e+01   2.6515636e+02   2.9323855e+01   6.6429636e+02   1.0219018e+01   5.4358909e+02   1.9704691e+01   2.3491455e+02   4.4413818e+00   2.6563545e+02  -4.6781091e+00   5.7155455e+02   3.4601818e+00   3.8783636e+02   6.3912727e+00   1.9521182e+02  -1.3233309e+01   2.5564727e+02  -7.7417818e+00   2.3783636e+02  -3.9017818e+01
   2.8982273e+02  -1.4910364e+01   3.0578273e+02   7.4146545e+00   1.8043372e+02   8.4888952e+00   1.4528636e+02  -1.0327455e+01   3.0286909e+02   2.1943200e+01   3.9550727e+02   2.7839636e+00   2.2252727e+02  -1.8167636e+01   2.7253273e+02  -7.5880727e+00   4.2567372e+02   4.3249695e+01   4.8719000e+02   4.0448000e+00   4.8150273e+02   1.8664327e+01   2.6645455e+02   5.4000000e+00   5.0248455e+02   1.0267600e+01   3.0796636e+02   2.3139055e+01   6.1239636e+02   1.8041018e+01   4.5982909e+02   4.4685491e+01   2.6148455e+02   1.8125782e+01   2.8772545e+02   6.9346909e+00   5.8080455e+02   1.6290182e+01   3.9348636e+02   1.1989273e+01   2.0212182e+02   5.8338909e+00   2.4959727e+02   1.8792218e+01   2.8088636e+02  -2.1081818e+01
   3.1773273e+02   5.2368364e+00   3.2878273e+02   9.1446545e+00   2.3743372e+02   2.2588952e+00   2.5523636e+02   8.7265455e+00   3.0548909e+02   4.1393600e+01   3.7403727e+02   3.5515636e+00   2.0600727e+02  -1.7366036e+01   2.8991273e+02   6.4015273e+00   4.8467372e+02   5.7719695e+01   5.6534000e+02   1.2228000e+00   5.0803273e+02   9.9619273e+00   2.8421455e+02   1.3839200e+01   5.4291455e+02   2.7313200e+01   3.0739636e+02   2.9374655e+01   6.3077636e+02   1.4670618e+01   4.7616909e+02   1.9768291e+01   2.8648455e+02   3.6057818e+00   3.2129545e+02   1.9690909e+00   6.8318455e+02   2.2219782e+01   4.1828636e+02   3.4052727e+00   2.1393182e+02   1.8229091e+01   3.0026727e+02   2.0688618e+01   2.7030636e+02  -4.0054182e+00
   2.8178273e+02  -4.1671636e+00   3.2530273e+02  -7.5269455e+00   1.9986372e+02  -8.3455048e+00   2.4790636e+02   6.3629455e+00   2.8991909e+02   6.8792000e+00   3.9060727e+02  -1.1584036e+01   2.1562727e+02   1.2943636e+00   2.8148273e+02   3.4959273e+00   4.3648372e+02   9.2244895e+01   5.5753000e+02   1.2137600e+01   5.1498273e+02   3.4745927e+01   2.7335455e+02   3.3280000e+00   5.9534455e+02   3.9688800e+01   3.0906636e+02   3.0191055e+01   6.4058636e+02   3.3785818e+01   4.5573909e+02   3.5112691e+01   2.5072455e+02  -3.9234182e+00   3.1310545e+02   1.5904291e+01   7.1386455e+02   3.2075382e+01   4.2973636e+02   1.4639273e+01   2.4740182e+02   4.7914909e+00   2.9226727e+02   9.0886182e+00   2.7054636e+02  -1.8746182e+00
   2.9544273e+02  -2.7639964e+01   3.2373273e+02   1.0258655e+01   2.3676372e+02   2.1724952e+00   2.1162636e+02   1.4455345e+01   2.6919909e+02   2.8296800e+01   3.6769727e+02   1.7287636e+00   2.2562727e+02   1.2824364e+01   2.8058273e+02  -1.8192073e+01   4.2919372e+02   5.0068095e+01   6.1819000e+02   6.5248000e+00   5.1993273e+02   6.0099273e+00   2.8493455e+02   1.4641600e+01   5.6510455e+02   2.3448000e+01   4.5273636e+02   2.6457455e+01   6.7991636e+02   1.6589418e+01   5.1025909e+02   4.1651091e+01   2.8201455e+02  -4.8066182e+00   3.2558545e+02  -7.8041091e+00   6.6199455e+02   3.6474982e+01   3.9658636e+02   9.6912727e+00   2.3254182e+02  -5.6897091e+00   2.8026727e+02  -5.6213818e+00   2.9021636e+02  -2.1018218e+01
   3.2444273e+02  -2.1819964e+01   3.4597273e+02  -1.0280545e+01   2.3467372e+02   1.3439695e+01   1.9171636e+02  -4.5718545e+00   2.7186909e+02   3.8993200e+01   3.9222727e+02  -7.9936364e+00   2.3043727e+02   2.7349564e+01   2.2658273e+02  -7.5820727e+00   4.0181372e+02   5.7828495e+01   5.7115000e+02   1.6568000e+01   4.6322273e+02   1.1456727e+01   2.6935455e+02   1.1280000e+00   5.8763455e+02   2.8065600e+01   4.4701636e+02   4.8965055e+01   6.6424636e+02   4.6563018e+01   5.2577909e+02   4.2269491e+01   2.8206455e+02  -1.2710618e+01   3.7458545e+02  -1.2014109e+01   5.9455455e+02   3.3190182e+01   3.4978636e+02  -1.1814727e+01   2.2373182e+02  -1.9984909e+01   2.7445727e+02  -1.4056582e+01   2.4583636e+02  -5.0467818e+01
   3.2749273e+02  -5.2539636e+00   5.0301273e+02   8.2625455e-01   2.5129372e+02   1.2730095e+01   2.1428636e+02   4.8722545e+01   3.0177909e+02   6.8804000e+00   4.0560727e+02   5.0259636e+00   2.2981727e+02   8.7291636e+00   2.4591273e+02  -5.9384727e+00   3.6957372e+02   3.4497695e+01   5.0019000e+02   7.0048000e+00   4.6384273e+02  -1.6287273e-01   2.5321455e+02  -1.4010800e+01   5.3748455e+02   2.9987600e+01   4.1963636e+02   2.0535455e+01   6.6553636e+02   1.1929818e+01   4.4725909e+02   3.6981091e+01   2.6682455e+02  -8.2114182e+00   2.9744545e+02  -1.7792909e+01   6.7130455e+02   1.7420182e+01   3.9033636e+02  -1.6708727e+01   2.2788182e+02  -3.7469091e+00   2.7073727e+02  -5.1389818e+00   3.2226636e+02  -3.1872218e+01
   3.0392273e+02  -6.9883636e+00   4.5154273e+02   9.6038545e+00   2.1272372e+02   2.9056952e+00   2.2547636e+02   1.6537345e+01   2.8219909e+02   3.3256800e+01   3.5455727e+02   8.0599636e+00   1.8738727e+02  -1.7406436e+01   2.7986273e+02  -2.1604473e+01   3.8581372e+02   4.1158495e+01   4.7996000e+02   8.4832000e+00   4.2117273e+02   5.2007273e+00   2.6526455e+02   7.4552000e+00   5.8925455e+02   2.0796000e+01   4.2944636e+02   4.0130655e+01   6.0943636e+02   1.1847818e+01   5.1463909e+02   4.7020691e+01   2.8996455e+02  -7.9126182e+00   4.5753545e+02   3.6798909e+00   7.4280455e+02   1.4260182e+01   4.2913636e+02  -4.1272727e-01   2.4197182e+02  -4.4410909e-01   3.0154727e+02   2.1562182e+00   3.0559636e+02  -1.2588618e+01
   3.1687273e+02  -9.6943636e+00   3.3497273e+02  -1.2490545e+01   2.4915372e+02   2.5471295e+01   2.2233636e+02   1.0508545e+01   2.6234909e+02   3.7548000e+00   4.2798727e+02   1.9955636e+00   2.2395727e+02  -8.4720364e+00   2.7567273e+02  -1.0989273e+01   3.5215372e+02   1.3891295e+01   4.8172000e+02  -1.1557600e+01   4.0031273e+02   1.1579527e+01   2.5374455e+02   5.6568000e+00   6.7077455e+02   3.1514400e+01   4.0706636e+02   3.8071055e+01   6.4358636e+02   1.4405818e+01   5.2797909e+02   3.7663491e+01   2.9244455e+02   3.0789818e+00   4.9067545e+02   1.8988691e+01   7.8693455e+02   2.3359782e+01   4.6978636e+02   8.0852727e+00   2.9454182e+02   2.3870291e+01   2.8611727e+02   6.0106182e+00   3.5402636e+02  -1.5313018e+01
   2.6235273e+02  -1.7522764e+01   3.2320273e+02   1.9021055e+01   2.3024372e+02   4.4540952e+00   1.8242636e+02   1.3461345e+01   2.0258909e+02   2.7385600e+01   3.8817727e+02   2.8003636e+00   1.7162727e+02  -1.8556364e+00   2.1172273e+02   1.1226727e+01   3.2429372e+02   2.6500095e+01   5.2658000e+02  -8.7164000e+00   4.3412273e+02   1.0784727e+01   2.5731455e+02   3.1812000e+00   6.1453455e+02   1.9683600e+01   4.1144636e+02   4.5480655e+01   6.1329636e+02   1.9159018e+01   4.8139909e+02   3.2959891e+01   3.0777455e+02   1.9042582e+01   4.0415545e+02   3.9102909e+00   8.1386455e+02   2.1575382e+01   4.0773636e+02   9.2992727e+00   2.3207182e+02  -1.0792109e+01   2.1840727e+02   3.8574182e+00   3.0164636e+02  -3.0032618e+01
   2.8163273e+02   1.4074836e+01   2.8097273e+02   1.5109455e+01   2.6929372e+02   3.0670095e+01   1.2495636e+02  -5.0410545e+00   2.5772909e+02   1.3024400e+01   3.3946727e+02  -7.1528364e+00   2.3514727e+02  -2.2672364e+00   2.2548273e+02  -1.5494073e+01   3.7338372e+02   4.3102895e+01   5.3315000e+02   4.7980000e+00   4.7231273e+02   1.2399527e+01   3.3326455e+02  -1.5148000e+00   5.1339455e+02   4.1534800e+01   3.0858636e+02   2.1949455e+01   6.6272636e+02   2.2684618e+01   4.9235909e+02   3.6133091e+01   3.1629455e+02  -5.4901818e-01   3.5534545e+02  -3.0949091e+00   6.3830455e+02   4.6250182e+01   4.2443636e+02  -1.2336727e+01   2.5359182e+02  -5.4237091e+00   2.4930727e+02  -4.7458182e-01   3.1569636e+02  -2.5056618e+01
   2.9173273e+02  -9.7731636e+00   3.3397273e+02  -5.3205455e+00   2.6362372e+02  -2.9763048e+00   1.5247636e+02  -8.4826545e+00   2.5243909e+02   7.8776000e+00   4.0117727e+02   8.0503636e+00   2.2019727e+02   5.6887636e+00   2.2129273e+02  -8.6388727e+00   3.5672372e+02   5.4385695e+01   5.8958000e+02   2.4143600e+01   4.3122273e+02   2.5776727e+01   2.6950455e+02   2.2306000e+01   5.4996455e+02   3.7989200e+01   3.2615636e+02   1.9493855e+01   6.5834636e+02   2.7695018e+01   4.7235909e+02   3.6113091e+01   2.8291455e+02  -1.4258618e+01   3.6077545e+02  -2.6693091e+00   6.4105455e+02   2.4900182e+01   3.7643636e+02  -7.5967273e+00   2.4988182e+02   1.6309091e-01   2.2045727e+02  -3.5465818e+00   2.9607636e+02  -1.0867018e+01
   2.8997273e+02  -1.0352364e+01   2.5473273e+02   1.2208655e+01   2.5924372e+02   6.1409524e-01   1.4642636e+02   9.3913455e+00   2.7200909e+02   1.5020000e+00   4.0236727e+02   1.2851636e+00   2.0624727e+02  -1.0525236e+01   2.3310273e+02   1.0756327e+01   2.8234372e+02   5.7056095e+01   5.4839000e+02   1.8058800e+01   4.4655273e+02  -2.6896727e+00   3.0493455e+02   9.5116000e+00   5.0806455e+02   2.9631200e+01   3.8163636e+02   4.7485455e+01   6.4415636e+02   1.9980218e+01   5.6306909e+02   3.7046291e+01   3.0120455e+02   1.0618182e+01   3.7144545e+02  -1.9472909e+01   6.4068455e+02   2.0869782e+01   4.0973636e+02  -1.2360727e+01   2.7573182e+02  -1.3954909e+01   2.6169727e+02  -5.3657818e+00   2.7888636e+02   4.4548182e+01
   2.6625273e+02  -1.4164764e+01   2.6540273e+02   8.4550545e+00   2.6581372e+02  -1.0515048e+00   1.7676636e+02   1.1864145e+01   2.4462909e+02   1.1832400e+01   4.3098727e+02  -1.1144436e+01   2.1338727e+02  -7.8664364e+00   2.5996273e+02  -2.1732473e+01   3.0653372e+02   5.9020895e+01   5.9719000e+02   1.8774800e+01   4.2046273e+02   1.7207527e+01   2.8964455e+02   1.0644800e+01   5.5496455e+02   2.1779200e+01   4.0225636e+02   1.9785855e+01   6.2962636e+02   2.0952618e+01   5.6158909e+02   2.3124691e+01   3.6806455e+02   2.6119382e+01   4.1706545e+02   2.5967491e+01   7.1761455e+02   3.5595382e+01   3.8858636e+02  -1.8868727e+01   2.5702182e+02   1.0631891e+01   2.4835727e+02   9.8914182e+00   2.6769636e+02   1.2203382e+01
   2.7925273e+02  -9.9647636e+00   2.7720273e+02   2.8031055e+01   2.5462372e+02   5.1736952e+00   1.6452636e+02   1.9513345e+01   2.3386909e+02   2.1263200e+01   4.2112727e+02   2.5943636e+00   2.4004727e+02  -6.6592364e+00   2.4562273e+02  -1.8345273e+01   3.0000372e+02   4.3303295e+01   5.3996000e+02   4.2532000e+00   4.3988273e+02   2.0993927e+01   2.8293455e+02  -1.1058400e+01   4.3063455e+02   2.5435600e+01   4.5849636e+02   4.1146655e+01   6.9648636e+02   2.2263818e+01   4.7220909e+02   2.7125091e+01   3.2753455e+02   2.9081782e+01   3.2096545e+02   3.2185491e+01   7.8893455e+02   3.6259782e+01   4.4243636e+02   4.8232727e+00   2.3464182e+02  -3.8577091e+00   2.6997727e+02   1.2971818e+01   3.2573636e+02   2.2140182e+01
   2.6663273e+02   1.9084836e+01   2.9573273e+02  -3.5413455e+00   2.3510372e+02   8.6352952e+00   1.5700636e+02   6.4449455e+00   2.3596909e+02   1.0005200e+01   4.4722727e+02  -8.8736364e+00   2.2209727e+02  -4.3232364e+00   2.6667273e+02  -3.3592727e+00   3.1976372e+02   5.3532495e+01   5.0581000e+02   3.5152000e+00   3.3150273e+02   9.8943273e+00   2.8431455e+02   1.2121200e+01   5.4029455e+02   3.0282800e+01   4.0430636e+02   3.7291855e+01   5.9210636e+02   1.2904218e+01   5.0777909e+02   2.9999491e+01   3.1401455e+02   2.6973382e+01   2.4915545e+02  -4.2197091e+00   8.0111455e+02   3.0095382e+01   3.7893636e+02  -8.4467273e+00   2.5031182e+02   5.0869091e-01   2.5211727e+02   1.0590618e+01   3.3202636e+02  -1.4513018e+01
   2.9659273e+02  -1.2311964e+01   2.9473273e+02   1.5918655e+01   2.2148372e+02   1.4114895e+01   1.7323636e+02   3.4196545e+01   2.4886909e+02  -2.5468000e+00   4.5050727e+02  -1.7656036e+01   2.3881727e+02  -2.2990836e+01   2.5234273e+02  -1.3022873e+01   3.0110372e+02   1.5265295e+01   5.3924000e+02  -1.6892000e+00   3.3117273e+02   9.3507273e+00   2.7845455e+02  -1.4700000e+01   5.6077455e+02   1.3834400e+01   4.1063636e+02   3.6735455e+01   6.3853636e+02   3.3809818e+01   4.8235909e+02   2.4363091e+01   3.1563455e+02   2.0337818e+00   2.1829545e+02  -9.2209091e+00   7.1130455e+02   1.3600182e+01   3.3373636e+02   1.2969273e+01   2.5264182e+02  -7.4377091e+00   2.1745727e+02   1.0073418e+01   2.5226636e+02  -1.5562218e+01
   3.0163273e+02   1.6384836e+01   3.0106273e+02   2.3552255e+01   2.4396372e+02   9.7364952e+00   1.6762636e+02  -4.7846545e+00   2.1986909e+02   3.5832000e+00   4.4360727e+02  -2.9140364e+00   2.0657727e+02   2.7283636e+00   2.8048273e+02  -1.1084073e+01   2.8943372e+02   4.3008895e+01   5.3358000e+02  -1.3706400e+01   3.3436273e+02   5.1955273e+00   2.3802455e+02   1.7744000e+00   9.3968455e+02   2.8291600e+01   4.0292636e+02   3.3352255e+01   6.7210636e+02   4.7214218e+01   4.6497909e+02   2.7563491e+01   3.5025455e+02  -1.1545818e+01   2.4310545e+02  -1.8115709e+01   7.4261455e+02   9.6538182e-01   3.4668636e+02  -1.0066727e+01   2.2250182e+02  -2.2665091e+00   2.3211727e+02   1.1406182e+00   3.0730636e+02  -4.6754182e+00
   2.5520273e+02  -1.7470764e+01   2.7830273e+02   4.1330545e+00   2.1948372e+02   5.0348952e+00   1.9481636e+02   1.7470145e+01   2.3391909e+02   3.2592000e+00   4.1465727e+02  -2.6803636e-01   2.3866727e+02   6.8311636e+00   2.8105273e+02  -1.3659673e+01   2.7705372e+02   1.6709295e+01   5.5696000e+02   4.2732000e+00   3.3031273e+02   4.6595273e+00   2.7455455e+02  -2.2958000e+01   6.5639455e+02   3.5094800e+01   4.4111636e+02   3.1967055e+01   6.1715636e+02   1.5570218e+01   4.7282909e+02   2.3555491e+01   3.4001455e+02  -2.2966182e+00   2.2029545e+02   9.6190909e+00   6.4543455e+02   1.9179782e+01   2.7223636e+02  -9.3607273e+00   2.1669182e+02  -9.2817091e+00   2.4307727e+02  -2.3686182e+01   2.7764636e+02   8.9373818e+00
   2.5335273e+02  -1.5422764e+01   3.0420273e+02   1.4681055e+01   2.3734372e+02   1.2076095e+01   1.9933636e+02   1.1985455e+00   2.3505909e+02  -2.1120000e+00   4.6150727e+02  -4.6860364e+00   2.0633727e+02  -4.4424364e+00   2.5867273e+02  -1.2529273e+01   3.3719372e+02   3.0428095e+01   5.9110000e+02  -1.9780000e+00   3.4536273e+02   1.7215527e+01   2.6026455e+02  -7.5248000e+00   5.6925455e+02   2.8826000e+01   3.5558636e+02   2.7709455e+01   6.4048636e+02   1.0843818e+01   4.6154909e+02   3.0167891e+01   3.1920455e+02  -8.4418182e+00   2.4958545e+02  -7.6341091e+00   6.9749455e+02   2.8764982e+01   3.1923636e+02  -6.2207273e+00   1.9369182e+02  -4.8217091e+00   2.4383727e+02   1.0533018e+01   2.5007636e+02   2.3662982e+01
   2.8049273e+02   6.4560364e+00   2.7411273e+02   2.9982545e+00   2.3796372e+02   1.6464952e+00   1.8871636e+02   3.5528145e+01   2.3139909e+02   1.5850800e+01   3.9846727e+02   1.5267164e+01   2.5057727e+02   8.8283636e+00   2.9915273e+02  -9.8676727e+00   3.1319372e+02   5.1348095e+01   5.3215000e+02   4.0680000e+00   4.1260273e+02   2.5886327e+01   2.7616455e+02   3.8632000e+00   5.3753455e+02   2.5413600e+01   2.8382636e+02   3.8020255e+01   6.0915636e+02  -8.4597818e+00   5.0168909e+02   3.6766691e+01   3.5663455e+02  -2.3962182e+00   2.5196545e+02   1.0225491e+01   8.2711455e+02   5.3515382e+01   3.6578636e+02   5.8552727e+00   2.4783182e+02  -4.7229091e+00   2.6588727e+02   2.0109018e+01   3.1935636e+02   4.2500582e+01
   2.5292273e+02  -1.4238364e+01   2.4030273e+02  -6.8694545e-01   2.6186372e+02   2.0164495e+01   1.8519636e+02   1.0759745e+01   2.4510909e+02   3.0654000e+01   4.3479727e+02   1.1020764e+01   2.6295727e+02   3.9379636e+00   3.3000273e+02  -9.2856727e+00   3.8205372e+02   3.3309295e+01   5.9734000e+02   2.8952800e+01   4.1746273e+02   1.9787527e+01   3.1897455e+02   1.8348400e+01   5.7372455e+02   2.0178400e+01   3.1249636e+02   3.3296655e+01   6.2867636e+02   2.8598618e+01   4.6973909e+02   2.9612691e+01   3.2406455e+02   1.3409382e+01   2.2620545e+02   4.1462909e+00   7.9811455e+02   3.1275382e+01   3.8878636e+02   5.5152727e+00   2.0631182e+02   4.0286909e+00   2.4054727e+02  -9.5837818e+00   3.3454636e+02   8.5538182e-01
   2.2125273e+02  -1.6184764e+01   2.9020273e+02   1.0511055e+01   2.4491372e+02   5.6204952e+00   1.8276636e+02   9.9041455e+00   2.1224909e+02   1.8142800e+01   4.1946727e+02   7.7716364e-01   2.4043727e+02   2.5689564e+01   3.0029273e+02  -2.8858873e+01   3.5715372e+02   3.7681295e+01   6.5886000e+02   2.8311200e+01   4.3184273e+02   2.0257127e+01   3.0816455e+02   2.2253200e+01   6.0834455e+02   1.7128800e+01   3.3311636e+02   3.7077055e+01   6.4248636e+02   2.8063818e+01   4.5039909e+02   3.4589891e+01   2.6106455e+02   1.0729382e+01   2.1358545e+02  -4.0341091e+00   6.9261455e+02   2.8025382e+01   3.7948636e+02   1.5309273e+01   1.4316182e+02   4.1306909e+00   2.2635727e+02   1.0221418e+01   3.0664636e+02  -1.2142618e+01
   2.4325273e+02  -2.6324764e+01   2.3992273e+02  -2.8865455e+00   2.4800372e+02  -1.3346705e+01   2.3057636e+02   2.3469345e+01   2.7605909e+02   1.8798000e+01   4.2507727e+02   1.2658364e+01   2.3890727e+02   1.0051964e+01   3.1672273e+02  -1.5513273e+01   3.5496372e+02   4.3006495e+01   6.6791000e+02  -4.5028000e+00   3.8160273e+02   2.4656327e+01   3.0445455e+02  -3.0600000e+00   5.4406455e+02   5.3411200e+01   2.8273636e+02   3.0677455e+01   5.6815636e+02   2.7060218e+01   4.8835909e+02   4.3503091e+01   3.1582455e+02  -1.0131418e+01   2.9225545e+02  -2.2617709e+01   6.2286455e+02   2.9925382e+01   3.7638636e+02  -1.4992727e+01   1.6559182e+02  -3.8137091e+00   1.8859727e+02   4.5222182e+00   2.3250636e+02  -1.6121418e+01
   2.1854273e+02  -5.4879636e+00   3.4411273e+02   1.3482545e+00   2.0386372e+02   7.7144952e+00   2.3385636e+02   2.6769455e+00   2.2243909e+02   5.8476000e+00   3.8969727e+02   1.0968764e+01   2.4200727e+02  -8.4360364e+00   3.1953273e+02  -2.1308073e+01   3.1424372e+02   4.8644095e+01   6.4453000e+02  -8.6324000e+00   3.7793273e+02   7.5699273e+00   3.0497455e+02  -1.5816000e+00   5.9701455e+02   3.9655200e+01   3.1739636e+02   2.4004655e+01   6.0582636e+02   5.6166182e+00   4.8158909e+02   4.6524691e+01   2.8539455e+02  -2.2670182e+00   2.5044545e+02   6.2070909e+00   6.0761455e+02   6.2053818e+00   3.7703636e+02  -1.1194727e+01   1.9002182e+02  -8.9081091e+00   2.0826727e+02  -1.0381382e+01   2.0859636e+02   8.9313818e+00
   2.5001273e+02   1.9944364e+00   3.8978273e+02   2.9454655e+01   2.4596372e+02   5.8664952e+00   2.1252636e+02   1.9243345e+01   2.3462909e+02   2.3442400e+01   4.1231727e+02   1.6291636e+00   2.3666727e+02  -5.1088364e+00   2.9186273e+02  -1.7474473e+01   3.2100372e+02   2.3193295e+01   5.4310000e+02   5.9620000e+00   3.6488273e+02   1.9939273e+00   2.8550455e+02   1.3060000e+00   5.8206455e+02   2.2751200e+01   3.3615636e+02   2.3693855e+01   6.1662636e+02   1.9322618e+01   4.5530909e+02   4.4097091e+01   3.5801455e+02  -1.1506618e+01   1.8458545e+02   7.0589091e-01   6.2618455e+02  -1.6021818e-01   3.6043636e+02   1.5883273e+01   1.8145182e+02  -2.9602509e+01   2.0202727e+02   5.6378182e+00   1.9597636e+02   4.4370982e+01
   2.0859273e+02  -9.8819636e+00   3.2563273e+02   8.5866545e+00   2.3796372e+02  -1.2203505e+01   2.3128636e+02   1.8172545e+01   2.8119909e+02   1.9680000e-01   3.3541727e+02  -1.4828836e+01   2.7157727e+02   2.8148364e+01   2.9158273e+02  -4.0207273e-01   3.3505372e+02   2.8169295e+01   5.5139000e+02  -8.0412000e+00   3.8031273e+02  -4.1504727e+00   2.6131455e+02   3.1912000e+00   5.3372455e+02   2.3428400e+01   4.3411636e+02   3.2757055e+01   6.7748636e+02   1.6883818e+01   4.4811909e+02   3.5012291e+01   4.0048455e+02  -3.8042182e+00   2.2729545e+02  -2.4040909e+01   7.6124455e+02   2.5034982e+01   3.8248636e+02  -3.1307273e+00   2.0140182e+02  -1.2058509e+01   2.3178727e+02  -9.3529818e+00   2.7769636e+02  -4.2066182e+00
   2.3182273e+02   1.3996364e+00   3.2697273e+02   3.0494545e+00   1.9629372e+02   3.9400952e+00   2.2404636e+02   2.1651745e+01   2.6334909e+02   2.4244800e+01   3.6184727e+02   7.8567636e+00   2.8257727e+02  -1.4161636e+01   2.5496273e+02   5.0975273e+00   2.9472372e+02   2.6155695e+01   5.7319000e+02   6.1648000e+00   3.8988273e+02  -1.7006073e+01   2.6464455e+02  -4.5520000e-01   5.6320455e+02   3.1260000e+01   4.1587636e+02   1.6456255e+01   6.0748636e+02   2.2963818e+01   4.8487909e+02   3.2351491e+01   3.6925455e+02   1.9794182e+01   2.6948545e+02  -5.2761091e+00   7.6505455e+02   5.6860182e+01   3.9618636e+02   1.1123273e+01   2.1150182e+02  -3.5765091e+00   2.2669727e+02   2.9524218e+01   2.8011636e+02  -1.2830218e+01
   2.3935273e+02  -3.9872764e+01   3.1616273e+02   4.1542545e+00   2.1234372e+02  -1.1113905e+01   2.2504636e+02   2.9521745e+01   3.4762909e+02   3.3022400e+01   3.4560727e+02  -6.1240364e+00   2.2395727e+02  -6.2820364e+00   2.7910273e+02   2.5463273e+00   2.9105372e+02   2.8779295e+01   6.5910000e+02   5.9120000e+00   4.0736273e+02  -4.5044727e+00   2.8750455e+02  -7.5400000e-01   5.7301455e+02   2.9575200e+01   3.4020636e+02   3.1179855e+01   6.4467636e+02   3.4318618e+01   5.3116909e+02   3.1268291e+01   3.2953455e+02   9.4417818e+00   2.2715545e+02   8.6902909e+00   6.8849455e+02   2.4849818e+00   4.4293636e+02   5.6332727e+00   1.5688182e+02   1.2603091e+01   1.9521727e+02  -7.1738182e-01   2.5583636e+02  -7.3178182e+00
   2.4516273e+02  -3.4667564e+01   2.8987273e+02   3.6374545e+00   1.9338372e+02   1.5692895e+01   2.2790636e+02  -1.0797055e+01   3.1715909e+02   1.0410000e+01   3.0036727e+02   6.3516364e-01   2.5619727e+02   2.3238764e+01   3.0820273e+02   4.2683273e+00   3.3238372e+02   3.2522895e+01   5.6572000e+02   2.8912400e+01   3.8760273e+02   1.5836327e+01   3.2040455e+02   2.3564000e+01   5.3482455e+02   3.0680400e+01   3.1734636e+02   3.2098655e+01   5.9434636e+02   1.9865018e+01   5.7487909e+02   3.7631491e+01   3.0448455e+02  -9.3421818e-01   2.2063545e+02  -1.2938109e+01   7.3211455e+02   2.8055382e+01   4.2528636e+02  -9.7047273e+00   1.2864182e+02  -1.1857709e+01   1.7792727e+02   5.7158182e+00   2.3950636e+02  -2.8111418e+01
   2.3730273e+02  -2.0988764e+01   3.1325273e+02  -6.6294545e-01   2.0734372e+02   6.7660952e+00   1.8195636e+02   1.5588945e+01   3.2658909e+02   2.0185600e+01   3.1441727e+02   2.2991164e+01   2.0566727e+02  -1.1908836e+01   2.8839273e+02  -2.7168727e+00   3.4910372e+02   3.1805295e+01   5.0229000e+02   6.8368000e+00   4.3350273e+02   1.4974327e+01   2.8816455e+02   5.7132000e+00   6.1196455e+02   3.5409200e+01   3.0406636e+02   3.6021055e+01   6.5367636e+02   1.5308618e+01   5.3335909e+02   1.9003091e+01   2.4353455e+02  -1.0821818e-01   2.8258545e+02  -1.5084109e+01   6.8993455e+02   1.9119782e+01   3.9038636e+02  -1.2962727e+01   1.4764182e+02  -3.2770909e-01   1.7350727e+02  -1.0690582e+01   2.3326636e+02  -2.1232218e+01
   2.2478273e+02   1.9482836e+01   3.0325273e+02   2.1187055e+01   2.0215372e+02   7.8012952e+00   2.2523636e+02   1.7896545e+01   3.1067909e+02   1.9118400e+01   3.4717727e+02  -1.9696364e+00   2.4666727e+02  -3.8088364e+00   3.0753273e+02  -2.9680727e+00   3.3162372e+02   3.9683695e+01   5.8277000e+02   3.1548400e+01   4.0603273e+02   3.7081927e+01   3.3012455e+02   1.6496400e+01   4.9672455e+02   2.3958400e+01   3.2382636e+02   5.1820255e+01   5.3653636e+02   1.7349818e+01   5.1373909e+02   3.8372691e+01   2.7006455e+02   8.9593818e+00   3.1053545e+02  -3.2201091e+00   8.3111455e+02   3.7885382e+01   4.2443636e+02   8.0632727e+00   1.2897182e+02   3.5458909e+00   1.7202727e+02   5.0378182e+00   1.6988636e+02  -2.8011818e+01
   2.2311273e+02  -1.9356364e-01   3.1249273e+02   1.2447855e+01   2.1048372e+02   7.7048952e+00   2.3938636e+02   2.2144545e+01   3.6991909e+02   8.3792000e+00   3.3455727e+02   1.6469964e+01   2.5324727e+02   5.4747636e+00   2.9934273e+02   6.8771273e+00   3.4853372e+02   6.6950895e+01   5.6839000e+02   1.5358800e+01   4.3369273e+02   4.5529127e+01   3.4302455e+02   3.8044400e+01   7.8172455e+02   1.8448400e+01   3.1958636e+02   2.5829455e+01   6.2315636e+02   3.8320218e+01   5.0768909e+02   2.5096691e+01   3.8363455e+02   7.7837818e+00   2.7229545e+02  -2.5409091e+00   7.3436455e+02   3.2565382e+01   4.4178636e+02   3.2925273e+01   1.6097182e+02   2.7058909e+00   2.0511727e+02   3.9706182e+00   1.4269636e+02  -1.4836618e+01
   2.5054273e+02  -2.8147964e+01   2.7106273e+02   8.8122545e+00   1.8676372e+02  -1.5637505e+01   2.3204636e+02   1.3917455e+00   3.6096909e+02   1.1055200e+01   3.7884727e+02   1.2406764e+01   2.7714727e+02  -1.0627236e+01   2.7524273e+02  -6.6148727e+00   4.0615372e+02   6.3341295e+01   5.7467000e+02   3.2856400e+01   4.4055273e+02   3.1270327e+01   3.2612455e+02   2.7764000e+00   6.0234455e+02   3.0278800e+01   3.3863636e+02   3.8165455e+01   6.5020636e+02   3.0066218e+01   5.2077909e+02   4.8769491e+01   3.0334455e+02   7.5369818e+00   3.3029545e+02  -3.7090909e-01   7.3268455e+02   3.1069782e+01   4.8478636e+02  -2.7647273e+00   1.9045182e+02  -1.0082509e+01   1.8078727e+02  -1.4629818e+00   1.7450636e+02  -1.9761418e+01
   2.3378273e+02  -5.1871636e+00   3.0616273e+02  -8.0957455e+00   1.8405372e+02   1.6959295e+01   2.3481636e+02   1.8360145e+01   3.4291909e+02   1.4449200e+01   3.3893727e+02  -8.3043636e-01   2.2576727e+02   7.7231636e+00   3.7258273e+02   7.8792727e-01   3.8276372e+02   5.3782495e+01   4.7600000e+02  -9.0100000e+00   5.5012273e+02   3.0554727e+01   2.9574455e+02   1.7536800e+01   5.0220455e+02   3.0000000e+01   3.7325636e+02   1.9865855e+01   6.6334636e+02   1.3725018e+01   5.8973909e+02   3.6682691e+01   3.4987455e+02   2.0864582e+01   3.6229545e+02  -1.1980909e+01   6.8649455e+02   2.8084982e+01   4.3813636e+02   1.9672727e+00   1.8912182e+02  -7.5061091e+00   1.8121727e+02   1.4072618e+01   1.1497636e+02  -2.8099018e+01
   2.4582273e+02  -3.5630364e+01   3.4349273e+02  -1.2752145e+01   2.0591372e+02   1.2450495e+01   2.1652636e+02   3.1633345e+01   3.4029909e+02   3.7488000e+00   2.9893727e+02  -9.1504364e+00   2.5357727e+02  -1.5016364e+00   2.9491273e+02  -8.4284727e+00   3.5753372e+02   5.9610895e+01   4.8400000e+02  -4.6000000e-01   5.4055273e+02   8.5603273e+00   3.2078455e+02  -4.9464000e+00   5.7458455e+02   1.8589600e+01   3.2601636e+02   1.6265055e+01   6.6382636e+02   1.7736618e+01   5.3539909e+02   3.2879891e+01   3.0458455e+02   6.1577818e+00   3.9615545e+02  -2.4929709e+01   6.9674455e+02   3.2384982e+01   4.6693636e+02  -1.3986727e+01   1.6997182e+02  -6.1641091e+00   1.4850727e+02  -1.3105818e+00   9.1596364e+01  -1.2658618e+01
   2.4082273e+02  -1.9890364e+01   2.7711273e+02   2.6082545e+00   2.3138372e+02   1.0082895e+01   2.4233636e+02   1.4428545e+01   3.0481909e+02   1.7357200e+01   3.3460727e+02   2.3759636e+00   2.4195727e+02  -1.2920364e+00   2.8296273e+02  -7.6224727e+00   3.4576372e+02   5.4692495e+01   5.5043000e+02   2.3256000e+00   4.6346273e+02   2.3387527e+01   2.8102455e+02   4.4244000e+00   5.3601455e+02   2.2775200e+01   3.0406636e+02   3.6121055e+01   6.2396636e+02   2.7545418e+01   5.6482909e+02   2.5485491e+01   3.0067455e+02   1.1560582e+01   3.8563545e+02   5.3189091e-01   7.1243455e+02   2.5819782e+01   4.7148636e+02  -1.7350727e+01   1.5973182e+02  -7.2949091e+00   1.7911727e+02   4.2806182e+00   7.8786364e+01  -7.0638182e+00
   2.2378273e+02  -1.7907164e+01   2.5440273e+02   1.7150545e+00   2.5762372e+02   2.0363695e+01   2.1085636e+02   1.5426945e+01   3.2653909e+02   1.2999600e+01   3.0622727e+02  -2.3036364e+00   2.6524727e+02  -1.6825236e+01   2.5305273e+02   3.6303273e+00   2.8791372e+02   3.6750495e+01   5.1100000e+02  -5.5200000e+00   3.7841273e+02  -1.5138473e+01   2.4540455e+02   2.9440000e+00   5.3372455e+02   1.7768400e+01   3.4577636e+02   4.0734255e+01   6.4434636e+02   1.2965018e+01   5.1525909e+02   2.1211091e+01   3.4858455e+02   1.4157782e+01   3.4625545e+02   3.2522909e+00   7.8711455e+02   4.8095382e+01   5.2443636e+02   1.2632727e+00   1.8645182e+02  -1.8292509e+01   2.0821727e+02   1.2342618e+01   1.1226636e+02  -2.5592218e+01
   2.3154273e+02  -8.1479636e+00   3.1916273e+02  -6.0574545e-01   2.4019372e+02  -2.7219048e+00   2.2971636e+02   1.8488145e+01   3.2934909e+02   2.6294800e+01   4.3250727e+02   3.2039636e+00   2.4809727e+02  -8.4032364e+00   3.1177273e+02  -5.3727273e-01   3.0476372e+02   3.2352495e+01   5.5529000e+02  -1.3443200e+01   3.9607273e+02  -1.1212727e+00   2.6902455e+02   2.7744000e+00   4.5415455e+02   3.5274000e+01   2.9654636e+02   1.0543265e+02   6.0815636e+02   2.0860218e+01   5.5111909e+02   3.5912291e+01   3.2910455e+02   9.4761818e+00   3.5948545e+02   1.1193891e+01   7.6986455e+02   3.2095382e+01   5.0053636e+02   1.5752727e+00   2.0640182e+02   1.6731491e+01   2.1459727e+02   1.6592218e+01   1.3121636e+02  -6.7782182e+00
   2.4211273e+02   1.0526436e+01   3.3778273e+02  -4.3353455e+00   1.8381372e+02  -2.2921505e+01   2.0585636e+02   3.4916945e+01   2.9172909e+02   1.4304400e+01   3.0722727e+02  -7.0536364e+00   2.4562727e+02   7.2243636e+00   2.8077273e+02  -2.0637273e+01   3.3986372e+02   3.1924495e+01   4.7548000e+02  -5.3984000e+00   4.0169273e+02  -8.1087273e-01   2.6212455e+02  -1.1013600e+01   4.4368455e+02   3.2061600e+01   3.0834636e+02   1.1948865e+02   6.1786636e+02   2.9173418e+01   5.3744909e+02   3.4245891e+01   3.1158455e+02   1.2637782e+01   2.8829545e+02  -3.9090909e-01   6.8430455e+02  -6.9898182e+00   4.5608636e+02  -1.2418727e+01   2.2454182e+02   1.2950291e+01   1.9978727e+02   1.6777018e+01   2.4245636e+02  -3.4537418e+01
   2.7768273e+02  -1.1319164e+01   3.0125273e+02   6.9670545e+00   2.3124372e+02   6.8040952e+00   2.0557636e+02   1.1039345e+01   2.1815909e+02  -6.9000000e+00   3.2855727e+02  -1.0710036e+01   2.2985727e+02  -1.5140364e+00   3.1686273e+02  -1.9284473e+01   3.5800372e+02   3.2663295e+01   5.9772000e+02   5.3924000e+00   4.1231273e+02   1.0769527e+01   2.7226455e+02  -1.0480000e-01   4.3025455e+02  -5.3400000e-01   2.7792636e+02   1.1821225e+02   6.5772636e+02   1.7364618e+01   5.8849909e+02   4.3921891e+01   2.8287455e+02   1.8554582e+01   3.3391545e+02  -1.6470509e+01   6.8361455e+02   3.6245382e+01   4.3478636e+02  -4.0647273e+00   1.9964182e+02  -1.0387709e+01   2.2616727e+02  -1.1433818e+00   2.0807636e+02  -3.8827018e+01
   2.6330273e+02  -1.3598764e+01   3.7130273e+02   1.3263055e+01   2.7196372e+02   1.7364952e+00   2.0757636e+02   1.4969345e+01   2.1967909e+02   1.8398400e+01   3.5998727e+02  -7.1344364e+00   2.2781727e+02   3.3591636e+00   3.0815273e+02  -6.7776727e+00   3.2353372e+02   3.6990895e+01   5.5391000e+02   7.0720000e-01   4.2693273e+02   1.8409927e+01   2.6855455e+02   4.1920000e+00   4.9510455e+02   3.8808000e+01   3.0996636e+02   1.1040905e+02   6.0615636e+02   1.1730218e+01   5.9663909e+02  -2.8693091e+00   3.0744455e+02   1.0498982e+01   2.7087545e+02  -1.7957309e+01   6.6130455e+02   1.2350182e+01   4.5033636e+02  -2.9258727e+01   2.4312182e+02  -2.0396109e+01   1.7064727e+02   2.7282182e+00   2.0335636e+02  -1.7739418e+01
   2.8787273e+02   9.6756364e+00   3.5116273e+02   2.7064255e+01   2.2362372e+02  -9.2063048e+00   2.0400636e+02   1.4784945e+01   1.6848909e+02   3.0236000e+00   3.2998727e+02   8.0255636e+00   2.6557727e+02   8.1836364e-01   3.1239273e+02   6.0312727e-01   3.6900372e+02   3.7883295e+01   5.2258000e+02   1.1553600e+01   4.4269273e+02   4.9127273e-02   2.8869455e+02  -5.9492000e+00   5.4525455e+02   2.5606000e+01   3.3068636e+02   9.2751455e+01   6.5072636e+02   1.3504618e+01   6.3135909e+02   3.5683091e+01   3.3682455e+02  -2.4214182e+00   2.9301545e+02  -2.5385091e+00   6.0724455e+02   2.7544982e+01   4.8418636e+02  -1.4266727e+01   2.4773182e+02   1.8050909e+00   2.1154727e+02   1.9116218e+01   2.2359636e+02  -1.7788618e+01
   2.3678273e+02  -1.8137164e+01   3.0030273e+02  -7.4869455e+00   3.0443372e+02  -2.8111048e+00   2.1276636e+02   3.9841455e+00   1.9600909e+02   8.4920000e+00   3.3936727e+02   4.5651636e+00   2.1952727e+02   2.3692364e+01   3.1391273e+02  -1.6948473e+01   4.0215372e+02   4.1801295e+01   6.4039000e+02   6.3688000e+00   4.6241273e+02   1.1231527e+01   2.7612455e+02   9.1064000e+00   5.6934455e+02   1.6578800e+01   3.0554636e+02   1.1081265e+02   6.8482636e+02   1.7726618e+01   5.1692909e+02   5.5697491e+01   3.4229455e+02   8.3309818e+00   3.1287545e+02   2.5352691e+01   7.0480455e+02   2.9930182e+01   5.0473636e+02   6.3392727e+00   2.3764182e+02  -3.2877091e+00   2.0192727e+02   9.7958182e+00   2.4345636e+02  -1.6237418e+01
   2.4316273e+02  -2.1987564e+01   3.3154273e+02  -3.1614545e-01   2.5619372e+02  -1.5471905e+01   1.6514636e+02   3.0083745e+01   1.9972909e+02  -7.7156000e+00   3.7193727e+02  -9.9904364e+00   2.1666727e+02   1.4401164e+01   3.2091273e+02  -6.0847273e-01   3.9872372e+02   3.5785695e+01   6.0324000e+02   1.8380800e+01   5.3093273e+02   4.0659927e+01   3.0793455e+02   1.0461600e+01   5.7968455e+02   2.4471600e+01   2.6892636e+02   1.4516225e+02   6.9843636e+02   6.5378182e+00   4.9511909e+02   5.3962291e+01   3.2572455e+02  -1.8734182e+00   3.4287545e+02   9.0426909e+00   6.2424455e+02   4.5434982e+01   5.1673636e+02   1.3829273e+01   2.5912182e+02   3.2389091e-01   2.4207727e+02   1.1773818e+01   2.5721636e+02  -3.2882182e+00
   3.1316273e+02  -2.1397564e+01   2.9597273e+02   4.0149455e+01   2.6800372e+02   1.4483295e+01   1.7047636e+02   3.0177345e+01   1.8196909e+02   1.2325200e+01   3.3417727e+02   3.9803636e+00   2.0266727e+02  -6.1988364e+00   2.5277273e+02  -1.9172727e+00   4.0010372e+02   4.4775295e+01   5.6200000e+02   3.9060000e+01   4.9265273e+02   1.2432327e+01   2.8883455e+02   9.3796000e+00   4.9872455e+02   4.1088400e+01   2.8573636e+02   1.2800745e+02   6.8377636e+02   1.2570618e+01   5.2511909e+02   3.1182291e+01   3.0934455e+02  -4.6301818e-01   2.9629545e+02  -1.5609091e+00   5.9393455e+02   1.6989782e+01   4.4398636e+02   3.5492727e+00   2.3302182e+02   5.8418909e+00   2.3664727e+02   1.8398218e+01   2.0926636e+02  -1.8352218e+01
   1.7835273e+02  -1.3562764e+01   2.8382273e+02  -5.6885455e+00   2.8624372e+02   1.1694095e+01   1.9166636e+02   6.3421455e+00   2.0934909e+02   2.2514800e+01   3.5012727e+02  -7.1056364e+00   1.9757727e+02   2.0836364e-01   2.5710273e+02  -1.2353673e+01   4.0362372e+02   5.5543695e+01   5.0300000e+02   5.0700000e+00   5.1174273e+02   3.4195127e+01   2.9212455e+02   9.3464000e+00   5.5996455e+02   3.1569200e+01   2.9249636e+02   1.5361665e+02   6.5486636e+02   4.6643418e+01   5.9982909e+02   4.2635491e+01   2.8563455e+02  -1.7186218e+01   4.1520545e+02  -4.4037091e+00   5.5905455e+02   1.5280182e+01   5.2018636e+02  -6.4467273e+00   2.0888182e+02  -1.4169091e+00   2.5045727e+02  -8.5165818e+00   2.1759636e+02  -1.3168618e+01
   3.1987273e+02  -2.5074364e+01   3.1487273e+02   5.8774545e+00   2.3019372e+02  -1.3201905e+01   1.8447636e+02  -1.8426545e+00   2.1377909e+02  -2.6960000e-01   3.2517727e+02  -1.6969636e+01   2.1466727e+02  -4.2488364e+00   2.9529273e+02  -1.5748873e+01   4.0772372e+02   5.2025695e+01   5.6353000e+02  -1.5824000e+00   5.7522273e+02   2.9016727e+01   2.7207455e+02  -5.1396000e+00   5.6787455e+02   4.1796400e+01   3.0563636e+02   1.3318545e+02   6.5191636e+02   3.3639418e+01   5.9025909e+02   2.4781091e+01   3.1044455e+02  -1.2361018e+01   3.3487545e+02  -1.4457309e+01   5.7049455e+02   2.6924982e+01   4.4593636e+02  -4.5672727e-01   2.1912182e+02  -1.4286109e+01   2.6045727e+02   1.4163418e+01   2.1835636e+02  -2.1319418e+01
   2.8540273e+02  -1.1556764e+01   3.3440273e+02  -5.9494545e-01   2.5315372e+02   1.9101295e+01   1.7833636e+02   1.9788545e+01   1.9748909e+02   7.9836000e+00   3.2950727e+02   2.5439636e+00   2.0166727e+02  -1.7398836e+01   2.2048273e+02  -1.3714073e+01   3.5576372e+02   3.1792495e+01   5.2410000e+02   9.5220000e+00   6.2765273e+02   1.5302327e+01   2.4859455e+02  -3.0712000e+00   5.7053455e+02   2.9483600e+01   3.3796636e+02   1.5144905e+02   6.2691636e+02   4.1069418e+01   5.1530909e+02   3.4727091e+01   2.8296455e+02   1.3547382e+01   3.1306545e+02   9.3874909e+00   6.3505455e+02   3.5070182e+01   4.7838636e+02   1.8697273e+01   2.6231182e+02  -8.5513091e+00   2.4445727e+02   1.7863418e+01   2.1821636e+02  -1.4082182e+00
   3.1759273e+02  -1.6221964e+01   3.1673273e+02  -4.9413455e+00   2.2924372e+02  -8.8459048e+00   1.9185636e+02   2.5756945e+01   1.5934909e+02   1.9804800e+01   3.6122727e+02  -6.8036364e+00   2.3214727e+02  -1.8872364e+00   2.0510273e+02  -1.1433673e+01   3.5310372e+02   3.0105295e+01   4.5934000e+02  -1.5727200e+01   5.3074273e+02   8.1451273e+00   2.6059455e+02  -4.1312000e+00   5.7120455e+02   3.2620000e+01   3.2706636e+02   9.8041055e+01   6.8424636e+02   4.2583018e+01   5.2439909e+02   6.4479891e+01   3.0034455e+02   1.7726982e+01   3.4958545e+02   6.7458909e+00   7.3211455e+02   4.2615382e+01   5.3288636e+02   2.9537273e+01   2.4512182e+02  -1.0556109e+01   2.5473727e+02   7.2810182e+00   2.5121636e+02  -2.1328218e+01
   2.9282273e+02  -2.4860364e+01   3.0497273e+02   2.9494545e+00   2.2334372e+02  -9.1839048e+00   2.2714636e+02   1.9973745e+01   1.4167909e+02   2.2584000e+00   3.3846727e+02   3.0687164e+01   2.1309727e+02   1.5867636e+00   1.9910273e+02  -8.9536727e+00   3.6719372e+02   5.2268095e+01   5.2381000e+02   6.3052000e+00   4.8246273e+02   2.8777527e+01   2.6626455e+02  -1.4054800e+01   4.5787455e+02   2.5166400e+01   3.6820636e+02   8.5609855e+01   6.4758636e+02   2.3755818e+01   4.6201909e+02   3.7280291e+01   2.6901455e+02   2.8338182e-01   2.9929545e+02   1.8439091e+01   5.9355455e+02   3.5201818e+00   4.4823636e+02  -9.9907273e+00   1.8988182e+02  -2.8969091e+00   2.3583727e+02   8.9301818e-01   2.2235636e+02  -1.2549418e+01
   2.9687273e+02  -2.0944364e+01   3.2025273e+02   2.5917055e+01   2.2776372e+02   2.9942495e+01   2.1219636e+02   3.2739745e+01   1.5429909e+02   9.1588000e+00   3.2707727e+02  -9.0716364e+00   2.2571727e+02  -3.9428364e+00   2.5262273e+02  -4.7652727e+00   3.8757372e+02   4.8017695e+01   4.4162000e+02  -1.9969600e+01   4.6231273e+02  -3.6104727e+00   2.4116455e+02  -5.1468000e+00   5.7734455e+02   3.2228800e+01   4.7182636e+02   1.6790255e+01   6.3415636e+02   1.4350218e+01   4.8525909e+02   5.2081091e+01   2.6887455e+02   1.7774582e+01   3.1487545e+02  -5.1373091e+00   5.7874455e+02   2.9824982e+01   4.7073636e+02  -4.5907273e+00   1.8950182e+02   5.5134909e+00   2.3497727e+02  -5.4681818e+00   2.5383636e+02  -3.1687818e+01
   3.3916273e+02  -1.6857564e+01   2.6716273e+02   2.4214255e+01   2.1862372e+02  -4.9963048e+00   2.0862636e+02  -3.1146545e+00   1.3624909e+02   8.4128000e+00   3.3817727e+02  -6.1996364e+00   2.1047727e+02   2.3706364e+01   2.9562273e+02  -2.5352727e+00   3.6038372e+02   2.4952895e+01   5.8229000e+02   5.6800000e-02   5.6384273e+02   2.2697127e+01   2.4512455e+02  -6.3136000e+00   6.0687455e+02   3.2916400e+01   3.9934636e+02   5.6068655e+01   6.2101636e+02   2.0301418e+01   4.7439909e+02   3.9139891e+01   2.7539455e+02   1.8912982e+01   2.7139545e+02  -1.5428909e+01   5.8143455e+02   2.4197818e+00   4.4783636e+02  -2.0872727e-01   1.9488182e+02  -4.4369091e+00   2.3078727e+02  -1.0272982e+01   2.1197636e+02  -1.1809018e+01
   2.5649273e+02  -1.2243964e+01   2.9835273e+02   1.0479055e+01   2.1824372e+02   1.0224095e+01   2.0604636e+02   6.2817455e+00   1.6062909e+02   9.3624000e+00   3.6231727e+02   1.2299164e+01   1.9385727e+02  -1.4394036e+01   1.9177273e+02  -1.3707273e+01   3.2772372e+02   3.3035695e+01   5.1315000e+02  -9.1220000e+00   4.7007273e+02   9.8587273e+00   2.5364455e+02   7.4248000e+00   6.3301455e+02   2.6485200e+01   4.2073636e+02   2.8117455e+01   6.1467636e+02   1.8048618e+01   5.3144909e+02   2.2765891e+01   3.0520455e+02   1.9958182e+01   3.1253545e+02  -1.0190109e+01   5.2380455e+02   2.3350182e+01   4.0658636e+02  -1.0158727e+01   1.7440182e+02  -1.1785091e+00   2.2621727e+02   2.7526182e+00   2.2930636e+02  -2.1145418e+01
   2.8073273e+02   6.0068364e+00   3.1159273e+02   1.2799855e+01   2.3857372e+02   6.7476952e+00   2.0419636e+02   1.4669745e+01   1.8534909e+02   3.6248000e+00   3.5274727e+02  -1.2075236e+01   2.0871727e+02  -2.0628364e+00   2.4520273e+02  -9.2116727e+00   3.5176372e+02   3.5922495e+01   6.7434000e+02   1.5602800e+01   5.3736273e+02   2.3385527e+01   2.7312455e+02  -5.5536000e+00   6.0448455e+02   1.9917600e+01   4.0225636e+02   2.9785855e+01   6.5810636e+02   2.7004218e+01   5.0187909e+02   3.0941491e+01   2.9139455e+02   2.5592982e+01   4.2996545e+02   2.1075491e+01   5.8430455e+02   1.4380182e+01   4.1308636e+02   6.9212727e+00   1.7935182e+02  -1.3484509e+01   2.3978727e+02   2.9070182e+00   2.1807636e+02  -6.0570182e+00
   2.9297273e+02  -3.6592364e+01   3.4716273e+02   2.1154255e+01   2.4824372e+02   9.4440952e+00   1.9733636e+02   2.3928545e+01   1.9662909e+02  -4.6576000e+00   3.4669727e+02   6.4087636e+00   1.8043727e+02   7.4395636e+00   2.9781273e+02  -1.4330473e+01   3.3967372e+02   3.9939695e+01   5.4962000e+02  -1.1709600e+01   4.8584273e+02   2.8697127e+01   2.7507455e+02   1.3290400e+01   5.9691455e+02   3.7532000e+00   4.0058636e+02   4.1489455e+01   6.3805636e+02   1.5938218e+01   4.8268909e+02   3.0436691e+01   2.5506455e+02   3.0399382e+01   4.9944545e+02   2.4187091e+01   6.3980455e+02   4.8000182e+01   4.4558636e+02   6.0212727e+00   2.1759182e+02  -5.1137091e+00   3.3721727e+02  -2.0273818e+00   2.7011636e+02  -3.5560218e+01
   2.4530273e+02  -1.6818764e+01   3.1111273e+02   1.4608255e+01   2.3529372e+02   2.3900952e+00   1.7071636e+02   3.2868145e+01   1.9519909e+02   1.8266800e+01   3.7012727e+02   2.9143636e+00   1.8343727e+02   1.0249564e+01   3.1167273e+02  -9.9592727e+00   3.3643372e+02   4.2578895e+01   4.7481000e+02   3.1852000e+00   5.0141273e+02   1.4261527e+01   2.7702455e+02  -1.0656000e+00   5.7506455e+02   4.7271200e+01   4.2792636e+02   3.2112255e+01   6.5391636e+02   4.4669418e+01   4.6558909e+02   3.4274691e+01   2.6982455e+02   1.6408582e+01   3.5834545e+02   1.2955091e+01   5.8711455e+02   4.1345382e+01   4.2653636e+02  -6.0472727e-01   2.0712182e+02   8.1038909e+00   2.8259727e+02  -3.0377818e+00   2.8673636e+02  -3.5029818e+01
   2.5735273e+02  -7.0227636e+00   2.4373273e+02   3.8086545e+00   2.3248372e+02  -9.7251048e+00   1.8981636e+02  -5.8498545e+00   1.6129909e+02   2.9168800e+01   3.4265727e+02   2.5196364e-01   1.7690727e+02  -5.0880364e+00   2.4296273e+02   2.4752727e-01   3.5776372e+02   3.6592495e+01   6.0196000e+02   2.2053200e+01   5.5522273e+02   7.4267273e+00   2.6264455e+02  -1.6625200e+01   5.5296455e+02   3.2699200e+01   4.2701636e+02   3.5755055e+01   6.3272636e+02   8.4646182e+00   4.9449909e+02   2.4151891e+01   2.5996455e+02   1.4007382e+01   2.9253545e+02  -1.3690109e+01   5.7799455e+02   1.4194982e+01   4.2328636e+02  -7.5447273e+00   1.9702182e+02  -5.6081091e+00   2.4892727e+02  -1.0394182e+01   2.3011636e+02  -3.1170218e+01
   2.5049273e+02  -1.8139636e+00   2.2697273e+02   1.9094545e+00   2.4010372e+02  -5.1447048e+00   1.7757636e+02   1.7749345e+01   2.4000909e+02   9.9720000e+00   3.3093727e+02   3.3295636e+00   1.9143727e+02  -1.0920436e+01   2.2191273e+02  -8.5384727e+00   3.9196372e+02   4.9516495e+01   6.1143000e+02   9.6356000e+00   5.1579273e+02   2.9871127e+01   3.1264455e+02   1.4044800e+01   5.9782455e+02   1.9400400e+01   4.5134636e+02   3.7148655e+01   5.9710636e+02   2.8934218e+01   4.5782909e+02   2.1425491e+01   2.6672455e+02   3.1276582e+01   2.7667545e+02  -1.1321309e+01   5.8355455e+02   2.5070182e+01   3.9468636e+02  -9.1067273e+00   2.0307182e+02  -2.0862109e+01   2.6892727e+02  -1.2234182e+01   2.5097636e+02  -2.0290182e+00
   2.7701273e+02  -3.4355564e+01   2.8163273e+02   1.7586655e+01   2.5172372e+02   8.5056952e+00   1.6647636e+02   9.2573455e+00   1.6762909e+02   1.9232400e+01   3.1865727e+02   1.5791964e+01   2.0085727e+02  -3.1940364e+00   2.3591273e+02  -1.2898473e+01   3.3872372e+02   2.9825695e+01   5.1053000e+02  -1.2342400e+01   3.1841273e+02   2.7561527e+01   2.6402455e+02  -8.3556000e+00   5.4529455e+02   2.4652800e+01   4.4482636e+02   2.4240255e+01   5.7786636e+02   2.5523418e+01   4.7220909e+02   3.5505091e+01   2.2767455e+02  -1.6789418e+01   2.6001545e+02  -2.8485091e+00   5.4136455e+02   1.1755382e+01   3.9298636e+02  -3.6707273e+00   1.7802182e+02  -2.7808109e+01   2.4845727e+02   2.6341818e-01   2.4597636e+02  -2.3629018e+01
   2.5292273e+02  -1.6148364e+01   3.0268273e+02  -5.7734545e-01   2.7696372e+02   8.6264952e+00   1.9100636e+02   1.7749455e+00   1.6524909e+02   2.3232800e+01   3.4188727e+02  -5.3064364e+00   2.4938727e+02   8.8735636e+00   2.7239273e+02   1.8431273e+00   3.3805372e+02   3.6209295e+01   5.1977000e+02  -1.5116000e+00   9.4032727e+01  -6.7680727e+00   2.5288455e+02  -7.3644000e+00   5.1168455e+02   3.3531600e+01   4.2096636e+02   3.9619055e+01   5.9596636e+02   1.7595418e+01   4.4606909e+02   3.1176291e+01   2.7096455e+02  -1.4302618e+01   2.9444545e+02  -9.9329091e+00   5.3543455e+02   4.5397818e+00   3.6898636e+02   7.5492727e+00   1.8721182e+02  -1.5303309e+01   2.5259727e+02  -3.0407782e+01   2.3954636e+02  -1.5964618e+01
   2.8087273e+02  -2.7904364e+01   2.5163273e+02   4.8366545e+00   2.6810372e+02  -7.1470476e-01   1.7781636e+02   6.9014545e-01   1.8896909e+02  -8.9948000e+00   3.4936727e+02   1.0855164e+01   2.0909727e+02   1.8626764e+01   2.7196273e+02  -2.8452473e+01   3.4848372e+02   3.3764895e+01   4.6534000e+02   7.5628000e+00   7.9462727e+01   6.3475273e+00   2.5721455e+02  -1.3308000e+00   4.6877455e+02   3.4674400e+01   4.4454636e+02   2.0692655e+01   5.9077636e+02   2.2580618e+01   4.3349909e+02   4.0511891e+01   2.6529455e+02  -6.6990182e+00   3.7101545e+02  -3.4850909e-01   5.9355455e+02   8.0201818e+00   4.4103636e+02   5.3527273e-01   1.9145182e+02  -3.7825091e+00   2.5088727e+02   1.6639018e+01   2.2583636e+02  -1.0637818e+01
   2.6711273e+02   7.6643636e-01   3.1292273e+02   1.2033455e+01   2.8643372e+02   9.3388952e+00   1.4833636e+02   5.2385455e+00   2.3677909e+02   1.2650400e+01   3.2979727e+02   1.1620764e+01   2.0257727e+02  -1.4901636e+01   2.6848273e+02  -7.9407273e-01   2.8019372e+02   2.8318095e+01   3.7710000e+02   7.8520000e+00   7.6122727e+01  -4.8152727e+00   2.5912455e+02  -1.9243600e+01   5.6720455e+02   2.6990000e+01   4.1639636e+02   1.8364655e+01   5.7043636e+02   5.0637818e+01   4.6977909e+02   2.9129491e+01   2.8572455e+02  -7.1934182e+00   3.1453545e+02   2.2789891e+01   6.3149455e+02   1.9544982e+01   4.5763636e+02   1.9407273e+01   2.0469182e+02  -9.5617091e+00   2.8302727e+02   4.1578182e+00   2.2659636e+02   5.1113818e+00
   2.5830273e+02  -2.3628764e+01   3.0144273e+02   9.0185455e-01   2.5305372e+02   9.8192952e+00   1.7800636e+02   7.5249455e+00   2.8819909e+02   1.1496800e+01   3.2193727e+02   5.5795636e+00   2.1614727e+02  -1.4797236e+01   2.6824273e+02  -2.3774873e+01   3.1615372e+02   2.8581295e+01   4.3396000e+02   5.5432000e+00   8.7362727e+01  -3.7644727e+00   2.5035455e+02   7.3800000e-01   5.3853455e+02   2.3853600e+01   4.5520636e+02   2.5309855e+01   5.8815636e+02   3.4650218e+01   4.1211909e+02   3.3222291e+01   2.7106455e+02   2.1029382e+01   3.5877545e+02   1.6770691e+01   5.7836455e+02   7.9355382e+01   4.2423636e+02   2.8292727e+00   1.8969182e+02   4.7382909e+00   2.7654727e+02   2.3636218e+01   3.0378636e+02  -1.1038182e+00
   2.7478273e+02   5.8283636e-01   2.9073273e+02  -5.3813455e+00   2.2686372e+02   1.9964495e+01   1.6876636e+02  -2.5585455e-01   1.9986909e+02   1.8463200e+01   3.4607727e+02   1.4928364e+01   2.0304727e+02  -2.5092364e+00   2.1381273e+02  -6.4704727e+00   3.3648372e+02   3.5244895e+01   4.7586000e+02  -3.2388000e+00   6.4652727e+01   2.0523273e+00   2.5493455e+02  -6.0984000e+00   5.4172455e+02   2.5738400e+01   3.2544636e+02   4.6880655e+01   5.7148636e+02   4.2693818e+01   4.6525909e+02   4.0971091e+01   2.7387455e+02  -1.4354182e+00   3.0991545e+02  -1.0700509e+01   6.1524455e+02   2.6284982e+01   4.0063636e+02   2.0917273e+01   2.1654182e+02   2.9702909e+00   2.7254727e+02   2.7576218e+01   2.5964636e+02  -1.3762618e+01
   2.5959273e+02  -1.5581964e+01   2.5716273e+02   1.4204255e+01   3.0419372e+02   1.7968095e+01   1.6533636e+02   1.8638545e+01   2.1200909e+02   2.1062000e+01   3.3236727e+02   9.3651636e+00   1.9538727e+02  -5.1864364e+00   2.3420273e+02  -1.8671673e+01   3.6753372e+02   3.7000895e+01   4.3881000e+02  -7.4148000e+00   6.7312727e+01   1.8839527e+01   2.5455455e+02  -1.1358000e+01   5.2687455e+02   4.3406400e+01   1.1206636e+02   2.0671055e+01   6.2862636e+02   3.5742618e+01   4.7106909e+02   5.4316291e+01   2.4777455e+02   6.9325818e+00   2.8577545e+02  -6.9993091e+00   6.0218455e+02   1.2699782e+01   3.5018636e+02   1.4403273e+01   1.9078182e+02  -9.1589091e+00   2.3626727e+02   5.6861818e-01   2.7997636e+02  -2.6290182e+00
   2.2978273e+02  -6.1071636e+00   2.5192273e+02   1.7483455e+01   2.5786372e+02   6.2044952e+00   1.8690636e+02  -1.0870545e+00   1.9005909e+02   2.5818000e+01   3.7103727e+02  -2.9684364e+00   1.7876727e+02  -4.1868364e+00   2.4972273e+02   1.6167273e+00   3.0215372e+02   2.6991295e+01   4.6729000e+02   1.0736800e+01   7.4272727e+01   7.5227273e+00   2.3635455e+02  -2.1612000e+01   5.2882455e+02   2.6440400e+01   1.2115636e+02   4.2273855e+01   6.2396636e+02   4.4954182e+00   4.6187909e+02   3.0291491e+01   2.4891455e+02   1.6371382e+01   2.9767545e+02  -3.0013091e+00   6.0280455e+02   2.3710182e+01   3.2033636e+02   1.5912727e+00   1.6988182e+02  -1.1586909e+01   2.4554727e+02   1.5116218e+01   2.6521636e+02  -2.5308218e+01
   2.3592273e+02   9.2116364e+00   3.1130273e+02   1.4823055e+01   2.4338372e+02  -1.6371048e+00   1.6923636e+02   2.6565455e+00   3.0110909e+02   1.4084000e+01   3.5136727e+02   5.1751636e+00   2.0738727e+02  -8.0643636e-01   2.4281273e+02  -1.1600473e+01   3.2124372e+02   4.2034095e+01   4.1767000e+02  -1.2393600e+01   8.5222727e+01   1.8867273e+00   2.6721455e+02  -2.2180800e+01   4.5763455e+02   1.7275600e+01   1.1801636e+02   1.9625055e+01   5.3158636e+02   2.6835818e+01   4.5801909e+02   3.8500291e+01   2.3687455e+02   2.7645818e+00   4.5291545e+02  -1.1950509e+01   5.7561455e+02   4.3265382e+01   3.2823636e+02  -2.8407273e+00   1.8150182e+02  -8.7465091e+00   2.0335727e+02   7.9214182e+00   2.3621636e+02  -1.2798218e+01
   2.5568273e+02  -1.5799164e+01   2.3059273e+02   3.0898545e+00   3.2686372e+02   1.7964495e+01   1.8366636e+02   2.0882145e+01   4.2019909e+02   1.0556800e+01   3.4488727e+02  -2.6864364e+00   2.0690727e+02   7.0196364e-01   2.1072273e+02  -3.8432727e+00   3.0172372e+02   4.3835695e+01   5.0243000e+02   3.0560000e-01   7.8072727e+01   5.1687273e+00   2.5021455e+02   2.2509200e+01   5.4825455e+02   3.0260000e+00   1.1473636e+02   3.3597455e+01   5.9853636e+02   3.0529818e+01   5.0735909e+02   2.9173091e+01   2.3139455e+02   2.4298182e-01   3.8691545e+02  -1.4280509e+01   6.0824455e+02   7.9649818e+00   3.4993636e+02   1.1823273e+01   1.8950182e+02  -8.6650909e-01   2.5273727e+02  -3.6489818e+00   2.4750636e+02  -6.9414182e+00
   2.5520273e+02  -1.7040764e+01   2.4673273e+02   1.9486545e+00   2.8600372e+02   2.5803295e+01   1.9271636e+02   1.2298145e+01   3.4162909e+02   1.8602400e+01   3.3779727e+02   1.0690764e+01   2.1919727e+02   5.6687636e+00   2.1591273e+02  -2.1258473e+01   2.9619372e+02   3.5658095e+01   4.7700000e+02  -1.0900000e+01   5.0722273e+02   2.6646727e+01   2.4178455e+02   1.5233600e+01   5.5882455e+02   3.7760400e+01   1.2125636e+02   2.6835855e+01   5.9301636e+02   2.9591418e+01   4.8825909e+02   2.9131091e+01   1.3548455e+02   1.2557818e+00   4.4620545e+02   7.7762909e+00   5.9443455e+02   3.4449782e+01   3.4318636e+02   1.4913273e+01   1.8654182e+02   6.9902909e+00   2.7145727e+02  -3.5765818e+00   2.5907636e+02  -1.1007018e+01
   2.6554273e+02  -5.3479636e+00   2.5206273e+02   7.3322545e+00   2.6315372e+02  -1.8387048e+00   1.7514636e+02   1.2093745e+01   3.7496909e+02   3.5365200e+01   3.5379727e+02  -8.2092364e+00   1.8962727e+02  -9.1556364e+00   2.1843273e+02  -6.3100727e+00   3.1324372e+02   3.7964095e+01   5.1548000e+02   1.6261600e+01   9.2322273e+02   3.0706727e+01   2.7959455e+02   8.2880000e-01   5.5658455e+02   2.5409600e+01   1.0401636e+02   4.5165055e+01   5.9053636e+02   1.6929818e+01   4.6511909e+02   6.6032291e+01   2.0387455e+02   3.6845818e+00   3.9477545e+02   2.3510691e+01   5.8086455e+02   2.7965382e+01   3.7548636e+02   8.8292727e+00   2.1240182e+02   1.3591491e+01   2.8030727e+02   5.1854182e+00   2.8826636e+02  -6.4422182e+00
   2.8149273e+02  -7.9139636e+00   2.3344273e+02   1.3481855e+01   3.1500372e+02   2.3483295e+01   1.6276636e+02   1.4034145e+01   3.7734909e+02   1.1594800e+01   3.4307727e+02  -1.2871636e+01   1.9795727e+02   2.6797964e+01   2.5067273e+02  -1.5179273e+01   3.3181372e+02   1.7618495e+01   4.8215000e+02   3.2498000e+01   8.5946273e+02   3.3707527e+01   2.7421455e+02  -9.9308000e+00   4.8439455e+02   2.0374800e+01   9.9396364e+01   2.0494655e+01   6.4653636e+02   3.5359818e+01   4.3673909e+02   6.5872691e+01   2.9939455e+02   1.6182982e+01   4.3963545e+02   1.0591891e+01   6.7918455e+02   2.4789782e+01   3.7093636e+02   1.4443273e+01   2.3773182e+02  -2.5349091e+00   3.1216727e+02  -2.3633818e+00   3.3250636e+02  -1.4591418e+01
   2.3420273e+02   9.0692364e+00   2.2320273e+02  -1.2028945e+01   3.5224372e+02   1.4640952e+00   1.8923636e+02   1.1816545e+01   3.5686909e+02   1.3473200e+01   3.6117727e+02   2.1680364e+01   2.0657727e+02  -1.5271636e+01   2.4558273e+02   1.2947927e+01   2.9067372e+02   2.6429695e+01   5.3286000e+02   2.7812000e+00   9.1136273e+02   3.4555527e+01   2.8574455e+02  -1.0423200e+01   5.2548455e+02   1.0517600e+01   9.8876364e+01   2.8006255e+01   5.1848636e+02   1.0883818e+01   4.6349909e+02   3.9161891e+01   2.5896455e+02   1.1277382e+01   4.1067545e+02   1.3768691e+01   6.7724455e+02   1.1444982e+01   3.6358636e+02  -1.1418727e+01   2.4007182e+02   8.6578909e+00   3.1873727e+02   8.5410182e+00   2.8188636e+02  -2.0541818e+01
   2.7144273e+02  -2.4819964e+01   2.5530273e+02  -1.1836945e+01   2.5796372e+02   9.0464952e+00   1.7314636e+02   8.9137455e+00   3.6681909e+02   3.2472000e+00   3.5269727e+02   3.0687636e+00   1.7914727e+02   3.2127636e+00   2.2639273e+02   4.4831273e+00   3.4219372e+02   3.6978095e+01   4.9924000e+02   1.6320800e+01   7.6684273e+02   5.5217127e+01   2.5507455e+02  -1.5896000e+00   6.2177455e+02   1.5864400e+01   9.7776364e+01   4.7954255e+01   5.4220636e+02   1.4416218e+01   4.5125909e+02   3.6281091e+01   2.5748455e+02   1.1925782e+01   3.4415545e+02   5.7502909e+00   6.2880455e+02   2.8201818e+00   4.0653636e+02   3.1952727e+00   2.2854182e+02   4.9102909e+00   2.5959727e+02   3.8922182e+00   2.5240636e+02  -1.6523418e+01
   2.3278273e+02  -4.5871636e+00   3.1059273e+02   4.0879855e+01   3.0396372e+02  -2.0135048e+00   2.2485636e+02   1.5446945e+01   4.0310909e+02   4.1394000e+01   3.4441727e+02  -5.4883636e-01   1.9957727e+02  -3.7616364e+00   2.3353273e+02  -6.4280727e+00   3.3491372e+02   3.5320495e+01   5.6772000e+02   4.6524000e+00   8.8531273e+02   5.3169527e+01   2.7678455e+02   3.6000000e-03   6.2129455e+02   1.5332800e+01   8.3206364e+01   2.9639855e+01   6.4115636e+02   2.7930218e+01   4.2463909e+02   3.5650691e+01   2.3682455e+02   2.0428582e+01   3.0772545e+02  -7.1453091e+00   5.7674455e+02   3.4114982e+01   3.3268636e+02  -1.4946727e+01   2.4988182e+02  -3.1026909e+01   2.6183727e+02  -5.4769818e+00   3.0378636e+02  -1.7963818e+01
   2.3801273e+02   9.6644364e+00   3.5301273e+02   8.7262545e+00   2.5276372e+02  -1.3875048e+00   2.1514636e+02   1.3123745e+01   3.8281909e+02   1.3637200e+01   3.4079727e+02   3.1207636e+00   1.9757727e+02   4.3583636e+00   2.5848273e+02  -9.9407273e-01   3.4796372e+02   5.1706495e+01   5.7724000e+02  -1.1579200e+01   9.4750273e+02   4.6664327e+01   2.5997455e+02  -1.2791600e+01   5.3463455e+02   2.6355600e+01   9.8546364e+01   4.7562655e+01   5.9105636e+02   1.7748218e+01   4.0782909e+02   4.0085491e+01   2.8510455e+02   3.5261818e+00   2.9639545e+02  -1.0708909e+01   6.7511455e+02   1.4865382e+01   3.3083636e+02   1.0512727e+00   2.1840182e+02  -1.1418509e+01   2.6173727e+02  -6.7489818e+00   2.7435636e+02  -1.9229418e+01
   2.3430273e+02  -9.6587636e+00   2.6306273e+02   8.1622545e+00   2.8581372e+02   2.4884952e+00   2.3147636e+02   5.0573455e+00   4.0862909e+02   3.8624000e+00   3.8084727e+02   2.8167636e+00   1.7800727e+02  -1.3226036e+01   2.5372273e+02  -5.3232727e+00   3.2796372e+02   3.2596495e+01   5.4510000e+02   9.4120000e+00   9.9779273e+02   2.6741127e+01   2.8540455e+02  -1.2496000e+01   5.2615455e+02   2.9654000e+01   9.9876364e+01   3.2356255e+01   6.0115636e+02   1.1560218e+01   4.3120909e+02   4.0365091e+01   2.5853455e+02   1.9817818e+00   3.2634545e+02   1.0850909e+00   6.1411455e+02   1.6435382e+01   3.3688636e+02   7.4672727e+00   2.6116182e+02   2.1069091e-01   2.6150727e+02   8.6894182e+00   2.2016636e+02  -1.9704218e+01
   2.3925273e+02  -5.0047636e+00   3.0730273e+02   1.6103055e+01   2.6867372e+02   2.9996952e+00   2.0609636e+02   1.5677455e+00   3.7505909e+02   3.2548000e+01   3.8007727e+02  -7.8316364e+00   1.8828727e+02  -1.2238436e+01   2.5877273e+02  -1.3257273e+01   3.9224372e+02   2.6784095e+01   5.3391000e+02  -1.0352800e+01   8.3760273e+02   4.4076327e+01   2.9702455e+02   2.3764400e+01   5.0972455e+02   3.7018400e+01   9.2546364e+01   9.7026545e+00   5.6072636e+02   2.6084618e+01   4.5120909e+02   3.3765091e+01   2.6963455e+02   2.6637818e+00   3.1406545e+02   1.4307491e+01   6.4686455e+02   3.4625382e+01   3.7298636e+02   9.3292727e+00   2.4140182e+02  -2.8785091e+00   2.9640727e+02   8.5674182e+00   2.3902636e+02  -1.2303018e+01
   2.1335273e+02  -1.4362764e+01   3.0730273e+02   2.3953055e+01   2.6681372e+02   8.1984952e+00   2.0600636e+02   3.4094945e+01   4.3139909e+02   2.3180800e+01   3.2579727e+02   1.8170764e+01   2.1985727e+02  -1.3340364e+00   2.9858273e+02  -3.9620727e+00   3.5538372e+02   3.8112895e+01   5.5215000e+02   9.8480000e+00   7.6946273e+02   4.3097527e+01   2.5964455e+02   2.5754800e+01   5.1763455e+02   1.7665600e+01   1.0015636e+02   2.8713855e+01   5.5086636e+02   2.8963418e+01   4.7068909e+02   3.2776691e+01   2.5496455e+02  -6.5426182e+00   3.2296545e+02   4.6354909e+00   6.2143455e+02  -1.7102182e+00   3.8103636e+02  -5.4147273e+00   2.8131182e+02  -4.4513091e+00   2.6754727e+02   1.1016218e+01   2.8597636e+02  -1.0729018e+01
   2.4463273e+02   2.2348364e+00   2.7135273e+02   6.3590545e+00   2.6986372e+02   3.1284495e+01   1.9185636e+02   1.3226945e+01   3.6377909e+02   4.7804000e+00   3.7026727e+02  -1.2616836e+01   1.8095727e+02  -7.5020364e+00   2.8058273e+02  -6.9020727e+00   3.5148372e+02   3.3324895e+01   6.3877000e+02   1.3728400e+01   8.2969273e+02   5.1519127e+01   3.2207455e+02   1.2430400e+01   5.3420455e+02   1.5490000e+01   1.1949636e+02   1.8076655e+01   5.8329636e+02   2.1089018e+01   4.2649909e+02   3.5931891e+01   2.9948455e+02   5.5657818e+00   3.6229545e+02   1.2919091e+01   6.9993455e+02   3.7759782e+01   4.6438636e+02   1.2417273e+01   2.5216182e+02   9.0206909e+00   3.2973727e+02  -3.7898182e-01   3.3797636e+02  -8.2690182e+00
   2.3659273e+02  -1.6741964e+01   2.5354273e+02   4.9385455e-01   2.4100372e+02  -1.1596705e+01   2.2871636e+02   1.2228145e+01   4.5191909e+02   1.9059200e+01   3.3907727e+02  -2.7416364e+00   2.1319727e+02  -3.7512364e+00   2.5300273e+02  -5.5567273e-01   3.3638372e+02   3.6772895e+01   5.6900000e+02   3.1200000e+00   7.5412273e+02   6.1614727e+01   3.0112455e+02   1.2776400e+01   5.1306455e+02   3.6371200e+01   9.7926364e+01   3.5512255e+01   5.7510636e+02   2.8454218e+01   4.1625909e+02   3.5651091e+01   3.2025455e+02  -1.0335818e+01   3.1377545e+02   4.2306909e+00   6.5411455e+02   3.1855382e+01   3.1418636e+02   2.5233273e+01   2.6173182e+02   5.3550909e+00   2.6526727e+02   8.3886182e+00   2.8650636e+02  -3.2201418e+01
   2.2097273e+02  -4.7823636e+00   2.8397273e+02   1.6589455e+01   2.8472372e+02   9.9056952e+00   2.0823636e+02   2.1156545e+01   3.9639909e+02   1.4260800e+01   3.4846727e+02  -8.3028364e+00   2.1614727e+02  -4.0372364e+00   2.4305273e+02  -5.8096727e+00   3.4686372e+02   4.1314495e+01   5.8800000e+02   1.3700000e+01   8.0755273e+02   4.7910327e+01   2.9574455e+02  -3.4132000e+00   5.1534455e+02   2.0378800e+01   7.8926364e+01   1.1982255e+01   6.0915636e+02   3.4970218e+01   4.3554909e+02   1.2347891e+01   2.5144455e+02   5.8289818e+00   2.8982545e+02   5.3366909e+00   6.2530455e+02   2.1850182e+01   3.1923636e+02  -9.7072727e-01   2.6254182e+02   5.1002909e+00   2.3040727e+02  -8.3925818e+00   3.2869636e+02  -3.7056618e+01
   2.1354273e+02  -2.0477964e+01   3.0101273e+02  -8.3037455e+00   3.1081372e+02   1.4578495e+01   2.4571636e+02   8.3981455e+00   4.0872909e+02   2.6644000e+00   3.2417727e+02  -2.5996364e+00   2.1190727e+02  -2.0280364e+00   2.0367273e+02  -1.3129273e+01   3.7315372e+02   2.7311295e+01   5.8948000e+02  -1.2178400e+01   8.2360273e+02   3.9196327e+01   3.1812455e+02  -2.1136000e+00   5.4839455e+02   3.4164800e+01   8.6496364e+01   2.8186655e+01   5.8439636e+02   4.3811018e+01   4.5025909e+02   4.3601091e+01   2.8039455e+02   7.2829818e+00   2.5829545e+02  -6.6609091e+00   6.5755455e+02   5.2400182e+01   3.4003636e+02  -2.1847273e+00   2.3373182e+02  -7.1649091e+00   2.7316727e+02  -2.2833818e+00   3.2235636e+02  -1.9359418e+01
   2.1320273e+02  -2.9707636e+00   3.3382273e+02   2.9314545e+00   2.1938372e+02   5.5128952e+00   2.2157636e+02   3.5693455e+00   4.1443909e+02   1.3247600e+01   3.5469727e+02  -4.1812364e+00   2.1319727e+02   2.1628764e+01   2.3753273e+02  -1.3748073e+01   3.6948372e+02   3.3174895e+01   5.5291000e+02   1.2317200e+01   9.7560273e+02   5.1276327e+01   2.8964455e+02   3.2148000e+00   5.4506455e+02   2.1331200e+01   9.4636364e+01   2.8635455e+01   5.8239636e+02   4.2731018e+01   4.2168909e+02   5.0736691e+01   3.1439455e+02  -1.0701818e-01   3.0267545e+02   1.3586909e+00   6.5449455e+02   1.0749818e+00   3.2503636e+02  -9.7347273e+00   2.6169182e+02  -1.9317091e+00   2.4673727e+02  -1.8889818e+00   2.9883636e+02  -2.2617818e+01
   2.1325273e+02  -4.2147636e+00   2.7673273e+02   2.9398655e+01   2.7538372e+02  -1.9710476e-01   2.1690636e+02   8.9829455e+00   4.1439909e+02   1.1780800e+01   3.5093727e+02   9.9295636e+00   2.0281727e+02  -4.5408364e+00   2.5439273e+02  -9.6168727e+00   3.9410372e+02   4.9205295e+01   5.8196000e+02   2.3083200e+01   9.0827273e+02   5.9902727e+01   3.1664455e+02   1.4848000e+00   6.1063455e+02   6.7056000e+00   8.0446364e+01   3.6860655e+01   5.9177636e+02   3.2980618e+01   4.2625909e+02   3.2471091e+01   2.9829455e+02  -1.0149018e+01   3.8272545e+02   8.8146909e+00   6.5755455e+02   1.5460182e+01   3.6063636e+02  -1.6327273e+00   2.5473182e+02  -1.9654909e+01   2.8769727e+02   5.9421818e-01   2.0569636e+02  -2.3786618e+01
   2.1273273e+02   9.1168364e+00   2.9516273e+02   1.7342545e+00   2.6967372e+02   5.3496952e+00   2.2762636e+02   1.5465345e+01   4.3319909e+02   2.3516800e+01   3.4393727e+02  -1.6604364e+00   1.8228727e+02   7.6215636e+00   2.8634273e+02  -8.6928727e+00   3.7310372e+02   5.5985295e+01   3.9400000e+02   2.5170000e+01   7.8974273e+02   4.9285127e+01   2.9731455e+02   1.5601200e+01   6.2325455e+02   1.1216000e+01   9.4826364e+01   3.2520255e+01   6.3210636e+02   2.5374218e+01   4.8958909e+02   3.9404691e+01   3.0748455e+02  -1.7421818e-01   3.1353545e+02  -1.5460109e+01   6.1549455e+02   7.6949818e+00   3.4793636e+02   5.6332727e+00   2.8002182e+02  -3.3481091e+00   2.7088727e+02  -4.2509818e+00   2.7340636e+02  -3.9203418e+01
   2.3482273e+02  -2.9700364e+01   3.0873273e+02  -3.0134545e-01   2.7776372e+02  -1.0867505e+01   2.2914636e+02   1.0153745e+01   3.6477909e+02   2.9840400e+01   3.2703727e+02  -1.1258436e+01   1.8557727e+02  -7.8316364e+00   2.4286273e+02  -8.1744727e+00   3.6386372e+02   4.2484495e+01   4.3819000e+02   1.9154800e+01   7.9941273e+02   4.7651527e+01   2.9931455e+02   3.8712000e+00   5.5668455e+02   1.2451600e+01   8.7546364e+01   3.7912655e+01   5.8143636e+02   2.8327818e+01   4.8892909e+02   6.0457491e+01   3.0325455e+02   9.9741818e+00   3.4810545e+02   9.9142909e+00   6.5949455e+02  -1.1075018e+01   3.4198636e+02  -1.3990727e+01   2.7716182e+02   2.6069091e-01   2.6511727e+02  -4.4993818e+00   2.9988636e+02  -2.5701818e+01
   2.1801273e+02  -1.5355564e+01   3.0735273e+02   1.2189055e+01   1.9700372e+02   1.1593295e+01   2.2285636e+02   2.4169455e+00   3.5419909e+02   1.8446800e+01   3.6793727e+02  -6.4304364e+00   1.9695727e+02  -9.0720364e+00   2.2186273e+02   1.6055273e+00   3.7291372e+02   4.6570495e+01   4.0386000e+02   8.6120000e-01   8.6150273e+02   3.7834327e+01   2.9783455e+02   3.7996000e+00   5.5529455e+02   3.0422800e+01   9.0396364e+01   2.2444655e+01   5.1691636e+02   3.0349418e+01   4.4277909e+02   3.1479491e+01   2.4234455e+02   1.3276982e+01   3.0277545e+02  -1.7649309e+01   6.7799455e+02   2.8694982e+01   3.5358636e+02  -8.6872727e-01   2.8750182e+02  -1.8465091e+00   2.2778727e+02   1.0627018e+01   3.1059636e+02  -5.6486182e+00
   2.1944273e+02  -1.8659964e+01   3.6397273e+02   8.3794545e+00   2.2515372e+02   1.0961295e+01   2.2904636e+02   1.4917455e+00   4.0981909e+02   1.4097200e+01   3.2669727e+02   7.9587636e+00   1.9152727e+02  -1.0827636e+01   2.0315273e+02   5.7623273e+00   3.7572372e+02   2.6865695e+01   4.5605000e+02   2.1876000e+01   9.4731273e+02   5.3159527e+01   2.8631455e+02   9.8112000e+00   8.0320455e+02   2.7250000e+01   1.2301636e+02   3.5455055e+01   6.3915636e+02   2.3620218e+01   5.1220909e+02   5.5695091e+01   1.9577455e+02   1.3862582e+01   2.8287545e+02  -3.7273091e+00   7.3249455e+02   4.5214982e+01   3.5178636e+02   4.3252727e+00   2.8488182e+02   7.5030909e+00   2.6292727e+02   1.1915818e+01   3.0307636e+02  -1.1337018e+01
   2.3082273e+02  -1.7710364e+01   2.9944273e+02   1.6061855e+01   2.5119372e+02  -1.9319048e+00   2.1014636e+02   5.1937455e+00   3.7396909e+02   7.3452000e+00   3.6255727e+02  -1.3100036e+01   1.9814727e+02  -1.5972364e+00   2.3286273e+02  -1.4644727e+00   3.3148372e+02   1.0404895e+01   3.8819000e+02   1.9648000e+00   9.6122273e+02   4.9426727e+01   2.8112455e+02   2.6564000e+00   5.8210455e+02   1.4680000e+00   1.1096636e+02   2.6609055e+01   6.2953636e+02   2.4529818e+01   4.7416909e+02   4.7878291e+01   3.5163455e+02   1.0153782e+01   2.9082545e+02  -3.9833091e+00   7.1261455e+02   2.1995382e+01   3.9818636e+02   1.0632727e+00   2.6602182e+02   1.6011891e+01   2.9426727e+02   1.6028618e+01   3.6369636e+02  -1.6376618e+01
   2.1873273e+02  -5.2731636e+00   2.7797273e+02  -4.5505455e+00   2.2991372e+02   2.1150495e+01   2.2647636e+02  -7.8265455e-01   3.9672909e+02   1.4004400e+01   3.2736727e+02   2.5751636e+00   1.8424727e+02   1.0464764e+01   2.0762273e+02  -8.6352727e+00   1.0019372e+02   1.8947810e+02   4.9848000e+02   1.1531600e+01   7.3846273e+02   5.0107527e+01   2.7993455e+02  -2.1984000e+00   5.7791455e+02   2.4993200e+01   8.6826364e+01   5.1350255e+01   6.6777636e+02   3.3900618e+01   4.9873909e+02   4.2002691e+01   3.2591455e+02   3.2491382e+01   2.3396545e+02   4.2095491e+01   6.9605455e+02   3.3070182e+01   3.3933636e+02   1.2371273e+01   2.4116182e+02   4.8106909e+00   2.3726727e+02   2.0778618e+01   3.0688636e+02  -2.7818182e+00
   2.3530273e+02  -1.6387636e+00   3.0544273e+02  -1.0881455e+00   2.1838372e+02   5.5289524e-01   2.4123636e+02  -5.3345455e-01   3.9491909e+02   2.1189200e+01   3.6298727e+02  -2.3894436e+01   1.8719727e+02   6.4687636e+00   2.1491273e+02  -1.3078473e+01   1.7672372e+02   1.6150570e+02   4.9772000e+02   2.8062400e+01   7.3150273e+02   3.5084327e+01   2.4845455e+02   3.7500000e+00   5.3958455e+02   2.4339600e+01   1.1820636e+02   3.9319855e+01   6.4705636e+02   4.2888218e+01   4.4197909e+02   3.1783491e+01   3.1967455e+02   1.9040582e+01   2.5896545e+02   5.2549091e-01   7.3518455e+02   4.2999782e+01   3.3408636e+02   1.4191273e+01   2.3826182e+02  -1.4373091e+00   2.4492727e+02  -7.4181818e-02   2.7973636e+02  -4.2798182e+00
   2.2692273e+02  -1.2118364e+01   3.6925273e+02  -8.6629455e+00   2.3338372e+02  -9.3710476e-01   2.0576636e+02   1.1684145e+01   3.5134909e+02   4.3154800e+01   3.1307727e+02   1.4048364e+01   2.2252727e+02  -1.8776364e+00   2.0329273e+02  -1.4288873e+01   3.2800372e+02   4.7013295e+01   4.5829000e+02  -1.5432000e+00   7.7498273e+02   4.0945927e+01   2.7012455e+02  -8.3600000e-02   5.6253455e+02   3.0603600e+01   1.2758636e+02   3.5659455e+01   6.0110636e+02   2.9234218e+01   5.6168909e+02   3.4926691e+01   2.9182455e+02   2.0748582e+01   2.3929545e+02   9.9909091e-01   6.2399455e+02   1.8704982e+01   3.1733636e+02  -9.1187273e+00   2.1331182e+02  -4.4813091e+00   2.8307727e+02  -1.1261818e+00   2.5221636e+02  -2.0888218e+01
   2.1692273e+02  -1.2683636e+00   3.6040273e+02  -3.3849455e+00   2.3796372e+02   2.6746495e+01   2.2914636e+02   1.2913745e+01   4.0158909e+02  -2.0484400e+01   3.1360727e+02  -5.4740364e+00   1.8828727e+02  -7.7584364e+00   2.2824273e+02  -4.3348727e+00   3.0453372e+02   2.6130895e+01   4.5986000e+02  -8.4788000e+00   8.0760273e+02   5.1236327e+01   2.7450455e+02   2.9960000e+00   5.9648455e+02   2.8747600e+01   1.1944636e+02   3.6120655e+01   6.3710636e+02   2.0494218e+01   4.8801909e+02   1.9580291e+01   3.2825455e+02   4.9741818e+00   2.5334545e+02  -1.3314909e+01   6.8886455e+02   1.1453818e+00   3.2743636e+02   2.2732727e+00   2.1078182e+02   2.1910909e+00   2.8464727e+02  -3.5178182e-01   1.9907636e+02  -1.1107018e+01
   2.7125273e+02  -7.5147636e+00   3.9268273e+02   2.8462655e+01   2.1200372e+02  -1.4176705e+01   1.9152636e+02   1.1783345e+01   2.3939909e+02   1.6210800e+01   3.1860727e+02  -6.0640364e+00   1.8971727e+02  -1.0128364e+00   1.7277273e+02   1.7812727e+01   2.9472372e+02   4.6585695e+01   5.0862000e+02  -1.6239600e+01   7.7393273e+02   3.4599927e+01   2.6993455e+02  -4.1084000e+00   6.2625455e+02   2.9456000e+01   1.1301636e+02   3.8685055e+01   6.5053636e+02   2.3179818e+01   4.6063909e+02   2.1910691e+01   3.5148455e+02   1.0355782e+01   2.2391545e+02  -9.2405091e+00   6.9405455e+02   2.3910182e+01   2.9423636e+02  -8.0207273e+00   2.1259182e+02   2.1862909e+00   2.4711727e+02  -9.4393818e+00   2.5316636e+02  -2.5294218e+01
   2.5220273e+02  -1.5520764e+01   3.8378273e+02   5.5046545e+00   2.2438372e+02   1.7022895e+01   1.5171636e+02   1.2678145e+01   3.3815909e+02   2.2830000e+01   3.6965727e+02  -7.5680364e+00   1.7709727e+02   3.2767636e+00   1.8839273e+02  -6.1968727e+00   3.2662372e+02   3.6173695e+01   5.4458000e+02   3.5536000e+00   7.4536273e+02   3.9315527e+01   2.4916455e+02   7.3200000e-02   6.0377455e+02   2.0774400e+01   1.2130636e+02   2.6691855e+01   6.9224636e+02   2.3603018e+01   4.7320909e+02   6.3045091e+01   3.0634455e+02   1.7769818e+00   2.5110545e+02  -9.6157091e+00   6.6193455e+02   2.2729782e+01   2.9768636e+02  -1.8346727e+01   2.1812182e+02   2.5463891e+01   2.4469727e+02  -9.6257818e+00   2.6135636e+02  -2.2669418e+01
   2.7254273e+02  -2.3527964e+01   3.9587273e+02   1.3677455e+01   2.2996372e+02   5.8164952e+00   2.3938636e+02   1.0234545e+01   3.9096909e+02  -2.0148000e+00   3.0503727e+02   5.2115636e+00   2.0504727e+02  -2.3892364e+00   2.0600273e+02  -1.7605673e+01   3.1557372e+02   5.2397695e+01   4.6648000e+02   1.4701600e+01   7.1707273e+02   6.3148727e+01   2.8650455e+02   1.3986000e+01   4.8725455e+02   4.0716000e+01   1.2149636e+02   2.3726655e+01   6.6320636e+02   3.7836218e+01   5.2077909e+02   2.3769491e+01   3.1977455e+02   1.7925818e+00   3.8063545e+02   1.2931891e+01   6.8443455e+02   4.8097818e+00   2.9948636e+02  -2.4907273e+00   2.3326182e+02  -4.5073091e+00   2.4630727e+02  -8.0445818e+00   2.4764636e+02   1.0427382e+01
   2.4306273e+02  -1.7259564e+01   4.0535273e+02   7.4490545e+00   2.3772372e+02  -5.7430476e-01   2.0938636e+02   1.6544545e+01   4.1429909e+02   3.1738800e+01   3.3350727e+02  -4.7760364e+00   1.8271727e+02  -1.4172836e+01   2.1143273e+02  -8.0007273e-01   3.2038372e+02   5.1052895e+01   5.1629000e+02  -5.3732000e+00   7.0527273e+02   5.1572727e+01   2.4535455e+02   3.7080000e+00   6.8582455e+02   2.5260400e+01   1.2068636e+02   4.0501455e+01   6.4639636e+02   1.9511018e+01   5.0544909e+02   4.1425891e+01   3.2439455e+02   1.1232982e+01   3.3258545e+02   5.2058909e+00   6.7868455e+02   7.5197818e+00   3.1578636e+02  -1.3994727e+01   2.0669182e+02  -9.2417091e+00   2.4811727e+02   3.1506182e+00   2.6888636e+02   3.3638182e+01
   2.2044273e+02  -8.5499636e+00   4.1178273e+02   6.3646545e+00   2.9172372e+02   8.6856952e+00   2.4485636e+02   1.0226945e+01   3.5896909e+02   2.2025200e+01   3.3541727e+02  -4.2188364e+00   1.8790727e+02   1.6601964e+01   2.2110273e+02  -1.8863673e+01   2.7519372e+02   5.4718095e+01   4.5962000e+02   6.2504000e+00   8.7855273e+02   2.7710327e+01   2.3926455e+02  -8.4480000e-01   8.4315455e+02   1.3244000e+01   1.1096636e+02   2.5039055e+01   6.0277636e+02   1.6240618e+01   5.0020909e+02   2.7505091e+01   2.8577455e+02   3.4225818e+00   2.6072545e+02  -1.1955309e+01   6.4768455e+02   1.4249782e+01   3.7373636e+02  -8.2807273e+00   2.3673182e+02  -2.2504909e+01   2.4916727e+02  -1.2703382e+01   2.4340636e+02  -2.2423418e+01
   2.3630273e+02  -1.2628764e+01   3.7644273e+02   5.2318545e+00   2.9776372e+02   1.1292495e+01   2.4909636e+02   2.2177455e+00   4.2115909e+02   1.0950000e+01   3.1179727e+02   1.7010764e+01   1.8028727e+02  -2.9284364e+00   1.8391273e+02  -8.4584727e+00   3.3076372e+02   4.0462495e+01   4.4681000e+02  -1.5384800e+01   7.9207273e+02   2.3818727e+01   2.6326455e+02  -4.4348000e+00   6.0715455e+02   2.5274000e+01   9.4306364e+01   3.1131855e+01   6.3101636e+02   2.0931418e+01   4.6387909e+02   2.5751491e+01   2.8615455e+02  -1.2087818e+01   2.7277545e+02   1.5270691e+01   6.4411455e+02  -2.4618182e-02   3.2263636e+02  -9.8927273e+00   2.3397182e+02  -5.5641091e+00   2.3050727e+02   9.5094182e+00   1.5930636e+02   4.1214582e+01
   2.5559273e+02  -1.5791964e+01   4.1373273e+02   1.7918655e+01   2.7219372e+02   1.6058095e+01   2.3919636e+02   1.4779745e+01   5.0929909e+02   4.6188000e+00   3.1469727e+02   2.4828764e+01   2.0962727e+02  -5.7956364e+00   1.8110273e+02  -4.1336727e+00   3.2567372e+02   4.3629695e+01   4.8191000e+02   3.2720000e-01   7.4074273e+02   2.0875127e+01   2.5416455e+02  -9.4668000e+00   6.0610455e+02   3.7638000e+01   1.1473636e+02   1.5837455e+01   6.6177636e+02   1.0230618e+01   4.5816909e+02   2.4628291e+01   3.1791455e+02   1.4991382e+01   2.3134545e+02  -6.4549091e+00   6.1599455e+02   3.2034982e+01   3.5393636e+02  -1.2967273e+00   1.9993182e+02  -8.4109091e+00   2.1435727e+02   6.4614182e+00   2.6945636e+02   1.4922582e+01
   2.7292273e+02  -2.3748364e+01   4.1054273e+02   1.2603855e+01   2.5419372e+02  -3.3619048e+00   2.3404636e+02   4.9517455e+00   5.0115909e+02   2.2360000e+01   3.5298727e+02   7.1556364e-01   1.8438727e+02   2.0223564e+01   2.6558273e+02  -5.0320727e+00   3.4091372e+02   4.4600495e+01   5.6262000e+02   5.6804000e+00   8.7817273e+02   1.3210727e+01   2.5816455e+02  -1.4568000e+00   5.6391455e+02   1.2823200e+01   1.0749636e+02   2.4936655e+01   6.4267636e+02   4.3378618e+01   4.6520909e+02   3.0925091e+01   3.3458455e+02   2.1517782e+01   2.3239545e+02  -7.3089091e+00   5.9755455e+02   2.7510182e+01   3.1933636e+02   2.3071273e+01   2.5921182e+02   8.4669091e-01   2.3978727e+02  -8.3829818e+00   1.8459636e+02   4.1851382e+01
   2.6297273e+02  -1.9232364e+01   4.6025273e+02   1.5770545e+00   2.0381372e+02  -2.3815048e+00   2.2652636e+02   1.6643345e+01   4.8405909e+02   1.6488000e+01   3.5126727e+02  -2.8668364e+00   2.0728727e+02  -1.8278436e+01   2.0096273e+02  -1.8582473e+01   3.0624372e+02   5.6334095e+01   5.6667000e+02  -8.7336000e+00   8.0879273e+02   2.8191127e+01   2.6507455e+02  -1.3299600e+01   5.6477455e+02  -3.8656000e+00   9.2066364e+01   1.9981055e+01   5.9553636e+02   2.5579818e+01   5.3125909e+02   4.5261091e+01   2.9263455e+02   1.6633782e+01   2.4620545e+02   2.1162909e+00   6.6155455e+02   3.9450182e+01   3.2228636e+02  -8.4147273e+00   2.1902182e+02  -7.7081091e+00   2.3583727e+02   1.5553018e+01   2.7511636e+02  -7.2021818e-01
   2.4806273e+02  -1.2469564e+01   4.3244273e+02   1.0611855e+01   1.9157372e+02   3.9776952e+00   2.2304636e+02   2.6021745e+01   4.9791909e+02   3.1339200e+01   3.3946727e+02  -1.4442836e+01   1.8395727e+02  -1.9932036e+01   2.3786273e+02  -2.7154473e+01   3.1124372e+02   4.5544095e+01   5.2005000e+02  -7.2400000e-01   7.3927273e+02   3.7462727e+01   2.4402455e+02  -8.3756000e+00   5.9939455e+02   2.4744800e+01   1.1096636e+02   3.8659055e+01   6.5953636e+02   2.6129818e+01   5.3973909e+02   5.4102691e+01   3.0172455e+02   1.4996582e+01   2.4320545e+02  -1.7643709e+01   6.4680455e+02   4.2940182e+01   3.1103636e+02  -6.8147273e+00   2.1164182e+02  -6.3977091e+00   2.3273727e+02   7.6101818e-01   3.0383636e+02  -9.7278182e+00
   2.4330273e+02  -1.3048764e+01   3.6249273e+02   2.2587855e+01   2.1319372e+02   7.9680952e+00   1.9966636e+02   1.4132145e+01   5.2610909e+02   1.6654000e+01   3.0903727e+02  -8.2984364e+00   1.9171727e+02   9.5371636e+00   2.5334273e+02  -8.4828727e+00   2.8157372e+02   2.2397695e+01   5.3491000e+02  -1.9128000e+00   7.0631273e+02   5.0679527e+01   2.3121455e+02  -2.6350800e+01   5.5744455e+02   4.2008000e+00   8.9546364e+01   3.2132655e+01   6.5610636e+02   4.2784218e+01   5.7577909e+02   5.1029491e+01   3.0725455e+02  -9.2058182e+00   2.7320545e+02   9.7162909e+00   4.5955455e+02  -9.8298182e+00   3.6388636e+02  -8.9272727e-01   2.2378182e+02  -7.9890909e-01   2.4678727e+02   2.7637018e+01   2.3673636e+02   1.0701818e+00
   2.6244273e+02  -1.1619964e+01   3.8635273e+02  -6.2709455e+00   2.0153372e+02   8.6108952e+00   2.0042636e+02  -8.3865455e-01   4.7577909e+02   1.0250400e+01   3.3474727e+02  -6.0652364e+00   1.9557727e+02  -5.8163636e-01   2.4039273e+02  -1.2926873e+01   3.4457372e+02   4.5167695e+01   5.1315000e+02   3.4980000e+00   7.7098273e+02   5.5455927e+01   2.3688455e+02  -1.5374400e+01   6.1582455e+02   1.5430400e+01   9.1826364e+01   3.7620255e+01   6.5915636e+02   2.7350218e+01   5.6044909e+02   4.5545891e+01   3.7315455e+02   4.9521818e+00   2.6115545e+02  -1.1749709e+01   5.2736455e+02   4.1995382e+01   3.4033636e+02  -2.9587273e+00   2.3335182e+02   3.7654909e+00   2.8273727e+02   2.6521018e+01   2.8173636e+02  -2.0919818e+01
   2.5663273e+02  -8.0151636e+00   4.1787273e+02   7.0674545e+00   2.0338372e+02   8.2228952e+00   2.5733636e+02   2.1128545e+01   3.4815909e+02   6.6500000e+00   3.2793727e+02   3.4795636e+00   2.2695727e+02   1.2627964e+01   2.0720273e+02  -6.9416727e+00   3.2776372e+02   2.8992495e+01   4.8367000e+02   6.5664000e+00   7.7784273e+02   3.5477127e+01   2.6759455e+02   6.1688000e+00   5.2329455e+02   3.8742800e+01   9.8016364e+01   2.3645055e+01   6.3077636e+02   3.3710618e+01   4.8592909e+02   5.4127491e+01   3.5115455e+02   1.9852182e+01   2.3115545e+02   2.8402909e+00   5.4286455e+02   2.7255382e+01   3.1728636e+02   1.4285273e+01   2.5150182e+02  -1.9665091e+00   2.5145727e+02   1.7263418e+01   3.2259636e+02  -1.4686182e+00
   2.5687273e+02  -2.4274364e+01   3.6001273e+02   5.5062545e+00   2.1415372e+02   1.5512952e+00   2.1228636e+02   1.2452545e+01   4.0700909e+02   2.7562000e+01   3.4412727e+02  -2.4575636e+01   2.1709727e+02  -1.0132364e+00   2.2605273e+02  -1.4489673e+01   3.3848372e+02   3.8464895e+01   4.7153000e+02  -5.3124000e+00   9.4636273e+02   1.6995527e+01   2.8021455e+02  -8.9308000e+00   5.6453455e+02   4.4113600e+01   1.1282636e+02   2.5180255e+01   6.2886636e+02   4.6253418e+01   4.9582909e+02   3.6765491e+01   3.5377455e+02   1.8832582e+01   2.4463545e+02   1.0191891e+01   5.2111455e+02   2.0815382e+01   3.8423636e+02  -4.7072727e-01   2.5669182e+02   9.7082909e+00   2.9550727e+02   1.8259418e+01   2.8002636e+02  -1.3018182e-02
   2.6240273e+02  -4.2367636e+00   3.9278273e+02   2.6465455e-01   1.9915372e+02  -3.4887048e+00   2.1919636e+02  -7.7025455e-01   3.7405909e+02   2.8768000e+01   3.0526727e+02  -4.4168364e+00   2.1400727e+02   2.3739636e+00   2.7510273e+02   2.3463273e+00   3.4786372e+02   4.6234495e+01   4.6243000e+02   1.0756000e+00   9.8669273e+02   3.9819127e+01   3.0274455e+02  -1.8403200e+01   4.9139455e+02   3.6344800e+01   8.9926364e+01   2.7152255e+01   5.6301636e+02   8.1314182e+00   5.3911909e+02   3.6302291e+01   3.5834455e+02   2.2946982e+01   2.7053545e+02   3.2198909e+00   5.2143455e+02   4.5039782e+01   3.7373636e+02   1.2219273e+01   2.4278182e+02   4.6310909e+00   2.8516727e+02   2.2326618e+01   3.0226636e+02  -1.0172218e+01
   2.4954273e+02  -1.1397964e+01   1.4249273e+02  -1.1902145e+01   2.0591372e+02   3.0070495e+01   2.4666636e+02   4.8921455e+00   3.5048909e+02   1.6273600e+01   3.4065727e+02  -5.1580364e+00   2.1066727e+02  -2.6888364e+00   2.6429273e+02  -9.5488727e+00   3.2005372e+02   4.1229295e+01   3.6500000e+02   1.2250000e+01   7.4865273e+02   3.9522327e+01   2.7440455e+02   4.5340000e+00   5.2544455e+02   2.2660800e+01   1.1706636e+02   3.6461055e+01   6.4024636e+02   7.6730182e+00   5.1425909e+02   4.0291091e+01   3.6748455e+02   3.2505782e+01   3.1348545e+02  -1.2406109e+01   5.6455455e+02   3.5340182e+01   3.9548636e+02   6.7292727e+00   2.5026182e+02   1.2752691e+01   2.9573727e+02   1.2001018e+01   3.3383636e+02  -5.6078182e+00
   2.5154273e+02  -2.4987964e+01   7.8492727e+01  -1.1832145e+01   1.7553372e+02   1.1210895e+01   2.4581636e+02   1.3100145e+01   3.5700909e+02   1.7652000e+01   3.7203727e+02   3.1915636e+00   2.2857727e+02   9.5383636e+00   2.4420273e+02  -7.3216727e+00   3.0372372e+02   3.6625695e+01   4.1796000e+02   2.0163200e+01   8.6050273e+02   6.0914327e+01   3.1431455e+02   7.4812000e+00   6.5358455e+02   2.3789600e+01   1.0992636e+02   2.8552255e+01   6.0186636e+02   1.4073418e+01   5.5363909e+02   5.0570691e+01   3.0077455e+02   6.5525818e+00   2.9101545e+02   1.0621491e+01   4.8661455e+02   3.3195382e+01   3.6888636e+02   4.8572727e+00   1.7978182e+02  -1.2998909e+01   2.3416727e+02   3.2666182e+00   2.7669636e+02  -7.5566182e+00
   2.2816273e+02  -1.3167564e+01   6.4922727e+01   7.7345455e-01   2.2434372e+02  -1.1139048e+00   2.2852636e+02   7.7733455e+00   3.6786909e+02   2.4543200e+01   3.2469727e+02  -1.5121236e+01   2.2738727e+02  -3.6964364e+00   2.6358273e+02  -3.3072073e+01   3.1915372e+02   3.8391295e+01   5.7900000e+02   5.0900000e+00   7.9465273e+02   4.3512327e+01   2.8550455e+02   5.3560000e+00   6.1996455e+02   1.0529200e+01   1.0115636e+02   4.1823855e+01   6.3143636e+02   3.9657818e+01   5.4282909e+02   5.0245491e+01   3.2110455e+02   7.0661818e+00   2.8496545e+02   9.5354909e+00   5.0005455e+02   1.3560182e+01   3.5493636e+02   5.7232727e+00   2.2545182e+02  -5.8425091e+00   2.7797727e+02   1.9471818e+01   2.7130636e+02  -1.7954182e+00
   2.6401273e+02  -5.1755636e+00   6.1352727e+01   1.6919055e+01   2.5300372e+02   1.3873295e+01   2.0985636e+02  -1.4530545e+00   3.7634909e+02   1.7064800e+01   3.2431727e+02   9.5916364e-01   2.2400727e+02   4.9539636e+00   2.5415273e+02  -7.5976727e+00   3.1105372e+02   5.4089295e+01   6.3158000e+02   1.5883600e+01   7.9288273e+02   5.8563927e+01   2.6045455e+02   1.5740000e+01   5.9701455e+02   3.2035200e+01   8.8966364e+01   3.1229055e+01   6.0377636e+02   1.9350618e+01   5.2030909e+02   4.5277091e+01   3.3415455e+02   1.1122182e+01   2.3053545e+02   1.0369891e+01   5.5511455e+02   4.4595382e+01   3.3853636e+02   6.2352727e+00   2.1559182e+02   3.1362909e+00   2.5097727e+02   1.2961818e+01   3.0421636e+02  -9.2382182e+00
   3.0311273e+02  -1.2643564e+01   2.3182273e+02  -2.8185455e+00   3.1867372e+02   1.0239695e+01   1.8657636e+02  -9.5906545e+00   3.7305909e+02   1.1848000e+01   3.1131727e+02   1.6569164e+01   2.2747727e+02  -1.6613636e+01   2.7420273e+02   3.9383273e+00   2.8110372e+02   4.1485295e+01   5.1086000e+02   8.0612000e+00   7.2560273e+02   5.7136327e+01   3.0164455e+02   2.6848000e+00   5.3110455e+02   1.1018000e+01   1.1487636e+02   2.9106255e+01   6.1201636e+02   2.9791418e+01   5.5525909e+02   6.9721091e+01   3.4901455e+02   9.3633818e+00   2.7639545e+02  -7.8289091e+00   5.2374455e+02   3.0974982e+01   3.6743636e+02   6.4732727e+00   2.0907182e+02  -1.6192109e+01   2.6940727e+02  -6.6025818e+00   2.9516636e+02  -7.4642182e+00
   2.8159273e+02  -1.7961964e+01   3.8049273e+02   1.1147855e+01   2.7691372e+02   9.6304952e+00   2.0090636e+02  -1.1570545e+00   3.9458909e+02   2.5056000e+00   3.5817727e+02  -7.2296364e+00   2.1128727e+02   6.3515636e+00   3.2367273e+02   5.7907273e+00   3.1543372e+02   4.6208895e+01   4.4005000e+02   6.1060000e+00   6.7631273e+02   3.6459527e+01   2.8983455e+02  -5.9904000e+00   5.1844455e+02   3.6220800e+01   8.9686364e+01   2.5741455e+01   6.5010636e+02   4.7314218e+01   5.9325909e+02   1.0301091e+01   3.3777455e+02   2.1072582e+01   3.4034545e+02   4.8650909e+00   5.6674455e+02   3.1914982e+01   3.9688636e+02   1.4317273e+01   2.3388182e+02   1.5773091e+01   3.0792727e+02   2.4885818e+01   2.8540636e+02  -3.9734182e+00
   2.8787273e+02  -6.6143636e+00   3.8878273e+02  -1.9453455e+00   2.5353372e+02   1.2640895e+01   2.0252636e+02   2.0323345e+01   3.7439909e+02   3.2170800e+01   3.1246727e+02   1.7807164e+01   1.9795727e+02   1.9797964e+01   2.6510273e+02  -6.8036727e+00   2.7886372e+02   3.5804495e+01   5.1077000e+02  -1.2160000e-01   7.2469273e+02   1.5869127e+01   2.4264455e+02   8.1648000e+00   4.9810455e+02   1.8848000e+01   1.0144636e+02   3.4090655e+01   6.3343636e+02   3.1267818e+01   5.5654909e+02   3.7717891e+01   3.3882455e+02   2.5268582e+01   2.4425545e+02   8.8422909e+00   4.9961455e+02   1.3845382e+01   3.6648636e+02   6.4492727e+00   2.9693182e+02  -7.7009091e+00   2.9192727e+02   3.8758182e+00   3.0830636e+02   1.1700458e+02
   3.0116273e+02  -1.1957564e+01   3.4763273e+02  -6.3133455e+00   2.9024372e+02  -9.1590476e-01   1.9076636e+02   6.8441455e+00   3.6448909e+02   2.1103600e+01   3.2093727e+02  -1.0060436e+01   2.3609727e+02  -6.7732364e+00   2.5715273e+02  -8.5976727e+00   2.6391372e+02   1.1570495e+01   4.4091000e+02  -6.7280000e-01   8.8188273e+02   3.9253927e+01   2.6164455e+02  -1.1520000e-01   4.6139455e+02   7.7848000e+00   9.4446364e+01   2.9270655e+01   6.2705636e+02   7.9682182e+00   4.5477909e+02   4.8709491e+01   3.3039455e+02   2.2322982e+01   2.5634545e+02   1.7395091e+01   5.0111455e+02   2.4595382e+01   3.4813636e+02   1.3172727e+00   2.2916182e+02  -1.7179309e+01   2.6102727e+02   1.0687818e+01   3.0821636e+02   9.9731782e+01
   3.1354273e+02   4.1020364e+00   3.6949273e+02   1.6837855e+01   2.3853372e+02   8.4608952e+00   1.9528636e+02  -9.2374545e+00   3.4300909e+02   2.3492000e+01   3.1946727e+02  -2.5128364e+00   2.1562727e+02  -3.4656364e+00   2.9691273e+02  -1.4878473e+01   2.6629372e+02   4.8430095e+01   4.9467000e+02   3.7364000e+00   6.6755273e+02   2.9300327e+01   2.4435455e+02  -2.4682000e+01   4.7063455e+02   2.5765600e+01   9.3066364e+01   1.9001055e+01   6.2443636e+02   1.3557818e+01   5.0768909e+02   4.1526691e+01   3.2177455e+02   1.6822582e+01   2.5401545e+02   3.2514909e+00   5.2611455e+02   2.6415382e+01   3.7208636e+02   2.8512727e+00   2.1531182e+02  -1.2130909e-01   2.8721727e+02   6.2126182e+00   2.9711636e+02   5.2379782e+01
   3.0035273e+02  -2.4892764e+01   3.5106273e+02   1.9322545e+00   2.5119372e+02   1.4878095e+01   2.0338636e+02  -4.5054545e+00   3.9658909e+02   1.9825600e+01   3.3026727e+02   8.4331636e+00   2.4428727e+02   1.5636364e-03   2.4077273e+02  -1.7197273e+01   2.7281372e+02   4.1818495e+01   4.6900000e+02   1.8170000e+01   6.3622273e+02   5.0046727e+01   2.4040455e+02   4.7240000e+00   4.9834455e+02   1.3598800e+01   1.1749636e+02   3.4706655e+01   6.7053636e+02   1.1579818e+01   5.4906909e+02   3.3696291e+01   3.7182455e+02   3.2298582e+01   2.8477545e+02   6.4606909e+00   5.2030455e+02   7.8801818e+00   3.7948636e+02   1.5409273e+01   2.0369182e+02  -7.6170909e-01   2.2764727e+02   1.4548218e+01   3.1950636e+02   3.3538582e+01
   3.0020273e+02   7.8923636e-01   3.7073273e+02   1.6028655e+01   3.0410372e+02   1.8265295e+01   1.6952636e+02  -3.8866545e+00   4.1710909e+02   3.1034000e+01   3.1717727e+02  -1.7996364e+00   2.2543727e+02  -1.3060436e+01   2.2115273e+02  -1.5387673e+01   3.0791372e+02   3.8200495e+01   4.8419000e+02  -4.0952000e+00   6.6284273e+02   2.7057127e+01   2.6897455e+02  -1.6561600e+01   5.0244455e+02   3.2120800e+01   9.7686364e+01   4.5911455e+01   6.3310636e+02   2.6004218e+01   5.2873909e+02   4.6842691e+01   3.4453455e+02   3.6291782e+01   3.3506545e+02  -1.5662509e+01   5.0568455e+02   2.1479782e+01   3.3503636e+02   3.1652727e+00   2.4212182e+02  -2.0761091e+00   2.2992727e+02   8.0258182e+00   2.3711636e+02   6.1749782e+01
   2.7854273e+02  -6.7796364e-01   3.4378273e+02   1.0374655e+01   2.5915372e+02   4.9512952e+00   1.8071636e+02  -2.8318545e+00   3.8529909e+02   1.8248800e+01   3.2979727e+02   4.6207636e+00   2.2666727e+02   9.5511636e+00   2.3186273e+02   2.6155273e+00   3.1210372e+02   4.4575295e+01   4.8253000e+02   2.0807600e+01   6.6469273e+02   3.7289127e+01   2.9226455e+02   1.0915200e+01   5.1753455e+02   1.5253600e+01   1.0449636e+02   3.0656655e+01   6.3405636e+02   1.8408218e+01   4.4297909e+02   5.1613491e+01   3.1429455e+02   6.5709818e+00   2.5767545e+02  -3.2313091e+00   5.1436455e+02   2.9285382e+01   3.2258636e+02   1.3911273e+01   2.3097182e+02   1.8658909e+00   2.2445727e+02   2.8273418e+01   3.5050636e+02   5.0158582e+01
   2.9349273e+02   2.7603636e-01   3.6730273e+02   2.2030545e+00   2.7438372e+02   1.9402895e+01   2.0109636e+02   9.2477455e+00   3.4810909e+02   9.1240000e+00   3.3131727e+02   1.1589164e+01   2.4671727e+02  -1.4762836e+01   1.8372273e+02  -3.9132727e+00   3.2910372e+02   4.7165295e+01   4.9196000e+02   1.6003200e+01   7.7665273e+02   4.0902327e+01   2.7555455e+02   2.9120000e+00   5.4348455e+02   3.1507600e+01   1.1858636e+02   7.7694545e+00   6.8162636e+02   6.9326182e+00   5.7806909e+02   4.4466291e+01   3.5310455e+02   2.0086182e+01   2.1687545e+02   4.0326909e+00   5.1161455e+02   3.1695382e+01   3.4308636e+02   4.7212727e+00   1.8312182e+02  -7.2161091e+00   2.0821727e+02   1.7102618e+01   3.1907636e+02   3.9382982e+01
   2.5573273e+02  -3.8031636e+00   3.6140273e+02   5.4850545e+00   2.3724372e+02  -7.1959048e+00   1.8833636e+02   2.1608545e+01   3.7067909e+02  -6.1016000e+00   3.2293727e+02   2.7395636e+00   2.1847727e+02  -8.2736364e+00   1.9100273e+02   1.8834327e+01   2.5876372e+02   5.1362495e+01   4.7267000e+02   1.2546400e+01   8.7174273e+02   5.2345127e+01   2.7545455e+02   9.7000000e-01   4.5634455e+02   2.3958800e+01   9.8256364e+01   2.4775855e+01   6.5672636e+02   3.1304618e+01   5.8587909e+02   2.2131491e+01   3.5577455e+02   1.1252582e+01   3.2463545e+02   1.8791891e+01   4.5824455e+02   2.6844982e+01   3.6658636e+02  -6.9587273e+00   2.9607182e+02   1.4987891e+01   2.7002727e+02   9.5378182e+00   3.1835636e+02   2.9440582e+01
   3.0140273e+02  -1.6266764e+01   3.7663273e+02   1.6746655e+01   2.3219372e+02   1.6448095e+01   1.9614636e+02  -2.6862545e+00   3.6353909e+02   1.6179600e+01   2.7517727e+02   3.4320364e+01   2.0519727e+02   7.2187636e+00   1.9977273e+02  -1.9627273e+01   3.2215372e+02   6.6531295e+01   5.2229000e+02   9.2868000e+00   8.8446273e+02   2.7277527e+01   3.1755455e+02   3.2220000e+00   4.7306455e+02   1.1231200e+01   1.1754636e+02   3.3042655e+01   6.5929636e+02   4.4339018e+01   5.9758909e+02   2.9764691e+01   3.4548455e+02  -1.8842182e+00   3.2191545e+02  -1.9230509e+01   5.1205455e+02   1.3040182e+01   3.2668636e+02  -1.6516727e+01   2.6093182e+02   1.3749091e+01   2.5135727e+02  -2.9685818e+00   2.5402636e+02   1.8776982e+01
   3.2144273e+02  -2.0769964e+01   3.3601273e+02   8.0625455e-01   4.5310372e+02   1.0535295e+01   1.7323636e+02   3.8165455e+00   3.5529909e+02  -2.9212000e+00   2.0403727e+02   1.1091156e+02   2.0728727e+02   8.7715636e+00   2.0334273e+02  -3.6728727e+00   2.9676372e+02   6.8942495e+01   5.4062000e+02   2.0490400e+01   7.3831273e+02   1.2879527e+01   2.9983455e+02  -1.2690400e+01   4.6191455e+02   3.5033200e+01   1.3206636e+02   5.1591055e+01   5.8839636e+02   1.8011018e+01   5.9635909e+02   5.3153091e+01   2.5744455e+02   8.3989818e+00   3.0334545e+02   1.0305091e+01   5.1768455e+02   3.5399782e+01   3.6653636e+02  -1.3047273e+00   2.3616182e+02   7.0690909e-02   2.5526727e+02  -6.6138182e-01   2.9954636e+02   6.0375382e+01
   3.1359273e+02  -1.6431964e+01   3.3911273e+02  -6.5917455e+00   2.6791372e+02   3.6304952e+00   2.0328636e+02   3.2882545e+01   3.9143909e+02   1.0617600e+01   2.0746727e+02   1.0478716e+02   2.0862727e+02   8.3743636e+00   2.2300273e+02  -1.1965673e+01   2.9229372e+02   4.1160095e+01   4.7896000e+02   1.1373200e+01   6.0469273e+02   3.4999127e+01   2.9040455e+02  -8.7060000e+00   5.1001455e+02   2.1275200e+01   1.2054636e+02   2.7462655e+01   6.1905636e+02   1.9368218e+01   5.5606909e+02   4.0946291e+01   3.7406455e+02   1.7689382e+01   3.8001545e+02   1.0121491e+01   5.4055455e+02   1.5010182e+01   3.5783636e+02   9.1412727e+00   2.2507182e+02   2.0237891e+01   2.3273727e+02   4.4210182e+00   3.2797636e+02   9.8480982e+01
   2.2330273e+02  -1.0918764e+01   3.6506273e+02  -1.8577455e+00   2.2372372e+02  -1.6443048e+00   1.7595636e+02   1.3638945e+01   3.9905909e+02   2.9818000e+01   1.6507727e+02   1.0402836e+02   2.0738727e+02   1.3803564e+01   2.2915273e+02  -8.8767273e-01   2.7362372e+02   1.1273695e+01   4.2281000e+02   1.4585200e+01   6.0293273e+02   2.6609927e+01   2.6793455e+02   1.2711600e+01   4.7839455e+02   2.4574800e+01   1.3815636e+02   2.9433855e+01   6.3639636e+02   3.8411018e+01   5.8935909e+02   6.8283091e+01   3.2339455e+02   4.4129818e+00   3.2244545e+02  -3.5129091e+00   5.0324455e+02   1.8054982e+01   3.6263636e+02   1.6307273e+01   2.0602182e+02  -1.3518109e+01   2.1678727e+02   1.7607018e+01   2.9635636e+02   6.8340582e+01
   3.0268273e+02  -7.2191636e+00   4.0035273e+02  -1.5094545e-01   2.0981372e+02  -2.2761505e+01   1.9509636e+02   1.9447745e+01   3.9729909e+02   1.2188800e+01   3.1198727e+02   1.7515564e+01   2.0276727e+02  -3.2468364e+00   2.0434273e+02  -9.4228727e+00   2.5362372e+02   2.3683695e+01   5.0767000e+02  -6.7336000e+00   7.9888273e+02   2.6693927e+01   2.4745455e+02   7.9200000e+00   5.0453455e+02   2.8383600e+01   1.1811636e+02   3.7847055e+01   6.1443636e+02   3.0447818e+01   5.8035909e+02   5.8523091e+01   3.4920455e+02   1.0628182e+01   2.3467545e+02   1.2869091e-01   5.2811455e+02   2.0375382e+01   3.4323636e+02   3.4092727e+00   2.2169182e+02   4.5829091e-01   2.5721727e+02   2.3082618e+01   3.0826636e+02   5.7817782e+01
   3.3140273e+02  -1.2706764e+01   3.9035273e+02  -3.3009455e+00   2.3234372e+02   1.2096095e+01   2.0447636e+02   1.8317345e+01   4.1391909e+02   1.8529200e+01   3.3722727e+02   6.3636364e-01   2.2895727e+02   5.9379636e+00   2.0810273e+02   9.1763273e+00   2.3619372e+02   2.7888095e+01   4.6139000e+02  -7.7412000e+00   7.3755273e+02   2.6220327e+01   2.5955455e+02  -4.4280000e+00   5.1744455e+02   2.8160800e+01   9.6206364e+01   3.0749855e+01   6.0796636e+02   3.7015418e+01   5.4844909e+02   2.4795891e+01   3.7287455e+02  -7.5418182e-02   2.4858545e+02  -6.8841091e+00   5.0693455e+02   2.2129782e+01   3.5538636e+02   8.4372727e+00   1.9140182e+02   2.2714909e+00   2.3735727e+02  -1.7985818e+00   3.1254636e+02   2.1475382e+01
   3.0273273e+02  -1.0831636e+00   3.2559273e+02   1.0539855e+01   2.3962372e+02  -7.1963048e+00   2.1047636e+02   7.6873455e+00   3.9158909e+02   5.0935600e+01   3.0812727e+02  -9.2256364e+00   2.1443727e+02   7.9095636e+00   2.5877273e+02  -7.2072727e+00   2.8553372e+02   1.5990895e+01   4.8896000e+02   1.0713200e+01   7.2693273e+02   1.3649927e+01   2.5607455e+02  -4.7960000e-01   5.0225455e+02   3.2426000e+01   9.9206364e+01   2.6929855e+01   6.1129636e+02   8.1790182e+00   5.7006909e+02   4.5396291e+01   2.9901455e+02  -1.1686618e+01   2.5982545e+02   4.7866909e+00   4.9911455e+02   1.9755382e+01   3.3328636e+02   1.5805273e+01   2.1826182e+02  -6.5473091e+00   2.0169727e+02   1.9284218e+01   2.8511636e+02   4.8769782e+01
   3.0663273e+02  -1.6305164e+01   3.5287273e+02  -6.9225455e+00   3.2200372e+02   3.1132952e+00   2.0523636e+02   2.2066545e+01   3.9891909e+02   2.4209200e+01   3.3750727e+02  -2.5096036e+01   2.1319727e+02  -1.8512364e+00   2.5443273e+02  -1.0290073e+01   2.8100372e+02   1.9353295e+01   4.8039000e+02  -1.0641200e+01   6.0069273e+02   1.3599127e+01   2.4902455e+02   3.6544000e+00   4.8610455e+02   2.1768000e+01   1.1954636e+02   2.8352655e+01   6.3162636e+02   1.9312618e+01   5.4368909e+02   3.8406691e+01   3.5048455e+02   4.0557818e+00   2.5201545e+02  -4.1085091e+00   5.4355455e+02   3.9018182e-01   3.6363636e+02  -9.9727273e+00   2.0673182e+02   6.3250909e+00   2.3354727e+02   1.8696218e+01   3.5754636e+02   1.8635382e+01
   2.9635273e+02   1.1872364e+00   3.4087273e+02   7.9374545e+00   2.5638372e+02   1.6362895e+01   2.2004636e+02  -1.4582545e+00   4.0158909e+02   7.0856000e+00   3.2760727e+02   1.4059636e+00   2.0190727e+02   3.9196364e-01   1.9910273e+02  -4.0036727e+00   2.5619372e+02   2.3428095e+01   4.6510000e+02   4.3200000e-01   6.2417273e+02   3.8480727e+01   2.6659455e+02  -1.2651200e+01   4.8925455e+02   2.1036000e+01   1.1768636e+02   2.6411455e+01   5.9743636e+02   2.7237818e+01   5.4892909e+02   3.8417491e+01   3.4410455e+02  -6.1538182e+00   2.8287545e+02  -1.5577309e+01   4.9593455e+02   3.3889782e+01   3.2008636e+02   1.2211273e+01   2.2050182e+02   4.4634909e+00   2.4783727e+02   8.1230182e+00   2.8564636e+02   1.3867382e+01
   3.0001273e+02   4.9444364e+00   3.4825273e+02   1.5917055e+01   2.8729372e+02  -8.7299048e+00   1.9085636e+02  -1.4933055e+01   3.8505909e+02   2.0598000e+01   3.2179727e+02  -8.4092364e+00   2.2047727e+02   4.5663636e+00   2.0591273e+02   4.9715273e+00   2.7810372e+02   1.5965295e+01   4.3462000e+02  -3.1296000e+00   6.0241273e+02   2.5411527e+01   2.5997455e+02   5.1084000e+00   5.9268455e+02   1.6761600e+01   1.2068636e+02   3.1641455e+01   6.6467636e+02   1.9528618e+01   6.3097909e+02   5.5803491e+01   3.7110455e+02  -1.2638182e+00   3.5396545e+02  -1.2645091e+00   5.1974455e+02   2.3674982e+01   3.5848636e+02  -2.7607273e+00   2.2807182e+02   3.3778909e+00   2.5507727e+02   1.2823818e+01   2.6735636e+02   5.2380582e+01
   2.9468273e+02  -2.6199164e+01   3.3730273e+02   1.3273055e+01   3.0186372e+02  -1.2465505e+01   1.6928636e+02   3.5125455e+00   3.9262909e+02   2.6612400e+01   3.3926727e+02  -9.4683636e-01   2.2566727e+02  -3.7488364e+00   2.1367273e+02  -1.2499273e+01   2.9162372e+02   6.8263695e+01   4.6662000e+02   9.3604000e+00   7.2388273e+02   3.5123927e+01   3.0893455e+02   2.9531600e+01   4.7229455e+02   2.5202800e+01   1.1130636e+02   3.1351855e+01   6.4734636e+02   3.8575018e+01   5.4306909e+02   1.5696291e+01   3.4191455e+02   8.0713818e+00   3.3696545e+02   1.7805491e+01   4.6818455e+02   3.4197818e+00   3.4308636e+02  -3.9787273e+00   2.6435182e+02   1.5754909e+00   2.3916727e+02   2.9566182e+00   3.0616636e+02   5.7515782e+01
   3.3659273e+02  -1.0361964e+01   3.5397273e+02   2.6509455e+01   2.7062372e+02   1.3703695e+01   2.0814636e+02   6.1137455e+00   3.8662909e+02   1.0382400e+01   3.3812727e+02   1.3804364e+01   2.1666727e+02  -3.0788364e+00   2.2120273e+02   1.3038327e+01   3.4934372e+02   4.6546095e+01   5.1048000e+02   3.9516000e+00   7.7831273e+02   3.8109527e+01   2.8416455e+02   3.0563200e+01   4.7496455e+02   2.8419200e+01   1.1106636e+02   1.0981055e+01   6.6143636e+02   4.4357818e+01   4.6997909e+02   5.1303491e+01   3.3906455e+02   2.9919382e+01   3.0663545e+02  -6.4381091e+00   5.0911455e+02   3.2085382e+01   3.2978636e+02   1.6352727e+00   2.2802182e+02  -5.4681091e+00   2.2873727e+02   8.4101818e-01   2.9869636e+02   2.7873382e+01
   2.8873273e+02  -2.6331636e+00   3.6273273e+02  -8.3813455e+00   2.6843372e+02  -2.6011048e+00   2.0581636e+02   4.5901455e+00   2.8396909e+02   1.2735200e+01   3.2422727e+02   2.8663636e+00   2.2085727e+02   6.1559636e+00   2.5205273e+02  -6.5696727e+00   3.1367372e+02   4.8309695e+01   5.5081000e+02   2.1955200e+01   8.1369273e+02   1.7179127e+01   3.1397455e+02   2.3938400e+01   4.9158455e+02   2.5609600e+01   1.0206636e+02   2.5561055e+01   6.8510636e+02   2.6274218e+01   5.1658909e+02   5.0954691e+01   3.3920455e+02  -6.5718182e+00   2.9225545e+02  -1.2757709e+01   4.6180455e+02   1.7240182e+01   3.2203636e+02  -1.6544727e+01   2.1116182e+02  -1.1693091e+00   1.9721727e+02   7.8826182e+00   2.8973636e+02  -1.3319818e+01
   3.0187273e+02  -4.3043636e+00   3.0978273e+02  -1.3435345e+01   2.9476372e+02  -1.0417505e+01   1.9452636e+02   2.1063345e+01   3.4229909e+02   2.7208800e+01   3.2598727e+02  -2.7443636e-01   2.0719727e+02  -2.6371236e+01   2.3972273e+02   8.6067273e+00   3.0262372e+02   3.8763695e+01   5.5734000e+02   3.0532800e+01   8.1998273e+02   1.7725927e+01   3.4116455e+02   2.2573200e+01   5.0472455e+02   2.1228400e+01   1.1577636e+02   3.9564255e+01   6.6443636e+02   1.0547818e+01   5.3016909e+02   4.0968291e+01   2.9325455e+02   3.4064182e+01   3.1601545e+02  -2.6585091e+00   4.4574455e+02   2.6154982e+01   3.4943636e+02   1.3313273e+01   2.1131182e+02   1.3868691e+01   2.4673727e+02   3.6810182e+00   2.6207636e+02   2.3462982e+01
   3.0573273e+02  -3.2083164e+01   4.2863273e+02   1.9966655e+01   2.5919372e+02   1.0048095e+01   2.0157636e+02   2.1929345e+01   3.9896909e+02   2.0205200e+01   3.4393727e+02   2.1995636e+00   2.2785727e+02   7.4596364e-01   2.4658273e+02   3.3379273e+00   3.0367372e+02   3.0249695e+01   5.2539000e+02  -1.3051200e+01   6.2084273e+02   5.4467127e+01   3.0788455e+02   1.1665600e+01   4.9544455e+02   1.3830800e+01   9.5826364e+01   2.3010255e+01   6.0701636e+02   2.5281418e+01   5.1958909e+02   2.4104691e+01   2.9725455e+02   1.0354182e+01   3.7591545e+02  -1.4005091e+00   4.6199455e+02   3.4604982e+01   3.1638636e+02   1.0157273e+01   2.1950182e+02  -1.0786509e+01   2.1711727e+02  -2.7993818e+00   2.1707636e+02   4.2492982e+01
   2.9887273e+02  -1.3724364e+01   3.5263273e+02  -1.2053345e+01   3.2119372e+02   2.0368095e+01   1.9433636e+02   1.3648545e+01   4.1158909e+02   1.6195600e+01   3.0984727e+02  -8.8832364e+00   2.4562727e+02   2.0343636e+00   2.4205273e+02   5.1803273e+00   2.5043372e+02   2.7988895e+01   4.7591000e+02   1.3717200e+01   6.9069273e+02   1.9589127e+01   2.8688455e+02   8.4356000e+00   5.2172455e+02   1.2108400e+01   1.0601636e+02   3.0105055e+01   6.7067636e+02   4.2908618e+01   5.0673909e+02   4.8702691e+01   3.1853455e+02  -2.0388218e+01   2.7696545e+02  -9.3945091e+00   4.6086455e+02  -5.2446182e+00   3.1858636e+02  -2.4068727e+01   2.3116182e+02   1.3069091e-01   2.4469727e+02  -1.7757818e+00   2.9064636e+02   1.0013738e+02
   3.0263273e+02  -1.2985164e+01   3.4435273e+02   2.2179055e+01   2.8186372e+02  -4.2955048e+00   1.9766636e+02   2.8762145e+01   3.9910909e+02   1.6094000e+01   3.1522727e+02   5.5463636e+00   2.0714727e+02   6.2763636e-02   2.5377273e+02   1.4272727e-01   2.2876372e+02   3.8142495e+01   4.7062000e+02  -6.6696000e+00   5.6417273e+02   4.3760727e+01   2.4645455e+02   1.8150000e+01   4.6187455e+02   6.0864000e+00   9.6116364e+01   2.4137055e+01   6.5534636e+02   2.2605018e+01   5.7454909e+02   5.9987891e+01   3.0953455e+02  -1.0628218e+01   2.3396545e+02  -2.3524509e+01   5.9118455e+02  -4.0218182e-02   2.9928636e+02   3.7252727e+00   2.2031182e+02  -2.0571309e+01   2.4030727e+02  -1.2134582e+01   2.4773636e+02   1.9280182e+01
   2.9959273e+02  -7.8319636e+00   2.9873273e+02   4.4486545e+00   3.2072372e+02   1.1125695e+01   2.2633636e+02   5.3285455e+00   4.0167909e+02   1.9368400e+01   3.7360727e+02   1.2255964e+01   2.3690727e+02  -4.0803636e-01   1.7205273e+02   7.5403273e+00   2.8534372e+02   3.9766095e+01   4.6400000e+02  -3.4300000e+00   6.3288273e+02   2.7313927e+01   2.5497455e+02   1.4848400e+01   5.2753455e+02   1.7836000e+00   6.4636364e+01   3.0655455e+01   6.4105636e+02   2.2698218e+01   5.3906909e+02   3.7776291e+01   3.3534455e+02  -8.3530182e+00   2.5182545e+02  -7.2833091e+00   4.9024455e+02   2.6284982e+01   2.9298636e+02  -6.3707273e+00   2.3431182e+02  -1.1831309e+01   2.3997727e+02   9.8418182e+00   2.3259636e+02   2.2111382e+01
   2.7649273e+02  -2.0553964e+01   3.1306273e+02   1.6352255e+01   3.0276372e+02   6.4224952e+00   1.9876636e+02   1.7434145e+01   1.9215909e+02   1.4410000e+01   3.6507727e+02   1.7458364e+01   2.2785727e+02   1.8359636e+00   1.6110273e+02  -1.5533673e+01   3.1315372e+02   2.8061295e+01   4.3448000e+02  -7.0184000e+00   6.0012273e+02   2.1024727e+01   2.6702455e+02   2.6404400e+01   4.1225455e+02   1.2336000e+01   7.2876364e+01   1.7186255e+01   6.1129636e+02   3.0939018e+01   5.3092909e+02   2.6997491e+01   3.0720455e+02   1.2138182e+01   2.2767545e+02   3.6486909e+00   5.2111455e+02   1.3245382e+01   3.1908636e+02  -6.8087273e+00   2.5173182e+02  -3.9849091e+00   2.6307727e+02   1.6713818e+01   2.7850636e+02   6.2298582e+01
   3.3078273e+02  -1.6277164e+01   3.2001273e+02  -1.1483745e+01   2.7057372e+02  -1.1002305e+01   1.9738636e+02   1.1264545e+01   3.4634909e+02   6.3148000e+00   3.4807727e+02  -3.1316364e+00   2.5014727e+02  -2.7723636e-01   1.7829273e+02   3.5211273e+00   2.4967372e+02   3.7329695e+01   4.3129000e+02  -1.6433200e+01   5.8836273e+02   2.5965527e+01   2.6126455e+02   2.2452000e+00   5.2615455e+02   4.2794000e+01   6.9346364e+01   5.0318655e+01   6.4858636e+02   2.4625818e+01   5.8392909e+02   3.7757491e+01   2.6710455e+02   2.2766182e+01   2.5444545e+02  -5.7329091e+00   5.8755455e+02   1.4301818e+00   3.3538636e+02   2.2237273e+01   2.4293182e+02   3.8590909e+00   2.8588727e+02  -8.7098182e-01   3.1150636e+02   1.6658582e+01
   3.1482273e+02  -5.4303636e+00   3.5663273e+02  -1.3334545e-01   2.7834372e+02   1.9566095e+01   2.0647636e+02   2.4373455e+00   3.4234909e+02   9.6848000e+00   3.8684727e+02   7.8567636e+00   2.0381727e+02  -3.8608364e+00   1.6486273e+02  -7.5544727e+00   2.4067372e+02   2.7389695e+01   4.7067000e+02   3.2264000e+00   5.7212273e+02   2.5604727e+01   2.8264455e+02   1.5394800e+01   5.9682455e+02   1.5240400e+01   6.2926364e+01   3.1262255e+01   6.4715636e+02   2.8740218e+01   5.5673909e+02   2.1032691e+01   3.7529455e+02   4.0709818e+00   2.7358545e+02   3.7358909e+00   5.4618455e+02   3.4239782e+01   3.2978636e+02   7.2352727e+00   2.7240182e+02   2.0714909e+00   2.4864727e+02   9.2982182e+00   3.0059636e+02   7.2413818e+00
   3.2497273e+02  -1.1672364e+01   3.2159273e+02  -5.2014545e-01   2.6967372e+02   1.3299695e+01   1.8595636e+02   4.2689455e+00   3.5815909e+02   2.6750000e+01   3.7665727e+02   5.0119636e+00   2.2657727e+02   2.8883636e+00   1.6405273e+02  -9.6296727e+00   2.2491372e+02   3.0980495e+01   4.9967000e+02   5.7664000e+00   8.0088273e+02   1.0963927e+01   2.8959455e+02   1.0978800e+01   5.1377455e+02   1.4504400e+01   7.5966364e+01   2.2699055e+01   6.3867636e+02   3.6748618e+01   5.8492909e+02   3.7487491e+01   3.0529455e+02   2.4950982e+01   2.6125545e+02   3.0022909e+00   5.0536455e+02   2.8755382e+01   3.8783636e+02   1.0291273e+01   2.1754182e+02   1.5602909e+00   2.3526727e+02  -1.2513818e+00   2.7226636e+02   2.6317782e+01
   2.4701273e+02  -1.6815564e+01   3.5206273e+02   1.7522255e+01   3.2805372e+02  -8.8907048e+00   1.9981636e+02  -2.2198545e+00   3.9453909e+02   1.6369600e+01   4.2446727e+02  -4.7228364e+00   1.9533727e+02  -3.8024364e+00   1.9805273e+02  -1.4159673e+01   2.6886372e+02   3.9034495e+01   5.8019000e+02  -2.2052000e+00   7.6598273e+02   2.7045927e+01   2.8364455e+02   1.1364800e+01   5.1525455e+02   1.7906000e+01   5.6546364e+01   3.2962655e+01   6.4391636e+02   2.8659418e+01   5.6901909e+02   4.8340291e+01   3.0196455e+02   1.8697382e+01   2.3101545e+02  -2.4785091e+00   5.7205455e+02   1.2170182e+01   3.2278636e+02  -2.6904727e+01   1.9012182e+02   9.4138909e+00   2.0597727e+02   1.6091818e+01   2.4754636e+02   6.2538182e-01
   7.5112727e+01  -9.0635636e+00   3.0744273e+02   6.0418545e+00   2.3491372e+02   9.1304952e+00   1.9981636e+02   2.4020145e+01   3.3715909e+02   2.0910000e+01   4.1136727e+02   2.1351636e+00   2.2328727e+02   6.3415636e+00   2.1634273e+02  -1.4052873e+01   2.8791372e+02   4.5030495e+01   2.8648000e+02   1.3425160e+02   7.6684273e+02   2.7027127e+01   2.8683455e+02   4.9959600e+01   4.8068455e+02   3.2861600e+01   8.6966364e+01   1.0439055e+01   6.1229636e+02   1.2719018e+01   5.0806909e+02   4.1826291e+01   3.5229455e+02   1.4760982e+01   2.3144545e+02  -1.9752909e+01   4.6405455e+02   1.2500182e+01   3.2708636e+02  -2.0048727e+01   1.6459182e+02  -8.6837091e+00   2.0916727e+02  -1.7333818e+00   2.6807636e+02  -7.8270182e+00
   6.1922727e+01   1.6116364e+00   3.5454273e+02   1.3463855e+01   2.2776372e+02   1.3032495e+01   2.1114636e+02   2.1374545e-01   3.3072909e+02   3.4424400e+01   3.6465727e+02  -1.1280364e+00   2.1224727e+02   3.8047636e+00   1.9724273e+02  -3.9548727e+00   3.0329372e+02   3.9280095e+01   2.8672000e+02   2.2299240e+02   7.3755273e+02   1.3650327e+01   2.9978455e+02   2.8023600e+01   4.8939455e+02   1.7694800e+01   6.5876364e+01   2.4126255e+01   6.1958636e+02   9.5158182e+00   5.0535909e+02   3.6243091e+01   3.4615455e+02   1.3832182e+01   2.6887545e+02  -3.3173091e+00   4.2730455e+02   3.2501818e+00   3.3583636e+02   4.8012727e+00   1.7859182e+02  -2.3237091e+00   2.1230727e+02  -1.2245818e+00   2.8073636e+02  -2.3549818e+01
   2.7697273e+02  -1.6972364e+01   2.9278273e+02   7.8346545e+00   2.5134372e+02  -4.4239048e+00   2.1581636e+02   6.3601455e+00   3.9696909e+02   2.8505200e+01   3.7155727e+02   1.3699636e+00   2.0709727e+02   1.1116764e+01   1.5600273e+02  -6.4156727e+00   3.2957372e+02   3.5077695e+01   4.7172000e+02   1.0695240e+02   7.1093273e+02   2.3499927e+01   2.8826455e+02   5.8052000e+00   4.2691455e+02   3.0023200e+01   7.0256364e+01   2.9865855e+01   6.3367636e+02   1.3578618e+01   5.0211909e+02   3.0112291e+01   3.7315455e+02  -2.9078182e+00   3.3082545e+02  -1.9753309e+01   4.2830455e+02   1.6420182e+01   3.4118636e+02  -2.0767273e+00   2.1659182e+02   3.7762909e+00   2.0821727e+02  -6.0473818e+00   2.4802636e+02  -5.1730182e+00
   3.1278273e+02  -9.6471636e+00   3.5582273e+02  -1.1854545e-01   3.5562372e+02  -2.3863048e+00   1.7523636e+02  -2.0134545e+00   4.0139909e+02   1.6308000e+00   3.6655727e+02  -9.9400364e+00   2.2981727e+02   7.6791636e+00   1.8239273e+02  -2.6526873e+01   3.1986372e+02   3.6194495e+01   6.2977000e+02   6.7884000e+00   7.5031273e+02   1.6009527e+01   2.6031455e+02   2.7371200e+01   5.3687455e+02   1.5936400e+01   6.4926364e+01   1.7012255e+01   6.2043636e+02   3.7967818e+01   5.5639909e+02   2.1009891e+01   3.5467455e+02   8.2405818e+00   2.9663545e+02  -1.7208109e+01   4.6049455e+02   7.9749818e+00   2.9253636e+02   3.1152727e+00   1.8312182e+02   6.7838909e+00   2.0650727e+02  -9.1405818e+00   2.4588636e+02   8.8081818e+00
   2.8149273e+02   6.8560364e+00   3.0297273e+02   2.3994545e+00   2.3943372e+02   7.6788952e+00   2.0557636e+02   9.6993455e+00   3.7467909e+02   3.3528400e+01   3.6131727e+02   8.4791636e+00   1.9233727e+02  -2.4624364e+00   2.0934273e+02  -6.7328727e+00   2.8496372e+02   4.4846495e+01   6.7529000e+02   2.4476800e+01   7.6388273e+02   3.8973927e+01   2.9426455e+02   2.5605200e+01   5.1277455e+02   1.8054400e+01   6.1966364e+01   1.2959055e+01   6.0929636e+02   2.4859018e+01   5.8573909e+02   5.5192691e+01   3.1820455e+02   1.1108182e+01   2.4444545e+02  -1.0462909e+01   4.6768455e+02   1.5399782e+01   3.0203636e+02  -7.3947273e+00   1.9402182e+02  -2.1658109e+01   2.1802727e+02   5.7478182e+00   2.3169636e+02  -7.6661818e-01
   2.9201273e+02   5.5344364e+00   3.5411273e+02   4.6882545e+00   2.3405372e+02   1.1059295e+01   2.4766636e+02   5.2145455e-02   3.5458909e+02   1.7605600e+01   3.5569727e+02   1.4487636e+00   1.7547727e+02   4.8363636e+00   1.5639273e+02   2.7431273e+00   3.0100372e+02   5.5273295e+01   5.2881000e+02  -8.1348000e+00   6.1174273e+02   1.3525127e+01   2.9888455e+02   2.8525600e+01   4.3206455e+02   3.0611200e+01   5.7826364e+01   3.7770255e+01   6.2620636e+02   1.5506218e+01   5.8087909e+02   4.4241491e+01   2.4953455e+02   9.6517818e+00   2.3139545e+02   1.8210909e+00   4.7061455e+02   1.7225382e+01   2.7773636e+02   6.3992727e+00   1.8878182e+02  -3.4789091e+00   2.2407727e+02   1.6438182e+00   2.5207636e+02   1.7602982e+01
   3.2244273e+02   7.4300364e+00   3.4459273e+02  -1.5030145e+01   2.3662372e+02   9.3236952e+00   1.8247636e+02  -1.0972655e+01   3.7305909e+02   2.0228000e+01   3.8512727e+02   1.5574364e+01   1.9847727e+02   1.9963636e+00   1.5829273e+02  -2.0978873e+01   3.2781372e+02   3.2988495e+01   4.9877000e+02   4.3584000e+00   6.7860273e+02   2.5176327e+01   2.8240455e+02   3.0034000e+01   5.2368455e+02   1.8471600e+01   6.2396364e+01   4.8024655e+01   6.4215636e+02   3.8040218e+01   5.7468909e+02   3.2116691e+01   3.2972455e+02  -8.7634182e+00   2.5239545e+02   2.4241091e+01   5.1980455e+02   2.6350182e+01   3.4753636e+02   2.1152727e+00   2.1316182e+02  -3.7093091e+00   2.4354727e+02   9.0362182e+00   2.6559636e+02   9.2313818e+00
   3.0154273e+02  -1.0747964e+01   3.6287273e+02   2.3177455e+01   2.6610372e+02   1.4735295e+01   2.1147636e+02   2.5897345e+01   3.3600909e+02   1.1522000e+01   3.5126727e+02   6.9931636e+00   2.1300727e+02   4.3539636e+00   1.8829273e+02  -7.8488727e+00   2.4534372e+02   1.4536095e+01   5.3543000e+02   1.1856000e+00   5.9984273e+02   4.1617127e+01   2.8674455e+02   2.3826800e+01   5.1477455e+02   3.8664400e+01   5.7926364e+01   1.2812255e+01   5.8634636e+02   3.2505018e+01   5.4077909e+02   3.8209491e+01   3.7787455e+02   3.2244582e+01   2.5191545e+02  -8.5305091e+00   5.6393455e+02   3.8259782e+01   3.8308636e+02  -4.8287273e+00   1.9369182e+02   1.1318291e+01   2.4207727e+02   1.4913818e+01   2.7316636e+02   1.0575782e+01
   2.7697273e+02   1.0407636e+01   3.3549273e+02  -6.1521455e+00   3.1072372e+02   2.2556952e+00   2.0333636e+02  -5.0145455e-01   3.7515909e+02   1.1110000e+01   3.8741727e+02  -1.2658836e+01   1.7395727e+02  -1.4942036e+01   1.4134273e+02  -2.3828727e+00   2.6610372e+02   4.8255295e+01   4.6291000e+02   7.6072000e+00   6.2769273e+02   7.9191273e+00   2.9197455e+02   4.9738400e+01   4.6787455e+02   2.1266400e+01   6.5776364e+01   2.8894255e+01   6.5824636e+02   2.2903018e+01   5.6982909e+02   3.3985491e+01   3.8163455e+02   1.4133782e+01   3.3196545e+02  -6.9345091e+00   5.2168455e+02   2.5449782e+01   3.5733636e+02   1.8631273e+01   1.7550182e+02   1.5434909e+00   2.2083727e+02   3.8530182e+00   2.1516636e+02   3.5057818e+00
   2.7297273e+02  -2.0323636e+00   3.6049273e+02   7.8878545e+00   2.8957372e+02  -5.9523048e+00   1.9362636e+02   1.0515345e+01   3.6896909e+02   6.4552000e+00   3.7507727e+02   9.4683636e+00   2.0295727e+02   1.6637964e+01   2.5391273e+02  -5.3884727e+00   2.5267372e+02   3.0469695e+01   5.1429000e+02   8.8368000e+00   5.7927273e+02   2.6792727e+01   2.8278455e+02   1.2953600e+01   4.9791455e+02   1.7823200e+01   5.7926364e+01   1.3572255e+01   6.1948636e+02   3.4238182e+00   5.8463909e+02   2.1510691e+01   3.5491455e+02  -4.1086182e+00   2.1496545e+02  -9.3845091e+00   5.6611455e+02   1.3585382e+01   3.3488636e+02  -1.3522727e+01   1.8245182e+02  -1.2062509e+01   2.0850727e+02  -3.7305818e+00   2.3669636e+02  -2.3696618e+01
   2.8901273e+02  -3.8455636e+00   3.4144273e+02  -4.1081455e+00   3.4738372e+02  -1.2437105e+01   1.9423636e+02   8.9465455e+00   3.8062909e+02   1.6724000e+00   3.9284727e+02   6.1467636e+00   2.4376727e+02   4.5131636e+00   2.1920273e+02  -1.0991673e+01   2.5857372e+02   4.2857695e+01   5.1319000e+02   4.4480000e-01   6.0155273e+02  -8.4967273e-01   2.6064455e+02   1.8248000e+00   4.6587455e+02   2.9386400e+01   7.0926364e+01   3.1002255e+01   6.6348636e+02   1.5523818e+01   4.7558909e+02   2.7044691e+01   3.6010455e+02   2.2861818e+00   2.0563545e+02  -1.3358109e+01   5.2105455e+02   3.6880182e+01   3.1428636e+02   6.2527273e-01   1.6607182e+02   1.5778909e+00   2.2335727e+02  -1.7785818e+00   2.1169636e+02  -2.5026618e+01
   2.7863273e+02  -1.5065164e+01   3.5687273e+02   1.2774545e+00   2.4834372e+02   1.2106095e+01   1.9938636e+02   1.1054545e+01   4.0129909e+02   1.0398800e+01   3.8736727e+02  -6.6548364e+00   2.7071727e+02   1.1787164e+01   1.7229273e+02   1.1411273e+00   2.4919372e+02   4.4418095e+01   5.3672000e+02   8.5240000e-01   5.8636273e+02   3.2745527e+01   2.6935455e+02   2.5480000e+00   4.7977455e+02   1.3174400e+01   6.3826364e+01   3.8570255e+01   6.4443636e+02   2.0667818e+01   5.6487909e+02   3.8951491e+01   3.5558455e+02   2.8217782e+01   1.9901545e+02   1.5114909e+00   4.9443455e+02   1.3319782e+01   3.3668636e+02   2.2332727e+00   1.6150182e+02  -9.6265091e+00   2.4159727e+02  -1.9997782e+01   2.1950636e+02  -9.9814182e+00
   3.0054273e+02  -9.6279636e+00   3.1063273e+02   9.8366545e+00   2.7862372e+02  -2.8463048e+00   2.2462636e+02   1.3325345e+01   3.5486909e+02   2.3783200e+01   3.8093727e+02   4.9495636e+00   2.5709727e+02  -1.4263236e+01   1.9143273e+02   2.6999273e+00   2.7438372e+02   2.1972895e+01   4.7153000e+02  -2.0824000e+00   6.3503273e+02   2.5851927e+01   2.7388455e+02   6.2856000e+00   5.8287455e+02   1.4596400e+01   5.1636364e+01   1.3455455e+01   7.0820636e+02   1.7096218e+01   5.4630909e+02   3.8537091e+01   3.1087455e+02   3.6545818e+00   2.1867545e+02  -4.2113091e+00   5.1661455e+02   4.5795382e+01   3.1428636e+02  -5.6747273e+00   1.6026182e+02  -1.9573091e+00   2.0673727e+02  -1.1018982e+01   2.1802636e+02  -1.5433018e+01
   2.5768273e+02  -1.5239164e+01   3.7335273e+02   2.1099055e+01   2.6615372e+02   1.9681295e+01   2.0966636e+02   1.0852145e+01   4.2034909e+02   1.0394800e+01   4.0184727e+02   1.0136764e+01   2.2604727e+02  -3.4492364e+00   2.6439273e+02  -2.6276873e+01   2.7776372e+02   2.9372495e+01   5.1343000e+02   3.9956000e+00   6.6341273e+02   2.0821527e+01   2.5793455e+02  -7.7684000e+00   5.7548455e+02   2.3087600e+01   6.4206364e+01   4.6689855e+01   6.9358636e+02   1.5645818e+01   5.6158909e+02   4.2074691e+01   2.9177455e+02   2.1652582e+01   2.4448545e+02  -1.3556109e+01   5.0968455e+02   1.9659782e+01   3.6693636e+02  -1.2386727e+01   2.3773182e+02  -2.6434909e+01   2.1945727e+02   1.1534182e+00   2.1540636e+02  -2.0463418e+01
   2.6282273e+02  -5.1803636e+00   2.9101273e+02   1.4026255e+01   2.9991372e+02   1.8410495e+01   2.3928636e+02   1.0722545e+01   3.9615909e+02   1.3330000e+01   4.0388727e+02   1.7113564e+01   1.9404727e+02  -9.6992364e+00   1.7900273e+02  -6.3056727e+00   2.9919372e+02   3.6418095e+01   4.4477000e+02   1.2158400e+01   6.4436273e+02   5.4455273e+00   2.4907455e+02  -1.1399600e+01   5.1639455e+02   1.5914800e+01   8.2306364e+01   2.3481855e+01   6.6805636e+02   3.2068218e+01   5.7273909e+02   2.9652691e+01   3.7925455e+02  -5.9658182e+00   2.4077545e+02  -1.1693091e+00   4.6793455e+02   1.9499782e+01   3.1293636e+02   1.3332727e+00   1.6616182e+02  -1.1859309e+01   1.9502727e+02  -3.2721818e+00   2.4630636e+02  -9.2254182e+00
   2.8730273e+02  -8.5187636e+00   3.3349273e+02   8.1478545e+00   3.0110372e+02   3.0752952e+00   2.2247636e+02  -5.0265455e-01   3.9491909e+02   2.2392000e+00   3.9941727e+02   6.9011636e+00   2.1338727e+02  -9.5264364e+00   1.3505273e+02  -8.9296727e+00   3.2096372e+02   4.2056495e+01   4.6115000e+02   1.2608000e+01   6.4888273e+02   1.3173927e+01   2.5693455e+02  -7.5984000e+00   4.9925455e+02   3.1616000e+01   5.4686364e+01   2.1301455e+01   6.6082636e+02   4.1216618e+01   5.3577909e+02   2.7519491e+01   3.1815455e+02   2.6732182e+01   2.2825545e+02  -8.2577091e+00   5.6249455e+02   2.5004982e+01   3.0548636e+02  -7.7207273e+00   1.5897182e+02  -6.4241091e+00   2.7402727e+02   8.9278182e+00   2.5040636e+02  -1.7434182e+00
   2.7892273e+02  -2.0318364e+01   3.0787273e+02   7.9074545e+00   2.6829372e+02   1.7130095e+01   2.2200636e+02   2.8294945e+01   4.1300909e+02  -1.8000000e-02   4.1665727e+02   8.6719636e+00   2.0476727e+02  -4.0268364e+00   1.6834273e+02   5.9371273e+00   2.4586372e+02   3.5444495e+01   4.6181000e+02  -1.5444800e+01   5.8522273e+02   3.7556727e+01   2.4264455e+02  -2.2215200e+01   5.1953455e+02   2.6423600e+01   5.5876364e+01   2.1206255e+01   5.7777636e+02   2.4570618e+01   5.5249909e+02   4.0471891e+01   3.9396455e+02   7.5273818e+00   2.3434545e+02   9.0150909e+00   6.2024455e+02   4.1064982e+01   3.7018636e+02   1.9803273e+01   2.1693182e+02   3.1790909e+00   2.5678727e+02   6.7870182e+00   2.5840636e+02   3.9965818e+00
   2.7620273e+02  -6.4907636e+00   2.8111273e+02   1.2198255e+01   2.7729372e+02   2.2600095e+01   2.1990636e+02  -1.0677055e+01   3.7410909e+02   4.4740000e+00   3.9598727e+02   7.4556364e-01   2.1162727e+02  -5.5636364e-02   1.5810273e+02  -1.8673673e+01   2.9886372e+02   4.1964495e+01   4.4634000e+02   1.5652800e+01   6.4207273e+02   1.8578727e+01   2.5516455e+02  -5.0268000e+00   5.2915455e+02   2.6944000e+01   6.0206364e+01   2.4529855e+01   5.8129636e+02   3.2909018e+01   5.2839909e+02   3.9919891e+01   3.5339455e+02   1.3102982e+01   2.2329545e+02   1.2290909e+00   5.9005455e+02   1.7230182e+01   3.9813636e+02   1.4672727e+00   1.6388182e+02   2.5630909e+00   1.8411727e+02   4.6906182e+00   2.3664636e+02  -5.2626182e+00
   3.0935273e+02  -2.0562764e+01   2.9544273e+02   1.8545455e-03   2.7448372e+02   6.3489524e-01   2.4104636e+02   5.2917455e+00   3.5948909e+02   2.7073600e+01   3.6022727e+02   9.8963636e+00   2.1362727e+02  -2.7165636e+01   1.6858273e+02  -9.3220727e+00   3.0605372e+02   4.7819295e+01   4.5758000e+02   3.4703600e+01   6.5488273e+02   2.6439273e+00   2.4869455e+02  -3.9892000e+00   5.3248455e+02   2.4337600e+01   6.2206364e+01   3.7659855e+01   6.2091636e+02   4.0839418e+01   5.4258909e+02   1.6304691e+01   2.9701455e+02   1.3993382e+01   3.6239545e+02   1.2871091e+01   6.1193455e+02  -7.8902182e+00   3.6328636e+02   4.9052727e+00   1.5216182e+02  -6.5893091e+00   1.7916727e+02  -9.4333818e+00   2.2878636e+02  -1.1343818e+01
   2.7130273e+02  -1.1618764e+01   3.0440273e+02   1.0950545e+00   3.2305372e+02  -6.0704762e-02   1.9647636e+02  -9.6126545e+00   3.3258909e+02   2.5225600e+01   3.7455727e+02   1.0989964e+01   2.1438727e+02   8.9635636e+00   1.4543273e+02  -2.0000727e+00   2.7143372e+02   3.6308895e+01   4.5662000e+02   2.9704000e+00   5.9160273e+02   8.1863273e+00   2.5240455e+02  -1.5806000e+01   5.5372455e+02   1.4878400e+01   5.9496364e+01   2.8016655e+01   6.6377636e+02   2.4650618e+01   5.4225909e+02   3.7141091e+01   3.6882455e+02  -1.0841418e+01   2.4872545e+02   4.0546909e+00   3.5393455e+02   2.1809782e+01   3.1703636e+02   1.5805273e+01   1.7288182e+02  -1.3826909e+01   1.9926727e+02  -1.1751382e+01   1.9592636e+02   9.1449818e+00
   2.7763273e+02  -1.7835164e+01   2.9492273e+02   4.2834545e+00   2.8557372e+02   1.3507695e+01   1.7081636e+02   1.7200145e+01   3.4872909e+02   1.9414400e+01   3.8455727e+02   1.3189964e+01   2.1162727e+02  -3.9556364e+00   1.9134273e+02  -1.7902873e+01   3.0205372e+02   1.7239295e+01   4.9496000e+02   1.3383200e+01   5.4984273e+02   6.4271273e+00   2.7088455e+02  -4.2344000e+00   5.4487455e+02   3.1564000e+00   6.3876364e+01   4.0476255e+01   6.4520636e+02   3.4466218e+01   4.8454909e+02   5.3097891e+01   3.0420455e+02  -7.3418182e+00   1.8158545e+02   5.0958909e+00   6.8744545e+01  -2.3750182e+00   3.4653636e+02  -1.3547273e+00   1.6459182e+02  -6.3037091e+00   1.5640727e+02   8.5774182e+00   2.0035636e+02  -1.3209418e+01
   2.7201273e+02  -1.1575564e+01   3.2940273e+02   3.7150545e+00   2.6881372e+02  -1.9151505e+01   1.7581636e+02   1.6320145e+01   3.5719909e+02   2.1546800e+01   3.6603727e+02  -2.1384364e+00   2.1076727e+02   4.5831636e+00   2.5024273e+02  -1.3144873e+01   3.0634372e+02   2.1176095e+01   4.8143000e+02   2.8415600e+01   6.4550273e+02   2.2304327e+01   2.6593455e+02   2.4916000e+00   4.9401455e+02   2.4365200e+01   7.1016364e+01   4.0335055e+01   6.4610636e+02   3.8014218e+01   5.5225909e+02   2.8341091e+01   3.5358455e+02  -1.0052218e+01   2.2529545e+02  -1.7409091e+00   8.4364545e+01   9.1253818e+00   3.3383636e+02  -7.4387273e+00   1.8012182e+02   2.1738909e+00   2.0930727e+02   7.2541818e-01   2.3173636e+02   1.9850182e+01
   2.3973273e+02   3.4268364e+00   3.2525273e+02   2.5137055e+01   3.0624372e+02   2.3904095e+01   1.7904636e+02   1.6111745e+01   3.9591909e+02   2.0589200e+01   3.9736727e+02   7.4451636e+00   1.9752727e+02  -2.8776364e+00   1.6715273e+02  -8.8276727e+00   3.2215372e+02   4.2481295e+01   4.6024000e+02   2.0608000e+00   4.9374273e+02   2.8065127e+01   2.4407455e+02   5.7204000e+00   5.4639455e+02   3.5894800e+01   6.2206364e+01   2.4179855e+01   6.2410636e+02   2.2634218e+01   5.4482909e+02   3.9415491e+01   3.3120455e+02  -7.9718182e+00   2.0801545e+02  -1.6448509e+01   8.3364545e+01   1.2205382e+01   2.1453636e+02  -8.0447273e+00   1.4640182e+02  -1.4798509e+01   1.9230727e+02   1.0185418e+01   2.1064636e+02   2.5387382e+01
   2.3435273e+02  -2.1182764e+01   3.0263273e+02   1.4856655e+01   2.8276372e+02  -4.1775048e+00   1.8352636e+02   9.1333455e+00   4.3153909e+02   3.5789600e+01   3.7246727e+02   8.5871636e+00   1.3224727e+02   7.3204764e+01   1.7796273e+02  -1.3412473e+01   2.6476372e+02   3.5122495e+01   3.6686000e+02  -3.9388000e+00   4.9322273e+02   1.6676727e+01   2.6612455e+02  -2.1613600e+01   5.4682455e+02   3.5530400e+01   6.8066364e+01   1.6621055e+01   6.8158636e+02  -8.0641818e+00   5.9692909e+02   1.5627491e+01   3.8272455e+02  -1.0934182e+00   2.3196545e+02  -2.9364509e+01   8.2994545e+01  -8.3850182e+00   1.8988636e+02  -2.9922727e+01   1.5350182e+02  -4.5065091e+00   1.6911727e+02   8.0618182e-02   2.2797636e+02   1.2430982e+01
   2.4554273e+02  -1.9457964e+01   2.5949273e+02  -1.4692145e+01   2.7896372e+02  -1.6673505e+01   1.5604636e+02   4.4717455e+00   3.6967909e+02   3.2498400e+01   3.8431727e+02  -1.2708364e+00   1.4009727e+02   8.5476764e+01   1.3124273e+02  -8.6748727e+00   2.8976372e+02   1.6412495e+01   3.5262000e+02  -1.3709600e+01   4.9427273e+02   3.5427273e+00   2.8045455e+02   3.0000000e+00   5.1334455e+02   1.4918800e+01   6.1156364e+01   3.5643855e+01   6.2196636e+02   2.8035418e+01   5.7858909e+02   4.2524691e+01   3.2696455e+02   1.2673818e+00   1.9920545e+02  -9.9837091e+00   8.1244545e+01   3.2549818e+00   2.3568636e+02  -1.6886727e+01   1.6712182e+02  -1.8366109e+01   1.8678727e+02  -1.1232982e+01   2.5116636e+02   1.5725782e+01
   2.2563273e+02  -1.5245164e+01   2.5330273e+02  -8.1069455e+00   3.2853372e+02   1.3360895e+01   1.6947636e+02   6.4973455e+00   3.6767909e+02   6.4684000e+00   3.6922727e+02   4.5063636e+00   1.3543727e+02   9.3089564e+01   1.6334273e+02   4.9471273e+00   2.8381372e+02   2.1268495e+01   4.0096000e+02  -5.2868000e+00   4.9146273e+02   2.2387527e+01   2.6383455e+02  -2.1504000e+00   5.1058455e+02  -3.8040000e-01   4.6966364e+01   2.8109055e+01   6.5729636e+02   1.3499018e+01   5.9144909e+02   1.9775891e+01   3.7520455e+02   1.1738182e+01   2.1153545e+02  -2.0870109e+01   9.5244545e+01   1.5944982e+01   2.6018636e+02  -1.1196727e+01   1.6707182e+02   6.4078909e+00   1.6921727e+02   2.0692618e+01   2.5759636e+02   1.6971382e+01
   2.5063273e+02  -1.8915164e+01   2.9463273e+02  -2.0333455e+00   2.6515372e+02   1.8281295e+01   1.5833636e+02   1.9438545e+01   3.8472909e+02   1.7534400e+01   3.6336727e+02  -3.1148364e+00   1.6752727e+02   1.0128236e+02   1.6710273e+02  -1.3936727e+00   2.8543372e+02   2.5418895e+01   4.5224000e+02   4.3708000e+00   4.3774273e+02   1.6975127e+01   2.6150455e+02  -3.2440000e+00   5.0410455e+02   2.4518000e+01   5.7546364e+01   4.0122655e+01   6.5101636e+02   2.5091418e+01   5.2487909e+02   2.8631491e+01   4.0101455e+02   2.1443382e+01   2.0101545e+02   1.2631491e+01   7.9554545e+01   1.2450182e+01   2.5898636e+02   3.0992727e+00   1.6878182e+02  -6.3989091e+00   1.9469727e+02   4.5142182e+00   2.1007636e+02   1.2622982e+01
   2.6254273e+02  -2.0437964e+01   2.9630273e+02   1.3413055e+01   2.7086372e+02  -1.7955048e+00   1.5819636e+02   2.5159745e+01   4.0110909e+02   2.4694000e+01   3.6731727e+02  -7.5808364e+00   1.3985727e+02   5.9355964e+01   1.8648273e+02  -7.6640727e+00   2.9410372e+02   2.3155295e+01   4.4291000e+02  -9.1228000e+00   4.1927273e+02   3.3112727e+01   2.6183455e+02  -1.2370400e+01   5.7387455e+02   1.0406400e+01   7.5066364e+01   3.2961055e+01   6.6201636e+02   2.9691418e+01   6.2754909e+02   3.3607891e+01   2.7382455e+02   1.9898582e+01   2.4015545e+02   4.6502909e+00   9.7864545e+01   3.2235382e+01   2.7863636e+02  -1.8727273e+00   1.9278182e+02   7.3109091e-01   2.1640727e+02   1.6017418e+01   2.2792636e+02  -6.0350182e+00
   2.5149273e+02  -1.7173964e+01   2.3582273e+02   8.6314545e+00   2.7019372e+02   3.0809524e-01   1.6452636e+02  -9.7766545e+00   3.4986909e+02   1.5083200e+01   3.9831727e+02   2.5329164e+01   1.5666727e+02   8.2291164e+01   1.3900273e+02  -2.2005673e+01   2.7053372e+02   2.0380895e+01   4.9819000e+02  -5.9252000e+00   4.4317273e+02   3.1390727e+01   2.8345455e+02  -1.5000000e-01   5.5206455e+02   3.2631200e+01   6.1496364e+01   2.5616655e+01   6.5296636e+02   3.6555418e+01   5.7820909e+02   2.2365091e+01   4.0639455e+02   5.1529818e+00   2.7706545e+02   8.0274909e+00   6.8554545e+01   1.4520182e+01   2.9343636e+02   2.0643273e+01   1.4683182e+02  -2.2129091e+00   1.6811727e+02   6.2606182e+00   1.9197636e+02  -3.2090182e+00
   2.9282273e+02  -3.0010364e+01   2.7597273e+02  -2.3005455e+00   2.6153372e+02   1.6620895e+01   1.5462636e+02  -1.4146545e+00   3.8124909e+02   1.6572800e+01   3.8869727e+02   1.5687636e+00   1.7166727e+02   6.3571164e+01   1.8658273e+02  -4.5220727e+00   2.5172372e+02   2.4215695e+01   4.9815000e+02  -9.4420000e+00   4.5865273e+02   1.8682327e+01   2.5078455e+02  -7.2964000e+00   5.5158455e+02   4.2529600e+01   5.2206364e+01   2.4599855e+01   6.7453636e+02   9.9298182e+00   5.6992909e+02   4.8837491e+01   3.7777455e+02  -6.3674182e+00   2.4182545e+02  -9.5833091e+00   6.7994545e+01   6.4349818e+00   2.8383636e+02   8.9112727e+00   1.7778182e+02   8.7810909e+00   1.7383727e+02  -3.7669818e+00   1.7750636e+02  -5.4814182e+00
   2.7173273e+02  -2.1703164e+01   3.4454273e+02   3.1385455e-01   3.2234372e+02   2.2856095e+01   1.5971636e+02   1.3281455e+00   3.7124909e+02  -9.0072000e+00   3.3317727e+02   1.1503636e+00   1.5638727e+02   7.5553564e+01   1.7515273e+02  -1.8707673e+01   2.9096372e+02   2.9836495e+01   5.0234000e+02  -1.5447200e+01   4.3950273e+02   2.5114327e+01   2.5035455e+02   1.2838000e+01   5.2182455e+02   3.0620400e+01   6.0346364e+01   3.0708655e+01   6.2610636e+02   3.9854218e+01   5.3268909e+02   5.9576691e+01   3.4634455e+02  -1.5613018e+01   2.7244545e+02  -3.2909091e-02   7.5184545e+01  -8.0218182e-02   2.2398636e+02   2.8492727e+00   1.8531182e+02  -1.2721309e+01   1.6092727e+02  -9.0241818e+00   1.5964636e+02   2.3567382e+01
   2.4673273e+02  -8.1731636e+00   3.2844273e+02   2.0741855e+01   2.8210372e+02   3.1652952e+00   1.6133636e+02   5.7854545e-01   3.8815909e+02   8.3500000e+00   3.4493727e+02   1.7449564e+01   1.7271727e+02   2.0347164e+01   1.8139273e+02  -2.5826873e+01   2.9119372e+02   3.5958095e+01   4.7519000e+02   9.0048000e+00   4.4822273e+02   2.2036727e+01   2.5121455e+02   6.0992000e+00   5.6825455e+02   2.3666000e+01   6.3776364e+01   3.8244255e+01   6.6248636e+02   3.8223818e+01   5.3206909e+02   5.8816291e+01   3.4458455e+02  -1.6572218e+01   2.2439545e+02  -9.9489091e+00   8.1744545e+01  -7.2250182e+00   2.9108636e+02  -4.3687273e+00   1.4326182e+02   3.0226909e+00   1.6578727e+02  -1.0792982e+01   1.9064636e+02  -5.1026182e+00
   2.5273273e+02  -1.0323164e+01   2.7716273e+02   7.5542545e+00   3.7734372e+02   2.5256095e+01   1.6214636e+02   1.0793745e+01   3.8077909e+02   5.2804000e+00   3.9174727e+02   8.8947636e+00   1.5252727e+02   1.2152364e+01   2.5091273e+02   1.1471527e+01   2.2210372e+02   1.7395295e+01   3.6400000e+02  -6.7000000e-01   5.0427273e+02   3.7172727e+01   3.2788455e+02  -8.1344000e+00   5.2810455e+02   3.6168000e+01   4.3446364e+01   4.1010655e+01   6.3267636e+02   3.0038618e+01   5.2963909e+02   3.3630691e+01   3.1839455e+02  -1.5807018e+01   2.2691545e+02  -6.8050909e-01   8.3554545e+01  -1.1559818e+01   2.5768636e+02   3.6532727e+00   1.7473182e+02  -1.0064909e+01   1.9002727e+02  -8.0621818e+00   1.7830636e+02   7.8345818e+00
   2.6673273e+02  -7.8231636e+00   3.1063273e+02   1.7686655e+01   3.2124372e+02   6.1740952e+00   1.5842636e+02   1.1621345e+01   3.5677909e+02   6.4304000e+00   3.7550727e+02   1.4433964e+01   1.3690727e+02   3.1591964e+01   2.6734273e+02  -1.0982873e+01   2.9710372e+02   5.0345295e+01   2.5824000e+02  -7.2092000e+00   5.0607273e+02   8.3587273e+00   2.8293455e+02   5.1816000e+00   6.6144455e+02   4.7310800e+01   7.3306364e+01   1.3621855e+01   6.6624636e+02   3.5593018e+01   5.4244909e+02   3.1365891e+01   3.2006455e+02  -1.5470618e+01   2.5125545e+02  -9.3877091e+00   5.5054545e+01  -1.6089818e+01   2.3918636e+02  -1.0266727e+01   1.6788182e+02  -4.7069091e+00   1.8745727e+02  -1.0476582e+01   1.8135636e+02  -5.7894182e+00
   2.5387273e+02  -6.7043636e+00   2.7935273e+02  -1.3420945e+01   3.1953372e+02  -2.4991048e+00   1.8357636e+02   2.4459345e+01   3.6624909e+02   3.4828000e+00   3.7303727e+02  -7.9843636e-01   1.5052727e+02   8.9972364e+01   2.7743273e+02  -1.3510073e+01   2.8715372e+02   3.0331295e+01   2.6834000e+02  -1.7207200e+01   5.4907273e+02   1.6828727e+01   2.8969455e+02  -4.4592000e+00   4.7010455e+02   2.4428000e+01   5.5686364e+01   2.5991455e+01   6.1005636e+02   1.3798218e+01   5.3335909e+02   3.8143091e+01   3.5820455e+02  -7.2318182e+00   2.6867545e+02  -2.5211309e+01   8.0744545e+01   9.4749818e+00   3.1948636e+02  -5.8907273e+00   1.4345182e+02  -1.4042509e+01   1.9259727e+02  -6.5077818e+00   1.8735636e+02  -2.3459418e+01
   2.6992273e+02   1.0111636e+01   3.2335273e+02   6.3390545e+00   2.1591372e+02   2.3170495e+01   1.8266636e+02  -1.9878545e+00   3.6810909e+02   6.4340000e+00   3.4693727e+02   1.9439564e+01   1.4004727e+02   8.6960764e+01   1.9524273e+02  -4.6948727e+00   3.0043372e+02   3.0268895e+01   2.7862000e+02   9.6404000e+00   6.1427273e+02   4.6182727e+01   2.9316455e+02  -6.1168000e+00   5.6163455e+02   1.5765600e+01   6.2876364e+01   1.1366255e+01   6.7839636e+02   2.5241018e+01   5.3625909e+02   5.6381091e+01   3.1867455e+02  -8.7394182e+00   2.9644545e+02   1.9970909e+00   7.1684545e+01  -2.5502182e+00   2.4763636e+02  -3.6927273e+00   1.5740182e+02  -1.2968509e+01   1.8173727e+02  -1.0878982e+01   2.1388636e+02  -1.6101818e+01
   2.5620273e+02  -2.0930764e+01   2.7435273e+02   1.0309055e+01   2.5962372e+02   4.3936952e+00   1.7795636e+02   4.5289455e+00   3.5267909e+02   9.2384000e+00   3.8898727e+02  -6.8344364e+00   1.4252727e+02   1.1799236e+02   2.0086273e+02  -1.8814473e+01   3.2519372e+02   3.0288095e+01   2.5648000e+02  -9.1840000e-01   5.9707273e+02   1.9748727e+01   2.8483455e+02  -8.8304000e+00   5.8306455e+02   1.4721200e+01   4.1306364e+01   2.3711855e+01   6.1605636e+02   3.8368218e+01   5.6597909e+02   1.1773491e+01   3.5729455e+02  -1.7159018e+01   1.9648545e+02  -1.3576109e+01   7.7684545e+01   1.4659782e+01   2.4518636e+02  -5.6967273e+00   1.6259182e+02   2.4762909e+00   1.5459727e+02   4.8622182e+00   2.0973636e+02  -1.2109818e+01
   2.5216273e+02   3.8624364e+00   2.6425273e+02   1.2827055e+01   2.7938372e+02  -4.7071048e+00   2.0271636e+02   1.5358145e+01   3.3029909e+02   1.7268800e+01   3.7917727e+02   2.6203636e+00   1.4190727e+02   9.3471964e+01   2.0200273e+02  -1.2095673e+01   3.4905372e+02   3.8099295e+01   2.7410000e+02   2.4320000e+00   6.4584273e+02   2.4137127e+01   2.9121455e+02   2.9519200e+01   5.2663455e+02   2.4855600e+01   5.0496364e+01   3.9166655e+01   6.3177636e+02   1.2400618e+01   5.0401909e+02   3.6200291e+01   3.4144455e+02  -3.7910182e+00   2.4963545e+02  -1.7281091e+00   6.1184545e+01   8.6097818e+00   2.6713636e+02  -4.8527273e+00   1.2131182e+02  -9.2713091e+00   1.6059727e+02   5.7622182e+00   1.2621636e+02  -3.1898218e+01
   2.5111273e+02  -1.0093564e+01   2.6168273e+02   5.1326545e+00   2.7919372e+02   1.5880952e+00   1.9185636e+02  -5.4330545e+00   3.5915909e+02   2.7390000e+01   3.5788727e+02   2.7373564e+01   1.4128727e+02   1.0986156e+02   1.9320273e+02   6.2783273e+00   2.6619372e+02   2.6768095e+01   2.6600000e+02  -1.2600000e+00   6.1217273e+02   1.2060727e+01   3.2178455e+02   4.5036000e+00   4.5806455e+02   3.9011200e+01   6.1066364e+01   2.5981055e+01   6.8605636e+02   1.5768218e+01   5.2773909e+02   4.1022691e+01   3.6710455e+02  -6.9938182e+00   2.1725545e+02  -4.0477091e+00   7.1804545e+01  -1.4119818e+01   2.5878636e+02   4.6527273e-01   1.3131182e+02  -1.5311309e+01   1.7054727e+02   8.1162182e+00   1.7192636e+02  -1.8795018e+01
   2.9159273e+02  -1.3051964e+01   2.6482273e+02   1.7451455e+01   2.4638372e+02  -1.9307105e+01   2.0481636e+02   1.3620145e+01   3.4691909e+02   5.5092000e+00   3.6907727e+02   2.4783636e+00   1.5071727e+02   1.0214716e+02   1.8377273e+02   5.5127273e+00   3.1110372e+02   4.2135295e+01   2.5353000e+02   3.6697600e+01   6.4255273e+02   2.5820327e+01   2.9250455e+02   7.3160000e+00   5.5091455e+02   2.3913200e+01   4.8346364e+01   4.2386545e+00   6.0039636e+02   1.3571018e+01   5.1958909e+02   3.0194691e+01   4.1410455e+02  -4.4138182e+00   2.3010545e+02  -9.3157091e+00   7.6184545e+01   1.1597818e+00   2.5733636e+02   1.0781273e+01   1.6797182e+02  -9.8141091e+00   1.9940727e+02   5.1741818e-01   2.0107636e+02  -1.4317018e+01
   2.2368273e+02  -1.1891636e+00   2.2806273e+02  -1.3177455e+00   2.1029372e+02  -1.1469905e+01   2.0381636e+02  -5.6298545e+00   3.3986909e+02   2.5933200e+01   3.6241727e+02   2.5961164e+01   1.3633727e+02   8.9067564e+01   8.6812727e+01  -8.3504727e+00   3.3405372e+02   3.9869295e+01   2.8024000e+02   2.8750800e+01   6.5555273e+02   3.2550327e+01   2.8297455e+02  -1.1116000e+00   5.1568455e+02   1.3161600e+01   5.6346364e+01   4.2748655e+01   6.5524636e+02   3.5093018e+01   5.4073909e+02   1.5882691e+01   3.5515455e+02  -1.0037818e+01   2.4734545e+02  -1.9749091e+00   6.9364545e+01   2.5705382e+01   2.7073636e+02   3.9092727e+00   1.4659182e+02   8.8962909e+00   2.0797727e+02  -6.9781818e+00   1.9602636e+02  -2.7823018e+01
   2.4701273e+02  -3.5815564e+01   2.4663273e+02   9.7666545e+00   2.1534372e+02   3.1609524e-01   2.2147636e+02   1.2337345e+01   3.8996909e+02  -6.9348000e+00   3.9526727e+02  -4.9568364e+00   1.4595727e+02   1.0419796e+02   1.3529273e+02   6.0511273e+00   3.0662372e+02   5.3583695e+01   2.7519000e+02   2.1948000e+00   6.4812273e+02   3.6854727e+01   2.9712455e+02  -4.0936000e+00   5.7806455e+02   2.7451200e+01   4.7206364e+01   2.9709855e+01   6.4301636e+02   2.0451418e+01   5.9416909e+02   3.4988291e+01   3.8096455e+02   4.8973818e+00   2.4425545e+02   5.3222909e+00   9.6804545e+01  -6.6198182e+00   2.9098636e+02   2.1239273e+01   1.4769182e+02   1.4782909e+00   1.7483727e+02  -9.5669818e+00   2.5064636e+02  -2.1382618e+01
   2.2373273e+02  -2.6953164e+01   2.0959273e+02   2.0389855e+01   2.5905372e+02  -7.9907048e+00   1.9142636e+02   2.5501345e+01   4.1843909e+02  -9.2240000e-01   3.5355727e+02   5.9499636e+00   1.4062727e+02   1.0324436e+02   1.4439273e+02   1.3312727e-01   2.7919372e+02   3.3068095e+01   2.4891000e+02   8.8772000e+00   6.1912273e+02   1.9934727e+01   2.9788455e+02   7.0356000e+00   5.0582455e+02   2.1850400e+01   7.2636364e+01   1.2865455e+01   6.3691636e+02   1.6749418e+01   5.0416909e+02   3.8428291e+01   3.6820455e+02   1.0108182e+01   2.1482545e+02   9.7166909e+00   9.4364545e+01   1.2653818e+00   2.9468636e+02   1.2243273e+01   1.6131182e+02   7.8186909e+00   2.2792727e+02   3.5615818e+01   2.1607636e+02  -1.2087018e+01
   2.4859273e+02  -1.6891964e+01   2.6068273e+02  -3.8873455e+00   2.6276372e+02   1.0382495e+01   1.8676636e+02   2.6684145e+01   3.6448909e+02   1.7433600e+01   3.6484727e+02  -1.0713236e+01   1.8643727e+02   1.8099564e+01   9.1202727e+01  -7.0816727e+00   2.9372372e+02   4.3565695e+01   2.8324000e+02   5.5108000e+00   6.4846273e+02   4.8537527e+01   3.0231455e+02   1.2491200e+01   4.9820455e+02   3.5220000e+01   6.2546364e+01   4.3102655e+01   6.5977636e+02   2.9820618e+01   5.3601909e+02   4.1550291e+01   3.4920455e+02   8.6281818e+00   2.3229545e+02  -1.4960909e+01   9.5364545e+01   2.0375382e+01   2.8693636e+02  -9.4367273e+00   1.7688182e+02  -1.7669091e+00   1.9202727e+02   7.4378182e+00   2.7178636e+02  -1.8783818e+01
   2.7801273e+02  -2.3955636e+00   2.9316273e+02   7.0425455e-01   2.3705372e+02   1.4959295e+01   1.8338636e+02   8.5745455e+00   3.7458909e+02   1.6815600e+01   3.7484727e+02   4.4367636e+00   2.0124727e+02   2.1584764e+01   1.6243273e+02  -1.1930073e+01   3.1648372e+02   5.1704895e+01   2.7281000e+02  -1.4148000e+00   6.0069273e+02   2.1839127e+01   3.2869455e+02  -3.9992000e+00   4.5772455e+02   1.2608400e+01   5.6206364e+01   4.4179855e+01   6.5582636e+02   2.6476618e+01   4.9377909e+02   4.0019491e+01   4.1472455e+02   2.6956582e+01   2.4739545e+02   1.2451091e+01   1.0130455e+02   1.4601818e+00   2.5158636e+02   6.7412727e+00   1.6364182e+02   4.3922909e+00   2.1045727e+02  -5.6465818e+00   1.7902636e+02   4.3686982e+01
   2.4192273e+02  -1.3318364e+01   2.3616273e+02   1.4604255e+01   2.6415372e+02  -4.6887048e+00   1.7947636e+02   1.1273455e+00   3.9334909e+02  -2.6352000e+00   3.8203727e+02   4.2415636e+00   1.7652727e+02  -1.3577636e+01   8.0482727e+01  -1.5804073e+01   2.7162372e+02   2.7713695e+01   2.9686000e+02   1.4941200e+01   6.1369273e+02   1.8659127e+01   2.0750455e+02   1.0266000e+01   5.5115455e+02   3.0794000e+01   6.2156364e+01   3.6638545e+00   5.8477636e+02   2.7920618e+01   5.1216909e+02   4.3268291e+01   3.9444455e+02   1.3868982e+01   2.2901545e+02   2.3581491e+01   8.3304545e+01   1.7520182e+01   2.8883636e+02   3.2361273e+01   1.9278182e+02  -2.9889091e+00   1.9002727e+02   1.1697818e+01   2.1459636e+02   9.4513818e+00
   2.5687273e+02  -5.8943636e+00   2.8678273e+02   4.0246545e+00   2.4810372e+02   8.3652952e+00   1.6881636e+02   1.0120145e+01   3.3253909e+02   1.1419600e+01   3.8279727e+02  -1.4792364e+00   2.1762727e+02   1.8943636e+00   1.9053273e+02  -7.7980727e+00   2.9200372e+02   2.5943295e+01   2.8610000e+02   1.6120000e+00   6.3931273e+02   2.6799527e+01   9.9694545e+01  -9.7792000e+00   4.5087455e+02   2.2866400e+01   6.8116364e+01   9.4670545e+00   6.1648636e+02   3.4813818e+01   4.6830909e+02   1.4677091e+01   4.0087455e+02   1.1064582e+01   3.6891545e+02   8.5394909e+00   8.7304545e+01   1.0770182e+01   3.0303636e+02   1.4275273e+01   1.8821182e+02   2.5666909e+00   1.7630727e+02   2.7454182e+00   1.9007636e+02   2.6182982e+01
   3.0897273e+02  -8.4423636e+00   2.5520273e+02   6.8910545e+00   3.2091372e+02   1.1390495e+01   1.9842636e+02   8.0813455e+00   3.3877909e+02   1.0590400e+01   3.2550727e+02  -8.0860364e+00   2.2247727e+02   2.9363636e+00   1.9667273e+02  -1.7192727e+00   2.8653372e+02   4.0430895e+01   2.5110000e+02   5.4620000e+00   5.1722273e+02   2.7896727e+01   1.0545455e+02   1.3240000e+01   5.0858455e+02   2.2589600e+01   1.3268636e+02   2.9641455e+01   6.0610636e+02   3.1404218e+01   4.9735909e+02   4.3973091e+01   3.8796455e+02   4.2473818e+00   3.1772545e+02   2.3104691e+01   7.9804545e+01   8.3701818e+00   3.2238636e+02  -2.7272727e-01   1.8121182e+02   9.4666909e+00   2.0273727e+02   1.5781018e+01   2.1478636e+02   4.4436182e+01
   2.4106273e+02   8.1304364e+00   2.7073273e+02   1.5788655e+01   2.7957372e+02   7.0376952e+00   1.6581636e+02  -1.2119855e+01   3.3567909e+02   2.0648400e+01   3.6722727e+02   1.5576364e+01   2.3119727e+02  -7.5712364e+00   2.1991273e+02  -3.9984727e+00   3.0948372e+02   3.7024895e+01   2.6734000e+02   8.0228000e+00   5.6817273e+02   3.6540727e+01   9.3214545e+01   1.2839200e+01   5.1687455e+02   1.9636400e+01   1.0177636e+02   4.2114255e+01   5.8553636e+02   3.7429818e+01   5.1544909e+02   4.3815891e+01   3.7687455e+02   1.7134582e+01   2.4687545e+02   5.6826909e+00   1.0336455e+02   2.9605382e+01   3.2203636e+02   3.1052727e+00   1.7464182e+02   3.8022909e+00   2.3469727e+02   1.5794218e+01   2.0235636e+02   1.9580582e+01
   2.7182273e+02  -1.3560364e+01   3.1778273e+02   1.2114655e+01   2.7329372e+02   1.5800952e+00   2.0957636e+02  -1.1850655e+01   3.2919909e+02   3.0926800e+01   3.8336727e+02   2.1665164e+01   2.1290727e+02  -5.3480364e+00   2.3820273e+02  -3.2716727e+00   3.0710372e+02   1.4075295e+01   2.3972000e+02  -1.9760000e-01   5.4469273e+02   2.9369127e+01   7.5694545e+01  -5.7192000e+00   5.0772455e+02   2.1268400e+01   1.1792636e+02   2.0202255e+01   5.7762636e+02   3.5682618e+01   5.6820909e+02   2.9215091e+01   3.6344455e+02  -1.6510182e+00   2.2396545e+02   3.2754909e+00   7.3684545e+01   2.4109782e+01   3.0363636e+02  -9.8727273e+00   1.8978182e+02  -4.0890909e-01   2.2050727e+02  -1.4360582e+01   1.9650636e+02  -9.3814182e+00
   2.3559273e+02  -2.1901964e+01   2.4397273e+02   9.4094545e+00   2.6267372e+02   1.6529695e+01   1.9376636e+02   4.4541455e+00   3.1467909e+02   1.4088400e+01   3.6131727e+02  -1.3430836e+01   2.1495727e+02   8.7779636e+00   2.3334273e+02  -1.4362873e+01   2.9329372e+02   1.4600095e+01   2.4486000e+02   1.7011200e+01   4.8193273e+02   4.0529927e+01   9.5694545e+01   5.3508000e+00   4.9468455e+02   5.4616000e+00   1.2058636e+02   3.7369455e+01   6.5986636e+02   3.7343418e+01   5.3882909e+02   2.3135491e+01   3.8491455e+02   4.6313818e+00   2.4101545e+02   2.0531491e+01   9.6434545e+01   2.6469782e+01   2.9038636e+02  -8.9627273e+00   1.9012182e+02  -4.7761091e+00   1.6245727e+02   7.3334182e+00   2.2159636e+02   2.2891382e+01
   2.4925273e+02   7.1523636e-01   2.8759273e+02  -4.9901455e+00   2.8196372e+02   9.2264952e+00   2.1938636e+02   6.3145455e+00   3.4934909e+02   1.6414800e+01   3.3360727e+02   1.2505964e+01   1.8995727e+02  -1.8612036e+01   2.1272273e+02  -1.1523273e+01   2.7186372e+02   2.5034495e+01   2.7743000e+02  -3.1440000e-01   4.7784273e+02   2.2807127e+01   9.6594545e+01   1.5988800e+01   7.2963455e+02   2.5805600e+01   1.0882636e+02   1.6930255e+01   6.1115636e+02   2.4000218e+01   5.0282909e+02   2.1105491e+01   3.7720455e+02   1.5248182e+01   2.9291545e+02   8.6194909e+00   8.7054545e+01   1.2040182e+01   2.6473636e+02   3.3927273e-01   1.4169182e+02  -5.2817091e+00   1.5821727e+02   4.2426182e+00   2.0873636e+02  -3.9798182e+00
   2.6378273e+02  -1.6727164e+01   2.9530273e+02  -6.9869455e+00   2.5372372e+02   2.2195695e+01   1.8671636e+02  -5.1718545e+00   3.2267909e+02   3.4158400e+01   4.0546727e+02   1.4567164e+01   1.9419727e+02   6.9087636e+00   2.2381273e+02  -1.1120473e+01   3.2962372e+02   2.5033695e+01   2.5515000e+02   2.3278000e+01   5.3222273e+02   2.9796727e+01   1.0393455e+02  -1.0684000e+00   8.0229455e+02   3.1562800e+01   9.6446364e+01   2.3820655e+01   5.8510636e+02   2.1084218e+01   4.7477909e+02   5.1299491e+01   3.8906455e+02   9.6938182e-01   2.6091545e+02   1.9649491e+01   9.8364545e+01  -1.0114618e+01   2.6713636e+02  -3.9527273e+00   1.7488182e+02  -1.3936909e+01   1.4902727e+02   1.9877818e+01   2.1397636e+02   1.3740982e+01
   2.4820273e+02   1.7992364e+00   2.7940273e+02   1.2575055e+01   2.8872372e+02   3.4956952e+00   1.9447636e+02   1.5497345e+01   3.5667909e+02   1.9678400e+01   3.8988727e+02  -1.6956436e+01   1.9124727e+02   7.5747636e+00   1.5653273e+02   1.6192727e-01   2.5181372e+02   2.4728495e+01   2.3700000e+02   2.3000000e+00   5.9884273e+02  -4.2028727e+00   8.5744545e+01   1.2766800e+01   4.7753455e+02   2.2023600e+01   9.6736364e+01   3.9987455e+01   6.3467636e+02   2.5308618e+01   5.3158909e+02   2.9094691e+01   3.6206455e+02   4.3693818e+00   3.1648545e+02   4.2038909e+00   6.3554545e+01   2.9600182e+01   2.6373636e+02  -9.3072727e-01   1.6950182e+02  -5.1765091e+00   1.7973727e+02  -5.9089818e+00   2.1216636e+02   8.5057818e+00
   2.4806273e+02  -7.7595636e+00   2.5997273e+02   2.1549455e+01   2.6905372e+02   8.1192952e+00   1.9566636e+02   1.8062145e+01   3.3881909e+02   1.6297200e+01   3.6603727e+02   1.1915636e+00   2.0424727e+02  -1.7523636e-01   1.6910273e+02  -1.7413673e+01   2.6900372e+02   4.8263295e+01   2.5077000e+02   8.1984000e+00   6.2888273e+02   2.9103927e+01   6.5124545e+01   2.0864000e+00   5.2572455e+02  -3.5916000e+00   1.2739636e+02   2.9824655e+01   6.3262636e+02   1.1752618e+01   4.4592909e+02   3.5087491e+01   3.6220455e+02   1.2448182e+01   3.4939545e+02   1.8571091e+01   7.7744545e+01   6.5349818e+00   2.9603636e+02  -1.0014727e+01   1.7464182e+02  -1.6587709e+01   1.8202727e+02   1.0978182e+00   2.1464636e+02   2.4877382e+01
   2.4273273e+02  -1.9853164e+01   2.9254273e+02  -1.8006145e+01   2.4638372e+02  -3.4971048e+00   1.8819636e+02   7.3797455e+00   3.2139909e+02   2.9070800e+01   3.5374727e+02   2.0414764e+01   2.1557727e+02  -2.3716364e+00   2.1524273e+02  -4.2048727e+00   2.7376372e+02   3.6262495e+01   2.5715000e+02   5.1180000e+00   6.3950273e+02   2.2734327e+01   9.7974545e+01   2.2584000e+00   4.9458455e+02   2.8559600e+01   1.0849636e+02   4.3766655e+01   5.7972636e+02   1.9704618e+01   4.6106909e+02   4.7736291e+01   3.9053455e+02  -6.2821818e-01   2.4044545e+02  -6.8029091e+00   7.1554545e+01   1.2900182e+01   2.2908636e+02  -2.1587273e+00   1.8078182e+02   1.2831091e+01   1.6240727e+02  -4.2258182e-01   2.2659636e+02   1.4161382e+01
   1.7844273e+02   1.2050036e+01   2.8459273e+02   1.1439855e+01   2.8734372e+02  -5.8390476e-01   1.5976636e+02   1.5274145e+01   2.9710909e+02   2.5354000e+01   3.6136727e+02  -1.2448364e+00   2.0295727e+02   1.2579636e+00   2.1900273e+02  -6.2156727e+00   2.4996372e+02   1.3736495e+01   2.2710000e+02  -3.4280000e+00   6.2898273e+02   2.2625927e+01   1.0635455e+02  -1.1982000e+01   4.7472455e+02   3.5098400e+01   1.0820636e+02   2.8359855e+01   6.1539636e+02   5.1371018e+01   4.5144909e+02   3.3165891e+01   3.3806455e+02  -3.2906182e+00   2.3253545e+02  -6.4101091e+00   7.7114545e+01   4.8953818e+00   2.8103636e+02   4.5352727e+00   1.7635182e+02  -7.7245091e+00   1.7483727e+02   1.0393018e+01   2.1626636e+02   3.4987782e+01
   2.6359273e+02  -3.5219636e+00   2.3235273e+02   5.9090545e+00   2.6491372e+02   2.2020495e+01   2.2123636e+02   1.4926545e+01   3.1053909e+02   2.1519600e+01   3.6236727e+02   1.0105164e+01   2.0447727e+02   1.6563636e+00   2.2481273e+02  -1.6304727e+00   2.5234372e+02   1.9736095e+01   2.4634000e+02  -1.0207200e+01   5.6412273e+02   5.7647273e+00   1.0255455e+02  -1.6628000e+01   4.8529455e+02   2.5302800e+01   9.9926364e+01   2.1782255e+01   6.0634636e+02   2.1385018e+01   4.3825909e+02   5.6371091e+01   4.0725455e+02  -1.1055818e+01   2.2482545e+02   1.4156691e+01   7.2494545e+01   1.8954982e+01   2.6203636e+02  -1.8447273e+00   1.6093182e+02  -3.6809091e+00   1.6207727e+02   9.9838182e+00   2.0478636e+02   4.6476182e+01
   2.3811273e+02  -4.5835636e+00   2.8073273e+02   3.5086545e+00   2.3862372e+02   1.1636952e+00   2.1804636e+02   8.7517455e+00   3.0124909e+02   2.7302800e+01   3.5888727e+02  -2.8064364e+00   1.9728727e+02  -1.0048436e+01   2.1110273e+02   8.9632727e-01   2.8410372e+02   3.0575295e+01   2.2415000e+02   1.6668000e+01   5.1431273e+02   2.0129527e+01   7.6314545e+01   7.3812000e+00   5.0625455e+02   2.7386000e+01   9.2966364e+01   2.8959055e+01   6.0934636e+02   2.5475018e+01   4.5025909e+02   3.3411091e+01   3.7491455e+02  -5.4686182e+00   2.7348545e+02   1.6933891e+01   7.6864545e+01   1.9855382e+01   2.9018636e+02   8.5327273e-01   1.6150182e+02   7.4234909e+00   1.4107727e+02   8.4738182e+00   2.2926636e+02   1.6567782e+01
   2.5130273e+02  -5.9187636e+00   3.5735273e+02   7.5905455e-01   2.5072372e+02  -1.7043048e+00   1.9457636e+02   2.6769345e+01   3.0253909e+02   2.1389600e+01   3.8707727e+02  -1.0631636e+01   2.0619727e+02  -3.4312364e+00   2.2100273e+02  -1.2565673e+01   2.5491372e+02   2.8480495e+01   2.6400000e+02   6.5700000e+00   5.7184273e+02   2.2147127e+01   6.2834545e+01  -1.3070400e+01   4.8791455e+02   4.6903200e+01   1.1668636e+02   2.2251455e+01   6.0020636e+02   2.8776218e+01   4.2049909e+02   3.3601891e+01   3.8648455e+02   9.6957818e+00   2.5420545e+02  -1.3243709e+01   9.9304545e+01   2.9901818e+00   2.7193636e+02  -2.0636727e+01   1.4850182e+02   1.1413491e+01   1.8869727e+02  -2.7657818e+00   1.8530636e+02   1.7374582e+01
   2.4054273e+02   1.3203636e-01   2.8035273e+02   7.2990545e+00   2.7105372e+02   1.7809295e+01   1.9057636e+02  -2.6706545e+00   3.2600909e+02   1.1802000e+01   3.6422727e+02   4.0563636e+00   2.1981727e+02   7.7691636e+00   2.2100273e+02  -6.9456727e+00   2.2691372e+02   2.2150495e+01   2.3977000e+02  -1.1160000e-01   4.8017273e+02   6.6207273e+00   7.7354545e+01   1.1108000e+01   5.4796455e+02   1.9149200e+01   1.0725636e+02   3.0865855e+01   3.1191636e+02   4.2269418e+01   4.9749909e+02   4.5871891e+01   3.3829455e+02   1.5360982e+01   1.9882545e+02   5.2669091e-01   8.6864545e+01  -1.3246182e+00   2.6908636e+02   8.9412727e+00   1.4283182e+02  -8.0290909e-01   1.7235727e+02   9.6314182e+00   1.7840636e+02  -3.7434182e+00
   2.2311273e+02  -1.7383564e+01   2.6897273e+02   1.9454545e-02   2.8400372e+02  -2.3176705e+01   1.9528636e+02   1.0712545e+01   3.0291909e+02   1.5939200e+01   3.6098727e+02  -3.0443636e-01   2.3652727e+02   3.3323636e+00   2.1248273e+02   1.6355927e+01   2.6524372e+02   8.7540952e+00   2.4081000e+02   7.4752000e+00   4.9336273e+02   1.9335527e+01   7.7974545e+01  -1.7281600e+01   4.8120455e+02   2.5680000e+01   1.2834636e+02   1.8558655e+01   5.7505636e+02   4.3888218e+01   4.6187909e+02   4.4951491e+01   3.7296455e+02   1.1637382e+01   2.4758545e+02  -1.0441091e+00   8.5994545e+01   8.9349818e+00   2.6953636e+02   6.4052727e+00   1.5631182e+02  -1.6130909e-01   1.5440727e+02   1.1977418e+01   2.0497636e+02   1.7370982e+01
   2.3944273e+02  -3.4996364e-01   2.9368273e+02   1.6762655e+01   2.5800372e+02   6.1932952e+00   1.9128636e+02  -1.9745455e-01   3.4810909e+02   1.3844000e+01   3.5293727e+02   9.9956364e-01   2.1300727e+02  -1.8496036e+01   2.6110273e+02   2.0363273e+00   2.5486372e+02   1.5254495e+01   2.5800000e+02  -7.1900000e+00   4.7422273e+02   7.3867273e+00   9.8314545e+01  -9.7188000e+00   5.1182455e+02   2.1610400e+01   9.3776364e+01   2.6364255e+01   5.9962636e+02   2.7062618e+01   4.9582909e+02   4.3005491e+01   3.4858455e+02   3.3977818e+00   2.0515545e+02  -9.2697091e+00   6.3554545e+01   1.7018182e-01   2.7853636e+02   2.0852727e+00   2.0364182e+02   3.8229091e-01   1.8388727e+02  -5.7609818e+00   2.2092636e+02   5.0449818e+00
   2.2711273e+02  -1.4843564e+01   2.5030273e+02   1.6133055e+01   2.3353372e+02   2.2340895e+01   1.9371636e+02   1.2558145e+01   3.4577909e+02   3.0410400e+01   3.5641727e+02   2.2291164e+01   2.2266727e+02  -7.3688364e+00   2.4400273e+02  -4.0756727e+00   2.7491372e+02   3.6360495e+01   2.4858000e+02  -8.5764000e+00   4.9541273e+02  -3.7884727e+00   8.7834545e+01  -1.5640400e+01   5.4853455e+02   3.4153600e+01   6.5586364e+01   2.4669455e+01   6.6077636e+02   1.4740618e+01   4.7654909e+02   5.3547891e+01   3.6896455e+02   6.5773818e+00   2.1444545e+02   7.3670909e+00   8.6244545e+01   1.1974982e+01   2.8443636e+02  -1.0867273e+00   1.6583182e+02  -4.5290909e-01   2.0078727e+02   1.4457018e+01   2.1821636e+02   2.1691782e+01
   2.4992273e+02  -3.2883636e+00   3.1887273e+02  -1.2545455e-02   2.4310372e+02   1.8052952e+00   1.9738636e+02   2.1504545e+01   4.4486909e+02   1.5863200e+01   3.5531727e+02   2.4669164e+01   2.0795727e+02  -2.4320364e+00   2.3843273e+02  -6.3900727e+00   2.7038372e+02   2.5962895e+01   2.2681000e+02  -1.1694800e+01   5.3560273e+02   2.2666327e+01   8.3974545e+01  -1.8381600e+01   5.3282455e+02   1.6500400e+01   6.6016364e+01   2.4925055e+01   5.3062636e+02   1.4392618e+01   4.6754909e+02   3.8687891e+01   2.1791455e+02  -9.6286182e+00   2.1529545e+02  -2.5109091e+00   7.8114545e+01  -2.6846182e+00   2.1878636e+02  -9.1847273e+00   1.8893182e+02  -8.2090909e-01   1.7211727e+02   2.3206182e+00   2.2735636e+02   1.3905818e+00
   2.4773273e+02  -1.8163164e+01   3.0054273e+02  -1.0166145e+01   2.5019372e+02   4.0480952e+00   1.9395636e+02   6.9689455e+00   4.2410909e+02   1.8524000e+01   3.0869727e+02   1.0828764e+01   2.0943727e+02   5.4095636e+00   2.6510273e+02  -2.5236727e+00   2.3748372e+02   2.0594895e+01   1.9948000e+02   2.1921600e+01   4.6674273e+02   2.0885127e+01   8.8594545e+01  -2.1941200e+01   5.0777455e+02   2.3074400e+01   6.7066364e+01   3.0121055e+01   5.8139636e+02   2.9191018e+01   4.7287909e+02   3.0121491e+01   3.4591455e+02   1.1313818e+00   2.1706545e+02   2.0174909e+00   8.7184545e+01  -8.7902182e+00   2.6363636e+02   1.5272727e+00   1.7759182e+02  -1.0393709e+01   1.7088727e+02  -3.5309818e+00   1.9754636e+02   5.1553818e+00
   2.3754273e+02  -3.9157964e+01   2.6273273e+02   2.0288655e+01   2.7181372e+02   1.7849524e-01   1.6452636e+02   7.1733455e+00   4.7577909e+02   1.1040000e-01   4.0284727e+02  -5.6323636e-01   2.1462727e+02  -5.6256364e+00   2.2377273e+02  -1.6872727e+00   2.6543372e+02   2.5638895e+01   2.7939000e+02  -1.8041200e+01   5.5903273e+02   2.7171927e+01   1.0026455e+02  -2.8748000e+00   4.8520455e+02   1.8800000e+00   5.5446364e+01   2.5860655e+01   5.9024636e+02   1.2383018e+01   4.1449909e+02   3.7221891e+01   3.6139455e+02   1.6372982e+01   2.1201545e+02  -5.1985091e+00   6.9994545e+01  -6.9150182e+00   2.8398636e+02  -4.2007273e+00   1.6893182e+02  -6.9309091e+00   1.5273727e+02  -6.5089818e+00   2.1130636e+02  -1.4665418e+01
   2.3473273e+02  -1.9363164e+01   2.6216273e+02   1.1994255e+01   2.5657372e+02  -1.2692305e+01   1.8004636e+02   1.4841745e+01   4.7281909e+02  -2.1372800e+01   3.5831727e+02   7.0491636e+00   2.0300727e+02  -1.0846036e+01   2.0453273e+02  -6.7280727e+00   3.0267372e+02   3.7039695e+01   3.1796000e+02  -3.9368000e+00   5.5893273e+02  -3.0100727e+00   7.0404545e+01   2.7400000e-01   4.5906455e+02   1.8831200e+01   6.6926364e+01   2.4752255e+01   6.1477636e+02   1.1900618e+01   4.8268909e+02   7.3246691e+01   3.4487455e+02  -8.8754182e+00   2.6658545e+02   1.0558909e+00   7.6114545e+01  -5.2461818e-01   2.3653636e+02  -1.8104727e+01   1.7359182e+02   8.9262909e+00   1.6630727e+02   4.4054182e+00   2.0630636e+02  -2.6455418e+01
   1.9225273e+02  -8.1947636e+00   3.0554273e+02   8.7638545e+00   2.4953372e+02   7.5308952e+00   1.8647636e+02   4.7973455e+00   4.4934909e+02  -1.1652000e+00   3.6379727e+02   1.0850764e+01   2.0828727e+02  -1.2118436e+01   2.3339273e+02  -1.6456873e+01   2.6181372e+02   2.7308495e+01   3.1377000e+02  -1.2981600e+01   6.5755273e+02   4.8603273e+00   8.6214545e+01  -8.1308000e+00   4.6610455e+02   2.6368000e+01   4.7396364e+01   2.2884655e+01   5.4891636e+02   1.5119418e+01   4.6758909e+02   3.7974691e+01   3.0525455e+02   1.4194182e+01   2.1306545e+02  -8.2325091e+00   6.4864545e+01   6.3153818e+00   2.3528636e+02  -1.2047273e+00   1.6578182e+02   1.5651091e+01   2.1264727e+02   1.5078218e+01   2.0045636e+02  -1.4127418e+01
   2.7273273e+02   7.4568364e+00   2.5078273e+02   9.3846545e+00   3.0591372e+02   8.1204952e+00   1.9004636e+02   2.1091745e+01   4.7239909e+02   3.2330800e+01   3.7288727e+02   2.7835636e+00   2.0462727e+02  -4.3056364e+00   1.8639273e+02   2.9631273e+00   3.0300372e+02   2.2163295e+01   2.4005000e+02   8.1560000e+00   5.9584273e+02   2.5517127e+01   8.3934545e+01   6.2160000e-01   4.9572455e+02   2.9708400e+01   5.3346364e+01   2.4028655e+01   6.0815636e+02   2.7710218e+01   5.2406909e+02   5.1506291e+01   3.6020455e+02   8.8181818e-02   2.6496545e+02   1.4475491e+01   8.6684545e+01   5.5697818e+00   2.6683636e+02   6.1712727e+00   1.7426182e+02  -1.0647309e+01   1.9269727e+02  -8.5157818e+00   2.1416636e+02  -1.7174218e+01
   2.6078273e+02   1.3602836e+01   2.3559273e+02   3.3098545e+00   2.6643372e+02   1.2798895e+01   1.9157636e+02   1.4779345e+01   4.4934909e+02   1.4024800e+01   4.1450727e+02  -9.8760364e+00   2.1128727e+02   1.6156364e-01   1.8729273e+02  -1.1578873e+01   2.8624372e+02   3.4934095e+01   2.3229000e+02  -2.2732000e+00   5.9650273e+02   2.1124327e+01   7.7694545e+01  -2.6392000e+00   5.2972455e+02   1.4318400e+01   5.1116364e+01   1.4737055e+01   6.0196636e+02   3.8785418e+01   4.9068909e+02   3.4606691e+01   3.7882455e+02  -1.0551418e+01   2.6939545e+02  -1.6168909e+01   9.7114545e+01   1.1795382e+01   2.2973636e+02  -1.4460727e+01   1.5873182e+02   1.4550909e+00   1.8683727e+02  -1.9069818e+00   2.0369636e+02  -2.4056618e+01
   2.3844273e+02   1.0600364e+00   2.7287273e+02   5.6174545e+00   2.3191372e+02  -8.1950476e-01   1.7666636e+02   6.8214545e-01   5.2258909e+02   1.6935600e+01   3.5707727e+02  -2.3163636e-01   1.9790727e+02  -1.1480364e+00   2.3539273e+02  -5.5268727e+00   3.0062372e+02   5.1113695e+01   2.4562000e+02  -1.2009600e+01   5.4284273e+02   1.3327127e+01   6.3554545e+01   5.3520000e+00   5.0701455e+02   1.6475200e+01   4.5066364e+01   3.4031055e+01   5.9886636e+02   3.5603418e+01   4.9749909e+02   2.1011891e+01   3.2172455e+02   2.3256582e+01   3.0525545e+02  -3.5177091e+00   7.6434545e+01   1.6759782e+01   2.4653636e+02  -8.7047273e+00   1.5202182e+02  -1.2728109e+01   1.5535727e+02  -2.8185818e+00   1.9454636e+02  -1.7464618e+01
   2.5163273e+02   3.9548364e+00   2.6811273e+02  -1.3317455e+00   2.7657372e+02  -1.1342305e+01   2.3542636e+02   1.5031345e+01   5.0696909e+02   1.9452000e+00   3.5060727e+02  -9.6240364e+00   2.3200727e+02  -1.4306036e+01   2.2758273e+02   3.8579273e+00   2.7329372e+02   2.0160095e+01   2.5424000e+02  -3.6492000e+00   6.5155273e+02   2.7290327e+01   6.2264545e+01  -1.0214800e+01   3.9225455e+02   2.7936000e+01   5.7496364e+01   3.8226655e+01   6.3662636e+02   1.6392618e+01   4.9068909e+02   3.9216691e+01   2.9767455e+02  -9.0941818e-01   3.1229545e+02  -3.5109091e+00   1.0530455e+02   1.5950182e+01   2.6153636e+02  -1.8904727e+01   1.5993182e+02  -2.3609091e+00   1.6983727e+02  -2.5698182e-01   1.8892636e+02  -2.0965018e+01
   2.6735273e+02   5.0723636e-01   2.5697273e+02  -1.2105455e+00   2.2119372e+02   4.9880952e+00   1.8219636e+02   1.5949745e+01   5.5205909e+02   1.2098000e+01   3.8746727e+02  -6.6628364e+00   1.9590727e+02  -6.5580364e+00   2.2600273e+02  -1.4775673e+01   2.6634372e+02   4.1856095e+01   2.6039000e+02   4.8588000e+00   6.3888273e+02   3.1453927e+01   8.7744545e+01   1.1768000e+00   4.3425455e+02   1.7816000e+01   6.9346364e+01   2.3658655e+01   5.8053636e+02   1.5349818e+01   4.2373909e+02   3.9862691e+01   2.9667455e+02  -1.1209418e+01   3.5972545e+02   2.6046909e+00   6.6364545e+01   1.7755382e+01   2.4393636e+02   4.5327273e-01   1.7245182e+02  -3.3625091e+00   1.7607727e+02   4.8138182e+00   2.1907636e+02  -2.2947018e+01
   2.4435273e+02   3.0487236e+01   2.5535273e+02  -1.3890945e+01   2.5281372e+02   3.2684952e+00   2.0352636e+02  -9.6566545e+00   5.3210909e+02   2.5454000e+01   3.6736727e+02  -1.7748364e+00   2.0033727e+02  -1.5632436e+01   2.2386273e+02  -5.8444727e+00   2.4067372e+02   1.6959695e+01   2.7148000e+02   1.0921600e+01   5.7241273e+02   7.4815273e+00   5.9554545e+01  -1.2518000e+01   4.8858455e+02   2.1799600e+01   5.2156364e+01   2.1503855e+01   5.9353636e+02   3.5879818e+01   5.1187909e+02   5.1431491e+01   3.4563455e+02   1.1873782e+01   2.1977545e+02  -1.4393091e+00   7.2244545e+01  -1.3715018e+01   2.2358636e+02  -1.5268727e+01   1.6064182e+02   1.6442291e+01   1.6135727e+02   1.7471418e+01   2.1702636e+02  -2.2453018e+01
   2.3182273e+02   4.6796364e+00   2.4720273e+02  -1.0378945e+01   2.5953372e+02  -1.6991048e+00   2.0504636e+02   5.0317455e+00   5.3248909e+02   2.8183600e+01   3.3631727e+02   2.0379164e+01   2.0424727e+02   5.1047636e+00   2.2162273e+02  -3.5152727e+00   2.7310372e+02   3.8935295e+01   2.5486000e+02   5.7312000e+00   6.6960273e+02   1.8136327e+01   8.8314545e+01  -5.8188000e+00   4.9777455e+02   4.0304400e+01   2.6256364e+01   4.1535855e+01   5.8353636e+02   1.8639818e+01   5.3668909e+02   3.5396691e+01   3.5729455e+02   2.6509818e+00   2.1058545e+02   2.1558909e+00   8.1554545e+01   1.0290182e+01   2.3448636e+02   2.9592727e+00   1.9145182e+02   3.1174909e+00   1.9569727e+02   3.3442182e+00   2.3507636e+02  -1.1137018e+01
   2.6692273e+02   1.4591636e+01   2.8820273e+02  -3.6894545e-01   2.4272372e+02  -3.3943048e+00   1.6990636e+02   2.7294545e-01   5.3681909e+02   3.2837200e+01   3.3522727e+02   6.0863636e+00   2.1538727e+02   1.7073564e+01   2.6834273e+02   4.4071273e+00   3.2029372e+02   3.0250095e+01   2.8210000e+02  -1.3580000e+00   5.9860273e+02   3.6576327e+01   9.8504545e+01   8.2660000e+00   4.8182455e+02   2.2580400e+01   4.1636364e+01   4.0535455e+01   5.6991636e+02   1.7969418e+01   5.5320909e+02   4.9935091e+01   3.3663455e+02   6.9737818e+00   2.1867545e+02   9.6986909e+00   1.0136455e+02  -1.8546182e+00   2.4258636e+02  -6.6387273e+00   2.4845182e+02  -9.9125091e+00   1.8011727e+02  -2.6493818e+00   2.3540636e+02  -4.0634182e+00
   2.6335273e+02   3.6872364e+00   2.1659273e+02   1.9854545e-02   2.2300372e+02   1.2753295e+01   1.8500636e+02  -1.2505455e-01   5.2424909e+02   2.2612800e+01   3.5236727e+02   4.9551636e+00   2.1033727e+02   8.3375636e+00   2.3220273e+02  -1.0221673e+01   2.8176372e+02   4.0052495e+01   2.1619000e+02   8.9148000e+00   5.2246273e+02   4.8767527e+01   1.0093455e+02   3.6016000e+00   4.9348455e+02   1.6407600e+01   5.3306364e+01   1.1031855e+01   5.8667636e+02   2.9428618e+01   5.4192909e+02   3.0317491e+01   3.2448455e+02  -9.4342182e+00   1.9620545e+02  -9.4137091e+00   6.8364545e+01  -3.5946182e+00   2.4733636e+02   2.0331273e+01   1.1988182e+02  -6.3469091e+00   2.1454727e+02   2.2162182e+00   2.1664636e+02   4.0973818e+00
   2.4759273e+02   2.1880364e+00   2.3111273e+02  -5.2317455e+00   2.6857372e+02   1.6487695e+01   1.9376636e+02   4.8841455e+00   4.9615909e+02   1.4000000e-01   3.5536727e+02   3.1451636e+00   2.2362727e+02  -1.0495636e+01   2.4958273e+02  -9.0207273e-01   2.9938372e+02   3.7262895e+01   2.9386000e+02   1.6321200e+01   6.1474273e+02   5.4385127e+01   1.0297455e+02   9.6684000e+00   4.8344455e+02   2.6360800e+01   5.8966364e+01   2.6489055e+01   6.3629636e+02   3.5799018e+01   5.1944909e+02   2.5965891e+01   3.0501455e+02  -7.9266182e+00   2.1277545e+02   7.1706909e+00   7.3184545e+01   8.5197818e+00   2.4788636e+02   1.5237273e+01   2.2507182e+02   3.4278909e+00   1.8997727e+02  -3.2981818e+00   2.2302636e+02   4.4969818e+00
   2.5663273e+02  -1.1725164e+01   3.0697273e+02   9.5994545e+00   2.7357372e+02  -2.0102305e+01   1.8423636e+02   2.3665455e+00   4.9210909e+02   1.4184000e+01   3.4888727e+02  -1.4386436e+01   2.1071727e+02   1.0587164e+01   2.6296273e+02  -1.2124727e+00   2.7638372e+02   5.2242895e+01   2.4510000e+02   1.8562000e+01   5.5707273e+02   6.6378727e+01   1.1412455e+02   1.5826400e+01   4.7263455e+02   3.4695600e+01   3.1776364e+01   3.2134255e+01   6.2520636e+02   1.1116218e+01   5.3297909e+02   3.2173491e+01   3.2553455e+02   1.1001782e+01   2.2477545e+02  -4.0293091e+00   8.6554545e+01   1.1010182e+01   2.7628636e+02  -1.5084727e+01   1.8616182e+02  -8.2693091e+00   2.0388727e+02  -4.1209818e+00   2.2392636e+02   1.2664982e+01
   2.3254273e+02   1.4532036e+01   2.5925273e+02   5.3270545e+00   2.2515372e+02  -1.2848705e+01   2.1000636e+02   6.5849455e+00   5.2234909e+02   2.1144800e+01   3.8193727e+02   1.6209564e+01   2.1890727e+02  -6.6880364e+00   2.2881273e+02  -6.6704727e+00   2.6029372e+02   5.1150095e+01   2.3791000e+02  -2.5828000e+00   6.2360273e+02   5.5056327e+01   9.2024545e+01  -4.0656000e+00   5.8458455e+02   6.5096000e+00   5.8206364e+01   2.5739855e+01   6.4377636e+02   2.6630618e+01   4.8325909e+02   2.5621091e+01   3.6677455e+02   1.0702582e+01   3.3163545e+02   1.2281891e+01   8.5364545e+01   9.2353818e+00   2.4543636e+02   8.8332727e+00   1.6240182e+02   5.0114909e+00   1.8345727e+02   1.7603418e+01   2.7059636e+02   1.6413818e+00
   2.3535273e+02   6.8272364e+00   2.8740273e+02   1.3505055e+01   2.5043372e+02   1.3178895e+01   1.9290636e+02   1.7432945e+01   5.3439909e+02   1.5560800e+01   3.4546727e+02   3.0271636e+00   2.1452727e+02  -6.3776364e+00   2.6586273e+02  -3.0014473e+01   2.7991372e+02   4.3820495e+01   2.8072000e+02   1.0372400e+01   6.6517273e+02   2.7300727e+01   1.1131455e+02   4.2912000e+00   5.3420455e+02   1.8490000e+01   5.2346364e+01   9.6386545e+00   6.0301636e+02   4.1461418e+01   4.9487909e+02   1.6271491e+01   3.5587455e+02  -5.6541818e-01   2.9348545e+02   9.6138909e+00   1.0436455e+02   1.8655382e+01   2.5483636e+02   1.2331273e+01   1.6097182e+02   1.4845891e+01   1.9854727e+02   1.6916218e+01   2.4088636e+02   6.8818182e-01
   2.4878273e+02  -1.5957164e+01   2.8349273e+02   1.2247855e+01   2.7200372e+02   2.7332952e+00   2.0428636e+02  -1.1147455e+01   5.2481909e+02   2.7720000e-01   3.8941727e+02  -1.1148836e+01   2.2714727e+02   4.6276364e-01   2.1815273e+02  -1.3047673e+01   2.6791372e+02   4.4490495e+01   2.9010000e+02  -3.8000000e-02   6.9565273e+02   1.9292327e+01   1.1207455e+02   4.9004000e+00   5.4553455e+02   2.6773600e+01   6.0016364e+01   3.7645055e+01   5.9982636e+02   1.8426618e+01   5.1901909e+02   2.3240291e+01   3.4110455e+02  -3.5738182e+00   3.6063545e+02  -1.2088109e+01   8.3934545e+01   1.7219782e+01   2.6568636e+02   2.1663273e+01   1.2416182e+02   5.3106909e+00   2.0145727e+02   2.9263418e+01   2.5607636e+02  -1.8337018e+01
   2.6563273e+02   5.3148364e+00   2.8349273e+02   1.3287855e+01   2.9067372e+02   3.3896952e+00   1.9138636e+02  -7.5454545e+00   5.1848909e+02   5.7836000e+00   3.7703727e+02   1.6451564e+01   2.3452727e+02   1.3523636e+00   2.0762273e+02   1.3504727e+01   2.4829372e+02   4.1200095e+01   2.8829000e+02   2.4196800e+01   6.0574273e+02   3.2815127e+01   1.0212455e+02  -1.2163600e+01   5.0091455e+02   1.9863200e+01   6.8776364e+01   4.3654255e+01   6.0520636e+02   4.1996218e+01   5.2220909e+02   2.5555091e+01   3.0948455e+02  -7.9042182e+00   3.5782545e+02  -3.0533091e+00   1.1443455e+02   9.4097818e+00   2.4263636e+02   1.7507273e+01   1.0183182e+02   4.7170909e+00   2.0602727e+02   1.0317818e+01   2.6492636e+02  -2.3501818e-01
   2.7997273e+02  -8.1223636e+00   2.8030273e+02   1.0230545e+00   2.4300372e+02   1.2003295e+01   1.8733636e+02   8.7785455e+00   4.9472909e+02   1.3444400e+01   3.5546727e+02   8.8471636e+00   1.9404727e+02   4.9076364e-01   1.8572273e+02  -3.7932727e+00   3.3657372e+02   1.8997695e+01   2.8172000e+02   1.3672400e+01   5.3512273e+02   2.5034727e+01   1.3912455e+02   4.4640000e-01   4.9310455e+02   2.5588000e+01   5.8116364e+01   1.7697055e+01   6.0720636e+02   3.4886218e+01   5.1906909e+02   3.7946291e+01   2.5963455e+02   2.3173782e+01   3.2253545e+02  -2.0420109e+01   9.5364545e+01   1.8935382e+01   2.8538636e+02  -1.1162727e+01   9.4071818e+01  -6.0921091e+00   2.0030727e+02  -4.9845818e+00   2.6140636e+02  -8.0934182e+00
   2.6097273e+02   1.4157636e+01   2.7992273e+02   2.9134545e+00   2.5148372e+02  -4.7651048e+00   1.7481636e+02  -7.8985455e-01   4.9467909e+02   2.3118400e+01   3.6041727e+02   1.0211164e+01   2.0700727e+02   2.0743964e+01   1.6710273e+02   1.2366327e+01   2.3838372e+02   1.5662895e+01   2.5605000e+02  -2.1240000e+00   5.5250273e+02   3.7744327e+01   9.7074545e+01  -3.2960000e-01   4.8658455e+02   1.4629600e+01   5.8446364e+01   3.9670655e+01   5.7934636e+02   7.3050182e+00   5.0573909e+02   3.6402691e+01   3.1467455e+02   3.7490582e+01   2.5267545e+02  -1.4351309e+01   7.6114545e+01   2.5665382e+01   2.6558636e+02   2.1021273e+01   1.0912182e+02  -5.1961091e+00   2.1683727e+02   1.0073018e+01   2.5330636e+02  -4.9254182e+00
   2.6892273e+02   1.2621636e+01   2.4401273e+02   1.2062545e+00   2.8191372e+02   9.5104952e+00   2.1633636e+02   7.8545455e-02   4.9415909e+02   2.0200000e+00   3.5660727e+02   1.3325964e+01   1.9362727e+02   5.1443636e+00   1.8762273e+02  -2.1852727e+00   3.2119372e+02   4.2038095e+01   2.6948000e+02   1.4751600e+01   5.1255273e+02   1.1600327e+01   7.9834545e+01   7.2896000e+00   5.3206455e+02   3.3851200e+01   4.8256364e+01   2.9965855e+01   5.5510636e+02   3.0534218e+01   5.1563909e+02   4.3460691e+01   3.1277455e+02   2.4782582e+01   2.5301545e+02   6.1414909e+00   7.9054545e+01   2.5930182e+01   2.6958636e+02   5.3512727e+00   1.0612182e+02  -1.9576109e+01   2.5511727e+02  -1.6993818e+00   1.8221636e+02   2.1001782e+01
   2.3116273e+02   1.2972436e+01   2.7416273e+02   7.5425455e-01   2.4638372e+02  -6.5471048e+00   2.1814636e+02   2.1237455e+00   4.4439909e+02   2.1090800e+01   3.8779727e+02   1.1780764e+01   2.1466727e+02  -4.1588364e+00   1.9310273e+02  -1.0903673e+01   2.7391372e+02   2.5010495e+01   2.7491000e+02   5.1772000e+00   5.8236273e+02   2.3825527e+01   9.3554545e+01  -1.6528000e+01   5.3372455e+02   9.4784000e+00   4.2776364e+01   2.8684255e+01   6.1067636e+02   1.8558618e+01   5.5839909e+02   2.8949891e+01   2.8696455e+02  -6.2026182e+00   2.2482545e+02   5.8766909e+00   1.0430455e+02   1.9101818e+00   2.4993636e+02   1.1723273e+01   1.2135182e+02   4.7254909e+00   2.4621727e+02  -1.1367382e+01   2.7454636e+02  -1.1046182e+00
   2.6054273e+02  -4.9479636e+00   2.2282273e+02  -1.6685455e+00   2.6957372e+02  -2.2304762e-02   1.9133636e+02   7.9885455e+00   5.3481909e+02   3.4857200e+01   3.5865727e+02   1.8211964e+01   2.3928727e+02  -1.4028436e+01   1.8534273e+02   1.0577127e+01   2.3096372e+02   5.1166495e+01   2.3986000e+02  -1.3878800e+01   5.2822273e+02   2.8116727e+01   6.5354545e+01   1.4398000e+01   5.6434455e+02   2.7928800e+01   6.4206364e+01   2.1019855e+01   5.8482636e+02   4.5916618e+01   5.0844909e+02   3.3655891e+01   3.6929455e+02  -1.8209018e+01   2.4534545e+02   1.6150909e+00   8.6304545e+01  -6.8998182e+00   2.4838636e+02  -4.8527273e+00   1.4469182e+02  -5.2317091e+00   2.2402727e+02   2.4547818e+01   2.4440636e+02  -6.2134182e+00
   2.6078273e+02   1.3602836e+01   2.1882273e+02  -3.9185455e+00   2.5662372e+02   1.3773695e+01   1.6733636e+02   9.6185455e+00   4.6439909e+02   1.3730800e+01   3.5936727e+02   2.2675164e+01   1.9204727e+02   1.1270764e+01   1.6672273e+02  -5.5532727e+00   3.2662372e+02   3.9703695e+01   2.1658000e+02   4.2736000e+00   5.7588273e+02   2.8443927e+01   1.0359455e+02   1.9588000e+00   5.2710455e+02   2.1008000e+01   5.7156364e+01   2.0253855e+01   5.8205636e+02   5.3568218e+01   4.4620909e+02   3.0685091e+01   2.7058455e+02   7.1577818e+00   2.2320545e+02  -1.5093709e+01   9.7864545e+01   1.8855382e+01   2.4248636e+02  -3.1307273e+00   1.2931182e+02   3.0886909e+00   2.5916727e+02   1.1166618e+01   2.6692636e+02  -6.4450182e+00
   2.4030273e+02   1.8112364e+00   2.9335273e+02   4.1690545e+00   2.6538372e+02   1.7212895e+01   1.6114636e+02   2.0593745e+01   4.9096909e+02   8.9520000e-01   3.5288727e+02   1.1535636e+00   1.9695727e+02  -8.4520364e+00   1.7039273e+02   1.9131273e+00   2.9834372e+02   5.7776095e+01   2.6910000e+02   7.8200000e-01   5.9284273e+02   1.1607127e+01   1.0355455e+02   5.4820000e+00   4.4810455e+02   2.4328000e+01   6.0876364e+01   3.9526255e+01   5.9043636e+02   1.8797818e+01   4.6658909e+02   3.8144691e+01   3.3934455e+02   1.6569818e+00   3.1172545e+02   2.1534691e+01   7.3804545e+01   1.9100182e+01   2.2873636e+02  -1.8072727e-01   1.4521182e+02   1.0066909e+00   2.4835727e+02  -1.5858182e-01   3.2259636e+02  -6.3786182e+00
   2.6887273e+02   8.7156364e+00   2.7244273e+02   5.6518545e+00   2.7915372e+02   5.8812952e+00   1.6952636e+02   1.0493345e+01   4.8758909e+02   1.3875600e+01   3.5060727e+02  -8.5403636e-01   2.2643727e+02  -6.1004364e+00   2.0348273e+02  -1.3040727e+00   2.9891372e+02   5.4530495e+01   2.8110000e+02  -8.0380000e+00   5.9469273e+02   4.3509127e+01   8.6504545e+01   7.7560000e+00   3.9544455e+02   1.9250800e+01   6.2446364e+01   3.9830655e+01   5.7039636e+02   2.8881018e+01   4.8825909e+02   1.6751091e+01   3.2701455e+02   3.7833818e+00   3.4858545e+02   2.2925891e+01   1.0055455e+02  -6.6981818e-01   2.4583636e+02   3.9512727e+00   1.3083182e+02   1.0447091e+01   2.5783727e+02   1.0033018e+01   2.7659636e+02  -4.0861818e-01
   2.3720273e+02   1.6829236e+01   2.3863273e+02   5.1666545e+00   3.4038372e+02   1.2128952e+00   1.8314636e+02   4.7837455e+00   4.5662909e+02   1.1732400e+01   3.5946727e+02  -2.7528364e+00   1.9871727e+02  -1.4028364e+00   2.1172273e+02   1.0767273e+00   3.1919372e+02   3.9958095e+01   2.8048000e+02   1.4681600e+01   5.1498273e+02   3.5985927e+01   8.9404545e+01   8.9940000e+00   4.9763455e+02   1.9465600e+01   6.7776364e+01   3.5734255e+01   5.3867636e+02   2.9848618e+01   4.4730909e+02   3.0077091e+01   2.4629455e+02   1.3100982e+01   3.4210545e+02   1.2774291e+01   8.2684545e+01   1.0449782e+01   3.3378636e+02   7.0152727e+00   1.1797182e+02   8.7558909e+00   2.3773727e+02   5.6910182e+00   2.5826636e+02  -2.0752218e+01
   2.5801273e+02   2.0443636e-01   2.2935273e+02  -7.1409455e+00   3.0086372e+02   1.0044495e+01   2.0128636e+02  -4.2745455e-01   4.9015909e+02   2.0430000e+01   3.7222727e+02   9.9363636e+00   2.1414727e+02  -4.3472364e+00   1.9296273e+02   5.7275273e+00   2.8948372e+02   3.3094895e+01   2.6186000e+02   1.4361200e+01   5.6284273e+02   5.1487127e+01   8.4594545e+01   9.6188000e+00   5.3425455e+02   1.9296000e+01   6.0206364e+01   3.8819855e+01   5.9972636e+02   2.0584618e+01   5.1387909e+02   2.5791491e+01   2.2206455e+02  -2.2200618e+01   3.1458545e+02  -4.2641091e+00   9.3494545e+01   3.0274982e+01   2.3603636e+02   1.5185273e+01   1.3612182e+02  -1.6696109e+01   2.2807727e+02   3.0338182e+00   2.6602636e+02  -8.3730182e+00
   2.7282273e+02   9.9796364e+00   1.9920273e+02   9.9410545e+00   2.6400372e+02   1.1523295e+01   1.9633636e+02   1.9678545e+01   4.3958909e+02   2.1765600e+01   3.5241727e+02   2.2521164e+01   2.1833727e+02   2.7563636e-02   2.3153273e+02  -6.5980727e+00   2.9210372e+02   3.3225295e+01   8.5530000e+01   8.7976000e+00   5.6984273e+02   3.7217127e+01   8.6934545e+01  -7.0884000e+00   4.9268455e+02   2.8761600e+01   6.2496364e+01   6.0156655e+01   5.5843636e+02   3.6547818e+01   5.3820909e+02   2.5185091e+01   2.8677455e+02   1.3482582e+01   2.3758545e+02   9.0458909e+00   9.7494545e+01  -1.5450182e+00   2.4728636e+02  -1.6714727e+01   1.2654182e+02   1.1220291e+01   2.2735727e+02   3.9514182e+00   2.1692636e+02  -1.4875018e+01
   2.3325273e+02  -3.5247636e+00   2.2768273e+02   9.3226545e+00   2.5500372e+02   2.2523295e+01   2.0342636e+02   2.3061345e+01   4.7353909e+02   1.1519600e+01   3.4774727e+02   2.5514764e+01   2.2643727e+02   4.4695636e+00   2.3029273e+02  -7.4488727e+00   3.5957372e+02   3.0107695e+01   4.6390000e+01   9.8388000e+00   5.1041273e+02   2.7301527e+01   9.5264545e+01  -7.0448000e+00   5.0748455e+02   1.7176000e+00   6.5686364e+01   1.8851455e+01   6.0062636e+02   1.7362618e+01   5.0049909e+02   3.5341891e+01   3.8791455e+02   9.4413818e+00   2.4344545e+02  -9.1929091e+00   1.0243455e+02   9.2397818e+00   2.6208636e+02   1.1101273e+01   1.2621182e+02   2.1056691e+01   2.2392727e+02   1.2275818e+01   2.5054636e+02  -1.3224618e+01
   2.5568273e+02  -4.2291636e+00   2.8111273e+02   1.9048255e+01   3.2148372e+02   3.2048952e+00   1.7690636e+02   3.4229455e+00   3.4572909e+02  -1.4065600e+01   3.4341727e+02  -1.2088836e+01   2.0262727e+02  -4.8556364e+00   1.9486273e+02  -2.8904473e+01   2.8586372e+02   4.9244495e+01   4.8480000e+01   8.9116000e+00   5.1955273e+02   3.7330327e+01   1.0059455e+02   7.0988000e+00   5.8129455e+02   1.1152800e+01   5.8926364e+01   2.9012255e+01   5.5772636e+02   4.2364618e+01   5.2354909e+02   2.2357891e+01   3.1472455e+02  -1.3234182e+00   2.2272545e+02   9.7046909e+00   1.0168455e+02  -5.7602182e+00   2.4583636e+02   7.6012727e+00   1.4254182e+02  -1.3489709e+01   2.4940727e+02   1.0467418e+01   2.2507636e+02  -8.7670182e+00
   2.4144273e+02   4.3400364e+00   2.6106273e+02   4.4622545e+00   2.6324372e+02   4.1940952e+00   1.9581636e+02   7.5301455e+00   2.8500909e+02   6.6020000e+00   3.7450727e+02   3.2739636e+00   2.2471727e+02  -7.2283636e-01   1.8172273e+02  -2.8327273e-01   2.6472372e+02   2.1555695e+01   4.5430000e+01   2.0485600e+01   5.3093273e+02   5.3749927e+01   8.6834545e+01   9.8196000e+00   3.9334455e+02   2.6518800e+01   4.4116364e+01   1.1470545e+00   6.5229636e+02   3.0279018e+01   4.6458909e+02   3.0644691e+01   3.2472455e+02  -1.1693418e+01   2.4596545e+02  -5.5345091e+00   8.3054545e+01   7.3018182e-01   2.4288636e+02  -1.1512727e+01   1.4107182e+02   4.4878909e+00   2.4116727e+02   7.8466182e+00   2.5230636e+02  -2.1655418e+01
   1.7816273e+02   1.3932436e+01   2.7878273e+02   1.7646545e+00   3.2862372e+02  -5.7463048e+00   1.9957636e+02   1.4419345e+01   3.1915909e+02   9.0200000e+00   3.7717727e+02  -3.5996364e+00   2.3462727e+02  -8.5636364e-02   2.0305273e+02  -2.0179673e+01   2.5067372e+02   4.1159695e+01   5.5580000e+01   7.3836000e+00   5.0650273e+02   4.7804327e+01   8.6834545e+01  -1.3040400e+01   5.1153455e+02   2.6203600e+01   4.9636364e+01   2.7235455e+01   5.8848636e+02   1.0763818e+01   5.0863909e+02   2.8360691e+01   3.0525455e+02   2.0574182e+01   2.8567545e+02  -3.1813091e+00   6.1184545e+01   1.4039782e+01   2.2413636e+02   7.8727273e-01   1.6826182e+02   1.7326909e+00   2.5997727e+02   5.6718182e+00   2.6388636e+02  -2.0291818e+01
   2.3449273e+02  -7.6396364e-01   2.5554273e+02  -1.8614545e-01   2.7581372e+02   1.4338495e+01   2.0657636e+02   2.5149345e+01   2.8939909e+02   5.9208000e+00   3.7331727e+02   2.2519164e+01   2.0138727e+02   4.3335636e+00   2.1672273e+02  -2.2743273e+01   2.7376372e+02   1.0312495e+01   5.2860000e+01   1.0411200e+01   5.1798273e+02   4.0125927e+01   8.9504545e+01  -9.4840000e+00   4.4463455e+02   3.5655600e+01   3.8966364e+01   2.0369055e+01   5.7610636e+02   1.6084218e+01   4.8873909e+02   2.9662691e+01   3.4048455e+02   1.7325782e+01   3.2048545e+02   1.5693891e+01   4.4114545e+01   2.0725382e+01   2.3858636e+02   1.5331273e+01   1.1426182e+02   6.4826909e+00   2.3602727e+02   1.7347818e+01   2.2054636e+02  -2.7064618e+01
   2.4916273e+02   1.6632436e+01   2.4168273e+02   1.1265455e-01   2.7043372e+02   1.2888952e+00   1.3976636e+02  -4.0358545e+00   2.6405909e+02   9.8080000e+00   3.7055727e+02   8.9699636e+00   2.1295727e+02   1.3457964e+01   2.2639273e+02  -1.4946873e+01   3.2005372e+02   2.8699295e+01   4.4000000e+01   2.3980000e+01   5.6088273e+02   5.0783927e+01   8.7124545e+01  -3.2936000e+00   6.0934455e+02   3.2328800e+01   6.2736364e+01   1.6807455e+01   5.9567636e+02   3.8478618e+01   5.0358909e+02   3.9994691e+01   3.4815455e+02   1.6221818e+00   2.5748545e+02   2.6438909e+00   6.0744545e+01   8.1449818e+00   2.4053636e+02  -5.6247273e+00   9.0311818e+01  -1.4411309e+01   2.9607727e+02   4.2138182e+00   2.2035636e+02   1.2330582e+01
   2.0416273e+02  -2.3375636e+00   2.3563273e+02   7.6654545e-02   2.5438372e+02   1.7242895e+01   1.9233636e+02   1.7948545e+01   3.2039909e+02   1.6630800e+01   3.6779727e+02   2.2290764e+01   2.0762727e+02   4.9743636e+00   2.0620273e+02   3.7183273e+00   3.2500372e+02   2.5163295e+01   5.1860000e+01   4.6812000e+00   5.2084273e+02   3.8137127e+01   8.4694545e+01   5.3208000e+00   5.3377455e+02   1.0444000e+00   7.0306364e+01   3.6101855e+01   6.0253636e+02   3.1589818e+01   4.9106909e+02   2.0096291e+01   3.3420455e+02   1.3448182e+01   2.4063545e+02   1.2991891e+01   5.5434545e+01  -8.7021818e-01   2.5193636e+02  -3.9367273e+00   1.0183182e+02  -1.0042909e+01   2.6354727e+02  -5.0837818e+00   2.6983636e+02  -4.4378182e+00
   2.8320273e+02   1.4949236e+01   3.1568273e+02   2.3472655e+01   1.7572372e+02   1.3105695e+01   1.6795636e+02   3.8478945e+01   2.9739909e+02  -3.1992000e+00   3.6617727e+02   4.1803636e+00   1.9090727e+02  -2.4880364e+00   1.8853273e+02   2.5511927e+01   3.0343372e+02   3.3508895e+01   3.1620000e+01   4.5040000e-01   5.6536273e+02   2.4045527e+01   7.3264545e+01   1.9435200e+01   4.8325455e+02   1.8226000e+01   6.5116364e+01   2.6047055e+01   6.1377636e+02   1.4030618e+01   3.9511909e+02   5.6822291e+01   2.8891455e+02  -8.2586182e+00   2.1763545e+02   3.0189091e-01   5.1864545e+01   1.6225382e+01   2.6763636e+02   3.5072727e+00   1.4407182e+02   1.9578909e+00   2.4930727e+02  -1.4474582e+01   2.8959636e+02   4.2213818e+00
   2.6540273e+02   2.0093236e+01   2.8287273e+02   2.0577455e+01   1.8534372e+02  -6.9039048e+00   1.4657636e+02   1.0709345e+01   3.4439909e+02   1.8230800e+01   3.8422727e+02  -1.8836364e+00   2.1819727e+02   3.9887636e+00   2.0424273e+02  -5.1248727e+00   2.6548372e+02   3.1014895e+01   5.0670000e+01   9.7764000e+00   5.7974273e+02   1.9035127e+01   7.7554545e+01   9.5620000e+00   5.1777455e+02   5.8944000e+00   5.7156364e+01   2.7913855e+01   6.0862636e+02   4.4482618e+01   4.9558909e+02   3.8824691e+01   3.0753455e+02   4.4917818e+00   2.1967545e+02  -7.5713091e+00   4.0184545e+01   8.3497818e+00   2.4913636e+02   6.5872727e+00   1.4993182e+02  -9.7509091e+00   2.1930727e+02   1.2735418e+01   2.0973636e+02  -8.1998182e+00
   2.7630273e+02   1.2171236e+01   1.8592273e+02   2.5713455e+01   1.5496372e+02   1.7626495e+01   2.1600636e+02  -1.5895055e+01   3.1658909e+02   1.0175600e+01   3.5660727e+02   1.4615964e+01   1.8809727e+02  -1.5503236e+01   1.9300273e+02   1.7344327e+01   2.9486372e+02   3.6954495e+01   4.7530000e+01   2.3407600e+01   5.6722273e+02   1.6656727e+01   7.0934545e+01   2.1416000e+00   5.1558455e+02   4.2789600e+01   8.4256364e+01   2.0515855e+01   6.0120636e+02   4.4506218e+01   5.0225909e+02   3.4631091e+01   3.2210455e+02   5.0361818e+00   2.0834545e+02   1.0195091e+01   5.3684545e+01   3.6397818e+00   2.4273636e+02   3.8492727e+00   1.4569182e+02   8.5882909e+00   1.9826727e+02  -4.4813818e+00   2.7240636e+02   1.9636582e+01
   2.6497273e+02   1.0647636e+01   1.9373273e+02   1.7568655e+01   1.5891372e+02  -1.1789505e+01   1.8595636e+02  -1.1581055e+01   3.1743909e+02   2.3537600e+01   4.0169727e+02   5.0987636e+00   1.9066727e+02  -1.3328836e+01   2.4062273e+02   1.5864727e+01   2.8015372e+02   4.3081295e+01   4.6190000e+01   2.8548000e+00   5.4674273e+02   1.8445127e+01   7.9264545e+01   8.9952000e+00   5.8034455e+02   1.1698800e+01   5.4736364e+01   8.5874545e+00   6.4720636e+02   3.2306218e+01   5.7539909e+02   3.6159891e+01   3.2520455e+02   1.4078182e+01   2.5558545e+02   4.1258909e+00   7.0614545e+01   1.4605382e+01   2.5448636e+02  -3.2407273e+00   1.5464182e+02   1.1012291e+01   2.2892727e+02   1.9158182e+00   2.7211636e+02   2.0329782e+01
   2.4059273e+02   1.7318036e+01   2.4173273e+02   1.1628655e+01   1.8138372e+02   6.0289524e-01   1.6952636e+02  -2.4166545e+00   3.1081909e+02   2.9672000e+00   3.8898727e+02   1.5925564e+01   1.8862727e+02   2.7354364e+01   2.4996273e+02  -1.5172473e+01   3.0262372e+02   1.4523695e+01   3.6150000e+01  -3.3920000e+00   5.5088273e+02   8.2039273e+00   1.0207455e+02  -1.1639600e+01   5.6691455e+02   2.4153200e+01   6.5116364e+01   2.0757055e+01   6.6277636e+02   2.3920618e+01   4.6768909e+02   3.0776691e+01   3.4910455e+02   1.0166182e+01   2.5163545e+02  -7.8481091e+00   5.3684545e+01  -7.4802182e+00   2.2678636e+02   2.9475273e+01   1.4745182e+02   5.3074909e+00   2.6430727e+02   1.5275418e+01   2.4102636e+02  -1.2513018e+01
   2.0711273e+02  -1.1343564e+01   2.5959273e+02  -8.7001455e+00   1.5272372e+02  -2.0543048e+00   1.6776636e+02  -7.7458545e+00   2.9048909e+02   5.9736000e+00   3.4574727e+02   6.6747636e+00   2.0519727e+02   8.0787636e+00   2.3762273e+02   1.9147273e+00   2.8486372e+02   3.6134495e+01   3.0580000e+01  -9.8464000e+00   6.4031273e+02   8.6695273e+00   7.7744545e+01   1.9768000e+00   8.4125455e+02   2.5546000e+01   6.9116364e+01   2.0197055e+01   6.3262636e+02   3.1092618e+01   4.4997909e+02   3.0523491e+01   3.1010455e+02   2.3376182e+01   2.5658545e+02   4.2858909e+00   6.2744545e+01   1.1104982e+01   2.7543636e+02  -1.0167273e+00   1.1083182e+02  -1.4572909e+01   3.0745727e+02   6.8341818e-01   2.4630636e+02  -1.7505418e+01
   2.6154273e+02   1.5212036e+01   2.4244273e+02   3.5718545e+00   1.6353372e+02  -4.8910476e-01   1.8081636e+02   1.6350145e+01   3.0567909e+02   1.9758400e+01   3.9450727e+02   1.4839636e+00   2.5781727e+02   1.9869164e+01   2.2572273e+02   8.3467273e+00   2.9562372e+02   4.2703695e+01   4.9100000e+01  -2.8580000e+00   5.7912273e+02   1.0324727e+01   7.9314545e+01   6.6120000e-01   6.0872455e+02   1.3668400e+01   7.7546364e+01   3.8282655e+01   6.3815636e+02   2.7790218e+01   4.6668909e+02   3.3616691e+01   3.3248455e+02   4.0157818e+00   2.6139545e+02   2.7951091e+01   5.6304545e+01  -1.3069818e+01   2.7293636e+02   2.5533273e+01   1.2407182e+02  -1.6542109e+01   2.4278727e+02  -1.7282982e+01   2.1550636e+02   1.1098582e+01
   2.4197273e+02   2.4727636e+01   2.3678273e+02   1.1074655e+01   1.6153372e+02   2.1290895e+01   1.9457636e+02  -1.7506545e+00   2.6296909e+02   2.7935200e+01   3.9603727e+02   1.9171564e+01   2.5881727e+02  -8.3108364e+00   2.4024273e+02  -9.1048727e+00   3.6305372e+02   1.7879295e+01   2.7670000e+01  -7.6136000e+00   5.7812273e+02   1.4974727e+01   9.4884545e+01   9.8560000e-01   7.8677455e+02   4.5754400e+01   5.8346364e+01   3.3968655e+01   6.3520636e+02   2.5886218e+01   4.6377909e+02   2.8179491e+01   3.3363455e+02   1.4253782e+01   2.7034545e+02  -1.6814909e+01   5.3864545e+01   1.5005382e+01   2.6263636e+02   5.2572727e+00   1.1359182e+02   1.9536291e+01   2.3326727e+02   1.5428618e+01   2.6573636e+02   3.0301818e+00
   2.7249273e+02   9.4760364e+00   1.8968273e+02   4.6526545e+00   1.4686372e+02   8.9344952e+00   1.9204636e+02  -1.6825455e-01   2.7900909e+02   1.6802000e+01   3.8441727e+02  -2.1388364e+00   2.3790727e+02   5.1196364e-01   2.1310273e+02  -1.1933673e+01   2.9105372e+02   1.9259295e+01   5.0810000e+01   5.6252000e+00   5.6460273e+02   2.8246327e+01   1.1750455e+02   1.1416000e+01   5.3406455e+02   3.7691200e+01   5.5776364e+01   2.8364255e+01   6.5529636e+02   2.3559018e+01   4.8663909e+02   2.6160691e+01   3.3534455e+02   2.7369818e+00   3.1601545e+02  -1.1138509e+01   5.5744545e+01   2.8354982e+01   2.6868636e+02   1.0273273e+01   1.4745182e+02   5.8749091e-01   2.8230727e+02   2.9854182e+00   2.4550636e+02  -8.2114182e+00
   2.7401273e+02   9.6844364e+00   2.3882273e+02   9.0114545e+00   2.9253372e+02   1.2430895e+01   1.6319636e+02   1.9997455e+00   2.8658909e+02   1.5525600e+01   3.6374727e+02  -5.7523636e-01   1.9647727e+02  -2.9836364e+00   1.9639273e+02  -2.5166873e+01   3.0005372e+02   4.1729295e+01   4.3190000e+01  -7.7652000e+00   5.5860273e+02   2.3726327e+01   1.0745455e+02  -1.5900000e+00   5.3720455e+02   2.0150000e+01   4.9206364e+01   4.7409855e+01   6.1001636e+02   2.3421418e+01   4.6111909e+02   3.4582291e+01   3.0839455e+02   4.0829818e+00   3.7458545e+02   2.4315891e+01   5.1614545e+01   1.0555382e+01   2.3358636e+02   1.1981273e+01   1.3521182e+02   9.5266909e+00   2.3588727e+02   1.6219018e+01   2.6521636e+02  -8.2082182e+00
   2.4720273e+02   2.2359236e+01   1.9040273e+02   1.6645055e+01   2.8562372e+02   7.9336952e+00   1.6762636e+02   2.4165345e+01   2.9515909e+02   1.2270000e+01   3.3265727e+02   2.8531964e+01   1.8276727e+02  -1.6606836e+01   1.9705273e+02  -1.0319673e+01   3.5257372e+02   4.6717695e+01   3.1390000e+01  -1.5101200e+01   5.8412273e+02   2.6784727e+01   8.9404545e+01  -4.4760000e+00   5.4277455e+02   3.4514400e+01   5.4586364e+01   3.5309455e+01   6.3048636e+02   2.2213818e+01   5.0630909e+02   3.3117091e+01   2.7725455e+02   7.1541818e+00   3.0606545e+02   1.8377491e+01   5.3054545e+01   1.9010182e+01   2.6458636e+02   1.0001273e+01   1.3240182e+02  -2.2985091e+00   2.5607727e+02   1.0893818e+01   2.6888636e+02  -7.6018182e+00
   2.5763273e+02   2.0334836e+01   2.4906273e+02   1.3852255e+01   2.2024372e+02  -3.7459048e+00   1.6733636e+02  -5.9014545e+00   3.1553909e+02   6.0696000e+00   3.4679727e+02   4.3507636e+00   1.9176727e+02  -1.2176836e+01   2.0872273e+02  -1.1532727e+00   3.0100372e+02   1.7513295e+01   2.9480000e+01   1.1571600e+01   5.5774273e+02   1.6755127e+01   1.2583455e+02  -4.2004000e+00   4.5853455e+02   1.2163600e+01   5.6876364e+01   1.9036255e+01   6.1824636e+02   3.6573018e+01   4.4554909e+02   4.4877891e+01   2.5596455e+02  -1.2926182e+00   3.5091545e+02  -5.6905091e+00   4.3554545e+01   1.3020182e+01   2.2748636e+02   1.1019273e+01   1.2873182e+02   1.1615091e+01   2.7811727e+02   3.7506182e+00   2.9111636e+02  -1.4050218e+01
   2.2082273e+02   2.6596364e+00   2.0049273e+02  -5.3121455e+00   1.6957372e+02  -5.9230476e-01   1.9957636e+02   6.8993455e+00   2.9172909e+02   1.8734400e+01   3.7536727e+02   3.6851636e+00   1.6657727e+02  -1.5071636e+01   2.0867273e+02  -2.0679273e+01   3.2410372e+02   3.4235295e+01   3.6190000e+01  -1.5352000e+00   3.8865273e+02   4.0802327e+01   9.3974545e+01  -1.1816000e+00   5.2644455e+02   3.5300800e+01   4.4496364e+01   3.3926655e+01   7.0682636e+02   2.1676618e+01   4.6901909e+02   5.0860291e+01   3.4387455e+02   4.0674582e+01   3.8148545e+02   7.6389091e-01   5.3804545e+01   1.0760182e+01   2.6573636e+02   2.8092727e+00   1.4140182e+02   3.1214909e+00   2.2702727e+02   3.0167818e+01   2.8854636e+02   1.3205382e+01
   2.3235273e+02  -4.0727636e+00   1.9835273e+02   2.4790545e+00   1.6200372e+02   2.2633295e+01   2.0062636e+02   3.9285345e+01   2.8358909e+02   7.8656000e+00   3.5984727e+02  -4.6432364e+00   1.8076727e+02   5.1316364e-01   1.9553273e+02   8.5219273e+00   2.8153372e+02   3.1730895e+01   3.2150000e+01  -1.0692000e+01   4.6465273e+02   3.4152327e+01   9.7744545e+01  -6.6732000e+00   5.1715455e+02   3.3474000e+01   3.8776364e+01   3.6674255e+01   6.1177636e+02   2.4280618e+01   4.7220909e+02   2.1845091e+01   3.3244455e+02   9.9289818e+00   3.6839545e+02   1.6391091e+01   6.5934545e+01   6.2897818e+00   2.2898636e+02   9.4492727e+00   1.4716182e+02   6.1406909e+00   2.4697727e+02   6.1418182e+00   2.8707636e+02  -1.4387018e+01
   1.8859273e+02   5.2880364e+00   2.4178273e+02   1.1914655e+01   1.4996372e+02   2.0264952e+00   2.1390636e+02   1.3132945e+01   2.8800909e+02   2.4620000e+00   3.6374727e+02  -7.6252364e+00   1.9233727e+02   2.7275636e+00   2.1453273e+02   1.4331927e+01   3.0748372e+02   2.3084895e+01   3.8340000e+01  -3.0872000e+00   4.5765273e+02   4.9802327e+01   9.5644545e+01  -6.8852000e+00   5.2629455e+02   2.0452800e+01   5.7826364e+01   2.0100255e+01   5.5529636e+02   2.6229018e+01   4.7944909e+02   5.6835891e+01   3.4991455e+02   6.7138182e-01   2.9072545e+02   4.3146909e+00   7.4184545e+01   1.0939782e+01   2.4993636e+02   1.0473273e+01   1.2288182e+02  -1.3296909e+01   2.4588727e+02  -6.7098182e-01   2.9254636e+02  -1.5824618e+01
   2.5144273e+02   4.1600364e+00   2.5730273e+02   1.5433055e+01   1.6362372e+02  -7.5463048e+00   2.2790636e+02   1.6829455e+00   2.6696909e+02   8.4752000e+00   3.9003727e+02   3.2991564e+01   1.9524727e+02   1.2047636e+00   2.0081273e+02  -1.9520473e+01   2.8176372e+02   2.2242495e+01   3.4530000e+01  -1.0724000e+00   4.8831273e+02   4.8159527e+01   1.1583455e+02   3.3596000e+00   5.0896455e+02   9.1692000e+00   4.5966364e+01   2.4049055e+01   6.1634636e+02   1.1015018e+01   5.0468909e+02   2.4296691e+01   2.7687455e+02   3.7458182e-01   2.5463545e+02  -7.9810909e-01   4.9614545e+01   8.4053818e+00   2.4333636e+02   1.2351273e+01   1.3540182e+02  -1.1728509e+01   1.9869727e+02  -3.4257818e+00   2.7216636e+02  -2.4674218e+01
   2.5092273e+02   1.9921636e+01   1.8892273e+02   7.0434545e+00   1.7657372e+02  -1.5323048e+00   2.3185636e+02  -2.6330545e+00   3.2162909e+02   9.7724000e+00   3.9574727e+02   5.2947636e+00   2.0695727e+02   9.4579636e+00   1.9815273e+02  -2.5447673e+01   3.0024372e+02   3.3194095e+01   4.0150000e+01  -5.1420000e+00   5.1950273e+02   1.9094327e+01   1.2797455e+02  -1.1416000e+00   4.3963455e+02   2.3765600e+01   6.2206364e+01   2.6849855e+01   6.0077636e+02   3.1300618e+01   5.0363909e+02   3.5800691e+01   3.1996455e+02  -3.6261818e-01   2.4387545e+02  -1.3227309e+01   6.9494545e+01  -1.6055018e+01   2.5018636e+02  -2.9967273e+00   1.5088182e+02   2.8083091e+01   2.4488727e+02   2.2090182e+00   1.9388636e+02   2.5881818e+00
   3.0187273e+02   1.8225636e+01   1.4787273e+02  -1.5725455e+00   1.5462372e+02  -1.5363048e+00   1.9328636e+02  -8.3574545e+00   2.6624909e+02   3.3428000e+00   3.7950727e+02   1.7213964e+01   1.7476727e+02   1.0413164e+01   2.0005273e+02   1.3003273e+00   2.9343372e+02   2.3968895e+01   4.2580000e+01   1.9536000e+00   4.1612273e+02   2.8934727e+01   1.0226455e+02   7.1552000e+00   4.1568455e+02   3.1871600e+01   4.7826364e+01   4.4810255e+01   5.3801636e+02   3.3751418e+01   4.6658909e+02   4.4674691e+01   3.1977455e+02  -6.0574182e+00   2.4725545e+02   2.1722909e+00   4.3494545e+01   1.2204982e+01   2.4073636e+02  -1.1290727e+01   1.0945182e+02  -4.7925091e+00   2.2545727e+02   1.1534182e+00   2.9011636e+02   1.3197818e+00
   2.0830273e+02   1.6331236e+01   2.8044273e+02   5.9118545e+00   1.6262372e+02  -1.1176305e+01   2.1157636e+02   2.9393455e+00   2.5958909e+02   2.5305600e+01   3.6984727e+02   1.5696764e+01   1.9114727e+02  -1.2897236e+01   1.7848273e+02  -1.1834073e+01   2.5419372e+02   4.2828095e+01   2.7720000e+01  -1.8477600e+01   4.2141273e+02   3.5611527e+01   9.3074545e+01  -7.1096000e+00   4.1587455e+02   2.9806400e+01   4.5686364e+01   2.1501455e+01   5.8101636e+02   3.3081418e+01   4.2539909e+02   3.6589891e+01   3.2315455e+02   3.5721818e+00   3.4910545e+02   7.4429091e-01   4.8304545e+01   2.3901818e+00   2.5053636e+02  -5.5247273e+00   1.3373182e+02  -2.0784909e+01   1.9711727e+02   1.5420618e+01   2.6688636e+02   1.2228182e+01
   2.3335273e+02   8.7072364e+00   2.4273273e+02  -9.4513455e+00   1.9305372e+02   4.9092952e+00   2.0519636e+02   1.7259745e+01   2.9448909e+02  -3.5364000e+00   3.8407727e+02  -1.1581636e+01   1.7119727e+02   5.9387636e+00   2.0381273e+02  -5.0004727e+00   2.8929372e+02   2.4500095e+01   3.6390000e+01  -6.1212000e+00   4.6212273e+02   4.9594727e+01   8.5354545e+01   9.7980000e+00   5.3344455e+02   3.3930800e+01   4.0016364e+01   3.7625055e+01   6.2448636e+02   1.4173818e+01   4.4768909e+02   5.8236691e+01   2.9701455e+02  -4.7666182e+00   3.2329545e+02  -7.6709091e+00   5.5184545e+01   1.6839782e+01   2.5523636e+02  -1.3900727e+01   1.4331182e+02  -4.6913091e+00   3.1378727e+02  -5.7729818e+00   2.6840636e+02   9.2465818e+00
   2.5244273e+02   1.0750036e+01   2.4582273e+02   6.5914545e+00   1.4919372e+02   1.2280952e+00   2.2033636e+02   1.5185455e+00   3.3210909e+02   8.2140000e+00   3.5131727e+02  -1.0608364e+00   2.0276727e+02   9.5631636e+00   2.2058273e+02  -1.4052073e+01   2.9267372e+02   3.3699695e+01   3.1910000e+01   1.3707200e+01   4.8441273e+02   1.8761527e+01   8.2164545e+01   1.9132000e+00   5.4429455e+02   2.4682800e+01   5.1776364e+01   3.5304255e+01   6.3496636e+02   2.8905418e+01   4.5025909e+02   5.3551091e+01   2.6372455e+02   1.2236582e+01   2.9072545e+02   7.6946909e+00   6.6434545e+01  -1.3021818e-01   2.3653636e+02  -1.4954727e+01   1.4893182e+02  -3.3309091e+00   2.4654727e+02   1.5276218e+01   2.2326636e+02  -1.3092218e+01
   2.0392273e+02   9.8216364e+00   1.9387273e+02   5.1774545e+00   1.7319372e+02   6.8095238e-02   2.0338636e+02   5.0245455e+00   2.5262909e+02   1.6224000e+00   3.6465727e+02   1.0061964e+01   1.8243727e+02   8.0395636e+00   2.2005273e+02   3.1803273e+00   2.8024372e+02   2.9454095e+01   3.1480000e+01  -1.5498400e+01   5.1007273e+02   2.9468727e+01   8.9454545e+01   1.2850000e+01   5.5334455e+02   1.6858800e+01   4.7496364e+01   3.1976655e+01   6.3210636e+02   2.7994218e+01   4.5468909e+02   4.7816691e+01   2.6829455e+02  -3.4190182e+00   2.3915545e+02  -1.9897091e+00   4.0614545e+01  -3.4346182e+00   2.2738636e+02   5.5772727e+00   1.6312182e+02  -1.6856109e+01   2.4973727e+02   9.7810182e+00   2.2878636e+02  -8.1038182e+00
   2.3301273e+02   5.8443636e-01   1.8682273e+02   5.8314545e+00   1.8448372e+02   1.7304895e+01   1.9409636e+02   2.6677455e+00   2.7229909e+02  -1.3812000e+00   3.8579727e+02   2.2280764e+01   2.1004727e+02  -3.8792364e+00   2.1191273e+02  -1.7408473e+01   3.3662372e+02   4.5183695e+01   3.5390000e+01   1.8588000e+00   5.9146273e+02   5.4375273e+00   8.7314545e+01   1.4071200e+01   6.0372455e+02   2.9778400e+01   4.6396364e+01   1.7254655e+01   5.7386636e+02   2.0313418e+01   4.8116909e+02   4.7788291e+01   3.1834455e+02   2.0476982e+01   3.6320545e+02   5.1862909e+00   5.5994545e+01   8.3949818e+00   2.2568636e+02   1.6663273e+01   1.2454182e+02  -1.2479709e+01   2.5497727e+02  -4.9281818e+00   2.7792636e+02  -3.0275018e+01
   2.2911273e+02   5.1864364e+00   1.4559273e+02  -2.8201455e+00   1.6129372e+02   8.5900952e+00   2.0904636e+02  -3.1982545e+00   2.6891909e+02   1.6699200e+01   4.0855727e+02   8.7899636e+00   2.1233727e+02  -1.3524364e+00   2.2010273e+02  -1.9736727e+00   3.2538372e+02   1.0992895e+01   4.8340000e+01  -3.5572000e+00   5.0250273e+02   3.1504327e+01   1.1297455e+02  -1.2411600e+01   5.6720455e+02   2.3850000e+01   4.4546364e+01   1.6302655e+01   6.1048636e+02   2.7483818e+01   4.8316909e+02   4.6018291e+01   2.3987455e+02   6.2345818e+00   2.6244545e+02  -9.6129091e+00   5.4864545e+01  -1.0746182e+00   2.6088636e+02   1.3447273e+01   2.3840182e+02   7.0314909e+00   2.2150727e+02   1.4509418e+01   2.9702636e+02  -1.6183018e+01
   2.5511273e+02   8.7764364e+00   1.9868273e+02   1.2792655e+01   1.5219372e+02   1.1280952e+00   1.9966636e+02   7.0821455e+00   2.6572909e+02   1.3434400e+01   3.9236727e+02   2.4615164e+01   1.8890727e+02   2.6191964e+01   2.2905273e+02  -1.1879673e+01   3.1224372e+02   3.7464095e+01   4.3150000e+01   6.8080000e+00   4.3784273e+02   4.4867127e+01   7.6454545e+01   1.2180000e+01   5.3315455e+02   4.9040000e+00   7.4156364e+01   1.5223855e+01   5.5743636e+02   1.7157818e+01   5.0054909e+02   4.8047891e+01   2.9267455e+02   6.2005818e+00   2.4525545e+02   4.3322909e+00   3.6554545e+01   2.7390182e+01   2.3273636e+02  -4.5507273e+00   2.3688182e+02  -3.2769091e+00   2.2459727e+02   6.6022182e+00   2.5526636e+02  -5.1221818e-01
   2.6106273e+02   1.0820436e+01   1.9644273e+02   4.9185455e-01   1.6224372e+02   4.8940952e+00   2.0662636e+02  -1.7614655e+01   2.8653909e+02   1.2719600e+01   3.2222727e+02   1.7316364e+01   1.8043727e+02   1.6795636e+00   2.0962273e+02   1.5472727e-01   2.9629372e+02   5.1080095e+01   4.1100000e+01  -1.4358000e+01   4.9912273e+02   5.8584727e+01   1.0859455e+02  -1.0112000e+00   4.9372455e+02   1.9678400e+01   4.5256364e+01   9.3458545e+00   6.1282636e+02   2.4386618e+01   5.6287909e+02   3.5591491e+01   3.2477455e+02   1.4542582e+01   2.9644545e+02   1.6807091e+01   7.0244545e+01   2.4194982e+01   2.3178636e+02  -1.2174727e+01   2.4235182e+02  -4.6145091e+00   2.6273727e+02   1.7691018e+01   2.5226636e+02   3.6397782e+01
   2.5149273e+02   1.8486036e+01   2.4640273e+02  -1.6744945e+01   1.4010372e+02  -9.4247048e+00   1.9781636e+02   3.1301455e+00   3.1943909e+02   2.1807600e+01   3.7336727e+02   1.5845164e+01   2.0085727e+02   4.4759636e+00   2.2034273e+02  -7.5287273e-01   3.2738372e+02   2.8782895e+01   2.4430000e+01  -5.3544000e+00   4.3160273e+02   3.1416327e+01   1.1535455e+02   1.5448000e+01   5.4468455e+02   1.7701600e+01   4.9546364e+01   3.7242655e+01   6.5739636e+02   2.4441018e+01   5.6792909e+02   6.0567491e+01   3.3953455e+02   1.1691782e+01   3.8406545e+02   1.3947491e+01   7.1994545e+01   1.1924982e+01   2.5623636e+02   8.8692727e+00   2.9212182e+02  -5.7861091e+00   2.4050727e+02  -1.0480582e+01   2.5278636e+02   2.7361818e+00
   2.4159273e+02   4.5180364e+00   1.6897273e+02   9.5994545e+00   1.5705372e+02  -5.0707048e+00   1.9104636e+02   2.2101745e+01   3.0553909e+02   1.3819600e+01   3.5479727e+02   1.1950764e+01   1.6547727e+02  -1.0336364e+00   1.9486273e+02  -2.9944727e+00   2.9524372e+02   2.3494095e+01   4.3290000e+01  -1.3932000e+00   4.5007273e+02   3.8938727e+01   1.0335455e+02   3.9280000e+00   5.0410455e+02   1.8558000e+01   6.2446364e+01   1.8110655e+01   6.1910636e+02   3.2884218e+01   5.6925909e+02   6.8271091e+01   1.3444455e+02   7.5289818e+00   3.7053545e+02  -1.9500109e+01   4.7114545e+01  -3.9546182e+00   2.6843636e+02   1.8932727e+00   2.2069182e+02   6.8829091e-01   2.2011727e+02   7.3406182e+00   2.8335636e+02  -1.2519418e+01
   2.2325273e+02   1.2035236e+01   2.1344273e+02   1.5421855e+01   1.5962372e+02   1.6736952e+00   2.1262636e+02   2.6995345e+01   2.6829909e+02   8.9388000e+00   3.5412727e+02   1.3764364e+01   1.8033727e+02   1.1756364e-01   2.5515273e+02   3.7232727e-01   3.3134372e+02   3.6036095e+01   3.3910000e+01   3.5972000e+00   4.4288273e+02   3.7563927e+01   9.6404545e+01   7.1540000e+00   5.3310455e+02   1.5238000e+01   4.5306364e+01   5.2018545e+00   6.5758636e+02   3.1955818e+01   5.5573909e+02   5.3922691e+01   3.2739455e+02   1.2802982e+01   2.7177545e+02   5.1206909e+00   5.1364545e+01   1.3955382e+01   2.7113636e+02  -1.9227273e+00   1.9373182e+02   3.7950909e+00   2.4230727e+02  -1.0724582e+01   2.3688636e+02  -1.5751818e+01
   2.6178273e+02   1.2052836e+01   2.3487273e+02   8.9745455e-01   1.8700372e+02   8.1032952e+00   1.7085636e+02  -1.4183055e+01   2.6667909e+02   5.6384000e+00   3.3612727e+02   5.3943636e+00   2.0647727e+02  -2.5036364e+00   2.2891273e+02   7.1815273e+00   3.0929372e+02   1.0510095e+01   4.1340000e+01  -5.0472000e+00   4.7665273e+02   4.1902327e+01   7.9974545e+01  -5.2516000e+00   4.5801455e+02   4.4245200e+01   7.1446364e+01   1.5300655e+01   6.1910636e+02   1.7264218e+01   4.8520909e+02   4.3425091e+01   3.1458455e+02   1.3067782e+01   2.7144545e+02  -6.3829091e+00   4.5934545e+01   3.3297818e+00   2.4458636e+02   2.0127273e-01   2.1512182e+02   1.3238909e+00   2.4559727e+02   1.7322182e+00   2.3935636e+02   6.6205818e+00
   2.2735273e+02   4.7072364e+00   2.5025273e+02   4.3770545e+00   2.0196372e+02   2.8664952e+00   1.6647636e+02  -1.5526545e+00   3.0891909e+02   1.5549200e+01   3.7007727e+02  -2.4371636e+01   2.1476727e+02  -6.3968364e+00   2.4024273e+02  -1.4004873e+01   2.6205372e+02   4.0249295e+01   2.7580000e+01   7.9136000e+00   4.5850273e+02   3.6214327e+01   1.0750455e+02  -2.5940000e+00   5.0434455e+02   1.2308800e+01   3.7926364e+01   4.0692255e+01   6.2253636e+02   1.4609818e+01   5.0849909e+02   3.5791891e+01   3.2596455e+02   1.2677382e+01   2.2315545e+02  -9.4970909e-01   3.7244545e+01  -4.3550182e+00   2.0163636e+02  -1.0962727e+01   2.4407182e+02  -5.8021091e+00   2.2945727e+02  -2.1456582e+01   2.5730636e+02  -1.5865418e+01
   2.5792273e+02  -7.5983636e+00   2.5597273e+02   1.1639455e+01   1.6934372e+02   1.0946095e+01   2.1195636e+02   1.9048945e+01   3.9272909e+02  -3.2056000e+00   3.8784727e+02   2.1116764e+01   2.0595727e+02   3.1079636e+00   2.4020273e+02   1.1328327e+01   3.2310372e+02   1.6695295e+01   4.2050000e+01   1.0460000e+00   4.6227273e+02   2.2432727e+01   9.7024545e+01   2.1104400e+01   4.7253455e+02   2.5083600e+01   6.0496364e+01   1.8796655e+01   5.7277636e+02   7.5906182e+00   5.5030909e+02   2.8067091e+01   2.6196455e+02   1.9467382e+01   2.6196545e+02   1.1475491e+01   5.6494545e+01  -3.1450182e+00   2.4058636e+02  -2.0287273e+00   2.3850182e+02   5.5034909e+00   2.3502727e+02  -1.1802182e+01   2.4450636e+02  -1.6511418e+01
   2.2206273e+02  -8.9195636e+00   2.3006273e+02   1.0182255e+01   1.6057372e+02   2.0557695e+01   2.1204636e+02   1.8471745e+01   4.4277909e+02  -1.1019600e+01   3.6674727e+02   3.0447636e+00   2.2524727e+02   4.7147636e+00   2.3943273e+02  -5.6100727e+00   2.6524372e+02   3.5374095e+01   3.7810000e+01  -2.3480000e-01   4.7274273e+02   2.7365127e+01   1.0278455e+02  -9.8364000e+00   5.0606455e+02   2.2931200e+01   5.0156364e+01   2.5523855e+01   5.7720636e+02   4.5236218e+01   4.9777909e+02   3.7989491e+01   3.3220455e+02   7.0818182e-01   3.4877545e+02  -2.3039309e+01   4.0114545e+01  -4.0846182e+00   2.3143636e+02  -1.5946727e+01   2.4640182e+02  -1.2328509e+01   2.4321727e+02  -1.7738182e-01   2.3197636e+02   1.3970982e+01
   2.4916273e+02   7.4824364e+00   2.7911273e+02   3.5358255e+01   1.4048372e+02   4.4048952e+00   2.2857636e+02   9.9593455e+00   4.0796909e+02   2.2675200e+01   3.5669727e+02   3.3187636e+00   2.1495727e+02  -3.5120364e+00   2.3115273e+02   6.8123273e+00   3.4276372e+02   2.4312495e+01   2.6770000e+01  -1.1401600e+01   5.0360273e+02   1.3086327e+01   9.3454545e+01   8.3900000e+00   5.0248455e+02   1.7927600e+01   5.8776364e+01   3.4884255e+01   6.3753636e+02   2.1789818e+01   4.9235909e+02   4.4803091e+01   3.2248455e+02   1.4245782e+01   3.1253545e+02  -1.4480109e+01   5.8554545e+01  -1.5559818e+01   2.6488636e+02  -6.5227273e+00   2.3693182e+02  -8.4709091e+00   2.4830727e+02  -6.3445818e+00   2.5907636e+02  -2.2297018e+01
   2.3773273e+02  -1.0023164e+01   1.6240273e+02   2.1735055e+01   1.1891372e+02   7.7904952e+00   2.5409636e+02  -6.9422545e+00   3.4696909e+02  -8.6348000e+00   3.7426727e+02   1.5723164e+01   2.4409727e+02  -5.7432364e+00   2.5286273e+02  -1.3114473e+01   2.9924372e+02   3.1364095e+01   4.4670000e+01  -1.9553600e+01   4.6507273e+02   2.6738727e+01   8.7214545e+01  -9.9208000e+00   4.7729455e+02   1.5472800e+01   7.0346364e+01   1.2438655e+01   5.8129636e+02   3.8529018e+01   4.9930909e+02   5.1957091e+01   3.3167455e+02   9.7505818e+00   2.4006545e+02  -1.2202509e+01   4.8684545e+01   5.4197818e+00   2.3398636e+02   2.4992727e+00   2.1326182e+02  -5.2730909e-01   2.1316727e+02   5.7466182e+00   2.3140636e+02  -1.4273418e+01
   2.6844273e+02   3.9900364e+00   2.6140273e+02   1.3450545e+00   1.4572372e+02   1.6956952e+00   2.1723636e+02   1.0386545e+01   3.1800909e+02  -5.3680000e+00   3.9284727e+02   1.9286764e+01   2.1990727e+02  -8.0363636e-03   2.0967273e+02  -9.9492727e+00   2.7581372e+02   3.6768495e+01   3.8530000e+01   1.0987600e+01   5.0231273e+02   3.1519527e+01   8.5594545e+01  -3.5112000e+00   5.4091455e+02  -3.1968000e+00   5.5736364e+01   2.1747455e+01   6.1305636e+02   2.4798218e+01   4.7325909e+02   5.8811091e+01   2.9301455e+02   8.8433818e+00   2.7896545e+02  -2.4545091e+00   3.2244545e+01   3.6749818e+00   2.3748636e+02   1.0819273e+01   2.3126182e+02  -1.4777309e+01   2.0426727e+02  -1.5138182e-01   2.5445636e+02  -4.1017418e+01
   2.3149273e+02   9.4603636e-01   3.0068273e+02   4.1026545e+00   1.6896372e+02   7.2664952e+00   2.3981636e+02   1.7150145e+01   3.7605909e+02   6.9800000e-01   3.9593727e+02   1.7039564e+01   2.0738727e+02  -2.3806436e+01   2.0900273e+02  -2.4156727e+00   2.9248372e+02   3.6854895e+01   3.0430000e+01  -1.0794400e+01   5.6507273e+02   2.6308727e+01   9.6974545e+01  -1.7751600e+01   5.5339455e+02   2.9804800e+01   4.8396364e+01   2.3424655e+01   5.7586636e+02   4.0013418e+01   4.7777909e+02   4.9109491e+01   3.3753455e+02   1.5181782e+01   2.2096545e+02  -1.0914509e+01   4.9054545e+01   1.7330182e+01   2.3188636e+02  -1.4827273e+00   2.0859182e+02  -1.1823709e+01   2.3364727e+02  -6.8917818e+00   2.1140636e+02  -1.9193418e+01
   2.4592273e+02  -6.7783636e+00   3.7887273e+02   6.1874545e+00   1.6586372e+02  -8.2550476e-01   2.0695636e+02   9.2894545e-01   3.6891909e+02   8.3192000e+00   3.7746727e+02  -1.0283636e-01   1.7371727e+02   6.8871636e+00   2.3400273e+02   1.3943273e+00   3.0672372e+02   3.5245695e+01   3.2390000e+01  -1.6521200e+01   4.5531273e+02   2.4519527e+01   8.8354545e+01  -6.0120000e+00   4.9572455e+02   2.3808400e+01   5.7636364e+01   1.4025455e+01   6.1648636e+02   1.7853818e+01   5.0225909e+02   6.4821091e+01   2.8601455e+02  -5.8866182e+00   2.4053545e+02  -7.2401091e+00   2.7614545e+01  -8.3946182e+00   2.7583636e+02  -3.6487273e+00   2.4754182e+02  -1.1079709e+01   2.1678727e+02   2.5570182e+00   2.9626636e+02  -8.7922182e+00
   2.2140273e+02   1.1043236e+01   3.4935273e+02   8.1690545e+00   1.5838372e+02   1.1202895e+01   2.0766636e+02   7.7721455e+00   4.1972909e+02   1.7164400e+01   3.4346727e+02   3.4271636e+00   2.0509727e+02   2.7067636e+00   2.1729273e+02  -4.9788727e+00   2.6557372e+02   3.8007695e+01   4.6960000e+01  -8.4468000e+00   4.6146273e+02   3.7457527e+01   1.0740455e+02  -1.4726000e+01   5.0501455e+02   1.4875200e+01   5.5206364e+01   3.5549855e+01   6.4343636e+02   2.9557818e+01   5.1625909e+02   3.2511091e+01   2.7787455e+02   1.3244582e+01   2.4406545e+02  -7.7625091e+00   6.7364545e+01  -6.1346182e+00   2.4578636e+02  -2.5447273e+00   2.0669182e+02  -1.2911709e+01   2.3669727e+02  -5.9857818e+00   2.6221636e+02  -1.2778218e+01
   2.4587273e+02   1.6556364e+00   2.5282273e+02   6.3614545e+00   1.6238372e+02   1.1932895e+01   2.0081636e+02   2.8750145e+01   3.9529909e+02  -3.5012000e+00   3.5517727e+02   9.0103636e+00   2.0152727e+02   1.4992364e+01   2.2691273e+02   2.1515273e+00   2.9148372e+02   2.8844895e+01   2.2720000e+01   1.0124000e+00   4.5198273e+02   2.2305927e+01   6.9744545e+01  -7.1932000e+00   5.2391455e+02   8.0732000e+00   5.3346364e+01   2.7838655e+01   6.2810636e+02   2.0114218e+01   4.8097909e+02   4.1043491e+01   3.4606455e+02  -1.1120618e+01   2.3344545e+02   6.5709091e-01   4.8744545e+01  -3.1450182e+00   2.3063636e+02  -5.3272727e-01   2.0907182e+02  -5.8621091e+00   2.1830727e+02   1.2005418e+01   2.7135636e+02  -1.9799418e+01
   2.4073273e+02  -2.1731636e+00   3.2844273e+02   8.7918545e+00   1.6543372e+02   7.8889524e-01   1.9895636e+02   2.4798945e+01   3.7272909e+02   3.3044000e+00   3.3898727e+02   1.2115564e+01   2.2900727e+02  -1.1346036e+01   2.2481273e+02   5.2295273e+00   3.3072372e+02   4.1035695e+01   3.3860000e+01  -1.8448800e+01   4.6993273e+02   1.2109927e+01   8.9404545e+01  -1.5766000e+01   5.4677455e+02   3.4244400e+01   6.0546364e+01   2.5362655e+01   5.2462636e+02   4.1012618e+01   5.3382909e+02   3.6965491e+01   2.7729455e+02  -1.2790182e+00   2.2363545e+02  -7.0781091e+00   4.1744545e+01  -1.6525018e+01   2.4473636e+02   1.3892727e+00   2.0088182e+02  -1.4446909e+01   2.3659727e+02   1.3402218e+01   2.4764636e+02  -2.3522618e+01
   2.5916273e+02  -8.6975636e+00   3.0335273e+02   1.3690545e+00   1.5129372e+02  -3.2299048e+00   2.2847636e+02   5.4873455e+00   4.0972909e+02   1.2294400e+01   3.8155727e+02   1.3759964e+01   2.5162727e+02  -8.0656364e+00   2.4891273e+02  -9.8847273e-01   2.7586372e+02   1.3994495e+01   3.1340000e+01  -1.0817200e+01   4.8350273e+02   3.0924327e+01   7.9834545e+01  -8.5204000e+00   5.0791455e+02   1.9543200e+01   7.0926364e+01   2.6912255e+01   5.9901636e+02   1.0831418e+01   4.5630909e+02   6.3827091e+01   3.0791455e+02   1.2601382e+01   2.1734545e+02  -4.0549091e+00   3.7864545e+01   8.0953818e+00   2.1278636e+02  -2.0547273e+00   2.0550182e+02  -9.5265091e+00   2.2273727e+02  -1.6289818e+00   2.4254636e+02  -1.5874618e+01
   2.3335273e+02  -2.5276364e-01   2.0654273e+02   2.8783855e+01   1.5876372e+02  -2.4397505e+01   2.0842636e+02  -1.1908655e+01   2.8858909e+02  -6.5344000e+00   3.6669727e+02  -3.0512364e+00   2.7152727e+02  -2.2763636e-01   2.4767273e+02  -8.3927273e-01   3.2357372e+02   2.6947695e+01   2.0670000e+01   7.0364000e+00   4.1793273e+02   3.7559927e+01   8.9024545e+01  -1.5635600e+01   4.7548455e+02   2.5997600e+01   5.0736364e+01   3.1337455e+01   5.9858636e+02   2.3195818e+01   5.1501909e+02   5.4470291e+01   3.4258455e+02   1.4017782e+01   2.2239545e+02   1.3491091e+01   4.7054545e+01   3.2401818e+00   2.1778636e+02  -2.4654727e+01   2.0083182e+02   1.1770909e+00   2.4445727e+02   4.4341818e-01   2.4464636e+02  -3.7332618e+01
   2.3440273e+02   1.0383236e+01   2.5668273e+02   3.6862655e+01   1.3929372e+02  -7.6999048e+00   2.0752636e+02   9.0733455e+00   2.6767909e+02  -8.6716000e+00   3.5593727e+02  -4.2804364e+00   2.3319727e+02   2.1128764e+01   2.9115273e+02   3.1523273e+00   2.9338372e+02   2.9312895e+01   2.9340000e+01   1.8822800e+01   4.2079273e+02   3.3181127e+01   6.0884545e+01  -3.8644000e+00   3.7687455e+02   7.5064000e+00   5.7306364e+01   1.4381855e+01   5.8643636e+02   4.5687818e+01   4.9992909e+02   4.2387491e+01   2.7239455e+02   4.1529818e+00   2.2401545e+02  -2.9685091e+00   4.3684545e+01   7.6297818e+00   2.4423636e+02   5.6792727e+00   2.2126182e+02  -1.8077309e+01   2.3030727e+02  -1.4384582e+01   2.2897636e+02  -2.6119018e+01
   2.3587273e+02   1.3505636e+01   3.5087273e+02   6.1087455e+01   1.5110372e+02  -2.9747048e+00   1.8662636e+02   3.9353455e+00   2.2600909e+02  -6.0580000e+00   3.5407727e+02   6.7683636e+00   2.1738727e+02  -5.8964364e+00   2.3996273e+02  -5.6524727e+00   2.9905372e+02   3.7669295e+01   4.1480000e+01  -8.9084000e+00   4.2841273e+02   4.6101527e+01   8.4834545e+01   1.0309600e+01   4.7734455e+02   9.4688000e+00   5.2446364e+01   1.5960655e+01   5.9339636e+02   2.5231018e+01   5.0935909e+02   3.8303091e+01   3.0391455e+02   2.0213818e+00   2.1567545e+02  -2.6813091e+00   3.6804545e+01   2.0601818e+00   2.2353636e+02  -1.4064727e+01   1.8059182e+02  -1.6633709e+01   1.9111727e+02  -1.3393818e+00   2.5569636e+02  -3.2026618e+01
   2.4820273e+02  -1.8607636e+00   1.7901273e+02   1.1764625e+02   1.7605372e+02  -5.8307048e+00   2.3652636e+02   1.2373345e+01   2.5267909e+02   1.1958400e+01   3.7407727e+02   1.4118364e+01   2.5285727e+02  -2.7340364e+00   2.5515273e+02  -1.0727673e+01   3.1057372e+02   8.9876952e+00   4.4620000e+01  -3.7796000e+00   4.7041273e+02   3.0741527e+01   6.1834545e+01   3.5796000e+00   4.7315455e+02   2.2184000e+01   6.1966364e+01   1.4339055e+01   5.7872636e+02   2.3214618e+01   5.1125909e+02   3.3621091e+01   2.8720455e+02  -9.7918182e+00   2.1496545e+02  -4.8450909e-01   3.6244545e+01   5.3498182e-01   2.1368636e+02   3.1232727e+00   1.9893182e+02   1.3909091e-01   1.9364727e+02  -3.1617818e+00   1.9535636e+02  -2.7149418e+01
   2.2887273e+02  -3.1436364e-01   2.7644273e+02   8.3091855e+01   1.4624372e+02   5.8940952e+00   2.0552636e+02   1.2473345e+01   2.5972909e+02   7.5344000e+00   3.2936727e+02   5.0751636e+00   2.0609727e+02  -1.0803236e+01   2.6396273e+02  -7.7624727e+00   2.7710372e+02   3.6515295e+01   1.8480000e+01   3.1160000e-01   4.0988273e+02   3.3623927e+01   7.0124545e+01  -2.1933600e+01   3.9539455e+02   3.0544800e+01   6.4586364e+01   2.8419455e+01   6.1348636e+02   3.5193818e+01   5.3949909e+02   5.2741891e+01   2.9867455e+02  -1.6094182e+00   2.2615545e+02  -8.9497091e+00   5.8364545e+01  -6.2346182e+00   2.0753636e+02  -3.8472727e-01   2.1297182e+02   2.4458909e+00   1.8935727e+02  -9.6785818e+00   2.1807636e+02  -4.3970182e+00
   2.2249273e+02  -9.0939636e+00   2.3592273e+02   7.8473455e+01   1.7500372e+02  -1.6467048e+00   1.9895636e+02   1.5998945e+01   2.3048909e+02  -4.2264000e+00   3.3865727e+02  -5.8580364e+00   1.8857727e+02   1.5408364e+01   1.9991273e+02  -5.4484727e+00   3.1296372e+02   2.8316495e+01   3.4100000e+01  -5.3180000e+00   4.4379273e+02   2.2101127e+01   7.9074545e+01  -1.0839600e+01   6.3453455e+02   2.3083600e+01   5.2926364e+01   2.1972255e+01   6.1758636e+02   6.9158182e+00   5.3768909e+02   6.0316691e+01   2.6525455e+02  -1.1465818e+01   3.2753545e+02  -1.8010109e+01   5.1804545e+01  -3.3298182e+00   2.3058636e+02  -2.6287273e+00   1.9826182e+02  -3.8757309e+01   2.1740727e+02  -1.2972582e+01   2.2611636e+02   2.9197818e+00
   2.3835273e+02   1.3497236e+01   1.7578273e+02   1.1914465e+02   1.6157372e+02   1.8047695e+01   2.1857636e+02   2.0619345e+01   2.3148909e+02  -1.5864000e+00   2.9469727e+02  -4.6212364e+00   2.0443727e+02  -7.8604364e+00   2.0881273e+02   8.1695273e+00   3.1267372e+02   3.6149695e+01   3.0150000e+01  -2.5820000e+00   4.4227273e+02   3.7132727e+01   5.8074545e+01   1.2690400e+01   3.9234455e+02   1.6118800e+01   4.5116364e+01   6.4570545e+00   5.8805636e+02   3.4748218e+01   4.9087909e+02   3.7591491e+01   2.9477455e+02  -2.1207418e+01   2.7696545e+02   7.5554909e+00   5.5184545e+01   7.2097818e+00   2.1313636e+02  -1.0382727e+01   2.1269182e+02  -1.2011709e+01   2.0178727e+02   1.5170182e+00   2.3097636e+02  -2.0469018e+01
   2.4340273e+02   2.8753236e+01   1.3120273e+02   1.1785105e+02   1.4043372e+02  -1.5311105e+01   2.2004636e+02   2.4401745e+01   2.5439909e+02   1.2860800e+01   3.7107727e+02   8.2683636e+00   2.0133727e+02   3.5775636e+00   2.1496273e+02  -8.4124727e+00   2.9805372e+02   2.4409295e+01   3.5580000e+01  -4.7764000e+00   5.0803273e+02   3.7731927e+01   9.4264545e+01   4.9852000e+00   4.4382455e+02   2.1620400e+01   5.9206364e+01   2.2609855e+01   5.4729636e+02   2.3579018e+01   6.2939909e+02   3.9789891e+01   2.9829455e+02  -2.9590182e+00   2.5344545e+02  -2.2372909e+01   2.8364545e+01   4.1538182e-01   1.9818636e+02  -1.5036727e+01   1.7940182e+02   2.5114909e+00   2.2488727e+02  -9.1909818e+00   2.1102636e+02  -8.8330182e+00
   2.6211273e+02  -1.7835636e+00   4.0782727e+01   2.0413465e+02   1.7610372e+02   1.5935295e+01   1.9176636e+02   1.0994145e+01   2.3500909e+02   1.5032000e+01   3.1331727e+02   4.8391636e+00   1.8476727e+02  -2.8286836e+01   2.0567273e+02  -2.2892727e+00   3.3529372e+02   4.4530095e+01   2.2960000e+01  -7.0068000e+00   4.7174273e+02   2.7255127e+01   7.9264545e+01   1.3905200e+01   4.7168455e+02   1.1681600e+01   4.2876364e+01   3.1536255e+01   5.9615636e+02   4.7720218e+01   5.0058909e+02   4.3524691e+01   2.6153455e+02  -7.3082182e+00   2.4701545e+02  -3.4785091e+00   8.3645455e+00   1.3145382e+01   2.1508636e+02  -6.7887273e+00   2.2159182e+02  -1.2763709e+01   2.0683727e+02  -4.5469818e+00   1.9254636e+02  -2.1254618e+01
   2.4063273e+02  -1.4051636e+00   1.1806273e+02   1.2814225e+02   1.7224372e+02   7.4340952e+00   1.9776636e+02  -1.5145855e+01   2.4791909e+02   2.0999200e+01   3.3588727e+02  -2.0016436e+01   1.8047727e+02  -1.3736364e+00   2.1067273e+02  -5.4092727e+00   3.0424372e+02   3.5254095e+01   4.8860000e+01   4.4012000e+00   4.9341273e+02   3.6751527e+01   8.1694545e+01   4.2808000e+00   4.5201455e+02   1.5495200e+01   5.2546364e+01   2.4282655e+01   6.1048636e+02   2.9293818e+01   5.5058909e+02   5.4524691e+01   2.8134455e+02   1.0866982e+01   3.0987545e+02  -6.5973091e+00   6.2934545e+01   8.2797818e+00   1.9878636e+02   1.0715273e+01   1.8126182e+02  -1.2073091e+00   2.2902727e+02   1.4577818e+01   2.4669636e+02  -9.2066182e+00
   2.2782273e+02  -6.2803636e+00   1.5468273e+02   8.2162655e+01   1.4776372e+02  -6.7975048e+00   2.1976636e+02   5.0441455e+00   2.6515909e+02   1.0000000e-01   3.5131727e+02   1.0129164e+01   1.9671727e+02  -2.5482836e+01   2.2229273e+02  -1.4098873e+01   3.2748372e+02   5.9054895e+01   3.9290000e+01  -1.6503200e+01   4.7112273e+02   3.9774727e+01   9.2354545e+01   2.8800000e-01   4.1953455e+02   2.4133600e+01   3.3636364e+01   2.3705455e+01   5.1148636e+02   3.3113818e+01   5.3792909e+02   4.2107491e+01   3.3325455e+02   1.2764182e+01   2.7182545e+02  -1.2553309e+01   2.9804545e+01   1.7680182e+01   2.2843636e+02  -1.4956727e+01   1.9826182e+02  -5.1873091e+00   2.4735727e+02  -8.1285818e+00   2.7092636e+02  -3.1285018e+01
   2.8792273e+02  -8.4836364e-01   1.4606273e+02   7.8332255e+01   1.4567372e+02   1.3219695e+01   1.8162636e+02   1.9615345e+01   2.5791909e+02   1.7292000e+00   3.2946727e+02   2.0787164e+01   2.0100727e+02  -1.2960364e+00   1.9562273e+02  -1.0865273e+01   3.1238372e+02   4.0362895e+01   4.7340000e+01  -9.2372000e+00   4.7241273e+02   2.1391527e+01   9.2834545e+01   3.9596000e+00   4.7615455e+02   1.9564000e+01   5.0736364e+01   2.4097455e+01   5.5662636e+02   3.5072618e+01   5.0768909e+02   4.6576691e+01   3.0377455e+02   7.8825818e+00   2.7187545e+02   5.7726909e+00   6.9184545e+01   1.2399782e+01   2.3488636e+02  -1.4172727e+01   2.2707182e+02  -1.6442109e+01   2.1345727e+02   1.1963418e+01   2.6769636e+02   6.5433818e+00
   2.2725273e+02  -7.1447636e+00   4.4202727e+01   1.5848105e+02   1.5834372e+02   7.1660952e+00   1.8238636e+02   4.7445455e+00   2.2224909e+02   1.1052800e+01   3.4450727e+02   1.0533964e+01   2.0524727e+02   3.5047636e+00   1.7205273e+02  -1.6996727e+00   2.7776372e+02   5.4612495e+01   3.4530000e+01   9.4476000e+00   4.6579273e+02   4.7631127e+01   1.1255455e+02   4.3820000e+00   4.5387455e+02   3.4364000e+00   5.0926364e+01   2.1992255e+01   6.1748636e+02   3.5493818e+01   4.9416909e+02   4.5898291e+01   2.3548455e+02   6.1057818e+00   2.1096545e+02   7.9549091e-01   4.2494545e+01   6.4149818e+00   1.8983636e+02   4.1812727e+00   1.9159182e+02   1.8296291e+01   2.0688727e+02  -7.9098182e-01   2.1716636e+02   3.8155782e+01
   2.3206273e+02   9.4304364e+00   1.0259273e+02   1.0513985e+02   1.9486372e+02   1.8144952e+00   1.9576636e+02   6.9641455e+00   2.4577909e+02  -1.6449600e+01   3.2279727e+02   1.8750764e+01   2.5547727e+02  -1.0893636e+01   1.8877273e+02  -1.2557273e+01   3.4305372e+02   5.2809295e+01   4.7910000e+01   6.8072000e+00   4.5950273e+02   5.5424327e+01   7.8074545e+01   2.5090400e+01   4.3301455e+02   2.7345200e+01   6.4156364e+01   1.3593855e+01   5.5377636e+02   2.0450618e+01   4.7777909e+02   3.8019491e+01   3.0306455e+02  -3.0606182e+00   2.0991545e+02  -2.7050909e-01   2.4804545e+01  -1.1098182e+00   2.2148636e+02  -1.9007273e+00   1.8097182e+02   3.3358909e+00   1.9892727e+02  -4.9418182e-01   2.4492636e+02   6.4984982e+01
   2.3159273e+02   9.9880364e+00   5.1872727e+01   1.8357745e+02   1.5048372e+02   1.2984895e+01   1.6500636e+02   3.2514945e+01   1.7677909e+02   1.0830400e+01   3.8198727e+02  -9.9444364e+00   2.2571727e+02  -3.3228364e+00   2.1943273e+02  -1.0440073e+01   2.9357372e+02   5.7157695e+01   4.8670000e+01   7.7464000e+00   4.9912273e+02   4.1534727e+01   9.4974545e+01  -2.6916000e+00   4.5529455e+02   4.6652800e+01   5.9446364e+01   2.8310655e+01   5.9891636e+02   2.4789418e+01   5.1363909e+02   6.7290691e+01   2.9982455e+02   5.3858182e-01   2.5134545e+02  -7.2490909e-01   5.3554545e+01   1.8780182e+01   2.6428636e+02   2.7527273e-01   1.9307182e+02  -8.1021091e+00   2.0083727e+02  -2.6869818e+00   1.7321636e+02   5.8911782e+01
   2.4311273e+02   2.5643636e-01   4.0542727e+01   1.5653385e+02   1.6553372e+02   2.0110895e+01   2.2242636e+02   4.5013455e+00   7.9059091e+01  -3.6820000e+00   3.8650727e+02  -1.6036364e-02   2.3257727e+02  -5.3016364e+00   2.3424273e+02   1.1275127e+01   3.1157372e+02   2.3857695e+01   5.1240000e+01   1.3640800e+01   5.5522273e+02   1.1806727e+01   8.6314545e+01  -7.8988000e+00   4.8087455e+02   1.3186400e+01   4.1496364e+01   2.8836655e+01   5.6824636e+02   3.1713018e+01   4.6973909e+02   3.3232691e+01   3.2706455e+02   4.8293818e+00   2.1667545e+02  -2.5213091e+00   4.1684545e+01   2.4349782e+01   1.8978636e+02   8.5852727e+00   2.0502182e+02   3.2189091e-01   2.6154727e+02   4.7362182e+00   1.4759636e+02   1.2134138e+02
   2.7040273e+02   5.3132364e+00   1.5040273e+02   1.2027505e+02   1.4876372e+02   1.2122495e+01   2.1438636e+02   2.9044545e+01   2.2777909e+02   1.1990400e+01   3.8969727e+02   1.5887636e+00   2.2243727e+02  -1.3504364e+00   1.9286273e+02  -1.4314473e+01   2.9238372e+02   5.8632895e+01   2.2960000e+01  -6.6668000e+00   5.4217273e+02   2.1620727e+01   9.0644545e+01  -6.2452000e+00   4.7225455e+02   4.5586000e+01   4.6966364e+01   3.2689055e+01   5.7696636e+02   3.0545418e+01   4.3758909e+02   4.9804691e+01   3.6534455e+02  -7.9430182e+00   2.5472545e+02  -8.5530909e-01   5.1304545e+01   1.1650182e+01   2.1403636e+02   1.1145273e+01   1.8516182e+02  -2.6593091e+00   2.6078727e+02   1.5607018e+01   1.6207636e+02   1.3832298e+02
   2.4440273e+02   3.8632364e+00   6.6112727e+01   1.0758825e+02   1.5581372e+02   6.9784952e+00   2.2962636e+02   1.1735345e+01   2.9139909e+02   1.6608000e+00   3.8565727e+02  -8.5180364e+00   2.2781727e+02  -1.1490836e+01   2.2958273e+02  -5.4420727e+00   3.0486372e+02   2.4584495e+01   4.5670000e+01   8.2264000e+00   5.0969273e+02   2.7309127e+01   8.0124545e+01  -6.4036000e+00   4.4144455e+02   2.5670800e+01   5.7016364e+01   4.3975055e+01   6.2615636e+02   1.9370218e+01   5.1116909e+02   4.4868291e+01   3.5048455e+02   1.7815782e+01   3.2872545e+02  -2.9653091e+00   5.2934545e+01   1.9449782e+01   2.1088636e+02  -1.2152727e+01   2.0250182e+02   5.6134909e+00   2.3678727e+02   3.2577018e+01   1.0426636e+02   4.5377782e+01
   2.3235273e+02   3.2572364e+00   8.6202727e+01   1.1541105e+02   1.7357372e+02  -1.7723048e+00   2.2590636e+02   2.0502945e+01   2.4010909e+02   2.1540000e+00   3.6474727e+02   9.1547636e+00   2.3009727e+02   3.5667636e+00   2.2648273e+02  -1.5054073e+01   2.7086372e+02   1.3544495e+01   3.6050000e+01   1.9460000e+00   4.2246273e+02   8.8075273e+00   7.7744545e+01  -6.9320000e-01   5.3296455e+02   3.1969200e+01   6.9686364e+01   2.4631455e+01   6.2362636e+02   3.6002618e+01   5.5601909e+02   3.4230291e+01   3.2610455e+02   1.9716182e+01   3.5282545e+02  -4.7533091e+00   4.9364545e+01   1.6675382e+01   2.7533636e+02   2.6791273e+01   2.3083182e+02   3.6870909e+00   2.5021727e+02   1.1882618e+01   2.1802636e+02   1.4416982e+01
   2.2444273e+02   1.3940036e+01   5.6062727e+01   1.5120225e+02   1.6696372e+02  -1.6735048e+00   1.7233636e+02   1.8168545e+01   2.6905909e+02   3.6788000e+01   4.1717727e+02   1.0670364e+01   1.7962727e+02  -2.2556364e+00   1.9781273e+02  -1.7470473e+01   2.6491372e+02   4.1350495e+01   2.9960000e+01  -3.1368000e+00   4.3255273e+02   2.6000327e+01   6.1974545e+01  -1.3431600e+01   4.5653455e+02   2.2943600e+01   4.3776364e+01   2.0944255e+01   5.8891636e+02   5.1094182e+00   5.5563909e+02   5.0690691e+01   3.0710455e+02  -2.6638182e+00   2.6320545e+02   1.2996291e+01   5.1494545e+01   1.5649818e+00   2.5758636e+02   7.8612727e+00   2.4364182e+02   2.3222909e+00   2.4245727e+02   3.8834182e+00   2.7673636e+02  -8.2298182e+00
   2.5654273e+02   2.6662036e+01   1.7025273e+02   9.6587055e+01   1.9215372e+02   1.2712952e+00   2.1971636e+02  -3.0918545e+00   2.5667909e+02   1.7638400e+01   3.4255727e+02   8.8299636e+00   2.2704727e+02   7.0407636e+00   1.8781273e+02  -1.6720473e+01   2.9919372e+02   3.2748095e+01   3.0720000e+01   1.3612400e+01   4.8603273e+02   2.8921927e+01   1.0102455e+02   1.4164400e+01   5.2810455e+02   1.5068000e+01   4.3206364e+01   1.8459855e+01   5.9953636e+02   2.4549818e+01   5.3358909e+02   3.6024691e+01   2.8058455e+02   7.3077818e+00   2.2520545e+02  -2.0637091e+00   4.8804545e+01   8.5301818e+00   2.3168636e+02  -2.1466727e+01   2.1973182e+02   1.9615091e+01   2.5340727e+02  -4.5125818e+00   2.3230636e+02  -8.2954182e+00
   2.3982273e+02  -7.1903636e+00   1.3730273e+02   8.9223055e+01   1.0819372e+02  -1.3491905e+01   2.1976636e+02   1.6234145e+01   1.9058909e+02   1.7256000e+00   3.7760727e+02   1.2075964e+01   9.3627273e+01  -5.2356364e+00   2.1762273e+02   3.4147273e+00   2.8243372e+02   4.9848895e+01   1.9050000e+01  -1.4454000e+01   5.0793273e+02   4.0169927e+01   8.7024545e+01  -2.3356000e+00   5.1039455e+02   1.0914800e+01   4.9586364e+01   2.2569455e+01   5.7462636e+02   2.9062618e+01   5.3925909e+02   5.1431091e+01   2.7010455e+02   5.6261818e+00   2.3472545e+02  -3.7255309e+01   3.5684545e+01   1.4399782e+01   2.5798636e+02  -3.0320727e+01   2.3731182e+02  -1.6311309e+01   2.3983727e+02  -3.8069818e+00   2.7692636e+02  -2.3625018e+01
   2.0630273e+02  -5.1287636e+00   1.5954273e+02   5.8633855e+01   1.8572372e+02   7.9256952e+00   2.1833636e+02   2.4485455e+00   2.0119909e+02   6.1668000e+00   3.9326727e+02  -5.0368364e+00   5.6717273e+01  -1.5852836e+01   1.9329273e+02  -7.1088727e+00   2.8900372e+02   4.9323295e+01   4.0580000e+01  -4.4164000e+00   5.5627273e+02   6.6827273e+00   8.2744545e+01   6.0568000e+00   5.4687455e+02   3.5476400e+01   5.5156364e+01   1.7653855e+01   6.0362636e+02   4.9122618e+01   4.7406909e+02   1.1406291e+01   3.1172455e+02  -8.3234182e+00   2.1339545e+02   3.3610909e+00   4.2184545e+01   6.4397818e+00   2.3183636e+02  -7.7787273e+00   2.2950182e+02   7.6034909e+00   2.1897727e+02  -3.5681818e+00   2.8454636e+02  -1.7994618e+01
   2.2073273e+02  -6.5731636e+00   3.3654273e+02   5.9333855e+01   6.1153723e+01   2.2129524e-01   2.0381636e+02   2.3701455e+00   2.0729909e+02   1.2438800e+01   3.8307727e+02   1.4068364e+01   6.6097273e+01   1.6206764e+01   1.8677273e+02   9.6927273e+00   3.2019372e+02   3.9118095e+01   2.7430000e+01  -1.1404400e+01   5.1555273e+02  -2.2496727e+00   7.2164545e+01   8.5632000e+00   4.5744455e+02   2.7290800e+01   4.9256364e+01   3.7595855e+01   7.3782636e+02   2.3436618e+01   4.9368909e+02   6.4556691e+01   2.5501455e+02  -7.4066182e+00   2.4501545e+02  -2.2685091e+00   4.7684545e+01  -1.0000218e+01   2.3458636e+02   3.5012727e+00   2.1335182e+02  -1.2774509e+01   2.1088727e+02   1.1690182e+00   2.5526636e+02  -1.0702218e+01
   2.0759273e+02  -2.5219636e+00   2.8649273e+02   5.3577855e+01   4.8003723e+01  -3.4867048e+00   1.9781636e+02   1.7280145e+01   2.1196909e+02  -5.5480000e-01   3.4403727e+02  -6.4284364e+00   5.5007273e+01  -5.7603636e-01   1.9215273e+02   1.6023273e+00   2.3653372e+02   2.4570895e+01   2.4580000e+01  -4.6564000e+00   4.5374273e+02   8.7851273e+00   7.6264545e+01  -1.9044800e+01   5.2239455e+02   3.9244800e+01   6.5926364e+01   2.6072255e+01   7.4377636e+02   2.0340618e+01   4.8482909e+02   1.8685491e+01   2.4272455e+02   2.7165818e+00   2.2853545e+02  -1.2810109e+01   3.8434545e+01  -1.1260218e+01   2.5273636e+02  -1.2700727e+01   1.9926182e+02  -3.9373091e+00   2.1016727e+02  -2.7733818e+00   2.5730636e+02  -3.3055418e+01
   2.1978273e+02   1.5692836e+01   1.5054273e+02   6.6403855e+01   3.1003723e+01   8.3932952e+00   1.8409636e+02   1.0227745e+01   2.4405909e+02  -4.4020000e+00   3.9898727e+02   2.0985564e+01   6.8247273e+01  -1.6485236e+01   1.8886273e+02  -1.6094473e+01   2.4996372e+02   2.7876495e+01   3.9960000e+01  -7.7868000e+00   4.3307273e+02   1.5818727e+01   8.6404545e+01  -4.2360000e+00   4.9115455e+02   1.7364000e+01   4.3966364e+01   1.6639055e+01   6.1762636e+02   2.0672618e+01   5.2201909e+02   4.4620291e+01   2.6163455e+02  -2.1762182e+00   2.8039545e+02  -1.2389091e+00   4.3994545e+01   1.5044982e+01   2.1673636e+02  -7.3707273e+00   1.9212182e+02  -1.7461091e+00   1.9507727e+02   5.0538182e+00   1.7602636e+02  -8.4301818e-01
   2.0292273e+02   1.2331636e+01   8.9632727e+01   1.1251665e+02   5.5763723e+01  -1.1347505e+01   2.2242636e+02  -3.6886545e+00   2.3767909e+02   7.0084000e+00   3.9717727e+02   1.1940364e+01   5.6577273e+01  -6.9416364e+00   1.6677273e+02  -1.8607273e+01   2.5786372e+02   3.8154495e+01   2.1480000e+01  -3.9078400e+01   4.4017273e+02   1.0160727e+01   6.8124545e+01  -1.4153600e+01   4.6553455e+02   1.3073600e+01   4.6306364e+01   2.0591855e+01   4.9491636e+02   1.4349418e+01   4.9444909e+02   3.6345891e+01   2.3082455e+02  -1.0471418e+01   3.4387545e+02  -1.7697309e+01   4.7994545e+01   1.5224982e+01   2.2908636e+02  -1.2558727e+01   1.9402182e+02   8.1018909e+00   2.5240727e+02  -1.2342582e+01   2.1788636e+02   4.7681818e+00
   2.0316273e+02  -2.3075636e+00   7.0202727e+01   1.8178105e+02   4.3863723e+01   6.9344952e+00   1.8262636e+02   1.3915345e+01   2.4324909e+02  -2.8172000e+00   3.9426727e+02  -1.1446836e+01   7.6577273e+01   2.2683636e+00   1.7124273e+02   5.5512727e-01   2.6776372e+02   2.3982495e+01   1.4910000e+01  -5.0728000e+00   4.4069273e+02   1.6119127e+01   6.3594545e+01  -2.0031200e+01   4.2696455e+02   4.8069200e+01   5.3636364e+01   2.1815455e+01   5.7120636e+02   3.4526218e+01   4.8554909e+02   3.9437891e+01   2.8291455e+02   2.0221382e+01   3.1267545e+02  -1.8921309e+01   4.3434545e+01   1.9399782e+01   2.1578636e+02   1.0305273e+01   2.0021182e+02  -1.8633091e+00   2.0626727e+02  -1.7501382e+01   1.8773636e+02   4.6018182e-01
   2.3978273e+02  -7.5271636e+00   1.7930273e+02   6.9433055e+01   4.5053723e+01  -9.1107048e+00   2.0257636e+02   3.6934545e-01   2.6615909e+02   2.8160000e+01   3.9774727e+02  -1.5352364e+00   7.2717273e+01   6.7671636e+00   1.7020273e+02  -1.6211673e+01   2.8610372e+02   2.5985295e+01   1.7430000e+01  -1.9984400e+01   4.3212273e+02   1.6844727e+01   7.9074545e+01   4.7704000e+00   5.0520455e+02   1.3380000e+01   4.2016364e+01   6.2250545e+00   6.1762636e+02   3.0002618e+01   5.6301909e+02   5.3200291e+01   2.9672455e+02  -4.4534182e+00   3.3520545e+02  -9.2937091e+00   6.6054545e+01   3.4701818e+00   2.3918636e+02  -2.1316727e+01   1.8588182e+02  -1.0969091e+00   2.2264727e+02   2.9482182e+00   2.3916636e+02  -2.4934218e+01
   2.2235273e+02   3.9672364e+00   8.9012727e+01   1.7280625e+02   4.5293723e+01   1.0020095e+01   1.9238636e+02   4.0945455e+00   2.6110909e+02   4.6140000e+00   3.8279727e+02  -8.4792364e+00   6.2767273e+01  -5.2683636e-01   1.7129273e+02  -8.2887273e-01   2.2319372e+02   3.8398095e+01   3.3240000e+01  -7.5892000e+00   4.4422273e+02   4.0166727e+01   8.8314545e+01  -1.7438800e+01   4.3515455e+02   3.5844000e+01   5.7966364e+01   3.7039055e+01   5.6862636e+02   2.3492618e+01   4.8149909e+02   5.5481891e+01   3.2820455e+02  -2.7318182e+00   2.4167545e+02  -5.8113091e+00   3.1744545e+01  -5.0350182e+00   2.2283636e+02  -1.2108727e+01   2.2331182e+02   9.8586909e+00   2.0502727e+02   1.9278182e+00   2.1292636e+02   2.4449818e+00
   2.4163273e+02  -2.3351636e+00   1.3182273e+02   1.1066145e+02   5.9053723e+01   4.2492952e+00   2.0647636e+02   2.3397345e+01   2.0991909e+02  -4.7708000e+00   4.1974727e+02  -8.6523636e-01   6.6907273e+01   1.3471964e+01   1.5462273e+02  -8.8752727e+00   2.5538372e+02   3.7352895e+01   3.9910000e+01   7.6872000e+00   4.7822273e+02   4.4016727e+01   7.9974545e+01  -1.2441600e+01   5.3568455e+02   3.1131600e+01   4.7256364e+01   2.9425855e+01   5.1682636e+02   1.6016618e+01   4.9473909e+02   3.7662691e+01   3.4482455e+02   1.5485818e+00   2.3887545e+02   6.5626909e+00   3.3054545e+01   1.9201818e+00   2.4343636e+02  -8.9067273e+00   1.9231182e+02   2.9586909e+00   2.1464727e+02   1.1918218e+01   1.4592636e+02  -7.2850182e+00
   2.1982273e+02  -8.0203636e+00   1.7182273e+02   2.6461455e+01   5.1153723e+01   1.9311295e+01   1.9985636e+02   1.7686945e+01   2.0553909e+02   8.7296000e+00   4.2003727e+02  -1.3684364e+00   5.0337273e+01  -8.5324364e+00   1.5058273e+02  -8.3120727e+00   3.0143372e+02   4.0098895e+01   3.6810000e+01   1.0225200e+01   5.2527273e+02   3.5542727e+01   7.1554545e+01   6.1200000e-01   4.2172455e+02   2.7768400e+01   6.0306364e+01   2.4431855e+01   5.5182636e+02   2.4836618e+01   5.2282909e+02   4.9935491e+01   3.2658455e+02   1.8537782e+01   2.2648545e+02   3.4538909e+00   4.4304545e+01  -7.2981818e-01   2.3113636e+02  -2.0227273e+00   2.3978182e+02  -4.6989091e+00   2.2278727e+02   2.5747018e+01   1.9688636e+02  -2.8701818e+01
   2.2763273e+02   8.3948364e+00   2.0659273e+02  -8.0145455e-02   3.1343723e+01  -1.1539048e+00   2.0519636e+02   1.1259745e+01   2.3386909e+02  -6.8768000e+00   3.7098727e+02   1.9365564e+01   7.4627273e+01  -1.4756364e+00   1.6820273e+02  -4.2416727e+00   3.2610372e+02   5.7555295e+01   5.5190000e+01  -1.4815200e+01   5.0093273e+02   5.2389927e+01   8.4164545e+01  -1.6368000e+00   4.7544455e+02   6.4708000e+00   4.6586364e+01   3.6759455e+01   5.6034636e+02   3.4775018e+01   4.8677909e+02   3.7009491e+01   3.3144455e+02  -1.2331018e+01   1.9910545e+02   3.2142909e+00   5.4054545e+01   1.3300182e+01   2.3523636e+02  -1.0007273e+00   1.9845182e+02  -1.0912509e+01   1.9230727e+02   1.5805418e+01   2.0688636e+02  -3.4518182e+00
   2.4930273e+02   3.5571236e+01   1.9359273e+02   1.4579855e+01   4.7243723e+01   9.0540952e+00   2.2685636e+02   1.4476945e+01   2.3324909e+02   4.2228000e+00   4.0736727e+02  -9.8748364e+00   6.5247273e+01  -1.8395236e+01   1.6881273e+02  -1.1150473e+01   3.0238372e+02   5.8832895e+01   4.4390000e+01  -1.8671200e+01   5.1569273e+02   3.2259127e+01   8.2554545e+01   3.5200000e-01   4.2758455e+02   2.0639600e+01   3.6306364e+01   3.7011855e+01   5.8596636e+02   3.2205418e+01   5.1411909e+02   2.8582291e+01   3.3129455e+02   4.5909818e+00   2.0887545e+02  -4.2373091e+00   6.0054545e+01   8.8201818e+00   2.6323636e+02  -5.5407273e+00   1.9797182e+02  -1.2924109e+01   2.2992727e+02   2.0075818e+01   1.8864636e+02  -2.8702618e+01
   2.3135273e+02   1.2297236e+01   1.5987273e+02   1.5707455e+01   4.5963723e+01  -1.3735048e+00   1.8742636e+02   1.6771345e+01   2.7405909e+02   3.4380000e+00   4.2569727e+02   7.4187636e+00   6.5337273e+01  -1.7352436e+01   1.7848273e+02  -6.4940727e+00   2.9981372e+02   3.9178495e+01   3.2150000e+01  -1.7592000e+01   4.9369273e+02   3.2109127e+01   7.7074545e+01  -8.4896000e+00   4.7487455e+02   2.6706400e+01   5.8586364e+01   2.3569455e+01   5.9267636e+02   3.3238618e+01   5.1654909e+02   3.9537891e+01   3.2501455e+02   5.2333818e+00   3.6820545e+02   2.3256291e+01   5.9864545e+01   2.3215382e+01   2.6463636e+02   1.0847273e+01   2.2821182e+02   2.8746691e+01   2.2488727e+02   7.1990182e+00   2.1245636e+02   6.2258182e-01
   2.4073273e+02  -8.2631636e+00   1.9801273e+02  -1.6393745e+01   6.0153723e+01   1.4351295e+01   2.0242636e+02   2.3911345e+01   2.2215909e+02   2.0000000e-01   4.2165727e+02  -4.9680364e+00   7.7767273e+01   1.6563164e+01   1.8786273e+02  -9.9144727e+00   2.5272372e+02   2.2375695e+01   1.2390000e+01  -4.3912000e+00   5.3536273e+02   1.3825527e+01   6.4264545e+01  -1.6844800e+01   4.4401455e+02   2.3035200e+01   4.2736364e+01   2.3977455e+01   5.8248636e+02   1.8863818e+01   4.2582909e+02   4.8025491e+01   3.6796455e+02   1.8697382e+01   2.7791545e+02   2.4579491e+01   6.8184545e+01   5.0497818e+00   2.5033636e+02  -9.0872727e-01   2.5064182e+02   1.8952291e+01   2.5140727e+02   2.2167418e+01   1.8759636e+02  -1.5718618e+01
   2.7106273e+02   2.2590436e+01   1.4525273e+02  -9.0329455e+00   4.2483723e+01   1.5248952e+00   1.8571636e+02   6.3881455e+00   2.5705909e+02   4.3180000e+00   3.8950727e+02   2.5553964e+01   7.2817273e+01   3.7591636e+00   1.8515273e+02  -1.1987673e+01   2.6272372e+02   4.4575695e+01   2.5150000e+01  -1.4620000e+00   5.6655273e+02   2.2380327e+01   4.0644545e+01  -1.7915200e+01   3.3044455e+02   2.9070800e+01   4.9876364e+01   2.8786255e+01   5.9962636e+02   3.2822618e+01   4.1611909e+02   4.6472291e+01   2.8172455e+02  -6.4934182e+00   2.3677545e+02   1.3920691e+01   3.2304545e+01   2.8920182e+01   2.2153636e+02   1.4452727e+00   2.0245182e+02  -3.5225091e+00   2.2340727e+02   6.2674182e+00   2.0878636e+02   5.1161818e+00
   2.2682273e+02   7.6596364e+00   2.7511273e+02   2.9182545e+00   5.3053723e+01  -1.3707048e+00   1.7947636e+02  -1.0542655e+01   2.1400909e+02   5.2420000e+00   4.3774727e+02   1.6644764e+01   6.2667273e+01  -3.8488364e+00   1.6881273e+02  -4.2504727e+00   2.5686372e+02   4.1854495e+01   2.3150000e+01  -2.4162000e+01   5.7284273e+02   1.2207127e+01   7.0744545e+01  -5.2232000e+00   4.4306455e+02   3.0441200e+01   5.8206364e+01   2.5069855e+01   5.9843636e+02   3.2207818e+01   4.2549909e+02   6.4961891e+01   2.8496455e+02   8.0573818e+00   2.5991545e+02   1.3019491e+01   6.1684545e+01   2.8689782e+01   2.3478636e+02   3.0635273e+01   2.4783182e+02  -5.5329091e+00   2.2802727e+02   3.0177818e+01   2.6388636e+02  -1.1011818e+01
   2.2868273e+02   1.2270836e+01   1.5025273e+02  -7.1294545e-01   5.8813723e+01  -8.8715048e+00   1.8404636e+02  -1.4782545e+00   2.2900909e+02   1.0322000e+01   4.1698727e+02   3.4115564e+01   7.6817273e+01  -8.9083636e-01   1.9700273e+02  -4.9356727e+00   2.4272372e+02   3.1935695e+01   1.1430000e+01   6.5600000e-02   5.2469273e+02   3.3919127e+01   7.3974545e+01   5.2284000e+00   4.1372455e+02   3.3648400e+01   5.4156364e+01   3.0253855e+01   6.3539636e+02   3.1151018e+01   4.5301909e+02   4.5230291e+01   3.5501455e+02  -8.4066182e+00   2.4701545e+02  -4.6685091e+00   5.0304545e+01  -3.6498182e+00   2.4263636e+02  -2.3192727e+01   1.9473182e+02  -2.2349091e+00   2.1392727e+02   4.6858182e+00   2.6907636e+02  -1.1377018e+01
   2.3711273e+02   5.2164364e+00   2.6554273e+02   1.5583855e+01   4.7433723e+01  -1.2921105e+01   1.9928636e+02   1.2822545e+01   2.6934909e+02   1.3284800e+01   4.1688727e+02   2.4453564e+01   7.2147273e+01   8.1027636e+00   2.0424273e+02   3.8751273e+00   3.0953372e+02   5.0400895e+01   4.2910000e+01  -1.1228000e+00   5.6855273e+02   3.2840327e+01   7.4784545e+01  -2.2164000e+00   5.2896455e+02   2.2239200e+01   4.3306364e+01   3.0931855e+01   5.5605636e+02   2.4458218e+01   4.8530909e+02   5.1227091e+01   2.2215455e+02  -7.4378182e+00   2.5439545e+02  -2.9189091e+00   5.9554545e+01  -1.6259818e+01   2.2843636e+02  -5.3567273e+00   1.4959182e+02  -3.1937091e+00   2.0107727e+02   1.2523818e+01   2.1840636e+02   9.3865818e+00
   2.3540273e+02   1.6063236e+01   2.6263273e+02  -3.7533455e+00   4.9053723e+01   2.4792952e+00   2.4366636e+02   6.1321455e+00   1.8567909e+02   4.4584000e+00   4.5593727e+02   2.6379564e+01   7.6627273e+01  -4.7756364e+00   1.7991273e+02  -3.7584727e+00   2.9691372e+02   3.3120495e+01   3.4910000e+01   3.9972000e+00   6.3303273e+02   2.2019273e+00   7.8264545e+01   1.9985200e+01   4.4777455e+02   1.6594400e+01   5.6876364e+01   2.1086255e+01   5.5377636e+02   4.0060618e+01   4.4968909e+02   5.0696691e+01   2.5267455e+02   1.4120582e+01   2.4787545e+02   5.8426909e+00   5.6244545e+01   9.6849818e+00   2.4068636e+02  -7.8672727e-01   1.4026182e+02  -9.6873091e+00   1.8859727e+02   9.7622182e+00   2.5035636e+02  -1.2449418e+01
   2.2797273e+02   1.4707636e+01   2.6797273e+02   3.3394545e+00   5.0763723e+01  -4.6750476e-01   2.3600636e+02   2.9849455e+00   1.8443909e+02   9.8760000e-01   4.3079727e+02   1.1507636e+00   8.2817273e+01   3.8916364e-01   1.9881273e+02   9.2595273e+00   2.4305372e+02   3.7289295e+01   5.3810000e+01  -1.2044800e+01   5.8236273e+02   2.1635527e+01   8.6124545e+01   3.1016400e+01   4.3601455e+02   2.8725200e+01   5.1446364e+01   2.0140655e+01   5.7453636e+02   2.6499818e+01   4.4311909e+02   4.6882291e+01   3.2420455e+02   6.8181818e+00   2.2539545e+02   1.5161091e+01   3.9494545e+01  -1.9595018e+01   2.1828636e+02  -5.9947273e+00   1.9364182e+02  -1.5777091e+00   2.0407727e+02   1.7713818e+01   2.5726636e+02  -3.5722182e+00
   2.0563273e+02   1.4824836e+01   2.6987273e+02   2.3857455e+01   3.9153723e+01   2.1212952e+00   1.8585636e+02   1.4996945e+01   2.2167909e+02   1.3858400e+01   4.0603727e+02   6.9015636e+00   6.4957273e+01   9.3879636e+00   1.8996273e+02   2.3975273e+00   3.0591372e+02   5.1070495e+01   3.6720000e+01  -3.0576000e+00   6.1593273e+02   2.5139927e+01   7.8454545e+01   2.9730000e+01   5.7758455e+02   3.0069600e+01   4.4636364e+01   9.6854545e+00   5.4386636e+02   4.3523418e+01   4.7173909e+02   4.5642691e+01   3.1277455e+02  -2.0597418e+01   2.5425545e+02  -7.7177091e+00   2.9494545e+01  -4.8501818e-01   2.4058636e+02   8.9712727e+00   1.5250182e+02   1.4234909e+00   2.0064727e+02   6.2282182e+00   2.5016636e+02   1.7805782e+01
   2.1016273e+02   1.3942436e+01   1.8306273e+02   6.2322545e+00   6.7533723e+01   1.2660895e+01   2.0900636e+02   3.1449455e+00   2.9162909e+02   8.7924000e+00   4.2055727e+02   3.7399636e+00   5.0097273e+01  -3.2232364e+00   2.1486273e+02  -1.2144727e+00   2.8376372e+02   5.4172495e+01   4.0670000e+01   3.9164000e+00   5.9093273e+02   3.2329927e+01   9.5744545e+01   2.4486800e+01   4.3277455e+02   2.0074400e+01   5.3636364e+01   2.7815455e+01   6.1639636e+02   2.6821018e+01   4.7868909e+02   3.9946691e+01   3.3701455e+02   1.6033382e+01   2.2158545e+02   1.3985891e+01   4.5554545e+01  -9.3898182e+00   2.1253636e+02   8.0652727e+00   1.8307182e+02   9.9778909e+00   2.1178727e+02   8.5701818e-01   2.4150636e+02   1.5298582e+01
   2.1844273e+02   3.1800364e+00   1.9673273e+02   1.7188655e+01   5.0153723e+01   9.1012952e+00   1.9014636e+02   5.9837455e+00   1.3991909e+02   1.0692000e+00   4.3646727e+02   5.4171636e+00   6.0437273e+01  -1.5910436e+01   2.1586273e+02  -1.1104473e+01   2.9886372e+02   1.8154495e+01   4.2960000e+01  -4.5680000e-01   5.9293273e+02   2.2699927e+01   7.2074545e+01   9.8104000e+00   4.5415455e+02   1.2554000e+01   5.1586364e+01   2.1939455e+01   5.8296636e+02   2.3345418e+01   4.2925909e+02   2.1181091e+01   3.3196455e+02   1.5817382e+01   2.0239545e+02   1.2381091e+01   5.8804545e+01   3.2610182e+01   2.0653636e+02   6.6452727e+00   1.8269182e+02  -6.1170909e-01   2.1564727e+02   1.9938218e+01   2.4107636e+02  -1.4237018e+01
   2.4859273e+02  -6.9919636e+00   2.4411273e+02   3.0582545e+00   6.1763723e+01   3.7024952e+00   2.6576636e+02   9.9841455e+00   1.8962909e+02   1.0024000e+00   4.7298727e+02   2.6855636e+00   8.5857273e+01   4.1459636e+00   2.1972273e+02   1.8346727e+01   2.5476372e+02   1.6162495e+01   3.1530000e+01  -1.7832400e+01   5.8850273e+02   1.6244327e+01   5.5124545e+01  -1.5783600e+01   4.2948455e+02   2.3147600e+01   4.8396364e+01   6.4904655e+01   5.8329636e+02   1.9899018e+01   4.9054909e+02   4.0227891e+01   3.2806455e+02  -4.8706182e+00   2.3787545e+02   1.3526909e+00   5.0054545e+01   1.6250182e+01   2.5148636e+02  -3.7507273e+00   1.8888182e+02  -7.4369091e+00   2.1411727e+02   3.4406182e+00   2.7102636e+02  -1.9203018e+01
   2.4582273e+02   6.9896364e+00   2.2392273e+02   3.0134545e+00   4.3293723e+01   1.1650095e+01   1.8242636e+02   1.0361345e+01   2.3253909e+02  -2.3404000e+00   4.7541727e+02   2.1871164e+01   6.1817273e+01   2.5916364e-01   2.0562273e+02  -8.1452727e+00   2.6148372e+02   2.0054895e+01   2.8810000e+01  -3.6148000e+00   4.5612273e+02   3.3694727e+01   6.1214545e+01  -8.6508000e+00   4.6725455e+02   1.4936000e+01   5.1876364e+01   8.5676255e+01   6.1924636e+02   2.9303018e+01   4.7601909e+02   3.1350291e+01   3.0777455e+02   5.3225818e+00   3.3101545e+02  -4.5785091e+00   5.0054545e+01   2.4310182e+01   2.4773636e+02   1.5749273e+01   1.9950182e+02  -2.6165091e+00   2.3135727e+02   8.1514182e+00   2.4426636e+02   1.1367782e+01
   1.7854273e+02   3.5620364e+00   2.6411273e+02  -1.5921745e+01   4.1673723e+01  -2.3103048e+00   1.9142636e+02   1.3113455e+00   2.6662909e+02   4.1724000e+00   4.8012727e+02   4.5943636e+00   6.2957273e+01   4.3579636e+00   2.2020273e+02  -6.4516727e+00   2.6957372e+02   1.7457695e+01   2.7190000e+01   4.0848000e+00   4.6236273e+02   3.6385527e+01   8.4354545e+01  -8.3620000e+00   7.3039455e+02   2.1934800e+01   4.9396364e+01   9.1684655e+01   5.8529636e+02   4.2069018e+01   4.6039909e+02   3.5639891e+01   3.2206455e+02   1.8759382e+01   2.7639545e+02   4.9410909e+00   4.3614545e+01  -3.9846182e+00   2.3953636e+02   6.0052727e+00   1.4726182e+02   2.4602691e+01   2.2011727e+02   1.9860618e+01   2.4640636e+02  -1.9753418e+01
   2.3720273e+02   1.3829236e+01   2.4511273e+02   1.1838255e+01   3.2293723e+01  -2.9399048e+00   2.1271636e+02   1.0318145e+01   2.8581909e+02   3.5372000e+00   4.3960727e+02   3.9759636e+00   7.7857273e+01  -6.4403636e-01   2.5762273e+02  -8.3952727e+00   3.2557372e+02   3.2017695e+01   4.7960000e+01   1.5232000e+00   5.1717273e+02   3.8090727e+01   9.6744545e+01  -5.1132000e+00   4.5868455e+02   1.4961600e+01   5.1156364e+01   9.1113855e+01   5.9239636e+02   3.0641018e+01   5.0554909e+02   4.0607891e+01   2.2439455e+02   2.6232982e+01   2.3987545e+02   7.4826909e+00   6.2114545e+01   1.7095382e+01   2.2533636e+02  -4.4587273e+00   2.0735182e+02   7.1354909e+00   2.0702727e+02  -2.8521818e+00   2.2450636e+02  -6.6214182e+00
   2.4401273e+02   6.8044364e+00   1.7744273e+02   1.9201855e+01   5.5053723e+01   7.9992952e+00   1.6042636e+02  -2.5865455e-01   2.2381909e+02   2.8372000e+00   4.5565727e+02   1.1931964e+01   7.3857273e+01  -1.4140364e+00   2.2539273e+02  -1.3346873e+01   2.9691372e+02   3.2650495e+01   4.2050000e+01   9.8960000e+00   5.8984273e+02   4.2087127e+01   7.8404545e+01   2.2540000e+00   5.1434455e+02   3.0128800e+01   4.6826364e+01   1.0674025e+02   5.7696636e+02   2.2065418e+01   4.9311909e+02   3.8552291e+01   2.9272455e+02   1.9146582e+01   2.2667545e+02   1.7918691e+01   7.1684545e+01   1.4019782e+01   2.6473636e+02  -6.0107273e+00   2.2540182e+02   2.5971491e+01   2.3126727e+02   2.2068618e+01   2.6983636e+02  -1.4347818e+01
   2.2059273e+02   7.1980364e+00   1.9320273e+02   1.6701055e+01   5.8763723e+01   4.0324952e+00   1.8795636e+02   1.0828945e+01   2.1477909e+02  -9.6796000e+00   4.4626727e+02   6.3163636e-02   6.3287273e+01  -2.1884364e+00   2.2729273e+02  -6.1688727e+00   3.1938372e+02   5.2182895e+01   3.6810000e+01   1.3695200e+01   5.7536273e+02   2.9915527e+01   7.8694545e+01   8.8508000e+00   4.8529455e+02   1.0352800e+01   4.7256364e+01   1.1113585e+02   6.1158636e+02   3.2245818e+01   4.7477909e+02   4.7209491e+01   3.4206455e+02  -1.0990618e+01   2.8672545e+02  -8.6953091e+00   8.8804545e+01  -1.3419818e+01   2.8918636e+02  -9.6167273e+00   2.9493182e+02   3.3690909e+00   2.6883727e+02  -2.3656982e+01   2.6307636e+02  -2.1617018e+01
   2.4659273e+02   9.8780364e+00   2.7349273e+02   5.8978545e+00   5.1383723e+01   1.3332895e+01   1.4495636e+02  -1.0210545e+00   2.3786909e+02   6.4232000e+00   4.4012727e+02   1.1174364e+01   6.5387273e+01   4.7435636e+00   2.2229273e+02  -2.4998873e+01   2.6200372e+02   4.3483295e+01   5.2620000e+01   3.9604000e+00   5.5488273e+02   4.4933927e+01   8.8784545e+01  -2.4764000e+00   5.0177455e+02   3.1324400e+01   4.2636364e+01   8.9075455e+01   6.9815636e+02   4.4320218e+01   4.4492909e+02   3.7597491e+01   2.9844455e+02   1.5788982e+01   3.7001545e+02   2.3831491e+01   7.5614545e+01   1.9515382e+01   2.9338636e+02   1.7747273e+01   2.7531182e+02  -8.7313091e+00   2.5345727e+02  -1.1426582e+01   2.9578636e+02  -8.1338182e+00
   2.5116273e+02   3.9924364e+00   2.5554273e+02  -2.3761455e+00   6.3533723e+01   2.7508952e+00   1.9414636e+02  -1.3362545e+00   1.9619909e+02   4.4268000e+00   4.4050727e+02  -1.3816036e+01   7.1337273e+01   6.4975636e+00   2.1824273e+02  -2.7204873e+01   2.8134372e+02   4.4086095e+01   4.2050000e+01  -2.4840000e+00   5.1346273e+02   2.1727527e+01   7.4594545e+01  -1.4151200e+01   4.5639455e+02   8.1448000e+00   5.4116364e+01   1.0315705e+02   6.1701636e+02   3.1391418e+01   4.4335909e+02   4.6153091e+01   3.2082455e+02   2.3785818e+00   3.1434545e+02   2.0615091e+01   6.0244545e+01   3.3364982e+01   2.7778636e+02   8.7952727e+00   3.0021182e+02   2.9756691e+01   2.4440727e+02   7.8674182e+00   3.1145636e+02  -9.5274182e+00
   2.5111273e+02  -1.9356364e-01   2.9625273e+02   1.3797055e+01   2.5573723e+01   4.4476952e+00   1.8519636e+02   1.1949745e+01   2.4310909e+02  -1.0186000e+01   4.5388727e+02  -4.5643636e-01   6.8857273e+01  -5.3940364e+00   2.4272273e+02  -1.2013273e+01   2.7953372e+02   2.6940895e+01   3.0480000e+01   2.0616000e+00   5.0765273e+02   2.0042327e+01   6.5264545e+01   5.4952000e+00   4.1772455e+02   3.2048400e+01   6.8156364e+01   5.8943855e+01   5.1477636e+02   1.4850618e+01   4.5139909e+02   3.3599891e+01   3.1406455e+02   8.2093818e+00   2.7658545e+02   2.5858909e+00   5.7684545e+01  -1.9902182e+00   2.6458636e+02   1.1512727e+00   2.3435182e+02  -1.0594509e+01   2.2983727e+02   1.1563018e+01   2.2388636e+02  -8.7618182e+00
   2.3401273e+02  -1.3115564e+01   2.6820273e+02   9.5610545e+00   5.8243723e+01  -5.9590476e-01   1.9657636e+02   5.8993455e+00   2.6700909e+02   1.3472000e+01   4.6279727e+02   2.8120764e+01   6.9247273e+01  -1.2995236e+01   2.7605273e+02   4.9303273e+00   3.0086372e+02   2.1284495e+01   1.9960000e+01   1.6632000e+00   4.8079273e+02   8.4811273e+00   7.2404545e+01   1.1304000e+01   4.7448455e+02   3.4597600e+01   4.7686364e+01   3.3291455e+01   5.6139636e+02   2.8501018e+01   4.6249909e+02   4.0571891e+01   3.2739455e+02   7.9029818e+00   2.9839545e+02  -8.0089091e+00   8.4614545e+01  -8.6446182e+00   2.3443636e+02  -9.3672727e-01   2.1335182e+02  -5.9145091e+00   2.0792727e+02  -3.3541818e+00   2.0202636e+02  -1.0923018e+01
   2.1973273e+02   7.3668364e+00   2.1401273e+02  -3.9374545e-01   6.0383723e+01  -3.9071048e+00   1.6547636e+02   2.4577345e+01   2.5305909e+02   8.4480000e+00   4.4455727e+02   3.3899636e+00   6.0197273e+01   2.3487636e+00   2.3581273e+02   2.0109527e+01   2.7957372e+02   3.9077695e+01   2.7240000e+01  -1.8249200e+01   4.3879273e+02   5.8411273e+00   6.6454545e+01  -6.9300000e+00   4.2148455e+02   4.2887600e+01   5.6156364e+01   1.6953855e+01   5.5482636e+02   2.5076618e+01   5.2497909e+02   5.6903491e+01   3.0691455e+02  -1.6086182e+00   3.9491545e+02  -2.6405091e+00   5.6434545e+01  -5.4502182e+00   2.5898636e+02   6.6992727e+00   2.2735182e+02   9.0054909e+00   2.2830727e+02   2.2205418e+01   2.2578636e+02  -9.0138182e+00
   2.2959273e+02   2.4718036e+01   2.0444273e+02   6.9018545e+00   5.4343723e+01   1.8766095e+01   1.8452636e+02   5.6233455e+00   2.4805909e+02  -1.2020000e+00   4.3036727e+02  -8.3848364e+00   6.0247273e+01  -1.0135236e+01   2.5229273e+02  -1.8548873e+01   2.4938372e+02   8.8828952e+00   2.6530000e+01  -1.9572400e+01   4.2284273e+02   2.3587127e+01   6.5314545e+01  -2.9788000e+00   4.1739455e+02   3.3164800e+01   5.3546364e+01   2.7252655e+01   6.0120636e+02   2.6366218e+01   4.4677909e+02   4.5209491e+01   3.2996455e+02   1.5267382e+01   3.3939545e+02   1.3710909e+00   6.0054545e+01   2.1010182e+01   2.2933636e+02  -4.0287273e+00   2.0669182e+02   4.8082909e+00   2.4278727e+02  -7.6298182e-01   2.5059636e+02   2.3813818e+00
   2.4444273e+02  -2.7099636e+00   2.7140273e+02  -1.5364945e+01   4.8153723e+01  -9.3587048e+00   1.9076636e+02  -1.9658545e+00   2.6529909e+02   2.9088800e+01   4.5136727e+02  -1.9148364e+00   6.1957273e+01  -1.1562036e+01   2.6077273e+02  -2.3672727e+00   2.3805372e+02   2.9449295e+01   2.4480000e+01  -5.4084000e+00   4.2979273e+02   2.9701127e+01   5.2884545e+01  -2.0894400e+01   3.9129455e+02   2.5392800e+01   6.2586364e+01   5.3894545e+00   5.9967636e+02   1.4248618e+01   4.0816909e+02   4.2398291e+01   3.3006455e+02  -1.3170618e+01   3.6129545e+02   9.5690909e+00   5.8494545e+01   3.4449818e+00   2.1823636e+02  -1.2840727e+01   2.5216182e+02   6.9306909e+00   2.1578727e+02   1.4537018e+01   2.3583636e+02  -1.2907818e+01
   2.3030273e+02   1.6612364e+00   2.5478273e+02   9.9246545e+00   5.6383723e+01  -1.1487105e+01   2.5542636e+02   1.8621345e+01   2.5015909e+02  -1.1840000e+01   4.3346727e+02   5.5571636e+00   6.7957273e+01   2.4796364e-01   2.7567273e+02   6.1107273e+00   2.5781372e+02   1.4018495e+01   2.0000000e+01  -2.7700000e+00   4.5284273e+02   3.4477127e+01   7.3934545e+01  -1.6908400e+01   4.5915455e+02   3.8740000e+00   4.5966364e+01   1.2719055e+01   5.7520636e+02   9.0162182e+00   3.8939909e+02   3.2179891e+01   2.9301455e+02   1.4363382e+01   3.2139545e+02   4.1010909e+00   3.8614545e+01   9.2853818e+00   2.3288636e+02  -4.9127273e+00   2.1959182e+02   2.6762909e+00   2.0969727e+02   8.6442182e+00   2.1930636e+02  -1.0305418e+01
   1.8397273e+02  -7.7236364e-01   2.4449273e+02   1.0278545e+00   5.6103723e+01  -7.0470476e-01   1.9690636e+02   1.7772945e+01   2.4562909e+02  -5.2476000e+00   3.9641727e+02  -6.4788364e+00   9.6097273e+01  -1.8143236e+01   2.7434273e+02  -2.0882873e+01   2.4924372e+02   2.1554095e+01   1.9100000e+01  -3.1598000e+01   5.1227273e+02   3.4962727e+01   6.4834545e+01  -1.9940400e+01   4.8034455e+02   3.6558800e+01   7.2586364e+01   2.8539455e+01   5.7205636e+02   3.1938218e+01   4.2787909e+02   3.8481491e+01   2.7367455e+02  -1.1139418e+01   3.8820545e+02   4.5162909e+00   5.5054545e+01  -1.7649818e+01   2.3728636e+02   1.4185273e+01   2.3254182e+02   2.5930291e+01   2.2411727e+02   1.2450618e+01   2.3492636e+02  -9.0250182e+00
   2.0659273e+02   9.2280364e+00   3.1406273e+02  -2.3477455e+00   5.4763723e+01  -5.5475048e+00   1.9823636e+02  -4.7345455e-01   2.6805909e+02   1.8488000e+01   3.7950727e+02   3.6839636e+00   6.2667273e+01   1.1291164e+01   2.6767273e+02  -2.1969273e+01   2.5305372e+02   4.5249295e+01   3.9580000e+01  -8.0964000e+00   4.4688273e+02   2.9853927e+01   6.5884545e+01  -5.1244000e+00   3.9882455e+02   1.2980400e+01   4.9876364e+01   4.2076255e+01   5.8024636e+02   3.0473018e+01   4.6858909e+02   5.2704691e+01   3.2139455e+02   3.8529818e+00   3.2915545e+02   2.2190291e+01   3.4184545e+01   1.7269782e+01   2.4788636e+02  -1.0312727e+01   2.3988182e+02   8.2930909e+00   2.2616727e+02   2.4266182e+00   2.4997636e+02  -1.2279018e+01
   2.2978273e+02   8.9283636e-01   2.5973273e+02   5.8586545e+00   4.4763723e+01   1.0062495e+01   2.3619636e+02  -6.6002545e+00   2.6681909e+02   5.7772000e+00   3.6736727e+02  -5.9148364e+00   6.8247273e+01  -1.1485236e+01   2.0824273e+02  -6.6448727e+00   3.0115372e+02   4.5691295e+01   2.6340000e+01   1.5492800e+01   6.0346273e+02   3.7947527e+01   8.0454545e+01  -9.0000000e+00   4.4991455e+02   2.4993200e+01   5.7156364e+01   9.7738545e+00   6.1196636e+02   2.1175418e+01   4.5249909e+02   5.4991891e+01   3.2296455e+02   9.6873818e+00   3.1382545e+02   1.2846691e+01   3.7744545e+01  -1.3645018e+01   2.4638636e+02  -6.7927273e+00   2.4407182e+02   1.5278909e+00   2.4078727e+02   1.2347018e+01   2.5902636e+02  -1.7143018e+01
   2.2387273e+02   5.8956364e+00   2.1120273e+02  -4.6389455e+00   4.5193723e+01   8.0280952e+00   2.3014636e+02  -1.5962545e+00   2.6910909e+02  -8.3160000e+00   3.5755727e+02  -8.4600364e+00   5.3577273e+01   2.1083636e+00   2.1653273e+02  -3.9807273e-01   2.7072372e+02   3.1215695e+01   2.8960000e+01   2.2233200e+01   5.9917273e+02   3.4072727e-01   1.0935455e+02   8.9280000e+00   4.4691455e+02   1.5093200e+01   4.8636364e+01   2.2315455e+01   5.9843636e+02   2.6447818e+01   4.4744909e+02   2.6635891e+01   2.9739455e+02  -6.3670182e+00   3.4577545e+02  -1.1189309e+01   2.5364545e+01  -1.9046182e+00   2.4753636e+02   1.8152727e+00   2.4959182e+02   4.0362909e+00   2.7111727e+02  -6.4938182e-01   2.2911636e+02  -1.5750218e+01
   2.3940273e+02   4.7432364e+00   1.5630273e+02   9.9430545e+00   6.5623723e+01  -5.1863048e+00   2.1704636e+02   2.2071745e+01   3.0296909e+02  -1.2164800e+01   3.3536727e+02   1.0935164e+01   5.7247273e+01   9.2947636e+00   1.9467273e+02   4.9707273e+00   2.9753372e+02   3.5170895e+01   3.5580000e+01  -2.9664000e+00   5.6727273e+02   9.1827273e+00   7.8594545e+01  -2.2812000e+00   4.6648455e+02   2.3907600e+01   2.7156364e+01   4.0313855e+01   6.4415636e+02   3.4030218e+01   4.5492909e+02   5.1467491e+01   2.8882455e+02   9.5085818e+00   2.8587545e+02  -2.5873091e+00   3.8864545e+01  -7.2346182e+00   2.5443636e+02  -1.2636727e+01   2.4045182e+02  -1.2725091e+00   2.0683727e+02  -5.7469818e+00   2.6197636e+02  -1.8949018e+01
   2.1678273e+02   5.6528364e+00   2.3049273e+02   7.5778545e+00   3.8103723e+01  -1.0024705e+01   2.1233636e+02   3.9685455e+00   2.8658909e+02   1.8905600e+01   3.3731727e+02   1.7019164e+01   6.4007273e+01  -4.8603636e-01   1.9472273e+02  -2.0083273e+01   2.3624372e+02   3.6354095e+01   2.4000000e+01  -7.9400000e+00   5.9755273e+02   1.4380327e+01   5.4124545e+01  -9.4360000e-01   4.4077455e+02   4.2344400e+01   5.8156364e+01   2.2023855e+01   6.0843636e+02   2.9407818e+01   4.6282909e+02   3.3735491e+01   1.4758455e+02   1.8077818e+00   2.6358545e+02  -1.0341091e+00   4.7364545e+01  -3.1646182e+00   2.0433636e+02  -1.0778727e+01   2.4088182e+02   3.7330909e+00   2.7169727e+02  -6.9578182e-01   1.8088636e+02  -2.5131818e+01
   2.4954273e+02   7.6020364e+00   2.3901273e+02   9.0362545e+00   3.7053723e+01   6.2929524e-01   2.3352636e+02   1.0653345e+01   2.2924909e+02   1.6062800e+01   3.3326727e+02   1.9343164e+01   7.1577273e+01  -8.5216364e+00   2.0239273e+02   1.0063127e+01   2.7210372e+02   2.3965295e+01   1.7150000e+01  -7.8220000e+00   6.3184273e+02   1.9967127e+01   7.9694545e+01  -3.6920000e-01   4.3015455e+02   3.8244000e+01   5.2926364e+01   3.1542255e+01   5.7920636e+02   2.0076218e+01   5.5468909e+02   4.5676691e+01   2.7329455e+02   6.0409818e+00   3.1563545e+02   1.2718909e+00   3.6804545e+01   2.2990182e+01   2.7428636e+02  -1.2174727e+01   2.4483182e+02  -6.8129091e+00   3.0173727e+02   1.9510182e+00   2.1750636e+02  -1.3731418e+01
   2.1778273e+02  -4.3371636e+00   3.2506273e+02  -9.8774545e-01   5.4383723e+01   1.6228952e+00   2.2947636e+02  -5.8726545e+00   2.4029909e+02  -2.5312000e+00   3.0798727e+02   1.0075564e+01   6.6817273e+01  -1.6610836e+01   2.0829273e+02   4.2111273e+00   2.3872372e+02   9.6856952e+00   2.2860000e+01  -1.0998800e+01   5.4527273e+02   2.0982727e+01   7.0024545e+01   2.0244000e+00   4.5939455e+02   2.9854800e+01   6.9686364e+01   4.9201455e+01   5.8053636e+02   3.8589818e+01   5.2339909e+02   3.9799891e+01   2.6015455e+02  -1.4378182e+00   3.3948545e+02  -6.7261091e+00   5.9934545e+01  -1.5860218e+01   2.4893636e+02   7.0032727e+00   2.8269182e+02   6.4382909e+00   2.1597727e+02   7.8118182e+00   1.8154636e+02  -1.8904618e+01
   1.9573273e+02  -2.6631636e+00   2.6082273e+02   2.6011455e+01   3.9763723e+01   2.0792495e+01   2.3742636e+02   1.3631345e+01   2.1339909e+02  -2.8992000e+00   3.0707727e+02   8.9583636e+00   7.8717273e+01   2.9071636e+00   2.0167273e+02  -9.5392727e+00   2.1438372e+02   3.1442895e+01   2.2810000e+01  -2.6224800e+01   6.1231273e+02   6.0995273e+00   5.1934545e+01  -1.9628400e+01   4.5187455e+02   1.2076400e+01   6.2546364e+01   3.0292655e+01   5.6820636e+02   2.1956218e+01   5.0325909e+02   5.1641091e+01   2.9720455e+02   1.9598182e+01   4.1258545e+02   2.3275891e+01   4.5494545e+01  -4.0750182e+00   2.7983636e+02  -7.6687273e+00   2.5888182e+02   1.7013091e+01   2.3435727e+02  -4.4685818e+00   1.7597636e+02  -2.1879018e+01
   2.3492273e+02  -3.4183636e+00   2.3197273e+02   6.0294545e+00   4.5433723e+01   4.3888952e+00   2.4200636e+02  -1.6850545e+00   2.1439909e+02  -3.1920000e-01   2.9769727e+02   9.4187636e+00   6.6007273e+01  -1.3306036e+01   1.8215273e+02  -1.4937673e+01   2.3157372e+02   2.0307695e+01   3.0100000e+01  -2.0908000e+01   6.6698273e+02   5.8259273e+00   8.9024545e+01  -1.2215600e+01   4.2215455e+02   3.5644000e+01   4.3346364e+01   1.6738655e+01   5.9120636e+02   4.0216218e+01   5.4001909e+02   3.2610291e+01   3.2539455e+02   6.4929818e+00   3.2225545e+02   1.3622909e+00   4.1934545e+01  -1.2730218e+01   2.8858636e+02  -9.8687273e+00   2.1869182e+02  -3.3017091e+00   2.7645727e+02   2.4034182e+00   2.2240636e+02  -3.3693418e+01
   2.2149273e+02  -1.3039636e+00   2.1944273e+02  -7.2481455e+00   4.3193723e+01  -1.5190476e-01   2.1119636e+02   2.8729745e+01   2.2124909e+02   1.5372800e+01   3.3146727e+02   3.3247164e+01   8.6667273e+01  -5.2488364e+00   2.1624273e+02  -1.5284873e+01   2.4781372e+02   2.6908495e+01   1.9340000e+01  -2.0377200e+01   6.4917273e+02   3.1150727e+01   6.5314545e+01  -8.3588000e+00   4.7172455e+02   3.4108400e+01   7.7206364e+01   1.6169855e+01   6.2405636e+02   3.0348218e+01   4.7311909e+02   4.3582291e+01   2.9353455e+02  -1.4958218e+01   2.8272545e+02  -1.1755309e+01   4.9684545e+01   1.8589782e+01   2.7448636e+02   1.0592727e+00   2.4731182e+02   7.8690909e-02   2.5711727e+02   1.1660618e+01   2.1559636e+02  -2.6338618e+01
   2.1487273e+02   8.8056364e+00   2.3587273e+02   9.0745455e-01   5.8293723e+01   2.3600952e+00   2.0742636e+02   1.3841345e+01   1.9800909e+02   1.8852000e+01   3.6331727e+02   7.0791636e+00   5.8147273e+01  -1.6107236e+01   1.7939273e+02  -8.9068727e+00   2.6105372e+02   3.9469295e+01   1.6050000e+01  -1.3644000e+01   6.7827273e+02   9.0627273e+00   7.4454545e+01  -1.0520000e+01   4.2696455e+02   2.2589200e+01   4.8446364e+01   1.5610655e+01   5.6991636e+02   4.4869418e+01   5.3797909e+02   5.5963491e+01   2.5225455e+02  -1.1325818e+01   2.9867545e+02   3.8686909e+00   5.4934545e+01   7.9797818e+00   2.6653636e+02   8.4527273e-01   2.5083182e+02   1.4607091e+01   2.5292727e+02   4.1858182e+00   1.9978636e+02  -2.8883818e+01
   2.2816273e+02   3.3212436e+01   2.6549273e+02   6.3785455e-01   4.4003723e+01  -9.6467048e+00   2.1900636e+02   4.8649455e+00   2.3834909e+02   2.4348000e+00   2.7988727e+02  -6.5364364e+00   7.1387273e+01   3.5356364e-01   1.9877273e+02   6.9272727e-01   2.5581372e+02   2.1938495e+01   2.5000000e+01   7.6900000e+00   7.0869273e+02   2.1249127e+01   7.3694545e+01   1.5540800e+01   4.6868455e+02   1.1631600e+01   6.1446364e+01   3.6860655e+01   5.9001636e+02   1.3071418e+01   5.0644909e+02   4.6915891e+01   2.6748455e+02   2.3165782e+01   2.7301545e+02  -3.3685091e+00   3.8554545e+01   1.7018182e-01   2.8413636e+02   7.3872727e+00   2.8283182e+02   2.9970909e+00   2.1521727e+02  -5.5073818e+00   2.0759636e+02  -2.2178618e+01
   2.4149273e+02   1.0560364e+00   3.5701273e+02   1.9076255e+01   6.1863723e+01  -6.4055048e+00   2.2033636e+02   1.4088545e+01   2.2605909e+02   2.2698000e+01   3.0760727e+02  -8.9403636e-01   6.3767273e+01   6.1531636e+00   1.8553273e+02   4.1319273e+00   2.7496372e+02   5.9496495e+01   3.6050000e+01   1.4526000e+01   7.1684273e+02   1.0067127e+01   8.1454545e+01   1.6300000e+00   4.1701455e+02   3.9765200e+01   3.9686364e+01   2.8031455e+01   6.2996636e+02   2.4635418e+01   5.8073909e+02   4.1062691e+01   3.0882455e+02  -2.4214182e+00   2.7906545e+02   1.8347491e+01   6.0554545e+01   1.3530182e+01   2.4933636e+02   8.3712727e+00   2.3750182e+02  -5.6565091e+00   2.3007727e+02   2.1638182e+00   1.8378636e+02  -2.1273818e+01
   1.9768273e+02  -4.7291636e+00   2.3359273e+02   4.7098545e+00   5.5383723e+01  -8.9371048e+00   2.0762636e+02   5.2053455e+00   2.7177909e+02  -4.9600000e-02   3.2188727e+02   1.0103564e+01   5.5147273e+01   4.0827636e+00   2.0586273e+02   4.7855273e+00   2.7857372e+02   3.7547695e+01   4.9000000e+01   8.4900000e+00   7.3317273e+02   4.1620727e+01   1.0140455e+02  -7.7600000e-01   4.7810455e+02   3.2738000e+01   6.0546364e+01   2.1262655e+01   5.7653636e+02   4.0149818e+01   5.3997909e+02   5.0133491e+01   2.7572455e+02   2.3165818e+00   2.6958545e+02   1.2815891e+01   3.2364545e+01  -4.1546182e+00   2.8973636e+02   5.6892727e+00   2.3616182e+02  -8.4093091e+00   2.2545727e+02  -4.6165818e+00   2.0392636e+02  -2.5595018e+01
   2.1692273e+02   5.0616364e+00   3.1078273e+02   1.2864655e+01   5.4293723e+01  -2.9899048e+00   1.9652636e+02   1.8233345e+01   2.3105909e+02   3.8728000e+01   3.0550727e+02  -2.5360364e+00   6.8817273e+01   9.4191636e+00   1.8972273e+02   7.3667273e+00   2.7572372e+02   3.0345695e+01   3.9810000e+01   1.0645200e+01   5.9455273e+02   3.5190327e+01   7.8314545e+01  -1.2358800e+01   4.7510455e+02   3.1978000e+01   6.2256364e+01   2.6885855e+01   5.9186636e+02   4.9493418e+01   5.2739909e+02   5.4139891e+01   2.5210455e+02   1.1016182e+01   2.5867545e+02   1.1186909e+00   2.7364545e+01   6.8538182e-01   2.3868636e+02  -2.8267273e+00   2.1221182e+02  -1.2113309e+01   2.4026727e+02   1.1868618e+01   2.3392636e+02  -1.7325018e+01
   2.2535273e+02   6.2723636e-01   2.8716273e+02  -6.1457455e+00   3.5433723e+01  -1.1531105e+01   1.8623636e+02   3.5865455e+00   1.8181909e+02  -1.4280000e-01   3.3603727e+02  -1.8784364e+00   6.8387273e+01   6.2135636e+00   1.7729273e+02  -4.7388727e+00   2.7762372e+02   3.2043695e+01   3.3910000e+01  -7.0228000e+00   5.8184273e+02   3.0867127e+01   8.8164545e+01   1.2832000e+00   3.8320455e+02   3.3900000e+01   4.9686364e+01   3.2941455e+01   6.3734636e+02   2.7765018e+01   4.8392909e+02   5.1377491e+01   2.5839455e+02  -8.3870182e+00   2.4548545e+02   3.2238909e+00   3.6614545e+01   7.7553818e+00   2.7353636e+02   5.0352727e+00   2.5654182e+02   2.2502909e+00   2.2650727e+02   5.6794182e+00   2.3673636e+02  -2.4839818e+01
   2.2216273e+02  -4.7775636e+00   1.2040273e+02  -1.1284945e+01   4.1003723e+01  -1.1167048e+00   2.1909636e+02  -1.9022545e+00   2.4367909e+02   6.1984000e+00   3.0441727e+02  -4.4988364e+00   5.6147273e+01  -1.4807236e+01   1.6700273e+02  -2.4567273e-01   2.7029372e+02   3.4350095e+01   3.1810000e+01  -7.4248000e+00   5.0355273e+02   1.9610327e+01   6.5214545e+01  -1.6260800e+01   4.6001455e+02  -1.6248000e+00   4.9926364e+01   2.0642255e+01   5.0577636e+02   2.4670618e+01   5.6358909e+02   3.9774691e+01   2.8706455e+02   4.4093818e+00   2.5782545e+02  -4.8633091e+00   3.4304545e+01  -1.6679818e+01   2.4568636e+02   5.2132727e+00   2.3988182e+02  -1.3896909e+01   2.2611727e+02  -5.7093818e+00   2.0988636e+02  -2.6261818e+01
   2.4097273e+02   1.4327636e+01   1.2701273e+02  -3.3837455e+00   4.6003723e+01   1.0103295e+01   1.9990636e+02  -3.2770545e+00   2.5119909e+02   2.4836800e+01   3.4950727e+02  -4.3860364e+00   6.4097273e+01  -3.3432364e+00   1.5600273e+02  -1.0125673e+01   2.8496372e+02   3.5886495e+01   3.7290000e+01  -3.0532000e+00   5.0874273e+02   3.3865127e+01   8.3594545e+01  -1.7541200e+01   5.3063455e+02   2.1625600e+01   5.3636364e+01   1.8485455e+01   6.1301636e+02   1.6801418e+01   5.1054909e+02   4.3107891e+01   2.8044455e+02   1.0128982e+01   2.3025545e+02  -3.6577091e+00   3.9864545e+01   1.9353818e+00   2.6153636e+02  -5.2047273e+00   2.4921182e+02   4.7866909e+00   2.3616727e+02  -8.4733818e+00   2.3383636e+02  -3.3847818e+01
   2.1773273e+02  -1.1431636e+00   1.6911273e+02  -4.0317455e+00   4.6913723e+01   3.4604952e+00   2.2809636e+02  -4.2922545e+00   2.2915909e+02   1.5000000e+00   3.0069727e+02   9.5187636e+00   7.4577273e+01  -1.1331636e+01   1.8648273e+02  -4.6140727e+00   2.4538372e+02   4.7962895e+01   3.0910000e+01   5.3572000e+00   5.8631273e+02   4.5089527e+01   9.3974545e+01  -1.9991600e+01   5.0763455e+02   1.9135600e+01   5.1686364e+01   2.3311455e+01   6.6148636e+02   1.8593818e+01   5.1920909e+02   2.6655091e+01   2.7277455e+02  -4.4741818e-01   2.6120545e+02  -2.4223709e+01   5.7114545e+01   4.4353818e+00   2.6223636e+02  -1.9510727e+01   2.3850182e+02  -1.1650909e-01   2.5511727e+02   3.1106182e+00   1.3783636e+02  -2.4787818e+01
   2.3840273e+02  -1.1986764e+01   2.3082273e+02   9.9314545e+00   4.7383723e+01   3.6528952e+00   2.0542636e+02   5.0013455e+00   2.2310909e+02   1.5324000e+01   3.3588727e+02   8.1335636e+00   7.3817273e+01   1.1349164e+01   1.8924273e+02  -1.0784873e+01   2.4015372e+02   2.0381295e+01   2.5240000e+01  -7.8092000e+00   5.7265273e+02   1.1222327e+01   9.9214545e+01  -1.9550800e+01   4.1877455e+02   7.2944000e+00   4.7686364e+01   4.1481455e+01   6.1272636e+02   4.0304618e+01   5.5235909e+02   3.0623091e+01   2.7925455e+02  -4.7758182e+00   2.7220545e+02  -1.2683709e+01   3.3434545e+01   9.0097818e+00   2.4433636e+02  -1.1278727e+01   2.8945182e+02  -1.6382509e+01   2.3197727e+02  -1.5848182e+01   2.1488636e+02  -4.0611818e+01
   2.2278273e+02   1.2742836e+01   1.9440273e+02  -1.2104945e+01   6.0053723e+01   9.8392952e+00   2.3704636e+02   9.9017455e+00   2.7753909e+02   8.1096000e+00   2.9646727e+02   1.5137164e+01   4.9857273e+01  -1.1304036e+01   1.6996273e+02   1.5175273e+00   2.4576372e+02   1.1592495e+01   9.3400000e+00  -1.9197200e+01   5.4827273e+02   4.0702727e+01   7.5314545e+01  -3.3088000e+00   4.5958455e+02   3.3079600e+01   4.5926364e+01   3.8292255e+01   5.9015636e+02   3.9110218e+01   4.9420909e+02   3.7655091e+01   2.4729455e+02  -2.2839018e+01   3.2034545e+02  -1.1624909e+01   1.6244545e+01   1.2954982e+01   2.7288636e+02   3.0872727e+00   2.5154182e+02  -8.9297091e+00   1.8359727e+02   1.2732218e+01   1.9840636e+02  -1.3253418e+01
   2.3059273e+02   2.9680364e+00   2.3730273e+02   8.9830545e+00   3.6153723e+01  -1.3487048e+00   1.9504636e+02   1.3731745e+01   2.6319909e+02   1.2256800e+01   3.0941727e+02   1.0821164e+01   4.3857273e+01   1.0465964e+01   1.8310273e+02  -4.8636727e+00   2.6505372e+02   3.4439295e+01   2.8910000e+01   1.3720000e-01   5.5860273e+02   3.6306327e+01   1.0421455e+02  -1.1900800e+01   4.4939455e+02   1.5604800e+01   6.1636364e+01   2.1605455e+01   6.4348636e+02   1.5123818e+01   4.8835909e+02   3.4553091e+01   2.8087455e+02  -2.5185418e+01   3.2348545e+02   3.9838909e+00   4.2304545e+01  -1.4949818e+01   2.3883636e+02  -1.0338727e+01   2.4859182e+02  -1.3537091e+00   2.1850727e+02  -1.2580582e+01   1.2426636e+02  -1.5222218e+01
   2.1416273e+02  -1.9717564e+01   2.9268273e+02   1.1842655e+01   5.6343723e+01   9.5160952e+00   2.0771636e+02   6.4881455e+00   2.4786909e+02  -2.8568000e+00   3.4593727e+02   1.8419564e+01   6.0957273e+01  -2.4320364e+00   1.9639273e+02  -1.6076873e+01   2.7657372e+02   3.2557695e+01   1.9390000e+01   6.8088000e+00   5.7193273e+02   2.9469927e+01   8.9694545e+01  -1.7789200e+01   5.1010455e+02   2.0038000e+01   5.1206364e+01   2.2489855e+01   6.0286636e+02   1.6523418e+01   4.8973909e+02   3.5392691e+01   3.0558455e+02  -8.1622182e+00   3.3191545e+02   1.2829491e+01   4.7364545e+01  -3.1046182e+00   2.4293636e+02   2.1332727e+00   2.3645182e+02   2.9974909e+00   2.2407727e+02  -3.1261818e+00   2.4335636e+02  -2.6649418e+01
   2.3520273e+02   1.4939236e+01   2.5563273e+02  -1.0523345e+01   5.4193723e+01  -6.6019048e+00   1.7895636e+02  -8.4010545e+00   2.4939909e+02  -1.0692000e+00   2.9336727e+02   8.1451636e+00   6.5247273e+01  -1.0915236e+01   2.1058273e+02   6.6479273e+00   2.6029372e+02   2.7010095e+01   3.4530000e+01  -1.4972400e+01   5.7674273e+02   4.2135127e+01   7.0784545e+01  -1.0086400e+01   4.4520455e+02   1.4460000e+01   3.6156364e+01   1.6973855e+01   6.2296636e+02   2.4435418e+01   4.9797909e+02   4.5593491e+01   1.8658455e+02  -1.2832218e+01   2.6244545e+02  -2.1322909e+01   3.3364545e+01  -1.5446182e+00   2.6413636e+02  -3.1627273e+00   2.2107182e+02  -6.7221091e+00   1.9364727e+02   6.7382182e+00   2.2454636e+02  -1.5244618e+01
   2.4349273e+02   9.3260364e+00   1.8749273e+02  -6.6921455e+00   5.1533723e+01   1.1900895e+01   2.2600636e+02   1.7354945e+01   2.6043909e+02   7.0476000e+00   3.2284727e+02   2.6976764e+01   7.0667273e+01   1.8911636e+00   1.8515273e+02  -2.5457673e+01   2.7867372e+02   4.8629695e+01   4.5720000e+01   1.2724000e+00   5.9331273e+02   5.1239527e+01   9.1884545e+01  -3.0144000e+00   4.4777455e+02   2.5544400e+01   5.7396364e+01   3.0804655e+01   5.8996636e+02   3.3935418e+01   5.0658909e+02   5.6564691e+01   2.5429455e+02   3.7009818e+00   3.3925545e+02  -8.7077091e+00   3.5684545e+01  -5.9802182e+00   2.7258636e+02  -2.6438727e+01   2.5559182e+02  -5.4437091e+00   2.3064727e+02  -8.5517818e+00   2.2992636e+02  -1.9915018e+01
   2.0454273e+02   8.0120364e+00   2.0744273e+02   3.2318545e+00   5.4343723e+01  -8.4239048e+00   2.4362636e+02   9.5653455e+00   2.4134909e+02   7.9548000e+00   3.1022727e+02  -7.0536364e+00   4.9337273e+01  -2.7824364e+00   1.7386273e+02  -2.7444727e+00   2.6381372e+02   5.4488495e+01   3.3430000e+01   3.1156000e+00   6.4327273e+02   4.8672727e+01   1.0245455e+02  -4.5700000e+00   4.3210455e+02   2.2798000e+01   5.7446364e+01   2.0230655e+01   5.9943636e+02   3.6647818e+01   5.3258909e+02   4.8014691e+01   1.6672455e+02   1.0656582e+01   2.6653545e+02  -5.6010909e-01   3.7804545e+01   4.9801818e+00   2.4338636e+02  -3.8027273e+00   2.5126182e+02  -1.0667309e+01   2.3840727e+02   7.6874182e+00   2.3140636e+02  -1.2503418e+01
   2.2478273e+02  -5.1716364e-01   2.9573273e+02   9.3586545e+00   4.9623723e+01  -1.5526305e+01   2.1109636e+02   6.0277455e+00   2.0719909e+02   1.1256800e+01   3.3212727e+02   8.3843636e+00   4.9577273e+01  -3.9916364e+00   1.8181273e+02   5.3795273e+00   3.1300372e+02   3.6883295e+01   4.1620000e+01  -1.0639600e+01   5.4717273e+02   1.1930727e+01   8.4314545e+01   2.8812000e+00   4.2101455e+02   2.7065200e+01   5.6116364e+01   1.8957055e+01   6.2458636e+02   1.0975818e+01   5.2673909e+02   5.4052691e+01   2.8815455e+02   1.6472182e+01   2.4582545e+02  -4.8533091e+00   5.6994545e+01   1.1254982e+01   2.8138636e+02  -1.6642727e+01   2.5269182e+02   6.0782909e+00   2.2745727e+02  -6.7658182e-01   2.3373636e+02  -8.0798182e+00
   2.3816273e+02   8.6524364e+00   2.5473273e+02  -4.8413455e+00   6.0243723e+01   4.3940952e+00   2.3852636e+02   7.0633455e+00   2.4972909e+02   1.0384400e+01   3.2755727e+02   5.5099636e+00   6.6477273e+01   4.8863636e+00   2.1315273e+02   5.8232727e-01   2.9315372e+02   3.7801295e+01   2.2620000e+01   8.7904000e+00   5.5231273e+02   3.6709527e+01   6.9744545e+01   4.7680000e-01   4.5829455e+02   1.6802800e+01   6.4396364e+01   2.7294655e+01   6.1953636e+02   3.0659818e+01   5.2754909e+02   4.8657891e+01   2.1877455e+02  -3.1674182e+00   2.2448545e+02  -5.5761091e+00   5.8804545e+01   2.3800182e+01   3.0878636e+02  -4.5847273e+00   2.0502182e+02  -6.3481091e+00   2.5473727e+02   1.0851018e+01   2.2459636e+02   1.2611382e+01
   2.3282273e+02   8.3696364e+00   3.2459273e+02  -8.5014545e-01   3.9863723e+01   5.5944952e+00   2.1266636e+02   1.2802145e+01   2.5886909e+02  -1.6776800e+01   3.1679727e+02  -1.9192364e+00   6.8717273e+01   6.1716364e-01   1.8762273e+02  -1.1515273e+01   2.5129372e+02   2.2680095e+01   4.1000000e+01  -5.7800000e+00   5.6084273e+02   3.2647127e+01   7.7164545e+01   1.5432000e+00   4.5434455e+02   2.0258800e+01   7.0876364e+01   1.5006255e+01   6.0415636e+02   2.1270218e+01   5.3177909e+02   4.3509491e+01   3.1987455e+02   2.2744582e+01   3.6496545e+02  -8.7645091e+00   5.3184545e+01  -5.5002182e+00   2.6843636e+02   4.3932727e+00   2.6807182e+02  -7.1021091e+00   2.9250727e+02   3.5209418e+01   2.3835636e+02   1.4980582e+01
   2.3130273e+02   5.3012364e+00   2.2916273e+02   1.2924255e+01   5.4483723e+01  -1.6751048e+00   1.9171636e+02   1.3768145e+01   2.4996909e+02  -6.5448000e+00   3.2250727e+02   2.1293964e+01   6.6527273e+01  -2.4976364e+00   2.0072273e+02  -1.0463273e+01   2.5272372e+02   1.0945695e+01   2.9810000e+01  -1.3834800e+01   6.6598273e+02   2.1135927e+01   5.8354545e+01  -9.1420000e+00   5.0177455e+02   3.6364400e+01   4.8066364e+01   3.3691055e+01   6.3239636e+02   1.6491018e+01   5.6244909e+02   4.9005891e+01   2.7539455e+02   5.3029818e+00   3.3029545e+02  -2.3090909e-01   4.3434545e+01   2.5149782e+01   2.5078636e+02   3.8052727e+00   2.4283182e+02  -2.8429091e+00   2.7530727e+02  -3.0745818e+00   2.5321636e+02  -7.5382182e+00
   2.2101273e+02   5.0443636e-01   1.9030273e+02  -4.8269455e+00   5.7533723e+01  -4.6791048e+00   1.9652636e+02   3.3283345e+01   1.8629909e+02   6.9288000e+00   3.0803727e+02   3.1156364e-01   6.6337273e+01  -1.3824364e+00   2.1248273e+02  -2.0740727e+00   2.9138372e+02   2.9422895e+01   1.5620000e+01  -3.5596000e+00   6.2393273e+02   3.3169927e+01   6.7214545e+01   1.2149200e+01   4.7096455e+02   3.3259200e+01   6.8546364e+01   7.8126545e+00   6.2358636e+02   3.0765818e+01   5.4854909e+02   3.4737891e+01   3.3158455e+02   1.6327782e+01   3.2858545e+02   1.3905891e+01   4.6684545e+01   3.5079782e+01   2.4133636e+02   1.9311273e+01   1.9726182e+02   6.8026909e+00   2.3345727e+02   6.6034182e+00   2.7259636e+02   2.2201382e+01
   6.1542727e+01   5.1620364e+00   2.1892273e+02   4.6434545e+00   4.1343723e+01  -1.1093905e+01   2.0276636e+02   1.9114145e+01   2.3110909e+02  -1.0360000e+00   3.1050727e+02   9.2539636e+00   6.1287273e+01  -5.6984364e+00   2.0124273e+02  -2.6548727e+00   2.3357372e+02   1.9807695e+01   2.7290000e+01  -9.3932000e+00   6.1774273e+02   4.5045127e+01   7.5884545e+01  -5.3944000e+00   5.2639455e+02   2.9304800e+01   6.8206364e+01   5.5098545e+00   6.0172636e+02   2.5754618e+01   5.4554909e+02   5.2257891e+01   2.9125455e+02   8.8841818e+00   3.6296545e+02   2.2915491e+01   5.4054545e+01   2.3050182e+01   2.2868636e+02   2.7623273e+01   2.4583182e+02   4.7170909e+00   2.6811727e+02   1.9310618e+01   2.8911636e+02   2.5969782e+01
   2.2830273e+02   1.1301236e+01   2.6920273e+02   3.6710545e+00   4.7153723e+01   9.1129524e-01   2.0309636e+02   1.1467745e+01   2.8705909e+02  -7.7920000e+00   2.8865727e+02  -3.8580364e+00   7.0957273e+01   1.4107964e+01   2.1077273e+02  -3.8872727e+00   2.6867372e+02   3.1949695e+01   2.3620000e+01   1.2750400e+01   6.7803273e+02   3.6841927e+01   6.8214545e+01   9.5492000e+00   4.5491455e+02   7.7332000e+00   5.4826364e+01   4.2910255e+01   6.1815636e+02   2.6250218e+01   4.9249909e+02   5.1691891e+01   3.3187455e+02   8.7845818e+00   3.4920545e+02   4.6862909e+00   4.5244545e+01  -1.3650182e+00   2.2888636e+02  -3.2427273e+00   2.0993182e+02   4.0190909e+00   2.1916727e+02  -1.7013382e+01   2.3273636e+02   1.5000182e+01
   2.5016273e+02   2.0224364e+00   2.7806273e+02   1.1582255e+01   4.5153723e+01   2.8812952e+00   1.9047636e+02   2.3867345e+01   2.5010909e+02   2.1140000e+00   3.0522727e+02   6.9663636e+00   5.3047273e+01  -3.4592364e+00   1.4039273e+02   9.6431273e+00   2.9753372e+02   2.0260895e+01   3.2340000e+01   2.5012800e+01   7.1079273e+02   6.5981127e+01   8.0314545e+01   1.6771200e+01   4.5525455e+02   2.1656000e+01   4.9206364e+01   2.9269855e+01   5.7053636e+02   2.2869818e+01   4.6106909e+02   5.5686291e+01   2.6572455e+02   8.0265818e+00   2.9834545e+02   5.6050909e+00   3.4934545e+01   1.2389782e+01   2.5878636e+02   3.0652727e+00   1.9497182e+02  -5.9241091e+00   2.2411727e+02  -1.3269382e+01   2.4383636e+02  -7.6878182e+00
   2.2173273e+02   1.2296836e+01   2.2511273e+02   1.2482545e+00   4.5863723e+01  -8.0255048e+00   2.1352636e+02   7.8333455e+00   2.7596909e+02   2.2755200e+01   3.2031727e+02   1.6949164e+01   5.7627273e+01  -3.0656364e+00   1.2400273e+02  -8.9056727e+00   2.7196372e+02   6.5166495e+01   4.9530000e+01   1.0537600e+01   8.4065273e+02   6.5552327e+01   1.0697455e+02   7.0184000e+00   5.3263455e+02   3.0275600e+01   5.8396364e+01   2.6244655e+01   6.2458636e+02   1.2165818e+01   4.9168909e+02   3.6286691e+01   2.1863455e+02   1.2223782e+01   3.5753545e+02   1.4349891e+01   4.8864545e+01  -3.3446182e+00   2.3793636e+02   1.0483273e+01   2.1102182e+02  -3.8781091e+00   1.9245727e+02   6.3634182e+00   2.6030636e+02  -3.3454182e+00
   2.2792273e+02   1.0916364e+00   2.7449273e+02  -1.1802145e+01   5.2293723e+01   9.7900952e+00   2.2819636e+02   1.8039745e+01   2.6524909e+02   2.2328000e+00   3.4684727e+02  -8.4323636e-01   6.7007273e+01   3.2239636e+00   1.4296273e+02   1.3875273e+00   2.8634372e+02   3.2826095e+01   5.2960000e+01  -7.2168000e+00   8.6307273e+02   4.0088727e+01   8.6264545e+01   1.8675200e+01   4.8177455e+02   8.1144000e+00   5.6256364e+01   2.9175855e+01   6.1401636e+02   2.7581418e+01   5.4782909e+02   5.8455491e+01   3.0925455e+02  -1.4265818e+01   3.3906545e+02   3.3074909e+00   2.9114545e+01   2.0235382e+01   2.3928636e+02  -3.9247273e+00   2.0102182e+02  -4.6981091e+00   2.2526727e+02   1.1688618e+01   2.5740636e+02  -1.9013418e+01
   2.2825273e+02   1.3155236e+01   2.7911273e+02   1.7358255e+01   6.3863723e+01  -5.1550476e-01   2.6295636e+02   1.7158945e+01   2.7267909e+02   3.0684000e+00   3.2246727e+02   5.4371636e+00   6.2767273e+01   1.1831636e+00   1.3891273e+02  -3.0484727e+00   2.8624372e+02   2.7124095e+01   2.8620000e+01  -2.2119600e+01   7.2193273e+02   4.4139927e+01   7.4694545e+01   3.8408000e+00   3.9744455e+02   2.6330800e+01   4.2586364e+01   1.2369455e+01   5.7905636e+02   4.0708218e+01   5.3197909e+02   6.3823491e+01   2.7629455e+02   1.2230982e+01   2.7948545e+02  -2.0261091e+00   4.4934545e+01   2.9781818e-02   2.8588636e+02   3.3972727e+00   2.2159182e+02   1.4276291e+01   2.6602727e+02   5.6678182e+00   2.6411636e+02  -9.3102182e+00
   2.2987273e+02   1.6555636e+01   1.9344273e+02   1.0681855e+01   5.1763723e+01   2.3024952e+00   2.0581636e+02   1.5870145e+01   2.2367909e+02   2.1418400e+01   2.6184727e+02   1.5246764e+01   7.6907273e+01   3.0119636e+00   1.2124273e+02  -4.8487273e-01   2.5710372e+02   2.9215295e+01   1.4290000e+01  -7.2632000e+00   7.7850273e+02   1.7524327e+01   7.4504545e+01  -2.0004000e+01   3.5668455e+02   3.9316000e+00   5.1156364e+01   1.5923855e+01   5.9072636e+02   1.3874618e+01   5.3335909e+02   4.4763091e+01   3.5634455e+02   1.3106982e+01   2.7067545e+02   3.9869091e-01   2.9864545e+01  -2.8846182e+00   2.4418636e+02   6.3332727e+00   2.1250182e+02   6.1034909e+00   2.5492727e+02   8.4558182e+00   2.5573636e+02  -2.4029818e+01
   2.3492273e+02   3.2916364e+00   1.6730273e+02  -2.2176945e+01   5.5763723e+01  -1.7727505e+01   2.1804636e+02   2.7231745e+01   2.0639909e+02  -1.6109200e+01   3.0693727e+02  -1.5890436e+01   3.3767273e+01  -1.6066836e+01   1.9853273e+02  -6.1480727e+00   2.9810372e+02   1.5555295e+01   2.9810000e+01  -1.5174800e+01   7.8012273e+02   2.4674727e+01   5.9314545e+01  -4.9788000e+00   3.5353455e+02   2.9843600e+01   5.4156364e+01   3.3203855e+01   6.4677636e+02   1.9480618e+01   5.3863909e+02   3.6240691e+01   3.3615455e+02   2.5962182e+01   3.7810545e+02  -9.0557091e+00   4.5554545e+01   3.6018182e-01   2.5608636e+02  -1.6618727e+01   2.0197182e+02  -6.7241091e+00   2.7411727e+02  -6.4938182e-01   2.4097636e+02  -1.0419018e+01
   2.2459273e+02   1.1068036e+01   1.9206273e+02  -1.2727745e+01   4.1533723e+01  -2.2991048e+00   2.1952636e+02  -6.9665455e-01   2.8129909e+02  -2.1912000e+00   2.9812727e+02   1.4344364e+01   6.7857273e+01  -8.7440364e+00   2.0348273e+02  -1.1407273e-01   2.8357372e+02   1.0857695e+01   2.7530000e+01  -8.5624000e+00   7.6307273e+02   2.0708727e+01   7.4354545e+01  -2.0420000e+00   3.2339455e+02   2.0734800e+01   5.2346364e+01   2.6968655e+01   6.1405636e+02   2.9908218e+01   5.2154909e+02   7.6847891e+01   2.6934455e+02   8.6869818e+00   3.9191545e+02   1.1694909e+00   4.7114545e+01   2.2485382e+01   2.6563636e+02  -1.1882727e+01   2.1735182e+02  -1.5094509e+01   2.2964727e+02  -6.3317818e+00   1.9311636e+02   1.5319782e+01
   2.0616273e+02   2.3124364e+00   2.2501273e+02   4.1162545e+00   6.6243723e+01  -1.4425905e+01   2.3195636e+02   7.6389455e+00   2.5910909e+02   4.5340000e+00   3.3222727e+02   2.4086364e+01   5.6527273e+01   1.4402364e+01   2.0786273e+02  -1.2414473e+01   2.3443372e+02   4.0738895e+01   5.1190000e+01  -1.4405200e+01   7.5498273e+02   3.2015927e+01   7.4884545e+01  -4.2744000e+00   3.6682455e+02   2.2540400e+01   6.2306364e+01   2.1601855e+01   5.7696636e+02   2.0785418e+01   5.4897909e+02   3.7893491e+01   3.1601455e+02   2.7623382e+01   3.5910545e+02   1.3242909e+00   3.3614545e+01   1.9495382e+01   2.3458636e+02   9.6512727e+00   2.1973182e+02  -3.0449091e+00   2.0297727e+02  -2.2381818e+00   1.7130636e+02  -8.2754182e+00
   2.1992273e+02   7.2516364e+00   2.7249273e+02   2.0927855e+01   4.8963723e+01  -9.8535048e+00   2.0447636e+02   1.5357345e+01   2.3567909e+02   6.9284000e+00   2.7765727e+02   4.6919636e+00   5.0097273e+01  -1.2613236e+01   1.9858273e+02  -1.0342073e+01   2.5819372e+02   3.1838095e+01   2.9620000e+01   1.7650400e+01   7.9917273e+02   4.0340727e+01   8.2694545e+01   1.5870800e+01   3.4120455e+02   2.7780000e+01   4.6966364e+01   3.6069055e+01   6.0929636e+02   1.4339018e+01   5.3449909e+02   2.5811891e+01   3.2167455e+02   5.8805818e+00   2.8948545e+02  -1.4446109e+01   6.2494545e+01   1.8064982e+01   2.4068636e+02  -5.8672727e-01   2.0735182e+02  -1.1344509e+01   1.8950727e+02   3.6394182e+00   9.3786364e+01  -5.0238182e+00
   2.4649273e+02  -8.2396364e-01   2.1306273e+02   1.1162255e+01   4.5483723e+01  -1.4575105e+01   1.8923636e+02   1.2386545e+01   2.2848909e+02  -1.7536400e+01   3.0555727e+02   1.4319964e+01   7.1907273e+01  -1.8778036e+01   1.8658273e+02  -9.4820727e+00   2.8781372e+02   3.1998495e+01   4.3960000e+01   1.5413200e+01   7.5041273e+02   6.1671527e+01   7.6404545e+01   3.9440000e+00   3.1558455e+02   3.3029600e+01   4.7826364e+01   1.9660255e+01   7.2377636e+02   4.0320618e+01   5.4068909e+02   4.3316691e+01   3.0829455e+02   5.7109818e+00   3.2429545e+02  -2.3090909e-01   4.6114545e+01   1.1875382e+01   2.4188636e+02   1.0967273e+01   2.4364182e+02  -1.3147709e+01   2.3602727e+02   6.7818182e-02   1.6902636e+02  -1.6513018e+01
   2.0459273e+02  -5.6619636e+00   2.4211273e+02  -8.9717455e+00   4.5193723e+01  -6.1719048e+00   1.9490636e+02   1.1462945e+01   2.4767909e+02   1.2828400e+01   3.3155727e+02  -4.1000364e+00   5.5387273e+01  -9.4164364e+00   2.0720273e+02  -1.7841673e+01   2.7110372e+02   3.9715295e+01   3.5480000e+01  -8.2884000e+00   7.9107273e+02   5.5088727e+01   1.0002455e+02   1.1524400e+01   4.2791455e+02   3.7083200e+01   6.5396364e+01   3.1634655e+01   5.5948636e+02   2.5463818e+01   5.6073909e+02   3.0852691e+01   2.7229455e+02   1.7809818e+00   2.9763545e+02  -8.0981091e+00   3.7804545e+01   1.6001818e+00   2.1793636e+02   1.5583273e+01   2.1945182e+02   2.1174909e+00   2.4554727e+02  -1.3793782e+01   2.1216636e+02   7.7457818e+00
   2.1473273e+02   6.7168364e+00   1.8235273e+02   9.8590545e+00   5.9343723e+01   4.9860952e+00   2.2385636e+02   1.6716945e+01   2.0539909e+02  -1.1069200e+01   3.2074727e+02   4.7636364e-03   6.4667273e+01  -1.1918836e+01   1.9320273e+02   3.6083273e+00   2.6924372e+02   2.1574095e+01   3.2340000e+01   4.3280000e-01   7.0127273e+02   4.0122727e+01   7.7074545e+01   5.0804000e+00   4.3029455e+02   1.2562800e+01   4.5776364e+01   8.6842545e+00   5.4162636e+02   2.7032618e+01   5.2877909e+02   4.3129491e+01   2.7282455e+02  -1.6491418e+01   3.2867545e+02  -2.1581309e+01   4.1434545e+01   5.9997818e+00   2.2448636e+02  -3.8540727e+01   2.1383182e+02   1.1757091e+01   2.1726727e+02  -1.3771382e+01   2.1392636e+02   4.3149818e+00
   2.5106273e+02  -5.1395636e+00   1.9968273e+02   5.2265455e-01   2.2533723e+01   3.3608952e+00   1.9814636e+02   1.0293745e+01   2.4867909e+02  -5.9216000e+00   3.0560727e+02  -1.2304036e+01   3.5247273e+01  -1.0235236e+01   2.0667273e+02   6.5807273e+00   2.8119372e+02   3.0148095e+01   2.8530000e+01  -1.5592400e+01   7.8498273e+02   3.3005927e+01   6.8554545e+01  -9.0800000e-01   4.2568455e+02   2.3411600e+01   7.4446364e+01   3.0200655e+01   5.6015636e+02   2.1890218e+01   5.4920909e+02   4.8305091e+01   3.1301455e+02  -3.4266182e+00   2.7129545e+02   6.7690909e+00   4.2934545e+01  -1.8702182e+00   2.1013636e+02   1.1572727e+00   2.1335182e+02   6.2254909e+00   2.1969727e+02   1.1754218e+01   2.4207636e+02  -1.6547018e+01
   2.2735273e+02  -1.5827636e+00   2.3963273e+02   2.1706655e+01   4.4483723e+01   4.6548952e+00   1.7828636e+02   1.3125455e+00   2.3024909e+02   7.0328000e+00   3.1517727e+02   9.6403636e+00   5.2007273e+01   4.6239636e+00   1.8581273e+02   1.4952727e-01   2.6386372e+02   1.9104495e+01   1.6050000e+01   9.1260000e+00   8.2074273e+02   1.8335127e+01   8.2164545e+01  -3.1368000e+00   4.6934455e+02   3.7818800e+01   6.4396364e+01   3.4334655e+01   6.3658636e+02   6.3958182e+00   5.5416909e+02   4.4668291e+01   2.9367455e+02  -6.3094182e+00   2.1653545e+02  -1.7040109e+01   2.8304545e+01   9.4201818e+00   2.4633636e+02  -6.6887273e+00   1.9735182e+02  -3.2545091e+00   2.1097727e+02   1.1121818e+01   2.6916636e+02  -3.1054218e+01
   2.3149273e+02   1.3236036e+01   2.3044273e+02  -4.3181455e+00   5.3863723e+01  -3.5255048e+00   2.1857636e+02   3.8493455e+00   2.4586909e+02  -1.9266800e+01   3.1007727e+02  -1.0416364e+00   4.9627273e+01  -2.2805636e+01   2.0848273e+02  -1.6134073e+01   2.9210372e+02   1.8125295e+01   2.1480000e+01   3.1616000e+00   7.6060273e+02   2.4996327e+01   8.9694545e+01  -1.4079200e+01   4.1896455e+02   3.4692000e+00   6.7066364e+01   3.6791055e+01   5.9724636e+02   1.6303018e+01   4.9963909e+02   4.2080691e+01   2.4939455e+02  -3.2427018e+01   2.3720545e+02   6.1662909e+00   4.8054545e+01  -2.7198182e+00   2.4378636e+02  -1.5734727e+01   2.0635182e+02   1.2025491e+01   2.4416727e+02  -2.1923382e+01   2.5002636e+02  -7.2830182e+00
   2.4082273e+02   3.2996364e+00   3.3092273e+02   1.2923455e+01   6.0193723e+01  -1.1081905e+01   2.1095636e+02   1.0798945e+01   2.4191909e+02   8.3892000e+00   3.4093727e+02  -2.7504364e+00   5.2857273e+01   5.9359636e+00   1.9681273e+02   1.7849527e+01   2.9691372e+02   3.4650495e+01   2.7620000e+01  -2.4849600e+01   9.2474273e+02   4.4435127e+01   1.0631455e+02  -1.9688800e+01   4.8368455e+02   3.0481600e+01   5.6966364e+01   3.7509055e+01   6.4358636e+02   2.9645818e+01   5.1625909e+02   4.4561091e+01   2.7782455e+02   3.3885818e+00   2.9425545e+02   4.7022909e+00   1.3684545e+01   2.2409782e+01   2.2573636e+02  -1.2090727e+01   2.2683182e+02  -1.4992909e+01   2.0183727e+02   2.4230182e+00   2.5102636e+02  -9.3130182e+00
   2.4549273e+02   1.8586036e+01   3.2135273e+02  -1.9809455e+00   5.1003723e+01   1.5703295e+01   1.9109636e+02  -5.0422545e+00   2.3062909e+02   2.5382400e+01   3.4484727e+02   9.7967636e+00   3.9667273e+01  -1.9868836e+01   1.6634273e+02  -1.4002873e+01   3.6029372e+02   4.0050095e+01   2.7050000e+01  -1.9940000e+00   8.2155273e+02   5.0120327e+01   1.0216455e+02   8.6432000e+00   5.2396455e+02   4.8689200e+01   7.3256364e+01   3.3535855e+01   6.5720636e+02   2.6456218e+01   5.6225909e+02   4.1971091e+01   2.7087455e+02  -1.0915418e+01   2.2353545e+02   1.1979891e+01   2.5184545e+01  -8.9502182e+00   2.2373636e+02  -9.5807273e+00   2.5207182e+02  -9.1621091e+00   2.3411727e+02  -1.0119382e+01   2.9045636e+02  -4.3707418e+01
   2.2287273e+02   1.6445636e+01   2.8473273e+02   8.4786545e+00   5.0243723e+01  -1.9235905e+01   1.9357636e+02   3.6193455e+00   2.6153909e+02   2.1959600e+01   3.0393727e+02   1.2095636e+00   4.7247273e+01  -9.6152364e+00   1.7848273e+02  -1.9240727e+00   3.8938372e+02   4.2062895e+01   4.2910000e+01  -6.9280000e-01   8.5127273e+02   3.6032727e+01   8.6504545e+01   5.8460000e+00   5.0306455e+02   2.4171200e+01   6.3066364e+01   1.2631055e+01   6.1634636e+02   1.3205018e+01   5.2444909e+02   4.6135891e+01   3.1120455e+02   4.7181818e+00   2.3767545e+02  -7.3413091e+00   3.1684545e+01  -6.2802182e+00   2.5298636e+02  -1.7670727e+01   2.7002182e+02  -9.4081091e+00   2.1554727e+02   1.0656218e+01   2.5159636e+02  -3.9928618e+01
   2.5159273e+02   9.5803636e-01   2.9635273e+02  -2.6409455e+00   3.4863723e+01  -9.3455048e+00   2.2942636e+02   2.0271345e+01   2.3296909e+02   2.4852000e+00   3.2055727e+02   6.6899636e+00   7.0387273e+01  -1.0806436e+01   1.6934273e+02  -3.0528727e+00   3.6772372e+02   1.4835695e+01   2.2340000e+01  -3.9572000e+00   7.5960273e+02   3.4366327e+01   9.2074545e+01   1.3500400e+01   4.8863455e+02   3.1225600e+01   5.6686364e+01   1.8481455e+01   5.9210636e+02   3.2424218e+01   5.1673909e+02   3.0232691e+01   3.0525455e+02  -9.9458182e+00   2.3258545e+02  -3.2034109e+01   2.1554545e+01   1.1710182e+01   2.3503636e+02  -2.7234727e+01   2.4431182e+02  -2.0581309e+01   2.2183727e+02  -2.4669818e+00   2.3145636e+02  -4.3657418e+01
   2.1716273e+02  -1.8377564e+01   3.8330273e+02   1.2643055e+01   4.9533723e+01  -2.2791048e+00   2.2704636e+02  -6.6782545e+00   2.4077909e+02   2.0050400e+01   3.2612727e+02   5.0043636e+00   6.0857273e+01  -2.7540364e+00   1.7391273e+02  -7.6084727e+00   3.2200372e+02   5.6643295e+01   2.9290000e+01   1.6368000e+00   7.3555273e+02   5.0760327e+01   8.7744545e+01   6.2768000e+00   4.3877455e+02   2.4364400e+01   4.7346364e+01   2.3698655e+01   6.1696636e+02   5.5395418e+01   6.0735909e+02   3.4033091e+01   2.9791455e+02  -2.1548618e+01   2.3572545e+02  -1.0453091e+00   3.9114545e+01   9.9353818e+00   2.3148636e+02  -1.7700727e+01   2.2840182e+02  -1.0928509e+01   2.2292727e+02  -1.6174182e+01   2.2664636e+02  -1.4222618e+01
   2.0154273e+02  -4.1279636e+00   1.5973273e+02   4.6186545e+00   3.2053723e+01  -1.8307048e+00   2.3666636e+02   3.0592145e+01   2.8491909e+02   4.5569200e+01   3.2203727e+02   9.0015636e+00   6.9197273e+01  -2.3661236e+01   1.8848273e+02  -6.5840727e+00   3.1310372e+02   4.3685295e+01   2.6100000e+01  -9.9180000e+00   8.2207273e+02   4.0508727e+01   8.7354545e+01   1.5380000e+00   4.3687455e+02   1.2326400e+01   5.1396364e+01   2.8664655e+01   5.9348636e+02   2.7413818e+01   5.4997909e+02   2.6523491e+01   1.7820455e+02  -6.8818182e+00   2.1963545e+02   9.9518909e+00   3.1614545e+01  -1.6546182e+00   2.4228636e+02  -2.2714727e+01   2.5378182e+02   2.6110909e+00   2.1311727e+02   1.0750618e+01   2.6288636e+02  -9.4118182e+00
   2.5111273e+02   1.7516436e+01   1.7425273e+02  -1.4929455e+00   4.6763723e+01   6.6249524e-01   2.2962636e+02   1.6635345e+01   2.0210909e+02   2.0474000e+01   3.2069727e+02   1.3818764e+01   5.5957273e+01  -2.3120364e+00   1.9353273e+02   1.7719273e+00   3.1100372e+02   2.8043295e+01   1.1340000e+01  -1.8697200e+01   8.3498273e+02   3.2335927e+01   8.7554545e+01  -7.5180000e+00   4.6115455e+02   2.7994000e+01   6.6446364e+01   3.9030655e+01   6.3648636e+02   2.7443818e+01   5.6416909e+02   3.6008291e+01   2.6306455e+02  -1.3520618e+01   2.3448545e+02  -8.8061091e+00   4.1364545e+01   2.2755382e+01   2.3233636e+02  -3.0618727e+01   2.3159182e+02  -1.1663709e+01   2.2640727e+02  -3.5925818e+00   2.2488636e+02  -2.5411818e+01
   2.1854273e+02   1.3602036e+01   1.8935273e+02  -2.2080945e+01   5.1673723e+01  -1.4400305e+01   2.2490636e+02   1.8492945e+01   1.8915909e+02   2.9900000e+00   3.2150727e+02   2.7539636e+00   6.7387273e+01  -8.5164364e+00   1.9948273e+02  -9.5140727e+00   2.4638372e+02   2.3692895e+01   1.3720000e+01   4.3124000e+00   8.3988273e+02   2.8323927e+01   7.7404545e+01  -8.4760000e+00   4.6701455e+02   5.1452000e+00   5.9396364e+01   2.7734655e+01   5.7791636e+02   2.3329418e+01   5.9054909e+02   4.8327891e+01   2.8534455e+02   4.9769818e+00   2.5658545e+02  -8.4741091e+00   2.3184545e+01  -9.7902182e+00   2.3788636e+02  -2.7127273e+00   2.3693182e+02  -1.1420909e+01   1.9821727e+02  -1.3667382e+01   2.3173636e+02  -1.4149818e+01
[truncated: 1,443,784 more chars]
