# Supplementary material for: Specific structural elements of the T-box riboswitch drive the two-step binding of the tRNA ligand
Source: eLife. 2018 Sep 25;7:e39518. doi: 10.7554/eLife.39518 (PMC6197855; doi:10.7554/eLife.39518)
Supplement: Figure 6—source data 4. [file elife-39518-fig6-data4.zip › Repeat2.txt]

   2.1000000e+01   2.1000000e+01   2.8000000e+01   2.8000000e+01   3.1000000e+01   3.1000000e+01   3.4000000e+01   3.4000000e+01   7.7000000e+01   7.7000000e+01   1.0400000e+02   1.0400000e+02   1.0700000e+02   1.0700000e+02   1.2900000e+02   1.2900000e+02   1.5200000e+02   1.5200000e+02   1.5500000e+02   1.5500000e+02   1.5800000e+02   1.5800000e+02   1.8500000e+02   1.8500000e+02   2.0000000e+02   2.0000000e+02   2.0200000e+02   2.0200000e+02   2.1800000e+02   2.1800000e+02   2.2300000e+02   2.2300000e+02   2.4600000e+02   2.4600000e+02   2.5800000e+02   2.5800000e+02   2.6100000e+02   2.6100000e+02   2.8000000e+02   2.8000000e+02   2.9200000e+02   2.9200000e+02   2.9400000e+02   2.9400000e+02   2.9800000e+02   2.9800000e+02   3.0000000e+00   3.0000000e+00   1.1000000e+01   1.1000000e+01   2.3000000e+01   2.3000000e+01   5.9000000e+01   5.9000000e+01   7.8000000e+01   7.8000000e+01   1.0000000e+02   1.0000000e+02   1.1900000e+02   1.1900000e+02   1.4200000e+02   1.4200000e+02   1.6500000e+02   1.6500000e+02   2.0500000e+02   2.0500000e+02   2.0800000e+02   2.0800000e+02   2.2000000e+02   2.2000000e+02   2.5100000e+02   2.5100000e+02   2.9900000e+02   2.9900000e+02   3.0800000e+02   3.0800000e+02
   4.0116273e+02  -3.6287564e+01   3.8340273e+02   2.6350545e+00   2.4396372e+02   1.5546495e+01   2.1552636e+02   6.2334545e-01   4.8862909e+02   3.2312400e+01   5.5350727e+02   1.0483964e+01   3.9824727e+02  -2.7952364e+00   4.7520273e+02   2.8083273e+00   4.3691372e+02   3.4880495e+01   6.8915000e+02  -2.3920000e+00   5.6507273e+02   6.9287273e+00   3.6264455e+02  -1.7152000e+00   5.2848455e+02   9.5176000e+00   6.1873636e+02   6.4567455e+01   5.9443636e+02   2.2337818e+01   5.0982909e+02   2.5405491e+01   3.9782455e+02   1.8698582e+01   2.8796545e+02  -2.4645091e+00   6.3186455e+02   3.1265382e+01   3.3168636e+02   1.5183273e+01   2.4431182e+02   5.0386909e+00   2.2307727e+02   8.7638182e+00   1.7345636e+02  -2.2974182e+00   2.2739818e+02  -5.3245818e+00   4.0205000e+02  -1.3282462e+01   2.9325091e+02  -8.0828000e+00   3.4713000e+02   1.1821418e+01   2.6156182e+02  -6.6040000e-01   2.9207727e+02  -3.6543636e+00   2.1941636e+02  -1.0648764e+01   2.4773545e+02  -7.7961091e+00   2.7517636e+02  -2.3045018e+01   2.1704727e+02  -7.1574182e+00   2.7614000e+02  -4.9829662e+01   4.8442636e+02   1.9004364e+00   2.1306636e+02   2.9469091e-01   3.1689182e+02   1.9313818e+00   2.1744182e+02  -1.3228073e+01
   5.0116273e+02  -1.1975636e+00   4.0159273e+02  -1.5110145e+01   2.6757372e+02   1.2897695e+01   1.8642636e+02   1.5801345e+01   4.9143909e+02   3.2327600e+01   5.4960727e+02   3.7175964e+01   4.2552727e+02   1.3402364e+01   3.9881273e+02   1.4689527e+01   4.2400372e+02   7.3053295e+01   6.4939000e+02  -2.8812000e+00   4.5955273e+02   2.0990327e+01   3.0474455e+02  -8.0832000e+00   5.4677455e+02   3.1624400e+01   6.2425636e+02   4.3925855e+01   5.6539636e+02   2.0371018e+01   5.2220909e+02   4.5795091e+01   3.6187455e+02   4.0424582e+01   3.9901545e+02   3.3981491e+01   5.9274455e+02   3.1334982e+01   4.2833636e+02   2.5512727e+00   2.5483182e+02   2.8427091e+01   2.7730727e+02   1.6665418e+01   1.5964636e+02  -6.1926182e+00   2.4762818e+02  -7.9298182e-01   4.5524000e+02   2.3512338e+01   3.8316091e+02   6.8744000e+00   3.0332000e+02  -1.7237818e+00   2.8480182e+02   3.5380400e+01   2.7898727e+02   3.5428364e+00   2.4160636e+02   1.0866036e+01   2.4787545e+02   5.6726909e+00   1.8765636e+02  -1.2663418e+01   2.0037727e+02  -9.3438182e+00   2.7362000e+02  -4.9958062e+01   3.7380636e+02  -8.6799636e+00   2.5863636e+02   5.4090909e+00   2.9293182e+02  -2.5181818e-01   2.1221182e+02  -1.5619673e+01
   4.5544273e+02   4.3200364e+00   3.1382273e+02   1.6861455e+01   2.3600372e+02   1.3763295e+01   1.9057636e+02  -4.3306545e+00   4.9434909e+02   1.8144800e+01   5.5598727e+02   1.5235564e+01   4.3533727e+02   1.0475636e+00   3.5000273e+02   1.6784327e+01   4.8796372e+02   3.8406495e+01   7.2953000e+02   5.5176000e+00   4.4598273e+02   1.1835927e+01   3.1793455e+02   5.8616000e+00   5.1944455e+02   1.9380800e+01   6.5663636e+02   2.9105455e+01   5.7686636e+02   2.9413418e+01   4.8377909e+02   4.7819491e+01   3.6091455e+02   2.2841382e+01   2.9963545e+02  -6.6881091e+00   6.6299455e+02  -8.5501818e-01   3.9703636e+02   5.2727273e-03   2.7107182e+02   4.0378909e+00   2.3588727e+02   1.7029018e+01   1.5283636e+02  -3.7317818e+01   2.4053818e+02  -6.0857818e+00   3.9933000e+02  -9.0148615e+00   3.0535091e+02   1.6239200e+01   3.2185000e+02   8.5138182e+00   3.0956182e+02   6.2096000e+00   2.7312727e+02  -2.6583636e+00   2.4355636e+02   2.4800036e+01   3.1449545e+02  -7.4669091e+00   2.1898636e+02  -2.2069818e+01   2.0109727e+02  -7.6914182e+00   2.5729000e+02  -3.4171662e+01   4.1671636e+02   1.6747236e+01   2.3939636e+02   2.8082909e+00   3.2327182e+02   7.0809818e+00   2.0540182e+02  -3.0748727e+00
   4.6620273e+02  -4.5907636e+00   3.8363273e+02   2.5236655e+01   2.7776372e+02   1.2724952e+00   1.7966636e+02  -2.8478545e+00   2.1391909e+02   2.9199200e+01   6.0031727e+02  -1.7830836e+01   4.3476727e+02   2.3831636e+00   3.5339273e+02  -3.0168727e+00   4.3800372e+02   6.6833295e+01   6.5462000e+02   1.8040000e-01   4.3046273e+02   2.1647527e+01   2.8731455e+02   1.0021200e+01   4.9844455e+02   3.0200800e+01   4.4563636e+02   4.7745455e+01   6.1829636e+02   4.4949018e+01   5.8063909e+02   3.6260691e+01   3.5048455e+02   2.7575782e+01   3.1058545e+02   5.5858909e+00   6.3899455e+02   1.2884982e+01   3.5513636e+02   3.0072727e+00   2.0635182e+02  -1.1164509e+01   2.2854727e+02   4.7162182e+00   1.4311636e+02  -5.4002182e+00   2.3048818e+02   1.0098218e+01   3.6805000e+02   2.0347538e+01   3.9568091e+02  -6.7972000e+00   3.6413000e+02   2.5614182e+00   2.7828182e+02   1.4762000e+01   2.7226727e+02   5.1704364e+00   2.6331636e+02   1.7839236e+01   2.6697545e+02   5.8146909e+00   2.8827636e+02  -1.4953018e+01   1.8957727e+02  -2.0149818e+01   2.8667000e+02  -3.5672062e+01   4.8499636e+02   6.8548364e+00   2.1291636e+02   1.8766909e+00   2.8636182e+02   7.1737818e+00   2.0273182e+02   9.4872727e-01
   4.3282273e+02  -6.5903636e+00   3.5697273e+02  -1.3440545e+01   2.5524372e+02   4.0240952e+00   1.9490636e+02   9.6029455e+00   2.2972909e+02   2.2404400e+01   6.1822727e+02   3.4636364e+01   3.3828727e+02  -1.0188436e+01   2.8705273e+02  -2.0396727e+00   4.3496372e+02   6.4226495e+01   7.2510000e+02   2.1682000e+01   4.7050273e+02   1.8874327e+01   3.0731455e+02   7.1120000e-01   6.7158455e+02   3.5896000e+00   4.9730636e+02   5.2471855e+01   6.6096636e+02   2.3725418e+01   5.6701909e+02   3.7110291e+01   3.4153455e+02   2.3961782e+01   3.4491545e+02   3.9409491e+01   6.7774455e+02   2.6654982e+01   4.1038636e+02   4.9872727e+00   2.3531182e+02   1.2418691e+01   2.4250727e+02   1.3599418e+01   1.1830636e+02   4.6345818e+00   2.5539818e+02  -1.5145818e+00   2.3824000e+02  -7.7661538e-02   3.0359091e+02  -1.6340000e+01   3.9594000e+02  -7.2733818e+00   2.8089182e+02  -4.2568000e+00   3.0121727e+02   2.4094436e+01   2.1746636e+02   1.3227236e+01   2.5968545e+02   2.8678909e+00   2.0360636e+02  -2.8369418e+01   1.8871727e+02  -3.4110182e+00   2.8100000e+02  -3.4168462e+01   4.7466636e+02   9.4412364e+00   2.2715636e+02   1.2067491e+01   2.8046182e+02   1.6225782e+01   2.2354182e+02  -1.9716073e+01
   4.6106273e+02  -6.0795636e+00   3.3216273e+02   1.1204255e+01   2.0791372e+02   2.1530495e+01   1.9733636e+02  -1.0261455e+01   1.9581909e+02   2.2117200e+01   5.8226727e+02   1.0653164e+01   4.0100727e+02  -4.8760364e+00   3.4467273e+02  -8.8392727e+00   4.3748372e+02   5.5024895e+01   6.5943000e+02   5.1756000e+00   4.6703273e+02   1.4391927e+01   3.0650455e+02   5.8160000e+00   5.2763455e+02   1.9865600e+01   4.7801636e+02   2.9015055e+01   6.3777636e+02   1.9200618e+01   5.6258909e+02   3.1464691e+01   3.4553455e+02   2.6881782e+01   3.2920545e+02   1.0962909e+00   7.0705455e+02   1.5620182e+01   3.4653636e+02   1.9195273e+01   2.4050182e+02   1.8634909e+00   2.6154727e+02   1.3546218e+01   1.7540636e+02   5.8265818e+00   2.1110818e+02   7.8886182e+00   3.5257000e+02   1.7255938e+01   3.2511091e+02   1.2418400e+01   3.2123000e+02   2.8934182e+00   2.8389182e+02   1.1643200e+01   2.8607727e+02   7.5456364e+00   2.4665636e+02  -5.8679636e+00   2.7116545e+02  -1.2100509e+01   1.8936636e+02   5.9781818e-02   2.0728727e+02  -1.6516618e+01   2.8281000e+02  -5.2213262e+01   4.4613636e+02   2.8443636e+01   2.3334636e+02   3.4822909e+00   3.1779182e+02   1.6593818e+00   2.3154182e+02  -1.5356073e+01
   4.3240273e+02  -5.8867636e+00   3.6854273e+02   1.1823855e+01   2.3048372e+02   2.1434895e+01   2.1671636e+02   1.6181455e+00   2.0634909e+02   2.4274800e+01   5.1917727e+02   8.8903636e+00   3.6509727e+02  -5.7132364e+00   3.5500273e+02  -7.4756727e+00   4.5448372e+02   5.4664895e+01   7.7096000e+02   1.8203200e+01   6.0350273e+02   3.5474327e+01   3.2907455e+02   1.6970400e+01   6.2501455e+02   2.2752000e+00   4.0344636e+02   7.9806545e+00   5.9110636e+02   1.0314218e+01   5.6763909e+02   2.1260691e+01   3.2853455e+02   2.6281782e+01   2.8791545e+02   1.7969491e+01   6.9755455e+02   4.0880182e+01   3.6323636e+02   5.0092727e+00   2.1226182e+02  -7.5473091e+00   2.6559727e+02  -4.2477818e+00   2.6892636e+02  -2.2465018e+01   2.2958818e+02   2.5002182e+00   2.6181000e+02   2.0176738e+01   2.8902091e+02   1.1495600e+01   3.2756000e+02   6.0970182e+00   2.7975182e+02   7.2144000e+00   2.9583727e+02   9.5483636e-01   2.8789636e+02   1.6782836e+01   2.9144545e+02  -2.9290909e-01   2.2679636e+02  -3.3146182e+00   1.9899727e+02  -1.4423418e+01   3.0938000e+02  -5.1868862e+01   4.7380636e+02   1.7500364e+00   2.3010636e+02   8.2114909e+00   2.9870182e+02   1.8856582e+01   2.5435182e+02  -1.3660873e+01
   4.0716273e+02   3.7524364e+00   3.8944273e+02   1.8545455e-03   2.4400372e+02   1.2503295e+01   2.2323636e+02   3.2465455e+00   2.3743909e+02   2.1077600e+01   4.8998727e+02   1.4225564e+01   3.9481727e+02  -4.7108364e+00   3.9605273e+02   4.2903273e+00   4.3500372e+02   4.0693295e+01   7.6086000e+02   1.0061200e+01   5.8922273e+02   2.2756727e+01   3.4664455e+02  -1.1865200e+01   4.9287455e+02   3.3036400e+01   4.1020636e+02   2.7859855e+01   6.1291636e+02   3.0859418e+01   5.4558909e+02   3.9114691e+01   3.4596455e+02   4.5267382e+01   3.1791545e+02   1.5949491e+01   7.1199455e+02   1.5044982e+01   4.0218636e+02  -7.4067273e+00   2.2764182e+02   9.2722909e+00   2.5954727e+02  -1.1913782e+01   2.2378636e+02  -1.5853818e+01   2.5010818e+02   4.0986182e+00   4.7471000e+02   1.3244738e+01   3.1816091e+02   9.4944000e+00   3.3542000e+02   1.6858218e+01   2.9599182e+02  -4.7948000e+00   2.3621727e+02  -1.0135564e+01   2.5260636e+02   2.3160364e+00   2.8878545e+02   7.1598909e+00   2.7774636e+02  -1.0200618e+01   2.0657727e+02  -2.2749818e+01   3.1348000e+02  -4.3576862e+01   4.6785636e+02   1.3796036e+01   2.1487636e+02  -4.8001091e+00   3.4327182e+02   2.4100982e+01   2.3306182e+02  -5.9076727e+00
   4.7735273e+02  -2.5327636e+00   3.5844273e+02   2.1581855e+01   2.7496372e+02   1.6976495e+01   1.9190636e+02   1.6362945e+01   2.3139909e+02   9.0408000e+00   5.9669727e+02   9.9287636e+00   3.6666727e+02  -6.8888364e+00   3.2705273e+02   2.3470327e+01   4.6091372e+02   8.9770495e+01   7.2405000e+02   1.3956000e+01   5.0627273e+02   4.9252727e+01   3.1269455e+02   6.8508000e+00   5.2358455e+02   1.6389600e+01   4.0425636e+02   4.6195855e+01   6.0124636e+02   3.6793018e+01   5.6725909e+02   3.2861091e+01   3.8153455e+02   2.9521782e+01   3.3058545e+02  -5.8241091e+00   7.3280455e+02   2.5380182e+01   3.8553636e+02   7.2252727e+00   2.1021182e+02  -2.0933091e+00   2.6150727e+02   4.8794182e+00   2.5221636e+02  -2.0282182e+00   2.2948818e+02  -1.0771782e+01   2.0191000e+02   1.8638738e+01   3.0797091e+02   7.4596000e+00   3.5118000e+02   2.3447418e+01   2.9323182e+02   1.9706000e+01   3.0174727e+02   1.3382036e+01   2.5065636e+02   2.0920364e+00   2.6525545e+02  -1.2047709e+01   2.6055636e+02  -2.5454182e+00   1.8099727e+02   7.6365818e+00   2.8595000e+02  -5.3564462e+01   4.9023636e+02   1.4535636e+01   2.1434636e+02   8.4322909e+00   3.0317182e+02  -1.1311018e+01   2.3011182e+02  -1.8391673e+01
   4.7520273e+02  -4.6407636e+00   3.0335273e+02  -1.4820945e+01   3.1438372e+02   1.4532895e+01   1.5119636e+02   1.1389745e+01   2.2605909e+02   1.1748000e+01   5.4884727e+02   9.8567636e+00   3.6128727e+02   8.2115636e+00   3.0643273e+02   1.4359927e+01   4.3710372e+02   4.6095295e+01   6.9048000e+02   6.9160000e-01   4.5846273e+02   3.5077527e+01   3.1864455e+02   2.7480000e-01   4.5763455e+02   2.0235600e+01   4.3168636e+02   4.0241455e+01   6.1982636e+02   9.6866182e+00   5.3082909e+02   3.5725491e+01   3.8515455e+02   1.5802182e+01   2.8901545e+02   8.9314909e+00   7.6911455e+02   1.4285382e+01   4.0718636e+02  -9.2567273e+00   2.6631182e+02   1.3228691e+01   2.8702727e+02   2.0457818e+01   2.5940636e+02  -2.0033418e+01   2.3605818e+02   6.2226182e+00   3.1510000e+02   4.1393538e+01   3.5878091e+02   1.6584800e+01   3.6813000e+02  -3.3858182e-01   2.8461182e+02  -2.1744000e+00   2.9274727e+02   2.0012036e+01   2.7451636e+02   6.8032364e+00   2.7202545e+02  -1.2929309e+01   2.7874636e+02  -1.1230618e+01   1.6923727e+02  -1.3952618e+01   2.8071000e+02  -4.3095262e+01   4.4456636e+02  -1.1007636e+00   2.0120636e+02   2.0523491e+01   3.1079182e+02  -2.2580618e+01   2.1825182e+02  -1.9582873e+01
   4.6316273e+02  -1.4537564e+01   3.0720273e+02   8.9610545e+00   2.7019372e+02   7.1180952e+00   2.0576636e+02   1.8341455e+00   2.0748909e+02   3.9903600e+01   6.0969727e+02   1.8228764e+01   3.5904727e+02   2.5720764e+01   3.3015273e+02  -3.9676727e+00   4.2434372e+02   3.3076095e+01   7.0924000e+02  -5.7192000e+00   4.2265273e+02   1.7272327e+01   3.1807455e+02  -6.1996000e+00   6.2253455e+02   1.6373600e+01   4.6639636e+02   2.7944655e+01   5.7115636e+02   1.2060218e+01   4.6611909e+02   2.3092291e+01   3.8367455e+02   2.3640582e+01   2.9010545e+02   1.7604291e+01   6.8111455e+02   1.0445382e+01   3.4868636e+02   2.7732727e+00   1.3816182e+02   1.5290691e+01   2.6240727e+02   1.7907418e+01   1.9050636e+02   2.5285818e+00   2.6229818e+02   8.3134182e+00   2.7238000e+02   3.0711138e+01   3.3478091e+02  -5.9520000e-01   3.6018000e+02  -5.0825818e+00   2.8699182e+02  -8.2748000e+00   2.5179727e+02   1.7428036e+01   2.5417636e+02   2.4304364e+00   2.9444545e+02   2.8470909e+00   2.1855636e+02  -2.5655418e+01   1.8109727e+02  -5.1414182e+00   2.6167000e+02  -3.9052062e+01   4.5033636e+02   2.1867636e+01   2.2820636e+02  -6.8665091e+00   3.3193182e+02   8.1818182e-01   2.3040182e+02  -6.0487273e-01
   5.0106273e+02  -1.4479564e+01   3.2530273e+02  -3.3694545e-01   2.7134372e+02  -1.2873905e+01   1.9119636e+02   8.6197455e+00   1.9819909e+02   3.2696800e+01   6.1107727e+02   1.1208364e+01   3.6138727e+02   1.7913564e+01   3.4253273e+02   1.3001927e+01   4.3862372e+02   5.8743695e+01   7.7786000e+02   3.1561200e+01   5.3707273e+02   1.9068727e+01   3.5188455e+02   2.7755600e+01   5.7596455e+02   2.1909200e+01   3.8606636e+02   2.6131055e+01   5.7972636e+02   3.3704618e+01   5.1454909e+02   3.7307891e+01   3.7891455e+02   2.3631382e+01   3.7253545e+02   1.8698909e+00   6.7261455e+02   2.8195382e+01   3.9553636e+02  -1.3324727e+01   1.2183182e+02   6.1170909e+00   2.2111727e+02  -5.8393818e+00   2.2997636e+02  -1.1990182e+00   2.4739818e+02   5.0354182e+00   2.6181000e+02   1.7796738e+01   3.3444091e+02   7.3920000e+00   3.6656000e+02  -7.0229818e+00   2.6375182e+02  -2.1560000e-01   2.2641727e+02   4.6984364e+00   2.3836636e+02   4.9352364e+00   2.5940545e+02   1.0990291e+01   2.1884636e+02   4.6513818e+00   1.8528727e+02  -7.4266182e+00   3.0186000e+02  -2.3307262e+01   3.3523636e+02   1.4125636e+01   2.4449636e+02  -5.5497091e+00   3.3165182e+02  -7.6794182e+00   2.0321182e+02  -1.0379673e+01
   3.9578273e+02   3.8028364e+00   3.1363273e+02  -7.0233455e+00   3.0457372e+02  -3.9223048e+00   2.1862636e+02   9.7553455e+00   1.7467909e+02   1.4148400e+01   5.2307727e+02   2.8628364e+01   3.8281727e+02   1.1539164e+01   3.6048273e+02  -1.9054073e+01   4.1434372e+02   5.9296095e+01   7.7158000e+02   2.0360000e-01   4.9607273e+02   3.6728727e+01   3.4126455e+02   4.5652000e+00   4.7801455e+02   3.2505200e+01   4.0168636e+02   2.8731455e+01   6.3072636e+02   1.3764618e+01   5.5997909e+02   2.3013491e+01   3.8967455e+02   2.2540582e+01   3.2487545e+02   6.6826909e+00   7.1774455e+02   4.5644982e+01   4.0118636e+02   8.8232727e+00   1.4802182e+02   3.2618909e+00   2.1992727e+02   1.6875818e+01   2.5730636e+02  -2.1195418e+01   2.4162818e+02   4.7270182e+00   3.2619000e+02   1.8506338e+01   2.5982091e+02   3.1616000e+00   3.8670000e+02   9.3658182e+00   2.7670182e+02   8.2184000e+00   2.6883727e+02   3.2874836e+01   2.3946636e+02   6.0372364e+00   2.5644545e+02   2.0037091e+01   2.5789636e+02  -1.1992618e+01   1.9947727e+02  -1.7561818e+01   3.2929000e+02  -4.6501662e+01   4.6642636e+02   1.3530436e+01   2.1349636e+02   1.5930291e+01   3.0922182e+02  -7.9350182e+00   1.7102182e+02  -4.8544727e+00
   4.1673273e+02  -2.7731636e+00   3.4411273e+02   1.8398255e+01   3.2329372e+02   1.6390095e+01   2.0990636e+02   2.4212945e+01   1.9929909e+02   1.0938800e+01   6.3598727e+02   2.7355564e+01   3.5938727e+02   5.3635636e+00   3.4791273e+02   7.9015273e+00   4.3672372e+02   3.7985695e+01   6.7234000e+02   7.2328000e+00   5.3246273e+02   3.0157527e+01   3.2231455e+02   4.0812000e+00   5.0844455e+02   1.5830800e+01   3.6987636e+02   3.5046255e+01   5.5543636e+02   2.1027818e+01   5.6463909e+02   1.5210691e+01   4.1453455e+02   4.0261782e+01   3.3601545e+02  -1.6018509e+01   7.0555455e+02   4.0870182e+01   3.7183636e+02   2.1821273e+01   1.4478182e+02   1.0331091e+01   2.5083727e+02   3.1733018e+01   2.0326636e+02   1.3507782e+01   2.4205818e+02   6.0261818e-01   4.2338000e+02   4.3871138e+01   2.8825091e+02   2.1467200e+01   3.5180000e+02  -8.8218182e-01   3.0356182e+02   2.2596000e+00   2.6145727e+02   1.4225236e+01   2.5503636e+02   1.2881636e+01   3.0406545e+02  -4.1125091e+00   2.0470636e+02  -1.8647418e+01   1.8585727e+02  -1.9752218e+01   2.8629000e+02  -2.2831662e+01   4.7299636e+02  -1.0615164e+01   1.8453636e+02  -1.3092909e+01   2.9441182e+02   1.5339782e+01   1.9283182e+02  -3.1692727e+00
   4.8282273e+02   2.4596364e+00   3.1816273e+02   2.7425455e-01   3.1196372e+02   2.6364952e+00   2.2009636e+02   1.5827745e+01   1.9872909e+02   1.7414400e+01   6.1226727e+02   1.7973164e+01   4.0328727e+02  -1.7008436e+01   3.6553273e+02   3.7319273e+00   4.0610372e+02   4.2915295e+01   6.7339000e+02   2.7688000e+00   5.9360273e+02   4.3266327e+01   3.0812455e+02   2.6864000e+00   5.1753455e+02   2.2533600e+01   4.1673636e+02   3.3957455e+01   6.0591636e+02   2.7089418e+01   6.0716909e+02   5.2382909e+00   3.5477455e+02   1.7522582e+01   3.0229545e+02   1.1009091e+01   7.6974455e+02   2.7424982e+01   3.7873636e+02   3.3692727e+00   2.5607182e+02   1.4707891e+01   2.5592727e+02  -2.1441818e+00   2.3745636e+02  -7.1774182e+00   2.0167818e+02   4.2130182e+00   3.3814000e+02   2.9360338e+01   2.6078091e+02  -1.9520000e-01   3.8023000e+02   5.0341818e-01   3.3475182e+02  -3.7056000e+00   2.8312727e+02   1.1616364e+00   2.5946636e+02  -1.2892764e+01   2.5087545e+02  -1.4137309e+01   2.1965636e+02  -1.3313418e+01   1.6785727e+02  -2.1412218e+01   2.8243000e+02  -4.9902862e+01   5.3680636e+02   3.3280036e+01   1.9768636e+02   2.3145091e+01   2.6255182e+02   4.2285818e+00   2.1354182e+02  -1.2256073e+01
   5.0963273e+02  -8.0151636e+00   3.0863273e+02  -7.0533455e+00   2.8996372e+02   1.7264952e+00   2.2895636e+02   2.5989455e+00   2.3100909e+02   1.3732000e+01   6.3931727e+02  -1.4083636e-01   3.5909727e+02  -4.9032364e+00   3.6991273e+02   3.4215273e+00   4.3476372e+02   3.9622495e+01   6.7167000e+02  -9.0360000e-01   5.6246273e+02   2.7757527e+01   2.9226455e+02   2.2915200e+01   5.1520455e+02   7.8200000e+00   3.8492636e+02   4.4122255e+01   6.2434636e+02   1.1325018e+01   5.9058909e+02   9.8046909e+00   4.2120455e+02   9.2481818e+00   3.2125545e+02   2.1302291e+01   7.2543455e+02   3.1779782e+01   4.5358636e+02   2.2531273e+01   2.7335182e+02  -5.4845091e+00   2.2526727e+02   8.0186182e+00   2.4435636e+02   7.4105818e+00   2.2377818e+02   5.7350182e+00   3.6310000e+02   1.8553538e+01   2.8930091e+02  -5.2680000e-01   3.5594000e+02  -2.1233818e+00   3.3504182e+02   2.5411200e+01   2.7283727e+02  -2.6351636e+00   2.5617636e+02  -5.1595636e+00   2.8549545e+02  -1.0856909e+01   2.4317636e+02  -2.4350182e+00   1.8204727e+02  -1.3307418e+01   2.8538000e+02  -5.7088862e+01   4.1928636e+02  -2.1788364e+01   2.0401636e+02  -1.2130909e-01   2.9598182e+02   1.8694182e+01   1.6821182e+02  -1.0629673e+01
   4.8340273e+02  -8.3467636e+00   3.5416273e+02   2.2924255e+01   2.6991372e+02   2.5204952e+00   2.2219636e+02   2.7497455e+00   2.0605909e+02   1.6778000e+01   6.0346727e+02   8.1971636e+00   3.4028727e+02   3.8511564e+01   3.8658273e+02  -9.2420727e+00   4.0438372e+02   6.8432895e+01   7.3819000e+02   4.3734800e+01   4.7346273e+02   9.8775273e+00   3.3078455e+02  -7.1264000e+00   5.1368455e+02   1.9031600e+01   3.6882636e+02   2.4460255e+01   6.2620636e+02   3.4162182e+00   5.6249909e+02   3.9521891e+01   3.9629455e+02   1.6150982e+01   3.3177545e+02  -1.4893091e+00   7.1836455e+02   3.5595382e+01   4.3168636e+02   1.9683273e+01   2.5750182e+02   1.2634909e+00   2.2250727e+02   8.6694182e+00   1.8354636e+02  -9.1461818e-01   2.4881818e+02  -2.4581818e+00   3.9467000e+02   2.6117938e+01   2.6349091e+02   5.9680000e+00   3.5827000e+02   6.2602182e+00   3.2989182e+02  -9.8968000e+00   2.5002727e+02   2.6379636e+01   2.6355636e+02   3.5970036e+01   2.4454545e+02  -1.6809091e+00   2.2846636e+02  -9.0182182e+00   2.2937727e+02  -1.1573818e+01   3.0524000e+02  -3.2297662e+01   4.0561636e+02   8.7252364e+00   2.6525636e+02   9.8794909e+00   2.6536182e+02  -2.1462182e+00   1.5702182e+02   1.9075527e+01
   4.5744273e+02  -2.0509964e+01   3.0035273e+02   2.7749055e+01   2.9115372e+02   1.8631295e+01   1.8204636e+02   1.6631745e+01   2.0977909e+02   2.1960400e+01   5.9836727e+02   1.4935164e+01   3.7757727e+02   1.8836364e-01   3.1924273e+02   1.0715127e+01   4.8543372e+02   6.3518895e+01   4.8996000e+02   2.5113200e+01   4.8617273e+02   5.0430727e+01   3.0564455e+02  -1.9925200e+01   5.3291455e+02   1.5163200e+01   4.1663636e+02   3.2635455e+01   6.5624636e+02   2.0913018e+01   5.8354909e+02   3.5367891e+01   3.0348455e+02   2.9475782e+01   3.1087545e+02  -2.3777309e+01   6.0280455e+02   5.5650182e+01   4.0553636e+02  -4.7747273e+00   2.6964182e+02  -4.8477091e+00   2.3535727e+02   9.2114182e+00   1.8869636e+02  -1.4476618e+01   2.1439818e+02   9.0054182e+00   4.2086000e+02   9.9827385e+00   3.1873091e+02   1.2408800e+01   3.2885000e+02  -7.6661818e+00   3.3242182e+02  -5.1892000e+00   2.8321727e+02  -1.5225564e+01   2.8065636e+02   1.0552036e+01   2.7640545e+02  -1.4419709e+01   2.5170636e+02  -1.2307418e+01   1.9961727e+02  -4.7630182e+00   3.0252000e+02  -3.4650062e+01   4.0952636e+02   2.5652436e+01   2.5087636e+02   6.7898909e+00   2.9336182e+02   5.9537818e+00   1.6302182e+02  -1.4304473e+01
   5.0997273e+02  -1.3572364e+01   2.9606273e+02  -7.4277455e+00   2.4986372e+02   2.1794495e+01   2.3714636e+02   1.0793745e+01   2.3172909e+02   2.4824400e+01   5.6493727e+02   1.0189564e+01   3.9928727e+02   1.6261564e+01   3.3748273e+02  -1.1884073e+01   4.3253372e+02   6.9370895e+01   5.3819000e+02   7.3948000e+00   5.2465273e+02   1.3352327e+01   3.4378455e+02  -9.0164000e+00   6.0920455e+02  -5.0400000e+00   4.2077636e+02   1.4974255e+01   6.2205636e+02   2.9988218e+01   5.7120909e+02   6.2050909e+00   2.9196455e+02   2.2117382e+01   3.3310545e+02  -1.5215709e+01   6.4455455e+02   2.2060182e+01   4.0303636e+02   2.1252727e+00   2.7197182e+02   6.8258909e+00   2.5559727e+02   1.3122182e+00   2.0383636e+02   1.4462182e+01   2.1320818e+02   4.7206182e+00   4.1652000e+02  -1.6300615e+00   3.0349091e+02   1.7058000e+01   3.3427000e+02  -4.3978182e-01   3.4889182e+02  -1.4316800e+01   2.7836727e+02   1.8542436e+01   2.2541636e+02   3.0831236e+01   2.7849545e+02   5.7430909e+00   1.9198636e+02  -4.0598182e+00   1.9371727e+02  -2.3241018e+01   2.7019000e+02  -3.1493662e+01   4.1094636e+02   1.3538836e+01   2.3306636e+02   4.7846909e+00   2.7627182e+02  -4.0590182e+00   1.4763182e+02  -1.1693273e+01
   4.6520273e+02  -4.9907636e+00   3.0987273e+02   2.2797455e+01   2.6810372e+02   2.7665295e+01   1.9133636e+02   1.8698545e+01   1.9786909e+02   1.1533200e+01   5.5431727e+02   1.0509164e+01   3.7162727e+02   1.6814364e+01   3.2420273e+02   1.5038327e+01   4.4619372e+02   4.9898095e+01   4.9243000e+02   2.1775600e+01   4.9731273e+02   2.9299527e+01   3.1164455e+02   1.8594800e+01   5.5934455e+02   1.6858800e+01   3.9239636e+02   2.4144655e+01   6.9434636e+02   2.1625018e+01   6.2330909e+02   2.0037091e+01   2.5944455e+02   9.2389818e+00   3.3215545e+02  -5.3297091e+00   6.2111455e+02   2.4745382e+01   4.3128636e+02   2.7915273e+01   2.4112182e+02   6.6738909e+00   2.9383727e+02  -6.6069818e+00   2.4711636e+02  -3.4802182e+00   2.4267818e+02   4.1230182e+00   3.3081000e+02   7.6067385e+00   4.2949091e+02   1.1928000e+01   3.2232000e+02   8.5162182e+00   3.3547182e+02   5.6168000e+00   2.9531727e+02   2.1136436e+01   2.2765636e+02  -6.5879636e+00   2.9997545e+02   1.3174691e+01   1.8793636e+02  -1.7355818e+01   2.0371727e+02  -1.3231018e+01   3.1595000e+02  -4.3344462e+01   4.1790636e+02   1.8462036e+01   2.7758636e+02   3.5630909e+00   2.7946182e+02   1.5578182e-01   1.8006182e+02   8.5723273e+00
   4.8835273e+02  -1.3127636e+00   3.4406273e+02   1.8112255e+01   3.2548372e+02  -4.4451048e+00   2.4847636e+02   8.0373455e+00   2.0400909e+02   1.6512000e+01   4.7326727e+02   1.7093164e+01   3.7828727e+02   3.4215636e+00   3.2134273e+02  -2.0728727e+00   4.3938372e+02   8.0062895e+01   4.5277000e+02  -1.4316000e+00   4.6265273e+02   2.2642327e+01   2.9931455e+02   3.2012000e+00   5.8006455e+02   3.2912000e+00   4.5892636e+02   6.2022545e+00   7.4024636e+02   1.8863018e+01   5.8073909e+02   3.3732691e+01   3.1101455e+02   1.0543382e+01   3.8448545e+02   1.0389091e-01   6.9249455e+02   5.7914982e+01   4.4893636e+02   1.6103273e+01   2.5535182e+02  -3.2450909e-01   2.8378727e+02   6.2970182e+00   1.9507636e+02   9.2529818e+00   1.7815818e+02   2.1854618e+01   2.9100000e+02   7.4615385e+00   4.1373091e+02   7.9988000e+00   3.2504000e+02  -4.9813818e+00   3.3080182e+02  -1.2009600e+01   2.8412727e+02  -1.2083636e+00   2.2451636e+02  -9.2867636e+00   2.6392545e+02   2.4386909e+00   2.0055636e+02  -9.6954182e+00   2.1057727e+02  -1.3399818e+01   2.6729000e+02  -5.0881662e+01   4.0385636e+02   2.2016036e+01   2.3982636e+02   3.2938909e+00   2.7108182e+02  -1.2138182e+00   1.7225182e+02  -2.1428727e+00
   4.8382273e+02  -2.3303636e+00   3.7654273e+02   1.3993855e+01   3.2438372e+02   7.3028952e+00   2.0100636e+02   2.0974945e+01   2.0067909e+02   3.0158400e+01   5.7055727e+02   1.1449964e+01   3.9938727e+02  -8.4564364e+00   2.9577273e+02  -3.4072727e+00   2.4729372e+02   5.8190095e+01   5.0658000e+02   8.7336000e+00   5.0574273e+02   3.4145127e+01   3.1493455e+02   1.7331600e+01   5.3539455e+02   2.4244800e+01   4.2273636e+02   3.2387455e+01   6.8886636e+02   1.8643418e+01   6.2044909e+02   3.4745891e+01   3.2739455e+02   6.6129818e+00   3.5501545e+02   1.0031491e+01   6.7711455e+02   3.8765382e+01   5.0958636e+02   1.8301273e+01   2.5888182e+02   1.7343091e+01   2.5645727e+02   1.4283418e+01   1.9826636e+02  -1.1852218e+01   1.8248818e+02   2.1282182e+00   1.8281000e+02   9.2567385e+00   3.8749091e+02  -2.1522000e+01   3.5975000e+02   1.3711818e+01   2.6518182e+02  -1.1950000e+01   2.8421727e+02  -6.9255636e+00   2.6160636e+02   8.9360364e+00   2.7292545e+02  -1.0761309e+01   1.9336636e+02   5.5997818e+00   1.8133727e+02  -1.5770618e+01   2.8524000e+02  -3.2887662e+01   4.2442636e+02   6.1304364e+00   2.0277636e+02   2.5478909e+00   2.4827182e+02   3.7098182e-01   1.2521182e+02  -6.9496727e+00
   4.5220273e+02  -6.2807636e+00   3.2068273e+02   2.3222655e+01   2.5138372e+02  -1.9471048e+00   2.0966636e+02   4.3321455e+00   2.3496909e+02   1.8655200e+01   5.0098727e+02   3.8255636e+00   3.8690727e+02  -7.5580364e+00   3.4515273e+02  -1.9167673e+01   2.7681372e+02   2.9918495e+01   4.1067000e+02  -2.3536000e+00   5.8879273e+02   3.2891127e+01   2.7859455e+02  -1.6281200e+01   5.3325455e+02   2.9706000e+01   4.3239636e+02   4.3044655e+01   6.7186636e+02   1.3853418e+01   6.0530909e+02   3.7287091e+01   2.8006455e+02   1.4779382e+01   3.2787545e+02  -1.0467309e+01   6.7968455e+02   2.6059782e+01   4.3048636e+02   3.3292727e+00   2.3345182e+02  -1.6052509e+01   2.3426727e+02  -6.1313818e+00   1.8626636e+02  -2.1802218e+01   2.2696818e+02  -1.1100182e+01   3.4343000e+02  -1.4012862e+01   3.3968091e+02   5.6828000e+00   3.4327000e+02   3.9902182e+00   3.0142182e+02  -1.3899200e+01   2.5055727e+02  -3.7627636e+00   2.4174636e+02   1.5248364e+00   2.9516545e+02  -1.9205091e+00   1.8217636e+02   7.6349818e+00   2.0161727e+02  -2.0633018e+01   2.9305000e+02  -3.0082462e+01   5.6428636e+02   2.3841636e+01   2.3763636e+02   1.2419091e+01   2.7736182e+02  -2.5762182e+00   1.2516182e+02  -6.0856727e+00
   4.4311273e+02  -2.0793564e+01   3.0916273e+02  -1.4574545e-01   2.9767372e+02  -5.6503048e+00   2.2385636e+02   1.8716945e+01   2.4948909e+02   3.4013600e+01   5.3731727e+02  -4.7008364e+00   3.5981727e+02   5.7591636e+00   3.5515273e+02   3.9423273e+00   3.7538372e+02   5.4802895e+01   3.5186000e+02  -7.8388000e+00   5.5207273e+02   3.5588727e+01   2.5369455e+02   1.7800800e+01   5.9163455e+02   2.9655600e+01   4.3368636e+02   4.0701455e+01   6.2710636e+02   2.5434218e+01   5.8963909e+02   4.5880691e+01   2.5553455e+02   2.2217818e+00   3.2267545e+02  -1.7761309e+01   5.9193455e+02   2.3149782e+01   4.2673636e+02  -1.1570727e+01   2.1116182e+02  -1.1930909e-01   2.1207727e+02  -2.3061818e+00   1.7735636e+02  -8.3294182e+00   2.1977818e+02   3.9550182e+00   2.6591000e+02   1.9228738e+01   4.0116091e+02   2.2094400e+01   3.2227000e+02  -1.4669782e+01   2.7551182e+02  -4.2564000e+00   2.6474727e+02   2.2532036e+01   2.4903636e+02  -9.3483636e+00   2.7849545e+02   3.6530909e+00   1.9213636e+02  -2.3021818e+01   1.7537727e+02  -1.5443818e+01   2.6971000e+02  -3.6545262e+01   4.8856636e+02   9.5692364e+00   1.7953636e+02  -1.6072909e+01   2.9355182e+02  -8.3514182e+00   1.6040182e+02  -2.0574873e+01
   4.6473273e+02  -1.3043164e+01   2.5706273e+02   9.9322545e+00   2.7724372e+02   8.6940952e+00   2.6171636e+02   1.5588145e+01   1.9000909e+02  -5.3680000e+00   5.6236727e+02   1.5965164e+01   3.7062727e+02  -3.2056364e+00   3.4253273e+02  -2.1388073e+01   4.7096372e+02   4.0296495e+01   3.3162000e+02   9.6404000e+00   5.9665273e+02   2.7872327e+01   2.3502455e+02  -1.3125600e+01   5.0444455e+02   2.5870800e+01   4.0144636e+02   3.1330655e+01   6.2705636e+02   2.7538218e+01   6.2130909e+02   4.4677091e+01   2.7306455e+02   2.5629382e+01   2.9058545e+02  -5.2441091e+00   6.3211455e+02   2.4435382e+01   4.1228636e+02  -6.5147273e+00   2.1164182e+02   3.6522909e+00   2.3726727e+02  -2.4131382e+01   1.4235636e+02   4.7605818e+00   2.1529818e+02   6.6434182e+00   3.3643000e+02   1.4687138e+01   4.4216091e+02   9.6440000e-01   3.4842000e+02  -2.4217818e+00   2.6289182e+02   6.8032000e+00   2.9974727e+02   1.5212036e+01   2.3912636e+02   8.0644364e+00   2.8016545e+02   5.8994909e+00   2.2327636e+02  -7.2730182e+00   1.7857727e+02   5.5901818e+00   3.1314000e+02  -3.7169662e+01   5.3452636e+02   2.4182436e+01   2.1682636e+02   7.2738909e+00   2.4879182e+02  -7.9606182e+00   1.9073182e+02  -7.6212727e+00
   4.5520273e+02  -7.1076364e-01   3.7382273e+02   2.7111455e+01   2.1024372e+02   3.7240952e+00   2.2914636e+02   1.0483745e+01   1.8381909e+02   2.2607200e+01   5.7022727e+02  -1.8613636e+01   3.2895727e+02   1.2679636e+00   3.3367273e+02  -1.6249273e+01   4.4681372e+02   4.3128495e+01   4.3377000e+02   5.9384000e+00   5.6950273e+02   2.0764327e+01   2.4178455e+02  -3.3640000e-01   5.7253455e+02   4.4736000e+00   4.4515636e+02   2.0973855e+01   6.9186636e+02   1.1973418e+01   5.7668909e+02   3.8336691e+01   2.7753455e+02   1.5841782e+01   3.4177545e+02  -2.0669309e+01   6.0199455e+02   1.6404982e+01   4.3048636e+02  -1.4320727e+01   2.2578182e+02  -1.4438909e+01   2.2345727e+02  -1.5465818e+00   1.5145636e+02   9.7025818e+00   2.1724818e+02  -1.9325818e+00   2.4243000e+02   9.5371385e+00   4.1673091e+02   1.9998800e+01   3.3651000e+02   4.1010182e+00   3.1156182e+02  -4.0004000e+00   3.0479727e+02   1.5998036e+01   2.3508636e+02  -5.4223636e+00   2.4183545e+02   9.7258909e+00   2.4408636e+02  -2.3747818e+01   1.9409727e+02  -1.5131418e+01   3.0400000e+02  -2.1528462e+01   4.4933636e+02   1.8657636e+01   1.6287636e+02  -1.3360109e+01   3.2208182e+02   3.7061818e+00   1.8121182e+02  -1.5899673e+01
   4.5201273e+02  -6.6955636e+00   4.1211273e+02  -4.7117455e+00   2.7919372e+02  -6.9319048e+00   2.2414636e+02   5.5537455e+00   2.0086909e+02   1.5763200e+01   6.0165727e+02   8.9619636e+00   3.5866727e+02   3.0371164e+01   2.6462273e+02   2.6547273e+00   4.6476372e+02   3.3122495e+01   5.0100000e+02  -4.8000000e-01   5.2298273e+02  -5.6407273e-01   2.5340455e+02  -5.0760000e+00   5.4948455e+02   1.8697600e+01   4.6363636e+02   3.2585455e+01   5.9758636e+02   3.3275818e+01   5.4401909e+02   3.8720291e+01   2.7353455e+02   6.0217818e+00   3.4367545e+02   2.5086909e+00   6.3755455e+02   1.4301818e+00   4.4498636e+02   5.7692727e+00   2.6469182e+02  -9.4517091e+00   2.0911727e+02   1.1206182e+00   1.6783636e+02  -3.0878182e+00   1.7601818e+02   7.5958182e+00   2.7838000e+02   5.8511385e+00   2.5659091e+02   2.4230000e+01   3.3994000e+02  -1.5533818e+00   2.7389182e+02  -1.8606800e+01   3.0283727e+02   1.4634836e+01   2.1036636e+02  -4.5847636e+00   2.4625545e+02   6.0422909e+00   2.6703636e+02   2.7618182e-01   2.2871727e+02  -1.3851018e+01   3.2481000e+02  -3.4293262e+01   5.4909636e+02   2.6016836e+01   2.5296636e+02   1.3672691e+01   2.6379182e+02  -5.4061818e-01   2.1602182e+02  -1.1544473e+01
   4.1244273e+02   1.3800364e+00   3.5635273e+02  -3.1609455e+00   2.6329372e+02   6.3400952e+00   2.0704636e+02   2.4111745e+01   2.0510909e+02   2.7640000e+00   5.9703727e+02  -1.8808436e+01   3.7681727e+02   1.7791636e+00   3.3629273e+02  -1.8458873e+01   4.2386372e+02   2.2394495e+01   5.7096000e+02   4.3932000e+00   5.4974273e+02   2.1551273e+00   2.1616455e+02  -3.9968000e+00   5.0310455e+02   8.9280000e+00   4.4501636e+02   2.0225055e+01   6.0534636e+02  -2.0498182e-01   5.8473909e+02   1.1742691e+01   2.5363455e+02   4.1337818e+00   3.1596545e+02  -1.1704509e+01   5.6999455e+02   2.9834982e+01   4.4138636e+02   2.3072727e+00   2.0497182e+02  -6.2410909e-01   2.2259727e+02  -8.0077818e+00   1.9250636e+02   1.4185818e+00   2.1501818e+02  -8.1841818e+00   2.8667000e+02   4.9079385e+00   2.2825091e+02   1.0167200e+01   3.1661000e+02  -8.3069818e+00   2.9723182e+02   8.5760000e+00   3.0026727e+02  -9.3995636e+00   2.1589636e+02   1.4928364e+00   2.5925545e+02   7.4722909e+00   2.6136636e+02  -3.1940218e+01   2.0380727e+02  -1.8188218e+01   2.8767000e+02  -3.3222062e+01   5.1485636e+02   1.0086036e+01   2.5229636e+02   3.2826291e+01   2.6098182e+02   3.3041818e+00   1.7483182e+02  -4.9692727e+00
   4.4987273e+02  -1.7764364e+01   3.8187273e+02   1.3707455e+01   2.7500372e+02   8.2532952e+00   2.2666636e+02   2.4782145e+01   2.2777909e+02   1.4470400e+01   5.9474727e+02   1.2804764e+01   3.5704727e+02  -5.4992364e+00   3.3453273e+02   8.2119273e+00   4.1034372e+02   4.3196095e+01   5.1981000e+02  -9.4480000e-01   5.1827273e+02   8.0527273e+00   2.4421455e+02  -1.6240800e+01   5.1691455e+02   8.8232000e+00   4.8082636e+02   3.1500255e+01   6.2215636e+02   1.8500218e+01   5.5387909e+02   2.2361491e+01   2.1763455e+02  -7.6218182e-02   3.3067545e+02  -9.8813091e+00   5.6686455e+02   3.0405382e+01   4.2808636e+02  -6.3287273e+00   2.4978182e+02  -2.4208909e+01   2.2764727e+02  -4.0217818e+00   1.4145636e+02  -4.9741818e-01   2.3343818e+02  -2.9477818e+00   4.7043000e+02  -4.7528615e+00   3.4016091e+02   3.5044000e+00   3.2018000e+02   9.4974182e+00   2.8880182e+02  -8.4196000e+00   2.6817727e+02   2.9927636e+01   3.0860636e+02  -4.4439636e+00   2.6468545e+02   2.1467891e+01   2.3436636e+02  -6.8021818e-01   2.0680727e+02  -1.9338218e+01   3.0671000e+02  -5.3035262e+01   4.4209636e+02  -1.0143164e+01   2.2696636e+02   4.4626909e+00   2.8974182e+02   1.5383382e+01   2.3840182e+02   1.1995127e+01
   3.3287273e+02  -2.2494364e+01   3.2797273e+02   5.5894545e+00   2.8000372e+02  -4.1867048e+00   2.3238636e+02   2.1984545e+01   1.5753909e+02   2.9519600e+01   5.9822727e+02   1.2756364e+01   3.5104727e+02  -5.9692364e+00   3.0439273e+02   2.0531273e+00   4.3815372e+02   2.4441295e+01   4.6072000e+02   4.5924000e+00   4.6993273e+02   2.4489927e+01   2.5483455e+02  -5.8104000e+00   5.2834455e+02   4.6718800e+01   5.0144636e+02   4.1710655e+01   6.4315636e+02   1.4870218e+01   5.9535909e+02   5.5323091e+01   2.3677455e+02   1.5532582e+01   3.0048545e+02  -1.8706109e+01   5.8755455e+02   2.2500182e+01   4.2033636e+02  -1.3708727e+01   2.4988182e+02  -1.6469091e+00   2.5135727e+02  -1.5158582e+01   1.5030636e+02   5.0458182e-01   2.0510818e+02  -3.3913818e+00   2.9248000e+02  -1.4896862e+01   4.5887091e+02   7.8176000e+00   3.4789000e+02  -1.3479382e+01   3.1894182e+02  -1.4490800e+01   2.7950727e+02   1.0712364e+00   2.2308636e+02   6.7763636e-01   2.8140545e+02   1.6230291e+01   2.7332636e+02   5.3429818e+00   2.6457727e+02  -2.9098182e+00   3.1400000e+02  -3.7658462e+01   5.3647636e+02   2.1736436e+01   2.3482636e+02   1.4363891e+01   2.5212182e+02   7.0129818e+00   2.0178182e+02  -1.0545273e+01
   4.4359273e+02  -1.6491964e+01   3.3068273e+02   5.6626545e+00   2.4186372e+02  -2.3515505e+01   2.1338636e+02   2.9124545e+01   1.6691909e+02  -1.4950800e+01   6.4069727e+02   1.3598764e+01   3.3919727e+02  -1.0351236e+01   3.2639273e+02  -5.1368727e+00   4.3372372e+02   3.5705695e+01   4.7905000e+02  -9.5840000e+00   5.1869273e+02   2.0259127e+01   2.6188455e+02  -1.4244000e+00   5.6901455e+02   1.7515200e+01   5.1454636e+02   3.0852655e+01   6.5134636e+02   2.6925018e+01   5.7949909e+02   1.7351891e+01   2.8248455e+02   2.0305782e+01   3.2539545e+02  -2.0318909e+01   5.9555455e+02   2.4790182e+01   4.3848636e+02  -1.4107273e+00   2.4307182e+02  -4.4210909e-01   2.4530727e+02  -4.1045818e+00   2.2197636e+02  -2.8490182e+00   2.2329818e+02  -5.4665818e+00   2.5562000e+02   6.4319385e+00   4.4325091e+02   1.3972000e+00   3.6008000e+02  -1.8834582e+01   3.2737182e+02   6.5948000e+00   2.8455727e+02   1.5477236e+01   2.2122636e+02   1.9736436e+01   2.9311545e+02   9.8634909e+00   2.5846636e+02   3.4178182e-01   2.5647727e+02  -1.2261818e+01   2.8376000e+02  -4.0049262e+01   6.2785636e+02   2.2716036e+01   2.0329636e+02   2.1216291e+01   2.2841182e+02   7.4297818e+00   2.0730182e+02  -1.2768727e+00
   4.5611273e+02  -9.5935636e+00   3.1320273e+02  -2.4689455e+00   2.4353372e+02   1.9160895e+01   2.2500636e+02   2.1914945e+01   2.0896909e+02   2.2975200e+01   6.3441727e+02  -3.6883636e-01   3.5281727e+02  -1.0440836e+01   2.8267273e+02  -4.2592727e+00   4.2243372e+02   6.8268895e+01   5.0358000e+02   1.2360000e-01   5.0807273e+02   2.0538727e+01   2.8864455e+02  -9.4152000e+00   5.4682455e+02   1.0910400e+01   4.7392636e+02   1.1002255e+01   6.7782636e+02   1.4136618e+01   5.8101909e+02   2.7570291e+01   2.5334455e+02   2.8966982e+01   3.3844545e+02   4.4970909e+00   6.3161455e+02   4.7655382e+01   4.4458636e+02   6.2012727e+00   2.5212182e+02  -2.9261091e+00   2.6130727e+02   1.8235418e+01   2.1797636e+02   1.0900982e+01   2.3829818e+02  -3.0465818e+00   2.9710000e+02  -2.3166462e+01   3.7373091e+02   8.0488000e+00   3.5718000e+02  -2.9325818e+00   2.9980182e+02  -1.6296000e+00   2.7698727e+02   4.4628364e+00   2.2198636e+02  -5.6143636e+00   2.3959545e+02   1.4195091e+01   2.7646636e+02  -3.2668218e+01   1.8471727e+02  -5.6210182e+00   2.4386000e+02  -2.3817262e+01   5.9594636e+02  -1.1881164e+01   2.0053636e+02   7.7270909e+00   2.6565182e+02  -2.3739418e+01   2.0478182e+02  -1.0365273e+01
   4.3382273e+02  -3.3480364e+01   2.8344273e+02   4.7218545e+00   2.6767372e+02   4.9396952e+00   2.1385636e+02  -6.1030545e+00   1.9443909e+02   1.1467600e+01   5.3988727e+02  -3.2864364e+00   3.8247727e+02   5.1363636e+00   2.8424273e+02  -1.5748727e+00   4.7948372e+02   7.4804895e+01   5.2700000e+02   2.2500000e+00   5.0336273e+02   2.3485527e+01   2.6864455e+02   7.5148000e+00   5.8925455e+02   1.8366000e+01   4.6630636e+02   4.8371855e+01   6.7196636e+02   3.2515418e+01   5.8977909e+02   3.7909491e+01   3.2658455e+02   1.5587782e+01   3.5206545e+02   1.2027491e+01   5.9236455e+02   4.2115382e+01   4.5633636e+02   2.2461273e+01   2.5764182e+02   7.5422909e+00   2.8292727e+02   3.3405818e+01   2.6559636e+02   1.4761382e+01   2.4139818e+02   1.6745418e+01   2.1895000e+02   2.5555385e+00   3.8168091e+02  -6.7772000e+00   3.1989000e+02   3.3806182e+00   2.7918182e+02  -2.0300000e+00   3.0241727e+02   1.9858436e+01   2.3246636e+02   4.9772364e+00   2.8487545e+02   2.9802691e+01   2.8022636e+02  -6.1590182e+00   2.0457727e+02  -2.4981818e-01   3.3119000e+02  -3.2423662e+01   4.5942636e+02   2.0000436e+01   2.2768636e+02  -1.5974909e+01   2.9750182e+02   9.9525818e+00   2.1054182e+02   2.0653927e+01
   4.6292273e+02  -2.1468364e+01   2.9197273e+02   1.4659455e+01   2.7315372e+02   1.4451295e+01   2.4395636e+02  -3.2710545e+00   2.2277909e+02   1.2490400e+01   4.4026727e+02  -7.1768364e+00   3.7543727e+02   5.4595636e+00   3.4867273e+02   1.7907273e+00   3.4272372e+02   3.9745695e+01   5.2658000e+02   4.6636000e+00   4.8593273e+02   1.7929927e+01   2.6664455e+02  -8.3252000e+00   5.8553455e+02   2.7473600e+01   4.4963636e+02   1.5515455e+01   6.4801636e+02   1.1721418e+01   5.5082909e+02   2.9795491e+01   2.9339455e+02   4.8629818e+00   2.9934545e+02  -1.2944909e+01   5.4461455e+02   2.7935382e+01   3.7928636e+02  -8.6247273e+00   2.0316182e+02  -1.6479309e+01   2.6607727e+02  -8.0561818e+00   2.6083636e+02   6.2321818e+00   2.2986818e+02   1.1337818e+01   2.2210000e+02   4.0735385e+00   3.8163091e+02   5.1368000e+00   3.2585000e+02  -1.6661818e+00   2.5994182e+02   2.0892000e+00   2.5312727e+02   1.0801636e+01   2.3508636e+02   1.6767636e+01   2.8878545e+02   3.2879891e+01   2.2627636e+02  -4.5630182e+00   1.4671727e+02  -1.2531018e+01   3.4705000e+02  -2.8402462e+01   4.9361636e+02   1.0215236e+01   2.6591636e+02   6.5866909e+00   2.8698182e+02   1.3514182e+01   2.3421182e+02  -7.2896727e+00
   4.1478273e+02   3.2828364e+00   3.0606273e+02   9.8222545e+00   2.1119372e+02   1.8748095e+01   2.2304636e+02   1.5921745e+01   2.1586909e+02   1.5853200e+01   4.5579727e+02  -5.4192364e+00   3.9419727e+02   1.0388764e+01   2.8648273e+02   7.6592727e-01   3.2353372e+02   2.8660895e+01   4.8672000e+02   1.0424000e+00   4.5288273e+02  -4.3860727e+00   2.5883455e+02  -3.2080400e+01   5.5853455e+02   2.3443600e+01   3.3992636e+02   3.8532255e+01   6.3296636e+02   2.1155418e+01   5.5801909e+02   2.2930291e+01   2.8510455e+02   1.1361818e+00   3.0682545e+02  -4.0733091e+00   5.7149455e+02   2.3654982e+01   3.6958636e+02  -8.1987273e+00   2.0478182e+02  -1.1658909e+01   2.3216727e+02   3.8466182e+00   2.0735636e+02  -1.7969418e+01   1.9710818e+02   5.2486182e+00   2.0748000e+02   1.6631385e+00   4.0678091e+02  -1.1635200e+01   3.1665000e+02  -4.5001818e+00   2.6404182e+02   7.2312000e+00   2.2941727e+02   1.2028436e+01   2.3803636e+02   2.2961636e+01   2.9273545e+02   3.6273891e+01   1.9255636e+02  -3.8654182e+00   1.6942727e+02  -1.6917818e+01   2.5919000e+02  -5.3423662e+01   3.9033636e+02   6.5676364e+00   2.5277636e+02   4.3578909e+00   2.9084182e+02   4.9153818e+00   1.8897182e+02  -8.1047273e-01
   4.2268273e+02  -9.7791636e+00   3.1520273e+02   1.2810545e+00   2.2043372e+02   3.0088952e+00   2.3019636e+02   2.0499745e+01   2.0458909e+02   4.7945600e+01   4.2069727e+02  -8.2712364e+00   3.7452727e+02   7.6723636e+00   3.0472273e+02   7.5467273e+00   4.0372372e+02   5.2145695e+01   5.6710000e+02   1.8702000e+01   5.1146273e+02   2.5077527e+01   3.0050455e+02   1.5586000e+01   5.5896455e+02   3.3939200e+01   3.2696636e+02   2.2949055e+01   5.9862636e+02   3.2902618e+01   5.8887909e+02   2.8791491e+01   3.3682455e+02   1.1998582e+01   2.8215545e+02  -1.0497091e+00   6.4705455e+02   1.7800182e+01   3.8393636e+02  -1.1146727e+01   2.2426182e+02  -6.2173091e+00   2.5578727e+02   6.9170182e+00   2.4135636e+02  -1.6919418e+01   2.1624818e+02  -2.8125818e+00   3.1295000e+02   1.8225538e+01   3.7702091e+02  -6.9744000e+00   3.6399000e+02  -6.3373818e+00   3.0032182e+02   4.3788000e+00   2.7198727e+02   2.4812836e+01   2.5431636e+02   4.0089236e+01   2.5964545e+02   3.0401091e+01   2.0827636e+02  -3.7430182e+00   1.8214727e+02  -6.4541818e-01   2.8748000e+02  -3.3346862e+01   4.3594636e+02   2.2638836e+01   2.1282636e+02   1.9503891e+01   3.6565182e+02   2.0070582e+01   2.2459182e+02   9.5992727e-01
   4.4963273e+02   4.3548364e+00   2.6173273e+02   4.4086545e+00   2.3972372e+02   6.0569524e-01   2.2847636e+02   3.2867345e+01   1.8967909e+02   1.9568400e+01   3.6431727e+02  -8.6083636e-01   3.7890727e+02   1.4891964e+01   3.0553273e+02   9.6192727e-01   3.8229372e+02   5.2150095e+01   5.9024000e+02   1.5420800e+01   6.2212273e+02   2.2504727e+01   2.9921455e+02   1.8929200e+01   5.4748455e+02   1.2237600e+01   4.1101636e+02   2.9795055e+01   5.8848636e+02   4.2093818e+01   5.9897909e+02   2.3463491e+01   2.8391455e+02   4.5713818e+00   3.3187545e+02  -4.6473091e+00   7.0849455e+02   2.4324982e+01   4.2293636e+02  -1.2667273e+00   2.3497182e+02   1.0785891e+01   2.8311727e+02   7.4406182e+00   2.7740636e+02   1.8146582e+01   1.9729818e+02  -3.3658182e-01   3.6371000e+02   1.4784738e+01   2.9778091e+02   6.8948000e+00   3.2089000e+02  -1.0793818e+00   2.7570182e+02  -6.1316000e+00   3.0012727e+02   1.1816364e+00   2.4046636e+02   2.7172364e+00   2.8959545e+02   2.0950909e+00   1.9203636e+02   6.1261818e+00   1.4428727e+02  -2.0286618e+01   2.6191000e+02  -3.2401262e+01   5.0413636e+02   1.9133636e+01   2.0572636e+02   1.8161891e+01   3.3041182e+02   1.0459782e+01   1.6359182e+02  -3.5400727e+00
   4.1020273e+02  -3.7160764e+01   2.7001273e+02  -1.1293745e+01   2.5200372e+02   3.6732952e+00   2.0304636e+02   1.6951745e+01   1.8248909e+02   2.2283600e+01   3.7736727e+02   1.2851636e+00   3.9933727e+02   1.0597564e+01   3.2215273e+02  -1.6897673e+01   3.3491372e+02   3.2270495e+01   4.8953000e+02  -9.5224000e+00   4.1446273e+02   9.4075273e+00   2.7055455e+02  -2.1638000e+01   5.1239455e+02   2.7134800e+01   3.3082636e+02   3.1550255e+01   6.1724636e+02  -6.7698182e-01   5.7868909e+02   2.4946691e+01   3.1658455e+02   4.2778182e-01   3.0682545e+02   2.5066909e+00   6.7268455e+02   5.1749782e+01   4.1903636e+02  -5.6547273e+00   2.6593182e+02   6.3909091e-01   2.3635727e+02   3.3214182e+00   2.7550636e+02   2.7818582e+01   2.2043818e+02   1.7122182e+00   3.5167000e+02   2.3557938e+01   3.5211091e+02   1.0358400e+01   3.5499000e+02   2.1426182e+00   3.2680182e+02   5.6904000e+00   2.6507727e+02   1.8745636e+01   2.2065636e+02  -2.9379636e+00   2.7102545e+02   8.6306909e+00   2.1598636e+02  -1.5498182e+00   1.9657727e+02  -8.0898182e+00   2.3910000e+02  -4.8816462e+01   5.1218636e+02   8.9196364e+00   2.0758636e+02   2.4253091e+01   3.3774182e+02   2.4933818e+00   2.0292182e+02  -3.0496473e+01
   4.1711273e+02  -6.6135636e+00   3.4901273e+02   3.3362545e+00   2.4305372e+02   2.0992952e+00   2.3623636e+02   4.3654545e-01   2.0853909e+02   3.2909600e+01   4.2407727e+02  -2.7316364e+00   4.2247727e+02   5.0763636e+00   3.3267273e+02  -1.3689273e+01   3.8072372e+02   1.8565695e+01   4.8086000e+02   1.6791200e+01   4.0512273e+02   1.5104727e+01   2.5431455e+02   8.4212000e+00   5.4168455e+02   2.8891600e+01   3.3220636e+02   3.5629855e+01   6.4958636e+02   1.9735818e+01   5.9711909e+02   2.2752291e+01   3.8025455e+02  -2.7558182e+00   2.6115545e+02   8.4902909e+00   6.9418455e+02   3.4697818e+00   3.8433636e+02   8.4712727e+00   2.0893182e+02  -1.3610909e+01   1.9259727e+02   1.0782218e+01   2.6521636e+02   1.2178182e-01   1.7734818e+02  -1.3058182e-01   3.0210000e+02   5.1935385e+00   3.3744091e+02   4.6220000e+00   3.4132000e+02  -9.0437818e+00   2.8480182e+02   1.5670400e+01   2.7360727e+02   1.7973236e+01   2.2074636e+02   2.7248364e+00   3.2425545e+02   1.4702291e+01   1.8179636e+02  -1.5814618e+01   1.7804727e+02  -9.8474182e+00   2.1091000e+02  -5.4891262e+01   4.7261636e+02   1.3225236e+01   2.1410636e+02  -2.2685091e+00   3.7827182e+02   6.3509818e+00   1.8944182e+02  -1.9880727e+00
   4.4887273e+02  -2.0584364e+01   2.9840273e+02   1.5625055e+01   2.5286372e+02  -1.2205505e+01   2.1862636e+02  -3.4346545e+00   1.9481909e+02   1.9387200e+01   4.2236727e+02  -3.6483636e-01   3.8728727e+02   2.4701564e+01   3.0496273e+02   4.2752727e-01   4.1729372e+02   4.9680095e+01   5.7039000e+02   7.5388000e+00   4.1427273e+02   3.2372727e+01   3.0331455e+02   1.6261200e+01   5.9982455e+02   3.4190400e+01   3.8682636e+02   3.1310255e+01   6.3186636e+02   1.6013418e+01   5.9092909e+02   2.2537491e+01   3.3753455e+02   1.7181782e+01   2.5167545e+02   8.7286909e+00   6.5493455e+02   6.6697818e+00   4.2853636e+02  -9.5647273e+00   2.1935182e+02  -1.4064509e+01   2.2397727e+02   1.0318182e+00   2.2992636e+02   3.1514982e+01   2.2024818e+02  -1.3725818e+00   2.8576000e+02  -2.0692615e+00   3.0187091e+02   9.2776000e+00   3.5761000e+02  -1.3776982e+01   3.0466182e+02   1.1031600e+01   2.6288727e+02   2.0640836e+01   2.9365636e+02   1.1222036e+01   2.8625545e+02   8.2722909e+00   1.5855636e+02  -7.4754182e+00   2.3418727e+02  -7.4286182e+00   2.3267000e+02  -4.3542062e+01   4.2813636e+02   1.9783636e+01   2.4972636e+02   4.7418909e+00   3.3431182e+02  -1.4222182e+00   1.8959182e+02  -1.6050073e+01
   4.3968273e+02  -7.5191636e+00   3.8030273e+02   1.8163055e+01   2.4981372e+02   4.4184952e+00   2.1376636e+02   3.1334145e+01   1.8524909e+02   3.1352800e+01   4.2693727e+02  -3.2004364e+00   3.7804727e+02  -8.0392364e+00   2.9729273e+02  -6.9988727e+00   3.8319372e+02   2.2938095e+01   5.6167000e+02   3.8064000e+00   3.6012273e+02   1.2134727e+01   2.9307455e+02  -1.1996000e+00   5.5434455e+02   2.6498800e+01   4.1739636e+02   1.7384655e+01   6.1620636e+02   3.5546218e+01   6.8177909e+02   3.9169491e+01   3.6829455e+02   1.4340982e+01   2.8110545e+02   7.6042909e+00   6.6149455e+02   4.6894982e+01   3.8578636e+02   2.7552727e+00   1.7997182e+02   2.1515891e+01   2.4150727e+02   6.7694182e+00   2.4621636e+02   4.1971782e+01   2.0962818e+02   7.3870182e+00   2.5091000e+02   1.5718738e+01   3.0654091e+02   1.6474000e+01   3.0127000e+02  -7.5597818e+00   3.0623182e+02  -7.3340000e+00   2.7350727e+02   3.1123636e-01   2.2260636e+02   5.9560364e+00   2.9878545e+02   1.8979891e+01   2.2646636e+02   3.3178182e-01   2.2761727e+02  -1.5383018e+01   2.3543000e+02  -3.6042862e+01   3.6437636e+02   1.7984436e+01   2.1853636e+02   6.8570909e+00   3.2265182e+02   1.1130582e+01   2.3921182e+02   1.3103273e+00
   4.0011273e+02  -2.3353564e+01   3.3992273e+02  -2.1765455e+00   2.2296372e+02   8.4649524e-01   2.4642636e+02   3.2913455e+00   1.8029909e+02   3.5318800e+01   4.1441727e+02  -2.7678836e+01   3.6352727e+02  -2.0176364e+00   2.6924273e+02  -6.9948727e+00   4.3334372e+02   5.4166095e+01   5.8129000e+02   8.5668000e+00   3.7350273e+02   2.1394327e+01   2.3588455e+02   3.3225600e+01   5.0577455e+02   2.4524400e+01   3.4501636e+02   1.6985055e+01   6.2434636e+02   3.4565018e+01   5.8777909e+02   3.9979491e+01   2.7363455e+02   1.3533782e+01   2.4953545e+02  -4.8701091e+00   6.1180455e+02  -2.4398182e+00   3.7568636e+02  -7.9867273e+00   1.4254182e+02  -2.3159709e+01   1.6121727e+02  -1.2427382e+01   1.6211636e+02   7.2697818e+00   2.3553818e+02  -2.3205782e+01   3.1100000e+02  -1.2568462e+01   3.9249091e+02  -1.8252000e+01   3.1708000e+02   5.1254182e+00   2.9861182e+02   1.0895600e+01   2.7169727e+02   2.4836036e+01   2.2541636e+02  -1.3318764e+01   2.8316545e+02   1.3294909e+00   2.2427636e+02  -5.9730182e+00   2.2642727e+02  -1.6287818e+01   2.1514000e+02  -4.3139662e+01   4.4794636e+02   1.6918836e+01   2.1444636e+02   1.4642909e+00   3.1960182e+02  -1.4854182e+00   2.0411182e+02  -3.3516727e+00
   3.9916273e+02  -2.1897564e+01   3.5111273e+02  -2.3161745e+01   2.0543372e+02  -1.2181105e+01   2.1366636e+02   1.4321455e+00   2.2834909e+02   1.2664800e+01   3.8822727e+02  -6.6336364e+00   3.7676727e+02   6.3163636e-02   2.8086273e+02  -2.2544727e+00   4.7776372e+02   4.3082495e+01   5.9891000e+02   1.4537200e+01   5.1241273e+02   2.8421527e+01   2.5016455e+02   1.2508320e+02   5.1644455e+02   1.4150800e+01   3.6277636e+02   2.7274255e+01   6.4215636e+02   7.8002182e+00   5.5473909e+02   9.8126909e+00   3.2058455e+02   6.2077818e+00   2.8801545e+02   7.5814909e+00   6.4680455e+02   2.0510182e+01   4.2843636e+02   3.9432727e+00   1.6664182e+02  -2.8477091e+00   2.1473727e+02   5.2410182e+00   1.8083636e+02   2.2392182e+01   2.2615818e+02  -4.4553818e+00   2.1181000e+02  -1.0132615e+00   4.3106091e+02   2.5422400e+01   3.2318000e+02   1.9274182e+00   3.1266182e+02   1.0671600e+01   2.7245727e+02   2.0152364e+00   3.2384636e+02   1.0336836e+01   2.8668545e+02  -7.8121091e+00   2.7136636e+02   2.8297818e+00   2.2633727e+02  -3.6606182e+00   3.0995000e+02  -3.5954462e+01   5.4394636e+02   4.0388364e+00   1.9120636e+02  -6.3365091e+00   3.0308182e+02  -7.7381818e-01   1.8878182e+02   1.1304727e+01
   4.2568273e+02  -2.5449164e+01   3.1897273e+02  -1.3260545e+01   2.6972372e+02   9.6569524e-01   2.1933636e+02  -9.6314545e+00   1.8943909e+02   1.1297600e+01   3.6003727e+02  -8.5184364e+00   3.8809727e+02   2.5496764e+01   3.4072273e+02  -2.7093273e+01   4.6829372e+02   3.3940095e+01   5.5105000e+02   1.1260000e+00   4.9917273e+02   2.1060727e+01   2.6721455e+02   9.8769200e+01   5.8353455e+02   2.6253600e+01   4.8268636e+02   3.1921455e+01   6.6386636e+02   4.8734182e+00   6.0397909e+02   3.5873491e+01   2.9325455e+02   3.6484182e+01   3.2853545e+02  -2.5701091e+00   6.2474455e+02   2.1704982e+01   4.8798636e+02   5.6292727e+00   2.0531182e+02   1.3008691e+01   1.9959727e+02  -5.9677818e+00   1.8897636e+02  -5.2990182e+00   2.2081818e+02  -1.3698182e+01   2.5671000e+02  -4.1526154e-01   3.4711091e+02   9.0384000e+00   3.5680000e+02   5.5678182e+00   2.7932182e+02   8.4888000e+00   2.5745727e+02   7.0252364e+00   2.7441636e+02   1.1531236e+01   2.8402545e+02   1.0780691e+01   2.3046636e+02  -1.3228218e+01   1.8342727e+02  -1.0087818e+01   2.6381000e+02  -3.0933262e+01   4.7290636e+02   5.5320364e+00   2.3268636e+02   2.0550909e+00   2.3250182e+02  -1.3517418e+01   2.3616182e+02  -6.3567273e-01
   4.1544273e+02   1.6600364e+00   3.0430273e+02  -8.0694545e-01   2.4234372e+02  -3.2739048e+00   2.5795636e+02   2.8798945e+01   1.9562909e+02   2.8042400e+01   4.8746727e+02  -1.7628364e+00   3.5181727e+02   2.9691636e+00   3.1320273e+02  -1.7841673e+01   4.5848372e+02   4.9674895e+01   5.4377000e+02   8.6184000e+00   4.1407273e+02   2.4098727e+01   2.3083455e+02   1.0758960e+02   5.2863455e+02   4.2365600e+01   4.4739636e+02   1.4414655e+01   6.0029636e+02   4.5790182e+00   6.1268909e+02   2.7036691e+01   2.8753455e+02   3.0331782e+01   3.5234545e+02  -3.8049091e+00   5.8536455e+02   1.0485382e+01   4.2998636e+02  -2.9280727e+01   2.2259182e+02  -1.2753709e+01   2.2888727e+02  -1.9809818e+00   1.6188636e+02  -2.2371818e+01   2.1605818e+02   4.2526182e+00   2.0686000e+02   1.1427385e+00   3.5840091e+02   1.9952000e+00   2.8318000e+02  -3.9258182e-01   3.0932182e+02   3.7088000e+00   2.7269727e+02   1.4516036e+01   2.3898636e+02   7.4563636e-01   2.8649545e+02   1.2873091e+01   2.3327636e+02  -4.5030182e+00   2.0466727e+02  -2.0447018e+01   3.1767000e+02  -3.5532062e+01   4.3137636e+02   1.5904436e+01   2.3163636e+02  -5.2090909e-01   2.3746182e+02  -5.3842182e+00   2.3706182e+02  -6.5576727e+00
   4.6354273e+02  -2.4517964e+01   3.5254273e+02   6.7385455e-01   2.5624372e+02  -2.3859048e+00   1.9866636e+02   1.5732145e+01   2.0158909e+02   1.8375600e+01   4.4407727e+02  -3.1916364e+00   3.3776727e+02  -1.8568364e+00   2.9067273e+02   3.6207273e+00   4.8538372e+02   5.5712895e+01   6.2391000e+02   9.5872000e+00   4.9612273e+02   8.2047273e+00   2.6293455e+02   1.0949160e+02   5.8215455e+02   2.1364000e+01   4.0706636e+02   2.8401055e+01   5.9415636e+02   2.6980218e+01   6.0273909e+02   2.3302691e+01   2.4206455e+02   2.2009382e+01   3.1282545e+02  -4.5933091e+00   5.6511455e+02   2.7355382e+01   4.4063636e+02   7.1727273e-01   2.5559182e+02  -1.2153709e+01   2.7221727e+02  -1.3067382e+01   2.0430636e+02  -1.2295418e+01   1.9672818e+02  -1.5200982e+01   2.0538000e+02   3.0311385e+00   3.4782091e+02  -1.7284000e+00   3.1965000e+02  -2.3460182e+01   3.0151182e+02   2.2836000e+00   2.2626727e+02   1.8330436e+01   2.5346636e+02   7.1572364e+00   2.8844545e+02   1.5907091e+01   2.0103636e+02  -7.0638182e+00   1.6109727e+02  -1.0251418e+01   2.5214000e+02  -3.8949662e+01   3.8309636e+02   2.6296836e+01   2.4120636e+02   1.8903491e+01   2.6365182e+02   2.0660582e+01   2.1902182e+02  -2.9244727e+00
   4.5901273e+02  -3.3965564e+01   2.8868273e+02  -1.1267345e+01   2.4538372e+02   9.1528952e+00   1.9995636e+02  -6.9410545e+00   2.2848909e+02   2.8313600e+01   5.2217727e+02  -3.8196364e+00   3.3381727e+02   3.3091636e+00   2.8705273e+02   1.2770327e+01   4.4643372e+02   3.6688895e+01   5.7110000e+02   9.2420000e+00   4.4117273e+02   8.6507273e+00   2.0535455e+02   9.8058000e+01   5.1220455e+02   3.2440000e+01   3.2258636e+02   2.4109455e+01   5.9110636e+02   3.4364218e+01   6.0697909e+02   3.4913491e+01   2.6887455e+02   3.1774582e+01   3.0672545e+02   2.3844691e+01   6.9486455e+02   1.1035382e+01   3.9193636e+02  -4.0867273e+00   2.4573182e+02   8.8750909e+00   3.3007727e+02   1.9633818e+01   2.1340636e+02  -1.0023418e+01   2.1239818e+02   1.0355418e+01   3.7243000e+02  -2.0528615e+00   3.9497091e+02  -1.0704000e+00   3.1923000e+02  -7.9965818e+00   3.4251182e+02  -5.4264000e+00   2.3826727e+02   1.2130436e+01   2.6174636e+02   7.2548364e+00   3.0330545e+02   1.4998291e+01   2.0227636e+02   3.7369818e+00   2.1961727e+02  -1.7173018e+01   3.0010000e+02  -3.1406462e+01   3.7404636e+02   1.6308364e+00   2.7620636e+02  -4.2865091e+00   2.6022182e+02   6.5498182e-01   1.9540182e+02   5.6751273e+00
   4.5363273e+02  -1.0065164e+01   2.8530273e+02  -1.4236945e+01   2.3919372e+02   3.7880952e+00   1.7952636e+02  -9.7665455e-01   1.8448909e+02   3.6603600e+01   5.2836727e+02   2.2255164e+01   3.2485727e+02   1.4559636e+00   2.8905273e+02  -7.1996727e+00   4.3791372e+02   2.8700495e+01   4.6153000e+02  -8.3224000e+00   4.6098273e+02   2.3059273e+00   2.1397455e+02   6.5788400e+01   5.7029455e+02   1.8652800e+01   3.0549636e+02   2.0046655e+01   6.4572636e+02   2.5184618e+01   5.5244909e+02   4.1945891e+01   2.8434455e+02   1.4486982e+01   3.3744545e+02   4.7709091e-01   6.2961455e+02   2.1315382e+01   3.6098636e+02  -9.9107273e+00   1.9902182e+02   1.1421891e+01   2.5721727e+02   1.2802618e+01   1.9526636e+02   1.9778182e-01   1.9810818e+02  -2.3113818e+00   2.1995000e+02   1.1435538e+01   3.1525091e+02  -8.5028000e+00   3.1170000e+02  -6.2041818e+00   2.9899182e+02   2.8652000e+00   2.6441727e+02   2.1038436e+01   2.2812636e+02   2.7544364e+00   2.8087545e+02   1.2272691e+01   1.9327636e+02  -1.1873018e+01   1.7928727e+02  -6.8466182e+00   2.5557000e+02  -2.6034062e+01   4.7675636e+02   8.5640364e+00   2.1777636e+02  -4.9921091e+00   2.8108182e+02  -4.7838182e+00   2.0802182e+02   8.2355273e+00
   4.3540273e+02  -1.3176764e+01   2.8397273e+02   2.3994545e+00   2.5167372e+02   5.0969524e-01   1.7362636e+02   5.1153455e+00   2.2396909e+02   1.6395200e+01   5.0598727e+02  -2.0944364e+00   3.3776727e+02   2.1523164e+01   2.8300273e+02  -7.8156727e+00   3.8053372e+02   5.8430895e+01   5.3591000e+02   2.0072000e+00   4.8988273e+02   1.8083927e+01   2.1969455e+02   1.1148080e+02   5.5487455e+02   1.7456400e+01   3.1792636e+02   2.2052255e+01   6.8486636e+02   2.4623418e+01   5.9020909e+02   3.7875091e+01   2.8310455e+02   1.8586182e+01   3.5796545e+02   1.7035491e+01   6.9236455e+02   2.9175382e+01   3.9623636e+02  -2.9807273e+00   1.8697182e+02  -2.3741091e+00   2.9421727e+02  -1.1967382e+01   2.1264636e+02   9.3773818e+00   1.0924818e+02   1.2741818e-01   2.5362000e+02   1.0451938e+01   4.2011091e+02  -1.8461600e+01   2.8513000e+02  -1.6888582e+01   2.9251182e+02  -1.5664000e+00   2.9445727e+02   1.9585236e+01   2.2289636e+02  -2.1171636e+00   2.0025545e+02  -3.7770909e-01   2.2341636e+02   5.5257818e+00   1.9590727e+02   7.6737818e+00   2.8671000e+02  -3.2245262e+01   4.4433636e+02   3.1107636e+01   1.9525636e+02   2.3394909e+00   2.5731182e+02  -4.9722182e+00   1.7873182e+02  -1.0751273e+01
   4.3354273e+02  -1.9307964e+01   2.6978273e+02   2.3864655e+01   2.3729372e+02   1.1510095e+01   2.0585636e+02   9.7769455e+00   2.0524909e+02   1.3412800e+01   4.8626727e+02   1.1103164e+01   3.3928727e+02  -6.7884364e+00   2.9934273e+02  -1.3642873e+01   3.9848372e+02   4.8184895e+01   5.3067000e+02   9.2864000e+00   4.9888273e+02   2.6313927e+01   2.1183455e+02   7.2729600e+01   5.7072455e+02   1.7758400e+01   3.0773636e+02   3.9247455e+01   6.6367636e+02   2.3748618e+01   5.7254909e+02   2.8437891e+01   3.1006455e+02   4.3429382e+01   3.0658545e+02  -1.5764109e+01   7.4293455e+02   2.7249782e+01   4.3603636e+02  -1.3664727e+01   2.4169182e+02   4.5282909e+00   2.3211727e+02  -5.9993818e+00   2.2102636e+02   3.2466982e+01   1.4415818e+02  -4.8553818e+00   2.5467000e+02   7.4793846e-01   3.6554091e+02   1.8904000e+01   3.1418000e+02  -1.8922582e+01   3.0466182e+02  -1.1968400e+01   2.9217727e+02   1.3957636e+01   2.2755636e+02   4.3200364e+00   2.2002545e+02  -9.0493091e+00   1.7198636e+02  -1.0409818e+01   2.1971727e+02  -1.0461018e+01   2.7519000e+02  -3.0173662e+01   4.1852636e+02   1.3272436e+01   2.4006636e+02   1.0844691e+01   2.9784182e+02   1.4215382e+01   2.2030182e+02  -1.1696873e+01
   3.7520273e+02   9.9292364e+00   3.2378273e+02   7.3046545e+00   2.2100372e+02  -1.9467048e+00   2.1781636e+02   1.3060145e+01   1.8362909e+02   1.2762400e+01   4.9003727e+02  -2.1084364e+00   3.8371727e+02  -1.2062836e+01   3.0862273e+02   1.1347273e+00   3.1538372e+02   1.8792895e+01   5.4134000e+02   6.5728000e+00   4.4493273e+02   1.0589927e+01   2.0659455e+02   5.9478800e+01   5.3368455e+02   2.0721600e+01   2.8363636e+02   3.2175455e+01   5.9824636e+02   2.4703018e+01   6.1039909e+02   5.3119891e+01   3.0020455e+02   6.3181818e+00   2.8829545e+02  -1.4730909e+01   7.2699455e+02   1.7404982e+01   3.9633636e+02   3.2612727e+00   2.2907182e+02  -1.6222109e+01   2.2526727e+02  -4.5513818e+00   2.1973636e+02   2.9660182e+01   2.1867818e+02  -6.1469818e+00   2.8829000e+02  -1.0316615e+00   3.3621091e+02  -8.3696000e+00   3.2042000e+02  -1.6611782e+01   3.4980182e+02  -1.0059600e+01   2.6312727e+02   6.7116364e+00   2.5827636e+02   4.1024364e+00   2.7173545e+02   6.4338909e+00   2.5922636e+02   1.4709818e+00   2.5118727e+02  -4.6486182e+00   2.5343000e+02  -1.8242862e+01   4.8290636e+02   1.6592036e+01   2.6063636e+02   8.1590909e+00   2.4684182e+02   9.2453818e+00   1.9283182e+02  -9.5992727e+00
   4.2368273e+02   8.3636364e-04   3.0906273e+02   7.1522545e+00   2.0791372e+02   2.1290495e+01   2.1390636e+02   2.1652945e+01   2.0334909e+02   5.3748000e+00   4.2798727e+02  -1.6664436e+01   3.4304727e+02   4.0007636e+00   2.9334273e+02   1.6971273e+00   3.7915372e+02   3.9021295e+01   6.0772000e+02   4.5240000e-01   4.4665273e+02   3.3782327e+01   2.3021455e+02   1.0282920e+02   5.0529455e+02   2.6702800e+01   3.1506636e+02   2.2091055e+01   6.0220636e+02   1.4046218e+01   5.9216909e+02   3.8718291e+01   3.7258455e+02   3.4757782e+01   2.8148545e+02   2.0153891e+01   7.8249455e+02   4.7024982e+01   4.2883636e+02   5.4112727e+00   2.5045182e+02  -4.9325091e+00   2.2973727e+02   1.9571018e+01   2.6207636e+02  -9.5701818e-01   2.2643818e+02   1.7992218e+01   4.5071000e+02   1.2354738e+01   4.2111091e+02   6.1684000e+00   2.8337000e+02  -1.2027782e+01   3.4613182e+02   1.8614000e+01   2.5745727e+02   9.1652364e+00   2.5912636e+02   4.6044364e+00   2.5140545e+02   2.2290291e+01   2.6779636e+02  -2.7454618e+01   2.1342727e+02   2.3218182e-01   2.2681000e+02  -1.4683262e+01   3.8213636e+02   1.6513636e+01   2.5587636e+02   9.1098909e+00   2.5422182e+02   4.8449818e+00   2.1721182e+02   1.0550327e+01
   3.5468273e+02  -8.5291636e+00   3.8006273e+02   1.3472255e+01   1.8010372e+02   1.4425295e+01   2.2304636e+02   2.1301745e+01   2.1639909e+02   9.8108000e+00   4.6141727e+02   1.7701164e+01   3.6757727e+02   2.4683636e+00   2.9353273e+02  -1.5128073e+01   3.8938372e+02   3.0772895e+01   5.0600000e+02   1.3930000e+01   4.0427273e+02   8.5027273e+00   2.3231455e+02   1.0394120e+02   5.4529455e+02   1.9842800e+01   3.8282636e+02   4.1340255e+01   6.8924636e+02   3.4083018e+01   6.1992909e+02   2.2597491e+01   3.8987455e+02   7.4245818e+00   2.1229545e+02  -1.1550909e+01   6.7724455e+02   2.0074982e+01   3.7508636e+02   2.0612727e+00   1.7445182e+02   1.5274909e+00   1.9516727e+02   1.2996618e+01   1.9583636e+02   6.6812182e+01   2.1039818e+02  -4.6245818e+00   4.8552000e+02  -3.4800615e+00   3.4440091e+02   3.9252000e+00   3.1323000e+02   5.8634182e+00   3.1237182e+02   1.7480000e-01   2.9064727e+02   1.3270036e+01   2.4712636e+02   8.7544364e+00   2.5368545e+02  -6.9821091e+00   2.5070636e+02  -6.0874182e+00   1.9580727e+02  -1.7888218e+01   2.6533000e+02  -3.8104862e+01   4.4366636e+02   1.4541236e+01   2.4187636e+02   6.8498909e+00   2.5698182e+02  -3.8558182e+00   2.4821182e+02  -1.3739673e+01
   3.8097273e+02  -4.4236364e-01   3.5968273e+02   2.0672655e+01   2.5415372e+02  -1.8887048e+00   1.8833636e+02   2.7985455e+00   1.7253909e+02   7.0296000e+00   4.7126727e+02   4.9131636e+00   3.6262727e+02   2.1043636e+00   3.0634273e+02  -4.3928727e+00   4.1853372e+02   2.6870895e+01   4.9558000e+02  -6.1964000e+00   3.2555273e+02   2.2520327e+01   2.1059455e+02   7.3968800e+01   7.2106455e+02   3.1491200e+01   3.8449636e+02   3.8536655e+01   6.4434636e+02   2.9245018e+01   5.9744909e+02   4.0535891e+01   3.2620455e+02   2.5428182e+01   2.4748545e+02   3.2938909e+00   7.4524455e+02   2.8564982e+01   4.2598636e+02   2.4392727e+00   1.7093182e+02   9.4290909e+00   2.0678727e+02  -1.5029818e+00   2.1078636e+02   7.1146182e+01   1.6491818e+02   3.3938182e+00   4.3533000e+02   1.4675138e+01   3.0973091e+02  -1.0061200e+01   2.8989000e+02   1.2260618e+01   3.2923182e+02  -1.2554000e+01   2.9826727e+02  -9.9595636e+00   2.0365636e+02   5.7120364e+00   2.7787545e+02   6.2226909e+00   2.3698636e+02  -7.0398182e+00   2.2280727e+02  -3.2882182e+00   2.6895000e+02  -3.3864462e+01   4.8242636e+02   2.6820436e+01   1.9163636e+02   9.9090909e+00   2.5836182e+02   6.8437818e+00   2.2354182e+02  -1.8146073e+01
   4.1259273e+02   5.7480364e+00   3.5759273e+02   3.1198545e+00   2.4005372e+02   8.4392952e+00   2.1338636e+02   2.5744545e+01   1.8443909e+02   1.7747600e+01   4.7765727e+02   1.3619636e+00   3.3300727e+02   1.7539636e+00   2.8139273e+02  -8.2568727e+00   4.3534372e+02   4.0426095e+01   5.6358000e+02   1.6363600e+01   4.4617273e+02   1.1630727e+01   2.4488455e+02   9.5085600e+01   5.7682455e+02   3.5360400e+01   3.4215636e+02   3.9113855e+01   6.4572636e+02   3.1904618e+01   5.9677909e+02   1.4589491e+01   1.5072455e+02   2.4316582e+01   2.5677545e+02   2.1030691e+01   6.1786455e+02   3.2385382e+01   4.4038636e+02  -2.6062727e+01   1.8069182e+02  -2.2117091e+00   1.9716727e+02   1.7966182e+00   1.4330636e+02   6.4964582e+01   1.8648818e+02   1.9188218e+01   4.0138000e+02   2.3011385e+00   3.2282091e+02   8.4160000e-01   2.8694000e+02   6.1566182e+00   3.0547182e+02   8.2068000e+00   2.5321727e+02   1.7264436e+01   2.2274636e+02   7.0448364e+00   3.0397545e+02   2.7184691e+01   1.9665636e+02  -1.2663418e+01   1.7623727e+02  -4.1326182e+00   3.0038000e+02  -3.4238862e+01   5.6790636e+02   7.4120364e+00   1.8525636e+02   1.2039491e+01   3.0274182e+02   2.1033818e+00   1.9230182e+02   3.9231273e+00
   4.1016273e+02   5.2724364e+00   3.7330273e+02   1.0063055e+01   2.5929372e+02   8.6600952e+00   1.9014636e+02   2.3843745e+01   1.9662909e+02   3.3292400e+01   5.1722727e+02   1.9063636e+00   3.1285727e+02  -3.3940364e+00   2.6662273e+02  -1.3455273e+01   4.3996372e+02   6.4826495e+01   5.8848000e+02   2.3716000e+00   5.0484273e+02   2.1697127e+01   2.2850455e+02   1.1224600e+02   5.4087455e+02   1.1476400e+01   4.1887636e+02   3.2076255e+01   6.1443636e+02   1.8167818e+01   6.0101909e+02   2.0490291e+01   2.6672455e+02   2.5706582e+01   3.0015545e+02   1.6990291e+01   5.9280455e+02   3.0760182e+01   4.4763636e+02   7.9072727e+00   1.9873182e+02   5.3450909e+00   1.8288727e+02  -1.0209818e+00   1.4802636e+02   1.0546982e+01   2.1067818e+02   1.2633018e+01   2.3957000e+02   2.4335938e+01   4.0040091e+02   9.8252000e+00   2.8175000e+02  -1.2328182e+01   2.9494182e+02  -6.2908000e+00   2.9269727e+02   9.3460364e+00   2.0646636e+02   8.1072364e+00   2.8621545e+02  -3.1045091e+00   1.5403636e+02  -2.6113818e+01   1.3495727e+02  -7.6802182e+00   3.1671000e+02  -5.4875262e+01   4.2523636e+02   1.6065636e+01   2.3663636e+02   5.4590909e+00   3.3279182e+02   5.9893818e+00   2.0406182e+02  -1.5157673e+01
   4.5468273e+02  -1.0809164e+01   2.9678273e+02   3.0034655e+01   2.4400372e+02   1.4163295e+01   1.7023636e+02   1.1096545e+01   1.9677909e+02  -7.1960000e-01   4.5746727e+02  -2.1122836e+01   3.4943727e+02   4.3956364e-01   2.9920273e+02   1.8883273e+00   4.8924372e+02   4.2544095e+01   5.8629000e+02   7.5068000e+00   4.3955273e+02   1.9680327e+01   2.2783455e+02   8.4399600e+01   5.2182455e+02   2.0760400e+01   3.6677636e+02   2.7624255e+01   6.3810636e+02   2.9844218e+01   5.9473909e+02   3.1752691e+01   2.8382455e+02   3.2668582e+01   3.1982545e+02   9.2266909e+00   5.8636455e+02   2.6715382e+01   4.9853636e+02   1.6985273e+01   2.3007182e+02   1.6837891e+01   2.7288727e+02   8.6890182e+00   1.7359636e+02   4.1541382e+01   2.1210818e+02  -1.3431382e+01   2.6438000e+02   1.0111138e+01   4.1778091e+02  -6.2352000e+00   3.1980000e+02  -1.8322182e+01   3.2708182e+02   3.1138000e+01   2.8774727e+02   2.3412036e+01   2.9017636e+02   5.5004364e+00   2.5806545e+02  -7.6250909e-01   2.0222636e+02  -3.7790182e+00   2.1533727e+02   8.7393818e+00   2.8410000e+02  -2.9846462e+01   3.7180636e+02  -3.5699636e+00   2.1506636e+02   6.2246909e+00   3.0550182e+02   1.1602582e+01   2.0897182e+02  -5.6504727e+00
   4.6549273e+02  -1.1203964e+01   2.8478273e+02  -8.5253455e+00   2.6496372e+02   2.9664952e+00   2.0671636e+02   1.4798145e+01   2.0077909e+02   2.4870400e+01   3.4350727e+02   1.3993964e+01   3.4952727e+02   7.6723636e+00   3.2020273e+02   4.4832727e-01   4.2157372e+02   6.3197695e+01   6.2305000e+02   1.4086000e+01   5.7931273e+02   4.7219527e+01   2.6259455e+02   1.1508880e+02   5.4939455e+02   3.7514800e+01   4.1315636e+02   2.9483855e+01   6.2834636e+02   1.6435018e+01   5.7473909e+02   4.8592691e+01   2.2625455e+02  -6.9158182e+00   3.0915545e+02   3.0290909e-02   5.6849455e+02   1.3144982e+01   4.0648636e+02   1.0992727e+00   2.1383182e+02  -2.2812909e+01   2.6883727e+02   3.0630182e+00   1.9188636e+02   2.5988182e+01   2.1177818e+02  -1.2304982e+01   4.4138000e+02  -8.2388615e+00   3.4644091e+02   2.6572000e+01   3.3446000e+02  -1.3064982e+01   3.0028182e+02   2.4862000e+01   2.5450727e+02  -1.8787636e+00   2.9893636e+02   1.7709636e+01   2.8630545e+02   2.6829091e-01   1.7527636e+02  -2.4723018e+01   2.4114727e+02  -1.5755418e+01   2.5691000e+02  -2.4861262e+01   4.2337636e+02  -5.8355636e+00   2.2987636e+02  -1.9910109e+01   3.2008182e+02   2.4436182e+01   2.0683182e+02   6.2072727e-01
   4.6706273e+02  -3.7559564e+01   3.2820273e+02   8.8110545e+00   2.5929372e+02   8.7500952e+00   2.0114636e+02   1.2293745e+01   1.9034909e+02   7.7948000e+00   4.2946727e+02   1.6497164e+01   3.7390727e+02   1.6319636e+00   3.1667273e+02  -8.7892727e+00   4.1186372e+02   3.9974495e+01   4.9772000e+02   5.8224000e+00   4.6165273e+02   4.1523273e+00   2.2678455e+02   9.6343600e+01   4.9187455e+02   3.2346400e+01   4.0420636e+02   2.8059855e+01   6.0205636e+02   2.7298218e+01   6.1111909e+02   1.5492291e+01   2.5391455e+02   2.0681382e+01   3.1948545e+02   6.1138909e+00   5.4268455e+02   2.4339782e+01   4.1143636e+02   2.2403273e+01   2.2502182e+02   2.4381891e+01   2.9064727e+02   1.1938218e+01   2.0135636e+02   2.5900582e+01   2.1362818e+02  -1.2172982e+01   2.0581000e+02  -5.8326154e-01   3.2135091e+02  -5.3308000e+00   3.4270000e+02  -2.4441818e+00   2.4408182e+02  -1.1222000e+01   2.9821727e+02   1.5574436e+01   2.6008636e+02  -4.0423636e+00   2.8364545e+02   7.0510909e+00   2.6470636e+02   1.5032582e+01   2.3066727e+02  -1.1007018e+01   2.5652000e+02  -2.3830062e+01   4.9733636e+02  -1.5372364e+01   2.2020636e+02   3.6234909e+00   3.3350182e+02   3.9325818e+00   1.6630182e+02  -1.9476873e+01
   4.6716273e+02   1.5724364e+00   2.6440273e+02  -1.0374945e+01   2.8724372e+02  -1.7005905e+01   1.9919636e+02   1.9069745e+01   2.1100909e+02   9.0520000e+00   3.6212727e+02  -3.9656364e+00   3.7128727e+02   8.7915636e+00   2.6710273e+02  -7.1136727e+00   4.1819372e+02   5.7468095e+01   4.7643000e+02   1.0005600e+01   4.4893273e+02   2.9927273e-02   1.8574455e+02   7.7766800e+01   6.7025455e+02   3.4556000e+01   3.8325636e+02   3.2205855e+01   6.6162636e+02   2.0392618e+01   5.8349909e+02   4.2991891e+01   3.0972455e+02   1.2786582e+01   3.1434545e+02  -1.9490909e-01   5.5924455e+02   2.0264982e+01   3.7028636e+02  -1.9354727e+01   1.8297182e+02   6.0858909e+00   2.7159727e+02  -8.3977818e+00   1.9902636e+02   5.7969818e+00   2.0767818e+02   3.3530182e+00   1.5862000e+02   6.8619385e+00   3.3835091e+02   1.8169200e+01   3.4213000e+02  -1.9685818e+00   2.7708182e+02  -3.5220000e+00   3.0193727e+02   4.7068364e+00   2.4289636e+02  -5.5671636e+00   2.8487545e+02   8.5726909e+00   2.5236636e+02  -9.1702182e+00   2.1328727e+02  -5.8566182e+00   2.4795000e+02  -5.1524462e+01   5.2585636e+02  -8.3639636e+00   2.1834636e+02   1.7722909e+00   3.3441182e+02   6.2897818e+00   1.6340182e+02  -2.1144873e+01
   4.7587273e+02   5.7356364e+00   2.4216273e+02   6.5542545e+00   2.8000372e+02  -2.5267048e+00   1.8981636e+02   1.0580145e+01   1.9215909e+02   3.9900000e+00   3.4874727e+02   1.1047636e+00   3.4347727e+02   5.6363636e+00   2.7477273e+02  -5.7272727e+00   4.5286372e+02   3.5264495e+01   4.3481000e+02   2.4005200e+01   5.3084273e+02   3.8717127e+01   2.2545455e+02   9.3260000e+01   5.5472455e+02   4.4368400e+01   4.2215636e+02   4.0293855e+01   6.2058636e+02   1.8915818e+01   5.9916909e+02   1.1928291e+01   3.0553455e+02   3.7417818e+00   3.0482545e+02   1.4766909e+00   6.5111455e+02   6.2975382e+01   4.0778636e+02   8.9452727e+00   2.2707182e+02  -1.1922109e+01   2.7454727e+02   2.7076218e+01   1.8811636e+02  -3.7602182e+00   2.0815818e+02   4.5461818e-01   2.5219000e+02   4.5163385e+00   3.8987091e+02   2.4907600e+01   3.4670000e+02  -1.7144182e+01   2.6818182e+02   5.3300000e+00   2.4212727e+02   2.7681636e+01   2.1717636e+02  -1.0699564e+01   2.3206545e+02   1.2937491e+01   2.8417636e+02   1.3349818e+00   2.1747727e+02   5.2881818e+00   2.5033000e+02  -2.2714862e+01   5.4142636e+02   5.1004364e+00   1.8529636e+02  -9.5337091e+00   3.2336182e+02   1.3743782e+01   1.6806182e+02   1.2812327e+01
   2.4944273e+02  -3.2679964e+01   3.6316273e+02  -1.0357455e+00   2.2115372e+02  -7.6287048e+00   2.1571636e+02  -4.9185455e-01   1.9800909e+02   1.2472000e+01   4.1122727e+02   3.0563636e+00   3.5295727e+02  -8.1220364e+00   2.6577273e+02   2.7127273e+00   3.9596372e+02   3.8916495e+01   4.1339000e+02  -3.7112000e+00   5.2003273e+02   2.1101927e+01   2.0650455e+02   6.4576000e+01   5.3377455e+02   2.5234400e+01   3.6563636e+02  -5.7645455e+00   6.1905636e+02   2.7608218e+01   6.4744909e+02   3.2345891e+01   3.6934455e+02   1.3736982e+01   2.9220545e+02   1.6486291e+01   6.9555455e+02   5.5540182e+01   4.0433636e+02   1.2821273e+01   2.5312182e+02  -5.5261091e+00   2.9526727e+02   6.3286182e+00   2.1802636e+02   3.2756982e+01   2.0029818e+02   1.1513418e+01   4.0148000e+02   1.2103138e+01   3.1935091e+02  -6.0708000e+00   3.8565000e+02  -1.8070182e+01   3.0070182e+02  -1.8416000e+00   3.0602727e+02   1.4279636e+01   2.8584636e+02   1.7566836e+01   2.5106545e+02  -7.9625091e+00   2.4174636e+02  -2.9040618e+01   1.8337727e+02  -1.1173818e+01   2.5124000e+02  -3.6977662e+01   4.8947636e+02   1.5876436e+01   2.5472636e+02  -1.5898109e+01   2.8627182e+02   1.9950982e+01   1.5563182e+02  -3.2727273e-03
   2.2392273e+02  -3.8283636e+00   3.3859273e+02   2.1739855e+01   2.6257372e+02   5.1076952e+00   2.4047636e+02  -8.5265455e-01   1.9900909e+02   1.5672000e+01   4.5574727e+02   1.1344764e+01   3.5138727e+02   1.0763564e+01   2.8905273e+02   2.1130327e+01   3.6115372e+02   3.2171295e+01   5.8615000e+02  -1.1202000e+01   4.8079273e+02  -7.3788727e+00   2.2040455e+02   9.5894000e+01   5.1925455e+02   3.3256000e+01   4.2354636e+02   1.5322655e+01   6.7067636e+02   1.4288618e+01   6.1982909e+02   4.8655491e+01   3.4758455e+02   9.3277818e+00   2.5482545e+02   5.0866909e+00   6.6661455e+02   3.1485382e+01   3.8708636e+02  -1.0098727e+01   2.4250182e+02  -8.0165091e+00   2.4826727e+02   1.4708618e+01   2.3792636e+02   2.4634982e+01   2.0901818e+02   8.1958182e+00   2.1224000e+02   2.0862338e+01   4.2925091e+02  -9.0528000e+00   3.3285000e+02  -7.1361818e+00   2.7904182e+02   3.3612000e+00   2.6993727e+02   6.4068364e+00   2.1851636e+02   1.3903236e+01   2.8997545e+02   5.5446909e+00   2.4670636e+02  -6.9074182e+00   2.1266727e+02   2.6229818e+00   2.5195000e+02  -3.1174462e+01   4.5342636e+02  -1.4429564e+01   2.5458636e+02   6.4030909e+00   2.7584182e+02  -1.0246182e+00   2.2368182e+02  -5.6372727e+00
   2.4192273e+02   5.2516364e+00   3.5811273e+02   8.6082545e+00   2.2596372e+02   9.7064952e+00   1.8519636e+02   4.0239745e+01   2.4515909e+02   1.5220000e+01   4.4526727e+02   9.0316364e-01   3.5471727e+02   3.5471636e+00   2.2986273e+02  -1.8704473e+01   3.8529372e+02   6.4530095e+01   5.8877000e+02   8.4484000e+00   4.4155273e+02   1.8620327e+01   2.5359455e+02   9.2198800e+01   5.1901455e+02   2.5365200e+01   4.2482636e+02   3.5030255e+01   6.3082636e+02   3.8566182e+00   6.0130909e+02   2.9947091e+01   3.4587455e+02   2.5804582e+01   2.5615545e+02   1.3650291e+01   6.8393455e+02   2.5969782e+01   4.1683636e+02  -3.0787273e+00   2.0640182e+02  -1.7838509e+01   2.0988727e+02  -6.0809818e+00   2.1088636e+02   4.9608182e+01   1.9810818e+02  -1.5361382e+01   3.4243000e+02  -2.7286154e-01   4.1082091e+02  -5.8184000e+00   3.7104000e+02  -5.0913818e+00   2.9780182e+02  -2.0179600e+01   3.4250727e+02   5.5012364e+00   2.3855636e+02  -3.4099636e+00   2.6897545e+02   1.4654691e+01   2.1979636e+02   8.4853818e+00   1.3547727e+02  -9.6818182e+00   2.7876000e+02  -5.0749262e+01   3.9328636e+02   2.3316364e+00   2.7668636e+02   1.8750909e+00   2.6689182e+02   6.4138182e-01   1.9859182e+02  -5.9600727e+00
   2.5968273e+02  -3.0689164e+01   3.0187273e+02   4.5774545e+00   2.2162372e+02  -6.9963048e+00   2.2362636e+02   1.1635345e+01   2.0943909e+02   3.2177600e+01   4.1807727e+02   1.1358364e+01   3.0404727e+02   1.6507636e+00   1.9905273e+02  -6.3796727e+00   3.5438372e+02   2.4902895e+01   4.7262000e+02   1.2360400e+01   3.4536273e+02   2.6955273e+00   2.1274455e+02   7.9846800e+01   4.0877455e+02   2.1954400e+01   3.0763636e+02   6.1455455e+01   6.6420636e+02   1.5846218e+01   5.9273909e+02   3.8202691e+01   3.8553455e+02   2.6441782e+01   2.3572545e+02  -8.1453091e+00   6.8018455e+02   3.3589782e+01   4.1718636e+02   2.2932727e+00   1.7254182e+02   3.6302909e+00   1.9216727e+02   6.6181818e-03   1.8611636e+02   9.7969782e+01   2.1386818e+02  -1.6812182e+01   2.8486000e+02   7.5727385e+00   3.6559091e+02  -6.3900000e+00   3.8280000e+02  -1.1032182e+01   2.8689182e+02  -1.2168000e+00   2.9207727e+02   7.5856364e+00   2.1508636e+02   1.3367636e+01   2.9121545e+02  -4.3145091e+00   2.0293636e+02   5.5941818e+00   1.8442727e+02  -6.1678182e+00   3.0605000e+02  -3.4792462e+01   4.2371636e+02   9.2772364e+00   2.4853636e+02  -4.3029091e+00   2.9665182e+02  -1.2739418e+01   2.1011182e+02  -3.4016727e+00
   2.7830273e+02  -2.1368764e+01   3.1473273e+02   2.6865455e-01   2.1910372e+02   1.6345295e+01   2.2385636e+02   1.2616945e+01   2.1072909e+02   2.8974400e+01   4.8946727e+02   6.8871636e+00   3.1804727e+02  -8.0923636e-01   2.7320273e+02  -2.0071673e+01   4.0072372e+02   5.4105695e+01   6.1981000e+02  -1.2374800e+01   3.4727273e+02   2.2727273e-02   1.9745455e+02   9.5880000e+01   5.4839455e+02   2.0354800e+01   3.0954636e+02   2.5582655e+01   6.2272636e+02   2.9644618e+01   5.7977909e+02   2.4709491e+01   3.8072455e+02   9.9165818e+00   2.7653545e+02  -1.3450109e+01   6.9699455e+02   4.2304982e+01   4.5743636e+02  -8.7267273e+00   1.8273182e+02   2.0050909e+00   2.4530727e+02   1.1655418e+01   1.5597636e+02   1.5860982e+01   2.1691818e+02  -9.7661818e+00   2.0400000e+02   6.9915385e+00   3.4644091e+02  -1.4718000e+01   4.1823000e+02  -9.2465818e+00   2.5351182e+02   1.5536000e+00   2.8541727e+02   1.5308436e+01   2.4398636e+02  -1.2343636e+00   2.8506545e+02   4.7474909e+00   1.6122636e+02  -9.4090182e+00   1.8333727e+02  -1.8170618e+01   2.6914000e+02  -4.9269662e+01   4.5704636e+02   2.2710836e+01   2.1282636e+02   7.4538909e+00   3.2922182e+02   1.2414982e+01   2.0559182e+02   3.1899273e+00
   3.1049273e+02  -4.0339636e+00   3.4178273e+02   1.2194655e+01   2.2743372e+02  -2.1311048e+00   2.1347636e+02   1.9547345e+01   2.0748909e+02  -3.3640000e-01   4.5274727e+02   6.8476364e-01   3.1209727e+02  -6.5232364e+00   2.5429273e+02   1.5311273e+00   4.8110372e+02   4.9625295e+01   5.8362000e+02   1.9190400e+01   4.4169273e+02   2.0229127e+01   2.6745455e+02   1.1832000e+02   5.7263455e+02   7.5056000e+00   3.8230636e+02   2.1521855e+01   6.1386636e+02   3.4034182e+00   5.5435909e+02   2.3653091e+01   2.9315455e+02   2.5642182e+01   2.5706545e+02   1.1577491e+01   6.0805455e+02   2.7901818e+00   4.3643636e+02  -8.0967273e+00   1.8764182e+02  -3.3770909e-01   1.7673727e+02   7.9510182e+00   1.1954636e+02  -9.4461818e-01   2.3801818e+02   2.8758182e+00   3.4505000e+02   7.6575385e+00   4.3340091e+02   5.5652000e+00   3.4075000e+02  -2.4238182e+01   2.8708182e+02   2.1980000e+00   3.1626727e+02  -1.1095636e+00   2.0551636e+02   5.9432364e+00   2.6640545e+02  -2.8970909e-01   2.1808636e+02  -1.0577818e+01   2.1528727e+02   4.7033818e+00   3.2143000e+02  -2.7112862e+01   5.0528636e+02   5.9416364e+00   2.1825636e+02   1.6929491e+01   3.4598182e+02   3.8341818e+00   2.2716182e+02   7.5432727e-01
   2.9630273e+02  -1.8478764e+01   3.4930273e+02   2.1305455e-01   2.2386372e+02  -1.3265505e+01   2.3738636e+02   1.7584545e+01   1.8710909e+02   1.3724000e+01   4.5607727e+02  -1.6201636e+01   3.2933727e+02   4.1475636e+00   2.7910273e+02  -1.0163673e+01   4.3591372e+02   4.0000495e+01   5.3286000e+02   1.7491200e+01   4.4098273e+02   3.4259273e+00   2.2878455e+02   1.0218360e+02   5.9887455e+02   1.2506400e+01   3.8101636e+02   2.7245055e+01   6.1524636e+02   2.3763018e+01   5.7668909e+02   2.8766691e+01   3.2939455e+02   4.5312982e+01   2.9744545e+02   3.9670909e+00   6.1336455e+02   3.4495382e+01   4.9513636e+02   3.2657273e+01   2.3983182e+02  -6.0329091e+00   2.5197727e+02   6.9818182e+00   1.5426636e+02  -2.2002218e+01   1.9286818e+02   2.5107818e+01   2.8724000e+02   1.3192338e+01   2.9111091e+02  -1.5141600e+01   3.8189000e+02  -7.8593818e+00   2.8389182e+02   1.7320000e-01   3.3098727e+02   3.0902836e+01   1.9598636e+02  -3.0043636e+00   2.7702545e+02  -5.4693091e+00   2.2017636e+02  -1.9745018e+01   2.0090727e+02  -1.7386218e+01   2.9667000e+02  -3.8802062e+01   4.8499636e+02   2.2804836e+01   1.9120636e+02   1.7613491e+01   3.4108182e+02  -1.5838182e+00   1.8368182e+02  -2.3867273e+01
   2.9920273e+02  -6.9907636e+00   3.5435273e+02   1.0990545e+00   2.5205372e+02  -1.3807048e+00   1.8219636e+02   1.4139745e+01   1.7719909e+02   1.9186800e+01   4.3326727e+02   8.0031636e+00   3.0766727e+02  -8.8788364e+00   2.9367273e+02   4.7207273e+00   4.0648372e+02   4.1544895e+01   4.7486000e+02   1.8412000e+00   4.9917273e+02   2.6580727e+01   2.8169455e+02   1.0299080e+02   5.3944455e+02   9.2108000e+00   3.6525636e+02   5.0745855e+01   5.9758636e+02   3.1705818e+01   6.7392909e+02   1.9657491e+01   2.9301455e+02   2.7503382e+01   3.2753545e+02   1.1849891e+01   5.5843455e+02   1.1329782e+01   4.4978636e+02  -6.4147273e+00   2.3797182e+02  -2.7034109e+01   2.3816727e+02   6.2266182e+00   1.7354636e+02  -2.5214618e+01   1.9020818e+02  -2.4059382e+01   3.5538000e+02   2.0551138e+01   3.4949091e+02   7.6580000e+00   3.3408000e+02  -8.3745818e+00   2.4337182e+02  -3.0152000e+00   2.9674727e+02   9.2620364e+00   2.3808636e+02   1.6767636e+01   2.6811545e+02   8.0034909e+00   3.0970636e+02  -1.1477418e+01   2.3180727e+02   1.1917818e+00   2.6657000e+02  -2.2824062e+01   4.5247636e+02   1.3696436e+01   1.8982636e+02   8.2038909e+00   3.7693182e+02  -2.4918182e+00   1.9449182e+02  -3.3920727e+00
   2.6116273e+02  -3.7075636e+00   2.9363273e+02   8.0066545e+00   2.6972372e+02  -1.0704305e+01   1.7347636e+02   1.1273455e+00   1.5077909e+02   2.5060400e+01   4.0936727e+02   3.5851636e+00   3.7614727e+02  -5.2172364e+00   2.6153273e+02   2.8619273e+00   5.3162372e+02   3.1723695e+01   5.8391000e+02   1.7307200e+01   4.7327273e+02   1.2222727e+01   3.0897455e+02   9.7684000e+00   5.1596455e+02   4.5949200e+01   3.5892636e+02   1.0582255e+01   5.7153636e+02   3.1409818e+01   6.1839909e+02   2.4859891e+01   2.5187455e+02   2.4134582e+01   3.3653545e+02   2.4699891e+01   6.0536455e+02   1.3255382e+01   4.4213636e+02   3.5472727e+00   2.2793182e+02  -6.5109091e+00   2.9264727e+02   4.8682182e+00   2.1150636e+02  -1.2151418e+01   1.8858818e+02  -9.1697818e+00   3.8186000e+02   1.3292738e+01   3.5216091e+02  -2.1256000e+00   3.6461000e+02  -5.5769818e+00   2.4137182e+02   7.7648000e+00   2.9102727e+02   6.6963636e-01   2.5236636e+02  -9.4247636e+00   2.6411545e+02  -1.1676509e+01   3.3498636e+02  -4.9698182e+00   1.9314727e+02   3.1345818e+00   2.9257000e+02  -4.1284062e+01   5.1380636e+02   4.6000364e+00   2.5582636e+02   8.8738909e+00   3.1574182e+02  -5.9366182e+00   1.4878182e+02  -2.4785273e+01
   2.4001273e+02  -4.7355636e+00   2.9316273e+02   4.7425455e-01   2.7953372e+02   1.1808952e+00   2.0047636e+02   1.3257345e+01   1.7677909e+02   8.2604000e+00   4.2888727e+02   1.4035636e+00   3.7647727e+02  -2.1243636e+01   3.0224273e+02   6.9512727e-01   4.1691372e+02   2.2710495e+01   4.4858000e+02   1.2903600e+01   4.2655273e+02  -6.0967273e-01   2.5478455e+02  -2.7564000e+00   5.5310455e+02   9.5480000e+00   3.9106636e+02   2.8201055e+01   3.6115636e+02   1.3520218e+01   5.9668909e+02   2.5886691e+01   2.5025455e+02   2.9264182e+01   3.0115545e+02  -1.3849709e+01   5.5955455e+02   1.0920182e+01   3.7453636e+02  -2.9947273e+00   1.8412182e+02   3.1838909e+00   2.7045727e+02  -2.5965818e+00   1.8759636e+02  -7.9086182e+00   2.2291818e+02   5.1381818e-01   4.9257000e+02   3.9559385e+00   4.2697091e+02   9.8896000e+00   3.4575000e+02  -4.4818182e-01   3.1532182e+02   2.1288000e+00   2.8460727e+02   2.3663236e+01   2.3503636e+02   1.7961636e+01   2.7906545e+02   9.6074909e+00   3.0989636e+02  -1.1822618e+01   1.8642727e+02   2.4321818e+00   2.7591000e+02  -4.6091262e+01   4.3333636e+02   6.9763636e-01   2.1349636e+02  -2.6497091e+00   3.5579182e+02   3.4293818e+00   2.0397182e+02   6.4195273e+00
   2.3954273e+02  -1.9787964e+01   3.0487273e+02   9.8174545e+00   2.5834372e+02  -1.2239048e+00   2.0609636e+02   1.0657745e+01   1.6819909e+02   2.7566800e+01   4.0898727e+02  -2.5744364e+00   3.4785727e+02   1.1665964e+01   2.5967273e+02   5.7207273e+00   4.8567372e+02   5.2069695e+01   4.7705000e+02  -1.0940000e+00   5.9993273e+02   2.2899927e+01   2.4655455e+02   2.2232000e+01   5.4725455e+02   3.2016000e+01   3.7849636e+02   2.9976655e+01   5.7286636e+02   2.5963418e+01   6.1925909e+02   4.2361091e+01   2.8053455e+02   1.5891782e+01   3.1172545e+02  -2.2605309e+01   5.6486455e+02   4.2935382e+01   3.8168636e+02   3.6832727e+00   1.6183182e+02  -2.5412909e+01   2.5983727e+02   1.2213018e+01   2.2059636e+02  -8.8786182e+00   2.2058818e+02   9.9021818e-01   2.1724000e+02   2.5362338e+01   4.4430091e+02   2.7933200e+01   3.7104000e+02  -9.2313818e+00   3.2199182e+02  -3.8348000e+00   2.7907727e+02   2.0345636e+01   2.5279636e+02   2.6083636e-01   2.4268545e+02  -1.8621091e+00   3.2341636e+02   1.0457818e+00   1.7709727e+02  -3.5314182e+00   2.8986000e+02  -3.8877262e+01   4.2852636e+02   8.2324364e+00   2.3968636e+02   1.5255091e+01   2.5370182e+02   8.2165818e+00   2.1335182e+02  -1.4470873e+01
   2.3740273e+02  -1.2716764e+01   3.1359273e+02   5.9985455e-01   2.8334372e+02   1.7776095e+01   1.7476636e+02  -7.4058545e+00   2.0462909e+02   3.3942400e+01   4.2393727e+02   3.1956364e-01   3.3776727e+02  -8.2368364e+00   2.7743273e+02  -1.6270073e+01   4.2543372e+02   5.4178895e+01   5.0348000e+02   5.8916000e+00   5.3331273e+02   3.9139527e+01   2.7088455e+02  -2.6644000e+00   6.1682455e+02  -1.1696000e+00   4.2906636e+02   3.3541055e+01   6.5667636e+02   4.2448618e+01   6.4054909e+02   1.0847891e+01   3.3801455e+02   2.1093382e+01   2.9634545e+02   2.1950909e+00   6.2736455e+02   2.7815382e+01   4.2598636e+02   1.3639273e+01   2.2140182e+02   1.3581491e+01   2.5683727e+02  -3.5698182e-01   2.4869636e+02  -2.1986618e+01   2.0301818e+02   1.6205818e+01   1.8424000e+02  -1.9976615e+00   4.5173091e+02  -9.7612000e+00   3.4032000e+02  -1.4683782e+01   3.2123182e+02   6.3260000e+00   3.2302727e+02  -1.7003636e+00   2.3260636e+02  -5.1739636e+00   2.4935545e+02   1.3074291e+01   2.2765636e+02   5.7565818e+00   1.7776727e+02  -2.2205018e+01   2.5486000e+02  -3.1357262e+01   4.4352636e+02   1.0602436e+01   2.0577636e+02  -1.7210909e-01   2.9655182e+02   2.2318582e+01   2.5916182e+02   2.6243273e+00
   2.2082273e+02  -1.4820364e+01   2.9697273e+02  -1.5505455e+00   2.1519372e+02   3.2809524e-01   1.6142636e+02   1.9661345e+01   1.6615909e+02   2.9210000e+01   4.3488727e+02  -9.9864364e+00   3.2885727e+02   5.4259636e+00   2.4581273e+02  -1.4880473e+01   3.7110372e+02   2.9185295e+01   3.7077000e+02  -1.6416000e+00   5.6227273e+02   3.9622727e+01   2.2964455e+02   3.3048000e+00   5.6534455e+02   1.9898800e+01   4.0087636e+02   3.7326255e+01   6.5572636e+02   1.0434618e+01   5.6458909e+02   5.0694691e+01   2.8915455e+02   1.9052182e+01   2.6982545e+02  -6.1133091e+00   6.6630455e+02   1.8070182e+01   3.4268636e+02  -1.3346727e+01   2.3645182e+02  -6.1425091e+00   2.5502727e+02  -6.2621818e+00   2.3407636e+02  -9.5270182e+00   1.7948818e+02  -4.4417818e+00   1.7886000e+02   2.5002738e+01   3.2697091e+02   7.3196000e+00   3.4237000e+02  -1.8977818e+00   3.1794182e+02   1.0592000e+00   2.9293727e+02   2.6326836e+01   2.1979636e+02   8.4708364e+00   2.7854545e+02   2.2169091e+01   2.1574636e+02   3.5193818e+00   2.0180727e+02  -1.9558218e+01   2.8376000e+02  -2.7669262e+01   4.6204636e+02  -5.4491636e+00   2.2353636e+02   2.0507091e+01   2.6293182e+02  -7.1418182e+00   1.9987182e+02  -2.4682473e+01
   2.7030273e+02  -7.7787636e+00   3.3935273e+02   8.8690545e+00   2.2367372e+02   1.6749695e+01   2.1462636e+02   1.2153455e+00   1.8391909e+02   1.1499200e+01   4.4650727e+02  -1.2436036e+01   2.4071727e+02   1.0527164e+01   2.5110273e+02  -2.0236727e+00   3.9110372e+02   5.7255295e+01   5.5043000e+02   9.1756000e+00   5.3388273e+02   2.8283927e+01   2.7845455e+02  -9.4000000e-01   3.9477455e+02   2.4594400e+01   4.1111636e+02   1.9217055e+01   6.5010636e+02   3.4784218e+01   5.9901909e+02   3.2700291e+01   3.0353455e+02   4.0621782e+01   2.7810545e+02  -3.4857091e+00   7.2530455e+02   2.1100182e+01   3.8813636e+02   1.7667273e+01   2.4716182e+02   3.0906909e+00   2.3283727e+02   1.0083018e+01   2.2788636e+02  -1.0801818e+01   2.3043818e+02   1.7012218e+01   2.7233000e+02   1.1951385e+00   4.2154091e+02   8.0400000e-01   3.3646000e+02  -5.6498182e-01   2.9332182e+02  -2.8301200e+01   3.1102727e+02   2.8309636e+01   2.4560636e+02  -2.2139636e+00   2.8897545e+02  -9.4753091e+00   1.7651636e+02  -2.0202218e+01   1.8357727e+02  -6.9998182e+00   2.7381000e+02  -4.2303262e+01   5.9190636e+02   3.5872036e+01   2.0849636e+02   5.0902909e+00   3.1789182e+02  -1.0628618e+01   2.1487182e+02   2.3067527e+01
   2.7201273e+02  -1.2535564e+01   3.0340273e+02   1.3650545e+00   2.7005372e+02   9.8392952e+00   2.2166636e+02  -1.2397855e+01   1.9443909e+02   4.0376000e+00   4.3817727e+02   2.6603636e+00   3.0795727e+02  -9.3320364e+00   3.0720273e+02   1.6968327e+01   3.9615372e+02   2.3091295e+01   4.9477000e+02   6.2084000e+00   4.1074273e+02   9.2251273e+00   2.5740455e+02  -2.0600000e-01   6.3772455e+02   1.3488400e+01   4.2177636e+02   3.5174255e+01   6.1905636e+02   3.0648218e+01   5.4616909e+02   2.0068291e+01   2.8548455e+02   5.1557818e+00   2.2320545e+02  -9.3709091e-02   6.0149455e+02   3.8884982e+01   3.6673636e+02   9.7927273e-01   2.2207182e+02  -2.1902109e+01   2.0773727e+02  -4.2389818e+00   2.1430636e+02  -1.9185418e+01   1.7301818e+02  -7.4941818e+00   3.7152000e+02   5.4499385e+00   3.8359091e+02  -9.0200000e+00   3.6175000e+02  -2.4881818e+00   2.8951182e+02  -6.8964000e+00   2.9160727e+02   3.3832364e+00   2.1822636e+02   1.9976436e+01   2.6368545e+02   4.9789091e-01   2.1751636e+02   5.1778182e-01   2.2009727e+02  -8.8714182e+00   2.7595000e+02  -2.1614462e+01   5.6499636e+02   8.4548364e+00   1.9187636e+02  -3.7701091e+00   2.9022182e+02  -1.7555018e+01   1.9402182e+02  -2.5834473e+01
   3.0387273e+02  -9.8436364e-01   3.0559273e+02   1.9569855e+01   2.7715372e+02   5.3712952e+00   2.4966636e+02   2.9742145e+01   1.7372909e+02   1.2884400e+01   4.3093727e+02  -1.9760436e+01   3.1028727e+02   9.1156364e-01   2.8005273e+02   4.7603273e+00   3.9110372e+02   5.2015295e+01   4.9986000e+02   5.1312000e+00   3.8322273e+02   3.2426727e+01   2.8602455e+02   1.5314400e+01   5.4644455e+02   3.5170800e+01   4.0906636e+02   3.1761055e+01   5.7429636e+02   3.3379018e+01   5.6849909e+02   4.0951891e+01   3.0234455e+02   1.7169818e+00   2.6329545e+02   1.6990909e+00   7.1055455e+02   3.1970182e+01   4.4333636e+02   7.3512727e+00   1.6193182e+02   7.9590909e+00   2.1302727e+02   1.4097818e+01   1.7911636e+02   7.5297818e+00   1.8177818e+02  -2.7649818e+00   2.4967000e+02   1.8147938e+01   3.4478091e+02   3.5648000e+00   3.6304000e+02  -8.5013818e+00   2.5518182e+02   1.0180000e+01   2.9183727e+02   2.0894836e+01   2.2227636e+02  -1.3157564e+01   2.4092545e+02   1.1938691e+01   2.1889636e+02  -4.6426182e+00   1.9685727e+02  -3.3012218e+01   2.1200000e+02  -5.3078462e+01   5.5475636e+02   2.0894036e+01   2.1829636e+02   2.1636291e+01   3.3027182e+02   1.9050982e+01   2.0668182e+02  -1.7727273e-01
   2.9244273e+02  -1.5209964e+01   2.7401273e+02   2.9062545e+00   2.4186372e+02   1.4449524e-01   1.8666636e+02   2.2592145e+01   1.8619909e+02   2.8796800e+01   5.2003727e+02   7.8715636e+00   2.8685727e+02  -6.4040364e+00   2.7929273e+02  -1.5088873e+01   4.2019372e+02   5.4448095e+01   5.4167000e+02   1.6876400e+01   4.0993273e+02   1.3909927e+01   3.1269455e+02   4.0800000e-02   5.8715455e+02   1.9584000e+01   3.0944636e+02   2.2450655e+01   6.5086636e+02   7.9634182e+00   6.1882909e+02   2.9965491e+01   3.1001455e+02  -1.3766182e+00   2.9815545e+02  -7.7597091e+00   6.1480455e+02  -2.7498182e+00   3.7638636e+02  -9.2927273e+00   1.7150182e+02  -1.4426509e+01   1.9259727e+02  -1.7477818e+00   1.8659636e+02  -6.4486182e+00   1.9734818e+02  -1.6110582e+01   2.6129000e+02  -1.1441662e+01   4.4630091e+02   8.3932000e+00   2.8004000e+02   4.5686182e+00   2.6532182e+02  -6.9612000e+00   2.8888727e+02   2.0790836e+01   2.1579636e+02   8.5008364e+00   2.5754545e+02   9.7590909e+00   2.7370636e+02  -9.5974182e+00   2.0876727e+02  -1.7750182e+00   2.1462000e+02  -1.9048062e+01   5.1413636e+02  -1.4766364e+01   1.5763636e+02   1.8190909e+00   3.2079182e+02  -3.4061818e-01   1.6254182e+02  -2.3216073e+01
   2.9497273e+02   3.9676364e+00   3.2006273e+02  -3.8277455e+00   2.3657372e+02   5.9076952e+00   1.8871636e+02   2.0478145e+01   1.9962909e+02   3.4324000e+00   4.7403727e+02   6.9156364e-01   2.7257727e+02  -1.8691636e+01   2.4324273e+02  -2.5348727e+00   4.4091372e+02   4.2270495e+01   5.6448000e+02   1.1600000e-02   4.4441273e+02   2.9341527e+01   2.9916455e+02   1.2403200e+01   5.4663455e+02   3.0825600e+01   3.7244636e+02   2.9030655e+01   6.3215636e+02   4.2700218e+01   5.7658909e+02   4.7684691e+01   3.0415455e+02   2.9472182e+01   3.3177545e+02   5.5069091e-01   6.3330455e+02   2.0020182e+01   4.7268636e+02  -1.2967273e+00   2.0997182e+02  -1.2554109e+01   1.8988727e+02  -1.0050982e+01   1.6350636e+02  -2.0601418e+01   2.1067818e+02   6.8730182e+00   4.2491000e+02  -8.4912615e+00   4.2973091e+02   9.3388000e+00   2.9346000e+02  -1.9849818e+00   3.0275182e+02  -6.5356000e+00   2.9345727e+02   3.3852364e+00   2.6503636e+02   2.9416364e+00   2.7944545e+02   1.0437091e+01   2.3051636e+02  -1.0572218e+01   1.8142727e+02  -1.4167818e+01   2.4486000e+02  -4.9607262e+01   5.4780636e+02   1.7780036e+01   2.3887636e+02   1.6849891e+01   2.8279182e+02   1.1609382e+01   2.0973182e+02  -1.1711273e+01
   2.8030273e+02  -1.7478764e+01   2.7897273e+02  -1.9205455e+00   2.7991372e+02  -1.3709505e+01   1.8533636e+02   4.2285455e+00   2.2491909e+02   8.4092000e+00   4.9974727e+02  -2.5552364e+00   2.5738727e+02   9.7635636e+00   2.8029273e+02  -1.1887273e-01   4.8457372e+02   4.2967695e+01   5.4605000e+02   2.6766000e+01   4.0312273e+02   2.1454727e+01   2.8264455e+02   4.5848000e+00   5.1353455e+02   1.1383600e+01   3.8658636e+02   4.2899455e+01   6.2858636e+02   1.3655818e+01   6.0406909e+02   4.4006291e+01   3.1967455e+02  -8.6694182e+00   3.4753545e+02   1.1389891e+01   6.0799455e+02   2.1864982e+01   4.5008636e+02  -7.3387273e+00   2.2402182e+02   1.7518909e+00   2.3407727e+02  -1.3066182e+01   1.7626636e+02  -1.5332218e+01   2.1815818e+02  -9.6753818e+00   3.6433000e+02   6.2651385e+00   4.3968091e+02   2.2162800e+01   3.6261000e+02   2.1530182e+00   3.3237182e+02  -1.2045200e+01   2.9636727e+02  -9.8075636e+00   2.5884636e+02  -1.9843164e+01   2.8011545e+02  -1.4006509e+01   3.5765636e+02  -2.3693418e+01   1.7590727e+02  -9.0062182e+00   3.2110000e+02  -2.2276462e+01   5.4394636e+02   8.2388364e+00   2.3496636e+02  -5.1773091e+00   2.7684182e+02  -1.2254618e+01   1.7730182e+02  -3.0776873e+01
   2.6868273e+02  -5.1191636e+00   2.7678273e+02  -1.3125345e+01   2.7224372e+02   9.0040952e+00   2.0962636e+02  -2.3846545e+00   1.6505909e+02   1.3480000e+00   4.6536727e+02  -2.0424836e+01   2.6081727e+02  -2.3083636e-01   2.1172273e+02  -6.1132727e+00   4.0624372e+02   4.9714095e+01   5.5796000e+02  -1.5376800e+01   4.2450273e+02   2.7074327e+01   2.8935455e+02  -1.7852000e+01   4.9096455e+02   3.2292000e+00   4.0106636e+02   2.0741055e+01   6.1782636e+02   4.4706618e+01   6.3697909e+02   3.4423491e+01   3.3453455e+02   1.3331782e+01   3.8334545e+02   4.7650909e+00   6.6405455e+02   3.4810182e+01   4.5173636e+02  -2.2420727e+01   2.1626182e+02  -1.2527309e+01   2.7116727e+02   1.4396618e+01   1.8359636e+02  -8.4886182e+00   1.9886818e+02   3.8781818e-01   2.0633000e+02   2.8335138e+01   3.9173091e+02  -5.7212000e+00   3.2832000e+02   1.3566218e+01   2.8632182e+02   1.1978800e+01   2.9688727e+02   1.8820836e+01   2.2046636e+02   1.8937236e+01   2.6983545e+02   3.0245891e+01   2.4503636e+02  -9.9638182e+00   1.6028727e+02  -1.1516618e+01   3.0448000e+02  -3.3236862e+01   4.9861636e+02  -2.9447636e+00   2.2996636e+02  -1.3873091e+00   2.8708182e+02  -1.0238182e+00   2.0063182e+02  -2.2632727e+00
   2.1173273e+02   7.1468364e+00   3.2849273e+02   3.3578545e+00   2.8805372e+02   3.3592952e+00   2.1571636e+02  -1.1854545e-02   2.0253909e+02   1.2109600e+01   4.8765727e+02   5.1196364e-01   3.1495727e+02   7.5379636e+00   2.7967273e+02  -4.0192727e+00   4.5886372e+02   4.7884495e+01   4.9743000e+02   2.2560000e-01   4.3012273e+02   3.6104727e+01   2.6355455e+02   1.0592000e+01   5.6715455e+02   5.6424000e+01   4.0034636e+02   2.9268655e+01   6.6048636e+02   1.6723818e+01   6.4058909e+02   3.6844691e+01   2.6601455e+02   2.5143382e+01   3.3110545e+02   8.8442909e+00   5.9786455e+02   3.7045382e+01   3.9623636e+02  -3.2307273e+00   1.9040182e+02  -3.6085091e+00   2.4145727e+02   1.5293418e+01   2.2511636e+02  -1.9290218e+01   2.0910818e+02  -6.6713818e+00   2.9514000e+02   1.8503385e+00   4.3182091e+02  -1.7384000e+00   3.1027000e+02   3.0102182e+00   2.5137182e+02   1.0548000e+00   3.0245727e+02   3.4752364e+00   2.0065636e+02   2.5572036e+01   3.0854545e+02   1.2990909e+00   2.1546636e+02  -4.2682182e+00   1.7647727e+02  -1.8241818e+01   3.0229000e+02  -2.9681662e+01   5.3390636e+02   3.3322036e+01   2.8839636e+02   2.1218291e+01   2.5460182e+02   8.6458182e-01   2.3997182e+02  -1.0700473e+01
   2.5063273e+02  -1.2205164e+01   4.0444273e+02   1.3611855e+01   2.1286372e+02   5.1344952e+00   2.4052636e+02   7.8133455e+00   1.8772909e+02   1.4384400e+01   4.9698727e+02   9.8555636e+00   3.1304727e+02  -3.0292364e+00   2.6381273e+02  -6.3704727e+00   4.4753372e+02   6.4260895e+01   3.6362000e+02   6.3604000e+00   4.8188273e+02   7.3439273e+00   2.5716455e+02  -1.1326800e+01   6.1720455e+02   4.6600000e+00   3.9692636e+02   4.8882255e+01   5.7458636e+02   1.9205818e+01   6.0177909e+02   2.8619491e+01   2.8106455e+02   1.3939382e+01   3.5448545e+02  -9.7610909e-01   6.8005455e+02   2.6350182e+01   4.2308636e+02   1.3271273e+01   2.3321182e+02   2.4966909e+00   2.5883727e+02   7.9030182e+00   2.5826636e+02   1.6777818e+00   2.3920818e+02   5.9061818e-01   3.7114000e+02  -5.6596615e+00   3.3859091e+02  -2.3700000e+00   3.1861000e+02  -2.9969818e+00   2.5794182e+02   3.4792000e+00   2.8574727e+02  -2.8079636e+00   1.6355636e+02  -1.1319964e+01   2.5902545e+02   1.5110691e+01   1.4365636e+02  -5.1934182e+00   1.8585727e+02  -1.8372218e+01   2.6891000e+02  -4.3481262e+01   4.0613636e+02  -8.8636364e-01   2.3782636e+02   1.1783891e+01   2.5517182e+02   5.1989818e+00   2.2616182e+02  -1.0835673e+01
   2.5563273e+02  -3.1795164e+01   3.6701273e+02   5.7062545e+00   2.1476372e+02  -6.3075048e+00   2.1923636e+02   1.0796545e+01   2.0453909e+02   5.3296000e+00   4.7774727e+02  -2.3455236e+01   3.2676727e+02  -3.6468364e+00   2.4686273e+02  -7.5344727e+00   3.8153372e+02   5.3970895e+01   4.9939000e+02   6.4880000e-01   6.5322273e+02   1.3206727e+01   2.7216455e+02  -7.2468000e+00   5.3839455e+02   4.3004800e+01   3.7020636e+02   3.5019855e+01   5.9396636e+02   1.1705418e+01   6.2149909e+02   4.7561891e+01   2.8887455e+02  -5.1654182e+00   3.0591545e+02  -4.0405091e+00   5.5536455e+02   2.0753818e+00   4.0628636e+02  -1.0347273e+00   2.3788182e+02  -1.3026909e+01   2.2854727e+02   1.1666218e+01   2.1650636e+02   6.2258582e+01   1.9715818e+02  -2.3538182e-01   3.7838000e+02  -9.3888615e+00   4.1602091e+02   1.0335600e+01   3.2294000e+02  -1.5483382e+01   2.4970182e+02   5.1384000e+00   2.8541727e+02   5.4084364e+00   1.5912636e+02  -1.5355636e+00   2.3521545e+02   1.2395491e+01   1.4403636e+02   1.6861818e+00   2.2647727e+02  -4.8181818e-01   2.7952000e+02  -3.1000062e+01   4.2742636e+02   1.7410436e+01   2.1715636e+02   5.3474909e+00   3.2403182e+02   1.9450182e+01   2.4187182e+02   1.1667527e+01
   2.9082273e+02  -8.8003636e+00   3.7592273e+02   1.2334545e+00   2.2553372e+02   1.6070895e+01   2.1862636e+02   1.4085345e+01   2.0996909e+02   1.9175200e+01   3.5679727e+02   7.5507636e+00   3.4738727e+02  -3.8664364e+00   2.5748273e+02  -3.9640727e+00   4.0905372e+02   5.1149295e+01   6.0415000e+02   1.0498000e+01   6.1088273e+02   9.6439273e+00   2.7597455e+02  -2.3311600e+01   4.0968455e+02   1.6881600e+01   4.8496636e+02   2.0879055e+01   6.2748636e+02   2.4403818e+01   5.7554909e+02   3.8197891e+01   3.4701455e+02  -1.1526618e+01   3.3087545e+02   9.6726909e+00   7.5186455e+02   2.4785382e+01   4.0813636e+02   1.1617273e+01   2.5283182e+02   1.3970909e+00   2.5583727e+02   1.7243018e+01   2.7169636e+02   2.3223382e+01   2.0334818e+02   1.5559418e+01   4.4557000e+02   3.5259385e+00   3.1097091e+02  -2.5780400e+01   3.2199000e+02  -2.4573818e+00   2.3251182e+02  -9.3864000e+00   3.0160727e+02   2.3532364e+00   1.9322636e+02   1.1976436e+01   2.6573545e+02  -3.6161091e+00   2.0746636e+02  -1.0628218e+01   2.2033727e+02  -6.7006182e+00   2.7610000e+02  -7.7764615e+00   5.3713636e+02   2.6783636e+01   2.1991636e+02   2.2026691e+01   2.8731182e+02   4.2477818e+00   2.0002182e+02  -2.7504473e+01
   2.7830273e+02  -7.5087636e+00   4.0273273e+02  -6.8134545e-01   2.1329372e+02   9.1900952e+00   2.0928636e+02   3.2125455e+00   1.9319909e+02   1.3186800e+01   3.7826727e+02   4.5316364e-01   3.4995727e+02   1.5547964e+01   2.6815273e+02   1.8712327e+01   3.5605372e+02   8.8192952e+00   5.2329000e+02   6.3680000e-01   5.1779273e+02   1.2901127e+01   2.5497455e+02  -1.1631600e+01   5.4391455e+02   1.1043200e+01   3.3030636e+02   2.7541855e+01   6.3958636e+02   1.0535818e+01   6.0316909e+02   1.7178291e+01   3.4163455e+02  -1.1526218e+01   2.7691545e+02  -4.7705091e+00   7.2536455e+02   3.3655382e+01   3.7458636e+02  -1.2748727e+01   1.7726182e+02   3.4026909e+00   1.9673727e+02   1.4910182e+00   2.1997636e+02   2.3930982e+01   2.0029818e+02   8.8434182e+00   4.0652000e+02   1.1299385e+00   2.7692091e+02  -7.1564000e+00   3.3318000e+02  -1.3922582e+01   2.5832182e+02   6.4088000e+00   3.0074727e+02   1.6322036e+01   2.5027636e+02   2.3624364e+00   2.8254545e+02  -1.9109091e+00   1.7927636e+02  -3.6993018e+01   2.0028727e+02  -6.2661818e-01   2.3595000e+02  -4.2274462e+01   4.8180636e+02   9.7300364e+00   2.8087636e+02   7.7698909e+00   2.5498182e+02   3.5024182e+01   1.8883182e+02  -2.3692727e+00
   2.9825273e+02   5.1752364e+00   3.7240273e+02  -5.2949455e+00   2.3748372e+02   9.6448952e+00   2.1457636e+02   5.5093455e+00   1.7986909e+02   1.8303200e+01   3.9169727e+02   2.6687636e+00   3.4504727e+02  -2.7292364e+00   2.7805273e+02  -6.0796727e+00   3.6453372e+02   4.0330895e+01   6.6967000e+02   2.4964000e+00   4.2969273e+02   4.3089127e+01   2.8340455e+02  -6.6600000e-01   5.2153455e+02   3.8313600e+01   3.1996636e+02   2.3799055e+01   6.4948636e+02   4.3173818e+01   5.8301909e+02   2.6310291e+01   2.2858455e+02   3.9477818e+00   2.3591545e+02  -5.4905091e+00   6.1568455e+02   1.6999782e+01   4.0543636e+02   1.6333273e+01   1.3202182e+02  -5.0810909e-01   1.8083727e+02  -6.1369818e+00   2.0530636e+02   5.5294582e+01   2.2405818e+02   2.2326182e+00   3.4395000e+02   1.3895538e+01   4.1482091e+02  -4.0384000e+00   3.2789000e+02  -7.2593818e+00   2.5313182e+02  -8.6000000e-02   2.7279727e+02   1.8078036e+01   2.5246636e+02  -1.9102764e+01   3.3097545e+02  -4.5953091e+00   2.8927636e+02  -6.9830182e+00   2.2247727e+02  -1.4731818e+01   2.8210000e+02  -1.8496462e+01   5.8833636e+02   4.4876364e+00   2.1691636e+02   1.0316691e+01   2.7789182e+02  -1.2718618e+01   2.1916182e+02  -1.0175673e+01
   2.8540273e+02  -1.8646764e+01   3.4801273e+02   1.9416255e+01   2.0824372e+02  -6.6359048e+00   1.7628636e+02   5.0925455e+00   2.5091909e+02   1.7092000e+00   3.6212727e+02  -1.5965636e+01   3.5576727e+02   1.0653164e+01   2.3053273e+02  -2.6228073e+01   3.4529372e+02   3.8490095e+01   5.2824000e+02  -1.8429200e+01   4.6684273e+02   1.6217127e+01   2.5359455e+02  -7.4212000e+00   5.8758455e+02   2.1499600e+01   3.3082636e+02   2.7880255e+01   6.1343636e+02   1.9957818e+01   5.1016909e+02   2.2428291e+01   3.7320455e+02   3.2898182e+01   2.5877545e+02   2.0106909e+00   7.2149455e+02   4.4594982e+01   4.6603636e+02   7.3352727e+00   1.7759182e+02  -9.2937091e+00   1.9945727e+02   6.0434182e+00   1.9707636e+02   1.1066298e+02   1.9358818e+02  -4.9997818e+00   1.7171000e+02   1.5524738e+01   3.9440091e+02  -8.7948000e+00   2.7180000e+02  -2.9121818e+00   2.4356182e+02   3.3996000e+00   2.9631727e+02   1.6916436e+01   2.3379636e+02   6.8708364e+00   2.4525545e+02   2.4832291e+01   2.4508636e+02   1.0721818e+00   2.2352727e+02  -1.3675818e+01   2.3819000e+02  -3.5553662e+01   6.2818636e+02   2.2539636e+01   2.4153636e+02   1.4067091e+01   1.8341182e+02  -2.3010218e+01   1.7649182e+02  -8.3820727e+00
   2.8878273e+02  -7.3471636e+00   2.9349273e+02  -4.7921455e+00   2.4572372e+02   9.6956952e+00   1.5019636e+02  -1.0580255e+01   2.0224909e+02   3.1562800e+01   4.1774727e+02  -1.1995236e+01   3.1347727e+02   2.2706364e+01   2.8472273e+02  -1.0613273e+01   4.6376372e+02   5.3772495e+01   6.1353000e+02  -1.0532400e+01   4.2912273e+02   1.1424727e+01   2.7950455e+02   9.0260000e+00   5.7001455e+02   6.0952000e+00   4.0777636e+02   2.7724255e+01   6.7215636e+02   3.8450218e+01   5.9668909e+02   2.8836691e+01   2.4006455e+02  -1.2450618e+01   2.6425545e+02  -4.4277091e+00   6.2786455e+02  -1.2946182e+00   4.7573636e+02   9.0092727e+00   1.8497182e+02  -1.4984109e+01   1.9402727e+02   6.6678182e+00   2.1721636e+02   2.3481782e+01   2.1091818e+02  -3.6261818e+00   3.6167000e+02   2.0997938e+01   2.8359091e+02   2.4600000e+00   2.7570000e+02  -5.7941818e+00   2.3808182e+02  -4.6920000e+00   2.8212727e+02   6.7616364e+00   2.1017636e+02  -1.1999564e+01   2.8025545e+02   1.3892291e+01   2.3432636e+02  -2.3637018e+01   2.0490727e+02  -3.3086218e+01   2.2419000e+02  -3.2143662e+01   5.1375636e+02   1.5364036e+01   1.9934636e+02   3.2022909e+00   1.9731182e+02   7.2077818e+00   1.4887182e+02  -3.1224727e+00
   2.5978273e+02  -1.2317164e+01   2.4711273e+02   5.6282545e+00   2.4805372e+02   6.4592952e+00   1.6609636e+02   2.9097745e+01   2.0867909e+02   2.1238400e+01   4.7036727e+02   5.4151636e+00   2.3504727e+02  -8.1692364e+00   2.6948273e+02  -1.0634073e+01   4.2748372e+02   2.4294895e+01   5.4934000e+02  -1.4397200e+01   3.7774273e+02   1.6751273e+00   2.8035455e+02   8.8180000e+00   5.1810455e+02   1.8778000e+01   3.6939636e+02   2.1604655e+01   6.6762636e+02   2.6622618e+01   6.1416909e+02   3.3678291e+01   3.2872455e+02   1.4226582e+01   4.3563545e+02  -1.0468109e+01   6.5724455e+02   3.4234982e+01   4.9653636e+02   6.2452727e+00   2.1845182e+02   7.6274909e+00   2.2883727e+02   1.0113018e+01   1.5054636e+02   1.2385382e+01   1.8896818e+02   6.2298182e+00   2.9924000e+02  -6.9576615e+00   3.5563091e+02   6.9768000e+00   2.8442000e+02  -1.2641782e+01   2.2385182e+02   6.2564000e+00   2.9445727e+02   8.6352364e+00   2.3455636e+02   6.6200364e+00   2.4802545e+02  -3.2099309e+01   2.6336636e+02  -1.2430218e+01   1.9523727e+02  -3.3126182e+00   2.6695000e+02  -1.5134462e+01   4.9894636e+02  -1.8551164e+01   1.7939636e+02   2.6582909e+00   2.0670182e+02  -3.0234182e+00   1.4992182e+02  -1.3016473e+01
   2.6959273e+02   7.3280364e+00   2.4425273e+02  -5.7629455e+00   2.9181372e+02  -2.7015048e+00   1.5962636e+02  -8.4346545e+00   1.9848909e+02   2.5763600e+01   5.0579727e+02   1.0010764e+01   2.3243727e+02   6.8495636e+00   2.7824273e+02  -5.6648727e+00   4.3148372e+02   4.2784895e+01   5.7691000e+02  -1.8222800e+01   4.1274273e+02   2.9115127e+01   3.0469455e+02   1.9060800e+01   4.4758455e+02   1.7849600e+01   3.3877636e+02   4.4384255e+01   6.3477636e+02   7.3006182e+00   6.3977909e+02   2.9489491e+01   2.6515455e+02   1.2022182e+01   4.5177545e+02  -6.7593091e+00   5.5230455e+02   3.1190182e+01   4.1833636e+02   8.0127273e-01   1.8740182e+02  -1.8385091e+00   2.2330727e+02   4.2754182e+00   1.7788636e+02  -2.1181818e+01   1.8729818e+02  -3.3465818e+00   2.5048000e+02   1.1463138e+01   3.3906091e+02  -3.4576000e+00   2.5951000e+02  -1.4989818e+00   2.5737182e+02   9.1448000e+00   2.7541727e+02  -6.1715636e+00   2.0712636e+02  -5.3255636e+00   2.3125545e+02   7.7622909e+00   2.2298636e+02   5.1018182e-01   1.7137727e+02  -2.2643818e+01   2.7529000e+02  -2.7471662e+01   6.1437636e+02  -3.6855636e+00   2.1849636e+02  -3.9997091e+00   2.9984182e+02   8.5753818e+00   1.5549182e+02   2.3479273e+00
   2.6473273e+02  -1.5333164e+01   3.2630273e+02  -9.0369455e+00   2.5196372e+02  -4.5635048e+00   2.2214636e+02   8.6637455e+00   2.1177909e+02   3.3990400e+01   4.8698727e+02  -4.4363636e-03   2.7947727e+02   8.8063636e+00   2.9505273e+02  -4.5396727e+00   4.8338372e+02   5.2632895e+01   5.8381000e+02   1.3225200e+01   4.2293273e+02  -3.6100727e+00   3.1240455e+02  -5.6960000e+00   5.2563455e+02   7.0756000e+00   3.0173636e+02   3.8587455e+01   6.6048636e+02   4.7573818e+01   4.9111909e+02   3.9472291e+01   2.2806455e+02   2.2293818e+00   4.8467545e+02   2.6558691e+01   6.3843455e+02   3.4239782e+01   4.2808636e+02   1.5721273e+01   2.4202182e+02  -1.4738109e+01   2.4921727e+02   2.9202618e+01   2.9192636e+02  -1.1635018e+01   2.2262818e+02   1.2727018e+01   1.9771000e+02   9.7347385e+00   3.8078091e+02   7.6848000e+00   2.8956000e+02  -1.0622982e+01   2.4404182e+02  -4.5988000e+00   2.7764727e+02   2.2930036e+01   2.7817636e+02   4.1804364e+00   3.0649545e+02   1.1033091e+01   2.4108636e+02  -1.2837818e+01   1.9728727e+02  -2.0046618e+01   2.3995000e+02  -4.7024462e+01   5.5504636e+02   1.1440836e+01   2.1272636e+02   1.4221891e+01   3.3650182e+02  -2.0674182e+00   2.4297182e+02  -1.6800473e+01
   2.2663273e+02  -1.1325164e+01   3.1835273e+02   1.5259055e+01   2.6415372e+02  -1.1258705e+01   2.3595636e+02   4.8389455e+00   1.6010909e+02   4.8340000e+00   4.6760727e+02  -2.0214036e+01   2.1038727e+02  -1.5246436e+01   2.6358273e+02  -9.5420727e+00   4.1257372e+02   5.4967695e+01   4.7929000e+02   1.2068000e+00   4.5412273e+02  -7.4852727e+00   2.7650455e+02   9.0760000e+00   5.1968455e+02   2.5081600e+01   3.6263636e+02   4.2525455e+01   6.1748636e+02   2.0381818e-01   6.2744909e+02   3.8085891e+01   2.4534455e+02   1.7466982e+01   3.6110545e+02   1.3042909e+00   5.5618455e+02   1.9439782e+01   3.8503636e+02  -6.1847273e+00   1.7812182e+02  -1.6261091e+00   2.2221727e+02   1.0226182e+00   3.0921636e+02  -1.6538218e+01   1.9643818e+02   8.0122182e+00   3.8467000e+02   1.2067938e+01   3.7702091e+02  -1.4544400e+01   2.8104000e+02  -1.1791382e+01   2.4618182e+02  -1.8670000e+01   2.9969727e+02   6.4060364e+00   2.5208636e+02   1.0887636e+01   2.5883545e+02   1.1845891e+01   3.2203636e+02  -1.2738182e+00   1.9623727e+02  -7.3926182e+00   3.1386000e+02  -2.4177262e+01   5.4452636e+02  -1.0475636e+00   2.0510636e+02  -1.1688509e+01   3.1317182e+02   1.1608982e+01   2.4321182e+02   2.7103273e+00
   2.8363273e+02  -1.1275164e+01   3.1763273e+02   9.4166545e+00   2.1096372e+02   1.0464952e+00   2.5490636e+02   1.0372945e+01   2.0048909e+02   5.2736000e+00   4.5950727e+02   1.4339636e+00   1.8166727e+02   3.9611636e+00   2.8262273e+02   8.3472727e-01   4.9248372e+02   6.0624895e+01   4.7205000e+02   4.5960000e+00   4.7555273e+02   2.9800327e+01   2.9326455e+02   1.0252000e+00   5.5877455e+02   3.6574400e+01   3.6573636e+02   3.0807455e+01   6.1520636e+02   1.5866218e+01   6.5544909e+02   2.9805891e+01   2.6634455e+02  -8.5930182e+00   3.5906545e+02  -9.5325091e+00   5.8074455e+02   1.0354982e+01   4.1518636e+02   1.3453273e+01   1.7807182e+02   3.9978909e+00   2.5311727e+02   3.2206182e+00   3.3364636e+02  -1.8642618e+01   2.1610818e+02   4.2486182e+00   2.7562000e+02  -6.7380615e+00   3.3654091e+02  -7.6360000e+00   3.0156000e+02  -2.3152982e+01   2.4751182e+02  -6.0664000e+00   2.9193727e+02   1.2166836e+01   2.2436636e+02   1.0535236e+01   3.3916545e+02  -8.2005091e+00   2.5155636e+02  -2.5295418e+01   1.2895727e+02  -6.9702182e+00   2.4233000e+02  -3.6594862e+01   5.5756636e+02   9.4923636e-01   2.7339636e+02  -2.9617091e+00   2.4412182e+02  -7.8270182e+00   2.3878182e+02  -1.2555273e+01
   2.2930273e+02  -2.0968764e+01   3.0778273e+02   1.0774655e+01   1.7810372e+02  -1.7547048e+00   2.1133636e+02  -6.2814545e+00   2.6410909e+02   7.7540000e+00   4.8612727e+02  -1.1315636e+01   2.1628727e+02  -2.5184364e+00   2.8000273e+02   1.2843273e+00   3.8257372e+02   3.9317695e+01   4.9024000e+02  -3.6692000e+00   5.6112273e+02   1.0054727e+01   2.4045455e+02  -8.6600000e+00   5.7506455e+02   2.5071200e+01   4.0515636e+02   3.6123855e+01   6.4958636e+02   3.6495818e+01   5.4420909e+02   3.2795091e+01   2.8425455e+02   5.1641818e+00   2.8706545e+02   7.8474909e+00   7.4718455e+02   4.4349782e+01   4.4093636e+02   5.7432727e+00   2.7816182e+02   2.3069091e-01   2.9759727e+02   1.9992218e+01   3.4050636e+02  -1.6761418e+01   1.7543818e+02   1.1222182e+00   2.5886000e+02   5.8927385e+00   3.7025091e+02   2.0972000e+00   2.7032000e+02  -8.3237818e+00   2.7628182e+02   1.5582000e+01   2.8331727e+02   2.3146436e+01   2.3298636e+02   6.7956364e+00   2.8030545e+02   2.2682909e+00   2.3317636e+02  -2.0785018e+01   1.6785727e+02  -5.6922182e+00   2.8352000e+02  -1.8750062e+01   5.6242636e+02   1.0850436e+01   2.5958636e+02   1.1903091e+01   2.3470182e+02   1.3565818e+00   2.2578182e+02   2.0547273e+00
   2.6201273e+02  -4.0655636e+00   2.7563273e+02  -2.0413345e+01   2.1291372e+02   2.9404952e+00   2.1209636e+02   1.1227745e+01   1.9424909e+02   1.1528000e+00   4.2903727e+02   8.2515636e+00   2.2885727e+02   5.7059636e+00   2.5786273e+02   8.3855273e+00   4.0429372e+02   4.1490095e+01   5.6719000e+02  -5.8520000e-01   5.0246273e+02   2.4837527e+01   2.7131455e+02   7.3912000e+00   5.3468455e+02   3.0451600e+01   3.9377636e+02   2.8794255e+01   6.2748636e+02   1.5313818e+01   4.9897909e+02   4.6463491e+01   2.8944455e+02   5.5989818e+00   2.6325545e+02  -2.0587709e+01   6.2580455e+02   4.4060182e+01   3.9678636e+02  -1.6824727e+01   2.5497182e+02   2.0858909e+00   2.2407727e+02  -6.3561818e+00   2.9378636e+02   5.8861818e+00   2.0010818e+02  -8.9513818e+00   1.4652000e+02   5.1599385e+00   3.3435091e+02  -6.2708000e+00   2.5765000e+02   3.3098182e+00   2.7508182e+02   5.8780000e+00   2.7812727e+02  -1.6283636e+00   1.9708636e+02   3.3776364e+00   2.8078545e+02   2.1089891e+01   2.4532636e+02   9.8629818e+00   1.9423727e+02   1.1473818e+00   2.8343000e+02  -3.7932862e+01   4.5180636e+02  -1.1589964e+01   2.3744636e+02  -3.7057091e+00   2.5379182e+02   1.0639382e+01   2.5773182e+02   3.6887273e+00
   2.6535273e+02  -1.3812764e+01   3.2854273e+02  -9.1261455e+00   2.1672372e+02  -2.4604305e+01   2.2347636e+02   1.8177345e+01   1.9024909e+02   9.5280000e-01   4.0360727e+02   3.4259636e+00   2.3138727e+02  -5.8764364e+00   2.7629273e+02   5.3911273e+00   4.3553372e+02   4.0840895e+01   5.5881000e+02   1.8985200e+01   5.3569273e+02   2.1469127e+01   2.6359455e+02   9.5388000e+00   5.5220455e+02   3.5480000e+01   3.0815636e+02   2.4173855e+01   6.8039636e+02   2.2221018e+01   5.2725909e+02   3.7531091e+01   2.8210455e+02   1.3426182e+01   2.7844545e+02   7.3470909e+00   7.1418455e+02   6.0239782e+01   4.2208636e+02   1.3251273e+01   2.6502182e+02   4.0918909e+00   2.4650727e+02   3.4194182e+00   3.1773636e+02   4.1920182e+01   1.9929818e+02  -2.1658182e-01   2.8543000e+02   4.4271385e+00   3.5121091e+02  -7.8096000e+00   2.4823000e+02   6.2134182e+00   2.4680182e+02  -1.5819600e+01   3.0207727e+02   1.5505636e+01   1.9351636e+02   1.4143236e+01   2.9192545e+02   6.6686909e+00   2.0203636e+02  -1.5738182e+00   1.8499727e+02   1.2596582e+01   2.9176000e+02  -2.5459262e+01   5.1433636e+02  -6.8223636e+00   2.5091636e+02   8.4066909e+00   2.5179182e+02  -1.2006182e+00   2.2763182e+02  -3.7632727e+00
   2.5111273e+02  -4.7135636e+00   4.3468273e+02   5.7226545e+00   2.1972372e+02  -1.2844305e+01   2.2476636e+02   3.1641455e+00   1.9753909e+02   2.4459600e+01   4.5426727e+02  -1.0106836e+01   2.1066727e+02   9.3111636e+00   3.3772273e+02  -3.0093273e+01   3.0186372e+02   4.0824495e+01   5.4158000e+02  -8.7640000e-01   4.7122273e+02   2.2196727e+01   2.4078455e+02  -7.4464000e+00   6.1820455e+02   2.2150000e+01   3.8930636e+02   3.4721855e+01   6.4877636e+02   2.1560618e+01   5.3492909e+02   2.2587491e+01   2.7334455e+02   3.5796982e+01   2.7334545e+02  -1.3104909e+01   7.5599455e+02   3.3584982e+01   3.9858636e+02   1.1581273e+01   2.3273182e+02   7.6250909e+00   2.2735727e+02   5.8514182e+00   3.5835636e+02  -6.1894182e+00   1.9458818e+02   1.0260218e+01   2.4614000e+02   1.0910338e+01   3.1849091e+02   1.4378000e+01   2.5418000e+02  -7.4125818e+00   2.7732182e+02   8.8388000e+00   2.8021727e+02   5.0144364e+00   2.3289636e+02  -1.9571636e+00   2.8354545e+02  -7.1309091e+00   1.5760636e+02  -6.4494182e+00   2.0209727e+02  -1.3821418e+01   2.4900000e+02  -5.0078462e+01   4.8875636e+02   9.0740364e+00   2.6544636e+02   8.5342909e+00   2.5165182e+02  -4.2794182e+00   2.1706182e+02  -9.7676727e+00
   2.8187273e+02  -1.7654364e+01   4.7116273e+02   7.4242545e+00   2.8900372e+02   1.8329524e-01   2.0923636e+02   8.4565455e+00   1.8062909e+02   2.6952400e+01   4.9774727e+02   1.7184764e+01   2.5395727e+02   1.9557964e+01   2.8081273e+02   7.4952727e-01   3.5981372e+02   4.8428495e+01   5.7039000e+02   2.0728800e+01   5.2822273e+02   2.8206727e+01   2.7935455e+02  -4.4420000e+00   5.4891455e+02   2.1643200e+01   4.3563636e+02   3.6015455e+01   6.2377636e+02   2.5270618e+01   5.0849909e+02   3.6181891e+01   3.1448455e+02  -2.0642182e+00   2.1934545e+02  -8.3549091e+00   6.8149455e+02   1.0164982e+01   3.6733636e+02  -4.9187273e+00   2.0183182e+02  -8.8029091e+00   2.0240727e+02  -9.8125818e+00   2.5297636e+02   2.8580982e+01   1.6915818e+02   6.9146182e+00   2.9719000e+02   1.1486338e+01   4.1911091e+02   8.1884000e+00   2.8942000e+02  -1.7891782e+01   3.1999182e+02  -1.2954800e+01   2.7898727e+02   1.4302836e+01   2.1041636e+02   2.8501236e+01   2.8183545e+02   1.0285891e+01   1.3327636e+02  -1.9593018e+01   1.8285727e+02  -1.2822182e+00   2.4024000e+02  -5.3997662e+01   4.8913636e+02  -1.4636364e-01   2.1082636e+02   7.2338909e+00   2.6950182e+02   1.5292582e+01   2.3244182e+02  -8.4780727e+00
   2.8406273e+02  -2.6395636e+00   3.7278273e+02   1.7294655e+01   2.4138372e+02   2.2828952e+00   1.9500636e+02  -2.6450545e+00   1.7391909e+02   7.6392000e+00   4.2474727e+02  -1.4505236e+01   2.3147727e+02  -2.3213636e+01   2.8243273e+02  -3.2810073e+01   3.3881372e+02   4.8338495e+01   4.6886000e+02   8.8512000e+00   3.6803273e+02   2.9451927e+01   2.8583455e+02   2.9496000e+00   5.1258455e+02   2.2839600e+01   4.0811636e+02   3.2747055e+01   6.3748636e+02   2.7603818e+01   4.8658909e+02   2.5454691e+01   2.8801455e+02  -1.4266182e+00   2.1548545e+02   2.8623891e+01   6.5436455e+02   3.1965382e+01   4.1318636e+02  -4.1367273e+00   1.8473182e+02   8.5150909e+00   1.9354727e+02   1.6176218e+01   3.2721636e+02   2.9491782e+01   1.6891818e+02   9.7338182e+00   3.2691000e+02   6.6387385e+00   3.2068091e+02  -4.4672000e+00   3.0751000e+02   4.2810182e+00   2.5889182e+02   4.4532000e+00   2.9041727e+02   3.2578436e+01   2.2017636e+02   2.7704364e+00   2.8549545e+02  -6.3369091e+00   2.1422636e+02   5.3109818e+00   2.2299727e+02  -3.7734182e+00   2.8876000e+02  -3.3879262e+01   4.8290636e+02   2.3352036e+01   2.4210636e+02   6.4914909e+00   2.4693182e+02   2.0718182e+01   2.4768182e+02   5.4027273e+00
   2.7363273e+02  -1.2375164e+01   3.1087273e+02  -8.0254545e-01   2.2496372e+02   1.7364952e+00   2.0414636e+02   3.5053745e+01   1.7872909e+02   1.5014400e+01   3.7279727e+02   7.0307636e+00   2.2862727e+02  -1.2256364e+00   3.0877273e+02   1.0172727e+01   3.5629372e+02   3.3990095e+01   4.1162000e+02  -1.2759600e+01   4.1398273e+02   1.2725927e+01   2.5612455e+02  -9.0036000e+00   5.3463455e+02   1.8405600e+01   3.8049636e+02   3.2476655e+01   6.3777636e+02   3.0730618e+01   4.6468909e+02   3.4256691e+01   3.4667455e+02   1.3640582e+01   2.4610545e+02  -1.1925709e+01   7.0386455e+02   3.0315382e+01   4.5268636e+02  -5.3967273e+00   1.6202182e+02   5.3318909e+00   2.0121727e+02   1.3232618e+01   2.4173636e+02   7.2810182e+01   1.7377818e+02  -8.5049818e+00   2.8910000e+02  -4.5264615e+00   3.1487091e+02   1.1997600e+01   3.1665000e+02   1.5981818e-01   3.5728182e+02  -2.8980000e+00   3.1641727e+02   1.8784364e+00   2.3993636e+02   5.0496364e+00   3.1583545e+02   1.0805891e+01   2.3108636e+02   4.6221818e+00   2.2537727e+02   5.3161818e+00   2.5433000e+02  -3.6224862e+01   6.2637636e+02   5.5444364e+00   2.6815636e+02  -1.3025091e+00   2.2598182e+02  -1.5755818e+01   2.1583182e+02  -1.8339273e+01
   3.0249273e+02  -1.0923964e+01   3.4801273e+02   2.2656255e+01   2.8119372e+02   2.7580952e+00   1.7747636e+02   1.4237345e+01   2.0762909e+02   1.3082400e+01   4.1517727e+02  -5.3096364e+00   2.5843727e+02  -9.5104364e+00   3.3067273e+02  -1.8592727e+00   5.0910372e+02   4.7195295e+01   4.2677000e+02  -8.5016000e+00   4.8846273e+02   3.1007527e+01   2.9697455e+02  -8.2316000e+00   6.0487455e+02   1.9596400e+01   4.4234636e+02   3.3288655e+01   7.1524636e+02   3.4723018e+01   5.1992909e+02   3.6457491e+01   2.4591455e+02  -1.4861818e-01   2.3348545e+02  -1.5726109e+01   6.5474455e+02   3.0374982e+01   4.4683636e+02  -2.5178727e+01   1.7735182e+02  -1.5145091e+00   1.5797727e+02  -2.7548182e+01   2.4030636e+02   2.3204582e+01   1.9024818e+02  -8.7258182e-01   4.0476000e+02   3.6073846e-01   3.2744091e+02  -4.9080000e+00   2.7546000e+02  -1.0154982e+01   2.6247182e+02   1.4406800e+01   3.1107727e+02  -1.3143636e+00   2.3555636e+02   4.5900364e+00   2.7921545e+02   1.8255491e+01   1.9489636e+02  -1.6672618e+01   2.0357727e+02  -1.7359818e+01   2.4629000e+02  -5.0581662e+01   6.1761636e+02   1.7675236e+01   2.1844636e+02   7.2442909e+00   2.4617182e+02  -1.8910182e+00   2.2059182e+02  -1.5240073e+01
   2.7720273e+02  -1.2470764e+01   3.1549273e+02   8.2078545e+00   3.0191372e+02   7.6804952e+00   1.7033636e+02   1.5898545e+01   1.8496909e+02   3.3752000e+00   3.7688727e+02   1.5563564e+01   2.5657727e+02  -1.1601636e+01   3.3172273e+02   4.0067273e+00   4.6596372e+02   5.0166495e+01   5.4443000e+02   6.3256000e+00   5.2588273e+02   3.4823927e+01   3.4664455e+02   9.6048000e+00   6.3129455e+02   8.3428000e+00   4.4930636e+02   4.4121855e+01   6.4001636e+02   3.1741418e+01   4.8825909e+02   2.6751091e+01   2.8348455e+02   2.3795782e+01   2.8306545e+02  -2.0122509e+01   6.9293455e+02   1.8379782e+01   4.7843636e+02  -1.4356727e+01   1.7716182e+02   6.5506909e+00   1.8411727e+02  -6.2593818e+00   2.1983636e+02   1.0118218e+02   1.9067818e+02   4.1930182e+00   4.2262000e+02   1.7931938e+01   3.3406091e+02   4.0824000e+00   2.5004000e+02  -4.5513818e+00   2.8894182e+02  -6.8508000e+00   2.7788727e+02   2.7670836e+01   2.0931636e+02   7.8792364e+00   2.8702545e+02   4.3006909e+00   2.1065636e+02   3.5965818e+00   2.3352727e+02  -1.3375818e+01   2.3648000e+02  -4.0226862e+01   4.7171636e+02   5.4872364e+00   1.9420636e+02  -5.0565091e+00   3.0722182e+02   1.6894982e+01   2.2854182e+02   3.5939273e+00
   2.8706273e+02  -4.0695636e+00   2.4378273e+02  -1.8153455e+00   2.7229372e+02  -1.0759905e+01   1.7633636e+02  -2.8614545e+00   1.8591909e+02   2.0579200e+01   4.2107727e+02   1.5083636e+00   2.0928727e+02  -9.2984364e+00   2.6977273e+02  -9.4672727e+00   4.3219372e+02   3.3918095e+01   4.1853000e+02   4.7776000e+00   4.7412273e+02   2.1774727e+01   3.1193455e+02  -2.0568400e+01   5.8739455e+02   2.2994800e+01   3.9515636e+02   4.5643855e+01   5.9886636e+02   3.0363418e+01   5.0301909e+02   5.3430291e+01   2.8620455e+02  -5.2318182e+00   3.3829545e+02   2.2799091e+01   6.7318455e+02   4.5329782e+01   5.5093636e+02   6.9432727e+00   2.4569182e+02   8.8282909e+00   2.2178727e+02   3.3970182e+00   2.3673636e+02   1.3445018e+02   1.7386818e+02   9.7678182e+00   3.9195000e+02   3.8553846e-01   3.1478091e+02   2.3448000e+00   2.5461000e+02  -2.7066982e+01   2.0542182e+02  -4.5492000e+00   2.9202727e+02   2.0589636e+01   2.1655636e+02   1.3490036e+01   2.6802545e+02   1.8540691e+01   2.4751636e+02   4.1177818e+00   2.3504727e+02  -1.3647418e+01   2.5991000e+02  -3.5051262e+01   5.6528636e+02   7.7616364e+00   1.9829636e+02   2.6666291e+01   3.1736182e+02   7.2237818e+00   2.3935182e+02  -8.5108727e+00
   2.3640273e+02  -3.5867636e+00   2.6978273e+02   1.4484655e+01   2.4772372e+02   1.8155695e+01   1.6890636e+02   8.3029455e+00   2.0439909e+02   1.1100800e+01   4.1326727e+02  -1.7156836e+01   2.1381727e+02   1.9091636e+00   2.6353273e+02  -1.2448073e+01   4.0924372e+02   5.0374095e+01   4.1367000e+02   1.5216400e+01   4.2074273e+02   1.1665127e+01   3.2212455e+02   2.0236400e+01   6.0620455e+02   2.9300000e+01   3.8696636e+02   3.1869055e+01   6.5143636e+02   1.5297818e+01   5.3844909e+02   5.6015891e+01   2.8206455e+02   7.5693818e+00   2.9477545e+02   1.8180691e+01   6.0999455e+02  -2.9501818e-01   4.6738636e+02   8.8772727e+00   2.8702182e+02   1.7118909e+00   2.3407727e+02  -2.6361818e+00   2.3516636e+02   3.9905782e+01   1.9472818e+02   2.0990182e+00   3.1948000e+02   3.9431385e+00   3.4102091e+02   2.5256000e+00   2.6732000e+02  -2.7937818e+00   2.2704182e+02  -1.1328800e+01   3.3321727e+02  -5.6556364e-01   3.1017636e+02   4.8604364e+00   2.7635545e+02   2.2042909e+00   2.5055636e+02  -6.6954182e+00   2.3657727e+02  -5.7698182e+00   2.5795000e+02  -3.4754462e+01   6.6318636e+02   1.4649636e+01   2.0053636e+02   1.2387091e+01   3.0070182e+02   2.6465818e+00   1.7987182e+02  -2.2172473e+01
   2.4468273e+02  -5.4391636e+00   2.6016273e+02  -5.8457455e+00   2.5857372e+02   1.1857695e+01   1.9104636e+02   2.1241745e+01   2.2777909e+02   3.7504000e+00   4.4236727e+02   1.3705164e+01   1.8552727e+02   1.7552364e+01   3.2886273e+02  -1.1144473e+01   4.9267372e+02   3.4799695e+01   4.5500000e+02   2.4050000e+01   4.2607273e+02   3.5188727e+01   3.3069455e+02   2.7408000e+00   5.5815455e+02   2.8284000e+01   3.7154636e+02   2.2292655e+01   6.4182636e+02   1.5016618e+01   5.2277909e+02   4.0394909e+00   2.9453455e+02   1.5051782e+01   2.9101545e+02   6.2414909e+00   6.4243455e+02   1.4419782e+01   4.6313636e+02   4.2672727e+00   2.0331182e+02  -1.1613091e+00   2.2273727e+02   3.6510182e+00   2.4192636e+02  -9.2501818e-01   2.0158818e+02  -4.6397818e+00   3.0005000e+02   1.4547538e+01   3.2716091e+02   6.7344000e+00   2.7256000e+02  -8.8829818e+00   1.9247182e+02   8.6268000e+00   3.0964727e+02   2.5090036e+01   2.3631636e+02   1.4479236e+01   2.9373545e+02   1.1333891e+01   3.0751636e+02  -2.5012218e+01   2.3371727e+02  -1.0201018e+01   2.5091000e+02  -3.3041262e+01   5.9585636e+02   9.8603636e-01   1.7829636e+02   1.6462909e+00   3.1570182e+02  -8.5034182e+00   1.5549182e+02  -4.7020727e+00
   2.3168273e+02  -1.5879164e+01   2.9730273e+02   8.4230545e+00   2.1834372e+02  -2.1390476e-01   1.8633636e+02   3.3854545e-01   2.1153909e+02   8.1996000e+00   4.2784727e+02  -5.6532364e+00   1.7914727e+02   1.0402764e+01   2.8786273e+02  -2.5534473e+01   5.2715372e+02   4.0081295e+01   4.5600000e+02   1.2020000e+01   4.4860273e+02   2.7866327e+01   2.7412455e+02  -5.9236000e+00   5.1953455e+02   2.6283600e+01   3.2968636e+02   3.6451455e+01   6.4210636e+02   3.3384218e+01   5.6139909e+02   2.5849891e+01   2.7925455e+02   1.0224182e+01   3.2039545e+02   2.4801091e+01   6.3868455e+02   3.8589782e+01   4.3048636e+02  -1.9707273e+00   2.9116182e+02   1.2670691e+01   2.4707727e+02   5.1838182e+00   2.8411636e+02   4.6597818e+00   2.2929818e+02  -8.9658182e-01   4.7486000e+02   1.3852738e+01   4.1382091e+02   8.3216000e+00   3.0194000e+02  -4.1333818e+00   1.7575182e+02  -1.7056000e+00   3.3221727e+02   3.0324436e+01   2.0470636e+02   2.0080364e+00   2.8387545e+02   1.0742691e+01   3.1660636e+02  -2.1169418e+01   2.2204727e+02  -1.0697418e+01   2.2357000e+02  -3.0384062e+01   5.1623636e+02   1.1545636e+01   1.7368636e+02  -4.6949091e+00   2.9474182e+02  -9.7266182e+00   1.9278182e+02  -6.2552727e+00
   2.0987273e+02  -2.0274364e+01   3.6073273e+02  -4.9813455e+00   2.4672372e+02   1.6615695e+01   2.1438636e+02   1.1564545e+01   2.0329909e+02  -6.2120000e-01   4.2193727e+02   6.2895636e+00   1.9038727e+02   5.7435636e+00   2.4848273e+02  -1.6904073e+01   5.1419372e+02   2.8408095e+01   3.9281000e+02  -1.4048000e+00   4.2803273e+02  -3.0180727e+00   2.3150455e+02   2.6260000e+00   4.8420455e+02   3.0680000e+01   3.3492636e+02   1.8362255e+01   6.6505636e+02   4.2548218e+01   5.4244909e+02   2.7845891e+01   3.0796455e+02   2.5647382e+01   3.1596545e+02  -1.4754509e+01   6.2068455e+02   3.5409782e+01   3.7808636e+02  -8.7872727e-01   2.5978182e+02   5.1109091e-01   2.5902727e+02   1.8747818e+01   2.8807636e+02  -3.8470182e+00   2.0386818e+02   8.3678182e+00   2.9729000e+02   3.4383385e+00   3.1440091e+02   2.8515200e+01   2.5846000e+02   3.1550182e+00   2.3761182e+02  -4.3244000e+00   2.9121727e+02   1.0704436e+01   2.2389636e+02   1.1828364e+00   2.7749545e+02   4.6330909e+00   3.1413636e+02  -3.7318182e+00   2.0690727e+02  -6.6262182e+00   3.0752000e+02  -2.7000062e+01   5.3875636e+02   1.1034036e+01   1.9510636e+02   8.2014909e+00   4.2008182e+02   5.9561818e+00   2.1983182e+02  -1.2329273e+01
   2.1949273e+02  -1.3663964e+01   3.2906273e+02   1.7922545e+00   2.3724372e+02   1.7994095e+01   2.4714636e+02   1.7663745e+01   2.4248909e+02   8.1936000e+00   4.5741727e+02   8.9811636e+00   2.2262727e+02  -4.8856364e+00   2.9986273e+02  -2.6734473e+01   4.7096372e+02   4.5726495e+01   4.0205000e+02   4.4360000e+00   5.0398273e+02   1.7145927e+01   2.8688455e+02   3.5756000e+00   5.4682455e+02   2.5860400e+01   3.2811636e+02   2.9667055e+01   6.5986636e+02   1.9533418e+01   5.6982909e+02   2.6795491e+01   2.2758455e+02  -5.4221818e-01   2.7134545e+02  -1.7944909e+01   6.0343455e+02   1.2539782e+01   3.7948636e+02  -2.0140727e+01   2.0293182e+02   6.5390909e+00   2.5064727e+02   1.7038218e+01   3.0621636e+02  -2.2398218e+01   2.1229818e+02  -7.4965818e+00   3.8705000e+02   1.9497538e+01   3.5963091e+02  -1.1532000e+00   3.0299000e+02  -1.8167382e+01   3.1166182e+02  -1.1008400e+01   2.6626727e+02   1.1410436e+01   2.4270636e+02   1.5880364e+00   3.0554545e+02   1.8349091e+01   3.4203636e+02  -9.9138182e+00   2.0057727e+02   1.2450182e+01   2.9395000e+02  -1.8104462e+01   6.6042636e+02   3.2200436e+01   2.3363636e+02   3.2119091e+01   3.1031182e+02   1.3787782e+01   1.8911182e+02  -1.1151673e+01
   2.1440273e+02  -1.4396764e+01   3.3340273e+02   2.0865055e+01   2.1929372e+02   1.1620095e+01   2.1433636e+02   9.0985455e+00   2.2167909e+02   1.4668400e+01   4.2179727e+02  -1.3269236e+01   2.1890727e+02  -3.5380364e+00   2.7067273e+02   5.5107273e+00   4.7667372e+02   5.6699695e+01   4.0600000e+02   2.7310000e+01   5.9417273e+02   3.1930727e+01   3.1635455e+02   1.0558000e+01   4.9644455e+02   3.1270800e+01   3.0568636e+02   2.3941455e+01   6.1372636e+02   3.1314618e+01   5.1954909e+02   3.5247891e+01   2.8525455e+02   1.0341818e+00   2.9910545e+02  -9.4057091e+00   6.2799455e+02   1.6444982e+01   4.1083636e+02   1.6251273e+01   2.2588182e+02   4.1730909e+00   2.8030727e+02   1.1285418e+01   2.3811636e+02   2.8479782e+01   1.9762818e+02  -1.4752982e+01   3.8805000e+02  -1.3924615e+00   3.3854091e+02   6.4000000e-02   2.9165000e+02  -6.3101818e+00   2.7218182e+02   4.2500000e+00   2.7245727e+02   5.4852364e+00   2.2951636e+02   1.1313236e+01   2.9006545e+02  -1.4842509e+01   2.7070636e+02  -1.8307418e+01   1.6699727e+02  -1.4393418e+01   2.0314000e+02  -4.7269662e+01   5.5871636e+02   1.4723636e-01   2.2791636e+02  -1.2613309e+01   3.2522182e+02  -2.1935018e+01   1.9254182e+02  -9.9560727e+00
   1.9673273e+02  -3.2223164e+01   3.2806273e+02   1.3152255e+01   2.6243372e+02   7.2188952e+00   2.3519636e+02  -6.2025455e-01   1.7453909e+02   2.1589600e+01   4.3493727e+02  -1.8370436e+01   1.9971727e+02   7.4671636e+00   2.9496273e+02  -1.1912473e+01   5.2434372e+02   5.7886095e+01   4.2496000e+02   1.0073200e+01   5.4203273e+02   1.8341927e+01   3.0959455e+02   4.5288000e+00   5.2315455e+02   1.1274000e+01   3.4215636e+02   2.8838545e+00   6.4372636e+02   5.0146182e+00   5.7101909e+02   1.4600291e+01   2.7520455e+02  -2.4731818e+01   3.7015545e+02   1.9960291e+01   5.9124455e+02   4.2204982e+01   4.3018636e+02  -1.0796727e+01   2.2202182e+02   9.1518909e+00   2.6492727e+02   2.0465818e+01   3.3292636e+02  -1.7865018e+01   2.0415818e+02  -4.2753818e+00   3.3500000e+02   9.7015385e+00   3.9306091e+02  -2.4476000e+00   2.5451000e+02   3.8510182e+00   2.9080182e+02  -8.2396000e+00   2.9874727e+02   1.2672036e+01   2.3603636e+02   6.0216364e+00   3.0068545e+02   8.2078909e+00   2.0098636e+02  -1.3349818e+01   1.7523727e+02  -1.5282618e+01   2.8767000e+02  -3.0172062e+01   5.2585636e+02   1.4860364e+00   2.0539636e+02   1.3238291e+01   1.9089182e+02   7.6911382e+01   1.6230182e+02  -1.9726873e+01
   2.2649273e+02  -2.3463964e+01   2.8125273e+02   1.1807055e+01   2.4262372e+02   3.8036952e+00   2.1857636e+02   4.6934545e-01   2.2100909e+02   2.5320000e+00   4.8307727e+02  -4.0716364e+00   2.0895727e+02  -5.0820364e+00   2.4905273e+02  -2.7596727e+00   4.0943372e+02   3.5408895e+01   3.8839000e+02  -1.1471200e+01   5.3984273e+02   1.2187127e+01   2.5788455e+02  -8.8144000e+00   5.4772455e+02   1.0458400e+01   3.9406636e+02   4.8151055e+01   6.6691636e+02   7.6294182e+00   5.2825909e+02   3.8601091e+01   1.8977455e+02  -1.2467418e+01   3.1034545e+02  -1.6849091e+00   5.9261455e+02   1.2155382e+01   4.0018636e+02   9.1032727e+00   2.2193182e+02  -1.7509091e+00   2.6783727e+02   2.1430182e+00   2.6226636e+02  -2.8122218e+01   2.2120818e+02  -1.2679382e+01   3.3710000e+02  -5.2264615e+00   3.3392091e+02   9.5236000e+00   2.7904000e+02  -9.6313818e+00   2.3680182e+02   2.6940400e+01   3.1779727e+02   1.1818036e+01   2.1127636e+02   2.1102436e+01   2.8397545e+02  -3.4553091e+00   2.1765636e+02   2.6658182e-01   1.6447727e+02  -1.2811818e+01   2.8529000e+02  -4.7461662e+01   5.0813636e+02   1.9863636e+01   1.7958636e+02  -2.2169091e+00   2.1270182e+02   1.1635658e+02   2.0459182e+02   5.1299273e+00
   2.5287273e+02  -1.1144364e+01   2.6597273e+02   1.0259455e+01   2.4857372e+02   8.4676952e+00   2.2542636e+02   1.3491345e+01   1.8253909e+02   4.3296000e+00   4.5998727e+02   1.8965564e+01   1.9428727e+02  -3.6184364e+00   2.5010273e+02  -1.2603673e+01   3.9667372e+02   2.5239695e+01   5.3186000e+02  -4.7880000e-01   5.8131273e+02   3.0819527e+01   2.1674455e+02  -9.3200000e-02   5.7453455e+02   1.5023600e+01   4.2034636e+02   6.0908655e+01   6.4743636e+02   2.5667818e+01   5.5173909e+02   3.8242691e+01   2.3587455e+02  -9.6854182e+00   3.2891545e+02   1.5494909e+00   4.5243455e+02   1.9989782e+01   3.7103636e+02  -1.4264727e+01   1.9402182e+02  -1.4658109e+01   2.5135727e+02  -3.2068582e+01   3.0750636e+02  -2.8981418e+01   2.1743818e+02  -4.7781818e-02   3.9795000e+02   1.1005538e+01   3.7392091e+02   9.9360000e-01   2.8827000e+02  -1.7978182e-01   2.6137182e+02  -1.2505200e+01   3.0107727e+02  -5.6543636e+00   2.3303636e+02   1.6221636e+01   2.3721545e+02   1.5575491e+01   2.7146636e+02   1.4417818e+00   1.7842727e+02  -1.6067818e+01   3.1833000e+02  -1.9004862e+01   5.7985636e+02   2.8406036e+01   2.5658636e+02   5.1430909e+00   2.2574182e+02   1.3593338e+02   2.2235182e+02   2.4569127e+01
   2.6749273e+02  -2.0743964e+01   3.0001273e+02  -1.2933745e+01   2.4343372e+02  -1.6451105e+01   2.2923636e+02   2.4616545e+01   3.1567909e+02   7.7184000e+00   4.4660727e+02  -2.3584036e+01   2.0781727e+02  -8.9083636e-01   3.0486273e+02   4.2955273e+00   4.4219372e+02   4.3498095e+01   5.0362000e+02  -4.5960000e-01   5.0769273e+02   3.8189127e+01   2.7469455e+02   4.6008000e+00   5.7344455e+02   2.9400800e+01   3.6320636e+02   2.5479855e+01   6.8096636e+02   2.3555418e+01   4.9916909e+02   1.4968291e+01   2.3277455e+02  -1.0767418e+01   3.7072545e+02   1.8864691e+01   6.6393455e+02   4.2949782e+01   4.1863636e+02  -1.0772727e+01   2.5002182e+02   1.0811891e+01   2.9135727e+02   5.7814182e+00   3.4959636e+02  -1.7108618e+01   1.8310818e+02   2.5086182e+00   3.4633000e+02  -4.2948615e+00   3.6882091e+02  -7.5084000e+00   2.8994000e+02   1.5366182e+00   2.3528182e+02   4.4420000e+00   3.0074727e+02   7.1820364e+00   2.1346636e+02   1.6497236e+01   2.4435545e+02   1.5334291e+01   2.2389636e+02  -1.6422618e+01   1.6699727e+02   2.5665818e+00   2.9076000e+02  -3.8419262e+01   5.3133636e+02   3.0817636e+01   2.5858636e+02   1.7930909e+00   2.1117182e+02   7.9908982e+01   2.1321182e+02  -2.1796727e+00
   2.8173273e+02  -4.9331636e+00   2.9011273e+02   1.2668255e+01   2.2715372e+02   1.3212952e+00   2.3466636e+02   1.5182145e+01   3.2481909e+02   1.2847200e+01   4.5622727e+02   5.8863636e+00   1.9347727e+02  -7.1736364e+00   2.3396273e+02  -5.1224727e+00   4.4391372e+02   4.0130495e+01   5.3096000e+02   5.6932000e+00   5.4860273e+02   3.4716327e+01   2.8759455e+02   1.2898800e+01   5.5482455e+02   1.1930400e+01   3.9296636e+02   3.6049055e+01   6.6867636e+02   1.7588618e+01   5.2087909e+02   2.8421491e+01   3.3206455e+02   3.9093818e+00   3.8634545e+02  -8.1490909e-01   6.4336455e+02   1.5721538e+02   4.5238636e+02   1.0177273e+01   2.7369182e+02   2.2068291e+01   2.6992727e+02   1.5925818e+01   2.9121636e+02  -1.8008218e+01   1.7443818e+02  -2.4317782e+01   3.9048000e+02   1.9983138e+01   3.4187091e+02  -3.2024000e+00   2.5313000e+02   4.3914182e+00   2.5589182e+02   4.0732000e+00   2.7331727e+02   1.5086436e+01   1.9846636e+02  -6.2027636e+00   2.5359545e+02   2.0595091e+01   1.5236636e+02   5.9197818e+00   1.6671727e+02  -1.6031018e+01   2.7510000e+02  -4.2076462e+01   5.0999636e+02   1.6474836e+01   2.6577636e+02   8.3789091e-01   1.7441182e+02   9.0939782e+01   2.3792182e+02  -4.4864727e+00
   3.0297273e+02  -2.0822364e+01   2.4540273e+02   1.6575055e+01   2.2953372e+02  -2.2819105e+01   2.1309636e+02  -9.9225455e-01   3.1934909e+02   8.8548000e+00   4.9236727e+02   8.3751636e+00   2.0209727e+02  -3.2432364e+00   2.4053273e+02  -1.2028073e+01   3.5515372e+02   5.0651295e+01   5.5567000e+02   4.6664000e+00   4.8127273e+02   9.4427273e+00   2.6759455e+02   3.9288000e+00   5.2548455e+02   3.7277600e+01   4.0068636e+02   3.2431455e+01   6.2182636e+02   1.9066182e+00   4.7568909e+02   3.1806691e+01   2.9334455e+02  -4.2330182e+00   2.6553545e+02  -4.5701091e+00   6.3230455e+02   1.5310018e+02   3.8178636e+02  -6.2747273e+00   2.6407182e+02  -8.0721091e+00   2.4311727e+02  -1.4993818e+00   2.7583636e+02  -1.0727818e+01   1.7120818e+02  -1.5109382e+01   3.7810000e+02   3.2135385e+00   3.2511091e+02   1.0658400e+01   2.4818000e+02  -6.4258182e-01   2.8661182e+02  -3.2844000e+00   2.7731727e+02   2.5764364e+00   2.0798636e+02  -2.5436364e-01   2.7206545e+02   9.5474909e+00   1.6236636e+02  -1.1160218e+01   1.6780727e+02  -1.0358218e+01   2.5491000e+02  -3.2651262e+01   4.6004636e+02   1.4710836e+01   2.6453636e+02   5.0370909e+00   1.4427182e+02   7.9930982e+01   2.3154182e+02  -9.1660727e+00
   3.0611273e+02  -3.2973564e+01   3.5544273e+02  -5.5081455e+00   2.1353372e+02   1.0890895e+01   2.2481636e+02   1.1120145e+01   3.4796909e+02   1.9715200e+01   4.5074727e+02   2.8947636e+00   2.1481727e+02  -1.1740836e+01   3.0348273e+02  -1.5404073e+01   3.5367372e+02   2.8439695e+01   4.5943000e+02  -9.1544000e+00   5.3269273e+02   1.8469127e+01   2.5359455e+02  -1.8901200e+01   5.2091455e+02   2.2603200e+01   3.9106636e+02   2.0251055e+01   6.3905636e+02   1.3098218e+01   5.1306909e+02   4.4196291e+01   2.8506455e+02  -5.2406182e+00   2.7634545e+02   2.4650909e+00   6.2549455e+02   1.5608498e+02   4.0518636e+02  -8.4672727e-01   2.3645182e+02  -1.5725091e+00   2.6959727e+02   7.3322182e+00   3.2492636e+02  -3.1565018e+01   1.6434818e+02   9.9094182e+00   4.0276000e+02   6.7107385e+00   3.6416091e+02   6.7244000e+00   3.0965000e+02  -1.6601818e+00   2.6666182e+02   1.7416000e+00   3.1950727e+02   1.3581236e+01   2.7136636e+02   8.9152364e+00   3.0159545e+02   1.1945091e+01   1.5608636e+02  -6.1878182e+00   2.2918727e+02  -1.9508618e+01   3.0600000e+02  -3.4978462e+01   3.9985636e+02  -4.4739636e+00   2.2344636e+02  -4.1057091e+00   2.0950182e+02   1.1471258e+02   2.8644182e+02  -3.1280727e+00
   2.9216273e+02  -1.9187564e+01   3.3501273e+02   6.4625455e-01   2.6557372e+02  -3.2230476e-01   2.0733636e+02   1.9088545e+01   2.1505909e+02   1.0678000e+01   4.1931727e+02   3.0291636e+00   2.1704727e+02  -4.6292364e+00   2.6181273e+02  -8.4004727e+00   3.4167372e+02   1.5399695e+01   5.0200000e+02   3.5800000e+00   5.0027273e+02  -4.9872727e+00   2.3812455e+02  -1.5523600e+01   5.4396455e+02   2.9139200e+01   4.4454636e+02   1.6352655e+01   6.3453636e+02   1.4369818e+01   4.6130909e+02   1.3907091e+01   3.3677455e+02  -2.2757418e+01   2.5706545e+02   5.5774909e+00   6.6318455e+02   1.7987978e+02   3.5043636e+02   1.8332727e+00   3.0740182e+02   1.2131491e+01   2.4759727e+02  -2.9577818e+00   2.4102636e+02  -4.5130182e+00   1.6477818e+02   6.9750182e+00   3.8052000e+02  -2.3200615e+00   3.4668091e+02   1.6028000e+00   2.3808000e+02  -7.4045818e+00   2.4294182e+02   8.2920000e-01   3.0407727e+02   8.4356364e+00   2.2189636e+02   1.0532836e+01   3.2197545e+02   3.6469091e-01   2.0213636e+02   1.4608182e+01   2.2671727e+02  -1.6071018e+01   3.1110000e+02  -5.6386462e+01   4.9880636e+02   2.9420036e+01   2.3553636e+02   1.3637091e+01   2.2550182e+02   1.1704258e+02   2.6797182e+02   1.4729527e+01
   2.9282273e+02  -2.1150364e+01   3.1801273e+02   5.6762545e+00   2.2272372e+02  -8.4643048e+00   2.0352636e+02   7.8633455e+00   2.1734909e+02   1.6494800e+01   4.0084727e+02  -4.9232364e+00   2.3176727e+02  -1.1956836e+01   2.7500273e+02   3.8743273e+00   4.0919372e+02   3.7478095e+01   5.2553000e+02   8.2176000e+00   4.4422273e+02   9.8367273e+00   2.8635455e+02   7.3380000e+00   4.8568455e+02   1.1511600e+01   4.2625636e+02   3.1625855e+01   5.9443636e+02   2.1287818e+01   4.9187909e+02   3.7981491e+01   3.1063455e+02  -2.8562182e+00   2.6525545e+02   4.8322909e+00   5.6280455e+02   1.6823018e+02   3.3968636e+02  -1.2156727e+01   2.4835182e+02   2.2354909e+00   2.2430727e+02   8.0054182e+00   1.8569636e+02  -2.4086618e+01   1.8962818e+02   1.2701818e-01   4.1524000e+02   9.0923385e+00   2.4378091e+02   8.6304800e+01   2.3789000e+02   1.2306182e+00   2.4647182e+02  -1.2232000e+00   2.9850727e+02  -4.1687636e+00   2.1041636e+02   7.2212364e+00   2.3987545e+02  -4.1673091e+00   1.7917636e+02  -5.1250182e+00   1.9090727e+02  -1.6636218e+01   3.0305000e+02  -2.2402462e+01   5.1399636e+02   2.3484836e+01   2.3829636e+02   3.3036291e+01   1.9427182e+02   1.2474098e+02   1.8711182e+02   8.8583273e+00
   2.9730273e+02  -2.8558764e+01   2.8059273e+02   1.3709855e+01   2.3919372e+02   1.3028095e+01   1.7904636e+02   4.5417455e+00   2.7753909e+02  -8.5604000e+00   3.8907727e+02  -4.1716364e+00   2.1109727e+02   2.5567636e+00   2.8610273e+02  -2.0873673e+01   4.0691372e+02   3.5420495e+01   5.6624000e+02   1.1250800e+01   4.7636273e+02   2.6785527e+01   2.7116455e+02   2.0173200e+01   5.1672455e+02   3.5028400e+01   4.1606636e+02   3.9781055e+01   5.9201636e+02   2.2811418e+01   4.9520909e+02   1.7815091e+01   3.0287455e+02  -7.0541818e-01   2.1510545e+02  -5.8257091e+00   7.2343455e+02   6.4939782e+01   3.4448636e+02   7.0592727e+00   2.1593182e+02  -2.1709091e+00   2.3545727e+02   7.1134182e+00   2.1097636e+02  -2.3969018e+01   1.7605818e+02   3.6261818e-01   3.8448000e+02   7.1731385e+00   2.1063091e+02   9.1866800e+01   2.5575000e+02  -1.6008182e+01   2.4875182e+02   1.6024400e+01   3.0221727e+02   1.2394436e+01   2.1698636e+02   4.6956364e+00   2.5668545e+02   3.1578909e+00   2.0536636e+02  -1.4270218e+01   1.8166727e+02  -5.9470182e+00   2.4805000e+02  -2.6862462e+01   5.1299636e+02   2.1348364e+00   2.6787636e+02   1.8859891e+01   1.8646182e+02   7.6365782e+01   1.9040182e+02  -7.9748727e+00
   2.9920273e+02  -1.5470764e+01   2.8187273e+02  -1.4822545e+01   2.5738372e+02  -2.0667105e+01   1.8209636e+02  -1.3182255e+01   2.6662909e+02   3.1312400e+01   3.6079727e+02  -8.5923636e-01   1.7752727e+02  -1.4277636e+01   2.9677273e+02  -1.2817273e+01   4.1286372e+02   1.4464495e+01   5.5072000e+02   1.0442400e+01   3.9536273e+02   3.8855273e+00   2.7740455e+02   7.5240000e+00   5.2744455e+02   3.1550800e+01   4.1515636e+02   1.9043855e+01   6.2548636e+02   2.6138182e+00   5.0554909e+02   4.7077891e+01   3.7825455e+02  -5.9581818e-01   2.7820545e+02  -9.9237091e+00   8.1749455e+02   3.6854982e+01   4.1998636e+02  -6.4807273e+00   2.3135182e+02   2.0595491e+01   2.7407727e+02   4.7838182e+00   2.3283636e+02  -9.2878182e+00   1.8839818e+02  -5.3445818e+00   3.9748000e+02   9.8031385e+00   2.5102091e+02   1.0358560e+02   2.4885000e+02   1.3873818e+01   2.2532182e+02  -1.4721200e+01   3.3007727e+02   5.4563636e-01   1.9151636e+02  -4.9867636e+00   2.6144545e+02   1.6447091e+01   1.9513636e+02  -7.1218182e+00   2.0618727e+02  -1.0378618e+01   2.6448000e+02  -3.3316862e+01   4.9380636e+02  -9.3699636e+00   2.0896636e+02  -1.0377309e+01   2.0003182e+02   7.8700182e+01   2.3906182e+02  -1.2247673e+01
   3.0830273e+02  -1.5438764e+01   3.3192273e+02   1.1083455e+01   2.7724372e+02  -4.9659048e+00   1.8752636e+02  -2.2866545e+00   2.4805909e+02   3.4178000e+01   3.8312727e+02  -7.3656364e+00   2.1909727e+02   6.4467636e+00   2.8610273e+02  -2.1536727e+00   3.7100372e+02   3.2433295e+01   5.0491000e+02   4.8672000e+00   4.5046273e+02   1.5237527e+01   2.6921455e+02  -2.0960800e+01   5.0577455e+02   1.6144400e+01   3.8230636e+02   1.3521855e+01   6.5543636e+02   1.4597818e+01   4.7549909e+02   4.2721891e+01   3.4029455e+02   1.2340982e+01   2.3325545e+02   6.5822909e+00   7.2018455e+02   1.6949782e+01   3.6558636e+02   1.7571273e+01   2.1278182e+02  -7.2089091e+00   2.2221727e+02   1.0072618e+01   2.1659636e+02  -1.6658618e+01   1.8034818e+02  -5.7005818e+00   3.4514000e+02   1.5800338e+01   2.1854091e+02   1.1751400e+02   2.4856000e+02  -7.0529818e+00   2.6223182e+02  -3.8400000e-01   2.7683727e+02   5.5248364e+00   2.4527636e+02   1.0002436e+01   2.9464545e+02  -8.6389091e+00   2.4089636e+02  -1.8302618e+01   2.4942727e+02   3.3921818e+00   3.0138000e+02  -2.2938862e+01   5.0566636e+02  -2.7876364e-01   2.0025636e+02  -9.5905091e+00   2.2222182e+02   1.0250498e+02   2.2440182e+02   1.0455127e+01
   2.6159273e+02  -1.0361964e+01   2.4678273e+02   1.8464655e+01   2.1972372e+02   2.1255695e+01   1.8771636e+02   7.1281455e+00   2.7348909e+02   4.0053600e+01   3.8165727e+02  -7.1080364e+00   2.2362727e+02   7.0343636e+00   2.7429273e+02  -5.3488727e+00   3.7529372e+02   1.4280095e+01   5.3086000e+02  -1.4018800e+01   4.1998273e+02   1.6105927e+01   2.8488455e+02  -1.4494400e+01   5.8568455e+02   1.1081600e+01   3.8806636e+02   1.9921055e+01   6.3743636e+02   1.9327818e+01   5.2344909e+02   4.5935891e+01   3.4701455e+02  -3.6266182e+00   2.1296545e+02  -2.2174509e+01   6.8386455e+02   1.5165382e+01   3.7308636e+02  -7.7287273e+00   1.6397182e+02  -8.7341091e+00   1.8421727e+02  -2.8547382e+01   2.4597636e+02  -2.9479018e+01   1.9267818e+02  -1.9269818e+00   3.9610000e+02   1.8813538e+01   2.3568091e+02   1.1614280e+02   2.3418000e+02  -7.4325818e+00   2.3832182e+02   1.4718800e+01   2.7817727e+02  -9.4423636e+00   2.3160636e+02  -6.1439636e+00   3.0140545e+02   1.6870291e+01   3.1041636e+02  -1.2154218e+01   2.1757727e+02   7.1801818e+00   2.6557000e+02  -3.5214062e+01   5.9494636e+02   6.9588364e+00   2.2739636e+02   2.6528291e+01   2.8089182e+02   6.5141382e+01   2.8787182e+02  -6.2247273e-01
   2.5487273e+02  -8.0643636e+00   2.3197273e+02   1.1599455e+01   2.7300372e+02  -2.3967048e+00   1.7714636e+02   6.3137455e+00   2.2510909e+02   2.9444000e+01   3.9550727e+02   8.7839636e+00   2.6519727e+02   9.0887636e+00   2.3286273e+02  -1.6754473e+01   4.2557372e+02   5.1497695e+01   5.7358000e+02  -1.2526400e+01   3.9846273e+02  -3.9824727e+00   3.0959455e+02  -9.3312000e+00   5.3610455e+02   1.5098000e+01   3.8539636e+02   2.4464655e+01   6.4367636e+02   1.7968618e+01   4.8316909e+02   2.9628291e+01   3.6320455e+02   9.6581818e+00   2.3972545e+02   1.1774691e+01   9.1736455e+02   2.3175382e+01   4.3258636e+02   7.0112727e+00   1.7650182e+02  -7.7765091e+00   1.8802727e+02   3.3781818e-01   2.3859636e+02  -1.2178618e+01   1.8043818e+02  -1.4177818e+00   5.2971000e+02  -4.3452615e+00   2.5454091e+02   1.1916400e+02   2.4270000e+02  -5.4441818e+00   2.7932182e+02   8.6880000e-01   3.1469727e+02  -3.6539636e+00   2.5108636e+02   1.8157636e+01   2.9373545e+02   5.2389091e-01   2.6579636e+02   7.0538182e-01   1.9928727e+02  -1.5166618e+01   2.9581000e+02  -3.0063262e+01   6.6390636e+02   7.8320364e+00   2.3149636e+02   2.3100291e+01   3.2427182e+02   7.0009818e+00   2.4235182e+02  -1.3170873e+01
   2.6211273e+02  -2.1783564e+01   2.7935273e+02   3.5290545e+00   2.7462372e+02   5.9036952e+00   1.6742636e+02  -3.3865455e-01   2.2205909e+02   7.3080000e+00   4.3588727e+02  -1.1866436e+01   2.4790727e+02  -9.3380364e+00   2.3572273e+02  -6.6032727e+00   4.5257372e+02   5.1767695e+01   5.3481000e+02   2.3855200e+01   4.0555273e+02   2.0740327e+01   3.1716455e+02  -1.2986800e+01   5.2906455e+02   1.6371200e+01   3.4830636e+02   2.8341855e+01   6.0177636e+02   2.3560618e+01   5.6682909e+02   3.8655491e+01   3.4015455e+02   1.3882182e+01   4.0015545e+02   2.7320291e+01   8.2199455e+02   5.5494982e+01   5.1833636e+02  -3.3487273e+00   1.8840182e+02  -1.4068509e+01   1.8826727e+02   1.0938618e+01   2.0245636e+02  -1.4857418e+01   1.6748818e+02   5.4282182e+00   4.2186000e+02   7.5627385e+00   1.9802091e+02   1.1182560e+02   2.5975000e+02   1.4318182e+00   2.4866182e+02   5.9416000e+00   3.1341727e+02   4.2084364e+00   2.3508636e+02   3.4776364e+00   3.0340545e+02  -7.6297091e+00   2.8408636e+02  -2.7807818e+01   2.0547727e+02  -3.9918182e+00   2.5871000e+02  -3.0095262e+01   5.9475636e+02   7.9340364e+00   1.6796636e+02   1.1522691e+01   2.9655182e+02   1.8885818e+00   2.1644182e+02  -2.8180727e+00
   2.4701273e+02  -9.0555636e+00   2.4240273e+02   1.8335055e+01   2.7605372e+02  -1.0830705e+01   1.9081636e+02   2.6310145e+01   2.4643909e+02   1.4687600e+01   4.0436727e+02   3.7951636e+00   2.5747727e+02  -4.5836364e+00   3.6939273e+02  -1.2436873e+01   4.8291372e+02   6.8430495e+01   6.0600000e+02   3.1780000e+01   4.6603273e+02   2.7321927e+01   3.5507455e+02   3.6790400e+01   6.1120455e+02   3.4990000e+01   3.9854636e+02   6.7526545e+00   6.3558636e+02   1.1325818e+01   5.3477909e+02   4.1119491e+01   3.1848455e+02   2.8515782e+01   3.2763545e+02  -1.3538109e+01   6.6124455e+02   2.7849818e+00   4.1303636e+02   7.2752727e+00   2.0397182e+02  -1.3164109e+01   1.8807727e+02   4.4238182e+00   1.8488636e+02  -1.6501818e+01   1.9201818e+02   1.0885818e+01   5.4467000e+02  -1.3520615e+00   2.0959091e+02   1.1057000e+02   2.3642000e+02   3.5382182e+00   2.3913182e+02   1.0134000e+01   2.9812727e+02  -4.9883636e+00   2.0322636e+02  -5.0135636e+00   2.7378545e+02   9.5498909e+00   2.9327636e+02  -2.7203018e+01   1.8961727e+02  -8.7230182e+00   2.5062000e+02  -3.0878062e+01   5.5156636e+02  -1.3707636e+00   1.8120636e+02  -2.6365091e+00   3.3450182e+02  -4.4774182e+00   1.9268182e+02   1.8272727e-01
   2.5040273e+02  -3.0367636e+00   2.9573273e+02   1.8928655e+01   3.2829372e+02  -3.0099048e+00   1.9700636e+02   3.1384945e+01   2.5410909e+02   1.1604000e+01   3.2155727e+02  -5.0100364e+00   2.3995727e+02  -6.7520364e+00   3.2767273e+02  -2.1719273e+01   4.5962372e+02   4.3583695e+01   4.9243000e+02   8.7756000e+00   4.0836273e+02   8.7055273e+00   3.0355455e+02   1.0200000e-01   6.6906455e+02   3.4221200e+01   3.9696636e+02   2.9159055e+01   6.6672636e+02   2.1644618e+01   5.2058909e+02   3.8924691e+01   2.8977455e+02   7.1025818e+00   3.0144545e+02  -4.7829091e+00   6.9930455e+02   9.9901818e+00   4.6238636e+02  -8.1727273e+00   1.9426182e+02  -1.7767309e+01   1.8469727e+02   2.4142182e+00   1.6935636e+02  -2.0689418e+01   1.9701818e+02   2.1205818e+01   4.0110000e+02   2.9835385e+00   2.1268091e+02   1.2965280e+02   2.9361000e+02  -1.1369818e+00   3.1018182e+02   1.3970000e+01   2.9726727e+02   8.9304364e+00   2.0598636e+02  -5.5743636e+00   2.7273545e+02   1.2163891e+01   3.5513636e+02  -7.2518182e+00   2.3876727e+02  -5.7950182e+00   2.7586000e+02  -3.5897262e+01   6.0147636e+02  -2.2735636e+00   1.8425636e+02   4.5494909e+00   2.9936182e+02   2.0133782e+01   1.9521182e+02  -1.5309673e+01
   2.4130273e+02  -6.0287636e+00   2.3954273e+02  -1.1461455e+00   2.6953372e+02   4.9308952e+00   2.2414636e+02   2.1023745e+01   2.4577909e+02   2.1410400e+01   3.3046727e+02  -1.8432836e+01   2.7004727e+02  -2.7292364e+00   3.3105273e+02  -5.7496727e+00   4.5386372e+02   3.4994495e+01   5.1610000e+02   1.4352000e+01   3.9565273e+02   1.6572327e+01   2.5688455e+02  -1.2494400e+01   4.0639455e+02   4.0144800e+01   3.5649636e+02   1.0876655e+01   7.2086636e+02   1.6793418e+01   5.5454909e+02   3.2107891e+01   2.8334455e+02   1.3769818e+00   2.6777545e+02  -1.4693091e+00   7.4018455e+02   3.1849782e+01   4.5843636e+02  -1.4356727e+01   2.2112182e+02  -1.0966109e+01   1.7978727e+02   6.5701818e-01   2.3092636e+02  -4.7565018e+01   1.9148818e+02  -5.4917818e+00   4.3510000e+02  -5.1564615e+00   2.6687091e+02   1.2164760e+02   2.6589000e+02  -4.6793818e+00   2.6323182e+02  -1.0754000e+01   2.9498727e+02   1.0072836e+01   2.2379636e+02   2.4150836e+01   2.8378545e+02   8.3198909e+00   3.4117636e+02   9.0049818e+00   2.3180727e+02  -5.0982182e+00   3.1676000e+02  -3.3499262e+01   5.9294636e+02   2.8738836e+01   2.1449636e+02   3.9750291e+01   2.7708182e+02  -7.9838182e+00   2.1092182e+02  -6.5664727e+00
   2.8682273e+02  -1.9910364e+01   2.4759273e+02   1.1919855e+01   2.7534372e+02   1.1036095e+01   1.9085636e+02   2.2786945e+01   2.6153909e+02   6.3396000e+00   3.6279727e+02  -1.4549236e+01   2.4176727e+02  -3.5168364e+00   2.9843273e+02  -6.3800727e+00   2.8386372e+02   3.4934495e+01   5.3448000e+02   1.3931600e+01   4.3336273e+02   1.4465527e+01   2.6626455e+02  -1.0480000e-01   5.5144455e+02   2.3300800e+01   3.1092636e+02   3.9612255e+01   6.3162636e+02   3.2072618e+01   4.8120909e+02   5.1405091e+01   3.0677455e+02   1.6022582e+01   2.8896545e+02   4.8854909e+00   7.6811455e+02   4.0985382e+01   4.9193636e+02  -2.4367273e+00   2.4897182e+02   9.2758909e+00   2.1597727e+02   5.1818182e-02   2.2430636e+02  -9.5154182e+00   1.8815818e+02   1.3584618e+01   4.6767000e+02   1.7087938e+01   2.5821091e+02   1.0868040e+02   2.9113000e+02  -1.2508582e+01   2.3899182e+02   1.2855200e+01   2.7760727e+02   1.4073236e+01   1.9365636e+02   9.4120364e+00   2.7440545e+02   1.3220291e+01   3.0055636e+02   4.7345818e+00   2.1514727e+02   8.8045818e+00   2.1557000e+02  -2.7174062e+01   4.3113636e+02   1.2023636e+01   2.0877636e+02   1.8067891e+01   3.4489182e+02  -5.5086182e+00   1.4773182e+02   7.4387273e+00
   2.5549273e+02   1.3660364e+00   3.8378273e+02  -6.7753455e+00   2.3372372e+02   1.1945695e+01   2.1014636e+02   3.6903745e+01   2.6577909e+02   2.1710400e+01   2.9622727e+02  -1.3636364e+00   2.4081727e+02   6.7491636e+00   2.2115273e+02   9.9023273e+00   2.2334372e+02   5.7156095e+01   5.2767000e+02   1.6956400e+01   4.3479273e+02   1.7541127e+01   2.9831455e+02   6.2812000e+00   5.2425455e+02   2.5906000e+01   3.2739636e+02   4.2914655e+01   6.4396636e+02   2.7995418e+01   4.3035909e+02   5.2093091e+01   3.1144455e+02   5.1289818e+00   2.9096545e+02  -5.2745091e+00   7.4205455e+02   5.6140182e+01   5.0753636e+02   4.7652727e+00   2.3954182e+02   8.9902909e+00   2.0221727e+02   1.8292618e+01   2.4016636e+02  -3.1304218e+01   1.9848818e+02   1.4138218e+01   4.0967000e+02   6.1579385e+00   2.3582091e+02   1.1737160e+02   3.2937000e+02   1.9762218e+01   2.4251182e+02  -1.7716400e+01   2.6350727e+02   3.0441236e+01   1.9736636e+02   1.7785236e+01   2.7473545e+02   3.4738909e+00   3.4022636e+02  -1.0919018e+01   2.1428727e+02  -8.3661818e-01   2.9219000e+02  -3.7203662e+01   4.1085636e+02   1.2786036e+01   1.7220636e+02   9.0334909e+00   3.7912182e+02   3.2332982e+01   2.1373182e+02   1.3878727e+01
   2.3792273e+02   1.1516364e+00   3.9949273e+02   7.6278545e+00   2.0329372e+02  -7.5799048e+00   1.9219636e+02   2.1299745e+01   2.6862909e+02   1.8102400e+01   3.5898727e+02   1.6135564e+01   2.4833727e+02   4.1075636e+00   2.7186273e+02   1.2655273e+00   3.8881372e+02   4.9058495e+01   5.1848000e+02  -5.6484000e+00   4.5065273e+02   1.1752327e+01   2.9945455e+02   4.4800000e+00   5.2491455e+02   4.2283200e+01   2.3258636e+02   4.0169455e+01   6.5801636e+02   2.2341418e+01   5.1306909e+02   2.4096291e+01   3.0339455e+02  -4.6070182e+00   2.7701545e+02  -2.1108509e+01   6.4030455e+02   2.4280182e+01   4.5663636e+02  -1.4812727e+01   2.1335182e+02  -8.5845091e+00   2.1573727e+02   5.8810182e+00   2.2550636e+02  -1.2131418e+01   1.9624818e+02   7.4574182e+00   5.3324000e+02  -1.1076615e+00   1.9602091e+02   1.2360560e+02   3.2385000e+02  -1.2836182e+01   2.4056182e+02  -4.6504000e+00   2.8498727e+02   2.2722836e+01   2.1998636e+02   1.2305636e+01   3.1106545e+02   1.0474909e+00   3.0065636e+02  -2.4463418e+01   2.1380727e+02  -1.0948218e+01   2.9152000e+02  -4.8960062e+01   4.2852636e+02  -1.5247564e+01   1.8301636e+02  -5.2113091e+00   3.4408182e+02   3.6706182e+01   1.6892182e+02  -1.2106473e+01
   2.4940273e+02  -1.2536764e+01   3.9682273e+02   3.7914545e+00   2.6281372e+02   9.6184952e+00   1.9904636e+02  -4.6282545e+00   2.9119909e+02   1.3468000e+00   3.6736727e+02   9.8951636e+00   2.1538727e+02   1.4553564e+01   2.6320273e+02  -1.8041673e+01   5.2700372e+02   5.4383295e+01   5.5181000e+02   3.5405200e+01   4.8465273e+02   3.2312327e+01   3.1550455e+02   1.6956000e+01   5.1615455e+02   3.6644000e+01   2.7644636e+02   4.9560655e+01   5.9853636e+02   1.5289818e+01   4.3235909e+02   2.7843091e+01   2.4725455e+02  -1.0215818e+01   2.9058545e+02  -1.6674109e+01   5.5699455e+02  -6.8501818e-01   4.1408636e+02  -1.3558727e+01   2.0069182e+02   9.4829091e-01   2.2778727e+02   5.2970182e+00   2.4245636e+02  -2.3577418e+01   1.8905818e+02   1.4462618e+01   3.9538000e+02   1.2631138e+01   2.2502091e+02   1.2171560e+02   3.0023000e+02  -1.9756582e+01   2.3875182e+02   2.3784400e+01   2.7936727e+02   1.6132436e+01   2.2389636e+02  -2.1971636e+00   2.9687545e+02   2.8426909e+00   2.7760636e+02  -5.8094182e+00   1.8876727e+02  -1.5945018e+01   2.8529000e+02  -3.5081662e+01   4.3075636e+02   8.5240364e+00   2.0277636e+02   1.2637891e+01   3.2136182e+02   2.5237818e+00   1.8411182e+02  -1.5091673e+01
   2.7178273e+02  -1.7716364e-01   4.0668273e+02   2.7052655e+01   1.9648372e+02  -3.8851048e+00   2.0209636e+02  -3.2522545e+00   3.1548909e+02   2.0736000e+00   3.4826727e+02  -8.1683636e-01   2.5024727e+02  -1.2145236e+01   2.3391273e+02  -2.9168473e+01   4.1624372e+02   4.8914095e+01   4.8686000e+02   9.8120000e-01   5.0460273e+02   1.8006327e+01   2.6621455e+02  -4.3908000e+00   5.2768455e+02   1.2441600e+01   2.4382636e+02   2.4940255e+01   5.9496636e+02   1.1675418e+01   4.9758909e+02   2.1474691e+01   2.7029455e+02   8.4209818e+00   2.8067545e+02   1.6386909e+00   5.7680455e+02   3.0670182e+01   4.9338636e+02   1.7097273e+01   2.0335182e+02   2.9754909e+00   2.3321727e+02   1.3862618e+01   2.3569636e+02   5.1033818e+00   2.0601818e+02  -7.4241818e+00   3.4305000e+02   6.1075385e+00   2.3011091e+02   1.3220840e+02   2.6637000e+02  -1.6957782e+01   2.3218182e+02  -8.8400000e+00   2.8636727e+02   7.5224364e+00   2.5870636e+02  -1.7196364e-01   3.1202545e+02   2.7300691e+01   2.8446636e+02  -1.9598218e+01   2.2042727e+02   2.7621818e+00   3.2771000e+02  -4.1375262e+01   3.4875636e+02   1.9084036e+01   2.4115636e+02   2.2097491e+01   2.8889182e+02   7.5913818e+00   1.9416182e+02  -1.2605673e+01
   2.7454273e+02  -2.3497964e+01   3.8511273e+02  -1.7417455e+00   2.0262372e+02   1.8536952e+00   2.2619636e+02  -3.0402545e+00   2.4400909e+02   2.7502000e+01   3.6212727e+02   1.1414364e+01   2.3247727e+02  -7.7236364e+00   2.5710273e+02  -1.0453673e+01   4.3262372e+02   4.0073695e+01   4.6905000e+02  -1.5644000e+01   6.0322273e+02   1.9116727e+01   2.7350455e+02   1.2836000e+01   5.0025455e+02   2.0600000e-01   2.6373636e+02   2.8867455e+01   6.7410636e+02   1.1014218e+01   4.9330909e+02   2.1157091e+01   2.2491455e+02   1.1761382e+01   3.0287545e+02   3.5826909e+00   6.2111455e+02   3.3565382e+01   4.2368636e+02  -5.7672727e-01   2.4840182e+02   1.0851491e+01   2.3973727e+02   4.1010182e+00   2.5864636e+02  -7.1126182e+00   1.7734818e+02  -1.0805818e+00   4.3291000e+02   2.7018738e+01   2.2197091e+02   9.3719600e+01   2.5832000e+02  -1.6973782e+01   2.5051182e+02   3.6436000e+00   2.8374727e+02   2.7012036e+01   2.4603636e+02   2.0081636e+01   2.9259545e+02   4.5250909e+00   2.9041636e+02   7.2557818e+00   1.9133727e+02  -6.2906182e+00   3.3171000e+02  -2.9795262e+01   4.4099636e+02   2.9448364e+00   2.4387636e+02   1.1399891e+01   2.8784182e+02   1.7253818e+00   1.8040182e+02  -1.3648727e+00
   2.4635273e+02  -1.1242764e+01   3.4635273e+02  -9.4509455e+00   2.0486372e+02   1.9644952e+00   2.3285636e+02   1.1476945e+01   2.2586909e+02   9.0032000e+00   3.3874727e+02   2.2284764e+01   2.4343727e+02   4.1595636e+00   2.6781273e+02  -1.2790473e+01   3.5700372e+02   2.2553295e+01   4.8658000e+02  -8.3764000e+00   5.5660273e+02   2.5506327e+01   2.3093455e+02   5.5316000e+00   5.3672455e+02   1.4808400e+01   3.1982636e+02   3.3760255e+01   6.3729636e+02   1.8189018e+01   4.8739909e+02   5.9149891e+01   2.4715455e+02  -1.8827818e+01   2.8525545e+02   4.4222909e+00   6.2511455e+02   2.1995382e+01   3.8563636e+02   2.1172727e+00   2.0716182e+02  -2.0469309e+01   2.3978727e+02   9.5701818e-01   2.1126636e+02  -2.6232218e+01   1.6310818e+02   4.5386182e+00   4.0838000e+02  -1.2088615e+00   3.2178091e+02   2.3114800e+01   2.3594000e+02   3.3366182e+00   2.6047182e+02   1.9756800e+01   2.7769727e+02   1.2026036e+01   2.3027636e+02  -1.1417564e+01   3.1721545e+02  -2.6845091e+00   2.7393636e+02  -7.4658182e+00   1.8747727e+02  -1.8171818e+01   2.8343000e+02  -3.1552862e+01   3.5375636e+02   1.9834036e+01   2.0849636e+02  -1.6339709e+01   3.0122182e+02   2.0349818e+00   1.8192182e+02  -5.6264727e+00
   3.1278273e+02  -1.6417164e+01   3.5940273e+02   2.2645055e+01   2.2457372e+02   2.9076952e+00   1.8814636e+02   2.3863745e+01   2.5662909e+02   2.7592400e+01   3.7174727e+02  -5.6952364e+00   2.1366727e+02  -1.2458836e+01   2.6758273e+02  -3.7002073e+01   4.5024372e+02   3.1234095e+01   3.9358000e+02  -1.1986400e+01   6.2960273e+02   9.8163273e+00   2.5031455e+02   5.0120000e-01   5.4006455e+02   1.1301200e+01   2.6515636e+02   2.9323855e+01   6.6429636e+02   1.0219018e+01   5.4358909e+02   1.9704691e+01   2.3491455e+02   4.4413818e+00   2.6563545e+02  -4.6781091e+00   5.7155455e+02   3.4601818e+00   3.8783636e+02   6.3912727e+00   1.9521182e+02  -1.3233309e+01   2.5564727e+02  -7.7417818e+00   2.3783636e+02  -3.9017818e+01   1.6615818e+02  -1.1353818e+00   4.3471000e+02   4.5847385e+00   4.0130091e+02   6.4632000e+00   2.6280000e+02  -1.4862182e+01   2.7075182e+02  -3.1656000e+00   2.9688727e+02   3.3908364e+00   2.3931636e+02   6.8092364e+00   2.9759545e+02   7.8509091e-01   2.1446636e+02  -1.1668218e+01   1.7304727e+02  -7.7274182e+00   2.6500000e+02  -4.1698462e+01   3.5790636e+02  -4.1179636e+00   2.2668636e+02  -7.2749091e+00   2.8198182e+02  -5.0458182e+00   1.7573182e+02  -1.4611273e+01
   2.8982273e+02  -1.4910364e+01   3.0578273e+02   7.4146545e+00   1.8043372e+02   8.4888952e+00   1.4528636e+02  -1.0327455e+01   3.0286909e+02   2.1943200e+01   3.9550727e+02   2.7839636e+00   2.2252727e+02  -1.8167636e+01   2.7253273e+02  -7.5880727e+00   4.2567372e+02   4.3249695e+01   4.8719000e+02   4.0448000e+00   4.8150273e+02   1.8664327e+01   2.6645455e+02   5.4000000e+00   5.0248455e+02   1.0267600e+01   3.0796636e+02   2.3139055e+01   6.1239636e+02   1.8041018e+01   4.5982909e+02   4.4685491e+01   2.6148455e+02   1.8125782e+01   2.8772545e+02   6.9346909e+00   5.8080455e+02   1.6290182e+01   3.9348636e+02   1.1989273e+01   2.0212182e+02   5.8338909e+00   2.4959727e+02   1.8792218e+01   2.8088636e+02  -2.1081818e+01   1.7862818e+02   1.8107018e+01   3.9529000e+02   9.0283385e+00   3.6649091e+02   8.5380000e+00   2.6999000e+02  -4.5773818e+00   2.7251182e+02  -3.1164000e+00   2.6493727e+02   9.6668364e+00   2.0889636e+02   4.1928364e+00   2.8878545e+02   1.4829891e+01   2.1322636e+02  -1.6519018e+01   1.5957727e+02  -1.2559818e+01   3.0657000e+02  -4.3064062e+01   3.8323636e+02  -3.8643636e+00   2.3382636e+02   9.1389091e-01   3.2570182e+02  -1.4434182e+00   1.9135182e+02   9.1391273e+00
   3.1773273e+02   5.2368364e+00   3.2878273e+02   9.1446545e+00   2.3743372e+02   2.2588952e+00   2.5523636e+02   8.7265455e+00   3.0548909e+02   4.1393600e+01   3.7403727e+02   3.5515636e+00   2.0600727e+02  -1.7366036e+01   2.8991273e+02   6.4015273e+00   4.8467372e+02   5.7719695e+01   5.6534000e+02   1.2228000e+00   5.0803273e+02   9.9619273e+00   2.8421455e+02   1.3839200e+01   5.4291455e+02   2.7313200e+01   3.0739636e+02   2.9374655e+01   6.3077636e+02   1.4670618e+01   4.7616909e+02   1.9768291e+01   2.8648455e+02   3.6057818e+00   3.2129545e+02   1.9690909e+00   6.8318455e+02   2.2219782e+01   4.1828636e+02   3.4052727e+00   2.1393182e+02   1.8229091e+01   3.0026727e+02   2.0688618e+01   2.7030636e+02  -4.0054182e+00   1.7910818e+02   1.5638618e+01   4.8081000e+02   6.7067385e+00   3.4511091e+02   1.2578400e+01   2.7442000e+02  -1.4171782e+01   2.7718182e+02  -9.8200000e+00   2.7626727e+02   8.2304364e+00   2.8993636e+02   1.5189636e+01   2.8164545e+02   8.1610909e+00   1.9998636e+02  -2.9219818e+01   1.6880727e+02  -3.0578218e+01   2.8571000e+02  -4.6925262e+01   3.5533636e+02   1.3657636e+01   2.4768636e+02   1.8665091e+01   3.3150182e+02   2.5902582e+01   2.1144182e+02   3.0619273e+00
   2.8178273e+02  -4.1671636e+00   3.2530273e+02  -7.5269455e+00   1.9986372e+02  -8.3455048e+00   2.4790636e+02   6.3629455e+00   2.8991909e+02   6.8792000e+00   3.9060727e+02  -1.1584036e+01   2.1562727e+02   1.2943636e+00   2.8148273e+02   3.4959273e+00   4.3648372e+02   9.2244895e+01   5.5753000e+02   1.2137600e+01   5.1498273e+02   3.4745927e+01   2.7335455e+02   3.3280000e+00   5.9534455e+02   3.9688800e+01   3.0906636e+02   3.0191055e+01   6.4058636e+02   3.3785818e+01   4.5573909e+02   3.5112691e+01   2.5072455e+02  -3.9234182e+00   3.1310545e+02   1.5904291e+01   7.1386455e+02   3.2075382e+01   4.2973636e+02   1.4639273e+01   2.4740182e+02   4.7914909e+00   2.9226727e+02   9.0886182e+00   2.7054636e+02  -1.8746182e+00   1.8477818e+02  -5.0549818e+00   3.5562000e+02   2.0341938e+01   3.4416091e+02   2.2994400e+01   3.0142000e+02  -2.9811782e+01   2.2299182e+02   7.8952000e+00   2.7383727e+02   2.9234836e+01   2.7665636e+02   1.4772036e+01   2.9092545e+02   8.5186909e+00   2.3327636e+02  -3.4030182e+00   1.4995727e+02  -1.9840218e+01   2.8038000e+02  -3.1258862e+01   3.7285636e+02   1.3776036e+01   2.6029636e+02   1.7136291e+01   2.8641182e+02   3.5997818e+00   2.3740182e+02   2.2251273e+00
   2.9544273e+02  -2.7639964e+01   3.2373273e+02   1.0258655e+01   2.3676372e+02   2.1724952e+00   2.1162636e+02   1.4455345e+01   2.6919909e+02   2.8296800e+01   3.6769727e+02   1.7287636e+00   2.2562727e+02   1.2824364e+01   2.8058273e+02  -1.8192073e+01   4.2919372e+02   5.0068095e+01   6.1819000e+02   6.5248000e+00   5.1993273e+02   6.0099273e+00   2.8493455e+02   1.4641600e+01   5.6510455e+02   2.3448000e+01   4.5273636e+02   2.6457455e+01   6.7991636e+02   1.6589418e+01   5.1025909e+02   4.1651091e+01   2.8201455e+02  -4.8066182e+00   3.2558545e+02  -7.8041091e+00   6.6199455e+02   3.6474982e+01   3.9658636e+02   9.6912727e+00   2.3254182e+02  -5.6897091e+00   2.8026727e+02  -5.6213818e+00   2.9021636e+02  -2.1018218e+01   1.7801818e+02  -1.3241818e+00   4.1938000e+02  -3.3288615e+00   3.2625091e+02  -5.2428000e+00   2.8075000e+02   8.8018182e+00   2.3532182e+02   1.6688000e+00   3.3174727e+02   5.1720364e+00   2.4212636e+02   1.3944364e+00   2.9487545e+02   1.2426909e+00   2.6598636e+02   1.7120182e+01   2.0152727e+02  -5.3581818e-01   3.2071000e+02  -3.5295262e+01   3.7833636e+02  -1.4223636e+00   2.5287636e+02  -4.9401091e+00   2.2841182e+02   4.5297818e+00   2.6459182e+02   2.3949927e+01
   3.2444273e+02  -2.1819964e+01   3.4597273e+02  -1.0280545e+01   2.3467372e+02   1.3439695e+01   1.9171636e+02  -4.5718545e+00   2.7186909e+02   3.8993200e+01   3.9222727e+02  -7.9936364e+00   2.3043727e+02   2.7349564e+01   2.2658273e+02  -7.5820727e+00   4.0181372e+02   5.7828495e+01   5.7115000e+02   1.6568000e+01   4.6322273e+02   1.1456727e+01   2.6935455e+02   1.1280000e+00   5.8763455e+02   2.8065600e+01   4.4701636e+02   4.8965055e+01   6.6424636e+02   4.6563018e+01   5.2577909e+02   4.2269491e+01   2.8206455e+02  -1.2710618e+01   3.7458545e+02  -1.2014109e+01   5.9455455e+02   3.3190182e+01   3.4978636e+02  -1.1814727e+01   2.2373182e+02  -1.9984909e+01   2.7445727e+02  -1.4056582e+01   2.4583636e+02  -5.0467818e+01   1.8024818e+02  -8.8258182e-01   3.6805000e+02   3.4017538e+01   3.3549091e+02   1.1498000e+01   2.6618000e+02  -1.0272582e+01   2.8042182e+02   6.0800000e-02   2.8760727e+02  -7.1467636e+00   2.3331636e+02   8.6692364e+00   2.6535545e+02   1.6984291e+01   1.8041636e+02   1.1775782e+01   1.8985727e+02  -1.0652218e+01   2.7819000e+02  -4.2563662e+01   3.4580636e+02   2.2300364e+00   2.0944636e+02   5.7242909e+00   2.7650182e+02  -3.4174182e+00   2.4278182e+02  -1.3925273e+01
   3.2749273e+02  -5.2539636e+00   5.0301273e+02   8.2625455e-01   2.5129372e+02   1.2730095e+01   2.1428636e+02   4.8722545e+01   3.0177909e+02   6.8804000e+00   4.0560727e+02   5.0259636e+00   2.2981727e+02   8.7291636e+00   2.4591273e+02  -5.9384727e+00   3.6957372e+02   3.4497695e+01   5.0019000e+02   7.0048000e+00   4.6384273e+02  -1.6287273e-01   2.5321455e+02  -1.4010800e+01   5.3748455e+02   2.9987600e+01   4.1963636e+02   2.0535455e+01   6.6553636e+02   1.1929818e+01   4.4725909e+02   3.6981091e+01   2.6682455e+02  -8.2114182e+00   2.9744545e+02  -1.7792909e+01   6.7130455e+02   1.7420182e+01   3.9033636e+02  -1.6708727e+01   2.2788182e+02  -3.7469091e+00   2.7073727e+02  -5.1389818e+00   3.2226636e+02  -3.1872218e+01   1.7315818e+02   3.3046182e+00   3.5771000e+02   1.9934738e+01   3.3411091e+02   1.5584000e+00   2.7232000e+02  -1.0523782e+01   3.2951182e+02   4.0936000e+00   3.1517727e+02  -2.1236364e-01   2.4789636e+02   1.7222836e+01   2.9216545e+02  -3.5050909e-01   1.5932636e+02  -7.0170182e+00   1.8909727e+02  -1.2161418e+01   2.7210000e+02  -4.8216462e+01   3.1966636e+02   7.6012364e+00   2.1368636e+02  -7.0449091e+00   2.4812182e+02  -8.4270182e+00   2.3968182e+02   4.7027273e+00
   3.0392273e+02  -6.9883636e+00   4.5154273e+02   9.6038545e+00   2.1272372e+02   2.9056952e+00   2.2547636e+02   1.6537345e+01   2.8219909e+02   3.3256800e+01   3.5455727e+02   8.0599636e+00   1.8738727e+02  -1.7406436e+01   2.7986273e+02  -2.1604473e+01   3.8581372e+02   4.1158495e+01   4.7996000e+02   8.4832000e+00   4.2117273e+02   5.2007273e+00   2.6526455e+02   7.4552000e+00   5.8925455e+02   2.0796000e+01   4.2944636e+02   4.0130655e+01   6.0943636e+02   1.1847818e+01   5.1463909e+02   4.7020691e+01   2.8996455e+02  -7.9126182e+00   4.5753545e+02   3.6798909e+00   7.4280455e+02   1.4260182e+01   4.2913636e+02  -4.1272727e-01   2.4197182e+02  -4.4410909e-01   3.0154727e+02   2.1562182e+00   3.0559636e+02  -1.2588618e+01   1.7162818e+02  -4.3829818e+00   4.1367000e+02   7.3179385e+00   2.8663091e+02   3.1168000e+00   2.7637000e+02   1.0912218e+01   3.0656182e+02   1.4449600e+01   2.7136727e+02   1.2432436e+01   2.5127636e+02   1.4182436e+01   2.7821545e+02   1.6725491e+01   1.7365636e+02  -7.1634182e+00   1.8071727e+02  -1.5151018e+01   2.5667000e+02  -2.7462062e+01   3.3994636e+02   1.6788836e+01   2.4377636e+02   3.6478909e+00   2.4403182e+02  -5.0098182e+00   2.3259182e+02  -9.3900727e+00
   3.1687273e+02  -9.6943636e+00   3.3497273e+02  -1.2490545e+01   2.4915372e+02   2.5471295e+01   2.2233636e+02   1.0508545e+01   2.6234909e+02   3.7548000e+00   4.2798727e+02   1.9955636e+00   2.2395727e+02  -8.4720364e+00   2.7567273e+02  -1.0989273e+01   3.5215372e+02   1.3891295e+01   4.8172000e+02  -1.1557600e+01   4.0031273e+02   1.1579527e+01   2.5374455e+02   5.6568000e+00   6.7077455e+02   3.1514400e+01   4.0706636e+02   3.8071055e+01   6.4358636e+02   1.4405818e+01   5.2797909e+02   3.7663491e+01   2.9244455e+02   3.0789818e+00   4.9067545e+02   1.8988691e+01   7.8693455e+02   2.3359782e+01   4.6978636e+02   8.0852727e+00   2.9454182e+02   2.3870291e+01   2.8611727e+02   6.0106182e+00   3.5402636e+02  -1.5313018e+01   1.9181818e+02   1.3291818e+01   3.9357000e+02  -5.3140615e+00   3.1882091e+02   3.7316000e+00   2.7194000e+02  -2.2923382e+01   3.1947182e+02   2.2768000e+00   2.7774727e+02   6.5920364e+00   2.4598636e+02   1.6325636e+01   2.8911545e+02   2.4634909e+00   1.4379636e+02  -8.7246182e+00   1.9714727e+02  -1.5565418e+01   3.2929000e+02  -3.4931662e+01   4.2333636e+02   1.4117636e+01   2.2368636e+02   1.5825091e+01   2.6274182e+02   2.0063382e+01   2.5944182e+02  -1.7778073e+01
   2.6235273e+02  -1.7522764e+01   3.2320273e+02   1.9021055e+01   2.3024372e+02   4.4540952e+00   1.8242636e+02   1.3461345e+01   2.0258909e+02   2.7385600e+01   3.8817727e+02   2.8003636e+00   1.7162727e+02  -1.8556364e+00   2.1172273e+02   1.1226727e+01   3.2429372e+02   2.6500095e+01   5.2658000e+02  -8.7164000e+00   4.3412273e+02   1.0784727e+01   2.5731455e+02   3.1812000e+00   6.1453455e+02   1.9683600e+01   4.1144636e+02   4.5480655e+01   6.1329636e+02   1.9159018e+01   4.8139909e+02   3.2959891e+01   3.0777455e+02   1.9042582e+01   4.0415545e+02   3.9102909e+00   8.1386455e+02   2.1575382e+01   4.0773636e+02   9.2992727e+00   2.3207182e+02  -1.0792109e+01   2.1840727e+02   3.8574182e+00   3.0164636e+02  -3.0032618e+01   1.8129818e+02   5.6534182e+00   4.1829000e+02   1.1468338e+01   3.5359091e+02  -3.8600000e+00   2.6651000e+02   3.7010182e+00   3.0442182e+02  -1.4619200e+01   3.1421727e+02   1.1384436e+01   2.6665636e+02  -1.2427964e+01   3.1440545e+02   1.0160291e+01   1.1851636e+02  -5.8422182e+00   2.0680727e+02  -3.4782182e+00   3.1519000e+02  -5.4663662e+01   4.0485636e+02   2.0166036e+01   2.4906636e+02   2.0884691e+01   2.8122182e+02   6.3949818e+00   2.7659182e+02  -8.5800727e+00
   2.8163273e+02   1.4074836e+01   2.8097273e+02   1.5109455e+01   2.6929372e+02   3.0670095e+01   1.2495636e+02  -5.0410545e+00   2.5772909e+02   1.3024400e+01   3.3946727e+02  -7.1528364e+00   2.3514727e+02  -2.2672364e+00   2.2548273e+02  -1.5494073e+01   3.7338372e+02   4.3102895e+01   5.3315000e+02   4.7980000e+00   4.7231273e+02   1.2399527e+01   3.3326455e+02  -1.5148000e+00   5.1339455e+02   4.1534800e+01   3.0858636e+02   2.1949455e+01   6.6272636e+02   2.2684618e+01   4.9235909e+02   3.6133091e+01   3.1629455e+02  -5.4901818e-01   3.5534545e+02  -3.0949091e+00   6.3830455e+02   4.6250182e+01   4.2443636e+02  -1.2336727e+01   2.5359182e+02  -5.4237091e+00   2.4930727e+02  -4.7458182e-01   3.1569636e+02  -2.5056618e+01   1.5177818e+02   1.1015018e+01   4.4762000e+02  -4.8280615e+00   3.2568091e+02   1.2828000e+00   2.6970000e+02  -9.1741818e+00   3.1032182e+02  -3.0912000e+00   3.1036727e+02   1.5524364e+00   2.4455636e+02  -1.1939964e+01   2.7730545e+02  -3.7317091e+00   2.0251636e+02   5.7778182e-01   2.0333727e+02  -1.5630618e+01   3.0738000e+02  -1.8178862e+01   4.7228636e+02   3.1441636e+01   2.0549636e+02   8.5702909e+00   2.5965182e+02   2.7840582e+01   2.6663182e+02  -4.4032727e+00
   2.9173273e+02  -9.7731636e+00   3.3397273e+02  -5.3205455e+00   2.6362372e+02  -2.9763048e+00   1.5247636e+02  -8.4826545e+00   2.5243909e+02   7.8776000e+00   4.0117727e+02   8.0503636e+00   2.2019727e+02   5.6887636e+00   2.2129273e+02  -8.6388727e+00   3.5672372e+02   5.4385695e+01   5.8958000e+02   2.4143600e+01   4.3122273e+02   2.5776727e+01   2.6950455e+02   2.2306000e+01   5.4996455e+02   3.7989200e+01   3.2615636e+02   1.9493855e+01   6.5834636e+02   2.7695018e+01   4.7235909e+02   3.6113091e+01   2.8291455e+02  -1.4258618e+01   3.6077545e+02  -2.6693091e+00   6.4105455e+02   2.4900182e+01   3.7643636e+02  -7.5967273e+00   2.4988182e+02   1.6309091e-01   2.2045727e+02  -3.5465818e+00   2.9607636e+02  -1.0867018e+01   1.8024818e+02   3.0674182e+00   4.1519000e+02   2.0146338e+01   3.2178091e+02   6.4048000e+00   2.9756000e+02  -2.0832982e+01   3.2261182e+02  -1.6404400e+01   3.0626727e+02  -1.1689564e+01   2.5651636e+02  -1.1656764e+01   3.0221545e+02   2.2275491e+01   2.4355636e+02   3.7245818e+00   2.3366727e+02  -1.6197018e+01   3.2433000e+02  -3.1824862e+01   3.8723636e+02   3.6256364e+00   2.1658636e+02   7.8730909e+00   2.4836182e+02   2.2743782e+01   2.4054182e+02  -6.3660727e+00
   2.8997273e+02  -1.0352364e+01   2.5473273e+02   1.2208655e+01   2.5924372e+02   6.1409524e-01   1.4642636e+02   9.3913455e+00   2.7200909e+02   1.5020000e+00   4.0236727e+02   1.2851636e+00   2.0624727e+02  -1.0525236e+01   2.3310273e+02   1.0756327e+01   2.8234372e+02   5.7056095e+01   5.4839000e+02   1.8058800e+01   4.4655273e+02  -2.6896727e+00   3.0493455e+02   9.5116000e+00   5.0806455e+02   2.9631200e+01   3.8163636e+02   4.7485455e+01   6.4415636e+02   1.9980218e+01   5.6306909e+02   3.7046291e+01   3.0120455e+02   1.0618182e+01   3.7144545e+02  -1.9472909e+01   6.4068455e+02   2.0869782e+01   4.0973636e+02  -1.2360727e+01   2.7573182e+02  -1.3954909e+01   2.6169727e+02  -5.3657818e+00   2.7888636e+02   4.4548182e+01   1.8853818e+02  -6.5781818e-02   4.4181000e+02  -4.2232615e+00   3.2549091e+02   1.8680000e+00   2.6208000e+02   2.5254182e+00   3.0861182e+02  -2.3344000e+00   3.1179727e+02   2.3880364e+00   2.4560636e+02   1.1306036e+01   3.1306545e+02   1.9267491e+01   2.1332636e+02  -1.1577018e+01   2.3671727e+02  -7.3510182e+00   2.9591000e+02  -4.3931262e+01   3.3475636e+02   5.3540364e+00   2.0258636e+02  -2.0569091e+00   2.3531182e+02   1.5977818e+00   2.4040182e+02  -1.6404873e+01
   2.6625273e+02  -1.4164764e+01   2.6540273e+02   8.4550545e+00   2.6581372e+02  -1.0515048e+00   1.7676636e+02   1.1864145e+01   2.4462909e+02   1.1832400e+01   4.3098727e+02  -1.1144436e+01   2.1338727e+02  -7.8664364e+00   2.5996273e+02  -2.1732473e+01   3.0653372e+02   5.9020895e+01   5.9719000e+02   1.8774800e+01   4.2046273e+02   1.7207527e+01   2.8964455e+02   1.0644800e+01   5.5496455e+02   2.1779200e+01   4.0225636e+02   1.9785855e+01   6.2962636e+02   2.0952618e+01   5.6158909e+02   2.3124691e+01   3.6806455e+02   2.6119382e+01   4.1706545e+02   2.5967491e+01   7.1761455e+02   3.5595382e+01   3.8858636e+02  -1.8868727e+01   2.5702182e+02   1.0631891e+01   2.4835727e+02   9.8914182e+00   2.6769636e+02   1.2203382e+01   2.2672818e+02  -4.9809818e+00   4.7243000e+02   4.6713846e-01   3.7444091e+02   5.8020000e+00   2.6318000e+02  -3.4625818e+00   3.0789182e+02   1.3723200e+01   2.8579727e+02   1.9998036e+01   2.3122636e+02   1.8366436e+01   3.1673545e+02   2.5213891e+01   1.3189636e+02  -1.2012618e+01   2.0609727e+02  -5.1814182e+00   2.7338000e+02  -3.2028862e+01   4.0671636e+02   8.1672364e+00   1.8106636e+02   8.9046909e+00   2.6574182e+02  -1.6026618e+01   2.0049182e+02  -2.5872073e+01
   2.7925273e+02  -9.9647636e+00   2.7720273e+02   2.8031055e+01   2.5462372e+02   5.1736952e+00   1.6452636e+02   1.9513345e+01   2.3386909e+02   2.1263200e+01   4.2112727e+02   2.5943636e+00   2.4004727e+02  -6.6592364e+00   2.4562273e+02  -1.8345273e+01   3.0000372e+02   4.3303295e+01   5.3996000e+02   4.2532000e+00   4.3988273e+02   2.0993927e+01   2.8293455e+02  -1.1058400e+01   4.3063455e+02   2.5435600e+01   4.5849636e+02   4.1146655e+01   6.9648636e+02   2.2263818e+01   4.7220909e+02   2.7125091e+01   3.2753455e+02   2.9081782e+01   3.2096545e+02   3.2185491e+01   7.8893455e+02   3.6259782e+01   4.4243636e+02   4.8232727e+00   2.3464182e+02  -3.8577091e+00   2.6997727e+02   1.2971818e+01   3.2573636e+02   2.2140182e+01   1.9186818e+02   8.9978182e+00   3.9767000e+02   2.2027938e+01   4.1378091e+02   9.7548000e+00   2.8080000e+02  -8.0621818e+00   2.6123182e+02  -9.0640000e+00   3.0583727e+02   9.1048364e+00   2.4689636e+02   1.6442836e+01   3.0997545e+02   1.4564691e+01   1.8327636e+02  -1.8743018e+01   2.1104727e+02  -5.8674182e+00   2.7467000e+02  -4.7182062e+01   4.6394636e+02   8.8688364e+00   2.1258636e+02   1.6423091e+01   2.5793182e+02  -2.4018182e+00   2.0411182e+02  -1.0401673e+01
   2.6663273e+02   1.9084836e+01   2.9573273e+02  -3.5413455e+00   2.3510372e+02   8.6352952e+00   1.5700636e+02   6.4449455e+00   2.3596909e+02   1.0005200e+01   4.4722727e+02  -8.8736364e+00   2.2209727e+02  -4.3232364e+00   2.6667273e+02  -3.3592727e+00   3.1976372e+02   5.3532495e+01   5.0581000e+02   3.5152000e+00   3.3150273e+02   9.8943273e+00   2.8431455e+02   1.2121200e+01   5.4029455e+02   3.0282800e+01   4.0430636e+02   3.7291855e+01   5.9210636e+02   1.2904218e+01   5.0777909e+02   2.9999491e+01   3.1401455e+02   2.6973382e+01   2.4915545e+02  -4.2197091e+00   8.0111455e+02   3.0095382e+01   3.7893636e+02  -8.4467273e+00   2.5031182e+02   5.0869091e-01   2.5211727e+02   1.0590618e+01   3.3202636e+02  -1.4513018e+01   1.7220818e+02   1.3240618e+01   3.9524000e+02   6.5023385e+00   3.4616091e+02  -1.3695600e+01   2.9037000e+02  -6.1177818e+00   2.4304182e+02  -1.2788000e+00   2.9236727e+02  -1.0817564e+01   2.2579636e+02   9.9408364e+00   2.5159545e+02   1.6045091e+01   2.3855636e+02  -7.0154182e+00   2.0728727e+02  -1.1896618e+01   2.8781000e+02  -3.6183262e+01   4.5275636e+02   3.1574036e+01   2.2134636e+02   1.6062291e+01   2.7731182e+02   1.2187782e+01   2.0711182e+02  -5.2116727e+00
   2.9659273e+02  -1.2311964e+01   2.9473273e+02   1.5918655e+01   2.2148372e+02   1.4114895e+01   1.7323636e+02   3.4196545e+01   2.4886909e+02  -2.5468000e+00   4.5050727e+02  -1.7656036e+01   2.3881727e+02  -2.2990836e+01   2.5234273e+02  -1.3022873e+01   3.0110372e+02   1.5265295e+01   5.3924000e+02  -1.6892000e+00   3.3117273e+02   9.3507273e+00   2.7845455e+02  -1.4700000e+01   5.6077455e+02   1.3834400e+01   4.1063636e+02   3.6735455e+01   6.3853636e+02   3.3809818e+01   4.8235909e+02   2.4363091e+01   3.1563455e+02   2.0337818e+00   2.1829545e+02  -9.2209091e+00   7.1130455e+02   1.3600182e+01   3.3373636e+02   1.2969273e+01   2.5264182e+02  -7.4377091e+00   2.1745727e+02   1.0073418e+01   2.5226636e+02  -1.5562218e+01   2.0158818e+02   3.4102182e+00   3.8610000e+02   2.0183538e+01   3.6740091e+02   1.0225200e+01   2.6956000e+02   8.8701818e-01   2.4837182e+02   6.3448000e+00   3.2664727e+02  -1.5889964e+01   2.3351636e+02   4.7532364e+00   2.5797545e+02   2.1954691e+01   1.6793636e+02  -1.1755818e+01   1.9409727e+02  -1.5371418e+01   2.6019000e+02  -3.0353662e+01   4.3904636e+02   3.5308364e+00   1.8734636e+02   3.3022909e+00   2.9274182e+02   2.9473382e+01   1.8583182e+02  -1.1292727e+00
   3.0163273e+02   1.6384836e+01   3.0106273e+02   2.3552255e+01   2.4396372e+02   9.7364952e+00   1.6762636e+02  -4.7846545e+00   2.1986909e+02   3.5832000e+00   4.4360727e+02  -2.9140364e+00   2.0657727e+02   2.7283636e+00   2.8048273e+02  -1.1084073e+01   2.8943372e+02   4.3008895e+01   5.3358000e+02  -1.3706400e+01   3.3436273e+02   5.1955273e+00   2.3802455e+02   1.7744000e+00   9.3968455e+02   2.8291600e+01   4.0292636e+02   3.3352255e+01   6.7210636e+02   4.7214218e+01   4.6497909e+02   2.7563491e+01   3.5025455e+02  -1.1545818e+01   2.4310545e+02  -1.8115709e+01   7.4261455e+02   9.6538182e-01   3.4668636e+02  -1.0066727e+01   2.2250182e+02  -2.2665091e+00   2.3211727e+02   1.1406182e+00   3.0730636e+02  -4.6754182e+00   2.1701818e+02   1.0225818e+01   4.2443000e+02   2.4357138e+01   3.7006091e+02   9.9624000e+00   2.7823000e+02  -3.2365818e+00   2.4908182e+02  -8.0420000e+00   3.1583727e+02   3.8748364e+00   2.3360636e+02  -9.2039636e+00   2.4906545e+02   1.6957491e+01   1.8903636e+02  -8.6381818e-01   2.0366727e+02  -7.9870182e+00   2.9929000e+02  -3.3201662e+01   4.2985636e+02   1.4746036e+01   1.6387636e+02   1.3899891e+01   3.2889182e+02   2.4441382e+01   2.1840182e+02   6.6451273e+00
   2.5520273e+02  -1.7470764e+01   2.7830273e+02   4.1330545e+00   2.1948372e+02   5.0348952e+00   1.9481636e+02   1.7470145e+01   2.3391909e+02   3.2592000e+00   4.1465727e+02  -2.6803636e-01   2.3866727e+02   6.8311636e+00   2.8105273e+02  -1.3659673e+01   2.7705372e+02   1.6709295e+01   5.5696000e+02   4.2732000e+00   3.3031273e+02   4.6595273e+00   2.7455455e+02  -2.2958000e+01   6.5639455e+02   3.5094800e+01   4.4111636e+02   3.1967055e+01   6.1715636e+02   1.5570218e+01   4.7282909e+02   2.3555491e+01   3.4001455e+02  -2.2966182e+00   2.2029545e+02   9.6190909e+00   6.4543455e+02   1.9179782e+01   2.7223636e+02  -9.3607273e+00   2.1669182e+02  -9.2817091e+00   2.4307727e+02  -2.3686182e+01   2.7764636e+02   8.9373818e+00   2.1820818e+02   2.2700618e+01   4.4429000e+02   1.4528338e+01   3.5654091e+02   5.1440000e+00   2.7594000e+02  -2.2243382e+01   2.2437182e+02  -3.6852000e+00   3.1083727e+02   2.6564836e+01   3.6693636e+02  -1.2870364e+01   2.4740545e+02   1.1850291e+01   2.3289636e+02   1.3817382e+01   2.3185727e+02  -4.5822182e+00   2.9500000e+02  -2.3238462e+01   4.2061636e+02   9.7652364e+00   2.0710636e+02   2.1014909e+00   2.8084182e+02   1.6235382e+01   2.3673182e+02  -1.3721273e+01
   2.5335273e+02  -1.5422764e+01   3.0420273e+02   1.4681055e+01   2.3734372e+02   1.2076095e+01   1.9933636e+02   1.1985455e+00   2.3505909e+02  -2.1120000e+00   4.6150727e+02  -4.6860364e+00   2.0633727e+02  -4.4424364e+00   2.5867273e+02  -1.2529273e+01   3.3719372e+02   3.0428095e+01   5.9110000e+02  -1.9780000e+00   3.4536273e+02   1.7215527e+01   2.6026455e+02  -7.5248000e+00   5.6925455e+02   2.8826000e+01   3.5558636e+02   2.7709455e+01   6.4048636e+02   1.0843818e+01   4.6154909e+02   3.0167891e+01   3.1920455e+02  -8.4418182e+00   2.4958545e+02  -7.6341091e+00   6.9749455e+02   2.8764982e+01   3.1923636e+02  -6.2207273e+00   1.9369182e+02  -4.8217091e+00   2.4383727e+02   1.0533018e+01   2.5007636e+02   2.3662982e+01   2.0862818e+02   2.8470182e+00   4.5143000e+02   2.0347138e+01   3.9954091e+02   5.3740000e+00   2.5727000e+02  -2.7497818e+00   2.6756182e+02   1.0519600e+01   2.9593727e+02  -6.0531636e+00   2.5155636e+02   1.3360036e+01   2.9044545e+02  -1.2352909e+01   2.5046636e+02  -5.6882182e+00   2.1818727e+02  -1.5528618e+01   3.1176000e+02  -2.0059262e+01   3.9590636e+02  -1.9179636e+00   1.6696636e+02   4.9826909e+00   2.9560182e+02  -1.4565418e+01   2.0506182e+02  -2.3767673e+01
   2.8049273e+02   6.4560364e+00   2.7411273e+02   2.9982545e+00   2.3796372e+02   1.6464952e+00   1.8871636e+02   3.5528145e+01   2.3139909e+02   1.5850800e+01   3.9846727e+02   1.5267164e+01   2.5057727e+02   8.8283636e+00   2.9915273e+02  -9.8676727e+00   3.1319372e+02   5.1348095e+01   5.3215000e+02   4.0680000e+00   4.1260273e+02   2.5886327e+01   2.7616455e+02   3.8632000e+00   5.3753455e+02   2.5413600e+01   2.8382636e+02   3.8020255e+01   6.0915636e+02  -8.4597818e+00   5.0168909e+02   3.6766691e+01   3.5663455e+02  -2.3962182e+00   2.5196545e+02   1.0225491e+01   8.2711455e+02   5.3515382e+01   3.6578636e+02   5.8552727e+00   2.4783182e+02  -4.7229091e+00   2.6588727e+02   2.0109018e+01   3.1935636e+02   4.2500582e+01   2.0124818e+02  -1.6125818e+00   3.6576000e+02  -4.6926154e-01   3.7235091e+02  -9.2608000e+00   2.9832000e+02  -9.4637818e+00   3.0528182e+02   1.1720000e+00   2.6388727e+02   1.0808364e+00   2.5227636e+02   2.0492436e+01   2.5987545e+02   1.1952691e+01   2.4241636e+02  -1.6374218e+01   2.7195727e+02  -1.3600218e+01   3.0348000e+02  -1.6816862e+01   4.1299636e+02  -1.4516364e-01   1.8020636e+02   4.9734909e+00   2.8450182e+02   7.9425818e+00   2.3311182e+02  -2.5051673e+01
   2.5292273e+02  -1.4238364e+01   2.4030273e+02  -6.8694545e-01   2.6186372e+02   2.0164495e+01   1.8519636e+02   1.0759745e+01   2.4510909e+02   3.0654000e+01   4.3479727e+02   1.1020764e+01   2.6295727e+02   3.9379636e+00   3.3000273e+02  -9.2856727e+00   3.8205372e+02   3.3309295e+01   5.9734000e+02   2.8952800e+01   4.1746273e+02   1.9787527e+01   3.1897455e+02   1.8348400e+01   5.7372455e+02   2.0178400e+01   3.1249636e+02   3.3296655e+01   6.2867636e+02   2.8598618e+01   4.6973909e+02   2.9612691e+01   3.2406455e+02   1.3409382e+01   2.2620545e+02   4.1462909e+00   7.9811455e+02   3.1275382e+01   3.8878636e+02   5.5152727e+00   2.0631182e+02   4.0286909e+00   2.4054727e+02  -9.5837818e+00   3.3454636e+02   8.5538182e-01   1.8572818e+02  -6.8909818e+00   3.8643000e+02   2.9271385e+00   3.5644091e+02  -5.4680000e+00   2.8542000e+02   1.1708218e+01   2.9166182e+02   9.7816000e+00   2.9226727e+02   8.1404364e+00   2.4522636e+02   1.4246436e+01   3.0864545e+02   6.1410909e+00   2.8232636e+02  -1.6170182e+00   1.8361727e+02  -1.0383018e+01   2.4971000e+02  -6.0475262e+01   4.6499636e+02   1.5454836e+01   2.1182636e+02   4.2538909e+00   2.8165182e+02  -8.7294182e+00   1.9835182e+02   5.1991273e+00
   2.2125273e+02  -1.6184764e+01   2.9020273e+02   1.0511055e+01   2.4491372e+02   5.6204952e+00   1.8276636e+02   9.9041455e+00   2.1224909e+02   1.8142800e+01   4.1946727e+02   7.7716364e-01   2.4043727e+02   2.5689564e+01   3.0029273e+02  -2.8858873e+01   3.5715372e+02   3.7681295e+01   6.5886000e+02   2.8311200e+01   4.3184273e+02   2.0257127e+01   3.0816455e+02   2.2253200e+01   6.0834455e+02   1.7128800e+01   3.3311636e+02   3.7077055e+01   6.4248636e+02   2.8063818e+01   4.5039909e+02   3.4589891e+01   2.6106455e+02   1.0729382e+01   2.1358545e+02  -4.0341091e+00   6.9261455e+02   2.8025382e+01   3.7948636e+02   1.5309273e+01   1.4316182e+02   4.1306909e+00   2.2635727e+02   1.0221418e+01   3.0664636e+02  -1.2142618e+01   1.9943818e+02   9.5822182e+00   4.2557000e+02  -4.8240615e+00   3.5140091e+02   1.0835200e+01   2.6470000e+02  -6.4841818e+00   3.0470182e+02   1.3268400e+01   2.9626727e+02  -1.0839564e+01   2.1912636e+02   1.4284436e+01   2.6740545e+02  -4.0970909e-01   2.0732636e+02  -1.4807018e+01   1.9461727e+02  -1.2643018e+01   2.8781000e+02  -3.0043262e+01   4.2380636e+02   1.7850036e+01   2.1101636e+02   5.4869091e-01   3.0208182e+02   8.7618182e-01   2.1368182e+02  -2.7272727e-02
   2.4325273e+02  -2.6324764e+01   2.3992273e+02  -2.8865455e+00   2.4800372e+02  -1.3346705e+01   2.3057636e+02   2.3469345e+01   2.7605909e+02   1.8798000e+01   4.2507727e+02   1.2658364e+01   2.3890727e+02   1.0051964e+01   3.1672273e+02  -1.5513273e+01   3.5496372e+02   4.3006495e+01   6.6791000e+02  -4.5028000e+00   3.8160273e+02   2.4656327e+01   3.0445455e+02  -3.0600000e+00   5.4406455e+02   5.3411200e+01   2.8273636e+02   3.0677455e+01   5.6815636e+02   2.7060218e+01   4.8835909e+02   4.3503091e+01   3.1582455e+02  -1.0131418e+01   2.9225545e+02  -2.2617709e+01   6.2286455e+02   2.9925382e+01   3.7638636e+02  -1.4992727e+01   1.6559182e+02  -3.8137091e+00   1.8859727e+02   4.5222182e+00   2.3250636e+02  -1.6121418e+01   1.8658818e+02  -1.7529782e+01   4.2414000e+02   1.3720338e+01   3.5030091e+02  -5.8768000e+00   2.8156000e+02  -1.0832982e+01   2.8304182e+02   1.0761200e+01   3.1231727e+02   3.3446436e+01   2.4131636e+02   1.8559236e+01   2.6944545e+02  -7.3429091e+00   2.3613636e+02  -1.2211818e+01   2.1061727e+02  -2.5073018e+01   2.6367000e+02  -4.4212062e+01   4.1923636e+02  -2.1243636e+00   2.0501636e+02   7.4586909e+00   3.0746182e+02   9.7757818e+00   2.2630182e+02  -1.1796873e+01
   2.1854273e+02  -5.4879636e+00   3.4411273e+02   1.3482545e+00   2.0386372e+02   7.7144952e+00   2.3385636e+02   2.6769455e+00   2.2243909e+02   5.8476000e+00   3.8969727e+02   1.0968764e+01   2.4200727e+02  -8.4360364e+00   3.1953273e+02  -2.1308073e+01   3.1424372e+02   4.8644095e+01   6.4453000e+02  -8.6324000e+00   3.7793273e+02   7.5699273e+00   3.0497455e+02  -1.5816000e+00   5.9701455e+02   3.9655200e+01   3.1739636e+02   2.4004655e+01   6.0582636e+02   5.6166182e+00   4.8158909e+02   4.6524691e+01   2.8539455e+02  -2.2670182e+00   2.5044545e+02   6.2070909e+00   6.0761455e+02   6.2053818e+00   3.7703636e+02  -1.1194727e+01   1.9002182e+02  -8.9081091e+00   2.0826727e+02  -1.0381382e+01   2.0859636e+02   8.9313818e+00   1.9729818e+02   1.1563418e+01   4.6267000e+02   5.9179385e+00   3.8606091e+02   4.9724000e+00   2.6965000e+02  -1.9301818e+00   2.7551182e+02   2.4313600e+01   2.8907727e+02   9.4456364e+00   2.4812636e+02   1.3244436e+01   2.6854545e+02   5.3090909e+00   2.5355636e+02  -2.5985418e+01   1.9499727e+02  -1.2013418e+01   2.9014000e+02  -4.6419662e+01   3.7866636e+02   9.4612364e+00   2.5068636e+02   1.6235091e+01   3.0708182e+02   1.0806182e+01   2.4440182e+02   7.6651273e+00
   2.5001273e+02   1.9944364e+00   3.8978273e+02   2.9454655e+01   2.4596372e+02   5.8664952e+00   2.1252636e+02   1.9243345e+01   2.3462909e+02   2.3442400e+01   4.1231727e+02   1.6291636e+00   2.3666727e+02  -5.1088364e+00   2.9186273e+02  -1.7474473e+01   3.2100372e+02   2.3193295e+01   5.4310000e+02   5.9620000e+00   3.6488273e+02   1.9939273e+00   2.8550455e+02   1.3060000e+00   5.8206455e+02   2.2751200e+01   3.3615636e+02   2.3693855e+01   6.1662636e+02   1.9322618e+01   4.5530909e+02   4.4097091e+01   3.5801455e+02  -1.1506618e+01   1.8458545e+02   7.0589091e-01   6.2618455e+02  -1.6021818e-01   3.6043636e+02   1.5883273e+01   1.8145182e+02  -2.9602509e+01   2.0202727e+02   5.6378182e+00   1.9597636e+02   4.4370982e+01   1.8448818e+02   9.3982182e+00   3.9581000e+02   2.6467385e+00   3.2130091e+02   8.6732000e+00   3.2599000e+02  -1.1073818e+00   3.0847182e+02   1.2726800e+01   2.8612727e+02  -1.4083636e+00   2.7989636e+02   2.7662836e+01   2.7035545e+02   2.6924291e+01   1.5741636e+02  -5.6742182e+00   2.1214727e+02  -1.7905418e+01   3.1386000e+02  -3.6797262e+01   3.7018636e+02   9.0896364e+00   1.8663636e+02   2.0169091e+01   3.5617182e+02   4.3398982e+01   2.2954182e+02  -1.3460727e+00
   2.0859273e+02  -9.8819636e+00   3.2563273e+02   8.5866545e+00   2.3796372e+02  -1.2203505e+01   2.3128636e+02   1.8172545e+01   2.8119909e+02   1.9680000e-01   3.3541727e+02  -1.4828836e+01   2.7157727e+02   2.8148364e+01   2.9158273e+02  -4.0207273e-01   3.3505372e+02   2.8169295e+01   5.5139000e+02  -8.0412000e+00   3.8031273e+02  -4.1504727e+00   2.6131455e+02   3.1912000e+00   5.3372455e+02   2.3428400e+01   4.3411636e+02   3.2757055e+01   6.7748636e+02   1.6883818e+01   4.4811909e+02   3.5012291e+01   4.0048455e+02  -3.8042182e+00   2.2729545e+02  -2.4040909e+01   7.6124455e+02   2.5034982e+01   3.8248636e+02  -3.1307273e+00   2.0140182e+02  -1.2058509e+01   2.3178727e+02  -9.3529818e+00   2.7769636e+02  -4.2066182e+00   1.9605818e+02   4.6626182e+00   3.3519000e+02  -6.7436615e+00   3.9559091e+02  -1.1460000e+01   2.8570000e+02   7.4458182e+00   2.5780182e+02   1.1300400e+01   2.8245727e+02   4.7352364e+00   2.3560636e+02   5.5860364e+00   2.6859545e+02   8.3050909e+00   3.0413636e+02   1.0928182e+01   2.1914727e+02  -3.0354182e+00   3.1267000e+02  -3.6362062e+01   4.3113636e+02   1.8336364e+00   1.6544636e+02   1.3814291e+01   3.4998182e+02   2.2754182e+01   2.2340182e+02   2.8651273e+00
   2.3182273e+02   1.3996364e+00   3.2697273e+02   3.0494545e+00   1.9629372e+02   3.9400952e+00   2.2404636e+02   2.1651745e+01   2.6334909e+02   2.4244800e+01   3.6184727e+02   7.8567636e+00   2.8257727e+02  -1.4161636e+01   2.5496273e+02   5.0975273e+00   2.9472372e+02   2.6155695e+01   5.7319000e+02   6.1648000e+00   3.8988273e+02  -1.7006073e+01   2.6464455e+02  -4.5520000e-01   5.6320455e+02   3.1260000e+01   4.1587636e+02   1.6456255e+01   6.0748636e+02   2.2963818e+01   4.8487909e+02   3.2351491e+01   3.6925455e+02   1.9794182e+01   2.6948545e+02  -5.2761091e+00   7.6505455e+02   5.6860182e+01   3.9618636e+02   1.1123273e+01   2.1150182e+02  -3.5765091e+00   2.2669727e+02   2.9524218e+01   2.8011636e+02  -1.2830218e+01   1.9505818e+02   1.7692618e+01   3.5552000e+02  -7.9006154e-01   3.8425091e+02   1.2597200e+01   2.5075000e+02   1.6861818e+01   2.5980182e+02   5.1004000e+00   2.9150727e+02   7.3123636e-01   2.2355636e+02  -1.1829964e+01   2.9592545e+02  -2.0813091e+00   2.9817636e+02  -9.1250182e+00   2.2176727e+02  -3.7750182e+00   3.8738000e+02  -2.5958862e+01   4.2018636e+02   3.3296364e+00   1.9101636e+02  -1.4081309e+01   3.3198182e+02   3.1104182e+01   1.7968182e+02   2.3127273e+00
   2.3935273e+02  -3.9872764e+01   3.1616273e+02   4.1542545e+00   2.1234372e+02  -1.1113905e+01   2.2504636e+02   2.9521745e+01   3.4762909e+02   3.3022400e+01   3.4560727e+02  -6.1240364e+00   2.2395727e+02  -6.2820364e+00   2.7910273e+02   2.5463273e+00   2.9105372e+02   2.8779295e+01   6.5910000e+02   5.9120000e+00   4.0736273e+02  -4.5044727e+00   2.8750455e+02  -7.5400000e-01   5.7301455e+02   2.9575200e+01   3.4020636e+02   3.1179855e+01   6.4467636e+02   3.4318618e+01   5.3116909e+02   3.1268291e+01   3.2953455e+02   9.4417818e+00   2.2715545e+02   8.6902909e+00   6.8849455e+02   2.4849818e+00   4.4293636e+02   5.6332727e+00   1.5688182e+02   1.2603091e+01   1.9521727e+02  -7.1738182e-01   2.5583636e+02  -7.3178182e+00   1.7920818e+02   7.4406182e+00   3.8667000e+02   4.7179385e+00   3.6159091e+02   4.6900000e+00   2.6208000e+02   3.0554182e+00   2.3985182e+02   3.5964000e+00   3.0421727e+02  -5.2556364e-01   2.0184636e+02  -1.4573164e+01   2.7821545e+02   9.9554909e+00   4.0260636e+02   9.5058182e-01   1.8485727e+02  -1.8772218e+01   3.0862000e+02  -3.5758062e+01   4.4242636e+02   3.5904364e+00   2.1358636e+02   1.0683091e+01   3.0541182e+02   7.9781818e-02   1.9316182e+02   6.9543273e+00
   2.4516273e+02  -3.4667564e+01   2.8987273e+02   3.6374545e+00   1.9338372e+02   1.5692895e+01   2.2790636e+02  -1.0797055e+01   3.1715909e+02   1.0410000e+01   3.0036727e+02   6.3516364e-01   2.5619727e+02   2.3238764e+01   3.0820273e+02   4.2683273e+00   3.3238372e+02   3.2522895e+01   5.6572000e+02   2.8912400e+01   3.8760273e+02   1.5836327e+01   3.2040455e+02   2.3564000e+01   5.3482455e+02   3.0680400e+01   3.1734636e+02   3.2098655e+01   5.9434636e+02   1.9865018e+01   5.7487909e+02   3.7631491e+01   3.0448455e+02  -9.3421818e-01   2.2063545e+02  -1.2938109e+01   7.3211455e+02   2.8055382e+01   4.2528636e+02  -9.7047273e+00   1.2864182e+02  -1.1857709e+01   1.7792727e+02   5.7158182e+00   2.3950636e+02  -2.8111418e+01   1.9705818e+02   7.9126182e+00   3.7314000e+02   9.3203385e+00   3.6211091e+02   6.5984000e+00   2.4956000e+02   1.9170182e+00   2.8185182e+02   3.1364000e+00   3.0350727e+02   1.8481236e+01   2.0374636e+02   8.5648364e+00   2.5268545e+02   1.6857891e+01   2.4879636e+02   9.6353818e+00   1.7542727e+02  -1.2067818e+01   2.7624000e+02  -3.0497662e+01   4.6285636e+02   3.1676036e+01   2.5487636e+02   2.8899891e+01   2.9170182e+02   2.6946582e+01   2.4040182e+02  -4.6848727e+00
   2.3730273e+02  -2.0988764e+01   3.1325273e+02  -6.6294545e-01   2.0734372e+02   6.7660952e+00   1.8195636e+02   1.5588945e+01   3.2658909e+02   2.0185600e+01   3.1441727e+02   2.2991164e+01   2.0566727e+02  -1.1908836e+01   2.8839273e+02  -2.7168727e+00   3.4910372e+02   3.1805295e+01   5.0229000e+02   6.8368000e+00   4.3350273e+02   1.4974327e+01   2.8816455e+02   5.7132000e+00   6.1196455e+02   3.5409200e+01   3.0406636e+02   3.6021055e+01   6.5367636e+02   1.5308618e+01   5.3335909e+02   1.9003091e+01   2.4353455e+02  -1.0821818e-01   2.8258545e+02  -1.5084109e+01   6.8993455e+02   1.9119782e+01   3.9038636e+02  -1.2962727e+01   1.4764182e+02  -3.2770909e-01   1.7350727e+02  -1.0690582e+01   2.3326636e+02  -2.1232218e+01   1.8715818e+02   1.0424618e+01   4.0381000e+02   8.0067385e+00   3.0692091e+02   1.1393600e+01   2.8680000e+02  -4.7321818e+00   2.7575182e+02  -1.3515600e+01   2.8260727e+02   9.9632364e+00   2.1270636e+02   1.0178036e+01   2.4644545e+02   7.0270909e+00   2.6660636e+02   6.1605818e+00   1.7614727e+02  -1.6975418e+01   2.9791000e+02  -3.2951262e+01   4.8352636e+02   8.6424364e+00   2.5210636e+02   3.0841491e+01   2.8355182e+02   1.6018582e+01   2.0025182e+02  -6.0928727e+00
   2.2478273e+02   1.9482836e+01   3.0325273e+02   2.1187055e+01   2.0215372e+02   7.8012952e+00   2.2523636e+02   1.7896545e+01   3.1067909e+02   1.9118400e+01   3.4717727e+02  -1.9696364e+00   2.4666727e+02  -3.8088364e+00   3.0753273e+02  -2.9680727e+00   3.3162372e+02   3.9683695e+01   5.8277000e+02   3.1548400e+01   4.0603273e+02   3.7081927e+01   3.3012455e+02   1.6496400e+01   4.9672455e+02   2.3958400e+01   3.2382636e+02   5.1820255e+01   5.3653636e+02   1.7349818e+01   5.1373909e+02   3.8372691e+01   2.7006455e+02   8.9593818e+00   3.1053545e+02  -3.2201091e+00   8.3111455e+02   3.7885382e+01   4.2443636e+02   8.0632727e+00   1.2897182e+02   3.5458909e+00   1.7202727e+02   5.0378182e+00   1.6988636e+02  -2.8011818e+01   1.9153818e+02  -7.9257818e+00   3.8095000e+02   1.8855385e+00   3.1797091e+02   9.3696000e+00   2.8594000e+02  -1.4613382e+01   2.6342182e+02   7.0408000e+00   2.9274727e+02   1.9722036e+01   1.8746636e+02   2.8577236e+01   2.5373545e+02   4.1038909e+00   2.3660636e+02  -1.9909418e+01   1.6290727e+02   8.7937818e+00   2.9195000e+02  -2.2994462e+01   3.9499636e+02   2.2294836e+01   2.2215636e+02   1.5567491e+01   2.4774182e+02   3.3133818e+00   1.7173182e+02  -4.5712727e+00
   2.2311273e+02  -1.9356364e-01   3.1249273e+02   1.2447855e+01   2.1048372e+02   7.7048952e+00   2.3938636e+02   2.2144545e+01   3.6991909e+02   8.3792000e+00   3.3455727e+02   1.6469964e+01   2.5324727e+02   5.4747636e+00   2.9934273e+02   6.8771273e+00   3.4853372e+02   6.6950895e+01   5.6839000e+02   1.5358800e+01   4.3369273e+02   4.5529127e+01   3.4302455e+02   3.8044400e+01   7.8172455e+02   1.8448400e+01   3.1958636e+02   2.5829455e+01   6.2315636e+02   3.8320218e+01   5.0768909e+02   2.5096691e+01   3.8363455e+02   7.7837818e+00   2.7229545e+02  -2.5409091e+00   7.3436455e+02   3.2565382e+01   4.4178636e+02   3.2925273e+01   1.6097182e+02   2.7058909e+00   2.0511727e+02   3.9706182e+00   1.4269636e+02  -1.4836618e+01   1.8243818e+02   5.3222182e+00   3.6114000e+02   6.6603385e+00   3.3649091e+02   9.2680000e+00   2.6218000e+02   1.2237418e+01   3.1404182e+02   6.9912000e+00   2.7926727e+02   2.1800436e+01   2.2460636e+02   8.7060364e+00   2.5278545e+02   1.4899891e+01   2.2493636e+02   1.0214182e+01   1.7780727e+02  -2.3488218e+01   2.2133000e+02  -3.8054862e+01   4.1390636e+02   1.2642036e+01   2.3968636e+02   8.4950909e+00   3.1046182e+02  -1.7134218e+01   1.8768182e+02  -1.5227273e+01
   2.5054273e+02  -2.8147964e+01   2.7106273e+02   8.8122545e+00   1.8676372e+02  -1.5637505e+01   2.3204636e+02   1.3917455e+00   3.6096909e+02   1.1055200e+01   3.7884727e+02   1.2406764e+01   2.7714727e+02  -1.0627236e+01   2.7524273e+02  -6.6148727e+00   4.0615372e+02   6.3341295e+01   5.7467000e+02   3.2856400e+01   4.4055273e+02   3.1270327e+01   3.2612455e+02   2.7764000e+00   6.0234455e+02   3.0278800e+01   3.3863636e+02   3.8165455e+01   6.5020636e+02   3.0066218e+01   5.2077909e+02   4.8769491e+01   3.0334455e+02   7.5369818e+00   3.3029545e+02  -3.7090909e-01   7.3268455e+02   3.1069782e+01   4.8478636e+02  -2.7647273e+00   1.9045182e+02  -1.0082509e+01   1.8078727e+02  -1.4629818e+00   1.7450636e+02  -1.9761418e+01   1.7601818e+02  -3.5418182e-01   4.2371000e+02   6.9447385e+00   3.6678091e+02   3.7224800e+01   2.6832000e+02  -2.1733782e+01   3.0418182e+02  -1.4170000e+01   2.8088727e+02   1.3480836e+01   2.3074636e+02  -4.5516364e-01   2.6240545e+02   1.2080291e+01   2.1365636e+02  -2.8413418e+01   1.6623727e+02  -1.1712618e+01   1.3095000e+02  -3.2784462e+01   3.5904636e+02   8.9808364e+00   2.2463636e+02  -4.9609091e+00   2.6322182e+02  -6.9250182e+00   1.9959182e+02  -6.6007273e-01
   2.3378273e+02  -5.1871636e+00   3.0616273e+02  -8.0957455e+00   1.8405372e+02   1.6959295e+01   2.3481636e+02   1.8360145e+01   3.4291909e+02   1.4449200e+01   3.3893727e+02  -8.3043636e-01   2.2576727e+02   7.7231636e+00   3.7258273e+02   7.8792727e-01   3.8276372e+02   5.3782495e+01   4.7600000e+02  -9.0100000e+00   5.5012273e+02   3.0554727e+01   2.9574455e+02   1.7536800e+01   5.0220455e+02   3.0000000e+01   3.7325636e+02   1.9865855e+01   6.6334636e+02   1.3725018e+01   5.8973909e+02   3.6682691e+01   3.4987455e+02   2.0864582e+01   3.6229545e+02  -1.1980909e+01   6.8649455e+02   2.8084982e+01   4.3813636e+02   1.9672727e+00   1.8912182e+02  -7.5061091e+00   1.8121727e+02   1.4072618e+01   1.1497636e+02  -2.8099018e+01   1.8143818e+02  -5.5477818e+00   3.9514000e+02   1.2610338e+01   3.0697091e+02   2.1096000e+00   2.6356000e+02   2.0270182e+00   2.7199182e+02  -9.7348000e+00   2.6964727e+02  -3.5699636e+00   2.1017636e+02   4.7604364e+00   2.8064545e+02  -1.1898909e+01   2.9217636e+02   5.3549818e+00   1.4418727e+02  -5.3786182e+00   2.0333000e+02  -3.0524862e+01   3.7913636e+02  -3.1963636e+00   2.0996636e+02  -4.4573091e+00   2.7603182e+02   9.6018182e-01   2.2954182e+02   1.5639273e+00
   2.4582273e+02  -3.5630364e+01   3.4349273e+02  -1.2752145e+01   2.0591372e+02   1.2450495e+01   2.1652636e+02   3.1633345e+01   3.4029909e+02   3.7488000e+00   2.9893727e+02  -9.1504364e+00   2.5357727e+02  -1.5016364e+00   2.9491273e+02  -8.4284727e+00   3.5753372e+02   5.9610895e+01   4.8400000e+02  -4.6000000e-01   5.4055273e+02   8.5603273e+00   3.2078455e+02  -4.9464000e+00   5.7458455e+02   1.8589600e+01   3.2601636e+02   1.6265055e+01   6.6382636e+02   1.7736618e+01   5.3539909e+02   3.2879891e+01   3.0458455e+02   6.1577818e+00   3.9615545e+02  -2.4929709e+01   6.9674455e+02   3.2384982e+01   4.6693636e+02  -1.3986727e+01   1.6997182e+02  -6.1641091e+00   1.4850727e+02  -1.3105818e+00   9.1596364e+01  -1.2658618e+01   1.9677818e+02  -1.2014982e+01   3.8929000e+02   2.7028338e+01   4.1897091e+02   5.8596000e+00   2.7870000e+02  -9.6041818e+00   2.4623182e+02   1.2566000e+01   2.8069727e+02  -7.3639636e+00   2.3431636e+02   5.6392364e+00   2.2468545e+02   3.8789091e-01   3.0989636e+02  -1.2526182e+00   1.6033727e+02   4.7593818e+00   1.7171000e+02  -5.1135262e+01   3.7690636e+02   3.5020364e+00   2.1406636e+02   2.5214691e+01   2.8560182e+02  -7.4254182e+00   2.4211182e+02   2.0368327e+01
   2.4082273e+02  -1.9890364e+01   2.7711273e+02   2.6082545e+00   2.3138372e+02   1.0082895e+01   2.4233636e+02   1.4428545e+01   3.0481909e+02   1.7357200e+01   3.3460727e+02   2.3759636e+00   2.4195727e+02  -1.2920364e+00   2.8296273e+02  -7.6224727e+00   3.4576372e+02   5.4692495e+01   5.5043000e+02   2.3256000e+00   4.6346273e+02   2.3387527e+01   2.8102455e+02   4.4244000e+00   5.3601455e+02   2.2775200e+01   3.0406636e+02   3.6121055e+01   6.2396636e+02   2.7545418e+01   5.6482909e+02   2.5485491e+01   3.0067455e+02   1.1560582e+01   3.8563545e+02   5.3189091e-01   7.1243455e+02   2.5819782e+01   4.7148636e+02  -1.7350727e+01   1.5973182e+02  -7.2949091e+00   1.7911727e+02   4.2806182e+00   7.8786364e+01  -7.0638182e+00   1.7529818e+02   1.8083418e+01   3.7162000e+02   7.1519385e+00   3.8511091e+02   1.1048400e+01   2.6699000e+02  -9.2473818e+00   2.6880182e+02  -1.1339600e+01   2.7507727e+02  -9.3843636e+00   2.8089636e+02   2.7728364e+00   2.6902545e+02   6.0706909e+00   2.8965636e+02  -7.2341818e-01   1.6218727e+02  -1.3386182e+00   2.0557000e+02  -4.6984062e+01   3.7013636e+02   9.3636364e-02   2.4696636e+02   3.6726909e+00   2.7503182e+02   2.7130182e+01   2.6044182e+02   8.8519273e+00
   2.2378273e+02  -1.7907164e+01   2.5440273e+02   1.7150545e+00   2.5762372e+02   2.0363695e+01   2.1085636e+02   1.5426945e+01   3.2653909e+02   1.2999600e+01   3.0622727e+02  -2.3036364e+00   2.6524727e+02  -1.6825236e+01   2.5305273e+02   3.6303273e+00   2.8791372e+02   3.6750495e+01   5.1100000e+02  -5.5200000e+00   3.7841273e+02  -1.5138473e+01   2.4540455e+02   2.9440000e+00   5.3372455e+02   1.7768400e+01   3.4577636e+02   4.0734255e+01   6.4434636e+02   1.2965018e+01   5.1525909e+02   2.1211091e+01   3.4858455e+02   1.4157782e+01   3.4625545e+02   3.2522909e+00   7.8711455e+02   4.8095382e+01   5.2443636e+02   1.2632727e+00   1.8645182e+02  -1.8292509e+01   2.0821727e+02   1.2342618e+01   1.1226636e+02  -2.5592218e+01   1.9543818e+02  -2.1477818e+00   2.7505000e+02   1.1117538e+01   3.4649091e+02  -1.4292000e+01   2.6189000e+02  -9.6893818e+00   2.5051182e+02  -8.9664000e+00   2.7312727e+02   8.1016364e+00   2.4531636e+02  -7.9507636e+00   2.9616545e+02  -2.1005091e+00   3.0513636e+02  -9.4918182e+00   1.4290727e+02  -3.6962182e+00   2.3076000e+02  -2.6909262e+01   4.1918636e+02  -2.2603636e+00   2.5701636e+02   9.1086909e+00   2.8684182e+02   1.4045382e+01   3.0473182e+02   4.6387273e+00
   2.3154273e+02  -8.1479636e+00   3.1916273e+02  -6.0574545e-01   2.4019372e+02  -2.7219048e+00   2.2971636e+02   1.8488145e+01   3.2934909e+02   2.6294800e+01   4.3250727e+02   3.2039636e+00   2.4809727e+02  -8.4032364e+00   3.1177273e+02  -5.3727273e-01   3.0476372e+02   3.2352495e+01   5.5529000e+02  -1.3443200e+01   3.9607273e+02  -1.1212727e+00   2.6902455e+02   2.7744000e+00   4.5415455e+02   3.5274000e+01   2.9654636e+02   1.0543265e+02   6.0815636e+02   2.0860218e+01   5.5111909e+02   3.5912291e+01   3.2910455e+02   9.4761818e+00   3.5948545e+02   1.1193891e+01   7.6986455e+02   3.2095382e+01   5.0053636e+02   1.5752727e+00   2.0640182e+02   1.6731491e+01   2.1459727e+02   1.6592218e+01   1.3121636e+02  -6.7782182e+00   1.8043818e+02   4.2422182e+00   3.8476000e+02   9.9607385e+00   3.5821091e+02   1.1440400e+01   2.7656000e+02  -8.4829818e+00   2.5232182e+02   1.1168800e+01   2.8264727e+02   6.5300364e+00   2.3665636e+02   1.1742036e+01   2.7140545e+02   8.0302909e+00   2.0993636e+02   8.2741818e+00   1.7076727e+02  -5.2150182e+00   1.6929000e+02  -2.0561662e+01   4.1437636e+02   1.8794436e+01   2.5768636e+02   2.4055091e+01   2.4379182e+02   2.5629382e+01   2.7906182e+02   1.8082327e+01
   2.4211273e+02   1.0526436e+01   3.3778273e+02  -4.3353455e+00   1.8381372e+02  -2.2921505e+01   2.0585636e+02   3.4916945e+01   2.9172909e+02   1.4304400e+01   3.0722727e+02  -7.0536364e+00   2.4562727e+02   7.2243636e+00   2.8077273e+02  -2.0637273e+01   3.3986372e+02   3.1924495e+01   4.7548000e+02  -5.3984000e+00   4.0169273e+02  -8.1087273e-01   2.6212455e+02  -1.1013600e+01   4.4368455e+02   3.2061600e+01   3.0834636e+02   1.1948865e+02   6.1786636e+02   2.9173418e+01   5.3744909e+02   3.4245891e+01   3.1158455e+02   1.2637782e+01   2.8829545e+02  -3.9090909e-01   6.8430455e+02  -6.9898182e+00   4.5608636e+02  -1.2418727e+01   2.2454182e+02   1.2950291e+01   1.9978727e+02   1.6777018e+01   2.4245636e+02  -3.4537418e+01   1.9229818e+02  -1.5565818e+00   4.6552000e+02   4.5499385e+00   3.3944091e+02   2.3720000e+00   2.8051000e+02   1.4341018e+01   3.1328182e+02   3.9200000e-01   2.7393727e+02  -7.1531636e+00   1.8474636e+02   5.8448364e+00   2.5164545e+02   6.9910909e+00   2.0993636e+02  -4.8258182e+00   1.7109727e+02  -9.7214182e+00   1.4843000e+02  -4.3802862e+01   3.5733636e+02   1.9587636e+01   2.9249636e+02   8.9902909e+00   2.7331182e+02   2.2677818e+00   2.7992182e+02   1.0913527e+01
   2.7768273e+02  -1.1319164e+01   3.0125273e+02   6.9670545e+00   2.3124372e+02   6.8040952e+00   2.0557636e+02   1.1039345e+01   2.1815909e+02  -6.9000000e+00   3.2855727e+02  -1.0710036e+01   2.2985727e+02  -1.5140364e+00   3.1686273e+02  -1.9284473e+01   3.5800372e+02   3.2663295e+01   5.9772000e+02   5.3924000e+00   4.1231273e+02   1.0769527e+01   2.7226455e+02  -1.0480000e-01   4.3025455e+02  -5.3400000e-01   2.7792636e+02   1.1821225e+02   6.5772636e+02   1.7364618e+01   5.8849909e+02   4.3921891e+01   2.8287455e+02   1.8554582e+01   3.3391545e+02  -1.6470509e+01   6.8361455e+02   3.6245382e+01   4.3478636e+02  -4.0647273e+00   1.9964182e+02  -1.0387709e+01   2.2616727e+02  -1.1433818e+00   2.0807636e+02  -3.8827018e+01   1.6481818e+02  -8.6981818e+00   3.6986000e+02   1.8292738e+01   3.0287091e+02   2.2387600e+01   2.9480000e+02   3.2478182e+00   2.7013182e+02   1.4274000e+01   2.2526727e+02   1.9030436e+01   2.0531636e+02   2.0909236e+01   2.8506545e+02   4.8874909e+00   1.7698636e+02  -1.3809818e+01   1.9633727e+02  -1.8020618e+01   2.1957000e+02  -3.9964062e+01   3.5361636e+02  -2.4447636e+00   2.5025636e+02   9.5094909e+00   2.8184182e+02   6.5353818e+00   2.9321182e+02  -2.2099673e+01
   2.6330273e+02  -1.3598764e+01   3.7130273e+02   1.3263055e+01   2.7196372e+02   1.7364952e+00   2.0757636e+02   1.4969345e+01   2.1967909e+02   1.8398400e+01   3.5998727e+02  -7.1344364e+00   2.2781727e+02   3.3591636e+00   3.0815273e+02  -6.7776727e+00   3.2353372e+02   3.6990895e+01   5.5391000e+02   7.0720000e-01   4.2693273e+02   1.8409927e+01   2.6855455e+02   4.1920000e+00   4.9510455e+02   3.8808000e+01   3.0996636e+02   1.1040905e+02   6.0615636e+02   1.1730218e+01   5.9663909e+02  -2.8693091e+00   3.0744455e+02   1.0498982e+01   2.7087545e+02  -1.7957309e+01   6.6130455e+02   1.2350182e+01   4.5033636e+02  -2.9258727e+01   2.4312182e+02  -2.0396109e+01   1.7064727e+02   2.7282182e+00   2.0335636e+02  -1.7739418e+01   1.4372818e+02  -1.7820982e+01   3.8205000e+02  -4.1524615e+00   3.3287091e+02   4.5576000e+00   2.6251000e+02  -8.2189818e+00   2.7494182e+02  -1.8808000e+00   2.9798727e+02   5.3528364e+00   2.1151636e+02   1.7032364e+00   2.8073545e+02   1.7903891e+01   1.4403636e+02  -6.5038182e+00   1.4814727e+02  -1.9925418e+01   1.8800000e+02  -3.6058462e+01   3.7585636e+02   9.2560364e+00   2.1606636e+02   9.1046909e+00   2.6670182e+02   8.4658182e-01   2.6587182e+02  -7.5324727e+00
   2.8787273e+02   9.6756364e+00   3.5116273e+02   2.7064255e+01   2.2362372e+02  -9.2063048e+00   2.0400636e+02   1.4784945e+01   1.6848909e+02   3.0236000e+00   3.2998727e+02   8.0255636e+00   2.6557727e+02   8.1836364e-01   3.1239273e+02   6.0312727e-01   3.6900372e+02   3.7883295e+01   5.2258000e+02   1.1553600e+01   4.4269273e+02   4.9127273e-02   2.8869455e+02  -5.9492000e+00   5.4525455e+02   2.5606000e+01   3.3068636e+02   9.2751455e+01   6.5072636e+02   1.3504618e+01   6.3135909e+02   3.5683091e+01   3.3682455e+02  -2.4214182e+00   2.9301545e+02  -2.5385091e+00   6.0724455e+02   2.7544982e+01   4.8418636e+02  -1.4266727e+01   2.4773182e+02   1.8050909e+00   2.1154727e+02   1.9116218e+01   2.2359636e+02  -1.7788618e+01   1.7362818e+02  -5.2529818e+00   3.9238000e+02   1.4491138e+01   3.1011091e+02  -4.3816000e+00   3.0799000e+02   8.1261818e-01   2.7956182e+02  -6.1004000e+00   2.7193727e+02  -4.4231636e+00   2.1208636e+02   3.9876364e+00   2.5811545e+02   2.9183491e+01   1.5893636e+02  -1.0795818e+01   1.6909727e+02   1.5885818e+00   1.8929000e+02  -2.4211662e+01   3.2199636e+02   6.1848364e+00   2.2944636e+02   2.1242909e+00   2.6170182e+02   9.5365818e+00   2.8287182e+02  -4.6524727e+00
   2.3678273e+02  -1.8137164e+01   3.0030273e+02  -7.4869455e+00   3.0443372e+02  -2.8111048e+00   2.1276636e+02   3.9841455e+00   1.9600909e+02   8.4920000e+00   3.3936727e+02   4.5651636e+00   2.1952727e+02   2.3692364e+01   3.1391273e+02  -1.6948473e+01   4.0215372e+02   4.1801295e+01   6.4039000e+02   6.3688000e+00   4.6241273e+02   1.1231527e+01   2.7612455e+02   9.1064000e+00   5.6934455e+02   1.6578800e+01   3.0554636e+02   1.1081265e+02   6.8482636e+02   1.7726618e+01   5.1692909e+02   5.5697491e+01   3.4229455e+02   8.3309818e+00   3.1287545e+02   2.5352691e+01   7.0480455e+02   2.9930182e+01   5.0473636e+02   6.3392727e+00   2.3764182e+02  -3.2877091e+00   2.0192727e+02   9.7958182e+00   2.4345636e+02  -1.6237418e+01   1.8305818e+02   1.2602618e+01   3.9619000e+02   1.1716338e+01   3.1625091e+02   1.8697200e+01   2.6613000e+02  -9.4085818e+00   2.4956182e+02   1.3059600e+01   2.8426727e+02   3.2104364e+00   1.9708636e+02   1.4857636e+01   2.4316545e+02   8.0994909e+00   1.4941636e+02  -1.6934218e+01   1.5899727e+02   6.7765818e+00   1.7957000e+02  -3.0864062e+01   3.0890636e+02  -9.1579636e+00   2.2944636e+02  -6.7357091e+00   2.4136182e+02   1.9013782e+01   2.9244182e+02  -3.9480727e+00
   2.4316273e+02  -2.1987564e+01   3.3154273e+02  -3.1614545e-01   2.5619372e+02  -1.5471905e+01   1.6514636e+02   3.0083745e+01   1.9972909e+02  -7.7156000e+00   3.7193727e+02  -9.9904364e+00   2.1666727e+02   1.4401164e+01   3.2091273e+02  -6.0847273e-01   3.9872372e+02   3.5785695e+01   6.0324000e+02   1.8380800e+01   5.3093273e+02   4.0659927e+01   3.0793455e+02   1.0461600e+01   5.7968455e+02   2.4471600e+01   2.6892636e+02   1.4516225e+02   6.9843636e+02   6.5378182e+00   4.9511909e+02   5.3962291e+01   3.2572455e+02  -1.8734182e+00   3.4287545e+02   9.0426909e+00   6.2424455e+02   4.5434982e+01   5.1673636e+02   1.3829273e+01   2.5912182e+02   3.2389091e-01   2.4207727e+02   1.1773818e+01   2.5721636e+02  -3.2882182e+00   1.6705818e+02  -1.0967382e+01   4.5881000e+02   1.7326738e+01   3.2082091e+02   3.4816000e+00   2.9461000e+02  -1.4069818e+00   2.6823182e+02   3.3760000e+00   2.9841727e+02  -3.7815636e+00   2.1655636e+02  -1.9699964e+01   2.7935545e+02   4.5842909e+00   1.3513636e+02  -1.5411818e+01   1.5304727e+02   1.0258182e-01   1.5891000e+02  -3.3591262e+01   3.2785636e+02  -1.1283964e+01   2.2391636e+02   1.6166909e+00   2.0765182e+02   2.7105818e+00   3.0863182e+02  -5.7327273e-01
   3.1316273e+02  -2.1397564e+01   2.9597273e+02   4.0149455e+01   2.6800372e+02   1.4483295e+01   1.7047636e+02   3.0177345e+01   1.8196909e+02   1.2325200e+01   3.3417727e+02   3.9803636e+00   2.0266727e+02  -6.1988364e+00   2.5277273e+02  -1.9172727e+00   4.0010372e+02   4.4775295e+01   5.6200000e+02   3.9060000e+01   4.9265273e+02   1.2432327e+01   2.8883455e+02   9.3796000e+00   4.9872455e+02   4.1088400e+01   2.8573636e+02   1.2800745e+02   6.8377636e+02   1.2570618e+01   5.2511909e+02   3.1182291e+01   3.0934455e+02  -4.6301818e-01   2.9629545e+02  -1.5609091e+00   5.9393455e+02   1.6989782e+01   4.4398636e+02   3.5492727e+00   2.3302182e+02   5.8418909e+00   2.3664727e+02   1.8398218e+01   2.0926636e+02  -1.8352218e+01   1.5110818e+02  -6.0313818e+00   4.2929000e+02   4.1208338e+01   3.0930091e+02   5.4320000e-01   2.7580000e+02  -5.4221818e+00   2.9085182e+02  -1.9053600e+01   2.7283727e+02   8.8448364e+00   2.0241636e+02   1.0951236e+01   2.6725545e+02   1.8412291e+01   1.4927636e+02  -3.4973018e+01   1.9095727e+02  -1.1310218e+01   2.1695000e+02  -2.1894462e+01   2.8618636e+02   5.2396364e+00   2.3758636e+02  -1.8069091e+00   2.5036182e+02   2.4203782e+01   3.0302182e+02   7.7552727e-01
   1.7835273e+02  -1.3562764e+01   2.8382273e+02  -5.6885455e+00   2.8624372e+02   1.1694095e+01   1.9166636e+02   6.3421455e+00   2.0934909e+02   2.2514800e+01   3.5012727e+02  -7.1056364e+00   1.9757727e+02   2.0836364e-01   2.5710273e+02  -1.2353673e+01   4.0362372e+02   5.5543695e+01   5.0300000e+02   5.0700000e+00   5.1174273e+02   3.4195127e+01   2.9212455e+02   9.3464000e+00   5.5996455e+02   3.1569200e+01   2.9249636e+02   1.5361665e+02   6.5486636e+02   4.6643418e+01   5.9982909e+02   4.2635491e+01   2.8563455e+02  -1.7186218e+01   4.1520545e+02  -4.4037091e+00   5.5905455e+02   1.5280182e+01   5.2018636e+02  -6.4467273e+00   2.0888182e+02  -1.4169091e+00   2.5045727e+02  -8.5165818e+00   2.1759636e+02  -1.3168618e+01   1.7181818e+02   1.5171818e+01   4.6038000e+02   3.4821138e+01   2.8935091e+02   6.6092000e+00   2.8051000e+02  -5.2789818e+00   2.4689182e+02  -7.1068000e+00   3.0645727e+02   1.3435236e+01   1.9855636e+02   1.6790036e+01   2.7759545e+02   2.2450909e+00   1.5217636e+02  -2.0501818e-01   2.0657727e+02  -2.0179818e+01   1.7105000e+02  -3.8082462e+01   3.1185636e+02  -4.8396364e-01   2.1568636e+02   2.4650909e+00   2.2241182e+02   8.1997818e+00   2.9525182e+02  -4.0287273e-01
   3.1987273e+02  -2.5074364e+01   3.1487273e+02   5.8774545e+00   2.3019372e+02  -1.3201905e+01   1.8447636e+02  -1.8426545e+00   2.1377909e+02  -2.6960000e-01   3.2517727e+02  -1.6969636e+01   2.1466727e+02  -4.2488364e+00   2.9529273e+02  -1.5748873e+01   4.0772372e+02   5.2025695e+01   5.6353000e+02  -1.5824000e+00   5.7522273e+02   2.9016727e+01   2.7207455e+02  -5.1396000e+00   5.6787455e+02   4.1796400e+01   3.0563636e+02   1.3318545e+02   6.5191636e+02   3.3639418e+01   5.9025909e+02   2.4781091e+01   3.1044455e+02  -1.2361018e+01   3.3487545e+02  -1.4457309e+01   5.7049455e+02   2.6924982e+01   4.4593636e+02  -4.5672727e-01   2.1912182e+02  -1.4286109e+01   2.6045727e+02   1.4163418e+01   2.1835636e+02  -2.1319418e+01   1.6801818e+02  -2.5241818e+00   4.1124000e+02   4.0512338e+01   3.1635091e+02  -5.4008000e+00   2.7737000e+02  -1.2927782e+01   2.9289182e+02  -5.9680000e-01   2.6102727e+02   1.4499636e+01   2.0693636e+02   4.4496364e+00   2.6059545e+02  -5.3949091e+00   1.6803636e+02   1.6666182e+01   1.9595727e+02   1.4199782e+01   2.3648000e+02  -2.5456862e+01   3.2694636e+02   9.6888364e+00   2.4825636e+02   2.6239491e+01   2.4279182e+02   6.5693818e+00   2.8473182e+02  -2.3471273e+01
   2.8540273e+02  -1.1556764e+01   3.3440273e+02  -5.9494545e-01   2.5315372e+02   1.9101295e+01   1.7833636e+02   1.9788545e+01   1.9748909e+02   7.9836000e+00   3.2950727e+02   2.5439636e+00   2.0166727e+02  -1.7398836e+01   2.2048273e+02  -1.3714073e+01   3.5576372e+02   3.1792495e+01   5.2410000e+02   9.5220000e+00   6.2765273e+02   1.5302327e+01   2.4859455e+02  -3.0712000e+00   5.7053455e+02   2.9483600e+01   3.3796636e+02   1.5144905e+02   6.2691636e+02   4.1069418e+01   5.1530909e+02   3.4727091e+01   2.8296455e+02   1.3547382e+01   3.1306545e+02   9.3874909e+00   6.3505455e+02   3.5070182e+01   4.7838636e+02   1.8697273e+01   2.6231182e+02  -8.5513091e+00   2.4445727e+02   1.7863418e+01   2.1821636e+02  -1.4082182e+00   1.9791818e+02  -2.3461818e+00   4.1557000e+02   7.0875938e+01   3.3602091e+02   9.2156000e+00   2.8313000e+02  -9.7685818e+00   2.7066182e+02   4.1816000e+00   2.9502727e+02   2.7159636e+01   2.3236636e+02   1.6895236e+01   2.6235545e+02   1.4654291e+01   1.5117636e+02  -1.4505018e+01   1.6685727e+02   1.2717782e+01   1.8748000e+02  -3.8586862e+01   3.6975636e+02   2.6594036e+01   2.5906636e+02   3.0754691e+01   2.7217182e+02   1.5978982e+01   2.2363182e+02  -1.4633273e+01
   3.1759273e+02  -1.6221964e+01   3.1673273e+02  -4.9413455e+00   2.2924372e+02  -8.8459048e+00   1.9185636e+02   2.5756945e+01   1.5934909e+02   1.9804800e+01   3.6122727e+02  -6.8036364e+00   2.3214727e+02  -1.8872364e+00   2.0510273e+02  -1.1433673e+01   3.5310372e+02   3.0105295e+01   4.5934000e+02  -1.5727200e+01   5.3074273e+02   8.1451273e+00   2.6059455e+02  -4.1312000e+00   5.7120455e+02   3.2620000e+01   3.2706636e+02   9.8041055e+01   6.8424636e+02   4.2583018e+01   5.2439909e+02   6.4479891e+01   3.0034455e+02   1.7726982e+01   3.4958545e+02   6.7458909e+00   7.3211455e+02   4.2615382e+01   5.3288636e+02   2.9537273e+01   2.4512182e+02  -1.0556109e+01   2.5473727e+02   7.2810182e+00   2.5121636e+02  -2.1328218e+01   1.6139818e+02  -5.2345818e+00   4.0295000e+02   2.6605538e+01   3.1463091e+02   1.7546800e+01   3.0823000e+02  -3.3965818e+00   2.5485182e+02   3.2064000e+00   2.5760727e+02  -1.0846764e+01   2.4631636e+02   9.9692364e+00   2.7059545e+02   2.0475091e+01   1.6493636e+02  -1.4515818e+01   1.8890727e+02  -1.5146218e+01   1.8157000e+02  -3.9924062e+01   3.8066636e+02   3.0821236e+01   2.5825636e+02   2.2149491e+01   2.6593182e+02  -1.9918182e+00   2.5154182e+02  -3.9560727e+00
   2.9282273e+02  -2.4860364e+01   3.0497273e+02   2.9494545e+00   2.2334372e+02  -9.1839048e+00   2.2714636e+02   1.9973745e+01   1.4167909e+02   2.2584000e+00   3.3846727e+02   3.0687164e+01   2.1309727e+02   1.5867636e+00   1.9910273e+02  -8.9536727e+00   3.6719372e+02   5.2268095e+01   5.2381000e+02   6.3052000e+00   4.8246273e+02   2.8777527e+01   2.6626455e+02  -1.4054800e+01   4.5787455e+02   2.5166400e+01   3.6820636e+02   8.5609855e+01   6.4758636e+02   2.3755818e+01   4.6201909e+02   3.7280291e+01   2.6901455e+02   2.8338182e-01   2.9929545e+02   1.8439091e+01   5.9355455e+02   3.5201818e+00   4.4823636e+02  -9.9907273e+00   1.8988182e+02  -2.8969091e+00   2.3583727e+02   8.9301818e-01   2.2235636e+02  -1.2549418e+01   1.6881818e+02  -6.6381818e+00   3.7629000e+02   2.7358338e+01   3.3397091e+02  -1.5704000e+00   3.3265000e+02  -4.1201818e+00   2.9851182e+02  -2.5996400e+01   2.5188727e+02   2.2520836e+01   2.4222636e+02  -2.6635636e+00   2.8325545e+02   2.3362291e+01   1.5932636e+02  -2.1067018e+01   1.7866727e+02  -1.7701818e-01   2.1467000e+02  -4.8522062e+01   3.5580636e+02   2.9430036e+01   2.4091636e+02   1.7736691e+01   2.5279182e+02  -8.5061818e-01   2.3283182e+02  -9.4092727e+00
   2.9687273e+02  -2.0944364e+01   3.2025273e+02   2.5917055e+01   2.2776372e+02   2.9942495e+01   2.1219636e+02   3.2739745e+01   1.5429909e+02   9.1588000e+00   3.2707727e+02  -9.0716364e+00   2.2571727e+02  -3.9428364e+00   2.5262273e+02  -4.7652727e+00   3.8757372e+02   4.8017695e+01   4.4162000e+02  -1.9969600e+01   4.6231273e+02  -3.6104727e+00   2.4116455e+02  -5.1468000e+00   5.7734455e+02   3.2228800e+01   4.7182636e+02   1.6790255e+01   6.3415636e+02   1.4350218e+01   4.8525909e+02   5.2081091e+01   2.6887455e+02   1.7774582e+01   3.1487545e+02  -5.1373091e+00   5.7874455e+02   2.9824982e+01   4.7073636e+02  -4.5907273e+00   1.8950182e+02   5.5134909e+00   2.3497727e+02  -5.4681818e+00   2.5383636e+02  -3.1687818e+01   1.5081818e+02  -1.4718182e+01   3.6105000e+02  -3.3246154e-01   3.0530091e+02   4.4832000e+00   2.5332000e+02   1.6466218e+01   3.2066182e+02   5.3716000e+00   2.8488727e+02  -5.1191636e+00   2.4551636e+02  -4.4967636e+00   2.5992545e+02   7.5186909e+00   1.6332636e+02  -1.7287018e+01   2.0380727e+02  -7.2382182e+00   1.7724000e+02  -4.4437662e+01   3.3999636e+02  -3.4051636e+00   2.3482636e+02   1.2073891e+01   2.2012182e+02   7.7129818e+00   2.3749182e+02  -8.4020727e+00
   3.3916273e+02  -1.6857564e+01   2.6716273e+02   2.4214255e+01   2.1862372e+02  -4.9963048e+00   2.0862636e+02  -3.1146545e+00   1.3624909e+02   8.4128000e+00   3.3817727e+02  -6.1996364e+00   2.1047727e+02   2.3706364e+01   2.9562273e+02  -2.5352727e+00   3.6038372e+02   2.4952895e+01   5.8229000e+02   5.6800000e-02   5.6384273e+02   2.2697127e+01   2.4512455e+02  -6.3136000e+00   6.0687455e+02   3.2916400e+01   3.9934636e+02   5.6068655e+01   6.2101636e+02   2.0301418e+01   4.7439909e+02   3.9139891e+01   2.7539455e+02   1.8912982e+01   2.7139545e+02  -1.5428909e+01   5.8143455e+02   2.4197818e+00   4.4783636e+02  -2.0872727e-01   1.9488182e+02  -4.4369091e+00   2.3078727e+02  -1.0272982e+01   2.1197636e+02  -1.1809018e+01   1.6934818e+02   3.2294182e+00   4.6229000e+02   1.5428338e+01   3.1478091e+02  -1.6275200e+01   2.5351000e+02  -8.6889818e+00   2.8280182e+02  -8.2196000e+00   2.8388727e+02   1.7810836e+01   1.9603636e+02  -5.6283636e+00   2.6164545e+02   7.1410909e+00   1.5079636e+02  -4.1946182e+00   1.5790727e+02  -1.0962182e+00   1.9352000e+02  -3.4600062e+01   3.2113636e+02   1.6533636e+01   2.0968636e+02  -1.2194909e+01   2.8436182e+02   4.7237818e+00   2.7797182e+02  -8.6004727e+00
   2.5649273e+02  -1.2243964e+01   2.9835273e+02   1.0479055e+01   2.1824372e+02   1.0224095e+01   2.0604636e+02   6.2817455e+00   1.6062909e+02   9.3624000e+00   3.6231727e+02   1.2299164e+01   1.9385727e+02  -1.4394036e+01   1.9177273e+02  -1.3707273e+01   3.2772372e+02   3.3035695e+01   5.1315000e+02  -9.1220000e+00   4.7007273e+02   9.8587273e+00   2.5364455e+02   7.4248000e+00   6.3301455e+02   2.6485200e+01   4.2073636e+02   2.8117455e+01   6.1467636e+02   1.8048618e+01   5.3144909e+02   2.2765891e+01   3.0520455e+02   1.9958182e+01   3.1253545e+02  -1.0190109e+01   5.2380455e+02   2.3350182e+01   4.0658636e+02  -1.0158727e+01   1.7440182e+02  -1.1785091e+00   2.2621727e+02   2.7526182e+00   2.2930636e+02  -2.1145418e+01   1.8924818e+02  -1.4552582e+01   4.2171000e+02   5.0547385e+00   3.1302091e+02   5.6000000e-03   2.5985000e+02  -1.3056182e+01   2.2870182e+02   6.8184000e+00   3.1269727e+02   2.4606036e+01   2.0084636e+02  -9.5831636e+00   2.7530545e+02   2.1098291e+01   1.4413636e+02  -1.6611818e+01   1.4585727e+02  -2.9822182e+00   1.5743000e+02  -4.3472862e+01   3.4885636e+02   2.4696036e+01   2.2044636e+02   7.4642909e+00   2.4779182e+02   8.0293818e+00   2.7525182e+02  -7.9028727e+00
   2.8073273e+02   6.0068364e+00   3.1159273e+02   1.2799855e+01   2.3857372e+02   6.7476952e+00   2.0419636e+02   1.4669745e+01   1.8534909e+02   3.6248000e+00   3.5274727e+02  -1.2075236e+01   2.0871727e+02  -2.0628364e+00   2.4520273e+02  -9.2116727e+00   3.5176372e+02   3.5922495e+01   6.7434000e+02   1.5602800e+01   5.3736273e+02   2.3385527e+01   2.7312455e+02  -5.5536000e+00   6.0448455e+02   1.9917600e+01   4.0225636e+02   2.9785855e+01   6.5810636e+02   2.7004218e+01   5.0187909e+02   3.0941491e+01   2.9139455e+02   2.5592982e+01   4.2996545e+02   2.1075491e+01   5.8430455e+02   1.4380182e+01   4.1308636e+02   6.9212727e+00   1.7935182e+02  -1.3484509e+01   2.3978727e+02   2.9070182e+00   2.1807636e+02  -6.0570182e+00   1.5991818e+02  -2.2561818e+00   4.4700000e+02   1.3115385e+00   2.4011091e+02   4.9784000e+00   2.2546000e+02  -1.4114982e+01   2.6899182e+02   4.5552000e+00   2.6879727e+02  -3.7419636e+00   1.8127636e+02   1.7362436e+01   2.6111545e+02  -1.1436509e+01   1.5589636e+02  -1.9552618e+01   1.8518727e+02  -1.5586182e+00   1.2629000e+02  -5.6171662e+01   3.5747636e+02   2.6764364e+00   2.2334636e+02   1.9232291e+01   2.6755182e+02   2.3778582e+01   2.7711182e+02  -6.7616727e+00
   2.9297273e+02  -3.6592364e+01   3.4716273e+02   2.1154255e+01   2.4824372e+02   9.4440952e+00   1.9733636e+02   2.3928545e+01   1.9662909e+02  -4.6576000e+00   3.4669727e+02   6.4087636e+00   1.8043727e+02   7.4395636e+00   2.9781273e+02  -1.4330473e+01   3.3967372e+02   3.9939695e+01   5.4962000e+02  -1.1709600e+01   4.8584273e+02   2.8697127e+01   2.7507455e+02   1.3290400e+01   5.9691455e+02   3.7532000e+00   4.0058636e+02   4.1489455e+01   6.3805636e+02   1.5938218e+01   4.8268909e+02   3.0436691e+01   2.5506455e+02   3.0399382e+01   4.9944545e+02   2.4187091e+01   6.3980455e+02   4.8000182e+01   4.4558636e+02   6.0212727e+00   2.1759182e+02  -5.1137091e+00   3.3721727e+02  -2.0273818e+00   2.7011636e+02  -3.5560218e+01   1.7439818e+02  -1.7045818e+00   3.7200000e+02  -1.5384615e+00   3.1278091e+02  -2.1520000e-01   2.3027000e+02  -1.4829782e+01   2.3923182e+02  -5.9400000e-01   2.5931727e+02   1.0736436e+01   1.8941636e+02  -5.7687636e+00   2.8097545e+02   6.5946909e+00   2.1698636e+02  -1.2149818e+01   1.8304727e+02   3.7025818e+00   1.8476000e+02  -5.3089262e+01   3.2347636e+02  -6.7035636e+00   1.9544636e+02   1.4084291e+01   3.0541182e+02   2.7849782e+01   2.9359182e+02   1.0919927e+01
   2.4530273e+02  -1.6818764e+01   3.1111273e+02   1.4608255e+01   2.3529372e+02   2.3900952e+00   1.7071636e+02   3.2868145e+01   1.9519909e+02   1.8266800e+01   3.7012727e+02   2.9143636e+00   1.8343727e+02   1.0249564e+01   3.1167273e+02  -9.9592727e+00   3.3643372e+02   4.2578895e+01   4.7481000e+02   3.1852000e+00   5.0141273e+02   1.4261527e+01   2.7702455e+02  -1.0656000e+00   5.7506455e+02   4.7271200e+01   4.2792636e+02   3.2112255e+01   6.5391636e+02   4.4669418e+01   4.6558909e+02   3.4274691e+01   2.6982455e+02   1.6408582e+01   3.5834545e+02   1.2955091e+01   5.8711455e+02   4.1345382e+01   4.2653636e+02  -6.0472727e-01   2.0712182e+02   8.1038909e+00   2.8259727e+02  -3.0377818e+00   2.8673636e+02  -3.5029818e+01   1.8710818e+02  -1.9141382e+01   3.9005000e+02  -2.0824615e+00   3.3544091e+02   4.8820000e+00   2.7565000e+02  -2.0360182e+01   2.6675182e+02  -2.5265600e+01   2.6531727e+02   1.2256436e+01   2.0465636e+02   4.1520364e+00   2.9416545e+02  -1.4105091e+00   1.9427636e+02  -2.5573018e+01   1.9690727e+02  -1.0686218e+01   1.5652000e+02  -3.0680062e+01   3.7090636e+02   1.1462036e+01   1.9229636e+02   6.1962909e+00   2.9922182e+02   1.3434982e+01   3.3959182e+02   1.7619927e+01
   2.5735273e+02  -7.0227636e+00   2.4373273e+02   3.8086545e+00   2.3248372e+02  -9.7251048e+00   1.8981636e+02  -5.8498545e+00   1.6129909e+02   2.9168800e+01   3.4265727e+02   2.5196364e-01   1.7690727e+02  -5.0880364e+00   2.4296273e+02   2.4752727e-01   3.5776372e+02   3.6592495e+01   6.0196000e+02   2.2053200e+01   5.5522273e+02   7.4267273e+00   2.6264455e+02  -1.6625200e+01   5.5296455e+02   3.2699200e+01   4.2701636e+02   3.5755055e+01   6.3272636e+02   8.4646182e+00   4.9449909e+02   2.4151891e+01   2.5996455e+02   1.4007382e+01   2.9253545e+02  -1.3690109e+01   5.7799455e+02   1.4194982e+01   4.2328636e+02  -7.5447273e+00   1.9702182e+02  -5.6081091e+00   2.4892727e+02  -1.0394182e+01   2.3011636e+02  -3.1170218e+01   1.8015818e+02  -1.2635382e+01   4.5071000e+02   3.6347385e+00   2.9897091e+02  -2.3004000e+00   2.5546000e+02  -2.2749818e+00   2.3404182e+02   6.0112000e+00   3.0512727e+02   8.3016364e+00   1.9817636e+02   1.6390436e+01   2.4997545e+02   2.1594691e+01   2.8079636e+02  -6.7346182e+00   2.2966727e+02  -2.1170182e+00   1.9881000e+02  -3.4493262e+01   3.2671636e+02   1.6707236e+01   1.7901636e+02   8.4486909e+00   3.1274182e+02   2.3403382e+01   3.2306182e+02   4.2723273e+00
   2.5049273e+02  -1.8139636e+00   2.2697273e+02   1.9094545e+00   2.4010372e+02  -5.1447048e+00   1.7757636e+02   1.7749345e+01   2.4000909e+02   9.9720000e+00   3.3093727e+02   3.3295636e+00   1.9143727e+02  -1.0920436e+01   2.2191273e+02  -8.5384727e+00   3.9196372e+02   4.9516495e+01   6.1143000e+02   9.6356000e+00   5.1579273e+02   2.9871127e+01   3.1264455e+02   1.4044800e+01   5.9782455e+02   1.9400400e+01   4.5134636e+02   3.7148655e+01   5.9710636e+02   2.8934218e+01   4.5782909e+02   2.1425491e+01   2.6672455e+02   3.1276582e+01   2.7667545e+02  -1.1321309e+01   5.8355455e+02   2.5070182e+01   3.9468636e+02  -9.1067273e+00   2.0307182e+02  -2.0862109e+01   2.6892727e+02  -1.2234182e+01   2.5097636e+02  -2.0290182e+00   1.6096818e+02   3.9369818e+01   4.4052000e+02  -1.0200615e+00   3.3821091e+02  -2.8196000e+00   2.4894000e+02  -5.8933818e+00   2.8289182e+02   3.7732000e+00   3.0760727e+02  -2.7967636e+00   1.9098636e+02  -9.7043636e+00   2.6402545e+02  -1.5139309e+01   2.6584636e+02  -1.4628618e+01   2.0552727e+02  -6.1581818e-01   2.0529000e+02  -3.4061662e+01   3.1613636e+02  -9.4963636e+00   2.0915636e+02  -1.3532509e+01   3.1393182e+02   8.4981818e+00   3.2840182e+02   7.1351273e+00
   2.7701273e+02  -3.4355564e+01   2.8163273e+02   1.7586655e+01   2.5172372e+02   8.5056952e+00   1.6647636e+02   9.2573455e+00   1.6762909e+02   1.9232400e+01   3.1865727e+02   1.5791964e+01   2.0085727e+02  -3.1940364e+00   2.3591273e+02  -1.2898473e+01   3.3872372e+02   2.9825695e+01   5.1053000e+02  -1.2342400e+01   3.1841273e+02   2.7561527e+01   2.6402455e+02  -8.3556000e+00   5.4529455e+02   2.4652800e+01   4.4482636e+02   2.4240255e+01   5.7786636e+02   2.5523418e+01   4.7220909e+02   3.5505091e+01   2.2767455e+02  -1.6789418e+01   2.6001545e+02  -2.8485091e+00   5.4136455e+02   1.1755382e+01   3.9298636e+02  -3.6707273e+00   1.7802182e+02  -2.7808109e+01   2.4845727e+02   2.6341818e-01   2.4597636e+02  -2.3629018e+01   1.2510818e+02   5.0148618e+01   3.8671000e+02   2.5247385e+00   3.5268091e+02  -9.7872000e+00   2.5508000e+02  -9.1045818e+00   2.6980182e+02   9.6304000e+00   2.8098727e+02   1.7902836e+01   2.1289636e+02   1.0872836e+01   2.4521545e+02   3.4054909e+00   2.8327636e+02   1.3496982e+01   2.3504727e+02  -2.2174182e+00   2.3262000e+02  -1.6438062e+01   3.8933636e+02   7.7476364e+00   2.4549636e+02   1.0220291e+01   3.3022182e+02   2.0524982e+01   3.0349182e+02   1.2977927e+01
   2.5292273e+02  -1.6148364e+01   3.0268273e+02  -5.7734545e-01   2.7696372e+02   8.6264952e+00   1.9100636e+02   1.7749455e+00   1.6524909e+02   2.3232800e+01   3.4188727e+02  -5.3064364e+00   2.4938727e+02   8.8735636e+00   2.7239273e+02   1.8431273e+00   3.3805372e+02   3.6209295e+01   5.1977000e+02  -1.5116000e+00   9.4032727e+01  -6.7680727e+00   2.5288455e+02  -7.3644000e+00   5.1168455e+02   3.3531600e+01   4.2096636e+02   3.9619055e+01   5.9596636e+02   1.7595418e+01   4.4606909e+02   3.1176291e+01   2.7096455e+02  -1.4302618e+01   2.9444545e+02  -9.9329091e+00   5.3543455e+02   4.5397818e+00   3.6898636e+02   7.5492727e+00   1.8721182e+02  -1.5303309e+01   2.5259727e+02  -3.0407782e+01   2.3954636e+02  -1.5964618e+01   1.3124818e+02   8.3087418e+01   6.4762000e+02   4.6519385e+00   3.3021091e+02   4.8704000e+00   2.2927000e+02   1.5060218e+01   2.8537182e+02  -4.5200000e-02   2.8755727e+02  -6.1027636e+00   1.9760636e+02  -6.9939636e+00   2.6168545e+02  -1.9002109e+01   3.3579636e+02   5.1553818e+00   2.0561727e+02  -2.9763018e+01   2.0800000e+02  -3.4988462e+01   3.4590636e+02   1.4602036e+01   2.3306636e+02   2.1834691e+01   3.0112182e+02   2.2232982e+01   2.5735182e+02   9.8191273e+00
   2.8087273e+02  -2.7904364e+01   2.5163273e+02   4.8366545e+00   2.6810372e+02  -7.1470476e-01   1.7781636e+02   6.9014545e-01   1.8896909e+02  -8.9948000e+00   3.4936727e+02   1.0855164e+01   2.0909727e+02   1.8626764e+01   2.7196273e+02  -2.8452473e+01   3.4848372e+02   3.3764895e+01   4.6534000e+02   7.5628000e+00   7.9462727e+01   6.3475273e+00   2.5721455e+02  -1.3308000e+00   4.6877455e+02   3.4674400e+01   4.4454636e+02   2.0692655e+01   5.9077636e+02   2.2580618e+01   4.3349909e+02   4.0511891e+01   2.6529455e+02  -6.6990182e+00   3.7101545e+02  -3.4850909e-01   5.9355455e+02   8.0201818e+00   4.4103636e+02   5.3527273e-01   1.9145182e+02  -3.7825091e+00   2.5088727e+02   1.6639018e+01   2.2583636e+02  -1.0637818e+01   1.6643818e+02   6.1892218e+01   4.4619000e+02   4.4763385e+00   4.2835091e+02   1.0489200e+01   2.6813000e+02  -8.1485818e+00   2.9542182e+02  -4.4192000e+00   2.9764727e+02   2.7190036e+01   2.2465636e+02   5.9820364e+00   2.6354545e+02  -1.4060909e+01   2.7560636e+02  -8.6994182e+00   2.3466727e+02   3.5329818e+00   1.9076000e+02  -4.1999262e+01   3.8199636e+02   1.2904836e+01   2.4682636e+02   1.8833891e+01   3.2589182e+02   2.4871382e+01   2.7787182e+02  -4.0247273e-01
   2.6711273e+02   7.6643636e-01   3.1292273e+02   1.2033455e+01   2.8643372e+02   9.3388952e+00   1.4833636e+02   5.2385455e+00   2.3677909e+02   1.2650400e+01   3.2979727e+02   1.1620764e+01   2.0257727e+02  -1.4901636e+01   2.6848273e+02  -7.9407273e-01   2.8019372e+02   2.8318095e+01   3.7710000e+02   7.8520000e+00   7.6122727e+01  -4.8152727e+00   2.5912455e+02  -1.9243600e+01   5.6720455e+02   2.6990000e+01   4.1639636e+02   1.8364655e+01   5.7043636e+02   5.0637818e+01   4.6977909e+02   2.9129491e+01   2.8572455e+02  -7.1934182e+00   3.1453545e+02   2.2789891e+01   6.3149455e+02   1.9544982e+01   4.5763636e+02   1.9407273e+01   2.0469182e+02  -9.5617091e+00   2.8302727e+02   4.1578182e+00   2.2659636e+02   5.1113818e+00   1.7324818e+02  -2.4125818e+00   4.2786000e+02   2.9802738e+01   3.6721091e+02  -1.1429600e+01   2.5385000e+02  -1.6196182e+01   2.9023182e+02   6.0860000e+00   2.8193727e+02   1.0686836e+01   1.8798636e+02   2.1535636e+01   2.7044545e+02   1.0197091e+01   3.0065636e+02  -7.4134182e+00   2.0176727e+02  -8.6050182e+00   2.0348000e+02  -4.7346862e+01   4.0804636e+02   1.1910836e+01   2.6587636e+02   1.7969891e+01   3.1155182e+02   2.1928582e+01   2.8663182e+02   1.0467273e+00
   2.5830273e+02  -2.3628764e+01   3.0144273e+02   9.0185455e-01   2.5305372e+02   9.8192952e+00   1.7800636e+02   7.5249455e+00   2.8819909e+02   1.1496800e+01   3.2193727e+02   5.5795636e+00   2.1614727e+02  -1.4797236e+01   2.6824273e+02  -2.3774873e+01   3.1615372e+02   2.8581295e+01   4.3396000e+02   5.5432000e+00   8.7362727e+01  -3.7644727e+00   2.5035455e+02   7.3800000e-01   5.3853455e+02   2.3853600e+01   4.5520636e+02   2.5309855e+01   5.8815636e+02   3.4650218e+01   4.1211909e+02   3.3222291e+01   2.7106455e+02   2.1029382e+01   3.5877545e+02   1.6770691e+01   5.7836455e+02   7.9355382e+01   4.2423636e+02   2.8292727e+00   1.8969182e+02   4.7382909e+00   2.7654727e+02   2.3636218e+01   3.0378636e+02  -1.1038182e+00   1.8420818e+02  -4.1993818e+00   3.9133000e+02   5.7251385e+00   4.2316091e+02   1.9440000e-01   2.6742000e+02  -9.9017818e+00   2.4608182e+02   1.1338000e+01   2.8107727e+02   6.8956364e+00   1.9936636e+02   7.6752364e+00   2.4021545e+02   5.3354909e+00   2.9465636e+02   4.2565818e+00   2.2071727e+02  -5.4010182e+00   1.7457000e+02  -4.3274062e+01   4.1994636e+02   4.3108836e+01   2.5706636e+02   4.4444691e+01   3.2179182e+02   1.5299382e+01   2.3430182e+02   1.2563127e+01
   2.7478273e+02   5.8283636e-01   2.9073273e+02  -5.3813455e+00   2.2686372e+02   1.9964495e+01   1.6876636e+02  -2.5585455e-01   1.9986909e+02   1.8463200e+01   3.4607727e+02   1.4928364e+01   2.0304727e+02  -2.5092364e+00   2.1381273e+02  -6.4704727e+00   3.3648372e+02   3.5244895e+01   4.7586000e+02  -3.2388000e+00   6.4652727e+01   2.0523273e+00   2.5493455e+02  -6.0984000e+00   5.4172455e+02   2.5738400e+01   3.2544636e+02   4.6880655e+01   5.7148636e+02   4.2693818e+01   4.6525909e+02   4.0971091e+01   2.7387455e+02  -1.4354182e+00   3.0991545e+02  -1.0700509e+01   6.1524455e+02   2.6284982e+01   4.0063636e+02   2.0917273e+01   2.1654182e+02   2.9702909e+00   2.7254727e+02   2.7576218e+01   2.5964636e+02  -1.3762618e+01   1.7043818e+02   2.4852218e+01   4.1029000e+02   1.4018338e+01   3.4911091e+02   2.0638400e+01   2.4961000e+02   5.0030182e+00   2.2037182e+02   9.2048000e+00   2.7888727e+02  -6.6391636e+00   2.2998636e+02   1.4465636e+01   2.7140545e+02   2.4310291e+01   2.3384636e+02  -1.3978618e+01   1.9199727e+02   2.6065818e+00   1.5029000e+02  -3.2371662e+01   4.3771636e+02   4.4972364e+00   2.3810636e+02   1.5621491e+01   2.9512182e+02  -5.3270182e+00   2.6378182e+02   7.1547273e+00
   2.5959273e+02  -1.5581964e+01   2.5716273e+02   1.4204255e+01   3.0419372e+02   1.7968095e+01   1.6533636e+02   1.8638545e+01   2.1200909e+02   2.1062000e+01   3.3236727e+02   9.3651636e+00   1.9538727e+02  -5.1864364e+00   2.3420273e+02  -1.8671673e+01   3.6753372e+02   3.7000895e+01   4.3881000e+02  -7.4148000e+00   6.7312727e+01   1.8839527e+01   2.5455455e+02  -1.1358000e+01   5.2687455e+02   4.3406400e+01   1.1206636e+02   2.0671055e+01   6.2862636e+02   3.5742618e+01   4.7106909e+02   5.4316291e+01   2.4777455e+02   6.9325818e+00   2.8577545e+02  -6.9993091e+00   6.0218455e+02   1.2699782e+01   3.5018636e+02   1.4403273e+01   1.9078182e+02  -9.1589091e+00   2.3626727e+02   5.6861818e-01   2.7997636e+02  -2.6290182e+00   1.5491818e+02  -6.2861818e+00   4.4191000e+02   1.9338738e+01   3.6211091e+02  -1.4781600e+01   2.5299000e+02  -1.1217382e+01   2.0308182e+02  -6.3220000e+00   2.7983727e+02   2.4134836e+01   2.2784636e+02  -5.4131636e+00   2.5925545e+02   2.0522909e+00   2.9889636e+02  -1.9462618e+01   2.0928727e+02  -2.5366182e+00   1.6529000e+02  -4.3431662e+01   3.9042636e+02   9.3204364e+00   2.5263636e+02   3.4090909e+00   3.2641182e+02  -5.0702182e+00   2.5383182e+02   7.3307273e+00
   2.2978273e+02  -6.1071636e+00   2.5192273e+02   1.7483455e+01   2.5786372e+02   6.2044952e+00   1.8690636e+02  -1.0870545e+00   1.9005909e+02   2.5818000e+01   3.7103727e+02  -2.9684364e+00   1.7876727e+02  -4.1868364e+00   2.4972273e+02   1.6167273e+00   3.0215372e+02   2.6991295e+01   4.6729000e+02   1.0736800e+01   7.4272727e+01   7.5227273e+00   2.3635455e+02  -2.1612000e+01   5.2882455e+02   2.6440400e+01   1.2115636e+02   4.2273855e+01   6.2396636e+02   4.4954182e+00   4.6187909e+02   3.0291491e+01   2.4891455e+02   1.6371382e+01   2.9767545e+02  -3.0013091e+00   6.0280455e+02   2.3710182e+01   3.2033636e+02   1.5912727e+00   1.6988182e+02  -1.1586909e+01   2.4554727e+02   1.5116218e+01   2.6521636e+02  -2.5308218e+01   1.8005818e+02  -1.3007382e+01   4.4110000e+02  -6.9764615e+00   3.6463091e+02   1.3306800e+01   2.7885000e+02  -1.1906182e+01   2.6923182e+02   7.9560000e+00   2.8836727e+02  -6.3756364e-01   2.3079636e+02   1.1300836e+01   2.8249545e+02  -2.4769091e+00   2.1241636e+02  -1.8354218e+01   2.2537727e+02  -1.2873818e+01   1.3743000e+02  -4.7112862e+01   3.9004636e+02   7.8808364e+00   2.5353636e+02  -3.4729091e+00   3.0550182e+02   8.8258182e-01   2.2349182e+02  -4.1420727e+00
   2.3592273e+02   9.2116364e+00   3.1130273e+02   1.4823055e+01   2.4338372e+02  -1.6371048e+00   1.6923636e+02   2.6565455e+00   3.0110909e+02   1.4084000e+01   3.5136727e+02   5.1751636e+00   2.0738727e+02  -8.0643636e-01   2.4281273e+02  -1.1600473e+01   3.2124372e+02   4.2034095e+01   4.1767000e+02  -1.2393600e+01   8.5222727e+01   1.8867273e+00   2.6721455e+02  -2.2180800e+01   4.5763455e+02   1.7275600e+01   1.1801636e+02   1.9625055e+01   5.3158636e+02   2.6835818e+01   4.5801909e+02   3.8500291e+01   2.3687455e+02   2.7645818e+00   4.5291545e+02  -1.1950509e+01   5.7561455e+02   4.3265382e+01   3.2823636e+02  -2.8407273e+00   1.8150182e+02  -8.7465091e+00   2.0335727e+02   7.9214182e+00   2.3621636e+02  -1.2798218e+01   1.8515818e+02   1.0104618e+01   4.8633000e+02   2.6513846e-01   3.4082091e+02   3.9716000e+00   2.5142000e+02  -4.2317818e+00   2.6985182e+02  -9.8036000e+00   3.0393727e+02   7.3683636e-01   2.0574636e+02  -1.3315164e+01   2.7692545e+02   5.0586909e+00   2.0555636e+02  -1.3095418e+01   1.9295727e+02  -1.2750218e+01   1.8357000e+02  -3.7704062e+01   4.1609636e+02   6.5068364e+00   2.2634636e+02  -2.8677091e+00   3.5512182e+02  -1.7970182e+00   2.2387182e+02   1.7527273e-02
   2.5568273e+02  -1.5799164e+01   2.3059273e+02   3.0898545e+00   3.2686372e+02   1.7964495e+01   1.8366636e+02   2.0882145e+01   4.2019909e+02   1.0556800e+01   3.4488727e+02  -2.6864364e+00   2.0690727e+02   7.0196364e-01   2.1072273e+02  -3.8432727e+00   3.0172372e+02   4.3835695e+01   5.0243000e+02   3.0560000e-01   7.8072727e+01   5.1687273e+00   2.5021455e+02   2.2509200e+01   5.4825455e+02   3.0260000e+00   1.1473636e+02   3.3597455e+01   5.9853636e+02   3.0529818e+01   5.0735909e+02   2.9173091e+01   2.3139455e+02   2.4298182e-01   3.8691545e+02  -1.4280509e+01   6.0824455e+02   7.9649818e+00   3.4993636e+02   1.1823273e+01   1.8950182e+02  -8.6650909e-01   2.5273727e+02  -3.6489818e+00   2.4750636e+02  -6.9414182e+00   1.7486818e+02   2.8778182e+00   4.0019000e+02   1.0636338e+01   3.2597091e+02   8.3996000e+00   2.5699000e+02   5.5526182e+00   2.9875182e+02   4.2644000e+00   2.9512727e+02   3.2516364e+00   2.1703636e+02   2.6451636e+01   2.7706545e+02   1.0667491e+01   2.0984636e+02   2.3138182e-01   1.8114727e+02  -5.5654182e+00   1.9595000e+02  -3.5504462e+01   3.7461636e+02   1.7305236e+01   2.4877636e+02   1.3957891e+01   2.9484182e+02  -7.8461818e-01   2.3259182e+02  -3.3000727e+00
   2.5520273e+02  -1.7040764e+01   2.4673273e+02   1.9486545e+00   2.8600372e+02   2.5803295e+01   1.9271636e+02   1.2298145e+01   3.4162909e+02   1.8602400e+01   3.3779727e+02   1.0690764e+01   2.1919727e+02   5.6687636e+00   2.1591273e+02  -2.1258473e+01   2.9619372e+02   3.5658095e+01   4.7700000e+02  -1.0900000e+01   5.0722273e+02   2.6646727e+01   2.4178455e+02   1.5233600e+01   5.5882455e+02   3.7760400e+01   1.2125636e+02   2.6835855e+01   5.9301636e+02   2.9591418e+01   4.8825909e+02   2.9131091e+01   1.3548455e+02   1.2557818e+00   4.4620545e+02   7.7762909e+00   5.9443455e+02   3.4449782e+01   3.4318636e+02   1.4913273e+01   1.8654182e+02   6.9902909e+00   2.7145727e+02  -3.5765818e+00   2.5907636e+02  -1.1007018e+01   1.7129818e+02   5.3134182e+00   4.4457000e+02   1.5695938e+01   3.3516091e+02   1.8184400e+01   2.5885000e+02   3.3138182e+00   3.1789182e+02  -9.6468000e+00   3.1626727e+02   6.5043636e-01   2.3960636e+02   1.0760364e+00   2.7835545e+02   2.4524291e+01   2.6093636e+02   2.1441818e+00   1.8809727e+02  -4.7914182e+00   2.8995000e+02  -5.6214462e+01   3.4594636e+02   9.4988364e+00   2.4220636e+02   1.2823491e+01   2.7741182e+02   1.0369782e+01   2.2025182e+02  -2.0312873e+01
   2.6554273e+02  -5.3479636e+00   2.5206273e+02   7.3322545e+00   2.6315372e+02  -1.8387048e+00   1.7514636e+02   1.2093745e+01   3.7496909e+02   3.5365200e+01   3.5379727e+02  -8.2092364e+00   1.8962727e+02  -9.1556364e+00   2.1843273e+02  -6.3100727e+00   3.1324372e+02   3.7964095e+01   5.1548000e+02   1.6261600e+01   9.2322273e+02   3.0706727e+01   2.7959455e+02   8.2880000e-01   5.5658455e+02   2.5409600e+01   1.0401636e+02   4.5165055e+01   5.9053636e+02   1.6929818e+01   4.6511909e+02   6.6032291e+01   2.0387455e+02   3.6845818e+00   3.9477545e+02   2.3510691e+01   5.8086455e+02   2.7965382e+01   3.7548636e+02   8.8292727e+00   2.1240182e+02   1.3591491e+01   2.8030727e+02   5.1854182e+00   2.8826636e+02  -6.4422182e+00   1.6391818e+02  -4.4761818e+00   4.1314000e+02  -3.3596615e+00   3.4492091e+02  -8.3064000e+00   2.6513000e+02  -3.5185818e+00   3.3485182e+02   7.9464000e+00   2.8945727e+02   8.2752364e+00   2.6122636e+02   4.3464364e+00   2.7540545e+02   1.3420291e+01   2.2646636e+02  -5.7821818e-01   1.8099727e+02  -1.1734182e+00   1.7952000e+02  -4.7000062e+01   3.9380636e+02  -7.9899636e+00   2.2010636e+02   2.2351491e+01   3.4436182e+02  -3.0762182e+00   2.5859182e+02  -3.2800727e+00
   2.8149273e+02  -7.9139636e+00   2.3344273e+02   1.3481855e+01   3.1500372e+02   2.3483295e+01   1.6276636e+02   1.4034145e+01   3.7734909e+02   1.1594800e+01   3.4307727e+02  -1.2871636e+01   1.9795727e+02   2.6797964e+01   2.5067273e+02  -1.5179273e+01   3.3181372e+02   1.7618495e+01   4.8215000e+02   3.2498000e+01   8.5946273e+02   3.3707527e+01   2.7421455e+02  -9.9308000e+00   4.8439455e+02   2.0374800e+01   9.9396364e+01   2.0494655e+01   6.4653636e+02   3.5359818e+01   4.3673909e+02   6.5872691e+01   2.9939455e+02   1.6182982e+01   4.3963545e+02   1.0591891e+01   6.7918455e+02   2.4789782e+01   3.7093636e+02   1.4443273e+01   2.3773182e+02  -2.5349091e+00   3.1216727e+02  -2.3633818e+00   3.3250636e+02  -1.4591418e+01   1.7124818e+02  -2.9225818e+00   3.4862000e+02   2.8019385e+00   3.9721091e+02  -1.1349600e+01   2.3446000e+02  -1.4549818e+00   3.2013182e+02   2.4140000e+00   2.4626727e+02   1.5630436e+01   2.2870636e+02   1.8328036e+01   2.8173545e+02   1.3103891e+01   1.9917636e+02  -2.1345018e+01   2.0495727e+02  -1.0330218e+01   1.8205000e+02  -3.4442462e+01   3.9961636e+02  -8.3476364e-01   2.1201636e+02  -1.2191309e+01   3.0431182e+02   1.1737782e+01   2.7068182e+02  -1.0397273e+01
   2.3420273e+02   9.0692364e+00   2.2320273e+02  -1.2028945e+01   3.5224372e+02   1.4640952e+00   1.8923636e+02   1.1816545e+01   3.5686909e+02   1.3473200e+01   3.6117727e+02   2.1680364e+01   2.0657727e+02  -1.5271636e+01   2.4558273e+02   1.2947927e+01   2.9067372e+02   2.6429695e+01   5.3286000e+02   2.7812000e+00   9.1136273e+02   3.4555527e+01   2.8574455e+02  -1.0423200e+01   5.2548455e+02   1.0517600e+01   9.8876364e+01   2.8006255e+01   5.1848636e+02   1.0883818e+01   4.6349909e+02   3.9161891e+01   2.5896455e+02   1.1277382e+01   4.1067545e+02   1.3768691e+01   6.7724455e+02   1.1444982e+01   3.6358636e+02  -1.1418727e+01   2.4007182e+02   8.6578909e+00   3.1873727e+02   8.5410182e+00   2.8188636e+02  -2.0541818e+01   1.5415818e+02   3.1546182e+00   3.7805000e+02   5.9775385e+00   3.6906091e+02   1.9240000e-01   3.1161000e+02  -2.8766982e+01   3.0899182e+02  -5.4548000e+00   2.4583727e+02   3.5748364e+00   2.0231636e+02   4.4392364e+00   3.0340545e+02   1.4702909e+00   2.2041636e+02  -2.1184218e+01   2.1557727e+02  -6.0898182e+00   1.5071000e+02  -4.7175262e+01   3.8299636e+02   6.9148364e+00   2.0434636e+02   1.2042291e+01   3.0189182e+02   3.3213818e+00   2.8159182e+02  -8.0800727e+00
   2.7144273e+02  -2.4819964e+01   2.5530273e+02  -1.1836945e+01   2.5796372e+02   9.0464952e+00   1.7314636e+02   8.9137455e+00   3.6681909e+02   3.2472000e+00   3.5269727e+02   3.0687636e+00   1.7914727e+02   3.2127636e+00   2.2639273e+02   4.4831273e+00   3.4219372e+02   3.6978095e+01   4.9924000e+02   1.6320800e+01   7.6684273e+02   5.5217127e+01   2.5507455e+02  -1.5896000e+00   6.2177455e+02   1.5864400e+01   9.7776364e+01   4.7954255e+01   5.4220636e+02   1.4416218e+01   4.5125909e+02   3.6281091e+01   2.5748455e+02   1.1925782e+01   3.4415545e+02   5.7502909e+00   6.2880455e+02   2.8201818e+00   4.0653636e+02   3.1952727e+00   2.2854182e+02   4.9102909e+00   2.5959727e+02   3.8922182e+00   2.5240636e+02  -1.6523418e+01   1.5067818e+02  -2.0376982e+01   4.1710000e+02   9.2335385e+00   2.8997091e+02  -1.0504000e+00   2.5961000e+02   5.9630182e+00   3.0708182e+02   4.0780000e+00   2.5593727e+02  -3.4231636e+00   2.2712636e+02   4.5044364e+00   2.3987545e+02   2.1726909e+00   2.2303636e+02  -3.2973818e+01   2.0704727e+02  -1.2927418e+01   1.7010000e+02  -3.4196462e+01   3.6675636e+02   6.9340364e+00   1.9625636e+02   3.8794909e+00   3.3070182e+02  -4.8434182e+00   2.7011182e+02   1.9383273e+00
   2.3278273e+02  -4.5871636e+00   3.1059273e+02   4.0879855e+01   3.0396372e+02  -2.0135048e+00   2.2485636e+02   1.5446945e+01   4.0310909e+02   4.1394000e+01   3.4441727e+02  -5.4883636e-01   1.9957727e+02  -3.7616364e+00   2.3353273e+02  -6.4280727e+00   3.3491372e+02   3.5320495e+01   5.6772000e+02   4.6524000e+00   8.8531273e+02   5.3169527e+01   2.7678455e+02   3.6000000e-03   6.2129455e+02   1.5332800e+01   8.3206364e+01   2.9639855e+01   6.4115636e+02   2.7930218e+01   4.2463909e+02   3.5650691e+01   2.3682455e+02   2.0428582e+01   3.0772545e+02  -7.1453091e+00   5.7674455e+02   3.4114982e+01   3.3268636e+02  -1.4946727e+01   2.4988182e+02  -3.1026909e+01   2.6183727e+02  -5.4769818e+00   3.0378636e+02  -1.7963818e+01   1.6424818e+02   1.5874182e+00   3.9657000e+02   9.3059385e+00   1.0573091e+02   8.6388000e+00   2.7680000e+02  -8.4121818e+00   2.9085182e+02  -6.1936000e+00   2.8241727e+02   2.1843636e-01   2.0474636e+02   1.3294836e+01   3.0064545e+02   4.9310909e+00   2.4974636e+02  -9.4406182e+00   2.2799727e+02  -2.7223418e+01   1.5338000e+02  -2.2858862e+01   3.8404636e+02  -2.1309164e+01   2.1139636e+02  -1.5217091e+00   3.3960182e+02  -5.5541818e-01   2.7944182e+02  -1.0668073e+01
   2.3801273e+02   9.6644364e+00   3.5301273e+02   8.7262545e+00   2.5276372e+02  -1.3875048e+00   2.1514636e+02   1.3123745e+01   3.8281909e+02   1.3637200e+01   3.4079727e+02   3.1207636e+00   1.9757727e+02   4.3583636e+00   2.5848273e+02  -9.9407273e-01   3.4796372e+02   5.1706495e+01   5.7724000e+02  -1.1579200e+01   9.4750273e+02   4.6664327e+01   2.5997455e+02  -1.2791600e+01   5.3463455e+02   2.6355600e+01   9.8546364e+01   4.7562655e+01   5.9105636e+02   1.7748218e+01   4.0782909e+02   4.0085491e+01   2.8510455e+02   3.5261818e+00   2.9639545e+02  -1.0708909e+01   6.7511455e+02   1.4865382e+01   3.3083636e+02   1.0512727e+00   2.1840182e+02  -1.1418509e+01   2.6173727e+02  -6.7489818e+00   2.7435636e+02  -1.9229418e+01   1.6705818e+02  -2.5373818e+00   4.1619000e+02   1.2016338e+01   3.7721091e+02   6.2004000e+00   2.7989000e+02   1.6490618e+01   2.8823182e+02  -2.0340000e+00   2.4541727e+02   1.2798436e+01   2.1012636e+02   2.9954436e+01   2.4625545e+02  -1.2527709e+01   2.3074636e+02   3.6938182e-01   1.9323727e+02  -1.5922618e+01   1.8233000e+02  -4.9514862e+01   3.9156636e+02   1.0379236e+01   2.1653636e+02   1.4917091e+01   3.2136182e+02   1.4903782e+01   2.6035182e+02  -9.6108727e+00
   2.3430273e+02  -9.6587636e+00   2.6306273e+02   8.1622545e+00   2.8581372e+02   2.4884952e+00   2.3147636e+02   5.0573455e+00   4.0862909e+02   3.8624000e+00   3.8084727e+02   2.8167636e+00   1.7800727e+02  -1.3226036e+01   2.5372273e+02  -5.3232727e+00   3.2796372e+02   3.2596495e+01   5.4510000e+02   9.4120000e+00   9.9779273e+02   2.6741127e+01   2.8540455e+02  -1.2496000e+01   5.2615455e+02   2.9654000e+01   9.9876364e+01   3.2356255e+01   6.0115636e+02   1.1560218e+01   4.3120909e+02   4.0365091e+01   2.5853455e+02   1.9817818e+00   3.2634545e+02   1.0850909e+00   6.1411455e+02   1.6435382e+01   3.3688636e+02   7.4672727e+00   2.6116182e+02   2.1069091e-01   2.6150727e+02   8.6894182e+00   2.2016636e+02  -1.9704218e+01   1.6458818e+02  -1.2439782e+01   3.9352000e+02   4.2599385e+00   3.8782091e+02   9.9216000e+00   2.5899000e+02   2.3202618e+01   2.8737182e+02   2.1248000e+00   2.5769727e+02   1.1096036e+01   2.3189636e+02   1.9452836e+01   2.7502545e+02   1.8170691e+01   2.7365636e+02  -3.1063418e+01   2.0009727e+02  -5.6141818e-01   1.6891000e+02  -3.6771262e+01   3.6542636e+02  -1.4439564e+01   2.1472636e+02  -4.4081091e+00   3.0041182e+02   3.1997818e+00   2.5378182e+02   1.9147273e+00
   2.3925273e+02  -5.0047636e+00   3.0730273e+02   1.6103055e+01   2.6867372e+02   2.9996952e+00   2.0609636e+02   1.5677455e+00   3.7505909e+02   3.2548000e+01   3.8007727e+02  -7.8316364e+00   1.8828727e+02  -1.2238436e+01   2.5877273e+02  -1.3257273e+01   3.9224372e+02   2.6784095e+01   5.3391000e+02  -1.0352800e+01   8.3760273e+02   4.4076327e+01   2.9702455e+02   2.3764400e+01   5.0972455e+02   3.7018400e+01   9.2546364e+01   9.7026545e+00   5.6072636e+02   2.6084618e+01   4.5120909e+02   3.3765091e+01   2.6963455e+02   2.6637818e+00   3.1406545e+02   1.4307491e+01   6.4686455e+02   3.4625382e+01   3.7298636e+02   9.3292727e+00   2.4140182e+02  -2.8785091e+00   2.9640727e+02   8.5674182e+00   2.3902636e+02  -1.2303018e+01   1.7381818e+02  -1.1658182e+01   3.7857000e+02   7.4059385e+00   3.5316091e+02  -1.2345600e+01   2.7965000e+02   2.3409818e+01   2.7647182e+02  -1.0523200e+01   3.1279727e+02  -3.6919636e+00   1.9955636e+02   2.1320036e+01   2.0621545e+02   1.9335491e+01   3.5703636e+02  -1.9238182e+00   2.2714727e+02   7.6045818e+00   4.7240000e+01  -3.2517662e+01   3.8075636e+02   7.7640364e+00   2.4910636e+02   6.1214909e+00   3.1831182e+02   6.1477818e+00   2.5259182e+02   7.2399273e+00
   2.1335273e+02  -1.4362764e+01   3.0730273e+02   2.3953055e+01   2.6681372e+02   8.1984952e+00   2.0600636e+02   3.4094945e+01   4.3139909e+02   2.3180800e+01   3.2579727e+02   1.8170764e+01   2.1985727e+02  -1.3340364e+00   2.9858273e+02  -3.9620727e+00   3.5538372e+02   3.8112895e+01   5.5215000e+02   9.8480000e+00   7.6946273e+02   4.3097527e+01   2.5964455e+02   2.5754800e+01   5.1763455e+02   1.7665600e+01   1.0015636e+02   2.8713855e+01   5.5086636e+02   2.8963418e+01   4.7068909e+02   3.2776691e+01   2.5496455e+02  -6.5426182e+00   3.2296545e+02   4.6354909e+00   6.2143455e+02  -1.7102182e+00   3.8103636e+02  -5.4147273e+00   2.8131182e+02  -4.4513091e+00   2.6754727e+02   1.1016218e+01   2.8597636e+02  -1.0729018e+01   1.8496818e+02   2.9298182e+00   4.0371000e+02   9.6347385e+00   3.1502091e+02  -1.6744000e+00   3.1008000e+02   4.5265418e+01   2.8747182e+02  -2.5032000e+00   2.4864727e+02   1.9730036e+01   1.9960636e+02  -2.0139636e+00   2.2606545e+02   6.9374909e+00   2.4732636e+02   2.8029818e+00   2.2190727e+02   9.7837818e+00   5.5860000e+01  -4.1247262e+01   4.1137636e+02   2.8844364e+00   2.1906636e+02  -8.5530909e-01   3.3893182e+02   1.5588182e+01   2.4830182e+02  -1.4176873e+01
   2.4463273e+02   2.2348364e+00   2.7135273e+02   6.3590545e+00   2.6986372e+02   3.1284495e+01   1.9185636e+02   1.3226945e+01   3.6377909e+02   4.7804000e+00   3.7026727e+02  -1.2616836e+01   1.8095727e+02  -7.5020364e+00   2.8058273e+02  -6.9020727e+00   3.5148372e+02   3.3324895e+01   6.3877000e+02   1.3728400e+01   8.2969273e+02   5.1519127e+01   3.2207455e+02   1.2430400e+01   5.3420455e+02   1.5490000e+01   1.1949636e+02   1.8076655e+01   5.8329636e+02   2.1089018e+01   4.2649909e+02   3.5931891e+01   2.9948455e+02   5.5657818e+00   3.6229545e+02   1.2919091e+01   6.9993455e+02   3.7759782e+01   4.6438636e+02   1.2417273e+01   2.5216182e+02   9.0206909e+00   3.2973727e+02  -3.7898182e-01   3.3797636e+02  -8.2690182e+00   1.7258818e+02  -2.6978182e-01   3.8371000e+02   2.8714738e+01   3.2163091e+02   1.4416800e+01   2.3780000e+02   1.6187818e+01   2.9556182e+02  -1.2150400e+01   2.5202727e+02  -7.0703636e+00   2.2870636e+02  -5.3196364e-01   2.5868545e+02  -1.1382109e+01   2.5127636e+02  -9.2330182e+00   2.0661727e+02   9.1698182e-01   4.9670000e+01  -2.4512062e+01   3.7642636e+02   1.6640436e+01   2.2168636e+02   1.8655091e+01   2.9898182e+02   4.4541818e+00   2.7949182e+02  -2.1102073e+01
   2.3659273e+02  -1.6741964e+01   2.5354273e+02   4.9385455e-01   2.4100372e+02  -1.1596705e+01   2.2871636e+02   1.2228145e+01   4.5191909e+02   1.9059200e+01   3.3907727e+02  -2.7416364e+00   2.1319727e+02  -3.7512364e+00   2.5300273e+02  -5.5567273e-01   3.3638372e+02   3.6772895e+01   5.6900000e+02   3.1200000e+00   7.5412273e+02   6.1614727e+01   3.0112455e+02   1.2776400e+01   5.1306455e+02   3.6371200e+01   9.7926364e+01   3.5512255e+01   5.7510636e+02   2.8454218e+01   4.1625909e+02   3.5651091e+01   3.2025455e+02  -1.0335818e+01   3.1377545e+02   4.2306909e+00   6.5411455e+02   3.1855382e+01   3.1418636e+02   2.5233273e+01   2.6173182e+02   5.3550909e+00   2.6526727e+02   8.3886182e+00   2.8650636e+02  -3.2201418e+01   1.6086818e+02  -1.6382182e+01   4.0662000e+02   8.1619385e+00   3.6397091e+02   3.9796000e+00   2.6470000e+02   2.5275818e+01   2.9394182e+02  -8.4008000e+00   2.4917727e+02   8.5876364e+00   2.0389636e+02   1.4502836e+01   2.5897545e+02   1.5114691e+01   3.7351636e+02   1.4177818e+00   2.2614727e+02  -2.6541818e-01   4.9950000e+01  -1.4494462e+01   4.7756636e+02   1.5499236e+01   2.4349636e+02   8.1002909e+00   3.0341182e+02  -2.3021818e-01   1.9730182e+02  -3.9568727e+00
   2.2097273e+02  -4.7823636e+00   2.8397273e+02   1.6589455e+01   2.8472372e+02   9.9056952e+00   2.0823636e+02   2.1156545e+01   3.9639909e+02   1.4260800e+01   3.4846727e+02  -8.3028364e+00   2.1614727e+02  -4.0372364e+00   2.4305273e+02  -5.8096727e+00   3.4686372e+02   4.1314495e+01   5.8800000e+02   1.3700000e+01   8.0755273e+02   4.7910327e+01   2.9574455e+02  -3.4132000e+00   5.1534455e+02   2.0378800e+01   7.8926364e+01   1.1982255e+01   6.0915636e+02   3.4970218e+01   4.3554909e+02   1.2347891e+01   2.5144455e+02   5.8289818e+00   2.8982545e+02   5.3366909e+00   6.2530455e+02   2.1850182e+01   3.1923636e+02  -9.7072727e-01   2.6254182e+02   5.1002909e+00   2.3040727e+02  -8.3925818e+00   3.2869636e+02  -3.7056618e+01   1.6791818e+02  -8.2761818e+00   3.8962000e+02   1.1141938e+01   3.5697091e+02  -1.6180400e+01   2.7685000e+02   6.5438182e+00   2.9966182e+02  -4.3284000e+00   2.8160727e+02   4.1832364e+00   2.0446636e+02   6.3572364e+00   2.6302545e+02  -1.7829309e+01   2.8708636e+02   2.6221818e+00   2.3699727e+02  -6.1334182e+00   5.0430000e+01  -3.0912862e+01   4.8423636e+02   3.3435636e+01   2.5087636e+02  -3.1601091e+00   2.8417182e+02  -2.1710182e+00   2.0825182e+02   6.9771273e+00
   2.1354273e+02  -2.0477964e+01   3.0101273e+02  -8.3037455e+00   3.1081372e+02   1.4578495e+01   2.4571636e+02   8.3981455e+00   4.0872909e+02   2.6644000e+00   3.2417727e+02  -2.5996364e+00   2.1190727e+02  -2.0280364e+00   2.0367273e+02  -1.3129273e+01   3.7315372e+02   2.7311295e+01   5.8948000e+02  -1.2178400e+01   8.2360273e+02   3.9196327e+01   3.1812455e+02  -2.1136000e+00   5.4839455e+02   3.4164800e+01   8.6496364e+01   2.8186655e+01   5.8439636e+02   4.3811018e+01   4.5025909e+02   4.3601091e+01   2.8039455e+02   7.2829818e+00   2.5829545e+02  -6.6609091e+00   6.5755455e+02   5.2400182e+01   3.4003636e+02  -2.1847273e+00   2.3373182e+02  -7.1649091e+00   2.7316727e+02  -2.2833818e+00   3.2235636e+02  -1.9359418e+01   1.6881818e+02   3.2218182e+00   3.6624000e+02   5.6323385e+00   3.5916091e+02  -3.7356000e+00   2.3604000e+02   1.6328618e+01   2.4028182e+02  -3.4880000e+00   2.9060727e+02   4.8932364e+00   2.2703636e+02  -5.7783636e+00   2.6497545e+02   3.8746909e+00   2.8051636e+02   7.8577818e+00   2.0123727e+02   1.0967382e+01   3.3050000e+01  -4.8662462e+01   4.4961636e+02   6.3552364e+00   2.3810636e+02   2.9241491e+01   3.9065182e+02   3.1705818e+00   1.7549182e+02   1.0507927e+01
   2.1320273e+02  -2.9707636e+00   3.3382273e+02   2.9314545e+00   2.1938372e+02   5.5128952e+00   2.2157636e+02   3.5693455e+00   4.1443909e+02   1.3247600e+01   3.5469727e+02  -4.1812364e+00   2.1319727e+02   2.1628764e+01   2.3753273e+02  -1.3748073e+01   3.6948372e+02   3.3174895e+01   5.5291000e+02   1.2317200e+01   9.7560273e+02   5.1276327e+01   2.8964455e+02   3.2148000e+00   5.4506455e+02   2.1331200e+01   9.4636364e+01   2.8635455e+01   5.8239636e+02   4.2731018e+01   4.2168909e+02   5.0736691e+01   3.1439455e+02  -1.0701818e-01   3.0267545e+02   1.3586909e+00   6.5449455e+02   1.0749818e+00   3.2503636e+02  -9.7347273e+00   2.6169182e+02  -1.9317091e+00   2.4673727e+02  -1.8889818e+00   2.9883636e+02  -2.2617818e+01   1.8491818e+02   6.8438182e+00   4.2505000e+02   5.9775385e+00   3.4825091e+02  -1.0028000e+00   2.5146000e+02   5.7650182e+00   2.3456182e+02   7.6396000e+00   2.8512727e+02   3.3811636e+01   2.1141636e+02   1.5712364e+00   2.8611545e+02   2.5134909e+00   2.3736636e+02  -8.1202182e+00   1.9733727e+02  -1.2250618e+01   4.8480000e+01  -2.0376862e+01   4.3704636e+02   2.6640836e+01   2.3677636e+02   1.5727891e+01   3.2265182e+02  -1.5679418e+01   2.1263182e+02  -1.4273273e+01
   2.1325273e+02  -4.2147636e+00   2.7673273e+02   2.9398655e+01   2.7538372e+02  -1.9710476e-01   2.1690636e+02   8.9829455e+00   4.1439909e+02   1.1780800e+01   3.5093727e+02   9.9295636e+00   2.0281727e+02  -4.5408364e+00   2.5439273e+02  -9.6168727e+00   3.9410372e+02   4.9205295e+01   5.8196000e+02   2.3083200e+01   9.0827273e+02   5.9902727e+01   3.1664455e+02   1.4848000e+00   6.1063455e+02   6.7056000e+00   8.0446364e+01   3.6860655e+01   5.9177636e+02   3.2980618e+01   4.2625909e+02   3.2471091e+01   2.9829455e+02  -1.0149018e+01   3.8272545e+02   8.8146909e+00   6.5755455e+02   1.5460182e+01   3.6063636e+02  -1.6327273e+00   2.5473182e+02  -1.9654909e+01   2.8769727e+02   5.9421818e-01   2.0569636e+02  -2.3786618e+01   1.8667818e+02  -2.5486982e+01   4.1391000e+02   2.0818738e+01   3.5121091e+02  -4.9600000e-02   2.3789000e+02   2.3610618e+01   2.4408182e+02   3.6880000e+00   2.7026727e+02   1.0140436e+01   2.1403636e+02   6.7416364e+00   2.5283545e+02  -1.9294109e+01   3.2308636e+02   1.6021818e+00   2.1042727e+02   4.7218182e-01   2.5570000e+01  -3.7064062e+01   4.0242636e+02   1.3460436e+01   2.2929636e+02   1.0756291e+01   3.2589182e+02   7.8213818e+00   2.2906182e+02   1.0792327e+01
   2.1273273e+02   9.1168364e+00   2.9516273e+02   1.7342545e+00   2.6967372e+02   5.3496952e+00   2.2762636e+02   1.5465345e+01   4.3319909e+02   2.3516800e+01   3.4393727e+02  -1.6604364e+00   1.8228727e+02   7.6215636e+00   2.8634273e+02  -8.6928727e+00   3.7310372e+02   5.5985295e+01   3.9400000e+02   2.5170000e+01   7.8974273e+02   4.9285127e+01   2.9731455e+02   1.5601200e+01   6.2325455e+02   1.1216000e+01   9.4826364e+01   3.2520255e+01   6.3210636e+02   2.5374218e+01   4.8958909e+02   3.9404691e+01   3.0748455e+02  -1.7421818e-01   3.1353545e+02  -1.5460109e+01   6.1549455e+02   7.6949818e+00   3.4793636e+02   5.6332727e+00   2.8002182e+02  -3.3481091e+00   2.7088727e+02  -4.2509818e+00   2.7340636e+02  -3.9203418e+01   1.6553818e+02   4.2042182e+00   4.2124000e+02   1.7042338e+01   3.5363091e+02  -6.6732000e+00   2.2785000e+02   3.4983818e+01   2.9780182e+02  -6.9396000e+00   2.8793727e+02  -2.8431636e+00   2.1955636e+02   1.0390036e+01   2.7083545e+02  -7.3410909e-01   3.0255636e+02  -4.7154182e+00   2.1876727e+02  -6.5350182e+00   3.7570000e+01  -1.8784062e+01   4.6561636e+02   8.8523636e-01   2.3768636e+02   5.6050909e+00   3.0498182e+02   7.2141818e+00   1.9230182e+02  -7.3668727e+00
   2.3482273e+02  -2.9700364e+01   3.0873273e+02  -3.0134545e-01   2.7776372e+02  -1.0867505e+01   2.2914636e+02   1.0153745e+01   3.6477909e+02   2.9840400e+01   3.2703727e+02  -1.1258436e+01   1.8557727e+02  -7.8316364e+00   2.4286273e+02  -8.1744727e+00   3.6386372e+02   4.2484495e+01   4.3819000e+02   1.9154800e+01   7.9941273e+02   4.7651527e+01   2.9931455e+02   3.8712000e+00   5.5668455e+02   1.2451600e+01   8.7546364e+01   3.7912655e+01   5.8143636e+02   2.8327818e+01   4.8892909e+02   6.0457491e+01   3.0325455e+02   9.9741818e+00   3.4810545e+02   9.9142909e+00   6.5949455e+02  -1.1075018e+01   3.4198636e+02  -1.3990727e+01   2.7716182e+02   2.6069091e-01   2.6511727e+02  -4.4993818e+00   2.9988636e+02  -2.5701818e+01   1.8558818e+02  -2.2549782e+01   4.2014000e+02   8.8903385e+00   3.4059091e+02  -8.2000000e+00   2.3823000e+02  -1.7658182e-01   2.8370182e+02   1.4708400e+01   2.7031727e+02   3.2764364e+00   2.1631636e+02   1.2409236e+01   2.7630545e+02   1.4828291e+01   2.9760636e+02   5.9058182e-01   1.9676727e+02  -1.1245018e+01   5.0570000e+01  -4.8254062e+01   4.2423636e+02  -5.7436364e-01   1.9220636e+02   1.7723491e+01   3.1927182e+02  -2.0690182e+00   1.7373182e+02  -8.8127273e-01
   2.1801273e+02  -1.5355564e+01   3.0735273e+02   1.2189055e+01   1.9700372e+02   1.1593295e+01   2.2285636e+02   2.4169455e+00   3.5419909e+02   1.8446800e+01   3.6793727e+02  -6.4304364e+00   1.9695727e+02  -9.0720364e+00   2.2186273e+02   1.6055273e+00   3.7291372e+02   4.6570495e+01   4.0386000e+02   8.6120000e-01   8.6150273e+02   3.7834327e+01   2.9783455e+02   3.7996000e+00   5.5529455e+02   3.0422800e+01   9.0396364e+01   2.2444655e+01   5.1691636e+02   3.0349418e+01   4.4277909e+02   3.1479491e+01   2.4234455e+02   1.3276982e+01   3.0277545e+02  -1.7649309e+01   6.7799455e+02   2.8694982e+01   3.5358636e+02  -8.6872727e-01   2.8750182e+02  -1.8465091e+00   2.2778727e+02   1.0627018e+01   3.1059636e+02  -5.6486182e+00   1.5896818e+02   2.4981818e-01   3.7348000e+02   1.3383138e+01   3.4421091e+02   1.7990400e+01   2.5732000e+02  -2.3237818e+00   3.1518182e+02   2.0140000e+01   2.4921727e+02   1.8684436e+01   2.0798636e+02   1.4605636e+01   2.7459545e+02   6.8250909e+00   2.5898636e+02  -2.2698182e+00   1.7757727e+02  -3.3298182e+00   1.0919000e+02  -4.4803662e+01   4.1580636e+02  -1.1659964e+01   2.1568636e+02  -6.1549091e+00   3.2174182e+02  -8.2666182e+00   2.0092182e+02  -1.4647273e-01
   2.1944273e+02  -1.8659964e+01   3.6397273e+02   8.3794545e+00   2.2515372e+02   1.0961295e+01   2.2904636e+02   1.4917455e+00   4.0981909e+02   1.4097200e+01   3.2669727e+02   7.9587636e+00   1.9152727e+02  -1.0827636e+01   2.0315273e+02   5.7623273e+00   3.7572372e+02   2.6865695e+01   4.5605000e+02   2.1876000e+01   9.4731273e+02   5.3159527e+01   2.8631455e+02   9.8112000e+00   8.0320455e+02   2.7250000e+01   1.2301636e+02   3.5455055e+01   6.3915636e+02   2.3620218e+01   5.1220909e+02   5.5695091e+01   1.9577455e+02   1.3862582e+01   2.8287545e+02  -3.7273091e+00   7.3249455e+02   4.5214982e+01   3.5178636e+02   4.3252727e+00   2.8488182e+02   7.5030909e+00   2.6292727e+02   1.1915818e+01   3.0307636e+02  -1.1337018e+01   1.7867818e+02   4.0530182e+00   4.2610000e+02   2.7843538e+01   3.6921091e+02  -1.1249600e+01   2.4170000e+02   1.2558182e+00   2.8628182e+02   3.9320000e+00   2.6655727e+02   5.4872364e+00   2.3474636e+02  -7.0651636e+00   2.9402545e+02   1.5220691e+01   2.8470636e+02  -1.0477418e+01   1.9128727e+02   1.1433818e+00   2.2295000e+02  -3.6574462e+01   4.0856636e+02  -5.1076364e-01   2.0444636e+02   5.2642909e+00   3.3208182e+02  -2.4381818e-01   1.5630182e+02  -8.1687273e-01
   2.3082273e+02  -1.7710364e+01   2.9944273e+02   1.6061855e+01   2.5119372e+02  -1.9319048e+00   2.1014636e+02   5.1937455e+00   3.7396909e+02   7.3452000e+00   3.6255727e+02  -1.3100036e+01   1.9814727e+02  -1.5972364e+00   2.3286273e+02  -1.4644727e+00   3.3148372e+02   1.0404895e+01   3.8819000e+02   1.9648000e+00   9.6122273e+02   4.9426727e+01   2.8112455e+02   2.6564000e+00   5.8210455e+02   1.4680000e+00   1.1096636e+02   2.6609055e+01   6.2953636e+02   2.4529818e+01   4.7416909e+02   4.7878291e+01   3.5163455e+02   1.0153782e+01   2.9082545e+02  -3.9833091e+00   7.1261455e+02   2.1995382e+01   3.9818636e+02   1.0632727e+00   2.6602182e+02   1.6011891e+01   2.9426727e+02   1.6028618e+01   3.6369636e+02  -1.6376618e+01   1.9258818e+02  -1.3497818e+00   3.8638000e+02   5.0711385e+00   3.0840091e+02   3.7052000e+00   2.2751000e+02  -1.3128982e+01   2.7232182e+02   8.1388000e+00   2.4669727e+02   1.3406036e+01   1.9270636e+02   2.1398036e+01   2.7444545e+02   1.1787091e+01   2.4755636e+02  -3.6954182e+00   1.8476727e+02  -1.1575018e+01   1.5367000e+02  -4.6412062e+01   3.7575636e+02   8.9240364e+00   1.9925636e+02  -1.1980509e+01   3.2427182e+02  -1.3239018e+01   2.4254182e+02  -5.9560727e+00
   2.1873273e+02  -5.2731636e+00   2.7797273e+02  -4.5505455e+00   2.2991372e+02   2.1150495e+01   2.2647636e+02  -7.8265455e-01   3.9672909e+02   1.4004400e+01   3.2736727e+02   2.5751636e+00   1.8424727e+02   1.0464764e+01   2.0762273e+02  -8.6352727e+00   1.0019372e+02   1.8947810e+02   4.9848000e+02   1.1531600e+01   7.3846273e+02   5.0107527e+01   2.7993455e+02  -2.1984000e+00   5.7791455e+02   2.4993200e+01   8.6826364e+01   5.1350255e+01   6.6777636e+02   3.3900618e+01   4.9873909e+02   4.2002691e+01   3.2591455e+02   3.2491382e+01   2.3396545e+02   4.2095491e+01   6.9605455e+02   3.3070182e+01   3.3933636e+02   1.2371273e+01   2.4116182e+02   4.8106909e+00   2.3726727e+02   2.0778618e+01   3.0688636e+02  -2.7818182e+00   1.8881818e+02  -5.6818182e-01   3.8176000e+02   9.7207385e+00   3.1287091e+02   4.5376000e+00   2.0165000e+02  -5.1101818e+00   2.9423182e+02   1.5760000e+00   2.6655727e+02   1.3007236e+01   2.9998636e+02   1.2055636e+01   2.6183545e+02   1.2265891e+01   2.5970636e+02   4.8125818e+00   1.6823727e+02  -9.8226182e+00   2.0738000e+02  -2.6128862e+01   3.9775636e+02   4.7340364e+00   1.8896636e+02   1.0082691e+01   3.0636182e+02   2.8637818e+00   2.1692182e+02  -1.8806473e+01
   2.3530273e+02  -1.6387636e+00   3.0544273e+02  -1.0881455e+00   2.1838372e+02   5.5289524e-01   2.4123636e+02  -5.3345455e-01   3.9491909e+02   2.1189200e+01   3.6298727e+02  -2.3894436e+01   1.8719727e+02   6.4687636e+00   2.1491273e+02  -1.3078473e+01   1.7672372e+02   1.6150570e+02   4.9772000e+02   2.8062400e+01   7.3150273e+02   3.5084327e+01   2.4845455e+02   3.7500000e+00   5.3958455e+02   2.4339600e+01   1.1820636e+02   3.9319855e+01   6.4705636e+02   4.2888218e+01   4.4197909e+02   3.1783491e+01   3.1967455e+02   1.9040582e+01   2.5896545e+02   5.2549091e-01   7.3518455e+02   4.2999782e+01   3.3408636e+02   1.4191273e+01   2.3826182e+02  -1.4373091e+00   2.4492727e+02  -7.4181818e-02   2.7973636e+02  -4.2798182e+00   1.8515818e+02  -1.7553818e+00   4.5743000e+02   1.5867138e+01   3.1478091e+02   3.0548000e+00   2.3951000e+02  -1.2088982e+01   2.5737182e+02   5.2948000e+00   2.7074727e+02   2.6772036e+01   2.5479636e+02  -5.7591636e+00   2.6087545e+02   5.0626909e+00   2.4684636e+02  -1.1398618e+01   1.6380727e+02  -1.4798218e+01   1.6391000e+02  -2.6461262e+01   3.7166636e+02  -6.6487636e+00   1.7587636e+02  -1.7920109e+01   2.9484182e+02  -3.0404618e+01   2.1602182e+02  -2.0214473e+01
   2.2692273e+02  -1.2118364e+01   3.6925273e+02  -8.6629455e+00   2.3338372e+02  -9.3710476e-01   2.0576636e+02   1.1684145e+01   3.5134909e+02   4.3154800e+01   3.1307727e+02   1.4048364e+01   2.2252727e+02  -1.8776364e+00   2.0329273e+02  -1.4288873e+01   3.2800372e+02   4.7013295e+01   4.5829000e+02  -1.5432000e+00   7.7498273e+02   4.0945927e+01   2.7012455e+02  -8.3600000e-02   5.6253455e+02   3.0603600e+01   1.2758636e+02   3.5659455e+01   6.0110636e+02   2.9234218e+01   5.6168909e+02   3.4926691e+01   2.9182455e+02   2.0748582e+01   2.3929545e+02   9.9909091e-01   6.2399455e+02   1.8704982e+01   3.1733636e+02  -9.1187273e+00   2.1331182e+02  -4.4813091e+00   2.8307727e+02  -1.1261818e+00   2.5221636e+02  -2.0888218e+01   1.3196818e+02   5.4598182e+00   3.7067000e+02   2.0379385e+00   3.4721091e+02  -1.5829600e+01   2.2085000e+02   1.1163818e+01   2.9142182e+02  -1.3289200e+01   2.7155727e+02   2.2723636e-01   2.3922636e+02   8.5764364e+00   2.9544545e+02  -7.5290909e-01   2.5046636e+02   4.1717818e+00   1.6785727e+02  -7.2222182e+00   1.8552000e+02  -1.7050062e+01   3.5804636e+02   7.4908364e+00   1.7863636e+02  -2.0900909e+01   2.9598182e+02  -2.7785818e+01   2.3483182e+02  -1.9289273e+01
   2.1692273e+02  -1.2683636e+00   3.6040273e+02  -3.3849455e+00   2.3796372e+02   2.6746495e+01   2.2914636e+02   1.2913745e+01   4.0158909e+02  -2.0484400e+01   3.1360727e+02  -5.4740364e+00   1.8828727e+02  -7.7584364e+00   2.2824273e+02  -4.3348727e+00   3.0453372e+02   2.6130895e+01   4.5986000e+02  -8.4788000e+00   8.0760273e+02   5.1236327e+01   2.7450455e+02   2.9960000e+00   5.9648455e+02   2.8747600e+01   1.1944636e+02   3.6120655e+01   6.3710636e+02   2.0494218e+01   4.8801909e+02   1.9580291e+01   3.2825455e+02   4.9741818e+00   2.5334545e+02  -1.3314909e+01   6.8886455e+02   1.1453818e+00   3.2743636e+02   2.2732727e+00   2.1078182e+02   2.1910909e+00   2.8464727e+02  -3.5178182e-01   1.9907636e+02  -1.1107018e+01   1.8362818e+02  -1.8772982e+01   3.9848000e+02   1.9343138e+01   3.4149091e+02  -3.1320000e+00   2.5704000e+02  -1.7301382e+01   2.5247182e+02  -3.0332000e+00   2.2279727e+02   1.7803636e-01   2.1731636e+02  -6.2076364e-01   2.9268545e+02  -2.7721091e+00   3.2893636e+02  -1.4965818e+01   1.8933727e+02  -2.1460618e+01   2.1562000e+02  -4.7078062e+01   4.1813636e+02   5.2536364e+00   1.9306636e+02   2.5146909e+00   3.2470182e+02  -1.0223418e+01   2.4873182e+02  -1.0351273e+01
   2.7125273e+02  -7.5147636e+00   3.9268273e+02   2.8462655e+01   2.1200372e+02  -1.4176705e+01   1.9152636e+02   1.1783345e+01   2.3939909e+02   1.6210800e+01   3.1860727e+02  -6.0640364e+00   1.8971727e+02  -1.0128364e+00   1.7277273e+02   1.7812727e+01   2.9472372e+02   4.6585695e+01   5.0862000e+02  -1.6239600e+01   7.7393273e+02   3.4599927e+01   2.6993455e+02  -4.1084000e+00   6.2625455e+02   2.9456000e+01   1.1301636e+02   3.8685055e+01   6.5053636e+02   2.3179818e+01   4.6063909e+02   2.1910691e+01   3.5148455e+02   1.0355782e+01   2.2391545e+02  -9.2405091e+00   6.9405455e+02   2.3910182e+01   2.9423636e+02  -8.0207273e+00   2.1259182e+02   2.1862909e+00   2.4711727e+02  -9.4393818e+00   2.5316636e+02  -2.5294218e+01   1.9067818e+02  -6.3869818e+00   4.4438000e+02   2.2671138e+01   3.7849091e+02   2.4380000e+00   2.4965000e+02   9.2898182e+00   2.4270182e+02  -5.8716000e+00   2.5850727e+02   2.0411236e+01   2.3451636e+02   6.5732364e+00   2.5059545e+02   4.5050909e+00   3.6279636e+02   7.3753818e+00   1.8204727e+02  -1.4474182e+00   2.1438000e+02  -3.4498862e+01   3.6694636e+02  -1.7321164e+01   1.8749636e+02  -8.2297091e+00   2.9603182e+02   1.6020182e+01   1.9502182e+02  -6.6244727e+00
   2.5220273e+02  -1.5520764e+01   3.8378273e+02   5.5046545e+00   2.2438372e+02   1.7022895e+01   1.5171636e+02   1.2678145e+01   3.3815909e+02   2.2830000e+01   3.6965727e+02  -7.5680364e+00   1.7709727e+02   3.2767636e+00   1.8839273e+02  -6.1968727e+00   3.2662372e+02   3.6173695e+01   5.4458000e+02   3.5536000e+00   7.4536273e+02   3.9315527e+01   2.4916455e+02   7.3200000e-02   6.0377455e+02   2.0774400e+01   1.2130636e+02   2.6691855e+01   6.9224636e+02   2.3603018e+01   4.7320909e+02   6.3045091e+01   3.0634455e+02   1.7769818e+00   2.5110545e+02  -9.6157091e+00   6.6193455e+02   2.2729782e+01   2.9768636e+02  -1.8346727e+01   2.1812182e+02   2.5463891e+01   2.4469727e+02  -9.6257818e+00   2.6135636e+02  -2.2669418e+01   1.6081818e+02   1.0341818e+01   4.3262000e+02   2.0231938e+01   3.0430091e+02  -1.3966800e+01   2.5742000e+02   1.6758218e+01   2.9094182e+02  -1.1970800e+01   2.1245727e+02   6.7523636e-01   1.8855636e+02   5.6300364e+00   3.0144545e+02   1.1627091e+01   2.5293636e+02   1.1024182e+01   1.9209727e+02  -1.4781418e+01   1.6933000e+02  -4.4854862e+01   3.9880636e+02  -1.8199636e+00   1.8682636e+02  -5.6561091e+00   3.0065182e+02  -6.2941818e-01   2.7054182e+02  -1.1576073e+01
   2.7254273e+02  -2.3527964e+01   3.9587273e+02   1.3677455e+01   2.2996372e+02   5.8164952e+00   2.3938636e+02   1.0234545e+01   3.9096909e+02  -2.0148000e+00   3.0503727e+02   5.2115636e+00   2.0504727e+02  -2.3892364e+00   2.0600273e+02  -1.7605673e+01   3.1557372e+02   5.2397695e+01   4.6648000e+02   1.4701600e+01   7.1707273e+02   6.3148727e+01   2.8650455e+02   1.3986000e+01   4.8725455e+02   4.0716000e+01   1.2149636e+02   2.3726655e+01   6.6320636e+02   3.7836218e+01   5.2077909e+02   2.3769491e+01   3.1977455e+02   1.7925818e+00   3.8063545e+02   1.2931891e+01   6.8443455e+02   4.8097818e+00   2.9948636e+02  -2.4907273e+00   2.3326182e+02  -4.5073091e+00   2.4630727e+02  -8.0445818e+00   2.4764636e+02   1.0427382e+01   1.6153818e+02  -9.2857818e+00   3.7957000e+02   4.2859385e+00   3.1825091e+02   7.7720000e-01   2.6980000e+02  -1.4282182e+01   2.8518182e+02   1.0200000e+00   2.1869727e+02   1.1696036e+01   2.4874636e+02   1.3914836e+01   3.0840545e+02  -1.4997091e+00   2.6398636e+02  -6.0998182e+00   1.6561727e+02  -7.9430182e+00   1.1576000e+02  -4.0039262e+01   4.1561636e+02  -9.4947636e+00   1.8925636e+02  -1.7105091e+00   2.9189182e+02  -7.4586182e+00   2.6673182e+02  -9.1212727e+00
   2.4306273e+02  -1.7259564e+01   4.0535273e+02   7.4490545e+00   2.3772372e+02  -5.7430476e-01   2.0938636e+02   1.6544545e+01   4.1429909e+02   3.1738800e+01   3.3350727e+02  -4.7760364e+00   1.8271727e+02  -1.4172836e+01   2.1143273e+02  -8.0007273e-01   3.2038372e+02   5.1052895e+01   5.1629000e+02  -5.3732000e+00   7.0527273e+02   5.1572727e+01   2.4535455e+02   3.7080000e+00   6.8582455e+02   2.5260400e+01   1.2068636e+02   4.0501455e+01   6.4639636e+02   1.9511018e+01   5.0544909e+02   4.1425891e+01   3.2439455e+02   1.1232982e+01   3.3258545e+02   5.2058909e+00   6.7868455e+02   7.5197818e+00   3.1578636e+02  -1.3994727e+01   2.0669182e+02  -9.2417091e+00   2.4811727e+02   3.1506182e+00   2.6888636e+02   3.3638182e+01   1.4396818e+02  -9.8801818e+00   4.0995000e+02   9.7055385e+00   2.5516091e+02   1.6584400e+01   2.5065000e+02   1.1349818e+01   2.7918182e+02  -1.1070000e+01   2.2355727e+02   1.1672364e+00   2.1717636e+02   4.5304364e+00   2.7840545e+02  -3.6797091e+00   2.5736636e+02  -1.0620218e+01   1.5985727e+02  -4.7722182e+00   2.0857000e+02  -4.6754062e+01   3.9142636e+02   1.5580436e+01   2.0320636e+02   2.5273491e+01   2.8565182e+02   1.7190582e+01   2.5783182e+02  -2.1927273e-01
   2.2044273e+02  -8.5499636e+00   4.1178273e+02   6.3646545e+00   2.9172372e+02   8.6856952e+00   2.4485636e+02   1.0226945e+01   3.5896909e+02   2.2025200e+01   3.3541727e+02  -4.2188364e+00   1.8790727e+02   1.6601964e+01   2.2110273e+02  -1.8863673e+01   2.7519372e+02   5.4718095e+01   4.5962000e+02   6.2504000e+00   8.7855273e+02   2.7710327e+01   2.3926455e+02  -8.4480000e-01   8.4315455e+02   1.3244000e+01   1.1096636e+02   2.5039055e+01   6.0277636e+02   1.6240618e+01   5.0020909e+02   2.7505091e+01   2.8577455e+02   3.4225818e+00   2.6072545e+02  -1.1955309e+01   6.4768455e+02   1.4249782e+01   3.7373636e+02  -8.2807273e+00   2.3673182e+02  -2.2504909e+01   2.4916727e+02  -1.2703382e+01   2.4340636e+02  -2.2423418e+01   1.4653818e+02   1.9142182e+00   4.0724000e+02   8.1623385e+00   2.7835091e+02   9.3492000e+00   2.4732000e+02   7.5162182e+00   2.2599182e+02  -2.1048000e+00   2.1950727e+02   7.5312364e+00   2.2898636e+02   7.0656364e+00   3.0649545e+02   7.9309091e-01   2.6365636e+02  -7.6434182e+00   1.7866727e+02  -2.4037018e+01   2.1905000e+02  -3.0872462e+01   4.1818636e+02   3.1529636e+01   2.3877636e+02   1.8907891e+01   3.5408182e+02   4.0461818e+00   2.5083182e+02  -7.0492727e+00
   2.3630273e+02  -1.2628764e+01   3.7644273e+02   5.2318545e+00   2.9776372e+02   1.1292495e+01   2.4909636e+02   2.2177455e+00   4.2115909e+02   1.0950000e+01   3.1179727e+02   1.7010764e+01   1.8028727e+02  -2.9284364e+00   1.8391273e+02  -8.4584727e+00   3.3076372e+02   4.0462495e+01   4.4681000e+02  -1.5384800e+01   7.9207273e+02   2.3818727e+01   2.6326455e+02  -4.4348000e+00   6.0715455e+02   2.5274000e+01   9.4306364e+01   3.1131855e+01   6.3101636e+02   2.0931418e+01   4.6387909e+02   2.5751491e+01   2.8615455e+02  -1.2087818e+01   2.7277545e+02   1.5270691e+01   6.4411455e+02  -2.4618182e-02   3.2263636e+02  -9.8927273e+00   2.3397182e+02  -5.5641091e+00   2.3050727e+02   9.5094182e+00   1.5930636e+02   4.1214582e+01   1.4781818e+02   8.2318182e+00   4.2300000e+02   8.9515385e+00   4.1387091e+02  -5.0124000e+00   2.4065000e+02  -1.5800182e+01   2.2313182e+02   6.3140000e+00   2.6002727e+02   1.7769636e+01   2.3784636e+02   4.4968364e+00   2.4802545e+02   6.6069091e-01   2.6589636e+02   8.3738182e-01   1.8057727e+02  -8.7098182e+00   1.6448000e+02  -4.2466862e+01   4.3875636e+02   1.6984036e+01   2.1506636e+02   5.3246909e+00   2.3089182e+02  -2.4286182e+00   2.6002182e+02   4.2155273e+00
   2.5559273e+02  -1.5791964e+01   4.1373273e+02   1.7918655e+01   2.7219372e+02   1.6058095e+01   2.3919636e+02   1.4779745e+01   5.0929909e+02   4.6188000e+00   3.1469727e+02   2.4828764e+01   2.0962727e+02  -5.7956364e+00   1.8110273e+02  -4.1336727e+00   3.2567372e+02   4.3629695e+01   4.8191000e+02   3.2720000e-01   7.4074273e+02   2.0875127e+01   2.5416455e+02  -9.4668000e+00   6.0610455e+02   3.7638000e+01   1.1473636e+02   1.5837455e+01   6.6177636e+02   1.0230618e+01   4.5816909e+02   2.4628291e+01   3.1791455e+02   1.4991382e+01   2.3134545e+02  -6.4549091e+00   6.1599455e+02   3.2034982e+01   3.5393636e+02  -1.2967273e+00   1.9993182e+02  -8.4109091e+00   2.1435727e+02   6.4614182e+00   2.6945636e+02   1.4922582e+01   1.4658818e+02  -8.0978182e-01   3.9838000e+02   1.7161138e+01   3.0706091e+02  -3.9976000e+00   2.4065000e+02   4.7698182e+00   2.2570182e+02  -5.1716000e+00   2.4331727e+02   6.9664364e+00   2.2574636e+02   1.9944836e+01   2.1816545e+02   6.5294909e+00   3.3665636e+02  -1.7253418e+01   1.5599727e+02  -9.7934182e+00   1.8476000e+02  -4.2519262e+01   4.3342636e+02   1.2220436e+01   1.9144636e+02   2.5164291e+01   3.3922182e+02   1.8714982e+01   2.7111182e+02  -6.9516727e+00
   2.7292273e+02  -2.3748364e+01   4.1054273e+02   1.2603855e+01   2.5419372e+02  -3.3619048e+00   2.3404636e+02   4.9517455e+00   5.0115909e+02   2.2360000e+01   3.5298727e+02   7.1556364e-01   1.8438727e+02   2.0223564e+01   2.6558273e+02  -5.0320727e+00   3.4091372e+02   4.4600495e+01   5.6262000e+02   5.6804000e+00   8.7817273e+02   1.3210727e+01   2.5816455e+02  -1.4568000e+00   5.6391455e+02   1.2823200e+01   1.0749636e+02   2.4936655e+01   6.4267636e+02   4.3378618e+01   4.6520909e+02   3.0925091e+01   3.3458455e+02   2.1517782e+01   2.3239545e+02  -7.3089091e+00   5.9755455e+02   2.7510182e+01   3.1933636e+02   2.3071273e+01   2.5921182e+02   8.4669091e-01   2.3978727e+02  -8.3829818e+00   1.8459636e+02   4.1851382e+01   1.4610818e+02  -1.6721382e+01   4.2976000e+02   2.1650738e+01   2.6573091e+02   7.8888000e+00   2.4137000e+02  -8.5778182e-01   2.3656182e+02   7.4296000e+00   2.4998727e+02   1.4282836e+01   2.2474636e+02   1.7114836e+01   2.6721545e+02   2.1254909e+00   3.2489636e+02   6.7373818e+00   1.5728727e+02  -8.8066182e+00   1.9624000e+02  -3.4437662e+01   4.2628636e+02   3.1881636e+01   2.2353636e+02   1.4977091e+01   3.4503182e+02   1.6060182e+01   2.8878182e+02  -1.6795273e+01
   2.6297273e+02  -1.9232364e+01   4.6025273e+02   1.5770545e+00   2.0381372e+02  -2.3815048e+00   2.2652636e+02   1.6643345e+01   4.8405909e+02   1.6488000e+01   3.5126727e+02  -2.8668364e+00   2.0728727e+02  -1.8278436e+01   2.0096273e+02  -1.8582473e+01   3.0624372e+02   5.6334095e+01   5.6667000e+02  -8.7336000e+00   8.0879273e+02   2.8191127e+01   2.6507455e+02  -1.3299600e+01   5.6477455e+02  -3.8656000e+00   9.2066364e+01   1.9981055e+01   5.9553636e+02   2.5579818e+01   5.3125909e+02   4.5261091e+01   2.9263455e+02   1.6633782e+01   2.4620545e+02   2.1162909e+00   6.6155455e+02   3.9450182e+01   3.2228636e+02  -8.4147273e+00   2.1902182e+02  -7.7081091e+00   2.3583727e+02   1.5553018e+01   2.7511636e+02  -7.2021818e-01   1.4439818e+02  -1.5345818e+00   4.1776000e+02   2.2040738e+01   3.0716091e+02  -1.2856000e+00   2.7775000e+02  -1.4958182e+01   2.8008182e+02  -7.4320000e+00   2.4226727e+02  -3.6695636e+00   1.9327636e+02   7.6824364e+00   2.5954545e+02   1.4490909e+00   3.3346636e+02  -9.6082182e+00   1.4233727e+02  -3.7006182e+00   1.8505000e+02  -2.4962462e+01   4.4513636e+02  -1.0476364e+01   2.1301636e+02   8.8686909e+00   3.1717182e+02   5.1898182e-01   2.9330182e+02   1.3033127e+01
   2.4806273e+02  -1.2469564e+01   4.3244273e+02   1.0611855e+01   1.9157372e+02   3.9776952e+00   2.2304636e+02   2.6021745e+01   4.9791909e+02   3.1339200e+01   3.3946727e+02  -1.4442836e+01   1.8395727e+02  -1.9932036e+01   2.3786273e+02  -2.7154473e+01   3.1124372e+02   4.5544095e+01   5.2005000e+02  -7.2400000e-01   7.3927273e+02   3.7462727e+01   2.4402455e+02  -8.3756000e+00   5.9939455e+02   2.4744800e+01   1.1096636e+02   3.8659055e+01   6.5953636e+02   2.6129818e+01   5.3973909e+02   5.4102691e+01   3.0172455e+02   1.4996582e+01   2.4320545e+02  -1.7643709e+01   6.4680455e+02   4.2940182e+01   3.1103636e+02  -6.8147273e+00   2.1164182e+02  -6.3977091e+00   2.3273727e+02   7.6101818e-01   3.0383636e+02  -9.7278182e+00   1.5848818e+02  -1.0017818e+00   3.9133000e+02   9.6751385e+00   3.3044091e+02   5.6620000e+00   2.7775000e+02  -1.9108182e+01   2.6132182e+02  -1.6012000e+00   2.3526727e+02   2.7504364e+00   2.1146636e+02  -9.9127636e+00   2.6597545e+02  -1.9015309e+01   3.1217636e+02  -1.2715018e+01   1.7528727e+02  -8.6766182e+00   1.7886000e+02  -7.4272615e+00   4.1152636e+02   2.8782436e+01   2.1725636e+02   1.4579491e+01   2.9331182e+02   6.8177818e+00   2.8292182e+02   5.1035273e+00
   2.4330273e+02  -1.3048764e+01   3.6249273e+02   2.2587855e+01   2.1319372e+02   7.9680952e+00   1.9966636e+02   1.4132145e+01   5.2610909e+02   1.6654000e+01   3.0903727e+02  -8.2984364e+00   1.9171727e+02   9.5371636e+00   2.5334273e+02  -8.4828727e+00   2.8157372e+02   2.2397695e+01   5.3491000e+02  -1.9128000e+00   7.0631273e+02   5.0679527e+01   2.3121455e+02  -2.6350800e+01   5.5744455e+02   4.2008000e+00   8.9546364e+01   3.2132655e+01   6.5610636e+02   4.2784218e+01   5.7577909e+02   5.1029491e+01   3.0725455e+02  -9.2058182e+00   2.7320545e+02   9.7162909e+00   4.5955455e+02  -9.8298182e+00   3.6388636e+02  -8.9272727e-01   2.2378182e+02  -7.9890909e-01   2.4678727e+02   2.7637018e+01   2.3673636e+02   1.0701818e+00   1.4634818e+02  -1.3500582e+01   4.0005000e+02   1.2687538e+01   3.6992091e+02  -2.0066400e+01   2.4165000e+02  -1.1220182e+01   3.0351182e+02  -2.9826400e+01   2.2307727e+02   2.7435636e+01   2.2060636e+02  -1.6439636e+00   2.5011545e+02   5.3934909e+00   2.7508636e+02  -3.2327818e+01   1.5695727e+02  -1.4440218e+01   1.4743000e+02   3.1871385e+00   4.3428636e+02   8.3916364e+00   2.2825636e+02   1.2509491e+01   2.7441182e+02   9.2797818e+00   2.1987182e+02   2.5775273e+00
   2.6244273e+02  -1.1619964e+01   3.8635273e+02  -6.2709455e+00   2.0153372e+02   8.6108952e+00   2.0042636e+02  -8.3865455e-01   4.7577909e+02   1.0250400e+01   3.3474727e+02  -6.0652364e+00   1.9557727e+02  -5.8163636e-01   2.4039273e+02  -1.2926873e+01   3.4457372e+02   4.5167695e+01   5.1315000e+02   3.4980000e+00   7.7098273e+02   5.5455927e+01   2.3688455e+02  -1.5374400e+01   6.1582455e+02   1.5430400e+01   9.1826364e+01   3.7620255e+01   6.5915636e+02   2.7350218e+01   5.6044909e+02   4.5545891e+01   3.7315455e+02   4.9521818e+00   2.6115545e+02  -1.1749709e+01   5.2736455e+02   4.1995382e+01   3.4033636e+02  -2.9587273e+00   2.3335182e+02   3.7654909e+00   2.8273727e+02   2.6521018e+01   2.8173636e+02  -2.0919818e+01   1.6810818e+02  -6.9613818e+00   4.2633000e+02   9.5851385e+00   3.0697091e+02   3.6296000e+00   2.4208000e+02  -1.9444582e+01   2.4628182e+02  -7.4380000e+00   2.5460727e+02   2.3723236e+01   2.2374636e+02   2.3814836e+01   2.8959545e+02   1.7855091e+01   2.5860636e+02  -1.9479418e+01   1.3471727e+02  -2.4241018e+01   1.6410000e+02   2.6635385e+00   4.4718636e+02   1.4549636e+01   2.1339636e+02   2.5598291e+01   2.5341182e+02   6.3397818e+00   2.1830182e+02  -8.5868727e+00
   2.5663273e+02  -8.0151636e+00   4.1787273e+02   7.0674545e+00   2.0338372e+02   8.2228952e+00   2.5733636e+02   2.1128545e+01   3.4815909e+02   6.6500000e+00   3.2793727e+02   3.4795636e+00   2.2695727e+02   1.2627964e+01   2.0720273e+02  -6.9416727e+00   3.2776372e+02   2.8992495e+01   4.8367000e+02   6.5664000e+00   7.7784273e+02   3.5477127e+01   2.6759455e+02   6.1688000e+00   5.2329455e+02   3.8742800e+01   9.8016364e+01   2.3645055e+01   6.3077636e+02   3.3710618e+01   4.8592909e+02   5.4127491e+01   3.5115455e+02   1.9852182e+01   2.3115545e+02   2.8402909e+00   5.4286455e+02   2.7255382e+01   3.1728636e+02   1.4285273e+01   2.5150182e+02  -1.9665091e+00   2.5145727e+02   1.7263418e+01   3.2259636e+02  -1.4686182e+00   1.5220818e+02  -6.6893818e+00   4.5500000e+02   2.2631538e+01   3.2840091e+02   2.0395200e+01   2.2080000e+02   2.1781818e-01   2.8451182e+02  -5.7364000e+00   2.3502727e+02   3.9096364e+00   2.4103636e+02  -4.4683636e+00   2.1602545e+02   2.3600691e+01   2.6341636e+02  -1.3724218e+01   1.4899727e+02  -2.2763418e+01   1.5076000e+02   3.2007385e+00   4.1918636e+02   2.4449636e+01   2.3858636e+02   3.0303091e+01   2.6136182e+02   1.0653782e+01   2.6135182e+02  -8.4108727e+00
   2.5687273e+02  -2.4274364e+01   3.6001273e+02   5.5062545e+00   2.1415372e+02   1.5512952e+00   2.1228636e+02   1.2452545e+01   4.0700909e+02   2.7562000e+01   3.4412727e+02  -2.4575636e+01   2.1709727e+02  -1.0132364e+00   2.2605273e+02  -1.4489673e+01   3.3848372e+02   3.8464895e+01   4.7153000e+02  -5.3124000e+00   9.4636273e+02   1.6995527e+01   2.8021455e+02  -8.9308000e+00   5.6453455e+02   4.4113600e+01   1.1282636e+02   2.5180255e+01   6.2886636e+02   4.6253418e+01   4.9582909e+02   3.6765491e+01   3.5377455e+02   1.8832582e+01   2.4463545e+02   1.0191891e+01   5.2111455e+02   2.0815382e+01   3.8423636e+02  -4.7072727e-01   2.5669182e+02   9.7082909e+00   2.9550727e+02   1.8259418e+01   2.8002636e+02  -1.3018182e-02   1.4377818e+02  -7.1049818e+00   4.4876000e+02   8.9407385e+00   3.4949091e+02  -4.6220000e+00   2.4623000e+02  -3.5365818e+00   3.1042182e+02  -9.9092000e+00   2.4545727e+02   8.5552364e+00   2.1198636e+02   7.6156364e+00   2.5140545e+02   6.7202909e+00   2.7255636e+02  -2.2165418e+01   1.6790727e+02  -1.6416218e+01   1.4529000e+02  -3.0216615e+00   4.1109636e+02   1.7168364e+00   2.0925636e+02  -6.1605091e+00   2.5831182e+02  -1.8002218e+01   2.2183182e+02  -1.4199273e+01
   2.6240273e+02  -4.2367636e+00   3.9278273e+02   2.6465455e-01   1.9915372e+02  -3.4887048e+00   2.1919636e+02  -7.7025455e-01   3.7405909e+02   2.8768000e+01   3.0526727e+02  -4.4168364e+00   2.1400727e+02   2.3739636e+00   2.7510273e+02   2.3463273e+00   3.4786372e+02   4.6234495e+01   4.6243000e+02   1.0756000e+00   9.8669273e+02   3.9819127e+01   3.0274455e+02  -1.8403200e+01   4.9139455e+02   3.6344800e+01   8.9926364e+01   2.7152255e+01   5.6301636e+02   8.1314182e+00   5.3911909e+02   3.6302291e+01   3.5834455e+02   2.2946982e+01   2.7053545e+02   3.2198909e+00   5.2143455e+02   4.5039782e+01   3.7373636e+02   1.2219273e+01   2.4278182e+02   4.6310909e+00   2.8516727e+02   2.2326618e+01   3.0226636e+02  -1.0172218e+01   1.5234818e+02   2.5894182e+00   4.0600000e+02   9.1715385e+00   2.8130091e+02   1.1023200e+01   2.7418000e+02   7.4174182e+00   3.1766182e+02   1.0991600e+01   2.3912727e+02   1.7961636e+01   2.1751636e+02   1.6793236e+01   2.6325545e+02   3.2252291e+01   3.1836636e+02  -1.3070218e+01   1.6961727e+02  -1.3223018e+01   1.3505000e+02  -4.9224615e+00   3.9923636e+02   9.0563636e-01   2.1625636e+02   5.5949091e-01   2.4722182e+02   6.6949818e+00   2.3725182e+02   6.8071273e+00
   2.4954273e+02  -1.1397964e+01   1.4249273e+02  -1.1902145e+01   2.0591372e+02   3.0070495e+01   2.4666636e+02   4.8921455e+00   3.5048909e+02   1.6273600e+01   3.4065727e+02  -5.1580364e+00   2.1066727e+02  -2.6888364e+00   2.6429273e+02  -9.5488727e+00   3.2005372e+02   4.1229295e+01   3.6500000e+02   1.2250000e+01   7.4865273e+02   3.9522327e+01   2.7440455e+02   4.5340000e+00   5.2544455e+02   2.2660800e+01   1.1706636e+02   3.6461055e+01   6.4024636e+02   7.6730182e+00   5.1425909e+02   4.0291091e+01   3.6748455e+02   3.2505782e+01   3.1348545e+02  -1.2406109e+01   5.6455455e+02   3.5340182e+01   3.9548636e+02   6.7292727e+00   2.5026182e+02   1.2752691e+01   2.9573727e+02   1.2001018e+01   3.3383636e+02  -5.6078182e+00   1.3415818e+02  -1.4145382e+01   4.2357000e+02   1.0905938e+01   3.9759091e+02   3.5300000e+00   2.3532000e+02   6.5262182e+00   2.8123182e+02  -6.7140000e+00   2.4760727e+02   1.1523236e+01   2.1341636e+02   9.7912364e+00   2.8778545e+02  -3.2301091e+00   3.4003636e+02   5.1961818e+00   1.5037727e+02  -8.2538182e+00   1.4348000e+02   2.1073138e+01   4.3280636e+02   2.5650036e+01   1.7663636e+02   7.9690909e+00   3.1236182e+02   1.5237818e+00   2.2968182e+02  -1.0827273e+01
   2.5154273e+02  -2.4987964e+01   7.8492727e+01  -1.1832145e+01   1.7553372e+02   1.1210895e+01   2.4581636e+02   1.3100145e+01   3.5700909e+02   1.7652000e+01   3.7203727e+02   3.1915636e+00   2.2857727e+02   9.5383636e+00   2.4420273e+02  -7.3216727e+00   3.0372372e+02   3.6625695e+01   4.1796000e+02   2.0163200e+01   8.6050273e+02   6.0914327e+01   3.1431455e+02   7.4812000e+00   6.5358455e+02   2.3789600e+01   1.0992636e+02   2.8552255e+01   6.0186636e+02   1.4073418e+01   5.5363909e+02   5.0570691e+01   3.0077455e+02   6.5525818e+00   2.9101545e+02   1.0621491e+01   4.8661455e+02   3.3195382e+01   3.6888636e+02   4.8572727e+00   1.7978182e+02  -1.2998909e+01   2.3416727e+02   3.2666182e+00   2.7669636e+02  -7.5566182e+00   1.4834818e+02   1.6189418e+01   5.7986000e+02   3.0682738e+01   2.6021091e+02   6.3704000e+00   2.5342000e+02  -1.3491782e+01   2.7356182e+02  -7.8604000e+00   2.3955727e+02   1.8977236e+01   2.0627636e+02   6.5524364e+00   2.7449545e+02   1.5353091e+01   3.1093636e+02  -5.7658182e+00   1.6680727e+02  -9.4821818e-01   1.8319000e+02  -8.9636615e+00   3.8933636e+02   1.3697636e+01   2.0849636e+02   2.2802909e+00   2.3827182e+02   2.8309818e+00   2.3716182e+02  -6.4756727e+00
   2.2816273e+02  -1.3167564e+01   6.4922727e+01   7.7345455e-01   2.2434372e+02  -1.1139048e+00   2.2852636e+02   7.7733455e+00   3.6786909e+02   2.4543200e+01   3.2469727e+02  -1.5121236e+01   2.2738727e+02  -3.6964364e+00   2.6358273e+02  -3.3072073e+01   3.1915372e+02   3.8391295e+01   5.7900000e+02   5.0900000e+00   7.9465273e+02   4.3512327e+01   2.8550455e+02   5.3560000e+00   6.1996455e+02   1.0529200e+01   1.0115636e+02   4.1823855e+01   6.3143636e+02   3.9657818e+01   5.4282909e+02   5.0245491e+01   3.2110455e+02   7.0661818e+00   2.8496545e+02   9.5354909e+00   5.0005455e+02   1.3560182e+01   3.5493636e+02   5.7232727e+00   2.2545182e+02  -5.8425091e+00   2.7797727e+02   1.9471818e+01   2.7130636e+02  -1.7954182e+00   1.5281818e+02   1.8818182e+00   4.3291000e+02   9.2487385e+00   2.7844091e+02  -1.7980000e+00   2.1442000e+02  -1.9417818e+00   2.2166182e+02   1.4316000e+00   2.2060727e+02  -1.6467636e+00   2.1065636e+02   3.0152036e+01   2.5878545e+02   3.1798909e+00   2.9970636e+02   3.9472582e+01   1.7218727e+02  -6.5686182e+00   2.1705000e+02  -2.2052462e+01   4.1904636e+02   3.8408364e+00   1.8434636e+02   5.3022909e+00   2.1922182e+02  -2.5018182e-02   2.5654182e+02  -2.5456073e+01
   2.6401273e+02  -5.1755636e+00   6.1352727e+01   1.6919055e+01   2.5300372e+02   1.3873295e+01   2.0985636e+02  -1.4530545e+00   3.7634909e+02   1.7064800e+01   3.2431727e+02   9.5916364e-01   2.2400727e+02   4.9539636e+00   2.5415273e+02  -7.5976727e+00   3.1105372e+02   5.4089295e+01   6.3158000e+02   1.5883600e+01   7.9288273e+02   5.8563927e+01   2.6045455e+02   1.5740000e+01   5.9701455e+02   3.2035200e+01   8.8966364e+01   3.1229055e+01   6.0377636e+02   1.9350618e+01   5.2030909e+02   4.5277091e+01   3.3415455e+02   1.1122182e+01   2.3053545e+02   1.0369891e+01   5.5511455e+02   4.4595382e+01   3.3853636e+02   6.2352727e+00   2.1559182e+02   3.1362909e+00   2.5097727e+02   1.2961818e+01   3.0421636e+02  -9.2382182e+00   1.4724818e+02  -1.2572582e+01   4.2671000e+02   1.8984738e+01   3.2735091e+02   3.5189200e+01   2.5299000e+02  -4.1273818e+00   2.5075182e+02  -7.6556000e+00   2.5641727e+02   9.1984364e+00   1.8970636e+02   1.9208036e+01   2.7992545e+02   6.8686909e+00   2.9508636e+02  -1.4157818e+01   1.7237727e+02  -3.3438182e+00   2.2991000e+02  -3.9701262e+01   3.4856636e+02   1.3669236e+01   1.8863636e+02   1.0339091e+01   1.9484182e+02  -1.0214618e+01   2.1297182e+02  -1.6440473e+01
   3.0311273e+02  -1.2643564e+01   2.3182273e+02  -2.8185455e+00   3.1867372e+02   1.0239695e+01   1.8657636e+02  -9.5906545e+00   3.7305909e+02   1.1848000e+01   3.1131727e+02   1.6569164e+01   2.2747727e+02  -1.6613636e+01   2.7420273e+02   3.9383273e+00   2.8110372e+02   4.1485295e+01   5.1086000e+02   8.0612000e+00   7.2560273e+02   5.7136327e+01   3.0164455e+02   2.6848000e+00   5.3110455e+02   1.1018000e+01   1.1487636e+02   2.9106255e+01   6.1201636e+02   2.9791418e+01   5.5525909e+02   6.9721091e+01   3.4901455e+02   9.3633818e+00   2.7639545e+02  -7.8289091e+00   5.2374455e+02   3.0974982e+01   3.6743636e+02   6.4732727e+00   2.0907182e+02  -1.6192109e+01   2.6940727e+02  -6.6025818e+00   2.9516636e+02  -7.4642182e+00   1.6796818e+02  -4.8501818e+00   4.2748000e+02   1.4543138e+01   2.8135091e+02   2.2679200e+01   2.4080000e+02   3.6178182e+00   3.0361182e+02  -3.2144000e+00   2.7155727e+02   1.5327236e+01   2.2470636e+02   1.6888036e+01   2.8511545e+02   7.4349091e-01   3.6470636e+02   6.0825818e+00   1.8185727e+02   6.6577818e+00   2.1886000e+02  -3.6147262e+01   4.1171636e+02   1.8717236e+01   1.8458636e+02   1.3330909e+00   2.0708182e+02  -2.8638182e+00   2.6302182e+02   3.6552727e-01
   2.8159273e+02  -1.7961964e+01   3.8049273e+02   1.1147855e+01   2.7691372e+02   9.6304952e+00   2.0090636e+02  -1.1570545e+00   3.9458909e+02   2.5056000e+00   3.5817727e+02  -7.2296364e+00   2.1128727e+02   6.3515636e+00   3.2367273e+02   5.7907273e+00   3.1543372e+02   4.6208895e+01   4.4005000e+02   6.1060000e+00   6.7631273e+02   3.6459527e+01   2.8983455e+02  -5.9904000e+00   5.1844455e+02   3.6220800e+01   8.9686364e+01   2.5741455e+01   6.5010636e+02   4.7314218e+01   5.9325909e+02   1.0301091e+01   3.3777455e+02   2.1072582e+01   3.4034545e+02   4.8650909e+00   5.6674455e+02   3.1914982e+01   3.9688636e+02   1.4317273e+01   2.3388182e+02   1.5773091e+01   3.0792727e+02   2.4885818e+01   2.8540636e+02  -3.9734182e+00   1.5105818e+02  -1.5067382e+01   3.8800000e+02   1.2181538e+01   4.0173091e+02  -5.7612000e+00   2.4508000e+02  -1.1254582e+01   3.3956182e+02   5.6696000e+00   2.4817727e+02   1.0287636e+01   2.1865636e+02   2.9082036e+01   2.4702545e+02   4.9306909e+00   3.4941636e+02   1.8257818e+00   1.8271727e+02  -5.3110182e+00   2.2857000e+02  -3.3354062e+01   3.6456636e+02   1.6439236e+01   1.5529636e+02  -1.7037091e+00   1.7555182e+02   2.8085818e+00   2.3706182e+02   1.4252327e+01
   2.8787273e+02  -6.6143636e+00   3.8878273e+02  -1.9453455e+00   2.5353372e+02   1.2640895e+01   2.0252636e+02   2.0323345e+01   3.7439909e+02   3.2170800e+01   3.1246727e+02   1.7807164e+01   1.9795727e+02   1.9797964e+01   2.6510273e+02  -6.8036727e+00   2.7886372e+02   3.5804495e+01   5.1077000e+02  -1.2160000e-01   7.2469273e+02   1.5869127e+01   2.4264455e+02   8.1648000e+00   4.9810455e+02   1.8848000e+01   1.0144636e+02   3.4090655e+01   6.3343636e+02   3.1267818e+01   5.5654909e+02   3.7717891e+01   3.3882455e+02   2.5268582e+01   2.4425545e+02   8.8422909e+00   4.9961455e+02   1.3845382e+01   3.6648636e+02   6.4492727e+00   2.9693182e+02  -7.7009091e+00   2.9192727e+02   3.8758182e+00   3.0830636e+02   1.1700458e+02   1.7820818e+02  -8.5938182e-01   4.0824000e+02   2.9942338e+01   3.9206091e+02   1.7582400e+01   2.2904000e+02  -1.2491382e+01   2.9189182e+02   3.4332000e+00   2.4064727e+02   1.2420036e+01   2.2855636e+02   2.3100036e+01   2.3140545e+02   9.4702909e+00   3.2389636e+02  -1.4626182e+00   1.7852727e+02  -5.9758182e+00   2.2981000e+02  -3.4923262e+01   3.5647636e+02  -1.5913564e+01   1.9339636e+02   5.9582909e+00   2.2127182e+02   6.1909818e+00   2.3863182e+02  -2.0113273e+01
   3.0116273e+02  -1.1957564e+01   3.4763273e+02  -6.3133455e+00   2.9024372e+02  -9.1590476e-01   1.9076636e+02   6.8441455e+00   3.6448909e+02   2.1103600e+01   3.2093727e+02  -1.0060436e+01   2.3609727e+02  -6.7732364e+00   2.5715273e+02  -8.5976727e+00   2.6391372e+02   1.1570495e+01   4.4091000e+02  -6.7280000e-01   8.8188273e+02   3.9253927e+01   2.6164455e+02  -1.1520000e-01   4.6139455e+02   7.7848000e+00   9.4446364e+01   2.9270655e+01   6.2705636e+02   7.9682182e+00   4.5477909e+02   4.8709491e+01   3.3039455e+02   2.2322982e+01   2.5634545e+02   1.7395091e+01   5.0111455e+02   2.4595382e+01   3.4813636e+02   1.3172727e+00   2.2916182e+02  -1.7179309e+01   2.6102727e+02   1.0687818e+01   3.0821636e+02   9.9731782e+01   1.5081818e+02   1.6618182e+00   4.6224000e+02   1.9242338e+01   4.0644091e+02  -1.5518000e+01   2.2194000e+02  -6.6433818e+00   3.1228182e+02   3.0920000e+00   2.6107727e+02   2.6635636e+01   2.4541636e+02  -8.2487636e+00   2.8421545e+02   6.1954909e+00   3.3917636e+02   7.4549818e+00   1.9461727e+02   2.6369818e+00   2.3667000e+02  -2.6952062e+01   3.7671636e+02  -4.1027636e+00   1.6015636e+02   1.1237491e+01   3.0817182e+02   2.1338982e+01   2.5278182e+02   1.2274727e+01
   3.1354273e+02   4.1020364e+00   3.6949273e+02   1.6837855e+01   2.3853372e+02   8.4608952e+00   1.9528636e+02  -9.2374545e+00   3.4300909e+02   2.3492000e+01   3.1946727e+02  -2.5128364e+00   2.1562727e+02  -3.4656364e+00   2.9691273e+02  -1.4878473e+01   2.6629372e+02   4.8430095e+01   4.9467000e+02   3.7364000e+00   6.6755273e+02   2.9300327e+01   2.4435455e+02  -2.4682000e+01   4.7063455e+02   2.5765600e+01   9.3066364e+01   1.9001055e+01   6.2443636e+02   1.3557818e+01   5.0768909e+02   4.1526691e+01   3.2177455e+02   1.6822582e+01   2.5401545e+02   3.2514909e+00   5.2611455e+02   2.6415382e+01   3.7208636e+02   2.8512727e+00   2.1531182e+02  -1.2130909e-01   2.8721727e+02   6.2126182e+00   2.9711636e+02   5.2379782e+01   1.5134818e+02   3.1394182e+00   4.2667000e+02   6.3679385e+00   4.1449091e+02   1.0218000e+01   2.3346000e+02  -5.7549818e+00   2.9151182e+02  -1.1916400e+01   2.7802727e+02   1.0659636e+01   2.3212636e+02   1.3954436e+01   2.6525545e+02   1.5522291e+01   3.0136636e+02   1.0339782e+01   1.9457727e+02   6.1201818e+00   2.3367000e+02  -3.7332062e+01   3.8661636e+02   5.0552364e+00   1.6882636e+02  -1.7496109e+01   2.8598182e+02   5.3041818e+00   2.6821182e+02   2.4203273e+00
   3.0035273e+02  -2.4892764e+01   3.5106273e+02   1.9322545e+00   2.5119372e+02   1.4878095e+01   2.0338636e+02  -4.5054545e+00   3.9658909e+02   1.9825600e+01   3.3026727e+02   8.4331636e+00   2.4428727e+02   1.5636364e-03   2.4077273e+02  -1.7197273e+01   2.7281372e+02   4.1818495e+01   4.6900000e+02   1.8170000e+01   6.3622273e+02   5.0046727e+01   2.4040455e+02   4.7240000e+00   4.9834455e+02   1.3598800e+01   1.1749636e+02   3.4706655e+01   6.7053636e+02   1.1579818e+01   5.4906909e+02   3.3696291e+01   3.7182455e+02   3.2298582e+01   2.8477545e+02   6.4606909e+00   5.2030455e+02   7.8801818e+00   3.7948636e+02   1.5409273e+01   2.0369182e+02  -7.6170909e-01   2.2764727e+02   1.4548218e+01   3.1950636e+02   3.3538582e+01   1.4205818e+02   6.6526182e+00   4.2652000e+02  -6.0500615e+00   3.7749091e+02  -1.9120000e+00   2.2399000e+02   2.1926182e+00   2.7628182e+02   4.4420000e+00   2.6069727e+02   1.3956036e+01   2.6851636e+02  -9.9067636e+00   3.0092545e+02   7.1386909e+00   2.8832636e+02   3.5142982e+01   1.8761727e+02   1.2296982e+01   2.3405000e+02  -2.1982462e+01   3.7199636e+02  -1.4851636e+00   1.7877636e+02  -8.3421091e+00   2.9027182e+02   1.5670982e+01   2.5787182e+02   2.0057527e+01
   3.0020273e+02   7.8923636e-01   3.7073273e+02   1.6028655e+01   3.0410372e+02   1.8265295e+01   1.6952636e+02  -3.8866545e+00   4.1710909e+02   3.1034000e+01   3.1717727e+02  -1.7996364e+00   2.2543727e+02  -1.3060436e+01   2.2115273e+02  -1.5387673e+01   3.0791372e+02   3.8200495e+01   4.8419000e+02  -4.0952000e+00   6.6284273e+02   2.7057127e+01   2.6897455e+02  -1.6561600e+01   5.0244455e+02   3.2120800e+01   9.7686364e+01   4.5911455e+01   6.3310636e+02   2.6004218e+01   5.2873909e+02   4.6842691e+01   3.4453455e+02   3.6291782e+01   3.3506545e+02  -1.5662509e+01   5.0568455e+02   2.1479782e+01   3.3503636e+02   3.1652727e+00   2.4212182e+02  -2.0761091e+00   2.2992727e+02   8.0258182e+00   2.3711636e+02   6.1749782e+01   1.7705818e+02   3.1826182e+00   2.8314000e+02   4.7103385e+00   4.0463091e+02  -7.4232000e+00   2.2827000e+02  -1.7619782e+01   2.6766182e+02   1.4081600e+01   2.8231727e+02  -5.9635636e+00   2.4760636e+02   1.6006036e+01   2.7849545e+02   1.5793091e+01   2.7251636e+02   1.0357782e+01   1.8876727e+02  -2.4150182e+00   2.5000000e+02  -2.4638462e+01   4.1980636e+02  -5.5999636e+00   1.8868636e+02   2.9150909e+00   2.5617182e+02   3.3589818e+00   2.6711182e+02   3.1783273e+00
   2.7854273e+02  -6.7796364e-01   3.4378273e+02   1.0374655e+01   2.5915372e+02   4.9512952e+00   1.8071636e+02  -2.8318545e+00   3.8529909e+02   1.8248800e+01   3.2979727e+02   4.6207636e+00   2.2666727e+02   9.5511636e+00   2.3186273e+02   2.6155273e+00   3.1210372e+02   4.4575295e+01   4.8253000e+02   2.0807600e+01   6.6469273e+02   3.7289127e+01   2.9226455e+02   1.0915200e+01   5.1753455e+02   1.5253600e+01   1.0449636e+02   3.0656655e+01   6.3405636e+02   1.8408218e+01   4.4297909e+02   5.1613491e+01   3.1429455e+02   6.5709818e+00   2.5767545e+02  -3.2313091e+00   5.1436455e+02   2.9285382e+01   3.2258636e+02   1.3911273e+01   2.3097182e+02   1.8658909e+00   2.2445727e+02   2.8273418e+01   3.5050636e+02   5.0158582e+01   1.6239818e+02  -1.2834582e+01   3.0819000e+02   1.0516338e+01   3.4740091e+02  -9.9848000e+00   2.3013000e+02  -3.1985818e+00   2.7175182e+02   2.8440000e-01   2.4864727e+02  -3.3199636e+00   2.3279636e+02  -1.0991636e+00   2.7964545e+02   9.4210909e+00   3.2251636e+02   2.4307782e+01   1.6442727e+02   1.7672182e+01   2.2957000e+02  -2.5574062e+01   4.0737636e+02   1.7824436e+01   1.7082636e+02   3.8909091e-03   2.8041182e+02   6.2297818e+00   2.6668182e+02  -9.5972727e+00
   2.9349273e+02   2.7603636e-01   3.6730273e+02   2.2030545e+00   2.7438372e+02   1.9402895e+01   2.0109636e+02   9.2477455e+00   3.4810909e+02   9.1240000e+00   3.3131727e+02   1.1589164e+01   2.4671727e+02  -1.4762836e+01   1.8372273e+02  -3.9132727e+00   3.2910372e+02   4.7165295e+01   4.9196000e+02   1.6003200e+01   7.7665273e+02   4.0902327e+01   2.7555455e+02   2.9120000e+00   5.4348455e+02   3.1507600e+01   1.1858636e+02   7.7694545e+00   6.8162636e+02   6.9326182e+00   5.7806909e+02   4.4466291e+01   3.5310455e+02   2.0086182e+01   2.1687545e+02   4.0326909e+00   5.1161455e+02   3.1695382e+01   3.4308636e+02   4.7212727e+00   1.8312182e+02  -7.2161091e+00   2.0821727e+02   1.7102618e+01   3.1907636e+02   3.9382982e+01   1.5496818e+02  -2.3801818e+00   4.2319000e+02   2.1746338e+01   3.3959091e+02   5.8300000e+00   2.3261000e+02  -6.6869818e+00   2.5218182e+02   2.0900000e+00   2.4769727e+02   1.0086036e+01   2.4184636e+02   1.9036836e+01   3.0892545e+02   2.0358691e+01   3.4632636e+02  -1.1447018e+01   1.9757727e+02  -1.2198182e+00   2.2071000e+02  -3.9725262e+01   4.5285636e+02   4.4760364e+00   1.9891636e+02   2.5616691e+01   2.8584182e+02   1.7315382e+01   2.9959182e+02   1.0199927e+01
   2.5573273e+02  -3.8031636e+00   3.6140273e+02   5.4850545e+00   2.3724372e+02  -7.1959048e+00   1.8833636e+02   2.1608545e+01   3.7067909e+02  -6.1016000e+00   3.2293727e+02   2.7395636e+00   2.1847727e+02  -8.2736364e+00   1.9100273e+02   1.8834327e+01   2.5876372e+02   5.1362495e+01   4.7267000e+02   1.2546400e+01   8.7174273e+02   5.2345127e+01   2.7545455e+02   9.7000000e-01   4.5634455e+02   2.3958800e+01   9.8256364e+01   2.4775855e+01   6.5672636e+02   3.1304618e+01   5.8587909e+02   2.2131491e+01   3.5577455e+02   1.1252582e+01   3.2463545e+02   1.8791891e+01   4.5824455e+02   2.6844982e+01   3.6658636e+02  -6.9587273e+00   2.9607182e+02   1.4987891e+01   2.7002727e+02   9.5378182e+00   3.1835636e+02   2.9440582e+01   1.4562818e+02  -2.6329818e+00   4.0676000e+02   2.9200738e+01   3.9740091e+02  -4.0348000e+00   2.1008000e+02  -5.5445818e+00   2.2170182e+02   1.2238400e+01   2.7012727e+02   3.2961636e+01   2.1631636e+02   1.2219236e+01   2.7568545e+02   5.1578909e+00   3.4460636e+02  -2.9794182e+00   1.8233727e+02   2.9993818e+00   1.9410000e+02  -4.1406462e+01   4.8237636e+02   2.9644364e+00   2.2325636e+02   3.2394909e+00   2.7536182e+02   1.5053782e+01   3.1497182e+02   9.1952727e-01
   3.0140273e+02  -1.6266764e+01   3.7663273e+02   1.6746655e+01   2.3219372e+02   1.6448095e+01   1.9614636e+02  -2.6862545e+00   3.6353909e+02   1.6179600e+01   2.7517727e+02   3.4320364e+01   2.0519727e+02   7.2187636e+00   1.9977273e+02  -1.9627273e+01   3.2215372e+02   6.6531295e+01   5.2229000e+02   9.2868000e+00   8.8446273e+02   2.7277527e+01   3.1755455e+02   3.2220000e+00   4.7306455e+02   1.1231200e+01   1.1754636e+02   3.3042655e+01   6.5929636e+02   4.4339018e+01   5.9758909e+02   2.9764691e+01   3.4548455e+02  -1.8842182e+00   3.2191545e+02  -1.9230509e+01   5.1205455e+02   1.3040182e+01   3.2668636e+02  -1.6516727e+01   2.6093182e+02   1.3749091e+01   2.5135727e+02  -2.9685818e+00   2.5402636e+02   1.8776982e+01   1.7162818e+02   8.6170182e+00   4.3781000e+02  -4.1832615e+00   3.9202091e+02  -1.1244000e+00   1.8637000e+02   8.3022182e+00   2.6270182e+02  -8.5160000e-01   2.4393727e+02   9.8168364e+00   2.7565636e+02   1.5812036e+01   2.7621545e+02   1.5405491e+01   2.3374636e+02   4.5593818e+00   1.9514727e+02  -2.8354182e+00   1.9114000e+02  -4.1069662e+01   4.4218636e+02   4.7596364e+00   2.1696636e+02   2.6032691e+01   2.6336182e+02   1.5303782e+01   3.3816182e+02   1.1964327e+01
   3.2144273e+02  -2.0769964e+01   3.3601273e+02   8.0625455e-01   4.5310372e+02   1.0535295e+01   1.7323636e+02   3.8165455e+00   3.5529909e+02  -2.9212000e+00   2.0403727e+02   1.1091156e+02   2.0728727e+02   8.7715636e+00   2.0334273e+02  -3.6728727e+00   2.9676372e+02   6.8942495e+01   5.4062000e+02   2.0490400e+01   7.3831273e+02   1.2879527e+01   2.9983455e+02  -1.2690400e+01   4.6191455e+02   3.5033200e+01   1.3206636e+02   5.1591055e+01   5.8839636e+02   1.8011018e+01   5.9635909e+02   5.3153091e+01   2.5744455e+02   8.3989818e+00   3.0334545e+02   1.0305091e+01   5.1768455e+02   3.5399782e+01   3.6653636e+02  -1.3047273e+00   2.3616182e+02   7.0690909e-02   2.5526727e+02  -6.6138182e-01   2.9954636e+02   6.0375382e+01   1.5967818e+02  -1.0376982e+01   3.1367000e+02   2.9367938e+01   4.1140091e+02   1.3035200e+01   2.4337000e+02  -8.3077818e+00   2.7270182e+02  -1.5116000e+00   2.7298727e+02   1.8302836e+01   2.5936636e+02  -1.8694764e+01   2.4130545e+02   1.1768291e+01   2.2508636e+02   4.9621818e+00   1.8066727e+02  -3.3370182e+00   2.3933000e+02  -5.1734862e+01   4.6009636e+02   1.5746836e+01   2.1629636e+02   7.6062909e+00   2.6317182e+02   3.4189818e+00   3.2111182e+02   1.2378327e+01
   3.1359273e+02  -1.6431964e+01   3.3911273e+02  -6.5917455e+00   2.6791372e+02   3.6304952e+00   2.0328636e+02   3.2882545e+01   3.9143909e+02   1.0617600e+01   2.0746727e+02   1.0478716e+02   2.0862727e+02   8.3743636e+00   2.2300273e+02  -1.1965673e+01   2.9229372e+02   4.1160095e+01   4.7896000e+02   1.1373200e+01   6.0469273e+02   3.4999127e+01   2.9040455e+02  -8.7060000e+00   5.1001455e+02   2.1275200e+01   1.2054636e+02   2.7462655e+01   6.1905636e+02   1.9368218e+01   5.5606909e+02   4.0946291e+01   3.7406455e+02   1.7689382e+01   3.8001545e+02   1.0121491e+01   5.4055455e+02   1.5010182e+01   3.5783636e+02   9.1412727e+00   2.2507182e+02   2.0237891e+01   2.3273727e+02   4.4210182e+00   3.2797636e+02   9.8480982e+01   1.7662818e+02  -5.7329818e+00   4.0971000e+02   1.0964738e+01   4.3321091e+02   3.5304000e+00   2.4204000e+02  -9.8713818e+00   2.4642182e+02   1.4260800e+01   2.7574727e+02   2.6520364e+00   2.2284636e+02   1.1936836e+01   2.4787545e+02   1.2292691e+01   2.8570636e+02  -4.8374182e+00   1.7671727e+02  -4.2110182e+00   1.7324000e+02  -3.6497662e+01   4.6133636e+02   3.1037636e+01   2.2534636e+02   8.5922909e+00   2.3646182e+02   1.9165782e+01   3.4544182e+02  -1.6580727e+00
   2.2330273e+02  -1.0918764e+01   3.6506273e+02  -1.8577455e+00   2.2372372e+02  -1.6443048e+00   1.7595636e+02   1.3638945e+01   3.9905909e+02   2.9818000e+01   1.6507727e+02   1.0402836e+02   2.0738727e+02   1.3803564e+01   2.2915273e+02  -8.8767273e-01   2.7362372e+02   1.1273695e+01   4.2281000e+02   1.4585200e+01   6.0293273e+02   2.6609927e+01   2.6793455e+02   1.2711600e+01   4.7839455e+02   2.4574800e+01   1.3815636e+02   2.9433855e+01   6.3639636e+02   3.8411018e+01   5.8935909e+02   6.8283091e+01   3.2339455e+02   4.4129818e+00   3.2244545e+02  -3.5129091e+00   5.0324455e+02   1.8054982e+01   3.6263636e+02   1.6307273e+01   2.0602182e+02  -1.3518109e+01   2.1678727e+02   1.7607018e+01   2.9635636e+02   6.8340582e+01   1.3896818e+02  -3.8201818e+00   3.9538000e+02   8.4911385e+00   3.0844091e+02   1.3220000e+00   1.8989000e+02  -1.4309382e+01   2.6937182e+02  -1.3352000e+00   2.4421727e+02   1.9984436e+01   2.2770636e+02  -3.6419636e+00   2.1664545e+02   1.2651091e+01   3.0817636e+02   4.1749818e+00   1.5609727e+02  -4.4214182e+00   2.1510000e+02  -1.9606462e+01   4.7152636e+02   1.2982436e+01   2.3744636e+02   4.3442909e+00   2.4084182e+02   1.3915382e+01   3.2025182e+02   5.4971273e+00
   3.0268273e+02  -7.2191636e+00   4.0035273e+02  -1.5094545e-01   2.0981372e+02  -2.2761505e+01   1.9509636e+02   1.9447745e+01   3.9729909e+02   1.2188800e+01   3.1198727e+02   1.7515564e+01   2.0276727e+02  -3.2468364e+00   2.0434273e+02  -9.4228727e+00   2.5362372e+02   2.3683695e+01   5.0767000e+02  -6.7336000e+00   7.9888273e+02   2.6693927e+01   2.4745455e+02   7.9200000e+00   5.0453455e+02   2.8383600e+01   1.1811636e+02   3.7847055e+01   6.1443636e+02   3.0447818e+01   5.8035909e+02   5.8523091e+01   3.4920455e+02   1.0628182e+01   2.3467545e+02   1.2869091e-01   5.2811455e+02   2.0375382e+01   3.4323636e+02   3.4092727e+00   2.2169182e+02   4.5829091e-01   2.5721727e+02   2.3082618e+01   3.0826636e+02   5.7817782e+01   1.5667818e+02   7.4330182e+00   3.9524000e+02   2.7602338e+01   3.3849091e+02  -2.2552000e+01   2.1585000e+02  -3.5761818e+00   2.6408182e+02  -1.4152000e+01   2.4655727e+02   7.1772364e+00   2.1965636e+02   3.4320364e+00   2.1759545e+02   8.6650909e+00   2.7989636e+02   7.3373818e+00   1.7890727e+02  -2.8436218e+01   2.2605000e+02  -3.9532462e+01   4.9994636e+02   1.0558836e+01   2.2001636e+02   1.7068691e+01   2.5346182e+02   2.3045782e+01   3.3606182e+02   4.2823273e+00
   3.3140273e+02  -1.2706764e+01   3.9035273e+02  -3.3009455e+00   2.3234372e+02   1.2096095e+01   2.0447636e+02   1.8317345e+01   4.1391909e+02   1.8529200e+01   3.3722727e+02   6.3636364e-01   2.2895727e+02   5.9379636e+00   2.0810273e+02   9.1763273e+00   2.3619372e+02   2.7888095e+01   4.6139000e+02  -7.7412000e+00   7.3755273e+02   2.6220327e+01   2.5955455e+02  -4.4280000e+00   5.1744455e+02   2.8160800e+01   9.6206364e+01   3.0749855e+01   6.0796636e+02   3.7015418e+01   5.4844909e+02   2.4795891e+01   3.7287455e+02  -7.5418182e-02   2.4858545e+02  -6.8841091e+00   5.0693455e+02   2.2129782e+01   3.5538636e+02   8.4372727e+00   1.9140182e+02   2.2714909e+00   2.3735727e+02  -1.7985818e+00   3.1254636e+02   2.1475382e+01   1.5434818e+02   1.8759418e+01   3.7938000e+02   9.7211385e+00   2.5954091e+02  -1.0960000e+00   2.1265000e+02   5.9818182e-02   3.1104182e+02   3.1912000e+00   2.3702727e+02   1.7089636e+01   2.0808636e+02   3.0687636e+01   2.5273545e+02   1.7713891e+01   2.3246636e+02  -1.6768218e+01   1.8728727e+02  -2.7766182e+00   2.1271000e+02  -4.5275262e+01   4.5233636e+02   2.6467636e+01   2.3634636e+02   1.4572291e+01   2.2046182e+02  -1.4884218e+01   2.9654182e+02  -7.3660727e+00
   3.0273273e+02  -1.0831636e+00   3.2559273e+02   1.0539855e+01   2.3962372e+02  -7.1963048e+00   2.1047636e+02   7.6873455e+00   3.9158909e+02   5.0935600e+01   3.0812727e+02  -9.2256364e+00   2.1443727e+02   7.9095636e+00   2.5877273e+02  -7.2072727e+00   2.8553372e+02   1.5990895e+01   4.8896000e+02   1.0713200e+01   7.2693273e+02   1.3649927e+01   2.5607455e+02  -4.7960000e-01   5.0225455e+02   3.2426000e+01   9.9206364e+01   2.6929855e+01   6.1129636e+02   8.1790182e+00   5.7006909e+02   4.5396291e+01   2.9901455e+02  -1.1686618e+01   2.5982545e+02   4.7866909e+00   4.9911455e+02   1.9755382e+01   3.3328636e+02   1.5805273e+01   2.1826182e+02  -6.5473091e+00   2.0169727e+02   1.9284218e+01   2.8511636e+02   4.8769782e+01   1.4301818e+02   9.5258182e+00   3.7533000e+02  -1.6094862e+01   4.3311091e+02   4.0684000e+00   2.0623000e+02   3.4734182e+00   2.6628182e+02  -2.8480000e+00   2.2431727e+02   3.1196436e+01   2.1670636e+02  -9.5196364e-01   2.4597545e+02  -1.3605309e+01   2.2265636e+02  -2.6534182e+00   1.8309727e+02   5.4685818e+00   2.1510000e+02  -4.9606462e+01   4.8142636e+02  -6.1495636e+00   2.1653636e+02   1.1877091e+01   2.4441182e+02  -2.8902182e+00   2.6944182e+02   8.6119273e+00
   3.0663273e+02  -1.6305164e+01   3.5287273e+02  -6.9225455e+00   3.2200372e+02   3.1132952e+00   2.0523636e+02   2.2066545e+01   3.9891909e+02   2.4209200e+01   3.3750727e+02  -2.5096036e+01   2.1319727e+02  -1.8512364e+00   2.5443273e+02  -1.0290073e+01   2.8100372e+02   1.9353295e+01   4.8039000e+02  -1.0641200e+01   6.0069273e+02   1.3599127e+01   2.4902455e+02   3.6544000e+00   4.8610455e+02   2.1768000e+01   1.1954636e+02   2.8352655e+01   6.3162636e+02   1.9312618e+01   5.4368909e+02   3.8406691e+01   3.5048455e+02   4.0557818e+00   2.5201545e+02  -4.1085091e+00   5.4355455e+02   3.9018182e-01   3.6363636e+02  -9.9727273e+00   2.0673182e+02   6.3250909e+00   2.3354727e+02   1.8696218e+01   3.5754636e+02   1.8635382e+01   1.4643818e+02   2.8722182e+00   3.9200000e+02   2.0015385e+00   3.9602091e+02   1.2265600e+01   1.9761000e+02  -8.0269818e+00   2.5228182e+02  -1.0348000e+01   2.4469727e+02  -1.5239636e+00   1.8789636e+02   3.3528364e+00   2.4044545e+02   6.7870909e+00   1.9779636e+02  -1.2854618e+01   1.7390727e+02  -1.6562182e+00   2.1910000e+02  -4.0836462e+01   4.6785636e+02   2.5606036e+01   2.1877636e+02   6.0778909e+00   2.1317182e+02   1.1078982e+01   2.6844182e+02   1.0211927e+01
   2.9635273e+02   1.1872364e+00   3.4087273e+02   7.9374545e+00   2.5638372e+02   1.6362895e+01   2.2004636e+02  -1.4582545e+00   4.0158909e+02   7.0856000e+00   3.2760727e+02   1.4059636e+00   2.0190727e+02   3.9196364e-01   1.9910273e+02  -4.0036727e+00   2.5619372e+02   2.3428095e+01   4.6510000e+02   4.3200000e-01   6.2417273e+02   3.8480727e+01   2.6659455e+02  -1.2651200e+01   4.8925455e+02   2.1036000e+01   1.1768636e+02   2.6411455e+01   5.9743636e+02   2.7237818e+01   5.4892909e+02   3.8417491e+01   3.4410455e+02  -6.1538182e+00   2.8287545e+02  -1.5577309e+01   4.9593455e+02   3.3889782e+01   3.2008636e+02   1.2211273e+01   2.2050182e+02   4.4634909e+00   2.4783727e+02   8.1230182e+00   2.8564636e+02   1.3867382e+01   1.3762818e+02  -1.6629818e+00   3.5567000e+02   1.7237938e+01   3.7302091e+02   7.8756000e+00   2.2542000e+02  -1.6771782e+01   2.9499182e+02   3.0452000e+00   2.6060727e+02  -6.6567636e+00   2.2293636e+02   1.9259636e+01   2.2659545e+02   1.2995091e+01   2.8141636e+02  -1.2834218e+01   1.7823727e+02  -1.8292618e+01   2.0191000e+02  -4.5361262e+01   4.1833636e+02   3.2897636e+01   2.2006636e+02   1.4734691e+01   2.0598182e+02  -6.0558182e+00   3.0635182e+02  -9.1087273e-01
   3.0001273e+02   4.9444364e+00   3.4825273e+02   1.5917055e+01   2.8729372e+02  -8.7299048e+00   1.9085636e+02  -1.4933055e+01   3.8505909e+02   2.0598000e+01   3.2179727e+02  -8.4092364e+00   2.2047727e+02   4.5663636e+00   2.0591273e+02   4.9715273e+00   2.7810372e+02   1.5965295e+01   4.3462000e+02  -3.1296000e+00   6.0241273e+02   2.5411527e+01   2.5997455e+02   5.1084000e+00   5.9268455e+02   1.6761600e+01   1.2068636e+02   3.1641455e+01   6.6467636e+02   1.9528618e+01   6.3097909e+02   5.5803491e+01   3.7110455e+02  -1.2638182e+00   3.5396545e+02  -1.2645091e+00   5.1974455e+02   2.3674982e+01   3.5848636e+02  -2.7607273e+00   2.2807182e+02   3.3778909e+00   2.5507727e+02   1.2823818e+01   2.6735636e+02   5.2380582e+01   1.3481818e+02   1.3181818e-01   4.0571000e+02  -1.9052615e+00   4.0225091e+02   1.4727200e+01   2.3813000e+02  -1.4508582e+01   2.8570182e+02   8.4484000e+00   2.5621727e+02   2.2024436e+01   2.1884636e+02  -1.5531636e+00   2.5249545e+02   3.0130909e+00   2.1332636e+02  -1.6717018e+01   1.7685727e+02  -1.3082218e+01   1.7319000e+02  -4.4593662e+01   4.1442636e+02   2.9550436e+01   2.1034636e+02  -3.1577091e+00   1.8293182e+02  -7.5918182e+00   2.9678182e+02   1.3247273e+00
   2.9468273e+02  -2.6199164e+01   3.3730273e+02   1.3273055e+01   3.0186372e+02  -1.2465505e+01   1.6928636e+02   3.5125455e+00   3.9262909e+02   2.6612400e+01   3.3926727e+02  -9.4683636e-01   2.2566727e+02  -3.7488364e+00   2.1367273e+02  -1.2499273e+01   2.9162372e+02   6.8263695e+01   4.6662000e+02   9.3604000e+00   7.2388273e+02   3.5123927e+01   3.0893455e+02   2.9531600e+01   4.7229455e+02   2.5202800e+01   1.1130636e+02   3.1351855e+01   6.4734636e+02   3.8575018e+01   5.4306909e+02   1.5696291e+01   3.4191455e+02   8.0713818e+00   3.3696545e+02   1.7805491e+01   4.6818455e+02   3.4197818e+00   3.4308636e+02  -3.9787273e+00   2.6435182e+02   1.5754909e+00   2.3916727e+02   2.9566182e+00   3.0616636e+02   5.7515782e+01   1.4462818e+02  -1.6892982e+01   4.0376000e+02   2.0540738e+01   3.2297091e+02   1.0499600e+01   2.2380000e+02  -5.0218182e-01   2.7389182e+02   1.7493200e+01   2.1588727e+02   3.2508364e+00   2.1189636e+02   1.9382836e+01   2.6068545e+02   7.2678909e+00   1.8579636e+02  -1.7794618e+01   1.6152727e+02  -3.9058182e+00   1.6281000e+02  -4.4233262e+01   4.5742636e+02   3.1104364e+00   2.4020636e+02   5.9349091e-01   2.1741182e+02  -7.2102182e+00   3.0606182e+02   1.1772327e+01
   3.3659273e+02  -1.0361964e+01   3.5397273e+02   2.6509455e+01   2.7062372e+02   1.3703695e+01   2.0814636e+02   6.1137455e+00   3.8662909e+02   1.0382400e+01   3.3812727e+02   1.3804364e+01   2.1666727e+02  -3.0788364e+00   2.2120273e+02   1.3038327e+01   3.4934372e+02   4.6546095e+01   5.1048000e+02   3.9516000e+00   7.7831273e+02   3.8109527e+01   2.8416455e+02   3.0563200e+01   4.7496455e+02   2.8419200e+01   1.1106636e+02   1.0981055e+01   6.6143636e+02   4.4357818e+01   4.6997909e+02   5.1303491e+01   3.3906455e+02   2.9919382e+01   3.0663545e+02  -6.4381091e+00   5.0911455e+02   3.2085382e+01   3.2978636e+02   1.6352727e+00   2.2802182e+02  -5.4681091e+00   2.2873727e+02   8.4101818e-01   2.9869636e+02   2.7873382e+01   1.2929818e+02   1.4334182e+00   4.1652000e+02  -6.2500615e+00   3.9925091e+02   3.0072000e+00   2.3275000e+02  -2.3838182e+01   2.9775182e+02   2.0644000e+00   2.4521727e+02   2.2814436e+01   2.0965636e+02  -3.3796364e-01   2.5930545e+02  -7.9117091e+00   2.8303636e+02  -1.6293818e+01   1.5266727e+02  -8.1470182e+00   1.8814000e+02  -5.6209662e+01   3.8485636e+02   1.9386036e+01   2.5010636e+02   1.1331491e+01   2.1365182e+02  -1.1909418e+01   2.7873182e+02   6.7187273e+00
   2.8873273e+02  -2.6331636e+00   3.6273273e+02  -8.3813455e+00   2.6843372e+02  -2.6011048e+00   2.0581636e+02   4.5901455e+00   2.8396909e+02   1.2735200e+01   3.2422727e+02   2.8663636e+00   2.2085727e+02   6.1559636e+00   2.5205273e+02  -6.5696727e+00   3.1367372e+02   4.8309695e+01   5.5081000e+02   2.1955200e+01   8.1369273e+02   1.7179127e+01   3.1397455e+02   2.3938400e+01   4.9158455e+02   2.5609600e+01   1.0206636e+02   2.5561055e+01   6.8510636e+02   2.6274218e+01   5.1658909e+02   5.0954691e+01   3.3920455e+02  -6.5718182e+00   2.9225545e+02  -1.2757709e+01   4.6180455e+02   1.7240182e+01   3.2203636e+02  -1.6544727e+01   2.1116182e+02  -1.1693091e+00   1.9721727e+02   7.8826182e+00   2.8973636e+02  -1.3319818e+01   1.4877818e+02  -5.3649818e+00   3.9943000e+02   5.2671385e+00   3.4644091e+02   2.7282000e+01   2.2894000e+02  -4.2933818e+00   2.5780182e+02   9.1104000e+00   2.2021727e+02   2.8144436e+01   2.0941636e+02   6.9212364e+00   2.1683545e+02  -1.1754109e+01   2.5336636e+02  -2.5010218e+01   1.6223727e+02  -4.2926182e+00   1.5371000e+02  -2.9605262e+01   4.0352636e+02   2.2512436e+01   2.0782636e+02   5.7389091e-01   1.9546182e+02  -2.3542182e+00   2.1768182e+02  -9.1072727e+00
   3.0187273e+02  -4.3043636e+00   3.0978273e+02  -1.3435345e+01   2.9476372e+02  -1.0417505e+01   1.9452636e+02   2.1063345e+01   3.4229909e+02   2.7208800e+01   3.2598727e+02  -2.7443636e-01   2.0719727e+02  -2.6371236e+01   2.3972273e+02   8.6067273e+00   3.0262372e+02   3.8763695e+01   5.5734000e+02   3.0532800e+01   8.1998273e+02   1.7725927e+01   3.4116455e+02   2.2573200e+01   5.0472455e+02   2.1228400e+01   1.1577636e+02   3.9564255e+01   6.6443636e+02   1.0547818e+01   5.3016909e+02   4.0968291e+01   2.9325455e+02   3.4064182e+01   3.1601545e+02  -2.6585091e+00   4.4574455e+02   2.6154982e+01   3.4943636e+02   1.3313273e+01   2.1131182e+02   1.3868691e+01   2.4673727e+02   3.6810182e+00   2.6207636e+02   2.3462982e+01   1.3553818e+02   5.3642182e+00   3.3424000e+02   1.3823385e+00   4.1549091e+02   1.5808000e+01   2.0599000e+02  -3.3173818e+00   2.5470182e+02   1.6218400e+01   2.5712727e+02   1.6241636e+01   2.1412636e+02   1.0014436e+01   2.2897545e+02   2.3804691e+01   2.5074636e+02  -1.6330618e+01   1.8928727e+02  -1.7646618e+01   1.6938000e+02  -4.3858862e+01   4.3090636e+02   4.0372036e+01   2.2987636e+02   1.6229891e+01   2.4131182e+02   9.1177818e+00   2.2883182e+02  -8.9492727e+00
   3.0573273e+02  -3.2083164e+01   4.2863273e+02   1.9966655e+01   2.5919372e+02   1.0048095e+01   2.0157636e+02   2.1929345e+01   3.9896909e+02   2.0205200e+01   3.4393727e+02   2.1995636e+00   2.2785727e+02   7.4596364e-01   2.4658273e+02   3.3379273e+00   3.0367372e+02   3.0249695e+01   5.2539000e+02  -1.3051200e+01   6.2084273e+02   5.4467127e+01   3.0788455e+02   1.1665600e+01   4.9544455e+02   1.3830800e+01   9.5826364e+01   2.3010255e+01   6.0701636e+02   2.5281418e+01   5.1958909e+02   2.4104691e+01   2.9725455e+02   1.0354182e+01   3.7591545e+02  -1.4005091e+00   4.6199455e+02   3.4604982e+01   3.1638636e+02   1.0157273e+01   2.1950182e+02  -1.0786509e+01   2.1711727e+02  -2.7993818e+00   2.1707636e+02   4.2492982e+01   1.4843818e+02   3.8022182e+00   3.8214000e+02   2.2460338e+01   2.9344091e+02   1.0432000e+01   2.4123000e+02  -9.3765818e+00   2.2999182e+02   7.6752000e+00   2.3102727e+02   1.9279636e+01   1.9098636e+02   8.0056364e+00   2.2530545e+02   2.0482909e+00   2.5555636e+02  -2.1475418e+01   1.5018727e+02  -2.0188618e+01   1.9419000e+02  -5.4933662e+01   3.5690636e+02   2.2622036e+01   2.2410636e+02   1.0551491e+01   1.8189182e+02   1.0631382e+01   2.1740182e+02  -2.1324873e+01
   2.9887273e+02  -1.3724364e+01   3.5263273e+02  -1.2053345e+01   3.2119372e+02   2.0368095e+01   1.9433636e+02   1.3648545e+01   4.1158909e+02   1.6195600e+01   3.0984727e+02  -8.8832364e+00   2.4562727e+02   2.0343636e+00   2.4205273e+02   5.1803273e+00   2.5043372e+02   2.7988895e+01   4.7591000e+02   1.3717200e+01   6.9069273e+02   1.9589127e+01   2.8688455e+02   8.4356000e+00   5.2172455e+02   1.2108400e+01   1.0601636e+02   3.0105055e+01   6.7067636e+02   4.2908618e+01   5.0673909e+02   4.8702691e+01   3.1853455e+02  -2.0388218e+01   2.7696545e+02  -9.3945091e+00   4.6086455e+02  -5.2446182e+00   3.1858636e+02  -2.4068727e+01   2.3116182e+02   1.3069091e-01   2.4469727e+02  -1.7757818e+00   2.9064636e+02   1.0013738e+02   1.4377818e+02   1.0325018e+01   3.8181000e+02   2.3676738e+01   4.6511091e+02   5.6984000e+00   2.4865000e+02  -3.8201818e+00   2.1280182e+02  -9.3396000e+00   2.6260727e+02   5.0432364e+00   2.2289636e+02   4.3128364e+00   2.6664545e+02  -2.0688909e+01   2.0613636e+02  -2.8181818e-01   1.7461727e+02   1.8569818e+00   2.1652000e+02  -3.7960062e+01   3.9156636e+02   2.4379236e+01   1.7277636e+02  -1.0210909e-01   2.1784182e+02   6.5153818e+00   2.6373182e+02  -3.2712727e+00
   3.0263273e+02  -1.2985164e+01   3.4435273e+02   2.2179055e+01   2.8186372e+02  -4.2955048e+00   1.9766636e+02   2.8762145e+01   3.9910909e+02   1.6094000e+01   3.1522727e+02   5.5463636e+00   2.0714727e+02   6.2763636e-02   2.5377273e+02   1.4272727e-01   2.2876372e+02   3.8142495e+01   4.7062000e+02  -6.6696000e+00   5.6417273e+02   4.3760727e+01   2.4645455e+02   1.8150000e+01   4.6187455e+02   6.0864000e+00   9.6116364e+01   2.4137055e+01   6.5534636e+02   2.2605018e+01   5.7454909e+02   5.9987891e+01   3.0953455e+02  -1.0628218e+01   2.3396545e+02  -2.3524509e+01   5.9118455e+02  -4.0218182e-02   2.9928636e+02   3.7252727e+00   2.2031182e+02  -2.0571309e+01   2.4030727e+02  -1.2134582e+01   2.4773636e+02   1.9280182e+01   1.4505818e+02  -1.6257382e+01   4.7933000e+02  -4.4148615e+00   4.5073091e+02   1.1228800e+01   2.5927000e+02  -3.7197818e+00   2.5437182e+02   3.3348000e+00   2.6041727e+02   1.8648436e+01   2.3012636e+02  -2.3555636e+00   2.5206545e+02  -5.2250909e-01   2.2265636e+02  -1.2793418e+01   1.9128727e+02   2.4733818e+00   2.1310000e+02  -4.3306462e+01   3.6894636e+02   2.3708836e+01   1.5706636e+02   1.1046909e+00   2.5684182e+02  -3.6461818e-01   2.5083182e+02   2.9150727e+01
   2.9959273e+02  -7.8319636e+00   2.9873273e+02   4.4486545e+00   3.2072372e+02   1.1125695e+01   2.2633636e+02   5.3285455e+00   4.0167909e+02   1.9368400e+01   3.7360727e+02   1.2255964e+01   2.3690727e+02  -4.0803636e-01   1.7205273e+02   7.5403273e+00   2.8534372e+02   3.9766095e+01   4.6400000e+02  -3.4300000e+00   6.3288273e+02   2.7313927e+01   2.5497455e+02   1.4848400e+01   5.2753455e+02   1.7836000e+00   6.4636364e+01   3.0655455e+01   6.4105636e+02   2.2698218e+01   5.3906909e+02   3.7776291e+01   3.3534455e+02  -8.3530182e+00   2.5182545e+02  -7.2833091e+00   4.9024455e+02   2.6284982e+01   2.9298636e+02  -6.3707273e+00   2.3431182e+02  -1.1831309e+01   2.3997727e+02   9.8418182e+00   2.3259636e+02   2.2111382e+01   1.7124818e+02   1.5474182e+00   4.2910000e+02   1.5413538e+01   3.2502091e+02  -8.2444000e+00   2.7251000e+02  -2.1498982e+01   2.3008182e+02   1.5088000e+01   2.8469727e+02   7.2760364e+00   1.7289636e+02   1.1172836e+01   2.4616545e+02   1.7594909e+00   2.3122636e+02  -1.1479018e+01   1.5871727e+02  -1.3510182e+00   2.1567000e+02  -3.0132062e+01   4.3575636e+02   1.8084036e+01   2.2920636e+02  -1.0616509e+01   2.0641182e+02  -1.1620218e+01   3.3563182e+02  -1.0232727e+00
   2.7649273e+02  -2.0553964e+01   3.1306273e+02   1.6352255e+01   3.0276372e+02   6.4224952e+00   1.9876636e+02   1.7434145e+01   1.9215909e+02   1.4410000e+01   3.6507727e+02   1.7458364e+01   2.2785727e+02   1.8359636e+00   1.6110273e+02  -1.5533673e+01   3.1315372e+02   2.8061295e+01   4.3448000e+02  -7.0184000e+00   6.0012273e+02   2.1024727e+01   2.6702455e+02   2.6404400e+01   4.1225455e+02   1.2336000e+01   7.2876364e+01   1.7186255e+01   6.1129636e+02   3.0939018e+01   5.3092909e+02   2.6997491e+01   3.0720455e+02   1.2138182e+01   2.2767545e+02   3.6486909e+00   5.2111455e+02   1.3245382e+01   3.1908636e+02  -6.8087273e+00   2.5173182e+02  -3.9849091e+00   2.6307727e+02   1.6713818e+01   2.7850636e+02   6.2298582e+01   1.3629818e+02  -1.0846582e+01   3.8405000e+02   1.7375385e+00   3.9216091e+02   1.4914400e+01   2.6837000e+02   4.8822182e+00   2.6789182e+02  -3.1268000e+00   3.0217727e+02   3.9676364e+00   1.9836636e+02   8.1852364e+00   2.3668545e+02   4.1878909e+00   2.0698636e+02  -1.6399818e+01   1.7395727e+02  -4.2802182e+00   2.0829000e+02  -4.9821662e+01   4.0228636e+02   4.6116364e+00   2.6777636e+02   4.2978909e+00   2.2689182e+02   6.9813818e+00   3.3173182e+02   5.7687273e+00
   3.3078273e+02  -1.6277164e+01   3.2001273e+02  -1.1483745e+01   2.7057372e+02  -1.1002305e+01   1.9738636e+02   1.1264545e+01   3.4634909e+02   6.3148000e+00   3.4807727e+02  -3.1316364e+00   2.5014727e+02  -2.7723636e-01   1.7829273e+02   3.5211273e+00   2.4967372e+02   3.7329695e+01   4.3129000e+02  -1.6433200e+01   5.8836273e+02   2.5965527e+01   2.6126455e+02   2.2452000e+00   5.2615455e+02   4.2794000e+01   6.9346364e+01   5.0318655e+01   6.4858636e+02   2.4625818e+01   5.8392909e+02   3.7757491e+01   2.6710455e+02   2.2766182e+01   2.5444545e+02  -5.7329091e+00   5.8755455e+02   1.4301818e+00   3.3538636e+02   2.2237273e+01   2.4293182e+02   3.8590909e+00   2.8588727e+02  -8.7098182e-01   3.1150636e+02   1.6658582e+01   1.4605818e+02   4.2618182e-02   3.7014000e+02   2.8003385e+00   3.4054091e+02   7.3240000e+00   2.5808000e+02  -1.0054582e+01   2.4051182e+02  -1.0166400e+01   2.4479727e+02   1.5608036e+01   2.5165636e+02   2.0620364e+00   2.4759545e+02   1.1265091e+01   2.5174636e+02  -1.2206182e+00   1.7437727e+02  -7.2638182e+00   2.0686000e+02  -3.1427262e+01   4.0037636e+02  -1.2615564e+01   2.6615636e+02  -3.5225091e+00   2.1136182e+02   4.4753782e+01   3.2663182e+02  -4.5332727e+00
   3.1482273e+02  -5.4303636e+00   3.5663273e+02  -1.3334545e-01   2.7834372e+02   1.9566095e+01   2.0647636e+02   2.4373455e+00   3.4234909e+02   9.6848000e+00   3.8684727e+02   7.8567636e+00   2.0381727e+02  -3.8608364e+00   1.6486273e+02  -7.5544727e+00   2.4067372e+02   2.7389695e+01   4.7067000e+02   3.2264000e+00   5.7212273e+02   2.5604727e+01   2.8264455e+02   1.5394800e+01   5.9682455e+02   1.5240400e+01   6.2926364e+01   3.1262255e+01   6.4715636e+02   2.8740218e+01   5.5673909e+02   2.1032691e+01   3.7529455e+02   4.0709818e+00   2.7358545e+02   3.7358909e+00   5.4618455e+02   3.4239782e+01   3.2978636e+02   7.2352727e+00   2.7240182e+02   2.0714909e+00   2.4864727e+02   9.2982182e+00   3.0059636e+02   7.2413818e+00   1.7034818e+02  -2.4205818e+00   4.0148000e+02  -8.7568615e+00   3.0416091e+02   2.0664400e+01   2.5851000e+02   1.1018182e-02   2.5747182e+02   1.0516800e+01   2.8055727e+02   3.3127236e+01   2.1108636e+02   6.1176364e+00   2.2492545e+02  -6.4913091e+00   2.1217636e+02   1.8284982e+01   1.8018727e+02  -5.7286182e+00   2.1243000e+02  -1.9872862e+01   3.9413636e+02   1.0883636e+01   2.2334636e+02   5.4722909e+00   2.3308182e+02   4.5861818e+00   3.1521182e+02  -2.9096727e+00
   3.2497273e+02  -1.1672364e+01   3.2159273e+02  -5.2014545e-01   2.6967372e+02   1.3299695e+01   1.8595636e+02   4.2689455e+00   3.5815909e+02   2.6750000e+01   3.7665727e+02   5.0119636e+00   2.2657727e+02   2.8883636e+00   1.6405273e+02  -9.6296727e+00   2.2491372e+02   3.0980495e+01   4.9967000e+02   5.7664000e+00   8.0088273e+02   1.0963927e+01   2.8959455e+02   1.0978800e+01   5.1377455e+02   1.4504400e+01   7.5966364e+01   2.2699055e+01   6.3867636e+02   3.6748618e+01   5.8492909e+02   3.7487491e+01   3.0529455e+02   2.4950982e+01   2.6125545e+02   3.0022909e+00   5.0536455e+02   2.8755382e+01   3.8783636e+02   1.0291273e+01   2.1754182e+02   1.5602909e+00   2.3526727e+02  -1.2513818e+00   2.7226636e+02   2.6317782e+01   1.5596818e+02  -6.9901818e+00   3.7138000e+02   1.6981138e+01   4.8216091e+02   1.9994400e+01   2.6885000e+02  -3.1061818e+00   2.2580182e+02   5.4804000e+00   2.3969727e+02   7.8260364e+00   1.9865636e+02   1.1732036e+01   2.5844545e+02   6.0670909e+00   1.9132636e+02   4.4229818e+00   2.0452727e+02  -9.7258182e+00   2.7319000e+02  -2.4783662e+01   4.2023636e+02   7.4656364e+00   2.1853636e+02   2.1567091e+01   2.2336182e+02   2.4743782e+01   3.4054182e+02  -1.4560727e+00
   2.4701273e+02  -1.6815564e+01   3.5206273e+02   1.7522255e+01   3.2805372e+02  -8.8907048e+00   1.9981636e+02  -2.2198545e+00   3.9453909e+02   1.6369600e+01   4.2446727e+02  -4.7228364e+00   1.9533727e+02  -3.8024364e+00   1.9805273e+02  -1.4159673e+01   2.6886372e+02   3.9034495e+01   5.8019000e+02  -2.2052000e+00   7.6598273e+02   2.7045927e+01   2.8364455e+02   1.1364800e+01   5.1525455e+02   1.7906000e+01   5.6546364e+01   3.2962655e+01   6.4391636e+02   2.8659418e+01   5.6901909e+02   4.8340291e+01   3.0196455e+02   1.8697382e+01   2.3101545e+02  -2.4785091e+00   5.7205455e+02   1.2170182e+01   3.2278636e+02  -2.6904727e+01   1.9012182e+02   9.4138909e+00   2.0597727e+02   1.6091818e+01   2.4754636e+02   6.2538182e-01   1.3848818e+02  -4.4178182e-01   3.9571000e+02   4.7047385e+00   3.3011091e+02   1.0588400e+01   2.6918000e+02  -1.1825818e+00   2.2747182e+02   1.9826800e+01   2.5693727e+02   1.5116836e+01   2.2031636e+02   9.8592364e+00   2.4297545e+02   4.1146909e+00   1.9760636e+02  -4.0794182e+00   1.8699727e+02  -5.6534182e+00   1.9452000e+02  -3.6580062e+01   4.1356636e+02   1.8949236e+01   2.3429636e+02   5.2662909e+00   2.1184182e+02   4.2853818e+00   3.1021182e+02  -2.5129673e+01
   7.5112727e+01  -9.0635636e+00   3.0744273e+02   6.0418545e+00   2.3491372e+02   9.1304952e+00   1.9981636e+02   2.4020145e+01   3.3715909e+02   2.0910000e+01   4.1136727e+02   2.1351636e+00   2.2328727e+02   6.3415636e+00   2.1634273e+02  -1.4052873e+01   2.8791372e+02   4.5030495e+01   2.8648000e+02   1.3425160e+02   7.6684273e+02   2.7027127e+01   2.8683455e+02   4.9959600e+01   4.8068455e+02   3.2861600e+01   8.6966364e+01   1.0439055e+01   6.1229636e+02   1.2719018e+01   5.0806909e+02   4.1826291e+01   3.5229455e+02   1.4760982e+01   2.3144545e+02  -1.9752909e+01   4.6405455e+02   1.2500182e+01   3.2708636e+02  -2.0048727e+01   1.6459182e+02  -8.6837091e+00   2.0916727e+02  -1.7333818e+00   2.6807636e+02  -7.8270182e+00   1.4981818e+02  -1.2208182e+01   4.3738000e+02   1.4711385e+00   2.8292091e+02  -9.1064000e+00   2.5456000e+02  -1.3252982e+01   2.2628182e+02   1.2822000e+01   2.6260727e+02   9.5632364e+00   1.9355636e+02   7.0400364e+00   2.7783545e+02   1.4655891e+01   1.9027636e+02   5.6069818e+00   2.0357727e+02  -4.2698182e+00   1.7319000e+02  -2.5923662e+01   3.7042636e+02   1.0880436e+01   2.3115636e+02   3.8974909e+00   2.2031182e+02   1.8077782e+01   2.3211182e+02   9.2183273e+00
   6.1922727e+01   1.6116364e+00   3.5454273e+02   1.3463855e+01   2.2776372e+02   1.3032495e+01   2.1114636e+02   2.1374545e-01   3.3072909e+02   3.4424400e+01   3.6465727e+02  -1.1280364e+00   2.1224727e+02   3.8047636e+00   1.9724273e+02  -3.9548727e+00   3.0329372e+02   3.9280095e+01   2.8672000e+02   2.2299240e+02   7.3755273e+02   1.3650327e+01   2.9978455e+02   2.8023600e+01   4.8939455e+02   1.7694800e+01   6.5876364e+01   2.4126255e+01   6.1958636e+02   9.5158182e+00   5.0535909e+02   3.6243091e+01   3.4615455e+02   1.3832182e+01   2.6887545e+02  -3.3173091e+00   4.2730455e+02   3.2501818e+00   3.3583636e+02   4.8012727e+00   1.7859182e+02  -2.3237091e+00   2.1230727e+02  -1.2245818e+00   2.8073636e+02  -2.3549818e+01   1.6272818e+02  -1.8109818e+00   3.7124000e+02   1.4232338e+01   3.7540091e+02   1.2552000e+00   2.4499000e+02   7.5126182e+00   2.5794182e+02   1.4769200e+01   2.4807727e+02   9.1563636e-01   2.0798636e+02   7.3156364e+00   2.4230545e+02   6.4982909e+00   1.9593636e+02  -6.7058182e+00   1.8576727e+02   2.0674982e+01   1.8543000e+02  -2.8952862e+01   3.6323636e+02  -5.6943636e+00   1.9139636e+02   6.6982909e+00   2.1898182e+02  -5.8558182e+00   2.0887182e+02  -1.4212473e+01
   2.7697273e+02  -1.6972364e+01   2.9278273e+02   7.8346545e+00   2.5134372e+02  -4.4239048e+00   2.1581636e+02   6.3601455e+00   3.9696909e+02   2.8505200e+01   3.7155727e+02   1.3699636e+00   2.0709727e+02   1.1116764e+01   1.5600273e+02  -6.4156727e+00   3.2957372e+02   3.5077695e+01   4.7172000e+02   1.0695240e+02   7.1093273e+02   2.3499927e+01   2.8826455e+02   5.8052000e+00   4.2691455e+02   3.0023200e+01   7.0256364e+01   2.9865855e+01   6.3367636e+02   1.3578618e+01   5.0211909e+02   3.0112291e+01   3.7315455e+02  -2.9078182e+00   3.3082545e+02  -1.9753309e+01   4.2830455e+02   1.6420182e+01   3.4118636e+02  -2.0767273e+00   2.1659182e+02   3.7762909e+00   2.0821727e+02  -6.0473818e+00   2.4802636e+02  -5.1730182e+00   1.6372818e+02   6.6290182e+00   3.7252000e+02   5.5993846e-01   4.3744091e+02  -1.6468000e+01   2.5951000e+02  -2.6498982e+01   2.4366182e+02   1.7861600e+01   2.2774727e+02   1.0112036e+01   2.7308636e+02   6.6776364e+00   2.7064545e+02   9.8510909e+00   1.9589636e+02  -1.1802618e+01   2.0047727e+02   8.3081818e+00   2.4476000e+02  -2.7929262e+01   4.0280636e+02   1.0500364e+00   1.1934636e+02   4.1229091e-01   2.1841182e+02   5.0397818e+00   2.0987182e+02   1.3775273e+00
   3.1278273e+02  -9.6471636e+00   3.5582273e+02  -1.1854545e-01   3.5562372e+02  -2.3863048e+00   1.7523636e+02  -2.0134545e+00   4.0139909e+02   1.6308000e+00   3.6655727e+02  -9.9400364e+00   2.2981727e+02   7.6791636e+00   1.8239273e+02  -2.6526873e+01   3.1986372e+02   3.6194495e+01   6.2977000e+02   6.7884000e+00   7.5031273e+02   1.6009527e+01   2.6031455e+02   2.7371200e+01   5.3687455e+02   1.5936400e+01   6.4926364e+01   1.7012255e+01   6.2043636e+02   3.7967818e+01   5.5639909e+02   2.1009891e+01   3.5467455e+02   8.2405818e+00   2.9663545e+02  -1.7208109e+01   4.6049455e+02   7.9749818e+00   2.9253636e+02   3.1152727e+00   1.8312182e+02   6.7838909e+00   2.0650727e+02  -9.1405818e+00   2.4588636e+02   8.8081818e+00   1.4272818e+02   2.3090182e+00   3.6114000e+02   1.5570338e+01   3.3111091e+02  -1.4821600e+01   2.6608000e+02  -1.2264582e+01   2.7466182e+02  -9.9484000e+00   2.5041727e+02   1.4208436e+01   2.5117636e+02  -1.4695636e+00   2.6240545e+02  -8.1597091e+00   1.9055636e+02   2.8245818e+00   1.9004727e+02   1.9052582e+01   1.9543000e+02  -3.3272862e+01   3.4523636e+02   3.5556364e+00   1.3087636e+02  -6.6601091e+00   1.8631182e+02  -1.8342218e+01   2.6263182e+02  -1.5753273e+01
   2.8149273e+02   6.8560364e+00   3.0297273e+02   2.3994545e+00   2.3943372e+02   7.6788952e+00   2.0557636e+02   9.6993455e+00   3.7467909e+02   3.3528400e+01   3.6131727e+02   8.4791636e+00   1.9233727e+02  -2.4624364e+00   2.0934273e+02  -6.7328727e+00   2.8496372e+02   4.4846495e+01   6.7529000e+02   2.4476800e+01   7.6388273e+02   3.8973927e+01   2.9426455e+02   2.5605200e+01   5.1277455e+02   1.8054400e+01   6.1966364e+01   1.2959055e+01   6.0929636e+02   2.4859018e+01   5.8573909e+02   5.5192691e+01   3.1820455e+02   1.1108182e+01   2.4444545e+02  -1.0462909e+01   4.6768455e+02   1.5399782e+01   3.0203636e+02  -7.3947273e+00   1.9402182e+02  -2.1658109e+01   2.1802727e+02   5.7478182e+00   2.3169636e+02  -7.6661818e-01   1.4581818e+02   9.2181818e-01   3.5910000e+02  -5.4164615e+00   3.8711091e+02   2.5268400e+01   2.7375000e+02  -2.9781818e+00   2.5442182e+02   1.0670800e+01   2.6098727e+02   8.5528364e+00   2.1670636e+02  -1.9519636e+00   2.9140545e+02  -1.6049709e+01   1.9570636e+02  -1.9547418e+01   1.7976727e+02   1.5498182e-01   2.6048000e+02  -3.8146862e+01   3.5394636e+02   1.8818836e+01   1.4010636e+02  -5.2485091e+00   1.7317182e+02  -3.4310182e+00   2.4554182e+02  -1.4286073e+01
   2.9201273e+02   5.5344364e+00   3.5411273e+02   4.6882545e+00   2.3405372e+02   1.1059295e+01   2.4766636e+02   5.2145455e-02   3.5458909e+02   1.7605600e+01   3.5569727e+02   1.4487636e+00   1.7547727e+02   4.8363636e+00   1.5639273e+02   2.7431273e+00   3.0100372e+02   5.5273295e+01   5.2881000e+02  -8.1348000e+00   6.1174273e+02   1.3525127e+01   2.9888455e+02   2.8525600e+01   4.3206455e+02   3.0611200e+01   5.7826364e+01   3.7770255e+01   6.2620636e+02   1.5506218e+01   5.8087909e+02   4.4241491e+01   2.4953455e+02   9.6517818e+00   2.3139545e+02   1.8210909e+00   4.7061455e+02   1.7225382e+01   2.7773636e+02   6.3992727e+00   1.8878182e+02  -3.4789091e+00   2.2407727e+02   1.6438182e+00   2.5207636e+02   1.7602982e+01   1.5039818e+02  -5.5845818e+00   4.3862000e+02  -1.1488062e+01   4.1825091e+02  -2.4128000e+00   3.1346000e+02   6.7550182e+00   2.8475182e+02   2.2444000e+00   2.4821727e+02   3.2524436e+01   2.0431636e+02  -6.3407636e+00   2.7430545e+02   1.0748291e+01   2.0065636e+02   6.2965818e+00   1.8142727e+02  -8.4478182e+00   2.3762000e+02  -3.7838062e+01   3.6004636e+02   6.7508364e+00   1.1410636e+02  -1.8888509e+01   2.0055182e+02  -1.2431418e+01   2.8354182e+02  -8.8060727e+00
   3.2244273e+02   7.4300364e+00   3.4459273e+02  -1.5030145e+01   2.3662372e+02   9.3236952e+00   1.8247636e+02  -1.0972655e+01   3.7305909e+02   2.0228000e+01   3.8512727e+02   1.5574364e+01   1.9847727e+02   1.9963636e+00   1.5829273e+02  -2.0978873e+01   3.2781372e+02   3.2988495e+01   4.9877000e+02   4.3584000e+00   6.7860273e+02   2.5176327e+01   2.8240455e+02   3.0034000e+01   5.2368455e+02   1.8471600e+01   6.2396364e+01   4.8024655e+01   6.4215636e+02   3.8040218e+01   5.7468909e+02   3.2116691e+01   3.2972455e+02  -8.7634182e+00   2.5239545e+02   2.4241091e+01   5.1980455e+02   2.6350182e+01   3.4753636e+02   2.1152727e+00   2.1316182e+02  -3.7093091e+00   2.4354727e+02   9.0362182e+00   2.6559636e+02   9.2313818e+00   1.5224818e+02  -5.7825818e+00   3.9914000e+02   1.5910338e+01   3.9482091e+02   8.0316000e+00   3.7727000e+02  -6.5397818e+00   2.8985182e+02  -3.8836000e+00   2.5707727e+02   2.3385636e+01   1.7631636e+02   8.6092364e+00   2.3330545e+02   1.3408291e+01   2.0598636e+02   9.2018182e-01   1.6161727e+02  -5.8630182e+00   1.8591000e+02  -3.3221262e+01   3.5052636e+02  -1.3907564e+01   1.3729636e+02  -7.8337091e+00   1.9517182e+02  -2.0010182e+00   2.6663182e+02   6.8672727e-01
   3.0154273e+02  -1.0747964e+01   3.6287273e+02   2.3177455e+01   2.6610372e+02   1.4735295e+01   2.1147636e+02   2.5897345e+01   3.3600909e+02   1.1522000e+01   3.5126727e+02   6.9931636e+00   2.1300727e+02   4.3539636e+00   1.8829273e+02  -7.8488727e+00   2.4534372e+02   1.4536095e+01   5.3543000e+02   1.1856000e+00   5.9984273e+02   4.1617127e+01   2.8674455e+02   2.3826800e+01   5.1477455e+02   3.8664400e+01   5.7926364e+01   1.2812255e+01   5.8634636e+02   3.2505018e+01   5.4077909e+02   3.8209491e+01   3.7787455e+02   3.2244582e+01   2.5191545e+02  -8.5305091e+00   5.6393455e+02   3.8259782e+01   3.8308636e+02  -4.8287273e+00   1.9369182e+02   1.1318291e+01   2.4207727e+02   1.4913818e+01   2.7316636e+02   1.0575782e+01   1.3758818e+02   1.7440218e+01   3.8029000e+02   3.0383385e+00   3.4330091e+02  -2.5168000e+00   3.3699000e+02  -1.3747382e+01   2.9356182e+02   1.4396000e+00   2.6760727e+02   2.7923236e+01   1.6327636e+02  -7.5636364e-03   2.5702545e+02   3.8006909e+00   1.2246636e+02  -5.3982182e+00   1.8161727e+02  -8.8430182e+00   2.0795000e+02  -4.4134462e+01   3.6104636e+02  -6.8991636e+00   1.3639636e+02   3.2829091e-01   2.3446182e+02  -7.6742182e+00   2.9383182e+02  -3.6792727e+00
   2.7697273e+02   1.0407636e+01   3.3549273e+02  -6.1521455e+00   3.1072372e+02   2.2556952e+00   2.0333636e+02  -5.0145455e-01   3.7515909e+02   1.1110000e+01   3.8741727e+02  -1.2658836e+01   1.7395727e+02  -1.4942036e+01   1.4134273e+02  -2.3828727e+00   2.6610372e+02   4.8255295e+01   4.6291000e+02   7.6072000e+00   6.2769273e+02   7.9191273e+00   2.9197455e+02   4.9738400e+01   4.6787455e+02   2.1266400e+01   6.5776364e+01   2.8894255e+01   6.5824636e+02   2.2903018e+01   5.6982909e+02   3.3985491e+01   3.8163455e+02   1.4133782e+01   3.3196545e+02  -6.9345091e+00   5.2168455e+02   2.5449782e+01   3.5733636e+02   1.8631273e+01   1.7550182e+02   1.5434909e+00   2.2083727e+02   3.8530182e+00   2.1516636e+02   3.5057818e+00   1.5315818e+02  -1.0765382e+01   4.5019000e+02   8.9163385e+00   3.6054091e+02   1.1634000e+01   3.3732000e+02  -1.7533782e+01   2.6789182e+02   1.2023200e+01   2.5231727e+02   8.3364364e+00   1.4651636e+02   1.3473236e+01   1.2221545e+02   1.6929549e+02   1.6408636e+02  -5.4878182e+00   1.8942727e+02  -1.0517818e+01   2.2357000e+02  -1.7194062e+01   3.6928636e+02  -1.6988364e+01   1.6010636e+02  -3.1385091e+00   2.5693182e+02   1.5818182e+01   3.1306182e+02  -2.6927673e+01
   2.7297273e+02  -2.0323636e+00   3.6049273e+02   7.8878545e+00   2.8957372e+02  -5.9523048e+00   1.9362636e+02   1.0515345e+01   3.6896909e+02   6.4552000e+00   3.7507727e+02   9.4683636e+00   2.0295727e+02   1.6637964e+01   2.5391273e+02  -5.3884727e+00   2.5267372e+02   3.0469695e+01   5.1429000e+02   8.8368000e+00   5.7927273e+02   2.6792727e+01   2.8278455e+02   1.2953600e+01   4.9791455e+02   1.7823200e+01   5.7926364e+01   1.3572255e+01   6.1948636e+02   3.4238182e+00   5.8463909e+02   2.1510691e+01   3.5491455e+02  -4.1086182e+00   2.1496545e+02  -9.3845091e+00   5.6611455e+02   1.3585382e+01   3.3488636e+02  -1.3522727e+01   1.8245182e+02  -1.2062509e+01   2.0850727e+02  -3.7305818e+00   2.3669636e+02  -2.3696618e+01   1.6534818e+02  -4.0705818e+00   3.6662000e+02   3.2271938e+01   4.2697091e+02   2.8509600e+01   3.6204000e+02  -9.9413818e+00   2.9142182e+02   9.5080000e-01   2.3674727e+02   5.4203636e-01   1.5627636e+02  -1.0447564e+01   1.3244545e+02   1.6047709e+02   1.5051636e+02  -1.4932218e+01   1.8580727e+02   2.3917818e+00   2.0876000e+02  -3.1819262e+01   3.8828636e+02   2.1116364e+00   1.6653636e+02   1.1207091e+01   2.7727182e+02   1.5950982e+01   3.2216182e+02  -2.2567273e-01
   2.8901273e+02  -3.8455636e+00   3.4144273e+02  -4.1081455e+00   3.4738372e+02  -1.2437105e+01   1.9423636e+02   8.9465455e+00   3.8062909e+02   1.6724000e+00   3.9284727e+02   6.1467636e+00   2.4376727e+02   4.5131636e+00   2.1920273e+02  -1.0991673e+01   2.5857372e+02   4.2857695e+01   5.1319000e+02   4.4480000e-01   6.0155273e+02  -8.4967273e-01   2.6064455e+02   1.8248000e+00   4.6587455e+02   2.9386400e+01   7.0926364e+01   3.1002255e+01   6.6348636e+02   1.5523818e+01   4.7558909e+02   2.7044691e+01   3.6010455e+02   2.2861818e+00   2.0563545e+02  -1.3358109e+01   5.2105455e+02   3.6880182e+01   3.1428636e+02   6.2527273e-01   1.6607182e+02   1.5778909e+00   2.2335727e+02  -1.7785818e+00   2.1169636e+02  -2.5026618e+01   1.4058818e+02   5.6202182e+00   4.5214000e+02   9.0003385e+00   3.9225091e+02  -1.2472800e+01   3.6865000e+02  -2.6570182e+01   2.3785182e+02  -5.1936000e+00   2.4864727e+02   1.4590036e+01   1.4746636e+02   1.3777236e+01   1.8059545e+02   1.0119509e+02   1.6074636e+02  -9.8406182e+00   1.7118727e+02  -1.0488618e+01   2.0448000e+02  -2.9806862e+01   3.6723636e+02   2.0085636e+01   1.5306636e+02  -1.8153091e+00   2.7479182e+02   1.7389382e+01   2.9978182e+02   9.1347273e+00
   2.7863273e+02  -1.5065164e+01   3.5687273e+02   1.2774545e+00   2.4834372e+02   1.2106095e+01   1.9938636e+02   1.1054545e+01   4.0129909e+02   1.0398800e+01   3.8736727e+02  -6.6548364e+00   2.7071727e+02   1.1787164e+01   1.7229273e+02   1.1411273e+00   2.4919372e+02   4.4418095e+01   5.3672000e+02   8.5240000e-01   5.8636273e+02   3.2745527e+01   2.6935455e+02   2.5480000e+00   4.7977455e+02   1.3174400e+01   6.3826364e+01   3.8570255e+01   6.4443636e+02   2.0667818e+01   5.6487909e+02   3.8951491e+01   3.5558455e+02   2.8217782e+01   1.9901545e+02   1.5114909e+00   4.9443455e+02   1.3319782e+01   3.3668636e+02   2.2332727e+00   1.6150182e+02  -9.6265091e+00   2.4159727e+02  -1.9997782e+01   2.1950636e+02  -9.9814182e+00   1.4101818e+02   6.8258182e+00   6.4648000e+02   1.6023138e+01   3.4116091e+02  -7.6560000e-01   3.3061000e+02  -1.2236982e+01   2.5094182e+02  -8.9608000e+00   2.9274727e+02   8.6203636e-01   1.4603636e+02   6.0316364e+00   2.7397545e+02   5.9146909e+00   1.6641636e+02  -7.2042182e+00   1.8142727e+02  -1.2927818e+01   2.1895000e+02  -2.8254462e+01   3.8766636e+02   3.4121236e+01   2.2925636e+02   2.0049491e+01   2.4284182e+02  -6.2446182e+00   3.1144182e+02   2.8719273e+00
   3.0054273e+02  -9.6279636e+00   3.1063273e+02   9.8366545e+00   2.7862372e+02  -2.8463048e+00   2.2462636e+02   1.3325345e+01   3.5486909e+02   2.3783200e+01   3.8093727e+02   4.9495636e+00   2.5709727e+02  -1.4263236e+01   1.9143273e+02   2.6999273e+00   2.7438372e+02   2.1972895e+01   4.7153000e+02  -2.0824000e+00   6.3503273e+02   2.5851927e+01   2.7388455e+02   6.2856000e+00   5.8287455e+02   1.4596400e+01   5.1636364e+01   1.3455455e+01   7.0820636e+02   1.7096218e+01   5.4630909e+02   3.8537091e+01   3.1087455e+02   3.6545818e+00   2.1867545e+02  -4.2113091e+00   5.1661455e+02   4.5795382e+01   3.1428636e+02  -5.6747273e+00   1.6026182e+02  -1.9573091e+00   2.0673727e+02  -1.1018982e+01   2.1802636e+02  -1.5433018e+01   1.8234818e+02  -6.8605818e+00   2.6743000e+02   1.7447138e+01   4.0111091e+02   1.1478400e+01   3.4704000e+02  -1.3361382e+01   2.4518182e+02   1.5980000e+01   2.4631727e+02   1.0064364e+00   1.7560636e+02   1.2236036e+01   2.7930545e+02   1.8682909e+00   1.5574636e+02  -3.2490618e+01   1.7128727e+02   7.9338182e-01   2.2629000e+02  -2.7791662e+01   3.9261636e+02   2.0435236e+01   2.8044636e+02   4.5242909e+00   2.5593182e+02   1.2188182e+01   3.0840182e+02  -9.2648727e+00
   2.5768273e+02  -1.5239164e+01   3.7335273e+02   2.1099055e+01   2.6615372e+02   1.9681295e+01   2.0966636e+02   1.0852145e+01   4.2034909e+02   1.0394800e+01   4.0184727e+02   1.0136764e+01   2.2604727e+02  -3.4492364e+00   2.6439273e+02  -2.6276873e+01   2.7776372e+02   2.9372495e+01   5.1343000e+02   3.9956000e+00   6.6341273e+02   2.0821527e+01   2.5793455e+02  -7.7684000e+00   5.7548455e+02   2.3087600e+01   6.4206364e+01   4.6689855e+01   6.9358636e+02   1.5645818e+01   5.6158909e+02   4.2074691e+01   2.9177455e+02   2.1652582e+01   2.4448545e+02  -1.3556109e+01   5.0968455e+02   1.9659782e+01   3.6693636e+02  -1.2386727e+01   2.3773182e+02  -2.6434909e+01   2.1945727e+02   1.1534182e+00   2.1540636e+02  -2.0463418e+01   1.4915818e+02  -8.7253818e+00   3.8652000e+02   1.7299385e+00   4.2802091e+02   9.4560000e-01   3.2051000e+02  -1.0338982e+01   2.7094182e+02  -4.3208000e+00   2.3821727e+02   2.1654436e+01   1.7636636e+02  -5.9147636e+00   2.8283545e+02   9.4458909e+00   1.7651636e+02  -2.5052218e+01   1.8185727e+02  -9.2022182e+00   2.0133000e+02  -3.2504862e+01   3.7647636e+02   2.1966436e+01   2.4410636e+02   2.3241491e+01   2.3555182e+02   1.6685818e+00   2.6635182e+02  -3.8108727e+00
   2.6282273e+02  -5.1803636e+00   2.9101273e+02   1.4026255e+01   2.9991372e+02   1.8410495e+01   2.3928636e+02   1.0722545e+01   3.9615909e+02   1.3330000e+01   4.0388727e+02   1.7113564e+01   1.9404727e+02  -9.6992364e+00   1.7900273e+02  -6.3056727e+00   2.9919372e+02   3.6418095e+01   4.4477000e+02   1.2158400e+01   6.4436273e+02   5.4455273e+00   2.4907455e+02  -1.1399600e+01   5.1639455e+02   1.5914800e+01   8.2306364e+01   2.3481855e+01   6.6805636e+02   3.2068218e+01   5.7273909e+02   2.9652691e+01   3.7925455e+02  -5.9658182e+00   2.4077545e+02  -1.1693091e+00   4.6793455e+02   1.9499782e+01   3.1293636e+02   1.3332727e+00   1.6616182e+02  -1.1859309e+01   1.9502727e+02  -3.2721818e+00   2.4630636e+02  -9.2254182e+00   1.4496818e+02   4.8498182e+00   3.6105000e+02   1.3775385e+00   3.2292091e+02   1.6023600e+01   3.4089000e+02  -2.2199382e+01   2.9728182e+02   6.9520000e+00   2.5907727e+02  -7.9643636e+00   1.5655636e+02   1.6910036e+01   2.8654545e+02   1.8190909e+00   1.8898636e+02  -1.2439818e+01   1.6604727e+02  -1.8874182e+00   1.9562000e+02  -5.1908062e+01   3.6999636e+02   7.9148364e+00   2.5253636e+02   2.1607091e+01   2.1117182e+02   3.6689818e+00   3.0740182e+02   1.0451273e+00
   2.8730273e+02  -8.5187636e+00   3.3349273e+02   8.1478545e+00   3.0110372e+02   3.0752952e+00   2.2247636e+02  -5.0265455e-01   3.9491909e+02   2.2392000e+00   3.9941727e+02   6.9011636e+00   2.1338727e+02  -9.5264364e+00   1.3505273e+02  -8.9296727e+00   3.2096372e+02   4.2056495e+01   4.6115000e+02   1.2608000e+01   6.4888273e+02   1.3173927e+01   2.5693455e+02  -7.5984000e+00   4.9925455e+02   3.1616000e+01   5.4686364e+01   2.1301455e+01   6.6082636e+02   4.1216618e+01   5.3577909e+02   2.7519491e+01   3.1815455e+02   2.6732182e+01   2.2825545e+02  -8.2577091e+00   5.6249455e+02   2.5004982e+01   3.0548636e+02  -7.7207273e+00   1.5897182e+02  -6.4241091e+00   2.7402727e+02   8.9278182e+00   2.5040636e+02  -1.7434182e+00   1.4872818e+02   5.7790182e+00   2.3062000e+02  -5.5680615e+00   4.5411091e+02   9.6684000e+00   3.4708000e+02  -1.0464582e+01   3.2156182e+02   3.9596000e+00   2.1536727e+02   5.7224364e+00   1.9051636e+02   1.8243236e+01   2.9787545e+02   1.4102691e+01   1.3684636e+02  -2.0168618e+01   1.6842727e+02  -7.3178182e+00   2.2552000e+02  -5.5440062e+01   3.9423636e+02   1.6635636e+01   2.2425636e+02   2.2449491e+01   2.4898182e+02  -1.3558182e+00   3.4054182e+02  -1.5366073e+01
   2.7892273e+02  -2.0318364e+01   3.0787273e+02   7.9074545e+00   2.6829372e+02   1.7130095e+01   2.2200636e+02   2.8294945e+01   4.1300909e+02  -1.8000000e-02   4.1665727e+02   8.6719636e+00   2.0476727e+02  -4.0268364e+00   1.6834273e+02   5.9371273e+00   2.4586372e+02   3.5444495e+01   4.6181000e+02  -1.5444800e+01   5.8522273e+02   3.7556727e+01   2.4264455e+02  -2.2215200e+01   5.1953455e+02   2.6423600e+01   5.5876364e+01   2.1206255e+01   5.7777636e+02   2.4570618e+01   5.5249909e+02   4.0471891e+01   3.9396455e+02   7.5273818e+00   2.3434545e+02   9.0150909e+00   6.2024455e+02   4.1064982e+01   3.7018636e+02   1.9803273e+01   2.1693182e+02   3.1790909e+00   2.5678727e+02   6.7870182e+00   2.5840636e+02   3.9965818e+00   1.5334818e+02  -1.3210582e+01   3.6891000e+02  -3.0512615e+00   2.9359091e+02   5.9900000e+00   3.0365000e+02  -1.6410182e+01   3.3308182e+02   5.4680000e+00   2.4688727e+02   7.3908364e+00   2.1917636e+02   3.8504364e+00   2.4778545e+02  -1.1560109e+01   1.4522636e+02  -8.8890182e+00   1.7380727e+02  -2.8882182e+00   2.2300000e+02  -4.3478462e+01   4.1094636e+02   1.6258836e+01   2.5906636e+02   8.7046909e+00   2.2131182e+02  -1.8232218e+01   2.9540182e+02   1.0385127e+01
   2.7620273e+02  -6.4907636e+00   2.8111273e+02   1.2198255e+01   2.7729372e+02   2.2600095e+01   2.1990636e+02  -1.0677055e+01   3.7410909e+02   4.4740000e+00   3.9598727e+02   7.4556364e-01   2.1162727e+02  -5.5636364e-02   1.5810273e+02  -1.8673673e+01   2.9886372e+02   4.1964495e+01   4.4634000e+02   1.5652800e+01   6.4207273e+02   1.8578727e+01   2.5516455e+02  -5.0268000e+00   5.2915455e+02   2.6944000e+01   6.0206364e+01   2.4529855e+01   5.8129636e+02   3.2909018e+01   5.2839909e+02   3.9919891e+01   3.5339455e+02   1.3102982e+01   2.2329545e+02   1.2290909e+00   5.9005455e+02   1.7230182e+01   3.9813636e+02   1.4672727e+00   1.6388182e+02   2.5630909e+00   1.8411727e+02   4.6906182e+00   2.3664636e+02  -5.2626182e+00   1.5653818e+02  -2.9357818e+00   3.8248000e+02   1.9813138e+01   4.1840091e+02   9.0952000e+00   3.4808000e+02  -1.0014582e+01   3.1618182e+02   1.1590000e+01   2.3255727e+02   1.2447236e+01   1.9608636e+02  -7.8723636e+00   2.8221545e+02   1.1255491e+01   1.7589636e+02  -9.0026182e+00   1.5642727e+02  -2.5878182e+00   2.1576000e+02  -3.8999262e+01   3.8580636e+02   6.0300364e+00   2.6353636e+02   3.6870909e+00   2.1631182e+02  -1.4932218e+01   2.4902182e+02  -1.0564473e+01
   3.0935273e+02  -2.0562764e+01   2.9544273e+02   1.8545455e-03   2.7448372e+02   6.3489524e-01   2.4104636e+02   5.2917455e+00   3.5948909e+02   2.7073600e+01   3.6022727e+02   9.8963636e+00   2.1362727e+02  -2.7165636e+01   1.6858273e+02  -9.3220727e+00   3.0605372e+02   4.7819295e+01   4.5758000e+02   3.4703600e+01   6.5488273e+02   2.6439273e+00   2.4869455e+02  -3.9892000e+00   5.3248455e+02   2.4337600e+01   6.2206364e+01   3.7659855e+01   6.2091636e+02   4.0839418e+01   5.4258909e+02   1.6304691e+01   2.9701455e+02   1.3993382e+01   3.6239545e+02   1.2871091e+01   6.1193455e+02  -7.8902182e+00   3.6328636e+02   4.9052727e+00   1.5216182e+02  -6.5893091e+00   1.7916727e+02  -9.4333818e+00   2.2878636e+02  -1.1343818e+01   1.4796818e+02  -8.2018182e-01   4.0233000e+02   1.2655138e+01   3.2644091e+02   1.4742000e+01   3.5704000e+02  -3.3013818e+00   3.0080182e+02   5.0104000e+00   2.5655727e+02   2.4287236e+01   2.0112636e+02   1.2344436e+01   2.6230545e+02   6.4182909e+00   1.6593636e+02  -5.0158182e+00   1.7385727e+02   9.6277818e+00   2.0671000e+02  -2.1985262e+01   4.0637636e+02   3.0194436e+01   2.2853636e+02   9.6270909e+00   2.0174182e+02  -1.8576618e+01   2.3892182e+02  -8.7564727e+00
   2.7130273e+02  -1.1618764e+01   3.0440273e+02   1.0950545e+00   3.2305372e+02  -6.0704762e-02   1.9647636e+02  -9.6126545e+00   3.3258909e+02   2.5225600e+01   3.7455727e+02   1.0989964e+01   2.1438727e+02   8.9635636e+00   1.4543273e+02  -2.0000727e+00   2.7143372e+02   3.6308895e+01   4.5662000e+02   2.9704000e+00   5.9160273e+02   8.1863273e+00   2.5240455e+02  -1.5806000e+01   5.5372455e+02   1.4878400e+01   5.9496364e+01   2.8016655e+01   6.6377636e+02   2.4650618e+01   5.4225909e+02   3.7141091e+01   3.6882455e+02  -1.0841418e+01   2.4872545e+02   4.0546909e+00   3.5393455e+02   2.1809782e+01   3.1703636e+02   1.5805273e+01   1.7288182e+02  -1.3826909e+01   1.9926727e+02  -1.1751382e+01   1.9592636e+02   9.1449818e+00   1.5753818e+02   4.0742182e+00   4.1629000e+02   3.2983385e+00   3.9182091e+02   1.5651600e+01   3.4065000e+02  -6.3301818e+00   3.2051182e+02   1.9360000e-01   2.5636727e+02   3.1872436e+01   2.0565636e+02  -6.7963636e-02   2.6711545e+02  -4.4865091e+00   1.5746636e+02  -2.3382182e+00   1.4504727e+02  -9.0674182e+00   1.6671000e+02  -3.5355262e+01   3.8742636e+02   1.5330436e+01   2.7587636e+02   1.7699891e+01   2.2560182e+02  -6.5354182e+00   3.1373182e+02   6.8787273e+00
   2.7763273e+02  -1.7835164e+01   2.9492273e+02   4.2834545e+00   2.8557372e+02   1.3507695e+01   1.7081636e+02   1.7200145e+01   3.4872909e+02   1.9414400e+01   3.8455727e+02   1.3189964e+01   2.1162727e+02  -3.9556364e+00   1.9134273e+02  -1.7902873e+01   3.0205372e+02   1.7239295e+01   4.9496000e+02   1.3383200e+01   5.4984273e+02   6.4271273e+00   2.7088455e+02  -4.2344000e+00   5.4487455e+02   3.1564000e+00   6.3876364e+01   4.0476255e+01   6.4520636e+02   3.4466218e+01   4.8454909e+02   5.3097891e+01   3.0420455e+02  -7.3418182e+00   1.8158545e+02   5.0958909e+00   6.8744545e+01  -2.3750182e+00   3.4653636e+02  -1.3547273e+00   1.6459182e+02  -6.3037091e+00   1.5640727e+02   8.5774182e+00   2.0035636e+02  -1.3209418e+01   1.3977818e+02   3.0250182e+00   3.5300000e+02   1.2981538e+01   4.3149091e+02   8.8180000e+00   3.5965000e+02   3.3981818e-01   2.9689182e+02   1.9463200e+01   2.6512727e+02  -1.2968364e+01   1.8603636e+02   4.0216364e+00   2.4549545e+02   3.3830909e+00   1.2227636e+02   8.6981818e-02   1.5157727e+02  -4.7298182e+00   2.0767000e+02  -4.1252062e+01   3.7904636e+02  -7.6916364e-01   2.9858636e+02   1.6163091e+01   2.1593182e+02  -1.9571818e+01   3.1049182e+02  -8.8220727e+00
   2.7201273e+02  -1.1575564e+01   3.2940273e+02   3.7150545e+00   2.6881372e+02  -1.9151505e+01   1.7581636e+02   1.6320145e+01   3.5719909e+02   2.1546800e+01   3.6603727e+02  -2.1384364e+00   2.1076727e+02   4.5831636e+00   2.5024273e+02  -1.3144873e+01   3.0634372e+02   2.1176095e+01   4.8143000e+02   2.8415600e+01   6.4550273e+02   2.2304327e+01   2.6593455e+02   2.4916000e+00   4.9401455e+02   2.4365200e+01   7.1016364e+01   4.0335055e+01   6.4610636e+02   3.8014218e+01   5.5225909e+02   2.8341091e+01   3.5358455e+02  -1.0052218e+01   2.2529545e+02  -1.7409091e+00   8.4364545e+01   9.1253818e+00   3.3383636e+02  -7.4387273e+00   1.8012182e+02   2.1738909e+00   2.0930727e+02   7.2541818e-01   2.3173636e+02   1.9850182e+01   1.6662818e+02   1.4637018e+01   3.4229000e+02   6.1683385e+00   3.7863091e+02   3.7680000e-01   3.1094000e+02   6.4766182e+00   2.8628182e+02   7.2620000e+00   2.4169727e+02   2.0526036e+01   2.0455636e+02   9.3500364e+00   2.7516545e+02  -9.8405091e+00   1.5265636e+02  -2.0573418e+01   1.7399727e+02   3.1465818e+00   2.1576000e+02  -4.2089262e+01   3.8671636e+02   1.4577236e+01   2.6729636e+02   2.6046291e+01   1.9774182e+02   6.0733818e+00   3.0392182e+02  -1.5386473e+01
   2.3973273e+02   3.4268364e+00   3.2525273e+02   2.5137055e+01   3.0624372e+02   2.3904095e+01   1.7904636e+02   1.6111745e+01   3.9591909e+02   2.0589200e+01   3.9736727e+02   7.4451636e+00   1.9752727e+02  -2.8776364e+00   1.6715273e+02  -8.8276727e+00   3.2215372e+02   4.2481295e+01   4.6024000e+02   2.0608000e+00   4.9374273e+02   2.8065127e+01   2.4407455e+02   5.7204000e+00   5.4639455e+02   3.5894800e+01   6.2206364e+01   2.4179855e+01   6.2410636e+02   2.2634218e+01   5.4482909e+02   3.9415491e+01   3.3120455e+02  -7.9718182e+00   2.0801545e+02  -1.6448509e+01   8.3364545e+01   1.2205382e+01   2.1453636e+02  -8.0447273e+00   1.4640182e+02  -1.4798509e+01   1.9230727e+02   1.0185418e+01   2.1064636e+02   2.5387382e+01   1.7001818e+02   9.8858182e+00   4.1452000e+02   2.4899385e+00   4.0144091e+02  -5.4480000e+00   3.4265000e+02  -1.9440182e+01   2.6375182e+02   4.5444000e+00   2.2217727e+02   1.4557636e+01   1.9065636e+02   1.4802036e+01   2.7868545e+02  -7.0321091e+00   1.7884636e+02  -2.5578618e+01   1.5633727e+02  -1.8540618e+01   2.3524000e+02  -3.6837662e+01   3.2766636e+02   1.3961236e+01   2.7349636e+02   2.0130291e+01   2.3674182e+02   3.4833818e+00   2.8802182e+02  -2.2544727e+00
   2.3435273e+02  -2.1182764e+01   3.0263273e+02   1.4856655e+01   2.8276372e+02  -4.1775048e+00   1.8352636e+02   9.1333455e+00   4.3153909e+02   3.5789600e+01   3.7246727e+02   8.5871636e+00   1.3224727e+02   7.3204764e+01   1.7796273e+02  -1.3412473e+01   2.6476372e+02   3.5122495e+01   3.6686000e+02  -3.9388000e+00   4.9322273e+02   1.6676727e+01   2.6612455e+02  -2.1613600e+01   5.4682455e+02   3.5530400e+01   6.8066364e+01   1.6621055e+01   6.8158636e+02  -8.0641818e+00   5.9692909e+02   1.5627491e+01   3.8272455e+02  -1.0934182e+00   2.3196545e+02  -2.9364509e+01   8.2994545e+01  -8.3850182e+00   1.8988636e+02  -2.9922727e+01   1.5350182e+02  -4.5065091e+00   1.6911727e+02   8.0618182e-02   2.2797636e+02   1.2430982e+01   1.4558818e+02   2.5602182e+00   3.2962000e+02   2.1701938e+01   4.0992091e+02  -2.9864000e+00   3.3813000e+02  -1.4788582e+01   2.6570182e+02   3.8184000e+00   1.7655727e+02   8.7723636e-01   1.9998636e+02   7.9556364e+00   2.7002545e+02  -2.9593091e+00   1.7627636e+02  -2.4273018e+01   1.8704727e+02  -9.5174182e+00   1.8514000e+02  -3.7639662e+01   3.4613636e+02   9.4436364e+00   2.3229636e+02  -1.6243709e+01   2.2384182e+02  -7.2946182e+00   3.0649182e+02  -1.5642073e+01
   2.4554273e+02  -1.9457964e+01   2.5949273e+02  -1.4692145e+01   2.7896372e+02  -1.6673505e+01   1.5604636e+02   4.4717455e+00   3.6967909e+02   3.2498400e+01   3.8431727e+02  -1.2708364e+00   1.4009727e+02   8.5476764e+01   1.3124273e+02  -8.6748727e+00   2.8976372e+02   1.6412495e+01   3.5262000e+02  -1.3709600e+01   4.9427273e+02   3.5427273e+00   2.8045455e+02   3.0000000e+00   5.1334455e+02   1.4918800e+01   6.1156364e+01   3.5643855e+01   6.2196636e+02   2.8035418e+01   5.7858909e+02   4.2524691e+01   3.2696455e+02   1.2673818e+00   1.9920545e+02  -9.9837091e+00   8.1244545e+01   3.2549818e+00   2.3568636e+02  -1.6886727e+01   1.6712182e+02  -1.8366109e+01   1.8678727e+02  -1.1232982e+01   2.5116636e+02   1.5725782e+01   1.6624818e+02   3.5674182e+00   3.2152000e+02   1.8969938e+01   3.3716091e+02   3.7444000e+00   3.1823000e+02   2.7034182e+00   2.7385182e+02   6.3064000e+00   2.5641727e+02   2.5728436e+01   2.0041636e+02  -7.0287636e+00   2.7021545e+02  -1.4945091e+00   1.6341636e+02  -1.8724218e+01   1.6128727e+02  -4.2666182e+00   1.8667000e+02  -3.5522062e+01   3.6713636e+02   2.6043636e+01   2.7710636e+02   1.7791491e+01   2.4517182e+02   8.2389818e+00   2.8978182e+02  -2.0685273e+01
   2.2563273e+02  -1.5245164e+01   2.5330273e+02  -8.1069455e+00   3.2853372e+02   1.3360895e+01   1.6947636e+02   6.4973455e+00   3.6767909e+02   6.4684000e+00   3.6922727e+02   4.5063636e+00   1.3543727e+02   9.3089564e+01   1.6334273e+02   4.9471273e+00   2.8381372e+02   2.1268495e+01   4.0096000e+02  -5.2868000e+00   4.9146273e+02   2.2387527e+01   2.6383455e+02  -2.1504000e+00   5.1058455e+02  -3.8040000e-01   4.6966364e+01   2.8109055e+01   6.5729636e+02   1.3499018e+01   5.9144909e+02   1.9775891e+01   3.7520455e+02   1.1738182e+01   2.1153545e+02  -2.0870109e+01   9.5244545e+01   1.5944982e+01   2.6018636e+02  -1.1196727e+01   1.6707182e+02   6.4078909e+00   1.6921727e+02   2.0692618e+01   2.5759636e+02   1.6971382e+01   1.4253818e+02  -2.8657818e+00   3.6000000e+02   1.9801538e+01   4.6602091e+02   1.5665600e+01   3.2246000e+02   1.0655018e+01   2.7318182e+02   2.0120000e+01   2.8317727e+02   9.0176364e+00   2.0974636e+02  -3.5851636e+00   2.7592545e+02   6.7586909e+00   1.9351636e+02  -2.4182218e+01   1.5571727e+02  -1.9491018e+01   5.5950000e+01  -3.5634462e+01   3.3518636e+02  -1.6036364e-01   2.6277636e+02   2.4887891e+01   2.5074182e+02   1.6363382e+01   2.2363182e+02  -8.5332727e+00
   2.5063273e+02  -1.8915164e+01   2.9463273e+02  -2.0333455e+00   2.6515372e+02   1.8281295e+01   1.5833636e+02   1.9438545e+01   3.8472909e+02   1.7534400e+01   3.6336727e+02  -3.1148364e+00   1.6752727e+02   1.0128236e+02   1.6710273e+02  -1.3936727e+00   2.8543372e+02   2.5418895e+01   4.5224000e+02   4.3708000e+00   4.3774273e+02   1.6975127e+01   2.6150455e+02  -3.2440000e+00   5.0410455e+02   2.4518000e+01   5.7546364e+01   4.0122655e+01   6.5101636e+02   2.5091418e+01   5.2487909e+02   2.8631491e+01   4.0101455e+02   2.1443382e+01   2.0101545e+02   1.2631491e+01   7.9554545e+01   1.2450182e+01   2.5898636e+02   3.0992727e+00   1.6878182e+02  -6.3989091e+00   1.9469727e+02   4.5142182e+00   2.1007636e+02   1.2622982e+01   1.4848818e+02  -1.0178182e-01   4.1352000e+02   1.5329938e+01   4.4897091e+02   9.1796000e+00   3.0251000e+02   3.4410182e+00   2.5199182e+02  -6.8548000e+00   2.5002727e+02  -3.6363636e-04   2.1322636e+02  -1.7235636e+00   2.5411545e+02  -9.4465091e+00   1.8817636e+02  -2.4325018e+01   1.7957727e+02  -5.6798182e+00   5.8910000e+01  -3.9351262e+01   3.6180636e+02   3.2800364e+00   2.3958636e+02  -1.5469091e+00   2.5641182e+02   9.0997818e+00   2.9935182e+02  -5.9308727e+00
   2.6254273e+02  -2.0437964e+01   2.9630273e+02   1.3413055e+01   2.7086372e+02  -1.7955048e+00   1.5819636e+02   2.5159745e+01   4.0110909e+02   2.4694000e+01   3.6731727e+02  -7.5808364e+00   1.3985727e+02   5.9355964e+01   1.8648273e+02  -7.6640727e+00   2.9410372e+02   2.3155295e+01   4.4291000e+02  -9.1228000e+00   4.1927273e+02   3.3112727e+01   2.6183455e+02  -1.2370400e+01   5.7387455e+02   1.0406400e+01   7.5066364e+01   3.2961055e+01   6.6201636e+02   2.9691418e+01   6.2754909e+02   3.3607891e+01   2.7382455e+02   1.9898582e+01   2.4015545e+02   4.6502909e+00   9.7864545e+01   3.2235382e+01   2.7863636e+02  -1.8727273e+00   1.9278182e+02   7.3109091e-01   2.1640727e+02   1.6017418e+01   2.2792636e+02  -6.0350182e+00   1.5086818e+02   1.4178182e+00   3.7924000e+02   1.8122338e+01   3.4963091e+02  -1.4873200e+01   3.2508000e+02  -1.9604582e+01   2.4980182e+02  -1.2249600e+01   2.5164727e+02   1.9200036e+01   1.7693636e+02  -4.4803636e+00   2.6116545e+02   8.4694909e+00   1.4513636e+02  -1.3021818e+01   1.6080727e+02  -2.2518218e+01   6.2380000e+01  -3.8248862e+01   3.5785636e+02   2.0126036e+01   2.5310636e+02   2.2141491e+01   2.4289182e+02   1.8801382e+01   2.9716182e+02  -8.0356727e+00
   2.5149273e+02  -1.7173964e+01   2.3582273e+02   8.6314545e+00   2.7019372e+02   3.0809524e-01   1.6452636e+02  -9.7766545e+00   3.4986909e+02   1.5083200e+01   3.9831727e+02   2.5329164e+01   1.5666727e+02   8.2291164e+01   1.3900273e+02  -2.2005673e+01   2.7053372e+02   2.0380895e+01   4.9819000e+02  -5.9252000e+00   4.4317273e+02   3.1390727e+01   2.8345455e+02  -1.5000000e-01   5.5206455e+02   3.2631200e+01   6.1496364e+01   2.5616655e+01   6.5296636e+02   3.6555418e+01   5.7820909e+02   2.2365091e+01   4.0639455e+02   5.1529818e+00   2.7706545e+02   8.0274909e+00   6.8554545e+01   1.4520182e+01   2.9343636e+02   2.0643273e+01   1.4683182e+02  -2.2129091e+00   1.6811727e+02   6.2606182e+00   1.9197636e+02  -3.2090182e+00   1.5315818e+02  -1.1765382e+01   3.7252000e+02   3.0399385e+00   3.4797091e+02   1.4109600e+01   3.3123000e+02  -1.6616582e+01   3.0485182e+02   3.2564000e+00   2.5674727e+02   5.4120364e+00   2.1379636e+02   1.8083636e-01   2.6592545e+02  -1.0151309e+01   1.9184636e+02  -1.0898618e+01   1.8433727e+02  -8.2506182e+00   6.5000000e+01  -3.8358462e+01   3.4361636e+02   9.1652364e+00   2.3615636e+02   2.9174909e+00   2.3379182e+02   2.8593818e+00   2.3935182e+02  -5.2708727e+00
   2.9282273e+02  -3.0010364e+01   2.7597273e+02  -2.3005455e+00   2.6153372e+02   1.6620895e+01   1.5462636e+02  -1.4146545e+00   3.8124909e+02   1.6572800e+01   3.8869727e+02   1.5687636e+00   1.7166727e+02   6.3571164e+01   1.8658273e+02  -4.5220727e+00   2.5172372e+02   2.4215695e+01   4.9815000e+02  -9.4420000e+00   4.5865273e+02   1.8682327e+01   2.5078455e+02  -7.2964000e+00   5.5158455e+02   4.2529600e+01   5.2206364e+01   2.4599855e+01   6.7453636e+02   9.9298182e+00   5.6992909e+02   4.8837491e+01   3.7777455e+02  -6.3674182e+00   2.4182545e+02  -9.5833091e+00   6.7994545e+01   6.4349818e+00   2.8383636e+02   8.9112727e+00   1.7778182e+02   8.7810909e+00   1.7383727e+02  -3.7669818e+00   1.7750636e+02  -5.4814182e+00   1.5967818e+02  -7.3769818e+00   3.6600000e+02   1.4131538e+01   3.6668091e+02   1.6422800e+01   3.4523000e+02  -1.7356582e+01   2.5028182e+02   1.7120000e+00   2.1941727e+02   2.0928436e+01   1.9765636e+02   1.3142036e+01   2.6021545e+02   1.8635491e+01   1.9170636e+02   2.1525818e+00   1.9828727e+02  -5.0366182e+00   1.0052000e+02  -2.0060062e+01   3.6566636e+02  -7.8876364e-01   3.2025636e+02   1.8719491e+01   2.3789182e+02   1.1341382e+01   2.6535182e+02  -8.1108727e+00
   2.7173273e+02  -2.1703164e+01   3.4454273e+02   3.1385455e-01   3.2234372e+02   2.2856095e+01   1.5971636e+02   1.3281455e+00   3.7124909e+02  -9.0072000e+00   3.3317727e+02   1.1503636e+00   1.5638727e+02   7.5553564e+01   1.7515273e+02  -1.8707673e+01   2.9096372e+02   2.9836495e+01   5.0234000e+02  -1.5447200e+01   4.3950273e+02   2.5114327e+01   2.5035455e+02   1.2838000e+01   5.2182455e+02   3.0620400e+01   6.0346364e+01   3.0708655e+01   6.2610636e+02   3.9854218e+01   5.3268909e+02   5.9576691e+01   3.4634455e+02  -1.5613018e+01   2.7244545e+02  -3.2909091e-02   7.5184545e+01  -8.0218182e-02   2.2398636e+02   2.8492727e+00   1.8531182e+02  -1.2721309e+01   1.6092727e+02  -9.0241818e+00   1.5964636e+02   2.3567382e+01   1.4710818e+02  -1.1471382e+01   4.1400000e+02   3.5315385e+00   2.2868091e+02   7.7528000e+00   3.2008000e+02  -1.5824582e+01   2.7204182e+02  -6.6888000e+00   2.4364727e+02   5.9900364e+00   2.1198636e+02  -1.4743636e+00   2.5368545e+02   8.8778909e+00   2.3151636e+02  -6.1722182e+00   1.9128727e+02   3.5233818e+00   7.8330000e+01  -1.5574862e+01   2.9880636e+02  -5.2999636e+00   2.7515636e+02   1.2774909e+00   2.5708182e+02   1.3046182e+01   3.1716182e+02   1.3364327e+01
   2.4673273e+02  -8.1731636e+00   3.2844273e+02   2.0741855e+01   2.8210372e+02   3.1652952e+00   1.6133636e+02   5.7854545e-01   3.8815909e+02   8.3500000e+00   3.4493727e+02   1.7449564e+01   1.7271727e+02   2.0347164e+01   1.8139273e+02  -2.5826873e+01   2.9119372e+02   3.5958095e+01   4.7519000e+02   9.0048000e+00   4.4822273e+02   2.2036727e+01   2.5121455e+02   6.0992000e+00   5.6825455e+02   2.3666000e+01   6.3776364e+01   3.8244255e+01   6.6248636e+02   3.8223818e+01   5.3206909e+02   5.8816291e+01   3.4458455e+02  -1.6572218e+01   2.2439545e+02  -9.9489091e+00   8.1744545e+01  -7.2250182e+00   2.9108636e+02  -4.3687273e+00   1.4326182e+02   3.0226909e+00   1.6578727e+02  -1.0792982e+01   1.9064636e+02  -5.1026182e+00   1.5691818e+02   1.2983818e+01   4.3576000e+02  -2.9292615e+00   3.7002091e+02   8.3956000e+00   3.4432000e+02  -9.1937818e+00   2.3970182e+02   8.2284000e+00   2.3945727e+02   9.8952364e+00   1.7974636e+02   2.8648364e+00   2.7644545e+02   1.1627091e+01   1.8651636e+02   1.1147782e+01   1.7385727e+02  -8.6522182e+00   7.6860000e+01  -2.6887262e+01   3.5309636e+02   4.6968364e+00   2.5101636e+02  -3.9813091e+00   2.5503182e+02   1.1400182e+01   3.7106182e+02   1.5432327e+01
   2.5273273e+02  -1.0323164e+01   2.7716273e+02   7.5542545e+00   3.7734372e+02   2.5256095e+01   1.6214636e+02   1.0793745e+01   3.8077909e+02   5.2804000e+00   3.9174727e+02   8.8947636e+00   1.5252727e+02   1.2152364e+01   2.5091273e+02   1.1471527e+01   2.2210372e+02   1.7395295e+01   3.6400000e+02  -6.7000000e-01   5.0427273e+02   3.7172727e+01   3.2788455e+02  -8.1344000e+00   5.2810455e+02   3.6168000e+01   4.3446364e+01   4.1010655e+01   6.3267636e+02   3.0038618e+01   5.2963909e+02   3.3630691e+01   3.1839455e+02  -1.5807018e+01   2.2691545e+02  -6.8050909e-01   8.3554545e+01  -1.1559818e+01   2.5768636e+02   3.6532727e+00   1.7473182e+02  -1.0064909e+01   1.9002727e+02  -8.0621818e+00   1.7830636e+02   7.8345818e+00   1.5296818e+02  -3.4101818e+00   3.6414000e+02  -7.2896615e+00   3.1740091e+02   6.9452000e+00   3.2275000e+02   2.9618182e+00   2.4961182e+02   6.4356000e+00   2.5564727e+02  -2.0996364e-01   1.9322636e+02  -1.3643564e+01   2.7302545e+02  -2.4393091e+00   1.8689636e+02  -6.6526182e+00   1.7185727e+02   2.6977818e+00   8.0860000e+01  -1.9777262e+01   3.4461636e+02   1.3135236e+01   2.5515636e+02   1.0174909e+00   2.5427182e+02   2.6890982e+01   3.1140182e+02   1.2155127e+01
   2.6673273e+02  -7.8231636e+00   3.1063273e+02   1.7686655e+01   3.2124372e+02   6.1740952e+00   1.5842636e+02   1.1621345e+01   3.5677909e+02   6.4304000e+00   3.7550727e+02   1.4433964e+01   1.3690727e+02   3.1591964e+01   2.6734273e+02  -1.0982873e+01   2.9710372e+02   5.0345295e+01   2.5824000e+02  -7.2092000e+00   5.0607273e+02   8.3587273e+00   2.8293455e+02   5.1816000e+00   6.6144455e+02   4.7310800e+01   7.3306364e+01   1.3621855e+01   6.6624636e+02   3.5593018e+01   5.4244909e+02   3.1365891e+01   3.2006455e+02  -1.5470618e+01   2.5125545e+02  -9.3877091e+00   5.5054545e+01  -1.6089818e+01   2.3918636e+02  -1.0266727e+01   1.6788182e+02  -4.7069091e+00   1.8745727e+02  -1.0476582e+01   1.8135636e+02  -5.7894182e+00   1.6681818e+02  -7.4281818e+00   3.7933000e+02   8.3051385e+00   3.4744091e+02  -3.4580000e+00   3.1618000e+02  -6.8925818e+00   2.9261182e+02  -1.0004400e+01   2.5126727e+02   1.8280436e+01   2.0827636e+02   8.7224364e+00   2.5635545e+02   1.9564291e+01   2.1322636e+02   1.1150982e+01   1.8833727e+02  -1.9506182e+00   8.6100000e+01  -2.0576462e+01   3.4666636e+02   1.1351236e+01   2.1615636e+02   1.0617491e+01   2.3208182e+02   1.8236182e+01   3.1640182e+02   4.3751273e+00
   2.5387273e+02  -6.7043636e+00   2.7935273e+02  -1.3420945e+01   3.1953372e+02  -2.4991048e+00   1.8357636e+02   2.4459345e+01   3.6624909e+02   3.4828000e+00   3.7303727e+02  -7.9843636e-01   1.5052727e+02   8.9972364e+01   2.7743273e+02  -1.3510073e+01   2.8715372e+02   3.0331295e+01   2.6834000e+02  -1.7207200e+01   5.4907273e+02   1.6828727e+01   2.8969455e+02  -4.4592000e+00   4.7010455e+02   2.4428000e+01   5.5686364e+01   2.5991455e+01   6.1005636e+02   1.3798218e+01   5.3335909e+02   3.8143091e+01   3.5820455e+02  -7.2318182e+00   2.6867545e+02  -2.5211309e+01   8.0744545e+01   9.4749818e+00   3.1948636e+02  -5.8907273e+00   1.4345182e+02  -1.4042509e+01   1.9259727e+02  -6.5077818e+00   1.8735636e+02  -2.3459418e+01   1.7415818e+02  -1.0875382e+01   4.4052000e+02   3.5993846e-01   3.2135091e+02  -1.0330800e+01   3.1885000e+02  -1.0618182e-01   3.3056182e+02   9.0496000e+00   2.7850727e+02   2.1911236e+01   2.2608636e+02   1.1297636e+01   2.3264545e+02   4.6109091e-01   1.8127636e+02   7.2269818e+00   1.9218727e+02   1.0211382e+01   7.7100000e+01  -1.6996462e+01   3.3528636e+02   9.4516364e+00   2.3344636e+02   1.6994291e+01   2.4336182e+02   2.8137818e+00   3.3035182e+02   8.9291273e+00
   2.6992273e+02   1.0111636e+01   3.2335273e+02   6.3390545e+00   2.1591372e+02   2.3170495e+01   1.8266636e+02  -1.9878545e+00   3.6810909e+02   6.4340000e+00   3.4693727e+02   1.9439564e+01   1.4004727e+02   8.6960764e+01   1.9524273e+02  -4.6948727e+00   3.0043372e+02   3.0268895e+01   2.7862000e+02   9.6404000e+00   6.1427273e+02   4.6182727e+01   2.9316455e+02  -6.1168000e+00   5.6163455e+02   1.5765600e+01   6.2876364e+01   1.1366255e+01   6.7839636e+02   2.5241018e+01   5.3625909e+02   5.6381091e+01   3.1867455e+02  -8.7394182e+00   2.9644545e+02   1.9970909e+00   7.1684545e+01  -2.5502182e+00   2.4763636e+02  -3.6927273e+00   1.5740182e+02  -1.2968509e+01   1.8173727e+02  -1.0878982e+01   2.1388636e+02  -1.6101818e+01   1.4048818e+02  -7.7017818e+00   3.5414000e+02  -1.9196615e+00   3.0897091e+02   1.7809600e+01   2.8713000e+02  -1.1328582e+01   3.2580182e+02  -1.0759600e+01   2.4188727e+02   2.0080836e+01   1.9336636e+02   7.0552364e+00   2.7816545e+02   4.3949091e-01   1.5660636e+02   1.2630582e+01   1.9514727e+02   1.0644582e+01   8.0760000e+01  -3.2579262e+01   3.3637636e+02   1.3124436e+01   2.3672636e+02   7.4018909e+00   2.6165182e+02   2.4490582e+01   2.8554182e+02   2.7539273e+00
   2.5620273e+02  -2.0930764e+01   2.7435273e+02   1.0309055e+01   2.5962372e+02   4.3936952e+00   1.7795636e+02   4.5289455e+00   3.5267909e+02   9.2384000e+00   3.8898727e+02  -6.8344364e+00   1.4252727e+02   1.1799236e+02   2.0086273e+02  -1.8814473e+01   3.2519372e+02   3.0288095e+01   2.5648000e+02  -9.1840000e-01   5.9707273e+02   1.9748727e+01   2.8483455e+02  -8.8304000e+00   5.8306455e+02   1.4721200e+01   4.1306364e+01   2.3711855e+01   6.1605636e+02   3.8368218e+01   5.6597909e+02   1.1773491e+01   3.5729455e+02  -1.7159018e+01   1.9648545e+02  -1.3576109e+01   7.7684545e+01   1.4659782e+01   2.4518636e+02  -5.6967273e+00   1.6259182e+02   2.4762909e+00   1.5459727e+02   4.8622182e+00   2.0973636e+02  -1.2109818e+01   1.3610818e+02   1.0408618e+01   3.9424000e+02   4.3423385e+00   2.5735091e+02   1.2509200e+01   3.1061000e+02   1.0413018e+01   2.8137182e+02   3.1348000e+00   2.6507727e+02   5.3656364e+00   2.1317636e+02   1.7760436e+01   2.7073545e+02   1.6083891e+01   1.8179636e+02   4.7538182e-01   2.1809727e+02   8.9485818e+00   7.5100000e+01  -3.2596462e+01   3.4533636e+02   2.7887636e+01   2.4463636e+02   5.1990909e+00   2.5146182e+02   4.4457818e+00   3.2102182e+02   1.8245527e+01
   2.5216273e+02   3.8624364e+00   2.6425273e+02   1.2827055e+01   2.7938372e+02  -4.7071048e+00   2.0271636e+02   1.5358145e+01   3.3029909e+02   1.7268800e+01   3.7917727e+02   2.6203636e+00   1.4190727e+02   9.3471964e+01   2.0200273e+02  -1.2095673e+01   3.4905372e+02   3.8099295e+01   2.7410000e+02   2.4320000e+00   6.4584273e+02   2.4137127e+01   2.9121455e+02   2.9519200e+01   5.2663455e+02   2.4855600e+01   5.0496364e+01   3.9166655e+01   6.3177636e+02   1.2400618e+01   5.0401909e+02   3.6200291e+01   3.4144455e+02  -3.7910182e+00   2.4963545e+02  -1.7281091e+00   6.1184545e+01   8.6097818e+00   2.6713636e+02  -4.8527273e+00   1.2131182e+02  -9.2713091e+00   1.6059727e+02   5.7622182e+00   1.2621636e+02  -3.1898218e+01   1.7181818e+02   1.4651818e+01   2.8729000e+02   1.7238338e+01   2.8654091e+02   2.2400000e-01   3.0727000e+02  -1.9889782e+01   2.5423182e+02   2.6206000e+01   2.7402727e+02   8.5096364e+00   1.8374636e+02   1.3064836e+01   2.6883545e+02   4.2358909e+00   1.8317636e+02  -4.1150182e+00   2.4518727e+02   6.7313818e+00   6.4670000e+01  -3.3052062e+01   3.0766636e+02   1.0611236e+01   2.5763636e+02  -8.9090909e-01   2.2798182e+02   6.5141818e+00   3.4640182e+02  -1.4074873e+01
   2.5111273e+02  -1.0093564e+01   2.6168273e+02   5.1326545e+00   2.7919372e+02   1.5880952e+00   1.9185636e+02  -5.4330545e+00   3.5915909e+02   2.7390000e+01   3.5788727e+02   2.7373564e+01   1.4128727e+02   1.0986156e+02   1.9320273e+02   6.2783273e+00   2.6619372e+02   2.6768095e+01   2.6600000e+02  -1.2600000e+00   6.1217273e+02   1.2060727e+01   3.2178455e+02   4.5036000e+00   4.5806455e+02   3.9011200e+01   6.1066364e+01   2.5981055e+01   6.8605636e+02   1.5768218e+01   5.2773909e+02   4.1022691e+01   3.6710455e+02  -6.9938182e+00   2.1725545e+02  -4.0477091e+00   7.1804545e+01  -1.4119818e+01   2.5878636e+02   4.6527273e-01   1.3131182e+02  -1.5311309e+01   1.7054727e+02   8.1162182e+00   1.7192636e+02  -1.8795018e+01   1.6724818e+02   4.0174182e+00   3.5105000e+02   1.0467538e+01   3.8530091e+02   9.8432000e+00   3.5927000e+02  -1.3669782e+01   2.7118182e+02   2.0900000e+00   2.4912727e+02   1.0401636e+01   2.1274636e+02   7.1248364e+00   2.6168545e+02   1.6277891e+01   1.7617636e+02  -1.7450182e+00   2.0576727e+02   3.7449818e+00   6.0190000e+01  -2.8263662e+01   3.5380636e+02   5.6800364e+00   2.4634636e+02   8.0122909e+00   2.2189182e+02   2.2191382e+01   3.2254182e+02   6.9839273e+00
   2.9159273e+02  -1.3051964e+01   2.6482273e+02   1.7451455e+01   2.4638372e+02  -1.9307105e+01   2.0481636e+02   1.3620145e+01   3.4691909e+02   5.5092000e+00   3.6907727e+02   2.4783636e+00   1.5071727e+02   1.0214716e+02   1.8377273e+02   5.5127273e+00   3.1110372e+02   4.2135295e+01   2.5353000e+02   3.6697600e+01   6.4255273e+02   2.5820327e+01   2.9250455e+02   7.3160000e+00   5.5091455e+02   2.3913200e+01   4.8346364e+01   4.2386545e+00   6.0039636e+02   1.3571018e+01   5.1958909e+02   3.0194691e+01   4.1410455e+02  -4.4138182e+00   2.3010545e+02  -9.3157091e+00   7.6184545e+01   1.1597818e+00   2.5733636e+02   1.0781273e+01   1.6797182e+02  -9.8141091e+00   1.9940727e+02   5.1741818e-01   2.0107636e+02  -1.4317018e+01   1.6601818e+02  -1.8841818e+00   3.9519000e+02   3.1633846e-01   3.1168091e+02   6.3028000e+00   3.1646000e+02  -1.6674982e+01   2.6223182e+02   1.3946000e+01   2.7169727e+02   1.5026036e+01   2.2012636e+02   2.5344364e+00   2.6678545e+02   1.1299891e+01   1.9441636e+02   6.9857818e+00   2.0104727e+02   6.8825818e+00   7.0380000e+01  -3.7978862e+01   3.5471636e+02   1.2277236e+01   2.5353636e+02  -1.7802909e+01   2.8970182e+02   2.2296582e+01   3.3040182e+02   1.3165127e+01
   2.2368273e+02  -1.1891636e+00   2.2806273e+02  -1.3177455e+00   2.1029372e+02  -1.1469905e+01   2.0381636e+02  -5.6298545e+00   3.3986909e+02   2.5933200e+01   3.6241727e+02   2.5961164e+01   1.3633727e+02   8.9067564e+01   8.6812727e+01  -8.3504727e+00   3.3405372e+02   3.9869295e+01   2.8024000e+02   2.8750800e+01   6.5555273e+02   3.2550327e+01   2.8297455e+02  -1.1116000e+00   5.1568455e+02   1.3161600e+01   5.6346364e+01   4.2748655e+01   6.5524636e+02   3.5093018e+01   5.4073909e+02   1.5882691e+01   3.5515455e+02  -1.0037818e+01   2.4734545e+02  -1.9749091e+00   6.9364545e+01   2.5705382e+01   2.7073636e+02   3.9092727e+00   1.4659182e+02   8.8962909e+00   2.0797727e+02  -6.9781818e+00   1.9602636e+02  -2.7823018e+01   1.5367818e+02  -1.2326982e+01   3.9748000e+02   2.2043138e+01   2.8982091e+02  -1.2038400e+01   3.4780000e+02  -8.6621818e+00   2.4613182e+02   1.7144000e+01   2.5036727e+02  -5.5475636e+00   2.0636636e+02  -1.8794764e+01   3.1221545e+02  -5.9045091e+00   1.6060636e+02   8.8058182e-01   1.8880727e+02  -3.8482182e+00   7.3100000e+01  -2.6386462e+01   3.4009636e+02   2.1586836e+01   2.4225636e+02   1.2239491e+01   2.2865182e+02   1.6510582e+01   3.4130182e+02  -3.3268727e+00
   2.4701273e+02  -3.5815564e+01   2.4663273e+02   9.7666545e+00   2.1534372e+02   3.1609524e-01   2.2147636e+02   1.2337345e+01   3.8996909e+02  -6.9348000e+00   3.9526727e+02  -4.9568364e+00   1.4595727e+02   1.0419796e+02   1.3529273e+02   6.0511273e+00   3.0662372e+02   5.3583695e+01   2.7519000e+02   2.1948000e+00   6.4812273e+02   3.6854727e+01   2.9712455e+02  -4.0936000e+00   5.7806455e+02   2.7451200e+01   4.7206364e+01   2.9709855e+01   6.4301636e+02   2.0451418e+01   5.9416909e+02   3.4988291e+01   3.8096455e+02   4.8973818e+00   2.4425545e+02   5.3222909e+00   9.6804545e+01  -6.6198182e+00   2.9098636e+02   2.1239273e+01   1.4769182e+02   1.4782909e+00   1.7483727e+02  -9.5669818e+00   2.5064636e+02  -2.1382618e+01   1.5086818e+02   4.5678182e+00   3.3219000e+02   2.3116338e+01   4.1006091e+02  -1.0707600e+01   3.4275000e+02  -1.8181818e-02   2.1018182e+02  -1.3000000e-01   2.5221727e+02   1.6444436e+01   2.0574636e+02   2.0444836e+01   2.7968545e+02   1.1797891e+01   2.1508636e+02  -6.9978182e+00   1.9385727e+02  -1.6322182e+00   6.0810000e+01  -2.3693262e+01   3.0442636e+02   2.6304364e+00   2.3944636e+02   1.3044291e+01   2.5674182e+02   4.0233818e+00   2.2306182e+02   1.6892327e+01
   2.2373273e+02  -2.6953164e+01   2.0959273e+02   2.0389855e+01   2.5905372e+02  -7.9907048e+00   1.9142636e+02   2.5501345e+01   4.1843909e+02  -9.2240000e-01   3.5355727e+02   5.9499636e+00   1.4062727e+02   1.0324436e+02   1.4439273e+02   1.3312727e-01   2.7919372e+02   3.3068095e+01   2.4891000e+02   8.8772000e+00   6.1912273e+02   1.9934727e+01   2.9788455e+02   7.0356000e+00   5.0582455e+02   2.1850400e+01   7.2636364e+01   1.2865455e+01   6.3691636e+02   1.6749418e+01   5.0416909e+02   3.8428291e+01   3.6820455e+02   1.0108182e+01   2.1482545e+02   9.7166909e+00   9.4364545e+01   1.2653818e+00   2.9468636e+02   1.2243273e+01   1.6131182e+02   7.8186909e+00   2.2792727e+02   3.5615818e+01   2.1607636e+02  -1.2087018e+01   1.8124818e+02   2.5174182e+00   2.4662000e+02   2.4341938e+01   4.3716091e+02   3.1440000e-01   3.3913000e+02   7.1314182e+00   2.8308182e+02   1.8708000e+01   2.5155727e+02   1.0737236e+01   2.1498636e+02  -4.1043636e+00   2.8573545e+02   4.9338909e+00   2.0413636e+02   9.4481818e+00   1.9876727e+02  -1.6835018e+01   5.2520000e+01  -1.5220062e+01   3.2485636e+02   1.6566036e+01   2.5363636e+02   2.0189091e+01   2.7479182e+02   4.0093818e+00   2.6025182e+02   1.4197127e+01
   2.4859273e+02  -1.6891964e+01   2.6068273e+02  -3.8873455e+00   2.6276372e+02   1.0382495e+01   1.8676636e+02   2.6684145e+01   3.6448909e+02   1.7433600e+01   3.6484727e+02  -1.0713236e+01   1.8643727e+02   1.8099564e+01   9.1202727e+01  -7.0816727e+00   2.9372372e+02   4.3565695e+01   2.8324000e+02   5.5108000e+00   6.4846273e+02   4.8537527e+01   3.0231455e+02   1.2491200e+01   4.9820455e+02   3.5220000e+01   6.2546364e+01   4.3102655e+01   6.5977636e+02   2.9820618e+01   5.3601909e+02   4.1550291e+01   3.4920455e+02   8.6281818e+00   2.3229545e+02  -1.4960909e+01   9.5364545e+01   2.0375382e+01   2.8693636e+02  -9.4367273e+00   1.7688182e+02  -1.7669091e+00   1.9202727e+02   7.4378182e+00   2.7178636e+02  -1.8783818e+01   1.5905818e+02  -7.7573818e+00   3.5400000e+02   1.7181538e+01   4.3268091e+02  -2.8072000e+00   3.4204000e+02  -7.6713818e+00   2.5589182e+02   8.3632000e+00   2.6545727e+02  -1.5247636e+00   2.1289636e+02  -3.0271636e+00   2.8287545e+02   3.3026909e+00   1.9165636e+02  -2.8834182e+00   1.8895727e+02  -1.0530218e+01   7.2620000e+01  -2.2158062e+01   3.9018636e+02  -2.4203636e+00   2.6729636e+02  -9.5370909e-01   2.4498182e+02   9.9641818e+00   2.8859182e+02   3.1992727e-01
   2.7801273e+02  -2.3955636e+00   2.9316273e+02   7.0425455e-01   2.3705372e+02   1.4959295e+01   1.8338636e+02   8.5745455e+00   3.7458909e+02   1.6815600e+01   3.7484727e+02   4.4367636e+00   2.0124727e+02   2.1584764e+01   1.6243273e+02  -1.1930073e+01   3.1648372e+02   5.1704895e+01   2.7281000e+02  -1.4148000e+00   6.0069273e+02   2.1839127e+01   3.2869455e+02  -3.9992000e+00   4.5772455e+02   1.2608400e+01   5.6206364e+01   4.4179855e+01   6.5582636e+02   2.6476618e+01   4.9377909e+02   4.0019491e+01   4.1472455e+02   2.6956582e+01   2.4739545e+02   1.2451091e+01   1.0130455e+02   1.4601818e+00   2.5158636e+02   6.7412727e+00   1.6364182e+02   4.3922909e+00   2.1045727e+02  -5.6465818e+00   1.7902636e+02   4.3686982e+01   1.4705818e+02  -7.1273818e+00   3.5348000e+02   1.1983138e+01   4.2206091e+02   5.8524000e+00   3.0075000e+02   3.6318182e+00   2.5937182e+02   2.6048000e+00   2.7350727e+02   9.0212364e+00   1.9693636e+02   2.5679636e+01   2.8025545e+02   3.7522909e+00   1.7251636e+02  -1.8072218e+01   1.8014727e+02  -8.5854182e+00   6.9140000e+01  -2.9839662e+01   3.3199636e+02   8.7148364e+00   2.2863636e+02  -1.3000909e+01   2.5017182e+02   2.6878982e+01   3.5673182e+02   6.3387273e+00
   2.4192273e+02  -1.3318364e+01   2.3616273e+02   1.4604255e+01   2.6415372e+02  -4.6887048e+00   1.7947636e+02   1.1273455e+00   3.9334909e+02  -2.6352000e+00   3.8203727e+02   4.2415636e+00   1.7652727e+02  -1.3577636e+01   8.0482727e+01  -1.5804073e+01   2.7162372e+02   2.7713695e+01   2.9686000e+02   1.4941200e+01   6.1369273e+02   1.8659127e+01   2.0750455e+02   1.0266000e+01   5.5115455e+02   3.0794000e+01   6.2156364e+01   3.6638545e+00   5.8477636e+02   2.7920618e+01   5.1216909e+02   4.3268291e+01   3.9444455e+02   1.3868982e+01   2.2901545e+02   2.3581491e+01   8.3304545e+01   1.7520182e+01   2.8883636e+02   3.2361273e+01   1.9278182e+02  -2.9889091e+00   1.9002727e+02   1.1697818e+01   2.1459636e+02   9.4513818e+00   1.5801818e+02  -8.2441818e+00   3.8795000e+02  -7.5744615e+00   2.6035091e+02  -4.4508000e+00   2.8856000e+02  -2.0732982e+01   2.8889182e+02  -9.8068000e+00   2.3464727e+02  -5.3399636e+00   2.2174636e+02   1.1264836e+01   2.7925545e+02   1.8872291e+01   1.9851636e+02  -1.1862218e+01   1.8176727e+02  -1.5385018e+01   6.1520000e+01  -3.7460062e+01   3.5185636e+02  -8.3039636e+00   2.2301636e+02   1.3778691e+01   2.7689182e+02   1.7551382e+01   3.3302182e+02  -4.9044727e+00
[truncated: 2,644,542 more chars]
