# Supplementary material for: Specific structural elements of the T-box riboswitch drive the two-step binding of the tRNA ligand
Source: eLife. 2018 Sep 25;7:e39518. doi: 10.7554/eLife.39518 (PMC6197855; doi:10.7554/eLife.39518)
Supplement: Figure 6—source data 4. [file elife-39518-fig6-data4.zip › Repeat3.txt]

   7.0000000e+00   7.0000000e+00   1.5000000e+01   1.5000000e+01   2.2000000e+01   2.2000000e+01   3.1000000e+01   3.1000000e+01   3.3000000e+01   3.3000000e+01   4.0000000e+01   4.0000000e+01   6.6000000e+01   6.6000000e+01   6.9000000e+01   6.9000000e+01   8.2000000e+01   8.2000000e+01   8.3000000e+01   8.3000000e+01   9.0000000e+01   9.0000000e+01   1.0900000e+02   1.0900000e+02   1.2300000e+02   1.2300000e+02   1.3600000e+02   1.3600000e+02   1.3800000e+02   1.3800000e+02   1.5400000e+02   1.5400000e+02   1.6500000e+02   1.6500000e+02   1.7700000e+02   1.7700000e+02   1.9000000e+02   1.9000000e+02   1.9500000e+02   1.9500000e+02   2.1800000e+02   2.1800000e+02   2.1900000e+02   2.1900000e+02   2.2100000e+02   2.2100000e+02   2.2200000e+02   2.2200000e+02   2.3800000e+02   2.3800000e+02   2.9800000e+02   2.9800000e+02   3.1900000e+02   3.1900000e+02   3.9100000e+02   3.9100000e+02   3.9200000e+02   3.9200000e+02   4.0500000e+02   4.0500000e+02   4.0900000e+02   4.0900000e+02   4.1800000e+02   4.1800000e+02   4.2300000e+02   4.2300000e+02   4.6300000e+02   4.6300000e+02   4.6400000e+02   4.6400000e+02   4.7200000e+02   4.7200000e+02   4.7500000e+02   4.7500000e+02   4.9200000e+02   4.9200000e+02
   6.6977909e+02   8.8331273e+00   3.4571545e+02   4.8500364e+00   2.8494818e+02   1.3187782e+01   4.8225545e+02   2.8136836e+01   4.4766091e+02  -9.7692364e+00   1.1752400e+03   5.3027749e+00   3.6781000e+02   3.4947175e+01   3.2018273e+02   7.2599273e+00   3.9608364e+02   1.4879673e+01   3.4252091e+02   2.4301455e+00   4.6396909e+02   2.5230655e+01   5.5232909e+02   2.1239127e+01   2.3176636e+02  -1.0804000e+00   3.7419000e+02   1.8006775e+01   1.4201545e+02   2.0040582e+01   2.7296091e+02   8.8867636e+00   5.6929000e+02   1.2918775e+01   2.8886000e+02  -9.5468251e+00   6.1724364e+02   2.2759636e+00   1.9719000e+02  -5.0353225e+01   6.4902091e+02   2.8417418e+01   4.3885364e+02   2.2063527e+01   2.2776000e+02   1.3621175e+01   3.5121909e+02   1.5378836e+01   3.1287727e+02   1.3509818e+01   4.8158455e+02   2.6048691e+01   4.4157182e+02   5.0395164e+01   2.2464091e+02   2.4060000e+00   3.4934091e+02   2.9993636e+01   3.1017182e+02  -1.1628364e+00   2.8552000e+02   1.2150375e+01   1.2732182e+02   1.1720618e+01   3.6757000e+02   1.6296375e+01   2.0295000e+02  -2.0294025e+01   5.3945182e+02   1.6980218e+01   3.2915636e+02   2.5977491e+01   5.9948000e+02  -1.9156425e+01   5.3042455e+02   3.1899673e+01
   7.0672909e+02   1.4927127e+01   3.2185545e+02   2.3688364e+00   2.4508818e+02   7.3765818e+00   4.5599545e+02   2.1237636e+01   3.7871091e+02   8.6967636e+00   1.0718100e+03   4.9571749e+00   3.6733000e+02   3.1075575e+01   3.3504273e+02   1.7121127e+01   3.6970364e+02   2.8080073e+01   3.8100091e+02   1.1541745e+01   4.9391909e+02   4.0744655e+01   5.9103909e+02   3.0002327e+01   2.2072636e+02  -1.5372000e+00   4.0505000e+02   3.3917975e+01   1.6120545e+02   2.6405382e+01   3.1067091e+02   1.2209964e+01   5.9819000e+02   2.0706775e+01   3.0143000e+02  -1.1742425e+01   7.1453364e+02   2.5927636e+00   1.7348000e+02  -7.0986425e+01   6.2664091e+02   2.6257818e+01   4.6442364e+02   6.2587927e+01   2.2448000e+02  -1.3064251e+00   3.4274909e+02   1.2916436e+01   3.4191727e+02  -2.7233818e+00   5.2663455e+02   6.0234691e+01   4.1062182e+02   5.1201164e+01   2.5450091e+02   2.2297200e+01   3.6391091e+02   2.0308036e+01   3.3222182e+02   3.0503164e+01   2.5943000e+02   2.6947575e+01   2.6237182e+02   2.8206618e+01   3.7710000e+02   1.9139749e+00   1.8714000e+02  -3.0029225e+01   4.9374182e+02  -1.0642982e+01   3.9377636e+02   2.7807891e+01   4.1881000e+02  -1.1372825e+01   5.9813455e+02   2.4722873e+01
   5.9101909e+02   4.2339273e+00   3.2809545e+02   1.4919636e+01   2.9651818e+02   9.3021818e+00   4.8578545e+02   4.4954436e+01   3.9676091e+02   9.2276364e-01   1.0825200e+03   1.9860375e+01   2.8776000e+02   3.3401175e+01   2.8290273e+02  -1.3276727e+00   2.7984364e+02   2.7888873e+01   3.4781091e+02   2.0296945e+01   3.8996909e+02   2.3060655e+01   5.5027909e+02   6.0731273e+00   2.6729636e+02   1.0127200e+01   3.7900000e+02   8.1919749e+00   1.8653545e+02   1.3998982e+01   3.0286091e+02  -7.4552364e+00   6.2243000e+02   2.1007575e+01   3.1081000e+02   1.3597175e+01   7.0762364e+02   4.0955636e+00   1.9662000e+02  -5.4117625e+01   6.2764091e+02   1.1267818e+01   4.7323364e+02   6.4363127e+01   2.0352000e+02  -1.0719625e+01   3.2802909e+02   1.5044036e+01   3.1301727e+02  -1.1881382e+01   5.0510455e+02   3.7537091e+01   3.7986182e+02   2.0231964e+01   2.8345091e+02   1.2601200e+01   3.9805091e+02   9.2468364e+00   3.0127182e+02   1.3219164e+01   2.4738000e+02   2.5341575e+01   2.3823182e+02   1.5657818e+01   3.8114000e+02   5.3107749e+00   2.3786000e+02  -2.2086825e+01   4.9259182e+02   8.4890182e+00   3.4110636e+02   4.5591491e+01   3.7181000e+02   9.3871749e+00   5.9161455e+02   3.4434473e+01
   5.9791909e+02  -1.4218073e+01   3.2290545e+02   8.9548364e+00   3.0332818e+02   2.0617382e+01   3.9462545e+02   2.8567236e+01   3.8109091e+02   1.0176364e+01   1.0955700e+03   1.5536375e+01   2.9205000e+02   2.6247975e+01   2.5261273e+02  -1.2054473e+01   3.7727364e+02   2.7384473e+01   3.2843091e+02   2.2937345e+01   3.7310909e+02   1.1549455e+01   5.3370909e+02   9.3987273e+00   2.3934636e+02  -3.4468000e+00   3.2243000e+02   1.9247575e+01   1.4953545e+02   2.2388982e+01   2.7772091e+02   1.2415964e+01   4.9833000e+02   2.5645575e+01   3.6167000e+02  -2.6616251e+00   7.3043364e+02   2.7076364e-01   1.8176000e+02  -5.1498825e+01   6.1783091e+02   2.6392618e+01   3.8666364e+02   3.6478727e+01   2.4824000e+02   1.8277492e-01   3.4236909e+02   1.3176836e+01   2.9525727e+02   8.7294182e+00   4.5963455e+02   4.6224691e+01   3.7190182e+02   2.2158764e+01   2.1536091e+02   1.3048400e+01   3.5448091e+02   1.7822436e+01   3.6193182e+02   3.7646364e+01   2.4876000e+02   2.4091175e+01   1.8042182e+02   3.1426182e+00   4.0124000e+02   1.0982775e+01   2.3600000e+02  -7.5080251e+00   4.8816182e+02   2.1513418e+01   2.8972636e+02   1.8371891e+01   4.0210000e+02   4.0639749e+00   5.2418455e+02   2.1968873e+01
   6.7958909e+02   3.5783273e+00   3.0461545e+02   1.3748036e+01   3.1198818e+02   2.0114582e+01   3.9536545e+02   4.5398036e+01   3.8533091e+02   3.6471636e+00   1.0627600e+03  -4.0288251e+00   2.8505000e+02   2.0757975e+01   2.6204273e+02   1.0861127e+01   2.8036364e+02   2.2272727e+00   3.4838091e+02  -4.2286545e+00   3.9182909e+02   4.5431855e+01   5.1541909e+02  -1.3758073e+01   2.6010636e+02   2.1122400e+01   3.8510000e+02   2.1323975e+01   1.4834545e+02   1.7574182e+01   3.5191091e+02  -1.2849236e+01   4.8710000e+02   1.0923975e+01   3.3119000e+02   3.8267749e+00   6.9481364e+02   2.6003636e+00   2.0157000e+02  -6.7183625e+01   6.8950091e+02   2.2469018e+01   3.9747364e+02   5.6753927e+01   1.6019000e+02   2.6967749e+00   4.1507909e+02   2.8750036e+01   3.0787727e+02  -6.5201818e+00   5.0105455e+02   5.0801091e+01   4.3019182e+02   3.7635564e+01   2.7274091e+02   1.8788000e+01   3.1019091e+02   2.1845636e+01   3.0765182e+02   2.9798764e+01   2.3852000e+02   3.1480375e+01   1.4918182e+02  -8.3818182e-01   4.0114000e+02   1.4660775e+01   2.1605000e+02   1.2279749e+00   5.0174182e+02   1.5287018e+01   2.8758636e+02   2.7023091e+01   4.6352000e+02   6.0503749e+00   5.2794455e+02   7.6807273e-01
   6.4048909e+02   3.8963273e+00   3.2042545e+02  -1.1416764e+01   2.9617818e+02   1.3239382e+01   4.1930545e+02   1.1902836e+01   3.6728091e+02  -1.1388836e+01   1.0999500e+03   1.1085975e+01   2.7757000e+02  -9.1236251e+00   2.4204273e+02   1.5611273e+00   3.0732364e+02   3.4120473e+01   3.5290091e+02   1.4097455e+00   4.1682909e+02   1.7671855e+01   5.0827909e+02   6.2931273e+00   2.3329636e+02   2.7077200e+01   3.9243000e+02   4.2877575e+01   1.7034545e+02   4.0484182e+01   2.5434091e+02   1.0476364e+01   5.6200000e+02   1.9271975e+01   3.3852000e+02  -1.9496251e+00   7.4786364e+02   1.8263636e+00   2.1229000e+02  -5.5801225e+01   6.4364091e+02   1.4227818e+01   3.5019364e+02   5.5346327e+01   1.8667000e+02  -1.4216251e+00   3.4455909e+02   1.1481636e+01   3.5296727e+02   2.2872618e+01   5.6842455e+02   3.6841491e+01   3.8647182e+02   2.3373164e+01   2.5736091e+02   1.3258400e+01   3.3024091e+02   1.8141636e+01   4.0593182e+02   1.7986364e+01   2.8067000e+02   7.2983749e+00   1.3932182e+02   1.3000618e+01   4.0714000e+02  -3.0592251e+00   2.1567000e+02  -7.0716251e+00   5.0445182e+02   8.2102182e+00   3.4358636e+02   1.9203091e+01   4.0800000e+02  -1.2508025e+01   4.9299455e+02   1.8034073e+01
   6.4644909e+02  -9.6304727e+00   3.2242545e+02  -8.0067636e+00   2.7441818e+02   1.6070182e+01   3.4862545e+02   1.2667236e+01   3.7490091e+02  -1.8584364e+00   9.9648000e+02   2.8363575e+01   2.9586000e+02   3.1653175e+01   3.3095273e+02   1.2728327e+01   3.8475364e+02   1.1446073e+01   3.2324091e+02   1.6425455e+00   4.0844909e+02   4.5012255e+01   5.2980909e+02   3.3380727e+01   2.5195636e+02   1.5494400e+01   4.2091000e+02  -2.0608251e+00   1.6396545e+02   2.0474582e+01   2.1643091e+02   1.3839164e+01   6.3824000e+02   1.2592775e+01   3.1281000e+02   8.2971749e+00   8.0939364e+02   2.6239636e+00   2.0529000e+02  -4.9671225e+01   4.9316091e+02   4.0176218e+01   4.0128364e+02   3.2829127e+01   2.5810000e+02   1.6293975e+01   4.1050909e+02   8.0156364e+00   3.3687727e+02   3.3589818e+01   5.5237455e+02   3.7965491e+01   4.0114182e+02   1.3059564e+01   2.4984091e+02  -1.8500000e+00   2.8110091e+02   3.0022836e+01   3.4212182e+02   4.4711164e+01   2.7838000e+02   2.6431575e+01   1.2504182e+02   3.8630182e+00   3.6743000e+02   1.7927575e+01   1.7972000e+02  -1.0915625e+01   4.9550182e+02   9.4062182e+00   3.4677636e+02   1.5997891e+01   4.3624000e+02   5.1827749e+00   5.0475455e+02  -4.2367273e+00
   6.8758909e+02  -1.3491673e+01   2.8614545e+02   2.3275636e+01   2.8356818e+02   1.3678182e+01   3.8673545e+02   1.4718436e+01   4.1647091e+02   8.3859636e+00   8.7267000e+02  -2.7316251e+00   2.8000000e+02   1.8681975e+01   4.7176273e+02   2.0323527e+01   3.8141364e+02   7.1932727e+00   3.2714091e+02  -3.9594545e+00   4.2306909e+02   2.5222655e+01   5.2865909e+02   7.6127273e+00   2.4310636e+02   1.0202400e+01   4.0019000e+02   1.7496775e+01   1.6577545e+02   1.1989782e+01   3.2372091e+02  -1.3214036e+01   5.6852000e+02   2.2080375e+01   3.0472000e+02  -2.2725625e+01   7.1905364e+02   1.4851164e+01   2.0319000e+02  -5.5023225e+01   4.0788091e+02   1.1138618e+01   4.0061364e+02   5.1652727e+01   2.6038000e+02   2.1115749e+00   3.5069909e+02   1.9510436e+01   3.5258727e+02   2.1803018e+01   5.5695455e+02   4.7590909e+00   4.2919182e+02   5.5245564e+01   3.2174091e+02   3.0580000e+00   3.0277091e+02   9.1492364e+00   3.5955182e+02   3.7266764e+01   2.4052000e+02  -3.4962508e-01   1.5085182e+02   4.6982182e+00   3.8805000e+02   1.9377975e+01   1.7495000e+02  -2.3004025e+01   4.7716182e+02  -4.9865818e+00   2.9996636e+02   3.0792691e+01   3.1305000e+02  -1.3912025e+01   5.4289455e+02   8.1920727e+00
   6.6972909e+02   3.8371273e+00   3.1318545e+02  -6.2675636e+00   2.7703818e+02   1.5960582e+01   4.0873545e+02  -9.3156364e-01   3.7966091e+02   2.2430764e+01   9.9319000e+02   3.2467749e+00   2.8491000e+02   2.7249175e+01   4.4209273e+02   2.2987127e+01   3.6008364e+02   2.4659673e+01   3.5333091e+02   9.7153455e+00   3.9015909e+02   2.0565455e+01   5.6184909e+02   1.7477527e+01   2.3434636e+02   1.9573200e+01   3.3829000e+02   2.7738775e+01   1.5996545e+02   3.3744582e+01   3.3129091e+02   2.8003636e+00   5.0629000e+02   1.8958775e+01   3.1910000e+02   7.7939749e+00   8.0315364e+02  -5.6368364e+00   2.0872000e+02  -6.2275625e+01   3.9602091e+02   2.2657418e+01   4.0557364e+02   4.0635927e+01   1.9795000e+02   1.3459749e+00   3.4531909e+02   7.1308364e+00   3.1330727e+02   7.2354182e+00   5.0289455e+02   3.7133891e+01   3.8181182e+02   3.1935964e+01   3.2122091e+02   6.0596000e+00   2.7829091e+02   2.7247636e+01   3.4127182e+02   3.0019164e+01   2.4357000e+02   2.5556375e+01   1.7961182e+02   2.4347418e+01   3.5081000e+02   6.8771749e+00   2.1300000e+02  -5.8080251e+00   4.6221182e+02   2.8794182e+00   3.3734636e+02   1.1852291e+01   3.1224000e+02   9.5827749e+00   5.1484455e+02   2.1336073e+01
   7.0882909e+02  -1.5430873e+01   2.9004545e+02  -7.6063636e+00   2.8232818e+02   2.0107382e+01   4.3162545e+02   1.5547236e+01   4.2666091e+02   9.9607636e+00   7.3352000e+02   2.8803749e+00   2.4595000e+02  -2.5940251e+00   3.5704273e+02  -4.1688727e+00   2.8094364e+02  -3.4391273e+00   3.1486091e+02   1.6429455e+00   4.0639909e+02   1.4076255e+01   5.2060909e+02   6.6727273e-02   2.8710636e+02   1.7202400e+01   3.4667000e+02   3.3208375e+01   1.5839545e+02   1.9730182e+01   3.6067091e+02  -1.3003636e-01   5.9300000e+02   1.3451975e+01   3.1067000e+02   3.8374922e-02   8.5191364e+02  -5.5876364e+00   2.1076000e+02  -5.4348825e+01   4.5097091e+02   1.4261418e+01   4.1266364e+02   3.0538727e+01   2.3443000e+02  -7.7124251e+00   4.2140909e+02   1.4433636e+01   3.2011727e+02   3.4830618e+01   5.6474455e+02   4.7445891e+01   3.9233182e+02   1.7334364e+01   2.5926091e+02   5.9664000e+00   3.8239091e+02  -4.9303636e+00   3.6612182e+02   3.5841164e+01   2.6791000e+02   1.7369175e+01   1.5080182e+02   1.4272218e+01   3.8872000e+02   1.5514375e+01   1.9238000e+02  -1.5688425e+01   4.3831182e+02  -3.3985818e+00   2.5353636e+02   2.0747091e+01   3.5529000e+02  -1.9241225e+01   5.1637455e+02  -3.4963273e+00
   7.1248909e+02   6.3263273e+00   3.1038545e+02   1.7386436e+01   2.6632818e+02   2.1817382e+01   4.0157545e+02   3.1061236e+01   4.2328091e+02   8.7511636e+00   8.5186000e+02   1.3631749e+00   2.9981000e+02   1.0717175e+01   1.8085273e+02  -9.9736727e+00   3.1222364e+02   1.2588473e+01   3.5009091e+02   8.7845455e+00   3.9687909e+02   6.4578545e+00   5.5727909e+02  -1.8168727e+00   3.2300636e+02   1.6050400e+01   3.7476000e+02   2.2441175e+01   1.3863545e+02   2.5880982e+01   3.6615091e+02  -2.6084364e+00   5.3186000e+02   9.5831749e+00   3.3795000e+02  -8.0402508e-01   8.4015364e+02   6.3163636e-02   1.9586000e+02  -6.1726825e+01   7.2488091e+02   1.6448618e+01   3.7904364e+02   4.4228327e+01   2.1757000e+02   7.7763749e+00   3.9707909e+02  -1.1499636e+00   2.9730727e+02   3.0375418e+01   5.6542455e+02   4.1341491e+01   4.5014182e+02   7.3295636e+00   2.6574091e+02   1.7688000e+01   2.9339091e+02   1.7279636e+01   3.9917182e+02   3.7857164e+01   2.3548000e+02   3.3483575e+01   2.1385182e+02  -9.8217818e+00   3.2591000e+02  -1.9908251e+00   2.2643000e+02  -3.5982425e+01   5.3478182e+02   1.6503818e+01   3.0572636e+02   1.5421891e+01   4.0700000e+02  -1.2328025e+01   5.3437455e+02   4.6336727e+00
   6.8715909e+02  -6.1272727e+00   3.0699545e+02   4.1776364e+00   3.0875818e+02   1.7132982e+01   4.1430545e+02   1.5462836e+01   3.9009091e+02  -1.2693636e+01   7.6110000e+02   5.7239749e+00   3.2357000e+02   1.8106375e+01   2.1571273e+02   1.2517527e+01   3.0484364e+02   1.2838873e+01   3.7157091e+02   4.2961455e+00   3.7810909e+02   2.2394545e+00   5.7927909e+02   1.9703127e+01   3.0872636e+02   1.8662800e+01   3.7914000e+02   3.6510775e+01   1.9343545e+02   2.9156982e+01   3.2491091e+02   1.8807636e+00   5.5338000e+02   2.3051575e+01   3.0676000e+02   1.2211175e+01   7.7905364e+02  -1.0808836e+01   2.2376000e+02  -5.4008825e+01   7.0393091e+02   1.6744618e+01   3.7647364e+02   2.5053927e+01   2.2510000e+02   3.6039749e+00   3.3702909e+02   1.5274036e+01   3.4806727e+02   2.0974618e+01   4.4195455e+02   4.5109091e+01   4.3362182e+02   1.0311164e+01   2.5841091e+02   3.4894400e+01   2.7039091e+02   1.8219636e+01   3.8036182e+02   5.7361964e+01   2.0838000e+02   3.2601575e+01   1.2299182e+02   2.8977018e+01   3.1729000e+02   1.9798775e+01   2.3919000e+02  -1.4813225e+01   4.9012182e+02  -4.0338182e-01   2.8448636e+02   2.1461091e+01   4.5186000e+02   1.2743175e+01   5.4003455e+02   1.7800873e+01
   6.4020909e+02  -4.1312727e+00   3.1223545e+02   1.9484364e+00   3.0513818e+02   1.1142582e+01   3.3962545e+02  -3.4027636e+00   3.8561091e+02   2.2447636e+00   6.9943000e+02   1.4175749e+00   3.1814000e+02   2.9870775e+01   2.1852273e+02   1.1102727e+01   2.9398364e+02   1.3807673e+01   3.5100091e+02   1.2801745e+01   3.5653909e+02   5.2050545e+00   5.6727909e+02  -2.4336873e+01   2.9429636e+02   7.1572000e+00   3.6819000e+02   2.8586775e+01   1.6086545e+02   2.0482582e+01   3.8686091e+02  -3.2315236e+01   5.3962000e+02   2.7292375e+01   3.2529000e+02   8.1877492e-01   7.4410364e+02  -7.2528364e+00   2.0548000e+02  -6.4596425e+01   6.7545091e+02   1.2303018e+01   3.4585364e+02   4.2413527e+01   1.4867000e+02  -5.8516251e+00   3.7393909e+02   1.4461236e+01   3.3153727e+02   1.9637018e+01   4.3974455e+02   1.4655891e+01   4.4081182e+02   2.7355964e+01   2.8345091e+02   2.7461200e+01   2.9048091e+02   3.0702436e+01   4.9308182e+02   4.4114364e+01   1.9010000e+02   4.1639749e+00   1.3732182e+02   9.2061818e-01   3.8252000e+02   3.2530375e+01   2.0910000e+02  -2.5216025e+01   4.1202182e+02   3.7946182e+00   2.6110636e+02   1.2991491e+01   4.0919000e+02  -2.0832251e+00   4.6737455e+02   1.6753673e+01
   6.8382909e+02   1.4291273e+00   2.9580545e+02   1.4642836e+01   2.6808818e+02   1.2106582e+01   3.2109545e+02   2.9129636e+01   3.8790091e+02   2.2291564e+01   6.8724000e+02   3.2927749e+00   3.0438000e+02   1.2401575e+01   2.8847273e+02  -5.5332727e+00   3.2389364e+02   9.6548727e+00   3.5748091e+02   1.6133455e+00   3.7929909e+02   1.6242545e+00   5.3646909e+02  -2.7720727e+00   2.2200636e+02   5.1040000e-01   4.0067000e+02   1.5408375e+01   1.7305545e+02   1.5697382e+01   3.9039091e+02  -3.6976364e+00   4.3929000e+02   3.1468775e+01   3.0457000e+02   2.5436375e+01   6.6462364e+02  -2.0844364e+00   2.0157000e+02  -5.9703625e+01   6.9655091e+02   6.1850182e+00   3.4890364e+02   4.1499527e+01   2.5391000e+02   3.9591749e+00   3.4812909e+02   1.7436036e+01   3.2491727e+02   3.3256618e+01   5.6510455e+02   1.7627091e+01   4.8771182e+02   1.0133964e+01   2.9936091e+02   2.3948400e+01   2.8486091e+02   2.4102036e+01   5.3260182e+02   4.5902764e+01   2.5610000e+02   3.7163975e+01   1.5518182e+02  -6.7381818e+00   3.9743000e+02  -2.9024251e+00   1.9462000e+02  -1.5867625e+01   4.2635182e+02   1.4028218e+01   2.4172636e+02   1.1501891e+01   4.1495000e+02   1.3075975e+01   4.8942455e+02  -6.0603273e+00
   6.8977909e+02  -4.4768727e+00   2.9695545e+02   2.9550836e+01   2.9384818e+02   1.5895782e+01   4.1699545e+02   5.3576364e+00   3.9371091e+02  -1.0023236e+01   6.0214000e+02  -8.9922508e-01   3.0024000e+02   2.3352775e+01   2.5585273e+02   1.8496327e+01   3.0770364e+02   2.1760073e+01   3.9886091e+02   2.3692945e+01   3.5887909e+02   2.2207855e+01   5.4360909e+02  -2.5327273e-01   2.6662636e+02   2.3270800e+01   4.1195000e+02   2.3885975e+01   1.8124545e+02   1.9472182e+01   4.0786091e+02   4.1447636e+00   5.4005000e+02   2.0787975e+01   3.5586000e+02   3.3731749e+00   6.3705364e+02   3.2551164e+01   1.8795000e+02  -6.1194025e+01   7.0955091e+02   1.2450182e+00   3.4571364e+02   3.0084727e+01   2.2533000e+02  -1.8374425e+01   3.5012909e+02   2.3746036e+01   3.2434727e+02   8.7322182e+00   5.1363455e+02  -1.0465309e+01   3.8790182e+02   4.0308764e+01   2.2469091e+02   5.4020000e+00   2.7124091e+02   1.3341636e+01   3.5803182e+02   3.0628364e+01   2.3829000e+02   2.1208775e+01   1.3770182e+02   3.6102182e+00   3.3938000e+02   1.0931575e+01   1.8095000e+02  -1.2014025e+01   4.0816182e+02  -1.3986582e+01   2.4415636e+02   1.0347491e+01   3.6367000e+02  -1.1391625e+01   4.7008455e+02  -5.1731273e+00
   6.9677909e+02  -7.3668727e+00   3.3557545e+02   1.1321236e+01   3.2275818e+02   2.2202982e+01   3.7236545e+02   1.7928036e+01   3.5566091e+02   4.0076364e-01   6.6633000e+02   1.0305575e+01   2.7433000e+02   1.5475575e+01   2.6333273e+02   4.8979273e+00   3.0284364e+02   2.3098873e+01   3.2805091e+02  -8.8225455e-01   3.0644909e+02   2.0312255e+01   4.8322909e+02  -1.5942873e+01   2.3038636e+02   2.8890000e+01   3.8338000e+02   5.7515749e+00   1.7205545e+02   4.6677382e+01   2.7624091e+02  -3.0856364e+00   5.8262000e+02   1.4952375e+01   3.2514000e+02   1.5220775e+01   5.8724364e+02   5.0159636e+00   1.9952000e+02  -6.1969625e+01   6.8921091e+02   1.3152218e+01   3.6438364e+02   5.4361127e+01   2.2638000e+02   4.9315749e+00   3.8364909e+02   3.2544436e+01   3.9839727e+02   2.0428218e+01   5.0010455e+02   1.2037091e+01   3.9700182e+02   1.2010764e+01   2.3141091e+02   1.3864400e+01   2.4915091e+02  -3.8411636e+00   3.6293182e+02   3.1236364e+01   2.5814000e+02   9.9607749e+00   1.8004182e+02   9.8301818e-01   3.2691000e+02   2.9499175e+01   1.8381000e+02  -2.0192825e+01   4.8031182e+02   1.4381418e+01   2.7263636e+02   3.9979091e+01   3.9181000e+02  -2.3162825e+01   4.7599455e+02   6.9240727e+00
   5.7005909e+02   1.2150727e+01   3.1828545e+02   1.8443636e-01   2.5784818e+02   1.0585782e+01   4.2762545e+02   3.0287236e+01   3.6361091e+02   3.1947636e+00   7.7667000e+02   8.2883749e+00   2.9172000e+02   1.7124375e+01   2.7771273e+02   2.0467527e+01   3.2241364e+02   1.3863273e+01   3.2038091e+02   2.0681345e+01   3.4129909e+02   1.3184255e+01   5.0870909e+02   1.8158727e+01   2.0538636e+02   1.9360000e+01   4.2938000e+02   1.9451575e+01   1.7277545e+02   2.4339782e+01   2.7724091e+02   6.4436364e-01   5.4267000e+02   1.5288375e+01   3.3124000e+02   1.6772775e+01   6.5900364e+02   1.3465164e+01   2.2552000e+02  -5.1859625e+01   6.9216091e+02   2.9206218e+01   3.7395364e+02   5.6165527e+01   2.6167000e+02   7.7183749e+00   3.6426909e+02   2.3483636e-01   3.3606727e+02   3.2034618e+01   5.1663455e+02   3.2554691e+01   4.7595182e+02   2.2784764e+01   2.3031091e+02   5.2324000e+00   2.6477091e+02   1.5049236e+01   3.4555182e+02   7.9567636e+00   2.3938000e+02   2.0891575e+01   1.5699182e+02  -1.1502982e+01   3.7238000e+02  -1.1608425e+01   2.2014000e+02  -2.4289225e+01   5.0916182e+02   1.4313418e+01   2.5463636e+02  -4.7209091e+00   4.3576000e+02  -2.2778825e+01   4.5846455e+02   1.9086473e+01
   6.3163909e+02  -7.5356727e+00   3.0418545e+02   3.7424364e+00   3.0075818e+02  -4.9870182e+00   4.0741545e+02   1.4854036e+01   3.8861091e+02   1.5764764e+01   7.4529000e+02   2.3888775e+01   2.3781000e+02   1.6397175e+01   2.8509273e+02  -4.8828727e+00   3.2765364e+02   2.6774073e+01   3.2262091e+02   3.7921455e+00   3.5867909e+02   2.0413855e+01   5.3680909e+02   5.2407273e+00   2.5557636e+02   9.6348000e+00   3.8867000e+02   2.4178375e+01   1.8563545e+02   1.5690982e+01   2.9410091e+02  -4.3744364e+00   4.9419000e+02   5.5967749e+00   3.1786000e+02   2.0703175e+01   6.0277364e+02   1.3533564e+01   2.0238000e+02  -5.1198425e+01   7.2893091e+02   1.8934618e+01   3.6647364e+02   4.8423927e+01   2.6200000e+02  -3.2080251e+00   3.8040909e+02   1.1713636e+01   3.1306727e+02   2.1014618e+01   4.2958455e+02   2.7518691e+01   4.3647182e+02   2.5803164e+01   2.7174091e+02   1.4380000e+00   2.9005091e+02   8.7368364e+00   2.5812182e+02   6.2411636e+00   2.4643000e+02   2.8747575e+01   1.5123182e+02   2.2097818e+01   3.7800000e+02   8.1319749e+00   1.9886000e+02  -9.6768251e+00   4.5412182e+02   2.6426618e+01   2.3463636e+02   1.6299091e+01   4.0414000e+02   7.3207749e+00   4.4308455e+02   1.1596873e+01
   7.2658909e+02  -9.4216727e+00   3.3195545e+02  -3.8191636e+00   2.8879818e+02   7.0697818e+00   4.7878545e+02  -1.3805564e+01   4.0199091e+02  -1.6563636e-01   6.5419000e+02   1.6036775e+01   2.3376000e+02   1.0101175e+01   2.6090273e+02  -2.1047673e+01   3.3413364e+02   1.8215673e+01   3.6786091e+02   1.4782945e+01   3.5582909e+02   2.5741855e+01   5.7213909e+02   2.5643273e+00   2.3424636e+02   1.3341200e+01   3.9191000e+02   1.5539175e+01   1.5343545e+02   2.2406982e+01   2.7615091e+02  -2.2748436e+01   4.8105000e+02   2.3937975e+01   3.2781000e+02  -2.9528251e+00   6.2834364e+02   3.0579636e+00   1.8157000e+02  -5.4203625e+01   7.2312091e+02   6.1094182e+00   3.2495364e+02   4.7705527e+01   2.5214000e+02   6.5807749e+00   4.0050909e+02  -3.2436364e-01   3.3068727e+02   3.2275018e+01   5.2579455e+02   3.5189091e-01   4.5009182e+02   3.6233564e+01   2.8255091e+02   7.7320000e-01   2.9853091e+02   4.4384364e+00   2.7760182e+02   7.6827636e+00   2.6295000e+02   2.9045975e+01   1.8547182e+02   1.8786182e+00   3.9676000e+02   3.1011749e+00   1.9738000e+02  -1.1368425e+01   4.6731182e+02   1.1371418e+01   2.4829636e+02   1.3736291e+01   3.9833000e+02  -5.5944251e+00   5.0418455e+02   1.6758873e+01
   6.4848909e+02   9.2632727e-01   2.7657545e+02  -1.1428764e+01   2.7832818e+02   1.0667382e+01   5.1167545e+02   1.0833236e+01   3.4614091e+02  -9.7876364e+00   6.4400000e+02  -2.4380251e+00   3.2176000e+02   3.0911175e+01   1.8318273e+02   9.0799273e+00   3.1827364e+02   2.3914473e+01   3.4219091e+02   1.2606545e+01   3.5387909e+02   2.4987855e+01   5.1470909e+02   2.7158727e+01   2.2262636e+02   1.1840800e+01   3.9900000e+02   4.2161975e+01   1.4639545e+02   1.3500182e+01   2.6524091e+02  -1.2056364e+00   4.4838000e+02   1.2641575e+01   3.3629000e+02   1.0938775e+01   6.8391364e+02   1.1092364e+01   2.3948000e+02  -6.8166425e+01   7.8493091e+02   1.1214618e+01   3.5828364e+02   3.8269127e+01   2.5886000e+02   1.0431749e+00   3.7083909e+02   3.3379236e+01   3.1611727e+02   2.2010618e+01   5.2442455e+02   2.3301491e+01   4.1433182e+02   3.3764364e+01   2.8588091e+02   1.8546800e+01   2.7796091e+02   8.1840364e+00   2.9369182e+02   1.8495564e+01   2.2676000e+02   1.3281175e+01   1.2804182e+02  -4.0969818e+00   3.4705000e+02   2.1657975e+01   1.7329000e+02  -1.1351225e+01   4.0807182e+02  -6.2193818e+00   2.8186636e+02   5.9506909e+00   4.4362000e+02   7.8237492e-01   4.2694455e+02   1.0418073e+01
   6.3572909e+02  -8.4428727e+00   3.0514545e+02   2.0956364e+00   3.3898818e+02   1.1194582e+01   3.9925545e+02   1.6666836e+01   3.8290091e+02  -1.1728436e+01   7.0210000e+02   5.4839749e+00   2.7048000e+02   6.9235749e+00   2.1147273e+02   9.0067273e+00   2.5998364e+02   1.6187673e+01   3.3338091e+02  -9.8786545e+00   3.8548909e+02   5.7990545e+00   4.9080909e+02  -7.3927273e-01   2.1200636e+02   1.9880400e+01   4.3486000e+02   8.7231749e+00   1.5248545e+02   1.5582982e+01   2.5705091e+02  -8.1704364e+00   5.0405000e+02   2.0517975e+01   3.2286000e+02   2.3531749e+00   6.9391364e+02   4.0523636e+00   1.8929000e+02  -5.2251225e+01   6.6574091e+02   4.4889818e+01   3.7595364e+02   3.1815527e+01   2.5905000e+02   2.1887975e+01   3.8583909e+02   3.6889236e+01   3.3315727e+02   2.4927418e+01   5.4884455e+02   1.9137891e+01   4.4043182e+02   4.1006364e+01   3.1174091e+02   1.3958000e+01   3.2058091e+02   1.5204436e+01   2.9903182e+02   1.7018364e+01   2.4781000e+02   2.5637175e+01   1.6647182e+02   1.4986182e+00   3.2143000e+02  -1.8442425e+01   2.1272000e+02  -1.7835625e+01   3.9202182e+02  -3.3153818e+00   2.3696636e+02   2.2262691e+01   3.9205000e+02   4.3797492e-01   4.4627455e+02  -6.9883273e+00
   6.1982909e+02  -8.0208727e+00   3.1009545e+02  -5.8303636e+00   2.7879818e+02  -1.3180218e+01   4.3599545e+02   1.6407636e+01   3.7452091e+02   2.8741964e+01   6.3552000e+02  -1.1089625e+01   2.9562000e+02   1.0772375e+01   2.5609273e+02  -5.0428727e+00   3.0041364e+02   4.8132727e+00   3.4319091e+02   1.7336545e+01   4.5720909e+02   2.4414545e+00   5.5222909e+02   7.2971273e+00   2.3353636e+02   1.4108000e+01   3.7676000e+02   2.8751175e+01   1.5391545e+02   1.8608582e+01   2.7458091e+02  -6.0528364e+00   5.9214000e+02   1.1670775e+01   3.2524000e+02  -9.7722508e-01   5.9458364e+02   5.1876364e-01   2.2452000e+02  -5.5499625e+01   7.0716091e+02   2.4006218e+01   3.5471364e+02   3.5514727e+01   2.6038000e+02  -6.0784251e+00   4.4812909e+02   3.4576036e+01   3.3849727e+02   7.4021818e-01   5.4910455e+02   4.8070909e+00   4.7414182e+02   1.0739564e+01   2.0907091e+02   1.4171600e+01   3.3486091e+02   1.5152036e+01   3.0517182e+02   1.1717164e+01   2.6724000e+02   1.0272775e+01   1.8485182e+02   1.7382182e+00   3.4333000e+02   1.9055749e+00   1.6629000e+02  -3.4221225e+01   3.2435182e+02  -7.7117818e+00   2.3077636e+02   4.5678909e+00   4.1243000e+02   2.0475749e+00   4.4132455e+02   4.3576727e+00
   6.2577909e+02   3.1631273e+00   2.9266545e+02  -7.3859636e+00   2.8198818e+02   1.0034582e+01   4.0657545e+02   2.6191236e+01   3.7971091e+02   3.3767636e+00   7.3152000e+02   1.2560375e+01   3.0252000e+02   1.4500375e+01   2.5495273e+02   2.9083273e+00   2.6870364e+02   2.6590073e+01   3.1233091e+02   1.6615345e+01   4.1896909e+02   2.3500655e+01   5.5899909e+02  -1.3444727e+00   2.3734636e+02   1.8093200e+01   3.7719000e+02   6.8167749e+00   1.6424545e+02   1.7642182e+01   2.6315091e+02  -6.2784364e+00   5.7291000e+02   9.0591749e+00   3.3376000e+02   1.2531175e+01   7.1262364e+02   1.4025564e+01   1.9300000e+02  -6.7638025e+01   7.1245091e+02   1.2293018e+01   3.2114364e+02   2.4820327e+01   2.4352000e+02   2.8360375e+01   4.2331909e+02   7.1808364e+00   3.4196727e+02   7.6126182e+00   5.5842455e+02   4.0614909e+00   4.9447182e+02   4.3443164e+01   2.2550091e+02   1.6427200e+01   3.5139091e+02   1.1069636e+01   2.9550182e+02   1.7960764e+01   3.1086000e+02   1.5503175e+01   1.6385182e+02   2.2138218e+01   2.9867000e+02   6.1483749e+00   2.0743000e+02  -2.2222425e+01   3.7959182e+02  -2.9909818e+00   2.5677636e+02   1.2527891e+01   3.6500000e+02  -2.2158025e+01   4.4532455e+02  -4.3823273e+00
   5.3286909e+02   5.5592727e-01   3.1428545e+02  -7.6355636e+00   2.6636818e+02   1.1624182e+01   4.5904545e+02   1.1413636e+01   3.5990091e+02   2.1911564e+01   6.0748000e+02   3.4357492e-01   3.1952000e+02   2.2900375e+01   3.0623273e+02  -1.0574073e+01   2.3694364e+02   1.9080873e+01   3.3671091e+02   1.3274945e+01   4.2744909e+02   2.1202255e+01   5.8403909e+02  -3.1576727e+00   2.3000636e+02   4.6804000e+00   3.8886000e+02   2.4263175e+01   1.6182545e+02   2.3065782e+01   2.4629091e+02  -2.7789636e+01   5.6691000e+02   6.6891749e+00   3.3852000e+02   2.1903749e+00   7.2129364e+02  -4.9980364e+00   1.8833000e+02  -5.1504425e+01   6.9707091e+02   4.0034182e+00   3.4495364e+02   1.6915527e+01   2.4733000e+02   2.7255749e+00   3.6712909e+02  -1.3396364e-01   3.3411727e+02   9.5706182e+00   4.8968455e+02   3.7240691e+01   4.0047182e+02   2.4253164e+01   2.4522091e+02   4.2296000e+00   3.0258091e+02   1.1304436e+01   3.2936182e+02   5.4196364e-01   2.9114000e+02   1.4940775e+01   2.0532182e+02   2.9290618e+01   4.0629000e+02   4.3887749e+00   2.0576000e+02  -2.6228825e+01   4.2264182e+02   1.9275018e+01   3.0396636e+02   4.1942691e+01   4.0091000e+02   1.5629175e+01   4.9118455e+02   3.7988727e+00
   4.5786909e+02  -3.2540727e+00   2.7128545e+02   1.0944436e+01   2.9651818e+02   2.4682182e+01   4.1862545e+02   9.4872364e+00   3.6604091e+02   1.2803636e+00   6.2205000e+02   2.1847975e+01   2.6791000e+02   2.4699175e+01   2.4499273e+02  -8.5848727e+00   2.7094364e+02   2.5310873e+01   3.1648091e+02   1.0133345e+01   4.0120909e+02   3.0301455e+01   4.9665909e+02   1.6742727e+01   2.5967636e+02  -8.5532000e+00   3.7333000e+02   2.5125575e+01   1.2915545e+02   2.8349382e+01   3.0705091e+02  -1.5310436e+01   4.5672000e+02   2.4404375e+01   3.2272000e+02  -1.2685625e+01   7.3877364e+02   2.0363564e+01   1.5838000e+02  -6.7158425e+01   7.2731091e+02   2.3294218e+01   3.1738364e+02   2.4351127e+01   2.3857000e+02   6.3763749e+00   3.5726909e+02   1.2034836e+01   3.4372727e+02   2.6991818e+01   5.1916455e+02   3.8782291e+01   4.6138182e+02   1.5050364e+01   2.8122091e+02   1.0299600e+01   2.5105091e+02   4.5768364e+00   4.0655182e+02   4.9867636e+00   2.8752000e+02   2.4460375e+01   2.3137182e+02   7.5866182e+00   3.6948000e+02  -1.3096425e+01   2.2762000e+02   3.5237492e-01   4.4755182e+02   1.3282218e+01   2.6439636e+02   3.5588291e+01   4.2695000e+02   2.3075975e+01   5.6151455e+02   3.4322473e+01
   4.5763909e+02   1.0804327e+01   3.5285545e+02   5.0883636e-01   2.5841818e+02   1.4830182e+01   5.2299545e+02   1.4657636e+01   4.1095091e+02   4.2175636e+00   6.9324000e+02  -2.3037225e+01   2.6276000e+02   6.7311749e+00   2.3423273e+02   8.2759273e+00   3.2551364e+02   1.1475273e+01   3.2076091e+02   2.0130945e+01   4.0763909e+02   1.7647055e+01   5.5346909e+02   1.8287927e+01   2.7667636e+02   6.9468000e+00   3.6400000e+02   1.1491975e+01   1.1796545e+02   3.1054582e+01   4.2986091e+02  -1.1945236e+01   4.4562000e+02  -7.5676251e+00   2.9933000e+02   9.8555749e+00   7.6472364e+02   9.8575636e+00   1.6338000e+02  -5.5418425e+01   6.9702091e+02   9.4874182e+00   3.2666364e+02   2.7228727e+01   2.2105000e+02   1.8547975e+01   3.7807909e+02   1.2750036e+01   3.2272727e+02   1.6001818e+01   4.1253455e+02   3.0782691e+01   4.0962182e+02   2.6471164e+01   2.6855091e+02   5.9832000e+00   2.7848091e+02   1.0612436e+01   3.9736182e+02  -2.9980364e+00   2.4962000e+02   1.1872375e+01   1.8008182e+02  -7.3501818e+00   2.9567000e+02   6.6183749e+00   1.8895000e+02  -9.4640251e+00   4.4007182e+02  -6.8938182e-01   3.4615636e+02   1.6237491e+01   3.9052000e+02  -5.1596251e+00   5.3984455e+02   2.8160727e+00
   5.3515909e+02  -8.0572727e+00   3.1566545e+02  -2.7959636e+00   2.5165818e+02   2.5940982e+01   4.2609545e+02   1.6796364e+00   3.8490091e+02  -5.4684364e+00   7.0210000e+02   1.4443975e+01   2.6214000e+02   7.4507749e+00   2.2871273e+02   8.8175273e+00   2.9103364e+02   6.5136727e+00   3.0071091e+02   7.6349455e+00   3.7744909e+02   2.0122545e+00   5.4508909e+02   1.7058327e+01   3.0315636e+02  -6.0316000e+00   3.5538000e+02   1.7611575e+01   1.2710545e+02   3.1833818e+00   3.0348091e+02  -8.7448364e+00   4.8281000e+02  -7.8228251e+00   3.1133000e+02  -2.1294425e+01   7.0339364e+02   3.5739636e+00   1.5362000e+02  -5.9157625e+01   7.0507091e+02   2.6883418e+01   3.4538364e+02   3.1881127e+01   2.6533000e+02   7.9555749e+00   3.8774909e+02   2.0166436e+01   3.2849727e+02   2.9350218e+01   4.4363455e+02   3.5604691e+01   4.0762182e+02   3.1111164e+01   2.4893091e+02   1.2552800e+01   2.9796091e+02   1.0964036e+01   3.5736182e+02   1.9781964e+01   3.0091000e+02   1.9629175e+01   1.7875182e+02   9.0362182e+00   2.8262000e+02   1.4622375e+01   2.0324000e+02   1.4302775e+01   4.5731182e+02   2.7141818e-01   3.4034636e+02   3.3322291e+01   3.8500000e+02   1.5431975e+01   5.4451455e+02   1.6772473e+01
   3.6839909e+02   2.8535273e+00   2.9918545e+02   9.0424364e+00   2.7336818e+02   1.4634182e+01   4.5278545e+02   8.2744364e+00   3.9804091e+02  -3.3696364e+00   6.2019000e+02  -2.6732251e+00   2.4500000e+02  -1.7980251e+00   2.6023273e+02  -1.2374073e+01   2.7870364e+02   2.7030073e+01   3.2419091e+02   8.9654545e-01   3.7206909e+02   2.0442655e+01   5.3870909e+02   2.9987273e+00   3.0238636e+02   1.2460000e+01   3.4829000e+02   1.3128775e+01   1.7353545e+02   1.4038982e+01   3.0848091e+02  -1.1714836e+01   4.6838000e+02  -3.2384251e+00   2.9414000e+02  -6.9225078e-02   6.7996364e+02   1.4983636e+00   1.4024000e+02  -5.9137225e+01   7.3093091e+02   8.4346182e+00   3.3438364e+02   4.1091127e+01   2.2752000e+02   2.7403749e+00   4.7102909e+02   2.6694036e+01   3.2696727e+02   4.3622618e+01   4.5553455e+02   3.8126909e+00   4.6957182e+02   2.9675164e+01   2.2764091e+02   1.4206000e+01   2.9881091e+02   6.6560364e+00   3.1184182e+02   5.2335636e+00   2.6805000e+02   2.1067975e+01   1.2461182e+02  -9.7725818e+00   3.6319000e+02   2.8026775e+01   2.6162000e+02  -1.7747625e+01   4.8178182e+02   2.6643818e+01   3.0263636e+02   3.4479091e+01   3.8914000e+02   1.4380775e+01   5.6884455e+02   2.5396073e+01
   3.5534909e+02   1.7137527e+01   3.0314545e+02   4.4563636e-01   2.7417818e+02   5.4293818e+00   4.5120545e+02  -1.1916364e-01   3.6304091e+02   3.4303636e+00   6.8281000e+02   1.0271749e+00   2.8814000e+02   2.1370775e+01   3.1137273e+02   4.3947273e+00   2.8846364e+02   9.8192727e+00   3.3776091e+02   4.7209455e+00   4.3391909e+02   1.9204655e+01   5.3722909e+02   1.0877127e+01   2.6819636e+02   1.6145200e+01   3.5691000e+02   4.3869175e+01   1.7039545e+02   7.2901818e+00   3.1258091e+02  -1.9802836e+01   4.4105000e+02  -2.9202508e-01   2.9395000e+02  -8.1440251e+00   7.0634364e+02  -9.9920364e+00   1.6043000e+02  -5.9942425e+01   7.7783091e+02   2.6492618e+01   3.1933364e+02   3.9775127e+01   2.4762000e+02   4.0823749e+00   4.1793909e+02   2.8421236e+01   3.4315727e+02   3.1037418e+01   5.4316455e+02   2.4922909e+00   4.0186182e+02   3.5711964e+01   2.8645091e+02   1.4651200e+01   3.0343091e+02   1.4386436e+01   2.8936182e+02  -3.8280364e+00   2.3024000e+02   2.3092775e+01   1.0080182e+02  -3.2477818e+00   3.1533000e+02  -4.4244251e+00   2.0819000e+02  -1.4383225e+01   5.1883182e+02   2.5389818e+01   3.2291636e+02   4.8856691e+01   3.7710000e+02   1.6253975e+01   5.6737455e+02   2.7133673e+01
   4.2515909e+02  -2.7872727e+00   2.6142545e+02   1.5432364e+00   2.7946818e+02   8.4761818e+00   4.6594545e+02   3.2816364e+00   3.7833091e+02  -6.5628364e+00   6.5376000e+02   9.3511749e+00   2.9291000e+02   1.3699175e+01   2.6742273e+02  -8.1892727e+00   2.9479364e+02  -1.4471273e+00   3.1890091e+02  -8.8202545e+00   4.4791909e+02  -5.3453455e+00   5.8165909e+02  -9.6272727e+00   3.0086636e+02   2.0011600e+01   3.2276000e+02   3.1981175e+01   1.6167545e+02   2.2557782e+01   2.8219091e+02   2.9183636e+00   4.3105000e+02   4.2179749e+00   3.0162000e+02  -8.3276251e+00   5.7915364e+02   8.2331636e+00   1.8262000e+02  -5.7527625e+01   7.4278091e+02   2.2636618e+01   3.0204364e+02   4.4348327e+01   2.0019000e+02  -8.3132251e+00   3.8298909e+02   2.3737236e+01   3.3396727e+02   2.2582618e+01   4.7689455e+02   2.1793891e+01   3.7186182e+02   2.9251964e+01   2.6403091e+02   4.0148000e+00   2.4639091e+02   1.1329636e+01   2.7469182e+02   1.2295564e+01   2.2495000e+02   2.8375975e+01   1.4542182e+02   2.2512618e+01   3.7414000e+02   5.2507749e+00   2.4562000e+02  -1.1847625e+01   5.7483182e+02   2.2909818e+01   3.1234636e+02   3.6752291e+01   3.6633000e+02   2.7495575e+01   5.5580455e+02   1.1539273e+01
   4.6805909e+02  -6.8292727e+00   3.0876545e+02   6.1360364e+00   2.6036818e+02   6.1541818e+00   4.1783545e+02   1.5230436e+01   3.6737091e+02   1.0223964e+01   7.1352000e+02   2.3050375e+01   3.5929000e+02   2.6338775e+01   2.8571273e+02  -5.8924727e+00   3.3475364e+02  -5.2139273e+00   3.1233091e+02  -1.1104655e+01   4.4863909e+02   1.9937055e+01   5.7218909e+02   1.5790327e+01   2.9843636e+02   1.8206000e+01   3.8010000e+02   1.3203975e+01   1.3039545e+02   4.9018182e-01   2.9353091e+02  -2.4278836e+01   5.0052000e+02   9.8503749e+00   3.1795000e+02   3.2659749e+00   6.1215364e+02  -2.4568364e+00   1.7157000e+02  -7.1453625e+01   7.3193091e+02   2.7214618e+01   3.0752364e+02   4.1719927e+01   3.1819000e+02   1.3056775e+01   3.9278909e+02   3.6533236e+01   3.4644727e+02   1.2394218e+01   5.3700455e+02   2.0985091e+01   3.8762182e+02   1.9521164e+01   3.2131091e+02   1.2762400e+01   2.1981091e+02   1.5696036e+01   2.5750182e+02   8.2407636e+00   2.2743000e+02   1.3987575e+01   1.9642182e+02   1.4292618e+01   3.5081000e+02  -3.6928251e+00   2.0329000e+02  -1.0801225e+01   4.1083182e+02   8.6498182e+00   2.7905636e+02   3.8454909e+00   3.3700000e+02   1.9819749e+00   4.5589455e+02  -2.7079273e+00
   4.3934909e+02  -1.0012473e+01   3.0138545e+02   1.2626436e+01   3.0313818e+02   2.4822582e+01   4.3830545e+02   1.9912836e+01   3.4333091e+02  -1.4762836e+01   5.6643000e+02   1.1917575e+01   3.1443000e+02   3.4407575e+01   2.1418273e+02  -6.0700727e+00   3.3279364e+02   6.8428727e+00   3.3690091e+02   1.2409745e+01   3.5753909e+02   1.2655055e+01   5.8460909e+02   1.3086727e+01   2.8172636e+02   8.1628000e+00   3.7091000e+02   1.0269175e+01   1.1720545e+02   2.3495382e+01   3.0029091e+02  -1.4199636e+01   3.9819000e+02   1.1326775e+01   3.2919000e+02  -3.1032251e+00   5.4148364e+02   7.4367636e+00   1.9052000e+02  -4.5729625e+01   6.6135091e+02   1.9811018e+01   3.0528364e+02   2.7699127e+01   1.9119000e+02  -1.7453225e+01   3.8659909e+02   3.1218436e+01   3.4763727e+02   2.7299018e+01   4.7421455e+02   1.1082909e+00   3.7057182e+02   4.0025164e+01   3.0193091e+02  -2.4972000e+00   2.6981091e+02  -1.1639636e+00   2.6155182e+02   8.7767636e+00   9.4380000e+01   1.6911575e+01   1.4780182e+02  -6.1477818e+00   3.7114000e+02   1.5540775e+01   1.9129000e+02  -5.6512251e+00   3.6635182e+02  -1.2411782e+01   2.9153636e+02   1.5657091e+01   3.7005000e+02  -1.3902025e+01   4.9099455e+02   1.6674073e+01
   4.4705909e+02  -1.8579273e+01   3.5590545e+02  -2.1651636e+00   2.6336818e+02   1.1624182e+01   3.9630545e+02   3.1062836e+01   3.8880091e+02   2.1295636e+00   7.4562000e+02   2.4532375e+01   2.9914000e+02   7.0607749e+00   2.4066273e+02  -1.5048473e+01   2.7608364e+02   1.2999673e+01   3.0695091e+02   1.7995745e+01   3.5587909e+02   1.4737855e+01   5.6751909e+02   1.9339273e+00   2.5134636e+02   8.7832000e+00   4.6429000e+02   5.5587749e+00   1.5239545e+02   2.1400182e+01   3.1277091e+02   4.8919636e+00   4.2495000e+02  -1.0674025e+01   3.1743000e+02  -8.7424251e+00   6.1777364e+02   6.6356364e-01   2.0048000e+02  -7.0426425e+01   6.5426091e+02   3.0528218e+01   3.3580364e+02   3.3647527e+01   3.0381000e+02   5.9271749e+00   4.0207909e+02   2.9360036e+01   3.0782727e+02   2.3383818e+01   4.7595455e+02   3.8599091e+01   3.6943182e+02   3.5596364e+01   2.4664091e+02   8.1660000e+00   2.2553091e+02   1.8618436e+01   2.5279182e+02   1.9617564e+01   1.2595000e+02   1.7485975e+01   2.1337182e+02   1.4696618e+01   3.6195000e+02   1.2125975e+01   2.1200000e+02  -3.6018025e+01   3.2135182e+02   8.1882182e+00   2.4596636e+02   1.4252691e+01   3.1624000e+02  -2.2172251e+00   4.9627455e+02   2.6771673e+01
   4.7658909e+02  -1.8661673e+01   2.9047545e+02  -1.0160764e+01   2.6179818e+02   2.6319782e+01   4.1367545e+02   2.3032364e+00   3.7842091e+02   9.8199636e+00   6.7981000e+02   1.6971749e+00   2.8014000e+02   1.6630775e+01   2.8071273e+02  -2.0442473e+01   3.3584364e+02   1.4598873e+01   3.2405091e+02  -1.5222545e+00   3.6110909e+02   3.4094545e+00   5.3560909e+02  -3.2332727e+00   2.4053636e+02  -1.2972000e+01   3.7995000e+02   1.6835975e+01   1.6029545e+02   1.2428182e+01   2.9781091e+02  -4.1912364e+00   4.2381000e+02   5.4171749e+00   3.5652000e+02   9.2303749e+00   6.6753364e+02  -6.9772364e+00   1.8824000e+02  -6.0307225e+01   6.7874091e+02   4.3949818e+01   3.0747364e+02   3.4243927e+01   2.9605000e+02   3.6379749e+00   3.8850909e+02   2.5825636e+01   3.1430727e+02   2.1435418e+01   5.0289455e+02   1.9183891e+01   3.9505182e+02   3.5116764e+01   2.0788091e+02  -4.4032000e+00   2.3205091e+02  -8.0931636e+00   2.8536182e+02   1.7871964e+01   1.1886000e+02   1.5573175e+01   2.2675182e+02   2.3862182e+00   3.7433000e+02   9.3255749e+00   1.9867000e+02  -8.8116251e+00   3.1093182e+02  -5.7881818e+00   2.6943636e+02   3.6235091e+01   3.3376000e+02   6.2411749e+00   4.7432455e+02   6.1976727e+00
   4.7272909e+02  -2.0402873e+01   2.9838545e+02  -2.3793564e+01   3.1194818e+02   5.1677818e+00   4.5209545e+02  -6.3503636e+00   3.7066091e+02   7.7707636e+00   6.7976000e+02   2.6111749e+00   2.9419000e+02  -3.0322508e-01   2.4985273e+02   5.6963273e+00   3.1917364e+02   2.2412473e+01   3.1681091e+02  -3.2230545e+00   3.7439909e+02   2.5446255e+01   5.0351909e+02  -1.4096073e+01   2.3981636e+02   2.2560000e-01   3.2286000e+02   2.2633175e+01   1.3643545e+02   3.1336982e+01   2.6967091e+02   9.2999636e+00   5.2457000e+02  -5.0362508e-01   2.7995000e+02  -1.5024025e+01   6.8315364e+02   5.3831636e+00   2.0157000e+02  -6.4893625e+01   6.6407091e+02   1.8883418e+01   3.5338364e+02   2.6431127e+01   2.3614000e+02  -6.5922508e-01   3.9888909e+02   6.6552364e+00   3.3025727e+02   3.8359418e+01   5.0895455e+02   4.2699091e+01   4.3714182e+02   3.0559564e+01   2.4626091e+02   5.6400000e-02   2.4829091e+02  -5.4923636e+00   2.5469182e+02   1.3705564e+01   1.3872000e+02   1.3604375e+01   2.2813182e+02   1.3581818e-01   3.6110000e+02   1.7103975e+01   2.0643000e+02  -2.3572425e+01   3.2288182e+02   6.9258182e+00   2.4872636e+02   3.4081891e+01   3.1805000e+02  -7.8320251e+00   4.6856455e+02   1.2558473e+01
   4.4182909e+02  -1.3590873e+01   2.8347545e+02  -1.3700764e+01   2.8198818e+02   4.2245818e+00   4.2188545e+02   1.0856436e+01   3.4052091e+02   1.3231964e+01   6.5148000e+02   1.1343575e+01   2.6514000e+02   6.4007749e+00   2.4042273e+02   1.0830727e+01   2.8808364e+02   1.6849673e+01   3.2981091e+02  -1.8693055e+01   3.7982909e+02   1.3911855e+01   4.4241909e+02   2.4619273e+00   2.6310636e+02   8.7424000e+00   3.0172000e+02   1.9754375e+01   1.4301545e+02   1.4190582e+01   2.6672091e+02   9.5759636e+00   5.1362000e+02   2.2662375e+01   3.1029000e+02   1.0788775e+01   7.1058364e+02   2.0487636e+00   1.7648000e+02  -5.3036425e+01   6.6945091e+02   2.4593018e+01   3.2219364e+02   3.3156327e+01   2.1372000e+02   4.2743749e+00   4.0598909e+02   8.1872364e+00   3.1777727e+02   3.7257818e+01   5.1758455e+02   3.2958691e+01   4.3890182e+02   1.8368764e+01   2.8517091e+02  -1.7264000e+00   2.7253091e+02   9.4284364e+00   2.8027182e+02   4.1916364e-01   7.5190000e+01   1.6166775e+01   2.9366182e+02   1.5703418e+01   3.3772000e+02   1.1164375e+01   2.1105000e+02  -2.8132025e+01   3.9207182e+02   1.1680618e+01   2.8396636e+02   1.6452691e+01   3.9486000e+02   7.8331749e+00   5.0242455e+02   8.2796727e+00
   4.7677909e+02   1.7133127e+01   2.8952545e+02  -8.5147636e+00   2.8851818e+02   5.9921818e+00   3.9146545e+02  -1.5339964e+01   4.0809091e+02   8.9663636e+00   5.0476000e+02   5.6117492e-01   2.3819000e+02   1.0456775e+01   2.3837273e+02   9.2347273e+00   3.1817364e+02   7.1524727e+00   3.2586091e+02  -2.2370545e+00   3.2158909e+02   1.4571055e+01   5.4599909e+02   6.0552727e-01   2.8981636e+02   2.9655600e+01   2.9529000e+02   2.2458775e+01   1.1029545e+02   1.3048182e+01   2.9200091e+02  -1.1916436e+01   5.0772000e+02  -3.4856251e+00   2.8610000e+02   4.0539749e+00   4.9077364e+02   6.3356364e-01   1.3543000e+02  -5.2132425e+01   6.3845091e+02   3.9453018e+01   4.0695364e+02   3.9185527e+01   2.2891000e+02  -5.0808251e+00   3.4678909e+02   2.0213236e+01   3.2177727e+02   4.9837818e+01   5.1558455e+02   3.2488691e+01   4.2209182e+02   2.5333564e+01   2.1279091e+02   1.1254000e+01   2.9048091e+02   1.8612436e+01   2.9898182e+02  -4.1676364e+00   2.5733000e+02   1.9115575e+01   1.6547182e+02  -2.9513818e+00   3.8724000e+02   1.4482775e+01   2.1667000e+02  -2.5911625e+01   3.9231182e+02   2.5114182e+00   2.6672636e+02   3.5261891e+01   3.7333000e+02   5.1755749e+00   4.8342455e+02   2.3949673e+01
   5.0577909e+02   8.5331273e+00   2.8352545e+02  -1.4564764e+01   2.6417818e+02   1.0559382e+01   2.9783545e+02   4.0360436e+01   3.6976091e+02   4.8427636e+00   5.1691000e+02   7.2091749e+00   2.7819000e+02   1.4976775e+01   2.5052273e+02  -8.6472727e+00   3.5970364e+02   8.6000727e+00   3.3433091e+02   1.0805345e+01   3.1839909e+02   3.0306255e+01   5.5918909e+02  -1.2549673e+01   2.5948636e+02  -6.8680000e+00   2.8048000e+02   1.5453575e+01   1.3015545e+02   8.0293818e+00   3.2491091e+02  -1.4269236e+01   5.4052000e+02  -1.9196251e+00   2.9852000e+02  -6.9962508e-01   5.9024364e+02  -6.7940364e+00   1.5700000e+02  -4.3998025e+01   6.5588091e+02   2.6158618e+01   3.7433364e+02   3.0085127e+01   2.5148000e+02  -1.1764251e+00   3.6817909e+02   2.0832036e+01   3.1563727e+02   1.8289018e+01   4.5721455e+02   4.4258291e+01   4.5038182e+02   1.1590364e+01   2.4098091e+02   2.0478800e+01   2.8781091e+02   1.0206036e+01   3.3560182e+02   3.7562764e+01   3.0748000e+02   2.0393575e+01   2.1961182e+02   1.0074182e+00   3.1986000e+02   1.7453175e+01   2.2052000e+02  -7.4596251e+00   3.2016182e+02  -6.3765818e+00   2.8272636e+02   1.7931891e+01   4.5748000e+02  -8.6064251e+00   4.8832455e+02   1.0367673e+01
   5.0053909e+02   1.3522327e+01   3.0142545e+02   2.4332364e+00   3.0365818e+02   5.8809818e+00   2.0983545e+02  -1.1295636e+00   3.5752091e+02   5.8719636e+00   6.9372000e+02  -1.7225625e+01   2.5086000e+02   1.0633175e+01   2.3233273e+02   1.8857927e+01   2.4746364e+02   4.1892727e+00   3.1624091e+02   4.2025455e+00   2.9748909e+02   1.2499055e+01   5.2365909e+02   2.5872727e+01   2.7567636e+02  -2.1543200e+01   2.4891000e+02   1.5889175e+01   9.4055455e+01   1.0967382e+01   3.0096091e+02  -2.3203236e+01   5.0924000e+02  -1.8472251e+00   2.9372000e+02   9.2543749e+00   5.3558364e+02  -5.1912364e+00   1.5476000e+02  -6.1958825e+01   6.8116091e+02   2.1756218e+01   3.7661364e+02   9.1427273e+00   2.1305000e+02  -4.1020251e+00   3.9850909e+02   3.5115636e+01   3.2482727e+02  -4.4618182e-01   4.0584455e+02   3.9367891e+01   3.6828182e+02   1.9828364e+01   2.2431091e+02   1.2712400e+01   2.4853091e+02   1.4208436e+01   3.4398182e+02  -1.2957636e+01   3.0148000e+02   2.5873575e+01   1.9485182e+02   1.4318218e+01   3.2895000e+02   8.1597492e-01   1.6376000e+02  -2.6728825e+01   2.8616182e+02   1.9863418e+01   3.1629636e+02   2.2106291e+01   4.4005000e+02   5.8779749e+00   5.0970455e+02   8.2272727e+00
   4.5220909e+02  -3.7112727e+00   3.0071545e+02  -4.1299636e+00   2.8927818e+02  -4.0186182e+00   2.2688545e+02  -5.0735636e+00   3.7899091e+02  -2.3256364e+00   5.3638000e+02  -8.8284251e+00   2.6243000e+02   1.7567575e+01   2.0937273e+02  -5.8252727e+00   2.8784364e+02   2.6678873e+01   3.3271091e+02   2.8214945e+01   2.8691909e+02   1.4154655e+01   5.3094909e+02   1.0089527e+01   3.2729636e+02   1.1327200e+01   2.6672000e+02   4.2743749e+00   1.2729545e+02   7.0681818e+00   2.5029091e+02  -1.4339636e+01   4.2481000e+02   1.7907175e+01   3.0191000e+02  -1.3310825e+01   5.7143364e+02   1.1040764e+01   1.9948000e+02  -7.1686425e+01   6.6497091e+02   1.7901418e+01   3.9347364e+02   2.4073927e+01   2.5595000e+02  -1.6394025e+01   3.7188909e+02   1.8435236e+01   2.9058727e+02   1.1953018e+01   4.7963455e+02   1.2304691e+01   3.8762182e+02   1.6381164e+01   1.9826091e+02   1.1986400e+01   3.1743091e+02   2.4116436e+01   3.1779182e+02  -1.4324364e+00   2.9067000e+02   6.2583749e+00   1.0347182e+02   5.9186182e+00   3.1462000e+02   4.0123749e+00   2.0186000e+02  -1.5396825e+01   3.4178182e+02  -1.3486182e+01   2.6663636e+02   2.5029091e+01   4.2819000e+02  -1.1123225e+01   4.7818455e+02   2.8648873e+01
   4.6858909e+02   6.9832727e-01   2.7752545e+02  -9.9847636e+00   2.5236818e+02   1.0241818e+00   2.4815545e+02   1.1644836e+01   3.9123091e+02   1.0835164e+01   5.2276000e+02   1.7411749e+00   2.6795000e+02   1.0885975e+01   2.2052273e+02  -2.6772727e+00   3.5241364e+02  -4.8667273e+00   3.1152091e+02   1.4960145e+01   3.1406909e+02   7.3626545e+00   5.1156909e+02   6.1699273e+00   3.0667636e+02  -1.7932000e+00   2.8900000e+02   1.0011975e+01   1.2582545e+02   1.2145782e+01   2.5229091e+02  -6.8396364e+00   5.3767000e+02   2.4788375e+01   3.0800000e+02  -2.1780251e+00   5.4177364e+02   7.9356364e-01   2.0014000e+02  -6.2359225e+01   6.6602091e+02   1.9727418e+01   4.2409364e+02   3.1774327e+01   2.0733000e+02   1.8755749e+00   3.4240909e+02   2.6273636e+01   3.1191727e+02   2.8486618e+01   4.9716455e+02   2.8062291e+01   4.3662182e+02   9.6911636e+00   2.2093091e+02   4.4128000e+00   2.4600091e+02   1.4600836e+01   3.0384182e+02   5.8356364e-01   2.2491000e+02   2.4619175e+01   1.6980182e+02  -3.8677818e+00   3.4214000e+02   1.2670775e+01   2.2372000e+02  -4.9056251e+00   3.3297182e+02  -2.8313818e+00   2.7820636e+02   3.5243491e+01   4.1752000e+02  -3.7896251e+00   5.1103455e+02   2.3020873e+01
   4.3372909e+02  -7.6628727e+00   2.8609545e+02   6.6196364e+00   2.8451818e+02   5.0218182e-01   1.8320545e+02   1.3320836e+01   3.5204091e+02  -5.2196364e+00   5.0438000e+02   6.3015749e+00   2.6405000e+02   4.1979749e+00   1.9285273e+02   1.5396327e+01   3.3041364e+02   2.1083273e+01   3.0043091e+02  -3.5326545e+00   3.0344909e+02   1.2642255e+01   5.7484909e+02   4.8752727e-01   2.8576636e+02  -9.6404000e+00   2.8100000e+02   3.0701975e+01   1.2348545e+02   1.5232982e+01   2.2248091e+02   1.6516364e-01   5.0124000e+02   1.8172775e+01   2.8143000e+02   9.9975749e+00   6.5410364e+02  -1.8002836e+01   2.3714000e+02  -6.3029225e+01   6.6121091e+02   8.4422182e+00   4.0300364e+02   2.3411527e+01   2.0524000e+02  -9.4772251e+00   3.5764909e+02   1.8054436e+01   3.0911727e+02   2.4090618e+01   6.1258455e+02   2.9878691e+01   3.8290182e+02   1.0948764e+01   2.9336091e+02   2.0238400e+01   2.5419091e+02  -4.9643636e+00   2.8069182e+02   2.7865564e+01   2.0638000e+02   2.7671575e+01   1.5028182e+02   2.9033818e+01   3.7414000e+02   6.1107749e+00   1.9414000e+02  -1.7159225e+01   5.0435182e+02   1.1738218e+01   3.0253636e+02   3.2867091e+01   4.2791000e+02  -1.3480825e+01   5.0303455e+02   2.5280873e+01
   4.6982909e+02   9.7912727e-01   2.8952545e+02   3.3245236e+01   2.8389818e+02   2.0717818e+00   2.3888545e+02   1.4176436e+01   4.4371091e+02  -9.4032364e+00   5.0019000e+02   1.9116775e+01   2.9005000e+02   5.3079749e+00   2.3137273e+02   2.1454727e+01   2.7875364e+02   9.0260727e+00   3.4357091e+02  -1.0338545e+00   3.7472909e+02   1.3369855e+01   5.1194909e+02   1.2229527e+01   2.5919636e+02   1.8652000e+00   2.8629000e+02   3.0748775e+01   1.3239545e+02   2.0660182e+01   3.5010091e+02  -1.1754436e+01   4.9119000e+02   5.3316775e+01   3.0824000e+02   8.0277492e-01   5.7300364e+02  -4.2248364e+00   2.3552000e+02  -5.4519625e+01   6.5016091e+02   1.8856218e+01   3.6633364e+02   4.0345127e+01   2.5476000e+02   8.0117492e-01   3.5421909e+02  -2.5811636e+00   3.0758727e+02   9.4530182e+00   5.3137455e+02   1.3165491e+01   3.6514182e+02   4.4029564e+01   2.4569091e+02   1.1142000e+01   2.2353091e+02   1.2678436e+01   2.7779182e+02   7.6675636e+00   1.9767000e+02  -1.2011625e+01   1.4261182e+02  -6.7825818e+00   3.2033000e+02   1.1075575e+01   2.2329000e+02  -4.2512251e+00   3.3197182e+02   3.0728618e+01   3.0386636e+02   1.2190691e+01   4.1100000e+02  -8.9380251e+00   4.8008455e+02   2.0116873e+01
   5.2315909e+02   4.9527273e+00   3.1247545e+02   5.6492364e+00   2.7556818e+02   5.0781818e+00   2.5083545e+02   1.6750436e+01   4.0471091e+02   4.0467636e+00   4.8043000e+02   1.4575749e+00   2.5805000e+02   3.4587975e+01   2.2252273e+02   5.3527273e+00   2.7465364e+02  -7.2159273e+00   3.0514091e+02   5.2805455e+00   4.1191909e+02   3.2824655e+01   5.4618909e+02  -5.3596727e+00   2.6762636e+02   2.5140800e+01   3.2319000e+02   1.8086775e+01   1.2905545e+02   1.6927382e+01   3.0319091e+02  -1.6141636e+01   4.9810000e+02   1.1803975e+01   2.9067000e+02  -3.3616251e+00   5.9039364e+02   1.0039636e+00   2.9886000e+02  -5.5676825e+01   7.0964091e+02   1.3237818e+01   3.8938364e+02   2.9021127e+01   2.3262000e+02  -6.8576251e+00   3.2531909e+02   2.6640836e+01   2.9577727e+02   1.3827818e+01   5.0147455e+02   7.4574909e+00   4.0681182e+02   2.6125964e+01   2.7888091e+02   1.7768000e+00   3.0834091e+02   2.2323636e+01   2.8393182e+02   1.0696364e+01   2.2191000e+02   3.6089175e+01   1.5608182e+02   1.8659818e+01   3.3662000e+02   2.2912375e+01   1.8705000e+02  -2.5312025e+01   3.0331182e+02  -6.8385818e+00   3.0377636e+02   1.4817891e+01   4.2386000e+02  -6.3682508e-01   5.2237455e+02   2.4453673e+01
   4.5172909e+02   2.1617127e+01   3.1990545e+02   1.1764836e+01   2.8979818e+02   6.2197818e+00   2.5846545e+02   1.3560036e+01   3.8237091e+02   3.7839636e+00   8.2824000e+02   1.6162775e+01   2.3905000e+02   3.2979749e+00   2.4771273e+02   2.4875273e+00   2.7936364e+02  -1.2162727e+01   3.0309091e+02   1.0924545e+01   4.1463909e+02  -2.9629455e+00   5.3884909e+02   1.7127527e+01   2.8819636e+02  -6.9480000e-01   3.9086000e+02   3.6723175e+01   1.1982545e+02   1.2357818e+00   3.2291091e+02  -2.9679236e+01   5.6895000e+02   1.9095975e+01   2.8767000e+02   1.1598375e+01   6.0877364e+02   4.2435636e+00   2.4076000e+02  -4.2318825e+01   6.9159091e+02   8.7718182e+00   3.4647364e+02   5.3213927e+01   2.3743000e+02   2.2375749e+00   3.3536909e+02   1.7126836e+01   3.2325727e+02   1.2919418e+01   4.5789455e+02   3.7363891e+01   4.0862182e+02   1.8031164e+01   2.1931091e+02  -5.3176000e+00   3.1386091e+02   1.4982036e+01   2.9717182e+02   5.5971636e+00   2.0724000e+02   2.2172775e+01   2.3256182e+02   2.0111418e+01   3.4738000e+02  -2.0708425e+01   1.8457000e+02  -3.7443625e+01   3.1550182e+02  -6.1037818e+00   3.0320636e+02   1.0533491e+01   3.9910000e+02   7.1539749e+00   5.2794455e+02   2.4768073e+01
   4.5577909e+02   3.6231273e+00   3.0933545e+02   8.7104364e+00   2.2356818e+02   4.3708182e+01   2.5215545e+02   9.0483636e-01   3.7433091e+02   2.3716364e-01   7.5286000e+02  -5.2868251e+00   2.6257000e+02  -2.5362508e-01   2.1580273e+02  -6.5296727e+00   3.3213364e+02   1.7185673e+01   3.0576091e+02   7.2309455e+00   3.6110909e+02   8.5594545e+00   5.5732909e+02  -1.0590873e+01   3.0638636e+02   1.7280000e+01   3.7072000e+02   1.0574375e+01   1.4839545e+02   1.4100182e+01   2.7653091e+02   3.4701164e+01   4.7314000e+02   4.2307749e+00   3.1767000e+02   1.0668375e+01   5.1848364e+02   1.1796764e+01   2.7733000e+02  -5.1914425e+01   6.3459091e+02   2.2241818e+01   3.4852364e+02   4.8199927e+01   2.1386000e+02  -1.6546825e+01   3.6874909e+02  -7.8356364e-01   3.0087727e+02   2.3089818e+01   5.2779455e+02   5.7218909e+00   3.0367182e+02   1.2187164e+01   1.9198091e+02   6.3988000e+00   2.7177091e+02   1.9959236e+01   3.3346182e+02   2.3113964e+01   2.5072000e+02   1.9454375e+01   2.2442182e+02   1.7572618e+01   3.2048000e+02   1.0683575e+01   2.0014000e+02  -1.2359225e+01   3.0312182e+02   1.4506618e+01   2.8529636e+02  -1.2603709e+01   4.2757000e+02  -4.5536251e+00   5.0318455e+02   4.3188727e+00
   5.0239909e+02   1.0653527e+01   3.1785545e+02   1.3408836e+01   2.8070818e+02   1.1376982e+01   2.2015545e+02  -8.9516364e-01   3.9299091e+02  -7.8756364e+00   7.7657000e+02   1.0146375e+01   2.2724000e+02  -4.3772251e+00   1.7123273e+02  -6.9640727e+00   3.4736364e+02   5.6272727e+00   3.1000091e+02   1.0031745e+01   3.2187909e+02   1.4977855e+01   5.5165909e+02  -3.8472727e+00   2.8600636e+02   3.7204000e+00   3.3943000e+02   1.8307575e+01   8.6825455e+01   1.5405782e+01   3.1367091e+02  -2.5790036e+01   5.8291000e+02   2.9291749e+00   2.8505000e+02   7.4279749e+00   5.7715364e+02  -1.1936836e+01   2.6419000e+02  -4.8903225e+01   7.0569091e+02   2.2743818e+01   3.2361364e+02   3.4622727e+01   2.3548000e+02  -1.2516425e+01   3.4202909e+02   2.3594036e+01   2.8925727e+02   8.8294182e+00   4.8726455e+02   4.0064291e+01   3.5081182e+02   3.7985964e+01   2.6998091e+02   1.8818800e+01   2.5567091e+02   2.8727236e+01   3.2436182e+02   1.3751964e+01   2.4657000e+02   9.0263749e+00   2.3418182e+02  -7.4481818e+00   2.8610000e+02   1.6813975e+01   1.9129000e+02  -1.0171225e+01   3.1888182e+02   1.3625818e+01   3.2105636e+02   1.5105491e+01   4.1719000e+02  -7.8632251e+00   5.6018455e+02   2.5618873e+01
   4.8201909e+02   1.3713927e+01   3.2828545e+02  -1.3355636e+00   2.7260818e+02   8.4549818e+00   2.9373545e+02  -1.3615636e+00   3.8676091e+02   3.8627636e+00   6.8333000e+02   3.0355749e+00   2.6710000e+02   5.5239749e+00   2.1623273e+02   3.1959273e+00   3.2141364e+02   1.5563273e+01   3.2562091e+02   6.4214545e-01   3.2044909e+02   4.0922545e+00   5.4518909e+02   1.4050327e+01   2.5543636e+02  -6.3140000e+00   3.3819000e+02   3.6556775e+01   1.1424545e+02   1.3592182e+01   2.9762091e+02  -1.8746036e+01   5.3881000e+02   1.2127175e+01   2.9876000e+02   3.3711749e+00   5.3424364e+02   1.1105964e+01   2.2848000e+02  -5.4196425e+01   7.1426091e+02   1.5488218e+01   4.1276364e+02   4.2910727e+01   2.3614000e+02   1.2340775e+01   3.4650909e+02  -1.7243636e+00   3.4015727e+02   2.6567418e+01   5.1379455e+02   2.0891891e+01   3.6347182e+02   3.9593164e+01   2.4412091e+02   7.9376000e+00   2.3243091e+02   1.1686436e+01   3.2022182e+02   5.8931636e+00   2.7129000e+02  -2.6212251e+00   9.5421818e+01   1.2042618e+01   3.2600000e+02  -7.0880251e+00   2.0605000e+02  -1.3022025e+01   3.1321182e+02  -2.3905818e+00   3.1353636e+02   2.5517091e+01   3.8757000e+02   1.1836375e+01   5.2351455e+02   2.3692473e+01
   4.7091909e+02   5.9419273e+00   3.2604545e+02   8.1836364e+00   2.8332818e+02   1.8597382e+01   2.2646545e+02   2.6330036e+01   3.6861091e+02  -7.2552364e+00   6.9386000e+02   1.0243175e+01   2.3991000e+02   2.3509175e+01   2.0704273e+02  -1.3088727e+00   3.1836364e+02   2.7807273e+01   3.3181091e+02  -6.4730545e+00   3.5158909e+02   1.1411055e+01   4.8927909e+02   8.5231273e+00   2.4867636e+02   1.3466800e+01   3.3467000e+02   4.5218375e+01   1.0286545e+02   1.5025818e+00   3.7362091e+02   2.1739636e+00   5.9895000e+02   1.1925975e+01   2.9986000e+02  -7.8568251e+00   5.4158364e+02   8.6187636e+00   2.7300000e+02  -5.7798025e+01   6.4945091e+02   4.3830182e+00   3.3828364e+02   2.8779127e+01   2.4429000e+02   3.2087749e+00   3.5440909e+02  -2.8263636e+00   3.4420727e+02   1.0473418e+01   5.3179455e+02   6.8718909e+00   3.8081182e+02   6.3059636e+00   2.0769091e+02   5.4720000e+00   2.5334091e+02   1.7623636e+01   2.9441182e+02  -9.1820364e+00   2.2562000e+02   7.6023749e+00   1.4923182e+02   4.4978182e+00   3.1519000e+02   5.2967749e+00   1.7276000e+02  -1.4778825e+01   2.9812182e+02  -6.5233818e+00   2.8639636e+02   2.0878291e+01   4.1995000e+02  -3.0340251e+00   5.3356455e+02   2.2684727e+00
   4.5972909e+02   3.4071273e+00   3.2485545e+02  -1.5531164e+01   2.9613818e+02   2.2292582e+01   2.5157545e+02   2.4641236e+01   3.5252091e+02   8.3119636e+00   7.5900000e+02   1.4221975e+01   2.8395000e+02   1.1795975e+01   2.0509273e+02   2.0871273e+00   3.5365364e+02   4.1934073e+01   3.2176091e+02  -7.9990545e+00   3.5787909e+02   7.4378545e+00   5.0132909e+02   1.3609127e+01   2.3448636e+02   1.6562000e+01   3.7410000e+02   4.3773975e+01   1.5915545e+02   7.8093818e+00   4.3205091e+02  -3.8404364e+00   5.6129000e+02   1.2418775e+01   3.0476000e+02  -2.2488251e+00   5.8905364e+02  -7.9388364e+00   2.7629000e+02  -6.2641225e+01   7.1050091e+02   2.4739018e+01   3.3719364e+02   3.4196327e+01   2.1352000e+02  -4.7596251e+00   3.7126909e+02   1.7634836e+01   3.1030727e+02   3.4185418e+01   5.1010455e+02   1.8767091e+01   4.1871182e+02   4.0793964e+01   3.0488091e+02   1.2668000e+00   2.8624091e+02   2.7611636e+01   2.6403182e+02   3.8836364e-01   2.0762000e+02   2.8142375e+01   1.1604182e+02   1.0673018e+01   3.4495000e+02   7.7759749e+00   1.9129000e+02  -3.0931225e+01   2.9726182e+02  -6.1145818e+00   2.6120636e+02   5.2734909e+00   3.8476000e+02  -1.9788825e+01   4.7199455e+02   1.5574073e+01
   4.6729909e+02   1.7801527e+01   2.9542545e+02  -4.8467636e+00   3.0351818e+02  -1.6637818e+01   2.1804545e+02   1.4053636e+01   3.6395091e+02   1.3207564e+01   6.7276000e+02   1.6741175e+01   3.6991000e+02   1.0299175e+01   1.5156273e+02  -3.4404727e+00   3.4936364e+02  -4.5327273e+00   3.1067091e+02  -7.1618545e+00   3.5882909e+02   6.0718545e+00   5.5975909e+02   7.4472727e-01   2.5795636e+02  -3.7456000e+00   3.2672000e+02   2.3424375e+01   1.4543545e+02   1.9336982e+01   3.9081091e+02  -6.3012364e+00   5.5452000e+02   1.0480375e+01   3.0838000e+02   7.1715749e+00   5.4924364e+02  -1.2614036e+01   2.5872000e+02  -6.4945625e+01   7.2116091e+02   1.8506218e+01   4.1204364e+02   4.1068327e+01   2.1481000e+02  -2.5572825e+01   4.0236909e+02   1.7376836e+01   3.1672727e+02   3.5481818e+01   6.0116455e+02   2.9222291e+01   3.1814182e+02   1.6995636e+00   2.4007091e+02  -9.2184000e+00   2.8186091e+02  -1.4937964e+01   2.7684182e+02   1.1693564e+01   2.4381000e+02   1.8007175e+01   1.4932182e+02   8.0606182e+00   3.0995000e+02  -4.8540251e+00   1.6314000e+02  -1.8489225e+01   3.1231182e+02   1.9614182e+00   2.8115636e+02   2.5627491e+01   3.6152000e+02  -5.3096251e+00   4.6318455e+02   1.4848873e+01
   4.3558909e+02   1.3568327e+01   3.2976545e+02  -1.1593964e+01   2.5803818e+02   1.0530582e+01   2.3330545e+02   2.5102836e+01   3.9033091e+02   1.0717164e+01   7.2638000e+02  -9.4084251e+00   3.2514000e+02   3.6007749e+00   2.3928273e+02   2.4019273e+00   3.2089364e+02   9.1248727e+00   3.4486091e+02  -2.9470545e+00   3.7001909e+02   5.7466545e+00   5.8141909e+02  -1.6898073e+01   2.8995636e+02   2.6314400e+01   3.6948000e+02   5.3835749e+00   1.1510545e+02   2.4093382e+01   2.6381091e+02  -6.9912364e+00   5.4333000e+02   1.1525575e+01   3.1457000e+02   2.0637492e-01   4.9477364e+02  -7.9264364e+00   2.6024000e+02  -7.7587225e+01   6.9269091e+02  -4.1261818e+00   3.8261364e+02   2.1322727e+01   2.0814000e+02  -1.3519225e+01   3.7378909e+02   1.5853236e+01   2.8177727e+02   5.9978182e+00   5.1779455e+02   2.8621891e+01   3.2057182e+02   4.0516364e-01   2.5003091e+02   1.0604800e+01   3.5791091e+02   1.5598036e+01   3.0527182e+02   1.5609164e+01   2.4162000e+02   1.5372375e+01   1.3485182e+02   4.8882182e+00   3.5567000e+02   3.7783749e+00   1.6714000e+02  -4.1392251e+00   2.9483182e+02   1.5498182e+00   2.6039636e+02   2.0668291e+01   3.2843000e+02   1.0337575e+01   5.3694455e+02   3.3280727e+00
   4.8101909e+02   1.9083927e+01   3.6199545e+02   7.0176364e+00   2.9089818e+02   1.4991782e+01   2.2899545e+02   3.2967636e+01   3.9328091e+02   1.7711636e+00   7.6414000e+02  -1.5692251e+00   2.6862000e+02   1.2932375e+01   2.3861273e+02  -1.1244727e+00   3.3689364e+02   3.5648727e+00   3.1905091e+02   1.5837745e+01   3.5120909e+02   2.9821455e+01   5.6051909e+02   3.5443927e+01   2.8638636e+02   2.3360000e+01   3.4029000e+02   2.1958775e+01   1.2229545e+02   2.9758182e+01   3.0200091e+02  -4.1464364e+00   5.6191000e+02   1.1509175e+01   2.9048000e+02   2.3563575e+01   5.9510364e+02   2.3237164e+01   3.0691000e+02  -3.6990825e+01   6.7064091e+02   2.3257818e+01   3.6428364e+02   2.4789127e+01   2.2752000e+02  -5.3996251e+00   3.2345909e+02   1.6219636e+01   3.0153727e+02   1.9177018e+01   4.6079455e+02   1.7391891e+01   4.0124182e+02   2.5101564e+01   2.0431091e+02   1.1932400e+01   2.6177091e+02   2.3379236e+01   3.0160182e+02   3.9527636e+00   3.0529000e+02   7.3287749e+00   1.2780182e+02   6.9222182e+00   3.3776000e+02  -4.6988251e+00   2.2733000e+02  -1.5054425e+01   4.1488182e+02   4.6158182e+00   2.8286636e+02   3.6680691e+01   3.1552000e+02   9.0303749e+00   4.9089455e+02   8.7320727e+00
   5.1105909e+02  -1.1369273e+01   3.4585545e+02  -1.1211636e+00   2.9641818e+02   2.0270182e+01   2.1804545e+02   7.6936364e+00   3.6771091e+02  -8.9432364e+00   7.7205000e+02   1.2887975e+01   2.7814000e+02   1.9740775e+01   2.2256273e+02   2.3019527e+01   2.8813364e+02   3.6556727e+00   3.2200091e+02   2.0841745e+01   3.3148909e+02   3.5490545e+00   4.8956909e+02  -4.4000727e+00   2.2605636e+02  -1.2913600e+01   3.7286000e+02   7.5931749e+00   9.8585455e+01   2.7934982e+01   3.2329091e+02   5.2503636e+00   5.4772000e+02   7.4543749e+00   3.1133000e+02  -3.0144251e+00   5.5143364e+02   1.0450764e+01   2.6352000e+02  -5.8999625e+01   6.5902091e+02   3.6174182e+00   3.7447364e+02   5.6213927e+01   2.5914000e+02  -3.0549225e+01   2.9969909e+02   1.5260436e+01   3.0058727e+02  -7.6981818e-02   4.5279455e+02   2.9401891e+01   4.6567182e+02   2.8177164e+01   2.4731091e+02   3.3024000e+00   2.7324091e+02   1.4511636e+01   3.0988182e+02   1.0430364e+01   2.5381000e+02   1.9257175e+01   1.1856182e+02   9.8014182e+00   3.4133000e+02   1.6875575e+01   2.3495000e+02  -3.8184025e+01   2.8821182e+02   6.5094182e+00   2.6282636e+02   1.1283891e+01   3.1333000e+02  -8.8844251e+00   4.9622455e+02   2.1205673e+01
   4.5929909e+02   9.1515273e+00   3.0357545e+02   1.1171236e+01   2.7908818e+02  -1.6334182e+00   2.6857545e+02   5.7512364e+00   3.8633091e+02   9.1871636e+00   6.8310000e+02   1.5673975e+01   2.5938000e+02  -2.5684251e+00   2.2371273e+02   1.4307527e+01   2.9979364e+02  -1.7971273e+00   3.1452091e+02  -8.6098545e+00   3.0882909e+02   4.6918545e+00   5.5518909e+02  -4.1967273e-01   2.4857636e+02   6.7648000e+00   3.4110000e+02   2.7173975e+01   1.2301545e+02   8.4058182e-01   3.2467091e+02  -3.2000364e+00   5.3457000e+02   2.1506375e+01   3.0243000e+02  -1.9224251e+00   5.5939364e+02   7.6396364e-01   2.8767000e+02  -6.5641625e+01   5.8393091e+02   5.5346182e+00   4.1447364e+02   4.5113927e+01   1.8862000e+02  -9.8176251e+00   2.6683909e+02   1.6609236e+01   2.7472727e+02   1.3891818e+01   4.7668455e+02   5.2120691e+01   4.0062182e+02   2.9341164e+01   2.7607091e+02   1.7331600e+01   3.0581091e+02   3.2766036e+01   3.1374182e+02  -2.2584364e+00   3.3114000e+02   4.0260775e+01   1.1808182e+02   1.3269818e+01   3.4333000e+02   2.3355749e+00   1.9481000e+02  -2.8542825e+01   2.8026182e+02   4.0554182e+00   3.0191636e+02  -6.6933091e+00   3.8029000e+02  -7.8112251e+00   4.4846455e+02   3.6746473e+01
   3.9858909e+02  -1.3716727e+00   3.2976545e+02   1.1546036e+01   3.1408818e+02   2.5996582e+01   2.3299545e+02   9.3376364e+00   3.7847091e+02   1.3235964e+01   7.2929000e+02   1.4168775e+01   2.6414000e+02   3.4307749e+00   1.9799273e+02  -4.0648727e+00   3.8903364e+02   2.2203673e+01   2.8567091e+02  -1.1251855e+01   3.2253909e+02   2.1495055e+01   5.0770909e+02   3.9987273e+00   2.5176636e+02   1.9369600e+01   3.9072000e+02   1.4544375e+01   1.2391545e+02   2.6198582e+01   2.8000091e+02  -1.9866436e+01   4.9267000e+02   1.0048375e+01   2.9162000e+02   8.3223749e+00   5.2729364e+02   1.5219636e+00   2.7591000e+02  -5.3750825e+01   5.9002091e+02   1.8757418e+01   3.8342364e+02   2.9927927e+01   2.5114000e+02   1.6107749e+00   3.4150909e+02   9.4856364e+00   3.0968727e+02   1.5855018e+01   5.4368455e+02   4.0390691e+01   3.4747182e+02   5.9231636e+00   2.6631091e+02   3.2624000e+00   2.9462091e+02   6.1123636e-01   2.9931182e+02   1.1325964e+01   3.3157000e+02   1.7896375e+01   1.8466182e+02   1.7943418e+01   2.9105000e+02   6.5797492e-01   2.1367000e+02  -3.3911625e+01   3.2002182e+02  -2.7953818e+00   2.6496636e+02   9.8326909e+00   3.6219000e+02  -2.3232251e+00   5.1170455e+02   1.7727273e+01
   4.3524909e+02   2.2695527e+01   3.2880545e+02   2.1912836e+01   2.7775818e+02   2.3092982e+01   2.5278545e+02  -2.4055636e+00   3.8618091e+02   1.7009164e+01   7.5543000e+02  -1.3012425e+01   2.7448000e+02  -6.3464251e+00   2.0276273e+02  -5.2564727e+00   3.7117364e+02   1.6062473e+01   2.8976091e+02  -7.1090545e+00   3.4206909e+02   1.4552655e+01   5.7822909e+02  -1.0112873e+01   2.3319636e+02   1.8755200e+01   3.9557000e+02   2.4056375e+01   1.4539545e+02   1.5670182e+01   2.7567091e+02   7.7699636e+00   4.7514000e+02   1.6600775e+01   3.2467000e+02   5.2583749e+00   5.4320364e+02  -3.2708364e+00   1.9167000e+02  -4.4251625e+01   7.1555091e+02   2.2575018e+01   3.7657364e+02   2.9805927e+01   2.7248000e+02   1.6193575e+01   3.4869909e+02   9.5304364e+00   3.0901727e+02   4.2908618e+01   5.6426455e+02   4.2324291e+01   3.0628182e+02   1.0308364e+01   2.6664091e+02   6.8460000e+00   3.0791091e+02   1.2408036e+01   2.9441182e+02   4.2879636e+00   3.6181000e+02   5.1371749e+00   1.6537182e+02   1.2566182e+00   3.3457000e+02  -2.1063625e+01   1.9462000e+02  -1.6387625e+01   4.1021182e+02   5.9894182e+00   2.7715636e+02   2.5377491e+01   4.0772000e+02   7.5437492e-01   5.0113455e+02  -6.5671273e+00
   4.1720909e+02  -5.4812727e+00   3.2790545e+02   1.8984836e+01   2.9884818e+02   1.4405782e+01   2.2015545e+02   1.4994836e+01   3.7042091e+02   3.0499964e+01   7.7981000e+02   1.2607175e+01   2.7652000e+02   9.2003749e+00   1.8080273e+02  -1.3349673e+01   3.5136364e+02   2.4167273e+01   2.6671091e+02   5.8544945e+01   3.3996909e+02  -3.5093455e+00   5.3713909e+02  -7.9756727e+00   2.2500636e+02   1.6120400e+01   3.5491000e+02   1.8689175e+01   1.1586545e+02   1.7032582e+01   2.5672091e+02  -2.4740364e+00   4.9495000e+02   1.0395975e+01   2.9148000e+02  -1.2996425e+01   5.7872364e+02  -5.6424364e+00   2.4976000e+02  -4.3228825e+01   7.5769091e+02   3.3823818e+01   3.4319364e+02   2.9956327e+01   1.8991000e+02  -6.1508251e+00   3.8336909e+02   6.6168364e+00   2.8553727e+02   2.4887018e+01   5.1263455e+02   2.0824691e+01   3.8228182e+02   3.3278364e+01   2.9012091e+02  -1.6424000e+00   2.7562091e+02   2.4321236e+01   3.4431182e+02   1.1535964e+01   2.4743000e+02  -1.9524251e+00   1.2880182e+02   1.6322218e+01   3.1962000e+02   5.6237492e-01   1.7729000e+02  -3.7612251e+00   4.2883182e+02   4.5898182e+00   3.1429636e+02   2.2456291e+01   4.3295000e+02  -5.5940251e+00   5.2256455e+02   1.7908473e+01
   4.5834909e+02   5.3675273e+00   3.0738545e+02  -1.4893564e+01   2.4917818e+02  -2.1506182e+00   2.2962545e+02   2.3287236e+01   3.4376091e+02   1.2027636e+00   8.2776000e+02   1.5011175e+01   2.8733000e+02   6.6255749e+00   1.8166273e+02   4.3415273e+00   3.1398364e+02   5.1076727e+00   2.5448091e+02   8.4523345e+01   3.2048909e+02   3.6949055e+01   4.1946909e+02   2.7279273e+00   2.3476636e+02   2.7869600e+01   4.0924000e+02   2.9062775e+01   1.1796545e+02   1.9964582e+01   2.8096091e+02   3.3967636e+00   5.2681000e+02   4.1771749e+00   3.2819000e+02   4.4677492e-01   5.5291364e+02   9.0923636e+00   3.1572000e+02  -6.1835625e+01   6.9250091e+02   2.4749018e+01   3.3823364e+02   2.8643127e+01   1.5076000e+02  -5.0688251e+00   4.0055909e+02   2.9163636e-01   3.3234727e+02   2.5802218e+01   5.7905455e+02   3.2301091e+01   4.0947182e+02   1.7863164e+01   3.1012091e+02  -3.0124000e+00   3.6343091e+02   9.4864364e+00   3.0969182e+02   1.7595564e+01   2.7367000e+02   5.5283749e+00   1.2808182e+02  -3.9101818e+00   3.5710000e+02   2.3083975e+01   2.0238000e+02  -2.1538425e+01   3.8993182e+02  -8.1818182e-03   2.7801636e+02   8.5486909e+00   4.2186000e+02   9.4331749e+00   4.7575455e+02  -3.1567273e+00
   4.4058909e+02  -1.4631673e+01   3.0104545e+02   2.7753636e+01   2.7246818e+02   2.4326182e+01   2.3504545e+02   2.1173636e+01   3.6295091e+02  -8.8024364e+00   9.0191000e+02   1.0499175e+01   2.9243000e+02  -4.0242508e-01   2.3095273e+02   4.4883273e+00   2.9594364e+02   1.0310873e+01   2.1490091e+02   5.1309745e+01   3.1406909e+02   1.4602655e+01   4.4589909e+02   1.0043527e+01   2.1029636e+02  -1.2280000e-01   3.5519000e+02   1.8476775e+01   1.4758545e+02   2.5064982e+01   2.7310091e+02   1.3025564e+01   5.0629000e+02   2.6818775e+01   3.1643000e+02  -5.6242508e-01   5.6824364e+02  -4.5640364e+00   3.0929000e+02  -5.6941225e+01   6.2993091e+02   1.1324618e+01   3.5857364e+02   2.6775927e+01   2.4657000e+02   6.5463749e+00   3.9893909e+02   1.3891236e+01   2.7820727e+02   2.1613418e+01   5.5195455e+02   1.7099091e+01   3.9167182e+02   2.5867164e+01   2.1655091e+02   1.8623200e+01   3.1748091e+02   1.2592436e+01   3.1788182e+02   1.6510364e+01   2.7024000e+02   9.7527749e+00   1.1423182e+02  -2.9421818e+00   2.8010000e+02  -6.0360251e+00   1.8276000e+02  -1.6918825e+01   5.2102182e+02  -3.4453818e+00   3.2672636e+02   1.4981891e+01   3.9024000e+02   1.1027749e+00   5.3151455e+02   2.1332473e+01
   4.4853909e+02  -6.2676727e+00   3.2361545e+02   8.9480364e+00   3.0794818e+02   2.2147782e+01   2.3494545e+02   2.9181636e+01   3.8476091e+02   1.2072764e+01   7.6695000e+02   8.9659749e+00   3.0433000e+02   5.1155749e+00   2.3190273e+02   3.1823273e+00   3.7541364e+02   2.4832727e+00   2.8928091e+02   7.3029345e+01   3.2953909e+02   1.1985055e+01   4.3903909e+02  -1.5976727e+00   1.8653636e+02   1.4298000e+01   3.4714000e+02   1.5030775e+01   1.2177545e+02   7.9978182e-01   3.0686091e+02  -2.1205236e+01   5.0700000e+02   3.7619749e+00   2.6819000e+02  -9.3732251e+00   4.8758364e+02   7.9387636e+00   2.7324000e+02  -4.7487225e+01   6.5526091e+02   1.4778218e+01   3.8485364e+02   2.1673527e+01   2.2038000e+02  -4.1684251e+00   4.4759909e+02   1.3478436e+01   3.0777727e+02   3.5487818e+01   5.1521455e+02   2.3988291e+01   4.6781182e+02   6.9659636e+00   2.1974091e+02   2.0028000e+01   2.9200091e+02   7.1508364e+00   3.4846182e+02   1.0639636e+00   2.3976000e+02   1.0381175e+01   1.5894182e+02   5.8110182e+00   2.9986000e+02  -3.9968251e+00   1.6995000e+02  -1.2944025e+01   4.9845182e+02   1.9310218e+01   2.9110636e+02   1.2881491e+01   4.0867000e+02   8.1483749e+00   5.6808455e+02   3.2456873e+01
   4.8610909e+02   3.1967273e+00   2.8747545e+02  -9.7076364e-01   2.6679818e+02   1.1597818e+00   2.1488545e+02   3.6764364e+00   3.8095091e+02   8.9975636e+00   7.6762000e+02   9.6237492e-01   3.0795000e+02  -7.4040251e+00   2.3342273e+02   2.1680727e+01   3.5441364e+02   6.4432727e+00   2.4514091e+02   7.9600545e+01   3.4544909e+02  -1.7177455e+00   5.2451909e+02  -7.5360727e+00   2.3615636e+02   1.3138400e+01   3.3452000e+02   3.5750375e+01   1.1753545e+02   1.9848982e+01   2.9067091e+02   7.2799636e+00   5.4052000e+02   7.2203749e+00   3.2529000e+02   5.3987749e+00   5.0962364e+02  -2.0443636e-01   3.0243000e+02  -4.3922425e+01   6.9997091e+02   1.3481418e+01   3.9590364e+02   4.2219527e+01   2.4410000e+02   3.8939749e+00   3.6717909e+02   2.1772036e+01   2.7187727e+02   1.9409818e+01   4.8900455e+02   2.5195091e+01   3.8633182e+02  -1.1905636e+01   2.3131091e+02   1.2772400e+01   2.4819091e+02   1.1515636e+01   3.4308182e+02   4.6843636e+00   2.1919000e+02   8.6467749e+00   2.0194182e+02  -5.7689818e+00   3.5667000e+02   1.1683749e+00   1.7219000e+02  -1.7163225e+01   4.4221182e+02   1.7289418e+01   3.0796636e+02   2.9482691e+01   3.7043000e+02  -2.1172425e+01   4.6818455e+02   1.9208873e+01
   5.2686909e+02  -1.1154073e+01   3.5557545e+02   2.6712364e+00   2.9875818e+02   2.2652982e+01   2.3320545e+02   1.8420836e+01   3.9461091e+02   1.0094764e+01   7.1505000e+02   2.5547975e+01   2.7862000e+02   4.2702375e+01   2.2576273e+02   2.0293527e+01   3.8355364e+02   2.5592073e+01   2.7576091e+02   7.7490945e+01   4.4120909e+02   6.6714545e+00   5.2580909e+02  -6.7792727e+00   2.3829636e+02   3.6372000e+00   3.6291000e+02   3.3149175e+01   1.4067545e+02   2.1047782e+01   2.8462091e+02  -6.2360364e+00   4.5657000e+02   1.0176375e+01   2.9248000e+02   3.9735749e+00   4.8162364e+02   1.0125564e+01   2.4295000e+02  -5.8974025e+01   6.8778091e+02   1.7176618e+01   3.6538364e+02   4.1801127e+01   1.9500000e+02   2.8619749e+00   3.6407909e+02   2.4780036e+01   2.9634727e+02   3.0682218e+01   5.4747455e+02   2.1617491e+01   4.1190182e+02  -1.3371236e+01   1.9726091e+02   7.1664000e+00   2.4162091e+02   1.7181236e+01   3.6941182e+02   7.0979636e+00   2.0310000e+02  -5.2060251e+00   1.7556182e+02   1.3771418e+01   3.2005000e+02   2.5287975e+01   1.7238000e+02  -1.7518425e+01   4.4121182e+02  -1.0920582e+01   2.5091636e+02   1.5856691e+01   3.5248000e+02  -3.7764251e+00   5.2322455e+02   1.0456727e+00
   4.3782909e+02   1.4539127e+01   3.1852545e+02   1.6255236e+01   3.1379818e+02   3.4978182e-01   2.4820545e+02   4.2208364e+00   3.6642091e+02   1.0779964e+01   7.9443000e+02   3.8675749e+00   3.0091000e+02   8.6791749e+00   2.7604273e+02   1.2031127e+01   2.6741364e+02   1.0213273e+01   2.6067091e+02   6.8268145e+01   4.7572909e+02   2.5049855e+01   5.0403909e+02   3.2423273e+00   2.9881636e+02   3.0505600e+01   3.4791000e+02   1.8869175e+01   1.7724545e+02   1.4932182e+01   2.7458091e+02   1.6671636e+00   5.3538000e+02   8.1115749e+00   3.3510000e+02  -9.6260251e+00   4.9277364e+02   1.0383564e+01   1.5633000e+02  -6.4514425e+01   6.3135091e+02   2.3831018e+01   4.1428364e+02   3.4789127e+01   2.0133000e+02   1.1025575e+01   3.6112909e+02   1.1296036e+01   3.3620727e+02   1.6303418e+01   5.0979455e+02   3.7951891e+01   3.8224182e+02   2.6851564e+01   2.3288091e+02  -8.4932000e+00   2.2353091e+02   1.0678436e+01   3.1646182e+02   1.4396364e-01   2.9119000e+02   1.3696775e+01   1.4366182e+02   4.1334182e+00   3.3329000e+02   2.4187749e+00   1.8952000e+02  -1.2319625e+01   5.0288182e+02   1.9335818e+01   2.6743636e+02   2.0395091e+01   3.6900000e+02   5.2819749e+00   5.0951455e+02   1.4572473e+01
   4.6334909e+02  -1.1932473e+01   2.9638545e+02   1.0556436e+01   2.7589818e+02   1.0291782e+01   2.2488545e+02   1.4506436e+01   3.5447091e+02   3.5459636e+00   7.2157000e+02   3.4786375e+01   2.8852000e+02   7.8603749e+00   2.5256273e+02   2.8095273e+00   2.6417364e+02   2.8247273e-01   2.2733091e+02   8.8365345e+01   4.7701909e+02   1.7906655e+01   5.3518909e+02   1.1470327e+01   2.8181636e+02  -5.4644000e+00   3.4772000e+02   7.2243749e+00   1.3686545e+02   9.0225818e+00   3.3653091e+02   4.1163636e-02   5.9495000e+02   8.3959749e+00   2.9143000e+02  -6.5124251e+00   5.7739364e+02  -4.7260364e+00   2.5210000e+02  -5.6326025e+01   6.6364091e+02   2.5878182e+00   3.9004364e+02   4.1208327e+01   1.9233000e+02  -6.6344251e+00   3.2655909e+02   3.0591636e+01   3.4096727e+02   1.2832618e+01   5.1579455e+02   3.3151891e+01   4.0067182e+02  -3.8283636e-01   2.1960091e+02  -9.9608000e+00   2.4639091e+02   8.3796364e+00   2.9141182e+02   5.6779636e+00   2.2872000e+02   1.4594375e+01   1.0813182e+02  -1.3504182e+01   3.7514000e+02   1.2077492e-01   2.0295000e+02  -2.7294025e+01   4.1935182e+02  -7.9178182e-01   2.6196636e+02   3.2022691e+01   3.4476000e+02  -6.2088251e+00   5.5665455e+02   1.4801273e+01
   4.7444909e+02   2.5749527e+01   3.1409545e+02   5.3796364e+00   2.5108818e+02   1.0316582e+01   2.8830545e+02   1.9012836e+01   4.2328091e+02   1.0181164e+01   6.4905000e+02   3.7279749e+00   2.3819000e+02   2.6696775e+01   2.6161273e+02   4.3255273e+00   2.4884364e+02   1.4038873e+01   2.7038091e+02   7.7871345e+01   4.4267909e+02   1.9743855e+01   5.1518909e+02   1.9350327e+01   2.5376636e+02  -1.1940400e+01   3.3772000e+02   2.7304375e+01   1.3220545e+02  -1.1084618e+01   3.0943091e+02  -2.1450836e+01   5.6333000e+02   5.2555749e+00   2.9872000e+02   4.2343749e+00   5.3743364e+02   5.1407636e+00   2.8881000e+02  -6.1212825e+01   6.6012091e+02   6.2494182e+00   3.7419364e+02   4.3576327e+01   2.3395000e+02  -8.2940251e+00   3.2388909e+02   1.6655236e+01   2.7934727e+02   8.7622182e+00   5.1205455e+02   2.1871091e+01   4.0624182e+02   3.4981564e+01   2.4560091e+02   1.1769200e+01   2.6139091e+02   7.5596364e+00   3.3774182e+02   1.6681564e+01   2.3700000e+02   5.6919749e+00   1.6647182e+02  -1.2411382e+01   3.2891000e+02  -7.9408251e+00   1.9952000e+02  -3.8779625e+01   4.5993182e+02  -9.2281818e+00   2.7886636e+02   3.1506909e+00   3.4543000e+02  -1.5502425e+01   5.5556455e+02   1.5838473e+01
   4.6944909e+02  -6.9904727e+00   3.3514545e+02  -1.1074364e+01   2.7932818e+02   1.1347382e+01   2.2609545e+02   9.6296364e+00   4.0756091e+02   1.3438764e+01   7.3462000e+02   6.9823749e+00   2.8333000e+02  -4.3444251e+00   2.6195273e+02   1.7248327e+01   2.3446364e+02  -5.7207273e+00   2.7157091e+02   8.1206145e+01   3.9244909e+02   2.7292255e+01   5.1565909e+02  -9.2572727e+00   2.8210636e+02   1.3552400e+01   4.1843000e+02   2.7847575e+01   1.1143545e+02   2.1626982e+01   2.9805091e+02  -2.3160436e+01   5.1224000e+02   1.8627749e+00   2.9862000e+02  -8.4676251e+00   4.8615364e+02   1.8131636e+00   2.5405000e+02  -6.6902025e+01   7.5835091e+02   1.3101018e+01   3.6766364e+02   4.4758727e+01   2.1691000e+02  -7.6508251e+00   3.2950909e+02   4.8875636e+01   2.8830727e+02   8.7154182e+00   5.2274455e+02   4.6965891e+01   3.5047182e+02   4.4163164e+01   2.6393091e+02   1.5262800e+01   2.6277091e+02   1.8679236e+01   3.1103182e+02   1.5628364e+01   2.6414000e+02   1.7520775e+01   2.0956182e+02  -1.3568582e+01   3.2252000e+02   1.2190375e+01   2.0372000e+02  -2.6165625e+01   4.4816182e+02   1.3853418e+01   2.7001636e+02   2.8328691e+01   3.8714000e+02  -6.0792251e+00   5.3446455e+02   2.6146473e+01
   5.1320909e+02   9.2687273e+00   2.8347545e+02   5.6792364e+00   2.8694818e+02   4.9777818e+00   2.6946545e+02   2.4200364e+00   3.7666091e+02   6.4807636e+00   7.4810000e+02   2.6043975e+01   2.3024000e+02  -1.2872251e+00   2.2323273e+02   8.2059273e+00   2.6841364e+02   1.8373273e+01   2.3276091e+02   8.9780945e+01   3.6401909e+02   3.5166545e+00   5.1337909e+02   1.0751273e+00   2.5405636e+02   1.3606400e+01   3.9324000e+02   3.4192775e+01   1.4905545e+02  -2.9261818e-01   3.1700091e+02  -5.5364364e+00   5.0500000e+02   1.4061975e+01   3.0167000e+02   1.3758375e+01   4.9229364e+02  -3.0580364e+00   2.1457000e+02  -4.9513625e+01   6.8145091e+02   3.4163018e+01   3.6228364e+02   5.2289127e+01   1.7233000e+02  -2.1034425e+01   3.6850909e+02   3.6515636e+01   2.9463727e+02   1.2489018e+01   6.7763455e+02   1.8464691e+01   4.0562182e+02   1.4171164e+01   2.4417091e+02   1.3636000e+00   2.9924091e+02   1.8571636e+01   3.3455182e+02  -1.1393236e+01   2.7352000e+02   8.6803749e+00   2.3808182e+02  -1.5201818e+00   3.0619000e+02   1.2066775e+01   1.8938000e+02  -1.9348425e+01   4.0250182e+02   2.9846218e+01   2.3815636e+02   1.7637491e+01   4.5657000e+02   1.4163749e+00   4.9213455e+02   7.8728727e+00
   5.3672909e+02   8.5271273e+00   3.3195545e+02   1.9520836e+01   2.7360818e+02   1.9234982e+01   4.4999545e+02   3.5347636e+01   3.9647091e+02   4.6059636e+00   7.7462000e+02   7.1123749e+00   2.1686000e+02   1.0783175e+01   2.1247273e+02   9.7367273e+00   2.7875364e+02   3.4076073e+01   2.5214091e+02   6.9900545e+01   3.5920909e+02   6.0914545e+00   5.1941909e+02   6.4419273e+00   2.2991636e+02   1.5017600e+01   3.6357000e+02   2.7666375e+01   1.7291545e+02   2.4685818e+00   2.6029091e+02  -5.0996364e+00   5.1514000e+02   2.3780775e+01   2.7695000e+02  -8.4540251e+00   5.6358364e+02  -1.3091236e+01   2.5333000e+02  -5.8514425e+01   6.2674091e+02   1.4109818e+01   3.5623364e+02   3.0433127e+01   2.1600000e+02  -1.1818025e+01   3.9198909e+02   4.8737236e+01   2.7587727e+02   1.2279818e+01   5.8179455e+02   3.6821891e+01   4.3457182e+02   2.1285164e+01   2.5922091e+02   2.2209600e+01   2.4943091e+02  -6.7235636e+00   3.3093182e+02   6.0863636e+00   2.7343000e+02   1.5875749e+00   1.4385182e+02  -3.8817818e+00   3.1095000e+02   9.1659749e+00   2.0433000e+02  -7.0244251e+00   3.5745182e+02  -4.1197818e+00   2.5734636e+02  -7.2777091e+00   4.2157000e+02   5.5463749e+00   5.0403455e+02  -9.7491273e+00
   4.7520909e+02  -1.0931273e+01   3.1766545e+02   1.7424036e+01   3.1327818e+02   6.5813818e+00   4.4867545e+02   3.6713236e+01   3.7199091e+02   8.0943636e+00   6.2557000e+02   1.8963749e+00   2.3724000e+02   9.8627749e+00   2.1252273e+02  -4.3172727e+00   3.3117364e+02   7.5924727e+00   2.4409091e+02   7.7354545e+01   3.1987909e+02   3.5178545e+00   5.7760909e+02  -1.3023273e+01   2.4015636e+02   1.4248400e+01   3.8581000e+02   3.1887175e+01   1.4943545e+02   1.4486982e+01   2.5534091e+02  -8.5136364e+00   5.7895000e+02   9.3359749e+00   3.3172000e+02  -2.0695625e+01   5.5324364e+02   9.9259636e+00   3.3372000e+02  -7.9995625e+01   6.1150091e+02   1.8559018e+01   3.5300364e+02   4.6551527e+01   2.3514000e+02  -1.4349225e+01   3.5464909e+02   1.4384436e+01   3.0977727e+02   1.7417818e+01   5.2100455e+02   2.6155091e+01   4.0695182e+02   3.6254764e+01   2.5931091e+02   3.0672400e+01   2.5224091e+02   9.5716364e+00   3.2065182e+02  -9.5123636e-01   2.8081000e+02  -2.2828251e+00   1.5637182e+02   1.3496618e+01   3.0400000e+02   9.5719749e+00   1.9333000e+02  -8.7144251e+00   4.3202182e+02   7.4346182e+00   2.8105636e+02   2.0635491e+01   4.1524000e+02   4.3277492e-01   5.4232455e+02   1.7567673e+01
   4.4720909e+02   1.1872727e-01   3.2152545e+02   1.0975236e+01   2.8465818e+02  -3.5590182e+00   4.3583545e+02   3.1530436e+01   3.6276091e+02   1.1682764e+01   7.9281000e+02   8.3271749e+00   2.2181000e+02  -6.2828251e+00   1.9633273e+02  -2.1620727e+00   2.8232364e+02   1.2640473e+01   2.3100091e+02   8.7971745e+01   3.6053909e+02   8.9350545e+00   5.2884909e+02  -2.0724727e+00   2.6295636e+02   1.4244000e+00   3.7576000e+02   2.8881175e+01   1.3482545e+02   2.5035782e+01   2.7686091e+02   1.6247636e+00   5.6033000e+02  -9.8442508e-01   3.0448000e+02  -4.3164251e+00   4.5362364e+02  -3.3944364e+00   2.2643000e+02  -6.3362425e+01   6.1693091e+02   4.4654618e+01   3.3314364e+02   1.6860327e+01   2.1138000e+02   8.1574922e-02   3.8702909e+02   3.1514036e+01   3.2920727e+02   1.1013418e+01   4.7758455e+02   5.8678691e+01   3.4886182e+02  -1.1380364e+00   2.2703091e+02   1.4214800e+01   2.7224091e+02  -6.2183636e+00   3.2808182e+02   8.9743636e+00   2.6281000e+02   1.5627175e+01   1.4904182e+02   3.1330182e+00   2.5852000e+02   6.5503749e+00   1.8452000e+02  -2.7489625e+01   4.7259182e+02   6.7090182e+00   3.0772636e+02   6.4518909e+00   4.0305000e+02  -1.6202025e+01   5.5627455e+02   1.5311673e+01
   4.9367909e+02   3.4011273e+00   3.5523545e+02   3.1784364e+00   3.1932818e+02   2.9437382e+01   4.6599545e+02   2.7117636e+01   3.6952091e+02   1.0811964e+01   6.9791000e+02   2.3399175e+01   2.4729000e+02  -3.1712251e+00   2.4504273e+02   1.2751127e+01   3.0517364e+02   1.5192473e+01   2.6119091e+02   7.0126545e+01   3.4825909e+02  -4.1325455e+00   5.5394909e+02   4.8952727e-01   2.6924636e+02  -1.1608800e+01   3.1757000e+02  -4.1362508e-01   1.3296545e+02   6.4245818e+00   2.6653091e+02   7.4011636e+00   4.6438000e+02  -5.2584251e+00   3.0033000e+02   1.0585575e+01   5.0162364e+02   1.5385564e+01   1.4972000e+02  -5.2275625e+01   6.1316091e+02   1.7096218e+01   3.1476364e+02   4.6610727e+01   2.2776000e+02   2.9611749e+00   3.3759909e+02   1.4558436e+01   2.8701727e+02   1.9528618e+01   4.9405455e+02   1.3841091e+01   4.4357182e+02  -1.1948364e+00   2.6869091e+02   7.0220000e+00   2.4939091e+02   2.5179636e+01   3.4679182e+02   1.1437564e+01   2.8919000e+02   9.9467749e+00   1.7251182e+02   1.0535418e+01   2.9786000e+02   6.4931749e+00   1.9872000e+02  -1.6625625e+01   3.5397182e+02   4.0086182e+00   3.0977636e+02   2.7867891e+01   3.5476000e+02   1.3711749e+00   5.3646455e+02   1.2036473e+01
   4.1191909e+02  -3.2480727e+00   3.4433545e+02   1.6000436e+01   2.5598818e+02  -7.3554182e+00   3.9615545e+02   1.0914836e+01   3.7314091e+02  -1.0717636e+01   6.9905000e+02   1.3587975e+01   2.5595000e+02   2.1325975e+01   1.8366273e+02   1.0421527e+01   2.9641364e+02   1.0663273e+01   2.8381091e+02   1.0931695e+02   3.1767909e+02  -4.8261455e+00   5.5103909e+02   1.1252327e+01   2.2257636e+02  -2.3295200e+01   3.9667000e+02   3.1108375e+01   1.2582545e+02   8.9457818e+00   2.6624091e+02   2.1443636e+00   4.4595000e+02  -1.1254025e+01   3.0619000e+02   6.3967749e+00   5.4724364e+02  -1.1974036e+01   1.6114000e+02  -4.2519225e+01   6.4783091e+02  -3.7273818e+00   3.5433364e+02   2.8115127e+01   1.9967000e+02  -1.0741625e+01   3.4969909e+02   7.8804364e+00   2.8353727e+02   3.0097018e+01   5.3710455e+02   3.0817091e+01   4.4395182e+02   1.5064764e+01   2.0022091e+02   8.7396000e+00   2.4005091e+02   1.3306836e+01   2.9450182e+02   2.6040764e+01   3.1500000e+02   3.2219749e+00   1.6013182e+02   2.3765818e+01   3.2662000e+02   2.2672375e+01   1.9129000e+02  -4.7412251e+00   3.8112182e+02  -9.7338182e-01   3.3796636e+02   2.5562691e+01   3.8291000e+02   2.0739175e+01   5.1989455e+02   2.3222073e+01
   4.6410909e+02   6.8167273e+00   3.4242545e+02  -8.5567636e+00   2.9127818e+02   7.6813818e+00   4.4041545e+02   2.9164036e+01   3.7861091e+02   3.6547636e+00   7.4319000e+02   1.8667749e+00   2.3938000e+02   2.7157492e-01   1.5737273e+02  -1.1195273e+01   2.9217364e+02   6.9024727e+00   2.5714091e+02   7.1070545e+01   3.3796909e+02   1.0706545e+00   5.3132909e+02  -5.2208727e+00   3.1034636e+02   9.1532000e+00   3.7305000e+02   2.3477975e+01   1.1510545e+02   1.2423382e+01   2.6462091e+02  -1.2106036e+01   4.3381000e+02   2.8667175e+01   2.8419000e+02   1.7767749e+00   5.1315364e+02   7.0331636e+00   1.8329000e+02  -5.8621225e+01   7.7888091e+02   3.4938618e+01   3.8547364e+02   3.7383927e+01   2.0838000e+02  -2.3728425e+01   3.8988909e+02  -5.5747636e+00   3.0177727e+02   2.4537818e+01   4.3879455e+02   4.4521891e+01   3.3638182e+02   6.7103636e+00   2.1041091e+02   6.3944000e+00   2.5991091e+02   7.3380364e+00   3.1374182e+02   1.6931564e+01   3.1500000e+02   2.8451975e+01   2.3794182e+02   1.5641018e+01   2.6729000e+02   1.2038775e+01   2.0448000e+02  -1.0656425e+01   4.6231182e+02   2.4414182e+00   2.5915636e+02   3.1817491e+01   3.6538000e+02  -1.9048425e+01   4.9103455e+02   3.0480873e+01
   4.6210909e+02  -7.8327273e-01   2.8161545e+02  -1.8881964e+01   2.8127818e+02  -7.5686182e+00   4.2888545e+02   1.4976436e+01   3.7709091e+02  -9.8836364e+00   6.4605000e+02  -1.8312025e+01   2.4700000e+02   8.8519749e+00   1.9085273e+02  -1.1393673e+01   2.6917364e+02   8.4124727e+00   2.4138091e+02   7.0571345e+01   3.8006909e+02   1.4132655e+01   5.3360909e+02   2.6727273e-02   3.0576636e+02   1.7999600e+01   2.7976000e+02   2.2131175e+01   1.3529545e+02   2.2808182e+01   3.0496091e+02  -3.0143236e+01   5.4476000e+02   1.5411175e+01   2.9424000e+02   2.7832775e+01   5.7739364e+02   3.0839636e+00   1.9610000e+02  -6.5226025e+01   6.6107091e+02   4.5341818e-01   3.3685364e+02   1.5373527e+01   1.9786000e+02  -1.8316825e+01   3.6517909e+02   6.3120364e+00   3.1320727e+02   3.3623418e+01   4.8479455e+02   1.1618909e+00   3.5952182e+02  -8.8008364e+00   2.0945091e+02   1.8951200e+01   2.8748091e+02   6.2324364e+00   3.0903182e+02   2.9118364e+01   2.5957000e+02   1.7416375e+01   1.4113182e+02   2.5258182e+00   2.6738000e+02   1.6311575e+01   2.2514000e+02  -2.1209225e+01   4.8631182e+02   1.1181418e+01   2.7096636e+02   2.3682691e+01   3.3148000e+02   1.0183575e+01   5.0994455e+02   1.7488073e+01
   5.1020909e+02   2.6872727e-01   3.2723545e+02   1.5518436e+01   2.5789818e+02   5.1117818e+00   3.9652545e+02   2.8045236e+01   4.0428091e+02   1.8461164e+01   6.7833000e+02  -5.0344251e+00   2.6114000e+02   1.1570775e+01   2.2037273e+02   2.6747273e+00   2.8794364e+02  -6.1391273e+00   2.5228091e+02   6.1509345e+01   3.6767909e+02  -1.3061455e+00   5.2375909e+02   1.6524727e+01   2.5776636e+02   1.1079600e+01   3.3338000e+02   2.3081575e+01   1.4905545e+02   1.9517382e+01   2.9310091e+02  -4.8144364e+00   5.4391000e+02   1.7239175e+01   3.2876000e+02  -1.1738825e+01   6.1624364e+02  -1.8340364e+00   1.8348000e+02  -4.6256425e+01   6.5274091e+02   1.0789818e+01   4.1342364e+02   2.9007927e+01   2.4867000e+02  -1.4381625e+01   3.2131909e+02   3.3770836e+01   2.6691727e+02   2.1276618e+01   5.6126455e+02   1.3624291e+01   3.2100182e+02   5.6107636e+00   2.0688091e+02   7.6268000e+00   3.0653091e+02   2.1658436e+01   2.7441182e+02   1.6127964e+01   2.1705000e+02   8.2879749e+00   1.4451182e+02   1.5255418e+01   3.0019000e+02  -1.6932251e+00   1.7519000e+02  -4.1503225e+01   4.7474182e+02   3.6370182e+00   2.8296636e+02   1.4482691e+01   3.3429000e+02  -1.8012251e+00   4.9489455e+02  -9.3479273e+00
   4.3863909e+02  -4.8656727e+00   2.8418545e+02   1.3532436e+01   2.7636818e+02   8.4441818e+00   3.3073545e+02   3.8568436e+01   3.7861091e+02   1.8704764e+01   6.9467000e+02   5.1783749e+00   2.8500000e+02   3.0919749e+00   2.3176273e+02  -9.2864727e+00   4.0103364e+02  -2.9463273e+00   2.4971091e+02   6.7234945e+01   4.2529909e+02   5.1842545e+00   5.1870909e+02   2.0978727e+01   2.4605636e+02   7.9664000e+00   3.7114000e+02   1.3350775e+01   1.4220545e+02  -9.7461818e-01   2.8724091e+02  -7.7256364e+00   5.5314000e+02   3.2210775e+01   2.9848000e+02  -7.8864251e+00   5.8177364e+02  -1.8364364e+00   2.0848000e+02  -5.6026425e+01   6.8321091e+02  -9.5577818e+00   3.8742364e+02   5.1177927e+01   2.0600000e+02  -5.3802508e-01   3.2150909e+02  -4.1543636e+00   2.7868727e+02   1.7095018e+01   6.1995455e+02   1.3449091e+01   4.1138182e+02   1.5330364e+01   2.3688091e+02   2.9276800e+01   2.8015091e+02   1.7198836e+01   2.6750182e+02  -4.7992364e+00   2.4572000e+02   2.4094375e+01   1.1561182e+02   1.8087418e+01   3.0081000e+02  -3.8328251e+00   2.2081000e+02  -1.6292825e+01   5.0950182e+02   1.7806218e+01   2.9120636e+02   1.5683491e+01   3.5024000e+02   3.1127749e+00   5.6242455e+02   1.1149673e+01
   5.0901909e+02   1.0033927e+01   3.1899545e+02  -5.9236364e-01   2.8332818e+02   1.1027382e+01   4.3104545e+02   2.6703636e+01   3.6280091e+02   1.4209564e+01   7.7143000e+02   6.0875749e+00   2.8433000e+02  -7.9944251e+00   2.4314273e+02   2.4731273e+00   3.2217364e+02   1.1224727e+00   2.6190091e+02   8.7599745e+01   4.0448909e+02   2.6179055e+01   4.7599909e+02   8.9655273e+00   2.3281636e+02   1.8785600e+01   4.2314000e+02   3.3760775e+01   1.3386545e+02   1.7692582e+01   3.2467091e+02  -6.6300364e+00   4.6219000e+02   1.6296775e+01   3.1848000e+02   4.3235749e+00   5.7420364e+02  -2.1308364e+00   1.9819000e+02  -4.6863225e+01   6.7764091e+02   1.6557818e+01   4.0661364e+02   4.4172727e+01   2.1586000e+02  -5.0368251e+00   2.9321909e+02   3.7158836e+01   2.9206727e+02   1.9934618e+01   5.5605455e+02   8.4610909e+00   4.4681182e+02   2.5685964e+01   2.4784091e+02   4.1600000e+00   2.6743091e+02   4.0643636e-01   2.7722182e+02   2.5383164e+01   2.4152000e+02   6.4303749e+00   1.3451182e+02   5.6754182e+00   3.0500000e+02   1.2401975e+01   2.1281000e+02  -3.2322825e+01   3.9197182e+02  -8.1213818e+00   2.7663636e+02   3.2899091e+01   3.5862000e+02  -1.0317625e+01   5.6970455e+02   3.5667273e+01
   5.1605909e+02   2.0420727e+01   3.5290545e+02   3.4648364e+00   2.9584818e+02   8.4557818e+00   4.2057545e+02   1.5641236e+01   3.8271091e+02   1.2326764e+01   7.0224000e+02  -3.8572251e+00   3.1510000e+02  -8.5560251e+00   2.2818273e+02  -4.3800727e+00   3.2351364e+02   2.3452727e+00   2.7576091e+02   5.7390945e+01   3.5034909e+02   2.8230255e+01   5.1489909e+02  -1.3196473e+01   2.6667636e+02  -5.9320000e-01   3.6643000e+02   9.1975749e+00   1.2124545e+02   7.4621818e+00   2.7634091e+02  -1.6136364e+00   4.4848000e+02  -6.4164251e+00   2.8195000e+02  -2.1664025e+01   5.5848364e+02  -3.7832364e+00   1.4591000e+02  -5.9630825e+01   6.7902091e+02   1.7877418e+01   3.2619364e+02   2.9456327e+01   2.1862000e+02   5.9237492e-01   3.3193909e+02   1.3441236e+01   2.8068727e+02   3.3275018e+01   5.2258455e+02   1.3986909e+00   3.8662182e+02   5.0711636e+00   1.8793091e+02   8.8628000e+00   2.7991091e+02   1.5888036e+01   3.0422182e+02   1.5743164e+01   2.2781000e+02   2.0237175e+01   2.0999182e+02  -5.5129818e+00   2.8395000e+02  -1.3014025e+01   2.0676000e+02  -2.4598825e+01   4.1931182e+02   3.1614182e+00   2.3267636e+02   1.3075891e+01   4.3552000e+02  -2.9496251e+00   5.1603455e+02   1.0380873e+01
   4.6786909e+02   2.0085927e+01   3.7133545e+02   1.5030436e+01   3.2760818e+02   3.2949818e+00   4.4530545e+02   6.6628364e+00   3.0442091e+02  -3.6500364e+00   7.7310000e+02   1.4233975e+01   2.9991000e+02   2.1999175e+01   2.2971273e+02   9.7752727e-01   3.1941364e+02   1.3823273e+01   2.6333091e+02   9.3335345e+01   4.6148909e+02   1.1099055e+01   5.1956909e+02  -7.8000727e+00   2.6800636e+02   1.0020400e+01   3.8805000e+02   3.4567975e+01   1.8820545e+02   2.9575382e+01   2.4110091e+02   4.2955636e+00   4.8105000e+02   1.2167975e+01   3.4667000e+02  -1.1651625e+01   5.8767364e+02  -1.4984364e+00   2.2576000e+02  -5.1828825e+01   6.2640091e+02   1.6037018e+01   3.5228364e+02   5.0179127e+01   2.3972000e+02  -9.0562508e-01   3.5593909e+02   2.6001236e+01   3.2211727e+02  -4.6093818e+00   5.6832455e+02   1.2789491e+01   4.1395182e+02   3.0314764e+01   2.6217091e+02   2.3536000e+00   2.8958091e+02  -7.9556364e-01   2.9936182e+02   1.3371964e+01   2.3162000e+02   1.5652375e+01   1.8666182e+02  -3.1165818e+00   4.0457000e+02  -1.4713625e+01   1.9681000e+02  -3.5042825e+01   3.7683182e+02  -1.0960182e+01   2.7086636e+02   1.8360691e+01   3.7038000e+02  -6.9784251e+00   5.5980455e+02   1.3689273e+01
   4.3267909e+02  -3.8887273e-01   3.0804545e+02   4.0193636e+01   3.2622818e+02  -8.8846182e+00   3.8220545e+02   1.7660836e+01   3.4028091e+02   1.8721164e+01   6.3848000e+02   9.4335749e+00   2.9981000e+02  -3.5228251e+00   2.2080273e+02   1.7070327e+01   3.8127364e+02   1.4014473e+01   2.5452091e+02   1.0343015e+02   4.5196909e+02   2.4530655e+01   5.8403909e+02  -2.6057673e+01   2.4676636e+02  -2.2804000e+00   3.9476000e+02   1.5461175e+01   2.5620545e+02   2.8375382e+01   2.5834091e+02   4.3463636e+00   4.5129000e+02   2.9128775e+01   2.9743000e+02  -1.5182425e+01   5.9034364e+02  -9.4220364e+00   1.6514000e+02  -4.5939225e+01   5.7688091e+02   3.6998618e+01   3.9485364e+02   4.1583527e+01   2.1762000e+02  -5.4676251e+00   3.1317909e+02   8.3720364e+00   3.2787727e+02   5.0698182e+00   6.6989455e+02   1.6613891e+01   4.2233182e+02   2.3454364e+01   2.4712091e+02   6.6476000e+00   2.8791091e+02   3.4380364e+00   2.9103182e+02   1.8278364e+01   2.2624000e+02   2.8742775e+01   1.8728182e+02  -8.8618182e-01   3.4338000e+02   5.0415749e+00   1.5433000e+02  -2.4164425e+01   5.0588182e+02   9.8158182e+00   3.2372636e+02   5.8918909e+00   4.0186000e+02  -1.5686825e+01   5.1794455e+02   3.1568073e+01
   4.5934909e+02   5.5275273e+00   3.0447545e+02   7.0492364e+00   2.7460818e+02   1.0484982e+01   4.2062545e+02  -4.8827636e+00   3.3666091e+02   1.3390764e+01   6.6676000e+02   3.0701175e+01   2.5214000e+02   1.1007749e+00   2.0637273e+02  -1.0065273e+01   2.7922364e+02   2.3038473e+01   2.6748091e+02   7.1623345e+01   3.5648909e+02   2.5209055e+01   4.8280909e+02  -2.1769273e+01   2.4057636e+02  -4.5952000e+00   3.6510000e+02   9.7339749e+00   2.1258545e+02   1.9004982e+01   3.0143091e+02  -8.1008364e+00   4.7124000e+02   2.4862775e+01   3.1900000e+02   1.4219749e+00   6.0910364e+02   5.4716364e-01   1.7043000e+02  -6.5502425e+01   5.6807091e+02   4.0834182e+00   4.0923364e+02   3.7293127e+01   2.2524000e+02  -5.5972251e+00   3.4493909e+02   8.6912364e+00   2.9377727e+02   3.9878182e+00   6.8368455e+02   1.1460691e+01   4.0671182e+02   6.5139636e+00   2.2412091e+02   7.0176000e+00   2.9139091e+02   1.7629636e+01   3.0379182e+02   8.3975636e+00   2.2714000e+02  -7.5592251e+00   1.2151182e+02   1.7154182e+00   3.1752000e+02   1.3440375e+01   1.9114000e+02  -1.8969225e+01   4.3274182e+02  -3.4329818e+00   3.2191636e+02   2.7506691e+01   3.9700000e+02  -1.3108025e+01   4.8032455e+02   1.3477673e+01
   4.1944909e+02   5.9095273e+00   3.4223545e+02   9.6484364e+00   2.7184818e+02   2.7465782e+01   4.9857545e+02   2.7301236e+01   3.6499091e+02  -4.0156364e+00   7.3091000e+02   1.0089175e+01   2.4948000e+02   2.0083575e+01   2.9142273e+02   3.7007273e+00   2.1760364e+02  -7.1819273e+00   2.6605091e+02   5.7697745e+01   3.2096909e+02   1.3290655e+01   5.0822909e+02   4.7671273e+00   2.1181636e+02   5.5156000e+00   3.2781000e+02   4.5667175e+01   1.8872545e+02   1.0683782e+01   2.7205091e+02  -1.5370436e+01   3.8110000e+02   6.5539749e+00   2.9286000e+02   7.8431749e+00   6.4534364e+02   1.0177964e+01   1.6872000e+02  -6.3605625e+01   5.4240091e+02   1.4427018e+01   3.7871364e+02   7.2354727e+01   1.7938000e+02  -1.4168425e+01   3.6845909e+02   1.6379636e+01   2.8353727e+02   1.7137018e+01   5.8137455e+02   1.3805491e+01   3.8990182e+02   3.8958764e+01   2.2393091e+02   1.4362800e+01   2.5539091e+02   1.6889636e+01   3.6417182e+02   2.4377164e+01   2.5191000e+02   1.2929175e+01   1.1061182e+02  -3.2725818e+00   3.5595000e+02  -1.2104025e+01   1.8362000e+02  -2.6367625e+01   5.1297182e+02   1.2198618e+01   3.0267636e+02   2.5475891e+01   4.1119000e+02   2.7167749e+00   5.5327455e+02   2.0741673e+01
   4.5886909e+02   2.1859273e+00   3.2257545e+02   7.5512364e+00   2.6689818e+02   9.9117818e+00   4.7399545e+02   2.5847636e+01   3.5433091e+02   1.3077164e+01   7.0533000e+02   4.1895575e+01   2.6024000e+02   1.2022775e+01   2.5376273e+02  -2.1856473e+01   2.7051364e+02   1.9585273e+01   2.6567091e+02   8.8438145e+01   3.2734909e+02  -4.6497455e+00   5.0803909e+02   1.6402327e+01   2.4762636e+02  -1.8689200e+01   3.8357000e+02   1.7016375e+01   1.5424545e+02   1.4012182e+01   2.8981091e+02   5.0187636e+00   4.0991000e+02   2.4009175e+01   3.0124000e+02   5.4127749e+00   5.3134364e+02   1.0107964e+01   1.5648000e+02  -5.5716425e+01   5.7578091e+02   1.5376618e+01   3.8328364e+02   3.5699127e+01   1.8376000e+02   1.5861175e+01   3.1402909e+02   8.4040364e+00   2.9830727e+02   1.4435418e+01   6.5526455e+02   1.5944291e+01   3.8900182e+02   2.8690764e+01   2.1684091e+02  -3.0700000e+00   2.9824091e+02   1.2131636e+01   3.8917182e+02   1.7571636e+00   2.2800000e+02  -1.2480251e+00   9.8511818e+01   4.5541818e-01   3.2662000e+02   7.4323749e+00   1.8062000e+02  -2.4367625e+01   4.9188182e+02  -6.4041818e+00   2.9582636e+02   2.1173891e+01   4.1033000e+02  -6.4044251e+00   5.4661455e+02   2.1274473e+01
   4.8463909e+02  -4.8256727e+00   3.0495545e+02   6.3408364e+00   2.7398818e+02  -3.2541818e-01   3.9767545e+02   1.5533236e+01   3.8304091e+02   8.6803636e+00   6.0157000e+02   1.9336375e+01   2.7091000e+02   2.9791749e+00   2.8647273e+02  -1.2333273e+01   3.0541364e+02   3.1732727e+00   2.6009091e+02   7.9124545e+01   3.4077909e+02   3.6705855e+01   4.8660909e+02  -6.7832727e+00   2.6305636e+02   2.4606400e+01   3.2562000e+02   8.9423749e+00   1.4401545e+02   2.0300582e+01   2.9386091e+02   6.4547636e+00   5.1486000e+02  -1.4868251e+00   2.7652000e+02  -7.5096251e+00   4.8753364e+02  -1.3472364e+00   1.6376000e+02  -3.6488825e+01   5.4545091e+02   1.3563018e+01   4.0838364e+02   5.1651127e+01   2.4343000e+02  -2.1052425e+01   3.4688909e+02   1.6345236e+01   2.7877727e+02   2.4477818e+01   6.2242455e+02   1.8881491e+01   3.7081182e+02   7.1459636e+00   2.4969091e+02   1.8302000e+01   2.7181091e+02   1.6006036e+01   3.5574182e+02   5.9115636e+00   1.9929000e+02   8.3787749e+00   1.0466182e+02   3.7734182e+00   3.1629000e+02   1.2538775e+01   1.6462000e+02  -1.8517625e+01   4.5821182e+02   1.1494182e+00   3.0610636e+02   8.1114909e+00   4.0029000e+02   1.1087749e+00   5.1913455e+02   1.6612873e+01
   4.6844909e+02   1.3139527e+01   2.9552545e+02   9.5252364e+00   2.9446818e+02   1.3616182e+01   4.3878545e+02   1.1244436e+01   3.6495091e+02   8.7975636e+00   5.7548000e+02  -9.9642508e-01   2.2886000e+02   6.3031749e+00   3.3047273e+02  -8.0432727e+00   3.1965364e+02   6.5140727e+00   2.6367091e+02   6.3078145e+01   3.6653909e+02   1.1645055e+01   5.6241909e+02   3.2919273e+00   2.4819636e+02   1.1752000e+00   3.4614000e+02   1.9010775e+01   1.3724545e+02   2.6272182e+01   2.8967091e+02  -4.0003636e-01   5.1867000e+02  -3.3116251e+00   2.5386000e+02   9.3931749e+00   5.5624364e+02  -1.0740364e+00   2.1938000e+02  -4.4798425e+01   5.6259091e+02   3.9018182e+00   4.1866364e+02   4.4208727e+01   2.1933000e+02  -5.0344251e+00   3.3159909e+02   1.1618436e+01   2.9987727e+02   8.9798182e+00   5.8432455e+02   2.5089491e+01   3.8357182e+02   3.1415164e+01   2.2517091e+02   2.2783600e+01   3.3143091e+02  -3.1435636e+00   3.8188182e+02   1.4240364e+01   2.8752000e+02  -6.3496251e+00   1.0475182e+02  -3.9437818e+00   3.5810000e+02   1.6239749e+00   2.4019000e+02  -1.8273225e+01   4.7759182e+02   1.5219018e+01   2.8177636e+02   1.6627891e+01   2.8038000e+02  -2.3884251e+00   5.4246455e+02   1.7696473e+01
   3.8891909e+02   2.2691927e+01   2.9561545e+02  -3.9519636e+00   3.1403818e+02   7.6605818e+00   4.3430545e+02   8.1228364e+00   3.9514091e+02   4.6223636e+00   7.0243000e+02   1.1227575e+01   2.4881000e+02   1.4177175e+01   3.4904273e+02  -5.3388727e+00   3.5575364e+02   8.6260727e+00   2.3909091e+02   9.0804545e+01   3.5491909e+02   1.0624655e+01   5.3289909e+02   1.3363527e+01   2.5419636e+02   1.8455200e+01   3.6472000e+02   1.3664375e+01   1.1520545e+02   1.0185382e+01   3.1543091e+02  -1.6080836e+01   4.8600000e+02   2.1961975e+01   2.5776000e+02  -4.8188251e+00   5.2681364e+02   8.2303636e+00   1.7262000e+02  -5.6297625e+01   6.0164091e+02   2.1777818e+01   4.1085364e+02   4.3833527e+01   2.3152000e+02  -1.2869625e+01   3.3759909e+02   4.0384364e+00   2.7177727e+02   1.4417818e+01   5.4089455e+02   4.6253891e+01   3.8962182e+02   4.8741164e+01   2.3864091e+02   5.3260000e+00   3.0848091e+02   9.5524364e+00   3.4374182e+02   1.5315636e+00   1.8667000e+02   1.6108375e+01   1.9656182e+02   9.8014182e+00   3.6633000e+02   1.3925575e+01   1.9043000e+02  -2.5722425e+01   4.5140182e+02   2.5024218e+01   2.8405636e+02   2.4825491e+01   3.1114000e+02  -1.7519225e+01   5.3332455e+02  -2.3323273e+00
   4.7372909e+02   1.9137127e+01   3.1814545e+02   1.0665636e+01   2.5975818e+02   1.3102982e+01   3.9704545e+02   4.1793636e+01   3.7680091e+02   4.1795636e+00   6.6110000e+02   4.4343975e+01   2.6648000e+02   7.9135749e+00   3.6376273e+02  -1.6796473e+01   3.0513364e+02   3.1556727e+00   3.1371091e+02   7.2114945e+01   3.0182909e+02   1.0681855e+01   5.0108909e+02   6.2483273e+00   2.4105636e+02   2.6064000e+00   3.8348000e+02   3.5593575e+01   1.4358545e+02  -6.0450182e+00   2.8358091e+02  -5.3428364e+00   4.3976000e+02   1.7091175e+01   2.9229000e+02   4.5587749e+00   4.9091364e+02   8.1023636e+00   1.7962000e+02  -4.9427625e+01   6.0869091e+02  -2.9761818e+00   3.1809364e+02   8.8824327e+01   2.2429000e+02  -8.1122508e-01   3.6069909e+02   1.6240436e+01   3.2691727e+02   2.9816618e+01   5.7600455e+02   1.9965091e+01   3.9186182e+02   3.4231964e+01   1.8998091e+02   4.2688000e+00   2.2748091e+02   1.8982436e+01   3.0736182e+02   2.9719636e+00   2.0100000e+02   2.0861975e+01   1.4889182e+02   2.1450182e+00   3.4333000e+02  -8.4244251e+00   1.9333000e+02  -2.1764425e+01   5.0564182e+02  -2.9349818e+00   3.1686636e+02   2.3820691e+01   3.5114000e+02  -1.3389225e+01   5.3542455e+02   2.2096727e+00
   4.5901909e+02  -2.4460727e+00   3.0523545e+02   1.3278436e+01   2.8746818e+02   9.8618182e-01   3.9999545e+02  -4.7123636e+00   3.6256091e+02   3.3687636e+00   7.6262000e+02   1.0122375e+01   2.5395000e+02   6.4859749e+00   2.9918273e+02  -1.8350073e+01   3.1565364e+02   8.8840727e+00   2.8686091e+02   8.7122945e+01   3.6020909e+02   3.0114545e+00   5.5418909e+02   7.8103273e+00   2.3343636e+02  -3.9340000e+00   3.4014000e+02   1.9920775e+01   1.2286545e+02   3.4662582e+01   2.7981091e+02  -8.8512364e+00   5.1114000e+02   2.0910775e+01   2.8172000e+02   1.2504375e+01   4.5115364e+02   1.0903164e+01   1.7686000e+02  -6.1536825e+01   6.3826091e+02   1.2898218e+01   2.7176364e+02   1.6486073e+02   1.9910000e+02   7.7739749e+00   3.7655909e+02   3.6401636e+01   2.8501727e+02   3.5308618e+01   5.5800455e+02   2.9515091e+01   3.7438182e+02   2.2200364e+01   2.3707091e+02  -2.9284000e+00   2.6410091e+02   7.2283636e-01   2.7408182e+02   1.4914364e+01   2.2500000e+02   1.2941975e+01   1.7323182e+02   7.1781818e-01   3.0943000e+02   4.7075749e+00   2.0610000e+02  -1.2786025e+01   4.6174182e+02   8.6770182e+00   3.0872636e+02   1.5611891e+01   2.9372000e+02   3.1143749e+00   5.3718455e+02   3.1978873e+01
   4.5782909e+02   1.2369127e+01   2.8852545e+02   4.6152364e+00   2.5079818e+02   4.3897818e+00   4.0794545e+02  -7.9783636e+00   3.7533091e+02  -8.8928364e+00   7.6081000e+02   1.8697175e+01   1.9314000e+02   1.4630775e+01   2.6080273e+02  -4.0396727e+00   3.2165364e+02  -7.5459273e+00   3.2524091e+02   8.0242545e+01   3.7977909e+02   2.4635855e+01   5.5613909e+02   7.5043273e+00   2.6110636e+02  -4.0976000e+00   3.7410000e+02   2.1493975e+01   1.2972545e+02   8.7337818e+00   2.8948091e+02   4.2351636e+00   4.6929000e+02   3.8287749e+00   3.1491000e+02   1.1609175e+01   4.5500364e+02  -1.6483636e-01   1.9657000e+02  -5.1113625e+01   5.6445091e+02  -4.5769818e+00   3.2252364e+02   1.6265993e+02   2.0314000e+02   2.3500775e+01   3.7859909e+02   1.8518436e+01   2.7491727e+02   3.0306618e+01   6.2584455e+02   6.8778909e+00   3.4405182e+02   1.6096764e+01   1.8236091e+02   9.7884000e+00   2.5986091e+02  -6.7979636e+00   2.9131182e+02   1.5875964e+01   3.2038000e+02   9.6415749e+00   1.8066182e+02   1.6263418e+01   3.1595000e+02  -2.8140251e+00   2.0476000e+02  -1.1538825e+01   4.5693182e+02   7.2018182e+00   2.8539636e+02   1.7098291e+01   3.9333000e+02  -8.7644251e+00   5.1708455e+02   2.2206873e+01
   4.1544909e+02   4.2295273e+00   3.2476545e+02   6.1603636e-01   2.8489818e+02   1.5331782e+01   4.2936545e+02   4.9980364e+00   3.7152091e+02  -1.1918036e+01   6.9305000e+02   2.4687975e+01   2.6876000e+02  -3.6088251e+00   2.8756273e+02   1.2389527e+01   3.1951364e+02   1.6855273e+01   2.6495091e+02   9.1255745e+01   4.3287909e+02   3.3387855e+01   5.1827909e+02   1.0103127e+01   2.2786636e+02   2.2991600e+01   3.6457000e+02   2.5156375e+01   1.2134545e+02   2.0264182e+01   2.8129091e+02   8.2203636e+00   4.7495000e+02  -1.1624025e+01   3.0310000e+02  -1.3256025e+01   4.4062364e+02   1.3215564e+01   2.0767000e+02  -5.9151625e+01   5.9431091e+02   1.2034218e+01   3.2485364e+02   1.1847353e+02   2.1876000e+02  -2.6078825e+01   4.0745909e+02   1.8689636e+01   2.7663727e+02   6.0290182e+00   5.9605455e+02   2.2101091e+01   3.3909182e+02   1.0403564e+01   2.3784091e+02   7.8700000e+00   2.8143091e+02   1.3186436e+01   2.5555182e+02   8.1167636e+00   2.1638000e+02  -2.1784251e+00   1.5585182e+02  -1.4617818e+00   3.2662000e+02   7.6237492e-01   1.8338000e+02  -2.6538425e+01   4.9112182e+02   8.8466182e+00   2.7439636e+02   3.7882909e+00   4.2438000e+02  -1.9084251e+00   4.6175455e+02   2.2913273e+01
   4.7110909e+02   3.3467273e+00   3.4061545e+02  -9.1719636e+00   2.7370818e+02   1.1936982e+01   3.7667545e+02   2.1363236e+01   3.7223091e+02  -6.7848364e+00   7.0438000e+02  -5.2184251e+00   2.3605000e+02  -7.7020251e+00   2.7214273e+02   4.3831273e+00   3.2341364e+02   1.0403273e+01   2.7395091e+02   8.3635745e+01   3.4091909e+02   3.1214655e+01   4.7918909e+02   1.3090327e+01   2.6310636e+02  -3.0676000e+00   3.6029000e+02   1.5928775e+01   1.6320545e+02   5.3538182e-01   2.7791091e+02   3.1607636e+00   4.4681000e+02   5.2717492e-01   3.0981000e+02  -3.2282508e-01   5.4558364e+02   1.1987636e+00   1.7891000e+02  -4.8750825e+01   6.3512091e+02   1.0629418e+01   2.9171364e+02   1.2598473e+02   2.0148000e+02  -7.1764251e+00   3.6512909e+02  -1.0873964e+01   2.8587727e+02   3.0049818e+01   5.3405455e+02   1.4591091e+01   3.9314182e+02   5.2979564e+01   2.3222091e+02   1.3839600e+01   2.6624091e+02  -2.4983636e+00   2.8079182e+02   1.7575636e+00   1.6838000e+02   2.0181575e+01   1.4208182e+02   2.5639818e+01   2.8014000e+02   4.1007749e+00   1.7838000e+02  -1.7998425e+01   4.8207182e+02   1.3000618e+01   2.6382636e+02   2.4873891e+01   4.1662000e+02   2.8523749e+00   4.9670455e+02   2.2547273e+01
   4.0624909e+02  -1.1654473e+01   3.1657545e+02   3.6512364e+00   2.6103818e+02   1.9430582e+01   3.7388545e+02   1.4486436e+01   3.7004091e+02  -2.5596364e+00   6.9876000e+02  -2.6688251e+00   2.3248000e+02   1.1153575e+01   2.9518273e+02   7.8799273e+00   3.0136364e+02   1.6687273e+01   2.5605091e+02   1.0315775e+02   3.6563909e+02   8.9070545e+00   4.6008909e+02  -9.4316727e+00   2.4824636e+02   1.1212000e+00   4.0819000e+02   2.4186775e+01   1.9834545e+02   1.0864182e+01   2.7686091e+02  -6.5152364e+00   4.3210000e+02   9.4239749e+00   3.0114000e+02  -3.6292251e+00   5.5210364e+02   1.6967164e+01   2.0824000e+02  -5.4387225e+01   6.1393091e+02   1.7946182e+00   2.5571364e+02   1.3071473e+02   2.2405000e+02   1.2079749e+00   3.5655909e+02   1.0711636e+01   3.1015727e+02   1.7537418e+01   6.0274455e+02   1.6725891e+01   3.5505182e+02  -8.4432364e+00   2.1726091e+02   1.1756400e+01   2.6534091e+02   1.3283636e+01   2.8460182e+02  -3.9272364e+00   2.1962000e+02   6.4723749e+00   1.2037182e+02   1.5756618e+01   3.1562000e+02   7.1223749e+00   1.6362000e+02  -1.0047625e+01   4.7416182e+02   2.5543418e+01   2.6034636e+02   4.1482291e+01   4.3557000e+02  -4.9536251e+00   4.8265455e+02   2.9291273e+01
   4.4148909e+02   9.8663273e+00   3.7866545e+02   2.3594036e+01   3.1284818e+02   7.4257818e+00   3.8309545e+02   9.2196364e+00   3.4804091e+02  -1.5596364e+00   8.3019000e+02   4.4267749e+00   2.4781000e+02   1.0827175e+01   2.4856273e+02  -4.7304727e+00   3.1089364e+02   7.1648727e+00   3.3338091e+02   1.1693135e+02   3.8767909e+02   9.9538545e+00   4.8041909e+02   4.7192727e-01   2.4924636e+02  -5.2388000e+00   3.7048000e+02   3.7593575e+01   1.7782545e+02   2.4455782e+01   2.5348091e+02  -1.8214836e+01   3.6757000e+02   1.2486375e+01   2.5481000e+02   5.4267175e+01   5.9615364e+02  -6.8468364e+00   1.6833000e+02  -3.7234425e+01   6.0535091e+02   4.3410182e+00   3.1228364e+02   1.4861913e+02   3.0481000e+02  -8.8228251e+00   3.5445909e+02   1.8449636e+01   2.8344727e+02   2.6524218e+01   6.2416455e+02   4.3592291e+01   3.7614182e+02   7.3395636e+00   2.1541091e+02   1.9474400e+01   2.4591091e+02   9.1780364e+00   2.8779182e+02   2.9387564e+01   1.9991000e+02   2.1239175e+01   1.7675182e+02   3.1962182e+00   3.5643000e+02  -4.1424251e+00   1.7833000e+02   2.4557492e-01   4.6355182e+02   1.3922182e+00   3.1534636e+02   1.9802291e+01   4.4943000e+02  -1.3722425e+01   5.1165455e+02   5.5912727e+00
   4.4439909e+02   9.1352727e-01   3.0614545e+02   2.7245636e+01   2.6441818e+02   1.0780182e+01   4.6694545e+02   3.1201636e+01   3.7171091e+02   6.6763636e-02   6.7172000e+02   1.2964375e+01   2.3762000e+02   1.7423749e+00   2.9437273e+02  -1.2345273e+01   2.6646364e+02  -1.7330727e+01   3.1286091e+02   6.8042945e+01   4.3496909e+02   1.9460655e+01   4.1922909e+02  -9.1128727e+00   2.3091636e+02   5.0760000e-01   3.5029000e+02   2.9488775e+01   1.3396545e+02   1.4444582e+01   3.3410091e+02  -1.0194436e+01   3.9338000e+02  -1.8098425e+01   2.2752000e+02   9.9840375e+01   5.9067364e+02  -2.5068436e+01   1.9495000e+02  -5.4654025e+01   5.6716091e+02   1.3346218e+01   3.1352364e+02   1.5851993e+02   2.1110000e+02  -6.5660251e+00   3.6402909e+02   2.4304036e+01   3.1239727e+02   2.0638218e+01   5.9474455e+02   2.2995891e+01   3.6581182e+02   1.0935964e+01   2.5931091e+02   1.9292400e+01   2.7862091e+02  -2.4876364e-01   2.7679182e+02  -6.2436364e-02   2.4810000e+02   2.7903975e+01   1.4485182e+02  -3.6817818e+00   3.1524000e+02  -2.3377225e+01   1.7505000e+02  -2.1162025e+01   4.5450182e+02  -3.0737818e+00   2.7610636e+02   3.4791491e+01   3.8662000e+02   2.0623749e+00   5.3027455e+02   5.7216727e+00
   4.3405909e+02   1.1840727e+01   3.0671545e+02   9.5800364e+00   2.9170818e+02   6.9769818e+00   4.2909545e+02   2.3279636e+01   3.3961091e+02  -1.8452364e+00   6.8614000e+02  -2.3292251e+00   2.6724000e+02   8.8927749e+00   2.9228273e+02  -2.6807273e-01   3.8222364e+02   3.4408473e+01   3.2243091e+02   1.0260735e+02   4.4225909e+02   8.8774545e+00   4.4113909e+02   7.7543273e+00   2.0048636e+02   1.7232000e+01   3.2038000e+02   2.9501575e+01   1.3620545e+02   1.2355382e+01   2.8753091e+02   3.7211636e+00   3.8900000e+02   2.6531975e+01   1.9795000e+02   1.2653597e+02   5.5296364e+02   5.1883636e+00   1.6562000e+02  -5.6167625e+01   5.8959091e+02   9.7018182e+00   3.8909364e+02   8.3664327e+01   2.1424000e+02   1.9927749e+00   3.6517909e+02   2.1692036e+01   2.8144727e+02   2.2684218e+01   6.5326455e+02   1.3944291e+01   3.4247182e+02   7.4631636e+00   2.1450091e+02   8.4472000e+00   2.7534091e+02   2.9363636e-01   3.0703182e+02   4.8483636e+00   2.2219000e+02   1.9456775e+01   1.0861182e+02   2.4937418e+01   3.1667000e+02   1.6083749e+00   1.6581000e+02  -1.9322825e+01   4.6574182e+02   1.7870182e+00   2.7453636e+02   1.7587091e+01   3.6352000e+02  -1.2089625e+01   3.3475455e+02   2.0503273e+01
   3.9810909e+02   1.0906727e+01   3.2428545e+02   1.4894436e+01   2.7965818e+02   2.2030982e+01   5.0294545e+02   1.4371636e+01   3.5028091e+02   2.7261164e+01   7.3395000e+02   1.6325975e+01   3.0657000e+02   2.0986375e+01   2.9909273e+02  -5.6228727e+00   3.3303364e+02  -1.6063273e+00   3.5614091e+02   7.5910545e+01   4.5944909e+02   2.7782255e+01   4.3413909e+02   1.4034327e+01   2.6695636e+02  -1.3275600e+01   2.9633000e+02   7.9055749e+00   1.6329545e+02   2.7148182e+01   2.9424091e+02  -2.3095636e+01   4.1805000e+02   7.3079749e+00   2.0157000e+02   1.4295637e+02   5.8762364e+02  -9.2443636e-01   1.5757000e+02  -6.7043625e+01   5.7231091e+02   1.9274218e+01   3.7680364e+02   4.3127527e+01   2.0638000e+02  -7.5184251e+00   3.6383909e+02   6.5092364e+00   3.2687727e+02   2.9479818e+01   6.5242455e+02   1.1331491e+01   3.6805182e+02   2.3136764e+01   2.3755091e+02   1.9563200e+01   2.6962091e+02   2.1041236e+01   3.2065182e+02   2.5528764e+01   2.4972000e+02   4.2543749e+00   1.1308182e+02  -1.2420182e+01   2.8252000e+02  -1.9519625e+01   1.7752000e+02  -1.2929625e+01   4.6197182e+02  -8.2138182e-01   2.8086636e+02   2.9130691e+01   3.0491000e+02  -6.5508251e+00   4.5203455e+02  -1.1779127e+01
   4.2024909e+02  -5.8447273e-01   2.9195545e+02   7.9508364e+00   2.7246818e+02   5.3761818e+00   4.1504545e+02   1.9033636e+01   3.6476091e+02   1.3722764e+01   6.9681000e+02   3.1297175e+01   3.2981000e+02  -7.4928251e+00   2.2299273e+02  -1.5848727e+00   4.0413364e+02   1.8515673e+01   2.5262091e+02   9.4392145e+01   4.7463909e+02   1.7517055e+01   4.9413909e+02   1.3243273e+00   2.7229636e+02   1.1437200e+01   3.2195000e+02   2.4945975e+01   1.5310545e+02   9.2933818e+00   2.8748091e+02  -2.0034836e+01   3.9157000e+02   7.3763749e+00   2.2757000e+02   9.9496375e+01   5.4191364e+02  -8.0276364e+00   1.6167000e+02  -6.7231625e+01   5.6431091e+02   1.9484218e+01   4.0590364e+02   3.6989527e+01   2.2386000e+02  -4.4468251e+00   3.6555909e+02   2.2661636e+01   3.0725727e+02   1.3859418e+01   6.2568455e+02   3.5890691e+01   4.1109182e+02   2.2023564e+01   2.2312091e+02   2.4276000e+00   2.7010091e+02   5.4828364e+00   3.3841182e+02   2.6817964e+01   2.3238000e+02   2.6541575e+01   1.3856182e+02  -9.2685818e+00   3.4376000e+02   1.7711749e+00   2.2314000e+02  -1.0959225e+01   4.1297182e+02   9.4386182e+00   2.7224636e+02   4.2390291e+01   3.5114000e+02   7.7507749e+00   4.7956455e+02   2.7018473e+01
   4.0220909e+02  -2.7612727e+00   2.8618545e+02   1.2372436e+01   2.7370818e+02   3.6069818e+00   4.9230545e+02   1.1752836e+01   3.8390091e+02   1.9015636e+00   8.1762000e+02  -4.7076251e+00   3.1729000e+02   1.2658775e+01   2.4747273e+02  -6.1632727e+00   3.7322364e+02   2.6748473e+01   2.8448091e+02   8.5033345e+01   4.6677909e+02   1.4345855e+01   4.5718909e+02   2.6103273e+00   2.5357636e+02   1.6554800e+01   3.2248000e+02   3.0093575e+01   1.2896545e+02   2.2224582e+01   3.0948091e+02  -2.9848364e+00   4.1191000e+02   1.5229175e+01   2.0086000e+02   9.5393175e+01   5.9796364e+02   3.9836364e-01   1.6662000e+02  -7.0247625e+01   5.8345091e+02   1.4301818e-01   3.8195364e+02   3.6715527e+01   2.1872000e+02  -2.6556251e+00   3.4783909e+02   2.1839236e+01   2.8163727e+02   2.5529018e+01   5.6216455e+02   2.2702291e+01   3.5357182e+02   3.3765164e+01   2.4060091e+02   1.6219200e+01   3.4305091e+02  -2.9731636e+00   2.8227182e+02   2.5916364e-01   2.4110000e+02   8.6539749e+00   2.0861182e+02  -8.9225818e+00   3.2186000e+02   3.4831749e+00   1.9838000e+02  -6.0684251e+00   4.4078182e+02   2.0493818e+01   3.0353636e+02   2.2647091e+01   4.0381000e+02  -5.1728251e+00   5.1761455e+02   1.5544473e+01
   4.0429909e+02   2.2271527e+01   2.7933545e+02  -1.6269564e+01   2.7270818e+02   1.7306982e+01   4.7899545e+02  -1.0872364e+01   3.6795091e+02   8.1275636e+00   7.3691000e+02   1.1179175e+01   3.5110000e+02   1.7523975e+01   2.1290273e+02  -6.0176727e+00   3.8036364e+02   6.9472727e+00   2.4443091e+02   9.5377345e+01   4.2796909e+02   1.1780655e+01   4.4103909e+02   2.3142327e+01   2.5095636e+02   1.5714400e+01   3.5200000e+02   4.0591975e+01   1.4891545e+02   1.3528582e+01   3.3324091e+02  -1.7785636e+01   4.3205000e+02   8.2779749e+00   2.2224000e+02   1.0745277e+02   6.5353364e+02  -5.9572364e+00   1.6862000e+02  -5.4597625e+01   5.2902091e+02   3.9637418e+01   3.9476364e+02   2.4930727e+01   2.0829000e+02  -6.8212251e+00   3.6869909e+02   1.4604364e+00   3.0291727e+02   1.0496618e+01   5.5232455e+02   3.3394909e+00   3.8414182e+02   2.0989564e+01   2.1636091e+02   1.9068400e+01   2.6362091e+02   3.7612364e+00   2.9346182e+02   1.1223964e+01   2.1319000e+02   1.4506775e+01   2.2242182e+02  -5.0773818e+00   3.5462000e+02   1.8123749e+00   2.0743000e+02  -8.0824251e+00   4.2121182e+02   1.3969418e+01   2.7520636e+02   1.4863491e+01   3.4533000e+02  -1.9544425e+01   5.0042455e+02   1.4679673e+01
   4.2448909e+02   1.0366327e+01   3.1099545e+02  -7.5723636e+00   3.0503818e+02   6.2405818e+00   4.5020545e+02   1.5430836e+01   3.6861091e+02  -2.8752364e+00   8.1924000e+02   1.9227749e+00   3.5838000e+02   2.4271575e+01   2.0761273e+02   1.1255273e+00   3.3508364e+02   6.7096727e+00   2.4571091e+02   9.0514945e+01   4.7139909e+02   1.7446255e+01   4.6946909e+02   1.2979273e+00   2.7781636e+02  -4.4844000e+00   3.2662000e+02   2.1382375e+01   1.0882545e+02   1.8857818e+00   2.9762091e+02   6.8396364e-01   3.9272000e+02   1.9904375e+01   2.0714000e+02   9.7270775e+01   6.0191364e+02  -1.9307636e+01   1.9676000e+02  -5.2898825e+01   6.5702091e+02   1.0587418e+01   4.2785364e+02   4.8513527e+01   2.0505000e+02  -3.1320251e+00   3.4888909e+02   1.4615236e+01   2.9391727e+02   1.8546618e+01   5.3847455e+02   2.7127491e+01   3.6681182e+02   7.6159636e+00   1.6660091e+02   3.3292000e+00   2.5996091e+02   8.1440364e+00   2.8584182e+02   1.3883564e+01   2.2138000e+02   1.0421575e+01   2.3166182e+02   1.2473418e+01   3.1252000e+02  -2.3539625e+01   2.2595000e+02  -1.8514025e+01   4.4716182e+02   2.9223418e+01   2.9667636e+02   5.1958909e+00   3.5833000e+02  -2.4442508e-01   5.3456455e+02   8.1884727e+00
   4.7915909e+02  -1.2057273e+01   2.8214545e+02   1.1595636e+01   2.7722818e+02   8.4153818e+00   3.7157545e+02   2.5771236e+01   3.5214091e+02  -3.9876364e+00   7.0029000e+02   1.9687749e+00   3.0724000e+02   1.2277492e-01   2.6547273e+02   1.0667273e+00   3.2641364e+02   3.6683273e+01   2.1943091e+02   9.3087345e+01   4.7010909e+02   1.8119455e+01   4.4003909e+02  -6.3767273e-01   2.5395636e+02   3.5094400e+01   3.8067000e+02   1.1588375e+01   1.0753545e+02   1.8368982e+01   2.9196091e+02  -2.1533236e+01   4.2486000e+02   8.3831749e+00   2.4752000e+02   3.9570375e+01   5.8843364e+02   1.0490764e+01   1.8462000e+02  -5.9017625e+01   5.9197091e+02   1.6081418e+01   3.8561364e+02   3.7422727e+01   1.6905000e+02   9.5179749e+00   3.1788909e+02   1.9905236e+01   3.0820727e+02   2.6934182e+00   6.1505455e+02   2.1841091e+01   3.8847182e+02   9.7316364e-01   1.5045091e+02   3.8120000e-01   2.4786091e+02   3.6922036e+01   2.8217182e+02   1.7887164e+01   2.2105000e+02   1.7779749e+00   1.9342182e+02   2.4326182e+00   2.9538000e+02   1.4451575e+01   2.2000000e+02  -5.6080251e+00   4.2169182e+02   2.0591018e+01   2.7920636e+02   1.5693491e+01   3.8976000e+02  -2.4288251e+00   4.8932455e+02   3.3947673e+01
   4.6696909e+02   1.5447927e+01   3.2161545e+02   1.9298036e+01   2.7784818e+02   1.6225782e+01   4.2641545e+02   1.3234036e+01   3.9023091e+02   1.0105164e+01   6.5529000e+02   9.4877492e-01   2.7710000e+02   5.2539749e+00   2.3895273e+02   1.0378327e+01   2.7498364e+02   7.7076727e+00   2.2314091e+02   9.5080545e+01   4.5596909e+02  -8.7893455e+00   4.7575909e+02   5.9347273e+00   2.7795636e+02   6.0844000e+00   3.9810000e+02   7.4739749e+00   1.0286545e+02   2.1502582e+01   2.6477091e+02  -7.0680364e+00   3.8676000e+02   1.2191175e+01   3.3319000e+02   6.1677492e-01   5.2343364e+02  -1.2789236e+01   1.8638000e+02  -3.8678425e+01   6.4121091e+02   2.8232218e+01   4.0180364e+02   1.8217527e+01   2.0310000e+02  -7.8602508e-01   3.5678909e+02   7.5032364e+00   3.0472727e+02  -7.9818182e-01   5.6037455e+02   1.0535491e+01   4.1900182e+02   2.4100764e+01   2.2241091e+02   2.5724400e+01   2.8477091e+02   1.1829236e+01   3.0046182e+02   2.0423964e+01   2.8905000e+02  -2.6120251e+00   1.4694182e+02   1.8871018e+01   3.6072000e+02  -1.1556251e+00   2.0319000e+02  -6.6032251e+00   4.3607182e+02   8.5406182e+00   2.7224636e+02   1.9010291e+01   4.6105000e+02  -1.9182025e+01   5.3075455e+02   6.1132727e+00
   4.5534909e+02   2.2847527e+01   3.0071545e+02   7.5400364e+00   2.5770818e+02   1.6469818e+00   3.9862545e+02   8.7172364e+00   3.6076091e+02  -6.4372364e+00   7.0067000e+02   1.1508375e+01   2.7633000e+02   5.4055749e+00   2.4771273e+02   3.0075273e+00   2.6989364e+02   1.7824873e+01   2.8405091e+02   5.6447745e+01   4.5144909e+02   1.6372255e+01   5.0222909e+02  -1.5512873e+01   2.8715636e+02   1.9298400e+01   4.0257000e+02   2.1026375e+01   1.2834545e+02   9.3641818e+00   1.8510091e+02   1.4255564e+01   4.1576000e+02   1.5681175e+01   3.0214000e+02  -3.6922508e-01   5.6220364e+02  -1.0270836e+01   2.0491000e+02  -7.0450825e+01   5.6131091e+02   4.3842182e+00   3.6776364e+02   3.2660727e+01   1.7286000e+02  -6.2168251e+00   2.7174909e+02   1.2596436e+01   3.1263727e+02   7.9990182e+00   4.7937455e+02   3.3225491e+01   4.0224182e+02   1.4591564e+01   2.6479091e+02   6.3340000e+00   3.1548091e+02   5.9424364e+00   2.8650182e+02   1.2607636e+00   2.7310000e+02   1.8333975e+01   1.2970182e+02  -1.2849782e+01   3.6443000e+02  -3.1242508e-01   1.9576000e+02  -1.3768825e+01   4.8326182e+02   3.8195418e+01   2.1315636e+02   7.0674909e+00   4.4129000e+02   8.5387749e+00   5.1527455e+02   2.2921673e+01
   4.3839909e+02   7.8735273e+00   3.0966545e+02  -2.1465964e+01   2.6089818e+02  -1.7482182e+00   3.9104545e+02   4.9536364e+00   3.4780091e+02   1.6409564e+01   6.7343000e+02   1.9877575e+01   2.8552000e+02  -6.4696251e+00   2.7880273e+02  -4.3796727e+00   3.2908364e+02   2.2569673e+01   2.7328091e+02   6.2539345e+01   4.5096909e+02   1.0180655e+01   5.0137909e+02   7.0751273e+00   2.8124636e+02   2.4051200e+01   3.8791000e+02   1.5719175e+01   1.1186545e+02   1.4062582e+01   2.3167091e+02  -7.2300364e+00   4.1872000e+02  -1.5885625e+01   2.9695000e+02   6.0859749e+00   5.5024364e+02  -4.5540364e+00   1.9205000e+02  -6.8132025e+01   5.9912091e+02   4.2694182e+00   3.3809364e+02   9.6043273e+00   2.4433000e+02  -7.4644251e+00   3.6574909e+02   7.4564364e+00   3.1820727e+02   2.2173418e+01   5.5695455e+02   6.4890909e+00   3.8281182e+02   1.7855964e+01   2.2260091e+02   7.5192000e+00   2.4629091e+02  -5.0423636e+00   2.6608182e+02   1.7554364e+01   2.7900000e+02   3.2671975e+01   8.6751818e+01   4.7762182e+00   3.3472000e+02  -1.2656251e+00   2.0991000e+02  -2.5710825e+01   3.8755182e+02   9.2822182e+00   2.0524636e+02   5.1802909e+00   3.8019000e+02  -1.6093225e+01   5.1942455e+02   1.3639673e+01
   4.7282909e+02   3.9791273e+00   3.5109545e+02   1.3839636e+01   3.3498818e+02   1.6034582e+01   4.5273545e+02  -2.0315636e+00   3.5376091e+02   1.6022764e+01   6.7652000e+02   8.2037492e-01   3.1819000e+02   1.7767749e+00   2.5890273e+02  -1.8376727e+00   2.8570364e+02  -2.3899273e+00   2.9181091e+02   6.0256945e+01   4.5125909e+02   1.0777455e+01   4.4956909e+02   8.7499273e+00   2.6538636e+02  -4.4000000e-01   4.0695000e+02   1.9145975e+01   9.2585455e+01   1.2844982e+01   2.6777091e+02   4.1119636e+00   3.8210000e+02   1.0993975e+01   2.8638000e+02  -4.0684251e+00   5.0872364e+02   4.1975636e+00   1.4819000e+02  -4.9483225e+01   6.2659091e+02   1.2971818e+01   3.1019364e+02   4.2596327e+01   2.4024000e+02   2.2427749e+00   3.8812909e+02   1.4806036e+01   2.7663727e+02   1.3689018e+01   5.1305455e+02   3.2901091e+01   3.9671182e+02   2.6653964e+01   2.5455091e+02   3.1863200e+01   2.6577091e+02   8.2092364e+00   3.3422182e+02   2.0723164e+01   3.4462000e+02   2.4892375e+01   1.1499182e+02   1.1137018e+01   3.1638000e+02  -3.0784251e+00   1.8962000e+02  -8.0376251e+00   4.9335182e+02   2.8908218e+01   2.7139636e+02   3.0282909e+00   4.2595000e+02   6.0059749e+00   5.3565455e+02   1.3811273e+01
   4.2377909e+02   8.9931273e+00   3.0276545e+02  -9.3839636e+00   3.2179818e+02   2.9849782e+01   4.4957545e+02   2.6961236e+01   3.8228091e+02   8.4116364e-01   6.3991000e+02   1.6939175e+01   3.2791000e+02   2.2089175e+01   2.7499273e+02  -6.0487273e-01   2.9360364e+02  -4.8319273e+00   2.7124091e+02   6.2232545e+01   4.4748909e+02   1.4599055e+01   4.7632909e+02   1.3319127e+01   2.3310636e+02   3.3824000e+00   3.4105000e+02   1.8137975e+01   1.0420545e+02   1.0725382e+01   2.6453091e+02  -9.2488364e+00   3.9300000e+02   4.7919749e+00   2.8567000e+02  -9.6716251e+00   4.9386364e+02  -6.2336364e+00   1.6191000e+02  -6.4150825e+01   6.0950091e+02   1.6959018e+01   3.3595364e+02   2.3295527e+01   2.0257000e+02   2.5963749e+00   3.5226909e+02   1.1294836e+01   3.1244727e+02   2.0114218e+01   6.7726455e+02   3.6654291e+01   4.9214182e+02  -1.1704364e+00   2.1569091e+02   2.2542000e+01   2.5210091e+02   3.7392836e+01   3.2708182e+02   4.3443636e+00   3.3305000e+02   7.2979749e+00   1.3689182e+02   7.8150182e+00   3.6552000e+02  -2.1589625e+01   1.8557000e+02  -2.2763625e+01   4.6421182e+02   3.6379418e+01   3.2886636e+02   1.4760691e+01   4.1095000e+02  -2.9840251e+00   4.9284455e+02   1.4336073e+01
   4.4205909e+02   1.9770727e+01   2.9966545e+02   1.3814036e+01   2.9217818e+02   3.1559382e+01   4.4346545e+02   1.8340036e+01   3.6485091e+02  -1.1944364e+00   7.3919000e+02   2.6476775e+01   2.3767000e+02  -3.1716251e+00   1.8804273e+02  -3.2188727e+00   3.1594364e+02   5.0508727e+00   2.7290091e+02   6.0859745e+01   4.2120909e+02   1.3891455e+01   4.6322909e+02   1.2712727e-01   2.8434636e+02   6.6132000e+00   4.2695000e+02   7.6859749e+00   1.3324545e+02   1.8502182e+01   2.9591091e+02  -1.4139236e+01   4.0333000e+02   2.8675575e+01   2.9514000e+02  -5.2392251e+00   5.2329364e+02   4.6519636e+00   2.5943000e+02  -5.9292425e+01   6.8726091e+02   1.1888218e+01   3.2285364e+02   1.5443527e+01   2.1024000e+02   5.4527749e+00   3.3359909e+02   2.2738436e+01   3.0444727e+02   3.4642182e+00   6.7500455e+02   2.3785091e+01   4.7747182e+02   3.3316364e-01   2.0326091e+02  -3.4636000e+00   3.0486091e+02   1.5652036e+01   3.0517182e+02   1.6237164e+01   2.4805000e+02   3.6477975e+01   1.1775182e+02   1.5016218e+01   3.5000000e+02  -2.4802508e-01   1.9072000e+02  -2.0885625e+01   4.4807182e+02   2.7206182e+00   3.1224636e+02   1.1520291e+01   4.0467000e+02  -1.8116251e+00   5.0084455e+02   2.0886073e+01
   3.9710909e+02   1.3796727e+01   3.4699545e+02  -8.3236364e-01   3.1165818e+02   5.0009818e+00   4.3483545e+02  -2.4395636e+00   3.3576091e+02   2.5082764e+01   7.5514000e+02   1.0860775e+01   2.4114000e+02   1.7360775e+01   2.4071273e+02   1.6477527e+01   2.9003364e+02   2.4036727e+00   2.6767091e+02  -1.0518545e+00   4.0672909e+02   2.5619855e+01   5.3875909e+02  -1.9527273e-01   2.7357636e+02   1.7524800e+01   4.3391000e+02  -2.9082508e-01   9.8775455e+01   1.2879782e+01   2.8115091e+02  -3.6684364e+00   4.6776000e+02   9.9011749e+00   2.9272000e+02   7.6437492e-01   6.0000364e+02   1.0351636e+00   1.5538000e+02  -5.0108425e+01   5.9397091e+02   2.5814182e+00   3.6814364e+02   3.5480327e+01   2.1924000e+02   1.4402775e+01   3.3583909e+02   2.0889236e+01   3.2768727e+02   1.6515018e+01   6.0089455e+02   3.3553891e+01   4.8833182e+02   1.2034364e+01   1.9769091e+02  -1.5880000e+00   2.8572091e+02  -4.9167636e+00   3.1822182e+02   8.1031636e+00   2.1486000e+02   2.4613175e+01   1.0585182e+02   5.2982182e+00   3.0805000e+02  -3.9920251e+00   1.9095000e+02  -1.5384025e+01   5.0626182e+02  -3.0245818e+00   3.1272636e+02  -1.3281091e+00   3.6438000e+02  -4.9184251e+00   5.0775455e+02   1.1853273e+01
   4.6520909e+02   4.9687273e+00   3.1371545e+02   1.8260036e+01   2.6456818e+02   1.8818182e+01   4.6120545e+02   7.8208364e+00   3.6052091e+02   1.5341964e+01   7.5981000e+02   2.9637175e+01   3.0814000e+02   7.7077492e-01   2.0876273e+02   1.0883527e+01   2.8965364e+02   4.7740727e+00   2.8543091e+02   9.7173455e+00   4.0820909e+02   2.5121455e+01   5.2584909e+02   1.1752727e-01   2.6081636e+02  -4.9744000e+00   3.8757000e+02  -3.3936251e+00   9.1775455e+01  -2.7102182e+00   2.7205091e+02  -2.8504364e+00   4.5024000e+02   1.1542775e+01   2.8629000e+02  -4.3412251e+00   5.7748364e+02  -1.1923236e+01   1.7019000e+02  -6.9243225e+01   5.9093091e+02   1.4444618e+01   3.4595364e+02   3.9835527e+01   1.9567000e+02  -1.3421625e+01   3.5274909e+02   1.5496436e+01   2.8801727e+02   2.5258618e+01   7.3016455e+02   1.8422291e+01   4.4471182e+02   9.2339636e+00   2.5131091e+02   1.5362400e+01   2.3734091e+02   9.7636364e+00   3.7822182e+02   1.6253164e+01   2.2557000e+02   9.8463749e+00   1.5032182e+02   5.6006182e+00   3.8324000e+02  -1.0577225e+01   1.9895000e+02  -1.9594025e+01   4.7726182e+02  -6.8545818e+00   2.6129636e+02   1.2216291e+01   3.7710000e+02   9.4439749e+00   5.0246455e+02   1.6706473e+01
   4.5839909e+02  -9.9664727e+00   3.6666545e+02   3.9740364e+00   2.9846818e+02   2.6296182e+01   3.9988545e+02   2.5456436e+01   3.3433091e+02   3.2471636e+00   7.1733000e+02   3.2655749e+00   2.6357000e+02   8.4763749e+00   2.4218273e+02   2.0199273e+00   2.6989364e+02  -8.4551273e+00   2.7133091e+02   1.9795345e+01   3.8777909e+02   5.3758545e+00   4.2294909e+02   1.4995273e+00   2.5048636e+02  -8.0000000e-03   3.6605000e+02  -6.7202508e-01   1.0777545e+02   1.7969782e+01   2.1062091e+02  -5.6960364e+00   4.6233000e+02   1.4625575e+01   2.7919000e+02  -1.5823225e+01   5.7805364e+02   3.3211636e+00   1.9843000e+02  -5.8412425e+01   5.7516091e+02   1.2466218e+01   3.3542364e+02   3.3817927e+01   2.0119000e+02  -1.3253225e+01   3.2926909e+02   2.6944836e+01   2.6844727e+02   1.4774218e+01   6.6642455e+02   3.4631491e+01   3.8371182e+02   4.4039636e+00   2.0450091e+02   1.5727200e+01   2.4829091e+02   2.8876364e+00   3.2612182e+02   4.0911636e+00   2.5519000e+02   1.2766775e+01   1.7451182e+02   5.4254182e+00   3.4781000e+02   9.8271749e+00   1.7910000e+02  -3.2386025e+01   3.4716182e+02   5.2734182e+00   2.7724636e+02   1.9560291e+01   3.8852000e+02  -8.4696251e+00   5.6851455e+02   2.6282473e+01
   3.9863909e+02   9.0043273e+00   3.4566545e+02  -1.9159636e+00   2.9251818e+02   5.0521818e+00   3.9104545e+02   1.9273636e+01   3.2676091e+02   6.9527636e+00   6.9714000e+02   2.2690775e+01   2.5905000e+02   9.9779749e+00   2.3756273e+02   1.6439527e+01   2.7170364e+02   1.7060073e+01   2.6162091e+02   3.1921455e+00   3.9582909e+02   2.5441855e+01   4.2570909e+02  -3.4127273e-01   2.2986636e+02  -1.8688400e+01   3.1143000e+02   2.0697575e+01   1.3010545e+02   1.4033382e+01   2.8353091e+02  -1.2618836e+01   4.1057000e+02   7.9563749e+00   2.8481000e+02  -2.0742825e+01   5.7505364e+02   1.8411636e+00   1.9562000e+02  -5.7417625e+01   5.4507091e+02   7.6434182e+00   3.3842364e+02   4.1287927e+01   2.4429000e+02  -1.0171225e+01   3.5778909e+02   1.8283236e+01   3.1077727e+02   3.1337818e+01   6.4821455e+02   3.6458291e+01   4.1081182e+02  -1.0194036e+01   1.4022091e+02  -1.1804000e+00   2.6162091e+02   1.0771236e+01   2.3398182e+02   1.6312364e+01   2.2467000e+02   1.1108375e+01   1.2937182e+02   1.8606618e+01   3.4262000e+02   1.7432375e+01   1.6591000e+02  -2.8850825e+01   3.8316182e+02   1.1053418e+01   2.5291636e+02   7.8366909e+00   3.7705000e+02  -3.4620251e+00   4.9489455e+02  -3.2079273e+00
   3.5910909e+02   2.0976727e+01   3.3733545e+02   1.8710436e+01   2.9675818e+02   2.1242982e+01   4.7273545e+02   1.0678436e+01   3.5318091e+02   7.4991636e+00   7.7319000e+02   3.2136775e+01   2.6076000e+02   1.9751175e+01   2.4876273e+02   7.4935273e+00   3.1484364e+02   1.5228873e+01   3.1952091e+02   6.5101455e+00   3.9558909e+02   2.7010545e+00   3.6246909e+02  -9.1420727e+00   2.3591636e+02   1.0157600e+01   3.1433000e+02   2.5795575e+01   1.2015545e+02   1.0209382e+01   2.9272091e+02  -6.1640364e+00   4.0929000e+02   1.6058775e+01   3.1681000e+02   1.9271749e+00   5.5353364e+02  -2.9572364e+00   1.5748000e+02  -5.9556425e+01   5.8345091e+02   1.1763018e+01   3.8533364e+02   6.8105127e+01   2.3510000e+02  -6.3460251e+00   3.2378909e+02   1.3143236e+01   3.0668727e+02   2.0475018e+01   5.4174455e+02   3.4075891e+01   3.8109182e+02   1.9133564e+01   1.4426091e+02   1.4636400e+01   2.6715091e+02   1.9098836e+01   2.7474182e+02   2.0391564e+01   2.2148000e+02   1.2893575e+01   1.5175182e+02   1.3956218e+01   2.8048000e+02  -3.8264251e+00   1.7424000e+02  -2.0567225e+01   3.7512182e+02  -8.2338182e-01   2.3124636e+02   1.7810291e+01   3.4186000e+02  -6.3568251e+00   4.9037455e+02   2.1913673e+01
   4.0601909e+02   1.2513927e+01   3.5547545e+02  -1.1600764e+01   2.6670818e+02   1.8356982e+01   5.0509545e+02   2.6039636e+01   3.7976091e+02  -4.9072364e+00   6.3614000e+02   2.1950775e+01   2.5891000e+02   1.0519175e+01   2.2737273e+02  -9.7452727e+00   3.3041364e+02   3.6843273e+01   2.9028091e+02   8.8993455e+00   3.3891909e+02   1.4854655e+01   3.5084909e+02  -6.6924727e+00   2.2762636e+02   5.3008000e+00   3.0648000e+02   1.9233575e+01   1.1863545e+02   2.2430982e+01   2.8148091e+02   1.0151636e+00   3.8462000e+02   1.1692375e+01   3.2333000e+02   1.3645575e+01   5.3643364e+02  -1.3679236e+01   2.1324000e+02  -4.9407225e+01   6.3274091e+02   8.8198182e+00   2.7590364e+02   1.4476953e+02   1.9362000e+02  -2.5257625e+01   3.3998909e+02   2.8467236e+01   2.5749727e+02   1.0650218e+01   6.0189455e+02   8.4738909e+00   3.9795182e+02   5.4047636e+00   2.0560091e+02   1.1499200e+01   3.0377091e+02  -1.4880764e+01   2.7322182e+02   2.2323164e+01   2.7529000e+02   1.3108775e+01   1.8389182e+02   5.3450182e+00   3.1614000e+02  -9.7792251e+00   1.9314000e+02  -2.7989225e+01   4.3388182e+02  -1.0284182e+01   2.5672636e+02   9.8718909e+00   3.6700000e+02  -7.6580251e+00   4.9603455e+02   9.7908727e+00
   3.6024909e+02   6.2155273e+00   3.3523545e+02   2.0398436e+01   2.8184818e+02   2.3905782e+01   4.3157545e+02  -2.7087636e+00   3.5414091e+02   6.7123636e+00   6.7348000e+02   1.9113575e+01   2.4076000e+02   1.2491175e+01   2.4237273e+02   4.0547273e+00   2.9494364e+02  -1.7912727e-01   3.1848091e+02   1.0543345e+01   3.4691909e+02   1.4454655e+01   3.8037909e+02   1.1095127e+01   2.3534636e+02   8.8732000e+00   2.8862000e+02   1.2232375e+01   1.1696545e+02   2.7045818e+00   2.7724091e+02  -1.5735636e+01   3.8405000e+02   2.9779749e+00   2.9710000e+02   9.7439749e+00   5.4986364e+02  -5.4236364e+00   1.6981000e+02  -4.9122825e+01   6.1240091e+02   2.1777018e+01   2.6495364e+02   1.2273553e+02   2.6033000e+02  -5.0442508e-01   3.4026909e+02   1.0964836e+01   3.0201727e+02   2.0188618e+01   4.6237455e+02   2.8585491e+01   4.1847182e+02   1.2673164e+01   1.9650091e+02   1.0937200e+01   2.5891091e+02  -2.3919636e+00   2.9479182e+02   4.0756364e-01   2.4791000e+02   3.3819175e+01   2.1847182e+02   1.5048618e+01   2.6862000e+02  -6.0276251e+00   1.7619000e+02  -1.0533225e+01   3.5431182e+02  -8.8685818e+00   2.7782636e+02   7.3238909e+00   3.4110000e+02  -1.1060251e+00   4.5946455e+02   7.1964727e+00
   3.6982909e+02  -7.5908727e+00   3.0076545e+02  -3.8939636e+00   2.8389818e+02   1.1931782e+01   3.3267545e+02   1.4523236e+01   3.6142091e+02   1.5649964e+01   6.5595000e+02   1.8655975e+01   2.5891000e+02  -1.7250825e+01   2.3585273e+02   2.0963273e+00   3.0860364e+02   1.3588073e+01   3.1409091e+02  -1.6754545e+00   3.6925909e+02   3.2874545e+00   3.6927909e+02  -2.0926873e+01   2.3205636e+02   6.3664000e+00   3.1810000e+02   2.7973975e+01   1.3934545e+02   1.3584182e+01   2.9072091e+02  -7.7640364e+00   3.7695000e+02   7.0259749e+00   3.0981000e+02   1.5967175e+01   5.5158364e+02   2.3488764e+01   1.6900000e+02  -5.0818025e+01   6.0521091e+02   1.7922218e+01   2.9761364e+02   1.6055273e+02   2.2852000e+02  -6.1496251e+00   3.3469909e+02   2.1370436e+01   3.0091727e+02   1.3036618e+01   5.6095455e+02   1.8279091e+01   4.1428182e+02   1.7858364e+01   1.8664091e+02  -1.8224000e+01   2.5396091e+02   9.8140364e+00   2.7584182e+02   1.8393564e+01   2.4919000e+02  -1.8322508e-01   2.2113182e+02  -3.5418182e-01   3.1672000e+02  -1.8915625e+01   1.7310000e+02  -1.3576025e+01   3.6764182e+02  -4.3649818e+00   2.3315636e+02   1.3657491e+01   3.1624000e+02  -1.1407225e+01   4.9413455e+02  -5.9571273e+00
   4.2610909e+02  -1.8132727e+00   2.9290545e+02  -6.9251636e+00   3.1808818e+02   3.9565818e+00   2.4020545e+02   9.3908364e+00   3.8780091e+02   3.6395636e+00   7.6095000e+02   1.3959749e+00   2.4038000e+02   1.2711575e+01   2.0052273e+02  -7.4072727e+00   2.3055364e+02   3.6420727e+00   2.8138091e+02  -3.3386545e+00   3.5715909e+02  -5.3645455e+00   3.6927909e+02   2.8793127e+01   2.2176636e+02  -5.6604000e+00   3.3967000e+02   2.1058375e+01   1.8001545e+02  -1.4941818e-01   2.8224091e+02   3.6243636e+00   3.9905000e+02   1.2397975e+01   2.9491000e+02   5.6791749e+00   5.3120364e+02  -2.5008364e+00   2.0710000e+02  -5.2386025e+01   6.1502091e+02   1.7477418e+01   3.0590364e+02   1.5007953e+02   1.8800000e+02   3.7619749e+00   3.9483909e+02   8.3923636e-01   3.3601727e+02   1.4178618e+01   6.1516455e+02   3.3252291e+01   3.6338182e+02  -1.9069636e+01   2.7960091e+02   1.1199200e+01   2.5296091e+02   6.5403636e-01   2.8046182e+02   1.0883964e+01   2.5410000e+02   3.1093975e+01   1.4180182e+02   1.9422182e+00   3.2186000e+02   1.3573175e+01   2.7729000e+02  -2.5381225e+01   4.0416182e+02   8.8534182e+00   2.6701636e+02   3.7086909e+00   3.4924000e+02   5.8127749e+00   4.7422455e+02   2.1105673e+01
   4.3248909e+02   6.7632727e-01   2.9061545e+02   2.3018036e+01   2.9703818e+02   2.5690582e+01   3.8983545e+02   2.3680436e+01   3.5776091e+02   1.4727636e+00   8.1062000e+02   2.7522375e+01   2.2510000e+02   2.8883975e+01   2.9299273e+02   5.9551273e+00   3.3189364e+02   3.7748727e+00   3.0752091e+02   1.3230145e+01   3.2406909e+02   3.3726545e+00   3.6989909e+02   7.4035273e+00   2.6234636e+02  -3.2868000e+00   3.3424000e+02  -2.5072251e+00   1.0134545e+02   2.3104182e+01   2.9253091e+02  -8.4388364e+00   4.2700000e+02   7.4519749e+00   3.2438000e+02  -3.6284251e+00   5.1120364e+02  -1.1408364e+00   1.9857000e+02  -6.0563625e+01   6.4950091e+02   9.8590182e+00   3.1280364e+02   1.4686753e+02   2.0891000e+02  -1.9290825e+01   3.2307909e+02   1.8250036e+01   3.0106727e+02   9.9246182e+00   5.9005455e+02  -1.1368909e+01   3.5286182e+02   1.2441964e+01   2.1945091e+02  -1.2288000e+00   2.4077091e+02   2.5392364e+00   2.8574182e+02   1.3461564e+01   2.1233000e+02   2.6245575e+01   1.0880182e+02   7.1622182e+00   3.2976000e+02   2.3801175e+01   1.9210000e+02  -2.0716025e+01   3.9440182e+02   7.3942182e+00   2.8677636e+02   1.3607891e+01   3.0562000e+02   2.0352375e+01   4.7284455e+02  -4.4392727e-01
   3.8324909e+02   1.0095527e+01   2.8799545e+02  -3.0236364e-01   3.1765818e+02  -5.6690182e+00   5.0209545e+02   2.8439636e+01   3.5395091e+02   1.4387564e+01   8.0733000e+02   6.9255749e+00   2.4619000e+02   3.0916775e+01   2.0933273e+02  -6.2020727e+00   2.8913364e+02   2.0285673e+01   3.2952091e+02   1.8470145e+01   3.5791909e+02   1.2284655e+01   3.2360909e+02  -4.4632727e+00   2.5662636e+02   1.5070800e+01   3.2662000e+02   1.7332375e+01   1.0029545e+02   5.6818182e-01   2.7643091e+02   1.1569164e+01   4.2733000e+02   1.1895575e+01   3.1029000e+02   4.7387749e+00   6.4815364e+02   1.2283164e+01   2.2976000e+02  -6.5868825e+01   5.7240091e+02   1.3217018e+01   2.9933364e+02   1.3908513e+02   2.0129000e+02   5.4087749e+00   3.3945909e+02   1.7749636e+01   3.2111727e+02   2.8230618e+01   5.5779455e+02   3.4631891e+01   3.6538182e+02   3.1970364e+01   2.0726091e+02  -6.3360000e-01   2.6277091e+02   7.2092364e+00   3.4565182e+02   1.6098764e+01   2.7352000e+02   1.6920375e+01   1.2880182e+02   9.8922182e+00   3.4057000e+02   4.3163749e+00   1.4786000e+02  -2.9316825e+01   3.3569182e+02  -2.0489818e+00   2.7958636e+02   2.5630909e+00   3.2219000e+02  -1.2322508e-01   4.5861455e+02   3.1554473e+01
   4.4715909e+02   1.7882727e+01   2.8490545e+02   8.2848364e+00   3.0236818e+02   3.2404182e+01   4.1936545e+02   1.3898036e+01   3.9004091e+02  -1.4829636e+01   7.6686000e+02   7.4531749e+00   2.3338000e+02   5.7515749e+00   2.3514273e+02   1.2531273e+00   2.6627364e+02   1.1784473e+01   3.2719091e+02   2.3765455e+00   2.9172909e+02   9.7298545e+00   3.3770909e+02   1.1128727e+01   2.5938636e+02   1.7090000e+01   3.2895000e+02   2.3295975e+01   1.3434545e+02  -1.9258182e+00   2.8534091e+02  -8.2936364e+00   4.7410000e+02   1.2633975e+01   3.4052000e+02  -1.4896251e+00   6.6524364e+02   1.9159636e+00   1.7986000e+02  -4.0256825e+01   6.2402091e+02   1.7847418e+01   3.3285364e+02   1.5569353e+02   2.4376000e+02  -1.5698825e+01   3.0693909e+02   3.2971236e+01   2.8906727e+02   2.2454618e+01   5.6889455e+02   9.0638909e+00   3.7809182e+02   1.2753564e+01   1.5293091e+02   5.0428000e+00   2.9834091e+02  -4.8763636e+00   3.1860182e+02  -1.7372364e+00   3.0552000e+02   1.0880375e+01   1.6232182e+02   2.1880618e+01   3.2595000e+02  -2.4240251e+00   1.7400000e+02  -9.5480251e+00   3.8655182e+02  -1.4977818e+00   2.6258636e+02   1.7493091e+01   3.1172000e+02  -1.8556251e+00   5.3518455e+02  -1.0771127e+01
   4.8001909e+02  -3.0260727e+00   2.8742545e+02  -1.0486764e+01   3.4327818e+02   1.0321382e+01   3.4788545e+02   1.5726436e+01   3.7323091e+02   4.6151636e+00   7.4391000e+02  -4.3082508e-01   2.6229000e+02  -5.8012251e+00   2.3956273e+02  -1.1240473e+01   2.5884364e+02  -5.5211273e+00   2.8986091e+02   9.6029455e+00   3.4653909e+02   1.0575055e+01   3.4532909e+02  -4.2008727e+00   2.7400636e+02   1.4350400e+01   3.6152000e+02   1.0690375e+01   1.0648545e+02   1.2922982e+01   2.7305091e+02  -9.4004364e+00   4.1695000e+02   1.9635975e+01   2.8867000e+02   6.2783749e+00   6.6758364e+02  -4.1312364e+00   1.8657000e+02  -5.5653625e+01   6.2240091e+02   2.7018182e-02   3.1000364e+02   1.3180153e+02   2.3305000e+02  -4.8920251e+00   3.0107909e+02   3.4630036e+01   3.1172727e+02   1.3601818e+01   6.3058455e+02   9.6869091e-01   3.5867182e+02   1.5407164e+01   1.5445091e+02   1.1731200e+01   2.9019091e+02  -2.6043636e+00   3.2131182e+02   8.6659636e+00   2.9291000e+02   1.2839175e+01   1.0847182e+02  -7.2138182e-01   3.1533000e+02   1.6155749e+00   1.7129000e+02   2.2908775e+01   3.4597182e+02  -4.4138182e-01   2.3453636e+02   2.7117091e+01   3.6581000e+02   3.8717492e-01   5.3389455e+02   2.8102073e+01
   4.9520909e+02   5.9487273e+00   3.2704545e+02   2.1953636e+01   2.7408818e+02  -2.5234182e+00   3.0109545e+02   5.4696364e+00   4.0266091e+02   7.0763636e-02   7.0300000e+02   4.3941975e+01   2.9010000e+02   1.5783975e+01   2.1699273e+02   1.2135127e+01   3.1065364e+02   2.1340727e+00   3.1033091e+02   1.8295345e+01   3.5215909e+02   7.5154545e+00   3.3008909e+02   4.8283273e+00   2.4629636e+02   1.2657200e+01   3.5205000e+02  -7.1720251e+00   1.1348545e+02   1.9792982e+01   3.0172091e+02  -6.8840364e+00   4.3162000e+02   2.2723749e+00   3.1767000e+02   1.0098375e+01   5.7477364e+02  -2.0706436e+01   1.9157000e+02  -6.5143625e+01   6.3059091e+02   1.3321818e+01   3.8661364e+02   1.2610273e+02   2.0543000e+02  -2.2302425e+01   3.6631909e+02   4.3108364e+00   3.0853727e+02   3.6047018e+01   5.6163455e+02   2.7854691e+01   3.5495182e+02  -7.4352364e+00   1.7841091e+02   1.4864400e+01   2.4477091e+02   8.4092364e+00   3.5193182e+02   2.4306364e+01   3.0372000e+02   1.9024375e+01   1.0199182e+02   1.4417018e+01   2.7105000e+02  -1.4072025e+01   2.0352000e+02  -5.1239625e+01   4.1383182e+02  -1.0110182e+01   2.4953636e+02   1.4017091e+01   3.2229000e+02  -8.2212251e+00   5.0799455e+02   3.4364073e+01
   4.5367909e+02   5.2711273e+00   3.2752545e+02  -1.4174764e+01   2.3951818e+02  -3.9478182e+00   2.1483545e+02  -1.9495636e+00   3.6766091e+02   3.9490764e+01   6.6672000e+02   2.2464375e+01   2.6419000e+02   5.8067749e+00   2.2118273e+02   3.8899273e+00   3.0527364e+02  -4.4355273e+00   3.1152091e+02   2.2680145e+01   3.4720909e+02   4.9114545e+00   3.4894909e+02  -8.7704727e+00   2.5638636e+02   1.0000000e+01   3.7048000e+02   1.6493575e+01   1.1520545e+02   1.8605382e+01   2.8453091e+02  -6.4188364e+00   4.1952000e+02   1.4900375e+01   3.1672000e+02   9.8437492e-01   5.8567364e+02  -2.2884364e+00   1.8224000e+02  -5.0737225e+01   5.7416091e+02   1.2506218e+01   3.3057364e+02   1.5463593e+02   2.0648000e+02   6.9935749e+00   3.5093909e+02   1.6541236e+01   3.2977727e+02   2.3247818e+01   4.4521455e+02   1.7848291e+01   4.3647182e+02   1.6631636e+00   1.7874091e+02  -7.3200000e-01   2.7843091e+02   1.0006436e+01   3.2484182e+02   3.1233564e+01   3.0386000e+02   3.1531749e+00   9.9611818e+01   2.8474182e+00   2.5857000e+02   1.4963749e+00   1.6710000e+02  -1.1526025e+01   3.5778182e+02  -9.1618182e-01   2.7010636e+02   2.6801491e+01   3.5724000e+02  -8.9272251e+00   4.7513455e+02   7.0828727e+00
   6.5505909e+02   1.6630727e+01   3.2614545e+02  -2.1643636e+00   2.6732818e+02   2.3067382e+01   2.8252545e+02  -1.1734764e+01   3.6056091e+02   2.7858764e+01   6.2757000e+02  -8.7836251e+00   2.6695000e+02   1.2585975e+01   2.4385273e+02   1.3036327e+01   3.3208364e+02   1.3329673e+01   3.0400091e+02   3.2817455e+00   3.4087909e+02   1.1367855e+01   3.3180909e+02   4.1707273e+00   2.7910636e+02   1.2652400e+01   3.7362000e+02   9.3423749e+00   1.9882545e+02   2.1205782e+01   2.6829091e+02  -9.8796364e+00   3.8724000e+02   1.5827749e+00   3.2219000e+02   6.8767749e+00   4.8729364e+02  -6.8480364e+00   1.7862000e+02  -4.6157625e+01   6.3074091e+02   1.1019818e+01   3.6038364e+02   1.3991113e+02   1.8952000e+02  -3.4096251e+00   4.0302909e+02   2.3714036e+01   3.2782727e+02   1.3503818e+01   4.7126455e+02   1.2504291e+01   4.0467182e+02   7.2471636e+00   1.4860091e+02   3.6629200e+01   2.9148091e+02   1.5722436e+01   3.1465182e+02   2.1478764e+01   2.9814000e+02   1.9950775e+01   1.1080182e+02   2.8221818e-01   2.7533000e+02   1.2345575e+01   1.9352000e+02  -1.7299625e+01   4.1383182e+02  -1.4401818e+00   2.6482636e+02   6.7438909e+00   3.9419000e+02  -8.0232251e+00   5.2570455e+02  -3.8627273e+00
   6.7120909e+02  -1.7941273e+01   3.5128545e+02  -3.6455636e+00   2.6489818e+02   1.5591782e+01   4.2794545e+02   2.7916364e+00   3.9771091e+02  -2.5323636e-01   6.6624000e+02   1.6162775e+01   2.6486000e+02   1.8323175e+01   1.9314273e+02   1.1993127e+01   3.0913364e+02   6.7856727e+00   3.0119091e+02   1.7886545e+01   3.4196909e+02   6.0406545e+00   3.3441909e+02   1.2101927e+01   2.7824636e+02   2.6481200e+01   4.1710000e+02   3.4473975e+01   2.3139545e+02   3.2740182e+01   2.8329091e+02  -2.6996364e+00   4.1205000e+02   2.8027975e+01   3.3262000e+02   4.1423749e+00   5.0662364e+02  -1.0724436e+01   2.0272000e+02  -4.9565625e+01   6.3355091e+02  -1.1049818e+00   2.7214364e+02   1.5088033e+02   2.0376000e+02  -2.3648825e+01   3.8850909e+02   3.0156364e+00   3.1087727e+02   2.5519818e+01   5.6321455e+02   3.4082909e+00   4.0514182e+02  -1.4504364e+00   2.1307091e+02   4.5616000e+00   2.7419091e+02   4.4725636e+01   3.6155182e+02  -5.7932364e+00   3.1281000e+02   3.1207175e+01   1.4089182e+02  -2.1074982e+01   2.7343000e+02  -1.0832425e+01   1.9857000e+02  -1.3043625e+01   3.4045182e+02   1.2570218e+01   2.7163636e+02   1.4819091e+01   3.8710000e+02  -1.6076025e+01   4.8346455e+02   2.2326473e+01
   6.9424909e+02  -1.8214473e+01   3.0380545e+02   8.2028364e+00   2.6027818e+02   1.9961382e+01   2.8862545e+02   2.6407236e+01   3.4028091e+02   6.2011636e+00   7.2486000e+02   2.7131749e+00   2.8057000e+02  -5.6936251e+00   2.6980273e+02  -5.6596727e+00   3.6998364e+02   2.5876727e+00   3.0181091e+02  -5.9730545e+00   3.9982909e+02   2.0551855e+01   3.8103909e+02   6.7023273e+00   2.5919636e+02  -1.9448000e+00   3.9000000e+02   1.7121975e+01   1.7267545e+02   1.7057782e+01   2.7767091e+02   4.5099636e+00   4.5372000e+02   1.4354375e+01   2.8881000e+02   2.2357175e+01   4.8591364e+02   2.2623636e+00   2.1105000e+02  -4.8462025e+01   6.2678091e+02   1.7676618e+01   4.0342364e+02   1.1332793e+02   1.9729000e+02  -2.7412251e+00   3.3988909e+02   1.9145236e+01   3.0287727e+02   7.1598182e+00   5.8368455e+02   1.9069091e-01   4.6719182e+02  -9.7544364e+00   1.7203091e+02   2.2374800e+01   2.8481091e+02   5.9346036e+01   3.8327182e+02   2.6229164e+01   3.0552000e+02  -1.7396251e+00   1.5751182e+02  -3.8345818e+00   2.7448000e+02   4.7435749e+00   1.7829000e+02  -1.6841225e+01   3.9226182e+02   1.3185418e+01   2.8105636e+02   2.1015491e+01   4.1838000e+02  -1.8184251e+00   5.0770455e+02   7.0472727e+00
   7.2710909e+02   5.5867273e+00   3.2414545e+02   9.0563636e-01   3.1956818e+02   1.6838182e+01   2.7946545e+02  -2.3799636e+00   3.7099091e+02   2.9934364e+01   5.6243000e+02   1.7897575e+01   3.3443000e+02   1.5807575e+01   2.3328273e+02   1.3881927e+01   3.5846364e+02  -1.0640727e+01   2.6776091e+02   1.1700945e+01   3.2220909e+02   1.0291455e+01   4.0637909e+02   1.3451273e+00   2.6476636e+02   2.9849600e+01   3.9548000e+02   4.1733575e+01   1.9277545e+02   1.4879782e+01   2.5948091e+02   8.8251636e+00   4.8786000e+02   1.2863175e+01   3.3533000e+02   2.7875575e+01   5.0905364e+02  -6.1088364e+00   2.9210000e+02  -6.2096025e+01   5.8445091e+02   2.1923018e+01   3.2019364e+02   1.5279633e+02   1.9229000e+02  -3.7712251e+00   3.4359909e+02  -4.3415636e+00   3.2463727e+02  -1.7670982e+01   4.9121455e+02   1.1588291e+01   5.0795182e+02   1.4514764e+01   1.8441091e+02   1.9624400e+01   2.4077091e+02   4.2729236e+01   3.2308182e+02   5.7143636e+00   2.7452000e+02   2.2170375e+01   1.4594182e+02   8.6610182e+00   3.1043000e+02  -3.7024251e+00   2.0662000e+02  -6.7776251e+00   3.3069182e+02  -2.0078982e+01   2.7901636e+02   2.5038691e+01   4.1505000e+02  -1.4072025e+01   5.2218455e+02  -1.5311273e+00
   7.2805909e+02   6.3207273e+00   3.1423545e+02   2.2684364e+00   3.3551818e+02   8.6621818e+00   2.5546545e+02   4.7000364e+00   3.4142091e+02   2.6799636e+00   3.7843000e+02  -2.1712425e+01   3.2295000e+02   1.9105975e+01   2.0199273e+02   1.5045127e+01   3.5775364e+02   1.4516073e+01   2.9557091e+02   7.4261455e+00   3.6253909e+02  -8.4649455e+00   3.6675909e+02  -1.2055273e+01   2.4338636e+02   1.5420000e+01   3.5005000e+02   1.4077975e+01   1.0458545e+02   8.3649818e+00   2.7577091e+02   2.5719636e+00   4.4443000e+02   3.0957575e+01   3.0262000e+02   6.9723749e+00   4.7881364e+02  -1.6499636e+01   2.0205000e+02  -7.0272025e+01   6.2031091e+02   3.6144218e+01   2.6385364e+02   1.8430353e+02   1.8176000e+02   5.6911749e+00   3.6621909e+02   3.4188364e+00   2.8072727e+02   1.6651818e+01   4.8332455e+02   2.4489491e+01   4.3524182e+02   3.1815636e+00   1.6241091e+02   1.0524400e+01   2.7391091e+02  -1.6196364e-01   3.3722182e+02   2.0293164e+01   2.8638000e+02   1.7415749e+00   1.6647182e+02   2.0638618e+01   3.3033000e+02   1.8805575e+01   1.8786000e+02   1.6053175e+01   3.5697182e+02  -1.1271382e+01   3.0653636e+02   3.9370909e+00   3.9505000e+02  -4.5620251e+00   5.0865455e+02  -2.1187273e+00
   6.6720909e+02   7.5187273e+00   3.2042545e+02   6.1532364e+00   3.0670818e+02   7.3469818e+00   2.6867545e+02   1.4583236e+01   3.3571091e+02  -5.4332364e+00   5.6376000e+02   2.1711749e+00   2.9248000e+02   9.2357492e-01   2.2271273e+02   1.5775273e+00   3.3565364e+02   1.0564073e+01   3.0333091e+02  -1.5814655e+01   3.8896909e+02   1.5280655e+01   4.0999909e+02  -1.5144727e+00   2.3376636e+02   3.2419600e+01   4.0610000e+02   2.9313975e+01   1.2986545e+02   2.2622582e+01   2.7115091e+02  -3.4968436e+01   4.1972000e+02   2.6314375e+01   3.1362000e+02   1.3422375e+01   5.3834364e+02   1.8207964e+01   1.7186000e+02  -6.1096825e+01   6.8197091e+02   2.0211418e+01   3.2138364e+02   1.5280113e+02   1.9667000e+02  -4.3616251e+00   3.7136909e+02   1.0956836e+01   3.2196727e+02  -1.6473818e+00   5.1089455e+02   5.2238909e+00   4.3233182e+02   2.6543636e+00   2.5084091e+02   1.4350000e+01   2.7586091e+02   4.4420364e+00   2.9146182e+02  -8.6660364e+00   2.6019000e+02   1.6796775e+01   2.2451182e+02   8.0954182e+00   3.1214000e+02  -1.6789225e+01   1.9872000e+02  -2.0715625e+01   4.0974182e+02   2.0787018e+01   3.1991636e+02   1.0906691e+01   3.5343000e+02   8.1475749e+00   4.2680455e+02   1.2429273e+01
   7.4891909e+02   2.1551927e+01   3.2723545e+02  -1.4151564e+01   3.3346818e+02   1.5586182e+01   4.0188545e+02   1.3876436e+01   3.5566091e+02   5.4007636e+00   5.9557000e+02  -1.3653625e+01   2.9329000e+02   6.6187749e+00   1.8995273e+02  -1.0271673e+01   4.2846364e+02   2.8379273e+01   3.0090091e+02  -7.9502545e+00   3.7910909e+02   2.2499455e+01   4.4722909e+02   1.9987127e+01   2.0686636e+02   4.9616000e+00   3.2257000e+02   1.1363749e+00   1.1215545e+02  -7.9606182e+00   3.1215091e+02  -1.8668436e+01   5.1786000e+02  -1.9168251e+00   3.2895000e+02   1.7659749e+00   5.3505364e+02  -5.7688364e+00   1.7472000e+02  -5.1555625e+01   7.1955091e+02   1.0255018e+01   2.7019364e+02   1.3527633e+02   2.1276000e+02   1.1211175e+01   3.3198909e+02   1.0727236e+01   3.1420727e+02   1.4353418e+01   5.6300455e+02   2.7695091e+01   4.1371182e+02   1.4673964e+01   1.6936091e+02   6.7284000e+00   2.8091091e+02  -8.3419636e+00   2.9317182e+02  -1.5128364e+00   2.1033000e+02  -2.9344251e+00   1.4194182e+02  -9.9189818e+00   3.1324000e+02  -5.8272251e+00   1.9124000e+02  -1.6737225e+01   4.6235182e+02   1.5148218e+01   3.2372636e+02   9.5118909e+00   3.5348000e+02   3.3357492e-01   5.3518455e+02   1.1568873e+01
   6.7153909e+02   4.2792327e+01   3.2923545e+02  -5.6415636e+00   2.9479818e+02   1.7919782e+01   4.4999545e+02   2.2397636e+01   3.0761091e+02  -2.4752364e+00   5.4805000e+02  -1.5332025e+01   3.2057000e+02   1.4626375e+01   2.2571273e+02   6.0075273e+00   3.5336364e+02  -2.9427273e+00   2.7509091e+02   5.2545455e+00   3.7277909e+02   4.2458545e+00   4.3303909e+02   1.0882327e+01   2.0610636e+02   1.1632400e+01   4.1472000e+02   8.0943749e+00   1.0610545e+02   2.6673382e+01   2.7058091e+02  -3.4428364e+00   4.5852000e+02   1.7020375e+01   3.1238000e+02  -1.5284251e+00   5.6024364e+02   4.0759636e+00   2.1310000e+02  -6.7816025e+01   6.9478091e+02   1.4476618e+01   3.1119364e+02   6.5896327e+01   2.4195000e+02   8.4459749e+00   3.5550909e+02   8.7956364e+00   3.0134727e+02   2.4902218e+01   6.7616455e+02   3.4952291e+01   4.2119182e+02   3.6955636e+00   1.5255091e+02   5.9732000e+00   3.0958091e+02   1.6604436e+01   2.8346182e+02   1.4783964e+01   2.4910000e+02   1.1633975e+01   9.9611818e+01   1.4707418e+01   3.3043000e+02   9.8375749e+00   1.8324000e+02  -1.2577225e+01   4.8926182e+02   1.0285418e+01   2.8496636e+02   1.6612691e+01   4.3895000e+02  -6.0402508e-01   4.7151455e+02   1.4802473e+01
   5.9691909e+02   1.0901927e+01   3.0590545e+02   2.7948364e+00   2.8513818e+02  -1.4474182e+00   4.3467545e+02   1.3513236e+01   3.3333091e+02   1.0427164e+01   5.3348000e+02   1.4503575e+01   2.9014000e+02   1.9440775e+01   1.8837273e+02  -5.3352727e+00   3.3298364e+02   2.0767273e-01   2.8100091e+02   4.1217455e+00   3.6434909e+02   6.3402545e+00   3.7699909e+02  -9.4944727e+00   2.0857636e+02   1.2394800e+01   4.1367000e+02   1.3748375e+01   1.0186545e+02   7.3425818e+00   2.7691091e+02  -1.2519236e+01   4.2624000e+02   2.4362775e+01   2.9995000e+02   1.8459749e+00   6.0696364e+02  -1.7516364e+00   3.2286000e+02  -6.9646825e+01   7.6316091e+02   2.2816218e+01   3.3385364e+02   3.3413527e+01   2.3191000e+02  -1.0990825e+01   3.2307909e+02   2.7580036e+01   4.1925727e+02   5.6194182e+00   5.6332455e+02   2.4669491e+01   4.5328182e+02  -1.1491636e+01   1.3531091e+02   2.0402400e+01   3.0358091e+02  -2.4556364e-01   3.6084182e+02   1.4535636e+00   2.4752000e+02   7.5203749e+00   1.0799182e+02  -1.2981818e-02   3.4643000e+02   6.3275749e+00   1.9295000e+02   2.6597492e-01   4.3793182e+02   1.1291818e+01   2.7415636e+02   2.9667491e+01   4.4205000e+02  -1.3472025e+01   4.8408455e+02   1.5516873e+01
   6.0810909e+02   1.0156727e+01   3.1328545e+02   1.0484436e+01   3.0817818e+02   1.2793818e+00   4.6209545e+02   1.7749636e+01   3.5499091e+02   1.5504364e+01   4.6357000e+02   3.1863749e+00   2.8872000e+02   3.7443749e+00   2.3071273e+02   7.5075273e+00   3.4741364e+02   9.2932727e+00   2.5762091e+02   6.1821455e+00   3.5082909e+02   8.0918545e+00   3.6946909e+02   7.2079273e+00   2.3838636e+02   1.5630000e+01   3.7381000e+02   3.7071749e+00   7.9395455e+01   1.7900182e+01   2.8515091e+02  -5.0384364e+00   4.2010000e+02   2.6283975e+01   3.2181000e+02   1.5717175e+01   6.3877364e+02  -1.3486436e+01   2.5043000e+02  -5.5382425e+01   7.1274091e+02   3.0129818e+01   3.3923364e+02   2.9323127e+01   1.8757000e+02   1.0746375e+01   3.3874909e+02  -1.0383564e+01   2.8858727e+02   1.7453018e+01   5.7426455e+02   7.1542909e+00   4.4390182e+02  -1.4081236e+01   1.8498091e+02  -3.0012000e+00   2.1953091e+02   1.9668436e+01   2.8874182e+02  -5.3484364e+00   2.1257000e+02  -3.9236251e+00   1.1447182e+02  -2.3913818e+00   3.7072000e+02  -1.9556251e+00   1.7095000e+02  -2.2684025e+01   4.4735182e+02  -3.7917818e+00   3.1086636e+02  -3.5593091e+00   4.0805000e+02  -4.1202508e-01   4.6265455e+02   1.6112727e+00
   6.9072909e+02   2.0397127e+01   3.0818545e+02   2.3224364e+00   2.6636818e+02   5.0041818e+00   4.4867545e+02   2.9763236e+01   3.5966091e+02   4.2707636e+00   4.9619000e+02   7.1467749e+00   3.1557000e+02   2.4216375e+01   2.1842273e+02  -1.4409273e+01   3.6875364e+02   3.9160727e+00   3.0157091e+02  -3.5238545e+00   3.6106909e+02   1.4626545e+00   4.2027909e+02   7.7131273e+00   2.3219636e+02  -3.2148000e+00   3.7795000e+02   3.6415975e+01   8.7155455e+01   7.0393818e+00   2.9424091e+02  -1.3335636e+01   4.0552000e+02   8.1203749e+00   3.0100000e+02   1.4319749e+00   5.0672364e+02  -5.7324364e+00   2.1729000e+02  -4.7301225e+01   6.9307091e+02   4.7534182e+00   3.4338364e+02   4.1701127e+01   2.3133000e+02  -4.9444251e+00   3.7007909e+02  -7.6099636e+00   3.1196727e+02   1.4622618e+01   6.0510455e+02   9.4270909e+00   4.3843182e+02  -6.2636364e+00   2.2636091e+02   2.2028400e+01   2.4458091e+02   2.0324436e+01   2.9450182e+02  -1.0049236e+01   2.1957000e+02   1.3046375e+01   9.2511818e+01   2.5054182e+00   3.6505000e+02   2.5027975e+01   1.8752000e+02  -2.1769625e+01   3.8455182e+02   2.0322218e+01   3.0591636e+02   1.2506691e+01   4.1067000e+02   1.0088375e+01   5.3870455e+02   1.6997273e+01
   7.2315909e+02   6.9027273e+00   3.0752545e+02  -4.3347636e+00   3.0279818e+02   1.2089782e+01   4.4562545e+02   1.6007236e+01   3.7504091e+02   6.7003636e+00   4.9333000e+02   6.3355749e+00   2.9943000e+02   8.6575749e+00   2.0080273e+02   2.0903273e+00   3.0236364e+02   6.4672727e+00   2.7900091e+02   2.2231745e+01   3.8139909e+02   1.7836255e+01   3.5418909e+02  -4.6196727e+00   2.3624636e+02  -1.0348800e+01   3.4910000e+02   3.6063975e+01   8.8055455e+01   1.5167382e+01   2.7286091e+02   2.1347636e+00   4.2367000e+02   2.5478375e+01   3.1462000e+02   1.7223749e+00   6.3772364e+02   5.9275636e+00   2.8281000e+02  -7.1112825e+01   6.5216091e+02   2.1266218e+01   3.7119364e+02   2.2386327e+01   2.1457000e+02  -4.5536251e+00   3.1845909e+02   2.9809636e+01   3.0749727e+02   1.7980218e+01   5.6453455e+02   2.3462691e+01   3.9809182e+02   7.5835636e+00   1.9964091e+02   4.2560000e+00   2.4110091e+02   6.9428364e+00   3.1655182e+02   1.9706764e+01   2.0248000e+02   1.8435749e+00   8.5421818e+01  -1.3397382e+01   3.1481000e+02  -5.6728251e+00   2.0310000e+02  -3.2066025e+01   3.5635182e+02   1.8538218e+01   3.1296636e+02   1.3272691e+01   4.2805000e+02  -5.0120251e+00   5.4813455e+02   1.0002873e+01
   6.8577909e+02   1.3223127e+01   3.1461545e+02  -2.5901964e+01   2.7403818e+02  -1.2799418e+01   4.3320545e+02   5.9008364e+00   3.7309091e+02   8.8163636e+00   4.8043000e+02   2.4127575e+01   3.1714000e+02  -1.9092251e+00   2.5490273e+02   8.2423273e+00   3.4713364e+02   7.8856727e+00   2.9681091e+02   2.7946945e+01   3.6925909e+02   1.3287455e+01   3.8665909e+02   2.4427273e+00   2.3238636e+02   6.2500000e+00   3.1886000e+02   2.0053175e+01   1.1958545e+02   1.6164982e+01   2.5934091e+02   7.5563636e+00   4.1272000e+02  -1.3265625e+01   2.9572000e+02  -1.9562508e-01   5.3234364e+02   3.5979636e+00   3.3333000e+02  -6.8584425e+01   6.5478091e+02   4.8166182e+00   3.3376364e+02   5.6140727e+01   2.2410000e+02  -8.4602508e-01   3.4626909e+02   3.1824836e+01   3.3101727e+02   1.9198618e+01   5.0147455e+02   1.6247491e+01   4.3209182e+02  -9.3664364e+00   2.3693091e+02  -1.0572000e+00   2.2853091e+02   1.4418436e+01   2.5846182e+02   2.6883964e+01   2.0614000e+02   8.6907749e+00   1.4480182e+02  -1.6007782e+01   2.8224000e+02   8.4127749e+00   1.8624000e+02   1.8277492e-01   3.9726182e+02   5.5454182e+00   3.3143636e+02   1.3895091e+01   4.1805000e+02  -6.1220251e+00   5.2480455e+02   6.4492727e+00
   7.1705909e+02   1.0630727e+01   3.1209545e+02  -1.1040364e+01   2.6675818e+02   5.1629818e+00   4.3141545e+02   3.9840364e+00   3.6861091e+02  -1.4785236e+01   4.9848000e+02   2.2633575e+01   3.3110000e+02   4.6939749e+00   2.2804273e+02  -1.6558873e+01   3.4846364e+02   9.2592727e+00   2.8767091e+02  -1.8918545e+00   3.6606909e+02   2.3112655e+01   3.3151909e+02   1.2763927e+01   2.4929636e+02   2.4987200e+01   3.1505000e+02   2.2447975e+01   1.3886545e+02   1.5142582e+01   2.8915091e+02  -8.6884364e+00   4.1514000e+02   2.1300775e+01   2.9995000e+02  -5.3402508e-01   6.6634364e+02  -1.0602036e+01   2.5848000e+02  -4.5166425e+01   6.3440091e+02  -2.1229818e+00   3.3061364e+02   3.0442727e+01   1.9172000e+02  -1.2205625e+01   3.8636909e+02   4.7068364e+00   3.3482727e+02   9.0338182e+00   5.1874455e+02   1.9175891e+01   4.0324182e+02   5.5115636e+00   2.3326091e+02  -1.4193600e+01   1.7839091e+02   2.1769636e+01   2.6003182e+02   4.0378364e+01   2.0205000e+02   6.2079749e+00   1.4123182e+02  -3.4218182e-01   3.1338000e+02  -7.0284251e+00   1.7600000e+02  -1.3568025e+01   3.8155182e+02   2.8221818e-01   2.7515636e+02  -5.7525091e+00   4.1672000e+02  -2.0445625e+01   5.2751455e+02   1.0042473e+01
   6.8963909e+02  -7.5556727e+00   3.0023545e+02   1.4384364e+00   2.9046818e+02   2.3561818e+00   4.5494545e+02   3.0681636e+01   3.5937091e+02   6.6739636e+00   4.4657000e+02   1.5926375e+01   2.9952000e+02   1.8930375e+01   2.2580273e+02  -4.9096727e+00   2.9136364e+02   2.5872727e+00   3.0448091e+02   2.4333455e+00   4.2329909e+02   1.1294255e+01   3.8837909e+02   8.9751273e+00   2.1467636e+02   1.0426800e+01   3.0472000e+02   2.6274375e+01   1.5520545e+02   2.3745382e+01   2.8686091e+02  -7.1752364e+00   4.0895000e+02   4.1985975e+01   3.0395000e+02   1.3725975e+01   6.0491364e+02   8.4236364e-01   3.1210000e+02  -6.3076025e+01   6.6588091e+02   1.6168618e+01   3.5419364e+02   8.8363273e+00   2.1524000e+02  -1.0607225e+01   3.8902909e+02   1.4924036e+01   2.8815727e+02   2.9817418e+01   5.3795455e+02   6.3790909e+00   3.3028182e+02   2.4538364e+01   1.5379091e+02   9.2140000e+00   1.9772091e+02   1.4123236e+01   2.4893182e+02   3.1496364e+01   2.0991000e+02   2.6769175e+01   1.3608182e+02   1.2599818e+01   3.3100000e+02   1.1411975e+01   1.5562000e+02  -2.4697625e+01   3.9597182e+02   1.0286182e+00   3.0463636e+02   6.0890909e+00   3.8029000e+02   5.4187749e+00   5.6275455e+02   3.0883273e+01
   6.7548909e+02   5.4263273e+00   3.3833545e+02   1.9670436e+01   3.1132818e+02   2.7737382e+01   5.1599545e+02   2.1067636e+01   3.8195091e+02   1.8387564e+01   5.1676000e+02   1.7701175e+01   3.2633000e+02   1.7885575e+01   2.3952273e+02   2.8527273e+00   3.1389364e+02  -2.5127273e-02   3.2319091e+02   4.2596545e+01   3.6501909e+02   2.1716655e+01   3.6065909e+02   2.9127273e+00   2.4210636e+02   6.9524000e+00   3.2324000e+02   1.3842775e+01   9.2865455e+01   7.2782582e+01   2.4919091e+02   7.3683636e+00   4.1272000e+02   8.7843749e+00   3.2595000e+02   6.6759749e+00   4.6367364e+02   3.5615636e+00   3.3105000e+02  -7.5252025e+01   6.5016091e+02   9.7062182e+00   3.5247364e+02   3.7263927e+01   2.2472000e+02  -6.0856251e+00   2.6631909e+02   3.6930836e+01   2.9191727e+02   1.6566618e+01   5.1847455e+02   1.8047491e+01   3.4543182e+02   5.2763636e+00   1.3907091e+02  -4.2784000e+00   2.1624091e+02   4.1216364e+00   2.6374182e+02   6.8415636e+00   2.0086000e+02  -2.8868251e+00   1.0761182e+02  -7.6025818e+00   3.8200000e+02  -3.0428025e+01   1.9338000e+02  -2.7528425e+01   3.9578182e+02   6.8538182e+00   2.6715636e+02   5.8874909e+00   4.0148000e+02   1.3873575e+01   4.7799455e+02   1.2424073e+01
   6.4224909e+02   4.7555273e+00   3.7133545e+02  -6.1595636e+00   2.7456818e+02   2.1678182e+01   4.6204545e+02   2.8643636e+01   3.9652091e+02   5.7919636e+00   5.2191000e+02   1.5089175e+01   2.7243000e+02   2.6527575e+01   2.8318273e+02   8.4599273e+00   3.2075364e+02   1.3996073e+01   2.9486091e+02  -6.4170545e+00   3.7844909e+02   5.6022545e+00   3.5465909e+02   1.2722727e+01   2.2643636e+02  -3.4000000e-02   3.2310000e+02   1.0903975e+01   4.5635455e+01   2.1689098e+02   2.2191091e+02  -1.4992364e+00   4.0452000e+02   3.4150375e+01   3.0419000e+02  -4.4932251e+00   5.4243364e+02  -2.4992364e+00   1.8843000e+02  -6.7132425e+01   6.9102091e+02   2.8967418e+01   3.2038364e+02   2.3691127e+01   2.2081000e+02  -1.1202825e+01   4.2755909e+02   4.7516364e+00   2.9530727e+02   1.0535418e+01   5.6316455e+02   1.3042291e+01   2.9590182e+02   1.0948764e+01   1.7907091e+02   8.6216000e+00   2.2953091e+02   1.6388436e+01   2.8546182e+02   2.4103964e+01   2.0567000e+02   1.6348375e+01   1.7270182e+02   8.8102182e+00   3.8514000e+02  -1.6439225e+01   1.8738000e+02  -2.4188425e+01   3.8474182e+02   9.3070182e+00   2.9767636e+02   4.4458909e+00   4.0181000e+02  -2.0912825e+01   5.1699455e+02   1.6884073e+01
   6.4272909e+02   1.1237127e+01   3.3609545e+02   3.2796364e+00   2.8589818e+02   1.4721782e+01   3.6662545e+02   2.2697236e+01   3.4999091e+02   2.2234364e+01   5.0591000e+02   1.4191749e+00   2.5310000e+02   1.5073975e+01   3.3542273e+02  -3.5792727e+00   3.1479364e+02   1.3142873e+01   3.1176091e+02  -9.3390545e+00   3.4853909e+02   9.4150545e+00   4.0013909e+02   1.8443273e+00   2.2567636e+02  -1.0693200e+01   3.1529000e+02   1.0048775e+01   4.6155455e+01   1.2103938e+02   2.5639091e+02  -1.3576364e+00   4.0805000e+02   3.3967975e+01   3.3005000e+02   5.1579749e+00   5.3100364e+02   1.0351636e+00   1.9110000e+02  -4.6396025e+01   7.2174091e+02   3.8649818e+01   3.4990364e+02   3.5179527e+01   2.2276000e+02   2.1174922e-02   3.2993909e+02   1.4981236e+01   2.9758727e+02   2.5203018e+01   4.5474455e+02   1.9455891e+01   3.3281182e+02   4.6659636e+00   1.8722091e+02  -2.5604000e+00   1.9705091e+02   4.6568364e+00   3.2827182e+02   9.4891636e+00   2.2976000e+02   2.7011749e+00   1.3199182e+02   1.6370182e+00   3.1133000e+02  -2.5584425e+01   2.0438000e+02  -2.9218425e+01   3.0045182e+02   1.7480218e+01   2.7182636e+02   1.7563891e+01   3.4781000e+02   3.4071749e+00   4.5099455e+02   1.0924073e+01
   4.0139909e+02   5.6435273e+00   3.2685545e+02   6.1188364e+00   2.8998818e+02   5.1645818e+00   3.9362545e+02   2.7907236e+01   3.4276091e+02   1.0712764e+01   4.2505000e+02   1.1797975e+01   2.8857000e+02   6.7163749e+00   2.6076273e+02   9.2935273e+00   2.6665364e+02   1.4234073e+01   3.0805091e+02   2.1527745e+01   3.7625909e+02   7.4545455e-03   3.2294909e+02  -5.6504727e+00   2.2300636e+02   1.6204000e+00   3.0286000e+02   2.9233175e+01   3.5205455e+01   1.1762538e+02   2.8800091e+02  -1.3696436e+01   4.1386000e+02   4.1231749e+00   2.9491000e+02  -4.9408251e+00   5.7329364e+02  -3.9803636e-01   2.4467000e+02  -6.3531625e+01   6.6812091e+02   1.1699418e+01   3.7004364e+02   1.5808327e+01   2.5067000e+02  -2.8716251e+00   3.3712909e+02   3.1506036e+01   2.9272727e+02   1.0161818e+01   5.2553455e+02   1.9052691e+01   2.9609182e+02  -2.4296436e+01   2.3069091e+02   1.1342000e+01   2.1739091e+02   1.6996364e+00   4.8655182e+02   1.7486764e+01   2.1719000e+02   1.6326775e+01   1.0594182e+02   6.6210182e+00   3.3157000e+02  -1.4773625e+01   1.8962000e+02   8.7223749e+00   3.5883182e+02   7.1498182e+00   3.3453636e+02   1.1457091e+01   3.7900000e+02  -3.2380251e+00   4.8327455e+02   1.8961673e+01
   4.0858909e+02   9.3983273e+00   3.4785545e+02   8.0088364e+00   2.9446818e+02  -9.6381818e-01   4.7041545e+02   2.8924036e+01   3.4885091e+02   1.0225564e+01   5.3967000e+02   2.1198375e+01   2.9172000e+02  -8.0156251e+00   2.3133273e+02   1.9937927e+01   2.8765364e+02   1.1974073e+01   3.1452091e+02   1.6301455e+00   4.0039909e+02   2.1986255e+01   3.4746909e+02   1.3197927e+01   2.2672636e+02  -2.2472000e+00   3.5452000e+02   1.5290375e+01   3.9915455e+01   1.1243858e+02   2.8700091e+02  -5.4264364e+00   4.3343000e+02  -1.4924251e+00   2.8414000e+02  -1.3929225e+01   6.2315364e+02  -3.2868364e+00   2.7343000e+02  -5.7412425e+01   6.6802091e+02   1.7087418e+01   4.2033364e+02  -3.4548727e+00   2.3548000e+02  -8.3264251e+00   3.6669909e+02   2.5660436e+01   2.9634727e+02   1.9302218e+01   4.6700455e+02   2.0845091e+01   3.2190182e+02  -1.3221236e+01   2.0955091e+02   1.2513200e+01   1.8839091e+02   4.4396364e+00   2.6708182e+02   1.9094364e+01   2.2491000e+02   2.1891749e+00   1.9189182e+02   4.2750182e+00   3.3872000e+02   3.5143749e+00   1.6243000e+02  -2.3532425e+01   3.9802182e+02   2.6914618e+01   3.0372636e+02   4.4189091e-01   4.0019000e+02  -2.6322508e-01   4.5284455e+02   1.0436073e+01
   4.2329909e+02   7.7515273e+00   3.1480545e+02   3.6283636e-01   2.6936818e+02   3.3384182e+01   3.9299545e+02   9.0576364e+00   3.8423091e+02   9.0651636e+00   4.9876000e+02   1.9371175e+01   2.7448000e+02   1.6935749e+00   2.1452273e+02  -7.2372727e+00   3.7317364e+02   3.8524727e+00   2.8581091e+02   5.3694545e-01   3.7139909e+02  -3.4537455e+00   4.0080909e+02  -5.6892727e+00   2.6419636e+02  -1.5914800e+01   3.0524000e+02   1.4662775e+01   4.3915455e+01   9.9078582e+01   2.7758091e+02  -1.0952836e+01   3.8214000e+02   2.5607749e+00   2.8852000e+02   1.5050375e+01   5.8420364e+02   1.3689164e+01   2.1772000e+02  -7.6375625e+01   6.7745091e+02   3.8433018e+01   3.6576364e+02   3.0010727e+01   2.5081000e+02  -4.5282508e-01   3.7555909e+02   7.8116364e+00   2.7253727e+02   1.6167018e+01   4.9521455e+02   4.1698291e+01   3.5095182e+02   6.0247636e+00   1.7569091e+02   4.3220000e+00   2.1086091e+02   1.4742036e+01   3.1498182e+02   2.7923636e+00   2.3472000e+02   1.5443749e+00   1.8328182e+02   1.4153818e+01   3.7505000e+02  -2.5682025e+01   1.9281000e+02  -4.1028251e+00   4.4340182e+02  -3.2357818e+00   2.8929636e+02   7.5462909e+00   3.7652000e+02  -1.1469625e+01   5.7399455e+02   2.5554073e+01
   4.5363909e+02   6.0343273e+00   3.2409545e+02  -6.2036364e-01   2.9289818e+02   2.1071782e+01   4.1846545e+02   2.2810036e+01   3.9752091e+02  -7.1380364e+00   4.6286000e+02   3.5533175e+01   2.5633000e+02   1.4245575e+01   2.1647273e+02  -1.5393273e+01   2.9370364e+02   1.8160073e+01   3.0328091e+02  -3.2806545e+00   4.1267909e+02   1.6813855e+01   3.7489909e+02   9.9135273e+00   2.5815636e+02   6.9984000e+00   2.7395000e+02   7.5459749e+00   6.7825455e+01   1.0973578e+02   3.0039091e+02  -9.4976364e+00   4.2695000e+02   2.3455975e+01   2.9024000e+02   7.5827749e+00   6.1410364e+02  -2.8928364e+00   1.9533000e+02  -4.0584425e+01   6.8488091e+02   1.4358618e+01   3.2433364e+02   4.4895127e+01   2.2376000e+02   6.1811749e+00   3.7398909e+02   3.6837236e+01   3.1996727e+02   1.3982618e+01   4.7005455e+02   3.1971091e+01   3.2376182e+02   1.7149964e+01   1.9464091e+02   9.4160000e+00   2.3996091e+02   8.2740364e+00   3.2241182e+02   6.8579636e+00   1.9781000e+02   6.1671749e+00   1.7361182e+02  -5.3125818e+00   3.5786000e+02   1.4131749e+00   1.8395000e+02  -1.7824025e+01   4.3497182e+02  -8.7113818e+00   2.5591636e+02   2.0266691e+01   3.3810000e+02  -2.4602508e-01   5.2803455e+02   2.8508727e+00
   4.2101909e+02  -2.8760727e+00   3.1633545e+02  -8.5195636e+00   2.7575818e+02   2.7442982e+01   4.4530545e+02   3.3092836e+01   3.9780091e+02  -9.1204364e+00   4.9867000e+02   4.3048375e+01   3.2710000e+02   1.8103975e+01   2.1242273e+02   4.5907273e+00   3.3551364e+02   8.8152727e+00   3.0271091e+02  -6.6505455e-01   4.4982909e+02  -1.0448145e+01   3.8370909e+02  -1.2321273e+01   2.5591636e+02  -4.6824000e+00   2.7457000e+02   1.5076375e+01   4.6535455e+01   1.2471898e+02   3.1105091e+02  -8.9704364e+00   4.1924000e+02   1.0832775e+01   2.9872000e+02  -1.9562508e-01   5.3143364e+02  -1.2379236e+01   2.0472000e+02  -5.8675625e+01   6.4835091e+02   3.6761018e+01   3.5947364e+02   4.4223927e+01   1.6510000e+02  -3.3660251e+00   3.8955909e+02   1.4551636e+01   3.2106727e+02   1.5564618e+01   5.3984455e+02   1.8647891e+01   3.7162182e+02  -3.2108836e+01   9.0410909e+01   1.3344000e+00   1.8443091e+02   1.5264364e+00   2.5250182e+02   2.0450764e+01   2.4762000e+02   2.6422375e+01   1.1275182e+02   2.2662182e+00   2.9305000e+02   9.3579749e+00   1.8062000e+02  -2.6027625e+01   4.0959182e+02  -1.8209818e+00   2.3182636e+02   1.8953891e+01   3.5305000e+02  -2.3162025e+01   5.0127455e+02   6.9916727e+00
   4.5134909e+02  -1.1832473e+01   2.9033545e+02   2.0990436e+01   3.0456818e+02   1.4328182e+01   4.0357545e+02   1.8371236e+01   3.6895091e+02   1.5337564e+01   4.2552000e+02   9.7603749e+00   3.1938000e+02   7.9615749e+00   2.1080273e+02   1.7530327e+01   2.2832364e+02   1.3490473e+01   2.9414091e+02   9.7054545e-01   4.2177909e+02   2.8465855e+01   3.8422909e+02   1.7371273e+00   2.4595636e+02   1.2874400e+01   2.8676000e+02   3.5521175e+01   4.3345455e+01   1.3154418e+02   2.8705091e+02  -1.0850436e+01   3.7919000e+02   2.0367749e+00   3.0781000e+02   5.0717492e-01   5.5400364e+02  -1.2084836e+01   1.6729000e+02  -4.5301225e+01   6.4259091e+02   2.4121818e+01   3.2795364e+02   2.9985527e+01   2.1795000e+02  -4.5940251e+00   3.7636909e+02   2.2683636e-01   2.9934727e+02   1.1832218e+01   4.2653455e+02   6.2926909e+00   3.1590182e+02   6.4487636e+00   2.1269091e+02   1.9932000e+01   2.0634091e+02   1.3153636e+01   2.8165182e+02   1.8358764e+01   2.2076000e+02   2.4851175e+01   1.8085182e+02   5.3821818e-01   3.0462000e+02  -4.7762508e-01   1.8186000e+02  -1.1556825e+01   4.2764182e+02   1.1785018e+01   2.5386636e+02   1.4670691e+01   3.4400000e+02   2.8197492e-01   4.9270455e+02   1.0967273e+01
   4.7201909e+02   1.1273927e+01   3.1442545e+02   1.2583236e+01   2.9360818e+02   1.8064982e+01   3.9352545e+02   1.9755236e+01   3.4609091e+02   1.4736364e+01   5.3824000e+02   3.1692775e+01   2.8948000e+02   8.4035749e+00   2.3580273e+02   1.5303273e+00   2.2708364e+02   1.9399673e+01   2.2995091e+02   1.3395745e+01   4.0734909e+02   2.3330255e+01   3.3565909e+02   1.0527273e+00   2.2524636e+02  -1.2880000e-01   2.9757000e+02   3.3806375e+01   4.1965455e+01   1.5156458e+02   3.1686091e+02  -1.8195236e+01   4.0119000e+02   1.3556775e+01   2.8562000e+02   1.8522375e+01   5.6191364e+02   1.3662364e+01   1.8638000e+02  -6.9588425e+01   6.8321091e+02   1.0542218e+01   3.4980364e+02  -4.5224727e+00   2.1352000e+02  -6.1896251e+00   3.1274909e+02   2.6316436e+01   3.1553727e+02   1.1297018e+01   4.8542455e+02   1.5481491e+01   3.2514182e+02   4.6956364e-01   1.9450091e+02   1.5237200e+01   2.1410091e+02   1.0432836e+01   3.4508182e+02   2.1764364e+01   2.0233000e+02  -5.9544251e+00   1.8856182e+02   4.5414182e+00   3.1695000e+02  -8.2740251e+00   1.8938000e+02  -3.5498425e+01   3.7202182e+02   1.4324618e+01   2.7115636e+02   6.6749091e-01   3.5229000e+02  -5.1012251e+00   4.8142455e+02   9.2996727e+00
   4.3358909e+02   8.9683273e+00   2.6909545e+02   1.2209636e+01   2.7570818e+02   3.6306982e+01   4.1746545e+02  -1.2099636e+00   3.5495091e+02   4.5975636e+00   4.2748000e+02   1.7435749e+00   2.9119000e+02  -5.1632251e+00   2.3623273e+02  -1.9340727e+00   2.5646364e+02   2.6279273e+01   2.9638091e+02  -4.8286545e+00   4.5182909e+02   2.6731855e+01   3.5922909e+02  -2.5528727e+00   2.4476636e+02   8.2096000e+00   3.1162000e+02   1.2392375e+01   6.0345455e+01   1.4471418e+02   2.4181091e+02  -2.3521236e+01   4.3762000e+02   3.1122375e+01   2.8981000e+02  -3.6728251e+00   5.2243364e+02   1.2340764e+01   1.6948000e+02  -3.8426425e+01   7.6164091e+02   1.7507818e+01   3.2495364e+02   5.0035527e+01   2.0819000e+02  -1.1043225e+01   3.5840909e+02   4.6136364e+00   2.7630727e+02   1.9765418e+01   4.6058455e+02   1.1248691e+01   3.3919182e+02  -1.4844436e+01   2.0231091e+02  -7.8576000e+00   1.8800091e+02  -6.6191636e+00   2.3831182e+02   2.9965964e+01   2.2472000e+02   5.0143749e+00   1.6966182e+02   2.2934182e+00   2.7929000e+02   6.6487749e+00   2.2152000e+02  -8.0196251e+00   3.9364182e+02   1.0315018e+01   2.3734636e+02   1.5182291e+01   3.4719000e+02  -7.9732251e+00   5.2770455e+02   3.7067273e+01
   4.5591909e+02   3.4219273e+00   2.9276545e+02  -1.2443964e+01   2.7546818e+02   5.6561818e+00   4.0662545e+02   2.8287236e+01   3.6318091e+02   1.1791636e+00   5.5300000e+02   1.6371975e+01   2.9900000e+02   3.6921975e+01   2.0847273e+02   7.9567273e+00   2.8213364e+02   1.1415673e+01   2.2148091e+02  -1.4456655e+01   4.1925909e+02   3.0667455e+01   3.4422909e+02   8.8712727e-01   2.3491636e+02  -2.4324000e+00   3.1952000e+02   1.6190375e+01   3.6295455e+01   1.6515818e+02   3.1800091e+02  -3.0464364e+00   4.6657000e+02   1.5046375e+01   2.9462000e+02  -1.3767625e+01   3.7810364e+02   2.1887164e+01   2.0857000e+02  -5.3363625e+01   6.8574091e+02   1.1959818e+01   3.5995364e+02   4.1995527e+01   1.9791000e+02  -1.9890825e+01   3.3545909e+02   2.2729636e+01   3.3130727e+02   6.4154182e+00   5.1695455e+02   8.3790909e+00   3.5957182e+02   1.1451636e+00   2.2803091e+02  -6.5852000e+00   2.1662091e+02  -6.5787636e+00   3.0198182e+02   2.0972364e+01   2.0291000e+02   2.0279175e+01   1.6337182e+02   4.2666182e+00   3.3705000e+02   1.5407975e+01   2.0814000e+02  -1.6519225e+01   3.2907182e+02   2.7050618e+01   2.7324636e+02   8.3029091e-01   3.4000000e+02  -1.7588025e+01   5.4208455e+02   2.7768727e+00
   4.8029909e+02   1.7041527e+01   2.7442545e+02  -9.4467636e+00   2.5175818e+02   2.5982982e+01   3.6673545e+02   1.8638436e+01   3.4485091e+02   1.8265564e+01   4.8852000e+02   1.9960375e+01   2.9062000e+02   2.1932375e+01   2.5637273e+02  -9.4452727e+00   2.3622364e+02  -2.4815273e+00   2.3043091e+02  -2.0172655e+01   4.2406909e+02   1.7042655e+01   3.2903909e+02   1.2392327e+01   2.5267636e+02   5.5768000e+00   3.1952000e+02   1.6570375e+01   1.0715545e+02   6.8439382e+01   2.4667091e+02  -1.0150036e+01   4.8948000e+02   1.6923575e+01   3.0500000e+02  -1.0938025e+01   4.2796364e+02  -1.3416364e+00   1.5591000e+02  -6.0910825e+01   6.5674091e+02   1.5139818e+01   3.6109364e+02   1.5814327e+01   1.5824000e+02   2.3277492e-01   3.2426909e+02   1.1624836e+01   2.9077727e+02   2.0037818e+01   5.3079455e+02   4.1001891e+01   3.1400182e+02  -3.6892364e+00   2.0264091e+02   8.3060000e+00   2.1915091e+02   5.6988364e+00   3.0117182e+02   7.5071636e+00   2.1724000e+02   2.3752775e+01   1.0556182e+02   6.8014182e+00   3.0376000e+02  -1.7028825e+01   1.7043000e+02  -1.7832425e+01   3.9307182e+02   9.4506182e+00   2.9767636e+02  -3.5041091e+00   3.3048000e+02  -6.2064251e+00   4.7613455e+02   1.6242873e+01
   5.1644909e+02  -4.6604727e+00   3.0014545e+02   2.2915636e+01   2.6241818e+02   5.8401818e+00   4.6752545e+02   3.0045236e+01   3.6352091e+02  -2.3758036e+01   5.4276000e+02   4.4711749e+00   2.8972000e+02  -6.7556251e+00   2.3137273e+02  -1.0925273e+01   2.7403364e+02  -5.3163273e+00   2.1314091e+02  -9.7945455e-01   3.2496909e+02  -6.9793455e+00   3.0594909e+02   1.3999527e+01   2.3167636e+02   1.2926800e+01   3.2667000e+02   2.0138375e+01   9.7865455e+01   3.3042582e+01   3.1243091e+02  -1.7740836e+01   5.0024000e+02   8.1627749e+00   2.8729000e+02  -1.8941225e+01   4.1020364e+02   6.0291636e+00   2.0100000e+02  -5.2278025e+01   6.5540091e+02   1.0767018e+01   3.4609364e+02   2.3204327e+01   1.3005000e+02  -1.2602025e+01   3.0855909e+02   1.7881636e+01   2.8396727e+02   2.3252618e+01   5.4379455e+02   2.0751891e+01   3.3571182e+02   1.6433964e+01   2.3293091e+02   4.7828000e+00   2.0629091e+02   2.0076364e+00   3.0736182e+02   2.4111964e+01   2.0595000e+02   1.5795975e+01   1.3047182e+02  -6.2913818e+00   3.4957000e+02  -1.2073625e+01   2.1676000e+02  -2.0828825e+01   4.0559182e+02   4.9901818e-01   2.6910636e+02  -2.6485091e+00   3.6438000e+02   1.5031575e+01   4.9161455e+02   1.4954473e+01
   5.0639909e+02  -3.0964727e+00   3.0285545e+02   1.5508836e+01   2.5227818e+02   1.3221382e+01   3.6752545e+02   4.3365236e+01   3.6671091e+02  -1.4832364e+00   5.0414000e+02   1.4130775e+01   2.8229000e+02   4.3587749e+00   2.0099273e+02  -1.4584873e+01   2.8155364e+02   2.6892073e+01   2.2048091e+02   2.4334545e-01   3.3382909e+02   2.3311855e+01   3.2656909e+02   1.1589927e+01   2.4962636e+02  -3.0792000e+00   3.1086000e+02   3.6403175e+01   8.3155455e+01   1.2183938e+02   3.1929091e+02   4.9503636e+00   4.9748000e+02   1.2903575e+01   2.9838000e+02   5.5915749e+00   4.8310364e+02  -1.8928364e+00   2.1500000e+02  -5.0258025e+01   6.3231091e+02   2.3374218e+01   3.6161364e+02   3.6812727e+01   2.3557000e+02  -1.4613625e+01   3.3912909e+02   1.3726036e+01   3.0625727e+02   2.9039418e+01   5.8921455e+02   1.9538291e+01   3.1438182e+02   3.8103636e+00   2.4726091e+02   2.2496400e+01   1.9500091e+02   3.4960836e+01   3.0165182e+02   1.9658764e+01   2.2138000e+02   2.0901575e+01   1.2389182e+02   1.2850182e+00   3.4852000e+02   1.4920375e+01   2.1724000e+02  -3.4577225e+01   3.9121182e+02   2.2194182e+00   2.8315636e+02   1.1657491e+01   4.0329000e+02   1.6818775e+01   5.3327455e+02   1.4381673e+01
   4.1305909e+02   1.2040727e+01   3.1257545e+02   6.4123636e-01   2.4546818e+02  -6.1338182e+00   4.2241545e+02   1.4184036e+01   3.7314091e+02   1.4812364e+01   5.4638000e+02   1.1815749e+00   2.7724000e+02   3.0192775e+01   2.1104273e+02   5.0411273e+00   2.5198364e+02   5.1676727e+00   2.1719091e+02   2.1265455e+00   3.1658909e+02   1.2641055e+01   3.5984909e+02  -1.7247273e-01   2.5215636e+02  -3.5216000e+00   3.4252000e+02   3.4020375e+01   4.3675455e+01   1.6199778e+02   3.2800091e+02   1.4963564e+01   5.4638000e+02   2.5041575e+01   3.2172000e+02   5.4443749e+00   5.3534364e+02   1.8779636e+00   2.2019000e+02  -4.3913225e+01   7.0007091e+02   7.9034182e+00   3.4457364e+02   3.8465927e+01   1.9586000e+02  -2.4868251e+00   3.5388909e+02   2.8025236e+01   2.9630727e+02   7.6454182e+00   4.8237455e+02   3.0145491e+01   3.0538182e+02   7.0503636e+00   2.0631091e+02   7.8224000e+00   2.2977091e+02  -4.3407636e+00   2.6141182e+02   2.8837964e+01   2.1848000e+02   1.1703575e+01   1.3008182e+02  -5.3101818e+00   3.4733000e+02   2.4345575e+01   1.9091000e+02  -1.6660825e+01   4.7959182e+02   2.6790182e+00   2.2777636e+02  -4.8621091e+00   4.1214000e+02   3.9707749e+00   5.1794455e+02   2.7278073e+01
   4.5039909e+02  -7.7564727e+00   2.8847545e+02  -5.7076364e-01   2.7146818e+02   8.7361818e+00   4.1583545e+02   1.1020436e+01   3.5899091e+02  -1.0156364e+00   6.2748000e+02   1.3693575e+01   3.0529000e+02   2.9278775e+01   1.9961273e+02  -1.1764473e+01   2.6265364e+02   9.5040727e+00   2.2500091e+02  -1.0258255e+01   3.1772909e+02  -1.3101455e+00   3.6846909e+02   2.4779273e+00   2.9229636e+02  -2.2128000e+00   3.7762000e+02   1.8162375e+01   5.1675455e+01   1.3087778e+02   3.1210091e+02  -6.6244364e+00   4.9543000e+02   3.0175749e+00   3.0205000e+02   1.0397975e+01   4.4639364e+02   1.3563964e+01   1.8938000e+02  -5.6918425e+01   7.1216091e+02  -1.0293782e+01   3.2795364e+02   3.0655527e+01   1.9024000e+02   7.0527749e+00   3.7036909e+02   2.0516836e+01   3.4611727e+02   2.1180618e+01   5.4116455e+02   2.0912291e+01   3.4295182e+02  -2.0195236e+01   2.2726091e+02   4.5264000e+00   2.2600091e+02   1.0340836e+01   2.8817182e+02   2.8267164e+01   2.4819000e+02   2.5516775e+01   1.2023182e+02  -1.4562182e+01   3.5586000e+02   6.7131749e+00   1.8000000e+02  -2.2168025e+01   4.5840182e+02  -8.6578182e-01   2.5358636e+02  -8.6369091e+00   2.8286000e+02  -6.7868251e+00   5.7580455e+02   5.7492727e+00
   4.3163909e+02  -7.4956727e+00   2.8280545e+02   9.1628364e+00   2.2675818e+02  -5.8701818e-01   4.0962545e+02  -1.5327636e+00   3.4890091e+02  -3.5884364e+00   6.1724000e+02  -7.6272251e+00   2.5567000e+02   2.9248375e+01   1.9099273e+02   1.0495127e+01   2.3170364e+02   3.2550073e+01   2.2176091e+02   6.9509455e+00   3.2153909e+02   2.7250545e+00   3.0270909e+02  -6.0127273e-01   2.4367636e+02  -1.8432000e+00   3.6833000e+02   2.4665575e+01   5.5205455e+01   1.2074538e+02   2.9562091e+02   2.3073964e+01   4.8157000e+02   1.2416375e+01   2.6438000e+02   2.6915749e+00   4.0286364e+02   6.0063636e+00   1.9667000e+02  -6.1411625e+01   6.9764091e+02   8.3878182e+00   3.4838364e+02   2.6921127e+01   1.7562000e+02  -5.2076251e+00   3.7255909e+02   3.1016364e+00   3.1911727e+02  -3.2938182e-01   4.8989455e+02   4.5903891e+01   3.6271182e+02   1.2943964e+01   2.4222091e+02   5.1396000e+00   2.0724091e+02   2.2891636e+01   2.5098182e+02   1.1812364e+01   2.7105000e+02   9.0179749e+00   1.1999182e+02   1.2497018e+01   3.8433000e+02   1.1715575e+01   1.5938000e+02  -1.9758425e+01   4.5026182e+02   9.1654182e+00   2.5458636e+02   1.7043091e+01   3.3433000e+02   8.1557492e-01   4.9551455e+02   2.1122473e+01
   4.3653909e+02   1.6452327e+01   3.0628545e+02   8.5744364e+00   2.6113818e+02   1.1562582e+01   4.0315545e+02  -8.5351636e+00   3.1533091e+02   4.2471636e+00   5.3276000e+02   1.8031175e+01   2.3952000e+02   1.2540375e+01   2.8704273e+02   1.9611273e+00   2.8936364e+02   1.3367273e+01   2.2533091e+02   1.2235345e+01   3.4682909e+02   1.0651855e+01   3.2960909e+02   8.1567273e+00   2.4853636e+02   7.5280000e+00   3.2329000e+02   2.8078775e+01   6.0205455e+01   1.2610538e+02   2.8948091e+02   7.7151636e+00   5.1833000e+02   1.8475575e+01   2.4738000e+02  -8.9884251e+00   4.3320364e+02  -1.6950836e+01   1.9729000e+02  -6.9511225e+01   8.6135091e+02   9.1010182e+00   3.7357364e+02   1.9905927e+01   1.6776000e+02   9.7111749e+00   3.3736909e+02   2.7668364e+00   3.4611727e+02   3.9510618e+01   5.2447455e+02   3.1087491e+01   3.5109182e+02  -1.5316436e+01   2.0607091e+02   1.2691600e+01   2.5010091e+02  -6.5871636e+00   2.7308182e+02   9.4743636e+00   2.7314000e+02   1.3950775e+01   9.4181818e+01  -1.8181818e+00   3.9857000e+02  -1.9803625e+01   1.7238000e+02  -7.7484251e+00   4.4102182e+02   2.5004618e+01   2.5472636e+02   6.4118909e+00   4.5305000e+02   4.4079749e+00   6.1480455e+02   3.1859273e+01
   4.5729909e+02  -1.5258473e+01   3.1828545e+02   8.1344364e+00   2.6546818e+02   4.6461818e+00   4.7088545e+02   7.3564364e+00   3.4418091e+02  -1.4020836e+01   5.3062000e+02   1.7442375e+01   2.5314000e+02   1.8120775e+01   3.2756273e+02   3.3395273e+00   2.6927364e+02   1.9744727e+00   2.4395091e+02   9.8857455e+00   3.7506909e+02  -5.5573455e+00   3.4008909e+02  -8.3516727e+00   2.6219636e+02   6.5352000e+00   3.3805000e+02   1.5467975e+01   3.8015455e+01   1.0697058e+02   2.9139091e+02  -5.9676364e+00   4.7252000e+02   1.1810375e+01   2.2091000e+02  -1.6308251e+00   4.1662364e+02   1.4755636e+00   1.8776000e+02  -6.6648825e+01   6.6640091e+02   2.5697018e+01   3.6319364e+02   1.0926327e+01   2.5191000e+02  -2.9708251e+00   3.0140909e+02   8.3636364e+00   2.9282727e+02   2.3013818e+01   5.1126455e+02   4.1464291e+01   3.2933182e+02  -1.1105636e+01   2.3384091e+02   1.8380000e+01   2.1958091e+02   8.8044364e+00   3.0136182e+02   1.4591964e+01   3.6062000e+02   7.1237492e-01   9.8561818e+01   1.0641418e+01   3.7438000e+02  -1.6718425e+01   1.7910000e+02  -2.2576025e+01   4.7226182e+02   7.5054182e+00   2.6277636e+02   3.7678909e+00   4.2533000e+02  -1.0224425e+01   4.7818455e+02   1.1598873e+01
   4.6210909e+02  -2.2453273e+01   3.2561545e+02   6.9780364e+00   2.4941818e+02   8.8301818e+00   4.4583545e+02   3.4780436e+01   3.2980091e+02  -3.5304364e+00   5.4538000e+02   7.5515749e+00   2.4014000e+02   6.3007749e+00   1.9004273e+02  -1.9948873e+01   2.9575364e+02  -2.4392727e-01   2.5948091e+02   7.6033455e+00   3.4267909e+02   7.7438545e+00   3.7737909e+02  -1.6624873e+01   2.3048636e+02   2.8820000e+00   2.9919000e+02   1.0106775e+01   5.1155455e+01   1.0787938e+02   2.7343091e+02  -6.4808364e+00   4.9700000e+02   1.2319749e+00   2.3186000e+02  -1.5176825e+01   3.9391364e+02  -5.2776364e+00   1.9252000e+02  -6.3749625e+01   7.7345091e+02   2.6463018e+01   3.5814364e+02   4.8000327e+01   2.3291000e+02  -1.6830825e+01   3.1178909e+02   2.0243236e+01   2.8234727e+02   1.2332218e+01   4.4437455e+02   1.6495491e+01   3.3262182e+02   8.1611636e+00   1.6550091e+02   1.5607200e+01   2.3153091e+02  -5.2415636e+00   3.0679182e+02   2.3247564e+01   2.8333000e+02   1.7555749e+00   9.0891818e+01   1.6501818e-01   4.2467000e+02   1.0068375e+01   1.9362000e+02  -1.6407625e+01   4.0264182e+02   8.5950182e+00   2.7605636e+02   5.6054909e+00   4.4362000e+02   1.0692375e+01   4.5780455e+02   1.3849273e+01
   4.4691909e+02   2.9431927e+01   3.8361545e+02   5.3380364e+00   3.1589818e+02   2.7611782e+01   4.3820545e+02   2.9970836e+01   3.5890091e+02   8.9915636e+00   5.1862000e+02   2.7352375e+01   2.4648000e+02   2.2893575e+01   1.9999273e+02  -8.3148727e+00   3.1065364e+02   4.2407273e-01   2.4314091e+02   4.4805455e+00   3.5872909e+02   1.8219855e+01   3.7884909e+02  -4.3124727e+00   2.2519636e+02   2.5915200e+01   3.3129000e+02   2.1538775e+01   4.2395455e+01   1.3267018e+02   2.8300091e+02  -1.8296436e+01   6.0072000e+02  -2.5562508e-01   2.4672000e+02   5.8243749e+00   4.0815364e+02   1.9293164e+01   1.7086000e+02  -7.5296825e+01   7.3383091e+02   3.8442618e+01   3.5714364e+02   4.3270327e+01   2.1700000e+02  -2.1228025e+01   3.3564909e+02   1.7674436e+01   3.0006727e+02  -1.5153818e+00   5.1879455e+02   8.3818909e+00   2.9943182e+02  -5.7536364e+00   2.2436091e+02   1.5328400e+01   2.3777091e+02  -5.3207636e+00   3.7641182e+02   2.0447964e+01   2.7905000e+02   9.1379749e+00   1.0023182e+02   7.6078182e+00   3.8324000e+02   1.2852775e+01   1.7452000e+02  -1.7259625e+01   3.6035182e+02  -2.5917818e+00   2.6777636e+02   7.6478909e+00   3.9886000e+02  -1.5346825e+01   5.1184455e+02   1.6716073e+01
   4.6105909e+02   6.8707273e+00   3.1223545e+02   5.6684364e+00   3.0760818e+02   1.2324982e+01   4.0846545e+02   2.2460036e+01   3.5090091e+02   9.9715636e+00   5.2729000e+02   1.9987749e+00   2.3814000e+02  -2.0092251e+00   2.6299273e+02   1.7351273e+00   3.0798364e+02   2.5877673e+01   2.4728091e+02   1.3199345e+01   3.5072909e+02   1.5959855e+01   3.8746909e+02  -1.2320727e+00   2.6429636e+02  -8.2280000e-01   3.5781000e+02   2.9557175e+01   4.8245455e+01   1.0163218e+02   2.7410091e+02  -1.3054436e+01   5.1472000e+02   3.1943749e+00   2.6486000e+02   1.4231749e+00   4.0858364e+02  -1.0261236e+01   1.9357000e+02  -6.6213625e+01   7.3116091e+02   3.5566218e+01   3.3047364e+02   1.8263927e+01   1.8143000e+02  -2.3092425e+01   3.1417909e+02   2.9120364e+00   2.9172727e+02  -1.4181818e+00   5.2753455e+02   2.2632691e+01   3.4157182e+02   3.4516364e-01   1.7912091e+02  -4.4824000e+00   2.3081091e+02   3.2426036e+01   3.3246182e+02   2.6623964e+01   2.0924000e+02   1.5202775e+01   8.6701818e+01   3.3502182e+00   3.9991000e+02   6.2391749e+00   1.9714000e+02  -2.3639225e+01   3.1993182e+02   1.5161818e+01   2.8139636e+02   1.5088291e+01   4.4081000e+02  -1.4182825e+01   5.1922455e+02   1.7845673e+01
   4.3282909e+02  -9.0608727e+00   3.4204545e+02  -6.8163636e+00   3.3198818e+02   3.0464582e+01   4.6357545e+02   2.8681236e+01   3.4318091e+02   3.0249164e+01   5.3752000e+02   2.7510375e+01   2.2743000e+02  -1.2492425e+01   2.0452273e+02   2.2372727e+01   3.0817364e+02   1.7332473e+01   2.3552091e+02   1.6710145e+01   3.7682909e+02   1.2541855e+01   3.8270909e+02  -5.1412727e+00   2.9200636e+02  -1.7096000e+00   4.0319000e+02   3.2016775e+01   4.9535455e+01   1.1447898e+02   2.9610091e+02  -4.8443636e-01   4.5267000e+02   1.2588375e+01   2.9938000e+02  -6.7842508e-01   3.3667364e+02   1.6391564e+01   2.3376000e+02  -5.6518825e+01   6.5526091e+02   1.8058218e+01   3.4457364e+02   2.6465927e+01   2.5052000e+02   8.3303749e+00   3.6331909e+02   1.5600836e+01   3.6168727e+02   1.2225018e+01   5.2189455e+02   3.3133891e+01   3.4462182e+02  -2.0468836e+01   1.4526091e+02   5.2764000e+00   2.4262091e+02   1.3441236e+01   2.9688182e+02   1.4140364e+01   2.2533000e+02   3.6255749e+00   1.0508182e+02   1.6979818e+01   3.8410000e+02  -1.0266025e+01   1.7538000e+02  -1.2898425e+01   3.4383182e+02  -6.6501818e+00   2.9105636e+02   3.6075491e+01   4.2224000e+02  -5.1672251e+00   4.9194455e+02   1.7880727e+00
   4.1915909e+02  -1.1967273e+01   2.9723545e+02  -3.1815636e+00   2.7765818e+02   2.5620982e+01   4.5420545e+02   1.8900836e+01   3.3733091e+02   1.2147164e+01   4.8443000e+02   6.8075749e+00   2.5424000e+02   1.5932775e+01   2.3256273e+02  -3.0450473e+01   3.4175364e+02   1.0316073e+01   2.4067091e+02   1.3628145e+01   3.3010909e+02   2.9609455e+01   3.5218909e+02   3.5403273e+00   2.7115636e+02   1.8818400e+01   3.5286000e+02   3.4731749e+00   5.2725455e+01   1.4356378e+02   2.9229091e+02  -1.4749636e+01   4.0862000e+02   8.7723749e+00   2.8772000e+02   1.3734375e+01   4.4405364e+02  -4.3888364e+00   1.9152000e+02  -6.1809625e+01   7.0321091e+02   9.0322182e+00   3.5704364e+02   3.8328327e+01   2.3329000e+02  -1.4961225e+01   3.4736909e+02   4.4468364e+00   2.8930727e+02   3.0825418e+01   5.4447455e+02  -4.5625091e+00   3.6733182e+02   9.4363636e-02   1.7703091e+02   9.8248000e+00   2.3177091e+02   5.8292364e+00   2.5241182e+02   2.7937964e+01   2.5395000e+02   3.2625975e+01   1.4832182e+02  -7.3393818e+00   3.8452000e+02   2.3203749e+00   1.9657000e+02  -3.7336251e+00   3.5212182e+02   1.3446618e+01   2.8667636e+02   1.3095891e+01   4.6124000e+02  -1.0817225e+01   5.0775455e+02   1.9233273e+01
   4.3372909e+02  -3.7528727e+00   2.9790545e+02  -6.1516364e-01   2.9465818e+02  -1.8589018e+01   4.7178545e+02   3.1074436e+01   3.4233091e+02   1.9371636e+00   5.1443000e+02   2.2167575e+01   2.9262000e+02   5.5823749e+00   2.4956273e+02  -6.3804727e+00   3.2103364e+02  -1.0263273e+00   2.2424091e+02   1.7272545e+01   3.2106909e+02   3.4422655e+01   3.3522909e+02   2.6227127e+01   2.8062636e+02   3.0608000e+00   3.5205000e+02  -1.6362025e+01   5.3865455e+01   7.4512582e+01   2.9981091e+02  -7.4012364e+00   4.2091000e+02   4.4091749e+00   2.7491000e+02  -2.3480825e+01   3.9448364e+02  -1.0753236e+01   1.8424000e+02  -5.2747225e+01   7.6750091e+02  -1.2870982e+01   3.1809364e+02   3.7634327e+01   2.2195000e+02   2.2859749e+00   3.1026909e+02   1.3414836e+01   3.1458727e+02   6.8030182e+00   5.8937455e+02   2.7475491e+01   3.6724182e+02   2.4861564e+01   1.4574091e+02   6.0980000e+00   2.1486091e+02   8.5120364e+00   2.5988182e+02   3.6620364e+01   1.9933000e+02   2.2285575e+01   1.2423182e+02   1.1737818e+01   4.1757000e+02   9.8663749e+00   1.7148000e+02  -2.1446425e+01   3.7421182e+02   2.5349418e+01   2.5305636e+02   4.3054909e+00   4.3724000e+02  -7.7072251e+00   5.1213455e+02  -1.5712727e-01
   4.1134909e+02   2.0557527e+01   2.8847545e+02   1.3923636e-01   2.9579818e+02   8.3197818e+00   4.2741545e+02   3.6674036e+01   3.3314091e+02  -6.5176364e+00   5.4910000e+02   2.1583975e+01   2.4695000e+02   2.3085975e+01   2.3056273e+02   2.9095273e+00   2.7775364e+02   2.9536073e+01   2.9357091e+02   4.6361455e+00   3.3706909e+02   6.0192655e+01   4.0037909e+02   9.6512727e-01   2.2829636e+02   2.0572000e+00   3.5210000e+02   2.3633975e+01   4.4825455e+01   1.2685578e+02   2.9091091e+02  -8.0692364e+00   4.9286000e+02   3.4131749e+00   2.6443000e+02   1.7307575e+01   3.6772364e+02   3.0475636e+00   2.0705000e+02  -7.7432025e+01   7.0650091e+02   3.1539018e+01   3.6066364e+02   4.5228727e+01   2.1772000e+02   1.4814375e+01   3.3150909e+02   1.0005636e+01   3.2720727e+02   1.8173418e+01   5.0463455e+02   1.2464691e+01   3.0909182e+02  -5.5264364e+00   1.9726091e+02   1.3686400e+01   2.1539091e+02   6.4296364e+00   2.8046182e+02   9.5039636e+00   2.3243000e+02   3.8675749e+00   1.6518182e+02   3.1818182e-02   4.1238000e+02  -1.6288425e+01   1.6338000e+02  -1.2608425e+01   4.1645182e+02   2.3902182e+00   2.6958636e+02   1.6503091e+01   4.4800000e+02   8.1197492e-01   5.0084455e+02   2.2836073e+01
   4.4096909e+02   3.7179273e+00   3.0138545e+02   1.3964364e+00   2.6941818e+02   8.4301818e+00   4.3957545e+02   3.1281236e+01   3.5428091e+02  -1.1918836e+01   4.9262000e+02  -9.4762508e-01   2.9619000e+02   1.2386775e+01   2.0171273e+02  -6.4524727e+00   3.3189364e+02   1.4154873e+01   3.2809091e+02   1.4394545e+01   3.7187909e+02   5.1077855e+01   3.8741909e+02  -7.5807273e-01   2.5143636e+02   1.0056000e+01   3.5738000e+02   2.1491575e+01   4.7485455e+01   1.4374298e+02   3.1634091e+02  -3.0053636e+01   4.4133000e+02   5.9655749e+00   2.4267000e+02   9.4783749e+00   4.1210364e+02  -5.9728364e+00   2.0967000e+02  -5.8311625e+01   7.4464091e+02  -5.0921818e+00   3.1457364e+02   2.7915927e+01   1.9962000e+02  -1.3457625e+01   3.1131909e+02   9.6208364e+00   2.9987727e+02   1.7549818e+01   4.9958455e+02   3.4288691e+01   4.0409182e+02  -4.1264364e+00   1.4874091e+02   1.3948000e+01   2.4329091e+02   7.6276364e+00   2.3498182e+02   2.7522364e+01   2.1752000e+02   1.3210375e+01   1.9428182e+02   2.0838182e+00   3.6548000e+02   3.8935749e+00   1.9024000e+02  -1.7037225e+01   5.3016182e+02   1.7234182e+00   3.2172636e+02   1.6951891e+01   4.2162000e+02  -8.1176251e+00   5.4932455e+02   1.2627673e+01
   4.1034909e+02  -1.3502473e+01   2.9538545e+02   1.3966436e+01   3.1322818e+02   1.6535382e+01   3.9936545e+02   2.0768036e+01   3.3918091e+02   1.0491636e+00   5.4905000e+02   8.4979749e+00   2.3367000e+02   8.0083749e+00   2.5318273e+02   3.2399273e+00   3.2946364e+02   1.3159273e+01   2.9762091e+02  -1.2578545e+00   3.3034909e+02   3.7260255e+01   4.0389909e+02  -1.1506473e+01   2.2343636e+02   4.8660000e+00   3.5657000e+02   2.5086375e+01   3.8435455e+01   1.0517698e+02   2.7653091e+02  -2.7288364e+00   4.3062000e+02   1.6782375e+01   2.7914000e+02  -8.0092251e+00   4.0962364e+02   6.2255636e+00   2.3757000e+02  -5.7773625e+01   6.9669091e+02   1.7133818e+01   3.0004364e+02   3.0028327e+01   1.5891000e+02  -1.8870825e+01   3.2612909e+02   2.8956036e+01   2.7063727e+02   2.6699018e+01   4.6926455e+02   2.4714291e+01   3.3467182e+02  -8.3828364e+00   2.2688091e+02   1.7226800e+01   2.1081091e+02   1.1936036e+01   2.4655182e+02   1.8367636e+00   2.2219000e+02   2.0876775e+01   1.2847182e+02   1.2348618e+01   3.1752000e+02  -2.4979625e+01   1.6676000e+02  -2.8918825e+01   4.1164182e+02  -2.5049818e+00   3.2805636e+02   1.9115491e+01   4.8029000e+02   2.4687749e+00   5.4365455e+02   1.2791273e+01
   4.2644909e+02   8.2952727e-01   3.2090545e+02   2.2114836e+01   3.2313818e+02   3.7512582e+01   4.8209545e+02   1.9509636e+01   3.4371091e+02  -7.8332364e+00   5.4976000e+02   2.7391175e+01   2.6448000e+02   8.6835749e+00   2.5585273e+02  -1.2403673e+01   2.9984364e+02   1.2858873e+01   2.7248091e+02   2.0943345e+01   3.2410909e+02   3.6899455e+01   3.7880909e+02  -4.1192727e+00   2.3781636e+02   2.2525600e+01   2.9938000e+02   1.2471575e+01   4.5015455e+01   1.2208058e+02   2.7519091e+02   1.9983636e+00   4.1257000e+02  -2.8236251e+00   2.5243000e+02  -1.0542425e+01   4.2400364e+02  -9.1148364e+00   1.8476000e+02  -5.5548825e+01   7.2988091e+02   9.8586182e+00   2.7280364e+02   9.9175273e+00   1.9995000e+02   3.4659749e+00   3.9321909e+02   3.3688836e+01   2.9206727e+02   2.4694618e+01   5.4505455e+02   3.2861091e+01   3.2314182e+02  -6.7004364e+00   2.3436091e+02   2.6338400e+01   2.4819091e+02  -6.2943636e+00   3.6469182e+02   3.7235564e+01   2.1114000e+02   2.0340775e+01   1.2175182e+02   1.9596218e+01   3.7681000e+02   5.0371749e+00   2.1348000e+02  -1.9516425e+01   3.9288182e+02   6.4258182e+00   3.1715636e+02   1.3557491e+01   5.3000000e+02   1.2921975e+01   5.4018455e+02   4.0638873e+01
   4.5877909e+02  -8.4768727e+00   3.2904545e+02   4.6363636e-01   3.0122818e+02   1.3455382e+01   3.9230545e+02   2.9172836e+01   3.4680091e+02   1.0539564e+01   4.7743000e+02   1.0177575e+01   2.7838000e+02   1.5671575e+01   2.2537273e+02  -7.0152727e+00   2.5503364e+02  -1.0216327e+01   2.4100091e+02  -3.9825455e-01   3.2915909e+02   4.6825455e+01   3.5422909e+02  -9.1528727e+00   2.1367636e+02  -1.0493200e+01   3.7795000e+02  -1.8140251e+00   6.3725455e+01   1.1882378e+02   2.9905091e+02  -1.2620436e+01   3.7972000e+02   1.0854375e+01   3.0038000e+02   5.5815749e+00   3.5515364e+02   1.7731636e+00   2.0881000e+02  -5.4282825e+01   6.8159091e+02   6.1918182e+00   2.4090364e+02   2.6049527e+01   1.2029000e+02   7.9387749e+00   3.4336909e+02   1.7246836e+01   3.1406727e+02   5.2646182e+00   5.7895455e+02   1.1419091e+01   3.8471182e+02  -7.6760364e+00   2.0474091e+02   6.8480000e+00   8.0770909e+01  -2.6107636e+00   2.7012182e+02   2.0801164e+01   2.1581000e+02  -8.3228251e+00   1.3142182e+02   1.2972618e+01   3.8519000e+02   5.2267749e+00   1.9352000e+02  -2.5299625e+01   4.3316182e+02  -7.2765818e+00   3.0310636e+02   9.1114909e+00   4.3976000e+02   1.4191175e+01   5.5451455e+02   1.6732473e+01
   4.6601909e+02   1.3183927e+01   2.9271545e+02   1.4370036e+01   2.9675818e+02   2.9432982e+01   4.6188545e+02   2.0236436e+01   3.6747091e+02   7.7859636e+00   4.1072000e+02   5.8443749e+00   2.6710000e+02   5.8139749e+00   2.5837273e+02   1.4727273e-02   2.6460364e+02   8.2980727e+00   2.7581091e+02   2.0576945e+01   3.0948909e+02   2.9729055e+01   3.7656909e+02   8.8699273e+00   2.5219636e+02   1.5235200e+01   3.2595000e+02   9.7259749e+00   3.7775455e+01   1.2294978e+02   2.5472091e+02   1.5359636e+00   3.6448000e+02   3.8335749e+00   2.7914000e+02   5.1807749e+00   3.4224364e+02   1.8596364e-01   1.8010000e+02  -5.6036025e+01   5.9383091e+02   2.0742618e+01   2.8304364e+02   4.5148327e+01   1.6038000e+02  -2.5084251e+00   3.3140909e+02   1.5823636e+01   3.0015727e+02   2.9187418e+01   5.0421455e+02  -6.6617091e+00   3.5662182e+02   5.9511636e+00   2.3584091e+02   3.0030000e+01   1.4986091e+02   2.5102036e+01   2.4308182e+02   3.1634364e+01   2.1433000e+02   2.1695575e+01   1.4808182e+02   3.6798182e+00   3.5624000e+02  -1.6847225e+01   1.9443000e+02  -2.3852425e+01   4.4678182e+02   2.9638182e+00   3.0639636e+02   1.0558291e+01   4.9872000e+02  -1.0955625e+01   5.1970455e+02   1.0857273e+01
   4.2148909e+02   2.4366327e+01   2.9438545e+02   8.5264364e+00   3.1817818e+02   1.3809382e+01   4.2178545e+02   2.8754436e+01   3.4680091e+02   1.6489564e+01   3.9438000e+02   3.0061575e+01   2.7772000e+02   5.2043749e+00   2.1556273e+02   6.7695273e+00   3.0275364e+02   1.3766073e+01   2.3067091e+02   2.4908145e+01   3.3425909e+02   1.8037455e+01   3.5575909e+02  -4.4652727e+00   2.3781636e+02   8.2456000e+00   4.1762000e+02   1.7772375e+01   5.0965455e+01   1.3060458e+02   2.9053091e+02  -2.0558836e+01   4.2786000e+02   1.3233175e+01   2.7238000e+02   1.1151575e+01   3.8186364e+02  -5.2236364e+00   2.1810000e+02  -5.0126025e+01   5.6645091e+02   3.5363018e+01   3.0738364e+02   3.6391127e+01   2.1533000e+02   4.9055749e+00   3.3855909e+02   2.9251636e+01   3.0034727e+02   1.0942218e+01   5.9516455e+02   2.4642291e+01   3.3995182e+02   1.4954764e+01   2.4688091e+02   1.9766800e+01   2.2086091e+02   1.5752036e+01   2.5127182e+02   2.1119164e+01   2.0505000e+02   1.6867975e+01   2.1499182e+02   2.5670182e+00   3.2881000e+02  -8.4282508e-01   1.6857000e+02  -8.1636251e+00   4.0364182e+02   1.0850182e+00   2.9996636e+02   1.9692691e+01   4.9719000e+02  -5.6932251e+00   5.6165455e+02   6.3512727e+00
   4.7558909e+02  -1.9616727e+00   3.0509545e+02  -5.8603636e+00   2.8551818e+02   1.9422182e+01   3.8494545e+02   1.7761636e+01   3.7204091e+02   8.8503636e+00   5.1586000e+02   9.6731749e+00   2.1648000e+02  -1.7564251e+00   2.0671273e+02   2.7675273e+00   3.0184364e+02   2.7798873e+01   2.6338091e+02  -4.2386545e+00   3.3867909e+02   2.5733855e+01   3.7718909e+02  -1.9559673e+01   2.7838636e+02   3.7760000e+01   3.8510000e+02   1.3753975e+01   4.6725455e+01   1.5270378e+02   2.8562091e+02  -5.9603636e-01   4.2843000e+02   1.3907575e+01   2.9095000e+02  -9.0402508e-01   4.1915364e+02   4.9831636e+00   2.2895000e+02  -4.8324025e+01   6.3131091e+02   3.3264218e+01   3.2157364e+02   3.0635927e+01   2.6291000e+02  -2.2520825e+01   3.3255909e+02   2.2681636e+01   3.0039727e+02   1.4458218e+01   5.5126455e+02  -3.7857091e+00   3.2952182e+02   5.4916364e-01   1.8550091e+02   2.4727200e+01   2.4562091e+02  -1.1387636e+00   2.7669182e+02  -1.9443636e-01   2.3495000e+02   1.2095975e+01   2.1418182e+02  -2.3681818e+00   3.4857000e+02  -1.8036251e+00   1.8786000e+02  -1.7796825e+01   4.5516182e+02   7.0634182e+00   3.2896636e+02   1.4472691e+01   4.5943000e+02  -6.3824251e+00   4.9699455e+02   1.5384073e+01
   4.0691909e+02   5.1519273e+00   3.0571545e+02  -1.9499636e+00   3.0241818e+02   2.3260182e+01   4.2225545e+02   2.4826836e+01   3.6523091e+02   2.2635164e+01   4.2410000e+02   2.4253975e+01   2.6148000e+02  -2.0264251e+00   2.2880273e+02   6.2803273e+00   2.3122364e+02   2.0208473e+01   2.7948091e+02   1.4333455e+00   3.5006909e+02   1.8342655e+01   3.8999909e+02   2.8455273e+00   2.9295636e+02  -7.6956000e+00   4.0133000e+02   2.2355575e+01   5.1775455e+01   1.2710978e+02   2.8877091e+02  -3.1380364e+00   5.0614000e+02   4.2830775e+01   3.0257000e+02   1.3596375e+01   3.2753364e+02  -1.8547236e+01   2.1924000e+02  -4.9497225e+01   6.0855091e+02   1.5185018e+01   3.4942364e+02   4.8379273e+00   2.4238000e+02  -1.3548425e+01   3.8878909e+02   2.8463236e+01   3.0682727e+02   2.9323818e+01   5.3674455e+02  -4.9941091e+00   3.3319182e+02   9.6855636e+00   2.1141091e+02   1.6264400e+01   2.5210091e+02   2.0722836e+01   3.3488182e+02   2.0390364e+01   2.3724000e+02   8.3427749e+00   1.5442182e+02   1.1602618e+01   3.7562000e+02   1.6462375e+01   1.5329000e+02  -9.6112251e+00   4.1031182e+02  -2.1185818e+00   3.2929636e+02  -4.2237091e+00   4.3614000e+02   5.8607749e+00   5.4399455e+02   1.4104073e+01
   4.4153909e+02   2.7623273e+00   2.8118545e+02  -2.9875636e+00   2.8422818e+02   1.9195382e+01   3.9025545e+02   2.2016836e+01   3.5961091e+02  -2.0652364e+00   3.9938000e+02   1.7891575e+01   2.6714000e+02   1.4810775e+01   1.9942273e+02   2.1107273e+00   2.4094364e+02   1.7290873e+01   2.1733091e+02   2.2115345e+01   3.0844909e+02   1.4152255e+01   3.2456909e+02   5.9899273e+00   2.8081636e+02   5.9956000e+00   3.4567000e+02   3.1238375e+01   5.8825455e+01   1.6935578e+02   2.5891091e+02  -2.5092364e+00   5.2043000e+02  -1.9824251e+00   2.8362000e+02  -2.5576251e+00   4.0634364e+02  -1.3220364e+00   2.0095000e+02  -5.5944025e+01   6.7897091e+02   1.9551418e+01   3.3295364e+02   2.4825527e+01   2.2005000e+02   2.3379749e+00   3.5107909e+02   2.6300364e+00   3.3991727e+02   2.1006618e+01   6.1184455e+02   7.8878909e+00   3.4457182e+02  -1.0984836e+01   2.5717091e+02   1.5603600e+01   2.6705091e+02   9.4368364e+00   2.9617182e+02   7.2471636e+00   1.9681000e+02   7.5771749e+00   2.1770182e+02   5.0202182e+00   3.1548000e+02   2.4635749e+00   1.7219000e+02   8.1667749e+00   3.7683182e+02   1.5609818e+01   3.2215636e+02   6.2074909e+00   4.3591000e+02   1.8689175e+01   5.2465455e+02   1.0121273e+01
   4.0824909e+02   8.4755273e+00   2.8395545e+02   1.2210836e+01   2.9308818e+02   1.2916582e+01   3.4962545e+02   8.2172364e+00   3.3190091e+02  -1.1508436e+01   4.3233000e+02   2.2165575e+01   2.5010000e+02   7.1239749e+00   2.4233273e+02   7.9272727e-03   2.3889364e+02   2.8594873e+01   2.6033091e+02  -1.2894655e+01   3.5158909e+02   5.3210545e+00   4.1756909e+02  -6.3600727e+00   2.5934636e+02   1.1573200e+01   3.0843000e+02   3.1507575e+01   4.2435455e+01   1.0728698e+02   2.8996091e+02  -6.5132364e+00   4.6329000e+02   1.6688775e+01   2.6038000e+02  -8.8384251e+00   4.0539364e+02   2.0033964e+01   1.8791000e+02  -6.3090825e+01   6.6007091e+02  -8.2765818e+00   3.1690364e+02   2.3009527e+01   2.0700000e+02  -2.6288025e+01   3.6531909e+02   1.3150836e+01   2.8368727e+02   9.8450182e+00   5.8363455e+02   1.0094691e+01   3.4609182e+02   1.5743564e+01   2.0850091e+02  -1.5732800e+01   2.7267091e+02   8.4723636e-01   2.6227182e+02  -5.9508364e+00   2.4329000e+02   1.8378775e+01   1.7337182e+02  -5.9133818e+00   3.0610000e+02  -4.7360251e+00   1.8133000e+02  -1.5234425e+01   4.0426182e+02   7.2754182e+00   3.0463636e+02   2.1369091e+01   4.4500000e+02  -5.1380251e+00   5.1375455e+02   3.7532727e+00
   4.3224909e+02  -7.2544727e+00   3.1080545e+02   5.9728364e+00   2.9579818e+02   2.8169782e+01   4.0446545e+02   3.4930036e+01   3.5856091e+02   3.1187636e+00   4.3362000e+02   1.9392375e+01   2.6272000e+02   4.7343749e+00   2.5037273e+02   4.7947273e+00   3.0889364e+02   2.0804873e+01   2.4305091e+02   9.0077455e+00   3.3448909e+02   4.0019055e+01   4.6803909e+02   1.3223273e+00   2.4705636e+02   7.6464000e+00   3.7052000e+02   1.3630375e+01   6.2825455e+01   1.8451578e+02   2.6643091e+02   1.5269164e+01   4.9210000e+02   1.8863975e+01   2.7624000e+02  -8.2722508e-01   4.1677364e+02   3.4635636e+00   1.3248000e+02  -5.4326425e+01   6.0721091e+02   7.1422182e+00   3.0109364e+02   3.5084327e+01   2.3014000e+02  -1.1279225e+01   3.1364909e+02   1.8864436e+01   2.9291727e+02   2.4916618e+01   5.3342455e+02   6.6914909e+00   3.7986182e+02  -7.1880364e+00   2.4584091e+02  -1.1060000e+01   2.8177091e+02   2.2449236e+01   2.8850182e+02   1.6950764e+01   2.4895000e+02   2.7315975e+01   1.7670182e+02   1.6802182e+00   2.8686000e+02  -4.5268251e+00   1.6933000e+02  -5.7944251e+00   4.0793182e+02   7.4118182e+00   2.6663636e+02  -7.6809091e+00   3.9957000e+02  -1.0923625e+01   4.9903455e+02   2.2930873e+01
   3.0082909e+02   2.6499127e+01   3.2799545e+02   3.5976364e+00   2.6394818e+02   1.9817782e+01   4.4999545e+02   2.8557636e+01   3.4637091e+02   1.2233964e+01   4.7262000e+02   4.1512375e+01   2.7529000e+02   1.4868775e+01   2.4899273e+02  -1.8374873e+01   3.3855364e+02   2.6712073e+01   2.1943091e+02  -2.1812655e+01   2.9834909e+02   9.0502545e+00   3.7503909e+02   2.6123273e+00   2.7572636e+02  -1.3572000e+00   3.3081000e+02   2.2667175e+01   4.2965455e+01   1.5462458e+02   2.6719091e+02   6.9683636e+00   5.1400000e+02   1.4921975e+01   2.8638000e+02  -4.2984251e+00   4.3753364e+02   8.3227636e+00   1.6095000e+02  -4.6984025e+01   6.0869091e+02   1.0073818e+01   3.0028364e+02   2.5199127e+01   2.0762000e+02  -3.4337625e+01   3.1150909e+02   1.1745636e+01   2.9877727e+02   1.0447818e+01   5.6895455e+02   2.4009091e+01   3.1324182e+02  -3.0084364e+00   2.2479091e+02   2.7740000e+00   2.9819091e+02   4.0356364e+00   2.8193182e+02   2.2856364e+01   2.8748000e+02   2.8935749e+00   2.1132182e+02  -8.9938182e-01   2.9300000e+02   1.3121975e+01   1.9214000e+02  -1.5139225e+01   3.9812182e+02   1.2236618e+01   3.0472636e+02   6.1218909e+00   4.0100000e+02   2.1051975e+01   5.1027455e+02   3.3941673e+01
   3.8967909e+02   4.3411273e+00   3.2214545e+02   2.1156364e+00   2.7617818e+02   3.4029382e+01   4.5646545e+02   2.3880036e+01   3.3137091e+02   1.1539636e+00   4.3591000e+02  -2.3608251e+00   2.9776000e+02   8.0211749e+00   1.7818273e+02   8.8099273e+00   3.2732364e+02   7.9504727e+00   2.5614091e+02   2.5305455e+00   2.8367909e+02   3.2738545e+00   3.6951909e+02   2.8139273e+00   2.4405636e+02   2.9886400e+01   3.3924000e+02   1.7092775e+01   3.2535455e+01   1.2060898e+02   3.0172091e+02  -1.0884036e+01   5.0838000e+02   9.3715749e+00   2.7181000e+02  -2.1182825e+01   4.5239364e+02  -5.8660364e+00   1.2981000e+02  -5.9252825e+01   6.2364091e+02   1.0067818e+01   2.9471364e+02   3.5834727e+01   1.8972000e+02   5.1943749e+00   3.4450909e+02   6.8656364e+00   3.1163727e+02   1.9989018e+01   5.4710455e+02   4.5857091e+01   3.4943182e+02  -1.1283636e+01   1.3426091e+02   4.2916400e+01   2.5758091e+02   6.5744364e+00   3.2955182e+02   1.5956764e+01   2.3310000e+02   1.3153975e+01   6.4941818e+01   1.5181102e+02   2.8752000e+02   2.4203749e+00   1.5648000e+02  -2.5196425e+01   3.5312182e+02   1.3416618e+01   2.8363636e+02   1.6099091e+01   4.2933000e+02   8.2655749e+00   5.5913455e+02   1.0032873e+01
   4.1253909e+02   3.2232727e-01   3.1485545e+02  -1.1401164e+01   2.8265818e+02   3.0510982e+01   4.3815545e+02   1.1504836e+01   3.3766091e+02   2.9980764e+01   4.7919000e+02   3.3416775e+01   2.7210000e+02  -4.3060251e+00   1.8452273e+02  -1.5072727e+00   2.4994364e+02   5.0908727e+00   2.6390091e+02   1.4149745e+01   3.1544909e+02  -4.5977455e+00   4.8965909e+02   5.4427273e+00   2.4834636e+02   4.3532000e+00   3.0848000e+02   1.9783575e+01   5.6915455e+01   1.4907858e+02   3.4600091e+02  -7.9964364e+00   4.9895000e+02   4.8859749e+00   2.9119000e+02   1.9546775e+01   4.1996364e+02   5.7283636e+00   1.6948000e+02  -5.2716425e+01   5.5402091e+02   3.1174182e+00   2.9685364e+02   2.7373527e+01   1.8914000e+02  -1.2289225e+01   3.4678909e+02   2.0683236e+01   3.1063727e+02   1.7929018e+01   5.0974455e+02   3.9375891e+01   3.5776182e+02  -1.0620036e+01   2.3350091e+02   2.4167200e+01   2.9434091e+02   1.6393636e+01   2.7850182e+02   3.4370764e+01   2.0895000e+02   7.7459749e+00   8.8231818e+01   1.2156782e+02   3.0948000e+02  -1.0246425e+01   1.7557000e+02  -9.2036251e+00   4.1850182e+02   7.6062182e+00   2.9486636e+02   1.5720691e+01   4.3591000e+02  -1.2930825e+01   5.2289455e+02   1.3502073e+01
   3.9115909e+02   6.0272727e-01   3.2042545e+02   4.0132364e+00   2.6356818e+02   1.5468182e+01   4.5057545e+02   1.4981236e+01   3.4256091e+02   1.2587636e+00   5.0386000e+02   7.5831749e+00   2.4072000e+02   9.6343749e+00   1.9471273e+02   5.6275273e+00   2.9970364e+02   1.9590073e+01   2.4271091e+02  -3.6250545e+00   3.1372909e+02   1.8729855e+01   4.5775909e+02   7.1472727e-01   2.9443636e+02  -3.4740000e+00   2.9648000e+02   2.3703575e+01   4.9105455e+01   1.1232338e+02   2.6215091e+02  -9.3884364e+00   4.6833000e+02   1.5525575e+01   2.4919000e+02   3.0067749e+00   4.3200364e+02  -2.1348364e+00   1.6533000e+02  -5.1474425e+01   6.6397091e+02   4.3614182e+00   2.7023364e+02   3.1033127e+01   1.9400000e+02  -1.0818025e+01   3.4855909e+02   1.7161636e+01   3.0239727e+02   4.6782182e+00   5.6668455e+02   2.6080691e+01   2.8243182e+02   1.0176364e+01   2.3822091e+02   9.9296000e+00   2.6805091e+02   4.4068364e+00   2.9365182e+02   1.9638764e+01   2.4362000e+02   1.6452375e+01   1.2294182e+02   5.9691018e+01   3.2733000e+02  -1.3724425e+01   1.6419000e+02  -7.0532251e+00   5.0645182e+02   2.7702182e+00   3.2296636e+02   1.3326909e+00   3.9595000e+02   3.0835975e+01   5.3951455e+02   2.4502473e+01
   4.3596909e+02  -8.3620727e+00   3.0457545e+02   1.6141236e+01   2.5041818e+02   2.9990182e+01   3.7073545e+02   1.9158436e+01   3.0414091e+02   2.1823636e+00   4.2600000e+02   1.3571975e+01   2.3400000e+02   7.5519749e+00   1.6223273e+02   4.1359273e+00   3.2698364e+02   1.2827673e+01   2.4471091e+02   1.0874945e+01   3.3910909e+02   1.1079455e+01   5.3013909e+02  -3.6456727e+00   2.3615636e+02  -7.2160000e-01   3.6329000e+02   3.9168775e+01   6.2485455e+01   1.9630298e+02   2.9096091e+02   3.1167636e+00   4.1081000e+02   2.1367175e+01   2.7324000e+02  -5.5872251e+00   5.4215364e+02   2.3331636e+00   1.6438000e+02  -5.4068425e+01   6.6945091e+02  -6.4698182e-01   3.1338364e+02   6.9611273e+00   2.1948000e+02  -4.2864251e+00   3.2607909e+02   9.7700364e+00   3.1377727e+02   3.8247818e+01   6.2884455e+02   3.5947891e+01   3.3905182e+02   1.7496764e+01   1.9355091e+02   2.1463200e+01   3.0624091e+02   5.5416364e+00   2.8288182e+02   2.8400364e+01   2.4348000e+02   1.4983575e+01   5.7851818e+01   5.4898218e+01   3.3876000e+02  -1.2538825e+01   1.9548000e+02  -1.3596425e+01   4.0835182e+02   4.3782182e+00   3.1424636e+02   1.3202909e+00   3.9567000e+02  -3.3816251e+00   5.0970455e+02   3.3172727e+00
   4.0629909e+02   2.0152727e-01   2.9076545e+02  -8.9039636e+00   2.7927818e+02   5.6413818e+00   4.2936545e+02   4.2628036e+01   3.0437091e+02   1.2783964e+01   4.5872000e+02   1.5484375e+01   2.5448000e+02   1.1533575e+01   2.1571273e+02   4.7075273e+00   3.1694364e+02  -8.0791273e+00   2.2267091e+02   5.6881455e+00   3.5629909e+02  -1.6295745e+01   4.7589909e+02   1.4493527e+01   2.2448636e+02  -2.7880000e+00   3.8210000e+02   1.1853975e+01   4.7055455e+01   1.2639738e+02   2.9343091e+02   2.0916364e-01   3.9443000e+02   1.5577575e+01   2.6733000e+02   3.4555749e+00   4.7677364e+02   8.8935636e+00   2.0791000e+02  -5.5310825e+01   6.3578091e+02   2.4426618e+01   3.4280364e+02   3.5467527e+01   2.1214000e+02  -4.9792251e+00   3.4802909e+02   2.3684036e+01   3.1072727e+02   1.5681818e+01   5.4347455e+02   4.1467491e+01   2.5319182e+02   6.9855636e+00   1.6503091e+02  -2.1520000e-01   2.8700091e+02   1.3650836e+01   2.9884182e+02   8.5035636e+00   2.9495000e+02   1.4055975e+01   1.1089182e+02   1.0989502e+02   2.7367000e+02   6.3383749e+00   1.7695000e+02  -2.9404025e+01   4.0521182e+02   8.0594182e+00   3.0939636e+02   3.0318291e+01   1.3262000e+02  -2.6187625e+01   5.4527455e+02  -1.2428327e+01
   4.0477909e+02   5.0331273e+00   2.7876545e+02   2.4396036e+01   2.7060818e+02   1.8234982e+01   4.6141545e+02   2.8954036e+01   3.0518091e+02  -2.6608364e+00   3.7233000e+02   1.1635575e+01   2.9948000e+02  -3.0664251e+00   2.2356273e+02  -6.6304727e+00   3.0846364e+02   6.6992727e+00   2.6509091e+02   1.1244545e+01   3.4167909e+02   1.8203855e+01   4.8280909e+02   2.0280727e+01   1.9748636e+02   1.2612000e+01   3.9167000e+02   4.1368375e+01   4.5015455e+01   1.7461058e+02   2.7039091e+02   1.1923636e+00   5.1105000e+02   2.7917975e+01   3.1300000e+02  -4.4780251e+00   4.5553364e+02   7.5027636e+00   1.8072000e+02  -6.3325625e+01   6.1840091e+02   2.2727018e+01   3.2871364e+02   2.3544727e+01   2.1600000e+02  -1.0388025e+01   3.1417909e+02   1.8202036e+01   2.9777727e+02   1.6957818e+01   4.8837455e+02   2.4455491e+01   3.2143182e+02   4.2863636e+00   2.4336091e+02   3.7584000e+00   3.0800091e+02   4.7308364e+00   3.0717182e+02   8.5571636e+00   2.7467000e+02   1.0868375e+01   1.1856182e+02   4.6801418e+01   3.1348000e+02   9.3835749e+00   1.7048000e+02  -2.1886425e+01   4.0931182e+02   5.1514182e+00   2.8196636e+02   2.0426909e+00   3.3743000e+02   3.7075749e+00   5.0856455e+02   1.8558473e+01
   3.8748909e+02   1.0136327e+01   2.9657545e+02   8.8212364e+00   2.5822818e+02  -5.2946182e+00   4.1930545e+02   3.8283636e-01   3.3795091e+02   1.3057564e+01   4.8143000e+02   1.9757575e+01   2.6995000e+02  -6.0840251e+00   2.3766273e+02  -3.0884727e+00   3.4560364e+02  -3.8019273e+00   2.6428091e+02   7.5493455e+00   4.1477909e+02   8.2658545e+00   4.9037909e+02  -2.0848727e+00   2.2148636e+02   1.2692000e+01   3.0867000e+02   2.8008375e+01   3.9535455e+01   1.0413898e+02   2.5819091e+02  -3.7816364e+00   4.8000000e+02   1.7319749e+00   2.7410000e+02   5.0139749e+00   3.8134364e+02   5.2979636e+00   1.5324000e+02  -4.9267225e+01   6.0721091e+02   1.3482218e+01   2.9600364e+02   2.1111527e+01   2.4952000e+02  -1.0779625e+01   3.3731909e+02   1.3870836e+01   3.4491727e+02   1.6416618e+01   4.7853455e+02   1.1972691e+01   3.0600182e+02  -3.8592364e+00   1.4231091e+02   1.4752400e+01   3.3986091e+02   1.6182036e+01   3.1550182e+02   3.5507636e+00   3.0176000e+02   5.1811749e+00   8.5471818e+01   4.8408618e+01   2.8752000e+02   1.2460375e+01   1.8714000e+02  -1.7929225e+01   3.8912182e+02   1.1006618e+01   3.0010636e+02   4.4914909e+00   4.0172000e+02  -5.9556251e+00   4.8075455e+02   8.3932727e+00
   4.1577909e+02   4.6831273e+00   2.8157545e+02  -2.6387636e+00   2.4894818e+02   5.3477818e+00   3.4109545e+02   1.2059636e+01   3.2295091e+02   2.1867564e+01   4.7662000e+02   2.1482375e+01   3.0448000e+02   2.4683575e+01   2.2990273e+02   5.9123273e+00   3.3660364e+02  -7.5519273e+00   2.7267091e+02   5.6381455e+00   4.1977909e+02   8.3358545e+00   4.8056909e+02   2.1509927e+01   2.1586636e+02   4.4316000e+00   3.5391000e+02   2.1249175e+01   6.8485455e+01   9.9112982e+01   2.5862091e+02   7.7539636e+00   4.8700000e+02   1.5981975e+01   3.0310000e+02   1.3793975e+01   4.5420364e+02   6.0891636e+00   1.9062000e+02  -5.8357625e+01   6.0093091e+02   2.2934618e+01   2.8119364e+02   3.3156327e+01   1.7391000e+02  -2.5640825e+01   3.2231909e+02   1.1550836e+01   3.5382727e+02   3.4238182e+00   5.2279455e+02   2.6331891e+01   3.0819182e+02  -2.9844364e+00   1.8584091e+02   2.6510000e+01   2.7910091e+02   2.4712836e+01   3.1960182e+02  -5.7723636e-01   2.9524000e+02  -2.1572251e+00   5.7321818e+01   1.3161062e+02   2.6667000e+02   4.7983749e+00   2.0905000e+02  -1.7022025e+01   4.6826182e+02  -1.1745818e+00   2.4682636e+02   1.0283891e+01   4.0048000e+02   5.7357492e-01   4.7118455e+02   7.0188727e+00
   4.2448909e+02  -7.3036727e+00   2.8614545e+02   2.5656364e+00   2.7508818e+02   1.5396582e+01   3.9567545e+02  -2.0967636e+00   3.0633091e+02   4.7771636e+00   4.7438000e+02   5.8915749e+00   2.1272000e+02  -4.9356251e+00   2.0861273e+02   3.7055273e+00   3.4075364e+02   6.2560727e+00   2.9948091e+02  -1.3566545e+00   4.2196909e+02   4.8806545e+00   4.2584909e+02  -5.5924727e+00   2.2405636e+02   4.7764000e+00   3.4438000e+02   8.6315749e+00   5.2245455e+01   1.2593218e+02   1.7543091e+02  -2.4920836e+01   4.7462000e+02   6.4923749e+00   2.5829000e+02  -1.3481225e+01   4.2020364e+02   8.2291636e+00   1.8610000e+02  -7.0846025e+01   6.5355091e+02   1.0625018e+01   3.7147364e+02   5.8883927e+01   1.8886000e+02  -3.0682508e-01   3.3059909e+02   9.8384364e+00   3.1406727e+02  -3.9538182e-01   5.5779455e+02   3.5261891e+01   3.2009182e+02   1.7823564e+01   2.3269091e+02   1.2820000e+00   3.3319091e+02   2.4905636e+01   2.9779182e+02   3.1927564e+01   2.5748000e+02   2.4533575e+01   7.2661818e+01   6.4143418e+01   2.7910000e+02   1.9439749e+00   1.6691000e+02  -1.7740825e+01   4.8555182e+02   1.6862218e+01   2.4248636e+02   2.0151091e+01   3.9610000e+02  -1.0226025e+01   5.0256455e+02   1.7078473e+01
   4.1744909e+02   9.7895273e+00   3.6447545e+02   1.4349236e+01   3.1046818e+02   3.9336182e+01   4.2462545e+02   4.5007236e+01   3.4947091e+02  -1.9634036e+01   4.7667000e+02  -6.2916251e+00   2.7091000e+02   2.5129175e+01   2.0456273e+02   6.8395273e+00   2.9189364e+02   6.8487273e-01   2.9167091e+02   1.9978145e+01   4.2306909e+02   2.1692655e+01   4.6580909e+02   1.3590727e+01   2.4757636e+02  -5.4452000e+00   3.1429000e+02   3.3988775e+01   3.2245455e+01   1.3567218e+02   2.8734091e+02   1.4546364e+01   4.0510000e+02   1.2823975e+01   2.6667000e+02  -7.7716251e+00   3.9734364e+02   1.3479636e+00   2.0710000e+02  -5.7196025e+01   6.4807091e+02   4.6834182e+00   3.3014364e+02   4.0330327e+01   2.1586000e+02   3.6231749e+00   3.5312909e+02   6.0360364e+00   2.8772727e+02   1.1761818e+01   5.5889455e+02   3.9653891e+01   3.2771182e+02  -4.3560364e+00   1.7412091e+02  -8.1724000e+00   2.9415091e+02   2.7508836e+01   3.3374182e+02   1.3141564e+01   1.9148000e+02   6.9103575e+01   1.0642182e+02   6.1822618e+01   2.6372000e+02  -1.8055625e+01   1.7229000e+02  -2.3981225e+01   4.5121182e+02   6.5694182e+00   2.5053636e+02   2.0027091e+01   3.9843000e+02  -2.6242508e-01   5.0851455e+02   1.9824727e+00
   3.8824909e+02   8.4555273e+00   3.5904545e+02   1.3493636e+01   3.3927818e+02   2.8813818e+00   4.6646545e+02   1.1870036e+01   3.7504091e+02  -1.2339636e+01   4.2995000e+02   9.3059749e+00   2.2729000e+02   1.1428775e+01   2.3537273e+02  -3.4352727e+00   3.1308364e+02  -9.1503273e+00   2.8043091e+02   7.3573455e+00   4.3520909e+02  -8.2285455e+00   4.7213909e+02   2.6543273e+00   2.1172636e+02  -2.5272000e+00   3.3038000e+02   2.8181575e+01   3.9395455e+01   1.5277018e+02   2.7081091e+02  -5.4612364e+00   3.4762000e+02   1.8023749e+00   2.3576000e+02  -2.4882508e-01   3.9434364e+02  -1.3122036e+01   1.4952000e+02  -6.0829625e+01   5.3902091e+02   1.2647418e+01   3.3028364e+02   3.5749127e+01   2.1419000e+02  -2.1093225e+01   3.9655909e+02  -1.0108364e+01   2.8696727e+02   7.5326182e+00   6.2016455e+02   8.1722909e+00   3.4038182e+02  -8.9396364e+00   2.3622091e+02   1.9429600e+01   3.2791091e+02   2.9188036e+01   3.8412182e+02   6.0611636e+00   2.0900000e+02   1.0936197e+02   8.0041818e+01   8.8693018e+01   2.8538000e+02   2.6815749e+00   1.8819000e+02  -6.5432251e+00   4.5512182e+02   2.5066618e+01   2.1905636e+02   2.0265491e+01   4.0786000e+02   1.7317492e-01   5.0303455e+02   6.0008727e+00
   4.0482909e+02  -1.1108727e+00   3.1923545e+02   3.8684364e+00   3.0765818e+02   2.1270982e+01   4.4473545e+02   3.0868436e+01   3.5090091e+02   2.1441564e+01   4.4257000e+02   1.0826375e+01   2.4152000e+02   1.3140375e+01   1.8156273e+02   5.5895273e+00   3.5608364e+02  -3.6903273e+00   2.2643091e+02   2.0057345e+01   3.5187909e+02   1.7057855e+01   4.6289909e+02   1.4253527e+01   2.1291636e+02   3.6176000e+00   3.1514000e+02   2.5300775e+01   2.7205455e+01   1.4693538e+02   2.8677091e+02  -2.4168036e+01   3.7191000e+02   2.1429175e+01   2.7652000e+02   7.0103749e+00   4.1886364e+02   7.1963636e+00   1.9738000e+02  -5.2228425e+01   4.8416091e+02   2.3136218e+01   3.2357364e+02   2.8195927e+01   2.3291000e+02  -1.1208251e+00   3.7364909e+02   2.2914436e+01   3.1549727e+02   2.6250218e+01   4.6637455e+02   2.2265491e+01   3.4876182e+02   2.5799636e+00   2.4903091e+02   8.2148000e+00   3.2943091e+02   1.1346436e+01   3.1169182e+02  -7.1443636e-01   1.9648000e+02   7.7553575e+01   1.1370182e+02   4.7390218e+01   3.2281000e+02   7.8771749e+00   1.6533000e+02   2.0455749e+00   5.1378182e+02   2.7938182e+00   1.7529636e+02   1.3766291e+01   3.9281000e+02  -7.7728251e+00   5.4180455e+02   1.0659273e+01
   3.9777909e+02  -1.3568727e+00   2.8252545e+02   1.1285236e+01   2.5546818e+02   6.6861818e+00   4.8294545e+02  -5.8183636e+00   3.5304091e+02   1.8800364e+01   4.9581000e+02   1.0517175e+01   2.3138000e+02   5.0515749e+00   2.0947273e+02   1.5066727e+01   2.7851364e+02   1.1515273e+01   2.3048091e+02   1.3533455e+00   3.0482909e+02  -6.0881455e+00   4.9184909e+02   2.5075273e+00   2.3891636e+02  -1.0324000e+00   3.0152000e+02   2.0530375e+01   5.8105455e+01   1.2808338e+02   3.4086091e+02  -1.6635236e+01   3.8543000e+02   5.5875749e+00   2.4376000e+02  -1.5268825e+01   4.1543364e+02   4.1907636e+00   1.9052000e+02  -5.8439625e+01   5.1826091e+02   1.7738218e+01   3.3709364e+02   2.1064327e+01   2.6091000e+02   9.8291749e+00   3.3550909e+02   5.3956364e+00   2.5982727e+02   1.2563818e+01   6.2868455e+02   1.3280691e+01   3.9276182e+02  -1.2320036e+01   1.9179091e+02   1.2884000e+01   2.9553091e+02  -3.2215636e+00   3.1717182e+02   1.8807164e+01   1.8895000e+02   1.2382597e+02   8.7321818e+01   8.8070618e+01   3.3343000e+02   6.5575749e+00   1.4872000e+02  -2.1245625e+01   4.6493182e+02  -1.8181818e+00   2.2796636e+02   1.9742691e+01   3.8943000e+02  -1.7642425e+01   5.0318455e+02   2.1408873e+01
   4.4201909e+02   1.4153927e+01   2.7842545e+02  -1.8667636e+00   2.6589818e+02   2.6661782e+01   4.7157545e+02   7.4612364e+00   3.4256091e+02   2.5688764e+01   4.0648000e+02   3.7135749e+00   2.3795000e+02   1.4759749e+00   2.0299273e+02  -1.3084873e+01   3.4841364e+02   3.3263273e+01   2.5533091e+02   1.5053455e+00   2.7248909e+02  -9.7309455e+00   5.0232909e+02  -8.9008727e+00   2.1800636e+02   7.6404000e+00   3.0138000e+02   5.1615749e+00   6.8055455e+01   1.2014738e+02   2.8400091e+02  -2.2806436e+01   3.5843000e+02   6.0775749e+00   2.3319000e+02   1.1956775e+01   4.7296364e+02   1.1728364e+01   2.0176000e+02  -7.2818825e+01   5.4750091e+02   1.2639018e+01   3.3261364e+02   3.6942727e+01   2.1043000e+02  -6.4624251e+00   3.3731909e+02   1.4770836e+01   2.5391727e+02   1.7076618e+01   7.1132455e+02   2.2669491e+01   3.6457182e+02   2.6835164e+01   2.4331091e+02   1.3762400e+01   2.7100091e+02   1.6980836e+01   3.1060182e+02   1.7422764e+01   1.5800000e+02   1.3673197e+02   1.2156182e+02   7.9231418e+01   2.8729000e+02  -1.2611225e+01   1.6048000e+02  -3.3846425e+01   4.8402182e+02   1.1654618e+01   2.2901636e+02   2.7468691e+01   3.0186000e+02  -2.3106825e+01   5.0289455e+02   2.1152073e+01
   4.1677909e+02   2.0731273e+00   2.9285545e+02   7.5988364e+00   3.0327818e+02   3.3291382e+01   4.6573545e+02   1.2668436e+01   3.4418091e+02  -4.4908364e+00   3.8981000e+02   8.2771749e+00   2.4943000e+02   2.1747575e+01   2.0785273e+02  -7.4236727e+00   3.3255364e+02   1.9102073e+01   2.5114091e+02   1.0600545e+01   2.7525909e+02   8.0474545e+00   4.8603909e+02   1.1832327e+01   2.3100636e+02   2.6004000e+00   3.3095000e+02   1.9415975e+01   5.0435455e+01   1.1059698e+02   2.7110091e+02  -2.1294436e+01   3.3891000e+02   2.4929175e+01   2.3452000e+02   2.2990375e+01   4.1124364e+02   1.3805964e+01   1.6576000e+02  -6.4648825e+01   5.5883091e+02  -1.0077382e+01   3.3623364e+02   1.1423127e+01   2.4681000e+02  -1.4662825e+01   3.4426909e+02   1.8934836e+01   3.0177727e+02   3.4297818e+01   6.2674455e+02   4.1805891e+01   3.8328182e+02  -8.5116364e+00   2.1155091e+02   1.8213200e+01   2.7315091e+02  -9.0011636e+00   3.0388182e+02   2.5820364e+01   1.6714000e+02   1.0305077e+02   1.3189182e+02   6.8165018e+01   2.7772000e+02   5.9143749e+00   1.8910000e+02  -1.7946025e+01   4.7283182e+02  -8.1201818e+00   2.1653636e+02   5.4670909e+00   3.5072000e+02  -1.2785625e+01   4.8203455e+02   2.2060873e+01
   3.6720909e+02   1.2238727e+01   3.0557545e+02   2.2911236e+01   2.7194818e+02   1.2227782e+01   4.1778545e+02   1.3443636e-01   3.4037091e+02   6.6239636e+00   3.0819000e+02   6.1867749e+00   3.1681000e+02  -5.5028251e+00   2.0918273e+02   1.1039927e+01   3.2527364e+02  -2.5055273e+00   2.2924091e+02   8.1625455e+00   2.6148909e+02  -8.6209455e+00   4.6994909e+02  -2.8804727e+00   2.1515636e+02  -8.7016000e+00   3.3586000e+02   3.4693175e+01   4.5585455e+01   1.4598498e+02   2.6262091e+02   2.3839636e+00   3.8019000e+02   1.2666775e+01   2.5619000e+02   1.8776775e+01   5.0272364e+02   7.1575636e+00   1.5224000e+02  -6.0427225e+01   5.7621091e+02   1.6812218e+01   3.2200364e+02   3.1131527e+01   2.4976000e+02  -1.5138825e+01   3.6945909e+02   7.9196364e+00   2.8958727e+02   2.7463018e+01   5.4905455e+02   2.5071091e+01   3.6467182e+02   1.1716364e-01   2.3988091e+02   6.3268000e+00   3.2543091e+02   1.3766436e+01   3.1641182e+02   2.3527964e+01   1.6081000e+02   1.3007717e+02   9.4751818e+01   4.7426218e+01   2.6743000e+02  -9.7424251e+00   1.8100000e+02  -1.1868025e+01   4.8869182e+02   8.0101818e-01   2.3958636e+02   2.3433091e+01   3.4562000e+02  -1.1087625e+01   4.7161455e+02   2.2744473e+01
   4.3724909e+02  -1.3224473e+01   3.0099545e+02   1.8076364e+00   2.6536818e+02   2.1514182e+01   4.9925545e+02   1.5826836e+01   3.4556091e+02   2.3678764e+01   3.7857000e+02  -5.3625078e-02   3.0919000e+02  -6.0332251e+00   1.8456273e+02   3.7795273e+00   3.2736364e+02   2.0947273e+01   2.2781091e+02   8.2269455e+00   3.0006909e+02  -5.9373455e+00   5.0870909e+02  -4.1127273e-01   2.3548636e+02   1.6242000e+01   3.0052000e+02   1.4710375e+01   5.1155455e+01   1.2353938e+02   2.9019091e+02  -1.8581636e+01   4.4119000e+02   1.1976775e+01   2.5991000e+02   4.1991749e+00   4.8167364e+02  -4.6884364e+00   1.2219000e+02  -5.4733225e+01   6.0907091e+02   7.1434182e+00   3.5595364e+02   3.5315527e+01   2.9324000e+02  -6.5172251e+00   3.8331909e+02   2.9570836e+01   3.0520727e+02   1.2643418e+01   5.3489455e+02   2.3943891e+01   3.9943182e+02   1.9286364e+01   1.9722091e+02   2.3359600e+01   2.7534091e+02  -9.7063636e+00   3.2865182e+02  -1.7812364e+00   1.9843000e+02   8.1167575e+01   9.6751818e+01   1.0731622e+02   2.7272000e+02  -1.3065625e+01   1.8314000e+02  -1.6999225e+01   5.0421182e+02   1.8799418e+01   2.3858636e+02   8.1330909e+00   3.5467000e+02  -8.7616251e+00   5.1813455e+02   2.2022873e+01
   4.0467909e+02  -9.7588727e+00   2.7085545e+02   3.4988364e+00   2.7551818e+02  -9.7778182e+00   4.1883545e+02   3.0780436e+01   3.1795091e+02   3.2275636e+00   3.8133000e+02   1.3195575e+01   3.4572000e+02   1.9474375e+01   1.7380273e+02  -2.1696727e+00   3.0870364e+02   1.5910073e+01   2.4343091e+02  -8.3526545e+00   2.8453909e+02   1.2445055e+01   5.4284909e+02  -1.0524727e+00   2.6005636e+02  -7.1036000e+00   3.1533000e+02   2.3955575e+01   5.4245455e+01   1.3544218e+02   3.0200091e+02  -2.5906436e+01   3.8448000e+02   1.8935749e+00   2.5876000e+02   4.3411749e+00   4.5434364e+02  -6.0720364e+00   1.9414000e+02  -6.8209225e+01   5.8602091e+02   2.2027418e+01   3.1876364e+02   4.1340727e+01   2.3295000e+02  -1.8314025e+01   4.0388909e+02   6.1652364e+00   2.7172727e+02   1.6041818e+01   4.8984455e+02  -3.1421091e+00   3.1357182e+02  -1.0654836e+01   8.9790909e+01   1.1524000e+01   2.5915091e+02   1.5778836e+01   2.9960182e+02   1.1492764e+01   1.8262000e+02   1.2081237e+02   7.9751818e+01   8.8006218e+01   2.8700000e+02  -1.9538025e+01   1.8819000e+02  -8.1632251e+00   3.9431182e+02  -7.6885818e+00   2.9420636e+02   1.5963491e+01   3.9195000e+02  -3.7440251e+00   5.1618455e+02   1.8228873e+01
   3.9244909e+02  -1.3500473e+01   2.9138545e+02  -6.0435636e+00   2.5717818e+02   1.2929382e+01   4.3320545e+02   1.0110836e+01   3.5528091e+02  -1.3378836e+01   3.4376000e+02   1.1511749e+00   2.9514000e+02   3.6660775e+01   2.0542273e+02  -3.9392727e+00   2.6270364e+02   1.5260073e+01   2.3519091e+02   1.5736545e+01   3.2053909e+02   1.3185055e+01   5.6822909e+02  -1.0842873e+01   2.6029636e+02   3.5372000e+00   3.2219000e+02   2.6066775e+01   4.3435455e+01   1.5953698e+02   2.9767091e+02   3.8996364e-01   3.6872000e+02   1.5874375e+01   2.7186000e+02  -5.8068251e+00   4.4343364e+02   4.3707636e+00   1.6786000e+02  -6.0346825e+01   6.3774091e+02   1.7659818e+01   3.2838364e+02   3.6621127e+01   2.3291000e+02   1.3829175e+01   3.8902909e+02   5.3040364e+00   3.3301727e+02  -2.3913818e+00   4.5989455e+02   8.3389091e-01   3.2267182e+02   1.8997164e+01   2.0203091e+02   7.8480000e-01   2.8010091e+02   1.6682836e+01   3.7022182e+02  -1.9668364e+00   2.1024000e+02   1.1345277e+02   1.1166182e+02   4.6743418e+01   2.9076000e+02   1.2731175e+01   1.7695000e+02  -2.2924025e+01   4.3031182e+02   7.6614182e+00   2.7091636e+02   2.3396691e+01   3.9700000e+02  -2.7180251e+00   4.8713455e+02  -1.1712727e-01
   3.8353909e+02   2.9323273e+00   2.9104545e+02  -8.9263636e+00   2.7351818e+02   1.8142182e+01   4.5862545e+02   3.2337236e+01   3.4509091e+02   1.4096364e+01   4.3324000e+02  -1.2957225e+01   2.9400000e+02   2.1231975e+01   1.9799273e+02   2.5151273e+00   3.9303364e+02   6.9336727e+00   2.4043091e+02   1.9267345e+01   3.1506909e+02  -4.9073455e+00   4.9360909e+02   1.0986727e+01   2.1143636e+02  -3.8840000e+00   3.1357000e+02   2.1856375e+01   3.0535455e+01   1.1418898e+02   3.0067091e+02  -2.6900036e+01   3.1095000e+02   2.0445975e+01   2.6372000e+02   2.1343749e+00   3.9996364e+02   1.6183636e+00   2.0957000e+02  -5.4113625e+01   5.8735091e+02   2.6831018e+01   3.4357364e+02   3.5785927e+01   2.2672000e+02   4.2843749e+00   3.0288909e+02   1.9005236e+01   2.7601727e+02   1.8218618e+01   5.3274455e+02   5.6958909e+00   3.7262182e+02   1.7961164e+01   2.1769091e+02   1.4862000e+01   2.8658091e+02   1.7924436e+01   3.3941182e+02   3.7837964e+01   1.9305000e+02   1.1978797e+02   1.0899182e+02   6.8857018e+01   2.8786000e+02  -1.4186825e+01   1.8172000e+02  -3.5885625e+01   4.5335182e+02   2.1582182e+00   2.7586636e+02  -8.5693091e+00   3.4372000e+02   1.1254375e+01   4.9799455e+02   1.0734073e+01
   3.9153909e+02  -1.4477673e+01   2.9423545e+02   3.6784364e+00   3.1641818e+02   2.2240182e+01   5.0073545e+02   3.2758436e+01   3.6752091e+02  -1.9780364e+00   3.9629000e+02   2.2908775e+01   2.8600000e+02   9.8719749e+00   1.8218273e+02   1.5579927e+01   3.0765364e+02  -3.6659273e+00   2.3762091e+02   4.7321455e+00   3.4448909e+02   1.0979055e+01   4.3513909e+02  -3.8156727e+00   2.4110636e+02   9.1224000e+00   2.3538000e+02   2.2781575e+01   7.3585455e+01   1.3432498e+02   2.7748091e+02   1.1951636e+00   4.2010000e+02   2.1573975e+01   2.7910000e+02   5.9439749e+00   4.6729364e+02   1.3941964e+01   1.8814000e+02  -5.5629225e+01   5.5916091e+02   1.2226218e+01   3.5066364e+02   4.1928727e+01   2.0972000e+02  -1.7125625e+01   3.3226909e+02  -1.4345164e+01   3.4196727e+02   1.5652618e+01   4.9132455e+02   2.5109491e+01   3.2528182e+02   9.5583636e+00   1.8160091e+02  -1.3630800e+01   3.1429091e+02   1.4607636e+01   2.8827182e+02   8.2589164e+01   1.9010000e+02   1.0683397e+02   7.6181818e+01   9.1481818e+01   2.6952000e+02   8.2403749e+00   1.9624000e+02  -1.0857225e+01   4.0155182e+02   8.3922182e+00   2.8653636e+02   1.9297091e+01   3.3938000e+02  -2.1638425e+01   4.5361455e+02   1.0424473e+01
   4.2129909e+02   1.2415273e+00   3.0080545e+02   1.3012836e+01   2.6675818e+02   4.1162982e+01   4.4867545e+02   1.3713236e+01   3.5823091e+02   1.1435164e+01   4.3562000e+02   3.0232375e+01   2.9767000e+02   1.1648375e+01   1.8704273e+02  -9.1388727e+00   2.6317364e+02  -9.6375273e+00   2.3795091e+02  -6.7242545e+00   3.8348909e+02   1.8289055e+01   4.2932909e+02  -1.0110873e+01   2.8529636e+02   1.5372000e+00   2.5781000e+02   2.4077175e+01   6.3055455e+01   1.5858738e+02   3.4462091e+02   2.3823964e+01   4.1619000e+02   5.5467749e+00   2.9138000e+02   2.4921575e+01   4.6653364e+02   1.8627636e+00   1.8162000e+02  -5.8637625e+01   5.7464091e+02   1.8467818e+01   3.2633364e+02   1.3215127e+01   2.2795000e+02  -1.5674025e+01   3.5645909e+02   2.9629636e+01   3.1444727e+02   2.3714218e+01   5.7174455e+02   3.1095891e+01   3.4995182e+02  -1.3225236e+01   2.0079091e+02   1.2314000e+01   2.7753091e+02   1.7118436e+01   2.4755182e+02   1.6589676e+02   2.1076000e+02   1.0075117e+02   6.8701818e+01   1.1199022e+02   2.5524000e+02   2.3327749e+00   1.6405000e+02  -3.1320251e+00   4.0207182e+02  -1.3499382e+01   2.7153636e+02   2.1967091e+01   3.8119000e+02  -6.1232251e+00   5.1699455e+02  -4.8359273e+00
   4.3429909e+02   3.9115273e+00   3.0804545e+02  -2.1863636e+00   2.8860818e+02   1.5274982e+01   4.3852545e+02   2.4415236e+01   3.2452091e+02   2.2031964e+01   3.7419000e+02  -7.0322508e-01   3.2586000e+02   2.3113175e+01   1.7480273e+02   4.4103273e+00   3.3541364e+02   2.3873273e+01   2.4352091e+02   1.5901455e+00   3.6920909e+02   2.8531455e+01   4.7799909e+02   5.1355273e+00   2.5738636e+02   6.0000000e-02   2.6895000e+02   1.9185975e+01   3.1105455e+01   1.1524338e+02   3.1267091e+02  -2.9950036e+01   4.7657000e+02   4.5763749e+00   2.1976000e+02   3.6011749e+00   4.4572364e+02  -1.1522436e+01   1.9786000e+02  -6.5456825e+01   6.6902091e+02   2.9487418e+01   3.4880364e+02   4.1127527e+01   2.1933000e+02   6.4455749e+00   3.3788909e+02   1.2825236e+01   3.5987727e+02   2.6079818e+01   4.8058455e+02   9.2886909e+00   3.5152182e+02   4.2191636e+00   2.5298091e+02  -4.7712000e+00   2.4134091e+02   1.1583636e+01   2.3688182e+02   1.5199036e+02   2.0191000e+02   1.3554917e+02   6.6371818e+01   7.1026618e+01   2.6205000e+02  -1.9882025e+01   1.7867000e+02  -9.6416251e+00   4.0088182e+02  -7.2641818e+00   3.1048636e+02   5.2310909e+00   4.0986000e+02   5.2931749e+00   5.1403455e+02   1.5260873e+01
   4.1348909e+02  -1.2423673e+01   3.2852545e+02   2.3652364e+00   2.7356818e+02   3.4781818e+00   4.2109545e+02   8.1296364e+00   3.5409091e+02   8.6163636e+00   4.2724000e+02   2.6192775e+01   3.2472000e+02   2.2824375e+01   2.0937273e+02  -2.0975273e+01   3.5194364e+02   3.4108727e+00   2.3133091e+02   1.4095345e+01   3.7072909e+02   3.6898545e+00   5.4222909e+02  -1.4382873e+01   2.2686636e+02   5.5016000e+00   2.6600000e+02   1.8761975e+01   6.0585455e+01   1.3788498e+02   3.1481091e+02  -1.7791236e+01   4.7048000e+02   6.4935749e+00   2.4357000e+02   3.8363749e+00   3.2443364e+02  -2.1992364e+00   2.1048000e+02  -5.9606425e+01   6.5612091e+02   2.7329418e+01   3.1304364e+02   2.9748327e+01   2.5552000e+02  -1.1549625e+01   3.6726909e+02  -6.0951636e+00   3.0139727e+02   2.2948218e+01   4.7010455e+02   1.6177091e+01   3.2862182e+02  -2.0808836e+01   2.0064091e+02   2.3796000e+01   2.3996091e+02   1.1984036e+01   2.2317182e+02   1.3313716e+02   1.7800000e+02   1.3089197e+02   8.8561818e+01   4.4491418e+01   2.6376000e+02  -1.7298825e+01   2.0595000e+02  -1.8154025e+01   3.7840182e+02   1.5914218e+01   2.8691636e+02   9.2666909e+00   3.4091000e+02  -9.9508251e+00   5.4065455e+02   1.8181273e+01
   4.1977909e+02  -1.1166873e+01   3.2095545e+02   8.8708364e+00   2.8765818e+02   1.6680982e+01   4.6167545e+02   3.9513236e+01   3.3833091e+02   1.2547164e+01   3.5672000e+02   1.4354375e+01   2.9514000e+02   1.1710775e+01   1.7304273e+02   2.3891127e+01   4.2051364e+02  -1.3264727e+01   2.3509091e+02  -5.8754545e+00   2.9129909e+02  -2.6657455e+00   5.7908909e+02  -1.2331673e+01   2.4795636e+02  -1.2855600e+01   3.0010000e+02  -1.4460251e+00   5.9105455e+01   1.4771338e+02   2.8339091e+02  -5.5176364e+00   4.0019000e+02   1.7496775e+01   2.4386000e+02   1.6231749e+00   4.3839364e+02   1.7113964e+01   1.8357000e+02  -6.4983625e+01   6.1750091e+02   7.4901818e-01   3.0609364e+02   1.1064327e+01   2.3524000e+02  -6.3572251e+00   3.2940909e+02   3.1883636e+01   3.1258727e+02   1.1723018e+01   4.3821455e+02   2.3888291e+01   3.4352182e+02  -1.2090836e+01   1.9912091e+02  -1.9424000e+00   2.3191091e+02   5.6280364e+00   2.0969182e+02   1.5321556e+02   1.9400000e+02   1.1437197e+02   9.7421818e+01   5.1832618e+01   2.6657000e+02  -9.9036251e+00   1.9538000e+02  -1.5928425e+01   4.4712182e+02  -2.6833818e+00   2.7082636e+02   1.0403891e+01   2.9581000e+02  -5.6228251e+00   5.8108455e+02   8.6068727e+00
   3.6224909e+02  -5.0844727e+00   3.3628545e+02   1.0934436e+01   2.5094818e+02   8.4777818e+00   4.2294545e+02   3.7611636e+01   3.5480091e+02   1.8519564e+01   3.6819000e+02   1.9626775e+01   2.5957000e+02   1.3656375e+01   1.9618273e+02  -5.6800727e+00   3.0736364e+02   4.0672727e+00   2.2314091e+02   1.2940545e+01   2.9687909e+02  -8.2621455e+00   5.0760909e+02   1.3867273e+00   2.6615636e+02   1.9784000e+00   2.6181000e+02   2.6757175e+01   4.2635455e+01   1.5970098e+02   3.2262091e+02  -8.2760364e+00   4.0729000e+02   1.0118775e+01   2.4476000e+02  -1.4348825e+01   4.5081364e+02  -8.3596364e+00   1.9281000e+02  -5.1382825e+01   6.4412091e+02   2.3669418e+01   3.3319364e+02   6.0463273e+00   2.4591000e+02  -1.5440825e+01   3.2317909e+02   1.8192036e+01   3.0287727e+02   1.7639818e+01   5.4700455e+02   2.2815091e+01   3.3438182e+02  -4.6996364e+00   2.1736091e+02   1.7648400e+01   2.7967091e+02   1.1947236e+01   2.0593182e+02   1.4922636e+02   2.0224000e+02   1.1300277e+02   1.6023182e+02   6.8377818e+01   3.4895000e+02  -4.4040251e+00   1.9267000e+02  -3.0901625e+01   4.1021182e+02   1.9369418e+01   2.8234636e+02   1.2772291e+01   3.2738000e+02   1.6515749e+00   5.4694455e+02   8.5280727e+00
   4.1401909e+02   3.7739273e+00   2.9495545e+02   5.1908364e+00   2.9913818e+02   7.6258182e-01   3.8020545e+02   1.4008364e+00   3.1742091e+02   2.0299636e+00   4.1224000e+02   5.3927749e+00   2.6476000e+02   3.1471175e+01   2.0728273e+02   5.4319273e+00   3.2779364e+02   1.2192873e+01   2.4271091e+02   7.2749455e+00   3.0020909e+02  -4.4785455e+00   5.4570909e+02   5.0087273e+00   3.0943636e+02   5.3260000e+00   2.6748000e+02   5.5435749e+00   2.9395455e+01   2.0290018e+02   3.0248091e+02  -7.5648364e+00   4.4376000e+02   1.6311749e+00   2.5833000e+02   1.6565575e+01   4.6124364e+02   1.0285964e+01   1.8548000e+02  -5.8606425e+01   6.5450091e+02   1.7929018e+01   2.9095364e+02   2.2945527e+01   2.5648000e+02  -6.4250784e-03   3.5607909e+02   4.7000364e+00   3.0601727e+02   4.0438618e+01   5.3979455e+02   9.2318909e+00   3.5119182e+02  -1.1424436e+01   1.8984091e+02  -2.5300000e+00   2.3624091e+02  -5.7683636e+00   2.5250182e+02   1.6840076e+02   1.7072000e+02   1.3461437e+02   9.9131818e+01   4.8355818e+01   2.9262000e+02  -1.6467625e+01   2.2005000e+02  -2.1182025e+01   4.3150182e+02   1.1426218e+01   2.9067636e+02  -4.6541091e+00   3.5572000e+02   1.5343749e+00   5.7046455e+02   3.8864727e+00
   4.3405909e+02   1.3500727e+01   2.6785545e+02   1.0458836e+01   3.0522818e+02  -1.6346182e+00   4.0241545e+02   2.9624036e+01   3.4218091e+02   1.8239164e+01   3.9400000e+02   8.7519749e+00   2.7019000e+02  -7.2322508e-01   2.0342273e+02  -6.3927273e-01   3.5608364e+02   1.1119673e+01   2.8071091e+02   2.8854945e+01   3.3444909e+02   1.6782255e+01   5.4532909e+02   1.4139127e+01   2.4229636e+02   1.5697200e+01   3.9519000e+02   2.5996775e+01   3.9585455e+01   1.6823498e+02   3.0591091e+02   9.4007636e+00   3.9429000e+02   7.2587749e+00   2.8148000e+02   1.8753575e+01   4.3748364e+02   8.7067636e+00   1.8795000e+02  -6.2574025e+01   6.9083091e+02   2.1932618e+01   2.9790364e+02   3.1679527e+01   2.7310000e+02  -9.3860251e+00   3.6126909e+02   2.7194836e+01   3.1877727e+02   1.9417818e+01   6.1326455e+02   2.1824291e+01   3.5881182e+02  -9.3140364e+00   1.4479091e+02   6.3640000e+00   2.2439091e+02   1.0396364e+00   2.2917182e+02   1.1969716e+02   1.8186000e+02   1.3639317e+02   1.0218182e+02   5.0161818e+01   3.0105000e+02  -6.3820251e+00   2.0186000e+02  -2.1156825e+01   3.9026182e+02  -1.7984582e+01   2.5429636e+02   4.0162909e+00   3.0605000e+02  -2.2025078e-02   5.0051455e+02   2.1962473e+01
   3.4496909e+02   1.2347927e+01   2.9495545e+02  -1.7379164e+01   2.6536818e+02   2.2084182e+01   4.3494545e+02   2.9131636e+01   3.3028091e+02  -3.2388364e+00   4.0752000e+02   1.5050375e+01   3.0829000e+02   1.1387749e+00   1.9061273e+02  -1.3094473e+01   3.4841364e+02   1.9883273e+01   2.6300091e+02   4.1317455e+00   3.3558909e+02   7.4105455e-01   5.2808909e+02  -6.1016727e+00   2.5357636e+02   1.4224800e+01   2.9343000e+02   3.2087575e+01   5.7675455e+01   1.4735778e+02   2.8653091e+02   7.6116364e-01   4.2581000e+02   1.0737175e+01   2.3652000e+02   1.8120375e+01   4.7548364e+02   2.6996764e+01   1.7295000e+02  -5.4274025e+01   6.1288091e+02   1.6408618e+01   3.2157364e+02   1.5205927e+01   2.2967000e+02  -3.3162508e-01   3.5707909e+02   1.0150036e+01   3.1330727e+02   1.6995418e+01   5.7116455e+02   1.4932291e+01   4.1847182e+02   1.6333164e+01   1.4888091e+02   5.6568000e+00   2.4391091e+02   4.8580364e+00   2.7341182e+02   6.7257964e+01   2.0833000e+02   1.4317557e+02   9.7371818e+01   4.1836618e+01   2.8891000e+02  -1.4650825e+01   1.9138000e+02   4.3915749e+00   4.4659182e+02   1.5359018e+01   4.4315636e+02   1.6617491e+01   3.0491000e+02  -5.4508251e+00   5.3170455e+02   1.3747273e+01
   4.3844909e+02   6.1995273e+00   3.1214545e+02   1.2575636e+01   2.6032818e+02   3.0577382e+01   4.0736545e+02   3.1278036e+01   3.7190091e+02   2.0761564e+01   5.0605000e+02   5.7479749e+00   4.0638000e+02  -2.8984251e+00   1.9899273e+02   1.0145127e+01   3.6103364e+02  -7.2263273e+00   2.5028091e+02  -6.1406545e+00   3.2334909e+02   1.2580255e+01   5.4046909e+02   8.6679273e+00   2.1534636e+02  -3.3680000e-01   2.4762000e+02   1.4652375e+01   9.1635455e+01   1.0045098e+02   2.9534091e+02   1.4196364e+01   4.3372000e+02   1.0294375e+01   2.4529000e+02  -4.3512251e+00   4.3739364e+02   1.2523964e+01   1.9767000e+02  -4.6821625e+01   6.2512091e+02   2.4519418e+01   3.3200364e+02   2.3181527e+01   2.3833000e+02   4.2555749e+00   3.6478909e+02   2.0343236e+01   3.4168727e+02   1.7865018e+01   4.5368455e+02   2.9280691e+01   3.5024182e+02   7.8915636e+00   2.0893091e+02   1.8272800e+01   2.2843091e+02  -1.2993564e+01   3.3927182e+02   2.4191636e+00   1.9662000e+02   1.2126237e+02   1.1685182e+02   5.6178218e+01   2.7395000e+02   1.3355975e+01   2.0557000e+02  -2.8313625e+01   4.3826182e+02   3.6454182e+00   2.7605636e+02   1.8565491e+01   3.4691000e+02  -1.4810825e+01   5.1656455e+02   5.2484727e+00
   4.0982909e+02  -1.0080873e+01   3.1609545e+02   3.5496364e+00   2.5846818e+02   4.7761818e+00   4.5209545e+02   9.6996364e+00   3.3285091e+02   1.3845564e+01   4.6333000e+02   9.7557492e-01   4.1633000e+02   3.3055749e+00   1.9937273e+02   1.9747273e+00   3.1270364e+02   7.3600727e+00   2.5619091e+02  -1.6513455e+01   3.2991909e+02   3.4764655e+01   5.0399909e+02   1.3485527e+01   2.3105636e+02   2.0446400e+01   2.5757000e+02   1.2286375e+01   6.2015455e+01   1.6391058e+02   2.9372091e+02  -2.1104036e+01   4.7881000e+02   6.1571749e+00   2.6162000e+02   8.9123749e+00   3.7600364e+02   3.9151636e+00   1.7172000e+02  -6.9895625e+01   6.4569091e+02   3.2253818e+01   3.7985364e+02   5.4263527e+01   1.9638000e+02  -1.4842508e-01   4.1859909e+02   2.3608436e+01   3.2282727e+02   1.3338182e+00   5.8247455e+02   5.8174909e+00   3.9267182e+02   1.3397164e+01   1.7331091e+02   3.6024000e+00   2.5353091e+02  -6.9115636e+00   3.0012182e+02   1.3451164e+01   2.0581000e+02   1.3733717e+02   7.0991818e+01   9.1607018e+01   3.0172000e+02  -4.7156251e+00   2.1448000e+02  -1.8456425e+01   4.2202182e+02  -1.0525382e+01   2.7291636e+02   2.7666909e+00   3.5186000e+02   3.0831749e+00   4.7875455e+02   1.7943273e+01
   4.7858909e+02  -5.8216727e+00   2.9747545e+02   9.3923636e-01   2.3732818e+02   2.3567382e+01   4.3778545e+02   1.9534436e+01   3.4928091e+02  -1.3788364e+00   4.6714000e+02   2.5330775e+01   4.9862000e+02  -9.9762508e-01   2.1256273e+02  -1.8504727e+00   3.5755364e+02   9.1207273e-01   2.2805091e+02  -7.7922545e+00   3.5701909e+02   1.4166655e+01   4.6651909e+02  -9.0360727e+00   2.7253636e+02   3.3180000e+00   2.5148000e+02   1.3773575e+01   5.1055455e+01   1.5578738e+02   2.8824091e+02   1.6243636e+00   3.5276000e+02   1.0431175e+01   2.3567000e+02  -3.5816251e+00   3.7277364e+02  -2.3964364e+00   1.5829000e+02  -6.0861225e+01   7.0802091e+02   4.4574182e+00   3.4328364e+02   2.5379127e+01   2.4791000e+02  -8.8908251e+00   3.9212909e+02   2.7586036e+01   3.3615727e+02  -4.7825818e+00   4.9310455e+02   1.4597091e+01   3.5643182e+02  -2.2736364e+00   1.3093091e+02  -2.4720000e-01   2.4186091e+02   1.2162036e+01   2.9698182e+02   3.2272364e+01   2.0033000e+02   1.1443557e+02   4.5181818e+01   9.6871818e+01   2.6248000e+02   1.0943575e+01   1.9995000e+02  -2.5004025e+01   3.7012182e+02   1.9661818e-01   2.7420636e+02   2.8133491e+01   3.4924000e+02   5.0527749e+00   4.9770455e+02   6.6572727e+00
   4.6324909e+02  -4.1144727e+00   2.9418545e+02   2.1162436e+01   2.5736818e+02   3.9641818e+00   3.8173545e+02   2.8068436e+01   3.6252091e+02   3.2319636e+00   5.3948000e+02   2.8113575e+01   4.5981000e+02   1.3971749e+00   2.2628273e+02   2.2519273e+00   3.8346364e+02   7.5992727e+00   2.0438091e+02  -1.2898655e+01   3.4653909e+02   2.3195055e+01   5.1727909e+02  -1.3286873e+01   2.8395636e+02   1.7644400e+01   2.9762000e+02   3.8423749e+00   4.2205455e+01   1.9640538e+02   2.8719091e+02  -9.2516364e+00   4.0967000e+02  -8.9316251e+00   2.7638000e+02  -4.0284251e+00   3.9339364e+02  -1.2860364e+00   2.2752000e+02  -4.3879625e+01   6.5626091e+02   1.4598218e+01   3.5676364e+02   4.0107273e+00   2.6495000e+02  -7.5840251e+00   3.1812909e+02   2.1456036e+01   3.5677727e+02   2.6997818e+01   4.8879455e+02   1.8891891e+01   3.9595182e+02   4.2347636e+00   1.7084091e+02   1.0900000e+01   2.0462091e+02   1.5141236e+01   3.4155182e+02   2.1236764e+01   1.8891000e+02   1.2144917e+02   5.7511818e+01   1.1064542e+02   2.8500000e+02  -1.0568025e+01   1.8086000e+02  -5.7668251e+00   4.4321182e+02   7.7941818e-01   2.4963636e+02   1.0149091e+01   3.5143000e+02   1.1397575e+01   4.9965455e+02   3.2031273e+01
   4.2367909e+02   3.8611273e+00   3.0804545e+02   2.2813636e+01   2.3627818e+02   1.4931382e+01   4.2125545e+02   1.9956836e+01   3.2066091e+02   1.3907636e+00   3.4657000e+02   1.4076375e+01   3.6514000e+02   1.0970775e+01   2.1480273e+02  -9.8796727e+00   3.5513364e+02   1.1345673e+01   2.3919091e+02   9.3665455e+00   3.9382909e+02   1.5511855e+01   5.4660909e+02  -2.2253273e+01   2.7695636e+02   7.1644000e+00   2.5348000e+02   1.2713575e+01   3.5825455e+01   1.3338578e+02   2.9686091e+02  -1.5065236e+01   4.7157000e+02   1.4116375e+01   2.2505000e+02  -1.2025078e-02   3.7824364e+02   1.0159636e+00   2.0414000e+02  -5.3009225e+01   7.3616091e+02  -7.4378182e-01   2.2361364e+02  -2.3372727e+00   2.4314000e+02   1.8707749e+00   3.4812909e+02   1.6716036e+01   3.1811727e+02   1.9800618e+01   5.2521455e+02   4.2768291e+01   4.0452182e+02   3.7391636e+00   1.7160091e+02   6.5492000e+00   1.7381091e+02  -1.4673964e+01   2.9727182e+02   1.6059164e+01   1.8891000e+02   1.2249917e+02   1.1108182e+02   8.3739818e+01   2.7433000e+02  -9.4344251e+00   2.0757000e+02  -8.0436251e+00   4.2445182e+02   4.8502182e+00   2.6572636e+02   2.5481891e+01   3.6543000e+02  -4.7724251e+00   4.8137455e+02   1.5253673e+01
   4.6077909e+02   3.2312727e-01   3.2547545e+02   1.0659236e+01   2.4479818e+02   1.8729782e+01   3.6852545e+02   2.3705236e+01   3.4247091e+02   2.7025964e+01   3.5610000e+02   2.1123975e+01   3.8114000e+02  -1.8792251e+00   1.7876273e+02  -3.2864727e+00   3.1060364e+02  -6.0919273e+00   2.1914091e+02  -5.4094545e+00   4.0806909e+02  -2.8173455e+00   5.0427909e+02  -4.3868727e+00   2.5800636e+02   2.4870400e+01   2.9952000e+02   1.8880375e+01   4.2205455e+01   1.5944538e+02   2.9677091e+02  -1.4488036e+01   4.5714000e+02   8.7007749e+00   2.7348000e+02   1.6835749e+00   3.8196364e+02  -2.3216364e+00   2.0991000e+02  -5.5990825e+01   6.3378091e+02   2.5546618e+01   2.2304364e+02   3.0518327e+01   1.9762000e+02  -2.4347625e+01   3.7226909e+02   1.4594836e+01   3.7568727e+02   4.4850182e+00   5.8963455e+02   1.7746909e+00   3.3067182e+02   2.4747164e+01   1.8117091e+02  -2.6640000e-01   2.3134091e+02   2.2383636e+01   2.9865182e+02   2.2568764e+01   1.9519000e+02   1.3499677e+02   8.5941818e+01   6.1751018e+01   3.3452000e+02  -7.0596251e+00   1.8295000e+02  -1.3364025e+01   4.5455182e+02   6.5322182e+00   2.6943636e+02   1.1615091e+01   3.4672000e+02   1.5437492e-01   5.1446455e+02   1.0364727e+00
   4.2339909e+02  -2.3836473e+01   3.0552545e+02   2.2445236e+01   2.7165818e+02   1.9820982e+01   4.3020545e+02   2.3820836e+01   3.7223091e+02   1.2835164e+01   4.1252000e+02   4.2800375e+01   3.6129000e+02  -1.3291225e+01   1.7447273e+02   5.4367273e+00   2.7760364e+02   1.3208073e+01   2.2590091e+02   5.1397455e+00   2.3591909e+02  -1.7615345e+01   5.2903909e+02  -1.3277673e+01   2.6324636e+02   2.6641200e+01   2.9257000e+02   2.0826375e+01   6.1205455e+01   1.3402538e+02   3.1086091e+02  -7.9952364e+00   4.7829000e+02  -1.3212251e+00   2.3776000e+02  -2.2368825e+01   3.1505364e+02   1.4111636e+00   1.9391000e+02  -5.6950825e+01   6.5621091e+02   8.9422182e+00   2.1266364e+02   7.5387273e+00   2.1724000e+02  -7.2472251e+00   3.5540909e+02   1.5473636e+01   3.2082727e+02   2.0723818e+01   5.4795455e+02   2.6839091e+01   3.4547182e+02   3.7031636e+00   2.3131091e+02   1.6724000e+00   2.1800091e+02  -1.2091636e+00   3.2774182e+02   1.0015636e+00   2.0129000e+02   1.3069877e+02   5.7081818e+01   1.2167982e+02   3.2433000e+02  -1.3574425e+01   1.9943000e+02  -1.4392425e+01   4.8107182e+02   2.1800618e+01   2.6167636e+02   7.8058909e+00   3.2472000e+02  -1.8985625e+01   5.1275455e+02   9.5532727e+00
   4.4763909e+02  -4.6756727e+00   3.2714545e+02   1.3563636e-01   2.7679818e+02   2.0069782e+01   3.8115545e+02  -4.5163636e-02   3.2161091e+02  -1.0495236e+01   3.7476000e+02   2.9611749e+00   3.5824000e+02   1.4572775e+01   2.0190273e+02  -4.0376727e+00   3.2603364e+02  -4.1363273e+00   2.1957091e+02   2.5986145e+01   3.1196909e+02   9.9206545e+00   5.7075909e+02   8.7647273e+00   2.4953636e+02   1.4480000e+00   2.9600000e+02   2.1261975e+01   3.9535455e+01   1.6061898e+02   2.7219091e+02  -3.4316364e+00   4.5586000e+02   8.2331749e+00   2.4581000e+02   3.0871749e+00   3.2620364e+02   2.3291636e+00   1.7943000e+02  -5.1512425e+01   6.7316091e+02   2.7586218e+01   2.3628364e+02   1.5559127e+01   2.4991000e+02  -1.2240825e+01   3.7740909e+02   8.5236364e+00   3.1115727e+02   2.1597418e+01   3.7974455e+02   2.1775891e+01   3.7005182e+02  -6.9332364e+00   2.0384091e+02  -1.4600000e+00   2.4458091e+02  -2.8556364e-01   2.9827182e+02   5.5091636e+00   1.6329000e+02   1.1482877e+02   7.2471818e+01   7.6108618e+01   2.8724000e+02  -5.5572251e+00   2.1481000e+02  -1.6762825e+01   4.1655182e+02   4.3422182e+00   2.5334636e+02   1.2282291e+01   3.2348000e+02   3.3535749e+00   4.9322455e+02   2.0925673e+01
   4.7934909e+02   5.2175273e+00   3.0242545e+02  -7.0767636e+00   2.8460818e+02   2.0784982e+01   4.3025545e+02   1.2296836e+01   3.1342091e+02  -6.1300364e+00   4.0272000e+02   1.5843749e+00   4.1476000e+02  -6.1888251e+00   2.2256273e+02   1.5069527e+01   3.5779364e+02   8.4287273e-01   2.0924091e+02   8.2825455e+00   3.7215909e+02   9.1054545e+00   5.1180909e+02   3.3407273e+00   2.4976636e+02   8.4296000e+00   3.1314000e+02   2.7990775e+01   4.7015455e+01   1.3959058e+02   3.4458091e+02   5.7371636e+00   3.9062000e+02  -1.8276251e+00   2.6719000e+02   1.8967749e+00   2.8991364e+02   1.1422364e+01   1.6072000e+02  -5.9865625e+01   6.3745091e+02   1.6103018e+01   2.7185364e+02   2.0435273e+00   2.2243000e+02  -1.8042425e+01   3.1464909e+02   3.1634436e+01   3.2020727e+02   1.7013418e+01   3.3926455e+02   2.0064291e+01   3.0928182e+02  -2.3516364e+00   1.8284091e+02   5.7000000e+00   2.3819091e+02   1.3175636e+01   3.0793182e+02   6.1163636e+00   1.9043000e+02   1.1470757e+02   7.9801818e+01   7.7382218e+01   3.1972000e+02  -8.1556251e+00   1.9610000e+02  -1.3456025e+01   4.4312182e+02   9.3566182e+00   2.8553636e+02   2.1087091e+01   3.0614000e+02   7.4007749e+00   5.3361455e+02   3.1447273e-01
   4.2558909e+02   4.1383273e+00   2.9128545e+02   6.9144364e+00   2.9136818e+02   3.0714182e+01   4.3599545e+02   1.1476364e+00   3.3309091e+02   9.7263636e+00   3.3657000e+02   5.4963749e+00   4.1772000e+02   2.0334375e+01   2.2709273e+02   5.6571273e+00   2.7179364e+02   1.0962873e+01   2.4248091e+02  -1.9796655e+01   4.1377909e+02   1.7865855e+01   5.3365909e+02   2.6827273e+00   2.4067636e+02   6.4468000e+00   3.0824000e+02   3.2232775e+01   5.9395455e+01   1.2984018e+02   2.9729091e+02   1.3303636e+00   3.8910000e+02  -1.7236025e+01   2.4981000e+02   1.2957175e+01   2.2881364e+02  -1.7879636e+01   1.5776000e+02  -6.8058825e+01   6.5045091e+02   6.8730182e+00   2.5400364e+02   3.0421527e+01   2.0462000e+02  -8.5276251e+00   3.3945909e+02  -1.1036364e-01   3.1749727e+02   2.0230218e+01   3.5242455e+02   1.4691491e+01   3.2319182e+02  -1.6374436e+01   2.3207091e+02  -7.1840000e-01   2.3834091e+02   2.2163636e+01   3.5436182e+02   1.2401964e+01   2.0857000e+02   1.3511637e+02   8.4701818e+01   8.5940218e+01   2.9986000e+02   6.8131749e+00   2.2391000e+02  -2.6830825e+01   4.2997182e+02  -2.7781382e+01   2.4863636e+02   2.9369091e+01   3.1233000e+02  -6.9044251e+00   4.7837455e+02   1.7773673e+01
   4.0458909e+02   6.6832727e-01   2.8723545e+02  -2.1331564e+01   2.9208818e+02   1.4416582e+01   4.5667545e+02  -8.6067636e+00   3.0580091e+02   5.7195636e+00   2.8610000e+02   1.7433975e+01   4.1514000e+02   5.9077492e-01   2.2118273e+02   1.3699273e+00   2.4303364e+02   2.2136727e+00   2.2619091e+02   1.1665455e+00   3.7096909e+02  -5.9893455e+00   4.5222909e+02  -2.2287273e-01   2.6843636e+02   6.4560000e+00   2.7472000e+02   2.9204375e+01   3.8295455e+01   1.8909818e+02   2.6167091e+02  -8.4400364e+00   4.3243000e+02   1.3827575e+01   2.4481000e+02  -3.9728251e+00   2.6448364e+02   1.5266764e+01   1.6072000e+02  -6.5965625e+01   7.1997091e+02   9.0314182e+00   2.6290364e+02   3.2759527e+01   2.0167000e+02   4.1383749e+00   3.1783909e+02   9.7592364e+00   2.6072727e+02   2.0631818e+01   2.3958455e+02   1.8198691e+01   3.2924182e+02  -1.2808436e+01   2.4284091e+02   5.6100000e+00   2.4158091e+02   5.3344364e+00   2.9450182e+02  -4.3792364e+00   2.3710000e+02   1.3526397e+02   1.2356182e+02   6.9261418e+01   3.2581000e+02  -1.2228251e+00   1.9452000e+02  -2.9619625e+01   4.2926182e+02  -8.3945818e+00   2.7091636e+02   4.5466909e+00   3.1805000e+02   6.3979749e+00   5.4646455e+02   1.3426473e+01
   4.1905909e+02   1.1700727e+01   2.8933545e+02  -3.7895636e+00   3.1198818e+02   2.3594582e+01   4.3552545e+02   3.2925236e+01   3.5876091e+02  -7.7072364e+00   3.3714000e+02   1.2350775e+01   4.9162000e+02  -2.7176251e+00   1.6814273e+02  -9.8168727e+00   2.6522364e+02   1.8968473e+01   2.1081091e+02   2.0396945e+01   4.4210909e+02   4.7894545e+00   4.3737909e+02  -5.6548727e+00   2.5672636e+02   2.9732800e+01   2.8157000e+02   1.9986375e+01   4.4535455e+01   1.2778898e+02   3.2962091e+02   2.5973964e+01   5.2243000e+02   3.8527575e+01   2.7648000e+02   1.0923575e+01   3.7772364e+02   2.3777564e+01   2.0457000e+02  -6.2133625e+01   7.2345091e+02   1.7530182e+00   2.7842364e+02   1.0237927e+01   2.0852000e+02  -2.2029625e+01   3.1440909e+02   2.2373636e+01   3.2453727e+02   1.0767018e+01   2.8984455e+02  -9.2109091e-02   3.4619182e+02  -2.5444364e+00   2.4203091e+02   6.7748000e+00   2.3924091e+02  -5.7836364e-01   2.9093182e+02   1.1716364e+01   2.3576000e+02   1.0808117e+02   1.0089182e+02   6.8605018e+01   3.0724000e+02   1.4692775e+01   2.0348000e+02  -1.2816425e+01   4.2278182e+02  -4.6361818e+00   2.8134636e+02   1.1422909e+00   3.0267000e+02   3.1083749e+00   4.5408455e+02   1.3056873e+01
   4.3763909e+02   5.5432727e-01   3.1371545e+02   2.7900364e+00   2.9465818e+02   1.0410982e+01   4.0788545e+02   1.9816436e+01   3.5928091e+02  -1.0508836e+01   3.4272000e+02   2.0954375e+01   4.3752000e+02  -8.8696251e+00   1.8318273e+02  -2.2100727e+00   3.4803364e+02   1.7003673e+01   2.1309091e+02  -5.3554545e+00   4.4091909e+02   1.2604655e+01   3.7970909e+02   5.2887273e+00   3.0372636e+02  -1.1177200e+01   2.3743000e+02   2.7137575e+01   5.3725455e+01   1.6648378e+02   3.4619091e+02   9.8383636e+00   5.2629000e+02   3.2687749e+00   2.6333000e+02  -1.4984425e+01   3.0277364e+02   7.4335636e+00   1.9233000e+02  -4.5684425e+01   6.5188091e+02  -1.4313818e+00   2.5404364e+02   2.6088327e+01   2.3610000e+02  -2.2656025e+01   4.0407909e+02   3.8150036e+01   2.7849727e+02   1.2500218e+01   2.9047455e+02   1.7227491e+01   4.3071182e+02   4.8839636e+00   1.4074091e+02   9.3080000e+00   2.2324091e+02   5.1316364e+00   3.2793182e+02   1.0416364e+01   2.1243000e+02   1.3651757e+02   1.1085182e+02   8.4228218e+01   2.8672000e+02   2.4843749e+00   1.3852000e+02   1.3403749e+00   4.2993182e+02   1.9411818e+01   2.9043636e+02   3.7950909e+00   3.0814000e+02   4.3907749e+00   5.0661455e+02   4.7447273e-01
   4.3158909e+02  -1.4631673e+01   2.9957545e+02   4.7712364e+00   3.1922818e+02   1.3205382e+01   4.7015545e+02   2.1734836e+01   3.8790091e+02  -4.6584364e+00   3.2676000e+02   3.2311749e+00   3.7886000e+02   8.7731749e+00   1.7242273e+02  -9.7292727e+00   2.6517364e+02   5.0124727e+00   2.0800091e+02   2.3431745e+01   4.2148909e+02   1.7869055e+01   4.0099909e+02  -9.6044727e+00   2.9348636e+02   1.2792000e+01   2.6238000e+02   1.0711575e+01   3.7725455e+01   1.2061378e+02   4.0415091e+02  -5.4184364e+00   5.1057000e+02   8.5637492e-01   2.5095000e+02  -1.8994025e+01   3.5662364e+02  -1.6154436e+01   1.9205000e+02  -4.8802025e+01   7.3116091e+02   1.5466218e+01   3.1419364e+02   3.1796327e+01   1.3038000e+02  -1.9588425e+01   3.6826909e+02   1.9104836e+01   3.3730727e+02   1.7985418e+01   2.9410455e+02   3.3417091e+01   3.6109182e+02  -1.7166436e+01   2.4636091e+02   3.3784000e+00   2.3781091e+02   3.2560364e+00   3.2555182e+02  -4.1532364e+00   2.2467000e+02   1.2777837e+02   1.8213182e+02   4.9245818e+01   3.6386000e+02   7.3317492e-01   1.8219000e+02  -1.7493225e+01   4.5016182e+02   1.2341818e-01   3.0729636e+02   2.5446291e+01   3.3486000e+02  -1.0368251e+00   5.1061455e+02   2.2294473e+01
   4.8748909e+02  -5.1936727e+00   3.1109545e+02  -1.8603636e+00   2.4736818e+02   2.9854182e+01   4.2341545e+02   1.9204036e+01   3.5933091e+02   3.1057164e+01   3.8657000e+02   3.1256375e+01   3.4248000e+02   6.4935749e+00   2.0114273e+02  -5.4568727e+00   2.6327364e+02  -1.1215527e+01   2.0505091e+02  -1.4382255e+01   4.2020909e+02   1.9071455e+01   4.0922909e+02   1.0787127e+01   2.7195636e+02   4.5144000e+00   2.4224000e+02   2.2992775e+01   5.9105455e+01   1.5338338e+02   3.1748091e+02  -7.6248364e+00   4.6152000e+02   1.7450375e+01   2.6043000e+02   1.2075749e+00   2.7510364e+02   8.0271636e+00   2.0181000e+02  -3.2772825e+01   6.6050091e+02  -1.0709818e+00   3.3647364e+02   2.3593927e+01   2.5591000e+02  -1.4010825e+01   3.8345909e+02   2.0369636e+01   2.9191727e+02   1.7846618e+01   2.8168455e+02   2.2200691e+01   3.9938182e+02  -1.2329636e+01   2.0341091e+02  -6.6560000e-01   2.0334091e+02   2.7863636e+01   3.3046182e+02   1.6693964e+01   2.1557000e+02   1.1683637e+02   4.4181818e+01   7.7371818e+01   2.7676000e+02  -3.1988251e+00   1.9443000e+02  -2.6042425e+01   4.3855182e+02   5.6222182e+00   2.8443636e+02   1.3415091e+01   3.5876000e+02   2.6211749e+00   4.7375455e+02   1.0293273e+01
   3.9763909e+02   7.5643273e+00   2.9161545e+02   3.6980364e+00   2.5275818e+02   1.2232982e+01   3.8546545e+02   3.2930036e+01   3.7123091e+02  -3.1084836e+01   3.6962000e+02   1.8082375e+01   3.8724000e+02   5.9127749e+00   2.2185273e+02   4.2163273e+00   2.8827364e+02   3.6444727e+00   2.5605091e+02  -1.7692255e+01   4.0734909e+02   2.1860255e+01   3.4127909e+02   7.5531273e+00   2.8048636e+02   5.5420000e+00   2.8219000e+02   1.3936775e+01   4.4675455e+01   1.8024778e+02   4.3815091e+02  -1.3038436e+01   4.1681000e+02  -1.8828251e+00   2.8381000e+02   1.7171749e+00   3.3134364e+02  -3.2320364e+00   1.9662000e+02  -6.4357625e+01   5.9107091e+02   8.9134182e+00   3.2123364e+02   1.6003127e+01   2.0748000e+02  -1.4896425e+01   3.7726909e+02   2.8244836e+01   3.4353727e+02   5.5770182e+00   2.7437455e+02   2.5754909e+00   3.6933182e+02   6.1243636e+00   1.3617091e+02   5.5736000e+00   1.9853091e+02  -5.1156364e-01   3.0441182e+02   1.5347964e+01   2.4233000e+02   9.9555575e+01   7.2321818e+01   9.4360618e+01   3.2795000e+02   3.2597492e-01   1.7110000e+02  -1.7226025e+01   4.4250182e+02  -6.0237818e+00   3.0010636e+02  -3.3185091e+00   3.3438000e+02   6.8615749e+00   5.0113455e+02   1.4152873e+01
   5.2972909e+02  -4.1028727e+00   2.7785545e+02   2.1228836e+01   2.7575818e+02   2.2872982e+01   4.2815545e+02   3.1774836e+01   3.2504091e+02   2.2280364e+01   4.2610000e+02   9.6639749e+00   3.1886000e+02   8.5331749e+00   2.1628273e+02   1.6241927e+01   3.4670364e+02   1.8250073e+01   2.2486091e+02  -7.5870545e+00   3.8472909e+02   3.1099855e+01   4.3456909e+02  -6.7200727e+00   2.5924636e+02   3.3431200e+01   2.8091000e+02   1.1799175e+01   3.9295455e+01   1.4153818e+02   3.3648091e+02  -4.7148364e+00   4.2191000e+02   9.4291749e+00   3.3252000e+02   4.3403749e+00   3.7915364e+02   3.8531636e+00   1.8500000e+02  -6.3908025e+01   6.9278091e+02   7.4866182e+00   3.1176364e+02   3.3040727e+01   7.1290000e+01   9.9568775e+01   3.4921909e+02   6.9188364e+00   3.2239727e+02  -1.3161782e+01   2.9026455e+02  -6.5709091e-02   3.6490182e+02   9.0987636e+00   1.6679091e+02   3.9840000e+00   2.0553091e+02   1.7688436e+01   2.8074182e+02   1.0141564e+01   2.6062000e+02   8.1802375e+01   6.6371818e+01   9.6176618e+01   2.9700000e+02  -6.5280251e+00   1.9057000e+02  -2.5303625e+01   4.1021182e+02  -4.7705818e+00   2.8353636e+02   2.5437091e+01   3.6424000e+02  -2.6272251e+00   4.4918455e+02   3.3088727e+00
   4.6267909e+02   1.6691127e+01   2.6576545e+02   1.3196036e+01   2.4436818e+02   8.6641818e+00   4.0441545e+02   3.8784036e+01   3.7628091e+02   1.1991164e+01   3.9100000e+02   4.7197492e-01   3.8772000e+02   1.0444375e+01   1.5447273e+02  -6.7327273e-01   2.9403364e+02   2.9936727e+00   2.1795091e+02  -1.6834255e+01   3.6210909e+02   6.2894545e+00   4.5589909e+02   5.6735273e+00   2.6491636e+02   6.1676000e+00   2.7210000e+02  -3.8760251e+00   6.6915455e+01   1.2132858e+02   4.7791091e+02  -1.3599236e+01   4.0943000e+02   5.9475749e+00   2.3881000e+02  -4.0228251e+00   3.6739364e+02   2.8439636e+00   1.6467000e+02  -6.3991625e+01   6.8702091e+02   8.8574182e+00   3.3419364e+02   2.1346327e+01   1.7720000e+01   1.4604437e+02   3.7207909e+02   1.9040036e+01   3.3258727e+02   2.1643018e+01   2.5363455e+02   9.1746909e+00   3.6257182e+02  -2.1574836e+01   1.7093091e+02  -4.6372000e+00   1.9839091e+02   2.9796364e+00   3.2841182e+02   1.2807964e+01   2.4914000e+02   1.1344077e+02   7.2611818e+01   4.8197418e+01   2.9819000e+02  -2.2032251e+00   1.9038000e+02  -2.7148425e+01   4.2164182e+02   1.5215018e+01   2.8901636e+02   1.3528691e+01   3.4767000e+02   2.2837492e-01   5.1756455e+02   2.2978473e+01
   5.1086909e+02   1.1885927e+01   3.1776545e+02   3.3660364e+00   2.6060818e+02   1.3744982e+01   3.8773545e+02   1.5268436e+01   3.3623091e+02   1.1045164e+01   3.9514000e+02   1.9570775e+01   4.5691000e+02   7.2491749e+00   2.1652273e+02  -3.0672727e+00   3.4746364e+02   1.3619273e+01   2.1767091e+02  -3.9118545e+00   3.7139909e+02   2.7362545e+00   5.2703909e+02  -6.4476727e+00   2.4162636e+02  -1.0009200e+01   2.3257000e+02   1.9046375e+01   2.7395455e+01   1.1187018e+02   4.3372091e+02  -1.2784036e+01   4.1576000e+02   2.4681175e+01   2.1033000e+02   1.6405575e+01   3.3839364e+02  -8.9360364e+00   1.6052000e+02  -7.3419625e+01   6.5864091e+02   2.6077818e+01   2.9723364e+02   3.9873127e+01   2.3570000e+01   1.2800637e+02   3.5402909e+02   1.8534036e+01   3.1715727e+02   7.8774182e+00   3.3258455e+02   2.3178691e+01   3.7695182e+02   3.6147636e+00   1.4017091e+02   7.4436000e+00   2.0867091e+02   1.0197236e+01   2.9260182e+02   9.2427636e+00   2.2714000e+02   9.4910775e+01   5.8751818e+01   6.6636218e+01   3.4524000e+02  -1.2577225e+01   2.0238000e+02  -2.9538425e+01   3.7431182e+02  -3.0885818e+00   2.6086636e+02   1.1300691e+01   3.4676000e+02  -5.6988251e+00   4.8942455e+02   2.9229673e+01
   4.1277909e+02   6.5431273e+00   2.9799545e+02   3.9476364e+00   2.4313818e+02   1.1572582e+01   3.7409545e+02   2.0789636e+01   3.5628091e+02   5.0111636e+00   3.3043000e+02   6.0775749e+00   3.9348000e+02  -1.1346425e+01   1.9595273e+02   2.1483273e+00   3.0170364e+02   1.0280073e+01   2.2481091e+02  -4.7230545e+00   2.9387909e+02   1.3697855e+01   4.6803909e+02   8.2327273e-02   3.2448636e+02   9.4020000e+00   2.6362000e+02   3.4712375e+01   5.7055455e+01   1.5606738e+02   3.7934091e+02   1.1666364e+01   4.0538000e+02   3.3031575e+01   2.7124000e+02  -2.6172251e+00   2.7262364e+02   2.4655636e+00   1.7829000e+02  -6.2991225e+01   6.5174091e+02   3.4199818e+01   3.1504364e+02   2.7208327e+01   1.0950000e+01   1.2573597e+02   3.6540909e+02   1.3623636e+01   2.9549727e+02   1.1040218e+01   3.4658455e+02   1.4008691e+01   3.1728182e+02   1.7528364e+01   1.3703091e+02   8.1748000e+00   2.5719091e+02   1.6225636e+01   3.6869182e+02  -4.5544364e+00   2.6243000e+02   1.0265757e+02   6.9941818e+01   7.7551018e+01   3.4914000e+02  -1.2559225e+01   1.8600000e+02  -3.4458025e+01   4.0469182e+02   1.1761018e+01   2.5139636e+02   7.8682909e+00   3.4329000e+02  -4.8112251e+00   4.5151455e+02   1.9972473e+01
   3.6167909e+02   1.3821127e+01   2.9690545e+02   2.6514836e+01   2.8213818e+02   1.7172582e+01   3.9262545e+02   7.6172364e+00   3.7237091e+02  -3.6960364e+00   3.5452000e+02  -1.2469625e+01   4.4991000e+02  -1.2408251e+00   2.0842273e+02   5.6807273e+00   2.7151364e+02  -1.2154727e+01   2.3367091e+02   7.2881455e+00   2.8339909e+02   1.1436255e+01   4.6565909e+02  -4.2972727e+00   2.6900636e+02   1.7080400e+01   2.7733000e+02   3.4085575e+01   4.8825455e+01   1.3706578e+02   3.3667091e+02  -1.8200364e+00   3.8133000e+02   2.4815575e+01   2.1510000e+02   4.6339749e+00   3.9472364e+02   3.3177564e+01   1.8338000e+02  -7.1018425e+01   6.1959091e+02   2.0301818e+01   3.0595364e+02   5.0505527e+01   2.3480000e+01   1.5430357e+02   4.0859909e+02   1.2184364e+00   3.5163727e+02   1.7499018e+01   3.2916455e+02   6.9222909e+00   4.6500182e+02   1.1570764e+01   1.8564091e+02   9.3260000e+00   2.8115091e+02   2.0448836e+01   3.1465182e+02   1.8198764e+01   2.3605000e+02   8.0817975e+01   1.0556182e+02   7.3321418e+01   3.3910000e+02   6.6239749e+00   1.7738000e+02  -2.6008425e+01   3.6235182e+02   1.8058218e+01   2.8648636e+02   8.8210909e+00   3.3481000e+02   1.3677175e+01   4.8194455e+02   1.1488073e+01
   3.9253909e+02   1.9732327e+01   3.2790545e+02   2.7448364e+00   2.3694818e+02   1.7497782e+01   3.8978545e+02   3.2054436e+01   3.6161091e+02   3.9114764e+01   4.6891000e+02  -7.7608251e+00   4.3372000e+02   1.9954375e+01   2.0399273e+02   6.6451273e+00   3.3246364e+02   1.5927273e-01   1.9981091e+02   1.4566945e+01   3.1139909e+02   1.3776255e+01   4.8670909e+02   1.2628727e+01   2.7986636e+02   2.5121600e+01   2.3957000e+02   2.1636375e+01   5.6915455e+01   1.3145858e+02   3.0819091e+02   7.1183636e+00   4.6891000e+02   4.1049175e+01   2.7043000e+02  -1.0882425e+01   3.7272364e+02   1.5457564e+01   1.6729000e+02  -5.0341225e+01   7.1269091e+02   2.5463818e+01   3.1476364e+02   2.6940727e+01   2.5950000e+01   1.2076597e+02   3.3155909e+02  -3.2383636e+00   3.4220727e+02   1.0923418e+01   2.9895455e+02   1.0029091e+01   3.6286182e+02   8.0219636e+00   2.1569091e+02   1.9782000e+01   2.2562091e+02   1.9651236e+01   2.8593182e+02   1.6016364e+01   2.9267000e+02  -1.3281625e+01   1.0837182e+02   2.5006618e+01   3.1895000e+02   2.1715975e+01   2.0948000e+02  -1.6576425e+01   4.1102182e+02   6.4946182e+00   2.8567636e+02   1.9075891e+01   3.2062000e+02  -1.3187625e+01   4.9675455e+02   3.1543273e+01
   4.2577909e+02   4.0231273e+00   3.0718545e+02  -1.4975636e+00   2.7317818e+02   1.2129382e+01   3.9604545e+02   9.1336364e+00   3.8471091e+02  -3.4032364e+00   4.8657000e+02   3.9163749e+00   4.7157000e+02   5.5463749e+00   2.2266273e+02   1.1441527e+01   3.5065364e+02   3.6040727e+00   2.1648091e+02  -1.0296655e+01   3.0148909e+02   1.1989055e+01   4.6146909e+02   1.8479273e+00   2.6829636e+02   1.8720000e-01   2.6457000e+02   1.6636375e+01   8.0775455e+01   1.1745978e+02   2.8662091e+02   1.3983964e+01   5.0414000e+02   7.3207749e+00   2.7233000e+02  -7.8444251e+00   2.2005364e+02   1.0961164e+01   1.8467000e+02  -5.4971625e+01   7.3955091e+02   1.9935018e+01   3.1685364e+02   3.1063527e+01   4.3810000e+01   1.3929717e+02   3.3893909e+02   2.7171236e+01   3.2906727e+02   2.3494618e+01   3.4968455e+02   1.3970691e+01   4.2952182e+02  -5.0708364e+00   2.1807091e+02  -2.0684000e+00   2.3229091e+02   1.0837636e+01   3.4136182e+02   9.0119636e+00   2.3172000e+02   1.3644375e+01   1.0347182e+02   2.4861818e-01   2.9386000e+02  -2.6756825e+01   1.9438000e+02  -1.3278425e+01   4.4545182e+02   1.4410218e+01   2.7191636e+02   1.1606691e+01   3.3133000e+02  -1.1274425e+01   5.0046455e+02   1.8246473e+01
   4.5315909e+02  -1.9787273e+01   3.0861545e+02   9.9580364e+00   2.3951818e+02   1.4432182e+01   3.8962545e+02   3.7437236e+01   3.4266091e+02  -1.1792364e+00   4.8133000e+02   1.8145575e+01   4.1614000e+02  -7.0592251e+00   2.0833273e+02   2.2979273e+00   3.3036364e+02  -7.8227273e+00   2.0776091e+02  -2.0259055e+01   2.7420909e+02   7.1314545e+00   4.3075909e+02  -2.4985273e+01   2.6386636e+02   6.1116000e+00   2.5729000e+02   1.9788775e+01   8.9295455e+01   1.2125818e+02   2.8977091e+02  -3.0280364e+00   5.2233000e+02   1.8485575e+01   2.4462000e+02   9.6123749e+00   2.2410364e+02  -7.4628364e+00   1.8948000e+02  -5.7406425e+01   6.8931091e+02   1.0574218e+01   3.1966364e+02   3.3978727e+01   1.1910000e+01   1.5084917e+02   3.6055909e+02   1.0391636e+01   3.4472727e+02   2.5201818e+01   2.9353455e+02  -2.3387309e+01   3.7047182e+02   3.6531636e+00   2.1898091e+02  -6.1012000e+00   2.4762091e+02   1.1991236e+01   2.7950182e+02  -1.3923636e-01   2.1505000e+02   1.4217975e+01   1.2685182e+02  -7.3317818e+00   3.3624000e+02  -1.4817225e+01   1.9376000e+02  -2.3798825e+01   4.0378182e+02   1.8693818e+01   2.9729636e+02   8.6262909e+00   2.8567000e+02  -1.7716251e+00   5.1751455e+02   1.9362473e+01
   4.6291909e+02   1.4319273e+00   3.0504545e+02  -4.0463636e+00   2.4708818e+02  -6.6434182e+00   4.0636545e+02   2.6938036e+01   3.3328091e+02   1.9851164e+01   4.9238000e+02   1.2311575e+01   6.0529000e+02  -3.0531225e+01   2.2823273e+02  -1.6574073e+01   3.9603364e+02   1.2783673e+01   2.3686091e+02   5.5529455e+00   2.9096909e+02   2.9210655e+01   4.4494909e+02  -4.3104727e+00   2.6810636e+02   8.0624000e+00   3.2210000e+02   3.1743975e+01   5.4865455e+01   1.3577258e+02   2.9548091e+02  -2.1624836e+01   5.1200000e+02   2.1881975e+01   2.5743000e+02   5.4475749e+00   3.6234364e+02   5.7679636e+00   1.8295000e+02  -5.8984025e+01   6.7997091e+02   2.6231418e+01   3.6571364e+02   4.9534727e+01   1.8570000e+01   1.1759637e+02   3.6836909e+02   2.8056836e+01   3.0801727e+02   1.0608618e+01   3.2153455e+02   1.3322691e+01   3.4790182e+02   1.5888764e+01   2.0055091e+02  -1.9068000e+00   2.6172091e+02   8.7232364e+00   2.9965182e+02   1.7058764e+01   2.0667000e+02   2.1078375e+01   1.1675182e+02   1.6336218e+01   3.2181000e+02   6.0071749e+00   2.0210000e+02  -2.2986025e+01   3.5693182e+02   1.2391818e+01   2.9972636e+02   2.1141891e+01   3.1100000e+02   9.7719749e+00   4.9413455e+02   3.5372873e+01
   4.4129909e+02   1.1211527e+01   3.1180545e+02  -9.3971636e+00   2.6384818e+02   1.8445782e+01   3.7030545e+02   3.1428364e+00   3.5347091e+02  -1.3764036e+01   4.2895000e+02   2.8675975e+01   4.6857000e+02   9.7863749e+00   2.1471273e+02  -3.8224727e+00   3.5455364e+02   2.5820727e+00   2.4824091e+02  -1.4974545e+00   3.2515909e+02   1.9385455e+01   4.6532909e+02  -2.4208727e+00   2.4748636e+02   1.4752000e+01   2.4800000e+02   2.2531975e+01   5.3675455e+01   1.4743778e+02   3.1434091e+02   7.5363636e+00   4.6186000e+02   1.1513175e+01   2.6005000e+02   6.6579749e+00   3.3910364e+02   6.7716364e-01   1.8905000e+02  -4.2702025e+01   7.7707091e+02   3.8933418e+01   3.2800364e+02   4.0171527e+01   2.2860000e+01   1.2249317e+02   3.4145909e+02  -1.1650364e+01   3.0530727e+02   1.1065418e+01   3.0589455e+02   1.8363891e+01   3.7309182e+02   1.6203564e+01   1.9364091e+02   1.3060000e+00   2.3958091e+02   2.1444436e+01   2.8260182e+02   3.5727636e+00   2.1872000e+02   2.4304375e+01   1.2018182e+02  -3.1781818e+00   3.2386000e+02   1.5531749e+00   2.2867000e+02  -6.3016251e+00   4.2312182e+02   1.7956618e+01   2.8020636e+02  -2.7665091e+00   3.1962000e+02   1.0272375e+01   4.8527455e+02   2.3031673e+01
   4.4596909e+02   7.5079273e+00   3.3228545e+02   7.1544364e+00   2.6598818e+02   1.7984582e+01   3.9267545e+02   2.8933236e+01   3.1923091e+02   2.1251636e+00   4.3857000e+02   1.7996375e+01   4.4305000e+02   1.3397975e+01   2.0852273e+02  -2.0472727e+00   3.3475364e+02   4.1160727e+00   2.4857091e+02   1.2286145e+01   3.0358909e+02   1.3781055e+01   5.1718909e+02   2.0480327e+01   2.7638636e+02   1.0680000e+01   2.2933000e+02   2.9835575e+01   8.5825455e+01   8.0295782e+01   2.6424091e+02  -1.7563636e-01   4.6491000e+02   2.6091749e+00   2.4067000e+02   6.8283749e+00   3.6339364e+02   1.3353964e+01   1.8852000e+02  -5.0329625e+01   7.1045091e+02   4.2603018e+01   3.3452364e+02   1.9319927e+01   1.9910000e+01   1.2691917e+02   3.6526909e+02   2.9964836e+01   3.4201727e+02   2.8798618e+01   3.1784455e+02   3.3078909e+00   3.7395182e+02  -3.5752364e+00   1.6279091e+02   1.8774000e+01   1.9805091e+02   6.2868364e+00   3.5741182e+02  -6.5203636e-01   2.3010000e+02   9.4839749e+00   1.7289182e+02   1.2605018e+01   3.1672000e+02  -2.5635625e+01   2.1910000e+02  -1.2060251e+00   3.9378182e+02   1.6303818e+01   2.5977636e+02   1.2247891e+01   2.9524000e+02   3.9427749e+00   4.7594455e+02   2.3738073e+01
   3.8596909e+02   1.2579273e+00   2.8680545e+02   1.9752836e+01   2.7603818e+02   2.5420582e+01   4.0473545e+02   7.6984364e+00   3.1899091e+02  -7.7656364e+00   4.2614000e+02   2.1610775e+01   4.5786000e+02   1.6933175e+01   1.9009273e+02  -8.0528727e+00   3.9903364e+02   1.0403673e+01   2.3671091e+02   5.4649455e+00   3.2358909e+02   1.5801055e+01   5.0727909e+02   6.9831273e+00   2.9091636e+02   1.1847600e+01   2.6781000e+02  -1.9128251e+00   7.6965455e+01   8.0524582e+01   3.1724091e+02  -8.9856364e+00   4.0386000e+02   2.8343175e+01   2.8200000e+02  -7.7180251e+00   3.4453364e+02   7.8627636e+00   1.4710000e+02  -5.7926025e+01   7.4040091e+02   3.2070182e+00   3.2728364e+02   3.5899127e+01   2.5860000e+01   1.4239317e+02   3.3555909e+02   2.9871636e+01   3.2991727e+02  -9.1433818e+00   3.3105455e+02   2.7210909e+00   3.8314182e+02   1.2739564e+01   2.0893091e+02   1.5042800e+01   1.9591091e+02   3.0280364e+00   2.8288182e+02   3.5160364e+01   2.9224000e+02   5.6277492e-01   1.4456182e+02  -1.5585818e+00   3.2476000e+02   1.5771175e+01   1.8614000e+02  -1.9089225e+01   4.0597182e+02   6.3786182e+00   2.5853636e+02  -1.5462909e+01   3.1443000e+02   1.2117575e+01   4.8013455e+02   1.1732873e+01
   4.3953909e+02  -2.2267673e+01   3.0418545e+02   1.1692436e+01   2.4998818e+02   2.1784582e+01   3.9162545e+02   1.8697236e+01   3.2123091e+02   3.0551636e+00   4.4391000e+02   1.1189175e+01   4.4638000e+02   4.7157492e-01   2.6037273e+02  -1.1005273e+01   3.5894364e+02   3.6850873e+01   2.3028091e+02   1.0509345e+01   3.2396909e+02   9.2406545e+00   5.3099909e+02   1.6155273e+00   2.6257636e+02   2.6948000e+00   2.8224000e+02   1.2172775e+01   5.4825455e+01   1.5458578e+02   2.9424091e+02  -1.1475636e+01   4.2491000e+02   8.9991749e+00   2.4791000e+02   1.1729175e+01   3.4605364e+02   4.5011636e+00   1.8148000e+02  -7.2766425e+01   7.8478091e+02   1.2466618e+01   3.5366364e+02   2.3638727e+01   3.3330000e+01   1.3879557e+02   2.9521909e+02   9.1388364e+00   3.2187727e+02   1.5409818e+01   2.9721455e+02   1.3688291e+01   3.7276182e+02   5.8499636e+00   2.2060091e+02   8.7692000e+00   2.1691091e+02   1.5208036e+01   2.8122182e+02   1.7963164e+01   2.6772000e+02   2.3904375e+01   2.0618182e+02   9.0818182e+00   3.1376000e+02  -7.0588251e+00   2.2043000e+02  -2.2592425e+01   4.1507182e+02   1.0600618e+01   2.9391636e+02   1.2556691e+01   3.4205000e+02  -2.0420251e+00   4.7394455e+02   1.9658073e+01
   4.6467909e+02  -2.6588727e+00   2.9323545e+02  -1.9156364e-01   2.2141818e+02   2.1740182e+01   3.4730545e+02   5.7128364e+00   3.1876091e+02   1.8162764e+01   4.9214000e+02   8.4307749e+00   5.0005000e+02  -1.8012025e+01   2.1085273e+02  -4.2836727e+00   3.2613364e+02   1.4615673e+01   2.3233091e+02   1.8395345e+01   3.0496909e+02  -9.8593455e+00   5.3289909e+02  -3.9647273e-01   2.3348636e+02   1.9062000e+01   2.6052000e+02   1.3480375e+01   7.9865455e+01   6.4532582e+01   2.8162091e+02  -1.1326036e+01   4.2614000e+02  -5.8592251e+00   2.7291000e+02   1.2209175e+01   2.8334364e+02   6.9479636e+00   1.9924000e+02  -6.3517225e+01   6.2783091e+02   1.9302618e+01   2.6904364e+02   2.2558327e+01   2.0480000e+01   1.3211357e+02   2.7831909e+02   2.6730836e+01   3.4101727e+02   1.8828618e+01   3.7153455e+02   7.9026909e+00   3.5776182e+02  -6.8500364e+00   2.0236091e+02   7.5684000e+00   2.0386091e+02   1.1822036e+01   2.6941182e+02   1.6857964e+01   2.3952000e+02  -7.3596251e+00   2.3094182e+02  -1.7188982e+01   3.1981000e+02   1.9457175e+01   1.8105000e+02  -1.6112025e+01   4.3031182e+02   1.4661418e+01   2.7091636e+02   1.7736691e+01   3.2281000e+02  -3.1282508e-01   4.7637455e+02  -1.2963273e+00
   4.7886909e+02   1.3065927e+01   3.3147545e+02  -1.1607636e+00   2.5775818e+02   3.0402982e+01   3.4425545e+02   8.0668364e+00   3.2885091e+02   5.6355636e+00   5.0548000e+02   1.1833575e+01   3.7614000e+02   7.5077492e-01   2.2304273e+02   1.9811273e+00   3.1536364e+02   1.6617273e+01   2.4048091e+02   2.0233455e+00   2.9839909e+02   1.8616255e+01   4.9689909e+02   1.1203527e+01   2.1629636e+02  -8.7028000e+00   2.4433000e+02   1.4775575e+01   5.7435455e+01   1.0399698e+02   2.8724091e+02   4.7043636e+00   3.9914000e+02   3.2507749e+00   2.3000000e+02  -9.2680251e+00   3.2953364e+02   7.7727636e+00   1.6924000e+02  -4.7307225e+01   6.7340091e+02   3.1277018e+01   2.9409364e+02   2.2024327e+01   2.1330000e+01   1.4028557e+02   3.2602909e+02   2.7014036e+01   3.5268727e+02   1.9705018e+01   3.2947455e+02   1.6267491e+01   4.3738182e+02  -2.8896364e+00   1.2188091e+02  -7.4232000e+00   2.1362091e+02  -3.9087636e+00   3.0508182e+02   1.3724364e+01   2.3752000e+02   2.5040375e+01   1.6113182e+02   5.9581818e-01   3.4552000e+02  -2.1962508e-01   1.9738000e+02  -2.5184251e+00   4.2955182e+02   3.1392218e+01   3.1258636e+02   3.0353091e+01   3.5619000e+02   1.0256775e+01   4.5813455e+02   1.9012873e+01
   4.5682909e+02  -6.1708727e+00   3.1633545e+02  -6.6095636e+00   2.6922818e+02   1.4915382e+01   3.7167545e+02   1.3432364e+00   3.1809091e+02   1.4406364e+01   5.1743000e+02   1.7257575e+01   2.6000000e+02   1.6851975e+01   2.0709273e+02   6.2571273e+00   3.0089364e+02   6.7748727e+00   2.5628091e+02  -1.2140655e+01   3.2701909e+02  -4.7133455e+00   4.9670909e+02   1.7887273e+00   2.2576636e+02   1.5449600e+01   2.5686000e+02   8.0131749e+00   5.4965455e+01   3.1474582e+01   2.7629091e+02  -1.4569636e+01   3.8533000e+02   3.9755749e+00   2.3367000e+02   6.3883749e+00   3.0810364e+02   1.1971636e+00   1.9843000e+02  -5.6932425e+01   7.0897091e+02   2.5961418e+01   3.1847364e+02   2.3313927e+01   2.3910000e+01   1.3983917e+02   2.9898909e+02   7.6472364e+00   3.1625727e+02   1.7949418e+01   3.0853455e+02   1.1472691e+01   3.9252182e+02   1.1269164e+01   1.1736091e+02   1.4838400e+01   2.2267091e+02  -1.2012764e+01   2.9036182e+02   1.7371964e+01   2.2757000e+02   1.0306375e+01   2.2185182e+02   4.5382182e+00   3.4148000e+02  -1.1666425e+01   1.7338000e+02  -3.1118425e+01   4.0655182e+02  -1.0527782e+01   2.5501636e+02   1.3528691e+01   3.4838000e+02  -2.0258425e+01   4.7380455e+02   1.8049273e+01
   4.7120909e+02   1.7868727e+01   2.9918545e+02   2.6372436e+01   2.7575818e+02   1.7302982e+01   4.0115545e+02   5.1948364e+00   3.5542091e+02  -2.1100364e+00   4.7152000e+02   1.2703749e+00   2.8114000e+02  -3.3092251e+00   2.3347273e+02  -2.8327273e-01   3.4389364e+02   4.3348727e+00   2.4514091e+02   5.1054545e-01   3.5277909e+02   4.5058545e+00   4.9603909e+02   1.2882327e+01   2.5243636e+02   1.7360000e+00   2.7400000e+02   2.3501975e+01   5.7535455e+01   7.1789818e+00   4.7686091e+02  -1.0375236e+01   3.8986000e+02   2.3703175e+01   2.4838000e+02   3.1157492e-01   2.8005364e+02   4.7311636e+00   2.0295000e+02  -5.8864025e+01   7.3545091e+02   3.2363018e+01   3.0152364e+02   4.2529927e+01   2.9000000e+01   8.8331975e+01   3.3645909e+02   3.8319636e+01   3.9339727e+02   5.3821818e-01   4.5679455e+02   4.9818909e+00   3.3176182e+02  -1.0036364e-02   1.9222091e+02   8.1896000e+00   1.9596091e+02   3.0024036e+01   2.7712182e+02   1.8391164e+01   2.2538000e+02  -9.0884251e+00   1.8347182e+02   1.0468618e+01   3.1133000e+02  -1.9644251e+00   1.9581000e+02  -2.1862825e+01   4.0664182e+02  -9.9149818e+00   2.8582636e+02   1.3393891e+01   3.5691000e+02   1.0719175e+01   4.7851455e+02   1.5532473e+01
   5.1182909e+02  -1.2908727e+00   3.2095545e+02  -6.9916364e-01   2.9222818e+02   2.6745382e+01   4.2441545e+02   1.8234036e+01   3.4914091e+02   8.7723636e+00   5.2976000e+02  -2.6288251e+00   2.7710000e+02  -3.6602508e-01   2.0304273e+02  -1.8888727e+00   3.0213364e+02   5.0556727e+00   2.7424091e+02   2.6625455e+00   3.5572909e+02   1.2989855e+01   5.2551909e+02   2.3339273e+00   2.4238636e+02   1.5640000e+01   2.4281000e+02   3.2897175e+01   5.0775455e+01   1.2999782e+01   4.6100091e+02  -2.4486436e+01   3.8952000e+02   1.4070375e+01   2.4510000e+02  -1.7660251e+00   2.7158364e+02   2.5987636e+00   2.0010000e+02  -6.0206025e+01   7.2474091e+02  -4.2601818e+00   3.0580364e+02   3.4047527e+01   2.3760000e+01   1.3394117e+02   3.0245909e+02   3.9369636e+01   3.1615727e+02   5.7174182e+00   3.3310455e+02   2.8347091e+01   3.1514182e+02  -6.4904364e+00   2.0903091e+02   7.0748000e+00   2.6600091e+02   1.2230836e+01   3.0246182e+02   2.6213964e+01   2.4048000e+02  -2.9642508e-01   1.9994182e+02   2.0110182e+00   3.0443000e+02   8.1575749e+00   1.7438000e+02  -1.9718425e+01   4.1631182e+02   4.5514182e+00   2.7382636e+02   3.8933891e+01   3.2986000e+02  -1.1682508e-01   4.8622455e+02  -1.0894327e+01
   4.5344909e+02   2.1719527e+01   2.9433545e+02   1.3134044e+02   2.9322818e+02   3.5375382e+01   4.2257545e+02   2.4061236e+01   3.4952091e+02   3.8419636e+00   4.1014000e+02  -3.8692251e+00   2.4100000e+02  -8.5802508e-01   2.1061273e+02   4.6455273e+00   3.4875364e+02   1.0426073e+01   2.1943091e+02   5.7573455e+00   3.3334909e+02   7.9202545e+00   4.8146909e+02   1.7679273e+00   2.0029636e+02   2.4767200e+01   3.2138000e+02  -2.0084251e+00   5.6965455e+01   1.2604582e+01   3.6105091e+02   3.7995636e+00   4.7219000e+02   3.3216775e+01   2.7167000e+02  -5.0162508e-01   3.2720364e+02  -5.0908364e+00   1.6395000e+02  -5.8174025e+01   7.1555091e+02   3.0005018e+01   3.2290364e+02   3.4289527e+01   2.6290000e+01   1.2164877e+02   3.2626909e+02   1.6754836e+01   3.3620727e+02   3.2634182e+00   3.5300455e+02   2.9385091e+01   3.4100182e+02   8.7076364e-01   1.9688091e+02  -3.2832000e+00   2.2762091e+02   1.1781236e+01   2.9974182e+02   1.6671564e+01   2.3186000e+02   2.3823175e+01   1.0275182e+02  -6.9337818e+00   3.0938000e+02  -2.0984251e+00   1.7824000e+02  -2.0457225e+01   4.2955182e+02  -7.7977818e+00   2.9948636e+02   1.4541091e+01   3.7495000e+02  -6.5740251e+00   4.9313455e+02   1.0262873e+01
   4.0277909e+02   1.8913127e+01   2.0890545e+02   1.4083484e+02   2.4832818e+02   9.7273818e+00   2.9678545e+02   1.7974436e+01   3.4233091e+02  -9.1528364e+00   4.6905000e+02   1.6467975e+01   2.7372000e+02  -3.0556251e+00   2.1395273e+02  -1.0381673e+01   2.9451364e+02   2.5385273e+01   1.7362091e+02   1.2322145e+01   3.2053909e+02  -4.4849455e+00   5.1113909e+02  -3.6056727e+00   2.4015636e+02   1.9818400e+01   2.8381000e+02   8.6171749e+00   9.5485455e+01   1.1342298e+02   4.1767091e+02  -2.3000364e+00   4.7972000e+02   1.2854375e+01   2.7295000e+02  -4.8440251e+00   3.1981364e+02   2.0360364e+01   1.6695000e+02  -5.6274025e+01   6.2826091e+02   6.2182182e+00   3.0733364e+02   1.1585127e+01   2.4050000e+01   1.4639797e+02   3.2774909e+02   9.3464364e+00   4.0168727e+02   1.3685018e+01   3.8089455e+02   1.2263891e+01   3.4824182e+02  -3.3784364e+00   1.5464091e+02  -1.0424000e+01   2.2005091e+02   2.4486836e+01   3.1955182e+02   2.8566764e+01   2.3233000e+02   2.0975575e+01   1.2166182e+02   1.0513418e+01   3.3919000e+02   8.6667749e+00   2.0543000e+02  -2.5162425e+01   4.9283182e+02   1.0859818e+01   2.7415636e+02   2.6137491e+01   3.5891000e+02   1.4369175e+01   4.7589455e+02   2.7502073e+01
   3.9577909e+02   2.2331273e+00   2.4433545e+02   1.8072044e+02   2.5641818e+02   4.0320182e+01   3.9099545e+02   1.4747636e+01   3.6404091e+02  -2.4369636e+01   5.3833000e+02   1.0685575e+01   2.9919000e+02   9.0677492e-01   2.4456273e+02   2.8295273e+00   3.4660364e+02   1.0548073e+01   1.3609091e+02   6.1345455e+00   3.3096909e+02  -2.4269345e+01   5.3041909e+02  -9.2480727e+00   2.2572636e+02   3.7328000e+00   2.6933000e+02   2.5255575e+01   8.0105455e+01   9.8413382e+01   2.6929091e+02  -5.7696364e+00   3.8657000e+02   1.4446375e+01   2.6257000e+02   8.2263749e+00   2.9024364e+02   2.4205964e+01   1.6624000e+02  -4.5647225e+01   7.0759091e+02   1.9731818e+01   3.0152364e+02   1.9099273e+00   2.9860000e+01   1.5560317e+02   3.3993909e+02   3.3991236e+01   2.8915727e+02   1.2174182e+00   4.0542455e+02   9.4014909e+00   4.1395182e+02  -5.5852364e+00   2.0493091e+02  -6.3072000e+00   2.1848091e+02   2.1892436e+01   2.6927182e+02   3.1249164e+01   2.1214000e+02   5.9077492e-01   1.7575182e+02  -1.6533782e+01   3.1081000e+02  -1.2782825e+01   1.8295000e+02  -6.5540251e+00   4.0516182e+02   9.3934182e+00   2.7710636e+02   4.2914909e+00   3.7167000e+02   2.0683749e+00   4.5827455e+02   1.3861673e+01
   4.5167909e+02  -6.7588727e+00   2.3447545e+02   2.0259924e+02   2.7475818e+02   2.0092982e+01   4.1641545e+02   2.0454036e+01   3.5385091e+02   9.6855636e+00   3.7995000e+02   2.6545975e+01   2.9014000e+02  -1.0369225e+01   2.0299273e+02   1.3445127e+01   2.4151364e+02  -1.2994727e+01   1.5876091e+02   4.7094545e-01   2.9777909e+02   1.8055855e+01   5.1632909e+02   2.5689127e+01   2.6410636e+02  -1.2376000e+00   2.8867000e+02   1.1988375e+01   6.9635455e+01   9.9640982e+01   3.4253091e+02  -1.4883636e-01   4.0210000e+02   3.0633975e+01   2.4814000e+02   1.5330775e+01   3.0929364e+02  -7.0380364e+00   1.6962000e+02  -6.8387625e+01   7.2159091e+02   1.5181818e+01   3.4471364e+02   1.7744727e+01   3.2950000e+01   1.5197597e+02   3.6407909e+02   3.6250036e+01   3.1396727e+02   1.7232618e+01   3.7689455e+02   2.6003891e+01   4.0238182e+02  -1.9709636e+01   1.5150091e+02  -1.5982800e+01   2.3358091e+02   1.2784436e+01   3.1841182e+02   1.5367964e+01   2.1595000e+02   2.3335975e+01   8.8941818e+01   1.2271018e+01   3.6900000e+02  -9.0080251e+00   1.4657000e+02  -2.4733625e+01   4.1131182e+02  -1.0768582e+01   2.7439636e+02   2.0078291e+01   3.2114000e+02  -1.1129225e+01   4.6780455e+02   2.6192727e+00
   4.2477909e+02   2.0203127e+01   2.0152545e+02   1.6818524e+02   2.6632818e+02   1.9817382e+01   3.9446545e+02   2.2680036e+01   2.8318091e+02   9.2891636e+00   3.8086000e+02   1.6953175e+01   4.5424000e+02  -4.7272251e+00   2.2537273e+02   5.5472727e-01   2.2903364e+02  -7.9063273e+00   2.1281091e+02   9.9569455e+00   3.2144909e+02   6.4922545e+00   5.0070909e+02  -1.1012727e+00   2.6162636e+02   2.3620800e+01   2.6229000e+02   2.2438775e+01   5.1635455e+01   1.1441098e+02   2.4762091e+02  -1.9656036e+01   3.9619000e+02   2.7576775e+01   2.3348000e+02   1.4263575e+01   3.2048364e+02   1.1686764e+01   1.6976000e+02  -4.8778825e+01   7.1002091e+02   1.1347418e+01   3.4033364e+02   1.1185127e+01   1.5100000e+01   1.1954397e+02   3.2778909e+02   2.6343236e+01   3.1687727e+02   1.7469818e+01   3.5479455e+02   1.3821891e+01   3.7081182e+02  -1.6140364e+00   2.1303091e+02  -1.1575200e+01   2.3210091e+02  -9.5716364e-01   2.8846182e+02   6.9539636e+00   2.4224000e+02   1.0042775e+01   1.1270182e+02   1.1080218e+01   3.2776000e+02   7.5811749e+00   1.8062000e+02  -1.7937625e+01   4.0564182e+02   1.5595018e+01   3.0434636e+02  -4.9377091e+00   3.3895000e+02   5.4959749e+00   4.9337455e+02  -3.6163273e+00
   4.4758909e+02   3.4683273e+00   2.1771545e+02   1.5861004e+02   2.6241818e+02   2.8320182e+01   3.5536545e+02   1.9338036e+01   3.3218091e+02   9.2791636e+00   4.5167000e+02   1.2138375e+01   5.7767000e+02  -6.5162508e-01   2.2599273e+02  -1.2154873e+01   3.1541364e+02   1.9953273e+01   2.2048091e+02   2.2933455e+00   3.4158909e+02   5.8810545e+00   4.7622909e+02  -9.1928727e+00   2.5872636e+02   2.4142800e+01   2.6519000e+02   2.3866775e+01   5.2345455e+01   1.5102418e+02   2.3915091e+02   1.8315636e+00   3.9205000e+02   3.9767975e+01   1.7576000e+02   9.0211749e+00   2.7458364e+02  -1.6123636e-01   1.6267000e+02  -5.1641625e+01   6.8497091e+02   1.7161418e+01   3.3876364e+02   1.6980727e+01   3.1860000e+01   1.4382317e+02   3.4898909e+02   6.7972364e+00   3.6201727e+02   1.2478618e+01   3.4026455e+02   3.0144291e+01   3.7133182e+02  -1.2175636e+01   1.4022091e+02   9.5960000e-01   2.6605091e+02  -5.2431636e+00   2.9793182e+02   6.9163636e+00   2.3724000e+02  -1.4672251e+00   1.1004182e+02  -1.6069818e+00   3.4410000e+02  -8.7260251e+00   1.8672000e+02  -1.4895625e+01   4.2093182e+02  -1.1538182e+01   2.7539636e+02   2.6758291e+01   3.1776000e+02  -1.5668825e+01   4.8122455e+02   3.3156727e+00
   4.3982909e+02  -7.7208727e+00   2.4152545e+02   1.3432524e+02   2.0946818e+02   8.5696182e+01   4.0567545e+02   9.6832364e+00   3.2852091e+02   3.8119636e+00   4.4638000e+02   2.6091575e+01   6.2110000e+02   3.0397492e-01   1.3256273e+02  -3.5047273e-01   3.4255364e+02   7.9720727e+00   2.2162091e+02   2.2672145e+01   4.3106909e+02   8.4326545e+00   5.1360909e+02   5.5767273e+00   2.3067636e+02   1.6336800e+01   3.0257000e+02   9.6363749e+00   7.8245455e+01   8.3422182e+01   2.7215091e+02  -1.3088436e+01   4.9081000e+02   2.4057175e+01   2.8443000e+02   7.4275749e+00   2.5705364e+02   1.3311636e+00   1.8119000e+02  -6.5123225e+01   6.4645091e+02   1.9433018e+01   3.2280364e+02   1.8637527e+01   3.3140000e+01   1.3219077e+02   3.3574909e+02   2.3946436e+01   3.4063727e+02   2.9990182e+00   3.6710455e+02   9.8370909e+00   3.7647182e+02   9.0331636e+00   1.2422091e+02  -2.4704000e+00   2.4548091e+02   5.1624364e+00   2.9308182e+02   8.0143636e+00   2.3429000e+02   9.4387749e+00   8.4181818e+01  -1.1398182e+01   2.9467000e+02   6.9883749e+00   1.8500000e+02  -2.0998025e+01   4.0512182e+02   7.9166182e+00   2.5124636e+02  -2.6897091e+00   3.4910000e+02  -9.2760251e+00   5.0946455e+02   1.6956473e+01
   4.6572909e+02   1.8271273e+00   2.0728545e+02   1.3811444e+02   1.6541818e+02   1.4498018e+02   3.8136545e+02  -4.3719636e+00   3.2633091e+02   1.4697164e+01   4.8543000e+02   7.8675749e+00   5.1248000e+02  -1.8816425e+01   2.1342273e+02  -8.2992727e+00   2.7917364e+02   1.9422473e+01   2.2476091e+02  -3.1890545e+00   4.1058909e+02  -6.3989455e+00   5.0194909e+02  -8.6304727e+00   1.8886636e+02   3.1161600e+01   2.8819000e+02   2.5316775e+01   2.3658545e+02   5.5944982e+01   2.7334091e+02  -2.8993636e+01   3.9286000e+02   3.0831749e+00   2.6081000e+02   7.1271749e+00   2.1324364e+02   2.4975964e+01   2.0172000e+02  -4.8675625e+01   6.8164091e+02   3.3527818e+01   3.3580364e+02   3.0927527e+01   2.0720000e+01   1.6618437e+02   3.2531909e+02   2.9070836e+01   3.0711727e+02   2.5110618e+01   3.0037455e+02   1.0175491e+01   3.8909182e+02  -7.2664364e+00   2.1941091e+02  -2.1756000e+00   2.0400091e+02   4.9608364e+00   3.0998182e+02  -1.4763636e-01   2.4062000e+02   3.2982375e+01   9.0891818e+01   1.6495018e+01   3.2010000e+02  -3.3602508e-01   2.0938000e+02  -2.9948425e+01   4.2435182e+02  -1.7861782e+01   2.3015636e+02   1.2277491e+01   2.8795000e+02  -6.6402508e-01   5.4432455e+02   1.8597673e+01
   4.3501909e+02   9.2839273e+00   2.6747545e+02   1.3090924e+02   1.6808818e+02   1.5057658e+02   3.4394545e+02   1.8316364e+00   3.3466091e+02   3.2707636e+00   5.2438000e+02   3.7611575e+01   5.2529000e+02   1.1298775e+01   2.0747273e+02   1.2086727e+01   2.9179364e+02   9.4528727e+00   1.9367091e+02  -2.0611855e+01   4.4867909e+02   1.2983855e+01   4.8751909e+02  -6.1460727e+00   2.2872636e+02   7.9228000e+00   2.9295000e+02   2.0795975e+01   1.2629545e+02   2.4438182e+01   2.6439091e+02  -1.9237636e+01   3.9791000e+02  -2.4108251e+00   2.6586000e+02   1.2573175e+01   1.9972364e+02   1.1587564e+01   1.6614000e+02  -5.0919225e+01   6.8393091e+02   1.6746182e+00   3.3919364e+02   7.7963273e+00   1.5760000e+01   1.0963117e+02   3.3317909e+02   3.3392036e+01   3.1415727e+02   2.3257418e+01   3.7763455e+02   8.8469091e-01   4.0443182e+02  -2.3036364e+00   1.4536091e+02   5.8384000e+00   2.7639091e+02   1.6309636e+01   2.8793182e+02   1.0856364e+01   2.4867000e+02  -7.1162508e-01   8.8281818e+01  -1.7776182e+01   3.3067000e+02   1.1588375e+01   1.7614000e+02  -2.8439225e+01   4.5740182e+02   5.6442182e+00   2.3482636e+02   3.0243891e+01   3.0614000e+02   3.5007749e+00   5.4561455e+02   2.7064473e+01
   4.0124909e+02   2.5605527e+01   3.0761545e+02   9.9880364e+00   1.6941818e+02   1.5500018e+02   3.5162545e+02   2.5367236e+01   3.1637091e+02   1.1639636e+00   4.1686000e+02   9.2631749e+00   4.6691000e+02  -1.0980825e+01   2.2152273e+02   9.0127273e+00   3.0113364e+02   2.8567273e-01   2.1248091e+02  -1.0066655e+01   3.9629909e+02   1.0884255e+01   4.9532909e+02   3.0891273e+00   2.6862636e+02   9.9708000e+00   2.8762000e+02   1.7312375e+01   1.2510545e+02   1.6723382e+01   3.7729091e+02  -6.8963636e-01   3.9010000e+02   1.1303975e+01   2.5914000e+02  -2.6892251e+00   2.5562364e+02   1.5065564e+01   1.8586000e+02  -5.0876825e+01   7.5364091e+02   2.5778182e+00   3.3561364e+02   4.1802727e+01   4.0910000e+01   1.8776917e+02   3.2059909e+02   7.3084364e+00   3.3163727e+02   2.5959018e+01   4.3021455e+02   1.2998291e+01   4.1038182e+02  -2.0019636e+01   2.1798091e+02   2.6488000e+00   2.8258091e+02   1.4674436e+01   2.8931182e+02   1.0645964e+01   2.1595000e+02   1.4285975e+01   1.1775182e+02  -5.2737818e+00   3.3124000e+02  -3.7225078e-02   1.9567000e+02  -1.5901625e+01   4.7469182e+02   9.5410182e+00   2.1220636e+02   1.9053491e+01   3.0310000e+02  -8.0660251e+00   5.2237455e+02   2.2973673e+01
   3.7158909e+02   5.1183273e+00   3.4238545e+02   1.2876436e+01   1.4079818e+02   1.3647978e+02   3.3767545e+02   3.2123236e+01   3.1333091e+02   1.3877164e+01   5.3481000e+02   1.0571749e+00   2.8343000e+02   4.3597575e+01   2.2399273e+02   9.9551273e+00   3.2732364e+02  -9.7695273e+00   2.4248091e+02  -7.3766545e+00   4.3244909e+02   6.9422545e+00   4.7727909e+02  -3.7687273e-01   2.6605636e+02   4.4564000e+00   3.0391000e+02   9.4891749e+00   1.1167545e+02  -3.5822182e+00   2.6486091e+02   2.2047636e+00   4.1548000e+02  -8.2464251e+00   2.6572000e+02  -4.3156251e+00   2.1686364e+02   6.5306364e+01   2.9657000e+02  -8.1263625e+01   6.7774091e+02   1.4459818e+01   3.4442364e+02   2.1047927e+01   2.2140000e+01   1.6155077e+02   4.1302909e+02   1.3864036e+01   3.1006727e+02   1.1734618e+01   3.3116455e+02   2.3082291e+01   3.5333182e+02  -1.2975636e+01   1.9312091e+02   5.5376000e+00   2.3753091e+02   1.3558436e+01   3.3365182e+02   3.5198764e+01   2.3129000e+02   1.9438775e+01   1.1118182e+02  -8.2181818e+00   2.8186000e+02  -5.0682508e-01   2.2438000e+02  -4.1984251e+00   4.6726182e+02   6.6541818e-01   2.3934636e+02   1.2692291e+01   2.8057000e+02  -7.1236251e+00   5.1718455e+02   4.0588727e+00
   4.1448909e+02  -1.0503673e+01   2.9309545e+02  -2.2660364e+01   1.7936818e+02   1.0215418e+02   3.6157545e+02  -6.4287636e+00   3.2566091e+02  -4.0592364e+00   4.7210000e+02   9.5039749e+00   2.4995000e+02   5.3759749e+00   2.0718273e+02  -1.7180073e+01   3.1841364e+02   2.1283273e+01   2.1343091e+02  -1.0926545e+00   4.4934909e+02   8.7802545e+00   4.9932909e+02   4.0491273e+00   2.4843636e+02   4.6760000e+00   1.6252000e+02   3.5750375e+01   1.2601545e+02   1.5105818e+00   3.2491091e+02   5.7307636e+00   4.9672000e+02   3.4444375e+01   2.9829000e+02   8.7887749e+00   2.9681364e+02   1.1849036e+02   2.9186000e+02  -5.9546825e+01   5.7202091e+02   1.8577418e+01   3.3214364e+02   2.1940327e+01   3.7000000e+01   1.4765197e+02   3.9740909e+02   1.5873636e+01   2.8691727e+02   2.5866182e+00   3.9958455e+02   4.8686909e+00   3.5633182e+02   3.0743636e+00   1.3688091e+02  -2.8132000e+00   2.4162091e+02   9.0412364e+00   3.3708182e+02   2.0544364e+01   2.4200000e+02   7.7219749e+00   1.6408182e+02   1.0549818e+01   3.3786000e+02  -1.1656825e+01   2.0976000e+02  -1.6938825e+01   4.4969182e+02   7.2110182e+00   1.6515636e+02   9.7674909e+00   3.4067000e+02  -2.2831625e+01   5.0946455e+02   2.5526473e+01
   3.4839909e+02   1.7743527e+01   2.9990545e+02  -1.2585164e+01   1.9722818e+02   6.8105382e+01   4.1457545e+02   1.5441236e+01   3.1614091e+02   2.6123636e+00   4.8705000e+02   1.0877975e+01   2.3400000e+02   7.2219749e+00   2.6647273e+02  -4.1632727e+00   2.6175364e+02  -3.7392727e-01   2.5286091e+02  -3.6770545e+00   4.3763909e+02   3.8170545e+00   5.3560909e+02  -1.3183273e+01   2.4662636e+02   6.5408000e+00   2.3933000e+02   1.1605575e+01   1.1315545e+02   1.0938182e-01   3.0843091e+02   2.2149164e+01   5.2481000e+02   7.8171749e+00   2.6624000e+02   1.2262775e+01   2.6634364e+02   1.1177796e+02   2.5476000e+02  -6.1728825e+01   6.3850091e+02  -3.8309818e+00   2.9833364e+02   2.7925127e+01   2.0950000e+01   1.4769597e+02   3.7540909e+02   2.5253636e+01   3.1339727e+02   4.4682182e+00   3.9474455e+02   1.7365891e+01   3.6271182e+02  -8.1560364e+00   1.8950091e+02  -5.5528000e+00   2.3600091e+02   1.2210836e+01   2.8688182e+02   1.0040364e+01   2.7114000e+02   1.3440775e+01   1.4032182e+02  -6.5993818e+00   3.5472000e+02  -2.4856251e+00   1.9243000e+02  -1.9932425e+01   4.9721182e+02   9.8894182e+00   2.2086636e+02   1.5740691e+01   3.1248000e+02  -1.5364251e+00   5.0570455e+02   4.1672727e+00
   4.8910909e+02   3.5767273e+00   3.1166545e+02   2.1804036e+01   2.1032818e+02   1.4657738e+02   3.4083545e+02   9.8104364e+00   3.4066091e+02   2.8220764e+01   4.4414000e+02   2.8907749e+00   2.7743000e+02  -6.2524251e+00   2.2947273e+02   1.4326727e+01   2.8894364e+02   5.1108727e+00   2.4028091e+02  -1.3100655e+01   4.1572909e+02   1.7189855e+01   5.2737909e+02  -4.5248727e+00   2.4438636e+02   3.9150000e+01   3.2462000e+02   1.3022375e+01   1.4391545e+02   7.3858182e-01   2.8496091e+02   6.4067636e+00   4.5752000e+02   5.9103749e+00   2.2476000e+02   1.1341175e+01   2.3043364e+02   1.3575076e+02   2.5138000e+02  -5.5738425e+01   6.1131091e+02   1.6104218e+01   3.2404364e+02   2.5398327e+01   3.0860000e+01   1.3580317e+02   3.2978909e+02   2.6663236e+01   3.0663727e+02   1.1289018e+01   3.3426455e+02   6.7429091e-01   3.4128182e+02  -1.3871636e+01   1.9322091e+02   1.1496000e+00   2.1296091e+02   1.5574036e+01   2.9308182e+02   2.6444364e+01   3.0024000e+02  -2.7225078e-02   1.6561182e+02  -6.7258182e-01   3.6505000e+02   8.4979749e+00   2.0610000e+02  -2.4116025e+01   4.6902182e+02   6.1461818e-01   2.1082636e+02   3.9543891e+01   3.4462000e+02  -1.6527625e+01   4.6494455e+02   1.2780727e+00
   4.1829909e+02   7.8115273e+00   2.7161545e+02   1.4918036e+01   1.9841818e+02   1.8430018e+02   3.5078545e+02   2.3174436e+01   3.5047091e+02   1.4865964e+01   4.7857000e+02   2.4136375e+01   3.0552000e+02  -3.9296251e+00   1.7518273e+02  -9.5700727e+00   3.2170364e+02   2.3970073e+01   2.1971091e+02   1.4974945e+01   4.1425909e+02   2.3074545e+00   5.2751909e+02   7.7539273e+00   2.3481636e+02   2.7256000e+00   2.9657000e+02   2.4546375e+01   1.3743545e+02   2.1976982e+01   3.2486091e+02  -1.2735236e+01   4.7372000e+02   2.0804375e+01   2.5710000e+02  -7.8160251e+00   2.7910364e+02   1.0361716e+02   2.1243000e+02  -5.8672425e+01   6.2055091e+02   1.1745018e+01   3.3942364e+02   1.8307927e+01   3.7760000e+01   1.4397117e+02   3.2340909e+02   3.1223636e+01   2.9434727e+02   3.2132218e+01   3.2910455e+02   2.0987091e+01   3.6233182e+02  -2.1756364e+00   1.7117091e+02   4.5836000e+00   2.6381091e+02   1.5836036e+01   2.8231182e+02   6.1659636e+00   2.2710000e+02   7.2039749e+00   2.4956182e+02  -2.0585818e+00   3.3091000e+02  -1.3340825e+01   2.4305000e+02  -2.2502025e+01   3.4250182e+02  -3.2137818e+00   2.1672636e+02   5.1218909e+00   3.2395000e+02  -5.1140251e+00   4.5546455e+02   1.9996473e+01
   4.7886909e+02   2.8255927e+01   2.9609545e+02   1.2149636e+01   2.2456818e+02   1.7672818e+02   3.4704545e+02   3.3523636e+01   3.3771091e+02   9.3067636e+00   4.4172000e+02   3.1894375e+01   3.0876000e+02   2.0911175e+01   2.0314273e+02  -8.8068727e+00   3.3160364e+02   2.6080727e+00   2.2614091e+02   1.7905455e+00   4.2525909e+02   2.3707455e+01   5.1784909e+02   4.9475273e+00   2.5015636e+02   3.8784000e+00   2.4424000e+02   3.3072775e+01   1.1934545e+02   2.5134182e+01   3.0258091e+02   1.2371636e+00   4.6119000e+02   2.0336775e+01   2.6624000e+02   5.6427749e+00   2.3777364e+02   1.0121356e+02   1.4762000e+02  -5.1007625e+01   5.4397091e+02  -1.0228582e+01   3.6976364e+02   3.0160727e+01   4.4950000e+01   1.5867597e+02   3.0440909e+02   2.1793636e+01   3.1958727e+02   1.0493018e+01   2.8405455e+02  -1.0489091e+00   3.2167182e+02   3.6716364e-01   2.1769091e+02  -1.3848000e+01   2.4181091e+02   1.0216036e+01   2.7579182e+02   1.9497564e+01   2.1691000e+02   1.0829175e+01   1.3408182e+02   4.5598182e+00   3.1329000e+02   1.0448775e+01   2.0329000e+02  -3.6461225e+01   4.0859182e+02   1.5789018e+01   1.9829636e+02   3.2116291e+01   3.4262000e+02   1.8623749e+00   5.0070455e+02   3.6072727e+00
   4.8101909e+02   1.9513927e+01   3.0228545e+02   1.5604436e+01   1.9279818e+02   1.7116978e+02   3.9415545e+02  -4.8751636e+00   3.3980091e+02   1.4909564e+01   4.5962000e+02   1.5122375e+01   3.1286000e+02   1.8293175e+01   2.3014273e+02   1.0703127e+01   2.5460364e+02   1.9908073e+01   2.5124091e+02   2.3502545e+01   4.1025909e+02   3.4437455e+01   5.0137909e+02   3.1512727e-01   2.5629636e+02   9.4772000e+00   2.6448000e+02   7.2635749e+00   1.3424545e+02   7.8921818e+00   3.1315091e+02  -8.8484364e+00   4.3852000e+02   2.3000375e+01   2.6633000e+02  -3.5544251e+00   2.6677364e+02   1.1589356e+02   1.7133000e+02  -6.2144425e+01   5.7807091e+02   4.4734182e+00   3.2371364e+02   3.5084727e+01   2.1910000e+01   1.4013917e+02   3.2545909e+02   8.1096364e+00   3.4120727e+02   3.3763418e+01   2.6932455e+02   1.5869491e+01   3.7305182e+02  -6.8432364e+00   1.1588091e+02  -1.4663200e+01   2.7172091e+02   9.6323636e-01   2.8998182e+02   1.5072364e+01   2.5857000e+02   1.0396375e+01   1.1594182e+02  -5.4089818e+00   3.2262000e+02  -1.5762508e-01   1.8848000e+02  -2.4756425e+01   4.5374182e+02  -1.3029818e+00   2.4034636e+02   1.1702291e+01   3.3681000e+02  -8.6728251e+00   5.4280455e+02   3.2909273e+01
   5.3710909e+02   2.0267273e+00   3.1404545e+02   1.0473636e+01   1.7827818e+02   1.3676138e+02   3.9609545e+02  -1.6103636e+00   3.3495091e+02   1.3107564e+01   4.5048000e+02   2.3713575e+01   2.6591000e+02  -1.4810825e+01   2.0390273e+02  -6.5776727e+00   3.2736364e+02  -8.3427273e+00   2.6190091e+02  -1.2070255e+01   4.3534909e+02  -1.3289745e+01   4.6546909e+02   9.0792727e-01   2.8819636e+02   1.8065200e+01   3.0124000e+02   2.6702775e+01   2.0363545e+02   1.5530982e+01   3.2867091e+02  -3.8003636e-01   4.4752000e+02   4.0003749e+00   2.7133000e+02   1.3045575e+01   3.1843364e+02   5.7900764e+01   2.1457000e+02  -6.2743625e+01   6.4221091e+02   1.1522182e+00   3.2809364e+02   2.2924327e+01   1.9100000e+01   1.3574397e+02   3.8759909e+02   2.2848436e+01   3.1820727e+02   9.3634182e+00   2.9742455e+02   3.4361491e+01   3.4895182e+02  -1.5485236e+01   1.5264091e+02   1.0446000e+01   2.6005091e+02   4.4268364e+00   2.9179182e+02   3.0167564e+01   2.7914000e+02   9.1807749e+00   1.2923182e+02   4.2378182e+00   3.2548000e+02   7.1357492e-01   1.9710000e+02  -1.6256025e+01   4.3412182e+02   7.0766182e+00   3.1305636e+02   1.6885491e+01   3.3472000e+02  -7.0756251e+00   5.1356455e+02   2.1918473e+01
   4.7401909e+02   2.1923927e+01   3.2028545e+02   1.1784436e+01   1.8860818e+02   1.5560498e+02   4.2562545e+02   2.2507236e+01   3.1490091e+02  -1.1984364e+00   4.3662000e+02  -6.9876251e+00   2.6186000e+02  -4.1468251e+00   2.0842273e+02  -7.5192727e+00   3.3827364e+02   2.3314473e+01   2.2257091e+02  -2.4938545e+00   4.2563909e+02   2.1587055e+01   5.0794909e+02   4.2695273e+00   2.4457636e+02  -4.7752000e+00   2.6129000e+02   3.0088775e+01   2.0967545e+02   1.9437782e+01   3.2405091e+02   2.0189564e+01   5.1162000e+02   1.9722375e+01   2.6472000e+02  -1.6156251e+00   3.3072364e+02   9.1756364e-01   1.9662000e+02  -5.8457625e+01   6.1916091e+02   3.3616218e+01   3.3504364e+02   2.2278327e+01   4.0430000e+01   1.5003757e+02   3.8702909e+02   2.6084036e+01   3.3839727e+02   7.9382182e+00   3.0505455e+02   1.4381091e+01   2.6752182e+02   2.1291636e+00   1.4722091e+02   7.9796000e+00   2.7743091e+02   2.6416436e+01   2.9122182e+02  -2.7868364e+00   2.8119000e+02   1.7686775e+01   1.0313182e+02  -1.3841818e+00   3.5510000e+02  -3.7560251e+00   2.1448000e+02  -3.0836425e+01   3.5531182e+02   1.9761418e+01   2.8277636e+02   1.6737891e+01   3.3772000e+02   4.4437492e-01   5.1208455e+02   2.2268727e+00
   4.4315909e+02   8.7727273e+00   3.1828545e+02  -1.8005564e+01   2.6141818e+02   9.7730182e+01   2.1230545e+02   1.6782836e+01   3.5533091e+02   3.8071636e+00   4.3743000e+02   1.1947575e+01   2.9529000e+02   1.7458775e+01   1.9414273e+02   9.6731273e+00   3.2803364e+02  -8.2632727e-01   2.3033091e+02   2.8353455e+00   4.1891909e+02   9.7446545e+00   5.0270909e+02   5.8787273e+00   2.7438636e+02   3.8400000e+00   2.4024000e+02   6.5327749e+00   1.5067545e+02   2.5057782e+01   2.9153091e+02   5.4011636e+00   4.5557000e+02   1.7926375e+01   2.4914000e+02  -1.1939225e+01   3.6134364e+02   5.8479636e+00   1.8172000e+02  -5.4645625e+01   5.3526091e+02  -2.1417818e+00   3.2609364e+02   3.8034327e+01   1.9330000e+01   1.6891557e+02   3.6940909e+02   2.8163636e+01   3.3634727e+02   2.6482218e+01   2.9279455e+02   2.2361891e+01   2.8524182e+02  -7.1484364e+00   1.7936091e+02   1.6598400e+01   2.2572091e+02  -4.7367636e+00   2.9650182e+02   1.8930764e+01   2.0229000e+02   1.2278775e+01   1.1275182e+02  -1.1253782e+01   3.2681000e+02  -1.8962825e+01   1.7210000e+02  -1.9306025e+01   3.7274182e+02   7.9370182e+00   2.8210636e+02   3.8461491e+01   3.2167000e+02  -3.7416251e+00   5.3199455e+02   3.5340727e+00
   3.6639909e+02   2.2913527e+01   3.0318545e+02   7.6324364e+00   3.0560818e+02   2.6054982e+01   2.7209545e+02   2.7419636e+01   3.2176091e+02   1.6822764e+01   5.0414000e+02   1.0850775e+01   2.6105000e+02  -4.7020251e+00   1.8328273e+02  -3.0807273e-01   3.2479364e+02   2.1812873e+01   2.5557091e+02  -6.9938545e+00   4.3010909e+02   6.0794545e+00   5.1299909e+02  -6.6144727e+00   2.9957636e+02   9.6348000e+00   2.6686000e+02   1.9883175e+01   1.1196545e+02   2.0774582e+01   2.7610091e+02  -1.6884436e+01   5.3457000e+02   1.2606375e+01   2.4300000e+02   3.1121975e+01   3.3229364e+02   1.8881964e+01   1.5181000e+02  -6.3912825e+01   5.7931091e+02   1.1474218e+01   3.2385364e+02   2.7743527e+01   3.2430000e+01   6.6487575e+01   2.8155909e+02   2.8191636e+01   3.2472727e+02   1.5701818e+01   2.9537455e+02   7.8954909e+00   3.4495182e+02   3.5547636e+00   2.1041091e+02   1.1924400e+01   2.4153091e+02   2.5284364e+00   3.0693182e+02   7.1463636e+00   2.2967000e+02   3.8083749e+00   7.6281818e+01  -4.6181818e-02   3.5243000e+02   1.2747575e+01   1.9057000e+02  -1.9253625e+01   3.7455182e+02   1.8792218e+01   2.3805636e+02   2.9315491e+01   3.4424000e+02  -3.3497225e+01   4.8718455e+02   2.4118873e+01
   4.6696909e+02   1.2777927e+01   2.8023545e+02   2.0508436e+01   2.5479818e+02   1.6789782e+01   3.7652545e+02   8.2252364e+00   3.1595091e+02   1.5767564e+01   4.9967000e+02   1.6918375e+01   2.7995000e+02  -6.7440251e+00   2.5514273e+02  -1.2568727e+00   3.8984364e+02   8.6588727e+00   2.4095091e+02   1.0225745e+01   4.0720909e+02   6.2514545e+00   5.0741909e+02  -8.9280727e+00   2.6619636e+02   9.1152000e+00   2.4495000e+02   1.7585975e+01   1.2877545e+02   2.6999782e+01   3.2177091e+02  -1.5778036e+01   5.0657000e+02   2.1226375e+01   3.0495000e+02   1.9115975e+01   3.4391364e+02  -2.1876364e+00   1.7633000e+02  -5.2064425e+01   5.7402091e+02   2.7797418e+01   3.2957364e+02   4.1459273e+00   8.1400000e+00   1.5834077e+02   3.1936909e+02   2.8686836e+01   3.2963727e+02   3.7390182e+00   3.0437455e+02   3.5805491e+01   3.8581182e+02  -4.3524036e+01   1.8945091e+02   9.7412000e+00   1.9653091e+02   8.1284364e+00   2.9760182e+02   2.5372764e+01   2.3648000e+02   1.4733575e+01   1.1961182e+02   3.4374182e+00   3.1933000e+02   1.1055749e+00   1.8619000e+02  -3.6853225e+01   4.0121182e+02   8.9494182e+00   2.9534636e+02   2.5832291e+01   3.4391000e+02  -1.2860825e+01   5.1818455e+02   1.9168873e+01
   4.3029909e+02   2.9915273e+00   2.9742545e+02  -1.0967636e+00   2.7717818e+02   4.4709382e+01   3.6094545e+02   2.8731636e+01   3.6880091e+02   2.5895636e+00   4.1710000e+02  -4.2360251e+00   2.7995000e+02  -1.2504025e+01   1.9676273e+02   2.6135273e+00   3.7727364e+02  -1.0615527e+01   2.8067091e+02  -8.8118545e+00   3.3563909e+02   1.6357055e+01   5.2580909e+02   1.7840727e+01   2.4338636e+02   1.4560000e+01   2.5019000e+02   2.0406775e+01   1.1363545e+02   1.3210982e+01   3.1681091e+02   5.3787636e+00   4.9357000e+02   1.1356375e+01   2.3576000e+02   9.1311749e+00   3.5334364e+02  -8.8420364e+00   1.6386000e+02  -5.5546825e+01   6.0926091e+02   1.7598218e+01   2.9404364e+02   8.0783273e+00   2.4760000e+01   1.6591117e+02   3.3731909e+02   1.2490836e+01   3.1182727e+02   2.6163818e+01   3.3826455e+02   6.5142909e+00   3.7190182e+02  -8.2712364e+00   1.6274091e+02   1.4980000e+00   2.2048091e+02   7.4924364e+00   2.7688182e+02   4.3880364e+01   2.6352000e+02   1.9720375e+01   1.4599182e+02   6.6570182e+00   3.3129000e+02  -7.5112251e+00   2.2838000e+02  -1.0088425e+01   3.0826182e+02   5.6254182e+00   3.1505636e+02   1.7295491e+01   3.3129000e+02   8.6287749e+00   5.2013455e+02   1.2012873e+01
   4.0005909e+02   1.9407273e+00   3.7699545e+02   1.7487636e+01   3.1660818e+02   3.6949818e+00   4.0762545e+02  -5.5827636e+00   3.2976091e+02   5.8527636e+00   4.6995000e+02  -8.4640251e+00   2.8138000e+02  -8.0884251e+00   1.9361273e+02   1.2715527e+01   3.0955364e+02   2.4752073e+01   2.5324091e+02  -9.2374545e+00   3.1558909e+02  -8.4894545e-01   4.9184909e+02   3.6752727e-01   2.9376636e+02   9.5296000e+00   2.5662000e+02   1.7512375e+01   1.4229545e+02   9.4381818e+00   2.9010091e+02   1.1135564e+01   5.0505000e+02  -6.3220251e+00   2.5324000e+02   1.1492775e+01   3.9829364e+02   6.6519636e+00   1.8448000e+02  -4.7386425e+01   6.0697091e+02   1.5641418e+01   3.3542364e+02   3.5907927e+01   1.8330000e+01   1.0514557e+02   3.8498909e+02  -6.8427636e+00   3.0339727e+02   1.2788218e+01   2.9174455e+02   1.3335891e+01   3.6257182e+02  -8.0048364e+00   2.0307091e+02  -1.0684000e+00   1.9153091e+02   1.0768436e+01   2.7431182e+02   9.8059636e+00   2.0938000e+02   1.6571575e+01   1.7437182e+02  -1.3083382e+01   3.1857000e+02   1.4266375e+01   1.9962000e+02  -1.0977625e+01   3.5021182e+02   1.6309418e+01   2.4672636e+02   8.0518909e+00   3.2719000e+02   6.7667749e+00   4.9256455e+02  -9.7815273e+00
   4.5244909e+02   2.9895273e+00   3.1980545e+02  -2.1771636e+00   2.7660818e+02   2.2704982e+01   3.8294545e+02   1.3391636e+01   3.1814091e+02   7.0623636e+00   4.0010000e+02   1.3173975e+01   2.5252000e+02   1.6310375e+01   1.9723273e+02   1.5759273e+00   3.3989364e+02  -7.6751273e+00   2.4405091e+02  -3.4022545e+00   3.4167909e+02   1.7153855e+01   4.9699909e+02   1.3475527e+01   2.8005636e+02   2.7664000e+00   2.3791000e+02   1.3239175e+01   1.3020545e+02   2.1595382e+01   3.0524091e+02  -4.8356364e+00   4.9152000e+02   8.0003749e+00   2.5476000e+02   2.4611749e+00   3.3839364e+02   6.4439636e+00   1.9481000e+02  -6.8882825e+01   6.4193091e+02   2.1414618e+01   3.6071364e+02   1.9984727e+01   4.3570000e+01   1.7045637e+02   3.9412909e+02  -2.6239636e+00   3.1501727e+02   2.6048618e+01   2.8310455e+02   1.5397091e+01   3.2843182e+02  -3.2236364e+00   1.8607091e+02  -7.0840000e-01   2.0348091e+02  -5.8575636e+00   2.4384182e+02   7.3835636e+00   2.2486000e+02   1.0093175e+01   1.2823182e+02   2.7478182e+00   3.6943000e+02   1.0387575e+01   2.2576000e+02  -2.0118825e+01   3.4178182e+02   4.1381818e-01   2.6472636e+02   3.6618909e+00   3.3395000e+02   1.4325975e+01   4.9956455e+02   2.0468473e+01
   3.7967909e+02   1.8241127e+01   3.1123545e+02   5.4584364e+00   3.0856818e+02   1.3768182e+01   3.7941545e+02   1.6784036e+01   3.3871091e+02   2.5667636e+00   4.0776000e+02   8.8411749e+00   2.1924000e+02   3.4162775e+01   2.1499273e+02  -1.6234873e+01   3.3908364e+02  -2.8003273e+00   2.8081091e+02   2.4556945e+01   2.5801909e+02   1.0284665e+02   5.6446909e+02   4.9879273e+00   2.8067636e+02   2.6816800e+01   2.5881000e+02   1.5617175e+01   1.3872545e+02  -1.6562182e+00   3.2434091e+02  -1.4793636e+01   3.7576000e+02   1.0551175e+01   2.5876000e+02  -9.6588251e+00   3.8248364e+02   3.4676364e-01   2.0952000e+02  -5.8439625e+01   6.4074091e+02   4.8898182e+00   3.2942364e+02   3.0007927e+01   1.3140000e+01   1.6237077e+02   3.1626909e+02   3.1554836e+01   3.6430727e+02   3.9635418e+01   3.7474455e+02  -5.6641091e+00   3.1914182e+02  -3.2240436e+01   2.0031091e+02   1.4424000e+00   2.2558091e+02   1.6144364e+00   2.5755182e+02   8.4767636e+00   2.0481000e+02   1.8871749e+00   1.7075182e+02   5.7262182e+00   3.5048000e+02   1.0473575e+01   1.9176000e+02  -3.1448825e+01   3.5659182e+02  -5.1009818e+00   2.9101636e+02   1.8748691e+01   3.5605000e+02   2.0779749e+00   4.3470455e+02   1.6177273e+01
   4.0653909e+02   1.4372327e+01   3.2476545e+02   1.6376036e+01   2.8275818e+02   9.2629818e+00   3.6236545e+02   2.8938036e+01   3.5828091e+02   9.6611636e+00   4.1124000e+02  -1.4722508e-01   2.2938000e+02   1.9111575e+01   2.0914273e+02   1.4333127e+01   3.1932364e+02   1.8704727e+00   3.0686091e+02   1.0242945e+01   3.1877909e+02   1.0856585e+02   5.2022909e+02   1.2147127e+01   2.7615636e+02   1.0284000e+00   2.6462000e+02   2.6532375e+01   1.1882545e+02   1.3085782e+01   3.2158091e+02  -6.1428364e+00   4.2419000e+02   7.9567749e+00   2.4386000e+02  -2.4668251e+00   3.8643364e+02  -3.7792364e+00   1.9833000e+02  -5.7024425e+01   6.1450091e+02   2.3799018e+01   3.1757364e+02   2.6335927e+01   2.5670000e+01   1.0617837e+02   3.4864909e+02   2.0774436e+01   3.3291727e+02   1.3096618e+01   3.9921455e+02   1.2948291e+01   3.1886182e+02   5.9541964e+01   1.8145091e+02  -5.6688000e+00   2.3129091e+02   2.5007636e+01   2.5127182e+02  -7.2108364e+00   2.2752000e+02   7.6403749e+00   1.0556182e+02   1.4131418e+01   3.3000000e+02   1.7819749e+00   1.9143000e+02  -2.5082425e+01   3.4002182e+02   6.3646182e+00   3.1048636e+02   5.0010909e+00   3.2133000e+02  -4.3844251e+00   4.0484455e+02   8.6072727e-02
   4.2810909e+02   1.2667273e+00   2.9723545e+02  -7.6615636e+00   2.8351818e+02   4.6321818e+00   4.0783545e+02   2.4660436e+01   3.2047091e+02   4.1659636e+00   4.4114000e+02   1.1890775e+01   2.7048000e+02   2.1135749e+00   2.2956273e+02  -4.7304727e+00   3.0094364e+02   1.2150873e+01   2.5867091e+02  -8.2918545e+00   2.6782909e+02   9.3731855e+01   5.3318909e+02  -1.7496727e+00   2.7600636e+02   1.5140400e+01   2.6086000e+02   2.5031749e+00   1.3272545e+02   8.2037818e+00   2.9877091e+02   1.6061964e+01   4.9429000e+02   1.6778775e+01   2.7848000e+02   2.0143575e+01   4.4715364e+02  -1.1568364e+00   2.0167000e+02  -5.6621625e+01   6.5469091e+02   1.2253818e+01   3.2833364e+02  -4.2348727e+00   3.3950000e+01   1.3989597e+02   3.1359909e+02   2.0668436e+01   3.6115727e+02  -1.7325818e+00   3.1805455e+02   1.2181091e+01   2.4128182e+02   2.0389836e+02   2.0303091e+02   1.0844800e+01   2.4024091e+02   1.7341636e+01   2.5050182e+02   6.2307636e+00   2.2076000e+02  -9.3388251e+00   1.1704182e+02  -6.8369818e+00   3.4191000e+02  -4.0808251e+00   1.8057000e+02  -2.3603625e+01   4.8797182e+02  -2.7113818e+00   2.9101636e+02   8.5086909e+00   3.3881000e+02   6.3571749e+00   5.1437455e+02   1.8753673e+01
   3.8405909e+02   2.9980727e+01   2.6799545e+02  -2.7892364e+01   2.8913818e+02   2.0422582e+01   3.3409545e+02   1.6249636e+01   3.2623091e+02  -5.2948364e+00   4.6067000e+02   2.7848375e+01   2.5472000e+02   1.1894375e+01   2.1956273e+02  -1.3450473e+01   2.5522364e+02   7.1484727e+00   3.0995091e+02   8.1857455e+00   2.7110909e+02   9.7379455e+01   5.7627909e+02   1.0753127e+01   2.8776636e+02   1.5719600e+01   2.5319000e+02   2.3016775e+01   1.1291545e+02   4.3685818e+00   2.7372091e+02  -4.5040364e+00   5.2310000e+02   1.6853975e+01   2.4614000e+02   1.2490775e+01   3.4686364e+02  -5.6363636e-01   1.5272000e+02  -4.1415625e+01   6.3597091e+02   3.2941418e+01   3.2380364e+02   3.5077527e+01   1.9670000e+01   1.3065837e+02   3.6140909e+02   1.0893636e+01   3.1553727e+02   1.5767018e+01   4.4705455e+02   4.0491091e+01   3.0662182e+02   4.4761164e+01   2.1693091e+02  -6.5572000e+00   2.3367091e+02   1.6272364e+00   2.2136182e+02   2.0751964e+01   2.6591000e+02  -9.6608251e+00   2.1499182e+02   7.5701818e-01   3.5629000e+02   9.2987749e+00   1.8148000e+02  -3.8664251e+00   5.0797182e+02   4.0686182e+00   2.3686636e+02   2.0310691e+01   3.4572000e+02  -1.4475625e+01   4.9746455e+02   1.3726473e+01
   3.8615909e+02   5.7627273e+00   2.8338545e+02   3.4464364e+00   2.8636818e+02   1.6644182e+01   3.5636545e+02   8.5180364e+00   3.0209091e+02  -7.3636364e+00   3.9938000e+02   2.4801575e+01   2.4676000e+02   2.7201175e+01   2.2595273e+02   1.6583273e+00   2.8532364e+02   6.4004727e+00   3.3152091e+02   2.0030145e+01   2.9101909e+02   1.0863665e+02   5.3384909e+02   1.8527527e+01   2.6743636e+02   1.0966000e+01   2.4852000e+02   2.4110375e+01   1.2743545e+02  -7.0830182e+00   2.9934091e+02   6.1163636e+00   5.1291000e+02   1.3769175e+01   2.3214000e+02   7.4707749e+00   1.6672364e+02  -4.9124364e+00   1.9791000e+02  -5.3370825e+01   5.9602091e+02   1.4227418e+01   2.5876364e+02   2.5620727e+01   3.5000000e+01   1.2066197e+02   3.9364909e+02   3.9844364e+00   3.5639727e+02   1.1458218e+01   4.6610455e+02   2.2287091e+01   3.7757182e+02   3.4151636e+00   2.4936091e+02   4.4684000e+00   2.2005091e+02   1.3486836e+01   2.5269182e+02   2.4815564e+01   2.6557000e+02   5.5063749e+00   1.4885182e+02  -8.9517818e+00   3.5681000e+02   1.2587175e+01   1.6986000e+02  -1.3836825e+01   5.1564182e+02   4.0350182e+00   2.4453636e+02   1.1607091e+01   3.0938000e+02  -7.0842508e-01   5.2556455e+02   9.5847273e-01
   3.7701909e+02   1.7213927e+01   3.0238545e+02   2.8166436e+01   3.0227818e+02   8.0313818e+00   3.5194545e+02   2.0316364e+00   3.3552091e+02  -1.6558036e+01   3.3948000e+02   1.4035749e+00   2.3095000e+02  -2.0244025e+01   2.1395273e+02   2.0383273e+00   3.1551364e+02   1.2705273e+01   2.5538091e+02  -1.5638655e+01   2.4539909e+02   1.0809625e+02   5.2560909e+02  -6.6732727e+00   2.9643636e+02   5.5560000e+00   3.4457000e+02   2.9963749e+00   1.1439545e+02   2.8601818e+00   3.1458091e+02   2.2557164e+01   3.9119000e+02   1.3746775e+01   2.3910000e+02  -6.2860251e+00   2.6477364e+02   3.3335636e+00   2.2267000e+02  -6.8731625e+01   6.1755091e+02   1.1225018e+01   2.9328364e+02   2.2469127e+01   4.3480000e+01   1.1241357e+02   3.9002909e+02   1.5894036e+01   3.6163727e+02   1.5699018e+01   4.2326455e+02   6.3942909e+00   3.8909182e+02  -3.6964364e+00   1.5931091e+02  -6.4176000e+00   2.1672091e+02   2.6173236e+01   2.4560182e+02   6.8127636e+00   2.0595000e+02   1.3259749e+00   1.0799182e+02   2.1987018e+01   3.0410000e+02  -1.4286025e+01   1.6248000e+02  -9.3464251e+00   3.6788182e+02  -1.4841818e+00   2.8377636e+02   1.8657891e+01   3.4952000e+02  -4.5896251e+00   5.0613455e+02   3.6528727e+00
   4.1048909e+02   1.0436327e+01   3.4861545e+02  -2.1019636e+00   3.0665818e+02   2.9780982e+01   3.5183545e+02   3.0350436e+01   3.3323091e+02  -2.5248364e+00   4.3181000e+02  -1.6528251e+00   2.3510000e+02   7.9939749e+00   2.0080273e+02   5.8603273e+00   2.0884364e+02  -5.5711273e+00   2.6728091e+02   1.4993455e+00   2.6572909e+02   1.1480985e+02   4.4551909e+02   3.5939273e+00   2.6348636e+02  -2.0980000e+00   2.6138000e+02   1.9511575e+01   1.2839545e+02   1.8401818e+00   2.7691091e+02  -1.6849236e+01   4.1662000e+02   2.6802375e+01   2.8524000e+02   6.1727749e+00   3.4610364e+02  -2.5528364e+00   1.8729000e+02  -5.8421225e+01   7.6235091e+02   1.5831018e+01   3.0447364e+02   1.3723927e+01   3.3860000e+01   1.4171317e+02   3.9755909e+02   1.6761636e+01   3.4858727e+02   2.2083018e+01   3.3910455e+02   3.0770909e+00   3.5186182e+02  -7.5680364e+00   2.4355091e+02   2.3132000e+00   2.1010091e+02   1.0852836e+01   2.0388182e+02   1.7440364e+01   2.0462000e+02   1.3902375e+01   1.1599182e+02  -5.9929818e+00   3.5376000e+02  -1.9688825e+01   1.9924000e+02   3.0027749e+00   5.3093182e+02  -1.2808182e+01   3.0134636e+02   7.3522909e+00   3.4072000e+02   4.2543749e+00   5.2189455e+02   1.9102073e+01
   4.6329909e+02   7.0215273e+00   3.4933545e+02   1.0320436e+01   2.6079818e+02   1.2069782e+01   3.7357545e+02   1.5351236e+01   3.2728091e+02   1.7811164e+01   4.7252000e+02   1.1380375e+01   2.3448000e+02   1.2563575e+01   2.3076273e+02   2.5535273e+00   2.5765364e+02  -4.5759273e+00   2.4228091e+02   2.6893455e+00   2.4172909e+02   8.9959855e+01   4.6827909e+02  -1.9416873e+01   2.9676636e+02   3.4796000e+00   3.0233000e+02   6.5655749e+00   1.4129545e+02   2.9328182e+01   2.6667091e+02   3.7799636e+00   3.7600000e+02   1.4431975e+01   2.7852000e+02   2.4203749e+00   3.7620364e+02   1.3369164e+01   2.1238000e+02  -6.5758425e+01   7.4955091e+02   2.7665018e+01   3.2771364e+02   3.7384727e+01   3.9760000e+01   1.3843117e+02   3.6907909e+02   9.6600364e+00   2.8325727e+02   1.1879418e+01   3.2258455e+02   2.1886909e+00   4.1809182e+02  -1.7676436e+01   1.5522091e+02   3.5296000e+00   2.4619091e+02   2.0055636e+01   3.3084182e+02   3.2323564e+01   2.1605000e+02  -2.6720251e+00   1.7199182e+02   1.2197018e+01   3.5800000e+02   1.7011975e+01   1.9205000e+02  -1.3132025e+01   4.9778182e+02   3.1381818e-01   2.4896636e+02   1.7062691e+01   2.9681000e+02   2.7671749e+00   4.8551455e+02   3.5924727e+00
   4.3853909e+02   1.7623273e+00   2.8352545e+02   4.1052364e+00   3.2046818e+02   3.7676182e+01   3.8409545e+02  -4.9103636e+00   3.1385091e+02   4.6455636e+00   4.6352000e+02   1.5340375e+01   2.3457000e+02   2.3276375e+01   2.1585273e+02   1.9936327e+01   2.1860364e+02   1.1358073e+01   2.1919091e+02  -4.9334545e+00   3.0448909e+02   9.8799055e+01   5.1975909e+02  -8.7252727e+00   2.6048636e+02   1.8620000e+00   2.9143000e+02   1.5057575e+01   1.1272545e+02   1.7143782e+01   2.7172091e+02  -3.1484036e+01   3.5943000e+02   1.1875749e+00   2.6705000e+02  -8.9920251e+00   4.0662364e+02   1.2035564e+01   1.7743000e+02  -5.7012425e+01   6.3978091e+02   2.8686618e+01   3.1142364e+02   2.7497927e+01   3.7720000e+01   1.2973437e+02   3.8769909e+02  -9.5395636e+00   3.4396727e+02   4.0352618e+01   3.6021455e+02   2.2918291e+01   3.4871182e+02   1.4683964e+01   1.1450091e+02   3.7872000e+00   2.6186091e+02  -1.1767964e+01   2.8460182e+02   7.5527636e+00   1.9319000e+02   3.2467749e+00   1.6251182e+02  -1.6184582e+01   3.4529000e+02  -2.1731225e+01   2.0367000e+02  -1.2491625e+01   4.1659182e+02   5.8149018e+01   2.9367636e+02   2.1058909e+00   3.2043000e+02  -2.2124251e+00   5.2684455e+02   4.0516073e+01
   4.3258909e+02   8.5832727e-01   2.9290545e+02   1.2354836e+01   3.1360818e+02   8.2749818e+00   3.7309545e+02   1.5389636e+01   3.2680091e+02  -4.4043636e-01   3.7819000e+02   1.0016775e+01   2.5181000e+02   4.3171749e+00   1.8852273e+02   7.2727273e+00   2.3084364e+02   4.8872727e-02   2.3057091e+02   1.2346145e+01   2.7682909e+02   1.1896185e+02   5.0622909e+02   6.4071273e+00   2.6215636e+02  -6.2316000e+00   3.2129000e+02   1.4998775e+01   1.4753545e+02   1.1168982e+01   2.8343091e+02  -3.5608364e+00   3.8700000e+02   2.2719749e+00   2.6348000e+02  -8.9464251e+00   3.9148364e+02  -1.1332364e+00   1.8329000e+02  -6.2291225e+01   7.2807091e+02  -1.0956582e+01   3.4647364e+02   3.8363927e+01   3.5100000e+01   1.3823397e+02   3.7164909e+02   4.0244364e+00   3.0482727e+02   3.6053818e+01   3.3310455e+02   1.1447091e+01   3.4038182e+02   1.6730364e+01   1.5603091e+02   6.9348000e+00   2.4486091e+02   1.9352036e+01   2.9484182e+02   1.2973564e+01   2.0638000e+02   1.3911575e+01   1.5623182e+02   1.3837818e+01   3.1910000e+02  -2.3460251e+00   1.8600000e+02  -5.5080251e+00   4.8231182e+02  -2.4485818e+00   2.5005636e+02   3.4554909e+00   3.2595000e+02   1.4859749e+00   5.5827455e+02   1.3051673e+01
   3.8339909e+02   2.4323527e+01   2.9528545e+02  -2.6955636e+00   3.0427818e+02   1.2161382e+01   3.8273545e+02   3.5938436e+01   3.2752091e+02   3.0819636e+00   4.3305000e+02   1.7397975e+01   2.6157000e+02   2.5206375e+01   2.0366273e+02   4.4815273e+00   2.0427364e+02   1.4124473e+01   2.2490091e+02  -7.1602545e+00   3.0758909e+02   1.0846105e+02   4.2546909e+02  -3.8520727e+00   2.8095636e+02  -9.8256000e+00   2.7257000e+02   4.5663749e+00   1.2020545e+02   3.3735382e+01   3.0196091e+02  -1.0473236e+01   3.7691000e+02   1.7409175e+01   2.5900000e+02  -3.6380251e+00   3.0886364e+02   1.1806364e+01   2.0805000e+02  -5.0562025e+01   7.2264091e+02   7.8678182e+00   3.5252364e+02   2.5449927e+01   1.8950000e+01   1.4613597e+02   4.0626909e+02   1.0114836e+01   3.0768727e+02   6.8501818e-01   3.2795455e+02   7.0790909e+00   3.4471182e+02  -1.8666036e+01   1.3393091e+02   1.1852800e+01   2.4777091e+02   1.1069236e+01   2.6631182e+02   8.8759636e+00   2.1376000e+02  -1.6388251e+00   1.6770182e+02   2.8400218e+01   3.5567000e+02   2.3728375e+01   1.6743000e+02  -1.1972425e+01   4.7735182e+02   2.7808218e+01   2.2991636e+02   7.8666909e+00   3.1862000e+02   2.8212375e+01   5.0222455e+02   3.0345673e+01
   4.8805909e+02   1.2307273e+00   3.1952545e+02   1.4085236e+01   2.7736818e+02   1.6744182e+01   3.2362545e+02   3.0872364e+00   3.1780091e+02  -6.5704364e+00   4.2591000e+02   2.4439175e+01   2.6210000e+02  -8.3602508e-01   1.7614273e+02   4.5931273e+00   2.1536364e+02  -1.1332727e+01   1.9281091e+02   1.3976945e+01   3.0682909e+02   1.3480185e+02   4.3075909e+02   2.8247273e+00   2.4315636e+02   1.9248400e+01   3.0272000e+02   6.2443749e+00   1.4153545e+02   5.4589818e+00   2.5972091e+02  -1.3814036e+01   3.6843000e+02   8.9757492e-01   2.7533000e+02   3.4355749e+00   3.8739364e+02  -5.7160364e+00   2.1191000e+02  -7.0250825e+01   6.9088091e+02   2.7878618e+01   3.0738364e+02  -5.0887273e-01   3.0380000e+01   1.3756157e+02   3.6521909e+02   6.3088364e+00   3.1491727e+02   2.0586618e+01   3.2195455e+02   3.5869091e+01   3.1019182e+02  -2.1194436e+01   1.8222091e+02   1.8409600e+01   2.2619091e+02   3.8456364e+00   2.8360182e+02   7.2527636e+00   2.2343000e+02   2.7257575e+01   2.1208182e+02   2.6598182e+00   3.1510000e+02  -1.3456025e+01   2.1219000e+02  -1.9363225e+01   3.4850182e+02   1.1736218e+01   3.0710636e+02   4.6149091e-01   3.3681000e+02  -1.8432825e+01   4.9180455e+02   3.0392727e+00
   4.3672909e+02   1.3287127e+01   3.0038545e+02   4.0464364e+00   2.9151818e+02   1.7892182e+01   3.6841545e+02  -2.5963636e-02   3.3466091e+02   1.9740764e+01   4.7757000e+02  -2.6936251e+00   2.8767000e+02   3.8783749e+00   1.7518273e+02   2.1049927e+01   2.2055364e+02  -1.4847927e+01   2.0133091e+02   1.2065345e+01   2.7053909e+02   1.3104505e+02   3.7484909e+02   5.6775273e+00   2.4595636e+02   5.3044000e+00   3.3519000e+02   1.3126775e+01   1.2129545e+02   2.7548182e+01   2.9753091e+02   1.2021164e+01   3.9395000e+02   4.6159749e+00   2.3472000e+02   1.6924375e+01   2.9500364e+02   1.1915164e+01   1.7919000e+02  -5.4913225e+01   7.2097091e+02   2.2281418e+01   3.2880364e+02   1.4587527e+01   4.0000000e+00   1.6257197e+02   3.6350909e+02  -9.8436364e-01   3.4187727e+02   1.3279818e+01   2.7832455e+02  -1.8005091e+00   3.0433182e+02  -1.8435636e+01   2.1122091e+02   1.5569600e+01   2.5829091e+02   2.0807636e+01   2.2979182e+02   2.7937564e+01   1.9952000e+02   1.3080375e+01   1.7237182e+02   2.1216618e+01   3.4062000e+02   4.2123749e+00   1.9129000e+02  -1.8651225e+01   4.2645182e+02  -5.4497818e+00   2.2886636e+02   4.0006909e+00   2.7762000e+02   1.5923749e+00   4.8061455e+02   1.4984473e+01
   4.2472909e+02   1.4107127e+01   2.8561545e+02   2.1780364e+00   2.8989818e+02   3.1591782e+01   3.4099545e+02   6.4763636e-01   3.0095091e+02  -6.8424364e+00   4.8943000e+02   1.1977575e+01   2.5267000e+02   1.0968375e+01   2.1480273e+02  -1.0829673e+01   1.9898364e+02   1.4076727e+00   1.6238091e+02   8.7513455e+00   2.7744909e+02   1.3377225e+02   3.9270909e+02   1.2198727e+01   2.3924636e+02  -6.2880000e-01   2.9800000e+02   2.7151975e+01   1.0734545e+02   2.9044182e+01   2.6743091e+02   8.4291636e+00   4.1295000e+02  -1.1094025e+01   2.4533000e+02   1.7125575e+01   3.4972364e+02   3.9175636e+00   1.6486000e+02  -4.8766825e+01   7.1826091e+02   1.8828218e+01   3.2314364e+02   2.7470327e+01   1.5290000e+01   1.4966877e+02   3.2902909e+02   1.9054036e+01   3.0477727e+02   2.1057818e+01   3.4421455e+02   1.3248291e+01   3.8033182e+02  -1.6805636e+01   2.1326091e+02   1.8356400e+01   3.5443091e+02   3.2306436e+01   2.6308182e+02   1.4143636e+00   2.1229000e+02  -8.0412251e+00   2.0628182e+02   1.4933818e+01   3.1176000e+02   7.8111749e+00   1.7300000e+02  -2.0468025e+01   3.8464182e+02   8.7950182e+00   2.3143636e+02   2.0845091e+01   2.7191000e+02   1.7091749e+00   4.7537455e+02   3.2973673e+01
   4.2386909e+02   8.5927273e-02   2.9438545e+02  -1.4043564e+01   3.1589818e+02   6.5617818e+00   3.4562545e+02   6.0672364e+00   3.2937091e+02   1.4023964e+01   4.6038000e+02   1.2301575e+01   2.6014000e+02   2.6130775e+01   1.9904273e+02   2.2141127e+01   2.5055364e+02   3.9020727e+00   1.6805091e+02   3.7677455e+00   3.1958909e+02   1.2688105e+02   4.7022909e+02  -8.0928727e+00   3.2272636e+02   3.2302800e+01   2.4891000e+02   3.4219175e+01   1.3015545e+02   5.7993818e+00   2.6581091e+02  -6.0112364e+00   4.1438000e+02   9.1715749e+00   2.6648000e+02   3.0103575e+01   2.8115364e+02   1.1643164e+01   1.8714000e+02  -4.5649225e+01   7.1988091e+02   2.2278618e+01   3.2885364e+02   2.3863527e+01   1.8050000e+01   1.3087797e+02   3.3088909e+02   2.4865236e+01   3.1611727e+02  -1.6089382e+01   3.5932455e+02   1.7829491e+01   3.8914182e+02   5.2095636e+00   2.3193091e+02   9.9128000e+00   3.3181091e+02   2.3926036e+01   2.5646182e+02   5.5639636e+00   2.3900000e+02   3.9771975e+01   1.7775182e+02  -2.0213782e+01   3.5267000e+02   4.0583749e+00   2.0976000e+02  -2.5978825e+01   3.8093182e+02   5.6618182e+00   2.8043636e+02   1.1635091e+01   2.4819000e+02  -6.8632251e+00   4.9265455e+02   2.2161273e+01
   4.0944909e+02   1.1895273e+00   3.6614545e+02  -2.1074364e+01   3.1670818e+02   3.8216982e+01   4.0552545e+02   8.9552364e+00   3.1342091e+02   3.2499636e+00   4.3067000e+02   7.6283749e+00   2.2524000e+02  -1.0127225e+01   1.9837273e+02   9.6247273e+00   2.6308364e+02   1.9749673e+01   2.0481091e+02  -2.7983055e+01   2.9125909e+02   1.1495745e+02   4.7194909e+02   7.5295273e+00   3.1295636e+02   5.2344000e+00   2.6295000e+02   2.5475975e+01   1.0077545e+02   1.7569782e+01   3.3119091e+02  -9.3416364e+00   3.9791000e+02   2.5249175e+01   2.4614000e+02   1.4060775e+01   3.8320364e+02   8.7691636e+00   2.0933000e+02  -7.3944425e+01   6.9088091e+02  -8.5013818e+00   3.4461364e+02   3.8427273e+00   2.2760000e+01   1.4141117e+02   3.3645909e+02  -1.0250364e+01   3.1830727e+02   1.9595418e+01   3.3363455e+02   1.9144691e+01   4.6757182e+02  -1.3734836e+01   2.2669091e+02   5.8120000e+00   2.2867091e+02   1.3077236e+01   2.4060182e+02   3.3127636e+00   2.0567000e+02   1.4818375e+01   1.9332182e+02  -1.2179382e+01   3.2338000e+02   4.5157492e-01   2.2033000e+02  -2.4974425e+01   3.6997182e+02   7.2861818e-01   2.6239636e+02   2.5078291e+01   2.4095000e+02   5.7159749e+00   5.3827455e+02   1.1461673e+01
   4.5763909e+02   2.6143273e+00   3.0176545e+02  -6.1139636e+00   3.3146818e+02   1.7556182e+01   3.6430545e+02   2.3672836e+01   3.1928091e+02   1.4161164e+01   4.4862000e+02   2.5723749e+00   2.4138000e+02   6.8715749e+00   1.8995273e+02   2.9183273e+00   2.7879364e+02   2.1682873e+01   2.0609091e+02   1.0394545e+01   3.2653909e+02   1.0727505e+02   4.9170909e+02  -2.6712727e+00   3.0948636e+02  -3.8280000e+00   2.6286000e+02   2.8773175e+01   1.3463545e+02   3.2530982e+01   3.1215091e+02  -3.3384364e+00   4.0186000e+02  -5.7768251e+00   2.5414000e+02   1.8090775e+01   4.0439364e+02  -1.5060364e+00   1.7614000e+02  -5.2669225e+01   6.8783091e+02   3.1122618e+01   3.1866364e+02   5.1828727e+01   2.0910000e+01   1.4131917e+02   3.3155909e+02   1.6001636e+01   3.5353727e+02   1.7067018e+01   3.4695455e+02   1.1289091e+01   4.3457182e+02  -1.3524836e+01   1.6807091e+02   1.2211600e+01   2.4853091e+02   2.7818436e+01   2.4588182e+02   1.2510364e+01   2.5643000e+02   2.4137575e+01   1.4670182e+02   9.5102182e+00   3.2919000e+02   1.2796775e+01   2.4872000e+02  -1.3715625e+01   3.2074182e+02   8.0470182e+00   3.0210636e+02  -1.9985091e+00   2.5972000e+02  -1.7505625e+01   5.4546455e+02   1.7986473e+01
   3.9096909e+02   1.4237927e+01   3.0976545e+02   1.7246036e+01   3.3008818e+02  -1.4234182e+00   3.2325545e+02   5.7968364e+00   2.9461091e+02   9.2347636e+00   4.5757000e+02   1.6146375e+01   2.5867000e+02  -1.1271625e+01   2.0352273e+02   1.1922727e+01   2.3741364e+02  -1.4576727e+01   2.0171091e+02   6.6549455e+00   2.6196909e+02   7.4150655e+01   4.8584909e+02   3.0875273e+00   2.8781636e+02   7.1456000e+00   2.4762000e+02   1.9702375e+01   1.3372545e+02   7.2737818e+00   2.7143091e+02   9.0091636e+00   3.6891000e+02   8.3791749e+00   2.3767000e+02   1.7068375e+01   3.8043364e+02   1.0750764e+01   1.6019000e+02  -4.3583225e+01   7.4069091e+02   3.4753818e+01   2.9595364e+02   4.5255527e+01   3.5000000e+01   1.3414197e+02   3.2840909e+02   1.8153636e+01   4.3787727e+02   1.5269818e+01   3.8858455e+02   3.1698691e+01   3.8914182e+02   3.9956364e-01   1.2350091e+02   6.3472000e+00   2.5539091e+02   1.0989636e+01   2.5012182e+02   7.4511636e+00   2.0067000e+02  -2.7816251e+00   1.6699182e+02   8.9770182e+00   3.8605000e+02   2.2479749e+00   1.8710000e+02  -1.3976025e+01   4.1369182e+02   6.0410182e+00   2.9724636e+02   1.9250291e+01   2.5814000e+02  -1.5089225e+01   5.3003455e+02   2.9980873e+01
   4.6263909e+02   1.0074327e+01   2.9747545e+02  -7.8707636e+00   2.6446818e+02   1.7106182e+01   3.6825545e+02   1.1676836e+01   3.3933091e+02   1.7716364e-01   4.2786000e+02   1.8853175e+01   2.1643000e+02   1.6627575e+01   1.9752273e+02   1.4352727e+01   2.8117364e+02   1.4782473e+01   2.0228091e+02  -1.5200655e+01   2.6053909e+02   1.0150505e+02   5.1318909e+02   4.7032727e-01   3.0857636e+02   6.7480000e-01   2.2638000e+02   1.5781575e+01   1.2591545e+02   3.5608582e+01   2.9796091e+02  -5.4432364e+00   4.0648000e+02   9.4235749e+00   2.5629000e+02   9.4887749e+00   3.7791364e+02   2.3236364e-01   1.5676000e+02  -6.1698825e+01   7.2021091e+02   8.1022182e+00   2.8761364e+02   3.1162727e+01   3.6050000e+01   1.1538797e+02   3.2474909e+02   1.1686436e+01   3.3839727e+02   8.1782182e+00   3.1995455e+02   2.4029091e+01   4.2609182e+02   8.4435636e+00   1.5807091e+02   2.3416000e+00   2.4724091e+02   4.2116364e+00   2.4831182e+02   7.8596364e-01   2.4876000e+02   1.7711175e+01   1.8242182e+02   7.0326182e+00   3.3867000e+02  -1.9581625e+01   2.2267000e+02  -1.4301625e+01   4.0235182e+02  -3.2917818e+00   2.8701636e+02   3.4688691e+01   2.4614000e+02  -4.8492251e+00   5.4246455e+02   7.2664727e+00
   4.4472909e+02   1.5607127e+01   3.0699545e+02  -3.2523636e+00   2.5860818e+02   5.0949818e+00   3.8920545e+02  -5.4191636e+00   2.9166091e+02   4.2807636e+00   4.6372000e+02   9.0343749e+00   2.0400000e+02  -1.3518025e+01   2.0109273e+02  -1.9122873e+01   3.3503364e+02   2.1663673e+01   2.2190091e+02   8.4597455e+00   2.7506909e+02   1.0939265e+02   4.9065909e+02   6.7927273e+00   3.3119636e+02  -5.4648000e+00   2.8291000e+02   2.3069175e+01   1.0653545e+02   1.2878982e+01   3.1900091e+02   7.8356364e-01   4.0291000e+02   8.7591749e+00   2.4643000e+02   1.7327575e+01   3.2472364e+02   3.2975636e+00   1.8219000e+02  -5.2493225e+01   6.6497091e+02   2.1091418e+01   3.3390364e+02   3.3269527e+01   4.1140000e+01   1.3736077e+02   3.5131909e+02   1.3130836e+01   3.4482727e+02   2.3333818e+01   2.7521455e+02   1.5238291e+01   3.1019182e+02   1.9475564e+01   1.5269091e+02   1.2020000e+00   2.4891091e+02   6.3180364e+00   2.4555182e+02  -5.2732364e+00   2.0324000e+02   3.0127749e+00   1.7551182e+02   2.6754182e+00   2.8557000e+02  -2.9036251e+00   2.3619000e+02  -1.1243225e+01   4.0597182e+02   6.2786182e+00   2.9348636e+02   7.9810909e+00   2.5414000e+02  -6.2892251e+00   5.0689455e+02   2.7592073e+01
   3.9996909e+02   8.0379273e+00   2.7471545e+02   4.1900364e+00   2.8827818e+02   7.3913818e+00   3.3194545e+02   2.3051636e+01   3.0809091e+02   5.7763636e+00   4.6286000e+02   1.3103175e+01   2.2795000e+02   1.8515975e+01   1.8809273e+02  -9.3628727e+00   3.4255364e+02   3.2020727e+00   1.8362091e+02  -1.4278545e+00   2.8544909e+02   9.9132255e+01   5.1237909e+02   2.2385127e+01   3.0400636e+02   1.0570400e+01   2.5776000e+02   8.6511749e+00   1.1496545e+02  -2.2605418e+01   2.8867091e+02  -7.2700364e+00   4.2800000e+02   2.7221975e+01   2.4767000e+02   1.2837492e-01   3.6791364e+02   2.7523636e+00   1.9733000e+02  -5.7174425e+01   6.9507091e+02   1.5973418e+01   3.3557364e+02   3.9475927e+01   3.1520000e+01   1.5752037e+02   4.1102909e+02   4.8340364e+00   3.4172727e+02   2.3101818e+01   3.8774455e+02   4.1358909e+00   3.9728182e+02   5.1283636e+00   1.2455091e+02   5.7432000e+00   2.1191091e+02   1.6798036e+01   2.7069182e+02   7.9955636e+00   2.0710000e+02   1.9423975e+01   1.6989182e+02   1.7845018e+01   3.5514000e+02   4.7207749e+00   2.1924000e+02  -3.2737225e+01   3.8783182e+02   6.5898182e+00   2.7882636e+02   1.5293891e+01   2.4048000e+02   1.2323575e+01   5.1780455e+02   2.5819273e+01
   3.5172909e+02   6.0471273e+00   3.0133545e+02   7.5904364e+00   3.0698818e+02   1.4804582e+01   3.6767545e+02   1.5632364e+00   3.2280091e+02   9.3095636e+00   4.2738000e+02   1.4751575e+01   2.1476000e+02   2.0951175e+01   2.1056273e+02  -5.2104727e+00   2.8489364e+02   7.3448727e+00   2.0281091e+02   4.7569455e+00   2.5877909e+02   9.6645855e+01   5.0880909e+02  -5.3292727e+00   2.8705636e+02   1.0826400e+01   2.3419000e+02   2.0677492e-01   1.3105545e+02   4.4373818e+00   3.2710091e+02  -1.0484436e+01   4.2124000e+02   1.6532775e+01   2.4886000e+02   1.1273175e+01   3.2315364e+02   1.8333164e+01   1.7857000e+02  -3.9443625e+01   6.8035091e+02   2.8961018e+01   3.3914364e+02   3.6990327e+01   3.7380000e+01   1.3552157e+02   3.1378909e+02   2.4233236e+01   3.3668727e+02   1.9035018e+01   3.0295455e+02   1.5129091e+01   3.4919182e+02   1.5785564e+01   1.5864091e+02   6.9160000e+00   2.4353091e+02   1.0784364e+00   2.3488182e+02   8.6703636e+00   2.1638000e+02   8.3415749e+00   1.5451182e+02   8.9754182e+00   3.1686000e+02   5.3031749e+00   1.7567000e+02  -2.3731625e+01   4.0155182e+02   1.9492218e+01   2.9086636e+02   1.9990691e+01   2.3124000e+02  -3.1177225e+01   5.7684455e+02   1.0856073e+01
   3.7310909e+02   1.4806727e+01   2.9009545e+02  -9.4036364e-01   2.7470818e+02   2.4196982e+01   3.0704545e+02   6.6236364e+00   3.2642091e+02   3.4999636e+00   4.7857000e+02   1.4136375e+01   2.5862000e+02   4.2523749e+00   1.8847273e+02  -1.3932727e+00   3.0375364e+02  -8.4039273e+00   2.0171091e+02   9.4649455e+00   3.2334909e+02   5.2860255e+01   4.9141909e+02  -5.5080727e+00   3.0343636e+02   2.5046000e+01   2.4914000e+02  -5.2292251e+00   1.1934545e+02   5.6141818e+00   3.1081091e+02  -7.6112364e+00   3.9495000e+02   2.2865975e+01   2.3657000e+02  -3.8436251e+00   3.0900364e+02   2.0895164e+01   1.8157000e+02  -6.5203625e+01   6.3321091e+02   2.4782218e+01   3.1604364e+02   4.8458327e+01   2.7050000e+01   1.2539797e+02   2.9717909e+02   1.0652036e+01   3.0991727e+02   1.6026618e+01   3.1847455e+02   2.1357491e+01   3.9771182e+02   1.5093964e+01   1.3760091e+02   1.4939200e+01   2.2610091e+02   2.3762836e+01   2.9150182e+02   2.3430764e+01   2.2962000e+02   2.1622375e+01   1.1666182e+02  -6.3265818e+00   3.0238000e+02  -7.0084251e+00   2.0081000e+02  -1.6262825e+01   3.9945182e+02   1.0370218e+01   2.7434636e+02   1.7792291e+01   2.2976000e+02  -1.4008825e+01   5.4932455e+02   2.8577673e+01
   3.7034909e+02   2.2175273e+00   3.2433545e+02  -1.6209564e+01   3.0160818e+02   1.9564982e+01   3.8278545e+02  -5.8555636e+00   2.6337091e+02   3.5543964e+01   4.2391000e+02   2.2191749e+00   2.3452000e+02   5.6603749e+00   2.0756273e+02   2.7895273e+00   2.4575364e+02   1.8806073e+01   1.6824091e+02   6.0425455e+00   4.4439909e+02   1.5936255e+01   4.6651909e+02   1.2863927e+01   2.9795636e+02   2.6484400e+01   2.5733000e+02   1.7855749e+00   1.0653545e+02   8.9689818e+00   2.8353091e+02   7.0011636e+00   3.9729000e+02   2.4588775e+01   2.3538000e+02  -3.9384251e+00   3.0705364e+02   1.3241164e+01   1.8181000e+02  -7.5312825e+01   6.5245091e+02   2.4953018e+01   3.1728364e+02   2.8599127e+01   2.6290000e+01   1.5593877e+02   3.4926909e+02   2.2204836e+01   2.8644727e+02   1.9334218e+01   2.7326455e+02   1.3874291e+01   4.0276182e+02   1.3689964e+01   1.4412091e+02  -1.7682400e+01   2.1739091e+02   2.1079636e+01   3.1131182e+02   1.4175964e+01   2.0010000e+02   4.2239749e+00   1.6508182e+02   2.8559818e+01   3.6852000e+02   9.6503749e+00   1.9133000e+02  -1.4264425e+01   3.6626182e+02  -2.1645818e+00   3.0820636e+02   1.6513491e+01   2.5752000e+02   1.5037492e-01   5.4708455e+02   1.6806873e+01
   3.9777909e+02   4.0231273e+00   2.9747545e+02   2.9892364e+00   3.0151818e+02   1.0332182e+01   3.7667545e+02  -1.7867636e+00   3.1428091e+02   8.0411636e+00   4.0995000e+02   1.7385975e+01   2.1400000e+02   3.5771975e+01   1.6795273e+02  -1.0131673e+01   2.8313364e+02   1.7005673e+01   1.6786091e+02   1.6429455e+00   3.4563909e+02   1.7227055e+01   5.1018909e+02   6.1803273e+00   3.2415636e+02   9.7684000e+00   2.7548000e+02   1.4853575e+01   1.4520545e+02   3.6875382e+01   2.9839091e+02  -6.3776364e+00   3.9114000e+02   1.4510775e+01   2.6610000e+02   5.7039749e+00   3.6248364e+02   9.5667636e+00   1.9819000e+02  -7.2103225e+01   6.3716091e+02   2.4176218e+01   3.3214364e+02   2.4320327e+01   2.1760000e+01   1.2210117e+02   3.2483909e+02   2.2629236e+01   3.3325727e+02   1.1069418e+01   3.4874455e+02   2.5589091e-01   3.4419182e+02   4.5655636e+00   1.7645091e+02   9.7812000e+00   2.0958091e+02   1.0274436e+01   2.7003182e+02   1.1668364e+01   2.1643000e+02   5.1475749e+00   1.6256182e+02  -2.8585818e+00   3.0500000e+02   4.2519749e+00   1.9067000e+02  -2.3641625e+01   3.9612182e+02   4.8766182e+00   2.7377636e+02   1.7127891e+01   2.6767000e+02  -2.1416251e+00   4.8551455e+02   2.1872473e+01
   3.3153909e+02   7.5232727e-01   2.8180545e+02   3.3428364e+00   2.9422818e+02   5.9153818e+00   3.8394545e+02   7.9416364e+00   3.2771091e+02   3.4676364e-01   4.6743000e+02   8.7757492e-01   2.3810000e+02   1.2653975e+01   1.8404273e+02   1.0771127e+01   2.8036364e+02   7.3672727e+00   1.7300091e+02  -1.7668255e+01   3.4225909e+02   1.2397455e+01   5.0251909e+02  -5.7760727e+00   2.4238636e+02   1.8260000e+01   2.7414000e+02   5.7707749e+00   1.3272545e+02   1.5823782e+01   3.0967091e+02   1.7199636e+00   3.8924000e+02   1.3472775e+01   2.4443000e+02  -1.5232425e+01   3.3362364e+02   1.7495564e+01   1.7272000e+02  -6.2205625e+01   6.9221091e+02   2.1252218e+01   3.3214364e+02   2.1460327e+01   2.9570000e+01   1.3771637e+02   3.1588909e+02   1.7585236e+01   3.0377727e+02   2.4187818e+01   3.1216455e+02   3.7232291e+01   3.2800182e+02   1.1007636e+00   1.5441091e+02  -6.9356000e+00   2.1334091e+02   5.4436364e+00   2.2746182e+02   1.5213964e+01   2.0986000e+02   2.8631749e+00   1.6294182e+02  -1.5989818e+00   3.5100000e+02   1.1151975e+01   2.1448000e+02  -1.9076425e+01   4.2102182e+02  -4.5953818e+00   2.4796636e+02   2.4902691e+01   2.6738000e+02  -8.9684251e+00   5.2380455e+02   1.4909273e+01
   4.0610909e+02  -4.0232727e+00   3.2195545e+02   1.3600836e+01   2.9560818e+02   1.6524982e+01   4.1162545e+02   1.1097236e+01   3.0299091e+02   1.4374364e+01   4.0243000e+02   2.2607575e+01   2.7919000e+02  -1.1393225e+01   2.3552273e+02  -3.6372727e+00   3.2708364e+02   1.4399673e+01   2.0495091e+02  -3.2425455e-01   3.3329909e+02   7.8742545e+00   4.8875909e+02   1.5084727e+01   2.9476636e+02   1.5396000e+00   2.4591000e+02   1.7699175e+01   1.2091545e+02   2.3918582e+01   2.8977091e+02   7.3519636e+00   4.1767000e+02   4.1008375e+01   2.0857000e+02   9.9263749e+00   3.5020364e+02  -1.3400836e+01   1.9114000e+02  -5.9729225e+01   6.8631091e+02   3.1344218e+01   3.0790364e+02   2.8969527e+01   2.2240000e+01   1.3697277e+02   3.2202909e+02  -3.6159636e+00   3.1968727e+02   1.1005018e+01   2.8747455e+02  -8.8425091e+00   3.7695182e+02   2.8084764e+01   2.0860091e+02   1.1729200e+01   2.5610091e+02   1.2452836e+01   2.2917182e+02   2.1177164e+01   2.1048000e+02   9.6735749e+00   9.8511818e+01   1.6365418e+01   3.2391000e+02   9.3191749e+00   2.2391000e+02  -1.5920825e+01   3.3950182e+02   2.4926218e+01   2.7367636e+02   1.9795891e+01   2.4281000e+02   2.6171749e+00   5.1289455e+02   1.8492073e+01
   3.3529909e+02   1.8315273e+00   2.8409545e+02   7.7796364e+00   3.3394818e+02   3.8377818e+00   3.2973545e+02   1.3648436e+01   3.2490091e+02   4.1415636e+00   4.2852000e+02   9.1803749e+00   2.5224000e+02   1.1432775e+01   2.5285273e+02  -1.5936727e+00   2.7113364e+02   1.6965673e+01   1.9014091e+02   1.8105455e+00   3.0215909e+02  -1.7745455e+00   5.2227909e+02  -5.1668727e+00   2.8862636e+02   1.4180800e+01   2.6095000e+02   1.4925975e+01   1.4782545e+02  -3.0442182e+00   3.4781091e+02   1.5187636e+00   4.9943000e+02   1.2227575e+01   2.5524000e+02  -7.6722508e-01   4.0310364e+02   9.6471636e+00   1.9248000e+02  -5.8216425e+01   6.5750091e+02   2.0689018e+01   3.5371364e+02   4.4024727e+01   3.0480000e+01   1.4640357e+02   3.8140909e+02   1.7723636e+01   3.3796727e+02   1.7352618e+01   3.4321455e+02   2.2428291e+01   3.5105182e+02  -1.4793236e+01   1.3650091e+02   5.6872000e+00   2.3515091e+02  -2.5811636e+00   2.4369182e+02   1.2585564e+01   1.9919000e+02   2.4906775e+01   1.5266182e+02  -1.4965818e+00   3.8838000e+02  -1.6648425e+01   2.1414000e+02  -9.7092251e+00   4.1231182e+02   1.1391418e+01   2.7124636e+02   2.2802909e+00   2.5433000e+02  -3.2644251e+00   5.0670455e+02   1.5277273e+01
   3.8220909e+02  -9.3912727e+00   3.2385545e+02   1.8288364e+00   3.2341818e+02  -1.6098182e+00   3.5109545e+02   1.6469636e+01   3.0866091e+02   1.4440764e+01   3.6229000e+02   7.0987749e+00   2.7138000e+02   2.4715749e+00   2.1537273e+02   1.6594727e+01   3.2675364e+02   2.3236073e+01   1.7405091e+02   1.9007745e+01   2.8696909e+02   6.0106545e+00   4.7341909e+02  -1.1498073e+01   2.9081636e+02   2.3005600e+01   2.4757000e+02   2.0706375e+01   1.3686545e+02   1.6352582e+01   3.1434091e+02   5.7663636e+00   4.3219000e+02  -1.0132251e+00   2.6943000e+02   9.1975749e+00   3.3862364e+02   1.4565564e+01   1.7819000e+02  -4.1553225e+01   6.8840091e+02   4.1077018e+01   3.2314364e+02   2.8270327e+01   1.6520000e+01   1.1943037e+02   3.3288909e+02   4.3252364e+00   3.1263727e+02   1.0909018e+01   2.8189455e+02   1.6863891e+01   3.6000182e+02   1.0107636e+00   1.9026091e+02   1.5866400e+01   2.1129091e+02   1.7517636e+01   2.5322182e+02  -7.4683636e-01   2.2086000e+02   3.3513175e+01   1.3308182e+02  -5.9018182e-01   3.9267000e+02   1.6283749e+00   2.1457000e+02  -3.2553625e+01   3.4788182e+02  -1.0504182e+01   2.5063636e+02   1.3499091e+01   2.8095000e+02  -5.1540251e+00   4.5546455e+02   1.6806473e+01
   4.3153909e+02  -1.4057673e+01   3.0557545e+02   3.7712364e+00   2.8860818e+02   1.1504982e+01   3.6773545e+02   9.2984364e+00   3.2461091e+02   2.8734764e+01   2.9657000e+02   1.5546375e+01   2.2610000e+02   6.1839749e+00   2.0156273e+02  -4.8704727e+00   2.6632364e+02   2.2110473e+01   1.8314091e+02  -3.4794545e+00   2.9158909e+02   1.9591055e+01   4.7575909e+02   1.8654727e+01   2.6981636e+02   2.2205600e+01   2.7005000e+02   1.3337975e+01   1.3572545e+02   1.5393782e+01   2.8672091e+02  -1.4440364e+00   5.2333000e+02   1.8645575e+01   2.4876000e+02   1.4991175e+01   3.4920364e+02   1.0819164e+01   1.9843000e+02  -3.6692425e+01   6.5831091e+02  -1.2757818e+00   3.2747364e+02   3.3693927e+01   1.1810000e+01   1.3028717e+02   3.5036909e+02   1.2306836e+01   4.0725727e+02   2.5049418e+01   2.2900455e+02   2.5725091e+01   3.4424182e+02  -2.7284364e+00   2.2788091e+02  -8.1432000e+00   2.5381091e+02   7.6860364e+00   2.8860182e+02   1.5992764e+01   2.2638000e+02   1.2451575e+01   1.9608182e+02  -7.1101818e+00   3.3938000e+02  -8.6384251e+00   2.1138000e+02   1.4615749e+00   3.9345182e+02   1.6610218e+01   2.6453636e+02   7.8170909e+00   2.6648000e+02  -5.0464251e+00   4.9003455e+02   1.3208727e+00
   4.5186909e+02  -2.0824073e+01   3.0247545e+02   1.4829236e+01   3.3122818e+02   9.0053818e+00   3.5199545e+02   2.8027636e+01   3.2747091e+02   2.4159636e+00   2.0372000e+02  -5.1656251e+00   2.2538000e+02   9.8115749e+00   2.1133273e+02   2.3107927e+01   3.1875364e+02  -8.1239273e+00   2.1114091e+02  -2.9094545e+00   3.0667909e+02   8.7238545e+00   5.0527909e+02  -3.6568727e+00   2.8010636e+02  -2.1876000e+00   2.5005000e+02   8.7979749e+00   1.2424545e+02   2.5021818e+00   3.1358091e+02  -1.0072836e+01   4.0772000e+02   4.8443749e+00   2.2867000e+02  -2.9716251e+00   3.8158364e+02   9.6087636e+00   1.6781000e+02  -6.3772825e+01   7.0635091e+02   1.2831018e+01   2.7147364e+02   1.7503927e+01   2.6100000e+01   1.6785397e+02   3.0526909e+02   7.1948364e+00   2.7934727e+02   1.3572218e+01   3.6474455e+02   3.3345891e+01   3.9943182e+02  -7.1436364e+00   1.9707091e+02   1.6801600e+01   2.2700091e+02  -5.8391636e+00   3.0450182e+02   1.2010764e+01   1.8981000e+02   1.5277175e+01   1.8094182e+02   1.1010182e+00   3.4372000e+02   6.9243749e+00   2.0586000e+02  -2.9666825e+01   3.5483182e+02   5.1798182e+00   2.7134636e+02   2.3552291e+01   2.5448000e+02  -5.2264251e+00   4.8894455e+02   1.0648073e+01
   4.5472909e+02   1.5377127e+01   2.7604545e+02  -5.6763636e+00   2.8965818e+02  -1.1890182e+00   4.0083545e+02   2.4380436e+01   3.1237091e+02   1.3433964e+01   1.6857000e+02   1.0076375e+01   2.2867000e+02   2.5318375e+01   2.1866273e+02  -3.7584727e+00   2.3636364e+02   1.0747273e+01   2.0290091e+02   3.1697455e+00   3.0010909e+02   2.1439455e+01   4.4251909e+02   1.7439273e+00   2.9605636e+02   2.8586400e+01   2.6214000e+02   4.5907749e+00   1.1686545e+02   2.0712582e+01   2.8410091e+02  -1.4764436e+01   3.8810000e+02   1.4183975e+01   2.5133000e+02  -7.9244251e+00   3.9358364e+02  -9.6412364e+00   1.9476000e+02  -4.7448825e+01   6.6726091e+02   2.9528218e+01   3.6776364e+02   2.1990727e+01   3.6760000e+01   1.6271117e+02   3.1283909e+02   1.5729236e+01   4.3844727e+02   2.2934218e+01   3.6558455e+02   9.7986909e+00   3.4128182e+02   1.1178364e+01   2.1536091e+02   1.3758400e+01   2.7572091e+02   1.8643236e+01   2.7579182e+02   6.3475636e+00   2.4633000e+02   1.9235575e+01   1.6089182e+02   3.6150182e+00   3.2872000e+02  -6.1656251e+00   2.0167000e+02  -1.8711625e+01   3.8131182e+02   1.5201418e+01   2.7034636e+02   1.9682291e+01   2.3633000e+02  -1.1064425e+01   4.8570455e+02   1.5617273e+01
   3.8391909e+02  -5.3380727e+00   2.8366545e+02   1.6524036e+01   3.2327818e+02   1.2311382e+01   4.1046545e+02   2.7510036e+01   3.3476091e+02   7.3127636e+00   1.8276000e+02   2.0611175e+01   2.2510000e+02   4.9339749e+00   2.9180273e+02  -3.5196727e+00   1.9579364e+02   1.3942873e+01   1.8086091e+02  -4.4705455e-01   3.2753909e+02   4.1905055e+01   4.5065909e+02   8.1827273e+00   2.9481636e+02   8.8256000e+00   2.6852000e+02   2.4130375e+01   1.1548545e+02   5.8298182e-01   2.8458091e+02   4.1071636e+00   4.0691000e+02  -4.2082508e-01   2.3257000e+02  -9.4236251e+00   4.1791364e+02   3.7523636e+00   1.4529000e+02  -5.5251225e+01   7.7255091e+02   3.8675018e+01   1.3485364e+02   2.2573527e+01   1.6570000e+01   1.3071637e+02   3.4321909e+02   1.8068836e+01   3.3577727e+02   5.9578182e+00   3.2095455e+02   1.2689091e+01   3.5019182e+02  -1.1294436e+01   2.2826091e+02  -7.0336000e+00   2.6739091e+02   9.7396364e+00   2.3998182e+02   8.0723636e+00   2.5119000e+02   1.4946775e+01   1.0551182e+02   8.3254182e+00   3.3862000e+02   3.7237492e-01   1.8719000e+02  -2.1323225e+01   3.5988182e+02   1.9535818e+01   2.8386636e+02   1.0700691e+01   2.6191000e+02   1.4609175e+01   4.8632455e+02   1.4857673e+01
   4.8486909e+02   6.3959273e+00   3.1390545e+02   1.8774836e+01   3.1227818e+02   2.3281382e+01   3.7857545e+02   2.4431236e+01   3.1099091e+02   4.7343636e+00   1.6529000e+02   4.5908775e+01   2.3219000e+02   1.3936775e+01   2.4837273e+02   1.5747273e+00   2.7113364e+02   1.8825673e+01   2.0162091e+02   8.2145455e-02   2.9153909e+02   2.1505055e+01   4.8484909e+02  -8.1724727e+00   2.7353636e+02   8.8580000e+00   2.7176000e+02   4.5311749e+00   1.2177545e+02   6.8897818e+00   3.1034091e+02   7.1863636e+00   4.1138000e+02   1.1741575e+01   2.6614000e+02   6.7507749e+00   3.4553364e+02   1.0632764e+01   1.6457000e+02  -6.1173625e+01   6.9316091e+02   1.9836218e+01   6.1523636e+01   2.8199273e+00   2.0620000e+01   1.7067237e+02   3.6678909e+02  -3.1567636e+00   3.1811727e+02   2.4940618e+01   3.6995455e+02  -6.1809091e+00   3.1976182e+02  -2.8480036e+01   1.3917091e+02   1.7433600e+01   2.1339091e+02  -1.0370364e+01   2.4393182e+02   8.5663636e+00   2.7000000e+02   3.3391975e+01   1.9023182e+02  -5.3121818e+00   3.3352000e+02  -2.5499625e+01   2.1133000e+02  -2.1014425e+01   3.3612182e+02   1.4106618e+01   2.5496636e+02   1.1672691e+01   2.1762000e+02  -9.2776251e+00   5.4989455e+02   2.4012073e+01
   4.6344909e+02   8.1495273e+00   3.2585545e+02   2.8048836e+01   3.1146818e+02   1.0586182e+01   3.5399545e+02  -7.8723636e+00   2.7104091e+02   1.8360364e+01   2.0557000e+02  -7.4536251e+00   2.4376000e+02   1.2251175e+01   2.4504273e+02  -2.3968873e+01   2.0294364e+02  -1.4049127e+01   2.0019091e+02  -5.3734545e+00   3.2663909e+02   2.1705455e-01   4.5432909e+02   1.5509127e+01   2.7962636e+02   4.8508000e+00   2.7519000e+02   1.2166775e+01   1.0853545e+02   7.1389818e+00   2.4900091e+02   9.4735636e+00   4.1700000e+02   7.1019749e+00   2.6581000e+02   1.7771749e+00   3.2600364e+02  -1.1348364e+00   2.1743000e+02  -6.3692425e+01   7.4726091e+02   1.0898218e+01   6.1803636e+01   2.7227527e+01   3.9000000e+01   1.3039197e+02   3.3474909e+02   1.0366436e+01   3.0668727e+02   2.7955018e+01   3.4447455e+02   1.3387491e+01   3.3747182e+02   9.5831636e+00   1.5688091e+02  -9.7032000e+00   2.3810091e+02   1.8372836e+01   2.4174182e+02  -2.4484364e+00   2.4719000e+02   2.4567749e+00   2.3980182e+02  -3.9377818e+00   3.0748000e+02  -2.5564251e+00   2.0343000e+02  -3.4812425e+01   4.1088182e+02   1.4985818e+01   2.6634636e+02  -6.4277091e+00   2.6281000e+02  -1.3182825e+01   5.5403455e+02   1.6060873e+01
   4.4958909e+02   4.4983273e+00   3.3804545e+02   1.6363636e+01   2.9017818e+02   1.7959382e+01   3.5462545e+02   1.0557236e+01   3.1199091e+02   3.2743636e+00   4.3552000e+02   1.7203749e+00   2.6100000e+02   1.4441975e+01   2.2252273e+02   8.5527273e+00   2.5055364e+02  -5.9079273e+00   1.8295091e+02   9.0557455e+00   3.0377909e+02   1.3575855e+01   4.6108909e+02   2.1918327e+01   2.8719636e+02   2.2865200e+01   3.2805000e+02   1.1987975e+01   9.8345455e+01  -1.7058182e+00   2.6600091e+02  -1.8976436e+01   3.9267000e+02   1.5668375e+01   2.5476000e+02   3.4211749e+00   1.8986364e+02   2.8963636e+00   1.7395000e+02  -6.0214025e+01   6.7464091e+02  -1.3921818e+00   4.6333636e+01   2.4325127e+01   2.1910000e+01   1.3732917e+02   3.4555909e+02   1.8451636e+01   3.2006727e+02   2.3174618e+01   3.3453455e+02   2.4912691e+01   3.6833182e+02  -5.4656364e+00   2.0879091e+02   1.9334000e+01   1.8410091e+02   6.2628364e+00   2.9746182e+02   1.1383964e+01   2.2262000e+02   1.0182375e+01   2.2818182e+02   9.1318182e+00   3.3919000e+02   1.1286775e+01   2.0248000e+02  -2.2446425e+01   3.7521182e+02   6.7394182e+00   2.6382636e+02   1.5153891e+01   2.5143000e+02  -2.9324251e+00   5.3813455e+02   1.4282873e+01
   4.4210909e+02   2.0336727e+01   2.7095545e+02   1.4908364e+00   3.4703818e+02  -4.6894182e+00   3.5030545e+02   2.1052836e+01   3.2356091e+02   9.1876364e-01   4.7514000e+02   2.5360775e+01   2.6248000e+02   7.7535749e+00   2.2628273e+02   7.0519273e+00   2.9170364e+02   5.6100727e+00   1.7462091e+02   5.2145455e-02   3.3339909e+02   5.3962545e+00   4.7684909e+02   1.1757527e+01   2.9081636e+02   9.5756000e+00   2.7733000e+02   3.8235575e+01   9.4585455e+01   9.4949818e+00   2.8648091e+02   1.2235164e+01   4.0057000e+02   2.1846375e+01   2.3562000e+02   8.0923749e+00   3.5477364e+02   1.5463564e+01   2.3281000e+02  -5.3922825e+01   7.5250091e+02   1.7239018e+01   4.2613636e+01  -1.0472727e+00   1.5140000e+01   1.7335077e+02   3.7093909e+02   8.7512364e+00   3.2815727e+02   2.4567418e+01   3.5200455e+02   6.1550909e+00   3.5057182e+02   3.4351636e+00   2.1264091e+02   9.5060000e+00   1.9458091e+02   1.0234436e+01   3.0355182e+02   1.4416764e+01   2.4033000e+02   1.6095575e+01   1.4685182e+02   2.2118218e+01   3.1805000e+02   1.3737975e+01   2.0976000e+02  -1.2128825e+01   3.9726182e+02   1.2595418e+01   2.6577636e+02   2.6527891e+01   2.5729000e+02  -3.2112251e+00   4.8546455e+02   9.4464727e+00
   4.5510909e+02   1.3966727e+01   2.9042545e+02   8.6932364e+00   3.2984818e+02   1.1495782e+01   3.7183545e+02   1.0180436e+01   2.8233091e+02  -4.8328364e+00   4.6367000e+02   1.4368375e+01   2.7895000e+02  -1.2740251e+00   2.8395273e+02  -7.6016727e+00   2.3246364e+02   8.1092727e+00   1.6395091e+02  -1.7474255e+01   3.0191909e+02   7.3846545e+00   4.6184909e+02   7.7675273e+00   2.6029636e+02   1.6397200e+01   2.7652000e+02   4.9203749e+00   1.1677545e+02   4.8197818e+00   3.2962091e+02  -1.1256036e+01   4.3210000e+02   1.5663975e+01   2.4014000e+02   4.9707749e+00   3.2196364e+02   1.6668364e+01   1.8795000e+02  -5.9714025e+01   8.0635091e+02  -2.1898182e-01   7.6613636e+01   1.1232727e+01   1.8330000e+01   1.2414557e+02   3.1769909e+02   3.8770436e+01   3.3234727e+02   1.3712218e+01   3.1753455e+02   1.0752691e+01   3.4276182e+02  -9.2700364e+00   1.2950091e+02   1.7247200e+01   1.9339091e+02  -1.2910364e+01   2.5265182e+02   1.2348764e+01   2.0114000e+02  -9.9225078e-02   1.3956182e+02   4.3214182e+00   3.4414000e+02   2.7407749e+00   2.5076000e+02  -1.3358825e+01   4.3821182e+02  -5.3905818e+00   2.3639636e+02   4.5882909e+00   2.3352000e+02  -6.3096251e+00   5.3142455e+02  -5.9403273e+00
   4.4553909e+02   3.0623273e+00   3.2838545e+02  -9.1935636e+00   2.7408818e+02   1.8286582e+01   3.4667545e+02   7.1332364e+00   3.0828091e+02   2.4001164e+01   3.9795000e+02   1.1535975e+01   2.0672000e+02  -5.0756251e+00   2.0514273e+02  -1.5776873e+01   1.7722364e+02   1.6198473e+01   1.8533091e+02   1.1385345e+01   3.1744909e+02   1.4292255e+01   4.1203909e+02  -1.3057673e+01   2.6786636e+02   1.3616000e+00   2.6548000e+02   8.4135749e+00   1.2791545e+02   7.3585818e+00   2.8958091e+02   5.7971636e+00   4.2372000e+02   2.8543749e+00   2.2310000e+02  -8.5760251e+00   3.7281364e+02  -1.5209636e+01   1.6876000e+02  -5.5888825e+01   7.1116091e+02   3.0662182e+00   6.8143636e+01   4.7703273e+00   1.8140000e+01   9.2540775e+01   4.3078909e+02   1.4913236e+01   3.1215727e+02   3.2741818e-01   3.5468455e+02   2.3150691e+01   3.3200182e+02  -8.8923636e-01   1.8469091e+02   2.9312000e+01   1.8124091e+02   9.0116364e+00   2.3465182e+02   1.8548764e+01   2.2348000e+02   2.0393575e+01   1.3085182e+02   1.9248218e+01   3.7124000e+02  -4.5172251e+00   1.9048000e+02  -4.0564251e+00   4.8393182e+02   9.4218182e+00   2.7091636e+02   1.1116691e+01   2.3724000e+02   5.2527749e+00   4.9913455e+02   3.6782873e+01
   4.7453909e+02   1.0652327e+01   3.1433545e+02  -2.6395636e+00   2.7441818e+02   1.9310182e+01   2.7725545e+02   6.3768364e+00   3.2914091e+02  -8.2876364e+00   4.4714000e+02   1.0310775e+01   2.2305000e+02   1.8287975e+01   2.0637273e+02   1.2124727e+01   2.6179364e+02  -5.5671273e+00   1.9838091e+02   2.1731345e+01   3.1701909e+02   5.7066545e+00   4.5060909e+02   6.5667273e+00   3.0624636e+02   1.4771200e+01   2.2576000e+02   1.9211175e+01   1.0667545e+02   1.0867782e+01   2.8600091e+02   7.3235636e+00   4.0357000e+02   8.7063749e+00   2.4791000e+02   2.5891749e+00   3.3105364e+02   3.1163636e-02   1.8600000e+02  -5.0938025e+01   7.3283091e+02   1.6572618e+01   6.5093636e+01   2.1014327e+01   2.2430000e+01   1.1000757e+02   3.4050909e+02   6.6156364e+00   3.5858727e+02   3.0893018e+01   3.2810455e+02   3.1670909e+00   3.3224182e+02  -2.5098436e+01   1.9036091e+02   2.1948400e+01   2.2748091e+02   3.6524364e+00   2.0698182e+02   5.9023636e+00   1.8800000e+02   5.7119749e+00   2.2766182e+02   4.6034182e+00   3.7091000e+02   6.6491749e+00   2.4048000e+02  -3.2586425e+01   4.2940182e+02   1.8734218e+01   2.7534636e+02   9.2322909e+00   2.3352000e+02   8.6903749e+00   5.2570455e+02   4.1847273e+01
   5.1420909e+02  -2.0331273e+01   2.9342545e+02   1.8832364e+00   2.8798818e+02   2.3744582e+01   3.6436545e+02   2.4580364e+00   3.5633091e+02   1.6057164e+01   4.3272000e+02   3.9804375e+01   2.4491000e+02  -1.7008251e+00   2.3585273e+02  -1.1836727e+00   3.2046364e+02   1.8969273e+01   1.8990091e+02   1.5499745e+01   3.0763909e+02  -5.0294545e-01   4.1051909e+02   6.5839273e+00   2.9834636e+02   9.8332000e+00   2.2810000e+02   5.9839749e+00   1.3020545e+02   4.4053818e+00   2.9596091e+02   9.0967636e+00   4.0705000e+02   1.5327975e+01   2.2200000e+02  -6.5280251e+00   3.0410364e+02   1.3427164e+01   1.5414000e+02  -6.1869225e+01   6.8493091e+02  -3.1153818e+00   6.1383636e+01   1.2931127e+01   1.5140000e+01   1.5683077e+02   3.1917909e+02   2.4462036e+01   3.1577727e+02   2.9277818e+01   3.3142455e+02   1.5641491e+01   3.7067182e+02  -1.6122836e+01   2.2207091e+02   3.2160000e-01   2.0658091e+02   1.8324436e+01   2.2684182e+02   1.1123564e+01   1.8710000e+02   8.4939749e+00   1.5861182e+02   2.0317418e+01   4.2533000e+02   7.1555749e+00   1.7995000e+02  -7.6940251e+00   4.2964182e+02  -8.8949818e+00   2.6705636e+02   1.1325491e+01   2.4591000e+02  -8.2108251e+00   5.6846455e+02   1.8064727e+00
   4.9915909e+02  -5.2272727e+00   2.6852545e+02  -8.7447636e+00   3.1713818e+02   1.7462582e+01   3.9825545e+02  -8.0931636e+00   3.1414091e+02  -1.5757636e+01   4.5210000e+02   1.0139749e+00   2.2848000e+02  -3.1464251e+00   2.2209273e+02   1.7347127e+01   2.2613364e+02   6.6156727e+00   1.9705091e+02   9.0277455e+00   2.9072909e+02  -1.0050145e+01   4.5580909e+02   7.3407273e+00   3.1729636e+02   1.5837200e+01   2.2391000e+02  -7.6408251e+00   9.3635455e+01   8.1098182e-01   2.9786091e+02   2.5647636e+00   3.7772000e+02   1.3054375e+01   2.4519000e+02  -1.1932251e+00   3.6048364e+02  -3.9432364e+00   1.8633000e+02  -6.3254425e+01   6.8188091e+02   3.1978618e+01   7.3713636e+01   7.5147273e+00   4.0000000e+00   1.5529197e+02   3.0917909e+02   4.6020364e+00   3.3906727e+02  -2.0538182e-01   3.9179455e+02   8.3918909e+00   3.4286182e+02   1.8961964e+01   1.6298091e+02  -3.0512000e+00   2.0810091e+02  -2.2771636e+00   2.1812182e+02  -3.6588364e+00   2.0119000e+02   6.4667749e+00   2.2294182e+02   1.2171018e+01   3.4119000e+02  -1.3063225e+01   1.7019000e+02  -3.6483225e+01   3.5631182e+02   6.5414182e+00   2.4139636e+02   9.1482909e+00   2.8272000e+02   1.3243749e+00   5.3018455e+02   2.1438873e+01
   5.1020909e+02   2.0268727e+01   2.6080545e+02   3.1112836e+01   2.6960818e+02   5.0249818e+00   3.5862545e+02   1.7237236e+01   3.6204091e+02   7.8403636e+00   4.6533000e+02   1.1955749e+00   1.9862000e+02   9.8123749e+00   2.4380273e+02  -9.0596727e+00   2.3822364e+02  -1.1871527e+01   1.8081091e+02  -5.8305455e-01   2.9567909e+02   7.3138545e+00   4.6975909e+02   1.7414727e+01   2.6924636e+02  -9.4188000e+00   2.6524000e+02   1.6582775e+01   1.6791545e+02   9.1585818e+00   3.1519091e+02  -1.0251636e+01   4.8424000e+02   2.8342775e+01   2.3719000e+02   6.1567749e+00   3.4253364e+02   3.2127636e+00   1.7581000e+02  -5.6172825e+01   7.0555091e+02   5.1850182e+00   6.2763636e+01   1.3720727e+01   2.3240000e+01   1.4184277e+02   2.9493909e+02   1.8691236e+01   3.3115727e+02   2.4757418e+01   4.0989455e+02   1.2883891e+01   3.5314182e+02  -2.7204364e+00   1.5588091e+02  -5.1432000e+00   2.0910091e+02   1.3592836e+01   2.4665182e+02   5.4487636e+00   2.0772000e+02  -5.3856251e+00   1.7889182e+02   6.5950182e+00   3.3886000e+02  -1.1356825e+01   1.8010000e+02  -3.2946025e+01   3.9774182e+02  -1.1392982e+01   2.7024636e+02   1.8070291e+01   2.5114000e+02  -1.0959225e+01   5.3127455e+02   7.3116727e+00
   4.2386909e+02   1.6035927e+01   2.7985545e+02   3.0348836e+01   2.9860818e+02   2.2094982e+01   3.5509545e+02   2.3309636e+01   3.1995091e+02   2.3075636e+00   4.4310000e+02   7.2039749e+00   2.1005000e+02  -7.5720251e+00   2.7499273e+02   1.5127273e-02   2.0332364e+02   9.3904727e+00   1.5609091e+02  -3.3154545e+00   2.8487909e+02   1.0878545e+00   4.6503909e+02  -1.5777673e+01   2.6462636e+02   2.8608000e+00   2.3819000e+02   3.5936775e+01   1.2105545e+02   3.0567382e+01   2.6753091e+02  -2.0058836e+01   4.4324000e+02   7.3427749e+00   2.1862000e+02   7.0223749e+00   3.2915364e+02  -1.3368364e+00   1.7381000e+02  -3.4772825e+01   7.4950091e+02   1.6669018e+01   6.2763636e+01   1.7870727e+01   1.2620000e+01   1.4607237e+02   3.1755909e+02   3.5516364e+00   3.4125727e+02   4.0239418e+01   3.3242455e+02   5.7214909e+00   3.8100182e+02   1.0620764e+01   1.2588091e+02   1.2966800e+01   2.3696091e+02   9.8940364e+00   2.1860182e+02  -3.6472364e+00   2.0838000e+02   7.5615749e+00   1.0180182e+02   7.7222182e+00   3.6605000e+02   3.8979749e+00   1.8943000e+02  -4.1124251e+00   3.7059182e+02   5.2490182e+00   2.5567636e+02  -2.5241091e+00   2.6829000e+02  -9.7112251e+00   4.9284455e+02   5.3860727e+00
   3.9515909e+02  -1.4997273e+01   2.9976545e+02   3.4996036e+01   3.0970818e+02   1.6206982e+01   3.8662545e+02   2.3147236e+01   3.1961091e+02   4.5247636e+00   4.7214000e+02   1.4930775e+01   2.2091000e+02  -2.1082508e-01   2.2256273e+02  -5.4104727e+00   2.5827364e+02   5.9944727e+00   1.8043091e+02  -1.3312655e+01   2.5144909e+02   2.3322545e+00   4.6170909e+02  -8.7912727e+00   2.9900636e+02   9.5404000e+00   2.7629000e+02   1.9168775e+01   1.3091545e+02   3.2498582e+01   2.1567091e+02   1.6049964e+01   3.8019000e+02   1.4816775e+01   2.5291000e+02  -2.6208251e+00   3.5991364e+02   1.2292364e+01   1.8143000e+02  -5.6862425e+01   7.5307091e+02   1.0623418e+01   6.1713636e+01   1.5954727e+01   1.2910000e+01   1.3957917e+02   3.8198909e+02   1.2397236e+01   3.5234727e+02   3.3522182e+00   3.2547455e+02   3.9074909e+00   3.5914182e+02   8.9895636e+00   1.1431091e+02   4.1824000e+00   2.5353091e+02   3.3708436e+01   2.3660182e+02   3.6727636e+00   2.2943000e+02   9.6757492e-01   1.0956182e+02   4.4814182e+00   3.2581000e+02  -1.7642825e+01   1.5529000e+02  -2.0771225e+01   4.0616182e+02   1.1023418e+01   2.5834636e+02   4.2122291e+01   2.5200000e+02   8.0719749e+00   5.3799455e+02   2.2914073e+01
   4.2767909e+02   1.7811273e+00   2.6838545e+02   2.3936436e+01   3.0475818e+02  -8.1670182e+00   3.7673545e+02   1.0518436e+01   3.3723091e+02  -1.5548364e+00   5.1319000e+02   2.0767749e+00   2.2452000e+02  -6.0196251e+00   3.5271273e+02  -3.3924727e+00   2.7227364e+02   2.8244727e+00   1.5400091e+02   1.6041745e+01   2.7806909e+02   1.8626545e+00   4.9327909e+02   8.9631273e+00   2.9119636e+02   1.6065200e+01   2.1400000e+02  -3.1802508e-01   1.2643545e+02   1.8698182e-01   2.7839091e+02  -7.0676364e+00   4.0324000e+02   3.3012775e+01   2.3100000e+02   4.7019749e+00   3.3429364e+02  -2.0880364e+00   2.1014000e+02  -7.4159225e+01   6.7745091e+02   3.2483018e+01   6.2423636e+01   2.0417927e+01   3.3000000e+01   1.5930197e+02   3.4531909e+02  -8.5791636e+00   3.2139727e+02   1.7108218e+01   3.3895455e+02   1.4559091e+01   3.7171182e+02  -1.6306036e+01   1.1793091e+02   2.6982800e+01   2.2015091e+02   2.7048836e+01   2.6874182e+02   1.2101564e+01   2.1710000e+02   9.0939749e+00   1.0870182e+02  -9.2978182e-01   3.7262000e+02   4.4223749e+00   1.9310000e+02  -2.5316025e+01   4.0616182e+02  -8.0665818e+00   2.5758636e+02   4.4230909e+00   2.6343000e+02  -4.9424251e+00   5.5542455e+02  -6.0503273e+00
   3.9715909e+02   2.3127273e+00   3.2038545e+02  -2.8935636e+00   2.7760818e+02   2.0674982e+01   3.4820545e+02   1.6640836e+01   3.0418091e+02   5.3291636e+00   4.5381000e+02   1.7307175e+01   2.1343000e+02   7.1075749e+00   2.0209273e+02  -1.0152873e+01   2.1646364e+02  -2.3707273e+00   1.9333091e+02  -8.6746545e+00   2.7063909e+02   1.5647055e+01   4.9132909e+02  -1.3120873e+01   2.9819636e+02   1.0465200e+01   2.5262000e+02   2.2442375e+01   9.7965455e+01   1.0845818e+00   3.1524091e+02  -1.2535636e+01   4.0043000e+02   2.8807575e+01   2.7857000e+02  -1.9136251e+00   3.9000364e+02   7.4551636e+00   1.5438000e+02  -6.6978425e+01   6.4097091e+02   1.1201418e+01   5.8713636e+01   1.7424727e+01   1.2760000e+01   1.2225117e+02   3.1645909e+02   1.8159636e+01   3.0115727e+02   1.3257418e+01   4.3079455e+02   2.2001891e+01   3.9552182e+02  -2.7808364e+00   1.6893091e+02   6.7128000e+00   2.7048091e+02   1.0592436e+01   3.2293182e+02   1.8156364e+01   2.2143000e+02   1.3707575e+01   1.4637182e+02   9.7766182e+00   3.6029000e+02  -8.9312251e+00   1.9076000e+02  -9.8888251e+00   3.9397182e+02   1.2528618e+01   2.7210636e+02   1.1161491e+01   2.6324000e+02   6.1227749e+00   5.5580455e+02   1.1869273e+01
   4.2501909e+02   9.6539273e+00   3.1499545e+02   5.9676364e+00   2.8327818e+02   2.6121382e+01   3.4194545e+02   1.1251636e+01   2.8728091e+02  -8.3188364e+00   2.4552000e+02   1.6037492e-01   2.2676000e+02  -3.8188251e+00   2.3156273e+02  -5.6004727e+00   2.2936364e+02  -5.7827273e+00   1.7705091e+02   6.2377455e+00   2.5339909e+02  -7.7837455e+00   4.8532909e+02   4.6491273e+00   2.6519636e+02  -3.8048000e+00   2.5733000e+02   2.2405575e+01   1.3443545e+02   8.2569818e+00   2.7086091e+02   7.8647636e+00   4.0624000e+02   1.0582775e+01   2.3757000e+02  -1.0253625e+01   3.3215364e+02   1.1183164e+01   1.6800000e+02  -4.9788025e+01   6.5131091e+02   1.6234218e+01   4.6803636e+01  -1.9247273e-01   2.0290000e+01   1.6974877e+02   3.1164909e+02   1.0974436e+01   3.6030727e+02   3.0285418e+01   4.3047455e+02   1.0397491e+01   3.4919182e+02  -3.7844364e+00   1.4674091e+02   4.3980000e+00   2.1834091e+02  -8.0463636e+00   3.2869182e+02   2.2885564e+01   2.1300000e+02   1.2571975e+01   2.1037182e+02  -4.2533818e+00   3.3205000e+02   3.5179749e+00   2.0600000e+02  -1.6538025e+01   3.7469182e+02   1.5451018e+01   2.5739636e+02   3.4478291e+01   2.6933000e+02   1.2155575e+01   4.9256455e+02   4.8384727e+00
   4.4444909e+02   9.0095273e+00   3.3909545e+02   5.2796364e+00   3.0736818e+02   1.4244182e+01   3.9099545e+02  -6.7236364e-01   3.2033091e+02   5.5071636e+00   4.2929000e+02   1.8888775e+01   2.4981000e+02   1.2287175e+01   2.8161273e+02  -3.7944727e+00   2.1970364e+02   1.3080073e+01   2.0738091e+02   1.2911345e+01   2.8801909e+02   4.3066545e+00   4.6908909e+02  -1.5716727e+00   2.8119636e+02   2.8915200e+01   2.6605000e+02   3.2037975e+01   9.5395455e+01   1.8340182e+01   2.9434091e+02  -9.6363636e-01   4.0448000e+02   1.2393575e+01   2.3981000e+02  -3.1428251e+00   3.4805364e+02   6.7211636e+00   1.8991000e+02  -4.8870825e+01   7.2945091e+02   1.9703018e+01   4.7523636e+01   1.8999273e+00  -8.1000000e-01   1.9510677e+02   3.1398909e+02  -8.8827636e+00   2.4096727e+02   2.6352618e+01   3.8289455e+02   1.0993891e+01   4.2895182e+02  -9.5952364e+00   2.1426091e+02   1.9706400e+01   2.1343091e+02   2.0643636e-01   3.3627182e+02   1.3749164e+01   2.1729000e+02   3.2228775e+01   1.8085182e+02   2.2818218e+01   4.1557000e+02  -1.8633625e+01   2.0786000e+02  -7.4468251e+00   3.8964182e+02   5.8250182e+00   2.4624636e+02   2.7102909e+00   2.3519000e+02   3.1677492e-01   5.0865455e+02   2.0401273e+01
   4.4305909e+02   1.3310727e+01   3.8261545e+02  -8.9619636e+00   2.7160818e+02   2.2584982e+01   3.8115545e+02   1.2854836e+01   3.1852091e+02   1.4561964e+01   4.5852000e+02   8.0703749e+00   2.5767000e+02   1.2138375e+01   2.1328273e+02  -2.5680727e+00   2.2922364e+02  -5.5415273e+00   1.7186091e+02   5.5129455e+00   2.7558909e+02   1.3301055e+01   4.6032909e+02  -1.0730873e+01   2.6143636e+02   1.5960000e+00   2.8376000e+02   1.4911175e+01   1.5758545e+02   2.4049818e+00   2.9624091e+02  -2.6356364e+00   4.5210000e+02   2.1963975e+01   1.9943000e+02  -2.4424251e+00   3.9529364e+02   2.5119636e+00   1.4905000e+02  -6.7792025e+01   7.4907091e+02   2.9413418e+01   5.4613636e+01   8.2827273e+00   1.8910000e+01   1.7709917e+02   3.2559909e+02   6.5184364e+00   3.7211727e+02   1.1390618e+01   3.5832455e+02   2.4219491e+01   3.3886182e+02  -1.3528036e+01   1.5579091e+02   1.7004000e+01   2.5805091e+02  -2.2843164e+01   3.9774182e+02   1.2451564e+01   1.7733000e+02   6.7055749e+00   1.5904182e+02   5.4230182e+00   3.5938000e+02  -2.4328425e+01   2.0438000e+02  -2.0028425e+01   4.5478182e+02   8.3238182e+00   2.5539636e+02  -3.6417091e+00   2.5157000e+02  -5.0836251e+00   5.2813455e+02   2.1272873e+01
   4.0972909e+02   1.2787127e+01   3.3790545e+02   4.2748364e+00   2.7379818e+02  -3.3502182e+00   3.5909545e+02  -1.0010364e+01   3.1161091e+02  -3.4152364e+00   4.1686000e+02   8.7331749e+00   2.6367000e+02  -1.0391625e+01   2.5204273e+02   7.9011273e+00   1.8422364e+02   1.5868473e+01   1.9686091e+02   1.0462945e+01   2.8867909e+02   1.4438545e+00   4.7251909e+02   9.6392727e-01   2.6343636e+02  -1.1840000e+00   2.6743000e+02   9.3575749e+00   1.4282545e+02   1.0355782e+01   2.6358091e+02  -7.3628364e+00   3.7924000e+02   1.5892775e+01   2.3724000e+02   1.0532775e+01   3.6505364e+02  -1.2398836e+01   2.0948000e+02  -6.3676425e+01   7.1355091e+02   1.4635018e+01   5.0713636e+01   1.3684727e+01   6.4300000e+00   1.2518757e+02   3.5936909e+02  -5.1316364e-01   3.0049727e+02   1.8780218e+01   3.5574455e+02   2.6745891e+01   3.2967182e+02   7.5871636e+00   1.7812091e+02  -7.6824000e+00   2.1405091e+02   1.6768364e+00   2.9984182e+02   1.9903564e+01   1.6629000e+02   1.3928775e+01   1.5932182e+02   1.5906182e+00   4.0081000e+02   1.1877175e+01   1.9438000e+02  -2.0608425e+01   4.9607182e+02   9.6406182e+00   2.6905636e+02   1.2545491e+01   2.7052000e+02  -5.9962508e-01   5.2837455e+02   7.7736727e+00
   3.7158909e+02  -1.1921673e+01   3.5299545e+02  -1.5732364e+01   2.8065818e+02   4.6709818e+00   3.5352545e+02   1.6165236e+01   2.9837091e+02   6.6039636e+00   4.0419000e+02   1.7986775e+01   2.1443000e+02   2.3977575e+01   2.8528273e+02   4.0519273e+00   2.2841364e+02   1.5813273e+01   1.6828091e+02  -6.0654545e-02   2.8867909e+02  -1.1026145e+01   4.2313909e+02  -6.9456727e+00   2.0681636e+02  -1.3440000e-01   2.5262000e+02   3.1492375e+01   1.3663545e+02   6.6609818e+00   2.6491091e+02  -5.3192364e+00   5.3619000e+02   2.0756775e+01   2.3338000e+02   2.0841575e+01   3.4662364e+02   1.3835564e+01   2.5733000e+02  -6.8454425e+01   7.1483091e+02   1.9872618e+01   6.1663636e+01   1.9188727e+01   1.7620000e+01   1.5901237e+02   2.8107909e+02   1.0750036e+01   3.3572727e+02   1.4531818e+01   3.9316455e+02   2.4752291e+01   3.8519182e+02   5.7556364e-01   1.3884091e+02   2.3740000e+01   2.3296091e+02  -7.4559636e+00   2.2027182e+02   1.2319164e+01   1.9276000e+02   2.3141175e+01   1.1380182e+02  -1.3817782e+01   3.8200000e+02  -1.2668025e+01   1.3914000e+02  -1.8569225e+01   3.5750182e+02   2.1446218e+01   2.4605636e+02   1.6005491e+01   2.6252000e+02  -2.6959625e+01   4.6789455e+02   1.6282073e+01
   3.8934909e+02   5.5752727e-01   3.0814545e+02   1.4275636e+01   3.0732818e+02   6.6273818e+00   3.3894545e+02   1.7121636e+01   2.9147091e+02   1.4815964e+01   4.3648000e+02   1.7973575e+01   2.3638000e+02   1.9981575e+01   2.6352273e+02   6.6027273e+00   2.8746364e+02   2.1569273e+01   1.9000091e+02   8.7817455e+00   2.8558909e+02   2.4741055e+01   4.2856909e+02   2.0949927e+01   2.8753636e+02   4.4080000e+00   2.8057000e+02   2.3166375e+01   1.2605545e+02   2.0547382e+01   3.0596091e+02  -1.6363236e+01   4.8857000e+02   1.4763749e+00   2.4324000e+02   3.2382775e+01   4.1062364e+02   2.4475564e+01   1.9372000e+02  -5.4315625e+01   7.0907091e+02   2.0423418e+01   4.8523636e+01   1.1099927e+01   1.2570000e+01   1.2345637e+02   3.5569909e+02   1.8500436e+01   3.3463727e+02   2.3809018e+01   3.6410455e+02   2.8657091e+01   3.3695182e+02   1.0524764e+01   1.8998091e+02   6.6488000e+00   2.2419091e+02   1.6765636e+01   2.3922182e+02   2.5631636e+00   2.4348000e+02  -1.9164251e+00   1.4023182e+02  -3.1621818e+00   3.6652000e+02  -3.5999625e+01   1.1772000e+02  -1.6995625e+01   4.7883182e+02   1.1689818e+01   2.5524636e+02   2.2990291e+01   2.9167000e+02   5.7983749e+00   5.3946455e+02   3.0276473e+01
   4.2144909e+02   2.4319527e+01   3.6442545e+02   2.5432364e+00   3.0175818e+02   2.0072982e+01   3.9609545e+02   9.8696364e+00   3.1433091e+02  -1.5632836e+01   4.6224000e+02  -4.7072251e+00   2.3467000e+02   5.8383749e+00   2.4133273e+02  -1.6052073e+01   2.3136364e+02   1.5147273e+01   1.8486091e+02  -1.6957055e+01   2.8663909e+02   1.9897055e+01   4.1051909e+02   1.5773927e+01   2.7000636e+02   1.6204000e+00   2.9876000e+02   9.8511749e+00   1.2477545e+02   1.5179782e+01   3.0553091e+02  -7.0988364e+00   4.3852000e+02   1.6430375e+01   2.6252000e+02  -1.0769625e+01   3.6734364e+02   1.8457964e+01   1.6829000e+02  -5.7231225e+01   7.2540091e+02   3.2027018e+01   5.6903636e+01   3.1495273e+00   1.6100000e+01   1.5951397e+02   3.6183909e+02   1.5099236e+01   3.4382727e+02   2.3933818e+01   3.3968455e+02   2.3450691e+01   2.9247182e+02   2.3563164e+01   1.2831091e+02   7.9624000e+00   2.2977091e+02  -1.0770764e+01   2.2141182e+02   1.2797964e+01   2.8900000e+02  -1.3680251e+00   1.7713182e+02  -1.1974182e+01   3.7891000e+02  -2.4708251e+00   1.8614000e+02  -2.2089225e+01   4.2793182e+02   3.2418182e+00   3.1529636e+02   2.8566291e+01   2.6691000e+02  -8.3608251e+00   4.8532455e+02   9.0276727e+00
   3.5058909e+02   1.1658327e+01   2.9090545e+02  -3.8516364e-01   3.0208818e+02   2.1766582e+01   3.5104545e+02   1.9203636e+01   3.1566091e+02   1.0307636e+00   3.9481000e+02   9.4571749e+00   2.1624000e+02   7.6927749e+00   2.8371273e+02  -7.7247273e-01   2.6060364e+02  -3.4719273e+00   1.7462091e+02   4.9121455e+00   2.8734909e+02   1.3890255e+01   4.3784909e+02   9.5875273e+00   2.9300636e+02   9.9204000e+00   3.0500000e+02   1.3781975e+01   1.2167545e+02   1.0947782e+01   3.7105091e+02  -1.6240436e+01   4.4281000e+02   3.3897175e+01   2.5486000e+02   7.2231749e+00   3.8634364e+02   1.1937964e+01   2.6276000e+02  -5.6128825e+01   7.0212091e+02   1.7119418e+01   5.9613636e+01   2.2972727e+01   1.0810000e+01   1.2726717e+02   3.1807909e+02   1.1310036e+01   3.4887727e+02   2.5529818e+01   3.6184455e+02   1.4417891e+01   3.2667182e+02   1.8867164e+01   1.4317091e+02   1.8963600e+01   2.2686091e+02   1.8362036e+01   2.5108182e+02   1.1614364e+01   2.8591000e+02   1.2739175e+01   1.5042182e+02  -8.2673818e+00   3.3114000e+02   1.7260775e+01   1.9186000e+02  -3.1356825e+01   3.1578182e+02   5.7838182e+00   2.3682636e+02   6.9338909e+00   2.4638000e+02  -5.9084251e+00   5.2208455e+02   7.1368727e+00
   3.6496909e+02   5.7979273e+00   2.9961545e+02   7.1080364e+00   2.8827818e+02   2.6531382e+01   3.3815545e+02   3.6648364e+00   1.5556091e+02  -5.5912364e+00   3.4867000e+02   3.4783749e+00   2.5229000e+02   1.6238775e+01   2.7485273e+02   2.6976327e+01   2.2313364e+02   3.7556727e+00   1.6095091e+02   5.4357455e+00   3.2429909e+02   1.3354255e+01   4.1332909e+02   3.0699127e+01   3.0048636e+02   1.2232000e+01   2.7091000e+02   7.3691749e+00   1.2767545e+02   1.2467782e+01   2.7639091e+02  -3.0476364e+00   3.9486000e+02   1.5163175e+01   2.7829000e+02   1.8187749e+00   3.4700364e+02   2.2565164e+01   2.2986000e+02  -5.2876825e+01   7.0578091e+02   4.8926618e+01   6.5903636e+01   3.0239527e+01   8.1900000e+00   1.2933677e+02   3.6055909e+02   3.4011636e+01   3.1901727e+02   2.3728618e+01   3.6500455e+02   2.5895091e+01   3.1695182e+02  -7.3552364e+00   1.6493091e+02  -4.4872000e+00   2.2900091e+02   1.4530836e+01   2.4631182e+02   8.4759636e+00   2.3762000e+02   2.3642375e+01   1.8428182e+02  -2.5461818e+00   3.4876000e+02   1.8511749e+00   1.8981000e+02  -2.3672825e+01   4.6297182e+02  -4.2138182e-01   2.5477636e+02  -8.4521091e+00   2.6481000e+02   8.9971749e+00   5.0080455e+02   9.1792727e+00
   3.7115909e+02   2.9227273e+00   3.4761545e+02   1.7838036e+01   2.9722818e+02   4.0585382e+01   3.9673545e+02   2.3658436e+01   3.0133091e+02   2.6716364e-01   4.4172000e+02   9.4143749e+00   2.9062000e+02   6.7923749e+00   2.4333273e+02   6.6879273e+00   2.8184364e+02   1.1058873e+01   1.4705091e+02  -3.9722545e+00   3.4506909e+02   1.3742655e+01   3.7622909e+02   2.4277127e+01   2.7443636e+02   2.4560000e+00   3.0829000e+02   1.9378775e+01   1.2620545e+02   4.3453818e+00   2.5334091e+02  -1.9253636e+01   4.1567000e+02   1.4928375e+01   2.4619000e+02   1.7667749e+00   3.8800364e+02   8.1951636e+00   2.5462000e+02  -6.0477625e+01   6.9264091e+02   1.9647818e+01   5.5003636e+01   1.7581527e+01   2.7100000e+01   1.3077397e+02   3.9845909e+02   2.3459636e+01   3.2934727e+02   2.0472218e+01   3.6268455e+02   1.0820691e+01   4.6776182e+02  -5.0300364e+00   1.7607091e+02  -6.8584000e+00   9.1390909e+01   1.2681964e+02   3.0012182e+02   1.9361164e+01   2.7472000e+02   1.1294375e+01   1.7366182e+02   2.1203418e+01   3.7595000e+02   3.3859749e+00   1.8310000e+02  -2.2086025e+01   4.7212182e+02   1.3606618e+01   2.5391636e+02   1.8806691e+01   2.7324000e+02   1.3727749e+00   4.9413455e+02   1.7232873e+01
   3.9882909e+02  -1.1910873e+01   3.7866545e+02   2.4494036e+01   2.6998818e+02   3.3664582e+01   4.5552545e+02   3.0055236e+01   3.0985091e+02   1.1495564e+01   4.5705000e+02  -5.2920251e+00   2.6038000e+02   1.1301575e+01   2.7723273e+02  -3.6340727e+00   2.5884364e+02   1.9378873e+01   1.9962091e+02   9.7221455e+00   3.3148909e+02  -8.3094545e-01   4.1594909e+02   2.8195273e+00   2.7691636e+02  -3.0724000e+00   2.7805000e+02   4.2179749e+00   1.2591545e+02   5.1858182e-01   2.6172091e+02  -1.2064036e+01   3.7176000e+02   1.1201175e+01   2.4219000e+02  -1.5673225e+01   3.4262364e+02   3.6255636e+00   2.5762000e+02  -5.6957625e+01   6.9626091e+02   1.6828218e+01   6.3573636e+01   2.6845927e+01  -1.3300000e+00   1.4533837e+02   3.5431909e+02   8.1308364e+00   3.2034727e+02   7.4822182e+00   3.9984455e+02   9.7978909e+00   4.0790182e+02  -6.3412364e+00   2.0693091e+02  -1.3720000e-01   5.7240909e+01   1.7151164e+02   2.9227182e+02   2.7079164e+01   2.1524000e+02  -1.4172251e+00   2.4280182e+02   1.6292218e+01   3.5357000e+02   2.1796375e+01   1.9814000e+02  -2.4769225e+01   4.9112182e+02   7.3266182e+00   2.4796636e+02   1.6622691e+01   2.9305000e+02  -8.4520251e+00   5.0489455e+02   1.1802073e+01
   3.7624909e+02   5.8455273e+00   3.2557545e+02   6.5512364e+00   2.7475818e+02   1.4852982e+01   4.5236545e+02   2.7948036e+01   3.1833091e+02   3.0857164e+01   4.7686000e+02   1.9893175e+01   2.7938000e+02  -4.0842508e-01   3.0571273e+02   9.8475273e+00   2.4470364e+02   1.1700073e+01   1.7367091e+02   2.7468145e+01   3.8425909e+02   6.1774545e+00   4.4618909e+02   3.7020327e+01   2.3548636e+02  -9.9480000e+00   2.8733000e+02   1.3855749e+00   1.0139545e+02   1.9430182e+01   2.9548091e+02   4.8051636e+00   4.4533000e+02   1.6455749e+00   2.4295000e+02  -4.2040251e+00   3.7072364e+02  -6.1924364e+00   2.4957000e+02  -7.2023625e+01   6.6307091e+02   2.0343418e+01   6.7803636e+01   1.2275273e+00   2.6570000e+01   1.5710637e+02   3.6364909e+02   2.0814436e+01   3.2020727e+02   2.7334182e+00   3.3189455e+02   1.6333891e+01   4.4162182e+02  -6.4188364e+00   2.2355091e+02  -2.4168000e+00   5.8960909e+01   1.4717404e+02   2.4160182e+02   1.9322764e+01   1.9410000e+02   1.9839749e+00   1.5456182e+02  -3.6485818e+00   3.6862000e+02   1.4523749e+00   1.7572000e+02  -9.9756251e+00   4.5697182e+02   1.2008618e+01   2.4758636e+02   1.9553091e+01   2.6029000e+02  -1.9551225e+01   5.0075455e+02   6.1332727e+00
   4.2758909e+02  -8.0216727e+00   3.2342545e+02   5.2032364e+00   2.8508818e+02   3.4366582e+01   3.8162545e+02   3.0447236e+01   2.9633091e+02   1.7667164e+01   4.5314000e+02  -1.0499225e+01   2.9248000e+02  -3.3164251e+00   2.3252273e+02  -6.1572727e+00   2.2936364e+02   1.6027273e+01   1.5624091e+02  -2.3274545e+00   3.7787909e+02   3.8778545e+00   4.3699909e+02   2.6135527e+01   2.5305636e+02  -2.0353600e+01   2.8786000e+02   2.1913175e+01   1.1710545e+02   2.5553382e+01   3.0058091e+02  -1.6842836e+01   3.7619000e+02   9.2767749e+00   2.4214000e+02   5.5207749e+00   3.1315364e+02  -1.7626836e+01   1.8329000e+02  -5.5861225e+01   7.6355091e+02   1.3785018e+01   5.6143636e+01   2.6490327e+01  -2.4800000e+00   1.4314037e+02   3.4264909e+02   2.4114436e+01   3.2225727e+02   2.8569418e+01   3.9932455e+02  -2.2105091e+00   4.5386182e+02  -1.1878036e+01   2.1655091e+02  -7.0968000e+00   2.0429091e+02  -1.1162364e+01   2.2546182e+02   1.4853964e+01   2.1000000e+02  -6.4780251e+00   1.5313182e+02   2.5658182e+00   3.6962000e+02  -1.4917625e+01   1.9486000e+02  -2.3506825e+01   4.0331182e+02   5.3514182e+00   2.4891636e+02   1.3306691e+01   2.7043000e+02  -1.4642425e+01   4.8437455e+02   2.3253673e+01
   3.7944909e+02   9.8695273e+00   3.0909545e+02   1.1109636e+01   2.8160818e+02   2.8024982e+01   3.5336545e+02   2.9128036e+01   2.9709091e+02   9.3636364e-01   4.8381000e+02   7.1371749e+00   2.5900000e+02   6.1219749e+00   2.6323273e+02   1.7195927e+01   2.6203364e+02  -3.0632727e-01   1.9076091e+02   9.6709455e+00   3.8729909e+02   1.6414255e+01   3.6189909e+02  -1.2336473e+01   2.1976636e+02   6.3996000e+00   2.5091000e+02   2.2539175e+01   1.3786545e+02  -3.6774182e+00   2.6429091e+02  -2.0296364e+00   4.3276000e+02   1.3221175e+01   2.3452000e+02   8.9037492e-01   3.1500364e+02   1.8505164e+01   2.3562000e+02  -4.3767625e+01   6.9840091e+02   1.6607018e+01   6.0003636e+01   2.4711527e+01   2.2910000e+01   1.1777917e+02   3.0731909e+02   2.6560836e+01   2.9053727e+02   3.9570182e+00   3.9647455e+02   3.7117491e+01   3.4190182e+02   6.5087636e+00   2.1545091e+02  -9.7188000e+00   2.0458091e+02   2.1914436e+01   2.3379182e+02  -7.0024364e+00   2.6676000e+02   3.8411749e+00   2.0037182e+02   1.0356618e+01   3.3095000e+02  -1.5484025e+01   1.8862000e+02  -2.4667625e+01   3.2707182e+02   5.1206182e+00   2.2834636e+02   1.6092291e+01   3.0352000e+02  -1.4199625e+01   4.5313455e+02   2.3272873e+01
   3.9777909e+02  -3.7368727e+00   2.9233545e+02   2.0920436e+01   3.0198818e+02   1.7204582e+01   4.0546545e+02   2.9430036e+01   2.1676091e+02  -4.0172364e+00   4.8052000e+02   2.1360375e+01   2.8300000e+02   1.0631975e+01   2.7409273e+02   1.6171273e+00   2.1251364e+02  -6.4347273e+00   1.7643091e+02  -6.5126545e+00   3.9972909e+02   3.8229855e+01   3.7041909e+02   1.9171927e+01   1.9057636e+02   2.5644800e+01   2.3872000e+02   1.6414375e+01   1.7905545e+02   2.0027382e+01   2.9105091e+02  -1.2650436e+01   4.1176000e+02   1.3311749e+00   2.5114000e+02   3.5207749e+00   3.3648364e+02   1.3976764e+01   2.4605000e+02  -7.0072025e+01   6.5331091e+02   3.9744218e+01   7.6193636e+01   1.5226327e+01   2.0720000e+01   3.1384375e+01   3.9769909e+02   1.3560436e+01   2.7801727e+02   3.6388618e+01   3.8274455e+02   2.0375891e+01   1.7762182e+02   1.9321164e+01   2.2260091e+02   2.2292000e+00   2.0119091e+02   1.5755636e+01   2.6546182e+02   2.5653964e+01   2.2024000e+02  -9.1072251e+00   1.4875182e+02   4.5862182e+00   3.6119000e+02   9.3367749e+00   1.7438000e+02  -1.6628425e+01   4.1364182e+02   1.4501818e-01   2.3472636e+02   2.1911891e+01   3.4200000e+02  -2.2280251e+00   4.8322455e+02  -7.5143273e+00
[truncated: 2,644,542 more chars]
