# Supplementary material for: Specific structural elements of the T-box riboswitch drive the two-step binding of the tRNA ligand
Source: eLife. 2018 Sep 25;7:e39518. doi: 10.7554/eLife.39518 (PMC6197855; doi:10.7554/eLife.39518)
Supplement: Figure 6—source data 5. [file elife-39518-fig6-data5.zip › Repeat2.txt]

   5.0000000e+00   5.0000000e+00   1.0000000e+01   1.0000000e+01   1.4000000e+01   1.4000000e+01   1.6000000e+01   1.6000000e+01   1.8000000e+01   1.8000000e+01   1.9000000e+01   1.9000000e+01   2.7000000e+01   2.7000000e+01   2.9000000e+01   2.9000000e+01   3.0000000e+01   3.0000000e+01   3.2000000e+01   3.2000000e+01   3.7000000e+01   3.7000000e+01   5.5000000e+01   5.5000000e+01   5.6000000e+01   5.6000000e+01   5.8000000e+01   5.8000000e+01   6.1000000e+01   6.1000000e+01   6.3000000e+01   6.3000000e+01   6.5000000e+01   6.5000000e+01   7.1000000e+01   7.1000000e+01   7.7000000e+01   7.7000000e+01   7.9000000e+01   7.9000000e+01   8.6000000e+01   8.6000000e+01   8.7000000e+01   8.7000000e+01   9.6000000e+01   9.6000000e+01   1.0100000e+02   1.0100000e+02   1.0200000e+02   1.0200000e+02   1.0700000e+02   1.0700000e+02   1.1300000e+02   1.1300000e+02   1.1800000e+02   1.1800000e+02   1.1900000e+02   1.1900000e+02   1.2300000e+02   1.2300000e+02   1.2400000e+02   1.2400000e+02   1.2600000e+02   1.2600000e+02   1.3000000e+02   1.3000000e+02   1.3200000e+02   1.3200000e+02   1.3300000e+02   1.3300000e+02   1.3500000e+02   1.3500000e+02   1.4200000e+02   1.4200000e+02   1.4300000e+02   1.4300000e+02   1.4400000e+02   1.4400000e+02   1.5600000e+02   1.5600000e+02   1.5700000e+02   1.5700000e+02   1.5800000e+02   1.5800000e+02   1.6000000e+02   1.6000000e+02   1.6200000e+02   1.6200000e+02   1.6500000e+02   1.6500000e+02   1.6600000e+02   1.6600000e+02   1.6700000e+02   1.6700000e+02   1.7400000e+02   1.7400000e+02   1.7500000e+02   1.7500000e+02   1.8000000e+02   1.8000000e+02   1.8600000e+02   1.8600000e+02   1.9000000e+02   1.9000000e+02   1.9200000e+02   1.9200000e+02   1.9500000e+02   1.9500000e+02   1.9600000e+02   1.9600000e+02   1.9700000e+02   1.9700000e+02   1.9900000e+02   1.9900000e+02   2.0000000e+02   2.0000000e+02   2.0300000e+02   2.0300000e+02   2.0600000e+02   2.0600000e+02   2.1000000e+02   2.1000000e+02   2.1500000e+02   2.1500000e+02   2.1600000e+02   2.1600000e+02   2.1700000e+02   2.1700000e+02   2.2100000e+02   2.2100000e+02   2.2600000e+02   2.2600000e+02   2.2700000e+02   2.2700000e+02   2.2900000e+02   2.2900000e+02   2.3200000e+02   2.3200000e+02   2.3300000e+02   2.3300000e+02   2.3500000e+02   2.3500000e+02   2.4000000e+02   2.4000000e+02   2.4100000e+02   2.4100000e+02   2.4800000e+02   2.4800000e+02   2.5000000e+02   2.5000000e+02   2.5300000e+02   2.5300000e+02   2.5600000e+02   2.5600000e+02   2.6000000e+02   2.6000000e+02   2.6200000e+02   2.6200000e+02   2.6400000e+02   2.6400000e+02   2.6500000e+02   2.6500000e+02   2.6600000e+02   2.6600000e+02   2.6700000e+02   2.6700000e+02
   2.6283334e+02   9.2481526e+00   4.4726194e+02   2.2188077e+01   4.2427097e+02  -1.0742645e+01   1.4165484e+02  -7.5594839e+00   5.1281935e+02  -7.6087742e+00   4.7833871e+02   2.0690968e+01   4.9783065e+02   1.6564839e+01   3.7966839e+02  -4.8289548e+00   4.0139097e+02   7.4942916e+01   2.1388742e+02   6.9251355e+00   1.9156710e+02   1.1516245e+01   2.8749334e+02  -1.0464744e-01   2.5729290e+02   1.4708826e+01   4.8745258e+02   2.4571213e+01   2.0744129e+02   7.0492129e+00   5.5759334e+02   1.5337353e+01   4.3821334e+02   2.3077753e+01   1.8764935e+02   1.0155063e+02   3.1364226e+02   1.0472797e+02   4.7255677e+02  -2.2730671e+01   3.3242452e+02  -7.6468645e+00   2.1882806e+02   1.1647226e+00   2.8230334e+02  -2.6359447e+01   2.9785613e+02   1.8306671e+01   4.9168806e+02   2.8375277e+01   3.8630097e+02   1.7770439e+01   2.4859129e+02  -1.2685935e+00   3.3254334e+02  -1.7086474e+00   3.7159334e+02   2.3027353e+01   2.9924516e+02   1.7210065e+01   3.1585774e+02   2.8356219e+01   4.2717290e+02   2.3874581e+00   7.9215419e+02   1.4450245e+01   4.8888871e+02  -4.6756258e+01   5.0267613e+02   1.8276877e+01   3.3531710e+02   3.5654955e+01   2.9510065e+02   9.8319484e+00   5.0796000e+02   1.5715781e+01   2.9783968e+02   7.1805677e+00   5.5495742e+02   1.6999213e+01   3.9050935e+02   2.8637677e+00   4.9507226e+02   5.5671316e+01   5.4291419e+02   2.4484606e+01   5.1987419e+02   1.0770065e+01   2.6998677e+02   6.5778323e+00   5.7427968e+02  -6.3533419e+00   4.7018258e+02   3.9990877e+01   8.4545710e+02   3.2742787e+01   5.2668334e+02   2.5900153e+01   4.7547097e+02   2.4930387e+01   3.6387032e+02   2.9131342e+01   3.0076903e+02   1.4281703e+01   3.5627613e+02   7.3550813e+01   5.6420710e+02   2.1030852e+01   3.2217129e+02   7.3021032e+00   2.1759032e+02   1.0214065e+01   4.7530334e+02  -6.7994474e+00   3.7890323e+02   2.4387097e-01   7.0645334e+02  -3.8331447e+01   3.0887194e+02   5.0531858e+01   7.4159334e+02   3.2477353e+01   2.6168334e+02   1.8060153e+01   4.4001581e+02   1.6575510e+01   3.8685000e+02   1.7244258e+01   4.0987710e+02   1.7983381e+01   3.2447323e+02  -1.8576245e+01   2.1354334e+02   2.3141353e+01   3.6886645e+02   1.9080361e+01   3.2422613e+02   1.3010997e+02   2.7646742e+02   1.9760026e+01   5.3213581e+02   4.0570426e+01   4.0170839e+02   1.1010103e+01   6.9587334e+02   3.0414953e+01   3.3010871e+02   1.4578723e+01   2.5689258e+02   1.5887303e+01   4.6186742e+02  -1.7338748e+01   3.5559774e+02   3.0492774e+00   2.7240334e+02  -9.0374474e+00   2.7158839e+02   1.8831961e+01   3.0393613e+02   1.4466723e+01   4.2024968e+02   2.7503574e+01   2.1726334e+02  -4.3536247e+01   4.5677194e+02   1.3788890e+01
   3.1602334e+02   1.6042953e+01   4.7183194e+02   3.3222477e+01   4.1851097e+02   1.1288155e+01   1.4527484e+02   3.0110916e+01   5.0342935e+02   3.7052426e+01   4.7693871e+02   4.1529677e+00   4.9469065e+02   3.1296039e+01   3.8562839e+02   1.8694245e+01   4.3758097e+02   1.2470772e+02   2.7793742e+02   3.7421135e+01   2.1004710e+02   3.0077845e+01   2.5287334e+02  -7.8050474e+00   2.8853290e+02   4.6439626e+01   6.0136258e+02   1.3458413e+01   2.4011129e+02   2.3675613e+01   6.7730334e+02   2.5000553e+01   4.5387334e+02   2.2254953e+01   2.0397935e+02   1.2405423e+02   3.3974226e+02   1.1611997e+02   5.4345677e+02  -1.4592671e+01   2.6885452e+02   6.9687355e+00   2.0363806e+02   1.1189923e+01   2.8659334e+02  -7.3126474e+00   2.8890613e+02   3.8922671e+01   5.0021806e+02   2.4552877e+01   3.0449097e+02   3.7745239e+01   2.8959129e+02   5.8314065e+00   3.6773334e+02   1.5476153e+01   3.8287334e+02   3.9794953e+01   3.2367516e+02   4.0735665e+01   4.5451774e+02   2.0453419e+01   4.5198290e+02   2.4362658e+01   9.1948419e+02   1.6223845e+01   5.3553871e+02  -3.1638258e+01   4.8862613e+02   1.7190877e+01   4.1912710e+02   4.6240155e+01   3.3043065e+02   2.2345548e+01   5.2568000e+02   8.0181806e+00   3.4806968e+02   2.9072168e+01   4.9424742e+02   1.8046013e+01   3.6131935e+02   1.8728968e+01   5.4117226e+02   4.3243316e+01   6.4953419e+02   1.7145006e+01   4.0691419e+02   2.1336865e+01   4.0698677e+02  -1.2432168e+01   3.8989968e+02   6.3470581e+00   6.5661258e+02   3.9126477e+01   8.8626710e+02   4.0757987e+01   4.6149334e+02   1.9835353e+01   4.1913097e+02   5.3875871e+00   3.8154032e+02   2.9527742e+01   3.3414903e+02   4.0281303e+01   3.8384613e+02   6.3535213e+01   5.7744710e+02  -7.3183484e+00   4.0360129e+02   2.5547703e+01   2.3969032e+02   3.9606452e-01   3.9664334e+02   1.1543353e+01   4.0495323e+02   1.0819871e+01   6.6026334e+02  -3.9166247e+01   3.3230194e+02   1.0046746e+02   7.1121334e+02   3.6477753e+01   2.9045334e+02   4.9518553e+01   4.6221581e+02   1.7799510e+01   4.5728000e+02   7.0398581e+00   4.3663710e+02   2.3652581e+01   3.0852323e+02   1.4459755e+01   2.4721334e+02  -5.0224744e-01   3.6396645e+02   3.2042361e+01   2.6993613e+02   1.4002317e+02   2.8589742e+02   2.3955626e+01   3.9417581e+02   4.0367226e+01   3.3494839e+02   1.8400903e+01   5.6268334e+02   3.1360153e+01   3.8353871e+02   5.3074323e+01   3.1255258e+02   1.7004503e+01   5.4157742e+02  -7.6255484e+00   3.5549774e+02   1.0767277e+01   3.0292334e+02  -1.4199047e+01   2.8958839e+02   1.9671961e+01   3.2683613e+02   5.4947226e+00   4.7595968e+02  -1.4732258e+00   2.2340334e+02  -1.7027447e+01   5.1225194e+02   3.6200490e+01
   3.0402334e+02   3.2242953e+01   4.4845194e+02   1.4852877e+01   4.2765097e+02   2.3556955e+01   1.2475484e+02   3.1842516e+01   5.3938935e+02   2.0175626e+01   4.5858871e+02  -8.7903226e-01   5.4254065e+02  -2.8119613e+00   3.8014839e+02   1.3992645e+01   3.9324097e+02   8.1014916e+01   2.0350742e+02   2.1895535e+01   1.5432710e+02   2.3495445e+01   2.9206334e+02   2.0859753e+01   3.8624290e+02   3.8152826e+01   4.8903258e+02   6.2548129e+00   3.1525129e+02   7.6144129e+00   6.3378334e+02   4.7722153e+01   4.5345334e+02   2.0528553e+01   2.1669935e+02   1.1103663e+02   3.3188226e+02   1.2093877e+02   4.9902677e+02  -1.0378271e+01   2.9004452e+02   5.4635355e+00   1.9754806e+02   8.5371226e+00   2.9497334e+02  -3.0413047e+01   2.4366613e+02   2.9881871e+01   4.3945806e+02   1.0833677e+01   2.8192097e+02   2.1030839e+01   2.5383129e+02   2.4782206e+01   3.6235334e+02  -3.9934474e+00   3.7521334e+02   1.1067753e+01   2.9624516e+02   1.3070065e+01   3.9989774e+02  -1.2269806e+00   3.9893290e+02   3.0986658e+01   8.2953419e+02   1.5609845e+01   5.3788871e+02  -4.3976258e+01   4.6452613e+02   1.9808877e+01   3.5817710e+02   8.4961548e+00   2.9110065e+02   4.3019484e+00   4.9049000e+02   2.9023381e+01   3.0735968e+02   1.2708968e+01   4.6600742e+02   1.9595213e+01   3.6960935e+02   1.4725768e+01   6.0433226e+02   3.0450516e+01   6.3001419e+02   4.1866065e+00   5.3149419e+02   2.6560465e+01   3.2270677e+02   1.9802323e+00   3.8555968e+02   3.2884258e+01   6.2380258e+02   4.2841277e+01   8.6892710e+02   1.1245187e+01   4.5273334e+02   4.9106153e+01   3.3204097e+02   2.5024787e+01   4.4301032e+02   3.9990142e+01   3.4647903e+02  -2.0350968e+00   4.1456613e+02   5.6077613e+01   4.5320710e+02   1.2050852e+01   4.3669129e+02   1.5900503e+01   2.1597032e+02   2.2963665e+01   4.9702334e+02   1.2462953e+01   3.9823323e+02   1.2674710e+00   7.4111334e+02  -1.2674247e+01   3.0215194e+02   8.6159458e+01   7.4130334e+02   5.4690553e+01   2.6521334e+02   3.0347753e+01   4.2216581e+02   2.3963510e+01   3.5423000e+02   7.0938581e+00   5.1682710e+02   3.8857381e+01   3.2262323e+02   3.0051755e+01   2.2483334e+02   3.0198153e+01   3.2153645e+02   1.8167613e+00   3.2155613e+02   1.8860357e+02   2.7961742e+02   3.9548026e+01   4.2298581e+02   3.8772426e+01   3.5570839e+02  -3.0298968e+00   6.4973334e+02   3.7246153e+01   4.1248871e+02   1.7758323e+01   4.1812258e+02   1.1178903e+01   4.9462742e+02   2.1804516e+00   3.4102774e+02   9.8748774e+00   3.2716334e+02   9.1175256e-01   3.2063839e+02   2.7997961e+01   3.6378613e+02   2.5868723e+01   4.4571968e+02   1.0795974e+01   2.0368334e+02  -1.6679847e+01   5.5996194e+02   3.7143690e+01
   2.9754334e+02   2.1331353e+01   4.3173194e+02   4.0000477e+01   3.7965097e+02   4.1826955e+01   1.5199484e+02   1.3333316e+01   5.1442935e+02  -2.7375742e+00   4.8318871e+02   2.1352968e+01   5.4421065e+02   2.1954439e+01   3.9743839e+02  -1.8205548e+00   4.0005097e+02   8.7050116e+01   2.2840742e+02   1.4813535e+01   2.2618710e+02   1.5696645e+01   2.6297334e+02   3.7186953e+01   3.1715290e+02   2.9060026e+01   3.9245258e+02   4.9931213e+01   3.8278129e+02   4.0922013e+01   5.2630334e+02   1.2700553e+01   5.3278334e+02   3.8562153e+01   2.0459935e+02   1.2781463e+02   3.6612226e+02   1.4590957e+02   5.6479677e+02   4.3740129e+01   3.4304452e+02   1.8603535e+01   2.3697806e+02   5.5227226e+00   3.0135334e+02  -2.6073447e+01   3.2418613e+02   3.0100271e+01   6.0135806e+02   3.3651677e+01   3.4168097e+02   2.7150039e+01   2.5402129e+02   9.7670065e+00   3.3983334e+02  -1.9184744e-01   3.5245334e+02   4.7838553e+01   3.0000516e+02   8.7692645e+00   3.8013774e+02   3.9453819e+01   3.8407290e+02   1.4415458e+01   4.8200419e+02   4.2552245e+01   5.9888871e+02  -4.3056258e+01   5.5309613e+02   4.8613277e+01   3.5083710e+02   2.8323355e+01   3.1067065e+02   1.4306348e+01   5.0401000e+02   3.6271781e+01   3.0106968e+02   1.8542168e+01   6.4890742e+02   2.2963213e+01   4.0108935e+02   5.0173677e+00   5.5981226e+02   5.6232116e+01   6.9267419e+02   2.6380645e-01   6.3487419e+02   8.0500645e+00   2.6189677e+02   2.0265032e+01   4.1389968e+02   5.2097058e+01   5.8213258e+02   6.6364877e+01   8.2002710e+02   2.7207187e+01   4.7849334e+02   3.1945353e+01   4.4499097e+02   2.2648787e+01   3.9578032e+02   3.8388542e+01   3.3533903e+02   2.5426103e+01   3.6513613e+02   9.4362013e+01   6.1977710e+02   1.8675252e+01   3.1550129e+02   1.2165703e+01   2.0474032e+02   4.9520645e+00   4.3192334e+02   4.9109526e+00   3.8381323e+02   2.9891071e+01   8.2235334e+02  -2.7273447e+01   3.2939194e+02   4.8410258e+01   6.2964334e+02   5.4093353e+01   2.6016334e+02   2.0611753e+01   4.5092581e+02   1.7662710e+01   4.2032000e+02   1.3286658e+01   5.4435710e+02   2.9894981e+01   3.3095323e+02   2.3905355e+01   2.0406334e+02   4.0997526e+00   3.9143645e+02   1.1034761e+01   2.7407613e+02   1.7207197e+02   2.6051742e+02   2.1416026e+01   3.9498581e+02   6.4922426e+01   3.9275839e+02   3.2916103e+01   6.5849334e+02   5.6785353e+01   3.6296871e+02   4.0529923e+01   4.4289258e+02   2.1347303e+01   5.1043742e+02   1.1635652e+01   3.2311774e+02   1.4267677e+01   2.6711334e+02   5.1457526e+00   2.6972839e+02   3.1207613e+00   3.1397613e+02   1.6373523e+01   4.5629968e+02   2.1669574e+01   2.1716334e+02  -3.0528247e+01   5.2225194e+02   1.4590490e+01
   2.9849334e+02   1.9205353e+01   4.0111194e+02   1.3640077e+01   3.7708097e+02   1.7362555e+01   1.3565484e+02   5.4005161e+00   4.9519935e+02   2.0280826e+01   5.0808871e+02   2.7810968e+01   4.4321065e+02   4.4644387e+00   4.1514839e+02   5.9526452e+00   3.5548097e+02   1.4070572e+02   2.4983742e+02   1.5949135e+01   2.4932710e+02   1.8085445e+01   3.1249334e+02   2.3375353e+01   2.4024290e+02   3.0972826e+01   4.2588258e+02   3.5968129e+00   3.2478129e+02  -4.5279871e+00   5.8745334e+02   2.9758553e+01   5.5526334e+02   7.6375256e-01   1.9888935e+02   1.1503143e+02   3.3655226e+02   1.6527517e+02   5.0593677e+02   1.4358929e+01   3.0775452e+02   1.3267355e+00   2.4887806e+02   2.8607226e+00   3.2140334e+02  -1.1057447e+01   3.0133613e+02   1.8028271e+01   6.6497806e+02   5.0602077e+01   2.8701097e+02   3.7093639e+01   2.5293129e+02   2.1044206e+01   3.1187334e+02   1.5854953e+01   3.4540334e+02   2.2172553e+01   2.9043516e+02   6.4774865e+01   3.2970774e+02   8.3882194e+00   3.4602290e+02   4.1459458e+01   5.6386419e+02   3.4333445e+01   5.0278871e+02  -4.1968258e+01   5.0731613e+02   5.7535677e+01   3.2883710e+02   1.5083355e+01   3.0533065e+02   3.3353548e+01   5.0144000e+02   1.6387381e+01   2.5897968e+02   2.2249368e+01   5.2100742e+02   3.3005213e+01   3.6112935e+02   2.5934168e+01   5.5433226e+02   6.9610516e+01   7.8853419e+02   2.6500645e-01   5.6196419e+02   6.0982865e+01   2.8870677e+02   3.1023226e-01   4.3560968e+02   2.6030258e+01   5.1461258e+02   5.9766477e+01   7.9740710e+02   5.1156787e+01   5.1173334e+02   4.2576153e+01   4.8847097e+02   3.0600387e+01   3.7263032e+02   3.9000542e+01   3.4338903e+02   1.8642103e+01   3.9622613e+02   9.1634813e+01   5.7696710e+02   2.1100052e+01   3.7602129e+02   1.3614103e+01   2.1793032e+02   4.2686452e-01   4.5121334e+02  -3.2922474e+00   3.9381323e+02   1.9811071e+01   7.8183334e+02  -1.1221847e+01   3.2282194e+02   9.9555858e+01   7.2040334e+02   3.3832553e+01   2.5730334e+02   7.3105526e+00   5.3873581e+02   5.0397910e+01   4.0180000e+02   1.8718258e+01   5.6354710e+02   6.0169781e+01   3.0681323e+02   1.5216555e+01   2.0873334e+02   2.5261526e+00   4.1043645e+02   1.8947613e+00   3.0364613e+02   1.2651637e+02   2.7608742e+02   3.8830426e+01   5.3998581e+02   5.5602426e+01   3.8947839e+02   5.0785032e+00   6.2173334e+02   1.7446153e+01   2.8634871e+02   3.9749523e+01   4.3398258e+02   2.3630103e+01   4.4457742e+02  -2.9055484e+00   3.6511774e+02   2.3287677e+01   3.0221334e+02  -1.8802247e+01   2.4291839e+02   2.3645561e+01   2.7045613e+02   8.0451226e+00   4.2686968e+02   2.3063974e+01   2.2097334e+02  -5.2530474e+00   4.8739194e+02   2.3792903e+00
   2.8626334e+02   1.2563753e+01   4.2259194e+02   2.4731677e+01   4.2741097e+02   3.7146155e+01   1.3679484e+02   1.7689316e+01   4.9257935e+02   2.1590426e+01   4.7478871e+02   1.5874968e+01   4.0011065e+02  -5.3275613e+00   4.2219839e+02   1.7578645e+01   3.9934097e+02   1.4352692e+02   2.5626742e+02   4.7244735e+01   1.7665710e+02   1.4690452e+00   3.1935334e+02   2.3965526e+00   3.3005290e+02   3.5318026e+01   4.2460258e+02   2.4929213e+01   3.2863129e+02   2.0064013e+01   5.2692334e+02   3.1550953e+01   5.6330334e+02   2.9160553e+01   2.1845935e+02   1.5103583e+02   3.2893226e+02   1.4188477e+02   5.0979677e+02  -4.4298710e+00   3.3871452e+02   1.7469935e+01   2.2116806e+02   2.0117523e+01   2.9168334e+02  -2.0009847e+01   3.3552613e+02   1.3953071e+01   4.8602806e+02   2.5398077e+01   3.3063097e+02   1.5134039e+01   2.4764129e+02   2.1657406e+01   3.5030334e+02   1.3920553e+01   3.5983334e+02   3.6828153e+01   2.9881516e+02   2.5104465e+01   3.4685774e+02   8.3062194e+00   3.4269290e+02   2.4485858e+01   6.7886419e+02   1.8563445e+01   5.6418871e+02  -3.2530258e+01   5.2415613e+02   2.6618477e+01   3.2945710e+02   1.7653755e+01   2.8114065e+02   9.1148748e+01   4.3677000e+02   8.2750981e+01   2.9630968e+02   1.1162968e+01   5.5262742e+02   3.2285613e+01   4.0169935e+02   2.5208568e+01   7.1865226e+02   6.8364916e+01   5.7153419e+02   4.1295006e+01   5.8520419e+02   3.5023665e+01   3.8332677e+02   1.3650632e+01   4.6860968e+02   2.3010258e+01   5.3147258e+02   4.5997677e+01   9.1554710e+02   6.5465587e+01   5.7973334e+02   3.1706153e+01   4.5152097e+02   3.1466387e+01   4.3573032e+02   6.1622542e+01   3.4200903e+02   3.5602503e+01   4.1046613e+02   5.3735613e+01   4.0867710e+02   1.8283252e+01   4.0622129e+02   4.0198103e+01   2.2750032e+02   1.0901265e+01   5.4902334e+02   1.4692953e+01   4.3557323e+02   5.8502710e+00   7.4497334e+02  -4.3230474e+00   3.3601194e+02   7.6070658e+01   6.9740334e+02   4.6342553e+01   2.7283334e+02   1.0681526e+00   4.5859581e+02   2.4619110e+01   3.3770000e+02   1.7136258e+01   4.8906710e+02   4.2128181e+01   3.4686323e+02   1.7352555e+01   1.7930334e+02   2.3650553e+01   3.8396645e+02   2.3302361e+01   2.5522613e+02   1.6628997e+02   3.2122742e+02   3.0459226e+01   5.5365581e+02   3.3368826e+01   4.0832839e+02   2.0240503e+01   5.9435334e+02   4.4066553e+01   3.1572871e+02   3.9449123e+01   4.3517258e+02   1.5384903e+01   4.2291742e+02  -1.6172748e+01   3.8830774e+02   3.2242477e+01   3.2273334e+02   7.9361526e+00   2.4210839e+02   1.5950361e+01   2.7650613e+02   1.8041123e+01   4.3576968e+02   2.2641974e+01   2.4464334e+02  -2.6676647e+01   4.9196194e+02   3.3936903e+00
   3.1406334e+02   4.3299753e+01   4.7240194e+02   3.3706877e+01   4.1603097e+02   2.4056555e+01   1.1356484e+02   1.4547716e+01   4.8614935e+02   3.1914826e+01   4.9123871e+02   1.9708968e+01   4.3178065e+02  -1.0861161e+01   4.1862839e+02  -9.0357548e+00   3.9629097e+02   1.0587092e+02   2.4559742e+02   2.9008335e+01   1.6946710e+02   1.6754245e+01   3.7687334e+02   2.5274953e+01   2.7596290e+02   3.2545226e+01   3.7564258e+02   1.3846013e+01   1.5997129e+02   1.8036813e+01   4.5287334e+02   2.1424953e+01   5.6187334e+02   3.1374953e+01   1.8931935e+02   1.0308703e+02   3.1698226e+02   1.1746077e+02   5.0464677e+02   4.4121290e+00   2.8052452e+02   8.0751355e+00   2.0782806e+02  -3.8152774e+00   2.5759334e+02  -1.1662647e+01   3.3499613e+02   8.9054710e+00   6.0602806e+02   2.3938077e+01   2.7696097e+02   2.5176387e+00   2.9436129e+02   2.4779806e+01   3.2168334e+02   1.8920153e+01   3.7935334e+02   3.6496553e+01   3.4819516e+02   1.3584065e+01   3.3680774e+02   1.9920219e+01   4.1821290e+02   3.0142581e+00   6.0805419e+02   4.6948245e+01   5.1288871e+02  -3.0276258e+01   5.1420613e+02   2.5094477e+01   3.2569710e+02   2.8804555e+01   2.6138065e+02   9.2339548e+01   5.3891000e+02   9.8099781e+01   3.0959968e+02   9.6697677e+00   5.7047742e+02   2.2567613e+01   4.1946935e+02   1.9736968e+01   5.0817226e+02   1.6933316e+01   5.2196419e+02   9.2106065e+00   6.2715419e+02   1.8617665e+01   2.9765677e+02  -1.4957677e+00   4.3760968e+02   8.1502581e+00   5.1799258e+02   6.6356077e+01   9.0973710e+02   4.0460387e+01   5.6673334e+02   3.4176153e+01   4.2809097e+02   3.1190787e+01   3.7387032e+02   4.3091342e+01   3.3576903e+02   2.3441703e+01   3.7213613e+02   6.2042013e+01   4.1196710e+02   2.1870052e+01   3.5679129e+02   3.2582503e+01   2.0226032e+02  -8.8953548e-01   4.8592334e+02  -2.2929047e+01   3.3623323e+02   2.4937471e+01   7.8116334e+02  -1.6928247e+01   3.3101194e+02   8.3520658e+01   6.9083334e+02   3.0008153e+01   2.8526334e+02   3.9643753e+01   3.7759581e+02  -2.0908903e+00   4.4480000e+02   1.6608258e+01   4.6435710e+02   3.1534981e+01   3.1362323e+02   5.7717548e+00   2.1006334e+02  -8.7202474e+00   3.5448645e+02   1.4320761e+01   3.0255613e+02   1.4355357e+02   2.3475742e+02   8.6668258e+00   6.0298581e+02   4.0612426e+01   3.5637839e+02  -1.0603497e+01   6.5092334e+02   2.1540953e+01   3.2862871e+02   5.1177123e+01   5.6027258e+02   3.9069032e+00   4.1229742e+02  -2.1663148e+01   3.2407774e+02   4.3230877e+01   3.0340334e+02  -1.0567447e+01   1.6244839e+02  -1.1436839e+01   2.6297613e+02   1.4535226e+00   3.0538968e+02   7.8323742e+00   2.2483334e+02  -4.9711847e+01   5.2110194e+02   1.1542490e+01
   3.6521334e+02  -3.5122474e+00   4.1892194e+02   5.0527742e-01   3.8422097e+02   2.3461355e+01   1.1832484e+02   1.1546916e+01   5.3033935e+02   3.6899626e+01   4.8883871e+02   1.9450968e+01   4.2440065e+02   1.4019239e+01   4.5023839e+02  -1.1845548e+00   4.0805097e+02   1.2060012e+02   1.9926742e+02   2.3094735e+01   1.4970710e+02   3.2195045e+01   3.9030334e+02   2.2480553e+01   2.6138290e+02   5.3281626e+01   5.9803258e+02   8.9148129e+00   3.0416129e+02   2.5171613e+01   5.7349334e+02   1.7495353e+01   5.0821334e+02   2.5957753e+01   2.2954935e+02   1.1276863e+02   3.3788226e+02   1.2826877e+02   4.7369677e+02  -6.3187097e-01   3.3275452e+02   2.2426735e+01   2.2178806e+02   1.3027923e+01   2.6121334e+02  -4.8122474e+00   3.5185613e+02   2.5556671e+01   4.5387806e+02   3.3490077e+01   2.6258097e+02   2.0858039e+01   2.5650129e+02   3.8048606e+01   3.2330334e+02   6.6505526e+00   2.9940334e+02   4.9802553e+01   2.9019516e+02   4.1604065e+01   3.8066774e+02   6.2214194e+00   3.9598290e+02   1.2882658e+01   6.7534419e+02   3.0705045e+01   5.1568871e+02  -3.0050258e+01   5.0346613e+02   4.2323677e+01   3.1517710e+02   2.7406155e+01   2.6329065e+02   9.5616748e+01   4.9996000e+02   1.0669578e+02   3.0473968e+02   1.7108568e+01   4.6909742e+02   3.8868013e+01   4.0008935e+02   1.3387368e+01   5.5270226e+02   4.1950916e+01   5.6710419e+02   3.7689406e+01   6.5734419e+02   2.3302465e+01   3.4584677e+02   3.4459032e+01   3.5946968e+02   1.3931458e+01   5.3413258e+02   5.5544877e+01   9.3354710e+02   4.1215587e+01   5.1606334e+02   1.4989753e+01   4.7956097e+02   4.7263187e+01   3.9692032e+02   4.9917342e+01   3.4209903e+02   1.6315303e+01   3.7865613e+02   9.5280413e+01   4.4996710e+02   2.4220052e+01   3.7860129e+02   3.1977703e+01   2.0255032e+02   3.4672645e+00   3.6668334e+02   1.4090153e+01   2.4400323e+02   2.7935871e+01   7.8221334e+02  -2.1442247e+01   3.3211194e+02   1.0938266e+02   7.0892334e+02   4.5990953e+01   2.6573334e+02   1.2066153e+01   5.0492581e+02  -9.3272903e+00   4.2447000e+02   2.6574658e+01   4.8677710e+02   2.3311381e+01   3.4109323e+02   3.4094155e+01   2.4930334e+02  -1.6669447e+01   3.6343645e+02   4.8947613e+00   2.9298613e+02   1.2074917e+02   2.4575742e+02   4.9116826e+01   5.1960581e+02   3.2952826e+01   3.9742839e+02   3.5822503e+01   6.7202334e+02   2.2372953e+01   3.0653871e+02   3.2044323e+01   5.2060258e+02   1.7650503e+01   4.4205742e+02  -1.6283948e+01   3.5487774e+02   2.8866877e+01   2.8259334e+02   4.1473526e+00   1.7034839e+02   2.8311613e+00   2.9236613e+02   2.8623226e+00   3.2090968e+02   2.4400774e+01   2.4159334e+02  -4.6102647e+01   5.5658194e+02   3.5754090e+01
   3.1764334e+02   2.1203353e+01   4.6045194e+02   3.7322877e+01   3.7355097e+02   3.7644955e+01   1.4103484e+02   2.0350116e+01   4.5547935e+02   2.9938426e+01   4.9103871e+02   2.2474968e+01   4.7569065e+02   1.5486039e+01   4.6833839e+02  -3.0255484e-01   4.2943097e+02   9.9219716e+01   2.3731742e+02   3.7240735e+01   1.8851710e+02   3.1230245e+01   3.9016334e+02   3.1401753e+01   2.9158290e+02   1.3105626e+01   5.1626258e+02   3.6556413e+01   2.7683129e+02   2.1548013e+01   5.8440334e+02   3.0712553e+01   5.1287334e+02   2.9674953e+01   2.0007935e+02   1.1617623e+02   3.2936226e+02   1.0819037e+02   5.6426677e+02   7.6425290e+00   3.6747452e+02   8.1191355e+00   2.4154806e+02   3.2347123e+01   3.2140334e+02  -1.0247447e+01   2.8390613e+02   1.8752671e+01   5.4602806e+02   2.3788077e+01   2.7615097e+02   1.6302439e+01   2.8764129e+02   2.4657406e+01   3.2126334e+02   1.4863753e+01   3.4616334e+02   5.4341753e+01   3.2624516e+02   3.0430065e+01   3.9247774e+02   9.4166194e+00   3.8502290e+02   1.4429458e+01   5.4953419e+02   4.8389845e+01   5.3798871e+02  -2.6384258e+01   4.5920613e+02   3.1074477e+01   3.6664710e+02   3.9678555e+01   2.5662065e+02   9.1680348e+01   4.6334000e+02   7.8715381e+01   2.8587968e+02   1.7327368e+01   5.0700742e+02   2.5315213e+01   3.7698935e+02   2.7665368e+01   5.7186226e+02   6.3998116e+01   6.1415419e+02   2.8925406e+01   7.1068419e+02   3.1745265e+01   3.4003677e+02   1.9238323e+00   4.3484968e+02   6.0910581e+00   5.6432258e+02   6.1409677e+01   8.0926710e+02   2.9067987e+01   5.7716334e+02   3.8341753e+01   4.2447097e+02   3.3860387e+01   4.2797032e+02   5.7623342e+01   3.3833903e+02   2.9326103e+01   3.8842613e+02   8.7018813e+01   5.2134710e+02   5.4359652e+01   3.8317129e+02   1.3372103e+01   1.9250032e+02   1.2461265e+01   3.8149334e+02  -3.1946474e+00   2.9457323e+02   2.6180271e+01   7.2987334e+02  -3.7065047e+01   3.4963194e+02   9.0171058e+01   7.1949334e+02   5.9005353e+01   2.5359334e+02   3.9367353e+01   4.5282581e+02  -3.3492903e+00   3.8570000e+02   4.5146258e+01   4.5592710e+02   4.5209381e+01   3.4190323e+02   1.7409355e+01   1.7449334e+02   9.0353526e+00   3.9201645e+02   2.2268361e+01   3.1750613e+02   1.5130757e+02   2.5546742e+02   1.6200026e+01   5.1184581e+02   4.0853626e+01   3.4375839e+02   1.8496103e+01   7.1016334e+02   2.9701753e+01   2.8510871e+02   3.4848723e+01   5.3041258e+02  -6.3742968e+00   4.7457742e+02  -1.0495548e+01   3.5364774e+02   2.1585277e+01   3.0378334e+02  -7.4978474e+00   2.3310839e+02   8.1503613e+00   2.6164613e+02   2.0469923e+01   2.7186968e+02   1.1513974e+01   2.4911334e+02  -9.8424744e-01   4.9358194e+02   2.5314090e+01
   3.4235334e+02  -1.2353447e+01   4.2454194e+02   1.0725677e+01   3.3955097e+02   1.0844955e+01   1.4708484e+02   2.5861161e+00   5.9038935e+02   1.4045626e+01   5.0603871e+02  -6.0750323e+00   4.1869065e+02   2.0286039e+01   4.9000839e+02   1.0533845e+01   3.8420097e+02   1.1831812e+02   2.0131742e+02   6.4007355e+00   2.4008710e+02   1.1724645e+01   3.3435334e+02   1.5336553e+01   2.5038290e+02   4.0781626e+01   6.5707258e+02   2.3241613e+01   1.9744129e+02   3.8709213e+01   6.0364334e+02   2.2603353e+01   5.8883334e+02   2.3318153e+01   2.1188935e+02   9.8231432e+01   3.6264226e+02   1.5552797e+02   5.2164677e+02   1.9242129e+01   3.4128452e+02   1.6024335e+01   2.4130806e+02   8.0363226e+00   3.5026334e+02  -1.4696247e+01   2.9137613e+02   6.1550710e+00   4.9345806e+02   1.5233677e+01   2.8349097e+02   4.9335239e+01   2.4312129e+02   2.9169006e+01   2.7554334e+02   1.3851353e+01   3.1287334e+02   3.1814953e+01   3.2319516e+02   3.6914065e+01   3.9256774e+02   4.7939419e+01   3.1883290e+02   2.6444658e+01   6.6619419e+02   3.7147045e+01   5.1913871e+02  -3.7326258e+01   4.3288613e+02   3.4180077e+01   3.8460710e+02   2.2001755e+01   2.7719065e+02   1.0969475e+02   3.9296000e+02   8.5775781e+01   3.2411968e+02   1.8938168e+01   4.7524742e+02   3.0906013e+01   3.7060935e+02   2.1555768e+01   5.5365226e+02   7.0084916e+01   6.2867419e+02   3.6573806e+01   7.1744419e+02   2.5584465e+01   3.6989677e+02   2.9725032e+01   4.6322968e+02   1.6200658e+01   4.8970258e+02   3.5049277e+01   7.6630710e+02   5.2404787e+01   5.6073334e+02   3.6416153e+01   4.1633097e+02   1.2801587e+01   3.8254032e+02   4.7587742e+01   2.9514903e+02   5.8021303e+01   4.0318613e+02   7.5508013e+01   4.9982710e+02   1.4031252e+01   3.7079129e+02   3.1602503e+01   1.5345032e+02   4.9152645e+00   3.8559334e+02   6.1735256e-01   2.9809323e+02   1.7368671e+01   6.8064334e+02  -1.1226647e+01   3.2715194e+02   1.2492946e+02   4.8192334e+02   4.9630953e+01   2.9668334e+02   3.9300153e+01   4.3616581e+02   1.1653510e+01   3.8132000e+02   3.2666581e+00   4.4987710e+02   5.4313381e+01   3.3128323e+02   6.8289548e+00   1.4926334e+02  -1.3806247e+01   3.6543645e+02   2.3304761e+01   2.8722613e+02   1.5172997e+02   2.4799742e+02   3.2507626e+01   4.4184581e+02   4.1123626e+01   3.8023839e+02   1.5197703e+01   6.1273334e+02   4.0876153e+01   3.1915871e+02   3.6314723e+01   5.0008258e+02   8.7221032e+00   4.3648742e+02   4.8816516e+00   3.6135774e+02   3.4158477e+01   3.0526334e+02  -6.9562474e+00   3.3958839e+02   2.5771961e+01   3.2231613e+02   1.6996323e+01   3.0024968e+02   1.7673574e+01   2.6664334e+02  -2.9716647e+01   5.5815194e+02   2.5098490e+01
   2.9445334e+02   1.1668553e+01   4.3868194e+02   2.4044774e+00   3.2898097e+02   2.6260555e+01   1.4156484e+02   7.6377161e+00   5.8390935e+02   3.7704026e+01   4.9243871e+02   3.8629677e+00   4.6259065e+02  -1.0225961e+01   4.4095839e+02   1.1507845e+01   4.5310097e+02   1.0865612e+02   2.3755742e+02   2.9031535e+01   2.4608710e+02   1.6674645e+01   3.3792334e+02   2.5430953e+01   2.9619290e+02   4.2636826e+01   5.4255258e+02   5.2163213e+01   2.8144129e+02   2.1292129e+00   6.4740334e+02   3.6392553e+01   5.0668334e+02   1.8840153e+01   2.2826935e+02   1.0559103e+02   3.2041226e+02   1.8594637e+02   5.1993677e+02  -5.1070968e-02   2.9042452e+02   1.7433135e+01   2.0716806e+02   2.0907523e+01   3.2597334e+02  -2.6563047e+01   2.9571613e+02   1.4237871e+01   5.1140806e+02   2.9077677e+01   3.1130097e+02   3.2540439e+01   2.6036129e+02   1.7879806e+01   3.1616334e+02   2.6017526e+00   3.2987334e+02   2.0074953e+01   3.2619516e+02   4.8054065e+01   3.0827774e+02   2.8012619e+01   3.4193290e+02  -1.5933419e+00   5.5953419e+02   4.9249845e+01   4.7533871e+02  -5.2972258e+01   3.9836613e+02   3.3681677e+01   3.5588710e+02   5.0109355e+01   2.7910065e+02   1.0621195e+02   3.9696000e+02   1.0859578e+02   2.5254968e+02   2.7993768e+01   5.7000742e+02   4.3515213e+01   3.6741935e+02   2.0470968e+01   5.6623226e+02   5.8398516e+01   5.7682419e+02   6.0871806e+01   8.2739419e+02   2.6408465e+01   3.3065677e+02   3.7344232e+01   4.6955968e+02   2.0264258e+01   5.1832258e+02   5.4469677e+01   7.8373710e+02   4.0300387e+01   4.7006334e+02   4.8289753e+01   4.7285097e+02   7.8999871e+00   4.1120032e+02   3.3584942e+01   3.2805903e+02   1.9098503e+01   4.7299613e+02   7.7923213e+01   5.7501710e+02   4.4406052e+01   3.8122129e+02   2.2478103e+01   1.8864032e+02   1.0910065e+01   4.0211334e+02   2.6675753e+01   3.3366323e+02   2.4673071e+01   7.1259334e+02  -4.2822647e+01   3.0906194e+02   8.7896658e+01   3.1897334e+02   2.5286953e+01   2.7130334e+02   3.1240553e+01   4.8535581e+02   2.0568310e+01   3.5342000e+02   1.3068658e+01   4.8677710e+02   5.6021381e+01   3.1557323e+02   3.9457548e+00   1.4887334e+02   7.5149526e+00   3.7215645e+02   1.7007161e+01   2.5564613e+02   1.7897637e+02   2.5303742e+02   2.4534426e+01   5.0955581e+02   6.0226826e+01   3.9894839e+02   3.4280903e+01   6.1678334e+02   2.1602153e+01   2.7010871e+02   1.8528723e+01   5.0117258e+02   3.9154903e+01   4.5791742e+02  -1.2162748e+01   3.4721774e+02   3.1189677e+01   2.9354334e+02   1.2713526e+00   2.9277839e+02   2.5036761e+01   2.9193613e+02   2.9096723e+01   3.0652968e+02   2.8411174e+01   2.4049334e+02  -2.5584647e+01   5.4644194e+02   1.4845290e+01
   2.6554334e+02   2.2461353e+01   4.5659194e+02   3.6111677e+01   3.8251097e+02   1.6788155e+01   1.3513484e+02   1.6492116e+01   5.2433935e+02   2.2469626e+01   5.0673871e+02   2.1818968e+01   4.1202065e+02  -4.9903613e+00   5.4543839e+02   2.7099445e+01   4.2291097e+02   8.6451316e+01   2.2388742e+02   3.0745135e+01   2.1551710e+02   6.4502452e+00   3.1921334e+02   7.8377526e+00   3.3924290e+02   4.6772826e+01   5.6131258e+02   2.4802413e+01   3.6278129e+02   9.2920129e+00   4.5464334e+02   1.2333353e+01   5.1073334e+02   3.0756153e+01   2.5978935e+02   4.8969432e+01   3.7069226e+02   1.2873397e+02   5.3179677e+02   1.7480129e+01   2.7423452e+02   2.8818335e+01   2.3535806e+02   2.2552323e+01   3.0435334e+02   9.7655256e-01   2.8118613e+02   4.1350271e+01   5.3416806e+02   2.0836877e+01   2.7430097e+02   2.2970439e+01   2.8736129e+02   6.1998065e+00   3.1016334e+02   1.6611753e+01   3.4149334e+02   3.3335353e+01   3.1058516e+02   5.0162865e+01   2.9951774e+02   5.1434194e+00   4.0393290e+02   1.4346658e+01   6.5381419e+02   3.1517445e+01   4.5208871e+02  -4.9212258e+01   4.2894613e+02   5.3545277e+01   3.2826710e+02   1.4838955e+01   2.3557065e+02   1.0259435e+02   4.3072000e+02   9.8464981e+01   3.1502968e+02   1.8475368e+01   6.0852742e+02   6.3333613e+01   3.6879935e+02   1.5030568e+01   5.5181226e+02   1.2552116e+01   6.0710419e+02   3.6869406e+01   7.5906419e+02   2.5354865e+01   3.3117677e+02   4.1872632e+01   4.4422968e+02   1.7050658e+01   5.1442258e+02   7.1831677e+01   7.3107710e+02   1.6753187e+01   5.2097334e+02   3.4316953e+01   3.9947097e+02   4.4630387e+01   4.0587032e+02   4.7911342e+01   3.2124903e+02   1.7453303e+01   4.1242613e+02   8.5388813e+01   5.6620710e+02   3.7060852e+01   3.7860129e+02   3.4877703e+01   2.2293032e+02   2.3686865e+01   3.9473334e+02   2.2036153e+01   3.2833323e+02   2.0379471e+01   6.6140334e+02  -1.4257447e+01   3.1596194e+02   6.1634658e+01   2.9311334e+02   5.9255753e+01   3.0706334e+02   1.8189753e+01   3.8497581e+02  -3.4412903e+00   4.1918000e+02   5.8978581e+00   4.5506710e+02   2.1088181e+01   3.0538323e+02   9.0009548e+00   1.3892334e+02   1.9400953e+01   3.6972645e+02   1.1961561e+01   3.4322613e+02   1.1215997e+02   2.6927742e+02   1.9095226e+01   4.7413581e+02   4.9680426e+01   4.0137839e+02   1.1466503e+01   6.9268334e+02   4.4810153e+01   3.2515871e+02   1.1744723e+01   5.4679258e+02   2.0845303e+01   4.1272742e+02  -1.1457548e+01   3.2483774e+02   1.8220077e+01   3.0668334e+02  -1.1069847e+01   2.0877839e+02   1.7136761e+01   3.0740613e+02   1.0809123e+01   3.0924968e+02   2.6283574e+01   2.4626334e+02  -1.7806247e+01   5.5544194e+02   3.6315290e+01
   2.7068334e+02   1.5150153e+01   4.6883194e+02   7.5624774e+00   4.0574097e+02   1.1879755e+01   1.4022484e+02   2.6514916e+01   4.6442935e+02   1.9742426e+01   4.7783871e+02   1.9480968e+01   4.0292065e+02   1.3067639e+01   4.9014839e+02   3.0522645e+01   4.4720097e+02   1.1769812e+02   2.2136742e+02   6.6567355e+00   1.6118710e+02  -2.4335484e-01   3.4502334e+02   1.7622953e+01   3.5219290e+02   6.8768258e+00   5.0169258e+02   1.7382013e+01   2.9154129e+02   2.4751213e+01   4.1897334e+02   5.0469526e+00   4.5426334e+02   1.7223753e+01   2.7669935e+02   7.9966323e+00   3.4207226e+02   1.2193357e+02   4.5631677e+02   7.1885290e+00   2.6894452e+02  -6.3284645e+00   2.3197806e+02   1.1922723e+01   3.1978334e+02   1.1221526e+00   3.3175613e+02   1.9246710e+00   6.5668806e+02   3.1505277e+01   2.9158097e+02   3.0968039e+01   2.7555129e+02   4.5854606e+01   3.2621334e+02   6.2777526e+00   3.4616334e+02   3.1681753e+01   2.9310516e+02   4.0181265e+01   3.3970774e+02   2.7308219e+01   4.3059290e+02   1.2313858e+01   6.7424419e+02   4.7363045e+01   5.2988871e+02  -3.0786258e+01   4.4536613e+02   3.5971677e+01   3.7112710e+02   2.6550155e+01   2.3362065e+02   1.3556035e+02   4.0320000e+02   9.4816581e+01   2.7959968e+02   2.8929768e+01   5.0947742e+02   4.5017613e+01   3.2003935e+02   8.0313677e+00   4.8812226e+02   2.4807316e+01   6.5486419e+02   3.4528606e+01   6.3991419e+02   4.0026865e+01   3.9046677e+02   1.1839432e+01   4.7251968e+02  -6.1125419e+00   5.2066258e+02   8.7242477e+01   7.6111710e+02   4.3959987e+01   4.9326334e+02   1.9533753e+01   4.7433097e+02   2.8451587e+01   3.4792032e+02   4.1787342e+01   3.0962903e+02   1.9102903e+01   3.4813613e+02   7.7012013e+01   5.9477710e+02   1.3775252e+01   3.7698129e+02   4.0967303e+01   2.1159032e+02   1.4504065e+01   3.4502334e+02   8.9129526e+00   2.6771323e+02   3.2659071e+01   7.3021334e+02  -1.5042247e+01   3.4244194e+02   9.6316258e+01   3.0526334e+02   2.4803753e+01   2.3026334e+02   5.0193753e+01   4.1111581e+02   2.9937510e+01   3.7332000e+02   9.4665806e-01   4.3025710e+02   6.0122981e+01   3.5314323e+02   6.6501548e+00   1.7240334e+02   1.4392553e+01   3.6315645e+02   3.0627161e+01   2.4303613e+02   1.6979517e+02   2.5265742e+02   1.1324826e+01   4.8984581e+02   6.0233626e+01   3.6213839e+02   2.7795703e+01   6.2183334e+02   4.8681526e+00   2.8200871e+02   1.4956723e+01   5.7641258e+02   1.6325703e+01   5.0676742e+02   7.7925161e-01   3.3021774e+02   3.4699677e+01   2.8683334e+02   7.8081526e+00   2.3863839e+02   3.6707961e+01   3.9583613e+02   1.0974723e+01   3.1452968e+02   3.5311742e+00   2.1735334e+02  -1.3203447e+01   5.5634194e+02   2.2393290e+01
   2.6368334e+02   1.0420153e+01   4.5254194e+02   1.6715677e+01   3.8689097e+02   2.9957755e+01   1.3541484e+02   8.8497161e+00   4.7633935e+02   3.5962581e-01   4.7963871e+02   4.3696774e-01   4.0673065e+02   3.6572839e+01   4.2943839e+02   2.8099445e+01   4.2653097e+02   9.9541716e+01   2.5036742e+02   2.9146735e+01   1.5723710e+02   1.9112645e+01   3.8592334e+02   2.8880953e+01   3.0567290e+02   2.7648426e+01   5.0974258e+02   1.1218013e+01   3.4930129e+02   4.7320413e+01   4.0797334e+02   2.5736953e+01   4.8159334e+02   4.9227353e+01   2.5345935e+02   2.0805832e+01   3.2112226e+02   1.7488957e+02   3.8288677e+02   7.4429290e+00   2.8480452e+02   1.4542735e+01   2.5482806e+02   2.4714723e+01   2.8359334e+02   6.0673526e+00   2.5242613e+02   3.8031071e+01   7.2211806e+02   1.8700877e+01   2.7030097e+02   2.0390439e+01   2.3974129e+02   2.7194065e+00   3.4045334e+02   3.7085526e+00   3.2297334e+02   2.8386953e+01   3.1010516e+02   2.6961265e+01   3.1099774e+02   7.6550194e+00   4.4278290e+02  -5.7134194e-01   5.6615419e+02   2.9910245e+01   5.3953871e+02  -2.3558258e+01   4.4278613e+02   6.9680774e+00   3.7750710e+02   2.5619755e+01   2.6152065e+02   8.9328348e+01   3.9910000e+02   6.8764581e+01   2.7730968e+02  -1.3170323e+00   5.8357742e+02   2.8669613e+01   3.7288935e+02   3.5373368e+01   5.7296226e+02   6.6540116e+01   5.8801419e+02   3.2546606e+01   6.2320419e+02   3.4273665e+01   3.8260677e+02   8.7582323e+00   4.3698968e+02   2.9869858e+01   5.3199258e+02   3.9286077e+01   8.9892710e+02   4.0225187e+01   5.0378334e+02   2.4162153e+01   4.1937097e+02   2.7888387e+01   4.2439032e+02   6.0379742e+01   3.0752903e+02   2.7840903e+01   3.9527613e+02   6.4090813e+01   6.6691710e+02   4.9040516e+00   3.9707129e+02   3.0970103e+01   2.1883032e+02   3.3214865e+01   2.4764334e+02   1.1083353e+01   2.7942323e+02   2.6202271e+01   6.2983334e+02  -2.4581847e+01   3.0134194e+02   1.1456426e+02   3.3216334e+02   4.8701753e+01   2.6706334e+02   2.5579753e+01   4.6992581e+02   1.3762710e+01   3.7708000e+02   1.3795858e+01   4.7039710e+02   6.4241781e+01   3.4262323e+02   1.7817548e+00   1.8878334e+02   9.6521526e+00   3.7239645e+02   4.2177961e+01   3.4850613e+02   1.4287757e+02   2.5946742e+02   1.1930026e+01   4.5513581e+02   4.2110426e+01   3.9451839e+02   1.8675303e+01   6.1445334e+02   3.5738553e+01   2.5886871e+02   3.2947923e+01   5.6922258e+02   2.5240903e+01   5.2838742e+02  -1.1403484e+00   3.7764774e+02   2.8665277e+01   3.2340334e+02  -3.0744744e-01   3.2534839e+02   1.8001161e+01   3.4902613e+02   3.2952258e-01   2.9629968e+02   2.1295742e+00   2.5545334e+02  -8.1614474e+00   5.0896194e+02   3.2893690e+01
   2.6602334e+02   1.9282953e+01   3.9016194e+02   3.7426077e+01   3.5532097e+02   2.5343355e+01   1.3475484e+02   6.9025161e+00   4.9890935e+02   3.4314026e+01   4.9568871e+02   1.9052968e+01   4.1169065e+02   1.0036039e+01   6.3709839e+02   2.2296645e+01   3.8372097e+02   1.0725652e+02   2.0840742e+02   1.9173535e+01   2.4685710e+02   1.9523045e+01   3.8021334e+02   2.0147753e+01   2.7229290e+02   3.5028826e+01   5.2103258e+02   3.0454813e+01   3.6611129e+02   1.1305613e+01   3.9492334e+02   1.6780953e+01   3.7130334e+02   2.9100553e+01   2.5702935e+02  -1.0497677e+00   3.6993226e+02   1.2060477e+02   4.7102677e+02  -1.5182710e+00   3.7323452e+02  -1.5721665e+01   2.1144806e+02   1.8995123e+01   2.7578334e+02  -5.5978474e+00   2.6128613e+02   3.0852271e+01   6.9635806e+02   4.2861677e+01   2.8354097e+02   3.3611239e+01   2.4945129e+02   4.4726065e+00   3.4516334e+02  -2.1428247e+01   3.6306334e+02   2.4659753e+01   3.3010516e+02   2.9501265e+01   3.5747774e+02   1.6366619e+01   4.7264290e+02   2.3799858e+01   6.4953419e+02   1.4859845e+01   5.2013871e+02  -3.0756258e+01   4.0420613e+02   2.2364477e+01   3.7117710e+02   2.8736155e+01   2.6619065e+02   7.2244748e+01   4.2682000e+02   7.1546981e+01   2.8692968e+02   7.8233677e+00   6.7176742e+02   4.5564413e+01   4.1398935e+02   2.9705368e+01   5.7017226e+02   6.4553316e+01   7.3501419e+02   3.1786606e+01   7.1529419e+02   3.5236465e+01   3.1536677e+02   1.1567432e+01   4.1774968e+02   1.2190581e+00   5.5399258e+02   5.4476077e+01   8.3950710e+02   3.1308787e+01   5.3811334e+02   4.4225753e+01   4.7537097e+02   2.9458387e+01   4.6425032e+02   5.1810942e+01   3.3838903e+02   1.4612103e+01   4.0013613e+02   7.8652013e+01   5.0448710e+02   5.4684516e+00   4.0245129e+02   2.8499703e+01   2.5231032e+02   3.8816465e+01   3.9649334e+02   5.4153526e+00   2.6895323e+02   3.3419871e+01   7.1978334e+02   2.5021526e+00   2.9072194e+02   1.3807386e+02   3.7078334e+02   4.2372153e+01   2.8749334e+02   2.6655353e+01   3.7440581e+02   2.5594310e+01   3.7737000e+02  -1.1467342e+01   4.6330710e+02   3.5948981e+01   3.4443323e+02   1.3776955e+01   2.2535334e+02   1.1436553e+01   4.2839645e+02   4.1597961e+01   2.8341613e+02   1.4727477e+02   2.6713742e+02   2.2886426e+01   5.2441581e+02   4.4278026e+01   3.8447839e+02   1.8818503e+01   6.3402334e+02   5.1932953e+01   2.8429871e+02   2.0773523e+01   4.5984258e+02   4.1561303e+01   4.7300742e+02  -7.8999484e+00   3.5059774e+02   9.6927742e-01   3.3402334e+02  -2.4727047e+01   1.8191839e+02   1.5525561e+01   3.3607613e+02   2.2755523e+01   2.9986968e+02   1.7893974e+01   2.4987334e+02  -3.0905047e+01   5.4768194e+02   1.0606090e+01
   2.7754334e+02   1.0501353e+01   4.3483194e+02   2.9852477e+01   3.4974097e+02   1.2449755e+01   1.4060484e+02   2.6914516e+01   4.9742935e+02   3.5722426e+01   5.0578871e+02   1.1744968e+01   4.9826065e+02  -8.8495613e+00   5.9462839e+02  -1.3025755e+01   4.2258097e+02   1.1300772e+02   2.6874742e+02   4.6966335e+01   2.3713710e+02   2.5770645e+01   4.1111334e+02   2.2485753e+01   3.3091290e+02   3.4769226e+01   5.7169258e+02   1.2592013e+01   3.3849129e+02   2.4375213e+01   4.1030334e+02   3.0210553e+01   4.2778334e+02   1.5392153e+01   2.9945935e+02  -2.9294168e+01   3.5893226e+02   1.3972477e+02   5.0621677e+02  -1.1763471e+01   3.7585452e+02   1.1838735e+01   2.1540806e+02   1.6678323e+01   2.9111334e+02  -9.2942474e+00   2.5442613e+02   2.3541071e+01   6.1654806e+02   4.4006477e+01   2.9896097e+02   3.7527639e+01   2.6755129e+02   1.8594606e+01   3.5168334e+02  -6.1984744e-01   3.9649334e+02   5.0505353e+01   3.5286516e+02   4.3970465e+01   4.0947774e+02   2.9726619e+01   5.0036290e+02   1.2202258e+01   6.5429419e+02   4.8819045e+01   6.0158871e+02  -4.7972258e+01   5.4699613e+02   4.9891277e+01   3.4317710e+02   2.3936155e+01   2.6214065e+02   1.1704875e+02   4.4134000e+02   6.2385381e+01   3.8064968e+02   6.8457677e+00   5.0900742e+02   4.1395213e+01   3.7869935e+02   3.6908568e+01   5.0954226e+02   3.7773716e+01   6.2458419e+02   3.3521006e+01   6.4682419e+02   1.0954065e+01   2.8089677e+02  -6.3496774e-01   3.9689968e+02   1.6837058e+01   4.7680258e+02   5.0791277e+01   6.8283710e+02   1.3462387e+01   4.6464334e+02   4.8633353e+01   3.8137097e+02   2.1928387e+01   3.8954032e+02   6.1457742e+01   3.2262903e+02   4.7252903e+01   3.5627613e+02   5.9020813e+01   4.9067710e+02   1.1383252e+01   4.2564129e+02   3.8164503e+01   2.1597032e+02   3.3103665e+01   3.7164334e+02   4.4933526e+00   2.6100323e+02   1.3575871e+01   6.9349334e+02  -2.6104647e+01   3.3215194e+02   7.0339458e+01   3.5097334e+02   3.7106953e+01   2.4573334e+02   1.9286153e+01   3.6363581e+02   1.2785910e+01   3.7899000e+02  -5.4569419e+00   4.4506710e+02   2.7408181e+01   3.6047323e+02   1.5163755e+01   1.8892334e+02   5.4095256e-01   3.6886645e+02   2.1120361e+01   2.5322613e+02   1.5611997e+02   2.3789742e+02   1.9415626e+01   4.9908581e+02   5.1734426e+01   4.0042839e+02  -1.1274968e+00   6.2168334e+02   5.4970153e+01   2.6467871e+02   3.2533123e+01   5.0336258e+02   1.9409703e+01   4.5053742e+02  -6.3823484e+00   3.6130774e+02   3.1062477e+01   3.1964334e+02  -4.7266474e+00   1.8482839e+02   4.8627613e+00   3.6717613e+02   4.5475226e+00   3.0071968e+02   1.3965974e+01   2.4206334e+02  -1.9850247e+01   5.3510194e+02   2.4132490e+01
   2.7264334e+02   3.8273353e+01   4.3992194e+02   2.4585277e+01   3.6746097e+02   2.3752155e+01   1.5418484e+02   7.0581161e+00   4.8638935e+02   2.7845626e+01   5.4448871e+02   1.3248968e+01   4.6807065e+02   2.9565639e+01   5.6704839e+02  -1.5793548e+00   3.9377097e+02   1.2697252e+02   2.8350742e+02   4.2555355e+00   2.4561710e+02   1.4662245e+01   3.8626334e+02   3.8037526e+00   3.0134290e+02   3.9894826e+01   6.5274258e+02   2.0968013e+01   3.2163129e+02   2.4814013e+01   3.7859334e+02   8.4173526e+00   5.0759334e+02   1.2427353e+01   2.6054935e+02   1.6686323e+00   2.9917226e+02   1.4636557e+02   5.2379677e+02   7.2101290e+00   3.7614452e+02   3.6255355e+00   2.4297806e+02   6.4727226e+00   3.2154334e+02  -4.1086474e+00   3.6333613e+02   1.7538271e+01   6.0454806e+02   3.5396477e+01   3.1849097e+02   1.2775239e+01   2.5350129e+02   1.4718606e+01   3.3878334e+02   7.3221526e+00   3.6302334e+02   1.1282953e+01   3.1177516e+02   1.0257665e+01   3.4132774e+02   7.9886194e+00   4.3198290e+02   2.9202658e+01   6.6610419e+02   3.6444245e+01   5.1043871e+02  -8.9302581e+00   4.2667613e+02   3.1776877e+01   3.3012710e+02   2.8020155e+01   2.7414065e+02   9.7938748e+01   3.8020000e+02   4.3846581e+01   2.9245968e+02  -1.5290323e+00   5.3686742e+02   1.5686413e+01   3.9760935e+02   3.0725768e+01   5.8196226e+02   3.9140116e+01   5.8672419e+02   4.0409806e+01   6.5020419e+02   1.1253665e+01   3.2355677e+02   6.2422323e+00   4.8074968e+02   3.6079058e+01   4.8461258e+02   5.4786477e+01   7.6311710e+02   2.3519987e+01   5.0506334e+02   3.1019753e+01   3.9275097e+02   1.9167987e+01   4.4439032e+02   4.7549742e+01   3.6376903e+02   4.1241703e+01   3.4270613e+02   7.5156413e+01   4.0377710e+02   3.4105252e+01   4.1593129e+02   2.7271303e+01   2.3555032e+02   1.3297265e+01   4.3635334e+02   9.3655256e-01   2.7633323e+02   3.4259471e+01   6.9168334e+02  -1.2249847e+01   2.9791194e+02   9.0738658e+01   3.4283334e+02   5.5568153e+01   2.3016334e+02   1.4151753e+01   4.1697581e+02   2.5138710e+01   3.7104000e+02   3.2290581e+00   4.4001710e+02   4.8572181e+01   3.3562323e+02   1.4481755e+01   2.0645334e+02  -1.4144744e-01   3.8282645e+02   1.4773561e+01   3.4360613e+02   1.6117957e+02   2.8565742e+02   2.5494826e+01   4.5227581e+02   3.6049226e+01   3.9489839e+02   2.5049032e+00   7.2235334e+02   2.6676553e+01   2.8962871e+02   2.7397123e+01   4.5936258e+02   1.0409703e+01   4.2729742e+02  -1.1103148e+01   3.7716774e+02   1.5133677e+01   3.1426334e+02  -4.1962474e+00   2.8858839e+02   1.8421961e+01   3.5721613e+02   6.5343226e+00   2.7690968e+02   2.8210774e+01   2.2316334e+02  -3.4098247e+01   6.5587194e+02   3.1900890e+01
   2.3368334e+02   1.3770153e+01   4.3654194e+02   2.7715677e+01   3.6522097e+02   1.9261355e+01   1.3903484e+02   2.8040116e+01   4.8938935e+02   1.3795626e+01   4.4728871e+02   3.5874968e+01   4.7078065e+02   9.8288387e+00   5.1919839e+02   2.3008645e+01   4.1848097e+02   1.0942572e+02   2.2869742e+02   3.3790335e+01   1.3118710e+02   2.9866645e+01   3.6878334e+02   1.6492153e+01   3.2638290e+02   4.2221626e+01   5.7431258e+02   1.9572413e+01   2.6716129e+02   1.6371613e+01   3.9040334e+02   2.0902553e+01   5.4311334e+02   6.4957526e+00   2.7150935e+02   1.4511832e+01   3.2793226e+02   1.5201477e+02   5.4298677e+02   2.2584929e+01   3.6909452e+02   9.5195355e+00   2.5587806e+02   2.8707226e+00   3.1378334e+02  -1.5487847e+01   3.1928613e+02   1.8212271e+01   5.5130806e+02   3.2695677e+01   3.1825097e+02   4.7024439e+01   2.5469129e+02   3.8143406e+01   3.4387334e+02   1.5624953e+01   3.7664334e+02   2.6383353e+01   3.2481516e+02   3.4694465e+01   3.3332774e+02  -9.0413806e+00   3.7883290e+02   1.6354658e+01   5.9838419e+02   4.2141845e+01   5.1683871e+02  -2.0792258e+01   4.4625613e+02   2.6480477e+01   3.3593710e+02   4.1745355e+01   2.8872065e+02   1.3339235e+02   3.4596000e+02   6.5435781e+01   2.4525968e+02   3.4056968e+01   5.5333742e+02   1.2318813e+01   4.3203935e+02  -4.5086323e+00   4.9907226e+02   1.9611316e+01   4.5901419e+02   5.8666065e+00   7.0629419e+02   3.9564645e+00   2.2251677e+02   2.3225432e+01   4.5208968e+02   3.3521858e+01   4.0385258e+02   1.1537277e+01   7.3211710e+02   2.9619987e+01   4.7602334e+02   1.0242953e+01   3.4609097e+02   4.6607871e+00   3.1368032e+02   2.8165419e+00   2.3019903e+02  -4.9269677e-01   3.2218613e+02   5.4748013e+01   6.3987710e+02   1.0877252e+01   3.0507129e+02   1.4000103e+01   2.0926032e+02   1.8690465e+01   3.5478334e+02  -1.1867847e+01   3.2171323e+02  -1.0710929e+01   6.9645334e+02  -1.3871447e+01   2.5877194e+02   4.8729858e+01   3.3906334e+02   3.0769753e+01   2.4635334e+02  -1.4334474e+00   3.7959581e+02   1.3129110e+01   3.7875000e+02  -5.4877419e+00   4.5882710e+02   5.0877381e+01   3.7447323e+02   4.5637548e+00   2.3154334e+02   9.5113526e+00   3.7620645e+02   2.6343161e+01   3.6293613e+02   1.3048317e+02   2.8161742e+02   2.7488026e+01   4.6946581e+02   3.0634026e+01   4.0694839e+02   2.3400903e+01   6.0387334e+02   2.8634953e+01   3.1591871e+02   3.9953923e+01   4.2593258e+02   1.3844103e+01   4.1610742e+02  -3.0627948e+01   3.5121774e+02   1.5679677e+01   3.2230334e+02  -9.1294474e+00   3.2615839e+02   2.3136361e+01   3.4240613e+02   1.3719123e+01   3.2319968e+02   1.2647574e+01   2.2668334e+02  -1.5999847e+01   5.4829194e+02   2.6697290e+01
   2.6878334e+02   2.5682153e+01   4.8397194e+02   9.2012774e+00   3.8446097e+02   4.4862155e+01   1.3365484e+02   1.1610516e+01   4.5719935e+02   1.2230826e+01   4.6248871e+02   2.7008968e+01   4.7059065e+02   1.9174039e+01   5.3171839e+02  -8.9295484e-01   3.3005097e+02   1.2441012e+02   2.9321742e+02   1.0478735e+01   2.5437710e+02   1.6314452e+00   4.2411334e+02   6.5357526e+00   2.5086290e+02   5.2413226e+01   5.7517258e+02   1.6603613e+01   3.0463129e+02   2.3374013e+01   4.0645334e+02   2.2188553e+01   4.9630334e+02   3.1570553e+01   2.6340935e+02  -2.2016774e-01   3.3155226e+02   1.1853517e+02   5.3126677e+02   6.6625290e+00   3.4309452e+02   1.8309535e+01   2.2306806e+02   1.3585523e+01   3.1030334e+02  -8.0694474e+00   3.0547613e+02   2.5977071e+01   6.4364806e+02   1.5548477e+01   2.9839097e+02   1.4713239e+01   2.4240129e+02  -8.2339355e-01   3.0302334e+02   1.8429526e+00   4.1492334e+02   3.0510953e+01   3.1915516e+02   1.1717265e+01   2.8208774e+02   1.6347819e+01   3.8850290e+02   1.3151058e+01   6.1534419e+02   5.6315045e+01   4.6263871e+02  -6.9506258e+01   3.9620613e+02   2.3644477e+01   3.1593710e+02   2.7255355e+01   2.5133065e+02   6.4053548e+01   3.9563000e+02   1.1680218e+02   2.9816968e+02   1.9774168e+01   4.7800742e+02   2.5965213e+01   4.0903935e+02   1.5101368e+01   5.1081226e+02   4.3202116e+01   6.4053419e+02   5.0550065e+00   6.8915419e+02   3.5417665e+01   1.8360677e+02  -9.8517677e+00   4.2970968e+02   1.1832258e+01   4.7885258e+02   5.7677277e+01   6.8788710e+02   4.3838710e-01   4.8249334e+02  -1.1746474e+00   3.9356097e+02   2.9863187e+01   3.3268032e+02   1.8816542e+01   2.4362903e+02   1.8232903e+01   3.2332613e+02   8.1136813e+01   6.8196710e+02  -1.4994839e-01   3.3426129e+02   2.3234903e+01   2.1507032e+02   1.7845665e+01   1.9145334e+02   1.0868553e+01   4.3157323e+02   2.1120271e+01   6.7873334e+02  -3.4923847e+01   2.7287194e+02   4.5841858e+01   3.5111334e+02   2.5565753e+01   2.7049334e+02   2.2015353e+01   3.9135581e+02   1.3328310e+01   3.8966000e+02   1.3549458e+01   4.5044710e+02   5.7597781e+01   4.3071323e+02   2.3545548e+00   1.9297334e+02   4.7469526e+00   3.4524645e+02   3.0059961e+01   3.5436613e+02   1.5112877e+02   2.3641742e+02   1.3964026e+01   5.6441581e+02   3.2228026e+01   3.9461839e+02   1.8957303e+01   6.0716334e+02   3.0851753e+01   3.0434871e+02   4.8689523e+01   4.4717258e+02   1.1474903e+01   3.9943742e+02  -5.8434839e-01   3.4659774e+02   4.4909277e+01   3.3978334e+02  -1.0237847e+01   2.9015839e+02   1.5863613e+00   3.3307613e+02   7.5655226e+00   3.0176968e+02   2.1311974e+01   2.4692334e+02  -3.3099047e+01   5.6729194e+02   3.4797290e+01
   2.5197334e+02   1.7369526e+00   4.6845194e+02   2.4592877e+01   3.8874097e+02   3.7975484e-01   1.5165484e+02   1.1070516e+01   4.9119935e+02   1.5508258e+00   4.3868871e+02  -5.7370323e+00   5.0931065e+02   3.1456439e+01   5.1971839e+02  -1.3702955e+01   2.9020097e+02   1.7273812e+02   2.5169742e+02   1.5850335e+01   1.6480710e+02   5.3670452e+00   3.5526334e+02   1.3143753e+01   3.1029290e+02   3.3128826e+01   5.1250258e+02   4.4707213e+01   2.1663129e+02   8.5040129e+00   3.9654334e+02   1.9081353e+01   5.5935334e+02   4.1965526e+00   2.7145935e+02   6.5158323e+00   2.8479226e+02   1.2146597e+02   4.6936677e+02   3.9545290e+00   3.8228452e+02  -4.8656645e+00   2.1897806e+02   2.5102723e+01   3.0087334e+02  -2.2175047e+01   3.0994613e+02  -4.0529032e-02   6.0840806e+02   1.6657677e+01   2.7258097e+02   4.4880387e+00   2.4593129e+02   1.3894206e+01   3.2826334e+02  -2.7176247e+01   3.1830334e+02   2.1720553e+01   2.8829516e+02   1.4806065e+01   2.4785774e+02  -4.2537806e+00   3.5069290e+02  -8.8241419e+00   6.1853419e+02   1.2579845e+01   4.1368871e+02  -4.9140258e+01   4.1573613e+02   1.8232077e+01   3.0640710e+02   4.2577548e+00   2.3776065e+02   5.9809148e+01   3.4768000e+02   7.8158181e+01   2.6616968e+02  -8.3758323e+00   5.3771742e+02   2.9858413e+01   4.3346935e+02   3.9186968e+01   5.3170226e+02   5.2260916e+01   7.7172419e+02   3.1849806e+01   7.2068419e+02   2.4425265e+01   3.0960677e+02   9.9282323e+00   4.3593968e+02   3.2043858e+01   5.4713258e+02   5.3264877e+01   6.7878710e+02   4.8886387e+01   4.9892334e+02   1.5310953e+01   5.0133097e+02   1.7051587e+01   3.8078032e+02   6.6678542e+01   3.0105903e+02   3.5788503e+01   3.5918613e+02   7.6318013e+01   6.5896710e+02   2.0400052e+01   3.1255129e+02   4.9161703e+01   2.3264032e+02   3.2490065e+01   2.7954334e+02  -5.1386474e+00   4.1942323e+02   2.2572271e+01   8.2040334e+02  -2.3637447e+01   3.2182194e+02   7.5015858e+01   3.6516334e+02   3.1351753e+01   2.6478334e+02   1.1002153e+01   3.4654581e+02   4.4673110e+01   3.2337000e+02   1.1472658e+01   4.8520710e+02   2.5626981e+01   4.1866323e+02   3.9838555e+01   2.0016334e+02   1.8411753e+01   3.7182645e+02   1.4603561e+01   3.0355613e+02   1.6090357e+02   2.7570742e+02   1.5290826e+01   4.5179581e+02   4.0847626e+01   3.3256839e+02   1.5061303e+01   6.3554334e+02   2.7101353e+01   3.2043871e+02   2.0592323e+01   4.4046258e+02   3.1201703e+01   4.0248742e+02  -1.1928348e+01   3.8168774e+02   6.9620774e+00   3.6983334e+02  -1.9971847e+01   2.0548839e+02   1.0739961e+01   3.5231613e+02   2.7026323e+01   3.3314968e+02   2.1281574e+01   1.6006334e+02  -4.6100247e+01   6.1649194e+02   9.5812903e+00
   2.5711334e+02   2.3465753e+01   4.6573194e+02   1.1000477e+01   3.9060097e+02   2.2370955e+01   1.3437484e+02   6.1729161e+00   4.9771935e+02   2.6319226e+01   4.2073871e+02   1.8489677e+00   4.3259065e+02   2.2174039e+01   4.8600839e+02   4.8538452e+00   3.1829097e+02   1.4492092e+02   2.7950742e+02   1.8345535e+01   1.8561710e+02   3.5842245e+01   3.0168334e+02   1.1140153e+01   3.2843290e+02   2.3827626e+01   3.6217258e+02   1.5833613e+01   2.8683129e+02   2.0318013e+01   3.7345334e+02   2.9068553e+01   5.6040334e+02   2.8202553e+01   2.4483935e+02   5.1154323e+00   2.8683226e+02   1.2916277e+02   4.9821677e+02  -1.0313471e+01   3.2037452e+02   2.2037135e+01   2.1478806e+02   1.4107923e+01   3.5326334e+02  -1.6316247e+01   3.1366613e+02   1.6041871e+01   7.9445806e+02   3.2103677e+01   3.1539097e+02   5.1132387e+00   2.7150129e+02  -1.1721394e+01   3.2416334e+02   1.5531753e+01   3.4287334e+02   3.9324953e+01   3.0915516e+02   7.5726452e-01   2.7527774e+02   9.6526194e+00   3.5378290e+02   8.4586581e+00   6.5000419e+02  -3.1277548e+00   5.0803871e+02  -2.9188258e+01   4.4383613e+02   2.2614077e+01   2.9117710e+02   1.2136155e+01   2.5757065e+02   9.9454348e+01   3.8853000e+02   9.5180181e+01   2.8940968e+02   5.8149677e+00   5.2147742e+02   2.3487613e+01   3.4336935e+02   1.0924968e+01   4.7412226e+02   2.2297316e+01   8.5772419e+02   2.5299806e+01   6.6010419e+02  -6.2583355e+00   2.4441677e+02  -5.1465677e+00   4.4479968e+02   1.8675058e+01   5.9632258e+02   3.9999677e+01   5.9307710e+02   3.1231871e+00   4.3749334e+02   3.4615353e+01   4.6785097e+02   1.6819987e+01   3.1763032e+02   2.9260542e+01   2.7462903e+02   2.5902903e+01   2.8161613e+02   4.0233613e+01   5.0406710e+02   2.0602052e+01   3.3460129e+02   4.0677032e+00   2.1226032e+02   4.6404645e+00   2.4526334e+02  -2.7262474e+00   3.4647323e+02   2.3788271e+01   7.7392334e+02  -3.0489047e+01   3.1182194e+02   6.8485858e+01   3.2506334e+02   3.2649753e+01   2.8806334e+02   1.6799753e+01   3.8801581e+02   1.7735510e+01   4.5328000e+02   3.1219858e+01   4.5897710e+02   4.3055381e+01   3.7605323e+02   1.8207355e+01   2.3549334e+02  -1.1654647e+01   3.9082645e+02   2.6603561e+01   2.7988613e+02   1.7703717e+02   2.4799742e+02   1.3267626e+01   5.9232581e+02   3.7605226e+01   3.7361839e+02   1.7067303e+01   6.0921334e+02   2.6397753e+01   4.0886871e+02   4.6467923e+01   5.5903258e+02   6.6661032e+00   4.6605742e+02  -1.7053948e+01   3.4226774e+02   1.6356774e+00   3.2754334e+02   9.5513526e+00   2.3134839e+02   2.0571161e+01   3.3474613e+02   1.9761923e+01   2.9876968e+02   3.0501974e+01   2.4373334e+02  -2.7123847e+01   5.5853194e+02   2.9688090e+01
   2.7554334e+02   1.5713526e+00   4.3392194e+02   1.1635277e+01   3.8617097e+02   1.1305355e+01   1.4446484e+02   1.0265716e+01   5.1681935e+02   3.3031226e+01   4.9198871e+02   2.5698968e+01   5.0802065e+02   3.9496387e+00   4.5900839e+02  -3.9861548e+00   3.2982097e+02   1.4313852e+02   2.0426742e+02   8.5947355e+00   1.9637710e+02   1.3321445e+01   2.5897334e+02   4.9369526e+00   3.1405290e+02   4.9802581e-01   4.0083258e+02   4.9808129e+00   3.6683129e+02   9.0080129e+00   3.6264334e+02   1.4503353e+01   5.5502334e+02   1.4922953e+01   2.9864935e+02  -8.6193677e+00   3.1436226e+02   1.1653037e+02   4.7321677e+02  -1.5263471e+01   2.6680452e+02  -2.9672645e+00   1.8849806e+02  -2.7888774e+00   2.9787334e+02  -1.9935047e+01   3.1490613e+02   4.0602671e+01   7.7878806e+02   2.3877277e+01   2.6330097e+02   1.7850439e+01   2.5769129e+02   7.5234065e+00   3.0026334e+02   5.8737526e+00   3.0211334e+02   5.6055753e+01   2.9210516e+02   1.5211265e+01   2.9508774e+02  -1.1882181e+01   3.7440290e+02   1.3569058e+01   6.0605419e+02   1.9718245e+01   4.7923871e+02  -3.9084258e+01   4.5046613e+02   2.4403677e+01   2.9460710e+02   2.5441755e+01   2.3167065e+02   9.7766348e+01   3.5649000e+02   1.1331338e+02   2.9540968e+02   2.2349677e+00   5.4771742e+02   2.4488413e+01   3.1769935e+02   1.9878568e+01   5.1086226e+02   2.1508116e+01   8.3524419e+02   3.0478206e+01   7.6087419e+02   2.3260065e+01   2.5670677e+02   1.2160232e+01   4.3141968e+02  -3.8745419e+00   6.0270258e+02   5.1629277e+01   7.1497710e+02   3.0041187e+01   3.9506334e+02   2.8479753e+01   5.4675097e+02   2.9507987e+01   3.2544032e+02   5.1485742e+01   3.0966903e+02   8.6197032e+00   2.9899613e+02   5.7603213e+01   6.5782710e+02   3.5161252e+01   3.9017129e+02   9.9521032e+00   2.0193032e+02   1.4136865e+01   2.1630334e+02  -5.7894474e+00   3.5904323e+02   2.9922671e+01   7.3459334e+02  -2.7872647e+01   3.2377194e+02   8.3719858e+01   3.7045334e+02   3.0588553e+01   2.6892334e+02   3.7570953e+01   3.8501581e+02   7.6455097e+00   4.2028000e+02   1.5429858e+01   4.9925710e+02   5.2832981e+01   3.6086323e+02   1.4232555e+01   2.1902334e+02  -4.3370474e+00   3.4239645e+02   2.7907961e+01   3.1531613e+02   1.6453277e+02   2.7699742e+02   1.1237626e+01   5.0846581e+02   4.0554026e+01   3.6585839e+02   5.9281032e+00   6.0406334e+02   4.8619753e+01   3.8929871e+02   2.0323523e+01   5.6612258e+02   2.5718903e+01   4.3519742e+02  -1.0015148e+01   3.2759774e+02   3.2927742e-01   3.7002334e+02  -1.6897047e+01   2.7939839e+02   6.3471613e+00   3.3197613e+02   1.6313523e+01   3.0205968e+02   2.5578774e+01   2.6549334e+02  -3.2584647e+01   5.1225194e+02   1.3870490e+01
   2.9283334e+02   2.6188153e+01   4.6040194e+02   1.7426877e+01   3.5889097e+02   1.0957755e+01   1.2475484e+02   4.4125161e+00   5.1657935e+02   1.9050426e+01   4.2473871e+02   3.7128968e+01   4.6221065e+02   1.5994439e+01   4.3866839e+02  -3.7389548e+00   2.8334097e+02   1.6128692e+02   2.3855742e+02   6.5715355e+00   2.0194710e+02   2.0635845e+01   2.6516334e+02   9.3017526e+00   2.6286290e+02   2.5493226e+01   5.8350258e+02  -7.7827871e+00   3.4911129e+02   2.6156129e+00   3.7487334e+02   1.2854953e+01   5.2621334e+02   1.7467753e+01   3.4173935e+02  -2.8446568e+01   2.8845226e+02   9.7503174e+01   4.5893677e+02  -1.4071071e+01   2.3742452e+02   1.4433135e+01   2.1030806e+02   1.2746323e+01   2.9297334e+02  -3.4403047e+01   2.4833613e+02  -4.7817290e+00   7.0002806e+02   2.3418077e+01   2.8611097e+02   1.9975639e+01   3.9059129e+02   5.9414065e+00   3.4111334e+02  -1.4634247e+01   2.8759334e+02   2.9697353e+01   2.7277516e+02   1.1807665e+01   2.6899774e+02  -8.0849806e+00   2.3521290e+02   5.2242581e+00   5.4900419e+02   2.1242245e+01   4.7353871e+02  -3.0878258e+01   4.3062613e+02   6.9408774e+00   2.8464710e+02   2.5808555e+01   2.2419065e+02   7.2794748e+01   3.3082000e+02   9.6746981e+01   2.5449968e+02  -3.3522323e+00   5.8995742e+02   5.0919213e+01   3.7493935e+02   2.5779368e+01   5.9254226e+02   7.3663716e+01   9.4762419e+02   4.4677806e+01   6.9463419e+02   2.1509265e+01   3.0084677e+02   7.6790323e+00   4.3598968e+02   3.1709858e+01   6.5142258e+02   9.0161677e+01   8.2097710e+02   2.0941187e+01   4.9426334e+02   4.3643753e+01   5.8023097e+02   1.4495871e+00   3.8059032e+02   3.0263742e+01   3.3176903e+02   3.8851703e+01   3.1337613e+02   7.9212813e+01   7.0401710e+02   3.6696052e+01   3.9488129e+02   1.7915303e+01   2.4597032e+02   3.5373665e+01   2.4668334e+02   5.7801526e+00   3.3290323e+02   1.5823871e+01   7.4878334e+02  -8.2478474e+00   3.4401194e+02   1.5843066e+02   3.1687334e+02   4.9784953e+01   3.2340334e+02   2.2692553e+01   3.8901581e+02   3.1655510e+01   4.2866000e+02   9.5194581e+00   4.3620710e+02   4.2256981e+01   3.4752323e+02   1.0959755e+01   1.8930334e+02  -1.0769447e+01   3.7877645e+02   1.3857561e+01   2.4826613e+02   1.5013677e+02   2.8361742e+02   4.1468026e+01   4.5703581e+02   2.3288426e+01   3.6927839e+02   2.7124503e+01   6.9430334e+02   2.1110553e+01   3.7300871e+02   9.2467226e+00   5.4660258e+02  -6.3794968e+00   4.4005742e+02  -6.4039484e+00   3.5430774e+02   2.8052477e+01   3.3487334e+02  -7.1350474e+00   2.8701839e+02   1.3687561e+01   3.5497613e+02   1.3243523e+01   3.0633968e+02   2.0096374e+01   2.9392334e+02  -4.1859047e+01   5.9796194e+02   1.9823690e+01
   2.4454334e+02   3.5213526e+00   3.7921194e+02   8.1620774e+00   3.0370097e+02   2.8295484e-01   2.1708484e+02  -8.3038839e+00   4.4157935e+02  -9.0495742e+00   4.1893871e+02   8.5429677e+00   4.5369065e+02  -3.1093961e+01   4.2771839e+02   1.4670452e+00   2.1401097e+02   1.0150332e+02   2.0278742e+02   6.1431355e+00   1.5480710e+02   6.5470452e+00   3.0559334e+02   2.8737353e+01   2.8181290e+02   4.6177226e+01   5.8560258e+02   2.8629213e+01   3.0568129e+02   1.4860013e+01   3.8959334e+02   2.6487353e+01   5.5297334e+02   2.6276953e+01   3.1569935e+02   2.4446632e+01   2.8064226e+02   1.3060797e+02   5.3569677e+02  -6.9187097e-01   2.6090452e+02   3.2247355e+00   1.9202806e+02  -1.6412774e+00   2.8668334e+02   2.8201526e+00   3.1580613e+02   1.5490671e+01   8.6916806e+02   6.8868774e+00   2.6063097e+02   2.8304039e+01   2.4269129e+02   1.2393406e+01   3.4973334e+02   1.1206153e+01   3.4630334e+02  -3.7094474e+00   3.2819516e+02   2.0464065e+01   3.4166774e+02  -2.0385806e+00   2.8074290e+02   2.5631858e+01   6.1391419e+02   2.5694452e+00   5.4818871e+02  -3.9300258e+01   4.3904613e+02   4.1427277e+01   3.3660710e+02   5.3171755e+01   2.4100065e+02   9.8499948e+01   3.9644000e+02   1.1011738e+02   2.6583968e+02   1.7840568e+01   4.5852742e+02   1.3573613e+01   3.5222935e+02  -4.5438323e+00   6.2012226e+02   3.6767316e+01   8.4515419e+02   3.1445406e+01   5.1934419e+02   9.8624645e+00   2.5727677e+02  -9.3536774e-01   3.6817968e+02   4.4658065e-02   6.0642258e+02   7.0521677e+01   7.6297710e+02   3.7291187e+01   4.1026334e+02   2.3883753e+01   4.3066097e+02   5.6551871e+00   4.0220032e+02   2.4394942e+01   3.4300903e+02   3.2002503e+01   3.8318613e+02   7.6398013e+01   6.4410710e+02  -3.6511484e+00   3.9055129e+02  -2.8882968e+00   1.9283032e+02   1.8484865e+01   3.1716334e+02  -2.2382474e+00   2.5485323e+02   2.5497871e+01   7.2483334e+02  -3.6231847e+01   3.3320194e+02   9.2255458e+01   3.4159334e+02   3.9477353e+01   2.8349334e+02   4.6785353e+01   3.7787581e+02   4.2167097e+00   4.0980000e+02   1.3558258e+01   4.4354710e+02   2.7819781e+01   3.5581323e+02   3.6246555e+01   1.2116334e+02  -8.3682474e+00   3.7515645e+02   3.3427161e+01   3.8555613e+02   1.1605357e+02   2.7608742e+02   3.0120426e+01   5.0365581e+02   2.9798826e+01   3.8770839e+02   2.3940103e+01   6.4006334e+02   2.2119753e+01   3.9720871e+02   2.7120723e+01   4.7889258e+02   9.1773032e+00   4.7391742e+02  -2.2402748e+01   3.6392774e+02   2.4662877e+01   3.1687334e+02  -1.1025047e+01   3.1301839e+02  -1.4432439e+01   3.6202613e+02  -3.6604774e+00   3.0314968e+02   4.0151574e+01   3.4792334e+02  -4.2939047e+01   5.4534194e+02   1.3793290e+01
   1.9592334e+02   1.1550953e+01   3.9388194e+02  -5.5415226e+00   3.0760097e+02   9.7095484e-01   3.2689484e+02  -1.3988684e+01   4.4690935e+02  -3.0459742e+00   3.5113871e+02  -2.3283032e+01   4.0464065e+02  -2.5689961e+01   4.4404839e+02  -1.6169355e+01   2.3153097e+02   1.0786172e+02   1.7707742e+02   5.2499355e+00   1.1199710e+02  -9.7381548e+00   3.7264334e+02   2.9133353e+01   3.3558290e+02   4.2015626e+01   4.7226258e+02   1.2786413e+01   2.5468129e+02   3.1460013e+01   4.2616334e+02   2.1941753e+01   4.7292334e+02   3.2300953e+01   2.6735935e+02   1.8033832e+01   3.0341226e+02   1.1397637e+02   5.2526677e+02   4.6725290e+00   2.9347452e+02  -1.3408645e+00   2.7549806e+02   2.8631123e+01   2.9283334e+02  -9.6218474e+00   2.4390613e+02   3.0572671e+01   6.7906806e+02   4.3434877e+01   2.6287097e+02   1.1364839e+01   2.3655129e+02   3.4974606e+01   3.8554334e+02   2.6961353e+01   3.6345334e+02   3.7538553e+01   3.3619516e+02   2.2824065e+01   3.0261774e+02   8.2754194e+00   3.5869290e+02  -9.6041419e+00   6.0167419e+02   4.6498645e+01   5.6853871e+02  -3.7928258e+01   4.8352613e+02   2.8178877e+01   3.7255710e+02   3.6585755e+01   2.6005065e+02   3.2025948e+01   4.4239000e+02   1.4115138e+02   3.0245968e+02   2.6050968e+01   5.0043742e+02   1.4790813e+01   3.7079935e+02   2.0630568e+01   5.5875226e+02   5.7096916e+01   8.6734419e+02   1.0820206e+01   5.3006419e+02  -4.8551355e+00   2.5541677e+02   3.0734323e+00   3.7131968e+02   9.4534581e+00   5.9028258e+02   4.8712877e+01   7.4169710e+02   1.4323587e+01   4.5959334e+02   1.9607353e+01   4.3575097e+02   1.1677987e+01   3.7063032e+02   4.8020542e+01   3.7566903e+02   3.4819703e+01   3.8356613e+02   6.0267613e+01   6.2867710e+02   2.4583252e+01   4.0560129e+02   1.5627703e+01   1.9793032e+02  -8.5431355e+00   3.5106334e+02   7.1397526e+00   2.7566323e+02  -2.5969290e+00   7.1392334e+02  -4.4839047e+01   3.0253194e+02   9.9509058e+01   3.5102334e+02   4.1672953e+01   2.5702334e+02   2.5002953e+01   3.6563581e+02   4.3525910e+01   4.5389000e+02   1.1691058e+01   4.3816710e+02   7.5200181e+01   3.5614323e+02   2.4270155e+01   2.0683334e+02   7.3981526e+00   3.8182645e+02   1.8043561e+01   3.1888613e+02   1.4215717e+02   2.9965742e+02   2.9804826e+01   4.1294581e+02   2.3435626e+01   3.9118839e+02   3.0561703e+01   6.4087334e+02   2.5104953e+01   3.7972871e+02   2.8899123e+01   5.2636258e+02   2.2569703e+01   5.0414742e+02  -1.3631148e+01   3.3349774e+02   4.0857277e+01   2.9287334e+02  -1.1485047e+01   3.0896839e+02   2.2981561e+01   3.2745613e+02   1.5445123e+01   2.7633968e+02  -1.1603626e+01   2.5449334e+02  -2.7084647e+01   5.3577194e+02   4.0558890e+01
   1.0649334e+02  -2.4524647e+01   4.1378194e+02   1.0206477e+01   3.2308097e+02  -2.2227445e+01   3.5418484e+02   4.9681161e+00   4.9052935e+02  -2.7395574e+01   3.7928871e+02   7.0649677e+00   4.0426065e+02  -1.4229561e+01   4.6595839e+02  -1.1542155e+01   2.5605097e+02   9.1570116e+01   1.7874742e+02   2.8636335e+01   1.3756710e+02  -7.4037548e+00   2.9068334e+02   6.0201526e+00   3.6691290e+02   2.1319226e+01   5.8155258e+02   1.6423213e+01   3.1806129e+02   3.5296129e+00   3.6568334e+02   3.4210153e+01   4.8768334e+02   1.8640153e+01   2.8907935e+02   1.7816232e+01   3.5298226e+02   1.2258077e+02   4.7564677e+02   1.2592129e+01   2.8499452e+02   4.5775355e+00   2.9540806e+02   1.0088323e+01   2.8273334e+02  -4.4338474e+00   2.5628613e+02   5.2522710e+00   6.1125806e+02   5.0496774e+00   2.7763097e+02   9.6140387e+00   2.3740129e+02  -4.3733935e+00   3.2640334e+02  -1.6874474e+00   3.1654334e+02   8.1413526e+00   3.1243516e+02   1.9064865e+01   2.9137774e+02  -5.9253806e+00   3.6650290e+02   1.1481058e+01   7.0543419e+02   3.0078452e+00   4.7393871e+02  -3.2860258e+01   4.6725613e+02   1.7960477e+01   3.4045710e+02   1.0433755e+01   3.0400065e+02   3.4359948e+01   3.9972000e+02   7.7424981e+01   2.9383968e+02  -1.1209432e+01   4.8443742e+02   3.9400813e+01   3.9836935e+02   3.2954968e+01   6.2396226e+02   5.6360116e+01   8.9162419e+02   2.0207806e+01   6.5682419e+02   2.1914065e+01   2.7589677e+02   3.3435032e+01   3.8431968e+02   3.5133458e+01   6.4737258e+02   7.0055677e+01   7.5097710e+02   2.7111187e+01   5.0773334e+02   2.9416153e+01   4.3004097e+02   4.3704787e+01   4.4030032e+02   4.8876942e+01   3.9157903e+02   2.4596903e+01   4.2137613e+02   8.2002813e+01   6.2048710e+02   1.9288452e+01   4.8074129e+02  -5.4334968e+00   1.9507032e+02   3.3345665e+01   4.3697334e+02   1.1656953e+01   2.6181323e+02   5.1801071e+01   7.7026334e+02   4.3737526e+00   3.1801194e+02   1.4794066e+02   3.7359334e+02   3.0107353e+01   3.7168334e+02   2.6110153e+01   3.8601581e+02  -4.4903226e-03   4.0066000e+02   6.9094581e+00   4.7087710e+02   2.9483381e+01   3.6552323e+02   1.5089755e+01   1.5302334e+02   3.6529526e+00   3.7205645e+02   2.1535161e+01   3.2084613e+02   1.5747037e+02   2.6599742e+02   2.3877626e+01   4.3074581e+02   5.5731626e+01   4.1023839e+02   1.3377703e+01   6.4135334e+02   1.2636553e+01   3.5405871e+02   3.0812723e+01   4.3760258e+02   1.5960503e+01   5.1114742e+02  -3.7331148e+01   3.1645774e+02   1.4940477e+01   2.8835334e+02  -5.3634474e+00   2.4872839e+02   1.6280761e+01   2.7026613e+02   1.3060323e+01   2.7929968e+02   8.2095742e+00   2.2254334e+02  -1.6098647e+01   5.6925194e+02   8.2104903e+00
   1.4711334e+02  -1.8242474e+00   3.6521194e+02   1.0232077e+01   3.5379097e+02  -1.4294245e+01   3.6899484e+02   8.4033161e+00   4.4714935e+02  -9.7751742e+00   4.4223871e+02  -8.3710323e+00   4.1192065e+02   1.7638710e-02   4.8409839e+02   5.5366452e+00   2.5505097e+02   1.0141012e+02   1.9631742e+02   2.1280735e+01   1.3904710e+02   1.7578452e+00   2.9121334e+02   2.4507753e+01   3.5162290e+02   3.6592426e+01   5.1298258e+02   2.4058813e+01   3.5106129e+02   1.8896129e+00   3.7521334e+02   2.4497753e+01   5.0873334e+02   1.3626153e+01   2.5492935e+02   2.0308232e+01   2.8612226e+02   1.3507957e+02   5.0050677e+02  -1.0586671e+01   3.1128452e+02   3.9284335e+01   2.5606806e+02  -3.8144774e+00   3.0702334e+02  -2.5287047e+01   2.7594613e+02   2.0909471e+01   6.7902806e+02   3.6628077e+01   2.9434097e+02  -6.3276129e-01   2.5831129e+02   1.5003806e+01   3.2492334e+02   1.9620953e+01   3.1378334e+02   2.0512153e+01   3.2743516e+02  -3.2851355e+00   3.4251774e+02  -1.0586581e+01   3.5088290e+02   5.1106581e+00   5.8453419e+02   3.3919845e+01   4.9103871e+02  -3.6178258e+01   5.0346613e+02   1.0323677e+01   3.9121710e+02   3.7752955e+01   2.7057065e+02   2.8084348e+01   4.1653000e+02   1.0408018e+02   2.6602968e+02  -4.1463226e-01   4.8024742e+02   5.1660129e+00   3.8593935e+02  -3.0506323e+00   5.8170226e+02   4.0630916e+01   7.3439419e+02   6.1662065e+00   5.0253419e+02   1.5547265e+01   2.8127677e+02   2.8384632e+01   3.6465968e+02   3.7366258e+01   5.2313258e+02   4.1184877e+01   7.2554710e+02   1.4805587e+01   5.7335334e+02   4.2456553e+01   3.8137097e+02   1.4738387e+01   4.5797032e+02   4.3983342e+01   3.7205903e+02   3.4628503e+01   4.0584613e+02   6.2055213e+01   5.1625710e+02   2.5336852e+01   4.5526129e+02   2.9514903e+01   1.9507032e+02   4.4015665e+01   4.2883334e+02   7.9681526e+00   2.8509323e+02   3.1788671e+01   7.5568334e+02  -2.4989847e+01   3.0944194e+02   1.0895626e+02   3.5073334e+02   4.1696153e+01   4.8468334e+02   1.0450153e+01   3.6859581e+02   3.4791097e+00   4.0689000e+02   2.6410581e+00   3.8539710e+02   2.5661781e+01   2.9881323e+02  -6.9034452e+00   1.3168334e+02   3.0301526e+00   4.0572645e+02   2.0031561e+01   2.7512613e+02   1.2531797e+02   2.9370742e+02   6.9008258e+00   4.7941581e+02   5.4308026e+01   3.6213839e+02   1.0835703e+01   6.0926334e+02   1.3583753e+01   3.1767871e+02   1.6763123e+01   3.4598258e+02  -6.1398968e+00   4.5429742e+02  -4.8543148e+01   3.4635774e+02  -1.0881523e+01   2.6640334e+02  -2.3847447e+01   1.9634839e+02   1.8801161e+01   2.7678613e+02   4.8787226e+00   2.4305968e+02   1.2008774e+01   1.9073334e+02  -3.4793847e+01   6.2472194e+02  -5.7971097e+00
   2.5649334e+02   1.9045353e+01   4.2145194e+02   4.1628774e+00   3.9132097e+02   4.9333548e+00   3.5989484e+02  -5.1586839e+00   4.7138935e+02   7.5156258e+00   4.4128871e+02   4.5049677e+00   4.3031065e+02  -1.8553561e+01   4.2566839e+02  -1.6368955e+01   2.2272097e+02   1.2332652e+02   2.2326742e+02   1.5364735e+01   1.3275710e+02   1.9981045e+01   2.9926334e+02   1.6737526e+00   2.5262290e+02   3.5122426e+01   4.9764258e+02   2.0806013e+01   3.1978129e+02   1.3582013e+01   3.5349334e+02   4.0453526e+00   5.2059334e+02   2.1437353e+01   2.3954935e+02  -3.1136774e-01   3.0088226e+02   1.0460877e+02   4.5545677e+02   5.2973290e+00   3.0037452e+02   3.5871355e+00   2.1611806e+02   8.9515226e+00   2.7916334e+02  -2.6438247e+01   2.5609613e+02   1.0407471e+01   6.4168806e+02   5.6895277e+01   2.7720097e+02   9.5484387e+00   2.5440129e+02   2.4266606e+01   3.4435334e+02  -4.0334474e+00   3.4687334e+02   3.9384953e+01   3.1758516e+02   1.5312865e+01   3.5580774e+02  -1.0649781e+01   3.9355290e+02   2.1987058e+01   5.7886419e+02   3.9934452e+00   5.5953871e+02  -3.6308258e+01   4.6115613e+02   2.5984774e+00   3.7183710e+02   1.0263355e+01   3.0772065e+02   1.6352348e+01   4.7296000e+02   2.0945781e+01   2.8997968e+02   3.6429368e+01   4.5162742e+02   3.4365613e+01   3.5027935e+02   1.0992168e+01   5.0202226e+02   4.2425316e+01   6.9624419e+02  -3.1117935e+00   4.7691419e+02   9.5968645e+00   3.7479677e+02   1.8623032e+01   3.5879968e+02   1.0250581e+00   4.0542258e+02   2.9601677e+01   7.8130710e+02   1.7874787e+01   5.4826334e+02   1.7603753e+01   3.9052097e+02   2.2296387e+01   4.1335032e+02   2.1122942e+01   3.0871903e+02   8.0257032e+00   4.2051613e+02   4.7881613e+01   4.6367710e+02   5.1232516e+00   3.9398129e+02   1.5367303e+01   2.0959032e+02   9.8040645e+00   4.0806334e+02   2.3497526e+00   2.6000323e+02   4.7058710e+00   6.6297334e+02  -2.3613047e+01   2.9068194e+02   8.0607058e+01   3.8078334e+02   2.0382153e+01   5.0530334e+02   4.9505526e+00   2.9535581e+02   9.0583097e+00   3.6080000e+02  -3.0291742e+01   3.3820710e+02   3.0386981e+01   3.3457323e+02   2.4257548e+00   1.4049334e+02  -2.3946474e+00   3.6143645e+02  -5.6652387e+00   2.5831613e+02   1.0938277e+02   2.8932742e+02   7.7312258e+00   4.5774581e+02   1.2371626e+01   2.9866839e+02  -1.7966968e+00   5.3587334e+02  -1.4950474e+00   3.7900871e+02   5.3367226e+00   3.4474258e+02   9.0930323e-01   4.2086742e+02   8.0125161e-01   3.2859774e+02   2.4159277e+01   5.1416334e+02   3.0517526e+00   1.8591839e+02  -2.2644387e+00   2.5988613e+02  -1.3249277e+01   2.2262968e+02  -6.2568258e+00   1.9126334e+02  -3.3306247e+01   5.0077194e+02   4.4988903e+00
   2.3302334e+02   9.4929526e+00   4.3702194e+02  -1.3182723e+01   4.1389097e+02  -5.2522452e+00   3.4622484e+02  -6.9650839e+00   4.6619935e+02   7.3108258e+00   4.8898871e+02  -6.0610323e+00   4.0950065e+02  -1.2268761e+01   4.9066839e+02   2.1721045e+01   2.7015097e+02   1.2120212e+02   2.4193742e+02   1.2251135e+01   1.6570710e+02  -2.2604955e+01   2.6316334e+02   1.7941753e+01   2.5596290e+02   3.4752258e+00   4.9726258e+02  -1.6358710e-01   1.8411129e+02  -4.7043871e+00   3.1964334e+02  -7.1066474e+00   5.1440334e+02   2.3742553e+01   2.3559935e+02   2.8004632e+01   2.8869226e+02   1.0172397e+02   4.4836677e+02  -3.0854710e+00   3.2118452e+02   6.1623355e+00   2.1968806e+02  -4.6140774e+00   2.6497334e+02  -2.7303047e+01   2.5190613e+02   2.7032671e+01   6.8925806e+02   3.0239677e+01   2.7568097e+02   1.3240039e+01   2.5540129e+02   1.2136606e+01   4.2054334e+02   7.0613526e+00   3.2892334e+02   2.8209526e+00   2.9724516e+02   1.1710065e+01   3.5708774e+02   1.5247819e+01   5.2536290e+02   2.4682258e+01   5.6534419e+02   1.5885045e+01   5.8263871e+02  -3.4956258e+01   4.1952613e+02  -2.3311226e+00   4.0069710e+02   1.9334555e+01   3.1105065e+02   1.6325948e+01   4.6472000e+02   3.6084981e+01   2.6121968e+02   1.5490168e+01   5.4476742e+02   4.2104413e+01   3.5279935e+02   2.2310568e+01   5.4902226e+02   2.5725316e+01   5.7629419e+02   1.6674206e+01   5.7106419e+02   2.8534865e+01   3.5541677e+02   1.2363432e+01   4.3684968e+02   3.8691058e+01   4.3689258e+02   4.8844077e+01   7.6173710e+02   2.6110387e+01   5.8168334e+02   3.1930153e+01   3.8647097e+02   2.2050387e+01   3.8568032e+02   6.2336542e+01   3.1266903e+02   4.9997032e+00   4.1546613e+02   8.9095613e+01   4.9387710e+02   1.5557252e+01   4.0845129e+02   2.3259703e+01   2.1455032e+02   2.6837265e+01   4.7664334e+02   9.5335256e-01   3.1128323e+02   3.7434710e+00   7.8702334e+02  -2.3497047e+01   2.9311194e+02   7.3032658e+01   3.3354334e+02  -7.5986474e+00   5.0211334e+02   2.1557526e+00   3.3711581e+02   2.9427510e+01   4.1128000e+02  -7.1801419e+00   3.7906710e+02   3.4218181e+01   3.1314323e+02   6.4301548e+00   1.8368334e+02  -3.0699847e+01   3.8920645e+02  -6.9268387e+00   2.5784613e+02   1.4889037e+02   3.1061742e+02   4.4980258e+00   4.0998581e+02   2.7532426e+01   3.4694839e+02   2.7480903e+01   6.1416334e+02   3.0521753e+01   5.0172871e+02   7.1391226e+00   4.4831258e+02   2.3103703e+01   4.2705742e+02  -9.1239484e+00   3.3211774e+02   2.4117677e+01   3.7321334e+02  -1.0532247e+01   2.2696839e+02  -1.0784387e+00   4.3745613e+02  -2.0248774e+00   2.7681968e+02   7.3079742e+00   2.0173334e+02  -4.4383847e+01   5.0525194e+02   5.9104903e+00
   2.3897334e+02   3.0169526e+00   4.0278194e+02  -1.0393523e+01   3.1613097e+02   2.0618555e+01   3.5770484e+02   3.2065161e+00   4.7481935e+02   2.1391226e+01   4.4958871e+02   6.1909677e+00   4.0126065e+02  -1.2609561e+01   4.9176839e+02  -1.0126955e+01   2.7653097e+02   1.2483172e+02   2.4864742e+02  -4.3856645e+00   1.5718710e+02   1.0926645e+01   3.5945334e+02   2.2088553e+01   3.3396290e+02   4.1855226e+01   4.5212258e+02   1.6347613e+01   2.8102129e+02  -6.0771871e+00   3.5645334e+02   3.3285526e+00   4.4126334e+02  -1.0786247e+01   2.3016935e+02   1.2859032e+01   2.8879226e+02   1.1014597e+02   4.5583677e+02   3.1456929e+01   3.8733452e+02   3.4340335e+01   2.3773806e+02   1.1321923e+01   2.7249334e+02  -2.9474647e+01   2.8047613e+02   4.0697071e+01   5.8487806e+02   1.6110077e+01   2.7630097e+02   2.7604387e+00   2.6450129e+02   1.5168606e+01   3.2778334e+02   9.6215256e-01   3.3478334e+02   2.2252153e+01   3.4005516e+02   1.6235265e+01   3.6066774e+02  -2.0088581e+01   4.8259290e+02   2.6813858e+01   5.9277419e+02   4.8806452e+00   5.5053871e+02  -2.4488258e+01   4.8652613e+02   2.9198877e+01   4.2083710e+02   3.6293355e+01   3.0862065e+02   2.6330348e+01   4.6996000e+02   1.5515781e+01   2.5721968e+02  -7.9983226e-01   5.2724742e+02   2.7406013e+01   3.8122935e+02   2.0606168e+01   5.9817226e+02   2.6733316e+01   5.7034419e+02   2.6340206e+01   6.6401419e+02   4.0048865e+01   3.0070677e+02   1.0780232e+01   4.6336968e+02  -4.2905419e+00   4.2585258e+02   2.5447277e+01   8.8807710e+02   3.9953187e+01   5.5568334e+02   2.7870153e+01   3.6347097e+02   2.0980387e+01   4.5373032e+02   4.4892542e+01   2.9757903e+02   1.5690323e-01   4.2694613e+02   5.6087213e+01   5.9034710e+02   1.4319652e+01   3.7041129e+02   3.6632903e+01   2.5350032e+02   1.6201265e+01   4.1954334e+02  -1.2886474e+00   4.1404323e+02   3.1092671e+01   7.1806334e+02  -1.1020247e+01   3.0568194e+02   6.3647058e+01   3.8049334e+02   3.8125353e+01   4.2645334e+02   1.4158553e+01   3.7097581e+02   6.3887097e+00   3.8299000e+02   1.3793058e+01   3.8344710e+02   2.8667781e+01   3.7195323e+02   5.3548387e-03   1.9540334e+02  -2.1207447e+01   3.1748645e+02   3.0520761e+01   2.4745613e+02   1.5877157e+02   2.5408742e+02   1.2400426e+01   5.1122581e+02   1.3523226e+01   4.3156839e+02  -1.1886968e+00   6.7559334e+02   4.0947353e+01   2.6324871e+02   1.5697523e+01   4.8879258e+02   1.9905303e+01   3.6129742e+02  -9.0531484e+00   3.6078774e+02   3.7240774e+00   3.2206334e+02   1.0797526e+00   1.4191839e+02   6.9155613e+00   2.6436613e+02   4.1023226e+00   3.0433968e+02   8.7263742e+00   2.4345334e+02  -3.0151447e+01   4.6339194e+02   1.0589290e+01
   2.4440334e+02  -7.1774474e+00   4.2759194e+02  -2.8832258e-01   3.5389097e+02   1.0647755e+01   3.6851484e+02  -9.2282839e+00   5.4909935e+02   1.8778826e+01   4.6748871e+02   3.1589677e+00   3.7592065e+02  -5.7723613e+00   4.7623839e+02   2.6925445e+01   2.6701097e+02   1.2069332e+02   2.1164742e+02   3.4194335e+01   1.0689710e+02   1.1809845e+01   3.4583334e+02   1.5898153e+01   2.9548290e+02   2.5983626e+01   5.1645258e+02   2.0011213e+01   2.6463129e+02   6.4240129e+00   3.8692334e+02  -5.9047438e-02   3.9392334e+02   2.6140953e+01   2.4707935e+02   2.7623226e-01   4.3431226e+02   1.1736437e+02   4.4969677e+02  -1.3141871e+01   3.6875452e+02   2.0116735e+01   2.4506806e+02   5.1655226e+00   2.7064334e+02  -2.5186647e+01   2.5914613e+02   4.6163471e+01   5.9587806e+02   2.6470077e+01   2.9054097e+02  -4.6087613e+00   2.6855129e+02   5.8446065e+00   3.4916334e+02   5.0617526e+00   3.4840334e+02   3.0642553e+01   3.0086516e+02   3.4320465e+01   3.6808774e+02  -3.2921806e+00   2.1217290e+02   9.8774581e+00   6.0148419e+02   2.4323845e+01   5.7433871e+02  -4.8892258e+01   4.3509613e+02   6.2632774e+00   3.9098710e+02   2.5201355e+01   3.2619065e+02   3.2634748e+01   4.2734000e+02   6.2653806e+00   2.9811968e+02   1.1728168e+01   5.0305742e+02   1.5251213e+01   3.7427935e+02   1.1922168e+01   5.1959226e+02   5.3869716e+01   5.5086419e+02   3.2860645e-01   6.5315419e+02   1.3976645e+00   2.0322677e+02   1.9863226e-01   4.3855968e+02   1.8984258e+01   3.9447258e+02   5.3907677e+01   8.0369710e+02   1.2413587e+01   5.1835334e+02   3.4756553e+01   3.7652097e+02   4.3663871e+00   3.4568032e+02   3.0966542e+01   2.7914903e+02   2.0061303e+01   3.7389613e+02   6.4851213e+01   7.0691710e+02   3.4640516e+00   3.0345129e+02   2.0559703e+01   2.1821032e+02   5.7844645e+00   3.3887334e+02  -1.7215047e+01   4.7033323e+02   2.2119471e+01   7.1692334e+02  -3.3319047e+01   2.6925194e+02   8.6411458e+01   3.8364334e+02   5.9343353e+01   3.5787334e+02   2.3644953e+01   3.5763581e+02   1.7885910e+01   3.2528000e+02  -1.5920142e+01   3.9358710e+02   3.8716581e+01   3.9495323e+02  -2.6734645e+01   1.8111334e+02  -4.4942474e+00   3.1901645e+02  -3.7416387e+00   2.6736613e+02   1.3117877e+02   2.5413742e+02   8.1164258e+00   4.6374581e+02   3.8851626e+01   3.7208839e+02  -5.7202968e+00   5.6311334e+02   1.6565753e+01   3.9148871e+02   1.5008323e+01   5.1065258e+02   9.5865032e+00   3.8353742e+02  -2.1982348e+01   3.0945774e+02   8.3047742e-01   3.5940334e+02  -2.5717447e+01   2.1191839e+02  -1.0584439e+01   2.7769613e+02  -2.0724077e+01   2.9857968e+02  -8.6282581e-01   3.4254334e+02  -4.3788647e+01   4.3144194e+02  -1.9947097e+00
   2.2278334e+02   2.3212153e+01   4.5016194e+02   2.8246077e+01   3.4413097e+02  -3.3144516e-01   3.6132484e+02   1.2569161e+00   4.6919935e+02  -1.1729174e+01   4.2998871e+02  -8.5910323e+00   4.2092065e+02  -3.8023613e+00   4.3228839e+02  -1.1178555e+01   2.9929097e+02   1.3791092e+02   2.2945742e+02  -6.9904645e+00   1.5189710e+02  -9.8015484e-01   3.5602334e+02   2.8942953e+01   2.4610290e+02   3.4884026e+01   5.2607258e+02   6.2416129e+00   2.4573129e+02   3.3176013e+01   3.5287334e+02   2.2234953e+01   4.6811334e+02   1.9065753e+01   2.7235935e+02   2.7963832e+01   3.2055226e+02   1.0727517e+02   4.8031677e+02  -1.1614710e+00   3.8285452e+02  -3.6312645e+00   2.1716806e+02  -1.2372477e+01   3.1926334e+02  -3.1356247e+01   3.0828613e+02   2.1802271e+01   5.4535806e+02   2.4511677e+01   3.2501097e+02   2.5013639e+01   2.6169129e+02   3.8234065e+00   2.9597334e+02   1.4646953e+01   3.6126334e+02   2.8133753e+01   2.8634516e+02   1.8672065e+01   4.3327774e+02   4.2026194e+00   4.0255290e+02   6.0270581e+00   6.3800419e+02   2.4162245e+01   5.0978871e+02  -3.1678258e+01   4.0888613e+02   4.4200077e+01   3.7026710e+02   2.5198955e+01   3.0848065e+02   2.4761548e+01   4.7206000e+02   4.0967781e+01   3.1349968e+02   9.2177677e+00   5.5767742e+02   1.8451613e+01   4.2360935e+02   1.2455768e+01   5.5354226e+02   6.6463716e+01   5.2924419e+02   3.2578206e+01   7.7668419e+02   3.3515265e+01   2.5641677e+02   2.5853432e+01   3.9565968e+02   2.4556258e+01   4.9556258e+02   4.5060477e+01   8.3764710e+02   3.3127587e+01   5.0830334e+02   3.5950553e+01   4.7804097e+02   1.4534787e+01   3.7473032e+02   7.2122542e+01   3.2400903e+02   3.6952503e+01   3.7980613e+02   8.2618413e+01   7.0344710e+02   2.6891652e+01   3.2369129e+02   1.6750503e+01   2.1659032e+02   1.7624065e+01   3.5849334e+02   2.7265353e+01   4.0433323e+02   1.0919471e+01   7.0211334e+02  -2.2224247e+01   3.0701194e+02   1.1801066e+02   3.6554334e+02   3.3511353e+01   2.9521334e+02   3.3277526e+00   3.7735581e+02   1.4168310e+01   3.5075000e+02  -2.1147742e+01   4.1801710e+02   6.1432181e+01   3.6205323e+02  -3.6726452e+00   2.0173334e+02   9.6661526e+00   3.4239645e+02  -1.7282039e+01   3.0731613e+02   1.1631277e+02   2.4827742e+02   1.5395226e+01   5.1694581e+02   5.7165626e+01   4.0408839e+02   2.6149703e+01   5.9740334e+02   1.3242553e+01   4.2562871e+02   2.0871226e+00   5.4008258e+02   1.1712103e+01   4.3281742e+02   1.8852516e+00   3.2349774e+02   1.0277277e+01   3.8535334e+02  -2.3173447e+01   2.2720839e+02   1.2423613e+00   2.4374613e+02  -8.8580774e+00   2.8152968e+02   1.7171174e+01   3.2435334e+02  -3.5483447e+01   5.0491194e+02   7.1276903e+00
   2.3187334e+02   2.5349526e+00   4.6649194e+02   1.1269677e+01   3.8922097e+02   1.9481355e+01   3.8003484e+02   1.5990116e+01   4.7462935e+02  -9.8835742e+00   4.5773871e+02   6.0889677e+00   4.4397065e+02  -4.2663613e+00   4.9400839e+02   3.1238452e+00   2.9310097e+02   1.3436612e+02   2.4769742e+02   1.2460335e+01   1.6880710e+02   6.1704516e-01   2.8873334e+02   2.1796153e+01   2.5029290e+02   3.0888826e+01   5.4664258e+02  -5.4398710e-01   3.0540129e+02   4.7324129e+00   3.5940334e+02   5.8625526e+00   4.2278334e+02   3.6022153e+01   2.6759935e+02   1.3444632e+01   3.1974226e+02   1.2080997e+02   5.2074677e+02   7.6541290e+00   3.3394452e+02   7.0915355e+00   2.3621806e+02   3.2035226e+00   3.3702334e+02  -4.2347047e+01   3.0018613e+02   3.0070271e+01   4.7087806e+02  -8.0999226e+00   2.8330097e+02   1.8870439e+01   2.4745129e+02   1.5912606e+01   2.7149334e+02   3.5275353e+01   3.6130334e+02   3.7750553e+01   2.7424516e+02   3.3740065e+01   3.9647774e+02  -4.8533806e+00   4.1321290e+02   3.4642581e+00   6.5034419e+02   3.3465045e+01   5.0808871e+02  -2.0342258e+01   4.3836613e+02   7.9516774e+00   4.3902710e+02   3.2408155e+01   3.2229065e+02   3.2616748e+01   4.3496000e+02   2.9365781e+01   3.6249968e+02   1.2347768e+01   4.7690742e+02   1.0623213e+01   3.7822935e+02   9.0861677e+00   4.7838226e+02   3.6106516e+01   5.6143419e+02   1.6813006e+01   6.4868419e+02   2.3085265e+01   2.0160677e+02   2.6668232e+01   4.2660968e+02  -1.5397419e+00   4.7913258e+02   4.0944877e+01   6.8550710e+02   1.7868787e+01   4.4606334e+02  -3.0247438e-02   4.7737097e+02   1.1108387e+01   3.1320032e+02   1.8514942e+01   3.4405903e+02   2.1008503e+01   3.2489613e+02   7.1821213e+01   7.1591710e+02   3.7364052e+01   2.8060129e+02   2.7677032e+00   2.1964032e+02   1.7000065e+01   3.0587334e+02  -1.9245047e+01   2.2542323e+02   4.0422710e+00   6.9516334e+02  -4.2388247e+01   3.0725194e+02   1.1442146e+02   2.8111334e+02   4.7857526e+00   2.2868334e+02  -1.7829847e+01   3.3068581e+02   3.0991910e+01   3.4499000e+02   4.7430581e+00   4.3297710e+02   3.7185381e+01   3.7681323e+02   3.1865548e+00   1.2868334e+02   7.8901526e+00   2.7110645e+02  -6.2488387e+00   2.6917613e+02   1.4817397e+02   2.3180742e+02   6.7528258e+00   5.1146581e+02   2.8174026e+01   3.4623839e+02  -2.0822968e+00   5.7568334e+02  -1.2299847e+01   4.3005871e+02   2.1442723e+01   5.1660258e+02  -2.1949677e-01   3.7505742e+02  -9.8239484e+00   3.0626774e+02  -1.5724323e+01   5.1487334e+02  -3.2950474e+00   2.7177839e+02  -1.0943239e+01   2.8578613e+02  -6.8012774e+00   2.8486968e+02   2.4043974e+01   3.1045334e+02  -3.7701447e+01   5.0139194e+02  -7.0709677e-02
   2.2587334e+02   2.6874953e+01   4.3373194e+02   8.6104774e+00   3.8336097e+02   1.0190155e+01   3.6927484e+02   7.9509161e+00   4.4747935e+02   3.4428426e+01   4.4783871e+02   9.6809677e+00   4.3354065e+02   1.9908039e+01   5.4462839e+02  -4.0575484e-01   2.9977097e+02   1.4826252e+02   2.5407742e+02   1.3139935e+01   1.3680710e+02   2.1227045e+01   2.5345334e+02   1.3338553e+01   3.1453290e+02   3.4409626e+01   6.2122258e+02  -6.0038710e-01   2.5354129e+02   4.3612129e+00   3.5364334e+02   2.6133353e+01   5.2768334e+02   1.4870153e+01   2.5764935e+02  -9.4793677e+00   3.4602226e+02   1.4523757e+02   5.2350677e+02   2.4093329e+01   3.1909452e+02   1.4195355e+00   2.1854806e+02  -6.1428774e+00   3.0121334e+02  -2.1152247e+01   3.1418613e+02   1.1140271e+01   6.4792806e+02   2.3016077e+01   2.4706097e+02   8.9596387e+00   2.4802129e+02   2.5867006e+01   2.4421334e+02   8.3577526e+00   3.4368334e+02   1.7070153e+01   2.8267516e+02   3.4915665e+01   2.6194774e+02   2.3769019e+01   3.5031290e+02  -9.5537419e+00   6.1967419e+02   3.9778645e+01   4.4983871e+02  -3.5582258e+01   4.0583613e+02   2.8234077e+01   3.3074710e+02   2.7160555e+01   3.2181065e+02   3.1315148e+01   4.2191000e+02   3.4079781e+01   3.0930968e+02  -1.4777032e+01   4.8767742e+02   3.2531613e+01   3.7608935e+02   8.7773677e+00   5.0559226e+02   6.8929716e+01   7.8053419e+02   2.2235006e+01   6.7129419e+02   2.0616465e+01   2.9884677e+02   2.2309032e+01   3.8360968e+02   5.2302581e+00   6.2470258e+02   6.5439277e+01   6.6645710e+02   2.2392787e+01   4.6192334e+02   2.8850953e+01   5.7690097e+02   3.8715987e+01   3.5811032e+02   2.6302142e+01   5.1114903e+02   2.3451303e+01   2.8861613e+02   8.8723613e+01   6.3934710e+02   3.3299652e+01   2.9626129e+02   1.4324903e+01   2.2126032e+02   2.6820465e+01   3.2864334e+02   2.0743353e+01   2.5671323e+02   3.8209071e+01   7.5345334e+02  -1.8281447e+01   2.9334194e+02   1.5453426e+02   3.2116334e+02   4.7251753e+01   2.6435334e+02   1.0656553e+01   3.3659581e+02   2.0429110e+01   3.7642000e+02  -1.5541342e+01   3.3068710e+02   4.8088581e+01   3.4138323e+02   5.8809548e+00   1.6878334e+02   4.6872153e+01   3.3320645e+02   7.8831613e+00   2.4550613e+02   1.5735757e+02   2.3765742e+02   1.9814826e+01   5.5755581e+02   1.3436826e+01   3.4061839e+02   4.9473032e+00   5.7030334e+02   7.5605526e+00   3.6439871e+02   1.7455226e+00   5.7403258e+02   1.1046103e+01   4.3076742e+02  -1.2900748e+01   3.0811774e+02   7.5076774e+00   3.4683334e+02   5.7681526e+00   2.6286839e+02  -1.9004387e+00   3.2640613e+02  -1.2900877e+01   3.0167968e+02   3.4179174e+01   2.4440334e+02  -2.7517447e+01   5.1120194e+02   9.6644903e+00
   2.5354334e+02   5.9913526e+00   4.3511194e+02  -7.0299226e+00   3.6060097e+02   3.6110955e+01   3.6384484e+02   1.3195316e+01   4.7333935e+02   1.2129626e+01   4.7768871e+02   9.4929677e+00   4.4469065e+02   3.5156039e+01   4.7400839e+02   8.0038452e+00   2.9724097e+02   1.4727492e+02   2.5564742e+02   1.1444335e+01   1.6256710e+02   2.0976245e+01   2.7330334e+02  -4.3494474e+00   3.6867290e+02   1.7748426e+01   5.7231258e+02   3.1241290e-01   1.5711129e+02  -6.6843871e+00   3.9049334e+02  -1.1964647e+01   5.3864334e+02  -8.7166474e+00   2.8516935e+02   5.6990323e+00   3.2236226e+02   1.3370037e+02   4.7307677e+02  -1.5302271e+01   2.8885452e+02   7.9873548e-01   2.2949806e+02  -5.0688774e+00   3.3259334e+02  -2.1422647e+01   3.2280613e+02   8.0706710e+00   7.3402806e+02   2.0938077e+01   2.6387097e+02   2.4424839e+01   2.6036129e+02  -5.5019355e-01   3.0568334e+02   1.0490153e+01   3.3164334e+02   1.8033353e+01   2.6605516e+02  -5.0347355e+00   2.7937774e+02   3.8946194e+00   4.2040290e+02   4.4090581e+00   5.4957419e+02   2.4146645e+01   4.8658871e+02  -3.4522258e+01   4.3473613e+02   1.1342077e+01   3.3574710e+02   2.4290555e+01   2.9100065e+02   2.9449948e+01   4.3453000e+02   2.1780181e+01   2.4735968e+02   2.6989677e+00   4.4400742e+02   4.3552129e+00   3.4784935e+02   1.3946568e+01   5.2796226e+02   2.8930116e+01   7.8929419e+02   2.4874206e+01   5.2868419e+02   2.2645265e+01   3.5536677e+02   1.4407432e+01   4.1641968e+02  -8.1454194e-01   5.7385258e+02   3.1797277e+01   8.0402710e+02   2.1057187e+01   3.9178334e+02   2.4462153e+01   4.4228097e+02  -5.7044129e+00   3.4478032e+02   3.6558542e+01   3.6662903e+02   2.0302903e+01   2.8275613e+02   3.7002413e+01   5.9491710e+02   1.8094052e+01   3.8674129e+02   1.7276503e+01   2.0497032e+02   2.0843665e+01   2.7545334e+02  -8.6114474e+00   2.5533323e+02   2.0079471e+01   7.2702334e+02  -2.3697047e+01   2.6406194e+02   8.9306658e+01   3.0359334e+02   3.0987353e+01   3.1983334e+02  -7.8184744e-01   3.4911581e+02  -9.6724903e+00   3.2318000e+02  -9.3221419e+00   4.1030710e+02   3.0478981e+01   3.2224323e+02  -1.9877845e+01   1.8340334e+02   2.3132553e+01   3.3215645e+02   2.1777161e+01   2.4407613e+02   1.2390197e+02   2.6284742e+02   3.2129626e+01   4.9394581e+02   9.3356258e+00   3.3094839e+02  -1.1519097e+01   6.5978334e+02   1.8832153e+01   3.9800871e+02  -1.7032774e+00   5.6193258e+02   7.4841032e+00   4.4438742e+02  -2.1850348e+01   2.9064774e+02   2.1475277e+01   3.4935334e+02  -1.1523447e+01   2.0672839e+02   2.7970761e+01   2.9974613e+02  -1.1980774e+00   2.5657968e+02  -2.1282581e-01   2.0716334e+02  -3.9868247e+01   5.1782194e+02  -6.3851097e+00
   1.3864334e+02  -9.6266474e+00   3.9640194e+02  -3.6931226e+00   3.2374097e+02   2.5199755e+01   3.6608484e+02   1.4486116e+01   5.0504935e+02   3.8592826e+01   4.9268871e+02   7.0929677e+00   4.2735065e+02   2.6403239e+01   4.4076839e+02   9.5304516e-01   2.9943097e+02   1.5570972e+02   2.5136742e+02   2.8496735e+01   2.4737710e+02   1.2091445e+01   3.1349334e+02   1.0485353e+01   3.3500290e+02   4.2252026e+01   5.2945258e+02   1.9541213e+01   1.4763129e+02   6.0240129e+00   3.6845334e+02  -1.9614474e+00   5.0649334e+02   5.7553526e+00   2.7531935e+02   2.7207032e+01   3.1069226e+02   1.3891397e+02   5.3002677e+02   1.4571729e+01   3.0299452e+02   1.2477535e+01   2.3463806e+02   1.3849923e+01   3.0916334e+02  -2.7458247e+01   2.3790613e+02  -6.6173290e+00   6.5835806e+02   4.7116774e+00   2.3234097e+02   2.4047239e+01   2.6726129e+02  -1.0192194e+01   2.5945334e+02   1.9985526e+00   3.3021334e+02   1.1097753e+01   2.3258516e+02   1.3592865e+01   3.5599774e+02   5.5250194e+00   3.5507290e+02   6.6854581e+00   5.8310419e+02   1.5604245e+01   4.7868871e+02  -3.0340258e+01   4.1294613e+02  -1.0647226e+00   3.0998710e+02   1.7441355e+01   2.8824065e+02  -6.4692516e+00   4.1477000e+02   4.7009806e+00   2.7473968e+02  -7.2014323e+00   4.9828742e+02   3.7492813e+01   3.6327935e+02   2.3216774e-01   5.6607226e+02   4.6511316e+01   8.4324419e+02   2.3682065e+00   6.5115419e+02   3.3457665e+01   3.5770677e+02  -8.8697677e+00   4.4427968e+02   1.6666658e+01   5.4547258e+02   6.0727677e+01   7.7716710e+02   8.7259871e+00   4.8183334e+02   2.6018153e+01   4.7494097e+02   1.5822787e+01   4.0673032e+02   2.2412542e+01   3.5462903e+02   2.3782903e+01   3.7065613e+02   8.6490413e+01   5.3467710e+02   3.7103252e+01   4.1388129e+02   2.7915303e+01   1.9297032e+02   3.2373665e+01   3.1883334e+02   3.0081526e+00   2.5042323e+02   1.4142271e+01   7.4326334e+02  -1.4326247e+01   3.1272194e+02   9.3553858e+01   2.8249334e+02   2.6535353e+01   2.5087334e+02   1.3064953e+01   3.2482581e+02   2.0270710e+01   3.6128000e+02  -3.6101419e+00   4.9325710e+02   5.3312981e+01   3.3957323e+02   7.9757548e+00   2.1392334e+02   2.4160953e+01   3.6077645e+02   2.5375613e+00   2.2841613e+02   1.4234477e+02   2.2808742e+02   3.5630426e+01   4.8851581e+02   2.7250026e+01   3.2785839e+02   1.0538103e+01   6.5916334e+02   3.1261753e+01   3.4829871e+02   2.0223523e+01   6.5941258e+02   6.6357032e+00   4.3862742e+02  -1.5429548e+01   3.2021774e+02   1.2449677e+01   4.1054334e+02  -5.1886474e+00   1.5229839e+02   7.7051613e+00   2.7959613e+02   4.3139226e+00   2.7367968e+02   1.7609174e+01   2.2435334e+02  -5.5623447e+01   5.1453194e+02   1.1018090e+01
   1.1278334e+02  -2.9747847e+01   4.4297194e+02   3.6581277e+01   3.5636097e+02   1.6830155e+01   4.2899484e+02   1.4263316e+01   4.6952935e+02   1.9194426e+01   5.0033871e+02   2.7780968e+01   4.2340065e+02  -1.3520761e+01   4.8247839e+02   6.3762452e+00   2.8167097e+02   1.7271052e+02   2.4488742e+02   2.3825135e+01   1.6723710e+02   2.0272645e+01   3.1787334e+02   1.4274953e+01   2.9877290e+02   5.2100426e+01   5.5564258e+02   1.4596013e+01   2.9016129e+02   7.9116129e+00   3.7087334e+02   1.8604953e+01   5.2287334e+02   2.4734953e+01   2.6459935e+02   3.0584632e+01   3.0736226e+02   9.9040374e+01   4.9512677e+02   3.5273729e+01   3.1418452e+02   7.6723355e+00   2.5135806e+02   5.8523226e+00   3.0578334e+02  -2.7657847e+01   2.4104613e+02  -5.4885290e+00   6.1640806e+02   7.2767742e-01   2.7311097e+02   1.9735639e+01   2.1317129e+02  -1.0384994e+01   2.5026334e+02  -1.7962474e+00   3.3302334e+02   4.8229526e+00   2.7791516e+02   2.4156465e+01   3.0932774e+02  -1.4211381e+01   2.9807290e+02   1.5254581e+00   5.7462419e+02   3.5042645e+01   4.8398871e+02  -3.5914258e+01   3.9662613e+02  -4.8691226e+00   3.4093710e+02   1.0015355e+01   2.9076065e+02   9.0891484e+00   3.9368000e+02   6.8081806e+00   2.6535968e+02   1.5208968e+01   5.0776742e+02   2.1154413e+01   4.0565935e+02   1.9751768e+01   5.1086226e+02   1.5088116e+01   8.1267419e+02   2.1523806e+01   6.1434419e+02   1.7692465e+01   3.8398677e+02   3.2687832e+01   4.3812968e+02   1.6248658e+01   4.9951258e+02   2.2314477e+01   7.0850710e+02   1.3318787e+01   6.0449334e+02   2.7205353e+01   4.0456097e+02   2.9363187e+01   3.9882032e+02   3.9235342e+01   3.7681903e+02   1.8057703e+01   3.9794613e+02   5.4067213e+01   4.5653710e+02   1.8024452e+01   3.8107129e+02   2.6400103e+01   1.7216032e+02   9.1384645e+00   2.5259334e+02  -7.7426474e+00   2.4504323e+02   1.0572671e+01   7.2254334e+02  -3.2808647e+01   2.7658194e+02   1.3158506e+02   2.8121334e+02   3.6877753e+01   2.5211334e+02   8.2957526e+00   3.5121581e+02  -1.1704903e+00   3.4018000e+02  -1.0352142e+01   5.3601710e+02   3.6272181e+01   3.0605323e+02   2.9377355e+01   1.7864334e+02   1.9363353e+01   4.4110645e+02  -1.9748839e+01   2.3322613e+02   1.0900997e+02   3.0322742e+02   3.1189226e+01   5.6627581e+02   4.7839226e+01   3.2456839e+02   1.0131303e+01   5.4306334e+02   4.4829753e+01   2.9053871e+02   1.2034323e+01   6.3393258e+02   7.6741032e+00   5.0924742e+02  -2.2229148e+01   3.3030774e+02   1.2542477e+01   3.5554334e+02  -2.1738647e+01   2.4082839e+02  -8.8472387e+00   2.6045613e+02  -9.5348774e+00   2.5224968e+02  -4.3642581e-01   1.7149334e+02  -4.6064647e+01   5.2196194e+02   2.9036903e+00
   1.0954334e+02   7.9913526e+00   4.5492194e+02   4.5752774e+00   3.8327097e+02   4.5727355e+01   4.0656484e+02  -7.9228387e-01   4.9104935e+02   2.6562826e+01   5.0638871e+02  -4.6030323e+00   4.6131065e+02   3.3964387e+00   4.9123839e+02   9.1544516e-01   2.7905097e+02   1.6406012e+02   2.3393742e+02   2.7321135e+01   2.2070710e+02   2.5135045e+01   3.6478334e+02   2.0952153e+01   3.0162290e+02   3.4112426e+01   5.2712258e+02   2.4397613e+01   1.7244129e+02  -1.5807871e+00   3.6083334e+02   7.4581526e+00   4.2164334e+02   5.5933526e+00   2.4016935e+02   3.4209032e+01   3.0683226e+02   1.3461277e+02   4.1031677e+02   1.4008529e+01   2.7490452e+02   1.1004735e+01   2.6663806e+02   2.0049923e+01   3.4945334e+02  -2.2921447e+01   2.6880613e+02   3.7706710e+00   4.6968806e+02   3.8845277e+01   2.5439097e+02   8.5323871e-01   2.6488129e+02   1.6188206e+01   2.8783334e+02   1.0198153e+01   3.4816334e+02   2.8611753e+01   3.2358516e+02   2.0642865e+01   3.1370774e+02   1.9198219e+01   4.2359290e+02  -1.6706142e+01   5.6019419e+02   1.1437045e+01   5.4593871e+02  -4.2320258e+01   3.9846613e+02   1.8463677e+01   4.2783710e+02   2.7163355e+01   2.8486065e+02   1.1041148e+01   4.6720000e+02   1.6216581e+01   2.7606968e+02   4.7321677e+00   4.7186742e+02   4.2366413e+01   4.1493935e+02   1.0959368e+01   4.9870226e+02   3.7430916e+01   6.6501419e+02   3.1906606e+01   6.1825419e+02   1.5519665e+01   3.6374677e+02   1.9977032e+01   4.0012968e+02  -1.9913419e+00   4.4085258e+02   3.5337277e+01   7.6240710e+02   1.9246787e+01   6.2621334e+02   3.3367753e+01   4.0499097e+02   7.5687871e+00   4.1449032e+02   4.7221742e+01   2.7643903e+02   2.4518103e+01   3.5751613e+02   5.5161613e+01   4.8467710e+02   1.1723252e+01   3.8326129e+02   8.9849032e+00   2.3616032e+02   2.0584645e+00   2.8954334e+02  -6.5486474e+00   2.7604323e+02   6.3226710e+00   6.7378334e+02  -3.8957847e+01   3.0739194e+02   9.6930258e+01   3.4254334e+02   2.8211353e+01   2.4773334e+02   1.2126153e+01   3.5506581e+02   2.1901510e+01   3.4528000e+02   1.2999858e+01   4.5182710e+02   2.6347381e+01   3.3943323e+02   8.6069548e+00   1.7230334e+02   2.1680553e+01   3.6896645e+02   6.6423613e+00   2.4579613e+02   1.6523437e+02   2.2165742e+02   1.1094826e+01   5.0184581e+02   3.2323626e+01   3.3137839e+02   1.1776503e+01   5.7202334e+02   2.1612953e+01   2.5415871e+02   1.4247226e+00   6.7674258e+02   8.6393032e+00   8.7357742e+02  -2.6515548e+01   3.0835774e+02  -3.7515226e+00   3.5245334e+02   2.5585526e+00   1.4344839e+02  -9.5368387e+00   2.8497613e+02  -5.1164774e+00   2.7576968e+02  -3.7480258e+00   2.1278334e+02  -5.3027847e+01   5.1501194e+02   4.5996903e+00
   1.4473334e+02  -1.5773847e+01   3.6983194e+02   3.6224774e+00   4.0174097e+02   3.4397548e+00   4.2279484e+02   1.0239316e+01   4.7866935e+02   9.9832258e+00   4.9813871e+02  -4.7430323e+00   4.3331065e+02  -1.0033561e+01   5.4433839e+02   1.4774452e+00   2.4696097e+02   1.1795732e+02   2.3288742e+02   1.6355135e+01   2.2089710e+02  -6.4015484e-01   3.4802334e+02   1.2532953e+01   3.5819290e+02   3.9066826e+01   5.2893258e+02   7.9228129e+00   1.6583129e+02   3.4280129e+00   3.8268334e+02   2.9420153e+01   4.5306334e+02   1.9839753e+01   2.5259935e+02   2.3024632e+01   3.2288226e+02   1.4193877e+02   4.3945677e+02   1.1917329e+01   2.8694452e+02   1.1901535e+01   2.4473806e+02   8.7119226e+00   3.3154334e+02  -1.6528647e+01   3.0314613e+02   2.0263471e+01   6.0287806e+02   2.3910077e+01   2.3044097e+02  -1.7607613e+00   2.9207129e+02   1.3203006e+01   3.0464334e+02   1.1763353e+01   3.1364334e+02   3.1283353e+01   3.0962516e+02   2.4809665e+01   3.2075774e+02  -1.7795781e+01   4.2998290e+02   4.4026581e+00   5.3767419e+02   1.6338645e+01   5.5443871e+02  -3.6550258e+01   4.0531613e+02   1.4175677e+01   3.9421710e+02   1.5802955e+01   2.9181065e+02   3.0055148e+01   4.9291000e+02   6.0697806e+00   2.9002968e+02   5.1453677e+00   4.9267742e+02   4.8321613e+01   4.5674935e+02   2.1324568e+01   5.0254226e+02   5.2383716e+01   6.4220419e+02   4.6971406e+01   6.8868419e+02   3.3505265e+01   3.4998677e+02   2.7557832e+01   4.6717968e+02   4.5946581e+00   3.8494258e+02   5.5290077e+01   7.7364710e+02   3.2817587e+01   6.1445334e+02   2.9648553e+01   3.7166097e+02   2.0705187e+01   4.1844032e+02   4.3905742e+01   3.0881903e+02   1.4977703e+01   3.7242613e+02   5.6348813e+01   5.4829710e+02   2.5203652e+01   3.7493129e+02   1.8131303e+01   2.2221032e+02   3.1704465e+01   3.1692334e+02   1.0210953e+01   3.1414323e+02   1.2614671e+01   7.5587334e+02  -2.0385047e+01   2.7853194e+02   7.6429058e+01   3.3959334e+02   1.0677353e+01   2.1954334e+02  -6.8586474e+00   3.2378581e+02   9.2639097e+00   3.3451000e+02  -1.0948542e+01   4.5816710e+02   3.2360181e+01   3.4100323e+02  -8.7586452e+00   1.9449334e+02   3.3145353e+01   4.5501645e+02  -8.1163871e-01   1.8817613e+02   1.2823397e+02   2.7180742e+02   1.9752826e+01   4.8294581e+02   2.0785626e+01   3.5199839e+02   9.7969032e+00   6.7164334e+02  -1.6966474e+00   3.0853871e+02   1.0784323e+01   6.9050258e+02   1.7678503e+01   5.2810742e+02  -2.3579484e+00   3.3478774e+02   1.6424077e+01   3.8216334e+02  -2.4058247e+01   1.2391839e+02  -3.0744387e+00   2.6869613e+02   2.8095923e+01   2.6381968e+02  -1.1652026e+01   1.7887334e+02  -4.3935047e+01   5.8972194e+02   2.3002890e+01
   2.0006334e+02  -3.6302474e+00   3.9707194e+02   1.4493277e+01   3.7008097e+02   2.3012555e+01   3.8113484e+02   6.6221161e+00   5.1847935e+02  -1.2061574e+01   5.1098871e+02   8.7789677e+00   4.7164065e+02   4.7100387e+00   4.5381839e+02  -2.1909548e+00   2.7086097e+02   1.4999532e+02   2.3312742e+02   2.4385935e+01   2.6775710e+02   8.1045161e-02   3.5564334e+02   4.9233526e+00   3.3134290e+02  -3.9351742e+00   4.6893258e+02   3.3192813e+01   2.3483129e+02  -1.0001987e+01   3.8278334e+02   4.7021526e+00   4.4697334e+02   2.6806953e+01   2.6502935e+02   1.6980232e+01   2.9588226e+02   1.5100877e+02   4.8050677e+02   2.5332903e-01   3.0918452e+02   1.3452335e+01   2.4040806e+02   1.5918323e+01   3.3897334e+02  -2.8503047e+01   3.7099613e+02   1.3835471e+01   5.6811806e+02   1.9830877e+01   2.3582097e+02   3.2718839e+01   2.3564129e+02   1.9957406e+01   2.8330334e+02  -1.0579447e+01   3.3973334e+02   9.8161526e+00   3.4315516e+02   1.6472645e+00   2.5413774e+02  -2.6326181e+01   3.4507290e+02  -2.5994542e+01   5.3805419e+02   6.9682452e+00   5.7303871e+02  -3.6788258e+01   3.7694613e+02   3.3705277e+01   3.2255710e+02   4.3295755e+01   2.5800065e+02   3.5469948e+01   4.8891000e+02   2.8389781e+01   2.7106968e+02   1.2702168e+01   4.9347742e+02   2.6537613e+01   3.7398935e+02   4.1853677e+00   4.7628226e+02   5.1804516e+01   6.8210419e+02  -3.8405935e+00   6.4739419e+02   1.7998465e+01   3.3894677e+02  -9.6089677e+00   3.9841968e+02   2.1385458e+01   5.0113258e+02   3.6084877e+01   6.9254710e+02   4.1975587e+01   4.5535334e+02   1.1326553e+01   4.1104097e+02   2.9654787e+01   3.6811032e+02   4.3222142e+01   4.1719903e+02  -4.6526968e+00   3.2570613e+02   5.7516413e+01   5.9020710e+02   1.1900852e+01   3.6188129e+02   9.0253032e+00   1.6969032e+02   2.0996065e+01   2.8683334e+02  -3.5241847e+01   2.4319323e+02   2.2810671e+01   7.0002334e+02  -1.1970474e+00   2.5487194e+02   6.6471858e+01   3.5340334e+02   3.3622553e+01   1.6173334e+02   2.5816153e+01   4.0106581e+02   9.6915097e+00   2.9913000e+02   2.1121858e+01   5.0773710e+02   6.6845806e+00   3.6352323e+02   2.6819755e+01   2.3592334e+02   1.8880953e+01   3.7372645e+02   9.5415613e+00   3.1584613e+02   1.5630037e+02   2.4656742e+02   7.4820258e+00   4.6003581e+02   3.2384258e+00   3.7475839e+02   1.3636103e+01   6.6411334e+02   1.0815753e+01   2.5839871e+02   1.7315523e+01   6.1860258e+02   4.4805032e+00   3.6891742e+02  -1.2242748e+01   3.4316774e+02   5.9936774e+00   4.0359334e+02  -1.2202647e+01   1.1844839e+02  -9.6368387e+00   2.5021613e+02  -3.2356774e+00   2.7119968e+02  -4.4324258e+00   2.3049334e+02  -2.6634647e+01   4.3387194e+02   9.1908903e+00
   1.9211334e+02   5.2857526e+00   3.9902194e+02   1.1577277e+01   3.3179097e+02   2.8365755e+01   3.9689484e+02   3.2311316e+01   7.9066935e+02   2.3532258e+00   5.2708871e+02   3.1909677e+00   3.9250065e+02  -1.6687613e+00   4.5933839e+02   2.7177445e+01   2.9658097e+02   1.3503772e+02   2.2245742e+02   1.3999535e+01   2.8656710e+02   1.3766245e+01   3.0016334e+02   1.9451753e+01   3.6519290e+02   4.3976826e+01   3.3379258e+02   1.5840129e+00   2.2659129e+02   1.7187213e+01   3.4597334e+02   2.7316953e+01   4.7530334e+02   1.8440553e+01   2.8816935e+02   3.8390323e+00   4.0207226e+02   1.0875357e+02   4.4840677e+02   6.2413290e+00   2.9723452e+02   1.1788335e+01   2.3444806e+02   1.4675123e+01   3.4459334e+02  -1.0192647e+01   3.6504613e+02   7.2614710e+00   5.5045806e+02  -6.8963226e+00   2.2901097e+02   5.8836387e+00   2.4864129e+02   1.6157406e+01   2.8049334e+02   7.4535256e-01   3.3726334e+02   2.2243753e+01   2.7505516e+02   2.0575265e+01   2.9575774e+02  -3.4157806e+00   4.1774290e+02  -8.8081419e+00   4.9619419e+02   3.0370452e+00   5.9938871e+02  -5.2496258e+01   3.4962613e+02   7.2108774e+00   3.4755710e+02   3.9675755e+01   2.4357065e+02   1.7243484e+00   5.4553000e+02   2.0330181e+01   2.8302968e+02  -1.7254632e+01   4.4995742e+02   3.2592129e+00   3.5631935e+02  -1.2211032e+01   4.8586226e+02   3.0778116e+01   7.5172419e+02   2.6829806e+01   6.3368419e+02   1.3715265e+01   2.8984677e+02   1.3179032e+01   3.9003968e+02   1.8145858e+01   5.1375258e+02   5.2265277e+01   6.2154710e+02   4.3325587e+01   3.3668334e+02   3.0770153e+01   4.5090097e+02   1.3035987e+01   3.8154032e+02   2.4997742e+01   3.2319903e+02   1.8347303e+01   3.5465613e+02   5.8340413e+01   7.4948710e+02   1.9258452e+01   3.4760129e+02  -4.1122968e+00   2.1283032e+02   4.5486452e-01   1.9111334e+02  -1.4634247e+01   2.4352323e+02   3.5942710e+00   6.9992334e+02  -3.3049047e+01   2.7463194e+02   1.0222106e+02   3.4130334e+02   2.4970553e+01   2.1292334e+02  -1.6189047e+01   3.7678581e+02   3.0639097e+00   3.3856000e+02  -2.1462542e+01   5.1020710e+02   2.7146981e+01   3.7024323e+02   1.0192155e+01   2.2368334e+02   1.6570153e+01   3.1715645e+02  -1.0932839e+01   3.2336613e+02   1.3441877e+02   2.4465742e+02   1.5014826e+01   3.6627581e+02   2.8649226e+01   3.6208839e+02   1.4889703e+01   6.3126334e+02   1.0393753e+01   2.2262871e+02  -3.8628774e+00   4.4231258e+02  -6.4162968e+00   4.5224742e+02  -3.8139148e+01   3.4949774e+02   7.5772774e+00   4.0240334e+02  -1.9007447e+01   2.9010839e+02  -5.5096387e+00   2.4407613e+02  -1.5044774e+00   2.7952968e+02   9.3811742e+00   2.3630334e+02  -5.0339447e+01   4.3091194e+02   8.8976903e+00
   1.9073334e+02   1.6152562e-02   4.3054194e+02   8.7156774e+00   3.3808097e+02   2.3825548e+00   3.8756484e+02   2.4771613e-01   6.8019935e+02  -3.0891742e+00   4.8663871e+02   2.2776968e+01   4.5645065e+02  -1.2404761e+01   4.8633839e+02   1.9674452e+00   2.8377097e+02   1.2477252e+02   2.2945742e+02   2.7819535e+01   2.3399710e+02   7.2118452e+00   1.9302334e+02  -1.2737047e+01   3.1119290e+02   4.4056826e+01   3.7431258e+02   1.1924129e+00   2.3392129e+02   8.4108129e+00   3.7883334e+02   3.1258153e+01   4.2092334e+02   6.4609526e+00   2.7869935e+02  -2.3367742e-02   3.6093226e+02   1.1466477e+02   4.1793677e+02   1.2348929e+01   2.5628452e+02  -2.6956645e+00   2.3297806e+02   1.1327226e+00   3.0335334e+02  -2.2893447e+01   2.8442613e+02  -8.2389290e+00   4.9887806e+02   2.2420077e+01   2.3987097e+02   1.3014839e+01   2.5464129e+02   2.1147406e+01   2.8449334e+02   8.5153526e+00   3.4373334e+02   3.4256153e+01   2.2215516e+02   2.3997265e+01   3.5870774e+02  -3.6917806e+00   3.5250290e+02  -1.0588942e+01   5.2272419e+02   1.3484645e+01   6.2203871e+02  -3.9208258e+01   3.9141613e+02   3.0027677e+01   3.2912710e+02   1.3680155e+01   2.3529065e+02   3.3666748e+01   4.3591000e+02   3.5797806e+00   2.6487968e+02  -1.2462632e+01   4.3738742e+02   5.4048129e+00   3.3598935e+02  -2.1046323e+00   4.4317226e+02   3.5633161e+00   7.9667419e+02   2.1233806e+01   5.9377419e+02   6.4380645e+00   3.4022677e+02   8.8086323e+00   4.4508968e+02  -1.2258142e+01   5.2213258e+02   2.6504877e+01   6.8340710e+02   1.1326787e+01   4.8473334e+02   4.4166153e+01   5.5066097e+02   1.9575187e+01   3.6801032e+02   1.3370142e+01   2.8824903e+02   1.4283303e+01   3.4003613e+02   6.0610013e+01   6.1458710e+02   1.4380452e+01   3.4369129e+02   1.7480503e+01   2.1340032e+02   9.2592645e+00   1.9211334e+02  -1.5144247e+01   2.4685323e+02   2.6178710e+00   7.2630334e+02  -2.5259447e+01   2.7015194e+02   1.3543946e+02   2.9668334e+02   3.5920153e+01   2.8630334e+02   8.8005526e+00   3.1321581e+02   2.5389510e+01   3.5518000e+02  -1.0692142e+01   4.8339710e+02   2.7581781e+01   3.0643323e+02   1.0486955e+01   2.0445334e+02   2.2448553e+01   3.3005645e+02   3.2751613e+00   2.4141613e+02   1.5054477e+02   2.4413742e+02   7.4364258e+00   5.0055581e+02   3.4526826e+01   3.3885839e+02   2.0278103e+01   6.2226334e+02   3.4733753e+01   3.4110871e+02   1.9848723e+01   4.1131258e+02   3.8237032e+00   4.4153742e+02  -3.3812348e+01   3.2183774e+02  -4.4899226e+00   4.5545334e+02  -1.7781447e+01   2.6725839e+02   6.0383613e+00   2.7712613e+02   2.0421523e+01   2.5738968e+02   1.3862374e+01   2.2802334e+02  -3.2157047e+01   4.2163194e+02   1.9980090e+01
   2.2183334e+02  -1.5091847e+01   4.2192194e+02   2.2075277e+01   3.9165097e+02   1.4436955e+01   3.8760484e+02   1.3914516e+01   5.6809935e+02  -6.3611742e+00   4.4743871e+02  -1.5837032e+01   4.8264065e+02  -9.8299613e+00   3.8309839e+02  -1.1533355e+01   2.8177097e+02   1.6474252e+02   2.4693742e+02   1.8801135e+01   2.2156710e+02  -1.0173755e+01   2.4830334e+02   1.6750553e+01   3.4610290e+02   5.9934026e+01   5.2345258e+02   2.1551213e+01   2.3678129e+02  -8.2479871e+00   3.9959334e+02   1.6067353e+01   5.4597334e+02   3.8076953e+01   2.5373935e+02   1.3313432e+01   3.3926226e+02   1.1286837e+02   3.9740677e+02  -1.7686710e+00   2.9166452e+02  -4.9060645e+00   2.2163806e+02   2.5599226e+00   2.6487334e+02  -2.4675047e+01   2.8218613e+02   1.6940271e+01   6.2273806e+02   2.7912774e+00   2.4692097e+02   1.7450839e+01   2.3421129e+02   7.3518065e+00   2.6645334e+02   2.7685526e+00   3.0030334e+02   2.2010553e+01   2.3938516e+02   1.8088645e+00   3.7342774e+02  -9.7693806e+00   3.3750290e+02   1.1661058e+01   4.6824419e+02   2.5223045e+01   5.3373871e+02  -3.8994258e+01   3.7467613e+02   6.9968774e+00   3.2869710e+02   7.3245548e+00   2.3510065e+02   1.4351948e+01   3.9744000e+02   2.4177381e+01   2.4754968e+02  -3.1262323e+00   4.4814742e+02   2.4264013e+01   3.3384935e+02  -5.2234323e+00   5.0575226e+02  -8.3083871e-02   7.2972419e+02   1.1209806e+01   6.3682419e+02   6.3240645e+00   3.6936677e+02   2.3287432e+01   4.7127968e+02   1.3366658e+01   5.1370258e+02   1.2129277e+01   7.8216710e+02   1.6945987e+01   4.7030334e+02   3.1180553e+01   4.0633097e+02   1.1891587e+01   3.7468032e+02   3.1456542e+01   3.0952903e+02  -7.0790968e+00   3.6261613e+02   6.5043613e+01   5.2225710e+02  -1.4143148e+01   3.8250129e+02   6.5657032e+00   1.9840032e+02   3.4989265e+01   2.0587334e+02  -1.8150474e+00   2.3004323e+02   1.4862671e+01   7.0492334e+02  -4.9779047e+01   2.8844194e+02   1.0163626e+02   2.9840334e+02   2.1782553e+01   3.9583334e+02   1.1948153e+01   3.0554581e+02   1.8433110e+01   3.1228000e+02  -1.7401419e+00   5.1830710e+02  -1.5010194e+00   3.1290323e+02  -3.7406452e+00   2.3445334e+02   3.9898553e+01   3.1301645e+02   1.4448361e+01   2.4579613e+02   1.3957437e+02   2.8775742e+02   2.4566826e+01   6.1884581e+02   3.6483626e+01   3.0661839e+02   1.4897303e+01   6.4173334e+02   8.4661526e+00   3.7853871e+02   2.5084323e+01   4.4469258e+02  -8.6696774e-02   4.6481742e+02  -2.0194748e+01   3.1887774e+02   7.6468774e+00   4.3835334e+02  -3.9834474e+00   2.3291839e+02  -6.3644387e+00   3.3421613e+02   6.8043226e+00   2.5295968e+02   7.7867742e+00   2.1645334e+02  -4.7801447e+01   4.2496194e+02   2.6183690e+01
   1.8254334e+02   5.0101353e+01   4.5535194e+02   2.4300877e+01   3.1555097e+02   1.3144955e+01   3.9265484e+02   1.3220516e+01   4.9704935e+02   1.6612826e+01   4.7718871e+02   2.0182968e+01   3.9678065e+02   5.3188387e+00   4.2923839e+02   1.4495445e+01   2.8924097e+02   1.3029492e+02   2.2878742e+02   1.7923135e+01   1.4518710e+02   1.2556645e+01   2.8302334e+02   2.0129526e+00   3.4515290e+02   3.7680026e+01   5.0393258e+02   3.1302813e+01   3.0840129e+02   2.2682413e+01   5.3345334e+02   8.0285526e+00   6.0306334e+02   2.7897526e+00   2.5502935e+02   1.2102323e+00   4.0402226e+02   8.0307574e+01   4.0031677e+02   1.9485290e+00   2.9666452e+02   9.0239355e+00   2.6954806e+02   8.0571226e+00   2.8645334e+02  -1.7301447e+01   2.7742613e+02   1.9511071e+01   6.1521806e+02   2.7252877e+01   2.6139097e+02   7.0032387e+00   2.4545129e+02  -4.3073935e+00   3.0792334e+02  -1.0549047e+01   2.9735334e+02   2.0165526e+00   1.7267516e+02   1.0575665e+01   4.3551774e+02  -1.4596581e+01   4.3659290e+02   3.3038581e+00   4.5296419e+02   2.0875445e+01   4.9138871e+02  -5.1706258e+01   3.8846613e+02   5.2036774e+00   3.2869710e+02  -5.0054452e+00   2.2929065e+02   4.8167484e+00   4.0853000e+02   2.2200181e+01   2.7330968e+02   9.5729677e+00   4.5024742e+02   1.0566013e+01   3.8393935e+02   3.5299368e+01   4.4044226e+02   1.6561716e+01   6.8796419e+02   1.4070606e+01   6.5520419e+02   2.8853665e+01   2.6251677e+02   1.3885432e+01   4.5765968e+02   6.3062581e+00   5.0328258e+02   4.7442877e+01   8.0116710e+02   2.2185987e+01   4.4640334e+02   8.8025526e+00   3.9561097e+02   1.0839187e+01   3.8806032e+02   3.3196142e+01   3.1476903e+02   8.8817032e+00   3.4156613e+02   6.0007613e+01   5.4120710e+02   1.9820852e+01   3.5255129e+02   1.4491703e+01   2.1016032e+02   1.0288465e+01   2.9916334e+02  -6.2782474e+00   2.5895323e+02   2.6689871e+01   6.9949334e+02  -2.6964647e+01   2.6111194e+02   1.8135266e+02   2.3859334e+02   8.9973526e+00   3.0878334e+02   1.4862153e+01   3.3830581e+02  -2.1876903e+00   3.1723000e+02   1.2938581e+00   4.9877710e+02   1.8871381e+01   3.5124323e+02   9.7621548e+00   2.3868334e+02   1.9990153e+01   3.3058645e+02  -8.1472387e+00   2.5793613e+02   1.5179317e+02   2.6737742e+02   5.7722581e-01   5.2789581e+02   8.1496258e+00   3.9466839e+02  -9.5669677e-01   6.7130334e+02   2.9620553e+01   3.9915871e+02   2.2394723e+01   3.6965258e+02  -3.5634968e+00   4.4614742e+02  -2.5421148e+01   2.7416774e+02   5.1367742e-01   3.2492334e+02  -2.2909047e+01   1.6134839e+02   1.9411161e+01   3.3940613e+02  -2.2808774e+00   2.8557968e+02   9.9871742e+00   1.9873334e+02  -2.4333847e+01   4.3225194e+02   1.4600490e+01
   1.7216334e+02   1.4517526e+00   4.3716194e+02   8.7560774e+00   3.6370097e+02   2.3292955e+01   3.9113484e+02   7.1021161e+00   4.8638935e+02   5.3156258e+00   5.3083871e+02  -2.7590323e+00   4.3716065e+02   1.8808439e+01   3.9109839e+02  -1.1223355e+01   2.8391097e+02   1.5795132e+02   2.4597742e+02   3.0637935e+01   2.2470710e+02   6.1950452e+00   3.5678334e+02   1.6212153e+01   2.0519290e+02   2.0396826e+01   4.8798258e+02   3.2528813e+01   2.7806129e+02   2.1639613e+01   3.8487334e+02   2.4434953e+01   4.7792334e+02   3.0380953e+01   2.5807935e+02   2.9662323e+00   4.3493226e+02   9.8364774e+01   3.8131677e+02   1.1708529e+01   3.2675452e+02   5.0467355e+00   2.4002806e+02   4.0387226e+00   3.2678334e+02  -2.4057847e+01   2.7690613e+02   2.1222671e+01   6.1435806e+02   2.5991677e+01   2.6796097e+02   2.0047639e+01   2.5631129e+02   7.1138065e+00   3.1935334e+02  -1.2603447e+01   3.7197334e+02   9.9969526e+00   2.4448516e+02   1.3640865e+01   3.7575774e+02  -1.4357806e+00   3.6388290e+02  -8.9693419e+00   4.2810419e+02  -8.4257548e+00   4.8798871e+02  -1.9384258e+01   3.5836613e+02   3.8301677e+01   1.7445710e+02   3.8375484e-01   2.8029065e+02   2.2016748e+01   4.6796000e+02  -3.2242194e+00   3.0025968e+02   6.8969677e+00   4.7590742e+02   1.2832129e+00   3.9984935e+02  -2.4034323e+00   4.3454226e+02   2.2613716e+01   5.3196419e+02   1.5500606e+01   5.4053419e+02   6.3072645e+00   1.9936677e+02   7.5574323e+00   3.8103968e+02  -6.0841419e+00   4.9537258e+02   1.9885677e+01   6.6011710e+02  -1.6200129e+00   4.9454334e+02   8.6135256e-01   3.0747097e+02  -1.9696129e+00   3.5944032e+02   3.2005742e+01   2.8076903e+02   2.3311703e+01   3.4284613e+02   3.5765213e+01   4.9163710e+02   7.6451613e-02   3.6688129e+02   1.2625303e+01   2.1031032e+02   1.8366465e+01   3.4445334e+02  -1.7131447e+01   2.6238323e+02   1.4185471e+01   7.2845334e+02  -1.7901447e+01   2.5172194e+02   1.4105386e+02   2.9997334e+02   2.6326953e+01   3.2868334e+02  -6.3998474e+00   3.4063581e+02   2.4359097e+00   3.2351000e+02  -1.5854194e-01   4.0701710e+02   2.1402181e+01   3.3286323e+02   1.2182555e+01   1.4440334e+02   2.6772553e+01   3.4086645e+02   2.9460361e+01   2.9198613e+02   1.4868917e+02   2.1441742e+02   1.9144026e+01   5.6532581e+02   1.7195226e+01   3.2485839e+02  -2.5618968e+00   7.0830334e+02   7.0405526e+00   4.9015871e+02   3.9774723e+01   4.5446258e+02   2.2801703e+01   5.0800742e+02  -4.3269948e+01   3.1921774e+02   7.8596774e+00   3.4211334e+02   6.2457526e+00   2.2525839e+02  -8.6516387e+00   3.0288613e+02   4.9807226e+00   2.6776968e+02   1.4271974e+01   2.1026334e+02  -4.6686247e+01   4.0491194e+02   1.6027690e+01
   2.1592334e+02   1.0720953e+01   4.5721194e+02   1.3392077e+01   3.5941097e+02   5.2961548e+00   3.6141484e+02   1.2009716e+01   4.8947935e+02   5.9284258e+00   4.7633871e+02  -1.0349032e+01   4.0911065e+02  -4.7756129e-01   4.8752839e+02   7.3522452e+00   3.0001097e+02   1.2862332e+02   2.4721742e+02   1.5588735e+01   2.1608710e+02  -8.4953548e+00   3.0640334e+02   1.7192553e+01   1.8415290e+02   3.8890026e+01   5.3122258e+02   1.9929613e+01   3.3902129e+02   3.4522813e+01   3.8059334e+02   1.6397353e+01   4.3306334e+02   1.0059753e+01   2.3773935e+02   1.8733432e+01   3.4217226e+02   1.2373557e+02   3.7874677e+02   3.0141290e+00   3.4247452e+02  -2.6808645e+00   2.3468806e+02   1.5325923e+01   2.8759334e+02  -7.7826474e+00   3.3818613e+02  -8.1597290e+00   5.9254806e+02   1.2066477e+01   2.5830097e+02  -6.3695613e+00   2.1650129e+02   4.3860645e-01   3.2883334e+02   3.3981526e+00   2.9326334e+02  -2.0862474e+00   2.3334516e+02   3.6320645e+00   3.1075774e+02  -1.8045781e+01   3.8345290e+02  -1.3344942e+01   4.5019419e+02   1.8857045e+01   5.2683871e+02  -5.6942258e+01   4.2204613e+02   1.6467277e+01   3.1840710e+02   4.8775484e-01   2.7538065e+02  -4.3504516e+00   4.3706000e+02   5.4877806e+00   4.2959968e+02   3.5997677e+00   4.6662742e+02   2.0305613e+01   4.0927935e+02   2.2412168e+01   4.6223226e+02   1.1458516e+01   6.5910419e+02  -1.6620594e+01   4.8568419e+02   1.9352645e+00   2.2317677e+02   1.2132632e+01   3.7608968e+02   9.2118581e+00   4.4589258e+02   2.4844077e+01   6.7083710e+02  -5.9576129e+00   5.0230334e+02   1.1850553e+01   4.0475097e+02   2.5379871e+00   3.7582032e+02   1.6745342e+01   2.8005903e+02   9.5185032e+00   3.2770613e+02   5.4256413e+01   5.9667710e+02   1.6232516e+00   2.9379129e+02   1.8472503e+01   1.9983032e+02   7.4448645e+00   3.2811334e+02   1.8357526e+00   2.5233323e+02   8.1794710e+00   7.2416334e+02  -1.0608247e+01   2.5734194e+02   1.6108426e+02   3.3568334e+02   1.0330153e+01   2.7049334e+02   3.0535256e-01   3.4973581e+02  -1.3202090e+01   3.4051000e+02   1.1414581e+00   4.0158710e+02   2.8365806e+00   3.4971323e+02   9.1245548e+00   1.7968334e+02   1.8620153e+01   3.8182645e+02   1.4043561e+01   2.4969613e+02   1.3311237e+02   2.4070742e+02   1.7620826e+01   4.2165581e+02   2.9648826e+01   3.4994839e+02  -1.2379097e+01   6.9911334e+02   2.2105753e+01   3.8124871e+02   2.2537523e+01   4.5384258e+02   1.0611303e+01   4.5624742e+02  -1.9269148e+01   3.3516774e+02   1.0103677e+01   3.8145334e+02  -2.1521447e+01   2.1506839e+02   1.1873561e+01   2.8212613e+02   6.8152258e-01   2.5200968e+02   8.1027742e+00   2.2892334e+02  -4.1369047e+01   4.9077194e+02   1.8890323e-02
   2.0926334e+02   2.6483753e+01   4.5083194e+02   1.4332477e+01   3.7051097e+02   2.9788155e+01   3.6541484e+02   1.3779716e+01   4.8562935e+02   3.0964258e+00   4.7493871e+02  -6.3370323e+00   4.4226065e+02  -9.0795613e+00   5.0747839e+02   7.5662452e+00   2.6220097e+02   1.4864812e+02   2.2069742e+02  -2.9496645e+00   2.0713710e+02   1.1890645e+01   1.9278334e+02   1.2232153e+01   2.8791290e+02   2.7299226e+01   5.9141258e+02   1.7164413e+01   3.3783129e+02   1.4998013e+01   3.5987334e+02   2.6104953e+01   5.4264334e+02   2.2393353e+01   2.8273935e+02   9.2734323e+00   3.6645226e+02   1.2836317e+02   3.8126677e+02   6.6252903e-01   2.7109452e+02   5.5495355e+00   2.2773806e+02   2.4551923e+01   3.3916334e+02  -1.3098247e+01   3.1875613e+02   4.0646710e+00   6.8459806e+02   3.8612477e+01   3.0587097e+02  -1.0175161e+01   2.3707129e+02   4.8930065e+00   3.1849334e+02  -4.0146474e+00   3.3116334e+02   1.9931753e+01   2.6643516e+02   1.1214865e+01   3.9504774e+02  -1.2498981e+01   3.3155290e+02  -8.0029419e+00   4.9229419e+02   3.6629045e+01   4.5458871e+02  -4.1312258e+01   3.9394613e+02   3.2245277e+01   2.8321710e+02   5.5429548e+00   2.5200065e+02   2.8429948e+01   4.2425000e+02   7.9258065e-01   2.3616968e+02  -1.2925832e+01   4.3633742e+02   2.1448813e+01   3.7003935e+02   1.6031368e+01   4.8044226e+02  -2.0582839e+00   6.3362419e+02   1.9087806e+01   5.4872419e+02  -9.5779355e+00   2.7960677e+02  -9.9117677e+00   4.1112968e+02   3.8386581e+00   5.0218258e+02   2.8670877e+01   7.4750710e+02   2.8908787e+01   4.4830334e+02   2.9805526e+00   4.3071097e+02  -1.7638813e+01   3.5844032e+02   3.3425742e+01   2.7619903e+02   1.3867303e+01   3.3199613e+02   4.5253213e+01   6.6158710e+02   8.6704516e+00   3.3079129e+02  -3.1074968e+00   2.0316032e+02   6.4184645e+00   2.5468334e+02   2.6601526e+00   2.6247323e+02   4.5982710e+00   6.9573334e+02  -2.7233847e+01   2.7839194e+02   1.9954026e+02   3.2983334e+02   3.0038153e+01   2.2092334e+02   2.8409526e+00   3.7868581e+02  -1.1368090e+01   2.9675000e+02  -1.5117742e+01   3.8906710e+02   4.6318181e+01   3.6362323e+02   1.5341755e+01   2.0878334e+02   3.3522153e+01   3.6058645e+02  -1.9272387e+00   2.7679613e+02   1.3966437e+02   2.2622742e+02   1.6539226e+01   4.7251581e+02   2.0000026e+01   4.1423839e+02  -4.9022968e+00   5.8587334e+02   1.8314953e+01   2.9381871e+02   1.4819226e+00   4.3498258e+02  -2.4498968e+00   4.1514742e+02  -1.7891148e+01   3.4549774e+02   9.9727742e-01   3.7997334e+02  -9.3630474e+00   4.1386839e+02  -1.1220439e+01   2.8431613e+02  -1.9443677e+01   2.7619968e+02   9.2675742e+00   2.3668334e+02  -4.1419847e+01   4.0625194e+02  -4.0795097e+00
   1.2126334e+02   1.1763753e+01   4.7473194e+02   2.9040477e+01   3.8441097e+02   2.0256155e+01   3.7127484e+02  -2.4490839e+00   4.6142935e+02   1.6552426e+01   4.9708871e+02  -8.9590323e+00   4.1135065e+02   5.8732387e+00   4.4957839e+02   6.4382452e+00   2.7377097e+02   1.1310252e+02   2.4288742e+02   2.9365135e+01   2.6965710e+02   2.7890452e+00   3.3440334e+02   2.2672553e+01   2.0786290e+02   2.2853226e+01   5.2160258e+02   6.0792129e+00   2.1754129e+02   1.4051213e+01   3.7792334e+02  -1.7769047e+01   5.2021334e+02   1.4757753e+01   2.5502935e+02  -1.5509768e+01   3.3217226e+02   1.2767557e+02   3.6645677e+02   1.2417329e+01   2.7585452e+02  -4.2612645e+00   2.3273806e+02  -1.2780774e+00   2.9730334e+02  -1.6979447e+01   2.8137613e+02  -9.0492903e-01   5.9854806e+02   5.3647742e-01   2.4092097e+02   1.2310839e+01   2.5650129e+02   1.0148606e+01   3.2402334e+02  -9.5970474e+00   3.2521334e+02   2.5877753e+01   2.4762516e+02   1.3249665e+01   3.5318774e+02   5.5981935e-01   3.5917290e+02  -1.3692542e+01   4.1996419e+02   7.5154452e+00   4.3948871e+02  -5.5804258e+01   4.2194613e+02   1.9795277e+01   3.5450710e+02   4.8397548e+00   2.7724065e+02   1.0030748e+01   4.2191000e+02   2.4169781e+01   2.5359968e+02   8.6976774e-01   4.4319742e+02   3.4990013e+01   3.6536935e+02   1.1924968e+01   4.2770226e+02   2.8850916e+01   6.8239419e+02   7.5620645e-01   5.8510419e+02   2.7551665e+01   3.6308677e+02  -1.1680168e+01   3.3127968e+02  -6.2033419e+00   5.1928258e+02   2.6442877e+01   6.8264710e+02   1.1975871e+00   4.2368334e+02   5.6701526e+00   4.5775097e+02  -8.6120129e+00   3.7211032e+02   3.1332142e+01   3.0766903e+02   1.4209703e+01   3.3422613e+02   5.2024813e+01   5.8029710e+02   1.4123652e+01   3.3198129e+02  -1.8626968e+00   1.8812032e+02   1.6811665e+01   3.4821334e+02  -1.0242247e+01   1.9128323e+02   1.3483471e+01   7.2321334e+02  -3.0532247e+01   2.4058194e+02   1.3804506e+02   3.5221334e+02   4.2287753e+01   2.5926334e+02   6.3937526e+00   3.4387581e+02   3.6886710e+01   3.2466000e+02  -1.4680542e+01   4.1044710e+02   3.1657781e+01   3.9600323e+02   1.5371355e+01   1.6740334e+02   2.7602553e+01   3.3348645e+02   3.3407613e+00   2.6169613e+02   1.4635237e+02   2.2941742e+02   2.4614026e+01   5.2284581e+02   1.8743626e+01   3.6227839e+02  -1.5554968e+00   5.9126334e+02   3.0737526e+00   2.3172871e+02   6.3591226e+00   4.4108258e+02  -6.8978968e+00   4.3524742e+02  -1.5119148e+01   2.9826774e+02   5.0156774e+00   4.0373334e+02  -1.8733847e+01   2.9982839e+02   3.4332761e+01   2.9145613e+02  -8.2048774e+00   2.7529968e+02  -9.0904258e+00   2.4773334e+02  -5.1393847e+01   4.7420194e+02   6.2449032e-01
   2.0926334e+02   9.6337526e+00   4.3540194e+02   7.5668774e+00   3.8446097e+02   1.3672155e+01   4.1527484e+02   6.5091613e-01   5.0238935e+02   1.2895626e+01   4.5993871e+02   2.2112968e+01   4.5969065e+02   6.0387097e-03   4.3562839e+02  -1.4957548e+00   2.8482097e+02   1.1326852e+02   2.3721742e+02   2.5388735e+01   2.2542710e+02  -7.2925548e+00   2.0297334e+02   1.3269526e+00   4.1477290e+02   3.1200426e+01   6.1941258e+02   2.5014413e+01   2.9392129e+02   1.5510813e+01   3.2954334e+02   2.1341353e+01   5.3216334e+02   4.6231753e+01   2.5716935e+02   2.6090323e+00   3.2331226e+02   1.3162437e+02   3.9921677e+02   4.5165290e+00   2.6647452e+02   1.6969135e+01   2.2654806e+02  -4.7828774e+00   3.0497334e+02  -1.1743047e+01   3.0880613e+02   4.6706710e+00   5.3859806e+02  -3.0975226e+00   2.9325097e+02   7.8344387e+00   2.5269129e+02   6.9734065e+00   2.6516334e+02  -8.5082474e+00   3.3406334e+02   7.9752562e-02   2.3367516e+02   2.3935665e+01   3.3494774e+02  -2.1209806e+00   2.7640290e+02   2.9069058e+01   4.7710419e+02   1.3184245e+01   4.8788871e+02  -5.5276258e+01   4.0125613e+02   1.2404774e+00   3.3536710e+02   2.0370955e+01   2.4433065e+02   1.1233548e+01   4.1672000e+02   9.8249806e+00   3.1649968e+02   1.1776774e-01   4.4114742e+02   1.1064013e+01   3.7846935e+02  -1.8263032e+01   3.7633226e+02   3.3960516e+01   6.2605419e+02   2.0023406e+01   5.0577419e+02   1.9568065e+01   3.2470677e+02  -1.5197677e+00   3.7741968e+02  -4.6045419e+00   5.3447258e+02   3.8567677e+01   7.3002710e+02   2.5067187e+01   4.6102334e+02   1.1872953e+01   3.8456097e+02  -4.5668129e+00   3.8087032e+02   1.4861342e+01   2.9005903e+02   1.8518503e+01   3.3722613e+02   5.2884813e+01   6.1087710e+02   2.0572516e+00   1.1545129e+02   9.2970323e-01   1.8793032e+02   2.1726865e+01   3.2473334e+02   5.4861526e+00   3.0452323e+02   1.6814271e+01   6.5702334e+02  -2.3907047e+01   2.5211194e+02   9.2972658e+01   3.2035334e+02   3.2886553e+01   2.8311334e+02   9.1957526e+00   3.2397581e+02  -1.1141290e+01   3.1094000e+02  -6.1029419e+00   4.1035710e+02   3.9424981e+01   3.5862323e+02  -6.0682452e+00   1.7483334e+02   2.4478153e+01   3.3924645e+02   1.9779961e+01   2.2084613e+02   1.2162037e+02   2.4799742e+02  -1.3542374e+01   5.2370581e+02  -3.8551742e+00   3.2475839e+02  -6.2138968e+00   5.9745334e+02   9.8185526e+00   2.8886871e+02   1.6737923e+01   4.7198258e+02  -1.0889897e+01   3.7891742e+02  -1.3652748e+01   2.9187774e+02   3.7687742e-01   3.0173334e+02  -1.7053847e+01   1.7529839e+02   2.5005161e+01   2.4750613e+02  -3.6388774e+00   2.6314968e+02  -2.1068426e+01   2.0378334e+02  -3.3497847e+01   4.7420194e+02  -3.2755097e+00
   1.9111334e+02   2.6845753e+01   4.4407194e+02   7.4432774e+00   3.4722097e+02   8.4213548e+00   3.5803484e+02   7.9901161e+00   5.3781935e+02   1.0301226e+01   4.5263871e+02   3.2469677e+00   3.8097065e+02  -2.0126361e+01   4.2214839e+02  -8.5073548e+00   2.5424097e+02   1.3418492e+02   2.3088742e+02   2.7275135e+01   2.3937710e+02   9.4514452e+00   2.9540334e+02  -6.4074474e+00   3.5129290e+02   3.0568826e+01   5.9731258e+02   1.4732413e+01   2.0687129e+02  -1.9715187e+01   3.5173334e+02   3.0326153e+01   4.4630334e+02   5.0005526e+00   2.6069935e+02   8.3266323e+00   3.4631226e+02   1.0492437e+02   3.8845677e+02  -1.0152671e+01   2.4971452e+02   1.2599355e+00   2.7382806e+02  -5.4252774e+00   2.9021334e+02  -2.1462247e+01   2.8533613e+02   1.1118271e+01   5.5845806e+02   1.7083677e+01   2.2439097e+02   3.5332387e+00   2.2378129e+02  -4.0037935e+00   2.9883334e+02  -8.1518474e+00   3.3173334e+02  -7.0238474e+00   2.1829516e+02   2.6836065e+01   3.6589774e+02  -1.0076981e+01   3.7274290e+02   3.0318581e+00   4.6624419e+02   4.2903045e+01   5.6593871e+02  -4.0870258e+01   4.2625613e+02   5.6604774e+00   3.4260710e+02   2.2501755e+01   2.6562065e+02   1.7290348e+01   4.3791000e+02  -5.3021935e-01   3.0421968e+02   6.9101677e+00   4.6576742e+02   1.7424413e+01   3.4198935e+02  -9.1463226e-01   3.3696226e+02   3.9420116e+01   6.8215419e+02  -1.9845935e+00   5.4187419e+02   9.2000645e+00   3.5332677e+02   3.3290632e+01   4.2974968e+02   8.8790581e+00   5.0713258e+02   3.9084877e+01   7.1773710e+02  -6.9896129e+00   4.6826334e+02   2.9433753e+01   4.2747097e+02   1.6960387e+01   3.5778032e+02   3.6378542e+01   2.9528903e+02   1.5720103e+01   3.3713613e+02   5.6652013e+01   5.4020710e+02   1.6420852e+01   1.1212129e+02  -7.1338968e+00   2.2078032e+02   1.7248865e+01   3.3921334e+02   1.1947753e+01   2.4052323e+02   1.9264271e+01   7.1773334e+02  -1.0573847e+01   4.2168194e+02   7.3317058e+01   2.8830334e+02   1.7550553e+01   2.7021334e+02   2.5327753e+01   3.3063581e+02   5.2359097e+00   3.1694000e+02  -4.3029419e+00   4.3573710e+02   2.1724581e+01   3.3505323e+02   8.4873548e+00   1.7421334e+02   2.6777526e+00   2.9358645e+02  -2.1872387e+00   2.9050613e+02   1.4994757e+02   2.2027742e+02   1.2295226e+01   4.9908581e+02   1.1834426e+01   3.1094839e+02   9.4609032e+00   6.0383334e+02   4.8918153e+01   3.6915871e+02  -5.2552774e+00   4.6931258e+02  -5.1962968e+00   4.7048742e+02  -2.7028348e+01   3.0264774e+02   4.9952774e+00   2.7102334e+02  -2.6407047e+01   1.8644839e+02   1.4163161e+01   2.6764613e+02   1.2039923e+01   2.7048968e+02  -1.1655626e+01   1.7464334e+02  -5.4126647e+01   5.2310194e+02  -4.9475097e+00
   2.0145334e+02   1.5068553e+01   4.3326194e+02   8.1680774e+00   3.1303097e+02   1.3056555e+01   3.6360484e+02   6.0745161e+00   5.7028935e+02  -3.5863742e+00   4.5903871e+02   2.7084968e+01   3.8978065e+02  -5.7911613e+00   4.1233839e+02   8.8744516e-01   2.9262097e+02   1.3225452e+02   2.2574742e+02   1.5836335e+01   2.2780710e+02   3.9470452e+00   3.0768334e+02   1.1000153e+01   3.9500290e+02   2.0502026e+01   5.3431258e+02  -1.8847587e+01   2.2706129e+02  -5.7038710e-01   3.4059334e+02   2.2837353e+01   4.1406334e+02   1.3529753e+01   2.8569935e+02   5.6066323e+00   3.5983226e+02   1.2775277e+02   3.1940677e+02   1.9913290e+00   3.0271452e+02   1.2589935e+01   2.4849806e+02   1.6271123e+01   2.8187334e+02  -7.7050474e+00   2.5033613e+02   2.3578271e+01   5.4930806e+02  -7.2843226e+00   3.2206097e+02  -3.5603613e+00   2.4740129e+02   2.9666065e+00   2.8854334e+02  -2.3786474e+00   3.4635334e+02   2.5996553e+01   2.4648516e+02   2.4580865e+01   3.7327774e+02  -7.9473806e+00   3.8750290e+02  -6.2889419e+00   4.4862419e+02   1.7362645e+01   6.0958871e+02  -5.8612258e+01   3.9152613e+02   2.0648877e+01   3.3626710e+02   1.4298955e+01   2.8176065e+02   8.5914839e-01   4.2834000e+02  -9.2946194e+00   3.2997968e+02   1.1279368e+01   4.5862742e+02   3.4185613e+01   3.9327935e+02   9.6921677e+00   4.2807226e+02   9.1913161e+00   5.8691419e+02   2.3484606e+01   6.4863419e+02   3.0659265e+01   3.4113677e+02   1.8785832e+01   3.7974968e+02   9.9690581e+00   5.2070258e+02   3.2619277e+01   7.3688710e+02   3.5618387e+01   4.6302334e+02   1.8612953e+01   3.7752097e+02   2.3386387e+01   4.2425032e+02   2.2730942e+01   3.3624903e+02   1.0543303e+01   3.9718613e+02   3.4278013e+01   5.2325710e+02  -7.4314839e-01   2.9788129e+02  -1.7094697e+01   2.0197032e+02   2.4033665e+01   2.5145334e+02  -1.5461447e+01   2.4185323e+02   8.1578710e+00   6.6706334e+02  -3.3850247e+01   3.1658194e+02   3.4485058e+01   3.0387334e+02   1.4494953e+01   2.4835334e+02   1.8696553e+01   3.6225581e+02  -8.9636903e+00   3.3623000e+02  -2.1896142e+01   4.1325710e+02   4.3282981e+01   3.1476323e+02   6.0105548e+00   1.0116334e+02  -1.3718247e+01   3.2920645e+02   2.0873161e+01   2.2012613e+02   1.3976797e+02   2.4056742e+02   8.7720258e+00   4.2098581e+02   2.0742426e+01   3.4785839e+02  -6.7318968e+00   6.5864334e+02   4.7633353e+01   3.3010871e+02   1.4868723e+01   4.2289258e+02   1.9227303e+01   5.0467742e+02  -1.6293548e+01   2.9207774e+02   6.2708774e+00   2.7602334e+02  -5.8570474e+00   2.4615839e+02   4.4863613e+00   2.0497613e+02  -5.2364774e+00   3.1676968e+02  -1.3508026e+01   1.8964334e+02  -3.4656647e+01   4.3563194e+02   1.0280090e+01
   1.8478334e+02   1.5442153e+01   4.3254194e+02   2.4275677e+01   3.1789097e+02   2.5287755e+01   3.5741484e+02   8.1797161e+00   4.9914935e+02  -5.2751742e+00   4.5723871e+02  -8.4210323e+00   4.2383065e+02   1.3874839e+01   5.3385839e+02  -3.6024155e+01   2.7015097e+02   1.5277212e+02   2.4255742e+02   2.2871535e+01   1.8756710e+02  -1.6937548e+00   2.0178334e+02   1.1182153e+01   3.5000290e+02   2.5102026e+01   5.2388258e+02   2.8896813e+01   2.4311129e+02  -2.4743871e+00   3.7911334e+02   1.9995753e+01   4.0164334e+02   9.6233526e+00   2.2897935e+02   1.1104232e+01   3.6602226e+02   1.4163757e+02   3.4579677e+02  -1.4998710e+00   3.2428452e+02  -1.3756645e+00   1.9044806e+02   1.3675123e+01   2.8706334e+02  -1.5830247e+01   2.4580613e+02  -9.6793290e+00   4.9121806e+02   4.6528774e+00   2.8506097e+02   2.5729639e+01   2.7469129e+02   1.9073406e+01   2.9106334e+02  -1.7960247e+01   3.4426334e+02  -7.4562474e+00   2.1858516e+02   1.4332865e+01   4.0361774e+02   1.1454194e+00   4.3288290e+02  -3.1209342e+01   4.8767419e+02   2.9578645e+01   5.0913871e+02  -3.1376258e+01   3.9767613e+02   8.5768774e+00   3.4026710e+02   1.3398955e+01   2.7272065e+02   9.7723484e+00   3.8463000e+02   1.1922181e+01   3.1797968e+02   9.9493677e+00   4.7467742e+02   3.0571613e+01   3.7074935e+02   1.5064568e+01   4.1128226e+02   3.3634516e+01   5.8953419e+02   3.1855006e+01   6.4968419e+02   1.1965265e+01   2.3436677e+02  -1.3825677e+00   4.1284968e+02   2.7510581e+00   4.2885258e+02   3.4437277e+01   7.2311710e+02   1.7099987e+01   4.6673334e+02   4.4366153e+01   4.4328097e+02   1.9405587e+01   3.7987032e+02   3.7751342e+01   2.9633903e+02   1.5406103e+01   3.2056613e+02   3.3117613e+01   7.5206710e+02  -4.7794839e-01   3.1545129e+02   2.1499703e+01   2.0826032e+02   8.6304645e+00   2.9654334e+02  -8.6386474e+00   2.2142323e+02   1.4502271e+01   6.6168334e+02  -2.6129847e+01   2.2153194e+02   6.9039058e+01   2.9378334e+02   3.2062153e+01   3.1840334e+02   1.3522553e+01   3.4087581e+02  -1.7732903e+00   2.8913000e+02  -1.7458142e+01   4.3058710e+02   2.5376581e+01   3.4557323e+02  -5.8842452e+00   1.8678334e+02  -6.9078474e+00   3.8582645e+02   1.3243561e+01   1.9141613e+02   1.6858477e+02   2.0932742e+02   3.3601226e+01   4.4279581e+02   2.0667626e+01   3.0685839e+02   2.9118103e+01   7.2159334e+02   9.2735256e-01   4.0100871e+02   2.4716723e+01   4.9446258e+02   1.3601703e+01   4.6486742e+02  -3.3868748e+01   3.1483774e+02   9.5900774e+00   3.1068334e+02   5.9001526e+00   2.2134839e+02  -5.8838710e-02   2.6564613e+02  -1.5090077e+01   2.4286968e+02   1.0743974e+01   1.7116334e+02  -4.1318247e+01   4.5425194e+02   8.2704903e+00
   1.6630334e+02   1.8590553e+01   4.5697194e+02   1.4081277e+01   3.5655097e+02   1.9284955e+01   3.5803484e+02   1.2180116e+01   4.7881935e+02   1.6351226e+01   4.6693871e+02   1.2102968e+01   5.0888065e+02  -7.7391613e+00   5.1171839e+02  -7.0629548e+00   3.1010097e+02   1.3528612e+02   2.6731742e+02   1.8407355e+00   2.1961710e+02   2.4622452e+00   1.9930334e+02   1.3330553e+01   3.1824290e+02   2.6972826e+01   5.9850258e+02   2.0017213e+01   1.7749129e+02   1.6852129e+00   3.7649334e+02   6.4953526e+00   5.0754334e+02   6.3413526e+00   2.6297935e+02   1.1664232e+01   3.6160226e+02   1.2294117e+02   4.1388677e+02   1.8532929e+01   3.0166452e+02   2.0723935e+01   2.1973806e+02   3.7119226e+00   3.0326334e+02  -3.9746247e+01   3.0994613e+02  -5.3305290e+00   5.9483806e+02   9.6932774e+00   2.6120097e+02  -5.4515613e+00   2.2702129e+02   7.8370065e+00   2.8526334e+02  -1.3926247e+01   2.9673334e+02   1.7206153e+01   2.3710516e+02   1.4611265e+01   3.7794774e+02  -3.4990981e+01   3.4893290e+02  -9.2533419e+00   4.9515419e+02   9.6402452e+00   5.1513871e+02  -2.4556258e+01   4.2052613e+02   2.0088774e+00   2.9712710e+02   5.9001548e+00   2.7286065e+02   1.2041148e+01   4.1006000e+02   2.0697781e+01   3.1511968e+02   1.9758168e+01   4.2062742e+02   1.7655613e+01   3.8008935e+02   5.5073677e+00   4.1596226e+02   7.2101161e+00   5.2310419e+02   1.3309406e+01   5.9253419e+02   2.1472645e+00   2.6736677e+02  -1.6452568e+01   4.3103968e+02   1.8965858e+01   4.3266258e+02   1.7522477e+01   6.5997710e+02   1.3671187e+01   4.5768334e+02   6.5201526e+00   4.5675097e+02  -5.6720129e+00   3.7120032e+02   4.2924942e+01   3.1162903e+02   1.0829032e+00   3.1132613e+02   5.4806813e+01   6.9072710e+02   2.0669252e+01   3.0560129e+02   1.7487703e+01   2.0474032e+02   7.2420645e+00   3.4145334e+02  -3.9414474e+00   2.3895323e+02  -1.8501290e+00   7.4711334e+02  -4.2064247e+01   2.8711194e+02   1.1451266e+02   3.1849334e+02   4.5035353e+01   3.1478334e+02   1.3142153e+01   3.7592581e+02   8.2827097e+00   3.2737000e+02  -7.8973419e+00   3.8782710e+02   3.9087381e+01   3.3295323e+02  -2.6734645e+01   2.1568334e+02  -2.7898474e+00   3.7562645e+02   1.4539561e+01   2.1531613e+02   1.4610277e+02   2.6427742e+02   3.4205226e+01   4.7146581e+02   1.7424026e+01   3.3732839e+02   1.0503226e-02   7.3854334e+02   2.0051353e+01   2.7853871e+02   6.4743226e+00   4.6055258e+02   7.8345032e+00   4.3824742e+02   9.8308516e+00   3.3530774e+02   1.3572477e+01   3.2873334e+02   4.7361526e+00   1.5796839e+02   1.1491561e+01   2.0674613e+02  -1.4780774e+00   2.6386968e+02   1.7343974e+01   1.8635334e+02  -5.1153447e+01   4.5225194e+02   1.2904903e+00
   2.1997334e+02   1.9396953e+01   4.4335194e+02  -4.9691226e+00   3.2736097e+02   7.1501548e+00   3.2946484e+02  -1.3914284e+01   5.1300935e+02   1.0856026e+01   4.4798871e+02   9.6689677e+00   6.1459065e+02   9.1340387e+00   5.6528839e+02   1.0131445e+01   2.4334097e+02   1.4838692e+02   2.3636742e+02   1.8456735e+01   2.2946710e+02   1.4104245e+01   2.5897334e+02   3.2269526e+00   2.9681290e+02   3.1257226e+01   5.9841258e+02   2.6441290e-01   1.9040129e+02   1.7842413e+01   3.5445334e+02   1.8158553e+01   4.0545334e+02   1.6788553e+01   2.1407935e+02   1.0816232e+01   3.2431226e+02   1.6387437e+02   4.6821677e+02   1.5566529e+01   3.0328452e+02  -4.1256645e+00   2.3921806e+02   1.3343523e+01   3.1906334e+02  -2.0060247e+01   2.8794613e+02  -1.1905290e+00   4.5530806e+02   3.0755677e+01   2.1715097e+02   5.6824387e+00   2.3645129e+02   1.4272606e+01   2.5049334e+02  -1.4334647e+01   3.0197334e+02   2.0836953e+01   2.4567516e+02   1.5405665e+01   3.1513774e+02   4.7038194e+00   3.5845290e+02  -1.4304942e+01   4.3524419e+02   7.5730452e+00   5.9898871e+02  -6.1664258e+01   3.9409613e+02   1.1913277e+01   3.5579710e+02   3.4546555e+01   3.0286065e+02   1.1121148e+01   4.1068000e+02   8.4481806e+00   2.8787968e+02   9.7873677e+00   4.7319742e+02  -2.1199871e+00   3.9941935e+02  -3.3690323e+00   4.5838226e+02   2.5396516e+01   5.7943419e+02   1.6133006e+01   6.0287419e+02   3.0520065e+01   3.8603677e+02  -1.9961677e+00   3.8960968e+02   9.9002581e+00   5.1970258e+02   5.2219277e+01   7.0778710e+02  -4.3361290e-01   4.0954334e+02   1.8041353e+01   4.3442097e+02   2.3494387e+01   3.3478032e+02   3.1028542e+01   3.2566903e+02   4.8697032e+00   3.2613613e+02   4.6812013e+01   8.1820710e+02   2.5230852e+01   3.3260129e+02   1.5987703e+01   1.8945032e+02  -8.3447355e+00   3.2721334e+02  -6.1822474e+00   2.9395323e+02   2.5889871e+01   7.9783334e+02  -3.2881847e+01   2.7234194e+02   6.2784258e+01   3.1030334e+02   3.9170553e+01   2.5040334e+02   2.2722553e+01   3.6525581e+02  -3.0536903e+00   3.3204000e+02   1.2990581e+00   4.0611710e+02   2.4284181e+01   3.8490323e+02   1.5935484e-01   2.2183334e+02  -1.3718474e+00   3.4991645e+02   1.2356361e+01   2.0741613e+02   1.7621477e+02   2.2599742e+02   9.9376258e+00   5.5979581e+02   5.0017626e+01   3.9237839e+02   1.0276503e+01   6.8240334e+02   2.9022553e+01   1.7339871e+02   1.2265523e+01   4.7755258e+02   1.2284503e+01   4.5862742e+02  -2.7799548e+01   3.2307774e+02   1.1410877e+01   3.0949334e+02  -1.4764647e+01   1.9358839e+02  -1.4878039e+01   2.0883613e+02   4.5447226e+00   3.1890968e+02   9.1307742e+00   2.1111334e+02  -2.6044247e+01   4.9696194e+02   1.9283690e+01
   1.9083334e+02  -2.2318474e+00   4.5040194e+02   1.4076877e+01   3.3308097e+02   1.6925548e+00   3.7627484e+02   4.7209161e+00   5.0866935e+02   2.4583226e+01   4.4818871e+02  -6.7470323e+00   6.4297065e+02   8.4336387e+00   5.8295839e+02  -1.1992155e+01   2.8143097e+02   1.2214972e+02   2.4893742e+02   7.5011355e+00   1.4837710e+02   2.2514452e+00   2.3859334e+02   1.6427353e+01   3.3500290e+02   3.1112026e+01   6.7003258e+02   2.3394813e+01   2.3249129e+02   5.2352129e+00   3.4530334e+02  -2.7794474e+00   4.3383334e+02   9.7181526e+00   2.6292935e+02   1.5388232e+01   3.5355226e+02   1.5344517e+02   3.9740677e+02  -9.0986710e+00   2.6904452e+02  -1.5806465e+01   2.1930806e+02   5.8863226e+00   3.0297334e+02  -2.5583047e+01   2.7723613e+02   1.7162710e+00   4.9268806e+02   1.6252774e+00   2.4511097e+02   2.3875639e+01   2.3778129e+02   1.5962065e+00   2.7530334e+02  -4.9394474e+00   3.4087334e+02   4.4764953e+01   2.3034516e+02   4.1020645e+00   3.3285774e+02  -8.0037806e+00   4.4612290e+02   5.7814581e+00   4.8224419e+02  -1.0869548e+00   4.5183871e+02  -4.7892258e+01   4.1720613e+02   1.4324477e+01   3.0660710e+02   2.9331755e+01   2.5643065e+02   6.6955484e+00   3.9863000e+02   2.6182181e+01   2.4892968e+02   7.6336774e-01   4.4886742e+02   2.7826413e+01   3.8208935e+02   1.0877368e+01   4.0917226e+02   2.6493316e+01   6.4920419e+02  -1.4348594e+01   5.8334419e+02   2.9172465e+01   3.8732677e+02   2.6206323e+00   4.2770968e+02  -1.0957742e+01   5.7061258e+02   5.9246477e+01   7.5254710e+02   2.2555587e+01   3.9826334e+02   9.7937526e+00   4.9766097e+02  -1.4804813e+01   3.9501032e+02   2.7970142e+01   3.2200903e+02   1.2112503e+01   3.4232613e+02   4.4276813e+01   6.9601710e+02   1.9336052e+01   3.2193129e+02   1.2213032e+00   1.8369032e+02   2.7066065e+01   3.4268334e+02  -6.7598474e+00   2.4442323e+02  -2.5277290e+00   7.9387334e+02  -1.7855047e+01   2.7239194e+02   5.8730258e+01   2.9564334e+02   6.1103353e+01   2.3778334e+02   1.5112153e+01   3.9216581e+02  -1.5464903e+00   3.3680000e+02   1.3208258e+01   4.4458710e+02   3.8016581e+01   3.8243323e+02   1.3069548e+00   1.5187334e+02  -4.4450474e+00   3.5924645e+02   7.0399613e+00   2.2431613e+02   1.5029277e+02   2.6537742e+02   1.0977226e+01   4.0198581e+02   4.8792426e+01   4.1027839e+02   5.0345032e+00   7.4726334e+02   3.2353753e+01   2.0005871e+02   2.7132723e+01   4.5603258e+02   1.4246103e+01   4.1062742e+02  -3.2149548e+01   3.3326774e+02   2.1115677e+01   3.0926334e+02  -1.3276247e+01   2.6315839e+02  -8.8736387e+00   2.3940613e+02   6.7691226e+00   2.8057968e+02   1.4437174e+01   2.2049334e+02  -3.0834647e+01   4.8396194e+02  -1.5536310e+01
   2.1564334e+02   1.5123353e+01   4.0683194e+02   9.4224774e+00   3.8427097e+02   3.4573548e+00   3.9132484e+02   1.3326916e+01   4.7528935e+02   1.1543626e+01   4.5608871e+02   2.0120968e+01   5.1631065e+02   9.0464387e+00   5.2376839e+02  -3.0256955e+01   2.6662097e+02   1.3010452e+02   2.1121742e+02   8.5687355e+00   1.5332710e+02   1.4095445e+01   2.8026334e+02   3.3573753e+01   3.5400290e+02   5.2112026e+01   5.3360258e+02  -2.4507871e+00   1.7059129e+02   1.4187213e+01   2.8021334e+02   3.0477753e+01   4.4811334e+02   2.0955753e+01   2.6045935e+02   1.1725832e+01   3.3902226e+02   9.7847574e+01   4.3531677e+02   8.5290323e-03   2.4699452e+02   5.0475355e+00   2.5516806e+02   1.0207523e+01   2.8445334e+02  -9.2414474e+00   3.3623613e+02   7.5627097e-01   3.7811806e+02   1.8320877e+01   2.5906097e+02   1.6619639e+01   2.4202129e+02   1.7687006e+01   3.1087334e+02  -3.6450474e+00   3.0054334e+02   2.3313526e+00   2.6505516e+02  -2.5747355e+00   3.4970774e+02   2.0782194e+00   3.5426290e+02  -7.2974194e-01   4.9653419e+02   7.9098452e+00   4.9683871e+02  -4.1542258e+01   4.4304613e+02   1.6047277e+01   3.5174710e+02   2.4530555e+01   2.5391065e+02   2.2707148e+01   3.5134000e+02   1.0172538e+02   2.7173968e+02   1.0318568e+01   4.3414742e+02   1.3284013e+01   3.4603935e+02   1.5041368e+01   4.4591226e+02   3.7024116e+01   7.1048419e+02  -1.0609935e+00   5.0682419e+02   2.4340645e+00   3.7160677e+02   2.8878232e+01   4.7089968e+02  -1.5982942e+01   5.2647258e+02   4.9397677e+01   6.3002710e+02   8.2171871e+00   4.0192334e+02   4.6909526e+00   3.9137097e+02   1.9698387e+01   3.5811032e+02   2.0542142e+01   2.9128903e+02   4.6201032e+00   3.3965613e+02   4.5780413e+01   7.2896710e+02   8.4700516e+00   3.0750129e+02   1.2045703e+01   1.8583032e+02   1.3134865e+01   3.3606334e+02  -3.4130247e+01   2.5828323e+02  -1.8765290e+00   7.2764334e+02  -4.2936647e+01   2.6515194e+02   1.2459946e+02   2.8340334e+02   5.6942553e+01   3.2797334e+02   1.6416953e+01   3.3554581e+02   2.3363110e+01   3.2670000e+02   7.7625806e-01   3.8682710e+02   1.9637381e+01   3.5971323e+02   1.5224555e+01   1.4802334e+02  -1.2770474e+00   3.2415645e+02   3.0797161e+01   2.0055613e+02   1.5443357e+02   2.2780742e+02   1.5602826e+01   4.1255581e+02   3.6606826e+01   3.4756839e+02   8.3913032e+00   6.7835334e+02   2.5576553e+01   3.0124871e+02  -2.3024774e+00   4.5960258e+02   1.8910503e+01   3.8595742e+02  -8.5559484e+00   3.0607774e+02  -1.5849123e+01   3.5316334e+02  -2.4498247e+01   2.5163839e+02  -5.5720387e+00   2.1636613e+02  -4.6676774e+00   2.7319968e+02   6.7475742e+00   2.1649334e+02  -3.6754647e+01   4.7763194e+02   4.7300903e+00
   2.1997334e+02   1.8206953e+01   4.5283194e+02   1.6312477e+01   3.4598097e+02   7.5205548e+00   3.6656484e+02   2.1927716e+01   4.7404935e+02   1.2592826e+01   4.4128871e+02  -2.0950323e+00   5.7240065e+02  -5.6307613e+00   4.8800839e+02   2.4553845e+01   2.5724097e+02   1.3123492e+02   2.2388742e+02   1.9265135e+01   2.1351710e+02  -2.5797548e+00   3.9802334e+02   9.3829526e+00   3.0881290e+02   3.2537226e+01   4.9436258e+02   1.7738413e+01   1.7940129e+02   7.8624129e+00   3.8659334e+02   2.1497353e+01   4.2992334e+02   2.2220953e+01   2.3450935e+02   2.4611832e+01   3.1636226e+02   9.6130374e+01   4.5188677e+02   1.1129290e+00   3.0894452e+02   2.2141535e+01   2.9702806e+02   1.8808723e+01   2.5749334e+02  -2.6134647e+01   2.7947613e+02   2.2917071e+01   3.4735806e+02   1.1201677e+01   2.3254097e+02  -1.1876129e-01   2.4197129e+02  -4.4589935e+00   3.0616334e+02   9.3517526e+00   3.0573334e+02   2.0246153e+01   2.2229516e+02   1.3986065e+01   3.8423774e+02  -2.6304181e+01   3.8817290e+02   3.5574581e+00   4.9919419e+02   3.4077045e+01   4.7263871e+02  -4.7256258e+01   3.8336613e+02   7.4016774e+00   3.4583710e+02   1.0533355e+01   2.8719065e+02   1.8184748e+01   3.7168000e+02   7.6568181e+01   3.1830968e+02  -2.3070323e+00   4.2300742e+02  -5.8478710e-01   3.2931935e+02   9.4789677e+00   4.3928226e+02   1.1974516e+01   7.2239419e+02   1.3646206e+01   5.4710419e+02  -5.9283355e+00   3.8208677e+02  -1.2501677e+00   4.2227968e+02  -1.1573342e+01   5.2528258e+02   4.4822877e+01   7.1530710e+02  -4.7052129e+00   4.5930334e+02   9.1005526e+00   3.6733097e+02   1.0671587e+01   3.4925032e+02   1.7060942e+01   2.9743903e+02   1.2698103e+01   3.2908613e+02   5.7626013e+01   6.3415710e+02  -6.4251484e+00   3.6769129e+02   8.1305032e+00   2.0959032e+02   8.8540645e+00   2.6445334e+02  -2.6501447e+01   2.8657323e+02  -9.3972903e-01   8.2197334e+02  -1.2723047e+01   2.7263194e+02   9.4521058e+01   3.3935334e+02   1.9606553e+01   2.5864334e+02   3.6113353e+01   4.1540581e+02   9.5443097e+00   3.2018000e+02  -8.0421419e+00   4.0049710e+02   3.4643781e+01   3.8438323e+02   6.2509548e+00   1.7945334e+02   3.6785526e+00   3.1510645e+02   1.1911613e+00   2.5150613e+02   1.5373757e+02   2.1899742e+02   2.6977626e+01   4.6132581e+02   3.5325226e+01   3.6599839e+02   2.1816903e+01   6.7254334e+02   2.9951353e+01   4.1696871e+02   3.9199226e+00   5.1665258e+02   3.3826503e+01   4.4391742e+02   1.0617252e+01   2.8649774e+02   7.5272774e+00   3.3721334e+02  -1.4172247e+01   2.4120839e+02  -4.9763871e-01   2.1855613e+02   1.5157123e+01   2.9657968e+02  -4.1728258e+00   2.0326334e+02  -4.0936247e+01   4.7358194e+02   1.7864090e+01
   2.0554334e+02   2.5831353e+01   4.0259194e+02   2.0381677e+01   3.2493097e+02   1.4534555e+01   3.7932484e+02   2.3476916e+01   5.3766935e+02   2.6432258e+00   4.4973871e+02   2.0078968e+01   4.3854065e+02  -9.7819613e+00   5.0585839e+02  -3.5415484e-01   2.7167097e+02   1.1851052e+02   2.2583742e+02   1.5399135e+01   2.4480710e+02   1.0347045e+01   3.8126334e+02   2.3937526e+00   2.6805290e+02   2.1278026e+01   3.3831258e+02   1.7241290e-01   2.2297129e+02   1.2868129e+00   3.5240334e+02   1.2942553e+01   4.1211334e+02   2.9757526e+00   2.6116935e+02   3.5690323e+00   3.1631226e+02   1.2985437e+02   3.9288677e+02  -1.5070710e+00   3.4818452e+02  -4.7766452e-01   2.6825806e+02   2.9640323e+01   2.9592334e+02  -1.4489047e+01   2.5233613e+02   9.0382710e+00   4.1964806e+02  -6.6715226e+00   2.6463097e+02   5.9840387e+00   2.7697129e+02  -3.3989935e+00   3.0897334e+02  -3.1530474e+00   2.9949334e+02   1.1175353e+01   2.6272516e+02   2.0131665e+01   3.2275774e+02   1.2284219e+01   4.2369290e+02  -2.1524142e+01   5.3615419e+02   1.1202452e+00   4.4543871e+02  -5.3330258e+01   3.3241613e+02   1.3427677e+01   3.2698710e+02   5.1135484e-01   2.6133065e+02   1.1443548e+01   3.7415000e+02   9.8040581e+01   2.4359968e+02   1.7097677e+00   4.6290742e+02   7.7432129e+00   3.7093935e+02  -5.1906323e+00   4.5254226e+02   3.1173716e+01   7.1310419e+02   1.4629406e+01   5.2539419e+02   4.9984645e+00   2.7217677e+02   1.1442632e+01   3.6860968e+02   2.4240258e+01   4.9699258e+02   2.9566077e+01   7.2526710e+02   2.1257987e+01   4.5968334e+02   5.0015256e-01   4.0175097e+02  -5.1720129e+00   3.5292032e+02   4.6957342e+01   2.7728903e+02   3.3160103e+01   3.6699613e+02   3.6353213e+01   6.8053710e+02   5.3844516e+00   3.7226129e+02   6.6749032e+00   1.9878032e+02   1.8198865e+01   3.5721334e+02  -7.8722474e+00   2.6371323e+02   2.0309071e+01   7.8773334e+02  -3.6743847e+01   2.8353194e+02   1.2250906e+02   2.6478334e+02   2.8242153e+01   2.8111334e+02  -1.1164247e+01   4.7830581e+02  -2.1976903e+00   3.1628000e+02  -1.9580142e+01   4.6654710e+02   4.3829781e+01   3.0581323e+02   2.3916555e+01   1.6873334e+02  -4.1238474e+00   3.1567645e+02   1.3145561e+01   1.9064613e+02   1.5226637e+02   2.1565742e+02   1.2334826e+01   4.8013581e+02   1.7060426e+01   3.6927839e+02   2.8845032e+00   6.2130334e+02   2.1330553e+01   3.5510871e+02   1.3538723e+01   4.2365258e+02   2.2076503e+01   4.7291742e+02  -8.0327484e+00   3.3149774e+02   2.3572774e+00   2.3502334e+02   6.9029526e+00   2.2363839e+02  -9.5220387e+00   2.7626613e+02  -6.2696774e+00   2.9114968e+02   2.6731574e+01   2.0402334e+02  -4.8377047e+01   4.7249194e+02  -5.0487097e+00
   2.1316334e+02  -3.3482474e+00   4.3749194e+02   9.6396774e+00   3.5851097e+02   8.4815484e-01   3.6303484e+02   7.8301161e+00   5.4142935e+02  -8.9757419e-01   4.2728871e+02   1.8224968e+01   4.9754065e+02  -9.8819613e+00   5.2047839e+02   2.8426245e+01   2.7315097e+02   1.4405212e+02   2.2302742e+02   1.0953935e+01   1.8042710e+02   2.0977445e+01   3.2745334e+02   2.1318553e+01   2.4362290e+02   1.0422426e+01   5.5788258e+02   2.4796813e+01   2.6673129e+02   1.6786013e+01   3.3516334e+02   1.2941753e+01   4.6321334e+02   4.3677526e+00   2.4788935e+02  -1.8885677e+00   3.3107226e+02   1.4228357e+02   4.3617677e+02  -8.9202710e+00   4.0804452e+02   2.2135355e+00   2.4978806e+02   1.0397923e+01   3.1173334e+02  -7.8538474e+00   3.0080613e+02   8.4506710e+00   4.0725806e+02   1.4559677e+01   2.5101097e+02   1.3553639e+01   2.9374129e+02  -8.2205935e+00   3.0430334e+02  -3.9944744e-01   3.5840334e+02  -1.8674474e+00   2.5543516e+02   3.1664865e+01   3.0247774e+02  -4.9033806e+00   4.0088290e+02   1.0880658e+01   5.8391419e+02   2.9194452e+00   5.3463871e+02  -4.4216258e+01   4.2641613e+02   9.6476774e+00   3.1469710e+02   1.4164555e+01   2.8357065e+02   8.3343484e+00   3.5696000e+02   1.2408578e+02   2.7468968e+02  -4.3743226e-01   4.7947742e+02   2.1947613e+01   4.0169935e+02  -2.1081432e+01   4.3581226e+02   3.2462116e+01   5.8462419e+02   2.3057806e+01   5.2829419e+02   8.6764645e+00   2.3413677e+02  -1.3844168e+01   4.0098968e+02   3.5699858e+01   3.6228258e+02   5.7482877e+01   6.5750710e+02   2.4248787e+01   4.7845334e+02   1.8288553e+01   4.1118097e+02   9.9735871e+00   3.3754032e+02   1.5807742e+01   3.4314903e+02   1.6611303e+01   2.7142613e+02   1.5580881e+02   6.3525710e+02   7.4368516e+00   3.6460129e+02   8.0977032e+00   1.9583032e+02   1.0548645e+00   3.9454334e+02  -8.0986474e+00   2.3461323e+02  -5.4529290e+00   7.3535334e+02  -1.5643447e+01   2.5363194e+02   1.1400106e+02   3.1426334e+02   5.2993753e+01   2.5206334e+02  -1.7024744e-01   3.8630581e+02   6.3523097e+00   3.5551000e+02  -1.0585419e+00   4.2373710e+02   2.1684581e+01   3.4638323e+02   1.0190955e+01   1.6792334e+02  -2.6209047e+01   3.6001645e+02   2.1218361e+01   2.3755613e+02   1.2942357e+02   2.7075742e+02   1.3636826e+01   6.1284581e+02   3.7733626e+01   3.3727839e+02   1.8354503e+01   7.4968334e+02   2.7350153e+01   2.4000871e+02   1.0786723e+01   4.6198258e+02   1.4150103e+01   4.5748742e+02  -1.3228348e+01   3.2749774e+02  -1.1422723e+01   3.3292334e+02  -3.7259047e+01   2.0510839e+02  -9.0896387e+00   2.0626613e+02   6.3303226e+00   2.8762968e+02  -1.0316826e+01   2.2859334e+02  -2.5252647e+01   4.2977194e+02  -1.4961110e+01
   1.7397334e+02   2.2786953e+01   4.5711194e+02   2.6780077e+01   3.7636097e+02   7.6101548e+00   3.5060484e+02   6.5345161e+00   4.9457935e+02  -8.6695742e+00   4.0978871e+02   7.3249677e+00   4.3445065e+02  -7.7447613e+00   4.8681839e+02  -3.4909548e+00   3.0720097e+02   1.2099812e+02   2.5517742e+02   7.0019355e+00   2.0599710e+02   1.0311845e+01   3.9806334e+02   8.8597526e+00   1.9062290e+02   4.0372426e+01   5.5088258e+02   2.2568129e+00   2.1992129e+02   5.1008129e+00   3.4397334e+02   1.0616953e+01   4.5654334e+02   1.2281353e+01   2.5864935e+02   1.7706323e+00   3.3907226e+02   1.2493357e+02   3.7636677e+02   6.7745290e+00   3.2066452e+02  -4.6606452e-01   2.6116806e+02   3.3475226e+00   2.9106334e+02  -1.1530247e+01   3.5347613e+02   1.7667071e+01   4.0283806e+02   8.6732774e+00   2.6182097e+02  -1.7911613e+00   2.5774129e+02   1.2949406e+01   3.4745334e+02  -3.2814474e+00   3.1554334e+02   3.1131353e+01   2.3686516e+02   2.0250465e+01   2.7680774e+02  -1.0899781e+01   3.6793290e+02   2.0746658e+01   5.5472419e+02   1.7164645e+01   6.2758871e+02  -2.3852258e+01   4.1046613e+02   2.3183677e+01   3.3045710e+02   2.3613755e+01   2.8848065e+02   3.9221548e+01   3.8082000e+02   9.6126981e+01   3.3664968e+02  -3.5442323e+00   4.7467742e+02  -2.9583871e+00   3.6055935e+02   2.8119768e+01   3.8665226e+02   2.3294916e+01   6.0905419e+02   1.9243406e+01   6.9049419e+02   4.9804645e+00   3.2089677e+02   1.0165032e+01   4.1108968e+02  -1.1438142e+01   2.7994258e+02   2.0830077e+01   7.2302710e+02   2.7487187e+01   4.5192334e+02   1.8500953e+01   3.6923097e+02   5.9995871e+00   3.9149032e+02   3.4301742e+01   2.6686903e+02  -3.3362968e+00   2.7303613e+02   1.4611001e+02   6.6115710e+02   6.7048516e+00   2.8626129e+02  -2.9250968e+00   2.2621032e+02  -7.3355355e+00   3.3521334e+02  -3.0682247e+01   2.5157323e+02   6.8102710e+00   7.2130334e+02  -3.1189447e+01   2.4868194e+02   9.1537058e+01   3.0787334e+02   4.1024953e+01   2.3716334e+02   4.2117526e+00   3.8906581e+02   1.1701510e+01   3.2018000e+02   5.7278581e+00   4.0458710e+02   3.3786581e+01   3.6752323e+02   7.7897548e+00   2.0997334e+02   1.4626953e+01   3.9996645e+02   1.5592361e+01   2.5407613e+02   1.2510197e+02   2.9384742e+02   2.5649626e+01   6.5946581e+02   4.0094026e+01   3.7951839e+02   2.0253032e+00   7.5349334e+02   3.5235353e+01   1.7481871e+02   1.0519226e+00   3.8603258e+02   8.1761032e+00   4.3753742e+02   8.0376516e+00   3.3583774e+02   4.0580077e+01   2.9202334e+02  -1.0707047e+01   1.5672839e+02   5.1107613e+00   2.0278613e+02   1.0558723e+01   2.7529968e+02  -1.2900426e+01   2.2202334e+02  -4.4677047e+01   4.2082194e+02   7.4248903e+00
   2.0730334e+02   1.4220553e+01   4.6202194e+02   2.4537277e+01   3.5060097e+02   1.6100955e+01   3.7013484e+02  -1.0927884e+01   5.9757935e+02   2.4570426e+01   4.3328871e+02   2.7949677e+00   5.3221065e+02   1.2534439e+01   4.6709839e+02  -3.0335484e-01   2.5424097e+02   1.6018492e+02   2.2017742e+02   1.7421935e+01   1.6918710e+02   9.4466452e+00   3.6378334e+02   1.1272153e+01   3.0886290e+02   3.4293226e+01   5.5522258e+02   2.7869613e+01   2.6759129e+02  -9.5278710e-01   3.5502334e+02   1.1112953e+01   4.7078334e+02   1.8952153e+01   2.2854935e+02   9.3286323e+00   3.3393226e+02   1.4710477e+02   3.7283677e+02   1.8816929e+01   3.7014452e+02   8.1955355e+00   2.7121806e+02   3.0353523e+01   3.3049334e+02  -3.3444647e+01   2.6185613e+02  -9.4333290e+00   3.8611806e+02  -7.1291226e+00   2.2587097e+02   2.7048387e+00   2.5240129e+02   1.2136606e+01   3.0264334e+02   5.9233526e+00   3.3383334e+02   2.6681526e+00   2.2738516e+02   2.0868865e+01   2.2318774e+02  -1.9401806e+00   3.9674290e+02  -3.9781419e+00   4.7510419e+02   3.0542452e+00   5.1433871e+02  -4.4042258e+01   4.2873613e+02   2.8192077e+01   3.4088710e+02   2.1589355e+01   2.5810065e+02   2.3321948e+01   3.9572000e+02   1.2284498e+02   2.4092968e+02   2.5733368e+01   4.6447742e+02   1.1857613e+01   3.7217935e+02   1.4190168e+01   3.8507226e+02   4.4051316e+01   6.7962419e+02   1.9597806e+01   6.3001419e+02   4.6288645e+00   2.7779677e+02   1.7573032e+01   4.2974968e+02   1.6779058e+01   4.8785258e+02   2.1297277e+01   7.2697710e+02   9.6011871e+00   3.6083334e+02   1.9558153e+01   3.8837097e+02  -5.3916129e+00   3.7135032e+02   3.7102942e+01   2.9662903e+02   6.5729032e+00   2.5813613e+02   1.5944201e+02   5.9839710e+02  -1.7894348e+01   3.4507129e+02   1.8180103e+01   1.8959032e+02  -9.4959355e+00   2.6868334e+02  -7.2198474e+00   2.5857323e+02  -5.0897290e+00   7.3721334e+02  -2.5082247e+01   2.5053194e+02   8.8289058e+01   3.1264334e+02   3.6643353e+01   2.0235334e+02   2.1365526e+00   3.8197581e+02   3.4838710e+01   3.1085000e+02  -2.2957419e+00   4.2920710e+02   2.2486981e+01   3.7433323e+02  -6.1504516e-01   1.7140334e+02  -1.8097447e+01   3.3962645e+02  -7.5404387e+00   2.0845613e+02   1.7056157e+02   2.1165742e+02  -9.6517419e-01   4.6341581e+02   2.5258026e+01   3.7385839e+02   5.8981032e+00   7.4335334e+02   2.7756553e+01   1.6391871e+02   2.4939226e+00   4.5741258e+02   1.6705703e+01   4.4062742e+02  -1.3399548e+01   3.2049774e+02   5.6172774e+00   2.9654334e+02  -1.2298647e+01   2.9029839e+02   2.3516129e-01   2.5312613e+02   2.5815226e+00   2.6662968e+02   1.5653174e+01   2.2530334e+02  -5.8269447e+01   4.1072194e+02   8.1328903e+00
   1.8149334e+02   2.3253526e+00   4.5116194e+02   2.4460774e+00   3.4536097e+02  -8.1498452e+00   3.6894484e+02  -1.6926839e+00   5.6795935e+02   2.0030026e+01   4.4348871e+02   1.0289677e+00   6.8116065e+02   9.9484387e+00   4.5581839e+02   2.9045161e-02   2.8972097e+02   1.1639652e+02   2.2326742e+02   3.1174735e+01   2.3232710e+02   1.6255445e+01   3.3597334e+02   2.5206953e+01   3.1438290e+02   3.4091626e+01   5.5312258e+02   4.5887613e+01   2.9597129e+02   4.2296813e+01   3.4059334e+02   1.4507353e+01   4.4283334e+02   1.6228153e+01   2.7673935e+02  -6.7665677e+00   3.0255226e+02   1.3866517e+02   4.1379677e+02   3.3010129e+01   2.8561452e+02  -6.3720645e+00   2.3463806e+02   1.4419923e+01   3.1011334e+02  -1.1154247e+01   2.1156613e+02  -1.2510129e+01   3.8492806e+02   1.7296077e+01   2.4382097e+02   1.6358839e+01   2.4950129e+02   6.8486065e+00   3.2316334e+02  -2.0428247e+01   3.1373334e+02   4.5561526e+00   2.4691516e+02   3.3776465e+01   2.8799774e+02  -1.4744981e+01   3.5340290e+02  -5.9009419e+00   5.9896419e+02   8.8154452e+00   5.7913871e+02  -4.3176258e+01   4.2320613e+02   8.8444774e+00   3.3293710e+02   2.0325355e+01   2.4352065e+02   1.7768348e+01   3.8691000e+02   9.8739781e+01   2.9421968e+02   1.9501677e+00   4.5019742e+02   2.0000013e+01   4.0188935e+02   7.3833677e+00   4.4891226e+02   6.8524116e+01   6.8910419e+02  -1.4210594e+01   6.4306419e+02   2.0064865e+01   3.0260677e+02   1.3058232e+01   3.6674968e+02   6.5790581e+00   5.3399258e+02   3.8216077e+01   6.8145710e+02   3.8278710e-01   4.2030334e+02   1.5080553e+01   4.4904097e+02   2.2134787e+01   3.4825032e+02   3.8710942e+01   2.7262903e+02   6.0629032e+00   2.5622613e+02   1.6616481e+02   5.9739710e+02   8.5651613e-02   3.0650129e+02   9.9357032e+00   1.8031032e+02   7.1464645e+00   2.8340334e+02  -1.4874474e+00   2.2438323e+02   2.8354710e+00   6.9378334e+02  -1.5507847e+01   2.4125194e+02   7.9941458e+01   3.2221334e+02   3.8447753e+01   2.3506334e+02   1.7139753e+01   3.3892581e+02   1.6902710e+01   2.7347000e+02  -1.0534194e-01   4.5092710e+02   1.7369381e+01   3.9390323e+02   2.1159355e+01   1.9354334e+02   1.0841353e+01   3.3505645e+02   3.6351613e+00   3.4288613e+02   1.0951717e+02   2.3370742e+02   1.3030826e+01   4.5913581e+02   2.8220426e+01   3.7718839e+02   1.0821703e+01   7.1540334e+02   2.8992553e+01   1.7039871e+02  -1.6444774e+00   5.3898258e+02   1.0800103e+01   4.0895742e+02  -1.2675948e+01   3.3792774e+02   1.1362877e+01   3.2640334e+02  -2.1497447e+01   2.1396839e+02  -2.2128439e+01   2.4274613e+02  -4.4807742e-01   2.8586968e+02   5.0153974e+01   2.4387334e+02  -4.9135047e+01   3.5596194e+02   6.9436903e+00
   2.1502334e+02  -1.1170474e+00   4.1759194e+02   1.0701677e+01   3.7917097e+02   3.4475355e+01   4.1003484e+02   1.3690116e+01   4.9285935e+02  -6.2019742e+00   4.2193871e+02  -2.2970323e+00   5.6045065e+02   3.2945239e+01   5.2714839e+02   6.7526452e+00   2.9267097e+02   1.2278052e+02   2.3593742e+02   3.0211135e+01   1.0080710e+02   6.3470452e+00   3.3821334e+02   2.3267753e+01   2.9538290e+02   2.3471626e+01   4.8636258e+02  -6.6715871e+00   2.6597129e+02   1.7126813e+01   3.3126334e+02   1.5393753e+01   4.5635334e+02  -9.7534474e+00   2.4407935e+02  -2.1203768e+01   3.2293226e+02   1.4646477e+02   3.4550677e+02   3.7633290e+00   3.0171452e+02  -4.0400645e+00   2.2259806e+02   1.1433123e+01   2.9987334e+02  -3.1335047e+01   2.6528613e+02  -3.8477290e+00   4.5745806e+02   1.0543677e+01   2.4120097e+02   2.9984387e+00   2.2983129e+02  -2.6777935e+00   2.9397334e+02  -6.7304744e-01   3.1573334e+02   2.5736153e+01   2.4500516e+02  -2.0735484e-02   2.8580774e+02   4.3802194e+00   4.1345290e+02   1.1345058e+01   4.8815419e+02   8.5802452e+00   6.5018871e+02  -3.2560258e+01   3.8394613e+02   2.0355277e+01   2.8812710e+02   7.9601548e+00   2.6672065e+02   5.9123484e+00   3.7515000e+02   1.1106058e+02   2.7397968e+02   3.7593677e+00   4.0876742e+02   1.2314413e+01   3.5498935e+02   6.8053677e+00   4.2823226e+02   1.8598516e+01   7.5891419e+02   4.4460645e-01   6.3096419e+02   6.7928645e+00   2.6917677e+02   1.2832632e+01   4.0231968e+02   2.3503458e+01   4.5013258e+02   8.3548774e+00   6.8721710e+02   1.1541987e+01   4.0006334e+02   9.8397526e+00   5.1875097e+02   8.6979871e+00   4.1287032e+02  -3.2186581e+00   2.7119903e+02   1.2507303e+01   2.8484613e+02   1.6078521e+02   4.9544710e+02   1.8721652e+01   3.5017129e+02  -8.8789677e-01   2.0012032e+02   6.9416645e+00   3.1297334e+02  -1.9573047e+01   2.4657323e+02  -3.4597290e+00   6.9192334e+02  -3.3359047e+01   2.5611194e+02   1.1213266e+02   3.0916334e+02   4.8161753e+01   2.3954334e+02   1.3301353e+01   3.3692581e+02   1.5972710e+01   3.3113000e+02  -1.1248142e+01   3.8054710e+02   3.7999781e+01   3.4486323e+02   1.3122555e+01   1.5178334e+02  -8.9178474e+00   3.3843645e+02   7.6047613e+00   2.5541613e+02   1.7204477e+02   2.1318742e+02  -7.9757419e-01   5.0636581e+02   3.2012026e+01   2.7132839e+02   6.8205032e+00   6.3992334e+02   3.8370953e+01   1.8839871e+02   1.1725523e+01   6.0117258e+02   1.4949032e+00   4.1095742e+02  -2.9315948e+01   3.0207774e+02  -6.4791226e+00   3.1106334e+02  -2.7700247e+01   2.3372839e+02  -9.7592387e+00   2.5778613e+02  -5.2712774e+00   2.5752968e+02   2.1041174e+01   2.6111334e+02  -3.8374247e+01   3.9358194e+02  -4.0159097e+00
   2.1945334e+02  -6.2814474e+00   5.3307194e+02   1.1613277e+01   4.0113097e+02   3.5148555e+01   3.8713484e+02  -1.5278839e+00   4.7300935e+02   1.3676026e+01   4.5213871e+02  -6.5130323e+00   6.3431065e+02   1.3746439e+01   4.3471839e+02  -2.0422955e+01   2.8620097e+02   1.2981812e+02   2.1940742e+02   2.7235355e+00   1.4994710e+02   1.8555845e+01   3.8478334e+02   1.0062153e+01   2.5510290e+02   4.5834026e+01   5.2283258e+02   7.4081290e-01   2.5749129e+02   3.4252129e+00   3.7959334e+02   3.3857353e+01   4.5497334e+02   1.2356953e+01   2.5673935e+02  -1.7356568e+01   3.1683226e+02   1.2557277e+02   3.7455677e+02   4.3893290e+00   3.0861452e+02   2.3787935e+01   1.9902806e+02   3.0178723e+01   2.7445334e+02  -2.5201447e+01   2.5680613e+02  -5.3593290e+00   4.3125806e+02   1.9299677e+01   2.4101097e+02   4.5493639e+01   2.1436129e+02   5.9398065e+00   3.4564334e+02   1.1933526e+00   3.3635334e+02  -4.4834474e+00   2.7129516e+02   1.3060645e+00   3.0399774e+02  -1.3454981e+01   2.0574290e+02   1.5644186e+02   4.5757419e+02   5.7866452e+00   6.1118871e+02  -6.4740258e+01   3.8494613e+02   1.7645277e+01   3.3964710e+02   1.8028555e+01   2.5762065e+02   2.0703484e+00   3.7644000e+02   9.8147381e+01   2.5854968e+02   6.0937677e+00   4.2809742e+02   1.9148013e+01   3.6741935e+02   8.4709677e+00   4.3259226e+02   1.1189716e+01   6.9553419e+02   1.4275006e+01   5.5325419e+02   1.4719665e+01   2.4041677e+02   6.8434323e+00   4.0398968e+02   2.4459858e+01   3.8951258e+02   3.3204477e+01   7.3769710e+02   8.4535871e+00   3.8278334e+02   3.6032153e+01   4.9190097e+02  -3.4401290e-01   3.3044032e+02   4.4185742e+01   2.7405903e+02   5.1885032e+00   3.1475613e+02   1.5634241e+02   4.8496710e+02  -1.7799484e+00   3.2160129e+02   1.2727703e+01   2.0102032e+02  -1.3080335e+01   3.4240334e+02  -1.7017447e+01   2.6285323e+02  -7.1421290e+00   7.0106334e+02  -2.6570247e+01   2.7911194e+02   7.3772658e+01   3.0897334e+02   1.7606953e+01   2.5868334e+02  -2.0798474e+00   3.4978581e+02  -4.4360903e+00   3.4066000e+02  -1.1005419e+00   4.0401710e+02   1.7832181e+01   3.3433323e+02   1.5584955e+01   2.2111334e+02  -1.6694247e+01   3.4186645e+02  -8.6696387e+00   3.1084613e+02   1.0489037e+02   2.3918742e+02   1.5312426e+01   5.5241581e+02   4.3468026e+01   3.3904839e+02   1.5262903e+01   6.9997334e+02   4.8706953e+01   2.1243871e+02   1.4572323e+01   6.2565258e+02   1.1676503e+01   4.3343742e+02  -2.7304348e+01   3.0387774e+02   3.2806877e+01   2.8721334e+02  -3.0462247e+01   1.6615839e+02   1.7696361e+01   2.2893613e+02   3.0367226e+00   2.9876968e+02  -4.7780258e+00   2.4211334e+02  -4.6854247e+01   4.9010194e+02   8.4524903e+00
   2.3311334e+02   1.0345753e+01   4.5826194e+02   1.9878077e+01   3.3165097e+02   1.2706955e+01   3.5937484e+02   2.6312916e+01   5.3319935e+02   5.9108258e+00   4.5758871e+02   1.1600968e+01   7.3869065e+02   9.3960387e+00   4.4138839e+02  -9.1965548e+00   3.0734097e+02   1.1041692e+02   2.1297742e+02   3.6517935e+01   2.3208710e+02   3.1364645e+01   3.8787334e+02   2.1534953e+01   2.7738290e+02   2.6291626e+01   5.1255258e+02   4.1563213e+01   1.8202129e+02   4.6281290e-01   3.8030334e+02  -4.7944744e-01   3.9178334e+02   3.5982153e+01   2.5326935e+02   2.3251032e+01   3.2845226e+02   1.2735317e+02   3.4769677e+02  -1.0318710e+00   2.9485452e+02   7.0287355e+00   2.2092806e+02   6.5667226e+00   3.0564334e+02  -1.5456647e+01   2.8080613e+02   7.4306710e+00   3.6549806e+02   1.9660477e+01   2.6730097e+02   8.5304387e+00   2.7297129e+02   1.3781006e+01   3.2711334e+02   7.3957526e+00   3.4940334e+02   3.0272553e+01   2.5591516e+02   2.0826465e+01   3.2013774e+02  -1.0846181e+01   3.1793290e+02   1.3141666e+02   5.1424419e+02   1.8113045e+01   4.9638871e+02  -4.0856258e+01   3.6036613e+02   2.0771677e+01   3.6921710e+02   2.4232955e+01   2.5938065e+02   1.4839548e+01   3.9368000e+02   1.1461818e+02   3.0049968e+02   1.1257768e+01   4.9671742e+02   2.3948413e+01   4.4203935e+02   3.0813677e+00   4.4565226e+02   1.9784916e+01   5.5072419e+02  -6.2801935e+00   5.6258419e+02   2.6163265e+01   2.7341677e+02   8.0634323e+00   4.2141968e+02   1.0305458e+01   3.8613258e+02   2.5334877e+01   8.0169710e+02   5.5735871e+00   4.5635334e+02   1.5765526e+00   4.1037097e+02   2.4658387e+01   3.8730032e+02   4.5776942e+01   3.0052903e+02   5.9709032e+00   2.7656613e+02   1.5620761e+02   5.7329710e+02   9.4936516e+00   3.9260129e+02   1.7907703e+01   1.9812032e+02   9.9616645e+00   3.8978334e+02   9.4321526e+00   2.5561323e+02   2.1577071e+01   7.0887334e+02  -2.0865047e+01   2.3811194e+02   9.4332658e+01   3.0216334e+02   1.5911753e+01   2.6906334e+02   7.2297526e+00   4.0468581e+02   6.6919097e+00   3.0851000e+02  -1.3768542e+01   4.0420710e+02   3.1156981e+01   3.4833323e+02   5.8049548e+00   1.9335334e+02  -1.3623447e+01   3.8572645e+02  -1.8884387e+00   2.4264613e+02   1.4215637e+02   3.2294742e+02   2.2941626e+01   5.0613581e+02   6.4604258e+00   3.6170839e+02   3.3501032e+00   7.0297334e+02   5.1416953e+01   1.8481871e+02   2.6441923e+01   6.9789258e+02  -2.9126968e+00   4.3310742e+02  -3.2607948e+01   2.9578774e+02   2.8340774e+00   3.2206334e+02  -2.5440247e+01   2.2158839e+02   1.5831961e+01   2.2674613e+02   1.3501923e+01   2.5171968e+02   1.0415974e+01   1.8226334e+02  -5.1396247e+01   5.4434194e+02   2.4493290e+01
   2.0983334e+02  -6.6018474e+00   4.6321194e+02   2.5320774e+00   3.3674097e+02   1.5829755e+01   3.8656484e+02   1.2897716e+01   5.5571935e+02   1.9729226e+01   4.6463871e+02   1.7369677e+00   6.8507065e+02   3.1875639e+01   4.7933839e+02   8.8674452e+00   2.8672097e+02   1.4296652e+02   2.1821742e+02   1.6098735e+01   1.5537710e+02   2.8931445e+01   3.4787334e+02   3.3824953e+01   2.7215290e+02   4.9850026e+01   5.0017258e+02   1.7363613e+01   2.7830129e+02   2.6704129e+00   3.7083334e+02   1.3558153e+01   5.1521334e+02   6.1077526e+00   2.3697935e+02   2.1554232e+01   3.2521226e+02   1.1780237e+02   3.2455677e+02   1.8439329e+01   2.8947452e+02   3.7891355e+00   2.1435806e+02   6.3823226e+00   3.3568334e+02   4.8501526e+00   2.6890613e+02   5.2826710e+00   3.3673806e+02   1.8391277e+01   2.3734097e+02  -1.4542761e+01   2.3840129e+02   1.1166065e+00   3.0611334e+02  -1.0544247e+01   3.0806334e+02   2.4819753e+01   2.3119516e+02   1.9440645e+00   3.6704774e+02  -1.6738981e+01   3.1593290e+02   1.2828666e+02   4.7753419e+02   2.0959845e+01   5.9108871e+02  -1.4232258e+01   3.7731613e+02   4.6155677e+01   3.0317710e+02   1.3086155e+01   2.6995065e+02   3.7394839e-01   3.6853000e+02   1.1230018e+02   2.9821968e+02  -4.8498323e+00   4.5419742e+02   3.2920013e+01   4.1441935e+02   3.1520968e+01   4.1175226e+02   1.1226916e+01   5.7539419e+02  -8.0637935e+00   5.2829419e+02   3.5766465e+01   3.1751677e+02   2.2535432e+01   4.8117968e+02   2.9424658e+01   4.5399258e+02   2.0956077e+01   6.9183710e+02  -2.2576129e+00   5.0216334e+02  -7.4824744e-01   4.1418097e+02   8.4035871e+00   3.2425032e+02   4.0730942e+01   2.7024903e+02   5.5333032e+00   2.8894613e+02   1.4431721e+02   5.1406710e+02   1.0042052e+01   3.6550129e+02   5.8357032e+00   2.2031032e+02   1.2476465e+01   3.1283334e+02  -1.3701847e+01   2.4990323e+02   1.2033871e+01   6.6387334e+02  -2.0115047e+01   2.8296194e+02   1.0069466e+02   3.4192334e+02   4.1210953e+01   2.6506334e+02   3.2359753e+01   3.3659581e+02   2.1469110e+01   3.0785000e+02  -5.7574194e-01   3.7535710e+02   2.4084981e+01   3.4924323e+02   5.7721548e+00   1.7983334e+02  -1.2161847e+01   3.7858645e+02   1.1127613e+00   2.8064613e+02   1.0030637e+02   2.6056742e+02   9.5020258e+00   3.9679581e+02   8.3976258e+00   3.2385839e+02   7.2881032e+00   7.1230334e+02   4.8390553e+01   1.7434871e+02   1.3759523e+01   6.3965258e+02   1.0696503e+01   4.7657742e+02  -4.4325548e+01   3.7821774e+02   1.4296774e+00   2.9935334e+02  -3.2383447e+01   1.9725839e+02  -7.8416387e+00   1.8021613e+02  -9.8756774e+00   2.6352968e+02   1.4521174e+01   1.9797334e+02  -3.4033047e+01   6.2606194e+02   8.0956903e+00
   2.0873334e+02  -1.4738474e+00   4.4326194e+02   9.3680774e+00   3.4060097e+02   1.5660955e+01   3.8194484e+02  -3.8726839e+00   5.4004935e+02  -6.3717419e-01   4.0408871e+02   1.2809677e+00   6.5002065e+02  -1.0370361e+01   5.1395839e+02  -9.5721548e+00   3.0053097e+02   1.2915172e+02   2.6945742e+02   2.6949535e+01   2.1104710e+02   3.5577845e+01   3.2221334e+02   1.8837753e+01   2.9572290e+02   2.2864426e+01   5.4498258e+02  -5.5511871e+00   3.8063129e+02   2.0094013e+01   3.4797334e+02   2.8246953e+01   5.1797334e+02   2.0556953e+01   2.2973935e+02  -1.1196568e+01   3.2655226e+02   8.1695174e+01   3.4440677e+02  -3.2886710e+00   3.4875452e+02  -2.7132645e+00   2.1206806e+02   1.0515523e+01   3.0602334e+02  -2.9967047e+01   2.9414613e+02   1.0363471e+01   3.2149806e+02   1.0800477e+01   2.8034097e+02  -4.2727613e+00   2.2878129e+02  -1.1137935e+00   3.2868334e+02   7.8401526e+00   3.2235334e+02  -1.4134474e+00   2.5158516e+02  -6.8713548e-01   2.9870774e+02  -2.3217806e+00   2.2464290e+02   9.6879858e+01   4.7305419e+02   1.5482452e+00   5.5203871e+02  -4.2008258e+01   4.1767613e+02  -6.5031226e+00   3.6312710e+02   8.1901548e+00   2.6148065e+02  -3.0484516e+00   3.6049000e+02   8.2563381e+01   2.8040968e+02  -4.8950323e+00   4.8938742e+02   2.4964813e+01   3.5965935e+02   2.3191768e+01   3.9817226e+02  -1.1106684e+01   6.8448419e+02   2.2969006e+01   4.8834419e+02   9.5324645e+00   3.4770677e+02   2.4790232e+01   4.8222968e+02   3.5806581e+00   3.4661258e+02   4.7596477e+01   6.7530710e+02   1.6784787e+01   4.4683334e+02   3.2718153e+01   5.0409097e+02  -4.8892129e+00   3.4806032e+02   3.7256142e+01   2.4728903e+02   1.7800103e+01   3.1022613e+02   1.6756481e+02   5.3077710e+02   1.4705252e+01   3.4598129e+02   2.0637303e+01   2.3602032e+02   2.8069665e+01   1.6502334e+02  -1.2927047e+01   2.5890323e+02   4.1238710e+00   6.5397334e+02  -2.2803047e+01   2.9887194e+02   7.6091858e+01   2.9573334e+02   3.8856153e+01   2.4906334e+02  -5.2702474e+00   3.1725581e+02   1.0163097e+00   3.3670000e+02  -2.6263742e+01   3.5477710e+02   4.4581381e+01   3.5690323e+02   9.1593548e+00   1.4578334e+02  -2.9437847e+01   3.4872645e+02   1.3691561e+01   2.3636613e+02   1.5989877e+02   2.6608742e+02   4.7804258e+00   5.0055581e+02   3.1146826e+01   3.3547839e+02   2.7785032e+00   7.8640334e+02   3.0412553e+01   1.9867871e+02   1.8003123e+01   5.8603258e+02   1.4161032e+00   4.7657742e+02  -1.7465548e+01   3.2668774e+02  -3.3579226e+00   2.9559334e+02  -1.7752647e+01   2.5791839e+02   2.2065561e+01   2.2455613e+02  -4.6128774e+00   2.7543968e+02  -2.0101626e+01   2.0411334e+02  -3.5434247e+01   3.7687194e+02   5.9408903e+00
   2.2364334e+02   3.3833526e+00   4.7130194e+02   2.5984877e+01   3.9474097e+02   2.7089755e+01   3.8903484e+02   1.0610116e+01   6.0328935e+02   1.0113626e+01   4.2048871e+02  -3.5810323e+00   6.3826065e+02   1.2430439e+01   4.0433839e+02  -1.3282555e+01   3.0320097e+02   1.5421812e+02   2.2812742e+02   2.4355935e+01   2.0175710e+02   4.7891045e+01   3.5264334e+02   3.0543353e+01   3.7786290e+02   3.6583226e+01   5.6926258e+02  -9.9235871e+00   1.9530129e+02   3.3104129e+00   3.6749334e+02   5.1153526e+00   3.9606334e+02   2.8119753e+01   2.3759935e+02  -1.1153677e+00   2.7688226e+02   1.3385877e+02   3.3136677e+02  -4.8154710e+00   2.2842452e+02  -5.4168645e+00   1.9840806e+02   6.6083226e+00   3.2340334e+02  -1.9687447e+01   3.3314613e+02   2.4673471e+01   2.5587806e+02  -2.3992258e-01   2.5825097e+02   4.6344387e+00   2.4302129e+02   1.4797006e+01   3.3368334e+02  -6.5098474e+00   3.5316334e+02   1.2171753e+01   2.7315516e+02   1.1057265e+01   2.6323774e+02  -7.2941806e+00   2.3117290e+02   1.0026746e+02   4.4834419e+02   1.3485045e+01   5.6623871e+02  -1.6894258e+01   4.1520613e+02   1.9174477e+01   2.8650710e+02   2.7279755e+01   2.8643065e+02   2.1435548e+01   3.8377000e+02   8.3940981e+01   2.9906968e+02  -6.7278323e+00   5.0462742e+02  -1.2924387e+01   4.0122935e+02   9.8161677e+00   4.5796226e+02   2.4220116e+01   6.6648419e+02  -3.3009935e+00   6.9834419e+02   1.5162465e+01   3.2117677e+02  -2.9473677e+00   3.8727968e+02  -2.3933419e+00   3.6932258e+02   3.9249677e+01   7.1497710e+02   8.3711871e+00   4.0268334e+02   9.9701526e+00   5.2613097e+02   1.7307587e+01   3.4020032e+02   3.8164942e+01   2.6628903e+02   2.0140103e+01   3.2151613e+02   1.2552161e+02   5.8415710e+02   1.2094852e+01   3.1731129e+02  -7.4090968e+00   2.2635032e+02   1.3373265e+01   3.1768334e+02   1.5810153e+01   2.8219323e+02   2.0120671e+01   7.5211334e+02  -3.3844247e+01   3.0882194e+02   7.2105858e+01   3.1559334e+02   3.5267353e+01   2.0621334e+02  -1.1222474e+00   3.8506581e+02   7.1509677e-02   2.9899000e+02  -9.1969419e+00   3.8801710e+02   4.6402181e+01   4.0224323e+02  -4.5078452e+00   1.3721334e+02  -1.1842247e+01   3.4386645e+02   3.3650361e+01   3.6312613e+02   1.1537797e+02   2.0365742e+02   6.0548258e+00   5.0041581e+02   3.0728026e+01   4.1580839e+02   4.5421032e+00   7.6045334e+02   4.4868553e+01   1.8534871e+02   4.1539523e+01   6.2012258e+02  -1.9691097e+01   3.7924742e+02   6.1708516e+00   3.5649774e+02   1.4977277e+01   2.3492334e+02  -1.2519047e+01   2.5129839e+02   9.1651613e+00   2.2450613e+02  -4.1887742e-01   2.8552968e+02  -1.7048826e+01   2.4435334e+02  -4.3513447e+01   3.8877194e+02  -1.0201110e+01
   1.9954334e+02   1.6551353e+01   4.2383194e+02   1.4062477e+01   3.9136097e+02   4.4500155e+01   3.6118484e+02   4.9781161e+00   5.8233935e+02   7.4996258e+00   4.2623871e+02   1.5658968e+01   6.2054065e+02   3.6803871e-01   4.3219839e+02  -2.6513548e+00   2.9986097e+02   1.6886532e+02   2.1821742e+02   1.0087355e+00   2.1313710e+02   5.1980645e+01   3.6540334e+02  -6.8074474e+00   3.6686290e+02   4.2513226e+01   4.8645258e+02  -6.1087871e+00   1.8916129e+02  -7.4883871e+00   3.7968334e+02   3.2620153e+01   6.0406334e+02   3.7975256e-01   2.5621935e+02   8.2050323e+00   3.9593226e+02   4.4954774e+01   3.5026677e+02  -5.8574710e+00   2.8633452e+02  -7.8096645e+00   1.9573806e+02   7.7719226e+00   3.4621334e+02  -5.1232247e+01   2.8737613e+02   3.9550710e+00   3.9135806e+02   3.5071677e+01   2.4011097e+02  -1.1043613e+00   2.3864129e+02   6.1740645e-01   3.1930334e+02  -7.0294474e+00   2.9749334e+02   1.1425353e+01   2.4396516e+02   1.2782465e+01   2.7808774e+02  -1.8621806e+00   2.1926290e+02   9.2980258e+01   5.2957419e+02   2.9176645e+01   6.4093871e+02  -2.7720258e+01   4.3509613e+02   2.1213277e+01   3.1269710e+02   1.2034555e+01   2.4119065e+02   1.1054748e+01   3.6001000e+02   1.1041178e+02   2.7225968e+02  -6.8130323e+00   4.9000742e+02   2.4005213e+01   3.9203935e+02   3.4113677e+00   4.4786226e+02   4.0398116e+01   6.8301419e+02   1.9276606e+01   5.6310419e+02   4.0701665e+01   3.0660677e+02  -1.3691768e+01   4.1665968e+02   1.1776258e+01   4.1704258e+02   2.0912077e+01   7.1302710e+02   2.6097187e+01   4.1130334e+02   2.8470553e+01   4.8318097e+02   1.3543587e+01   3.2982032e+02   2.4945342e+01   3.0381903e+02   2.2777032e+00   1.7646613e+02   1.2107561e+02   6.1010710e+02   1.7828852e+01   3.0798129e+02   1.6147303e+01   1.9335032e+02   1.1253265e+01   3.2292334e+02  -2.1290474e+00   2.5442323e+02   8.8622710e+00   7.1692334e+02  -2.1459047e+01   2.8763194e+02   8.8561058e+01   3.3040334e+02   4.7182553e+01   2.5164334e+02   2.9003353e+01   3.8511581e+02   2.2687510e+01   3.3723000e+02  -1.1976142e+01   4.1982710e+02   3.5047381e+01   4.3252323e+02   6.4997548e+00   2.0483334e+02   5.6481526e+00   3.1382645e+02   1.5003561e+01   3.3564613e+02   1.4500637e+02   2.6461742e+02   1.3328026e+01   4.9332581e+02   2.4105226e+01   3.8170839e+02  -4.9198968e+00   6.9711334e+02   3.0265753e+01   1.9729871e+02   2.9733523e+01   5.5579258e+02   7.5953032e+00   3.9329742e+02  -4.3853148e+01   3.0378774e+02   1.0284077e+01   2.7911334e+02   8.9575256e-01   2.9210839e+02   3.1380361e+01   2.3074613e+02   6.1819226e+00   2.8871968e+02  -2.2784026e+01   2.3787334e+02  -4.0225047e+01   4.1282194e+02   8.6848903e+00
   2.0726334e+02   2.6223753e+01   4.2464194e+02   1.1667677e+01   3.5774097e+02  -1.6102452e+00   3.6199484e+02   2.0863316e+01   6.2938935e+02   2.5645626e+01   4.3958871e+02   1.1740968e+01   4.7397065e+02  -5.1363613e+00   3.7162839e+02   1.0194245e+01   2.9558097e+02   1.3944772e+02   2.4088742e+02   1.3475135e+01   2.2585710e+02   2.8003045e+01   3.3816334e+02   1.7221753e+01   3.8581290e+02   4.4187226e+01   3.3898258e+02   3.2588813e+01   2.4906129e+02   5.3896129e+00   3.4330334e+02  -1.8944744e-01   4.6754334e+02   2.6351353e+01   2.4383935e+02   1.2295432e+01   3.9221226e+02   4.9223742e+00   3.4088677e+02  -5.8670710e+00   2.7423452e+02   1.8248335e+01   2.3987806e+02   2.3960723e+01   2.6340334e+02  -2.5077447e+01   2.2871613e+02  -1.7821290e+00   3.8925806e+02  -9.1503226e+00   2.7282097e+02  -4.1011613e+00   2.1236129e+02   5.6798065e+00   3.1811334e+02  -5.7442474e+00   3.3935334e+02   2.0365526e+00   2.1843516e+02   1.2434865e+01   2.8023774e+02  -3.3141806e+00   2.8721290e+02   1.3901426e+02   5.1943419e+02   1.1417845e+01   5.6713871e+02  -4.8816258e+01   4.3509613e+02   7.5832774e+00   2.9350710e+02   1.5289755e+01   2.3924065e+02  -2.6992516e+00   3.3944000e+02   8.5537381e+01   2.8349968e+02   7.8077677e+00   4.0652742e+02   2.0636129e+00   3.4279935e+02   1.9400568e+01   3.8496226e+02   3.7000116e+01   7.8405419e+02   1.5103406e+01   5.2629419e+02   1.2325646e+02   3.1270677e+02  -2.9989768e+01   4.2631968e+02  -1.3656542e+01   3.7656258e+02   2.8530477e+01   6.6978710e+02   6.6963871e+00   4.1668334e+02   5.6101526e+00   4.8490097e+02   1.2405987e+01   3.0701032e+02   3.8920142e+01   2.7990903e+02   3.1905032e+00   2.1442613e+02   1.3050881e+02   5.7401710e+02   1.4436052e+01   2.7860129e+02   1.4737703e+01   1.9912032e+02   1.6916645e+00   2.6778334e+02   5.0021526e+00   2.6171323e+02   1.7429071e+01   6.8149334e+02  -7.1446474e+00   2.7777194e+02   4.6919858e+01   3.1578334e+02   1.7732153e+01   2.5230334e+02   1.5000553e+01   3.6621581e+02  -2.1304903e+00   2.9961000e+02  -3.0065419e+00   4.0297710e+02   3.1255381e+01   3.6828323e+02   1.4889548e+00   1.9821334e+02  -1.5862247e+01   3.2405645e+02   5.0951613e+00   3.0445613e+02   1.2359157e+02   2.3941742e+02   4.4340258e+00   4.8694581e+02   2.3515626e+01   3.4156839e+02   8.5313032e+00   7.9040334e+02   4.7142553e+01   2.0877871e+02   1.2095123e+01   6.1274258e+02   3.1799303e+01   4.2338742e+02  -7.6903484e+00   2.9235774e+02  -5.2715226e+00   3.1340334e+02  -2.6507447e+01   2.6658839e+02  -1.8680387e+00   2.3617613e+02  -3.2124774e+00   2.7890968e+02  -7.5692258e+00   2.3740334e+02  -4.2717447e+01   4.4468194e+02   2.7656090e+01
   2.1754334e+02   8.1613526e+00   5.1749194e+02   1.6479677e+01   3.4755097e+02   7.7749548e+00   3.6651484e+02   2.4931716e+01   6.3109935e+02   4.3188258e+00   4.1558871e+02  -1.1839032e+01   4.8597065e+02   9.2336387e+00   3.6562839e+02  -6.3757548e+00   2.6224097e+02   1.4716492e+02   2.1426742e+02   2.5364735e+01   2.2099710e+02   1.5251845e+01   2.9821334e+02   2.0277753e+01   3.3515290e+02   3.5520026e+01   2.9517258e+02   1.7003613e+01   2.5902129e+02   2.0628129e+00   3.4692334e+02   3.8095256e-01   4.6106334e+02   4.6009753e+01   2.3988935e+02  -1.2958568e+01   3.8721226e+02  -6.4876258e+00   3.5364677e+02   2.5921290e+00   2.7818452e+02   1.2032335e+01   2.2754806e+02   1.7971226e+00   2.8478334e+02  -3.6317847e+01   2.6123613e+02   1.6662710e+00   3.7811806e+02  -9.1091226e+00   2.2592097e+02  -6.3491613e+00   2.3878129e+02   9.6062065e+00   3.2959334e+02   1.3957353e+01   3.1883334e+02  -8.0818474e+00   2.5786516e+02   1.0504645e+00   3.0275774e+02  -1.7785781e+01   2.8378290e+02   1.0366866e+02   4.1919419e+02  -4.7129548e+00   4.7198871e+02  -4.4054258e+01   4.1462613e+02  -1.0491226e+00   3.4274710e+02   1.3110555e+01   2.4167065e+02   2.0156348e+01   3.6715000e+02   8.8320581e+01   2.4016968e+02   4.5141677e+00   4.0719742e+02   3.5300013e+01   3.7888935e+02   2.6133368e+01   4.3691226e+02   2.9214116e+01   6.8129419e+02   1.9364206e+01   5.3368419e+02   1.1519526e+02   3.6141677e+02   7.9734323e+00   4.0741968e+02   1.0705458e+01   3.5804258e+02   2.7822077e+01   7.1192710e+02   7.8551871e+00   4.2335334e+02   1.1696553e+01   4.2775097e+02   1.5457987e+01   3.5687032e+02   4.4121342e+01   2.7538903e+02   3.1842103e+01   2.9556613e+02   1.4435761e+02   4.6558710e+02   5.9704516e+00   3.5836129e+02  -1.5693097e+01   2.1631032e+02  -2.8235355e+00   2.8092334e+02  -1.8439047e+01   2.5000323e+02   1.2658710e+00   6.8454334e+02  -4.5678647e+01   2.3230194e+02   1.3641746e+02   3.1306334e+02   2.5899753e+01   2.3283334e+02   9.3815256e-01   4.7640581e+02  -1.2235690e+01   2.9251000e+02   7.0314581e+00   4.3525710e+02   5.0912981e+01   3.3547323e+02   2.7593755e+01   1.6578334e+02  -3.6478474e+00   3.0053645e+02   8.4467613e+00   2.8831613e+02   1.5250277e+02   2.3199742e+02   1.1697626e+01   4.6722581e+02   1.1523226e+01   3.4308839e+02  -1.9702968e+00   7.6664334e+02   3.8613353e+01   3.0110871e+02   2.8238723e+01   5.8817258e+02   6.4349032e+00   4.5486742e+02  -9.5887484e+00   2.8316774e+02   1.6933677e+01   2.7506334e+02  -3.6540247e+01   1.5834839e+02   6.7511613e+00   3.1450613e+02   2.3811226e+00   3.0548968e+02  -2.0356258e+00   2.0530334e+02  -4.9289447e+01   3.9306194e+02   9.7356903e+00
   2.1349334e+02   6.7253526e+00   4.3202194e+02   1.0937277e+01   3.7698097e+02   1.4460555e+01   3.8299484e+02  -4.0066839e+00   5.5247935e+02   1.9938426e+01   5.1048871e+02  -1.2631032e+01   4.7950065e+02  -5.5387613e+00   4.4162839e+02  -2.2157548e+00   2.8348097e+02   1.3294572e+02   2.0964742e+02   2.4454335e+01   1.7865710e+02   3.6689045e+01   3.2254334e+02  -4.4786474e+00   2.5805290e+02   2.8078026e+01   2.8979258e+02   1.3294013e+01   3.2002129e+02   3.2092813e+01   3.5478334e+02   2.8842153e+01   4.8968334e+02   1.6910153e+01   2.6740935e+02  -2.0640168e+01   3.7055226e+02  -1.1874826e+01   3.4850677e+02   4.7332903e-01   2.4490452e+02   9.6447355e+00   1.9911806e+02   2.1931523e+01   2.8611334e+02  -2.2274247e+01   3.0556613e+02   1.8399871e+01   4.8235806e+02   2.0591677e+01   2.5344097e+02   7.0692387e+00   2.7740129e+02   1.7516606e+01   2.9173334e+02  -6.3438474e+00   3.2459334e+02   2.3457353e+01   2.6710516e+02   2.0831265e+01   2.8842774e+02  -1.2259381e+01   2.7798290e+02   1.1856266e+02   5.6262419e+02   3.7226452e+00   5.1543871e+02  -5.7730258e+01   5.1188613e+02   1.1910077e+01   3.4883710e+02   3.3833548e+00   2.3405065e+02   5.6259484e+00   3.4472000e+02   1.0763498e+02   2.5145968e+02   1.5700968e+01   4.9186742e+02  -2.9535871e+00   3.8941935e+02   2.5050968e+01   3.9702226e+02   5.5565316e+01   6.9634419e+02   2.1730206e+01   6.4377419e+02   1.0647806e+02   3.1436677e+02   9.3574323e+00   4.2022968e+02   8.2106581e+00   4.1428258e+02   4.6322877e+01   7.0130710e+02   7.4647871e+00   4.5873334e+02   1.6146153e+01   3.9742097e+02   2.0554387e+01   3.5887032e+02   5.5291342e+01   2.8009903e+02   1.9845303e+01   2.6803613e+02   1.7261001e+02   5.4025710e+02   5.0368516e+00   3.5164129e+02   1.7514503e+01   2.1959032e+02  -1.1359355e+00   2.5045334e+02  -2.0014474e+00   2.9919323e+02   1.6380671e+01   6.9602334e+02  -5.3117047e+01   2.7425194e+02   2.9161458e+01   3.1449334e+02   5.1645353e+01   2.5473334e+02   1.8461526e+00   3.7635581e+02  -6.6169032e-01   3.0166000e+02   2.3994581e+00   4.0101710e+02   1.7932181e+01   4.3319323e+02   1.8661548e+00   1.1478334e+02  -8.9078474e+00   2.9324645e+02  -2.8700387e+00   2.1560613e+02   1.3660957e+02   2.3756742e+02   1.6392026e+01   3.8846581e+02   1.8064026e+01   3.1823839e+02  -2.6022968e+00   8.0402334e+02   2.5622953e+01   2.0286871e+02   4.8079226e+00   6.3050258e+02  -2.1521497e+01   4.0905742e+02  -3.9353948e+01   3.0045774e+02   1.5220477e+01   2.7492334e+02  -2.0149047e+01   1.7420839e+02   1.2762361e+01   2.8145613e+02   1.2651226e+00   2.8529968e+02  -4.7504258e+00   2.1511334e+02  -5.0934247e+01   4.0934194e+02   6.1932903e+00
   1.8830334e+02   1.4970553e+01   4.6097194e+02   3.9512774e+00   3.3379097e+02   2.8305755e+01   4.3699484e+02  -4.3266839e+00   5.6871935e+02   2.9689226e+01   4.6343871e+02   4.2329677e+00   4.8640065e+02   1.4439239e+01   4.1457839e+02  -9.0017548e+00   3.1782097e+02   1.1747852e+02   2.0712742e+02   1.9175935e+01   1.9694710e+02   4.9705845e+01   2.3487334e+02   5.9149526e+00   2.6215290e+02   2.7170026e+01   3.0469258e+02  -4.6179871e+00   2.1168129e+02   4.7600129e+00   3.3716334e+02   1.4517526e+00   4.5973334e+02   1.9836153e+01   2.6021935e+02   1.8125032e+01   3.8236226e+02   1.2803742e+00   3.3598677e+02  -7.5650710e+00   2.6428452e+02  -2.4756645e+00   1.8806806e+02   1.5255226e+00   3.2397334e+02  -2.4973047e+01   2.4904613e+02   1.1541471e+01   3.1759806e+02   1.1492477e+01   2.6706097e+02   9.4096387e+00   2.7464129e+02  -5.9259355e-01   1.7840334e+02  -4.7074474e+00   3.2426334e+02   2.6763753e+01   2.4281516e+02   1.9774465e+01   4.2008774e+02  -1.8412181e+01   2.9926290e+02   1.4362026e+02   5.1886419e+02   1.8883445e+01   6.8373871e+02  -2.8894258e+01   5.0978613e+02   1.2338077e+01   3.2212710e+02   2.2801548e+00   2.4529065e+02   2.9674839e-01   3.4377000e+02   9.8140981e+01   2.6540968e+02  -5.5550323e+00   4.7067742e+02   3.0031613e+01   4.0088935e+02   1.0033368e+01   3.8728226e+02   1.0924516e+01   5.7296419e+02   2.3600606e+01   5.0620419e+02   1.3805366e+02   2.7489677e+02  -1.7749677e+00   3.8112968e+02   8.5865806e-01   3.1194258e+02   2.4180077e+01   6.4869710e+02   9.5735871e+00   4.7749334e+02   5.0753526e+00   4.0923097e+02   2.4595871e+00   3.4235032e+02   3.1712942e+01   3.0986903e+02   7.9837032e+00   2.7827613e+02   1.6950081e+02   5.5525710e+02   1.0768516e+00   3.6279129e+02   1.4622503e+01   9.1880323e+01  -1.8539135e+01   3.0206334e+02   1.8299753e+01   2.9066323e+02   2.4303071e+01   6.8268334e+02  -3.2049847e+01   2.5996194e+02   8.3824658e+01   2.8592334e+02   4.7640953e+01   2.4064334e+02  -2.1356647e+01   3.4368581e+02   1.4471910e+01   2.3804000e+02  -2.3209419e+00   3.9987710e+02   2.2833381e+01   3.4600323e+02   4.2213548e+00   1.0892334e+02  -4.2490474e+00   3.2239645e+02   8.0779613e+00   2.3250613e+02   1.4058757e+02   2.7927742e+02   1.8575226e+01   3.7722581e+02   2.8813226e+01   3.0461839e+02   1.1917303e+01   7.0406334e+02   3.5619753e+01   3.0277871e+02   8.3451226e+00   5.0212258e+02  -3.6810968e+00   3.4738742e+02  -1.9003484e+00   2.6745774e+02   2.6860477e+01   2.6259334e+02  -1.4926474e+00   1.3077839e+02  -2.0932387e+00   2.6040613e+02  -8.5308774e+00   2.5452968e+02   8.9511742e+00   2.0649334e+02  -2.7904647e+01   4.6387194e+02  -1.2399110e+01
   2.2083334e+02   1.7608153e+01   4.4130194e+02   9.2848774e+00   2.9889097e+02   1.0237755e+01   3.8237484e+02   1.2042916e+01   6.1685935e+02   2.6480258e+00   4.1978871e+02  -3.8250323e+00   4.4031065e+02  -1.6633561e+01   4.3476839e+02  -3.0469548e+00   3.0596097e+02   1.2737732e+02   2.2097742e+02   4.6379355e+00   2.3285710e+02   4.1213045e+01   2.3006334e+02   1.2729753e+01   3.4234290e+02   1.7424826e+01   4.0645258e+02   9.7712129e+00   1.7835129e+02  -8.6358710e-01   3.5197334e+02   1.2306953e+01   4.5121334e+02   3.3937753e+01   2.5807935e+02   2.0916232e+01   3.7636226e+02  -6.2396258e+00   3.3712677e+02   5.4337290e+00   3.0718452e+02   3.9712335e+01   1.8568806e+02   9.1459226e+00   3.6616334e+02  -1.0108247e+01   3.2156613e+02   4.0298710e+00   3.9135806e+02   9.1616774e+00   2.5168097e+02   2.8160039e+01   2.5817129e+02   1.2015006e+01   3.2497334e+02   9.5169526e+00   3.3021334e+02   1.7717753e+01   2.2548516e+02   3.1160865e+01   4.8332774e+02   9.7686194e+00   2.6450290e+02   1.1231106e+02   5.0824419e+02   3.0230452e+00   7.1618871e+02  -6.8790258e+01   5.5341613e+02   3.3847677e+01   3.4288710e+02   2.8149355e+01   2.5714065e+02  -3.3212516e+00   3.5482000e+02   8.9066981e+01   2.8430968e+02   1.7929677e+00   4.8409742e+02  -7.1419871e+00   4.0188935e+02   6.3333677e+00   3.9523226e+02   2.4968516e+01   5.4548419e+02   4.7990065e+00   4.8806419e+02   1.1041486e+02   3.2974677e+02  -4.1629677e+00   3.7460968e+02   2.0670258e+01   3.3451258e+02   5.9844477e+01   6.2802710e+02  -2.1028129e+00   4.5611334e+02   1.1935753e+01   4.3566097e+02  -1.2794813e+01   3.5963032e+02   4.3750542e+01   2.5271903e+02   1.4795703e+01   2.4770613e+02   1.2761641e+02   5.0925710e+02   2.2276852e+01   3.7293129e+02   1.4130323e-01   1.8664032e+02   5.5500645e+00   3.3016334e+02  -4.7082474e+00   2.6795323e+02   5.3998710e+00   7.2906334e+02  -3.3860247e+01   2.4953194e+02   9.4369058e+01   3.0430334e+02   4.1080553e+01   2.3697334e+02   9.7469526e+00   3.5211581e+02   1.7327510e+01   2.7475000e+02  -6.9277419e+00   3.9516710e+02   2.0350181e+01   3.9890323e+02   6.1393548e+00   1.5768334e+02   8.1015256e-01   3.3824645e+02   1.5339961e+01   2.2303613e+02   1.4105517e+02   2.7908742e+02   4.7804258e+00   5.2294581e+02   2.9445626e+01   3.6789839e+02   4.4249032e+00   6.5268334e+02   4.1970153e+01   4.3696871e+02   2.7889923e+01   4.2379258e+02   9.1053032e+00   3.0734742e+02   4.5428516e+00   3.2892774e+02   6.0328774e+00   3.1978334e+02  -1.3207847e+01   1.7639839e+02  -7.2728387e+00   2.6174613e+02   1.0221923e+01   2.8609968e+02  -8.6244258e+00   2.0111334e+02  -2.5334247e+01   4.7882194e+02   1.7348903e+00
   2.0864334e+02   1.6923353e+01   4.2773194e+02  -1.2109523e+01   3.5913097e+02   2.0848555e+01   3.6965484e+02   1.7490516e+01   4.4847935e+02   1.9828426e+01   4.3638871e+02   1.4969677e+00   5.2569065e+02  -1.1323961e+01   5.2795839e+02  -1.4021548e+00   2.5396097e+02   1.5239732e+02   2.3669742e+02   8.1503355e+00   2.7418710e+02   2.4376645e+01   3.1002334e+02   1.3422953e+01   2.9310290e+02   2.8844026e+01   3.4141258e+02   3.7344129e+00   2.6840129e+02   9.3124129e+00   3.5887334e+02   2.2904953e+01   4.9911334e+02   1.6295753e+01   2.5521935e+02   1.9145032e+01   3.7017226e+02   1.6855742e+00   3.7498677e+02  -5.4050710e+00   2.8456452e+02  -1.3880645e+00   2.0959806e+02   1.7233123e+01   3.2621334e+02  -2.2442247e+01   4.2137613e+02   8.1350710e+00   3.9654806e+02   1.0416477e+01   2.4439097e+02   1.8703239e+01   2.6917129e+02   9.1750065e+00   3.0287334e+02  -1.3045047e+01   2.9797334e+02  -7.5130474e+00   2.3129516e+02  -7.5439355e+00   3.5918774e+02   2.4198194e+00   2.6931290e+02   1.3040626e+02   4.9134419e+02   4.4750452e+00   6.1233871e+02  -5.7982258e+01   4.4562613e+02   2.0580877e+01   2.9293710e+02   1.8665355e+01   2.5733065e+02   2.0093548e+01   3.5868000e+02   9.4948181e+01   1.9516968e+02  -8.3158323e+00   4.7552742e+02   1.0693613e+01   3.9350935e+02   1.8383768e+01   3.6438226e+02   8.4756516e+01   5.6891419e+02   1.6834606e+01   4.4506419e+02   1.0894486e+02   3.4017677e+02  -3.7736774e-01   4.1451968e+02   4.4774581e+00   3.7142258e+02   6.0701677e+01   7.6340710e+02   4.2567871e+00   4.2897334e+02   8.5269526e+00   3.6413097e+02   1.3647587e+01   3.2211032e+02   2.8282142e+01   2.4638903e+02   5.1621032e+00   2.6261613e+02   1.7246361e+02   6.5258710e+02   1.9960452e+01   3.2031129e+02   1.2609032e+00   2.2378032e+02  -1.3231135e+01   3.0659334e+02  -1.0872647e+01   2.5966323e+02   3.4430710e+00   7.2349334e+02  -3.2504647e+01   2.3487194e+02   1.0426186e+02   3.1278334e+02   4.9062153e+01   2.5026334e+02   1.9403753e+01   3.5340581e+02  -6.0656903e+00   2.6937000e+02  -1.1877342e+01   3.6811710e+02   2.7474181e+01   3.9157323e+02  -2.7042452e+00   1.2592334e+02   4.3009526e+00   3.6624645e+02   2.1949961e+01   2.9422613e+02   1.2835997e+02   2.0056742e+02   8.2120258e+00   4.7098581e+02   2.2892426e+01   3.3808839e+02   4.5697032e+00   7.2206334e+02   2.3849753e+01   4.0024871e+02   2.2397523e+01   4.3989258e+02   1.4197303e+01   3.1195742e+02  -2.0965948e+01   3.1911774e+02  -5.1232258e-01   2.7330334e+02  -1.0919447e+01   1.8686839e+02  -4.9204387e+00   2.4717613e+02  -7.1824774e+00   2.5024968e+02   1.4835742e+00   1.9978334e+02  -3.6417847e+01   4.4268194e+02   6.5760903e+00
   1.5487334e+02   3.0314953e+01   4.4035194e+02   5.3608774e+00   3.4503097e+02  -2.2634452e+00   3.5903484e+02   4.0101161e+00   4.4038935e+02   9.8056258e+00   4.3643871e+02   1.4929677e+00   5.3207065e+02   8.8756387e+00   4.8909839e+02   2.3226645e+01   2.9429097e+02   1.4984092e+02   2.3869742e+02   2.7460335e+01   1.8446710e+02   1.7224245e+01   2.1559334e+02   1.0217353e+01   2.6753290e+02   2.7839626e+01   3.5279258e+02   7.4840129e+00   2.8768129e+02   1.7490013e+01   3.5959334e+02   2.8473526e+00   5.6078334e+02   2.3942153e+01   2.4926935e+02   1.2051032e+01   3.7241226e+02  -1.4023626e+01   3.4536677e+02  -8.2254710e+00   2.7985452e+02   2.3748735e+01   2.1163806e+02  -3.1007742e-01   3.2449334e+02  -9.7746474e+00   3.3714613e+02  -5.1265290e+00   4.4897806e+02   1.7032077e+01   2.3854097e+02   1.9312387e+00   2.7174129e+02   1.1940645e-01   2.9278334e+02  -1.2147847e+01   3.4392334e+02   3.8570953e+01   2.3096516e+02   1.2242465e+01   3.1899774e+02   2.9501935e-01   2.6645290e+02   1.3844506e+02   4.7238419e+02   1.7081845e+01   5.6013871e+02  -6.1856258e+01   4.2704613e+02   2.0172774e+00   2.9569710e+02   1.6345548e+00   2.7291065e+02   3.4467148e+01   3.5710000e+02   1.1297458e+02   3.1530968e+02   4.4529677e+00   4.5257742e+02   7.0496129e+00   4.0165935e+02   1.3401768e+01   3.6754226e+02   6.5763716e+01   6.3082419e+02   3.6180645e-01   3.9544419e+02   1.4496446e+02   3.3732677e+02   1.0380632e+01   4.9055968e+02   1.6394258e+01   4.1599258e+02   4.1236077e+01   7.5488710e+02   2.2608387e+01   3.4221334e+02   8.5677526e+00   3.9680097e+02   1.5503987e+01   3.4635032e+02   3.9152942e+01   2.8490903e+02   1.0790503e+01   2.2761613e+02   1.9126361e+02   6.8434710e+02   2.3129652e+01   3.0222129e+02   5.6581032e+00   2.0302032e+02   9.6196645e+00   3.1078334e+02  -9.0178474e+00   2.6366323e+02   1.0743071e+01   7.0502334e+02  -2.4367047e+01   2.5244194e+02   6.5476258e+01   3.3359334e+02   2.6967353e+01   2.3287334e+02   7.3649526e+00   4.5592581e+02  -5.5472903e+00   2.8123000e+02   2.4743858e+01   3.5677710e+02   2.5661381e+01   4.6590323e+02   2.3919355e+01   1.4421334e+02  -2.9502247e+01   3.6134645e+02   3.8719613e+00   3.4293613e+02   8.4083174e+01   2.2251742e+02   1.8596026e+01   4.2884581e+02   3.0303626e+01   4.0223839e+02  -7.9229677e-01   7.3483334e+02   1.0778153e+01   3.2391871e+02   3.2033923e+01   5.7898258e+02   1.3880103e+01   4.0853742e+02  -3.6412348e+01   3.1787774e+02  -1.2793123e+01   2.9816334e+02  -1.8528247e+01   2.5925839e+02  -6.1316387e+00   2.8602613e+02   4.6095226e+00   2.9233968e+02   5.4963742e+00   2.3249334e+02  -3.2564647e+01   4.2520194e+02  -2.5955097e+00
   1.9954334e+02   1.9261353e+01   4.4302194e+02   1.0437277e+01   3.4551097e+02  -3.5184516e-01   3.6065484e+02   2.5640516e+01   4.7104935e+02   7.4528258e+00   4.1408871e+02  -1.1269032e+01   5.3783065e+02   7.0483871e-01   3.7852839e+02  -1.8307755e+01   2.7320097e+02   1.3395812e+02   2.3350742e+02   1.8165535e+01   2.7475710e+02   2.3141045e+01   2.8740334e+02   1.8812553e+01   3.6748290e+02   4.1413626e+01   3.2379258e+02  -3.1459871e+00   2.6311129e+02   3.4556129e+00   3.6330334e+02   2.6550553e+01   4.5845334e+02   2.0358553e+01   2.7126935e+02   3.6210323e+00   3.7750226e+02   6.6191742e+00   3.0336677e+02   1.8894529e+01   3.0442452e+02  -1.2168645e+00   2.2225806e+02   1.4030323e+01   4.1621334e+02  -2.5072247e+01   3.7233613e+02   1.0198271e+01   4.5073806e+02   5.7012774e+00   2.9058097e+02   1.4288039e+01   2.4326129e+02   1.1967806e+01   3.2597334e+02   2.8669526e+00   3.5168334e+02  -2.6198474e+00   2.6691516e+02   1.8086465e+01   3.4580774e+02   4.3402194e+00   1.9312290e+02   1.3326146e+02   4.6243419e+02   5.1678452e+00   5.3563871e+02  -1.2746258e+01   4.3252613e+02   2.4518877e+01   3.1783710e+02   2.0003355e+01   2.4391065e+02   1.1597148e+01   3.7453000e+02   1.1444018e+02   3.2849968e+02  -4.6223226e-01   4.5228742e+02   2.8642813e+01   3.7893935e+02   7.8936774e-01   4.1796226e+02   3.1000116e+01   5.9601419e+02   2.0566606e+01   5.4106419e+02   9.9504865e+01   2.3194677e+02  -2.3148968e+01   3.5408968e+02   2.8741858e+01   4.1994258e+02   4.2340077e+01   7.1116710e+02   1.5675987e+01   4.2449334e+02   1.5075353e+01   3.9342097e+02   1.6343871e+00   3.3763032e+02   3.5750542e+01   2.8605903e+02   1.4698503e+01   3.0670613e+02   1.6222641e+02   5.6225710e+02   2.0806852e+01   2.9736129e+02   2.6756903e+01   2.0035032e+02   9.8832645e+00   1.9826334e+02   4.6375256e-01   2.2709323e+02  -1.0661329e+01   6.9673334e+02  -4.0033847e+01   2.5696194e+02   7.4684658e+01   3.0311334e+02   2.9025753e+01   2.1397334e+02   8.6869526e+00   3.8973581e+02   1.0177910e+01   2.4480000e+02  -1.5291742e+01   3.7839710e+02   3.6121781e+01   3.9176323e+02   7.6470555e+01   1.2268334e+02  -1.5199847e+01   3.4486645e+02  -1.2809639e+01   3.3403613e+02   1.3936517e+02   2.5594742e+02  -4.3183742e+00   5.1008581e+02   3.5284426e+01   3.6727839e+02   1.3814503e+01   6.4140334e+02   3.7302553e+01   2.9777871e+02   1.0355123e+01   5.1222258e+02   1.9270903e+01   4.0100742e+02  -1.0329948e+01   3.5983774e+02  -1.0099923e+01   2.5206334e+02   2.6797526e+00   2.2648839e+02   6.5299613e+00   2.6788613e+02  -6.1792774e+00   2.8052968e+02   8.8211742e+00   2.6559334e+02  -3.7732647e+01   4.1468194e+02   9.6760903e+00
   1.8426334e+02  -1.0862474e+00   4.4559194e+02   2.9321677e+01   3.1993097e+02   3.2364555e+01   3.6960484e+02   1.6451613e-01   4.9376935e+02   1.8065226e+01   4.5088871e+02   1.4586968e+01   4.9811065e+02   1.4452439e+01   4.0614839e+02   2.1482645e+01   2.7377097e+02   1.2000252e+02   2.3507742e+02   1.5129935e+01   2.6923710e+02   2.4922645e+01   3.4926334e+02   1.9093753e+01   3.5905290e+02   3.5998026e+01   5.5945258e+02   9.3812129e+00   3.5516129e+02   1.7331613e+01   3.2287334e+02   1.5734953e+01   4.5711334e+02   3.7615753e+01   2.7011935e+02   3.3143032e+01   3.9912226e+02   1.2695742e+00   3.2069677e+02  -1.1201871e+01   2.6037452e+02  -9.9728645e+00   1.8921806e+02   9.5835226e+00   3.3559334e+02  -1.8952647e+01   3.8966613e+02   1.6431871e+01   3.8402806e+02   2.7748077e+01   2.7606097e+02   2.0879639e+01   2.7655129e+02   1.3344606e+01   3.0973334e+02  -1.5038474e+00   3.7006334e+02   5.7697526e+00   2.8729516e+02   2.1976065e+01   3.6870774e+02   2.6082194e+00   2.4317290e+02   1.2039746e+02   5.2672419e+02   2.4734645e+01   4.9108871e+02  -3.3182258e+01   4.3683613e+02   1.6704077e+01   3.5493710e+02  -1.1046452e+00   2.4862065e+02   3.0803484e+00   3.7653000e+02   1.0990018e+02   3.0368968e+02  -6.7174323e+00   4.4157742e+02   2.7829613e+01   3.2350935e+02   1.5943768e+01   3.8270226e+02   5.5240916e+01   7.3482419e+02   1.2611806e+01   5.7244419e+02   3.5094465e+01   2.5822677e+02  -2.2913677e+00   4.0698968e+02  -6.0141935e-02   4.1470258e+02   5.1289277e+01   6.9583710e+02   1.0182387e+01   4.1497334e+02   3.5026953e+01   4.9833097e+02   2.6911587e+01   3.2778032e+02   2.8068542e+01   3.1576903e+02  -8.1482968e+00   3.2284613e+02   1.4874521e+02   6.6153710e+02   1.9054452e+01   3.0974129e+02   4.7265032e+00   2.0459032e+02   2.7340645e+00   4.2449334e+02   4.0753526e+00   2.0566323e+02  -8.5169290e+00   7.2845334e+02  -1.4521447e+01   2.6525194e+02   6.1161458e+01   3.0987334e+02   3.5014953e+01   2.6397334e+02   4.3469526e+00   3.6649581e+02   2.0847110e+01   2.5856000e+02  -3.0625419e+00   5.2797710e+02   2.2305381e+01   3.6533323e+02   1.2167495e+02   1.7021334e+02  -2.3922474e+00   3.3639645e+02   3.8796129e-01   3.5369613e+02   1.0494237e+02   2.1222742e+02   1.9989226e+01   4.3013581e+02   3.1820426e+01   3.5208839e+02  -1.7550297e+01   5.8235334e+02   2.3876553e+01   3.3305871e+02  -5.6972774e+00   6.4908258e+02   1.8372103e+01   4.4624742e+02  -1.7619148e+01   3.1235774e+02  -6.4915226e+00   2.3902334e+02  -7.6070474e+00   2.7201839e+02  -6.7724387e+00   2.1502613e+02  -3.9904774e+00   3.0224968e+02   7.9935742e+00   2.2645334e+02  -3.4271447e+01   4.0915194e+02   2.2208490e+01
   2.0192334e+02   4.5509526e+00   4.8411194e+02  -2.4699226e+00   3.7293097e+02   2.0404555e+01   3.8056484e+02   3.1857716e+01   4.4476935e+02   1.9985226e+01   4.6798871e+02   1.0368968e+01   5.0511065e+02  -3.8175613e+00   3.9571839e+02   1.1027045e+01   2.6639097e+02   1.2697292e+02   2.3655742e+02   1.0615355e+00   2.2723710e+02  -3.0573548e+00   2.9378334e+02   1.2342153e+01   3.3338290e+02   4.7521626e+01   5.3498258e+02   1.7958813e+01   2.5849129e+02   1.0255213e+01   3.3687334e+02   2.0274953e+01   5.2749334e+02   1.5265353e+01   2.8816935e+02   1.4939032e+01   4.0307226e+02  -2.5664258e+00   3.7569677e+02  -5.8918710e+00   2.6909452e+02   9.0895355e+00   2.0692806e+02   1.7066723e+01   3.1526334e+02  -2.1226247e+01   4.1947613e+02   1.7147071e+01   3.5668806e+02   1.4885277e+01   3.1063097e+02  -3.1259613e+00   2.6664129e+02   2.2567406e+01   2.8106334e+02  -7.9702474e+00   3.4406334e+02   6.0897526e+00   2.2910516e+02   1.5681265e+01   3.8485774e+02   1.3316219e+01   3.1755290e+02   1.3320706e+02   4.4362419e+02   1.0522645e+01   6.2618871e+02  -4.3040258e+01   4.4673613e+02   3.7652077e+01   3.3155710e+02   2.5905755e+01   2.2481065e+02   1.6935148e+01   3.6072000e+02   1.0373498e+02   3.1121968e+02  -2.9832258e-02   4.2119742e+02  -4.4899871e+00   3.0560935e+02   7.5657677e+00   4.0702226e+02   5.8875316e+01   6.3991419e+02  -9.4539355e-01   6.4468419e+02  -4.1147355e+00   2.6132677e+02  -5.6393677e+00   4.1284968e+02  -1.7728942e+01   4.3389258e+02   5.2274077e+01   7.1092710e+02   1.0595187e+01   3.8940334e+02   7.2725526e+00   4.2004097e+02  -8.0152129e+00   3.6197032e+02   3.2903342e+01   2.7343903e+02   1.7808103e+01   2.6470613e+02   1.5291641e+02   5.9848710e+02   1.1188452e+01   3.5293129e+02   5.5130323e-01   1.9231032e+02  -1.1283535e+01   3.4092334e+02  -2.9659047e+01   2.2900323e+02  -8.6412903e-01   7.0097334e+02  -4.2273047e+01   2.6472194e+02   9.2063858e+01   3.0706334e+02   3.6949753e+01   2.5535334e+02   2.0326553e+01   2.8544581e+02  -2.4889032e-01   2.8547000e+02  -7.1153419e+00   4.3873710e+02   6.3824581e+01   3.2043323e+02   9.6846955e+01   1.1159334e+02  -1.2222647e+01   2.7739645e+02   3.2979613e+00   2.4155613e+02   1.2762357e+02   2.1380742e+02  -1.6071742e+00   4.5794581e+02   2.4785626e+01   3.4775839e+02   2.1761032e+00   7.3521334e+02   2.8077753e+01   3.1210871e+02   1.1598723e+01   6.9160258e+02   2.1050323e-01   4.7067742e+02  -8.5235484e+00   3.1245774e+02   1.6920477e+01   2.8878334e+02  -1.6297847e+01   2.4377839e+02  -3.1332387e+00   2.6883613e+02  -1.0635277e+01   2.6409968e+02   8.6155742e+00   2.3330334e+02  -3.7719447e+01   3.8691194e+02  -1.6223097e+00
   2.1983334e+02   2.0218153e+01   4.9521194e+02   1.4212077e+01   3.9374097e+02  -2.3502452e+00   3.6679484e+02  -3.9906839e+00   4.5114935e+02   6.7148258e+00   4.0978871e+02  -1.0025032e+01   5.3678065e+02  -2.7811613e+00   3.4423839e+02  -5.9945548e+00   3.0096097e+02   1.2287732e+02   2.1726742e+02   1.9934735e+01   1.7227710e+02  -2.5605548e+00   2.3259334e+02   2.6477353e+01   3.3310290e+02   3.1114026e+01   6.2755258e+02   1.3083213e+01   2.0054129e+02   8.0812129e+00   3.6121334e+02   2.8187753e+01   4.8278334e+02   4.2221526e+00   2.9769935e+02   4.4566323e+00   3.7769226e+02   7.0339742e+00   3.6474677e+02   1.1794129e+01   3.1109452e+02  -1.8404645e+00   2.0540806e+02   9.8083226e+00   3.0887334e+02  -8.7150474e+00   3.5771613e+02   9.8978710e+00   3.5630806e+02  -8.4432258e-01   2.4134097e+02  -2.5827613e+00   2.2397129e+02  -1.5389935e+00   3.2778334e+02   5.2152562e-02   3.3554334e+02   4.8101353e+01   2.3405516e+02   2.4575265e+01   2.8718774e+02  -1.1680181e+01   2.2836290e+02   9.9582258e+01   4.7724419e+02   1.0230452e+00   6.4123871e+02  -4.0344258e+01   4.5688613e+02  -4.8499226e+00   3.3760710e+02   1.3817548e+00   2.4124065e+02   1.2720748e+01   3.4787000e+02   7.5192981e+01   2.6049968e+02   9.7776774e-01   4.6267742e+02   2.4816129e+00   3.2612935e+02   1.3684168e+01   4.1644226e+02   5.7381716e+01   6.8753419e+02   1.5915006e+01   6.6301419e+02   2.7886452e-01   3.7636677e+02  -5.6525677e+00   3.8512968e+02   6.3865806e-01   5.7018258e+02   3.0180877e+01   7.4216710e+02   2.1435987e+01   4.7892334e+02  -2.6090474e+00   4.7771097e+02   1.9841187e+01   3.1501032e+02   4.3710142e+01   3.1624903e+02   1.8133032e+00   2.7008613e+02   1.7058601e+02   5.5225710e+02   1.3126852e+01   3.0255129e+02   2.6341703e+01   1.9716032e+02   7.2284645e+00   1.8230334e+02  -1.3689447e+01   2.6961323e+02   1.1987071e+01   6.7535334e+02  -2.7653447e+01   2.8815194e+02   7.8999458e+01   2.9083334e+02   5.8008153e+01   2.8292334e+02   5.5909526e+00   3.4463581e+02   7.3559097e+00   2.7599000e+02   1.0973058e+01   5.2973710e+02  -5.6054194e+00   2.6705323e+02   1.1715735e+02   2.1897334e+02  -2.0863047e+01   3.0643645e+02   2.5447613e+00   2.2064613e+02   1.4105637e+02   2.6089742e+02  -6.1843742e+00   4.9560581e+02   5.3152826e+01   2.9413839e+02   3.5657032e+00   7.8964334e+02   2.4203353e+01   3.8439871e+02   2.2475523e+01   4.8203258e+02   1.3496103e+01   4.8605742e+02  -2.9753948e+01   3.4416774e+02   6.7367742e-01   2.8230334e+02  -7.4494474e+00   1.6172839e+02   7.1076129e-01   1.8478613e+02  -1.7381277e+01   2.6129968e+02  -6.8304258e+00   1.7935334e+02  -3.9973447e+01   3.3968194e+02   1.0436090e+01
   2.1340334e+02   1.9012553e+01   4.7273194e+02   6.8204774e+00   3.8046097e+02   4.3762155e+01   3.6779484e+02   4.2593161e+00   4.8462935e+02   1.5456426e+01   4.5143871e+02   7.5929677e+00   5.2492065e+02   3.9763871e-01   4.1852839e+02   1.9392245e+01   3.4162097e+02   1.2438452e+02   2.0174742e+02   2.7846335e+01   1.4404710e+02   2.2317845e+01   2.2364334e+02   1.5953353e+01   3.2134290e+02   3.0014826e+01   3.1355258e+02   1.9393213e+01   2.3230129e+02   1.2200413e+01   3.6230334e+02   3.3010553e+01   4.6578334e+02   2.5252153e+01   2.9616935e+02   1.2579032e+01   3.5607226e+02   3.2835742e+00   3.0836677e+02   6.5445290e+00   2.4542452e+02   4.0831355e+00   2.1511806e+02   6.4115226e+00   2.9735334e+02  -1.5173447e+01   2.7361613e+02   2.9575871e+01   4.3235806e+02   4.5916774e+00   2.4739097e+02   5.6032387e+00   2.5102129e+02   2.5870065e+00   3.0678334e+02   1.0732153e+01   3.0121334e+02  -6.3922474e+00   2.4424516e+02   1.0090065e+01   3.0285774e+02  -1.2933781e+01   2.5612290e+02   1.0450146e+02   4.6496419e+02   4.0295445e+01   5.5848871e+02  -5.7024258e+01   4.6452613e+02   3.4808877e+01   3.3293710e+02   1.6845355e+01   2.7224065e+02   2.2810748e+01   3.7091000e+02   1.0505978e+02   2.8225968e+02  -1.4903032e+01   5.0481742e+02  -3.0795871e+00   3.4398935e+02   2.9255368e+01   4.3381226e+02   6.6252116e+01   6.1343419e+02   2.5563006e+01   6.3658419e+02   1.7343265e+01   3.2598677e+02  -8.8121677e+00   4.1712968e+02   1.5408658e+01   4.1009258e+02   2.9608077e+01   7.8397710e+02  -6.3888129e+00   4.8868334e+02   4.3301526e+00   4.1085097e+02   1.9329987e+01   3.8192032e+02   5.9397342e+01   3.0547903e+02   1.4904903e+01   2.4513613e+02   1.8829201e+02   5.2753710e+02   2.8144516e+00   3.5750129e+02   2.1285703e+01   2.2569032e+02   8.5660645e+00   3.7130334e+02  -7.4794474e+00   2.5304323e+02   3.5026710e+00   7.4183334e+02  -2.7591847e+01   2.7658194e+02   8.8395058e+01   2.3106334e+02   2.8699753e+01   2.2997334e+02   1.7546953e+01   3.7001581e+02   1.6515510e+01   2.7308000e+02  -8.6041419e+00   4.2430710e+02   5.9068981e+01   2.7628323e+02   1.2089895e+02   1.8445334e+02   4.5685526e+00   3.3939645e+02   1.5437961e+01   2.8360613e+02   1.3892957e+02   3.4618742e+02   2.3992426e+01   4.6722581e+02   2.9953226e+01   3.4875839e+02  -6.6638968e+00   7.0521334e+02   2.8337753e+01   4.5558871e+02   2.1400323e+01   5.9365258e+02  -8.3834968e+00   5.5872742e+02  -3.0327548e+01   2.9930774e+02   1.4024774e+00   2.6183334e+02  -5.3318474e+00   1.5920839e+02   9.1023613e+00   2.3512613e+02  -2.9784774e+00   2.7129968e+02  -1.4904258e+00   1.9749334e+02  -3.9714647e+01   4.2606194e+02  -5.7543097e+00
   2.0930334e+02   8.5305526e+00   4.2378194e+02   2.0306477e+01   3.6303097e+02   3.4916555e+01   3.6546484e+02   2.0115716e+01   5.3381935e+02  -5.4287742e+00   4.6373871e+02   2.7208968e+01   5.4626065e+02   6.5504387e+00   3.6995839e+02   6.3778452e+00   3.9143097e+02   1.2549972e+02   1.9417742e+02   2.8691935e+01   1.8689710e+02   3.1699845e+01   2.5430334e+02   5.1930553e+01   2.9767290e+02   7.6684258e+00   3.0550258e+02   1.8657213e+01   1.9049129e+02   1.3505213e+01   3.6721334e+02   8.0477526e+00   4.7159334e+02   2.9273526e+00   2.3892935e+02   1.5498232e+01   3.6393226e+02   7.0847742e+00   3.5469677e+02   1.2181290e+00   2.4942452e+02  -5.6268645e+00   2.1882806e+02  -6.6952774e+00   3.0097334e+02  -1.1653047e+01   2.5509613e+02  -7.4625290e+00   4.6468806e+02   1.0585277e+01   2.7973097e+02  -1.6463961e+01   2.5674129e+02   1.0294065e+00   3.1873334e+02  -1.8603847e+01   3.3235334e+02   4.4655256e-01   2.7796516e+02   2.0632465e+01   3.0918774e+02  -5.7301806e+00   3.3312290e+02   1.1601146e+02   4.6377419e+02   2.8960645e+01   4.8468871e+02  -4.2870258e+01   4.2504613e+02   1.9597277e+01   3.0874710e+02   1.7450555e+01   2.3319065e+02   2.2784748e+01   3.4296000e+02   1.0410578e+02   2.9183968e+02  -7.6943226e-01   4.5528742e+02   1.8592813e+01   3.5079935e+02  -4.6194323e+00   4.0459226e+02   4.4429716e+01   6.1782419e+02   1.9541806e+01   6.1453419e+02   1.9727265e+01   2.6384677e+02  -9.7009677e+00   3.9146968e+02  -3.2485419e+00   3.7399258e+02   4.4976077e+01   6.9892710e+02   9.9351871e+00   4.7764334e+02   6.3033526e+00   4.2528097e+02   1.3985587e+01   3.4620032e+02   1.6304942e+01   3.0786903e+02   1.2333703e+01   2.7984613e+02   1.4513521e+02   5.6396710e+02   3.8600516e+00   3.4350129e+02   1.1255703e+01   2.7426032e+02  -1.2419535e+01   3.3287334e+02  -6.8504744e-01   2.4481323e+02   1.6871071e+01   6.8511334e+02  -1.5864247e+01   3.5058194e+02   6.1475058e+01   2.2445334e+02   3.4748553e+01   2.5349334e+02   1.4905353e+01   3.4187581e+02   9.0967097e+00   2.5356000e+02   1.6774581e+00   3.9149710e+02   3.0123781e+01   2.6524323e+02   1.1416215e+02   1.2597334e+02  -1.3943047e+01   3.0315645e+02   4.2871613e+00   2.2422613e+02   1.5886997e+02   3.2327742e+02   1.5485226e+01   4.8789581e+02   4.7249626e+01   3.4699839e+02   2.3476903e+01   5.8097334e+02   1.7656953e+01   3.8058871e+02   5.1203226e+00   7.1693258e+02  -6.5758968e+00   5.1186742e+02  -1.2908748e+01   2.8602774e+02   5.4648774e+00   2.0187334e+02  -2.2875047e+01   2.1034839e+02  -7.2688387e+00   2.8912613e+02   1.3121523e+01   2.8390968e+02   1.7907742e+00   2.1068334e+02  -3.3579847e+01   4.4725194e+02   1.5500490e+01
   1.2049334e+02   6.8253526e+00   4.5188194e+02   4.8684774e+00   3.1251097e+02   4.9338155e+01   4.1237484e+02   1.9122916e+01   5.1414935e+02  -4.7551742e+00   4.3753871e+02  -1.4545032e+01   5.6245065e+02   5.0152387e+00   3.3800839e+02  -9.6361548e+00   3.6477097e+02   9.7202516e+01   2.0669742e+02   1.2210335e+01   2.2651710e+02   1.3950245e+01   2.2216334e+02   1.8031753e+01   3.1067290e+02   4.7958426e+01   3.1393258e+02   1.5642813e+01   1.5387129e+02   1.9048129e+00   4.0778334e+02   1.4182153e+01   4.5616334e+02   1.5917526e+00   2.3364935e+02  -1.4193677e+00   4.0921226e+02   9.9423742e+00   3.4564677e+02  -1.7767871e+01   2.9047452e+02   3.0491355e+00   1.9306806e+02  -5.0644774e+00   3.9716334e+02  -3.4588247e+01   2.5271613e+02   1.0157871e+01   4.4373806e+02  -1.4838723e+01   2.4892097e+02   6.1908387e+00   2.2764129e+02   1.2357406e+01   2.9092334e+02   4.3409526e+00   3.1487334e+02   2.2084953e+01   2.3515516e+02   2.4767265e+01   3.2299774e+02  -1.0304981e+01   2.6512290e+02   1.3312146e+02   5.7181419e+02   1.2697445e+01   4.8803871e+02  -4.8238258e+01   4.1294613e+02   1.2355277e+01   2.9540710e+02   1.4187755e+01   2.5476065e+02   1.4209148e+01   3.5520000e+02   9.5506581e+01   2.5345968e+02   6.4096774e-01   5.2057742e+02   6.6096129e+00   3.5527935e+02   1.3922168e+01   4.1881226e+02   7.2242116e+01   6.4043419e+02   9.9230065e+00   5.6810419e+02   9.8716645e+00   2.2632677e+02  -5.1693677e+00   4.3798968e+02  -1.3400142e+01   3.5404258e+02   3.0572077e+01   6.9126710e+02   1.4547987e+01   4.5097334e+02   1.2469526e+00   4.0080097e+02   2.1523987e+01   3.2720032e+02   8.6349419e+00   2.9295903e+02  -4.1834968e+00   2.9351613e+02   1.3657161e+02   6.6539710e+02   9.0756516e+00   3.1322129e+02  -9.3189677e-01   2.7121032e+02   6.4464516e-02   3.6478334e+02  -9.1878474e+00   2.6733323e+02   7.8794710e+00   7.3740334e+02  -2.0427447e+01   2.7658194e+02   7.1875058e+01   2.8597334e+02   1.9686953e+01   2.6997334e+02   1.7866953e+01   3.1535581e+02   1.8268310e+01   2.7128000e+02  -1.3030142e+01   3.5844710e+02   3.2717781e+01   2.4600323e+02   1.2346135e+02   1.9083334e+02   5.9581526e+00   3.8920645e+02  -6.1168387e+00   2.3145613e+02   1.3886157e+02   2.2903742e+02   6.0744258e+00   5.4989581e+02   2.1579626e+01   3.0442839e+02   1.9792503e+01   6.4002334e+02   2.0362953e+01   3.5358871e+02   1.5040323e+01   6.5384258e+02   2.0321303e+01   4.6072742e+02  -3.8057548e+01   3.2583774e+02   2.1050077e+01   2.9854334e+02  -2.1748647e+01   1.8286839e+02  -1.2740439e+01   2.6840613e+02  -3.1087742e-01   2.4786968e+02  -7.1860258e+00   1.9668334e+02  -3.4889847e+01   4.6649194e+02   1.7241290e+01
   8.8303340e+01   4.8805526e+00   4.6007194e+02   1.6833277e+01   3.4427097e+02   1.4267355e+01   3.5732484e+02  -1.2763084e+01   5.1538935e+02   2.0995626e+01   3.9288871e+02  -1.3230323e+00   4.4526065e+02  -1.5595613e+00   3.7671839e+02  -1.7732955e+01   3.3791097e+02   1.2768132e+02   2.2755742e+02   3.0971535e+01   1.9951710e+02  -7.3097548e+00   3.3040334e+02  -5.5874474e+00   2.5538290e+02   3.2481626e+01   2.9341258e+02   2.0764413e+01   2.4487129e+02   3.3384813e+01   3.8764334e+02   4.4533526e+00   4.5811334e+02   8.1575256e-01   2.5626935e+02  -1.2689677e+00   4.3650226e+02   2.9759174e+01   3.2793677e+02  -1.2591071e+01   3.1128452e+02   1.7474335e+01   1.9649806e+02   2.0381123e+01   3.8473334e+02  -2.6883847e+01   2.4509613e+02   2.2337471e+01   4.7759806e+02   7.9724774e+00   2.5382097e+02  -3.4116129e-01   2.5540129e+02   1.3806606e+01   2.8811334e+02  -1.6054247e+01   3.3240334e+02   1.5632553e+01   2.8162516e+02   1.7569665e+01   3.9075774e+02  -2.8915781e+01   2.3745290e+02   1.2895506e+02   6.5781419e+02   1.5677445e+01   4.8558871e+02  -4.8292258e+01   3.8878613e+02   5.0180774e+00   3.0036710e+02   4.6909548e+00   2.7972065e+02   4.0623484e+00   3.9915000e+02   9.5570581e+01   2.5759968e+02   1.4359768e+01   4.2405742e+02   8.2812129e+00   3.1798935e+02  -2.2846323e+00   4.1859226e+02   2.4739716e+01   6.5753419e+02  -5.5849935e+00   5.7953419e+02   1.7617265e+01   2.4146677e+02  -7.5705677e+00   3.9612968e+02   1.3608658e+01   3.9247258e+02   4.7017677e+01   6.9607710e+02  -1.5786813e+01   4.8549334e+02   6.1553526e+00   4.4837097e+02   4.1883871e+00   3.3406032e+02   2.2896142e+01   2.7100903e+02  -3.8074968e+00   2.2322613e+02   1.5219481e+02   5.8048710e+02   8.3484516e+00   3.2207129e+02   1.3780103e+01   2.7645032e+02   9.8352645e+00   3.4259334e+02  -1.8222647e+01   2.6852323e+02  -5.9757290e+00   7.6787334e+02  -3.5345047e+01   3.0877194e+02   8.0399858e+01   3.1130334e+02   2.8750553e+01   2.5997334e+02   1.7666953e+01   3.0830581e+02   2.6423097e+00   2.4980000e+02   1.2018258e+01   4.4544710e+02   2.8287781e+01   2.6257323e+02   1.1813575e+02   1.0992334e+02   1.6580953e+01   3.4553645e+02   1.6986761e+01   2.3779613e+02   1.1592437e+02   2.3280742e+02   1.6328258e+00   4.7884581e+02   4.2113626e+01   3.4870839e+02   1.4580103e+01   7.3949334e+02   3.1265353e+01   4.1286871e+02   1.9577923e+01   6.4246258e+02  -7.6829677e-01   4.9329742e+02   2.4268516e+00   3.1992774e+02   1.3852877e+01   2.1773334e+02  -3.1043847e+01   3.0015839e+02   1.7826361e+01   2.6978613e+02   2.0987226e+00   3.0090968e+02  -2.6192258e+00   1.8911334e+02  -4.0134247e+01   4.4291194e+02  -1.1523097e+00
   1.3278334e+02  -2.6278474e+00   4.4492194e+02   2.9515277e+01   3.5870097e+02   4.0782955e+01   3.6908484e+02  -2.9838839e+00   4.7966935e+02   7.8532258e+00   4.1348871e+02   1.1828968e+01   5.2554065e+02   6.3980387e+00   3.3395839e+02   2.4978452e+00   3.9272097e+02   9.8156516e+01   2.7150742e+02   2.1645535e+01   2.1889710e+02  -1.1440155e+01   3.5830334e+02   1.1805526e+00   3.6348290e+02   3.0063626e+01   3.4388258e+02   3.3626813e+01   2.1511129e+02  -8.0843871e+00   3.9487334e+02   4.2304953e+01   4.4511334e+02   1.2335753e+01   2.4616935e+02  -8.0096774e-01   4.8845226e+02   1.5033174e+01   3.4859677e+02   1.5516129e+01   3.0533452e+02  -1.4909665e+01   1.8044806e+02  -5.7648774e+00   3.4516334e+02  -6.2382474e+00   2.6128613e+02   5.4722710e+00   3.7702806e+02  -7.9319226e+00   3.4758097e+02   1.5298039e+01   2.4264129e+02  -2.1362594e+01   2.7349334e+02  -5.5546474e+00   3.2554334e+02   1.0801353e+01   2.4419516e+02  -9.0593548e-01   3.4999774e+02  -2.6134981e+01   2.3493290e+02   1.5072666e+02   6.0310419e+02   5.9542452e+00   4.7298871e+02  -4.8084258e+01   4.5125613e+02  -3.7095226e+00   3.2264710e+02   2.4958555e+01   2.8576065e+02  -8.9085161e-01   3.5034000e+02   8.5615381e+01   3.0197968e+02   7.3793677e+00   4.3952742e+02  -1.6476387e+01   2.9708935e+02   2.6287368e+01   4.1744226e+02   5.0771716e+01   6.5539419e+02  -3.7037935e+00   6.1701419e+02   2.9088645e+00   2.4855677e+02   3.5722323e+00   4.5355968e+02   7.1642581e+00   3.8051258e+02   3.2544477e+01   7.2807710e+02   4.8031871e+00   4.4497334e+02   1.9296953e+01   4.5604097e+02   1.3714787e+01   3.3973032e+02   4.0872542e+01   2.4443903e+02   1.9938103e+01   2.8832613e+02   1.3483681e+02   6.4796710e+02   1.1400516e+00   2.9988129e+02   2.3555303e+01   2.5250032e+02   1.3126452e-01   3.6573334e+02   9.5461526e+00   2.4985323e+02   1.4797871e+01   7.4597334e+02  -4.5113047e+01   2.6482194e+02   1.0343586e+02   3.2559334e+02   3.7657353e+01   2.3535334e+02   1.8976553e+01   3.2306581e+02   1.1715097e+00   2.7908000e+02  -1.1604142e+01   3.6492710e+02   3.4769381e+01   2.5290323e+02   1.2486935e+02   1.8759334e+02  -6.4426474e+00   4.0867645e+02  -6.7244387e+00   2.4417613e+02   1.2722397e+02   2.2408742e+02   7.5204258e+00   5.2032581e+02   4.7465226e+01   3.7723839e+02   1.4587703e+01   7.2402334e+02  -7.8704744e-01   3.9153871e+02   2.3284323e+01   6.9284258e+02   4.2013032e+00   4.3438742e+02  -3.5090348e+01   3.2330774e+02   3.1152477e+01   1.7473334e+02  -2.0273847e+01   2.9086839e+02  -3.8043871e-01   2.6340613e+02   2.4191226e+00   2.6443968e+02   6.1083742e+00   2.0711334e+02  -3.5054247e+01   4.1791194e+02   5.6076903e+00
   1.8478334e+02  -6.4578474e+00   4.1359194e+02   2.1981677e+01   3.2355097e+02   2.3504955e+01   3.9618484e+02  -1.3018839e+00   4.2695935e+02  -3.9299742e+00   4.2533871e+02   1.9280968e+01   5.6688065e+02   8.2808387e+00   3.5195839e+02   1.0784516e-01   3.4439097e+02   8.8022916e+01   2.4745742e+02   1.7999535e+01   2.1908710e+02  -9.3553548e+00   3.9392334e+02  -9.9904744e-01   3.6238290e+02   2.5301626e+01   2.9341258e+02   1.0144413e+01   2.7925129e+02   2.6844129e+00   3.5145334e+02  -6.5144744e-01   3.7702334e+02   1.9262953e+01   2.6016935e+02   1.1749032e+01   4.7921226e+02  -1.6076258e+00   3.7945677e+02  -2.4332671e+01   2.8180452e+02   9.6427355e+00   2.0506806e+02   2.5055226e+00   3.4521334e+02  -5.0022474e+00   2.8685613e+02   1.2566671e+01   3.7787806e+02  -4.6992258e-01   3.0692097e+02   4.9808387e+00   2.4945129e+02  -1.7173935e+00   3.2302334e+02   2.7729526e+00   3.2711334e+02   6.3957526e+00   2.1229516e+02   7.8360645e+00   3.7461774e+02  -5.1045806e+00   2.5821290e+02   1.1738426e+02   5.1729419e+02   7.0590452e+00   7.0698871e+02  -4.2604258e+01   4.6225613e+02   4.4604774e+00   3.2079710e+02   1.3196555e+01   2.5752065e+02   4.0383484e+00   3.5510000e+02   8.7994581e+01   3.2959968e+02   1.8879768e+01   4.3186742e+02   2.5164129e+00   3.1746935e+02   4.3769677e+00   4.5075226e+02   5.6166916e+01   5.8934419e+02   6.2002065e+00   6.4934419e+02   9.9246452e-01   2.5884677e+02  -6.6809677e+00   3.9265968e+02  -7.8237419e+00   3.7489258e+02   4.5474077e+01   6.7450710e+02   2.8368787e+01   4.0597334e+02   1.5516953e+01   4.2966097e+02   2.8251871e+00   3.2316032e+02   6.1248142e+01   2.7205903e+02   1.5348503e+01   4.0213613e+02   1.2740201e+02   6.0734710e+02   1.2239652e+01   2.8941129e+02  -6.4170968e+00   2.1945032e+02  -1.1747355e+00   3.1706334e+02  -1.1402474e+00   2.4842323e+02   2.1522710e+00   7.4583334e+02  -1.6911847e+01   2.7353194e+02   5.1789058e+01   3.3635334e+02   2.5516553e+01   2.7459334e+02   5.2573526e+00   3.2363581e+02   6.3659097e+00   2.9256000e+02  -3.3525419e+00   4.0120710e+02   5.0206981e+01   2.5843323e+02   1.0689695e+02   2.0683334e+02  -1.9271847e+01   3.3386645e+02   2.0070361e+01   3.2117613e+02   1.0182397e+02   1.8084742e+02  -8.3037419e-01   4.2874581e+02   8.2216258e+00   3.6866839e+02   1.8553303e+01   6.3349334e+02   1.2975353e+01   4.7000871e+02   3.3576723e+01   6.9060258e+02   1.7380503e+01   4.6595742e+02  -1.5425948e+01   3.3259774e+02   1.0789277e+01   1.6040334e+02  -6.2674474e+00   2.2506839e+02  -1.8636439e+01   2.4426613e+02  -6.4296774e+00   2.6819968e+02   1.4717574e+01   1.9006334e+02  -3.4210247e+01   3.9629194e+02  -1.2712710e+01
   1.7321334e+02   2.0367753e+01   4.4349194e+02  -8.5603226e+00   3.0727097e+02   1.0617355e+01   3.4918484e+02   1.2458116e+01   4.5904935e+02  -7.7717419e-01   4.7583871e+02   3.4409677e+00   5.2792065e+02  -1.8222361e+01   4.5004839e+02   7.0206452e+00   3.7562097e+02   1.2790452e+02   2.2307742e+02   1.6949935e+01   1.8723710e+02   1.8522645e+01   2.3968334e+02   1.2440153e+01   3.0300290e+02   2.0432026e+01   4.9998258e+02   1.5518813e+01   3.4421129e+02   1.0297613e+01   3.5854334e+02   1.5741353e+01   3.0930334e+02   5.3905526e+00   2.3731935e+02   1.1627032e+01   4.6160226e+02   2.2181174e+01   3.7226677e+02  -3.5674710e+00   2.5709452e+02   3.3953548e-01   2.1873806e+02   1.2601923e+01   3.7735334e+02  -1.3573447e+01   3.5180613e+02   1.1560671e+01   3.9230806e+02   1.3325677e+01   2.9158097e+02   2.4258039e+01   2.2788129e+02   1.3718206e+01   2.9587334e+02  -1.4345047e+01   3.2926334e+02   9.7937526e+00   2.5629516e+02   5.2660645e+00   3.1842774e+02  -2.2129381e+01   2.9164290e+02   9.9849858e+01   4.7019419e+02   1.7067045e+01   7.6893871e+02  -4.4060258e+01   3.9799613e+02  -9.7687226e+00   3.0540710e+02   1.3667755e+01   2.9886065e+02   2.9211484e+00   3.2025000e+02   1.0464258e+02   2.8097968e+02   1.4936774e-01   4.5571742e+02   1.5698413e+01   3.1322935e+02   8.0526168e+01   4.6312226e+02   3.1967316e+01   6.4701419e+02   2.7156606e+01   6.5249419e+02   1.1260465e+01   2.7932677e+02   1.3780632e+01   4.1703968e+02   1.4555858e+01   4.2294258e+02   4.7770077e+01   7.4207710e+02  -4.2268129e+00   3.8759334e+02   1.6073526e+00   5.1309097e+02   9.1507871e+00   3.3144032e+02   3.6155742e+01   3.0047903e+02  -1.2455097e+01   3.2818613e+02   1.2840801e+02   6.6967710e+02  -8.5567484e+00   3.2393129e+02   8.2113032e+00   1.7359032e+02  -4.0259355e+00   3.2168334e+02   3.5401526e+00   3.8181323e+02   1.2010710e+00   6.9802334e+02  -1.5847047e+01   2.2220194e+02   1.1860546e+02   2.8392334e+02   2.5990953e+01   2.1887334e+02   5.0549526e+00   3.4525581e+02   4.9663097e+00   2.9747000e+02  -4.9853419e+00   4.0663710e+02   3.4202581e+01   3.0466323e+02   1.4681855e+02   2.2045334e+02  -1.0021447e+01   3.1739645e+02   9.2379613e+00   2.4136613e+02   1.2468877e+02   2.2846742e+02   6.6000258e+00   4.4036581e+02   2.6672026e+01   3.6342839e+02  -5.8774968e+00   6.4445334e+02   1.6718553e+01   4.4734871e+02   2.4679523e+01   6.3250258e+02   6.2185032e+00   5.0019742e+02  -2.9405148e+01   3.4287774e+02   8.2687742e-01   1.9240334e+02  -1.6827447e+01   1.6234839e+02  -8.0488387e+00   2.4031613e+02  -4.4436774e+00   2.7786968e+02   4.5639742e+00   2.5568334e+02  -4.9649847e+01   4.6725194e+02  -1.1995097e+00
   1.9464334e+02   9.2333526e+00   4.4483194e+02   2.8672477e+01   3.4270097e+02   4.1782955e+01   3.5089484e+02   1.2131316e+01   4.2285935e+02   9.8280258e+00   4.3578871e+02   1.2844968e+01   5.2859065e+02  -4.1596129e-01   4.3052839e+02  -1.0797755e+01   3.9229097e+02   9.2000916e+01   2.5093742e+02   1.9201135e+01   2.4170710e+02   9.7350452e+00   1.8445334e+02   1.9088553e+01   3.4800290e+02   2.5162026e+01   5.1969258e+02   4.9020129e+00   1.2154129e+02   2.1211213e+01   3.7264334e+02  -3.1066474e+00   2.7521334e+02  -4.5522474e+00   2.7288935e+02   3.5914323e+00   5.1288226e+02  -6.6412258e+00   3.2650677e+02  -4.3866710e+00   2.4599452e+02   1.4837535e+01   2.2416806e+02   1.4547523e+01   3.3483334e+02  -9.3218474e+00   2.9933613e+02   7.8482710e+00   4.2164806e+02   2.0978477e+01   2.8720097e+02  -2.7715613e+00   2.2840129e+02   1.4816606e+01   3.0821334e+02  -1.5722474e+00   3.1340334e+02  -4.6474474e+00   4.0786516e+02   1.5190465e+01   2.9447774e+02  -2.6743381e+01   4.0226290e+02  -7.9997419e+00   4.7691419e+02   1.2819445e+01   5.9778871e+02  -5.6018258e+01   4.3920613e+02  -4.6955226e+00   2.7974710e+02   1.4010555e+01   2.8443065e+02   1.4595548e+01   3.7591000e+02   9.3709781e+01   2.3968968e+02   5.6025677e+00   4.3333742e+02   1.7688813e+01   2.4674935e+02   9.1124568e+01   4.4486226e+02   1.3428116e+01   7.5086419e+02   2.9328606e+01   4.4096419e+02   2.6612865e+01   2.4498677e+02   1.8578323e+00   3.9860968e+02  -1.1589742e+01   3.7256258e+02   5.8710477e+01   7.2188710e+02   1.9578387e+01   3.9340334e+02   9.6125526e+00   5.0471097e+02   1.0541187e+01   3.6563032e+02   2.7750542e+01   2.7609903e+02   1.8753032e+00   2.5118613e+02   1.5556801e+02   5.5429710e+02  -1.4656348e+01   3.7093129e+02   1.4021303e+01   1.9197032e+02   7.0736645e+00   3.4673334e+02  -1.1793847e+01   3.5600323e+02  -7.3541290e+00   7.1506334e+02  -4.0830247e+01   2.7111194e+02   8.6792658e+01   3.1054334e+02   3.5861353e+01   2.7073334e+02  -9.8138474e+00   3.3501581e+02   7.0255097e+00   2.4818000e+02   4.3785806e-01   4.2968710e+02   2.6398581e+01   2.7228323e+02   1.1521895e+02   1.6340334e+02  -6.1774474e+00   3.4315645e+02   7.7071613e+00   3.4536613e+02   1.1903877e+02   2.0461742e+02   1.6458026e+01   4.2417581e+02   9.5872258e+00   4.1027839e+02  -7.9154968e+00   6.2473334e+02   2.1396153e+01   3.7900871e+02   3.6816723e+01   5.6098258e+02   1.0901032e+00   4.5062742e+02  -3.2059548e+01   3.0816774e+02  -9.6632258e-01   3.0854334e+02  -2.4458647e+01   2.9310839e+02  -1.9396387e+00   2.5064613e+02  -1.9600077e+01   2.6133968e+02  -5.6436258e+00   2.0906334e+02  -2.1780247e+01   4.1149194e+02   4.2112903e+00
   2.1345334e+02  -3.7014474e+00   4.3568194e+02   1.6454477e+01   2.7298097e+02   4.8305548e+00   3.3113484e+02   4.6221161e+00   4.3066935e+02   2.6923226e+01   4.1653871e+02  -8.8650323e+00   5.1483065e+02   1.4404839e+01   4.6200839e+02  -2.0226155e+01   3.4853097e+02   1.0221172e+02   2.6021742e+02   1.0168735e+01   3.1156710e+02  -2.6137548e+00   2.6297334e+02  -1.2333047e+01   4.0158290e+02   1.7975626e+01   5.1560258e+02   2.4369213e+01   2.0202129e+02  -7.2271871e+00   3.5492334e+02   3.1790953e+01   2.5178334e+02   3.1612153e+01   2.3740935e+02   2.6698323e+00   4.9917226e+02  -3.6344258e+00   3.6355677e+02   1.0559329e+01   2.9347452e+02   3.8991355e+00   1.9130806e+02   7.0763226e+00   3.5102334e+02  -3.2517047e+01   2.6461613e+02  -3.9841290e+00   4.4749806e+02   1.2430477e+01   2.5015097e+02   9.4724387e+00   2.6531129e+02   6.0538065e+00   3.2959334e+02  -2.3752647e+01   3.2330334e+02   1.6890553e+01   3.2048516e+02   1.5700865e+01   3.8932774e+02  -1.0571381e+01   3.4178290e+02  -1.4061342e+01   4.8648419e+02   4.4383845e+01   5.8218871e+02  -2.6220258e+01   4.1441613e+02   2.5077677e+01   3.3750710e+02   6.9097548e+00   2.8867065e+02   2.8826348e+01   3.8134000e+02   9.2655381e+01   2.6445968e+02  -1.1099032e+01   4.1219742e+02   9.6100129e+00   2.4865935e+02   8.8591768e+01   4.4302226e+02   3.5575316e+01   7.3491419e+02   2.3744606e+01   7.3715419e+02   3.6776645e+00   2.7079677e+02  -1.6256968e+01   3.6803968e+02   1.6245858e+01   4.0332258e+02   6.3199677e+01   7.0464710e+02  -9.6624129e+00   4.4673334e+02   1.5106153e+01   5.1666097e+02   2.5518710e-01   3.3839032e+02   2.4309742e+01   3.0095903e+02   1.4936503e+01   2.4903613e+02   1.4798001e+02   5.6920710e+02   1.6440852e+01   3.3855129e+02   1.3421703e+01   1.8550032e+02  -1.5458735e+01   3.7597334e+02  -2.1653047e+01   3.4757323e+02  -3.2997290e+00   6.9968334e+02  -2.2079847e+01   2.9411194e+02   9.2472658e+01   3.0040334e+02   3.2962553e+01   2.9087334e+02   7.8149526e+00   3.1125581e+02   1.0026310e+01   2.8680000e+02   5.1082581e+00   4.3025710e+02   4.4452981e+01   2.5433323e+02   8.4364955e+01   1.6245334e+02  -5.1014474e+00   3.3448645e+02   2.6780761e+01   3.9326613e+02   6.4536774e+01   2.0975742e+02   3.1516826e+01   4.5165581e+02   2.9908826e+01   3.1099839e+02   1.7166903e+01   6.6849334e+02   1.0895353e+01   2.9653871e+02   8.9843226e+00   4.3722258e+02  -8.4890968e+00   5.0638742e+02  -2.8280348e+01   2.7949774e+02   1.3277277e+01   3.1187334e+02  -6.4350474e+00   1.5991839e+02  -3.7443871e-01   2.3712613e+02  -5.2884774e+00   2.3814968e+02  -4.2584258e+00   2.2421334e+02  -2.7372247e+01   4.1739194e+02  -2.4507097e+00
   2.0726334e+02   4.4883753e+01   4.0549194e+02   3.0479677e+01   3.5693097e+02   3.8164555e+01   3.3299484e+02   7.9433161e+00   4.2890935e+02   2.0402581e-01   4.1718871e+02   1.4532968e+01   5.5026065e+02  -6.3395613e+00   4.5257839e+02   1.6282452e+00   2.8458097e+02   1.2099772e+02   2.5078742e+02   1.8733135e+01   2.6465710e+02   1.4429045e+01   1.7840334e+02   1.0292553e+01   4.1377290e+02   1.4760426e+01   5.5007258e+02  -7.2483871e+00   2.5963129e+02   6.8401290e-01   3.6197334e+02   1.8316953e+01   2.4721334e+02   1.3547753e+01   2.4850935e+02   1.9301832e+01   5.3155226e+02   1.0915174e+01   3.6183677e+02  -1.1630710e+00   3.0047452e+02   1.5479135e+01   2.0702806e+02   1.5387226e+00   3.1306334e+02  -2.5290247e+01   3.1490613e+02  -2.6273290e+00   4.2568806e+02   2.8452774e+00   2.8587097e+02   2.5954839e+01   2.9402129e+02   2.0097006e+01   3.8887334e+02  -1.2645047e+01   3.2587334e+02   1.6684953e+01   3.4210516e+02   9.3112645e+00   2.7737774e+02   4.9146194e+00   3.4202290e+02  -1.5460542e+01   4.6205419e+02   2.5908245e+01   4.7308871e+02  -4.9442258e+01   3.9431613e+02   1.1425677e+01   3.0831710e+02  -6.7550452e+00   2.3348065e+02   9.1915484e+00   3.5491000e+02   1.3029978e+02   2.8568968e+02  -4.6974323e+00   4.5752742e+02   2.5513613e+01   2.3574935e+02   1.1115457e+02   4.6765226e+02   2.4814916e+01   7.1801419e+02   7.9066065e+00   6.2334419e+02   2.9224645e+00   2.4827677e+02  -6.6853677e+00   3.8703968e+02   1.6955858e+01   4.0375258e+02   6.3835277e+01   7.2892710e+02   2.6735187e+01   4.7845334e+02   3.2998553e+01   4.7518097e+02   1.5233587e+01   3.3649032e+02   3.7411742e+01   2.9643903e+02   1.5348103e+01   2.5375613e+02   1.4384241e+02   6.1172710e+02  -1.4530748e+01   3.3341129e+02   1.4592903e+01   2.0821032e+02   1.2394465e+01   3.5192334e+02  -4.5890474e+00   3.7323323e+02  -6.4252903e-01   6.9216334e+02  -2.7188247e+01   2.6739194e+02   1.0180026e+02   2.6940334e+02   5.7012553e+01   2.9859334e+02   3.7867353e+01   3.0625581e+02  -5.8636903e+00   2.5775000e+02  -9.1877419e+00   4.1497710e+02   2.8575381e+01   2.3705323e+02   9.2557355e+01   1.9559334e+02  -2.1182647e+01   3.2515645e+02   2.0471613e+00   4.2312613e+02  -1.7762026e+01   1.9556742e+02   3.0652026e+01   5.1860581e+02   1.6362826e+01   3.2604839e+02   3.4429032e+00   6.6402334e+02   2.9872953e+01   2.8305871e+02   4.9272258e-01   5.6946258e+02  -9.3082968e+00   4.6976742e+02  -3.2400748e+01   3.3473774e+02   2.3568077e+01   3.5687334e+02  -3.5175047e+01   3.1434839e+02   6.6511613e+00   2.3474613e+02  -1.2948077e+01   2.7148968e+02   2.4884374e+01   1.9264334e+02  -4.5796647e+01   3.5325194e+02   2.3400490e+01
   2.1206334e+02   6.9752562e-02   4.6964194e+02   7.0676774e+00   3.7322097e+02   8.4813548e+00   4.4003484e+02   9.5701161e+00   4.0419935e+02   1.9908258e+00   4.4938871e+02   8.5696774e-01   5.2621065e+02   9.5844387e+00   4.9109839e+02   2.7766452e+00   2.3858097e+02   1.5596772e+02   2.0536742e+02   2.8276735e+01   1.6880710e+02   1.7287045e+01   2.2545334e+02   2.2718553e+01   3.8624290e+02   2.0392826e+01   5.2303258e+02   2.5394813e+01   2.5516129e+02   6.9916129e+00   3.5092334e+02   9.3909526e+00   2.5892334e+02  -4.3904744e-01   2.6883935e+02   7.6254323e+00   4.9074226e+02   1.0709974e+01   3.5802677e+02   9.0017290e+00   2.8128452e+02   2.3164335e+01   2.1221806e+02   1.6213523e+01   3.9749334e+02  -1.2524647e+01   2.8056613e+02   1.2259871e+01   4.3283806e+02   1.8223277e+01   2.9634097e+02   1.3777239e+01   2.8807129e+02   3.7630065e+00   3.7897334e+02  -2.1233047e+01   3.2487334e+02   1.3474953e+01   3.0134516e+02   3.4092065e+01   3.0256774e+02  -7.7705806e+00   3.2359290e+02   1.7873858e+01   5.4977419e+02   2.8650645e+01   5.2318871e+02  -4.7000258e+01   4.2583613e+02   7.3740774e+00   2.9798710e+02   1.9171355e+01   2.7086065e+02   1.3581148e+01   3.9806000e+02   1.3917778e+02   2.6759968e+02   2.1079768e+01   4.8743742e+02   1.9880813e+01   2.5284935e+02   1.1849657e+02   4.1465226e+02   1.3944916e+01   6.7867419e+02  -2.7619355e-01   6.4501419e+02   2.1668865e+01   2.3351677e+02  -2.5884568e+01   3.9755968e+02  -1.3695742e+01   4.0123258e+02   4.9456877e+01   8.4116710e+02   7.7959871e+00   4.6292334e+02   9.1009526e+00   3.4699097e+02  -1.7081213e+01   3.9111032e+02   2.8002142e+01   2.6319903e+02   9.9573032e+00   2.8480613e+02   1.2326841e+02   5.9625710e+02   1.2036852e+01   3.4155129e+02  -2.9829677e-01   2.0916032e+02   2.1784645e+00   4.1787334e+02  -3.0585047e+01   3.9371323e+02  -2.4710929e+01   6.4345334e+02  -2.9051447e+01   2.9334194e+02   9.3914258e+01   2.6559334e+02   2.5507353e+01   2.8926334e+02   3.1373753e+01   3.3182581e+02   1.8190710e+01   2.6289000e+02  -1.7308942e+01   4.5444710e+02   4.5677806e+00   2.3324323e+02   1.2258215e+02   1.5502334e+02  -1.2367047e+01   3.1682645e+02   2.2383561e+01   3.6184613e+02   1.4000374e+01   1.8194742e+02   3.0316258e+00   4.6255581e+02   3.4086826e+01   3.1175839e+02   1.4396103e+01   6.6126334e+02   3.5713753e+01   3.8672871e+02   2.7099123e+01   7.6689258e+02  -1.1526968e+00   4.9424742e+02   3.6908516e+00   2.9949774e+02   2.3487277e+01   2.5183334e+02  -1.3151847e+01   1.7901839e+02   1.5567561e+01   2.5655613e+02  -2.6528774e+00   2.5657968e+02   1.0167174e+01   1.8878334e+02  -3.8157847e+01   4.7291194e+02   2.0777690e+01
   2.0873334e+02   1.4766153e+01   4.3078194e+02   2.0126477e+01   3.5041097e+02   9.4461548e+00   4.6899484e+02   1.6433161e+00   3.5114935e+02   1.4714826e+01   4.3558871e+02   1.1210968e+01   5.4121065e+02   6.8144387e+00   4.8985839e+02  -1.0644155e+01   2.3515097e+02   1.3890212e+02   1.9159742e+02   1.5378335e+01   1.6951710e+02   1.3320245e+01   2.4621334e+02   5.0077526e+00   3.9886290e+02   2.0663226e+01   5.7836258e+02   4.3538413e+01   3.0925129e+02   2.6144129e+00   3.5235334e+02   1.3946553e+01   2.7383334e+02  -6.3918474e+00   2.4954935e+02   1.6648632e+01   5.2745226e+02  -6.6168258e+00   3.8059677e+02   1.0526129e+01   2.5356452e+02   8.9019355e+00   2.1925806e+02   1.0030323e+01   3.4549334e+02  -1.1744647e+01   2.6542613e+02   2.1181071e+01   4.6449806e+02   2.5310477e+01   2.5511097e+02  -6.0143613e+00   2.3978129e+02   2.0386206e+01   3.7868334e+02   1.2130153e+01   3.4421334e+02   6.8377526e+00   2.9781516e+02   2.3474465e+01   3.2318774e+02  -2.0901806e+00   3.0026290e+02   3.2102581e+00   4.5896419e+02   2.3255445e+01   5.3713871e+02  -1.6716258e+01   4.1267613e+02   1.9326877e+01   3.4031710e+02   1.0254955e+01   2.7829065e+02   2.3376748e+01   3.5344000e+02   1.1098738e+02   2.7478968e+02  -1.5454323e+00   4.3067742e+02   7.5116129e+00   2.7331935e+02   1.1728897e+02   4.4875226e+02   4.6116916e+01   6.6672419e+02   1.9909806e+01   7.1958419e+02   2.2326452e-01   3.1179677e+02  -9.2469677e+00   3.9893968e+02   5.3385806e-01   3.2180258e+02   5.9771277e+01   7.0492710e+02   7.8851871e+00   4.1092334e+02   1.3120953e+01   4.0528097e+02   9.5455871e+00   3.6087032e+02   3.9801342e+01   2.9728903e+02  -8.6298968e+00   3.0365613e+02   1.7566041e+02   6.3020710e+02   1.1650852e+01   3.2402129e+02  -4.1589677e-01   2.0459032e+02  -5.6959355e+00   3.1864334e+02  -1.0786647e+01   3.8338323e+02   2.2505471e+01   7.3726334e+02  -3.0136247e+01   2.6139194e+02   9.5660258e+01   2.5002334e+02   3.1422953e+01   2.6502334e+02   6.0729526e+00   3.4897581e+02   1.1438710e+01   2.7528000e+02   1.1509858e+01   4.3230710e+02   4.7148981e+01   2.6709323e+02   1.1506415e+02   1.6335334e+02  -1.6934474e+00   3.3110645e+02   4.9511613e+00   3.4131613e+02   1.6452774e+01   2.4765742e+02   1.4104826e+01   3.9008581e+02   2.1694426e+01   3.3194839e+02   1.9209032e+00   6.5545334e+02   3.0838553e+01   3.1924871e+02   2.6407523e+01   8.1274258e+02   1.5193032e+00   4.6005742e+02  -2.2243948e+01   2.9573774e+02   1.4028077e+01   2.4802334e+02   1.0295256e-01   2.4901839e+02   6.0675613e+00   2.7645613e+02  -1.9524877e+01   2.5424968e+02  -1.6964258e+00   2.0406334e+02  -2.4380247e+01   4.9901194e+02  -3.4003097e+00
   2.1740334e+02   7.3125526e+00   4.2835194e+02  -8.1091226e+00   3.6641097e+02   1.0546155e+01   4.6289484e+02   2.3461316e+01   4.4171935e+02   1.2469226e+01   4.5738871e+02   2.3616968e+01   6.0173065e+02   1.0252839e+01   4.3609839e+02   8.1366452e+00   2.4886097e+02   1.2637532e+02   2.3997742e+02   2.3579355e+00   1.8946710e+02   7.9142452e+00   3.4926334e+02   8.4837526e+00   3.2186290e+02   2.6163226e+01   5.8993258e+02   4.9028129e+00   3.1621129e+02   2.3976129e+00   3.8487334e+02   8.7749526e+00   2.7226334e+02   7.1137526e+00   2.2369935e+02   4.8066323e+00   4.5779226e+02  -8.2340258e+00   3.1702677e+02   4.2817290e+00   3.4452452e+02  -3.8448645e+00   1.9202806e+02  -1.0712774e+00   3.0359334e+02  -1.8252647e+01   2.8028613e+02  -6.0977290e+00   4.2302806e+02   8.1980774e+00   2.7587097e+02   7.3748387e+00   2.2955129e+02  -9.1253935e+00   3.1654334e+02   1.1051353e+01   3.4559334e+02  -1.2272647e+01   3.1015516e+02   2.2287265e+01   2.5532774e+02  -1.0701381e+01   2.9217290e+02   7.9574581e+00   4.5724419e+02   6.8630452e+00   4.8803871e+02  -5.2388258e+01   4.1452613e+02   1.0908877e+01   3.1764710e+02   4.8285548e+00   2.4600065e+02   5.6994839e-01   3.5320000e+02   1.0985658e+02   2.4940968e+02  -1.7845032e+01   4.2490742e+02   3.5032129e+00   2.9003935e+02   1.4100137e+02   4.0375226e+02   2.5656916e+01   6.3220419e+02   2.3011406e+01   5.6682419e+02   1.3974065e+01   3.2074677e+02   1.1747032e+01   4.0631968e+02   8.4134581e+00   4.6023258e+02   5.9786877e+01   6.8554710e+02   1.8295587e+01   5.1292334e+02   7.1509526e+00   4.0566097e+02   6.8951871e+00   3.7825032e+02   3.5650942e+01   2.8138903e+02  -7.3078968e+00   2.9527613e+02   1.6404081e+02   6.1615710e+02   2.8204852e+01   3.3683129e+02   1.5749303e+01   1.9807032e+02   1.4856645e+00   3.0387334e+02  -1.3650474e+00   3.9623323e+02   3.4774710e+00   6.6687334e+02  -3.8545047e+01   2.9101194e+02   6.7820658e+01   2.8802334e+02   3.4232953e+01   2.2211334e+02  -4.4442474e+00   3.2763581e+02   1.3185910e+01   2.7818000e+02  -2.1521419e+00   4.3463710e+02   1.0192581e+01   2.7338323e+02   1.1737095e+02   1.4764334e+02   1.0323353e+01   3.3434645e+02  -2.4480387e+00   3.5860613e+02   3.3399574e+01   2.0522742e+02   1.6309226e+01   5.3427581e+02   1.9692258e+00   3.7089839e+02  -1.4475097e+01   6.5021334e+02   1.3357753e+01   2.3139871e+02   1.8955523e+01   7.5050258e+02  -7.0714968e+00   4.5510742e+02  -1.4467948e+01   3.0873774e+02   2.1807742e-01   2.4483334e+02  -2.4641847e+01   2.6444839e+02   5.0731613e+00   2.4712613e+02  -8.4847742e-01   2.6914968e+02  -9.3184258e+00   2.3802334e+02  -4.4097047e+01   4.4429194e+02   1.4927290e+01
   1.9340334e+02   1.5142553e+01   4.0264194e+02   4.5676774e+00   3.0313097e+02   1.0885548e+00   4.7075484e+02   2.8825161e+00   4.4390935e+02   1.2440258e+00   4.0953871e+02   6.8949677e+00   4.8802065e+02   1.3929639e+01   4.3200839e+02   3.7038452e+00   2.1467097e+02   1.2116052e+02   2.2345742e+02   2.4589535e+01   3.0232710e+02   2.0745445e+01   1.8492334e+02   2.6200953e+01   3.0610290e+02   1.8274026e+01   5.3693258e+02   5.0428129e+00   2.5611129e+02   1.5965613e+01   3.7930334e+02   2.7030553e+01   2.5692334e+02   1.0952562e-02   2.5383935e+02  -1.7554568e+01   5.0693226e+02   8.4147742e+00   2.9874677e+02   1.1241290e+00   2.8437452e+02  -1.5232865e+01   2.3506806e+02   1.1435523e+01   3.3506334e+02  -1.8240247e+01   3.0509613e+02  -8.0825290e+00   4.4811806e+02   5.3808774e+00   2.8839097e+02   2.2793239e+01   2.4436129e+02   1.7399806e+01   3.6106334e+02   8.9597526e+00   3.3406334e+02   1.7119753e+01   2.9377516e+02   3.0797665e+01   3.0242774e+02  -6.9993806e+00   2.5864290e+02   2.4259858e+01   4.6581419e+02   3.7467445e+01   4.8433871e+02  -5.2392258e+01   3.9667613e+02   3.5286877e+01   3.0602710e+02   8.0981548e+00   2.7357065e+02   1.0414348e+01   3.1982000e+02   1.0195698e+02   2.1121968e+02   1.4901677e+00   5.3281742e+02   1.1870413e+01   2.8984935e+02   1.0201657e+02   4.1375226e+02   1.3016916e+01   4.9177419e+02   2.3005806e+01   5.3768419e+02  -1.0464735e+01   3.1908677e+02  -2.8801677e+00   3.8208968e+02  -8.9281419e+00   3.0032258e+02   5.0439677e+01   6.6802710e+02   1.6127187e+01   5.0421334e+02   1.6177753e+01   3.9775097e+02   1.1767987e+01   3.6401032e+02   3.3550142e+01   2.8800903e+02   1.1592503e+01   2.7099613e+02   1.5794321e+02   4.6001710e+02   5.2160516e+00   3.5660129e+02  -1.6922968e+00   1.8921032e+02   9.3844645e+00   4.3064334e+02  -2.3666474e+00   3.3228323e+02   1.2923471e+01   6.6002334e+02  -4.3770474e+00   2.5387194e+02   1.0079186e+02   3.2206334e+02   1.6509753e+01   2.7411334e+02   3.1395753e+01   3.3187581e+02   8.4667097e+00   2.6042000e+02   1.4086581e+00   4.2435710e+02  -2.4050194e+00   2.6519323e+02   7.5886155e+01   1.6002334e+02  -2.2667047e+01   4.1129645e+02   2.3775961e+01   2.8098613e+02   6.8491742e+00   2.7813742e+02   2.1856426e+01   4.0213581e+02   1.4490426e+01   3.2675839e+02  -2.6138968e+00   7.5773334e+02   2.7806153e+01   2.1124871e+02   8.6675226e+00   7.0427258e+02   1.8666903e+01   4.1562742e+02  -1.9169548e+01   3.4697774e+02  -1.4931123e+01   2.8502334e+02   3.4229526e+00   2.2758839e+02   5.9196129e-01   2.8236613e+02   2.4232258e-01   3.0214968e+02   1.5851574e+01   1.8102334e+02  -3.3537047e+01   4.6401194e+02   1.0096903e+00
   2.3606334e+02   1.3579753e+01   4.2088194e+02  -1.5941523e+01   3.0374097e+02  -8.2502452e+00   4.5384484e+02   4.7053161e+00   5.4914935e+02   8.4848258e+00   4.7388871e+02   1.9696968e+01   5.3664065e+02  -5.1099613e+00   3.9833839e+02   5.4374452e+00   2.7186097e+02   1.1939532e+02   1.9645742e+02   9.4095355e+00   3.0523710e+02   1.4852645e+01   3.0673334e+02   4.8361526e+00   3.6929290e+02   1.0648826e+01   5.1255258e+02   2.2323213e+01   2.5654129e+02  -6.4987871e+00   3.8145334e+02   3.0708553e+01   2.4564334e+02   1.5343353e+01   2.6231935e+02   1.6770323e+00   4.4598226e+02   1.3480774e+01   3.3183677e+02   5.6169290e+00   2.6552452e+02   1.7135135e+01   1.8744806e+02   4.7751226e+00   2.9502334e+02   1.0295256e-01   2.3266613e+02  -9.3381290e+00   4.1711806e+02   5.4808774e+00   2.4611097e+02   1.0565639e+01   2.6583129e+02   3.5972206e+01   3.0635334e+02  -6.2334474e+00   3.5354334e+02   4.0413526e+00   2.5000516e+02   2.1719265e+01   3.9894774e+02  -1.1430981e+01   3.6726290e+02  -1.2819742e+01   4.6453419e+02   7.5198452e+00   4.7708871e+02  -3.5062258e+01   3.8925613e+02   8.3004774e+00   3.5583710e+02   3.8633355e+01   2.5495065e+02   1.6523948e+01   4.0053000e+02   1.1917018e+02   2.5473968e+02   1.8685677e+00   4.6619742e+02   9.8200129e+00   3.1446935e+02   4.9666968e+01   4.1549226e+02   3.6987716e+01   5.6067419e+02  -9.6461935e+00   6.5439419e+02   2.0108465e+01   2.8313677e+02  -4.7416774e-01   3.9665968e+02   7.8562581e+00   3.6089258e+02   3.8784077e+01   7.2683710e+02   1.1372387e+01   5.0354334e+02   1.8901353e+01   4.3352097e+02   9.9638710e-01   3.6559032e+02   3.7423742e+01   3.1662903e+02   1.2302903e+01   2.8922613e+02   1.4100481e+02   5.9906710e+02   4.8205161e-01   3.5855129e+02   8.5317032e+00   1.9416032e+02   2.2418465e+01   3.7278334e+02   6.1221526e+00   3.7809323e+02   8.7386710e+00   6.6616334e+02  -6.1082474e+00   2.8530194e+02   8.3797458e+01   3.0045334e+02   1.7668553e+01   2.6435334e+02   2.1036553e+01   2.8340581e+02   3.9064310e+01   2.8380000e+02   7.1082581e+00   4.0768710e+02   1.2968581e+01   2.3233323e+02   1.1265495e+02   1.7516334e+02  -2.3498247e+01   3.7734645e+02   1.7021961e+01   3.6545613e+02   1.7521574e+01   2.0132742e+02   1.6191226e+01   4.1627581e+02   1.8499226e+01   3.1999839e+02  -9.0230968e+00   7.0354334e+02   2.3991353e+01   3.4343871e+02   3.6042323e+01   6.9398258e+02   1.4160103e+01   3.9991742e+02  -1.5862748e+01   3.2792774e+02  -1.1887123e+01   2.9887334e+02  -5.2950474e+00   1.1120839e+02   3.3723613e+00   2.6074613e+02   3.2019226e+00   2.4024968e+02   7.2335742e+00   1.9064334e+02  -4.5026647e+01   3.6196194e+02   2.0983690e+01
   2.2011334e+02   9.8557526e+00   4.3230194e+02   2.7294877e+01   3.1370097e+02   2.5142955e+01   5.0899484e+02   2.0583316e+01   5.1619935e+02   9.7408258e+00   4.2108871e+02   2.5220968e+01   4.5659065e+02  -4.3659613e+00   4.0866839e+02   1.6371045e+01   2.3920097e+02   1.4671812e+02   2.0826742e+02   1.6894735e+01   1.9113710e+02   2.8740645e+01   2.6464334e+02   3.5913353e+01   3.2129290e+02  -3.2711742e+00   4.5593258e+02   3.1902813e+01   2.4402129e+02   7.7428129e+00   3.6154334e+02   8.5413526e+00   2.5645334e+02   1.3378553e+01   2.5259935e+02   2.1974632e+01   4.4969226e+02  -4.2460258e+00   3.6726677e+02  -2.0674710e+00   2.7490452e+02   2.2947355e+00   2.0621806e+02   1.1983523e+01   3.7687334e+02  -1.5495047e+01   2.5090613e+02   3.5112671e+01   3.8073806e+02   4.2012774e+00   2.9139097e+02   1.1463239e+01   2.8059129e+02   1.6831406e+01   3.1364334e+02  -2.3366474e+00   3.5592334e+02   1.2330953e+01   2.2058516e+02   1.8842865e+01   3.8504774e+02  -2.1508981e+01   3.5626290e+02  -9.0797419e+00   4.4062419e+02   2.1812645e+01   5.0468871e+02  -4.7170258e+01   4.0073613e+02   1.4642077e+01   3.5345710e+02   3.2443755e+01   2.4638065e+02   1.4159548e+01   3.8282000e+02   1.2920698e+02   2.7935968e+02   1.1898968e+01   4.2505742e+02   5.2251213e+01   3.3208935e+02   3.3297368e+01   4.7896226e+02   2.2270116e+01   6.9386419e+02   8.1686065e+00   5.5334419e+02   2.7382465e+01   2.3717677e+02   6.7726323e+00   3.7655968e+02  -5.1557419e+00   4.0756258e+02   5.9530477e+01   6.2397710e+02   3.4741187e+01   4.6330334e+02   1.5400553e+01   5.6309097e+02   1.3770787e+01   3.5939032e+02   2.7009742e+01   3.0976903e+02   1.5711703e+01   2.8984613e+02   1.3909521e+02   5.7591710e+02   1.0524052e+01   3.6607129e+02   1.9600103e+01   1.7935032e+02   8.3232645e+00   2.5064334e+02  -9.4366474e+00   3.2538323e+02   1.5095471e+01   6.8283334e+02  -2.3161847e+01   3.0787194e+02   3.3801858e+01   3.1045334e+02   4.8388553e+01   2.2445334e+02   1.7938553e+01   3.5373581e+02   2.5197910e+01   2.3861000e+02  -2.4165419e+00   3.8863710e+02   1.2972581e+01   2.9133323e+02   1.4959495e+02   2.1026334e+02  -4.4962474e+00   3.6639645e+02   1.0987961e+01   3.2607613e+02  -1.1278026e+01   2.2413742e+02   1.8176426e+01   3.2203581e+02   3.1708426e+01   3.8166839e+02   7.7033032e+00   6.5592334e+02   2.2520953e+01   4.3962871e+02   4.2397123e+01   6.4465258e+02   1.0536503e+01   4.1767742e+02  -1.9663548e+01   3.1721774e+02  -6.5032258e-01   2.7545334e+02  -2.3141447e+01   2.4939839e+02   7.0371613e+00   2.4036613e+02   1.4502323e+01   2.7800968e+02   2.3362774e+01   2.0130334e+02  -5.9159447e+01   4.2277194e+02   8.1688903e+00
   1.9540334e+02   6.4525526e+00   4.0792194e+02   2.9335277e+01   4.1627097e+02   2.8317355e+01   4.3479484e+02   2.7709316e+01   5.2657935e+02   1.0290426e+01   4.2803871e+02  -6.1850323e+00   4.4197065e+02  -7.7263613e+00   4.6471839e+02   5.8470452e+00   2.8543097e+02   1.2663972e+02   2.2826742e+02  -1.3652645e+00   1.6404710e+02  -5.9521548e+00   4.2945334e+02   1.1678553e+01   3.2638290e+02   2.8991626e+01   5.0926258e+02   2.6356413e+01   2.1716129e+02   1.5371613e+01   3.6178334e+02   3.8952153e+01   2.4845334e+02   3.1878553e+01   2.4831935e+02  -4.6829677e+00   4.8207226e+02   1.7835742e+00   3.5802677e+02  -2.6182710e+00   2.9233452e+02   5.8503355e+00   1.5525806e+02   7.5403226e+00   3.1511334e+02  -1.8454247e+01   2.8109613e+02   1.1357471e+01   4.3235806e+02   8.3616774e+00   2.0177097e+02   8.9128387e+00   2.5917129e+02   2.1455006e+01   3.2083334e+02   1.8088153e+01   3.4578334e+02   2.6712153e+01   2.1881516e+02   3.4594465e+01   3.3956774e+02  -1.3780581e+01   3.4112290e+02   1.4371458e+01   5.0777419e+02  -1.5029355e+01   6.2548871e+02  -2.7834258e+01   4.1362613e+02   3.8820877e+01   3.2026710e+02   3.2428955e+01   2.5024065e+02   1.6810748e+01   3.8772000e+02   1.0186498e+02   3.2040968e+02   2.4249677e+00   4.4824742e+02   1.6536013e+01   3.0008935e+02   1.0337368e+01   4.5602226e+02   2.5375316e+01   7.1334419e+02   3.6090206e+01   6.1744419e+02   1.5114465e+01   3.0027677e+02  -3.3253677e+00   3.4912968e+02   2.4178658e+01   3.2404258e+02   4.7872077e+01   6.7783710e+02   2.1202387e+01   4.5154334e+02   1.3151353e+01   6.2675097e+02  -1.4120129e+00   3.7663032e+02   3.5490542e+01   3.2786903e+02   1.1213703e+01   2.9675613e+02   9.9122413e+01   5.6225710e+02   2.0946852e+01   3.6422129e+02   5.5581032e+00   2.1297032e+02   2.2253665e+01   1.7630334e+02  -3.1094474e+00   3.5709323e+02   3.1648671e+01   6.9216334e+02  -3.1668247e+01   2.5501194e+02   1.3689066e+02   2.8006334e+02   3.2349753e+01   2.1278334e+02   1.8922153e+01   3.2268581e+02   8.4919097e+00   2.6147000e+02   7.8046581e+00   3.8420710e+02   2.1946981e+01   2.9219323e+02   1.1376615e+02   2.0468334e+02  -6.7598474e+00   3.6282645e+02   5.2735613e+00   3.4750613e+02   1.5197574e+01   2.4741742e+02  -9.4959742e+00   5.3255581e+02   1.8006826e+01   4.3423839e+02  -1.7822968e+00   5.9826334e+02   1.5363753e+01   3.5920871e+02   3.5870723e+01   6.3855258e+02   1.2884503e+01   3.6076742e+02  -6.5407484e+00   3.2264774e+02   6.2052774e+00   2.9945334e+02  -3.9821447e+01   2.2296839e+02   1.9615613e+00   2.7155613e+02  -3.4228774e+00   2.7924968e+02   8.9735742e+00   2.1440334e+02  -4.6967447e+01   4.0296194e+02  -9.0563097e+00
   1.7140334e+02   1.9232553e+01   4.5259194e+02   1.8811677e+01   4.6579097e+02   3.3545755e+01   4.5103484e+02   1.4690116e+01   4.4581935e+02   5.6612258e+00   4.2943871e+02   2.9529677e+00   4.6388065e+02   5.2408387e+00   4.6204839e+02   6.0645161e-02   2.9062097e+02   1.3089452e+02   2.4297742e+02   1.7687935e+01   1.4623710e+02   2.2042645e+01   2.6083334e+02   5.9815256e-01   3.4891290e+02   5.3792258e+00   5.1641258e+02   1.6164413e+01   2.1468129e+02   6.6600129e+00   3.9402334e+02   5.2512953e+01   2.4264334e+02   1.3343353e+01   2.7802935e+02   1.1750232e+01   4.6502226e+02   1.6907574e+01   3.4483677e+02  -6.1830710e+00   2.9933452e+02   1.1003355e+00   1.8902806e+02   2.1872258e-01   3.9887334e+02  -2.7535047e+01   2.4185613e+02   1.1066671e+01   3.2425806e+02  -1.5140323e+01   2.3844097e+02   2.3409239e+01   2.4217129e+02   2.5335006e+01   2.9616334e+02  -1.7798247e+01   3.0159334e+02   8.9573526e+00   2.8024516e+02   1.8920065e+01   2.9180774e+02  -1.0189781e+01   3.7007290e+02   2.2954581e+00   4.7000419e+02   5.2792245e+01   5.8238871e+02  -3.0636258e+01   4.1309613e+02   1.4233277e+01   3.1788710e+02  -1.1330645e+01   2.8133065e+02   1.4413548e+01   3.6282000e+02   1.0456698e+02   2.2325968e+02  -5.0830323e+00   4.4305742e+02   3.4331213e+01   2.8012935e+02   1.9794168e+01   4.4417226e+02   2.8953316e+01   7.4210419e+02   3.8269406e+01   6.2529419e+02   2.4526465e+01   2.9922677e+02   1.6428632e+01   3.5551968e+02   5.8174581e+00   4.4480258e+02   3.2261277e+01   7.3469710e+02   1.2735871e+00   4.2321334e+02   2.1137753e+01   5.8509097e+02   3.5250787e+01   3.3601032e+02   3.6930142e+01   3.8162903e+02   1.1532903e+01   3.2651613e+02   5.5311613e+01   6.2139710e+02   7.4556516e+00   3.2379129e+02   2.4362503e+01   1.8964032e+02   4.0200645e+00   2.8164334e+02  -6.8664744e-01   3.6890323e+02   1.0373871e+01   7.2773334e+02  -7.5638474e+00   3.6825194e+02   1.1083146e+02   2.9468334e+02   3.3610153e+01   2.3216334e+02  -1.8682474e+00   4.3463581e+02   5.4859097e+00   2.8128000e+02   4.5498581e+00   4.0168710e+02   3.9448581e+01   2.8252323e+02   1.3558975e+02   2.1035334e+02  -9.3344744e-01   3.3029645e+02  -1.5540387e+00   3.4917613e+02   6.1139742e+00   2.6080742e+02   2.8228258e+00   4.8489581e+02   9.9696258e+00   4.0370839e+02  -1.4989677e-01   7.2921334e+02   2.0607753e+01   4.3315871e+02   4.2144723e+01   6.4641258e+02   1.8065703e+01   4.3419742e+02  -2.8745148e+01   3.5849774e+02  -3.8027226e+00   2.5121334e+02  -1.7152247e+01   2.1577839e+02   1.1106761e+01   2.6493613e+02   7.0167226e+00   2.7367968e+02   1.7039174e+01   2.4316334e+02  -4.2798247e+01   3.8387194e+02  -2.2391097e+00
   1.6392334e+02   1.1095256e-01   4.7721194e+02   5.6520774e+00   3.7522097e+02   1.8271355e+01   4.6656484e+02   4.1177161e+00   4.6152935e+02   1.9404426e+01   4.4943871e+02   2.6502968e+01   4.7402065e+02   5.7096387e+00   3.8385839e+02  -1.0974155e+01   2.7072097e+02   1.5848652e+02   2.2269742e+02   2.1460335e+01   2.4151710e+02  -1.0097548e+00   2.3716334e+02  -1.2268247e+01   3.0896290e+02   5.0452258e+00   4.5141258e+02   1.4554413e+01   1.4292129e+02   1.1108129e+00   3.9059334e+02  -3.0264744e-01   1.1416334e+02  -1.6682474e+00   2.3207935e+02  -3.3376774e-01   4.5498226e+02   1.4420774e+01   3.4540677e+02   7.2132903e-01   3.1690452e+02  -9.3552645e+00   2.8530806e+02  -6.7367742e-01   3.4249334e+02  -2.6454647e+01   2.7033613e+02   3.4748271e+01   4.4973806e+02  -1.0598723e+01   2.5939097e+02   1.8113239e+01   2.4021129e+02   1.0491806e+01   3.5445334e+02  -6.8914474e+00   3.5359334e+02   1.9417353e+01   2.0558516e+02   9.6528645e+00   3.4285774e+02   2.1626219e+01   3.2436290e+02  -3.3877419e+00   5.2900419e+02   2.9322452e+00   5.0223871e+02  -2.5724258e+01   4.3583613e+02   1.9784077e+01   2.9169710e+02   1.9244555e+01   2.8738065e+02   6.2595484e+00   3.7087000e+02   1.0430298e+02   2.7740968e+02   1.7964968e+01   4.8628742e+02   9.1628129e+00   2.9817935e+02   1.5540168e+01   4.5049226e+02   4.3917716e+01   7.9062419e+02   1.4667806e+01   4.7958419e+02   2.0613265e+01   4.0460677e+02   8.7082323e+00   3.7908968e+02   6.3618581e+00   4.3780258e+02   4.3151277e+01   6.9959710e+02   3.1171587e+01   4.1583334e+02   1.1008153e+01   5.6199097e+02   2.5628787e+01   3.4087032e+02   3.4831342e+01   3.3938903e+02   2.0102103e+01   3.4284613e+02   4.8475213e+01   6.2363710e+02   3.0276452e+01   3.6474129e+02   2.7896503e+01   2.0555032e+02   2.4077265e+01   3.2730334e+02   7.1055256e-01   3.6400323e+02   2.0005871e+01   7.8149334e+02  -2.9954647e+01   2.9991194e+02   7.0148658e+01   3.2197334e+02   2.1896953e+01   2.0783334e+02   1.2558153e+01   3.8530581e+02   1.2862310e+01   2.9723000e+02   3.1838581e+00   4.0739710e+02   5.6231781e+01   2.8652323e+02   1.1717975e+02   1.7602334e+02   1.1029526e+00   3.2015645e+02   2.3071613e+00   3.4645613e+02   1.1231574e+01   2.0322742e+02  -6.7607742e+00   5.2065581e+02   2.3488826e+01   3.3951839e+02   1.7075303e+01   6.5916334e+02   1.3541753e+01   4.0967871e+02   3.0173123e+01   5.2589258e+02  -7.1526968e+00   3.8676742e+02  -1.9760748e+01   3.5273774e+02   1.0038077e+01   2.9545334e+02  -1.2171447e+01   2.6167839e+02   1.5624761e+01   2.5212613e+02  -1.1438477e+01   2.5971968e+02   6.4359742e+00   2.6387334e+02  -3.8885047e+01   4.1153194e+02  -4.0219097e+00
   1.6440334e+02   1.7312553e+01   4.4435194e+02  -9.0491226e+00   3.6313097e+02   3.5378555e+01   4.1941484e+02   1.2526972e+02   4.4695935e+02   7.7600258e+00   4.2053871e+02   1.8764968e+01   4.5007065e+02   1.9865639e+01   3.6909839e+02  -1.4743355e+01   2.5424097e+02   1.3199492e+02   2.8597742e+02   1.9677935e+01   2.0289710e+02   3.7079845e+01   3.1326334e+02  -2.3062474e+00   3.8438290e+02   1.2871626e+01   4.3717258e+02   9.2361290e-01   1.8887129e+02   2.4481290e-01   3.6206334e+02   2.4997526e+00   3.3911334e+02   1.9715753e+01   2.8554935e+02   5.5786323e+00   4.7069226e+02  -1.2116026e+01   3.3912677e+02   1.3703729e+01   2.8604452e+02  -1.0506465e+01   2.5982806e+02  -1.5595277e+01   3.9149334e+02  -2.1614647e+01   2.8542613e+02  -1.8268929e+01   3.6102806e+02  -7.0819226e+00   2.7277097e+02  -4.5671613e+00   2.5464129e+02   9.1474065e+00   3.6078334e+02  -6.3784744e-01   3.2964334e+02   1.5763353e+01   2.5743516e+02   2.4148645e+00   2.8004774e+02  -6.8689806e+00   2.7131290e+02  -2.1437419e+00   5.0929419e+02   5.0390452e+00   4.4638871e+02  -5.3506258e+01   4.0825613e+02   1.1520477e+01   3.1436710e+02   3.1909548e+00   2.8095065e+02   7.7394839e-01   3.3596000e+02   9.2575781e+01   2.7587968e+02   2.8087368e+01   4.3381742e+02   3.7980413e+01   2.9888935e+02   1.8103368e+01   4.3938226e+02   2.6866516e+01   7.5943419e+02  -7.2669935e+00   5.9777419e+02  -7.0719355e+00   3.0260677e+02  -1.7651768e+01   4.1608968e+02   2.8161858e+01   4.2889258e+02   7.8294077e+01   7.0907710e+02   4.6318710e-01   4.8130334e+02   2.6680553e+01   5.6704097e+02   1.1174787e+01   3.6025032e+02   1.6040942e+01   3.3652903e+02   6.4209032e+00   3.1732613e+02   5.1326813e+01   6.4929710e+02   1.4653652e+01   3.5960129e+02   2.8637703e+01   2.0064032e+02   2.4950065e+01   3.5197334e+02  -9.7304744e-01   3.5033323e+02   1.3669471e+01   6.8745334e+02  -1.4381447e+01   3.2034194e+02   1.1161426e+02   3.3754334e+02   3.8511353e+01   2.7616334e+02   1.6131753e+01   3.6449581e+02   1.9571097e+00   2.8056000e+02  -6.1025419e+00   3.9144710e+02   3.1557781e+01   2.5262323e+02   1.0565175e+02   1.7240334e+02   9.9125526e+00   3.1205645e+02   1.1285161e+01   3.6641613e+02  -1.2522581e-01   2.3527742e+02  -1.6647742e+00   4.6651581e+02   5.2770026e+01   3.2708839e+02   1.2259703e+01   6.8159334e+02   2.1087353e+01   2.8058871e+02   1.0920323e+01   6.3198258e+02  -4.6898968e+00   4.2262742e+02  -2.0149548e+01   3.1778774e+02   8.2140774e+00   2.6845334e+02  -2.4531447e+01   2.4710839e+02   3.9303613e+00   2.3826613e+02   1.5000323e+01   2.5890968e+02   2.7407742e+00   2.1768334e+02  -4.1329847e+01   3.5210194e+02  -1.2317510e+01
   2.0021334e+02   4.0677526e+00   4.1307194e+02   9.1132774e+00   3.6898097e+02   4.7870555e+01   4.1218484e+02   1.0418812e+02   4.4000935e+02   1.2456026e+01   4.7308871e+02   1.4760968e+01   5.0750065e+02  -7.4887613e+00   4.0395839e+02   8.6578452e+00   2.9743097e+02   1.7215972e+02   2.8588742e+02   2.4785135e+01   2.5942710e+02  -5.5325548e+00   2.4397334e+02   2.0616953e+01   3.9015290e+02   2.1170026e+01   5.9355258e+02   1.0223213e+01   2.4392129e+02   7.8008129e+00   3.5378334e+02   3.0692153e+01   3.1145334e+02   1.6508553e+01   2.6859935e+02   7.6946323e+00   5.0426226e+02  -3.1816258e+00   3.6321677e+02  -1.6173471e+01   2.1252452e+02  -1.3864865e+01   2.1540806e+02  -4.4616774e+00   3.5102334e+02  -2.4377047e+01   2.5618613e+02   1.2070271e+01   4.0168806e+02   9.5527742e-01   2.7863097e+02   2.6104039e+01   2.5821129e+02   8.2418065e+00   3.5073334e+02  -7.1638474e+00   3.3354334e+02   2.9971353e+01   2.7105516e+02   2.8275265e+01   2.7027774e+02   8.9526194e+00   2.3393290e+02  -2.5733419e+00   5.5677419e+02   1.2950645e+01   4.7668871e+02  -5.4130258e+01   4.8652613e+02   6.8388774e+00   3.0060710e+02   3.0517548e+00   2.5543065e+02   1.6675548e+01   4.4858000e+02   9.9516181e+01   2.8411968e+02  -5.7183226e-01   4.6952742e+02   1.9403613e+01   2.8331935e+02   3.1348968e+01   4.6259226e+02   4.4789716e+01   6.7434419e+02   1.1830206e+01   6.7910419e+02   3.4561665e+01   2.6717677e+02   3.3702632e+01   3.8255968e+02   6.0842581e+00   4.3309258e+02   6.7718077e+01   7.1669710e+02  -1.2486413e+01   4.7578334e+02   2.2122153e+01   5.7447097e+02   9.9103871e+00   3.5378032e+02   4.2318542e+01   3.2266903e+02  -6.1029677e-01   3.1661613e+02   5.8193613e+01   5.5058710e+02   2.8310452e+01   3.8845129e+02   1.7659703e+01   2.2269032e+02   7.1860645e+00   3.3830334e+02  -8.4994474e+00   3.3800323e+02   1.3655871e+01   7.1249334e+02  -2.0914647e+01   3.2334194e+02   1.0723426e+02   2.7645334e+02   4.0498553e+01   3.1545334e+02   1.6708553e+01   3.4163581e+02  -8.9740903e+00   2.5704000e+02  -2.9909419e+00   4.1082710e+02   3.4677381e+01   2.5166323e+02   1.1524855e+02   1.4635334e+02  -4.3334474e+00   3.1272645e+02   2.9571561e+01   2.9812613e+02  -5.9520258e+00   2.3780742e+02   1.3282581e-01   5.7084581e+02   3.1993626e+01   3.3594839e+02  -8.1090968e+00   7.1097334e+02   2.8016953e+01   4.8353871e+02   3.9884323e+01   6.7669258e+02  -1.5976697e+01   4.4624742e+02  -1.9039148e+01   3.1230774e+02   3.4552477e+01   3.0706334e+02  -1.3480247e+01   2.4563839e+02  -1.9382039e+01   2.7936613e+02  -2.0476774e+00   2.7619968e+02   2.6975742e+00   2.2916334e+02  -3.5438247e+01   4.2449194e+02   2.3712903e+00
   1.8002334e+02  -4.6470474e+00   4.0621194e+02   2.7192077e+01   3.3089097e+02   2.7917755e+01   4.2684484e+02   8.9535316e+01   4.4966935e+02  -5.9367742e+00   3.9123871e+02   9.2589677e+00   5.7192065e+02  -4.3623613e+00   3.9300839e+02  -2.4566155e+01   2.6067097e+02   1.1534052e+02   2.0007742e+02   1.7409935e+01   1.4746710e+02   2.7424516e-01   1.8997334e+02   2.4836953e+01   2.2724290e+02   2.3152826e+01   6.5064258e+02   2.1136013e+01   2.1659129e+02   1.7472129e+00   3.7911334e+02   3.0235753e+01   3.0006334e+02   2.9129753e+01   2.5654935e+02  -1.2913677e+00   5.0455226e+02  -7.3482581e-01   3.3450677e+02   1.4783329e+01   2.4880452e+02   1.3192735e+01   2.5344806e+02   1.6105123e+01   3.4183334e+02  -3.4881847e+01   2.6214613e+02   3.6834710e+00   3.6387806e+02   1.5220077e+01   2.3420097e+02  -1.0681561e+01   2.0869129e+02   1.8734065e+00   3.2030334e+02  -5.8194474e+00   3.4306334e+02   2.1739753e+01   2.6881516e+02  -3.5955355e+00   2.7808774e+02  -4.4321806e+00   2.6898290e+02  -9.8073419e+00   4.8024419e+02  -8.9769548e+00   5.3348871e+02  -5.3974258e+01   4.4936613e+02   2.1751677e+01   2.8107710e+02   1.8415484e-01   2.5910065e+02   2.2191948e+01   3.8272000e+02   1.1768498e+02   2.5564968e+02  -2.7742323e+00   4.4857742e+02   5.2296129e+00   3.1288935e+02   1.5023368e+01   4.7817226e+02   2.6443316e+01   7.4077419e+02   1.1795806e+01   6.4849419e+02   9.8204645e+00   3.1155677e+02  -2.6577677e+00   3.9251968e+02  -5.8625419e+00   4.5337258e+02   7.5955677e+01   8.2250710e+02  -1.3312129e+00   4.3040334e+02   3.3182553e+01   5.0290097e+02   2.2445987e+01   3.4863032e+02   4.8780542e+01   3.1038903e+02   2.6132103e+01   3.2061613e+02   7.7823613e+01   5.7529710e+02  -1.9634839e-01   3.5336129e+02   3.1046903e+01   2.2131032e+02  -5.8435355e+00   3.9083334e+02   8.7681526e+00   3.5647323e+02   2.2318271e+01   7.2826334e+02  -3.1762474e+00   3.3234194e+02   4.6174258e+01   3.0749334e+02   2.5535353e+01   2.6383334e+02  -4.7318474e+00   3.2978581e+02   2.4163910e+01   2.5175000e+02   2.1522581e+00   3.9820710e+02   1.9686981e+01   2.6514323e+02   1.1779015e+02   1.5011334e+02  -1.2444247e+01   2.9905645e+02   1.6045161e+01   3.3550613e+02  -6.0242581e-01   2.0222742e+02   2.4169226e+01   5.0265581e+02   4.7788258e+00   3.2651839e+02   1.1545303e+01   7.6392334e+02   1.7970953e+01   5.0820871e+02   5.5710723e+01   7.1131258e+02   3.8237032e+00   4.3310742e+02  -1.2797948e+01   2.8368774e+02  -5.3792258e-01   2.7778334e+02  -3.9227847e+01   1.7601839e+02   7.9975613e+00   2.3731613e+02  -1.3063677e+01   2.6243968e+02   1.0798374e+01   2.0464334e+02  -3.8146647e+01   4.0920194e+02   3.7344903e+00
   1.8383334e+02   2.0478153e+01   4.6159194e+02   5.9516774e+00   3.3555097e+02   1.7734955e+01   4.2065484e+02   9.3460516e+01   4.5666935e+02   4.5532258e+00   4.2883871e+02  -5.5490323e+00   5.1850065e+02  -6.9876129e-01   5.4309839e+02  -9.7133548e+00   2.7320097e+02   9.6478116e+01   1.7226742e+02   4.8444735e+01   2.0832710e+02   1.6365445e+01   1.9749334e+02   2.9553526e+00   3.1129290e+02   2.9588258e+00   4.9560258e+02  -6.1307871e+00   3.3035129e+02  -1.2833587e+01   2.9935334e+02   1.1136553e+01   3.5240334e+02   1.6525526e+00   2.8597935e+02   1.0354232e+01   4.2469226e+02  -1.3960258e+00   3.0812677e+02   5.8937290e+00   3.2875452e+02   9.1767355e+00   2.2163806e+02   8.5599226e+00   2.8202334e+02  -4.2237047e+01   2.7433613e+02   5.1882710e+00   3.7283806e+02   9.9732774e+00   2.5430097e+02   2.5704387e+00   2.5283129e+02  -1.1367794e+01   3.2311334e+02   2.9557526e+00   3.4935334e+02  -1.5673447e+01   2.5510516e+02  -9.0687355e+00   2.8056774e+02  -2.9058065e-01   2.7602290e+02   7.2894581e+00   4.7815419e+02   5.6202452e+00   5.2363871e+02  -3.6836258e+01   4.7588613e+02   8.5300774e+00   3.2217710e+02  -2.9384516e-01   2.5791065e+02   1.8527148e+01   3.4734000e+02   1.0728538e+02   2.7445968e+02  -1.1229032e+01   4.2419742e+02  -3.1999871e+00   3.4284935e+02   3.0966568e+01   5.0523226e+02   4.2328516e+01   6.5782419e+02   6.9618065e+00   6.7620419e+02   2.2933665e+01   2.8398677e+02   4.3078323e+00   3.7046968e+02   2.3141458e+01   4.2328258e+02   4.8882877e+01   7.2959710e+02   9.3415871e+00   4.9621334e+02   2.5247753e+01   4.6842097e+02   1.5634387e+01   3.5635032e+02   3.3302942e+01   3.4338903e+02   2.2352103e+01   3.8580613e+02   4.6708413e+01   5.7006710e+02   2.5892052e+01   3.3793129e+02   2.2851303e+01   2.1274032e+02   1.0122065e+01   3.9030334e+02  -1.0709447e+01   3.6571323e+02   2.3819071e+01   7.5906334e+02  -1.9640247e+01   3.0572194e+02   1.0159386e+02   3.0397334e+02   3.5386953e+01   3.1078334e+02   1.2272153e+01   2.9973581e+02   1.9479097e+00   2.7208000e+02   2.1955858e+01   4.0687710e+02   1.8843381e+01   2.5681323e+02   1.0545655e+02   1.5402334e+02  -2.4567047e+01   3.4510645e+02   6.9116129e-01   3.3426613e+02   6.3967742e+00   2.3851742e+02   1.4646026e+01   4.4317581e+02   4.3307226e+01   3.5818839e+02   1.8217032e+00   7.0026334e+02   5.8013753e+01   4.3986871e+02   4.9517923e+01   6.0617258e+02   8.9449032e+00   3.9176742e+02  -8.7307484e+00   2.9954774e+02   5.2932774e+00   3.1997334e+02  -4.0133047e+01   2.4329839e+02   1.0665161e+01   2.6526613e+02   3.0322581e-02   2.6890968e+02   1.0940774e+01   2.1797334e+02  -3.2303047e+01   3.4763194e+02   8.4200903e+00
   1.8264334e+02   2.9143353e+01   4.3378194e+02   1.1176477e+01   3.2274097e+02   1.2989755e+01   4.2641484e+02   1.1356972e+02   4.3023935e+02   2.6176258e+00   4.3458871e+02   1.3490968e+01   5.1335065e+02  -6.7167613e+00   6.0847839e+02   1.5436245e+01   2.7220097e+02   1.1503812e+02   1.9983742e+02   1.1809135e+01   2.2551710e+02   2.3750245e+01   2.2292334e+02   2.7350953e+01   3.7219290e+02   1.4366826e+01   4.8103258e+02   2.3224813e+01   1.6792129e+02   1.1690813e+01   3.3706334e+02   1.4119753e+01   3.0235334e+02   3.5706553e+01   2.7859935e+02  -8.1053677e+00   4.1231226e+02  -4.3056258e+00   3.2874677e+02   5.3941290e+00   2.7028452e+02   2.4243355e+00   2.1978806e+02   1.8087923e+01   2.9502334e+02  -2.3797047e+01   2.5480613e+02   2.2410671e+01   4.7064806e+02   1.4678477e+01   2.9649097e+02   2.4435239e+01   2.4864129e+02   1.7677406e+01   2.9759334e+02  -1.7226474e+00   3.3735334e+02  -1.9934474e+00   2.7919516e+02   1.9004065e+01   3.0461774e+02  -2.4045806e+00   2.6188290e+02   4.6106581e+00   5.0000419e+02   2.0442245e+01   5.3288871e+02  -1.9476258e+01   4.4415613e+02   5.8584774e+00   3.0431710e+02   2.1184955e+01   2.4824065e+02   6.5407484e+00   3.5015000e+02   1.2439058e+02   2.7964968e+02  -1.1174232e+01   4.5757742e+02   1.1889613e+01   3.8979935e+02   3.9205677e+00   4.6849226e+02   7.8687716e+01   6.4753419e+02   1.0215006e+01   5.8349419e+02   1.5680465e+01   3.7332677e+02  -2.1936774e-01   4.4831968e+02   1.4483458e+01   4.0266258e+02   6.4062477e+01   8.2988710e+02   2.3508387e+01   4.8006334e+02  -1.6502474e+00   3.7609097e+02   1.5690787e+01   4.0463032e+02   6.7770542e+01   3.1276903e+02   6.2817032e+00   4.0408613e+02   8.5056013e+01   4.5096710e+02   4.4370052e+01   3.6098129e+02  -1.6626968e+00   2.1816032e+02  -1.5915355e+00   2.7583334e+02   6.2081526e+00   4.2590323e+02   1.4623871e+01   7.2502334e+02  -3.1157047e+01   3.0758194e+02   1.0663506e+02   3.0878334e+02   3.9762153e+01   2.9116334e+02   1.7017526e+00   3.8697581e+02   2.4387097e+00   2.7666000e+02   3.4894581e+00   3.7668710e+02   2.7118581e+01   2.4995323e+02   1.1990535e+02   1.3526334e+02   9.0237526e+00   3.7296645e+02   6.3223613e+00   3.1907613e+02   2.8141974e+01   2.1599742e+02  -4.2123742e+00   4.9855581e+02   3.1496826e+01   2.8827839e+02   2.4794503e+01   7.1111334e+02   4.5757526e+00   4.9000871e+02   3.9266723e+01   7.0303258e+02  -3.7389677e-01   4.7657742e+02  -1.3275548e+01   2.8016774e+02   7.6536774e+00   2.5883334e+02  -2.2481847e+01   2.1786839e+02   2.4559561e+01   2.7569613e+02  -3.9440774e+00   2.4314968e+02   1.1481574e+01   1.9654334e+02  -3.4018647e+01   4.9196194e+02   2.5369032e-01
   1.7035334e+02   1.6746553e+01   4.8992194e+02   2.4685277e+01   3.3613097e+02   3.1118555e+01   4.6803484e+02   1.4081012e+02   4.3776935e+02   2.5925226e+01   4.5273871e+02   2.1538968e+01   5.1064065e+02   8.3003871e-01   4.6843839e+02   1.8879445e+01   2.5229097e+02   1.2644092e+02   1.9993742e+02   1.6131135e+01   2.1175710e+02   4.1421045e+01   1.6916334e+02   1.7121753e+01   2.5058290e+02   3.0625626e+01   4.9626258e+02  -2.1835871e+00   1.9530129e+02   1.1640413e+01   3.7140334e+02   8.5625526e+00   3.1930334e+02  -7.7394474e+00   2.4945935e+02   3.2175832e+01   3.9445226e+02  -1.4686826e+01   3.0436677e+02   4.6745290e+00   2.8894452e+02  -1.0208465e+01   2.1349806e+02   8.9711226e+00   3.1635334e+02  -3.0463447e+01   2.8804613e+02   1.6941471e+01   3.6806806e+02   3.3148774e+00   2.8406097e+02   1.3949639e+01   2.5259129e+02  -1.0685935e+00   3.3083334e+02  -5.2818474e+00   3.2983334e+02   2.5268153e+01   2.7481516e+02   3.3144645e+00   3.5556774e+02   1.3749419e+01   3.1631290e+02  -6.6937419e+00   4.8757419e+02   2.6816645e+01   6.9593871e+02  -3.5670258e+01   4.3146613e+02   1.2133677e+01   3.1436710e+02   3.0330955e+01   2.9829065e+02   7.5767484e+00   3.7863000e+02   9.9822181e+01   2.7125968e+02  -1.9730323e+00   4.3857742e+02   5.4996129e+00   3.4588935e+02   2.1053368e+01   4.7212226e+02   4.2977316e+01   6.8815419e+02   2.4535406e+01   6.4291419e+02  -4.4031355e+00   2.7646677e+02   2.1249432e+01   4.4374968e+02  -5.0941935e-02   3.6413258e+02   7.6094877e+01   8.2078710e+02   4.4186387e+01   4.5506334e+02   3.7969753e+01   4.1785097e+02   2.3109987e+01   4.1573032e+02   5.0982542e+01   2.9671903e+02   2.2795703e+01   4.3561613e+02   4.7913613e+01   4.5491710e+02   1.0674052e+01   3.7136129e+02   2.8126903e+01   2.1016032e+02   2.3188465e+01   3.8149334e+02  -7.7646474e+00   4.4881323e+02  -1.9689290e+00   6.7626334e+02   1.1737526e+00   3.9196194e+02   7.3884658e+01   2.8106334e+02   3.9699753e+01   3.1964334e+02   3.6513353e+01   3.5759581e+02  -1.1920890e+01   2.7380000e+02   5.2825806e-01   4.4573710e+02   2.1354581e+01   2.4109323e+02   1.1895415e+02   1.6621334e+02   2.5477526e+00   3.4696645e+02   1.6732361e+01   3.6431613e+02   1.1422774e+01   2.2046742e+02   3.4240026e+01   4.9113581e+02   9.8004258e+00   2.8470839e+02  -4.3498968e+00   7.0230334e+02   2.3710553e+01   4.5681871e+02   6.4591923e+01   6.4284258e+02   6.9613032e+00   4.6853742e+02   1.3676516e+00   3.2392774e+02   6.1028774e+00   2.6616334e+02  -8.6782474e+00   1.4139839e+02   5.2716129e-01   2.5455613e+02   1.1127123e+01   2.4571968e+02   2.2845974e+01   2.0930334e+02  -1.2799447e+01   4.1144194e+02  -5.2547097e+00
   2.0116334e+02   1.9901753e+01   4.5859194e+02   9.2316774e+00   3.0674097e+02  -1.2340245e+01   5.1894484e+02   8.8877316e+01   4.7547935e+02  -1.6331574e+01   4.4123871e+02   3.6658968e+01   5.2816065e+02  -1.9381561e+01   5.0190839e+02  -1.7658155e+01   2.4262097e+02   1.6544452e+02   1.9669742e+02   5.5803355e+00   1.9561710e+02   2.8002245e+01   2.5011334e+02  -1.9634247e+01   2.8438290e+02   1.5771626e+01   4.7822258e+02   3.1549613e+01   2.5178129e+02   1.8262013e+01   3.7116334e+02  -8.4824744e-01   3.1202334e+02   6.4129526e+00   2.3835935e+02   1.5163832e+01   4.1336226e+02   2.9003742e+00   3.2069677e+02  -1.3418710e+00   2.7214452e+02   1.1085535e+01   1.5292806e+02   2.6767226e+00   3.1016334e+02  -2.0348247e+01   3.0166613e+02   1.5218710e+00   4.0873806e+02   3.5011277e+01   2.8668097e+02   2.7600039e+01   2.2645129e+02  -4.5973935e+00   3.1064334e+02  -3.5266474e+00   3.6383334e+02   2.3408153e+01   2.8853516e+02   2.8826865e+01   3.2794774e+02  -6.8009806e+00   3.0355290e+02   3.2517058e+01   4.9205419e+02   5.4888245e+01   6.4428871e+02  -2.8988258e+01   4.1125613e+02   2.3330477e+01   3.0798710e+02   1.9031355e+01   2.7952065e+02   1.2558348e+01   3.9215000e+02   1.0979058e+02   3.4559968e+02   2.2649768e+01   5.1014742e+02   1.9444013e+01   3.6312935e+02   5.5841677e+00   4.7402226e+02   3.1035316e+01   5.6539419e+02   2.5166206e+01   6.9534419e+02   1.0352465e+01   2.7455677e+02   5.5922323e+00   3.9827968e+02   9.3466581e+00   3.5613258e+02   5.3834877e+01   6.6559710e+02   1.2371587e+01   5.1035334e+02   2.7976553e+01   4.3685097e+02   1.5349987e+01   3.3349032e+02   3.4841742e+01   2.6866903e+02   4.2297032e+00   3.6913613e+02   4.6422013e+01   5.2806710e+02  -9.5079484e+00   3.4836129e+02   9.7269032e+00   2.2088032e+02  -1.0991355e+00   3.7854334e+02  -8.8586474e+00   4.2890323e+02  -2.7161290e+00   6.8945334e+02  -4.6541447e+01   2.7772194e+02   1.0488386e+02   2.9726334e+02   1.5023753e+01   2.5545334e+02   1.9178553e+01   3.5616581e+02   2.2813510e+01   2.7056000e+02  -1.0402542e+01   4.6439710e+02   3.2431781e+01   2.5905323e+02   1.1875735e+02   2.0268334e+02  -5.5098474e+00   4.0920645e+02   1.8133161e+01   3.5293613e+02   9.1431742e+00   2.1165742e+02   4.6548258e+00   5.4641581e+02   2.9668026e+01   3.5827839e+02  -2.5654968e+00   7.1273334e+02   2.4461526e+00   3.8886871e+02   5.8357923e+01   6.5617258e+02   2.3749032e+00   4.4567742e+02  -2.1435484e+00   3.5526774e+02   8.7856774e+00   2.5892334e+02  -2.3769047e+01   1.7606839e+02   1.0283561e+01   2.5869613e+02  -2.9407742e-01   2.7900968e+02   1.3512774e+01   1.9811334e+02  -4.1334247e+01   4.4020194e+02  -2.9355097e+00
   1.8835334e+02   1.3256553e+01   4.1683194e+02   6.2924774e+00   3.1741097e+02   1.5416155e+01   4.0618484e+02   8.8428116e+01   4.8209935e+02  -1.2341174e+01   4.3368871e+02  -6.8370323e+00   4.8645065e+02  -7.8047613e+00   4.4943839e+02  -1.2705548e+00   2.1839097e+02   1.5010292e+02   1.8074742e+02   2.1716335e+01   2.3599710e+02   5.2418452e+00   1.8949334e+02   1.0875353e+01   2.4777290e+02  -3.8695742e+00   5.1564258e+02   1.6556013e+01   2.3292129e+02   1.0150813e+01   3.3549334e+02   4.8653526e+00   3.0740334e+02   2.2402553e+01   2.5831935e+02   2.2270323e+00   4.5879226e+02   8.6859742e+00   3.5402677e+02   6.7517290e+00   2.8723452e+02  -1.3651665e+01   1.9063806e+02  -1.6300774e+00   3.1068334e+02  -1.1819847e+01   2.4847613e+02   9.5870710e+00   3.2259806e+02   7.7124774e+00   2.7901097e+02   9.0736387e+00   2.2797129e+02   1.0761006e+01   4.6987334e+02   6.2149526e+00   3.1616334e+02   1.9461753e+01   2.7529516e+02  -1.1393548e-01   3.4356774e+02   7.5194194e+00   3.2283290e+02   5.4546581e+00   5.3505419e+02   3.7382452e+00   5.4673871e+02  -2.5934258e+01   4.6409613e+02   5.3132774e+00   3.7321710e+02   1.4382955e+01   3.0957065e+02   7.1043484e+00   3.9330000e+02   1.1031858e+02   2.8849968e+02   1.3357768e+01   4.9514742e+02   1.7314013e+01   4.3860935e+02  -4.1742323e+00   4.6375226e+02   1.5916916e+01   5.8648419e+02  -1.2280994e+01   6.8182419e+02   3.2344065e+01   2.1617677e+02   2.1832632e+01   4.2703968e+02   2.4045858e+01   3.2313258e+02   6.7234877e+01   6.7197710e+02   1.9191187e+01   5.6445334e+02   2.8168553e+01   4.4528097e+02   3.6105587e+01   3.7635032e+02   3.8222942e+01   2.9014903e+02  -1.2886968e+00   3.7713613e+02   3.2302013e+01   5.1744710e+02   1.2391652e+01   3.5131129e+02   8.7809032e+00   2.4550032e+02   5.5012645e+00   4.0245334e+02   4.6085526e+00   4.2566323e+02   6.8330710e+00   7.3583334e+02  -9.6818474e+00   2.9115194e+02   8.8279458e+01   3.3911334e+02   8.8157526e+00   2.3778334e+02   4.1621526e+00   3.8992581e+02  -1.1507290e+01   2.9485000e+02   2.0794258e+01   4.1511710e+02   3.4904181e+01   2.6976323e+02   1.1523055e+02   2.0321334e+02  -1.5642247e+01   3.9753645e+02  -5.1232387e+00   3.0112613e+02   2.3617974e+01   1.8961742e+02   2.2802581e-01   4.5717581e+02   5.9472258e+00   3.3775839e+02   2.0506103e+01   7.3387334e+02   3.9564953e+01   3.0124871e+02   1.3607523e+01   7.2474258e+02   2.0129303e+01   4.3172742e+02   7.1224516e+00   3.4135774e+02   7.4184774e+00   2.6821334e+02   6.1977526e+00   1.7934839e+02  -1.7078839e+01   2.5364613e+02   4.0099226e+00   2.8224968e+02   4.4435742e+00   1.7621334e+02  -3.6202247e+01   4.6496194e+02   1.5133690e+01
   1.9626334e+02   1.7637526e+00   4.1559194e+02   1.0581677e+01   3.0308097e+02   4.7625548e+00   4.0899484e+02   8.3913316e+01   4.7457935e+02   6.9304258e+00   4.4033871e+02  -1.1169032e+01   4.8859065e+02   1.5694039e+01   5.2843839e+02  -5.6805548e+00   2.8124097e+02   1.1040492e+02   2.1421742e+02   4.2608735e+01   2.4070710e+02   1.0015045e+01   2.5016334e+02   8.6917526e+00   3.0262290e+02   1.2602426e+01   5.0088258e+02   3.0268129e+00   1.8911129e+02   8.3256129e+00   3.3173334e+02   1.4306153e+01   3.2521334e+02   1.0497753e+01   2.1411935e+02   1.2863032e+01   4.0698226e+02   1.0790774e+01   3.4198677e+02   1.4184929e+01   2.7356452e+02  -4.0780645e+00   2.1268806e+02   1.1085923e+01   3.2502334e+02  -2.8057047e+01   2.0561613e+02   2.1875871e+01   3.2664806e+02   4.5784774e+00   2.7434097e+02   2.0827239e+01   2.7345129e+02   9.4526065e+00   4.0316334e+02   4.0217526e+00   3.5778334e+02   6.2721526e+00   2.4986516e+02   1.5110465e+01   3.5013774e+02   1.1993819e+01   2.8731290e+02   1.2436258e+01   5.1624419e+02   1.5143045e+01   6.4938871e+02  -3.1496258e+01   4.7652613e+02   4.3528877e+01   3.6826710e+02   2.8638955e+01   2.7829065e+02   1.9176748e+01   3.9820000e+02   1.0806658e+02   2.9873968e+02   4.6385677e+00   5.0633742e+02   9.6088129e+00   3.9846935e+02  -3.4330323e+00   4.1859226e+02   4.4049716e+01   5.9343419e+02   3.3583006e+01   7.2696419e+02   2.9632865e+01   2.2908677e+02   1.0699832e+01   4.9951968e+02   1.4867458e+01   3.2037258e+02   6.2215677e+01   6.8526710e+02   3.4457987e+01   5.1287334e+02   2.1864953e+01   4.0828097e+02   2.5685587e+01   3.2301032e+02   3.5780142e+01   2.8062903e+02   1.7232903e+01   3.6965613e+02   5.4860413e+01   5.2777710e+02   1.4652516e+00   3.2393129e+02   2.5251303e+01   2.2607032e+02   3.4965665e+01   3.9068334e+02   1.1640153e+01   3.9419323e+02   2.9110671e+01   7.1435334e+02  -5.2113447e+01   2.6720194e+02   1.3524546e+02   3.1321334e+02   3.9457753e+01   2.4954334e+02   6.5513526e+00   3.6197581e+02   1.4887097e+00   2.4994000e+02  -9.6129419e+00   3.5320710e+02   4.7286981e+01   2.3924323e+02   9.6342155e+01   1.7149334e+02  -5.4946474e+00   3.5653645e+02  -9.4132387e+00   3.3445613e+02   1.2415742e+00   2.5127742e+02   1.2725226e+01   6.0022581e+02   2.9363226e+01   3.8518839e+02   8.5217032e+00   6.5687334e+02   2.0534953e+01   3.5953871e+02   1.9604323e+01   7.1417258e+02  -3.4550968e+00   4.0338742e+02  -4.3610348e+01   3.4878774e+02   2.5594077e+01   2.9078334e+02  -2.5747847e+01   2.0615839e+02   1.6926361e+01   2.6226613e+02  -3.0096774e+00   2.9571968e+02  -1.0864026e+01   2.1845334e+02  -5.8911447e+01   3.5358194e+02   9.2894090e+01
   2.1230334e+02  -1.5369447e+01   4.0497194e+02   5.4312774e+00   3.0479097e+02   3.1525755e+01   3.7675484e+02   8.9922516e+01   5.4514935e+02   1.3384826e+01   4.3338871e+02  -8.2130323e+00   5.0988065e+02   1.3650839e+01   4.4109839e+02   8.3966452e+00   2.7362097e+02   1.4592452e+02   2.1583742e+02   9.0091355e+00   2.0518710e+02   2.1706645e+01   2.3378334e+02   1.9002153e+01   3.1119290e+02   3.1536826e+01   4.7769258e+02   7.3201290e-01   2.1287129e+02   2.4184813e+01   3.8768334e+02   3.1201526e+00   3.4511334e+02   2.8575753e+01   2.6050935e+02  -6.1381677e+00   4.2969226e+02   1.4783974e+01   3.9098677e+02   6.3149290e+00   2.9794452e+02   6.1615355e+00   2.0787806e+02   1.1470723e+01   3.1378334e+02  -4.4784744e-01   2.5223613e+02   2.0716271e+01   4.5187806e+02   1.7420077e+01   2.6568097e+02   1.4280039e+01   2.3712129e+02   1.8929006e+01   3.2178334e+02   2.1392153e+01   3.3392334e+02   2.2710953e+01   2.5115516e+02   3.7107265e+01   3.6823774e+02  -2.3541806e+00   3.2878290e+02   1.8928658e+01   5.5900419e+02   5.0772245e+01   5.8388871e+02  -2.7806258e+01   4.4031613e+02   2.4895677e+01   3.8169710e+02   3.2854555e+01   2.5676065e+02   1.6759148e+01   3.4163000e+02   9.3692181e+01   3.5316968e+02   9.9416774e-01   5.5824742e+02   4.4696013e+01   4.0203935e+02   1.8991368e+01   4.5596226e+02   2.9170116e+01   7.0086419e+02  -1.4313935e+00   7.2710419e+02   1.5291665e+01   2.5117677e+02   1.8652632e+01   4.5365968e+02   1.8296258e+01   4.8751258e+02   8.4604477e+01   7.4307710e+02   1.7743187e+01   3.9540334e+02   2.6402553e+01   4.9837097e+02   2.6808387e+01   2.8592032e+02   3.6837342e+01   3.0276903e+02   3.1931703e+01   3.5332613e+02   4.7116813e+01   7.6644710e+02   6.3716516e+00   3.1469129e+02   2.9905032e+00   2.2688032e+02   2.3800865e+01   2.6197334e+02   7.5069526e+00   4.0109323e+02   1.1698671e+01   8.2473334e+02  -2.3323847e+01   2.4730194e+02   9.8547458e+01   3.1702334e+02   1.4012953e+01   1.9492334e+02   1.8400953e+01   4.4130581e+02   1.4522310e+01   2.5685000e+02  -4.9257419e+00   4.2835710e+02   3.1364981e+01   2.9433323e+02   1.2574495e+02   2.0945334e+02  -3.6214474e+00   3.4405645e+02  -1.0034839e+01   3.9569613e+02   1.3202374e+01   2.0684742e+02   2.1659626e+01   4.5979581e+02   8.3076258e+00   3.7299839e+02   2.3396903e+01   7.0659334e+02   1.8937353e+01   2.9177871e+02   5.1835123e+01   5.9484258e+02  -3.5286968e+00   4.3824742e+02  -1.7209148e+01   3.7645774e+02   1.2230477e+01   2.9645334e+02  -2.2491447e+01   1.9701839e+02   1.1937561e+01   2.6802613e+02  -5.0404774e+00   3.1962968e+02   2.8073174e+01   2.5706334e+02  -2.0380247e+01   3.6729194e+02   6.3557290e+01
   1.8340334e+02   2.4942553e+01   4.1154194e+02  -2.0043226e+00   3.4255097e+02   4.2149548e+00   4.2356484e+02   1.1646772e+02   4.5490935e+02   2.2744026e+01   3.6558871e+02  -4.8390323e+00   5.2916065e+02   9.7284387e+00   3.9243839e+02  -6.7505548e+00   2.7834097e+02   1.3254692e+02   1.7612742e+02   2.2225935e+01   2.0456710e+02   1.7376245e+01   2.9273334e+02   9.5615256e-01   2.7896290e+02   1.9685226e+01   5.0269258e+02   1.4072013e+01   2.0863129e+02   1.6384013e+01   3.6597334e+02   1.8666953e+01   3.9778334e+02  -3.4978474e+00   2.8035935e+02  -1.8296168e+01   4.9907226e+02  -2.0726426e+01   4.0836677e+02   2.7024529e+01   2.9137452e+02   8.5597135e+01   2.0921806e+02   5.9835226e+00   3.0302334e+02  -2.4057047e+01   2.3685613e+02   2.6376671e+01   4.2425806e+02   4.4719677e+01   2.4177097e+02   1.6332839e+01   2.3302129e+02   2.4257006e+01   3.3583334e+02  -4.4018474e+00   3.3297334e+02   1.3586953e+01   2.3753516e+02   2.4386865e+01   3.9747774e+02   3.9661935e-01   3.7769290e+02  -4.7441419e+00   5.8824419e+02   3.1763045e+01   5.8303871e+02  -3.9488258e+01   4.4304613e+02   2.4947277e+01   4.0379710e+02   3.5846555e+01   2.8367065e+02   1.5326348e+01   3.9510000e+02   1.3455458e+02   3.1821968e+02   8.7901677e+00   5.1019742e+02   6.8001290e-01   3.5408935e+02   1.0067368e+01   4.6223226e+02   2.7348516e+01   7.3362419e+02   2.7417806e+01   7.2039419e+02   3.5968465e+01   2.6122677e+02   4.7486323e+00   4.4608968e+02   1.4851858e+01   4.3151258e+02   7.3224477e+01   6.7745710e+02   3.6702787e+01   4.0606334e+02   1.9459753e+01   5.1371097e+02   3.4441187e+01   3.2268032e+02   2.7706542e+01   2.9409903e+02   1.1345303e+01   3.4108613e+02   4.5186013e+01   6.4425710e+02   2.1766852e+01   2.8202129e+02   1.1324103e+01   1.9088032e+02   2.6060865e+01   2.2645334e+02   2.0348553e+01   4.6685323e+02   5.2078710e+00   7.6292334e+02  -2.2039047e+01   2.5015194e+02   1.0027946e+02   3.0249334e+02   3.2795353e+01   2.0587334e+02   8.9549526e+00   4.2687581e+02   2.3726710e+01   2.4361000e+02  -2.7665419e+00   3.7363710e+02   1.8072581e+01   2.8766323e+02   1.5969855e+02   1.8706334e+02  -1.1930247e+01   3.4943645e+02  -1.1752387e+00   3.7150613e+02   4.6757419e-01   2.2499742e+02  -2.2652374e+01   5.4222581e+02   3.0093226e+01   3.8842839e+02  -4.1174968e+00   8.1454334e+02   2.4971353e+01   3.8115871e+02   1.3834723e+01   7.1941258e+02  -1.3874297e+01   4.0372742e+02  -2.1027548e+01   3.2516774e+02   3.7136774e+00   2.5954334e+02  -1.9388647e+01   3.0591839e+02   1.1755561e+01   2.6878613e+02  -2.0051277e+01   2.8600968e+02   2.2332774e+01   2.2692334e+02  -2.8729047e+01   3.4472194e+02   1.1055289e+02
   1.7278334e+02  -4.8778474e+00   4.2916194e+02   1.7636077e+01   3.4665097e+02   2.6696955e+01   4.1308484e+02   1.1734612e+02   4.3447935e+02   1.7188426e+01   3.7033871e+02   5.4809677e+00   4.8292065e+02  -5.2236129e-01   4.7533839e+02   2.7574452e+00   2.7401097e+02   1.2193332e+02   2.1393742e+02   8.9211355e+00   1.5923710e+02   1.9482645e+01   2.0835334e+02   1.7706553e+01   2.1767290e+02   3.2084258e+00   4.8988258e+02  -1.6243187e+01   3.0102129e+02   7.8028129e+00   3.6064334e+02   3.6283353e+01   3.9326334e+02   1.7153753e+01   2.5831935e+02   3.8470323e+00   4.1169226e+02  -7.7360258e+00   3.4931677e+02   1.4585290e+00   2.7375452e+02   7.2526735e+01   2.3349806e+02   7.8011226e+00   2.7468334e+02  -2.3079847e+01   2.6633613e+02   1.9182710e+00   3.2421806e+02   1.8722877e+01   2.6301097e+02   1.0923639e+01   2.4936129e+02   9.0498065e+00   3.7330334e+02   1.2650553e+01   3.7130334e+02   5.1240553e+01   2.5348516e+02   4.0350865e+01   4.3532774e+02  -1.1011381e+01   3.6712290e+02   2.2721458e+01   6.8300419e+02   4.1612245e+01   6.9998871e+02  -2.7944258e+01   4.5041613e+02   2.0567677e+01   4.0264710e+02   2.2938555e+01   2.5019065e+02   2.8144748e+01   3.6839000e+02   1.0683138e+02   2.9373968e+02   1.6318568e+01   5.0047742e+02   2.6737613e+01   3.2879935e+02   3.1990568e+01   4.5917226e+02   5.1703316e+01   7.1762419e+02   1.7647806e+01   6.5320419e+02   1.3203665e+01   3.3846677e+02  -5.1405677e+00   4.2793968e+02   1.1023858e+01   4.6242258e+02   3.6611677e+01   7.3473710e+02   2.2070387e+01   3.7826334e+02   3.0303753e+01   5.0385097e+02   1.6799987e+01   2.8916032e+02   5.3918142e+01   2.9843903e+02   2.3708103e+01   3.3751613e+02   6.0431613e+01   7.0329710e+02   2.8283652e+01   3.0050129e+02   2.0695703e+01   2.0978032e+02   1.9078865e+01   2.6064334e+02  -6.3866474e+00   4.1395323e+02   2.1289871e+01   7.3968334e+02  -1.5849847e+01   2.6615194e+02   1.0156946e+02   3.1587334e+02   4.4384953e+01   2.0406334e+02   1.3999753e+01   3.8882581e+02  -2.7092903e+00   2.4575000e+02  -2.4677419e+00   4.2811710e+02   1.6144181e+01   2.8190323e+02   1.4106935e+02   1.6449334e+02  -1.7974647e+01   3.4886645e+02   3.0150361e+01   3.7088613e+02  -1.1622826e+01   2.5351742e+02   4.0160258e+00   5.0936581e+02   8.8620258e+00   3.7627839e+02  -5.6254968e+00   7.2702334e+02   1.1062953e+01   4.9824871e+02   7.8475226e+00   6.7227258e+02   9.1369032e+00   3.9086742e+02  -2.4187484e+00   3.2835774e+02   6.4847742e-01   2.6678334e+02  -1.7727847e+01   2.0053839e+02   1.0705961e+01   2.5683613e+02  -3.1452774e+00   3.0414968e+02   5.7415742e+00   2.5464334e+02  -3.4856647e+01   3.3196194e+02   1.1343369e+02
   1.6868334e+02  -1.0169847e+01   4.5092194e+02   1.8465277e+01   3.5751097e+02   4.7068155e+01   3.8794484e+02   1.1883732e+02   4.6704935e+02   1.7912826e+01   4.2468871e+02   2.8132968e+01   4.6092065e+02  -1.0622361e+01   4.7038839e+02  -7.9655484e-01   3.2486097e+02   7.8485316e+01   2.3274742e+02   1.0416335e+01   2.1870710e+02   5.0550452e+00   2.0192334e+02   9.9309526e+00   3.3243290e+02   1.5127626e+01   5.1636258e+02   3.2688413e+01   2.0954129e+02   4.5012129e+00   3.8811334e+02   4.6557526e+00   4.1845334e+02  -1.4814474e+00   2.4640935e+02   3.9949832e+01   4.5831226e+02  -8.6056258e+00   3.3374677e+02  -1.1295871e+01   2.4333452e+02   9.7290335e+01   2.0325806e+02   1.5120323e+01   3.2687334e+02  -2.0504744e-01   2.9837613e+02   2.1925071e+01   4.5387806e+02   2.4900774e+00   2.5634097e+02   3.0937239e+01   2.5050129e+02   1.1478606e+01   3.0335334e+02   3.1565526e+00   3.6459334e+02   2.3537353e+01   2.3329516e+02   1.9056065e+01   3.6708774e+02   4.9877819e+01   4.0264290e+02   7.8798581e+00   5.5953419e+02   3.3489845e+01   7.1233871e+02  -5.3322581e+00   4.7867613e+02   2.3306877e+01   3.3888710e+02   1.4799355e+01   2.5495065e+02   1.9043948e+01   3.8434000e+02   1.2455538e+02   3.2402968e+02  -1.1624632e+01   4.4086742e+02   2.8506413e+01   2.9984935e+02   2.0406568e+01   4.1896226e+02   2.2340116e+01   7.9153419e+02   8.7850065e+00   6.5377419e+02   7.3480645e+00   2.9813677e+02   2.0035832e+01   3.8212968e+02  -2.8813419e+00   4.6909258e+02   4.9218077e+01   6.9845710e+02   2.7502787e+01   4.0521334e+02   2.2007753e+01   5.4504097e+02   3.1314787e+01   3.4435032e+02   5.5162942e+01   3.2686903e+02   1.8053703e+01   3.0513613e+02   5.2732013e+01   6.8306710e+02   1.7662052e+01   3.4317129e+02   1.4142103e+01   1.8035032e+02   1.1093265e+01   2.3402334e+02  -2.1570474e+00   3.5357323e+02   1.3600271e+01   7.6721334e+02  -4.0292247e+01   2.7506194e+02   1.2966666e+02   3.6230334e+02   2.9240553e+01   2.4802334e+02   1.1382953e+01   5.3092581e+02   1.9112710e+01   2.6328000e+02   7.0398581e+00   4.1168710e+02   2.5748581e+01   2.7205323e+02   1.4637735e+02   2.0426334e+02   9.5537526e+00   3.0462645e+02   2.6449561e+01   4.0417613e+02   2.2663974e+01   1.9651742e+02   1.6296026e+01   4.2046581e+02   1.1884026e+01   3.6423839e+02   1.3577703e+01   6.8259334e+02   3.2287353e+01   5.8348871e+02   3.3118323e+01   6.9531258e+02   2.1243703e+01   3.8100742e+02  -2.4969948e+01   2.9759774e+02   2.9349277e+01   3.0940334e+02  -8.2374474e+00   1.9472839e+02   8.9807613e+00   2.4745613e+02   5.5551226e+00   2.6995968e+02   9.7167742e+00   2.3335334e+02  -3.5393447e+01   3.5006194e+02   9.7225690e+01
   1.7383334e+02   1.5038153e+01   3.9383194e+02  -8.9175226e+00   3.5065097e+02   1.8956955e+01   3.6946484e+02   1.2188572e+02   4.5104935e+02   1.1002826e+01   3.8223871e+02   4.5289677e+00   5.3745065e+02   1.9752387e+00   4.7523839e+02  -2.5645548e+00   3.3915097e+02   1.0532116e+01   2.3155742e+02   1.9031535e+01   2.0813710e+02   7.0906452e+00   2.8811334e+02   8.2757526e+00   1.9553290e+02  -2.6903742e+00   5.0936258e+02  -8.9915871e+00   2.6583129e+02   3.5898013e+01   3.4806334e+02   6.5797526e+00   3.6840334e+02  -3.7674474e+00   2.6592935e+02   1.6238232e+01   4.6050226e+02   3.5599174e+01   3.7021677e+02   4.2165290e+00   2.6128452e+02   9.7904335e+01   2.0978806e+02   2.4407923e+01   3.6426334e+02  -1.0624744e-01   3.4233613e+02   2.7268271e+01   4.0697806e+02   3.0432077e+01   2.6325097e+02   1.4524439e+01   2.5469129e+02   1.4863406e+01   3.7302334e+02   1.4582953e+01   3.6164334e+02   1.9013353e+01   2.3891516e+02   4.2566465e+01   3.4880774e+02   1.4263022e+02   3.6464290e+02   3.4349858e+01   4.8434419e+02   5.3415045e+01   7.0803871e+02   5.8411742e+01   4.7941613e+02   2.0347677e+01   3.5883710e+02   7.6833548e+00   3.0862065e+02   6.2303484e+00   3.4520000e+02   9.3686581e+01   3.5378968e+02   1.0754568e+01   4.6728742e+02   3.0442813e+01   2.8993935e+02  -1.7106323e+00   4.3423226e+02   2.5378516e+01   8.9248419e+02   1.1619006e+01   5.6010419e+02   9.4616645e+00   3.5208677e+02   2.7719832e+01   4.0265968e+02   1.3046258e+01   4.7880258e+02   4.1781277e+01   6.8592710e+02   1.8935187e+01   4.0745334e+02   2.7298553e+01   5.3042097e+02   2.0054387e+01   3.4563032e+02   4.5730542e+01   3.1266903e+02   2.0909703e+01   2.9056613e+02   9.0377613e+01   5.6615710e+02   2.3584852e+01   3.3950129e+02   1.6105703e+01   2.0859032e+02   1.4540645e+00   2.2659334e+02  -1.8612647e+01   3.0819323e+02   5.5606710e+00   7.1197334e+02  -5.3343047e+01   2.7244194e+02   1.6091626e+02   3.0597334e+02   4.9516953e+01   2.4997334e+02  -7.0030474e+00   3.3016581e+02  -5.3649032e-01   2.5437000e+02  -1.5537342e+01   3.7930710e+02   2.1048981e+01   2.3500323e+02   1.2677135e+02   1.7659334e+02   7.3525617e-03   3.3239645e+02   1.2187961e+01   3.3522613e+02   1.3799974e+01   2.0818742e+02   2.4412426e+01   4.4217581e+02   3.0767226e+01   3.1166839e+02   3.6833032e+00   7.3978334e+02   2.2382153e+01   3.8024871e+02   5.9075226e+00   7.1741258e+02  -1.4954297e+01   4.3838742e+02  -2.2370348e+01   3.1502774e+02   1.1144877e+01   3.0906334e+02  -3.7802474e+00   1.8639839e+02   5.3171613e+00   2.2769613e+02  -1.4574077e+01   2.7809968e+02   1.0015574e+01   2.2168334e+02  -4.4309847e+01   3.5768194e+02   8.7906090e+01
   1.6306334e+02   1.7799753e+01   3.4530194e+02   8.2548774e+00   3.1703097e+02   3.0646555e+01   2.8151484e+02   1.4797172e+02   4.5333935e+02   2.1096258e+00   3.5888871e+02   4.5469677e+00   4.7021065e+02   2.0774439e+01   3.7347839e+02  -1.3003755e+01   2.7462097e+02   1.7464516e+01   2.3378742e+02  -4.4768645e+00   2.1204710e+02  -9.5021548e+00   3.0121334e+02   2.2417753e+01   2.7467290e+02  -1.1641574e+01   5.2641258e+02   1.9174413e+01   2.4930129e+02   1.5800413e+01   3.2449334e+02   2.3153526e+00   3.9106334e+02   1.1369753e+01   2.3711935e+02   1.1883032e+01   5.4431226e+02  -1.3345626e+01   3.2502677e+02  -5.4827097e-01   2.4766452e+02   7.6563935e+01   2.0287806e+02  -8.6592774e+00   3.2449334e+02  -3.0154647e+01   3.6742613e+02   8.9310710e+00   4.2473806e+02   2.0821277e+01   2.6625097e+02   2.9094439e+01   2.5074129e+02   9.1794065e+00   4.5011334e+02  -4.6342474e+00   3.7687334e+02   1.2274953e+01   2.5724516e+02   3.7190065e+01   3.3575774e+02   1.3138422e+02   3.3107290e+02   7.1754581e+00   4.8553419e+02   4.7498452e+00   4.9143871e+02   1.4743974e+02   3.8888613e+02   2.8910077e+01   3.6517710e+02   1.3161548e+00   3.1757065e+02  -3.8656516e+00   4.2434000e+02   1.4165381e+01   2.9521968e+02   5.4016774e-01   4.8419742e+02  -1.0619987e+01   2.9555935e+02   1.5699768e+01   3.5891226e+02   1.7874116e+01   8.6905419e+02   3.1063406e+01   5.9968419e+02   2.7195265e+01   3.2270677e+02   4.0120232e+01   3.9965968e+02   2.5806258e+01   4.4299258e+02   4.9926077e+01   6.7059710e+02   2.8061587e+01   5.1835334e+02   2.7186553e+01   5.8094097e+02   1.7532787e+01   3.3373032e+02   2.9352542e+01   3.2424903e+02   2.6743303e+01   3.3527613e+02   4.2230813e+01   6.9787710e+02   1.2997252e+01   3.3326129e+02   3.8849032e+00   1.8859032e+02   1.6344065e+01   3.4040334e+02  -6.9074474e+00   2.4561323e+02   2.7857071e+01   6.7159334e+02  -4.1022647e+01   2.7677194e+02   1.2204986e+02   2.9621334e+02   3.4767753e+01   2.5549334e+02   1.0745353e+01   3.5035581e+02   1.3558310e+01   2.8818000e+02   2.6178581e+00   3.9192710e+02   4.5799381e+01   2.4876323e+02   1.1767055e+02   1.8383334e+02  -4.4818474e+00   3.3196645e+02   1.4462361e+01   3.4284613e+02  -1.8239626e+01   2.5403742e+02   1.1174426e+01   4.1189581e+02   1.6429626e+01   2.9618839e+02   1.1211703e+01   7.0659334e+02   2.8037353e+01   3.7105871e+02   1.5262723e+01   6.5436258e+02   6.4697032e+00   4.2157742e+02   4.5445161e-01   3.2640774e+02  -1.4255226e+00   3.1649334e+02  -3.4746474e+00   2.3434839e+02   1.0331161e+01   2.5178613e+02   4.2087226e+00   2.5157968e+02   1.3757174e+01   2.1183334e+02  -2.1811847e+01   3.6487194e+02   7.7990890e+01
   1.8064334e+02   4.2203353e+01   4.2359194e+02   4.8016774e+00   3.2922097e+02   1.3381355e+01   2.4189484e+02   1.5052132e+02   4.6114935e+02   3.0434826e+01   3.8428871e+02   1.4764968e+01   4.9073065e+02   1.5522839e+01   3.9595839e+02  -4.5121548e+00   3.0482097e+02   1.2238516e+01   2.0969742e+02   1.7540335e+01   2.1580710e+02   1.0197045e+01   2.6987334e+02   1.0404953e+01   3.0772290e+02   1.0814426e+01   5.8679258e+02   1.4814013e+01   2.1673129e+02  -1.4539871e+00   3.5583334e+02   3.2098153e+01   3.4840334e+02   1.4782553e+01   2.4864935e+02   1.8380632e+01   4.9107226e+02   8.8235742e+00   3.7812677e+02  -3.7962710e+00   2.6261452e+02   7.6707935e+01   1.6435806e+02  -4.7767742e-01   2.9578334e+02  -2.8857847e+01   2.9109613e+02   2.1277471e+01   3.3221806e+02   1.9322877e+01   2.4192097e+02   1.1850839e+01   2.5197129e+02   1.6121006e+01   3.9045334e+02  -7.0114474e+00   3.8616334e+02   1.1951753e+01   2.8577516e+02   1.8147665e+01   3.2375774e+02   1.0015422e+02   4.1078290e+02  -7.7213419e+00   4.5205419e+02   3.9568245e+01   4.0598871e+02   1.6462574e+02   4.0657613e+02   4.2814877e+01   3.6698710e+02   2.1791355e+01   3.4272065e+02   3.0022348e+01   3.6801000e+02   1.8201781e+01   2.9359968e+02   1.1709768e+01   4.2333742e+02   1.2288813e+01   3.3474935e+02  -1.6145432e+01   3.8154226e+02   2.0543716e+01   8.0934419e+02   4.0802065e+00   6.0791419e+02   4.6368645e+00   2.7074677e+02   1.3607032e+01   4.1003968e+02   2.0495858e+01   4.4204258e+02   4.3912077e+01   7.7326710e+02  -6.0120129e+00   5.1173334e+02   1.3146153e+01   4.6285097e+02   4.0299871e+00   3.9320032e+02   6.6404942e+01   3.4000903e+02   2.5382503e+01   3.8732613e+02   6.3156813e+01   5.7467710e+02   2.3623252e+01   3.1022129e+02  -1.7741897e+01   2.0326032e+02   1.0360465e+01   3.7406334e+02   1.6159753e+01   2.5295323e+02   6.9398710e+00   7.1149334e+02  -2.4024647e+01   2.1453194e+02   7.6509058e+01   2.6306334e+02   1.5989753e+01   2.7878334e+02   1.7212153e+01   3.3735581e+02   1.5698310e+01   2.6461000e+02  -5.5965419e+00   3.8587710e+02   3.2763381e+01   2.6900323e+02   9.0621355e+01   1.8583334e+02  -8.8718474e+00   3.1924645e+02   8.9499613e+00   5.4388613e+02   1.0057174e+01   2.2132742e+02   1.1741226e+01   4.6036581e+02   2.4882026e+01   3.0637839e+02  -1.4634968e+00   7.0549334e+02   3.3785353e+01   3.7610871e+02   1.9518723e+01   7.1027258e+02   2.1716903e+01   4.4572742e+02  -4.9575484e+00   2.8683774e+02   6.4500774e+00   2.6121334e+02  -5.5722474e+00   1.7463839e+02  -7.8420387e+00   2.7155613e+02   5.2712258e-01   2.7305968e+02   1.8758774e+01   2.3106334e+02  -4.4160247e+01   4.0515194e+02   1.1391849e+02
   1.6364334e+02   1.6373353e+01   4.1707194e+02   2.2553277e+01   3.5132097e+02   3.8903355e+01   2.5365484e+02   1.6663052e+02   4.6557935e+02  -6.4895742e+00   3.9033871e+02   2.4309677e+00   5.5097065e+02   1.5513639e+01   4.0504839e+02  -1.7999355e+01   3.3382097e+02   7.1085161e+00   2.0836742e+02   1.0746735e+01   2.5065710e+02   6.9790452e+00   2.7087334e+02   2.2464953e+01   4.3386290e+02   3.7813226e+01   5.7803258e+02   1.1614813e+01   3.0440129e+02   2.0002413e+01   4.2016334e+02   1.4231753e+01   2.7397334e+02   3.4076953e+01   3.4764935e+02  -6.6793677e+00   4.8402226e+02   4.5275742e+00   3.8917677e+02  -6.9202710e+00   2.6785452e+02   8.1478735e+01   2.0616806e+02   1.9875226e+00   3.2230334e+02  -2.4939447e+01   3.3290613e+02   1.7022671e+01   2.7783806e+02   8.1032774e+00   2.5525097e+02   9.4044387e+00   2.8597129e+02  -1.4989935e+00   4.6797334e+02   9.7469526e+00   3.6845334e+02   1.4228553e+01   2.6234516e+02   2.3162065e+01   2.4489774e+02   1.1213302e+02   3.6193290e+02   1.2326658e+01   4.9624419e+02   1.0830452e+00   4.7573871e+02   1.5629574e+02   4.3183613e+02   1.6574077e+01   3.4793710e+02   2.9885355e+01   3.1519065e+02   1.9324748e+01   4.4620000e+02   1.6946581e+01   2.9045968e+02  -9.1790323e+00   4.2457742e+02   2.8289613e+01   3.4893935e+02   2.4099368e+01   3.8254226e+02   3.6353716e+01   7.7896419e+02   2.4460606e+01   6.9125419e+02   4.0679665e+01   2.6613677e+02   2.3885832e+01   3.8941968e+02   2.6765458e+01   3.9047258e+02   5.3847677e+01   7.7502710e+02   2.6847187e+01   3.5730334e+02   1.0640553e+01   4.8361097e+02   1.1291871e+00   4.0835032e+02   3.0522942e+01   3.4905903e+02   3.2708503e+01   3.5232613e+02   3.7056813e+01   5.3720710e+02   1.2760852e+01   3.2398129e+02   2.3727303e+01   2.0016032e+02   1.1708465e+01   3.7111334e+02  -6.9842474e+00   2.3561323e+02   8.7070710e+00   7.7068334e+02  -4.5949847e+01   1.5691194e+02   8.3828658e+01   2.8949334e+02   4.0065353e+01   2.7330334e+02   2.2650553e+01   4.1625581e+02   3.9563097e+00   2.5151000e+02   3.2214581e+00   4.0901710e+02   1.9822181e+01   3.2014323e+02   2.1501548e+00   1.5783334e+02  -1.4731847e+01   2.9905645e+02  -1.3004839e+01   2.9217613e+02   6.5239742e+00   1.9237742e+02   1.6487226e+01   4.6651581e+02   9.6002581e-01   3.1794839e+02  -6.7190968e+00   7.1878334e+02   4.3252153e+01   3.5396871e+02   3.6699226e+00   7.0393258e+02   3.3464103e+01   4.2472742e+02  -1.4747548e+01   2.9335774e+02  -7.8315226e+00   2.9645334e+02  -1.7871447e+01   1.5044839e+02  -4.0068387e+00   2.5507613e+02  -2.4344774e+00   2.5095968e+02   1.3767742e+00   2.1783334e+02  -3.6621847e+01   3.6615194e+02   9.0888490e+01
   2.0349334e+02  -3.4346474e+00   3.9468194e+02   3.8924477e+01   3.2074097e+02   2.5389755e+01   2.4903484e+02   1.8352012e+02   3.7133935e+02   3.8996258e+00   3.3118871e+02   6.8629677e+00   5.3788065e+02  -1.2091613e+00   3.9895839e+02  -8.2721548e+00   2.8801097e+02   7.7233161e+00   2.0626742e+02   1.8004735e+01   1.6399710e+02  -1.4138155e+01   2.6735334e+02   3.9456553e+01   3.6638290e+02   6.4516258e+00   2.6745258e+02  -1.1018787e+01   3.4863129e+02   9.8540129e+00   4.6254334e+02  -4.3864744e-01   2.9364334e+02   6.1233526e+00   2.6611935e+02   2.7563032e+01   5.0041226e+02  -6.3036258e+00   3.3688677e+02   4.7829290e+00   2.5628452e+02   8.8874335e+01   2.1149806e+02   5.1811226e+00   3.0954334e+02  -3.7438647e+01   3.3518613e+02   2.3890271e+01   3.3173806e+02   1.7881277e+01   2.7806097e+02   1.5389639e+01   2.9836129e+02   3.5889806e+01   4.3883334e+02   5.8381526e+00   3.8602334e+02   3.3682953e+01   2.8334516e+02   2.8012065e+01   2.8927774e+02   1.3082262e+02   3.1364290e+02   1.5698581e+00   4.9453419e+02   1.1029845e+01   4.0083871e+02   1.3423774e+02   4.5278613e+02   4.2268077e+01   3.5579710e+02   1.5876555e+01   2.8452065e+02   9.6834839e-01   4.4244000e+02   3.2107381e+01   3.3973968e+02   7.9785677e+00   4.4262742e+02   1.6605613e+01   3.7817935e+02  -5.4798323e+00   4.4559226e+02   4.9789716e+01   8.1096419e+02   1.3180606e+01   5.2691419e+02   2.5786865e+01   3.6917677e+02   6.0726323e+00   4.1474968e+02   1.6269058e+01   3.8228258e+02   6.0932877e+01   7.6745710e+02   2.5502787e+01   4.4316334e+02   2.2731753e+01   5.3166097e+02   2.4195187e+01   3.2201032e+02   3.8810142e+01   3.2452903e+02   1.7190903e+01   3.7684613e+02   6.8185213e+01   5.4153710e+02   3.6744452e+01   3.5655129e+02   1.0171703e+01   2.0045032e+02   2.5635265e+01   2.5973334e+02  -6.9338474e+00   2.6133323e+02   1.4649471e+01   7.2649334e+02  -2.9224647e+01   1.3049194e+02   1.2537226e+02   2.7483334e+02   3.3008153e+01   2.5864334e+02  -1.7796647e+01   3.8001581e+02   1.8335510e+01   2.8532000e+02  -9.2933419e+00   3.7263710e+02   2.3342581e+01   3.1738323e+02   7.6109548e+00   1.4035334e+02  -1.4763447e+01   3.0901645e+02   1.5818361e+01   3.5655613e+02  -1.0856426e+01   2.2775742e+02   1.5126826e+01   4.3294581e+02   5.3556258e+00   3.5642839e+02   5.1525032e+00   7.5054334e+02   3.9231353e+01   3.4929871e+02   2.0435226e+00   5.6755258e+02  -1.9345497e+01   4.6986742e+02  -1.6978748e+01   2.9349774e+02   1.9587277e+01   1.8497334e+02  -1.4853047e+01   2.8567839e+02  -9.9652387e+00   2.6436613e+02   1.3822323e+01   2.8119968e+02   1.3907574e+01   1.8006334e+02  -3.5600247e+01   3.4177194e+02   7.1938890e+01
   1.7273334e+02   1.0761526e+00   4.5045194e+02   1.6462877e+01   3.6693097e+02   2.2074555e+01   2.8137484e+02   1.7641292e+02   4.5804935e+02   2.0772826e+01   4.0838871e+02   2.1786968e+01   5.5631065e+02  -1.0635613e+00   4.5657839e+02   1.5928245e+01   3.1015097e+02  -1.7178839e+00   2.0250742e+02   1.7115535e+01   1.6265710e+02   9.6390452e+00   2.0083334e+02   1.0398153e+01   4.1519290e+02   4.8368258e+00   2.7969258e+02   3.2920129e+00   1.5997129e+02   6.3668129e+00   4.6111334e+02   1.9157526e+00   3.5002334e+02   9.6529526e+00   2.6388935e+02   1.1551432e+01   4.3283226e+02  -1.7517226e+01   3.2836677e+02  -1.2915471e+01   2.3480452e+02   8.5932735e+01   2.4582806e+02  -7.7552774e+00   2.8740334e+02  -2.0477447e+01   3.7990613e+02   2.1022671e+01   3.0435806e+02   2.9791677e+01   3.0282097e+02   2.4828839e+01   3.0769129e+02   2.4573406e+01   3.1935334e+02   2.7636553e+01   3.5554334e+02   1.7691353e+01   2.6381516e+02   3.3144465e+01   2.3442774e+02   1.3525062e+02   3.0721290e+02   2.4414258e+01   5.0338419e+02   3.0551845e+01   4.5778871e+02   1.5858174e+02   4.7604613e+02   3.4672774e+00   3.2983710e+02   2.0333355e+01   2.7843065e+02   1.6555548e+01   4.4282000e+02   4.5469806e+00   3.3102968e+02  -5.7546323e+00   4.8181742e+02  -2.5795871e+00   3.7846935e+02   2.1116968e+01   4.3323226e+02   4.9088516e+01   7.1953419e+02   3.2305006e+01   5.5734419e+02   2.1442465e+01   3.1770677e+02  -4.6197677e+00   4.5374968e+02   1.3999058e+01   4.3232258e+02   5.2779677e+01   8.5573710e+02   2.6390387e+01   5.0668334e+02   2.7930153e+01   5.1694097e+02   1.8272787e+01   4.1887032e+02   4.2161342e+01   3.1890903e+02   9.6005032e+00   3.8899613e+02   4.5643213e+01   4.7710710e+02   6.8988516e+00   3.5712129e+02   2.7026103e+01   2.0107032e+02   2.2535665e+01   3.5030334e+02  -3.2194474e+00   2.6266323e+02   2.4063071e+01   7.0745334e+02  -1.2081447e+01   1.3420194e+02   8.3785458e+01   2.6745334e+02   2.9308553e+01   2.3259334e+02   5.5773526e+00   3.9959581e+02   2.9239110e+01   2.7866000e+02  -1.9380542e+01   4.7206710e+02   4.2778181e+01   3.2528323e+02  -6.8810452e+00   1.5245334e+02  -2.5441447e+01   3.2120645e+02   2.6031613e+00   3.3907613e+02   1.8491974e+01   2.1141742e+02   1.5384026e+01   4.0436581e+02   3.9552026e+01   3.3461839e+02   6.8073032e+00   7.5845334e+02   5.3648553e+01   3.8310871e+02  -1.3212774e+00   3.9074258e+02  -2.3390697e+01   5.3710742e+02  -3.6547948e+01   3.0107774e+02   8.2608774e+00   2.3054334e+02  -2.8928647e+01   2.7139839e+02   2.3671613e+00   2.6245613e+02   8.5951226e+00   2.6171968e+02   5.2359742e+00   2.0502334e+02  -2.7837047e+01   3.4163194e+02   1.1642009e+02
   1.6773334e+02  -6.1438474e+00   4.1945194e+02   1.1222877e+01   4.4351097e+02   4.0048155e+01   2.8689484e+02   1.4840132e+02   3.9295935e+02   1.2220026e+01   4.1598871e+02   2.6778968e+01   5.3264065e+02   1.2690039e+01   4.7790839e+02  -1.1638155e+01   3.2072097e+02   3.3465161e+00   1.6888742e+02   7.0951355e+00   1.3818710e+02   2.0826645e+01   2.9726334e+02   3.2213753e+01   3.8943290e+02   4.5177626e+01   3.0645258e+02   6.1512129e+00   1.4363129e+02   3.0254013e+01   4.6026334e+02   1.6693753e+01   3.2768334e+02   5.3501526e+00   2.3264935e+02   6.0006323e+00   3.9712226e+02   6.8095742e+00   3.3550677e+02   3.0993329e+01   2.4756452e+02   9.5671935e+01   2.3544806e+02  -6.3548774e+00   3.0483334e+02   7.8881526e+00   3.0409613e+02   4.1137471e+01   3.9821806e+02   3.5372877e+01   2.5596097e+02   2.8297639e+01   2.9683129e+02   2.0872206e+01   3.2116334e+02   1.6871753e+01   3.7611334e+02   2.9665753e+01   3.1924516e+02   2.2470065e+01   1.9227774e+02   1.5043262e+02   3.8493290e+02   3.0066581e+00   5.3524419e+02   3.2573045e+01   4.9658871e+02   1.6797774e+02   4.5888613e+02   1.4890077e+01   3.7926710e+02   2.3188955e+01   3.1386065e+02   1.7241148e+01   4.6282000e+02   2.5326981e+01   3.8621968e+02   1.5830168e+01   5.5071742e+02   6.3384129e+00   4.5560935e+02   7.0357677e+00   4.4912226e+02   3.2607316e+01   6.5024419e+02   4.2782065e+00   6.2453419e+02   1.5167265e+01   1.9965677e+02   1.8864232e+01   3.9670968e+02   3.3612258e+01   2.2280258e+02   2.7831277e+01   7.0911710e+02   8.1699871e+00   5.4068334e+02   2.5020153e+01   4.2961097e+02   1.2979187e+01   4.1563032e+02   4.3180542e+01   3.1081903e+02   4.9197703e+01   3.7437613e+02   2.8622813e+01   5.5644710e+02   1.9311652e+01   3.8388129e+02   2.9885303e+01   2.2507032e+02   6.6156645e+00   4.8692334e+02  -6.4390474e+00   2.6042323e+02   8.9122710e+00   7.5087334e+02  -2.5550474e+00   1.1225194e+02   8.6641458e+01   3.0845334e+02   3.1028553e+01   2.6611334e+02   2.0325753e+01   3.9187581e+02  -2.1432903e+00   2.3675000e+02  -3.5977419e+00   4.0016710e+02   2.3380181e+01   2.8309323e+02   1.4834155e+01   2.2740334e+02  -3.1297447e+01   3.5758645e+02   6.1727613e+00   3.6131613e+02   2.5662774e+01   2.1875742e+02   2.3136826e+01   4.9927581e+02   3.2339226e+01   3.1575839e+02   1.8126103e+01   7.6245334e+02   1.9088553e+01   3.8591871e+02   9.8339226e+00   3.8389258e+02   2.1347303e+01   4.2005742e+02  -3.9439484e+00   2.6973774e+02   4.4148077e+01   2.1930334e+02  -7.7894474e+00   2.5234839e+02   1.5751161e+01   2.5874613e+02  -1.9298077e+01   2.1986968e+02  -6.7060258e+00   1.6540334e+02  -1.9097447e+01   2.7434194e+02   1.0623329e+02
   1.6935334e+02   2.3066553e+01   4.4697194e+02   3.7812774e+00   4.3889097e+02   3.0987755e+01   2.5975484e+02   1.4747252e+02   4.5285935e+02   9.8580258e+00   4.0058871e+02   3.3710968e+01   5.0764065e+02   2.4740039e+01   4.2338839e+02  -2.2846555e+01   3.0158097e+02  -9.8228387e-01   1.5469742e+02   2.5330335e+01   1.5627710e+02   2.6694452e+00   2.4059334e+02   2.3077353e+01   3.7548290e+02   1.7873626e+01   3.5655258e+02   2.4613213e+01   2.2721129e+02   1.2037613e+01   3.6149334e+02   8.3535256e-01   3.0026334e+02   1.5873753e+01   2.8264935e+02  -3.4293677e+00   4.6202226e+02   1.7287574e+01   3.1636677e+02   8.3345290e+00   2.1914452e+02   5.6135535e+01   2.3087806e+02   1.1060723e+01   2.8330334e+02  -1.3049447e+01   3.3909613e+02   3.1247471e+01   4.4673806e+02   1.6831277e+01   2.2096097e+02   2.1476387e+00   2.7797129e+02   2.1851006e+01   3.7292334e+02  -1.0559047e+01   3.5954334e+02   1.2131353e+01   2.5377516e+02   1.9277665e+01   2.4385774e+02   7.7786219e+01   2.7926290e+02   2.1460258e+01   5.0338419e+02   2.0651845e+01   4.6658871e+02   1.0007774e+02   4.8015613e+02   1.6498477e+01   3.9617710e+02   1.0026155e+01   2.8676065e+02   1.8599148e+01   4.1758000e+02   2.6096181e+01   3.2154968e+02  -1.5662323e+00   5.1428742e+02   2.7542813e+01   4.1708935e+02   1.8117368e+01   4.6733226e+02   4.2310516e+01   6.8096419e+02   3.0490606e+01   7.7782419e+02   8.7140645e+00   2.7122677e+02  -1.2811368e+01   4.0712968e+02   1.7878658e+01   3.6894258e+02   4.8660077e+01   7.1459710e+02  -2.5084129e+00   5.3568334e+02   4.6090153e+01   4.0375097e+02   2.5427987e+01   4.2411032e+02   6.5122142e+01   3.3628903e+02   1.6680103e+01   4.0042613e+02   1.7248813e+01   5.0701710e+02   3.0886052e+01   3.6198129e+02  -1.2269677e-01   1.9483032e+02   7.5148645e+00   4.0664334e+02   5.5335256e-01   2.7628323e+02   1.7973471e+01   7.9021334e+02  -3.9652247e+01   1.1068194e+02   9.8097058e+01   3.0554334e+02   1.9781353e+01   2.8664334e+02   7.6333526e+00   3.1978581e+02  -5.4660903e+00   2.5675000e+02  -7.0577419e+00   3.7611710e+02   3.1544181e+01   2.9933323e+02  -1.2425045e+01   2.1945334e+02   3.7185526e+00   3.7339645e+02   3.2097961e+01   3.9379613e+02   1.5784374e+01   2.3437742e+02   1.2977226e+01   4.5146581e+02   1.8544026e+01   2.7485839e+02  -3.8418968e+00   7.1049334e+02   4.7865353e+01   3.3072871e+02   2.9199123e+01   6.6908258e+02   4.8210323e-01   4.3210742e+02  -2.1057948e+01   2.3397774e+02   1.2391888e+02   2.1287334e+02   1.0549526e+00   2.2429839e+02  -1.1048387e+00   2.4012613e+02  -2.7238477e+01   2.1776968e+02  -3.7780258e+00   2.5287334e+02  -4.9425047e+01   2.3715194e+02   9.5968490e+01
   1.9321334e+02   5.1077526e+00   4.4526194e+02  -2.0311923e+01   4.1189097e+02   1.5007755e+01   2.8656484e+02   1.3918772e+02   4.9690935e+02   1.0054026e+01   3.8763871e+02   1.2696968e+01   4.9916065e+02   1.0508439e+01   4.2014839e+02  -1.9497355e+01   3.4324097e+02   2.5949161e+00   1.6855742e+02   7.5515355e+00   3.0575710e+02   2.8110452e+00   3.0302334e+02   1.1702953e+01   2.9900290e+02  -1.8179742e+00   2.7298258e+02  -6.8911871e+00   2.0768129e+02   1.3200129e+00   3.6416334e+02   2.1417526e+00   2.7702334e+02   1.4972953e+01   2.6921935e+02   8.4550323e+00   4.5517226e+02  -4.4044258e+00   3.0212677e+02  -1.4627097e-01   3.1323452e+02   9.6583355e+00   2.2021806e+02   2.3723523e+01   3.0935334e+02  -3.2283447e+01   2.8790613e+02   2.4862671e+01   5.0440806e+02   1.5977677e+01   2.1044097e+02  -7.8707613e+00   2.5897129e+02   1.5751006e+01   3.3145334e+02  -3.1914474e+00   3.5668334e+02   4.7901526e+00   2.9658516e+02   2.5182865e+01   1.8442774e+02   1.1178062e+02   3.2917290e+02   1.0707458e+01   4.5038419e+02   6.0318452e+00   5.0493871e+02   1.8230974e+02   4.5520613e+02   2.1924477e+01   3.8250710e+02   1.2689755e+01   2.7814065e+02   1.7098748e+01   4.6291000e+02   3.3799781e+01   2.7916968e+02   1.4964168e+01   4.7476742e+02   3.3984413e+01   4.4108935e+02   1.6387368e+01   4.4754226e+02   5.6573716e+01   7.0120419e+02   9.1114065e+00   6.6944419e+02   2.3194465e+01   2.8513677e+02  -4.4041677e+00   4.3403968e+02   1.9965858e+01   3.5323258e+02   3.5346877e+01   7.3721710e+02   2.1781987e+01   5.1106334e+02   1.4339753e+01   4.2785097e+02   2.4499987e+01   4.2844032e+02   5.0965742e+01   3.1224903e+02   3.4513303e+01   3.9246613e+02   3.5315613e+01   4.4715710e+02   2.8394852e+01   3.5264129e+02   3.8954503e+01   2.1564032e+02   5.6006452e-01   3.9626334e+02   3.8375256e-01   2.2738323e+02   1.7555471e+01   7.7278334e+02  -2.6877847e+01   1.1058194e+02   7.6205058e+01   2.7964334e+02   3.5333353e+01   2.1316334e+02   2.8511753e+01   3.8173581e+02   7.6679097e+00   2.7542000e+02  -1.7551342e+01   3.7663710e+02   3.9692581e+01   2.9995323e+02  -3.4746452e+00   1.6559334e+02  -9.7826474e+00   3.7996645e+02  -9.7176387e+00   3.2360613e+02   9.2995742e+00   2.2351742e+02   2.4616026e+01   4.8098581e+02   1.1852426e+01   3.3180839e+02   3.6210323e-01   7.5878334e+02   4.1812153e+01   2.5415871e+02   2.7844723e+01   6.5127258e+02  -3.9030968e+00   4.1310742e+02   8.1320516e+00   2.2945774e+02   1.4642048e+02   2.4383334e+02  -1.8041847e+01   3.0644839e+02  -3.7168387e+00   2.1602613e+02  -1.1170477e+01   2.3900968e+02  -1.2667226e+01   2.5249334e+02  -3.2254647e+01   2.7668194e+02   9.7146090e+01
   1.8087334e+02   1.6184953e+01   4.4859194e+02   1.3841677e+01   2.8432097e+02   2.1593355e+01   2.7808484e+02   1.5076612e+02   4.6581935e+02   7.6312258e+00   4.2403871e+02   1.0234968e+01   5.2116065e+02   1.2698439e+01   4.2190839e+02   9.4118452e+00   3.4105097e+02   5.8101161e+00   1.4236742e+02   6.2167355e+00   2.6256710e+02   1.0166245e+01   1.7545334e+02   2.3388553e+01   3.6681290e+02   1.4797226e+01   2.7669258e+02  -1.1327987e+01   1.5311129e+02   1.7495613e+01   3.4230334e+02   1.8700553e+01   2.9911334e+02   7.0657526e+00   2.2831935e+02  -2.8929677e+00   4.8045226e+02  -2.0426826e+01   3.2664677e+02   2.0892129e+01   3.5247452e+02   1.2369135e+01   2.0187806e+02   4.6607226e+00   3.0221334e+02  -1.0902247e+01   2.8609613e+02  -7.5252903e-01   4.2916806e+02   2.4376877e+01   2.4511097e+02  -4.6443613e+00   2.6255129e+02   1.3324606e+01   3.7554334e+02  -2.2886474e+00   3.7564334e+02   2.6173353e+01   2.6481516e+02   2.9684465e+01   2.0937774e+02   1.0854462e+02   4.1845290e+02   6.3750581e+00   4.7196419e+02  -1.0364555e+01   5.7548871e+02   1.4111574e+02   4.5204613e+02   3.8387277e+01   3.4140710e+02  -1.6302245e+01   2.7972065e+02   4.0234839e-01   4.3101000e+02   2.6351781e+01   2.2640968e+02   1.8274968e+01   4.8781742e+02   1.7610413e+01   4.5322935e+02   2.0756168e+01   4.7028226e+02   3.5124516e+01   6.2701419e+02   6.3266065e+00   7.1787419e+02   2.7170065e+01   2.3508677e+02   1.6269832e+01   4.4979968e+02   9.4150581e+00   3.6428258e+02   3.2992877e+01   7.6588710e+02   6.0583871e+00   5.0930334e+02   1.7205526e+00   4.0775097e+02   4.0777987e+01   3.9759032e+02   4.3103742e+01   2.9652903e+02   1.6200903e+01   4.0870613e+02   3.0356413e+01   4.8896710e+02   3.0670052e+01   3.3607129e+02   2.3430103e+01   2.1935032e+02   3.2632645e+00   3.7383334e+02  -2.1251847e+01   2.7504323e+02   9.8326710e+00   8.1049334e+02  -1.7804647e+01   1.4663194e+02   1.1194106e+02   3.1302334e+02   5.0952953e+01   2.5878334e+02  -3.3778474e+00   3.8954581e+02   4.1931097e+00   2.6847000e+02   1.4054658e+01   3.3144710e+02   5.2167781e+01   3.3795323e+02   1.7485355e+01   1.9635334e+02   9.5165526e+00   3.8615645e+02   2.5457161e+01   4.0364613e+02  -7.0036258e+00   2.3041742e+02   3.7294026e+01   5.5970581e+02   1.6884826e+01   3.5580839e+02   1.9342103e+01   6.9583334e+02   2.6178153e+01   3.2758871e+02   2.9120323e+01   6.3879258e+02   2.0285303e+01   4.2195742e+02  -1.7285948e+01   2.5535774e+02   1.3225848e+02   2.2973334e+02  -1.6573847e+01   2.1953839e+02   1.2615961e+01   2.8345613e+02  -2.4248774e+00   2.8624968e+02   7.2735742e+00   2.2778334e+02  -2.5467847e+01   3.2944194e+02   6.1735290e+01
   1.7811334e+02   3.9265753e+01   4.0916194e+02   2.6906077e+01   3.0746097e+02   2.3932155e+01   2.4965484e+02   1.4490052e+02   5.1914935e+02   4.6482581e-01   4.1973871e+02   1.5828968e+01   5.4354065e+02   1.2388039e+01   4.2604839e+02   1.2560645e+01   3.0996097e+02   4.7273161e+00   1.6393742e+02   3.2971135e+01   2.1985710e+02   1.9913045e+01   1.9606334e+02   5.7797526e+00   2.2010290e+02   1.5154026e+01   2.9731258e+02   1.6112413e+01   2.6754129e+02  -1.1808787e+01   3.8268334e+02   6.6601526e+00   2.8954334e+02  -1.6408647e+01   2.2792935e+02   1.7658232e+01   4.5793226e+02  -7.5252258e+00   3.5293677e+02   1.0168929e+01   3.0204452e+02  -2.3166465e+01   1.7002806e+02  -2.8812774e+00   2.9111334e+02  -3.7254247e+01   3.0137613e+02   4.7850710e+00   4.8364806e+02   1.7348477e+01   2.2868097e+02   1.0910039e+01   2.6488129e+02   4.5278206e+01   2.8440334e+02   3.1522553e+01   3.6126334e+02   1.8523753e+01   2.8710516e+02   3.3041265e+01   2.6013774e+02   8.7383819e+01   3.0178290e+02  -4.6213419e+00   5.0929419e+02   4.0649045e+01   4.4498871e+02   1.2280574e+02   4.5388613e+02   3.0240077e+01   3.3212710e+02   2.0860155e+01   2.5395065e+02   1.5513948e+01   4.2258000e+02   2.3026181e+01   2.7711968e+02   3.2558168e+01   4.6395742e+02   1.2619213e+01   3.9960935e+02   2.9235768e+01   3.5244226e+02   1.7661716e+01   6.9910419e+02   1.6419406e+01   6.5363419e+02   7.9792645e+00   2.9803677e+02   1.2838323e+00   4.7503968e+02   2.2205858e+01   3.2994258e+02   2.4450077e+01   6.8964710e+02   2.1447587e+01   5.1306334e+02   3.7229753e+01   4.8418097e+02   8.3235871e+00   3.4344032e+02   2.4625742e+01   2.6586903e+02   5.3137032e+00   3.3237613e+02   3.4932813e+01   5.6877710e+02   3.2375252e+01   3.3731129e+02   2.5750903e+01   2.2459032e+02  -9.1593548e-01   2.4435334e+02  -4.2234474e+00   2.6152323e+02   7.3942710e+00   7.5235334e+02  -1.7963447e+01   1.6068194e+02   8.9907058e+01   3.0768334e+02   3.8900153e+01   2.1602334e+02  -3.7170474e+00   4.0482581e+02   4.3007097e+00   2.3437000e+02  -7.4734194e-01   3.5306710e+02   3.4868181e+01   3.9466323e+02   2.3285548e+00   2.4373334e+02  -5.0384744e-01   3.3572645e+02   2.3251561e+01   3.6517613e+02   3.2139742e+00   2.6041742e+02  -7.2459742e+00   5.6322581e+02   2.1363226e+01   3.8632839e+02   2.7605032e+00   7.0106334e+02   1.5049753e+01   2.4915871e+02   1.3534723e+01   6.6689258e+02  -1.2622697e+01   4.0581742e+02  -2.3904748e+01   2.7483774e+02   1.1808008e+02   2.1397334e+02  -1.4743047e+01   1.9286839e+02   9.8395613e+00   2.4478613e+02  -1.8512774e+00   2.3562968e+02   1.2943174e+01   2.2811334e+02   6.9575256e-01   3.0082194e+02   7.8354890e+01
   2.0568334e+02   1.7870153e+01   4.1859194e+02   1.8101677e+01   3.8679097e+02   3.1445755e+01   2.7494484e+02   1.7158732e+02   4.7762935e+02   1.7686426e+01   4.0493871e+02   2.2712968e+01   5.8073065e+02   2.2172839e+01   4.4547839e+02   1.8526245e+01   3.1529097e+02  -1.7599084e+01   1.5436742e+02   2.6867355e+00   2.3161710e+02   2.0932245e+01   2.6249334e+02   1.0945353e+01   3.5000290e+02   2.0812026e+01   3.1593258e+02   2.3102813e+01   2.7635129e+02  -1.5133587e+01   3.1264334e+02   2.2363353e+01   3.2411334e+02   5.1057526e+00   2.3245935e+02  -4.7041677e+00   5.2226226e+02   1.4758374e+01   3.6769677e+02   1.0848129e+01   3.8833452e+02  -2.3449665e+01   1.8963806e+02   1.0499923e+01   2.7373334e+02  -1.6713847e+01   3.0842613e+02   2.4311071e+01   5.6597806e+02   1.2052077e+01   2.5420097e+02   6.9584387e+00   2.5317129e+02   1.9985006e+01   2.8983334e+02   9.4281526e+00   3.4278334e+02   1.7902153e+01   2.5553516e+02   6.0468645e+00   2.2823774e+02   1.2184582e+02   3.7474290e+02   2.2921858e+01   4.4467419e+02   4.8818645e+01   5.3948871e+02   1.8294574e+02   4.7352613e+02   3.6878877e+01   3.3788710e+02   2.4069355e+01   2.5091065e+02   2.8707148e+01   4.4339000e+02   3.4551381e+01   2.9021968e+02   7.0301677e+00   5.0519742e+02   1.7030013e+01   4.2731935e+02   3.4258968e+01   3.6259226e+02   1.3949716e+01   6.5691419e+02   1.6984606e+01   6.4206419e+02   3.2804865e+01   3.2708677e+02   6.3398323e+00   5.3660968e+02   3.5702581e+00   2.8947258e+02   5.3687677e+01   7.7759710e+02  -2.5841290e-01   5.0730334e+02   3.7220553e+01   4.7656097e+02   2.4173187e+01   3.5197032e+02   2.1793342e+01   2.8614903e+02   1.5411303e+01   3.2899613e+02   6.2543213e+01   5.7144710e+02   1.7071652e+01   3.8293129e+02   1.9631303e+01   2.4202032e+02   3.0689665e+01   3.3306334e+02   1.0629753e+01   2.7128323e+02   1.5993471e+01   7.5178334e+02  -2.9627847e+01   1.5396194e+02   1.4111466e+02   3.0616334e+02   2.1401753e+01   2.2445334e+02   9.4185526e+00   3.5016581e+02  -4.6649032e-01   2.3585000e+02  -1.3335742e+01   3.6954710e+02   2.5259781e+01   3.3190323e+02   1.0589355e+01   1.5473334e+02  -6.3438474e+00   3.5548645e+02   6.2907613e+00   4.1474613e+02   2.4388374e+01   2.9613742e+02  -7.9135742e+00   5.6765581e+02   1.5388826e+01   3.6994839e+02   2.2609032e+00   7.9983334e+02   3.1238153e+01   1.6253871e+02   3.9274323e+01   6.8755258e+02   1.8624503e+01   4.3738742e+02  -2.9520348e+01   2.4949774e+02   1.3753728e+02   1.9973334e+02  -2.4033847e+01   2.2458839e+02  -3.1280387e+00   2.3650613e+02  -4.6688774e+00   2.6438968e+02   5.5923742e+00   2.2245334e+02  -5.0801447e+01   3.3834194e+02   9.2303290e+01
   1.9321334e+02  -6.0822474e+00   4.5973194e+02   8.8604774e+00   4.6065097e+02   3.4296955e+01   2.3075484e+02   1.0508252e+02   5.1757935e+02   1.6490426e+01   3.5028871e+02  -1.8165032e+01   4.9626065e+02  -6.5895613e+00   4.6414839e+02  -6.9673548e+00   3.5082097e+02   9.5585161e+00   2.1150742e+02   6.0655355e+00   1.3813710e+02   1.3310645e+01   2.5197334e+02  -1.1543047e+01   3.2853290e+02   1.5009626e+01   2.8126258e+02   1.2306413e+01   2.2492129e+02   1.6030813e+01   3.7864334e+02   4.2733526e+00   2.8749334e+02   6.5153526e+00   2.3902935e+02   7.3402323e+00   3.5393226e+02   8.2247742e+00   3.4450677e+02  -5.8266710e+00   4.1233452e+02   2.3150335e+01   2.0844806e+02   1.8665123e+01   2.9849334e+02  -2.4034647e+01   2.6375613e+02   6.5546710e+00   5.0797806e+02  -9.7792258e-01   2.2668097e+02   2.7730039e+01   2.5126129e+02   2.3567806e+01   3.2087334e+02   7.7949526e+00   3.6683334e+02   1.5268153e+01   2.5053516e+02   5.0568645e+00   2.7404774e+02   1.5132102e+02   3.1093290e+02  -2.0733419e+00   4.6634419e+02   2.0325045e+01   5.3763871e+02   1.4024374e+02   4.1625613e+02   8.8204774e+00   3.5750710e+02   2.6639755e+01   2.7038065e+02   9.6195484e+00   5.1796000e+02   1.6535781e+01   2.7321968e+02   2.2770168e+01   4.8057742e+02   1.8859613e+01   3.9308935e+02   2.1373677e+00   3.1517226e+02   2.9743316e+01   6.6343419e+02   4.1300645e-01   7.1753419e+02   3.3107265e+01   3.5103677e+02   8.4238323e+00   3.3989968e+02   2.6537058e+01   3.1456258e+02   3.6630477e+01   7.4707710e+02   3.6373187e+01   5.3821334e+02   2.8457753e+01   4.1090097e+02   3.2525987e+01   3.2144032e+02   3.4905742e+01   2.7400903e+02   2.1762503e+01   3.3837613e+02   4.0982813e+01   5.5220710e+02   2.0990852e+01   3.6017129e+02   2.6402103e+01   2.2907032e+02   1.9656645e+00   3.0768334e+02   1.7660153e+01   2.5104323e+02   9.8026710e+00   6.7759334e+02  -3.1212647e+01   1.2939194e+02   1.0660026e+02   2.9406334e+02   5.4089753e+01   2.1335334e+02   1.8356553e+01   4.0987581e+02   2.2226710e+01   2.6518000e+02   4.6478581e+00   3.7892710e+02   3.2699381e+01   3.5781323e+02   3.8065548e+00   2.0564334e+02  -1.0696647e+01   3.4353645e+02   7.5367613e+00   3.1698613e+02   5.3091742e+00   2.5484742e+02   2.1719626e+01   4.9313581e+02   1.6880426e+01   3.6223839e+02   1.0827703e+01   7.7359334e+02   3.5917353e+01   1.7186871e+02   1.6767923e+01   7.1527258e+02   8.4569032e+00   3.9700742e+02  -1.8009948e+01   2.8792774e+02   1.0703288e+02   2.0473334e+02  -3.0038474e+00   2.3167839e+02   7.4761290e-02   2.7374613e+02   7.5519226e+00   3.0057968e+02   1.8871742e+00   2.2173334e+02  -1.0123847e+01   3.8815194e+02   1.2750849e+02
   1.8168334e+02  -3.5398474e+00   4.0811194e+02   2.3610077e+01   4.6570097e+02   9.5529548e+00   2.5294484e+02   1.4801732e+02   5.0214935e+02   3.8774826e+01   3.8868871e+02   2.0262968e+01   4.7354065e+02   1.4318039e+01   4.8719839e+02  -1.8613548e+00   3.5686097e+02   3.1153161e+00   1.7840742e+02   3.1093535e+01   1.9661710e+02   2.0622452e+00   1.9916334e+02   2.4821753e+01   2.5119290e+02   1.3956826e+01   4.2936258e+02   2.4648413e+01   2.1502129e+02   1.5582813e+01   3.6378334e+02   3.8122153e+01   2.4449334e+02  -3.1346474e+00   2.4750935e+02   1.4761832e+01   3.0869226e+02   1.7363974e+01   3.6164677e+02  -2.0857871e+01   3.6833452e+02   5.7703355e+00   2.1530806e+02   3.0163226e+00   2.8730334e+02  -3.6594474e+00   2.4404613e+02   3.2081471e+01   5.2925806e+02   2.3459677e+01   2.4815097e+02   2.5922439e+01   2.7893129e+02   1.5304206e+01   3.1459334e+02  -2.0826474e+00   4.0292334e+02   3.3420953e+01   2.4819516e+02   3.4674065e+01   2.8551774e+02   1.4888342e+02   1.7650290e+02   1.6871058e+01   5.2362419e+02   5.3982645e+01   5.1758871e+02   1.7799774e+02   4.1562613e+02   3.8030877e+01   3.4993710e+02   9.0153548e+00   2.4172065e+02   9.3023484e+00   5.2506000e+02   9.1077806e+00   2.7878968e+02   1.0184568e+01   4.9257742e+02   1.9419613e+01   4.1808935e+02   7.5173677e+00   3.5328226e+02   6.5945161e+00   6.8391419e+02   4.1146065e+00   6.3991419e+02   2.0356865e+01   3.0260677e+02   1.0058232e+01   4.8731968e+02   1.9553458e+01   4.3356258e+02   6.3830477e+01   6.3616710e+02  -3.2340129e+00   5.1330334e+02   1.9400553e+01   4.6337097e+02   2.2938387e+01   3.3625032e+02   5.1100942e+01   2.6300903e+02  -1.0167497e+01   3.1651613e+02   5.6391613e+01   6.3525710e+02   1.6196852e+01   3.5164129e+02   8.9450323e-01   2.3764032e+02   1.5180065e+01   3.7035334e+02  -4.7334474e+00   2.6861323e+02   1.5877071e+01   7.4102334e+02  -3.4147047e+01   1.5515194e+02   1.0425946e+02   2.9873334e+02   1.8046153e+01   2.1187334e+02   3.8049526e+00   3.5716581e+02   1.7683510e+01   2.6232000e+02  -3.1363342e+01   3.7820710e+02   2.9476981e+01   3.5462323e+02   2.9617548e+00   1.4626334e+02  -1.0086247e+01   3.2377645e+02  -1.1502439e+01   4.0169613e+02   1.4002374e+01   2.1851742e+02   9.4360258e+00   5.0917581e+02  -7.8277419e-01   3.7332839e+02   1.6850503e+01   6.7497334e+02   3.8756953e+01   1.7858871e+02   2.3703226e+00   6.1250258e+02   1.6538503e+01   3.8519742e+02  -2.8305148e+01   2.5935774e+02   1.1797848e+02   1.9164334e+02  -1.7816647e+01   2.2344839e+02  -3.9868387e+00   2.1707613e+02  -1.1724477e+01   2.6690968e+02   2.2907742e+00   2.3840334e+02  -4.5937447e+01   3.4896194e+02   8.9263690e+01
   2.0140334e+02  -8.3744744e-01   3.8573194e+02   2.1830477e+01   4.5760097e+02   1.9440955e+01   2.4837484e+02   1.5886292e+02   4.3862935e+02   9.2364258e+00   3.7663871e+02   1.1776968e+01   5.0735065e+02   1.5763239e+01   4.1647839e+02   3.6245161e-02   3.3105097e+02   1.2301161e+00   1.8545742e+02   1.9769535e+01   1.9342710e+02  -8.4925548e+00   1.7268334e+02   9.7001526e+00   2.6048290e+02  -1.5963742e+00   4.8260258e+02   1.2629213e+01   2.1454129e+02   8.1912129e+00   3.4483334e+02   1.0928153e+01   2.5154334e+02   2.3341353e+01   2.4497935e+02  -8.2257677e+00   4.4793226e+02  -7.5352258e+00   3.7379677e+02  -2.5549871e+01   3.5156452e+02  -5.4580645e+00   2.0954806e+02  -9.0287742e-01   3.1183334e+02  -2.6291847e+01   2.4475613e+02  -1.7853290e+00   3.6254806e+02   3.7086477e+01   2.2434097e+02   7.6872387e+00   2.5031129e+02   2.5783806e+01   2.9264334e+02   1.9813353e+01   3.8640334e+02   2.0892553e+01   2.4177516e+02   1.2807665e+01   2.9551774e+02   1.6441342e+02   2.9183290e+02   2.4314658e+01   5.4477419e+02   3.9960645e+01   4.2558871e+02   1.7165774e+02   4.3678613e+02   3.1968077e+01   3.6521710e+02   1.5452955e+01   2.4533065e+02   5.9635484e+00   4.6687000e+02   2.9762981e+01   2.8416968e+02   1.0514168e+01   5.1433742e+02   3.7208813e+01   3.8441935e+02   2.4500968e+01   3.5502226e+02   4.9875316e+01   6.9929419e+02   1.9884206e+01   6.1596419e+02   1.6992865e+01   2.4351677e+02   1.9315432e+01   4.4808968e+02   2.5171858e+01   4.6509258e+02   7.2878077e+01   7.5850710e+02   9.8887871e+00   3.8335334e+02   3.2366553e+01   4.5661097e+02   1.1769187e+01   3.3078032e+02   6.3298542e+01   3.2700903e+02   7.6250323e-01   3.4780613e+02   6.5798413e+01   6.5682710e+02   1.4431252e+01   3.2217129e+02  -4.5078968e+00   2.2207032e+02   6.5656645e+00   4.3559334e+02   6.9573526e+00   2.6385323e+02   3.6378710e+00   7.6968334e+02  -3.0109847e+01   1.2991194e+02   6.0088658e+01   3.1292334e+02   1.3290953e+01   2.4126334e+02   1.0643753e+01   4.1906581e+02   2.9971510e+01   2.6866000e+02  -1.2505419e+00   4.0792710e+02   4.6949381e+01   4.1357323e+02   1.9155755e+01   1.1502334e+02   1.6929526e+00   3.2529645e+02   2.2415961e+01   3.6517613e+02   6.4939742e+00   1.8946742e+02   2.5950026e+01   4.4903581e+02   4.5458426e+01   3.8570839e+02   2.1240103e+01   7.4335334e+02   4.7376553e+01   2.0567871e+02   2.5443123e+01   6.2941258e+02   1.7275703e+01   3.9514742e+02  -3.1411484e+00   3.0107774e+02   1.4069088e+02   2.2564334e+02  -1.1156647e+01   2.9920839e+02   1.0292361e+01   2.8664613e+02   8.4992258e-01   2.7724968e+02   1.8323574e+01   2.7859334e+02  -3.4202647e+01   3.0187194e+02   1.1889089e+02
   1.7554334e+02   1.6041353e+01   4.0873194e+02   4.1304774e+00   4.3336097e+02   1.5720155e+01   2.4208484e+02   1.1055612e+02   4.0366935e+02  -1.2296774e+01   3.2908871e+02  -1.4619032e+01   5.3531065e+02   1.0336439e+01   4.0181839e+02   1.3090452e+00   3.3172097e+02   1.0126516e+01   2.1712742e+02  -6.2440645e+00   1.9737710e+02  -3.6685548e+00   2.9316334e+02   2.5491753e+01   2.6800290e+02   1.3892026e+01   5.2174258e+02  -4.4519871e+00   1.4411129e+02   1.2445613e+01   3.4416334e+02   3.1651753e+01   3.0268334e+02  -1.2939847e+01   2.0478935e+02   6.1794323e+00   4.0779226e+02   1.3765974e+01   3.3326677e+02   7.5025290e+00   3.8933452e+02   5.6103355e+00   2.2002806e+02   1.2068723e+01   3.1287334e+02  -3.6375047e+01   2.6294613e+02   3.3619471e+01   3.6721806e+02   1.9612877e+01   2.2092097e+02   9.3408387e+00   2.4588129e+02   3.1898206e+01   3.5516334e+02   2.1861753e+01   3.5854334e+02   2.4641353e+01   2.3543516e+02   2.9414865e+01   3.2375774e+02   1.6120422e+02   2.3464290e+02  -1.6801419e+00   5.1010419e+02   3.6394245e+01   5.3898871e+02  -4.4664258e+01   4.2567613e+02   5.0168774e+00   3.8164710e+02   1.1758555e+01   2.5872065e+02   1.4082348e+01   5.5720000e+02   6.2065806e+00   2.8145968e+02   2.3350968e+01   5.0647742e+02   2.7167613e+01   3.9141935e+02   1.1840968e+01   3.5238226e+02   1.3036516e+01   6.4996419e+02   8.8306065e+00   5.7291419e+02   3.0526865e+01   2.7374677e+02   1.2707032e+01   3.8217968e+02   8.5846581e+00   4.5085258e+02   7.5017277e+01   7.0716710e+02   2.8135987e+01   3.9783334e+02   2.7598153e+01   4.8361097e+02   1.4799187e+01   3.4282032e+02   5.3005342e+01   3.2490903e+02   1.9070503e+01   3.2175613e+02   7.0972413e+01   7.1629710e+02   2.8193652e+01   2.7722129e+02   9.3681032e+00   2.1597032e+02   1.1013665e+01   2.7435334e+02   1.2365526e+00   2.8142323e+02   4.4222710e+00   7.7530334e+02  -1.1989447e+01   1.5658194e+02   1.0128506e+02   3.1935334e+02   2.9256553e+01   2.3883334e+02   2.0168153e+01   3.8887581e+02   2.9856710e+01   2.4447000e+02  -6.1753419e+00   4.0768710e+02   3.3968581e+01   3.6919323e+02  -5.0138452e+00   1.8449334e+02  -7.1046474e+00   3.4462645e+02   2.0639561e+01   4.2588613e+02   1.7067174e+01   1.9751742e+02   1.3596026e+01   4.6841581e+02   3.0980258e+00   3.5537839e+02  -3.8534968e+00   7.3692334e+02   2.9130953e+01   2.7900871e+02   1.4816723e+01   6.1674258e+02  -3.0140697e+01   4.0186742e+02  -6.5387484e+00   2.7621774e+02   9.0109677e+01   2.1073334e+02  -9.8238474e+00   2.0072839e+02   9.7076129e-01   2.5488613e+02  -1.8559277e+01   2.8043968e+02  -6.1716258e+00   2.8330334e+02  -3.2859447e+01   2.7215194e+02   8.5078490e+01
   1.8526334e+02   7.4037526e+00   4.2716194e+02   8.1360774e+00   3.2060097e+02   2.8640955e+01   2.4908484e+02   1.4561612e+02   4.0152935e+02   1.7204426e+01   3.8358871e+02   1.4470968e+01   2.5340065e+02   4.3192387e+00   3.9847839e+02  -2.5737548e+00   3.3467097e+02  -3.4394839e+00   1.9578742e+02   4.9431355e+00   2.1785710e+02   5.9330452e+00   2.0759334e+02   1.7907353e+01   3.0081290e+02   2.1607226e+01   4.2664258e+02   2.2916013e+01   1.2840129e+02   1.2132413e+01   3.3702334e+02   3.6412953e+01   2.4440334e+02   5.2025526e+00   2.7140935e+02  -1.1501677e+00   4.3869226e+02  -2.1326026e+01   3.5502677e+02   6.2172903e-01   3.1047452e+02   7.2091355e+00   2.1187806e+02   2.6960723e+01   3.2049334e+02  -2.6984647e+01   2.8242613e+02  -4.6089290e+00   3.8692806e+02   8.1860774e+00   2.5544097e+02   7.1992387e+00   2.5145129e+02   3.3122606e+01   3.3911334e+02   1.8905753e+01   3.3921334e+02   3.9287753e+01   2.3481516e+02   1.5744465e+01   3.2275774e+02   1.2152422e+02   3.0121290e+02   2.0614258e+01   5.0977419e+02   1.7810645e+01   6.6503871e+02  -5.4498258e+01   4.6141613e+02   3.1427677e+01   3.8869710e+02   1.2814555e+01   2.9219065e+02   3.0874748e+01   5.9520000e+02   1.1976581e+01   3.2511968e+02   1.5858168e+01   5.0481742e+02   3.7060413e+01   4.5088935e+02   1.7413368e+01   4.0438226e+02   4.5666516e+01   5.6824419e+02   2.2938206e+01   4.4482419e+02   3.2684065e+01   3.0017677e+02   1.5592632e+01   4.1508968e+02   2.3861858e+01   4.1309258e+02   6.9848077e+01   7.5335710e+02   5.3907871e+00   3.8387334e+02  -2.4504744e-01   4.8109097e+02   7.0507871e+00   3.2516032e+02   3.8658142e+01   3.2886903e+02   1.1943703e+01   3.1575613e+02   6.4402413e+01   7.1872710e+02   2.8619252e+01   2.8241129e+02   1.6762903e+01   2.1231032e+02   6.6364645e+00   1.7906334e+02  -6.3802474e+00   2.5261323e+02   2.4537071e+01   7.5954334e+02  -1.1008647e+01   1.8068194e+02   1.0211706e+02   3.1545334e+02   2.4758553e+01   2.7049334e+02   3.3953526e+00   3.2006581e+02   1.1791510e+01   2.6047000e+02   5.5946581e+00   4.1835710e+02   2.7974981e+01   3.5366323e+02   1.9758555e+01   1.6702334e+02   6.2929526e+00   3.3877645e+02   2.6867561e+01   4.0003613e+02   6.8051742e+00   2.0794742e+02   2.1001626e+01   4.9079581e+02   2.5637626e+01   3.6023839e+02   6.1377032e+00   8.0654334e+02   1.0421353e+01   2.3715871e+02   1.0974723e+01   5.8369258e+02   1.1313303e+01   4.0662742e+02  -2.2059548e+01   2.5678774e+02   1.3385408e+02   2.0206334e+02  -1.8650247e+01   1.5553839e+02  -1.4884039e+01   2.2907613e+02  -6.6844774e+00   2.6452968e+02  -4.5188258e+00   2.3230334e+02  -1.7589447e+01   2.8963194e+02   8.4440090e+01
   1.7473334e+02   3.6761526e+00   4.7354194e+02   4.2256774e+00   3.6493097e+02   2.5574555e+01   2.3718484e+02   1.7794812e+02   3.6704935e+02   1.8962826e+01   3.6653871e+02   9.7349677e+00   1.9454065e+02   5.1680387e+00   4.0747839e+02   5.3262452e+00   3.4591097e+02   1.7613161e+00   2.0921742e+02   1.8388735e+01   1.8770710e+02   2.4775045e+01   2.8706334e+02   5.4997526e+00   3.2924290e+02   2.5572826e+01   5.3769258e+02   7.6920129e+00   2.4163129e+02   2.1454013e+01   3.9149334e+02   1.1715353e+01   2.6864334e+02  -8.3566474e+00   2.6069935e+02   2.6376632e+01   4.5783226e+02  -1.1377226e+01   3.8669677e+02   9.1381290e+00   3.5899452e+02  -2.7724645e+00   2.2173806e+02   9.7419226e+00   2.9516334e+02  -2.9148247e+01   2.7947613e+02   2.2347071e+01   3.3183806e+02   8.0632774e+00   2.5406097e+02   1.1259639e+01   2.3964129e+02   2.9777406e+01   3.6654334e+02   1.2811353e+01   3.6721334e+02   3.1517753e+01   2.6624516e+02   3.3380065e+01   2.7761774e+02   1.7236542e+02   3.6602290e+02   1.7139458e+01   5.1377419e+02   1.6490645e+01   7.1868871e+02  -3.4840258e+01   4.2878613e+02   1.9508077e+01   4.0507710e+02   1.2214155e+01   2.9976065e+02  -1.1085161e-01   4.7763000e+02   1.6902181e+01   3.2716968e+02   1.3694168e+01   4.4600742e+02   1.8675213e+01   3.8127935e+02   3.2221677e+00   4.3165226e+02  -4.7850839e+00   6.0329419e+02   4.8274206e+01   5.4810419e+02   1.0471665e+01   2.3170677e+02   3.6802323e+00   3.9998968e+02   2.3498581e+00   3.5399258e+02   6.8716077e+01   7.4773710e+02   2.3230387e+01   4.0792334e+02   1.3830953e+01   5.0261097e+02   1.4469187e+01   3.3511032e+02   2.5712142e+01   3.0986903e+02   3.0337032e+00   3.6508613e+02   5.8126013e+01   5.9991710e+02   2.2794052e+01   2.8393129e+02   6.4113032e+00   2.8564032e+02   1.1340065e+01   2.3259334e+02   7.2373526e+00   2.1228323e+02   1.2523471e+01   7.9840334e+02  -1.1547447e+01   1.8025194e+02   9.6531458e+01   3.0097334e+02   3.1436953e+01   2.5787334e+02  -3.3550474e+00   3.5644581e+02   1.6011097e+00   2.6942000e+02   1.0878658e+01   3.9373710e+02   4.3044581e+01   3.5181323e+02  -1.4433445e+01   2.1606334e+02  -2.2002474e+00   3.2662645e+02   9.8895613e+00   4.3112613e+02   2.3987974e+01   2.2737742e+02  -1.1462774e+01   5.2227581e+02   3.7069226e+01   3.6799839e+02   5.8469032e+00   8.5230334e+02   4.2280553e+01   2.8424871e+02   8.7775226e+00   5.9779258e+02   2.1805303e+01   4.1314742e+02  -2.0391148e+01   2.5730774e+02   1.2353248e+02   2.2421334e+02  -1.3902247e+01   2.4829839e+02   3.8351613e+00   2.3788613e+02   1.3460723e+01   2.6481968e+02  -6.2520258e+00   2.5730334e+02  -4.5119447e+01   2.9244194e+02   1.0264529e+02
   1.7497334e+02   1.5186953e+01   3.9416194e+02   1.0576077e+01   3.6646097e+02   2.5542155e+01   2.3337484e+02   1.4029292e+02   3.7814935e+02   2.4825806e-02   3.4078871e+02  -7.7050323e+00   2.0711065e+02  -1.2747561e+01   4.1423839e+02  -1.6214555e+01   3.0405097e+02   1.1530116e+01   2.0188742e+02   2.0265135e+01   2.1137710e+02   2.1311445e+01   2.3192334e+02  -1.0390474e+00   3.5610290e+02   2.4234026e+01   5.8288258e+02   8.4681290e-01   1.8130129e+02   1.9504129e+00   3.7092334e+02   1.3130953e+01   2.7416334e+02   2.3441753e+01   2.3259935e+02  -1.4045368e+01   4.1964226e+02   2.4967974e+01   3.7674677e+02  -1.7065871e+01   3.7671452e+02   3.6199355e+00   1.8349806e+02  -1.8688774e+00   2.9026334e+02  -2.3566247e+01   2.7271613e+02   3.3317871e+01   3.4992806e+02   2.8576077e+01   2.5101097e+02   8.4036387e+00   2.1778129e+02   1.6716206e+01   3.5892334e+02   9.7109526e+00   3.1964334e+02   2.2183353e+01   2.9429516e+02   2.1326065e+01   2.8094774e+02   1.5509902e+02   4.1340290e+02   6.8290581e+00   4.9891419e+02   2.3629445e+01   5.8143871e+02  -3.2560258e+01   4.2852613e+02   2.5788877e+01   4.5126710e+02   2.9568955e+01   3.3833065e+02   1.4333548e+01   3.9210000e+02   1.2514581e+01   2.9787968e+02   2.4797368e+01   4.8509742e+02   2.6880129e+00   3.9160935e+02   3.0635768e+01   4.1007226e+02   1.4571316e+01   5.7448419e+02   1.4099006e+01   7.0929419e+02   2.3196465e+01   2.8536677e+02   1.4057432e+01   3.4751968e+02   1.9117458e+01   3.5147258e+02   7.2017677e+01   7.3130710e+02   2.6064787e+01   3.7740334e+02   2.5272553e+01   4.2790097e+02   5.0659871e+00   3.3139032e+02   1.8299742e+01   3.1990903e+02   1.1900503e+01   3.7337613e+02   5.3892813e+01   7.3429710e+02   1.4473652e+01   4.9422129e+02   2.9158103e+01   3.5574032e+02   2.5022065e+01   2.4435334e+02  -7.3234474e+00   2.7776323e+02   2.3350710e+00   8.3030334e+02  -3.8594474e+00   1.3439194e+02   1.4249026e+02   3.1221334e+02   5.8277526e+00   2.3387334e+02   2.5614953e+01   3.3887581e+02  -2.1613290e+01   2.4961000e+02   6.6034581e+00   3.8163710e+02   2.2722581e+01   3.2100323e+02   3.1313548e+00   1.4992334e+02  -1.1479047e+01   3.4686645e+02  -3.5896387e+00   3.8788613e+02  -1.4628258e+00   2.0308742e+02   1.5304258e+00   5.4032581e+02   2.9435226e+01   3.3418839e+02  -2.3482968e+00   7.7749334e+02   3.5415353e+01   2.4072871e+02   3.7291226e+00   6.4150258e+02  -1.9931497e+01   4.0505742e+02  -1.8603948e+01   2.2164774e+02   1.3528528e+02   2.0326334e+02  -1.2506247e+01   1.9429839e+02  -1.5314839e+01   2.6117613e+02   1.1747523e+01   2.4400968e+02  -3.8272258e+00   2.3768334e+02  -3.9019847e+01   2.7539194e+02   1.1795929e+02
   1.5211334e+02   1.6725753e+01   3.6402194e+02   8.7972774e+00   3.5817097e+02   1.2735355e+01   2.3994484e+02   1.7400732e+02   3.2890935e+02  -2.2597419e-01   3.9033871e+02  -7.7190323e+00   2.2445065e+02  -2.2747613e+00   4.3776839e+02   8.0930452e+00   3.5672097e+02   2.3226516e+01   2.5026742e+02   2.2534735e+01   2.3251710e+02   3.0902452e+00   3.6045334e+02   1.4918553e+01   3.2205290e+02   2.6428026e+01   6.0460258e+02   2.1059213e+01   2.6373129e+02   9.5460129e+00   3.8687334e+02   1.4374953e+01   2.1316334e+02   9.6017526e+00   2.4978935e+02   2.0289432e+01   4.8721226e+02  -7.2976258e+00   3.3140677e+02  -1.1108671e+01   3.7366452e+02   1.4393935e+01   1.8202806e+02  -8.3712774e+00   3.2111334e+02  -1.4174247e+01   2.8104613e+02   2.3614710e+00   4.0721806e+02   1.6412877e+01   2.7401097e+02   9.3336387e+00   2.5826129e+02   2.8857806e+01   3.4249334e+02   7.6853526e+00   3.4197334e+02   3.7256953e+01   3.2629516e+02   9.2860645e+00   2.7847774e+02   1.5339662e+02   4.0426290e+02   1.1320258e+01   5.6029419e+02   2.2999045e+01   5.1673871e+02  -4.7342581e+00   4.3067613e+02   3.9356877e+01   4.1002710e+02   2.0488155e+01   2.6662065e+02  -4.4996516e+00   4.1982000e+02   1.3106981e+01   3.0383968e+02  -9.2994323e+00   4.4728742e+02   6.6628129e+00   3.9198935e+02   1.0695368e+01   3.9917226e+02   1.9553316e+01   7.1105419e+02  -1.2065935e+00   6.0782419e+02   8.1240645e+00   3.1003677e+02   1.5183832e+01   3.5508968e+02  -8.1419355e-03   4.2294258e+02   4.7200077e+01   7.2450710e+02   1.1787871e+00   4.2568334e+02   4.3510153e+01   5.3061097e+02   1.8229187e+01   3.3568032e+02   7.9065419e+00   3.0533903e+02   9.9161032e+00   3.0127613e+02   3.3800813e+01   5.9496710e+02   2.7190052e+01   5.0636129e+02   1.2566903e+01   2.1488032e+02  -2.3791355e+00   3.1402334e+02   1.5012953e+01   2.6309323e+02  -2.1132903e-01   7.4259334e+02  -2.7892647e+01   1.8125194e+02   6.5981458e+01   2.9368334e+02   3.6020153e+01   7.6063340e+01   1.7049753e+01   3.8268581e+02   1.8071910e+01   3.0280000e+02   7.5482581e+00   3.9616710e+02   3.1420181e+01   3.7152323e+02  -2.0024516e-01   2.0068334e+02   4.8901526e+00   3.0562645e+02   4.0369561e+01   4.5022613e+02   1.1409974e+01   2.1699742e+02   7.0876258e+00   5.5913581e+02   6.5500426e+01   3.4932839e+02   1.8050503e+01   7.1145334e+02   2.4928553e+01   2.9443871e+02   4.2812323e+01   6.3346258e+02   3.5217032e+00   4.2095742e+02  -2.4495948e+01   2.8207774e+02   1.0916088e+02   2.9683334e+02   5.3381526e+00   2.6725839e+02   2.3128361e+01   2.5812613e+02   1.6031523e+01   2.7729968e+02   1.7699574e+01   2.1897334e+02  -2.9243047e+01   3.6001194e+02   8.8529690e+01
   1.2983334e+02   4.9881526e+00   4.4097194e+02   4.5931277e+01   3.3532097e+02   2.2463355e+01   2.4927484e+02   1.7226092e+02   3.8719935e+02   1.2540826e+01   3.9423871e+02   1.6218968e+01   4.8992065e+02  -4.3723613e+00   3.8957839e+02  -6.4317548e+00   3.6572097e+02  -1.8234839e+00   1.5031742e+02   2.8150735e+01   2.6142710e+02   2.3777445e+01   2.8873334e+02   1.7796153e+01   2.2238290e+02   7.3116258e+00   5.7769258e+02   2.2832013e+01   2.7968129e+02   3.3700129e+00   3.5830334e+02   2.7660553e+01   2.5835334e+02   1.2326553e+01   2.6050935e+02   7.7718323e+00   4.2983226e+02  -4.1372258e+00   3.2455677e+02  -4.7006710e+00   3.2223452e+02   1.4168335e+01   1.9521806e+02  -6.4664774e+00   3.7330334e+02  -2.7489447e+01   2.4837613e+02   3.0925071e+01   3.6249806e+02   1.1330477e+01   2.4482097e+02   1.4948839e+01   2.4640129e+02   3.4616606e+01   3.9259334e+02   7.2973526e+00   3.5130334e+02   2.4550553e+01   2.6596516e+02   1.4442465e+01   2.7494774e+02   1.4367902e+02   3.7002290e+02   2.0299458e+01   5.7219419e+02   6.3577045e+01   6.3043871e+02  -5.3880258e+01   4.6025613e+02   9.2504774e+00   3.6717710e+02   1.6486155e+01   3.1210065e+02   4.7861948e+01   4.4025000e+02   1.2702581e+01   3.3983968e+02   1.9970568e+01   4.6057742e+02   8.6996129e+00   3.6522935e+02  -5.1138323e+00   4.3328226e+02   9.8451613e-01   7.7586419e+02   7.2286065e+00   5.9253419e+02   2.7672645e+00   3.7417677e+02   8.0926323e+00   3.7108968e+02   1.1901858e+01   4.5151258e+02   6.2434477e+01   7.2011710e+02   9.9870968e-03   3.8554334e+02   2.3911353e+01   5.6813097e+02   3.6137587e+01   3.6906032e+02   4.8426142e+01   3.2990903e+02   2.3290503e+01   3.4556613e+02   5.8687613e+01   6.7120710e+02   1.4850852e+01   3.9574129e+02   2.6316503e+01   2.0964032e+02   3.2090065e+01   3.4973334e+02   4.9161526e+00   2.2523323e+02   2.1157471e+01   7.2868334e+02  -2.0779847e+01   1.5353194e+02   7.3289058e+01   2.8473334e+02   3.4646153e+01   3.3406334e+02   8.9797526e+00   3.6297581e+02   3.5888710e+01   2.9108000e+02  -1.6094142e+01   4.0982710e+02   3.4897381e+01   3.7919323e+02   2.9526155e+01   2.2583334e+02   9.9281526e+00   2.8815645e+02   1.2197161e+01   3.3617613e+02   1.3583974e+01   2.7489742e+02   4.1455626e+01   4.5084581e+02   2.8783626e+01   3.3070839e+02  -1.7898968e+00   6.9130334e+02   3.5070553e+01   2.7277871e+02   2.8975123e+01   6.2250258e+02  -4.8814968e+00   3.8686742e+02  -2.0388748e+01   2.5187774e+02   1.1491688e+02   2.5435334e+02   2.6552562e-02   2.9839839e+02   4.8771613e+00   2.6093613e+02   4.3367226e+00   2.8381968e+02   5.0379742e+00   2.3040334e+02  -4.1247447e+01   2.9834194e+02   1.0465329e+02
   1.9364334e+02  -1.0266474e+00   4.4959194e+02  -7.6583226e+00   3.2817097e+02   1.8555355e+01   2.2889484e+02   1.7351132e+02   3.6204935e+02   2.3262826e+01   4.1263871e+02   9.6969677e+00   4.7516065e+02  -9.3315613e+00   4.5914839e+02   2.6451613e-03   4.0839097e+02   1.9612916e+01   1.3836742e+02   3.4866735e+01   2.4327710e+02   1.7709445e+01   2.3226334e+02   1.8743753e+01   3.5019290e+02   9.3682581e-01   5.3550258e+02  -2.3627871e+00   2.7592129e+02   1.9140813e+01   3.1564334e+02   1.5173353e+01   2.8368334e+02   1.6390153e+01   2.3173935e+02   3.3073432e+01   4.4960226e+02   1.8331174e+01   3.2464677e+02   1.1862129e+01   3.2223452e+02   9.9383355e+00   2.0197806e+02   6.4127226e+00   3.4178334e+02  -3.0307847e+01   2.5399613e+02   2.7335471e+01   3.4992806e+02   3.2426077e+01   2.5506097e+02   6.7496387e+00   2.5393129e+02   2.1824206e+01   4.3011334e+02  -8.1842474e+00   3.5316334e+02   8.3617526e+00   3.2081516e+02  -1.9855355e+00   2.5927774e+02   1.7874262e+02   3.7793290e+02   1.1376658e+01   5.2343419e+02   1.8667845e+01   7.2368871e+02  -2.7540258e+01   4.2636613e+02   2.0281677e+01   3.2174710e+02   3.5360555e+01   3.0005065e+02   2.2675948e+01   4.2739000e+02   2.1113806e+00   3.1587968e+02  -1.1112632e+01   4.6619742e+02   2.7820013e+01   3.6317935e+02   1.7000168e+01   4.2107226e+02   2.5801316e+01   8.7148419e+02   9.8190065e+00   5.6553419e+02   8.7372645e+00   4.4636677e+02   1.5897432e+01   3.9055968e+02   1.3824258e+01   4.3585258e+02   3.1597277e+01   7.4773710e+02   1.1420387e+01   3.7754334e+02   2.0261353e+01   5.9237097e+02   1.5908387e+01   3.7897032e+02   4.6873342e+01   2.8633903e+02   3.2776103e+01   3.2265613e+02   3.4810413e+01   5.3163710e+02   4.8826452e+01   3.7136129e+02   1.1556903e+01   2.0721032e+02   6.1444645e+00   2.4254334e+02   9.0213526e+00   2.2276323e+02   1.5445071e+01   7.0806334e+02  -1.9130247e+01   1.8563194e+02   1.0667106e+02   3.0787334e+02   4.5554953e+01   3.2930334e+02   1.9930553e+01   3.5735581e+02  -9.6216903e+00   2.4732000e+02   1.5066581e+00   4.4068710e+02   4.4428581e+01   3.4452323e+02   1.8149755e+01   1.8854334e+02  -1.6618647e+01   3.0805645e+02   1.9755161e+01   4.1369613e+02  -4.5276258e+00   2.1165742e+02   1.4084826e+01   5.4546581e+02   1.1504026e+01   3.1332839e+02   2.2410503e+01   7.7564334e+02   1.4133353e+01   2.5877871e+02   1.9905123e+01   6.0669258e+02   1.5243303e+01   4.0862742e+02  -3.5129548e+01   2.1849774e+02   1.2753728e+02   3.2911334e+02  -3.7814247e+01   3.1010839e+02  -8.0596387e+00   2.2636613e+02   1.6223226e+00   2.9914968e+02   1.6671574e+01   2.2073334e+02  -3.6763847e+01   3.1891194e+02   7.6287690e+01
   1.9926334e+02  -3.3762474e+00   4.2826194e+02  -2.3291923e+01   3.3184097e+02  -7.5382452e+00   2.2479484e+02   1.2555932e+02   4.0638935e+02  -8.8543742e+00   3.7583871e+02   1.0690968e+01   4.3578065e+02   1.2528839e+01   4.3795839e+02  -3.3521548e+00   3.3686097e+02  -3.5146839e+00   1.5488742e+02   1.1925135e+01   2.1713710e+02   1.5470645e+01   1.7073334e+02  -9.1938474e+00   2.7981290e+02   3.2617226e+01   5.5807258e+02   3.7816129e+00   2.7721129e+02   3.6757613e+01   3.3554334e+02   3.5621353e+01   2.9240334e+02   1.2502553e+01   2.4469935e+02   1.3466632e+01   4.7736226e+02   8.6303742e+00   3.1417677e+02  -7.6802710e+00   3.1352452e+02  -2.6048645e+00   1.9492806e+02   5.5672258e-01   3.2649334e+02  -3.5844647e+01   2.8861613e+02   3.0515871e+01   2.9978806e+02  -4.6272258e-01   2.3463097e+02   2.6764039e+01   3.0602129e+02   2.7227006e+01   3.8626334e+02   1.6423753e+01   3.9202334e+02   2.3912953e+01   3.5738516e+02  -5.7211355e+00   2.4823774e+02   1.2719582e+02   4.2293290e+02   1.9156658e+01   5.3457419e+02   2.4916645e+01   6.6358871e+02  -2.0032258e+01   4.2278613e+02   8.9380774e+00   3.5645710e+02   3.0063755e+01   3.6224065e+02   2.9510748e+01   4.7658000e+02   5.0361806e+00   3.1959968e+02   1.1399768e+01   4.2452742e+02   2.5393613e+01   3.4765935e+02   2.5721768e+01   4.3496226e+02   2.6060116e+01   8.2386419e+02   5.0868606e+01   5.9039419e+02   2.0468465e+01   3.5689677e+02   1.9475032e+01   3.8770968e+02   6.2422581e+00   4.5218258e+02   5.7050877e+01   7.8459710e+02   2.7891587e+01   4.4330334e+02   2.2050553e+01   6.1585097e+02   3.7889987e+01   4.1473032e+02   3.9682542e+01   3.2214903e+02   2.2761303e+01   3.3599613e+02   5.7173213e+01   5.6134710e+02   9.0196516e+00   3.7445129e+02   2.2119703e+01   1.9597032e+02   2.3423665e+01   2.6602334e+02   1.4042953e+01   2.2438323e+02   1.2075471e+01   7.4097334e+02  -3.5713047e+01   2.2530194e+02   7.7837458e+01   2.8073334e+02   2.1196153e+01   3.0287334e+02  -1.6150474e+00   3.4806581e+02   1.3215097e+00   2.5999000e+02  -4.9869419e+00   4.3368710e+02   3.7988581e+01   3.1071323e+02   4.1445548e+00   1.4230334e+02  -2.7579447e+01   3.3248645e+02  -1.6869239e+01   4.2069613e+02  -2.0376258e+00   2.2599742e+02   8.1276258e+00   5.2089581e+02   1.1989626e+01   3.1427839e+02   1.5574503e+01   7.1154334e+02   2.1921353e+01   2.7162871e+02   6.6371226e+00   5.5298258e+02   6.1501032e+00   4.0681742e+02  -2.1554748e+01   2.2459774e+02   1.0561928e+02   2.0726334e+02  -2.0686247e+01   2.6401839e+02   1.3767561e+01   2.3540613e+02  -9.2408774e+00   2.8995968e+02   1.2446774e+01   2.0135334e+02  -5.1023447e+01   3.2572194e+02   7.3742890e+01
   2.0154334e+02   6.8135256e-01   4.0016194e+02  -7.0392258e-01   3.0727097e+02   2.2707355e+01   2.7279484e+02   1.3447932e+02   3.8962935e+02   4.0564258e+00   4.1358871e+02  -3.1290323e+00   4.5340065e+02   1.3599239e+01   4.9033839e+02   8.2674452e+00   3.5786097e+02   2.3755316e+01   1.9169742e+02   2.0700335e+01   2.2570710e+02  -1.9349548e+00   2.6226334e+02   1.9137526e+00   4.3981290e+02   1.6197226e+01   5.3464258e+02  -1.0773987e+01   2.3206129e+02   8.5996129e+00   3.4568334e+02  -4.0398474e+00   2.7292334e+02   2.6309526e+00   2.4407935e+02   2.6706232e+01   4.4855226e+02   1.2751742e+00   3.4407677e+02  -9.1722710e+00   2.7309452e+02   1.8769535e+01   2.5687806e+02  -5.0692774e+00   2.8545334e+02  -3.0321447e+01   3.0028613e+02   3.8962271e+01   3.4330806e+02   9.7156774e+00   2.7454097e+02   1.4381239e+01   2.7436129e+02   5.0099806e+01   3.5668334e+02   1.5360153e+01   3.4654334e+02   1.9841353e+01   3.4043516e+02   3.2204865e+01   2.4232774e+02   1.5766862e+02   3.3455290e+02   1.0467058e+01   5.0786419e+02   4.2813445e+01   5.7413871e+02  -6.3262581e+00   4.0352613e+02   2.9998877e+01   3.5645710e+02   2.2493755e+01   3.0633065e+02   2.6653548e+01   4.3220000e+02  -6.5034194e+00   2.8883968e+02   1.8000568e+01   4.1881742e+02   1.3230413e+01   3.4893935e+02   2.4949368e+01   4.0612226e+02   1.2627316e+01   7.5053419e+02   2.0150065e+00   5.2434419e+02   8.2224645e+00   3.6841677e+02   2.8223432e+01   3.8827968e+02   7.9066581e+00   3.8356258e+02   5.5680477e+01   7.3321710e+02   1.3241987e+01   4.2697334e+02   2.2646953e+01   6.4733097e+02   2.1651587e+01   3.6220032e+02   3.2214942e+01   3.2638903e+02   2.0142103e+01   3.4132613e+02   3.5506813e+01   5.0577710e+02   2.4035252e+01   3.6355129e+02   9.8517032e+00   1.9983032e+02   6.8486452e-01   3.3759334e+02  -5.7326474e+00   2.3647323e+02   2.1258271e+01   7.1983334e+02  -2.2781847e+01   1.2501194e+02   1.2543066e+02   2.9102334e+02   1.3562953e+01   2.3587334e+02   7.6449526e+00   3.5959581e+02   1.1489110e+01   2.6351000e+02  -3.0285419e+00   4.2630710e+02   3.2098981e+01   3.2566323e+02   7.0485548e+00   1.8545334e+02  -2.5651447e+01   2.9910645e+02   3.0131161e+01   3.7079613e+02  -8.0956258e+00   2.1746742e+02   2.5140026e+01   4.5932581e+02   1.2205226e+01   3.0308839e+02   1.9419703e+01   6.8959334e+02   9.7273526e+00   2.3072871e+02  -3.8908774e+00   6.8579258e+02   2.8725303e+01   4.3381742e+02  -2.4004748e+01   2.2383774e+02   1.1416008e+02   2.6445334e+02  -7.0214474e+00   1.9010839e+02   8.9703613e+00   2.7117613e+02  -6.8624774e+00   2.5543968e+02  -3.3616258e+00   2.0497334e+02  -4.0643047e+01   2.8410194e+02   9.5262490e+01
   2.0049334e+02   1.7765353e+01   3.9888194e+02  -3.2715226e+00   3.3732097e+02   1.9783355e+01   2.2275484e+02   1.4019252e+02   4.1995935e+02   4.6300258e+00   3.8753871e+02  -8.3450323e+00   4.4845065e+02   9.9052387e+00   5.0457839e+02   9.9382452e+00   3.0077097e+02  -1.2074839e+00   1.4702742e+02   1.7083935e+01   2.2146710e+02   2.2594245e+01   2.9930334e+02   1.5710553e+01   3.8543290e+02   2.3027626e+01   5.7607258e+02   6.4816129e+00   2.4630129e+02  -1.8195871e+00   3.5511334e+02   1.0395753e+01   2.5383334e+02   1.4258153e+01   2.9807935e+02   2.0386232e+01   4.2312226e+02  -7.6004258e+00   3.3698677e+02   1.5584929e+01   3.1675452e+02  -7.0132645e+00   2.3282806e+02   1.8234723e+01   2.7887334e+02  -7.4650474e+00   3.2247613e+02   4.7707097e-01   2.6968806e+02   2.2605277e+01   2.7806097e+02   1.3959639e+01   2.8802129e+02   2.9097006e+01   3.6264334e+02   8.5533526e+00   3.5459334e+02   1.2057353e+01   2.6200516e+02   2.0139265e+01   2.6589774e+02   1.2659302e+02   4.3750290e+02   7.5210581e+00   4.9491419e+02   2.0039445e+01   5.7423871e+02  -2.6034258e+01   3.9962613e+02   1.2260877e+01   3.4302710e+02   3.9088155e+01   3.4091065e+02   2.2887148e+01   4.3849000e+02   2.6273381e+01   2.8592968e+02  -1.3366323e+00   4.2228742e+02   5.7128129e+00   3.8241935e+02   3.7040968e+01   4.2459226e+02   5.3409716e+01   7.7986419e+02   3.6248606e+01   5.9063419e+02   1.2069265e+01   3.4822677e+02  -1.5413677e+00   4.3855968e+02   1.3984258e+01   4.3870258e+02   6.6649277e+01   7.7873710e+02   1.6700387e+01   3.7454334e+02   8.1713526e+00   5.3561097e+02   1.1349187e+01   3.8716032e+02   5.8168142e+01   3.0500903e+02  -1.6774968e+00   3.6732613e+02   5.1326813e+01   5.7820710e+02   1.2100852e+01   3.8250129e+02   1.5905703e+01   2.0121032e+02   1.9854465e+01   2.5397334e+02   5.6769526e+00   2.3519323e+02   2.0450671e+01   6.7845334e+02  -2.8051447e+01   1.3734194e+02   1.1349426e+02   2.9873334e+02   8.4261526e+00   2.4778334e+02   3.4521526e+00   3.5992581e+02   5.6270968e-01   2.7261000e+02   3.4345806e-01   3.7035710e+02   3.0674981e+01   3.5443323e+02  -1.0023045e+01   1.2521334e+02  -5.6922474e+00   2.7920645e+02   1.3153161e+01   4.0541613e+02   1.5374774e+01   2.1294742e+02   4.3361626e+01   4.4074581e+02  -5.1683742e+00   3.8423839e+02   8.9277032e+00   7.6621334e+02   1.1217753e+01   2.8458871e+02   1.7503226e+00   6.5841258e+02  -7.8042968e+00   3.9291742e+02  -3.4872748e+01   2.3392774e+02   1.3297288e+02   2.2411334e+02  -7.0842474e+00   1.9053839e+02  -1.5594039e+01   2.7778613e+02   1.7458723e+01   2.6657968e+02  -6.8228258e+00   2.0021334e+02  -4.2072247e+01   2.6063194e+02   1.0300009e+02
   1.8583334e+02   1.9318153e+01   4.2688194e+02   1.3678477e+01   3.5093097e+02   7.2145548e+00   2.6160484e+02   1.2208452e+02   4.2133935e+02  -3.7419355e-04   3.9658871e+02   7.8809677e+00   4.9107065e+02   1.0155639e+01   4.4733839e+02   1.3774452e+00   3.3558097e+02   6.3477161e+00   2.0083742e+02   4.9691355e+00   2.2561710e+02   9.3122452e+00   2.2292334e+02  -2.1904744e-01   3.3400290e+02   1.6952026e+01   4.6745258e+02   1.2651213e+01   2.2402129e+02   1.4432813e+01   3.5240334e+02   2.4232553e+01   2.2230334e+02   9.4905526e+00   2.6564935e+02   1.1310632e+01   4.3593226e+02  -1.0005226e+01   3.6293677e+02  -1.0871071e+01   2.8485452e+02  -1.3271265e+01   2.1644806e+02   1.7165123e+01   2.8878334e+02  -8.3478474e+00   2.7223613e+02   1.7686271e+01   3.0130806e+02   9.0756774e+00   2.9649097e+02   6.6752387e+00   2.6097129e+02   2.5451006e+01   3.2683334e+02   7.2781526e+00   3.6192334e+02   4.0850953e+01   2.6000516e+02   3.4779265e+01   2.4432774e+02   1.4169862e+02   4.1217290e+02   7.0174581e+00   4.9034419e+02   8.0250452e+00   7.1753871e+02  -3.6648258e+01   4.2220613e+02   2.4194477e+01   3.8921710e+02   1.4482955e+01   3.2514065e+02   2.0858748e+01   4.4782000e+02   4.0006981e+01   2.5959968e+02   1.4529768e+01   4.2757742e+02   2.1339613e+01   3.4750935e+02  -3.6462323e+00   4.1907226e+02   2.8431316e+01   7.4196419e+02   2.0370606e+01   5.9168419e+02   3.0935265e+01   3.4046677e+02   2.3699432e+01   4.3984968e+02   1.9781058e+01   4.5685258e+02   2.9537277e+01   8.0602710e+02   1.0797187e+01   4.3116334e+02   3.4401753e+01   5.0528097e+02   1.0775587e+01   4.0311032e+02   4.2272142e+01   3.4147903e+02   2.1984903e+01   3.4261613e+02   3.7683613e+01   5.1658710e+02   3.2790452e+01   3.8041129e+02   1.8782903e+01   2.0421032e+02   1.9474465e+01   3.5664334e+02   1.2173353e+01   2.7090323e+02   6.2138710e+00   6.3811334e+02  -3.2864247e+01   1.4815194e+02   5.0909458e+01   3.0083334e+02   3.5638153e+01   2.8373334e+02   1.8526153e+01   3.9082581e+02   2.7700710e+01   3.0775000e+02   4.2922581e+00   4.7297710e+02   6.3275381e+01   3.6100323e+02  -2.3978645e+01   1.4330334e+02  -4.2794474e+00   3.4020645e+02   1.6513161e+01   3.8884613e+02   1.6600374e+01   2.4851742e+02   2.2136026e+01   4.9051581e+02   4.4370026e+01   3.6508839e+02   2.5559703e+01   6.8878334e+02   2.6552153e+01   2.4096871e+02   3.2479923e+01   6.2427258e+02   3.2736903e+01   4.7319742e+02   1.1464852e+01   2.2492774e+02   1.0716288e+02   2.3611334e+02  -6.1842474e+00   1.6310839e+02   1.5700361e+01   2.8612613e+02  -1.2678477e+01   2.6686968e+02   1.3913974e+01   1.8478334e+02  -5.0407847e+01   3.6625194e+02   1.0055049e+02
   1.9187334e+02   7.8749526e+00   4.3726194e+02  -7.0619226e+00   3.3889097e+02   2.3507755e+01   2.4856484e+02   1.4227772e+02   4.2004935e+02   3.9282581e-01   3.8423871e+02   9.8689677e+00   4.7626065e+02  -8.7095613e+00   4.2314839e+02  -1.4927355e+01   3.0920097e+02   1.7738116e+01   1.2736742e+02   1.0416735e+01   2.2337710e+02   3.7814452e+00   1.7197334e+02   2.9326953e+01   3.7777290e+02   3.0780426e+01   4.6617258e+02   2.9603613e+01   3.3973129e+02   2.0326013e+01   3.3678334e+02   1.4522153e+01   2.7183334e+02   1.6578153e+01   2.8873935e+02   1.7753432e+01   4.9869226e+02   8.2139742e+00   3.3755677e+02   2.0639329e+01   3.0961452e+02  -1.2292065e+01   2.1440806e+02   1.0278323e+01   3.1030334e+02  -2.0259447e+01   2.7294613e+02   3.1009471e+01   3.5049806e+02   3.1340477e+01   2.5854097e+02   2.6181239e+01   2.5821129e+02   1.6051806e+01   3.2916334e+02   7.9917526e+00   3.4916334e+02   7.9117526e+00   3.0600516e+02   2.8959265e+01   2.5004774e+02   1.4381102e+02   4.2040290e+02  -5.4094194e-01   5.2472419e+02   1.5614645e+01   4.8518871e+02  -3.3860258e+01   4.3215613e+02   2.7338477e+01   3.4331710e+02   1.2584955e+01   3.2852065e+02   4.1183484e+00   4.3810000e+02   1.5834581e+01   3.0359968e+02   3.4719768e+01   4.6295742e+02   3.1739213e+01   3.7812935e+02   2.7234168e+01   4.8070226e+02   3.3870916e+01   7.5334419e+02   3.0840206e+01   6.8406419e+02   3.2444865e+01   3.5527677e+02   5.1346323e+00   4.4827968e+02   4.4866581e+00   4.4894258e+02   6.7070077e+01   8.5211710e+02   2.0159987e+01   4.0926334e+02   2.4963753e+01   4.6947097e+02  -3.7396129e+00   4.1916032e+02   5.3798142e+01   3.2371903e+02   1.8735703e+01   4.1675613e+02   6.3752413e+01   5.9606710e+02  -3.7079484e+00   4.0355129e+02   5.7917032e+00   1.9050032e+02   1.9141265e+01   3.7602334e+02  -5.6704744e-01   2.7547323e+02   1.2558271e+01   7.3559334e+02  -1.6902647e+01   1.3044194e+02   5.7706258e+01   2.9487334e+02   3.3834953e+01   2.2716334e+02  -3.7982474e+00   3.9040581e+02   1.9343097e+00   2.9547000e+02  -1.3065342e+01   4.3606710e+02   4.2888181e+01   3.5114323e+02   1.3240155e+01   1.2202334e+02  -1.6577047e+01   3.0943645e+02   2.3734761e+01   3.7022613e+02   4.9999742e+00   2.1918742e+02   1.5052426e+01   4.9922581e+02   2.9773226e+01   3.2985839e+02   7.9981032e+00   6.2711334e+02   1.2585753e+01   2.6729871e+02   3.1335226e+00   5.9893258e+02   1.0041032e+00   3.9757742e+02  -1.3105548e+01   2.1807774e+02   9.9950877e+01   2.2554334e+02   5.4713526e+00   1.6886839e+02   2.5195613e+00   2.4745613e+02   9.5051226e+00   3.0014968e+02   2.0011574e+01   1.8102334e+02  -3.9637047e+01   3.1191194e+02   1.1037769e+02
   1.9973334e+02   1.2206153e+01   4.0845194e+02   2.0432877e+01   3.6470097e+02   1.8729548e+00   2.4908484e+02   1.1532612e+02   3.8514935e+02   2.7548258e+00   3.6048871e+02   3.0118968e+01   4.9878065e+02  -1.2081161e+01   4.0028839e+02  -1.0985548e+00   4.1067097e+02   5.8105161e+00   1.6736742e+02   1.4696735e+01   2.3556710e+02   2.0706245e+01   2.0473334e+02   2.0706153e+01   3.9829290e+02   1.8658826e+01   4.6093258e+02  -1.0587187e+01   1.4621129e+02   1.7087613e+01   3.6335334e+02   1.3496553e+01   2.9173334e+02   5.8461526e+00   2.7102935e+02  -1.2829768e+01   4.4655226e+02   1.8955174e+01   3.3412677e+02   3.7237290e+00   3.4847452e+02   1.0359135e+01   2.6178806e+02   2.1827923e+01   3.0830334e+02  -2.9719447e+01   2.9756613e+02   8.5198710e+00   4.1987806e+02  -1.2599226e+00   2.7177097e+02   1.2032839e+01   2.5126129e+02   2.0467806e+01   3.3664334e+02  -2.4506647e+01   3.8987334e+02   2.6614953e+01   3.4129516e+02   3.6560645e+00   2.6218774e+02   1.3674982e+02   3.9698290e+02  -1.1767342e+01   4.7410419e+02   1.6854245e+01   5.1028871e+02  -2.6318258e+01   4.1609613e+02   1.6893277e+01   3.1798710e+02   3.2091355e+01   2.8881065e+02  -3.1848516e+00   4.3268000e+02   6.5981806e+00   2.8673968e+02   1.9878568e+01   4.8781742e+02   1.8004129e+00   3.8950935e+02   2.6137677e+00   4.3386226e+02   1.6248116e+01   7.3191419e+02   1.4654606e+01   5.7249419e+02   1.2090465e+01   3.6889677e+02   2.1850323e+00   3.9936968e+02  -7.0305419e+00   4.6494258e+02   3.3550077e+01   8.8978710e+02   3.1386387e+01   4.6926334e+02   9.2137526e+00   4.1961097e+02   1.3489187e+01   5.9168032e+02   2.1766542e+01   3.5309903e+02   2.2575303e+01   3.9856613e+02   4.5547613e+01   4.4682710e+02   1.4661252e+01   4.4779129e+02  -1.8037497e+01   2.2602032e+02   1.5589665e+01   3.4259334e+02  -8.5126474e+00   2.5733323e+02   2.2729471e+01   7.2302334e+02  -3.6037047e+01   1.3206194e+02   7.4676658e+01   2.7464334e+02   1.0923353e+01   2.4002334e+02  -5.8704744e-01   3.5516581e+02   1.4223510e+01   2.4218000e+02   5.2978581e+00   4.3363710e+02   3.7525806e+00   3.3028323e+02  -1.1851045e+01   1.5216334e+02   1.3721753e+01   3.4210645e+02   3.6116129e-01   4.2641613e+02   1.0834774e+01   2.1722742e+02   2.2639226e+01   4.9046581e+02   1.6664026e+01   3.1056839e+02   3.9613032e+00   6.6368334e+02   1.4560153e+01   2.3315871e+02   1.6434723e+01   6.5874258e+02   1.5739303e+01   3.7514742e+02  -1.8501148e+01   2.3735774e+02   1.1902848e+02   2.3797334e+02  -1.5903047e+01   1.9072839e+02   1.0820761e+01   2.6583613e+02  -6.7752774e+00   2.4300968e+02   6.5827742e+00   1.9121334e+02  -3.6972247e+01   3.1929194e+02   8.9207290e+01
   1.5326334e+02   1.1303753e+01   4.3845194e+02   1.1892877e+01   3.4717097e+02   2.9235355e+01   2.5308484e+02   1.4486612e+02   4.0795935e+02   4.7400258e+00   3.9493871e+02  -1.3870323e+00   4.8916065e+02   1.2838439e+01   4.1828839e+02  -2.9855484e-01   3.4010097e+02  -6.3883871e-02   2.2331742e+02   2.2310735e+01   1.7618710e+02   8.7466452e+00   2.3954334e+02  -1.3586474e+00   2.7891290e+02   8.2092258e+00   4.0641258e+02  -1.1035587e+01   2.0621129e+02   3.8176129e+00   3.7121334e+02   1.2147753e+01   2.5616334e+02   1.6591753e+01   2.6150935e+02   3.8318323e+00   4.8802226e+02   6.6875742e+00   3.0874677e+02  -8.6587097e-01   2.8718452e+02   5.7423355e+00   2.4635806e+02   7.3923226e+00   2.7849334e+02  -4.1244647e+01   3.2018613e+02   2.5140271e+01   5.2325806e+02   3.8496774e+00   2.9720097e+02   1.8984387e+00   1.8936129e+02   4.1798065e+00   3.5211334e+02   4.2957526e+00   3.4230334e+02   1.4320553e+01   3.8772516e+02   1.9511665e+01   2.3170774e+02   1.1951822e+02   3.1245290e+02   7.0450581e+00   5.0943419e+02   2.6067845e+01   5.6323871e+02  -7.2542581e+00   4.4520613e+02   3.1984477e+01   3.3079710e+02   2.8265548e+00   2.7672065e+02  -4.2176516e+00   4.0053000e+02   2.6310181e+01   3.1406968e+02   2.9122168e+01   4.6714742e+02  -1.8759871e+00   3.9631935e+02   1.4018968e+01   4.4217226e+02   3.4373316e+01   6.3124419e+02   1.5798206e+01   5.3563419e+02  -7.6807355e+00   3.5065677e+02   3.8124232e+01   3.5108968e+02   2.0121858e+01   3.0494258e+02   7.0070077e+01   8.7345710e+02   1.4742787e+01   4.4064334e+02   2.5123353e+01   4.2656097e+02   6.2731871e+00   3.4863032e+02   5.5160542e+01   3.3657903e+02   8.4669032e+00   3.8789613e+02   6.7441213e+01   5.3853710e+02   2.5274452e+01   4.2398129e+02   1.3247303e+01   2.3455032e+02   8.7572645e+00   3.5421334e+02  -7.2224744e-01   2.3128323e+02  -9.4265290e+00   7.1506334e+02  -9.5902474e+00   1.3544194e+02   1.1892626e+02   2.4387334e+02   2.5144953e+01   2.1649334e+02   1.7653526e+00   3.7721581e+02   1.7895097e+00   2.7275000e+02  -6.3377419e+00   4.0773710e+02   1.7204581e+01   4.1286323e+02  -6.4074452e+00   2.0006334e+02  -5.3902474e+00   3.2739645e+02   3.9679613e+00   4.5236613e+02  -7.1912258e+00   2.3103742e+02  -5.6557419e-01   4.1046581e+02   1.1154026e+01   3.5066839e+02  -1.6286697e+01   7.3126334e+02   2.5873753e+01   2.3543871e+02  -1.0037677e+01   5.8679258e+02   1.2595303e+01   4.5953742e+02  -1.9582348e+01   2.2026774e+02   9.8105677e+01   2.0621334e+02  -6.5522474e+00   2.3896839e+02  -8.2284387e+00   2.5755613e+02  -6.2877419e-02   2.6490968e+02  -8.7892258e+00   1.9859334e+02  -3.8462647e+01   2.9739194e+02   9.6059290e+01
   1.6373334e+02  -5.1538474e+00   4.6145194e+02  -2.5671226e+00   4.2984097e+02   5.7175484e-01   2.5232484e+02   1.5073692e+02   3.4828935e+02  -2.2063742e+00   4.0753871e+02  -1.2445032e+01   5.0431065e+02   1.5046439e+01   3.8671839e+02  -3.8229548e+00   3.1643097e+02   1.3997161e+00   1.8840742e+02   1.7633535e+01   2.2542710e+02   1.5674452e+00   3.2597334e+02   2.0816953e+01   1.8772290e+02   1.2604426e+01   3.4817258e+02  -6.9063871e+00   2.4097129e+02   1.7986813e+01   3.5064334e+02   1.8413353e+01   2.5059334e+02  -3.2026474e+00   2.7945935e+02   1.1535832e+01   4.5012226e+02   1.1099574e+01   3.1102677e+02  -1.0908271e+01   2.5828452e+02   4.5743355e+00   2.2654806e+02   1.3571226e+00   3.4321334e+02  -2.9942247e+01   3.2352613e+02   2.5830710e+00   4.5735806e+02   2.1741677e+01   2.5568097e+02   6.5003871e-01   2.5088129e+02   2.6788206e+01   3.6283334e+02  -2.5511847e+01   3.4364334e+02   2.4783353e+01   3.0934516e+02   2.8352065e+01   2.1027774e+02   1.3928262e+02   3.2398290e+02   1.6842658e+01   4.6881419e+02   2.6797445e+01   5.3673871e+02  -2.9084258e+01   5.0909613e+02   4.4393277e+01   3.4631710e+02   2.0964955e+01   3.0438065e+02   4.0895484e+00   2.2420000e+02   1.0366581e+01   3.5492968e+02   9.1433677e+00   4.1928742e+02   1.7572813e+01   3.7646935e+02   5.7069677e+00   4.0296226e+02   4.3140116e+01   6.8158419e+02   1.1251006e+01   6.8077419e+02  -2.4819355e+00   2.7932677e+02   2.1450632e+01   4.1912968e+02   2.3728658e+01   3.2375258e+02   5.7845277e+01   8.4664710e+02   1.9547587e+01   4.7245334e+02   2.3048553e+01   4.4275097e+02   6.8279871e+00   4.0801032e+02   3.3310142e+01   3.5162903e+02   2.5882903e+01   4.1322613e+02   5.4034813e+01   4.9710710e+02   9.7288516e+00   4.0926129e+02  -6.1950968e+00   1.8793032e+02   1.3536865e+01   4.0792334e+02  -7.1690474e+00   2.6747323e+02   2.7778271e+01   7.1121334e+02  -1.8902247e+01   1.5044194e+02   8.5916258e+01   2.7959334e+02   3.6287353e+01   2.1587334e+02   9.1495256e-01   4.0268581e+02  -1.7528090e+01   2.4580000e+02  -6.4217419e+00   4.0397710e+02   6.1253806e+00   3.4362323e+02   7.0817548e+00   2.0721334e+02  -1.2352247e+01   3.3077645e+02  -4.7324387e+00   2.8612613e+02   1.9679742e+00   2.2937742e+02   8.7172258e+00   4.0922581e+02   2.8353226e+01   3.3289839e+02  -6.8250968e+00   6.8340334e+02  -8.8674474e+00   2.2953871e+02  -2.1356774e+00   6.1641258e+02   2.2757032e+00   4.1162742e+02  -3.8699548e+01   2.7116774e+02   8.9703677e+01   1.8759334e+02  -1.5162647e+01   2.3396839e+02  -3.7284387e+00   2.4617613e+02   1.3037523e+01   2.3805968e+02  -1.8061226e+01   2.1926334e+02  -4.6886247e+01   3.1939194e+02   7.2729290e+01
   1.6002334e+02   5.9529526e+00   4.6659194e+02   2.0931677e+01   3.5103097e+02   2.9536555e+01   2.5899484e+02   1.8439332e+02   3.4814935e+02  -1.6815174e+01   3.9938871e+02   1.5069677e+00   4.8121065e+02  -4.3355613e+00   3.8895839e+02   2.3337845e+01   3.0786097e+02  -6.7468387e-01   1.6345742e+02   9.0953548e-01   2.0027710e+02   5.4394452e+00   3.2906334e+02   2.1809753e+01   3.2258290e+02   2.5005626e+01   4.8855258e+02   2.8053213e+01   2.1240129e+02   4.4124129e+00   3.5392334e+02   1.2010953e+01   2.4721334e+02  -9.6422474e+00   2.9516935e+02   4.7590323e+00   4.3712226e+02   3.1139574e+01   2.8621677e+02   1.1506529e+01   2.6914452e+02   1.5605535e+01   2.4892806e+02   1.0326723e+01   2.9354334e+02  -1.4158647e+01   3.0742613e+02   4.0971071e+01   3.5521806e+02   2.7912877e+01   2.7887097e+02   2.7048387e+00   2.5697129e+02   2.8441006e+01   3.1773334e+02   1.4196153e+01   3.4678334e+02   3.5152153e+01   2.5729516e+02   1.9046065e+01   1.9875774e+02   1.5234422e+02   3.5417290e+02   1.1037458e+01   5.0048419e+02   1.7643845e+01   5.7183871e+02  -1.3492258e+01   4.9699613e+02   3.4471277e+01   3.2255710e+02   8.6257548e+00   2.5681065e+02   2.1855148e+01   1.9372000e+02   1.6474981e+01   2.8316968e+02   3.1404168e+01   4.8171742e+02   4.4478413e+01   3.8469935e+02   2.2278568e+01   4.3149226e+02   2.5597716e+01   6.8191419e+02   1.6554606e+01   7.2077419e+02   2.6278065e+01   2.6203677e+02   2.0353832e+01   4.2551968e+02   3.6877458e+01   3.8713258e+02   5.9734877e+01   8.4016710e+02   9.9759871e+00   4.2983334e+02   2.3608153e+01   4.0333097e+02   2.1131587e+01   3.9878032e+02   4.5668542e+01   3.4890903e+02   2.6340503e+01   3.9375613e+02   5.3072413e+01   5.3934710e+02   8.4896516e+00   4.1488129e+02   1.2355303e+01   2.0293032e+02   1.5486865e+01   3.5764334e+02   7.0033526e+00   2.4666323e+02   6.7730710e+00   6.6030334e+02  -2.2639447e+01   1.2677194e+02   1.0390986e+02   2.6121334e+02   5.8577526e+00   2.3335334e+02   9.1365526e+00   3.7606581e+02   3.7415097e+00   2.6070000e+02  -1.3133742e+01   4.3768710e+02   4.7098581e+01   3.4714323e+02  -3.6298452e+00   1.7030334e+02  -1.5059447e+01   3.0186645e+02   3.3403613e+00   3.7455613e+02  -1.6256426e+01   2.4099742e+02   3.1637626e+01   4.9022581e+02  -8.9367742e+00   3.5008839e+02  -6.6202968e+00   7.4354334e+02   4.7913526e+00   2.7477871e+02   1.7245123e+01   6.3646258e+02   5.3817032e+00   3.7567742e+02  -2.6733548e+01   2.4759774e+02   8.3729277e+01   2.1106334e+02  -1.6320247e+01   2.0686839e+02   1.7769561e+01   2.5636613e+02  -5.7776774e+00   2.6209968e+02  -7.3644258e+00   2.2006334e+02  -3.2280247e+01   3.3372194e+02   9.3482890e+01
   1.9387334e+02   1.8434953e+01   4.0268194e+02   2.6754477e+01   3.4722097e+02   1.5651355e+01   2.6541484e+02   1.4358972e+02   3.5647935e+02   1.4188426e+01   4.0453871e+02   1.3244968e+01   4.7216065e+02   4.3884387e+00   4.0423839e+02  -9.2745548e+00   2.9358097e+02  -2.0102284e+01   1.7074742e+02   1.4663355e+00   2.3180710e+02  -5.1329548e+00   1.9745334e+02   2.1238553e+01   4.2372290e+02   4.4584426e+01   5.2798258e+02   2.3518813e+01   2.9149129e+02   5.0352129e+00   3.6959334e+02   5.1873526e+00   2.4054334e+02   3.0751353e+01   2.6035935e+02   1.6593832e+01   3.8355226e+02   6.6651742e+00   3.1345677e+02  -6.9126710e+00   2.7652452e+02   4.8751355e+00   2.4521806e+02   1.1003523e+01   2.8206334e+02  -1.4810247e+01   3.9347613e+02   1.4037071e+01   4.0121806e+02  -4.7671226e+00   2.5906097e+02   2.3479639e+01   2.7788129e+02   1.2098206e+01   3.6216334e+02  -5.2182474e+00   3.4421334e+02   3.5737753e+01   2.7967516e+02   6.5664516e-02   2.2275774e+02   1.1933422e+02   3.7183290e+02   5.7746581e+00   5.1972419e+02   1.3054645e+01   4.7738871e+02  -3.6336258e+01   4.6920613e+02   1.0114477e+01   3.3483710e+02   1.1603355e+01   2.9019065e+02   2.1944748e+01   1.8753000e+02   1.6160181e+01   2.9959968e+02   2.6597677e+00   4.3662742e+02   3.4615613e+01   3.9046935e+02   1.5056968e+01   4.7396226e+02   3.2040116e+01   6.4748419e+02   1.5490065e+00   6.2253419e+02   2.1367265e+01   2.4313677e+02   2.3195832e+01   4.0070968e+02   1.5242258e+01   4.0699258e+02   3.9376077e+01   8.5530710e+02   7.3347871e+00   4.6930334e+02   1.4160553e+01   4.4471097e+02   2.0821187e+01   3.9306032e+02   4.0076142e+01   3.8000903e+02   3.1902503e+01   4.2103613e+02   4.0790013e+01   5.6606710e+02   9.6420516e+00   4.1536129e+02  -1.3430968e+00   2.0026032e+02   2.2550465e+01   3.8773334e+02  -1.9838474e+00   2.6523323e+02   1.6997471e+01   8.2735334e+02  -1.9243447e+01   1.5130194e+02   9.5847458e+01   2.9764334e+02   2.6323353e+01   2.0792334e+02  -6.5990474e+00   4.4425581e+02   4.4263097e+00   2.4928000e+02  -8.6001419e+00   4.1225710e+02   7.1329806e+00   3.6966323e+02   9.9985548e+00   2.0016334e+02  -1.8448247e+01   3.4558645e+02  -1.3017239e+01   3.5936613e+02  -1.3421226e+01   1.9341742e+02   1.2594026e+01   3.9841581e+02  -5.4919742e+00   3.3237839e+02  -4.0134968e+00   7.2930334e+02   1.7080553e+01   3.1524871e+02   7.2975226e+00   6.3503258e+02   8.8261032e+00   3.3967742e+02  -5.8663548e+01   2.5059774e+02   1.2129928e+02   2.2930334e+02  -4.1019447e+01   2.2177839e+02   1.3867613e+00   2.3107613e+02   7.7255226e+00   2.6409968e+02  -7.7244258e+00   1.9587334e+02  -6.1395047e+01   3.0468194e+02   1.0614609e+02
   2.0535334e+02  -5.8634474e+00   4.5621194e+02   3.1420774e+00   3.4903097e+02   2.5606555e+01   2.4922484e+02   1.6364492e+02   3.8781935e+02   2.2631226e+01   4.1193871e+02   1.6202968e+01   4.8221065e+02   2.7814439e+01   4.1104839e+02  -1.9093548e+00   3.5501097e+02   2.7883316e+01   2.2050742e+02   2.7535535e+01   1.6518710e+02   2.0006645e+01   1.7606334e+02   8.8097526e+00   3.7843290e+02   2.9537626e+01   4.6088258e+02   1.4556813e+01   3.0811129e+02   1.0135613e+01   3.9335334e+02   3.5376553e+01   2.5197334e+02   1.8596953e+01   2.5821935e+02   1.7905032e+01   3.5069226e+02   9.5239742e+00   3.0726677e+02   3.9625290e+00   2.8847452e+02   5.9191355e+00   2.9111806e+02   1.4281523e+01   2.8730334e+02  -3.6419447e+01   2.9485613e+02   2.5636671e+01   4.3073806e+02  -2.2787226e+00   2.4530097e+02   1.0530439e+01   2.6664129e+02   2.2137406e+01   2.9602334e+02   6.7429526e+00   3.3387334e+02   1.8044953e+01   2.9758516e+02   4.4428645e+00   2.0832774e+02   1.3281862e+02   3.5093290e+02   7.9666581e+00   5.3386419e+02   3.6923445e+01   5.1973871e+02  -1.7124258e+01   5.8062613e+02   3.8100877e+01   2.6783710e+02   2.1103355e+01   2.8367065e+02   1.1656348e+01   2.1410000e+02   1.8984581e+01   2.9921968e+02  -1.0399832e+01   4.7052742e+02   5.6361290e-01   3.9441935e+02   5.7409677e+00   4.2354226e+02   1.2343716e+01   6.0482419e+02   2.2481806e+01   5.4734419e+02   1.9432465e+01   2.7736677e+02   8.2674323e+00   4.0274968e+02   4.3190581e+00   3.8566258e+02   4.2702477e+01   8.4364710e+02   3.8875871e+00   4.7264334e+02   1.2183353e+01   4.3856097e+02   2.2213187e+01   3.4587032e+02   5.2661342e+01   4.4009903e+02   3.6945303e+01   4.1494613e+02   5.8137213e+01   4.4158710e+02   1.5740452e+01   3.9431129e+02   4.2909032e+00   1.8783032e+02  -5.0251355e+00   4.0735334e+02  -9.5534474e+00   2.7738323e+02   3.4125471e+01   7.8987334e+02  -1.1295047e+01   1.2496194e+02   7.6294658e+01   3.2602334e+02   4.2292953e+01   2.4449334e+02   8.1953526e+00   5.6325581e+02   1.2906310e+01   2.9542000e+02   1.7518658e+01   4.0449710e+02   3.4033781e+01   3.1886323e+02   9.4425548e+00   1.1121334e+02  -7.4322474e+00   3.0505645e+02   9.6995161e+01   3.3217613e+02   7.9939742e+00   2.4775742e+02   1.9096826e+01   4.1151581e+02   1.7070026e+01   3.6813839e+02   4.0570323e-01   7.9402334e+02   1.9752953e+01   3.2596871e+02   1.3009923e+01   6.0541258e+02   1.4725703e+01   4.5086742e+02  -3.1798748e+01   2.3407774e+02   1.3400088e+02   2.0768334e+02   9.5015256e-01   2.3191839e+02   1.5195561e+01   2.7317613e+02   1.6117523e+01   2.4748968e+02   1.7034374e+01   1.8645334e+02  -2.6921447e+01   3.4858194e+02   1.1120409e+02
   2.3635334e+02   1.6366553e+01   4.3016194e+02   1.7846077e+01   3.4846097e+02   2.0172155e+01   2.6722484e+02   1.7416492e+02   3.8495935e+02  -1.6099742e+00   3.6433871e+02   2.8610968e+01   4.9211065e+02   2.4502439e+01   4.8381839e+02  -2.4409548e+00   2.9539097e+02   1.5802916e+01   2.0978742e+02   1.0013135e+01   1.9185710e+02   5.0130452e+00   2.2430334e+02  -6.1944744e-01   3.4353290e+02   1.5189626e+01   4.1888258e+02   5.6268129e+00   2.9154129e+02   1.9841213e+01   3.4997334e+02   4.2376953e+01   2.4078334e+02   3.4421526e+00   2.6131935e+02   2.3137032e+01   4.0645226e+02   9.8331742e+00   3.3936677e+02  -1.4035471e+01   3.0437452e+02  -3.7828645e+00   2.4887806e+02   2.0240723e+01   3.3873334e+02  -2.2533847e+01   3.0485613e+02   3.8126671e+01   3.6168806e+02   7.5852774e+00   2.7706097e+02   1.9559639e+01   2.5921129e+02   1.8831806e+01   3.1373334e+02   3.0846153e+01   3.2483334e+02   4.0628153e+01   2.6858516e+02  -2.3713548e-01   2.2994774e+02   1.2627902e+02   3.1831290e+02   3.0562581e+00   4.8657419e+02   1.7566645e+01   5.9068871e+02  -1.5600258e+01   5.8015613e+02   2.7978477e+01   3.1426710e+02  -8.5104516e-01   2.5857065e+02   1.8904348e+01   2.1944000e+02   3.0417381e+01   2.8159968e+02   2.7697677e+00   5.0533742e+02   2.5258813e+01   4.0846935e+02  -1.3830323e+00   3.9849226e+02   3.9447716e+01   5.7848419e+02   9.8290065e+00   4.5591419e+02   2.6886865e+01   3.2451677e+02   9.2554323e+00   4.2008968e+02   3.0318581e+00   3.2418258e+02   5.0240877e+01   7.1459710e+02   1.2781587e+01   5.0692334e+02   2.6250953e+01   4.2404097e+02   2.4184787e+01   3.5935032e+02   5.6442942e+01   4.2643903e+02   1.9038103e+01   3.7175613e+02   6.5642413e+01   5.0044710e+02   1.3941652e+01   3.8864129e+02   2.0844503e+01   1.9007032e+02   1.7415665e+01   3.9259334e+02   1.1967353e+01   2.5609323e+02   8.7786710e+00   7.2935334e+02  -2.5353447e+01   1.1368194e+02   1.0800706e+02   3.1883334e+02   4.3248153e+01   2.6406334e+02  -1.3900247e+01   3.0178581e+02  -5.1760903e+00   2.8580000e+02  -1.6431742e+01   4.1349710e+02   1.6883781e+01   3.3171323e+02   2.2654555e+01   2.0616334e+02  -2.6168247e+01   2.7086645e+02   1.4949036e+02   2.4064613e+02   3.5063742e+00   2.2913742e+02   2.1826426e+01   3.1994581e+02   3.7495626e+01   3.1713839e+02  -4.6542968e+00   8.6221334e+02   3.6057753e+01   2.9729871e+02   7.7835226e+00   6.6769258e+02   1.0363303e+01   3.9034742e+02  -2.8477148e+01   2.1130774e+02   1.3111248e+02   2.1878334e+02  -1.2467847e+01   1.7506839e+02  -1.6396439e+01   2.3264613e+02   5.4992258e-01   2.1738968e+02   5.2123742e+00   1.7916334e+02  -3.8908247e+01   2.9082194e+02   1.0729489e+02
   2.0406334e+02   7.7097526e+00   4.5649194e+02   6.1696774e+00   3.9322097e+02   6.3741355e+01   2.6299484e+02   1.8259332e+02   3.6862935e+02  -4.2635742e+00   4.0333871e+02  -6.3090323e+00   4.7378065e+02   2.8258839e+01   4.4938839e+02  -2.9265548e+00   3.2758097e+02  -1.6322839e+00   1.5221742e+02   1.5618735e+01   1.4808710e+02  -1.8653548e+00   3.3511334e+02   1.0615753e+01   3.7938290e+02   6.1891626e+01   3.1331258e+02   1.9262413e+01   2.7254129e+02  -3.7787871e+00   3.5068334e+02   2.0080153e+01   2.4706334e+02   1.3697526e+00   2.6545935e+02   2.6558323e+00   4.8112226e+02   2.9495742e+00   3.0502677e+02   2.2431729e+01   2.7361452e+02  -2.3132065e+01   2.3030806e+02   3.3463226e+00   3.0826334e+02  -2.8576247e+01   2.8004613e+02   2.0251471e+01   5.1164806e+02   2.3018477e+01   2.5111097e+02   9.1156387e+00   2.8597129e+02   2.7261006e+01   3.3611334e+02  -1.6184247e+01   3.7078334e+02   2.0472153e+01   2.5196516e+02   1.8852465e+01   1.5675774e+02   1.1651422e+02   3.4545290e+02   7.3505806e-01   4.6219419e+02   1.6327045e+01   4.9073871e+02  -1.9104258e+01   4.8709613e+02   2.0793277e+01   3.6169710e+02   1.8074555e+01   2.4810065e+02   1.7501948e+01   2.0382000e+02   1.4046981e+01   2.7816968e+02   6.0441677e+00   4.8019742e+02   1.8650013e+01   4.5984935e+02   2.0266568e+01   4.2565226e+02   2.1064916e+01   5.7677419e+02   1.2255806e+01   4.9391419e+02   1.4616865e+01   3.0379677e+02   1.0773032e+01   4.1974968e+02   9.8190581e+00   3.6223258e+02   3.9626877e+01   7.2935710e+02   3.1700787e+01   4.8526334e+02   2.2643753e+01   4.2161097e+02   1.0619187e+01   3.6439032e+02   4.8419742e+01   3.4066903e+02   5.4297032e+00   4.0175613e+02   5.5292413e+01   5.0363710e+02  -5.6035484e+00   3.9679129e+02   2.6332503e+01   2.0312032e+02   4.3716645e+00   3.6835334e+02   1.7996553e+01   2.2323323e+02   1.6547471e+01   7.1021334e+02  -2.1782247e+01   1.0796194e+02   8.8884658e+01   2.9006334e+02   3.2069753e+01   2.4821334e+02   5.7977526e+00   3.6511581e+02  -2.2424903e+00   2.6647000e+02  -8.3534194e-01   3.5349710e+02   1.1643781e+01   3.1633323e+02   1.7744955e+01   1.7083334e+02  -9.0518474e+00   2.4453645e+02   9.9546761e+01   3.0212613e+02   3.2579742e+00   1.9656742e+02   1.5382026e+01   4.2760581e+02   2.5692826e+01   3.2613839e+02  -5.7542968e+00   8.1040334e+02   1.0922553e+01   1.8791871e+02  -1.5136077e+01   6.0541258e+02   1.9570323e-01   4.0543742e+02  -3.4114348e+01   2.8097774e+02   7.1638877e+01   2.9106334e+02   7.4697526e+00   2.3858839e+02  -1.0338039e+01   2.4902613e+02   2.0995226e+00   2.4290968e+02  -2.9225806e-02   1.8121334e+02  -1.7692247e+01   2.9506194e+02   1.0791569e+02
   2.0273334e+02  -1.3238474e+00   6.0530194e+02  -1.6115123e+01   3.3336097e+02   2.9101548e+00   2.6479484e+02   1.6177932e+02   3.8342935e+02  -1.5397574e+01   3.9968871e+02   8.7829677e+00   4.7378065e+02   5.2088387e+00   4.0414839e+02  -4.4073548e+00   3.2201097e+02  -1.1866839e+00   1.9293742e+02   1.3881135e+01   1.3446710e+02   2.2934245e+01   3.8059334e+02   2.5257353e+01   3.3962290e+02   1.1262426e+01   2.8069258e+02  -2.9379871e+00   2.3997129e+02  -8.3131871e+00   3.5426334e+02   3.0793753e+01   2.4730334e+02   1.9300553e+01   2.5259935e+02   1.8494632e+01   4.3917226e+02   1.0835574e+01   3.3083677e+02  -1.0303071e+01   3.5066452e+02   3.0839355e+00   2.4906806e+02  -7.3447742e-01   3.0364334e+02  -1.4296647e+01   3.6147613e+02   2.3357071e+01   4.2002806e+02   4.0678077e+01   2.6192097e+02   1.3490839e+01   2.5031129e+02   2.7543806e+01   3.3211334e+02   3.3995753e+01   3.7564334e+02   2.2033353e+01   2.6062516e+02   2.9729665e+01   1.9551774e+02   1.0460342e+02   3.3555290e+02   4.9170581e+00   4.6481419e+02   1.2207445e+01   5.3338871e+02  -4.4216258e+01   4.7715613e+02   1.5638477e+01   3.4479710e+02   1.9326555e+01   2.5786065e+02   1.2201148e+01   1.9272000e+02   2.6049806e+00   2.7306968e+02   1.3212168e+01   4.1800742e+02   2.6335213e+01   4.4793935e+02   8.4593677e+00   4.1981226e+02   1.8582116e+01   6.0258419e+02   2.0231006e+01   5.0806419e+02   3.8574865e+01   2.2536677e+02   6.6174323e+00   4.0336968e+02   1.8029458e+01   3.9442258e+02   4.6341677e+01   7.8883710e+02  -7.2976129e+00   5.5726334e+02   2.8793753e+01   4.2152097e+02   9.7663871e+00   4.3392032e+02   4.7857342e+01   3.0395903e+02   4.9026503e+01   3.9437613e+02   3.1782813e+01   5.2039710e+02   2.5345652e+01   3.8817129e+02   3.1972103e+01   2.3231032e+02   2.4164645e+00   4.3959334e+02  -1.1942647e+01   2.6071323e+02   8.8890710e+00   6.5811334e+02  -2.2804247e+01   1.1368194e+02   1.1047706e+02   3.0492334e+02   2.3450953e+01   2.4011334e+02   1.3215753e+01   3.6721581e+02  -6.8304903e+00   2.4442000e+02   9.1186581e+00   3.2363710e+02   3.8452581e+01   3.4795323e+02  -2.4046452e+00   2.0721334e+02  -2.1302247e+01   2.9629645e+02   9.8835961e+01   2.8412613e+02  -2.7922026e+01   2.4751742e+02  -1.0693974e+01   4.9203581e+02   4.8284258e+00   3.1308839e+02   1.6049703e+01   7.4121334e+02   2.9317753e+01   1.6481871e+02   2.2951923e+01   6.3369258e+02   1.0463303e+01   4.1253742e+02  -1.8822348e+01   2.2040774e+02   1.0400448e+02   2.5687334e+02  -6.3250474e+00   1.7944839e+02  -1.1706839e+01   2.6126613e+02  -1.7396774e+00   2.2733968e+02  -2.7336258e+00   1.9440334e+02  -5.2797447e+01   3.1553194e+02   1.1160809e+02
   1.6687334e+02   7.7849526e+00   5.6549194e+02   6.6796774e+00   3.5032097e+02   1.2883355e+01   2.5665484e+02   1.3653052e+02   3.8747935e+02  -1.1101574e+01   4.2288871e+02  -1.1823032e+01   4.5354065e+02   2.4538039e+01   4.5347839e+02   1.6696245e+01   3.2501097e+02   1.0763316e+01   1.7517742e+02   1.1111935e+01   1.6923710e+02   1.0112645e+01   3.2421334e+02  -3.5122474e+00   2.7924290e+02   1.7802826e+01   2.7783258e+02   1.3250813e+01   2.5954129e+02   1.2121213e+01   3.4149334e+02   2.4005353e+01   4.2453340e+01   2.1498553e+01   2.5292935e+02   1.9758232e+01   4.1545226e+02  -9.2268258e+00   3.0907677e+02  -1.0702271e+01   3.5785452e+02   2.1698735e+01   2.3440806e+02   9.3483226e+00   2.7264334e+02  -1.5866647e+01   2.5933613e+02   7.8182710e+00   4.1830806e+02   2.1955677e+01   2.5001097e+02   2.5963639e+01   2.4769129e+02   3.8423406e+01   2.9454334e+02   1.5951353e+01   3.4445334e+02   2.2528553e+01   2.7505516e+02   1.5765265e+01   2.0761774e+02   9.3445419e+01   2.6336290e+02   6.6422581e+00   4.4810419e+02   1.9074245e+01   6.4078871e+02  -2.8058258e+01   4.5836613e+02   2.8981677e+01   3.9431710e+02   1.0124955e+01   2.2957065e+02   1.3934348e+01   2.1072000e+02   2.3214981e+01   2.5783968e+02   1.1950568e+01   4.7643742e+02   3.4040813e+01   4.3222935e+02   2.8766168e+01   4.1117226e+02   5.2333316e+01   5.7734419e+02   8.3502065e+00   5.2320419e+02   1.7223665e+01   2.1170677e+02   1.3050232e+01   4.1646968e+02   2.1651458e+01   4.4913258e+02   4.7294877e+01   7.7692710e+02   5.3151871e+00   5.0387334e+02   3.5634953e+01   4.2956097e+02   5.0331871e+00   3.8373032e+02   3.2112542e+01   2.9152903e+02   2.5400903e+01   3.7208613e+02   3.3706013e+01   5.4082710e+02   2.3091252e+01   3.5602129e+02   2.0354103e+01   2.0288032e+02  -1.5989135e+01   4.2140334e+02   3.2325526e+00   2.3300323e+02   2.4295871e+01   7.2826334e+02  -3.0036247e+01   1.1730194e+02   9.0807458e+01   2.7511334e+02   4.2505753e+01   2.3026334e+02   1.8383753e+01   3.4521581e+02   2.0195097e+00   2.4280000e+02   1.2982581e+00   3.7020710e+02   3.7016981e+01   3.0819323e+02  -2.0363845e+01   1.7040334e+02  -1.8274474e+00   2.3939645e+02   1.2781796e+02   2.7755613e+02   5.8435742e+00   2.0846742e+02   8.7700258e+00   4.8879581e+02   7.7976258e+00   2.7508839e+02   1.0897032e+00   6.0716334e+02   2.6751753e+01   2.7824871e+02   6.5875226e+00   5.1722258e+02  -4.0790968e+00   3.7124742e+02  -2.4189148e+01   2.3907774e+02   1.2913088e+02   2.2464334e+02  -3.5126647e+01   1.5001839e+02  -1.3112439e+01   2.3059613e+02   7.1392258e-01   2.3481968e+02   2.8579742e+00   1.9045334e+02  -5.1581447e+01   3.0558194e+02   8.1494090e+01
[truncated: 3,589,608 more chars]
