# Supplementary material for: Specific structural elements of the T-box riboswitch drive the two-step binding of the tRNA ligand
Source: eLife. 2018 Sep 25;7:e39518. doi: 10.7554/eLife.39518 (PMC6197855; doi:10.7554/eLife.39518)
Supplement: Figure 6—source data 6. [file elife-39518-fig6-data6.zip › Repeat1.txt]

   2.0000000e+00   2.0000000e+00   5.0000000e+00   5.0000000e+00   4.1000000e+01   4.1000000e+01   7.6000000e+01   7.6000000e+01   7.9000000e+01   7.9000000e+01   1.0700000e+02   1.0700000e+02   1.2100000e+02   1.2100000e+02   1.2900000e+02   1.2900000e+02   1.4000000e+02   1.4000000e+02   1.6300000e+02   1.6300000e+02   2.1600000e+02   2.1600000e+02   2.2200000e+02   2.2200000e+02   2.2700000e+02   2.2700000e+02   2.3600000e+02   2.3600000e+02   2.3800000e+02   2.3800000e+02   2.7300000e+02   2.7300000e+02   3.0000000e+02   3.0000000e+02   3.0400000e+02   3.0400000e+02   3.0700000e+02   3.0700000e+02   3.7700000e+02   3.7700000e+02   3.8100000e+02   3.8100000e+02   3.8400000e+02   3.8400000e+02   3.9100000e+02   3.9100000e+02   4.1000000e+02   4.1000000e+02   4.2900000e+02   4.2900000e+02   4.3700000e+02   4.3700000e+02   4.4000000e+02   4.4000000e+02   4.7200000e+02   4.7200000e+02   4.7800000e+02   4.7800000e+02   5.6300000e+02   5.6300000e+02   5.6700000e+02   5.6700000e+02   5.6900000e+02   5.6900000e+02   5.7200000e+02   5.7200000e+02   5.8200000e+02   5.8200000e+02   5.8900000e+02   5.8900000e+02   6.0300000e+02   6.0300000e+02   6.0400000e+02   6.0400000e+02   6.1100000e+02   6.1100000e+02   9.0000000e+00   9.0000000e+00   2.2000000e+01   2.2000000e+01   3.3000000e+01   3.3000000e+01   3.7000000e+01   3.7000000e+01   4.0000000e+01   4.0000000e+01   4.9000000e+01   4.9000000e+01   5.7000000e+01   5.7000000e+01   9.6000000e+01   9.6000000e+01   9.9000000e+01   9.9000000e+01   1.1000000e+02   1.1000000e+02   1.3200000e+02   1.3200000e+02   1.3400000e+02   1.3400000e+02   1.5200000e+02   1.5200000e+02   1.5500000e+02   1.5500000e+02   1.6400000e+02   1.6400000e+02   1.7200000e+02   1.7200000e+02   1.8300000e+02   1.8300000e+02   2.1500000e+02   2.1500000e+02   2.2300000e+02   2.2300000e+02   2.3300000e+02   2.3300000e+02   2.5500000e+02   2.5500000e+02   2.7300000e+02   2.7300000e+02   2.8200000e+02   2.8200000e+02   3.0700000e+02   3.0700000e+02   3.2100000e+02   3.2100000e+02   4.0600000e+02   4.0600000e+02   4.1300000e+02   4.1300000e+02   4.1400000e+02   4.1400000e+02   4.6000000e+02   4.6000000e+02
   2.4657636e+02   8.7202073e+01   3.1733455e+02   2.3499600e+01   3.0157273e+02   2.5074182e+01   6.6493455e+02   1.5137055e+01   3.4453091e+02   7.0175273e+00   3.4369364e+02   3.7747236e+01   3.1067000e+02   1.5943367e+02   4.5115636e+02   2.3964764e+01   4.1289727e+02  -3.1465418e+01   4.1058909e+02   9.1637818e+00   2.6542909e+02   3.1564764e+01   2.4786636e+02  -4.5278400e+01   2.2889182e+02   3.2161382e+01   3.3686273e+02   4.6780073e+01   3.8313273e+02  -1.7598800e+01   4.1861545e+02  -1.5683782e+01   4.1292636e+02  -3.0086836e+01   2.0711636e+02  -6.5902182e+00   3.3209545e+02  -3.3430909e+00   3.6853727e+02   2.9417018e+01   3.2126455e+02  -2.9012073e+01   3.0254000e+02  -2.1328655e+01   2.5256182e+02   9.3652327e+01   3.5172545e+02  -1.9684400e+01   5.0297455e+02  -1.5583418e+01   3.3896909e+02  -5.8584364e+00   4.2904455e+02  -3.4748109e+01   3.1163909e+02  -3.1682945e+01   7.5633636e+01   5.8854764e+01   6.3472909e+02   2.7771673e+01   5.2998545e+02  -1.0463382e+01   3.7466545e+02   1.3392218e+01   3.3735364e+02  -4.2982909e+00   3.4852182e+02  -4.7190182e+00   3.2364636e+02   1.6193011e+02   3.4658835e+02   2.9727944e+01   4.7470636e+02  -7.5383273e+00   4.3544909e+02   6.3087709e+01   2.9980455e+02   4.0388364e+01   6.3556727e+02  -6.3356364e-01   4.9654818e+02   1.5084327e+01   5.6138727e+02   7.1356364e-01   3.5577364e+02  -1.8366436e+01   2.9494818e+02   1.3955869e+02   3.6351423e+02   1.6571213e+01   4.6744909e+02   1.8428618e+01   3.0385000e+02   3.8574545e+00   3.7387091e+02  -2.5687855e+01   1.4164636e+02   1.7724647e+02   2.8519000e+02   2.1402073e+01   3.6324545e+02   1.2901273e+01   4.1586364e+02   3.2806364e+01   3.8969182e+02   1.2702836e+01   3.4234727e+02   2.8497673e+01   1.9405727e+02   1.9386327e+01   1.6557455e+02   1.5437313e+02   2.7650818e+02  -2.1274291e+01   2.4223818e+02  -9.7172364e+00   4.0800545e+02   2.2592291e+01   1.2288664e+03   8.4616000e+00   3.2367000e+02   2.0491273e+00   1.5489182e+02   1.2386545e+00   3.3945091e+02   2.4869382e+01   2.7243727e+02   2.1053200e+01   3.8784545e+02   1.5402364e+01   2.4366909e+02   1.5210284e+02   3.4549000e+02   6.6498909e+00
   3.5276636e+02   1.2980687e+02   3.8167455e+02   2.5442400e+01   2.7437273e+02   4.3550182e+01   8.4489455e+02   1.5880255e+01   2.9967091e+02   4.4656327e+01   3.6184364e+02   6.5236364e-02   3.2634000e+02   1.3780007e+02   4.2572636e+02   4.4279164e+01   4.2275727e+02   7.6557818e+00   3.9358909e+02   2.5333782e+01   2.9909909e+02   4.9731164e+01   2.4790636e+02  -1.7091600e+01   2.5299182e+02   4.9903382e+01   3.4634273e+02   5.8691673e+01   4.1903273e+02   4.4692000e+00   4.5422545e+02  -2.0025818e+00   4.0554636e+02  -9.5464364e+00   2.2616636e+02   3.9505782e+01   4.2209545e+02   1.3026909e+01   2.4772727e+02   1.0751818e+01   3.1212455e+02  -2.2610873e+01   2.9988000e+02  -1.2685855e+01   2.8613182e+02   8.9676727e+01   3.2201545e+02   2.6024000e+00   5.7373455e+02   4.3565782e+01   3.4539909e+02  -4.5628364e+00   4.8938455e+02  -1.6915309e+01   2.9406909e+02   4.2926545e+00   7.8543636e+01   1.2943196e+02   5.8977909e+02   3.9417673e+01   6.0808545e+02  -1.7613818e+00   4.8599545e+02   2.4535818e+01   3.8830364e+02  -5.8542909e+00   3.6029182e+02   2.0999382e+01   4.1626636e+02   1.0785051e+02   4.6873835e+02   1.1575944e+01   4.5575636e+02  -9.7232727e-01   4.0944909e+02   9.1447709e+01   2.7861455e+02   3.3463564e+01   5.9813727e+02  -1.6969164e+01   3.4145818e+02   2.4631527e+01   4.8624727e+02   2.5304764e+01   3.1058364e+02  -2.1901236e+01   3.0089818e+02   1.2323269e+02   4.0646423e+02   3.4705213e+01   4.9101909e+02   2.1023018e+01   3.2761000e+02  -7.2833455e+00   3.6773091e+02  -7.8166545e+00   2.3435636e+02   1.2906967e+02   3.2595000e+02   3.4711273e+01   3.5795545e+02   2.0034473e+01   3.9391364e+02   4.0712364e+01   4.0626182e+02   5.2857236e+01   3.3015727e+02   2.2192873e+01   2.2676727e+02   1.5669527e+01   3.9804455e+02   8.9535527e+01   3.4103818e+02  -1.6666909e+00   3.0237818e+02   5.9915636e+00   3.8724545e+02   4.0153091e+01   1.1621064e+03  -1.3147600e+01   2.9305000e+02   1.1588727e+01   1.4642182e+02   6.2826255e+01   3.1678091e+02   1.6682982e+01   2.8062727e+02   4.0788000e+01   4.0770545e+02   2.1053564e+01   2.5656909e+02   1.4831084e+02   3.8897000e+02   2.5014909e+00
   3.3676636e+02   1.4403687e+02   3.1971455e+02   2.6639200e+01   3.1182273e+02   5.1354182e+01   7.5860455e+02   3.0643455e+01   3.2029091e+02   1.9567273e+00   3.1522364e+02   1.4454836e+01   3.5615000e+02   1.4436527e+02   4.8382636e+02   5.0681164e+01   4.1322727e+02   1.2848182e+01   3.8777909e+02   1.5838582e+01   2.9723909e+02   2.8169964e+01   2.4014636e+02  -2.2130800e+01   2.3003182e+02   5.2930182e+01   3.5872273e+02   4.1601273e+01   4.4829273e+02  -1.9716000e+00   3.5551545e+02   1.5084218e+01   4.8892636e+02  -4.5468364e+00   2.1711636e+02   2.2978182e-01   3.7581545e+02   1.0639309e+01   2.4338727e+02   4.3669018e+01   2.8955455e+02  -9.2352727e+00   3.3016000e+02   3.8417455e+00   2.5470182e+02   1.2143113e+02   3.5943545e+02   4.6588000e+00   5.3430455e+02  -1.1898182e+00   3.8058909e+02  -1.8278036e+01   4.5871455e+02  -1.0031709e+01   3.0944909e+02   1.0252255e+01   6.4023636e+01   1.0683356e+02   5.5996909e+02   9.8424727e+00   6.3912545e+02   9.2354182e+00   4.4837545e+02   1.6215418e+01   4.0735364e+02   1.0481709e+01   3.5624182e+02   1.3803382e+01   3.2745636e+02   2.0038531e+02   3.7854835e+02   9.7411440e+00   4.4679636e+02  -1.6925527e+01   4.0215909e+02   7.8840909e+01   3.2384455e+02   4.1845164e+01   5.9784727e+02   2.4434036e+01   3.6792818e+02   7.6539273e+00   5.8757727e+02   1.4578364e+01   4.0334364e+02  -3.5412036e+01   2.6213818e+02   1.3618349e+02   3.6303423e+02   1.9469613e+01   4.3830909e+02  -1.9601818e+00   2.1180000e+02   7.2214545e+00   3.9559091e+02  -2.1185455e+01   1.8930636e+02   1.1176367e+02   3.0814000e+02   3.0276073e+01   3.0457545e+02   5.4048727e+00   4.1995364e+02   2.7099164e+01   2.7774182e+02  -4.6711636e+00   3.1720727e+02   5.0798873e+01   2.5753727e+02   3.3737927e+01   1.2995455e+02   1.7689273e+02   2.8769818e+02  -5.0694909e+00   3.3604818e+02  -8.6520364e+00   3.8181545e+02   5.4157491e+01   1.1332064e+03  -2.7885600e+01   3.3577000e+02   1.5271127e+01   1.7413182e+02   4.8029455e+01   3.0797091e+02   1.4667782e+01   3.0848727e+02   2.2192000e+00   4.4898545e+02   3.0511164e+01   2.6380909e+02   1.3792164e+02   3.4516000e+02   1.1436291e+01
   3.3095636e+02   1.1717167e+02   2.8795455e+02   4.5610000e+01   2.8802273e+02   2.4608182e+01   6.9751455e+02   4.7340655e+01   3.6220091e+02   3.8463927e+01   3.0707364e+02   2.9246836e+01   3.4519000e+02   1.4867207e+02   4.1777636e+02   3.7155164e+01   3.5503727e+02   1.1543382e+01   4.1873909e+02   1.6321782e+01   2.8861909e+02   5.7809564e+01   2.7514636e+02  -2.4550800e+01   2.5113182e+02   5.2622182e+01   3.5443273e+02   6.2704473e+01   3.7576273e+02   2.4040800e+01   4.8503545e+02   1.2102618e+01   4.0958636e+02  -1.8249636e+01   2.4054636e+02  -1.7504618e+01   3.4314545e+02   8.2912909e+01   2.8305727e+02   3.8875418e+01   3.0416455e+02   6.9259273e+00   3.4083000e+02  -2.2341855e+01   2.3941182e+02   9.8894327e+01   3.8315545e+02   8.5120000e-01   4.9168455e+02   8.3197818e+00   3.4425909e+02   6.3883636e+00   3.7804455e+02  -7.5781091e+00   3.4339909e+02  -1.2323745e+01   9.3023636e+01   1.1084356e+02   4.6777909e+02   2.8597673e+01   4.4003545e+02   1.0112618e+01   3.4018545e+02   1.6720618e+01   3.7126364e+02  -4.3010909e+00   4.3919182e+02   2.3267382e+01   3.4750636e+02   3.0351309e+01   3.0135835e+02  -3.9436560e+00   3.9022636e+02   2.5170073e+01   4.0144909e+02   6.6237709e+01   3.1342455e+02   2.1348764e+01   5.9137727e+02   1.4331636e+01   4.3978818e+02   2.4765127e+01   5.4933727e+02  -1.4272436e+01   3.5810364e+02  -2.0652836e+01   2.9656818e+02   1.4109909e+02   3.5508423e+02   1.4865613e+01   4.4854909e+02   1.9610618e+01   2.5004000e+02  -3.3077455e+00   3.4864091e+02   7.1054545e-01   1.5111636e+02   2.1300887e+02   2.7881000e+02   3.9102473e+01   2.8472545e+02   1.1462873e+01   2.9676364e+02   1.3724364e+01   3.3650182e+02   2.0678036e+01   3.3101727e+02   4.3784073e+01   2.2353727e+02   2.1792727e-01   1.2933455e+02   1.5413233e+02   2.8284818e+02  -3.9714909e+00   3.1947818e+02  -4.4664364e+00   4.4615545e+02   2.6010291e+01   1.1057264e+03  -6.9672000e+00   2.7120000e+02  -5.6132727e+00   1.4504182e+02   6.9406655e+01   2.9612091e+02   8.1857818e+00   2.7234727e+02   2.4920400e+01   5.3265545e+02   5.0157564e+01   2.4580909e+02   1.2265164e+02   3.2516000e+02   1.6562909e+00
   2.9343636e+02   1.1940327e+02   3.5448455e+02   5.3097600e+01   2.7942273e+02   2.9046182e+01   8.1646455e+02   2.5634655e+01   3.0810091e+02   1.4411927e+01   3.7503364e+02   1.5620036e+01   3.0343000e+02   1.5829287e+02   4.4448636e+02   3.4398364e+01   4.5632727e+02  -1.0369818e+01   3.8368909e+02   2.5405782e+01   2.6071909e+02   2.6901564e+01   2.3995636e+02  -2.1975600e+01   2.6703182e+02   6.2390182e+01   3.7648273e+02   3.1230473e+01   3.8271273e+02   1.2748000e+00   4.4661545e+02  -1.0393782e+01   4.2677636e+02  -4.3848364e+00   2.3549636e+02  -6.1506182e+00   3.6652545e+02   7.3282509e+01   2.5005727e+02   2.1945418e+01   2.8526455e+02  -1.1662073e+01   2.8511000e+02  -7.6942545e+00   3.3094182e+02   9.0711927e+01   3.5777545e+02  -2.0184000e+00   5.3368455e+02   2.6769782e+01   3.6220909e+02  -1.5667636e+01   3.1976455e+02  -1.5295709e+01   3.1054909e+02   5.1642545e+00   6.5443636e+01   8.6339964e+01   5.0015909e+02   3.5347273e+01   4.8017545e+02  -3.5238582e+01   3.8613545e+02   1.8144618e+01   3.4821364e+02  -1.5737091e+01   3.9162182e+02   2.1212982e+01   2.8355636e+02   8.3087309e+01   3.0501835e+02   1.2523544e+01   4.2184636e+02   9.4504727e+00   3.7348909e+02   1.0418451e+02   3.0465455e+02   3.4430364e+01   5.0141727e+02  -7.1415636e+00   3.9873818e+02   2.0429127e+01   4.7233727e+02   1.0647564e+01   3.1101364e+02  -2.8975636e+01   2.8579818e+02   1.4301069e+02   3.4051423e+02   2.6221213e+01   4.5606909e+02   3.1339018e+01   2.8580000e+02   1.3111455e+01   3.5783091e+02   3.2653455e+00   2.4411636e+02   8.4568873e+01   3.2405000e+02   2.8433273e+01   2.9134545e+02   2.0832727e+00   3.6419364e+02   1.0989964e+01   3.4969182e+02   2.1002836e+01   3.4153727e+02   2.7992473e+01   2.0453727e+02  -1.9820727e+00   9.9044545e+01   1.6645553e+02   3.6398818e+02  -5.5526909e+00   3.3437818e+02  -1.4228436e+01   4.1367545e+02   4.6988691e+01   1.1313964e+03  -1.2108000e+00   2.4581000e+02   6.3179273e+00   1.6042182e+02   1.3360625e+02   3.1593091e+02  -1.5390182e+00   3.0191727e+02   2.2554800e+01   4.5427545e+02   3.9137964e+01   2.4166909e+02   1.4022284e+02   3.4454000e+02   8.8158909e+00
   2.8776636e+02   1.3685687e+02   3.3029455e+02   4.0742800e+01   3.0697273e+02   2.5092182e+01   9.2760455e+02   4.7123455e+01   3.2129091e+02   2.9166727e+01   3.3879364e+02   2.6709236e+01   3.7034000e+02   1.7037007e+02   4.4139636e+02   6.6795564e+01   4.4451727e+02   8.1498182e-01   3.6825909e+02   2.2210182e+01   2.5628909e+02   5.1255964e+01   2.5809636e+02  -3.4376800e+01   2.5932182e+02   6.3676982e+01   3.7477273e+02   4.9367273e+01   4.0971273e+02  -4.9952000e+00   3.3522545e+02   5.2774182e+00   4.1344636e+02  -8.8843636e-01   2.1144636e+02  -4.7466182e+00   3.1657545e+02   1.0051851e+02   2.9605727e+02   4.2735418e+01   3.0359455e+02   9.4015273e+00   3.0216000e+02   1.2551745e+01   3.8770182e+02   1.4060113e+02   4.1324545e+02  -4.6460000e+00   5.2983455e+02   4.6787782e+01   3.6201909e+02  -9.7024364e+00   3.6004455e+02  -5.8481091e+00   3.0120909e+02   7.3914545e+00   8.3023636e+01   8.6743564e+01   5.9167909e+02   2.2115673e+01   5.1484545e+02  -1.1352182e+01   3.7685545e+02   1.1407018e+01   3.0992364e+02   2.4706109e+01   3.6514182e+02   1.3801382e+01   2.8436636e+02   7.0682509e+01   2.8406835e+02   2.9299544e+01   3.8560636e+02   2.6349673e+01   3.8491909e+02   6.1940109e+01   3.1308455e+02   4.4375964e+01   5.8632727e+02   1.3495636e+01   3.7426818e+02   1.6816727e+01   5.6195727e+02   6.0979636e+00   3.5449364e+02  -2.7744036e+01   2.9456818e+02   1.3973909e+02   3.9189423e+02   2.8110813e+01   4.2654909e+02   3.2320618e+01   2.0909000e+02   1.1082545e+00   3.7187091e+02   7.0921455e+00   1.9344636e+02   9.1342473e+01   3.0705000e+02   3.1123273e+01   3.3019545e+02   1.6405273e+01   3.7505364e+02   2.4031164e+01   2.5693182e+02   3.2093636e+01   3.2406727e+02   1.5820073e+01   2.0176727e+02   1.4289527e+01   9.4144545e+01   2.0594753e+02   2.7369818e+02  -5.2794909e+00   2.8061818e+02  -9.9276364e+00   4.0234545e+02   3.6185091e+01   9.8415636e+02  -1.0581600e+01   2.7591000e+02  -6.8000727e+00   1.5613182e+02   8.7139455e+01   2.8997091e+02   1.7777782e+01   2.8705727e+02   2.4463600e+01   4.6079545e+02   4.1186364e+01   2.6799909e+02   1.6134644e+02   3.5326000e+02   4.2682909e+00
   2.8676636e+02   1.5022687e+02   3.3562455e+02   3.5366400e+01   2.8247273e+02   5.4552182e+01   8.5489455e+02   5.0420255e+01   2.9124091e+02   6.0407273e+00   3.5726364e+02   3.4381636e+01   3.0253000e+02   1.1403487e+02   4.0129636e+02   5.3193564e+01   4.2470727e+02   3.4497818e+00   4.3158909e+02   3.6053782e+01   2.3894909e+02   1.6443164e+01   2.3319636e+02  -2.8864800e+01   2.6999182e+02   5.3543382e+01   3.1948273e+02   2.6070473e+01   3.7018273e+02   4.2272000e+00   3.4475545e+02   6.0350182e+00   4.2282636e+02  -5.4488364e+00   2.1501636e+02  -1.4412218e+01   3.2105545e+02   6.7730109e+01   2.1038727e+02   4.1449018e+01   2.9955455e+02  -1.0805273e+01   2.8449000e+02  -1.8346545e+00   3.5241182e+02   1.1885433e+02   3.6601545e+02  -1.3207600e+01   5.6221455e+02   2.8537382e+01   3.5187909e+02  -1.3131236e+01   4.2295455e+02  -1.0980909e+01   3.1796909e+02  -1.9999345e+01   8.5873636e+01   8.5325564e+01   5.8515909e+02   4.9687273e+01   4.1079545e+02   6.5018182e+00   3.5280545e+02   3.1381018e+01   3.7007364e+02  -1.7015891e+01   4.0710182e+02   1.8064582e+01   2.2664636e+02   1.1021011e+02   3.0839835e+02   2.3143980e-02   4.1279636e+02   1.1654473e+01   3.8477909e+02   5.5521309e+01   2.9727455e+02   2.7730764e+01   5.0218727e+02   7.5568364e+00   4.2183818e+02   1.7491127e+01   5.2024727e+02   5.4763636e-02   3.8096364e+02  -2.9431636e+01   3.2779818e+02   1.4193069e+02   3.7803423e+02   1.2599613e+01   3.9168909e+02   2.2969418e+01   2.1314000e+02   1.2644255e+01   3.4040091e+02   2.9397455e+00   2.9644636e+02   3.1812473e+01   3.3838000e+02   3.6146873e+01   3.3824545e+02   1.8661273e+01   3.6333364e+02   3.5678764e+01   2.9645182e+02   2.8692036e+01   3.4758727e+02   3.3988473e+01   2.5767727e+02   1.0626727e+01   7.7184545e+01   2.3301433e+02   2.7645818e+02  -2.6502909e+00   2.4604818e+02  -1.1732036e+01   4.2553545e+02   3.3759891e+01   9.4296636e+02   1.5573600e+01   2.6620000e+02   4.4967273e+00   1.3565182e+02   1.1125785e+02   2.8969091e+02   1.0560182e+01   3.0915727e+02   3.3025600e+01   5.0617545e+02   1.3275964e+01   2.5042909e+02   1.3199204e+02   3.8154000e+02   1.6475891e+01
   3.6867636e+02   1.5605407e+02   3.2957455e+02   4.4090400e+01   2.7517273e+02   1.0178618e+02   7.6941455e+02   1.8258655e+01   3.5263091e+02   4.6952727e-01   3.7160364e+02   1.4184436e+01   1.6234000e+02   9.7970073e+01   4.7377636e+02   4.5535164e+01   4.4646727e+02   1.8088982e+01   3.6720909e+02   2.7584182e+01   2.7523909e+02   3.4159964e+01   2.4300636e+02  -3.9409600e+01   2.9408182e+02   6.6896182e+01   3.6367273e+02   7.6685273e+01   3.5445273e+02   1.0005600e+01   4.3022545e+02  -1.6232582e+01   4.5973636e+02   8.7836364e-01   2.3240636e+02   1.6265818e+00   3.0200545e+02   9.4444109e+01   3.1057727e+02   1.7673818e+01   3.3774455e+02  -7.6047273e-01   2.8149000e+02  -2.4024655e+01   2.8356182e+02   1.0993233e+02   4.3658545e+02  -4.5132000e+00   5.6935455e+02   2.2156182e+01   3.4558909e+02  -1.3098036e+01   3.9538455e+02   9.8469091e-01   2.7720909e+02   1.0311455e+01   9.0923636e+01   1.0578156e+02   4.5419909e+02   4.1784073e+01   4.7989545e+02  -4.1661818e+00   3.4804545e+02   3.0018182e+00   2.8659364e+02   3.0025091e+00   3.3795182e+02  -5.7334182e+00   2.6174636e+02   7.9302109e+01   2.7911835e+02   4.0255440e+00   4.2818636e+02  -2.8672727e-01   3.7186909e+02   7.0314109e+01   3.1708455e+02   4.1625964e+01   6.4994727e+02   2.1266036e+01   4.7340818e+02   2.1175527e+01   5.8709727e+02  -4.0532364e+00   3.1777364e+02  -9.8964364e+00   2.5437818e+02   1.5104429e+02   3.4355423e+02   2.0838013e+01   3.8797909e+02   3.1026218e+01   1.8195000e+02  -5.6705455e+00   3.6968091e+02   2.2787345e+01   3.2559636e+02   8.4000473e+01   2.8309000e+02   2.2760073e+01   2.9581545e+02   1.9955673e+01   3.3605364e+02   9.6711636e+00   2.6198182e+02   7.0696364e+00   3.2749727e+02   2.7785673e+01   2.3729727e+02  -7.5028727e+00   8.9234545e+01   1.8743033e+02   2.6464818e+02   2.3914509e+01   2.3828818e+02  -5.7312364e+00   4.0896545e+02   2.7555491e+01   1.0026764e+03  -3.2103200e+01   3.4115000e+02  -1.6779273e+01   1.4061182e+02   9.8711055e+01   3.2307091e+02   2.7799782e+01   2.9610727e+02   1.1829600e+01   4.6317545e+02   4.4425964e+01   2.3909909e+02   1.5322844e+02   3.7616000e+02  -1.9437091e+00
   3.7195636e+02   1.1622167e+02   3.0900455e+02   4.3206000e+01   1.7257273e+02   2.0569418e+02   7.6713455e+02   2.8301055e+01   4.3267091e+02   2.4586327e+01   3.6484364e+02   4.6435236e+01   3.1815000e+02   1.8635527e+02   4.2682636e+02   3.7961164e+01   4.5251727e+02   3.6049818e+00   3.6096909e+02   1.8703382e+01   2.8780909e+02   3.7824364e+01   2.3843636e+02  -2.6234000e+01   2.5994182e+02   6.3817382e+01   3.1791273e+02   5.6246073e+01   3.8797273e+02   1.3064000e+01   4.8718545e+02  -6.9793818e+00   4.4849636e+02  -9.1724364e+00   2.1435636e+02  -7.4994182e+00   3.4105545e+02   8.7230109e+01   1.6772727e+02   1.3410182e+02   3.2631455e+02  -5.8460727e+00   3.2021000e+02  -5.3122545e+00   2.6846182e+02   6.5420327e+01   4.0677545e+02  -2.9318400e+01   5.0621455e+02   4.3397382e+01   3.5129909e+02  -2.6704836e+01   3.3542455e+02  -1.2498509e+01   3.1020909e+02   2.4145455e-01   7.7443636e+01   9.5569964e+01   5.7824909e+02   1.8290073e+01   5.3265545e+02   1.1183018e+01   3.2389545e+02   1.6453818e+01   3.4254364e+02  -7.8134909e+00   4.0019182e+02  -3.0026182e+00   3.0402636e+02   1.3268971e+02   3.8820835e+02   5.3834398e-01   3.7089636e+02  -2.3735273e+00   3.9682909e+02   5.4647309e+01   2.9980455e+02   2.2868364e+01   5.0460727e+02   1.0703236e+01   4.6002818e+02   2.9575927e+01   5.1352727e+02   8.9723636e+00   3.0963364e+02  -1.7965236e+01   2.9860818e+02   1.3479589e+02   3.4589423e+02   3.4108125e+00   4.5963909e+02   2.0813418e+01   1.9504000e+02   1.0092255e+01   2.9978091e+02  -1.9506545e+00   2.4949636e+02   3.3328473e+01   3.0267000e+02   1.8143673e+01   2.7705545e+02  -5.3935273e+00   2.6948364e+02   1.3756764e+01   2.5793182e+02   5.9913636e+01   3.4915727e+02   2.0052873e+01   2.2914727e+02   1.5339127e+01   7.8714545e+01   2.3741193e+02   2.7669818e+02   1.6205091e+00   2.4266818e+02  -5.8416364e+00   3.9672545e+02   2.5204691e+01   1.0172064e+03  -1.0935600e+01   2.6810000e+02   8.6347273e+00   1.4475182e+02   1.3585985e+02   1.9897091e+02   2.0917782e+01   3.0672727e+02   1.1120000e+01   4.5270545e+02   3.4313564e+01   2.4780909e+02   1.2577164e+02   3.8887000e+02  -1.3820509e+01
   3.6086636e+02   1.7629887e+02   3.4157455e+02   3.1600400e+01   1.9082273e+02   1.6268418e+02   5.9055455e+02   1.4227455e+01   3.2067091e+02   2.6406327e+01   3.3864364e+02   3.0301236e+01   3.6500000e+02   1.7403727e+02   4.7153636e+02   3.0764364e+01   4.3241727e+02  -2.0770182e+00   3.8953909e+02   3.6697782e+01   2.8842909e+02   3.7534764e+01   2.5805636e+02  -2.0133600e+01   2.7356182e+02   4.2917782e+01   3.3843273e+02   5.7794473e+01   3.7882273e+02   2.7006000e+01   5.0446545e+02  -1.6881782e+01   3.8725636e+02  -3.7432364e+00   2.3668636e+02  -3.2458182e+00   3.2224545e+02   7.3734909e+01   1.5624727e+02   1.6707022e+02   3.2907455e+02   3.6033127e+01   3.4226000e+02  -3.2662545e+00   3.5275182e+02   1.1072713e+02   4.3601545e+02  -5.5176000e+00   4.8125455e+02   3.3344182e+01   3.5839909e+02  -1.0552836e+01   3.4447455e+02   1.6207491e+01   3.1415909e+02  -1.5744545e+01   7.7023636e+01   1.0146356e+02   6.1758909e+02  -1.5907127e+01   4.8317545e+02   9.0914182e+00   3.4999545e+02   5.1758182e+00   3.0840364e+02   3.1577091e+00   3.8057182e+02   7.1698182e-01   3.1083636e+02   1.4937491e+02   2.7925835e+02  -3.8456560e+00   4.2099636e+02  -2.2915273e+00   3.7944909e+02   6.8757709e+01   2.9513455e+02   2.6141964e+01   5.1689727e+02   1.4300364e+00   4.8197818e+02   1.4489927e+01   5.0081727e+02   4.6591636e+00   3.3025364e+02  -2.7324836e+01   2.9008818e+02   1.5818749e+02   3.6441423e+02   2.0019213e+01   4.2397909e+02   3.0386218e+01   2.2100000e+02   1.4775455e+01   3.6254091e+02  -9.7314545e+00   2.1602636e+02   1.1814607e+02   2.7652000e+02   1.6235673e+01   2.9991545e+02   3.8676727e+00   3.3191364e+02   1.7102364e+01   3.0379182e+02   4.6104836e+01   3.1296727e+02  -1.4391927e+01   2.2110727e+02   1.7552327e+01   1.0680455e+02   2.0131473e+02   2.8688818e+02   1.3253091e+00   2.7309818e+02   1.0383964e+01   4.0291545e+02   4.4379491e+01   9.6177636e+02  -1.3171200e+01   3.1743000e+02   5.8283273e+00   1.3327182e+02   9.6448255e+01   2.2712091e+02   2.5995782e+01   3.3248727e+02   1.9729200e+01   4.4803545e+02   4.9547164e+01   2.5209909e+02   1.4685844e+02   3.7783000e+02  -2.6473091e+00
   3.8743636e+02   1.5850327e+02   3.4867455e+02   4.0992400e+01   2.0087273e+02   1.9918018e+02   5.8789455e+02   4.2350255e+01   3.5743091e+02   3.5845527e+01   3.3522364e+02   2.8548364e+00   3.1496000e+02   1.5776047e+02   4.3682636e+02   3.1011164e+01   3.4941727e+02  -4.8570182e+00   3.8830909e+02   4.7416182e+01   2.8713909e+02   3.5447964e+01   2.5290636e+02  -7.4416000e+00   2.2937182e+02   5.6402982e+01   3.3172273e+02   7.3091273e+01   3.8245273e+02  -2.4704400e+01   5.1932545e+02  -1.1880582e+01   4.4949636e+02  -1.0152436e+01   2.5316636e+02   3.3457818e+00   3.5905545e+02   7.4790109e+01   3.9491727e+02   2.3636618e+01   3.0540455e+02  -5.5032727e+00   3.0930000e+02  -1.6349455e+01   3.4227182e+02   8.7805527e+01   3.4824545e+02  -8.9260000e+00   4.5749455e+02  -1.1325018e+01   3.3982909e+02   8.5927636e+00   3.4242455e+02  -1.6398509e+01   3.0692909e+02   7.7438545e+00   7.3923636e+01   1.0985156e+02   5.6681909e+02   2.4014473e+01   4.6103545e+02  -1.7517382e+01   3.3918545e+02   3.5206182e+00   3.7092364e+02  -3.6038909e+00   3.8738182e+02   1.4552182e+01   2.8321636e+02   1.3730451e+02   2.6311835e+02   1.1215544e+01   3.6718636e+02  -1.4886727e+01   3.7667909e+02   6.8219309e+01   3.2461455e+02   4.7263564e+01   6.7394727e+02   2.0486036e+01   4.9083818e+02   3.0631127e+01   5.5714727e+02  -2.9872364e+00   2.6587364e+02  -2.6084436e+01   2.8008818e+02   1.5917749e+02   3.7665423e+02   2.1810013e+01   4.1439909e+02   3.8812618e+01   2.3000000e+02   1.1675455e+01   3.5345091e+02  -4.9642545e+00   2.0287636e+02   1.0719807e+02   2.7267000e+02   3.9873673e+01   3.4724545e+02   1.8321273e+01   3.0224364e+02   2.9805964e+01   2.7641182e+02   4.3535236e+01   3.3401727e+02  -2.0759273e+00   2.4991727e+02   1.6627527e+01   9.1804545e+01   2.1103473e+02   2.2798818e+02   1.0797309e+01   2.8499818e+02  -6.4280364e+00   4.1810545e+02   4.3354291e+01   9.7658636e+02  -1.2116000e+01   2.6534000e+02  -4.1444727e+00   1.3961182e+02   1.0284105e+02   2.9031091e+02   2.3610582e+01   3.3996727e+02   1.6320800e+01   5.3379545e+02  -6.1236364e+00   2.5413909e+02   1.5022524e+02   3.9740000e+02  -9.5529091e+00
   3.0753636e+02   1.4380527e+02   3.0276455e+02   6.1425200e+01   2.1662273e+02   2.1232018e+02   8.0793455e+02   6.3557055e+01   2.9643091e+02   2.4245527e+01   3.5369364e+02   2.0517236e+01   3.6762000e+02   1.8844767e+02   4.1896636e+02   5.4539964e+01   3.9013727e+02   7.1153818e+00   3.4268909e+02   2.2065782e+01   3.0685909e+02   5.0540364e+01   2.3414636e+02  -3.3460800e+01   2.5975182e+02   3.6452582e+01   3.7310273e+02   4.3360873e+01   3.6892273e+02   1.8118000e+01   4.7094545e+02  -1.7290182e+01   4.9220636e+02  -1.0619236e+01   2.3154636e+02   1.1315382e+01   3.3362545e+02   8.1444509e+01   2.8291727e+02   5.6966182e+00   2.8964455e+02  -2.8392473e+01   2.8930000e+02   1.4780545e+01   3.4960182e+02   1.1488913e+02   3.9853545e+02   2.0340800e+01   4.8706455e+02   6.3593818e+00   4.0529909e+02  -9.0648364e+00   3.6114455e+02  -8.5161091e+00   3.0020909e+02   3.3214545e+00   7.7823636e+01   8.1449564e+01   6.0948909e+02   1.4600873e+01   5.1584545e+02   6.3378182e+00   3.1475545e+02   1.1945018e+01   2.3787364e+02   9.5601091e+00   4.3105182e+02   5.7858182e-01   2.6936636e+02   1.8393251e+02   3.1715835e+02  -1.2587656e+01   3.2665636e+02   2.8925673e+01   3.8120909e+02   6.5616909e+01   3.0475455e+02   3.1562364e+01   5.8222727e+02   8.8736364e+00   5.2045818e+02   2.5641527e+01   5.3500727e+02   1.0973964e+01   2.6868364e+02  -7.2592364e+00   3.0675818e+02   1.3785389e+02   3.4589423e+02   1.3410813e+01   3.7616909e+02   1.6631018e+01   2.6109000e+02  -1.1101745e+01   3.5402091e+02  -7.4798545e+00   2.1316636e+02   6.4854873e+01   2.7795000e+02   3.3501273e+01   3.0519545e+02   9.3052727e+00   3.8157364e+02  -1.7804364e+00   2.3722182e+02   6.5140436e+01   3.3682727e+02  -2.0920727e+01   2.4419727e+02   2.7512727e-01   8.3474545e+01   1.9870113e+02   2.3369818e+02  -1.4659491e+01   2.7123818e+02   4.2527636e+00   4.0096545e+02   4.8295491e+01   1.0100164e+03  -2.0304000e+00   2.4501000e+02   3.8192727e-01   1.4808182e+02   1.1059345e+02   3.1221091e+02   9.5685818e+00   3.2105727e+02   1.3693600e+01   4.7836545e+02   5.3640764e+01   2.5309909e+02   1.3006844e+02   3.7568000e+02   1.0614691e+01
   2.3562636e+02   1.4141807e+02   2.8843455e+02   4.6001600e+01   2.8627273e+02   7.9198182e+01   6.0655455e+02   5.2187455e+01   3.0782091e+02   1.1104327e+01   3.8450364e+02   1.8582436e+01   3.3653000e+02   1.6264487e+02   1.4734636e+02   2.2549564e+01   5.0722727e+02  -1.4771818e+01   4.0673909e+02   5.5041782e+01   3.1785909e+02   2.8560364e+01   2.2247636e+02  -2.5247200e+01   2.6275182e+02   4.0832582e+01   3.5372273e+02   7.1671273e+01   3.9813273e+02  -3.2188000e+00   4.4618545e+02   2.0260618e+01   3.8615636e+02  -9.1852364e+00   2.2854636e+02  -5.4461818e-01   3.6690545e+02   9.9922109e+01   2.4786727e+02   1.5970618e+01   3.2293455e+02  -9.4356727e+00   2.9402000e+02  -6.1270545e+00   3.3856182e+02   1.0334233e+02   3.9315545e+02  -7.4688000e+00   4.9216455e+02   2.2711382e+01   3.8663909e+02  -2.5292036e+01   3.9771455e+02  -1.2051709e+01   3.0268909e+02  -1.3686945e+01   9.5493636e+01   1.0479596e+02   6.0224909e+02   1.7370073e+01   5.2903545e+02   9.9261818e-01   4.2689545e+02   2.0238182e+00   2.9864364e+02   1.2558509e+01   3.7814182e+02   1.3413818e+00   3.1998636e+02   1.2826291e+02   2.9992835e+02  -1.3299256e+01   3.6775636e+02   2.3927673e+01   3.9944909e+02   7.9207709e+01   3.2223455e+02   3.6923964e+01   5.7818727e+02   9.6668364e+00   4.5878818e+02   3.8915127e+01   5.8462727e+02   1.8143636e+00   2.6887364e+02  -3.1034436e+01   2.8903818e+02   1.5313149e+02   3.5470423e+02   7.1860125e+00   4.4239909e+02   1.5102618e+01   2.9514000e+02  -1.8757455e+00   3.2987091e+02  -2.7878545e+00   2.3578636e+02   3.3955273e+01   2.4362000e+02   1.4157673e+01   2.9048545e+02   1.6152073e+01   2.6224364e+02   6.0959636e+00   2.7669182e+02   4.8322836e+01   3.2701727e+02   1.8914073e+01   2.3005727e+02   1.9363273e+00   8.9284545e+01   1.8052633e+02   2.3088818e+02  -8.4746909e+00   2.0675818e+02   1.3611636e+00   4.3381545e+02   2.4187491e+01   9.5391636e+02  -2.9872400e+01   2.7743000e+02  -1.4111673e+01   1.6113182e+02   1.4411945e+02   3.3607091e+02   5.5697818e+00   2.9177727e+02   3.7656000e+01   5.7741545e+02   2.8766764e+01   2.4975909e+02   1.3452564e+02   3.7916000e+02  -1.6903709e+01
   2.3286636e+02   1.2124887e+02   3.2195455e+02   4.1130000e+01   2.3102273e+02   6.2718182e+01   5.7465455e+02   5.5459455e+01   3.0567091e+02   2.6176327e+01   3.6355364e+02   2.6688436e+01   3.6386000e+02   1.5798847e+02   1.1053636e+02   5.6114364e+01   4.3727727e+02   5.6841818e+00   3.7549909e+02   2.2490982e+01   3.2009909e+02   4.8151164e+01   2.4347636e+02  -3.5827200e+01   2.3003182e+02   4.5020182e+01   4.5448273e+02   7.6750473e+01   3.5771273e+02   6.3748000e+00   4.0618545e+02  -4.7293818e+00   4.2377636e+02  -1.9384836e+01   2.3692636e+02  -5.1150182e+00   3.1224545e+02   8.9954909e+01   3.0915727e+02   2.8787418e+01   3.1478455e+02  -7.1636727e+00   2.6416000e+02  -5.1682545e+00   2.2813182e+02   1.0998673e+02   3.9491545e+02  -6.0896000e+00   5.0659455e+02   3.3696982e+01   3.4467909e+02   4.5947636e+00   3.4290455e+02  -1.2626909e+01   2.9463909e+02  -2.2272945e+01   7.4873636e+01   9.7685564e+01   8.2253909e+02  -2.4931273e+00   5.3027545e+02   5.3234182e+00   4.0475545e+02   4.1555018e+01   3.6016364e+02   1.0916909e+01   3.6852182e+02   3.3009818e+00   2.8650636e+02   1.7970131e+02   3.0058835e+02   2.4837944e+01   3.9446636e+02   1.3550873e+01   3.3715909e+02   7.0280909e+01   2.8103455e+02   4.0509964e+01   5.4699727e+02   7.8820364e+00   4.1869818e+02   1.9122327e+01   5.2205727e+02   2.2339964e+01   3.2639364e+02  -1.2826036e+01   2.7979818e+02   1.5672069e+02   3.3446423e+02   2.1565213e+01   4.0520909e+02   1.3497818e+01   1.8109000e+02   5.6782545e+00   3.7435091e+02   1.5703745e+01   2.7583636e+02   3.3081273e+01   2.6814000e+02   3.3856073e+01   2.8181545e+02   9.7956727e+00   3.8924364e+02  -2.0640364e+00   3.4536182e+02   4.6639236e+01   3.3172727e+02   4.5372727e+00   2.2167727e+02   3.8367273e+00   9.7764545e+01   2.2236793e+02   3.5898818e+02   1.7973091e+00   2.9504818e+02   2.2979636e+00   4.1539545e+02   4.2571091e+01   1.0370164e+03  -1.6104000e+00   3.1539000e+02  -1.8058473e+01   1.2832182e+02   1.1131425e+02   1.8036091e+02   7.4596582e+01   3.0010727e+02   1.5559600e+01   5.3041545e+02   3.3236764e+01   2.3366909e+02   1.3071284e+02   3.5959000e+02  -1.5998109e+01
   2.7038636e+02   1.2915727e+02   3.4757455e+02   4.0840400e+01   1.7747273e+02   9.3652182e+01   6.3251455e+02   5.1160655e+01   3.0767091e+02   2.9686327e+01   3.6084364e+02   1.6525236e+01   3.6877000e+02   1.4702567e+02   1.0891636e+02   5.9913964e+01   4.0098727e+02   1.5827382e+01   4.0558909e+02   1.5893782e+01   2.6466909e+02   1.9535564e+01   2.3267636e+02  -2.5483200e+01   2.5841182e+02   4.6039782e+01   3.3820273e+02   4.2912873e+01   4.3545273e+02  -2.3644000e+00   5.3861545e+02   9.1962182e+00   4.2568636e+02   2.0702364e+01   2.3687636e+02   8.3898182e-01   3.3962545e+02   8.5434509e+01   2.8305727e+02   4.0205418e+01   3.0745455e+02  -3.1857273e+01   3.2121000e+02  -1.5352255e+01   3.0479182e+02   1.1313393e+02   3.7758545e+02   4.2068000e+00   5.1592455e+02   3.6380582e+01   3.7348909e+02  -1.9570036e+01   3.4052455e+02   4.9934909e+00   3.2234909e+02  -2.4489745e+01   8.0163636e+01   1.2611236e+02   5.7224909e+02  -1.6559927e+01   6.2679545e+02  -1.0498182e+01   3.6347545e+02   1.5857418e+01   3.3573364e+02  -1.1928691e+01   3.9876182e+02   1.1501782e+01   3.4402636e+02   8.3299709e+01   3.2196835e+02  -9.7245602e-01   3.5151636e+02   2.2036873e+01   2.4677909e+02   5.6651309e+01   3.0623455e+02   3.0633964e+01   5.6884727e+02  -8.2459636e+00   4.2207818e+02  -9.4380727e+00   5.1224727e+02   5.2247636e+00   2.8282364e+02  -1.1720436e+01   3.0317818e+02   1.6000029e+02   3.4193423e+02   1.9297613e+01   4.3363909e+02   2.2133418e+01   2.0904000e+02   4.1202255e+01   3.2487091e+02  -8.3878545e+00   2.2668636e+02   4.3683273e+01   2.6090000e+02   2.3485273e+01   2.9448545e+02   2.9542073e+01   3.2467364e+02   2.8531564e+01   2.6360182e+02   4.2650036e+01   3.3563727e+02  -1.3395527e+01   2.4162727e+02   2.0620727e+01   7.9954545e+01   2.4474273e+02   2.6422818e+02  -1.5571891e+01   2.6794818e+02  -1.6104036e+01   4.2329545e+02   3.0179091e+01   1.0234864e+03  -9.5280000e+00   2.3505000e+02   6.1787273e+00   1.5342182e+02   1.3721625e+02   3.0117091e+02   1.3741782e+01   3.0739727e+02   1.3926400e+01   4.9289545e+02   1.4478364e+01   2.3566909e+02   1.4455284e+02   3.4787000e+02   8.2694909e+00
   3.3595636e+02   1.2872167e+02   3.5514455e+02   3.4474800e+01   2.2622273e+02   8.8752182e+01   6.4151455e+02   6.9440655e+01   2.7753091e+02   3.1567527e+01   3.4179364e+02   2.2189236e+01   3.7215000e+02   1.5627527e+02   1.0824636e+02   2.3587564e+01   3.8646727e+02   9.3689818e+00   3.9149909e+02   4.3450982e+01   2.5813909e+02   5.0907964e+01   2.5552636e+02  -2.3081200e+01   1.9751182e+02   1.2548178e+02   3.0439273e+02   6.0947673e+01   4.2187273e+02  -5.7580000e+00   4.5061545e+02   1.3856218e+01   3.6725636e+02  -1.1243236e+01   2.2187636e+02  -5.1510182e+00   3.3305545e+02   1.0134011e+02   1.9524727e+02   1.2333022e+02   3.1935455e+02  -2.0049273e+01   3.2564000e+02   1.8063345e+01   3.6956182e+02   1.1709233e+02   3.3872545e+02  -1.0114400e+01   4.7916455e+02   6.0181382e+01   4.3929909e+02   2.2151636e+00   3.7409455e+02  -1.4502109e+01   3.5234909e+02   3.0602545e+00   9.7163636e+01   1.5951236e+02   6.0753909e+02   6.4168727e+00   4.5546545e+02  -5.3117818e+00   3.4866545e+02   8.4322182e+00   3.7954364e+02  -2.9349091e-01   3.7371182e+02   2.0315782e+01   3.2888636e+02   1.0517091e+02   3.2525835e+02   6.7143440e+00   4.0418636e+02   5.7732727e+00   2.6891909e+02   7.7650109e+01   3.2123455e+02   3.5773964e+01   6.1032727e+02   3.4856364e+00   4.1569818e+02   5.9323273e+00   5.4176727e+02   1.7053164e+01   2.3849364e+02  -2.8844036e+01   2.7394818e+02   1.2152869e+02   3.5713423e+02   1.1511613e+01   4.3987909e+02   1.0724218e+01   1.9652000e+02   8.6838545e+00   3.3464091e+02  -9.2694545e+00   2.7644636e+02   5.6462473e+01   2.8643000e+02   4.4492873e+01   3.2419545e+02   1.4405273e+01   4.2295364e+02   1.2479164e+01   2.8122182e+02   3.3480436e+01   3.1153727e+02  -1.2177527e+01   2.0748727e+02   1.3119273e+00   7.5764545e+01   1.9407793e+02   2.7022818e+02   6.8481091e+00   2.6980818e+02  -1.5442836e+01   4.2677545e+02   6.0800691e+01   9.2348636e+02  -3.3380000e+00   3.1372000e+02  -2.2394873e+01   1.3227182e+02   9.2238255e+01   2.1864091e+02   7.6741818e+00   3.3196727e+02   1.9720800e+01   4.6865545e+02   2.5367564e+01   2.5832909e+02   1.3984004e+02   3.7426000e+02   3.2082909e+00
   3.7419636e+02   1.6261247e+02   3.1771455e+02   9.1292000e+00   2.5172273e+02   1.0971218e+02   6.2593455e+02   2.9067055e+01   2.8091091e+02   3.1727127e+01   3.5960364e+02   2.8474436e+01   3.6524000e+02   1.2934807e+02   1.0415636e+02   2.1154764e+01   3.7955727e+02   7.3017818e+00   3.8644909e+02   1.6474982e+01   2.8709909e+02   4.6641164e+01   2.4705636e+02  -1.3353600e+01   1.9870182e+02   7.8146582e+01   3.8977273e+02   3.4257273e+01   3.8639273e+02   1.4140400e+01   4.3632545e+02  -1.1670582e+01   3.8035636e+02   1.3378764e+01   2.1082636e+02   1.4592982e+01   3.2571545e+02   6.9077309e+01   2.4272727e+02   1.3291818e+01   3.3150455e+02  -1.0451273e+01   2.8068000e+02   2.3014545e-01   3.1879182e+02   1.0654393e+02   3.5420545e+02  -4.8828000e+00   3.9925455e+02   5.5234182e+01   3.6372909e+02  -1.6409236e+01   4.8652455e+02  -3.5686509e+01   3.5425909e+02  -1.1332545e+01   7.1593636e+01   1.0446796e+02   7.8710909e+02   1.5861273e+01   4.2065545e+02  -2.1426982e+01   3.5628545e+02   3.3392618e+01   2.8568364e+02   1.0645309e+01   4.0776182e+02   1.1161782e+01   2.8926636e+02   1.2163051e+02   3.1339835e+02  -2.3685602e-01   3.9851636e+02   6.1268727e+00   2.6901909e+02   6.3832109e+01   3.0070455e+02   1.6456364e+01   6.0508727e+02   5.9948364e+00   4.7802818e+02   1.1805927e+01   5.2676727e+02   2.3723164e+01   2.6001364e+02  -2.1325636e+01   2.8708818e+02   1.3218749e+02   3.5417423e+02   1.0228413e+01   4.4311909e+02   1.1465018e+01   1.9428000e+02  -2.0869455e+00   3.4397091e+02   1.8984145e+01   2.0254636e+02   1.2008447e+02   2.7976000e+02   2.2406473e+01   3.3124545e+02   2.8081273e+01   2.9014364e+02   2.6963964e+01   2.7569182e+02   3.8112836e+01   3.4082727e+02  -1.6330727e+01   2.1448727e+02   3.1081927e+01   1.7014455e+02   1.6190753e+02   2.9698818e+02   2.2237309e+01   2.6828818e+02  -1.0231236e+01   4.2815545e+02   3.3120291e+01   9.2548636e+02   2.8820000e+00   3.1505000e+02   1.6778727e+01   1.6070182e+02   1.0463385e+02   2.9969091e+02   2.9190182e+01   3.5086727e+02   2.4548800e+01   4.7370545e+02   8.6835636e+00   2.3180909e+02   1.5077164e+02   3.7197000e+02   2.4151491e+01
   3.5753636e+02   1.5670527e+02   3.8029455e+02   2.3602800e+01   2.3202273e+02   1.3298818e+02   6.2408455e+02   5.1935055e+01   2.8567091e+02   2.8486327e+01   3.4217364e+02   4.1728836e+01   3.5086000e+02   1.1911847e+02   4.0872636e+02   2.0259164e+01   4.2598727e+02  -3.4126182e+00   3.7530909e+02   3.7126182e+01   2.2442909e+02   3.8564764e+01   2.4181636e+02  -2.8934400e+01   1.6118182e+02   1.4633818e+02   3.0510273e+02   4.7460873e+01   3.6429273e+02   8.2684000e+00   4.1418545e+02   2.0670618e+01   4.4096636e+02  -1.6470036e+01   2.2740636e+02   1.1665818e+00   3.0076545e+02   9.0163309e+01   1.0943727e+02   2.5047502e+02   3.0364455e+02  -8.5524727e+00   2.6792000e+02   8.8709455e+00   3.2094182e+02   1.2198193e+02   3.7734545e+02   1.8746000e+01   4.2916455e+02   1.9791382e+01   3.9510909e+02  -8.5896364e+00   5.0447455e+02   2.9547491e+01   3.9158909e+02   4.4910545e+00   8.3063636e+01   1.5093036e+02   8.2996909e+02  -4.7575273e+00   4.2841545e+02  -3.5277818e+00   3.3228545e+02   1.2162618e+01   2.8426364e+02  -1.9101091e+01   3.7095182e+02   2.5146582e+01   2.8612636e+02   7.4501709e+01   2.6977835e+02  -1.3127256e+01   3.7208636e+02  -2.0138727e+01   2.5839909e+02   5.6531709e+01   2.9594455e+02   4.2797164e+01   5.0232727e+02   5.7356364e+00   4.2773818e+02   1.0349127e+01   4.7557727e+02   4.0083636e+00   2.5715364e+02  -2.4246836e+01   3.1970818e+02   1.4567789e+02   3.5046423e+02   3.5805213e+01   4.2716909e+02   1.5891018e+01   1.5490000e+02  -3.8865455e+00   3.3292091e+02   3.6381455e+00   1.9787636e+02   8.7128073e+01   3.0995000e+02   3.1231273e+01   3.3181545e+02   6.5567273e-01   3.0176364e+02  -5.4856364e+00   2.4698182e+02   5.2739636e+01   3.1344727e+02   1.0479673e+01   2.1310727e+02   1.5002327e+01   9.4284545e+01   2.5883633e+02   3.1626818e+02  -9.6850909e+00   2.2037818e+02  -1.3984364e+00   4.2143545e+02   3.7417891e+01   9.4282636e+02  -1.0352000e+00   2.4315000e+02   6.2507273e+00   1.8389182e+02   1.4758865e+02   2.0626091e+02   2.9524582e+01   3.1500727e+02   1.7887600e+01   4.8336545e+02   8.7207636e+00   2.5775909e+02   1.8221564e+02   3.4192000e+02   3.6454909e+00
   3.6433636e+02   1.6888127e+02   3.2171455e+02   3.0239200e+01   2.2152273e+02   9.0728182e+01   5.1808455e+02   4.4835055e+01   3.3267091e+02   1.6066327e+01   4.1360364e+02   5.0014436e+01   3.6315000e+02   1.4637527e+02   4.2972636e+02   4.4249164e+01   4.3036727e+02   5.5169818e+00   3.6063909e+02   4.2439782e+01   2.4856909e+02   4.2935636e+00   2.3995636e+02  -2.6545600e+01   1.9337182e+02   1.5233298e+02   3.5334273e+02   4.6361673e+01   3.6492273e+02   2.0858000e+01   4.0241545e+02   8.9022182e+00   4.5068636e+02  -2.7157636e+01   2.2206636e+02  -5.2162182e+00   3.0957545e+02   8.9978509e+01   8.7867273e+01   1.6325062e+02   3.3335455e+02   1.5907273e+00   2.5792000e+02  -1.8759055e+01   3.7113182e+02   1.2849673e+02   3.8520545e+02  -8.3628000e+00   4.1706455e+02   6.7193818e+00   3.7506909e+02  -3.5696436e+01   4.9509455e+02   9.6789091e-01   3.2625909e+02  -5.2825455e+00   5.4113636e+01   1.1095636e+02   7.0386909e+02  -7.6695273e+00   5.1736545e+02  -5.7437818e+00   3.2832545e+02   4.0629418e+01   3.9835364e+02   1.4011709e+01   3.9333182e+02   1.7886182e+01   2.4412636e+02   1.3686171e+02   3.6458835e+02  -1.2242056e+01   3.3227636e+02   2.3236073e+01   2.6986909e+02   7.0524109e+01   2.7084455e+02   5.5415164e+01   5.8799727e+02   2.2222036e+01   4.8997818e+02   3.6509927e+01   4.6724727e+02  -4.1352364e+00   2.1234364e+02  -1.0322036e+01   3.2908818e+02   1.6625749e+02   3.3293423e+02   1.7777613e+01   3.6282909e+02   1.0988218e+01   2.8080000e+02  -2.9185455e+00   3.4492091e+02  -9.1818545e+00   2.3973636e+02   6.7449273e+01   2.8514000e+02   2.6926073e+01   2.8557545e+02   1.5394873e+01   3.7405364e+02   2.3731164e+01   3.0141182e+02   5.6005236e+01   3.2206727e+02   1.1070073e+01   2.5448727e+02   1.3551927e+01   9.0714545e+01   1.9150193e+02   2.6488818e+02   3.0353091e+00   2.2042818e+02   1.3547564e+01   4.2200545e+02   1.7752291e+01   9.9410636e+02  -1.1277600e+01   2.4320000e+02  -9.9932727e+00   1.8423182e+02   1.1065145e+02   1.0636091e+02   6.0366582e+01   3.2396727e+02   4.3410800e+01   4.0413545e+02   4.0629164e+01   2.8780909e+02   1.4372164e+02   3.4778000e+02   2.3666909e+00
   4.1333636e+02   1.5981127e+02   3.2352455e+02   3.5284400e+01   2.7317273e+02   1.1369618e+02   5.7889455e+02   6.4070255e+01   4.1467091e+02   2.0556327e+01   4.3503364e+02   8.9200364e+00   3.1819000e+02   1.4207207e+02   4.1924636e+02   2.4797564e+01   4.6475727e+02   1.0865782e+01   3.2639909e+02   1.9418982e+01   2.4142909e+02   2.5344764e+01   2.7467636e+02  -3.7273200e+01   1.6789182e+02   1.3237138e+02   3.5472273e+02   6.4591273e+01   3.9750273e+02   3.2301600e+01   5.0299545e+02   1.6375818e+01   3.9854636e+02  -1.4936436e+01   2.2973636e+02  -2.2639818e+01   3.5471545e+02   8.1797309e+01   2.2929727e+02   7.6506218e+01   3.8155455e+02   5.6847273e+00   3.3630000e+02   2.5020545e+01   3.6703182e+02   1.4091473e+02   4.7348545e+02   1.8054800e+01   5.3173455e+02   3.6445782e+01   3.6677909e+02   1.0396764e+01   4.0342455e+02   1.5911491e+01   3.5406909e+02  -4.4173455e+00   1.0073364e+02   1.2542676e+02   5.3267909e+02   1.0075673e+01   5.1536545e+02  -1.3437818e+00   3.6532545e+02   4.9494182e+00   3.4826364e+02  -1.5741091e+01   3.5457182e+02   1.5886982e+01   2.3683636e+02   1.2172491e+02   3.4044835e+02  -4.6908560e+00   4.1689636e+02  -6.7352727e-01   2.6867909e+02   6.3859309e+01   3.0094455e+02   4.2727164e+01   6.3494727e+02  -1.3063964e+01   4.0050818e+02  -1.3724727e+00   5.5638727e+02  -1.1076436e+01   3.0182364e+02  -4.1430436e+01   2.8598818e+02   1.1103549e+02   3.5498423e+02   2.9063613e+01   3.9006909e+02   1.4139018e+01   2.4500000e+02   2.9805455e+01   3.0183091e+02  -1.6846545e+00   1.9721636e+02   1.6956087e+02   2.4200000e+02   1.4287273e+01   3.0453545e+02   1.8458073e+01   3.8033364e+02   1.8508764e+01   2.8703182e+02   6.1915636e+01   3.3501727e+02  -2.2435927e+01   2.1333727e+02   9.6039273e+00   6.3284545e+01   1.7288633e+02   2.1479818e+02   5.8125091e+00   2.5366818e+02  -7.9216364e+00   3.9200545e+02   2.9822291e+01   8.9682636e+02   1.6948000e+00   2.3348000e+02  -3.7356727e+00   2.0889182e+02   1.1191865e+02   1.1464091e+02   1.0670418e+02   2.8710727e+02   3.9549600e+01   4.3541545e+02   3.8076764e+01   2.5042909e+02   1.4271204e+02   3.2987000e+02   8.0894909e+00
   3.9957636e+02   1.1668207e+02   2.9757455e+02  -5.3960000e-01   2.7392273e+02   1.0898618e+02   4.5622455e+02   6.0073855e+01   3.1024091e+02   5.7607273e+00   3.6507364e+02   4.6416836e+01   3.7058000e+02   1.2188087e+02   3.7853636e+02   4.1824364e+01   4.6841727e+02   1.0429818e+00   3.5077909e+02  -1.5314182e+00   2.2856909e+02   2.2273564e+01   2.5781636e+02  -2.5114400e+01   2.2456182e+02   8.8127782e+01   3.6315273e+02   3.7106873e+01   3.9239273e+02   8.9704000e+00   4.1861545e+02   1.1986218e+01   3.5454636e+02  -1.3316436e+01   2.2982636e+02   1.4262982e+01   3.3662545e+02   8.9244509e+01   2.8976727e+02   4.2148618e+01   3.3202455e+02  -5.6828727e+00   2.7930000e+02  -1.4519455e+01   3.2341182e+02   1.1074433e+02   4.1715545e+02  -1.6728800e+01   4.9945455e+02   1.0748182e+01   3.1963909e+02  -1.0692036e+01   3.6899455e+02  -2.5641091e+00   2.8315909e+02  -1.2354545e+01   7.0023636e+01   7.8643564e+01   6.2386909e+02   6.7304727e+00   5.5241545e+02   3.0502218e+01   3.6947545e+02   1.7997418e+01   3.3330364e+02   1.3785709e+01   3.2319182e+02   2.1687382e+01   2.8745636e+02   1.7058531e+02   3.5477835e+02   5.8327440e+00   4.2846636e+02  -3.1191273e+00   2.5986909e+02   8.6804109e+01   3.3103455e+02   1.7179964e+01   5.7799727e+02   1.7832036e+01   4.1621818e+02  -3.2492727e+00   5.2209727e+02   6.5267636e+00   2.6715364e+02  -3.0046836e+01   3.0946818e+02   8.3257091e+01   3.5665423e+02   2.0600013e+01   3.9568909e+02   1.4649418e+01   1.7876000e+02   1.6394655e+01   3.1335091e+02  -1.1086255e+01   1.6525636e+02   1.3311767e+02   2.8595000e+02   1.2151273e+01   2.8829545e+02   2.9847273e+01   2.9333364e+02   2.2418764e+01   2.7931182e+02   3.8063236e+01   3.3253727e+02  -2.0147527e+01   1.9805727e+02   8.4963273e+00   9.4764545e+01   1.6074793e+02   2.7207818e+02  -7.3898909e+00   2.4933818e+02   2.3347636e+00   3.9219545e+02   3.9237091e+01   8.9644636e+02  -2.2480000e-01   2.2862000e+02   7.8831273e+00   2.0304182e+02   1.4057665e+02   3.1488091e+02   1.2354982e+01   3.2196727e+02   2.0190800e+01   5.2432545e+02   1.1533964e+01   2.0432909e+02   1.4435004e+02   3.4249000e+02  -4.8701091e+00
   3.6733636e+02   1.6640127e+02   3.1524455e+02  -3.8320000e-01   2.2947273e+02   7.9042182e+01   4.4341455e+02   3.2768655e+01   2.9501091e+02   2.7129127e+01   3.7374364e+02   1.4253236e+01   3.7972000e+02   1.3371967e+02   3.5110636e+02   4.1208764e+01   4.0375727e+02   2.5795782e+01   3.4439909e+02   1.0408982e+01   2.2752909e+02   1.7596764e+01   2.2119636e+02  -2.1184800e+01   2.0551182e+02   7.5791782e+01   4.4872273e+02   4.4881273e+01   4.1266273e+02   1.9038800e+01   5.5284545e+02   3.2478182e+00   3.9439636e+02  -2.4794436e+01   2.1416636e+02  -1.0824218e+01   3.3005545e+02   9.7300109e+01   3.0315727e+02   3.1407418e+01   3.6869455e+02  -1.6236473e+01   3.2197000e+02   3.1966945e+01   3.2303182e+02   1.0901473e+02   5.1748545e+02   3.4964800e+01   5.2254455e+02   4.3800982e+01   3.3034909e+02  -8.3588364e+00   3.6714455e+02  -5.3761091e+00   3.4106909e+02   9.9626545e+00   9.0593636e+01   9.6327964e+01   5.9105909e+02  -1.3454727e+01   6.0103545e+02   2.5712618e+01   4.2651545e+02   1.5104218e+01   3.2073364e+02   2.7461309e+01   3.2000182e+02   2.3992582e+01   2.5345636e+02   2.0563531e+02   2.9482835e+02  -1.0041256e+01   4.4799636e+02   1.1598473e+01   2.9939909e+02   5.9111709e+01   2.9527455e+02   5.0040764e+01   5.5008727e+02  -2.2985164e+01   3.5526818e+02  -1.4043273e+01   4.7909727e+02  -8.8932364e+00   2.1063364e+02  -3.3715236e+01   3.7094818e+02  -2.3130909e-01   3.4551423e+02   2.2821213e+01   4.0811909e+02   1.0555018e+01   2.2995000e+02  -1.8905455e+00   3.1930091e+02   1.4957745e+01   8.4686364e+01   2.1361327e+02   2.7981000e+02   2.2502473e+01   2.8143545e+02   1.6876073e+01   3.5900364e+02   3.0405164e+01   2.6903182e+02   6.3595636e+01   3.1491727e+02   6.6020727e+00   2.1762727e+02  -5.7892727e+00   1.1480455e+02   1.8933473e+02   2.6450818e+02  -4.3142909e+00   2.5904818e+02  -1.0012036e+01   3.7153545e+02   4.1409891e+01   9.4777636e+02   3.2618800e+01   2.7520000e+02   2.0672727e-01   2.0856182e+02   1.0532505e+02   3.1997091e+02   2.3377782e+01   3.0520727e+02   4.9116000e+00   5.0570545e+02  -2.3064364e+00   2.5142909e+02   1.2539204e+02   3.1687000e+02   1.5029491e+01
   3.0833636e+02   1.3707127e+02   2.9019455e+02   2.9008000e+00   3.0917273e+02   7.6866182e+01   5.3555455e+02   5.6397455e+01   2.8510091e+02   4.6319273e+00   3.6436364e+02   2.3243636e+01   3.1877000e+02   1.3911567e+02   3.4515636e+02   1.5964764e+01   3.6560727e+02  -4.1522182e+00   3.5334909e+02   2.6212982e+01   2.4666909e+02   3.3065564e+01   2.2147636e+02  -1.6787200e+01   1.5746182e+02   1.2420578e+02   3.5172273e+02   4.0451273e+01   4.0013273e+02   1.8981200e+01   4.7313545e+02   2.7814618e+01   2.9896636e+02  -9.9200364e+00   2.4244636e+02   9.4833818e+00   3.2433545e+02   7.9087709e+01   3.1391727e+02  -4.5338182e-01   3.0674455e+02  -3.3804727e+00   2.9149000e+02  -8.7846545e+00   2.9332182e+02   1.3262153e+02   4.1172545e+02   5.6156000e+00   4.6625455e+02   8.2541818e+00   3.3858909e+02  -2.3108036e+01   3.1299455e+02  -1.7041091e+00   2.6092909e+02  -1.4436145e+01   6.5633636e+01   9.3274764e+01   6.4600909e+02   2.8729273e+01   5.5946545e+02   1.5128218e+01   3.8889545e+02   3.1353818e+01   4.4768364e+02   1.7155309e+01   3.3376182e+02   1.4651782e+01   2.8498636e+02   1.8159291e+02   2.8796835e+02   4.0375440e+00   4.3022636e+02   1.7160073e+01   2.8825909e+02   8.6142909e+01   3.1589455e+02   4.8771164e+01   5.5499727e+02   7.6203636e-01   4.2416818e+02   1.4254727e+01   4.7176727e+02   1.0983164e+01   2.3968364e+02  -3.1699236e+01   3.9398818e+02   3.8254909e+00   3.1832423e+02   1.1046413e+01   3.9420909e+02   3.0767818e+01   1.8609000e+02   4.8482545e+00   3.3502091e+02   4.6101455e+00   3.8440636e+02   3.2875673e+01   2.4557000e+02  -1.4832727e-01   2.6738545e+02   1.0330073e+01   2.9614364e+02   2.6813964e+01   2.2650182e+02   4.8048036e+01   2.9377727e+02   7.3832727e+00   1.8510727e+02   9.1023273e+00   1.3723455e+02   1.7812033e+02   1.9312818e+02   9.1661091e+00   2.3423818e+02  -4.6472364e+00   4.0015545e+02   2.6930291e+01   1.0028664e+03   2.9971600e+01   2.5215000e+02   1.0507273e+00   2.2856182e+02   1.5225505e+02   3.2774091e+02   2.6756182e+01   2.8029727e+02   4.5664400e+01   4.5841545e+02   2.0186764e+01   2.3685909e+02   1.2626764e+02   3.4821000e+02   4.9522909e+00
   3.2757636e+02   1.1320207e+02   2.6333455e+02   5.5796000e+00   2.3627273e+02   8.4298182e+01   5.6798455e+02   3.5513055e+01   2.9867091e+02   8.7863273e+00   3.5179364e+02  -4.5607636e+00   3.4977000e+02   1.6492567e+02   4.3196636e+02   3.4879964e+01   3.7294727e+02   2.3640582e+01   3.2058909e+02   6.5537818e+00   2.6856909e+02   1.4033564e+01   2.5957636e+02  -3.4452000e+00   1.8599182e+02   1.0154338e+02   2.7339273e+02   5.6997673e+01   3.9050273e+02   3.2021600e+01   3.8175545e+02  -2.5498182e-01   2.6149636e+02  -1.0724364e+00   2.2301636e+02  -1.4432218e+01   2.7266545e+02   6.0411309e+01   3.2786727e+02   3.7860618e+01   3.3035455e+02   1.8690727e+01   3.8792000e+02   4.1209455e+00   2.6598182e+02   1.2047873e+02   4.1210545e+02   9.1552000e+00   5.3816455e+02   3.3221382e+01   4.1396909e+02   1.0191564e+01   2.8238455e+02   2.0504691e+01   3.3225909e+02   5.9974545e+00   9.3353636e+01   1.3920716e+02   6.2605909e+02   1.5985273e+01   5.3398545e+02   1.8976618e+01   3.1766545e+02   1.6672218e+01   3.9697364e+02   2.0721091e+00   2.3876182e+02   2.6111782e+01   1.9921636e+02   1.6659451e+02   2.7535835e+02  -1.7863656e+01   4.3422636e+02   1.4130073e+01   2.8563909e+02   7.4542509e+01   2.8894455e+02   4.5967164e+01   6.1170727e+02   8.0852364e+00   3.8788818e+02   8.7271273e+00   4.7928727e+02  -7.4784364e+00   2.1715364e+02  -3.1656836e+01   3.9189818e+02  -4.1473091e+00   3.4793423e+02   1.0487613e+01   4.5406909e+02  -9.4509818e+00   2.9652000e+02  -2.9361455e+00   3.6102091e+02  -7.1798545e+00   2.9521636e+02   7.4340873e+01   2.5286000e+02   3.1268473e+01   2.9905545e+02   1.6316473e+01   3.8538364e+02   5.4154764e+01   2.2717182e+02   5.7804436e+01   3.1425727e+02  -2.5351273e+00   1.8881727e+02   6.1552727e-01   9.4764545e+01   2.0279793e+02   1.9122818e+02  -6.9718909e+00   2.3175818e+02   3.7411636e+00   4.3843545e+02   4.2297891e+01   9.6667636e+02   6.6768000e+00   2.4339000e+02   1.2421527e+01   2.2780182e+02   9.1885855e+01   2.5440091e+02   2.1193382e+01   2.5286727e+02   1.6768800e+01   4.6232545e+02   4.3253964e+01   2.2251909e+02   1.2613484e+02   3.4868000e+02   2.3154691e+01
   2.0914636e+02   9.9766473e+01   2.5462455e+02   1.3326400e+01   2.3607273e+02   9.6714182e+01   5.8322455e+02   4.2053855e+01   3.2120091e+02   1.8553927e+01   3.2731364e+02   7.2076364e+00   3.0539000e+02   1.3332607e+02   4.1820636e+02   4.4690764e+01   3.7927727e+02   6.3741818e+00   3.5768909e+02   2.2055782e+01   2.7071909e+02   1.3811564e+01   3.3767636e+02  -6.6532000e+00   1.7732182e+02   1.7709698e+02   3.8958273e+02   9.1182473e+01   3.7192273e+02   5.4088000e+01   4.0899545e+02   4.4045818e+01   3.2296636e+02  -1.6130036e+01   2.6163636e+02   9.8081818e+00   3.3152545e+02   1.1061251e+02   3.1786727e+02   8.4206182e+00   2.9631455e+02   1.6539273e+00   3.4335000e+02  -1.2123455e+01   2.0794182e+02   7.1221927e+01   3.2839545e+02  -1.1048000e+01   3.8278455e+02   3.2221782e+01   3.5029909e+02  -1.2474836e+01   3.1180455e+02  -1.3758909e+01   3.0239909e+02   1.1526255e+01   7.8213636e+01   1.6445836e+02   6.6953909e+02   4.5568727e+00   4.7512545e+02   1.3785418e+01   2.9980545e+02   8.1010182e+00   4.6473364e+02   2.9171309e+01   3.9105182e+02   4.3068582e+01   2.6436636e+02   9.6142509e+01   2.8854835e+02   1.6511440e+00   3.7599636e+02   1.2684727e+00   2.6934909e+02   7.3235709e+01   3.0946455e+02   3.2285564e+01   5.5570727e+02  -2.6747636e+00   3.8364818e+02  -2.7503673e+01   5.0933727e+02   1.1497564e+01   1.9263364e+02  -3.1085236e+01   3.7327818e+02   2.0392291e+01   3.0174423e+02   1.3752813e+01   4.2878909e+02   1.1141418e+01   1.9100000e+02   4.0354545e+00   3.4287091e+02  -6.5878545e+00   3.2097636e+02   9.3560073e+01   2.6686000e+02   3.9538473e+01   3.0886545e+02   1.3681673e+01   3.6791364e+02   3.5412364e+01   2.4950182e+02   4.8398036e+01   3.2315727e+02   2.6028727e+00   2.3972727e+02   2.0112727e+01   7.8804545e+01   1.8850473e+02   2.4626818e+02  -1.5705091e+01   2.4123818e+02   1.3032764e+01   4.1048545e+02   3.6963891e+01   9.0634636e+02   3.2073200e+01   2.2953000e+02   1.0580327e+01   2.1689182e+02   1.3318865e+02   3.6264091e+02   2.7344182e+01   2.7396727e+02   1.3600800e+01   4.0446545e+02   1.3932764e+01   2.2732909e+02   1.4156004e+02   3.3335000e+02  -6.3789091e+00
   3.1495636e+02   1.0235167e+02   2.8562455e+02   3.7936400e+01   2.1527273e+02   8.9878182e+01   4.1379455e+02   2.2278255e+01   2.7953091e+02   2.1027527e+01   3.0603364e+02   1.0380036e+01   3.5848000e+02   1.3398887e+02   3.8453636e+02   3.8724364e+01   4.2665727e+02   2.2103782e+01   3.5168909e+02   4.6965782e+01   3.0056909e+02   2.2043564e+01   2.6328636e+02  -2.1602000e+01   2.2580182e+02   1.4178858e+02   3.5124273e+02   5.7109673e+01   3.1350273e+02   2.4181600e+01   3.3894545e+02   5.2198182e+00   3.6835636e+02  -1.6421236e+01   2.5482636e+02   6.2129818e+00   3.4514545e+02   8.9472909e+01   2.9757727e+02   6.2043818e+01   3.3974455e+02   1.7079527e+01   2.8888000e+02   2.8424145e+01   2.5108182e+02   1.1838073e+02   3.7724545e+02   1.9440000e+00   4.7792455e+02   4.6890582e+01   3.7258909e+02   7.3119636e+00   4.0638455e+02  -6.6553091e+00   3.8349909e+02  -1.7531745e+01   7.0973636e+01   1.4913756e+02   6.6581909e+02   1.5804473e+01   4.4465545e+02   5.4130182e+00   3.1094545e+02   3.4898182e+00   4.0949364e+02  -2.3094909e+00   3.9900182e+02   2.9572582e+01   3.1893636e+02   5.0726909e+01   2.8044835e+02  -9.4108560e+00   3.7937636e+02   5.6180727e+00   2.5882909e+02   8.6837309e+01   2.8084455e+02   1.0525164e+01   5.5865727e+02  -1.3807636e+00   4.3654818e+02  -2.2875673e+01   4.6424727e+02   2.2547636e+00   1.8306364e+02  -5.9296364e+00   3.8179818e+02   2.5606909e+00   3.0698423e+02   2.1903613e+01   4.1668909e+02   4.7694182e+00   3.0909000e+02   2.0082545e+00   3.7983091e+02  -2.9246545e+00   1.0578636e+02   3.4887527e+02   2.3743000e+02   1.2082873e+01   3.0291545e+02   1.6967673e+01   3.1971364e+02   3.2118364e+01   3.6022182e+02   1.5970436e+01   2.9120727e+02  -1.2551127e+01   2.2900727e+02  -1.1696727e+00   8.7614545e+01   1.9769993e+02   2.6398818e+02  -6.5026909e+00   2.4604818e+02   1.1787964e+01   4.0572545e+02   4.2004691e+01   9.4029636e+02   1.4072000e+00   2.3605000e+02   1.5908727e+01   1.9280182e+02   1.2168585e+02   3.0274091e+02   3.3656182e+01   2.7605727e+02   4.4623600e+01   5.2808545e+02   2.0563164e+01   2.1590909e+02   1.4194364e+02   3.9311000e+02  -6.7297091e+00
   2.8048636e+02   1.0115927e+02   2.7176455e+02   3.3615200e+01   2.2342273e+02   8.1926182e+01   5.4908455e+02   3.4745055e+01   2.8339091e+02   1.4908727e+01   3.6926364e+02   3.3081636e+01   2.8396000e+02   1.2376047e+02   3.1020636e+02   1.9760764e+01   4.1094727e+02   5.3105818e+00   3.3082909e+02   2.3014582e+01   2.1904909e+02   1.3375164e+01   2.2647636e+02  -1.8987200e+01   2.2946182e+02   1.5987578e+02   3.8205273e+02   2.0304873e+01   3.9345273e+02   6.2305600e+01   1.9361545e+02  -6.4437818e+00   3.9425636e+02  -2.4532364e+00   2.6001636e+02   1.7657782e+01   3.6119545e+02   1.1008891e+02   2.5386727e+02   1.7300618e+01   3.2274455e+02  -2.5604727e+00   3.5497000e+02   3.9069455e+00   3.4884182e+02   1.3922993e+02   3.9367545e+02  -1.6504000e+00   4.3492455e+02   2.4670582e+01   3.5848909e+02  -1.3130036e+01   5.1838455e+02  -7.6153091e+00   3.7163909e+02  -1.5152945e+01   8.0443636e+01   1.0784996e+02   7.4281909e+02   9.7944727e+00   4.1246545e+02   1.4178218e+01   3.0237545e+02   6.2754182e+00   3.5540364e+02   8.0677091e+00   4.0719182e+02   1.8157382e+01   3.0136636e+02   1.1566251e+02   3.0073835e+02   3.9594398e-01   3.7894636e+02   6.5024727e+00   2.5701909e+02   9.0502109e+01   3.1280455e+02   7.9183636e+00   5.2513727e+02  -1.5129164e+01   3.9583818e+02  -4.3888727e+00   4.8166727e+02  -4.6188364e+00   2.3772364e+02  -3.9212436e+01   3.7246818e+02   2.4217091e+01   3.3655423e+02   4.7280125e+00   4.2901909e+02   1.6453018e+01   2.2438000e+02  -1.9734945e+01   3.3430091e+02  -5.5222545e+00   2.4773636e+02   1.5313927e+02   2.5395000e+02   8.9912727e+00   2.9591545e+02   8.2376727e+00   2.6219364e+02   3.0489964e+01   2.8922182e+02   5.4130436e+01   2.6172727e+02  -1.3912727e+01   2.3643727e+02   9.6159273e+00   1.0580455e+02   1.7763473e+02   2.8493818e+02  -2.0886909e+00   2.3942818e+02   6.4575636e+00   3.8362545e+02   4.9732691e+01   9.6077636e+02   7.4388000e+00   2.1872000e+02   1.4105127e+01   2.1399182e+02   1.1694065e+02   3.2064091e+02   1.4754182e+01   3.3658727e+02   2.0161200e+01   4.8284545e+02   1.3612364e+01   2.3471909e+02   1.2143884e+02   3.3845000e+02  -3.4569091e+00
   2.9238636e+02   1.0877727e+02   3.1310455e+02   5.1180000e+00   2.3137273e+02   7.1740182e+01   5.6865455e+02   2.9079455e+01   2.8153091e+02   1.9677527e+01   3.7341364e+02   2.4329636e+01   2.7305000e+02   1.2939327e+02   3.1158636e+02   2.8890364e+01   3.7884727e+02   1.6308582e+01   3.1606909e+02   2.2625382e+01   2.2828909e+02   2.5775964e+01   2.5514636e+02   1.2669200e+01   2.3870182e+02   1.4565658e+02   3.7658273e+02   6.3032473e+01   3.9850273e+02   8.9011600e+01   1.8894545e+02   2.4879818e+01   4.3420636e+02  -2.4092364e+00   2.8406636e+02   1.8443782e+01   4.1447545e+02   1.2758651e+02   1.8124727e+02   4.3002182e+00   3.2431455e+02  -2.8760727e+00   2.8588000e+02   6.3841455e+00   2.9817182e+02   1.2085353e+02   4.1948545e+02   5.0848000e+00   4.8592455e+02   1.0450582e+01   3.5620909e+02  -1.8097636e+01   5.1066455e+02   6.3822909e+00   3.4454909e+02   3.5442545e+00   8.3873636e+01   9.3625564e+01   6.7681909e+02   1.1784473e+01   4.7969545e+02   3.1889818e+01   3.1142545e+02   2.6014182e+00   3.9073364e+02   1.3761309e+01   3.7995182e+02   3.5765818e+00   2.5002636e+02   1.5495971e+02   2.9873835e+02   7.4059440e+00   3.7027636e+02   2.3726073e+01   2.8625909e+02   8.4302909e+01   3.3413455e+02   2.6419636e+00   6.0432727e+02   3.4356364e+00   5.2621818e+02   1.1180727e+01   5.7024727e+02  -7.7552364e+00   2.0777364e+02  -6.4864364e+00   3.5070818e+02   9.0978909e+00   3.1222423e+02   2.2584413e+01   3.9806909e+02   3.0690182e+00   2.6704000e+02  -8.6277455e+00   3.2697091e+02  -2.4935855e+01   2.5183636e+02   6.5431273e+01   2.7805000e+02   1.2213273e+01   3.2000545e+02   4.5504727e+00   2.9091364e+02   1.2762364e+01   2.4855182e+02   4.7714036e+01   2.7163727e+02  -3.1552727e-01   2.3005727e+02  -1.1833673e+01   9.4424545e+01   2.0430513e+02   2.3064818e+02  -6.2654909e+00   2.3280818e+02   3.3671636e+00   4.2062545e+02   4.3912691e+01   1.0253464e+03   2.7743200e+01   2.4239000e+02  -5.0284727e+00   2.0323182e+02   1.6337145e+02   3.2378091e+02   1.9402982e+01   3.1077727e+02   4.5566000e+01   4.6860545e+02   6.3715636e+00   2.6513909e+02   1.1972524e+02   2.8611000e+02   1.0450291e+01
   3.0748636e+02   1.2051927e+02   3.2729455e+02  -9.1720000e-01   2.2657273e+02   7.7474182e+01   5.0065455e+02   4.0999455e+01   2.7167091e+02   6.5163273e+00   3.3726364e+02   7.2616364e+00   3.7867000e+02   1.2966367e+02   3.4205636e+02   3.8882764e+01   3.3860727e+02   2.4237782e+01   3.4487909e+02   2.7370582e+01   2.5371909e+02   3.6221564e+01   2.4371636e+02  -1.7846400e+01   1.9775182e+02   8.7222582e+01   3.5905273e+02   4.3714873e+01   4.7150273e+02   3.3801600e+01   1.6803545e+02   1.2226182e+00   3.7711636e+02  -1.7892036e+01   2.2054636e+02  -2.6646182e+00   3.1014545e+02   1.1760291e+02   2.5753727e+02   4.2967018e+01   3.8412455e+02  -7.1408727e+00   3.4059000e+02   2.2197345e+01   3.1441182e+02   1.4817433e+02   4.8186545e+02   1.7574400e+01   5.1997455e+02   2.6626582e+01   3.2448909e+02   3.4439964e+01   4.8971455e+02  -3.6517091e+00   3.2792909e+02   1.9823855e+01   7.7063636e+01   1.0665036e+02   6.0134909e+02   3.6682073e+01   5.2427545e+02   2.6423418e+01   3.3066545e+02   1.7012218e+01   2.8326364e+02  -4.9710909e+00   3.7905182e+02   2.6218582e+01   2.4721636e+02   1.0432451e+02   3.3149835e+02   1.1175144e+01   3.9689636e+02   2.2216473e+01   2.9039909e+02   7.8641709e+01   3.2308455e+02   8.6259636e+00   5.6456727e+02   1.3336436e+01   4.0292818e+02   1.2839273e+00   4.8633727e+02   2.0487564e+01   2.4168364e+02  -3.4239236e+01   3.3956818e+02  -2.3409091e+00   3.4436423e+02   2.4243213e+01   3.9230909e+02  -7.0018182e-01   3.3080000e+02   5.6514545e+00   3.3397091e+02   5.0414545e-01   2.4130636e+02   7.2983673e+01   2.6648000e+02   7.0888727e+00   2.9857545e+02  -1.0651273e+00   3.0167364e+02   2.6611564e+01   2.4622182e+02   4.0280436e+01   2.5382727e+02  -9.8907273e+00   2.2676727e+02  -2.2190473e+01   8.5144545e+01   1.6351753e+02   3.0017818e+02   4.7421091e+00   2.5023818e+02   9.2627636e+00   4.5939545e+02   1.2761091e+01   8.9520636e+02   1.1924400e+01   2.3872000e+02   3.7951273e+00   2.2937182e+02   1.0338025e+02   2.7712091e+02   2.3995782e+01   3.0891727e+02   9.4248000e+00   4.4303545e+02   4.4671636e+00   2.1132909e+02   1.5660004e+02   3.5949000e+02  -1.9180109e+01
   3.3181636e+02   1.3186287e+02   3.1181455e+02   9.4612000e+00   2.1377273e+02   8.8048182e+01   4.5570455e+02   4.6825455e+01   2.4877091e+02   1.8298327e+01   3.3488364e+02   2.3602036e+01   3.3429000e+02   1.2125407e+02   3.3110636e+02   2.3088764e+01   3.7794727e+02  -7.4294182e+00   3.4892909e+02   1.4616582e+01   2.5394909e+02   2.3153164e+01   2.5395636e+02  -4.4185600e+01   2.2160182e+02   3.4364582e+01   3.5086273e+02   4.6900073e+01   4.2429273e+02   5.8418400e+01   1.3594545e+02   8.8898182e+00   4.5630636e+02  -9.8872364e+00   2.1806636e+02  -4.7962182e+00   2.9981545e+02   8.3479309e+01   2.2667727e+02   4.5715818e+01   3.0864455e+02  -8.4324727e+00   3.0511000e+02   2.9357455e+00   4.0832182e+02   1.5938153e+02   4.6653545e+02  -1.6289200e+01   5.1016455e+02   2.5981382e+01   3.5591909e+02  -2.1164436e+01   3.4285455e+02  -7.8529091e+00   2.7258909e+02   5.3910545e+00   7.6023636e+01   1.1192356e+02   5.1162909e+02   7.4796727e+00   5.1308545e+02   7.5586182e+00   3.7999545e+02   1.3775818e+01   4.1221364e+02  -4.1970909e+00   3.9290182e+02  -4.4194182e+00   2.9521636e+02   1.5153451e+02   2.9063835e+02   1.8203944e+01   3.8356636e+02   1.3942873e+01   2.7139909e+02   7.9781709e+01   3.3337455e+02   3.2182764e+01   5.6056727e+02   1.5506436e+01   4.1450818e+02   1.6217527e+01   4.1162727e+02  -1.8015636e+01   3.0315364e+02  -4.5826836e+01   3.9332818e+02   3.4028291e+01   3.2698423e+02   1.0973613e+01   3.3244909e+02   1.9658618e+01   3.5642000e+02  -1.4588145e+01   3.1878091e+02  -7.1906545e+00   8.9216364e+01   1.3391087e+02   2.9129000e+02   2.1104073e+01   3.2824545e+02   6.2712727e+00   3.8852364e+02   2.0473564e+01   2.4450182e+02   4.7558036e+01   2.9110727e+02  -2.4113127e+01   1.9486727e+02   4.0815273e+00   7.1904545e+01   2.0253673e+02   2.9384818e+02  -1.8321491e+01   2.4061818e+02   1.0462364e+01   4.4753545e+02   2.1379891e+01   9.2977636e+02   3.7288000e+00   2.4020000e+02   2.2967273e+00   1.9851182e+02   1.3931905e+02   2.9359091e+02   3.1058182e+01   2.7681727e+02   3.1182800e+01   3.8917545e+02   1.7255964e+01   2.5680909e+02   1.5362164e+02   3.2611000e+02  -1.4179709e+01
   3.0053636e+02   1.1755527e+02   2.5624455e+02   2.5046800e+01   2.1512273e+02   7.1490182e+01   4.3651455e+02   4.0080655e+01   3.0324091e+02   7.1307273e+00   3.5155364e+02   1.5408436e+01   2.8043000e+02   1.4875287e+02   3.2429636e+02   2.0683564e+01   3.1122727e+02   1.5718182e+01   3.7339909e+02   2.3228982e+01   2.7009909e+02   3.3411636e+00   2.8652636e+02  -2.2221200e+01   2.6751182e+02   6.9781782e+01   3.5553273e+02   4.2806473e+01   3.8550273e+02   3.5941600e+01   1.1689545e+02   1.6983818e+01   4.2168636e+02   2.0832364e+01   2.3173636e+02  -1.0369818e+01   3.2419545e+02   8.2528909e+01   9.3627273e+01   1.0599818e+01   2.9616455e+02  -3.4340727e+00   3.1564000e+02   7.0933455e+00   3.2708182e+02   1.6535073e+02   3.9986545e+02   1.5644000e+00   4.6511455e+02   2.7155382e+01   4.0096909e+02  -1.0628436e+01   4.4719455e+02  -5.8701091e+00   2.8039909e+02   7.7162545e+00   8.2543636e+01   1.3059196e+02   6.7610909e+02   1.6031273e+01   5.5931545e+02   1.1140218e+01   4.0961545e+02   4.2076218e+01   3.7926364e+02  -1.5610909e+00   3.1810182e+02   4.1334582e+01   3.2140636e+02   1.0081931e+02   3.1325835e+02   1.4584344e+01   4.1551636e+02   4.3056873e+01   2.8167909e+02   9.1009309e+01   3.3008455e+02   6.5485964e+01   5.7122727e+02   5.7036364e+00   3.3402818e+02   7.2259273e+00   4.6400727e+02   2.2739636e+00   2.6944364e+02  -3.2560036e+01   3.6994818e+02   1.0088691e+01   3.1298423e+02   2.6753613e+01   3.8692909e+02  -2.6097818e+00   2.9385000e+02  -4.7725455e+00   2.8716091e+02  -2.2561055e+01   2.9659636e+02   6.1750473e+01   2.5900000e+02   7.3072727e+00   3.0648545e+02   1.8102073e+01   2.5938364e+02   2.4424764e+01   2.9793182e+02   2.5623636e+01   3.3044727e+02  -5.7903273e+00   2.2357727e+02   2.6472727e-01   9.5474545e+01   1.4846113e+02   2.4398818e+02  -4.9526909e+00   2.4066818e+02  -2.6071636e+01   3.9086545e+02   3.2053491e+01   7.6248636e+02   8.5420000e+00   2.7715000e+02   2.6580727e+01   2.0408182e+02   1.3649345e+02   3.0017091e+02   4.4631782e+01   2.8953727e+02   3.2545200e+01   4.9113545e+02   2.8569164e+01   2.1351909e+02   1.3418484e+02   3.4730000e+02   4.1750909e+00
   2.9433636e+02   1.0643127e+02   2.6614455e+02   2.3354800e+01   2.4892273e+02   1.1748618e+02   5.4003455e+02   3.1039055e+01   2.9558091e+02   6.0835273e+00   3.3907364e+02  -6.1631636e+00   3.1591000e+02   1.7129447e+02   2.8105636e+02   4.0002764e+01   4.1441727e+02   1.5892982e+01   3.4796909e+02   1.3833382e+01   2.7942909e+02   3.8974764e+01   2.4886636e+02  -2.2308400e+01   2.4808182e+02   1.0419618e+02   3.6015273e+02   9.7486873e+01   3.1182273e+02   2.4946000e+01   1.9837545e+02   1.6035418e+01   4.5163636e+02   4.1963636e+00   2.7249636e+02  -1.0618182e-02   3.0805545e+02   1.0982011e+02   3.1434727e+02   5.0042218e+01   3.2226455e+02   1.3957927e+01   2.9716000e+02   2.3761745e+01   4.1379182e+02   1.4389393e+02   3.2410545e+02  -3.2480000e-01   4.5725455e+02   3.5974182e+01   4.0010909e+02   1.1060364e+01   5.5052455e+02  -4.2365091e+00   3.5968909e+02  -1.9526945e+01   6.0823636e+01   1.3441956e+02   6.3681909e+02   2.5074473e+01   5.3760545e+02   1.1637018e+01   3.3456545e+02   1.9650218e+01   2.8040364e+02   1.1827709e+01   4.0900182e+02  -3.5074182e+00   3.1045636e+02   1.6102531e+02   2.7168835e+02   1.6149944e+01   4.1822636e+02   3.2120073e+01   2.6653909e+02   8.7460509e+01   3.3237455e+02   6.5352764e+01   6.0027727e+02  -2.3803636e+00   4.0973818e+02  -2.5908727e+00   4.7143727e+02  -1.5420436e+01   2.3487364e+02  -2.4744436e+01   3.4951818e+02   1.3143091e+01   2.8879423e+02   1.0688813e+01   4.2625909e+02   1.5583818e+01   2.2052000e+02  -4.3761455e+00   3.2887091e+02  -3.2278545e+00   1.6921636e+02   2.1747087e+02   2.3371000e+02   1.6800473e+01   2.7595545e+02  -9.6455273e+00   2.9095364e+02  -7.3408364e+00   2.5364182e+02   3.7116836e+01   3.1020727e+02  -1.0831127e+01   2.0700727e+02   1.8300327e+01   1.1833455e+02   1.8791233e+02   2.6355818e+02  -8.2382909e+00   2.4042818e+02  -4.1424364e+00   4.0200545e+02   2.2352291e+01   8.2186636e+02   4.1216000e+00   2.8015000e+02   9.3407273e+00   2.2456182e+02   1.3895505e+02   3.0478091e+02   3.4452982e+01   3.3234727e+02   2.4600400e+01   4.5874545e+02   3.3400364e+01   2.4380909e+02   1.4090164e+02   3.7311000e+02   1.0110291e+01
   2.4443636e+02   8.6613273e+01   3.1495455e+02  -4.8900000e+00   2.3082273e+02   6.6084182e+01   4.8484455e+02   4.8974255e+01   2.7577091e+02   3.1998327e+01   2.9798364e+02   1.4504036e+01   3.2724000e+02   1.6691807e+02   3.0267636e+02   3.9273164e+01   4.4498727e+02   1.2157382e+01   3.7558909e+02   1.4533782e+01   2.5528909e+02   5.5185964e+01   2.2419636e+02   5.3352000e+00   2.7913182e+02   1.1561218e+02   3.8158273e+02   7.5822473e+01   3.5697273e+02   7.3074000e+01   1.7918545e+02   3.9950618e+01   4.6630636e+02  -6.6872364e+00   2.3263636e+02   2.7981818e+00   3.1619545e+02   9.8448909e+01   2.2505727e+02   2.9135418e+01   3.3083455e+02  -1.3067673e+01   2.8145000e+02  -7.9814545e+00   4.9317182e+02   1.4101353e+02   3.5520545e+02   9.0372000e+00   4.2530455e+02   3.9340182e+01   3.6577909e+02   1.6236764e+01   5.0742455e+02  -7.5985091e+00   3.5630909e+02   1.1123455e+01   6.9783636e+01   1.2818276e+02   7.7505909e+02   3.7852727e+00   4.7598545e+02  -1.4338182e-01   3.2137545e+02   2.7755418e+01   2.9092364e+02  -6.8738909e+00   4.2433182e+02   1.5456182e+01   2.7912636e+02   2.3477171e+02   2.9873835e+02   1.2594398e-01   4.1232636e+02   2.8262073e+01   2.7667909e+02   7.7359309e+01   3.0061455e+02   4.9753564e+01   5.9022727e+02   1.5803636e+01   4.0421818e+02  -5.6292727e+00   4.8190727e+02   3.6196364e-01   2.7215364e+02  -1.0446836e+01   3.5156818e+02   8.8390909e+00   3.3870423e+02   1.2176013e+01   4.3435909e+02   1.3935818e+01   2.5890000e+02   6.2134545e+00   3.5659091e+02  -4.0254545e+00   2.7940636e+02   6.3075673e+01   2.6681000e+02   4.0062473e+01   2.9557545e+02   2.1074873e+01   3.5243364e+02   2.5740764e+01   2.7655182e+02   5.6094036e+01   3.0263727e+02  -7.3255273e+00   1.9362727e+02  -2.1492727e+00   5.0044545e+01   1.6337553e+02   2.2545818e+02  -1.0470291e+01   2.6928818e+02  -1.4361236e+01   4.3296545e+02   2.0115491e+01   8.4005636e+02   2.4566400e+01   3.1705000e+02   2.6428727e+01   2.0704182e+02   1.3249665e+02   2.1231091e+02  -6.8194182e+00   2.7453727e+02   2.9465200e+01   4.8422545e+02   1.4171964e+01   2.3309909e+02   1.1651844e+02   3.2530000e+02  -9.2149091e+00
   3.0633636e+02   1.0099127e+02   2.9881455e+02   1.1071200e+01   2.1727273e+02   6.4618182e+01   4.9532455e+02   4.5805855e+01   2.8648091e+02   9.2815273e+00   3.3374364e+02   1.1353236e+01   3.1715000e+02   1.5967527e+02   3.0620636e+02   2.9370764e+01   4.4898727e+02   1.6837382e+01   3.8911909e+02   3.0881382e+01   2.5490909e+02   4.0976364e+01   2.3481636e+02  -2.2614400e+01   1.9960182e+02   1.3564458e+02   3.6386273e+02   5.5330073e+01   4.2039273e+02   4.8100400e+01   2.2570545e+02   4.2790182e+00   4.3054636e+02   8.3356364e-01   2.3973636e+02   1.2660182e+01   3.3781545e+02   1.0233931e+02   2.6719727e+02   4.4664218e+01   3.4297455e+02  -2.2788727e+00   2.9859000e+02   6.3673455e+00   3.8813182e+02   1.6760673e+02   4.4748545e+02   4.3248000e+00   5.2283455e+02   2.9397782e+01   3.5020909e+02   8.8623636e+00   6.0857455e+02   2.2309491e+01   3.2311909e+02  -1.5131345e+01   9.1493636e+01   1.1954596e+02   7.3586909e+02   2.1110473e+01   4.2617545e+02  -1.0728582e+01   2.7847545e+02   1.1897418e+01   3.8654364e+02  -1.3383491e+01   4.2186182e+02   1.9073782e+01   2.3007636e+02   1.8060571e+02   2.6754835e+02   1.3241144e+01   5.3541636e+02   1.2654873e+01   2.4634909e+02   8.4645709e+01   3.1361455e+02   2.3573564e+01   4.9756727e+02   1.9264364e+00   4.6092818e+02   6.0739273e+00   4.8905727e+02   1.1459964e+01   2.6815364e+02  -4.8076836e+01   4.0517818e+02   1.1460291e+01   3.3870423e+02   3.0886013e+01   3.4944909e+02   1.1768618e+01   2.1809000e+02   5.6682545e+00   3.0354091e+02  -1.6301455e+01   1.5111636e+02   9.6008873e+01   2.4338000e+02  -5.7831273e+00   2.8962545e+02   7.0308727e+00   3.2610364e+02   3.7716364e-01   2.7350182e+02   7.2338036e+01   3.2534727e+02   1.6676727e+00   2.2595727e+02   1.6843273e+00   6.3094545e+01   2.0443153e+02   2.9974818e+02  -1.4563491e+01   3.3023818e+02  -3.4272364e+00   4.0110545e+02   2.5424291e+01   8.2848636e+02  -1.1838000e+01   3.3615000e+02   1.5050727e+01   1.9389182e+02   1.4973865e+02   2.2112091e+02   1.8045782e+01   2.7443727e+02   1.0423200e+01   4.9822545e+02   2.9141964e+01   2.2794909e+02   1.3236044e+02   3.3854000e+02  -1.5504109e+01
   3.2443636e+02   1.6440327e+02   2.9986455e+02   1.6037200e+01   2.8322273e+02   7.3642182e+01   5.0393455e+02   3.6357055e+01   2.9005091e+02   1.3715927e+01   3.4307364e+02   3.0986836e+01   3.7134000e+02   1.5920007e+02   2.3858636e+02   3.0210364e+01   4.0275727e+02   7.8757818e+00   3.9111909e+02   5.0151382e+01   2.6571909e+02   1.4731564e+01   2.2895636e+02  -2.6575600e+01   1.7965182e+02   9.1860582e+01   3.3510273e+02   8.8780873e+01   4.3187273e+02   4.0812000e+01   2.7613545e+02   1.9434618e+01   4.7792636e+02   2.6131636e+00   2.0006636e+02   1.0403782e+01   3.0124545e+02   1.0703491e+02   2.6505727e+02   5.9405418e+01   3.6207455e+02   1.4433127e+01   3.2592000e+02   3.7094545e-01   2.9241182e+02   1.5207433e+02   4.6796545e+02  -6.8336000e+00   5.8397455e+02   3.1506582e+01   3.6906909e+02  -1.4936436e+01   4.7352455e+02  -1.3596509e+01   2.8834909e+02  -1.1109745e+01   8.5303636e+01   7.3851164e+01   6.6596909e+02   1.3362473e+01   5.6117545e+02  -5.7685818e+00   3.3356545e+02   1.2110218e+01   3.1873364e+02   1.3090909e-03   4.2557182e+02   5.0206982e+01   3.1226636e+02   1.3107051e+02   3.1354835e+02  -8.1885602e-01   4.0041636e+02   7.9748727e+00   2.5882909e+02   9.3267309e+01   3.4823455e+02   4.0893964e+01   5.9565727e+02  -1.6920764e+01   3.9559818e+02  -2.3319673e+01   5.1186727e+02   1.1051636e+00   1.8834364e+02  -5.2452036e+01   3.7970818e+02   9.1578909e+00   3.1108423e+02   1.9145613e+01   3.3644909e+02   3.3858618e+01   3.4171000e+02   1.7118655e+01   3.4159091e+02  -2.0775455e+01   1.7044636e+02   1.0356247e+02   2.7157000e+02   7.4416727e+00   2.9186545e+02  -6.4883273e+00   3.9467364e+02   2.5691564e+01   2.6574182e+02   3.2528836e+01   3.1625727e+02  -1.6085127e+01   2.1619727e+02  -1.4434873e+01   4.8574545e+01   2.2454313e+02   3.1964818e+02   1.3994509e+01   3.1533818e+02   9.4847636e+00   4.4572545e+02   2.3804691e+01   7.7601636e+02   7.3596000e+00   2.9453000e+02   1.5760327e+01   1.8170182e+02   1.3714385e+02   3.0440091e+02   1.8573382e+01   2.7115727e+02  -6.0744000e+00   4.1570545e+02   3.3173564e+01   2.3428909e+02   1.2204324e+02   3.5340000e+02  -1.2892909e+01
   3.3376636e+02   1.4213687e+02   2.4381455e+02   1.5661200e+01   2.7042273e+02   5.9316182e+01   4.4389455e+02  -9.6097455e+00   3.6820091e+02   1.5173927e+01   3.0584364e+02   2.2115236e+01   3.5196000e+02   1.2437047e+02   4.1605636e+02   4.2532764e+01   4.7532727e+02   1.0490182e+01   3.3353909e+02   1.8467782e+01   2.5123909e+02   4.1659964e+01   2.6605636e+02  -2.7733600e+01   1.5537182e+02   7.7512982e+01   2.6077273e+02   8.2487273e+01   4.1713273e+02   6.3731200e+01   1.5494545e+02   1.1509818e+01   4.0987636e+02  -1.8462836e+01   1.8611636e+02  -8.0102182e+00   3.2871545e+02   9.1497309e+01   2.9095727e+02   4.3333418e+01   2.9607455e+02   2.9093127e+01   3.1116000e+02  -6.7782545e+00   4.2089182e+02   1.4041593e+02   3.7501545e+02   3.8824000e+00   5.2525455e+02   4.6841818e+00   3.7472909e+02  -3.0492364e+00   3.3957455e+02  -1.0210509e+01   3.0211909e+02   5.4086545e+00   7.3783636e+01   1.1053276e+02   6.3253909e+02   2.3416873e+01   5.2831545e+02  -1.6597818e+00   3.9294545e+02   2.4998182e+00   3.5940364e+02   4.0770909e-01   3.4014182e+02   1.3141382e+01   3.7764636e+02   1.2746011e+02   3.0330835e+02   1.3140344e+01   4.0837636e+02   6.2980727e+00   2.6939909e+02   5.2271709e+01   3.3342455e+02   4.1408764e+01   5.4599727e+02  -5.2779636e+00   3.7326818e+02  -4.2432727e+00   4.5219727e+02  -2.5512364e+00   3.0110364e+02  -5.7662836e+01   3.6575818e+02   9.8438909e+00   2.8822423e+02   1.4214413e+01   3.8268909e+02   3.7639418e+01   2.2895000e+02  -7.2405455e+00   3.6273091e+02  -1.4516655e+01   2.1864636e+02   1.8332647e+02   2.2729000e+02  -3.5359273e+00   2.9329545e+02   4.4472727e+00   3.6005364e+02   3.6131164e+01   2.7769182e+02   3.6002836e+01   3.2996727e+02  -3.0321927e+01   2.2238727e+02  -7.2200727e+00   7.5954545e+01   1.9363273e+02   2.6131818e+02   4.6609091e+00   2.2261818e+02  -5.3376364e+00   4.3029545e+02   1.1329091e+01   7.0705636e+02  -2.6036000e+00   2.5462000e+02   4.2331273e+00   1.6389182e+02   1.3118865e+02   3.0150091e+02   5.0565382e+01   2.6596727e+02  -3.7920000e-01   4.4422545e+02   2.0611964e+01   2.4571909e+02   1.4065884e+02   3.0221000e+02   7.5922909e+00
   2.3143636e+02   7.8083273e+01   2.4019455e+02   3.1570800e+01   2.2497273e+02   7.2852182e+01   5.0160455e+02   7.7334545e+00   3.3439091e+02   2.0548727e+01   3.2317364e+02   1.7348836e+01   3.0291000e+02   1.7462447e+02   3.1210636e+02   1.7138764e+01   3.8789727e+02   3.3254582e+01   3.6958909e+02   1.7253782e+01   2.7718909e+02   2.5053964e+01   2.6495636e+02  -1.9685600e+01   2.1841182e+02   1.3513978e+02   3.2920273e+02   6.6102873e+01   3.4960273e+02   4.1503600e+01   1.4684545e+02   9.6378182e+00   3.8544636e+02  -1.0598436e+01   2.0078636e+02   1.6776182e+01   3.2105545e+02   1.0906011e+02   3.1938727e+02   4.0209018e+01   3.2131455e+02   1.2603927e+01   2.9064000e+02  -1.5326655e+01   3.8589182e+02   1.4926593e+02   3.5720545e+02  -1.6262800e+01   4.1478455e+02   3.8371782e+01   3.5377909e+02  -7.5632364e+00   4.4785455e+02  -2.8329091e+00   3.2654909e+02   2.9842545e+00   7.8633636e+01   1.0380476e+02   6.2119909e+02   2.6714073e+01   5.0860545e+02   7.5370182e+00   3.6728545e+02   3.5462618e+01   3.1892364e+02   1.4266109e+01   3.5990182e+02   3.4750582e+01   3.1712636e+02   1.6740171e+02   2.9620835e+02   3.1568344e+01   4.1632636e+02   3.4372073e+01   2.7034909e+02   7.5295709e+01   2.7337455e+02   3.9262764e+01   5.5570727e+02   1.1325236e+01   2.7264818e+02   4.6327273e-02   4.1147727e+02  -1.2573636e+01   2.2006364e+02  -3.1369636e+01   3.4903818e+02   2.7801491e+01   3.0603423e+02  -1.1690387e+01   4.8273909e+02   1.6205418e+01   1.6395000e+02  -8.7605455e+00   3.3540091e+02  -2.1180255e+01   3.1659636e+02   5.1010473e+01   2.4952000e+02   2.5535673e+01   3.0448545e+02   1.6312073e+01   1.8700364e+02   1.6455164e+01   2.7469182e+02   5.3432836e+01   3.0682727e+02  -8.0072727e-01   2.3172727e+02   1.6892727e+01   7.5424545e+01   1.2587513e+02   2.6860818e+02  -5.2122909e+00   2.3061818e+02   1.5072364e+01   4.4486545e+02   3.1543491e+01   7.6277636e+02  -9.6120000e-01   3.3377000e+02   8.1411273e+00   2.4423182e+02   1.1309145e+02   3.1993091e+02   3.9620982e+01   3.3658727e+02   2.4501200e+01   4.0570545e+02   1.8833564e+01   2.2504909e+02   1.5045244e+02   3.7606000e+02  -4.0555709e+01
   2.4829636e+02   1.3501447e+02   2.7557455e+02   2.9650400e+01   2.1812273e+02   7.7350182e+01   5.8493455e+02   3.4677055e+01   2.5953091e+02   2.6487527e+01   3.4417364e+02   2.5708836e+01   3.1243000e+02   1.2829287e+02   2.7653636e+02   1.0984364e+01   4.6460727e+02   3.7827782e+01   3.7853909e+02   1.9627782e+01   2.4599909e+02   2.8029164e+01   2.5100636e+02  -2.3429600e+01   2.3184182e+02   1.3978538e+02   3.4501273e+02   4.4608073e+01   2.9224273e+02   4.6032400e+01   1.6961545e+02  -1.4043782e+01   3.9401636e+02   4.8059636e+00   2.7478636e+02   1.3761818e+00   3.5281545e+02   1.1156931e+02   2.3019727e+02   3.4774218e+01   3.2431455e+02   4.1239273e+00   2.8045000e+02  -2.2314545e+00   3.6636182e+02   1.4544833e+02   3.8724545e+02  -3.9060000e+00   3.8945455e+02   5.1358182e+01   3.4358909e+02  -7.9380364e+00   3.8480455e+02   2.0710909e+00   3.4377909e+02   2.8795855e+01   6.8443636e+01   1.4052996e+02   7.0929909e+02   3.0996073e+01   5.1317545e+02   9.0214182e+00   3.6337545e+02   3.8295418e+01   3.1387364e+02  -3.2298909e+00   4.1071182e+02   1.3355782e+01   2.1331636e+02   1.1075651e+02   3.0496835e+02  -2.0042456e+01   3.8208636e+02   2.4161273e+01   2.4234909e+02   7.8915709e+01   3.5823455e+02   2.5573964e+01   5.7213727e+02  -1.0849164e+01   3.7416818e+02   2.1444727e+01   4.6038727e+02   1.3356364e-01   2.3825364e+02  -5.2684836e+01   3.7013818e+02   1.7113491e+01   3.4346423e+02   4.6052125e+00   4.4044909e+02   7.6786182e+00   1.6928000e+02   1.0030545e+00   3.3487091e+02  -1.7237855e+01   8.4976364e+01   2.0863007e+02   2.8429000e+02   1.2144073e+01   2.8938545e+02   1.6520073e+01   3.7286364e+02   1.8246364e+01   2.4031182e+02   5.7463236e+01   2.9410727e+02   2.5216873e+01   2.5229727e+02  -1.7028727e+00   8.5954545e+01   2.0188273e+02   2.4150818e+02   3.4857091e+00   2.3528818e+02   6.5487636e+00   3.9948545e+02   1.0933891e+01   7.2958636e+02   5.1740000e+00   3.1591000e+02  -2.3240073e+01   2.1142182e+02   1.3071625e+02   3.4159091e+02   2.7788182e+01   3.3967727e+02   2.3964000e+01   4.5470545e+02   4.9635636e+00   2.3442909e+02   1.4418204e+02   3.3287000e+02  -2.0770509e+01
   2.2462636e+02   1.1895807e+02   3.4648455e+02   3.7877600e+01   2.1142273e+02   8.7086182e+01   5.4355455e+02   1.4227455e+01   2.7986091e+02   6.0511273e+00   3.4512364e+02   1.3062836e+01   3.3762000e+02   1.2594767e+02   4.5791636e+02   3.7473964e+01   4.3798727e+02  -1.1562618e+01   3.4682909e+02   1.1114582e+01   2.3371909e+02   4.3391564e+01   2.2876636e+02  -2.6410400e+01   1.9637182e+02   1.8090298e+02   3.8448273e+02   5.7490473e+01   3.9729273e+02   1.9688400e+01   1.8013545e+02   8.9246182e+00   4.0796636e+02  -1.1880036e+01   2.4149636e+02  -1.8606182e+00   3.9005545e+02   1.1169011e+02   2.9643727e+02   4.0185018e+01   3.5588455e+02   1.2183273e+00   3.2649000e+02   7.0534545e-01   3.4027182e+02   1.9315553e+02   4.0772545e+02  -1.5844000e+00   5.1611455e+02   2.1265382e+01   3.1863909e+02   2.9007964e+01   4.0380455e+02  -1.7828909e+01   3.2811909e+02   6.2786545e+00   7.6353636e+01   1.4556716e+02   6.9881909e+02   3.8404473e+01   5.3155545e+02  -1.5389818e+00   3.6299545e+02   1.3565818e+01   3.6802364e+02   7.5781091e+00   3.6676182e+02   8.2517818e+00   2.7817636e+02   1.3975771e+02   3.2673835e+02   3.4215944e+01   4.0546636e+02   1.6050873e+01   2.8291909e+02   7.1720109e+01   2.9932455e+02   5.6336764e+01   4.5856727e+02   3.0464364e+00   4.0073818e+02   5.9391273e+00   5.0033727e+02   2.7977564e+01   2.4663364e+02  -3.8495236e+01   3.9603818e+02   1.6471491e+01   3.6532423e+02   5.6664125e+00   3.6073909e+02   1.2965418e+01   2.1661000e+02   2.2166545e+00   2.7535091e+02  -2.0096255e+01   1.9216636e+02   1.1891487e+02   2.5909000e+02   2.2350073e+01   2.8295545e+02  -1.5527273e-02   2.8071364e+02   4.0483636e+00   2.4479182e+02   2.0294836e+01   2.8539727e+02  -1.6846327e+01   2.3500727e+02  -1.7967273e-01   4.7854545e+01   1.7484073e+02   2.7693818e+02  -1.5018691e+01   2.3209818e+02   1.4739636e+00   4.1934545e+02   2.3450909e+00   8.5563636e+02  -1.4490000e+01   3.6905000e+02   4.2287273e+00   1.7889182e+02   1.0945865e+02   3.1764091e+02   1.4944182e+01   2.8491727e+02   2.6054800e+01   5.1393545e+02   1.1935164e+01   2.0004909e+02   1.3545244e+02   3.3487000e+02   2.7894909e+00
   2.9386636e+02   1.4689887e+02   2.9533455e+02  -4.7004000e+00   2.5212273e+02   7.7130182e+01   4.9970455e+02   7.4554545e+00   2.7082091e+02   2.3154327e+01   3.6250364e+02   1.5532436e+01   3.5043000e+02   9.0442873e+01   4.0596636e+02   3.1049964e+01   3.7122727e+02  -4.9818182e+00   3.3601909e+02   5.7839382e+01   2.6185909e+02   2.9810364e+01   2.4776636e+02  -2.3410400e+01   1.5784182e+02   1.0446538e+02   3.6110273e+02   7.7360873e+01   4.5339273e+02   5.0090400e+01   1.5875545e+02   1.4105018e+01   4.4215636e+02   1.7244764e+01   2.4520636e+02   1.9262582e+01   3.4200545e+02   8.3344109e+01   3.0753727e+02   2.9727018e+01   3.6574455e+02   2.3329527e+01   3.1897000e+02   3.7369455e+00   4.3570182e+02   4.3761113e+02   4.3320545e+02   9.5672000e+00   5.1692455e+02   2.2970582e+01   3.6310909e+02   1.5020364e+01   3.0309455e+02  -3.3421091e+00   2.9687909e+02  -1.9882145e+01   7.6733636e+01   1.1448676e+02   6.7253909e+02   3.8456873e+01   5.2584545e+02   3.6767818e+01   3.4699545e+02   4.0275818e+01   2.9568364e+02   1.0125309e+01   3.4867182e+02   8.2689818e+00   2.5455636e+02   1.7354731e+02   2.7449835e+02   4.0151440e+00   4.4203636e+02   2.2745273e+01   2.7310909e+02   1.0612491e+02   3.0432455e+02   5.2596764e+01   4.6132727e+02   2.1685636e+01   3.6997818e+02  -2.3740073e+01   4.5976727e+02  -1.8668364e+00   2.3849364e+02  -3.6654036e+01   3.7956818e+02   3.6490909e+00   3.2460423e+02   1.7544013e+01   3.9559909e+02  -2.0338182e-01   3.0900000e+02  -1.5045455e+00   3.3597091e+02   2.7241455e+00   8.4356364e+01   1.7339967e+02   2.7867000e+02   7.1136727e+00   2.7786545e+02   4.2516727e+00   3.4771364e+02   9.8383636e+00   2.3326182e+02   6.1217236e+01   3.1377727e+02  -6.0267273e+00   2.2248727e+02  -5.2680727e+00   6.0474545e+01   1.8668113e+02   2.4955818e+02  -1.1208291e+01   2.7609818e+02   1.8243964e+01   3.9567545e+02   1.5578691e+01   9.7334636e+02   1.2763200e+01   2.8591000e+02   8.4899273e+00   1.8113182e+02   1.2118945e+02   2.6693091e+02   2.6330982e+01   2.7562727e+02   1.7278000e+01   3.7813545e+02   1.2279164e+01   2.3480909e+02   1.1748164e+02   3.4292000e+02   6.6549091e-01
   3.1505636e+02   1.2425367e+02   2.6271455e+02   1.1339200e+01   2.6217273e+02   6.4576182e+01   5.1798455e+02   9.4305455e-01   3.2834091e+02  -2.0727273e-01   3.6117364e+02   2.0638836e+01   3.5800000e+02   1.8654727e+02   3.7758636e+02   4.6850364e+01   4.3979727e+02   7.3825818e+00   3.5096909e+02   4.0693382e+01   2.8394909e+02   4.8803164e+01   2.7862636e+02  -1.0159200e+01   1.5113182e+02   1.1257218e+02   3.2258273e+02   9.3112473e+01   4.5034273e+02   3.6284400e+01   1.5208545e+02   1.1118618e+01   3.9344636e+02  -1.2198436e+01   2.1859636e+02  -6.3186182e+00   3.3990545e+02   1.0079211e+02   2.9219727e+02   3.4004218e+01   3.3102455e+02  -1.5892873e+01   3.1249000e+02   5.9653455e+00   4.5465182e+02   1.1895513e+02   4.1724545e+02   3.5540000e+00   4.9530455e+02   1.7650182e+01   4.1934909e+02  -2.3883636e-01   3.6890455e+02  -3.0869091e+00   3.1658909e+02  -4.4589455e+00   7.2403636e+01   1.0211316e+02   6.0224909e+02   2.5560073e+01   4.4560545e+02   1.3097018e+01   3.3185545e+02   1.7437018e+01   2.8849364e+02   5.3205091e+00   3.8838182e+02   1.5422182e+01   3.4488636e+02   1.1784091e+02   3.7706835e+02   6.5695440e+00   4.0179636e+02   1.6914473e+01   2.7806909e+02   6.6198109e+01   2.8856455e+02   4.7667564e+01   4.8294727e+02   2.5260364e+00   4.1188818e+02   9.7127273e-02   4.3947727e+02  -1.2243636e+01   2.2115364e+02  -5.7406836e+01   3.5951818e+02  -3.7969091e+00   3.5898423e+02  -1.1206387e+01   4.5035909e+02   1.6695818e+01   1.8933000e+02  -3.5509455e+00   3.6078091e+02  -8.0206545e+00   7.9406364e+01   2.0417567e+02   2.6833000e+02   8.8908727e+00   2.7448545e+02   8.7620727e+00   3.5552364e+02   7.0635636e+00   3.1217182e+02   5.6574436e+01   3.1110727e+02  -1.7813127e+01   1.9505727e+02   1.3546327e+01   9.0144545e+01   1.7516753e+02   2.1474818e+02  -3.6134909e+00   2.6447818e+02  -5.4464364e+00   3.9200545e+02   1.3532291e+01   1.0263464e+03  -7.2368000e+00   2.1867000e+02   1.2589127e+01   2.1237182e+02   1.2764025e+02   3.0940091e+02   2.7413382e+01   2.9858727e+02   2.4961200e+01   5.3251545e+02   1.4878764e+01   2.9032909e+02   5.5330036e+01   3.3168000e+02   4.2346909e+00
   2.4681636e+02   1.1233287e+02   2.7762455e+02  -3.3236000e+00   2.8227273e+02   8.1418182e+01   4.5184455e+02   1.5242545e+00   3.2315091e+02   1.0967927e+01   3.4212364e+02  -3.7471636e+00   2.9991000e+02   1.1529447e+02   3.7553636e+02   4.3294364e+01   4.1103727e+02  -6.5066182e+00   3.5658909e+02   1.9533782e+01   2.8394909e+02   3.9613164e+01   2.7414636e+02  -3.1230800e+01   1.7260182e+02   1.3323458e+02   3.5220273e+02   4.3032873e+01   3.3824273e+02   2.6992400e+01   2.5522545e+02   6.7741818e-01   4.0706636e+02  -1.2518036e+01   2.2887636e+02  -4.2410182e+00   3.2647545e+02   9.7436509e+01   3.3243727e+02   4.2785018e+01   3.2883455e+02  -1.6337673e+01   3.1968000e+02   9.1101455e+00   4.5503182e+02   1.4730473e+02   3.6091545e+02   3.4300400e+01   4.2464455e+02   5.9772982e+01   3.9863909e+02   1.2277964e+01   5.0942455e+02  -1.6085091e+00   3.5215909e+02  -4.8745455e+00   9.7733636e+01   1.3251676e+02   7.1615909e+02   1.5017273e+01   4.6808545e+02   8.1586182e+00   3.3999545e+02   4.4025818e+01   3.0668364e+02   2.4055309e+01   3.8490182e+02  -1.5941818e-01   2.9126636e+02   1.5323051e+02   3.7296835e+02   1.1327544e+01   4.2922636e+02   3.0240073e+01   2.8253909e+02   6.6750509e+01   3.1937455e+02   6.0492764e+01   5.2418727e+02   1.4326836e+01   4.6340818e+02  -1.4544727e+00   5.4200727e+02   2.6396364e-01   2.4558364e+02  -3.7171236e+01   3.2570818e+02   1.4387891e+01   3.1146423e+02   3.2445213e+01   4.2292909e+02  -3.5297818e+00   2.7066000e+02   4.1326545e+00   3.4945091e+02  -2.2974255e+01   1.8364636e+02   8.8406473e+01   2.7171000e+02   5.9504727e+00   3.0448545e+02   2.1072073e+01   3.4324364e+02  -5.4740364e+00   2.8641182e+02   5.5305236e+01   3.0434727e+02  -4.4623273e+00   2.0348727e+02   5.8192727e-01   7.8384545e+01   2.3139833e+02   2.3803818e+02  -1.4766909e+00   3.0894818e+02  -2.2484036e+01   3.7343545e+02   2.8587891e+01   9.5020636e+02   1.2044400e+01   2.6648000e+02  -7.7556727e+00   1.6827182e+02   1.3021825e+02   2.9174091e+02   3.7446182e+01   2.9677727e+02   1.4686000e+01   4.4136545e+02   2.1690764e+01   3.1732909e+02   1.3690036e+01   3.5135000e+02  -7.9189091e+00
   2.7724636e+02   1.0855847e+02   3.0857455e+02   4.0770400e+01   2.1842273e+02   6.0126182e+01   5.4308455e+02   2.9695055e+01   2.7153091e+02   6.6752727e-01   3.2903364e+02  -5.8399636e+00   3.1239000e+02   1.5343607e+02   4.2167636e+02   2.3843164e+01   4.1194727e+02  -5.6294182e+00   3.5487909e+02   8.0505818e+00   2.5628909e+02   2.7775964e+01   2.5624636e+02  -3.6138800e+01   2.0660182e+02   1.7613458e+02   3.5567273e+02   6.9555273e+01   3.6871273e+02   3.8024800e+01   2.9165545e+02   1.3573018e+01   4.5358636e+02   8.5036364e-01   3.0906636e+02  -1.5316218e+01   3.3781545e+02   1.1410931e+02   2.9819727e+02   5.0714218e+01   3.2826455e+02   7.3279273e+00   2.9783000e+02   2.2138145e+01   4.7717182e+02   1.7710353e+02   3.8053545e+02   1.7808000e+00   4.0864455e+02   3.9102982e+01   3.9829909e+02  -5.1748364e+00   4.8295455e+02   1.2909091e-01   3.4492909e+02   2.6223855e+01   6.4163636e+01   1.2001236e+02   7.7877909e+02   2.3767673e+01   4.8665545e+02   1.0763018e+01   3.1232545e+02  -4.0505818e+00   3.2459364e+02   3.5325091e+00   4.0910182e+02   1.7194582e+01   3.5945636e+02   1.1448531e+02   2.9092835e+02   9.5607440e+00   3.9275636e+02   2.8587673e+01   2.9706909e+02   6.3968109e+01   3.3918455e+02   6.1097964e+01   5.4570727e+02  -2.6347636e+00   4.0673818e+02   2.5979127e+01   5.5700727e+02   6.4396364e-01   1.8772364e+02  -4.6352436e+01   3.6584818e+02   7.9366909e+00   3.3203423e+02   3.1999613e+01   4.2101909e+02   1.4730182e+00   2.3680000e+02  -9.9685455e+00   3.6887091e+02  -1.9007855e+01   2.2068636e+02   1.1725327e+02   2.5038000e+02   7.8968727e+00   2.8538545e+02   5.2200727e+00   2.8919364e+02  -1.6580036e+01   2.5193182e+02   2.7113636e+01   2.7353727e+02  -1.7327527e+01   2.1633727e+02   2.3639273e+00   7.7424545e+01   7.7615127e+01   2.1850818e+02   1.3657091e+00   3.0890818e+02   5.3791636e+00   4.4648545e+02   2.1463891e+01   9.7463636e+02  -1.0240000e+01   3.1986000e+02   1.7163927e+01   1.6489182e+02   1.3862865e+02   3.0997091e+02   4.2677818e+00   2.9100727e+02   2.5477600e+01   4.0036545e+02   3.1970764e+01   3.1280909e+02   1.1671636e+01   3.7506000e+02   8.3742909e+00
   3.5533636e+02   1.3598127e+02   3.3967455e+02   1.0372400e+01   2.4397273e+02   9.3632182e+01   5.2217455e+02   5.0127855e+01   2.9658091e+02   2.5853527e+01   3.0312364e+02   2.5282836e+01   3.5415000e+02   1.6414527e+02   3.0686636e+02   3.5977964e+01   4.3146727e+02   4.0489818e+00   3.4906909e+02  -1.7746182e+00   2.6899909e+02   1.5519164e+01   2.2552636e+02   8.4880000e-01   1.8356182e+02   1.4349778e+02   3.2172273e+02   1.0131273e+01   4.0776273e+02   5.3790800e+01   2.9141545e+02   4.0722182e+00   4.7130636e+02   1.0672764e+01   2.4449636e+02  -5.7706182e+00   3.9781545e+02   1.1572931e+02   2.4248727e+02   2.4551018e+01   3.6726455e+02  -1.0792073e+01   3.0697000e+02   6.5969455e+00   3.1084182e+02   1.3655993e+02   5.1824545e+02   1.9904000e+01   5.0887455e+02   3.2414582e+01   3.7667909e+02  -2.0635236e+01   5.6299455e+02  -4.6141091e+00   3.4439909e+02   7.1262545e+00   8.2733636e+01   1.1447676e+02   6.0610909e+02   3.9771273e+01   5.5712545e+02  -1.0774582e+01   3.5861545e+02   1.5346218e+01   3.5378364e+02   1.3287309e+01   3.7971182e+02  -6.9742182e+00   3.5964636e+02   1.2633011e+02   3.1196835e+02   3.1307544e+01   3.8318636e+02   2.4503273e+01   2.6553909e+02   7.4060509e+01   3.0013455e+02   9.7419636e+00   5.4151727e+02  -1.4059564e+01   3.8478818e+02   5.3051273e+00   4.4086727e+02  -1.4048364e+00   2.4572364e+02  -3.1182436e+01   3.9941818e+02  -4.0789091e+00   3.4151423e+02   2.2001213e+01   3.3744909e+02   1.4968618e+01   3.6038000e+02  -6.6649455e+00   3.2630091e+02   8.2077455e+00   1.2849636e+02   1.1767847e+02   2.9119000e+02   2.7162073e+01   2.8310545e+02   3.5524727e+00   2.9071364e+02  -7.7516364e+00   2.6003182e+02   4.2465636e+01   3.2982727e+02  -3.8500727e+01   2.2067727e+02   6.7767273e+00   1.0199455e+02   1.8164953e+02   1.9069818e+02  -1.6394909e+00   3.1104818e+02   4.1079636e+00   4.2015545e+02   5.5702909e+00   8.5782636e+02  -2.0475200e+01   3.1048000e+02  -6.7056727e+00   2.0804182e+02   1.3389665e+02   2.9755091e+02   1.6513818e+00   2.7015727e+02   4.7385600e+01   4.5332545e+02   1.4023964e+01   3.0985909e+02   1.2997636e+01   3.5354000e+02   4.0558909e+00
   3.4591636e+02   1.5911487e+02   2.8510455e+02   1.2268000e+01   2.5407273e+02   9.4874182e+01   4.5760455e+02   3.3963455e+01   3.0915091e+02   1.2807927e+01   3.6393364e+02  -2.7219636e+00   2.9915000e+02   1.6363527e+02   4.0829636e+02   4.9823564e+01   4.2860727e+02   8.0377818e+00   3.3968909e+02   1.3645782e+01   2.5394909e+02   2.7393164e+01   2.2376636e+02  -1.1580400e+01   1.9913182e+02   9.0112182e+01   4.9920273e+02   7.5842873e+01   4.4213273e+02   3.4471200e+01   2.6499545e+02   2.3515818e+01   5.4373636e+02  -2.0261636e+01   2.3987636e+02   4.8789818e+00   3.1181545e+02   9.1609309e+01   3.1824727e+02   3.6250218e+01   3.6259455e+02   2.0061527e+01   3.0021000e+02   3.5177455e+00   2.9570182e+02   1.4286113e+02   4.4586545e+02  -1.5405600e+01   6.1440455e+02   6.0262182e+01   3.3877909e+02  -7.1732364e+00   4.3819455e+02  -1.2910109e+01   2.8806909e+02   1.0862655e+01   6.2063636e+01   1.1385036e+02   6.7081909e+02   6.7444727e+00   5.2812545e+02   3.0654182e+00   3.7113545e+02   2.2054618e+01   2.8864364e+02   5.5485091e+00   3.6290182e+02   1.7600582e+01   3.2702636e+02   9.1229709e+01   3.1849835e+02   1.0015144e+01   4.2551636e+02   3.6346873e+01   2.7877909e+02   7.7481309e+01   2.9613455e+02   5.7301964e+01   4.8522727e+02  -1.0986364e+01   4.3002818e+02   1.5459273e+00   4.2952727e+02   1.5602364e+01   2.2439364e+02  -4.9426036e+01   4.0046818e+02   9.8770909e+00   3.0874423e+02   1.6572813e+01   4.0454909e+02  -9.3993818e+00   1.5309000e+02  -2.3217455e+00   3.2430091e+02  -2.2152255e+01   1.1949636e+02   1.4810847e+02   2.7995000e+02   2.6631273e+01   2.8938545e+02   1.5470073e+01   3.8738364e+02   1.5804764e+01   2.9731182e+02   4.9243236e+01   3.1734727e+02  -2.0882327e+01   2.4562727e+02   2.5880727e+01   7.8184545e+01   1.5707433e+02   2.2822818e+02  -1.1601891e+01   3.2209818e+02   2.8939636e+00   4.8396545e+02   1.8985491e+01   8.3163636e+02  -1.9140000e+01   2.3586000e+02   2.0163927e+01   1.9118182e+02   1.2109545e+02   3.0974091e+02   2.6716182e+01   2.9191727e+02   3.9644800e+01   4.6027545e+02   2.6327964e+01   2.9266909e+02   7.6128364e+00   3.7445000e+02  -4.2369091e+00
   2.2962636e+02   1.2050807e+02   2.5429455e+02   1.4062800e+01   2.6677273e+02   6.7108182e+01   5.3113455e+02   1.9221055e+01   3.6210091e+02  -6.2807273e-01   3.2360364e+02   2.3264436e+01   3.2372000e+02   1.4852967e+02   3.7820636e+02   2.9610764e+01   3.5870727e+02  -3.7902182e+00   3.5111909e+02   4.4391382e+01   2.5432909e+02   5.6022764e+01   2.7638636e+02  -2.7600000e+01   1.8718182e+02   9.3968182e+01   3.2505273e+02   6.0534873e+01   3.9555273e+02   3.0987600e+01   2.6780545e+02  -6.7589818e+00   5.1706636e+02  -2.0988036e+01   2.1635636e+02  -2.4294182e+00   3.3205545e+02   8.6990109e+01   2.6948727e+02   5.5961018e+01   3.0140455e+02   3.2626727e+01   3.2054000e+02   2.4941345e+01   3.7875182e+02   1.5340713e+02   3.5667545e+02   2.1829600e+01   4.7425455e+02   1.0764182e+01   4.0567909e+02   6.6147636e+00   3.8071455e+02   1.2018291e+01   3.2730909e+02   1.1583455e+01   8.0443636e+01   1.0561996e+02   8.2548909e+02   2.7030873e+01   3.1584545e+02   2.2187818e+01   3.4251545e+02  -3.3657818e+00   4.4121364e+02   2.0129091e+00   3.8910182e+02   2.9744582e+01   3.3521636e+02   1.0600451e+02   2.8206835e+02   9.8395440e+00   3.9837636e+02  -5.6719273e+00   2.5834909e+02   7.6495709e+01   3.1284455e+02   4.9535164e+01   5.2189727e+02   6.5100364e+00   4.4683818e+02  -4.5588727e+00   5.4676727e+02   4.4603164e+01   2.6606364e+02  -5.1959636e+01   3.5141818e+02   9.9010909e+00   3.3141423e+02   2.7239213e+01   3.6749909e+02   1.8564618e+01   2.1442000e+02   1.0118545e+00   3.2854091e+02  -4.3014545e+00   1.7987636e+02   1.6575807e+02   2.7095000e+02   1.5591273e+01   3.1257545e+02   3.2524873e+01   3.6633364e+02   2.6298764e+01   2.8907182e+02   5.2092436e+01   3.2953727e+02   6.3324727e+00   2.0614727e+02   7.3191273e+00   7.7334545e+01   1.5757233e+02   2.6241818e+02  -8.6670909e+00   2.7371818e+02  -7.6156364e+00   3.7539545e+02   3.4961091e+01   8.1324636e+02  -1.2668800e+01   2.9967000e+02  -3.2208727e+00   1.7385182e+02   1.1634185e+02   2.9312091e+02   1.9235782e+01   2.8796727e+02   3.1100800e+01   4.1974545e+02   4.8040364e+01   2.6837909e+02   5.5560364e+00   3.0526000e+02   5.2982909e+00
   2.8862636e+02   1.0569807e+02   2.6995455e+02   2.6290000e+01   2.3182273e+02   8.3154182e+01   5.5617455e+02   3.9887855e+01   2.7596091e+02  -1.0876873e+01   3.4617364e+02   3.2028836e+01   2.9177000e+02   1.2394567e+02   2.3472636e+02   4.4089164e+01   3.5465727e+02   3.2937818e+00   3.7239909e+02   5.2878982e+01   2.4899909e+02   3.3219164e+01   2.8628636e+02  -2.6252000e+01   1.6027182e+02   1.3398098e+02   3.4124273e+02   5.1189673e+01   3.3429273e+02   3.5778400e+01   2.5470545e+02   2.5790182e+00   5.0125636e+02  -9.1532364e+00   2.5640636e+02   1.3658182e-01   3.4395545e+02   1.1399811e+02   2.8100727e+02   1.8469418e+01   3.4088455e+02   2.0418327e+01   3.1302000e+02   1.9112945e+01   3.5194182e+02   1.4674193e+02   3.3753545e+02   3.4310800e+01   4.6678455e+02   3.3121782e+01   3.2358909e+02  -1.2388036e+01   4.5476455e+02  -5.3357091e+00   3.7887909e+02   2.8127855e+01   8.5733636e+01   9.8146764e+01   6.1110909e+02   5.7512727e+00   4.6879545e+02   3.0191818e+01   3.2089545e+02   1.7123818e+01   3.0587364e+02   2.7650109e+01   3.9986182e+02   8.6937818e+00   2.8083636e+02   1.2644491e+02   3.0906835e+02   1.0679544e+01   4.7194636e+02   2.3872473e+01   2.7367909e+02   8.0929309e+01   3.5099455e+02   6.7343164e+01   5.7470727e+02  -1.4144764e+01   2.9078818e+02  -3.0748727e+00   5.3981727e+02   1.6291636e+00   2.0391364e+02  -2.7787636e+01   3.2022818e+02   9.2962909e+00   3.1665423e+02   2.0650013e+01   4.5116909e+02   1.3211018e+01   1.5857000e+02  -1.0401455e+00   3.0130091e+02  -1.2262255e+01   1.2154636e+02   1.1261447e+02   2.7757000e+02   1.3391673e+01   3.1938545e+02   1.8310073e+01   1.8095364e+02   1.9839164e+01   1.9231182e+02   3.4593236e+01   3.2687727e+02   6.9252727e+00   2.0229727e+02  -1.2232873e+01   6.4904545e+01   1.9294673e+02   1.9164818e+02  -9.8154909e+00   2.6542818e+02   5.2375636e+00   3.5177545e+02   2.0900691e+01   7.5396636e+02  -4.0664000e+00   2.6786000e+02  -1.8536073e+01   1.9394182e+02   7.9634655e+01   2.7050091e+02   2.9765382e+01   2.7739727e+02   4.3996400e+01   3.7441545e+02   2.8626764e+01   2.9080909e+02   1.4001636e+01   2.9678000e+02   9.6866909e+00
   2.5905636e+02   1.2906367e+02   3.3124455e+02   1.8336800e+01   1.5707273e+02   1.3098418e+02   4.8660455e+02   4.9353455e+01   2.5239091e+02   2.6678727e+01   3.5536364e+02   2.0963636e+01   3.1977000e+02   1.5813567e+02   3.7791636e+02   5.2443964e+01   4.1632727e+02   1.6210182e+01   3.2496909e+02   1.6723382e+01   2.4747909e+02   4.5430764e+01   2.3276636e+02  -1.0160400e+01   1.9175182e+02   1.9875258e+02   3.1367273e+02   6.0495273e+01   3.2387273e+02   4.1822000e+01   2.1575545e+02   8.3150182e+00   4.8611636e+02  -7.6520364e+00   2.7901636e+02   5.1778182e-01   3.7995545e+02   1.0501811e+02   2.7929727e+02   4.9886218e+01   3.3693455e+02   3.2874327e+01   2.8907000e+02   2.5589455e+00   3.7298182e+02   1.7881873e+02   3.7662545e+02  -5.0964000e+00   3.6754455e+02   1.7709818e+00   3.5229909e+02  -1.5448364e+00   5.8966455e+02  -1.2887709e+01   3.5977909e+02   1.2035855e+01   7.6403636e+01   1.2337316e+02   4.5034909e+02   3.2992073e+01   5.0922545e+02   2.6387418e+01   3.7004545e+02   2.0481818e+01   3.5830364e+02  -2.4290909e-02   3.6129182e+02   1.5539382e+01   2.4193636e+02   1.9374691e+02   3.4106835e+02  -7.1704560e+00   3.4694636e+02   2.0922473e+01   2.7672909e+02   9.1355309e+01   2.9480455e+02   5.1078364e+01   5.4175727e+02   3.1612364e+00   3.9640818e+02  -5.2447273e-01   4.7409727e+02   3.7467636e+00   2.8339364e+02  -3.4816036e+01   3.6870818e+02   8.5178909e+00   3.5479423e+02   2.5368813e+01   3.6292909e+02   2.1740218e+01   1.9304000e+02  -2.0517745e+01   3.3468091e+02   2.2073455e+00   2.3159636e+02   8.7670473e+01   2.8376000e+02   3.0864727e+00   3.2043545e+02   1.3796073e+01   3.9100364e+02   2.0795164e+01   3.1607182e+02   5.6692436e+01   2.9958727e+02  -2.8221527e+01   2.0672727e+02   2.5512727e+01   6.6664545e+01   1.7757593e+02   2.0593818e+02   7.7113091e+00   2.8918818e+02   1.0467636e+00   4.5786545e+02   1.9363491e+01   7.8077636e+02  -1.1351200e+01   2.2329000e+02  -2.9704727e+00   1.5427182e+02   6.2388255e+01   2.1040091e+02   1.3853382e+01   2.7605727e+02   2.8763600e+01   4.0317545e+02   2.9135964e+01   2.8923909e+02   7.4572364e+00   3.3554000e+02  -6.8841091e+00
   3.3224636e+02   1.5039847e+02   3.0019455e+02   1.9580800e+01   1.5467273e+02   1.8817618e+02   5.5632455e+02   3.7875855e+01   2.8205091e+02   2.0975927e+01   3.6345364e+02   3.8076436e+01   3.3496000e+02   1.5406047e+02   4.0944636e+02   7.3111564e+01   4.1398727e+02   2.2573818e+00   3.6182909e+02   3.5874582e+01   2.3161909e+02   2.9269564e+01   2.1719636e+02  -1.7484800e+01   2.3803182e+02   1.0600018e+02   3.3177273e+02   5.5997273e+01   3.8092273e+02   3.0258000e+01   2.0194545e+02   2.9749818e+01   4.6111636e+02  -5.8920364e+00   2.6516636e+02   3.2857818e+00   3.6390545e+02   1.1202211e+02   2.7491727e+02   1.9766618e+01   3.6874455e+02  -1.2290473e+01   3.7202000e+02   9.7729455e+00   3.8008182e+02   1.3825073e+02   4.4443545e+02   1.8518800e+01   4.6249455e+02   4.8794982e+01   3.5939909e+02  -1.1012836e+01   4.4185455e+02  -2.9229091e+00   3.1677909e+02   1.4525855e+01   7.6683636e+01   1.3577076e+02   4.8034909e+02   2.3692073e+01   4.8960545e+02   2.5287018e+01   3.5266545e+02   2.3962218e+01   3.5345364e+02   2.6123709e+01   3.8700182e+02   1.2632582e+01   3.1093636e+02   5.8556909e+01   4.0563835e+02   4.0953944e+01   3.9979636e+02   1.4024473e+01   2.9801909e+02   6.7942109e+01   3.0575455e+02   5.8862364e+01   4.7656727e+02   1.8643636e-01   3.5683818e+02   2.5591127e+01   4.0476727e+02   1.2031636e+00   2.0582364e+02  -5.5370436e+01   4.1341818e+02   8.9410909e+00   3.3255423e+02   5.4780125e+00   3.3620909e+02   2.7687818e+01   1.7900000e+02  -7.8645455e+00   2.9564091e+02  -2.2189455e+01   2.2759636e+02   8.2650473e+01   2.8105000e+02  -2.1456727e+01   3.0605545e+02   1.2756473e+01   3.7748364e+02   4.7367636e+00   2.1783182e+02   6.3031636e+01   3.0101727e+02  -1.3285927e+01   2.2548727e+02   1.2519273e+00   2.4238455e+02   9.2558327e+01   2.1331818e+02  -5.9909091e-01   2.9994818e+02  -1.7854036e+01   3.8919545e+02   3.4187091e+01   8.1782636e+02   4.4448000e+00   2.3962000e+02  -5.1368727e+00   1.7313182e+02   1.4025945e+02   2.0512091e+02   1.3280578e+02   2.5320727e+02   6.2211600e+01   4.0808545e+02   3.4783164e+01   2.9204909e+02   5.9924364e+00   3.4021000e+02   2.0742291e+01
   2.8057636e+02   1.4243207e+02   2.6610455e+02   2.5548000e+01   1.7392273e+02   1.8933618e+02   4.8579455e+02   3.9948255e+01   3.0882091e+02   3.4634327e+01   3.4560364e+02   2.8214436e+01   3.8700000e+02   1.2779727e+02   3.9520636e+02   4.0720764e+01   4.0513727e+02   2.4875382e+01   3.4377909e+02   1.1358582e+01   2.1661909e+02   3.9469564e+01   2.5471636e+02  -2.5826400e+01   2.5060182e+02   8.5134582e+01   3.2391273e+02   6.6386073e+01   4.2060273e+02   2.9453600e+01   1.4651545e+02  -4.4357818e+00   4.2092636e+02  -6.1068364e+00   2.1759636e+02   2.4241382e+01   3.2005545e+02   1.0638011e+02   2.9472727e+02   3.9841818e+01   3.5055455e+02   1.7784727e+01   3.5592000e+02   1.5110945e+01   4.7556182e+02   1.9676233e+02   4.6362545e+02   7.7036000e+00   5.3992455e+02   8.1550582e+01   3.5453909e+02  -2.6004036e+01   2.1438455e+02  -1.0005309e+01   2.8934909e+02   2.2902545e+00   6.0303636e+01   1.3551116e+02   6.5243909e+02   2.9164873e+01   5.0331545e+02   1.6480218e+01   3.6704545e+02   2.8381818e+01   3.3326364e+02   9.7389091e+00   3.9562182e+02   1.2082982e+01   2.8559636e+02   1.9744411e+02   3.4711835e+02   1.9925544e+01   4.1294636e+02   2.3932473e+01   2.9506909e+02   7.5648109e+01   3.2508455e+02   5.6035964e+01   5.5446727e+02  -2.2245564e+01   3.8978818e+02   9.1951273e+00   4.8476727e+02   1.9083164e+01   2.8139364e+02  -2.6846036e+01   3.8394818e+02   3.3886909e+00   2.9955423e+02  -1.0641987e+01   3.8520909e+02  -1.3322182e+01   1.8600000e+02  -1.4094545e+01   3.3216091e+02  -8.4910545e+00   2.0773636e+02   1.8790927e+02   2.8286000e+02  -3.7015273e+00   3.2615545e+02  -8.2315273e+00   4.3343364e+02  -2.1692364e+00   2.3745182e+02   5.6312036e+01   3.2215727e+02  -8.5071273e+00   2.0457727e+02   1.1472727e-01   4.4838455e+02   8.7483273e+00   1.9122818e+02  -4.5189091e-01   3.2533818e+02  -1.4552364e+00   3.9615545e+02   1.3630291e+01   8.0486636e+02   1.1916000e+00   2.2905000e+02  -2.5312727e+00   1.7489182e+02   1.3873865e+02   1.2055091e+02   2.0152138e+02   3.0991727e+02   3.8674800e+01   4.7074545e+02   3.2010364e+01   2.8547909e+02   2.8758036e+01   2.9778000e+02  -4.5333091e+00
   3.0314636e+02   1.1920647e+02   2.6433455e+02   1.9689600e+01   1.6517273e+02   1.6878618e+02   4.9465455e+02   5.2759455e+01   2.8105091e+02  -7.6640727e+00   3.3169364e+02  -3.4827636e+00   3.8105000e+02   1.4761327e+02   3.9329636e+02   3.7453564e+01   2.8270727e+02   3.5899782e+01   3.6149909e+02   2.7040982e+01   2.4671909e+02   3.2161564e+01   2.7276636e+02  -2.5360400e+01   2.1841182e+02   9.8469782e+01   2.8329273e+02   5.3205673e+01   4.2513273e+02   3.7621200e+01   1.6722545e+02   3.4774182e+00   5.0030636e+02  -1.7647236e+01   2.2211636e+02   1.1829782e+01   3.1100545e+02   1.2320411e+02   2.8700727e+02   4.9179418e+01   3.1859455e+02   1.0251527e+01   3.2288000e+02   3.3514145e+01   4.1079182e+02   1.5146393e+02   3.9443545e+02  -1.1191200e+01   4.9621455e+02   1.8237382e+01   4.3106909e+02   1.6253564e+01   2.3147455e+02   9.5274909e+00   3.1601909e+02   1.2156655e+01   8.2593636e+01   1.7187796e+02   6.2243909e+02   3.7224873e+01   4.7450545e+02   2.0075018e+01   3.2504545e+02   1.4221818e+01   2.8887364e+02   1.1670109e+01   3.4462182e+02   3.1832982e+01   2.9355636e+02   5.5477309e+01   3.1354835e+02   3.2371144e+01   3.8360636e+02   2.5469673e+01   2.7915909e+02   7.3060909e+01   3.5561455e+02   7.6023564e+01   5.4313727e+02  -1.0239164e+01   3.5754818e+02   1.4254327e+01   4.8766727e+02  -1.8768836e+01   1.8387364e+02  -2.4954436e+01   3.7727818e+02   3.0692291e+01   2.7484423e+02   9.7148125e+00   4.0859909e+02   7.8066182e+00   1.2657000e+02   4.4198545e+00   2.9283091e+02  -1.0154655e+01   1.5154636e+02   1.3359447e+02   2.7895000e+02  -7.2387273e+00   2.9410545e+02   2.0672473e+01   2.1691364e+02  -7.5076364e+00   2.3483182e+02   4.8241636e+01   3.3991727e+02  -1.2357927e+01   2.2224727e+02   1.2271127e+01   3.2823455e+02   8.9303273e+00   2.4998818e+02  -6.2426909e+00   2.9828818e+02  -6.4912364e+00   4.0258545e+02   3.1785891e+01   8.3629636e+02  -2.8982800e+01   2.4953000e+02  -3.5996727e+00   2.0313182e+02   9.7479455e+01   2.8526091e+02   2.2774582e+01   3.0258727e+02   4.3411200e+01   3.7617545e+02   3.5675964e+01   2.9404909e+02   1.0692436e+01   3.3073000e+02   1.0690691e+01
   3.0814636e+02   1.3880647e+02   2.7824455e+02   3.5336800e+01   1.4772273e+02   1.4628218e+02   5.6565455e+02   4.5989455e+01   2.9401091e+02   1.6209127e+01   3.4012364e+02   1.7652836e+01   3.3743000e+02   1.4819287e+02   3.9739636e+02   3.6265564e+01   3.7527727e+02   7.2641818e+00   3.6425909e+02   5.0110182e+01   2.3528909e+02   2.7265964e+01   2.7933636e+02  -2.4646000e+01   1.8556182e+02   1.5086778e+02   3.2367273e+02   7.5975273e+01   3.7071273e+02   4.6654800e+01   1.8151545e+02  -8.1857818e+00   3.9354636e+02  -1.0564364e+00   2.2673636e+02   1.6501818e+00   3.2709545e+02   1.0372691e+02   3.3338727e+02   4.0179018e+01   3.5864455e+02   2.1807527e+01   3.0107000e+02  -2.9310545e+00   4.6308182e+02   1.3804073e+02   3.8610545e+02  -3.7648000e+00   4.4945455e+02   3.9558182e+01   3.9248909e+02  -8.4700364e+00   1.5695455e+02   1.7589091e+01   3.8877909e+02  -1.2194145e+01   6.8163636e+01   1.1188236e+02   6.0558909e+02   2.0102873e+01   4.6693545e+02   1.0100618e+01   3.0761545e+02   2.6186218e+01   4.0107364e+02   1.2504109e+01   3.7924182e+02   2.6153382e+01   2.0188636e+02   7.0810909e+01   3.3592835e+02   2.6050744e+01   3.9556636e+02   3.3512873e+01   2.7620909e+02   8.1826909e+01   3.1156455e+02   2.7587564e+01   4.8627727e+02  -1.3603636e+00   4.0192818e+02  -4.2060727e+00   4.4871727e+02   2.6371636e+00   2.6325364e+02  -4.6444836e+01   3.3184818e+02   1.4606691e+01   3.2503423e+02   3.0169613e+01   3.9520909e+02   1.0297818e+01   1.7471000e+02   2.0758655e+01   3.2602091e+02   1.6280145e+01   6.3686364e+01   1.7238327e+02   2.9486000e+02   1.6438473e+01   2.9867545e+02  -4.1312727e-01   3.3648364e+02   5.5867636e+00   2.8293182e+02   3.8633636e+01   2.9658727e+02   7.7284727e+00   2.1424727e+02   3.7211273e+00   3.2499455e+02   8.9995273e+00   1.9641818e+02   1.1829091e+00   3.1533818e+02  -9.8052364e+00   4.0829545e+02   1.8949091e+01   8.1796636e+02  -9.6164000e+00   2.2934000e+02  -2.0884473e+01   1.5813182e+02   1.1349945e+02   3.2483091e+02   1.1038982e+01   3.0072727e+02   3.2790000e+01   3.8774545e+02   2.2750364e+01   2.8442909e+02   2.8652036e+01   3.0135000e+02  -2.7689091e+00
   3.3195636e+02   1.1937167e+02   3.1614455e+02   9.3548000e+00   1.6747273e+02   1.5205218e+02   5.2260455e+02   5.3573455e+01   2.8277091e+02   9.8183273e+00   3.3374364e+02   3.0783236e+01   1.7505000e+02   1.1847327e+02   4.1505636e+02   3.0512764e+01   4.1322727e+02   1.4938182e+01   2.9801909e+02   4.2979382e+01   3.0704909e+02   5.5475164e+01   2.3833636e+02  -3.8936000e+01   2.9427182e+02   8.0690982e+01   3.3343273e+02   3.8144473e+01   3.1866273e+02   1.6768800e+01   1.5575545e+02   2.7345018e+01   4.6020636e+02   1.6800764e+01   2.2249636e+02  -1.7306182e+00   3.5847545e+02   9.7786509e+01   2.4995727e+02   3.7993418e+01   3.4959455e+02  -8.1384727e+00   2.6630000e+02   2.2280545e+01   5.0289182e+02   1.8357593e+02   4.2439545e+02  -3.5380000e+00   4.5421455e+02   2.6647382e+01   4.0553909e+02   7.3359636e+00   4.0090455e+02  -1.7596909e+01   3.7944909e+02  -2.2077455e+00   7.8493636e+01   1.0591596e+02   6.4229909e+02   1.0876073e+01   5.0784545e+02  -1.6122182e+01   3.5247545e+02   1.2787418e+01   3.3916364e+02  -3.3530909e+00   3.7357182e+02   1.0746982e+01   2.9255636e+02   1.2683731e+02   3.8477835e+02   2.4522744e+01   3.9341636e+02   4.9648727e+00   2.5744909e+02   9.9377709e+01   2.9851455e+02   3.3251564e+01   5.3375727e+02   5.7012364e+00   4.0473818e+02   1.9949127e+01   4.1643727e+02   3.0789564e+01   1.8353364e+02  -4.0157236e+01   4.0137818e+02   1.1442909e+00   3.6893423e+02   1.8377613e+01   3.7030909e+02  -3.6601818e+00   2.4842000e+02  -3.4181455e+00   3.1802091e+02  -1.3939855e+01   2.3354636e+02   1.0103447e+02   2.6900000e+02   1.2697273e+01   2.9724545e+02   1.9271273e+01   2.6362364e+02   2.0415564e+01   3.4445182e+02   4.7372036e+01   2.8939727e+02   4.9736727e+00   2.1719727e+02   1.1915127e+01   3.5442455e+02  -3.8348727e+00   2.8460818e+02  -6.1522909e+00   2.9066818e+02  -1.6351636e+01   4.0791545e+02   9.0294909e+00   7.1982636e+02  -3.2855200e+01   2.1815000e+02  -2.3089273e+01   1.5499182e+02   1.1218065e+02   2.9602091e+02   1.6483782e+01   2.9424727e+02   4.3888400e+01   3.8479545e+02   5.6606364e+01   2.9694909e+02   3.7130436e+01   3.0706000e+02   5.1542909e+00
   3.5053636e+02   1.4103527e+02   3.0348455e+02   1.1697600e+01   1.7487273e+02   1.8491018e+02   4.6174455e+02   5.8442255e+01   2.8024091e+02   1.8310727e+01   3.6003364e+02  -4.0996364e-01   3.0410000e+02   1.4790927e+02   3.3015636e+02   6.1974764e+01   4.2136727e+02   8.8569818e+00   3.3173909e+02   6.0917818e+00   2.3680909e+02   5.2424364e+01   2.1424636e+02  -2.1628800e+01   1.8794182e+02   2.0114738e+02   3.3739273e+02   5.5407673e+01   3.5671273e+02   1.3048000e+00   2.2818545e+02  -1.0729382e+01   5.0163636e+02  -6.3736364e+00   2.4711636e+02   2.5978182e-01   3.5366545e+02   1.4188131e+02   2.1810727e+02   2.7931418e+01   3.4207455e+02  -1.0296873e+01   3.0659000e+02   2.2157345e+01   4.1927182e+02   1.2131553e+02   4.6001545e+02   2.7240000e-01   5.1440455e+02   4.9972182e+01   2.8977909e+02  -1.2032364e+00   3.6623455e+02  -1.2873309e+01   2.9568909e+02   9.3030545e+00   8.1023636e+01   1.1576356e+02   5.3581909e+02  -2.2552727e-01   5.2427545e+02   8.7034182e+00   3.6232545e+02   2.3569418e+01   3.1454364e+02   3.2365091e+00   2.8814182e+02   3.0301382e+01   3.2250636e+02   7.9021309e+01   3.6106835e+02   3.8609544e+01   3.8056636e+02   2.0712873e+01   2.8048909e+02   8.5294509e+01   2.9084455e+02   5.4295164e+01   4.9832727e+02   1.7395636e+01   3.1531818e+02   2.0482727e+01   4.4814727e+02   2.1442764e+01   2.0877364e+02  -4.0036436e+01   3.9603818e+02   1.7571491e+01   3.4108423e+02  -6.3443875e+00   3.7582909e+02   7.4282182e+00   2.5561000e+02  -9.9433455e+00   3.2649091e+02   1.5622545e+01   2.1611636e+02   1.1847887e+02   2.7138000e+02   1.3646873e+01   2.7967545e+02   1.0916873e+01   3.4862364e+02   9.3355636e+00   2.6122182e+02   6.1030436e+01   3.3129727e+02   2.6216727e+00   2.2614727e+02   3.8591273e+00   3.8780455e+02   1.6447273e+00   2.4241818e+02  -2.3307091e+01   2.2309818e+02  -3.0860364e+00   3.5981545e+02   8.5874909e+00   6.8601636e+02  -1.0390400e+01   3.0177000e+02   2.2112727e-01   1.5485182e+02   1.3000185e+02   1.8521091e+02   1.3248858e+02   2.7672727e+02   4.4910000e+01   4.4084545e+02   2.9782364e+01   2.9185909e+02   3.7776364e+00   3.2454000e+02   4.6558909e+00
   3.4105636e+02   1.4131367e+02   2.7095455e+02   1.4400000e+01   1.7552273e+02   1.9200818e+02   4.5493455e+02   3.9937055e+01   3.0577091e+02   2.6738327e+01   3.3664364e+02   3.0601236e+01   3.3158000e+02   1.2552087e+02   3.9367636e+02   4.3563164e+01   4.4589727e+02   7.7545818e+00   3.6477909e+02   3.2068582e+01   2.5409909e+02   2.8951164e+01   2.6447636e+02  -5.0317200e+01   1.7880182e+02   1.3278858e+02   3.6115273e+02   7.2506873e+01   4.1613273e+02  -1.3878800e+01   1.7518545e+02   1.2320618e+01   4.8720636e+02  -7.5992364e+00   2.0754636e+02  -7.6746182e+00   3.0162545e+02   1.2885451e+02   2.3286727e+02   5.2130618e+01   3.8512455e+02   1.1912727e-01   3.2468000e+02   6.1401455e+00   3.6451182e+02   1.6864633e+02   4.4958545e+02   1.2568000e+00   5.3902455e+02   6.2432582e+01   3.4867909e+02  -3.4725236e+01   3.4199455e+02   2.3558909e+00   2.8739909e+02   2.9162545e+00   7.7733636e+01   1.2202676e+02   5.1729909e+02  -4.6939273e+00   5.1279545e+02   9.2918182e+00   3.3585545e+02   1.2067018e+01   3.3454364e+02   1.5826509e+01   3.4890182e+02   6.2005818e+00   3.0331636e+02   1.4355651e+02   2.7492835e+02  -7.1092560e+00   4.0556636e+02   8.0928727e+00   2.7263909e+02   9.3062509e+01   3.5142455e+02   4.4738764e+01   5.2037727e+02  -9.9883636e+00   4.6159818e+02   1.6590327e+01   4.5481727e+02  -2.4708364e+00   2.5791364e+02  -4.2157636e+01   3.6317818e+02   2.7440291e+01   3.0732423e+02   2.8736413e+01   3.6297909e+02   2.8596218e+01   2.3195000e+02   1.6229455e+01   3.5564091e+02   1.0050545e+01   1.1340636e+02   2.4569567e+02   2.7219000e+02   4.9120727e+00   2.6667545e+02   1.8436873e+01   3.2605364e+02   2.5901164e+01   3.3955182e+02   4.9814036e+01   3.2277727e+02   1.5593273e+01   1.8205727e+02  -8.9436727e+00   3.6566455e+02  -6.8240727e+00   2.3622818e+02   1.0948109e+01   2.5861818e+02  -1.6837636e+01   4.0700545e+02   6.9022909e+00   8.3129636e+02   3.7472000e+00   2.7881000e+02  -1.7652073e+01   1.8189182e+02   1.1740865e+02   2.7926091e+02   2.1724582e+01   2.7453727e+02   6.6745200e+01   3.7274545e+02   1.6990364e+01   2.9690909e+02   1.9133636e+01   3.3864000e+02   2.8789091e-01
   2.8162636e+02   1.4658807e+02   2.6995455e+02   3.8670000e+01   1.6897273e+02   1.7243218e+02   4.7374455e+02   4.5052255e+01   3.2515091e+02   1.4667927e+01   3.3217364e+02   1.0438836e+01   3.4639000e+02   1.5752607e+02   3.6782636e+02   1.9681164e+01   3.6355727e+02   2.9821782e+01   3.5449909e+02   3.8170982e+01   2.7452909e+02   1.3696764e+01   2.4257636e+02  -7.5520000e-01   1.9413182e+02   6.7802182e+01   3.2810273e+02   8.4290873e+01   4.3287273e+02   3.0522000e+01   1.2637545e+02   1.5655418e+01   6.2568636e+02  -9.8176364e+00   2.1154636e+02  -9.2746182e+00   3.0957545e+02   1.0021851e+02   2.1286727e+02   4.8390618e+01   2.8331455e+02   1.2213927e+01   3.1488000e+02   1.5924145e+01   3.3713182e+02   1.4697673e+02   3.9053545e+02  -5.2592000e+00   4.4616455e+02   5.6581382e+01   3.4444909e+02   6.8931636e+00   3.7428455e+02   1.7482691e+01   3.2254909e+02   4.4442545e+00   9.9063636e+01   1.2617036e+02   5.7662909e+02   4.1609673e+01   4.5793545e+02  -7.6993818e+00   3.4770545e+02   2.9409018e+01   3.1778364e+02   1.7267309e+01   3.5929182e+02   2.2699382e+01   3.1983636e+02   9.4324909e+01   3.2711835e+02   6.8555440e+00   3.6403636e+02  -7.7472727e-01   2.9296909e+02   7.8956109e+01   3.3742455e+02   5.4858764e+01   5.6913727e+02   1.2350836e+01   4.0626818e+02  -1.3173273e+01   5.1219727e+02  -2.4912364e+00   2.3963364e+02  -3.3265236e+01   3.2760818e+02   9.9589091e-01   3.2355423e+02   4.4628013e+01   4.7087909e+02  -6.4657818e+00   2.6038000e+02   1.6765055e+01   3.5178091e+02   1.7939345e+01   9.3306364e+01   2.3263367e+02   2.6895000e+02  -3.4872727e-01   2.9900545e+02   1.8700473e+01   3.4771364e+02   1.6788364e+01   2.8788182e+02   4.2427636e+01   3.0791727e+02  -1.5557927e+01   1.9167727e+02  -1.7383273e+01   3.4833455e+02   5.9923273e+00   2.0726818e+02   4.8349091e+00   2.8275818e+02  -1.5388836e+01   3.8719545e+02   1.1017091e+01   8.2948636e+02  -8.0080000e+00   3.0820000e+02   3.2672727e-01   2.2551182e+02   9.1399055e+01   2.2955091e+02   1.5321382e+01   3.1929727e+02   4.2644400e+01   4.1570545e+02   3.8363564e+01   2.9909909e+02   2.6428436e+01   3.6735000e+02  -1.5098909e+01
   2.5281636e+02   9.9422873e+01   3.0676455e+02   1.6252000e+00   1.5317273e+02   1.4249618e+02   5.1836455e+02   1.7962655e+01   2.7720091e+02   3.6643927e+01   3.3955364e+02  -9.5815636e+00   3.2739000e+02   1.4337607e+02   3.8244636e+02   5.6031564e+01   2.8503727e+02   1.0913382e+01   3.6968909e+02   3.4857818e+00   2.4366909e+02   4.2545564e+01   2.3624636e+02  -2.4158800e+01   2.3708182e+02   7.4596182e+01   3.1005273e+02   5.9014873e+01   4.2882273e+02   6.8460000e+00   1.6061545e+02   9.0562182e+00   5.0001636e+02  -2.3294036e+01   2.0149636e+02   5.3793818e+00   2.8271545e+02   1.3179731e+02   3.4657727e+02   2.1263818e+01   3.2364455e+02   1.0127527e+01   2.8688000e+02   8.3541455e+00   3.8617182e+02   1.3791353e+02   3.5762545e+02   1.2233600e+01   4.7025455e+02   3.2314182e+01   3.6196909e+02  -2.4584364e+00   3.2476455e+02  -1.2795709e+01   3.3563909e+02   1.3967055e+01   9.0823636e+01   1.4482956e+02   6.3091909e+02   3.2646473e+01   4.3936545e+02  -6.6937818e+00   3.5994545e+02   3.6099818e+01   3.4954364e+02  -2.7034909e+00   4.5490182e+02   4.0860582e+01   2.5693636e+02   1.4354691e+02   2.9615835e+02   8.2823440e+00   4.2584636e+02   3.9004727e+00   2.6401909e+02   7.3942109e+01   3.2589455e+02   4.7921164e+01   4.7775727e+02   1.5661236e+01   4.4445818e+02   4.4152727e-01   5.4424727e+02  -5.2952364e+00   2.3972364e+02  -4.1752436e+01   3.3179818e+02  -2.5793091e+00   3.4884423e+02   2.2314813e+01   3.7554909e+02   1.8830618e+01   2.4890000e+02   7.2034545e+00   3.4854091e+02  -6.2314545e+00   1.7183636e+02   1.4526127e+02   2.9471000e+02   6.9704727e+00   2.5681545e+02  -2.0874327e+01   3.7929364e+02  -7.5480364e+00   2.2426182e+02   4.1607236e+01   3.0049727e+02  -2.1204327e+01   1.9638727e+02   1.1629927e+01   3.2147455e+02   2.6111273e+00   2.2350818e+02  -7.7442909e+00   3.2128818e+02  -5.7512364e+00   3.6553545e+02   1.8799891e+01   7.7405636e+02  -6.5736000e+00   3.3858000e+02  -2.9433673e+01   2.5270182e+02   8.4703855e+01   2.8221091e+02   2.6348582e+01   3.1900727e+02   2.6567600e+01   3.9993545e+02   1.4435164e+01   3.1442909e+02   4.4920364e+00   3.3154000e+02  -1.5284109e+01
   2.9453636e+02   1.1736527e+02   3.2910455e+02   1.3508000e+01   2.1737273e+02   7.3660182e+01   4.6813455e+02   3.0451055e+01   2.6858091e+02   9.7635273e+00   3.4164364e+02   1.2012364e+00   3.0167000e+02   1.4553367e+02   3.6615636e+02   4.4384764e+01   3.9660727e+02   2.4077818e+00   3.7677909e+02   3.2148582e+01   2.7813909e+02   3.7357964e+01   2.4786636e+02  -4.2658400e+01   1.4508182e+02   1.1310618e+02   2.7848273e+02   4.6590473e+01   3.0729273e+02  -1.3171600e+01   1.5322545e+02   5.5074182e+00   3.7782636e+02  -4.9488364e+00   2.1582636e+02   1.3902982e+01   3.4433545e+02   1.2029771e+02   3.0048727e+02   4.4951018e+01   3.2212455e+02   2.0091273e+00   2.8602000e+02   2.2892945e+01   3.6289182e+02   1.6486593e+02   3.6720545e+02   1.3467200e+01   4.4602455e+02   1.9542582e+01   3.6810909e+02   4.6203636e+00   3.8419455e+02  -1.4001091e+00   3.9101909e+02  -7.7533455e+00   9.6683636e+01   1.2622076e+02   7.0881909e+02   3.2744473e+01   5.3660545e+02   2.5247018e+01   3.1299545e+02   3.5665818e+01   3.7854364e+02   2.0066509e+01   3.8019182e+02   2.7797382e+01   2.7136636e+02   1.7868251e+02   3.5596835e+02   2.7017544e+01   3.7818636e+02   1.3993273e+01   2.7896909e+02   8.8506109e+01   3.2646455e+02   2.1925564e+01   5.6741727e+02   1.2984364e+00   4.1688818e+02   2.5071273e+00   4.8195727e+02   3.1179636e+00   2.4534364e+02  -6.4252036e+01   3.3903818e+02   1.8981491e+01   3.4498423e+02  -4.6563875e+00   3.6006909e+02   2.7879018e+01   3.5461000e+02   7.0665455e-01   3.8068091e+02   2.6273455e+00   1.0840636e+02   2.0090567e+02   2.7600000e+02   1.6327273e+01   2.8572545e+02   3.8128727e+00   3.3338364e+02   3.0694764e+01   2.3136182e+02   3.3799236e+01   3.1282727e+02  -1.4380727e+01   2.0505727e+02  -1.1353673e+01   3.6152455e+02   2.1271273e+00   2.2236818e+02  -1.2943091e+01   2.6166818e+02  -2.5511636e+01   4.1577545e+02  -8.7993091e+00   7.6877636e+02  -8.3912000e+00   2.4543000e+02  -1.3501673e+01   1.7923182e+02   6.0811455e+01   2.6031091e+02   3.4340582e+01   3.0943727e+02   2.3143200e+01   4.4070545e+02   2.0363564e+01   2.6637909e+02   6.4760364e+00   2.9564000e+02   1.5378909e+00
   3.1800636e+02   1.2663767e+02   2.9633455e+02   3.3269600e+01   2.3672273e+02   8.5812182e+01   4.9632455e+02   5.8195855e+01   2.9520091e+02  -1.5276073e+01   3.5884364e+02   2.5725236e+01   3.4567000e+02   1.5910367e+02   3.5339636e+02   3.2165564e+01   4.6189727e+02   2.8714582e+01   3.5053909e+02   1.0967782e+01   3.0623909e+02   2.8919964e+01   2.4567636e+02  -4.4433200e+01   2.6032182e+02   1.2835698e+02   3.2415273e+02   8.1606873e+01   3.3908273e+02   2.1352000e+00   2.1456545e+02   2.6902182e+00   4.6268636e+02  -1.8497636e+01   1.9340636e+02  -8.5934182e+00   3.2443545e+02   1.2697971e+02   2.6391727e+02   3.4456618e+01   3.6916455e+02   2.4245927e+01   3.1811000e+02   1.3475745e+01   3.7203182e+02   1.5213473e+02   4.5553545e+02  -9.6992000e+00   4.6435455e+02   2.6596182e+01   3.6787909e+02   7.0687636e+00   5.0919455e+02   1.2449891e+01   3.9073909e+02  -1.2150945e+01   6.7023636e+01   1.3892356e+02   5.0148909e+02   2.0670873e+01   5.1193545e+02   1.7600618e+01   3.6132545e+02   1.8459418e+01   2.9902364e+02   6.9581091e+00   3.2881182e+02   2.6137782e+01   3.0840636e+02   1.3037931e+02   3.9496835e+02   1.0137544e+01   4.0170636e+02  -3.8883273e+00   2.6672909e+02   8.3345309e+01   2.7789455e+02   4.0141164e+01   5.1365727e+02  -1.1210764e+01   3.6311818e+02  -3.1912727e+00   4.1962727e+02   4.6743636e+00   2.3182364e+02  -2.5640436e+01   3.8275818e+02   1.0389091e-01   3.4922423e+02   1.8814413e+01   3.7820909e+02   2.4517818e+01   3.4638000e+02   5.3150545e+00   3.6635091e+02  -2.5162545e+00   1.8068636e+02   1.1821327e+02   2.8743000e+02   2.7082873e+01   2.9015545e+02   2.9988473e+01   2.8538364e+02   1.4864764e+01   2.9093182e+02   4.5943636e+01   2.6601727e+02  -1.0659273e+00   1.9662727e+02  -1.0299273e+01   3.9585455e+02   9.6207273e+00   2.0050818e+02  -2.8542909e+00   2.3875818e+02  -1.0588364e+00   4.1539545e+02   2.4621091e+01   7.9701636e+02  -5.4104000e+00   2.6272000e+02  -1.1654873e+01   2.0337182e+02   1.3398025e+02   3.0807091e+02   2.9039782e+01   2.8167727e+02   3.3364000e+01   5.1236545e+02   4.7807636e+00   2.8809909e+02   1.5218436e+01   3.1854000e+02   6.8058909e+00
   3.0957636e+02   1.5469207e+02   2.7452455e+02   2.2014400e+01   2.6542273e+02   8.1816182e+01   4.2455455e+02   5.5987455e+01   3.0743091e+02   8.3255273e+00   3.5174364e+02   2.8873236e+01   2.8010000e+02   1.4968927e+02   4.6467636e+02   6.4783164e+01   4.4708727e+02  -1.1506182e+00   3.7734909e+02   2.6202982e+01   2.9171909e+02   4.3271564e+01   2.6190636e+02  -1.8921600e+01   2.5903182e+02   1.2399018e+02   3.1958273e+02   6.5642473e+01   3.6329273e+02   1.0778400e+01   2.0337545e+02   9.0154182e+00   3.7563636e+02  -1.8963636e+01   2.1782636e+02   5.4129818e+00   3.6966545e+02   1.1379131e+02   2.7081727e+02   2.9804618e+01   3.7555455e+02  -1.2545273e+01   3.1597000e+02   1.6496945e+01   3.4265182e+02   1.5463513e+02   5.0748545e+02   1.8194800e+01   5.6549455e+02   5.0224982e+01   3.5667909e+02  -1.6552364e+00   3.5623455e+02   8.2666909e+00   3.1239909e+02   1.8262545e+00   8.8593636e+01   1.2781796e+02   4.4129909e+02   1.4956073e+01   5.5736545e+02  -1.9753782e+01   3.7232545e+02   2.8729418e+01   2.8173364e+02   7.5813091e+00   3.4071182e+02   1.7375782e+01   2.7931636e+02   1.7227651e+02   4.0735835e+02  -4.1836560e+00   3.9494636e+02   2.2982473e+01   2.9367909e+02   7.2049309e+01   3.1461455e+02   3.2393564e+01   6.2660727e+02  -6.7676364e-01   6.1431818e+02   4.1132727e+01   5.0386727e+02   2.9845164e+01   2.3563364e+02  -3.4425236e+01   3.0427818e+02  -2.3770909e-01   3.0303423e+02   6.3596125e+00   3.7373909e+02   1.0495418e+01   2.7476000e+02  -2.0765345e+01   3.1897091e+02   1.1984145e+01   2.3183636e+02   1.0693127e+02   2.9209000e+02   4.2900073e+01   2.6934545e+02   7.6532727e+00   2.8029364e+02  -7.5380364e+00   1.8379182e+02   6.2984836e+01   3.2949727e+02  -1.2854327e+01   1.9143727e+02   1.8835927e+01   4.0714455e+02   8.3375273e+00   2.5631818e+02  -1.8849091e+01   2.5656818e+02   1.7846364e+01   4.2424545e+02   2.4573091e+01   8.8977636e+02   1.0638800e+01   3.1434000e+02   1.7175527e+01   1.9289182e+02   1.1481865e+02   3.2402091e+02   2.1193782e+01   3.4305727e+02   4.1743600e+01   4.7879545e+02   2.7086364e+01   2.9651909e+02   1.1064836e+01   2.8402000e+02  -2.1912509e+01
   3.3414636e+02   1.2619647e+02   2.7581455e+02   2.6341200e+01   2.5167273e+02   7.4616182e+01   4.2774455e+02   2.0062255e+01   3.3253091e+02   8.9775273e+00   3.7017364e+02   2.0778836e+01   2.9896000e+02   1.7756047e+02   3.6220636e+02   6.2270764e+01   4.6327727e+02   1.7124182e+01   3.1920909e+02   3.9424182e+01   2.5718909e+02   5.0413964e+01   2.7938636e+02  -5.9460000e+01   1.7089182e+02   1.2956138e+02   3.7096273e+02   6.5862073e+01   3.8103273e+02   1.7509200e+01   1.7632545e+02  -1.0580582e+01   3.7339636e+02  -6.0644364e+00   2.2897636e+02  -6.0090182e+00   3.3047545e+02   1.3145651e+02   3.0800727e+02   3.7929418e+01   2.9878455e+02  -3.8336727e+00   3.2388000e+02  -1.2755855e+01   3.4046182e+02   1.3919033e+02   4.1781545e+02   1.0268400e+01   5.0773455e+02   3.3315782e+01   3.8444909e+02  -6.6368364e+00   3.3919455e+02  -8.2801091e+00   2.6901909e+02   2.0566545e+00   8.7973636e+01   1.4277756e+02   5.3586909e+02   9.6047273e-01   5.3650545e+02   2.2825018e+01   3.4918545e+02   1.8960618e+01   3.2245364e+02  -1.5446291e+01   3.6614182e+02   2.4491382e+01   3.2021636e+02   1.7710451e+02   3.4482835e+02   1.0008744e+01   3.9013636e+02   1.2607273e+01   2.8367909e+02   7.7559309e+01   3.6070455e+02   5.1086364e+01   5.1203727e+02  -8.4611636e+00   4.4869818e+02   6.5323273e+00   5.1233727e+02  -6.5524364e+00   2.8034364e+02  -3.5812036e+01   3.4556818e+02  -1.0150909e+01   2.8879423e+02   2.4878813e+01   4.3806909e+02   1.8209018e+01   2.8019000e+02   1.4900255e+01   3.2468091e+02  -2.0826545e+00   3.2135636e+02   7.6529673e+01   2.7671000e+02   1.0360473e+01   2.6962545e+02   6.1008727e+00   3.0362364e+02   2.1125564e+01   2.5917182e+02   4.3104436e+01   3.0706727e+02  -1.1679927e+01   2.4300727e+02   1.5470327e+01   3.9980455e+02  -9.8852727e+00   2.8941818e+02  -7.2570909e+00   2.8528818e+02   1.7487636e+00   3.6858545e+02   1.7645891e+01   8.1610636e+02   4.5824000e+00   2.9334000e+02   3.6155273e+00   1.7980182e+02   8.0675855e+01   2.9745091e+02   2.1699382e+01   3.5505727e+02   3.6783600e+01   4.7293545e+02   1.4555164e+01   2.9590909e+02   2.8883636e+01   3.0668000e+02  -8.8153091e+00
   2.1000636e+02   1.0207767e+02   2.8186455e+02   2.1757200e+01   2.5717273e+02   7.3026182e+01   5.2603455e+02   4.4299055e+01   3.2386091e+02   1.0051127e+01   3.1274364e+02   9.8932364e+00   2.6758000e+02   1.2902087e+02   3.2077636e+02   3.1865164e+01   3.9984727e+02   2.0058582e+01   3.5492909e+02   3.0756582e+01   2.2085909e+02   1.0470364e+01   2.3133636e+02  -2.8996000e+01   1.8960182e+02   1.1292458e+02   3.1220273e+02   6.1422873e+01   4.1403273e+02   1.0719200e+01   1.8480545e+02   5.4510182e+00   3.4473636e+02   3.4683636e+00   1.9987636e+02   2.7318982e+01   2.8619545e+02   7.6568909e+01   2.7191727e+02   3.2526618e+01   3.1016455e+02  -5.6540727e+00   3.1135000e+02   1.9396545e+01   3.2579182e+02   1.2693393e+02   3.5891545e+02   1.5080400e+01   5.0025455e+02   5.6444182e+01   3.8629909e+02   3.1151636e+00   3.2819455e+02  -3.9701091e+00   3.2715909e+02  -1.3874545e+01   7.3253636e+01   1.3738516e+02   6.1372909e+02  -1.0358327e+01   4.8855545e+02   1.6561018e+01   3.6118545e+02   3.1380618e+01   3.6307364e+02   8.2641091e+00   4.1505182e+02   4.0908582e+01   2.5317636e+02   1.8522771e+02   2.8311835e+02   4.1855440e+00   4.1132636e+02   3.1672073e+01   2.5744909e+02   7.9467709e+01   3.3994455e+02   8.0557164e+01   5.6746727e+02   3.5744364e+00   4.5254818e+02  -7.0656727e+00   5.0905727e+02   9.7099636e+00   2.8120364e+02  -5.3500836e+01   3.4341818e+02   2.1631091e+01   2.7489423e+02   2.7140813e+01   4.1201909e+02   3.4573018e+01   2.2209000e+02   8.8282545e+00   3.1716091e+02   9.2289455e+00   2.5383636e+02   7.5081273e+01   2.6305000e+02  -4.0667273e+00   2.7734545e+02   1.5633273e+01   2.6310364e+02   5.3171636e+00   2.7493182e+02   2.4033636e+01   2.9268727e+02  -2.4809527e+01   1.9881727e+02   1.2575527e+01   3.9195455e+02   9.0727273e+00   2.0036818e+02   5.0569091e+00   2.3642818e+02   8.7975636e+00   4.2310545e+02   3.0042909e+00   8.2558636e+02   3.3444000e+01   3.2796000e+02   3.2759273e+00   2.4308182e+02   1.4485345e+02   2.5421091e+02   2.3118582e+01   2.8215727e+02   4.0995600e+01   4.4308545e+02   1.8413164e+01   2.8061909e+02   1.0956836e+01   3.3545000e+02   6.4309091e-01
   2.9053636e+02   1.1340527e+02   2.7510455e+02   2.5728000e+01   1.8472273e+02   8.3472182e+01   5.9741455e+02   4.0018655e+01   2.5267091e+02   3.3276327e+01   3.1941364e+02   3.7396364e+00   2.6719000e+02   1.3219207e+02   2.6558636e+02   4.7900364e+01   3.7879727e+02   1.5792582e+01   3.3187909e+02   1.8410582e+01   2.2466909e+02   3.8975564e+01   2.7171636e+02  -3.1086400e+01   1.6165182e+02   1.1140058e+02   3.2053273e+02   3.7846473e+01   4.3787273e+02  -5.5800000e-01   2.2156545e+02   2.7002182e+00   3.8977636e+02  -1.0564836e+01   2.0420636e+02  -7.1174182e+00   2.8428545e+02   8.7811709e+01   3.1229727e+02   5.2816218e+01   3.3059455e+02  -5.9984727e+00   3.0968000e+02   1.1570145e+01   3.2932182e+02   1.4974153e+02   3.9891545e+02   4.8804000e+00   4.0221455e+02   3.9997382e+01   3.8777909e+02  -1.2832364e+00   4.4395455e+02   1.0959091e+01   3.7920909e+02   2.7214545e+00   8.6823636e+01   1.3948956e+02   7.8358909e+02   1.2432873e+01   4.4936545e+02   4.9862182e+00   3.4332545e+02   2.6659418e+01   4.0473364e+02  -1.6869091e-01   3.5943182e+02   2.6928182e+01   2.6750636e+02   1.3799131e+02   2.8263835e+02   1.4653944e+01   3.6156636e+02   1.2042873e+01   2.6482909e+02   8.5877309e+01   3.7565455e+02   5.6890364e+01   5.6156727e+02   7.1864364e+00   4.3707818e+02   1.6171927e+01   5.5019727e+02   1.6138764e+01   2.2401364e+02  -5.6255636e+01   3.3289818e+02   3.5726909e+00   3.0970423e+02   3.6356013e+01   3.6482909e+02   7.7282182e+00   2.3876000e+02  -4.8353455e+00   3.1540091e+02   1.1179745e+01   2.0330636e+02   8.4163673e+01   2.6614000e+02   2.2396073e+01   2.9148545e+02   1.4542073e+01   2.6062364e+02   7.8055636e+00   2.1450182e+02   3.4388036e+01   2.9910727e+02  -6.5131273e+00   2.1081727e+02   2.3552727e-01   4.3390455e+02   1.7336727e+01   2.6326818e+02   2.3149091e+00   2.4747818e+02  -6.0364364e+00   4.0562545e+02   2.9872691e+01   8.2920636e+02   9.5844000e+00   2.6115000e+02  -1.0189273e+01   2.2623182e+02   1.5886145e+02   2.3202091e+02   2.5363782e+01   2.9743727e+02   2.5583200e+01   4.3722545e+02   3.5831964e+01   2.8628909e+02   3.0363236e+01   2.3664000e+02  -5.9210909e-01
   2.8291636e+02   1.2234487e+02   2.9871455e+02   2.6219200e+01   2.1322273e+02   6.5142182e+01   5.7013455e+02   5.3721055e+01   2.8272091e+02  -5.5576727e+00   3.4507364e+02   2.3066836e+01   2.7796000e+02   1.4291047e+02   2.5405636e+02   1.3872764e+01   4.0827727e+02   4.0904182e+01   3.5782909e+02   3.5144582e+01   2.6461909e+02   3.8059564e+01   2.9757636e+02  -2.1345200e+01   1.6094182e+02   1.3654738e+02   2.5058273e+02   5.5872473e+01   3.7476273e+02   2.4430800e+01   2.7265545e+02   9.0930182e+00   4.0225636e+02  -2.0563236e+01   1.9711636e+02   7.2997818e+00   3.2781545e+02   1.0151931e+02   2.7981727e+02   6.2464618e+01   2.9726455e+02   2.4377927e+01   3.1549000e+02   4.0065345e+01   3.7613182e+02   1.2552673e+02   3.9781545e+02  -4.1160000e-01   4.0054455e+02   1.5800982e+01   3.9996909e+02   7.1215636e+00   4.3876455e+02   2.8514291e+01   3.8139909e+02  -4.1737455e+00   8.0683636e+01   1.1541076e+02   5.8819909e+02   2.6734073e+01   4.8693545e+02  -1.0689382e+01   3.3570545e+02   8.8490182e+00   4.2187364e+02  -4.7798909e+00   3.9295182e+02   4.7765818e+00   2.7959636e+02   1.5440411e+02   2.8596835e+02  -1.3824560e+00   3.8146636e+02   3.7020873e+01   2.8553909e+02   7.9840509e+01   3.4380455e+02   4.1538364e+01   5.8470727e+02  -1.4514764e+01   3.5373818e+02  -8.0208727e+00   4.6186727e+02   8.2951636e+00   2.4268364e+02  -5.9419236e+01   3.3579818e+02   5.7206909e+00   3.3984423e+02   5.1748125e+00   3.3711909e+02   2.3285018e+01   2.0133000e+02  -3.4109455e+00   3.1959091e+02   8.6545455e+00   1.9783636e+02   9.6601273e+01   2.7319000e+02   1.7222073e+01   2.7462545e+02   2.7700873e+01   2.7491364e+02   2.4892364e+01   2.8079182e+02   4.0564836e+01   3.1482727e+02   7.2292727e+00   2.1248727e+02   4.2919273e+00   3.6404455e+02  -3.7944727e+00   2.7507818e+02  -9.9198909e+00   2.6099818e+02   2.5419636e+00   4.3229545e+02   2.1879091e+01   7.7039636e+02  -1.0950800e+01   3.1520000e+02  -4.5132727e+00   1.6937182e+02   8.2270255e+01   2.5631091e+02   2.3040582e+01   2.7662727e+02   4.1818000e+01   4.8308545e+02   3.5213164e+01   2.7471909e+02   1.4768836e+01   3.1959000e+02   3.1018909e+00
   2.9591636e+02   1.4635487e+02   3.2119455e+02   9.9008000e+00   2.2662273e+02   7.1570182e+01   5.0484455e+02   5.9944255e+01   2.5134091e+02   1.1002727e+01   3.1169364e+02   4.4977236e+01   3.0605000e+02   1.6423327e+02   3.8996636e+02   4.5049964e+01   3.8851727e+02   8.8249818e+00   3.4687909e+02   2.0210582e+01   2.3409909e+02   2.8981164e+01   2.6047636e+02  -2.8427200e+01   2.0394182e+02   9.5727382e+01   3.0601273e+02   2.0148073e+01   3.3971273e+02  -1.8865200e+01   2.3346545e+02  -8.3417818e+00   4.0082636e+02  -9.6388364e+00   2.1859636e+02  -4.5861818e-01   3.2428545e+02   1.1309171e+02   1.0224727e+02   1.4948022e+02   3.2945455e+02   5.9527273e+00   3.2064000e+02   1.8693345e+01   3.4675182e+02   1.3820713e+02   4.4120545e+02   1.5497200e+01   4.3049455e+02   3.5494982e+01   3.6734909e+02  -1.1458836e+01   3.8538455e+02  -5.1153091e+00   3.4058909e+02   2.4710545e+00   7.5163636e+01   1.1370236e+02   4.9272909e+02   1.4651673e+01   5.2822545e+02   8.4374182e+00   3.4413545e+02   2.3146182e+00   4.2792364e+02  -1.9738909e+00   3.9257182e+02   6.5669818e+00   1.9302636e+02   2.4927971e+02   3.0635835e+02   8.8463440e+00   3.3837636e+02   1.2128073e+01   2.7258909e+02   1.0558651e+02   3.0803455e+02   4.3919964e+01   5.3075727e+02  -7.6287636e+00   3.4750818e+02   1.5627527e+01   4.6190727e+02   7.4419636e+00   2.0377364e+02  -5.7396436e+01   3.5532818e+02   1.4068291e+01   3.3389423e+02   7.8008125e+00   3.5573909e+02   3.8505418e+01   1.8023000e+02  -1.4202945e+01   4.0016091e+02   1.0208945e+01   3.3092636e+02   2.2154073e+01   2.7367000e+02  -6.3963273e+00   2.6095545e+02   1.0414473e+01   3.0719364e+02   1.3599964e+01   2.2164182e+02   4.8916836e+01   3.1810727e+02  -9.4231273e+00   2.2610727e+02   4.7223273e+00   3.9785455e+02  -5.7792727e+00   2.1569818e+02  -3.1694909e+00   3.0752818e+02   1.8919564e+01   4.1191545e+02   7.7994909e+00   8.1920636e+02  -8.1456000e+00   3.0886000e+02   4.0439273e+00   1.9246182e+02   1.2161305e+02   2.4693091e+02   6.8790982e+01   2.8005727e+02   6.5063600e+01   4.4932545e+02   2.2963964e+01   3.1899909e+02   6.1764364e+00   3.3087000e+02   4.0094909e+00
   3.7033636e+02   1.4949127e+02   2.8810455e+02   3.1168000e+01   2.5372273e+02   7.5452182e+01   5.6270455e+02   2.1655455e+01   2.8353091e+02   2.6857527e+01   3.1712364e+02   1.0592836e+01   3.1800000e+02   1.6698727e+02   3.3734636e+02   2.4119564e+01   3.4551727e+02   1.2924982e+01   3.3039909e+02   2.4908982e+01   2.3342909e+02   3.0604764e+01   2.6000636e+02  -1.6339600e+01   2.4784182e+02   1.1545538e+02   3.5477273e+02   4.3397273e+01   3.5213273e+02  -9.2288000e+00   1.5322545e+02   2.5167418e+01   4.3887636e+02  -8.7828364e+00   2.2182636e+02   1.1612982e+01   3.5009545e+02   1.3483691e+02   1.7481727e+02   3.3515462e+02   3.6831455e+02   3.9839273e+00   3.1345000e+02   3.3318545e+01   3.2313182e+02   1.3638673e+02   4.4115545e+02   2.0161200e+01   5.3530455e+02   1.6020182e+01   3.3467909e+02   4.3447636e+00   2.9080455e+02   9.9710909e+00   3.1230909e+02  -1.1926545e+01   7.9493636e+01   1.3297596e+02   5.5581909e+02  -1.0295527e+01   5.7150545e+02   1.5355018e+01   3.4194545e+02   2.0769818e+01   3.8721364e+02   1.1902909e+01   3.9652182e+02   1.5490982e+01   2.7826636e+02   1.5636051e+02   3.1177835e+02   1.8322744e+01   3.8146636e+02   4.5087273e-01   2.7420909e+02   1.0836691e+02   2.7623455e+02   6.1083964e+01   4.9679727e+02   1.2278036e+01   3.2235818e+02   9.9195273e+00   4.3409727e+02   1.2367636e+00   2.1168364e+02  -4.4839236e+01   4.1075818e+02   2.1013891e+01   2.9317423e+02   1.2958413e+01   3.5016909e+02  -4.8589818e+00   3.0100000e+02   3.9954545e+00   3.2411091e+02  -1.1997055e+01   1.4921636e+02   1.8978087e+02   2.8233000e+02  -1.4191273e+00   3.0781545e+02   1.3335673e+01   2.8914364e+02   3.1339636e+00   3.0955182e+02   3.8924036e+01   3.2763727e+02  -1.1225527e+01   2.0119727e+02  -7.3348727e+00   3.9757455e+02   1.3863127e+01   2.0422818e+02  -6.6318909e+00   3.0647818e+02  -1.2146436e+01   3.4086545e+02   9.0534909e+00   8.1115636e+02   2.4598400e+01   2.8891000e+02  -1.3130073e+01   1.9261182e+02   1.2927105e+02   2.9688091e+02   1.8504982e+01   3.0453727e+02   4.4915200e+01   4.3165545e+02   3.5997564e+01   2.8251909e+02  -1.6251636e+00   2.8368000e+02  -2.4553091e+00
   3.3557636e+02   1.5123207e+02   2.6976455e+02   2.9015200e+01   2.3937273e+02   9.7050182e+01   6.4008455e+02   1.5075055e+01   3.4348091e+02   3.2515273e+00   3.8564364e+02   3.5061236e+01   3.0853000e+02   1.7946487e+02   3.4196636e+02   5.3649964e+01   4.5279727e+02   3.6582582e+01   3.2906909e+02   4.2305382e+01   2.8604909e+02   3.7295164e+01   2.4371636e+02  -3.7566400e+01   2.6703182e+02   1.1382018e+02   3.1148273e+02   3.6190473e+01   3.8155273e+02   1.5527600e+01   1.8651545e+02   1.6554218e+01   4.5854636e+02  -1.5546436e+01   2.4730636e+02  -1.5654182e+00   3.8038545e+02   1.2417371e+02   3.5948727e+02   6.1001018e+01   3.4445455e+02  -7.4372727e+00   2.6802000e+02   9.5002945e+01   3.4803182e+02   1.6143473e+02   4.7148545e+02  -4.5520000e-01   5.0968455e+02   2.9159782e+01   3.6563909e+02   5.7963636e-02   2.3771455e+02  -5.4917091e+00   2.7373909e+02   9.1590545e+00   8.6873636e+01   1.3738556e+02   4.5100909e+02  -8.2907273e+00   5.6508545e+02   1.0678618e+01   3.9628545e+02   5.0812618e+01   3.1059364e+02   2.5502509e+01   3.7062182e+02   1.6652982e+01   2.2683636e+02   2.1462491e+02   3.3111835e+02   2.2295544e+01   4.1822636e+02   3.3080073e+01   2.7596909e+02   9.2036109e+01   3.2856455e+02   1.7327564e+01   5.0122727e+02   8.7336364e+00   3.5045818e+02   1.1341527e+01   4.5533727e+02  -7.3724364e+00   2.2639364e+02  -3.0116036e+01   3.3108818e+02  -8.7625091e+00   2.7665423e+02   2.5200125e+00   4.0982909e+02   1.4368218e+01   2.4990000e+02  -1.3206545e+01   3.3554091e+02   3.0485455e+00   3.6473636e+02   5.3829273e+01   2.7633000e+02   2.7630873e+01   2.9048545e+02   5.5820727e+00   3.2043364e+02  -2.6992364e+00   2.6022182e+02   5.8920436e+01   2.9782727e+02   5.4892727e+00   2.1681727e+02   8.7055273e+00   3.7238455e+02   2.5208327e+01   2.2888818e+02  -1.2984691e+01   3.0728818e+02  -4.4012364e+00   3.7639545e+02  -3.0890909e-01   7.5029636e+02  -1.0628000e+00   2.1386000e+02   7.9239273e+00   1.6732182e+02   1.3234425e+02   2.3221091e+02   1.0538582e+01   3.7158727e+02   3.4841200e+01   4.5351545e+02   4.4908764e+01   2.9590909e+02   3.0736364e+00   3.1802000e+02   9.9874909e+00
   2.9243636e+02   1.0329327e+02   2.6933455e+02   1.5999600e+01   2.7672273e+02   8.2962182e+01   4.6184455e+02   2.9004255e+01   3.0386091e+02   1.0131127e+01   3.6031364e+02  -6.7723636e+00   2.6553000e+02   1.5351487e+02   3.3201636e+02   4.2925964e+01   3.6627727e+02   1.5644182e+01   3.4506909e+02   4.3975382e+01   2.6337909e+02   2.3018764e+01   2.2947636e+02  -8.3772000e+00   2.6651182e+02   9.2721782e+01   3.6877273e+02   3.5747273e+01   3.9729273e+02   1.0584000e+00   1.7108545e+02   1.4268618e+01   3.7625636e+02   1.0556764e+01   2.3040636e+02   1.8786582e+01   3.6966545e+02   1.3489131e+02   3.2005727e+02   6.8775418e+01   3.3321455e+02   2.7019273e+00   2.4397000e+02   1.5730695e+02   3.5179182e+02   1.3923393e+02   4.1524545e+02   8.0440000e+00   5.6630455e+02   2.1160182e+01   3.9134909e+02   5.4711636e+00   3.2180455e+02   8.4010909e+00   3.2196909e+02  -1.3079345e+01   8.9923636e+01   1.2081156e+02   5.9453909e+02   1.1076873e+01   5.0884545e+02   9.4678182e+00   3.6342545e+02   1.5961418e+01   3.0630364e+02   1.9135709e+01   3.3362182e+02   2.8612982e+01   2.9731636e+02   1.8826651e+02   3.0077835e+02   2.1152744e+01   4.2213636e+02   3.7857273e+01   2.8915909e+02   8.0410909e+01   3.6032455e+02   5.3596764e+01   5.1060727e+02   1.7313236e+01   4.2154818e+02   2.4844327e+01   5.0024727e+02   1.4084764e+01   3.2134364e+02  -4.7572036e+01   3.0722818e+02   1.5246291e+01   2.8132423e+02   8.0964125e+00   4.6301909e+02   3.1163018e+01   2.7895000e+02   4.6094545e+00   3.7902091e+02   1.8014545e-01   2.5792636e+02   8.7514073e+01   2.7238000e+02  -7.2431273e+00   2.8967545e+02   5.4468727e+00   2.6362364e+02   5.1556364e-01   3.1336182e+02   3.1049236e+01   3.1272727e+02  -7.1327273e+00   2.1133727e+02   1.3383927e+01   4.0471455e+02  -8.5680727e+00   1.9984818e+02  -1.3901491e+01   2.8309818e+02  -1.2036036e+01   3.8505545e+02   3.4568291e+01   7.6024636e+02  -8.5880000e-01   2.0196000e+02  -1.3640727e+00   2.0189182e+02   1.3361865e+02   2.6240091e+02   1.3313382e+01   3.2262727e+02   3.5518000e+01   3.9260545e+02   2.3931564e+01   2.9528909e+02   2.9732364e+00   3.2311000e+02   1.2150291e+01
   2.9567636e+02   1.2056407e+02   2.8710455e+02   4.2728000e+01   2.2097273e+02   7.6222182e+01   5.2022455e+02   8.0938545e+00   2.5048091e+02   2.2451527e+01   3.5103364e+02   2.7260036e+01   2.7253000e+02   1.5976487e+02   3.7672636e+02   5.1439164e+01   3.9560727e+02   1.0727782e+01   3.4401909e+02   1.2149382e+01   2.9023909e+02   4.8729964e+01   2.0486636e+02   8.7816000e+00   2.2489182e+02   9.0101382e+01   3.5820273e+02   3.8932873e+01   3.9355273e+02   9.1476000e+00   2.2427545e+02   1.1034182e+00   4.0777636e+02  -1.0864836e+01   2.0154636e+02   6.3753818e+00   3.3166545e+02   1.2340131e+02   2.5676727e+02   1.1921862e+02   3.2112455e+02   7.2391273e+00   2.4992000e+02   1.3040095e+02   3.4927182e+02   1.3567553e+02   3.9010545e+02  -5.3648000e+00   4.7178455e+02   6.6291782e+01   4.1829909e+02   8.6051636e+00   4.1066455e+02   1.6102291e+01   3.2801909e+02   5.5266545e+00   8.7163636e+01   1.6446236e+02   5.7034909e+02   2.2302073e+01   5.1555545e+02   2.6831018e+01   3.4304545e+02   2.8681818e+01   3.0407364e+02  -1.6635891e+01   3.8486182e+02   5.0337818e+00   2.6512636e+02   1.6389171e+02   3.4258835e+02   5.9479440e+00   3.7222636e+02   2.1760073e+01   2.6634909e+02   9.4235709e+01   3.4108455e+02   3.8325964e+01   5.4560727e+02  -1.2436764e+01   4.2702818e+02   1.4075927e+01   5.1609727e+02   7.0067636e+00   1.2310364e+02  -5.0942836e+01   3.4151818e+02   4.5530909e+00   2.9022423e+02  -6.5558746e-01   4.4197909e+02   1.1746218e+01   1.4885000e+02  -5.6925455e+00   3.2649091e+02  -4.6745455e-01   2.3754636e+02   9.8904473e+01   2.3300000e+02  -1.5992727e+01   2.9867545e+02   2.5346873e+01   2.9257364e+02   1.2529564e+01   3.0412182e+02   2.3698436e+01   3.0020727e+02   4.8188727e+00   2.1167727e+02  -3.1732727e+00   3.7518455e+02   1.9314327e+01   1.7722818e+02  -2.7618909e+00   2.2771818e+02  -1.0315636e+01   3.3091545e+02   1.0189491e+01   7.3810636e+02  -8.2776000e+00   1.9562000e+02  -9.5168727e+00   2.2365182e+02   1.2864785e+02   2.0721091e+02  -3.4741418e+01   3.3500727e+02   5.6247600e+01   4.4736545e+02   2.6930764e+01   3.1594909e+02   3.5604364e+00   3.2026000e+02   8.9082909e+00
   2.2200636e+02   1.3645767e+02   2.5490455e+02   3.3634000e+01   2.3902273e+02   5.3028182e+01   5.7941455e+02   5.2218655e+01   2.5958091e+02   2.9533527e+01   3.1193364e+02   2.8668036e+01   2.8877000e+02   1.4142567e+02   3.4915636e+02   4.8174764e+01   4.3017727e+02  -3.6978182e+00   3.2306909e+02   2.6115382e+01   2.8023909e+02   3.2859964e+01   2.4657636e+02  -2.4455200e+01   1.9303182e+02   5.6120182e+01   3.0858273e+02   7.6992473e+01   4.2824273e+02   2.7842400e+01   2.7222545e+02   1.6974182e+00   4.1468636e+02   7.7723636e+00   1.9325636e+02   6.0385818e+00   3.2114545e+02   1.0391291e+02   2.8772727e+02   5.6261818e+01   3.5583455e+02  -2.5376727e+00   2.2968000e+02   1.1983015e+02   3.4303182e+02   1.6045473e+02   3.8581545e+02  -9.2616000e+00   4.5545455e+02   5.4888182e+01   3.8996909e+02  -1.2698436e+01   3.4399455e+02   1.9765891e+01   3.9858909e+02   9.8310545e+00   7.8783636e+01   1.6660276e+02   5.9110909e+02   1.6912727e+00   4.9698545e+02   3.4036618e+01   2.9108545e+02   1.6128618e+01   3.2007364e+02   9.0841091e+00   3.5038182e+02   3.3942182e+01   2.7798636e+02   1.0462291e+02   3.2430835e+02   1.3220344e+01   4.0099636e+02   8.5984727e+00   2.7867909e+02   6.1249309e+01   3.3880455e+02   6.4408364e+01   5.2441727e+02  -1.3791564e+01   5.8997818e+02   5.4699273e+00   5.0605727e+02   1.1669964e+01   2.1663364e+02  -4.7005236e+01   3.2984818e+02   8.1066909e+00   3.1993423e+02   4.7676125e+00   4.2797909e+02   2.0206218e+01   1.4561000e+02  -1.2813345e+01   3.2773091e+02  -1.2426655e+01   1.9806636e+02   7.1112873e+01   2.5057000e+02   4.6916727e+00   3.0862545e+02  -9.1091273e+00   3.6429364e+02   1.9271964e+01   3.2174182e+02   4.2908836e+01   3.2515727e+02  -1.1317127e+01   1.8910727e+02  -9.7476727e+00   4.0195455e+02  -8.4472727e+00   2.1245818e+02   3.9709091e-02   2.3533818e+02  -5.9752364e+00   3.7800545e+02   3.9922909e+00   7.7596636e+02  -1.2496400e+01   2.1286000e+02  -9.8060727e+00   2.0304182e+02   1.1500665e+02   2.9750091e+02  -4.1394618e+01   2.9229727e+02   2.9374400e+01   4.0384545e+02   1.1502364e+01   2.7856909e+02   9.3608364e+00   3.1359000e+02   9.3918909e+00
   3.2405636e+02   1.4095367e+02   3.1838455e+02   5.5056000e+00   2.1162273e+02   6.1670182e+01   5.4379455e+02   4.3638255e+01   2.1539091e+02   1.9187273e+00   2.8984364e+02  -7.0476364e-01   2.4629000e+02   1.2996407e+02   4.6472636e+02   3.0589164e+01   3.7765727e+02   2.8503782e+01   3.6763909e+02   1.7409782e+01   2.2947909e+02   3.0920764e+01   2.6647636e+02  -3.3857200e+01   2.1980182e+02   9.0838582e+01   2.9920273e+02   5.5792873e+01   3.6097273e+02   1.2904000e+01   2.3989545e+02   3.4903818e+01   4.4263636e+02  -1.4793636e+01   2.0392636e+02  -3.8150182e+00   3.2466545e+02   1.1844131e+02   2.0495727e+02   7.4593418e+01   3.7026455e+02   5.5379273e+00   2.3954000e+02   7.5181345e+01   3.8017182e+02   1.3858353e+02   2.7667545e+02   1.1369600e+01   4.2030455e+02   5.3120182e+01   3.4772909e+02  -2.6939236e+01   2.4547455e+02  -5.7325091e+00   3.5192909e+02  -4.2461455e+00   7.0593636e+01   1.1535796e+02   5.3491909e+02   4.4226473e+01   3.9089545e+02   3.8423818e+01   3.3270545e+02   1.2799018e+01   3.5878364e+02   5.9873091e+00   3.8924182e+02   8.8333818e+00   2.9464636e+02   7.9910109e+01   3.5349835e+02   3.6514398e-01   3.8746636e+02   9.9208727e+00   2.3934909e+02   8.5015709e+01   3.2723455e+02   5.5903964e+01   4.8060727e+02   6.5232364e+00   4.5221818e+02   2.7390727e+01   5.1900727e+02   5.6839636e+00   2.1958364e+02  -5.5761236e+01   3.6570818e+02   5.6578909e+00   3.1727423e+02   1.7220413e+01   3.8211909e+02   1.1775018e+01   1.4557000e+02  -2.7601455e+00   3.2825091e+02   4.2417455e+00   1.3516636e+02   1.3785487e+02   2.5648000e+02   1.3188727e+00   3.0338545e+02   1.7830073e+01   3.5167364e+02   1.3331564e+01   3.0607182e+02   3.5632436e+01   3.3025727e+02   5.6487273e-01   1.6338727e+02  -6.7300727e+00   3.8052455e+02  -4.8728727e+00   2.7236818e+02   1.3486909e+01   2.1113818e+02  -7.7092364e+00   3.6467545e+02   5.8186909e+00   8.2124636e+02   7.1212000e+00   2.1453000e+02   3.0103273e+00   2.0165182e+02   1.3001785e+02   2.7983091e+02  -3.6031018e+01   2.7634727e+02   2.4460400e+01   4.8355545e+02   3.6465564e+01   2.8018909e+02  -7.0087636e+00   3.0054000e+02   6.2958909e+00
   3.3295636e+02   1.3953167e+02   3.0205455e+02   2.3192000e+01   2.4927273e+02   8.9808182e+01   4.6222455e+02   3.7693855e+01   2.4315091e+02   6.6979273e+00   3.2917364e+02   1.7578836e+01   2.4953000e+02   1.4222487e+02   3.7882636e+02   5.0081164e+01   3.8375727e+02  -1.4324218e+01   3.5563909e+02   3.6509782e+01   2.2471909e+02   3.7871564e+01   2.9905636e+02  -2.1993600e+01   1.6103182e+02   8.0490182e+01   3.0720273e+02   4.0242873e+01   3.8003273e+02   2.1069200e+01   1.5608545e+02   1.3128618e+01   4.4130636e+02   2.9327636e+00   2.0030636e+02  -1.3754182e+00   3.1933545e+02   1.0777771e+02   1.5605727e+02   1.0531542e+02   3.9302455e+02   2.9677127e+01   2.3802000e+02   1.1340295e+02   3.5098182e+02   1.4186873e+02   3.4515545e+02   3.7611200e+01   5.3787455e+02   3.5194582e+01   3.7901909e+02   7.7475636e+00   3.1280455e+02   3.0971091e+01   3.4039909e+02   2.2562545e+00   8.1543636e+01   1.2748196e+02   6.2024909e+02  -2.1699273e+00   4.9522545e+02  -4.3925818e+00   3.0523545e+02   4.7066182e+00   2.9454364e+02  -6.1634909e+00   3.6024182e+02   1.9003382e+01   3.1198636e+02   9.9332909e+01   4.0592835e+02   9.6007440e+00   3.5541636e+02   2.4004873e+01   2.6486909e+02   8.7874109e+01   2.5570455e+02   9.1206364e+01   4.7908727e+02   6.1248364e+00   3.4692818e+02   5.7392727e-01   3.8095727e+02   1.8247964e+01   2.4644364e+02  -3.4910036e+01   3.7994818e+02   2.6378691e+01   3.2193423e+02   1.4467613e+01   3.7211909e+02   6.8650182e+00   1.6276000e+02  -2.2353455e+00   3.5906091e+02  -3.9223055e+01   2.2392636e+02   8.0234073e+01   2.7643000e+02  -7.7571273e+00   3.0029545e+02   2.9367273e+01   3.7571364e+02   4.1788364e+01   2.3779182e+02   2.6334836e+01   3.2249727e+02   2.9956727e+00   1.8505727e+02   9.9163273e+00   3.6657455e+02   1.2003127e+01   2.8455818e+02   9.7517091e+00   2.2113818e+02  -1.8699236e+01   3.8724545e+02   1.5013091e+01   7.3777636e+02  -1.7481200e+01   2.4429000e+02  -6.1304727e+00   2.1223182e+02   9.5651455e+01   3.3640091e+02  -3.6846618e+01   2.8643727e+02   3.2223200e+01   4.5836545e+02   3.3670764e+01   3.0113909e+02   1.1035236e+01   3.6426000e+02  -3.0917091e+00
   4.1372636e+02   1.3678007e+02   3.1662455e+02   1.4556400e+01   2.3567273e+02   8.6896182e+01   4.2589455e+02   4.4450255e+01   2.1877091e+02   9.4183273e+00   3.3607364e+02   1.0836836e+01   3.2219000e+02   1.6603207e+02   4.2415636e+02   4.1264764e+01   4.1951727e+02   4.7194982e+01   3.7211909e+02   3.7001382e+01   2.6028909e+02   3.9695964e+01   3.1162636e+02  -1.9329200e+01   1.7756182e+02   1.2707778e+02   3.0153273e+02   5.2316473e+01   3.4224273e+02   1.1462400e+01   1.9732545e+02  -1.0310582e+01   4.0925636e+02  -8.4323636e-01   2.2268636e+02  -1.7405818e+01   3.3181545e+02   1.1791931e+02   2.3905727e+02   2.0763542e+02   3.5016455e+02   3.4859273e+00   2.5216000e+02   1.5198175e+02   3.2856182e+02   1.5747233e+02   4.0343545e+02   1.1518800e+01   5.3264455e+02   5.3282982e+01   3.5477909e+02   8.7367636e+00   3.7123455e+02  -9.0833091e+00   3.3354909e+02   2.4034255e+01   8.9493636e+01   1.0789596e+02   6.2853909e+02   7.4568727e+00   5.9646545e+02   2.5028218e+01   3.4880545e+02   2.4651018e+01   3.4768364e+02   2.0653091e+00   3.5548182e+02   2.7294182e+01   2.7169636e+02   1.9484611e+02   3.6735835e+02   1.5634398e-01   3.2846636e+02   2.4780873e+01   2.6996909e+02   5.9566109e+01   2.3999455e+02   1.0888316e+02   5.8932727e+02   4.3056364e+00   4.2721818e+02   1.1870727e+01   4.2328727e+02   2.5341564e+01   2.1601364e+02  -4.4805636e+01   3.6498818e+02   2.7154909e+00   2.8065423e+02   1.3390013e+01   3.8749909e+02   3.0964618e+01   1.4742000e+02   7.9018545e+00   3.8906091e+02   1.4336945e+01   1.8068636e+02   1.9674327e+02   2.9457000e+02   1.1651673e+01   2.7415545e+02   5.9784727e+00   2.4824364e+02   1.0505964e+01   2.7260182e+02   2.5690036e+01   3.1858727e+02  -2.8841527e+01   2.1476727e+02  -5.3704727e+00   4.2571455e+02  -5.8680727e+00   2.2136818e+02  -3.7630909e+00   2.3142818e+02   4.1975636e+00   4.0129545e+02   2.0790909e+00   7.1315636e+02  -1.3321600e+01   2.4039000e+02   1.4991527e+01   2.1808182e+02   1.3723345e+02   3.3664091e+02  -1.6285818e+01   2.8220727e+02   4.5231600e+01   3.8360545e+02   1.3461564e+01   3.2256909e+02   1.7510836e+01   3.1302000e+02  -4.5625091e+00
   4.0753636e+02   1.1880527e+02   2.9210455e+02   1.8848000e+01   2.7332273e+02   9.4184182e+01   4.7632455e+02   2.1415855e+01   2.3167091e+02   6.6632727e-01   3.3060364e+02   2.7464436e+01   2.8434000e+02   1.5301007e+02   3.7605636e+02   4.7062764e+01   4.0755727e+02   1.4871782e+01   3.2739909e+02   1.9868982e+01   2.4356909e+02   1.9933564e+01   2.8067636e+02  -2.0993200e+01   1.7432182e+02   1.3885698e+02   3.5662273e+02   6.2009273e+01   3.7834273e+02  -2.3756000e+00   1.7508545e+02   9.4686182e+00   4.7958636e+02   8.0103636e+00   2.6440636e+02  -1.2743418e+01   3.4662545e+02   1.2749451e+02   7.5677273e+01   2.3936582e+02   3.4750455e+02   3.6318727e+01   2.3240000e+02   1.4999255e+02   3.2151182e+02   1.4808633e+02   3.7705545e+02   4.3629200e+01   4.9206455e+02   5.0049382e+01   3.6158909e+02   8.1419636e+00   3.3038455e+02   5.2346909e+00   3.4082909e+02   2.0718545e+00   8.3823636e+01   1.1419956e+02   4.9948909e+02   1.3508727e+00   5.3398545e+02   1.3506618e+01   3.5989545e+02   1.5863818e+01   2.8011364e+02   7.4709091e+00   3.1400182e+02   3.5125818e+00   2.5964636e+02   1.3090011e+02   3.7644835e+02   1.7579144e+01   3.9127636e+02   1.7806073e+01   2.6329909e+02   6.1809709e+01   2.3999455e+02   1.2031316e+02   5.6732727e+02   3.9563636e-01   4.1931818e+02   4.8327273e+00   4.6452727e+02   1.8023636e+00   2.0930364e+02  -3.9128836e+01   3.8660818e+02  -1.8641091e+00   3.1546423e+02   2.7365213e+01   3.5301909e+02   6.7301818e-01   1.2971000e+02   9.2186545e+00   3.5354091e+02  -4.3914545e+00   1.9935636e+02   1.2443967e+02   2.8281000e+02  -4.4575273e+00   3.1153545e+02   1.5988073e+01   2.9791364e+02   2.4292364e+01   2.4936182e+02   3.1029236e+01   2.8710727e+02   2.0168727e+00   1.7205727e+02   1.1766327e+01   4.0433455e+02  -2.0767273e-01   2.4369818e+02   4.9705091e+00   2.1128818e+02  -1.8761236e+01   3.7705545e+02  -2.5017091e+00   8.4696636e+02  -1.6266400e+01   2.3053000e+02  -1.3459673e+01   1.8799182e+02   1.0592065e+02   2.7978091e+02  -4.0407018e+01   2.8391727e+02   5.4374800e+01   4.1041545e+02   1.7596764e+01   2.8023909e+02   1.3657236e+01   2.9159000e+02  -4.1381091e+00
   2.7710636e+02   1.3485967e+02   2.5381455e+02   4.2001200e+01   2.9012273e+02   7.1240182e+01   5.4374455e+02   4.2262255e+01   2.9972091e+02   7.5123273e+00   3.9584364e+02   1.1725236e+01   2.9429000e+02   1.4264407e+02   4.2244636e+02   4.3731564e+01   4.4555727e+02   2.2831782e+01   3.6068909e+02   1.7395782e+01   2.0866909e+02   2.2015564e+01   2.2967636e+02  -1.5013200e+01   2.9375182e+02   5.1022582e+01   2.8696273e+02   3.6252073e+01   3.0271273e+02   2.0984800e+01   1.7280545e+02   5.7510182e+00   4.2977636e+02  -2.4483636e-01   2.2673636e+02   2.4840182e+01   3.5866545e+02   1.2324131e+02   8.6727273e+01   3.0067182e+02   3.7783455e+02   1.1412327e+01   2.3683000e+02   1.5454815e+02   3.8113182e+02   1.2450673e+02   4.1539545e+02   3.4702000e+01   5.5159455e+02   6.4146982e+01   3.6396909e+02   2.3091564e+01   1.9185455e+02  -5.8290909e-01   3.3506909e+02   1.6442655e+01   7.6023636e+01   1.6187356e+02   3.5143909e+02   3.3434873e+01   5.7527545e+02   2.5533418e+01   3.4789545e+02   3.3633818e+01   2.8902364e+02   1.1848109e+01   3.5290182e+02   6.8805818e+00   2.6498636e+02   1.6981291e+02   2.8844835e+02   1.0189144e+01   4.2775636e+02   1.7077673e+01   2.8015909e+02   8.1030909e+01   2.8365455e+02   1.2206036e+02   5.4679727e+02   1.3988036e+01   3.8878818e+02  -1.0148727e+00   4.4547727e+02   5.7063636e+00   2.1639364e+02  -6.0986036e+01   3.6527818e+02   1.1842291e+01   2.6417423e+02   2.3228413e+01   3.8301909e+02   6.2330182e+00   1.3161000e+02  -1.1413345e+01   3.7821091e+02   1.1549455e+00   1.7697636e+02   1.2127007e+02   2.5043000e+02   1.2992873e+01   2.3795545e+02   4.4447273e-01   3.2862364e+02   1.2555564e+01   2.4693182e+02   3.6933636e+01   3.0501727e+02  -9.1859273e+00   1.7638727e+02   1.4079927e+01   3.3380455e+02  -1.2995273e+01   2.0612818e+02  -2.4938909e+00   3.0761818e+02  -7.8076364e+00   3.9391545e+02   6.2894909e+00   8.3320636e+02   4.4044000e+00   3.2996000e+02   6.4459273e+00   1.9451182e+02   1.4273905e+02   2.9826091e+02  -2.3645418e+01   3.0243727e+02   3.0613200e+01   4.7279545e+02   5.4663636e+00   2.9161909e+02   1.4026836e+01   3.0164000e+02   1.0157891e+01
   2.9486636e+02   8.5578873e+01   2.4676455e+02   1.2185200e+01   2.4717273e+02   7.6676182e+01   5.4051455e+02   3.2810655e+01   2.8177091e+02   2.3998327e+01   3.2803364e+02   2.8910036e+01   2.7805000e+02   1.1194327e+02   3.6644636e+02   3.3211564e+01   4.0689727e+02   2.0645818e+00   3.6287909e+02   2.2600582e+01   2.0909909e+02   2.3451164e+01   2.4081636e+02  -4.8334400e+01   2.8641182e+02   5.5799782e+01   3.3320273e+02   3.4882873e+01   3.9813273e+02   1.6041200e+01   1.9603545e+02   2.7272618e+01   4.1758636e+02  -1.1359636e+01   2.6778636e+02   6.1761818e+00   3.4814545e+02   1.2889291e+02   6.8347273e+01   1.5610222e+02   3.1274455e+02   1.5339527e+01   2.4416000e+02   1.4191175e+02   5.0094182e+02   1.4411193e+02   5.5486545e+02   4.2924400e+01   4.4397455e+02   4.0086582e+01   3.8039909e+02   7.3971636e+00   3.4852455e+02   1.1733491e+01   3.6263909e+02   1.5237055e+01   8.4593636e+01   1.2051796e+02   4.9758909e+02   2.2832873e+01   5.3169545e+02   2.5829818e+01   3.6751545e+02   3.4964218e+01   3.6678364e+02   1.1057309e+01   3.7871182e+02   2.5815782e+01   2.7874636e+02   7.9232109e+01   3.3435835e+02   1.9986344e+01   3.9837636e+02   4.1568073e+01   2.5834909e+02   8.5965709e+01   2.5399455e+02   1.5367316e+02   5.1103727e+02   1.0378836e+01   3.8259818e+02   4.5303273e+00   4.4466727e+02   6.4311636e+00   2.4158364e+02  -6.2231236e+01   3.3389818e+02   4.6326909e+00   2.9060423e+02   2.5940125e+00   4.4359909e+02   3.7666182e+00   1.2680000e+02  -2.1854545e-01   3.1316091e+02  -1.4831055e+01   2.3278636e+02   1.3066527e+02   2.4429000e+02   8.3440727e+00   2.9357545e+02   1.4664873e+01   2.8391364e+02   5.7523636e+00   2.0907182e+02   4.9202436e+01   3.1977727e+02  -1.3746727e+01   2.0262727e+02   2.3130727e+01   3.5490455e+02   1.7936727e+01   1.3836818e+02   4.6876909e+01   2.1818818e+02   3.0676364e-01   3.6186545e+02  -2.0386509e+01   7.3086636e+02  -1.6078400e+01   2.9805000e+02  -1.1481273e+01   2.0070182e+02   5.8813855e+01   2.0993091e+02  -3.0869018e+01   2.7653727e+02   2.0395200e+01   4.5851545e+02   3.5558764e+01   2.7671909e+02   5.3688364e+00   2.8616000e+02  -1.5537091e+00
   2.7343636e+02   1.1005327e+02   2.3795455e+02   1.2460000e+01   2.6372273e+02   1.0150218e+02   5.5113455e+02   1.8721055e+01   2.8824091e+02   3.4050727e+01   4.0131364e+02   1.8567636e+01   2.5462000e+02   1.5896767e+02   2.0748636e+02   3.1788364e+01   4.8708727e+02  -5.4906182e+00   3.7711909e+02   1.7931382e+01   2.2280909e+02   4.0743636e+00   2.3424636e+02  -1.7418800e+01   2.4370182e+02   1.8786582e+01   2.6234273e+02   2.8451673e+01   3.9134273e+02   2.7444000e+00   1.6803545e+02   1.4602618e+01   3.6820636e+02  -1.2129236e+01   2.2020636e+02   1.0362582e+01   3.2928545e+02   1.5088171e+02   6.1197273e+01   1.2414422e+02   3.2245455e+02   9.7927273e+00   2.3359000e+02   1.1884735e+02   3.5427182e+02   1.1789553e+02   3.4167545e+02   1.3699600e+01   4.2992455e+02   7.2500582e+01   4.0091909e+02   1.5185564e+01   4.1219455e+02   1.4599891e+01   3.5582909e+02  -4.8381455e+00   6.1063636e+01   1.6231036e+02   5.9815909e+02   1.2172727e+00   4.9250545e+02   1.4965018e+01   3.6885545e+02   1.4197018e+01   2.7568364e+02  -6.4646909e+00   3.9033182e+02   2.5366182e+01   2.7431636e+02   1.4463651e+02   3.1296835e+02  -1.0442456e+01   4.0918636e+02   9.5132727e+00   2.7629909e+02   8.4529709e+01   2.8246455e+02   1.1920556e+02   5.1603727e+02   2.0828836e+01   3.8845818e+02  -7.0784727e+00   5.3286727e+02   1.3375164e+01   2.0868364e+02  -5.4749236e+01   3.1265818e+02   3.5141891e+01   2.4160423e+02  -8.3459875e+00   4.0320909e+02   3.8978182e+00   1.2219000e+02   3.4402545e+00   3.6278091e+02   1.3199345e+01   2.3344636e+02   1.4075247e+02   2.5900000e+02  -6.5027273e+00   2.9415545e+02   4.2847273e-01   2.8233364e+02   7.6787636e+00   2.5883182e+02   2.2601636e+01   3.3782727e+02  -7.9507273e+00   2.2953727e+02   6.3079273e+00   4.0928455e+02   2.1396327e+01   6.6988182e+01   1.6220731e+02   2.3709818e+02   1.6939636e+00   4.2796545e+02   2.2425491e+01   7.6129636e+02   2.2247200e+01   3.6658000e+02   4.6563273e+00   2.1013182e+02   1.1972945e+02   2.6478091e+02  -9.9670182e+00   3.0129727e+02   2.2224400e+01   4.5032545e+02   2.0239636e+00   3.0428909e+02   1.1633236e+01   3.5459000e+02  -8.9381091e+00
   2.5405636e+02   1.0151367e+02   2.5129455e+02   2.4592800e+01   2.2617273e+02   1.0875618e+02   5.6308455e+02   2.1045055e+01   2.5824091e+02   2.4507273e+00   3.4955364e+02   6.5684364e+00   3.0696000e+02   1.4654047e+02   3.7001636e+02   5.4735964e+01   4.4732727e+02   2.3830182e+01   3.7353909e+02   2.6647782e+01   2.5447909e+02  -4.4092364e+00   2.5709636e+02  -3.9016800e+01   2.7713182e+02   3.8492182e+01   2.3701273e+02   4.4908073e+01   3.7224273e+02  -9.9976000e+00   1.5413545e+02   9.3346182e+00   3.6539636e+02   6.2855636e+00   2.3354636e+02  -1.4944618e+01   3.6381545e+02   1.3006931e+02   2.3948727e+02   9.7831018e+01   3.2264455e+02   1.7777527e+01   2.2740000e+02   1.4468255e+02   4.0236182e+02   1.8189833e+02   4.0072545e+02   2.5975600e+01   4.6111455e+02   4.5385382e+01   3.7234909e+02   1.3851164e+01   4.0180455e+02   3.6610909e+00   3.1249909e+02   2.0008255e+01   9.4973636e+01   1.6111756e+02   4.4981909e+02   1.4034473e+01   4.6850545e+02   2.7355018e+01   3.3099545e+02   9.7958182e+00   2.9416364e+02   2.0069091e+00   3.6548182e+02  -1.7555818e+01   2.7355636e+02   1.8169731e+02   2.8344835e+02   3.7869144e+01   3.7451636e+02   2.3906873e+01   2.6815909e+02   7.5330909e+01   2.6499455e+02   1.5450316e+02   5.2318727e+02   1.3646836e+01   3.4150818e+02   1.5007527e+01   4.7171727e+02   4.4171636e+00   2.0210364e+02  -4.3452836e+01   3.1865818e+02   2.0001891e+01   3.0293423e+02   1.9087613e+01   3.8530909e+02   3.4379818e+01   2.7671000e+02   1.3128655e+01   3.7949091e+02  -2.3774545e+00   1.8568636e+02   1.4634327e+02   2.8090000e+02   7.0252727e+00   2.8962545e+02   4.0550873e+01   3.6752364e+02   5.4435636e+00   2.2926182e+02   3.3397236e+01   2.8649727e+02   2.3255673e+01   1.9233727e+02   5.2839273e+00   4.4599455e+02  -1.2504727e+00   1.6007818e+02   6.0900109e+01   2.7704818e+02  -1.7882036e+01   3.6453545e+02   2.1259891e+01   7.3782636e+02  -1.0445200e+01   3.0348000e+02  -1.6335673e+01   1.9470182e+02   7.8103855e+01   2.2007091e+02  -3.7702182e+00   2.7572727e+02   2.1650000e+01   4.3551545e+02   3.4118764e+01   3.1699909e+02   1.7236436e+01   3.2383000e+02   1.1762691e+01
   3.3386636e+02   5.3268873e+01   2.6286455e+02   3.6467200e+01   2.0772273e+02   8.7332182e+01   6.2574455e+02   4.4222255e+01   2.3929091e+02   1.2056727e+01   3.4274364e+02   2.7332364e+00   2.7143000e+02   1.3747287e+02   4.1567636e+02   4.8943164e+01   4.1941727e+02   2.4352982e+01   3.6673909e+02   2.7761782e+01   2.5542909e+02   4.1747636e+00   2.5624636e+02  -3.8328800e+01   2.4384182e+02   5.3825382e+01   3.2343273e+02   4.6334473e+01   4.1555273e+02   4.9487600e+01   1.5756545e+02  -1.0179782e+01   4.3587636e+02  -6.8728364e+00   2.3930636e+02   7.5945818e+00   3.5000545e+02   1.0555411e+02   2.6891727e+02   3.4866618e+01   3.5007455e+02   1.1393127e+01   2.2583000e+02   1.4542815e+02   4.5927182e+02   1.9011553e+02   3.7848545e+02   1.9754800e+01   3.4392455e+02   5.9190582e+01   3.4115909e+02  -1.2363636e-01   3.2704455e+02  -3.7381091e+00   3.5192909e+02  -2.9561455e+00   7.1023636e+01   1.3370356e+02   5.2005909e+02   2.2035273e+01   4.7146545e+02   2.1738218e+01   3.3018545e+02   2.3520618e+01   2.7668364e+02  -9.4946909e+00   3.8457182e+02  -8.9301818e-01   3.1026636e+02   8.8420509e+01   2.8415835e+02  -9.6176560e+00   4.5418636e+02  -5.4667273e+00   2.6572909e+02   8.2375309e+01   2.6913455e+02   1.2570196e+02   5.4008727e+02  -8.1851636e+00   4.2488818e+02  -1.0322873e+01   5.4205727e+02   4.4099636e+00   2.1425364e+02  -4.8234836e+01   3.4760818e+02  -6.0410909e-01   3.3774423e+02   1.9062813e+01   4.5011909e+02   3.5245018e+01   1.3266000e+02   2.5462655e+01   3.7878091e+02  -1.2080655e+01   1.7083636e+02   1.1629127e+02   2.6133000e+02   1.2108727e+00   2.9224545e+02   5.9112727e+00   4.6181364e+02   1.1370364e+01   2.9279182e+02   3.7264836e+01   2.9544727e+02  -6.7503273e+00   2.0033727e+02   4.3139273e+00   3.2995455e+02   1.0602727e+01   1.1412818e+02   1.0681611e+02   2.6399818e+02  -1.8698036e+01   3.7019545e+02   1.4807091e+01   7.6291636e+02   1.0027600e+01   2.4129000e+02  -5.5504727e+00   1.7037182e+02   1.1810025e+02   2.1602091e+02  -3.3446218e+01   3.0205727e+02   1.1403600e+01   3.9393545e+02   4.3875164e+01   2.7023909e+02   2.1977236e+01   3.0868000e+02   1.2884691e+01
   2.9543636e+02   7.9153273e+01   2.6933455e+02   3.8339600e+01   1.9242273e+02   6.1906182e+01   5.0555455e+02   3.1127455e+01   2.3391091e+02   1.9207127e+01   3.3060364e+02   4.2794436e+01   2.6648000e+02   1.4310887e+02   4.1044636e+02   6.2081564e+01   5.6575727e+02   2.8875782e+01   3.6249909e+02   1.2630982e+01   2.4066909e+02   3.6975564e+01   2.1305636e+02  -2.7063600e+01   2.0470182e+02   8.4336582e+01   2.9724273e+02   4.5949673e+01   4.2766273e+02   1.3358800e+01   1.6370545e+02   2.2390182e+00   4.2573636e+02  -2.5163636e-01   2.1259636e+02   1.1731382e+01   3.2490545e+02   1.1214211e+02   2.9819727e+02   3.8804218e+01   3.3955455e+02   2.5247273e+00   2.5588000e+02   1.2059415e+02   3.7965182e+02   1.8962513e+02   4.2962545e+02   2.5233600e+01   4.8797455e+02   7.4136582e+01   3.5610909e+02  -4.2796364e+00   4.8652455e+02   1.0033491e+01   3.4015909e+02   3.6555455e+01   8.8353636e+01   1.3117716e+02   5.1886909e+02   6.0904727e+00   4.4879545e+02   1.2551818e+01   3.2637545e+02   3.0215418e+01   3.8716364e+02  -7.0930909e+00   4.4233182e+02   2.5726182e+01   2.9417636e+02   1.0508771e+02   2.8663835e+02  -2.6660560e+00   4.2846636e+02   1.4830873e+01   2.2286909e+02   7.6184109e+01   2.6575455e+02   1.3416236e+02   4.8394727e+02   2.9260364e+00   4.3164818e+02   1.0946327e+01   5.0833727e+02   2.7627564e+01   2.2425364e+02  -3.6034836e+01   3.5151818e+02   9.1830909e+00   3.2946423e+02   1.8535213e+01   4.1625909e+02  -2.4761818e+00   1.7457000e+02  -6.7501455e+00   3.6897091e+02  -7.4858545e+00   1.1435636e+02   1.2427967e+02   2.6276000e+02  -5.2352727e-01   2.6705545e+02   2.7406473e+01   3.3352364e+02  -1.0076436e+01   4.4393182e+02   3.1893636e+01   2.9706727e+02  -9.6992727e-01   1.9600727e+02   5.1303273e+00   3.6109455e+02   1.7921527e+01   6.2558182e+01   1.2213171e+02   2.5090818e+02   8.5391636e+00   4.4210545e+02   3.3904291e+01   8.4148636e+02   9.7420000e+00   2.3310000e+02   2.1434727e+01   2.6104182e+02   1.2993665e+02   2.4274091e+02  -1.2443818e+01   2.8467727e+02   1.0464000e+01   4.5103545e+02   9.9671636e+00   2.8971909e+02   1.9608836e+01   3.2911000e+02   6.2902909e+00
   2.6124636e+02   8.3368473e+01   3.2005455e+02   2.5942000e+01   2.4322273e+02   6.5442182e+01   5.4889455e+02   4.0330255e+01   2.6210091e+02  -1.8198073e+01   3.0998364e+02   3.2634036e+01   2.5234000e+02   1.4077007e+02   3.5586636e+02   1.1677964e+01   4.2322727e+02   2.6758182e+01   3.7044909e+02   2.2464982e+01   2.1723909e+02   1.1419964e+01   2.6333636e+02  -3.0516000e+01   1.6308182e+02   8.9706182e+01   2.5339273e+02   4.6217673e+01   3.9571273e+02   1.2914800e+01   1.4041545e+02   1.0002218e+01   4.2630636e+02   1.0412764e+01   1.8387636e+02   1.0168982e+01   3.0571545e+02   9.5287309e+01   2.9395727e+02   3.2093418e+01   3.1250455e+02   6.2587273e+00   2.4597000e+02   1.1295695e+02   4.4289182e+02   1.8803593e+02   3.9815545e+02  -1.8188000e+00   4.8706455e+02   3.6969382e+01   3.8001909e+02   7.5775636e+00   3.8409455e+02   1.5937891e+01   3.3577909e+02  -6.3341455e+00   8.2253636e+01   1.1699516e+02   4.3343909e+02   9.1148727e+00   4.6993545e+02   2.3960618e+01   3.1313545e+02   4.8846182e+00   2.9916364e+02  -1.7230909e+00   3.9333182e+02   3.8456182e+01   2.9702636e+02   7.2199709e+01   2.7568835e+02   2.1919944e+01   3.8365636e+02   2.2035673e+01   2.7929909e+02   9.5439709e+01   2.4623455e+02   1.3458396e+02   5.8846727e+02   5.4644364e+00   4.5621818e+02   5.5007273e+00   4.8500727e+02   3.3633964e+01   1.8844364e+02  -5.4650036e+01   3.5208818e+02   1.5137491e+01   3.2498423e+02   1.7753613e+01   3.8768909e+02   9.4294182e+00   1.7614000e+02   1.4604255e+01   3.7840091e+02   1.1329745e+01   2.1630636e+02   7.5703673e+01   2.7243000e+02   8.9928727e+00   3.1895545e+02   1.6914473e+01   3.6157364e+02   4.8195636e+00   3.9722182e+02   3.5960436e+01   3.3744727e+02   2.0219673e+01   1.8357727e+02   1.2414727e+01   3.1809455e+02  -4.3084727e+00   7.6508182e+01   9.4875709e+01   2.3247818e+02  -1.6176436e+01   3.9386545e+02  -3.7650909e-01   8.4539636e+02  -8.6080000e-01   2.7791000e+02  -2.1000727e+00   1.7927182e+02   1.0028825e+02   2.8617091e+02  -2.3058218e+01   3.2315727e+02   9.2356000e+00   4.5008545e+02   3.5613164e+01   3.0599909e+02   2.4596436e+01   3.1445000e+02  -8.0069091e+00
   4.0819636e+02   9.6752473e+01   3.0905455e+02   1.5162000e+01   2.5117273e+02   7.1906182e+01   4.5217455e+02   5.2777855e+01   2.3201091e+02  -6.1208727e+00   3.0298364e+02   8.1940364e+00   2.6386000e+02   1.4484847e+02   3.5363636e+02   3.3856364e+01   3.5722727e+02   3.7328182e+01   3.3982909e+02   3.5064582e+01   1.9628909e+02   5.7159636e+00   2.3781636e+02  -3.7754400e+01   1.6170182e+02   1.1996658e+02   3.3639273e+02   2.8717673e+01   3.8997273e+02   4.3240000e+00   1.7680545e+02  -3.3898182e-01   4.1758636e+02  -8.8896364e+00   2.1292636e+02   1.0374982e+01   3.0466545e+02   1.0571131e+02   2.1957727e+02   3.7903818e+01   3.4902455e+02   1.0387127e+01   2.7754000e+02   1.3491135e+02   5.0232182e+02   1.7724153e+02   3.9439545e+02   2.4712000e+01   4.5911455e+02   6.0735382e+01   3.6710909e+02   1.7003636e+00   2.9423455e+02   2.9076691e+01   3.2896909e+02   3.8306545e+00   8.6303636e+01   1.3848116e+02   4.6586909e+02   6.2304727e+00   5.2212545e+02  -3.9345818e+00   3.5428545e+02   1.4552618e+01   3.3697364e+02   1.2112109e+01   3.9357182e+02   2.7676982e+01   2.8907636e+02   9.0075709e+01   3.0530835e+02   8.1703440e+00   3.4694636e+02   6.1124727e+00   2.8753909e+02   9.5540509e+01   2.5989455e+02   1.2391116e+02   5.7660727e+02   1.4513236e+01   3.6645818e+02   3.5415273e+00   4.4305727e+02   3.1519964e+01   1.9606364e+02  -3.6829636e+01   3.5713818e+02   2.4113491e+01   3.4236423e+02   1.4593213e+01   4.0482909e+02   2.1438218e+01   2.7542000e+02   4.5118545e+00   3.5925091e+02   1.6151745e+01   2.1444636e+02   9.2182473e+01   2.5338000e+02   1.8466873e+01   2.7515545e+02   1.9948473e+01   3.9514364e+02   1.6043964e+01   2.5603182e+02   2.3115636e+01   2.9158727e+02  -2.0115273e+00   2.0833727e+02   3.4839273e+00   3.5842455e+02   3.8051273e+00   6.2128182e+01   1.2873611e+02   1.9237818e+02  -9.8684364e+00   4.1291545e+02   8.4294909e+00   7.6729636e+02   2.1107200e+01   2.9477000e+02  -6.4488727e+00   2.0894182e+02   1.1734465e+02   2.8426091e+02  -3.0765418e+01   2.8824727e+02   1.8748400e+01   4.5193545e+02   3.4805164e+01   2.9228909e+02   1.0883236e+01   3.3854000e+02   6.0158909e+00
   4.1848636e+02   8.8119273e+01   3.3067455e+02   1.5282400e+01   2.3837273e+02   7.2630182e+01   4.3327455e+02   4.0009855e+01   2.2396091e+02   3.5813127e+01   3.2407364e+02   1.3366836e+01   2.4291000e+02   1.5337447e+02   3.5786636e+02   4.6947964e+01   3.5022727e+02   3.7078182e+01   4.0373909e+02   1.6091782e+01   2.5242909e+02   5.8947636e+00   2.6543636e+02  -8.0640000e+00   1.9846182e+02   1.4283578e+02   2.9915273e+02   4.4796873e+01   3.9845273e+02   3.2225600e+01   2.0756545e+02   1.5820218e+01   4.1915636e+02   4.6047636e+00   2.2192636e+02   1.9744982e+01   3.9657545e+02   1.0620851e+02   2.9448727e+02   3.8341018e+01   2.9302455e+02   1.3917127e+01   2.2240000e+02   1.1974255e+02   4.4670182e+02   1.8840113e+02   3.5681545e+02   4.1908400e+01   4.6711455e+02   1.0295538e+02   3.8944909e+02   2.2963164e+01   3.2704455e+02   4.4518909e+00   3.8434909e+02   3.9302545e+00   9.2593636e+01   1.5102796e+02   4.5053909e+02   1.6506873e+01   5.1112545e+02   1.4905418e+01   3.7356545e+02   2.4480218e+01   3.8359364e+02   3.0025091e+00   4.3000182e+02   2.9192582e+01   3.1402636e+02   4.9169709e+01   2.8820835e+02   3.1583440e+00   3.6227636e+02   8.5060727e+00   2.8486909e+02   7.3514109e+01   2.6284455e+02   1.0244516e+02   5.3789727e+02  -6.4899636e+00   4.3435818e+02   2.5009527e+01   4.5119727e+02   1.9388764e+01   1.5391364e+02  -4.0987636e+01   3.7513818e+02   1.3093491e+01   3.1241423e+02   1.9892125e+00   3.4335909e+02   4.8358182e+00   1.9109000e+02  -6.5017455e+00   3.2130091e+02  -7.4822545e+00   2.1816636e+02   9.9074873e+01   3.0048000e+02  -4.4411273e+00   2.7486545e+02   6.4916727e+00   1.9543364e+02   1.7210764e+01   2.1088182e+02   3.2207636e+01   2.8668727e+02  -8.8095273e+00   2.1324727e+02   1.3851127e+01   3.9028455e+02   3.9632727e-01   5.4078182e+01   1.1443011e+02   2.2928818e+02  -1.0731236e+01   3.9929545e+02   2.5949091e+01   7.8253636e+02   8.2680000e+00   2.9939000e+02   1.2991527e+01   2.2613182e+02   1.1182945e+02   2.9031091e+02  -1.7869418e+01   3.1610727e+02   1.9559600e+01   4.7298545e+02   2.3401164e+01   3.1504909e+02   2.6352436e+01   3.0026000e+02   7.4582909e+00
   4.1395636e+02   1.2100167e+02   2.5800455e+02   2.2526000e+01   2.9217273e+02   1.0797618e+02   4.6227455e+02   2.5209855e+01   2.6229091e+02   1.7506727e+01   3.2312364e+02  -1.4837164e+01   2.8158000e+02   1.2819087e+02   4.8239636e+02   5.1275564e+01   4.0394727e+02   2.0300582e+01   3.5120909e+02   2.8104182e+01   2.8442909e+02   6.3347636e+00   2.5062636e+02  -1.9309200e+01   2.2322182e+02   8.3374982e+01   3.5243273e+02   3.2724473e+01   3.2671273e+02   8.8048000e+00   2.6599545e+02   1.7195818e+01   3.7382636e+02  -5.4788364e+00   2.2068636e+02  -1.2958182e+00   3.3814545e+02   9.7932909e+01   2.5467727e+02   3.2385818e+01   3.0435455e+02   7.5807273e+00   2.3516000e+02   1.2349175e+02   3.5527182e+02   1.6957553e+02   3.1491545e+02   3.5220400e+01   4.3935455e+02   4.8126182e+01   4.1034909e+02   8.2411636e+00   3.8804455e+02   1.6571891e+01   3.8582909e+02   6.8118545e+00   8.1593636e+01   1.3818796e+02   4.7062909e+02   2.3759673e+01   4.9260545e+02  -3.0572982e+01   3.5537545e+02   3.1125418e+01   3.1945364e+02   9.2737091e+00   3.6086182e+02   2.2763782e+01   3.3250636e+02   7.2791309e+01   3.4154835e+02  -5.8885602e-01   3.9727636e+02   4.6706073e+01   3.2363909e+02   7.5082509e+01   2.5003455e+02   1.1246996e+02   5.5451727e+02   2.0950436e+01   4.0402818e+02  -1.9514073e+01   4.9605727e+02   9.9399636e+00   1.8687364e+02  -5.0284436e+01   3.9189818e+02   6.4726909e+00   3.0898423e+02   1.7743613e+01   3.6925909e+02   1.3903818e+01   1.5495000e+02   5.1094545e+00   4.2340091e+02   2.3439745e+01   1.6659636e+02   2.0563047e+02   3.0143000e+02   1.0292873e+01   3.1319545e+02   9.5527273e-01   2.8695364e+02   8.9791636e+00   2.7745182e+02   4.1402036e+01   2.7644727e+02  -1.5230327e+01   2.0505727e+02   6.9363273e+00   3.4728455e+02   1.1596327e+01   1.0507818e+02   6.6400109e+01   2.2275818e+02  -2.8288364e+00   3.6429545e+02  -3.9109091e+00   6.9315636e+02   1.8484000e+00   2.0834000e+02  -7.9144727e+00   2.0451182e+02   9.5939055e+01   2.7936091e+02  -7.2334182e+00   3.0072727e+02   3.8700000e+01   3.8755545e+02   7.0455636e+00   2.9080909e+02   1.3331636e+01   2.6706000e+02   1.0142909e+00
   3.9724636e+02   1.2276847e+02   2.8690455e+02   3.0454000e+01   2.5307273e+02   7.6004182e+01   5.0570455e+02   3.0115455e+01   2.3658091e+02   3.2235273e+00   3.6607364e+02   1.6006836e+01   2.5396000e+02   1.7897047e+02   3.9715636e+02   6.3614764e+01   4.1822727e+02   1.7281818e+00   3.5120909e+02   2.6154182e+01   2.5113909e+02   4.6796364e-01   2.5752636e+02  -4.4861200e+01   1.8813182e+02   1.0375218e+02   3.3377273e+02   4.5507273e+01   3.3371273e+02   9.3480000e-01   2.8103545e+02   3.3226182e+00   3.9396636e+02   2.7199636e+00   2.0101636e+02   1.0327782e+01   3.3852545e+02   9.2192509e+01   2.9519727e+02   4.8424218e+01   2.9921455e+02   2.5461927e+01   2.2202000e+02   1.2987295e+02   3.5998182e+02   1.8238873e+02   3.4239545e+02   7.1120000e+00   4.3883455e+02   6.3257782e+01   3.7872909e+02   1.4807636e+00   3.2657455e+02   1.7209491e+01   3.4525909e+02  -1.3662545e+01   6.4593636e+01   1.7264796e+02   3.2577909e+02   3.8677673e+01   5.1960545e+02   3.4467018e+01   3.5347545e+02   1.7187418e+01   3.3207364e+02  -1.8115891e+01   3.3900182e+02   4.2942582e+01   2.9555636e+02   1.6426731e+02   3.1492835e+02   2.6690744e+01   3.6508636e+02   4.0571273e+01   2.4329909e+02   9.4599709e+01   2.4127455e+02   1.3521076e+02   5.0489727e+02   6.2000364e+00   4.2326818e+02   1.0516727e+01   4.1757727e+02   1.0458364e+01   1.9991364e+02  -5.9897636e+01   3.7503818e+02   2.0441491e+01   3.1955423e+02   2.1038013e+01   3.4373909e+02   8.1854182e+00   2.6595000e+02  -1.2250545e+01   3.4859091e+02  -6.2354545e+00   2.3316636e+02   1.6916487e+02   2.8938000e+02  -6.9831273e+00   2.5491545e+02   3.6707673e+01   1.7395364e+02   1.6449164e+01   2.8588182e+02   5.6437636e+01   3.2739727e+02  -2.0016327e+01   2.1238727e+02   5.3499273e+00   3.7042455e+02  -3.2048727e+00   6.3178182e+01   1.2036211e+02   2.4133818e+02  -1.0735236e+01   3.8905545e+02   1.3882909e+00   7.3105636e+02   1.9956400e+01   2.8448000e+02  -4.5856727e+00   1.9989182e+02   9.7398655e+01   2.5940091e+02  -2.1446618e+01   2.8981727e+02   2.1332800e+01   4.0422545e+02   1.2241964e+01   3.0409909e+02   9.1784364e+00   2.8773000e+02  -1.1109309e+01
   3.9310636e+02   7.3819673e+01   2.5300455e+02   1.8976000e+01   2.5237273e+02   8.5360182e+01   4.9317455e+02   3.8827855e+01   2.7382091e+02   6.6343273e+00   3.8279364e+02   1.9719236e+01   2.6210000e+02   1.4021927e+02   3.2482636e+02   2.3591164e+01   4.5646727e+02   1.4098982e+01   3.4668909e+02   2.7795782e+01   2.1685909e+02   1.1203636e+00   2.7233636e+02  -4.5566000e+01   2.2051182e+02   1.0930178e+02   3.1396273e+02   3.1662073e+01   3.3203273e+02  -7.6708000e+00   1.8280545e+02   8.0410182e+00   4.2487636e+02  -8.0928364e+00   2.2101636e+02  -7.4122182e+00   3.6119545e+02   1.0561891e+02   3.0005727e+02   3.1325418e+01   2.9931455e+02   3.7413927e+01   2.5602000e+02   1.4463295e+02   4.0798182e+02   1.9706873e+02   3.0424545e+02  -4.9600000e-01   4.5140455e+02   6.2252182e+01   3.8296909e+02  -3.5184364e+00   4.0361455e+02   8.7562909e+00   3.3149909e+02   1.5438255e+01   8.1213636e+01   1.3212836e+02   4.2767909e+02   5.6656727e+00   4.6689545e+02  -8.4618182e-01   3.6385545e+02   3.8407018e+01   4.1068364e+02   3.0753091e+00   3.4290182e+02   3.5630582e+01   2.9707636e+02   1.1724571e+02   3.0020835e+02  -4.4716560e+00   3.7922636e+02   1.4100073e+01   2.9648909e+02   8.3064509e+01   2.7942455e+02   1.3187876e+02   6.4270727e+02   4.3152364e+00   4.9254818e+02   1.7114327e+01   5.1876727e+02  -3.8268364e+00   1.6353364e+02  -5.2757236e+01   3.4675818e+02   1.4413891e+01   3.0970423e+02  -9.3398746e-01   3.8392909e+02   5.0102182e+00   1.6566000e+02   1.8672655e+01   3.2464091e+02   1.9820545e+01   2.1902636e+02   1.8176607e+02   2.5095000e+02  -3.5287273e+00   3.0991545e+02  -1.1362327e+01   3.0738364e+02  -1.2225236e+01   3.0245182e+02   4.2972036e+01   3.0977727e+02  -1.3136727e+01   1.8581727e+02  -3.7144727e+00   3.6933455e+02   2.2327273e-02   5.7418182e+01   1.7387291e+02   2.7390818e+02   4.2691636e+00   4.0439545e+02   3.2311091e+01   8.0963636e+02   4.5300000e+00   2.5367000e+02   2.8549127e+01   2.1099182e+02   1.3604065e+02   2.9255091e+02  -9.2886182e+00   3.1339727e+02   3.0016400e+01   4.9493545e+02   3.0745164e+01   2.6980909e+02   1.0441636e+01   3.0568000e+02   1.0694691e+01
   3.1553636e+02   6.0785273e+01   2.3743455e+02   2.2271600e+01   2.6222273e+02   8.0622182e+01   4.9217455e+02   2.8577855e+01   2.8486091e+02   1.4981127e+01   3.4022364e+02   1.3074836e+01   2.4639000e+02   1.2938607e+02   3.3034636e+02   5.4389564e+01   3.7084727e+02   1.3428582e+01   3.7634909e+02  -2.1970182e+00   2.2990909e+02   1.5563636e+00   2.4067636e+02  -9.6032000e+00   2.3789182e+02   1.2668138e+02   3.3496273e+02   3.9792073e+01   3.4260273e+02   3.2236000e+00   2.8951545e+02   1.3414218e+01   4.2473636e+02  -1.3891636e+01   1.4335636e+02   4.4605818e+00   3.3885545e+02   1.2578611e+02   2.8457727e+02   4.3893818e+01   3.1931455e+02   3.3193927e+01   2.2707000e+02   1.4508895e+02   4.5241182e+02   1.6275433e+02   3.5158545e+02   1.4096800e+01   4.2487455e+02   9.9424582e+01   3.8653909e+02   1.7659636e+00   3.4461455e+02   1.2426291e+01   3.5596909e+02   5.2006545e+00   6.7783636e+01   1.2315276e+02   3.2010909e+02  -9.1087273e+00   5.2760545e+02   8.5370182e+00   3.8470545e+02   6.3901818e-01   3.9626364e+02   1.0558909e+01   3.3510182e+02   1.5164582e+01   3.4812636e+02   8.4581709e+01   3.2344835e+02  -1.0710856e+01   3.9803636e+02   8.5052727e+00   2.5315909e+02   1.0329091e+02   2.6275455e+02   1.2873236e+02   4.8056727e+02   3.7664364e+00   4.3173818e+02   4.1691273e+00   4.1976727e+02   5.0431636e+00   2.6791364e+02  -5.0527636e+01   3.7279818e+02   1.0710691e+01   2.7493423e+02   8.9476125e+00   4.1597909e+02  -1.5937818e+00   1.7380000e+02  -2.2585455e+00   3.7125091e+02  -9.3882545e+00   3.2292636e+02   8.8594073e+01   2.9586000e+02  -5.8315273e+00   3.0653545e+02  -1.9019273e+00   3.4124364e+02   6.5459636e+00   1.9922182e+02   2.7420436e+01   2.9215727e+02   1.4992873e+01   1.8619727e+02   3.0551273e+00   4.0576455e+02   5.3479273e+00   5.1318182e+01   1.0803091e+02   2.1413818e+02   2.1507636e+00   3.9139545e+02   1.1011091e+01   7.2315636e+02  -2.7416000e+00   2.5734000e+02  -1.1314473e+01   1.9713182e+02   1.1390945e+02   2.7969091e+02  -2.8729818e+01   2.9672727e+02   2.0070000e+01   4.3270545e+02   2.5103564e+01   3.0271909e+02   2.1188836e+01   3.0183000e+02  -1.2617309e+01
   2.9138636e+02   8.4337273e+01   2.6510455e+02   3.0488000e+01   2.4402273e+02   7.7528182e+01   5.2651455e+02   3.3160655e+01   2.6810091e+02  -1.5780727e+00   4.6703364e+02   2.0600036e+01   2.7605000e+02   1.3139327e+02   3.8205636e+02   2.8582764e+01   4.9913727e+02   3.7355382e+01   3.7973909e+02   2.5341782e+01   2.4237909e+02   1.7078764e+01   1.9509636e+02  -2.9626800e+01   1.7889182e+02   1.1063138e+02   3.3248273e+02   3.9700473e+01   4.0155273e+02   1.1287600e+01   1.7570545e+02   1.1469018e+01   4.1039636e+02  -1.9844364e+00   2.3644636e+02   1.2733382e+01   3.3690545e+02   9.1652109e+01   7.4437273e+01   2.3603502e+02   3.5821455e+02   9.9319273e+00   2.3035000e+02   1.4310655e+02   3.8817182e+02   1.4137353e+02   3.3862545e+02  -5.3640000e-01   4.9545455e+02   9.0538182e+01   4.0267909e+02  -2.3523636e-01   3.7152455e+02   3.4043491e+01   2.3792909e+02   1.7216385e+02   7.7403636e+01   1.2352316e+02   3.8000909e+02  -9.9907273e+00   4.9074545e+02   3.6758182e+00   3.3375545e+02   1.3145018e+01   2.4864364e+02   4.5585091e+00   3.7471182e+02   2.1425782e+01   3.2045636e+02   1.1175531e+02   3.0139835e+02   2.0863144e+01   3.5737636e+02  -5.2419273e+00   2.9577909e+02   8.1971309e+01   2.9018455e+02   1.5239796e+02   5.1246727e+02   1.1404436e+01   4.5554818e+02  -2.2556727e+00   6.0695727e+02   1.0117964e+01   1.8601364e+02  -6.0125636e+01   3.2656818e+02   5.5090909e+00   2.7989423e+02   5.2608125e+00   4.4963909e+02   1.1713418e+01   2.0885000e+02   5.8874545e+00   3.5173091e+02   2.0833455e+00   3.1187636e+02   8.6388073e+01   2.3390000e+02  -3.3547273e+00   3.0057545e+02   9.2948727e+00   2.9519364e+02  -1.3250036e+01   2.4245182e+02   2.5772036e+01   2.8406727e+02   2.9200727e+00   2.3500727e+02  -5.0396727e+00   2.9109455e+02   1.7381527e+01   7.4458182e+01   1.3231971e+02   2.2199818e+02   8.6119636e+00   4.0819545e+02   2.3957091e+01   7.2348636e+02  -9.4380000e+00   3.2967000e+02   1.0899127e+01   1.8170182e+02   9.8903855e+01   2.8759091e+02  -3.6321818e+01   3.0567727e+02   3.4594000e+01   4.5617545e+02   3.4605964e+01   2.9937909e+02   6.6960364e+00   2.9302000e+02   4.2274909e+00
   2.7176636e+02   7.6906873e+01   2.7795455e+02   2.0260000e+01   2.6742273e+02   8.8456182e+01   6.1160455e+02   3.0263455e+01   2.3920091e+02   1.5593927e+01   3.8331364e+02  -1.3723636e+00   2.1677000e+02   1.2489567e+02   3.1696636e+02   3.1269964e+01   4.1089727e+02   1.3554582e+01   3.5839909e+02   2.3858982e+01   2.4299909e+02   1.0409164e+01   2.4733636e+02  -2.3466000e+01   1.8127182e+02   1.0240098e+02   3.6629273e+02   5.8805673e+01   4.0450273e+02  -1.3368400e+01   1.7251545e+02  -1.3845782e+01   3.9896636e+02  -1.5300036e+01   2.3692636e+02  -8.1150182e+00   3.6185545e+02   1.1256611e+02   4.9727273e+01   2.4830182e+02   3.3964455e+02  -1.3424727e+00   2.3573000e+02   1.1110615e+02   3.8322182e+02   1.6342953e+02   4.0005545e+02   1.3839200e+01   4.2254455e+02   1.3323098e+02   3.3201909e+02   1.9797564e+01   4.2042455e+02   1.2131491e+01   2.5492909e+02   2.3623385e+02   7.4163636e+01   1.1102236e+02   4.8891909e+02   1.1766473e+01   4.5898545e+02  -1.6338182e-01   3.0256545e+02  -1.2697818e+00   2.5078364e+02   2.9577309e+01   3.8843182e+02   2.0328182e+01   2.8779636e+02   1.1512811e+02   2.8520835e+02   2.6728344e+01   3.4475636e+02   1.8767673e+01   2.8377909e+02   7.5841309e+01   2.7303455e+02   1.4885996e+02   5.5946727e+02  -1.6835564e+01   4.4964818e+02  -1.1636727e+00   5.4738727e+02   3.2453564e+01   1.8944364e+02  -2.6490036e+01   3.5065818e+02   2.8618909e+00   3.1336423e+02   2.3393213e+01   4.2959909e+02   1.9216618e+01   1.8852000e+02  -1.7261455e+00   3.3483091e+02   1.1053455e+00   2.3825636e+02   4.8757673e+01   2.5862000e+02   3.0476727e+00   2.8867545e+02  -5.9431273e+00   3.6471364e+02   6.2883636e+00   2.5479182e+02   4.3784836e+01   3.0696727e+02  -8.9119273e+00   2.0067727e+02   8.1867273e+00   3.8604455e+02   9.2155273e+00   5.5368182e+01   9.9846909e+01   2.6733818e+02  -2.4523636e-01   4.0810545e+02   3.9624291e+01   8.5544636e+02   3.3852000e+00   3.3953000e+02  -1.7967273e-01   2.2394182e+02   1.3414465e+02   2.2278091e+02  -1.1177018e+01   3.0196727e+02   6.5508000e+00   5.1284545e+02   2.8262364e+01   2.8823909e+02   1.2727236e+01   3.1616000e+02  -8.5237091e+00
   2.8748636e+02   7.6549273e+01   2.5567455e+02   3.0852400e+01   2.4392273e+02   8.3786182e+01   5.3208455e+02   3.3815055e+01   2.3453091e+02   2.7967527e+01   3.4345364e+02   1.7436436e+01   2.7167000e+02   1.5012367e+02   3.9829636e+02   3.0903564e+01   4.6089727e+02   8.3645818e+00   3.5711909e+02   2.5341382e+01   2.6413909e+02  -2.0920364e+00   2.5247636e+02  -4.1457200e+01   1.8641182e+02   8.4079782e+01   3.6877273e+02   5.4087273e+01   4.0282273e+02   2.5560000e+00   1.7808545e+02   2.4686182e+00   4.0715636e+02  -3.9552364e+00   2.2054636e+02  -8.2346182e+00   3.4447545e+02   1.1209651e+02   2.9400727e+02   6.6089418e+01   3.6512455e+02  -2.8900873e+01   2.2368000e+02   1.5874015e+02   4.5327182e+02   1.9992553e+02   4.2105545e+02   2.4629200e+01   3.9783455e+02   1.4325778e+02   3.2801909e+02   1.7157564e+01   3.1661455e+02   1.3856291e+01   2.7468909e+02   1.7251305e+02   8.2303636e+01   1.3447116e+02   5.9481909e+02   7.9644727e+00   4.7355545e+02  -5.7089818e+00   3.4256545e+02  -4.9897818e+00   4.1673364e+02  -6.1286909e+00   3.6329182e+02   3.6759382e+01   3.5088636e+02   1.0717091e+02   2.9787835e+02   2.8574744e+01   4.1794636e+02   1.4247273e-01   2.9877909e+02   8.0491309e+01   2.5899455e+02   1.3989316e+02   5.5799727e+02   1.2862036e+01   4.1940818e+02  -4.0744727e+00   5.2376727e+02   2.7393164e+01   1.8206364e+02  -4.1619636e+01   2.9994818e+02   8.5828691e+01   2.9370423e+02   1.4256013e+01   3.9825909e+02   2.2438182e+00   1.5747000e+02   1.3137855e+01   3.7668091e+02   1.5947345e+01   3.6564636e+02   1.5986473e+01   2.6729000e+02   2.2264073e+01   2.3167545e+02   1.4566873e+01   3.0005364e+02   9.0311636e+00   2.3817182e+02   3.2494436e+01   3.1296727e+02   4.3780727e+00   1.8224727e+02   8.2311273e+00   3.8980455e+02  -9.3252727e+00   6.8078182e+01   1.2464011e+02   2.9304818e+02   2.7879636e+00   3.8291545e+02   6.9794909e+00   7.7601636e+02  -9.7804000e+00   3.2462000e+02  -1.0126873e+01   2.1261182e+02   1.0914105e+02   1.7836091e+02  -2.5153418e+01   3.0039727e+02   1.0866400e+01   4.7660545e+02   1.4515636e+00   3.2285909e+02   2.1976364e+00   2.8864000e+02  -1.2282109e+01
   3.5205636e+02   6.9143673e+01   2.6767455e+02   4.2132400e+01   2.3497273e+02   8.5902182e+01   5.1070455e+02   3.3475455e+01   2.3643091e+02   2.4755273e+00   3.1703364e+02   3.5310036e+01   3.0434000e+02   1.2822007e+02   3.4210636e+02   4.2308764e+01   4.7117727e+02   2.5442182e+01   3.5939909e+02   3.3538982e+01   2.4890909e+02   2.9363636e+00   1.9162636e+02  -3.3679200e+01   1.4703182e+02   1.0333018e+02   3.0810273e+02   3.6080873e+01   4.6266273e+02   1.6038800e+01   1.4703545e+02  -6.7673818e+00   4.2182636e+02   3.5811636e+00   2.1001636e+02  -1.0582218e+01   3.0595545e+02   1.0079811e+02   3.0686727e+02   5.2110618e+01   3.4335455e+02   1.8030727e+01   2.2397000e+02   1.3214695e+02   4.8241182e+02   1.8768433e+02   4.5191545e+02   3.2604000e+00   4.9159455e+02   1.2375698e+02   4.3463909e+02   1.7347964e+01   3.4638455e+02   2.0864691e+01   2.2320909e+02   1.5191145e+02   6.6923636e+01   1.4860156e+02   6.6277909e+02   7.6767273e-01   5.1489545e+02   1.0793818e+01   3.6894545e+02   9.4198182e+00   4.4378364e+02   1.9517309e+01   3.4219182e+02   3.4027382e+01   2.8212636e+02   1.3677171e+02   2.9658835e+02  -2.8020560e+00   3.8841636e+02   1.9274873e+01   2.8063909e+02   9.2992509e+01   2.6832455e+02   1.3238676e+02   5.8318727e+02   1.3366836e+01   4.1802818e+02  -1.6340727e+00   5.6033727e+02  -1.7224364e+00   1.9920364e+02  -5.2220836e+01   2.9337818e+02   7.3924291e+01   2.9855423e+02   4.5678013e+01   4.1759909e+02   6.4666182e+00   1.6471000e+02   1.0138655e+01   4.0573091e+02   4.6233455e+00   3.2202636e+02   3.3146073e+01   2.8148000e+02  -1.3511273e+00   3.1695545e+02   1.4174473e+01   3.3305364e+02   1.1911164e+01   2.8750182e+02   3.8548036e+01   3.0420727e+02   6.4887273e-01   2.2091727e+02   7.6675273e+00   3.1847455e+02  -3.9988727e+00   7.6748182e+01   1.3299651e+02   2.5318818e+02  -2.5683236e+01   3.6624545e+02   1.2973091e+01   7.6596636e+02   5.0236000e+00   3.2024000e+02  -2.1536473e+01   1.8656182e+02   8.2425055e+01   2.0950091e+02  -2.5354618e+01   2.8843727e+02   2.3063200e+01   4.7389545e+02   2.6708364e+01   2.8337909e+02  -7.5439636e+00   2.9087000e+02  -1.3550509e+01
   3.1186636e+02   9.5888873e+01   3.1662455e+02   7.1664000e+00   2.3967273e+02   8.7826182e+01   4.5022455e+02   7.2693855e+01   2.2458091e+02   9.8035273e+00   3.4484364e+02   3.3845236e+01   2.7819000e+02   1.2384207e+02   3.9758636e+02   2.2250364e+01   4.2298727e+02   5.8738182e-01   3.4953909e+02   3.0377782e+01   2.6880909e+02  -1.4156364e+00   2.4628636e+02  -3.4482000e+01   2.0532182e+02   9.8946982e+01   3.0948273e+02   6.9730473e+01   4.1197273e+02   4.0400000e-01   1.5570545e+02  -5.5098182e-01   4.4258636e+02  -5.5963636e-01   2.1311636e+02   1.3689782e+01   3.0805545e+02   1.0363011e+02   2.3838727e+02   1.2968902e+02   3.4021455e+02   1.2331927e+01   2.6430000e+02   1.6311055e+02   4.6646182e+02   1.7515033e+02   4.0896545e+02   3.0976400e+01   3.8902455e+02   1.6162258e+02   3.2748909e+02   1.8439964e+01   4.0519455e+02  -1.4080109e+01   2.2820909e+02   1.9685145e+02   7.1823636e+01   1.4677956e+02   5.1910909e+02   1.1921273e+01   5.4279545e+02   2.3941818e+01   3.6599545e+02   2.2375818e+01   4.2135364e+02   5.0717091e+00   3.3138182e+02  -2.0678182e+00   3.2107636e+02   1.2479571e+02   3.1111835e+02   3.1135544e+01   3.6851636e+02   1.9816873e+01   2.6934909e+02   7.6045709e+01   2.8008455e+02   1.3444596e+02   5.7541727e+02   1.2228436e+01   4.9878818e+02   9.9051273e+00   5.3233727e+02   1.5227564e+01   2.3577364e+02  -5.3576436e+01   3.0846818e+02   9.3627091e+01   2.8951423e+02   1.9921213e+01   3.8178909e+02   2.4714182e+00   2.7485000e+02   5.4417455e+01   3.3240091e+02  -4.2025455e-01   3.5373636e+02   3.1469273e+01   2.9214000e+02   1.3366073e+01   3.1300545e+02   1.7630473e+01   3.7114364e+02   1.2939636e+00   2.7522182e+02   4.9860436e+01   2.8653727e+02  -5.6075273e+00   2.0976727e+02   2.5595273e+00   3.2952455e+02  -1.8172873e+01   6.1418182e+01   1.1108291e+02   2.7509818e+02  -8.8260364e+00   4.1719545e+02   2.4237091e+01   9.2191636e+02   2.1547600e+01   3.0858000e+02   4.5363273e+00   2.1351182e+02   1.2468905e+02   2.7326091e+02  -2.1745418e+01   2.6620727e+02   1.7601600e+01   4.2413545e+02   5.7391636e+00   2.9251909e+02  -9.6151636e+00   3.1449000e+02  -1.7580109e+01
   3.9638636e+02   6.2787273e+01   3.0405455e+02   2.0942000e+01   2.4377273e+02   8.5248182e+01   3.9260455e+02   3.5973455e+01   2.2486091e+02   2.4011273e+00   3.6698364e+02   3.8794036e+01   2.6753000e+02   1.6412487e+02   4.0963636e+02   6.9946364e+01   3.8008727e+02   2.3069382e+01   3.8468909e+02   2.8375782e+01   2.9385909e+02   1.2010364e+01   2.7967636e+02  -8.1032000e+00   2.0756182e+02   9.9387782e+01   2.7686273e+02   3.0100073e+01   3.9945273e+02   8.3556000e+00   1.2941545e+02  -1.9777782e+01   4.0211636e+02  -1.7420364e+00   1.7525636e+02  -2.8014182e+00   2.7624545e+02   1.0798491e+02   8.2957273e+01   2.8521342e+02   3.2221455e+02   6.1519273e+00   2.6635000e+02   1.2722655e+02   4.0341182e+02   1.7481433e+02   4.2420545e+02   1.6327200e+01   3.5211455e+02   3.0815538e+02   4.0415909e+02   2.0026364e+01   3.0847455e+02   2.7607491e+01   2.0458909e+02   1.5669105e+02   6.1543636e+01   1.0613196e+02   6.4534909e+02   4.4920727e+00   5.3041545e+02   2.3262218e+01   3.9470545e+02   1.2079018e+01   3.9230364e+02   1.5205709e+01   3.5843182e+02   1.8538182e+01   3.1555636e+02   5.5957309e+01   2.9839835e+02  -8.1368560e+00   3.7099636e+02   1.6568473e+01   2.6048909e+02   9.6324509e+01   2.7332455e+02   1.3341676e+02   4.8113727e+02   1.1340836e+01   4.3983818e+02  -1.2388727e+00   4.0595727e+02   1.5007964e+01   1.7368364e+02  -4.5709236e+01   3.2589818e+02   5.5892691e+01   3.3746423e+02   1.1035213e+01   3.4420909e+02   2.6147818e+01   1.2523000e+02   1.1243705e+02   3.5397091e+02   2.8044145e+01   3.2244636e+02   2.1352473e+01   2.6286000e+02   1.7188473e+01   3.2091545e+02   1.1187673e+01   3.7733364e+02  -5.3012364e+00   2.8512182e+02   5.5498436e+01   3.1782727e+02   1.6269273e+01   1.7595727e+02  -6.5056727e+00   3.4580455e+02   1.9764727e+01   5.6888182e+01   1.2148531e+02   2.4699818e+02  -9.7180364e+00   4.0910545e+02   2.1314291e+01   8.0963636e+02   2.2960000e+01   3.1858000e+02  -2.2213673e+01   1.6199182e+02   1.0267065e+02   3.0021091e+02  -1.4661418e+01   2.8162727e+02   2.9038000e+01   4.4460545e+02   2.5391564e+01   2.9294909e+02  -3.3095636e+00   3.1392000e+02  -1.6304509e+01
   4.1933636e+02   1.0786127e+02   2.9371455e+02   1.6192000e+00   2.5507273e+02   8.7194182e+01   4.5851455e+02   2.9890655e+01   1.4234091e+02   3.4327273e+00   3.3864364e+02   2.4921236e+01   2.6848000e+02   1.3023887e+02   3.9158636e+02   4.7820364e+01   4.1508727e+02   3.4789382e+01   3.8625909e+02   2.5920182e+01   2.5942909e+02  -4.8052364e+00   2.4428636e+02  -4.1562000e+01   2.5922182e+02   5.5164982e+01   2.9439273e+02   3.7037673e+01   3.8792273e+02   1.4648000e+01   1.8580545e+02  -6.6289818e+00   4.3092636e+02  -9.3868364e+00   2.2511636e+02  -8.8902182e+00   3.2433545e+02   9.0947709e+01   2.0167727e+02   1.7962582e+02   3.5940455e+02   1.6746727e+01   2.6607000e+02   1.6643895e+02   3.2313182e+02   1.5600673e+02   4.1777545e+02   3.1371600e+01   4.9392455e+02   1.7638058e+02   3.9139909e+02   3.0997164e+01   3.2561455e+02   7.7562909e+00   2.1254909e+02   1.7205425e+02   6.0113636e+01   1.4462636e+02   4.8815909e+02   1.8257273e+01   5.5712545e+02   5.7454182e+00   3.7089545e+02   1.1238182e+00   3.8997364e+02   2.8302109e+01   3.5162182e+02   1.1172982e+01   2.8588636e+02   1.0333091e+02   2.8939835e+02   1.3963144e+01   4.3346636e+02   1.8000873e+01   3.0072909e+02   9.0195309e+01   2.5799455e+02   1.1673316e+02   5.1494727e+02   3.2586036e+01   4.6173818e+02  -8.1308727e+00   4.6409727e+02   1.8076764e+01   1.8730364e+02  -5.7078836e+01   3.1298818e+02   6.8215491e+01   3.3222423e+02   1.9214413e+01   3.6301909e+02   2.0923018e+01   2.3700000e+02   1.5163545e+02   3.3925091e+02   6.1361745e+01   3.3911636e+02   2.7918873e+01   2.5295000e+02   1.1501273e+01   2.7924545e+02   1.9051273e+01   2.2819364e+02   7.2099636e+00   2.8641182e+02   4.2735236e+01   3.2534727e+02   3.7176727e+00   1.9976727e+02   4.8295273e+00   3.5495455e+02  -5.8727273e-01   7.5458182e+01   1.2257971e+02   2.2523818e+02  -8.4472364e+00   4.0529545e+02   1.5190909e+00   8.1848636e+02  -1.9128000e+01   2.9362000e+02  -9.2687273e-01   2.1299182e+02   1.0392065e+02   2.9397091e+02  -1.0212218e+01   3.1924727e+02   1.8028400e+01   4.8398545e+02   2.8671164e+01   2.6761909e+02   1.1566836e+01   3.1745000e+02  -2.7769091e+00
   4.4314636e+02   8.2046473e+01   3.0767455e+02   1.5552400e+01   2.0317273e+02   1.0839618e+02   3.6355455e+02   5.1297455e+01   2.3724091e+02   9.1707273e+00   3.7236364e+02   2.9363636e+01   2.7805000e+02   1.6042327e+02   4.2558636e+02   5.0100364e+01   3.8127727e+02   1.6684182e+01   3.6658909e+02   1.9203782e+01   2.3942909e+02   2.4604764e+01   2.3043636e+02  -3.0404000e+01   2.6046182e+02  -4.1242182e+00   4.2686273e+02   3.4340073e+01   3.7445273e+02   2.6775600e+01   1.9665545e+02  -4.2069818e+00   4.3415636e+02  -1.2785236e+01   2.3225636e+02  -1.8361418e+01   3.0252545e+02   1.0593251e+02   2.9200727e+02   7.7209418e+01   3.2045455e+02   1.1102727e+01   2.3454000e+02   1.3382135e+02   4.6403182e+02   2.0258473e+02   3.6962545e+02   2.8436000e+00   4.4321455e+02   1.5900738e+02   3.8644909e+02  -4.1768364e+00   2.6009455e+02   6.4778909e+00   2.5030909e+02   1.9122345e+02   1.0687364e+02   1.4459556e+02   5.5153909e+02   6.4768727e+00   5.5489545e+02   7.5938182e+00   3.7608545e+02   1.7088618e+01   3.8626364e+02   1.2688909e+01   3.2486182e+02   3.0883782e+01   1.9483636e+02   2.2770491e+02   3.6244835e+02   1.4119144e+01   3.8399636e+02  -1.9415273e+00   2.8034909e+02   5.5735709e+01   2.4913455e+02   1.3173196e+02   5.3565727e+02  -1.7350764e+01   4.7831818e+02  -8.4072727e+00   4.0166727e+02   1.8301164e+01   1.8939364e+02  -5.0626036e+01   3.5279818e+02   8.3220691e+01   3.0751423e+02   2.1191213e+01   3.5673909e+02  -4.8145818e+00   1.6676000e+02   1.0397465e+02   3.1916091e+02   5.3878945e+01   3.6978636e+02   1.8515273e+01   2.7538000e+02   1.3086873e+01   2.6810545e+02   8.7924727e+00   3.1591364e+02  -1.8767636e+01   3.2950182e+02   2.4048036e+01   2.9187727e+02  -1.8174727e+01   1.7957727e+02   1.5164727e+01   3.2938455e+02   7.2183273e+00   6.0888182e+01   1.1640531e+02   2.1637818e+02  -1.2218436e+01   4.0034545e+02   9.1509091e-01   8.1148636e+02   6.7620000e+00   2.9762000e+02  -2.5636873e+01   2.2742182e+02   9.0246255e+01   2.6745091e+02  -1.8940618e+01   3.0624727e+02   2.2348400e+01   5.2079545e+02   2.3576364e+01   2.9004909e+02   7.3243636e-01   3.3202000e+02  -2.6525091e+00
   4.2648636e+02   1.1380927e+02   2.5376455e+02   3.8395200e+01   2.6567273e+02   1.0569618e+02   3.3198455e+02   3.6393055e+01   2.6215091e+02   3.7927273e-02   3.5269364e+02   1.1987236e+01   3.0224000e+02   1.6038807e+02   3.9853636e+02   2.8694364e+01   3.8551727e+02   9.6498182e-01   3.5863909e+02   1.1269782e+01   2.2099909e+02  -1.4880836e+01   2.4809636e+02  -3.0766800e+01   2.7237182e+02   7.5429818e+00   4.0348273e+02   6.0120473e+01   3.1771273e+02   2.1424800e+01   1.6584545e+02   1.3877818e+01   3.3758636e+02  -1.3539636e+01   2.1835636e+02  -7.3994182e+00   3.2152545e+02   1.0255251e+02   2.9929727e+02   5.7816218e+01   3.3026455e+02  -6.6420727e+00   2.3988000e+02   9.2154145e+01   3.5208182e+02   2.0749073e+02   3.9034545e+02   2.1466000e+01   2.5521455e+02   3.6023738e+02   3.8096909e+02   3.4111564e+01   3.0738455e+02  -8.1653091e+00   2.2254909e+02   1.9506425e+02   7.3063636e+01   1.7949036e+02   5.7324909e+02   2.7310073e+01   5.1231545e+02   6.6202182e+00   4.0075545e+02   3.1975018e+01   3.8364364e+02   5.2385091e+00   3.3495182e+02   8.3665818e+00   3.1931636e+02   1.0574651e+02   3.9554835e+02   2.0901144e+01   4.6308636e+02   2.3821273e+01   2.6172909e+02   7.7795309e+01   2.5865455e+02   9.5060364e+01   4.9675727e+02  -1.9087636e+00   2.5888818e+02  -1.7628727e+00   4.5552727e+02   1.1712364e+01   2.3039364e+02  -3.9526036e+01   3.4556818e+02   8.2609091e+01   2.9736423e+02  -3.1867875e+00   3.6616909e+02   4.3101818e-01   2.0333000e+02   1.0799905e+02   3.2616091e+02   5.8698945e+01   3.8687636e+02   4.0198073e+01   2.2843000e+02   1.4222873e+01   2.8029545e+02   1.1007273e+01   3.4652364e+02   2.4035636e+00   2.8417182e+02   4.9054436e+01   3.1325727e+02  -1.7935127e+01   2.0595727e+02   1.2674327e+01   4.0095455e+02   2.1252727e+01   7.8698182e+01   9.9360509e+01   2.4013818e+02   2.0020764e+01   3.9377545e+02   2.4730691e+01   7.9948636e+02   1.1772000e+01   3.1839000e+02   3.7471527e+01   1.4456182e+02   8.0305055e+01   2.8536091e+02  -2.0043418e+01   3.1577727e+02   2.1306000e+01   4.3098545e+02   3.2761164e+01   2.7909909e+02   2.3128436e+01   3.0083000e+02  -1.5827309e+01
   3.9824636e+02   8.2118473e+01   2.6543455e+02   3.1311600e+01   2.0927273e+02   9.0208182e+01   3.9889455e+02   9.8002545e+00   3.3196091e+02   6.8331273e+00   3.4207364e+02   1.2568364e+00   3.0558000e+02   6.8310873e+01   3.8648636e+02   2.9328364e+01   4.6989727e+02   1.4594582e+01   3.7877909e+02   1.6898582e+01   2.5237909e+02  -3.4812364e+00   2.5395636e+02  -3.0715600e+01   2.8422182e+02  -2.3555018e+01   3.8234273e+02   6.4621673e+01   3.1171273e+02   2.2054800e+01   1.8999545e+02  -3.7241818e+00   4.3001636e+02   1.0595964e+01   2.2697636e+02   4.5309818e+00   3.6552545e+02   8.8122509e+01   2.2205727e+02   7.9185418e+01   2.9221455e+02   1.8591927e+01   2.5007000e+02   1.1814895e+02   3.3398182e+02   2.6027873e+02   3.4129545e+02   4.4820000e+01   3.5135455e+02   2.0063618e+02   3.6820909e+02   1.9422364e+01   2.8285455e+02   1.3367091e+01   2.3087909e+02   2.0934785e+02   7.2113636e+01   1.1809636e+02   4.8667909e+02   1.6995673e+01   5.4203545e+02   4.3242618e+01   4.2875545e+02   4.4445018e+01   2.5521364e+02   1.4462909e+01   3.3986182e+02   2.1633782e+01   2.8564636e+02   1.9101011e+02   3.5630835e+02   1.6610344e+01   4.3222636e+02   3.3390073e+01   2.8329909e+02   7.5689709e+01   2.5961455e+02   1.4270356e+02   5.1141727e+02   3.0584364e+00   3.9778818e+02  -8.9248727e+00   4.7119727e+02   7.0287636e+00   2.0658364e+02  -4.5431236e+01   3.6546818e+02   8.6017091e+01   2.9827423e+02   1.7904125e+00   3.4639909e+02   3.7826182e+00   1.9752000e+02   9.7413855e+01   3.2306091e+02   6.3186945e+01   3.5859636e+02   2.3270473e+01   2.9576000e+02   4.3986473e+01   3.1091545e+02   2.9467673e+01   2.8224364e+02  -7.2140364e+00   2.4826182e+02   3.4737236e+01   2.8120727e+02  -1.0081127e+01   1.9286727e+02   9.6215273e+00   3.1376455e+02  -6.1520727e+00   6.2848182e+01   1.0262851e+02   3.3047818e+02  -1.0866436e+01   3.6758545e+02  -2.5541091e+00   8.5196636e+02   2.1333600e+01   2.8562000e+02  -5.5768727e+00   1.9865182e+02   7.6647855e+01   2.1812091e+02  -3.0194218e+01   3.1120727e+02   5.0531600e+01   4.6893545e+02   4.7255164e+01   2.8894909e+02   1.8720436e+01   2.8930000e+02  -3.2849091e+00
   3.3919636e+02   9.0702473e+01   2.4414455e+02   2.1684800e+01   2.3427273e+02   7.8258182e+01   4.4074455e+02   9.7922545e+00   2.9801091e+02   1.0459127e+01   3.4122364e+02   1.7514836e+01   2.9181000e+02   6.3322473e+01   3.8672636e+02   4.6209164e+01   4.8441727e+02   3.1812982e+01   3.8968909e+02   4.4405782e+01   2.5532909e+02  -7.0572364e+00   2.3562636e+02  -3.4769200e+01   3.1456182e+02  -1.1362218e+01   3.4620273e+02   2.9932873e+01   3.4571273e+02   2.4444800e+01   1.9618545e+02  -1.8393818e+00   4.2815636e+02  -8.4952364e+00   2.7440636e+02  -9.1134182e+00   3.5266545e+02   1.0130131e+02   1.7610727e+02   1.0233142e+02   3.3174455e+02   7.9595273e+00   2.5773000e+02   1.0468615e+02   3.3475182e+02   1.5873713e+02   3.2558545e+02   2.0556800e+01   4.0411455e+02   1.4432538e+02   4.1463909e+02   2.2227964e+01   3.0871455e+02  -4.3217091e+00   2.5187909e+02   2.1775785e+02   8.0113636e+01   1.6102636e+02   4.5429909e+02   1.4346073e+01   5.3379545e+02   1.8018182e+00   3.9923545e+02   3.2766618e+01   3.1883364e+02   9.8033091e+00   3.7048182e+02   2.4474182e+01   3.3017636e+02   1.2220771e+02   3.4092835e+02   5.9907440e+00   4.1160636e+02   1.9396727e+00   2.7239909e+02   1.1646171e+02   2.4794455e+02   1.4391716e+02   4.7641727e+02   1.2238436e+01   3.3873818e+02  -5.2908727e+00   4.7609727e+02   1.2636764e+01   2.3796364e+02  -3.2131636e+01   3.4017818e+02   7.1990291e+01   2.8989423e+02  -6.5891875e+00   3.4406909e+02   3.0489018e+01   2.1785000e+02   1.1583745e+02   3.3964091e+02   3.9290545e+01   2.2192636e+02   4.0444073e+01   2.4981000e+02   4.9702473e+01   3.0319545e+02  -2.3947273e+00   2.6724364e+02   2.1745964e+01   2.4331182e+02   4.8373236e+01   3.2182727e+02   1.2392727e+00   1.9072727e+02   6.9827273e+00   3.6685455e+02   1.1650727e+01   8.5268182e+01   5.7364909e+01   3.1590818e+02  -1.6108364e+00   3.9939545e+02   3.2109091e-01   7.7148636e+02  -1.1138000e+01   3.0943000e+02  -9.7216727e+00   1.4889182e+02   9.6668655e+01   2.0707091e+02  -3.6730218e+01   3.3581727e+02   3.9412800e+01   4.2313545e+02   2.2389164e+01   3.0266909e+02  -4.3271636e+00   2.6464000e+02  -9.3121091e+00
   3.6410636e+02   6.8039673e+01   2.7405455e+02   2.0812000e+01   1.9557273e+02   7.9254182e+01   5.5736455e+02   1.0462655e+01   3.1777091e+02  -6.7416727e+00   3.7550364e+02   2.7302436e+01   3.3153000e+02   5.0574873e+01   3.7301636e+02   5.7215964e+01   4.3432727e+02   2.4580182e+01   3.4477909e+02   3.4668582e+01   2.4452909e+02  -8.2832364e+00   2.7852636e+02  -1.3541200e+01   3.1327182e+02  -6.9690182e+00   3.0215273e+02   5.7836873e+01   4.2034273e+02   8.6844000e+00   3.2713545e+02   8.2546182e+00   4.4415636e+02   9.1247636e+00   2.5401636e+02   1.7657782e+01   3.5738545e+02   1.3244371e+02   9.9957273e+01   2.3128342e+02   3.4183455e+02  -5.1767273e-01   2.2292000e+02   1.0613095e+02   3.4022182e+02   1.3839953e+02   3.9848545e+02   1.0480000e-01   4.1483455e+02   1.2498778e+02   3.9601909e+02   1.1577564e+01   3.0547455e+02  -8.1525091e+00   2.5287909e+02   2.1267785e+02   7.4873636e+01   1.7463556e+02   5.3053909e+02   2.4726873e+01   4.5403545e+02   1.0132618e+01   3.3061545e+02   1.8206218e+01   2.4683364e+02   1.8273309e+01   3.4452182e+02   2.4550982e+01   3.2983636e+02   1.0176491e+02   3.5506835e+02   7.8595440e+00   3.4332636e+02   2.7972073e+01   2.6091909e+02   8.4720109e+01   2.9423455e+02   1.3812396e+02   5.3837727e+02  -1.3383636e+00   3.8416818e+02   6.7447273e+00   4.7833727e+02   2.7457564e+01   2.7234364e+02  -5.3552036e+01   3.0608818e+02   6.1097491e+01   3.1317423e+02   1.8738413e+01   3.4501909e+02  -5.2069818e+00   1.4066000e+02   6.7292655e+01   3.1692091e+02   4.7958145e+01   3.2754636e+02   4.0224473e+01   2.4814000e+02   3.3836073e+01   2.6843545e+02  -1.8539273e+00   3.6371364e+02   3.6836364e-01   2.3141182e+02   2.7985236e+01   3.3010727e+02  -2.1043127e+01   1.8753727e+02   1.0667927e+01   3.8704455e+02   7.9455273e+00   6.9268182e+01   6.4544909e+01   2.7728818e+02  -1.4281236e+01   4.3453545e+02   5.4799891e+01   8.5034636e+02  -2.2636800e+01   3.0624000e+02   2.1723527e+01   2.0804182e+02   1.4560665e+02   3.2526091e+02   7.6458182e-01   4.1400727e+02   1.5927600e+01   4.5541545e+02   2.2336764e+01   2.7785909e+02   4.1276364e+00   3.0949000e+02  -7.1010909e-01
   3.0381636e+02   8.0572873e+01   2.6162455e+02   2.1996400e+01   2.0887273e+02   8.3590182e+01   5.5355455e+02   3.0474545e+00   2.5820091e+02   9.9239273e+00   3.7007364e+02   1.9406836e+01   3.0629000e+02   5.5254073e+01   3.8677636e+02   2.0635164e+01   4.3427727e+02   2.4734182e+01   3.6363909e+02   1.4199782e+01   2.6166909e+02  -3.2744364e+00   2.4609636e+02  -1.8176800e+01   2.7675182e+02  -3.3997418e+01   3.8558273e+02   7.8312473e+01   4.0550273e+02  -2.6658400e+01   3.2408545e+02  -1.6071382e+01   3.2987636e+02   2.7471636e+00   2.2744636e+02   2.1338182e-01   3.0790545e+02   9.3212109e+01   8.5197273e+01   2.2008422e+02   3.3888455e+02  -9.1816727e+00   2.1635000e+02   1.3794655e+02   3.1351182e+02   1.6596633e+02   4.1729545e+02   1.2600000e+00   3.3583455e+02   1.6773778e+02   3.8682909e+02   2.9827636e+00   3.2338455e+02  -1.1875309e+01   2.5754909e+02   2.2135425e+02   6.4213636e+01   1.3067836e+02   5.0191909e+02   1.4486473e+01   4.3989545e+02   3.3033818e+01   3.2199545e+02   7.0858182e+00   2.4859364e+02   3.2725091e+00   4.0252182e+02   3.2720982e+01   3.0498636e+02   1.3842291e+02   2.9735835e+02   3.3263440e+00   4.3784636e+02   3.5504727e+00   2.6215909e+02   1.0885091e+02   2.9189455e+02   1.6631116e+02   5.5589727e+02  -1.6899636e+00   3.9554818e+02   6.0643273e+00   5.0814727e+02   5.2742764e+01   1.9410364e+02  -4.6292836e+01   3.2627818e+02   7.1482291e+01   2.9836423e+02   1.8353213e+01   3.6849909e+02   1.1104618e+01   1.9147000e+02   9.5657855e+01   3.1392091e+02   5.6918145e+01   2.5597636e+02   1.0205007e+02   2.7152000e+02   1.8395673e+01   2.5948545e+02   7.9120727e+00   3.5343364e+02   8.2307636e+00   2.6007182e+02   3.5122436e+01   2.6991727e+02  -1.5567927e+01   1.8600727e+02   1.2500327e+01   3.6823455e+02   8.5403273e+00   7.1558182e+01   1.8412171e+02   2.5137818e+02  -7.1584364e+00   3.9210545e+02  -6.4757091e+00   8.2810636e+02   1.8572400e+01   3.1262000e+02  -8.9768727e+00   2.0308182e+02   1.3029345e+02   2.3436091e+02   3.9365818e+00   2.7415727e+02   1.5155600e+01   4.2074545e+02   1.9770364e+01   2.7790909e+02   2.0413636e+01   3.5121000e+02  -9.1377091e+00
   3.0019636e+02   5.8482473e+01   2.3643455e+02   4.5816000e+00   1.9717273e+02   7.8776182e+01   4.9993455e+02  -6.1294545e-01   2.2024091e+02   1.9390727e+01   3.6031364e+02   4.9987636e+01   3.7262000e+02   7.1377673e+01   3.6172636e+02   3.6309164e+01   4.2427727e+02   8.0541818e+00   3.4520909e+02   2.5724182e+01   2.8999909e+02   1.2599164e+01   2.2743636e+02  -5.1454000e+01   2.9275182e+02  -2.2517418e+01   3.6624273e+02   7.7569673e+01   4.1313273e+02   1.8412000e+00   2.2322545e+02   1.6174182e+00   3.7663636e+02   3.6763636e+00   2.2754636e+02   9.8653818e+00   3.2862545e+02   1.2807451e+02   2.7657727e+02   1.0963382e+02   3.0969455e+02   2.1103527e+01   2.2916000e+02   1.3973175e+02   3.5575182e+02   9.7397127e+01   4.0153545e+02   2.7810800e+01   3.9616455e+02   1.8367138e+02   3.5734909e+02  -1.3328836e+01   2.6523455e+02   2.3826691e+01   2.2254909e+02   1.9953425e+02   4.6873636e+01   1.3749556e+02   5.7019909e+02   5.5540727e+00   4.3965545e+02   1.7953018e+01   3.3204545e+02   1.4718182e+00   3.4726364e+02   1.5618909e+01   4.1376182e+02   1.2111782e+01   2.7898636e+02   1.0721291e+02   2.8077835e+02   3.7027440e+00   4.4056636e+02   8.9528727e+00   2.8306909e+02   7.6278109e+01   2.8884455e+02   1.3050516e+02   5.5570727e+02  -8.5347636e+00   4.0407818e+02   3.3419273e+00   4.8319727e+02   1.9018764e+01   1.9744364e+02  -5.1230036e+01   3.0627818e+02   7.5222291e+01   2.9741423e+02   2.5379213e+01   4.2759909e+02   1.0566618e+01   1.8933000e+02   1.0787905e+02   3.8416091e+02   5.6768945e+01   6.7166364e+01   3.3072487e+02   2.6867000e+02   1.2723673e+01   2.5334545e+02   1.0593273e+01   3.1448364e+02   6.3967636e+00   2.5712182e+02   2.4598436e+01   3.1649727e+02   5.9956727e+00   1.5467727e+02   7.0067273e+00   3.7361455e+02   1.1539927e+01   6.3558182e+01   2.0457171e+02   2.4628818e+02  -2.4941236e+01   3.5405545e+02  -1.4191709e+01   8.8353636e+02  -1.9192000e+01   2.8520000e+02  -2.2643273e+01   1.7194182e+02   7.9824655e+01   2.7050091e+02  -2.5804618e+01   2.9124727e+02   4.0028400e+01   4.4841545e+02   4.5176764e+01   2.7232909e+02   1.7190036e+01   3.0311000e+02   1.4610291e+01
   3.2267636e+02   6.7924073e+01   2.6400455e+02   2.0376000e+01   1.9772273e+02   6.0882182e+01   4.6836455e+02   1.5392655e+01   2.6910091e+02   1.5192727e-01   3.6545364e+02   4.0056436e+01   3.9348000e+02   9.5948873e+01   3.4382636e+02   3.2451164e+01   4.4817727e+02   2.3812182e+01   3.0920909e+02   1.3984182e+01   2.5232909e+02   1.4952764e+01   2.3119636e+02  -2.8464800e+01   2.7818182e+02  -3.6971818e+01   3.7967273e+02   5.7925273e+01   3.7413273e+02   2.7512000e+00   2.0032545e+02   1.2309418e+01   4.0473636e+02  -1.6331636e+01   2.2149636e+02  -1.8360618e+01   3.2719545e+02   8.6618909e+01   2.7043727e+02   9.9595018e+01   3.1612455e+02   1.0209127e+01   2.3635000e+02   1.5286655e+02   3.0189182e+02   1.7255593e+02   4.4448545e+02   1.2804800e+01   4.0840455e+02   1.6893218e+02   3.7287909e+02   2.9338764e+01   3.2695455e+02   1.0649091e+01   2.3944909e+02   1.6356225e+02   8.5633636e+01   1.1182476e+02   6.3496909e+02   1.6524727e+00   3.9189545e+02  -3.1761818e+00   3.1470545e+02   1.7379018e+01   4.0473364e+02   3.7311309e+01   4.0333182e+02   3.8086182e+01   2.5531636e+02   1.4191651e+02   2.9882835e+02  -7.9125602e-01   4.5175636e+02   1.1437673e+01   2.7963909e+02   8.2692509e+01   2.8703455e+02   1.5345996e+02   5.3437727e+02  -7.1583636e+00   3.5564818e+02   1.4976327e+01   5.0324727e+02   1.8464764e+01   1.7053364e+02  -4.4647236e+01   3.0470818e+02   6.6687891e+01   2.7860423e+02   3.1074013e+01   4.5449909e+02   8.1746182e+00   9.7520000e+01   6.4313855e+01   3.5973091e+02   4.3343345e+01   7.6306364e+01   2.9542367e+02   2.7109000e+02  -1.2299273e+00   2.7291545e+02  -1.4632327e+01   3.1791364e+02   3.6423636e+00   3.0150182e+02   3.3958036e+01   3.0268727e+02   7.2404727e+00   1.9214727e+02   1.7109127e+01   4.1128455e+02   5.4263273e+00   6.6368182e+01   1.2882691e+02   2.9071818e+02  -2.9925636e+01   4.2005545e+02  -1.4141709e+01   7.7377636e+02  -3.2212000e+00   2.1981000e+02  -1.4412073e+01   1.7785182e+02   1.3912185e+02   2.7659091e+02  -1.4771818e+01   2.6386727e+02   1.4698800e+01   4.4393545e+02   1.8295164e+01   3.0109909e+02  -4.0115636e+00   2.9583000e+02  -9.8573091e+00
   2.5614636e+02   6.6346473e+01   2.8390455e+02   4.5940000e+00   1.9552273e+02   5.5958182e+01   5.1936455e+02   1.4832655e+01   2.0286091e+02   1.3691127e+01   3.2184364e+02   2.3215236e+01   3.7591000e+02   5.0074473e+01   3.6515636e+02   2.6704764e+01   3.7165727e+02   8.3378182e-01   3.1577909e+02   2.7318582e+01   2.6956909e+02   4.2335636e+00   2.1209636e+02  -2.8986800e+01   2.6065182e+02  -1.2809418e+01   3.5901273e+02   7.8678073e+01   4.3224273e+02   3.1024000e+00   1.4661545e+02  -1.1963782e+01   4.2177636e+02   2.5851636e+00   2.0259636e+02  -4.2286182e+00   3.0900545e+02   7.9884109e+01   3.4648727e+02   4.1611018e+01   3.1816455e+02   2.2045927e+01   2.2378000e+02   1.5806215e+02   3.7303182e+02   1.9191473e+02   4.1781545e+02   7.7984000e+00   4.1935455e+02   1.8310618e+02   3.9101909e+02  -8.9724364e+00   2.4009455e+02  -9.2521091e+00   2.4415909e+02   1.5304545e+02   6.3493636e+01   1.2182596e+02   5.9824909e+02   2.5120073e+01   3.7522545e+02   2.8777418e+01   3.5318545e+02   3.5020618e+01   4.7787364e+02   1.0410109e+01   4.1295182e+02   2.1406582e+01   2.5350636e+02   1.1744131e+02   3.9192835e+02   1.1910744e+01   4.0822636e+02   3.3160073e+01   2.6586909e+02   7.3604109e+01   3.0232455e+02   1.4075676e+02   5.4875727e+02   3.7412364e+00   3.7135818e+02  -9.0472727e-02   4.6500727e+02   2.0383964e+01   2.0349364e+02  -6.3334036e+01   3.1808818e+02   6.4617491e+01   3.0379423e+02   1.7678813e+01   4.1663909e+02  -3.0765818e+00   2.3147000e+02   8.2747855e+01   4.0530091e+02   7.8277745e+01   1.1797636e+02   1.4319007e+02   2.6814000e+02   6.0336073e+01   2.6691545e+02  -4.0623273e+00   3.9048364e+02   5.6967636e+00   2.5955182e+02   6.3924036e+01   3.0349727e+02  -6.3943273e+00   1.8910727e+02   2.5232727e-01   3.9585455e+02   1.9760727e+01   7.9508182e+01   8.3635709e+01   2.6847818e+02   2.0893564e+01   3.7019545e+02   4.8070909e+00   8.2334636e+02  -2.6668000e+00   2.7243000e+02  -9.6216727e+00   2.0246182e+02   1.8062305e+02   3.2745091e+02  -2.0320618e+01   2.7705727e+02   4.3923600e+01   4.2013545e+02   1.4579164e+01   2.8213909e+02  -2.5447636e+00   2.9383000e+02  -9.4573091e+00
   3.4362636e+02   7.9868073e+01   3.0500455e+02   5.6260000e+00   1.4852273e+02   6.3568182e+01   4.6341455e+02   9.4986545e+00   2.3824091e+02   1.7280727e+01   3.6907364e+02   5.0576836e+01   3.6415000e+02   4.3435273e+01   3.8601636e+02   5.7745964e+01   3.9436727e+02   1.7396982e+01   3.5449909e+02   4.3650982e+01   2.3061909e+02   1.5499564e+01   2.2567636e+02  -2.9313200e+01   2.9056182e+02  -1.1492218e+01   3.2220273e+02   7.4382873e+01   4.2124273e+02   4.1562400e+01   1.8946545e+02   1.3698218e+01   4.1563636e+02   6.6463636e+00   2.3963636e+02  -1.0291818e+01   3.4947545e+02   1.0174651e+02   3.0529727e+02   6.0956218e+01   3.2797455e+02   2.1971127e+01   2.4597000e+02   1.4076695e+02   3.2660182e+02   1.4338913e+02   4.3010545e+02   2.2575200e+01   1.5854455e+02   5.4121098e+02   3.9125909e+02   2.9148364e+01   2.7628455e+02   3.1612691e+01   2.0273909e+02   1.7754905e+02   7.9253636e+01   1.1504516e+02   5.6581909e+02   2.6284473e+01   4.5284545e+02   1.4467818e+01   3.2266545e+02   9.0792218e+01   3.5883364e+02   3.1263309e+01   4.4095182e+02   1.5166582e+01   2.3440636e+02   1.1653931e+02   3.8363835e+02   1.5233944e+01   3.5222636e+02   1.5550073e+01   2.7486909e+02   9.1074109e+01   2.9256455e+02   1.3863756e+02   5.4837727e+02   1.8771636e+01   4.0135818e+02   7.8952727e-01   3.5838727e+02   2.3673564e+01   1.5430364e+02  -5.2208836e+01   3.2375818e+02   5.8303891e+01   3.1717423e+02   2.6468413e+01   4.1439909e+02   6.4326182e+00   1.1400000e+02   8.7525455e+01   3.5111091e+02   7.7992945e+01   1.7535636e+02   1.4706967e+02   2.6538000e+02   2.9696873e+01   2.9434545e+02   7.1232727e+00   2.8510364e+02   1.0747164e+01   2.3341182e+02   2.2445236e+01   3.0434727e+02  -3.1723273e+00   1.9343727e+02   1.0385927e+01   3.5490455e+02   1.6846727e+01   6.6748182e+01   6.7416509e+01   3.1952818e+02   5.9095636e+00   3.8953545e+02   2.3109891e+01   8.1296636e+02  -1.4976400e+01   3.5829000e+02   5.9395273e+00   1.8775182e+02   1.4827985e+02   2.9326091e+02  -1.5625418e+01   2.7429727e+02   2.6764400e+01   4.1632545e+02   3.4273964e+01   2.6656909e+02   1.6800836e+01   3.0364000e+02   1.0187891e+01
   3.6600636e+02   8.4557673e+01   3.1643455e+02   1.7116000e+00   2.0827273e+02   8.2288182e+01   4.7846455e+02   5.0546545e+00   2.1529091e+02   5.2667273e+00   3.3879364e+02   3.5429236e+01   3.3439000e+02   5.0816073e+01   3.6972636e+02   1.6289164e+01   4.1784727e+02   4.6188582e+01   3.6292909e+02   1.3166582e+01   2.2109909e+02   1.0681164e+01   2.6757636e+02  -3.4515200e+01   2.9284182e+02  -2.7284618e+01   2.8772273e+02   3.3091273e+01   3.6308273e+02   6.0552000e+00   1.5694545e+02  -1.3790182e+01   3.7120636e+02  -1.1369236e+01   1.7725636e+02  -8.2014182e+00   2.9219545e+02   5.7898909e+01   3.1143727e+02   5.8275018e+01   3.6131455e+02   3.8253927e+01   2.6245000e+02   1.8396855e+02   3.7727182e+02   1.6571553e+02   4.3605545e+02   3.0859200e+01   1.4173455e+02   6.3017578e+02   3.6406909e+02   1.8183564e+01   1.9642455e+02  -7.1850909e-01   2.1249909e+02   1.5724825e+02   9.6823636e+01   1.5473956e+02   6.1224909e+02   3.5620073e+01   4.3703545e+02   2.8592618e+01   3.7332545e+02   8.6979418e+01   3.5464364e+02   3.3408509e+01   3.9295182e+02   3.1196582e+01   2.6431636e+02   1.1514651e+02   3.5849835e+02   1.9015144e+01   4.1032636e+02   1.4472073e+01   2.5010909e+02   6.3914909e+01   2.6808455e+02   1.5825596e+02   5.0870727e+02   3.1852364e+00   4.1050818e+02   1.7637527e+01   3.4876727e+02   7.9131636e+00   1.8010364e+02  -3.9792836e+01   3.2541818e+02   6.1031091e+01   2.9141423e+02   2.9389213e+01   4.0168909e+02   1.3969418e+01   1.5576000e+02   7.9424655e+01   3.7616091e+02   6.7648945e+01   9.9446364e+01   2.2414247e+02   2.6767000e+02   1.4233673e+01   2.4653545e+02   8.4280727e+00   2.0729364e+02   5.5419636e+00   2.1603182e+02   6.2745636e+01   2.7920727e+02   2.0548873e+01   1.8710727e+02   4.0823273e+00   4.1666455e+02   1.9805927e+01   9.3848182e+01   9.3578509e+01   3.0680818e+02   2.1827164e+01   4.0139545e+02  -1.5978909e+01   7.1663636e+02   2.0630000e+01   3.5139000e+02  -8.8847273e-01   1.6646182e+02   9.4313055e+01   2.3764091e+02  -2.2465818e+01   3.4862727e+02   2.8918000e+01   4.5451545e+02   4.2548764e+01   2.6042909e+02   2.0862036e+01   3.0154000e+02  -7.5441091e+00
   3.2614636e+02   1.2636647e+02   3.3376455e+02   2.2945200e+01   2.0447273e+02   1.1829218e+02   5.4741455e+02   3.5588655e+01   2.1582091e+02   2.2432727e-01   2.9888364e+02   2.3572036e+01   3.2639000e+02   4.9796073e+01   3.8939636e+02   4.2765564e+01   2.9017727e+02   2.7642182e+01   3.2844909e+02   3.4164982e+01   2.4356909e+02   2.5535636e+00   2.7457636e+02  -2.9745200e+01   2.8989182e+02  -2.3768618e+01   3.2034273e+02   3.9481673e+01   3.8124273e+02   1.2862400e+01   1.6137545e+02   3.4754182e+00   4.2758636e+02  -8.8296364e+00   2.0273636e+02  -9.9498182e+00   3.1524545e+02   1.2362491e+02   3.2400727e+02   6.3929418e+01   3.4997455e+02   1.9881127e+01   2.6226000e+02   1.5870375e+02   3.3303182e+02   1.9982473e+02   4.4181545e+02   3.2878400e+01   1.7145455e+02   5.8264818e+02   3.4615909e+02   2.7286364e+01   1.7728455e+02   1.9432691e+01   2.2734909e+02   1.3020025e+02   7.0873636e+01   1.7114556e+02   4.7472909e+02   2.1711673e+01   5.5522545e+02   6.6574182e+00   4.3437545e+02   1.4615418e+01   3.7187364e+02   2.0560109e+01   3.3410182e+02   2.9764582e+01   2.8369636e+02   1.8350611e+02   3.8292835e+02   5.5307440e+00   4.0737636e+02   3.3188073e+01   2.7734909e+02   7.3735709e+01   2.3237455e+02   1.1345276e+02   4.9184727e+02   5.0540364e+00   3.9169818e+02   7.9923273e+00   3.2962727e+02   1.7354364e+01   2.1053364e+02  -5.0417236e+01   3.1275818e+02   7.4423891e+01   2.8489423e+02   8.0008125e+00   3.7144909e+02   1.9918618e+01   2.3861000e+02   1.2222665e+02   3.5683091e+02   5.9485345e+01   2.0392636e+02   8.9924073e+01   2.7543000e+02   2.5852873e+01   2.4781545e+02   7.5567273e-01   2.9824364e+02   1.2215964e+01   2.5726182e+02   4.5207236e+01   3.0882727e+02   1.3799273e+01   1.9581727e+02   1.3385527e+01   3.4557455e+02   1.8063127e+01   5.5608182e+01   8.4737709e+01   1.9918818e+02  -1.6273236e+01   3.7800545e+02  -1.4917709e+01   7.3424636e+02  -1.6288000e+00   3.0729000e+02   6.9527273e-02   1.8975182e+02   8.5689855e+01   2.5021091e+02  -1.3851418e+01   3.2139727e+02   7.3764000e+00   4.5546545e+02  -2.8172364e+00   2.7747909e+02  -3.3119636e+00   3.0130000e+02  -1.5954909e+01
   3.3567636e+02   1.0645407e+02   3.2110455e+02   4.4098000e+01   2.2357273e+02   8.1364182e+01   4.8703455e+02   3.8089055e+01   2.0491091e+02  -4.7287273e-01   3.3636364e+02   3.7103636e+01   3.5867000e+02   3.9113673e+01   3.7729636e+02   5.2633564e+01   3.9479727e+02   3.9172582e+01   3.8277909e+02   1.7528582e+01   3.1256909e+02   1.8935636e+00   2.8414636e+02  -5.8908000e+00   3.2984182e+02  -1.8646182e+00   2.6324273e+02   3.3759673e+01   3.8513273e+02   1.2661200e+01   1.6937545e+02   1.6541818e-01   4.2673636e+02  -2.9516364e+00   2.3382636e+02  -1.0727018e+01   3.2671545e+02   1.0237731e+02   3.6834727e+02   7.9332218e+01   2.9788455e+02   1.1328327e+01   2.2688000e+02   1.2277415e+02   3.5494182e+02   1.0526193e+02   3.3591545e+02   1.6200400e+01   1.4697455e+02   4.7784658e+02   3.7001909e+02   1.3847564e+01   2.3461455e+02   9.7062909e+00   2.3573909e+02   1.5938905e+02   6.8633636e+01   1.3341476e+02   4.8191909e+02  -1.0143527e+01   4.6855545e+02   1.7451018e+01   4.0432545e+02   3.6359418e+01   3.4273364e+02   1.8701309e+01   3.0981182e+02  -3.7222182e+00   3.1564636e+02   1.4828011e+02   3.8306835e+02   7.1395440e+00   4.1279636e+02   2.9444727e+00   2.7691909e+02   9.8240109e+01   2.8875455e+02   1.0470236e+02   5.4879727e+02   1.2878036e+01   4.1945818e+02  -8.4184727e+00   3.1405727e+02   3.4599636e+00   2.3858364e+02  -5.3761236e+01   3.1532818e+02   7.4928291e+01   3.0560423e+02   4.0640125e+00   3.5392909e+02   2.3650218e+01   1.3176000e+02   8.0484655e+01   3.2173091e+02   5.2913345e+01   1.5192636e+02   1.1670407e+02   2.6286000e+02   3.6618473e+01   2.8734545e+02   1.6213273e+01   2.5119364e+02   4.8899636e+00   2.3298182e+02   5.5629636e+01   2.9844727e+02  -6.1032727e-01   2.0643727e+02   7.3959273e+00   3.3895455e+02   8.6427273e+00   4.4038182e+01   4.7943309e+01   2.1323818e+02   1.0842764e+01   4.0372545e+02   1.4644691e+01   8.6858636e+02  -1.5716000e+01   2.5729000e+02  -1.0310473e+01   2.0737182e+02   9.0280255e+01   2.1455091e+02  -2.8098618e+01   2.8948727e+02   3.2889200e+01   4.7603545e+02   2.2307164e+01   2.5742909e+02   8.7220364e+00   3.4992000e+02  -9.9445091e+00
   3.4733636e+02   9.9331273e+01   2.3752455e+02   7.0244000e+00   2.7657273e+02   7.8474182e+01   4.2674455e+02   1.5192255e+01   2.4582091e+02   3.0444327e+01   3.3326364e+02   4.9216364e+00   2.8281000e+02   5.1802473e+01   3.8129636e+02   1.4983564e+01   3.7689727e+02   1.5754582e+01   3.4644909e+02   2.9054982e+01   2.5461909e+02   5.9995636e+00   2.3743636e+02  -2.0774000e+01   3.1660182e+02  -3.0855418e+01   1.8972273e+02   8.0712727e+00   3.2624273e+02  -6.2760000e-01   1.4832545e+02  -5.6805818e+00   4.1001636e+02  -5.9040364e+00   1.9663636e+02  -1.4131818e+01   3.1124545e+02   8.5034909e+01   2.6776727e+02   5.6238618e+01   2.8507455e+02   3.5031273e+00   2.2230000e+02   1.0194055e+02   3.7417182e+02   1.3406353e+02   3.5105545e+02   2.1899200e+01   1.3778455e+02   4.1425178e+02   3.8972909e+02   1.1890764e+01   2.4776455e+02   9.0342909e+00   2.4339909e+02   1.8777625e+02   6.7683636e+01   1.3321076e+02   5.2719909e+02   2.2184073e+01   5.3936545e+02   1.1166218e+01   4.1332545e+02   1.1059418e+01   3.1697364e+02   2.0042109e+01   3.7952182e+02   7.1309818e+00   2.7940636e+02   1.2031931e+02   3.2439835e+02   1.3783144e+01   4.1594636e+02   9.4524727e+00   2.6653909e+02   8.7690509e+01   2.5456455e+02   1.3114756e+02   5.6346727e+02   1.0084436e+01   3.9631818e+02  -2.8072727e+00   3.0805727e+02   2.5749964e+01   1.7706364e+02  -5.6449636e+01   3.2113818e+02   7.6893491e+01   3.4717423e+02   1.8878413e+01   3.6906909e+02  -1.3709818e+00   2.2595000e+02   1.2303945e+02   3.1787091e+02   7.7172145e+01   2.2949636e+02   5.7598473e+01   2.6190000e+02   1.6025273e+01   2.9005545e+02   6.2264727e+00   3.2276364e+02  -1.9356364e+00   2.9217182e+02   6.3934436e+01   3.1553727e+02   4.1724727e+00   1.6514727e+02   9.7891273e+00   3.8228455e+02  -8.0636727e+00   5.8508182e+01   4.7265709e+01   2.4109818e+02   1.3663964e+01   4.6753545e+02   3.9198909e+00   8.9372636e+02   1.2422800e+01   3.2062000e+02   3.0673127e+01   1.9651182e+02   1.2204905e+02   2.9126091e+02  -1.7085418e+01   2.6062727e+02   2.7958000e+01   4.1403545e+02   2.6977164e+01   2.6428909e+02   1.9453236e+01   3.1740000e+02  -5.2929091e+00
   4.5300636e+02   8.2117673e+01   2.5038455e+02   8.8956000e+00   2.7332273e+02   1.0008418e+02   4.2051455e+02   1.3830655e+01   2.2024091e+02   4.6807273e+00   3.3598364e+02   3.9840364e+00   3.5429000e+02   5.6944073e+01   3.7658636e+02   3.9930364e+01   4.4832727e+02   1.1301818e+00   3.5420909e+02   1.9144182e+01   2.3904909e+02  -5.1748364e+00   2.5167636e+02  -3.7963200e+01   2.9018182e+02  -2.6271818e+01   2.3805273e+02   5.0734873e+01   3.2045273e+02  -3.4844000e+00   1.4984545e+02   1.5437818e+01   4.0668636e+02  -1.4067636e+01   2.2720636e+02  -1.2487418e+01   3.1933545e+02   1.0324771e+02   2.8986727e+02   6.2190618e+01   3.0188455e+02   3.0158327e+01   2.0773000e+02   1.4349615e+02   3.4236182e+02   1.4636833e+02   3.3748545e+02   3.9034800e+01   2.6302455e+02   2.0028258e+02   3.9934909e+02   1.1311164e+01   2.2638455e+02   1.0794691e+01   2.5825909e+02   2.0944745e+02   7.3733636e+01   2.0977676e+02   6.3091909e+02   3.9126473e+01   4.9374545e+02   2.9581818e-01   4.0056545e+02   1.6800218e+01   3.2487364e+02   3.6700109e+01   3.0038182e+02   3.8421818e+00   3.2398636e+02   1.3966291e+02   3.0092835e+02   1.6190744e+01   3.8370636e+02   3.6461673e+01   2.7882909e+02   7.9667309e+01   2.6065455e+02   1.3495036e+02   5.5499727e+02   1.2052036e+01   2.2454818e+02  -5.2956727e+00   3.2152727e+02  -5.6676364e+00   2.3196364e+02  -5.1371636e+01   3.0894818e+02   5.0628691e+01   3.5370423e+02   5.8760125e+00   4.1011909e+02  -9.3498182e-01   2.2147000e+02   1.2549785e+02   3.1925091e+02   5.3391745e+01   1.8706636e+02   1.0504287e+02   2.6157000e+02   1.3811673e+01   2.7734545e+02   1.7913273e+01   3.3900364e+02   1.3955164e+01   2.0879182e+02   7.0034836e+01   3.2372727e+02  -9.6327273e+00   1.8486727e+02  -1.4738473e+01   3.6152455e+02   8.6471273e+00   5.6128182e+01   7.0546109e+01   2.3599818e+02  -1.4080364e+00   4.0743545e+02  -1.6462109e+01   8.5744636e+02   1.0555200e+01   2.3496000e+02   1.4525927e+01   2.0046182e+02   1.1769305e+02   3.0397091e+02  -1.2922182e+00   3.1796727e+02   4.1610800e+01   4.2765545e+02   1.3647564e+01   2.8532909e+02   1.6390036e+01   3.5416000e+02   3.1462909e+00
   3.1791636e+02   6.8444873e+01   2.6281455e+02   1.9521200e+01   2.5162273e+02   9.0720182e+01   3.4455455e+02   8.4874545e+00   2.4696091e+02  -4.0768727e+00   3.7003364e+02   1.6020036e+01   3.6410000e+02   4.4019273e+01   5.4129636e+02   2.5373564e+01   4.2927727e+02   1.6754182e+01   3.9987909e+02   2.0730582e+01   2.3147909e+02   1.4520764e+01   2.0171636e+02  -7.9164000e+00   2.9951182e+02  -3.3968218e+01   2.3986273e+02   4.1820073e+01   3.1066273e+02  -1.2441200e+01   1.7827545e+02   2.8543418e+01   4.3730636e+02   3.9127636e+00   2.1863636e+02   1.2778182e+01   3.8676545e+02   8.2423309e+01   2.6767727e+02   7.6245818e+01   3.3359455e+02   2.3051527e+01   2.2364000e+02   1.2664335e+02   3.0932182e+02   1.7830153e+02   3.4348545e+02   8.3148000e+00   3.9064455e+02   1.5787298e+02   3.9544909e+02   2.3763164e+01   3.4466455e+02   6.0022909e+00   2.9539909e+02   1.7427625e+02   7.5063636e+01   1.7557036e+02   6.5410909e+02   4.9791273e+01   4.7450545e+02   1.2785018e+01   4.2966545e+02   2.5222182e+00   3.8864364e+02   3.7885091e+00   3.2590182e+02   2.8470582e+01   2.6988636e+02   2.0408091e+02   3.0725835e+02   9.4443440e+00   4.1284636e+02   2.6940473e+01   2.6663909e+02   9.1212509e+01   2.4213455e+02   1.1481196e+02   5.2308727e+02  -1.1395164e+01   3.6307818e+02  -9.0980727e+00   3.4619727e+02   2.2118764e+01   2.1615364e+02  -4.6676836e+01   3.3484818e+02   9.7796691e+01   3.4951423e+02   2.4741213e+01   3.8068909e+02   2.0229418e+01   1.2866000e+02   1.2154265e+02   2.8583091e+02   4.5785345e+01   2.0435636e+02   1.3098967e+02   2.6538000e+02   2.4656873e+01   2.8143545e+02   1.8256073e+01   2.2281364e+02  -2.2196364e+00   2.6922182e+02   6.4540436e+01   3.0368727e+02  -1.3789527e+01   2.0086727e+02  -1.2498473e+01   3.4947455e+02  -1.0488727e+00   5.3608182e+01   8.9987709e+01   2.1328818e+02  -2.4021236e+01   3.7648545e+02  -1.1226109e+01   8.2744636e+02  -8.7548000e+00   2.9210000e+02  -1.7955273e+01   1.8804182e+02   1.5068665e+02   2.7993091e+02  -3.6469018e+01   3.6548727e+02   2.7519200e+01   4.7565545e+02   5.3775636e+00   3.1323909e+02   1.8917236e+01   3.3335000e+02  -7.1389091e+00
   3.7962636e+02   7.2038073e+01   2.5114455e+02   2.7948000e+00   2.4532273e+02   1.0957418e+02   3.9689455e+02  -6.6997455e+00   2.3934091e+02   3.5827273e+00   3.4531364e+02   2.3337636e+01   3.3096000e+02   5.9090473e+01   4.1196636e+02   2.4379964e+01   4.3503727e+02   1.9333382e+01   3.7463909e+02   8.3697818e+00   2.6723909e+02   1.8999636e+00   2.1490636e+02  -3.5781600e+01   3.3984182e+02  -8.6646182e+00   3.2291273e+02   3.0136073e+01   3.0376273e+02  -2.3039200e+01   1.7284545e+02   1.1507818e+01   3.9687636e+02  -8.4228364e+00   2.3244636e+02  -1.7286618e+01   3.5095545e+02   1.0419811e+02   3.3076727e+02   3.8388618e+01   3.7688455e+02   1.3208327e+01   2.2778000e+02   1.1817215e+02   3.0513182e+02   2.0472673e+02   3.6848545e+02   1.9748000e+00   3.6930455e+02   1.4816018e+02   3.7891909e+02   4.4655636e+00   3.3299455e+02   2.9025891e+01   2.5030909e+02   2.2512345e+02   9.3733636e+01   1.5917676e+02   5.9134909e+02   6.2622073e+01   4.3679545e+02   9.9918182e+00   4.0837545e+02   1.8035418e+01   3.5011364e+02   1.3110909e+01   3.3810182e+02   1.8584582e+01   3.1245636e+02   1.2839531e+02   3.0744835e+02   2.8289144e+01   3.7037636e+02   5.2880727e+00   2.6748909e+02   6.7614509e+01   2.5670455e+02   1.2016636e+02   5.1803727e+02  -1.1041164e+01   3.4864818e+02   8.1632727e-01   3.0005727e+02   5.1499636e+00   2.6396364e+02  -3.9551636e+01   3.4165818e+02   8.7821891e+01   3.5274423e+02   2.7482813e+01   3.6397909e+02  -1.2773782e+01   1.7195000e+02   1.2097945e+02   3.0116091e+02   7.1888945e+01   2.0706636e+02   1.0339287e+02   2.4967000e+02   1.0953673e+01   2.8838545e+02  -4.6399273e+00   1.7514364e+02   1.1063964e+01   2.7517182e+02   1.1896444e+02   2.8358727e+02   1.5488473e+01   1.8819727e+02   1.3615127e+01   3.8895455e+02  -8.5472727e+00   9.5508182e+01   5.8925709e+01   2.2728818e+02  -2.8761236e+01   3.7839545e+02  -2.6808909e+01   7.9429636e+02   1.1277200e+01   2.4934000e+02  -1.2194473e+01   1.5551182e+02   1.1151905e+02   2.3821091e+02  -2.2701418e+01   3.0453727e+02   9.8252000e+00   4.5627545e+02   3.1307964e+01   2.9990909e+02   6.5363636e-01   2.8792000e+02  -1.0984509e+01
   3.7676636e+02   8.8596873e+01   2.5086455e+02   4.9957200e+01   2.3047273e+02   6.0762182e+01   4.3370455e+02   2.2165455e+01   3.0991091e+02   1.1407127e+01   3.4036364e+02   6.8736364e+00   3.3662000e+02   5.1547673e+01   4.0120636e+02   4.3720764e+01   3.8041727e+02   4.3702982e+01   3.3758909e+02   1.4383782e+01   2.3813909e+02   1.8317964e+01   2.4171636e+02   2.4536000e+00   3.4380182e+02  -1.2751418e+01   3.7243273e+02   4.8454473e+01   3.7313273e+02   1.0141200e+01   1.8518545e+02   7.9506182e+00   4.4368636e+02   3.4523636e+00   2.4316636e+02   3.7157818e+00   3.4814545e+02   1.1480291e+02   2.5334727e+02   6.6582218e+01   3.0921455e+02   2.6041927e+01   2.0968000e+02   1.2295015e+02   4.3427182e+02   1.8311553e+02   3.8143545e+02   8.0388000e+00   3.5197455e+02   1.5463658e+02   3.9367909e+02   1.7814764e+01   2.7185455e+02   1.8207091e+01   2.4320909e+02   1.8469145e+02   7.9213636e+01   1.1618836e+02   5.7258909e+02   6.1502873e+01   4.0646545e+02   9.9882182e+00   3.5347545e+02   1.3807418e+01   4.1283364e+02   3.0323309e+01   2.8471182e+02   2.8855782e+01   3.3112636e+02   1.1890171e+02   2.5711835e+02   6.6595544e+01   3.6318636e+02   2.2103273e+01   2.8244909e+02   7.2607709e+01   2.6889455e+02   1.2357116e+02   5.3227727e+02  -5.8003636e+00   3.7735818e+02   1.3952727e-01   3.0981727e+02   1.1989164e+01   3.0558364e+02  -6.7311236e+01   3.4898818e+02   7.1615491e+01   3.2251423e+02   3.4212125e+00   3.4335909e+02  -1.3934182e+01   1.9033000e+02   1.5798905e+02   3.0159091e+02   4.9764545e+01   6.9876364e+01   8.3888073e+01   2.4871000e+02   5.0560473e+01   2.6900545e+02  -5.0952727e-01   2.5767364e+02   1.3851564e+01   2.7093182e+02   4.6443636e+01   2.8091727e+02   2.3620727e+00   2.0176727e+02  -3.1904727e+00   4.1057455e+02  -8.6568727e+00   5.4038182e+01   1.0981331e+02   2.4109818e+02  -4.7160364e+00   4.1667545e+02  -1.1961309e+01   7.8877636e+02  -8.5612000e+00   2.1196000e+02   6.0592727e-01   1.9261182e+02   1.2055105e+02   2.9483091e+02  -4.2471018e+01   2.6115727e+02   2.4865600e+01   4.2446545e+02   4.1762764e+01   2.9275909e+02   1.8956364e+00   3.0997000e+02  -1.2178509e+01
   3.5843636e+02   2.8013273e+01   2.4162455e+02   1.9316400e+01   1.4302273e+02   1.3685818e+02   4.2098455e+02   1.0943055e+01   2.6758091e+02   2.2843527e+01   3.6822364e+02   1.1884836e+01   3.5224000e+02   4.0248073e+01   4.5815636e+02   4.2214764e+01   4.4636727e+02   1.8096982e+01   3.5125909e+02   2.0190182e+01   2.6394909e+02   2.1643164e+01   2.2147636e+02  -2.6017200e+01   3.7851182e+02  -3.9082182e+00   3.9515273e+02   7.3636873e+01   4.0171273e+02   4.9148000e+00   1.6599545e+02   8.8658182e+00   3.9030636e+02  -4.1723636e-01   2.1806636e+02   1.6533782e+01   3.4357545e+02   1.1549851e+02   2.7734727e+02   3.7902218e+01   3.8278455e+02   2.5966327e+01   2.1492000e+02   1.1834095e+02   4.3398182e+02   2.1332873e+02   4.3505545e+02   3.2799200e+01   3.1511455e+02   2.0268538e+02   3.6306909e+02   2.1693564e+01   2.6014455e+02   4.8903891e+01   2.7725909e+02   1.9434745e+02   6.7353636e+01   1.1813716e+02   6.1086909e+02   7.2250473e+01   4.1055545e+02  -1.2238982e+01   4.0975545e+02   1.8015018e+01   3.9835364e+02   3.6291709e+01   3.8595182e+02   2.6756582e+01   3.0626636e+02   9.1790509e+01   2.5225835e+02   6.7794344e+01   4.2646636e+02   6.9408727e+00   2.7339909e+02   7.5141709e+01   2.4765455e+02   1.4356036e+02   5.3327727e+02   6.1196364e+00   3.3783818e+02   1.5491127e+01   3.0243727e+02   2.0049564e+01   2.2001364e+02  -4.3885636e+01   3.0327818e+02   7.5992291e+01   3.3293423e+02  -8.4623875e+00   3.5349909e+02   3.1444618e+01   2.1328000e+02   1.3253305e+02   2.8135091e+02   5.1423745e+01   1.6283636e+02   1.4055127e+02   2.6129000e+02   2.0124073e+01   2.8967545e+02   1.0496873e+01   2.7467364e+02  -3.9884364e+00   3.0269182e+02   5.3092836e+01   2.6325727e+02  -9.8451273e+00   1.7905727e+02  -1.9513673e+01   3.6380455e+02   1.1704727e+01   9.1608182e+01   7.6047709e+01   3.3575818e+02  -3.5788364e+00   4.1319545e+02  -1.0629091e+00   8.5858636e+02   2.8374000e+01   2.3086000e+02   1.0043927e+01   1.9785182e+02   1.3561185e+02   2.4107091e+02  -1.1980218e+01   3.2429727e+02   3.1244400e+01   4.8751545e+02   1.8578764e+01   2.9532909e+02   2.6880036e+01   3.1149000e+02  -6.9601091e+00
   3.0924636e+02   3.9808473e+01   2.5419455e+02   2.8640800e+01   1.3412273e+02   1.5597018e+02   4.8879455e+02   2.8278255e+01   2.7239091e+02  -3.5412727e+00   3.5693364e+02   8.8380364e+00   3.7643000e+02   4.3262873e+01   3.4291636e+02   4.2243964e+01   4.8394727e+02   1.9058182e-01   3.5558909e+02   4.1373782e+01   2.9618909e+02  -6.7060364e+00   2.1824636e+02  -3.4288800e+01   3.1356182e+02  -4.0422182e+00   3.6353273e+02   2.6406473e+01   4.0213273e+02   5.6712000e+00   1.5389545e+02   1.3733818e+01   3.9854636e+02  -1.2606436e+01   2.5320636e+02  -6.4174182e+00   3.4409545e+02   1.3188691e+02   1.6272727e+02   1.5969182e+02   3.4726455e+02   1.2879273e+00   2.1573000e+02   1.0813615e+02   3.8675182e+02   1.9133713e+02   4.0358545e+02   2.2076800e+01   3.5573455e+02   1.7262578e+02   3.8120909e+02  -3.1876364e+00   1.9623455e+02   1.5767669e+02   2.1754909e+02   2.1941425e+02   6.9873636e+01   1.1665556e+02   6.1805909e+02   6.1485273e+01   3.9869545e+02   8.5598182e+00   3.6813545e+02   1.6014618e+01   3.5811364e+02   6.2809091e+00   4.4424182e+02   1.3713382e+01   3.1507636e+02   1.2499571e+02   2.9654835e+02   6.7161144e+01   4.1675636e+02   2.6717673e+01   2.6844909e+02   1.0001771e+02   3.0256455e+02   1.2787756e+02   5.4456727e+02   1.2646436e+01   3.4659818e+02   2.8403273e+00   3.7914727e+02   4.9127636e+00   2.1691364e+02  -5.1027636e+01   3.4598818e+02   7.6475491e+01   3.1389423e+02  -1.0029187e+01   3.3987909e+02   1.2824218e+01   2.1676000e+02   1.2625465e+02   2.9954091e+02   3.8738545e+01   1.7344636e+02   1.2751247e+02   2.8771000e+02   3.7290473e+01   2.6943545e+02   7.6460727e+00   3.8171364e+02   2.2158364e+01   2.5669182e+02   8.3872836e+01   2.8739727e+02  -1.8816327e+01   1.6662727e+02  -9.2292727e+00   3.7671455e+02  -3.3280727e+00   1.9084818e+02   4.0628509e+01   3.2937818e+02   2.2311564e+01   4.2496545e+02   2.0855491e+01   8.5148636e+02   1.7802000e+01   2.4201000e+02   3.0519273e+00   2.0085182e+02   1.5132185e+02   2.8445091e+02  -1.6061818e-01   3.6243727e+02   2.5143200e+01   3.7379545e+02  -6.6363636e-01   2.9594909e+02  -8.0295636e+00   3.3421000e+02   5.0229091e-01
   2.6414636e+02   8.5164727e+00   2.6443455e+02   2.5391600e+01   1.4657273e+02   1.8097418e+02   5.3293455e+02   9.6070545e+00   2.7463091e+02   6.1395273e+00   3.3084364e+02   9.7352364e+00   3.2748000e+02   4.8898873e+01   3.9291636e+02   3.3383964e+01   5.1979727e+02   2.1082582e+01   3.4263909e+02   2.6739782e+01   3.0213909e+02   2.1197964e+01   2.5186636e+02  -2.6018400e+01   2.9156182e+02  -1.4382218e+01   3.5534273e+02   2.5541673e+01   4.1439273e+02  -1.2049600e+01   1.5332545e+02  -1.7905818e+00   3.9554636e+02   1.2543564e+01   2.2301636e+02  -1.2772218e+01   3.1728545e+02   1.2832171e+02   2.9476727e+02   5.9988618e+01   3.4297455e+02   1.3111127e+01   2.1921000e+02   1.2290775e+02   3.3984182e+02   1.7246993e+02   4.1605545e+02  -5.9080000e-01   3.9097455e+02   1.0151658e+02   3.7210909e+02   9.7803636e+00   1.8914455e+02   6.9013891e+01   2.2901909e+02   2.2101665e+02   6.3443636e+01   1.4963996e+02   5.9586909e+02   1.6780473e+01   3.6193545e+02  -2.5938182e-01   3.6356545e+02   1.5760218e+01   3.7583364e+02   1.7903309e+01   3.5010182e+02   1.8814582e+01   2.9583636e+02   7.9344909e+01   2.7582835e+02   9.1628744e+01   4.0675636e+02  -5.8623273e+00   2.6439909e+02   7.4861709e+01   3.2861455e+02   1.5399356e+02   4.7970727e+02  -2.1147636e+00   3.7221818e+02   1.4790727e+01   3.9400727e+02   6.2539636e+00   2.1496364e+02  -5.3871636e+01   3.7322818e+02   7.1636291e+01   3.2308423e+02   2.0095613e+01   3.7135909e+02  -6.4541818e+00   1.3495000e+02   1.0546945e+02   3.0306091e+02   6.5066945e+01   1.3402636e+02   1.9399607e+02   2.8200000e+02   3.7937273e+01   2.8186545e+02   1.8931673e+01   3.5957364e+02  -1.5004364e+00   3.5031182e+02   9.3813236e+01   3.2087727e+02  -1.6494727e+01   1.8400727e+02  -1.0996727e+00   3.7999455e+02   6.8395273e+00   2.5184818e+02  -1.5341491e+01   3.0975818e+02  -1.0208836e+01   3.8424545e+02   1.5493091e+01   8.1201636e+02  -3.9004000e+00   3.2672000e+02   8.4651273e+00   1.8137182e+02   1.1698025e+02   1.9217091e+02  -2.9208218e+01   3.0062727e+02   4.3468000e+01   4.5698545e+02   4.3021164e+01   2.8323909e+02   1.0847236e+01   2.7359000e+02  -7.7881091e+00
   3.5476636e+02   2.8736873e+01   2.5733455e+02   5.3579600e+01   1.3947273e+02   1.6364218e+02   5.7617455e+02   1.3717855e+01   2.2305091e+02  -6.7840727e+00   3.1707364e+02   2.7406836e+01   3.3843000e+02   5.9452873e+01   3.8282636e+02   4.1621164e+01   4.3813727e+02   3.8705382e+01   3.4277909e+02   8.8685818e+00   2.6156909e+02  -6.6964364e+00   2.4576636e+02  -1.1250400e+01   3.0656182e+02  -3.2292218e+01   4.2839273e+02   4.3127673e+01   3.8608273e+02   9.3152000e+00   1.8489545e+02  -4.0761818e+00   4.2115636e+02  -1.8745236e+01   2.3301636e+02  -3.3322182e+00   3.2395545e+02   9.4168109e+01   1.5015727e+02   1.2812742e+02   3.3655455e+02   2.4194727e+01   2.2911000e+02   1.5839575e+02   4.8951182e+02   1.9011633e+02   4.6453545e+02   2.3908000e+00   4.7249455e+02   9.8754982e+01   3.5715909e+02   2.3736364e+01   1.9438455e+02   5.0594691e+01   2.2525909e+02   1.9503745e+02   8.3303636e+01   1.4305116e+02   5.8910909e+02   3.2991273e+01   3.5493545e+02   1.1870618e+01   4.0870545e+02   1.3819018e+01   5.2411364e+02   1.6520909e+01   4.0086182e+02   9.9437818e+00   2.7321636e+02   5.1534509e+01   2.6558835e+02   8.6397944e+01   3.9094636e+02   1.6452473e+01   2.3953909e+02   9.0760509e+01   2.8303455e+02   1.5243996e+02   5.1827727e+02  -1.1580364e+01   3.6788818e+02   2.0871273e+00   4.1400727e+02   1.8843964e+01   2.1010364e+02  -5.3482836e+01   3.5794818e+02   8.0668691e+01   2.7774423e+02   1.8002813e+01   3.6820909e+02   2.1077818e+01   1.2185000e+02   1.1903745e+02   3.1049091e+02   6.1522545e+01   1.3397636e+02   2.4510007e+02   2.5429000e+02   1.8544073e+01   2.9395545e+02   9.9644727e+00   3.1281364e+02   4.0103636e+00   3.2622182e+02   6.4500436e+01   2.9691727e+02  -7.4879273e+00   1.8138727e+02  -1.4600727e+00   4.1933455e+02  -7.7876727e+00   2.4560818e+02   1.6817709e+01   3.1452818e+02  -8.0204364e+00   3.7043545e+02   3.4078909e+00   8.3410636e+02   3.1924000e+00   2.8453000e+02   8.6503273e+00   1.8613182e+02   1.0568945e+02   2.5055091e+02  -3.8208618e+01   3.2386727e+02   2.8468800e+01   4.3313545e+02   5.2259164e+01   3.1032909e+02   1.6800364e+00   2.1635000e+02  -1.6208909e+01
   3.0486636e+02   1.3488873e+01   2.9119455e+02   3.6300800e+01   1.3157273e+02   1.5877418e+02   5.0632455e+02   1.0635855e+01   2.2215091e+02   1.9617927e+01   3.6664364e+02   3.5721236e+01   3.8667000e+02   4.3163673e+01   3.4734636e+02   4.3789564e+01   4.6465727e+02   4.2493782e+01   3.2596909e+02   3.3833382e+01   2.3880909e+02   2.3074364e+01   2.2557636e+02   4.9848000e+00   2.6627182e+02  -2.4449018e+01   3.3734273e+02   5.3981673e+01   3.9571273e+02   2.3754800e+01   2.3927545e+02   4.9034182e+00   4.2568636e+02  -1.4627636e+01   2.0425636e+02   1.0185818e+00   3.1276545e+02   1.0777331e+02   5.6057273e+01   3.1112542e+02   3.7197455e+02   1.6311127e+01   3.3354000e+02   1.5041345e+01   3.4794182e+02   1.9278193e+02   3.8648545e+02   5.7748000e+00   5.2140455e+02   7.5462182e+01   3.6706909e+02   2.2133564e+01   1.9176455e+02   1.4223429e+02   2.1444909e+02   1.8866225e+02   6.7303636e+01   1.2757116e+02   6.2624909e+02   2.3500727e+00   4.5346545e+02   3.1782182e+00   3.6766545e+02   2.3912218e+01   4.6273364e+02   1.2481309e+01   3.7048182e+02   2.4854182e+01   2.7288636e+02   7.1940909e+01   2.7815835e+02   7.5532344e+01   3.7965636e+02   5.3056727e+00   2.8029909e+02   4.5689709e+01   2.7608455e+02   1.6995596e+02   5.0741727e+02   2.2884364e+00   4.7531818e+02  -7.8872727e+00   3.4519727e+02   1.8968764e+01   2.0030364e+02  -6.2598836e+01   3.5051818e+02   9.0303091e+01   2.6693423e+02   1.2476125e+00   3.5101909e+02   1.2123018e+01   1.5280000e+02   1.1075145e+02   2.9140091e+02   6.6479745e+01   2.0744636e+02   1.3641247e+02   2.5576000e+02   2.3616473e+01   2.6481545e+02  -7.2743273e+00   3.1176364e+02   1.2374364e+01   2.7131182e+02   8.6983236e+01   2.9829727e+02   1.1831673e+01   1.6310727e+02  -1.3427673e+01   3.5271455e+02  -8.1680727e+00   2.7088818e+02  -1.2204691e+01   2.6066818e+02  -1.5811636e+01   3.3105545e+02   2.1282909e+00   7.6615636e+02  -3.7516000e+00   2.2405000e+02  -1.3131273e+01   1.4223182e+02   1.3463145e+02   2.3417091e+02  -1.4428218e+01   3.6515727e+02   2.6255600e+01   4.1479545e+02   5.0436364e+01   2.9651909e+02   4.4684836e+01   2.3435000e+02   1.0211091e+01
   3.7595636e+02   3.0001673e+01   2.7100455e+02   5.1966000e+01   1.2982273e+02   1.7311418e+02   5.8813455e+02   2.8510545e+00   2.2653091e+02   1.6177527e+01   3.6969364e+02   2.0387236e+01   3.1381000e+02   4.9992473e+01   3.4386636e+02   4.2117964e+01   4.2184727e+02   1.4438582e+01   3.3673909e+02   2.7311782e+01   2.3723909e+02   9.1999636e+00   2.3205636e+02  -4.6393600e+01   2.3937182e+02  -1.3537018e+01   2.2077273e+02   7.0777273e+01   4.3308273e+02  -6.7048000e+00   1.7499545e+02   2.3358182e+00   4.6868636e+02  -7.9276364e+00   1.6573636e+02   8.6018182e-01   2.7343545e+02   8.5969709e+01   2.8700727e+02   5.1179418e+01   3.4250455e+02   1.6718727e+01   3.8107000e+02   2.5338945e+01   3.4422182e+02   1.7264953e+02   4.0753545e+02   1.0520800e+01   5.3173455e+02   5.5015782e+01   3.5277909e+02   1.4416764e+01   1.9766455e+02   1.1999229e+02   2.2258909e+02   1.6615105e+02   9.7823636e+01   1.4031956e+02   2.7229909e+02   1.0146073e+01   5.1546545e+02   1.0282182e+00   3.8623545e+02   2.4136618e+01   4.7149364e+02   2.9630509e+01   3.9243182e+02  -3.7618182e+00   3.4921636e+02   7.6884509e+01   2.9730835e+02   7.3950344e+01   3.6960636e+02   1.9779673e+01   2.8729909e+02   7.5889709e+01   3.0227455e+02   1.6748076e+02   5.6551727e+02   3.4870436e+01   4.8854818e+02  -1.7605673e+01   4.1124727e+02  -3.6052364e+00   2.0030364e+02  -4.1078836e+01   3.1575818e+02   6.3233891e+01   2.8060423e+02  -2.1259875e+00   3.9363909e+02   1.1143418e+01   2.6252000e+02   1.4897385e+02   2.7868091e+02   4.8357345e+01   1.7554636e+02   1.3019447e+02   2.3567000e+02   1.7833673e+01   3.1167545e+02  -2.9231273e+00   2.7543364e+02  -8.6192364e+00   2.1050182e+02   6.1708036e+01   3.1201727e+02  -1.2659273e+00   1.8914727e+02  -6.3208727e+00   3.7471455e+02   1.3119273e+00   2.8041818e+02  -9.9170909e+00   2.6571818e+02  -6.4563636e-01   4.1372545e+02   7.0469091e-01   8.1429636e+02   3.3472000e+00   2.6515000e+02  -1.6609273e+01   2.1523182e+02   1.2713145e+02   2.2436091e+02  -7.1134182e+00   3.5462727e+02   2.9678000e+01   4.7074545e+02   2.7680364e+01   3.1728909e+02   1.0933236e+01   1.8102000e+02   2.0707491e+01
   3.5076636e+02   9.8668727e+00   2.7910455e+02   3.9838000e+01   1.2782273e+02   1.3597418e+02   5.0913455e+02   6.0310545e+00   2.4534091e+02   4.5227273e+00   3.4112364e+02   2.9002836e+01   3.1429000e+02   5.6854073e+01   3.6053636e+02   3.3264364e+01   4.0975727e+02   1.4165782e+01   3.7053909e+02   2.7607782e+01   2.8380909e+02  -9.6656364e+00   2.3509636e+02  -1.6156800e+01   2.4427182e+02   3.9309818e+00   3.1196273e+02   9.9672073e+01   4.4266273e+02  -2.5521200e+01   1.5332545e+02   3.4994182e+00   4.3887636e+02   8.9771636e+00   1.9597636e+02  -3.2690182e+00   3.0285545e+02   9.7326109e+01   2.3795727e+02   7.8243418e+01   3.3455455e+02  -6.9352727e+00   3.0640000e+02   5.3642545e+01   4.1070182e+02   1.7866113e+02   3.8248545e+02  -1.1475200e+01   5.7364455e+02   6.1002982e+01   3.5220909e+02   1.2032364e+01   1.5328455e+02   1.1907269e+02   2.1692909e+02   1.4198385e+02   8.7973636e+01   1.4691756e+02   5.3838909e+02   1.8148873e+01   4.9841545e+02   1.1442218e+01   3.9332545e+02   2.9139418e+01   3.7345364e+02   1.8813709e+01   3.5810182e+02   1.6754582e+01   2.8679636e+02   1.3196811e+02   2.7777835e+02   8.9752744e+01   3.1579636e+02   2.5794473e+01   2.7991909e+02   9.3580109e+01   3.1494455e+02   1.5536716e+02   5.3722727e+02  -6.6263636e+00   4.8459818e+02   1.3900327e+01   3.9509727e+02  -4.1232364e+00   2.2358364e+02  -4.3701236e+01   3.2813818e+02   8.5283491e+01   2.9022423e+02   1.9484413e+01   3.7620909e+02  -5.1218182e-01   1.9290000e+02   1.1340345e+02   3.1154091e+02   4.6918545e+01   8.4686364e+01   2.0789327e+02   2.5862000e+02   1.7957673e+01   2.8695545e+02   1.2864473e+01   3.2110364e+02   5.9171636e+00   2.4779182e+02   3.1824836e+01   2.8415727e+02  -9.6571273e+00   1.8119727e+02  -3.0487273e-01   3.4557455e+02   6.3127273e-02   1.9198818e+02   8.3473091e+00   2.7404818e+02   5.2179636e+00   4.1024545e+02   2.1743091e+01   8.7058636e+02   1.4604000e+01   2.7643000e+02   2.7248327e+01   1.9546182e+02   1.4866305e+02   2.4507091e+02  -8.5802182e+00   2.8396727e+02   3.1660800e+01   4.3074545e+02   2.9310364e+01   3.0185909e+02   3.1176364e+00   2.2868000e+02  -9.1530909e-01
   3.6362636e+02   3.2888073e+01   3.0157455e+02   4.9470400e+01   1.3192273e+02   1.8109618e+02   5.3465455e+02   8.7494545e+00   2.6872091e+02  -7.0576727e+00   2.8469364e+02   2.1947236e+01   3.5639000e+02   6.2106073e+01   3.5586636e+02   1.7297964e+01   3.6394727e+02   1.6830582e+01   3.4634909e+02   2.1872982e+01   2.9861909e+02   2.1059564e+01   2.6928636e+02  -3.2322000e+01   2.6065182e+02  -1.8094182e+00   2.6205273e+02   5.9004873e+01   4.1697273e+02   1.2954000e+01   1.7789545e+02   1.2243818e+01   4.7068636e+02  -9.0376364e+00   2.2578636e+02  -1.7038182e+00   3.4409545e+02   7.6886909e+01   4.0391727e+02   6.0636618e+01   3.0845455e+02   1.3102727e+01   2.7416000e+02   1.4461745e+01   4.7356182e+02   1.9106233e+02   3.9929545e+02   9.5600000e+00   4.2730455e+02   5.9800182e+01   3.7891909e+02   2.3895564e+01   1.7233455e+02   1.3149869e+02   2.9358909e+02   1.5052105e+02   8.4023636e+01   1.5642356e+02   5.5329909e+02   1.4476073e+01   5.0560545e+02   2.3917018e+01   4.3851545e+02   2.6284218e+01   3.6154364e+02   1.5526509e+01   3.3248182e+02   2.4134182e+01   3.4236636e+02   6.3662509e+01   2.8287835e+02   7.3674744e+01   3.5137636e+02   7.4680727e+00   2.7034909e+02   9.0385709e+01   2.9923455e+02   1.5981396e+02   5.0770727e+02  -4.4547636e+00   4.0378818e+02   8.8351273e+00   4.0471727e+02   1.6967164e+01   2.1991364e+02  -4.4267636e+01   3.1813818e+02   8.4513491e+01   2.8022423e+02  -3.4355875e+00   4.2982909e+02   2.7678218e+01   1.7233000e+02   7.9859055e+01   3.0335091e+02   5.7433745e+01   2.1221636e+02   7.9500873e+01   2.5700000e+02   1.7367273e+01   2.8000545e+02   9.3204727e+00   2.7562364e+02   9.3655636e+00   2.8945182e+02   4.8252036e+01   2.9329727e+02  -2.5288327e+01   1.7467727e+02   2.5967273e+00   3.2323455e+02  -4.9496727e+00   2.6303818e+02  -9.0669091e-01   2.9580818e+02   1.5671636e+00   4.1134545e+02   6.4650909e+00   8.0886636e+02   2.1971600e+01   2.7734000e+02   6.2755273e+00   2.1480182e+02   1.3206585e+02   2.2202091e+02  -1.8736218e+01   2.8972727e+02   1.4870000e+01   3.8346545e+02   3.1182764e+01   2.9847909e+02   5.5280364e+00   2.1940000e+02  -1.6592909e+01
   3.6291636e+02   2.7084873e+01   3.2362455e+02   3.3264000e+00   1.1292273e+02   1.5826618e+02   5.2551455e+02   1.9670655e+01   2.2986091e+02   2.6341127e+01   2.9569364e+02   1.5497236e+01   3.7981000e+02   7.1572473e+01   4.3439636e+02   3.5255564e+01   3.5536727e+02   6.6169818e+00   3.9596909e+02   1.8713382e+01   2.9037909e+02   1.9138764e+01   2.6333636e+02  -3.6706000e+01   2.2627182e+02  -3.1629018e+01   2.4748273e+02   3.4120473e+01   3.9382273e+02  -2.4540000e+00   1.2780545e+02   1.0631018e+01   5.1615636e+02  -2.1965236e+01   1.7468636e+02  -1.1705818e+01   2.4424545e+02   9.3304909e+01   3.3767727e+02   8.4745818e+01   3.1302455e+02   1.3927127e+01   2.8478000e+02   2.9372145e+01   4.1127182e+02   1.9895553e+02   4.0277545e+02   1.9761600e+01   5.6868455e+02   4.8629782e+01   3.7244909e+02   2.8653164e+01   1.2833455e+02   1.1277869e+02   2.3854909e+02   1.6821425e+02   8.3543636e+01   1.3470196e+02   4.9948909e+02   2.7210873e+01   4.8389545e+02   1.7843818e+01   4.3566545e+02  -5.9177818e+00   4.0668364e+02   2.2055309e+01   3.5252182e+02   2.3010982e+01   3.2426636e+02   9.8780509e+01   2.7301835e+02   5.3563544e+01   3.4065636e+02  -3.1943273e+00   2.6506909e+02   6.7338109e+01   2.8884455e+02   1.5474516e+02   5.1341727e+02   2.0468436e+01   2.9578818e+02   4.1451273e+00   3.7286727e+02   2.5375164e+01   1.8972364e+02  -5.4992436e+01   3.3679818e+02   8.1500691e+01   2.7989423e+02   1.5008125e+00   3.9354909e+02   1.9720618e+01   1.2009000e+02   8.2178255e+01   3.0621091e+02   5.7004945e+01   2.0930636e+02   9.4263673e+01   2.5214000e+02   1.3566073e+01   2.5724545e+02  -1.4048727e+01   2.9724364e+02   2.3065964e+01   2.5588182e+02   7.4267636e+01   3.0863727e+02   7.7644727e+00   1.8305727e+02   5.0632727e-01   2.5261455e+02   7.8899273e+00   2.0198818e+02  -1.1022691e+01   3.0952818e+02  -2.4100436e+01   3.7119545e+02   3.5370909e+00   7.5096636e+02  -9.9664000e+00   2.7743000e+02   2.1748327e+01   1.8218182e+02   1.3962545e+02   3.0545091e+02  -3.3220618e+01   3.4062727e+02   1.0508000e+01   4.3089545e+02   1.7528364e+01   2.8932909e+02   9.4500364e+00   2.1221000e+02   4.4522909e+00
   2.9838636e+02   2.3472727e+00   3.1633455e+02   2.2479600e+01   1.2742273e+02   1.8360618e+02   5.0008455e+02   1.6565055e+01   2.0710091e+02   9.8719273e+00   3.2017364e+02   2.9488836e+01   3.5900000e+02   5.2087273e+01   4.2824636e+02   3.8457564e+01   3.7175727e+02   2.1975782e+01   3.5815909e+02   3.5208182e+01   2.7809909e+02   4.5111636e+00   2.4862636e+02  -3.9529200e+01   2.8003182e+02  -2.1689818e+01   3.0758273e+02   4.1742473e+01   3.2276273e+02  -5.8292000e+00   1.7351545e+02   1.0304218e+01   4.4525636e+02  -9.9132364e+00   2.1587636e+02  -3.5481018e+01   3.0752545e+02   7.5242509e+01   8.4727273e+01   2.4112182e+02   3.0716455e+02   3.4959273e+00   3.2721000e+02   1.7127745e+01   3.7836182e+02   1.7453833e+02   4.1520545e+02   4.9072000e+00   5.2316455e+02   5.8991382e+01   3.4882909e+02   2.2212764e+01   1.2999455e+02   5.4405891e+01   2.3373909e+02   1.1830905e+02   5.8873636e+01   1.3881556e+02   4.8867909e+02   1.1165673e+01   5.3636545e+02  -1.1493782e+01   4.1970545e+02   5.0290182e+00   4.0887364e+02   1.3410109e+01   3.0343182e+02   2.5938182e+01   2.5231636e+02   1.8148651e+02   2.6535835e+02   7.6126344e+01   3.7275636e+02   1.2527673e+01   2.6282909e+02   6.6367309e+01   2.8103455e+02   1.5983996e+02   4.7346727e+02   2.7644364e+00   3.3592818e+02  -7.3060727e+00   3.3128727e+02   1.5221564e+01   2.1534364e+02  -4.4472036e+01   3.2627818e+02   8.0002291e+01   2.9660423e+02   7.0640125e+00   4.3716909e+02  -2.3528982e+01   1.6861000e+02   9.7826655e+01   3.0664091e+02   5.8500545e+01   2.3054636e+02   1.0422447e+02   2.4281000e+02   9.3124727e+00   2.7915545e+02   1.4384727e+00   1.9343364e+02   8.6507636e+00   2.6998182e+02   5.4619636e+01   2.9496727e+02  -1.7331927e+01   1.6676727e+02  -1.1000473e+01   3.8690455e+02   9.6727273e-02   1.9431818e+02  -1.6490909e+00   3.2818818e+02   7.2667636e+00   3.9629545e+02  -7.9009091e+00   7.5467636e+02   8.0168000e+00   3.2286000e+02  -9.3160727e+00   1.6546182e+02   1.3382305e+02   2.2607091e+02  -4.0780218e+01   2.9248727e+02   1.7649200e+01   4.0546545e+02  -2.2872364e+00   2.9871909e+02   1.2988836e+01   2.3364000e+02  -1.1592109e+01
   3.6224636e+02   8.2384727e+00   3.1224455e+02   4.2186800e+01   1.2407273e+02   1.7607418e+02   4.9513455e+02   1.3821055e+01   2.4043091e+02  -5.8444727e+00   3.0684364e+02  -2.0476364e-01   3.5239000e+02   6.0096073e+01   3.8382636e+02   3.3351164e+01   3.9908727e+02   2.6739382e+01   3.5520909e+02   4.4304182e+01   2.6875909e+02   1.4483636e+00   2.7338636e+02  -1.9800000e+00   3.2370182e+02  -6.9034182e+00   3.0577273e+02   4.7837273e+01   4.0039273e+02   2.6070400e+01   2.3894545e+02   9.4098182e+00   4.3735636e+02  -5.5212364e+00   2.0725636e+02   6.4485818e+00   3.3047545e+02   9.6926509e+01   2.4453727e+02   8.1147018e+01   2.8031455e+02   2.2403927e+01   2.7854000e+02   1.7541345e+01   3.2813182e+02   1.6031673e+02   3.9672545e+02   6.0056000e+00   5.2859455e+02   2.9416982e+01   3.6648909e+02   1.9939964e+01   7.7234545e+01   1.1553669e+02   2.3173909e+02   1.6756905e+02   8.1493636e+01   1.4876596e+02   4.9358909e+02   4.3928727e+00   4.9093545e+02   1.8090618e+01   4.6056545e+02   2.6900218e+01   4.1445364e+02   2.7243709e+01   3.2448182e+02   2.1774182e+01   2.7759636e+02   1.8013411e+02   2.6292835e+02   8.1180744e+01   3.7699636e+02   1.3998473e+01   2.7082909e+02   7.6397309e+01   2.5056455e+02   1.5027756e+02   5.5170727e+02  -3.9247636e+00   3.6088818e+02   7.6971273e+00   3.4305727e+02   1.0039964e+01   2.0106364e+02  -4.1949636e+01   3.1298818e+02   7.2355491e+01   2.8365423e+02  -8.9998746e-01   4.1387909e+02   5.9542182e+00   1.2200000e+02   9.6555455e+01   3.2725091e+02   5.2521745e+01   3.3621636e+02   3.4250873e+01   2.4067000e+02   3.2936727e+00   2.4591545e+02   4.3147673e+01   3.5357364e+02   1.6699564e+01   2.7693182e+02   6.0683636e+01   3.1910727e+02  -2.6543127e+01   1.8143727e+02   3.3959273e+00   4.4390455e+02  -9.9932727e+00   2.2564818e+02   3.7045091e+00   3.2537818e+02  -1.8558436e+01   3.1781545e+02  -9.3425091e+00   7.5367636e+02  -1.0663200e+01   2.9062000e+02  -1.7166873e+01   1.8875182e+02   9.0479855e+01   1.8659091e+02  -2.8431818e+01   2.8939727e+02   2.7606400e+01   4.4336545e+02   2.1580764e+01   3.0775909e+02  -1.2643636e+00   2.0878000e+02  -3.7933091e+00
   4.0157636e+02   1.5142073e+01   3.2581455e+02   4.8051200e+01   1.4832273e+02   1.7568418e+02   5.6570455e+02   7.4154545e+00   2.6272091e+02   1.5522327e+01   3.4655364e+02   1.4568436e+01   3.6734000e+02   4.8710073e+01   4.1924636e+02   3.1037564e+01   4.2941727e+02   6.4029818e+00   3.1534909e+02   4.5429818e+00   2.1585909e+02   1.8390364e+01   2.5505636e+02  -1.5993600e+01   3.2699182e+02  -1.7306618e+01   3.5929273e+02   7.2695673e+01   3.9555273e+02   2.9760000e-01   2.9461545e+02   1.6096218e+01   4.4601636e+02  -3.2404036e+01   2.3720636e+02   2.2332582e+01   3.1385545e+02   8.7786109e+01   3.3738727e+02   5.6959018e+01   3.1735455e+02   1.2490727e+01   3.0602000e+02   1.1772945e+01   3.4208182e+02   1.5301073e+02   3.1839545e+02   2.8512000e+01   4.6887455e+02   4.2334582e+01   3.8920909e+02   5.1602364e+01   1.4290455e+02   1.6047309e+02   2.3354909e+02   2.0108425e+02   6.8733636e+01   1.6107676e+02   5.5586909e+02   1.4700473e+01   4.4574545e+02  -9.3441818e+00   4.0794545e+02   1.3539818e+01   3.5021364e+02   2.7382909e+01   3.1281182e+02   1.4607782e+01   2.9945636e+02   1.0019531e+02   2.8882835e+02   6.4538744e+01   3.8427636e+02   3.1366073e+01   2.7286909e+02   1.0356411e+02   2.7413455e+02   1.6992196e+02   5.3927727e+02   1.7739636e+01   3.2192818e+02   6.0539273e+00   3.6633727e+02   4.0875636e+00   1.6634364e+02  -5.0362036e+01   3.1437818e+02   7.6384291e+01   2.8513423e+02   2.5361613e+01   3.8997909e+02  -1.2423782e+01   1.1680000e+02   7.4581455e+01   3.1735091e+02   3.3733745e+01   2.9554636e+02   4.1834473e+01   2.7457000e+02   2.1011673e+01   2.7276545e+02   4.8496727e+00   3.0995364e+02  -1.2760836e+01   2.5222182e+02   6.7130436e+01   3.0263727e+02  -6.6055273e+00   1.8900727e+02  -1.7879673e+01   3.2490455e+02   2.4672727e-01   2.5022818e+02  -1.3931891e+01   2.9171818e+02  -1.2456364e+00   3.8629545e+02   1.4469091e+01   8.1282636e+02   2.3034800e+01   2.9939000e+02   2.3891527e+01   1.9380182e+02   1.0160585e+02   2.7393091e+02  -2.6269018e+01   2.6524727e+02   3.9828400e+01   4.3489545e+02   1.3398364e+01   2.9404909e+02   2.1224364e+00   1.9249000e+02   2.9890909e-02
   4.3467636e+02   8.2040727e+00   2.9690455e+02   8.9840000e+00   1.5662273e+02   1.9222018e+02   4.5608455e+02   1.8465055e+01   2.1496091e+02   1.6483127e+01   3.4984364e+02   6.7852364e+00   3.5672000e+02   6.0749673e+01   3.5767636e+02   3.7823164e+01   4.1055727e+02   1.9011782e+01   3.3934909e+02   2.8142982e+01   2.3461909e+02   2.5995636e+00   2.3300636e+02  -1.8709600e+01   3.0694182e+02  -5.2226182e+00   2.7529273e+02   4.6325673e+01   2.8250273e+02   5.5516000e+00   3.0865545e+02  -1.7869818e+00   3.6396636e+02  -1.3930036e+01   2.1987636e+02   1.4868982e+01   2.6785545e+02   8.8506109e+01   2.9591727e+02   3.9706618e+01   3.0383455e+02   6.0023273e+00   2.9292000e+02   2.4340945e+01   3.0270182e+02   2.7344113e+02   3.3901545e+02  -7.7076000e+00   4.0283455e+02   6.2947782e+01   3.9529909e+02   3.9015164e+01   9.0574545e+01   1.9841949e+02   2.2630909e+02   1.7633345e+02   5.9543636e+01   1.6057196e+02   6.1329909e+02   3.9626073e+01   4.5312545e+02   2.4454182e+00   4.4280545e+02   2.8041018e+01   3.5449364e+02   5.2805091e+00   3.5200182e+02   1.8432582e+01   3.0626636e+02   4.4510509e+01   2.7668835e+02   6.6359944e+01   3.8327636e+02   3.5346073e+01   2.5225909e+02   9.2502909e+01   2.5365455e+02   1.1884036e+02   5.5137727e+02  -3.7836364e-01   3.3759818e+02  -5.1496727e+00   2.8590727e+02   2.0941964e+01   1.7820364e+02  -5.0070836e+01   3.1775818e+02   6.6883891e+01   2.9693423e+02   3.7417613e+01   3.8297909e+02   4.3896218e+01   1.7704000e+02   7.7052255e+01   2.8830091e+02   4.7827745e+01   2.2168636e+02   1.4889327e+02   2.4271000e+02   2.6104727e+00   2.3643545e+02   4.1860727e+00   2.8005364e+02   7.0611636e+00   2.1860182e+02   4.9970036e+01   2.9310727e+02  -8.6131273e+00   1.6024727e+02   9.9911273e+00   3.6833455e+02  -1.0987673e+01   2.8698818e+02   7.9873091e+00   3.4180818e+02  -1.1772836e+01   4.0586545e+02   4.8034909e+00   8.7701636e+02   6.8996000e+00   3.6162000e+02   1.8013127e+01   2.0070182e+02   9.8193855e+01   2.3264091e+02  -1.3015818e+01   2.7715727e+02   3.5775600e+01   4.2313545e+02   3.1299164e+01   2.6090909e+02   1.0063636e+01   2.0064000e+02   9.5678909e+00
   4.3553636e+02   1.1895273e+01   2.8086455e+02   7.2272000e+00   1.2957273e+02   2.1168418e+02   4.1879455e+02   8.3982545e+00   2.2734091e+02  -6.6972727e+00   2.9169364e+02   5.2472364e+00   3.5986000e+02   5.9018473e+01   4.3801636e+02   4.1255964e+01   3.9779727e+02   1.8602582e+01   3.4234909e+02   4.4192982e+01   2.5399909e+02   1.2149164e+01   2.4467636e+02  -1.6213200e+01   2.7499182e+02  -2.7766618e+01   3.1901273e+02   5.7208073e+01   3.0145273e+02  -1.1914400e+01   2.2175545e+02   1.0650182e+00   4.3754636e+02  -1.9436436e+01   2.0640636e+02  -4.5334182e+00   3.0162545e+02   9.5664509e+01   3.0753727e+02  -3.0829818e+00   2.9402455e+02   3.0712727e-01   3.0816000e+02   1.1741745e+01   3.4456182e+02   1.6029233e+02   3.5101545e+02   1.4802400e+01   4.2630455e+02   6.2930182e+01   3.6363909e+02   3.5077964e+01   1.2266455e+02   1.0890229e+02   2.4354909e+02   1.9809425e+02   7.3353636e+01   1.3827716e+02   5.9777909e+02   2.3297673e+01   4.9974545e+02   1.2055818e+01   4.5347545e+02   4.1617418e+01   3.2307364e+02   1.9464109e+01   3.6457182e+02   1.6186982e+01   3.3983636e+02   1.2858491e+02   3.1839835e+02   6.0023144e+01   3.4208636e+02   3.1981273e+01   2.7829909e+02   6.5749709e+01   2.7465455e+02   1.4250036e+02   5.6008727e+02   1.0734836e+01   3.2321818e+02   3.8107273e+00   2.9828727e+02   1.9001564e+01   2.1115364e+02  -6.2946836e+01   3.2760818e+02   8.2945891e+01   2.9617423e+02   1.6628413e+01   4.0416909e+02  -4.1898182e-01   1.9861000e+02   1.1665665e+02   3.0540091e+02   6.5069745e+01   1.7025636e+02   1.4733767e+02   2.8352000e+02  -1.2464327e+01   2.8329545e+02   6.8672727e+00   3.0367364e+02  -6.3843636e-01   2.3603182e+02   8.5095636e+01   3.1487727e+02  -1.2874727e+01   1.9662727e+02   1.4220727e+01   3.8476455e+02   3.3179273e+00   2.8379818e+02  -6.9974909e+00   2.4728818e+02   1.6068764e+01   4.4534545e+02   1.9695091e+01   8.1715636e+02   3.6118400e+01   3.0848000e+02   9.0743273e+00   2.1170182e+02   1.2998385e+02   2.3612091e+02  -1.0154218e+01   2.9553727e+02   1.4595200e+01   4.5079545e+02   4.2746364e+01   2.7156909e+02   2.3540836e+01   2.3468000e+02   9.8046909e+00
   4.1124636e+02  -4.0615273e+00   2.4219455e+02   2.1270800e+01   1.5637273e+02   1.8489018e+02   4.3241455e+02   1.4548655e+01   2.7524091e+02  -1.1492727e+00   3.2984364e+02   3.6195236e+01   2.8819000e+02   7.1992073e+01   3.3053636e+02   4.2324364e+01   3.6560727e+02   5.0777818e+00   3.6658909e+02   2.7583782e+01   2.6342909e+02  -1.0515236e+01   2.3343636e+02  -3.1454000e+01   2.8651182e+02  -1.6448218e+01   3.0220273e+02   5.4552873e+01   3.3876273e+02   7.9508000e+00   2.4232545e+02   1.6189418e+01   4.5935636e+02   1.5198764e+01   2.0430636e+02  -2.6954182e+00   3.2171545e+02   1.0015731e+02   2.6586727e+02  -2.3749382e+01   3.0131455e+02   7.7392727e-01   2.8573000e+02   2.9676145e+01   3.3246182e+02   1.8078033e+02   3.3810545e+02   1.4885200e+01   4.4068455e+02   5.1489782e+01   3.9425909e+02   2.9818364e+01   1.3209455e+02   1.4095789e+02   2.4482909e+02   1.8856185e+02   7.7633636e+01   1.4627476e+02   5.5129909e+02   9.8260727e+00   4.7917545e+02   2.3891418e+01   4.0437545e+02   9.7754182e+00   2.4859364e+02   2.3132509e+01   3.2490182e+02   1.3640582e+01   3.4364636e+02   9.8750109e+01   2.8887835e+02   6.3434744e+01   4.0937636e+02  -1.2591927e+01   2.6520909e+02   7.0706909e+01   2.2023455e+02   1.5732396e+02   5.7418727e+02   1.7276836e+01   3.1350818e+02   9.3475273e+00   3.1128727e+02   2.9115636e+00   2.5491364e+02  -4.6487636e+01   2.9332818e+02   6.2498291e+01   3.2322423e+02   2.3124413e+01   3.6587909e+02   3.2694218e+01   1.3966000e+02   8.5142655e+01   3.1268091e+02   6.2157345e+01   2.9492636e+02   4.2364073e+01   2.9600000e+02   1.4677273e+01   2.7729545e+02   1.1017273e+01   3.1600364e+02  -5.1548364e+00   2.4241182e+02   1.0306524e+02   2.8339727e+02   1.6783673e+01   1.9924727e+02  -6.2688727e+00   2.7485455e+02   1.1107273e+00   2.9136818e+02  -1.9830909e+00   3.0271818e+02  -1.0795636e+01   3.8381545e+02  -3.6225091e+00   7.8791636e+02  -4.1624000e+00   2.6086000e+02  -2.0026073e+01   1.7170182e+02   1.4622385e+02   2.2193091e+02  -7.4990182e+00   3.2058727e+02   3.0541200e+01   4.5327545e+02   1.8977964e+01   2.8161909e+02   1.9256836e+01   2.3654000e+02   7.6058909e+00
   3.6138636e+02   7.1172727e+00   2.5505455e+02   1.9382000e+01   1.4412273e+02   1.8622018e+02   4.2598455e+02   1.3063055e+01   2.4972091e+02   2.1362327e+01   3.1384364e+02   3.6135236e+01   3.4053000e+02   4.9904873e+01   3.8001636e+02   1.4985964e+01   4.2108727e+02   2.4119382e+01   3.9920909e+02   3.0504182e+01   2.4390909e+02   1.3816364e+01   2.1590636e+02  -3.7141600e+01   3.4975182e+02  -2.3837418e+01   3.0791273e+02   5.0956073e+01   3.2676273e+02  -2.0892000e+00   1.9608545e+02   9.8386182e+00   4.3111636e+02   6.5979636e+00   2.3792636e+02  -1.9650182e+00   3.2581545e+02   1.1615931e+02   2.9300727e+02   8.3594182e+00   3.5064455e+02   1.2637527e+01   2.7711000e+02   2.5705745e+01   4.2817182e+02   1.7607353e+02   3.5367545e+02   1.2549600e+01   4.8645455e+02   3.0068182e+01   3.9225909e+02   1.4118364e+01   1.5180455e+02   1.8704109e+02   2.7644909e+02   2.1241225e+02   7.9403636e+01   9.9463164e+01   6.0805909e+02   5.1805273e+01   4.7193545e+02   1.1750618e+01   3.9151545e+02   2.3194218e+01   3.3516364e+02   2.0346909e+01   3.5343182e+02   1.5838182e+01   2.7702636e+02   1.8422971e+02   2.7577835e+02   1.0582274e+02   3.7237636e+02   4.1128073e+01   2.7053909e+02   8.7140509e+01   2.3008455e+02   1.0439596e+02   5.3508727e+02   1.7304836e+01   2.7631818e+02  -4.9172727e+00   2.8457727e+02   3.1483636e+00   2.1825364e+02  -4.1744836e+01   2.8960818e+02   6.5745891e+01   2.8779423e+02   1.2818813e+01   4.5659909e+02   9.6266182e+00   1.2533000e+02   6.2429055e+01   2.9868091e+02  -1.1102655e+01   2.5230636e+02   3.4013673e+01   2.6952000e+02   4.8795673e+01   2.8210545e+02   1.9912473e+01   2.6681364e+02   9.4003636e+00   2.2683182e+02   7.8351636e+01   3.0172727e+02   2.5657273e+01   1.7248727e+02   8.1519273e+00   4.1766455e+02   4.8259273e+00   2.3436818e+02   5.4369091e+00   2.8561818e+02  -8.8576364e+00   3.7596545e+02  -1.1514509e+01   7.7986636e+02  -3.0384000e+00   2.0805000e+02  -1.6231273e+01   1.2904182e+02   1.2178665e+02   2.0607091e+02  -2.2270218e+01   2.9005727e+02   2.2073600e+01   3.9051545e+02   6.1487636e+00   3.0694909e+02   6.2804364e+00   2.2540000e+02   1.1587091e+01
   3.6333636e+02   8.1012727e+00   2.7362455e+02   9.2264000e+00   1.9072273e+02   1.2234218e+02   4.9984455e+02   2.9425455e-01   2.4101091e+02   1.1449127e+01   3.3779364e+02  -1.4010764e+01   3.1991000e+02   4.2934473e+01   3.6853636e+02   3.7234364e+01   4.4284727e+02   1.2998582e+01   4.0673909e+02   3.0041782e+01   2.2047909e+02   1.5120764e+01   1.9295636e+02  -2.7215600e+01   3.3599182e+02  -3.3936618e+01   2.7386273e+02   4.5250073e+01   3.5982273e+02  -4.1540000e+00   2.1570545e+02  -4.7809818e+00   4.4749636e+02  -5.1424364e+00   2.0216636e+02   1.3475782e+01   3.4890545e+02   7.6172109e+01   2.9748727e+02   1.1431018e+01   3.5116455e+02   1.8165927e+01   2.6349000e+02   1.9695345e+01   3.6375182e+02   2.0360713e+02   3.5729545e+02   4.4000000e+00   4.2454455e+02   4.6400982e+01   3.9515909e+02   2.8026364e+01   1.4890455e+02   1.7675309e+02   2.2634909e+02   2.0404025e+02   7.3303636e+01   1.4523116e+02   5.5615909e+02   3.9057273e+01   4.7555545e+02   1.8271018e+01   3.9785545e+02   2.4157018e+01   2.6464364e+02  -4.8149091e-01   3.3657182e+02   4.9969818e+00   3.1940636e+02   9.6269309e+01   2.6396835e+02   7.1287544e+01   3.5108636e+02   1.7641273e+01   2.6391909e+02   6.8240109e+01   2.2375455e+02   1.0995236e+02   6.4775727e+02   8.3912364e+00   4.5116818e+02  -1.1952727e+00   3.0328727e+02  -6.6784364e+00   1.8630364e+02  -5.4048836e+01   2.8146818e+02   4.5017091e+01   3.0932423e+02   1.4096413e+01   4.1873909e+02   1.3035418e+01   1.5647000e+02   7.8127855e+01   3.0583091e+02  -1.9154655e+01   1.3297636e+02   1.8632007e+02   2.6786000e+02   2.7498473e+01   2.6067545e+02   5.4368727e+00   3.2152364e+02  -4.5643636e-01   2.7493182e+02   2.0363636e+01   3.1506727e+02  -5.9992727e-01   1.6938727e+02   4.1689927e+01   3.8447455e+02   1.8571127e+01   2.5731818e+02   1.7409091e+00   2.6799818e+02  -1.2588036e+01   3.6034545e+02   3.6350909e+00   7.0572636e+02   7.0828000e+00   2.5162000e+02  -1.4616873e+01   9.0891818e+01   9.9308655e+01   2.0545091e+02  -2.1410618e+01   3.0167727e+02   3.8624000e+01   4.4127545e+02   1.0657964e+01   2.7761909e+02   2.7668364e+00   2.1621000e+02  -9.1977091e+00
   3.2567636e+02   3.4040727e+00   2.4429455e+02   4.4328000e+00   2.2727273e+02   6.7568182e+01   5.1932455e+02  -1.5441455e+00   2.6667091e+02   8.3463273e+00   3.5945364e+02   4.4396436e+01   3.4815000e+02   4.5765273e+01   3.6205636e+02   3.5952764e+01   4.8236727e+02   2.3596982e+01   4.0206909e+02   2.5745382e+01   2.3513909e+02   1.7947964e+01   2.3447636e+02  -3.0057200e+01   3.0227182e+02  -3.1239018e+01   2.9429273e+02   3.7045673e+01   3.7082273e+02  -1.5640000e+00   1.9441545e+02   8.1122182e+00   4.6582636e+02  -8.6488364e+00   1.3220636e+02  -9.5474182e+00   3.3000545e+02   1.2239411e+02   3.1786727e+02  -1.6859382e+01   3.4235455e+02   1.7730727e+01   2.7616000e+02   5.7317455e+00   3.5160182e+02   1.6233913e+02   3.5315545e+02  -2.0748800e+01   4.8759455e+02   2.3506982e+01   3.4401909e+02   1.5027564e+01   1.6428455e+02   1.6419269e+02   2.6349909e+02   2.0049825e+02   5.8493636e+01   1.4218596e+02   4.8472909e+02   3.9721673e+01   3.8469545e+02   5.3998182e+00   3.5042545e+02   3.9811418e+01   3.7849364e+02   1.3500509e+01   3.4605182e+02   1.5138582e+01   2.7498636e+02   9.0962909e+01   2.5687835e+02   3.0614744e+01   3.4865636e+02   1.1785673e+01   2.4501909e+02   9.4702109e+01   2.3889455e+02   1.4459116e+02   5.7775727e+02   1.1321236e+01   3.5764818e+02  -8.1336727e+00   3.1271727e+02  -9.2428364e+00   1.6572364e+02  -4.2022436e+01   3.0941818e+02   5.0161091e+01   3.0979423e+02   2.0488813e+01   4.5087909e+02   1.2234218e+01   1.8590000e+02   1.1505345e+02   3.0787091e+02  -1.9278545e+00   2.4559636e+02   6.7740473e+01   2.8048000e+02   6.0588727e+00   2.8976545e+02   1.7299673e+01   2.7162364e+02   5.9255636e+00   2.2617182e+02   3.8784436e+01   3.0068727e+02  -8.0295273e+00   2.1229727e+02   8.2071273e+00   3.5466455e+02   2.0485927e+01   2.0441818e+02  -8.1670909e+00   2.3652818e+02  -1.2970436e+01   3.8591545e+02   6.0694909e+00   7.9301636e+02   5.4296000e+00   2.9096000e+02  -2.0574073e+01   1.3089182e+02   1.0201865e+02   2.6659091e+02  -2.9021818e+01   3.1753727e+02   1.4595200e+01   4.2641545e+02   2.1846764e+01   2.8156909e+02   1.5740836e+01   2.4330000e+02   3.4509091e-01
   3.5072636e+02   4.1920073e+01   2.4862455e+02   2.4606400e+01   2.1767273e+02   6.4636182e+01   5.6284455e+02   2.3542545e+00   2.8801091e+02   1.1259127e+01   3.9812364e+02   4.0012836e+01   3.7567000e+02   7.6043673e+01   3.9605636e+02   4.5892764e+01   4.7132727e+02   3.9810182e+01   4.2758909e+02   4.1183782e+01   2.8223909e+02   4.8399636e+00   2.5681636e+02  -3.9944400e+01   3.0694182e+02  -2.4126182e+00   2.8877273e+02   8.8437273e+01   3.8892273e+02   8.9380000e+00   3.0470545e+02  -3.9509818e+00   4.0696636e+02  -8.1300364e+00   2.4049636e+02   1.8293818e+00   3.2252545e+02   1.2737251e+02   2.3857727e+02  -8.0461818e+00   3.6107455e+02   2.4753127e+01   2.9268000e+02   8.7401455e+00   3.2751182e+02   1.9817633e+02   3.6753545e+02   4.0050800e+01   4.9373455e+02   5.0105782e+01   3.6291909e+02   1.9035564e+01   1.9014455e+02   1.3812389e+02   2.5930909e+02   2.0826345e+02   6.7443636e+01   1.5365996e+02   5.4100909e+02   5.8219273e+01   3.9117545e+02   1.2831418e+01   3.6770545e+02   3.8999018e+01   2.4697364e+02   1.2122109e+01   3.3119182e+02   3.0377382e+01   2.3812636e+02   1.6977171e+02   2.9930835e+02   8.5030344e+01   3.7270636e+02   3.3861673e+01   2.5620909e+02   6.8326909e+01   2.2608455e+02   1.1147596e+02   5.8694727e+02   2.0603636e-01   2.9669818e+02   7.2123273e+00   2.7562727e+02   2.0054364e+01   1.4325364e+02  -3.7414836e+01   2.9294818e+02   7.7478691e+01   3.1255423e+02  -4.3019875e+00   4.0320909e+02   2.3947818e+01   1.7047000e+02   1.0128785e+02   3.0397091e+02  -1.4585455e-01   1.6916636e+02   1.1966487e+02   2.5848000e+02   1.6348873e+01   2.4000545e+02   1.3804727e+00   2.0176364e+02   2.9343636e+00   2.2012182e+02   2.7508436e+01   3.1177727e+02   2.7032727e+00   2.0495727e+02   1.2604327e+01   3.4099455e+02   8.1995273e+00   2.6688818e+02  -3.5469091e-01   2.6556818e+02   3.9846364e+01   4.2639545e+02   2.0311091e+01   8.6005636e+02   2.5546400e+01   3.3224000e+02   1.2635273e+00   1.3623182e+02   1.7506145e+02   2.2874091e+02   1.1561818e+00   3.6491727e+02   3.0464800e+01   4.5236545e+02   6.9607636e+00   2.7809909e+02   3.0348436e+01   1.9754000e+02  -1.4641091e+00
   3.2276636e+02   2.6156873e+01   2.4671455e+02   1.6479200e+01   2.4842273e+02   7.8026182e+01   5.4132455e+02   1.4645855e+01   2.8563091e+02   1.6489527e+01   3.8493364e+02   1.8928036e+01   3.3791000e+02   8.1534473e+01   4.2324636e+02   7.2477564e+01   4.3636727e+02   2.7416982e+01   4.1496909e+02   4.3903382e+01   2.7309909e+02   6.0011636e+00   2.1719636e+02  -1.4964800e+01   2.8027182e+02  -1.9709018e+01   2.9472273e+02   6.7391273e+01   3.9176273e+02   1.6180800e+01   3.0132545e+02  -4.3005818e+00   4.7477636e+02   6.6751636e+00   2.1192636e+02  -3.9750182e+00   3.2866545e+02   8.7881309e+01   2.5295727e+02  -5.6665818e+00   3.3288455e+02   2.4578327e+01   2.8092000e+02   5.1109455e+00   3.2851182e+02   1.4876633e+02   3.8229545e+02   8.2600000e+00   4.4887455e+02   3.3024582e+01   3.7953909e+02   6.1859636e+00   1.8476455e+02   1.1493429e+02   2.5334909e+02   2.1326025e+02   7.2163636e+01   1.2013236e+02   6.2486909e+02   5.2990473e+01   4.0003545e+02   2.2792618e+01   3.4737545e+02   4.3541818e-01   2.6454364e+02   1.6956509e+01   3.7567182e+02   5.1089818e+00   2.3745636e+02   8.7775309e+01   2.8630835e+02   8.2550344e+01   3.9199636e+02   6.3184727e+00   2.6563909e+02   7.7002509e+01   2.6756455e+02   1.5234756e+02   5.0284727e+02   5.0840364e+00   3.8297818e+02  -1.3930073e+01   3.4305727e+02   7.2799636e+00   2.7034364e+02  -6.1822036e+01   2.9422818e+02   8.3856291e+01   3.1874423e+02   1.6292813e+01   3.7487909e+02   1.1404218e+01   2.3285000e+02   1.1534745e+02   3.1745091e+02  -1.1242545e+00   2.3954636e+02   9.3794473e+01   2.7919000e+02   2.7882073e+01   2.8443545e+02   2.5607273e-01   2.5214364e+02   4.3839636e+00   2.2022182e+02   4.1930436e+01   3.0972727e+02  -1.8427273e+00   1.8448727e+02   8.5819273e+00   3.5704455e+02   1.5535527e+01   2.8036818e+02  -1.3723091e+01   2.8542818e+02   6.0675636e+00   4.1543545e+02   9.3778909e+00   8.3515636e+02   2.0108400e+01   3.4924000e+02   2.7903527e+01   1.5380182e+02   1.5484585e+02   2.2807091e+02  -1.5460218e+01   3.1205727e+02   2.6273600e+01   3.6779545e+02   2.7576364e+01   2.6356909e+02  -4.3916364e-01   1.7116000e+02   4.6462909e+00
   3.1995636e+02   2.2901673e+01   2.3376455e+02   1.1565200e+01   2.4377273e+02   6.1548182e+01   4.7941455e+02   7.2686545e+00   2.8658091e+02   3.8935273e+00   3.6522364e+02   3.5934836e+01   3.6186000e+02   5.3148473e+01   4.2020636e+02   3.5300764e+01   3.9841727e+02   2.9602982e+01   4.2139909e+02   2.1958982e+01   2.8361909e+02   1.4969564e+01   2.0181636e+02  -4.5684400e+01   2.4056182e+02  -1.8632218e+01   2.5991273e+02   3.5176073e+01   3.7750273e+02  -7.0984000e+00   3.0013545e+02  -7.8653818e+00   3.7530636e+02  -2.4217236e+01   1.9925636e+02   1.6085818e+00   2.9428545e+02   8.6301709e+01   3.5743727e+02   1.2875018e+01   3.4931455e+02   4.9839273e+00   2.9083000e+02   2.1848145e+01   3.5165182e+02   1.8300513e+02   3.9562545e+02   2.6333600e+01   5.2778455e+02   3.0241782e+01   3.8520909e+02   1.8723636e+00   3.1114455e+02   1.2858389e+02   2.5463909e+02   1.8206705e+02   5.2633636e+01   1.0155476e+02   5.5862909e+02   2.1189673e+01   3.6889545e+02   9.3738182e+00   3.7423545e+02   2.6236618e+01   3.4345364e+02   2.7337091e+00   3.7462182e+02   1.7522982e+01   2.1150636e+02   1.2556131e+02   2.5030835e+02   7.2860344e+01   3.8099636e+02   1.4388473e+01   2.4263909e+02   8.2462509e+01   2.6527455e+02   1.4344076e+02   5.5427727e+02   1.4249636e+01   2.3354818e+02  -6.4956727e+00   3.1033727e+02   3.3275636e+00   1.9277364e+02  -5.2756436e+01   3.4398818e+02   7.5925491e+01   3.4093423e+02   1.3327613e+01   3.7873909e+02  -6.9045818e+00   1.7128000e+02   9.8183055e+01   2.9449091e+02   5.3325455e+00   1.7116636e+02   9.4024873e+01   2.4971000e+02  -1.2479527e+01   2.9181545e+02   6.8056727e+00   2.3843364e+02  -7.3292364e+00   2.3126182e+02   2.8767236e+01   3.2453727e+02  -6.3575273e+00   2.0453727e+02   2.0827927e+01   3.2080455e+02  -1.0045273e+01   2.0688818e+02   9.5353091e+00   3.0447818e+02  -1.6464364e+00   3.7162545e+02  -1.0977309e+01   7.8853636e+02  -1.0452000e+01   3.1672000e+02  -1.6304873e+01   9.7701818e+01   1.4267385e+02   2.8340091e+02  -2.3416618e+01   3.1339727e+02   3.0636400e+01   4.1251545e+02   1.9587636e+00   2.7394909e+02  -2.6599564e+01   1.6740000e+02   8.8970909e+00
   3.4691636e+02   4.9704873e+01   2.1124455e+02   2.1076800e+01   2.2587273e+02   8.7930182e+01   5.0203455e+02   1.7119055e+01   2.8277091e+02   1.1868327e+01   3.6374364e+02   2.7713236e+01   3.5577000e+02   5.0345673e+01   3.8315636e+02   2.6974764e+01   4.6103727e+02   1.1353382e+01   4.2301909e+02   3.8499382e+01   2.2242909e+02   1.0574764e+01   2.1319636e+02  -2.3694800e+01   2.5699182e+02  -1.6086618e+01   2.9962273e+02   3.3759273e+01   3.5618273e+02   1.1137200e+01   1.6122545e+02   4.8741818e-01   3.6330636e+02  -3.4072364e+00   2.2854636e+02  -1.7114618e+01   3.0214545e+02   9.2622909e+01   2.7776727e+02   8.8686182e+00   3.6916455e+02  -1.3894073e+01   3.2059000e+02   1.4037345e+01   3.5070182e+02   2.3113113e+02   4.1724545e+02   1.5314000e+01   4.9392455e+02   5.9710582e+01   3.8353909e+02   9.8159636e+00   1.9214455e+02   1.5400389e+02   2.3449909e+02   1.7853825e+02   9.7973636e+01   1.5278756e+02   6.0248909e+02   3.2970873e+01   4.0122545e+02   2.1077418e+01   3.3994545e+02   4.6699818e+01   2.9792364e+02   3.2046109e+01   3.4867182e+02   2.0508982e+01   2.7959636e+02   1.1430411e+02   2.7806835e+02   7.0919544e+01   3.7608636e+02   2.7881273e+01   2.5191909e+02   8.1960109e+01   2.5580455e+02   1.4152836e+02   6.6246727e+02  -6.9755636e+00   3.9550818e+02  -9.0224727e+00   3.1881727e+02  -1.1110836e+01   2.2063364e+02  -4.4705236e+01   3.1765818e+02   8.3891891e+01   3.4803423e+02   1.3719613e+01   3.7830909e+02  -1.1018182e-01   1.2723000e+02   1.0641705e+02   2.9930091e+02  -5.1022545e+00   2.0825636e+02   8.2767673e+01   2.5076000e+02   1.3726473e+01   2.5176545e+02   1.3149673e+01   3.2938364e+02   1.0344764e+01   2.2907182e+02   5.4702436e+01   2.7625727e+02  -2.4115127e+01   1.8400727e+02   1.7470327e+01   3.6376455e+02  -6.8120727e+00   2.0807818e+02  -2.9890909e-02   2.3299818e+02   4.0219636e+00   3.7658545e+02  -1.4641091e+00   8.2520636e+02   1.7184400e+01   2.8496000e+02   3.1859273e+00   1.2361182e+02   8.0841055e+01   2.3688091e+02  -3.3165018e+01   3.0353727e+02   1.7045200e+01   4.3374545e+02  -2.3596364e+00   2.6794909e+02   2.3780436e+01   1.7549000e+02   7.8198909e+00
   3.0972636e+02   3.2340073e+01   2.6619455e+02   1.4630800e+01   2.1272273e+02   6.7982182e+01   5.0327455e+02   5.6898545e+00   2.5196091e+02   1.5663127e+01   3.3841364e+02   9.3596364e+00   3.4262000e+02   8.1967673e+01   3.4096636e+02   7.6639964e+01   4.3984727e+02   2.3808582e+01   4.2844909e+02   4.0684982e+01   2.4490909e+02   9.2636364e-01   2.5005636e+02  -4.4536000e+00   2.5503182e+02  -2.0309818e+01   3.0634273e+02   5.9311673e+01   3.5771273e+02   1.5348000e+00   2.1265545e+02   6.3730182e+00   4.2896636e+02  -8.8500364e+00   2.0087636e+02  -3.5761018e+01   2.8885545e+02   1.0125611e+02   2.6886727e+02   1.2770618e+01   3.5135455e+02   1.3340727e+01   3.5392000e+02   3.0940945e+01   3.3489182e+02   1.9720593e+02   4.0439545e+02   1.2152000e+01   5.1764455e+02   4.5522982e+01   3.7829909e+02   9.0516364e-01   2.2952455e+02   1.1587349e+02   2.3425909e+02   2.1712745e+02   5.6493636e+01   1.1643596e+02   6.4210909e+02   2.6421273e+01   4.2003545e+02   1.6852618e+01   3.2675545e+02   2.7605018e+01   3.4826364e+02   2.3158909e+01   3.9552182e+02   2.7230982e+01   2.3617636e+02   2.1025771e+02   2.6392835e+02   4.4960744e+01   3.4918636e+02   1.7603273e+01   2.5234909e+02   7.7735709e+01   2.6432455e+02   1.5384676e+02   5.9260727e+02  -1.1866764e+01   2.6954818e+02   4.5743273e+00   3.3457727e+02   8.7683636e+00   1.9163364e+02  -2.7805236e+01   3.0560818e+02   6.8375891e+01   3.4079423e+02   6.5288125e+00   3.6716909e+02   1.2881018e+01   1.6695000e+02   1.1842945e+02   3.1521091e+02   1.5764945e+01   4.1836364e+01   2.5166127e+02   2.3976000e+02   2.5564727e+00   2.6991545e+02   1.0457673e+01   3.3862364e+02  -2.6244364e+00   2.9798182e+02   5.5139636e+01   2.9953727e+02   2.2472727e-02   1.9133727e+02   1.0263927e+01   4.4190455e+02   1.3567273e+00   1.7679818e+02   1.8250909e-01   2.8204818e+02   3.8079636e+00   3.6415545e+02   1.0029091e-01   7.8691636e+02   4.3476000e+00   2.3748000e+02  -2.0585673e+01   9.7801818e+01   8.5615855e+01   3.1597091e+02  -1.3492218e+01   2.8181727e+02   4.2502800e+01   4.7046545e+02   2.2842764e+01   2.8871909e+02   4.8388364e+00   2.1049000e+02  -1.9650109e+01
   3.2919636e+02   3.1742473e+01   2.3348455e+02   1.3397600e+01   1.6712273e+02   1.1643018e+02   5.8455455e+02   4.9474545e+00   2.4243091e+02   4.9955273e+00   3.8698364e+02   3.2764036e+01   3.7034000e+02   5.6850073e+01   3.6091636e+02   3.0463964e+01   4.9670727e+02   4.6499782e+01   3.8415909e+02   2.7128182e+01   2.4323909e+02   3.3529964e+01   2.4319636e+02  -2.0754800e+01   2.6808182e+02  -1.1883818e+01   3.1291273e+02   5.8936073e+01   3.8408273e+02   1.4215200e+01   1.6646545e+02  -6.6017818e+00   3.9235636e+02  -3.9123636e-01   2.4382636e+02   4.3329818e+00   3.0419545e+02   8.7318909e+01   3.3424727e+02  -9.1697818e+00   3.0959455e+02   1.3351527e+01   3.1016000e+02   2.3491745e+01   3.5998182e+02   1.4862873e+02   3.5058545e+02   6.4568000e+00   4.3821455e+02   3.4837382e+01   3.0425909e+02  -4.3616364e+00   3.1676455e+02   1.3375429e+02   2.4934909e+02   1.3373025e+02   5.8113636e+01   1.2125636e+02   6.4258909e+02   1.9712873e+01   4.1041545e+02   8.6222182e+00   3.6151545e+02   1.3974218e+01   3.9359364e+02   2.7772509e+01   3.4438182e+02   2.5892182e+01   2.3902636e+02   7.4459709e+01   2.9225835e+02   7.1694344e+01   3.4418636e+02   2.7473273e+01   2.5577909e+02   6.6271309e+01   2.8237455e+02   2.0188276e+02   5.9194727e+02  -3.4339636e+00   4.5331818e+02   2.1592727e+01   3.7228727e+02   2.2271564e+01   1.9087364e+02  -4.2744436e+01   3.4789818e+02   7.1372691e+01   3.1808423e+02  -2.7438746e-01   4.0187909e+02  -1.1805782e+01   2.3642000e+02   1.3249185e+02   3.0873091e+02  -6.0466545e+00   1.0540636e+02   1.5114567e+02   2.3476000e+02   3.2964727e+00   2.7862545e+02   1.4087273e-01   2.4719364e+02   1.8109964e+01   2.6179182e+02   4.4414836e+01   2.9158727e+02  -9.4915273e+00   1.8014727e+02   2.6019127e+01   3.9557455e+02  -1.8868727e+00   1.9322818e+02   6.8181091e+00   3.1261818e+02  -1.2537636e+01   3.8272545e+02   2.4246909e+00   7.5639636e+02  -1.3970800e+01   2.5820000e+02  -8.3332727e+00   1.0361182e+02   1.0272105e+02   2.8459091e+02  -2.7651818e+01   3.1024727e+02   8.0784000e+00   3.7503545e+02   1.5147164e+01   2.9275909e+02   3.3175636e+01   1.8087000e+02  -9.4705091e+00
   3.2243636e+02   2.6283273e+01   2.1919455e+02   1.4587080e+02   1.2847273e+02   1.7467218e+02   5.0708455e+02   1.2675055e+01   2.3301091e+02   2.3191273e+00   3.2417364e+02   3.9838836e+01   3.8077000e+02   4.1155673e+01   3.2267636e+02   4.1143164e+01   3.8884727e+02   2.0128582e+01   3.7177909e+02   1.4118582e+01   2.7409909e+02   1.3781164e+01   2.1547636e+02   2.2280000e-01   2.5918182e+02  -4.6918182e+00   3.8077273e+02   7.5697273e+01   3.9182273e+02   2.2176000e+01   1.7199545e+02  -6.2841818e+00   4.3635636e+02   9.4687636e+00   2.0935636e+02   1.2040582e+01   2.8647545e+02   9.7926509e+01   3.0448727e+02  -3.3318982e+01   3.4816455e+02   3.1735927e+01   2.8683000e+02   2.5068145e+01   3.3865182e+02   1.3885513e+02   4.6005545e+02   8.7492000e+00   4.8054455e+02   1.2964098e+02   3.4472909e+02   1.3820764e+01   2.4557455e+02   1.2130949e+02   3.2520909e+02   1.0181455e+01   8.7113636e+01   1.0127636e+02   6.1710909e+02   3.1041273e+01   4.1074545e+02  -1.5594182e+01   3.3566545e+02   2.8512218e+01   3.0845364e+02   2.1393709e+01   3.3924182e+02   1.2163382e+01   2.7588636e+02   1.1008091e+02   2.6968835e+02   8.1259944e+01   3.4475636e+02   1.9047673e+01   2.8834909e+02   6.8755709e+01   2.6337455e+02   1.6749276e+02   4.9308727e+02   2.9714836e+01   4.7316818e+02  -1.0952727e+00   3.7128727e+02   1.3731564e+01   1.6668364e+02  -3.3809236e+01   3.4165818e+02   8.3201891e+01   2.8813423e+02   1.2701613e+01   3.4278909e+02   2.7971418e+01   1.5290000e+02   1.1065345e+02   2.7645091e+02  -6.8942545e+00   1.4530636e+02   1.6228367e+02   2.9386000e+02   2.5684727e+00   2.6372545e+02  -1.3567127e+01   3.1786364e+02   2.0646364e+01   2.6874182e+02   2.3858836e+01   3.1477727e+02   1.8032727e+00   1.6281727e+02   7.0755273e+00   3.0614455e+02   5.1275273e+00   1.9679818e+02  -6.5574909e+00   3.0671818e+02  -1.4925636e+01   3.8710545e+02  -1.1595709e+01   8.1801636e+02   2.7759600e+01   3.0729000e+02   6.0195273e+00   9.7321818e+01   1.3827425e+02   2.2550091e+02  -7.6346182e+00   2.5310727e+02   3.1599600e+01   3.7884545e+02   2.0692364e+01   2.6932909e+02  -3.7999636e+00   1.9021000e+02   4.9322909e+00
   2.6657636e+02   2.6942073e+01   2.2624455e+02   1.4963680e+02   1.3047273e+02   1.4921218e+02   5.8427455e+02   1.0879855e+01   2.1348091e+02  -9.9684727e+00   3.8455364e+02   1.5768436e+01   3.8286000e+02   6.0328473e+01   3.3758636e+02   6.4710364e+01   4.1427727e+02   2.7424182e+01   4.1606909e+02   1.1485382e+01   2.7104909e+02   1.3215164e+01   2.0986636e+02  -5.0948400e+01   1.8699182e+02  -2.5206618e+01   2.8720273e+02   3.5372873e+01   4.1666273e+02   9.8188000e+00   1.5846545e+02   1.8468218e+01   4.2325636e+02  -1.7723236e+01   1.7040636e+02  -1.2363418e+01   2.8790545e+02   9.9102109e+01   2.8200727e+02  -1.4610582e+01   3.1921455e+02  -8.8480727e+00   3.0564000e+02  -7.6665455e-01   3.0584182e+02   1.5852993e+02   3.6377545e+02  -5.2584000e+00   4.3745455e+02   1.0008818e+02   3.6934909e+02   3.8511636e+00   2.0385455e+02   9.9457091e+01   3.0654909e+02  -7.5157455e+00   6.4213636e+01   1.1395836e+02   7.8862909e+02   4.5839673e+01   4.5093545e+02   1.7620618e+01   4.0047545e+02   3.7617418e+01   2.5587364e+02   2.2260109e+01   3.5552182e+02   2.2910982e+01   3.0331636e+02   1.0774651e+02   2.5787835e+02   8.0394744e+01   3.3732636e+02   1.3122073e+01   2.8248909e+02   8.4274509e+01   2.8242455e+02   1.5387876e+02   5.8165727e+02   5.7792364e+00   3.7554818e+02   1.8543273e+00   3.5486727e+02   1.4335164e+01   2.1744364e+02  -4.6540036e+01   3.3098818e+02   8.4205491e+01   2.8636423e+02   1.2173213e+01   3.3935909e+02   3.5358182e+00   2.2728000e+02   1.4789305e+02   3.0283091e+02  -1.2764655e+01   3.1764636e+02   4.4116473e+01   2.6814000e+02   4.6906073e+01   2.6681545e+02   2.1085673e+01   4.1833364e+02  -9.9112364e+00   2.4069182e+02   3.5482836e+01   2.8210727e+02  -2.5443127e+01   2.1867727e+02   4.5067273e+00   4.1147455e+02   8.4611273e+00   1.8064818e+02   5.4445091e+00   3.2685818e+02  -9.5768364e+00   3.7953545e+02   1.3059891e+01   8.2501636e+02   3.9149600e+01   2.4915000e+02   1.7207273e+00   1.6632182e+02   1.0784425e+02   3.6626091e+02  -2.9895418e+01   3.0877727e+02   4.7486000e+01   4.6703545e+02   1.8027164e+01   2.9975909e+02   7.1563636e-01   1.6268000e+02   1.7046909e+00
   3.0272636e+02   1.4810073e+01   2.0314455e+02   1.6077480e+02   1.4757273e+02   1.5164418e+02   4.5927455e+02   1.0929855e+01   2.5610091e+02  -1.8807273e-01   3.7274364e+02   3.8803236e+01   3.9719000e+02   5.2562073e+01   3.2386636e+02   5.0667964e+01   4.1546727e+02   6.7589818e+00   4.1025909e+02   2.0040182e+01   2.9285909e+02  -7.6296364e+00   2.0981636e+02  -2.8944400e+01   2.4360182e+02  -2.0735418e+01   3.4915273e+02   6.7366873e+01   4.2439273e+02   7.1504000e+00   1.5589545e+02  -1.1361818e+00   4.0001636e+02  -1.0674036e+01   1.9944636e+02  -1.4026618e+01   3.0338545e+02   8.8243709e+01   2.8415727e+02   1.6837418e+01   3.1545455e+02   1.4642727e+01   2.9373000e+02   2.1516145e+01   3.6794182e+02   1.4108193e+02   4.2610545e+02   1.5985200e+01   5.3359455e+02   1.5272698e+02   3.7610909e+02   1.4460364e+01   1.7357455e+02   1.2753949e+02   3.0949909e+02   9.5382545e+00   9.4543636e+01   1.3011196e+02   6.5210909e+02   2.7951273e+01   4.2879545e+02   9.8718182e+00   3.3956545e+02   3.0680218e+01   3.3526364e+02   2.3148909e+01   3.8838182e+02   2.7522182e+01   2.4155636e+02   1.4339731e+02   2.2777835e+02   7.1272744e+01   3.6513636e+02   3.7572727e+00   2.7220909e+02   9.1476909e+01   2.7880455e+02   1.5506836e+02   5.9537727e+02   1.4581636e+01   2.7392818e+02  -1.2866073e+01   4.1071727e+02  -9.4283636e-01   2.0158364e+02  -4.9411236e+01   3.4503818e+02   8.2221491e+01   3.0155423e+02   1.3818013e+01   3.5673909e+02   2.3525418e+01   1.3361000e+02   1.0923665e+02   2.6797091e+02  -8.1258545e+00   1.5430636e+02   1.5189367e+02   3.0490000e+02   1.5875273e+01   2.7105545e+02   1.5036473e+01   2.4110364e+02  -2.1112836e+01   2.3088182e+02   3.9407636e+01   3.0615727e+02   5.0128727e+00   1.8353727e+02   2.3179273e+00   3.5728455e+02  -2.0367273e-01   1.9950818e+02   5.3657091e+00   3.2675818e+02   1.9661164e+01   4.2577545e+02   1.6070691e+01   8.4944636e+02   2.2452000e+00   2.4815000e+02  -1.0092727e+00   1.4232182e+02   1.6019425e+02   3.2945091e+02  -3.3050618e+01   3.3410727e+02   3.6789600e+01   3.5365545e+02   3.1137564e+01   2.7723909e+02   1.6177236e+01   1.6373000e+02  -4.9493091e+00
   2.5338636e+02   3.4947273e+01   2.3476455e+02   1.3333520e+02   1.2032273e+02   1.3097418e+02   4.4936455e+02   2.2952655e+01   2.3158091e+02   6.2035273e+00   3.3207364e+02   2.9168364e+00   3.6291000e+02   6.0684473e+01   3.2096636e+02   3.1569964e+01   3.8536727e+02  -1.0730182e+00   4.2987909e+02   2.1240582e+01   2.3918909e+02  -6.5260364e+00   2.2324636e+02  -1.2398800e+01   2.6627182e+02  -2.5639018e+01   3.0215273e+02   7.5226873e+01   4.2208273e+02   1.1965200e+01   1.7761545e+02  -2.5378182e-01   4.3615636e+02  -4.6523636e-01   1.8735636e+02  -8.6294182e+00   3.2190545e+02   9.6522109e+01   2.4895727e+02   1.4223418e+01   3.3288455e+02   2.6283273e+00   2.9192000e+02   1.5900945e+01   3.2765182e+02   1.2983513e+02   4.4572545e+02   2.2605600e+01   5.7416455e+02   1.2396138e+02   3.8677909e+02   9.3667636e+00   1.8223455e+02   1.1794669e+02   3.3339909e+02   6.4362545e+00   8.2973636e+01   1.8474756e+02   7.8234909e+02   3.2672073e+01   4.0541545e+02  -4.2077818e+00   3.3851545e+02   2.2284218e+01   3.7130364e+02   2.4935709e+01   3.4348182e+02   1.1541818e+00   2.4940636e+02   1.3105931e+02   2.9225835e+02   7.1694344e+01   3.4341636e+02   1.5848727e+00   2.8372909e+02   7.7225309e+01   3.0023455e+02   1.4497396e+02   5.7389727e+02  -1.7079964e+01   3.2411818e+02   3.7787273e+00   3.6966727e+02   2.7341164e+01   2.0220364e+02  -3.8800836e+01   3.1841818e+02   1.0697109e+02   3.0474423e+02   1.0602813e+01   3.4530909e+02   2.3339818e+01   1.5809000e+02   1.0656825e+02   2.7297091e+02  -2.8058545e+00   2.4911636e+02   1.0359887e+02   3.1638000e+02   8.3768727e+00   2.9091545e+02   6.4476727e+00   1.4371364e+02   2.7683636e+00   2.3655182e+02   5.1244036e+01   3.0082727e+02  -2.3890727e+01   1.9081727e+02   1.8735527e+01   3.8338455e+02   2.5683273e+00   2.6712818e+02  -4.5638909e+00   3.4099818e+02   8.8119636e+00   3.8824545e+02   1.7123091e+01   8.1877636e+02   1.2318800e+01   2.6658000e+02   2.1236327e+01   1.3137182e+02   1.0312025e+02   2.4840091e+02  -6.4166182e+00   2.7196727e+02   3.1710800e+01   3.9170545e+02   5.0523564e+01   2.9932909e+02   3.4650036e+01   1.9264000e+02  -1.7642109e+01
   3.2262636e+02   6.4580727e+00   2.1305455e+02   1.2360200e+02   1.3637273e+02   1.7034018e+02   4.8341455e+02  -8.4313455e+00   2.5501091e+02   8.3691273e+00   3.3960364e+02   3.8644436e+01   3.5324000e+02   7.2648073e+01   3.4358636e+02   5.9570364e+01   3.9079727e+02   3.2112582e+01   3.7773909e+02   2.1601782e+01   2.6299909e+02   2.7859164e+01   2.3871636e+02  -2.0736400e+01   2.8218182e+02  -2.8291818e+01   2.9282273e+02   3.3063273e+01   4.2755273e+02  -3.5224000e+00   1.9441545e+02   8.4922182e+00   4.9001636e+02  -1.3114036e+01   2.3130636e+02   3.3474582e+01   3.3047545e+02   1.0045651e+02   3.3919727e+02  -2.9457818e+00   3.3312455e+02   1.2279127e+01   3.1597000e+02   1.7786945e+01   4.3475182e+02   1.5283713e+02   4.1305545e+02   2.7409200e+01   6.0906455e+02   1.2563938e+02   3.6915909e+02   8.6763636e+00   1.7457455e+02   1.4336949e+02   2.9930909e+02   8.6834545e+00   1.0506364e+02   1.5046036e+02   6.6462909e+02   3.7519673e+01   3.5027545e+02   2.5834182e+00   3.2432545e+02   2.9659418e+01   2.5245364e+02   2.6203709e+01   3.6467182e+02   6.2289818e+00   2.7350636e+02   1.3008131e+02   2.4439835e+02   5.8043144e+01   3.1256636e+02   2.5002873e+01   2.8234909e+02   8.7905709e+01   2.8861455e+02   1.6747356e+02   5.5627727e+02   2.3796364e+00   3.2535818e+02   5.3995273e+00   3.6581727e+02   2.2739164e+01   2.1982364e+02  -5.9260436e+01   3.2170818e+02   7.5277891e+01   2.9841423e+02   2.2589213e+01   3.4268909e+02   2.1079418e+01   1.7952000e+02   1.2437385e+02   2.7835091e+02   1.4003745e+01   1.1902636e+02   1.7295607e+02   2.6686000e+02   2.5148473e+01   2.7715545e+02   3.1548473e+01   2.1119364e+02   1.3989964e+01   2.5788182e+02   5.0297636e+01   3.0177727e+02  -1.0686727e+01   1.8962727e+02   1.0707273e+00   3.8757455e+02   4.6631273e+00   2.7345818e+02  -1.0410291e+01   2.9485818e+02  -1.0168364e+00   3.5724545e+02  -1.3496909e+01   7.8553636e+02   6.9800000e-01   3.0572000e+02  -5.8948727e+00   1.6046182e+02   1.3470305e+02   2.0459091e+02  -2.2251818e+01   2.8829727e+02   1.1884400e+01   4.1013545e+02   3.1859164e+01   2.7361909e+02   1.8666836e+01   1.8502000e+02  -1.4225091e+00
   2.7967636e+02   3.2984073e+01   2.1448455e+02   1.6019760e+02   1.3552273e+02   1.2545818e+02   5.6032455e+02  -1.1304145e+01   2.5501091e+02   2.7912727e-01   3.1103364e+02   2.6320036e+01   3.1396000e+02   5.6170473e+01   3.1501636e+02   6.0615964e+01   4.2984727e+02   6.0385818e+00   3.8530909e+02   2.2896182e+01   2.7999909e+02   1.2449164e+01   2.3095636e+02  -2.3065600e+01   2.9913182e+02  -2.1177818e+01   3.3110273e+02   3.3380873e+01   3.6729273e+02   1.7398400e+01   1.5151545e+02   1.6974218e+01   4.8144636e+02   1.3315636e+00   2.1459636e+02   1.4313818e+00   3.1619545e+02   9.9548909e+01   3.8824727e+02  -1.7797818e+00   3.3659455e+02   8.5215273e+00   3.0278000e+02   1.0362145e+01   4.5979182e+02   1.1502393e+02   4.1429545e+02   5.3100000e+00   5.8459455e+02   1.3421698e+02   3.6920909e+02   1.2052364e+01   1.5052455e+02   1.2533349e+02   3.2963909e+02   2.3117055e+01   1.2944364e+02   1.6326996e+02   5.2753909e+02   5.5056873e+01   4.4398545e+02   6.5566182e+00   3.0047545e+02   1.3947418e+01   2.8192364e+02   5.1361091e+00   3.3843182e+02   2.8748182e+01   2.9931636e+02   5.2876509e+01   2.3715835e+02   8.8622344e+01   3.5956636e+02   5.5828727e+00   2.5439909e+02   7.2471709e+01   2.7389455e+02   1.5865116e+02   5.4637727e+02  -1.8363636e-02   3.6992818e+02  -1.2886073e+01   3.7257727e+02   7.2836364e-01   1.6415364e+02  -3.4846836e+01   3.7008818e+02   7.0647491e+01   3.1141423e+02   1.5029213e+01   3.5811909e+02   2.0555018e+01   1.5990000e+02   1.0247345e+02   2.8225091e+02  -9.2825455e-01   1.9144636e+02   1.2107247e+02   2.6019000e+02   3.0972073e+01   2.7324545e+02   8.6127273e-01   2.9852364e+02   1.2723564e+01   2.7464182e+02   5.4056836e+01   3.1149727e+02  -1.9984327e+01   1.7662727e+02  -2.7892727e+00   3.7904455e+02   2.1055273e+00   2.0712818e+02  -1.2003891e+01   3.3233818e+02  -1.5452364e+00   3.7110545e+02  -8.0757091e+00   7.4153636e+02   9.5980000e+00   2.9715000e+02  -6.8792727e+00   1.0451182e+02   1.0921905e+02   1.7088091e+02  -2.1265018e+01   2.5867727e+02   2.6494000e+01   3.5417545e+02   1.2715964e+01   2.8232909e+02   1.5300036e+01   1.7883000e+02  -1.0687309e+01
   2.4376636e+02   2.3186873e+01   2.2719455e+02   1.3428080e+02   1.2517273e+02   1.6778618e+02   4.9546455e+02   3.3834655e+01   2.3610091e+02   1.1501927e+01   3.3598364e+02   4.0464036e+01   3.6396000e+02   5.9840473e+01   3.4739636e+02   6.1505564e+01   3.8022727e+02   1.7338182e+01   4.1834909e+02   1.2972982e+01   2.6180909e+02  -7.1563636e-01   2.4505636e+02  -1.8813600e+01   2.4632182e+02  -2.4663018e+01   2.1867273e+02   5.9045273e+01   3.9571273e+02   1.1848000e+00   1.5403545e+02  -6.3673818e+00   4.4277636e+02  -1.2904836e+01   2.0840636e+02  -2.0453418e+01   2.8652545e+02   4.8632509e+01   3.6010727e+02   1.2761418e+01   3.4864455e+02   8.5575273e+00   3.1359000e+02   6.3573455e+00   3.9722182e+02   1.1145953e+02   4.3962545e+02   1.1003600e+01   5.9159455e+02   1.3770698e+02   3.6296909e+02   2.7791564e+01   1.7295455e+02   1.1587909e+02   2.9668909e+02   3.5513055e+01   9.8023636e+01   1.5349356e+02   6.7824909e+02   3.7620073e+01   4.6993545e+02   1.7670618e+01   3.1428545e+02   2.2562618e+01   2.7368364e+02   1.6985309e+01   3.4319182e+02   7.1373818e+00   3.0231636e+02   9.8296509e+01   2.6330835e+02   8.9010344e+01   3.5208636e+02   1.7651273e+01   2.6567909e+02   9.8139309e+01   2.4651455e+02   1.2827156e+02   5.8675727e+02   1.9371236e+01   3.9773818e+02   1.4989127e+01   3.5214727e+02   2.9982764e+01   2.5206364e+02  -5.5639636e+01   3.6608818e+02   6.0727491e+01   2.7884423e+02   1.4914813e+01   3.3801909e+02   2.2873018e+01   1.4652000e+02   1.1435385e+02   3.1435091e+02  -1.4962545e+00   3.3621636e+02   4.1200873e+01   2.8124000e+02   1.9338073e+01   2.7995545e+02   1.7274473e+01   2.4967364e+02   1.0101564e+01   2.4955182e+02   4.1874036e+01   2.8544727e+02  -5.0403273e+00   1.8329727e+02  -1.4322873e+01   3.7999455e+02   4.4595273e+00   2.5003818e+02   2.2233091e+00   2.7894818e+02  -1.1984036e+01   3.6000545e+02   1.5192291e+01   7.5705636e+02  -2.6833600e+01   3.0315000e+02  -1.7392727e+00   1.1456182e+02   1.1332505e+02   1.9936091e+02  -1.2353418e+01   3.0562727e+02   3.2308000e+01   4.0355545e+02   5.1055636e+00   2.6832909e+02  -2.5299636e+00   1.7716000e+02   1.5462909e+00
   3.3333636e+02   3.6171273e+01   2.5310455e+02   1.2729800e+02   1.0532273e+02   2.0527418e+02   5.6360455e+02  -7.1365455e+00   1.9858091e+02   4.3173527e+01   3.1674364e+02   3.2333236e+01   3.7396000e+02   3.8370473e+01   3.0215636e+02   3.1404764e+01   3.8027727e+02   2.5334182e+01   4.2211909e+02   1.6241382e+01   1.9952909e+02  -4.1132364e+00   2.5209636e+02  -1.4846800e+01   2.7422182e+02  -3.0895018e+01   2.3082273e+02   5.0833273e+01   3.4787273e+02   1.0120000e+00   1.2346545e+02   1.5082182e+00   4.0706636e+02  -1.8098036e+01   2.0492636e+02  -2.2501818e-01   2.9485545e+02   8.9736109e+01   2.6786727e+02  -2.4393818e+00   3.4440455e+02  -1.3432727e+00   3.2454000e+02   5.0013455e+00   4.5965182e+02   1.2288513e+02   4.0139545e+02  -6.0780000e+00   5.5978455e+02   1.3049178e+02   3.5920909e+02   9.6223636e+00   1.4276455e+02   1.3905429e+02   3.0515909e+02  -4.9245455e+00   8.5543636e+01   1.4764196e+02   5.6300909e+02   4.1459273e+01   4.8622545e+02   4.1774182e+00   3.4023545e+02   3.7336618e+01   3.8830364e+02  -4.2429091e-01   4.1357182e+02  -1.0543018e+01   2.7426636e+02   3.6780509e+01   2.5463835e+02   7.9123944e+01   3.1570636e+02   1.0471673e+01   2.8120909e+02   7.0806909e+01   2.9323455e+02   1.3872396e+02   5.9808727e+02  -4.4516364e-01   5.2678818e+02   1.5425127e+01   3.2481727e+02   2.0599164e+01   1.6610364e+02  -5.8382836e+01   3.4222818e+02   8.5446291e+01   2.8522423e+02   3.0354413e+01   3.9078909e+02   2.3941418e+01   1.8428000e+02   1.0190305e+02   3.1740091e+02   1.0197455e+00   1.0283636e+02   2.1263127e+02   2.3209000e+02   2.2790073e+01   2.9057545e+02  -1.4751273e+00   3.2871364e+02   7.1683636e+00   1.9874182e+02   4.5508836e+01   2.8091727e+02  -3.0179273e+00   2.7248727e+02   2.2871927e+01   3.5666455e+02   9.7559273e+00   2.4412818e+02   1.6961091e+00   2.7804818e+02  -1.8442036e+01   3.6234545e+02  -4.0449091e+00   8.0596636e+02   3.3436000e+00   2.9843000e+02  -1.8791673e+01   1.1599182e+02   9.3260655e+01   2.3083091e+02  -3.2251018e+01   3.1486727e+02   4.5328800e+01   3.6403545e+02   8.8771636e+00   2.9247909e+02   4.7280364e+00   2.0097000e+02  -2.2548509e+01
   3.3543636e+02   2.2093273e+01   2.5190455e+02   1.5706400e+02   1.3472273e+02   1.7417218e+02   5.2984455e+02   8.8042545e+00   2.5629091e+02   2.7986727e+01   3.3817364e+02   3.2378836e+01   3.8686000e+02   4.6148473e+01   3.0296636e+02   6.1059964e+01   3.8898727e+02   3.5447382e+01   3.8249909e+02   3.6460982e+01   2.1590909e+02  -4.9936364e+00   2.6167636e+02  -3.0523200e+01   2.7032182e+02  -2.2873018e+01   2.7039273e+02   4.1287673e+01   3.7550273e+02   4.3216000e+00   1.6594545e+02   1.3959818e+01   4.3215636e+02  -1.7955236e+01   1.9997636e+02   4.6509818e+00   2.8343545e+02   1.2016971e+02   3.0115727e+02  -2.1382582e+01   3.4097455e+02   2.2112727e-01   2.6816000e+02  -1.1818255e+01   5.9827182e+02   1.1265553e+02   4.0658545e+02   9.4568000e+00   5.2392455e+02   1.1660058e+02   3.6315909e+02   5.8763636e+00   1.2490455e+02   1.6724309e+02   3.1677909e+02   3.0905855e+01   8.2163636e+01   1.3605236e+02   5.3405909e+02   2.8965273e+01   4.9193545e+02  -8.4938182e-01   3.2875545e+02   3.3445018e+01   3.3245364e+02  -1.5906291e+01   3.3171182e+02  -9.9042182e+00   2.9788636e+02   1.8870091e+02   2.6944835e+02   7.5279144e+01   3.4665636e+02   4.8956727e+00   3.1386909e+02   9.2764109e+01   2.6342455e+02   1.5191876e+02   5.7979727e+02   3.7280364e+00   3.7802818e+02  -1.1540727e+00   3.3343727e+02  -9.5704364e+00   2.3406364e+02  -3.5779636e+01   3.2784818e+02   8.7306691e+01   2.7351423e+02   2.7911213e+01   3.6520909e+02   2.7417818e+01   1.5985000e+02   1.0990745e+02   3.1697091e+02   1.8484145e+01   1.8454636e+02   1.9619447e+02   2.5576000e+02   1.9616473e+01   2.7600545e+02   7.4004727e+00   3.5410364e+02   1.9607164e+01   2.5045182e+02   1.8942036e+01   2.9896727e+02  -2.2271927e+01   1.6867727e+02   1.3886727e+01   3.4790455e+02  -4.7832727e+00   2.4545818e+02  -7.8802909e+00   3.5104818e+02  -4.7520364e+00   4.0262545e+02   1.4922691e+01   8.2663636e+02   2.8740000e+01   2.5191000e+02   7.3599273e+00   1.1575182e+02   1.5274985e+02   2.5455091e+02  -8.9586182e+00   2.6881727e+02   2.6112800e+01   3.4670545e+02   4.5535636e+00   2.7394909e+02   1.1780436e+01   1.8183000e+02  -7.9273091e+00
   3.0305636e+02   2.4733673e+01   2.6348455e+02   1.5489760e+02   1.1942273e+02   1.8479618e+02   5.2065455e+02   9.9694545e+00   2.3601091e+02  -1.2580873e+01   3.2917364e+02   2.4818836e+01   3.2272000e+02   2.0609673e+01   3.7815636e+02   2.4804764e+01   3.9775727e+02   2.6935782e+01   4.1487909e+02   3.6290582e+01   1.9561909e+02  -1.0904364e+00   2.9686636e+02  -2.1098400e+01   3.1018182e+02  -3.4631818e+01   2.6005273e+02   2.6874873e+01   3.6892273e+02   2.7748000e+01   1.3003545e+02  -6.6873818e+00   4.3344636e+02  -1.0778436e+01   2.3520636e+02   7.4525818e+00   2.6871545e+02   1.4334731e+02   2.9619727e+02  -1.9365782e+01   3.3745455e+02   1.6972727e+01   3.1716000e+02   2.4551745e+01   5.8808182e+02   1.2171073e+02   4.3201545e+02   6.5124000e+00   4.4111455e+02   1.1922538e+02   3.8320909e+02  -3.1076364e+00   1.3571455e+02   1.6138291e+01   3.2987909e+02   2.2427855e+01   8.6023636e+01   1.2460356e+02   4.7529909e+02   4.6660727e+00   4.9936545e+02   1.7126218e+01   3.3189545e+02   1.0343818e+01   3.3907364e+02   5.7541091e+00   2.9786182e+02   4.3143782e+01   3.2517636e+02   8.3757709e+01   2.5787835e+02   9.7204744e+01   3.4770636e+02   1.2621673e+01   2.7410909e+02   8.1564909e+01   2.4299455e+02   1.5826316e+02   4.8737727e+02   3.7916364e+00   3.2140818e+02   1.8375527e+01   3.5390727e+02   5.7919636e+00   2.3553364e+02  -6.6847236e+01   3.0756818e+02   4.9889091e+01   2.7508423e+02   1.3315613e+01   3.9606909e+02   1.1379018e+01   1.8966000e+02   9.6422655e+01   3.0264091e+02  -8.9894545e+00   3.0487636e+02   6.9428073e+01   2.5629000e+02   1.8144073e+01   2.5300545e+02   2.4304727e+00   2.8033364e+02   9.7987636e+00   3.1145182e+02   4.7922036e+01   2.7306727e+02  -8.2899273e+00   2.2567727e+02   3.5667273e+00   3.9371455e+02   1.3021927e+01   2.7850818e+02  -1.1434291e+01   3.3604818e+02   3.5107964e+01   4.0319545e+02   8.0170909e+00   8.7282636e+02  -4.1952000e+00   2.3096000e+02  -7.3040727e+00   1.1742182e+02   1.7333625e+02   3.1888091e+02  -8.0150182e+00   3.2853727e+02   2.2045200e+01   3.6341545e+02   1.4926764e+01   2.9318909e+02   2.2861236e+01   1.8106000e+02  -3.9057091e+00
   3.6067636e+02   3.8264073e+01   2.1814455e+02   1.4100480e+02   1.2712273e+02   1.8488018e+02   5.0670455e+02   5.8454545e+00   2.4015091e+02   1.2327927e+01   3.2060364e+02   4.3644364e+00   3.7748000e+02   4.9948873e+01   3.0910636e+02   3.4418764e+01   4.4227727e+02   8.5641818e+00   3.9706909e+02   3.0055382e+01   2.2018909e+02   4.4239636e+00   2.4200636e+02  -1.1659600e+01   3.1451182e+02  -2.4828218e+01   3.1324273e+02   1.7529673e+01   4.0050273e+02   2.3741600e+01   1.6632545e+02   2.5879418e+01   4.5687636e+02   1.0447164e+01   2.1282636e+02   5.4729818e+00   2.9052545e+02   1.4741251e+02   3.4762727e+02   1.5419818e+01   3.1159455e+02   2.5851527e+01   2.9707000e+02   2.3578945e+01   4.1527182e+02   1.6310553e+02   3.8548545e+02   1.4144800e+01   3.9125455e+02   1.4006418e+02   3.7734909e+02   6.9811636e+00   1.8090455e+02   1.2924309e+02   3.3230909e+02   6.4234545e+00   8.7353636e+01   1.1615716e+02   5.6391909e+02   2.9676473e+01   4.8903545e+02   3.1026182e+00   3.7823545e+02   2.6916618e+01   3.2835364e+02  -1.0082909e+00   3.2490182e+02   1.6640582e+01   3.0817636e+02   1.5711771e+02   2.6530835e+02   6.5940344e+01   3.1265636e+02   9.2856727e+00   2.9086909e+02   8.3084109e+01   2.5223455e+02   1.4024396e+02   5.7927727e+02   1.7299636e+01   3.8007818e+02   2.9719273e+00   3.1047727e+02   5.9763636e+00   2.2263364e+02  -6.4675236e+01   3.0808818e+02   6.9367491e+01   3.0032423e+02   7.5764125e+00   4.0578909e+02   1.1841418e+01   1.7914000e+02   1.3131425e+02   3.1464091e+02  -6.2794545e+00   4.1335636e+02   5.9599673e+01   2.6567000e+02   5.4836727e+00   2.9257545e+02   1.2454873e+01   3.1591364e+02   1.8852364e+01   2.6769182e+02   3.1132836e+01   2.9720727e+02  -2.3171127e+01   1.7191727e+02  -1.1602473e+01   3.1052455e+02   1.5677127e+01   2.5336818e+02  -2.0563091e+01   3.1990818e+02   6.8291636e+00   4.1439545e+02   3.2461091e+01   9.0786636e+02   3.1621600e+01   2.9067000e+02   1.1689127e+01   1.4780182e+02   1.7128585e+02   3.2836091e+02  -2.4393418e+01   3.4239727e+02   3.1036400e+01   3.6403545e+02   3.7837164e+01   2.8909909e+02   2.6228436e+01   2.0230000e+02   1.3915091e+01
   3.7743636e+02   2.0453273e+01   2.3914455e+02   1.4760480e+02   1.3112273e+02   1.6946018e+02   4.5279455e+02   1.5868255e+01   1.9910091e+02   4.5619273e+00   3.5422364e+02   2.4334836e+01   4.1315000e+02   5.3805273e+01   3.6863636e+02   4.4656364e+01   3.5089727e+02   2.8444582e+01   4.0982909e+02   3.4174582e+01   2.2966909e+02   1.4385564e+01   2.3367636e+02  -5.0373200e+01   3.2946182e+02  -9.7442182e+00   3.0134273e+02   3.1481673e+01   3.6345273e+02   8.6556000e+00   1.7632545e+02   3.6749418e+01   4.3654636e+02   1.4073564e+01   2.1387636e+02   6.8689818e+00   2.8271545e+02   1.4855731e+02   3.3848727e+02   1.7821018e+01   3.2340455e+02   3.8672727e-01   2.9307000e+02   3.8089455e+00   4.6260182e+02   1.2207913e+02   3.6091545e+02  -7.9896000e+00   5.1511455e+02   1.2934538e+02   3.7015909e+02   1.9316364e+01   1.4319455e+02   1.1582989e+02   3.4077909e+02   2.5885855e+01   7.3353636e+01   1.4594716e+02   5.4791909e+02   1.7336473e+01   5.0465545e+02   3.2133018e+01   3.5661545e+02   1.2126218e+01   4.3445364e+02   3.3137091e+00   4.4105182e+02   2.5688582e+01   3.4069636e+02   1.0627611e+02   2.8977835e+02   9.4552744e+01   3.6322636e+02   3.6380073e+01   2.8353909e+02   9.3100509e+01   2.3708455e+02   1.4678596e+02   5.2379727e+02  -5.0219636e+00   3.9554818e+02   1.2114327e+01   2.8086727e+02  -9.1748364e+00   2.6268364e+02  -4.4209236e+01   2.8479818e+02   7.9320691e+01   3.0498423e+02   1.5436125e+00   4.0992909e+02   4.7740218e+01   1.3066000e+02   8.6432655e+01   4.4659091e+02   4.4445455e+00   2.9354636e+02   6.0944473e+01   2.6748000e+02  -2.3711273e+00   2.5772545e+02   3.3292873e+01   3.9143364e+02  -9.4923636e-01   2.2026182e+02   3.8647236e+01   3.0025727e+02  -5.9451273e+00   1.8967727e+02  -4.2232727e+00   3.5999455e+02   1.4959527e+01   2.6441818e+02  -5.5370909e+00   2.9718818e+02   1.3406764e+01   4.1791545e+02   5.0949091e-01   9.0348636e+02   1.5642000e+01   3.2129000e+02   8.0895273e+00   1.8285182e+02   1.2014185e+02   2.8636091e+02  -3.0313418e+01   2.7481727e+02   1.6012800e+01   4.2760545e+02   5.8031564e+01   2.9142909e+02   1.6332036e+01   1.7840000e+02   6.6370909e+00
   3.8281636e+02   1.2352873e+01   2.2952455e+02   1.2966440e+02   2.0152273e+02   9.6428182e+01   4.7355455e+02   2.4017455e+01   2.4996091e+02   3.1131273e+00   3.1112364e+02   4.0283636e-01   3.7181000e+02   4.6922473e+01   4.1310636e+02   6.0058764e+01   3.9498727e+02   2.5347382e+01   4.0444909e+02   3.5084982e+01   2.6294909e+02   9.4831636e+00   2.3190636e+02  -2.4281600e+01   3.3332182e+02  -3.4293018e+01   3.3820273e+02   4.1292873e+01   4.1892273e+02   5.3280000e+00   1.7037545e+02   1.0895418e+01   4.6987636e+02  -2.2502836e+01   2.4897636e+02  -1.7559018e+01   2.7505545e+02   1.6479011e+02   2.8567727e+02  -5.4741818e+00   3.1507455e+02   2.2673127e+01   2.9764000e+02   1.8493345e+01   3.8775182e+02   1.2968713e+02   3.8591545e+02   2.3160400e+01   5.0106455e+02   1.3689938e+02   3.5872909e+02  -6.5292364e+00   1.3780455e+02   1.4102109e+02   3.6525909e+02   2.5167455e+01   8.6593636e+01   1.2074796e+02   6.3205909e+02   2.8035273e+01   4.7379545e+02   4.6181818e-01   3.1870545e+02   9.7790182e+00   4.0464364e+02  -4.5914909e+00   3.6033182e+02   6.4761818e+00   3.0402636e+02   1.3106971e+02   3.3035835e+02   1.1116634e+02   3.3508636e+02   1.4391273e+01   2.6720909e+02   8.3306909e+01   2.4523455e+02   1.3780396e+02   5.0799727e+02   1.1672036e+01   2.8469818e+02   8.0823273e+00   2.9005727e+02  -1.2900364e+00   1.8753364e+02  -5.6477236e+01   3.3679818e+02   6.3160691e+01   2.6717423e+02  -1.2015875e+00   4.0497909e+02   6.1666218e+01   9.8900000e+01   8.8973455e+01   3.3535091e+02   7.0137455e+00   2.6611636e+02   7.9528873e+01   2.3990000e+02   2.3885273e+01   2.2700545e+02   1.4551047e+02   4.1405364e+02   1.3481164e+01   3.2164182e+02   5.7106836e+01   2.9787727e+02  -1.4147273e+00   2.2776727e+02  -7.7904727e+00   3.8557455e+02   7.8231273e+00   2.6017818e+02  -5.1578909e+00   2.4513818e+02  -6.9992364e+00   3.8486545e+02   3.9134909e+00   8.3410636e+02   2.8852400e+01   2.6801000e+02  -1.5648073e+01   1.5080182e+02   7.7895855e+01   2.2612091e+02  -1.9444218e+01   2.8058727e+02   2.7121200e+01   4.0870545e+02   3.2733564e+01   2.5718909e+02   1.4261236e+01   1.9049000e+02  -1.5900109e+01
   4.1657636e+02   2.0752073e+01   2.1800455e+02   1.2586600e+02   1.4012273e+02   1.6379018e+02   4.8108455e+02  -1.8149455e+00   2.2029091e+02   5.7667273e+00   3.3131364e+02   1.8117636e+01   3.4848000e+02   2.6838873e+01   3.6410636e+02   5.2118764e+01   3.6003727e+02   3.1483382e+01   4.4668909e+02   2.8175782e+01   2.4742909e+02  -3.8052364e+00   2.4243636e+02  -8.7940000e+00   3.6265182e+02  -2.1449418e+01   3.3134273e+02   3.1891673e+01   3.3966273e+02   9.0288000e+00   1.7789545e+02   2.0913818e+01   4.2349636e+02   5.4756364e-01   2.3454636e+02  -4.6946182e+00   3.1138545e+02   1.4169371e+02   2.9910727e+02   3.6814182e+00   3.0521455e+02   9.2719273e+00   2.9416000e+02   1.4911745e+01   5.0684182e+02   1.2282993e+02   3.5820545e+02   1.9567200e+01   4.8916455e+02   1.1495138e+02   3.6729909e+02   1.0975164e+01   8.8524545e+01   7.0013491e+01   3.2320909e+02   1.4414545e+00   6.5923636e+01   1.7063156e+02   5.1638909e+02   1.9908873e+01   5.0069545e+02   4.0198182e+00   3.2675545e+02   1.0755018e+01   3.9030364e+02  -1.6394291e+01   3.7181182e+02   1.6417782e+01   2.9959636e+02   1.9013411e+02   3.2068835e+02   8.1319944e+01   3.1256636e+02   4.2928727e+00   2.5201909e+02   1.0666211e+02   2.5432455e+02   1.5716676e+02   5.3070727e+02  -1.4847636e+00   4.5507818e+02  -1.9780727e+00   3.0586727e+02   1.8251636e+00   2.3049364e+02  -3.9584036e+01   2.9165818e+02   6.0821891e+01   2.5408423e+02   3.5755613e+01   4.3320909e+02  -1.1402182e+01   1.8866000e+02   8.8602655e+01   3.7292091e+02  -6.4718545e+00   1.7035636e+02   1.4708967e+02   2.4224000e+02   6.8380727e+00   2.3476545e+02   1.4607967e+02   3.4014364e+02   3.3863964e+01   2.9912182e+02   5.2098436e+01   2.6801727e+02  -1.1315927e+01   1.9324727e+02   2.4301127e+01   3.5585455e+02   1.5807273e+00   2.8517818e+02  -3.9789091e-01   2.1528818e+02   9.2487636e+00   3.6467545e+02  -9.5613091e+00   8.1939636e+02  -1.8160800e+01   2.4805000e+02  -5.7112727e+00   1.4513182e+02   7.6879455e+01   2.2674091e+02  -2.5883818e+01   3.0477727e+02   4.2616000e+01   4.8046545e+02   4.2562764e+01   3.0828909e+02   1.3083236e+01   1.7892000e+02   1.0115491e+01
   3.9919636e+02   2.9282473e+01   1.9171455e+02   1.2663920e+02   1.5582273e+02   1.9403418e+02   4.5165455e+02   9.4394545e+00   2.3805091e+02   6.8259273e+00   3.0117364e+02   1.8338836e+01   3.4700000e+02   4.2907273e+01   2.8786636e+02   2.3737964e+01   3.8398727e+02   6.7573818e+00   3.9444909e+02   1.4694982e+01   3.0009909e+02   1.0891164e+01   2.4495636e+02  -3.6705600e+01   3.0518182e+02  -1.4941818e+01   2.3924273e+02   5.3259673e+01   3.0039273e+02   3.1704000e+00   1.6308545e+02   9.9986182e+00   4.2835636e+02  -9.7512364e+00   2.1782636e+02  -9.6370182e+00   3.2614545e+02   1.3870291e+02   3.7486727e+02   9.8106182e+00   3.4412455e+02   2.1249127e+01   3.0168000e+02   1.4260145e+01   3.4736182e+02   1.4101833e+02   3.7243545e+02   1.9988000e+00   3.5016455e+02   1.4635138e+02   3.0739909e+02  -1.6662836e+01   1.3171455e+02   1.5483829e+02   3.7349909e+02   1.0838255e+01   8.9923636e+01   1.5705156e+02   5.5896909e+02   3.2972473e+01   4.8498545e+02   5.6166182e+00   3.3985545e+02   2.7797018e+01   3.7626364e+02   9.6890909e-01   3.5576182e+02   8.4617818e+00   3.0483636e+02   2.0004909e+01   3.2039835e+02   6.4293144e+01   3.6989636e+02   1.4606473e+01   2.6344909e+02   7.8227709e+01   2.5989455e+02   1.4963116e+02   5.6208727e+02   4.1448364e+00   3.8069818e+02   2.7632327e+01   2.6509727e+02  -7.7232364e+00   1.8972364e+02  -6.9702436e+01   2.7841818e+02   7.4641091e+01   2.8779423e+02   1.1918813e+01   4.0316909e+02  -4.7189818e+00   1.7128000e+02   7.3843055e+01   3.2530091e+02   9.5777455e+00   2.0554636e+02   1.6394447e+02   2.4014000e+02   2.1476073e+01   2.2110545e+02   1.5570247e+02   2.5429364e+02   1.0219636e+00   2.5988182e+02   3.9997636e+01   3.0734727e+02  -1.0132327e+01   1.8595727e+02  -5.3567273e-01   4.2785455e+02   5.8207273e+00   2.5398818e+02   1.0973091e+00   2.3542818e+02  -2.3624364e+00   3.4767545e+02  -1.4413091e+00   7.8453636e+02  -1.4992000e+01   2.9610000e+02  -5.7052727e+00   1.5308182e+02   9.8053455e+01   2.8321091e+02  -3.8871418e+01   2.9858727e+02   1.5731200e+01   4.5451545e+02   2.8763636e-02   2.7356909e+02   1.0190836e+01   2.0830000e+02  -5.4749091e+00
   3.8548636e+02   1.7469273e+01   2.0757455e+02   1.3204040e+02   1.3787273e+02   1.9362018e+02   4.2851455e+02   2.9106545e+00   2.3020091e+02  -3.1660727e+00   3.2064364e+02   1.2021236e+01   3.5177000e+02   6.5145673e+01   3.1639636e+02   3.8985564e+01   4.3127727e+02  -1.4558182e+00   4.3487909e+02   1.6500582e+01   2.6928909e+02  -5.6440364e+00   2.6976636e+02  -2.2790400e+01   3.0884182e+02  -1.5246182e+00   2.6467273e+02   2.2125273e+01   2.5987273e+02   5.7320000e+00   1.9151545e+02   1.3824218e+01   3.9220636e+02   1.9810764e+01   2.1306636e+02  -1.1662182e+00   2.4933545e+02   1.6475771e+02   2.8257727e+02  -1.0466182e+01   3.0978455e+02   2.1336327e+01   2.8454000e+02   1.9201345e+01   4.3617182e+02   1.2562353e+02   3.8072545e+02   1.0615600e+01   4.9330455e+02   1.1476018e+02   3.5934909e+02  -2.4888364e+00   1.3852455e+02   1.3944349e+02   3.5849909e+02   1.9708255e+01   8.6253636e+01   1.2753516e+02   5.2058909e+02   4.0852873e+01   5.0650545e+02  -3.2049818e+00   3.6008545e+02   2.0748618e+01   3.5502364e+02   6.1810909e-01   3.7481182e+02  -3.7322182e+00   3.3250636e+02   1.2726131e+02   3.1363835e+02   8.4023944e+01   3.3308636e+02   6.7412727e+00   3.0667909e+02   9.3909309e+01   2.4275455e+02   1.5309236e+02   5.2641727e+02   5.9984364e+00   3.0997818e+02   3.6799273e+00   3.1986727e+02  -3.0774836e+01   2.3168364e+02  -3.1819236e+01   2.9603818e+02   7.5711491e+01   2.7017423e+02   1.4468413e+01   4.1835909e+02  -1.0241818e+00   2.1333000e+02   9.1389055e+01   3.4397091e+02   1.9084145e+01   1.7259636e+02   1.3362047e+02   2.5138000e+02   2.1056873e+01   2.0838545e+02   1.4876007e+02   3.0514364e+02  -4.2360364e+00   2.4822182e+02   2.9450436e+01   3.1820727e+02  -6.5211273e+00   1.9510727e+02  -2.7976727e+00   3.9276455e+02   1.3247927e+01   2.7379818e+02  -8.3374909e+00   2.2504818e+02  -2.4242036e+01   3.7296545e+02  -1.9514509e+01   8.1201636e+02  -2.4000400e+01   2.9886000e+02   1.1413927e+01   2.4618182e+02   1.2341545e+02   2.8255091e+02  -1.5488618e+01   2.5920727e+02   9.9716000e+00   4.2998545e+02   3.5751164e+01   2.7013909e+02  -7.1047636e+00   1.8959000e+02  -2.3981091e+00
   3.6710636e+02   1.3609673e+01   2.1386455e+02   1.3538720e+02   1.7072273e+02   2.1429218e+02   4.7646455e+02   2.6465455e-01   2.2982091e+02   1.7814327e+01   3.2212364e+02   1.8332836e+01   3.3629000e+02   3.0244073e+01   3.8005636e+02   1.7552764e+01   3.9698727e+02   1.3773818e+00   4.0634909e+02   3.9312982e+01   2.2618909e+02  -1.2296036e+01   2.8805636e+02  -2.9873600e+01   3.2184182e+02  -1.3564618e+01   2.7543273e+02   1.8404473e+01   3.0113273e+02   1.6641200e+01   2.2027545e+02  -1.4336582e+01   4.0601636e+02  -1.6534036e+01   2.3511636e+02   1.8397818e+00   2.6924545e+02   1.4039491e+02   3.1886727e+02  -1.0749382e+01   3.3969455e+02   1.3563527e+01   2.8411000e+02   2.7525745e+01   7.1284182e+02   1.1367993e+02   3.9996545e+02   3.2664000e+00   5.6730455e+02   1.4308018e+02   3.7310909e+02   5.1303636e+00   1.0857455e+02   1.1059949e+02   3.4044909e+02   1.6062255e+01   8.4683636e+01   1.2713076e+02   4.8691909e+02   4.4786473e+01   5.0808545e+02   8.7686182e+00   3.7799545e+02   2.2985818e+01   3.5087364e+02  -2.1398909e+00   3.0795182e+02   2.6716582e+01   3.0993636e+02   1.0787691e+02   3.3377835e+02   9.3752744e+01   3.3056636e+02   1.2372873e+01   2.6958909e+02   6.4926509e+01   2.4361455e+02   1.0098356e+02   6.0270727e+02  -2.4347636e+00   1.9978818e+02  -6.0487273e-01   2.8595727e+02   4.8479636e+00   2.3063364e+02  -4.5165236e+01   2.9137818e+02   6.7274291e+01   2.7117423e+02   4.1484125e+00   3.9344909e+02   1.5861818e-01   2.1947000e+02   8.5707855e+01   3.0640091e+02   1.0759745e+01   2.9878636e+02   5.8105273e+01   2.7995000e+02  -1.0887273e+00   2.1195545e+02   1.3914447e+02   1.4762364e+02   2.5055636e+00   2.6336182e+02   3.2429236e+01   3.1268727e+02   7.0104727e+00   2.1510727e+02  -6.5876727e+00   4.1285455e+02  -4.4092727e+00   3.0112818e+02  -8.9538909e+00   2.3756818e+02  -9.8236364e+00   4.0000545e+02  -2.2007709e+01   7.8605636e+02  -7.5836000e+00   2.9620000e+02  -9.0327273e-01   5.6941818e+01   4.7554655e+01   2.8074091e+02  -3.2623818e+01   3.2686727e+02   2.2608800e+01   4.7860545e+02   1.9571564e+01   3.1190909e+02   1.6503636e+01   1.9716000e+02  -8.1370909e-01
   3.6333636e+02   2.2581273e+01   2.1667455e+02   1.2216240e+02   1.4887273e+02   1.9744018e+02   5.6522455e+02   6.3038545e+00   2.6729091e+02   2.3056727e+01   3.3931364e+02   1.1097636e+01   3.2558000e+02   4.7240873e+01   3.5505636e+02   1.7462764e+01   3.9755727e+02   3.2051782e+01   3.9873909e+02   1.0201782e+01   1.9794909e+02   3.2031636e+00   2.5367636e+02  -3.5743200e+01   2.8441182e+02  -2.3760218e+01   2.9477273e+02  -3.9027273e+00   3.0266273e+02  -8.1612000e+00   2.8680545e+02   4.2410182e+00   4.1358636e+02  -1.1569636e+01   2.0178636e+02  -1.2833818e+01   2.5781545e+02   1.3926931e+02   3.4291727e+02  -1.3153382e+01   3.1893455e+02   3.2604327e+01   2.9968000e+02   2.4750145e+01   5.4956182e+02   1.4431233e+02   3.8953545e+02   2.0010800e+01   4.4792455e+02   8.3490582e+01   3.4667909e+02  -5.9052364e+00   1.4885455e+02   1.2218709e+02   3.1001909e+02   1.1396655e+01   7.9733636e+01   1.0757676e+02   5.0681909e+02   3.0384473e+01   5.1084545e+02   2.7207818e+01   3.8832545e+02   8.6394182e+00   2.8511364e+02   1.4690909e+01   3.6643182e+02  -8.2181818e-01   2.2826636e+02   1.2536051e+02   2.9515835e+02   8.4122344e+01   4.1384636e+02   6.8604727e+00   2.7115909e+02   7.3800909e+01   2.2575455e+02   1.2141236e+02   5.5784727e+02  -6.8959636e+00   2.8431818e+02  -9.0372727e+00   2.8033727e+02  -5.3224364e+00   2.7149364e+02  -5.5434036e+01   2.9170818e+02   6.9627891e+01   2.8032423e+02   1.3936413e+01   4.2439909e+02   2.0392618e+01   9.0470000e+01   8.4497855e+01   3.2787091e+02  -2.7278545e+00   1.5983636e+02   6.5841273e+01   2.1014000e+02   3.8116073e+01   2.3962545e+02   1.1812087e+02   2.2295364e+02   1.1199164e+01   2.2431182e+02   5.7983236e+01   2.9806727e+02   6.1007273e-01   1.9295727e+02  -9.0056727e+00   3.5733455e+02  -6.9176727e+00   2.2217818e+02  -7.8278909e+00   2.1856818e+02  -4.8736364e+00   3.5148545e+02  -6.6561091e+00   7.8867636e+02  -7.0320000e-01   2.4215000e+02  -3.8149273e+01   4.5611818e+01   1.3081055e+01   2.4983091e+02  -3.4441018e+01   3.4843727e+02   2.2123200e+01   4.6717545e+02   3.5435964e+01   3.1142909e+02   2.8542036e+01   1.8221000e+02  -3.6677091e+00
   4.0886636e+02   4.4368873e+01   1.8705455e+02   1.2296200e+02   1.2812273e+02   1.8455018e+02   4.1365455e+02  -3.2305455e+00   2.2239091e+02   5.9387273e+00   3.3698364e+02   3.7640364e+00   3.3377000e+02   4.2865673e+01   3.8144636e+02   1.7441564e+01   4.3932727e+02   3.0800182e+01   4.1220909e+02   2.8654182e+01   2.0752909e+02   2.3867636e+00   2.4952636e+02  -2.5121200e+01   5.8801818e+01  -2.7561418e+01   3.3448273e+02   3.0110473e+01   3.2355273e+02  -4.5224000e+00   2.8446545e+02  -1.0761782e+01   3.9830636e+02   1.9427636e+00   2.0101636e+02   1.0877818e+00   2.4685545e+02   1.5533611e+02   3.1605727e+02  -1.3674582e+01   3.2764455e+02   2.0237527e+01   2.6497000e+02   2.4369455e+00   4.9184182e+02   1.3902993e+02   3.6115545e+02  -5.7188000e+00   4.5164455e+02   1.3509298e+02   3.4467909e+02  -1.4175236e+01   1.4047455e+02   1.2513749e+02   3.3073909e+02   2.9689055e+01   8.0923636e+01   1.3320156e+02   4.4024909e+02   3.6000073e+01   5.3265545e+02   1.3613018e+01   3.9080545e+02   4.1151018e+01   2.2654364e+02   1.1756509e+01   3.3400182e+02   2.4772582e+01   2.2859636e+02   1.5719411e+02   2.7292835e+02   8.2000744e+01   3.3851636e+02   1.9646873e+01   2.7439909e+02   1.0530171e+02   2.3475455e+02   1.2769236e+02   5.9003727e+02   3.8008836e+01   4.8859818e+02  -3.2967273e-01   2.9824727e+02  -2.4655236e+01   2.0001364e+02  -6.0005636e+01   2.7798818e+02   6.1155491e+01   3.1303423e+02   1.5196125e+00   4.5830909e+02  -1.0320182e+01   9.8330000e+01   9.8919055e+01   2.7768091e+02   2.6273455e+00   2.5264636e+02   6.7076473e+01   2.5395000e+02   2.3331273e+01   2.2205545e+02   1.2585647e+02   3.2000364e+02   3.1451636e+00   2.9217182e+02   2.9034436e+01   2.7720727e+02  -6.8611273e+00   1.4195727e+02   9.0243273e+00   4.0304455e+02   1.1705527e+01   2.7955818e+02   1.2291709e+01   2.0875818e+02  -3.3798836e+01   3.9072545e+02   2.6346909e+00   7.5339636e+02   3.5920000e-01   2.8777000e+02   1.8711273e+00   1.0089182e+02   8.3558655e+01   2.5855091e+02  -2.6138618e+01   2.8786727e+02   1.5868800e+01   3.9565545e+02   1.7537564e+01   2.7942909e+02   5.5820364e+00   1.7421000e+02  -2.4127709e+01
   3.7891636e+02   2.6474873e+01   2.3424455e+02   1.2337680e+02   1.5332273e+02   1.7103418e+02   4.2822455e+02   1.7643855e+01   2.7420091e+02   1.2693927e+01   3.2145364e+02   1.1096436e+01   3.0158000e+02   4.2590873e+01   4.0239636e+02   4.4105564e+01   4.1527727e+02   1.1634182e+01   4.1268909e+02   3.1275782e+01   2.1585909e+02   8.2036364e-01   2.8081636e+02  -4.0724400e+01   6.1271818e+01  -2.8339018e+01   3.6405273e+02   3.0744873e+01   3.1387273e+02   9.4200000e-01   2.1989545e+02   2.3263818e+01   4.8192636e+02  -2.4086836e+01   2.2535636e+02   6.0405818e+00   2.6147545e+02   1.4221651e+02   2.8667727e+02  -9.3241818e+00   3.1159455e+02   2.8001527e+01   2.6849000e+02  -6.1346545e+00   5.3279182e+02   1.3032393e+02   3.6610545e+02  -8.4448000e+00   4.6916455e+02   1.2445138e+02   3.6444909e+02  -8.7568364e+00   1.4133455e+02   1.1011869e+02   3.1668909e+02   5.2930545e+00   7.3163636e+01   1.4486236e+02   3.6110909e+02  -6.2487273e+00   4.9741545e+02   3.3812218e+01   3.7608545e+02   1.1138618e+01   3.3783364e+02   2.9903309e+01   3.1371182e+02  -1.5042182e+00   2.2721636e+02   1.2054451e+02   2.7939835e+02   7.3243144e+01   4.1079636e+02   8.3344727e+00   2.7167909e+02   5.9049309e+01   2.2713455e+02   1.0901196e+02   5.0984727e+02   1.1184036e+01   3.3983818e+02  -1.1708873e+01   2.8933727e+02   5.1475636e+00   2.4239364e+02  -5.8636036e+01   2.7879818e+02   2.9040691e+01   3.0593423e+02   1.9417613e+01   3.7720909e+02   1.4547818e+01   1.9400000e+02   1.1355545e+02   3.0740091e+02  -1.3180255e+01   2.3468636e+02   8.0943273e+01   2.5795000e+02   1.5812727e+00   2.1100545e+02   1.0432047e+02   3.0476364e+02   1.5884364e+01   2.4403182e+02  -1.2114364e+01   2.7491727e+02   8.7020727e+00   1.9529727e+02  -3.3828727e+00   3.7171455e+02   1.0551927e+01   2.9131818e+02   2.4009091e+00   2.5380818e+02  -1.0832836e+01   4.0305545e+02  -1.3017091e+00   7.5563636e+02   5.9900000e+00   2.8048000e+02   2.9743273e+00   8.5461818e+01   1.3484305e+02   2.1178091e+02  -3.5827018e+01   3.2458727e+02   5.5120000e-01   4.3984545e+02   1.5722364e+01   2.9061909e+02   1.8156836e+01   1.6816000e+02   1.3562909e+00
   3.6481636e+02   9.2728727e+00   1.9895455e+02   1.4201000e+02   1.6627273e+02   2.1289818e+02   4.6146455e+02   1.2794655e+01   2.6482091e+02  -5.1756727e+00   3.3012364e+02   2.8742836e+01   3.8624000e+02   4.9628073e+01   3.9015636e+02   3.3364764e+01   4.5065727e+02   3.2737818e+00   4.3730909e+02   1.8116182e+01   2.4513909e+02   1.2147964e+01   2.6181636e+02  -3.5434400e+01   4.3221818e+01  -8.7450182e+00   3.6520273e+02   1.6032873e+01   3.2624273e+02   2.4224000e+00   2.2756545e+02   3.6370218e+01   4.5363636e+02   7.7063636e+00   2.2716636e+02   6.7557818e+00   2.8043545e+02   1.6259971e+02   3.2576727e+02  -4.9213818e+00   3.3245455e+02  -3.5272727e+00   2.7464000e+02   3.4233455e+00   4.9413182e+02   1.1379673e+02   4.3977545e+02  -1.2058400e+01   4.0440455e+02   1.3268218e+02   3.4458909e+02   1.0219636e+00   1.3195455e+02   1.1410909e+02   3.2787909e+02  -3.3221455e+00   7.3253636e+01   1.1833516e+02   4.1948909e+02   1.0510873e+01   4.8598545e+02   1.4106618e+01   3.9766545e+02   1.2222218e+01   3.7378364e+02   1.0547309e+01   2.9919182e+02   2.4697382e+01   2.2712636e+02   1.2965171e+02   2.8563835e+02   8.5883944e+01   3.8099636e+02   5.8684727e+00   2.7529909e+02   4.7519709e+01   2.3513455e+02   8.6991964e+01   5.2713727e+02   1.6560836e+01   2.7911818e+02   7.9487273e+00   2.8986727e+02  -6.8948364e+00   2.7515364e+02  -5.0876836e+01   2.7356818e+02   5.5129091e+01   2.7655423e+02   4.4380125e+00   3.4954909e+02   2.0570618e+01   2.3509000e+02   7.5218255e+01   3.1959091e+02  -2.0775455e+01   1.4683636e+02   1.0916127e+02   3.0114000e+02   7.3660727e+00   2.2124545e+02   1.6221127e+02   2.7100364e+02   2.1545164e+01   2.2641182e+02  -1.3476364e-01   3.3044727e+02   1.3589673e+01   1.6872727e+02   1.0072727e+01   3.8918455e+02   1.0624327e+01   2.7984818e+02   1.7850909e-01   2.4309818e+02   1.6733964e+01   3.7743545e+02   6.8878909e+00   8.1005636e+02   2.5116400e+01   3.2701000e+02   4.1619273e+00   1.2665182e+02   1.0601785e+02   2.1474091e+02  -8.8238182e+00   2.9758727e+02   4.2661200e+01   4.3079545e+02   2.5536364e+01   2.9071909e+02   9.0988364e+00   1.7064000e+02  -5.5521091e+00
   3.9748636e+02   1.2849273e+01   2.0157455e+02   1.1328040e+02   1.5482273e+02   1.6021418e+02   4.6965455e+02   4.1894545e+00   2.3682091e+02  -6.0756727e+00   3.4841364e+02   5.9396364e+00   3.4562000e+02   7.7397673e+01   4.0120636e+02   4.5960764e+01   4.1541727e+02   2.5522982e+01   4.3611909e+02   3.1501382e+01   2.4523909e+02   1.5899964e+01   2.5219636e+02  -2.6384800e+01   4.5751818e+01  -1.6477418e+01   2.8962273e+02   1.8799273e+01   3.5866273e+02   2.6688000e+00   3.1046545e+02  -1.6741782e+01   4.6277636e+02   3.8751636e+00   2.0516636e+02   1.7425782e+01   2.9309545e+02   1.3396691e+02   2.0824727e+02  -7.5697818e+00   2.7483455e+02  -8.8676727e+00   2.7149000e+02   1.6295345e+01   3.9294182e+02   1.2042193e+02   3.6077545e+02   1.6211600e+01   4.8287455e+02   1.3640458e+02   3.8710909e+02   3.9603636e+00   1.1728455e+02   1.4161269e+02   3.4844909e+02   1.9422545e+00   7.5253636e+01   1.2769516e+02   4.4091909e+02  -1.1723527e+01   4.8298545e+02  -9.0333818e+00   3.9147545e+02   2.1717418e+01   3.6478364e+02   1.2027309e+01   3.1929182e+02   1.4189382e+01   2.0526636e+02   1.5959051e+02   2.9515835e+02   9.7172344e+01   3.8465636e+02  -3.3843273e+00   2.5906909e+02   9.3148109e+01   2.4803455e+02   9.8629964e+01   6.2965727e+02  -1.9707636e+00   2.0692818e+02   1.5633927e+01   2.8262727e+02   1.3354364e+01   2.0839364e+02  -5.1006036e+01   2.7927818e+02   6.9722291e+01   2.7889423e+02   1.5308125e+00   3.9263909e+02  -3.2065818e+00   2.1619000e+02   1.1363025e+02   3.0083091e+02  -5.4146545e+00   1.5525636e+02   6.4587673e+01   2.7586000e+02  -7.1152727e-01   2.2810545e+02   1.4176247e+02   3.4929364e+02   9.9419636e+00   1.9250182e+02   1.3628036e+01   2.8577727e+02  -3.0267273e+00   2.0153727e+02   1.3597927e+01   3.7933455e+02   4.4123273e+00   2.7584818e+02  -2.3114909e+00   2.4271818e+02   2.9543636e+00   4.2824545e+02   8.7830909e+00   7.8848636e+02   2.6272000e+01   3.2843000e+02   2.5758327e+01   1.6099182e+02   1.0589065e+02   2.3274091e+02   3.2161818e+00   2.7467727e+02   1.0304000e+01   3.8689545e+02   2.3668364e+01   2.7861909e+02   1.3786836e+01   1.8340000e+02   1.9970909e+00
   3.1662636e+02   3.6838073e+01   2.0205455e+02   9.0052000e+01   1.2387273e+02   2.1454018e+02   4.2303455e+02  -1.6080945e+01   2.4334091e+02   1.6872727e+01   3.2931364e+02   1.4047636e+01   3.5253000e+02   5.0514873e+01   3.9867636e+02   8.4113164e+01   4.1822727e+02   2.7828182e+01   4.1149909e+02   5.2800982e+01   2.3399909e+02   2.2691636e+00   2.4005636e+02  -3.6793600e+01   4.9031818e+01  -2.2829818e+01   2.9653273e+02   2.3906473e+01   2.9176273e+02   1.1440800e+01   1.8732545e+02  -2.1805818e+00   4.5287636e+02   2.5771636e+00   2.3435636e+02   2.5320582e+01   3.5000545e+02   1.4146411e+02   2.9710727e+02   5.7514182e+00   2.9731455e+02   7.3339273e+00   2.5407000e+02   1.0118945e+01   3.6160182e+02   1.2144913e+02   3.1515545e+02   2.0821200e+01   3.9040455e+02   1.2304218e+02   3.6687909e+02   1.1388764e+01   7.1764545e+01   1.1163429e+02   3.0634909e+02  -7.1697455e+00   8.5023636e+01   1.5015356e+02   3.7972909e+02   2.0221673e+01   4.8574545e+02   1.6835818e+01   3.6342545e+02   1.7011418e+01   3.7130364e+02  -3.0642909e+00   2.8195182e+02   3.2176582e+01   2.2388636e+02   1.0891091e+02   3.2239835e+02   8.1853144e+01   4.0318636e+02   1.6043273e+01   2.5406909e+02   8.0688109e+01   2.4070455e+02   1.2097636e+02   5.1470727e+02   7.0523636e-01   3.3550818e+02   2.4487527e+01   3.3914727e+02   1.5592764e+01   2.2277364e+02  -3.4016436e+01   2.4108818e+02   6.5397491e+01   3.0136423e+02   2.6303213e+01   3.8201909e+02   2.7430182e+00   2.3961000e+02   1.1609665e+02   3.1059091e+02  -8.1954545e+00   2.2097636e+02   4.9370073e+01   2.4695000e+02   1.7601273e+01   2.1719545e+02   1.2924527e+02   3.7105364e+02   1.6116364e-01   2.1050182e+02  -1.1381964e+01   3.3963727e+02  -1.6475527e+01   1.9191727e+02  -1.5424727e+00   3.9166455e+02  -6.3340727e+00   2.8669818e+02  -2.7994909e+00   2.4313818e+02   9.5007636e+00   4.0267545e+02   1.8248691e+01   8.8053636e+02   1.9098000e+01   3.5424000e+02  -1.2256473e+01   1.8170182e+02   9.9713855e+01   2.3969091e+02  -1.8009818e+01   3.0320727e+02   1.6451600e+01   3.9617545e+02   3.9075964e+01   2.8442909e+02   3.9920364e+00   2.1135000e+02   1.9091091e+01
   2.9414636e+02   1.6346473e+01   1.7638455e+02   1.1381560e+02   1.4842273e+02   1.8922618e+02   4.2722455e+02   1.2533855e+01   2.7958091e+02   2.1643527e+01   3.7531364e+02   1.5837636e+01   3.3515000e+02   3.4375273e+01   1.8048636e+02   6.1758364e+01   4.1598727e+02   5.4667382e+01   4.3482909e+02   4.7984582e+01   2.2609909e+02   1.0951164e+01   1.9786636e+02  -4.3848400e+01   4.8081818e+01   1.2906182e+01   2.3705273e+02   2.6854873e+01   3.0955273e+02   1.0547600e+01   1.6603545e+02  -7.4273818e+00   4.2911636e+02  -1.1432036e+01   2.0492636e+02   5.1549818e+00   2.7014545e+02   1.6409291e+02   3.1634727e+02  -3.2677818e+00   3.0564455e+02  -1.6572473e+01   2.6968000e+02   5.1501455e+00   4.8727182e+02   1.3425553e+02   3.4743545e+02   1.1708800e+01   4.5554455e+02   1.5049098e+02   3.3906909e+02   5.2735636e+00  -7.8145455e+01   1.2839709e+02   3.5615909e+02  -1.0194545e+01   6.5403636e+01   1.3586316e+02   5.0829909e+02   3.2076073e+01   4.8508545e+02   2.1508618e+01   3.6180545e+02   2.3181018e+01   3.7016364e+02   3.6969091e+00   3.3238182e+02   3.5221818e+00   2.3479636e+02   1.5469811e+02   2.4587835e+02   8.0974744e+01   3.6375636e+02  -4.0923273e+00   2.8110909e+02   8.7434909e+01   2.5265455e+02   1.5773036e+02   5.6027727e+02   1.9719636e+01   2.9140818e+02   2.3055273e+00   2.9647727e+02   1.5336364e+01   1.9358364e+02  -5.8351236e+01   2.5037818e+02   5.2984291e+01   3.1708423e+02   1.2805613e+01   3.7987909e+02  -1.2357818e+00   1.6652000e+02   9.2993855e+01   3.0916091e+02  -1.8131055e+01   2.6606636e+02   7.2722873e+01   2.4529000e+02   2.7594073e+01   2.1534545e+02   1.3120327e+02   3.1429364e+02   4.2719636e+00   2.7993182e+02  -5.9863636e+00   3.0968727e+02  -6.8895273e+00   1.9538727e+02  -1.0150073e+01   3.2561455e+02  -1.0007273e-01   2.1145818e+02  -2.8302909e+00   2.6013818e+02   1.6610764e+01   4.2177545e+02   1.3580691e+01   7.5915636e+02   1.1808400e+01   3.2281000e+02  -2.0720727e+00   1.8808182e+02   1.3310345e+02   2.2445091e+02  -2.6030618e+01   2.7520727e+02   9.1831600e+01   4.4817545e+02  -5.8540364e+00   2.5809909e+02   6.3284364e+00   1.6140000e+02  -9.9129091e+00
   3.1048636e+02   3.8999273e+01   1.7110455e+02   1.0261800e+02   1.6437273e+02   1.8680018e+02   4.4132455e+02   2.1975855e+01   2.6229091e+02   2.5967273e+00   3.9798364e+02   2.1644036e+01   3.2924000e+02   4.7758073e+01   4.2434636e+02   6.2769564e+01   4.4132727e+02   4.2790182e+01   4.2349909e+02   3.2030982e+01   2.1604909e+02   1.2615164e+01   2.3957636e+02  -9.8052000e+00   6.4221818e+01  -3.3665018e+01   2.8120273e+02   3.2942873e+01   3.2992273e+02   2.9238000e+01   3.1751545e+02   1.2024218e+01   4.6187636e+02   1.2617164e+01   2.7478636e+02  -1.1383818e+01   2.7633545e+02   1.6273771e+02   2.8410727e+02  -1.7068582e+01   3.1302455e+02   3.3597127e+01   3.1449000e+02   2.0995345e+01   5.1079182e+02   1.1627393e+02   3.5310545e+02   1.1165200e+01   4.2578455e+02   1.1654178e+02   3.4982909e+02  -9.0072364e+00   1.2357455e+02   6.9729491e+01   3.6268909e+02   3.1473055e+01   9.0113636e+01   1.2798636e+02   4.0096909e+02   1.6332473e+01   4.9784545e+02   2.0967818e+01   3.6561545e+02  -3.5937818e+00   3.8916364e+02   8.0769091e+00   3.6186182e+02   7.7837818e+00   2.5407636e+02   1.3734571e+02   2.8792835e+02   9.0750744e+01   4.0689636e+02   2.0226473e+01   2.7915909e+02   9.7540909e+01   2.8156455e+02   1.4184756e+02   5.3951727e+02   3.9104364e+00   3.4069818e+02   1.2122327e+01   3.3333727e+02  -1.5124364e+00   2.1134364e+02  -3.8382036e+01   2.9065818e+02   5.0901891e+01   2.2989423e+02   3.0780813e+01   4.0254909e+02   4.4806182e+00   1.3600000e+02   1.0171545e+02   3.0421091e+02  -7.6850545e+00   2.7025636e+02   3.8527673e+01   2.6590000e+02   2.0415273e+01   2.1776545e+02   1.3481967e+02   4.0005364e+02   3.7411636e+00   2.9460182e+02  -1.4449964e+01   2.9063727e+02  -8.8552727e-01   1.5910727e+02   2.4032327e+01   4.0995455e+02   6.4927273e+00   1.6898818e+02   1.1427309e+01   2.5609818e+02  -5.1560364e+00   4.0577545e+02   7.9106909e+00   8.2986636e+02   1.7341600e+01   2.7891000e+02   1.2579927e+01   1.1565182e+02   1.3899785e+02   2.6831091e+02  -2.0109418e+01   2.6729727e+02   1.0127440e+02   4.6036545e+02   1.1980764e+01   2.9304909e+02  -2.2756364e-01   1.7497000e+02   5.3814909e+00
   3.2972636e+02   2.6550073e+01   2.0895455e+02   1.3398000e+02   1.1442273e+02   1.5274618e+02   4.2232455e+02  -2.2141455e+00   2.8448091e+02   1.6391527e+01   3.9860364e+02   5.0164436e+01   2.5243000e+02   4.5522873e+01   4.3963636e+02   4.4836364e+01   4.2870727e+02   1.6749782e+01   4.1739909e+02   3.7568982e+01   1.7799909e+02   2.2039164e+01   2.3533636e+02  -2.1366000e+01   4.2031818e+01  -2.6889818e+01   2.4529273e+02   3.8485673e+01   3.6566273e+02   1.4058800e+01   3.8013545e+02   1.6684618e+01   4.8201636e+02   6.1959636e+00   2.2792636e+02   5.6949818e+00   3.0538545e+02   1.4574371e+02   3.1000727e+02  -3.1905818e+00   3.2378455e+02   2.2563273e+00   2.8288000e+02   1.7194145e+01   5.0289182e+02   1.2662593e+02   3.7177545e+02   1.2761600e+01   4.9911455e+02   1.2734538e+02   3.4625909e+02   8.9383636e+00   9.8474545e+01   1.4321749e+02   3.3325909e+02   2.4745455e-01   8.7253636e+01   1.4388516e+02   4.0048909e+02   7.3208727e+00   4.9884545e+02   6.4578182e+00   3.5261545e+02   3.5966218e+01   3.5940364e+02   4.1777091e+00   3.0838182e+02   4.3921818e+00   3.0331636e+02   1.9007651e+02   3.1096835e+02   6.3817544e+01   3.9013636e+02   4.7072727e+00   2.5548909e+02   1.0395451e+02   2.2408455e+02   1.5835596e+02   4.5132727e+02   4.2056364e+00   3.3007818e+02   1.2491927e+01   2.9305727e+02  -8.5800364e+00   2.0306364e+02  -3.3629636e+01   2.6732818e+02   6.2578291e+01   2.3198423e+02   3.0853613e+01   3.5078909e+02   6.4314182e+00   1.6100000e+02   1.0833545e+02   3.2749091e+02  -3.1307455e+01   2.3511636e+02   4.0578873e+01   2.5386000e+02   1.6378473e+01   2.1243545e+02   1.1453607e+02   3.0171364e+02  -4.3416364e+00   2.1717182e+02   7.2244364e+00   3.2096727e+02  -6.6919273e+00   1.9838727e+02   1.7279927e+01   3.6004455e+02   1.2955273e+00   1.7974818e+02   3.3765091e+00   2.3180818e+02   1.0447164e+01   4.1719545e+02   1.3187091e+01   8.4529636e+02   1.4107200e+01   2.8686000e+02   1.8413927e+01   1.2027182e+02   1.2562825e+02   3.2426091e+02  -2.1535418e+01   2.9891727e+02   1.4451480e+02   4.8298545e+02   2.9511164e+01   2.9156909e+02  -7.1591636e+00   1.9159000e+02  -1.0278109e+01
   2.9957636e+02   1.6582073e+01   2.0390455e+02   1.3480400e+02   1.2457273e+02   1.7403418e+02   4.7789455e+02   3.4340255e+01   2.6858091e+02  -4.2364727e+00   3.8955364e+02   2.2888436e+01   4.0353000e+02   3.8904873e+01   4.3548636e+02   5.3308364e+01   4.8913727e+02   3.1815382e+01   4.0792909e+02   4.1896582e+01   2.1171909e+02   2.4051564e+01   2.0419636e+02   7.7952000e+00   5.7941818e+01  -1.5732618e+01   2.4596273e+02   5.4482073e+01   3.5824273e+02   7.0224000e+00   3.2056545e+02   2.0702182e+00   4.1692636e+02  -6.5068364e+00   2.6449636e+02  -1.4370618e+01   2.7176545e+02   1.6458331e+02   3.3672727e+02  -1.6608182e+01   2.8802455e+02  -5.5428727e+00   2.8916000e+02   4.8817455e+00   5.0251182e+02   1.0622633e+02   3.7829545e+02   7.2400000e+00   4.5425455e+02   1.0207418e+02   3.5710909e+02  -2.2096364e+00   1.2014455e+02   1.3724389e+02   3.7511909e+02   1.1428655e+01   6.4303636e+01   1.3181116e+02   4.8148909e+02   1.0170873e+01   4.7750545e+02  -4.0249818e+00   3.8308545e+02   8.0586182e+00   4.0997364e+02  -1.3067891e+01   3.2443182e+02   1.9108182e+01   2.9474636e+02   1.6138211e+02   3.1425835e+02   8.5834344e+01   3.5327636e+02   2.4316073e+01   2.7948909e+02   8.7084509e+01   2.5303455e+02   1.2945996e+02   5.4846727e+02  -9.4255636e+00   3.3726818e+02   2.3206727e+01   2.8614727e+02  -1.3497236e+01   2.0482364e+02  -5.7340436e+01   2.8508818e+02   6.7157491e+01   3.2441423e+02   1.5079213e+01   3.7159909e+02   3.0236618e+01   1.5714000e+02   1.0726425e+02   2.9887091e+02   4.0214545e-01   1.8359636e+02   1.0894047e+02   2.5362000e+02   1.2167673e+01   2.0943545e+02   1.2320607e+02   2.3991364e+02   8.5023636e+00   2.6283182e+02   2.3621636e+01   2.9796727e+02  -1.0761927e+01   1.8457727e+02  -1.8285273e+01   3.8909455e+02   1.2351527e+01   2.0274818e+02  -1.8349091e-01   2.5718818e+02   5.8967636e+00   4.0967545e+02   1.5738691e+01   8.5939636e+02   1.8879200e+01   3.0877000e+02   1.6331127e+01   1.5499182e+02   1.0356065e+02   2.7597091e+02  -4.5822182e+00   2.8796727e+02   1.1629080e+02   4.9570545e+02   2.3393564e+01   2.6880909e+02   1.4716364e+00   2.1464000e+02   4.6878909e+00
   2.8791636e+02   2.2844873e+01   1.9800455e+02   1.0137600e+02   1.4607273e+02   1.5781418e+02   3.8808455e+02  -1.0904945e+01   2.7201091e+02   1.7199127e+01   3.7288364e+02   7.3720364e+00   3.3705000e+02   2.3753273e+01   4.7434636e+02   3.2199564e+01   4.2051727e+02   3.3024982e+01   4.1034909e+02   3.6652982e+01   2.0342909e+02   4.1447636e+00   2.3362636e+02   1.2530800e+01   4.9031818e+01  -2.3779818e+01   2.4720273e+02   2.8332873e+01   3.8418273e+02  -5.3228000e+00   2.3213545e+02   9.2346182e+00   4.4649636e+02  -1.5243636e-01   2.3601636e+02   7.0477818e+00   2.9928545e+02   1.4342171e+02   2.8124727e+02   6.9202182e+00   3.1769455e+02   1.7943527e+01   2.8321000e+02   1.4217745e+01   4.6113182e+02   1.1072673e+02   3.1091545e+02   3.0770400e+01   4.4025455e+02   1.3876418e+02   3.8610909e+02   9.7003636e+00   2.0261455e+02   1.1616629e+02   3.5596909e+02   2.1480655e+01   7.9023636e+01   1.5425356e+02   5.6662909e+02   1.0079673e+01   4.8236545e+02   1.5296218e+01   3.4313545e+02   4.8461818e-01   3.3654364e+02   5.0465091e+00   3.9638182e+02   1.5212182e+01   2.9740636e+02   1.1216931e+02   3.1882835e+02   7.6608744e+01   3.9156636e+02   3.0352873e+01   2.6920909e+02   9.7286909e+01   2.6151455e+02   1.4616156e+02   5.3284727e+02   2.0684036e+01   3.4369818e+02   2.9692327e+01   3.2909727e+02  -6.9332364e+00   2.2325364e+02  -4.0814836e+01   2.9070818e+02   7.7847891e+01   3.1732423e+02   9.7464125e+00   3.4878909e+02   2.7541418e+01   1.7704000e+02   8.5152255e+01   3.0959091e+02  -4.6854545e+00   9.6446364e+01   1.2600247e+02   2.6833000e+02   2.5650873e+01   2.1624545e+02   1.1885127e+02   3.3976364e+02  -4.5256364e+00   2.8179182e+02   3.9914836e+01   3.1001727e+02  -9.9159273e+00   1.9714727e+02   1.8329127e+01   4.1185455e+02   1.9910727e+01   2.0107818e+02   1.7601091e+00   2.2961818e+02   2.3772364e+01   4.0105545e+02   1.2188291e+01   8.8158636e+02   2.1584000e+01   3.4596000e+02   6.6459273e+00   1.5218182e+02   1.2131545e+02   2.9150091e+02  -8.5846182e+00   2.7110727e+02   1.5830960e+02   4.2684545e+02   2.8002364e+01   2.7318909e+02   1.8271236e+01   1.9778000e+02  -2.2433091e+00
   3.3519636e+02   1.8352473e+01   1.9700455e+02   1.2493600e+02   1.4487273e+02   1.8621018e+02   4.4055455e+02   6.1745455e-01   2.5610091e+02   3.5219273e+00   3.3993364e+02   9.1480364e+00   3.3029000e+02   3.5624073e+01   4.4663636e+02   3.4846364e+01   4.2070727e+02   2.6959782e+01   3.5920909e+02   3.2604182e+01   2.2580909e+02   1.8843636e+00   2.5576636e+02  -2.9380400e+01   5.3271818e+01  -1.8509018e+01   2.7301273e+02   5.1698073e+01   3.6187273e+02   7.2020000e+00   1.8884545e+02   1.5937818e+01   4.9958636e+02   1.5503636e+00   2.3435636e+02   7.6105818e+00   3.0595545e+02   1.4065811e+02   2.5981727e+02   1.7014618e+01   3.1521455e+02   1.3611927e+01   2.9116000e+02  -1.4468255e+01   4.2403182e+02   1.3188473e+02   3.3867545e+02  -7.1104000e+00   4.4568455e+02   1.5351978e+02   3.9477909e+02   2.3467636e+00   2.7199455e+02   9.4855891e+01   3.5930909e+02   1.5403455e+01   9.2973636e+01   1.5275756e+02   5.0215909e+02   2.2807273e+01   4.5936545e+02   3.8962182e+00   3.5328545e+02   1.4532618e+01   3.4740364e+02  -9.6229091e-01   3.8238182e+02   3.1522182e+01   2.5179636e+02   1.7895811e+02   2.4749835e+02   6.2895144e+01   4.1494636e+02   3.8124727e+00   2.4767909e+02   9.3299309e+01   2.8246455e+02   1.0110556e+02   5.2222727e+02   6.1436364e+00   3.4088818e+02   2.7777127e+01   3.4876727e+02  -4.5568364e+00   2.1249364e+02  -6.5524036e+01   3.0789818e+02   7.5952691e+01   3.2565423e+02   2.6740013e+01   3.2168909e+02   2.0279418e+01   1.2695000e+02   1.1486945e+02   3.3297091e+02   7.2541455e+00   1.0149636e+02   1.7297847e+02   2.6667000e+02   4.7593673e+01   1.9615545e+02   1.1616847e+02   2.8100364e+02   2.5595164e+01   2.5736182e+02   3.3719236e+01   2.9682727e+02  -2.4330727e+01   1.9043727e+02   6.1459273e+00   3.6576455e+02   8.7379273e+00   2.3474818e+02  -1.1023491e+01   2.5004818e+02   2.5707964e+01   4.5739545e+02   2.7021091e+01   9.3691636e+02   1.1107600e+01   3.2401000e+02   1.1021927e+01   1.1604182e+02   1.1086665e+02   3.2893091e+02  -1.0590182e+00   2.7453727e+02   1.9003520e+02   4.6365545e+02   2.9437564e+01   2.9456909e+02   5.2708364e+00   2.0654000e+02   1.0245891e+01
   1.4267636e+02   2.4464073e+01   1.7510455e+02   1.0996800e+02   1.4027273e+02   1.8227818e+02   4.6551455e+02   1.1190655e+01   3.1924091e+02   1.9330727e+01   3.0945364e+02   4.6866436e+01   3.0524000e+02   4.8768073e+01   4.0201636e+02   4.8175964e+01   4.0755727e+02   1.6391782e+01   4.3077909e+02   2.0828582e+01   1.8375909e+02   8.0083636e+00   2.4567636e+02  -7.9132000e+00   4.4801818e+01  -3.2301418e+01   3.0205273e+02   2.9754873e+01   3.8539273e+02   3.4220400e+01   1.7751545e+02   2.3084218e+01   5.5273636e+02  -2.4616364e+00   2.4778636e+02   3.0161818e+00   3.1066545e+02   1.4975131e+02   3.6586727e+02  -6.9393818e+00   3.0345455e+02   1.8827273e+00   2.9030000e+02   2.7650545e+01   4.6194182e+02   1.2351193e+02   3.4167545e+02   2.0029600e+01   4.3716455e+02   1.2454138e+02   4.0606909e+02   1.7443564e+01   1.7838455e+02   1.4801469e+02   3.5606909e+02   1.7422655e+01   9.6443636e+01   1.4133996e+02   4.3896909e+02   2.8672473e+01   4.5931545e+02   1.1520218e+01   3.5289545e+02   2.9663818e+01   3.3130364e+02   6.8957091e+00   4.0486182e+02   2.3103782e+01   2.6640636e+02   1.3521931e+02   2.6435835e+02   8.1346344e+01   3.9041636e+02   1.8344873e+01   2.4863909e+02   8.5122509e+01   2.8865455e+02   1.0442036e+02   4.7408727e+02  -9.1951636e+00   3.4792818e+02  -2.3160727e+00   3.7581727e+02  -2.4580836e+01   2.1782364e+02  -5.3950436e+01   3.0837818e+02   7.4584291e+01   3.1308423e+02   2.2365613e+01   3.5039909e+02   2.3272618e+01   2.2085000e+02   1.3187745e+02   3.1159091e+02  -1.4254545e+00   1.9073636e+02   1.4778927e+02   2.3648000e+02   2.6198873e+01   1.9591545e+02   1.1228767e+02   3.5810364e+02   8.9387164e+01   2.3993182e+02   4.1303636e+01   2.8187727e+02  -1.3614727e+01   1.9548727e+02   2.2219273e+00   3.8738455e+02   8.8683273e+00   2.1850818e+02   9.9857091e+00   3.1413818e+02   7.6307636e+00   4.3143545e+02   4.1097891e+01   8.1320636e+02   2.1444000e+00   3.6029000e+02   1.0159527e+01   1.4061182e+02   1.4190105e+02   3.2959091e+02  -1.3391818e+01   2.5281727e+02   1.8205280e+02   4.9417545e+02  -1.1574036e+01   2.8423909e+02   3.8617236e+01   2.0778000e+02  -1.5953309e+01
   3.0919636e+02   2.9572473e+01   1.7548455e+02   8.8317600e+01   1.4897273e+02   1.7108218e+02   4.7555455e+02  -5.3325455e+00   2.4582091e+02   2.0014327e+01   3.5017364e+02   8.3788364e+00   3.2805000e+02   4.2233273e+01   4.4772636e+02   4.7569164e+01   4.3775727e+02   5.4115782e+01   3.9425909e+02   4.7280182e+01   1.9475909e+02  -2.1616364e+00   2.6095636e+02  -7.9456000e+00   4.9841818e+01  -1.9844618e+01   2.3867273e+02   4.0255273e+01   4.0787273e+02   2.8920000e+00   1.7522545e+02  -3.4425818e+00   4.5654636e+02   8.1835636e+00   2.4178636e+02  -1.4463818e+01   2.8014545e+02   1.3281291e+02   2.6924727e+02  -8.8797818e+00   2.8469455e+02   7.3435273e+00   2.7449000e+02   2.3055345e+01   4.9951182e+02   1.4527633e+02   3.1320545e+02  -4.2628000e+00   3.4911455e+02   1.2634538e+02   3.6634909e+02  -9.3788364e+00   2.9404455e+02   6.9761891e+01   3.6373909e+02   1.9719055e+01   8.5593636e+01   1.3267796e+02   4.7491909e+02   8.0264727e+00   4.5541545e+02  -1.2077818e+00   4.0456545e+02   3.5620218e+01   3.0707364e+02   1.4541091e+00   3.1814182e+02   2.8761382e+01   3.3250636e+02   1.3274131e+02   2.3449835e+02   8.8645144e+01   3.9456636e+02   5.9228727e+00   2.8453909e+02   9.6730509e+01   3.0513455e+02   5.2251964e+01   5.1289727e+02   1.3610036e+01   4.8592818e+02  -1.3736073e+01   3.2328727e+02  -3.5684364e+00   2.3791364e+02  -5.1937636e+01   2.8384818e+02   7.9736691e+01   3.4093423e+02   3.0187613e+01   3.1678909e+02   2.9961418e+01   1.3038000e+02   9.6495055e+01   3.4721091e+02  -6.3150545e+00   1.8473636e+02   8.3179273e+01   2.0971000e+02   1.7390473e+01   2.2181545e+02   1.3687567e+02   3.0676364e+02   7.8874364e+01   2.3769182e+02   1.2772836e+01   2.6377727e+02   5.2132727e+00   1.3676727e+02  -1.2410473e+01   4.1318455e+02  -3.2456727e+00   1.8579818e+02  -1.0777491e+01   3.3033818e+02   4.1847636e+00   4.0400545e+02   3.1422909e+00   5.9634636e+02  -9.1668000e+00   2.4196000e+02   2.5535927e+01   1.5808182e+02   1.3012345e+02   3.5517091e+02  -5.2982182e+00   2.5948727e+02   2.2032920e+02   4.3193545e+02   1.1445164e+01   2.9032909e+02   2.8750036e+01   2.0364000e+02   7.1378909e+00
   4.0686636e+02   6.6688727e+00   1.7971455e+02   1.1545920e+02   1.1142273e+02   1.6318618e+02   3.9660455e+02   2.4463455e+01   3.3058091e+02   1.1853527e+01   3.5388364e+02   2.6312036e+01   2.9834000e+02   3.1850073e+01   4.0091636e+02   5.1033964e+01   3.9803727e+02   2.2253382e+01   4.0092909e+02   2.6366582e+01   1.7732909e+02   2.4572764e+01   2.2357636e+02  -1.6855200e+01   3.8561818e+01  -2.7042218e+01   2.6567273e+02   4.1665273e+01   4.2176273e+02   3.5520800e+01   1.8170545e+02   3.1290182e+00   4.3815636e+02   1.4754764e+01   2.5135636e+02   4.9058182e-01   3.2609545e+02   1.6423691e+02   3.2476727e+02   1.1398618e+01   3.4788455e+02   6.8083273e+00   3.2230000e+02   2.0520545e+01   4.8360182e+02   1.2239913e+02   3.2362545e+02   5.9523600e+01   4.2773455e+02   1.2824578e+02   3.4648909e+02   1.1259964e+01   2.2871455e+02   7.4228291e+01   3.5639909e+02   1.6166255e+01   8.5353636e+01   1.6979716e+02   3.9524909e+02   3.5360073e+01   4.9241545e+02   1.2062218e+01   3.4423545e+02   3.9766182e+00   3.4664364e+02   3.0985091e+00   3.4129182e+02   2.8189382e+01   3.3936636e+02   6.0142509e+01   2.4482835e+02   6.7628744e+01   4.2175636e+02   1.6177673e+01   2.5477909e+02   6.5011309e+01   3.5870455e+02  -4.0336364e+00   4.4399727e+02   4.9320364e+00   3.3292818e+02  -7.5860727e+00   3.5195727e+02  -3.8120364e+00   2.4244364e+02  -6.2870036e+01   3.0722818e+02   7.9106291e+01   3.0113423e+02   2.2371613e+01   3.1325909e+02   2.4143818e+01   1.4047000e+02   9.3267855e+01   3.2221091e+02  -2.7225055e+01   1.0164636e+02   1.8406647e+02   2.1119000e+02   8.6520727e+00   2.0210545e+02   1.2779247e+02   3.5667364e+02   9.2311564e+01   2.4198182e+02   4.0099636e+01   2.5729727e+02  -3.5983273e+00   1.9100727e+02   1.4670327e+01   3.7233455e+02   3.8823273e+00   2.0360818e+02   1.7417709e+01   3.4766818e+02  -1.6291636e+01   4.1472545e+02   1.3144691e+01   6.0810636e+02   3.4124000e+00   2.5801000e+02  -1.1938073e+01   1.9723182e+02   1.3542145e+02   2.1393091e+02  -1.8519018e+01   2.3920727e+02   2.2586160e+02   4.3170545e+02   2.7803564e+01   2.6313909e+02   1.3305236e+01   2.0883000e+02   1.7912691e+01
   3.4638636e+02   5.9557273e+01   1.6681455e+02   1.0382120e+02   1.0057273e+02   1.5985418e+02   4.2765455e+02   7.4994545e+00   2.7577091e+02   7.8583273e+00   3.4093364e+02   4.6068036e+01   3.3124000e+02   4.3688073e+01   4.3996636e+02   4.2999964e+01   3.6579727e+02   3.1212582e+01   3.8949909e+02   3.7090982e+01   1.6299909e+02   8.2891636e+00   2.6967636e+02  -5.1632000e+00   4.9271818e+01  -4.2290182e+00   3.1753273e+02   4.1656473e+01   3.5660273e+02   2.3203600e+01   1.9432545e+02   5.9941818e-01   4.2435636e+02   6.3287636e+00   2.5087636e+02   6.5289818e+00   3.1547545e+02   1.6584651e+02   3.0405727e+02  -1.3345818e+00   3.6026455e+02   3.1437927e+01   2.9326000e+02   2.6313745e+01   5.4003182e+02   1.2588473e+02   3.4320545e+02   4.0907200e+01   4.4225455e+02   1.3289418e+02   3.9425909e+02   6.9083636e+00   2.7461455e+02   8.9986291e+01   3.6387909e+02   6.3278545e+00   8.5823636e+01   1.4446956e+02   4.8977909e+02   1.5227673e+01   4.9755545e+02   1.1751018e+01   3.6651545e+02  -1.7157818e+00   3.2445364e+02   9.3537091e+00   2.5029182e+02   9.9493818e+00   3.5198636e+02   8.6942909e+01   2.6163835e+02   8.4853944e+01   4.2584636e+02   4.4704727e+00   2.5710909e+02   7.7064909e+01   3.7561455e+02   3.7035636e+00   4.6384727e+02  -8.8459636e+00   2.8997818e+02  -1.0630073e+01   3.2924727e+02  -1.7335236e+01   2.0330364e+02  -4.0788836e+01   3.5708818e+02   9.4117491e+01   3.2070423e+02   1.3756013e+01   2.9639909e+02   3.2302618e+01   1.5323000e+02   1.1000705e+02   2.1311091e+02  -1.0017055e+01   2.1597636e+02   6.9820073e+01   2.6757000e+02   4.5216727e+00   2.5429545e+02   1.0637727e+02   2.9891364e+02   6.2122364e+01   2.7303182e+02   3.7655636e+01   2.9015727e+02   1.9392873e+01   1.8714727e+02   1.4939127e+01   3.9590455e+02  -1.4863273e+01   1.8855818e+02  -8.2782909e+00   3.1037818e+02  -9.0284364e+00   3.8491545e+02   5.6694909e+00   6.8444636e+02   2.1925200e+01   3.3553000e+02  -1.6139673e+01   1.4589182e+02   1.3267865e+02   2.2040091e+02  -1.6086618e+01   2.4662727e+02   1.9907800e+02   4.1332545e+02   2.2653964e+01   2.6113909e+02   4.5755236e+01   1.8497000e+02  -1.7888509e+01
   2.6053636e+02   3.4995273e+01   1.8871455e+02   9.9599200e+01   1.5187273e+02   1.5320018e+02   4.4070455e+02   1.2835455e+01   2.9443091e+02   1.7125527e+01   3.2274364e+02   2.3763236e+01   3.2567000e+02   4.5513673e+01   4.3286636e+02   3.5897964e+01   4.5955727e+02   2.1091782e+01   3.6530909e+02   2.9256182e+01   1.5666909e+02   1.2225564e+01   2.5014636e+02  -4.6030800e+01   3.0561818e+01  -2.1832218e+01   2.4315273e+02   6.7656873e+01   4.1976273e+02   3.4990800e+01   1.8113545e+02   4.7446182e+00   4.7687636e+02   1.9747164e+01   2.7054636e+02  -1.1524618e+01   3.0766545e+02   1.6356131e+02   2.6862727e+02  -7.6401818e+00   3.3169455e+02   3.4343527e+01   3.1692000e+02   2.0370945e+01   4.9641182e+02   1.2280433e+02   3.1439545e+02   2.0220000e+00   4.4535455e+02   1.2878618e+02   3.7087909e+02   2.2258764e+01   2.8009455e+02   9.4927891e+01   3.7111909e+02   4.2186545e+00   9.1303636e+01   1.4260116e+02   4.7319909e+02   5.3140727e+00   4.4836545e+02   1.0546218e+01   3.4670545e+02   4.4109018e+01   3.2011364e+02  -5.2990909e+00   3.5290182e+02   2.4505818e+00   3.2688636e+02   1.3671091e+02   2.3335835e+02   5.9876344e+01   3.5713636e+02   3.6297273e+01   2.3686909e+02   7.0444109e+01   3.6042455e+02   1.9778764e+01   4.9637727e+02   1.3116364e+00   4.3445818e+02   4.4315273e+00   3.5447727e+02   1.9846364e+01   1.3772364e+02  -4.4402436e+01   3.2941818e+02   7.2561091e+01   2.9074423e+02   3.2912813e+01   3.0773909e+02   1.2965418e+01   1.7052000e+02   1.0952385e+02   2.5111091e+02  -2.1070545e+00   1.7735636e+02   1.7481967e+02   2.3643000e+02   1.5732873e+01   2.0572545e+02   1.2978287e+02   3.5819364e+02   7.1139964e+01   2.3241182e+02   2.2865236e+01   2.7501727e+02  -1.6635927e+01   1.6424727e+02   1.7341127e+01   4.3947455e+02   8.3611273e+00   2.2236818e+02  -1.5630909e+00   3.1594818e+02  -2.8540364e+00   4.2781545e+02   6.6749091e-01   6.2863636e+02   8.0600000e+00   2.2348000e+02  -4.2256727e+00   1.5275182e+02   1.2440985e+02   3.1174091e+02  -3.2823818e+01   2.6658727e+02   1.9195120e+02   4.4284545e+02   2.6192364e+01   2.7947909e+02   1.7578036e+01   1.7864000e+02   1.8047891e+01
   2.9886636e+02   1.2498873e+01   1.7933455e+02   1.0010960e+02   1.3737273e+02   1.5921018e+02   4.0141455e+02   3.5086545e+00   2.5277091e+02  -6.1616727e+00   3.8007364e+02   4.1216836e+01   3.7310000e+02   3.5719273e+01   3.7901636e+02   6.0255964e+01   4.4427727e+02   3.0404182e+01   4.0339909e+02   3.2878982e+01   2.1042909e+02   5.6347636e+00   2.2928636e+02  -1.6792000e+01   5.5751818e+01  -2.1317418e+01   3.3201273e+02   4.1218073e+01   3.8139273e+02   1.9430400e+01   1.7699545e+02   2.9555818e+01   5.4244636e+02   1.0311564e+01   2.8478636e+02   1.4146182e+01   3.2819545e+02   1.7658891e+02   3.0891727e+02   2.1366182e+00   2.8726455e+02   1.4987927e+01   2.9092000e+02  -1.1499055e+01   4.0932182e+02   1.1477153e+02   3.1510545e+02   2.9865200e+01   4.3140455e+02   1.4928218e+02   3.7639909e+02   5.9071636e+00   2.5866455e+02   9.2452291e+01   3.6815909e+02  -1.3045455e+00   5.5163636e+01   1.6602236e+02   6.5524909e+02   3.5600073e+01   4.5446545e+02   3.2768218e+01   3.5989545e+02   2.2103818e+01   3.0287364e+02   8.1201091e+00   3.2857182e+02   2.0776982e+01   3.4850636e+02   1.6294131e+02   2.6273835e+02   7.1095944e+01   3.8137636e+02   1.2878073e+01   2.6691909e+02   1.0062011e+02   3.6465455e+02   1.9250364e+01   5.4437727e+02  -6.2383636e+00   3.9369818e+02   5.3123273e+00   3.6800727e+02  -1.0576036e+01   1.7030364e+02  -3.6908836e+01   3.3565818e+02   5.6061891e+01   2.9565423e+02   1.1430013e+01   3.0439909e+02   3.4142618e+01   1.3785000e+02   1.0632745e+02   2.6935091e+02   2.2937455e+00   2.4240636e+02   7.5995673e+01   2.7462000e+02   2.2337673e+01   1.9957545e+02   1.3423487e+02   3.1557364e+02   6.3739564e+01   2.0964182e+02   4.6256836e+01   2.7910727e+02  -7.0631273e+00   1.7410727e+02   1.8742327e+01   2.9476455e+02   1.5367927e+01   2.4098818e+02  -6.7626909e+00   2.9009818e+02  -1.6026036e+01   3.9824545e+02  -1.1106909e+01   5.6515636e+02  -1.1771600e+01   3.2615000e+02   3.1807273e+00   1.0746182e+02   8.1843055e+01   3.4240091e+02  -2.1416618e+01   2.3972727e+02   1.7410000e+02   4.1827545e+02   5.6497964e+01   2.9199909e+02   6.0464364e+00   1.7521000e+02   1.4462291e+01
   3.1781636e+02   9.8428727e+00   1.9114455e+02   1.2092480e+02   1.2612273e+02   1.3856018e+02   4.0355455e+02   6.9974545e+00   3.0967091e+02   1.5616327e+01   4.0703364e+02   2.9730036e+01   4.0386000e+02   6.7448473e+01   3.4163636e+02   5.8816364e+01   4.8755727e+02   2.1131782e+01   3.9339909e+02   3.7438982e+01   2.8556909e+02  -2.9464364e+00   2.2267636e+02  -1.4113200e+01   3.8371818e+01  -1.3927018e+01   2.6920273e+02   2.9382873e+01   3.5282273e+02   8.6660000e+00   1.7403545e+02  -1.5587382e+01   3.9363636e+02  -9.0636364e+00   2.0430636e+02   9.7745818e+00   2.8909545e+02   1.5004691e+02   2.8815727e+02  -2.6342582e+01   3.1012455e+02   8.3491273e+00   2.8307000e+02   1.4278945e+01   4.4498182e+02   1.1825873e+02   3.3348545e+02   2.4774800e+01   4.4192455e+02   1.3454058e+02   4.0958909e+02  -1.8380364e+00   1.5471455e+02   1.2123829e+02   3.2606909e+02  -9.1273455e+00   7.0253636e+01   1.7133516e+02   5.9458909e+02   8.0728727e+00   4.7631545e+02  -9.7978182e-01   3.4528545e+02   1.3172618e+01   3.5916364e+02   1.0236909e+01   3.3400182e+02   4.1342582e+01   3.1669636e+02   1.0019611e+02   2.3415835e+02   5.6622344e+01   4.1827636e+02   1.8076073e+01   2.5820909e+02   8.9356909e+01   3.4251455e+02  -3.2684364e+00   4.6094727e+02   4.7660364e+00   3.1131818e+02  -8.8172727e+00   3.2733727e+02  -1.4182436e+01   1.6610364e+02  -3.4722836e+01   3.6113818e+02   1.7883491e+01   3.0174423e+02   3.6182813e+01   2.8978909e+02   1.8591418e+01   1.2614000e+02   8.9834255e+01   2.7487091e+02  -4.4378545e+00   1.6235636e+02   1.1786967e+02   2.8276000e+02   2.8876473e+01   2.3581545e+02   1.3790567e+02   3.6552364e+02   8.8413564e+01   2.6569182e+02   4.8672836e+01   3.2396727e+02  -2.2219273e+00   1.8862727e+02   6.8607273e+00   3.0590455e+02  -1.6132727e+00   2.3150818e+02   8.7557091e+00   2.7666818e+02  -1.0041636e+01   3.8119545e+02   1.6307091e+01   5.7539636e+02   2.2119200e+01   2.5420000e+02   1.5067273e+00   1.1175182e+02   1.2492985e+02   3.5159091e+02  -2.2291818e+01   2.5329727e+02   1.8716440e+02   4.4027545e+02   4.6687964e+01   3.0156909e+02   1.5190836e+01   1.8597000e+02  -2.9348509e+01
   2.5795636e+02   1.1631673e+01   1.9329455e+02   1.2142280e+02   1.3032273e+02   1.9917418e+02   4.7227455e+02   2.7269855e+01   2.9763091e+02   9.2995273e+00   3.3836364e+02   2.9653636e+01   3.9858000e+02   2.9260873e+01   4.7205636e+02   1.3572764e+01   5.3779727e+02   4.3882582e+01   4.0977909e+02   5.9658582e+01   2.1913909e+02  -1.0120364e+00   1.9581636e+02  -4.8114400e+01   4.0081818e+01  -2.6643818e+01   2.5853273e+02   1.8096473e+01   3.3845273e+02  -4.8744000e+00   1.5813545e+02   9.3446182e+00   4.0720636e+02  -1.8192364e+00   2.2092636e+02   6.3949818e+00   2.9447545e+02   1.5542651e+02   2.7181727e+02  -7.9853818e+00   3.3574455e+02   2.9729527e+01   2.9311000e+02   3.9457455e+00   4.6808182e+02   1.3974073e+02   3.2939545e+02   1.9722000e+01   4.1225455e+02   1.4191418e+02   4.0015909e+02   2.3626364e+01   2.3795455e+02   1.2876909e+02   3.3615909e+02   1.6305455e+01   6.8923636e+01   1.6768156e+02   5.5015909e+02  -1.2227273e+00   4.4222545e+02   1.9557418e+01   3.7094545e+02   2.5739818e+01   3.2097364e+02  -1.6657891e+01   2.8976182e+02   8.3178182e-01   3.7145636e+02   4.3625309e+01   2.5592835e+02   7.4450744e+01   4.0522636e+02   3.1200727e+00   2.6448909e+02   7.3474509e+01   3.4751455e+02   1.0515636e+00   5.0865727e+02  -3.3807636e+00   3.7135818e+02  -5.8504727e+00   3.3738727e+02   4.9735636e+00   1.8677364e+02  -4.1946436e+01   3.8522818e+02   7.8662909e+00   3.2384423e+02  -5.8751875e+00   2.5092909e+02  -5.1997818e+00   1.2780000e+02   9.6421455e+01   2.7125091e+02   1.1417455e+00   1.8216636e+02   9.7194873e+01   2.6195000e+02   2.8501273e+01   2.2095545e+02   1.3928447e+02   3.1214364e+02   7.7633964e+01   2.1488182e+02   4.6687636e+01   3.1496727e+02  -1.2831927e+01   1.7276727e+02  -1.3404727e+00   3.5804455e+02   7.1655273e+00   2.2764818e+02  -9.4054909e+00   2.3933818e+02   6.9947636e+00   3.7605545e+02   9.0829091e-01   6.0953636e+02   1.4880000e+00   1.4829000e+02  -1.0780473e+01   1.3342182e+02   9.8286255e+01   2.4131091e+02  -1.9709418e+01   2.4505727e+02   2.0120360e+02   4.2641545e+02   3.0416764e+01   2.6542909e+02  -3.7779636e+00   1.7326000e+02  -1.4901709e+01
   3.4229636e+02   4.0214473e+01   1.8319455e+02   1.1199080e+02   1.4417273e+02   1.7721618e+02   4.4570455e+02   2.5485455e+01   2.5653091e+02   2.0397527e+01   3.9493364e+02  -7.3519636e+00   3.8053000e+02   5.1034873e+01   4.1844636e+02   7.0011564e+01   5.1079727e+02   1.4702582e+01   3.6653909e+02   3.2637782e+01   1.8499909e+02   1.3189164e+01   1.9547636e+02  -2.9467200e+01   3.7841818e+01   4.2053818e+00   2.7201273e+02   1.4248073e+01   3.4408273e+02  -4.4748000e+00   1.7903545e+02  -8.8973818e+00   4.9087636e+02  -5.6528364e+00   2.2459636e+02   7.4913818e+00   2.6252545e+02   9.7512509e+01   2.7329727e+02  -1.4583782e+01   3.0731455e+02   3.1293927e+01   2.8564000e+02   2.1543345e+01   4.0089182e+02   1.5735593e+02   3.5248545e+02   5.1648000e+00   4.0040455e+02   1.1309218e+02   3.8458909e+02  -1.1938036e+01   2.3676455e+02   6.8674291e+01   3.3963909e+02   2.2317055e+01   6.7593636e+01   1.4021796e+02   5.5443909e+02   1.5434873e+01   5.2198545e+02   6.5566182e+00   3.3461545e+02  -7.7337818e+00   3.0635364e+02   1.2611709e+01   3.4329182e+02   3.8889382e+01   3.5302636e+02   1.3080971e+02   2.4935835e+02   7.2456344e+01   3.3865636e+02   9.4856727e+00   2.4772909e+02   9.4535309e+01   3.4480455e+02   1.7268364e+01   5.3489727e+02   1.0400364e+00   3.8197818e+02  -1.0800073e+01   3.6824727e+02  -1.9645236e+01   1.6006364e+02  -5.3759636e+01   3.3865818e+02   1.8251891e+01   2.9413423e+02   2.7641613e+01   2.7397909e+02   2.1146218e+01   1.6904000e+02   8.0122255e+01   2.7616091e+02   1.1078945e+01   2.9044636e+02   6.3722473e+01   2.3529000e+02   3.1914073e+01   2.0334545e+02   1.1188327e+02   2.5419364e+02   9.5169964e+01   2.4283182e+02   3.7261636e+01   2.9315727e+02  -6.1871273e+00   1.6781727e+02  -2.9944727e+00   4.1447455e+02   2.1411127e+01   2.2622818e+02   5.5181091e+00   2.2256818e+02  -2.3003636e+01   3.5086545e+02  -4.9865091e+00   6.1405636e+02   5.2664000e+00   2.1110000e+02  -1.2425273e+01   1.5623182e+02   8.9701455e+01   3.6350091e+02  -2.4244618e+01   2.1305727e+02   1.9095360e+02   3.6984545e+02   1.0702364e+01   2.6975909e+02   2.9495636e+01   1.8721000e+02  -4.7377091e+00
   3.3753636e+02   2.5685273e+01   2.0886455e+02   1.1531720e+02   1.3992273e+02   1.5495618e+02   5.2755455e+02   2.8127455e+01   2.6443091e+02   2.7655273e+00   3.5798364e+02   1.8794036e+01   3.4624000e+02   4.5638073e+01   4.4120636e+02   4.1900764e+01   4.1089727e+02   2.1034582e+01   4.0592909e+02   2.0436582e+01   2.2585909e+02   1.0640364e+01   2.2943636e+02  -3.3374000e+01   4.6841818e+01  -2.0704618e+01   2.7991273e+02   2.5196073e+01   3.5024273e+02   1.1552400e+01   2.5208545e+02   1.0788618e+01   3.9435636e+02  -6.2212364e+00   2.4840636e+02  -3.4703418e+01   3.0038545e+02   7.7903709e+01   3.2486727e+02   4.6706182e+00   3.1588455e+02   1.1278327e+01   2.7745000e+02   7.9585455e+00   4.6422182e+02   1.5266953e+02   3.2715545e+02  -6.1888000e+00   4.2759455e+02   1.0211698e+02   3.7953909e+02  -7.3840364e+00   2.0995455e+02   1.2696909e+02   3.5301909e+02  -5.6133455e+00   7.2023636e+01   1.2752356e+02   6.2491909e+02   3.6366473e+01   4.0865545e+02   2.9143018e+01   3.4570545e+02   1.1049018e+01   2.9807364e+02  -4.0158909e+00   3.6571182e+02   4.3665782e+01   3.5279636e+02   9.7168109e+01   2.6039835e+02   5.8863144e+01   3.6941636e+02   2.1554873e+01   2.5572909e+02   1.0665531e+02   3.6284455e+02  -1.3483636e-01   4.6975727e+02  -6.4687636e+00   3.5088818e+02   6.5971273e+00   3.6619727e+02   6.3287636e+00   2.0963364e+02  -4.4725236e+01   3.3275818e+02   8.6838909e+00   3.3213423e+02   1.9131613e+01   2.6220909e+02   1.1277818e+01   1.9457000e+02   1.3402985e+02   2.9249091e+02  -5.0745455e-01   1.9659636e+02   1.0270047e+02   2.5900000e+02   3.9207273e+01   2.0395545e+02   1.4154447e+02   1.8938364e+02   9.2694764e+01   2.5255182e+02   4.0484036e+01   2.9625727e+02  -2.1285127e+01   1.3405727e+02   8.9963273e+00   3.2690455e+02   4.9867273e+00   2.5460818e+02  -1.5622909e+00   3.0128818e+02  -1.1921236e+01   4.1091545e+02  -1.1205091e+00   6.1620636e+02  -1.7156000e+00   2.0277000e+02   1.5311273e+00   1.3842182e+02   1.1607625e+02   3.5259091e+02  -1.2041818e+01   2.6686727e+02   1.7688880e+02   4.0274545e+02  -4.0696364e+00   2.5466909e+02   1.2942836e+01   1.8721000e+02   7.6922909e+00
   3.2233636e+02   3.2241273e+01   1.8667455e+02   1.1471240e+02   1.0957273e+02   1.9323418e+02   5.4779455e+02   1.6888255e+01   2.5310091e+02   8.0019273e+00   3.4445364e+02   1.9166436e+01   3.7062000e+02   4.7967673e+01   3.7253636e+02   6.8254364e+01   4.1113727e+02   2.1675382e+01   3.9568909e+02   2.5205782e+01   1.8732909e+02   1.9532764e+01   2.2614636e+02  -1.5160800e+01   4.4651818e+01  -2.7959418e+01   3.0386273e+02   2.9510073e+01   3.7987273e+02   1.0182000e+01   2.7365545e+02   3.6330182e+00   4.1649636e+02  -1.8082436e+01   2.0897636e+02   8.6409818e+00   3.1990545e+02   7.8732109e+01   1.5595727e+02  -1.8246582e+01   3.0288455e+02   1.5078327e+01   3.1426000e+02  -3.6962545e+00   6.0556182e+02   1.3564233e+02   3.5672545e+02  -3.0344000e+00   4.0773455e+02   1.3003578e+02   3.5987909e+02   1.8378764e+01   2.3023455e+02   1.2615669e+02   3.3615909e+02  -2.0784545e+01   1.8992364e+02   4.0001564e+01   4.1258909e+02   8.7287273e-01   4.6660545e+02   6.5070182e+00   3.0380545e+02   1.7021018e+01   2.5459364e+02  -3.7774909e+00   4.1081182e+02   2.8727782e+01   3.2550636e+02   1.2487131e+02   2.3839835e+02   6.9663144e+01   3.8546636e+02   2.4320873e+01   2.5767909e+02   7.6779309e+01   3.4803455e+02   4.8599636e+00   5.5703727e+02  -1.5021164e+01   3.5373818e+02  -1.7400873e+01   3.2524727e+02   1.5147636e+00   1.7396364e+02  -3.7201636e+01   3.5132818e+02   2.4808291e+01   3.0370423e+02   2.9216013e+01   2.8116909e+02   2.1231018e+01   1.8552000e+02   1.1180385e+02   2.9359091e+02  -1.1175455e+01   2.9197636e+02   3.9500073e+01   2.4619000e+02   2.8852073e+01   2.0819545e+02   1.3277527e+02   2.1719364e+02   8.3509964e+01   2.3964182e+02   2.9906836e+01   3.0177727e+02  -2.0586727e+01   1.8681727e+02   7.1555273e+00   4.0280455e+02  -8.5152727e+00   2.5031818e+02   2.0609091e+00   3.1956818e+02  -4.0936364e+00   3.8362545e+02   2.3926909e+00   5.5915636e+02  -2.6581600e+01   2.9705000e+02  -1.1127273e-01   1.4670182e+02   1.3980385e+02   2.5797091e+02  -4.1802218e+01   2.3515727e+02   1.8523560e+02   4.0193545e+02   3.5275164e+01   3.4032909e+02  -7.6699636e+00   1.9140000e+02   1.0837091e+01
   2.8562636e+02   1.5888073e+01   2.0467455e+02   1.1670240e+02   2.0752273e+02   9.4798182e+01   4.8070455e+02   1.8875455e+01   2.9163091e+02   1.0629527e+01   3.9526364e+02   1.1151636e+01   3.1567000e+02   4.8933673e+01   3.8129636e+02   6.7743564e+01   4.6498727e+02   2.0987382e+01   3.7249909e+02   4.4920982e+01   1.9542909e+02  -1.0752364e+00   2.1014636e+02   3.3192000e+00   4.8131818e+01  -3.7327818e+01   3.0558273e+02   1.9802473e+01   3.7829273e+02  -9.5816000e+00   1.6027545e+02   2.1334182e+00   4.6368636e+02  -1.0147636e+01   2.5144636e+02  -6.2366182e+00   3.3609545e+02   7.5046909e+01   1.8624727e+02   3.0502182e+00   2.9993455e+02   3.7164327e+01   2.6440000e+02  -3.7454545e-02   4.9236182e+02   1.2341833e+02   2.6920545e+02   4.0672000e+00   4.0921455e+02   1.3229738e+02   4.1148909e+02   5.6299636e+00   1.7257455e+02   9.5769491e+01   3.5796909e+02  -3.6293455e+00   2.3616364e+02   3.8782364e+01   5.6862909e+02   3.0096727e+00   4.4517545e+02   1.0651418e+01   3.1461545e+02   2.7576218e+01   2.9211364e+02  -3.8690909e+00   3.4481182e+02   1.1817782e+01   2.7783636e+02   2.0978491e+02   2.4149835e+02   7.4325144e+01   3.9199636e+02   3.2508473e+01   2.7458909e+02   7.8666509e+01   3.3089455e+02  -3.4788364e+00   5.0684727e+02   1.8284036e+01   3.1073818e+02  -1.1810873e+01   3.5976727e+02   1.8803164e+01   1.7172364e+02  -6.5072436e+01   3.3194818e+02   4.3358691e+01   3.1970423e+02   3.1266013e+01   3.0797909e+02   3.1326218e+01   2.0000000e+02   1.1526545e+02   2.8778091e+02   5.1493455e+00   2.4197636e+02   9.2930073e+01   2.9233000e+02   1.3640873e+01   1.9381545e+02   1.3040567e+02   3.2738364e+02   7.3274764e+01   2.5536182e+02   2.5549236e+01   3.0839727e+02  -1.0686327e+01   2.0224727e+02   5.1111273e+00   3.9818455e+02   1.4144327e+01   2.8012818e+02  -2.1943891e+01   3.2594818e+02  -1.4174036e+01   3.8553545e+02  -1.1610109e+01   5.2429636e+02   1.3357200e+01   2.5634000e+02   1.5195527e+01   1.0227182e+02   8.0738255e+01   2.9864091e+02  -2.0295818e+01   2.4805727e+02   1.8505360e+02   4.0965545e+02   1.7467564e+01   2.7671909e+02   1.7748836e+01   1.8397000e+02  -1.3808509e+01
   3.4453636e+02   4.4605273e+01   2.0629455e+02   1.5052280e+02   2.2802273e+02   8.4758182e+01   6.2260455e+02   2.8243455e+01   2.6553091e+02   1.5387527e+01   3.5498364e+02   9.3240364e+00   3.5724000e+02   2.8798073e+01   3.6196636e+02   5.2189964e+01   4.3641727e+02   2.3702982e+01   3.8558909e+02   2.0113782e+01   2.1023909e+02  -5.8700364e+00   2.3876636e+02  -6.5004000e+00   5.1461818e+01  -1.7694218e+01   2.7696273e+02   5.1092073e+01   3.5450273e+02  -5.2084000e+00   2.2356545e+02  -3.5497818e+00   4.5473636e+02  -1.0431636e+01   1.6259636e+02   6.6813818e+00   3.0062545e+02   8.5504509e+01   2.4543727e+02  -1.5064982e+01   3.5640455e+02   1.9367273e+00   2.9345000e+02   1.3108545e+01   3.8932182e+02   1.1513153e+02   3.4524545e+02   5.3140000e+00   4.2621455e+02   1.3917738e+02   3.6520909e+02   4.2823636e+00   1.7066455e+02   1.2068229e+02   3.6882909e+02   6.3118545e+00   2.4221364e+02   3.7338364e+01   4.5429909e+02   1.2296073e+01   4.1979545e+02   1.2351818e+01   3.7499545e+02   1.1605818e+01   2.6311364e+02  -3.1909091e-01   3.2914182e+02   1.8781382e+01   2.9926636e+02   1.8797051e+02   2.5692835e+02   6.4280744e+01   3.3503636e+02   1.0152727e+00   2.7848909e+02   1.5345451e+02   3.3084455e+02   1.0145164e+01   6.2508727e+02  -4.1516364e-01   3.0459818e+02   1.3903273e+00   3.4457727e+02   3.9183636e+00   1.7730364e+02  -3.9188836e+01   3.3708818e+02   1.7717491e+01   2.8651423e+02   5.5912125e+00   3.1520909e+02   1.6037818e+01   1.7871000e+02   1.2172865e+02   2.8278091e+02   7.9293455e+00   1.8211636e+02   1.5924887e+02   2.9733000e+02  -2.6191273e+00   2.3624545e+02   1.2706127e+02   3.2795364e+02   7.6509164e+01   2.1979182e+02   3.3494836e+01   3.1720727e+02  -1.8541127e+01   1.7862727e+02   1.0710727e+01   4.3357455e+02  -2.2068727e+00   2.2774818e+02  -1.1703491e+01   3.0580818e+02  -2.0428364e+00   3.8100545e+02  -1.5157709e+01   5.0548636e+02  -1.8758000e+01   2.8762000e+02   1.2403127e+01   1.2027182e+02   8.0958255e+01   3.2974091e+02  -3.5923818e+01   2.4348727e+02   2.1565920e+02   4.2284545e+02   1.4032364e+01   2.7318909e+02  -3.6887636e+00   1.8221000e+02  -4.2877091e+00
   3.5672636e+02   7.5400727e+00   1.9057455e+02   1.0145040e+02   2.1222273e+02   9.1222182e+01   5.0484455e+02  -1.8657455e+00   2.9443091e+02   3.3215527e+01   2.8664364e+02   1.1551236e+01   3.6529000e+02   1.9014073e+01   3.5144636e+02   4.4271564e+01   5.8060727e+02   2.0167782e+01   3.6811909e+02   2.2271382e+01   2.2575909e+02  -5.4516364e+00   2.3219636e+02  -2.3064800e+01   5.2751818e+01  -1.4127418e+01   2.6834273e+02   3.5161673e+01   3.4329273e+02   4.8218400e+01   2.2432545e+02   8.8194182e+00   4.3396636e+02  -8.3900364e+00   2.3116636e+02   6.9657818e+00   2.9424545e+02   9.2824909e+01   2.1938727e+02  -5.1098182e-01   3.1178455e+02  -5.4936727e+00   2.4840000e+02  -1.2617455e+01   4.8060182e+02   1.0068913e+02   3.2124545e+02   1.7140000e+00   4.6240455e+02   1.4209218e+02   3.8148909e+02   1.0549964e+01   2.2909455e+02   7.9667891e+01   3.5258909e+02   1.6131055e+01   2.4254364e+02   2.3551964e+01   5.4119909e+02   2.4964073e+01   4.2879545e+02   2.8921818e+01   3.2942545e+02   3.1251418e+01   3.0468364e+02   1.8353091e+00   4.3700182e+02   2.8342582e+01   2.5659636e+02   1.4205411e+02   2.4354835e+02   1.0573114e+02   4.2541636e+02   4.9164873e+01   2.8053909e+02   1.1629051e+02   3.0218455e+02  -8.3220364e+00   5.4908727e+02  -1.6651636e+00   3.1797818e+02   1.1129927e+01   3.5905727e+02  -6.1900364e+00   1.7677364e+02  -5.1286436e+01   3.5722818e+02  -5.5137091e+00   3.0555423e+02  -2.1219875e+00   3.1759909e+02   3.4176618e+01   1.7604000e+02   1.2475225e+02   2.5840091e+02  -1.0930255e+01   1.7278636e+02   1.5222527e+02   2.7029000e+02   1.2834073e+01   2.1748545e+02   1.0994207e+02   2.6071364e+02   6.9798364e+01   2.4474182e+02   2.5388364e+00   3.0087727e+02  -1.5704727e+01   1.8414727e+02  -3.5087273e-01   3.5609455e+02   5.4615273e+00   2.7564818e+02  -2.5854909e+00   3.1752818e+02  -9.8804364e+00   3.5205545e+02   6.0182909e+00   5.7777636e+02   1.6028800e+01   2.9077000e+02   2.1011273e+00   1.1508182e+02   9.4663455e+01   3.5645091e+02  -2.1300618e+01   2.3548727e+02   1.0443920e+02   4.1565545e+02   5.8177564e+01   2.8871909e+02   1.3258836e+01   2.1811000e+02   4.7002909e+00
   2.6248636e+02   8.2692727e+00   1.9795455e+02   1.4095000e+02   2.1017273e+02   6.4886182e+01   6.4041455e+02  -3.1813455e+00   2.5539091e+02   3.6488727e+01   3.5117364e+02   3.0438836e+01   3.6377000e+02   4.3045673e+01   4.2563636e+02   5.6526364e+01   3.7836727e+02   4.3866982e+01   3.7601909e+02   4.5169382e+01   2.0147909e+02  -6.1292364e+00   2.2067636e+02  -2.6673200e+01   4.5601818e+01  -2.9505418e+01   2.6624273e+02   4.0289673e+01   2.9571273e+02   1.5733480e+02   2.6389545e+02   1.2983818e+01   4.3335636e+02  -1.5812364e+00   2.3959636e+02  -1.5048618e+01   2.9352545e+02   7.5552509e+01   2.1681727e+02  -3.6775382e+01   3.1745455e+02   1.7342727e+01   2.7221000e+02  -2.8225455e-01   4.3117182e+02   1.1683353e+02   3.4496545e+02   9.6400000e-02   3.9878455e+02   1.5022178e+02   3.6177909e+02   2.0076764e+01   1.3766455e+02   1.1879229e+02   3.1601909e+02   2.6726655e+01   2.1525364e+02   4.1645164e+01   4.8467909e+02   1.3535673e+01   4.5398545e+02   1.5666618e+01   3.3037545e+02   2.7275418e+01   2.6368364e+02   1.0835309e+01   3.5748182e+02   9.8041818e+00   3.0717636e+02   1.6428771e+02   2.7139835e+02   7.6173144e+01   4.2727636e+02   1.1926073e+01   2.7667909e+02   1.3597931e+02   3.2113455e+02   2.8591964e+01   4.5332727e+02   1.4275636e+01   3.1659818e+02   5.7203273e+00   3.6024727e+02   1.5284764e+01   1.8058364e+02  -3.7781236e+01   3.4508818e+02   2.2027491e+01   2.9555423e+02   3.3880125e+00   3.1701909e+02   3.5653018e+01   1.5880000e+02   1.1546145e+02   3.0921091e+02   2.7649455e+00   2.5392636e+02   1.0431407e+02   2.6519000e+02   3.3762073e+01   2.0372545e+02   1.0328287e+02   2.9700364e+02   8.9175164e+01   2.7583182e+02  -4.8983636e+00   2.9739727e+02  -2.4996327e+01   2.0753727e+02   4.8279273e+00   3.3942455e+02  -1.3774873e+01   2.4788818e+02   6.6853091e+00   2.9013818e+02   2.8807636e+00   3.7210545e+02  -4.3957091e+00   5.6205636e+02  -7.7136000e+00   2.9558000e+02   2.6816327e+01   1.2608182e+02   1.2511345e+02   3.3007091e+02  -2.8760218e+01   2.6962727e+02   1.0332800e+02   4.4379545e+02   1.8406364e+01   2.4799909e+02  -6.2356364e-01   1.8864000e+02   2.8178909e+00
   2.6591636e+02   9.6548727e+00   2.1505455e+02   1.1901200e+02   2.1202273e+02   7.4138182e+01   6.0179455e+02   1.9568255e+01   2.2763091e+02   1.9329527e+01   3.6679364e+02   2.1809236e+01   3.3967000e+02   3.3203673e+01   3.5015636e+02   4.4704764e+01   4.1079727e+02   2.5562582e+01   4.6068909e+02   2.8485782e+01   2.0852909e+02   5.6867636e+00   2.5890636e+02  -3.0011600e+01   5.6461818e+01  -8.2842182e+00   2.8277273e+02   5.6587273e+01   2.5003273e+02   1.5409920e+02   1.7832545e+02   6.0694182e+00   4.4977636e+02  -2.4324836e+01   2.4987636e+02  -2.2010182e+00   3.0885545e+02   7.2086109e+01   2.8700727e+02  -1.8630582e+01   3.2721455e+02   3.5371927e+01   2.6183000e+02   2.8448145e+01   4.5165182e+02   1.1295513e+02   3.8677545e+02   3.2851600e+01   4.1392455e+02   1.3140058e+02   3.0848909e+02   2.4529964e+01   1.4480455e+02   1.8984109e+02   3.6482909e+02   3.2018545e+00   2.3121364e+02   5.7218364e+01   5.4224909e+02  -1.5992727e-01   4.3779545e+02   9.4318182e+00   3.6480545e+02   2.3331018e+01   3.3549364e+02   7.0050909e-01   3.7529182e+02   2.2709382e+01   3.0007636e+02   1.4233571e+02   2.2735835e+02   8.5886344e+01   3.9075636e+02   5.9897673e+01   2.4858909e+02   1.3031651e+02   3.1489455e+02   1.9371164e+01   4.8575727e+02   4.2512364e+00   3.6778818e+02  -3.0524873e+01   4.5138727e+02   1.9373564e+01   1.6263364e+02  -4.6685236e+01   3.2679818e+02   4.4406909e+00   2.8770423e+02   2.2686013e+01   3.1620909e+02   3.1427818e+01   1.9190000e+02   1.3896345e+02   2.8135091e+02  -2.6666255e+01   3.8044636e+02   4.4802473e+01   2.8195000e+02   4.6371273e+01   2.2543545e+02   1.2697607e+02   3.1329364e+02   7.6401964e+01   2.4288182e+02   1.8787636e+01   2.9896727e+02   1.8280727e+00   1.9519727e+02   3.1625127e+01   3.2766455e+02  -5.5040727e+00   2.7341818e+02   1.6502909e+01   2.4594818e+02  -1.6340364e+00   4.0429545e+02   1.5219091e+01   5.7901636e+02   3.0960000e-01   2.5424000e+02   9.8335273e+00   1.1965182e+02   1.2419785e+02   3.6212091e+02  -2.3944218e+01   2.4039727e+02   1.2619640e+02   3.7979545e+02   2.6856364e+01   2.5537909e+02   1.4546036e+01   1.8816000e+02   1.4096291e+01
   2.9562636e+02   2.8658073e+01   2.4524455e+02   1.4002680e+02   2.0822273e+02   6.8242182e+01   4.8022455e+02  -4.9861455e+00   2.3010091e+02   8.3619273e+00   2.5626364e+02   5.6016364e+00   3.6839000e+02   6.8146073e+01   4.2239636e+02   4.3125564e+01   4.2375727e+02   2.4335782e+01   4.1015909e+02   1.2098182e+01   2.1704909e+02   9.5351636e+00   2.0433636e+02  -3.3836000e+01   4.7701818e+01  -2.1963418e+01   2.7324273e+02   4.1629673e+01   2.7292273e+02   1.7715800e+02   2.0075545e+02  -4.0649818e+00   3.5073636e+02   7.4836364e-01   2.2616636e+02  -1.5924218e+01   3.0185545e+02   7.7026109e+01   2.6576727e+02  -8.4138182e-01   3.4893455e+02   1.9584327e+01   2.5559000e+02   3.0617345e+01   4.5132182e+02   1.0851153e+02   4.1705545e+02   7.6692000e+00   4.6197455e+02   1.3450658e+02   3.6596909e+02  -1.9778436e+01   1.3119455e+02   1.1754989e+02   3.5058909e+02   2.4101055e+01   2.3263364e+02   4.0774764e+01   5.2567909e+02  -1.0364327e+01   4.8793545e+02  -4.4293818e+00   3.6628545e+02   2.1252618e+01   2.4135364e+02  -8.8582909e+00   3.2152182e+02   3.4680982e+01   2.9550636e+02   1.2060131e+02   2.4815835e+02   5.5172344e+01   3.4556636e+02   4.0272873e+01   2.8415909e+02   1.5743091e+02   3.2884455e+02  -1.0504836e+01   4.7708727e+02   1.3374836e+01   3.3007818e+02  -7.6980727e+00   3.4481727e+02   2.3039164e+01   2.1053364e+02  -2.5707236e+01   3.5665818e+02   8.3418909e+00   2.9955423e+02   1.1498013e+01   3.3959909e+02   1.9226618e+01   2.2247000e+02   1.2165785e+02   2.6164091e+02  -9.7094545e+00   2.0225636e+02   1.5320767e+02   2.5657000e+02   1.5311673e+01   1.9476545e+02   1.3423967e+02   3.1433364e+02   8.3408764e+01   2.8736182e+02  -1.4907636e+00   2.8677727e+02   8.5327273e-01   1.6853727e+02   1.6187927e+01   4.2833455e+02   1.4112327e+01   2.8731818e+02   5.0509091e+00   2.7890818e+02   4.2991636e+00   4.1291545e+02  -1.2805091e+00   5.3148636e+02   9.5420000e+00   2.1215000e+02   2.6390727e+01   1.3099182e+02   1.4058065e+02   3.1393091e+02  -1.8139018e+01   2.3410727e+02   1.1383960e+02   4.2465545e+02   9.1275636e+00   2.8966909e+02   4.0928364e+00   2.0059000e+02  -1.7081091e+00
   2.6767636e+02   2.3564073e+01   2.2167455e+02   1.3772240e+02   2.1162273e+02   7.8770182e+01   5.8927455e+02   1.0859855e+01   2.1867091e+02   7.5632727e-01   3.3955364e+02   1.2318436e+01   3.2862000e+02   5.0087673e+01   3.5272636e+02   2.9929164e+01   4.1694727e+02   1.0500582e+01   3.9963909e+02   4.3179782e+01   2.8252909e+02   1.3246764e+01   2.4738636e+02  -2.6280000e+01   4.8181818e+01  -5.7618182e+00   3.2134273e+02   5.2881673e+01   2.6582273e+02   1.7751600e+02   1.7046545e+02   6.6982182e+00   4.4430636e+02   1.3022764e+01   2.2592636e+02  -2.1195018e+01   3.2443545e+02   7.6509709e+01   2.8119727e+02  -2.2657818e+00   3.7040455e+02  -1.5132727e+00   2.7321000e+02   9.3477455e+00   4.5346182e+02   1.2991033e+02   4.3010545e+02   2.5855200e+01   4.1806455e+02   1.4772938e+02   3.4291909e+02   1.9635564e+01   1.5904455e+02   5.4561891e+01   3.8787909e+02   7.0778545e+00   2.2402364e+02   5.6753564e+01   5.2153909e+02  -2.2312727e-01   4.1422545e+02  -3.7725818e+00   3.9642545e+02   6.1814182e+00   3.1111364e+02   4.1420909e+01   3.9386182e+02   1.7703782e+01   2.8055636e+02   1.4217731e+02   2.2373835e+02   8.3075944e+01   3.5432636e+02   3.6042073e+01   2.5148909e+02   1.4023451e+02   3.0256455e+02   1.2787564e+01   4.5351727e+02   1.9600436e+01   3.5635818e+02  -7.8904727e+00   4.2743727e+02  -4.6104364e+00   2.4210364e+02  -6.4082836e+01   3.1808818e+02   8.8574909e+00   3.1917423e+02   2.8688413e+01   3.4211909e+02   1.3975018e+01   2.2933000e+02   1.0862905e+02   3.1092091e+02  -1.2651855e+01   2.7702636e+02   5.9746073e+01   2.5024000e+02   6.6680727e+00   2.1743545e+02   1.6199607e+02   3.1738364e+02   8.0114764e+01   2.3583182e+02   1.7301636e+01   2.8929727e+02  -1.3348327e+01   1.8572727e+02   1.2522727e+01   4.4504455e+02   8.1555273e+00   3.3750818e+02   5.5157091e+00   3.1190818e+02  -5.9108364e+00   3.9958545e+02  -3.5941091e+00   5.2163636e+02  -9.8100000e+00   2.3110000e+02   4.1647273e+00   1.6199182e+02   1.0615065e+02   3.2559091e+02  -2.8311818e+01   2.3939727e+02   1.3069640e+02   3.5041545e+02   2.7496764e+01   2.5766909e+02  -6.7716364e-01   1.8578000e+02  -1.4833091e+00
   2.9310636e+02   2.5909673e+01   2.0671455e+02   1.3410920e+02   2.2217273e+02   4.3576182e+01   5.5865455e+02   2.2589455e+01   2.3543091e+02   1.1465527e+01   3.1093364e+02  -2.2391964e+01   3.5710000e+02   3.8769273e+01   4.3486636e+02   3.7317964e+01   4.2608727e+02   2.2719382e+01   4.0953909e+02   3.2247782e+01   2.8209909e+02  -5.5788364e+00   2.7605636e+02   2.4664000e+00   4.3131818e+01  -7.3078182e+00   3.3058273e+02   1.1699247e+02   2.8792273e+02   1.7716800e+02   1.6975545e+02  -9.5849818e+00   4.4787636e+02  -1.0592836e+01   2.2982636e+02   1.1262982e+01   2.8257545e+02   5.9378509e+01   2.7557727e+02  -1.9956182e+01   3.5035455e+02   3.8507273e+00   2.3245000e+02   1.6798545e+01   4.6984182e+02   1.2259993e+02   3.4562545e+02   3.0803600e+01   4.4273455e+02   1.1851578e+02   3.5558909e+02   6.2919636e+00   2.1590455e+02   1.3415309e+02   3.7954909e+02  -7.7857455e+00   2.0035364e+02   5.6407164e+01   5.3267909e+02   1.4315673e+01   4.0589545e+02   1.7843818e+01   3.7370545e+02   2.0569018e+01   2.4107364e+02  -3.3558909e+00   3.3010182e+02   2.4894582e+01   2.8493636e+02   1.5340691e+02   2.5396835e+02   7.4227544e+01   3.4060636e+02   4.6619673e+01   2.5182909e+02   1.4672731e+02   2.9070455e+02  -3.6363636e-01   5.0551727e+02  -1.0395636e+00   3.0159818e+02  -1.3939673e+01   3.4133727e+02   9.6975636e+00   1.8577364e+02  -5.1486436e+01   3.0679818e+02  -7.2393091e+00   3.0193423e+02   1.7067613e+01   3.3130909e+02   1.7699818e+01   1.5138000e+02   1.0581505e+02   2.9430091e+02   1.1007745e+01   1.6773636e+02   1.3339927e+02   2.9357000e+02  -4.5583273e+00   2.3134545e+02   1.2302327e+02   2.8081364e+02   8.7660364e+01   2.3783182e+02  -1.0148364e+01   3.1887727e+02  -1.2244727e+01   1.9257727e+02   1.4314727e+01   3.5176455e+02   5.5679273e+00   2.3607818e+02  -4.1798909e+00   2.8475818e+02   7.0211636e+00   3.3858545e+02  -7.0041091e+00   5.4715636e+02  -8.1160000e-01   2.1591000e+02  -3.7100727e+00   1.6561182e+02   1.0219105e+02   3.6974091e+02  -3.2463818e+01   2.6362727e+02   1.0737800e+02   4.2079545e+02  -4.3636364e-02   2.5885909e+02   8.0376364e+00   2.1940000e+02  -2.5029091e+00
   2.7214636e+02   3.3256473e+01   2.2290455e+02   1.4052400e+02   2.0877273e+02   2.3198182e+01   5.3441455e+02   1.4865455e-01   2.5434091e+02   9.2827273e+00   3.1369364e+02   4.9577236e+01   3.5529000e+02   2.1054073e+01   4.3682636e+02   4.2251164e+01   4.2498727e+02   7.8573818e+00   3.3658909e+02   2.0743782e+01   2.6542909e+02   7.1847636e+00   2.2909636e+02  -4.1068000e+00   2.3321818e+01  -1.8633018e+01   3.3667273e+02   8.4605273e+01   2.8508273e+02   1.3908520e+02   1.7756545e+02   2.2370218e+01   4.5496636e+02  -1.6830036e+01   2.2311636e+02   8.1797818e+00   3.4733545e+02   8.3537709e+01   2.6729727e+02  -4.7237818e+00   3.6083455e+02   1.8202327e+01   2.8197000e+02  -1.0230545e+00   3.9903182e+02   1.2497473e+02   3.7677545e+02   1.0121600e+01   3.6125455e+02   1.2470418e+02   3.3010909e+02   1.5040364e+01   2.4771455e+02   6.4038291e+01   3.8834909e+02   9.5102545e+00   2.1368364e+02   5.6150764e+01   5.4538909e+02   2.3678873e+01   4.5298545e+02   4.5566182e+00   3.3832545e+02   1.6539418e+01   3.3764364e+02   2.0768509e+01   3.3981182e+02   1.0357782e+01   3.1788636e+02   8.3770909e+01   2.4873835e+02   7.2075944e+01   3.5827636e+02   4.6586073e+01   2.7596909e+02   1.3717611e+02   3.1642455e+02   8.8187636e+00   5.0908727e+02   1.2948364e+00   3.0040818e+02   4.8655273e+00   3.4828727e+02   1.8861564e+01   2.1849364e+02  -4.3194036e+01   3.2765818e+02   3.7018909e+00   2.9251423e+02   3.6251213e+01   3.6444909e+02   2.0998618e+01   1.2914000e+02   9.0834255e+01   2.9806091e+02  -1.1573055e+01   1.2897636e+02   2.2340007e+02   2.4748000e+02  -2.0112727e-01   2.4424545e+02   1.0542127e+02   2.9329364e+02   5.3801964e+01   2.1588182e+02   3.6076364e+00   2.8029727e+02   4.6516727e+00   1.9638727e+02  -1.2330073e+01   3.0104455e+02   7.8255273e+00   2.2412818e+02  -9.3138909e+00   3.1685818e+02   4.0731636e+00   3.9867545e+02  -2.8113091e+00   5.7658636e+02   1.6504000e+01   2.4101000e+02   5.0819273e+00   1.4651182e+02   1.0385905e+02   3.8021091e+02  -1.6581418e+01   2.6877727e+02   1.1125600e+02   4.3255545e+02   1.6735564e+01   2.6728909e+02   1.7123236e+01   2.1497000e+02   1.6114909e+00
[truncated: 2,820,676 more chars]
