# Supplementary material for: Specific structural elements of the T-box riboswitch drive the two-step binding of the tRNA ligand
Source: eLife. 2018 Sep 25;7:e39518. doi: 10.7554/eLife.39518 (PMC6197855; doi:10.7554/eLife.39518)
Supplement: Figure 6—source data 6. [file elife-39518-fig6-data6.zip › Repeat2.txt]

   7.0000000e+00   7.0000000e+00   1.1000000e+01   1.1000000e+01   3.5000000e+01   3.5000000e+01   4.0000000e+01   4.0000000e+01   8.8000000e+01   8.8000000e+01   1.4400000e+02   1.4400000e+02   1.4700000e+02   1.4700000e+02   1.8700000e+02   1.8700000e+02   1.8800000e+02   1.8800000e+02   2.3100000e+02   2.3100000e+02   2.3900000e+02   2.3900000e+02   2.4100000e+02   2.4100000e+02   2.8700000e+02   2.8700000e+02   2.9400000e+02   2.9400000e+02   3.2200000e+02   3.2200000e+02   3.2800000e+02   3.2800000e+02   3.3800000e+02   3.3800000e+02   3.4900000e+02   3.4900000e+02   4.8000000e+01   4.8000000e+01   5.5000000e+01   5.5000000e+01   7.8000000e+01   7.8000000e+01   8.9000000e+01   8.9000000e+01   9.8000000e+01   9.8000000e+01   1.6500000e+02   1.6500000e+02   1.7100000e+02   1.7100000e+02   2.1300000e+02   2.1300000e+02   2.2600000e+02   2.2600000e+02   2.4200000e+02   2.4200000e+02   2.4500000e+02   2.4500000e+02   2.5700000e+02   2.5700000e+02   2.6800000e+02   2.6800000e+02   2.7100000e+02   2.7100000e+02   2.7800000e+02   2.7800000e+02   2.9700000e+02   2.9700000e+02   3.0600000e+02   3.0600000e+02   3.2700000e+02   3.2700000e+02   3.3000000e+02   3.3000000e+02   3.3400000e+02   3.3400000e+02   3.5200000e+02   3.5200000e+02   3.6000000e+02   3.6000000e+02   4.3800000e+02   4.3800000e+02   4.6700000e+02   4.6700000e+02   4.6900000e+02   4.6900000e+02   4.7100000e+02   4.7100000e+02   4.7500000e+02   4.7500000e+02   4.9300000e+02   4.9300000e+02   5.7200000e+02   5.7200000e+02   5.8200000e+02   5.8200000e+02   5.8800000e+02   5.8800000e+02   6.3100000e+02   6.3100000e+02
   4.4484727e+02   3.9784945e+01   3.1110818e+02   1.6487709e+01   3.3337145e+02   2.2719981e+01   6.5004455e+02  -1.7908364e+00   3.7242000e+02   9.3773091e+00   2.8904145e+02   2.6496381e+01   6.0602818e+02   3.8268364e+00   3.4731727e+02  -1.2999273e+00   7.1411818e+02   2.1896909e+01   1.3566455e+02   1.0779564e+01   2.0051364e+02   3.3396182e+01   3.5243545e+02  -9.4066545e+00   7.7474545e+01   1.4418749e+02   1.8774182e+02  -5.1633818e+00   2.7856145e+02  -2.3668419e+01   4.6642909e+02   8.6747636e+00   2.6966273e+02   1.0720618e+01   6.7957636e+02   4.0602182e+01   2.6752545e+02  -1.8203636e-01   6.7161000e+02   3.2010291e+01   2.6934091e+02   1.3862000e+02   2.9189545e+02   8.6563636e-01   2.8103727e+02   7.7104291e+01   3.7572364e+02   1.8587564e+01   3.8864636e+02   1.4781927e+01   1.9299091e+02   2.2894709e+02   3.4251182e+02  -1.0250945e+01   2.6901909e+02  -1.4655164e+01   2.9186636e+02   7.6752364e+00   3.4186273e+02   5.3228000e+00   3.5173082e+02  -6.2935097e+00   1.3613273e+02   2.4130291e+01   2.8240182e+02  -1.7300327e+01   1.9419000e+02   2.3542662e+02   3.6073636e+02   1.2765927e+02   4.2420364e+02  -1.0611745e+01   3.6726000e+02  -9.6798909e+00   4.5983364e+02   3.6456945e+01   5.5021182e+02  -1.0454218e+01   1.9855818e+02   1.2801709e+01   4.6780727e+02  -1.7700364e+00   2.5195000e+02   3.0010364e+01   5.2356273e+02   4.9512255e+01   3.6126455e+02   3.7250655e+01   3.4995727e+02   3.4008873e+01   2.7714182e+02  -9.8531636e+00   2.7034091e+02   9.8472727e+00   2.8851727e+02   4.3388618e+01   3.1193545e+02  -1.1175745e+01   8.0020000e+01   1.2240476e+02
   4.2603727e+02   1.7529745e+01   3.7091818e+02   1.7412909e+01   3.4170145e+02   4.6053581e+01   7.6218455e+02   1.4997964e+01   3.9394000e+02   4.4605709e+01   2.6194145e+02   6.9234381e+01   6.4993818e+02   4.5403636e-01   3.7255727e+02   7.4008727e+00   6.8673818e+02   1.3047309e+01   1.6757455e+02   3.9867636e+00   1.8975364e+02   3.1646982e+01   3.3229545e+02   2.2244545e+01   1.1132455e+02   2.6809949e+02   2.0555182e+02   3.3118182e+00   3.0727145e+02  -2.0521939e-01   4.2266909e+02   2.9175564e+01   3.0737273e+02   1.7323818e+01   5.1309636e+02   4.1400582e+01   5.0276545e+02  -1.2621236e+01   6.6303000e+02   4.3886691e+01   2.8215091e+02   1.6087520e+02   3.0408545e+02   2.5460436e+01   3.0026727e+02   1.3151589e+02   3.9248364e+02   2.4676364e-01   3.5807636e+02  -3.0524727e+00   2.9061091e+02   2.4813749e+02   1.3380182e+02  -2.3644145e+01   2.3501909e+02   2.5483636e-01   2.6048636e+02   3.8556364e+00   3.3991273e+02  -2.4712000e+00   3.3313082e+02   2.1694490e+01   9.6292727e+01   2.2737491e+01   2.7326182e+02   7.8108727e+00   1.5952000e+02   2.1068022e+02   3.1935636e+02   1.1316967e+02   4.0630364e+02   1.5480255e+01   3.3602000e+02   5.4793091e+00   4.8974364e+02   1.4064145e+01   4.9045182e+02   2.5136582e+01   2.1264818e+02   3.4434509e+01   5.1233727e+02   2.2947564e+01   3.6395000e+02   1.4340364e+01   5.5623273e+02   3.4418655e+01   2.7054455e+02   5.5318255e+01   3.7847727e+02   6.3677273e+01   3.3709182e+02   5.7808364e+00   2.7739091e+02   1.5763273e+01   2.7632727e+02   5.7023818e+01   3.5055545e+02   6.5946545e+00   6.3680000e+01   1.6528196e+02
   3.8003727e+02   3.6019745e+01   3.1376818e+02  -1.1509091e-01   3.3994145e+02   1.9234381e+01   6.7504455e+02   6.1091636e+00   3.7337000e+02   1.6631309e+01   2.3899145e+02   6.8550381e+01   6.3331818e+02  -6.1163636e+00   3.4917727e+02   5.1461273e+01   7.0045818e+02   7.0397091e+00   1.6038455e+02   1.9081964e+01   2.1779364e+02   3.2493782e+01   3.5086545e+02   2.0098945e+01   1.4637455e+02   4.4882549e+02   1.9665182e+02   2.6833818e+01   3.0979145e+02  -2.3696819e+01   5.1576909e+02   1.8157564e+01   3.3323273e+02   2.8305018e+01   4.1995636e+02   3.7091782e+01   4.7290545e+02   2.1677564e+01   7.7594000e+02   4.7383891e+01   2.9972091e+02   1.8123960e+02   2.9218545e+02   1.6552436e+01   3.0684727e+02   7.5749491e+01   4.2600364e+02   2.8655164e+01   3.8883636e+02   2.1386727e+01   2.0061091e+02   2.0052749e+02   2.9175182e+02  -1.6000145e+01   2.4949909e+02   4.9964364e+00   2.2210636e+02   2.1586036e+01   3.5276273e+02  -9.6892000e+00   3.4413082e+02   3.8514490e+01   9.8082727e+01  -3.1457091e+00   3.2112182e+02  -4.6879273e+00   3.0019000e+02   2.1894662e+02   3.7568636e+02   1.2708327e+02   4.1254364e+02   7.3610545e+00   3.6545000e+02  -1.6585091e+01   3.8726364e+02   1.6072545e+01   4.6264182e+02  -1.4398618e+01   2.1564818e+02   1.4914509e+01   4.3999727e+02   2.8644764e+01   3.8409000e+02   1.1159164e+01   5.5813273e+02   2.7556655e+01   2.0787455e+02   2.6431855e+01   3.8552727e+02   3.3063273e+01   2.7752182e+02  -1.5933564e+01   3.5087091e+02   1.3214873e+01   3.3189727e+02   7.0728218e+01   4.0102545e+02   1.6987055e+01   7.2640000e+01   1.6004516e+02
   3.7094727e+02   3.4316945e+01   3.2233818e+02   2.2299309e+01   3.5223145e+02   1.8871181e+01   7.3123455e+02   7.0439636e+00   3.5756000e+02   2.5326109e+01   2.5480145e+02   5.9195581e+01   6.5402818e+02   1.2366836e+01   3.4769727e+02  -1.3850327e+01   7.0511818e+02   2.3766909e+01   2.1119455e+02   1.0597164e+01   1.8784364e+02   2.0599782e+01   3.2686545e+02  -2.5751055e+01   1.2166455e+02   3.3232229e+02   1.7455182e+02   7.0318182e+00   3.5494145e+02  -1.7118819e+01   5.0128909e+02   6.3225964e+01   2.9009273e+02  -4.3337818e+00   4.3171636e+02   1.6530982e+01   4.7233545e+02   1.1723164e+01   7.6556000e+02   5.1924291e+01   2.6029091e+02   1.3986400e+02   3.5089545e+02  -5.2436364e-01   3.1155727e+02   1.2928269e+02   3.8919364e+02   5.9299636e+00   4.0159636e+02   6.4659273e+00   2.0371091e+02   1.9846949e+02   2.7894182e+02  -2.4635345e+01   2.5663909e+02   3.3852364e+00   3.0882636e+02   4.1228436e+01   3.5005273e+02  -9.3324000e+00   3.3993082e+02   2.2550490e+01   1.5197273e+02  -4.0869091e+00   2.9459182e+02  -9.3255273e+00   2.7833000e+02   2.5403542e+02   3.6297636e+02   1.1320007e+02   4.0058364e+02   9.8478545e+00   3.1293000e+02  -9.1934909e+00   4.4264364e+02   4.2592145e+01   4.8988182e+02  -1.1078182e+00   1.6340818e+02   1.7903709e+01   4.6547727e+02   2.9076364e+01   3.8857000e+02   1.8407636e+00   5.2070273e+02   5.2791055e+01   2.8535455e+02   5.7563455e+01   3.3723727e+02   2.1076473e+01   2.8557182e+02  -1.4047564e+01   3.0401091e+02   1.8773673e+01   2.5532727e+02   7.3903818e+01   3.3950545e+02  -8.4713455e+00   1.0187000e+02   1.8436676e+02
   5.4765727e+02   6.3990145e+01   3.6633818e+02   8.4493091e+00   3.7494145e+02   7.3674381e+01   7.0251455e+02   1.2051564e+01   3.8304000e+02   2.5287709e+01   2.8646145e+02   4.5232781e+01   5.6369818e+02   1.1353236e+01   3.6788727e+02   3.3484473e+01   6.8973818e+02   1.6087309e+01   1.5695455e+02   1.3696364e+01   2.1436364e+02   1.6338182e+01   3.8110545e+02  -8.9402545e+00   1.1304455e+02   2.8749189e+02   1.7007182e+02   2.4250218e+01   2.5117145e+02  -7.4772194e+00   4.9862909e+02   4.7958764e+01   3.3218273e+02   1.3059018e+01   4.1085636e+02   3.7099782e+01   5.8623545e+02   8.6511636e+00   7.0984000e+02   7.1431891e+01   2.8043091e+02   1.8444280e+02   2.4141545e+02   1.9094036e+01   3.0131727e+02   8.5621891e+01   4.0481364e+02  -2.1549636e+01   4.7992636e+02   1.3009527e+01   2.0780091e+02   2.1348229e+02   2.9408182e+02  -3.1036545e+01   2.6830909e+02   1.6163636e-01   3.1620636e+02   1.5108036e+01   2.8514273e+02   2.2480400e+01   3.3698082e+02  -4.9635097e+00   1.4518273e+02   2.8762909e+00   3.0364182e+02   1.5710473e+01   2.9233000e+02   2.8281542e+02   3.9682636e+02   1.4706207e+02   4.1925364e+02   1.1634255e+01   3.3169000e+02   6.7357091e+00   4.7659364e+02   4.1736145e+01   5.5317182e+02   2.2308982e+01   1.4921818e+02   1.0368909e+01   4.6856727e+02   1.8019164e+01   3.6647000e+02   2.0798764e+01   5.5961273e+02   2.8728255e+01   3.3430455e+02   4.8267455e+01   3.4980727e+02   2.6970873e+01   2.3257182e+02  -2.0337564e+01   2.5677091e+02   3.1222873e+01   3.1037727e+02   8.4969818e+01   1.4445545e+02   1.1932655e+01   1.0464000e+02   9.4485164e+01
   1.1289727e+02   5.1580945e+01   3.7795818e+02  -8.6029091e-01   3.1046145e+02   3.7262781e+01   6.5699455e+02   1.9693164e+01   3.4080000e+02  -4.4330909e+00   2.9051145e+02   3.1758781e+01   6.0288818e+02  -1.6351964e+01   3.1174727e+02   3.0455673e+01   6.4730818e+02   2.3201709e+01   1.0966455e+02   2.1395636e+00   1.6651364e+02  -7.3381818e-01   3.8077545e+02   1.1746145e+01   1.5999455e+02   3.3211589e+02   2.3041182e+02   1.7703018e+01   2.9889145e+02  -2.9154819e+01   5.0919909e+02   4.7113164e+01   3.1623273e+02   2.1045018e+01   5.4352636e+02   3.8776182e+01   3.5776545e+02   1.7218764e+01   7.7351000e+02   3.6998291e+01   2.3700091e+02   1.6672720e+02   2.6065545e+02  -2.9251636e+00   3.1203727e+02   8.2194291e+01   4.2743364e+02  -6.3192364e+00   3.9435636e+02  -1.5748727e+00   1.9547091e+02   2.1493869e+02   2.0908182e+02  -1.8236545e+01   2.3539909e+02  -5.1055636e+00   2.9963636e+02   1.4433636e+01   3.5433273e+02  -1.4624800e+01   3.5313082e+02   1.1394490e+01   1.2282273e+02   5.1509091e-01   2.2979182e+02   1.5428473e+01   2.7481000e+02   2.6564702e+02   3.7563636e+02   1.4127727e+02   4.2763364e+02   2.5113855e+01   3.8088000e+02  -7.3394909e+00   4.5955364e+02   3.9479345e+01   5.1179182e+02  -1.7810618e+01   1.8707818e+02   4.5100109e+01   4.4833727e+02   4.8017564e+01   4.0509000e+02   2.5479164e+01   5.3370273e+02   3.9701055e+01   2.8811455e+02   3.3822655e+01   3.3171727e+02   2.3038073e+01   3.9076182e+02  -3.3727636e+00   2.8225091e+02   1.5704473e+01   3.4232727e+02   8.3173818e+01   8.2695455e+01  -8.5965455e+00   1.1835000e+02   1.7419836e+02
   1.3189727e+02   5.1060945e+01   3.5843818e+02   1.7461309e+01   3.6732145e+02   2.7713981e+01   5.8475455e+02   1.1142364e+01   3.9494000e+02   3.7157091e+00   2.6951145e+02   4.6538781e+01   3.9093818e+02   1.8374036e+01   3.5850727e+02   8.3184873e+01   7.0164818e+02   1.9944509e+01   1.5857455e+02   7.1367636e+00   2.4041364e+02   2.5254182e+01   3.4257545e+02  -1.6287855e+01   1.5299455e+02   3.9052589e+02   2.1403182e+02   2.7393418e+01   3.2475145e+02  -2.6033619e+01   5.1781909e+02   4.0903564e+01   3.0366273e+02   2.8100618e+01   5.9866636e+02   4.4504982e+01   3.8590545e+02   7.0175636e+00   7.3299000e+02   5.0529891e+01   2.7077091e+02   1.4536560e+02   2.3008545e+02   9.8604364e+00   3.1312727e+02   1.0377709e+02   4.0024364e+02   1.6525964e+01   3.4178636e+02   5.3072727e-01   2.0157091e+02   1.6393069e+02   2.4751182e+02  -2.9740945e+01   2.6539909e+02  -2.6035564e+01   3.4405636e+02   9.0200364e+00   2.7014273e+02   3.9204000e+00   3.0248082e+02   2.5146490e+01   1.4539273e+02  -3.5050909e-01   4.1740182e+02   5.1396727e+00   2.8505000e+02   2.5172782e+02   3.8330636e+02   1.2947367e+02   4.0820364e+02   2.8708255e+01   3.4921000e+02  -3.5715891e+01   4.7393364e+02   2.1138945e+01   2.6388182e+02   1.7821818e+00   1.4726818e+02   9.6649091e+00   4.8595727e+02   2.0627964e+01   4.1628000e+02   1.2623964e+01   5.2184273e+02   5.8269855e+01   2.5078455e+02   4.7849055e+01   3.2847727e+02   2.8587273e+01   3.9052182e+02   4.4164364e+00   2.5654091e+02   5.7112727e+00   3.0527727e+02   8.3567818e+01   2.0841545e+02   1.8675855e+01   7.3870000e+01   1.7056676e+02
   2.5689727e+02   1.6300945e+01   2.8095818e+02   4.5097091e+00   3.4680145e+02   2.3835581e+01   6.8413455e+02   3.4381964e+01   3.2637000e+02   1.3681309e+01   2.6504145e+02   3.9466381e+01   5.5164818e+02  -1.4427636e+00   3.6840727e+02   3.4012873e+01   7.0430818e+02   2.4351709e+01   1.8276455e+02   1.8101564e+01   1.9279364e+02   1.9733782e+01   3.5562545e+02   6.1814545e-01   1.3775455e+02   3.6998509e+02   2.3046182e+02   1.5509018e+01   3.8984145e+02   4.9491806e+00   5.3866909e+02   3.6045564e+01   2.9604273e+02   2.1570218e+01   4.7819636e+02   4.0382582e+01   5.4571545e+02   1.0422764e+01   7.1594000e+02   4.2893891e+01   2.6943091e+02   1.4237280e+02   2.9337545e+02   4.0772364e+00   2.9041727e+02   6.8213891e+01   3.9196364e+02   1.4288364e+01   3.9164636e+02   2.6831927e+01   2.3709091e+02   2.3275909e+02   3.2313182e+02  -1.2790545e+01   2.8554909e+02   1.3542436e+01   3.3610636e+02   1.2136036e+01   3.3605273e+02   8.0276000e+00   2.9123082e+02   3.7946490e+01   9.1392727e+01  -1.7870509e+01   3.4055182e+02   7.2876727e+00   2.1886000e+02   2.5717302e+02   3.6302636e+02   1.2819607e+02   4.2377364e+02   2.6562655e+01   3.2074000e+02  -8.5282909e+00   5.2469364e+02   1.9748145e+01   3.1093182e+02   1.2788182e+01   1.2583818e+02   1.3959309e+01   4.3171727e+02   2.6967164e+01   4.2923000e+02   4.0827964e+01   5.5070273e+02   2.0861055e+01   3.9368455e+02   4.5187055e+01   3.3661727e+02   4.9076073e+01   2.6981182e+02   9.7832364e+00   3.4001091e+02   2.7413673e+01   3.1217727e+02   8.8635818e+01   3.1793545e+02   2.1964255e+01   1.8854000e+02   6.5243164e+01
   4.3627727e+02   4.5570545e+01   3.3167818e+02  -1.1578909e+00   3.7142145e+02   2.9575981e+01   7.3880455e+02   2.7148364e+01   3.9951000e+02   2.7870109e+01   2.2951145e+02   5.8548781e+01   4.3564818e+02  -3.4027636e+00   3.3655727e+02   4.2520873e+01   6.7507818e+02   5.0070109e+01   2.0557455e+02   1.3516764e+01   2.0284364e+02   1.6449782e+01   3.6081545e+02  -1.9870545e+00   1.6709455e+02   3.9663789e+02   2.0469182e+02   4.8140618e+01   3.7108145e+02  -1.5360019e+01   5.6076909e+02   3.3847564e+01   2.8794273e+02   4.0928218e+01   4.2662636e+02   4.5988182e+01   4.2114545e+02  -9.5163636e-01   7.4289000e+02   3.8067891e+01   2.2624091e+02   1.6215800e+02   3.5813545e+02   4.9964364e+00   3.2160727e+02   1.1947869e+02   4.0829364e+02   1.7791964e+01   4.4226636e+02   2.6112327e+01   1.9657091e+02   2.0966069e+02   3.0908182e+02  -8.1965455e+00   2.8030909e+02   5.6316364e+00   2.9363636e+02   2.5293636e+01   3.8205273e+02  -1.5602400e+01   3.3023082e+02   1.2976490e+01   9.4612727e+01   8.7189091e-01   2.4674182e+02   9.5524727e+00   1.9010000e+02   2.4670382e+02   3.9749636e+02   1.3305847e+02   3.8963364e+02   2.1938545e+00   3.3164000e+02  -3.9302909e+00   4.5064364e+02   1.0192145e+01   3.1802182e+02  -1.1590182e+00   1.8774818e+02   2.7576509e+01   4.3261727e+02   1.3185164e+01   3.9033000e+02   3.7939964e+01   5.4894273e+02   4.4771855e+01   2.7059455e+02   3.6224255e+01   3.1552727e+02   3.0433273e+01   4.1252182e+02  -1.9923564e+01   3.1925091e+02   3.0844473e+01   3.1789727e+02   8.8748218e+01   3.7541545e+02   3.6845855e+01   1.6268000e+02   7.2171964e+01
   3.5465727e+02   4.6670145e+01   3.6357818e+02   9.2401091e+00   2.9618145e+02   5.8405181e+01   6.3308455e+02   4.2515964e+01   3.7670000e+02   2.6224909e+01   2.7794145e+02   5.2914381e+01   3.0088818e+02   1.5998036e+01   2.9412727e+02   4.4815273e+01   6.3116818e+02   9.6392909e+01   2.5790455e+02   3.8603636e+00   1.7955364e+02  -6.4970182e+00   3.8553545e+02  -1.5724655e+01   1.4994455e+02   4.1881989e+02   2.2560182e+02  -4.2921818e+00   3.7727145e+02   1.2434781e+01   4.9290909e+02   2.5746364e+01   3.4185273e+02   2.5665418e+01   4.1238636e+02   3.2357382e+01   5.6428545e+02  -2.7328364e+00   7.0632000e+02   4.0333491e+01   2.2748091e+02   1.3429880e+02   2.5818545e+02   1.2752436e+01   2.6384727e+02   4.4149491e+01   3.9138364e+02   1.0184764e+01   3.6535636e+02   2.7645127e+01   1.7904091e+02   2.4387309e+02   3.1294182e+02  -1.6935345e+01   2.8311909e+02  -1.5973164e+01   3.2624636e+02   3.4354836e+01   3.4833273e+02   1.7152000e+00   2.9118082e+02   1.7050490e+01   7.4242727e+01   8.6114909e+00   2.8764182e+02   3.1304727e+00   2.8791000e+02   2.7068902e+02   3.7125636e+02   1.2629767e+02   4.3101364e+02  -7.3965455e+00   4.0735000e+02  -2.4417091e+01   4.5140364e+02   3.5371345e+01   3.2750182e+02  -6.4474182e+00   2.3721818e+02   4.0238909e+01   4.0809727e+02   4.8856764e+01   4.4357000e+02   3.1210764e+01   5.2137273e+02   4.3877455e+01   2.5221455e+02   6.5974655e+01   3.2909727e+02  -1.3723273e+00   2.7247182e+02  -7.8095636e+00   2.7458091e+02   2.8888073e+01   3.1456727e+02   8.3774618e+01   3.3602545e+02   8.3270545e+00   7.6730000e+01   2.1747796e+02
   4.3970727e+02   6.7676145e+01   3.1891818e+02   1.2092909e+01   3.1966145e+02   4.9426781e+01   5.5675455e+02   1.4862364e+01   3.5913000e+02   2.9770509e+01   2.5089145e+02   6.3168381e+01   3.8017818e+02  -6.3451636e+00   3.3950727e+02   4.1994873e+01   6.7497818e+02   1.1450811e+02   1.8885455e+02   4.4243636e+00   2.3189364e+02   2.2745782e+01   3.6781545e+02   2.1642945e+01   1.6499455e+02   3.6914589e+02   2.2565182e+02   1.9133818e+01   2.7613145e+02  -3.6004019e+01   5.1142909e+02   3.3074764e+01   2.9761273e+02  -7.4538182e-01   4.8328636e+02   4.0925382e+01   2.4118545e+02  -2.3148364e+00   7.0103000e+02   3.8416691e+01   3.0991091e+02   1.7223440e+02   4.1003545e+02  -6.3455636e+00   2.5569727e+02   8.8561491e+01   3.6719364e+02   2.7549964e+01   3.6064636e+02   1.0931927e+01   2.0399091e+02   2.1235709e+02   3.2418182e+02  -2.1304545e+01   2.8468909e+02  -2.6818764e+01   3.0063636e+02  -4.1163636e+00   3.6519273e+02   4.1764000e+00   3.0128082e+02  -7.2075097e+00   5.5452727e+01   1.2954691e+01   2.9788182e+02  -1.0448727e+01   2.6981000e+02   2.3690702e+02   4.1240636e+02   1.3914567e+02   3.9901364e+02  -1.0765455e+00   3.6564000e+02   5.5897091e+00   5.0431364e+02   8.0885455e+00   2.8550182e+02   6.3425818e+00   1.9917818e+02   1.8472109e+01   3.9866727e+02   3.7371164e+01   4.1185000e+02   1.2748364e+01   5.6399273e+02   6.2277855e+01   2.7321455e+02   5.1154655e+01   3.2204727e+02   2.6001673e+01   2.3238182e+02  -3.2223636e+00   2.8049091e+02   2.5655273e+01   3.9446727e+02   9.7342618e+01   3.1583545e+02   2.2752255e+01   6.2300000e+01   1.8791236e+02
   4.3008727e+02   1.7205745e+01   2.9486818e+02  -1.8123091e+01   3.3713145e+02   5.8369181e+01   6.1737455e+02   2.8292764e+01   3.6337000e+02   2.8721309e+01   2.7761145e+02   4.8840781e+01   5.4545818e+02   6.8124364e+00   3.4859727e+02   4.4887673e+01   6.2292818e+02   6.6722109e+01   1.7714455e+02   1.6651164e+01   2.4022364e+02   2.2509382e+01   3.3305545e+02   5.6137455e+00   1.4261455e+02   4.0840629e+02   2.0636182e+02   8.0570182e+00   2.8813145e+02   1.3085981e+01   5.1814909e+02   4.2347164e+01   3.4947273e+02   9.3358182e+00   5.3271636e+02   4.5110982e+01   4.0471545e+02  -7.2723636e-01   6.9294000e+02   3.8213891e+01   2.5681091e+02   1.4557240e+02   3.1446545e+02  -7.8499636e+00   3.2950727e+02   7.8606691e+01   3.7524364e+02   6.2859636e+00   3.3173636e+02   3.7147273e+00   2.1057091e+02   1.7592069e+02   2.8304182e+02  -4.1533455e+00   3.1111909e+02  -2.2453164e+01   3.4291636e+02   3.6261236e+01   3.0181273e+02  -3.3732000e+00   3.9643082e+02   1.5480490e+01   1.4355273e+02  -4.1433091e+00   2.7340182e+02  -7.8703273e+00   2.9124000e+02   2.7604262e+02   3.7344636e+02   1.3298247e+02   4.4811364e+02  -1.2384545e+01   3.8216000e+02  -2.5821891e+01   4.5869364e+02   1.6218145e+01   3.2198182e+02  -5.8658182e+00   2.3907818e+02   2.8990109e+01   4.2728727e+02   1.5371564e+01   4.3266000e+02   1.4463564e+01   5.1927273e+02   4.9575455e+01   3.3492455e+02   3.7977855e+01   3.2928727e+02   3.7992473e+01   2.1571182e+02  -1.7408764e+01   2.7730091e+02   3.1670473e+01   3.4627727e+02   2.2427818e+01   3.8207545e+02   1.4593055e+01   1.6421000e+02   1.3299956e+02
   4.1551727e+02   2.9131345e+01   2.7595818e+02   9.1097091e+00   3.2856145e+02   4.7484781e+01   6.8042455e+02   8.6287636e+00   3.4494000e+02   2.9665709e+01   2.8337145e+02   4.0479981e+01   4.1497818e+02   1.9210836e+01   3.6769727e+02   3.2979673e+01   6.3745818e+02   5.4079709e+01   2.2595455e+02   8.3663636e+00   2.0879364e+02   1.5883782e+01   2.9986545e+02  -3.7821055e+01   1.5409455e+02   3.2505789e+02   1.7136182e+02   3.1907018e+01   3.3051145e+02  -7.3944194e+00   4.8204909e+02   5.2765164e+01   2.7447273e+02   1.3865818e+01   5.5538636e+02   4.7687382e+01   3.8671545e+02   3.1472764e+01   7.1622000e+02   2.9921491e+01   2.5862091e+02   1.4361760e+02   3.0418545e+02   1.5552436e+01   3.1479727e+02   6.6683491e+01   4.0196364e+02   1.2298364e+01   3.8264636e+02   1.7361927e+01   1.8104091e+02   2.2147309e+02   3.2189182e+02  -1.0651345e+01   3.0692909e+02  -1.6257964e+01   2.7010636e+02   5.5560364e+00   3.5238273e+02  -7.4688000e+00   3.0083082e+02   2.9328490e+01   1.4803273e+02   1.2882909e+00   3.0307182e+02   5.5160727e+00   2.9176000e+02   2.6700102e+02   4.0668636e+02   1.1803327e+02   4.0558364e+02  -2.5082145e+01   3.5212000e+02  -5.4186909e+00   5.1564364e+02   2.3232145e+01   3.1002182e+02   2.4809818e+00   1.6955818e+02   5.2741709e+01   4.2028727e+02   3.1361564e+01   3.9685000e+02   1.7083636e+00   5.1584273e+02   2.7079855e+01   2.9087455e+02   5.0221855e+01   3.0642727e+02   1.9251273e+01   6.0381818e+01  -1.2752364e+01   2.7625091e+02   3.0944727e+00   3.7103727e+02   2.1407018e+01   3.2545545e+02   9.5026545e+00   6.6160000e+01   1.9541356e+02
   4.0360727e+02   4.8944145e+01   2.6900818e+02  -2.5342909e+00   3.5399145e+02   7.1640381e+01   7.3165455e+02   2.0870364e+01   3.9284000e+02   1.2553709e+01   2.5546145e+02   5.7612781e+01   3.8697818e+02  -1.7169164e+01   3.5521727e+02   4.2258073e+01   6.2807818e+02   2.1500109e+01   2.7033455e+02  -2.8403636e-01   1.9198364e+02   1.1558582e+01   2.9257545e+02  -1.3527855e+01   1.5904455e+02   3.7000189e+02   1.7888182e+02   2.0635418e+01   3.0094145e+02  -2.9228819e+01   5.7276909e+02   3.5756364e-01   3.0004273e+02   3.3390218e+01   4.5433636e+02   4.9961382e+01   4.0490545e+02  -4.6924364e+00   7.1770000e+02   4.5373091e+01   2.1186091e+02   1.7235840e+02   2.7360545e+02   8.8488364e+00   2.7298727e+02   8.7508291e+01   3.8038364e+02   2.6544764e+01   3.7449636e+02   1.6633927e+01   1.9014091e+02   2.0589509e+02   3.0418182e+02  -6.9445455e+00   2.8268909e+02  -6.0787636e+00   2.4982636e+02   4.9484364e+00   3.4414273e+02  -1.5429600e+01   2.0308082e+02   4.4484903e+00   7.2552727e+01  -7.5233091e+00   3.0179182e+02  -1.7471527e+01   2.0786000e+02   3.4828302e+02   3.7444636e+02   1.3209247e+02   3.8663364e+02   2.1483855e+01   3.2302000e+02  -7.2406909e+00   5.2988364e+02   4.0142945e+01   2.8545182e+02  -1.1753418e+01   1.4983818e+02   1.6129309e+01   4.1128727e+02   3.1511564e+01   4.1109000e+02   2.6329164e+01   4.5842273e+02   4.3243455e+01   3.2597455e+02   5.4603855e+01   2.8652727e+02   9.7032727e+00   2.8762182e+02  -9.1615636e+00   3.2158091e+02   1.2228073e+01   3.4317727e+02   2.3635818e+01   3.4217545e+02   5.0505455e-01   1.1311000e+02   1.1884756e+02
   3.4727727e+02   4.9830545e+01   3.0281818e+02  -6.9490909e+00   3.8594145e+02   3.1514381e+01   8.0123455e+02   1.1139636e+00   3.6275000e+02   2.9430909e+01   2.6118145e+02   2.2535181e+01   4.1012818e+02   2.6888364e+00   3.2931727e+02   4.3950073e+01   6.4854818e+02   3.5812509e+01   2.2557455e+02   8.2967636e+00   1.9646364e+02   2.8250182e+01   4.0957545e+02  -1.8507855e+01   1.2799455e+02   3.6800589e+02   2.3160182e+02   1.0037818e+01   2.7489145e+02  -9.0481939e-01   5.2152909e+02   4.8836764e+01   3.1261273e+02   2.7384618e+01   4.3576636e+02   3.7966982e+01   4.2714545e+02   7.9483636e+00   7.7246000e+02   5.1322291e+01   2.0234091e+02   1.5860000e+02   2.9675545e+02   1.0468364e+00   3.0079727e+02   7.5903491e+01   3.4005364e+02   1.7821164e+01   3.6754636e+02   3.3519927e+01   1.9514091e+02   2.5106509e+02   2.5218182e+02  -1.0304545e+01   2.8911909e+02  -1.5123164e+01   2.2672636e+02   1.1974644e+02   3.6286273e+02   3.2602800e+01   3.1863082e+02   8.3544903e+00   9.9182727e+01  -2.5437091e+00   2.7717182e+02  -2.8819273e+00   2.1829000e+02   3.4459862e+02   3.4487636e+02   1.0321807e+02   4.0449364e+02   2.9505455e-01   3.7207000e+02  -3.8246909e+00   2.9745364e+02   1.3397735e+02   3.0231182e+02   3.5677818e+00   1.9226818e+02   2.3214909e+01   4.4495727e+02   2.1717964e+01   4.1257000e+02   3.6490764e+01   4.8994273e+02   4.2921855e+01   3.6340455e+02   3.6699455e+01   3.2828727e+02   3.8692473e+01   2.2333182e+02  -1.0408364e+01   2.9249091e+02   3.1405273e+01   3.2237727e+02   3.6109818e+01   3.5779545e+02   7.5354545e+00   1.3416000e+02   1.1964356e+02
   3.4951727e+02   4.3121345e+01   3.8181818e+02   1.9680909e+01   3.4789145e+02   5.2698381e+01   7.7185455e+02   1.9794364e+01   3.6237000e+02   2.7371309e+01   2.5851145e+02   3.3708781e+01   3.2564818e+02   1.8497236e+01   3.5693727e+02   4.5170473e+01   6.6707818e+02   1.5230109e+01   1.6871455e+02   1.0085564e+01   2.0036364e+02   3.9028182e+01   3.6096545e+02  -1.8089055e+01   1.5642455e+02   4.6449149e+02   1.7793182e+02   4.6614182e+00   3.1389145e+02  -1.8064819e+01   5.0976909e+02   4.0067564e+01   2.9390273e+02   1.8781418e+01   4.9028636e+02   4.8985382e+01   4.3233545e+02   1.2113164e+01   6.8041000e+02   5.8736291e+01   2.3062091e+02   1.3590760e+02   2.6432545e+02   9.6912364e+00   2.6836727e+02   6.4787891e+01   3.6324364e+02   1.5535964e+01   3.7692636e+02   1.4099527e+01   2.1842091e+02   2.5891269e+02   2.6785182e+02  -1.9708145e+01   2.3954909e+02  -1.3627564e+01   2.0610636e+02   1.2329604e+02   3.6014273e+02   1.3630400e+01   2.8743082e+02   2.2050490e+01   6.3662727e+01  -1.2210909e-01   2.4398182e+02   2.2032727e+00   3.3095000e+02   3.3605582e+02   3.9054636e+02   1.2932447e+02   4.4477364e+02   5.6926545e+00   3.5797000e+02   6.6333091e+00   2.8126364e+02   1.7998255e+02   3.0941182e+02  -1.5000218e+01   1.8936818e+02   2.4726909e+01   3.9937727e+02   1.0604364e+01   4.1185000e+02   2.4028364e+01   4.7384273e+02   5.3249855e+01   2.8626455e+02   5.3680655e+01   3.2456727e+02   4.0320073e+01   2.1424182e+02   5.1788364e+00   2.6058091e+02   4.1480727e+00   3.1770727e+02   2.5483418e+01   3.4260545e+02   1.4940655e+01   7.1020000e+01   2.2774476e+02
   3.8579727e+02   2.6798945e+01   3.5214818e+02   7.1545091e+00   3.2585145e+02   2.2741581e+01   7.9618455e+02   9.3796364e-01   2.8542000e+02  -9.2690909e-02   2.7132145e+02   3.7293981e+01   3.6869818e+02   1.1953236e+01   3.5940727e+02   3.9228727e+00   6.7126818e+02   1.5474909e+01   2.5309455e+02   1.3351636e+00   1.8727364e+02   2.2075382e+01   3.3967545e+02  -1.5775855e+01   1.6490455e+02   3.5267309e+02   2.8712182e+02   4.3736218e+01   3.4479145e+02   3.9831806e+00   5.2519909e+02   3.8593164e+01   3.1861273e+02   3.3474618e+01   5.3257636e+02   2.2172182e+01   4.0242545e+02   2.2595964e+01   6.9684000e+02   4.3371891e+01   2.6748091e+02   1.8219880e+02   2.5651545e+02  -9.1139636e+00   2.9988727e+02   1.0735629e+02   4.2081364e+02   9.8803636e+00   4.1321636e+02   3.3486327e+01   1.6576091e+02   2.3150549e+02   2.9675182e+02  -1.8780145e+01   3.2497909e+02  -7.9419636e+00   1.6982636e+02   1.3915844e+02   3.7757273e+02   1.4136000e+01   2.9383082e+02   4.2738490e+01   1.8782273e+02  -2.0844909e+01   2.5602182e+02  -2.1429927e+01   2.7348000e+02   3.5170342e+02   3.3730636e+02   9.6153673e+01   4.0225364e+02   1.9942545e+00   3.5131000e+02  -6.1238909e+00   2.9416364e+02   1.8095055e+02   2.6317182e+02  -1.0110182e+00   2.0164818e+02   4.6545091e+00   4.1114727e+02   2.2332764e+01   4.0709000e+02   5.1319164e+01   5.2818273e+02   7.1432655e+01   3.5949455e+02   3.1152255e+01   3.0366727e+02   2.8092073e+01   2.1505182e+02   1.4834036e+01   2.8811091e+02   2.3995673e+01   3.2613727e+02   2.5429018e+01   4.2269545e+02   1.1013455e+01   1.3045000e+02   1.4918036e+02
   4.3565727e+02   3.3470145e+01   3.4186818e+02   1.9876909e+01   2.9370145e+02   2.2793581e+01   6.2965455e+02   8.4103636e+00   2.8484000e+02  -1.5716291e+01   2.7270145e+02   4.9853581e+01   2.9202818e+02   2.3768364e+00   3.0383727e+02   6.3518473e+01   6.8816818e+02  -6.7370909e+00   2.4000455e+02   1.5382364e+01   1.7355364e+02   1.5512982e+01   3.6777545e+02  -1.3593855e+01   1.5390455e+02   2.5955309e+02   2.4026182e+02   3.5065018e+01   2.8594145e+02  -6.8881939e-01   5.5100909e+02   5.4438364e+01   2.9194273e+02   5.4182182e+00   4.9843636e+02   4.3523382e+01   3.9090545e+02   7.3775636e+00   6.0694000e+02   3.1323891e+01   2.8424091e+02   1.5237800e+02   2.8765545e+02   1.0914836e+01   2.4731727e+02   9.0851891e+01   3.7229364e+02   1.6901964e+01   3.7949636e+02   2.1703927e+01   1.9909091e+02   2.0212909e+02   3.6575182e+02  -2.3501455e+00   3.1935909e+02   8.2676364e+00   1.7029636e+02   1.0497084e+02   3.6538273e+02  -1.7128800e+01   3.2418082e+02  -3.2895097e+00   1.9397273e+02  -3.3126909e+01   3.1612182e+02   8.3820727e+00   3.1333000e+02   3.1789542e+02   3.4725636e+02   1.1788767e+02   3.9906364e+02   3.9194545e+00   3.4193000e+02   9.3965091e+00   2.6945364e+02   1.3682735e+02   2.5788182e+02   1.2742182e+01   1.7050818e+02   2.4805709e+01   4.1690727e+02   2.4681964e+01   3.9804000e+02   2.4273164e+01   4.9732273e+02   4.4611455e+01   3.7807455e+02   5.1625855e+01   3.2766727e+02   1.9362073e+01   2.7638182e+02  -3.6236364e-01   2.8487091e+02  -1.4505127e+01   3.4727727e+02   1.2257818e+01   3.4641545e+02   9.3558545e+00   4.2260000e+01   2.0413556e+02
   5.4437727e+02   5.2532545e+01   3.1491818e+02   2.7029091e+00   3.1366145e+02   4.9146781e+01   6.1194455e+02   2.9671636e+00   2.7642000e+02   2.2247309e+01   2.8827145e+02   4.2707981e+01   4.2721818e+02  -1.1578364e+01   3.4288727e+02   4.1394473e+01   6.8521818e+02   1.3548909e+01   2.0238455e+02   6.3919636e+00   1.6851364e+02   7.6261818e+00   3.6934545e+02  -1.3794545e+00   9.2094545e+01   2.2601789e+02   2.1317182e+02   4.1612218e+01   3.8403145e+02  -1.2016019e+01   5.9904909e+02   6.3165164e+01   3.2466273e+02   4.6660618e+01   4.5209636e+02   5.0800582e+01   3.7376545e+02   6.9887636e+00   7.2394000e+02   1.3113891e+01   2.4467091e+02   1.9568360e+02   3.3189545e+02   1.1475636e+01   2.7807727e+02   9.7771091e+01   3.5772364e+02   1.0737564e+01   3.6040636e+02   1.4851127e+01   1.6190091e+02   2.0848429e+02   2.5532182e+02  -2.5415745e+01   3.3811909e+02  -3.1831636e+00   2.0596636e+02   1.2702724e+02   2.9457273e+02   6.2960000e+00   3.2348082e+02  -2.3835097e+00   1.5545273e+02  -1.0305309e+01   2.5840182e+02  -3.2140327e+01   2.6486000e+02   3.1153302e+02   3.9387636e+02   9.8488073e+01   4.3235364e+02   3.2736255e+01   3.5707000e+02  -5.6246909e+00   3.3774364e+02   1.4736415e+02   2.9441182e+02   1.3679782e+01   1.5926818e+02   2.4854909e+01   4.1018727e+02   1.6599564e+01   4.0990000e+02   2.8854364e+01   4.7280273e+02   4.3003055e+01   3.6335455e+02   2.8943455e+01   3.0742727e+02   3.9031273e+01   2.8262182e+02   8.3284364e+00   2.7734091e+02   2.3477273e+01   3.4775727e+02   1.6269418e+01   2.9474545e+02   5.1094545e+00   9.7450000e+01   1.9577036e+02
   4.3279727e+02   2.7938945e+01   2.8243818e+02   2.3913091e+00   2.7761145e+02   2.5220781e+01   4.1837455e+02   1.1362764e+01   3.7342000e+02   1.1627309e+01   2.7446145e+02   6.9902781e+01   4.7326818e+02  -1.3623636e+00   3.4050727e+02   1.5964873e+01   6.6354818e+02   1.5282509e+01   2.1695455e+02  -9.2036364e+00   1.7908364e+02   2.9690582e+01   3.2696545e+02  -5.2790545e+00   6.5324545e+01   2.5868949e+02   1.3769182e+02   2.8270618e+01   3.6037145e+02  -3.4032194e+00   4.8566909e+02   7.1615564e+01   3.1856273e+02   2.0188618e+01   6.8138636e+02   7.2647382e+01   3.7628545e+02   1.6407164e+01   6.2456000e+02   5.8534291e+01   2.5029091e+02   1.8533400e+02   3.1346545e+02  -6.1899636e+00   2.3941727e+02   9.2053891e+01   3.7705364e+02   2.4331164e+01   3.9911636e+02   3.4854327e+01   2.0119091e+02   2.5382109e+02   2.7632182e+02  -1.7235745e+01   2.9758909e+02  -9.4207636e+00   1.7634636e+02   1.2624684e+02   3.1295273e+02   1.3355600e+01   3.3238082e+02   7.2544903e+00   1.1797273e+02   5.3230909e+00   2.9693182e+02   3.7272727e+00   2.6519000e+02   2.9627662e+02   3.5921636e+02   1.3731087e+02   4.7268364e+02  -1.0250145e+01   3.7393000e+02  -2.3263491e+01   3.1950364e+02   1.3621335e+02   3.0364182e+02  -2.8186182e+00   1.5064818e+02   1.8254509e+01   4.3723727e+02   3.1815564e+01   3.9600000e+02   1.3206364e+01   4.9561273e+02   4.2468255e+01   3.5983455e+02   4.0035055e+01   3.1923727e+02   2.6466473e+01   2.3005182e+02   1.2254036e+01   2.6325091e+02   9.0844727e+00   3.5884727e+02   2.1382218e+01   3.1279545e+02  -1.0724545e+01   1.2135000e+02   1.8923836e+02
   5.3065727e+02   6.0601455e+00   2.8257818e+02   7.7201091e+00   3.6318145e+02   4.4335181e+01   4.4985455e+02   4.0884364e+01   4.8837000e+02   3.8130909e-01   2.9504145e+02   5.4826381e+01   4.0507818e+02   4.1428364e+00   3.2531727e+02   2.1510073e+01   6.7164818e+02   1.6394509e+01   2.4609455e+02   5.6151636e+00   1.8451364e+02   2.5618182e-01   3.5781545e+02  -8.1770545e+00   1.1466455e+02   2.6483229e+02   1.9169182e+02   2.9140618e+01   3.7913145e+02  -2.1440194e+00   5.0995909e+02   7.9912364e+01   3.1628273e+02   4.0141018e+01   4.5428636e+02   4.4005382e+01   4.1109545e+02   1.6382364e+01   7.1294000e+02   5.4993891e+01   1.9672091e+02   1.4456960e+02   3.8746545e+02   1.9220036e+01   2.9203727e+02   1.1817429e+02   3.8281364e+02   1.4403636e+00   3.7411636e+02   4.2343273e+00   2.0119091e+02   1.8724109e+02   2.7323182e+02  -2.8328545e+01   2.4430909e+02  -2.7438364e+01   1.8558636e+02   9.5557636e+01   3.0286273e+02  -2.9772000e+00   3.5803082e+02  -4.6475097e+00   1.7013273e+02   1.1410291e+01   3.4774182e+02  -8.6752727e-01   2.2872000e+02   2.9371422e+02   4.0721636e+02   1.4699087e+02   3.3735364e+02   1.0236255e+01   3.3845000e+02  -1.3945091e+01   2.7950364e+02   1.4617335e+02   3.1598182e+02   2.0041818e+00   1.4021818e+02   3.7038909e+01   4.2718727e+02   3.6709564e+01   4.2976000e+02   9.0755636e+00   4.8170273e+02   4.6431055e+01   3.4507455e+02   4.7545855e+01   2.7837727e+02   2.6685273e+01   3.1614182e+02  -1.9253164e+01   2.7925091e+02   1.1424473e+01   3.6698727e+02   2.5871018e+01   1.9279545e+02   9.2654545e+00   6.9350000e+01   2.1296836e+02
   4.2756727e+02   3.1307345e+01   2.7386818e+02  -1.2493091e+01   3.2756145e+02   1.8654781e+01   5.8023455e+02   2.1793964e+01   4.5494000e+02   1.5585709e+01   3.0227145e+02   7.8207981e+01   3.4488818e+02   3.7180364e+00   3.4869727e+02   2.8829673e+01   6.8521818e+02   1.4828909e+01   2.0619455e+02   3.9037164e+01   1.6098364e+02   2.1518582e+01   4.1253545e+02   3.5015345e+01   1.0413455e+02   2.1701469e+02   2.0903182e+02   3.5463418e+01   3.1465145e+02   8.6343806e+00   4.0623909e+02   8.7299964e+01   3.3990273e+02   3.3481418e+01   3.9714636e+02   6.3916582e+01   4.2933545e+02   1.1393164e+01   6.0108000e+02   5.6792691e+01   2.4472091e+02   1.9434960e+02   3.4380545e+02   2.1952836e+01   3.1884727e+02   1.2802949e+02   4.0710364e+02   1.3071636e+00   3.7783636e+02   1.5216727e+01   2.0080091e+02   1.8937229e+02   2.6761182e+02  -2.5968945e+01   2.7301909e+02  -2.1151636e+00   1.6920636e+02   1.0972804e+02   2.8776273e+02  -5.9592000e+00   3.1928082e+02   1.1152490e+01   1.5439273e+02   1.6559491e+01   3.2883182e+02   1.9352727e+00   2.3481000e+02   2.4217702e+02   3.4797636e+02   1.5168007e+02   4.1501364e+02   1.9734545e+00   3.6821000e+02  -1.1945891e+01   2.9555364e+02   1.7154935e+02   2.9950182e+02   1.6525818e+00   1.5231818e+02   3.4550909e+01   4.8271727e+02   3.4571636e+00   4.1309000e+02   4.2789164e+01   4.8327273e+02   5.8875455e+01   4.1568455e+02   3.4657055e+01   2.9514727e+02   1.6823673e+01   3.0166182e+02  -2.1474764e+01   3.2244091e+02   3.0969273e+01   3.8889727e+02   1.3638218e+01   2.0098545e+02   9.6502545e+00   1.4659000e+02   1.5831916e+02
   3.8313727e+02   2.8861745e+01   2.8738818e+02   3.1615309e+01   3.7618145e+02   3.9625181e+01   6.5413455e+02   2.1351964e+01   3.9746000e+02   1.8274109e+01   2.8675145e+02   5.5639581e+01   3.4402818e+02   2.6468364e+00   3.0859727e+02  -3.5823273e+00   6.6383818e+02   1.9539309e+01   2.3357455e+02  -1.5623236e+01   1.7679364e+02   3.3823782e+01   3.3219545e+02   3.1732545e+01   9.1904545e+01   1.6279309e+02   1.2322182e+02   1.8370822e+02   3.7460145e+02   2.9283806e+00   4.2233909e+02   7.4351964e+01   2.9394273e+02   3.0208218e+01   5.6533636e+02   4.9601382e+01   4.0176545e+02   1.0218764e+01   6.1532000e+02   2.2613491e+01   2.2896091e+02   1.8823040e+02   3.0560545e+02  -2.4141164e+01   3.2374727e+02   1.0449749e+02   3.9005364e+02   1.9341164e+01   3.5954636e+02   1.4299927e+01   1.9380091e+02   1.9207229e+02   3.0580182e+02  -2.6074145e+01   2.5244909e+02  -1.6469564e+01   2.0986636e+02   1.0895524e+02   2.5053273e+02   1.2209200e+01   2.8408082e+02   2.2868490e+01   1.5108273e+02  -5.9557091e+00   2.9517182e+02   1.0918073e+01   3.2648000e+02   2.7108342e+02   3.9416636e+02   1.3003487e+02   4.0720364e+02   3.7882545e+00   3.3107000e+02  -1.9246909e+00   3.0078364e+02   1.3071095e+02   2.8407182e+02   9.9369818e+00   1.7059818e+02   2.5088509e+01   4.2552727e+02   1.7942364e+01   3.8238000e+02   2.5005964e+01   4.9004273e+02   2.0573855e+01   3.6373455e+02   3.2053055e+01   2.4276727e+02   8.8640727e+00   3.0366182e+02  -2.6164764e+01   3.1049091e+02   3.7752727e+00   3.6475727e+02   2.4999418e+01   3.3441545e+02  -5.8341455e+00   1.0278000e+02   2.1958396e+02
   3.6703727e+02   2.8199745e+01   2.8210818e+02  -7.0022909e+00   3.6280145e+02   3.4125581e+01   7.0327455e+02   1.8090764e+01   4.4494000e+02   3.5575709e+01   3.0194145e+02   3.3134381e+01   3.7093818e+02   1.1164036e+01   3.5707727e+02   5.2729273e+01   6.6202818e+02  -2.1258909e+00   1.9800455e+02   1.0882364e+01   1.9365364e+02   3.5714982e+01   3.5553545e+02   3.1053455e+00   7.5944545e+01   1.8583989e+02   1.5465182e+02   2.4648382e+02   3.6865145e+02  -2.2556194e+00   4.2757909e+02   7.3782764e+01   3.1499273e+02   4.5904218e+01   7.7157636e+02   2.8242182e+01   4.0128545e+02   4.4716364e-01   5.2161000e+02   6.1010291e+01   2.5458091e+02   1.8918080e+02   2.7627545e+02   2.7925236e+01   2.9117727e+02   1.1929309e+02   4.0729364e+02   8.7219636e+00   3.8402636e+02   3.8715273e+00   1.6252091e+02   1.6410469e+02   2.7885182e+02  -1.6968145e+01   2.9139909e+02   5.2644364e+00   2.0234636e+02   1.0974684e+02   3.0410273e+02  -8.8640000e-01   3.3178082e+02   3.7352490e+01   1.1450273e+02  -2.2089309e+01   3.0345182e+02   6.2556727e+00   2.4924000e+02   3.2750262e+02   4.0068636e+02   1.4566327e+02   2.9425364e+02   1.6449425e+02   3.7178000e+02  -2.3814909e+00   2.6693364e+02   1.5793895e+02   2.9750182e+02   1.7712582e+01   1.8455818e+02   7.0217091e+00   3.9066727e+02   2.5971164e+01   3.9700000e+02   3.1646364e+01   4.8508273e+02   3.9260655e+01   2.8540455e+02   5.4609455e+01   2.6718727e+02   2.1770473e+01   2.8438182e+02  -3.0923636e+00   3.0587091e+02   1.1764873e+01   3.5427727e+02   7.2678182e+00   3.3922545e+02   2.4121055e+01   5.6870000e+01   2.0977676e+02
   3.5265727e+02   3.6780145e+01   3.2305818e+02   1.2621709e+01   3.7051145e+02   4.1028781e+01   7.1042455e+02   2.2798764e+01   4.3742000e+02   2.5417309e+01   2.7542145e+02   5.6925981e+01   4.0102818e+02   2.1176836e+01   3.6364727e+02  -6.7463273e+00   6.5711818e+02   1.5069091e+00   2.3528455e+02   3.8099636e+00   1.8970364e+02   2.1930982e+01   3.4410545e+02  -6.8902545e+00   1.0004455e+02   2.0800189e+02   1.7250182e+02   1.8671582e+02   3.0970145e+02  -2.9539619e+01   5.2409909e+02   5.5591164e+01   3.0537273e+02   3.1053818e+01   7.2143636e+02   3.5213382e+01   4.2347545e+02   9.4819636e+00   5.0689000e+02   3.2427891e+01   2.5896091e+02   2.1564040e+02   3.4880545e+02  -2.3071636e+00   2.7307727e+02   1.3202109e+02   4.3253364e+02   7.8927636e+00   3.5488636e+02   1.2442727e+01   1.6547091e+02   1.9471869e+02   3.6951182e+02  -1.8220945e+01   3.2277909e+02  -1.5905964e+01   8.1636364e+01   1.4192364e+02   3.1938273e+02  -5.6388000e+00   3.3088082e+02   1.5374490e+01   1.1008273e+02  -5.8957091e+00   2.5807182e+02  -8.1139273e+00   2.3610000e+02   2.7588382e+02   4.1163636e+02   1.5925727e+02   3.3639364e+02   1.5065305e+02   3.6116000e+02  -6.1918909e+00   3.2288364e+02   1.3489295e+02   2.7736182e+02   4.7537818e+00   1.6364818e+02   2.2124509e+01   4.3114727e+02   2.3542764e+01   3.9666000e+02   1.3383564e+01   4.9070273e+02   2.9711055e+01   3.5740455e+02   1.7319455e+01   2.4528727e+02   5.4862473e+01   2.5443182e+02  -2.7176364e+01   2.4254091e+02   1.7501273e+01   3.2879727e+02   1.3066218e+01   3.6179545e+02   2.0405455e+01   8.9870000e+01   1.9994676e+02
   3.3051727e+02   1.1411345e+01   3.7043818e+02   2.4781309e+01   2.9880145e+02   4.0055581e+01   6.2075455e+02   3.2623636e+00   3.2742000e+02   3.4073091e+00   2.6437145e+02   7.0429981e+01   3.8550818e+02   2.9898436e+01   3.5650727e+02  -8.4512727e-01   6.4011818e+02   1.2196909e+01   1.6533455e+02  -1.1694036e+01   2.0079364e+02   1.1993782e+01   3.1919545e+02   4.0125455e+00   1.0780455e+02   2.6500109e+02   1.2765182e+02   1.3154382e+02   3.9508145e+02  -1.1560019e+01   4.6390909e+02   6.4356364e+01   2.7837273e+02   3.0933818e+01   4.6624636e+02   4.8338582e+01   4.5452545e+02  -1.8622036e+01   5.5746000e+02   3.6192291e+01   2.8986091e+02   1.8549840e+02   2.8651545e+02  -3.9439636e+00   3.0641727e+02   1.3012389e+02   3.4900364e+02  -1.6148364e+00   3.5416636e+02  -2.6967273e-01   1.7309091e+02   1.6348909e+02   2.5499182e+02  -4.5293455e+00   3.2668909e+02  -3.8387636e+00   3.9246364e+01   1.0788484e+02   3.1962273e+02  -1.0748000e+01   2.9173082e+02   9.2564903e+00   5.6822727e+01   2.0365091e+01   3.2221182e+02  -2.2915127e+01   2.7976000e+02   2.5763102e+02   4.2706636e+02   1.7535287e+02   3.1030364e+02   1.6093025e+02   3.2131000e+02  -2.6913891e+01   3.1607364e+02   1.1414775e+02   2.9217182e+02  -8.2910182e+00   1.6802818e+02   1.0774109e+01   3.9461727e+02   2.2555164e+01   3.9352000e+02   2.1974764e+01   4.8980273e+02   2.5213055e+01   3.5135455e+02   3.8903455e+01   1.8842727e+02   1.3683127e+02   2.9909182e+02   7.1108364e+00   2.8092091e+02   9.7608727e+00   3.4865727e+02   2.1667418e+01   3.5107545e+02   1.1173055e+01   9.3830000e+01   2.5981996e+02
   4.6237727e+02   6.6225455e+00   2.9967818e+02   3.4021091e+00   2.9232145e+02   7.5193981e+01   6.4656455e+02   2.2767564e+01   3.6137000e+02   2.0641309e+01   2.5337145e+02   4.1829981e+01   3.0807818e+02  -4.9971636e+00   3.5631727e+02   8.4007273e-01   6.3383818e+02   1.4469309e+01   2.3985455e+02   9.6343636e+00   1.5927364e+02   1.5795382e+01   3.6838545e+02  -7.8265455e-01   9.4754545e+01   2.9009509e+02   1.0912182e+02   1.5259622e+02   2.9475145e+02  -1.0303619e+01   3.8362909e+02   1.1334876e+02   3.3556273e+02   1.9028618e+01   3.9947636e+02   3.6920182e+01   3.9095545e+02   1.8035636e+00   5.4427000e+02   5.7297491e+01   2.4653091e+02   2.0668480e+02   3.2241545e+02   7.4240364e+00   2.5936727e+02   8.6357891e+01   3.3857364e+02   9.0795636e+00   3.9111636e+02   1.8824327e+01   2.1542091e+02   2.1772269e+02   2.2975182e+02  -4.2130145e+01   3.0139909e+02  -1.3955564e+01   7.0156364e+01   1.0951204e+02   3.0381273e+02  -1.9443200e+01   3.1298082e+02   5.0649032e-01   1.1397273e+02  -9.0469091e+00   2.6826182e+02  -1.7699127e+01   2.2991000e+02   2.9794902e+02   3.8763636e+02   1.7165727e+02   3.1696364e+02   1.7481745e+02   3.7150000e+02  -2.4159091e+01   2.5202364e+02   1.3889175e+02   3.1441182e+02  -5.9702182e+00   1.6988818e+02   7.2353091e+00   4.2885727e+02  -6.5403636e-01   4.5676000e+02   2.1195564e+01   4.0151273e+02   3.4086255e+01   3.7821455e+02   3.0134655e+01   1.9261727e+02   1.2645607e+02   2.7338182e+02   4.4476364e+00   2.5154091e+02   1.1921273e+01   3.3937727e+02   1.7369818e+01   3.9017545e+02   1.7895055e+01   8.7350000e+01   1.7795836e+02
   5.3775727e+02   4.3022145e+01   3.6652818e+02   2.8410909e-01   3.2380145e+02   4.0335581e+01   5.0389455e+02   6.8011636e+00   3.7589000e+02   1.9429709e+01   2.5908145e+02   5.1803181e+01   3.9321818e+02   4.1916364e+00   3.2388727e+02   4.2434473e+01   6.1102818e+02   6.1941091e+00   1.5095455e+02  -6.8236364e+00   1.6532364e+02   1.2261382e+01   3.6248545e+02  -8.7406545e+00   1.2132455e+02   2.5967949e+02   1.3831182e+02   1.8298102e+02   3.5065145e+02  -8.6256194e+00   4.2676909e+02   1.1941756e+02   3.5213273e+02   4.4503018e+01   5.1752636e+02   4.4426182e+01   4.5971545e+02  -2.8872364e+00   5.6046000e+02   5.6572291e+01   2.3053091e+02   1.7215480e+02   2.2056545e+02  -5.1479636e+00   2.9612727e+02   8.2177091e+01   4.0005364e+02   2.3061164e+01   4.1007636e+02   1.8837527e+01   2.2538091e+02   2.9664589e+02   2.6328182e+02   3.7574545e+00   3.0325909e+02  -8.1543636e+00   5.0636364e+01   9.2403636e+01   3.1505273e+02  -1.0912400e+01   3.4118082e+02  -8.6495097e+00   1.0487273e+02  -3.4418909e+01   3.1721182e+02  -7.9451273e+00   2.7257000e+02   2.3682622e+02   3.3549636e+02   1.5115847e+02   3.3344364e+02   2.2521905e+02   3.5583000e+02  -8.3854909e+00   3.0074364e+02   1.2423415e+02   2.8126182e+02   2.8717818e+00   1.5088818e+02   1.8805309e+01   4.3904727e+02   2.3530764e+01   3.6228000e+02   1.9423964e+01   4.7899273e+02   3.6697855e+01   3.6021455e+02   2.3294655e+01   2.0256727e+02   1.0875007e+02   2.8700182e+02   4.4980364e+00   2.8611091e+02   1.1725673e+01   3.1951727e+02   6.6186182e+00   3.0683545e+02   2.0922545e+00   5.8870000e+01   2.3656676e+02
   4.9170727e+02   4.5276145e+01   3.1381818e+02  -4.4990909e+00   3.2480145e+02   4.7355581e+01   5.2951455e+02   8.1563636e-02   4.8380000e+02   2.6986909e+01   2.5604145e+02   5.6236381e+01   3.4555818e+02   1.4144436e+01   2.9707727e+02   2.8529273e+01   6.3183818e+02   1.0629309e+01   1.8942455e+02   5.8087636e+00   1.5813364e+02   1.5126582e+01   3.2191545e+02  -4.4450545e+00   1.2528455e+02   1.8165269e+02   1.3703182e+02   2.2217342e+02   3.4770145e+02   3.8003806e+00   4.2471909e+02   1.1263156e+02   2.9666273e+02   2.7040618e+01   5.1462636e+02   5.0038182e+01   4.2761545e+02  -8.9236364e-02   5.7256000e+02   2.5794291e+01   2.4410091e+02   1.8653920e+02   3.0680545e+02   9.8128364e+00   2.8507727e+02   1.0668109e+02   3.7415364e+02   1.4333164e+01   4.2473636e+02   2.2084727e+01   2.2976091e+02   2.2572549e+02   2.8313182e+02  -3.5500545e+01   2.6577909e+02  -2.6535964e+01   1.4724636e+02   1.0110484e+02   3.2662273e+02  -1.3218000e+01   2.9893082e+02   9.8304903e+00   1.3013273e+02   7.2029091e-01   2.8550182e+02  -5.9783273e+00   2.3838000e+02   3.2908142e+02   3.4540636e+02   1.2750567e+02   3.0373364e+02   2.0221585e+02   3.1974000e+02  -1.5308291e+01   3.3574364e+02   1.3524415e+02   2.9945182e+02   1.2516582e+01   1.7359818e+02   5.6085091e+00   3.3975727e+02   4.5613964e+01   3.7833000e+02   2.5849964e+01   4.8637273e+02   2.4207455e+01   3.0226455e+02   2.0120655e+01   2.3971727e+02   8.9878073e+01   3.6738182e+02   5.9763636e-01   2.5325091e+02  -5.4055273e+00   3.2870727e+02  -1.4736582e+01   3.2807545e+02  -8.4694545e-01   6.2540000e+01   1.9618316e+02
   4.0856727e+02  -6.0265455e-01   2.6924818e+02  -1.4883491e+01   3.4032145e+02   4.4113981e+01   6.9194455e+02   5.0807164e+01   3.6442000e+02   1.2447309e+01   2.5308145e+02   5.4803181e+01   3.3797818e+02  -1.5539164e+01   2.9869727e+02   2.0549673e+01   6.2011818e+02   1.6656909e+01   1.8138455e+02   1.7311964e+01   1.7822364e+02   1.4369382e+01   3.4210545e+02  -6.0602545e+00   1.3075455e+02   2.0402509e+02   1.3288182e+02   2.1346542e+02   3.2503145e+02  -1.1726019e+01   4.9514909e+02   1.0894716e+02   2.9409273e+02   3.6346218e+01   6.3343636e+02   5.5583382e+01   4.2104545e+02   6.8263636e+00   6.5061000e+02   9.4502909e+00   1.9158091e+02   1.8517080e+02   3.3803545e+02  -5.5455636e+00   3.0493727e+02   8.1622291e+01   3.8948364e+02   2.4486764e+01   3.5383636e+02  -1.8863273e+01   1.8490091e+02   2.4335429e+02   3.1528182e+02  -2.5922545e+01   2.6201909e+02   8.1948364e+00   1.6082636e+02   1.0310844e+02   3.3276273e+02  -7.6092000e+00   3.0593082e+02   1.2049032e-01   8.2452727e+01  -1.8945309e+01   2.6936182e+02  -9.9271273e+00   2.8048000e+02   3.1200342e+02   3.3506636e+02   9.5622873e+01   3.2425364e+02   1.7204425e+02   3.6493000e+02  -3.2493491e+01   3.4512364e+02   1.1511375e+02   2.8960182e+02  -6.5541818e-01   1.8959818e+02   8.8985091e+00   3.7885727e+02   9.1596364e-01   3.9962000e+02   4.1766764e+01   4.9080273e+02   3.4753055e+01   3.6073455e+02   4.5103055e+01   2.2009727e+02   9.9727673e+01   3.0690182e+02  -1.0233964e+01   2.6487091e+02  -3.8551273e+00   3.1984727e+02  -1.0117782e+01   2.9207545e+02  -5.3694545e-01   4.6110000e+01   2.0111756e+02
   2.5003727e+02   3.8559745e+01   2.9433818e+02   9.5393091e+00   3.9508145e+02   1.1443181e+01   7.5432455e+02   1.0567636e+00   3.2861000e+02   2.4692109e+01   2.5342145e+02   4.4205981e+01   4.5831818e+02  -1.3786364e+01   3.2626727e+02  -1.5045927e+01   6.4992818e+02   2.1272109e+01   1.3809455e+02   7.4851636e+00   1.7503364e+02   7.3445818e+00   3.3177545e+02   3.3766145e+01   1.0242455e+02   3.4910149e+02   1.0036182e+02   1.4891702e+02   3.8256145e+02  -4.2284194e+00   5.0171909e+02   1.1942156e+02   3.0856273e+02   4.3328618e+01   5.2643636e+02   4.5143382e+01   3.4737545e+02  -2.2760036e+01   6.2470000e+02   3.0243091e+01   2.6334091e+02   2.0381000e+02   2.5389545e+02   9.8556364e+00   3.0888727e+02   9.6066291e+01   4.1924364e+02   2.0575964e+01   3.4407636e+02  -2.2247273e-01   1.3904091e+02   1.8941309e+02   3.1808182e+02  -3.1956545e+01   2.9792909e+02  -3.2079636e+00   2.4591636e+02   1.0435124e+02   2.8838273e+02   2.0791200e+01   3.2618082e+02  -5.1495097e+00   1.2192273e+02  -1.0892909e+01   2.9269182e+02  -6.0352727e-01   2.2795000e+02   3.0739582e+02   3.6525636e+02   1.1863767e+02   3.2987364e+02   1.5059465e+02   3.5521000e+02  -3.7158909e+00   3.0345364e+02   1.0058735e+02   2.6017182e+02   1.2848982e+01   1.6169818e+02   1.6510509e+01   4.0304727e+02   1.3640764e+01   4.0243000e+02   1.8301964e+01   4.8413273e+02   4.6186655e+01   3.6249455e+02   2.2822255e+01   2.2480727e+02   8.7920873e+01   2.9800182e+02  -1.1951964e+01   3.0439091e+02   2.6603273e+01   3.1408727e+02   3.1153018e+01   3.1093545e+02  -7.1857455e+00   3.9350000e+01   2.2141836e+02
   3.2456727e+02   1.7837345e+01   3.4733818e+02   1.5869309e+01   2.9427145e+02   1.2747981e+01   6.9170455e+02  -1.3793636e+01   2.7084000e+02   1.4707371e+02   2.7456145e+02   7.0704781e+01   4.1440818e+02  -9.5535636e+00   3.1479727e+02   2.3211673e+01   6.3864818e+02   1.4704509e+01   1.8152455e+02   2.3507636e+00   1.8932364e+02   2.8213818e+00   3.5486545e+02  -7.9105455e-01   1.2671455e+02   3.6348829e+02   1.5722182e+02   1.7555822e+02   3.2965145e+02  -8.1856194e+00   4.0881909e+02   9.8053564e+01   3.2266273e+02   5.8530618e+01   3.7338636e+02   7.0247382e+01   3.9642545e+02   8.6959636e+00   5.9084000e+02   2.6091891e+01   2.6743091e+02   1.7582280e+02   3.5518545e+02  -1.1197564e+01   2.6236727e+02   8.4067891e+01   3.4319364e+02   1.7609964e+01   3.6540636e+02   3.4111273e+00   1.7452091e+02   2.1499469e+02   2.8866182e+02  -3.1942945e+01   3.2073909e+02  -1.7892764e+01   2.2653636e+02   8.4901636e+01   2.9795273e+02  -7.0144000e+00   3.3948082e+02   1.3649032e-01   6.2712727e+01  -6.6761091e+00   3.0283182e+02  -1.3147273e+00   2.4481000e+02   1.7585702e+02   3.5687636e+02   1.0692807e+02   3.0058364e+02   1.5374785e+02   3.2012000e+02   4.0913091e+00   2.8850364e+02   7.8113345e+01   2.8074182e+02   3.7233818e+00   1.6431818e+02  -8.1190909e+00   3.8085727e+02   5.7559636e+00   3.9943000e+02   2.5641964e+01   5.0513273e+02   2.5086655e+01   3.6168455e+02   2.0367055e+01   8.4147273e+01   2.1665367e+02   2.7433182e+02  -3.6283636e+00   2.4811091e+02   2.5625673e+01   3.2827727e+02  -3.2181818e-02   2.9055545e+02   3.2946545e+00   3.7450000e+01   2.1500036e+02
   4.4918727e+02   2.3957745e+01   3.2300818e+02   7.1057091e+00   3.0823145e+02   5.5341181e+01   5.2465455e+02  -9.1896364e+00   3.1170000e+02   1.3604491e+02   2.8485145e+02   2.7551581e+01   4.3178818e+02   2.8816036e+01   3.2026727e+02   1.7634073e+01   6.1173818e+02   1.6707309e+01   2.2023455e+02  -4.4160364e+00   1.8260364e+02   1.4928982e+01   3.3938545e+02  -2.4892655e+01   1.1604455e+02   3.4672189e+02   1.5098182e+02   1.7810742e+02   3.1713145e+02   9.3859806e+00   4.1614909e+02   1.1712716e+02   3.1190273e+02   3.0341418e+01   4.7100636e+02   5.2767782e+01   3.8576545e+02   4.0876364e-01   5.2661000e+02   5.0850291e+01   2.2105091e+02   1.4000320e+02   3.1808545e+02   1.2580436e+01   2.7384727e+02   7.7349491e+01   3.7719364e+02   1.1799964e+01   3.8092636e+02   2.4779527e+01   2.0366091e+02   3.8885349e+02   2.5980182e+02  -3.4824145e+01   2.8006909e+02   9.7908364e+00   1.8010636e+02   1.1842604e+02   3.0191273e+02  -2.8191200e+01   3.2123082e+02   3.6346490e+01   1.3839273e+02   4.7894909e+00   2.7093182e+02  -9.9527273e+00   3.2062000e+02   2.2184222e+02   3.8073636e+02   1.3320927e+02   2.9125364e+02   1.6135425e+02   3.2507000e+02  -7.3546909e+00   3.1236364e+02   1.0454455e+02   2.7431182e+02  -1.1862218e+01   1.4250818e+02   2.2425709e+01   3.8566727e+02   1.2801164e+01   4.2257000e+02   3.2980764e+01   4.6313273e+02   2.7636655e+01   3.0568455e+02   3.9037055e+01   1.6137727e+02   1.3995527e+02   2.7638182e+02   3.9676364e+00   2.4754091e+02  -1.1038727e+01   3.5741727e+02   3.2566182e+00   3.5022545e+02  -1.4238945e+01   1.0849000e+02   2.2650716e+02
   4.4013727e+02   3.6261745e+01   3.0043818e+02   2.8431309e+01   3.2651145e+02   2.0458781e+01   4.2104455e+02   1.9719164e+01   2.9880000e+02   1.6026691e+02   2.7370145e+02   2.2963581e+01   3.5807818e+02   1.8092836e+01   3.0902727e+02   3.2813273e+01   6.1483818e+02   3.6889309e+01   2.1138455e+02  -3.7080364e+00   1.4608364e+02   1.9140582e+01   3.3953545e+02   2.0953455e+00   1.4247455e+02   3.0298749e+02   1.6826182e+02   2.2363502e+02   3.2065145e+02  -4.0856194e+00   4.5423909e+02   1.3102996e+02   3.1190273e+02   4.4441418e+01   3.7609636e+02   2.9070582e+01   4.5980545e+02  -1.3184436e+01   5.5051000e+02   4.5218291e+01   2.5858091e+02   1.4334080e+02   3.6041545e+02   2.2094036e+01   2.7703727e+02   1.2613429e+02   3.6567364e+02   2.3961564e+01   3.5111636e+02   1.0124327e+01   1.6447091e+02   2.8532869e+02   2.8275182e+02  -3.8320145e+01   2.6397909e+02  -1.6111964e+01   1.5167636e+02   1.2127044e+02   3.0824273e+02  -1.6127600e+01   3.2428082e+02  -2.9475097e+00   1.0629273e+02  -1.9742509e+01   2.2531182e+02  -6.5931273e+00   2.8610000e+02   2.4636382e+02   4.5102636e+02   1.0543607e+02   3.4716364e+02   1.4836145e+02   3.2388000e+02  -1.5019491e+01   2.8374364e+02   1.1102415e+02   2.6993182e+02  -1.7031818e+01   1.6712818e+02   1.0176109e+01   4.3452727e+02  -7.0676364e+00   4.1133000e+02   1.2639964e+01   4.7361273e+02   2.3838255e+01   2.9135455e+02   3.3133455e+01   1.8033727e+02   1.4262847e+02   2.1733182e+02  -6.7783636e+00   2.8825091e+02   9.1744727e+00   3.6584727e+02   6.0122182e+00   3.3541545e+02   1.6235855e+01   5.9920000e+01   1.8553276e+02
   3.6784727e+02   2.2374945e+01   2.6614818e+02   7.0345091e+00   3.1480145e+02   3.7435581e+01   5.7761455e+02   7.8535636e+00   2.9380000e+02   1.5790691e+02   2.7408145e+02   5.2313181e+01   3.9759818e+02   2.8981236e+01   2.8874727e+02   1.3105673e+01   6.3607818e+02   3.5201091e+00   1.3695455e+02  -4.3736364e+00   2.0613364e+02   5.5265818e+00   3.1662545e+02  -3.1185455e-01   1.6432455e+02   3.6857949e+02   1.3279182e+02   1.8061262e+02   3.3527145e+02  -2.6545219e+01   4.3176909e+02   1.1016756e+02   2.9461273e+02   4.5684618e+01   5.8762636e+02   6.6148182e+01   4.2652545e+02   3.9579636e+00   5.5765000e+02   3.7267091e+01   2.4853091e+02   1.5675480e+02   3.8375545e+02   3.3268364e+00   2.6098727e+02   6.5278291e+01   3.8086364e+02   3.9076364e+01   3.6821636e+02   4.3606327e+01   2.1623091e+02   2.2380789e+02   3.1708182e+02  -2.1876545e+01   2.8506909e+02  -1.7849164e+01   1.9563636e+02   1.3613364e+02   3.0848273e+02  -9.6168000e+00   3.3268082e+02   1.0930490e+01   4.3242727e+01   5.6114909e+00   2.5417182e+02  -1.7761927e+01   2.8805000e+02   2.1529782e+02   4.2830636e+02   1.0840367e+02   3.3173364e+02   1.4263585e+02   3.5683000e+02   3.1545091e+00   3.0088364e+02   1.2684295e+02   2.8279182e+02  -2.0730618e+01   1.6602818e+02   4.8214109e+01   4.4623727e+02   2.3335564e+01   4.2681000e+02   1.6071564e+01   4.7408273e+02   1.6710655e+01   4.0254455e+02   3.4568255e+01   1.3242727e+02   8.8741273e+01   2.5128182e+02  -3.0643636e+00   2.4439091e+02   2.0643273e+01   2.4137727e+02   2.0489818e+01   2.6093545e+02   1.4524255e+01   3.2400000e+01   1.8307436e+02
   2.9775727e+02   2.0262145e+01   3.0100818e+02   2.4335709e+01   3.6823145e+02   2.6311181e+01   6.9046455e+02   1.3055636e+00   2.6765000e+02   1.6622891e+02   2.9156145e+02   6.2864781e+01   4.8445818e+02   3.3222436e+01   3.3459727e+02   1.2337673e+01   6.1697818e+02   1.3148109e+01   1.7709455e+02  -1.9648364e+00   1.7760364e+02   1.3658982e+01   3.2581545e+02   8.5329455e+00   1.7913455e+02   4.0410469e+02   1.3346182e+02   1.4526902e+02   3.7779145e+02   1.0483181e+01   3.7314909e+02   1.2132716e+02   2.8009273e+02   3.7846218e+01   3.9933636e+02   3.0591382e+01   4.5099545e+02  -3.9096364e+00   5.9941000e+02   5.5786291e+01   2.9653091e+02   2.0006480e+02   3.6780545e+02  -4.1171636e+00   2.6269727e+02   7.2711491e+01   4.1210364e+02   1.5527164e+01   3.5216636e+02   1.3270327e+01   1.5476091e+02   1.4257549e+02   3.5799182e+02  -7.3893455e+00   2.9911909e+02  -2.3973164e+01   1.8510636e+02   1.1726604e+02   3.1238273e+02  -2.2188000e+00   3.2293082e+02   1.5910490e+01   9.3242727e+01  -2.8118509e+01   2.9607182e+02   1.2746073e+01   2.3281000e+02   2.2743702e+02   4.2825636e+02   8.3407673e+01   2.7501364e+02   2.2536345e+02   3.3693000e+02  -1.5923491e+01   3.1097364e+02   1.2036575e+02   2.7950182e+02  -5.7474182e+00   1.8931818e+02   3.4509091e+00   4.5647727e+02   2.7656364e+01   3.8957000e+02   5.2760764e+01   4.3794273e+02   1.1081855e+01   3.5492455e+02   2.2857855e+01   1.7709727e+02   1.3288767e+02   2.4838182e+02   1.0587636e+01   2.4144091e+02   1.4729273e+01   3.3884727e+02   1.1312218e+01   3.1188545e+02   8.9282545e+00   7.8780000e+01   1.8731396e+02
   3.2827727e+02   3.9630545e+01   3.5971818e+02   2.8208909e+01   2.9266145e+02   9.6367806e+00   5.1761455e+02   2.7843564e+01   2.9013000e+02   1.2505051e+02   2.7994145e+02   7.8564381e+01   4.2250818e+02   1.5584364e+00   3.4555727e+02   1.6990873e+01   6.3507818e+02   7.3701091e+00   1.9552455e+02   5.6607636e+00   1.8917364e+02   3.2833382e+01   3.4467545e+02   8.1141455e+00   1.9418455e+02   4.1490069e+02   1.3222182e+02   1.6784822e+02   3.8237145e+02  -1.9263219e+01   3.3462909e+02   1.1840876e+02   3.3066273e+02   3.8650618e+01   3.3114636e+02   4.2046582e+01   4.4214545e+02   6.1383636e+00   5.7003000e+02   6.7806691e+01   3.2524091e+02   1.7828800e+02   3.5660545e+02   6.3988364e+00   3.0707727e+02   7.2451091e+01   3.4638364e+02   1.0974764e+01   3.7892636e+02   2.6129527e+01   1.8976091e+02   2.0301549e+02   2.4847182e+02  -2.9677745e+01   3.3063909e+02  -6.9147636e+00   2.0501636e+02   6.7863236e+01   2.7610273e+02  -2.3316400e+01   3.0413082e+02   3.6449032e-01   1.1455273e+02  -4.3933309e+01   3.3469182e+02   1.5136473e+01   2.3381000e+02   2.6792702e+02   4.8240636e+02   9.7735673e+01   2.4606364e+02   2.6296945e+02   3.2378000e+02   2.8485091e+00   2.8074364e+02   1.1602415e+02   2.9707182e+02  -1.6393018e+01   2.0293818e+02   9.3130909e-01   3.1609727e+02   3.9506764e+01   4.1909000e+02   3.5491636e+00   4.7061273e+02   1.2658255e+01   3.3178455e+02   1.4469055e+01   1.7852727e+02   1.4172327e+02   3.2528182e+02   4.4856364e+00   2.2415091e+02   1.2062473e+01   3.3094727e+02   8.8042182e+00   3.1879545e+02   7.3254545e+00   9.1590000e+01   2.1733916e+02
   4.4918727e+02   2.8817745e+01   3.2457818e+02  -2.0698909e+00   3.0832145e+02   4.4053981e+01   3.2994455e+02   6.9571636e+00   3.1223000e+02   1.4381251e+02   2.7246145e+02   7.6302781e+01   3.7478818e+02   1.3046036e+01   3.5288727e+02   1.2494473e+01   6.5292818e+02  -2.8278909e+00   1.6752455e+02   1.8940764e+01   1.4941364e+02   1.8534182e+01   3.3381545e+02   5.4129455e+00   1.4175455e+02   2.5204509e+02   1.6812182e+02   2.4454622e+02   3.9022145e+02   9.5387806e+00   4.2600909e+02   1.2857836e+02   3.1256273e+02   2.6248618e+01   5.2262636e+02   7.7498182e+01   5.2756545e+02   2.2444764e+01   5.3008000e+02   5.9572691e+01   2.3600091e+02   1.7066720e+02   2.9413545e+02  -4.1735636e+00   2.7593727e+02   6.3562291e+01   3.9629364e+02   6.5119636e+00   4.0330636e+02   2.6379127e+01   2.5609091e+02   3.0546909e+02   2.4394182e+02  -2.5125345e+01   2.7544909e+02  -1.4839564e+01   1.6396636e+02   8.9717236e+01   3.1267273e+02  -1.0192000e+01   3.4148082e+02   4.3264903e+00   8.9822727e+01  -5.9549091e+00   3.1698182e+02  -5.2567273e+00   2.5314000e+02   2.4686062e+02   4.7987636e+02   1.0517807e+02   2.9730364e+02   1.8182025e+02   3.6474000e+02  -1.1482909e+00   2.8488364e+02   1.6845295e+02   2.9617182e+02  -7.0101818e-01   2.0445818e+02   6.3297091e+00   4.5542727e+02   2.1070364e+01   3.9804000e+02   2.3893164e+01   4.9604273e+02   2.3473855e+01   3.8564455e+02   2.4060255e+01   3.0352727e+02   3.8623273e+01   2.4900182e+02  -4.3619636e+00   2.7934091e+02   2.2507273e+01   3.0841727e+02   1.4226618e+01   2.9626545e+02   5.2178545e+00   1.3064000e+02   1.7863516e+02
   4.1660727e+02   2.6754145e+01   3.0300818e+02   9.6557091e+00   2.9885145e+02   2.6431581e+01   2.9099455e+02  -2.2568364e+00   2.9837000e+02   1.4235131e+02   2.7642145e+02   7.1655981e+01   3.1517818e+02   5.4748364e+00   3.2564727e+02   3.3936727e+00   6.6254818e+02   1.0592509e+01   1.6561455e+02  -1.0376436e+01   1.8555364e+02   1.8502982e+01   3.3453545e+02   7.2553455e+00   1.2775455e+02   2.0716509e+02   1.7046182e+02   2.1811902e+02   3.3698145e+02   1.3367981e+01   4.2642909e+02   1.2259476e+02   3.0018273e+02   2.2949018e+01   6.3638636e+02   8.0107382e+01   4.1285545e+02   3.4315636e+00   5.6675000e+02   6.8729091e+01   2.5215091e+02   1.8565520e+02   2.7227545e+02   2.2765236e+01   2.5236727e+02   5.5967891e+01   3.9591364e+02  -1.9987636e+01   3.5983636e+02   1.1046727e+01   2.4623091e+02   2.8102789e+02   2.8294182e+02  -3.2245345e+01   2.4106909e+02  -1.1519164e+01   1.6520636e+02   1.0818804e+02   3.1767273e+02  -2.3832000e+01   3.3323082e+02   2.0864903e+00   6.1242727e+01  -1.1408509e+01   2.4117182e+02  -6.2919273e+00   3.0095000e+02   2.8345582e+02   3.9230636e+02   8.8903673e+01   3.1720364e+02   1.4975825e+02   3.6016000e+02  -1.4351891e+01   2.7640364e+02   1.5837135e+02   2.8955182e+02  -1.2691418e+01   2.5250818e+02   1.3155709e+01   4.4952727e+02   2.2452364e+01   4.3014000e+02   2.1855164e+01   4.7980273e+02   3.2443055e+01   3.2392455e+02   3.4957855e+01   2.9414727e+02   4.4093673e+01   2.5266182e+02  -7.0476364e-01   2.4592091e+02  -1.8691273e+00   3.4370727e+02   5.1634182e+00   3.3912545e+02   2.1509055e+01   7.4730000e+01   1.9458796e+02
   4.0898727e+02   9.3237455e+00   3.0462818e+02   7.3361091e+00   3.5880145e+02   3.7825581e+01   3.3918455e+02  -4.2620364e+00   3.3937000e+02   1.2526131e+02   2.7718145e+02   6.6545181e+01   3.2940818e+02   5.0064364e+00   3.4969727e+02   5.1129673e+01   6.2530818e+02   3.0151709e+01   1.5452455e+02   6.0307636e+00   1.7070364e+02   3.3170982e+01   3.4110545e+02   4.5397455e+00   1.4242455e+02   3.1728149e+02   1.3736182e+02   1.7719702e+02   4.2122145e+02  -5.5612194e+00   3.7804909e+02   1.0293516e+02   2.6780273e+02   5.1639418e+01   4.4324636e+02   5.5468582e+01   4.1866545e+02   8.2676364e-01   5.7322000e+02   5.3881491e+01   2.4081091e+02   1.7966240e+02   2.6337545e+02   2.4097236e+01   2.7660727e+02   9.7458691e+01   3.8600364e+02  -6.1483636e-01   3.4302636e+02   2.2911527e+01   2.3957091e+02   1.7960069e+02   3.2489182e+02  -6.0313455e+00   2.6682909e+02  -1.5799636e+00   1.8215636e+02   1.2759204e+02   2.9872273e+02  -5.0600000e-01   2.9238082e+02   2.2754490e+01   8.6762727e+01   1.0869891e+01   2.8479182e+02   1.1408473e+01   2.0476000e+02   2.5177102e+02   4.9449636e+02   1.0972847e+02   2.9901364e+02   1.4711345e+02   3.3864000e+02   9.0797091e+00   2.8726364e+02   1.3674255e+02   2.6126182e+02  -1.2958218e+01   1.9959818e+02   2.0908509e+01   3.8204727e+02   1.3707636e+00   4.1538000e+02   1.7985964e+01   4.7208273e+02   2.1540655e+01   2.9754455e+02   2.1778255e+01   3.0456727e+02   1.9120073e+01   1.9300182e+02  -1.5311964e+01   2.6254091e+02   2.3127273e-01   3.0622727e+02   1.4631818e+01   3.3264545e+02  -1.0832545e+01   5.8970000e+01   1.9532876e+02
   3.0303727e+02  -2.2820255e+01   3.2776818e+02  -3.1850909e+00   2.9766145e+02   3.9567806e+00   4.0556455e+02   1.0387564e+01   2.5946000e+02   1.4398411e+02   2.5742145e+02   3.5505981e+01   3.7988818e+02  -1.3981964e+01   3.3636727e+02   3.1246073e+01   6.0754818e+02   1.2042509e+01   2.1461455e+02   1.4135636e+00   1.9641364e+02   1.8914182e+01   3.2148545e+02   1.6793455e+00   1.4099455e+02   3.7825589e+02   1.6641182e+02   1.7687302e+02   3.6384145e+02   1.2839181e+01   3.8304909e+02   1.1006516e+02   3.1323273e+02   3.6855018e+01   4.0833636e+02   6.0831382e+01   4.4404545e+02   1.2796364e+01   5.6522000e+02   1.1331491e+01   2.9305091e+02   1.8167320e+02   3.1275545e+02   5.7668364e+00   2.4598727e+02   7.7578291e+01   3.6424364e+02   1.5835964e+01   3.8097636e+02   9.6355273e+00   1.8214091e+02   1.3691509e+02   2.5666182e+02  -7.6229455e+00   3.1406909e+02  -2.6891636e+00   2.3348636e+02   1.2996564e+02   2.8853273e+02   1.9292000e+00   3.2968082e+02  -6.0295097e+00   1.1397273e+02  -9.8369091e+00   2.6288182e+02  -2.7598727e+01   2.0972000e+02   2.3294422e+02   4.3882636e+02   1.0389207e+02   2.9516364e+02   1.7056145e+02   2.1864000e+02   1.1063971e+02   2.7974364e+02   1.2548415e+02   2.6483182e+02  -1.3293818e+01   1.6145818e+02   7.5297091e+00   3.6990727e+02   1.4821964e+01   3.8428000e+02   2.7853964e+01   5.0613273e+02   4.5526655e+01   3.6659455e+02   3.3544255e+01   2.9671727e+02   1.9318073e+01   2.3866182e+02  -9.3947636e+00   2.5554091e+02   1.3511273e+01   3.4051727e+02   8.7986182e+00   2.6731545e+02  -6.0614545e-01   7.0540000e+01   2.1525316e+02
   3.7213727e+02   5.7017455e+00   2.8371818e+02   1.4098909e+01   3.2361145e+02   3.4730781e+01   3.9208455e+02  -5.1540364e+00   2.7037000e+02   1.3449131e+02   2.2594145e+02   4.2264381e+01   3.9026818e+02   4.9476364e+00   3.1707727e+02   3.9789273e+01   6.2745818e+02   4.1169709e+01   1.7414455e+02   7.7511636e+00   1.7846364e+02   2.4500182e+01   3.4877545e+02   7.8861455e+00   1.0447455e+02   2.4307749e+02   1.2665182e+02   1.9472382e+02   3.6741145e+02   2.6358061e-01   4.2304909e+02   9.8955164e+01   3.3256273e+02   1.4928618e+01   5.0495636e+02   4.0101782e+01   4.1252545e+02   3.6479636e+00   5.3680000e+02   2.2845091e+01   2.7224091e+02   1.6690800e+02   4.0618545e+02   2.9152436e+01   2.9831727e+02   1.1900189e+02   3.5262364e+02   2.4095564e+01   4.1683636e+02   4.1486727e+01   1.9509091e+02   2.1706909e+02   2.7689182e+02  -1.5141345e+01   3.1258909e+02  -1.7330764e+01   1.8991636e+02   9.9351236e+01   2.8686273e+02  -8.4172000e+00   3.4168082e+02   2.7560490e+01   1.5082273e+02   1.6845091e+01   2.9640182e+02   7.6296727e+00   2.2510000e+02   2.4348382e+02   4.6635636e+02   1.0325967e+02   2.9920364e+02   1.8704825e+02   2.5488000e+02   8.7020509e+01   2.6397364e+02   1.4398575e+02   2.8031182e+02   3.1877818e+00   1.6197818e+02   3.5638109e+01   4.2752727e+02   2.7323636e+00   3.7423000e+02   4.6797964e+01   4.6827273e+02   4.1655455e+01   3.3492455e+02   6.7878545e+00   3.5423727e+02   2.0464727e+00   1.7090182e+02   8.1760364e+00   2.8658091e+02  -1.4519273e+00   3.2503727e+02   1.1177018e+01   3.2617545e+02  -1.4984945e+01   7.8970000e+01   1.7657876e+02
   3.6270727e+02  -3.5038545e+00   2.9848818e+02   3.0673091e+00   2.8132145e+02   3.4973981e+01   3.2680455e+02  -2.7551636e+01   2.8461000e+02   1.3092211e+02   2.8837145e+02   4.6889981e+01   3.2888818e+02  -2.7521964e+01   3.2459727e+02   3.3757673e+01   6.5311818e+02   6.5869091e+00   2.2780455e+02   1.8028364e+01   1.7660364e+02   2.0268982e+01   3.7538545e+02  -1.5632655e+01   1.0394455e+02   1.6202989e+02   1.4993182e+02   2.5833142e+02   3.5994145e+02  -1.4368819e+01   4.1919909e+02   8.7503164e+01   2.9280273e+02   1.8539418e+01   5.6685636e+02   6.3239782e+01   5.4133545e+02   1.8293164e+01   5.0146000e+02   3.7912291e+01   2.4391091e+02   1.6374440e+02   3.4656545e+02   1.0442036e+01   3.0103727e+02   6.3744291e+01   4.2200364e+02   1.3405164e+01   3.7716636e+02   1.0560327e+01   2.6195091e+02   2.1458029e+02   2.6208182e+02  -3.1096545e+01   2.4882909e+02  -2.4179964e+01   1.7853636e+02   1.2098164e+02   3.1200273e+02  -1.9188400e+01   3.2678082e+02   1.6152490e+01   1.3561273e+02   7.7018909e+00   2.6321182e+02   1.3284873e+01   2.6538000e+02   2.5588142e+02   4.5011636e+02   9.5988873e+01   2.9620364e+02   1.2252825e+02   2.3112000e+02   1.2626131e+02   2.7174364e+02   1.3103415e+02   2.7131182e+02  -6.4722182e+00   1.9183818e+02  -1.8069091e-01   3.6314727e+02   2.8642764e+01   3.9285000e+02   1.5838364e+01   4.7480273e+02   3.3173055e+01   2.4383455e+02   8.0250545e+00   2.8080727e+02   3.7300873e+01   2.1205182e+02  -1.0785964e+01   2.7749091e+02   1.0325273e+01   3.3222727e+02   1.1651818e+01   3.2479545e+02   5.8954545e+00   3.9260000e+01   1.8794556e+02
   4.7946727e+02  -5.6946545e+00   3.2514818e+02   1.1074509e+01   3.1004145e+02   3.5386381e+01   3.5575455e+02   1.7023636e+00   2.7308000e+02   1.3132451e+02   2.6113145e+02   5.0689181e+01   3.5059818e+02  -7.3587636e+00   3.2902727e+02   3.5163273e+01   6.5902818e+02   2.4541091e+00   1.1780455e+02   1.1083636e+00   1.6846364e+02   8.2018182e-01   3.0315545e+02  -8.8942545e+00   1.1456455e+02   2.9475029e+02   1.2898182e+02   1.7396742e+02   3.8365145e+02  -5.5561939e-01   4.4519909e+02   1.0675316e+02   3.1785273e+02   2.9395418e+01   5.1909636e+02   1.0344058e+02   4.1871545e+02   1.1962764e+01   5.6608000e+02   4.8692691e+01   2.3658091e+02   1.4790080e+02   3.7541545e+02   2.9514036e+01   2.7950727e+02   8.5416691e+01   3.9824364e+02   1.3065964e+01   3.6716636e+02   4.6903273e+00   2.0880091e+02   2.4216229e+02   2.2223182e+02  -2.6288545e+01   2.7835909e+02  -3.5312364e+01   2.2791636e+02   1.2641124e+02   3.3853273e+02   3.2549200e+01   3.0243082e+02  -1.4799510e+01   9.0292727e+01  -6.5725091e+00   2.6217182e+02  -2.5831927e+01   3.0586000e+02   2.2683302e+02   4.3459636e+02   7.8560473e+01   3.0135364e+02   1.9049625e+02   1.9745000e+02   1.5028491e+02   3.0021364e+02   1.2070655e+02   2.9198182e+02  -7.7458182e+00   2.0902818e+02   4.0641091e+00   3.9728727e+02   2.7151564e+01   4.1233000e+02   2.5559964e+01   4.7375273e+02   1.4257055e+01   2.5302455e+02   1.6869855e+01   2.4661727e+02   1.8986073e+01   2.6952182e+02  -3.6235636e+00   2.3801091e+02   1.2053673e+01   3.2203727e+02   1.4177018e+01   3.8950545e+02   2.5568655e+01   6.0070000e+01   1.9662076e+02
   3.5113727e+02   1.6851745e+01   2.9424818e+02  -4.8334909e+00   3.2599145e+02   3.1730381e+01   3.1642455e+02  -2.2631236e+01   3.6104000e+02   1.1547771e+02   2.8385145e+02   8.0821581e+01   4.4345818e+02  -2.0637564e+01   3.3417727e+02   2.0321273e+01   6.5659818e+02   2.1118509e+01   1.7347455e+02   9.6147636e+00   2.0155364e+02   2.1742982e+01   3.5462545e+02  -1.5541855e+01   1.3404455e+02   3.8476189e+02   1.0055182e+02   1.3405182e+02   3.7298145e+02  -9.8420194e+00   3.7904909e+02   1.0971516e+02   2.9532273e+02   1.5337818e+01   4.8171636e+02   5.3100982e+01   4.9118545e+02   7.4451636e+00   5.5532000e+02   7.2123491e+01   2.2977091e+02   1.4935560e+02   3.4189545e+02   5.1456364e+00   2.8079727e+02   8.7593491e+01   3.8172364e+02   3.3147564e+01   3.0545636e+02   5.1071273e+00   1.7919091e+02   1.9996109e+02   2.9318182e+02   2.2605455e+01   3.1054909e+02  -1.2687564e+01   1.7339636e+02   1.1972284e+02   3.1910273e+02  -1.3756400e+01   3.3008082e+02   4.8849032e-01   8.6502727e+01   1.2260691e+01   2.6636182e+02  -1.6017127e+01   2.1995000e+02   2.5412582e+02   3.9387636e+02   1.0429807e+02   3.0044364e+02   1.7423905e+02   1.3983000e+02   1.4170451e+02   2.8059364e+02   1.4141615e+02   2.7812182e+02  -1.5447018e+01   1.6012818e+02   1.0066109e+01   3.7247727e+02   7.0463636e+00   3.9457000e+02   2.9740764e+01   5.0313273e+02   2.7526655e+01   2.5445455e+02   2.0175455e+01   2.5499727e+02   3.0985673e+01   2.6324182e+02  -2.0711636e+00   2.6949091e+02   6.9152727e+00   3.3356727e+02   3.3024618e+01   3.8036545e+02   2.1919855e+01   7.4300000e+01   1.7019236e+02
   5.1022727e+02  -1.5454545e-02   3.0800818e+02  -6.9429091e-01   3.4604145e+02   3.7796381e+01   4.0189455e+02   1.5311636e+00   2.5384000e+02   1.2124371e+02   2.3418145e+02   6.4175181e+01   4.5155818e+02  -1.9575564e+01   3.6683727e+02   1.6684727e+00   6.4359818e+02   2.6068509e+01   1.8747455e+02   1.6724764e+01   2.0327364e+02   7.0353818e+00   3.6072545e+02   6.8301455e+00   1.7947455e+02   3.1212749e+02   1.2712182e+02   2.1930622e+02   3.1375145e+02  -1.0633619e+01   3.4400909e+02   1.1432836e+02   3.3232273e+02   9.1878182e+00   4.0957636e+02   4.6922182e+01   4.7261545e+02   1.3700764e+01   5.1051000e+02   4.3038291e+01   2.7177091e+02   2.0247560e+02   3.9656545e+02   2.4112036e+01   2.6912727e+02   9.9007091e+01   4.2619364e+02   1.8359964e+01   3.5407636e+02   1.8837527e+01   1.6376091e+02   2.0704549e+02   2.4970182e+02  -2.5826145e+01   3.1168909e+02   4.7412364e+00   1.9482636e+02   1.1053844e+02   2.8567273e+02  -6.7020000e+00   3.2338082e+02   2.1174490e+01   9.2872727e+01   1.7591091e+01   2.3736182e+02  -1.3797127e+01   2.9552000e+02   2.0985022e+02   4.3821636e+02   9.0850873e+01   3.1706364e+02   1.6504945e+02   2.5012000e+02   1.0693131e+02   2.9197364e+02   1.1188575e+02   3.0798182e+02   1.3041818e+00   1.5459818e+02  -1.2301491e+01   4.1747727e+02   2.8586364e+01   4.0985000e+02   2.6568364e+01   4.8627273e+02   2.2925455e+01   3.5892455e+02   3.4817855e+01   3.7376727e+02   4.3244073e+01   3.3247182e+02   6.4404364e+00   2.3096091e+02   3.7576727e+00   3.5675727e+02   7.8294182e+00   3.0664545e+02   1.9577455e+01   5.4210000e+01   2.0155956e+02
   4.3637727e+02   4.9425455e+00   3.2357818e+02   8.0101091e+00   3.2918145e+02   3.9905181e+01   3.6723455e+02  -1.8316036e+01   2.9780000e+02   1.6500691e+02   2.6723145e+02   4.1391181e+01   3.7517818e+02  -6.0851636e+00   3.6588727e+02   1.2934473e+01   6.2968818e+02  -1.0778691e+01   1.6123455e+02   7.9239636e+00   1.9494364e+02   2.2181782e+01   3.8191545e+02   8.6549455e+00   1.3994455e+02   2.3528989e+02   1.3898182e+02   1.8906742e+02   3.4789145e+02   2.6305181e+01   4.3142909e+02   1.1314476e+02   2.8571273e+02   1.7436618e+01   7.1152636e+02   6.8956182e+01   4.6814545e+02  -4.9916364e+00   5.3080000e+02   2.2275091e+01   3.0681091e+02   1.8809240e+02   3.2137545e+02   2.9372364e+00   2.5522727e+02   8.7929091e+01   3.4281364e+02   9.8403636e+00   3.7402636e+02   2.8051527e+01   2.2419091e+02   2.3721109e+02   2.6356182e+02  -2.6834945e+01   2.7120909e+02  -1.3590364e+01   1.6577636e+02   1.1567244e+02   3.1643273e+02   2.4572000e+00   3.0238082e+02  -2.1455097e+00   1.6592273e+02  -8.7829091e+00   2.9464182e+02   2.4340473e+01   2.6557000e+02   2.3809622e+02   5.2187636e+02   1.2615807e+02   2.7668364e+02   1.8137985e+02   2.5474000e+02   7.4511709e+01   3.1055364e+02   1.1196935e+02   2.6855182e+02   1.9385818e+00   1.5697818e+02   1.7658109e+01   3.9318727e+02   3.6959564e+01   4.0481000e+02   2.3641564e+01   5.1194273e+02   3.2541855e+01   3.9035455e+02   3.9353455e+01   3.0304727e+02   1.1571673e+01   2.9828182e+02   2.8356364e+00   2.5415091e+02   2.9092473e+01   3.6646727e+02   3.6672618e+01   3.1312545e+02   4.1590545e+00   6.7110000e+01   1.7519756e+02
   3.5884727e+02   9.5649455e+00   2.8576818e+02   5.6049091e+00   2.7956145e+02   3.3024781e+01   3.1218455e+02  -9.1420364e+00   2.9013000e+02   1.1681051e+02   2.7918145e+02   5.8335181e+01   3.5459818e+02   7.5612364e+00   3.0350727e+02   3.5064873e+01   6.0783818e+02   2.3689309e+01   1.4180455e+02  -5.8116364e+00   1.7698364e+02  -3.3141818e-01   3.0443545e+02  -9.6654545e-02   9.7474545e+01   1.9306749e+02   1.4312182e+02   2.2064622e+02   2.8051145e+02   9.8558061e-01   4.9485909e+02   1.3564036e+02   2.8742273e+02   3.8449818e+01   6.4114636e+02   5.3296582e+01   4.0280545e+02  -8.9044364e+00   5.3041000e+02   3.6826291e+01   2.2705091e+02   1.5105320e+02   2.8822545e+02   2.4392364e+00   2.7650727e+02   5.9276691e+01   4.1472364e+02  -7.9124364e+00   3.5192636e+02  -1.0750473e+01   2.3342091e+02   2.3866269e+02   2.4147182e+02  -3.2927745e+01   2.4754909e+02  -1.8607564e+01   1.6129636e+02   7.8690836e+01   3.3924273e+02  -1.4317600e+01   2.5978082e+02  -4.5375097e+00   4.5972727e+01   1.9023091e+01   2.2788182e+02  -5.0387273e+00   1.9705000e+02   9.1057818e+01   4.1221636e+02   8.9740873e+01   2.9068364e+02   1.3710985e+02   2.6712000e+02   1.0233131e+02   2.9250364e+02   1.1522335e+02   2.7036182e+02  -9.2062182e+00   1.9817818e+02   1.5072109e+01   3.9937727e+02   1.0934364e+01   3.6809000e+02   1.5959164e+01   5.0884273e+02   4.8449855e+01   2.8426455e+02   5.8700655e+01   2.9195727e+02   3.5838873e+01   2.8305182e+02  -1.4795964e+01   2.4282091e+02   2.5478873e+01   3.4394727e+02   3.4664218e+01   3.2536545e+02   1.4039855e+01   3.6210000e+01   2.0247956e+02
   4.2546727e+02  -1.2044655e+01   3.0143818e+02  -1.2218691e+01   3.3294145e+02   2.0654381e+01   3.5951455e+02  -1.1508436e+01   2.8532000e+02   1.2443531e+02   2.9504145e+02   7.5586381e+01   4.1612818e+02   1.4968836e+01   3.5731727e+02   2.1000073e+01   6.4783818e+02  -2.4206909e+00   1.9123455e+02   1.8763964e+01   1.8851364e+02   2.2026182e+01   3.0157545e+02   2.0512145e+01   1.4856455e+02   2.6826029e+02   1.1407182e+02   1.3901022e+02   3.2098145e+02   3.0367981e+01   4.4409909e+02   1.1013116e+02   2.9309273e+02   3.7226218e+01   5.6719636e+02   3.1552582e+01   4.1833545e+02   1.0083164e+01   5.4527000e+02   1.1407491e+01   2.4343091e+02   1.8393280e+02   3.2932545e+02   1.0541236e+01   2.7379727e+02   8.1113491e+01   4.0115364e+02   7.2631636e+00   3.5802636e+02  -5.0984727e+00   1.7014091e+02   2.0011509e+02   3.0170182e+02  -5.9361455e+00   2.7582909e+02  -1.0599636e+00   1.8824636e+02   1.0758484e+02   3.0072273e+02   1.5714000e+01   2.9688082e+02   2.2544490e+01   1.4224273e+02  -2.1038509e+01   2.8607182e+02   2.5460727e+00   2.1067000e+02   2.5810822e+02   4.5482636e+02   1.0652207e+02   3.3373364e+02   2.3371585e+02   1.7545000e+02   1.2452491e+02   3.1436364e+02   8.6144545e+01   2.8060182e+02   8.5945818e+00   2.0450818e+02   3.7425709e+01   4.0061727e+02   2.4125164e+01   3.3904000e+02   2.0233164e+01   4.6532273e+02   1.0601455e+01   3.6216455e+02   1.3368655e+01   2.7471727e+02   1.9508073e+01   2.3671182e+02  -1.1948764e+01   2.1068091e+02   2.2100073e+01   3.1594727e+02   7.4342182e+00   3.8374545e+02   3.9894545e+00   2.4210000e+01   2.0224956e+02
   3.5303727e+02   5.4597455e+00   3.1471818e+02  -8.3310909e+00   3.1923145e+02   1.2991181e+01   3.3804455e+02   6.9291636e+00   2.9232000e+02   1.3340531e+02   2.7246145e+02   6.1062781e+01   3.6559818e+02   3.2512364e+00   3.2459727e+02   3.2327673e+01   6.2097818e+02   5.7781091e+00   1.0309455e+02   5.3351636e+00   1.8936364e+02   2.4058182e+01   3.3891545e+02   1.6054945e+01   1.1071455e+02   3.3781829e+02   1.8698182e+02   1.7579742e+02   3.7013145e+02  -6.1401939e-01   4.1085909e+02   1.0179036e+02   2.8823273e+02   2.0765018e+01   4.2519636e+02   4.8102582e+01   3.8495545e+02   1.0423564e+01   5.3765000e+02   4.2677091e+01   2.1638091e+02   1.9299680e+02   2.6832545e+02   1.6512364e+00   2.8746727e+02   1.0539989e+02   3.3638364e+02  -1.9352364e+00   3.0188636e+02   1.8727273e+00   1.8490091e+02   1.3978429e+02   2.9213182e+02  -3.3460545e+01   3.6616909e+02  -7.1871636e+00   2.0134636e+02   1.4639684e+02   3.7557273e+02   5.6260000e+00   3.1093082e+02   2.2049032e-01   1.4034273e+02  -1.1466509e+01   3.0893182e+02   5.8572727e+00   2.6257000e+02   2.8267622e+02   5.0411636e+02   1.0609887e+02   2.9439364e+02   1.3405305e+02   1.6155000e+02   1.8377691e+02   2.7564364e+02   1.3695215e+02   3.1393182e+02  -9.9318182e+00   1.9483818e+02   1.5479309e+01   3.9128727e+02   3.8351564e+01   4.1747000e+02   2.7528764e+01   4.4199273e+02   1.2897855e+01   3.9749455e+02   2.8352255e+01   2.6156727e+02   2.6270073e+01   2.3695182e+02  -4.9796364e-01   2.6654091e+02   1.5631273e+01   3.4694727e+02   2.2234218e+01   4.3098545e+02  -4.5997455e+00   8.1870000e+01   1.1601676e+02
   3.5994727e+02   4.5269455e+00   2.4795818e+02   5.8697091e+00   3.3042145e+02   1.8715981e+01   4.1685455e+02  -1.6135636e+01   3.0294000e+02   1.2126571e+02   2.5061145e+02   6.3720781e+01   3.9126818e+02  -8.2323636e+00   3.5245727e+02   2.8388873e+01   6.2707818e+02   1.9200109e+01   1.2076455e+02   1.1541564e+01   1.6584364e+02   2.3699782e+01   3.4843545e+02  -8.4266545e+00   1.1918455e+02   2.8385069e+02   1.5346182e+02   1.8166902e+02   3.3060145e+02   3.6883806e+00   4.1228909e+02   4.6005964e+01   3.3318273e+02   1.1019018e+01   3.9305636e+02   3.1143782e+01   4.6471545e+02   1.8662764e+01   4.8489000e+02   6.5137891e+01   2.3000091e+02   2.4809720e+02   2.6137545e+02  -7.8327636e+00   2.4112727e+02   5.9577091e+01   3.3238364e+02   2.6747636e+00   3.2345636e+02   2.4997127e+01   2.3133091e+02   2.2625989e+02   2.3999182e+02  -2.8949345e+01   2.9458909e+02  -9.2207636e+00   1.6215636e+02   8.3912036e+01   3.0614273e+02   6.8004000e+00   3.4088082e+02   3.2974490e+01   1.2597273e+02   2.5153091e+01   2.5236182e+02   1.7912873e+01   2.2519000e+02   2.2961662e+02   4.2063636e+02   1.1377727e+02   3.2539364e+02   2.0543305e+02   2.0216000e+02   1.5261811e+02   2.8921364e+02   1.5353655e+02   2.6655182e+02  -8.1141818e-01   1.9074818e+02   2.7716509e+01   4.5695727e+02   7.9479636e+00   3.9619000e+02   3.6661164e+01   4.9042273e+02   5.7163455e+01   3.3607455e+02   2.3695855e+01   3.3323727e+02   2.8626473e+01   2.0847182e+02  -1.4019564e+01   2.6149091e+02  -8.8247273e+00   3.5756727e+02   2.0294618e+01   2.9164545e+02   8.6874545e+00   1.2245000e+02   1.6868036e+02
   4.2618727e+02   8.9877455e+00   3.2067818e+02   1.5321091e+00   3.0732145e+02   4.5563981e+01   3.9465455e+02  -1.2169636e+01   3.1499000e+02   1.5944171e+02   3.0061145e+02   3.3810781e+01   3.7678818e+02  -3.1139636e+00   3.1355727e+02   2.0400873e+01   5.8797818e+02   1.9278109e+01   1.7266455e+02   1.0149564e+01   2.1117364e+02   5.6933818e+00   3.7915545e+02  -3.9024255e+01   1.0266455e+02   1.8527229e+02   1.6207182e+02   2.7317022e+02   3.6837145e+02   9.9567806e+00   5.4081909e+02   6.1103564e+01   3.1475273e+02   4.9973418e+01   4.1328636e+02   5.4005382e+01   4.1466545e+02   8.0467636e+00   5.1489000e+02   5.9787891e+01   2.8091091e+02   2.4626440e+02   3.3475545e+02  -4.0831636e+00   2.9731727e+02   8.5421891e+01   3.9219364e+02   7.4599636e+00   3.6888636e+02   1.2602727e+01   2.4952091e+02   2.3337469e+02   2.7228182e+02  -1.8682545e+01   2.4054909e+02   3.0524364e+00   1.2253636e+02   7.7941636e+01   3.4538273e+02   5.9512000e+00   3.4423082e+02   2.8564903e+00   1.6587273e+02   1.4171091e+01   3.2579182e+02   1.4128473e+01   2.0838000e+02   2.3405142e+02   4.0802636e+02   1.5145607e+02   3.1058364e+02   1.6675785e+02   2.2688000e+02   1.3679051e+02   2.9464364e+02   1.2405215e+02   2.9893182e+02   1.4648182e+01   1.9812818e+02   9.5061091e+00   4.1642727e+02  -1.4296364e+00   3.8462000e+02   4.2536764e+01   4.8046273e+02   3.7390255e+01   3.2130455e+02   3.5597455e+01   3.0671727e+02   7.1780727e+00   2.3900182e+02   1.2728036e+01   2.6315091e+02   1.1142473e+01   3.5265727e+02   1.9067418e+01   3.1922545e+02   4.4310545e+00   1.0140000e+02   1.8921436e+02
   3.2684727e+02   2.1514945e+01   2.8314818e+02  -2.2465491e+01   3.0427145e+02   1.1467981e+01   3.6580455e+02   4.4518364e+01   2.6727000e+02   1.3159931e+02   2.8042145e+02   5.9955981e+01   3.8302818e+02  -4.8531636e+00   3.3550727e+02   1.1074873e+01   6.2316818e+02   1.4462909e+01   1.9880455e+02   2.1538364e+01   2.0232364e+02   1.7871382e+01   3.8629545e+02   1.6544545e+01   9.6564545e+01   2.0523029e+02   1.7474182e+02   2.0549662e+02   3.5665145e+02  -8.0656194e+00   5.7642909e+02   6.2024764e+01   2.8513273e+02   2.8630182e+00   3.7938636e+02   6.3717382e+01   4.3566545e+02   1.4886764e+01   5.1151000e+02   5.1388291e+01   2.6905091e+02   1.8883320e+02   2.7580545e+02   1.3012836e+01   2.6407727e+02   1.0532109e+02   3.9129364e+02   1.5911964e+01   3.4592636e+02   1.5769527e+01   2.2233091e+02   1.9807989e+02   2.2932182e+02  -4.1475745e+01   2.6225909e+02  -8.0643636e+00   1.1596636e+02   1.2431724e+02   2.9943273e+02   9.3872000e+00   3.1303082e+02   2.1252490e+01   9.3922727e+01   1.4507091e+01   3.1193182e+02  -4.3327273e+00   3.0491000e+02   2.5609902e+02   4.1006636e+02   1.5857287e+02   3.3063364e+02   1.8677385e+02   1.5345000e+02   1.2147491e+02   2.9512364e+02   1.4368375e+02   2.7269182e+02   1.7607382e+01   1.6174818e+02   3.3416509e+01   4.1128727e+02   2.9841564e+01   4.4123000e+02   5.1007964e+01   4.5865273e+02   1.0225055e+01   2.0330455e+02   3.2077455e+01   2.9547727e+02   3.1887273e+01   2.4595182e+02  -2.9779636e+00   2.6225091e+02  -5.9355273e+00   2.7970727e+02   1.3373418e+01   2.7907545e+02  -2.4469455e+00   5.9970000e+01   1.3200876e+02
   4.0303727e+02   1.2079745e+01   2.8210818e+02   1.5617709e+01   3.1304145e+02   1.1006381e+01   3.1885455e+02   5.0414364e+01   3.1713000e+02   1.0556051e+02   3.0999145e+02   5.3870381e+01   3.5897818e+02   1.6830836e+01   2.6774727e+02   2.8215673e+01   6.7621818e+02   1.2308909e+01   1.8371455e+02   5.2655636e+00   2.0498364e+02   3.4618582e+01   4.0291545e+02   1.5504945e+01   1.3937455e+02   2.0685549e+02   1.4226182e+02   1.5328502e+02   4.2217145e+02  -3.0672194e+00   4.4847909e+02   8.7160764e+01   2.7675273e+02   4.2443418e+01   4.3009636e+02   5.8990582e+01   4.9585545e+02   4.2031564e+01   5.4889000e+02   5.1347891e+01   2.4619091e+02   1.8671200e+02   2.3865545e+02   1.8504836e+01   2.7807727e+02   9.6811091e+01   4.4124364e+02  -1.8403636e-01   3.7935636e+02   1.7385127e+01   1.6733091e+02   1.7671989e+02   3.4504182e+02  -1.9593345e+01   2.5087909e+02  -2.9723964e+01   1.8929636e+02   1.1817084e+02   2.9414273e+02   6.1004000e+00   3.3548082e+02   1.0564903e+00   8.5612727e+01   3.4918909e+00   3.1398182e+02   9.8832727e+00   2.8533000e+02   2.6680542e+02   2.8244636e+02   1.0692247e+02   3.3682364e+02   1.5713865e+02   6.6310000e+01   1.2866109e+01   3.4293364e+02   1.2956895e+02   3.2588182e+02  -1.3177818e+01   1.6559818e+02  -1.3149091e-01   4.3185727e+02   1.8295964e+01   3.5190000e+02   5.8436364e-01   5.1461273e+02   3.6228255e+01   3.4435455e+02   4.6943455e+01   3.0756727e+02   2.9350073e+01   2.7457182e+02  -1.7077564e+01   2.2744091e+02   7.3792727e+00   2.9051727e+02   2.0988618e+01   3.0183545e+02   1.8582255e+01   5.6680000e+01   2.2184196e+02
   3.8375727e+02   1.5722145e+01   2.9843818e+02   1.7813091e+00   3.3256145e+02  -1.8175219e+01   3.4965455e+02   7.9900364e+01   2.2946000e+02   1.5424411e+02   2.8899145e+02   5.6500381e+01   3.5807818e+02  -9.9971636e+00   2.5669727e+02   1.3999673e+01   6.4316818e+02   1.3812909e+01   2.0509455e+02   9.3516364e-01   2.0146364e+02   1.3470182e+01   4.2491545e+02   2.0984945e+01   9.4474545e+01   3.0882749e+02   1.8546182e+02   1.4334902e+02   3.4308145e+02  -5.3100194e+00   3.8281909e+02   4.6363564e+01   3.1066273e+02   3.9060618e+01   3.1828636e+02   4.9845382e+01   4.5790545e+02  -2.0222436e+01   5.1456000e+02   4.8054291e+01   2.1838091e+02   2.1578680e+02   3.3856545e+02  -1.1917964e+01   2.8593727e+02   8.4422291e+01   3.2091364e+02   1.6225236e+02   3.1849636e+02   4.6839273e+00   1.8299091e+02   1.7803709e+02   3.0766182e+02  -4.0222945e+01   2.8935909e+02  -1.4142364e+01   2.1967636e+02   1.2683044e+02   3.5033273e+02   1.0415200e+01   3.5628082e+02  -7.0750968e-01   1.5545273e+02   2.3054691e+01   2.9617182e+02  -5.3519273e+00   3.0205000e+02   2.5036782e+02   4.3321636e+02   1.7739087e+02   3.1544364e+02   1.8908905e+02   4.6500000e+01   1.4840909e+01   3.1074364e+02   1.9448415e+02   2.9693182e+02  -2.4318182e+00   1.4769818e+02   8.2505091e+00   3.4804727e+02   3.4470764e+01   3.8738000e+02   2.9175964e+01   4.9651273e+02   3.6866255e+01   3.8345455e+02   4.0955455e+01   3.1071727e+02   1.0388073e+01   2.3776182e+02  -1.1942764e+01   2.6249091e+02   3.6335273e+01   3.0737727e+02  -7.4601818e+00   2.8850545e+02  -4.1613455e+00   7.2830000e+01   1.7625996e+02
   3.8070727e+02   2.2156145e+01   3.6310818e+02  -1.7222909e+00   3.0137145e+02   7.0799806e+00   3.8985455e+02   9.3254364e+01   2.4680000e+02   1.0847691e+02   2.8270145e+02   3.3573581e+01   3.9883818e+02   1.3742036e+01   3.3969727e+02   2.5839673e+01   6.4292818e+02   3.0072109e+01   2.0371455e+02   4.7655636e+00   1.7841364e+02   1.5974182e+01   3.4334545e+02  -1.6349455e+01   1.4337455e+02   2.6310549e+02   1.5041182e+02   2.3182302e+02   3.2294145e+02   1.3971181e+01   3.7057909e+02   4.4202764e+01   3.2204273e+02   2.6680218e+01   2.6871636e+02   2.6850982e+01   4.3276545e+02   1.5788764e+01   5.5765000e+02   4.8317091e+01   2.1596091e+02   1.9613040e+02   3.1584545e+02   7.2296364e+00   2.5303727e+02   4.8294291e+01   2.4362364e+02   1.7734556e+02   3.9530636e+02   1.3969127e+01   2.2490091e+02   2.2796429e+02   2.6923182e+02  -2.0288545e+01   3.1506909e+02  -1.3579164e+01   1.6001636e+02   1.1603324e+02   3.2162273e+02  -1.8098000e+01   3.4278082e+02   3.3224903e+00   7.7762727e+01  -8.8301091e+00   2.8526182e+02   9.9408727e+00   3.1905000e+02   2.5624782e+02   3.8259636e+02   1.2191047e+02   3.2739364e+02   2.1146305e+02   1.3350000e+02  -3.7890909e+00   2.9145364e+02   1.3040735e+02   3.4274182e+02  -1.3616618e+01   1.8840818e+02   2.4993709e+01   4.1075727e+02   2.7453964e+01   4.0057000e+02   1.2076364e-01   4.8365273e+02   5.3755055e+01   3.9940455e+02   4.0349455e+01   3.1318727e+02   2.6520473e+01   3.3247182e+02  -1.0179564e+01   2.6520091e+02   1.4978473e+01   3.3275727e+02   1.5319418e+01   3.4226545e+02  -2.3621455e+00   5.8540000e+01   2.1007316e+02
   3.8865727e+02   4.2800145e+01   2.6014818e+02   2.7545091e+00   3.1661145e+02   2.5480781e+01   3.6251455e+02   7.7161564e+01   3.5313000e+02  -2.4594909e+00   2.8437145e+02   8.5399981e+01   4.0264818e+02   4.9197236e+01   3.5288727e+02  -1.3315527e+01   6.5797818e+02   1.5868109e+01   2.1466455e+02   2.5359564e+01   2.0803364e+02   9.3745818e+00   3.8862545e+02   2.2268145e+01   9.9284545e+01   2.3368269e+02   1.9436182e+02   2.2639702e+02   4.0570145e+02  -5.0296194e+00   3.9928909e+02   7.9095964e+01   3.0385273e+02   5.1325418e+01   5.0152636e+02   3.6326182e+01   4.6333545e+02   2.6773164e+01   4.6532000e+02   3.4653491e+01   2.5796091e+02   2.0334040e+02   3.3718545e+02   2.1242436e+01   2.6988727e+02   8.2376291e+01   2.9172364e+02   1.7777756e+02   3.6616636e+02   2.7580327e+01   2.4123091e+02   3.4575789e+02   2.5361182e+02  -1.0138945e+01   2.4016909e+02  -1.0397164e+01   1.3839636e+02   8.3622836e+01   3.5033273e+02   1.6605200e+01   3.6058082e+02   1.3448490e+01   1.6487273e+02  -4.4889091e+00   3.2159182e+02   1.9084473e+01   2.9352000e+02   3.0934022e+02   4.1725636e+02   1.4728767e+02   2.9601364e+02   1.5121345e+02   3.1178000e+02  -3.2961491e+01   3.5069364e+02   1.3699815e+02   2.6774182e+02  -1.1716618e+01   2.0136818e+02   3.3106909e+01   4.4152727e+02   2.0372364e+01   3.8695000e+02   4.4640364e+01   4.9889273e+02   3.1815855e+01   4.2140455e+02   3.3009455e+01   3.3690727e+02   6.9128727e+00   3.2100182e+02   2.6880364e+00   2.5477091e+02   7.7128727e+00   3.8679727e+02   8.9962182e+00   3.0907545e+02  -1.7569455e+00   4.7020000e+01   1.7961476e+02
   4.0137727e+02   1.1972545e+01   2.8119818e+02   6.5405091e+00   2.5394145e+02   2.3874381e+01   3.0123455e+02   8.0773964e+01   3.3508000e+02  -1.4495491e+01   2.7094145e+02   6.1664381e+01   4.6293818e+02   2.9374036e+01   4.0407727e+02   3.0069273e+01   6.6426818e+02   2.0224909e+01   2.3442455e+02  -1.6912364e+00   1.8213364e+02   4.9165818e+00   4.0738545e+02   1.4907345e+01   1.4566455e+02   2.4692229e+02   1.7836182e+02   1.7677702e+02   2.8417145e+02   6.7827806e+00   4.1390909e+02   7.7736364e+01   2.6037273e+02   2.9993818e+01   5.0005636e+02   6.3533782e+01   4.3928545e+02  -1.5112836e+01   5.0751000e+02   3.0808291e+01   2.9753091e+02   1.8869480e+02   3.3480545e+02  -1.7807164e+01   2.7493727e+02   5.3302291e+01   3.0200364e+02   1.9605516e+02   3.5759636e+02   9.6059273e+00   2.2057091e+02   2.3398069e+02   4.8566182e+02  -1.5942945e+01   2.1725909e+02  -7.9943636e+00   1.2577636e+02   9.7912436e+01   3.5229273e+02   2.2918400e+01   3.3843082e+02   1.0970490e+01   1.1161273e+02   2.6091891e+01   3.2298182e+02   1.0643273e+01   2.0229000e+02   2.1901862e+02   4.0511636e+02   1.5510887e+02   3.1463364e+02   1.9129385e+02   3.0935000e+02  -3.7767091e+01   3.1036364e+02   1.4013455e+02   2.6331182e+02  -3.5022182e+00   2.2017818e+02   2.2832109e+01   3.9152727e+02   2.0282364e+01   4.1638000e+02   1.1385964e+01   5.0051273e+02   4.9076255e+01   3.9845455e+02   1.9615455e+01   2.9247727e+02   6.7972727e+00   2.2428182e+02   4.8056364e+00   2.5563091e+02   2.2024073e+01   3.3665727e+02   1.4297418e+01   3.2212545e+02   2.4959055e+01   1.3630000e+02   1.3580236e+02
   3.3960727e+02   1.2774145e+01   2.6333818e+02  -7.6506909e+00   3.1461145e+02   3.2170781e+01   3.3289455e+02   9.6101164e+01   3.0951000e+02   1.7930109e+01   2.7961145e+02   6.3250781e+01   3.4636818e+02   8.3196364e+00   3.5502727e+02   1.5323273e+01   5.0049818e+02   1.0986509e+01   1.3623455e+02  -5.2160364e+00   2.0846364e+02   3.1501818e+00   3.7391545e+02   2.3774945e+01   1.2780455e+02   2.5831109e+02   1.5236182e+02   1.9356702e+02   3.5946145e+02  -1.9240419e+01   4.7176909e+02   7.2627564e+01   3.0042273e+02   1.9639818e+01   4.9057636e+02   5.6442182e+01   1.9890545e+02  -1.9324364e+00   5.3008000e+02   3.6052691e+01   2.5581091e+02   1.9479240e+02   3.1732545e+02   1.1112364e+00   2.7688727e+02   9.8196291e+01   2.7243364e+02   1.6789076e+02   3.3264636e+02   1.5551927e+01   1.7499091e+02   1.5953709e+02   2.8904182e+02  -6.3033455e+00   2.1635909e+02   4.9876364e+00   1.4863636e+02   1.0432364e+02   2.8405273e+02   3.3776000e+00   2.8863082e+02   3.9544903e+00   1.1097273e+02   1.9933091e+01   3.0902182e+02  -2.4299273e+00   2.4719000e+02   1.7675662e+02   3.7897636e+02   1.6992007e+02   3.2011364e+02   1.8104545e+02   2.8564000e+02  -1.6250291e+01   2.4769364e+02   1.1433815e+02   3.1426182e+02   2.1817818e+00   2.0526818e+02   1.4984909e+01   3.5195727e+02   6.0679636e+00   4.1557000e+02   3.7250764e+01   5.1637273e+02   3.7574545e+00   3.3435455e+02   2.7023455e+01   3.2328727e+02   4.7422473e+01   2.5171182e+02  -5.2887636e+00   2.5154091e+02   2.7812727e+00   3.3251727e+02   1.3768618e+01   3.0412545e+02  -5.7409455e+00   5.5450000e+01   1.8556036e+02
   3.8832727e+02   1.2876545e+01   3.1143818e+02  -4.3486909e+00   3.2242145e+02   3.4635981e+01   3.5304455e+02   6.7059164e+01   3.4661000e+02   1.0621091e+00   2.8966145e+02   7.0406781e+01   3.5240818e+02   1.6356436e+01   3.4517727e+02  -3.7487273e+00   3.8068818e+02   7.1913091e+00   1.1923455e+02  -2.0856036e+01   1.8294364e+02   2.4851782e+01   3.6377545e+02   3.8346145e+01   1.1756455e+02   3.1655029e+02   1.3469182e+02   1.6027062e+02   3.7003145e+02  -8.4601939e-01   4.0285909e+02   7.4910364e+01   2.9175273e+02   4.4533418e+01   3.5214636e+02   6.2226582e+01   4.0780545e+02   1.9405564e+01   5.5156000e+02   2.8474291e+01   2.7396091e+02   1.9525040e+02   3.0051545e+02   7.7460364e+00   2.7169727e+02   6.8901491e+01   2.6491364e+02   1.7973236e+02   3.8211636e+02   1.8264327e+01   1.6366091e+02   1.6948349e+02   3.0332182e+02  -3.1395745e+01   3.0054909e+02   9.6324364e+00   1.7667636e+02   1.1737044e+02   3.3019273e+02  -1.1123600e+01   2.9558082e+02  -2.7015097e+00   1.0929273e+02   2.0017491e+01   2.8845182e+02  -1.7074327e+01   1.9472000e+02   2.7557422e+02   4.4082636e+02   1.4078207e+02   3.1458364e+02   1.3686785e+02   3.3178000e+02  -1.5131491e+01   4.3626364e+02   6.8772545e+01   3.0998182e+02   1.8384182e+01   2.1274818e+02   1.6336509e+01   3.9466727e+02   1.7981164e+01   3.6471000e+02   3.7989564e+01   4.8946273e+02   3.8290255e+01   2.5092455e+02   2.7987855e+01   2.7856727e+02   4.2620073e+01   2.2143182e+02   1.4413636e+01   2.2058091e+02   1.0968073e+01   3.0808727e+02  -1.6986982e+01   3.2264545e+02   3.2074545e+00   1.4392000e+02   8.6052764e+01
   3.4689727e+02   1.8000945e+01   2.9619818e+02   9.3905091e+00   2.7456145e+02   3.0844781e+01   3.8213455e+02   8.2681964e+01   3.8475000e+02   2.9090909e-01   2.8408145e+02   7.1233181e+01   4.0607818e+02  -8.6971636e+00   3.1159727e+02   3.5127673e+01   3.7988818e+02   3.4595309e+01   1.8380455e+02  -1.5916364e+00   1.7032364e+02  -1.2418618e+01   3.5553545e+02   2.3915345e+01   1.3580455e+02   3.9405109e+02   1.8207182e+02   2.0014022e+02   3.2694145e+02   1.2711806e+00   4.3962909e+02   5.8868764e+01   3.4732273e+02   4.6987818e+01   2.9228636e+02   4.1825382e+01   3.4037545e+02  -2.7200364e+00   5.9508000e+02   1.3942691e+01   2.2924091e+02   1.6396800e+02   3.9308545e+02   3.0390436e+01   3.0060727e+02   1.0505869e+02   2.4748364e+02   1.6641676e+02   3.4621636e+02   1.4326327e+01   1.5990091e+02   2.0654429e+02   2.5380182e+02  -1.5004145e+01   3.2987909e+02  -6.0039636e+00   2.0158636e+02   1.1403764e+02   3.7648273e+02   6.0332000e+00   3.1368082e+02   3.5550490e+01   1.5266273e+02   2.0967891e+01   2.8259182e+02   2.9244727e+00   3.3686000e+02   2.5396302e+02   5.1473636e+02   1.6710927e+02   2.8820364e+02   1.6654825e+02   3.3521000e+02   6.5441091e+00   3.3969364e+02   1.1744815e+02   3.2012182e+02   3.6712982e+01   2.1740818e+02   1.2533709e+01   4.0342727e+02   2.5230364e+01   4.2976000e+02   2.1595564e+01   5.1980273e+02   3.1673055e+01   1.9426455e+02   4.0800655e+01   3.2456727e+02   4.3990073e+01   2.1266182e+02  -1.8784764e+01   2.4744091e+02   2.1159273e+01   3.2822727e+02   2.3261818e+01   3.2922545e+02  -1.1798945e+01   1.3930000e+02   5.3752364e+01
   3.5013727e+02  -9.2082545e+00   3.0895818e+02  -2.5802909e+00   3.4899145e+02   1.9470381e+01   3.9365455e+02   9.0430364e+01   2.8342000e+02   2.2073091e+00   2.9999145e+02   7.0190381e+01   4.6350818e+02   2.1988436e+01   3.5655727e+02   1.5630873e+01   3.9392818e+02   1.8372109e+01   1.6866455e+02   2.0759564e+01   1.8198364e+02   1.4068582e+01   3.7505545e+02   2.0253745e+01   1.2404455e+02   3.2032189e+02   1.9665182e+02   2.1393382e+02   3.4260145e+02  -2.2216194e+00   5.3842909e+02   4.1104764e+01   3.1942273e+02   3.8649818e+01   4.7524636e+02   3.4138582e+01   3.8109545e+02   2.4922364e+01   5.3980000e+02   2.4885091e+01   2.3315091e+02   1.9898520e+02   2.9418545e+02  -2.2756364e-01   2.6584727e+02   9.9989491e+01   2.5324364e+02   2.1771596e+02   4.3240636e+02   1.4811127e+01   2.0009091e+02   2.4999909e+02   2.4285182e+02  -4.1328145e+01   3.1568909e+02  -7.7687636e+00   1.7148636e+02   1.0130564e+02   3.6381273e+02  -1.4903200e+01   3.2298082e+02   1.4456490e+01   1.8639273e+02  -6.1005091e+00   2.6550182e+02   3.7116727e+00   1.8938000e+02   2.2815142e+02   4.0002636e+02   1.4899607e+02   3.1568364e+02   1.8939985e+02   3.1802000e+02  -2.0120691e+01   3.3250364e+02   7.8983345e+01   3.1236182e+02  -3.5662182e+00   2.3450818e+02   1.0685709e+01   3.6875727e+02   3.0153964e+01   3.9195000e+02   2.5340364e+01   4.2942273e+02   4.0333455e+01   3.6321455e+02   2.3664655e+01   3.4418727e+02   2.6610473e+01   1.7166182e+02   1.1065236e+01   2.5192091e+02   1.6610873e+01   3.5303727e+02   6.5570182e+00   2.9907545e+02   1.5803055e+01   1.7368000e+02   7.2961964e+01
   3.5884727e+02  -5.9050545e+00   3.3976818e+02   8.9549091e+00   3.0023145e+02   4.8651181e+01   3.2623455e+02   8.4153964e+01   3.3584000e+02   2.1537091e+00   2.8766145e+02   7.2276781e+01   4.5055818e+02   2.6264436e+01   3.5540727e+02   6.3928727e+00   3.8988818e+02   1.2175309e+01   1.8385455e+02   9.5443636e+00   1.8675364e+02  -3.2130182e+00   3.3753545e+02   4.9685345e+01   9.7904545e+01   2.6317309e+02   1.6284182e+02   1.9758862e+02   3.5717145e+02  -1.1972194e+00   5.4147909e+02   3.1770764e+01   3.1132273e+02   8.8678182e+00   4.6547636e+02   4.3350182e+01   4.7456545e+02  -1.0795236e+01   5.8208000e+02   4.8032691e+01   2.5277091e+02   1.9037560e+02   2.5060545e+02   8.5488364e+00   2.3350727e+02   8.1096691e+01   3.0143364e+02   1.8857076e+02   3.1669636e+02   3.4587927e+01   2.1219091e+02   2.6770109e+02   2.8051182e+02  -2.9480945e+01   2.6901909e+02  -1.0895164e+01   1.5110636e+02   9.6076036e+01   3.6591273e+02  -9.3120000e-01   3.7023082e+02   4.3376490e+01   2.0308273e+02   1.3824291e+01   3.3336182e+02   8.1928727e+00   1.8505000e+02   2.7487782e+02   3.9968636e+02   1.5512327e+02   3.0244364e+02   1.7574905e+02   3.7874000e+02   1.4831709e+01   5.5302364e+02   5.2811745e+01   2.5583182e+02   2.3766182e+01   2.4364818e+02   2.1144509e+01   3.8923727e+02  -3.2044364e+00   3.7023000e+02   1.6077964e+01   4.3118273e+02   3.9472655e+01   4.1678455e+02   3.0569055e+01   3.3166727e+02   1.4092073e+01   2.7971182e+02  -1.5628764e+01   2.6577091e+02  -6.4071273e+00   3.4960727e+02   1.0881418e+01   3.1826545e+02  -1.3582145e+01   8.6490000e+01   1.9645716e+02
   4.2737727e+02  -9.9574545e+00   3.3195818e+02  -4.0290909e-02   3.1661145e+02   9.4407806e+00   3.0789455e+02   7.3151164e+01   3.5023000e+02   1.2622509e+01   2.5532145e+02   8.3723981e+01   4.2897818e+02   3.0750836e+01   4.0240727e+02   6.1528727e+00   4.1321818e+02   3.1738909e+01   1.8742455e+02   1.7828764e+01   1.9546364e+02   1.6330182e+01   3.5567545e+02   2.6144145e+01   1.2023455e+02   2.9833669e+02   1.9846182e+02   2.3697902e+02   2.4737145e+02  -5.2732194e+00   4.7242909e+02   3.5104764e+01   2.9952273e+02   2.8191818e+01   4.1685636e+02   4.3669782e+01   4.0090545e+02  -1.0562436e+01   5.1446000e+02   3.5102291e+01   2.9219091e+02   1.7774200e+02   2.8484545e+02   1.8429636e+01   2.9284727e+02   8.7589491e+01   2.6962364e+02   1.4545556e+02   3.4764636e+02   2.8111927e+01   1.6942091e+02   2.3498269e+02   2.9066182e+02  -2.9862945e+01   2.4820909e+02  -2.7420364e+01   1.5543636e+02   1.1506964e+02   3.5319273e+02   1.0376400e+01   3.1973082e+02  -5.0335097e+00   2.3055273e+02   5.2066909e+00   2.7745182e+02  -1.3334327e+01   2.7438000e+02   2.1887142e+02   3.3154636e+02   1.2080447e+02   3.2020364e+02   1.8489825e+02   3.4916000e+02  -2.1711891e+01   4.9369364e+02   2.9368145e+01   2.8426182e+02   7.4417818e+00   2.3755818e+02   2.4971709e+01   4.6785727e+02   2.7555964e+01   3.9323000e+02   3.5807964e+01   4.7789273e+02   2.4355855e+01   3.6154455e+02   8.7982545e+00   3.3514727e+02   2.1623673e+01   1.8628182e+02   9.7556364e+00   2.7420091e+02   2.3398473e+01   3.5984727e+02   2.6322182e+00   3.6598545e+02   2.9880255e+01   6.9400000e+01   1.5963436e+02
   3.2370727e+02  -7.0038545e+00   2.8543818e+02  -6.1786909e+00   2.8623145e+02   2.3441181e+01   3.5989455e+02   8.3231164e+01   3.1732000e+02   2.2553091e+00   2.5518145e+02   4.7685181e+01   4.5645818e+02   9.5524364e+00   3.7498727e+02  -4.3235273e+00   3.8107818e+02   5.0110109e+01   1.9357455e+02   1.3716764e+01   1.8184364e+02   3.0659782e+01   3.9153545e+02   4.7075345e+01   1.2109455e+02   3.0207789e+02   1.4346182e+02   1.8570902e+02   3.7446145e+02   2.0395806e+00   5.1666909e+02   5.7995564e+01   3.1185273e+02   2.0205418e+01   5.0328636e+02   8.0565382e+01   3.5895545e+02   2.3563636e-02   5.3589000e+02   4.6817891e+01   2.1677091e+02   2.0325560e+02   3.2227545e+02   4.0052364e+00   2.8322727e+02   7.7019091e+01   2.8453364e+02   1.4730276e+02   3.0140636e+02   1.6051127e+01   2.0023091e+02   1.5222789e+02   2.7428182e+02  -4.0222545e+01   2.6154909e+02  -1.9917564e+01   1.6639636e+02   9.7902836e+01   3.0886273e+02  -6.2272000e+00   3.3638082e+02   1.1034490e+01   1.3134273e+02   6.3034909e+00   3.0259182e+02   2.2447273e-01   2.9781000e+02   2.1923702e+02   3.2349636e+02   8.6738473e+01   2.7196364e+02   2.0222745e+02   3.0421000e+02   6.8841091e+00   4.1340364e+02   3.7931345e+01   3.1169182e+02   1.3957382e+01   2.0031818e+02   3.0409091e+00   3.5304727e+02   3.8640764e+01   4.2885000e+02   2.1908364e+01   4.9118273e+02   5.2342655e+01   3.7073455e+02   3.8833055e+01   2.7685727e+02  -2.3831273e+00   2.1938182e+02   1.9576364e+00   2.4968091e+02   1.1690073e+01   3.2884727e+02   2.1822218e+01   3.4845545e+02   9.7626545e+00   5.1300000e+01   2.1151236e+02
   4.6789727e+02   1.0800945e+01   2.7019818e+02  -2.3479491e+01   3.1499145e+02   3.0420381e+01   3.0651455e+02   7.4831564e+01   3.5775000e+02   1.0450909e+01   2.8180145e+02   7.3315581e+01   3.6788818e+02   3.0408036e+01   3.4417727e+02   1.3521273e+01   3.9454818e+02   2.7032509e+01   1.9433455e+02   7.1359636e+00   1.7541364e+02   2.9454182e+01   3.7167545e+02   4.0434145e+01   1.1032455e+02   2.2655949e+02   1.0541182e+02   1.5070302e+02   3.7460145e+02   2.7738381e+01   4.1357909e+02   5.5142764e+01   3.0709273e+02   2.9066218e+01   3.3824636e+02   5.7478582e+01   4.3799545e+02   1.3703636e+00   5.6046000e+02   4.4232291e+01   2.6581091e+02   1.9880240e+02   3.2275545e+02   8.6368364e+00   2.4312727e+02   7.0377091e+01   2.9776364e+02   1.4329436e+02   3.0769636e+02   4.0279273e+00   1.6976091e+02   1.8223549e+02   2.6189182e+02  -2.5701345e+01   2.7468909e+02  -1.0058764e+01   1.6043636e+02   9.3239636e+01   3.1714273e+02   8.4904000e+00   3.2563082e+02   2.6494490e+01   1.9429273e+02   2.8007491e+01   3.0555182e+02   1.6087673e+01   2.5638000e+02   2.7026142e+02   3.3854636e+02   1.3439447e+02   3.4320364e+02   1.8233825e+02   3.4031000e+02  -4.8638909e+00   3.2145364e+02   1.4990735e+02   2.9931182e+02   1.1907782e+01   2.0640818e+02   5.6537091e+00   4.2537727e+02   4.1524364e+01   4.0276000e+02   2.0135564e+01   4.7765273e+02   5.0045055e+01   4.1716455e+02   8.5886545e+00   3.1099727e+02   2.2605673e+01   2.6795182e+02   6.1720364e+00   2.7206091e+02   1.2796727e+00   3.1594727e+02   3.5434218e+01   3.0655545e+02  -1.2253455e+00   4.1400000e+01   1.7616436e+02
   4.5727727e+02   1.4790545e+01   3.1624818e+02   5.3065091e+00   3.3461145e+02   1.8850781e+01   3.3375455e+02   8.3602364e+01   3.7713000e+02   3.2050509e+01   2.7518145e+02   4.9565181e+01   3.8702818e+02   2.1776836e+01   3.3245727e+02   1.1988873e+01   3.7702818e+02   7.4341091e+00   1.0885455e+02  -4.0756364e+00   1.5289364e+02   2.6395782e+01   3.9157545e+02   2.6412145e+01   1.2161455e+02   6.1061629e+02   1.4731182e+02   1.8583102e+02   4.2484145e+02   3.7629181e+01   4.8647909e+02   4.6410764e+01   3.4023273e+02   3.9845018e+01   3.2762636e+02   5.7858182e+01   3.8166545e+02   9.2676364e-01   5.4903000e+02   2.4726691e+01   2.4496091e+02   1.8347040e+02   3.0289545e+02   8.5556364e+00   2.6417727e+02   8.5023091e+01   3.1376364e+02   1.1754436e+02   3.3111636e+02   7.6432727e-01   1.6257091e+02   2.0653069e+02   2.6747182e+02  -4.0677745e+01   3.0358909e+02  -1.2330764e+01   1.4934636e+02   8.5836836e+01   3.1305273e+02   2.1677600e+01   3.5568082e+02   6.0904903e+00   1.8408273e+02  -1.6075709e+01   3.0240182e+02   1.5719673e+01   3.1352000e+02   2.4745022e+02   4.0078636e+02   1.3026527e+02   3.1496364e+02   1.5002745e+02   3.0464000e+02  -1.1200291e+01   2.8012364e+02   1.7112375e+02   3.1150182e+02  -3.1174182e+00   2.2869818e+02  -1.7994909e+00   4.3242727e+02   1.2340364e+01   3.8223000e+02   2.3447964e+01   4.7056273e+02   4.5232255e+01   3.3873455e+02   2.2963055e+01   3.2861727e+02   3.8806073e+01   1.6352182e+02   2.7664364e+00   2.2339091e+02   1.0173273e+01   3.1760727e+02  -2.3185818e+00   2.7645545e+02  -6.1973455e+00   5.8780000e+01   1.6605396e+02
   3.5365727e+02   1.5410145e+01   3.1981818e+02   2.4070909e+01   3.0051145e+02   2.9008781e+01   3.3713455e+02   4.5861964e+01   3.9094000e+02   1.4415709e+01   2.5980145e+02   6.8935581e+01   4.3531818e+02   2.0293636e+01   3.2679727e+02   1.5581673e+01   3.4588818e+02   1.9455309e+01   1.4109455e+02   1.1395164e+01   1.8089364e+02   1.3065782e+01   3.2148545e+02   3.7069345e+01   1.0528455e+02   3.7092269e+02   1.6898182e+02   1.9237742e+02   2.8156145e+02   1.0751581e+01   3.5928909e+02   6.9055964e+01   3.5609273e+02   2.5526218e+01   3.1624636e+02   3.4338582e+01   5.2171545e+02   2.1812764e+01   5.1056000e+02   2.7374291e+01   2.2296091e+02   1.9152040e+02   2.4841545e+02   1.4724036e+01   2.6741727e+02   8.4953891e+01   3.4472364e+02  -4.1724364e+00   3.3516636e+02   2.0160327e+01   2.2133091e+02   2.1472989e+02   2.3637182e+02   4.1502545e+00   2.5444909e+02  -1.3589564e+01   1.5553636e+02   9.9441636e+01   3.7305273e+02  -1.1502400e+01   3.3478082e+02  -6.2375097e+00   9.3182727e+01  -2.0223709e+01   2.9983182e+02  -3.1247273e+00   3.0405000e+02   2.5792782e+02   4.0540636e+02   1.5237567e+02   2.8501364e+02   1.6890345e+02   3.4993000e+02  -1.1723491e+01   2.7278364e+02   1.4290095e+02   3.0717182e+02  -2.9110182e+00   2.0455818e+02   2.8917091e+00   3.4047727e+02   1.6796364e+01   3.6900000e+02   2.1646364e+01   4.9775273e+02   1.8247055e+01   4.1054455e+02   1.7268255e+01   2.7928727e+02   2.7332473e+01   2.6062182e+02  -1.0621564e+01   2.3477091e+02  -9.2571273e+00   3.4484727e+02   9.9722182e+00   3.0969545e+02   1.7134545e+00   2.8492000e+02   7.4682764e+01
   3.5689727e+02   1.3390945e+01   2.9038818e+02  -1.1664691e+01   3.3537145e+02   8.3199806e+00   3.5308455e+02   7.9535964e+01   3.1542000e+02   3.0773091e+00   2.3661145e+02   6.1170781e+01   4.3212818e+02   5.5488364e+00   3.6636727e+02  -3.7239273e+00   3.8388818e+02   1.5125309e+01   1.9400455e+02  -1.1267636e+01   2.1703364e+02   8.2245818e+00   3.4329545e+02   2.5984545e+01   2.0566455e+02   2.8603229e+02   1.3955182e+02   1.8088182e+02   3.3837145e+02   7.9267806e+00   4.2881909e+02   6.9593564e+01   3.1975273e+02   1.6003418e+01   4.5895636e+02   3.2301782e+01   4.2785545e+02   1.3091564e+01   5.3032000e+02   4.5223491e+01   1.9858091e+02   2.0828080e+02   3.4822545e+02  -3.4007636e+00   3.0717727e+02   1.0620309e+02   3.4810364e+02   1.5177164e+01   3.3311636e+02   1.6894327e+01   1.8628091e+02   1.7296389e+02   3.1599182e+02  -3.7789345e+01   2.4839909e+02  -1.6435564e+01   1.4205636e+02   9.8760036e+01   3.5800273e+02   2.2716000e+00   3.1353082e+02   1.6412490e+01   1.3639273e+02   8.1594909e+00   3.0902182e+02  -5.1899273e+00   3.0443000e+02   2.7803742e+02   3.6259636e+02   1.3537047e+02   3.2025364e+02   1.0189425e+02   3.5421000e+02  -1.2495891e+01   3.5650364e+02   1.4615335e+02   3.4202182e+02   1.5250982e+01   2.4197818e+02   3.8278109e+01   4.1052727e+02   3.0952364e+01   4.0085000e+02   1.9198364e+01   4.6084273e+02   3.4439855e+01   3.2926455e+02   4.1810655e+01   3.2385727e+02   9.8568727e+00   3.2262182e+02   5.2684364e+00   2.1587091e+02   6.1548727e+00   3.3837727e+02   2.9109818e+01   2.9817545e+02  -5.2649455e+00   1.5973000e+02   1.6111796e+02
   4.4570727e+02   1.5096145e+01   3.2805818e+02  -7.4882909e+00   3.3623145e+02   1.4911806e+00   3.4742455e+02   9.9078764e+01   3.1137000e+02   7.5913091e+00   2.6504145e+02   7.7606381e+01   3.7655818e+02   1.7564436e+01   3.4240727e+02   2.9332873e+01   4.0007818e+02   8.3101091e+00   2.4571455e+02   6.9755636e+00   1.9613364e+02   2.0416582e+01   3.1767545e+02   7.5141455e+00   1.9037455e+02   2.2872549e+02   1.3965182e+02   2.3996382e+02   3.9608145e+02   2.9399981e+01   5.0271909e+02   5.7341564e+01   2.8856273e+02   3.6688618e+01   5.8738636e+02   5.6937382e+01   4.1628545e+02   8.1071636e+00   5.5203000e+02   6.6246691e+01   2.1743091e+02   1.6882280e+02   3.2060545e+02   9.9883636e-01   2.6622727e+02   6.9909091e+01   3.6781364e+02   2.3410364e+01   3.0164636e+02  -9.1080727e+00   1.7042091e+02   1.8194269e+02   2.5685182e+02  -2.7108145e+01   2.6125909e+02   5.8256364e+00   1.6205636e+02   1.3292004e+02   3.5538273e+02  -2.1848800e+01   3.2133082e+02   1.8988490e+01   8.3922727e+01  -7.4329091e+00   2.4817182e+02  -7.4219273e+00   3.2410000e+02   2.6351382e+02   2.6268636e+02   1.3989327e+02   3.3349364e+02   1.6664505e+02   3.3874000e+02   2.6170909e-01   3.8045364e+02   1.0628735e+02   3.0307182e+02  -3.8230182e+00   2.2674818e+02   2.5546509e+01   3.8171727e+02   5.4471636e+00   3.7428000e+02   2.4363964e+01   4.5142273e+02   2.7193455e+01   3.3011455e+02   1.1412655e+01   2.8504727e+02   1.8531673e+01   2.4609182e+02  -1.0799164e+01   2.6868091e+02   7.9800727e+00   3.6170727e+02   1.7723418e+01   3.5722545e+02   1.8581055e+01   5.7830000e+01   1.8712996e+02
   4.4127727e+02  -1.5449455e+01   3.3624818e+02  -1.2573491e+01   2.8866145e+02   2.9906781e+01   3.6346455e+02   7.5895564e+01   3.3332000e+02  -5.8346909e+00   2.8161145e+02   6.0000781e+01   4.3512818e+02   2.1688364e+00   3.5707727e+02   6.3639273e+01   3.7340818e+02   2.4823709e+01   1.8171455e+02   1.2955564e+01   1.8070364e+02   2.5410982e+01   3.5577545e+02   6.2261455e+00   7.0754545e+01   2.0196509e+02   1.7869182e+02   2.5580062e+02   3.1946145e+02   1.9149581e+01   4.7790909e+02   5.2946364e+01   2.6890273e+02   2.0741418e+01   7.6681636e+02   2.1242982e+01   3.7542545e+02   2.4135964e+01   5.3789000e+02   5.2847891e+01   2.5686091e+02   2.0723840e+02   2.9380545e+02   2.8712836e+01   2.6507727e+02   9.4521091e+01   3.7586364e+02  -3.0953636e+01   2.5840636e+02  -1.1698873e+01   1.7909091e+02   1.8991909e+02   2.6856182e+02  -3.8764945e+01   2.4587909e+02  -1.3753964e+01   1.9386636e+02   1.1523524e+02   3.2176273e+02   3.0308000e+00   3.2353082e+02  -1.0387510e+01   7.0392727e+01   1.0019491e+01   2.3936182e+02   1.7628727e+00   2.9633000e+02   2.8530542e+02   2.1916636e+02   1.3498487e+02   3.2563364e+02   1.6803385e+02   3.3612000e+02  -1.3428691e+01   3.2255364e+02   1.4096935e+02   2.5774182e+02   6.0433818e+00   1.8664818e+02   3.1234509e+01   4.6037727e+02   3.3534364e+01   4.0876000e+02   3.5085564e+01   4.6765273e+02   4.6315055e+01   2.9007455e+02   2.2945855e+01   3.6723727e+02   2.0816473e+01   3.3290182e+02  -1.8339636e+00   2.7720091e+02   2.7628473e+01   3.4241727e+02   2.0696618e+01   3.0931545e+02  -4.8661455e+00   2.2268000e+02   2.5851964e+01
   4.8627727e+02  -4.3894545e+00   2.9348818e+02   3.8473091e+00   3.2323145e+02   2.2241181e+01   3.2475455e+02   5.7232364e+01   3.0532000e+02   9.8853091e+00   2.3346145e+02   7.1422781e+01   4.3878818e+02   1.1206036e+01   3.7064727e+02   3.5073673e+01   3.7854818e+02   1.7412509e+01   1.6604455e+02   1.8299164e+01   1.9632364e+02   2.7261382e+01   3.6757545e+02   7.9521455e+00   1.1690455e+02   2.1860309e+02   2.5431182e+02   3.4891018e+01   4.1870145e+02   2.7740381e+01   4.1423909e+02   5.3809964e+01   2.7694273e+02   4.4518218e+01   7.5500636e+02   5.9287782e+01   4.6856545e+02   2.1164764e+01   4.9461000e+02   4.5550291e+01   2.4238091e+02   1.6815680e+02   4.0103545e+02   6.6544364e+00   2.5122727e+02   9.5629091e+01   3.4786364e+02   1.0963636e+00   3.2397636e+02  -3.6144727e+00   1.4304091e+02   1.7132309e+02   3.4066182e+02  -3.0722945e+01   2.9639909e+02  -1.5325564e+01   1.7986636e+02   1.1463524e+02   3.1357273e+02  -1.3640000e+00   3.7008082e+02   2.5238490e+01   1.0655273e+02   2.4026691e+01   3.0021182e+02   1.4148727e+00   3.2957000e+02   2.5016622e+02   4.4425636e+02   1.5031767e+02   1.2758364e+02   1.2325785e+02   3.3412000e+02   5.5913091e+00   1.4883364e+02   1.5781695e+02   2.6669182e+02   1.0607382e+01   1.9593818e+02   3.2541309e+01   3.3328727e+02   3.0461564e+01   3.8881000e+02  -4.6484364e+00   4.5027273e+02   3.0185455e+01   3.4092455e+02   4.8737855e+01   2.9999727e+02   8.7656727e+00   2.8090182e+02   6.2260364e+00   2.5306091e+02   2.3849673e+01   3.1722727e+02  -1.3881818e+00   3.3536545e+02  -5.1401455e+00   2.7992000e+02   2.1727636e+00
   4.1013727e+02   1.3174545e-01   3.4510818e+02   1.0187709e+01   2.7989145e+02   1.9848381e+01   3.5246455e+02   1.0591556e+02   3.1308000e+02  -3.3054909e+00   2.4585145e+02   5.8721581e+01   4.2445818e+02  -1.7307564e+01   3.3107727e+02   1.2379273e+01   3.4740818e+02   2.1903709e+01   1.8661455e+02   5.7035636e+00   1.9317364e+02   1.6793382e+01   3.7891545e+02   6.8549455e+00   1.2085455e+02   2.5581709e+02   1.7774182e+02   2.2676618e+01   3.7960145e+02  -6.4716194e+00   4.1404909e+02   4.7535164e+01   2.5047273e+02  -6.5041818e+00   6.3524636e+02   1.9488582e+01   4.1218545e+02  -1.9564836e+01   5.1751000e+02   4.0958291e+01   2.6729091e+02   2.2911400e+02   2.9718545e+02  -3.9875636e+00   2.6665727e+02   6.4254691e+01   3.7167364e+02   5.8115636e+00   3.2130636e+02  -2.1108727e+00   1.8071091e+02   2.0259949e+02   2.5823182e+02  -2.7508545e+01   3.0116909e+02  -1.1707164e+01   1.3310636e+02   9.1566036e+01   3.0024273e+02   3.2324000e+00   3.3938082e+02   2.4994490e+01   1.0587273e+02   2.1090909e-02   2.7621182e+02   7.6487273e-01   3.4110000e+02   2.2091382e+02   3.4716636e+02   1.3308487e+02   2.4935364e+02   1.2361625e+02   3.0116000e+02  -2.3771891e+01   1.2916364e+02   1.2391055e+02   2.8869182e+02  -3.4261818e-01   1.5440818e+02   3.9673709e+01   3.8790727e+02   6.6619636e+00   3.9157000e+02   2.3940764e+01   4.6923273e+02   3.3338655e+01   3.4973455e+02   2.2743055e+01   3.1071727e+02   2.7718073e+01   2.2662182e+02   1.4188436e+01   2.3301091e+02   3.2353673e+01   3.1179727e+02  -8.1378182e-01   3.8422545e+02   1.1611055e+01   1.8821000e+02   8.4595636e+00
   3.7318727e+02   1.1087745e+01   2.8900818e+02  -6.5429091e-01   2.8889145e+02   1.8508381e+01   3.0718455e+02   7.5157964e+01   2.8142000e+02  -7.1526909e+00   2.6066145e+02   7.4576781e+01   3.7855818e+02  -2.4455636e+00   3.6483727e+02   1.4398473e+01   3.4349818e+02   1.1316509e+01   2.2485455e+02   1.6943636e+00   1.8117364e+02   7.9433818e+00   3.6891545e+02   1.6794945e+01   1.5399455e+02   4.8725589e+02   1.9403182e+02   3.6803418e+01   4.3508145e+02   2.0279981e+01   4.5576909e+02   6.3297564e+01   3.2032273e+02   2.8477818e+01   5.4028636e+02   5.6275382e+01   4.2876545e+02  -5.7912364e+00   5.8203000e+02   2.8936691e+01   2.4348091e+02   1.8649880e+02   1.8675545e+02  -8.3431636e+00   2.7255727e+02   8.3492691e+01   3.6776364e+02  -7.1156364e+00   2.8149636e+02   1.2593927e+01   1.8166091e+02   1.7528349e+02   2.8351182e+02  -2.1860945e+01   2.9277909e+02  -2.5605964e+01   1.5201636e+02   7.2913236e+01   3.2253273e+02   1.6392000e+00   3.6848082e+02  -1.8335097e+00   8.5292727e+01   2.0307491e+01   3.4212182e+02   3.4202073e+01   3.3791000e+02   3.0640902e+02   3.9506636e+02   1.2968287e+02   3.1749364e+02   1.8449505e+02   3.0083000e+02   1.5014509e+01   1.4550364e+02   1.6641335e+02   3.1141182e+02  -9.3502182e+00   1.7188818e+02   3.7035309e+01   4.0947727e+02   2.1366364e+01   3.7319000e+02   1.6171164e+01   4.5065273e+02   5.0825055e+01   3.4511455e+02   1.9212655e+01   2.9766727e+02   2.3572073e+01   2.3538182e+02   5.9176364e+00   2.5920091e+02   6.8847273e-01   2.9679727e+02   2.1962182e+00   3.1774545e+02   1.6739455e+01   2.2845000e+02   5.2003636e+00
   3.9160727e+02   3.0441455e+00   3.2486818e+02   4.7690909e-01   3.0518145e+02   2.2065181e+01   3.8889455e+02   7.5291164e+01   3.2356000e+02   7.1610909e-01   3.1113145e+02   7.0259181e+01   3.6531818e+02  -2.4863636e+00   3.3493727e+02  -2.3349527e+01   4.0264818e+02  -2.3254909e+00   2.1242455e+02   9.3487636e+00   1.7598364e+02   5.1028582e+01   3.5881545e+02   1.3602945e+01   9.3184545e+01   2.4384069e+02   1.9884182e+02   1.5988618e+01   3.5760145e+02   1.9838061e-01   4.3276909e+02   7.3517564e+01   2.7161273e+02   3.5994618e+01   4.8143636e+02   4.1793382e+01   4.3985545e+02  -9.8284364e+00   5.2032000e+02   3.8783491e+01   2.4024091e+02   2.1765800e+02   1.7689545e+02   1.8635636e+01   2.7798727e+02   8.3868291e+01   3.4862364e+02   1.1325564e+01   3.2559636e+02   1.3065927e+01   2.0052091e+02   2.3710469e+02   2.6947182e+02  -2.1927745e+01   2.5416909e+02  -7.9471636e+00   1.3143636e+02   9.7269636e+01   2.9900273e+02  -1.5784000e+00   3.8373082e+02   3.1746490e+01   1.0308273e+02  -1.2755709e+01   3.0469182e+02   1.4436473e+01   2.8786000e+02   2.8041302e+02   3.4963636e+02   1.2954727e+02   3.0844364e+02   1.7059905e+02   3.0283000e+02  -3.8654909e+00   1.3093364e+02   1.4705895e+02   2.6398182e+02   1.0204182e+01   1.4983818e+02   3.5459309e+01   4.1661727e+02   4.0515164e+01   4.2223000e+02   2.4057964e+01   5.1713273e+02   4.0836655e+01   3.3864455e+02   4.5680255e+01   2.9161727e+02   3.4486073e+01   2.9795182e+02  -1.1607964e+01   2.5034091e+02  -8.4127273e+00   3.3998727e+02   8.9310182e+00   3.3874545e+02   2.1994545e+00   1.7368000e+02   2.1861964e+01
   3.9660727e+02  -1.1658545e+00   2.7700818e+02  -7.8842909e+00   3.4794145e+02   2.8834381e+01   3.3251455e+02   6.5371564e+01   3.8361000e+02   4.8121091e+00   2.6980145e+02   7.0135581e+01   4.1864818e+02   3.8487236e+01   3.3107727e+02  -1.4190727e+01   4.1449818e+02   2.1396509e+01   2.0095455e+02   1.1556364e+01   1.8179364e+02   1.6753782e+01   3.1719545e+02   5.9262545e+01   1.2423455e+02   2.8387669e+02   2.5507182e+02   3.2400218e+01   2.7641145e+02   1.0503581e+01   4.0076909e+02   8.0407564e+01   3.6166273e+02   4.4360618e+01   4.5105636e+02   4.8693782e+01   4.9314545e+02  -9.6616364e+00   5.2575000e+02   4.8679091e+01   2.3919091e+02   1.9017200e+02   1.4432545e+02   1.2381236e+01   2.3569727e+02   6.6061491e+01   3.7262364e+02  -9.5944364e+00   2.9530636e+02  -2.4108727e+00   2.3290091e+02   2.1547429e+02   2.5594182e+02  -3.0655345e+01   2.6430909e+02  -2.0038364e+01   1.3686636e+02   8.1175236e+01   3.2176273e+02   2.9510800e+01   3.8238082e+02   2.5504490e+01   1.3550273e+02   4.6506909e+00   3.5026182e+02  -4.4891273e+00   3.0186000e+02   2.7719302e+02   3.8735636e+02   1.5429967e+02   3.3873364e+02   2.0726585e+02   2.6702000e+02   8.8593091e+00   1.2193364e+02   1.4977895e+02   3.3021182e+02   4.9057818e+00   1.7136818e+02   4.5456909e+01   4.1699727e+02   1.1484764e+01   3.8809000e+02   2.1029164e+01   4.7594273e+02   2.2561855e+01   3.5554455e+02   3.3618255e+01   2.9418727e+02   2.4470473e+01   3.0319182e+02  -1.9797164e+01   2.3477091e+02   3.1228727e+00   3.5489727e+02   9.2682182e+00   3.3117545e+02   1.7235055e+01   1.8259000e+02  -6.3308364e+00
   3.5427727e+02  -4.6394545e+00   2.8533818e+02  -2.8930691e+01   3.3551145e+02   5.0118781e+01   3.8861455e+02   8.7213564e+01   3.3842000e+02   1.5857309e+01   2.9913145e+02   7.8069181e+01   4.7793818e+02   2.0504036e+01   3.0517727e+02   1.2881273e+01   4.0635818e+02   1.9707709e+01   1.5714455e+02   8.0111636e+00   1.8255364e+02   2.2412982e+01   3.4805545e+02   1.2033745e+01   1.5375455e+02   3.7161509e+02   2.1731182e+02   3.6231018e+01   3.3713145e+02   6.1159806e+00   4.9181909e+02   4.9263564e+01   3.2509273e+02  -2.6137818e+00   4.5038636e+02   4.0277382e+01   4.2318545e+02  -2.6874836e+01   6.6956000e+02   3.9414291e+01   2.1005091e+02   2.2122320e+02   2.2932545e+02   8.6812364e+00   3.2903727e+02   9.5264291e+01   3.8376364e+02   1.7794364e+01   3.5683636e+02   5.9467273e+00   1.9804091e+02   2.1769309e+02   3.0856182e+02  -2.4849455e+00   2.6197909e+02  -2.8001964e+01   1.9572636e+02   8.3506436e+01   3.5310273e+02  -1.2766400e+01   3.5788082e+02   1.2764490e+01   1.1087273e+02   2.8101091e+01   2.7426182e+02  -1.1939127e+01   2.7710000e+02   2.6174382e+02   4.2030636e+02   1.4442367e+02   3.0839364e+02   1.4579305e+02   2.9955000e+02   2.4969091e+00   1.3550364e+02   1.5626335e+02   2.8798182e+02   1.8194182e+01   1.6445818e+02   3.1059709e+01   4.1352727e+02   3.6662364e+01   3.4933000e+02   4.0509964e+01   4.9404273e+02   1.3443855e+01   2.2926455e+02   4.4000655e+01   2.5809727e+02   7.8776727e+00   2.6009182e+02  -2.3819164e+01   2.6173091e+02   2.1676073e+01   3.2698727e+02   7.7410182e+00   2.9955545e+02   7.5246545e+00   2.1187000e+02   7.4267636e+00
   3.9365727e+02  -7.1198545e+00   2.8910818e+02   6.1477091e+00   2.8099145e+02   3.3100381e+01   3.9613455e+02   8.6421964e+01   3.5151000e+02   7.1401091e+00   2.8823145e+02   7.6901181e+01   4.3726818e+02   8.9476364e+00   3.3750727e+02   7.9648727e+00   3.7302818e+02   7.8041091e+00   2.0338455e+02   5.9819636e+00   1.9584364e+02   1.9679782e+01   3.3348545e+02   1.0439345e+01   1.3332455e+02   3.6138949e+02   2.3665182e+02   1.7013818e+01   3.2979145e+02   2.1513181e+01   5.2171909e+02   3.9541564e+01   3.1628273e+02   2.2041018e+01   7.5981636e+02   5.7232982e+01   4.4785545e+02  -8.4684364e+00   6.1189000e+02   5.5077891e+01   2.5396091e+02   1.7909040e+02   1.9670545e+02   1.1190836e+01   3.2169727e+02   1.1223149e+02   4.3805364e+02  -1.3638836e+01   3.4740636e+02  -1.9438873e+01   1.7476091e+02   1.8593549e+02   2.7785182e+02  -3.0078145e+01   2.3592909e+02  -2.0627964e+01   1.3739636e+02   5.1512836e+01   3.4462273e+02   6.8220000e+00   3.7933082e+02   2.3598490e+01   1.5339273e+02   1.0859491e+01   2.9369182e+02  -4.9635273e+00   2.6148000e+02   2.2271342e+02   3.8225636e+02   1.5593767e+02   3.4720364e+02   1.5487825e+02   3.7150000e+02  -9.4990909e+00   1.3831364e+02   1.5255855e+02   3.0636182e+02   3.1053782e+01   2.5407818e+02   1.3790109e+01   4.1218727e+02  -4.7104364e+00   3.6885000e+02   2.5088364e+01   4.9242273e+02   2.3334545e+00   2.4364455e+02   3.4710255e+01   2.8723727e+02   7.5464727e+00   2.7247182e+02  -1.2719564e+01   2.3644091e+02   1.8469273e+01   3.2251727e+02   1.9808618e+01   3.2436545e+02  -2.3601455e+00   1.9787000e+02  -2.3132364e+00
   3.4613727e+02   4.6817455e+00   3.0362818e+02   1.0126109e+01   2.8299145e+02   2.2890381e+01   4.0880455e+02   1.0812836e+02   3.5642000e+02  -8.2026909e+00   2.9927145e+02   9.3677981e+01   4.2264818e+02   2.2447236e+01   3.8807727e+02   4.2992727e+00   3.9502818e+02   1.3384109e+01   2.6247455e+02   5.4447636e+00   2.1032364e+02   3.8281382e+01   3.2977545e+02   1.2016145e+01   9.8374545e+01   2.8408549e+02   2.4360182e+02  -4.6321818e+00   3.2356145e+02   2.0615806e+00   4.3304909e+02   2.6345164e+01   2.9232273e+02   5.3677818e+01   5.4028636e+02   3.2085382e+01   3.6937545e+02  -1.3190036e+01   6.7803000e+02   6.2166909e+00   2.3438091e+02   1.8317680e+02   2.1456545e+02   6.7203636e-01   2.7203727e+02   1.0615429e+02   3.7772364e+02   3.6517564e+01   2.7816636e+02   1.3810327e+01   2.0066091e+02   1.9648349e+02   2.8537182e+02  -9.3897455e+00   2.6558909e+02  -2.8240764e+01   1.8667636e+02   1.0547044e+02   3.0205273e+02   9.2276000e+00   3.6738082e+02   3.5554490e+01   1.0003273e+02  -2.0721709e+01   2.2674182e+02  -1.3037527e+01   3.6781000e+02   2.3801702e+02   3.4016636e+02   1.2392487e+02   3.0749364e+02   1.7234505e+02   3.2007000e+02  -2.3094691e+01   1.3369364e+02   1.6459815e+02   3.1117182e+02   6.2889818e+00   2.0950818e+02   2.4545709e+01   4.0742727e+02   1.5770364e+01   3.7914000e+02   2.3455164e+01   5.1161273e+02   2.2988255e+01   3.3435455e+02   3.1313455e+01   2.7533727e+02   3.2648473e+01   2.8081182e+02  -8.0467636e+00   2.1992091e+02   5.9308727e+00   3.7441727e+02   3.0866182e+00   2.5045545e+02  -3.2073455e+00   1.6064000e+02   7.1516364e-01
   3.3975727e+02  -8.4778545e+00   2.6867818e+02   1.1542109e+01   2.9389145e+02   1.7778381e+01   4.1180455e+02   1.0221836e+02   2.9642000e+02   3.0773091e+00   2.6432145e+02   7.4283981e+01   4.5736818e+02   4.6629636e+01   3.7679727e+02   1.6491673e+01   3.6792818e+02   7.9721091e+00   2.7652455e+02   3.0890764e+01   2.3541364e+02   2.8944182e+01   3.6262545e+02   2.9681455e+00   8.7754545e+01   2.1127509e+02   2.9993182e+02   2.8761418e+01   2.8632145e+02  -2.0669219e+01   5.8790909e+02   4.5916364e+01   2.8971273e+02   7.8661818e-01   5.9295636e+02   6.8441782e+01   4.5656545e+02   1.4554764e+01   5.7327000e+02   4.3637491e+01   2.1491091e+02   1.5878440e+02   1.7565545e+02  -1.5265164e+01   2.6165727e+02   6.8364691e+01   3.5357364e+02  -5.6004364e+00   3.0645636e+02  -1.6682873e+01   1.6995091e+02   1.8136029e+02   2.6147182e+02  -2.6427745e+01   2.7073909e+02  -1.1602764e+01   1.5639636e+02   1.0908284e+02   3.7576273e+02   1.2570800e+01   3.2518082e+02   3.1304903e+00   1.0655273e+02  -1.2293309e+01   2.3331182e+02   7.0968727e+00   2.7733000e+02   3.0596542e+02   3.2554636e+02   1.4943447e+02   3.0916364e+02   1.7859145e+02   3.3997000e+02  -1.7366909e+00   1.2569364e+02   1.5518815e+02   2.6798182e+02  -1.4825818e+01   2.1150818e+02   2.9675709e+01   4.1385727e+02   8.7596364e-01   4.3228000e+02   2.2493964e+01   4.8570273e+02   2.1831055e+01   2.9568455e+02   1.4977055e+01   3.0452727e+02   1.3833273e+01   2.4057182e+02  -2.2257564e+01   2.5249091e+02   2.2995273e+01   3.1517727e+02   9.6358182e+00   2.8774545e+02   1.3189455e+01   1.4640000e+02  -2.0765636e+01
   4.3037727e+02  -4.0074545e+00   2.3762818e+02  -1.5023891e+01   3.0994145e+02   1.5874381e+01   3.3842455e+02   8.7708764e+01   3.6570000e+02  -6.5509091e-01   2.7980145e+02   3.5475581e+01   4.1507818e+02   3.7722836e+01   3.4555727e+02  -1.1589127e+01   3.9083818e+02  -7.4706909e+00   2.2514455e+02  -3.3288364e+00   1.9746364e+02   2.0600182e+01   3.4691545e+02   1.3224945e+01   9.6044545e+01   1.9013189e+02   2.5750182e+02   4.4775818e+01   3.6041145e+02   8.6335806e+00   6.3523909e+02   5.5359964e+01   3.1609273e+02   3.0586218e+01   6.9400636e+02   8.9257782e+01   5.4456545e+02  -2.6345236e+01   4.8556000e+02   1.2514291e+01   2.5224091e+02   2.0645800e+02   2.0099545e+02  -6.3423636e+00   2.5703727e+02   9.7214291e+01   3.4200364e+02   1.9951636e+00   3.1288636e+02   7.5272727e-01   2.1604091e+02   1.9805309e+02   3.0066182e+02  -1.6752945e+01   2.9163909e+02   7.0552364e+00   1.5043636e+02   1.0365964e+02   3.0581273e+02  -1.3603200e+01   3.2473082e+02   4.2566490e+01   1.4271273e+02  -3.4026109e+01   2.7602182e+02   4.9200727e+00   2.6295000e+02   2.5840582e+02   2.7668636e+02   1.0067327e+02   3.2354364e+02   1.8453105e+02   3.0302000e+02  -9.1106909e+00   1.3516364e+02   1.5477055e+02   2.7069182e+02   1.2337382e+01   1.5593818e+02   4.7311309e+01   4.0961727e+02   2.9685164e+01   3.9114000e+02   2.1445164e+01   4.5627273e+02   5.6565455e+01   2.4973455e+02   5.3463055e+01   3.7056727e+02   5.3500073e+01   2.1395182e+02  -6.1779636e+00   2.2220091e+02   4.4184727e+00   3.3308727e+02   5.8301818e-01   3.3445545e+02   5.5426545e+00   1.8002000e+02   9.3047636e+00
   3.3156727e+02  -1.2392655e+01   3.2871818e+02  -5.6910909e+00   2.7861145e+02   3.8810781e+01   3.3275455e+02   8.7252364e+01   3.4199000e+02  -7.5829091e-01   2.9556145e+02   9.1784781e+01   4.4588818e+02   5.6638036e+01   3.4217727e+02   2.6261273e+01   3.9421818e+02   1.5728909e+01   1.8533455e+02   1.8285964e+01   2.3955364e+02   2.8942982e+01   3.4067545e+02   1.9724145e+01   7.5184545e+01   2.0261069e+02   1.7460182e+02   4.7378182e+00   3.3917145e+02  -2.8857219e+01   5.3181909e+02   3.5733564e+01   2.6342273e+02   7.4981818e-01   5.4424636e+02   7.0618582e+01   4.6671545e+02  -6.7236364e-02   4.8727000e+02   3.0377491e+01   2.7081091e+02   1.7031240e+02   2.1422545e+02  -1.7160764e+01   3.1041727e+02   9.5893891e+01   4.2200364e+02  -3.8348364e+00   3.3973636e+02   6.9347273e+00   2.1538091e+02   2.4796589e+02   2.6632182e+02  -3.5815745e+01   2.7192909e+02  -2.2217964e+01   1.5234636e+02   7.9886836e+01   3.1162273e+02  -9.6780000e+00   3.2923082e+02   2.1756490e+01   1.6324273e+02   1.6911491e+01   2.9888182e+02  -7.7187273e+00   2.3991000e+02   2.8191902e+02   4.0130636e+02   1.5975367e+02   2.9558364e+02   2.0805785e+02   2.8297000e+02  -1.1766909e+00   1.3321364e+02   1.4196655e+02   2.8898182e+02   8.2418182e-01   1.7183818e+02   1.2509309e+01   4.3695727e+02   3.1597964e+01   4.1590000e+02   4.6564364e+01   4.9651273e+02   2.5486255e+01   3.8583455e+02   3.0385055e+01   2.7890727e+02   1.0172873e+01   2.6400182e+02  -2.0131964e+01   2.3168091e+02   1.6560073e+01   3.1332727e+02   4.1138182e+00   3.2479545e+02  -2.2394545e+01   2.0016000e+02   7.8435636e+00
   3.7498727e+02   1.9703745e+01   3.0938818e+02   5.9053091e+00   2.9966145e+02   4.1456781e+01   3.5237455e+02   6.5252764e+01   3.8313000e+02   4.4705091e+00   2.8694145e+02   7.3904381e+01   4.4059818e+02   3.5681236e+01   3.4359727e+02   1.9957673e+01   3.9130818e+02   8.5817091e+00   1.8352455e+02   6.6207636e+00   2.2932364e+02   1.3711382e+01   3.5300545e+02   2.0774545e-01   1.2123455e+02   2.2554669e+02   1.9341182e+02   1.6233018e+01   4.4570145e+02   8.9103806e+00   5.3500909e+02   5.0718364e+01   3.1880273e+02   3.6129418e+01   6.9966636e+02   8.2614982e+01   4.5228545e+02   1.5847164e+01   5.0156000e+02   4.4234291e+01   2.8591091e+02   1.8043440e+02   1.8894545e+02  -3.2783636e+00   2.9684727e+02   6.5739491e+01   4.1253364e+02  -1.3737236e+01   3.8507636e+02   2.9775273e+00   2.0757091e+02   2.2107069e+02   3.0804182e+02  -3.6493345e+01   2.4401909e+02  -6.2251636e+00   1.4143636e+02   9.5379636e+01   3.1976273e+02  -1.6669200e+01   3.2423082e+02   1.5806490e+01   5.9612727e+01  -4.4328109e+01   2.6855182e+02  -1.0232727e-01   2.5205000e+02   2.6684782e+02   3.4040636e+02   1.6109567e+02   2.8544364e+02   1.5538905e+02   3.2435000e+02  -4.9670909e+00   1.3193364e+02   1.2816895e+02   2.6750182e+02  -4.5741818e-01   1.7802818e+02   3.1014109e+01   4.3537727e+02   2.5724364e+01   3.6828000e+02   1.6703964e+01   4.9218273e+02   2.9312655e+01   3.1787455e+02   2.1441855e+01   3.6980727e+02   1.8990873e+01   2.1538182e+02   2.4276364e+00   2.4534091e+02   8.9727273e-01   3.2241727e+02   2.1466182e+00   3.2979545e+02  -1.1654545e+01   2.8783000e+02  -1.0550036e+01
   3.7894727e+02  -9.9305455e-01   2.8538818e+02   2.0205309e+01   2.8004145e+02   3.9316381e+01   3.2318455e+02   9.3397964e+01   4.0013000e+02  -9.5594909e+00   2.8789145e+02   5.9448381e+01   3.9436818e+02   7.8596364e+00   3.8017727e+02   3.3361273e+01   3.8940818e+02   2.8023709e+01   2.2976455e+02   6.9615636e+00   2.4184364e+02   2.2089782e+01   3.5029545e+02  -4.0954545e+00   2.1156455e+02   3.0327029e+02   1.7041182e+02   1.3933018e+01   4.1941145e+02   9.8735806e+00   5.3538909e+02   3.1257964e+01   2.4280273e+02   2.8209418e+01   5.1933636e+02   8.1141382e+01   3.4028545e+02  -7.1283636e-01   5.1094000e+02   6.7863891e+01   2.5529091e+02   1.7712400e+02   2.0156545e+02   2.2182036e+01   2.3755727e+02   8.0482691e+01   4.1738364e+02   2.6747636e+00   3.6492636e+02   1.7209527e+01   2.0623091e+02   2.5341789e+02   2.8823182e+02  -2.8618545e+01   2.6049909e+02  -1.4733564e+01   1.3072636e+02   1.0094644e+02   3.1276273e+02  -1.3249200e+01   3.3888082e+02   7.2844903e+00   1.4655273e+02  -1.5383309e+01   3.4479182e+02   4.1847273e-01   1.9386000e+02   2.5093302e+02   3.6035636e+02   1.2507967e+02   2.6220364e+02   1.6177825e+02   3.1269000e+02  -2.5034291e+01   1.6226364e+02   1.5531255e+02   2.6426182e+02   1.0901782e+01   1.7612818e+02   2.7216109e+01   4.4952727e+02   7.2123636e+00   3.8023000e+02   2.1987964e+01   4.8151273e+02   1.8066255e+01   3.0540455e+02   4.6149455e+01   2.9290727e+02   1.4712873e+01   1.8852182e+02  -1.4713564e+01   2.3592091e+02   2.0550873e+01   2.7037727e+02   1.1789818e+01   3.2355545e+02  -1.6253455e+00   3.2430000e+02   1.9622364e+01
   3.9851727e+02   1.3971345e+01   2.5443818e+02  -3.2186909e+00   2.8166145e+02   5.8566781e+01   3.4946455e+02   9.7915564e+01   3.6794000e+02   1.7857091e+00   3.1551145e+02   7.3908781e+01   4.3502818e+02   2.1266836e+01   3.8102727e+02   3.4243273e+01   4.1121818e+02   2.5589091e+00   2.2285455e+02   2.5143636e+00   1.9946364e+02   3.0580182e+01   4.1696545e+02   1.5430945e+01   1.9299455e+02   3.4266589e+02   2.1726182e+02   4.5805018e+01   4.1103145e+02   1.5063981e+01   4.9081909e+02   2.4873564e+01   3.3537273e+02   5.8938182e+00   4.3733636e+02   6.8741382e+01   5.1733545e+02   1.3593164e+01   4.8627000e+02   4.6507491e+01   2.7724091e+02   1.8379800e+02   1.9956545e+02   5.2020364e+00   2.4093727e+02   8.2642291e+01   3.9134364e+02   5.8579636e+00   3.8278636e+02   2.0020727e+01   1.2819091e+02   3.0961109e+02   2.9051182e+02  -2.2309455e+00   2.5463909e+02  -2.1024764e+01   1.1653636e+02   9.2421636e+01   2.8453273e+02  -4.2308000e+00   3.4418082e+02  -8.6395097e+00   1.0945273e+02  -8.1053091e+00   3.2898182e+02   2.1543273e+01   2.3814000e+02   2.5672062e+02   3.9587636e+02   1.5080807e+02   2.5520364e+02   1.5185825e+02   3.2435000e+02   1.0942909e+01   1.3383364e+02   1.6496695e+02   2.7293182e+02   2.0918182e+01   1.8374818e+02   1.3416509e+01   4.7504727e+02   1.9410764e+01   3.9543000e+02   4.1019636e+00   4.7684273e+02   1.3109855e+01   2.7211455e+02   4.5762655e+01   3.3799727e+02   9.2456727e+00   2.1205182e+02  -4.9259636e+00   2.5763091e+02   9.0040727e+00   3.1427727e+02   5.7078182e+00   2.5398545e+02   2.4602545e+00   2.6378000e+02   6.7539636e+00
   3.6241727e+02   9.1893455e+00   2.7952818e+02   9.6741091e+00   3.4332145e+02   1.1923981e+01   3.6870455e+02   1.1266636e+02   4.1513000e+02   1.2050509e+01   2.8046145e+02   6.0142781e+01   3.9217818e+02   2.8448364e+00   3.7140727e+02   3.7822873e+01   4.0111818e+02   7.9869091e+00   1.7638455e+02  -1.0858036e+01   1.9503364e+02   2.4644582e+01   3.4953545e+02  -2.9464655e+01   1.3094455e+02   3.6152989e+02   2.4574182e+02   1.8476618e+01   3.6232145e+02  -1.6799219e+01   1.7214909e+02   4.0457164e+01   3.1918273e+02   3.7049018e+01   3.0409636e+02   2.3360582e+01   3.8023545e+02  -3.1988364e+00   5.7699000e+02   6.9149891e+01   2.2858091e+02   1.5607080e+02   2.2737545e+02   4.5472364e+00   2.7436727e+02   8.0017891e+01   3.8748364e+02   3.7266764e+01   3.5859636e+02   2.7159273e+00   1.6976091e+02   3.0533549e+02   2.8004182e+02  -2.1913345e+01   2.4335909e+02  -2.8312364e+01   1.5963636e+02   9.5303636e+01   3.1400273e+02   6.3616000e+00   2.8473082e+02  -1.3335097e+00   1.6429273e+02   5.4574909e+00   3.0683182e+02   9.2152727e+00   2.6281000e+02   2.6660702e+02   3.6473636e+02   1.5472927e+02   3.1211364e+02   1.4968545e+02   2.5883000e+02   2.2345091e+00   1.2878364e+02   1.5142095e+02   2.9283182e+02   1.2896182e+01   2.0402818e+02   1.1084109e+01   3.9418727e+02   1.5539564e+01   3.7504000e+02   2.4353164e+01   4.9489273e+02   1.5855855e+01   3.7602455e+02   2.3169855e+01   2.8576727e+02   1.2574073e+01   2.0381182e+02  -8.6067636e+00   2.3654091e+02  -7.3487273e+00   3.5070727e+02  -4.9658182e-01   3.1974545e+02  -1.1420545e+01   2.5249000e+02   1.8227164e+01
   4.1256727e+02   2.9267345e+01   2.7533818e+02  -1.0230691e+01   3.0661145e+02   1.9090781e+01   2.7351455e+02   3.5281564e+01   4.3713000e+02  -5.7094909e+00   3.1799145e+02   6.7610381e+01   3.2764818e+02   1.6577236e+01   3.1564727e+02   3.6763673e+01   3.8788818e+02   9.4253091e+00   1.8652455e+02   1.1407636e+00   1.8141364e+02   2.1834182e+01   4.1643545e+02   5.6334545e-01   1.4623455e+02   3.9206669e+02   2.3479182e+02   2.2732618e+01   3.2551145e+02  -1.5194419e+01   3.4828909e+02   2.4655964e+01   3.1280273e+02   2.6079418e+01   3.5052636e+02   4.1686182e+01   4.3276545e+02  -1.8161236e+01   5.3051000e+02   2.3728291e+01   2.0848091e+02   2.0043880e+02   2.0294545e+02   1.4311636e+01   2.6088727e+02   1.0104629e+02   3.9157364e+02   5.3595636e+00   3.3230636e+02   2.1909127e+01   2.3595091e+02   2.5094029e+02   2.9742182e+02  -2.0023745e+01   2.7163909e+02  -1.8104764e+01   1.6505636e+02   1.1320004e+02   3.3672273e+02   6.6940000e+00   2.9878082e+02   2.0992490e+01   1.0129273e+02   9.9674909e+00   3.2045182e+02   1.4156727e+00   2.9972000e+02   2.7279422e+02   4.0425636e+02   1.7103767e+02   2.6596364e+02   1.6942745e+02   2.8116000e+02   3.1581091e+00   1.3293364e+02   1.0165895e+02   3.0612182e+02   3.5029818e+00   1.6350818e+02   5.0515709e+01   4.1271727e+02   4.7057164e+01   4.0776000e+02   5.5595564e+01   4.9042273e+02   2.5493455e+01   3.4159455e+02   3.9544255e+01   2.9371727e+02   2.9368073e+01   1.8171182e+02   4.5012364e+00   1.9896091e+02   1.7607673e+01   2.8570727e+02   1.7893418e+01   2.3669545e+02   1.7345455e-01   2.2316000e+02   8.2835636e+00
   3.5851727e+02  -1.6308655e+01   2.9857818e+02  -4.6098909e+00   3.0708145e+02   2.5103181e+01   3.1451455e+02   5.5621564e+01   3.7851000e+02   3.9801091e+00   2.8818145e+02   4.0855181e+01   2.7797818e+02  -9.6391636e+00   3.2655727e+02   2.3700873e+01   4.0288818e+02  -2.1046909e+00   2.1395455e+02   2.7063636e+00   1.6408364e+02   6.7905818e+00   4.0357545e+02   8.3521455e+00   1.3771455e+02   3.1365829e+02   2.3103182e+02   4.0563418e+01   3.0270145e+02  -3.3196194e+00   2.3162909e+02   6.7798764e+01   4.1523273e+02   3.4505018e+01   4.2500636e+02   5.7587782e+01   3.3061545e+02   6.2007636e+00   6.2732000e+02   5.1413491e+01   2.1453091e+02   1.9957480e+02   2.2118545e+02   6.6002436e+01   2.7541727e+02   8.8643891e+01   3.7715364e+02   1.2283164e+01   3.3769636e+02   2.7767927e+01   1.9490091e+02   2.0160429e+02   3.1428182e+02  -2.8752545e+01   2.8720909e+02   9.7963636e-01   1.8167636e+02   1.1373044e+02   3.4376273e+02   4.5608000e+00   3.2653082e+02   1.5272490e+01   1.0229273e+02   1.2727491e+01   2.9588182e+02  -8.7187273e+00   2.7086000e+02   2.4215302e+02   3.6944636e+02   1.2696247e+02   2.8468364e+02   8.7359855e+01   3.1740000e+02   8.9289091e+00   1.2245364e+02   1.3287735e+02   2.9936182e+02  -5.8662182e+00   2.0321818e+02   2.4568909e+01   4.2404727e+02   2.8530764e+01   3.9657000e+02   4.6160764e+01   4.8951273e+02   2.9526255e+01   3.5368455e+02   3.5477055e+01   2.7309727e+02   7.3976727e+00   1.5062182e+02  -8.7815636e+00   2.2306091e+02   2.6919673e+01   3.3417727e+02   2.5785818e+01   2.8241545e+02   2.0565855e+01   1.5159000e+02  -1.4510836e+01
   3.5027727e+02  -2.8894545e+00   2.9605818e+02  -1.0408291e+01   2.9185145e+02   1.5941581e+01   3.5332455e+02   5.9326764e+01   4.4570000e+02   2.9844909e+01   2.7451145e+02   4.2038781e+01   3.9736818e+02   1.3963636e-01   3.2131727e+02   3.1260073e+01   3.6883818e+02  -1.1100691e+01   1.6961455e+02   1.3963564e+01   2.0389364e+02   3.1085782e+01   3.3996545e+02   4.2509455e+00   1.1723455e+02   2.5119669e+02   2.1988182e+02   1.3925418e+01   2.8760145e+02  -1.3011619e+01   1.7838909e+02   3.6717964e+01   3.4547273e+02   3.6375818e+01   4.7485636e+02   6.0079782e+01   3.2652545e+02   6.6179636e+00   6.6418000e+02   3.1894691e+01   2.3077091e+02   2.2875560e+02   2.1194545e+02   5.6021636e+01   2.4988727e+02   7.8596291e+01   3.4134364e+02  -3.4320364e+00   3.2088636e+02   4.1922727e+01   1.5490091e+02   1.4804429e+02   2.9499182e+02  -2.6589345e+01   2.6987909e+02  -7.2396364e-01   1.9391636e+02   1.1237124e+02   3.3957273e+02   1.1086000e+01   3.8568082e+02   1.4990490e+01   1.3539273e+02   1.8659491e+01   2.0455182e+02   1.4976727e+00   2.6914000e+02   2.2067062e+02   4.3668636e+02   1.6073327e+02   2.9658364e+02   1.6135785e+02   3.6021000e+02   4.5441091e+00   1.3602364e+02   1.4741175e+02   3.3417182e+02   2.9308982e+01   2.4364818e+02   5.3954509e+01   3.9328727e+02   7.7115636e+00   3.8728000e+02   3.1043964e+01   4.8918273e+02   3.1172655e+01   2.7183455e+02  -5.1649455e+00   2.7066727e+02   3.8682073e+01   1.5671182e+02  -1.9648764e+01   2.3411091e+02   1.1225673e+01   3.2998727e+02   9.9310182e+00   3.2745545e+02   1.1532655e+01   1.8616000e+02   3.8356364e-01
   3.7451727e+02  -1.4968655e+01   3.1686818e+02  -2.7830909e+00   2.7832145e+02   4.1883981e+01   4.2432455e+02   9.2786764e+01   4.2270000e+02   9.5949091e+00   2.9980145e+02   5.7635581e+01   4.5178818e+02   2.8456036e+01   3.9364727e+02   2.6423673e+01   3.5664818e+02   1.2645091e+00   1.6676455e+02  -3.1884364e+00   1.9675364e+02   1.9466982e+01   3.8777545e+02   2.0906145e+01   6.7474545e+01   2.0394749e+02   2.1317182e+02   1.0042218e+01   3.8370145e+02  -1.1179619e+01   2.5690909e+02   4.5816364e+01   3.2018273e+02   3.9399018e+01   4.7166636e+02   4.7994982e+01   4.4885545e+02   1.7121564e+01   5.6894000e+02   4.6033891e+01   2.3296091e+02   1.7515040e+02   2.3303545e+02   5.5574436e+01   2.9884727e+02   6.1919491e+01   3.8281364e+02  -1.2696364e+00   3.2849636e+02   2.1123927e+01   1.7528091e+02   1.8774389e+02   2.9247182e+02  -3.8767745e+01   2.9201909e+02  -3.1925164e+01   2.0967636e+02   9.8680436e+01   3.2605273e+02  -1.5552400e+01   3.2043082e+02  -6.8950968e-01   1.8539273e+02  -1.1700509e+01   2.6626182e+02  -8.6291273e+00   2.3486000e+02   2.1593302e+02   4.4102636e+02   1.6776607e+02   2.6644364e+02   1.5190905e+02   2.8455000e+02   9.7969091e+00   1.3802364e+02   1.7315175e+02   2.7583182e+02   4.5461818e+00   2.4302818e+02   5.1054109e+01   3.8518727e+02   1.4789564e+01   3.8828000e+02   2.4293964e+01   4.5946273e+02   2.1310255e+01   3.3368455e+02   2.0837055e+01   2.8309727e+02   5.4076727e+00   2.1728182e+02  -1.1543636e+00   2.8649091e+02   1.1415273e+01   3.4317727e+02   2.9155818e+01   3.2745545e+02  -9.3734545e-01   2.0349000e+02  -2.3283636e-01
   2.9913727e+02  -2.3798255e+01   2.9724818e+02   2.2565091e+00   2.1470145e+02   2.4683581e+01   3.7818455e+02   9.7577964e+01   4.1618000e+02   1.9066509e+01   2.7727145e+02   4.8587981e+01   3.0202818e+02   5.9716836e+01   3.3702727e+02   2.7763273e+01   4.1078818e+02   2.1883309e+01   2.0933455e+02  -1.1544036e+01   2.1760364e+02   2.3178982e+01   3.6562545e+02   7.2981455e+00   1.2951455e+02   2.1764429e+02   2.3855182e+02   1.3051818e+01   3.9517145e+02   3.6472781e+01   5.3866909e+02   4.0665564e+01   3.1913273e+02   1.8763018e+01   4.8305636e+02   5.4853782e+01   4.6223545e+02  -1.1388364e+00   4.8389000e+02   5.1697891e+01   2.4538091e+02   1.3710680e+02   2.3199545e+02   8.1607636e+01   2.7803727e+02   7.6914291e+01   3.5191364e+02   1.9202364e+01   3.4392636e+02   3.9795273e+00   1.6690091e+02   1.9108429e+02   1.1013182e+02  -4.5610545e+01   3.3292909e+02  -2.2817964e+01   1.6777636e+02   9.4702436e+01   3.5495273e+02   1.8135600e+01   3.5323082e+02  -1.7135097e+00   1.7239273e+02  -1.2405091e+00   3.0383182e+02   1.2885273e+01   2.6886000e+02   2.6802302e+02   3.5963636e+02   1.1627727e+02   2.7220364e+02   1.5001825e+02   3.6340000e+02   2.2008909e+01   1.4850364e+02   1.4903335e+02   2.7121182e+02   1.8675782e+01   2.5026818e+02   1.2664909e+01   4.3775727e+02   2.0633964e+01   3.7338000e+02   1.1725964e+01   4.6084273e+02   3.0579855e+01   2.5902455e+02   1.8959855e+01   3.1104727e+02   3.9601673e+01   1.2185182e+02   1.3300364e+00   2.5234091e+02  -7.1272727e-01   3.3232727e+02  -1.4406182e+01   3.1274545e+02   8.9494545e+00   1.6735000e+02   2.3178364e+01
   3.3565727e+02   2.0001455e+00   2.4900818e+02   3.0495709e+01   3.3708145e+02   1.8183181e+01   4.3318455e+02   1.0155796e+02   4.2970000e+02  -6.4450909e+00   2.5337145e+02   6.9639981e+01   4.7226818e+02   4.0247636e+01   3.8340727e+02   2.4912873e+01   3.9145818e+02   4.0497091e+00   1.8685455e+02   1.0394364e+01   1.8451364e+02   2.7206182e+01   3.4300545e+02   4.0387745e+01   1.4523455e+02   3.1891669e+02   2.8665182e+02   1.5353818e+01   3.2917145e+02  -3.9817219e+01   5.4309909e+02   4.5971164e+01   3.1432273e+02   3.8007818e+01   4.5947636e+02   3.6210182e+01   4.2733545e+02   2.8413164e+01   5.0813000e+02   5.5278691e+01   2.6158091e+02   1.7333080e+02   2.5399545e+02   7.4897636e+01   2.5326727e+02   7.1135891e+01   3.7376364e+02   5.9343636e+00   3.0478636e+02   1.8260727e+01   1.8314091e+02   1.8288509e+02   5.6131818e+01  -3.3670545e+01   2.9801909e+02  -3.4951636e+00   1.3677636e+02   1.0384244e+02   3.1524273e+02   8.7424000e+00   3.1773082e+02   2.1326490e+01   1.0329273e+02   1.4177491e+01   3.0974182e+02   1.2224727e+00   2.3752000e+02   2.2058022e+02   3.5663636e+02   1.3879727e+02   3.0254364e+02   1.5388105e+02   3.1997000e+02  -3.2706691e+01   1.4969364e+02   1.6812815e+02   2.7221182e+02   1.3165782e+01   2.0826818e+02   1.1214909e+01   3.3280727e+02   1.9879964e+01   3.6466000e+02   4.4993564e+01   4.8580273e+02   2.0533055e+01   2.4521455e+02   3.9724655e+01   3.1909727e+02   3.2957673e+01   2.1152182e+02  -8.2235636e+00   2.3177091e+02   9.1728727e+00   3.3317727e+02   2.6335818e+01   2.8598545e+02  -8.1897455e+00   2.2307000e+02   2.4770764e+01
   1.6741727e+02   2.0793455e+00   3.0133818e+02   1.4409309e+01   3.3394145e+02  -4.5619394e-02   3.9742455e+02   7.7608764e+01   4.1137000e+02   1.2111309e+01   2.9051145e+02   5.8428781e+01   4.2012818e+02   1.6228836e+01   3.7298727e+02   1.3126473e+01   3.5164818e+02   2.8514509e+01   2.2780455e+02   7.9283636e+00   1.9151364e+02   4.4696182e+01   3.2115545e+02   2.4905745e+01   2.2751455e+02   3.4114429e+02   2.8707182e+02   3.0170218e+01   4.1375145e+02   1.7416381e+01   5.7433909e+02   5.5041964e+01   2.9828273e+02   3.0721018e+01   7.1171636e+02   5.1460982e+01   4.0276545e+02  -2.8291236e+01   4.9451000e+02   5.7038291e+01   2.7515091e+02   1.5010520e+02   2.7118545e+02   6.3382436e+01   2.8169727e+02   8.4571491e+01   3.4991364e+02  -7.7763636e-01   3.5516636e+02   2.1270327e+01   1.4790091e+02   2.1860429e+02   5.9701818e+01  -2.1196145e+01   2.6120909e+02  -1.8320364e+01   1.7896636e+02   1.0294724e+02   2.7310273e+02  -1.7640000e-01   3.2213082e+02   2.5574490e+01   8.0502727e+01  -1.9159309e+01   2.5788182e+02  -2.8872727e-01   2.8733000e+02   1.8778542e+02   3.9387636e+02   1.2062807e+02   3.1935364e+02   1.5577625e+02   2.9226000e+02  -8.9198909e+00   1.4069364e+02   1.5436815e+02   3.2098182e+02  -5.4581818e-01   1.8636818e+02   2.0966909e+01   4.3256727e+02   2.1519164e+01   3.7376000e+02   3.8835564e+01   4.3880273e+02   2.5533055e+01   3.0907455e+02   2.6905855e+01   3.2699727e+02   1.2845673e+01   1.8771182e+02  -3.8887636e+00   2.9715091e+02   1.0752473e+01   3.4584727e+02   1.8612218e+01   3.4964545e+02   1.2997455e+01   2.3773000e+02   2.7217964e+01
   2.4365727e+02   8.3101455e+00   2.8881818e+02  -3.1190909e+00   2.9385145e+02   2.7831581e+01   3.9585455e+02   1.1544436e+02   4.0284000e+02   2.6793709e+01   2.6366145e+02   6.4056781e+01   3.9812818e+02   2.5988836e+01   3.4902727e+02   4.3332727e+00   3.6468818e+02  -1.9586909e+00   1.7914455e+02   1.6116364e-01   1.8036364e+02   6.1981818e+00   3.6891545e+02  -1.0535055e+01   1.9090455e+02   2.5287309e+02   1.8674182e+02   6.3866182e+00   2.5313145e+02  -1.1924019e+01   5.2766909e+02   1.9395564e+01   2.4390273e+02   1.3401418e+01   4.4071636e+02   6.1190982e+01   3.8214545e+02   1.3598364e+01   4.7399000e+02   4.9539891e+01   2.6462091e+02   1.3799760e+02   1.8618545e+02   4.2032436e+01   2.5355727e+02   8.1682691e+01   3.7715364e+02   7.8031636e+00   3.6135636e+02   4.0651273e+00   1.2738091e+02   2.3672589e+02   7.6751818e+01  -1.7700145e+01   2.5154909e+02  -8.0675636e+00   1.3624636e+02   9.2744836e+01   3.5381273e+02   4.3668000e+00   3.5453082e+02   8.6824903e+00   1.1045273e+02   3.9444691e+01   2.6774182e+02   2.1722473e+01   1.9705000e+02   2.5524782e+02   3.9540636e+02   1.2046567e+02   2.9277364e+02   1.5133265e+02   2.9316000e+02  -2.3218909e+00   1.3988364e+02   1.2262295e+02   2.8212182e+02  -2.7170182e+00   2.0802818e+02   3.1144109e+01   4.3618727e+02   2.4609564e+01   4.2157000e+02   1.1970764e+01   5.0656273e+02   2.2112255e+01   3.8583455e+02   3.0245055e+01   3.0756727e+02   1.3830073e+01   2.0609182e+02  -1.1879164e+01   2.8587091e+02   2.5548727e+00   2.9632727e+02   1.1938182e+00   3.5745545e+02   2.6702655e+01   2.3716000e+02  -5.9264364e+00
   4.0979727e+02   1.2588945e+01   3.2105818e+02   1.7541709e+01   3.0113145e+02   5.1819181e+01   3.3499455e+02   9.2833164e+01   4.8599000e+02   3.5721709e+01   2.7666145e+02   8.5206781e+01   4.8540818e+02   3.5526436e+01   3.7117727e+02  -5.8687273e+00   3.7835818e+02   2.8770909e-01   2.0190455e+02  -1.0999636e+01   2.0517364e+02   2.4213382e+01   3.8824545e+02   1.2628545e+01   2.1661455e+02   3.1301629e+02   2.5188182e+02   2.6275418e+01   3.0341145e+02  -1.1656419e+01   5.5981909e+02   8.6583564e+01   3.3175273e+02   5.8993418e+01   6.2624636e+02   6.2588582e+01   4.7666545e+02   1.7036764e+01   5.1246000e+02   4.4502291e+01   2.8781091e+02   2.1228240e+02   2.1622545e+02   6.0629236e+01   2.4774727e+02   7.9767491e+01   4.1167364e+02   8.8515636e+00   3.3669636e+02   3.4317927e+01   1.2609091e+02   2.5034909e+02   2.5056182e+02  -1.0034945e+01   2.4158909e+02  -1.1750764e+01   1.3915636e+02   1.0199204e+02   3.0333273e+02   2.0252000e+00   3.6668082e+02  -8.0395097e+00   2.2103273e+02  -4.8717091e+00   3.2917182e+02   1.1980727e+00   2.3495000e+02   2.6178582e+02   3.5106636e+02   1.3663287e+02   2.6292364e+02   1.6372065e+02   3.0278000e+02   1.2618509e+01   1.2750364e+02   1.7718335e+02   3.1721182e+02   2.3095782e+01   1.7959818e+02   3.1418509e+01   4.3333727e+02   2.9407564e+01   4.2366000e+02   3.4323564e+01   5.3275273e+02   3.0827055e+01   3.7492455e+02   2.1447855e+01   3.3499727e+02   3.7155673e+01   1.5685182e+02  -9.0899636e+00   2.6363091e+02   1.7640727e+00   3.0837727e+02   2.7939818e+01   3.3783545e+02   3.8612255e+01   1.7107000e+02   1.8590764e+01
   3.5508727e+02  -1.3604255e+01   3.0371818e+02   2.1189091e+00   2.6046145e+02   2.7022781e+01   3.6375455e+02   5.7582364e+01   4.2013000e+02   4.2205091e+00   2.5970145e+02   6.6653581e+01   4.5550818e+02   3.1398436e+01   3.7907727e+02  -1.2550727e+01   3.6816818e+02   3.2382909e+01   1.9161455e+02   3.5356364e-01   1.8932364e+02   2.9911382e+01   3.5248545e+02   5.3934545e-01   2.0142455e+02   2.5184149e+02   1.8603182e+02   1.7213418e+01   3.7513145e+02   1.4035981e+01   4.7028909e+02   4.7515964e+01   2.7913273e+02   2.9873018e+01   5.9738636e+02   5.1037382e+01   4.8766545e+02   1.1916764e+01   5.4984000e+02   4.1511891e+01   2.0262091e+02   2.2214760e+02   2.0351545e+02   3.4796036e+01   2.9041727e+02   9.2353891e+01   4.1396364e+02   1.4188364e+01   2.8559636e+02  -1.4072727e-02   1.4852091e+02   1.8831469e+02   3.2118182e+02  -4.2734545e+01   2.5411909e+02  -1.2893164e+01   1.1634636e+02   1.0328684e+02   3.0600273e+02  -1.7088400e+01   3.7013082e+02   1.9984490e+01   2.1876273e+02   2.5839891e+01   3.2779182e+02  -2.2221527e+01   2.0381000e+02   2.4056702e+02   3.6735636e+02   1.1608967e+02   2.9673364e+02   1.4691585e+02   3.2174000e+02  -2.9482909e+00   1.3674364e+02   2.5887415e+02   3.0898182e+02  -1.2958182e+00   2.1688818e+02   1.5765309e+01   3.7166727e+02   1.6531164e+01   3.7809000e+02   1.6209164e+01   4.6118273e+02   2.2742655e+01   4.8121455e+02   3.7804655e+01   2.8761727e+02   2.7476073e+01   2.1652182e+02  -1.8763564e+01   3.0058091e+02  -2.0519273e+00   3.2070727e+02  -1.1865818e+00   3.6274545e+02   1.2999455e+01   1.8187000e+02   1.0536764e+01
   3.1722727e+02  -7.6545455e-01   2.8605818e+02   1.1301709e+01   2.7042145e+02   2.9365981e+01   3.2951455e+02   7.6701564e+01   3.7856000e+02   7.8861091e+00   2.4894145e+02   9.5184381e+01   4.1302818e+02   2.5696836e+01   4.1217727e+02  -1.4872727e-01   3.5721818e+02   1.9168909e+01   2.0742455e+02   9.6087636e+00   2.1117364e+02   3.8403382e+01   3.3534545e+02  -1.3945455e-01   2.2923455e+02   3.0209669e+02   1.5269182e+02   3.6640618e+01   3.4184145e+02  -1.4508194e+00   5.2885909e+02   2.1300364e+01   3.0485273e+02   3.1675418e+01   5.1709636e+02   9.1650582e+01   4.3756545e+02   1.6694764e+01   4.8180000e+02   4.0105091e+01   1.9867091e+02   2.6008360e+02   2.1684545e+02   7.7439636e+01   2.8912727e+02   1.1278709e+02   3.7386364e+02   2.1446364e+01   3.2683636e+02   2.6876727e+01   1.7742091e+02   1.7495269e+02   2.8566182e+02  -4.9222945e+01   2.7644909e+02  -2.0729564e+01   1.7405636e+02   1.0262004e+02   3.5391273e+02   3.3128800e+01   3.4848082e+02   1.5816490e+01   2.0224273e+02  -9.5285091e+00   3.0879182e+02  -1.1651527e+01   1.8819000e+02   2.6866662e+02   3.7368636e+02   1.2339327e+02   2.7692364e+02   1.3702065e+02   3.3402000e+02  -1.2970691e+01   1.3645364e+02   1.4513735e+02   2.9369182e+02   9.5873818e+00   1.7731818e+02   3.2170909e+01   4.0437727e+02   3.7304364e+01   4.0152000e+02   3.1094764e+01   4.8484273e+02   1.7129855e+01   3.4226455e+02   3.6870655e+01   2.9161727e+02   2.7006073e+01   2.2847182e+02  -1.5719564e+01   3.5211091e+02   1.4065673e+01   3.2856727e+02   1.7464618e+01   3.4850545e+02  -4.9613455e+00   1.8916000e+02   1.3533564e+01
   3.7718727e+02   2.3247745e+01   3.3205818e+02   5.8517091e+00   2.8204145e+02   2.1346381e+01   3.5675455e+02   6.4192364e+01   4.2904000e+02  -7.0122909e+00   2.8213145e+02   8.2099181e+01   3.9464818e+02   3.0272364e+00   3.8336727e+02  -4.8439273e+00   3.6168818e+02  -2.1618691e+01   1.3733455e+02  -1.7784036e+01   1.9589364e+02   3.6865782e+01   3.5210545e+02  -7.6702545e+00   1.5318455e+02   3.4528069e+02   1.9450182e+02   3.7055818e+01   4.5822145e+02   1.0668781e+01   6.0176909e+02   6.0417564e+01   2.9837273e+02   3.0613818e+01   5.9543636e+02   8.8483382e+01   4.1566545e+02   1.0667636e+00   5.3318000e+02   9.2084691e+01   2.0915091e+02   2.4505520e+02   2.3137545e+02   7.6897236e+01   2.7484727e+02   9.8499491e+01   3.9538364e+02   2.3964764e+01   3.4683636e+02   5.6567273e+00   1.6419091e+02   1.5759109e+02   3.2185182e+02  -2.1548145e+01   2.5725909e+02  -1.6624364e+01   1.7553636e+02   8.0981636e+01   3.0724273e+02   2.5092400e+01   3.3933082e+02   2.3848490e+01   1.3739273e+02   7.9194909e+00   3.5288182e+02  -1.4187273e+00   1.4105000e+02   2.7462782e+02   4.1468636e+02   1.3092327e+02   2.7906364e+02   1.5351945e+02   3.0016000e+02  -8.4518909e+00   1.3693364e+02   1.4781895e+02   3.0164182e+02  -8.1386182e+00   1.8559818e+02   2.0598509e+01   4.2014727e+02   2.9612764e+01   4.3300000e+02   2.4286364e+01   5.0951273e+02   1.5826255e+01   3.3111455e+02   2.5812655e+01   3.0352727e+02   2.7623273e+01   2.1847182e+02  -1.8539564e+01   3.1996091e+02   7.6376727e+00   3.4151727e+02   1.1768618e+01   3.6945545e+02  -4.9173455e+00   1.6354000e+02   1.1931636e+00
   3.8394727e+02   4.7569455e+00   2.8881818e+02  -3.9690909e+00   2.5413145e+02   2.8191806e+00   2.9527455e+02   5.0400764e+01   4.0204000e+02   7.1770909e-01   3.0380145e+02   8.6555581e+01   3.6402818e+02   6.2806836e+01   3.4379727e+02   1.8751673e+01   3.7464818e+02   7.6745091e+00   2.2242455e+02   8.6987636e+00   1.9222364e+02   1.6249382e+01   3.8710545e+02   4.4297455e+00   8.6424545e+01   2.7057149e+02   1.6798182e+02   5.2274182e+00   3.7922145e+02  -1.3631219e+01   4.9181909e+02   4.8413564e+01   3.1632273e+02   9.8978182e+00   4.4371636e+02   7.2900982e+01   4.3861545e+02   6.8907636e+00   5.9008000e+02   8.0532691e+01   1.7958091e+02   2.7499080e+02   1.8432545e+02   8.8371236e+01   2.7598727e+02   8.9458291e+01   3.4753364e+02   1.6412764e+01   3.0930636e+02   1.8659127e+01   1.5547091e+02   1.3218869e+02   2.7047182e+02  -2.5387745e+01   2.8111909e+02  -3.1103164e+01   1.9691636e+02   6.5221236e+01   3.4367273e+02   9.2280000e+00   3.4273082e+02  -3.1735097e+00   1.6224273e+02   3.9914909e+00   2.8074182e+02   1.5924727e+00   2.1267000e+02   2.8566822e+02   3.8102636e+02   1.3970607e+02   2.9192364e+02   1.5521065e+02   2.9812000e+02   3.6113091e+00   1.1240364e+02   1.5949135e+02   3.2117182e+02  -1.8611018e+01   2.2117818e+02   2.8522109e+01   3.9361727e+02   2.3825164e+01   4.2657000e+02   4.5180764e+01   4.0537273e+02   4.2487455e+01   3.0030455e+02   3.5417455e+01   3.1471727e+02  -1.5019273e+00   1.0128182e+02  -1.2354364e+01   2.8463091e+02   2.2994073e+01   3.3679727e+02  -1.8523782e+01   3.4493545e+02  -7.6257455e+00   1.6135000e+02   2.3683636e+00
   3.7779727e+02  -1.8105455e-01   2.9071818e+02  -6.6510909e+00   2.7085145e+02   2.4621581e+01   2.6899455e+02   6.8353164e+01   4.1489000e+02   1.2549709e+01   2.7075145e+02   1.2257958e+02   3.8102818e+02   3.9668364e+00   3.5602727e+02   7.2432727e+00   3.7826818e+02   1.0674909e+01   2.0804455e+02   1.5179164e+01   2.1098364e+02  -5.8141818e-01   3.8167545e+02   1.6014145e+01   1.6718455e+02   4.8887069e+02   2.3803182e+02   3.5433418e+01   3.4617145e+02   7.5427806e+00   5.8814909e+02   5.4417164e+01   3.5690273e+02   2.5511418e+01   3.2700636e+02   7.0477782e+01   4.3023545e+02   6.8511636e+00   5.9884000e+02   3.7121891e+01   2.1496091e+02   2.3878040e+02   2.4727545e+02   7.0005236e+01   2.6250727e+02   5.9966691e+01   3.2476364e+02   7.8543636e+00   2.8330636e+02   6.3991273e+00   1.9057091e+02   1.8219069e+02   3.2099182e+02  -3.1339345e+01   2.8863909e+02  -1.1934764e+01   2.3510636e+02   9.1596036e+01   3.2500273e+02   2.8151600e+01   3.5713082e+02   2.2724490e+01   1.4739273e+02  -1.5770509e+01   2.2769182e+02   1.2026473e+01   2.6714000e+02   3.0483062e+02   3.9349636e+02   1.4084847e+02   3.0039364e+02   1.5214305e+02   3.3188000e+02  -2.1394909e+00   1.5059364e+02   1.5357615e+02   2.9464182e+02  -2.7686182e+00   2.2964818e+02   3.8034509e+01   3.9609727e+02   3.8006764e+01   3.5890000e+02   1.8884364e+01   4.9637273e+02   4.6067455e+01   3.9235455e+02   5.4723455e+01   2.8033727e+02   3.5858473e+01   1.4766182e+02  -7.0647636e+00   3.0334091e+02  -7.0727273e+00   3.2965727e+02   5.1874182e+00   3.2474545e+02   6.1294545e+00   1.8102000e+02   7.3247636e+00
   3.9218727e+02   1.0477455e+00   2.9310818e+02  -9.4122909e+00   3.2575145e+02   2.8179581e+01   3.6199455e+02   8.4823164e+01   3.8361000e+02   9.3321091e+00   2.8856145e+02   9.7154781e+01   3.2688818e+02   1.3018036e+01   3.4183727e+02  -1.4315273e+00   3.7045818e+02   1.6389709e+01   1.9957455e+02   3.0467636e+00   1.6308364e+02   2.1440582e+01   3.4110545e+02  -1.0220255e+01   1.0747455e+02   3.0493749e+02   1.8693182e+02   2.0611418e+01   2.6689145e+02  -5.8848194e+00   4.6833909e+02   2.7291964e+01   3.2237273e+02   1.5553818e+01   2.5695636e+02   4.1891782e+01   4.4356545e+02   4.6347636e+00   5.1803000e+02   6.0346691e+01   1.9567091e+02   2.8270360e+02   3.2737545e+02   7.5977236e+01   2.6517727e+02   1.0980309e+02   3.7981364e+02   8.9203636e+00   3.2454636e+02   1.1769927e+01   1.5519091e+02   1.9407109e+02   2.5232182e+02  -2.7225745e+01   3.0535909e+02  -2.1042364e+01   1.9553636e+02   2.9521636e+01   3.2795273e+02  -8.6544000e+00   3.3633082e+02   2.2838490e+01   1.1650273e+02   6.0706909e+00   2.5874182e+02   1.3252473e+01   2.0310000e+02   2.8376382e+02   3.5797636e+02   1.5488007e+02   2.7473364e+02   1.4410585e+02   3.1688000e+02  -2.5699491e+01   1.4621364e+02   1.3826655e+02   2.8998182e+02  -3.3958182e+00   2.0669818e+02   1.9390509e+01   3.9575727e+02   2.8413964e+01   3.8128000e+02   3.4713964e+01   4.5856273e+02   2.3142255e+01   2.6049455e+02   2.0792255e+01   2.9561727e+02   2.5686073e+01   1.8914182e+02  -1.2333164e+01   3.3901091e+02  -7.2163273e+00   3.3070727e+02   3.5334182e+00   2.9450545e+02   3.3186545e+00   1.9711000e+02   2.1747564e+01
   4.3127727e+02   5.3905455e+00   2.9495818e+02  -1.3560291e+01   3.0261145e+02  -3.5892194e+00   2.9637455e+02   6.8262764e+01   4.2584000e+02  -2.4262909e+00   3.0570145e+02   6.6073581e+01   3.5655818e+02  -1.8875564e+01   3.4169727e+02   1.5249673e+01   4.0621818e+02   7.3889091e+00   1.8738455e+02   2.1161964e+01   1.7675364e+02   1.0486982e+01   3.7672545e+02   6.9801455e+00   1.7261455e+02   3.6614629e+02   2.7879182e+02   2.5362618e+01   3.5156145e+02   2.3151581e+01   4.6023909e+02   6.6319964e+01   3.6313273e+02   3.4863018e+01   3.5633636e+02   5.1801382e+01   4.5428545e+02   2.1671636e+00   5.0061000e+02   4.7790291e+01   1.8562091e+02   3.2488760e+02   2.3837545e+02   7.3047236e+01   2.4979727e+02   9.4173491e+01   3.4057364e+02  -8.7504364e+00   3.3221636e+02   1.5486327e+01   1.5971091e+02   1.8746949e+02   2.6370182e+02  -1.6706145e+01   2.9449909e+02  -1.7883564e+01   1.7839636e+02   2.1992836e+01   3.6505273e+02   3.9707600e+01   3.6198082e+02   3.6486490e+01   1.3087273e+02  -2.8708909e+01   2.6612182e+02   1.9762073e+01   2.1848000e+02   2.8424342e+02   3.8478636e+02   1.4550527e+02   3.0001364e+02   1.5775345e+02   3.3640000e+02   1.0689091e+00   1.4559364e+02   1.5416615e+02   3.0841182e+02  -1.8060218e+01   2.5745818e+02   2.9429709e+01   4.0437727e+02   1.7254364e+01   3.6719000e+02   1.9651164e+01   4.8189273e+02   7.3658545e+00   3.8807455e+02   3.2395855e+01   2.7752727e+02   4.2283273e+01   1.8481182e+02   9.2032364e+00   2.8392091e+02   1.7240873e+01   3.3032727e+02   4.2338182e+00   2.8012545e+02   7.9890545e+00   2.3092000e+02  -5.9572364e+00
   3.9398727e+02   3.3374545e-01   2.7662818e+02  -1.1423891e+01   2.9766145e+02   5.6667806e+00   2.9299455e+02   6.5483164e+01   4.5913000e+02   5.3905091e+00   3.1066145e+02   6.4436781e+01   3.4255818e+02  -2.2565564e+01   3.3202727e+02   2.4032727e+00   4.0497818e+02   9.3481091e+00   1.4452455e+02   4.5907636e+00   1.6203364e+02   1.4094582e+01   3.5972545e+02  -1.9709855e+01   1.1204455e+02   3.3485189e+02   2.1584182e+02   1.1058618e+01   3.8432145e+02   6.4407806e+00   4.8471909e+02   6.1171564e+01   3.3371273e+02   3.3936618e+01   5.6181636e+02   3.9742982e+01   4.2690545e+02   5.3975636e+00   5.1213000e+02   4.9678691e+01   2.1977091e+02   2.5486560e+02   2.6975545e+02   6.5586836e+01   2.5688727e+02   6.9606291e+01   3.7529364e+02   1.1141964e+01   3.4159636e+02   1.8115927e+01   1.7604091e+02   2.9368309e+02   2.3608182e+02  -2.0016545e+01   2.6168909e+02   3.6412364e+00   1.5815636e+02   6.5562036e+01   3.3576273e+02   3.7720800e+01   3.2803082e+02   1.0702490e+01   1.4355273e+02  -3.4633091e+00   2.7979182e+02   3.9984727e+00   2.5386000e+02   2.7275302e+02   4.4835636e+02   9.9699673e+01   3.0111364e+02   1.8851545e+02   3.1374000e+02  -7.3829091e-01   1.1988364e+02   1.4432295e+02   2.8793182e+02   1.4781818e+00   2.0797818e+02   1.1718109e+01   4.0590727e+02   2.1181964e+01   3.9743000e+02   9.4196364e-01   5.0504273e+02   2.6283855e+01   3.0154455e+02   3.5508255e+01   3.1376727e+02   3.5614073e+01   1.9747182e+02  -6.2895636e+00   3.0563091e+02   5.3540727e+00   3.3137727e+02   2.0819818e+01   3.4250545e+02  -2.4051345e+01   1.0683000e+02   1.6929964e+01
   3.5984727e+02  -2.7050545e+00   2.7952818e+02  -2.3985891e+01   2.9532145e+02   1.6803981e+01   2.9613455e+02   8.3141964e+01   4.4108000e+02   1.3024509e+01   2.5646145e+02   9.7632781e+01   3.5850818e+02  -1.5651564e+01   3.6226727e+02   1.8984073e+01   4.0816818e+02   2.6282909e+01   1.9861455e+02   1.3313564e+01   1.7608364e+02   1.9740582e+01   3.4229545e+02   2.1454545e-01   1.3661455e+02   3.3521629e+02   2.1498182e+02   4.4317418e+01   3.6065145e+02  -1.0335619e+01   5.1857909e+02   4.7272764e+01   3.4018273e+02   3.3269018e+01   6.0457636e+02   5.5132182e+01   4.1609545e+02  -1.5876364e+00   4.6613000e+02   5.5168691e+01   2.1629091e+02   2.8643400e+02   2.7356545e+02   6.7192036e+01   2.7474727e+02   8.0797491e+01   3.4724364e+02  -5.0440364e+00   3.6173636e+02   4.1124727e+01   2.0004091e+02   2.8310309e+02   2.5185182e+02   1.9118545e+00   2.5168909e+02  -1.2178764e+01   1.7029636e+02   7.2310836e+01   3.4933273e+02   5.2395200e+01   3.5938082e+02   1.8294490e+01   1.4450273e+02   3.5106909e+00   2.8269182e+02   1.4956473e+01   3.0448000e+02   2.4365342e+02   4.2597636e+02   1.3068007e+02   2.8444364e+02   1.6908905e+02   3.3126000e+02  -6.9398909e+00   1.6183364e+02   1.3734695e+02   2.5102182e+02   2.1009818e+00   2.2326818e+02   5.9494909e+01   4.3756727e+02   1.7309164e+01   3.6500000e+02   1.7156364e+01   4.7104273e+02   1.6043855e+01   3.2983455e+02   3.1915055e+01   3.1147727e+02   1.2757273e+01   1.7262182e+02  -9.1515636e+00   2.5363091e+02   2.0044073e+01   3.6789727e+02   3.0382182e+00   3.0007545e+02  -1.1706945e+01   2.1559000e+02   1.5459164e+01
   3.6575727e+02  -5.5578545e+00   2.8248818e+02   2.7197309e+01   2.8680145e+02   2.3915581e+01   3.3813455e+02   8.1821964e+01   3.8699000e+02   2.2681709e+01   2.8189145e+02   1.1983838e+02   4.0159818e+02   1.0991236e+01   3.6936727e+02   3.0176073e+01   4.0997818e+02  -3.2418909e+00   1.7409455e+02   5.0351636e+00   2.0341364e+02   2.7164182e+01   3.3772545e+02  -1.2759855e+01   1.3318455e+02   3.7821069e+02   2.2903182e+02   4.6863418e+01   4.0827145e+02   2.4247806e+00   5.1781909e+02   2.9043564e+01   3.1594273e+02   4.1258218e+01   5.6833636e+02   4.9841382e+01   3.8928545e+02   3.2671636e+00   5.0618000e+02   5.3574691e+01   1.9605091e+02   2.4862320e+02   3.4613545e+02   7.8336436e+01   2.7931727e+02   9.6711891e+01   3.6024364e+02  -1.1324036e+01   3.3378636e+02   3.0550727e+01   1.8714091e+02   2.1789509e+02   2.6894182e+02  -2.6175345e+01   2.5454909e+02  -2.4207564e+01   1.4082636e+02   5.6898436e+01   3.1148273e+02   1.9093200e+01   3.3033082e+02   9.4184903e+00   1.0497273e+02  -3.1169091e+00   3.2459182e+02  -3.8255273e+00   2.7438000e+02   2.1377142e+02   4.2192636e+02   1.3710407e+02   2.7106364e+02   1.6982945e+02   3.3116000e+02  -5.9318909e+00   1.3174364e+02   1.3418415e+02   2.6102182e+02   2.2060982e+01   2.0059818e+02   4.1118509e+01   4.5899727e+02   1.6644764e+01   4.1043000e+02   3.0241964e+01   4.7356273e+02   2.3702255e+01   2.5807455e+02   4.8225855e+01   3.4933727e+02   2.5058473e+01   1.6352182e+02   7.3364364e+00   2.3125091e+02  -5.2655273e+00   3.9246727e+02   2.0726182e+00   3.6550545e+02   9.6386545e+00   1.7297000e+02   7.5887636e+00
   3.5956727e+02   5.7473455e+00   2.7962818e+02   1.2146109e+01   2.8761145e+02  -1.6692194e+00   3.5594455e+02   9.1307164e+01   3.2470000e+02   2.5434909e+01   2.5566145e+02   1.2740678e+02   4.2369818e+02   1.6553236e+01   3.5917727e+02  -1.5908727e+01   3.5007818e+02   5.9801091e+00   1.8690455e+02   4.9203636e+00   1.9265364e+02   1.3074982e+01   3.1343545e+02   1.6613345e+01   1.0975455e+02   3.6332509e+02   2.5360182e+02   1.9277818e+01   2.8060145e+02  -3.2021619e+01   4.9409909e+02   1.6271164e+01   2.7047273e+02   2.3581818e-01   6.1838636e+02   2.5257382e+01   3.8233545e+02  -5.1768364e+00   4.8475000e+02   9.9099091e+01   2.1672091e+02   2.2815960e+02   2.4984545e+02   4.2799636e+01   2.8074727e+02   1.2926749e+02   3.9334364e+02   4.1779636e+00   3.1530636e+02   1.2609127e+01   1.9023091e+02   2.4535789e+02   2.9899182e+02  -1.0199345e+01   2.2958909e+02  -1.7830764e+01   1.0872636e+02   9.4846436e+01   3.3562273e+02   1.0542000e+01   3.2548082e+02   4.7064903e+00   9.4922727e+01   5.8470909e+00   2.5150182e+02  -1.8588327e+01   2.8333000e+02   2.6982542e+02   3.7140636e+02   1.6004567e+02   2.6954364e+02   1.8995105e+02   3.3135000e+02  -9.6170909e+00   1.4721364e+02   1.6308655e+02   2.6041182e+02   7.2097818e+00   2.1450818e+02   3.5625709e+01   4.0366727e+02   3.1501164e+01   3.6152000e+02   3.7244764e+01   4.7899273e+02  -7.8721455e+00   1.1326455e+02   2.3380655e+01   3.0414727e+02  -6.1632727e-01   1.7776182e+02  -1.9902764e+01   2.5439091e+02   5.0332727e+00   3.3203727e+02  -2.3298182e-01   3.2374545e+02   1.2929455e+01   2.1654000e+02   1.0573164e+01
   3.2556727e+02  -1.2292655e+01   2.9457818e+02   1.0401091e+00   3.1642145e+02   1.0759806e+00   3.3861455e+02   1.0902356e+02   3.7680000e+02  -1.2353091e+01   2.5104145e+02   7.7206381e+01   3.8574818e+02   3.5492364e+00   3.4150727e+02   2.7314873e+01   3.4588818e+02   2.4975309e+01   1.8657455e+02   1.3086764e+01   2.0813364e+02   2.8556582e+01   3.4496545e+02   5.8009455e+00   1.5918455e+02   3.4346069e+02   2.5217182e+02   3.6632218e+01   3.9089145e+02   5.9151806e+00   5.6162909e+02   6.4588764e+01   3.3556273e+02   3.9738618e+01   5.6143636e+02   9.8773382e+01   4.0842545e+02   2.4685964e+01   5.3051000e+02   7.9588291e+01   2.4167091e+02   1.9711360e+02   2.8422545e+02   6.3189236e+01   2.6498727e+02   7.8858291e+01   3.8996364e+02  -9.0816364e+00   2.9897636e+02   3.5385527e+01   2.0942091e+02   1.9697269e+02   2.9818182e+02  -4.0364545e+01   2.6706909e+02  -2.3689164e+01   1.2205636e+02   8.5500036e+01   3.2576273e+02   8.9008000e+00   3.4373082e+02  -6.5350968e-01   1.3192273e+02  -4.8529091e+00   2.7621182e+02   1.4244873e+01   2.5667000e+02   2.3528822e+02   3.6021636e+02   1.1866087e+02   2.8749364e+02   1.7470505e+02   3.0097000e+02  -8.9066909e+00   1.4864364e+02   1.3164215e+02   2.6274182e+02   2.3533818e+00   2.0517818e+02   3.3562109e+01   5.0923727e+02   4.3625564e+01   3.7952000e+02   3.1524764e+01   4.5732273e+02   3.8191455e+01   3.6016455e+02   4.2628655e+01   3.3480727e+02   1.4840873e+01   1.6051818e+01  -1.4625964e+01   2.1744091e+02   2.4559273e+01   3.1313727e+02   8.5090182e+00   3.3041545e+02  -6.8441455e+00   2.5378000e+02   5.1739636e+00
   3.4641727e+02   4.6369345e+01   3.2538818e+02  -5.4246909e+00   3.0808145e+02   2.8783181e+01   2.9813455e+02   7.8071964e+01   4.0146000e+02  -8.7058909e+00   2.5208145e+02   1.1598318e+02   4.8602818e+02   1.3376836e+01   3.6940727e+02   3.0362873e+01   3.7035818e+02   1.4357709e+01   1.9676455e+02   1.4891564e+01   2.1208364e+02   2.4860582e+01   3.5219545e+02   1.7272545e+01   1.5223455e+02   2.3796669e+02   2.7546182e+02   1.9099018e+01   3.0522145e+02  -8.9912194e+00   5.0266909e+02   5.0775564e+01   2.8699273e+02   3.5954218e+01   7.0014636e+02   7.0196582e+01   4.2195545e+02   4.7935636e+00   4.7737000e+02   5.5929491e+01   1.8819091e+02   2.5825200e+02   2.3499545e+02   4.3657636e+01   2.2279727e+02   8.0383491e+01   3.9500364e+02  -7.0048364e+00   2.7726636e+02   2.2692327e+01   1.6423091e+02   1.7358789e+02   3.0256182e+02  -3.2294945e+01   2.5139909e+02  -5.1295564e+01   1.7377636e+02   9.4412436e+01   3.3305273e+02   4.6076000e+00   2.8908082e+02   2.0818490e+01   9.7662727e+01   1.5778909e+00   3.0559182e+02  -1.5527273e-02   1.9362000e+02   2.2919222e+02   3.4740636e+02   1.5311567e+02   2.7663364e+02   1.9176385e+02   2.7740000e+02  -6.8109091e-01   1.5026364e+02   1.0779255e+02   2.6593182e+02   2.5781818e+00   1.7964818e+02   1.1414509e+01   4.2933727e+02   2.9637564e+01   3.9585000e+02   9.9283636e+00   4.4980273e+02   4.8430545e+00   3.9940455e+02   2.8539455e+01   2.8866727e+02   3.6342073e+01   1.7209182e+02  -5.6891636e+00   2.1277091e+02   9.1228727e+00   3.5222727e+02   5.3181818e-01   3.5155545e+02   6.4146545e+00   1.6140000e+02  -5.5636364e-02
   2.8179727e+02   7.1308945e+01   2.7105818e+02  -3.1698291e+01   2.9780145e+02   3.9325581e+01   3.1551455e+02   6.5251564e+01   4.3080000e+02  -2.4309091e-01   2.7570145e+02   8.0043581e+01   4.8140818e+02   4.3986436e+01   3.5579727e+02   1.8816727e+00   3.6321818e+02  -8.6510909e+00   2.2185455e+02  -1.2595636e+01   1.8665364e+02   2.1084982e+01   3.4324545e+02  -6.7145455e-01   7.4854545e+01   2.2639709e+02   2.1536182e+02   7.8170182e+00   2.8494145e+02  -1.6328819e+01   4.7838909e+02   4.8007964e+01   2.9113273e+02   2.5293018e+01   6.1485636e+02   5.2119782e+01   4.1952545e+02   1.0277964e+01   6.2308000e+02   8.4702691e+01   1.7872091e+02   2.8300960e+02   2.4046545e+02   5.1460036e+01   3.3026727e+02   9.4405891e+01   3.8862364e+02   1.1645564e+01   3.5097636e+02   1.3845527e+01   1.9842091e+02   1.4685269e+02   2.6051182e+02  -2.5880945e+01   2.7368909e+02  -1.3838764e+01   2.2229636e+02   1.0210084e+02   3.0753273e+02   9.5992000e+00   3.5438082e+02   3.8994490e+01   1.2745273e+02   1.2504691e+01   3.1369182e+02   1.7164727e+00   2.1781000e+02   2.2725702e+02   3.2930636e+02   1.5094367e+02   3.0301364e+02   1.4265345e+02   3.2131000e+02  -1.1813891e+01   1.6055364e+02   1.2615935e+02   2.9493182e+02   3.0208182e+01   1.9017818e+02   2.4812109e+01   4.0552727e+02   4.9732364e+01   4.4538000e+02   4.1825964e+01   5.0784273e+02   3.9819855e+01   3.0326455e+02   3.4990655e+01   2.7514727e+02   1.2893673e+01   2.4690182e+02  -9.7139636e+00   2.5115091e+02   3.3052473e+01   3.3837727e+02   9.4498182e+00   3.2412545e+02   9.8905455e-01   1.8021000e+02  -9.0436364e-02
   3.0041727e+02   8.3239345e+01   3.3310818e+02  -3.4222909e+00   2.7104145e+02   2.1226381e+01   3.0327455e+02   9.0090764e+01   4.0542000e+02   1.6373091e+00   2.4413145e+02   8.3049181e+01   3.0864818e+02   4.1287236e+01   3.8817727e+02   2.8291273e+01   3.5973818e+02   1.5373091e+00   2.1161455e+02  -1.6436364e-02   1.9141364e+02   3.1084182e+01   3.4415545e+02  -4.2742545e+00   1.5418455e+02   3.0291069e+02   2.5341182e+02   2.3053018e+01   4.1808145e+02  -1.0600019e+01   5.4147909e+02   6.3480764e+01   3.0713273e+02   3.3913018e+01   5.9562636e+02   7.1078182e+01   4.6728545e+02  -3.0283636e-01   5.6503000e+02   7.1296691e+01   1.7691091e+02   1.7063440e+02   2.6284545e+02   4.4189636e+01   2.6479727e+02   1.1040349e+02   3.6010364e+02  -4.6428364e+00   3.5664636e+02   1.7301927e+01   1.5266091e+02   1.4536349e+02   2.5885182e+02  -3.4128145e+01   2.6687909e+02  -2.2439636e+00   1.8129636e+02   1.2804084e+02   3.2324273e+02  -1.7976000e+00   3.3628082e+02   3.5424903e+00   9.2612727e+01  -1.2128109e+01   2.8021182e+02  -1.6125127e+01   2.7167000e+02   2.2170822e+02   3.3663636e+02   1.1097727e+02   2.8611364e+02   1.6381545e+02   2.9878000e+02  -3.9214909e+00   2.5240364e+02   4.9531345e+01   2.7526182e+02   1.0491782e+01   1.9821818e+02   3.7548909e+01   3.7556727e+02   9.8269164e+01   4.0933000e+02   2.6179964e+01   4.7946273e+02   3.2610255e+01   3.7068455e+02   1.4167055e+01   3.0442727e+02   5.4171273e+01   1.8624182e+02  -1.1631164e+01   2.2668091e+02  -4.1399273e+00   3.2265727e+02  -1.0258182e-01   3.0260545e+02   1.2900655e+01   1.3340000e+02  -2.4563636e-01
   3.0213727e+02   1.6977175e+02   3.6286818e+02  -1.4463091e+01   3.3242145e+02   2.4695981e+01   2.9123455e+02   6.9383964e+01   4.3480000e+02   5.2869091e+00   2.6013145e+02   8.8809181e+01   4.1974818e+02  -2.6507636e+00   3.9179727e+02   1.7191673e+01   3.8288818e+02   9.1653091e+00   2.2952455e+02   9.7007636e+00   1.9141364e+02   4.2314182e+01   3.3219545e+02  -2.6974545e+00   1.0313455e+02   2.3961469e+02   1.7250182e+02   4.3055818e+01   3.5389145e+02   1.1395181e+01   3.2552909e+02   4.9236764e+01   3.0109273e+02   1.7636218e+01   4.7595636e+02   8.4081782e+01   4.1890545e+02   1.1137564e+01   5.1413000e+02   6.8798691e+01   1.6800091e+02   2.2753720e+02   2.4827545e+02   7.9115236e+01   2.8717727e+02   1.2713309e+02   3.9291364e+02  -4.4076364e+00   3.4178636e+02   1.2200727e+01   1.3980091e+02   1.6311229e+02   3.0118182e+02  -2.4274545e+01   3.0216909e+02   2.9328364e+00   2.0991636e+02   8.8851236e+01   3.2148273e+02   2.1483200e+01   3.3408082e+02   1.0718490e+01   1.6782273e+02  -2.1564909e+01   3.2217182e+02   2.4680727e+00   3.3329000e+02   2.7091862e+02   3.5373636e+02   1.3712927e+02   3.0668364e+02   1.6325985e+02   2.5993000e+02  -2.9034909e+00   3.5712364e+02   3.6623745e+01   2.8469182e+02   1.3697382e+01   1.9255818e+02   2.8761709e+01   3.4866727e+02   1.0614116e+02   4.2100000e+02   3.2056364e+01   4.9227273e+02   2.6445455e+01   3.7402455e+02   2.4419855e+01   2.9766727e+02   2.2472073e+01   1.9257182e+02  -1.0987564e+01   2.6454091e+02  -3.9287273e+00   3.2922727e+02   1.0701818e+01   2.9541545e+02  -1.5234145e+01   1.7249000e+02  -1.6042836e+01
   2.3318727e+02   1.1719775e+02   3.2595818e+02  -1.5230291e+01   2.4894145e+02   1.2664381e+01   2.9008455e+02   7.0815964e+01   3.8384000e+02  -1.0536291e+01   2.6099145e+02   7.1030381e+01   4.8512818e+02   1.4308836e+01   4.1964727e+02   2.1036727e+00   3.6278818e+02  -1.3766909e+00   2.0957455e+02   1.8667636e+00   1.8079364e+02   2.6933782e+01   3.1205545e+02  -1.9086255e+01   9.3044545e+01   1.9399189e+02   1.6998182e+02   2.9207418e+01   3.6813145e+02  -5.4540194e+00   4.4085909e+02   4.1340364e+01   2.9237273e+02   1.5813818e+01   4.4090636e+02   3.0075782e+01   4.2299545e+02  -1.1139636e+01   5.7722000e+02   9.8321491e+01   1.1238091e+02   1.9122680e+02   3.8970545e+02   7.9990836e+01   2.5822727e+02   6.6019091e+01   3.8315364e+02   3.0653164e+01   3.3188636e+02   1.0802727e+01   1.2923091e+02   1.7861789e+02   3.1285182e+02  -2.5448145e+01   3.2063909e+02  -1.9454764e+01   2.1015636e+02   1.1273204e+02   3.3191273e+02   3.0078800e+01   3.3663082e+02   1.9164490e+01   1.4166273e+02  -8.0521091e+00   3.3574182e+02   6.0024727e+00   2.6629000e+02   3.3703862e+02   3.8992636e+02   1.5194407e+02   2.9611364e+02   1.8639545e+02   2.8826000e+02  -9.0298909e+00   3.9136364e+02   1.7124545e+01   2.9574182e+02   1.5573382e+01   1.8955818e+02   1.2281709e+01   3.9828727e+02   1.3107156e+02   4.0904000e+02   2.5683164e+01   4.5851273e+02   2.3906255e+01   4.2511455e+02   3.0482655e+01   2.9485727e+02   1.1086873e+01   2.0471182e+02  -1.7248764e+01   3.1839091e+02   8.0532727e+00   3.7675727e+02   5.5694182e+00   2.4236545e+02   3.6798545e+00   1.8535000e+02   1.5068364e+01
   3.0618727e+02   1.1825775e+02   2.1643818e+02  -9.9386909e+00   2.7618145e+02   1.8575181e+01   3.1442455e+02   6.3818764e+01   3.7627000e+02   3.4993091e+00   2.6270145e+02   8.2173581e+01   4.6336818e+02  -6.2036364e-01   3.6426727e+02   8.2407273e-01   3.9026818e+02  -4.0950909e+00   1.5323455e+02  -7.4860364e+00   1.8584364e+02   5.3797818e+00   3.4934545e+02   1.5170545e+01   2.3156455e+02   3.4320029e+02   2.1203182e+02   3.9323418e+01   3.7403145e+02   2.3263981e+01   6.2371909e+02   4.9191564e+01   3.2161273e+02   5.0424618e+01   4.7690636e+02   6.2435782e+01   4.7428545e+02  -4.9128364e+00   5.8484000e+02   4.6861891e+01   1.7162091e+02   2.3605760e+02   3.3803545e+02   5.9364436e+01   2.7455727e+02   8.6332691e+01   3.5948364e+02   3.4506764e+01   3.1573636e+02   8.5747273e+00   1.2799091e+02   1.9243709e+02   2.8394182e+02  -2.3995345e+01   2.8520909e+02  -2.2860364e+01   1.7791636e+02   1.0570124e+02   3.6510273e+02   3.2853600e+01   3.9678082e+02   2.1702490e+01   1.7413273e+02  -4.6997091e+00   2.5059182e+02   3.4344727e+00   2.1195000e+02   2.3605582e+02   3.7216636e+02   1.7013487e+02   2.4592364e+02   1.9098065e+02   3.4845000e+02  -1.2935091e+01   3.5740364e+02   3.1891345e+01   3.1131182e+02   6.1777818e+00   1.8088818e+02   1.3315309e+01   3.9414727e+02   8.9502764e+01   4.0952000e+02   6.9476364e-01   4.9970273e+02   2.8561055e+01   3.4897455e+02   4.6903855e+01   2.8485727e+02   2.3266873e+01   1.9176182e+02  -1.2642764e+01   3.2125091e+02   1.7444473e+01   3.3598727e+02   3.0971018e+01   2.4388545e+02  -1.5351745e+01   1.7268000e+02   7.2719636e+00
   2.4608727e+02   1.2197575e+02   3.0062818e+02  -1.2583891e+01   2.8137145e+02   2.2489981e+01   3.3242455e+02   7.7468764e+01   3.2542000e+02   3.0607309e+01   2.4904145e+02   1.1222638e+02   4.0764818e+02   1.0747236e+01   3.4759727e+02  -4.5123273e+00   3.5883818e+02   4.1793091e+00   1.7304455e+02   6.3091636e+00   1.9589364e+02   1.5485782e+01   3.5881545e+02   3.3129455e+00   1.3409455e+02   3.7141789e+02   2.1436182e+02   3.9137018e+01   3.7094145e+02   2.6841181e+01   4.9123909e+02   6.3549964e+01   3.0152273e+02   4.1791818e+01   5.1300636e+02   5.7407782e+01   4.7785545e+02   9.6615636e+00   6.0075000e+02   3.4109091e+01   1.7858091e+02   2.4150080e+02   3.2299545e+02   2.9947636e+01   2.7731727e+02   1.0626189e+02   3.3286364e+02   1.7436364e+01   3.3588636e+02   5.7227273e+00   1.8299091e+02   1.9617709e+02   2.7789182e+02  -2.8651345e+01   2.5377909e+02  -1.9675964e+01   1.6996636e+02   8.8717236e+01   2.6386273e+02  -2.0472000e+00   3.5038082e+02   3.2144903e+00   1.2434273e+02  -2.3086509e+01   2.9307182e+02  -3.2539273e+00   2.3338000e+02   2.4005142e+02   3.5935636e+02   1.4967967e+02   2.8749364e+02   1.2498505e+02   2.1697000e+02  -1.9846691e+01   3.8126364e+02   4.3742545e+01   2.8879182e+02   1.4749382e+01   2.0369818e+02  -8.3694909e+00   3.9452727e+02   1.3623236e+02   3.6928000e+02   1.4293964e+01   4.8884273e+02   4.2859855e+01   3.7097455e+02   2.3813855e+01   2.9647727e+02   1.7237273e+01   2.0476182e+02   9.2272364e+00   3.0696091e+02   3.7276727e+00   3.4184727e+02   1.9552218e+01   2.5488545e+02   2.5008255e+01   1.7511000e+02   6.9875636e+00
   3.8265727e+02   6.7620145e+01   3.1591818e+02   2.0029091e+00   2.7913145e+02  -3.7508194e+00   3.5532455e+02   7.3066764e+01   4.0708000e+02  -1.5965491e+01   2.7566145e+02   8.4236781e+01   4.3145818e+02   2.4742436e+01   3.8793727e+02   1.1410473e+01   4.2335818e+02   1.3347709e+01   2.0376455e+02   2.2815636e+00   2.0651364e+02   1.9916182e+01   3.7415545e+02  -2.1574255e+01   1.0861455e+02   2.8645629e+02   2.0488182e+02   1.1795418e+01   2.5951145e+02  -2.9104419e+01   4.4066909e+02   1.9975564e+01   2.9637273e+02   2.4163818e+01   3.0743636e+02   3.9753382e+01   4.4447545e+02   2.9281964e+01   5.1670000e+02   7.9543091e+01   1.7134091e+02   2.9736000e+02   3.4303545e+02   5.0444436e+01   2.5755727e+02   8.7032691e+01   3.6215364e+02   2.8623164e+01   3.3588636e+02   1.4327273e+00   2.0490091e+02   1.8442429e+02   2.8318182e+02  -2.8644545e+01   2.9739909e+02  -2.6255564e+01   1.5729636e+02   8.3770836e+01   3.2562273e+02   1.8202000e+01   3.5693082e+02  -2.2095097e+00   9.6712727e+01   2.3338909e+00   2.6602182e+02  -1.8329927e+01   3.3343000e+02   2.6376742e+02   4.2492636e+02   1.3791407e+02   2.5454364e+02   1.6381105e+02   2.5202000e+02  -1.5606909e+00   3.4516364e+02   4.4390545e+01   2.8474182e+02   3.2213382e+01   2.1536818e+02   2.1986909e+01   4.1556727e+02   8.7639164e+01   3.7962000e+02   9.8467636e+00   5.4342273e+02   9.6834545e+00   3.7383455e+02   2.1915055e+01   3.0414727e+02   2.6573673e+01   2.3624182e+02  -1.0581164e+01   3.0377091e+02   2.6792873e+01   3.3856727e+02   1.8474618e+01   3.1426545e+02   7.4478545e+00   2.0026000e+02  -1.6443636e-01
   3.1418727e+02   1.0223775e+02   1.5338818e+02  -3.8804691e+01   2.6980145e+02  -6.7744194e+00   2.6237455e+02   4.0122764e+01   4.0194000e+02   5.2057091e+00   2.7304145e+02   7.7686381e+01   5.0093818e+02   2.0664036e+01   3.9707727e+02   1.6099273e+01   3.7821818e+02   2.3338909e+01   2.0133455e+02   1.6425964e+01   2.1398364e+02  -1.9771418e+01   3.1805545e+02   1.4337455e+00   1.2551455e+02   2.9691429e+02   2.4731182e+02   4.8021018e+01   3.5760145e+02  -1.3231619e+01   4.4281909e+02   3.9993564e+01   3.5980273e+02   3.9039418e+01   2.8666636e+02   3.2324982e+01   4.1680545e+02   6.0155636e+00   4.8618000e+02   4.7604691e+01   1.7767091e+02   2.8457360e+02   3.0232545e+02   5.4841236e+01   2.7541727e+02   1.0898389e+02   3.2210364e+02  -1.5032836e+01   3.1907636e+02   1.1347527e+01   2.1119091e+02   2.0525109e+02   2.3813182e+02  -3.0800545e+01   2.7539909e+02   8.1644364e+00   1.3420636e+02   9.9528036e+01   2.8529273e+02   5.8484000e+00   3.2513082e+02  -5.3655097e+00   1.0334273e+02  -1.3616509e+01   2.6593182e+02   1.5207273e+01   1.0572000e+02   2.2236422e+02   3.4982636e+02   1.3487207e+02   3.0511364e+02   1.6124545e+02   2.5021000e+02  -9.3589091e-01   2.8807364e+02   5.9817745e+01   3.2555182e+02   1.7618582e+01   1.9893818e+02   3.3531309e+01   3.7718727e+02   9.3949564e+01   3.9833000e+02   8.9699636e+00   4.9370273e+02   7.4710545e+00   3.7868455e+02   1.9337055e+01   2.9961727e+02   2.3366073e+01   1.3595182e+02  -6.6479636e+00   2.9711091e+02   1.3895673e+01   3.7208727e+02   6.5301818e-01   3.6164545e+02   1.3757455e+01   1.9502000e+02  -8.3652364e+00
   3.6803727e+02   6.1259745e+01   2.8124818e+02   8.0665091e+00   3.1146145e+02   1.2662781e+01   2.7023455e+02   5.3923964e+01   4.3004000e+02  -3.2382291e+01   2.4570145e+02   1.0530358e+02   3.7226818e+02   1.4717636e+01   3.7217727e+02   2.6241273e+01   3.5692818e+02   7.3821091e+00   1.7719455e+02   1.1671636e+00   1.9970364e+02   2.3990982e+01   3.5081545e+02  -1.8857055e+01   1.1471455e+02   3.6054829e+02   2.2560182e+02   4.3137818e+01   3.5094145e+02   9.7118061e-01   5.1795909e+02   4.1702364e+01   3.6642273e+02   3.3889818e+01   3.3371636e+02   6.9370982e+01   4.2123545e+02   1.5041164e+01   5.0222000e+02   5.5181491e+01   1.8819091e+02   3.4063200e+02   3.4103545e+02   6.4364436e+01   2.6307727e+02   1.0697109e+02   3.8796364e+02   2.0888364e+01   3.9283636e+02   1.2446727e+01   2.7695091e+02   3.3076029e+02   2.5342182e+02  -3.3933745e+01   2.3377909e+02  -3.0025964e+01   1.2548636e+02   8.8125636e+01   2.9438273e+02  -1.5728800e+01   3.1273082e+02   3.6626490e+01   5.6342727e+01  -3.3276509e+01   2.5221182e+02  -7.1751273e+00   6.4480000e+01   2.3361342e+02   3.8435636e+02   1.0691967e+02   2.9663364e+02   1.2678385e+02   2.8383000e+02  -5.1454909e+00   3.1221364e+02   2.4796545e+01   2.9883182e+02  -3.8638182e+00   2.0274818e+02   4.0416509e+01   4.5685727e+02   9.9625964e+01   3.8890000e+02   4.3154364e+01   5.1713273e+02   6.5466545e+00   2.6535455e+02   1.4923455e+01   2.9909727e+02   1.5597673e+01   1.8347182e+02   1.5120436e+01   3.0030091e+02   1.3104727e+00   2.9794727e+02   2.2344218e+01   3.2083545e+02  -3.1774545e-01   1.5678000e+02  -3.4560364e+00
   3.0008727e+02   9.1795745e+01   2.8138818e+02  -2.9446909e+00   2.9504145e+02   1.9636381e+01   3.0565455e+02   7.3800364e+01   4.8365000e+02   1.3238909e+01   3.1646145e+02   8.6682781e+01   3.5645818e+02   1.6792436e+01   3.7312727e+02   2.8445273e+01   4.1478818e+02   1.6413309e+01   1.9252455e+02   3.7610764e+01   1.8527364e+02   1.8475382e+01   4.1572545e+02   6.4301455e+00   1.2513455e+02   4.3213469e+02   1.7893182e+02   2.0681418e+01   2.8584145e+02  -2.4400819e+01   5.2623909e+02   8.3699636e+00   3.0323273e+02   1.5515018e+01   3.9214636e+02   1.1406582e+01   4.8961545e+02  -1.4292364e+00   4.7046000e+02   3.7242291e+01   2.2391091e+02   2.5668440e+02   3.0918545e+02   4.3152436e+01   2.5726727e+02   8.9955891e+01   3.4676364e+02   1.2284364e+01   3.7292636e+02   9.7595273e+00   2.6185091e+02   2.8605829e+02   2.5180182e+02  -2.3804145e+01   2.4625909e+02  -1.5404364e+01   1.5220636e+02   1.1522804e+02   2.8610273e+02  -9.9264000e+00   3.3688082e+02   2.1494490e+01   1.1503273e+02  -2.7971709e+01   3.1421182e+02   5.1048727e+00   6.6950000e+01   2.4494582e+02   3.7978636e+02   1.8104527e+02   2.7816364e+02   1.6873145e+02   3.5755000e+02  -1.2523091e+01   1.4126364e+02   1.8504255e+02   2.7631182e+02  -3.0221818e-01   2.0636818e+02   4.3516909e+01   4.0480727e+02   1.0554996e+02   3.2752000e+02   4.9147636e+00   4.8742273e+02   3.1073455e+01   3.5630455e+02   2.3367455e+01   2.6623727e+02   1.9756473e+01   1.8924182e+02   1.1128836e+01   2.9615091e+02   3.0224727e+00   3.7465727e+02   2.0207418e+01   2.9869545e+02   1.8793455e+01   3.5083000e+02   8.1199636e+00
   2.7270727e+02   1.1188615e+02   3.0600818e+02  -5.4442909e+00   2.7651145e+02   2.4788781e+01   3.0108455e+02   9.8315964e+01   4.6423000e+02   4.5525091e+00   2.7304145e+02   9.0306381e+01   3.9183818e+02  -1.3747964e+01   3.3950727e+02   4.3704873e+01   3.9335818e+02   1.1517709e+01   1.8952455e+02  -1.6479236e+01   1.7732364e+02   2.2401382e+01   3.8862545e+02   7.6481455e+00   1.5694455e+02   4.9482989e+02   2.4041182e+02   2.7383018e+01   3.2232145e+02  -1.3192194e+00   4.8100909e+02   7.1698364e+01   3.4380273e+02   5.7169418e+01   3.1890636e+02   5.4695782e+01   4.2823545e+02   2.2391164e+01   4.7308000e+02   5.6032691e+01   2.2296091e+02   3.0361040e+02   2.7327545e+02   8.0445236e+01   2.7136727e+02   9.7637891e+01   3.6972364e+02  -1.2312436e+01   3.0192636e+02   3.6439527e+01   2.1280091e+02   2.2560229e+02   2.6708182e+02  -1.7456545e+01   2.3106909e+02  -5.9491636e+00   1.3463636e+02   8.2683636e+01   3.0167273e+02   2.0688000e+01   3.4563082e+02   1.9094490e+01   1.2182273e+02  -1.1614909e+01   3.0726182e+02   7.7608727e+00   6.5520000e+01   1.9158022e+02   3.6630636e+02   1.4360367e+02   3.4135364e+02   1.5863625e+02   3.6164000e+02   9.9709091e-02   1.5145364e+02   1.4488735e+02   2.6988182e+02   4.3021818e+00   2.2045818e+02   1.8479709e+01   3.9671727e+02   7.4057164e+01   3.6957000e+02  -1.3992364e+00   5.0727273e+02   2.4815455e+01   3.6097455e+02   3.0563855e+01   2.8837727e+02   1.3935273e+01   1.8685182e+02  -1.2389964e+01   3.4292091e+02  -1.4959127e+01   3.4570727e+02   3.8134182e+00   2.9726545e+02   4.4278545e+00   2.6892000e+02  -6.3772364e+00
   3.2356727e+02   6.5677345e+01   3.4433818e+02   1.1589309e+01   2.7956145e+02   3.4024781e+01   2.9737455e+02   9.5562764e+01   4.7108000e+02   2.5954509e+01   2.9313145e+02   1.5245918e+02   3.9174818e+02  -3.5507636e+00   3.7231727e+02  -1.0109927e+01   3.6483818e+02  -6.0106909e+00   2.3938455e+02   1.6961964e+01   1.5355364e+02   3.8442982e+01   3.7705545e+02  -2.1426255e+01   1.5042455e+02   2.9511149e+02   2.3122182e+02   3.1788218e+01   3.7884145e+02   7.3491806e+00   5.2371909e+02   6.6571564e+01   3.6366273e+02   3.4440618e+01   4.9471636e+02   4.7300982e+01   3.7933545e+02   1.3823164e+01   5.1084000e+02   4.8681891e+01   1.8034091e+02   2.6879000e+02   3.4841545e+02   7.1774036e+01   3.0236727e+02   8.1587891e+01   4.4748364e+02  -3.2532364e+00   3.5092636e+02   1.5949527e+01   1.8914091e+02   2.6349509e+02   2.7032182e+02  -2.2475745e+01   2.3897909e+02  -2.1731964e+01   1.5934636e+02   1.1775684e+02   3.6167273e+02   1.1648000e+01   3.3328082e+02   1.7232490e+01   8.5502727e+01   2.0760691e+01   3.1931182e+02   1.1316873e+01   6.3330000e+01   2.2099542e+02   3.7178636e+02   1.1316527e+02   3.1273364e+02   1.6144585e+02   2.7302000e+02  -1.1380691e+01   1.4397364e+02   1.5015575e+02   2.4993182e+02   9.2881818e+00   2.3355818e+02   4.5001709e+01   4.0861727e+02   1.0648516e+02   3.3433000e+02   2.0039964e+01   4.9970273e+02   2.5421055e+01   2.7192455e+02   2.7017855e+01   3.5656727e+02   1.8960073e+01   1.6290182e+02   6.7660364e+00   3.6344091e+02   1.3879273e+01   3.9332727e+02  -2.1861818e+00   3.4741545e+02   2.5058545e+00   1.9264000e+02   7.1551636e+00
   2.4494727e+02   7.0676945e+01   2.8514818e+02  -1.6395491e+01   2.7518145e+02   1.7465181e+01   3.4123455e+02   4.9193964e+01   4.8394000e+02   7.7357091e+00   2.6956145e+02   1.7410478e+02   3.9217818e+02  -4.0015164e+01   3.1798727e+02   2.7716473e+01   3.8745818e+02   7.8397091e+00   1.9838455e+02  -1.5680364e+00   1.9370364e+02   1.7940982e+01   3.5543545e+02  -1.1606655e+01   1.1332455e+02   2.9174949e+02   2.3065182e+02   2.2023818e+01   3.6432145e+02   5.5107806e+00   5.4004909e+02   2.7165164e+01   2.9913273e+02   3.5463018e+01   4.7681636e+02   2.7162982e+01   4.0461545e+02  -7.1923636e-01   5.6499000e+02   1.6059891e+01   1.9443091e+02   2.5551280e+02   2.0737545e+02   6.2057236e+01   2.7684727e+02   9.3769491e+01   3.9424364e+02   3.5759636e+00   3.2759636e+02  -8.1440727e+00   2.2561091e+02   2.6495749e+02   3.0785182e+02  -1.2528145e+01   2.6311909e+02  -5.3731636e+00   1.6396636e+02   1.1038724e+02   3.4605273e+02   1.7377600e+01   3.4453082e+02   7.1824903e+00   1.2634273e+02  -1.8766509e+01   3.1193182e+02   6.6172727e+00   6.8480000e+01   2.2267342e+02   3.3273636e+02   1.2337927e+02   3.0520364e+02   1.5680825e+02   2.0374000e+02  -1.4788291e+01   1.5278364e+02   1.5721095e+02   2.4707182e+02   7.6069818e+00   2.0607818e+02   2.6920109e+01   3.8914727e+02   1.0656276e+02   3.8647000e+02   1.8628764e+01   5.5456273e+02   1.1362255e+01   2.9826455e+02   1.8340655e+01   3.3095727e+02   2.5718873e+01   1.9633182e+02  -6.6283636e+00   3.4739091e+02  -7.9672727e-01   2.7284727e+02   5.0222182e+00   3.7707545e+02   6.0930545e+00   2.7978000e+02  -5.9060364e+00
   2.6703727e+02   5.9909745e+01   2.8971818e+02  -1.5141091e+01   2.7299145e+02   1.5400381e+01   3.4099455e+02   7.6593164e+01   4.5589000e+02  -1.8702909e+00   2.3323145e+02   1.7206118e+02   3.6921818e+02  -7.2783636e+00   2.8664727e+02   7.6036727e+00   3.8335818e+02   3.0597709e+01   1.6947455e+02   2.6694764e+01   1.6598364e+02  -1.6914182e+00   3.6019545e+02   4.6582545e+01   1.1104455e+02   2.7684189e+02   2.2226182e+02   4.3115018e+01   4.0360145e+02  -1.5341619e+01   5.0962909e+02   3.2078764e+01   3.3747273e+02   7.1105818e+01   6.2785636e+02   2.4169782e+01   3.0833545e+02  -6.4968364e+00   5.9018000e+02   5.6574691e+01   2.0315091e+02   1.6748520e+02   3.2956545e+02   1.3320364e+00   3.0060727e+02   1.0658869e+02   4.3119364e+02   1.5339964e+01   3.3188636e+02   1.4752727e+01   1.6004091e+02   2.3196309e+02   2.6747182e+02  -2.5057745e+01   2.5639909e+02  -2.3455564e+01   1.6134636e+02   1.3492684e+02   3.1924273e+02   1.6422400e+01   3.2443082e+02   2.5340490e+01   1.5661273e+02  -1.1248109e+01   2.8383182e+02  -7.7047273e+00   3.0062000e+02   2.5696222e+02   3.7992636e+02   1.4151407e+02   3.3287364e+02   1.4378465e+02   1.3883000e+02   5.4450909e-01   1.6102364e+02   1.3317175e+02   2.6026182e+02  -7.7821818e-01   1.9269818e+02   3.7130509e+01   3.7766727e+02   8.9671164e+01   3.9762000e+02   3.0767636e+00   5.5237273e+02   2.0397455e+01   3.1945455e+02   4.0215455e+01   3.1904727e+02   2.8621673e+01   2.0862182e+02   1.4884364e+00   3.2101091e+02   1.1123673e+01   3.1937727e+02   2.1059818e+01   3.0450545e+02   2.4686545e+00   3.1178000e+02   7.5739636e+00
   3.0041727e+02   7.7959345e+01   2.5200818e+02   3.4957091e+00   2.7437145e+02   1.4099981e+01   2.9861455e+02   6.6943564e+01   4.6342000e+02   3.2373091e+00   2.8337145e+02   1.6366998e+02   3.9588818e+02   1.6258036e+01   3.7221727e+02  -1.3051927e+01   4.1497818e+02   9.1681091e+00   1.9633455e+02   4.9596364e-01   1.8070364e+02   1.1270982e+01   3.7029545e+02   1.1064545e+01   4.1904545e+01   1.6808309e+02   2.4603182e+02   4.0743418e+01   3.3432145e+02  -6.2792194e+00   4.4585909e+02   2.1700364e+01   2.6756273e+02   2.3468618e+01   2.6319636e+02   4.1202582e+01   4.0690545e+02   2.5997564e+01   5.2070000e+02   3.7653091e+01   1.8762091e+02   1.9491760e+02   2.7089545e+02   8.2556364e+00   2.4493727e+02   7.7892291e+01   3.7376364e+02   5.8343636e+00   3.3169636e+02  -2.3220727e+00   1.6104091e+02   1.9231309e+02   2.8475182e+02  -1.5290145e+01   2.4344909e+02  -1.4939564e+01   2.2901636e+02   1.2751324e+02   3.0553273e+02   6.3292000e+00   3.2098082e+02   2.7166490e+01   1.6266273e+02  -1.2462109e+01   2.5550182e+02   1.5611673e+01   2.9267000e+02   2.4540822e+02   3.2235636e+02   1.1958967e+02   3.7906364e+02   1.5323945e+02   2.9335000e+02   9.4729091e+00   1.4764364e+02   1.2177215e+02   2.7821182e+02   4.4578182e-01   2.3655818e+02   3.9571709e+01   4.1571727e+02   1.2543716e+02   3.5895000e+02   1.4690364e+01   5.0842273e+02   1.8483455e+01   2.9587455e+02   2.6631855e+01   3.3590727e+02   2.2992873e+01   2.0676182e+02   1.5727236e+01   3.6601091e+02   7.7136727e+00   3.4213727e+02  -1.1040982e+01   3.5107545e+02   1.4313055e+01   3.3478000e+02   2.2213964e+01
   2.5979727e+02   8.1778945e+01   2.8719818e+02   4.4050909e-01   2.9470145e+02   2.3573581e+01   3.4942455e+02   6.8158764e+01   4.1780000e+02   9.1769091e+00   2.3642145e+02   1.4366598e+02   3.6683818e+02   1.3392036e+01   3.7902727e+02   9.2632727e+00   3.7968818e+02   4.1813091e+00   1.8004455e+02  -2.3408364e+00   1.7317364e+02   1.0543382e+01   3.3124545e+02  -2.8951455e+01   6.4514545e+01   2.1265429e+02   2.4226182e+02   3.8855018e+01   4.1865145e+02   1.2124381e+01   4.5871909e+02   5.4581564e+01   3.0361273e+02   3.5674618e+01   5.0033636e+02   5.2801382e+01   4.4423545e+02  -1.6988364e+00   5.7275000e+02   4.9639091e+01   1.8800091e+02   2.0045720e+02   2.6003545e+02   1.8314436e+01   2.6031727e+02   9.8091891e+01   3.6376364e+02   8.6343636e+00   2.9807636e+02   1.1557527e+01   1.3266091e+02   1.6287349e+02   2.8532182e+02  -2.0485745e+01   2.7344909e+02  -1.2679564e+01   2.1163636e+02   1.7081364e+02   3.2967273e+02   6.1080000e+00   3.7618082e+02  -1.0495097e+00   1.0813273e+02  -2.7739709e+01   2.3945182e+02   9.2256727e+00   2.2072000e+02   2.5530422e+02   3.4340636e+02   1.3376567e+02   3.3863364e+02   1.5399385e+02   2.7259000e+02   4.6537091e+00   1.4888364e+02   1.3495295e+02   2.8693182e+02  -6.7181818e-01   2.4417818e+02   2.5492109e+01   4.3314727e+02   1.1795276e+02   3.3719000e+02  -5.6883636e-01   5.3446273e+02   1.6020255e+01   4.0030455e+02   3.1177455e+01   3.3414727e+02   1.6273673e+01   2.1719182e+02  -7.3871636e+00   2.8263091e+02   7.7407273e-01   3.2775727e+02   7.9594182e+00   3.3536545e+02   3.7098545e+00   2.8454000e+02  -3.8683636e-01
   2.2646727e+02   7.3155345e+01   3.3052818e+02  -1.2645891e+01   3.0975145e+02   1.7649581e+01   3.1718455e+02   7.9737964e+01   4.8675000e+02   1.8040909e+01   2.5746145e+02   1.8379278e+02   3.8840818e+02  -3.7135636e+00   3.2574727e+02   6.1456727e+00   4.2992818e+02   2.6012109e+01   2.2700455e+02  -8.1763636e-01   1.8975364e+02   5.0356982e+01   3.3877545e+02  -9.6538545e+00   8.2044545e+01   2.4768189e+02   2.6893182e+02   4.6291418e+01   3.8265145e+02   4.3806061e-03   6.5776909e+02   6.0897564e+01   3.2128273e+02   5.2691018e+01   5.8495636e+02   3.5271782e+01   5.7047545e+02   9.3419636e+00   5.1351000e+02   4.9798291e+01   2.2524091e+02   2.1247800e+02   2.1775545e+02  -1.8153164e+01   2.4860727e+02   7.6558691e+01   3.8943364e+02   2.2007636e+00   3.5545636e+02   2.0537127e+01   1.8195091e+02   1.9507029e+02   2.7875182e+02  -2.1390145e+01   2.4687909e+02  -1.8983964e+01   1.7072636e+02   1.4293644e+02   2.9667273e+02   1.3278000e+01   3.4008082e+02   1.7588490e+01   1.2966273e+02  -7.0921091e+00   3.5964182e+02   1.1230473e+01   1.9086000e+02   2.1641302e+02   3.6530636e+02   1.6920367e+02   3.6468364e+02   1.7499985e+02   2.6064000e+02  -2.0102909e+00   1.6412364e+02   1.7568375e+02   2.7160182e+02   2.3545818e+00   1.8074818e+02   2.9226509e+01   3.8547727e+02   8.0856364e+01   3.5933000e+02   2.7899964e+01   5.2446273e+02   2.2010255e+01   2.4878455e+02   3.4779055e+01   3.2104727e+02   8.8416727e+00   1.7852182e+02  -2.4203564e+01   2.5987091e+02   8.4048727e+00   3.4137727e+02   2.6779818e+01   3.7088545e+02  -7.1317455e+00   2.3635000e+02  -1.1516364e+00
   2.7318727e+02   8.3707745e+01   2.9633818e+02  -8.6206909e+00   3.2156145e+02   4.2374781e+01   3.2204455e+02   1.0406916e+02   5.6742000e+02   2.8273091e+00   2.5761145e+02   1.3654078e+02   4.4269818e+02   2.1703236e+01   3.6559727e+02   1.5577673e+01   3.8397818e+02   1.7408109e+01   2.0461455e+02  -9.2643636e-01   1.8417364e+02   1.8183382e+01   3.7019545e+02   6.3625455e+00   4.5994545e+01   1.6808589e+02   2.1422182e+02   1.0808218e+01   3.3870145e+02  -3.6959619e+01   5.9781909e+02   1.6693564e+01   2.5799273e+02  -4.4857818e+00   5.1466636e+02   4.2514982e+01   4.2318545e+02   2.4985164e+01   5.9170000e+02   6.2733091e+01   1.8438091e+02   2.4803680e+02   2.8632545e+02   6.0212364e+00   2.9250727e+02   8.6376691e+01   3.7629364e+02   1.5301964e+01   3.1788636e+02   9.2527273e+00   2.0414091e+02   1.6120509e+02   2.8004182e+02  -5.6833455e+00   2.7539909e+02  -8.4555636e+00   1.6558636e+02   1.8072764e+02   2.8991273e+02   1.0628800e+01   3.3213082e+02   1.6724490e+01   1.4055273e+02  -2.3223309e+01   3.1021182e+02   2.5234873e+01   1.7362000e+02   2.5302222e+02   3.6749636e+02   1.5102847e+02   3.2216364e+02   2.0355145e+02   3.0321000e+02  -7.3658909e+00   1.6359364e+02   1.5891615e+02   2.7707182e+02   1.3636982e+01   2.0188818e+02   4.8875309e+01   4.1390727e+02   9.3771964e+01   3.5743000e+02   8.0519636e+00   5.0937273e+02   3.1837455e+01   2.5840455e+02   2.7629455e+01   2.2676727e+02   1.6434073e+01   1.9405182e+02  -7.2596364e-01   3.0315091e+02   1.7842473e+01   3.7970727e+02   3.2283418e+01   3.2288545e+02  -1.0017455e+00   9.0730000e+01   2.2179636e+00
   2.0075727e+02   1.1393215e+02   2.8643818e+02  -6.5886909e+00   3.0866145e+02   5.0646781e+01   3.7027455e+02   8.8490764e+01   4.4184000e+02   3.7343709e+01   2.4627145e+02   1.4710798e+02   3.8397818e+02   4.1608364e+00   3.2393727e+02   1.1000473e+01   4.0830818e+02   5.3217091e+00   1.7304455e+02   1.0359164e+01   1.8117364e+02   2.9233382e+01   3.2886545e+02  -1.2001055e+01   5.8324545e+01   2.4671949e+02   2.6312182e+02   1.9616218e+01   3.5537145e+02   1.4566781e+01   5.5438909e+02   5.5167964e+01   2.9404273e+02   2.3350218e+01   6.2266636e+02   7.2254982e+01   4.3880545e+02   1.1115564e+01   5.4213000e+02   4.3988691e+01   1.8300091e+02   2.2804720e+02   3.5137545e+02   1.1972364e+00   3.3312727e+02   1.0379709e+02   3.7667364e+02   1.8361564e+01   3.6230636e+02   2.5989127e+01   1.5557091e+02   1.4485069e+02   3.0042182e+02  -2.1643745e+01   2.8277909e+02   1.1440364e+00   1.8810636e+02   1.5392604e+02   3.0343273e+02   1.8927200e+01   3.4018082e+02   2.4980490e+01   1.7824273e+02  -3.8498509e+01   2.8359182e+02  -1.2055273e+00   2.2691000e+02   2.0533902e+02   3.7225636e+02   1.5569767e+02   3.7301364e+02   1.0248345e+02   2.8102000e+02  -2.6640691e+01   1.3616364e+02   1.3083055e+02   2.6607182e+02  -9.6730182e+00   1.9007818e+02   2.2240109e+01   4.0523727e+02   1.0294556e+02   3.6604000e+02   4.4023164e+01   4.5627273e+02   2.4805455e+01   4.1759455e+02   1.5084255e+01   3.6156727e+02  -5.0199273e+00   1.9757182e+02  -2.1475636e+00   2.8125091e+02   6.8844727e+00   3.2984727e+02   5.1722182e+00   3.0093545e+02   1.9374255e+01   3.2535000e+02  -1.0031636e+01
   2.7079727e+02   3.8038945e+01   3.0062818e+02  -2.8253891e+01   2.7080145e+02   1.2525581e+01   3.0275455e+02   8.1652364e+01   4.0218000e+02  -4.9534909e+00   2.5537145e+02   1.4342998e+02   3.9074818e+02   3.5049236e+01   3.4088727e+02   8.2144727e+00   4.0545818e+02   1.3929709e+01   1.9290455e+02  -6.0963636e-01   2.1389364e+02   4.9855782e+01   3.3748545e+02  -7.4506545e+00   7.3754545e+01   2.2972509e+02   2.6546182e+02   1.3759018e+01   3.4451145e+02  -1.2804419e+01   4.5752909e+02   5.0296764e+01   2.6775273e+02   4.0593418e+01   6.6238636e+02   5.4977382e+01   4.3328545e+02   2.2607164e+01   5.4432000e+02   2.9673491e+01   2.1567091e+02   2.5353360e+02   2.0965545e+02   8.7748364e+00   3.1817727e+02   1.1813309e+02   3.5562364e+02  -5.2344364e+00   3.0864636e+02   7.7519273e+00   1.6885091e+02   1.7697829e+02   3.3480182e+02  -4.1254145e+01   2.9982909e+02  -2.2259964e+01   2.1739636e+02   1.7163284e+02   3.7238273e+02   3.2121200e+01   3.8263082e+02   3.1834490e+01   1.5045273e+02  -2.7530909e-01   3.8450182e+02  -1.5683273e+00   2.0505000e+02   2.4693782e+02   4.0278636e+02   1.6158527e+02   3.3620364e+02   1.5170825e+02   2.8507000e+02  -7.4846909e+00   1.5174364e+02   1.5115415e+02   2.8231182e+02   2.0077782e+01   1.8731818e+02   1.9700909e+01   3.9766727e+02   1.0841116e+02   4.0319000e+02   1.1051164e+01   5.1042273e+02   3.5563455e+01   3.3097455e+02   2.4053855e+01   2.9352727e+02   2.3523273e+01   1.6528182e+02  -1.5994364e+01   2.5701091e+02   1.6736727e+00   3.3870727e+02   5.4634182e+00   3.4950545e+02  -1.9913455e+00   2.9287000e+02   3.2676364e-01
   2.7670727e+02   7.2426145e+01   2.7676818e+02  -1.1195091e+01   2.7318145e+02  -6.2348194e+00   3.4789455e+02   8.0901164e+01   4.5470000e+02   1.1844909e+01   2.7775145e+02   1.6120958e+02   4.6988818e+02   1.8858036e+01   3.6102727e+02  -8.9667273e+00   3.7168818e+02   1.1481309e+01   1.9166455e+02   3.1199564e+01   1.9727364e+02   2.5655382e+01   3.5538545e+02   3.8547345e+01   5.6994545e+01   2.2935589e+02   2.0169182e+02   1.9760618e+01   3.2465145e+02  -2.8455619e+01   3.9552909e+02   2.5636764e+01   2.4785273e+02   4.3425418e+01   4.4447636e+02   4.4220182e+01   3.2814545e+02   1.5836364e-01   5.6022000e+02   6.0871491e+01   2.1300091e+02   1.9274720e+02   2.6022545e+02   4.2092364e+00   3.1250727e+02   8.5726691e+01   3.7467364e+02   2.1901564e+01   3.0964636e+02   2.0721927e+01   1.9380091e+02   1.5260229e+02   2.5628182e+02  -1.5492545e+01   2.8516909e+02  -2.2997164e+01   1.5772636e+02   1.6026644e+02   3.3248273e+02   1.6073200e+01   3.5663082e+02   4.6644903e+00   1.4455273e+02  -1.4383309e+01   3.3731182e+02   1.1736873e+01   2.3967000e+02   2.1959822e+02   3.3549636e+02   1.4048847e+02   3.2677364e+02   1.9327265e+02   3.4935000e+02   4.6290909e-01   1.0688364e+02   1.3674295e+02   2.6621182e+02  -8.0142182e+00   1.5569818e+02  -3.5794909e+00   3.9209727e+02   9.8476764e+01   3.8619000e+02  -3.4888364e+00   5.2375273e+02   3.2357055e+01   2.7564455e+02   2.8010255e+01   3.3099727e+02   4.0765673e+01   1.8066182e+02   2.8152364e+00   3.0187091e+02   1.0184873e+01   3.0498727e+02  -6.5989818e+00   3.2007545e+02   7.2033055e+01   2.5173000e+02   2.2137964e+01
   2.7060727e+02   6.9244145e+01   2.8314818e+02   6.5745091e+00   2.7356145e+02   8.8847806e+00   3.6146455e+02   7.4915564e+01   4.1304000e+02  -3.5229091e-01   2.8061145e+02   1.5751078e+02   5.0145818e+02  -3.2237564e+01   3.6326727e+02   2.2094073e+01   4.0049818e+02  -5.0134909e+00   1.8847455e+02   1.0074764e+01   2.2627364e+02   2.6625382e+01   3.2253545e+02   2.0645345e+01   7.6094545e+01   2.8996789e+02   2.1331182e+02   4.2411018e+01   3.8660145e+02  -7.4161939e-01   5.2000909e+02   7.0388364e+01   3.2823273e+02   3.5755018e+01   6.2943636e+02   7.8523382e+01   3.1242545e+02   5.1759636e+00   5.8289000e+02   2.8487891e+01   1.5110091e+02   1.5102920e+02   3.1922545e+02   1.2249236e+01   3.2222727e+02   9.2619091e+01   3.9548364e+02  -1.4143236e+01   2.8497636e+02   1.3415527e+01   1.7476091e+02   1.6897549e+02   2.8085182e+02  -2.8648145e+01   2.8806909e+02  -1.1989164e+01   1.6748636e+02   1.5681564e+02   3.6891273e+02   1.7638800e+01   3.7738082e+02   4.4903226e-03   1.9118273e+02  -2.6693709e+01   2.3188182e+02   2.4071273e+01   3.0752000e+02   2.5289022e+02   4.4044636e+02   1.8990247e+02   2.9696364e+02   2.0889745e+02   2.8297000e+02  -8.0366909e+00   1.2459364e+02   1.4089615e+02   2.8612182e+02   4.3429818e+00   2.0517818e+02   2.5222109e+01   3.5704727e+02   8.2660764e+01   3.9343000e+02   2.1831964e+01   5.0437273e+02   3.7957455e+01   3.2178455e+02   4.8079055e+01   3.1461727e+02   1.4026073e+01   1.5800182e+02  -1.9819636e+00   2.5873091e+02   9.0660727e+00   3.1360727e+02   2.4241418e+01   4.0336545e+02   5.8799855e+01   2.1297000e+02   8.5287636e+00
   3.0218727e+02   1.1057745e+01   3.4829818e+02   8.4625091e+00   3.1066145e+02   1.6106781e+01   3.1742455e+02   9.1478764e+01   4.1494000e+02   3.3057091e+00   2.4618145e+02   1.5459518e+02   4.1302818e+02  -1.3633164e+01   3.9874727e+02   4.8256727e+00   4.0178818e+02  -9.6366909e+00   1.7009455e+02   3.0251636e+00   1.9698364e+02   9.7285818e+00   3.2791545e+02   2.4549455e+00   6.6424545e+01   2.4226149e+02   1.9655182e+02  -9.3981818e+00   3.2684145e+02   2.8991806e+00   5.1019909e+02   1.6413164e+01   2.7837273e+02   2.8363818e+01   5.8819636e+02   2.9822582e+01   4.1776545e+02  -1.9061236e+01   4.9322000e+02   4.0001491e+01   1.9381091e+02   1.9613240e+02   2.2513545e+02   9.6864364e+00   3.0384727e+02   8.5139491e+01   3.3081364e+02   3.2703636e+00   2.9469636e+02   1.7587927e+01   1.8685091e+02   1.7567829e+02   2.8875182e+02  -2.8190145e+01   2.7287909e+02  -3.2773964e+01   1.5620636e+02   1.7428804e+02   3.1729273e+02   2.7908400e+01   3.3953082e+02   2.4232490e+01   9.7762727e+01   4.3098909e+00   2.5236182e+02  -1.2371273e+00   3.1548000e+02   2.4148342e+02   4.3349636e+02   1.5736847e+02   3.6611364e+02   1.8003545e+02   2.6745000e+02  -3.3150909e+00   1.3412364e+02   1.6604375e+02   3.2869182e+02  -5.4261818e-01   2.5145818e+02   3.5569709e+01   3.8047727e+02   8.9306364e+01   3.6681000e+02   1.8681564e+01   5.0670273e+02   1.9381055e+01   3.2683455e+02   1.4675055e+01   2.6642727e+02   3.6451273e+01   1.5862182e+02  -1.8015636e+00   2.4987091e+02   7.1548727e+00   3.4694727e+02  -5.2357818e+00   2.8741545e+02   4.5735855e+01   3.7821000e+02  -6.2604364e+00
   3.0918727e+02  -3.2254545e-02   3.2219818e+02   7.0205091e+00   2.9380145e+02   1.4975581e+01   3.4285455e+02   7.9164364e+01   3.9465000e+02   9.8789091e+00   2.5246145e+02   1.4138278e+02   4.0607818e+02  -1.1367164e+01   3.7326727e+02  -2.8059273e+00   4.0526818e+02   1.5654909e+01   1.9271455e+02   1.3115564e+01   2.3089364e+02   6.8257818e+00   3.4419545e+02  -5.4674545e+00   7.3944545e+01   2.4927989e+02   2.0617182e+02   6.1222182e+00   3.4860145e+02   1.4158381e+01   4.8633909e+02   5.5231964e+01   2.3875273e+02   2.5293418e+01   5.5009636e+02   5.1110582e+01   4.7114545e+02  -9.1636364e-02   5.7961000e+02   1.9180291e+01   1.5305091e+02   2.3968320e+02   2.5460545e+02  -6.3116364e-01   3.2222727e+02   9.3619091e+01   3.5667364e+02   1.1391564e+01   3.1754636e+02   1.1239927e+01   1.6947091e+02   2.0263869e+02   2.6956182e+02  -2.3034945e+01   2.1425909e+02   1.4625636e+01   1.8315636e+02   1.4761204e+02   3.5805273e+02   2.6417600e+01   3.4463082e+02   1.1674490e+01   9.0822727e+01  -1.5649091e+00   2.6550182e+02  -1.3138327e+01   2.1838000e+02   2.2683142e+02   4.2163636e+02   1.5126727e+02   3.3887364e+02   1.9187465e+02   2.6769000e+02  -7.7142909e+00   1.3326364e+02   1.3706255e+02   2.9336182e+02   7.6137818e+00   2.5074818e+02   3.4006509e+01   3.9628727e+02   1.1175156e+02   4.1890000e+02   1.9564364e+01   5.5537273e+02   6.4474545e+00   3.8402455e+02   2.6619855e+01   2.7052727e+02   1.1453273e+01   1.6971182e+02  -1.8787636e+00   2.6273091e+02  -1.1023927e+01   2.9808727e+02   1.2333018e+01   3.0536545e+02   7.3869855e+01   2.8459000e+02   1.7899164e+01
   3.4727727e+02   4.8805455e+00   2.9086818e+02  -1.4893091e+01   2.7361145e+02   3.4880781e+01   3.2061455e+02   1.0627356e+02   3.7727000e+02   1.9039309e+01   2.7194145e+02   1.2486438e+02   4.8983818e+02   7.6520364e+00   3.9717727e+02  -1.0758727e+01   3.9326818e+02  -2.0050909e+00   2.0328455e+02   3.3319964e+01   1.9846364e+02   1.8800182e+01   3.3467545e+02  -2.7585455e-01   8.7284545e+01   2.7793269e+02   2.2522182e+02   2.9458218e+01   4.3751145e+02   1.6135581e+01   5.2833909e+02   5.3291964e+01   3.0904273e+02   3.8570218e+01   6.6452636e+02   7.0766182e+01   5.7347545e+02  -9.7580364e+00   5.7341000e+02   7.9916291e+01   1.4610091e+02   2.1199920e+02   2.1189545e+02   2.2025636e+01   2.8874727e+02   8.5057491e+01   3.3129364e+02   1.0141964e+01   3.1216636e+02   1.9380327e+01   1.7880091e+02   1.7927229e+02   2.6585182e+02  -1.0448145e+01   2.6430909e+02  -1.8378364e+01   1.8653636e+02   1.2729164e+02   3.3610273e+02   1.5453600e+01   2.9753082e+02   2.6542490e+01   6.7762727e+01  -2.5101091e+00   3.7059182e+02   4.4044727e+00   2.4233000e+02   2.3648542e+02   3.1978636e+02   1.6603527e+02   3.4754364e+02   1.3380105e+02   2.6716000e+02  -1.2911891e+01   1.2316364e+02   4.6680545e+01   2.8479182e+02  -1.3930618e+01   2.6017818e+02   1.0402109e+01   4.0771727e+02   1.0760716e+02   4.2190000e+02   2.0794364e+01   4.9904273e+02   2.5573855e+01   3.8359455e+02   1.6084255e+01   2.7456727e+02   2.1520073e+01   2.0762182e+02   1.1998436e+01   3.0220091e+02   1.5398473e+01   3.6575727e+02   1.8349418e+01   2.6855545e+02   7.4154655e+01   1.1307000e+02   1.4307636e+00
   3.5570727e+02   3.3961455e+00   3.2124818e+02  -4.5134909e+00   2.8389145e+02   1.9098381e+01   3.6275455e+02   5.2042364e+01   3.9823000e+02  -2.7874909e+00   2.2685145e+02   1.6057158e+02   3.9378818e+02   8.4760364e+00   3.5579727e+02  -1.1828327e+01   3.3526818e+02   8.9749091e+00   1.6709455e+02   3.9351636e+00   1.9803364e+02  -9.2541818e-01   3.4262545e+02   3.2781455e+00   7.3324545e+01   2.7104949e+02   1.7593182e+02   3.6251418e+01   3.6194145e+02   2.8941181e+01   4.9276909e+02   5.8527564e+01   3.1461273e+02   4.0274618e+01   5.9014636e+02   4.8286582e+01   4.9271545e+02   3.3092764e+01   6.0275000e+02   5.0849091e+01   1.5896091e+02   2.5783040e+02   2.4841545e+02   1.3584036e+01   2.6317727e+02   1.1005309e+02   3.6629364e+02  -2.9980364e+00   3.3016636e+02  -6.2496727e+00   1.7442091e+02   2.1729269e+02   2.3556182e+02  -2.4884945e+01   2.3249909e+02  -1.5543564e+01   1.4424636e+02   1.4677484e+02   3.2781273e+02   3.1066800e+01   3.6443082e+02   3.0040490e+01   1.1618273e+02  -8.1637091e+00   2.2283182e+02   1.4895273e+01   2.9148000e+02   2.7755342e+02   3.5782636e+02   1.3256207e+02   3.5230364e+02   1.7199025e+02   3.6274000e+02  -9.3829091e-01   1.4802364e+02   5.1741745e+01   3.2269182e+02   1.1887382e+01   2.4231818e+02   5.7060909e+01   4.3609727e+02   9.0426764e+01   3.9219000e+02   2.4891164e+01   4.9061273e+02  -7.5617455e+00   3.3568455e+02   4.5917055e+01   2.6695727e+02   1.8388727e+00   1.6138182e+02  -1.6592364e+01   2.8782091e+02  -2.2641127e+01   3.4265727e+02   5.1974182e+00   3.2512545e+02   6.6529055e+01   2.4411000e+02   1.8975636e+00
   3.7646727e+02  -8.7446545e+00   3.2462818e+02   2.4961091e+00   2.8032145e+02   2.1153981e+01   3.6665455e+02   5.5003636e+00   3.9865000e+02   3.0088909e+01   2.4004145e+02   1.2579638e+02   3.8950818e+02  -1.0561564e+01   3.3431727e+02   5.1007273e-01   3.6926818e+02   1.6014909e+01   1.3209455e+02  -9.0348364e+00   1.8022364e+02  -2.3106182e+00   4.2886545e+02   1.5689455e+00   7.0374545e+01   2.4494549e+02   1.3846182e+02   1.8869018e+01   3.9594145e+02  -2.6588819e+01   5.2128909e+02   5.9855964e+01   2.5609273e+02   1.7662182e+00   6.0205636e+02   5.0373782e+01   4.1714545e+02   1.5328364e+01   5.3013000e+02   5.8998691e+01   1.6672091e+02   2.7615960e+02   2.5108545e+02   4.8904364e+00   2.5593727e+02   9.4012291e+01   3.4224364e+02   4.8859636e+00   3.2954636e+02   2.9899273e+00   2.1971091e+02   1.7975949e+02   2.4042182e+02  -1.5843745e+01   2.0768909e+02  -1.6848764e+01   1.4396636e+02   1.6817724e+02   3.3619273e+02  -3.6936000e+00   3.3888082e+02   2.9034490e+01   1.5992273e+02  -1.4612909e+01   2.2831182e+02   2.4068727e+00   2.9776000e+02   4.0143102e+02   3.4382636e+02   1.4201207e+02   3.5011364e+02   1.9393545e+02   2.9621000e+02  -3.0095891e+01   1.6102364e+02   5.4891745e+01   3.0907182e+02   8.6469818e+00   2.1526818e+02   1.4604909e+01   3.7909727e+02   1.4408676e+02   3.9295000e+02   3.3210364e+01   5.2118273e+02   1.4652655e+01   3.4668455e+02   3.3227055e+01   2.6671727e+02   8.9480727e+00   1.9714182e+02   1.8886836e+01   2.9787091e+02  -1.4925127e+01   2.9937727e+02   2.8498182e+00   2.5631545e+02   5.1133855e+01   3.1559000e+02   6.9916364e-01
   4.3232727e+02   1.6465455e+00   3.3657818e+02  -3.8898909e+00   2.7289145e+02   3.0358381e+01   3.3432455e+02   2.2466764e+01   3.9113000e+02  -1.9794909e+00   2.6832145e+02   1.2434398e+02   3.8293818e+02   1.8484036e+01   4.0598727e+02  -1.0653527e+01   3.7521818e+02   1.4868909e+01   1.8819455e+02   3.3716364e-01   2.0851364e+02   2.4856182e+01   3.4453545e+02   1.5125345e+01   9.1714545e+01   2.9895829e+02   1.8079182e+02   3.2242618e+01   4.3070145e+02   2.4590381e+01   5.5276909e+02   8.1297564e+01   2.9961273e+02   5.5284618e+01   5.2152636e+02   6.2676182e+01   3.8937545e+02  -4.3100364e+00   5.1265000e+02   4.1247091e+01   1.6596091e+02   2.4284040e+02   3.9156545e+02  -3.7779636e+00   2.6546727e+02   7.9819891e+01   3.3400364e+02   2.9585164e+01   3.3035636e+02   9.9751273e+00   2.3109091e+02   2.2032909e+02   2.6070182e+02  -1.7606145e+01   1.9454909e+02  -1.6177564e+01   1.4539636e+02   1.5139284e+02   3.0267273e+02   3.1780000e+00   3.5423082e+02   6.4903226e-03   1.0571273e+02  -2.8061091e+00   2.3369182e+02  -2.0235273e+00   3.0895000e+02   2.7448582e+02   3.9073636e+02   1.1464927e+02   3.4477364e+02   1.0736265e+02   3.0759000e+02  -1.2336291e+01   1.4107364e+02   4.7677745e+01   2.8926182e+02   4.5617818e+00   2.0650818e+02   4.8545709e+01   3.8009727e+02   1.0843676e+02   3.8543000e+02   1.8861964e+01   5.2084273e+02   1.6829855e+01   3.0516455e+02   2.6738655e+01   2.8495727e+02   1.6488873e+01   1.6095182e+02  -1.5127964e+01   2.9282091e+02   2.8568873e+01   3.2508727e+02   1.1083018e+01   2.8483545e+02   6.6182255e+01   2.8321000e+02  -1.3900436e+01
   3.4784727e+02   1.7404945e+01   2.9714818e+02  -7.1654909e+00   2.9399145e+02   2.9150381e+01   3.3927455e+02   2.4907636e+00   4.0013000e+02   2.3490509e+01   2.5994145e+02   1.5387438e+02   4.5250818e+02  -4.7915636e+00   3.9074727e+02   2.2995673e+01   3.8816818e+02  -8.3709091e-01   2.0309455e+02   1.2385164e+01   1.8208364e+02   1.8590582e+01   3.4691545e+02   1.5744945e+01   8.0564545e+01   3.1166029e+02   1.8946182e+02   2.4699018e+01   4.1408145e+02  -7.8500194e+00   4.9133909e+02   7.2541964e+01   2.8356273e+02   1.9708618e+01   4.9909636e+02   6.0380582e+01   4.0890545e+02   7.2175636e+00   5.1480000e+02   1.9505091e+01   1.6877091e+02   2.4271560e+02   3.2522545e+02   1.9092364e+00   2.8160727e+02   7.8628691e+01   3.4862364e+02   5.2255636e+00   3.2969636e+02   1.8267927e+01   1.8471091e+02   2.3279949e+02   2.1561182e+02  -1.7668945e+01   1.8987909e+02   2.6866036e+01   1.6382636e+02   1.5791844e+02   3.2476273e+02  -6.4992000e+00   3.0223082e+02   1.3466490e+01   9.5292727e+01  -1.2972509e+01   2.9517182e+02   5.8180727e+00   3.2576000e+02   2.3714102e+02   4.0068636e+02   1.5427327e+02   3.3006364e+02   1.8710945e+02   3.2421000e+02  -6.4258909e+00   1.2669364e+02   4.5108145e+01   2.8050182e+02   2.4312582e+01   1.9817818e+02   2.8122109e+01   3.4947727e+02   9.3976364e+01   3.9428000e+02   7.9139636e+00   4.8570273e+02   3.7810545e+00   2.5092455e+02   3.1177855e+01   2.7037727e+02   4.9452727e+00   2.2133182e+02   5.6163636e-01   2.7825091e+02   7.4472727e-02   3.6613727e+02  -3.3509818e+00   3.0145545e+02   1.0037265e+02   1.8654000e+02  -3.4468364e+00
   4.1546727e+02   8.9534545e-01   3.1895818e+02  -2.0380291e+01   2.9418145e+02   2.6425181e+01   3.6894455e+02  -1.2402836e+01   4.7175000e+02  -1.0669091e+01   2.4956145e+02   1.3403478e+02   4.3693818e+02   1.8840364e+00   3.5445727e+02  -1.2771127e+01   3.8616818e+02  -9.3870909e+00   1.8238455e+02   9.7119636e+00   1.8898364e+02   2.3368582e+01   3.3948545e+02   4.4793455e+00   7.3564545e+01   2.7574029e+02   1.9436182e+02  -2.1229818e+00   3.5341145e+02  -3.6564194e+00   4.2023909e+02   2.6989964e+01   3.0580273e+02   1.9209418e+01   4.4385636e+02   6.8269782e+01   3.9495545e+02  -1.7856436e+01   5.0089000e+02   2.9577891e+01   1.7896091e+02   2.7471040e+02   2.3070545e+02   5.5708364e+00   3.0622727e+02   7.8759091e+01   4.1629364e+02   4.1861964e+01   2.8197636e+02   1.8555527e+01   2.1923091e+02   2.2618789e+02   2.4404182e+02  -5.2733455e+00   1.7816909e+02   3.3852836e+01   1.4815636e+02   1.5065204e+02   3.5695273e+02   1.0215600e+01   3.3208082e+02   2.3978490e+01   1.3524273e+02   4.2521491e+01   2.9012182e+02  -3.3979273e+00   2.9805000e+02   2.4621782e+02   4.8782636e+02   1.5402207e+02   3.0644364e+02   1.9008905e+02   3.3150000e+02  -1.3869091e+01   1.3483364e+02   8.1216945e+01   2.6998182e+02   1.4204182e+01   2.0593818e+02   3.4501309e+01   3.9114727e+02   9.1122764e+01   3.6800000e+02   2.3156364e+01   5.0423273e+02   7.5386545e+00   2.6964455e+02   2.9580255e+01   2.6218727e+02   3.0472727e-02   1.7333182e+02   3.1716364e+00   2.9268091e+02  -2.1079927e+01   3.3394727e+02  -4.3857818e+00   3.1074545e+02   6.8059455e+01   2.2611000e+02   5.2756364e-01
   3.8632727e+02   2.0416545e+01   2.5505818e+02   1.2781709e+01   3.0299145e+02   3.3050381e+01   3.5675455e+02   7.3323636e+00   3.9508000e+02   9.9450909e-01   2.3413145e+02   1.4241918e+02   4.0674818e+02   1.4909236e+01   3.4493727e+02  -4.7295273e+00   3.6730818e+02   2.6831709e+01   2.2195455e+02  -1.5453636e+01   1.7022364e+02   2.0009382e+01   3.3238545e+02  -1.3422655e+01   9.4424545e+01   3.0959149e+02   2.8665182e+02   2.7163818e+01   3.7975145e+02  -1.8636194e+00   4.5528909e+02   4.7425964e+01   3.0266273e+02   3.5850618e+01   4.2857636e+02   4.1442182e+01   4.6180545e+02   1.0175564e+01   5.3770000e+02   3.4013091e+01   1.9219091e+02   3.1222200e+02   2.9003545e+02   2.3584436e+01   2.8607727e+02   9.8891091e+01   3.8553364e+02   3.3942764e+01   2.8121636e+02   1.9336327e+01   2.0680091e+02   2.4013229e+02   2.5223182e+02  -3.0548545e+01   1.7163909e+02   5.8085236e+01   1.3420636e+02   1.1109804e+02   3.1157273e+02   2.5606000e+01   3.5328082e+02   7.3324903e+00   1.3882273e+02  -2.9249091e+00   2.7345182e+02   1.6655673e+01   3.3733000e+02   3.1531542e+02   4.1054636e+02   1.1115447e+02   3.4958364e+02   2.0120785e+02   2.9578000e+02  -7.0614909e+00   1.6074364e+02   6.4624145e+01   2.9660182e+02   1.3504582e+01   1.9555818e+02   3.0041709e+01   3.9675727e+02   9.2763964e+01   3.4971000e+02   2.5719564e+01   4.7842273e+02   2.4553455e+01   3.0059455e+02   2.7724255e+01   2.7299727e+02   4.1545673e+01   1.7166182e+02  -8.0747636e+00   3.0739091e+02  -5.0667273e+00   3.4451727e+02   4.3386182e+00   3.5531545e+02   3.8063855e+01   2.9054000e+02   2.0613164e+01
   2.8365727e+02   3.5801455e+00   3.0419818e+02   1.2180509e+01   2.8742145e+02   3.6155981e+01   3.1218455e+02   4.7579636e+00   4.6318000e+02  -3.6934909e+00   2.5313145e+02   1.5860918e+02   3.6712818e+02  -2.4341164e+01   3.5750727e+02   5.8848727e+00   3.9873818e+02  -1.1526909e+00   2.1471455e+02   2.9645564e+01   2.2698364e+02  -1.2811418e+01   3.9348545e+02  -7.6906545e+00   5.9134545e+01   2.6494469e+02   1.9422182e+02   1.9782182e+00   3.1422145e+02  -3.4312194e+00   4.4752909e+02   1.3956764e+01   2.7842273e+02   2.8689818e+01   2.3914636e+02   3.4126582e+01   4.3195545e+02   5.0143564e+01   5.8275000e+02   3.9449091e+01   2.0419091e+02   2.3340200e+02   2.4170545e+02  -1.5169164e+01   2.8093727e+02   8.3822291e+01   4.1291364e+02   5.7523636e+00   3.3326636e+02   4.4523273e+00   2.1314091e+02   2.5862509e+02   2.7399182e+02  -2.4199345e+01   1.9387909e+02   8.9260364e+00   8.0346364e+01   9.0216836e+01   3.3138273e+02  -5.9788000e+00   3.2203082e+02  -4.8675097e+00   1.1682273e+02  -1.1484909e+01   2.2259182e+02  -1.4895527e+01   2.8614000e+02   2.4445062e+02   4.0382636e+02   1.0345207e+02   3.1749364e+02   1.8954505e+02   2.9516000e+02   1.4418109e+01   1.4359364e+02   1.2380615e+02   2.7150182e+02   8.4258182e-01   1.7212818e+02   4.0156109e+01   3.8752727e+02   5.1552364e+01   3.6119000e+02   2.8221164e+01   4.7704273e+02   1.3523855e+01   3.5959455e+02   3.8814255e+01   3.0609727e+02   1.7227673e+01   1.8371182e+02  -9.3287636e+00   2.9068091e+02   9.9800727e+00   3.7113727e+02   4.0190182e+00   3.0417545e+02   6.0155055e+01   2.8683000e+02   2.3759964e+01
   4.3232727e+02   3.6465455e+00   3.3243818e+02  -1.6086909e+00   2.8127145e+02   3.4687981e+01   3.1613455e+02   2.2681964e+01   4.0237000e+02   1.6881309e+01   2.2837145e+02   1.3082998e+02   4.1764818e+02   5.6572364e+00   3.9869727e+02   4.6896727e+00   3.4416818e+02   2.2542909e+01   1.4652455e+02  -3.5192364e+00   2.0551364e+02   1.4386182e+01   3.9877545e+02  -5.1638545e+00   9.7424545e+01   2.8512149e+02   2.3317182e+02   7.0122182e+00   3.5817145e+02  -1.8567219e+01   4.5481909e+02   4.5603564e+01   3.4466273e+02   2.4300618e+01   3.7805636e+02   1.9013782e+01   4.2571545e+02   2.8062764e+01   5.1108000e+02   5.3572691e+01   1.7458091e+02   2.5020080e+02   2.8946545e+02   2.3730036e+01   2.5050727e+02   9.6926691e+01   3.6586364e+02   3.9566364e+01   3.5159636e+02   1.4659273e+00   1.9666091e+02   2.8580349e+02   2.9523182e+02  -2.1418545e+01   1.6425909e+02   2.0435636e+01   1.2734636e+02   9.8026836e+01   3.3357273e+02  -4.4340000e+00   2.8248082e+02   4.2464903e+00   1.1334273e+02  -2.5886509e+01   3.0936182e+02   1.1202873e+01   3.0124000e+02   2.5043262e+02   3.6911636e+02   1.2132887e+02   3.4277364e+02   1.2709265e+02   3.2345000e+02  -2.7950909e+00   1.2536364e+02   1.1040455e+02   2.5479182e+02   6.4693818e+00   1.9893818e+02   2.3531309e+01   4.1961727e+02   1.0984516e+02   3.7190000e+02   3.7794364e+01   5.5070273e+02   3.2771055e+01   3.4421455e+02   4.6614655e+01   3.0218727e+02   1.7640473e+01   2.0757182e+02  -4.7175636e+00   2.8020091e+02   3.0058473e+01   3.3379727e+02   1.8196218e+01   3.1931545e+02   4.2563855e+01   2.4254000e+02   4.7213164e+01
   2.2827727e+02   1.5820545e+01   3.2519818e+02   5.3105091e+00   2.7446145e+02   4.7232781e+01   3.0199455e+02   3.1623164e+01   4.3951000e+02   1.0100109e+01   2.3442145e+02   1.5529598e+02   4.0702818e+02  -9.0631636e+00   3.9779727e+02   1.2571673e+01   3.9335818e+02  -1.1522909e+00   1.7257455e+02   5.9667636e+00   1.8513364e+02   3.5016582e+01   3.8096545e+02  -5.8790545e+00   9.7664545e+01   3.2386229e+02   2.7755182e+02   3.1841818e+01   2.9637145e+02   4.7167806e+00   4.9342909e+02   5.0284764e+01   3.5394273e+02   4.9558218e+01   3.6757636e+02   5.8132182e+01   3.5961545e+02   2.5907636e+00   4.8699000e+02   2.1919891e+01   2.0138091e+02   2.4500680e+02   3.6418545e+02   2.1942436e+01   2.7812727e+02   9.7807091e+01   3.6681364e+02   1.4490364e+01   3.3369636e+02   3.5579273e+00   1.6519091e+02   2.4622109e+02   2.5537182e+02  -3.1659745e+01   1.7582909e+02   3.5280036e+01   9.8676364e+01   1.2475044e+02   3.2810273e+02   2.1763600e+01   2.8568082e+02   1.4290490e+01   1.0224273e+02   5.2149091e-01   2.6259182e+02   1.8447273e-01   3.2495000e+02   2.3025582e+02   4.7478636e+02   1.1339527e+02   3.5854364e+02   1.7335105e+02   3.4888000e+02  -6.7794909e+00   1.5612364e+02   1.0918375e+02   1.5102182e+02   2.7709818e+00   1.7859818e+02   3.6208509e+01   3.4661727e+02   1.1587516e+02   3.9557000e+02   3.0190764e+01   5.0584273e+02  -5.9014545e-01   3.7911455e+02   2.0302655e+01   2.8823727e+02   1.9136473e+01   1.7233182e+02   2.4151636e+01   2.9454091e+02   1.3911273e+01   3.5927727e+02  -2.7218182e-01   3.2155545e+02   6.4814655e+01   3.6002000e+02  -2.0452364e+00
   4.6460727e+02  -1.5895855e+01   2.9638818e+02  -4.9546909e+00   2.7232145e+02   2.1933981e+01   3.3370455e+02   1.1176364e+01   4.2375000e+02   4.9309091e+00   2.5685145e+02   1.5117158e+02   4.4659818e+02  -5.6987636e+00   3.5579727e+02  -9.9283273e+00   3.7207818e+02   2.0740109e+01   1.7976455e+02   5.6315636e+00   2.3146364e+02   2.4880182e+01   3.8577545e+02   1.2016145e+01   8.0374545e+01   2.8276549e+02   2.0612182e+02   1.4076218e+01   3.0503145e+02  -2.0076019e+01   4.2495909e+02   5.8282364e+01   3.0609273e+02   1.5146218e+01   3.7876636e+02   4.1766982e+01   3.5766545e+02   1.3506764e+01   5.2603000e+02   3.6136691e+01   1.7681091e+02   2.7245240e+02   3.5322545e+02   7.9592364e+00   2.6674727e+02   8.6627491e+01   4.0000364e+02   2.2925164e+01   3.3297636e+02   9.6655273e+00   1.4223091e+02   2.6467789e+02   3.2647182e+02  -3.7487745e+01   2.0344909e+02   3.9160436e+01   1.0929636e+02   1.4038084e+02   3.5414273e+02   1.4440400e+01   3.1173082e+02   1.0406490e+01   1.4939273e+02  -1.6300509e+01   3.3564182e+02  -2.3509527e+01   2.5543000e+02   1.8852742e+02   4.4030636e+02   1.0363367e+02   3.3644364e+02   1.8721905e+02   3.1002000e+02  -7.3906909e+00   1.6721364e+02   1.5872655e+02   1.9993182e+02  -1.3331818e+01   2.5331818e+02   2.9710909e+01   3.8618727e+02   9.4419564e+01   3.6400000e+02   1.7046364e+01   4.9532273e+02   3.9771455e+01   3.5868455e+02   5.5570545e+00   3.2366727e+02   2.6442073e+01   1.6171182e+02  -5.2787636e+00   2.8520091e+02   2.1518473e+01   3.6365727e+02   1.0374182e+00   2.8350545e+02   5.7858655e+01   2.4778000e+02   1.5313964e+01
   4.3251727e+02  -1.8986545e+00   3.0781818e+02  -3.2090909e+00   2.8489145e+02   1.7548381e+01   3.0794455e+02   1.8667164e+01   3.7404000e+02   4.1527709e+01   2.7161145e+02   1.4427078e+02   3.8917818e+02   1.0984836e+01   3.5631727e+02   5.6500727e+00   4.0983818e+02   2.3289309e+01   1.4309455e+02   2.3465164e+01   1.8660364e+02   3.5938982e+01   3.9000545e+02   1.7587745e+01   7.4514545e+01   2.8104429e+02   2.0960182e+02   1.6847818e+01   3.0032145e+02  -1.4839219e+01   4.0542909e+02   4.7934764e+01   3.4680273e+02   2.8169418e+01   3.7185636e+02   3.9269782e+01   3.7199545e+02  -8.6796364e+00   5.1751000e+02   1.9438291e+01   1.6996091e+02   2.1947040e+02   3.4341545e+02  -2.6859636e+00   2.5598727e+02   9.9008291e+01   4.1519364e+02  -5.6700364e+00   3.7878636e+02   9.6707273e+00   1.1242091e+02   2.0311269e+02   3.1099182e+02  -1.0629345e+01   1.7954909e+02   5.0692436e+01   1.6372636e+02   1.0716644e+02   3.1238273e+02   8.7120000e-01   3.0998082e+02   6.9964903e+00   9.3502727e+01   1.0910691e+01   3.1864182e+02   5.4604727e+00   2.4581000e+02   1.8277702e+02   4.4382636e+02   9.3782073e+01   3.1077364e+02   1.4170265e+02   3.1950000e+02   1.4330909e+01   1.3097364e+02   1.3590575e+02   2.0588182e+02  -9.5781818e-01   2.2202818e+02  -4.8358909e+00   4.1223727e+02   1.2138556e+02   3.9376000e+02   2.4235564e+01   4.5608273e+02   1.5670655e+01   2.6302455e+02   3.0489855e+01   2.7795727e+02   1.3628873e+01   1.7352182e+02  -3.6535636e+00   3.0154091e+02   2.8211273e+01   3.8375727e+02   4.8594182e+00   3.1264545e+02   3.5247455e+01   2.0216000e+02   1.2773564e+01
   4.3070727e+02   8.6761455e+00   3.2614818e+02   1.9564509e+01   3.0480145e+02   4.0145581e+01   3.1270455e+02  -1.3336364e+00   4.1827000e+02   7.0229309e+01   2.7194145e+02   1.6605438e+02   3.9907818e+02  -9.5171636e+00   3.8188727e+02  -1.0552727e-01   3.9807818e+02   1.8750109e+01   1.5671455e+02   3.8055636e+00   1.7927364e+02   5.1055382e+01   3.9324545e+02   3.2285455e+00   9.0324545e+01   3.2363949e+02   2.4493182e+02   4.9501418e+01   3.4784145e+02   1.4789181e+01   4.0462909e+02   5.0388764e+01   3.8190273e+02   3.5791418e+01   4.7733636e+02   6.7501382e+01   4.7366545e+02   6.7067636e+00   4.8813000e+02   1.8258691e+01   1.6467091e+02   2.4156360e+02   3.7846545e+02   2.6080036e+01   2.5336727e+02   5.6317891e+01   3.8753364e+02   1.7302764e+01   3.5888636e+02   1.8327273e+00   1.2561091e+02   1.9757749e+02   1.5670182e+02  -3.6236145e+01   2.0887909e+02   4.8346036e+01   1.3672636e+02   1.3108644e+02   3.3191273e+02   2.5598800e+01   3.2178082e+02   1.9752490e+01   9.2292727e+01  -2.5942509e+01   2.8631182e+02   1.0436873e+01   3.2033000e+02   2.1409542e+02   4.3535636e+02   1.0407967e+02   2.9592364e+02   1.5231065e+02   3.3821000e+02  -1.9115891e+01   1.3345364e+02   1.4894735e+02   2.5226182e+02  -2.5182182e+00   2.3536818e+02   3.8426909e+01   4.0023727e+02   9.7775564e+01   4.1800000e+02   2.5966364e+01   5.1956273e+02   1.4162255e+01   2.1292455e+02   2.6877855e+01   3.2466727e+02   3.0742073e+01   1.6957182e+02  -1.6717564e+01   2.9739091e+02   2.6832727e+00   3.5394727e+02  -1.3705782e+01   3.2664545e+02   5.5507455e+01   1.3711000e+02   1.3977564e+01
   4.6446727e+02  -1.9246545e+00   2.9819818e+02   1.0850509e+01   3.1413145e+02   1.9919181e+01   3.3794455e+02  -1.8442836e+01   4.4342000e+02   6.9937309e+01   2.1442145e+02   1.8999598e+02   4.0645818e+02  -1.9587564e+01   3.3574727e+02  -1.2844327e+01   3.8668818e+02   2.3191309e+01   2.0971455e+02  -7.1443636e-01   1.9703364e+02   3.3484582e+01   3.7372545e+02   5.7901455e+00   7.8284545e+01   2.8674269e+02   2.0012182e+02   2.9606218e+01   2.9846145e+02  -1.2930419e+01   3.4257909e+02   3.5492764e+01   3.1642273e+02   1.3269818e+01   3.5185636e+02   2.9199782e+01   5.5523545e+02   1.2181164e+01   4.9313000e+02   3.1048691e+01   1.7996091e+02   2.7486040e+02   2.5818545e+02  -4.7675636e+00   2.2593727e+02   8.0412291e+01   4.1596364e+02   3.3078364e+01   3.3569636e+02   3.5479273e+00   1.3457091e+02   1.9067069e+02   2.3275182e+02  -4.6601455e+00   1.7116909e+02   2.4552836e+01   1.5177636e+02   1.3031244e+02   2.8676273e+02   1.3120800e+01   3.2978082e+02   4.0712490e+01   7.5712727e+01  -5.4061091e+00   2.1983182e+02   6.5552727e+00   3.0829000e+02   2.2224862e+02   3.8035636e+02   1.2280967e+02   3.2854364e+02   1.7437105e+02   2.7088000e+02  -1.2209491e+01   1.2807364e+02   1.4452775e+02   2.8031182e+02  -1.7622182e+00   2.4893818e+02   1.2681309e+01   3.6680727e+02   1.0363996e+02   3.8647000e+02   1.5387636e+00   5.1670273e+02   1.9061055e+01   4.4935455e+02   4.8543455e+01   2.9599727e+02   3.4225673e+01   1.6895182e+02   5.6120364e+00   3.2415091e+02  -1.2317527e+01   3.7960727e+02   2.1961418e+01   3.0050545e+02   5.2118655e+01   1.4326000e+02   8.6755636e+00
   4.5137727e+02   7.2125455e+00   2.9000818e+02   1.1125709e+01   3.3218145e+02   3.0955181e+01   3.2037455e+02  -9.9723636e-01   3.9389000e+02   1.1312971e+02   2.2513145e+02   1.8717918e+02   4.9393818e+02   3.2740364e+00   3.4926727e+02   2.0740727e+00   3.7135818e+02   8.3677091e+00   1.9261455e+02  -1.1726436e+01   1.9717364e+02   1.8623382e+01   3.5215545e+02  -6.9642545e+00   1.0723455e+02   2.8785669e+02   2.3874182e+02   1.5276618e+01   3.2075145e+02   1.3336381e+01   4.1790909e+02   5.8936364e+01   3.1847273e+02   2.9815818e+01   4.0457636e+02   5.2322182e+01   4.8071545e+02   8.3827636e+00   5.3361000e+02   3.4960291e+01   1.9567091e+02   2.6227360e+02   2.7889545e+02   2.0575636e+01   2.5998727e+02   1.0135829e+02   3.8605364e+02   1.5611164e+01   3.3916636e+02   2.0790327e+01   1.6680091e+02   2.0404229e+02   2.6437182e+02  -1.7239745e+01   1.9392909e+02   1.8402036e+01   1.5220636e+02   1.3670804e+02   3.3262273e+02   8.5420000e+00   3.1148082e+02   3.5526490e+01   6.2712727e+01  -5.2061091e+00   2.3855182e+02   7.6776727e+00   2.3029000e+02   2.0268862e+02   3.9592636e+02   1.5065407e+02   3.0754364e+02   1.7148105e+02   2.8650000e+02  -3.0790909e+00   1.2507364e+02   1.5076775e+02   2.7369182e+02   1.7047382e+01   2.5512818e+02   2.7036109e+01   4.0928727e+02   1.1081156e+02   4.0238000e+02   7.5959636e+00   4.8394273e+02   2.9921855e+01   4.3983455e+02   2.4825055e+01   3.3214727e+02   3.8433673e+01   1.7885182e+02  -9.1799636e+00   2.9792091e+02   6.9708727e+00   3.6189727e+02   2.5228218e+01   2.7102545e+02   7.4807055e+01   1.1287000e+02   3.0156764e+01
   4.2660727e+02   1.5244145e+01   3.1110818e+02   1.8057709e+01   3.2251145e+02   1.5348781e+01   2.9880455e+02  -3.4116364e+00   3.9284000e+02   7.2643709e+01   2.4794145e+02   1.6502438e+02   3.1474818e+02  -1.5770764e+01   3.4226727e+02   1.1294073e+01   4.0626818e+02   1.5864909e+01   2.3785455e+02   2.6794364e+01   1.6446364e+02   1.4330182e+01   4.1862545e+02   3.6388145e+01   8.8044545e+01   3.0149189e+02   2.4079182e+02   2.3732618e+01   3.1741145e+02   5.0335806e+00   4.1447909e+02   4.9550764e+01   3.2723273e+02   4.9835018e+01   3.9395636e+02   5.6601782e+01   4.7937545e+02   9.5399636e+00   4.5703000e+02   3.6466691e+01   1.9634091e+02   2.8608000e+02   3.4832545e+02   2.3591236e+01   2.8236727e+02   9.8047891e+01   3.8067364e+02   2.2811564e+01   3.4288636e+02   1.2302727e+01   1.5980091e+02   1.7403229e+02   2.9875182e+02  -2.7410145e+01   2.3111909e+02   1.2516836e+01   1.4696636e+02   1.2464724e+02   2.8543273e+02   3.7177200e+01   2.9983082e+02   2.0808490e+01   8.9502727e+01   1.6006909e+00   2.7245182e+02  -1.9414327e+01   2.9257000e+02   2.0893622e+02   4.0378636e+02   1.5988527e+02   3.3035364e+02   1.8470625e+02   2.7155000e+02   9.7690909e-01   1.4155364e+02   1.2705935e+02   2.5845182e+02   1.5366582e+01   2.2759818e+02   1.3008509e+01   4.1475727e+02   8.9943964e+01   3.6347000e+02   1.5568764e+01   4.7242273e+02   3.1463455e+01   4.1378455e+02   2.9429055e+01   3.6928727e+02   4.6512473e+01   1.5309182e+02  -7.2591636e+00   3.2449091e+02  -7.1947273e+00   3.1898727e+02   2.6610182e+00   3.3069545e+02   6.2803455e+01   1.6126000e+02   1.6095564e+01
   4.4684727e+02   1.7484945e+01   3.2891818e+02  -1.8327091e+01   3.0742145e+02   1.2835981e+01   2.6346455e+02   1.3895564e+01   4.7294000e+02   5.9285709e+01   2.6742145e+02   1.7122598e+02   3.8278818e+02   2.7860364e+00   3.2826727e+02   3.7040727e+00   4.1926818e+02   1.3724909e+01   2.4509455e+02   2.0075164e+01   1.7879364e+02   1.6853782e+01   3.8148545e+02   7.3093455e+00   8.0284545e+01   2.7311269e+02   2.1836182e+02   2.3957018e+01   2.5422145e+02   5.3187806e+00   4.5519909e+02   2.8103164e+01   2.9499273e+02   1.9554218e+01   4.8643636e+02   2.7343382e+01   4.3980545e+02  -2.8644364e+00   5.1156000e+02   4.0674291e+01   2.1977091e+02   3.0539560e+02   3.7994545e+02   8.3016364e+00   2.9988727e+02   1.0973629e+02   4.2029364e+02   7.5919636e+00   2.9859636e+02   1.3845927e+01   1.6604091e+02   1.8872309e+02   2.2532182e+02  -3.0965745e+01   2.3797909e+02   4.8448036e+01   1.5458636e+02   1.5008764e+02   3.1514273e+02   6.1040000e-01   3.1718082e+02   3.7204903e+00   9.0082727e+01  -9.3457091e+00   2.8659182e+02  -1.3955273e+00   2.6462000e+02   1.7798222e+02   3.8249636e+02   1.8977847e+02   3.3230364e+02   1.3540025e+02   2.6021000e+02  -2.2645891e+01   1.3074364e+02   1.1283415e+02   2.5021182e+02  -2.0214218e+01   2.0036818e+02   1.0466909e+01   3.9885727e+02   1.1769596e+02   4.0304000e+02   3.5493164e+01   5.0189273e+02  -3.7541455e+00   2.8859455e+02   2.4254255e+01   3.1380727e+02   2.6280873e+01   2.0576182e+02  -7.0927636e+00   3.3025091e+02   1.8964473e+01   3.6741727e+02   4.3166182e+00   3.3317545e+02   4.0505055e+01   1.3845000e+02  -2.8396364e+00
   4.3741727e+02   1.4859345e+01   3.1591818e+02   2.0432909e+01   3.3394145e+02   2.2954381e+01   3.2765455e+02  -5.7696364e+00   4.6723000e+02   7.1412509e+01   2.5066145e+02   1.6794678e+02   3.7864818e+02   1.3157236e+01   3.4607727e+02   4.9492727e+00   3.6759818e+02   4.6185091e+00   2.2590455e+02  -4.3896364e+00   1.9675364e+02   1.8606982e+01   3.6315545e+02   4.4574545e-01   7.2664545e+01   3.8424229e+02   2.4217182e+02   3.2052218e+01   3.1541145e+02  -4.3864194e+00   4.4462909e+02   3.2708764e+01   3.3323273e+02   4.5685018e+01   5.2224636e+02   5.6478582e+01   4.0871545e+02  -2.8723636e-01   5.9027000e+02   2.6947491e+01   2.2372091e+02   2.5954960e+02   2.8380545e+02   2.4222836e+01   2.7131727e+02   1.0435189e+02   3.8681364e+02   9.4603636e+00   2.3121636e+02   1.0996327e+01   1.7623091e+02   1.6200789e+02   2.8513182e+02  -2.2320545e+01   2.3149909e+02   3.2776436e+01   1.7482636e+02   1.1984844e+02   2.6405273e+02   6.5976000e+00   3.2263082e+02   1.7734490e+01   1.5361273e+02  -1.6478109e+01   3.5798182e+02   1.7432727e+00   3.3648000e+02   2.0438342e+02   4.0782636e+02   1.6123207e+02   3.7092364e+02   1.4093065e+02   2.5888000e+02  -4.8694909e+00   1.5293364e+02   1.3386895e+02   2.7179182e+02   2.1819382e+01   2.1259818e+02   3.1488509e+01   4.5661727e+02   7.3355164e+01   3.7795000e+02   2.5740364e+01   5.3280273e+02   2.1493055e+01   3.3483455e+02   3.0225055e+01   3.2171727e+02   1.1128073e+01   1.6624182e+02   9.2883636e-01   3.4825091e+02  -3.0955273e+00   3.6241727e+02  -2.8633818e+00   3.4322545e+02   4.0421055e+01   1.6264000e+02   1.4795164e+01
   4.4937727e+02   1.3472545e+01   2.7976818e+02  -3.9650909e+00   2.9970145e+02   6.2313581e+01   2.9785455e+02   4.4743636e+00   4.8927000e+02   1.1021931e+02   2.2632145e+02   1.4123398e+02   4.3440818e+02   3.3556436e+01   3.4255727e+02  -8.1912727e-01   3.3164818e+02  -5.9549091e-01   2.3195455e+02  -1.0973636e+01   1.8722364e+02   3.5889382e+01   3.4753545e+02   2.8075345e+01   8.7234545e+01   2.9602669e+02   2.1012182e+02   2.0862182e+00   3.3717145e+02   2.0022781e+01   4.9147909e+02   3.2290764e+01   2.9842273e+02   2.2899818e+01   5.7800636e+02   3.8537782e+01   3.7104545e+02   2.1636364e+01   4.9346000e+02   2.0932291e+01   1.9600091e+02   2.5148720e+02   3.7165545e+02  -4.5151636e+00   2.8155727e+02   9.9872691e+01   3.6867364e+02   2.6191564e+01   2.5169636e+02   2.4977927e+01   1.4642091e+02   1.7053269e+02   3.0537182e+02  -2.9749745e+01   2.0506909e+02   3.4460836e+01   2.0677636e+02   1.5472244e+02   2.9853273e+02   5.2692000e+00   3.1923082e+02   1.2906490e+01   1.1787273e+02  -3.9148909e+01   2.9474182e+02   1.7902473e+01   3.4743000e+02   2.1254742e+02   3.7287636e+02   1.7159807e+02   3.2463364e+02   1.6435385e+02   3.0497000e+02   3.0330909e-01   1.4264364e+02   1.6636215e+02   2.5602182e+02   1.3030982e+01   1.9650818e+02   1.4635709e+01   4.1304727e+02   1.0575076e+02   3.8462000e+02   2.7826764e+01   5.0637273e+02   2.7217455e+01   4.1573455e+02   3.3273055e+01   3.0618727e+02   2.1460473e+01   1.3143182e+02  -5.9063636e+00   2.9611091e+02   1.8215673e+01   3.9489727e+02   4.9682182e+00   2.8783545e+02   6.0372255e+01   9.2680000e+01   5.2919636e+00
   3.5270727e+02   9.4861455e+00   3.2729818e+02   4.2825091e+00   2.9194145e+02   2.5364381e+01   3.8146455e+02   7.3555636e+00   4.2023000e+02   1.0150251e+02   2.1737145e+02   1.3037998e+02   3.4988818e+02   2.5558036e+01   3.1374727e+02  -6.3243273e+00   4.1254818e+02   2.6502509e+01   2.0419455e+02   2.6771636e+00   1.6970364e+02   2.5770982e+01   3.5196545e+02   7.2909455e+00   9.0614545e+01   3.0823629e+02   1.5050182e+02   1.9525818e+01   3.7860145e+02   2.9483806e+00   4.2647909e+02   4.0160764e+01   2.6875273e+02   3.3418182e-02   5.7705636e+02   2.8333782e+01   3.6409545e+02   1.1423636e+00   5.0332000e+02   4.5333491e+01   1.7677091e+02   2.7897560e+02   6.3415455e+01  -4.5259636e+00   2.9807727e+02   9.1411091e+01   3.8219364e+02  -2.7000364e+00   3.4392636e+02   1.1979527e+01   1.0842091e+02   1.8286269e+02   3.2113182e+02  -2.7110545e+01   2.0344909e+02   2.4110436e+01   1.6796636e+02   1.0625724e+02   2.8319273e+02   7.0164000e+00   3.1458082e+02   9.1784903e+00   9.1452727e+01  -1.1295309e+01   2.9774182e+02  -1.0387527e+01   2.7067000e+02   2.0778822e+02   4.1006636e+02   1.7819287e+02   3.2063364e+02   1.5167385e+02   2.9226000e+02   1.0180109e+01   1.5150364e+02   1.4922335e+02   2.8221182e+02   2.4605782e+01   1.9464818e+02   2.0114509e+01   3.9133727e+02   1.0829756e+02   3.7643000e+02   5.2671964e+01   4.4632273e+02   4.0791455e+01   3.8287455e+02   2.0191855e+01   3.1947727e+02   1.3397273e+01   1.5928182e+02  -8.0843636e+00   2.9554091e+02   5.5912727e+00   3.2646727e+02   1.5062618e+01   3.6388545e+02   4.7858255e+01   1.5140000e+02   7.7443636e+00
   4.0294727e+02   2.8946945e+01   3.1076818e+02   1.6034909e+01   3.0994145e+02   1.1204381e+01   3.0775455e+02  -7.4076364e+00   4.4908000e+02   4.3864509e+01   2.4808145e+02   1.6187318e+02   3.2788818e+02   3.3128036e+01   3.4340727e+02   2.6062873e+01   3.8359818e+02   1.7768509e+01   1.7871455e+02  -1.0614436e+01   1.8294364e+02   4.1417818e+00   3.6981545e+02   6.3929455e+00   8.3474545e+01   2.5908749e+02   2.5407182e+02   3.0960218e+01   3.0117145e+02   1.2827806e+00   4.5852909e+02   2.7496764e+01   3.1066273e+02   2.1110618e+01   4.9509636e+02   6.4790582e+01   4.9280545e+02   4.4655636e+00   5.6703000e+02   4.1896691e+01   1.9053091e+02   2.2835480e+02   8.0225455e+01   2.7229236e+01   2.7355727e+02   8.5462691e+01   3.9176364e+02   1.1143636e+00   2.2092636e+02   2.3199527e+01   1.6652091e+02   1.8163469e+02   2.8142182e+02  -1.3123745e+01   1.7911909e+02   3.4486836e+01   1.9796636e+02   8.9097236e+01   2.9267273e+02   1.8780000e+00   3.0518082e+02   5.7304903e+00   8.1182727e+01  -3.4237091e+00   2.6864182e+02  -3.2495273e+00   2.4991000e+02   1.8430902e+02   3.6349636e+02   1.7167847e+02   3.3954364e+02   1.9959105e+02   3.0421000e+02  -1.4958909e+00   1.1897364e+02   1.3567575e+02   3.0788182e+02   9.4521818e+00   1.7564818e+02   1.8064509e+01   3.9952727e+02   1.0435236e+02   3.9771000e+02   2.5639564e+01   4.6246273e+02   2.4350255e+01   3.2016455e+02   1.5208655e+01   3.2228727e+02   1.4172473e+01   1.9119182e+02  -6.7871636e+00   3.1139091e+02   2.8183273e+01   3.5832727e+02   2.0838182e+00   3.1131545e+02   7.1973855e+01   1.3411000e+02   2.6747564e+01
   3.8208727e+02   8.4257455e+00   3.3914818e+02   3.5745091e+00   3.2156145e+02   3.1514781e+01   3.2227455e+02   1.9076364e-01   4.7256000e+02   2.6061091e+00   2.5370145e+02   1.3799358e+02   3.0378818e+02  -1.1423964e+01   3.4779727e+02   6.5951673e+01   4.0440818e+02   1.5963709e+01   1.7019455e+02   1.5587164e+01   1.7494364e+02   6.0217818e+00   4.0029545e+02   1.1994545e+01   9.0424545e+01   3.4753149e+02   2.7117182e+02   3.0352218e+01   3.9513145e+02   2.1665981e+01   4.8566909e+02   4.8515564e+01   3.5561273e+02   2.7614618e+01   3.5776636e+02   5.5726982e+01   5.0376545e+02  -2.4112364e+00   4.9765000e+02   3.3647091e+01   2.0877091e+02   2.1489560e+02   8.8895455e+01  -6.0343636e+00   2.6388727e+02   1.0209629e+02   4.1619364e+02   4.0099636e+00   3.1292636e+02   1.7799527e+01   1.6423091e+02   1.7210789e+02   2.8970182e+02  -3.2456145e+01   1.9806909e+02   2.9830836e+01   1.8124636e+02   1.2600484e+02   2.7586273e+02   1.6602800e+01   3.3338082e+02  -5.9755097e+00   1.4097273e+02  -1.6146909e+01   2.5240182e+02  -2.8103273e+00   2.8614000e+02   1.9141062e+02   3.6682636e+02   1.6408207e+02   3.1663364e+02   1.6827385e+02   2.8888000e+02   8.8305091e+00   1.1431364e+02   1.3195855e+02   2.5874182e+02   1.0813382e+01   1.7526818e+02   2.1284909e+01   4.2175727e+02   1.3914396e+02   4.0233000e+02   2.9219964e+01   4.6704273e+02   3.4173855e+01   2.0478455e+02   3.3439055e+01   3.4952727e+02   5.1323273e+01   1.5162182e+02   8.1884364e+00   3.2039091e+02   1.1033273e+01   3.6760727e+02   3.4921418e+01   3.9222545e+02   9.3401055e+01   1.3754000e+02   2.1423164e+01
   3.1027727e+02   1.8260545e+01   3.1433818e+02  -6.0106909e+00   3.2037145e+02   2.9139981e+01   3.6123455e+02  -1.1456036e+01   4.9156000e+02   2.8961091e+00   2.3604145e+02   1.2750638e+02   3.9736818e+02   1.1569636e+01   3.5412727e+02   4.4952727e+00   3.6483818e+02  -1.8010691e+01   2.3661455e+02   7.0835636e+00   1.5717364e+02   2.2963382e+01   3.6115545e+02  -6.6842545e+00   7.2754545e+01   2.7423509e+02   2.2693182e+02  -7.7785818e+00   2.8465145e+02  -2.1305619e+01   4.5352909e+02   4.1856764e+01   3.0137273e+02   9.2338182e+00   6.1152636e+02   3.4006182e+01   4.5804545e+02  -8.1336364e+00   5.0180000e+02   3.5885091e+01   1.8796091e+02   2.7651040e+02   9.1185455e+01  -3.6475636e+00   2.8660727e+02   8.0418691e+01   3.9629364e+02   1.8651964e+01   3.2983636e+02  -2.3943273e+01   1.5104091e+02   1.5440309e+02   2.9723182e+02  -3.0818545e+01   2.1897909e+02   5.3398036e+01   1.8863636e+02   1.1293364e+02   2.9267273e+02   3.1878000e+01   3.2253082e+02   2.9924903e+00   1.1403273e+02  -1.8917091e+00   3.1379182e+02  -1.4381527e+01   2.6376000e+02   1.9986102e+02   4.0263636e+02   1.7088727e+02   3.7873364e+02   1.6292585e+02   2.8621000e+02   1.2704109e+01   1.2855364e+02   1.5724935e+02   2.6802182e+02   1.2609818e+00   1.8402818e+02   9.6341091e+00   4.5233727e+02   8.9467564e+01   3.8509000e+02   5.0459164e+01   4.6946273e+02   2.9510255e+01   2.2554455e+02   2.3588255e+01   3.0233727e+02   5.0584727e+00   1.6624182e+02   3.1188364e+00   3.1815091e+02   1.8324727e+00   3.4289727e+02  -1.3681782e+01   3.3679545e+02   5.9505455e+01   1.3640000e+02  -2.1056364e+00
   3.4627727e+02   2.9960545e+01   2.3771818e+02   3.3828909e+01   3.1218145e+02   4.8215181e+01   3.5889455e+02   1.8921164e+01   4.8099000e+02   2.8211709e+01   2.3437145e+02   1.1491998e+02   4.1483818e+02   1.1742036e+01   3.3259727e+02  -6.9323273e+00   4.0978818e+02   1.6153309e+01   1.8509455e+02   1.4105164e+01   2.0598364e+02  -4.1418182e-02   3.3143545e+02   1.8983345e+01   1.0056455e+02   3.1906029e+02   2.6460182e+02   4.2727818e+01   3.7637145e+02   1.3026781e+01   5.1562909e+02   4.3508764e+01   3.0885273e+02   5.0735418e+01   6.9890636e+02   3.2295782e+01   4.4356545e+02   1.3924764e+01   5.0213000e+02   1.3288691e+01   2.0310091e+02   3.2938920e+02   9.6085455e+01  -1.0039564e+01   2.5055727e+02   1.2878269e+02   3.9848364e+02  -2.2832364e+00   3.1749636e+02   1.8139273e+00   1.4633091e+02   1.5510989e+02   2.7056182e+02  -1.4924945e+01   2.4116909e+02   3.2712836e+01   1.7639636e+02   1.0853284e+02   3.2443273e+02   3.1247200e+01   3.5808082e+02   2.1298490e+01   7.7662727e+01  -2.3452109e+01   2.8550182e+02   1.9881673e+01   2.7991000e+02   1.6547902e+02   3.2192636e+02   1.4829407e+02   2.9568364e+02   1.3204985e+02   2.6678000e+02   1.7385091e+00   1.2316364e+02   1.6468055e+02   2.7641182e+02   2.2069782e+01   2.2655818e+02   7.2817091e+00   3.4547727e+02   1.0801636e+02   3.8419000e+02   5.0911164e+01   5.0023273e+02   3.0948655e+01   3.5968455e+02   3.3997055e+01   2.8142727e+02   3.6971273e+01   1.6614182e+02  -1.2683164e+01   2.8339091e+02   1.6943273e+01   3.0256727e+02   2.9746182e+00   3.2593545e+02   6.6324255e+01   1.2083000e+02   1.4089964e+01
   3.0684727e+02  -8.8850545e+00   2.0881818e+02   7.8480909e+01   3.2970145e+02   3.4203581e+01   4.0432455e+02  -1.8853236e+01   4.5270000e+02   2.6149091e+00   2.6132145e+02   1.7500398e+02   4.2945818e+02   2.2762436e+01   3.0174727e+02   1.3205673e+01   4.1726818e+02   4.6449091e+00   1.7752455e+02   1.3000764e+01   2.2070364e+02   3.5930982e+01   3.1377545e+02   2.3016145e+01   8.3564545e+01   3.4108029e+02   3.7284182e+02   3.2548618e+01   2.9708145e+02   9.7999806e+00   6.7462909e+02   3.3448764e+01   3.1999273e+02   2.9604218e+01   5.4128636e+02   7.7425382e+01   3.5214545e+02   2.6183636e+00   4.7980000e+02   5.7495091e+01   1.6948091e+02   2.5184880e+02   3.9332545e+02   1.8271236e+01   3.3212727e+02   8.8397091e+01   3.9319364e+02  -1.6670036e+01   2.0583636e+02   9.6467273e+00   1.5561091e+02   1.7308749e+02   2.9966182e+02  -2.2582945e+01   2.3268909e+02   4.2251236e+01   1.6724636e+02   1.1340484e+02   3.0519273e+02   2.2116400e+01   3.4668082e+02   3.1710490e+01   1.2508273e+02  -1.1455709e+01   3.0117182e+02  -1.2371927e+01   2.8438000e+02   2.1188142e+02   8.0826364e+01   3.6292073e+01   3.0482364e+02   1.0545865e+02   2.6955000e+02  -7.5830909e+00   1.2445364e+02   1.3438735e+02   2.5117182e+02  -2.6710182e+00   2.3369818e+02   3.0905091e+00   3.1395727e+02   1.0838796e+02   2.5762000e+02   7.1316764e+01   4.5304273e+02   2.6823855e+01   3.4626455e+02   2.0360655e+01   2.8499727e+02   8.6356727e+00   1.8438182e+02   5.7576364e+00   3.1930091e+02   6.1704727e+00   3.4427727e+02   2.7497818e+01   3.1383545e+02   7.9002255e+01   1.4821000e+02   1.9899564e+01
   3.1503727e+02   2.0739745e+01   1.6367818e+02   7.1562109e+01   2.7842145e+02   2.8065981e+01   4.1270455e+02   8.6163636e+00   5.0789000e+02   1.7199709e+01   2.5261145e+02   1.2194078e+02   4.4436818e+02  -1.9036364e-01   3.0440727e+02   4.9322873e+01   3.7968818e+02  -4.6786909e+00   1.8261455e+02   1.0235636e+00   2.4746364e+02   7.4501818e+00   3.5677545e+02   2.6146145e+01   4.9044545e+01   2.9932189e+02   1.9103182e+02   3.0713418e+01   2.7089145e+02   3.6051806e+00   5.9409909e+02   2.6031164e+01   2.8147273e+02   9.4458182e+00   5.0757636e+02   7.8602182e+01   4.1218545e+02   1.4625164e+01   4.9294000e+02   4.6303891e+01   1.4510091e+02   2.8198920e+02   3.4718545e+02   2.8492436e+01   3.0265727e+02   9.1134691e+01   4.2862364e+02   7.9755636e+00   3.0983636e+02   6.2367273e+00   1.6057091e+02   1.5230069e+02   2.7385182e+02  -1.3518145e+01   2.4268909e+02   4.5931236e+01   1.3429636e+02   1.1647084e+02   2.8872273e+02   1.1674000e+01   3.5278082e+02   1.2172490e+01   1.4613273e+02  -1.9619709e+01   3.6169182e+02  -3.0023527e+01   2.5338000e+02   2.0098142e+02   7.8686364e+01   3.1563273e+01   2.9844364e+02   1.5606905e+02   2.9774000e+02   2.6170909e-01   1.2069364e+02   1.8158815e+02   2.8764182e+02   1.2691382e+01   1.7512818e+02   3.4156109e+01   4.1114727e+02   7.4522764e+01   3.8543000e+02   1.1951964e+01   4.7584273e+02   3.3899855e+01   2.6035455e+02   3.8613455e+01   3.1714727e+02   2.1063673e+01   1.5428182e+02  -9.4943636e+00   2.7101091e+02   8.3136727e+00   3.1537727e+02   4.6198182e+00   3.3917545e+02   6.3025055e+01   1.8321000e+02   1.3479564e+01
   3.5594727e+02   2.2896945e+01   2.3410818e+02   1.0402771e+02   2.8651145e+02   2.6078781e+01   3.9118455e+02  -1.0512036e+01   4.4556000e+02   1.2046109e+01   2.7666145e+02   1.4834678e+02   4.0540818e+02  -6.8835636e+00   3.1459727e+02   2.5557673e+01   3.6688818e+02   1.9825309e+01   2.1033455e+02  -9.6740364e+00   2.2917364e+02   2.2493382e+01   3.3910545e+02   7.6597455e+00   7.7614545e+01   2.9032629e+02   2.4250182e+02   8.6458182e+00   3.1575145e+02  -1.2363619e+01   4.4700909e+02   1.2658364e+01   2.7085273e+02   2.1865418e+01   4.9162636e+02   3.7398182e+01   3.8528545e+02   1.3157164e+01   5.2080000e+02   2.5455091e+01   1.6319091e+02   2.8458200e+02   3.2951545e+02   3.0960364e+00   2.6507727e+02   7.7571091e+01   3.8605364e+02   1.8611164e+01   2.9935636e+02   1.7545127e+01   1.2585091e+02   1.6355829e+02   2.4361182e+02  -3.2288945e+01   2.8892909e+02   3.7042036e+01   1.7453636e+02   1.1749164e+02   2.9938273e+02   2.1151200e+01   3.1848082e+02   1.0016490e+01   9.1082727e+01   1.4742909e+00   2.8045182e+02   8.6656727e+00   2.8148000e+02   1.9668342e+02   8.7026364e+01   1.8326073e+01   3.6154364e+02   1.8144105e+02   3.0055000e+02  -5.9130909e+00   1.4574364e+02   1.1706415e+02   2.4960182e+02  -1.3645418e+01   2.0764818e+02   1.5554509e+01   4.2723727e+02   1.3161556e+02   4.1066000e+02   4.7363564e+01   4.8175273e+02   3.6667055e+01   3.8892455e+02   2.4947855e+01   2.9966727e+02   2.0892073e+01   2.0666182e+02  -1.1114764e+01   2.8220091e+02   6.9484727e+00   3.3037727e+02   1.2229818e+01   3.6969545e+02   7.8963455e+01   1.5311000e+02  -1.0972436e+01
   3.4122727e+02  -2.6854545e+00   2.1148818e+02   9.4877309e+01   3.5566145e+02   4.6967806e+00   4.5413455e+02   1.0831964e+01   4.6765000e+02   1.1948909e+01   2.2546145e+02   1.0987278e+02   4.3612818e+02  -1.0481164e+01   3.5340727e+02   2.6642873e+01   3.6326818e+02   7.3449091e+00   2.0304455e+02   8.6691636e+00   2.0584364e+02   2.5549782e+01   3.2029545e+02   2.7304545e+01   1.0675455e+02   3.5056509e+02   2.5317182e+02   2.9452218e+01   3.0351145e+02   1.7905581e+01   5.3042909e+02   4.5224764e+01   3.3652273e+02   2.0421818e+01   5.7552636e+02   7.4456182e+01   4.5685545e+02   1.0721564e+01   4.9765000e+02   5.1647091e+01   1.9786091e+02   2.5819840e+02   2.9365545e+02   1.1584836e+01   2.6126727e+02   1.1554589e+02   3.8196364e+02   3.2798364e+01   3.1521636e+02   2.6756327e+01   1.4571091e+02   1.5477949e+02   2.6513182e+02  -3.3110545e+01   2.9330909e+02   6.1161636e+01   1.8948636e+02   9.8005636e+01   3.0133273e+02  -1.0664800e+01   3.3988082e+02   2.6404490e+01   1.4966273e+02  -3.3062109e+01   2.8640182e+02   2.4089673e+01   2.1600000e+02   2.4421182e+02   8.0166364e+01   2.1494873e+01   3.1368364e+02   1.2126985e+02   3.1069000e+02  -1.5724291e+01   1.1797364e+02   1.6109575e+02   3.0060182e+02   1.0084582e+01   1.7421818e+02   3.3698909e+01   3.9485727e+02   1.4453596e+02   3.9062000e+02   5.4296764e+01   5.0565273e+02   2.9085055e+01   3.9473455e+02   4.3143055e+01   2.9942727e+02   6.0951273e+01   2.0509182e+02  -2.1609164e+01   2.9154091e+02   2.8712727e+00   3.6170727e+02   1.5243418e+01   4.2507545e+02   7.1483055e+01   2.1397000e+02   1.1448764e+01
   3.1208727e+02   1.6305745e+01   2.3205818e+02   8.5951709e+01   2.9832145e+02   3.6943981e+01   4.3994455e+02   1.3207164e+01   4.9023000e+02   5.1425091e+00   2.3194145e+02   1.3378438e+02   4.5769818e+02   7.4323636e-01   3.6064727e+02   2.9823673e+01   3.8068818e+02   3.6671309e+01   1.9904455e+02  -4.5308364e+00   2.1198364e+02   2.7868582e+01   3.6419545e+02  -9.8274545e+00   6.2714545e+01   3.3074829e+02   2.2546182e+02   2.3149018e+01   2.9627145e+02  -1.9452194e+00   5.3762909e+02   4.9838764e+01   2.6537273e+02   3.6873818e+01   5.7628636e+02   7.8435382e+01   4.5361545e+02  -5.3992364e+00   4.4908000e+02   3.7622691e+01   2.0096091e+02   2.4528040e+02   2.8532545e+02   7.4412364e+00   2.8484727e+02   1.1074949e+02   3.7400364e+02   2.0245164e+01   2.6816636e+02  -1.4959673e+01   1.5457091e+02   1.7583069e+02   3.0575182e+02  -2.9780145e+01   2.8173909e+02   3.9757236e+01   1.7667636e+02   1.0703044e+02   3.2948273e+02   9.9832000e+00   3.1853082e+02   1.4762490e+01   1.3082273e+02  -9.9749091e+00   3.0859182e+02   7.7444727e+00   2.8905000e+02   1.9974782e+02   1.1792636e+02   4.7044073e+01   3.5796364e+02   1.6072745e+02   2.7516000e+02  -2.6189091e-01   1.3355364e+02   1.4869935e+02   2.9712182e+02   1.3702982e+01   1.6478818e+02   3.9983309e+01   4.1733727e+02   8.8267564e+01   3.7438000e+02   2.9455964e+01   4.6127273e+02   3.7305455e+01   3.8792455e+02   4.1687855e+01   3.1766727e+02   2.6782073e+01   2.0995182e+02  -1.4717964e+01   3.3801091e+02   1.4913673e+01   3.5294727e+02   2.0442182e+00   4.5474545e+02   5.9639455e+01   1.4526000e+02   4.6555636e+00
   3.2122727e+02   1.4814545e+01   1.7738818e+02   1.1299531e+02   3.3451145e+02   2.3238781e+01   4.0161455e+02   1.6553564e+01   4.6727000e+02   8.0293091e+00   2.3437145e+02   1.4605998e+02   3.4459818e+02  -1.1878764e+01   3.4607727e+02   1.9179273e+01   3.7578818e+02   6.9633091e+00   1.5028455e+02  -1.2580036e+01   2.1313364e+02   2.4776582e+01   3.4624545e+02   2.0848545e+01   8.0994545e+01   3.2728589e+02   2.6893182e+02   1.4051418e+01   2.6151145e+02  -2.2024419e+01   5.3600909e+02   8.1583636e+00   2.8066273e+02   1.4180618e+01   4.5109636e+02   6.2500582e+01   3.8033545e+02  -6.7268364e+00   5.2641000e+02   1.3056291e+01   2.1281091e+02   2.0657240e+02   2.4337545e+02  -1.8227636e+00   2.8850727e+02   8.9026691e+01   4.1096364e+02   7.9983636e+00   2.6754636e+02   1.2799273e+00   1.9685091e+02   1.8868829e+02   2.5313182e+02  -3.1530545e+01   2.8406909e+02   5.2000836e+01   1.6977636e+02   9.5112436e+01   3.4286273e+02   2.8632800e+01   3.4098082e+02   2.2566490e+01   1.6882273e+02   5.0450909e+00   3.2264182e+02   5.8604727e+00   4.2950000e+01   4.8658182e+00   9.6876364e+01   3.4298073e+01   3.3120364e+02   1.3934825e+02   2.8012000e+02   1.9671309e+01   1.3216364e+02   1.7324055e+02   2.8455182e+02   1.5558582e+01   1.8502818e+02   3.0504109e+01   4.0866727e+02   1.0100116e+02   3.5085000e+02   3.3388364e+01   4.5880273e+02   5.2693055e+01   3.6354455e+02   3.1738255e+01   3.1499727e+02   2.4565673e+01   1.8247182e+02   1.0436364e-02   2.9282091e+02  -4.0011273e+00   3.1108727e+02   1.9823018e+01   4.2864545e+02   6.2867455e+01   1.2716000e+02   5.9135636e+00
   4.3641727e+02   1.4319345e+01   8.1058182e+01   1.1522171e+02   3.4375145e+02   3.5079581e+01   4.4494455e+02   2.7071636e+00   4.0580000e+02   2.3036909e+01   2.2470145e+02   1.5131358e+02   4.5193818e+02   4.0294036e+01   3.9179727e+02   4.7861673e+01   3.6688818e+02   4.6353091e+00   2.0857455e+02  -1.4832364e+00   1.7998364e+02   3.8378582e+01   3.1557545e+02   2.9872145e+01   1.0451455e+02   3.7393429e+02   2.4174182e+02   1.5086618e+01   4.1441145e+02  -8.4964194e+00   5.5490909e+02   1.8746364e+01   2.8971273e+02   3.9166618e+01   5.8905636e+02   4.5463782e+01   4.3961545e+02   2.9076364e-01   5.5684000e+02   1.4861891e+01   2.1734091e+02   2.1254000e+02   3.2246545e+02   1.3660036e+01   2.8136727e+02   1.0459789e+02   4.0267364e+02   6.2156364e-01   2.3659636e+02   2.2859273e+00   1.5019091e+02   1.9056109e+02   2.9428182e+02  -4.0672545e+01   2.6782909e+02   4.1960036e+01   1.7986636e+02   1.0054524e+02   3.3848273e+02   7.4032000e+00   3.5708082e+02   6.5784903e+00   1.6776273e+02  -1.1140109e+01   2.8821182e+02   1.0514873e+01   6.3380000e+01   5.3714182e+00   8.3116364e+01   4.6018873e+01   3.3687364e+02   1.7799465e+02   2.7212000e+02   8.0213091e+00   1.5064364e+02   1.3733215e+02   2.8379182e+02  -1.0570618e+01   1.5583818e+02   2.8359309e+01   3.4518727e+02   9.1129564e+01   3.2490000e+02   1.7084364e+01   4.6208273e+02   3.1760655e+01   3.7430455e+02   3.9017455e+01   2.4171727e+02   2.6098073e+01   1.6595182e+02  -1.2857964e+01   2.9601091e+02   1.6536727e+00   2.9451727e+02   2.8048618e+01   3.8031545e+02   3.0403855e+01   1.6687000e+02   5.3567636e+00
   3.1765727e+02   3.9014545e-01   2.1195818e+02   9.6079709e+01   3.3213145e+02   2.4669181e+01   4.4527455e+02   1.0107636e+00   4.4794000e+02   1.6665709e+01   2.5718145e+02   1.5314518e+02   4.4712818e+02   1.5968836e+01   3.7093727e+02   2.2670473e+01   3.7397818e+02   3.2108109e+01   1.9209455e+02   7.1251636e+00   1.9908364e+02   3.4470582e+01   2.7753545e+02   2.6105345e+01   8.9374545e+01   4.2599549e+02   2.4174182e+02   9.8966182e+00   4.0803145e+02   7.7339806e+00   6.3100909e+02   4.7848364e+01   2.9209273e+02   3.0456218e+01   6.7495636e+02   8.7161782e+01   5.3009545e+02   5.2423636e+00   4.5146000e+02   4.0952291e+01   2.2010091e+02   2.5402920e+02   2.7951545e+02   4.9960364e+00   2.5265727e+02   3.6614691e+01   3.9053364e+02   8.0627636e+00   3.1945636e+02   1.7747127e+01   1.8033091e+02   2.2852989e+02   2.5547182e+02  -1.0567745e+01   2.8382909e+02   1.9400036e+01   1.8158636e+02   9.9637636e+01   3.4319273e+02  -8.4936000e+00   3.5288082e+02   2.0114490e+01   1.4329273e+02  -1.6972509e+01   3.1012182e+02  -4.5679273e+00   5.5520000e+01   1.1620218e+01   6.1686364e+01   8.2532727e+00   3.1806364e+02   1.6772945e+02   3.0145000e+02  -3.2250909e+00   1.2336364e+02   1.2732455e+02   2.6945182e+02   2.0626582e+01   1.6974818e+02   2.3016509e+01   3.6875727e+02   9.4723964e+01   3.3962000e+02   6.3767636e+00   4.8123273e+02   2.9848655e+01   3.9311455e+02   2.8992655e+01   3.0695727e+02   1.5828873e+01   2.1590182e+02   9.0603636e-01   2.7101091e+02   1.0603673e+01   3.2317727e+02   7.8058182e+00   4.3964545e+02   5.0367455e+01   1.4964000e+02   2.3405164e+01
   3.2846727e+02   3.1145345e+01   2.1886818e+02   1.0157691e+02   3.3066145e+02   2.9216781e+01   4.0599455e+02   8.1131636e+00   4.5623000e+02   2.2292509e+01   2.4189145e+02   1.5955838e+02   4.2602818e+02  -1.3103164e+01   3.2274727e+02  -3.7143273e+00   3.4735818e+02   3.5527709e+01   2.0038455e+02   1.0791964e+01   2.2279364e+02   3.1043782e+01   3.4043545e+02   6.4363345e+01   8.1044545e+01   3.5986189e+02   1.9660182e+02   1.3507818e+01   2.8984145e+02  -8.3808194e+00   5.0514909e+02   8.8671636e+00   2.5604273e+02   4.0502182e+00   6.2090636e+02   7.2485782e+01   4.9423545e+02  -6.8888364e+00   4.8703000e+02   4.4496691e+01   2.4667091e+02   2.3714360e+02   3.1632545e+02   1.9861236e+01   2.6784727e+02   7.3489491e+01   3.7743364e+02   2.3300764e+01   3.0335636e+02  -1.7204873e+01   1.2923091e+02   2.3585789e+02   2.2489182e+02  -4.5791345e+01   2.7558909e+02   4.2389236e+01   1.6377636e+02   8.4212436e+01   3.3933273e+02  -1.7284800e+01   3.1678082e+02   4.5052490e+01   1.0829273e+02   7.2474909e+00   3.0550182e+02  -1.3628327e+01   4.4720000e+01  -4.6157818e+00   6.6786364e+01   1.1515273e+01   3.2206364e+02   1.6069945e+02   2.6540000e+02  -1.8441091e+01   1.5297364e+02   1.2700575e+02   2.8817182e+02  -1.2771018e+01   2.2369818e+02   1.3080509e+01   4.0852727e+02   1.2454236e+02   3.9866000e+02   2.3033564e+01   4.9908273e+02   2.7140655e+01   3.5073455e+02   2.9030545e+00   2.8628727e+02   2.4292473e+01   1.9743182e+02  -3.3636364e-01   2.5873091e+02  -2.7933927e+01   3.0922727e+02  -2.8381818e+00   4.5264545e+02   4.0707455e+01   1.6726000e+02   9.8055636e+00
   3.9370727e+02   1.5116145e+01   2.3733818e+02   1.0219931e+02   3.7170145e+02   4.9743581e+01   4.2732455e+02   3.1167636e+00   4.4375000e+02   8.6209091e+00   2.5142145e+02   1.2827598e+02   4.2959818e+02   1.7281236e+01   3.5774727e+02  -1.0084327e+01   3.8935818e+02   1.3357709e+01   2.1280455e+02   1.5128364e+01   2.1151364e+02   2.7046182e+01   3.2091545e+02   6.5874945e+01   8.3284545e+01   2.8239269e+02   2.0655182e+02   2.8181818e-01   3.5008145e+02   4.2299806e+00   4.6723909e+02   4.2759964e+01   2.4399273e+02   1.7494218e+01   5.5566636e+02   5.8184982e+01   4.0937545e+02   3.8899964e+01   5.0632000e+02   3.8613491e+01   2.1696091e+02   2.5900040e+02   2.7127545e+02  -2.4476364e-01   2.3455727e+02   8.2062691e+01   3.6381364e+02   1.7820364e+01   3.0454636e+02   3.4199273e+00   1.6157091e+02   1.8432069e+02   2.7318182e+02  -1.8324545e+01   2.8677909e+02   4.4444036e+01   1.6005636e+02   9.2890036e+01   3.5581273e+02   2.6368000e+00   3.3013082e+02   1.9084490e+01   1.6092273e+02   5.1709091e-01   3.3293182e+02   2.6072727e+00   6.2760000e+01   2.3661018e+01   6.6926364e+01   2.0594073e+01   3.3863364e+02   1.5204385e+02   2.6897000e+02  -2.0386691e+01   1.1578364e+02   1.2255095e+02   2.8831182e+02   1.0407782e+01   1.9493818e+02   1.7471309e+01   3.1018727e+02   1.1630956e+02   3.8009000e+02   4.9669164e+01   4.9623273e+02   4.4218655e+01   3.9307455e+02   3.2465855e+01   2.8971727e+02   1.4828073e+01   2.1047182e+02  -2.2295636e+00   2.8225091e+02   2.4644727e+00   2.8913727e+02   1.2959018e+01   3.2026545e+02   5.9637855e+01   2.2930000e+02   4.6023636e+00
   2.7751727e+02   7.8413455e+00   2.1781818e+02   9.8850909e+01   3.0456145e+02   1.6874781e+01   4.1065455e+02   1.5450364e+01   5.0875000e+02   5.1309091e+00   2.5337145e+02   9.7879981e+01   3.7917818e+02   6.9748364e+00   3.4831727e+02   2.7430073e+01   4.1226818e+02   8.8549091e+00   1.9914455e+02  -2.2488364e+00   1.9532364e+02   3.8771382e+01   3.3086545e+02   2.9168945e+01   9.0374545e+01   3.8539549e+02   2.0041182e+02   7.7301818e-01   4.4298145e+02  -6.2020194e+00   5.1390909e+02   6.7026364e+01   2.7647273e+02   5.9795818e+01   5.8328636e+02   1.0468538e+02   4.7504545e+02   3.2736364e+01   5.1941000e+02   3.7906291e+01   2.1877091e+02   2.6042560e+02   2.2375545e+02   2.3176836e+01   2.5155727e+02   7.7982691e+01   3.3210364e+02   2.5647164e+01   3.1849636e+02  -6.4560727e+00   2.2752091e+02   2.9623469e+02   2.6666182e+02  -2.3512945e+01   2.8277909e+02   5.5764036e+01   1.9324636e+02   1.1580484e+02   3.2181273e+02   1.6468000e+00   3.2633082e+02  -8.4115097e+00   1.6566273e+02   2.2378909e+00   2.9288182e+02  -2.0887273e+00   2.8520000e+01   4.0021818e-01   7.0496364e+01   2.3358473e+01   3.0477364e+02   1.2479265e+02   2.8374000e+02  -8.8082909e+00   1.4016364e+02   1.4017055e+02   2.7979182e+02   3.1293818e+00   1.6255818e+02   1.2021709e+01   4.2380727e+02   8.7029964e+01   3.5485000e+02   5.9968364e+01   4.5423273e+02   2.2248655e+01   3.7535455e+02   2.4083455e+01   2.5509727e+02   3.5787673e+01   1.9785182e+02  -7.7899636e+00   2.9787091e+02   3.1248727e+00   3.2127727e+02  -1.3092182e+01   3.2964545e+02   4.0737455e+01   3.0345000e+02   7.5803636e+00
   3.5356727e+02  -5.9126545e+00   2.4748818e+02   1.0771731e+02   3.3080145e+02   4.3065581e+01   4.3242455e+02  -1.5291236e+01   5.0575000e+02   8.4709091e+00   2.3851145e+02   1.2572878e+02   3.1936818e+02  -8.0003636e+00   3.0721727e+02   3.7718073e+01   3.6564818e+02   9.2545091e+00   1.0957455e+02   6.7667636e+00   1.9875364e+02   2.4496982e+01   3.3700545e+02   4.5247745e+01   9.0564545e+01   3.7733029e+02   1.9250182e+02   1.9975818e+01   4.0475145e+02  -3.3836194e+00   5.1466909e+02   3.7535564e+01   2.9680273e+02   2.0409418e+01   4.6338636e+02   8.9617382e+01   3.6128545e+02   9.1771636e+00   4.8903000e+02   5.8716691e+01   2.1605091e+02   2.5359320e+02   2.1113545e+02   4.1864364e+00   2.3655727e+02   8.5522691e+01   3.5491364e+02   1.0152364e+01   3.1635636e+02  -1.6624873e+01   1.6357091e+02   1.7921069e+02   2.7932182e+02  -3.9765745e+01   2.9658909e+02   6.1089236e+01   1.7310636e+02   8.8316036e+01   3.3362273e+02  -4.9680000e+00   3.7073082e+02   2.4186490e+01   1.7513273e+02  -1.5459709e+01   2.5350182e+02   9.0116727e+00   7.0860000e+01   6.9630182e+00   7.2256364e+01   3.3267673e+01   3.1777364e+02   1.4647265e+02   3.3045000e+02  -1.0165091e+01   1.3655364e+02   1.2074935e+02   3.0950182e+02   1.4225818e+00   2.1136818e+02   5.3776909e+01   4.1247727e+02   1.0207636e+02   3.7457000e+02   3.0060764e+01   4.8994273e+02   1.7681855e+01   3.1402455e+02   2.3599855e+01   3.4052727e+02   2.7813273e+01   1.8228182e+02  -6.4436364e-01   2.3206091e+02  -2.9003273e+00   2.8713727e+02   7.6390182e+00   2.6555545e+02   5.9394655e+01   1.9568000e+02  -3.8480364e+00
   3.3632727e+02   1.4706545e+01   2.3471818e+02   9.3118909e+01   3.7385145e+02   7.7115806e+00   4.2313455e+02   5.1219636e+00   4.3042000e+02   2.1357309e+01   2.1213145e+02   1.0936918e+02   3.7407818e+02   1.8672836e+01   4.0569727e+02   2.4179673e+01   3.9821818e+02   4.2938909e+01   2.2785455e+02   1.0454364e+01   2.3117364e+02   2.2803382e+01   3.0977545e+02   2.8196145e+01   7.5284545e+01   3.8617269e+02   1.3160182e+02   9.3278182e+00   3.6313145e+02   1.2895981e+01   4.9738909e+02   1.3487964e+01   2.0847273e+02   8.6158182e+00   3.7481636e+02   6.0132982e+01   3.8071545e+02  -2.8072364e+00   4.7999000e+02   3.8719891e+01   2.3510091e+02   2.5454920e+02   2.8218545e+02   4.7324364e+00   2.6536727e+02   6.3497891e+01   4.1162364e+02  -2.2844364e+00   2.9121636e+02   3.6763273e+00   1.3999091e+02   1.8947709e+02   2.4366182e+02  -2.8482945e+01   2.6273909e+02   3.6797236e+01   1.4486636e+02   9.8575236e+01   3.5148273e+02   1.2553200e+01   3.4558082e+02   2.2648490e+01   1.2482273e+02  -1.7914909e+01   2.4102182e+02  -9.0899273e+00   6.1810000e+01  -1.9882982e+01   8.9496364e+01   1.1458473e+01   3.3349364e+02   1.4307505e+02   2.8897000e+02   4.4330909e-01   1.7778364e+02   7.4930945e+01   3.1874182e+02   8.2338182e-01   2.2988818e+02   4.2675309e+01   3.8180727e+02   9.1339964e+01   3.6728000e+02   4.7973964e+01   4.7342273e+02   3.5813455e+01   2.5083455e+02   5.7550545e+00   2.5952727e+02   2.0532727e+00   1.9957182e+02  -1.5217564e+01   2.6692091e+02   1.8070873e+01   2.9760727e+02   2.9014182e+00   3.1707545e+02   5.6123055e+01   1.8026000e+02   1.4525564e+01
   3.8394727e+02   2.0416945e+01   2.2776818e+02   1.1729491e+02   3.3446145e+02   3.9772781e+01   4.2999455e+02   7.8131636e+00   4.3027000e+02   1.0939309e+01   1.8285145e+02   9.5331581e+01   3.4921818e+02   5.1163636e-01   3.6231727e+02   3.5690073e+01   3.7511818e+02   2.7206909e+01   2.3733455e+02   1.7125964e+01   2.0089364e+02   1.8705782e+01   3.4862545e+02   2.4278145e+01   1.0013455e+02   4.4533469e+02   1.7431182e+02   3.1191018e+01   4.5965145e+02   1.6074381e+01   4.9262909e+02   2.8728764e+01   3.1118273e+02   3.5779018e+01   3.9005636e+02   9.5913782e+01   3.6990545e+02   8.2975636e+00   5.5694000e+02   4.7423891e+01   2.2924091e+02   2.2939800e+02   3.3227545e+02   8.7752364e+00   2.5736727e+02   1.0199789e+02   3.7305364e+02  -5.7288364e+00   2.6302636e+02  -9.3584727e+00   1.6533091e+02   1.8558989e+02   2.5975182e+02  -3.6290145e+01   2.5239909e+02   5.7294436e+01   1.5434636e+02   1.0924684e+02   3.2324273e+02   2.7224000e+00   3.3598082e+02   2.6766490e+01   9.6292727e+01  -2.3842509e+01   2.3902182e+02  -4.3599273e+00   5.4810000e+01   1.4577018e+01   8.5786364e+01   1.1755273e+01   3.5268364e+02   1.6657985e+02   3.0488000e+02  -1.6739491e+01   1.3259364e+02   1.2701615e+02   2.8002182e+02   9.7309818e+00   2.3169818e+02   2.8390509e+01   3.7790727e+02   1.1284196e+02   3.8400000e+02   4.8166364e+01   4.8456273e+02   3.0682255e+01   3.7807455e+02   2.2005855e+01   2.6047727e+02   1.0547273e+01   1.7771182e+02  -2.2138764e+01   2.4996091e+02   1.7176727e+00   2.8060727e+02  -2.3185818e+00   2.9998545e+02   4.6590255e+01   1.7626000e+02   1.2845564e+01
   3.6198727e+02   3.0313745e+01   2.4081818e+02   1.2534091e+02   3.4351145e+02   3.1708781e+01   4.4032455e+02   8.2667636e+00   4.5794000e+02  -1.8442909e+00   2.2494145e+02   9.9964381e+01   3.1207818e+02  -1.9557164e+01   3.3645727e+02   5.2887273e-01   3.7173818e+02   5.1973091e+00   2.8733455e+02   2.5265964e+01   2.1865364e+02   2.4524982e+01   3.5053545e+02   3.9025345e+01   9.3854545e+01   4.0254709e+02   1.8041182e+02   1.4803018e+01   4.2375145e+02   1.3856381e+01   4.5785909e+02   8.0270364e+01   3.1037273e+02   2.7133818e+01   3.6871636e+02   8.4760982e+01   3.5237545e+02   3.6499636e+00   5.2470000e+02   5.1573091e+01   2.1062091e+02   2.0183760e+02   2.9027545e+02   1.6375236e+01   2.6250727e+02   6.1916691e+01   3.5900364e+02   7.7751636e+00   2.4440636e+02   3.6991127e+01   1.9504091e+02   1.7678309e+02   1.9228182e+02  -2.1422545e+01   2.8620909e+02   4.2159636e+01   2.0424636e+02   1.0206484e+02   3.3429273e+02  -2.8316000e+00   3.3153082e+02  -1.4327510e+01   1.0550273e+02  -1.8889309e+01   2.4079182e+02  -1.4881527e+01   5.7670000e+01  -1.5361782e+01   6.4636364e+01   1.1737273e+01   1.4544364e+02   1.0458905e+02   2.9193000e+02  -6.7034909e+00   1.2764364e+02   1.5456215e+02   2.9964182e+02  -6.4986182e+00   2.0650818e+02   5.0785709e+01   3.9347727e+02   1.1278636e+02   4.3985000e+02   6.0118364e+01   4.7875273e+02   2.1767055e+01   3.7607455e+02   4.0825855e+01   2.9037727e+02   1.2775273e+01   2.0543182e+02  -1.4116364e+01   2.5668091e+02  -1.4629927e+01   3.5803727e+02   1.9487018e+01   2.9483545e+02   5.7482255e+01   2.7521000e+02   9.5495636e+00
   3.7113727e+02   2.6317455e+00   2.2576818e+02   1.1992491e+02   3.3780145e+02   5.0785581e+01   4.1751455e+02  -1.3378436e+01   4.6394000e+02   1.9057091e+00   2.3589145e+02   1.1936838e+02   3.9845818e+02  -3.6897564e+01   3.6912727e+02   3.7005273e+01   3.6083818e+02  -3.9806909e+00   1.7842455e+02  -4.9312364e+00   2.2441364e+02   1.4824182e+01   3.6267545e+02   4.9674145e+01   1.7861455e+02   1.7971629e+02   1.4260182e+02   6.8278182e+00   4.0603145e+02  -1.3246019e+01   4.6600909e+02   2.9188364e+01   2.9552273e+02   1.9511818e+01   4.5995636e+02   5.7221782e+01   4.2228545e+02   4.0571636e+00   5.4341000e+02   4.4176291e+01   1.7224091e+02   2.1714800e+02   2.7341545e+02   2.0914036e+01   2.6474727e+02   5.9117491e+01   3.2557364e+02  -2.7404364e+00   2.8945636e+02   2.7577127e+01   1.3414091e+02   2.0527509e+02   2.0237182e+02  -8.6997455e+00   2.7392909e+02   3.9952036e+01   1.6710636e+02   1.1732604e+02   3.3076273e+02   3.1080000e-01   3.3573082e+02  -7.0135097e+00   7.4822727e+01  -2.9334909e+01   2.6345182e+02   1.5305673e+01   4.3330000e+01   4.2154182e+00   9.8256364e+01   3.7576727e+00   2.4392364e+02   1.2224065e+02   2.5026000e+02  -1.4179891e+01   1.1578364e+02   1.4779095e+02   3.0283182e+02  -7.4738182e+00   2.3607818e+02   6.3370109e+01   3.8875727e+02   1.0821396e+02   3.5038000e+02   5.6325964e+01   4.9694273e+02   3.1311855e+01   2.8278455e+02   2.4389055e+01   2.8756727e+02   1.2520073e+01   1.6947182e+02   4.0004364e+00   2.8139091e+02  -1.4667273e+00   3.0808727e+02   9.9130182e+00   2.5579545e+02   6.5175455e+01   3.7497000e+02   1.5187636e+00
   3.7203727e+02   3.3939745e+01   2.0871818e+02   1.1095891e+02   3.3618145e+02   2.9725181e+01   4.1461455e+02   7.4635636e+00   3.9304000e+02   1.7247709e+01   1.8175145e+02   9.1699581e+01   3.0426818e+02   6.6777636e+01   3.4340727e+02   3.3112873e+01   3.7807818e+02  -8.3989091e-01   1.2447455e+02   1.5484764e+01   2.0179364e+02   3.4443782e+01   3.2857545e+02   4.4402145e+01   3.3509455e+02   1.4107891e+01   1.3765182e+02   1.6938182e+00   3.7708145e+02  -1.6030019e+01   4.1995909e+02   5.6112364e+01   2.7180273e+02   9.5494182e+00   3.3885636e+02   3.9429782e+01   3.9604545e+02   6.2063636e+00   4.8884000e+02   5.1061891e+01   1.9115091e+02   1.8839520e+02   3.5522545e+02   8.9392364e+00   2.5555727e+02   8.6662691e+01   3.5543364e+02   4.8707636e+00   3.0664636e+02   5.2019273e+00   1.9276091e+02   2.3149549e+02   1.9123182e+02  -5.0485455e+00   2.6849909e+02   4.3956436e+01   1.8196636e+02   1.0237724e+02   3.9305273e+02   4.2776000e+00   3.2783082e+02   9.1849032e-01   8.1872727e+01  -1.5789091e+00   2.4464182e+02  -7.0395273e+00   4.9950000e+01   2.1015818e+01   1.0759636e+02   3.2004727e+00   3.2273364e+02   1.3983585e+02   2.7178000e+02  -3.2814909e+00   1.0683364e+02   1.1788695e+02   3.0645182e+02  -3.3334182e+00   2.0121818e+02   6.0928909e+01   3.6590727e+02   8.2041964e+01   4.2795000e+02   4.0930364e+01   4.8808273e+02   1.4730655e+01   3.7507455e+02   1.3905855e+01   2.6609727e+02   3.6617673e+01   1.7390182e+02  -6.0639636e+00   2.8658091e+02  -1.4401927e+01   2.7927727e+02   1.0778182e+00   3.4369545e+02   5.8143455e+01   2.4540000e+02   2.7694364e+01
   3.7032727e+02   2.4846545e+01   2.1467818e+02   8.6812109e+01   3.5932145e+02   2.8783981e+01   3.9670455e+02  -1.9243636e+01   3.7013000e+02   1.7370509e+01   1.6885145e+02   1.1654158e+02   3.5331818e+02   1.8993636e+01   3.3759727e+02   1.9147673e+01   3.7111818e+02   8.5769091e+00   1.4242455e+02   1.1238764e+01   1.7884364e+02   3.1559782e+01   3.6153545e+02   3.3765345e+01   2.3266455e+02   4.2772291e+01   1.8988182e+02   2.9945418e+01   3.6870145e+02   8.8803806e+00   4.7500909e+02   4.5138364e+01   2.9890273e+02   3.8241418e+01   3.4485636e+02   5.1099782e+01   4.6037545e+02  -9.0003636e-01   4.8180000e+02   4.7915091e+01   1.8358091e+02   2.2524080e+02   1.8384545e+02  -1.7803636e+00   2.3207727e+02   7.5401091e+01   3.6753364e+02   4.2427636e+00   2.7369636e+02   1.1647927e+01   1.9609091e+02   2.1284909e+02   2.1628182e+02  -3.2482545e+01   2.7377909e+02   2.3294036e+01   1.9415636e+02   8.8402036e+01   3.2262273e+02   1.5102000e+01   3.2758082e+02   1.8438490e+01   6.1762727e+01  -2.2080109e+01   2.1598182e+02  -9.8967273e+00   4.6430000e+01  -2.6525818e+00   9.4406364e+01   1.1305673e+01   3.5163364e+02   3.6238545e+00   2.7083000e+02  -2.9825491e+01   1.0050364e+02   1.2668335e+02   2.8541182e+02   3.4897818e+00   2.1126818e+02   2.5594909e+01   3.5990727e+02   1.0962196e+02   3.8314000e+02   3.5515164e+01   4.9408273e+02   3.3906545e+00   3.9240455e+02   3.8099455e+01   2.5004727e+02  -3.9983273e+00   1.9305182e+02   5.5440364e+00   2.7939091e+02   1.5693273e+01   2.8356727e+02   1.4834618e+01   3.2707545e+02   9.4563055e+01   2.8411000e+02  -1.2922436e+01
   3.9470727e+02   4.6561455e+00   2.3076818e+02   1.2224491e+02   3.1675145e+02   2.1379581e+01   4.4504455e+02   7.1291636e+00   4.2565000e+02   1.3738909e+01   1.9508145e+02   1.2882318e+02   5.2850818e+02   1.2598436e+01   3.9340727e+02   4.0062873e+01   4.3478818e+02   3.8243309e+01   1.6466455e+02   1.3549564e+01   2.0627364e+02   3.3935382e+01   3.7157545e+02   5.3532145e+01   2.1171455e+02   3.3408291e+01   2.4122182e+02   3.0218218e+01   4.3656145e+02   6.3115806e+00   5.2881909e+02   5.5403564e+01   3.2113273e+02   3.3413018e+01   3.8538636e+02   5.9757382e+01   4.8904545e+02   4.7636364e-01   4.9751000e+02   3.7558291e+01   2.1377091e+02   2.0592560e+02   1.8413545e+02   1.6246436e+01   2.4698727e+02   9.8068291e+01   3.6181364e+02  -1.4209636e+01   3.3659636e+02   2.8855927e+01   1.8976091e+02   2.2620549e+02   2.4728182e+02  -2.8962545e+01   2.9297909e+02   4.2048036e+01   1.6358636e+02   9.0077636e+01   3.2814273e+02  -1.2896000e+00   3.4438082e+02   1.2494490e+01   1.0345273e+02  -1.5575309e+01   2.4117182e+02  -3.0861927e+01   3.9190000e+01  -9.5533818e+00   6.1976364e+01   1.3950073e+01   4.1187364e+02   1.2844655e+01   3.0088000e+02  -1.2749491e+01   1.1464364e+02   1.4021215e+02   2.7874182e+02  -6.4466182e+00   1.7055818e+02   5.2801709e+01   4.1085727e+02   9.1925964e+01   3.9743000e+02   4.0701964e+01   4.9904273e+02   1.5763855e+01   3.8954455e+02   3.4368255e+01   2.7804727e+02   3.1416727e+00   1.4738182e+02  -1.4662364e+01   2.5734091e+02  -9.7327273e+00   2.8227727e+02  -1.3872182e+01   3.1298545e+02   1.2707025e+02   2.3649000e+02   1.8977164e+01
   3.3298727e+02  -3.3662545e+00   2.5252818e+02   1.1826411e+02   3.4185145e+02   2.0941581e+01   3.7461455e+02  -1.6526436e+01   3.2056000e+02   9.9061091e+00   1.9946145e+02   1.2566278e+02   4.1283818e+02   2.1522036e+01   3.5836727e+02   5.0386073e+01   4.1035818e+02   1.1627709e+01   1.9066455e+02   1.3899564e+01   2.2670364e+02   3.0730982e+01   3.6577545e+02   4.8136145e+01   2.4913455e+02   3.3414691e+01   1.7584182e+02   3.5928618e+01   3.6270145e+02  -1.2929619e+01   5.8404909e+02   2.1505164e+01   2.9299273e+02   3.4434218e+01   4.3566636e+02   7.4024982e+01   4.2433545e+02   3.4631636e+00   4.6746000e+02   3.4632291e+01   2.0677091e+02   1.8448560e+02   1.8027545e+02   6.6052364e+00   2.6755727e+02   9.1422691e+01   3.5300364e+02   2.7305164e+01   3.0611636e+02   6.9543273e+00   1.5957091e+02   2.2915069e+02   2.3480182e+02  -4.6064145e+01   2.9049909e+02   1.9956436e+01   1.9753636e+02   1.0651164e+02   3.7395273e+02   7.6156000e+00   3.6118082e+02   9.1004903e+00   8.4822727e+01  -3.2764909e+01   2.9574182e+02   8.0624727e+00   4.1000000e+01   3.4111818e+01   8.5736364e+01  -8.3407273e+00   3.6677364e+02   2.5552655e+01   3.1655000e+02  -2.4309091e-01   2.0212364e+02   1.0993375e+02   3.2179182e+02   2.4393818e+00   2.2474818e+02   5.7046509e+01   3.6442727e+02   8.1160364e+01   3.4014000e+02   7.0335164e+01   4.7332273e+02   2.2441455e+01   3.0211455e+02   3.4942655e+01   2.3804727e+02   2.0441673e+01   2.0766182e+02  -8.1047636e+00   2.7244091e+02  -1.2080727e+01   3.0794727e+02   7.7342182e+00   2.5841545e+02   1.1277585e+02   2.8359000e+02  -5.3108364e+00
   3.9132727e+02   2.7966545e+01   2.3657818e+02   1.2045011e+02   3.0361145e+02   5.0710781e+01   3.6689455e+02   3.5211636e+00   3.3699000e+02   2.4351709e+01   2.0651145e+02   1.1257878e+02   4.1388818e+02  -3.2196364e-01   3.8245727e+02   1.7178873e+01   4.2673818e+02   1.0847309e+01   1.9595455e+02   1.8386364e+01   2.2665364e+02   2.7114982e+01   3.7234545e+02   1.0610545e+01   2.7294455e+02   5.0298909e+00   1.8650182e+02  -4.0641818e+00   3.0332145e+02  -2.0319219e+01   4.8390909e+02   3.3276364e+01   2.6837273e+02   1.6163818e+01   3.1809636e+02   4.3058182e-01   4.2571545e+02  -8.3723636e-01   4.8799000e+02   3.1839891e+01   2.0034091e+02   1.9000000e+02   1.9389545e+02  -1.2344364e+01   2.5869727e+02   8.4601491e+01   3.5338364e+02  -1.0675236e+01   3.1511636e+02  -1.6185673e+01   1.8428091e+02   2.3264389e+02   2.3389182e+02  -4.1461345e+01   2.6087909e+02   1.1996036e+01   1.6620636e+02   9.6918036e+01   3.3814273e+02  -7.7096000e+00   3.1363082e+02  -1.0095510e+01   1.0092273e+02  -2.4682909e+01   2.8640182e+02   9.4296727e+00   5.1050000e+01   1.3787818e+01   7.5546364e+01   2.6244473e+01   3.9301364e+02   1.2134545e+00   2.9731000e+02   1.0386109e+01   1.7359364e+02   1.1488615e+02   2.9788182e+02  -5.9778182e+00   2.2217818e+02   3.8722109e+01   3.6133727e+02   1.1721756e+02   3.9662000e+02   4.1006764e+01   4.8446273e+02   1.9590255e+01   2.8068455e+02   2.0227055e+01   2.7237727e+02   2.4355273e+01   1.9819182e+02   9.9928364e+00   2.3668091e+02   6.8300727e+00   2.6170727e+02  -3.8065818e+00   3.2750545e+02   1.4748865e+02   2.5121000e+02   2.1179564e+01
   3.8565727e+02   2.3850145e+01   2.7414818e+02   9.2864509e+01   2.9975145e+02   2.2599581e+01   3.1265455e+02   3.2003636e+00   3.7123000e+02   1.3042509e+01   2.3775145e+02   1.4602958e+02   3.7812818e+02   3.0058836e+01   4.0421727e+02   4.1488073e+01   3.7683818e+02   2.4029309e+01   2.0166455e+02   1.6895636e+00   1.8994364e+02   8.6717818e+00   3.6934545e+02   2.8810545e+01   3.0171455e+02   1.6868291e+01   1.0503182e+02   2.6341818e-01   3.1937145e+02  -5.8432194e+00   4.2771909e+02   1.5391564e+01   2.9242273e+02   2.7049818e+01   2.6476636e+02   2.1976982e+01   3.7466545e+02   1.1006764e+01   4.6713000e+02   5.8088691e+01   2.0772091e+02   1.9601960e+02   1.6818545e+02   1.2902436e+01   2.7350727e+02   1.0932669e+02   3.7519364e+02   5.3899636e+00   3.1649636e+02   3.0323927e+01   1.8738091e+02   2.5796589e+02   2.6328182e+02  -2.1432545e+01   2.6120909e+02   4.8919636e+01   1.4848636e+02   1.1847564e+02   3.2033273e+02   7.6252000e+00   3.5888082e+02   1.4134490e+01   7.4452727e+01  -3.1465309e+01   2.4831182e+02   6.1868727e+00   1.9050000e+01  -7.5218182e-01   7.2546364e+01   1.4004473e+01   3.8658364e+02  -1.0082145e+01   2.7116000e+02   2.7681091e+00   1.1245364e+02   1.2843735e+02   2.7836182e+02   8.3437818e+00   2.0864818e+02   8.2424509e+01   4.0352727e+02   1.1408236e+02   4.2433000e+02   3.8129964e+01   4.7913273e+02   2.9546655e+01   3.7026455e+02   2.6060655e+01   2.6985727e+02   1.7416873e+01   2.2281182e+02  -4.2667636e+00   2.9749091e+02  -2.8947273e+00   2.9103727e+02   1.9467018e+01   3.1031545e+02   1.3209385e+02   2.4830000e+02   2.5082364e+01
   4.2860727e+02   1.1134145e+01   2.5952818e+02   1.1037411e+02   2.7499145e+02   3.7910381e+01   2.9118455e+02   9.3379636e+00   3.4804000e+02   1.0657709e+01   2.6994145e+02   1.1007438e+02   3.8078818e+02   1.3566036e+01   3.2879727e+02   9.3316727e+00   3.8845818e+02  -1.3570291e+01   1.9228455e+02  -9.1800364e+00   1.9622364e+02   3.1938182e-01   3.6110545e+02   3.7229745e+01   1.6890455e+02   1.9023091e+01   5.8691818e+01   2.5920618e+01   3.6551145e+02   1.5325581e+01   4.3762909e+02   4.2938764e+01   3.4947273e+02   3.2245818e+01   3.4700636e+02   6.2307782e+01   4.1799545e+02   3.1103636e+00   5.2599000e+02   5.7759891e+01   2.0481091e+02   2.0111240e+02   1.7708545e+02   8.0504364e+00   2.5046727e+02   1.0406989e+02   3.5548364e+02   6.6267636e+00   3.3464636e+02   1.0391927e+01   2.0009091e+02   2.2318909e+02   2.1070182e+02  -2.9556145e+01   2.4616909e+02   2.3122836e+01   1.6020636e+02   1.1453804e+02   3.3995273e+02   5.2856000e+00   3.4648082e+02  -1.5373510e+01   1.1682273e+02  -1.5374909e+01   2.9669182e+02  -1.0923527e+01   3.7330000e+01  -1.3264582e+01   7.7496364e+01   1.2988473e+01   3.5054364e+02   2.1941055e+01   3.1693000e+02   6.5865091e+00   1.7788364e+02   1.1039295e+02   3.1336182e+02   3.0137818e+00   2.2602818e+02   3.0324109e+01   3.3128727e+02   1.0724156e+02   3.9052000e+02   3.8784764e+01   4.5708273e+02   1.4740655e+01   3.3259455e+02   3.9114255e+01   2.9233727e+02   2.8708473e+01   2.3752182e+02  -2.2063564e+01   2.6777091e+02   1.4102873e+01   3.1646727e+02  -1.1873818e+00   2.8417545e+02   1.1142505e+02   3.3021000e+02  -1.1040436e+01
   3.8708727e+02   1.8785745e+01   2.7057818e+02   1.5130011e+02   3.3189145e+02   3.6358381e+01   3.5961455e+02   9.9635636e+00   3.8489000e+02   2.4809709e+01   2.5318145e+02   9.7415181e+01   4.1750818e+02   1.3884364e+00   3.4874727e+02   2.1735673e+01   3.8107818e+02   1.0210109e+01   1.8666455e+02   2.3695636e+00   2.2465364e+02  -8.9550182e+00   3.3491545e+02   2.7034945e+01   1.9099455e+02   2.5865891e+01   7.5651818e+01   3.3563818e+01   3.0489145e+02   5.8851806e+00   4.2795909e+02   2.5612364e+01   3.6699273e+02   6.6514218e+01   4.0347636e+02   8.8740182e+01   3.2047545e+02  -1.4748036e+01   5.5208000e+02   3.4762691e+01   1.9819091e+02   1.7355200e+02   1.9965545e+02   4.0548364e+00   2.4726727e+02   7.4665891e+01   3.6876364e+02  -1.3525636e+01   2.9521636e+02   2.7356327e+01   1.7980091e+02   2.1519229e+02   2.3575182e+02  -1.9470145e+01   2.4625909e+02   4.2785636e+01   1.9772636e+02   9.7306436e+01   3.2057273e+02  -1.1684000e+01   3.2843082e+02   1.5370490e+01   9.0342727e+01  -4.6650909e-01   2.4655182e+02  -1.1722327e+01   5.0190000e+01  -3.5953382e+01   7.4446364e+01   1.7282473e+01   3.8487364e+02   2.9646545e+00   2.8059000e+02  -5.4162909e+00   2.9483364e+02   4.5186945e+01   2.6450182e+02   2.1312582e+01   2.6774818e+02   4.3646509e+01   3.7056727e+02   9.6909164e+01   3.7228000e+02   3.0913964e+01   4.9323273e+02   2.0748655e+01   2.8692455e+02   3.5627855e+01   2.6352727e+02   3.0633273e+01   1.9485182e+02  -2.3599636e+00   2.8711091e+02   1.1645673e+01   2.9527727e+02  -2.9621818e+00   1.9798545e+02   1.2994025e+02   3.4745000e+02  -1.0229636e+01
   3.9456727e+02   2.3567345e+01   3.1514818e+02   7.2064509e+01   3.3861145e+02   3.8300781e+01   3.4489455e+02   6.2116364e-01   3.2384000e+02   2.3923709e+01   2.7123145e+02   1.3592118e+02   4.2840818e+02  -4.2935636e+00   4.0793727e+02   4.8570473e+01   3.9973818e+02   2.1387309e+01   1.7852455e+02   9.1107636e+00   2.2246364e+02   2.5170182e+01   3.9124545e+02   4.6768545e+01   1.3275455e+02   2.2145091e+01   6.3071818e+01   2.4140218e+01   3.2294145e+02  -5.6988194e+00   5.0485909e+02   2.5030364e+01   3.3918273e+02   3.7929018e+01   3.8247636e+02   6.7800182e+01   3.4228545e+02   1.3127164e+01   5.4284000e+02   3.9411891e+01   1.9615091e+02   2.0109520e+02   1.5532545e+02   1.0121236e+01   2.3093727e+02   1.1116229e+02   3.1934364e+02  -4.3203636e-01   2.9378636e+02  -5.1492727e+00   1.8685091e+02   2.5596829e+02   2.3404182e+02  -5.4233345e+01   2.7297909e+02   2.3168036e+01   1.6948636e+02   8.5655636e+01   3.3086273e+02   1.1972800e+01   3.1478082e+02  -1.3587510e+01   1.4350273e+02  -1.7459309e+01   2.6769182e+02   4.8264727e+00   5.2760000e+01  -3.1728982e+01   8.9446364e+01  -7.2075273e+00   4.1668364e+02  -1.5820145e+01   2.7621000e+02  -4.5858909e+00   1.7221364e+02   8.8606545e+01   2.8379182e+02   4.2393818e+00   2.4421818e+02   4.1528909e+01   4.0780727e+02   1.1840996e+02   4.0576000e+02   4.5325564e+01   4.8142273e+02  -4.3565455e+00   2.9649455e+02   6.2225455e-01   2.5142727e+02   1.3891273e+01   2.1728182e+02   2.9856364e+00   2.7111091e+02   7.9756727e+00   2.8784727e+02   1.1102218e+01   2.3907545e+02   1.3089305e+02   1.8383000e+02   8.4299636e+00
   3.6875727e+02   1.3252145e+01   3.6148818e+02   7.1673091e+00   2.8946145e+02   3.0322781e+01   3.5765455e+02   1.2930364e+01   3.6194000e+02   7.0257091e+00   2.7046145e+02   9.7842781e+01   3.7802818e+02   2.3826836e+01   3.9555727e+02   4.9650873e+01   4.0497818e+02   1.6008109e+01   1.9785455e+02   9.9943636e+00   2.1513364e+02   3.5226582e+01   3.8772545e+02   7.9601455e+00   8.9614545e+01   1.0746291e+01   5.0311818e+01   7.6810182e+00   3.7641145e+02  -6.8364194e+00   4.0904909e+02   1.7985164e+01   3.3623273e+02   2.2355018e+01   4.1414636e+02   4.1746582e+01   3.7661545e+02   1.3280764e+01   5.4689000e+02   4.4747891e+01   1.7396091e+02   2.4015040e+02   1.7889545e+02   2.8563636e-01   2.5693727e+02   9.3222291e+01   3.4876364e+02   2.1124364e+01   3.5740636e+02   4.0901127e+01   1.8914091e+02   2.4073509e+02   2.0966182e+02  -5.0929455e+00   2.2616909e+02   4.2342836e+01   1.4820636e+02   1.0607804e+02   3.1733273e+02   1.7865200e+01   3.5713082e+02   9.8244903e+00   1.3587273e+02  -1.8688909e+01   3.2421182e+02   2.0487273e-01   5.9810000e+01   1.6277018e+01   9.3826364e+01   2.6922073e+01   4.0330364e+02  -8.9397455e+00   3.3102000e+02   5.7893091e+00   1.1578364e+02   1.2474095e+02   2.6874182e+02  -5.3666182e+00   2.0750818e+02   4.8135709e+01   4.0537727e+02   9.3264364e+01   3.6228000e+02   1.3903964e+01   4.8284273e+02   1.7439855e+01   2.8830455e+02   8.7454545e-02   3.0085727e+02  -9.1131273e+00   1.8509182e+02   4.7508364e+00   2.7554091e+02   1.4621273e+01   2.8846727e+02  -8.3673818e+00   3.0222545e+02   1.0903105e+02   1.8954000e+02   7.6931636e+00
   3.7608727e+02   6.5257455e+00   3.4657818e+02   7.3101091e+00   2.8699145e+02   1.5710381e+01   3.8099455e+02   1.2543164e+01   2.6227000e+02  -1.8106909e+00   2.5166145e+02   1.1182678e+02   4.0678818e+02   1.7660364e+00   3.9169727e+02   2.9109673e+01   4.0026818e+02   3.9649091e+00   2.1204455e+02   3.8591636e+00   2.0455364e+02   1.8602982e+01   3.7577545e+02   7.3361455e+00   1.1437455e+02   4.0285491e+01   2.4171818e+01   2.2822218e+01   2.8656145e+02  -1.5078419e+01   4.8966909e+02   2.3815564e+01   3.1794273e+02   2.7338218e+01   3.7385636e+02   3.1019782e+01   4.0323545e+02  -1.7883636e-01   4.8461000e+02   1.9540291e+01   2.1567091e+02   2.7062360e+02   1.7456545e+02   1.1962036e+01   2.3798727e+02   1.0192829e+02   3.5234364e+02  -4.3120364e+00   3.7802636e+02   2.0541527e+01   1.8238091e+02   2.6208589e+02   1.9618182e+02  -1.2254545e+01   2.6063909e+02   2.4345236e+01   1.1543636e+02   9.5929636e+01   3.6562273e+02   1.8472000e+01   3.2363082e+02   2.2904490e+01   7.1342727e+01  -2.9526509e+01   2.7931182e+02   1.9416873e+01   5.5240000e+01  -1.0773818e+00   6.8546364e+01   7.6144727e+00   3.3982364e+02  -9.1013455e+00   3.1531000e+02   4.5261091e+00   1.4674364e+02   1.5426415e+02   2.6002182e+02   2.7109818e+00   1.7555818e+02   2.1551709e+01   4.2514727e+02   9.2352764e+01   3.4471000e+02   3.3119564e+01   5.1370273e+02   2.5021055e+01   3.9849455e+02   1.7272255e+01   2.7090727e+02   8.5287273e-01   1.7505182e+02  -9.2559636e+00   3.2134091e+02  -5.1327273e+00   3.1189727e+02   1.7082182e+00   3.1383545e+02   9.8582255e+01   1.6645000e+02   5.0603636e+00
   3.4479727e+02  -3.2610545e+00   3.2433818e+02   6.8993091e+00   2.9146145e+02   4.2112781e+01   4.2918455e+02   4.7727964e+01   3.2513000e+02   7.4405091e+00   2.6051145e+02   1.1358878e+02   4.2040818e+02   3.0966436e+01   3.6512727e+02   2.9755273e+01   4.0402818e+02   1.8274109e+01   2.3838455e+02  -5.4880364e+00   1.8984364e+02   3.4589782e+01   3.6324545e+02   3.7768545e+01   1.5751455e+02   8.4042909e+00   2.0171818e+01   5.5222182e+00   2.2146145e+02  -5.1504194e+00   4.7976909e+02   1.4987564e+01   2.8175273e+02   2.6043418e+01   3.9909636e+02   2.5850582e+01   3.6918545e+02  -1.0644836e+01   4.8384000e+02   3.9321891e+01   2.0305091e+02   1.9997320e+02   1.4403545e+02  -1.8595564e+01   2.4988727e+02   1.0126629e+02   3.4872364e+02  -2.8324364e+00   2.7216636e+02   2.3720327e+01   2.0185091e+02   2.4895829e+02   2.3928182e+02  -2.9132545e+01   2.3720909e+02   3.4179636e+01   1.6486636e+02   1.1788524e+02   3.4429273e+02   3.0384000e+00   3.3588082e+02  -1.2125510e+01   1.2287273e+02  -1.2488909e+01   2.7293182e+02  -4.2627273e+00   2.1910000e+01  -1.2790982e+01   7.0876364e+01   2.2618073e+01   3.5206364e+02  -3.2705455e+00   3.8764000e+02  -4.1202909e+00   1.2436364e+02   1.4248455e+02   2.7117182e+02   2.0628982e+01   1.9145818e+02   2.7939709e+01   4.0199727e+02   8.9444764e+01   4.3871000e+02   3.5449564e+01   5.3937273e+02   4.1767455e+01   4.0249455e+02   2.8712255e+01   2.7342727e+02   1.6511273e+01   1.8719182e+02   4.1028364e+00   2.7911091e+02  -6.1343273e+00   2.7156727e+02   3.8346182e+00   2.9588545e+02   1.1458825e+02   1.4426000e+02   7.6955636e+00
   3.8708727e+02   8.1157455e+00   3.0614818e+02   5.0245091e+00   2.9742145e+02   3.5115981e+01   3.8875455e+02   1.9012364e+01   2.8980000e+02   3.6936909e+01   2.3051145e+02   1.1674878e+02   4.5155818e+02   1.4244364e+00   3.6650727e+02   1.8974873e+01   4.0873818e+02  -5.8126909e+00   1.8290455e+02  -1.6239636e+01   1.9865364e+02   3.7264982e+01   3.3600545e+02   2.7667745e+01   1.1504455e+02   2.8801891e+01   8.2031818e+01   1.1103418e+01   3.1598145e+02   1.0767981e+01   5.0585909e+02   3.7140364e+01   3.3028273e+02   4.0301018e+01   4.3981636e+02   5.2692982e+01   3.4342545e+02  -6.0140364e+00   5.6913000e+02   5.0498691e+01   1.9334091e+02   2.2517000e+02   1.7208545e+02  -6.0695636e+00   2.3598727e+02   1.1070829e+02   3.8772364e+02  -7.9924364e+00   3.0245636e+02   8.9171273e+00   2.0309091e+02   2.5385909e+02   2.5718182e+02  -2.4474545e+01   2.3682909e+02   3.3970036e+01   1.0363636e+02   9.3353636e+01   3.5048273e+02   3.3543200e+01   3.1548082e+02   5.5064903e+00   8.8292727e+01   5.8474909e+00   2.9250182e+02   2.9416727e+00   5.0290000e+01   5.0386182e+00   9.4926364e+01   2.1024073e+01   3.0796364e+02  -9.4625455e+00   2.8664000e+02   1.2397091e+00   1.3107364e+02   1.5680775e+02   2.5236182e+02   1.1283782e+01   2.0102818e+02   4.1174109e+01   3.5375727e+02   1.0835396e+02   3.9066000e+02   2.9863564e+01   4.7046273e+02   3.0810255e+01   2.9487455e+02   3.5611855e+01   2.8833727e+02   2.2458473e+01   1.8876182e+02  -1.0162764e+01   2.9120091e+02   5.2784727e+00   3.3708727e+02   1.7073018e+01   3.0345545e+02   7.8552655e+01   1.6892000e+02   2.4862764e+01
   4.0808727e+02   2.6725745e+01   3.3471818e+02   2.6889091e+00   2.7270145e+02   3.7663581e+01   3.0532455e+02   2.3826764e+01   3.0165000e+02   3.0508909e+01   2.4666145e+02   1.2388678e+02   4.2469818e+02   5.9532364e+00   3.3740727e+02   8.0832873e+01   3.6897818e+02  -1.3918909e+00   1.9076455e+02   3.3715636e+00   1.7779364e+02   3.7643782e+01   3.6900545e+02   3.6357745e+01   2.3442455e+02   2.8971491e+01   4.2601818e+01   1.2347818e+01   2.8260145e+02   2.4383806e+00   4.7581909e+02   5.5403564e+01   3.4309273e+02   3.9086218e+01   5.0643636e+02   5.6603382e+01   4.5871545e+02   1.9027636e+00   5.1118000e+02   1.1894691e+01   1.8110091e+02   2.2095920e+02   1.6789545e+02   8.4556364e+00   2.8098727e+02   8.3388291e+01   3.9153364e+02   1.4322764e+01   3.3454636e+02   1.3449927e+01   2.0199091e+02   2.7665709e+02   3.2180182e+02  -2.4404145e+01   2.4463909e+02   4.1385236e+01   9.4246364e+01   9.6154836e+01   3.2610273e+02   3.2036000e+00   3.3203082e+02   1.0482490e+01   1.3082273e+02  -2.0914909e+01   2.8783182e+02   3.8352727e+00   5.4190000e+01  -1.6703382e+01   8.0116364e+01   1.0878873e+01   3.2177364e+02  -4.7073455e+00   3.2812000e+02  -4.1686909e+00   1.5050364e+02   1.2582335e+02   2.7326182e+02  -8.1082182e+00   1.6317818e+02   4.7872109e+01   3.5299727e+02   1.1207476e+02   4.2490000e+02   2.6274364e+01   4.5037273e+02   1.0657455e+01   2.9935455e+02   1.8963455e+01   2.7504727e+02   1.1001673e+01   1.7714182e+02   4.3368364e+00   2.3596091e+02  -5.2623273e+00   2.9351727e+02   7.5586182e+00   2.7250545e+02   1.3383865e+02   1.8440000e+02   1.4343636e+00
   5.0503727e+02   8.2997455e+00   3.3081818e+02   1.6670909e+01   2.7132145e+02   3.8533981e+01   3.5489455e+02   3.2291164e+01   3.2046000e+02   4.3441091e+00   2.6308145e+02   1.5829318e+02   3.3526818e+02   2.5347636e+01   3.8559727e+02   1.3154767e+02   3.4368818e+02   4.1771309e+01   3.3028455e+02   1.2399964e+01   2.1713364e+02   2.0496582e+01   4.8781545e+02   5.1802945e+01   3.2718455e+02   3.2360691e+01   2.6501818e+01   4.5115818e+01   3.5722145e+02  -1.0061219e+01   4.7371909e+02   3.0521564e+01   3.0647273e+02   2.9015818e+01   4.0324636e+02   3.7328582e+01   3.8156545e+02  -9.5452364e+00   5.0470000e+02   4.1693091e+01   1.8753091e+02   2.0178480e+02   1.8389545e+02  -1.0494364e+01   2.5955727e+02   8.6822691e+01   3.7448364e+02   2.0676364e-01   3.5049636e+02  -1.1596073e+01   2.3519091e+02   2.7305109e+02   2.6180182e+02  -1.9414145e+01   2.4135909e+02   2.8987636e+01   1.1043636e+02   7.8669636e+01   3.2800273e+02  -1.4038400e+01   3.2088082e+02   2.2124490e+01   9.3712727e+01   1.1843891e+01   2.8798182e+02   1.3443273e+01   5.8430000e+01  -1.7042582e+01   9.0636364e+01   2.7847273e+01   4.1230364e+02   6.8602545e+00   3.2302000e+02  -1.6206909e+00   1.4812364e+02   1.6949375e+02   2.7841182e+02   1.8199782e+01   2.0340818e+02   2.2603709e+01   3.4542727e+02   1.0130036e+02   3.1714000e+02   2.7125164e+01   4.3889273e+02   3.5095855e+01   3.9468455e+02   3.0487055e+01   2.9552727e+02   2.9313273e+01   2.0124182e+02  -1.7161164e+01   2.8720091e+02  -8.8815273e+00   3.0017727e+02   1.6885818e+01   2.9222545e+02   1.0711105e+02   1.7059000e+02   7.9691636e+00
   1.8032727e+02   2.4265455e+00   2.9729818e+02   1.1252509e+01   2.6885145e+02   3.9021581e+01   3.1956455e+02   3.2977564e+01   3.1127000e+02  -2.3006909e+00   2.6927145e+02   1.1160798e+02   4.0945818e+02   2.6024364e+00   3.5045727e+02   7.9408873e+01   4.4121818e+02   4.5889091e+00   2.7809455e+02   2.5665164e+01   1.9575364e+02   4.2546982e+01   4.6710545e+02   6.0699745e+01   2.6409455e+02  -4.3121091e+00   7.8818182e+00   9.5054182e+00   2.9537145e+02  -1.1583219e+01   2.2200909e+02   2.8983636e+00   2.7932273e+02   1.5807818e+01   3.9300636e+02   4.3437782e+01   3.1676545e+02   1.9287636e+00   4.8446000e+02   3.7362291e+01   1.8586091e+02   1.9205840e+02   1.7403545e+02   8.8644364e+00   2.6331727e+02   1.0757189e+02   3.8696364e+02   6.2583636e+00   3.0283636e+02   1.8366727e+01   2.0247091e+02   2.5323869e+02   2.7375182e+02  -1.1990145e+01   2.2754909e+02   3.1332436e+01   8.5436364e+01   1.0790964e+02   3.6948273e+02   1.1353200e+01   3.0973082e+02   5.0616490e+01   7.6612727e+01   3.9681891e+01   2.7479182e+02  -2.6915273e+00   5.8000000e+01  -8.7281818e+00   9.6876364e+01   4.1980727e+00   3.4468364e+02   1.2079855e+01   3.1083000e+02  -6.7854909e+00   1.1964364e+02   1.5591215e+02   1.5388182e+02   3.2521818e+00   2.3512818e+02   6.1256109e+01   3.7314727e+02   1.1046276e+02   3.6504000e+02   4.8343164e+01   4.5032273e+02   2.3214545e+00   3.4068455e+02   6.4670545e+00   2.8533727e+02   4.3658473e+01   2.0390182e+02  -1.1653964e+01   2.5877091e+02   2.2392873e+01   3.2032727e+02   1.3223818e+01   3.2431545e+02   1.1897385e+02   1.7949000e+02   9.1171636e+00
   4.0379727e+02  -1.4221055e+01   3.2167818e+02   1.0922109e+01   2.9080145e+02   1.9215581e+01   2.6999455e+02   2.3803164e+01   3.2780000e+02   1.7086909e+01   2.7242145e+02   1.1639598e+02   4.8383818e+02   3.4462036e+01   3.5898727e+02   8.3956473e+01   3.6526818e+02  -5.2350909e+00   2.2228455e+02   2.6749964e+01   2.0646364e+02   2.6500182e+01   4.0277545e+02   3.4566145e+01   1.9923455e+02   3.0306691e+01  -5.9681818e+00   1.0663418e+01   2.7737145e+02  -1.6913219e+01   1.2247909e+02   8.0007636e+00   2.7923273e+02   1.0955018e+01   4.6324636e+02   3.3908582e+01   3.7980545e+02   9.4055636e+00   5.1413000e+02   3.7658691e+01   1.7119091e+02   2.0461200e+02   2.6299545e+02   7.9763636e-01   2.4217727e+02   9.5543091e+01   3.6562364e+02   1.8585564e+01   3.2802636e+02   3.3515273e+00   1.9342091e+02   2.6472269e+02   2.5294182e+02  -2.7895345e+01   2.6106909e+02   6.4120836e+01   9.9056364e+01   1.0386004e+02   3.4767273e+02  -8.8520000e+00   3.0308082e+02   2.1448490e+01   7.7712727e+01  -2.6566109e+01   2.8388182e+02  -1.1387273e+00   5.1190000e+01  -8.2233818e+00   7.3546364e+01   2.4024473e+01   3.7911364e+02   2.5425455e+01   3.0250000e+02   2.0709091e+00   1.2393364e+02   1.3808895e+02   2.1617182e+02  -6.1110182e+00   1.9064818e+02   2.1674509e+01   3.7514727e+02   8.9682764e+01   3.5623000e+02   4.4807964e+01   4.4475273e+02   1.0147055e+01   1.7802455e+02   4.1769855e+01   3.0414727e+02   4.0433673e+01   1.8500182e+02   2.1380364e+00   2.9196091e+02  -1.8452327e+01   2.8622727e+02   1.3141818e+01   2.7507545e+02   1.1591305e+02   1.9887000e+02   1.2656764e+01
   4.4398727e+02  -9.6254545e-02   2.9543818e+02   9.6413091e+00   2.7799145e+02   4.8038061e-01   3.5413455e+02   1.2691964e+01   3.2789000e+02   5.7897091e+00   2.8604145e+02   1.3650638e+02   4.2617818e+02   5.3314836e+01   3.5850727e+02   9.4954873e+01   3.8835818e+02   2.9957709e+01   2.0528455e+02   5.7299636e+00   2.1522364e+02   2.1889382e+01   3.8453545e+02   5.7165345e+01   2.7351455e+02   3.3844291e+01   2.0881818e+01   8.8454182e+00   2.8256145e+02   1.4721581e+01   4.7823909e+02   3.9449964e+01   3.3099273e+02   3.8774218e+01   5.7385636e+02   4.9589782e+01   2.8776545e+02  -2.1812364e+00   4.8670000e+02   3.4133091e+01   1.5986091e+02   2.0594840e+02   2.0941545e+02  -5.5859636e+00   2.5750727e+02   8.0226691e+01   3.6719364e+02   1.2269964e+01   3.4088636e+02   1.5222727e+01   1.9561091e+02   3.0702749e+02   2.7489182e+02  -1.8551345e+01   2.3930909e+02   2.6201636e+01   1.1182636e+02   1.0098844e+02   3.5386273e+02  -3.3972000e+00   3.0523082e+02  -1.5735097e+00   4.8292727e+01  -1.2052509e+01   2.6669182e+02   2.1526473e+01   4.0670000e+01   9.5182182e+00   1.0044636e+02   1.4292473e+01   3.9073364e+02  -2.4084145e+01   3.2078000e+02  -6.4914909e+00   1.0240364e+02   1.5972135e+02   2.7260182e+02  -1.3335418e+01   2.0102818e+02   3.5224109e+01   3.8875727e+02   8.7163964e+01   3.8352000e+02   3.9914764e+01   4.1646273e+02   1.1320255e+01   3.4445455e+02   2.3505455e+01   3.1995727e+02   1.5268873e+01   1.4933182e+02  -3.0058364e+01   2.6611091e+02  -3.4343273e+00   2.8041727e+02  -9.1533818e+00   3.1112545e+02   1.1374905e+02   1.6587000e+02   5.4367636e+00
   4.6041727e+02  -2.7065455e-01   2.9600818e+02   9.7857091e+00   2.7137145e+02   1.5009981e+01   3.3270455e+02   3.8763636e+00   2.8342000e+02  -9.1226909e+00   2.4346145e+02   1.0129278e+02   4.7669818e+02  -4.2567636e+00   3.7098727e+02   1.1523647e+02   3.7340818e+02   1.7873709e+01   2.0142455e+02   1.6758764e+01   1.9517364e+02   2.4403382e+01   3.4853545e+02   4.0995345e+01   2.9437455e+02   2.5935491e+01   2.6791818e+01   2.8902618e+01   3.7413145e+02   2.2535981e+01   5.1842909e+02   4.7854764e+01   3.3671273e+02   3.5836618e+01   4.9019636e+02   4.3512582e+01   3.4452545e+02   2.0379636e+00   4.9803000e+02   5.2086691e+01   1.6943091e+02   2.5161280e+02   1.8227545e+02   7.7752364e+00   2.7603727e+02   4.4314291e+01   3.9800364e+02   1.7275164e+01   3.1359636e+02   2.7455927e+01   1.5219091e+02   3.3212109e+02   2.3975182e+02  -2.3790145e+01   2.2854909e+02   2.9822436e+01   1.2491636e+02   1.1308124e+02   4.0724273e+02   9.2400000e-02   3.0483082e+02   1.4908490e+01   9.2972727e+01   9.4730909e+00   3.1674182e+02  -1.4997527e+01   4.7910000e+01   9.9390182e+00   8.4976364e+01   9.2500727e+00   3.8425364e+02  -3.0275745e+01   3.0407000e+02  -2.1814691e+01   1.3083364e+02   1.7396695e+02   2.4545182e+02  -1.4034182e+00   2.1388818e+02   4.5145309e+01   3.4056727e+02   1.0740916e+02   3.8752000e+02   2.1074764e+01   3.9656273e+02   3.0482255e+01   3.3926455e+02   6.6770655e+01   3.1576727e+02   1.3224073e+01   1.5652182e+02  -2.2063564e+01   2.7425091e+02   1.7394473e+01   3.2794727e+02   4.1614218e+01   3.2855545e+02   1.3325465e+02   1.6359000e+02   1.2579164e+01
   4.2518727e+02  -7.5922545e+00   2.7319818e+02   2.9905091e+00   2.6756145e+02   3.0214781e+01   3.4680455e+02   9.5083636e+00   2.9051000e+02  -1.6398909e+00   2.8280145e+02   6.8285581e+01   3.6583818e+02  -2.0479636e+00   3.2269727e+02   8.3769673e+01   3.8226818e+02   2.0014909e+01   1.8219455e+02   4.1071636e+00   1.9822364e+02   1.6249382e+01   3.9815545e+02   2.9215745e+01   3.1842455e+02   2.5481491e+01   4.8741818e+01   2.0906618e+01   3.2694145e+02  -6.9688194e+00   5.4081909e+02   5.0443564e+01   3.2566273e+02   3.6480618e+01   4.2071636e+02   4.7030982e+01   3.6971545e+02   1.5022764e+01   5.1646000e+02   5.4042291e+01   1.9062091e+02   2.1567760e+02   1.9532545e+02  -3.2187636e+00   2.9384727e+02   5.3359491e+01   4.0481364e+02  -5.2696364e+00   3.4778636e+02   2.0340727e+01   1.2895091e+02   3.2374029e+02   2.8070182e+02  -3.8016145e+01   2.2916909e+02   3.0202836e+01   9.9396364e+01   8.8262836e+01   3.4753273e+02   1.4059200e+01   3.3913082e+02  -9.2355097e+00   6.6712727e+01   1.0423891e+01   3.4721182e+02   1.8274873e+01   4.4290000e+01  -1.0391382e+01   7.0876364e+01   2.0238073e+01   3.5287364e+02  -6.3353455e+00   3.1416000e+02  -1.9621891e+01   1.3116364e+02   1.3913055e+02   2.1741182e+02  -1.3500218e+01   1.6936818e+02   2.4376909e+01   3.6771727e+02   1.1218716e+02   3.8057000e+02   4.9910764e+01   4.2651273e+02   2.5326255e+01   2.1459455e+02   2.4894255e+01   3.1142727e+02   3.0412727e+00   1.4657182e+02   4.5243636e-01   2.7639091e+02   1.0503273e+01   3.3241727e+02   2.3066182e+00   2.6641545e+02   1.1894585e+02   1.1259000e+02   1.8369164e+01
   4.2575727e+02   2.0262145e+01   3.2186818e+02  -1.4230909e+00   2.9756145e+02   3.4384781e+01   3.6475455e+02   8.6523636e+00   2.5199000e+02   1.0861709e+01   2.5170145e+02   8.4963581e+01   4.0959818e+02  -1.5978764e+01   3.7317727e+02   8.4441273e+01   3.8073818e+02   1.1187309e+01   2.0942455e+02   1.3087636e+00   1.6870364e+02   2.6850982e+01   3.0362545e+02   1.3081455e+00   2.1294455e+02   3.8879891e+01   3.3221818e+01  -5.1817818e+00   2.4451145e+02   3.3355806e+00   6.1385909e+02   2.5980364e+01   3.1023273e+02   1.8055018e+01   4.0333636e+02   4.6561382e+01   3.3714545e+02   5.0083636e+00   5.1156000e+02   7.1004291e+01   1.8643091e+02   2.2182280e+02   1.6318545e+02  -1.8887564e+01   3.5484727e+02   2.5819491e+01   4.0424364e+02   2.2059636e+00   3.3364636e+02   2.0661927e+01   1.2685091e+02   3.0214829e+02   2.9604182e+02  -1.1193345e+01   2.4282909e+02   3.6150036e+01   9.0826364e+01   8.3568436e+01   3.3238273e+02   6.9912000e+00   2.9873082e+02  -6.0350968e-01   9.1552727e+01  -1.5933309e+01   3.2488182e+02  -1.4848727e+01   4.9140000e+01   8.5106182e+00   5.6116364e+01   3.1028873e+01   4.3125364e+02  -2.1745745e+01   2.6993000e+02  -1.5083491e+01   1.5021364e+02   1.2094655e+02   2.5017182e+02   1.8838982e+01   1.7536818e+02   2.2276909e+01   3.9899727e+02   1.1349476e+02   3.8076000e+02   6.0845564e+01   4.5951273e+02   4.4776255e+01   3.2735455e+02   6.7963455e+01   2.8328727e+02   3.0524727e+00   1.8666182e+02  -1.8424764e+01   3.1468091e+02  -1.7649927e+01   3.1517727e+02   9.6858182e+00   3.2331545e+02   1.0482385e+02  -1.5500000e+00   7.7903636e+00
   5.8189727e+02  -1.2290545e+00   3.3176818e+02   3.5949091e+00   2.7132145e+02   6.9533981e+01   3.8299455e+02   9.7131636e+00   3.2275000e+02   7.8709091e+00   2.6251145e+02   5.3478781e+01   4.5869818e+02  -1.2867636e+00   3.6850727e+02   8.8484873e+01   3.9397818e+02   2.4888109e+01   2.4990455e+02   9.7036364e-01   1.7732364e+02   1.4211382e+01   3.5781545e+02   6.7392945e+01   1.4480455e+02   2.8611091e+01   1.6551818e+01  -2.0758182e+01   2.8503145e+02  -3.2526019e+01   5.3481909e+02   2.8253564e+01   2.7104273e+02   2.8040218e+01   4.8766636e+02   1.3529498e+02   3.7056545e+02   4.3714764e+01   5.1037000e+02   1.6909491e+01   1.7886091e+02   2.6751840e+02   1.7094545e+02   1.8631636e+01   2.9041727e+02   5.5633891e+01   3.8810364e+02   8.2571636e+00   2.9716636e+02   7.6303273e+00   1.1028091e+02   3.4894389e+02   2.8266182e+02  -1.5982945e+01   2.4963909e+02   5.1705236e+01   1.0282636e+02   7.1658436e+01   3.1762273e+02   1.0932000e+01   2.3643082e+02   2.4230490e+01   9.9712727e+01  -2.8326109e+01   3.2526182e+02   1.9410873e+01   4.9050000e+01  -1.2102182e+01   7.8496364e+01   1.6008473e+01   3.6192364e+02  -1.5539345e+01   3.8188000e+02  -1.0659491e+01   2.5378364e+02   9.8909455e+00   2.7469182e+02  -9.7426182e+00   1.5031818e+02   4.0420909e+01   3.9385727e+02   8.0945964e+01   3.4871000e+02   3.2509564e+01   4.6961273e+02   3.1118255e+01   3.9316455e+02   5.2458655e+01   2.7918727e+02   5.1380473e+01   1.7000182e+02  -5.5219636e+00   3.0196091e+02  -1.3023273e+00   2.9841727e+02   2.3786618e+01   3.0183545e+02   1.3049225e+02   1.1511000e+02  -1.0502436e+01
   4.0884727e+02   1.2564945e+01   2.4791818e+02   1.2352909e+01   2.5975145e+02   1.1512958e+02   3.8908455e+02  -6.6340364e+00   2.6975000e+02   1.7730909e+01   3.0104145e+02   7.2206381e+01   3.1217818e+02  -8.7551636e+00   3.3764727e+02   4.3433673e+01   4.2640818e+02   6.1537091e+00   3.0952455e+02   8.1507636e+00   1.9189364e+02   2.5085782e+01   4.1738545e+02   4.8397345e+01   2.8109455e+02   2.9757891e+01   5.5018182e+00  -3.4941818e+00   2.2241145e+02  -1.4466419e+01   4.9033909e+02   3.2001964e+01   3.0152273e+02   8.6018182e+00   4.8285636e+02   8.3249782e+01   4.1290545e+02   2.0807564e+01   5.6646000e+02   4.2852291e+01   2.1610091e+02   2.1211920e+02   1.4922545e+02  -1.6707636e+00   3.2688727e+02   2.2526291e+01   3.9591364e+02   1.3923636e+00   3.5278636e+02   1.6800727e+01   1.2809091e+02   3.0761909e+02   2.9813182e+02  -1.4940545e+01   2.1749909e+02   3.0556436e+01   8.2776364e+01   1.4678244e+02   3.2453273e+02   2.8329200e+01   2.7478082e+02   1.3962490e+01   6.2182727e+01   7.3662909e+00   3.0983182e+02   1.3835273e+01   6.5190000e+01  -1.1873382e+01   7.2116364e+01   1.6038873e+01   3.8030364e+02  -8.3397455e+00   3.2521000e+02  -2.7458909e+00   1.2207364e+02   1.2400775e+02   2.4331182e+02  -2.2822182e+00   1.8788818e+02   5.2565309e+01   3.2761727e+02   1.0786516e+02   3.8695000e+02   2.2640364e+01   4.5246273e+02   4.4402545e+00   3.3854455e+02   6.0448255e+01   2.8176727e+02   1.7040727e+00   2.3219182e+02  -1.6727164e+01   2.9025091e+02  -1.2455527e+01   2.7617727e+02   1.3465818e+01   2.9288545e+02   1.1172825e+02   7.1110000e+01   1.7067564e+01
   4.5441727e+02   9.1934545e-01   3.1671818e+02   1.7648909e+01   2.4756145e+02   9.1964781e+01   3.1089455e+02   8.5311636e+00   2.1965000e+02   4.2358909e+01   2.8908145e+02   6.4403181e+01   3.1693818e+02   2.8384036e+01   3.2593727e+02   6.9130473e+01   4.0083818e+02   2.5869309e+01   2.5204455e+02   2.5089164e+01   1.8403364e+02   3.0954582e+01   3.8367545e+02   4.4134145e+01   3.0423455e+02   2.0146691e+01   3.3601818e+01   6.5478182e+00   2.8665145e+02  -1.2655619e+01   5.3385909e+02   2.3430364e+01   2.7837273e+02   2.1263818e+01   4.6962636e+02   1.4239818e+02   3.7199545e+02   1.5510364e+01   5.2465000e+02   3.5907091e+01   1.9915091e+02   2.3337520e+02   1.6865545e+02  -2.1185164e+01   3.1031727e+02   4.1471891e+01   3.9467364e+02  -8.3084364e+00   3.4230636e+02   2.0829127e+01   1.4785091e+02   2.9408829e+02   3.2137182e+02  -2.4649745e+01   2.4958909e+02   2.2899236e+01   1.3963636e+02   1.0952364e+02   3.6395273e+02   2.5035600e+01   3.0043082e+02   5.9604903e+00   4.9292727e+01  -2.9762509e+01   3.2340182e+02  -1.5200327e+01   5.9330000e+01   2.0645418e+01   6.2636364e+01   3.3847273e+01   3.7468364e+02   1.0009855e+01   3.0664000e+02  -2.9780291e+01   1.3712364e+02   1.5656375e+02   2.6393182e+02  -3.1718182e+00   1.9788818e+02   3.4525309e+01   4.1271727e+02   8.3347164e+01   3.8800000e+02   1.1316364e+01   4.6780273e+02   3.0730545e+00   3.8368455e+02   5.3557055e+01   2.4042727e+02   2.5812727e+00   2.0028182e+02  -7.4643636e+00   2.7839091e+02   6.4432727e+00   2.9603727e+02   2.0117018e+01   3.1236545e+02   1.0654985e+02   3.1197000e+02   1.0708764e+01
   5.0608727e+02   1.5555745e+01   2.9229818e+02   1.1412509e+01   3.0732145e+02   9.7993981e+01   3.5961455e+02  -4.4664364e+00   2.3351000e+02   9.4901091e+00   2.9199145e+02   8.4170381e+01   3.8450818e+02   1.7218436e+01   3.2821727e+02   6.5608073e+01   3.8216818e+02   1.1982909e+01   2.2495455e+02   2.3346364e+01   1.8179364e+02   4.2943782e+01   3.8734545e+02   2.2510545e+01   3.2561455e+02   3.2526291e+01   4.3411818e+01   4.7523018e+01   2.9632145e+02   5.1007806e+00   5.8952909e+02   6.0306764e+01   3.2785273e+02   2.8835418e+01   5.3633636e+02   1.7363138e+02   4.6171545e+02   1.5422764e+01   5.2503000e+02   6.3256691e+01   2.0710091e+02   2.3354920e+02   1.8013545e+02  -1.2383564e+01   2.9150727e+02   2.0266691e+01   3.6605364e+02   8.1711636e+00   3.7764636e+02   1.2571927e+01   1.9704091e+02   2.1386309e+02   2.6623182e+02  -3.4958545e+01   2.3430909e+02   3.0211636e+01   9.6106364e+01   1.0966604e+02   3.3295273e+02   8.6556000e+00   2.9368082e+02   1.5750490e+01   1.2150273e+02  -3.5893091e+00   3.0683182e+02   6.7452727e+00   3.5760000e+01   1.5441018e+01   7.3026364e+01   1.7586073e+01   3.3896364e+02   1.3207455e+01   3.0740000e+02  -2.9910909e+00   1.6188364e+02   1.4567295e+02   2.4526182e+02  -7.0582182e+00   2.1040818e+02   1.6423709e+01   3.6295727e+02   9.6467964e+01   3.8214000e+02   4.5451636e+00   4.5018273e+02   1.3762655e+01   2.7307455e+02   3.4065855e+01   2.5414727e+02   3.2863673e+01   1.4014182e+02  -5.1731636e+00   2.9658091e+02   1.5418073e+01   3.1865727e+02   9.1674182e+00   3.1726545e+02   1.0801785e+02   2.2349000e+02   3.0171636e+00
   4.7456727e+02   1.6507345e+01   2.6205818e+02   1.6417091e+00   2.7351145e+02   8.4358781e+01   3.4070455e+02   2.8426364e+01   3.0208000e+02   2.2524509e+01   2.6646145e+02   5.5162781e+01   4.3626818e+02   1.0167636e+01   3.3283727e+02   7.5338473e+01   3.9921818e+02   1.6948909e+01   2.0423455e+02   1.3293964e+01   1.9855364e+02   2.4362982e+01   3.8691545e+02   3.5874945e+01   2.8680455e+02   3.0301091e+01   4.3031818e+01   1.6553418e+01   3.0179145e+02   3.5131806e+00   4.7914909e+02   3.8377164e+01   3.1566273e+02   5.6330618e+01   6.1566636e+02   1.5128498e+02   4.0899545e+02  -4.3996364e+00   5.7946000e+02   4.6622291e+01   1.9748091e+02   2.2988880e+02   2.0594545e+02   2.1716364e+00   3.3641727e+02   2.0193891e+01   3.7429364e+02   1.3619636e+00   3.4997636e+02   6.0255273e+00   1.1319091e+02   1.9376109e+02   2.9147182e+02  -2.4357745e+01   2.4682909e+02   1.6690036e+01   1.1101636e+02   1.0738324e+02   3.5486273e+02  -7.1720000e-01   2.9383082e+02  -1.3511510e+01   9.9132727e+01  -2.3169709e+01   3.0917182e+02   1.5218073e+01   5.4380000e+01   1.3041418e+01   8.7546364e+01   1.2424473e+01   3.6825364e+02   5.8642545e+00   3.1378000e+02  -2.4691491e+01   2.6459364e+02   2.5176145e+01   2.4255182e+02   1.5208582e+01   1.9674818e+02   3.1856509e+01   2.3961727e+02   1.0057516e+02   3.4843000e+02   1.4431964e+01   4.4270273e+02   1.3651055e+01   3.0997455e+02   2.2263855e+01   3.0109727e+02   3.0727673e+01   1.7857182e+02  -5.2975636e+00   2.8582091e+02  -1.0531127e+01   2.8098727e+02  -6.7689818e+00   3.6683545e+02   1.1048225e+02   2.5797000e+02   1.8308764e+01
   4.4813727e+02   1.9281745e+01   2.8110818e+02  -6.5422909e+00   2.5151145e+02   7.3118781e+01   3.7370455e+02   3.1263636e+00   3.0689000e+02   1.5139709e+01   2.8646145e+02   4.7322781e+01   3.9559818e+02   5.3312364e+00   3.4979727e+02   8.9691673e+01   3.8535818e+02   9.7277091e+00   1.7957455e+02  -2.7832364e+00   2.2489364e+02   2.9025782e+01   3.7519545e+02   1.4292545e+01   2.8447455e+02   5.1627491e+01   6.0461818e+01  -4.7909818e+00   3.3889145e+02   1.1265181e+01   4.5976909e+02   5.5067564e+01   3.1704273e+02   4.3740218e+01   6.2933636e+02   1.4186138e+02   3.8380545e+02   7.8055636e+00   5.6280000e+02   4.7285091e+01   1.8491091e+02   2.4932440e+02   1.6108545e+02   6.5204364e+00   2.7565727e+02   3.7154691e+01   3.3462364e+02  -4.2244364e+00   3.1602636e+02  -5.9847273e-01   1.6076091e+02   2.0467549e+02   2.5804182e+02  -2.1583345e+01   2.5273909e+02   3.0077236e+01   1.5382636e+02   1.0243844e+02   3.3848273e+02   1.0833200e+01   2.9388082e+02   2.2434490e+01   8.2292727e+01  -3.2352509e+01   2.7450182e+02   1.4521673e+01   4.4860000e+01   1.9373018e+01   5.9306364e+01   1.3672727e-02   3.6130364e+02   2.2080255e+01   3.3907000e+02  -1.3346909e+00   1.1540364e+02   1.1720135e+02   2.7393182e+02   1.0781818e+00   2.2407818e+02   5.3900109e+01   2.0547727e+02   1.2416636e+02   4.1547000e+02   1.5548764e+01   4.7718273e+02   4.7222655e+01   3.8292455e+02   3.5047855e+01   2.7161727e+02  -4.5339273e+00   1.4452182e+02  -6.7635636e+00   2.8934091e+02  -7.9127273e+00   2.9127727e+02   1.1407818e+01   2.9845545e+02   1.0757265e+02   2.7197000e+02  -3.6212364e+00
   3.8141727e+02   1.4619345e+01   3.1219818e+02  -3.1794909e+00   2.3470145e+02   8.9993581e+01   3.8085455e+02   1.7744364e+01   3.4994000e+02  -1.8242909e+00   2.5075145e+02   4.0749581e+01   3.6207818e+02  -6.4671636e+00   2.9074727e+02   9.9755673e+01   3.7364818e+02   8.1345091e+00   2.1271455e+02   1.0565564e+01   2.1422364e+02  -4.3606182e+00   3.4219545e+02   4.3125455e+00   1.9090455e+02   9.1130909e+00   3.6221818e+01   1.4908218e+01   2.7027145e+02  -1.4352194e+00   5.1238909e+02   2.7097964e+01   3.2347273e+02   9.7058182e+00   5.1257636e+02   1.3853218e+02   4.8428545e+02   2.6997164e+01   5.2003000e+02   3.6566691e+01   1.7634091e+02   2.1920000e+02   1.7156545e+02  -7.9379636e+00   3.0636727e+02   2.6407891e+01   3.8976364e+02   4.2243636e+00   3.4183636e+02   1.2336727e+01   1.5090091e+02   1.6879429e+02   2.6351182e+02  -8.9809455e+00   2.6458909e+02   1.6749236e+01   9.9486364e+01   1.2206564e+02   2.8410273e+02   1.7993600e+01   2.9188082e+02   6.2444903e+00   1.0350273e+02  -2.9629309e+01   2.5698182e+02  -1.0176727e+01   2.9570000e+01   1.6126218e+01   8.5636364e+01   4.9572727e+00   3.5682364e+02   2.5386545e+00   2.7878000e+02  -2.1361491e+01   1.1550364e+02   1.1186335e+02   2.7098182e+02   1.7504182e+01   2.3950818e+02   2.2525709e+01   2.3771727e+02   1.1443716e+02   3.2009000e+02   7.1291636e+00   4.2899273e+02   3.2557855e+01   3.8002455e+02   3.7469855e+01   3.0504727e+02   1.3081673e+01   1.7462182e+02  -1.2171564e+01   2.8749091e+02   1.0665273e+01   2.8375727e+02   1.1289418e+01   3.3207545e+02   1.3126305e+02   2.8626000e+02   3.0805564e+01
   4.7141727e+02   3.3229345e+01   3.6543818e+02  -2.9086909e+00   2.4537145e+02   7.9369981e+01   3.1665455e+02   9.2103636e+00   3.1446000e+02   3.2914109e+01   2.7456145e+02   5.0564781e+01   3.8788818e+02  -1.9051964e+01   3.3950727e+02   8.4804873e+01   3.7416818e+02   1.1052909e+01   1.8128455e+02  -1.1440036e+01   2.1003364e+02   1.0304582e+01   3.1805545e+02   9.5737455e+00   2.1690455e+02   1.0183091e+01   1.0221818e+01  -3.9217818e+00   2.6008145e+02  -2.7150019e+01   4.7338909e+02   3.8357964e+01   2.6652273e+02   1.6551818e+01   4.0228636e+02   1.1021538e+02   4.5380545e+02   3.1725564e+01   5.2103000e+02   4.0246691e+01   1.7305091e+02   1.9570320e+02   1.8237545e+02   1.5107236e+01   3.0069727e+02   4.0431491e+01   3.8267364e+02   8.4115636e+00   3.2688636e+02   1.9342727e+01   1.4299091e+02   2.0204709e+02   2.7661182e+02  -3.3308945e+01   2.5187909e+02   5.1460364e+00   1.2805636e+02   1.0559004e+02   3.4481273e+02  -1.2673200e+01   2.8023082e+02   2.0376490e+01   5.7082727e+01  -1.9915709e+01   2.6883182e+02   5.3552727e+00   6.1670000e+01   6.0782182e+00   6.9596364e+01  -2.3795273e+00   3.5211364e+02   2.7625455e+01   3.3126000e+02   1.1001091e+00   2.3426364e+02   6.4742545e+01   2.5907182e+02  -1.1833018e+01   2.3197818e+02   2.4468109e+01   3.8099727e+02   9.8504764e+01   3.1962000e+02   3.9886764e+01   4.0161273e+02   2.7028255e+01   3.4316455e+02   3.7508655e+01   2.5980727e+02   2.0550873e+01   1.4428182e+02  -2.0084364e+01   3.3106091e+02   9.0396727e+00   3.2032727e+02   1.0463818e+01   3.6793545e+02   1.2410425e+02   1.4245000e+02   6.3603636e+00
   4.1294727e+02   7.0969455e+00   3.0310818e+02   2.8877091e+00   2.2942145e+02   9.3605981e+01   3.6527455e+02   1.2990764e+01   3.1823000e+02   4.1425091e+00   2.9137145e+02   5.6929981e+01   3.5936818e+02  -2.0036364e-01   2.9426727e+02   6.8424073e+01   3.6307818e+02  -6.4898909e+00   2.0428455e+02  -1.0190036e+01   1.8260364e+02   2.6448982e+01   3.4857545e+02   2.5422145e+01   2.3413455e+02   1.9084691e+01   1.4881818e+01  -1.5745818e+00   2.6322145e+02  -2.1112194e+00   4.5657909e+02   1.0992764e+01   2.6685273e+02   5.1354182e+00   3.4662636e+02   1.2576818e+02   3.6461545e+02   2.6240764e+01   5.0980000e+02   4.3525091e+01   2.0358091e+02   1.5240080e+02   1.5480545e+02   6.0728364e+00   2.8088727e+02   1.9546291e+01   4.2348364e+02   4.3867636e+00   2.9449636e+02   9.0339273e+00   2.1957091e+02   2.0430069e+02   3.0889182e+02  -5.5561345e+01   2.4630909e+02   3.8781636e+01   1.1853636e+02   1.1687164e+02   3.0095273e+02   1.5595600e+01   3.0773082e+02   1.9426490e+01   4.8182727e+01   3.7962909e+00   2.5926182e+02  -2.7891273e+00   6.1240000e+01   8.5926182e+00   6.7216364e+01  -8.8591273e+00   3.2287364e+02  -3.6534545e-01   2.6188000e+02  -2.1389491e+01   1.1826364e+02   1.2283255e+02   2.4850182e+02  -4.0274182e+00   2.2364818e+02   1.3744509e+01   3.5737727e+02   1.1406436e+02   3.5866000e+02   2.2953564e+01   4.4413273e+02   8.3466545e+00   3.2530455e+02   3.9697455e+01   2.7995727e+02   1.2038873e+01   1.4314182e+02   1.2246836e+01   3.2477091e+02   1.1922873e+01   3.4727727e+02   1.1547818e+01   2.9288545e+02   1.3196825e+02   2.3387000e+02   2.1867636e+00
   4.4318727e+02   1.5437745e+01   3.0219818e+02  -1.9849491e+01   2.4427145e+02   7.5987981e+01   3.8251455e+02   2.6115636e+00   3.0170000e+02   7.4490909e-01   3.0461145e+02   7.1020781e+01   3.7950818e+02   8.8984364e+00   3.5488727e+02   9.4764473e+01   4.2007818e+02  -1.4199891e+01   1.8914455e+02  -4.5488364e+00   1.7189364e+02   1.9165782e+01   4.0753545e+02   3.4465345e+01   2.2942455e+02   1.9181491e+01   4.7918182e+00   4.2826182e+00   2.8341145e+02  -3.0436419e+01   4.5323909e+02   1.0969964e+01   2.7275273e+02  -4.4765818e+00   2.8285636e+02   9.9099782e+01   4.1552545e+02   3.5479636e+00   6.0508000e+02   3.8522691e+01   1.7253091e+02   2.1269480e+02   1.6346545e+02  -9.9999636e+00   3.0779727e+02   4.6723491e+01   3.8281364e+02   3.5036364e-01   2.8783636e+02   2.7067273e+00   1.4961091e+02   2.2141749e+02   2.8308182e+02  -2.0016545e+01   2.4868909e+02   3.4261236e+01   1.5296636e+02   1.1869724e+02   3.3733273e+02  -4.4548000e+00   3.2363082e+02   3.4754490e+01   9.6502727e+01  -1.3293091e+00   2.9331182e+02  -6.4131273e+00   5.1810000e+01  -1.3462982e+01   7.8826364e+01   2.5552073e+01   3.5411364e+02   2.8454545e+00   2.9888000e+02   2.6050909e-01   1.4464364e+02   1.5643215e+02   2.6664182e+02  -1.1768618e+01   2.0083818e+02   3.5289309e+01   3.8656727e+02   1.0281916e+02   3.4004000e+02   3.9393164e+01   4.3904273e+02   3.8943855e+01   2.4992455e+02   2.4207855e+01   2.9661727e+02   4.7560727e+00   1.7862182e+02  -1.0251564e+01   2.9701091e+02   1.1953673e+01   3.1075727e+02   2.1509418e+01   2.8788545e+02   1.2769825e+02   3.4473000e+02   3.2779636e+00
   4.5122727e+02   1.3754545e+01   2.0967818e+02  -2.7878909e+00   2.7566145e+02   1.0175678e+02   3.3094455e+02  -5.5028364e+00   3.8937000e+02   8.2613091e+00   3.1008145e+02   6.1723181e+01   3.0240818e+02   7.5464364e+00   3.3917727e+02   4.6311273e+01   3.8159818e+02   1.1978509e+01   2.2823455e+02   7.0439636e+00   1.8779364e+02   2.1603782e+01   3.9681545e+02   1.8322945e+01   2.3923455e+02   9.1566909e+00  -9.6818182e-01  -6.6581818e-02   2.7317145e+02  -2.8287219e+01   4.5704909e+02   9.2351636e+00   2.4456273e+02   2.0068618e+01   2.8152636e+02   1.1897618e+02   4.0985545e+02   1.4815636e+00   6.1889000e+02   4.7797891e+01   1.7891091e+02   1.9023440e+02   2.0022545e+02   1.2529236e+01   3.0955727e+02   3.7012691e+01   3.7281364e+02  -8.0396364e+00   3.0135636e+02   2.3145127e+01   1.8923091e+02   2.1405789e+02   2.9347182e+02  -5.0567745e+01   2.3730909e+02   3.2171636e+01   1.6696636e+02   9.6617236e+01   3.0014273e+02   2.8760400e+01   3.4318082e+02   1.2240490e+01   1.1845273e+02  -1.4053091e+00   2.5464182e+02   1.6304727e+00   5.3100000e+01   1.7813818e+01   7.9066364e+01   1.6482873e+01   4.1644364e+02   1.9719055e+01   2.9378000e+02   3.0085091e+00   1.4355364e+02   1.4218935e+02   2.7817182e+02   1.3308982e+01   2.2969818e+02   2.5170509e+01   3.5842727e+02   1.0374036e+02   3.5328000e+02   7.1939636e+00   4.0494273e+02   3.8331855e+01   3.5468455e+02   4.2257055e+01   3.1656727e+02   2.0250073e+01   1.9195182e+02  -1.8367964e+01   2.9534091e+02   3.4672727e+00   3.0541727e+02   1.4036618e+01   2.9260545e+02   1.3023065e+02   2.4054000e+02  -1.3866836e+01
   4.5689727e+02   3.5390945e+01   3.3291818e+02  -6.0670909e+00   2.7161145e+02   1.0332078e+02   3.2065455e+02  -1.3496364e+00   3.8094000e+02  -1.6494291e+01   2.4613145e+02   8.8979181e+01   3.2512818e+02  -4.9411636e+00   3.4736727e+02   1.1931607e+02   3.4059818e+02  -1.0714909e+00   2.0947455e+02   2.3014764e+01   1.7055364e+02   1.4132982e+01   3.7619545e+02   1.7402545e+01   2.9409455e+02   3.3047891e+01   5.1981818e+01   1.4937418e+01   3.4032145e+02   1.2620781e+01   5.8719909e+02   2.7163164e+01   3.2323273e+02   2.8775018e+01   3.1057636e+02   1.4050218e+02   4.1280545e+02  -1.0324436e+01   5.5651000e+02   5.4978291e+01   1.9005091e+02   2.2443320e+02   1.7632545e+02   4.6312364e+00   2.7436727e+02   1.8687891e+01   3.8272364e+02   5.6475636e+00   3.3573636e+02  -4.5552727e+00   1.7219091e+02   1.8618109e+02   2.8870182e+02  -1.9326145e+01   3.2039909e+02   1.6374436e+01   1.7748636e+02   1.0877564e+02   3.2253273e+02  -4.3608000e+00   3.0708082e+02   2.4678490e+01   1.0587273e+02  -3.4868909e+01   2.7050182e+02   7.0816727e+00   6.1330000e+01  -3.7045818e+00   1.1411636e+02   2.6628873e+01   5.7087364e+02   4.2246545e+00   2.9159000e+02  -1.5362909e+00   1.2897364e+02   1.4730575e+02   2.7441182e+02   1.7799782e+01   2.3178818e+02   3.6193309e+01   3.8495727e+02   8.2467964e+01   3.4571000e+02   3.3559564e+01   4.5199273e+02   4.2717855e+01   2.4821455e+02   2.4054655e+01   3.1176727e+02   4.8240727e+00   1.7024182e+02  -3.0611636e+00   2.8396091e+02   1.3947673e+01   3.1113727e+02   2.9439018e+01   3.0212545e+02   1.1951905e+02   2.6707000e+02   1.1340764e+01
   4.6265727e+02  -1.5898545e+00   2.7314818e+02   5.3345091e+00   2.8327145e+02   1.1729798e+02   3.8765455e+02  -1.0089636e+01   3.7199000e+02   1.3981709e+01   2.8661145e+02   7.5260781e+01   3.9969818e+02  -9.6167636e+00   3.4536727e+02   8.9146073e+01   3.5373818e+02   2.1073091e+00   1.9919455e+02  -9.4028364e+00   1.9403364e+02   2.2964582e+01   3.5519545e+02   5.9425455e+00   2.5890455e+02   4.5103091e+01   4.8791818e+01   2.0662618e+01   3.5694145e+02   1.1101181e+01   6.6166909e+02   2.6915564e+01   3.4175273e+02   3.3103418e+01   3.4271636e+02   1.3889098e+02   5.1347545e+02   4.0919636e+00   5.4013000e+02   2.4578691e+01   1.6953091e+02   1.6669480e+02   1.5956545e+02   6.9320364e+00   2.7126727e+02   3.1265891e+01   3.6700364e+02   3.1851636e+00   3.4288636e+02  -1.5747273e+01   1.1985091e+02   2.1403829e+02   2.7147182e+02  -2.2707745e+01   2.3473909e+02   4.2417236e+01   1.7310636e+02   1.2679604e+02   3.0472273e+02  -7.9860000e+00   3.2128082e+02   7.3924903e+00   1.0824273e+02  -8.4285091e+00   2.6517182e+02  -1.1781927e+01   2.5140000e+01  -1.6193818e+00   1.0373636e+02   1.8559273e+01   4.1416364e+02   6.0014545e+00   2.7397000e+02   3.5330909e-01   1.5107364e+02   1.2525775e+02   2.7674182e+02   6.3733818e+00   2.1045818e+02   4.3849709e+01   3.8737727e+02   9.4424364e+01   3.7423000e+02   4.6177964e+01   5.1461273e+02   2.0798255e+01   3.3445455e+02   5.4875455e+01   2.9133727e+02   1.9128473e+01   1.2933182e+02   2.4691636e+01   3.1692091e+02   6.7408727e+00   2.8822727e+02   2.1121818e+01   2.8236545e+02   1.3742985e+02   2.2411000e+02  -6.8824364e+00
   4.5427727e+02   8.9305455e+00   3.2252818e+02   1.7184109e+01   2.9751145e+02   1.0310878e+02   3.8251455e+02   2.5115636e+00   3.3494000e+02   3.4257091e+00   2.2199145e+02   7.7480381e+01   3.5550818e+02   5.8843636e-01   3.1031727e+02   1.0314007e+02   3.6821818e+02  -7.4310909e+00   2.3623455e+02  -1.4366036e+01   1.7360364e+02   3.3028982e+01   3.6091545e+02  -9.1350545e+00   2.6551455e+02   3.4954291e+01   4.2361818e+01   2.8037018e+01   3.3846145e+02  -1.0800419e+01   6.5247909e+02   3.6410764e+01   3.2499273e+02   4.9154218e+01   4.2581636e+02   1.6233298e+02   4.3195545e+02   7.6356364e-01   5.4256000e+02   3.5004291e+01   1.5858091e+02   1.3472080e+02   1.7489545e+02   1.5365636e+01   2.9322727e+02   3.4939091e+01   3.9438364e+02  -1.4485236e+01   3.5516636e+02   4.0803273e+00   1.3409091e+02   2.0289909e+02   2.7818182e+02  -2.4484545e+01   2.5697909e+02   5.1978036e+01   1.8186636e+02   1.2876524e+02   3.2172273e+02  -8.0160000e+00   3.0218082e+02   7.7204903e+00   1.2761273e+02  -2.6298109e+01   2.6055182e+02   1.4917673e+01   4.2620000e+01  -3.2977818e+00   7.8116364e+01   6.2688727e+00   4.0239364e+02   5.1730545e+00   2.6831000e+02  -3.3193891e+01   2.1788364e+02   5.9242945e+01   2.7493182e+02   7.9981818e+00   2.5907818e+02   4.1770109e+01   3.8918727e+02   9.8899564e+01   2.9200000e+02   4.4046364e+01   4.9361273e+02   2.1908255e+01   2.4945455e+02   4.2155455e+01   2.7704727e+02   1.2511673e+01   1.7128182e+02   1.6525636e+01   2.8025091e+02  -1.7655527e+01   3.2656727e+02  -6.7953818e+00   3.3945545e+02   1.0700265e+02   2.6321000e+02   4.8395636e+00
   4.3818727e+02   1.4837745e+01   3.4419818e+02   7.4105091e+00   2.5437145e+02   7.6269981e+01   4.1456455e+02  -3.4824364e+00   3.9989000e+02   8.7497091e+00   4.4941455e+01   6.5794381e+01   2.8059818e+02   7.5312364e+00   3.0655727e+02   9.8300873e+01   3.4711818e+02   1.5736909e+01   2.0842455e+02  -7.7612364e+00   1.9298364e+02  -1.7114182e+00   3.5838545e+02   1.1017345e+01   3.3904455e+02   3.7261891e+01   4.3741818e+01   3.0876618e+01   3.4184145e+02   2.3739181e+01   6.5790909e+02   3.7786364e+01   3.4894273e+02   1.6478218e+01   4.9481636e+02   1.7176298e+02   4.1928545e+02  -2.1032836e+01   4.8380000e+02   3.4845091e+01   1.9553091e+02   1.4457480e+02   1.6289545e+02   1.8375636e+01   3.0565727e+02   2.1804691e+01   4.0600364e+02  -7.0248364e+00   3.8349636e+02   1.3863927e+01   1.7780091e+02   2.1335229e+02   2.6085182e+02  -2.5048145e+01   2.3168909e+02   2.3901236e+01   1.4620636e+02   1.4699804e+02   2.9305273e+02  -5.4324000e+00   3.0218082e+02   5.7704903e+00   7.5032727e+01   9.5482909e+00   2.6588182e+02  -1.2978727e+01   3.7520000e+01   2.4820218e+01   7.2546364e+01   5.7144727e+00   3.3601364e+02   2.5683455e+01   2.6588000e+02  -1.5239491e+01   1.1602364e+02   1.3153175e+02   2.5712182e+02   1.4802982e+01   2.8774818e+02   3.8616509e+01   3.8614727e+02   1.0623276e+02   3.7776000e+02   2.7085564e+01   4.4804273e+02   3.3463855e+01   3.0254455e+02   5.0478255e+01   2.8337727e+02   1.6285273e+01   1.5447182e+02  -1.4419564e+01   2.8925091e+02  -1.4552727e-01   3.3832727e+02   1.3493818e+01   2.9502545e+02   1.1017705e+02   2.4459000e+02  -7.1408364e+00
   4.7760727e+02   7.7841455e+00   2.8610818e+02  -2.8612291e+01   2.7789145e+02   1.1810838e+02   3.3237455e+02  -9.7172364e+00   4.1270000e+02   2.0344909e+01   3.7461455e+01   5.8152781e+01   3.1878818e+02   3.1806036e+01   3.0002727e+02   9.7203273e+01   3.5883818e+02   8.3193091e+00   2.1914455e+02   6.5311636e+00   1.7355364e+02   1.5412982e+01   3.4348545e+02  -7.4065455e-01   3.1113455e+02   2.7454691e+01   5.2361818e+01   2.3857018e+01   2.7522145e+02  -1.4012194e+00   6.0147909e+02   3.5830764e+01   3.0990273e+02   1.4121418e+01   2.9052636e+02   1.5439618e+02   3.9804545e+02   1.6086364e+01   5.0989000e+02   2.0567891e+01   1.7186091e+02   1.7807840e+02   1.9822545e+02   5.9792364e+00   3.0012727e+02   5.8717091e+01   3.5510364e+02  -7.6228364e+00   3.3297636e+02   2.0575527e+01   1.4542091e+02   1.9551269e+02   2.6123182e+02  -3.0408545e+01   2.4887909e+02   1.9436036e+01   1.8815636e+02   7.3732036e+01   2.7791273e+02   5.1088000e+00   3.2738082e+02   1.1304490e+01   1.4887273e+02  -7.2890909e-01   2.5126182e+02  -1.4909127e+01   5.8140000e+01   1.3930618e+01   6.2976364e+01  -2.6599273e+00   8.6923636e+01  -2.8693455e+00   2.1155000e+02  -1.0893091e+01   1.8850364e+02   6.2693345e+01   2.7607182e+02   3.9569818e+00   2.2859818e+02   5.0308509e+01   3.5428727e+02   9.5501564e+01   3.8366000e+02   1.6093564e+01   4.5580273e+02   3.7313055e+01   3.8968455e+02   4.0267055e+01   2.2514727e+02   3.4753673e+01   1.7371182e+02  -6.0087636e+00   2.6501091e+02   6.7536727e+00   3.1813727e+02   6.5890182e+00   2.5374545e+02   1.0099945e+02   3.0878000e+02  -1.8086036e+01
   4.5898727e+02   4.1513745e+01   2.9438818e+02   7.6753091e+00   3.2261145e+02   1.1624078e+02   2.8299455e+02   1.3331636e+00   4.5280000e+02   3.4466909e+01   2.3701455e+01   6.2153581e+01   3.1740818e+02   2.7264364e+00   3.6879727e+02   8.4411673e+01   3.6749818e+02   5.3465091e+00   1.7314455e+02   8.8711636e+00   1.3803364e+02   3.3164582e+01   3.4710545e+02  -1.2320255e+01   2.8085455e+02   1.9447091e+01   2.4651818e+01   8.5938182e+00   2.6446145e+02   8.1195806e+00   5.6100909e+02   3.2638364e+01   2.6866273e+02   2.2850618e+01   3.5262636e+02   8.0808182e+01   4.5290545e+02   2.2887564e+01   4.6489000e+02   3.7687891e+01   1.8238091e+02   1.8052680e+02   1.5684545e+02   4.4296364e+00   3.0436727e+02   3.9517891e+01   3.9110364e+02   9.2071636e+00   2.0964636e+02   8.9119273e+00   1.4914091e+02   1.8545509e+02   3.2351182e+02  -2.2509455e+00   2.3268909e+02   4.2111236e+01   1.5524636e+02   1.2803484e+02   2.6872273e+02  -1.1726000e+01   2.4478082e+02   3.4124903e+00   5.0032727e+01  -3.6871709e+01   2.9817182e+02  -4.2192727e-01   5.2910000e+01  -1.8550982e+01   4.5496364e+01   5.1184727e+00   9.4683636e+01  -1.2920145e+01   2.8659000e+02  -3.1416291e+01   1.1221364e+02   1.6564655e+02   2.6421182e+02  -9.2442182e+00   2.1202818e+02   2.1674109e+01   3.6585727e+02   1.0180596e+02   3.6038000e+02   3.8005964e+01   4.1632273e+02   3.9421455e+01   3.4787455e+02   3.1891855e+01   2.4952727e+02   3.1903273e+01   1.5900182e+02   1.0358036e+01   2.4992091e+02   1.2860873e+01   1.6732727e+02   1.2223818e+01   3.0088545e+02   9.6898255e+01   2.9207000e+02   1.1010764e+01
   4.7084727e+02   1.1604945e+01   2.6976818e+02  -3.5509091e-01   3.0761145e+02   9.8540781e+01   3.5808455e+02  -7.2440364e+00   4.3356000e+02   2.7536109e+01   2.9611455e+01   8.5490781e+01   3.2993818e+02  -2.8175964e+01   3.4755727e+02   9.3020873e+01   3.6988818e+02   1.6775309e+01   1.8609455e+02   1.4505164e+01   1.7565364e+02   3.7004982e+01   3.3181545e+02   3.7629455e+00   3.5023455e+02   2.5276691e+01   1.2741818e+01   9.4566182e+00   2.9860145e+02  -4.9916194e+00   4.9557909e+02   2.8962764e+01   2.5132273e+02   1.1427818e+01   3.6781636e+02   1.5072982e+01   3.2142545e+02   4.6059636e+00   4.8989000e+02   3.6067891e+01   1.9315091e+02   2.1990520e+02   1.6880545e+02   1.0422836e+01   2.9565727e+02   2.8074691e+01   3.7762364e+02   1.9525564e+01   8.9596364e+01   3.1615927e+01   1.6071091e+02   1.9028949e+02   2.8737182e+02  -1.9359745e+01   2.4416909e+02   4.3902836e+01   1.7624636e+02   1.2097484e+02   2.7781273e+02   9.0668000e+00   2.9983082e+02   1.0808490e+01   6.7452727e+01  -2.6165309e+01   2.9645182e+02  -2.9094327e+01   3.9190000e+01  -7.9333818e+00   7.5116364e+01   2.4178873e+01   8.5923636e+01   3.4506545e+00   2.5912000e+02  -9.7869091e-01   1.1821364e+02   1.2426655e+02   2.3374182e+02  -1.3896618e+01   2.7207818e+02   3.3260109e+01   3.6066727e+02   9.3841164e+01   3.5933000e+02   2.1419964e+01   4.7223273e+02   3.3908655e+01   3.1545455e+02   3.8675455e+01   2.7847727e+02   3.0677273e+01   1.6181182e+02   1.1993236e+01   3.1539091e+02   6.5732727e+00   3.3108727e+02   8.6030182e+00   3.3922545e+02   1.4878105e+02   1.8359000e+02   1.5689164e+01
   4.4537727e+02   3.5502545e+01   3.2676818e+02   1.2614909e+01   2.8385145e+02   1.0134158e+02   3.7037455e+02   1.3427636e+00   4.6189000e+02   1.8839709e+01   4.8081455e+01   5.6343181e+01   3.0569818e+02   1.4193236e+01   3.1521727e+02   1.0436807e+02   3.6011818e+02   1.4646909e+01   1.8795455e+02   1.3406364e+01   1.6779364e+02   2.6593782e+01   3.8434545e+02   4.2990545e+01   1.8604455e+02   3.2691891e+01   2.1881818e+01  -4.0445818e+00   2.5737145e+02  -2.6163219e+01   5.7204909e+02   2.9415164e+01   2.6361273e+02   6.2546182e+00   3.1705636e+02   2.7273782e+01   4.0966545e+02   7.8267636e+00   5.3256000e+02   4.5854291e+01   1.9267091e+02   2.0518360e+02   2.0618545e+02  -9.7975636e+00   2.8903727e+02   2.1084291e+01   3.7291364e+02  -2.5676364e+00   8.0926364e+01  -1.1204727e+00   1.6399091e+02   1.6436709e+02   3.1180182e+02  -2.5074145e+01   2.5116909e+02   3.4252836e+01   1.9053636e+02   1.4154164e+02   2.8567273e+02   1.6008000e+01   3.0073082e+02  -7.2135097e+00   6.6392727e+01  -8.9705091e+00   2.7050182e+02  -9.5883273e+00   3.3570000e+01   2.2846218e+01   9.6636364e+01   3.6727273e-01   8.4543636e+01  -1.0438945e+01   2.9426000e+02  -1.6498909e+00   1.1140364e+02   1.5138135e+02   2.7436182e+02   5.3337818e+00   2.5536818e+02   2.8206909e+01   3.9814727e+02   8.2222764e+01   3.3009000e+02   3.5379164e+01   4.7104273e+02   1.5433855e+01   3.9954455e+02   3.6378255e+01   2.7104727e+02   2.3461673e+01   2.1614182e+02   1.7026836e+01   2.6296091e+02   2.6627673e+01   3.4060727e+02   1.8551418e+01   2.7150545e+02   1.0081865e+02   2.1054000e+02   1.1533164e+01
   4.9456727e+02   1.4477345e+01   2.3243818e+02  -1.1078691e+01   2.8537145e+02   1.2069998e+02   3.3018455e+02   2.6457964e+01   4.1313000e+02   1.1740509e+01   2.6718145e+02   6.2485181e+01   3.7521818e+02   1.2481636e+01   2.9798727e+02   7.8836473e+01   3.8188818e+02   1.9525309e+01   2.4804455e+02   9.1691636e+00   1.6855364e+02   3.0382982e+01   3.7305545e+02   2.8793745e+01   2.8518455e+02  -1.1899309e+01   3.3121818e+01   6.1562182e+00   3.7646145e+02  -2.0170419e+01   5.2833909e+02   3.8291964e+01   2.5880273e+02   1.4259418e+01   3.1105636e+02   2.7513782e+01   4.6318545e+02  -4.7348364e+00   4.5437000e+02   3.8719491e+01   1.4305091e+02   2.2153320e+02   1.7494545e+02  -1.8363636e-02   2.7946727e+02   8.5699891e+01   4.0610364e+02   1.2247164e+01   5.5926364e+01   3.4449527e+01   1.5280091e+02   2.1045229e+02   3.1256182e+02  -3.1854945e+01   2.5511909e+02   4.6126836e+01   1.6715636e+02   1.1103204e+02   3.2938273e+02   1.8181200e+01   3.0668082e+02   2.2860490e+01   9.2762727e+01  -3.5770109e+01   3.1783182e+02  -6.1847273e+00   4.2140000e+01  -7.5993818e+00   8.2116364e+01   2.2048873e+01   9.8163636e+01  -6.2885455e+00   2.8107000e+02  -1.8784691e+01   1.3516364e+02   1.3015055e+02   2.5079182e+02   1.5993818e+00   2.2388818e+02   1.8345309e+01   3.7918727e+02   1.0521956e+02   3.6828000e+02   2.2893964e+01   4.2142273e+02   1.9353455e+01   3.3364455e+02   7.2202545e+00   2.8614727e+02   3.3536727e+00   1.6914182e+02   2.8368364e+00   2.4996091e+02   1.5857673e+01   3.2603727e+02  -3.6129818e+00   2.7988545e+02   1.3433825e+02   1.5230000e+02  -3.1376364e+00
   4.6384727e+02   2.1024945e+01   2.6943818e+02  -1.2518691e+01   2.8375145e+02   9.2539581e+01   3.0999455e+02   7.8331636e+00   4.5384000e+02   2.5143709e+01   2.9937145e+02   5.4239981e+01   3.0521818e+02  -1.4628364e+01   3.1636727e+02   7.9516073e+01   3.9102818e+02   1.3514109e+01   1.9380455e+02   1.3988364e+01   1.6313364e+02   1.6106582e+01   3.8400545e+02   2.8677745e+01   3.2451455e+02   3.0764291e+01   4.1691818e+01  -4.0493818e+00   1.7956145e+02  -1.6708419e+01   4.5362909e+02   3.7848764e+01   2.6109273e+02   1.7786218e+01   3.6243636e+02   1.0643382e+01   3.7885545e+02   7.7156364e-01   4.9294000e+02   3.9823891e+01   1.9834091e+02   2.2058000e+02   1.6494545e+02   9.3516364e+00   3.0669727e+02   3.8861491e+01   3.7124364e+02   1.7515964e+01   7.3836364e+01   2.5776727e+01   1.5957091e+02   2.2672069e+02   2.9761182e+02  -1.3848945e+01   2.5963909e+02   3.9715236e+01   1.7958636e+02   1.1594764e+02   3.0662273e+02   2.9532000e+01   3.4028082e+02   1.6872490e+01   1.0266273e+02  -3.1421091e+00   2.8507182e+02   3.0560727e+00   5.2380000e+01   5.9614182e+00   8.3216364e+01  -7.0891273e+00   8.7063636e+01  -4.3105455e+00   2.9774000e+02  -1.7258291e+01   1.2064364e+02   1.5012215e+02   2.5541182e+02  -2.4902182e+00   2.3650818e+02   3.9195709e+01   3.9399727e+02   1.0817476e+02   3.3719000e+02   2.1481164e+01   4.3365273e+02   2.4995055e+01   2.6454455e+02   3.6328255e+01   2.3947727e+02   3.7797273e+01   1.7976182e+02  -1.0062764e+01   2.4763091e+02   1.6140727e+00   3.1446727e+02   8.5526182e+00   2.7826545e+02   1.1213785e+02   1.5459000e+02  -7.6108364e+00
   5.0822727e+02   1.7954545e+01   2.7638818e+02   7.2153091e+00   2.7470145e+02   1.0336358e+02   3.4470455e+02  -1.4636364e+00   3.9661000e+02   2.9012109e+01   2.7770145e+02   7.0363581e+01   3.2197818e+02  -1.4779164e+01   2.6183727e+02   7.0308473e+01   3.6626818e+02   1.0344909e+01   2.3752455e+02   5.6307636e+00   1.5960364e+02   1.6388982e+01   3.4915545e+02   5.4185745e+01   3.0918455e+02   2.9270691e+01   3.1311818e+01  -3.9889818e+00   1.8894145e+02   2.9711806e+00   5.3600909e+02   5.0683636e+00   2.2690273e+02   8.8614182e+00   3.7405636e+02   1.6093782e+01   4.0566545e+02  -1.9993236e+01   5.2546000e+02   4.5652291e+01   1.6962091e+02   2.3673760e+02   1.6403545e+02   7.6443636e-01   2.6946727e+02   6.3979891e+01   3.5586364e+02   6.6963636e+00   2.1940636e+02   1.9751127e+01   1.5023091e+02   2.1517789e+02   3.0208182e+02  -1.5206545e+01   2.6154909e+02   4.7512436e+01   1.5658636e+02   1.0344764e+02   3.0100273e+02   2.3121600e+01   3.4513082e+02   1.8084490e+01   6.3392727e+01   3.4794909e+00   3.0807182e+02   1.5460727e+00   3.7860000e+01  -1.4206982e+01   6.6356364e+01   3.4549673e+01   8.0873636e+01  -1.2905345e+01   2.6631000e+02  -1.0363891e+01   1.2378364e+02   9.2010945e+01   2.8507182e+02   5.3269818e+00   2.2088818e+02   5.6015309e+01   3.7518727e+02   9.4209564e+01   3.3009000e+02   8.4291636e+00   4.4099273e+02   2.6877855e+01   3.8611455e+02   1.6792655e+01   2.8109727e+02   2.1517673e+01   1.1019182e+02   1.7262836e+01   2.5892091e+02   7.9508727e+00   3.1075727e+02   2.5509418e+01   3.2731545e+02   1.0511385e+02   1.5273000e+02  -1.1942036e+01
   5.3270727e+02   4.4086145e+01   3.0057818e+02   3.3701091e+00   3.0094145e+02   1.2040438e+02   3.0775455e+02  -1.5747636e+01   3.9246000e+02   9.1041091e+00   2.7032145e+02   4.7803981e+01   3.3255818e+02  -1.0485564e+01   3.1250727e+02   3.3674873e+01   3.7721818e+02  -3.6210909e+00   2.9157455e+02  -6.6032364e+00   1.8027364e+02   1.8305382e+01   3.1881545e+02   3.9702945e+01   1.6118455e+02   2.2640691e+01   3.4121818e+01   3.8862182e+00   2.9246145e+02   8.3595806e+00   5.1628909e+02   3.8305964e+01   2.8318273e+02   2.4169018e+01   4.0743636e+02   1.9563382e+01   3.9347545e+02   1.5031964e+01   5.4284000e+02   3.9311891e+01   1.6572091e+02   2.9090960e+02   1.7399545e+02   2.1576364e+00   3.4069727e+02   3.2571491e+01   3.9329364e+02   1.6601964e+01   3.3854636e+02   2.7079927e+01   1.6476091e+02   1.8982549e+02   2.7070182e+02  -1.4126145e+01   2.7601909e+02   4.8024836e+01   1.6824636e+02   1.0328484e+02   2.7724273e+02   7.2124000e+00   2.9378082e+02   1.2892490e+01   1.0834273e+02  -9.4865091e+00   3.1317182e+02  -1.4141927e+01   3.7910000e+01  -1.1830982e+01   9.0546364e+01   3.4134473e+01   1.0306364e+02   5.3594545e+00   2.7240000e+02  -1.6711091e+01   1.2869364e+02   3.4378145e+01   2.7036182e+02   1.2313782e+01   1.7064818e+02   1.1514509e+01   4.4280727e+02   8.5939964e+01   3.7838000e+02   3.8515964e+01   4.2465273e+02  -4.3349455e+00   3.4683455e+02   3.9125055e+01   2.7752727e+02   1.8423273e+01   1.9162182e+02  -2.2915636e+00   2.8025091e+02   1.5534473e+01   2.8256727e+02  -5.4753818e+00   2.7398545e+02   1.0615025e+02   1.9821000e+02   1.7469564e+01
   4.8422727e+02   3.5345455e+00   3.2181818e+02  -5.5190909e+00   2.8223145e+02   1.3028118e+02   3.1108455e+02   1.4465964e+01   4.2484000e+02   1.4233709e+01   3.1423145e+02   5.9441181e+01   3.3807818e+02   1.2642836e+01   2.9145727e+02   8.4358873e+01   3.7816818e+02   8.5829091e+00   2.4690455e+02   9.0703636e+00   1.7017364e+02   4.2873382e+01   3.5496545e+02   2.9200945e+01   6.4184545e+01   4.9160691e+01   3.0501818e+01   2.8035818e+01   3.0122145e+02  -4.5312194e+00   4.3690909e+02   3.8806364e+01   2.7918273e+02   3.4389018e+01   4.2343636e+02   5.1573382e+01   3.8176545e+02  -3.2181236e+01   5.0865000e+02   3.2097091e+01   1.5034091e+02   1.8566000e+02   1.8384545e+02   1.6889636e+01   2.9450727e+02   8.3786691e+01   3.7548364e+02   2.5067636e+00   3.0792636e+02   2.1995273e+00   1.4319091e+02   1.8893109e+02   2.7561182e+02  -2.9038945e+01   3.0877909e+02   5.3684036e+01   1.7701636e+02   1.1938324e+02   3.2467273e+02  -7.7720000e+00   3.1443082e+02  -4.6095097e+00   9.9552727e+01  -1.8623309e+01   3.1555182e+02  -2.9232727e-01   3.7430000e+01   2.2637418e+01   6.2636364e+01  -1.4012727e+01   9.2923636e+01  -1.4019345e+01   2.3340000e+02  -3.9710909e+00   1.2207364e+02   9.8477745e+01   2.3898182e+02   1.3584182e+01   1.8393818e+02   2.2971309e+01   3.2895727e+02   9.9377964e+01   3.1438000e+02   2.0115964e+01   3.8456273e+02   8.7202255e+01   3.6392455e+02   3.2517855e+01   2.5885727e+02   1.1576873e+01   1.2809182e+02  -1.7391636e+00   2.8530091e+02  -1.4729527e+01   3.0137727e+02   6.8298182e+00   3.2864545e+02   1.0496745e+02   1.2783000e+02   8.0099636e+00
   4.8618727e+02   2.1337745e+01   1.7271818e+02  -1.1110909e+00   2.7308145e+02   1.1496318e+02   3.6885455e+02   2.8943636e+00   4.6280000e+02   1.1956909e+01   2.3513145e+02   4.4189181e+01   3.4769818e+02   7.4432364e+00   2.7436727e+02   8.1156073e+01   3.4516818e+02   1.2182909e+01   2.2309455e+02   2.7851636e+00   1.7722364e+02   2.9169382e+01   3.3777545e+02   4.5761455e+00   1.0956455e+02   2.8860291e+01   2.7791818e+01   1.0872618e+01   3.3108145e+02  -1.3350019e+01   5.3947909e+02   3.3310764e+01   2.9232273e+02   1.2097818e+01   4.0885636e+02   3.2169782e+01   3.9890545e+02  -2.7502436e+01   4.9132000e+02   2.7003491e+01   1.4962091e+02   1.5500760e+02   2.9580545e+02   1.3128364e+00   3.0322727e+02   5.8089091e+01   3.6934364e+02   5.5179636e+00   3.0088636e+02   8.3327273e+00   1.4747091e+02   1.6111869e+02   3.4275182e+02  -3.0080145e+01   2.6135909e+02   4.6817636e+01   1.5658636e+02   9.8977636e+01   3.4395273e+02  -9.8440000e-01   2.9178082e+02   8.1524903e+00   7.6662727e+01  -2.6062109e+01   3.1893182e+02  -1.1322727e+01   3.4100000e+01   7.7638182e+00   9.5216364e+01  -4.4791273e+00   8.9583636e+01   9.6278545e+00   2.4631000e+02  -8.7638909e+00   1.2112364e+02   1.4503375e+02   2.7750182e+02  -4.0674182e+00   1.8845818e+02   3.0179709e+01   3.6199727e+02   9.5024764e+01   3.6023000e+02  -8.3620364e+00   4.2108273e+02   5.0040655e+01   3.1849455e+02   5.6672255e+01   2.7214727e+02   1.6323673e+01   6.4141818e+01   2.2368364e+00   2.5849091e+02   8.6052727e+00   3.1608727e+02   1.7703018e+01   2.8498545e+02   9.9270255e+01   1.6045000e+02   6.5903636e+00
   4.7037727e+02   1.0602545e+01   2.7700818e+02   7.2557091e+00   2.7551145e+02   1.3186878e+02   3.4985455e+02   1.5644364e+01   4.4604000e+02   1.4867709e+01   3.0327145e+02   4.2027981e+01   3.0678818e+02   1.0106036e+01   3.1250727e+02   7.3254873e+01   3.6692818e+02   2.0292109e+01   2.0438455e+02   2.8471964e+01   1.7379364e+02   2.6253782e+01   3.6462545e+02   2.3848145e+01   8.2094545e+01   1.0197891e+01   3.7691818e+01   5.1206182e+00   3.8779145e+02  -1.8886819e+01   4.8133909e+02   2.0151964e+01   2.6580273e+02   3.2269418e+01   3.4005636e+02   4.1573782e+01   4.4533545e+02  -5.9683636e-01   4.6403000e+02   3.9046691e+01   1.3438091e+02   1.5241680e+02   2.8046545e+02  -8.5999636e+00   2.9598727e+02   5.6148291e+01   3.7491364e+02   2.9882364e+01   3.3059636e+02   1.3805927e+01   1.4371091e+02   2.0083949e+02   2.9599182e+02  -2.5859345e+01   2.9939909e+02   4.4534436e+01   1.8324636e+02   9.2794836e+01   3.1314273e+02   1.3050400e+01   3.2728082e+02   6.7124903e+00   4.5552727e+01   6.0066909e+00   3.2940182e+02  -1.1603273e+00   4.1290000e+01  -2.2291382e+01   8.1926364e+01   2.7444073e+01   1.0544364e+02  -2.6260945e+01   2.7183000e+02  -1.8185491e+01   1.3226364e+02   1.1895255e+02   2.8802182e+02  -2.3901818e-01   1.3817818e+02   6.3210909e-01   4.0309727e+02   1.0359676e+02   3.4543000e+02   1.1101964e+01   3.9842273e+02   8.9763455e+01   2.2759455e+02   6.0614255e+01   2.7423727e+02   2.8826473e+01   1.7076182e+02  -1.1722764e+01   2.7211091e+02  -9.1432727e-01   3.2817727e+02   2.5215818e+01   2.9464545e+02   1.1163745e+02   1.9007000e+02  -1.0019236e+01
   4.7203727e+02   6.0897455e+00   1.8614818e+02   5.0545091e+00   3.1380145e+02   9.4515581e+01   3.6623455e+02   2.7639636e+00   4.1104000e+02   8.9077091e+00   2.6251145e+02   8.7768781e+01   3.3445818e+02   2.3082436e+01   3.1183727e+02   8.9398473e+01   4.0021818e+02   2.2489091e+00   2.5666455e+02  -2.9004364e+00   1.7598364e+02   3.2748582e+01   3.7062545e+02   8.9814545e-01   7.4184545e+01   2.8600691e+01   3.0221818e+01   1.3438218e+01   2.7427145e+02  -2.4705219e+01   5.7190909e+02   7.6163636e+00   2.7961273e+02   2.6784618e+01   4.1657636e+02   2.0362182e+01   4.3828545e+02  -9.8428364e+00   5.7270000e+02   5.5163091e+01   1.4638091e+02   2.2440680e+02   2.8432545e+02   4.6612364e+00   2.9169727e+02   3.4721491e+01   3.5291364e+02   8.6423636e+00   3.3259636e+02   4.5059273e+00   1.4266091e+02   1.9316349e+02   3.1418182e+02  -3.8744545e+01   3.0097909e+02   2.7548036e+01   1.3243636e+02   1.1066964e+02   3.1419273e+02   2.9876400e+01   3.0813082e+02   1.9794490e+01   1.1782273e+02  -3.6244909e+01   3.1774182e+02  -1.6127527e+01   2.5570000e+01  -1.9083782e+01   7.2166364e+01   1.0348727e+00   6.9733636e+01   3.6458545e+00   2.2655000e+02  -1.6473091e+01   1.3888364e+02   1.0756295e+02   2.7064182e+02   8.5813818e+00   1.5131818e+02   1.6870909e+01   4.0833727e+02   9.3837564e+01   3.8343000e+02   2.2161964e+01   4.3580273e+02   6.5913055e+01   3.0764455e+02   2.6830255e+01   2.8747727e+02   1.2867273e+01   1.6719182e+02   8.2836364e-02   2.5630091e+02  -8.6995273e+00   3.3203727e+02   3.2667018e+01   2.7888545e+02   1.2117825e+02   3.0535000e+02  -1.0051636e+01
   4.2865727e+02   7.4101455e+00   3.1205818e+02  -4.1182909e+00   2.6894145e+02   8.9824381e+01   3.3485455e+02   2.2743636e+00   3.9646000e+02   9.6941091e+00   2.9432145e+02   7.7603981e+01   3.0731818e+02   4.6336364e+00   3.0940727e+02   9.6212873e+01   3.7168818e+02  -1.2748691e+01   2.0385455e+02   9.9436364e-01   1.5760364e+02   2.7448982e+01   3.6953545e+02   4.2835345e+01   6.0664545e+01   1.4252291e+01   4.2171818e+01   1.6142218e+01   3.4675145e+02  -7.6536194e+00   5.8185909e+02   2.5010364e+01   2.9161273e+02   2.6924618e+01   4.0533636e+02   4.6211382e+01   1.8637545e+02  -2.9740036e+01   5.8751000e+02   4.5548291e+01   1.6462091e+02   2.0789760e+02   3.1094545e+02   6.3416364e+00   3.0755727e+02   4.7412691e+01   3.9253364e+02   1.1092764e+01   3.1064636e+02  -5.5480727e+00   1.8261091e+02   1.8125749e+02   3.0985182e+02  -3.9258145e+01   3.1573909e+02   3.3227236e+01   1.7343636e+02   1.0819964e+02   3.0405273e+02  -2.4124000e+00   3.2698082e+02   3.5864903e+00   9.2182727e+01  -4.6143709e+01   3.0736182e+02  -8.2071273e+00   5.0520000e+01  -7.6997818e+00   9.0066364e+01   1.3082873e+01   7.8493636e+01  -2.9549455e+00   2.6155000e+02  -9.0830909e+00   1.3169364e+02   1.0484815e+02   2.5612182e+02  -1.6357018e+01   1.4388818e+02   4.8953091e+00   3.4633727e+02   8.6897564e+01   3.1600000e+02   1.9796364e+01   4.8832273e+02   7.6621455e+01   3.9678455e+02   3.7789055e+01   3.1137727e+02   2.8765273e+01   2.0438182e+02  -3.6023636e+00   2.4949091e+02  -2.3294727e+01   3.1656727e+02  -1.4045382e+01   2.8960545e+02   1.2347065e+02   3.0011000e+02  -6.4424364e+00
   4.4094727e+02   3.0526945e+01   3.3314818e+02   7.5345091e+00   2.7023145e+02   1.0957118e+02   2.9480455e+02  -1.9516364e+00   4.7027000e+02   2.9359309e+01   2.6894145e+02   5.4104381e+01   3.0297818e+02   1.6550836e+01   3.2231727e+02   1.0789007e+02   3.9245818e+02   1.4869709e+01   1.7052455e+02   2.1510764e+01   1.5389364e+02   3.4935782e+01   3.8662545e+02   1.6668145e+01   8.8514545e+01   2.0644291e+01   2.2981818e+01   5.0174182e+00   2.9879145e+02  -5.1468194e+00   5.8962909e+02   3.0588764e+01   3.0218273e+02   2.9079018e+01   4.3866636e+02   6.0254982e+01   3.5756545e+02   8.1347636e+00   6.7213000e+02   6.8488691e+01   1.1824091e+02   2.0746800e+02   3.0584545e+02   1.0609636e+01   3.1893727e+02   2.7502291e+01   3.9576364e+02  -1.0635636e+01   2.9707636e+02   9.8275273e+00   1.3019091e+02   1.7116109e+02   3.0599182e+02  -1.3799345e+01   2.7516909e+02   4.5372836e+01   1.7491636e+02   1.1213124e+02   2.9448273e+02  -1.8266800e+01   3.2243082e+02  -8.1495097e+00   1.0987273e+02  -5.2989091e+00   3.0645182e+02  -2.3464327e+01   5.2950000e+01  -3.6514182e+01   8.3066364e+01  -1.0127127e+01   9.4823636e+01  -1.4691345e+01   2.3078000e+02  -7.9014909e+00   1.3278364e+02   1.6257095e+02   2.8788182e+02  -4.2778182e+00   1.3959818e+02   8.8085091e+00   3.9480727e+02   8.8679964e+01   3.7043000e+02   1.5961964e+01   4.3227273e+02   9.8055455e+01   3.3426455e+02   3.7130655e+01   2.6237727e+02   1.9255273e+01   1.5119182e+02   1.0828364e+00   2.6149091e+02  -6.3472727e-01   3.2398727e+02   1.2451018e+01   2.8955545e+02   9.6134655e+01   3.8459000e+02   2.2291636e+00
   4.1308727e+02   2.3755745e+01   3.1833818e+02   1.7519309e+01   3.0851145e+02   1.1574878e+02   2.8885455e+02   1.0384364e+01   4.2642000e+02   1.6297309e+01   2.5504145e+02   4.9076381e+01   3.5197818e+02   1.7100836e+01   3.1398727e+02   7.7556473e+01   3.9583818e+02   1.4459309e+01   2.0600455e+02   1.3672364e+01   1.7913364e+02   2.1565818e+00   3.7281545e+02   6.2929455e+00   8.8234545e+01   3.8046691e+01   1.8121818e+01   1.6026218e+01   3.2075145e+02  -6.7136194e+00   5.5314909e+02   2.8457164e+01   2.8461273e+02   4.1524618e+01   4.1276636e+02   6.8096982e+01   5.0556545e+02   2.8747636e+00   6.1356000e+02   5.0374291e+01   1.4043091e+02   2.0121280e+02   3.1422545e+02  -5.2107636e+00   3.0488727e+02   2.8666291e+01   3.7048364e+02   2.0526764e+01   3.1297636e+02   1.0455527e+01   1.2195091e+02   1.8316029e+02   2.9785182e+02  -1.3958145e+01   2.8297909e+02   5.3848036e+01   1.6072636e+02   9.0076436e+01   3.2995273e+02  -4.5344000e+00   3.3493082e+02   3.1400490e+01   1.2239273e+02  -3.9880509e+01   3.0226182e+02  -1.1291273e+00   4.2620000e+01   5.7422182e+00   8.0066364e+01   1.2128727e+00   8.4163636e+01   1.3111455e+01   2.7607000e+02  -2.2864691e+01   1.1745364e+02   1.1813735e+02   2.9207182e+02  -3.8030182e+00   1.4436818e+02   1.0426909e+01   3.7471727e+02   1.0295716e+02   3.8100000e+02   4.2686364e+01   4.6951273e+02   1.1321625e+02   3.2087455e+02   3.7051855e+01   2.6871727e+02   2.4028073e+01   1.6719182e+02   1.5042836e+01   2.5873091e+02  -6.4639273e+00   3.0556727e+02   1.3546182e+00   2.5579545e+02   9.9365455e+01   2.9940000e+02   2.3243636e+00
   4.7070727e+02   2.2006145e+01   3.0662818e+02   4.1610909e-01   2.8594145e+02   1.2322438e+02   3.4885455e+02   1.5254364e+01   3.9213000e+02   9.8505091e+00   3.0027145e+02   6.0317981e+01   2.7131818e+02  -6.9163636e+00   3.0964727e+02   2.4953673e+01   3.8668818e+02   8.2413091e+00   2.0833455e+02   6.6359636e+00   1.5127364e+02   3.4385382e+01   3.4324545e+02   1.7988545e+01   9.7324545e+01   6.3219491e+01   2.7881818e+01   1.7815418e+01   3.8260145e+02  -2.4141619e+01   5.8200909e+02   2.5998364e+01   2.8585273e+02   2.8235418e+01   5.4947636e+02   6.2390182e+01   3.8047545e+02  -2.1548036e+01   5.7399000e+02   3.7059891e+01   1.4072091e+02   2.1890960e+02   3.9722545e+02   9.2492364e+00   2.9041727e+02   4.3733891e+01   3.7496364e+02  -2.6416364e+00   2.8292636e+02   3.8095273e+00   1.3733091e+02   1.7801989e+02   1.6275182e+02  -2.7200145e+01   2.6649909e+02   3.7066436e+01   1.4963636e+02   1.1962364e+02   3.0643273e+02  -8.0328000e+00   3.3593082e+02   1.6470490e+01   8.4552727e+01  -1.9003309e+01   2.9302182e+02   9.4700727e+00   3.7330000e+01   1.0754182e+00   7.7546364e+01  -3.8255273e+00   9.0253636e+01  -7.6157455e+00   2.2835000e+02  -1.2997091e+01   1.3016364e+02   1.0302055e+02   2.8612182e+02  -1.7070182e+00   1.4112818e+02   3.5776109e+01   3.7537727e+02   1.0076436e+02   3.6062000e+02   2.5076764e+01   4.4542273e+02   1.1271345e+02   3.8297455e+02   2.2473855e+01   3.5118727e+02   3.6910473e+01   1.9238182e+02   1.5476364e+00   2.6087091e+02   1.2744873e+01   3.2551727e+02  -1.6213818e+00   2.7836545e+02   1.2117985e+02   3.4768000e+02  -2.5780364e+00
   4.6398727e+02   3.0443745e+01   2.9324818e+02  -4.4234909e+00   2.8523145e+02   1.2814118e+02   3.6056455e+02  -1.7824364e+00   4.2832000e+02   2.9425309e+01   3.0827145e+02   5.0627981e+01   2.9374818e+02   2.1949236e+01   3.2502727e+02   5.5583273e+01   3.7035818e+02  -5.2622909e+00   1.8852455e+02   2.2600764e+01   1.7479364e+02   4.1173782e+01   3.7224545e+02   3.4668545e+01   7.9514545e+01   3.0934291e+01   3.4171818e+01   1.5312218e+01   3.4760145e+02  -7.1016194e+00   5.6285909e+02   4.3300364e+01   2.9947273e+02   3.3195818e+01   8.0781636e+02   5.1392982e+01   4.0090545e+02   8.3375636e+00   5.6427000e+02   5.2597491e+01   1.6829091e+02   1.8608400e+02   4.2508545e+02   1.5400436e+01   2.7874727e+02   1.8567491e+01   3.8881364e+02   8.2503636e+00   3.2007636e+02   6.8375273e+00   1.6076091e+02   1.9757549e+02   5.5991818e+01  -1.8469345e+01   2.9725909e+02   3.2845636e+01   1.8886636e+02   1.1501524e+02   3.0062273e+02   9.4820000e+00   3.2403082e+02  -1.3275097e+00   1.2297273e+02  -3.3606909e+01   3.1198182e+02  -3.5267273e+00   5.2950000e+01  -1.5464182e+01   8.1786364e+01   1.3645273e+01   8.9113636e+01  -1.4524545e+01   2.2421000e+02  -6.1458909e+00   1.2697364e+02   8.3945745e+01   2.8207182e+02   3.1369818e+00   1.3488818e+02  -2.6746909e+00   3.8028727e+02   1.0518156e+02   3.4976000e+02  -3.2844364e+00   4.2123273e+02   1.0717865e+02   2.4483455e+02   1.8135055e+01   3.0671727e+02   1.9898073e+01   1.5081182e+02  -1.1266764e+01   2.7949091e+02  -7.0247273e+00   3.1237727e+02   4.2981818e-01   3.0483545e+02   9.8302255e+01   2.8992000e+02   6.6627636e+00
   4.3703727e+02  -1.4880255e+01   3.1862818e+02   4.9761091e+00   2.8589145e+02   9.9368381e+01   3.4161455e+02   2.3263564e+01   4.4123000e+02   6.9225091e+00   2.7699145e+02   8.4370381e+01   3.5431818e+02   5.3363636e-01   2.9450727e+02   8.2734873e+01   3.7797818e+02   5.4888109e+01   1.9452455e+02   3.2607636e+00   1.7575364e+02   9.4269818e+00   3.5748545e+02   5.1393455e+00   1.0856455e+02   5.0850291e+01   2.4551818e+01   1.2841818e+01   4.0079145e+02   1.8553181e+01   5.7828909e+02   3.0105964e+01   2.9847273e+02   4.4035818e+01   7.4938636e+02   2.7497382e+01   5.2180545e+02   4.3355636e+00   5.9861000e+02   4.0850291e+01   1.5910091e+02   2.2800920e+02   4.0032545e+02   4.1412364e+00   2.9712727e+02   2.9957091e+01   3.7034364e+02   2.2967964e+01   3.1635636e+02   1.7045127e+01   1.2376091e+02   1.8701549e+02   7.4081818e+01  -1.7296545e+01   2.4935909e+02   3.2537636e+01   1.5415636e+02   1.1812204e+02   3.1767273e+02   2.0680000e+00   3.0078082e+02  -5.0675097e+00   9.6032727e+01  -1.4017091e+00   3.2159182e+02   4.5644727e+00   2.9810000e+01  -1.7529818e+00   9.1166364e+01   1.6374873e+01   9.0873636e+01  -3.4253455e+00   2.4978000e+02  -2.2951491e+01   1.3855364e+02   1.4049935e+02   2.6764182e+02  -7.4861818e-01   1.3617818e+02   9.8921091e+00   3.9285727e+02   6.6835964e+01   3.5595000e+02   2.3220364e+01   3.5980273e+02   8.8233055e+01   3.0554455e+02   2.1138255e+01   3.3337727e+02   1.3615273e+01   1.6490182e+02  -2.9239636e+00   2.8244091e+02   4.8292727e+00   3.2875727e+02  -1.7400582e+01   1.8650545e+02   8.9858655e+01   2.8916000e+02   1.5343564e+01
   4.9775727e+02   6.1721455e+00   2.9929818e+02  -4.3774909e+00   2.7689145e+02   1.1556838e+02   3.1975455e+02   7.9623636e+00   4.1323000e+02   4.6825091e+00   3.1332145e+02   4.5933981e+01   3.5988818e+02   4.8980364e+00   3.0269727e+02   7.5889673e+01   3.7749818e+02   8.3206509e+01   2.3642455e+02   2.0768764e+01   1.7489364e+02   1.5165782e+01   3.7977545e+02   2.9256145e+01   9.0854545e+01   3.4167091e+01   2.7881818e+01   1.4715418e+01   3.6613145e+02   1.4845981e+01   6.5933909e+02   4.1531964e+01   3.0318273e+02   4.9809018e+01   7.3776636e+02   4.9616982e+01   4.4314545e+02   4.3836364e-01   5.2656000e+02   3.6374291e+01   1.6053091e+02   1.8008480e+02   2.7170545e+02   6.5308364e+00   2.7536727e+02   4.3267891e+01   3.6500364e+02  -5.1348364e+00   3.2064636e+02   2.5841927e+01   1.6433091e+02   2.1166989e+02   5.4511818e+01  -2.1300945e+01   2.9387909e+02   4.4256036e+01   2.0048636e+02   1.1122564e+02   2.8967273e+02   1.7408000e+01   3.2018082e+02   2.2930490e+01   1.0813273e+02   8.4029091e-01   2.7150182e+02   1.0711673e+01   4.8000000e+01   6.7418182e+00   7.4356364e+01   3.7967273e-01   8.7303636e+01   3.4802545e+00   3.0435000e+02  -2.3507091e+01   1.3297364e+02   9.4275745e+01   2.7774182e+02  -9.8466182e+00   1.3555818e+02  -1.7158291e+01   3.6080727e+02   1.2449996e+02   3.5376000e+02   1.1965564e+01   4.3046273e+02   9.7820255e+01   2.8178455e+02   3.5329055e+01   3.3280727e+02   2.0330873e+01   1.8185182e+02  -3.8899636e+00   2.7320091e+02  -4.8615273e+00   3.3041727e+02   1.4796618e+01   3.0993545e+02   1.0803425e+02   2.9707000e+02   1.5230764e+01
   4.6594727e+02   9.2369455e+00   2.9533818e+02   1.9029309e+01   2.8570145e+02   1.2024358e+02   3.6408455e+02  -1.4440364e+00   4.5970000e+02  -8.7050909e+00   2.9927145e+02   4.9777981e+01   3.4097818e+02   3.3708364e+00   3.1145727e+02   7.0338873e+01   3.6254818e+02   1.0531251e+02   1.8690455e+02   1.0110364e+01   1.5765364e+02   2.4734982e+01   3.5862545e+02   1.9188145e+01   7.3324545e+01   2.6429491e+01   4.5651818e+01   2.5673818e+01   3.5503145e+02   8.0639806e+00   6.4662909e+02   4.1358764e+01   2.6523273e+02   4.0935018e+01   7.3485636e+02   6.5609782e+01   4.6695545e+02  -9.7064364e+00   5.4475000e+02   3.1299091e+01   1.4596091e+02   2.3982040e+02   3.1051545e+02  -8.1939636e+00   2.9169727e+02   3.9111491e+01   3.2829364e+02   6.7619636e+00   3.2769636e+02   2.2467927e+01   1.6780091e+02   1.9225229e+02   2.6028182e+02  -1.6052545e+01   2.8577909e+02   4.2954036e+01   1.7772636e+02   9.2946436e+01   3.1505273e+02   6.7076000e+00   3.4498082e+02   3.0146490e+01   1.3608273e+02  -2.9075709e+01   3.1964182e+02  -1.2039527e+01   3.6720000e+01  -6.5957818e+00   7.0546364e+01   1.4304473e+01   8.7443636e+01  -1.0630945e+01   2.7435000e+02  -1.7727091e+01   1.2840364e+02   1.0821135e+02   2.2950182e+02   1.3922582e+01   1.6802818e+02   4.3410909e-01   3.6799727e+02   1.2621476e+02   3.7385000e+02   2.1878364e+01   4.6013273e+02   8.3016655e+01   3.2892455e+02   4.1557855e+01   3.4147727e+02   2.0067273e+01   1.6414182e+02  -1.3003164e+01   2.4134091e+02   1.9497273e+01   3.1579727e+02  -1.7937818e+00   2.9902545e+02   1.1480705e+02   2.9240000e+02   2.2554364e+01
   4.2998727e+02   1.0213745e+01   3.1957818e+02   5.1401091e+00   3.3327145e+02   8.7387981e+01   3.4418455e+02  -3.8520364e+00   3.8994000e+02   3.8165709e+01   2.6618145e+02   4.8515181e+01   2.9245818e+02  -1.0087564e+01   2.9521727e+02   6.0828073e+01   3.4340818e+02   1.0284371e+02   1.3033455e+02   1.5859636e+00   1.6589364e+02   3.1125782e+01   3.6167545e+02   1.1134145e+01   7.5184545e+01   1.4280691e+01   3.6461818e+01   1.0129018e+01   3.6865145e+02   1.5264381e+01   6.1781909e+02   3.1903564e+01   2.5961273e+02   4.1954618e+01   6.4024636e+02   4.6748582e+01   4.7518545e+02   1.4105164e+01   5.0699000e+02   4.9899891e+01   1.7991091e+02   2.1667440e+02   2.8927545e+02  -2.2547636e+00   2.8360727e+02   2.4658691e+01   3.7648364e+02   5.6667636e+00   3.4669636e+02   2.3907927e+01   1.5519091e+02   2.5226109e+02   2.6451182e+02  -1.4060945e+01   2.8125909e+02   5.3365636e+01   1.7634636e+02   9.2296836e+01   3.1543273e+02   1.3472000e+00   3.2883082e+02   9.0384903e+00   7.7452727e+01  -1.9385309e+01   2.9221182e+02  -1.6705127e+01   3.2810000e+01  -3.5629818e+00   7.5976364e+01  -1.0269927e+01   9.2163636e+01   2.5214545e+00   2.5312000e+02  -2.6598691e+01   1.5016364e+02   7.9370545e+01   2.7293182e+02   1.3208182e+01   1.7526818e+02   2.2764909e+01   4.0485727e+02   9.3025964e+01   3.5819000e+02   2.0411636e+00   4.6189273e+02   7.6875855e+01   3.5097455e+02   3.2743855e+01   3.3742727e+02   2.2441273e+01   6.3818182e+00   6.4276364e+00   2.5349091e+02  -1.9324727e+01   3.5779727e+02  -1.5337818e+00   2.5117545e+02   8.9495055e+01   1.6211000e+02   1.1756364e-01
   4.1508727e+02   1.1265745e+01   3.1933818e+02   1.5729309e+01   3.0951145e+02   1.1842878e+02   3.5037455e+02  -1.2247236e+01   4.6113000e+02   1.4940509e+01   2.8375145e+02   3.8829581e+01   3.0993818e+02  -5.5963636e-02   2.8802727e+02   4.7443273e+01   3.6297818e+02   1.0132811e+02   1.7800455e+02   1.0062364e+01   1.6955364e+02   2.2262982e+01   3.6077545e+02   1.0396145e+01   7.8754545e+01   4.5995091e+01   4.7361818e+01   3.4207018e+01   4.2094145e+02   1.1791181e+01   5.7504909e+02   4.5515164e+01   3.1066273e+02   1.5870618e+01   8.1852636e+02   8.5016182e+01   4.1633545e+02   1.3623164e+01   5.0103000e+02   4.8706691e+01   1.6224091e+02   1.8770800e+02   3.8341545e+02   1.8824036e+01   3.0312727e+02   2.2577091e+01   3.5410364e+02  -8.3528364e+00   3.6254636e+02   2.4992727e-01   1.4714091e+02   2.2199509e+02   2.8175182e+02  -3.2530145e+01   3.1101909e+02   4.4224836e+01   1.8101636e+02   1.2406324e+02   3.1057273e+02   1.7116000e+01   3.0383082e+02  -9.9615097e+00   9.3182727e+01  -6.2737091e+00   3.1521182e+02   1.9354873e+01   5.5570000e+01  -4.6237818e+00   8.7786364e+01   4.0405273e+01   8.0773636e+01  -1.7187345e+01   2.7707000e+02  -1.4704691e+01   1.0616364e+02   1.1323055e+02   2.6583182e+02  -2.0083818e+01   1.8626818e+02   2.1404909e+01   3.9833727e+02   1.0011756e+02   3.5123000e+02   1.6927964e+01   4.3504273e+02   9.2693855e+01   3.1216455e+02   2.8418655e+01   3.0047727e+02   2.0397273e+01   4.3818182e+00  -3.1223636e+00   2.8801091e+02  -7.3263273e+00   3.0403727e+02  -5.1929818e+00   2.6936545e+02   1.0846985e+02   1.4392000e+02  -1.2372364e+00
   4.0998727e+02   1.3713745e+01   2.9291818e+02   3.7222909e+01   2.8285145e+02   1.3714158e+02   3.4408455e+02   1.2205964e+01   3.8956000e+02   4.5286109e+01   3.0313145e+02   5.3559181e+01   3.6597818e+02  -1.4779164e+01   3.1688727e+02   3.9094473e+01   3.7064818e+02   1.0404451e+02   2.2319455e+02  -2.3628364e+00   1.5403364e+02   1.0694582e+01   3.7000545e+02   9.1877455e+00   9.6234545e+01   5.7686691e+01   4.2261818e+01   3.2995018e+01   4.5313145e+02   1.3745981e+01   5.8204909e+02   4.0095164e+01   2.7642273e+02   3.4709818e+01   6.5290636e+02   5.2455782e+01   4.3099545e+02   1.2550364e+01   5.4041000e+02   6.1606291e+01   1.4215091e+02   2.1893520e+02   2.8765545e+02  -1.3705164e+01   2.7717727e+02   3.3933091e+01   3.5686364e+02  -4.7636364e+00   3.3092636e+02  -9.3047273e-01   1.7166091e+02   2.3294349e+02   2.5066182e+02  -1.7852945e+01   2.9063909e+02   3.2285236e+01   2.0305636e+02   1.0721004e+02   2.9457273e+02  -2.3140000e+00   3.1073082e+02   8.8364903e+00   9.4342727e+01  -2.4996509e+01   2.8588182e+02  -4.8687273e+00   4.3290000e+01  -2.7813818e+00   1.0344636e+02   9.2924727e+00   5.6923636e+01  -2.0379345e+01   2.2478000e+02  -2.1951491e+01   1.1807364e+02   8.9367745e+01   2.8402182e+02   7.1309818e+00   1.6659818e+02   1.8358509e+01   3.5190727e+02   1.2835196e+02   3.5752000e+02   2.4854764e+01   4.3523273e+02   8.5098655e+01   2.9726455e+02   4.8280655e+01   3.0976727e+02   1.7894073e+01   1.0000182e+02  -2.6819636e+00   2.9620091e+02  -4.6515273e+00   3.6237727e+02   1.1379818e+01   2.6879545e+02   9.3945455e+01   2.8164000e+02  -7.0548364e+00
   4.2098727e+02   3.2213745e+01   3.1076818e+02   9.1749091e+00   2.9446145e+02   1.0663278e+02   3.8232455e+02  -2.3732364e+00   4.8232000e+02   1.3775309e+01   2.8413145e+02   4.1079181e+01   3.1978818e+02   3.2346036e+01   2.8588727e+02   6.0524473e+01   3.3168818e+02   7.2451309e+01   2.0185455e+02   1.1104364e+01   1.4536364e+02   3.9428182e+01   3.5196545e+02   2.1050945e+01   1.0261455e+02   2.6516291e+01   2.0121818e+01  -1.4237818e+00   3.4251145e+02   1.4645581e+01   4.7476909e+02   4.9247564e+01   2.8347273e+02   5.5805818e+01   4.4962636e+02   5.1758182e+01   3.9356545e+02  -6.1252364e+00   5.2384000e+02   5.5831891e+01   1.5848091e+02   2.1962880e+02   2.5813545e+02   1.6136436e+01   2.8022727e+02   3.4029091e+01   3.4096364e+02   1.1078364e+01   3.2030636e+02  -1.4108727e+00   1.7376091e+02   2.6453549e+02   2.4866182e+02  -3.7452945e+01   2.6925909e+02   4.2415636e+01   1.5777636e+02   1.3207244e+02   3.2029273e+02  -1.1091600e+01   3.5163082e+02   1.7644903e+00   1.0776273e+02  -9.1301091e+00   3.1740182e+02  -3.8203273e+00   1.6190000e+01   7.3366182e+00   8.1406364e+01  -1.7994327e+01   6.2923636e+01  -1.8993455e+00   2.9731000e+02   4.3610909e-01   1.3926364e+02   8.9582545e+01   2.5945182e+02  -8.2834182e+00   1.6497818e+02   1.4208109e+01   4.3137727e+02   9.2374364e+01   3.4966000e+02   3.6243564e+01   4.1894273e+02   6.9831855e+01   2.8616455e+02   3.4738655e+01   3.1123727e+02   3.0726473e+01   1.9728182e+02  -6.3243636e+00   2.4749091e+02  -9.4647273e+00   3.4141727e+02   1.5661818e-01   2.7564545e+02   1.0301745e+02   3.9126000e+02  -2.3044364e+00
   4.5437727e+02   8.7325455e+00   2.7600818e+02  -6.1429091e-01   3.0037145e+02   1.0373998e+02   3.3823455e+02   2.5053964e+01   4.1946000e+02   1.7564109e+01   2.7046145e+02   4.7512781e+01   3.9793818e+02  -6.4759636e+00   2.9226727e+02   3.9534073e+01   3.1164818e+02   1.0662451e+02   2.4242455e+02   4.3787636e+00   1.6608364e+02   8.2005818e+00   3.3991545e+02   2.0354945e+01   7.4234545e+01   3.2976691e+01   3.5741818e+01   2.2086618e+01   4.1222145e+02   1.9918781e+01   5.4828909e+02   4.3845964e+01   1.6594273e+02   3.7598218e+01   4.4628636e+02   5.3455382e+01   4.0242545e+02   4.7859636e+00   5.8065000e+02   1.7957091e+01   1.7334091e+02   1.8825000e+02   3.0070545e+02   2.0208364e+00   2.9155727e+02   2.6932691e+01   3.2567364e+02   2.0441564e+01   3.3807636e+02   3.0207527e+01   1.7176091e+02   2.1740549e+02   2.2232182e+02  -8.7757455e+00   2.4263909e+02   3.3355236e+01   1.5929636e+02   1.1261084e+02   3.5053273e+02   6.5392000e+00   3.5953082e+02   1.0782490e+01   7.8662727e+01  -1.3162109e+01   3.1926182e+02  -4.1991273e+00   2.8910000e+01  -6.5409818e+00   7.6926364e+01   8.3240727e+00   7.4253636e+01  -6.8057455e+00   2.8059000e+02  -1.9846291e+01   2.9488364e+02   1.5272945e+01   3.1860182e+02   7.6945818e+00   1.7131818e+02  -2.2109091e+01   3.8342727e+02   1.1612036e+02   3.7509000e+02   3.6489164e+01   4.5470273e+02   7.5211055e+01   3.2297455e+02   7.3413855e+01   2.9909727e+02   4.4217673e+01   2.0043182e+02  -3.2956364e+01   2.8468091e+02   3.2200727e+00   3.4637727e+02   2.6569818e+01   2.8607545e+02   1.1503305e+02   2.9216000e+02   1.3713564e+01
   4.2218727e+02   1.3357745e+01   2.9676818e+02  -4.1509091e-01   3.3023145e+02   9.5391181e+01   3.4532455e+02   2.1396764e+01   4.2784000e+02   1.1513709e+01   2.6656145e+02   3.5674781e+01   3.4850818e+02   6.3384364e+00   2.9298727e+02   4.6146473e+01   3.2488818e+02   9.8185309e+01   2.0723455e+02  -1.3760364e+00   1.6798364e+02   2.7048582e+01   3.2529545e+02   1.1614545e+01   7.8904545e+01   1.1123091e+01   3.5361818e+01   2.2877018e+01   4.6784145e+02   7.5918061e-01   6.0766909e+02   3.7905564e+01   3.0313273e+02   5.1953018e+01   5.3205636e+02   5.9553782e+01   4.1737545e+02  -2.6900364e+00   5.3270000e+02   4.4643091e+01   1.5624091e+02   2.0356800e+02   2.4070545e+02   1.9240836e+01   2.5536727e+02   2.7397891e+01   3.5643364e+02   3.4607636e+00   3.2507636e+02   1.0247527e+01   2.7109091e+02   1.1898909e+02   2.6451182e+02  -2.8630945e+01   2.6192909e+02   3.9912036e+01   1.7091636e+02   1.0711124e+02   3.1876273e+02   8.2208000e+00   3.2918082e+02  -8.2895097e+00   1.2250273e+02  -1.9359309e+01   2.7640182e+02   8.4596727e+00   2.8000000e+01   3.3821818e+01   9.9406364e+01  -1.5904327e+01   6.6303636e+01  -2.4319745e+01   2.6178000e+02  -1.3771491e+01   3.0936364e+02   3.3024545e+01   3.1117182e+02  -1.2001018e+01   1.4955818e+02   5.7717091e+00   4.3856727e+02   8.5469164e+01   4.0019000e+02   3.3201164e+01   3.9070273e+02   7.4141055e+01   2.8607455e+02   4.6645855e+01   3.2952727e+02   3.4693273e+01   1.6785182e+02  -8.6799636e+00   2.9315091e+02  -1.4647527e+01   3.1313727e+02   4.2179018e+01   2.6964545e+02   9.9447455e+01   3.0359000e+02   1.3791636e+00
   4.4022727e+02  -7.1354545e+00   2.6995818e+02  -7.7502909e+00   2.6746145e+02   1.0641278e+02   3.5437455e+02  -2.9972364e+00   4.7165000e+02  -3.7110909e+00   2.5989145e+02   4.8308381e+01   3.9326818e+02  -4.3923636e+00   3.2388727e+02   5.4624473e+01   3.5159818e+02   1.0942851e+02   2.3523455e+02   2.3863964e+01   1.5151364e+02   1.9416182e+01   3.3334545e+02   3.1400545e+01   8.9614545e+01   3.9176291e+01   6.1311818e+01   1.6281018e+01   4.7927145e+02   1.1504781e+01   5.7590909e+02   3.5066364e+01   3.0547273e+02   1.2195818e+01   5.4138636e+02   2.7657382e+01   4.1485545e+02  -1.4258436e+01   5.0661000e+02   2.2590291e+01   1.7162091e+02   2.0781760e+02   3.0784545e+02   8.5896364e+00   2.5446727e+02   2.1039891e+01   3.3605364e+02  -2.3048836e+01   3.1988636e+02   1.0052727e+01   3.3542091e+02   2.6222691e+01   2.4504182e+02  -2.9973345e+01   2.5325909e+02   4.7845636e+01   1.7191636e+02   1.1441124e+02   3.1495273e+02   8.6560000e-01   3.5608082e+02   5.5584903e+00   1.1576273e+02  -2.3710109e+01   3.0321182e+02  -3.1875127e+01   3.7430000e+01   6.5874182e+00   8.3546364e+01   8.4144727e+00   7.7683636e+01  -1.4370145e+01   2.3493000e+02  -7.8534909e+00   2.6255364e+02   3.3719345e+01   2.9021182e+02  -4.0842182e+00   1.4336818e+02   1.3456909e+01   4.3037727e+02   1.2593436e+02   3.4985000e+02   2.5278364e+01   4.0746273e+02   7.2940255e+01   3.2754455e+02   2.3478255e+01   3.2609727e+02   1.5487673e+01   1.3095182e+02  -7.5379636e+00   2.6611091e+02   4.5656727e+00   3.4332727e+02   4.0763818e+01   2.9522545e+02   1.1678105e+02   2.6635000e+02   2.5836364e-01
   5.1584727e+02   4.5349455e+00   2.7676818e+02  -1.9955091e+01   3.0861145e+02   1.1522078e+02   3.7837455e+02  -8.8672364e+00   4.1513000e+02   2.0530509e+01   2.8737145e+02   6.1399981e+01   4.3159818e+02   3.5912364e+00   3.2783727e+02   5.8308473e+01   3.6849818e+02   7.3546509e+01   2.2909455e+02   1.4451636e+00   1.9765364e+02   1.0014982e+01   3.2077545e+02   2.8406145e+01   7.7474545e+01   5.1377491e+01   4.0981818e+01   2.1817418e+01   4.0722145e+02   2.0508781e+01   4.5804909e+02   5.0635164e+01   2.8852273e+02   3.6791818e+01   5.1895636e+02   5.4211782e+01   4.4404545e+02  -3.0063636e+01   5.0080000e+02   4.0435091e+01   1.2334091e+02   1.8344000e+02   3.0994545e+02   3.1816364e+00   3.0479727e+02   1.4203491e+01   3.6681364e+02   8.1503636e+00   3.2826636e+02   2.3952327e+01   4.9038091e+02   2.5255891e+01   2.6189182e+02  -2.6651345e+01   2.3701909e+02   3.7384836e+01   1.8934636e+02   1.0259684e+02   3.1191273e+02  -1.0912000e+00   3.3428082e+02  -7.3475097e+00   1.4703273e+02  -2.6691709e+01   3.0669182e+02  -1.6735273e+00   4.7140000e+01   1.0061818e-01   7.9356364e+01  -1.7870327e+01   3.9163636e+01  -7.2385455e+00   2.8021000e+02  -1.3575891e+01   2.7616364e+02   1.4440545e+01   2.6983182e+02  -1.0163818e+01   1.5469818e+02  -9.2949091e-01   3.8971727e+02   1.0494716e+02   4.0333000e+02   3.7189964e+01   4.2746273e+02   8.6340255e+01   2.9578455e+02   4.3059055e+01   2.9042727e+02   2.5051273e+01   1.7895182e+02  -6.3779636e+00   2.9268091e+02  -3.0509927e+01   3.6937727e+02   9.6798182e+00   2.5455545e+02   1.1560465e+02   2.0611000e+02   9.8756364e-01
   4.3046727e+02   1.4505345e+01   2.9667818e+02   1.1062109e+01   2.7342145e+02   1.1074598e+02   3.2994455e+02  -4.2283636e-01   4.6704000e+02   1.4237709e+01   2.8756145e+02   5.1234781e+01   3.7059818e+02   3.3123636e-01   3.0821727e+02   5.7598073e+01   3.4811818e+02   1.0165691e+02   1.7333455e+02   8.4759636e+00   1.6917364e+02   2.4053382e+01   3.3934545e+02   4.1680545e+01   6.0094545e+01   4.2007891e+01   4.6841818e+01   1.7248618e+01   4.3327145e+02   2.6234781e+01   6.3728909e+02   3.7195964e+01   3.1571273e+02   5.1086618e+01   4.3409636e+02   7.3910582e+01   3.6337545e+02   1.2719964e+01   4.4527000e+02   4.2837491e+01   1.6829091e+02   2.0222400e+02   3.7722545e+02   4.2792364e+00   2.7426727e+02   1.6695891e+01   3.3724364e+02  -9.2940364e+00   3.1969636e+02  -2.5520727e+00   3.7166091e+02   4.6893491e+01   2.2075182e+02  -1.1220145e+01   2.7554909e+02   2.0392436e+01   2.0324636e+02   1.3124484e+02   3.0686273e+02  -1.2072000e+00   3.5088082e+02  -1.3075510e+01   1.5276273e+02  -3.1200109e+01   3.1045182e+02  -1.8114327e+01   5.2100000e+01  -1.4296182e+01   6.8976364e+01   4.4800727e+00   6.6923636e+01   4.1106545e+00   2.4255000e+02  -1.5563091e+01   3.6445364e+02   4.4897345e+01   2.6602182e+02   2.1409818e+00   1.2474818e+02   9.2365091e+00   3.8318727e+02   1.0822956e+02   3.9476000e+02   2.5495564e+01   4.2694273e+02   7.1621855e+01   3.6711455e+02   2.2542655e+01   3.2928727e+02   2.0852473e+01   1.9000182e+02   9.7803636e-01   2.5596091e+02   1.1667673e+01   3.4194727e+02   1.8014218e+01   2.4507545e+02   1.0817305e+02   1.9030000e+02   2.7442364e+01
   4.1727727e+02   3.9405455e+00   3.0029818e+02  -2.3317491e+01   2.9032145e+02   1.0001398e+02   3.0827455e+02  -9.4492364e+00   4.5232000e+02   1.5795309e+01   2.7742145e+02   6.0955981e+01   3.5774818e+02   3.3639236e+01   3.1669727e+02   6.6719673e+01   3.7888818e+02   9.8245309e+01   1.9514455e+02   1.7451164e+01   1.6498364e+02   2.7628582e+01   3.4286545e+02   3.6448945e+01   6.5324545e+01   2.0119491e+01   1.0436182e+02   8.5070182e+00   3.3356145e+02   1.1401581e+01   6.5481909e+02   4.4753564e+01   2.7347273e+02   2.1605818e+01   3.6447636e+02   9.6570182e+01   3.8266545e+02   4.0867636e+00   4.9613000e+02   2.8188691e+01   1.6058091e+02   2.2870080e+02   2.4922545e+02   6.7992364e+00   2.5331727e+02   2.1561891e+01   3.6281364e+02  -4.5696364e+00   3.2183636e+02   2.7467273e+00   2.8495091e+02   1.7070291e+01   2.4780182e+02  -2.4334145e+01   2.6844909e+02   2.5720436e+01   1.6729636e+02   9.6020836e+01   3.2253273e+02  -1.6320800e+01   3.2638082e+02   1.8334490e+01   9.4712727e+01  -1.6446109e+01   3.1069182e+02   1.3864727e+00   1.9480000e+01   2.0783418e+01   8.3926364e+01  -5.5259273e+00   6.5823636e+01  -3.9013455e+00   2.5302000e+02  -2.3210691e+01   2.6378364e+02   2.1140945e+01   2.8060182e+02   1.7874582e+01   1.6150818e+02  -1.7134291e+01   3.9485727e+02   1.1525596e+02   2.5171000e+02   4.5699564e+01   3.7437273e+02   9.1637455e+01   3.4626455e+02   4.0640655e+01   3.2380727e+02   3.5910873e+01   1.6233182e+02  -1.7183636e+00   2.6754091e+02  -2.3928727e+01   3.7641727e+02   2.3496618e+01   2.4202545e+02   1.0022705e+02   1.6840000e+02   1.0284364e+01
   4.4470727e+02   7.5561455e+00   3.1876818e+02   2.1774909e+01   3.2142145e+02   1.1233598e+02   3.3080455e+02   6.9783636e+00   4.1465000e+02  -2.7210909e+00   2.6199145e+02   4.1950381e+01   3.6712818e+02   5.5588364e+00   2.7879727e+02   8.0471673e+01   3.8435818e+02   1.4742771e+02   1.8947455e+02   1.7424764e+01   1.5203364e+02   2.4374582e+01   3.2700545e+02   1.6577745e+01   8.1664545e+01   1.6902291e+01   7.7881818e+01   6.4354182e+00   4.5170145e+02   1.3620381e+01   5.6914909e+02   2.2507164e+01   2.8613273e+02   5.2263018e+01   3.8724636e+02   1.4003858e+02   4.3628545e+02  -1.6062836e+01   4.7837000e+02   3.1849491e+01   1.5281091e+02   2.0960240e+02   2.9960545e+02   2.0868836e+01   2.7112727e+02   7.2270909e+00   3.6396364e+02   2.0998364e+01   3.3030636e+02   3.3591273e+00   3.7276091e+02   2.6805491e+01   2.4208182e+02  -1.4116545e+01   2.2858909e+02   2.4629236e+01   1.7963636e+02   1.0270364e+02   3.1662273e+02   1.0682000e+01   3.6363082e+02   1.2054490e+01   6.7822727e+01  -7.0849091e+00   3.1140182e+02  -4.5303273e+00   4.1100000e+01  -1.1416182e+01   6.4166364e+01   2.6774873e+01   8.3543636e+01  -4.3589455e+00   2.7097000e+02  -6.5966909e+00   1.5521364e+02   8.1396545e+01   2.7341182e+02  -2.7402182e+00   1.3845818e+02  -1.7200291e+01   4.4266727e+02   8.7001164e+01   3.3995000e+02   3.5880364e+01   3.9442273e+02   8.6793455e+01   2.9945455e+02   4.5195455e+01   3.3556727e+02   2.3060073e+01   1.6671182e+02  -5.8287636e+00   2.9720091e+02  -3.8715273e+00   3.3313727e+02   7.2890182e+00   2.5874545e+02   1.4064945e+02   2.5607000e+02  -4.6292364e+00
   4.3241727e+02   6.1593455e+00   2.8424818e+02   3.1065091e+00   2.8608145e+02   9.2883181e+01   2.9694455e+02   9.0771636e+00   5.2804000e+02   2.7547709e+01   2.9299145e+02   4.8280381e+01   3.2831818e+02   3.8363636e-01   3.3064727e+02   6.4803673e+01   3.6302818e+02   1.0336411e+02   1.7957455e+02   3.8216764e+01   1.4917364e+02   2.8553382e+01   3.6967545e+02   1.7874145e+01   6.9134545e+01   3.0574691e+01   5.4601818e+01   8.4878182e+00   3.7708145e+02   5.5899806e+00   4.8066909e+02   3.7635564e+01   2.9971273e+02   4.4416618e+01   3.7705636e+02   2.0423378e+02   4.3509545e+02  -8.7776364e+00   4.6961000e+02   5.5310291e+01   1.7072091e+02   1.7716960e+02   3.1237545e+02   5.2772364e+00   2.7407727e+02   4.4661091e+01   3.4315364e+02   5.5231636e+00   3.4407636e+02   4.4475273e+00   2.9280091e+02   3.0152291e+01   2.0523182e+02  -2.9408545e+01   2.4092909e+02   4.8302036e+01   1.4034636e+02   8.8656836e+01   3.3176273e+02  -6.5792000e+00   3.3478082e+02   1.6612490e+01   1.4082273e+02  -3.7564909e+01   3.5469182e+02   2.5364727e+00   4.8760000e+01  -1.3178982e+01   9.0976364e+01  -8.1399273e+00   7.8873636e+01  -2.0175345e+01   3.1126000e+02  -4.5398909e+00   1.3302364e+02   1.2441175e+02   2.7098182e+02  -1.1445818e+01   2.0107818e+02   2.7790109e+01   3.8356727e+02   7.4299164e+01   4.0557000e+02   2.8720764e+01   4.4665273e+02   5.9235055e+01   1.9716455e+02   4.8338655e+01   3.0414727e+02   2.3863673e+01   3.7431818e+01   1.2753636e+01   2.8511091e+02  -7.4743273e+00   3.2317727e+02   1.2705818e+01   2.9460545e+02   7.5540655e+01   2.3059000e+02   4.4991636e+00
   4.8618727e+02   2.7677455e+00   2.9062818e+02   1.2506109e+01   2.8146145e+02   1.0334278e+02   3.1185455e+02  -7.9256364e+00   4.4751000e+02   1.1080109e+01   2.7327145e+02   6.1857981e+01   3.7612818e+02   1.7268836e+01   3.2059727e+02   8.5507673e+01   3.7102818e+02   1.0339411e+02   9.9234545e+01   5.2139636e+00   1.7260364e+02   1.6538982e+01   3.5386545e+02   5.1568945e+01   7.4564545e+01   2.6090291e+01   5.3071818e+01   2.9080218e+01   3.9789145e+02   2.0685181e+01   5.2285909e+02   2.5500364e+01   3.0718273e+02   5.5339018e+01   3.4090636e+02   2.0088578e+02   4.6156545e+02  -1.6655236e+01   5.3946000e+02   5.2392291e+01   1.8438091e+02   2.8055680e+02   3.2856545e+02   3.3620364e+00   2.9241727e+02   4.0003891e+01   3.7029364e+02   7.1119636e+00   4.1235636e+02  -4.7748727e+00   2.8166091e+02   2.9043491e+01   1.7551182e+02  -1.6840945e+01   2.3720909e+02   3.4459636e+01   1.4134636e+02   1.0814684e+02   3.0772273e+02   7.4440000e+00   3.6573082e+02   6.8649032e-01   1.3266273e+02   8.7890909e-02   2.9555182e+02  -1.1502327e+01   3.8910000e+01   3.4139018e+01   8.1546364e+01   1.2474473e+01   6.3443636e+01   1.9959055e+01   2.6216000e+02  -2.5701891e+01   1.2155364e+02   1.2670935e+02   2.9698182e+02  -9.8158182e+00   2.0407818e+02   2.2030109e+01   3.9452727e+02   9.7092364e+01   3.9090000e+02   2.7754364e+01   4.0856273e+02   8.7232255e+01   2.2678455e+02   4.4009055e+01   3.0004727e+02   1.9141673e+01   1.8114182e+02  -1.2793164e+01   3.1282091e+02   6.6888727e+00   3.4622727e+02   1.5961818e+01   2.5783545e+02   1.1196225e+02   1.8216000e+02  -2.8164364e+00
   1.2889727e+02  -6.5590545e+00   2.7662818e+02   5.3861091e+00   2.7689145e+02   9.1758381e+01   3.2913455e+02  -1.3268036e+01   5.0818000e+02  -1.3393491e+01   2.6813145e+02   4.3269181e+01   2.8931818e+02  -3.8863636e+00   2.9626727e+02   5.6404073e+01   3.4749818e+02   1.0518651e+02   1.2466455e+02   1.2849564e+01   1.7789364e+02   3.1545782e+01   3.3253545e+02   1.1185345e+01   8.7804545e+01   2.3931091e+01   2.3361818e+01   2.4267018e+01   4.1808145e+02   1.9169981e+01   5.3209909e+02   5.2281164e+01   3.3904273e+02   4.0700218e+01   3.7790636e+02   1.8945578e+02   4.3456545e+02   1.0454764e+01   4.6061000e+02   4.7370291e+01   1.8010091e+02   2.5108920e+02   3.6032545e+02   2.5821236e+01   3.3236727e+02   6.6517891e+01   3.7215364e+02   7.3931636e+00   4.1811636e+02   1.8614327e+01   2.7266091e+02   1.1483491e+01   2.1985182e+02  -1.7768145e+01   2.1630909e+02   2.6701636e+01   1.6829636e+02   1.2670084e+02   2.9600273e+02   1.1611600e+01   3.3293082e+02   2.6960490e+01   5.1922727e+01  -5.8729091e+00   2.7602182e+02  -1.1129927e+01   5.4950000e+01   6.8558182e+00   6.8356364e+01   2.0996727e+00   9.5013636e+01   5.1934545e+00   2.8702000e+02  -1.8740691e+01   1.5859364e+02   1.1022615e+02   2.6960182e+02  -1.0955418e+01   1.7721818e+02  -2.7310909e+00   3.4390727e+02   9.6371964e+01   3.7900000e+02   2.4516364e+01   4.0870273e+02   7.4271055e+01   3.8673455e+02   2.6933055e+01   2.9699727e+02   1.6005673e+01   2.1300182e+02   3.2780364e+00   3.0687091e+02  -4.9351273e+00   3.1903727e+02   2.9947018e+01   2.7369545e+02   1.0150345e+02   1.8892000e+02   1.0502764e+01
   5.6897273e+01   8.1109455e+00   2.9467818e+02  -1.2157891e+01   2.8775145e+02   1.1116958e+02   3.3042455e+02   4.8187636e+00   4.7261000e+02   1.9932109e+01   2.9518145e+02   4.5295181e+01   3.0388818e+02  -1.9019636e+00   2.9764727e+02   7.8863673e+01   3.5311818e+02   8.9826909e+01   1.0380455e+02   4.4683636e+00   1.7084364e+02   4.5629782e+01   3.5291545e+02   2.8834945e+01   8.6094545e+01   5.7497891e+01   1.0260182e+02   3.0837818e+01   4.6670145e+02   9.1803806e+00   5.4804909e+02   3.7195164e+01   2.8152273e+02   4.7631818e+01   3.4233636e+02   1.8187138e+02   3.7709545e+02   2.1923636e+00   4.7965000e+02   3.0887091e+01   1.7148091e+02   1.9587880e+02   4.0294545e+02   2.0031636e+01   2.8298727e+02   3.4378291e+01   3.3543364e+02   1.1380764e+01   3.9292636e+02   6.0249527e+01   3.9219091e+02   3.4251091e+01   2.4413182e+02  -1.5950545e+01   2.3597909e+02   3.8508036e+01   1.4258636e+02   9.0857636e+01   3.2619273e+02  -1.2133600e+01   3.0833082e+02  -1.1571510e+01   7.4662727e+01  -6.7921091e+00   2.9079182e+02   1.0458473e+01   3.5430000e+01   1.0077418e+01   8.4976364e+01   2.1440073e+01   8.5583636e+01   1.8578545e+00   3.0083000e+02  -1.8954909e+00   1.0640364e+02   1.3045135e+02   2.8174182e+02  -1.4566182e+00   1.7578818e+02   8.5733091e+00   4.1318727e+02   1.0839956e+02   3.6895000e+02   1.1220364e+01   3.8832273e+02   8.7001455e+01   3.1773455e+02   3.3693055e+01   3.1704727e+02   2.8451673e+01   1.9257182e+02   1.4862436e+01   2.8563091e+02   7.6407273e-01   3.2894727e+02   7.7421818e-01   3.0479545e+02   1.0315545e+02   1.3473000e+02   7.7379636e+00
   6.1607273e+01  -5.8858545e+00   3.0262818e+02   4.3061091e+00   2.8604145e+02   9.5886381e+01   3.1465455e+02  -5.9636364e-02   4.3442000e+02   2.6607309e+01   2.6504145e+02   3.2376381e+01   3.1436818e+02  -1.0803636e+00   3.0312727e+02   5.8335273e+01   3.6954818e+02   9.5702509e+01   1.5038455e+02   5.4119636e+00   1.8146364e+02   6.1101818e+00   3.4667545e+02   1.8194145e+01   8.4804545e+01   1.6791091e+01   7.6071818e+01   1.7860218e+01   4.5813145e+02   2.2105981e+01   5.3738909e+02   3.4237964e+01   3.2775273e+02   2.6983418e+01   3.0543636e+02   1.7101338e+02   3.4980545e+02   3.9955636e+00   4.5122000e+02   4.5551491e+01   1.6372091e+02   2.3492960e+02   4.6799545e+02   9.7276364e+00   2.8465727e+02   1.8384691e+01   3.4472364e+02  -1.8742436e+01   3.5640636e+02   2.0311273e+00   5.2504091e+02   1.6230909e+00   2.1604182e+02  -3.0653345e+01   2.2739909e+02   4.7154436e+01   1.8282636e+02   1.2363844e+02   3.3972273e+02   1.1214000e+01   3.3488082e+02   8.4544903e+00   5.7082727e+01  -2.8015709e+01   2.0845182e+02   1.8556727e+00   5.7480000e+01   4.5534182e+00   8.7446364e+01   6.7247273e-01   9.3203636e+01   1.3958255e+01   2.4697000e+02  -1.0436691e+01   1.2783364e+02   1.3277695e+02   2.7598182e+02   2.0041818e+00   2.1202818e+02  -5.1589091e-01   3.8709727e+02   1.0210676e+02   3.6523000e+02   6.8979636e+00   4.2104273e+02   7.4953855e+01   3.6111455e+02   3.7692655e+01   3.5261727e+02   8.2760727e+00   1.7681182e+02   2.7932364e+00   2.8192091e+02   1.0540873e+01   3.6056727e+02   2.5434618e+01   2.4279545e+02   8.8925455e+01   1.1445000e+02  -3.7796364e+00
   4.2657273e+01   5.1501455e+00   2.6933818e+02   7.3779309e+01   2.8570145e+02   1.0953358e+02   2.9275455e+02  -3.8276364e+00   3.8527000e+02  -4.2206909e+00   2.8137145e+02   4.0879981e+01   2.8488818e+02  -1.9291964e+01   3.1979727e+02   6.4471673e+01   3.2664818e+02   1.1761451e+02   1.2647455e+02   1.6324764e+01   1.6008364e+02   2.5110582e+01   3.6272545e+02   1.6150145e+01   6.7474545e+01   4.2467491e+01   4.0071818e+01   9.6902182e+00   4.4917145e+02   1.8492781e+01   6.2490909e+02   5.9566364e+01   2.9861273e+02   5.1404618e+01   3.3047636e+02   1.1482018e+02   3.7466545e+02   9.2467636e+00   5.6422000e+02   3.6411491e+01   2.0315091e+02   2.8900520e+02   4.4941545e+02   6.8340364e+00   3.2150727e+02   5.2196691e+01   3.8767364e+02   2.7715636e+00   3.7816636e+02   6.2403273e+00   4.9471091e+02   6.9994909e+00   1.7680182e+02  -1.5804145e+01   2.4158909e+02   2.3539236e+01   1.5482636e+02   1.1039844e+02   3.5219273e+02  -9.7360000e-01   3.1343082e+02  -1.8079510e+01   7.7292727e+01  -1.2422509e+01   2.1779182e+02  -2.0991527e+01   5.1810000e+01  -1.4372982e+01   1.1811636e+02  -8.5911273e+00   7.3963636e+01   2.2574545e+00   3.4950000e+02  -3.1209091e+01   1.1650364e+02   1.3559335e+02   2.8755182e+02   1.0888582e+01   2.1697818e+02   3.5181091e+00   3.7499727e+02   1.0612476e+02   3.4890000e+02   2.0924364e+01   4.5904273e+02   6.8673855e+01   3.8559455e+02   3.4264255e+01   2.8580727e+02   8.8108727e+00   1.5366182e+02  -5.5947636e+00   2.7249091e+02  -5.3747273e+00   3.6194727e+02   9.7542182e+00   2.7917545e+02   1.1211505e+02   1.6097000e+02   1.1208764e+01
   6.3417273e+01  -7.8006545e+00   2.9648818e+02   9.6973091e+00   2.8608145e+02   8.7353181e+01   3.2432455e+02  -1.6453236e+01   4.3608000e+02   8.5450909e-01   2.8685145e+02   1.8631581e+01   2.4650818e+02  -6.7415636e+00   2.9964727e+02   5.5373673e+01   3.4330818e+02   8.0801709e+01   2.3547455e+02  -1.4155236e+01   1.4755364e+02   1.6972982e+01   3.5957545e+02   1.6022145e+01   7.1374545e+01  -2.7450909e-01   4.5931818e+01   3.0321418e+01   3.0122145e+02   2.0418781e+01   6.1514909e+02   1.9637164e+01   3.1194273e+02   3.0768218e+01   2.7076636e+02   1.2149698e+02   4.7628545e+02   6.5471636e+00   5.6808000e+02   2.8622691e+01   2.0548091e+02   2.5891880e+02   4.4637545e+02  -2.6827636e+00   2.9679727e+02   2.4123491e+01   3.7829364e+02   1.5281964e+01   3.5530636e+02   2.0739127e+01   3.8676091e+02   1.7115491e+01   2.5737182e+02  -2.7489745e+01   2.1844909e+02   2.0580436e+01   1.4143636e+02   1.0794964e+02   3.1505273e+02   3.1897600e+01   3.2123082e+02   1.4246490e+01   1.4292727e+01  -9.0125091e+00   2.9479182e+02   4.0884727e+00   4.3950000e+01   3.6358182e+00   9.1256364e+01   1.0987673e+01   9.6733636e+01  -8.9414545e-01   2.2621000e+02  -1.8305891e+01   1.2416364e+02   1.3841055e+02   3.0179182e+02   1.6093818e+00   1.9597818e+02   2.6108109e+01   3.9033727e+02   9.9327564e+01   3.9509000e+02   1.6749164e+01   3.9265273e+02   9.2605055e+01   2.8149455e+02   3.6442255e+01   2.8937727e+02   3.8945273e+01   1.8895182e+02  -7.7479636e+00   2.7234091e+02  -6.6927273e+00   3.2094727e+02   1.5542182e+00   2.7169545e+02   1.1404345e+02   2.1349000e+02   1.3007164e+01
   6.0897273e+01   2.1930945e+01   3.1024818e+02   1.1216509e+01   2.8113145e+02   1.0874918e+02   3.1823455e+02  -6.2460364e+00   4.1056000e+02   1.8961091e+00   2.2904145e+02   2.9106381e+01   3.3359818e+02   1.7151236e+01   2.6355727e+02   2.8450873e+01   3.2959818e+02   9.2708509e+01   2.3719455e+02   1.5087164e+01   1.7022364e+02   2.4869382e+01   3.3496545e+02   9.4109455e+00   6.9044545e+01   3.6861891e+01   6.0311818e+01   2.2411018e+01   3.5984145e+02   2.4589181e+01   5.1671909e+02   3.5751564e+01   3.0142273e+02   2.2849818e+01   3.0181636e+02   1.1197298e+02   4.0137545e+02  -1.0650036e+01   4.9418000e+02   4.1584691e+01   1.6838091e+02   2.5997680e+02   4.0332545e+02   1.5141236e+01   3.2679727e+02   3.5913491e+01   4.2015364e+02   1.5883164e+01   3.6949636e+02   8.7439273e+00   4.0671091e+02   1.9609491e+01   2.7237182e+02  -1.3539745e+01   1.9668909e+02   3.4271236e+01   1.1958636e+02   9.1937636e+01   3.4419273e+02   6.0964000e+00   3.3498082e+02   1.4446490e+01   3.4712727e+01  -3.0866109e+01   2.6993182e+02  -9.6427273e+00   5.4480000e+01  -1.4776582e+01   9.0216364e+01   5.9708727e+00   1.9168364e+02   4.7498545e+00   2.6459000e+02  -7.2762909e+00   1.1683364e+02   1.3142695e+02   3.1655182e+02  -6.2141818e-01   1.7121818e+02  -3.3410909e+00   4.1556727e+02   8.9599164e+01   3.6962000e+02   4.4926764e+01   3.9723273e+02   5.3668655e+01   2.3097455e+02   4.3673855e+01   3.1990727e+02   1.1652873e+01   1.5838182e+02  -1.0732364e+01   2.6211091e+02  -1.4394327e+01   3.0337727e+02   7.1981818e-01   2.4302545e+02   1.2862705e+02   2.9245000e+02  -3.6896364e+00
   3.0707273e+01   4.7261455e+00   3.1381818e+02   1.5840909e+01   3.0327145e+02   9.2737981e+01   2.9913455e+02  -7.9080364e+00   3.7884000e+02   1.9383709e+01   3.0923145e+02   3.3501181e+01   3.6588818e+02  -1.2771964e+01   3.2064727e+02   5.3983673e+01   3.4245818e+02   8.7059709e+01   3.0576455e+02   6.2215636e+00   1.6851364e+02   2.1956182e+01   3.4896545e+02   2.1009455e+00   9.1944545e+01   2.4939891e+01   6.9121818e+01   3.1086218e+01   4.3479145e+02   3.3833181e+01   5.5552909e+02   5.0356764e+01   3.0228273e+02   4.0781018e+01   3.9924636e+02   1.7236858e+02   4.0552545e+02  -9.7920364e+00   4.7013000e+02   3.9228691e+01   1.8267091e+02   2.1831360e+02   4.1232545e+02   2.7661236e+01   3.5850727e+02   2.8616691e+01   3.5824364e+02   1.5215964e+01   4.0102636e+02   1.6515273e+00   4.7385091e+02   5.2829091e-01   2.6185182e+02  -4.7228145e+01   2.2258909e+02   4.3819236e+01   1.5310636e+02   6.5826036e+01   3.6148273e+02   9.7132000e+00   3.4623082e+02   2.8464903e+00   4.2342727e+01  -9.9465091e+00   2.8264182e+02   1.4630473e+01   5.0430000e+01   6.3074182e+00   7.9636364e+01   1.9572727e+00   3.9525364e+02   2.1984255e+01   3.0340000e+02  -3.5861091e+01   2.5921364e+02   2.1036545e+01   3.0345182e+02  -1.0233418e+01   1.5707818e+02   2.4360109e+01   3.7418727e+02   8.9479564e+01   4.2019000e+02   1.8881164e+01   4.4527273e+02   1.1587545e+02   2.5178455e+02   3.9159055e+01   3.5833727e+02   3.1428473e+01   1.4481182e+02   2.9232364e+00   2.5263091e+02   1.1404073e+01   3.5208727e+02   1.3303018e+01   2.5388545e+02   1.1822825e+02   2.9049000e+02   1.8517164e+01
[truncated: 2,004,453 more chars]
